# Supplementary material for: With an eye on uncertainty: Modelling pupillary responses to environmental volatility
Source: PLoS Comput Biol. 2019 Jul 5;15(7):e1007126. doi: 10.1371/journal.pcbi.1007126 (PMC6636765; doi:10.1371/journal.pcbi.1007126)
Supplement: S4 Data — Zip file containing the pupillometry data for participant 4. (ZIP) [file pcbi.1007126.s004.zip › P4/trial11.asc]

** CONVERTED FROM C:\Users\tparr\Documents\PVR\P4_0712\trial11.edf using edfapi 3.1 Win32 Nov 24 2009 on Thu Dec 07 19:13:16 2017
** DATE: Thu Dec  7 19:56:06 2017
** TYPE: EDF_FILE BINARY EVENT SAMPLE TAGGED
** VERSION: EYELINK II 1
** SOURCE: EYELINK CL
** EYELINK II CL v4.48 Nov 25 2009
** CAMERA: EyeLink CL Version 1.4 Sensor=BHA
** SERIAL NUMBER: CL1-AAD42
** CAMERA_CONFIG: AAD42140.SCD
**

MSG	10250979 RECCFG CR 1000 2 0 R
MSG	10250979 ELCLCFG MTABLER
MSG	10250979 GAZE_COORDS 0.00 0.00 1599.00 1199.00
MSG	10250979 THRESHOLDS R 136 250
MSG	10250979 ELCL_PROC CENTROID (3)
MSG	10250979 ELCL_PCR_PARAM 5 3.0
START	10250980 	RIGHT	SAMPLES	EVENTS
PRESCALER	1
VPRESCALER	1
PUPIL	AREA
EVENTS	GAZE	RIGHT	RATE	1000.00	TRACKING	CR	FILTER	2
SAMPLES	GAZE	RIGHT	RATE	1000.00	TRACKING	CR	FILTER	2
MSG	10250980 !MODE RECORD CR 1000 2 0 R
10250980	  789.5	  595.1	 5791.0	...
INPUT	10250980	127
10250981	  788.8	  595.1	 5794.0	...
10250982	  788.2	  595.7	 5799.0	...
10250983	  788.3	  596.2	 5804.0	...
10250984	  788.8	  596.4	 5806.0	...
10250985	  789.0	  596.6	 5805.0	...
10250986	  788.9	  597.0	 5804.0	...
SFIX R   10250987
10250987	  788.8	  597.3	 5804.0	...
10250988	  789.7	  597.5	 5802.0	...
10250989	  790.3	  596.1	 5800.0	...
10250990	  790.9	  594.4	 5799.0	...
10250991	  790.9	  592.3	 5799.0	...
10250992	  790.5	  591.7	 5800.0	...
10250993	  789.9	  591.5	 5806.0	...
10250994	  789.5	  592.3	 5812.0	...
10250995	  789.5	  593.5	 5814.0	...
10250996	  789.5	  594.3	 5812.0	...
10250997	  789.3	  594.7	 5810.0	...
10250998	  789.1	  594.5	 5811.0	...
10250999	  789.1	  594.4	 5810.0	...
10251000	  789.1	  594.2	 5811.0	...
10251001	  789.2	  594.2	 5813.0	...
10251002	  789.1	  594.3	 5815.0	...
10251003	  789.0	  594.2	 5817.0	...
10251004	  788.9	  594.0	 5820.0	...
10251005	  788.4	  594.3	 5823.0	...
10251006	  787.9	  594.9	 5826.0	...
10251007	  787.4	  595.6	 5830.0	...
10251008	  787.8	  595.8	 5835.0	...
10251009	  788.3	  595.5	 5834.0	...
10251010	  788.9	  594.9	 5830.0	...
10251011	  788.9	  594.3	 5825.0	...
10251012	  788.8	  594.9	 5825.0	...
10251013	  788.8	  595.6	 5825.0	...
10251014	  788.0	  596.4	 5826.0	...
10251015	  787.1	  596.2	 5827.0	...
10251016	  786.6	  596.0	 5827.0	...
10251017	  787.1	  595.7	 5827.0	...
10251018	  788.0	  595.5	 5824.0	...
10251019	  788.6	  596.0	 5823.0	...
10251020	  789.0	  596.4	 5822.0	...
10251021	  788.9	  597.5	 5826.0	...
10251022	  789.3	  598.1	 5828.0	...
10251023	  789.8	  598.6	 5829.0	...
10251024	  790.3	  598.3	 5829.0	...
10251025	  790.1	  597.7	 5836.0	...
10251026	  789.7	  597.3	 5842.0	...
10251027	  789.3	  597.2	 5847.0	...
10251028	  789.1	  595.8	 5844.0	...
10251029	  788.9	  594.2	 5839.0	...
10251030	  788.4	  594.5	 5836.0	...
10251031	  788.3	  596.3	 5834.0	...
10251032	  788.3	  598.0	 5834.0	...
10251033	  788.7	  598.0	 5834.0	...
10251034	  788.7	  597.7	 5835.0	...
10251035	  788.5	  597.2	 5835.0	...
10251036	  788.2	  596.7	 5833.0	...
10251037	  788.3	  596.2	 5830.0	...
10251038	  788.5	  596.0	 5830.0	...
10251039	  788.5	  595.8	 5834.0	...
10251040	  788.3	  595.4	 5838.0	...
10251041	  788.0	  595.1	 5840.0	...
10251042	  788.0	  594.9	 5843.0	...
10251043	  787.6	  595.3	 5846.0	...
10251044	  787.4	  596.2	 5846.0	...
10251045	  787.2	  597.0	 5844.0	...
10251046	  787.3	  597.4	 5842.0	...
10251047	  787.8	  597.3	 5841.0	...
10251048	  788.2	  596.9	 5840.0	...
10251049	  788.2	  596.7	 5840.0	...
10251050	  787.8	  596.5	 5841.0	...
10251051	  787.3	  596.4	 5850.0	...
10251052	  787.4	  596.9	 5859.0	...
10251053	  787.5	  597.2	 5862.0	...
10251054	  787.5	  597.6	 5860.0	...
10251055	  787.5	  597.3	 5858.0	...
10251056	  787.1	  597.2	 5860.0	...
10251057	  787.1	  597.4	 5860.0	...
10251058	  787.1	  597.4	 5863.0	...
10251059	  787.5	  597.5	 5867.0	...
10251060	  787.4	  597.4	 5872.0	...
10251061	  787.2	  597.3	 5874.0	...
10251062	  786.9	  597.3	 5875.0	...
10251063	  786.0	  597.4	 5875.0	...
10251064	  785.2	  597.4	 5875.0	...
10251065	  784.5	  597.2	 5872.0	...
10251066	  784.7	  596.9	 5869.0	...
10251067	  784.9	  596.7	 5865.0	...
10251068	  785.2	  597.8	 5866.0	...
10251069	  785.6	  598.8	 5866.0	...
10251070	  786.2	  600.0	 5865.0	...
10251071	  786.7	  600.1	 5864.0	...
10251072	  786.6	  600.2	 5863.0	...
10251073	  786.0	  599.9	 5864.0	...
10251074	  785.3	  599.5	 5864.0	...
10251075	  785.8	  598.2	 5859.0	...
10251076	  786.6	  597.1	 5854.0	...
10251077	  787.2	  596.3	 5850.0	...
10251078	  786.9	  596.6	 5856.0	...
10251079	  786.6	  596.9	 5860.0	...
10251080	  786.5	  597.3	 5864.0	...
10251081	  786.6	  598.5	 5863.0	...
10251082	  786.6	  599.5	 5860.0	...
10251083	  786.6	  599.9	 5859.0	...
10251084	  786.6	  599.6	 5858.0	...
10251085	  786.7	  599.4	 5858.0	...
10251086	  786.8	  599.7	 5857.0	...
10251087	  787.0	  600.2	 5863.0	...
10251088	  786.2	  600.7	 5870.0	...
10251089	  785.4	  600.9	 5877.0	...
10251090	  784.7	  600.8	 5878.0	...
10251091	  784.9	  600.5	 5879.0	...
10251092	  784.8	  599.4	 5877.0	...
10251093	  784.7	  598.6	 5872.0	...
10251094	  784.6	  597.8	 5866.0	...
10251095	  784.6	  598.3	 5863.0	...
10251096	  784.1	  598.4	 5863.0	...
10251097	  783.6	  598.5	 5865.0	...
10251098	  783.3	  598.5	 5867.0	...
10251099	  783.5	  598.8	 5865.0	...
10251100	  783.4	  599.1	 5859.0	...
10251101	  783.4	  599.3	 5852.0	...
10251102	  783.4	  598.1	 5854.0	...
10251103	  783.5	  596.7	 5859.0	...
10251104	  783.5	  596.9	 5867.0	...
10251105	  783.9	  598.3	 5871.0	...
10251106	  784.7	  599.3	 5866.0	...
10251107	  785.3	  598.7	 5859.0	...
10251108	  785.4	  598.0	 5851.0	...
10251109	  785.3	  597.7	 5851.0	...
10251110	  785.3	  597.7	 5850.0	...
10251111	  785.4	  597.8	 5850.0	...
10251112	  785.3	  597.9	 5847.0	...
10251113	  784.9	  597.8	 5845.0	...
10251114	  784.5	  597.7	 5842.0	...
10251115	  784.3	  597.7	 5842.0	...
10251116	  784.5	  597.5	 5842.0	...
10251117	  784.8	  597.3	 5836.0	...
10251118	  785.3	  597.8	 5831.0	...
10251119	  785.4	  598.3	 5825.0	...
10251120	  785.4	  598.4	 5825.0	...
10251121	  785.3	  597.7	 5825.0	...
10251122	  785.4	  597.4	 5825.0	...
10251123	  785.6	  597.8	 5819.0	...
10251124	  786.5	  598.1	 5811.0	...
10251125	  787.1	  598.5	 5804.0	...
10251126	  787.4	  597.7	 5807.0	...
10251127	  787.1	  597.1	 5812.0	...
10251128	  786.6	  597.3	 5816.0	...
10251129	  786.5	  598.0	 5817.0	...
10251130	  786.6	  598.7	 5817.0	...
10251131	  786.8	  598.3	 5814.0	...
10251132	  787.0	  598.1	 5809.0	...
10251133	  787.0	  598.0	 5804.0	...
10251134	  787.2	  598.1	 5800.0	...
10251135	  787.5	  598.8	 5796.0	...
10251136	  787.8	  599.4	 5790.0	...
10251137	  787.7	  598.7	 5786.0	...
10251138	  787.1	  597.6	 5783.0	...
10251139	  786.6	  597.7	 5783.0	...
10251140	  787.0	  599.2	 5782.0	...
10251141	  787.9	  600.7	 5782.0	...
10251142	  788.7	  600.7	 5783.0	...
10251143	  788.4	  600.2	 5784.0	...
10251144	  787.8	  599.7	 5783.0	...
10251145	  787.2	  599.3	 5781.0	...
10251146	  787.1	  598.6	 5778.0	...
10251147	  787.3	  598.1	 5777.0	...
10251148	  787.4	  598.2	 5776.0	...
10251149	  787.3	  598.9	 5776.0	...
10251150	  787.8	  599.5	 5775.0	...
10251151	  788.3	  599.0	 5772.0	...
10251152	  788.8	  598.4	 5769.0	...
10251153	  788.9	  598.9	 5766.0	...
10251154	  789.1	  599.6	 5765.0	...
10251155	  789.3	  600.1	 5763.0	...
10251156	  789.9	  599.5	 5762.0	...
10251157	  790.4	  600.1	 5759.0	...
10251158	  789.7	  601.0	 5759.0	...
10251159	  788.4	  601.8	 5758.0	...
10251160	  787.0	  602.2	 5759.0	...
10251161	  786.9	  602.3	 5761.0	...
10251162	  786.8	  602.6	 5763.0	...
10251163	  787.6	  602.2	 5763.0	...
10251164	  788.5	  601.9	 5752.0	...
10251165	  788.5	  601.5	 5743.0	...
10251166	  787.6	  601.5	 5735.0	...
10251167	  787.0	  601.4	 5735.0	...
10251168	  787.4	  601.6	 5735.0	...
10251169	  788.1	  601.7	 5734.0	...
10251170	  788.9	  601.8	 5731.0	...
10251171	  789.4	  601.6	 5728.0	...
10251172	  789.6	  601.3	 5727.0	...
10251173	  789.5	  601.1	 5728.0	...
10251174	  789.6	  601.8	 5728.0	...
10251175	  789.7	  602.5	 5728.0	...
10251176	  788.5	  603.0	 5734.0	...
10251177	  787.1	  602.6	 5740.0	...
10251178	  785.9	  602.3	 5745.0	...
10251179	  786.1	  602.2	 5744.0	...
10251180	  787.3	  602.2	 5735.0	...
10251181	  788.4	  602.2	 5723.0	...
10251182	  789.3	  602.2	 5711.0	...
10251183	  789.3	  602.1	 5709.0	...
10251184	  789.2	  602.2	 5709.0	...
10251185	  789.5	  602.4	 5708.0	...
10251186	  789.7	  602.8	 5703.0	...
10251187	  789.8	  602.9	 5698.0	...
10251188	  789.7	  602.8	 5696.0	...
10251189	  789.8	  602.4	 5696.0	...
10251190	  790.0	  601.4	 5684.0	...
10251191	  790.8	  600.2	 5671.0	...
10251192	  791.5	  599.1	 5658.0	...
10251193	  792.2	  599.4	 5656.0	...
10251194	  792.5	  600.2	 5656.0	...
10251195	  793.0	  601.1	 5657.0	...
10251196	  792.5	  601.3	 5662.0	...
10251197	  792.0	  601.5	 5668.0	...
10251198	  791.4	  601.7	 5675.0	...
10251199	  791.5	  602.0	 5675.0	...
10251200	  791.2	  602.5	 5672.0	...
10251201	  791.0	  602.5	 5669.0	...
10251202	  791.0	  602.2	 5662.0	...
10251203	  791.2	  601.7	 5657.0	...
10251204	  791.5	  601.6	 5652.0	...
10251205	  791.4	  601.4	 5650.0	...
10251206	  790.6	  601.4	 5653.0	...
10251207	  789.8	  601.4	 5659.0	...
10251208	  789.4	  600.9	 5665.0	...
10251209	  789.8	  600.2	 5668.0	...
10251210	  790.2	  599.8	 5666.0	...
10251211	  790.2	  600.1	 5662.0	...
10251212	  790.3	  600.9	 5659.0	...
10251213	  790.3	  601.9	 5651.0	...
10251214	  790.6	  602.9	 5647.0	...
10251215	  790.7	  603.5	 5644.0	...
10251216	  790.8	  603.6	 5645.0	...
10251217	  791.3	  603.7	 5646.0	...
10251218	  791.8	  603.2	 5646.0	...
10251219	  792.3	  602.8	 5645.0	...
10251220	  792.2	  602.4	 5645.0	...
10251221	  792.0	  602.4	 5647.0	...
10251222	  791.5	  602.7	 5649.0	...
10251223	  791.0	  603.1	 5653.0	...
10251224	  790.6	  602.4	 5655.0	...
10251225	  790.6	  601.5	 5655.0	...
10251226	  790.7	  602.0	 5651.0	...
10251227	  790.9	  603.5	 5645.0	...
10251228	  791.1	  604.2	 5641.0	...
10251229	  790.9	  603.5	 5634.0	...
10251230	  790.6	  602.8	 5629.0	...
10251231	  790.4	  603.1	 5625.0	...
10251232	  790.8	  603.3	 5613.0	...
10251233	  791.1	  603.0	 5600.0	...
10251234	  791.4	  602.7	 5590.0	...
10251235	  791.3	  602.5	 5595.0	...
10251236	  790.9	  602.9	 5603.0	...
10251237	  790.6	  603.1	 5610.0	...
10251238	  790.4	  603.4	 5604.0	...
10251239	  791.7	  603.4	 5597.0	...
10251240	  792.7	  603.5	 5587.0	...
10251241	  793.3	  603.2	 5585.0	...
10251242	  792.6	  602.9	 5588.0	...
10251243	  791.8	  602.6	 5593.0	...
10251244	  791.3	  602.5	 5596.0	...
10251245	  790.7	  602.4	 5594.0	...
10251246	  790.3	  602.2	 5591.0	...
10251247	  789.6	  602.0	 5590.0	...
10251248	  789.2	  602.0	 5590.0	...
10251249	  789.1	  601.9	 5594.0	...
10251250	  789.4	  601.8	 5597.0	...
10251251	  789.8	  601.1	 5598.0	...
10251252	  790.2	  600.4	 5598.0	...
10251253	  790.7	  600.4	 5596.0	...
10251254	  791.0	  600.9	 5595.0	...
10251255	  790.3	  601.6	 5595.0	...
10251256	  789.5	  601.6	 5591.0	...
10251257	  788.8	  601.8	 5587.0	...
10251258	  789.2	  601.6	 5589.0	...
10251259	  789.5	  601.5	 5595.0	...
10251260	  790.4	  601.3	 5600.0	...
10251261	  790.9	  601.4	 5597.0	...
10251262	  791.4	  601.5	 5595.0	...
10251263	  792.1	  601.8	 5593.0	...
10251264	  792.8	  602.1	 5590.0	...
10251265	  791.7	  602.6	 5586.0	...
10251266	  789.9	  602.7	 5581.0	...
10251267	  788.8	  602.2	 5576.0	...
10251268	  789.7	  601.4	 5574.0	...
10251269	  790.6	  601.8	 5574.0	...
10251270	  790.6	  602.7	 5577.0	...
10251271	  789.5	  604.0	 5578.0	...
10251272	  788.4	  604.2	 5575.0	...
10251273	  788.6	  603.7	 5571.0	...
10251274	  790.7	  603.4	 5568.0	...
10251275	  792.8	  603.1	 5567.0	...
10251276	  793.6	  603.7	 5567.0	...
10251277	  792.8	  604.1	 5567.0	...
10251278	  791.7	  604.5	 5574.0	...
10251279	  791.0	  604.6	 5581.0	...
10251280	  790.5	  604.3	 5589.0	...
10251281	  790.2	  603.5	 5590.0	...
10251282	  790.4	  602.7	 5586.0	...
10251283	  790.9	  602.7	 5582.0	...
10251284	  791.3	  603.0	 5579.0	...
10251285	  791.1	  603.5	 5581.0	...
10251286	  790.7	  603.5	 5583.0	...
10251287	  789.9	  603.6	 5582.0	...
10251288	  789.1	  603.8	 5582.0	...
10251289	  788.7	  603.7	 5581.0	...
10251290	  789.1	  603.4	 5579.0	...
10251291	  790.2	  602.7	 5579.0	...
10251292	  791.2	  602.3	 5580.0	...
10251293	  790.8	  602.1	 5583.0	...
10251294	  789.6	  602.4	 5584.0	...
10251295	  787.8	  602.5	 5584.0	...
10251296	  787.0	  602.3	 5584.0	...
10251297	  785.8	  602.5	 5586.0	...
10251298	  785.3	  602.9	 5587.0	...
10251299	  785.1	  603.2	 5587.0	...
10251300	  785.6	  603.1	 5587.0	...
10251301	  786.3	  604.4	 5588.0	...
10251302	  786.8	  605.8	 5587.0	...
10251303	  787.2	  606.1	 5587.0	...
10251304	  787.5	  604.9	 5588.0	...
10251305	  787.8	  603.7	 5587.0	...
10251306	  788.8	  603.4	 5586.0	...
10251307	  789.8	  603.1	 5578.0	...
10251308	  790.5	  602.8	 5572.0	...
10251309	  790.1	  603.4	 5575.0	...
10251310	  789.5	  604.0	 5581.0	...
10251311	  789.4	  604.1	 5589.0	...
10251312	  789.5	  603.5	 5589.0	...
10251313	  789.7	  603.0	 5589.0	...
10251314	  789.7	  603.1	 5589.0	...
10251315	  790.3	  603.0	 5589.0	...
10251316	  790.9	  603.0	 5589.0	...
10251317	  791.5	  603.1	 5588.0	...
10251318	  791.6	  604.1	 5584.0	...
10251319	  792.0	  605.0	 5581.0	...
10251320	  792.5	  605.2	 5579.0	...
10251321	  791.5	  604.3	 5581.0	...
10251322	  790.2	  603.5	 5584.0	...
10251323	  788.6	  603.5	 5592.0	...
10251324	  788.3	  604.2	 5599.0	...
10251325	  788.0	  604.9	 5600.0	...
10251326	  788.1	  605.4	 5598.0	...
10251327	  788.3	  605.3	 5596.0	...
10251328	  788.5	  605.0	 5603.0	...
10251329	  788.5	  604.3	 5610.0	...
10251330	  788.5	  603.7	 5616.0	...
10251331	  788.3	  603.2	 5616.0	...
10251332	  788.2	  603.2	 5609.0	...
10251333	  788.5	  603.1	 5602.0	...
10251334	  788.8	  603.2	 5596.0	...
10251335	  788.9	  603.4	 5596.0	...
10251336	  788.7	  604.0	 5595.0	...
10251337	  789.2	  604.6	 5593.0	...
10251338	  789.9	  604.5	 5591.0	...
10251339	  790.4	  603.8	 5589.0	...
10251340	  790.0	  603.1	 5588.0	...
10251341	  790.0	  604.1	 5587.0	...
10251342	  790.1	  605.4	 5589.0	...
10251343	  790.3	  606.0	 5590.0	...
10251344	  790.2	  605.5	 5590.0	...
10251345	  790.0	  605.0	 5591.0	...
10251346	  790.0	  605.2	 5593.0	...
10251347	  790.1	  605.3	 5589.0	...
10251348	  790.2	  605.3	 5582.0	...
10251349	  789.7	  604.9	 5580.0	...
10251350	  789.1	  604.8	 5584.0	...
10251351	  788.8	  604.9	 5589.0	...
10251352	  789.1	  605.5	 5588.0	...
10251353	  789.3	  605.9	 5588.0	...
10251354	  789.9	  605.9	 5589.0	...
10251355	  790.2	  605.3	 5589.0	...
10251356	  790.5	  604.1	 5593.0	...
10251357	  790.3	  602.8	 5599.0	...
10251358	  788.8	  602.2	 5607.0	...
10251359	  787.6	  601.9	 5609.0	...
10251360	  786.5	  601.8	 5608.0	...
10251361	  787.6	  602.6	 5605.0	...
10251362	  788.6	  603.6	 5607.0	...
10251363	  789.7	  604.4	 5610.0	...
10251364	  788.2	  604.5	 5618.0	...
10251365	  786.3	  604.7	 5622.0	...
10251366	  784.8	  604.5	 5620.0	...
10251367	  785.8	  604.0	 5613.0	...
10251368	  786.7	  603.5	 5611.0	...
10251369	  787.2	  603.4	 5615.0	...
10251370	  787.4	  603.4	 5618.0	...
10251371	  787.5	  603.4	 5617.0	...
10251372	  787.4	  603.4	 5614.0	...
10251373	  787.2	  603.0	 5612.0	...
10251374	  787.4	  602.5	 5611.0	...
10251375	  788.1	  601.9	 5611.0	...
10251376	  788.9	  601.8	 5611.0	...
10251377	  788.7	  601.8	 5611.0	...
10251378	  787.6	  601.8	 5610.0	...
10251379	  786.6	  601.8	 5609.0	...
10251380	  785.7	  601.9	 5607.0	...
10251381	  785.2	  601.2	 5607.0	...
10251382	  785.6	  600.7	 5608.0	...
10251383	  786.4	  600.3	 5608.0	...
10251384	  787.1	  600.4	 5610.0	...
10251385	  787.0	  600.4	 5617.0	...
10251386	  787.0	  601.5	 5623.0	...
10251387	  786.6	  602.8	 5633.0	...
10251388	  786.3	  603.8	 5637.0	...
10251389	  784.8	  603.6	 5642.0	...
10251390	  783.8	  603.4	 5644.0	...
10251391	  783.1	  603.8	 5646.0	...
10251392	  783.8	  603.9	 5646.0	...
10251393	  784.1	  603.1	 5642.0	...
10251394	  784.1	  602.1	 5637.0	...
10251395	  784.1	  602.2	 5635.0	...
10251396	  784.5	  603.3	 5636.0	...
10251397	  785.0	  603.9	 5641.0	...
10251398	  785.2	  603.5	 5643.0	...
10251399	  785.3	  603.0	 5645.0	...
10251400	  785.3	  602.7	 5647.0	...
10251401	  785.0	  602.6	 5649.0	...
10251402	  784.6	  602.5	 5652.0	...
10251403	  785.1	  602.5	 5650.0	...
10251404	  785.9	  602.4	 5648.0	...
10251405	  786.5	  603.0	 5650.0	...
10251406	  786.3	  603.8	 5655.0	...
10251407	  786.4	  604.9	 5659.0	...
10251408	  786.0	  605.4	 5660.0	...
10251409	  785.3	  604.2	 5661.0	...
10251410	  784.7	  602.6	 5665.0	...
10251411	  784.1	  601.1	 5669.0	...
10251412	  783.7	  601.2	 5672.0	...
10251413	  783.4	  601.3	 5671.0	...
10251414	  783.5	  601.3	 5667.0	...
10251415	  783.0	  601.4	 5667.0	...
10251416	  782.4	  601.5	 5672.0	...
10251417	  781.8	  601.6	 5678.0	...
10251418	  782.3	  601.4	 5678.0	...
10251419	  782.8	  601.8	 5678.0	...
10251420	  783.4	  602.0	 5675.0	...
10251421	  783.5	  602.1	 5677.0	...
10251422	  783.7	  601.8	 5678.0	...
10251423	  784.0	  601.8	 5679.0	...
10251424	  784.5	  602.1	 5677.0	...
10251425	  784.9	  602.3	 5675.0	...
10251426	  785.2	  602.1	 5679.0	...
10251427	  785.2	  601.8	 5684.0	...
10251428	  785.5	  601.6	 5685.0	...
10251429	  785.7	  601.7	 5681.0	...
10251430	  784.9	  601.9	 5682.0	...
10251431	  783.9	  601.6	 5687.0	...
10251432	  782.8	  601.3	 5691.0	...
10251433	  783.2	  601.5	 5689.0	...
10251434	  783.6	  602.0	 5687.0	...
10251435	  783.9	  602.2	 5683.0	...
10251436	  783.3	  601.8	 5680.0	...
10251437	  782.6	  601.4	 5683.0	...
10251438	  782.4	  601.1	 5689.0	...
10251439	  782.9	  601.1	 5694.0	...
10251440	  783.5	  601.4	 5695.0	...
10251441	  783.6	  601.9	 5697.0	...
10251442	  783.3	  602.4	 5698.0	...
10251443	  782.8	  602.0	 5699.0	...
10251444	  783.3	  601.4	 5700.0	...
10251445	  784.2	  600.8	 5701.0	...
10251446	  784.9	  600.6	 5702.0	...
10251447	  784.2	  600.8	 5704.0	...
10251448	  783.5	  601.1	 5705.0	...
10251449	  783.1	  601.3	 5704.0	...
10251450	  782.9	  601.4	 5705.0	...
10251451	  782.8	  601.8	 5707.0	...
10251452	  782.7	  602.2	 5708.0	...
EFIX R   10250987	10251452	466	  787.9	  600.7	   5707
SSACC R  10251453
10251453	  781.4	  602.6	 5710.0	...
10251454	  779.9	  602.3	 5711.0	...
10251455	  778.4	  602.1	 5715.0	...
10251456	  777.9	  600.9	 5716.0	...
10251457	  777.0	  600.1	 5717.0	...
10251458	  772.8	  599.5	 5718.0	...
10251459	  767.5	  599.8	 5720.0	...
10251460	  761.4	  599.4	 5729.0	...
10251461	  755.1	  598.2	 5738.0	...
10251462	  750.1	  596.5	 5745.0	...
10251463	  743.8	  595.6	 5746.0	...
10251464	  740.9	  594.4	 5747.0	...
10251465	  736.1	  594.1	 5748.0	...
10251466	  733.3	  593.7	 5749.0	...
10251467	  728.8	  594.2	 5761.0	...
10251468	  725.3	  592.4	 5771.0	...
10251469	  722.4	  590.2	 5782.0	...
10251470	  721.2	  587.3	 5782.0	...
10251471	  721.5	  586.4	 5784.0	...
10251472	  721.8	  585.5	 5785.0	...
10251473	  721.9	  584.1	 5788.0	...
ESACC R  10251453	10251473	21	  781.4	  602.6	  721.9	  584.1	   1.33	    105
SFIX R   10251474
10251474	  721.5	  582.0	 5790.0	...
10251475	  721.7	  579.7	 5792.0	...
10251476	  721.9	  576.4	 5787.0	...
10251477	  722.0	  573.8	 5782.0	...
10251478	  721.5	  571.6	 5777.0	...
10251479	  722.5	  571.2	 5777.0	...
10251480	  724.3	  571.1	 5777.0	...
10251481	  726.7	  570.9	 5777.0	...
10251482	  727.9	  570.3	 5777.0	...
10251483	  728.4	  569.4	 5777.0	...
10251484	  728.3	  568.1	 5772.0	...
10251485	  728.3	  567.4	 5767.0	...
10251486	  728.7	  567.0	 5765.0	...
10251487	  729.1	  567.2	 5775.0	...
10251488	  729.5	  567.7	 5785.0	...
10251489	  731.1	  567.9	 5789.0	...
10251490	  732.6	  567.8	 5787.0	...
10251491	  733.0	  567.2	 5786.0	...
10251492	  731.9	  566.8	 5786.0	...
10251493	  730.9	  566.3	 5786.0	...
10251494	  731.1	  566.0	 5785.0	...
10251495	  732.3	  565.5	 5784.0	...
10251496	  733.6	  566.3	 5787.0	...
10251497	  734.8	  567.1	 5790.0	...
10251498	  734.3	  567.5	 5794.0	...
10251499	  733.6	  566.9	 5797.0	...
10251500	  732.9	  566.2	 5799.0	...
10251501	  732.8	  566.1	 5800.0	...
10251502	  732.4	  565.8	 5801.0	...
10251503	  731.7	  565.5	 5802.0	...
10251504	  731.0	  566.5	 5802.0	...
10251505	  732.1	  567.7	 5802.0	...
10251506	  733.5	  568.2	 5804.0	...
10251507	  734.7	  567.4	 5806.0	...
10251508	  734.6	  566.9	 5809.0	...
10251509	  734.4	  566.9	 5816.0	...
10251510	  733.9	  565.8	 5823.0	...
10251511	  733.6	  564.6	 5829.0	...
10251512	  733.4	  563.9	 5832.0	...
10251513	  732.7	  565.1	 5835.0	...
10251514	  731.9	  566.2	 5837.0	...
10251515	  730.9	  566.8	 5837.0	...
10251516	  730.7	  566.4	 5834.0	...
10251517	  731.9	  565.8	 5831.0	...
10251518	  733.2	  564.8	 5830.0	...
10251519	  734.4	  564.3	 5827.0	...
10251520	  734.5	  565.7	 5823.0	...
10251521	  734.5	  567.6	 5822.0	...
10251522	  735.2	  569.1	 5822.0	...
10251523	  735.8	  568.8	 5819.0	...
10251524	  736.4	  568.5	 5816.0	...
10251525	  736.5	  568.5	 5816.0	...
10251526	  736.6	  568.4	 5826.0	...
10251527	  736.6	  568.6	 5837.0	...
10251528	  736.9	  568.8	 5839.0	...
10251529	  737.2	  568.7	 5834.0	...
10251530	  736.3	  568.5	 5828.0	...
10251531	  735.2	  568.5	 5827.0	...
10251532	  733.9	  568.9	 5826.0	...
10251533	  733.7	  569.1	 5827.0	...
10251534	  735.0	  568.8	 5829.0	...
10251535	  736.5	  568.5	 5830.0	...
10251536	  738.0	  567.6	 5830.0	...
10251537	  737.8	  567.0	 5829.0	...
10251538	  737.8	  566.6	 5830.0	...
10251539	  736.8	  567.1	 5833.0	...
10251540	  735.8	  567.4	 5842.0	...
10251541	  735.0	  567.8	 5850.0	...
10251542	  735.2	  568.1	 5855.0	...
10251543	  735.5	  568.4	 5854.0	...
10251544	  735.5	  567.9	 5854.0	...
10251545	  735.6	  567.3	 5855.0	...
10251546	  735.0	  567.9	 5856.0	...
10251547	  734.4	  569.1	 5856.0	...
10251548	  733.6	  570.1	 5857.0	...
10251549	  733.4	  569.9	 5856.0	...
10251550	  734.0	  569.3	 5856.0	...
10251551	  734.8	  569.0	 5859.0	...
10251552	  735.6	  568.6	 5866.0	...
10251553	  735.5	  568.7	 5874.0	...
10251554	  735.4	  568.8	 5880.0	...
10251555	  735.4	  568.6	 5880.0	...
10251556	  735.3	  568.8	 5878.0	...
10251557	  735.2	  569.2	 5875.0	...
10251558	  735.4	  569.6	 5868.0	...
10251559	  736.0	  569.6	 5860.0	...
10251560	  736.9	  569.4	 5853.0	...
10251561	  737.7	  569.4	 5853.0	...
10251562	  738.8	  569.3	 5853.0	...
10251563	  739.5	  569.1	 5855.0	...
10251564	  740.0	  568.7	 5856.0	...
10251565	  740.0	  568.5	 5858.0	...
10251566	  740.0	  568.3	 5857.0	...
10251567	  740.1	  568.1	 5856.0	...
10251568	  740.3	  567.8	 5856.0	...
10251569	  741.1	  567.4	 5857.0	...
10251570	  741.7	  567.3	 5858.0	...
10251571	  742.5	  567.0	 5858.0	...
10251572	  742.5	  566.6	 5858.0	...
10251573	  741.7	  565.4	 5861.0	...
10251574	  740.4	  564.5	 5868.0	...
10251575	  739.2	  565.4	 5874.0	...
10251576	  738.8	  567.0	 5879.0	...
10251577	  738.9	  568.3	 5880.0	...
10251578	  738.9	  568.0	 5880.0	...
10251579	  738.8	  567.7	 5878.0	...
10251580	  738.7	  567.5	 5877.0	...
10251581	  738.5	  567.5	 5877.0	...
10251582	  738.2	  566.8	 5877.0	...
10251583	  738.0	  566.2	 5879.0	...
10251584	  737.9	  565.6	 5881.0	...
10251585	  738.5	  565.5	 5883.0	...
10251586	  739.2	  565.5	 5884.0	...
10251587	  740.1	  565.4	 5883.0	...
10251588	  740.6	  566.0	 5882.0	...
10251589	  740.7	  566.4	 5884.0	...
10251590	  740.6	  566.8	 5886.0	...
10251591	  740.2	  566.5	 5889.0	...
10251592	  740.3	  566.6	 5892.0	...
10251593	  740.4	  566.7	 5896.0	...
10251594	  740.0	  566.8	 5899.0	...
10251595	  739.4	  565.9	 5899.0	...
10251596	  738.9	  565.2	 5899.0	...
10251597	  738.8	  565.1	 5893.0	...
10251598	  738.9	  566.2	 5887.0	...
10251599	  739.2	  567.3	 5888.0	...
10251600	  739.6	  567.8	 5896.0	...
10251601	  739.9	  567.9	 5904.0	...
10251602	  740.0	  567.6	 5909.0	...
10251603	  740.1	  567.2	 5914.0	...
10251604	  740.1	  566.7	 5919.0	...
10251605	  740.1	  566.6	 5918.0	...
10251606	  740.0	  566.6	 5915.0	...
10251607	  739.6	  566.4	 5913.0	...
10251608	  739.3	  566.1	 5913.0	...
10251609	  739.2	  565.3	 5913.0	...
10251610	  739.2	  564.7	 5912.0	...
10251611	  739.1	  564.3	 5911.0	...
10251612	  738.1	  565.4	 5917.0	...
10251613	  737.1	  566.5	 5924.0	...
10251614	  736.1	  567.9	 5931.0	...
10251615	  736.1	  568.2	 5933.0	...
10251616	  737.6	  568.4	 5936.0	...
10251617	  739.0	  568.2	 5938.0	...
10251618	  740.3	  566.7	 5938.0	...
10251619	  740.1	  565.3	 5938.0	...
10251620	  740.0	  564.0	 5939.0	...
10251621	  739.1	  564.1	 5940.0	...
10251622	  738.2	  564.3	 5939.0	...
10251623	  737.7	  564.7	 5937.0	...
10251624	  738.4	  564.8	 5935.0	...
10251625	  739.1	  564.9	 5935.0	...
10251626	  739.4	  564.0	 5936.0	...
10251627	  739.1	  563.3	 5938.0	...
10251628	  738.7	  562.4	 5939.0	...
10251629	  738.5	  562.4	 5937.0	...
10251630	  738.5	  562.4	 5933.0	...
10251631	  738.6	  562.4	 5931.0	...
10251632	  739.0	  563.2	 5934.0	...
10251633	  739.4	  563.9	 5937.0	...
10251634	  739.2	  564.5	 5941.0	...
10251635	  738.9	  564.7	 5941.0	...
10251636	  738.3	  565.5	 5942.0	...
10251637	  737.9	  566.3	 5953.0	...
10251638	  737.4	  565.8	 5964.0	...
10251639	  737.7	  564.7	 5970.0	...
10251640	  737.8	  563.3	 5965.0	...
10251641	  738.0	  562.8	 5958.0	...
10251642	  737.7	  562.3	 5957.0	...
10251643	  738.0	  562.3	 5956.0	...
10251644	  738.2	  562.3	 5960.0	...
10251645	  738.5	  562.2	 5964.0	...
10251646	  738.6	  562.0	 5967.0	...
10251647	  738.6	  561.9	 5966.0	...
10251648	  738.6	  561.9	 5966.0	...
10251649	  738.8	  561.9	 5966.0	...
10251650	  739.3	  562.0	 5964.0	...
10251651	  739.6	  562.2	 5961.0	...
10251652	  739.8	  562.3	 5958.0	...
10251653	  739.6	  562.2	 5960.0	...
10251654	  739.7	  562.2	 5961.0	...
10251655	  739.7	  562.3	 5963.0	...
10251656	  739.7	  562.2	 5966.0	...
10251657	  739.8	  561.9	 5970.0	...
10251658	  740.1	  561.5	 5971.0	...
10251659	  740.3	  561.4	 5972.0	...
10251660	  740.3	  561.0	 5973.0	...
10251661	  739.3	  560.7	 5970.0	...
10251662	  738.1	  560.4	 5966.0	...
10251663	  737.0	  561.0	 5966.0	...
10251664	  736.7	  561.7	 5971.0	...
10251665	  736.9	  562.2	 5976.0	...
10251666	  737.1	  562.0	 5977.0	...
10251667	  737.4	  561.8	 5978.0	...
10251668	  737.6	  561.6	 5978.0	...
10251669	  737.8	  561.4	 5980.0	...
10251670	  738.0	  561.2	 5985.0	...
10251671	  738.1	  561.3	 5989.0	...
10251672	  738.9	  561.4	 5989.0	...
10251673	  739.6	  561.1	 5986.0	...
10251674	  740.1	  560.6	 5983.0	...
10251675	  739.8	  560.0	 5981.0	...
10251676	  739.7	  560.0	 5980.0	...
10251677	  739.0	  561.0	 5979.0	...
10251678	  738.4	  562.0	 5979.0	...
10251679	  738.9	  562.9	 5981.0	...
10251680	  739.9	  562.7	 5984.0	...
10251681	  741.1	  562.0	 5985.0	...
10251682	  741.3	  561.4	 5981.0	...
10251683	  741.6	  560.9	 5977.0	...
10251684	  741.8	  560.1	 5975.0	...
10251685	  741.8	  559.5	 5977.0	...
10251686	  741.6	  559.8	 5985.0	...
10251687	  741.8	  560.6	 5991.0	...
10251688	  742.0	  561.5	 5996.0	...
10251689	  742.6	  561.3	 5996.0	...
10251690	  742.9	  561.3	 5996.0	...
10251691	  742.4	  561.4	 5997.0	...
10251692	  741.4	  561.5	 5995.0	...
10251693	  740.2	  561.7	 5993.0	...
10251694	  739.7	  560.9	 5991.0	...
10251695	  739.5	  560.1	 5989.0	...
10251696	  739.4	  559.2	 5993.0	...
10251697	  739.3	  558.9	 5998.0	...
10251698	  739.1	  558.6	 6004.0	...
10251699	  738.8	  558.8	 6006.0	...
10251700	  739.0	  559.4	 6005.0	...
10251701	  740.2	  559.6	 6007.0	...
10251702	  741.2	  559.3	 6009.0	...
10251703	  742.1	  559.1	 6006.0	...
10251704	  742.7	  559.4	 6000.0	...
10251705	  743.3	  559.7	 5999.0	...
10251706	  742.6	  559.6	 6005.0	...
10251707	  741.4	  560.0	 6010.0	...
10251708	  739.8	  560.4	 6009.0	...
10251709	  739.2	  559.5	 6015.0	...
10251710	  738.5	  557.9	 6022.0	...
10251711	  738.6	  557.2	 6025.0	...
10251712	  738.9	  558.1	 6022.0	...
10251713	  739.1	  559.0	 6019.0	...
10251714	  739.1	  559.2	 6017.0	...
10251715	  739.3	  559.5	 6016.0	...
10251716	  739.5	  559.8	 6015.0	...
10251717	  739.5	  559.7	 6016.0	...
10251718	  739.6	  559.4	 6018.0	...
10251719	  739.6	  559.0	 6019.0	...
10251720	  739.9	  559.0	 6019.0	...
10251721	  740.6	  558.9	 6020.0	...
10251722	  741.3	  558.8	 6022.0	...
10251723	  741.7	  558.9	 6025.0	...
10251724	  741.4	  559.1	 6029.0	...
10251725	  741.0	  559.3	 6031.0	...
10251726	  740.7	  559.2	 6031.0	...
10251727	  740.4	  559.1	 6038.0	...
10251728	  740.1	  559.2	 6047.0	...
10251729	  739.9	  559.4	 6051.0	...
10251730	  739.9	  559.5	 6047.0	...
10251731	  739.7	  559.7	 6042.0	...
10251732	  739.6	  559.8	 6042.0	...
10251733	  739.7	  559.7	 6042.0	...
10251734	  739.9	  559.3	 6043.0	...
10251735	  739.9	  558.5	 6042.0	...
10251736	  739.7	  557.8	 6040.0	...
10251737	  739.9	  558.2	 6037.0	...
10251738	  740.3	  559.1	 6035.0	...
10251739	  740.7	  560.0	 6036.0	...
10251740	  740.8	  559.3	 6038.0	...
10251741	  740.8	  558.5	 6043.0	...
10251742	  740.6	  557.6	 6049.0	...
10251743	  740.4	  557.4	 6055.0	...
10251744	  740.6	  557.2	 6059.0	...
10251745	  741.0	  557.7	 6062.0	...
10251746	  741.6	  558.0	 6064.0	...
10251747	  741.9	  558.3	 6064.0	...
10251748	  741.4	  558.1	 6064.0	...
10251749	  740.7	  558.3	 6064.0	...
10251750	  740.0	  558.6	 6066.0	...
10251751	  739.8	  558.6	 6067.0	...
10251752	  739.8	  558.4	 6067.0	...
10251753	  739.5	  558.3	 6067.0	...
10251754	  739.3	  558.4	 6069.0	...
10251755	  739.9	  558.5	 6071.0	...
10251756	  740.6	  558.4	 6073.0	...
10251757	  741.2	  558.3	 6069.0	...
10251758	  740.4	  558.2	 6065.0	...
10251759	  739.6	  557.8	 6062.0	...
10251760	  740.3	  557.1	 6062.0	...
10251761	  741.7	  557.2	 6061.0	...
10251762	  743.2	  557.9	 6060.0	...
10251763	  742.8	  558.1	 6066.0	...
10251764	  742.2	  557.5	 6072.0	...
10251765	  741.5	  557.5	 6077.0	...
10251766	  741.2	  558.2	 6076.0	...
10251767	  740.9	  558.5	 6078.0	...
10251768	  740.8	  558.2	 6082.0	...
10251769	  740.7	  557.9	 6094.0	...
10251770	  740.9	  557.8	 6103.0	...
10251771	  741.2	  557.9	 6109.0	...
10251772	  740.4	  557.9	 6108.0	...
10251773	  739.3	  557.8	 6109.0	...
10251774	  738.4	  557.7	 6110.0	...
10251775	  738.7	  558.0	 6111.0	...
10251776	  738.4	  558.7	 6110.0	...
10251777	  738.0	  559.4	 6110.0	...
10251778	  738.8	  559.5	 6105.0	...
10251779	  740.1	  559.4	 6098.0	...
10251780	  741.4	  559.2	 6093.0	...
10251781	  741.0	  559.6	 6096.0	...
10251782	  740.8	  560.2	 6102.0	...
10251783	  740.6	  560.8	 6107.0	...
10251784	  740.3	  562.0	 6108.0	...
10251785	  739.7	  562.9	 6098.0	...
10251786	  739.8	  563.3	 6087.0	...
10251787	  740.5	  562.8	 6078.0	...
10251788	  741.4	  562.2	 6079.0	...
10251789	  741.4	  561.0	 6079.0	...
10251790	  741.5	  559.9	 6078.0	...
10251791	  741.5	  558.8	 6081.0	...
10251792	  741.4	  558.8	 6089.0	...
10251793	  741.4	  559.1	 6096.0	...
10251794	  741.4	  559.4	 6097.0	...
10251795	  741.5	  559.6	 6094.0	...
10251796	  741.6	  559.6	 6099.0	...
10251797	  741.7	  559.5	 6105.0	...
10251798	  741.7	  559.8	 6112.0	...
10251799	  741.7	  560.2	 6112.0	...
10251800	  741.7	  560.2	 6112.0	...
10251801	  741.4	  560.1	 6112.0	...
10251802	  741.1	  560.0	 6112.0	...
10251803	  740.0	  559.9	 6118.0	...
10251804	  739.1	  559.9	 6124.0	...
10251805	  739.2	  559.7	 6122.0	...
10251806	  740.0	  560.1	 6115.0	...
10251807	  741.3	  560.3	 6108.0	...
10251808	  741.7	  560.0	 6108.0	...
10251809	  741.5	  559.4	 6109.0	...
10251810	  740.9	  558.9	 6111.0	...
10251811	  740.3	  558.7	 6112.0	...
10251812	  740.2	  558.2	 6111.0	...
10251813	  740.2	  557.8	 6109.0	...
10251814	  740.4	  557.9	 6106.0	...
10251815	  740.6	  557.7	 6106.0	...
10251816	  741.1	  557.4	 6108.0	...
10251817	  741.4	  557.2	 6110.0	...
10251818	  741.6	  557.4	 6109.0	...
10251819	  741.5	  558.8	 6107.0	...
10251820	  741.4	  560.0	 6104.0	...
10251821	  741.2	  560.7	 6103.0	...
10251822	  741.3	  560.3	 6103.0	...
10251823	  741.4	  560.0	 6110.0	...
10251824	  741.5	  560.1	 6118.0	...
10251825	  741.4	  560.2	 6126.0	...
10251826	  740.7	  560.3	 6127.0	...
10251827	  740.1	  560.4	 6128.0	...
10251828	  739.9	  560.5	 6121.0	...
10251829	  740.2	  560.5	 6114.0	...
10251830	  740.6	  560.4	 6108.0	...
10251831	  740.9	  560.2	 6108.0	...
10251832	  741.4	  560.1	 6109.0	...
10251833	  741.9	  560.8	 6111.0	...
10251834	  742.0	  561.6	 6113.0	...
10251835	  741.6	  561.5	 6115.0	...
10251836	  741.2	  560.5	 6115.0	...
10251837	  740.8	  559.5	 6115.0	...
10251838	  740.9	  559.5	 6112.0	...
10251839	  740.9	  559.9	 6109.0	...
10251840	  740.8	  560.2	 6112.0	...
10251841	  740.6	  561.2	 6123.0	...
10251842	  740.3	  561.8	 6134.0	...
10251843	  740.0	  561.8	 6137.0	...
10251844	  739.8	  560.2	 6135.0	...
10251845	  739.5	  558.7	 6131.0	...
10251846	  739.4	  558.0	 6129.0	...
10251847	  739.8	  558.3	 6121.0	...
10251848	  740.2	  558.9	 6115.0	...
10251849	  740.7	  559.4	 6108.0	...
10251850	  740.1	  559.6	 6107.0	...
10251851	  739.7	  559.5	 6105.0	...
10251852	  740.5	  560.2	 6104.0	...
10251853	  742.0	  561.2	 6103.0	...
10251854	  743.5	  562.2	 6101.0	...
10251855	  743.4	  562.0	 6100.0	...
10251856	  742.7	  561.4	 6106.0	...
10251857	  742.2	  561.0	 6113.0	...
10251858	  742.0	  560.8	 6119.0	...
10251859	  742.2	  561.3	 6117.0	...
10251860	  742.2	  561.6	 6109.0	...
10251861	  742.0	  561.6	 6101.0	...
10251862	  741.8	  561.5	 6094.0	...
10251863	  741.8	  561.9	 6094.0	...
10251864	  742.0	  562.4	 6098.0	...
10251865	  741.5	  562.1	 6104.0	...
10251866	  740.9	  561.2	 6112.0	...
10251867	  740.3	  560.4	 6118.0	...
10251868	  740.2	  560.1	 6122.0	...
10251869	  739.6	  559.8	 6124.0	...
10251870	  739.3	  559.6	 6126.0	...
10251871	  739.0	  559.5	 6126.0	...
10251872	  739.5	  559.3	 6120.0	...
10251873	  740.3	  559.1	 6113.0	...
10251874	  740.9	  559.3	 6114.0	...
10251875	  741.1	  560.0	 6121.0	...
10251876	  741.3	  560.5	 6121.0	...
10251877	  741.6	  560.5	 6114.0	...
10251878	  741.9	  559.7	 6113.0	...
10251879	  741.9	  558.8	 6118.0	...
10251880	  742.1	  558.5	 6123.0	...
10251881	  742.3	  558.7	 6124.0	...
10251882	  741.9	  558.9	 6124.0	...
10251883	  741.4	  558.9	 6125.0	...
10251884	  740.3	  559.0	 6125.0	...
10251885	  739.8	  559.2	 6121.0	...
10251886	  740.4	  559.3	 6116.0	...
10251887	  741.4	  559.0	 6111.0	...
10251888	  741.5	  558.9	 6111.0	...
10251889	  740.5	  558.8	 6115.0	...
10251890	  739.4	  558.8	 6121.0	...
10251891	  739.3	  558.7	 6128.0	...
10251892	  738.9	  558.7	 6131.0	...
10251893	  738.8	  558.7	 6130.0	...
10251894	  738.6	  558.9	 6130.0	...
10251895	  738.5	  558.9	 6129.0	...
10251896	  740.1	  558.7	 6127.0	...
10251897	  741.8	  558.5	 6124.0	...
10251898	  743.5	  558.6	 6121.0	...
10251899	  743.3	  558.8	 6118.0	...
10251900	  743.0	  558.9	 6116.0	...
10251901	  742.9	  559.6	 6116.0	...
10251902	  743.0	  560.5	 6114.0	...
10251903	  743.1	  561.6	 6112.0	...
10251904	  742.2	  562.0	 6112.0	...
10251905	  741.2	  562.0	 6113.0	...
10251906	  740.7	  560.9	 6114.0	...
10251907	  741.2	  559.6	 6111.0	...
10251908	  742.5	  558.7	 6107.0	...
10251909	  743.3	  558.7	 6104.0	...
10251910	  744.3	  559.1	 6104.0	...
10251911	  744.5	  559.4	 6106.0	...
10251912	  744.9	  559.5	 6107.0	...
10251913	  745.1	  559.4	 6107.0	...
10251914	  744.0	  559.4	 6104.0	...
10251915	  742.7	  559.6	 6103.0	...
10251916	  742.1	  559.6	 6103.0	...
10251917	  742.8	  559.5	 6104.0	...
10251918	  743.6	  559.8	 6108.0	...
10251919	  743.8	  560.5	 6112.0	...
10251920	  744.4	  561.2	 6113.0	...
10251921	  745.3	  560.6	 6107.0	...
10251922	  746.1	  559.6	 6100.0	...
10251923	  745.7	  558.8	 6098.0	...
10251924	  744.9	  558.8	 6100.0	...
10251925	  744.4	  559.1	 6094.0	...
10251926	  744.8	  559.3	 6087.0	...
10251927	  744.5	  560.0	 6094.0	...
10251928	  743.9	  560.5	 6106.0	...
10251929	  743.3	  561.0	 6114.0	...
10251930	  743.2	  561.0	 6109.0	...
EFIX R   10251474	10251930	457	  739.0	  562.5	   5991
SSACC R  10251931
10251931	  742.6	  560.1	 6105.0	...
10251932	  742.2	  559.3	 6107.0	...
10251933	  741.9	  559.7	 6108.0	...
10251934	  742.1	  560.8	 6110.0	...
10251935	  743.1	  562.6	 6115.0	...
10251936	  745.2	  563.0	 6119.0	...
10251937	  750.0	  563.0	 6122.0	...
10251938	  754.2	  562.9	 6117.0	...
10251939	  760.3	  564.3	 6112.0	...
10251940	  764.3	  566.0	 6106.0	...
10251941	  770.2	  567.8	 6101.0	...
10251942	  773.5	  568.3	 6099.0	...
10251943	  778.7	  568.6	 6097.0	...
10251944	  783.6	  568.0	 6096.0	...
10251945	  787.9	  568.0	 6095.0	...
10251946	  792.0	  568.0	 6094.0	...
10251947	  794.3	  568.0	 6094.0	...
10251948	  799.1	  566.9	 6093.0	...
10251949	  802.3	  566.7	 6092.0	...
10251950	  806.6	  567.3	 6088.0	...
10251951	  808.5	  568.1	 6084.0	...
10251952	  809.9	  568.4	 6082.0	...
ESACC R  10251931	10251952	22	  742.6	  560.1	  809.9	  568.4	   1.45	    101
SFIX R   10251953
10251953	  812.4	  568.0	 6075.0	...
10251954	  814.8	  567.7	 6068.0	...
10251955	  817.3	  567.5	 6059.0	...
10251956	  817.7	  567.8	 6057.0	...
10251957	  818.2	  570.0	 6053.0	...
10251958	  817.6	  572.2	 6050.0	...
10251959	  817.1	  574.5	 6048.0	...
10251960	  816.5	  575.1	 6050.0	...
10251961	  816.7	  575.8	 6060.0	...
10251962	  817.0	  576.2	 6070.0	...
10251963	  817.0	  576.4	 6079.0	...
10251964	  817.0	  576.4	 6078.0	...
10251965	  816.6	  576.4	 6082.0	...
10251966	  816.0	  577.2	 6089.0	...
10251967	  815.1	  578.0	 6096.0	...
10251968	  814.4	  578.1	 6099.0	...
10251969	  814.1	  577.5	 6100.0	...
10251970	  813.8	  577.8	 6103.0	...
10251971	  813.7	  578.8	 6104.0	...
10251972	  813.6	  579.9	 6100.0	...
10251973	  813.9	  580.1	 6095.0	...
10251974	  814.2	  580.3	 6093.0	...
10251975	  814.4	  580.7	 6094.0	...
10251976	  815.2	  580.8	 6090.0	...
10251977	  815.9	  581.0	 6087.0	...
10251978	  816.5	  580.8	 6084.0	...
10251979	  816.3	  580.9	 6084.0	...
10251980	  817.1	  580.8	 6084.0	...
10251981	  818.0	  580.9	 6084.0	...
10251982	  818.7	  580.9	 6083.0	...
10251983	  818.1	  580.3	 6082.0	...
10251984	  817.5	  579.7	 6081.0	...
10251985	  817.1	  578.8	 6082.0	...
10251986	  816.8	  578.4	 6082.0	...
10251987	  816.5	  577.9	 6083.0	...
10251988	  816.4	  578.3	 6081.0	...
10251989	  816.6	  579.0	 6079.0	...
10251990	  816.7	  579.8	 6076.0	...
10251991	  816.8	  580.1	 6074.0	...
10251992	  817.0	  580.5	 6073.0	...
10251993	  817.2	  580.6	 6072.0	...
10251994	  817.0	  580.8	 6074.0	...
10251995	  816.8	  580.8	 6077.0	...
10251996	  816.6	  580.8	 6079.0	...
10251997	  816.6	  580.7	 6079.0	...
10251998	  816.3	  580.6	 6078.0	...
10251999	  816.1	  580.4	 6077.0	...
MSG	10252000 0000 _ Experiment Start
10252000	  815.7	  579.8	 6081.0	...
10252001	  815.9	  579.4	 6085.0	...
10252002	  816.1	  578.9	 6089.0	...
10252003	  816.0	  578.7	 6087.0	...
10252004	  815.0	  578.7	 6085.0	...
10252005	  814.1	  579.0	 6082.0	...
10252006	  814.4	  579.2	 6079.0	...
10252007	  815.5	  579.1	 6078.0	...
10252008	  816.5	  579.0	 6078.0	...
10252009	  816.3	  578.8	 6078.0	...
10252010	  816.0	  578.8	 6071.0	...
10252011	  815.8	  578.9	 6063.0	...
10252012	  815.9	  580.0	 6058.0	...
10252013	  816.1	  581.1	 6060.0	...
10252014	  816.2	  581.9	 6065.0	...
10252015	  816.1	  581.9	 6068.0	...
10252016	  816.1	  581.8	 6073.0	...
10252017	  816.0	  581.7	 6074.0	...
10252018	  816.0	  581.6	 6073.0	...
10252019	  816.0	  581.6	 6070.0	...
10252020	  815.4	  581.6	 6072.0	...
10252021	  814.7	  581.4	 6077.0	...
10252022	  814.1	  581.4	 6083.0	...
10252023	  814.1	  581.6	 6085.0	...
10252024	  813.9	  581.4	 6085.0	...
10252025	  813.7	  581.1	 6081.0	...
10252026	  813.4	  580.6	 6074.0	...
10252027	  813.3	  580.6	 6068.0	...
10252028	  813.6	  580.4	 6065.0	...
10252029	  814.1	  580.1	 6064.0	...
10252030	  814.2	  579.9	 6064.0	...
10252031	  814.0	  581.4	 6063.0	...
10252032	  813.7	  583.0	 6065.0	...
10252033	  813.8	  584.1	 6067.0	...
10252034	  813.8	  583.5	 6063.0	...
10252035	  814.8	  582.7	 6055.0	...
10252036	  815.9	  582.3	 6047.0	...
10252037	  816.4	  581.8	 6046.0	...
10252038	  814.6	  581.6	 6055.0	...
10252039	  813.0	  582.2	 6063.0	...
10252040	  813.1	  582.8	 6062.0	...
10252041	  814.2	  583.3	 6054.0	...
10252042	  814.6	  582.2	 6050.0	...
10252043	  814.1	  581.1	 6054.0	...
10252044	  813.5	  579.9	 6058.0	...
10252045	  813.6	  579.6	 6056.0	...
10252046	  813.5	  579.4	 6052.0	...
10252047	  813.7	  580.2	 6046.0	...
10252048	  814.6	  581.1	 6042.0	...
10252049	  815.3	  582.0	 6043.0	...
10252050	  816.0	  581.2	 6047.0	...
10252051	  816.1	  580.4	 6052.0	...
10252052	  816.5	  580.6	 6052.0	...
10252053	  816.8	  581.5	 6043.0	...
10252054	  816.7	  581.6	 6034.0	...
10252055	  815.9	  580.8	 6027.0	...
10252056	  815.2	  580.7	 6026.0	...
10252057	  815.4	  581.5	 6025.0	...
10252058	  816.1	  582.1	 6028.0	...
10252059	  816.3	  582.0	 6030.0	...
10252060	  815.6	  581.9	 6032.0	...
10252061	  814.9	  582.1	 6033.0	...
10252062	  814.4	  581.9	 6033.0	...
10252063	  814.3	  581.5	 6034.0	...
10252064	  814.1	  581.0	 6037.0	...
10252065	  814.1	  580.8	 6041.0	...
10252066	  814.0	  580.8	 6045.0	...
10252067	  814.4	  580.8	 6044.0	...
10252068	  814.7	  580.7	 6038.0	...
10252069	  815.1	  580.6	 6033.0	...
10252070	  815.1	  580.6	 6030.0	...
10252071	  814.9	  581.5	 6032.0	...
10252072	  814.3	  582.0	 6033.0	...
10252073	  813.7	  582.3	 6031.0	...
10252074	  814.2	  582.1	 6026.0	...
10252075	  815.1	  582.2	 6020.0	...
10252076	  816.0	  582.2	 6016.0	...
10252077	  816.2	  582.1	 6015.0	...
10252078	  816.4	  582.1	 6014.0	...
10252079	  816.2	  582.2	 6018.0	...
10252080	  815.8	  582.3	 6024.0	...
10252081	  815.4	  582.0	 6030.0	...
10252082	  815.4	  581.7	 6032.0	...
10252083	  815.3	  581.3	 6033.0	...
10252084	  815.7	  581.4	 6031.0	...
10252085	  816.0	  581.7	 6021.0	...
10252086	  816.3	  582.1	 6013.0	...
10252087	  816.4	  582.6	 6009.0	...
10252088	  816.4	  582.3	 6013.0	...
10252089	  816.3	  582.0	 6015.0	...
10252090	  815.8	  581.8	 6016.0	...
10252091	  815.2	  581.9	 6017.0	...
10252092	  815.3	  582.1	 6015.0	...
10252093	  815.6	  582.2	 6012.0	...
10252094	  815.6	  582.3	 6008.0	...
10252095	  815.2	  582.5	 6009.0	...
10252096	  814.1	  582.8	 6013.0	...
10252097	  813.5	  582.3	 6021.0	...
10252098	  812.9	  581.8	 6029.0	...
10252099	  813.0	  581.2	 6027.0	...
10252100	  812.9	  580.6	 6023.0	...
10252101	  812.8	  580.1	 6017.0	...
10252102	  812.6	  579.2	 6016.0	...
10252103	  812.3	  578.9	 6015.0	...
10252104	  812.0	  578.6	 6016.0	...
10252105	  812.3	  578.6	 6013.0	...
10252106	  813.0	  579.7	 6009.0	...
10252107	  813.7	  580.6	 6007.0	...
10252108	  813.1	  581.7	 6013.0	...
10252109	  812.3	  581.7	 6019.0	...
10252110	  811.6	  582.0	 6025.0	...
10252111	  811.9	  582.5	 6019.0	...
10252112	  812.3	  583.1	 6014.0	...
10252113	  813.0	  583.1	 6008.0	...
10252114	  813.5	  582.6	 6008.0	...
10252115	  814.4	  583.1	 6007.0	...
10252116	  814.9	  583.9	 6008.0	...
10252117	  814.9	  583.8	 6009.0	...
10252118	  814.5	  582.8	 6010.0	...
10252119	  814.1	  581.7	 6010.0	...
10252120	  814.1	  581.7	 6012.0	...
10252121	  814.2	  581.7	 6013.0	...
10252122	  814.2	  581.9	 6012.0	...
10252123	  814.9	  581.5	 6011.0	...
10252124	  815.7	  581.1	 6009.0	...
10252125	  816.9	  580.8	 6008.0	...
10252126	  817.4	  580.9	 6010.0	...
10252127	  816.7	  581.2	 6012.0	...
10252128	  815.6	  581.3	 6013.0	...
10252129	  814.5	  581.6	 6012.0	...
10252130	  814.3	  581.8	 6012.0	...
10252131	  814.2	  581.7	 6012.0	...
10252132	  814.0	  581.6	 6011.0	...
10252133	  813.9	  581.2	 6006.0	...
10252134	  814.2	  581.0	 5999.0	...
10252135	  815.1	  581.2	 5993.0	...
10252136	  816.2	  581.5	 5986.0	...
10252137	  816.9	  581.8	 5980.0	...
10252138	  816.6	  581.6	 5979.0	...
10252139	  816.0	  581.3	 5983.0	...
10252140	  815.5	  581.2	 5987.0	...
10252141	  815.5	  581.1	 5987.0	...
10252142	  815.7	  581.3	 5983.0	...
10252143	  815.4	  581.5	 5978.0	...
10252144	  814.9	  582.0	 5973.0	...
10252145	  814.8	  582.5	 5972.0	...
10252146	  815.3	  582.8	 5971.0	...
10252147	  815.9	  582.6	 5971.0	...
10252148	  816.0	  582.6	 5972.0	...
10252149	  816.0	  582.7	 5974.0	...
10252150	  816.5	  582.9	 5974.0	...
10252151	  816.9	  583.0	 5973.0	...
10252152	  817.3	  582.8	 5972.0	...
10252153	  816.3	  582.6	 5972.0	...
10252154	  815.4	  582.1	 5972.0	...
10252155	  814.6	  581.7	 5971.0	...
10252156	  814.7	  581.8	 5971.0	...
10252157	  814.8	  582.8	 5970.0	...
10252158	  815.0	  584.0	 5969.0	...
10252159	  815.0	  584.9	 5968.0	...
10252160	  814.8	  584.6	 5969.0	...
10252161	  814.4	  584.2	 5970.0	...
10252162	  814.0	  583.7	 5971.0	...
10252163	  815.1	  583.6	 5967.0	...
10252164	  816.3	  583.4	 5962.0	...
10252165	  817.1	  583.2	 5962.0	...
10252166	  816.7	  583.2	 5966.0	...
10252167	  816.2	  583.1	 5970.0	...
10252168	  816.1	  583.0	 5968.0	...
10252169	  816.1	  583.3	 5966.0	...
10252170	  816.2	  584.0	 5964.0	...
10252171	  815.8	  584.8	 5968.0	...
10252172	  815.2	  585.2	 5970.0	...
10252173	  814.4	  584.5	 5973.0	...
10252174	  814.2	  583.7	 5971.0	...
10252175	  815.6	  583.9	 5964.0	...
10252176	  817.2	  584.8	 5957.0	...
10252177	  818.9	  585.6	 5948.0	...
10252178	  818.9	  585.4	 5942.0	...
10252179	  819.5	  585.1	 5935.0	...
10252180	  820.0	  584.7	 5933.0	...
10252181	  819.4	  584.6	 5935.0	...
10252182	  818.3	  585.0	 5936.0	...
10252183	  817.4	  585.5	 5937.0	...
10252184	  817.6	  585.5	 5938.0	...
10252185	  817.4	  585.0	 5940.0	...
10252186	  816.8	  584.4	 5943.0	...
10252187	  816.2	  584.1	 5945.0	...
10252188	  815.6	  584.0	 5947.0	...
10252189	  815.3	  584.0	 5944.0	...
10252190	  814.9	  584.2	 5939.0	...
10252191	  815.5	  584.3	 5934.0	...
10252192	  816.0	  583.9	 5931.0	...
10252193	  816.3	  583.3	 5931.0	...
10252194	  816.1	  583.9	 5932.0	...
10252195	  817.0	  585.0	 5933.0	...
10252196	  818.2	  586.4	 5934.0	...
10252197	  818.9	  586.6	 5932.0	...
10252198	  818.1	  586.3	 5931.0	...
10252199	  816.9	  584.6	 5933.0	...
10252200	  815.9	  582.9	 5938.0	...
10252201	  815.4	  582.2	 5940.0	...
10252202	  814.9	  582.9	 5942.0	...
10252203	  814.6	  584.2	 5941.0	...
10252204	  815.0	  585.0	 5942.0	...
10252205	  815.9	  586.1	 5944.0	...
10252206	  816.6	  586.4	 5949.0	...
10252207	  815.7	  586.7	 5954.0	...
10252208	  814.7	  585.7	 5957.0	...
10252209	  813.7	  584.4	 5956.0	...
10252210	  813.8	  583.2	 5955.0	...
10252211	  814.0	  583.1	 5953.0	...
10252212	  814.8	  584.7	 5948.0	...
MSG	10252213 0000 _ Number On
10252213	  816.1	  586.1	 5944.0	...
10252214	  817.3	  587.0	 5942.0	...
10252215	  818.1	  586.6	 5943.0	...
10252216	  817.9	  586.4	 5941.0	...
10252217	  817.5	  586.4	 5937.0	...
10252218	  817.0	  586.5	 5935.0	...
10252219	  816.9	  586.4	 5937.0	...
10252220	  816.9	  586.3	 5939.0	...
10252221	  817.2	  585.5	 5938.0	...
10252222	  817.8	  584.6	 5936.0	...
10252223	  818.4	  583.7	 5933.0	...
10252224	  819.5	  583.6	 5925.0	...
10252225	  820.3	  583.8	 5919.0	...
10252226	  820.8	  583.9	 5911.0	...
EFIX R   10251953	10252226	274	  815.5	  581.6	   6017
SSACC R  10252227
10252227	  820.5	  583.9	 5908.0	...
10252228	  819.8	  583.9	 5911.0	...
10252229	  817.7	  584.4	 5916.0	...
10252230	  815.8	  585.4	 5921.0	...
10252231	  813.0	  586.5	 5922.0	...
10252232	  809.4	  586.9	 5924.0	...
10252233	  805.3	  586.3	 5928.0	...
10252234	  800.3	  586.5	 5932.0	...
10252235	  796.1	  587.3	 5935.0	...
10252236	  790.9	  588.1	 5941.0	...
10252237	  785.7	  587.9	 5946.0	...
10252238	  780.8	  587.3	 5958.0	...
10252239	  774.7	  586.7	 5970.0	...
10252240	  770.4	  586.4	 5982.0	...
10252241	  765.9	  586.4	 5987.0	...
10252242	  763.9	  584.9	 5980.0	...
10252243	  761.1	  583.6	 5974.0	...
10252244	  758.8	  582.2	 5975.0	...
10252245	  756.7	  582.5	 5980.0	...
10252246	  755.6	  582.6	 5986.0	...
ESACC R  10252227	10252246	20	  820.5	  583.9	  755.6	  582.6	   1.38	    102
SFIX R   10252247
10252247	  753.8	  582.7	 5985.0	...
10252248	  752.0	  583.4	 5985.0	...
10252249	  750.3	  583.9	 5979.0	...
10252250	  749.2	  584.4	 5972.0	...
10252251	  748.2	  584.4	 5966.0	...
10252252	  747.2	  584.6	 5967.0	...
10252253	  747.3	  584.6	 5966.0	...
10252254	  747.3	  584.6	 5965.0	...
10252255	  749.0	  584.9	 5964.0	...
10252256	  750.6	  585.3	 5964.0	...
10252257	  752.2	  585.5	 5964.0	...
10252258	  754.6	  584.9	 5963.0	...
10252259	  757.1	  585.0	 5963.0	...
10252260	  759.7	  585.6	 5962.0	...
10252261	  760.0	  586.5	 5959.0	...
10252262	  760.2	  586.8	 5958.0	...
10252263	  760.5	  586.5	 5960.0	...
10252264	  760.2	  585.7	 5967.0	...
10252265	  760.0	  585.0	 5972.0	...
10252266	  760.0	  584.7	 5977.0	...
10252267	  761.3	  585.2	 5975.0	...
10252268	  762.5	  585.6	 5974.0	...
10252269	  763.7	  585.5	 5972.0	...
10252270	  763.9	  585.2	 5971.0	...
10252271	  763.3	  585.2	 5971.0	...
10252272	  763.1	  584.8	 5969.0	...
10252273	  763.4	  584.0	 5966.0	...
10252274	  764.5	  583.1	 5962.0	...
10252275	  764.6	  583.0	 5960.0	...
10252276	  763.8	  583.4	 5965.0	...
10252277	  762.9	  583.8	 5971.0	...
10252278	  762.3	  584.0	 5978.0	...
10252279	  761.8	  584.2	 5980.0	...
10252280	  761.7	  584.9	 5982.0	...
10252281	  761.5	  585.6	 5981.0	...
10252282	  761.3	  586.3	 5978.0	...
10252283	  762.8	  586.2	 5971.0	...
10252284	  764.4	  586.0	 5963.0	...
10252285	  765.7	  586.0	 5956.0	...
10252286	  765.1	  586.2	 5952.0	...
10252287	  764.4	  586.3	 5951.0	...
10252288	  764.2	  587.3	 5950.0	...
10252289	  764.6	  588.3	 5948.0	...
10252290	  765.0	  588.9	 5945.0	...
10252291	  764.8	  588.7	 5943.0	...
10252292	  764.2	  588.4	 5941.0	...
10252293	  764.0	  588.4	 5939.0	...
10252294	  764.4	  588.0	 5942.0	...
10252295	  764.9	  587.2	 5946.0	...
10252296	  765.2	  586.3	 5951.0	...
10252297	  766.3	  585.5	 5948.0	...
10252298	  767.1	  585.2	 5946.0	...
10252299	  767.8	  585.2	 5943.0	...
10252300	  767.6	  585.4	 5943.0	...
10252301	  767.5	  585.5	 5943.0	...
10252302	  767.5	  586.7	 5945.0	...
10252303	  767.7	  587.9	 5947.0	...
10252304	  767.4	  588.6	 5948.0	...
10252305	  767.0	  588.0	 5949.0	...
10252306	  766.2	  588.3	 5949.0	...
10252307	  765.7	  589.3	 5949.0	...
10252308	  766.6	  589.6	 5949.0	...
10252309	  767.8	  588.7	 5948.0	...
10252310	  768.3	  586.6	 5952.0	...
10252311	  767.6	  585.0	 5957.0	...
10252312	  768.0	  585.0	 5953.0	...
10252313	  769.2	  586.2	 5945.0	...
10252314	  769.4	  586.6	 5943.0	...
10252315	  768.5	  585.6	 5950.0	...
10252316	  767.7	  585.0	 5951.0	...
10252317	  768.4	  585.6	 5947.0	...
10252318	  769.3	  585.7	 5943.0	...
10252319	  770.1	  585.3	 5945.0	...
10252320	  769.1	  584.9	 5946.0	...
10252321	  768.0	  584.8	 5947.0	...
10252322	  767.0	  585.1	 5947.0	...
10252323	  767.2	  584.7	 5948.0	...
10252324	  767.4	  584.0	 5950.0	...
10252325	  768.1	  583.2	 5952.0	...
10252326	  769.4	  583.6	 5950.0	...
10252327	  770.7	  584.7	 5946.0	...
10252328	  770.5	  586.0	 5942.0	...
10252329	  769.7	  586.6	 5941.0	...
10252330	  769.1	  586.8	 5941.0	...
10252331	  769.3	  587.1	 5944.0	...
10252332	  769.1	  587.4	 5946.0	...
10252333	  768.7	  587.4	 5950.0	...
10252334	  768.2	  587.1	 5952.0	...
10252335	  768.0	  586.5	 5953.0	...
10252336	  768.2	  586.1	 5949.0	...
10252337	  769.4	  585.7	 5947.0	...
10252338	  770.5	  585.5	 5945.0	...
10252339	  770.4	  585.4	 5946.0	...
10252340	  769.0	  585.3	 5950.0	...
10252341	  767.7	  585.3	 5953.0	...
10252342	  767.3	  586.0	 5955.0	...
10252343	  767.3	  586.8	 5955.0	...
10252344	  768.1	  587.0	 5956.0	...
10252345	  769.0	  586.3	 5957.0	...
10252346	  769.8	  585.6	 5958.0	...
10252347	  769.7	  585.5	 5957.0	...
10252348	  769.4	  585.4	 5958.0	...
10252349	  768.7	  586.0	 5959.0	...
10252350	  767.9	  586.6	 5960.0	...
10252351	  767.4	  586.4	 5961.0	...
10252352	  767.3	  585.6	 5965.0	...
10252353	  767.0	  584.4	 5972.0	...
10252354	  766.8	  583.9	 5978.0	...
10252355	  768.3	  583.0	 5975.0	...
10252356	  770.1	  583.8	 5968.0	...
10252357	  771.6	  584.9	 5962.0	...
10252358	  771.1	  586.2	 5964.0	...
10252359	  769.8	  586.2	 5966.0	...
10252360	  768.9	  586.0	 5966.0	...
10252361	  769.5	  585.6	 5966.0	...
10252362	  770.8	  585.2	 5963.0	...
10252363	  772.3	  585.3	 5961.0	...
10252364	  772.5	  585.7	 5957.0	...
10252365	  772.5	  586.1	 5956.0	...
10252366	  772.6	  586.2	 5954.0	...
10252367	  772.8	  586.1	 5952.0	...
10252368	  772.3	  586.6	 5953.0	...
10252369	  771.4	  587.3	 5959.0	...
10252370	  770.5	  586.8	 5966.0	...
10252371	  770.6	  585.7	 5967.0	...
10252372	  771.2	  584.1	 5964.0	...
10252373	  771.7	  583.5	 5961.0	...
10252374	  771.3	  583.8	 5963.0	...
10252375	  770.5	  584.6	 5963.0	...
10252376	  769.7	  585.3	 5966.0	...
10252377	  769.7	  585.2	 5969.0	...
10252378	  769.7	  585.0	 5969.0	...
10252379	  769.7	  584.9	 5967.0	...
10252380	  769.8	  585.1	 5967.0	...
10252381	  769.9	  586.0	 5969.0	...
10252382	  770.2	  586.8	 5969.0	...
10252383	  770.3	  587.1	 5968.0	...
10252384	  770.4	  586.5	 5967.0	...
10252385	  770.5	  586.0	 5968.0	...
10252386	  770.6	  585.4	 5968.0	...
10252387	  770.5	  585.0	 5968.0	...
10252388	  770.4	  584.3	 5967.0	...
10252389	  770.3	  583.5	 5970.0	...
10252390	  770.2	  582.7	 5976.0	...
10252391	  769.6	  582.8	 5983.0	...
10252392	  769.1	  583.2	 5988.0	...
10252393	  768.6	  583.8	 5984.0	...
10252394	  768.6	  584.1	 5979.0	...
10252395	  768.6	  584.3	 5976.0	...
10252396	  768.7	  584.9	 5977.0	...
10252397	  768.9	  585.6	 5981.0	...
10252398	  769.6	  586.2	 5985.0	...
10252399	  770.1	  586.2	 5988.0	...
10252400	  769.8	  585.9	 5988.0	...
10252401	  768.9	  584.6	 5988.0	...
10252402	  768.0	  583.5	 5990.0	...
10252403	  767.9	  583.0	 5992.0	...
10252404	  767.9	  583.5	 5993.0	...
10252405	  768.4	  583.9	 5994.0	...
10252406	  768.7	  583.9	 5994.0	...
10252407	  769.0	  583.9	 5993.0	...
10252408	  768.9	  583.9	 5992.0	...
10252409	  768.9	  583.9	 5993.0	...
10252410	  768.6	  583.9	 5995.0	...
10252411	  768.0	  584.1	 5998.0	...
10252412	  767.5	  585.4	 5999.0	...
10252413	  768.0	  586.5	 6000.0	...
10252414	  768.8	  587.1	 6001.0	...
10252415	  769.5	  586.6	 6001.0	...
10252416	  769.5	  586.4	 6000.0	...
10252417	  769.4	  586.7	 5994.0	...
10252418	  769.1	  586.7	 5988.0	...
10252419	  768.6	  586.5	 5987.0	...
10252420	  768.2	  586.1	 5989.0	...
10252421	  768.1	  585.9	 5991.0	...
10252422	  768.1	  585.8	 5989.0	...
10252423	  768.1	  586.3	 5990.0	...
10252424	  768.0	  586.8	 5990.0	...
10252425	  768.0	  587.2	 5990.0	...
10252426	  768.0	  587.2	 5989.0	...
10252427	  767.6	  586.1	 5989.0	...
10252428	  767.2	  585.2	 5989.0	...
10252429	  766.9	  584.3	 5989.0	...
10252430	  766.9	  584.4	 5989.0	...
10252431	  767.2	  584.9	 5988.0	...
10252432	  767.9	  585.3	 5996.0	...
10252433	  768.7	  585.7	 6005.0	...
10252434	  769.2	  585.5	 6013.0	...
10252435	  768.7	  585.5	 6007.0	...
10252436	  768.0	  585.6	 6000.0	...
10252437	  767.9	  586.2	 5999.0	...
10252438	  768.5	  586.7	 6003.0	...
10252439	  769.0	  585.4	 6010.0	...
10252440	  768.7	  583.7	 6013.0	...
10252441	  768.4	  582.8	 6015.0	...
10252442	  768.4	  583.7	 6015.0	...
10252443	  768.0	  584.3	 6019.0	...
10252444	  767.3	  583.7	 6023.0	...
10252445	  766.6	  583.1	 6020.0	...
10252446	  766.1	  583.0	 6014.0	...
10252447	  766.0	  583.4	 6009.0	...
10252448	  765.6	  583.8	 6013.0	...
10252449	  765.4	  584.0	 6017.0	...
10252450	  765.7	  584.0	 6019.0	...
10252451	  766.1	  584.1	 6019.0	...
10252452	  766.5	  584.2	 6020.0	...
10252453	  766.1	  584.4	 6026.0	...
10252454	  765.8	  584.6	 6030.0	...
10252455	  765.9	  584.4	 6027.0	...
10252456	  767.0	  584.0	 6020.0	...
10252457	  768.1	  583.9	 6018.0	...
10252458	  768.9	  584.1	 6023.0	...
10252459	  769.1	  584.4	 6026.0	...
10252460	  770.1	  584.1	 6023.0	...
10252461	  771.1	  583.7	 6020.0	...
10252462	  772.9	  583.3	 6018.0	...
EFIX R   10252247	10252462	216	  766.7	  585.4	   5973
SSACC R  10252463
10252463	  774.1	  583.2	 6018.0	...
10252464	  775.9	  582.8	 6018.0	...
10252465	  777.5	  582.3	 6018.0	...
10252466	  780.4	  581.3	 6019.0	...
10252467	  783.8	  580.4	 6019.0	...
10252468	  786.7	  579.9	 6018.0	...
10252469	  788.5	  580.2	 6017.0	...
ESACC R  10252463	10252469	7	  774.1	  583.2	  788.5	  580.2	   0.31	     46
SFIX R   10252470
10252470	  789.7	  580.9	 6016.0	...
10252471	  791.1	  581.5	 6014.0	...
10252472	  791.8	  581.8	 6012.0	...
10252473	  791.9	  581.1	 6012.0	...
10252474	  791.9	  580.3	 6008.0	...
10252475	  791.9	  579.4	 6004.0	...
10252476	  791.1	  579.3	 6006.0	...
10252477	  790.4	  579.4	 6012.0	...
10252478	  789.8	  579.8	 6018.0	...
10252479	  789.9	  580.2	 6019.0	...
10252480	  790.2	  580.5	 6021.0	...
10252481	  790.5	  580.8	 6025.0	...
10252482	  790.5	  581.0	 6027.0	...
10252483	  790.2	  581.3	 6025.0	...
10252484	  790.1	  581.3	 6021.0	...
10252485	  790.2	  581.4	 6016.0	...
10252486	  790.6	  582.6	 6018.0	...
10252487	  790.8	  583.9	 6020.0	...
10252488	  790.7	  583.5	 6019.0	...
10252489	  790.5	  581.8	 6016.0	...
10252490	  790.4	  581.0	 6013.0	...
10252491	  790.6	  582.3	 6016.0	...
10252492	  790.7	  583.7	 6019.0	...
10252493	  790.7	  584.0	 6021.0	...
10252494	  790.6	  583.9	 6020.0	...
10252495	  790.4	  583.9	 6018.0	...
10252496	  789.6	  584.4	 6018.0	...
10252497	  788.9	  584.9	 6018.0	...
10252498	  788.3	  585.5	 6019.0	...
10252499	  788.5	  585.5	 6021.0	...
10252500	  788.6	  585.2	 6022.0	...
10252501	  788.8	  584.6	 6019.0	...
10252502	  789.6	  583.9	 6015.0	...
10252503	  790.5	  583.5	 6012.0	...
10252504	  791.4	  583.3	 6013.0	...
10252505	  789.8	  582.9	 6017.0	...
10252506	  788.2	  582.4	 6021.0	...
10252507	  786.8	  582.1	 6023.0	...
10252508	  787.1	  582.1	 6023.0	...
10252509	  788.4	  582.0	 6023.0	...
10252510	  789.5	  582.1	 6023.0	...
10252511	  790.4	  582.5	 6022.0	...
10252512	  790.5	  583.3	 6023.0	...
10252513	  790.7	  583.6	 6023.0	...
10252514	  790.8	  583.5	 6023.0	...
10252515	  790.4	  582.9	 6023.0	...
MSG	10252516 0000 _ Number Off
10252516	  789.3	  582.5	 6023.0	...
10252517	  788.3	  582.4	 6023.0	...
10252518	  788.3	  582.9	 6023.0	...
10252519	  788.9	  583.3	 6023.0	...
10252520	  789.5	  583.7	 6022.0	...
10252521	  789.4	  584.2	 6020.0	...
10252522	  789.3	  584.7	 6018.0	...
10252523	  789.3	  585.0	 6022.0	...
10252524	  789.7	  584.9	 6027.0	...
10252525	  790.2	  584.7	 6027.0	...
10252526	  791.3	  584.6	 6020.0	...
10252527	  792.2	  584.6	 6013.0	...
10252528	  792.9	  584.4	 6011.0	...
10252529	  792.9	  584.4	 6009.0	...
10252530	  792.9	  584.4	 6007.0	...
10252531	  792.9	  584.3	 6005.0	...
10252532	  792.2	  584.0	 6006.0	...
10252533	  791.3	  583.7	 6008.0	...
10252534	  790.4	  582.9	 6011.0	...
10252535	  790.4	  582.2	 6013.0	...
10252536	  790.6	  581.7	 6013.0	...
10252537	  790.4	  582.0	 6013.0	...
10252538	  790.1	  582.1	 6019.0	...
10252539	  789.7	  582.2	 6025.0	...
10252540	  790.3	  581.9	 6028.0	...
10252541	  790.9	  581.8	 6024.0	...
10252542	  791.5	  581.8	 6019.0	...
10252543	  791.6	  582.0	 6015.0	...
10252544	  791.7	  582.3	 6012.0	...
10252545	  791.4	  582.6	 6010.0	...
10252546	  790.9	  583.2	 6010.0	...
10252547	  790.3	  584.0	 6015.0	...
10252548	  789.9	  584.6	 6020.0	...
10252549	  790.0	  584.5	 6023.0	...
10252550	  790.3	  584.4	 6021.0	...
10252551	  790.5	  583.4	 6023.0	...
10252552	  789.7	  582.7	 6027.0	...
10252553	  789.0	  582.1	 6031.0	...
10252554	  788.2	  582.3	 6030.0	...
10252555	  788.2	  582.6	 6029.0	...
10252556	  788.3	  583.7	 6028.0	...
10252557	  789.1	  584.6	 6028.0	...
10252558	  789.9	  584.3	 6027.0	...
10252559	  790.4	  583.0	 6026.0	...
10252560	  790.2	  583.5	 6024.0	...
10252561	  790.0	  585.2	 6022.0	...
10252562	  790.3	  586.6	 6021.0	...
10252563	  790.5	  586.2	 6021.0	...
10252564	  790.7	  585.9	 6022.0	...
10252565	  790.8	  585.8	 6022.0	...
10252566	  790.8	  585.5	 6026.0	...
10252567	  790.1	  585.8	 6031.0	...
10252568	  789.4	  586.4	 6036.0	...
10252569	  788.6	  587.3	 6037.0	...
10252570	  788.6	  587.5	 6037.0	...
10252571	  788.7	  587.0	 6035.0	...
10252572	  789.1	  586.6	 6029.0	...
10252573	  789.6	  586.3	 6025.0	...
10252574	  790.0	  586.2	 6027.0	...
10252575	  790.1	  586.1	 6035.0	...
10252576	  789.9	  586.4	 6044.0	...
10252577	  789.5	  586.7	 6048.0	...
10252578	  789.2	  587.2	 6041.0	...
10252579	  789.2	  587.3	 6033.0	...
10252580	  789.1	  587.5	 6027.0	...
10252581	  789.2	  586.9	 6028.0	...
10252582	  789.2	  585.9	 6028.0	...
10252583	  789.2	  585.1	 6029.0	...
10252584	  789.1	  585.0	 6031.0	...
10252585	  789.1	  585.1	 6029.0	...
10252586	  789.4	  584.9	 6025.0	...
10252587	  790.1	  584.7	 6021.0	...
10252588	  790.7	  584.5	 6027.0	...
10252589	  791.2	  584.2	 6035.0	...
10252590	  791.4	  584.0	 6043.0	...
10252591	  791.8	  583.7	 6043.0	...
10252592	  792.0	  583.6	 6041.0	...
10252593	  792.3	  583.6	 6039.0	...
10252594	  791.6	  583.8	 6038.0	...
10252595	  790.9	  583.9	 6038.0	...
10252596	  790.0	  583.9	 6039.0	...
10252597	  789.2	  583.9	 6039.0	...
10252598	  788.5	  584.5	 6039.0	...
10252599	  788.1	  585.2	 6046.0	...
10252600	  788.1	  585.7	 6052.0	...
10252601	  787.8	  585.5	 6059.0	...
10252602	  787.4	  585.2	 6060.0	...
10252603	  787.5	  584.9	 6051.0	...
10252604	  788.4	  584.7	 6042.0	...
10252605	  789.0	  584.5	 6036.0	...
10252606	  789.2	  584.7	 6039.0	...
10252607	  788.5	  585.8	 6043.0	...
10252608	  788.1	  586.8	 6045.0	...
10252609	  788.6	  587.4	 6046.0	...
10252610	  789.5	  587.2	 6045.0	...
10252611	  789.9	  586.9	 6046.0	...
10252612	  789.4	  586.4	 6047.0	...
10252613	  788.9	  585.8	 6044.0	...
10252614	  788.7	  585.4	 6040.0	...
10252615	  788.7	  585.8	 6045.0	...
10252616	  788.7	  586.3	 6054.0	...
10252617	  788.9	  585.8	 6056.0	...
10252618	  789.0	  584.8	 6050.0	...
10252619	  789.2	  585.1	 6043.0	...
10252620	  789.4	  586.3	 6044.0	...
10252621	  789.4	  586.9	 6045.0	...
10252622	  789.1	  586.3	 6047.0	...
10252623	  788.8	  585.7	 6048.0	...
10252624	  789.1	  585.6	 6046.0	...
10252625	  789.7	  586.4	 6043.0	...
10252626	  790.2	  587.3	 6040.0	...
10252627	  790.0	  587.5	 6040.0	...
10252628	  790.2	  586.8	 6043.0	...
10252629	  790.7	  586.0	 6047.0	...
10252630	  791.0	  586.0	 6052.0	...
10252631	  791.2	  586.1	 6053.0	...
10252632	  791.4	  586.8	 6048.0	...
10252633	  791.3	  587.6	 6042.0	...
10252634	  790.9	  587.9	 6039.0	...
10252635	  790.3	  586.7	 6042.0	...
10252636	  790.2	  585.4	 6045.0	...
10252637	  790.3	  585.4	 6046.0	...
10252638	  790.5	  586.4	 6046.0	...
10252639	  790.6	  587.5	 6046.0	...
10252640	  790.7	  587.9	 6046.0	...
10252641	  791.0	  588.1	 6045.0	...
10252642	  791.1	  588.0	 6045.0	...
10252643	  790.5	  586.3	 6045.0	...
10252644	  789.9	  584.6	 6047.0	...
10252645	  789.1	  584.2	 6050.0	...
10252646	  788.9	  585.5	 6056.0	...
10252647	  788.2	  586.6	 6062.0	...
10252648	  787.5	  586.3	 6064.0	...
10252649	  788.5	  586.3	 6060.0	...
10252650	  790.1	  586.5	 6054.0	...
10252651	  791.0	  586.8	 6054.0	...
10252652	  790.4	  588.2	 6057.0	...
10252653	  789.7	  589.5	 6062.0	...
10252654	  789.6	  589.5	 6063.0	...
10252655	  789.2	  588.1	 6064.0	...
10252656	  788.9	  586.7	 6063.0	...
10252657	  788.9	  586.6	 6063.0	...
10252658	  788.8	  586.6	 6063.0	...
10252659	  788.8	  586.7	 6065.0	...
10252660	  788.8	  587.9	 6066.0	...
10252661	  789.0	  589.2	 6068.0	...
10252662	  788.6	  590.1	 6068.0	...
10252663	  788.4	  589.6	 6070.0	...
10252664	  788.0	  589.1	 6071.0	...
10252665	  788.2	  589.0	 6069.0	...
10252666	  788.4	  588.9	 6067.0	...
10252667	  788.5	  588.8	 6064.0	...
10252668	  788.7	  588.7	 6064.0	...
10252669	  788.5	  588.1	 6063.0	...
10252670	  788.2	  587.6	 6062.0	...
10252671	  788.0	  588.1	 6065.0	...
10252672	  787.7	  589.2	 6068.0	...
10252673	  787.7	  590.6	 6071.0	...
10252674	  789.0	  590.7	 6071.0	...
10252675	  790.4	  591.0	 6072.0	...
10252676	  791.4	  591.1	 6074.0	...
10252677	  790.7	  590.7	 6074.0	...
10252678	  789.8	  590.4	 6073.0	...
10252679	  789.2	  590.2	 6067.0	...
10252680	  789.0	  590.6	 6061.0	...
10252681	  788.4	  590.7	 6059.0	...
10252682	  787.8	  590.6	 6065.0	...
10252683	  787.3	  590.5	 6070.0	...
10252684	  787.3	  589.4	 6071.0	...
10252685	  787.2	  588.2	 6068.0	...
10252686	  787.7	  587.2	 6070.0	...
10252687	  788.6	  587.2	 6074.0	...
10252688	  789.5	  587.4	 6077.0	...
10252689	  789.0	  587.6	 6077.0	...
10252690	  788.2	  587.8	 6077.0	...
10252691	  788.5	  587.7	 6077.0	...
10252692	  789.5	  588.1	 6076.0	...
10252693	  790.6	  588.5	 6072.0	...
10252694	  789.7	  589.0	 6069.0	...
10252695	  788.7	  588.0	 6071.0	...
10252696	  787.7	  587.2	 6076.0	...
10252697	  787.7	  586.6	 6078.0	...
10252698	  787.7	  587.4	 6074.0	...
10252699	  787.8	  588.2	 6075.0	...
10252700	  788.4	  589.0	 6080.0	...
10252701	  789.5	  589.0	 6075.0	...
10252702	  790.5	  588.9	 6066.0	...
10252703	  790.9	  588.3	 6064.0	...
10252704	  790.5	  587.9	 6073.0	...
10252705	  790.1	  587.0	 6081.0	...
10252706	  789.9	  586.2	 6081.0	...
10252707	  789.0	  585.8	 6077.0	...
10252708	  788.2	  585.9	 6075.0	...
10252709	  787.3	  586.0	 6073.0	...
10252710	  787.6	  586.2	 6075.0	...
10252711	  788.1	  586.6	 6075.0	...
10252712	  788.3	  587.2	 6075.0	...
10252713	  788.2	  587.5	 6074.0	...
10252714	  788.4	  587.6	 6074.0	...
10252715	  789.2	  588.7	 6074.0	...
10252716	  789.9	  589.9	 6074.0	...
10252717	  789.2	  590.5	 6074.0	...
10252718	  788.3	  590.2	 6072.0	...
10252719	  787.5	  589.9	 6071.0	...
10252720	  787.6	  590.5	 6070.0	...
10252721	  787.7	  590.8	 6069.0	...
10252722	  787.7	  591.1	 6069.0	...
10252723	  788.0	  590.8	 6068.0	...
10252724	  788.3	  590.2	 6068.0	...
10252725	  788.8	  589.7	 6069.0	...
10252726	  789.0	  589.3	 6069.0	...
10252727	  788.7	  589.2	 6074.0	...
MSG	10252728 0000 _ Number On
10252728	  788.1	  589.1	 6078.0	...
10252729	  787.5	  589.3	 6082.0	...
10252730	  787.9	  589.5	 6076.0	...
10252731	  788.6	  589.4	 6070.0	...
10252732	  789.1	  588.9	 6063.0	...
10252733	  789.5	  589.0	 6061.0	...
10252734	  789.5	  589.5	 6061.0	...
10252735	  789.5	  589.9	 6068.0	...
10252736	  789.6	  589.9	 6073.0	...
10252737	  789.6	  589.9	 6077.0	...
10252738	  789.2	  589.9	 6077.0	...
10252739	  788.6	  590.0	 6078.0	...
10252740	  787.9	  590.1	 6079.0	...
10252741	  787.6	  589.6	 6079.0	...
10252742	  787.6	  589.0	 6080.0	...
10252743	  787.6	  588.3	 6080.0	...
10252744	  787.3	  587.4	 6080.0	...
10252745	  786.8	  586.5	 6081.0	...
10252746	  786.2	  585.0	 6082.0	...
10252747	  786.2	  584.4	 6078.0	...
10252748	  786.8	  584.5	 6075.0	...
10252749	  787.6	  585.9	 6071.0	...
10252750	  788.5	  587.4	 6072.0	...
10252751	  788.1	  588.2	 6073.0	...
10252752	  787.7	  588.3	 6075.0	...
10252753	  787.3	  588.2	 6080.0	...
10252754	  787.6	  588.1	 6084.0	...
10252755	  787.7	  588.2	 6089.0	...
10252756	  787.2	  588.8	 6092.0	...
10252757	  786.6	  589.4	 6096.0	...
10252758	  785.9	  589.7	 6093.0	...
10252759	  786.1	  589.7	 6087.0	...
10252760	  786.6	  589.7	 6080.0	...
10252761	  787.0	  589.7	 6079.0	...
10252762	  786.5	  590.2	 6079.0	...
10252763	  785.8	  590.6	 6077.0	...
10252764	  785.4	  591.0	 6075.0	...
10252765	  785.8	  590.7	 6076.0	...
10252766	  786.1	  590.3	 6079.0	...
10252767	  786.3	  589.8	 6083.0	...
10252768	  786.7	  589.3	 6085.0	...
10252769	  787.2	  589.0	 6090.0	...
10252770	  786.6	  589.1	 6093.0	...
10252771	  785.6	  589.2	 6095.0	...
10252772	  785.5	  588.9	 6094.0	...
10252773	  786.3	  588.4	 6094.0	...
10252774	  787.0	  588.0	 6095.0	...
10252775	  786.6	  588.0	 6094.0	...
10252776	  786.1	  588.6	 6089.0	...
10252777	  785.6	  589.3	 6084.0	...
10252778	  785.6	  589.5	 6080.0	...
10252779	  785.4	  589.2	 6083.0	...
10252780	  785.1	  589.1	 6087.0	...
10252781	  785.2	  589.1	 6090.0	...
10252782	  785.6	  589.3	 6089.0	...
10252783	  786.0	  589.1	 6087.0	...
10252784	  786.1	  589.0	 6086.0	...
10252785	  786.0	  589.0	 6085.0	...
10252786	  785.9	  588.9	 6084.0	...
10252787	  785.9	  589.0	 6084.0	...
10252788	  786.0	  589.1	 6083.0	...
10252789	  786.1	  589.4	 6081.0	...
10252790	  786.2	  589.6	 6079.0	...
10252791	  785.9	  589.1	 6076.0	...
10252792	  785.4	  588.4	 6082.0	...
10252793	  785.0	  587.7	 6090.0	...
10252794	  784.7	  588.7	 6096.0	...
10252795	  784.5	  589.6	 6094.0	...
10252796	  785.5	  590.4	 6089.0	...
10252797	  786.8	  590.1	 6084.0	...
10252798	  788.5	  589.8	 6081.0	...
10252799	  789.0	  588.5	 6081.0	...
10252800	  788.8	  587.3	 6082.0	...
10252801	  788.3	  586.9	 6083.0	...
10252802	  787.9	  587.6	 6085.0	...
10252803	  788.0	  588.2	 6087.0	...
10252804	  788.0	  588.2	 6090.0	...
10252805	  787.9	  587.5	 6093.0	...
10252806	  786.9	  587.2	 6095.0	...
10252807	  785.9	  587.1	 6096.0	...
10252808	  785.0	  587.8	 6096.0	...
10252809	  785.2	  587.9	 6096.0	...
10252810	  785.3	  587.8	 6096.0	...
10252811	  785.8	  587.9	 6097.0	...
10252812	  786.9	  588.0	 6097.0	...
10252813	  787.9	  588.1	 6099.0	...
10252814	  787.3	  588.4	 6100.0	...
10252815	  786.2	  588.8	 6098.0	...
10252816	  785.4	  589.1	 6094.0	...
10252817	  785.8	  589.1	 6091.0	...
10252818	  786.2	  589.1	 6091.0	...
10252819	  786.2	  589.2	 6093.0	...
10252820	  785.9	  588.9	 6095.0	...
10252821	  785.3	  588.6	 6095.0	...
10252822	  784.9	  588.4	 6091.0	...
10252823	  785.4	  588.5	 6086.0	...
10252824	  786.5	  588.4	 6083.0	...
10252825	  787.5	  588.1	 6083.0	...
10252826	  787.6	  587.6	 6084.0	...
10252827	  787.7	  588.1	 6085.0	...
10252828	  787.8	  588.8	 6093.0	...
10252829	  788.0	  589.6	 6100.0	...
10252830	  788.0	  589.1	 6108.0	...
10252831	  787.9	  588.7	 6106.0	...
10252832	  787.1	  589.2	 6103.0	...
10252833	  786.4	  590.1	 6101.0	...
10252834	  785.6	  590.8	 6103.0	...
10252835	  785.0	  590.6	 6107.0	...
10252836	  784.4	  590.3	 6112.0	...
10252837	  783.9	  590.4	 6114.0	...
10252838	  784.2	  590.7	 6115.0	...
10252839	  785.3	  590.9	 6116.0	...
10252840	  786.3	  591.1	 6107.0	...
10252841	  786.9	  591.3	 6098.0	...
10252842	  786.6	  591.7	 6097.0	...
10252843	  786.2	  591.7	 6107.0	...
10252844	  786.1	  591.4	 6117.0	...
10252845	  786.1	  590.3	 6117.0	...
10252846	  786.0	  589.4	 6115.0	...
10252847	  786.0	  588.8	 6112.0	...
10252848	  786.1	  589.3	 6110.0	...
10252849	  786.1	  589.7	 6108.0	...
10252850	  786.2	  590.1	 6106.0	...
10252851	  786.2	  590.1	 6107.0	...
10252852	  786.1	  590.0	 6108.0	...
10252853	  786.1	  589.8	 6111.0	...
10252854	  786.2	  589.9	 6112.0	...
10252855	  786.4	  590.3	 6115.0	...
10252856	  786.4	  589.9	 6117.0	...
10252857	  786.3	  589.2	 6118.0	...
10252858	  786.3	  588.4	 6117.0	...
10252859	  786.4	  588.3	 6116.0	...
10252860	  786.3	  588.2	 6115.0	...
10252861	  786.2	  588.6	 6117.0	...
10252862	  786.1	  589.2	 6119.0	...
10252863	  786.4	  589.7	 6119.0	...
10252864	  786.6	  589.7	 6119.0	...
10252865	  786.8	  590.1	 6119.0	...
10252866	  786.9	  590.5	 6118.0	...
10252867	  787.1	  590.8	 6117.0	...
10252868	  787.1	  590.5	 6115.0	...
10252869	  786.6	  590.4	 6115.0	...
10252870	  786.2	  590.4	 6117.0	...
10252871	  785.6	  589.2	 6120.0	...
10252872	  785.1	  588.0	 6128.0	...
10252873	  784.5	  586.8	 6133.0	...
10252874	  784.5	  586.8	 6137.0	...
10252875	  784.5	  586.7	 6135.0	...
10252876	  784.6	  586.5	 6136.0	...
10252877	  784.4	  586.3	 6139.0	...
10252878	  784.3	  586.5	 6143.0	...
10252879	  784.1	  586.9	 6136.0	...
10252880	  784.2	  587.3	 6127.0	...
10252881	  784.2	  587.6	 6119.0	...
10252882	  784.3	  588.0	 6121.0	...
10252883	  784.4	  588.4	 6128.0	...
10252884	  784.5	  587.8	 6136.0	...
10252885	  784.5	  587.0	 6144.0	...
10252886	  784.5	  586.2	 6147.0	...
10252887	  784.6	  586.6	 6146.0	...
10252888	  784.7	  587.3	 6146.0	...
10252889	  784.8	  588.3	 6146.0	...
10252890	  785.1	  588.9	 6148.0	...
10252891	  785.1	  587.8	 6153.0	...
10252892	  785.1	  586.3	 6159.0	...
10252893	  784.7	  585.1	 6163.0	...
10252894	  784.5	  585.8	 6160.0	...
10252895	  784.5	  586.8	 6158.0	...
10252896	  784.8	  587.4	 6155.0	...
10252897	  785.1	  587.6	 6152.0	...
10252898	  785.2	  587.3	 6150.0	...
10252899	  784.8	  587.0	 6146.0	...
10252900	  784.4	  586.8	 6142.0	...
10252901	  784.4	  586.8	 6138.0	...
10252902	  784.9	  587.1	 6145.0	...
10252903	  785.3	  587.4	 6152.0	...
10252904	  785.7	  587.7	 6156.0	...
10252905	  786.5	  587.6	 6151.0	...
10252906	  787.3	  588.1	 6144.0	...
10252907	  787.8	  588.5	 6140.0	...
10252908	  787.6	  588.6	 6146.0	...
10252909	  787.4	  588.4	 6153.0	...
10252910	  787.2	  588.2	 6158.0	...
10252911	  787.2	  588.3	 6149.0	...
10252912	  787.3	  588.2	 6142.0	...
10252913	  787.4	  588.0	 6137.0	...
10252914	  787.4	  587.1	 6138.0	...
10252915	  787.3	  586.1	 6143.0	...
10252916	  787.1	  585.2	 6148.0	...
10252917	  787.2	  585.2	 6152.0	...
10252918	  787.1	  584.9	 6151.0	...
10252919	  786.0	  584.4	 6160.0	...
10252920	  784.9	  583.9	 6169.0	...
10252921	  784.0	  583.8	 6175.0	...
10252922	  784.4	  584.0	 6173.0	...
10252923	  784.5	  584.6	 6172.0	...
10252924	  784.5	  584.9	 6173.0	...
10252925	  784.7	  585.1	 6172.0	...
10252926	  785.7	  585.2	 6168.0	...
10252927	  786.6	  585.5	 6164.0	...
10252928	  786.8	  586.2	 6164.0	...
10252929	  786.6	  586.7	 6165.0	...
10252930	  786.0	  587.4	 6166.0	...
10252931	  785.3	  587.7	 6171.0	...
10252932	  784.7	  587.7	 6175.0	...
10252933	  784.0	  587.4	 6180.0	...
10252934	  783.6	  587.1	 6181.0	...
10252935	  783.7	  587.1	 6185.0	...
10252936	  784.6	  587.0	 6187.0	...
10252937	  785.9	  587.5	 6182.0	...
10252938	  787.0	  588.1	 6175.0	...
10252939	  787.7	  588.5	 6168.0	...
10252940	  787.8	  588.1	 6168.0	...
10252941	  787.7	  588.1	 6168.0	...
10252942	  787.3	  588.3	 6167.0	...
10252943	  786.5	  588.7	 6169.0	...
10252944	  785.8	  589.7	 6172.0	...
10252945	  785.8	  590.6	 6175.0	...
10252946	  785.9	  589.5	 6175.0	...
10252947	  785.9	  587.9	 6175.0	...
10252948	  785.8	  586.3	 6177.0	...
10252949	  786.0	  586.9	 6179.0	...
10252950	  786.2	  587.1	 6181.0	...
10252951	  786.4	  587.3	 6181.0	...
10252952	  786.7	  587.0	 6181.0	...
10252953	  786.8	  586.6	 6183.0	...
10252954	  786.7	  586.3	 6185.0	...
10252955	  787.0	  585.9	 6185.0	...
10252956	  787.6	  585.7	 6182.0	...
10252957	  788.1	  584.6	 6183.0	...
10252958	  787.8	  583.7	 6188.0	...
10252959	  787.3	  582.9	 6193.0	...
10252960	  787.0	  584.0	 6194.0	...
10252961	  786.7	  585.2	 6192.0	...
10252962	  786.4	  586.5	 6190.0	...
10252963	  785.4	  586.7	 6190.0	...
10252964	  784.2	  586.7	 6200.0	...
EFIX R   10252470	10252964	495	  788.0	  586.9	   6079
SSACC R  10252965
10252965	  782.9	  586.7	 6210.0	...
10252966	  781.8	  586.7	 6218.0	...
10252967	  779.8	  587.2	 6215.0	...
10252968	  777.0	  587.9	 6211.0	...
10252969	  773.5	  588.7	 6208.0	...
10252970	  770.7	  588.5	 6206.0	...
10252971	  768.9	  588.5	 6207.0	...
ESACC R  10252965	10252971	7	  782.9	  586.7	  768.9	  588.5	   0.30	     42
SFIX R   10252972
10252972	  768.1	  588.3	 6217.0	...
10252973	  768.0	  588.5	 6227.0	...
10252974	  766.8	  588.1	 6239.0	...
10252975	  764.8	  587.8	 6243.0	...
10252976	  762.9	  588.4	 6246.0	...
10252977	  762.9	  589.1	 6242.0	...
10252978	  763.3	  589.8	 6237.0	...
10252979	  763.7	  589.7	 6232.0	...
10252980	  763.3	  589.8	 6234.0	...
10252981	  763.3	  589.8	 6236.0	...
10252982	  763.4	  589.8	 6239.0	...
10252983	  763.6	  589.8	 6242.0	...
10252984	  763.8	  589.8	 6245.0	...
10252985	  764.3	  589.7	 6249.0	...
10252986	  764.7	  589.2	 6252.0	...
10252987	  765.1	  589.0	 6252.0	...
10252988	  765.1	  588.8	 6250.0	...
10252989	  765.1	  588.9	 6247.0	...
10252990	  765.2	  589.0	 6250.0	...
10252991	  765.2	  589.0	 6253.0	...
10252992	  766.2	  588.9	 6253.0	...
10252993	  767.0	  588.1	 6248.0	...
10252994	  767.1	  587.5	 6249.0	...
10252995	  766.3	  587.1	 6252.0	...
10252996	  765.6	  587.4	 6255.0	...
10252997	  765.6	  587.8	 6253.0	...
10252998	  765.8	  588.4	 6251.0	...
10252999	  766.1	  589.1	 6249.0	...
10253000	  766.6	  589.4	 6252.0	...
10253001	  767.1	  589.3	 6257.0	...
10253002	  767.6	  589.0	 6265.0	...
10253003	  766.2	  589.2	 6268.0	...
10253004	  764.7	  590.3	 6269.0	...
10253005	  763.3	  591.3	 6273.0	...
10253006	  763.5	  592.2	 6278.0	...
10253007	  763.2	  592.2	 6282.0	...
10253008	  762.8	  591.9	 6279.0	...
10253009	  762.6	  591.2	 6277.0	...
10253010	  763.2	  590.4	 6275.0	...
10253011	  763.8	  590.1	 6276.0	...
10253012	  763.8	  590.3	 6274.0	...
10253013	  763.6	  590.2	 6272.0	...
10253014	  763.1	  589.7	 6276.0	...
10253015	  762.8	  589.1	 6282.0	...
10253016	  764.3	  588.9	 6287.0	...
10253017	  766.0	  589.0	 6287.0	...
10253018	  767.1	  589.1	 6286.0	...
10253019	  766.1	  589.0	 6287.0	...
10253020	  765.0	  588.1	 6287.0	...
10253021	  764.5	  586.7	 6286.0	...
10253022	  764.6	  585.4	 6281.0	...
10253023	  764.8	  585.0	 6277.0	...
10253024	  765.0	  585.1	 6274.0	...
10253025	  765.3	  586.1	 6278.0	...
10253026	  765.5	  586.5	 6282.0	...
10253027	  765.8	  586.9	 6283.0	...
10253028	  766.2	  587.0	 6281.0	...
10253029	  766.7	  587.6	 6280.0	...
10253030	  766.9	  588.3	 6281.0	...
10253031	  767.0	  588.6	 6281.0	...
10253032	  767.0	  589.0	 6277.0	...
10253033	  767.0	  589.5	 6273.0	...
MSG	10253034 0000 _ Number Off
10253034	  766.9	  589.4	 6269.0	...
10253035	  767.5	  589.0	 6269.0	...
10253036	  768.2	  588.5	 6269.0	...
10253037	  768.9	  588.4	 6270.0	...
10253038	  769.0	  588.3	 6273.0	...
10253039	  768.6	  587.1	 6281.0	...
10253040	  768.0	  586.0	 6286.0	...
10253041	  767.4	  585.1	 6292.0	...
10253042	  767.2	  585.3	 6293.0	...
10253043	  767.2	  585.4	 6290.0	...
10253044	  767.2	  585.2	 6285.0	...
10253045	  767.3	  585.1	 6282.0	...
10253046	  767.4	  584.3	 6285.0	...
10253047	  766.9	  583.6	 6288.0	...
10253048	  766.6	  585.0	 6290.0	...
10253049	  766.3	  587.1	 6287.0	...
10253050	  766.2	  588.8	 6284.0	...
10253051	  765.8	  587.9	 6281.0	...
10253052	  765.4	  587.1	 6283.0	...
10253053	  765.2	  586.6	 6289.0	...
10253054	  765.1	  586.2	 6295.0	...
10253055	  764.6	  585.8	 6300.0	...
10253056	  764.2	  585.4	 6297.0	...
10253057	  763.7	  584.8	 6295.0	...
10253058	  763.7	  584.3	 6293.0	...
10253059	  763.8	  583.8	 6294.0	...
10253060	  765.0	  583.5	 6295.0	...
10253061	  766.3	  583.6	 6296.0	...
10253062	  767.0	  584.0	 6299.0	...
10253063	  766.9	  584.5	 6301.0	...
10253064	  767.1	  584.7	 6295.0	...
10253065	  767.7	  585.3	 6287.0	...
10253066	  766.9	  586.5	 6279.0	...
10253067	  765.7	  587.7	 6279.0	...
10253068	  764.7	  588.5	 6284.0	...
10253069	  765.0	  587.3	 6289.0	...
10253070	  765.6	  585.9	 6295.0	...
10253071	  765.6	  584.2	 6298.0	...
10253072	  765.6	  583.8	 6300.0	...
10253073	  766.3	  583.4	 6302.0	...
10253074	  767.5	  583.3	 6303.0	...
10253075	  768.8	  583.2	 6303.0	...
10253076	  769.0	  583.5	 6303.0	...
10253077	  769.3	  584.1	 6302.0	...
10253078	  769.4	  584.6	 6303.0	...
10253079	  769.4	  584.7	 6302.0	...
10253080	  769.1	  585.0	 6302.0	...
10253081	  768.8	  586.0	 6297.0	...
10253082	  768.4	  587.0	 6293.0	...
10253083	  768.3	  587.5	 6289.0	...
10253084	  767.7	  587.4	 6290.0	...
10253085	  767.0	  586.7	 6293.0	...
10253086	  766.8	  585.9	 6296.0	...
10253087	  767.1	  585.0	 6298.0	...
10253088	  767.5	  584.8	 6302.0	...
10253089	  767.6	  584.5	 6306.0	...
10253090	  767.4	  584.5	 6309.0	...
10253091	  767.1	  584.9	 6307.0	...
10253092	  766.9	  585.4	 6304.0	...
10253093	  766.9	  585.8	 6301.0	...
10253094	  767.0	  585.4	 6300.0	...
10253095	  767.2	  584.9	 6300.0	...
10253096	  767.9	  584.6	 6300.0	...
10253097	  768.6	  584.7	 6301.0	...
10253098	  769.0	  584.6	 6305.0	...
10253099	  768.8	  584.3	 6308.0	...
10253100	  768.6	  583.9	 6308.0	...
10253101	  768.4	  583.7	 6305.0	...
10253102	  767.6	  583.9	 6303.0	...
10253103	  766.9	  585.1	 6305.0	...
10253104	  766.1	  586.3	 6306.0	...
10253105	  766.0	  587.3	 6306.0	...
10253106	  765.8	  587.2	 6307.0	...
10253107	  765.7	  586.5	 6310.0	...
10253108	  765.6	  586.0	 6314.0	...
10253109	  765.4	  585.1	 6313.0	...
10253110	  766.5	  585.0	 6308.0	...
10253111	  767.7	  585.0	 6304.0	...
10253112	  768.7	  585.4	 6308.0	...
10253113	  768.5	  585.5	 6311.0	...
10253114	  767.9	  585.8	 6314.0	...
10253115	  767.3	  586.1	 6318.0	...
10253116	  766.7	  586.8	 6322.0	...
10253117	  766.2	  587.3	 6327.0	...
10253118	  765.9	  587.5	 6325.0	...
10253119	  765.2	  587.1	 6323.0	...
10253120	  764.7	  586.7	 6324.0	...
10253121	  764.4	  586.5	 6328.0	...
10253122	  764.6	  585.7	 6333.0	...
10253123	  764.8	  585.0	 6335.0	...
10253124	  764.8	  584.1	 6334.0	...
10253125	  765.8	  583.9	 6330.0	...
10253126	  766.9	  584.2	 6324.0	...
10253127	  767.6	  584.7	 6317.0	...
10253128	  767.2	  585.4	 6314.0	...
10253129	  766.9	  585.3	 6315.0	...
10253130	  767.2	  584.8	 6314.0	...
10253131	  767.6	  584.3	 6310.0	...
10253132	  767.8	  584.7	 6307.0	...
10253133	  767.8	  585.3	 6305.0	...
10253134	  767.7	  585.7	 6305.0	...
10253135	  767.2	  585.6	 6306.0	...
10253136	  766.9	  585.5	 6307.0	...
10253137	  766.4	  585.6	 6308.0	...
10253138	  766.2	  585.7	 6315.0	...
10253139	  766.2	  585.8	 6322.0	...
10253140	  766.3	  585.7	 6328.0	...
10253141	  766.5	  585.6	 6326.0	...
10253142	  766.3	  585.8	 6325.0	...
10253143	  766.3	  586.0	 6325.0	...
10253144	  766.6	  585.2	 6325.0	...
10253145	  767.1	  584.2	 6327.0	...
10253146	  767.6	  583.3	 6329.0	...
10253147	  767.5	  583.3	 6332.0	...
10253148	  767.4	  584.1	 6333.0	...
10253149	  767.3	  584.8	 6332.0	...
10253150	  767.4	  585.5	 6329.0	...
10253151	  767.0	  585.6	 6339.0	...
10253152	  766.5	  585.7	 6350.0	...
10253153	  766.3	  585.5	 6357.0	...
10253154	  766.8	  585.0	 6349.0	...
10253155	  767.3	  584.6	 6342.0	...
10253156	  767.2	  584.6	 6338.0	...
10253157	  767.0	  584.6	 6335.0	...
10253158	  767.7	  584.3	 6331.0	...
10253159	  768.5	  584.0	 6327.0	...
10253160	  768.3	  583.7	 6326.0	...
10253161	  767.3	  583.5	 6326.0	...
10253162	  766.0	  583.2	 6324.0	...
10253163	  765.8	  583.1	 6322.0	...
10253164	  765.8	  583.1	 6321.0	...
10253165	  766.2	  583.1	 6324.0	...
10253166	  766.6	  583.2	 6327.0	...
10253167	  766.7	  583.1	 6331.0	...
10253168	  766.6	  583.4	 6334.0	...
10253169	  766.4	  583.7	 6339.0	...
10253170	  766.3	  584.0	 6343.0	...
10253171	  766.2	  583.9	 6343.0	...
10253172	  766.5	  583.4	 6339.0	...
10253173	  766.7	  583.0	 6336.0	...
10253174	  767.0	  583.8	 6336.0	...
10253175	  766.9	  584.8	 6336.0	...
10253176	  766.0	  585.8	 6339.0	...
10253177	  765.0	  585.4	 6343.0	...
10253178	  764.1	  584.9	 6347.0	...
10253179	  764.0	  584.5	 6349.0	...
10253180	  764.2	  584.4	 6350.0	...
10253181	  764.3	  584.6	 6351.0	...
10253182	  764.4	  584.8	 6348.0	...
10253183	  764.1	  585.1	 6345.0	...
10253184	  763.8	  585.4	 6342.0	...
10253185	  764.3	  585.5	 6343.0	...
10253186	  765.2	  585.6	 6344.0	...
10253187	  765.7	  585.8	 6346.0	...
10253188	  765.4	  586.1	 6349.0	...
10253189	  764.8	  585.5	 6350.0	...
10253190	  764.6	  584.7	 6349.0	...
10253191	  764.8	  583.6	 6344.0	...
10253192	  765.1	  583.4	 6339.0	...
10253193	  765.4	  583.0	 6342.0	...
10253194	  765.3	  583.0	 6348.0	...
10253195	  765.3	  582.7	 6355.0	...
10253196	  765.5	  582.4	 6356.0	...
10253197	  765.7	  582.7	 6355.0	...
10253198	  765.6	  583.1	 6353.0	...
10253199	  765.4	  583.6	 6351.0	...
10253200	  765.5	  583.6	 6349.0	...
10253201	  765.3	  583.5	 6347.0	...
10253202	  765.1	  583.5	 6345.0	...
10253203	  765.6	  583.3	 6343.0	...
10253204	  766.6	  583.1	 6342.0	...
10253205	  767.6	  582.8	 6348.0	...
10253206	  767.5	  582.9	 6354.0	...
10253207	  766.5	  583.4	 6360.0	...
10253208	  765.5	  583.7	 6364.0	...
10253209	  764.6	  583.8	 6367.0	...
10253210	  764.2	  583.5	 6369.0	...
10253211	  763.9	  583.6	 6367.0	...
10253212	  763.9	  583.7	 6365.0	...
10253213	  764.9	  583.9	 6364.0	...
10253214	  766.6	  584.0	 6356.0	...
10253215	  768.0	  584.1	 6349.0	...
10253216	  768.4	  583.4	 6341.0	...
10253217	  767.7	  582.6	 6340.0	...
10253218	  767.0	  581.6	 6337.0	...
10253219	  767.3	  581.3	 6335.0	...
10253220	  767.9	  581.7	 6335.0	...
10253221	  767.7	  582.5	 6337.0	...
10253222	  766.9	  583.7	 6339.0	...
10253223	  765.6	  584.3	 6341.0	...
10253224	  765.4	  585.0	 6343.0	...
10253225	  765.7	  585.3	 6345.0	...
10253226	  766.3	  585.4	 6346.0	...
10253227	  765.9	  585.3	 6345.0	...
10253228	  765.0	  585.2	 6347.0	...
10253229	  764.1	  585.7	 6347.0	...
10253230	  764.1	  586.1	 6345.0	...
10253231	  764.4	  586.5	 6342.0	...
10253232	  764.8	  586.5	 6342.0	...
10253233	  765.2	  586.4	 6343.0	...
10253234	  765.5	  585.8	 6343.0	...
10253235	  765.7	  585.3	 6342.0	...
10253236	  765.9	  585.0	 6341.0	...
10253237	  765.8	  585.1	 6341.0	...
10253238	  766.6	  585.1	 6340.0	...
10253239	  767.4	  584.8	 6338.0	...
10253240	  768.0	  584.4	 6336.0	...
10253241	  767.7	  584.1	 6333.0	...
10253242	  767.2	  584.5	 6331.0	...
MSG	10253243 0000 _ Number On
10253243	  766.8	  584.8	 6329.0	...
10253244	  766.6	  584.9	 6331.0	...
10253245	  766.7	  584.8	 6332.0	...
10253246	  766.9	  584.6	 6333.0	...
10253247	  766.9	  584.6	 6334.0	...
10253248	  767.2	  584.7	 6335.0	...
10253249	  767.5	  584.8	 6329.0	...
10253250	  767.9	  584.9	 6322.0	...
10253251	  768.3	  584.7	 6316.0	...
10253252	  768.5	  584.6	 6315.0	...
10253253	  768.6	  584.7	 6315.0	...
10253254	  768.6	  584.8	 6315.0	...
10253255	  768.3	  585.1	 6317.0	...
10253256	  767.9	  586.2	 6318.0	...
10253257	  768.3	  587.2	 6319.0	...
10253258	  769.0	  588.0	 6318.0	...
10253259	  769.5	  587.7	 6324.0	...
10253260	  769.2	  587.5	 6329.0	...
10253261	  768.9	  587.5	 6334.0	...
10253262	  768.8	  587.1	 6335.0	...
10253263	  768.0	  586.8	 6336.0	...
10253264	  767.2	  586.5	 6337.0	...
10253265	  766.4	  586.6	 6337.0	...
10253266	  765.9	  586.6	 6337.0	...
10253267	  765.4	  586.9	 6337.0	...
10253268	  764.9	  587.4	 6336.0	...
10253269	  765.0	  587.7	 6334.0	...
10253270	  765.6	  587.2	 6329.0	...
10253271	  766.2	  586.2	 6327.0	...
10253272	  767.0	  585.2	 6326.0	...
10253273	  767.4	  584.7	 6327.0	...
10253274	  767.9	  584.8	 6327.0	...
10253275	  768.9	  585.4	 6327.0	...
10253276	  769.6	  586.0	 6326.0	...
10253277	  770.4	  586.6	 6326.0	...
10253278	  770.5	  586.6	 6325.0	...
10253279	  770.6	  586.6	 6324.0	...
10253280	  770.8	  587.3	 6322.0	...
10253281	  770.7	  588.1	 6320.0	...
10253282	  770.0	  587.7	 6319.0	...
10253283	  769.2	  586.6	 6316.0	...
10253284	  769.0	  586.0	 6311.0	...
10253285	  769.5	  586.5	 6306.0	...
10253286	  769.9	  586.6	 6304.0	...
10253287	  769.5	  586.4	 6313.0	...
10253288	  768.9	  586.5	 6322.0	...
10253289	  768.2	  587.3	 6327.0	...
10253290	  767.8	  587.8	 6323.0	...
10253291	  767.5	  588.1	 6320.0	...
10253292	  767.3	  588.1	 6320.0	...
10253293	  767.2	  587.9	 6320.0	...
10253294	  767.2	  587.7	 6319.0	...
10253295	  767.3	  587.6	 6316.0	...
10253296	  768.4	  587.7	 6310.0	...
10253297	  769.5	  587.9	 6305.0	...
10253298	  770.6	  588.1	 6301.0	...
10253299	  770.1	  588.4	 6301.0	...
10253300	  769.4	  588.5	 6302.0	...
10253301	  768.6	  588.9	 6301.0	...
10253302	  768.3	  589.3	 6301.0	...
10253303	  768.1	  588.8	 6305.0	...
10253304	  767.6	  588.2	 6310.0	...
10253305	  767.3	  587.6	 6313.0	...
10253306	  767.2	  587.9	 6311.0	...
10253307	  767.8	  587.9	 6311.0	...
10253308	  768.3	  587.8	 6314.0	...
10253309	  768.3	  588.3	 6314.0	...
10253310	  767.9	  588.9	 6312.0	...
10253311	  767.5	  589.3	 6309.0	...
10253312	  767.2	  588.6	 6304.0	...
10253313	  766.8	  587.2	 6300.0	...
10253314	  766.5	  586.1	 6295.0	...
10253315	  767.4	  586.3	 6293.0	...
10253316	  768.5	  586.6	 6294.0	...
10253317	  769.6	  586.9	 6297.0	...
10253318	  770.2	  587.9	 6300.0	...
10253319	  770.7	  589.5	 6301.0	...
10253320	  770.6	  591.1	 6302.0	...
10253321	  769.8	  591.0	 6301.0	...
10253322	  768.8	  590.9	 6299.0	...
10253323	  768.2	  590.6	 6297.0	...
10253324	  767.4	  590.4	 6296.0	...
10253325	  767.0	  590.3	 6295.0	...
10253326	  767.8	  590.3	 6291.0	...
10253327	  768.9	  590.3	 6286.0	...
10253328	  769.9	  590.3	 6283.0	...
10253329	  769.9	  590.2	 6282.0	...
10253330	  769.7	  590.1	 6285.0	...
10253331	  769.6	  590.1	 6289.0	...
10253332	  770.2	  589.8	 6292.0	...
10253333	  770.8	  589.5	 6290.0	...
10253334	  771.3	  589.9	 6286.0	...
10253335	  770.2	  590.6	 6282.0	...
10253336	  769.2	  591.5	 6279.0	...
10253337	  768.0	  591.7	 6278.0	...
10253338	  767.8	  591.2	 6273.0	...
10253339	  767.7	  589.5	 6269.0	...
10253340	  768.4	  587.7	 6266.0	...
10253341	  769.1	  586.7	 6267.0	...
10253342	  769.8	  587.2	 6264.0	...
10253343	  769.3	  587.6	 6262.0	...
10253344	  768.9	  588.0	 6259.0	...
10253345	  768.1	  588.5	 6258.0	...
10253346	  767.8	  589.1	 6257.0	...
10253347	  768.2	  589.7	 6258.0	...
10253348	  768.5	  589.7	 6261.0	...
10253349	  768.9	  589.5	 6267.0	...
10253350	  768.7	  589.3	 6272.0	...
10253351	  768.8	  589.6	 6275.0	...
10253352	  768.7	  590.0	 6273.0	...
10253353	  768.7	  590.4	 6272.0	...
10253354	  769.3	  590.1	 6271.0	...
10253355	  770.0	  590.0	 6267.0	...
10253356	  770.5	  589.5	 6261.0	...
10253357	  769.8	  589.2	 6255.0	...
10253358	  769.1	  589.2	 6253.0	...
10253359	  768.7	  589.7	 6254.0	...
10253360	  768.9	  590.1	 6255.0	...
10253361	  769.3	  590.1	 6261.0	...
10253362	  769.5	  589.8	 6266.0	...
10253363	  769.9	  590.6	 6270.0	...
10253364	  769.8	  591.6	 6267.0	...
10253365	  769.8	  592.9	 6262.0	...
10253366	  770.1	  593.1	 6252.0	...
10253367	  770.6	  593.0	 6244.0	...
10253368	  771.0	  592.4	 6239.0	...
10253369	  770.7	  592.1	 6242.0	...
10253370	  770.5	  592.0	 6244.0	...
10253371	  771.1	  592.1	 6246.0	...
10253372	  771.8	  591.7	 6246.0	...
10253373	  772.2	  590.9	 6247.0	...
10253374	  772.0	  590.5	 6247.0	...
10253375	  771.7	  590.6	 6243.0	...
10253376	  771.5	  591.0	 6238.0	...
10253377	  772.2	  591.1	 6235.0	...
10253378	  773.0	  591.3	 6235.0	...
10253379	  773.8	  591.4	 6237.0	...
10253380	  773.5	  590.6	 6242.0	...
10253381	  773.2	  589.4	 6247.0	...
10253382	  771.5	  589.0	 6254.0	...
10253383	  770.1	  590.7	 6257.0	...
10253384	  769.0	  592.4	 6261.0	...
10253385	  769.4	  593.0	 6263.0	...
10253386	  769.6	  592.6	 6265.0	...
10253387	  769.4	  591.7	 6265.0	...
10253388	  769.2	  591.1	 6264.0	...
10253389	  769.0	  590.5	 6264.0	...
10253390	  769.0	  590.5	 6265.0	...
10253391	  769.0	  590.7	 6266.0	...
10253392	  769.7	  590.9	 6267.0	...
10253393	  770.3	  591.1	 6266.0	...
10253394	  770.9	  591.1	 6260.0	...
10253395	  770.8	  591.0	 6254.0	...
10253396	  770.8	  590.9	 6252.0	...
10253397	  771.1	  591.4	 6255.0	...
10253398	  771.4	  592.5	 6256.0	...
10253399	  772.1	  593.5	 6254.0	...
10253400	  772.6	  593.8	 6252.0	...
10253401	  772.0	  593.5	 6259.0	...
10253402	  770.9	  593.1	 6265.0	...
10253403	  769.7	  593.0	 6270.0	...
10253404	  769.5	  592.8	 6268.0	...
10253405	  769.4	  592.8	 6268.0	...
10253406	  769.7	  592.7	 6270.0	...
10253407	  770.3	  592.8	 6266.0	...
10253408	  770.7	  593.0	 6260.0	...
10253409	  770.6	  593.3	 6259.0	...
10253410	  770.1	  593.4	 6263.0	...
10253411	  769.9	  593.4	 6263.0	...
10253412	  769.9	  592.8	 6258.0	...
10253413	  769.3	  592.6	 6258.0	...
10253414	  768.7	  592.3	 6262.0	...
10253415	  769.6	  592.0	 6263.0	...
10253416	  771.0	  591.3	 6261.0	...
10253417	  772.2	  591.1	 6259.0	...
10253418	  772.4	  592.0	 6259.0	...
10253419	  772.5	  592.9	 6257.0	...
10253420	  772.2	  593.2	 6255.0	...
10253421	  771.2	  592.9	 6252.0	...
10253422	  770.9	  592.4	 6255.0	...
10253423	  771.4	  592.2	 6257.0	...
10253424	  771.9	  592.2	 6260.0	...
10253425	  771.8	  592.3	 6259.0	...
10253426	  771.7	  592.0	 6257.0	...
10253427	  771.7	  591.7	 6256.0	...
10253428	  772.4	  591.4	 6256.0	...
10253429	  773.2	  591.5	 6255.0	...
10253430	  773.9	  591.6	 6256.0	...
10253431	  773.4	  591.3	 6258.0	...
10253432	  772.8	  591.3	 6261.0	...
10253433	  772.3	  591.1	 6262.0	...
10253434	  772.3	  591.1	 6260.0	...
10253435	  772.4	  590.8	 6256.0	...
10253436	  772.5	  590.7	 6253.0	...
10253437	  771.5	  590.9	 6248.0	...
10253438	  770.4	  591.1	 6246.0	...
10253439	  769.3	  591.2	 6250.0	...
10253440	  769.3	  591.2	 6256.0	...
10253441	  769.1	  590.9	 6263.0	...
10253442	  768.9	  590.6	 6265.0	...
10253443	  770.2	  590.2	 6265.0	...
10253444	  771.6	  590.3	 6265.0	...
10253445	  772.0	  590.7	 6265.0	...
10253446	  770.9	  591.3	 6265.0	...
10253447	  769.8	  591.7	 6264.0	...
10253448	  769.8	  592.0	 6262.0	...
10253449	  770.6	  592.0	 6258.0	...
10253450	  771.5	  591.9	 6258.0	...
10253451	  772.4	  591.8	 6258.0	...
10253452	  772.0	  591.9	 6267.0	...
10253453	  772.1	  591.8	 6275.0	...
10253454	  772.3	  591.6	 6283.0	...
10253455	  773.2	  591.4	 6283.0	...
10253456	  773.7	  591.4	 6272.0	...
10253457	  774.1	  590.7	 6260.0	...
10253458	  774.3	  590.3	 6255.0	...
10253459	  774.4	  590.4	 6262.0	...
10253460	  774.3	  591.2	 6267.0	...
10253461	  774.0	  591.3	 6266.0	...
10253462	  773.6	  591.3	 6265.0	...
10253463	  773.5	  591.2	 6257.0	...
10253464	  773.5	  591.2	 6249.0	...
10253465	  773.3	  590.0	 6246.0	...
10253466	  772.8	  588.9	 6251.0	...
10253467	  772.3	  587.3	 6257.0	...
10253468	  772.1	  586.7	 6262.0	...
10253469	  772.1	  587.8	 6269.0	...
10253470	  772.4	  589.3	 6275.0	...
10253471	  772.8	  591.0	 6275.0	...
10253472	  772.4	  591.3	 6273.0	...
10253473	  771.5	  591.1	 6274.0	...
10253474	  770.5	  590.9	 6278.0	...
10253475	  770.4	  590.6	 6282.0	...
10253476	  770.3	  590.9	 6285.0	...
10253477	  770.3	  591.1	 6286.0	...
10253478	  770.3	  591.1	 6283.0	...
10253479	  770.2	  591.0	 6278.0	...
10253480	  770.1	  590.7	 6272.0	...
10253481	  771.0	  590.1	 6271.0	...
10253482	  771.9	  589.5	 6271.0	...
10253483	  773.2	  589.1	 6270.0	...
10253484	  773.6	  589.7	 6270.0	...
10253485	  773.4	  590.4	 6274.0	...
10253486	  772.6	  590.0	 6279.0	...
10253487	  771.7	  588.9	 6284.0	...
10253488	  771.1	  587.8	 6284.0	...
10253489	  771.0	  588.7	 6285.0	...
10253490	  770.9	  589.6	 6280.0	...
10253491	  771.0	  590.4	 6275.0	...
10253492	  771.0	  589.9	 6275.0	...
10253493	  771.1	  589.5	 6280.0	...
10253494	  771.1	  589.3	 6285.0	...
10253495	  770.5	  589.6	 6285.0	...
10253496	  769.8	  589.6	 6285.0	...
10253497	  770.1	  589.2	 6281.0	...
10253498	  771.1	  588.7	 6277.0	...
10253499	  771.9	  588.5	 6273.0	...
10253500	  771.6	  588.8	 6273.0	...
10253501	  771.7	  589.1	 6273.0	...
10253502	  771.9	  589.5	 6272.0	...
10253503	  772.2	  589.8	 6271.0	...
10253504	  772.4	  590.0	 6271.0	...
10253505	  772.6	  589.8	 6271.0	...
10253506	  772.9	  589.7	 6271.0	...
10253507	  773.0	  588.9	 6271.0	...
10253508	  772.6	  588.2	 6270.0	...
10253509	  772.1	  587.6	 6268.0	...
10253510	  771.9	  587.7	 6267.0	...
10253511	  772.4	  587.7	 6266.0	...
10253512	  772.7	  587.4	 6265.0	...
10253513	  772.9	  587.1	 6264.0	...
10253514	  773.0	  588.0	 6264.0	...
10253515	  773.2	  589.3	 6263.0	...
10253516	  773.5	  590.6	 6269.0	...
10253517	  773.6	  590.5	 6275.0	...
10253518	  773.8	  590.4	 6281.0	...
10253519	  773.9	  590.4	 6281.0	...
10253520	  774.0	  589.9	 6284.0	...
10253521	  774.0	  589.5	 6287.0	...
10253522	  773.8	  589.0	 6291.0	...
10253523	  773.8	  589.3	 6291.0	...
10253524	  773.7	  589.7	 6291.0	...
10253525	  773.3	  588.5	 6293.0	...
10253526	  773.0	  587.1	 6295.0	...
10253527	  772.9	  587.2	 6297.0	...
10253528	  772.9	  588.8	 6297.0	...
10253529	  772.7	  589.4	 6300.0	...
10253530	  772.2	  588.5	 6304.0	...
10253531	  772.1	  587.9	 6308.0	...
10253532	  771.6	  588.8	 6312.0	...
10253533	  771.2	  590.0	 6317.0	...
10253534	  770.8	  590.8	 6320.0	...
10253535	  771.8	  589.2	 6319.0	...
10253536	  772.9	  587.2	 6318.0	...
10253537	  774.2	  586.3	 6317.0	...
10253538	  774.5	  587.2	 6314.0	...
10253539	  774.8	  588.0	 6313.0	...
10253540	  773.5	  587.8	 6311.0	...
10253541	  772.1	  587.5	 6311.0	...
10253542	  771.3	  587.5	 6310.0	...
10253543	  772.0	  587.7	 6310.0	...
10253544	  772.5	  588.0	 6310.0	...
10253545	  772.3	  588.3	 6311.0	...
MSG	10253546 0000 _ Number Off
10253546	  772.7	  588.4	 6311.0	...
10253547	  773.3	  588.3	 6311.0	...
10253548	  774.0	  588.4	 6311.0	...
10253549	  774.2	  588.6	 6311.0	...
10253550	  773.1	  587.8	 6311.0	...
10253551	  771.8	  586.7	 6310.0	...
10253552	  770.7	  587.0	 6310.0	...
10253553	  771.1	  588.1	 6312.0	...
10253554	  771.4	  589.0	 6316.0	...
10253555	  772.3	  588.1	 6318.0	...
10253556	  773.1	  587.5	 6317.0	...
10253557	  772.7	  587.2	 6317.0	...
10253558	  771.4	  587.0	 6324.0	...
10253559	  769.8	  586.9	 6330.0	...
10253560	  769.5	  586.8	 6334.0	...
10253561	  770.4	  586.9	 6331.0	...
10253562	  771.6	  586.5	 6329.0	...
10253563	  772.4	  585.5	 6331.0	...
10253564	  772.2	  584.7	 6335.0	...
10253565	  771.9	  584.7	 6338.0	...
10253566	  771.6	  584.9	 6337.0	...
10253567	  771.3	  585.0	 6336.0	...
10253568	  771.2	  585.9	 6335.0	...
10253569	  771.3	  586.8	 6333.0	...
10253570	  771.1	  587.7	 6331.0	...
10253571	  770.6	  587.6	 6334.0	...
10253572	  770.8	  587.7	 6339.0	...
10253573	  771.1	  587.8	 6344.0	...
10253574	  771.1	  587.3	 6344.0	...
10253575	  770.7	  586.5	 6342.0	...
10253576	  771.0	  585.4	 6342.0	...
10253577	  771.5	  585.1	 6343.0	...
10253578	  772.1	  585.0	 6343.0	...
10253579	  772.5	  585.0	 6348.0	...
10253580	  773.1	  585.0	 6355.0	...
10253581	  773.8	  585.2	 6362.0	...
10253582	  772.8	  585.8	 6363.0	...
10253583	  771.5	  586.5	 6363.0	...
10253584	  770.6	  587.0	 6362.0	...
10253585	  772.0	  586.9	 6361.0	...
10253586	  773.5	  586.6	 6360.0	...
10253587	  774.4	  586.3	 6362.0	...
10253588	  773.5	  586.4	 6363.0	...
10253589	  772.5	  585.4	 6366.0	...
10253590	  771.8	  584.3	 6367.0	...
10253591	  772.0	  583.0	 6368.0	...
10253592	  772.9	  582.7	 6373.0	...
10253593	  773.6	  583.3	 6378.0	...
10253594	  773.4	  584.1	 6383.0	...
10253595	  772.6	  585.4	 6383.0	...
10253596	  771.6	  586.1	 6383.0	...
10253597	  771.3	  586.8	 6383.0	...
10253598	  771.2	  587.0	 6383.0	...
10253599	  771.4	  587.1	 6383.0	...
10253600	  771.8	  586.2	 6384.0	...
10253601	  772.0	  585.3	 6383.0	...
10253602	  772.3	  584.6	 6383.0	...
10253603	  772.8	  584.8	 6382.0	...
10253604	  772.1	  586.0	 6382.0	...
10253605	  771.0	  587.1	 6382.0	...
10253606	  770.3	  588.2	 6382.0	...
10253607	  771.5	  587.8	 6382.0	...
10253608	  772.7	  587.1	 6384.0	...
10253609	  773.3	  585.7	 6386.0	...
10253610	  772.6	  585.0	 6385.0	...
10253611	  771.9	  584.6	 6384.0	...
10253612	  771.3	  584.8	 6384.0	...
10253613	  771.4	  584.8	 6389.0	...
10253614	  771.1	  584.9	 6396.0	...
10253615	  770.9	  584.9	 6403.0	...
10253616	  770.7	  584.8	 6408.0	...
10253617	  770.4	  585.0	 6410.0	...
10253618	  770.0	  585.4	 6411.0	...
10253619	  770.6	  585.6	 6410.0	...
10253620	  771.7	  586.0	 6409.0	...
10253621	  772.7	  586.2	 6409.0	...
10253622	  772.5	  586.6	 6409.0	...
10253623	  771.6	  585.6	 6410.0	...
10253624	  770.8	  584.5	 6414.0	...
10253625	  769.5	  583.4	 6418.0	...
10253626	  768.9	  583.3	 6422.0	...
10253627	  769.1	  583.1	 6423.0	...
10253628	  769.8	  583.2	 6422.0	...
10253629	  770.2	  583.4	 6423.0	...
10253630	  769.9	  583.7	 6423.0	...
10253631	  769.6	  583.9	 6424.0	...
10253632	  769.7	  584.0	 6427.0	...
10253633	  769.8	  583.5	 6431.0	...
10253634	  769.0	  582.9	 6434.0	...
10253635	  768.1	  582.3	 6433.0	...
10253636	  767.2	  582.2	 6432.0	...
10253637	  767.1	  582.0	 6433.0	...
10253638	  767.3	  582.0	 6432.0	...
10253639	  767.9	  582.2	 6430.0	...
10253640	  768.5	  582.3	 6432.0	...
10253641	  768.7	  582.4	 6440.0	...
10253642	  768.6	  582.4	 6448.0	...
10253643	  768.5	  582.5	 6451.0	...
10253644	  768.1	  582.7	 6449.0	...
10253645	  767.9	  582.9	 6448.0	...
10253646	  768.5	  582.4	 6446.0	...
10253647	  769.4	  581.8	 6445.0	...
10253648	  770.4	  581.6	 6444.0	...
10253649	  770.5	  581.9	 6452.0	...
10253650	  769.7	  581.5	 6462.0	...
10253651	  768.4	  580.7	 6471.0	...
10253652	  767.2	  579.8	 6474.0	...
10253653	  767.4	  579.6	 6475.0	...
10253654	  767.9	  579.4	 6470.0	...
10253655	  768.3	  579.6	 6463.0	...
10253656	  767.7	  579.8	 6464.0	...
10253657	  767.4	  580.3	 6473.0	...
10253658	  767.1	  581.0	 6482.0	...
10253659	  767.3	  581.7	 6482.0	...
10253660	  767.2	  582.1	 6479.0	...
10253661	  767.0	  582.4	 6481.0	...
10253662	  766.8	  582.7	 6484.0	...
10253663	  767.4	  582.7	 6488.0	...
10253664	  768.1	  582.5	 6486.0	...
10253665	  768.7	  582.3	 6484.0	...
10253666	  768.5	  582.3	 6480.0	...
10253667	  768.2	  582.2	 6477.0	...
10253668	  767.9	  582.3	 6475.0	...
10253669	  767.5	  582.4	 6476.0	...
10253670	  767.1	  582.4	 6481.0	...
10253671	  766.9	  582.5	 6487.0	...
10253672	  766.9	  582.2	 6492.0	...
10253673	  767.1	  581.8	 6490.0	...
10253674	  767.5	  581.4	 6490.0	...
10253675	  767.8	  581.4	 6489.0	...
10253676	  767.7	  581.1	 6490.0	...
10253677	  767.5	  580.8	 6490.0	...
10253678	  767.2	  580.6	 6490.0	...
10253679	  767.1	  580.6	 6493.0	...
10253680	  766.9	  580.3	 6494.0	...
10253681	  766.8	  580.0	 6495.0	...
10253682	  767.2	  580.5	 6492.0	...
10253683	  768.3	  581.3	 6485.0	...
10253684	  769.1	  582.2	 6479.0	...
10253685	  769.7	  582.2	 6475.0	...
10253686	  769.9	  581.8	 6476.0	...
10253687	  770.1	  581.6	 6479.0	...
10253688	  770.2	  581.6	 6481.0	...
10253689	  770.2	  581.6	 6484.0	...
10253690	  769.6	  581.5	 6487.0	...
10253691	  769.6	  581.8	 6490.0	...
10253692	  769.6	  582.4	 6493.0	...
10253693	  769.8	  582.7	 6497.0	...
10253694	  769.5	  582.3	 6501.0	...
10253695	  769.0	  581.7	 6503.0	...
10253696	  768.6	  581.6	 6507.0	...
10253697	  768.2	  581.8	 6511.0	...
10253698	  768.1	  582.0	 6514.0	...
10253699	  767.8	  582.1	 6516.0	...
10253700	  767.5	  582.0	 6518.0	...
10253701	  767.4	  581.9	 6520.0	...
10253702	  767.6	  582.1	 6520.0	...
10253703	  767.9	  582.4	 6516.0	...
10253704	  768.0	  582.3	 6513.0	...
10253705	  768.1	  582.1	 6511.0	...
10253706	  769.2	  581.8	 6513.0	...
10253707	  770.1	  581.1	 6515.0	...
10253708	  770.7	  580.2	 6515.0	...
10253709	  770.4	  578.9	 6517.0	...
10253710	  769.6	  578.5	 6518.0	...
10253711	  769.1	  579.6	 6521.0	...
10253712	  768.0	  581.2	 6524.0	...
10253713	  767.5	  581.7	 6531.0	...
10253714	  766.9	  580.6	 6543.0	...
10253715	  767.0	  579.5	 6553.0	...
10253716	  767.2	  579.5	 6555.0	...
10253717	  767.2	  579.3	 6551.0	...
10253718	  767.1	  579.2	 6546.0	...
10253719	  767.5	  580.0	 6544.0	...
10253720	  768.3	  580.9	 6542.0	...
10253721	  769.0	  582.1	 6542.0	...
10253722	  768.9	  582.4	 6544.0	...
10253723	  768.4	  582.6	 6546.0	...
10253724	  768.1	  582.3	 6548.0	...
10253725	  768.2	  581.7	 6547.0	...
10253726	  768.4	  581.2	 6546.0	...
10253727	  767.9	  580.9	 6550.0	...
10253728	  767.6	  580.7	 6553.0	...
10253729	  767.3	  580.7	 6556.0	...
10253730	  767.4	  580.6	 6557.0	...
10253731	  767.1	  580.5	 6558.0	...
10253732	  766.8	  580.2	 6560.0	...
10253733	  766.8	  580.5	 6561.0	...
10253734	  766.9	  581.0	 6562.0	...
10253735	  766.8	  579.9	 6562.0	...
10253736	  766.5	  578.2	 6566.0	...
10253737	  767.0	  576.8	 6569.0	...
10253738	  767.6	  577.2	 6571.0	...
10253739	  768.3	  578.2	 6571.0	...
10253740	  768.2	  579.0	 6571.0	...
10253741	  768.2	  579.8	 6572.0	...
10253742	  768.4	  580.0	 6571.0	...
10253743	  768.8	  580.1	 6569.0	...
10253744	  769.1	  580.0	 6567.0	...
10253745	  769.8	  579.6	 6564.0	...
10253746	  770.3	  579.2	 6562.0	...
10253747	  769.8	  578.9	 6571.0	...
10253748	  768.9	  579.0	 6582.0	...
10253749	  767.9	  578.7	 6592.0	...
10253750	  767.6	  577.8	 6590.0	...
10253751	  766.9	  576.8	 6589.0	...
10253752	  766.3	  576.4	 6587.0	...
10253753	  765.9	  576.8	 6585.0	...
10253754	  766.8	  577.8	 6582.0	...
10253755	  767.8	  579.4	 6580.0	...
10253756	  768.9	  580.7	 6582.0	...
10253757	  769.0	  580.3	 6586.0	...
MSG	10253758 0000 _ Number On
10253758	  769.0	  579.3	 6582.0	...
10253759	  769.1	  578.9	 6576.0	...
10253760	  769.2	  579.5	 6575.0	...
10253761	  769.2	  580.0	 6581.0	...
10253762	  768.9	  580.0	 6588.0	...
10253763	  769.0	  580.0	 6589.0	...
10253764	  769.3	  579.7	 6590.0	...
10253765	  769.3	  579.5	 6592.0	...
10253766	  769.1	  579.9	 6593.0	...
10253767	  768.9	  580.5	 6591.0	...
10253768	  769.0	  580.8	 6588.0	...
10253769	  769.0	  580.5	 6588.0	...
10253770	  769.0	  579.9	 6591.0	...
10253771	  768.9	  579.8	 6591.0	...
10253772	  768.9	  579.8	 6589.0	...
10253773	  768.7	  579.9	 6587.0	...
10253774	  768.2	  580.0	 6591.0	...
10253775	  767.8	  580.0	 6601.0	...
10253776	  767.7	  579.7	 6609.0	...
10253777	  767.9	  579.1	 6612.0	...
10253778	  768.1	  578.3	 6600.0	...
10253779	  768.4	  577.8	 6587.0	...
10253780	  768.9	  578.3	 6579.0	...
10253781	  769.2	  578.9	 6586.0	...
10253782	  769.4	  579.6	 6595.0	...
10253783	  769.2	  579.6	 6602.0	...
10253784	  769.0	  579.5	 6607.0	...
10253785	  769.0	  579.4	 6608.0	...
10253786	  768.9	  579.3	 6607.0	...
10253787	  768.8	  579.3	 6605.0	...
10253788	  768.7	  579.3	 6604.0	...
10253789	  768.5	  579.3	 6604.0	...
10253790	  768.3	  579.3	 6604.0	...
10253791	  768.1	  578.9	 6603.0	...
10253792	  768.1	  578.3	 6603.0	...
10253793	  768.3	  579.1	 6602.0	...
10253794	  769.6	  580.4	 6599.0	...
10253795	  770.7	  581.6	 6597.0	...
10253796	  771.3	  581.3	 6600.0	...
10253797	  770.9	  581.2	 6605.0	...
10253798	  769.9	  580.7	 6610.0	...
10253799	  769.0	  579.7	 6611.0	...
10253800	  768.0	  577.7	 6616.0	...
10253801	  767.7	  576.2	 6620.0	...
10253802	  767.9	  576.7	 6627.0	...
10253803	  767.5	  578.4	 6629.0	...
10253804	  767.0	  579.9	 6631.0	...
10253805	  766.3	  579.7	 6631.0	...
10253806	  766.3	  579.3	 6633.0	...
10253807	  766.4	  579.1	 6634.0	...
10253808	  767.0	  579.0	 6635.0	...
10253809	  767.5	  579.0	 6634.0	...
10253810	  768.0	  579.1	 6628.0	...
10253811	  768.0	  579.2	 6623.0	...
10253812	  768.1	  579.2	 6620.0	...
10253813	  768.3	  579.1	 6619.0	...
10253814	  768.8	  579.1	 6618.0	...
10253815	  769.2	  579.1	 6617.0	...
10253816	  769.5	  579.0	 6617.0	...
10253817	  769.5	  578.8	 6616.0	...
10253818	  769.6	  578.5	 6616.0	...
10253819	  769.9	  579.6	 6614.0	...
10253820	  770.2	  580.7	 6613.0	...
10253821	  770.3	  582.3	 6610.0	...
10253822	  770.3	  582.8	 6608.0	...
10253823	  771.1	  582.4	 6607.0	...
10253824	  771.8	  581.6	 6608.0	...
10253825	  772.1	  580.8	 6609.0	...
10253826	  771.1	  579.4	 6610.0	...
10253827	  770.1	  578.0	 6611.0	...
10253828	  769.7	  577.3	 6617.0	...
10253829	  769.9	  578.1	 6623.0	...
10253830	  770.2	  578.8	 6626.0	...
10253831	  770.4	  578.8	 6622.0	...
10253832	  770.4	  578.8	 6619.0	...
10253833	  770.2	  578.7	 6620.0	...
10253834	  770.0	  578.5	 6623.0	...
10253835	  769.8	  578.3	 6625.0	...
10253836	  770.2	  577.9	 6626.0	...
10253837	  770.5	  577.6	 6630.0	...
10253838	  771.0	  577.6	 6635.0	...
10253839	  771.1	  577.9	 6640.0	...
10253840	  771.1	  578.1	 6640.0	...
10253841	  770.9	  578.1	 6640.0	...
10253842	  770.6	  577.9	 6640.0	...
10253843	  770.4	  578.2	 6639.0	...
10253844	  770.3	  578.5	 6639.0	...
10253845	  770.3	  579.1	 6640.0	...
10253846	  770.3	  579.4	 6640.0	...
10253847	  770.3	  579.7	 6641.0	...
10253848	  770.0	  579.7	 6642.0	...
10253849	  769.6	  579.9	 6648.0	...
10253850	  769.3	  580.2	 6651.0	...
10253851	  769.2	  580.4	 6652.0	...
10253852	  769.3	  580.6	 6648.0	...
10253853	  769.5	  580.3	 6644.0	...
10253854	  769.8	  579.8	 6643.0	...
10253855	  770.0	  579.3	 6643.0	...
10253856	  770.4	  578.9	 6645.0	...
10253857	  770.8	  578.5	 6646.0	...
10253858	  771.1	  578.2	 6639.0	...
10253859	  771.1	  577.7	 6632.0	...
10253860	  771.3	  577.5	 6628.0	...
10253861	  771.7	  577.1	 6633.0	...
10253862	  770.8	  576.9	 6638.0	...
10253863	  769.3	  578.1	 6643.0	...
10253864	  767.9	  579.4	 6646.0	...
10253865	  767.8	  580.7	 6648.0	...
10253866	  767.7	  580.9	 6647.0	...
10253867	  767.7	  580.9	 6643.0	...
10253868	  768.0	  580.7	 6640.0	...
10253869	  768.5	  580.5	 6638.0	...
10253870	  769.1	  579.7	 6639.0	...
10253871	  769.3	  578.9	 6636.0	...
10253872	  769.7	  578.0	 6633.0	...
10253873	  770.0	  577.8	 6629.0	...
10253874	  770.3	  578.9	 6623.0	...
10253875	  770.3	  580.1	 6618.0	...
10253876	  770.4	  581.1	 6619.0	...
10253877	  770.4	  580.8	 6626.0	...
10253878	  770.3	  580.9	 6633.0	...
10253879	  770.3	  581.1	 6636.0	...
10253880	  770.3	  580.8	 6640.0	...
10253881	  770.4	  580.1	 6643.0	...
10253882	  770.7	  579.3	 6642.0	...
10253883	  770.9	  579.1	 6640.0	...
10253884	  771.1	  578.8	 6639.0	...
10253885	  771.1	  579.0	 6642.0	...
10253886	  771.2	  579.4	 6646.0	...
10253887	  771.4	  579.8	 6649.0	...
10253888	  771.2	  580.0	 6649.0	...
10253889	  770.5	  579.9	 6648.0	...
10253890	  769.8	  579.7	 6648.0	...
10253891	  769.4	  579.5	 6649.0	...
10253892	  769.7	  579.5	 6650.0	...
10253893	  770.0	  580.0	 6644.0	...
10253894	  770.3	  580.1	 6636.0	...
10253895	  770.2	  580.0	 6630.0	...
10253896	  770.1	  579.2	 6636.0	...
10253897	  770.1	  579.1	 6642.0	...
10253898	  770.3	  579.6	 6645.0	...
10253899	  770.5	  580.0	 6637.0	...
10253900	  770.9	  580.1	 6628.0	...
10253901	  771.3	  580.0	 6618.0	...
10253902	  771.7	  579.8	 6615.0	...
10253903	  770.8	  579.9	 6616.0	...
10253904	  770.0	  579.9	 6619.0	...
10253905	  769.2	  580.0	 6621.0	...
10253906	  769.5	  579.7	 6626.0	...
10253907	  769.4	  579.4	 6633.0	...
10253908	  769.2	  579.1	 6637.0	...
10253909	  769.2	  579.0	 6636.0	...
10253910	  769.6	  578.9	 6636.0	...
10253911	  770.0	  578.9	 6636.0	...
10253912	  770.4	  579.0	 6633.0	...
10253913	  769.8	  579.7	 6630.0	...
10253914	  769.4	  580.0	 6630.0	...
10253915	  769.0	  580.1	 6632.0	...
10253916	  769.2	  579.7	 6633.0	...
10253917	  769.0	  580.1	 6632.0	...
10253918	  768.8	  580.8	 6630.0	...
10253919	  768.4	  581.6	 6628.0	...
10253920	  768.3	  581.9	 6627.0	...
10253921	  768.1	  581.3	 6620.0	...
10253922	  768.0	  580.8	 6615.0	...
10253923	  767.8	  580.0	 6612.0	...
10253924	  767.5	  579.5	 6613.0	...
10253925	  767.7	  579.0	 6615.0	...
10253926	  768.5	  579.2	 6616.0	...
10253927	  769.4	  579.6	 6617.0	...
10253928	  769.8	  580.2	 6619.0	...
10253929	  769.6	  580.2	 6619.0	...
10253930	  769.4	  580.2	 6618.0	...
10253931	  769.4	  580.1	 6617.0	...
10253932	  769.6	  579.7	 6616.0	...
10253933	  769.8	  579.3	 6616.0	...
10253934	  769.9	  579.2	 6618.0	...
10253935	  770.0	  579.5	 6619.0	...
10253936	  769.8	  579.9	 6625.0	...
10253937	  769.6	  580.4	 6631.0	...
10253938	  769.4	  580.2	 6636.0	...
10253939	  769.1	  579.9	 6635.0	...
10253940	  768.8	  579.4	 6632.0	...
10253941	  769.2	  579.1	 6621.0	...
10253942	  770.1	  580.0	 6611.0	...
10253943	  770.9	  581.1	 6604.0	...
10253944	  770.7	  581.7	 6612.0	...
10253945	  770.0	  581.2	 6620.0	...
10253946	  769.2	  580.4	 6628.0	...
10253947	  768.9	  580.1	 6627.0	...
10253948	  769.0	  580.3	 6623.0	...
10253949	  769.3	  580.8	 6615.0	...
10253950	  769.2	  580.4	 6609.0	...
10253951	  769.0	  579.8	 6609.0	...
10253952	  768.9	  579.6	 6610.0	...
10253953	  769.1	  580.8	 6611.0	...
10253954	  769.3	  581.8	 6612.0	...
10253955	  769.5	  582.7	 6614.0	...
10253956	  769.4	  582.8	 6617.0	...
10253957	  769.6	  582.8	 6617.0	...
10253958	  769.7	  582.5	 6617.0	...
10253959	  769.8	  582.0	 6617.0	...
10253960	  769.7	  581.8	 6617.0	...
10253961	  769.5	  581.9	 6617.0	...
10253962	  769.3	  582.2	 6616.0	...
10253963	  769.5	  581.8	 6613.0	...
10253964	  769.9	  581.2	 6612.0	...
10253965	  769.7	  580.7	 6614.0	...
10253966	  769.2	  580.8	 6616.0	...
10253967	  768.7	  580.9	 6616.0	...
10253968	  769.0	  580.8	 6614.0	...
10253969	  769.3	  581.2	 6610.0	...
10253970	  769.7	  582.0	 6608.0	...
10253971	  770.4	  582.8	 6605.0	...
10253972	  771.1	  583.0	 6603.0	...
10253973	  771.7	  583.2	 6600.0	...
10253974	  771.7	  583.5	 6594.0	...
10253975	  771.4	  583.1	 6588.0	...
10253976	  771.2	  582.5	 6582.0	...
10253977	  771.3	  582.0	 6582.0	...
10253978	  771.6	  581.9	 6589.0	...
10253979	  771.9	  581.8	 6595.0	...
10253980	  771.9	  581.1	 6600.0	...
10253981	  772.0	  580.6	 6595.0	...
10253982	  772.1	  580.0	 6584.0	...
10253983	  772.4	  581.8	 6575.0	...
10253984	  772.7	  583.6	 6566.0	...
10253985	  772.9	  584.2	 6563.0	...
10253986	  773.0	  582.9	 6559.0	...
10253987	  772.6	  581.8	 6558.0	...
10253988	  772.1	  581.7	 6558.0	...
10253989	  772.6	  581.3	 6559.0	...
10253990	  773.4	  580.8	 6560.0	...
10253991	  774.2	  580.5	 6562.0	...
10253992	  773.8	  580.3	 6566.0	...
10253993	  773.3	  580.0	 6567.0	...
10253994	  773.0	  579.7	 6566.0	...
10253995	  772.9	  579.8	 6560.0	...
10253996	  772.9	  580.0	 6557.0	...
10253997	  773.0	  580.2	 6558.0	...
10253998	  773.1	  580.7	 6558.0	...
10253999	  773.1	  581.5	 6556.0	...
10254000	  773.1	  582.3	 6554.0	...
10254001	  772.9	  582.5	 6555.0	...
10254002	  772.9	  582.2	 6558.0	...
10254003	  773.1	  581.8	 6562.0	...
10254004	  773.2	  580.9	 6563.0	...
10254005	  772.9	  580.1	 6564.0	...
10254006	  772.5	  579.6	 6566.0	...
10254007	  772.1	  579.9	 6569.0	...
10254008	  772.1	  580.2	 6569.0	...
10254009	  772.2	  581.3	 6564.0	...
10254010	  772.7	  582.3	 6556.0	...
10254011	  772.9	  583.3	 6549.0	...
10254012	  772.6	  581.9	 6548.0	...
10254013	  771.8	  580.5	 6548.0	...
10254014	  771.5	  580.6	 6548.0	...
10254015	  771.7	  582.1	 6550.0	...
10254016	  771.7	  582.9	 6554.0	...
10254017	  772.2	  582.0	 6557.0	...
10254018	  772.8	  581.5	 6556.0	...
10254019	  773.5	  581.8	 6554.0	...
10254020	  773.7	  582.0	 6552.0	...
10254021	  773.8	  581.7	 6550.0	...
10254022	  773.8	  581.6	 6551.0	...
10254023	  772.2	  582.0	 6559.0	...
10254024	  770.6	  582.3	 6567.0	...
10254025	  770.2	  582.2	 6568.0	...
10254026	  771.5	  581.8	 6564.0	...
10254027	  772.8	  581.5	 6554.0	...
10254028	  772.8	  581.6	 6548.0	...
10254029	  773.0	  581.6	 6543.0	...
10254030	  773.3	  580.8	 6545.0	...
10254031	  773.6	  580.1	 6547.0	...
10254032	  773.6	  581.0	 6548.0	...
10254033	  773.5	  582.4	 6548.0	...
10254034	  773.3	  582.8	 6552.0	...
10254035	  773.1	  581.6	 6556.0	...
10254036	  772.8	  581.2	 6556.0	...
10254037	  772.8	  582.0	 6550.0	...
10254038	  772.7	  581.8	 6546.0	...
10254039	  772.6	  580.8	 6547.0	...
10254040	  772.6	  579.8	 6550.0	...
10254041	  772.6	  580.1	 6545.0	...
10254042	  772.7	  580.3	 6535.0	...
10254043	  772.0	  580.6	 6526.0	...
10254044	  771.3	  581.0	 6524.0	...
10254045	  770.6	  581.3	 6523.0	...
10254046	  769.5	  581.6	 6522.0	...
10254047	  767.1	  581.3	 6528.0	...
10254048	  763.3	  581.4	 6534.0	...
10254049	  760.6	  581.6	 6539.0	...
10254050	  758.6	  582.0	 6537.0	...
10254051	  758.3	  582.2	 6535.0	...
10254052	  758.0	  582.3	 6534.0	...
10254053	  758.5	  582.9	 6534.0	...
10254054	  759.6	  583.4	 6533.0	...
10254055	  760.8	  584.0	 6532.0	...
10254056	  761.9	  583.9	 6534.0	...
10254057	  761.9	  582.8	 6539.0	...
10254058	  763.7	  581.4	 6544.0	...
10254059	  765.7	  581.0	 6537.0	...
MSG	10254060 0000 _ Number Off
10254060	  767.4	  581.9	 6528.0	...
10254061	  767.2	  582.8	 6523.0	...
10254062	  768.3	  582.5	 6527.0	...
10254063	  769.6	  582.0	 6523.0	...
10254064	  771.4	  581.6	 6517.0	...
10254065	  771.6	  581.5	 6505.0	...
10254066	  771.9	  581.6	 6501.0	...
10254067	  772.0	  581.7	 6495.0	...
10254068	  772.3	  581.5	 6494.0	...
10254069	  772.9	  581.3	 6495.0	...
10254070	  773.1	  581.0	 6497.0	...
10254071	  772.8	  581.1	 6500.0	...
10254072	  772.2	  581.4	 6499.0	...
10254073	  771.8	  581.8	 6498.0	...
10254074	  772.2	  581.9	 6499.0	...
10254075	  772.8	  581.9	 6500.0	...
10254076	  774.1	  581.8	 6501.0	...
10254077	  775.0	  581.4	 6502.0	...
10254078	  775.6	  581.1	 6507.0	...
10254079	  775.5	  581.0	 6512.0	...
10254080	  775.4	  580.8	 6516.0	...
10254081	  775.2	  580.4	 6516.0	...
10254082	  775.0	  579.9	 6516.0	...
10254083	  774.0	  580.4	 6515.0	...
10254084	  773.1	  581.1	 6514.0	...
10254085	  772.9	  581.7	 6513.0	...
10254086	  773.4	  581.2	 6512.0	...
10254087	  773.8	  580.5	 6512.0	...
10254088	  773.7	  579.8	 6512.0	...
10254089	  773.6	  579.6	 6512.0	...
10254090	  773.7	  580.8	 6512.0	...
10254091	  774.2	  582.1	 6510.0	...
10254092	  774.6	  583.3	 6508.0	...
10254093	  774.6	  583.1	 6506.0	...
10254094	  774.5	  582.9	 6505.0	...
10254095	  774.7	  582.7	 6505.0	...
10254096	  775.1	  582.2	 6505.0	...
10254097	  775.5	  581.4	 6505.0	...
10254098	  775.7	  580.7	 6504.0	...
10254099	  775.6	  580.3	 6503.0	...
10254100	  775.7	  580.3	 6502.0	...
10254101	  775.3	  580.5	 6502.0	...
10254102	  774.9	  581.4	 6503.0	...
10254103	  774.7	  582.3	 6504.0	...
10254104	  774.9	  583.0	 6511.0	...
10254105	  775.1	  583.2	 6517.0	...
10254106	  775.0	  583.4	 6517.0	...
10254107	  774.8	  581.7	 6512.0	...
10254108	  774.6	  579.9	 6506.0	...
10254109	  775.0	  578.6	 6506.0	...
10254110	  775.5	  579.5	 6504.0	...
10254111	  776.1	  581.4	 6502.0	...
10254112	  776.3	  583.0	 6501.0	...
10254113	  776.7	  584.7	 6499.0	...
10254114	  777.0	  585.4	 6498.0	...
10254115	  777.0	  584.9	 6498.0	...
10254116	  776.8	  583.8	 6500.0	...
10254117	  776.5	  582.7	 6501.0	...
10254118	  776.5	  582.8	 6503.0	...
10254119	  776.2	  582.6	 6505.0	...
10254120	  776.0	  582.4	 6507.0	...
10254121	  776.4	  582.0	 6509.0	...
10254122	  777.1	  581.7	 6510.0	...
10254123	  777.0	  581.5	 6511.0	...
10254124	  776.2	  581.0	 6509.0	...
10254125	  775.4	  580.6	 6506.0	...
10254126	  775.3	  579.9	 6505.0	...
10254127	  775.0	  579.7	 6506.0	...
10254128	  774.8	  579.4	 6508.0	...
10254129	  775.2	  579.1	 6507.0	...
10254130	  776.0	  580.1	 6506.0	...
10254131	  776.9	  581.3	 6503.0	...
10254132	  777.2	  582.6	 6501.0	...
10254133	  776.9	  582.7	 6499.0	...
10254134	  776.7	  582.8	 6499.0	...
10254135	  776.5	  583.2	 6497.0	...
10254136	  776.6	  583.4	 6495.0	...
10254137	  776.6	  583.7	 6492.0	...
10254138	  776.8	  583.5	 6489.0	...
10254139	  777.0	  583.3	 6495.0	...
10254140	  777.2	  583.4	 6501.0	...
10254141	  777.0	  583.9	 6508.0	...
10254142	  776.8	  584.5	 6507.0	...
10254143	  776.7	  584.5	 6508.0	...
10254144	  776.9	  584.0	 6513.0	...
10254145	  777.1	  583.5	 6517.0	...
10254146	  777.4	  583.4	 6514.0	...
10254147	  777.6	  583.7	 6509.0	...
10254148	  777.9	  584.0	 6505.0	...
10254149	  778.0	  584.3	 6507.0	...
10254150	  778.2	  584.3	 6511.0	...
10254151	  778.4	  584.3	 6514.0	...
10254152	  778.5	  584.0	 6514.0	...
10254153	  777.8	  583.9	 6513.0	...
10254154	  777.3	  583.8	 6514.0	...
10254155	  776.8	  583.8	 6515.0	...
10254156	  777.4	  583.6	 6515.0	...
10254157	  777.8	  583.3	 6516.0	...
10254158	  778.3	  583.0	 6517.0	...
10254159	  778.5	  582.8	 6517.0	...
10254160	  778.6	  583.0	 6516.0	...
10254161	  778.7	  583.3	 6514.0	...
10254162	  778.9	  584.7	 6513.0	...
10254163	  779.0	  585.9	 6512.0	...
10254164	  779.1	  586.4	 6511.0	...
10254165	  778.6	  585.7	 6511.0	...
10254166	  778.1	  584.3	 6512.0	...
10254167	  777.5	  583.4	 6511.0	...
10254168	  777.4	  583.6	 6507.0	...
10254169	  778.7	  584.4	 6504.0	...
10254170	  780.2	  585.1	 6503.0	...
10254171	  780.5	  585.0	 6513.0	...
10254172	  779.2	  584.9	 6522.0	...
10254173	  778.0	  584.7	 6518.0	...
10254174	  777.9	  584.3	 6507.0	...
10254175	  778.0	  585.2	 6497.0	...
10254176	  778.5	  586.3	 6498.0	...
10254177	  779.1	  587.2	 6498.0	...
10254178	  779.9	  586.4	 6496.0	...
10254179	  780.6	  585.2	 6498.0	...
10254180	  781.0	  584.1	 6501.0	...
10254181	  781.2	  583.6	 6502.0	...
10254182	  781.4	  583.6	 6499.0	...
10254183	  780.9	  583.6	 6497.0	...
10254184	  779.9	  583.6	 6497.0	...
10254185	  778.8	  583.5	 6498.0	...
10254186	  779.1	  583.7	 6498.0	...
10254187	  779.6	  583.9	 6498.0	...
10254188	  780.2	  584.3	 6501.0	...
10254189	  779.4	  585.1	 6506.0	...
10254190	  778.6	  585.9	 6512.0	...
10254191	  777.6	  585.4	 6515.0	...
10254192	  777.4	  584.0	 6516.0	...
10254193	  778.1	  582.9	 6513.0	...
10254194	  779.4	  584.0	 6509.0	...
10254195	  780.6	  585.0	 6505.0	...
10254196	  780.9	  585.7	 6505.0	...
10254197	  781.0	  585.5	 6508.0	...
10254198	  781.7	  585.0	 6512.0	...
10254199	  782.4	  584.5	 6515.0	...
10254200	  781.9	  584.2	 6516.0	...
10254201	  781.0	  584.5	 6517.0	...
10254202	  780.1	  584.7	 6517.0	...
10254203	  780.1	  584.8	 6517.0	...
10254204	  780.2	  584.7	 6516.0	...
10254205	  780.2	  584.6	 6518.0	...
10254206	  780.0	  584.8	 6521.0	...
10254207	  779.6	  585.2	 6523.0	...
10254208	  779.3	  585.5	 6524.0	...
10254209	  779.8	  585.8	 6524.0	...
10254210	  780.7	  586.0	 6524.0	...
10254211	  781.5	  585.6	 6530.0	...
10254212	  781.1	  584.9	 6534.0	...
10254213	  780.6	  585.4	 6538.0	...
10254214	  780.0	  586.6	 6536.0	...
10254215	  780.1	  587.8	 6533.0	...
10254216	  780.0	  587.9	 6530.0	...
10254217	  780.1	  587.7	 6527.0	...
10254218	  780.0	  587.4	 6525.0	...
10254219	  779.9	  586.2	 6524.0	...
10254220	  779.8	  585.8	 6526.0	...
10254221	  779.9	  586.1	 6534.0	...
10254222	  780.0	  587.3	 6541.0	...
10254223	  779.9	  586.5	 6546.0	...
10254224	  779.7	  585.3	 6548.0	...
10254225	  779.4	  583.8	 6551.0	...
10254226	  779.3	  583.5	 6554.0	...
10254227	  779.4	  583.6	 6551.0	...
10254228	  779.8	  583.8	 6548.0	...
10254229	  780.2	  584.0	 6545.0	...
10254230	  780.2	  583.9	 6548.0	...
10254231	  779.9	  583.5	 6551.0	...
10254232	  779.7	  583.0	 6555.0	...
10254233	  779.8	  582.5	 6555.0	...
10254234	  780.0	  582.2	 6556.0	...
10254235	  780.0	  582.1	 6556.0	...
10254236	  779.7	  582.0	 6555.0	...
10254237	  779.5	  582.0	 6555.0	...
10254238	  779.9	  583.1	 6554.0	...
10254239	  780.4	  584.5	 6554.0	...
10254240	  781.1	  586.0	 6552.0	...
10254241	  781.4	  586.2	 6548.0	...
10254242	  781.2	  586.0	 6546.0	...
10254243	  780.8	  585.8	 6547.0	...
10254244	  780.5	  585.6	 6549.0	...
10254245	  780.3	  585.2	 6549.0	...
10254246	  780.2	  585.0	 6549.0	...
10254247	  780.2	  584.7	 6548.0	...
10254248	  780.4	  584.2	 6548.0	...
10254249	  780.5	  583.7	 6548.0	...
10254250	  780.4	  583.5	 6549.0	...
10254251	  780.6	  583.7	 6554.0	...
10254252	  780.7	  583.2	 6559.0	...
10254253	  780.8	  582.5	 6563.0	...
10254254	  780.4	  582.6	 6563.0	...
10254255	  780.8	  583.3	 6561.0	...
10254256	  781.3	  584.4	 6562.0	...
10254257	  780.7	  585.0	 6565.0	...
10254258	  779.7	  585.4	 6569.0	...
10254259	  779.6	  584.9	 6571.0	...
10254260	  780.9	  584.0	 6571.0	...
10254261	  782.3	  583.5	 6571.0	...
10254262	  782.3	  583.6	 6571.0	...
10254263	  781.4	  583.8	 6571.0	...
10254264	  780.4	  583.7	 6572.0	...
10254265	  779.6	  583.5	 6578.0	...
10254266	  779.4	  583.5	 6583.0	...
10254267	  779.4	  583.9	 6586.0	...
10254268	  779.6	  584.3	 6584.0	...
10254269	  779.5	  584.6	 6583.0	...
10254270	  779.5	  584.6	 6587.0	...
10254271	  778.3	  584.5	 6594.0	...
10254272	  777.2	  584.5	 6600.0	...
MSG	10254273 0000 _ Number On
10254273	  775.9	  584.4	 6602.0	...
10254274	  775.7	  584.4	 6602.0	...
10254275	  776.9	  584.2	 6600.0	...
10254276	  778.6	  583.9	 6592.0	...
10254277	  780.2	  583.0	 6585.0	...
10254278	  780.7	  582.3	 6580.0	...
10254279	  781.0	  582.6	 6579.0	...
10254280	  780.9	  583.8	 6582.0	...
10254281	  779.8	  585.2	 6586.0	...
10254282	  778.6	  585.0	 6596.0	...
10254283	  777.8	  584.4	 6602.0	...
10254284	  777.5	  583.8	 6613.0	...
10254285	  777.0	  583.8	 6617.0	...
10254286	  776.4	  583.7	 6619.0	...
10254287	  776.4	  583.6	 6613.0	...
10254288	  776.6	  583.4	 6610.0	...
10254289	  776.3	  583.4	 6607.0	...
10254290	  775.8	  583.4	 6607.0	...
10254291	  775.1	  583.2	 6607.0	...
10254292	  775.0	  582.3	 6608.0	...
10254293	  775.4	  581.3	 6608.0	...
10254294	  776.2	  580.6	 6610.0	...
10254295	  777.0	  580.5	 6611.0	...
10254296	  777.2	  581.0	 6608.0	...
10254297	  777.1	  581.5	 6606.0	...
10254298	  777.1	  581.9	 6603.0	...
10254299	  777.2	  581.7	 6604.0	...
10254300	  777.5	  581.3	 6604.0	...
10254301	  777.8	  581.5	 6605.0	...
10254302	  778.0	  582.6	 6606.0	...
10254303	  777.6	  584.6	 6610.0	...
10254304	  777.0	  586.2	 6613.0	...
10254305	  776.3	  587.1	 6615.0	...
10254306	  775.9	  586.5	 6612.0	...
10254307	  775.4	  585.8	 6608.0	...
10254308	  774.9	  585.3	 6611.0	...
10254309	  775.4	  585.4	 6618.0	...
10254310	  776.3	  585.5	 6622.0	...
10254311	  777.5	  585.2	 6620.0	...
10254312	  777.9	  584.6	 6619.0	...
10254313	  777.7	  584.1	 6620.0	...
10254314	  777.2	  584.2	 6620.0	...
10254315	  776.6	  584.5	 6620.0	...
10254316	  776.5	  584.9	 6618.0	...
10254317	  776.4	  585.1	 6616.0	...
10254318	  775.6	  585.5	 6621.0	...
10254319	  775.0	  585.6	 6633.0	...
10254320	  774.5	  585.7	 6645.0	...
10254321	  775.2	  585.4	 6644.0	...
10254322	  775.8	  585.2	 6638.0	...
10254323	  776.3	  584.6	 6635.0	...
10254324	  775.8	  583.9	 6638.0	...
10254325	  775.3	  583.3	 6640.0	...
10254326	  774.4	  582.7	 6639.0	...
10254327	  773.9	  582.5	 6639.0	...
10254328	  774.4	  582.7	 6639.0	...
10254329	  775.4	  583.4	 6639.0	...
10254330	  776.1	  584.5	 6642.0	...
10254331	  775.6	  585.0	 6645.0	...
10254332	  775.1	  584.8	 6647.0	...
10254333	  774.6	  584.4	 6645.0	...
10254334	  774.3	  584.0	 6642.0	...
10254335	  774.1	  583.2	 6645.0	...
10254336	  774.1	  582.4	 6651.0	...
10254337	  774.2	  582.3	 6657.0	...
10254338	  773.8	  583.0	 6661.0	...
10254339	  773.3	  583.2	 6662.0	...
10254340	  772.6	  582.8	 6660.0	...
10254341	  772.4	  581.9	 6654.0	...
10254342	  772.9	  581.4	 6655.0	...
10254343	  773.6	  582.0	 6659.0	...
10254344	  774.3	  583.1	 6662.0	...
10254345	  774.9	  584.1	 6657.0	...
10254346	  775.4	  584.0	 6652.0	...
10254347	  775.8	  583.8	 6657.0	...
10254348	  775.7	  583.6	 6666.0	...
10254349	  775.7	  583.8	 6675.0	...
10254350	  775.7	  584.4	 6674.0	...
10254351	  775.7	  585.0	 6674.0	...
10254352	  775.7	  584.5	 6674.0	...
10254353	  775.7	  583.7	 6675.0	...
10254354	  775.7	  582.9	 6676.0	...
10254355	  775.7	  582.9	 6674.0	...
10254356	  775.6	  582.6	 6671.0	...
10254357	  774.6	  582.5	 6668.0	...
10254358	  773.6	  582.3	 6667.0	...
10254359	  772.7	  582.6	 6669.0	...
10254360	  772.8	  583.0	 6674.0	...
10254361	  773.1	  583.4	 6678.0	...
10254362	  773.3	  583.7	 6684.0	...
10254363	  773.0	  583.7	 6687.0	...
10254364	  772.6	  583.1	 6690.0	...
10254365	  772.3	  582.5	 6690.0	...
10254366	  772.6	  582.8	 6690.0	...
10254367	  772.9	  582.7	 6693.0	...
10254368	  773.0	  582.8	 6696.0	...
10254369	  772.9	  582.1	 6696.0	...
10254370	  772.7	  582.3	 6694.0	...
10254371	  771.8	  581.8	 6698.0	...
10254372	  771.0	  581.3	 6707.0	...
10254373	  771.1	  581.4	 6716.0	...
10254374	  771.9	  581.9	 6710.0	...
10254375	  772.6	  582.4	 6704.0	...
10254376	  772.5	  582.4	 6701.0	...
10254377	  772.5	  582.4	 6709.0	...
10254378	  772.8	  583.0	 6715.0	...
10254379	  773.1	  583.5	 6715.0	...
10254380	  773.2	  583.1	 6712.0	...
10254381	  772.8	  582.4	 6711.0	...
10254382	  772.3	  581.4	 6713.0	...
10254383	  771.9	  581.3	 6715.0	...
10254384	  771.8	  581.6	 6714.0	...
10254385	  771.8	  582.2	 6712.0	...
10254386	  771.4	  582.5	 6711.0	...
10254387	  771.1	  582.4	 6710.0	...
10254388	  771.4	  582.3	 6710.0	...
10254389	  772.4	  582.3	 6713.0	...
10254390	  773.4	  582.4	 6714.0	...
10254391	  773.7	  581.9	 6717.0	...
10254392	  773.7	  581.6	 6718.0	...
10254393	  773.7	  581.9	 6713.0	...
10254394	  773.8	  582.7	 6707.0	...
10254395	  773.8	  583.2	 6700.0	...
10254396	  773.7	  582.8	 6704.0	...
10254397	  773.5	  581.5	 6707.0	...
10254398	  772.9	  580.5	 6710.0	...
10254399	  772.6	  580.4	 6712.0	...
10254400	  772.0	  581.2	 6716.0	...
10254401	  771.3	  581.4	 6717.0	...
10254402	  770.5	  580.9	 6716.0	...
10254403	  770.1	  580.5	 6713.0	...
10254404	  770.0	  580.7	 6712.0	...
10254405	  771.0	  580.9	 6713.0	...
10254406	  772.0	  580.9	 6715.0	...
10254407	  772.9	  580.9	 6717.0	...
10254408	  771.8	  581.2	 6718.0	...
10254409	  770.7	  581.4	 6716.0	...
10254410	  770.7	  581.3	 6712.0	...
10254411	  771.8	  581.1	 6715.0	...
10254412	  772.4	  580.8	 6722.0	...
10254413	  771.9	  580.7	 6728.0	...
10254414	  771.4	  580.7	 6728.0	...
10254415	  771.4	  580.7	 6729.0	...
10254416	  771.5	  581.1	 6732.0	...
10254417	  771.5	  582.0	 6735.0	...
10254418	  772.7	  582.7	 6736.0	...
10254419	  773.9	  582.9	 6737.0	...
10254420	  774.5	  582.9	 6733.0	...
10254421	  774.1	  583.0	 6729.0	...
10254422	  773.7	  582.9	 6727.0	...
10254423	  772.7	  582.6	 6729.0	...
10254424	  772.0	  581.4	 6731.0	...
10254425	  771.5	  580.3	 6731.0	...
10254426	  772.1	  579.9	 6732.0	...
10254427	  772.2	  580.5	 6733.0	...
10254428	  771.9	  581.4	 6734.0	...
10254429	  771.7	  581.7	 6734.0	...
10254430	  771.8	  582.3	 6736.0	...
10254431	  771.9	  582.6	 6738.0	...
10254432	  772.0	  582.3	 6741.0	...
10254433	  772.1	  581.6	 6744.0	...
10254434	  771.7	  581.1	 6746.0	...
10254435	  771.2	  581.2	 6749.0	...
10254436	  771.0	  581.3	 6749.0	...
10254437	  771.5	  581.3	 6756.0	...
10254438	  771.9	  580.4	 6766.0	...
10254439	  772.1	  579.5	 6775.0	...
10254440	  772.1	  578.6	 6775.0	...
10254441	  772.2	  578.4	 6772.0	...
10254442	  772.0	  578.1	 6769.0	...
10254443	  771.7	  577.9	 6772.0	...
10254444	  771.6	  577.8	 6779.0	...
10254445	  771.6	  577.8	 6786.0	...
10254446	  771.7	  578.6	 6788.0	...
10254447	  771.8	  580.0	 6786.0	...
10254448	  772.0	  581.9	 6788.0	...
10254449	  772.0	  583.1	 6792.0	...
10254450	  771.7	  581.8	 6795.0	...
10254451	  771.3	  579.9	 6795.0	...
10254452	  771.0	  578.4	 6795.0	...
10254453	  771.0	  579.1	 6795.0	...
10254454	  771.1	  579.5	 6793.0	...
10254455	  771.4	  579.6	 6791.0	...
10254456	  772.3	  580.0	 6790.0	...
10254457	  773.1	  580.8	 6783.0	...
10254458	  773.5	  581.0	 6776.0	...
10254459	  773.3	  580.5	 6766.0	...
10254460	  773.1	  580.0	 6763.0	...
10254461	  773.5	  580.0	 6764.0	...
10254462	  773.7	  580.0	 6769.0	...
10254463	  773.9	  580.0	 6774.0	...
10254464	  774.1	  580.3	 6775.0	...
10254465	  774.5	  580.4	 6773.0	...
10254466	  774.8	  580.5	 6776.0	...
10254467	  774.7	  580.4	 6780.0	...
10254468	  774.4	  580.4	 6785.0	...
10254469	  774.1	  580.5	 6785.0	...
10254470	  773.5	  580.7	 6786.0	...
10254471	  773.2	  580.8	 6787.0	...
10254472	  773.6	  581.4	 6789.0	...
10254473	  774.4	  581.9	 6790.0	...
10254474	  775.1	  582.5	 6791.0	...
10254475	  774.9	  581.0	 6802.0	...
10254476	  774.8	  579.6	 6813.0	...
10254477	  774.8	  580.1	 6823.0	...
10254478	  775.1	  582.1	 6823.0	...
10254479	  775.5	  583.3	 6815.0	...
10254480	  775.6	  581.9	 6808.0	...
10254481	  774.5	  580.7	 6804.0	...
10254482	  773.1	  580.3	 6807.0	...
10254483	  772.2	  580.4	 6808.0	...
10254484	  772.3	  580.8	 6806.0	...
10254485	  772.5	  581.1	 6805.0	...
10254486	  773.3	  581.3	 6805.0	...
10254487	  774.1	  581.1	 6806.0	...
10254488	  774.8	  581.1	 6807.0	...
10254489	  774.4	  581.3	 6808.0	...
10254490	  774.1	  581.5	 6807.0	...
10254491	  773.9	  581.6	 6806.0	...
10254492	  774.4	  582.0	 6803.0	...
10254493	  774.8	  582.3	 6802.0	...
10254494	  774.8	  582.6	 6803.0	...
10254495	  774.5	  582.5	 6807.0	...
10254496	  774.2	  582.4	 6810.0	...
10254497	  774.5	  582.4	 6810.0	...
10254498	  774.6	  582.1	 6814.0	...
10254499	  775.1	  581.9	 6814.0	...
10254500	  775.8	  581.6	 6813.0	...
10254501	  776.5	  581.0	 6808.0	...
10254502	  776.9	  580.5	 6807.0	...
10254503	  777.2	  581.5	 6809.0	...
10254504	  777.4	  583.0	 6812.0	...
10254505	  777.0	  582.9	 6817.0	...
10254506	  775.9	  581.5	 6823.0	...
10254507	  775.1	  580.7	 6831.0	...
10254508	  774.7	  581.3	 6838.0	...
10254509	  774.7	  581.8	 6844.0	...
10254510	  774.7	  581.6	 6846.0	...
10254511	  774.6	  581.5	 6843.0	...
10254512	  774.6	  581.5	 6839.0	...
10254513	  774.7	  581.0	 6837.0	...
10254514	  774.8	  580.7	 6840.0	...
10254515	  774.7	  580.4	 6849.0	...
10254516	  774.6	  580.6	 6855.0	...
10254517	  775.1	  580.6	 6854.0	...
10254518	  775.6	  580.4	 6848.0	...
10254519	  776.2	  580.1	 6842.0	...
10254520	  776.3	  580.2	 6842.0	...
10254521	  775.9	  580.5	 6840.0	...
10254522	  775.5	  580.9	 6835.0	...
10254523	  775.0	  581.1	 6830.0	...
10254524	  774.8	  580.4	 6827.0	...
10254525	  774.5	  579.7	 6826.0	...
10254526	  774.6	  579.2	 6825.0	...
10254527	  775.1	  579.6	 6823.0	...
10254528	  775.5	  580.0	 6829.0	...
10254529	  775.6	  580.3	 6834.0	...
10254530	  775.6	  581.2	 6840.0	...
10254531	  775.7	  582.0	 6841.0	...
10254532	  775.9	  582.0	 6843.0	...
10254533	  776.1	  581.1	 6845.0	...
10254534	  776.5	  580.5	 6842.0	...
10254535	  777.0	  580.7	 6836.0	...
10254536	  777.3	  581.1	 6837.0	...
10254537	  777.5	  581.1	 6843.0	...
10254538	  777.7	  580.5	 6848.0	...
10254539	  777.9	  579.9	 6846.0	...
10254540	  778.0	  580.3	 6848.0	...
10254541	  778.1	  581.2	 6851.0	...
10254542	  777.9	  582.2	 6854.0	...
10254543	  777.3	  582.1	 6851.0	...
10254544	  776.8	  582.0	 6848.0	...
10254545	  776.5	  581.8	 6844.0	...
10254546	  776.5	  581.7	 6842.0	...
10254547	  776.7	  580.9	 6841.0	...
10254548	  777.0	  580.1	 6840.0	...
10254549	  777.7	  579.2	 6844.0	...
10254550	  778.1	  579.1	 6848.0	...
10254551	  779.1	  580.0	 6847.0	...
10254552	  779.6	  581.0	 6843.0	...
10254553	  780.1	  581.7	 6839.0	...
10254554	  779.9	  580.8	 6839.0	...
10254555	  779.7	  580.0	 6839.0	...
10254556	  779.6	  579.7	 6839.0	...
10254557	  779.3	  580.0	 6840.0	...
10254558	  778.9	  580.7	 6842.0	...
10254559	  778.5	  581.3	 6845.0	...
10254560	  778.5	  581.5	 6844.0	...
10254561	  778.5	  581.3	 6841.0	...
10254562	  778.4	  581.0	 6840.0	...
10254563	  778.3	  580.9	 6841.0	...
10254564	  778.3	  580.9	 6846.0	...
10254565	  777.9	  580.1	 6850.0	...
10254566	  777.5	  579.4	 6856.0	...
10254567	  777.1	  579.7	 6858.0	...
10254568	  777.2	  580.6	 6861.0	...
10254569	  777.5	  581.5	 6863.0	...
10254570	  778.0	  581.5	 6865.0	...
10254571	  778.5	  581.1	 6864.0	...
10254572	  778.8	  580.7	 6863.0	...
10254573	  778.9	  580.3	 6862.0	...
10254574	  779.1	  580.3	 6864.0	...
10254575	  779.2	  579.8	 6857.0	...
10254576	  779.3	  579.4	 6849.0	...
MSG	10254577 0000 _ Number Off
10254577	  779.3	  579.1	 6840.0	...
10254578	  779.7	  579.2	 6840.0	...
10254579	  780.1	  579.3	 6842.0	...
10254580	  779.6	  579.4	 6844.0	...
10254581	  778.8	  579.6	 6843.0	...
10254582	  778.6	  579.8	 6840.0	...
10254583	  779.2	  580.2	 6838.0	...
10254584	  779.8	  580.6	 6837.0	...
10254585	  779.9	  581.0	 6836.0	...
10254586	  779.7	  580.9	 6834.0	...
10254587	  779.1	  580.9	 6836.0	...
10254588	  778.4	  581.0	 6841.0	...
10254589	  778.6	  581.3	 6844.0	...
10254590	  779.2	  581.7	 6843.0	...
10254591	  779.3	  581.9	 6841.0	...
10254592	  778.9	  582.1	 6841.0	...
10254593	  778.6	  582.3	 6841.0	...
10254594	  778.9	  582.0	 6840.0	...
10254595	  779.9	  581.6	 6840.0	...
10254596	  780.7	  581.3	 6840.0	...
10254597	  781.3	  581.2	 6841.0	...
10254598	  781.2	  581.2	 6843.0	...
10254599	  781.2	  581.3	 6844.0	...
10254600	  781.4	  581.5	 6840.0	...
10254601	  781.7	  581.7	 6835.0	...
10254602	  782.1	  581.6	 6829.0	...
10254603	  782.4	  581.4	 6828.0	...
10254604	  782.6	  581.1	 6830.0	...
10254605	  782.5	  580.7	 6833.0	...
10254606	  782.3	  580.3	 6837.0	...
10254607	  781.1	  580.2	 6841.0	...
10254608	  780.0	  581.0	 6843.0	...
10254609	  779.0	  582.0	 6842.0	...
10254610	  779.1	  582.8	 6835.0	...
10254611	  778.8	  582.5	 6830.0	...
10254612	  778.5	  582.0	 6827.0	...
10254613	  778.4	  581.5	 6827.0	...
10254614	  778.8	  581.8	 6826.0	...
10254615	  779.2	  582.2	 6825.0	...
10254616	  779.5	  582.5	 6824.0	...
10254617	  780.3	  582.3	 6824.0	...
10254618	  781.0	  582.4	 6828.0	...
10254619	  781.7	  582.5	 6832.0	...
10254620	  781.8	  582.7	 6827.0	...
10254621	  781.9	  582.7	 6818.0	...
10254622	  781.9	  582.4	 6818.0	...
10254623	  781.2	  581.9	 6827.0	...
10254624	  780.5	  581.4	 6837.0	...
10254625	  779.3	  581.4	 6833.0	...
EFIX R   10252972	10254625	1654	  771.5	  584.0	   6498
SSACC R  10254626
10254626	  778.6	  581.6	 6829.0	...
10254627	  776.8	  582.0	 6826.0	...
10254628	  774.2	  581.4	 6831.0	...
10254629	  771.0	  580.1	 6835.0	...
10254630	  768.8	  578.0	 6842.0	...
10254631	  766.7	  577.0	 6850.0	...
10254632	  765.2	  575.7	 6857.0	...
ESACC R  10254626	10254632	7	  778.6	  581.6	  765.2	  575.7	   0.31	     46
SFIX R   10254633
10254633	  762.9	  575.1	 6856.0	...
10254634	  762.0	  574.2	 6853.0	...
10254635	  761.2	  574.2	 6850.0	...
10254636	  761.6	  574.4	 6842.0	...
10254637	  762.0	  574.5	 6834.0	...
10254638	  762.5	  574.4	 6829.0	...
10254639	  762.6	  574.0	 6832.0	...
10254640	  762.8	  573.7	 6835.0	...
10254641	  762.7	  573.4	 6838.0	...
10254642	  762.5	  573.0	 6845.0	...
10254643	  762.5	  572.5	 6851.0	...
10254644	  762.5	  572.1	 6848.0	...
10254645	  762.6	  572.0	 6840.0	...
10254646	  762.5	  572.0	 6833.0	...
10254647	  762.5	  572.4	 6833.0	...
10254648	  763.6	  572.6	 6834.0	...
10254649	  764.7	  572.6	 6834.0	...
10254650	  766.1	  572.4	 6832.0	...
10254651	  767.1	  572.3	 6829.0	...
10254652	  768.0	  572.1	 6825.0	...
10254653	  768.7	  572.0	 6822.0	...
10254654	  768.8	  571.9	 6819.0	...
10254655	  768.8	  571.8	 6819.0	...
10254656	  768.5	  571.8	 6820.0	...
10254657	  768.0	  572.1	 6821.0	...
10254658	  767.8	  572.4	 6821.0	...
10254659	  767.7	  572.7	 6822.0	...
10254660	  767.8	  572.8	 6821.0	...
10254661	  768.2	  573.0	 6820.0	...
10254662	  768.6	  573.3	 6820.0	...
10254663	  768.6	  573.6	 6821.0	...
10254664	  768.4	  574.1	 6821.0	...
10254665	  768.1	  574.4	 6825.0	...
10254666	  767.8	  574.5	 6829.0	...
10254667	  767.4	  574.0	 6827.0	...
10254668	  766.8	  573.6	 6822.0	...
10254669	  766.4	  573.0	 6821.0	...
10254670	  766.0	  572.6	 6826.0	...
10254671	  766.2	  573.0	 6828.0	...
10254672	  767.4	  573.6	 6825.0	...
10254673	  768.7	  574.3	 6822.0	...
10254674	  769.9	  574.0	 6824.0	...
10254675	  770.0	  573.5	 6825.0	...
10254676	  769.7	  573.0	 6826.0	...
10254677	  769.4	  573.2	 6825.0	...
10254678	  769.4	  573.9	 6822.0	...
10254679	  769.6	  574.6	 6822.0	...
10254680	  769.4	  575.0	 6821.0	...
10254681	  769.2	  574.8	 6819.0	...
10254682	  769.0	  574.5	 6814.0	...
10254683	  768.5	  574.0	 6809.0	...
10254684	  767.6	  573.6	 6805.0	...
10254685	  767.6	  573.0	 6804.0	...
10254686	  768.4	  572.8	 6802.0	...
10254687	  769.3	  573.1	 6802.0	...
10254688	  769.5	  573.7	 6803.0	...
10254689	  769.7	  574.7	 6806.0	...
10254690	  769.9	  575.3	 6808.0	...
10254691	  770.0	  575.7	 6807.0	...
10254692	  769.9	  575.5	 6804.0	...
10254693	  770.1	  575.8	 6796.0	...
10254694	  770.3	  576.1	 6793.0	...
10254695	  770.1	  576.2	 6793.0	...
10254696	  769.9	  575.6	 6798.0	...
10254697	  769.8	  575.1	 6799.0	...
10254698	  770.2	  574.7	 6795.0	...
10254699	  770.4	  574.6	 6789.0	...
10254700	  770.3	  574.5	 6786.0	...
10254701	  770.3	  575.6	 6783.0	...
10254702	  770.4	  576.8	 6782.0	...
10254703	  770.4	  577.8	 6782.0	...
10254704	  769.7	  577.4	 6787.0	...
10254705	  768.9	  577.1	 6793.0	...
10254706	  768.9	  576.7	 6795.0	...
10254707	  770.0	  576.2	 6790.0	...
10254708	  771.1	  575.7	 6784.0	...
10254709	  771.5	  575.4	 6778.0	...
10254710	  771.7	  575.6	 6773.0	...
10254711	  771.9	  575.9	 6765.0	...
10254712	  772.1	  576.3	 6761.0	...
10254713	  772.2	  576.6	 6757.0	...
10254714	  772.2	  577.3	 6759.0	...
10254715	  771.7	  578.1	 6760.0	...
10254716	  771.1	  578.4	 6761.0	...
10254717	  770.7	  577.2	 6761.0	...
10254718	  770.7	  575.9	 6763.0	...
10254719	  770.9	  575.7	 6764.0	...
10254720	  770.3	  576.7	 6764.0	...
10254721	  769.6	  577.6	 6763.0	...
10254722	  768.6	  578.0	 6766.0	...
10254723	  768.3	  577.9	 6769.0	...
10254724	  768.6	  577.9	 6773.0	...
10254725	  769.3	  577.7	 6773.0	...
10254726	  769.9	  577.6	 6773.0	...
10254727	  769.7	  577.1	 6774.0	...
10254728	  769.4	  576.3	 6775.0	...
10254729	  769.1	  575.5	 6772.0	...
10254730	  768.6	  575.5	 6769.0	...
10254731	  768.4	  576.2	 6765.0	...
10254732	  768.8	  576.9	 6760.0	...
10254733	  770.6	  577.3	 6754.0	...
10254734	  772.4	  577.4	 6742.0	...
10254735	  772.5	  577.8	 6736.0	...
10254736	  771.7	  578.0	 6729.0	...
10254737	  771.6	  578.5	 6727.0	...
10254738	  772.3	  578.8	 6726.0	...
10254739	  773.2	  579.1	 6725.0	...
10254740	  773.3	  579.1	 6725.0	...
10254741	  773.4	  578.5	 6725.0	...
10254742	  773.5	  577.9	 6723.0	...
10254743	  773.7	  577.1	 6716.0	...
10254744	  773.9	  576.9	 6709.0	...
10254745	  773.5	  576.8	 6705.0	...
10254746	  773.1	  577.1	 6706.0	...
10254747	  772.9	  577.6	 6703.0	...
10254748	  773.2	  578.0	 6696.0	...
10254749	  773.5	  578.3	 6689.0	...
10254750	  773.6	  578.2	 6686.0	...
10254751	  773.9	  578.0	 6683.0	...
10254752	  774.3	  577.7	 6680.0	...
10254753	  773.5	  577.7	 6682.0	...
10254754	  772.5	  577.7	 6687.0	...
10254755	  771.6	  577.7	 6691.0	...
10254756	  771.8	  578.5	 6690.0	...
10254757	  772.1	  579.5	 6688.0	...
10254758	  771.9	  580.6	 6684.0	...
10254759	  771.5	  580.9	 6680.0	...
10254760	  772.0	  581.0	 6682.0	...
10254761	  772.8	  581.1	 6686.0	...
10254762	  773.7	  580.8	 6687.0	...
10254763	  774.0	  580.9	 6684.0	...
10254764	  773.6	  581.2	 6680.0	...
10254765	  773.0	  581.7	 6682.0	...
10254766	  773.1	  581.8	 6683.0	...
10254767	  773.8	  581.3	 6688.0	...
10254768	  774.0	  580.7	 6690.0	...
10254769	  773.5	  580.4	 6693.0	...
10254770	  773.1	  580.8	 6686.0	...
10254771	  773.4	  581.1	 6679.0	...
10254772	  773.4	  581.1	 6673.0	...
10254773	  773.1	  580.9	 6673.0	...
10254774	  772.7	  580.7	 6674.0	...
10254775	  772.4	  580.6	 6672.0	...
10254776	  771.8	  580.1	 6670.0	...
10254777	  771.1	  579.6	 6670.0	...
10254778	  770.8	  578.9	 6671.0	...
10254779	  770.8	  578.8	 6672.0	...
10254780	  770.9	  579.1	 6673.0	...
10254781	  770.6	  579.7	 6674.0	...
10254782	  771.8	  580.1	 6672.0	...
10254783	  773.1	  580.2	 6667.0	...
10254784	  772.6	  580.2	 6662.0	...
10254785	  771.0	  580.4	 6656.0	...
10254786	  769.9	  580.4	 6653.0	...
MSG	10254787 0000 _ Number On
10254787	  770.2	  580.2	 6652.0	...
10254788	  770.5	  580.0	 6656.0	...
10254789	  770.9	  580.0	 6658.0	...
10254790	  771.5	  580.0	 6658.0	...
10254791	  772.3	  580.3	 6656.0	...
10254792	  772.7	  580.9	 6647.0	...
10254793	  773.1	  581.6	 6639.0	...
10254794	  773.5	  582.1	 6632.0	...
10254795	  773.8	  582.3	 6633.0	...
10254796	  773.6	  582.1	 6636.0	...
10254797	  772.5	  582.0	 6638.0	...
10254798	  771.4	  581.8	 6640.0	...
10254799	  771.0	  581.8	 6640.0	...
10254800	  771.5	  582.0	 6636.0	...
10254801	  772.1	  582.8	 6631.0	...
10254802	  772.4	  583.7	 6626.0	...
10254803	  772.4	  583.9	 6625.0	...
10254804	  772.3	  582.9	 6625.0	...
10254805	  772.3	  581.9	 6625.0	...
10254806	  772.8	  581.2	 6625.0	...
10254807	  773.3	  581.4	 6624.0	...
10254808	  773.3	  581.8	 6625.0	...
10254809	  773.0	  582.7	 6625.0	...
10254810	  772.4	  583.6	 6626.0	...
10254811	  772.2	  583.4	 6626.0	...
10254812	  771.4	  581.8	 6625.0	...
10254813	  770.8	  580.3	 6625.0	...
10254814	  771.5	  579.9	 6625.0	...
10254815	  772.9	  580.3	 6625.0	...
10254816	  773.9	  581.0	 6628.0	...
10254817	  773.7	  581.6	 6629.0	...
10254818	  773.5	  581.2	 6630.0	...
10254819	  772.8	  580.5	 6629.0	...
10254820	  772.2	  581.0	 6629.0	...
10254821	  771.8	  582.2	 6630.0	...
10254822	  772.0	  583.2	 6631.0	...
10254823	  772.1	  583.0	 6627.0	...
10254824	  772.1	  582.6	 6621.0	...
10254825	  772.2	  582.4	 6614.0	...
10254826	  772.2	  582.3	 6612.0	...
10254827	  772.2	  582.4	 6610.0	...
10254828	  772.1	  582.5	 6610.0	...
10254829	  772.1	  582.7	 6615.0	...
10254830	  771.6	  582.5	 6622.0	...
10254831	  771.1	  582.3	 6626.0	...
10254832	  770.7	  582.8	 6623.0	...
10254833	  771.0	  583.6	 6619.0	...
10254834	  771.5	  584.1	 6619.0	...
10254835	  771.8	  583.8	 6620.0	...
10254836	  772.2	  583.4	 6617.0	...
10254837	  772.4	  583.3	 6613.0	...
10254838	  772.5	  583.2	 6609.0	...
10254839	  772.6	  583.7	 6603.0	...
10254840	  772.2	  584.3	 6596.0	...
10254841	  771.9	  584.8	 6592.0	...
10254842	  771.4	  584.5	 6593.0	...
10254843	  771.6	  584.4	 6594.0	...
10254844	  771.8	  584.3	 6591.0	...
10254845	  772.1	  584.5	 6591.0	...
10254846	  773.1	  584.4	 6587.0	...
10254847	  774.2	  584.2	 6583.0	...
10254848	  774.5	  584.2	 6579.0	...
10254849	  773.7	  584.3	 6578.0	...
10254850	  772.9	  584.3	 6580.0	...
10254851	  773.2	  584.0	 6583.0	...
10254852	  773.5	  583.7	 6589.0	...
10254853	  773.1	  583.6	 6595.0	...
10254854	  772.3	  583.0	 6601.0	...
10254855	  772.5	  582.2	 6604.0	...
10254856	  773.4	  581.4	 6602.0	...
10254857	  774.3	  581.5	 6600.0	...
10254858	  774.2	  582.9	 6598.0	...
10254859	  774.1	  584.1	 6590.0	...
10254860	  774.1	  585.2	 6582.0	...
10254861	  774.0	  585.0	 6574.0	...
10254862	  774.0	  584.1	 6577.0	...
10254863	  773.9	  583.1	 6578.0	...
10254864	  773.8	  582.3	 6580.0	...
10254865	  772.7	  582.3	 6581.0	...
10254866	  771.6	  582.3	 6583.0	...
10254867	  770.6	  582.2	 6585.0	...
10254868	  770.6	  582.0	 6586.0	...
10254869	  771.0	  581.4	 6588.0	...
10254870	  771.8	  580.8	 6590.0	...
10254871	  772.6	  580.4	 6593.0	...
10254872	  773.1	  580.3	 6591.0	...
10254873	  772.9	  580.3	 6588.0	...
10254874	  772.7	  580.3	 6585.0	...
10254875	  772.6	  580.7	 6584.0	...
10254876	  774.0	  581.3	 6584.0	...
10254877	  775.5	  582.4	 6582.0	...
10254878	  775.2	  583.4	 6580.0	...
10254879	  773.3	  584.2	 6578.0	...
10254880	  772.4	  584.3	 6578.0	...
10254881	  773.4	  584.0	 6579.0	...
10254882	  774.6	  583.8	 6581.0	...
10254883	  774.8	  583.7	 6584.0	...
10254884	  774.3	  583.8	 6586.0	...
10254885	  773.6	  584.0	 6589.0	...
10254886	  773.1	  584.2	 6591.0	...
10254887	  773.5	  584.5	 6592.0	...
10254888	  773.8	  584.6	 6595.0	...
10254889	  774.0	  584.6	 6596.0	...
10254890	  773.9	  584.2	 6597.0	...
10254891	  773.4	  583.7	 6597.0	...
10254892	  772.9	  583.2	 6596.0	...
10254893	  772.4	  583.0	 6596.0	...
10254894	  772.2	  582.3	 6596.0	...
10254895	  772.7	  581.6	 6596.0	...
10254896	  773.4	  581.2	 6586.0	...
10254897	  773.9	  581.8	 6576.0	...
10254898	  773.6	  582.5	 6567.0	...
10254899	  772.4	  582.7	 6568.0	...
10254900	  771.5	  582.7	 6576.0	...
10254901	  771.0	  582.5	 6587.0	...
10254902	  771.5	  582.4	 6597.0	...
10254903	  772.1	  582.2	 6598.0	...
10254904	  772.4	  582.2	 6595.0	...
10254905	  772.5	  582.4	 6596.0	...
10254906	  773.0	  582.4	 6600.0	...
10254907	  773.4	  582.4	 6604.0	...
10254908	  774.0	  582.3	 6603.0	...
10254909	  774.1	  582.4	 6603.0	...
10254910	  774.2	  582.4	 6594.0	...
10254911	  775.0	  582.4	 6586.0	...
10254912	  775.7	  582.3	 6590.0	...
10254913	  776.2	  582.2	 6598.0	...
10254914	  775.7	  582.0	 6603.0	...
10254915	  774.9	  581.8	 6596.0	...
10254916	  774.1	  581.2	 6592.0	...
10254917	  773.5	  580.8	 6591.0	...
10254918	  773.4	  581.3	 6592.0	...
10254919	  773.3	  582.3	 6593.0	...
10254920	  773.1	  582.3	 6595.0	...
10254921	  772.9	  581.3	 6595.0	...
10254922	  773.3	  581.3	 6595.0	...
10254923	  773.9	  582.3	 6596.0	...
10254924	  774.5	  583.3	 6598.0	...
10254925	  774.7	  582.9	 6599.0	...
10254926	  774.4	  582.8	 6601.0	...
10254927	  773.8	  582.7	 6600.0	...
10254928	  772.7	  582.9	 6605.0	...
10254929	  772.0	  582.6	 6609.0	...
10254930	  771.4	  582.2	 6607.0	...
10254931	  771.8	  582.5	 6601.0	...
10254932	  772.2	  583.2	 6594.0	...
10254933	  772.5	  583.8	 6592.0	...
10254934	  772.5	  583.8	 6593.0	...
10254935	  772.5	  583.4	 6594.0	...
10254936	  772.5	  583.1	 6599.0	...
10254937	  772.6	  582.7	 6603.0	...
10254938	  772.7	  582.6	 6606.0	...
10254939	  772.7	  582.6	 6606.0	...
10254940	  772.7	  582.6	 6610.0	...
10254941	  772.8	  582.8	 6614.0	...
10254942	  772.5	  583.0	 6616.0	...
10254943	  771.8	  582.8	 6613.0	...
10254944	  771.3	  582.5	 6612.0	...
10254945	  771.4	  582.2	 6613.0	...
10254946	  771.1	  582.7	 6616.0	...
10254947	  770.7	  583.2	 6618.0	...
10254948	  771.7	  583.9	 6612.0	...
10254949	  773.5	  584.1	 6606.0	...
10254950	  775.1	  583.6	 6599.0	...
10254951	  775.0	  582.9	 6598.0	...
10254952	  774.6	  581.8	 6599.0	...
10254953	  774.2	  581.4	 6608.0	...
10254954	  772.9	  581.5	 6616.0	...
10254955	  771.9	  582.4	 6621.0	...
10254956	  771.7	  583.1	 6616.0	...
10254957	  772.3	  583.2	 6612.0	...
10254958	  772.9	  583.1	 6608.0	...
10254959	  772.9	  583.1	 6609.0	...
10254960	  773.2	  583.2	 6609.0	...
10254961	  773.7	  583.2	 6608.0	...
10254962	  774.1	  583.1	 6608.0	...
10254963	  774.0	  582.9	 6613.0	...
10254964	  773.3	  583.0	 6619.0	...
10254965	  772.5	  583.3	 6625.0	...
10254966	  771.9	  582.8	 6626.0	...
10254967	  771.7	  582.0	 6627.0	...
10254968	  772.1	  581.6	 6627.0	...
10254969	  772.5	  582.6	 6626.0	...
10254970	  772.5	  583.6	 6624.0	...
10254971	  772.1	  583.6	 6624.0	...
10254972	  771.6	  583.0	 6623.0	...
10254973	  771.5	  581.8	 6626.0	...
10254974	  771.4	  581.1	 6630.0	...
10254975	  771.0	  580.7	 6634.0	...
10254976	  770.6	  580.8	 6633.0	...
10254977	  770.3	  580.7	 6636.0	...
10254978	  770.0	  580.5	 6639.0	...
10254979	  769.8	  580.3	 6642.0	...
10254980	  770.0	  580.3	 6640.0	...
10254981	  770.4	  580.1	 6637.0	...
10254982	  771.1	  580.0	 6635.0	...
10254983	  771.6	  580.1	 6634.0	...
10254984	  771.9	  580.7	 6635.0	...
10254985	  771.9	  581.3	 6637.0	...
10254986	  771.8	  581.7	 6639.0	...
10254987	  771.1	  581.0	 6642.0	...
10254988	  770.3	  580.2	 6644.0	...
10254989	  769.8	  580.0	 6649.0	...
10254990	  770.0	  581.4	 6652.0	...
10254991	  770.2	  582.9	 6651.0	...
10254992	  769.4	  583.8	 6648.0	...
10254993	  768.5	  583.5	 6643.0	...
10254994	  767.9	  583.1	 6642.0	...
10254995	  768.4	  582.5	 6642.0	...
10254996	  769.6	  581.9	 6643.0	...
10254997	  770.5	  581.7	 6647.0	...
10254998	  770.3	  582.2	 6655.0	...
10254999	  769.3	  581.8	 6664.0	...
10255000	  768.3	  581.1	 6674.0	...
10255001	  768.4	  581.4	 6679.0	...
10255002	  768.0	  582.7	 6681.0	...
10255003	  767.8	  583.1	 6681.0	...
10255004	  767.7	  582.2	 6678.0	...
10255005	  767.8	  581.3	 6675.0	...
10255006	  767.9	  581.6	 6671.0	...
10255007	  768.0	  582.0	 6670.0	...
10255008	  768.1	  582.3	 6669.0	...
10255009	  768.0	  582.1	 6678.0	...
10255010	  767.6	  581.8	 6687.0	...
10255011	  767.3	  581.4	 6696.0	...
10255012	  767.1	  581.4	 6696.0	...
10255013	  766.9	  581.6	 6696.0	...
10255014	  766.7	  582.1	 6689.0	...
10255015	  766.7	  582.5	 6682.0	...
10255016	  766.7	  582.9	 6675.0	...
10255017	  766.5	  582.6	 6675.0	...
10255018	  766.4	  582.1	 6682.0	...
10255019	  766.7	  581.7	 6689.0	...
10255020	  767.3	  581.8	 6691.0	...
10255021	  767.6	  582.3	 6686.0	...
10255022	  767.4	  582.7	 6687.0	...
10255023	  768.2	  582.5	 6693.0	...
10255024	  769.2	  581.9	 6696.0	...
10255025	  769.7	  581.4	 6693.0	...
10255026	  768.3	  581.6	 6689.0	...
10255027	  767.1	  581.7	 6688.0	...
10255028	  766.4	  581.8	 6687.0	...
10255029	  767.0	  581.8	 6687.0	...
10255030	  767.5	  581.6	 6685.0	...
10255031	  768.0	  581.5	 6684.0	...
10255032	  767.2	  581.6	 6688.0	...
10255033	  766.4	  581.9	 6694.0	...
10255034	  766.6	  581.8	 6700.0	...
10255035	  767.6	  581.5	 6708.0	...
10255036	  768.7	  580.9	 6715.0	...
10255037	  768.9	  580.6	 6722.0	...
10255038	  769.1	  580.4	 6722.0	...
10255039	  768.9	  581.0	 6721.0	...
10255040	  768.2	  581.9	 6720.0	...
10255041	  768.1	  582.8	 6714.0	...
10255042	  768.0	  581.8	 6712.0	...
10255043	  767.7	  581.0	 6713.0	...
10255044	  766.9	  580.2	 6715.0	...
10255045	  765.7	  580.5	 6715.0	...
10255046	  765.2	  580.5	 6715.0	...
10255047	  764.6	  580.5	 6717.0	...
10255048	  764.6	  580.4	 6720.0	...
10255049	  764.5	  580.3	 6725.0	...
10255050	  764.4	  580.2	 6730.0	...
10255051	  764.8	  581.2	 6729.0	...
10255052	  765.5	  582.1	 6725.0	...
10255053	  766.2	  583.0	 6726.0	...
10255054	  766.3	  582.2	 6731.0	...
10255055	  766.2	  581.3	 6733.0	...
10255056	  766.1	  580.4	 6730.0	...
10255057	  766.6	  580.2	 6728.0	...
10255058	  767.1	  579.9	 6731.0	...
10255059	  767.0	  579.7	 6732.0	...
10255060	  766.3	  580.2	 6729.0	...
10255061	  765.7	  580.6	 6724.0	...
10255062	  765.8	  581.1	 6722.0	...
10255063	  765.7	  581.3	 6723.0	...
10255064	  765.8	  581.4	 6731.0	...
10255065	  765.8	  581.3	 6739.0	...
10255066	  765.6	  581.3	 6748.0	...
10255067	  765.2	  581.4	 6750.0	...
10255068	  764.7	  581.7	 6752.0	...
10255069	  764.6	  582.0	 6752.0	...
10255070	  764.4	  580.7	 6758.0	...
10255071	  764.3	  579.1	 6763.0	...
10255072	  764.1	  577.6	 6762.0	...
10255073	  764.1	  578.0	 6753.0	...
10255074	  764.2	  579.2	 6744.0	...
10255075	  763.9	  580.5	 6741.0	...
10255076	  763.7	  581.3	 6741.0	...
10255077	  763.5	  580.9	 6742.0	...
10255078	  764.4	  580.4	 6745.0	...
10255079	  765.2	  580.0	 6748.0	...
10255080	  766.0	  579.6	 6750.0	...
10255081	  765.9	  579.4	 6751.0	...
10255082	  765.4	  579.3	 6759.0	...
10255083	  764.2	  579.6	 6767.0	...
10255084	  762.9	  579.9	 6773.0	...
10255085	  762.4	  580.0	 6773.0	...
10255086	  762.9	  580.0	 6773.0	...
10255087	  763.5	  579.9	 6773.0	...
10255088	  763.9	  579.1	 6774.0	...
10255089	  763.9	  578.3	 6776.0	...
10255090	  763.9	  577.5	 6776.0	...
10255091	  763.9	  577.7	 6777.0	...
MSG	10255092 0000 _ Number Off
10255092	  763.9	  578.0	 6780.0	...
10255093	  763.8	  578.2	 6782.0	...
10255094	  763.6	  578.2	 6783.0	...
10255095	  763.4	  578.3	 6784.0	...
10255096	  762.7	  578.8	 6785.0	...
10255097	  761.9	  579.7	 6785.0	...
10255098	  761.3	  580.7	 6786.0	...
10255099	  761.6	  580.4	 6784.0	...
10255100	  761.6	  579.6	 6782.0	...
10255101	  761.3	  578.3	 6787.0	...
10255102	  760.9	  577.7	 6794.0	...
10255103	  760.7	  577.1	 6800.0	...
10255104	  760.7	  576.9	 6799.0	...
10255105	  761.1	  577.6	 6800.0	...
10255106	  762.2	  578.1	 6801.0	...
10255107	  763.2	  578.6	 6804.0	...
10255108	  763.8	  578.2	 6804.0	...
10255109	  763.8	  578.1	 6803.0	...
10255110	  763.7	  577.9	 6799.0	...
10255111	  763.7	  577.8	 6801.0	...
10255112	  763.6	  577.7	 6802.0	...
10255113	  763.7	  579.3	 6803.0	...
10255114	  763.6	  580.8	 6800.0	...
10255115	  763.4	  580.8	 6799.0	...
10255116	  763.0	  579.3	 6798.0	...
10255117	  762.9	  578.1	 6797.0	...
10255118	  762.9	  578.5	 6797.0	...
10255119	  763.0	  579.0	 6799.0	...
10255120	  763.2	  579.2	 6802.0	...
10255121	  763.2	  578.9	 6804.0	...
10255122	  763.1	  578.6	 6805.0	...
10255123	  762.9	  577.7	 6807.0	...
10255124	  762.9	  577.1	 6808.0	...
10255125	  763.0	  576.8	 6809.0	...
10255126	  763.1	  576.9	 6812.0	...
10255127	  763.2	  577.1	 6818.0	...
10255128	  763.4	  578.4	 6822.0	...
10255129	  763.6	  579.6	 6822.0	...
10255130	  763.8	  580.7	 6823.0	...
10255131	  763.8	  580.4	 6826.0	...
10255132	  763.7	  580.0	 6828.0	...
10255133	  763.9	  579.8	 6826.0	...
10255134	  764.5	  580.0	 6825.0	...
10255135	  765.2	  580.2	 6825.0	...
10255136	  765.1	  580.5	 6825.0	...
10255137	  764.4	  580.5	 6823.0	...
10255138	  763.7	  580.6	 6822.0	...
10255139	  763.5	  580.8	 6822.0	...
10255140	  763.7	  580.8	 6823.0	...
10255141	  763.9	  580.7	 6824.0	...
10255142	  764.0	  580.4	 6825.0	...
10255143	  763.9	  579.9	 6825.0	...
10255144	  763.0	  579.2	 6825.0	...
10255145	  761.9	  578.5	 6825.0	...
10255146	  760.8	  578.2	 6826.0	...
10255147	  761.1	  578.4	 6826.0	...
10255148	  762.2	  578.7	 6825.0	...
10255149	  763.3	  578.9	 6824.0	...
10255150	  764.0	  579.0	 6823.0	...
10255151	  764.1	  579.3	 6824.0	...
10255152	  764.5	  579.5	 6826.0	...
10255153	  764.8	  579.0	 6827.0	...
10255154	  764.0	  578.4	 6834.0	...
10255155	  762.8	  578.0	 6840.0	...
10255156	  761.9	  578.3	 6846.0	...
10255157	  762.3	  578.4	 6841.0	...
10255158	  762.9	  578.5	 6836.0	...
10255159	  763.3	  578.9	 6829.0	...
10255160	  763.4	  579.3	 6828.0	...
10255161	  763.4	  579.6	 6829.0	...
10255162	  763.6	  579.7	 6829.0	...
10255163	  764.0	  579.8	 6830.0	...
10255164	  764.3	  579.9	 6826.0	...
10255165	  764.4	  579.7	 6824.0	...
10255166	  764.3	  579.7	 6822.0	...
10255167	  764.3	  580.0	 6822.0	...
10255168	  764.5	  581.3	 6824.0	...
10255169	  764.7	  582.3	 6827.0	...
10255170	  764.7	  583.2	 6831.0	...
10255171	  764.5	  583.3	 6833.0	...
10255172	  764.2	  582.8	 6837.0	...
10255173	  764.0	  582.1	 6840.0	...
10255174	  764.1	  581.3	 6844.0	...
10255175	  764.3	  580.4	 6848.0	...
10255176	  763.2	  579.6	 6858.0	...
10255177	  762.0	  579.1	 6867.0	...
10255178	  760.3	  579.6	 6874.0	...
10255179	  759.9	  580.1	 6874.0	...
10255180	  759.9	  580.9	 6873.0	...
10255181	  760.9	  581.5	 6872.0	...
10255182	  761.8	  581.1	 6870.0	...
10255183	  761.9	  580.2	 6867.0	...
10255184	  761.5	  579.4	 6863.0	...
10255185	  761.8	  579.4	 6860.0	...
10255186	  762.5	  579.5	 6861.0	...
10255187	  763.3	  579.4	 6861.0	...
10255188	  763.3	  579.4	 6860.0	...
10255189	  763.4	  579.0	 6860.0	...
10255190	  763.6	  578.9	 6860.0	...
10255191	  763.2	  578.9	 6860.0	...
10255192	  762.9	  579.1	 6860.0	...
10255193	  762.7	  579.4	 6860.0	...
10255194	  763.5	  579.5	 6856.0	...
10255195	  764.3	  579.9	 6854.0	...
10255196	  764.7	  580.7	 6851.0	...
10255197	  764.6	  581.3	 6845.0	...
10255198	  764.5	  581.4	 6836.0	...
10255199	  763.4	  580.8	 6834.0	...
10255200	  762.4	  580.1	 6840.0	...
10255201	  762.2	  579.6	 6847.0	...
10255202	  763.1	  580.2	 6847.0	...
10255203	  763.2	  581.1	 6848.0	...
10255204	  762.5	  581.8	 6849.0	...
10255205	  762.0	  581.4	 6845.0	...
10255206	  762.3	  580.8	 6837.0	...
10255207	  762.7	  580.4	 6830.0	...
10255208	  762.7	  580.3	 6831.0	...
10255209	  763.5	  580.2	 6835.0	...
10255210	  764.5	  580.5	 6840.0	...
10255211	  765.6	  581.1	 6840.0	...
10255212	  765.7	  581.4	 6841.0	...
10255213	  763.6	  581.9	 6841.0	...
10255214	  761.4	  582.1	 6839.0	...
10255215	  761.3	  582.2	 6838.0	...
10255216	  763.1	  582.1	 6837.0	...
10255217	  764.1	  582.1	 6837.0	...
10255218	  763.6	  582.2	 6838.0	...
10255219	  763.0	  581.9	 6840.0	...
10255220	  763.2	  581.6	 6843.0	...
10255221	  763.2	  582.3	 6842.0	...
10255222	  762.9	  583.1	 6840.0	...
10255223	  762.7	  584.0	 6839.0	...
10255224	  762.5	  584.1	 6839.0	...
10255225	  762.5	  583.5	 6839.0	...
10255226	  762.9	  582.9	 6833.0	...
10255227	  763.5	  582.2	 6826.0	...
10255228	  764.2	  581.9	 6823.0	...
10255229	  764.4	  581.4	 6825.0	...
10255230	  763.5	  581.0	 6828.0	...
10255231	  762.6	  580.8	 6828.0	...
10255232	  762.7	  580.7	 6828.0	...
10255233	  763.7	  580.3	 6827.0	...
10255234	  763.2	  580.4	 6825.0	...
10255235	  761.7	  580.8	 6824.0	...
10255236	  760.7	  581.1	 6824.0	...
10255237	  761.7	  581.0	 6826.0	...
10255238	  762.8	  580.8	 6828.0	...
10255239	  763.4	  580.7	 6831.0	...
10255240	  763.6	  581.2	 6832.0	...
10255241	  763.7	  581.3	 6826.0	...
10255242	  764.5	  581.5	 6819.0	...
10255243	  765.2	  581.2	 6812.0	...
10255244	  765.4	  581.3	 6819.0	...
10255245	  764.1	  581.5	 6827.0	...
10255246	  762.6	  581.8	 6834.0	...
10255247	  761.6	  582.1	 6833.0	...
10255248	  761.5	  582.4	 6833.0	...
10255249	  761.4	  582.9	 6832.0	...
10255250	  761.3	  583.5	 6830.0	...
10255251	  762.0	  584.0	 6828.0	...
10255252	  762.9	  583.9	 6819.0	...
10255253	  763.7	  583.8	 6811.0	...
10255254	  764.1	  583.5	 6805.0	...
10255255	  764.6	  582.8	 6806.0	...
10255256	  765.2	  582.2	 6806.0	...
10255257	  765.3	  581.5	 6807.0	...
10255258	  765.3	  581.2	 6807.0	...
10255259	  765.1	  580.8	 6806.0	...
10255260	  764.9	  580.6	 6805.0	...
10255261	  764.7	  580.4	 6806.0	...
10255262	  764.5	  581.1	 6816.0	...
10255263	  764.4	  582.1	 6826.0	...
10255264	  764.3	  583.2	 6835.0	...
10255265	  764.4	  583.5	 6832.0	...
10255266	  764.8	  582.8	 6827.0	...
10255267	  765.1	  581.9	 6819.0	...
10255268	  764.4	  581.3	 6814.0	...
10255269	  763.3	  581.9	 6812.0	...
10255270	  763.1	  582.3	 6804.0	...
10255271	  764.0	  582.3	 6794.0	...
10255272	  764.6	  582.2	 6784.0	...
10255273	  764.0	  582.4	 6789.0	...
10255274	  763.5	  583.4	 6795.0	...
10255275	  763.2	  584.3	 6803.0	...
10255276	  763.3	  585.4	 6804.0	...
10255277	  763.7	  585.7	 6803.0	...
10255278	  764.4	  584.9	 6796.0	...
10255279	  765.0	  583.6	 6789.0	...
10255280	  764.4	  582.5	 6785.0	...
10255281	  763.8	  582.5	 6787.0	...
10255282	  763.7	  582.8	 6788.0	...
10255283	  764.5	  583.3	 6788.0	...
10255284	  764.9	  583.7	 6787.0	...
10255285	  765.0	  584.2	 6784.0	...
10255286	  764.9	  584.3	 6782.0	...
10255287	  764.9	  584.3	 6782.0	...
10255288	  764.9	  584.3	 6784.0	...
10255289	  765.5	  584.2	 6786.0	...
10255290	  766.2	  584.1	 6787.0	...
10255291	  766.9	  584.0	 6787.0	...
10255292	  766.8	  584.0	 6787.0	...
MSG	10255293 0000 _ Number On
10255293	  765.8	  584.0	 6787.0	...
10255294	  764.8	  583.7	 6786.0	...
10255295	  763.8	  583.5	 6784.0	...
10255296	  764.8	  583.2	 6782.0	...
10255297	  765.9	  583.0	 6773.0	...
10255298	  767.0	  583.1	 6764.0	...
10255299	  766.2	  583.5	 6757.0	...
10255300	  764.8	  583.9	 6760.0	...
10255301	  763.3	  583.7	 6765.0	...
10255302	  763.6	  583.3	 6768.0	...
10255303	  764.5	  582.8	 6771.0	...
10255304	  765.0	  582.8	 6773.0	...
10255305	  764.5	  582.9	 6774.0	...
10255306	  764.4	  582.9	 6774.0	...
10255307	  765.0	  582.8	 6771.0	...
10255308	  765.8	  582.8	 6764.0	...
10255309	  766.2	  582.8	 6757.0	...
10255310	  766.0	  582.8	 6750.0	...
10255311	  765.5	  582.7	 6745.0	...
10255312	  765.0	  582.7	 6741.0	...
10255313	  764.7	  583.1	 6742.0	...
10255314	  764.5	  583.7	 6743.0	...
10255315	  764.2	  584.2	 6744.0	...
10255316	  764.1	  584.2	 6745.0	...
10255317	  764.2	  584.3	 6745.0	...
10255318	  764.5	  585.0	 6746.0	...
10255319	  764.9	  585.7	 6747.0	...
10255320	  765.1	  586.2	 6747.0	...
10255321	  765.1	  586.4	 6748.0	...
10255322	  764.9	  585.7	 6750.0	...
10255323	  764.8	  584.9	 6751.0	...
10255324	  764.7	  584.3	 6751.0	...
10255325	  765.0	  584.5	 6744.0	...
10255326	  765.0	  584.7	 6734.0	...
10255327	  765.0	  584.5	 6724.0	...
10255328	  764.8	  584.4	 6720.0	...
10255329	  764.9	  584.2	 6719.0	...
10255330	  764.9	  584.1	 6721.0	...
10255331	  765.0	  583.9	 6723.0	...
10255332	  764.9	  583.8	 6726.0	...
10255333	  764.8	  583.8	 6726.0	...
10255334	  764.8	  583.8	 6727.0	...
10255335	  764.8	  583.9	 6727.0	...
10255336	  764.9	  584.4	 6722.0	...
10255337	  765.0	  585.0	 6717.0	...
10255338	  765.1	  585.6	 6712.0	...
10255339	  764.9	  586.0	 6712.0	...
10255340	  764.7	  586.7	 6713.0	...
10255341	  764.4	  587.4	 6713.0	...
10255342	  764.4	  588.0	 6710.0	...
10255343	  764.9	  587.7	 6707.0	...
10255344	  766.0	  587.1	 6704.0	...
10255345	  767.1	  586.5	 6706.0	...
10255346	  766.4	  586.3	 6709.0	...
10255347	  765.4	  586.4	 6712.0	...
10255348	  764.4	  586.4	 6706.0	...
10255349	  764.5	  586.5	 6698.0	...
10255350	  764.9	  587.1	 6689.0	...
10255351	  765.2	  587.8	 6687.0	...
10255352	  766.2	  588.3	 6686.0	...
10255353	  767.1	  588.7	 6686.0	...
10255354	  767.7	  589.1	 6687.0	...
10255355	  767.4	  589.7	 6688.0	...
10255356	  767.1	  589.7	 6689.0	...
10255357	  767.9	  589.4	 6691.0	...
10255358	  768.6	  589.0	 6688.0	...
10255359	  768.5	  588.8	 6684.0	...
10255360	  767.7	  589.5	 6681.0	...
10255361	  766.8	  590.3	 6681.0	...
10255362	  766.6	  590.2	 6682.0	...
10255363	  766.5	  589.3	 6682.0	...
10255364	  766.6	  588.4	 6681.0	...
10255365	  766.9	  589.1	 6680.0	...
10255366	  767.2	  589.8	 6681.0	...
10255367	  767.4	  590.4	 6682.0	...
10255368	  767.1	  590.2	 6677.0	...
10255369	  766.8	  590.1	 6670.0	...
10255370	  766.3	  590.1	 6665.0	...
10255371	  766.3	  590.1	 6669.0	...
10255372	  766.3	  590.1	 6673.0	...
10255373	  766.1	  590.3	 6671.0	...
10255374	  765.9	  590.6	 6669.0	...
10255375	  765.8	  591.0	 6667.0	...
10255376	  765.7	  591.2	 6667.0	...
10255377	  765.3	  591.2	 6669.0	...
10255378	  764.8	  591.1	 6670.0	...
10255379	  764.9	  591.3	 6672.0	...
10255380	  765.0	  591.3	 6671.0	...
10255381	  765.2	  591.5	 6669.0	...
10255382	  764.8	  591.9	 6667.0	...
10255383	  764.2	  592.3	 6664.0	...
10255384	  763.5	  592.6	 6663.0	...
10255385	  764.1	  592.7	 6659.0	...
10255386	  765.1	  592.7	 6657.0	...
10255387	  766.0	  592.6	 6654.0	...
10255388	  766.0	  592.8	 6656.0	...
10255389	  766.0	  593.1	 6657.0	...
10255390	  765.9	  593.3	 6660.0	...
10255391	  765.6	  593.3	 6661.0	...
10255392	  765.4	  592.7	 6656.0	...
10255393	  765.5	  592.1	 6650.0	...
10255394	  766.0	  591.6	 6645.0	...
10255395	  766.6	  591.9	 6645.0	...
10255396	  766.8	  592.1	 6644.0	...
10255397	  767.2	  592.5	 6641.0	...
10255398	  767.6	  592.6	 6636.0	...
10255399	  768.2	  592.7	 6631.0	...
10255400	  768.4	  593.6	 6628.0	...
10255401	  768.5	  594.5	 6627.0	...
10255402	  768.2	  594.5	 6626.0	...
10255403	  768.3	  594.0	 6624.0	...
10255404	  768.5	  594.0	 6625.0	...
10255405	  768.4	  595.0	 6633.0	...
10255406	  768.1	  595.5	 6641.0	...
10255407	  767.2	  595.5	 6646.0	...
10255408	  766.1	  595.6	 6644.0	...
10255409	  765.0	  595.7	 6642.0	...
10255410	  764.3	  594.7	 6642.0	...
10255411	  764.1	  593.7	 6637.0	...
10255412	  765.7	  592.6	 6630.0	...
10255413	  767.6	  592.9	 6624.0	...
10255414	  769.1	  593.7	 6625.0	...
10255415	  768.4	  594.7	 6624.0	...
10255416	  767.3	  594.4	 6622.0	...
10255417	  766.6	  593.3	 6616.0	...
10255418	  766.3	  592.2	 6612.0	...
10255419	  766.5	  593.1	 6608.0	...
10255420	  767.2	  594.1	 6607.0	...
10255421	  767.7	  595.0	 6606.0	...
10255422	  768.1	  595.1	 6605.0	...
10255423	  767.7	  595.2	 6606.0	...
10255424	  767.1	  595.3	 6610.0	...
10255425	  766.5	  595.3	 6615.0	...
10255426	  766.5	  595.2	 6618.0	...
10255427	  766.6	  594.9	 6614.0	...
10255428	  766.4	  594.7	 6610.0	...
10255429	  765.9	  594.7	 6607.0	...
10255430	  765.6	  594.8	 6610.0	...
10255431	  765.4	  594.8	 6612.0	...
10255432	  765.3	  594.9	 6612.0	...
10255433	  765.3	  595.1	 6610.0	...
10255434	  765.2	  595.3	 6608.0	...
10255435	  765.1	  595.8	 6605.0	...
10255436	  765.0	  596.5	 6604.0	...
10255437	  765.8	  597.0	 6604.0	...
10255438	  766.7	  597.2	 6603.0	...
10255439	  767.5	  596.0	 6602.0	...
10255440	  767.6	  595.0	 6598.0	...
10255441	  768.0	  595.8	 6595.0	...
10255442	  768.3	  597.7	 6593.0	...
10255443	  768.2	  598.4	 6593.0	...
10255444	  767.6	  597.2	 6595.0	...
10255445	  766.8	  595.8	 6596.0	...
10255446	  766.3	  595.6	 6600.0	...
10255447	  766.2	  594.9	 6600.0	...
10255448	  766.3	  594.3	 6599.0	...
10255449	  766.7	  595.7	 6595.0	...
10255450	  767.2	  597.4	 6594.0	...
10255451	  767.7	  598.9	 6595.0	...
10255452	  767.9	  598.3	 6595.0	...
10255453	  767.7	  596.8	 6594.0	...
10255454	  766.6	  595.7	 6594.0	...
10255455	  765.5	  594.8	 6595.0	...
10255456	  764.7	  596.1	 6595.0	...
10255457	  765.0	  597.4	 6593.0	...
10255458	  765.2	  598.7	 6590.0	...
10255459	  765.3	  599.2	 6586.0	...
10255460	  765.4	  599.8	 6587.0	...
10255461	  765.5	  600.1	 6589.0	...
10255462	  765.5	  599.7	 6592.0	...
10255463	  765.4	  599.2	 6592.0	...
10255464	  765.4	  598.9	 6591.0	...
10255465	  765.4	  598.9	 6589.0	...
10255466	  765.1	  598.0	 6592.0	...
10255467	  764.8	  597.2	 6595.0	...
10255468	  765.6	  596.8	 6593.0	...
10255469	  766.8	  597.7	 6587.0	...
10255470	  767.7	  598.7	 6583.0	...
10255471	  767.3	  598.9	 6584.0	...
10255472	  766.6	  598.4	 6587.0	...
10255473	  765.9	  597.9	 6590.0	...
10255474	  765.5	  597.7	 6591.0	...
10255475	  765.2	  597.7	 6594.0	...
10255476	  765.9	  597.6	 6596.0	...
10255477	  766.6	  597.6	 6599.0	...
10255478	  766.2	  597.7	 6598.0	...
10255479	  765.0	  597.9	 6593.0	...
10255480	  763.9	  597.5	 6588.0	...
10255481	  764.1	  596.8	 6584.0	...
10255482	  765.2	  596.6	 6583.0	...
10255483	  766.3	  597.2	 6584.0	...
10255484	  767.2	  597.7	 6586.0	...
10255485	  766.7	  597.8	 6588.0	...
10255486	  766.2	  598.2	 6588.0	...
10255487	  765.7	  599.1	 6587.0	...
10255488	  765.7	  599.9	 6586.0	...
10255489	  765.8	  600.1	 6586.0	...
10255490	  765.9	  599.7	 6589.0	...
10255491	  765.9	  599.3	 6591.0	...
10255492	  765.8	  599.0	 6594.0	...
10255493	  766.0	  599.2	 6590.0	...
10255494	  766.3	  599.5	 6586.0	...
10255495	  766.7	  599.3	 6584.0	...
10255496	  766.9	  598.7	 6586.0	...
10255497	  767.2	  598.1	 6587.0	...
10255498	  767.3	  598.0	 6586.0	...
10255499	  767.2	  598.0	 6585.0	...
10255500	  766.4	  598.2	 6584.0	...
10255501	  765.7	  598.1	 6581.0	...
10255502	  765.2	  597.9	 6579.0	...
10255503	  765.1	  597.3	 6584.0	...
10255504	  765.1	  597.4	 6591.0	...
10255505	  764.9	  597.8	 6598.0	...
10255506	  765.0	  598.5	 6602.0	...
10255507	  764.9	  597.9	 6605.0	...
10255508	  764.9	  597.0	 6607.0	...
10255509	  765.0	  596.1	 6606.0	...
10255510	  765.2	  596.1	 6606.0	...
10255511	  765.5	  596.1	 6604.0	...
10255512	  765.5	  596.5	 6601.0	...
10255513	  765.3	  597.2	 6598.0	...
10255514	  765.0	  597.8	 6596.0	...
10255515	  764.6	  598.2	 6596.0	...
10255516	  764.4	  597.9	 6597.0	...
10255517	  764.3	  597.4	 6597.0	...
10255518	  764.5	  596.8	 6598.0	...
10255519	  765.0	  597.7	 6598.0	...
10255520	  765.6	  598.9	 6597.0	...
10255521	  765.7	  598.9	 6601.0	...
10255522	  765.3	  597.6	 6604.0	...
10255523	  765.1	  597.6	 6601.0	...
10255524	  765.3	  598.8	 6595.0	...
10255525	  765.1	  599.0	 6589.0	...
10255526	  764.8	  597.9	 6592.0	...
10255527	  765.3	  596.8	 6593.0	...
10255528	  765.8	  596.8	 6594.0	...
10255529	  766.5	  596.7	 6594.0	...
10255530	  766.3	  596.7	 6595.0	...
10255531	  766.1	  596.7	 6597.0	...
10255532	  766.1	  596.7	 6601.0	...
10255533	  766.0	  596.9	 6604.0	...
10255534	  766.4	  597.0	 6607.0	...
10255535	  766.3	  596.7	 6609.0	...
10255536	  766.1	  596.1	 6610.0	...
10255537	  765.8	  595.6	 6610.0	...
10255538	  765.6	  595.9	 6610.0	...
10255539	  765.4	  596.1	 6609.0	...
10255540	  765.4	  596.3	 6610.0	...
10255541	  765.2	  597.3	 6610.0	...
10255542	  765.0	  598.3	 6607.0	...
10255543	  765.1	  598.6	 6605.0	...
10255544	  765.4	  598.0	 6607.0	...
10255545	  765.7	  597.3	 6611.0	...
10255546	  765.5	  597.3	 6614.0	...
10255547	  765.2	  597.3	 6613.0	...
10255548	  765.0	  597.3	 6612.0	...
10255549	  764.5	  596.9	 6612.0	...
10255550	  764.2	  596.3	 6613.0	...
10255551	  764.4	  595.6	 6612.0	...
10255552	  765.1	  596.4	 6612.0	...
10255553	  766.0	  597.4	 6612.0	...
10255554	  766.3	  598.0	 6610.0	...
10255555	  766.4	  597.4	 6608.0	...
10255556	  766.9	  596.7	 6608.0	...
10255557	  767.2	  596.6	 6609.0	...
10255558	  767.4	  596.5	 6612.0	...
10255559	  767.0	  596.5	 6617.0	...
10255560	  766.8	  597.2	 6621.0	...
10255561	  767.2	  597.7	 6624.0	...
10255562	  767.8	  598.3	 6626.0	...
10255563	  768.4	  598.1	 6626.0	...
10255564	  767.7	  597.9	 6628.0	...
10255565	  766.3	  597.6	 6632.0	...
10255566	  765.3	  597.3	 6635.0	...
10255567	  765.6	  596.9	 6631.0	...
10255568	  766.2	  596.8	 6627.0	...
10255569	  766.3	  596.7	 6627.0	...
10255570	  766.1	  596.7	 6632.0	...
10255571	  766.1	  596.6	 6636.0	...
10255572	  766.6	  596.5	 6633.0	...
10255573	  767.1	  596.4	 6630.0	...
10255574	  766.6	  596.5	 6636.0	...
10255575	  765.8	  596.7	 6644.0	...
10255576	  765.1	  596.9	 6646.0	...
10255577	  765.5	  596.4	 6641.0	...
10255578	  765.9	  595.8	 6636.0	...
10255579	  765.9	  595.5	 6636.0	...
10255580	  765.6	  595.7	 6636.0	...
10255581	  765.2	  596.2	 6636.0	...
10255582	  765.2	  596.6	 6632.0	...
10255583	  765.2	  596.8	 6628.0	...
10255584	  765.8	  596.6	 6626.0	...
10255585	  766.5	  596.2	 6630.0	...
10255586	  766.9	  596.4	 6635.0	...
10255587	  766.5	  596.7	 6638.0	...
10255588	  766.3	  597.2	 6637.0	...
10255589	  766.6	  597.0	 6636.0	...
10255590	  767.1	  596.5	 6634.0	...
10255591	  767.4	  596.1	 6639.0	...
10255592	  767.5	  595.6	 6644.0	...
10255593	  767.7	  595.4	 6649.0	...
10255594	  766.6	  595.4	 6650.0	...
10255595	  765.2	  595.4	 6650.0	...
10255596	  764.2	  596.4	 6649.0	...
10255597	  764.7	  597.3	 6647.0	...
10255598	  764.8	  598.0	 6646.0	...
10255599	  764.7	  597.6	 6652.0	...
10255600	  765.0	  597.0	 6660.0	...
10255601	  765.6	  596.8	 6668.0	...
10255602	  766.2	  596.2	 6669.0	...
10255603	  764.8	  595.8	 6671.0	...
10255604	  763.5	  595.6	 6670.0	...
MSG	10255605 0000 _ Number Off
10255605	  763.7	  595.7	 6668.0	...
10255606	  765.0	  595.7	 6667.0	...
10255607	  766.2	  595.6	 6668.0	...
10255608	  765.4	  595.5	 6667.0	...
10255609	  764.8	  594.9	 6680.0	...
10255610	  764.0	  594.4	 6693.0	...
10255611	  763.8	  594.2	 6706.0	...
10255612	  763.8	  594.2	 6704.0	...
10255613	  764.0	  594.0	 6700.0	...
10255614	  764.2	  593.9	 6695.0	...
10255615	  764.3	  593.9	 6692.0	...
10255616	  764.4	  594.0	 6691.0	...
10255617	  764.4	  594.2	 6693.0	...
10255618	  763.6	  594.4	 6695.0	...
10255619	  762.8	  594.9	 6697.0	...
10255620	  762.2	  595.4	 6695.0	...
10255621	  762.7	  595.6	 6693.0	...
10255622	  763.2	  595.3	 6691.0	...
10255623	  763.6	  595.1	 6695.0	...
10255624	  763.9	  595.3	 6698.0	...
10255625	  764.2	  595.5	 6703.0	...
10255626	  764.1	  595.6	 6704.0	...
10255627	  763.8	  595.5	 6699.0	...
10255628	  764.3	  595.3	 6693.0	...
10255629	  765.1	  595.3	 6687.0	...
10255630	  766.0	  595.2	 6686.0	...
10255631	  766.0	  595.0	 6686.0	...
10255632	  766.1	  594.8	 6685.0	...
10255633	  766.1	  594.8	 6684.0	...
10255634	  766.1	  594.7	 6683.0	...
10255635	  766.0	  594.6	 6682.0	...
10255636	  766.0	  594.7	 6682.0	...
10255637	  765.7	  594.8	 6683.0	...
10255638	  765.3	  594.7	 6684.0	...
10255639	  764.9	  594.0	 6687.0	...
10255640	  764.7	  593.1	 6690.0	...
10255641	  764.5	  592.5	 6698.0	...
10255642	  764.3	  592.1	 6705.0	...
10255643	  763.6	  592.1	 6711.0	...
10255644	  763.1	  592.7	 6710.0	...
10255645	  762.7	  593.5	 6711.0	...
10255646	  763.0	  593.7	 6712.0	...
10255647	  763.3	  593.3	 6713.0	...
10255648	  763.3	  592.5	 6713.0	...
10255649	  763.3	  592.2	 6713.0	...
10255650	  763.3	  592.0	 6711.0	...
10255651	  764.1	  592.0	 6710.0	...
10255652	  764.9	  592.7	 6708.0	...
10255653	  765.7	  593.2	 6709.0	...
10255654	  765.8	  593.7	 6712.0	...
10255655	  765.6	  593.6	 6716.0	...
10255656	  765.6	  593.7	 6719.0	...
10255657	  765.5	  593.8	 6713.0	...
10255658	  765.7	  593.9	 6708.0	...
10255659	  765.6	  594.1	 6707.0	...
10255660	  765.4	  593.9	 6711.0	...
10255661	  765.4	  593.4	 6716.0	...
10255662	  765.7	  593.6	 6715.0	...
10255663	  766.2	  594.5	 6713.0	...
10255664	  766.3	  595.3	 6712.0	...
10255665	  765.7	  595.2	 6712.0	...
10255666	  764.1	  594.2	 6719.0	...
10255667	  762.4	  593.2	 6725.0	...
10255668	  761.9	  592.5	 6726.0	...
10255669	  762.9	  592.7	 6721.0	...
10255670	  764.1	  593.3	 6718.0	...
10255671	  764.8	  593.9	 6719.0	...
10255672	  765.0	  594.7	 6720.0	...
10255673	  765.0	  595.3	 6720.0	...
10255674	  765.3	  595.9	 6718.0	...
10255675	  765.8	  596.1	 6717.0	...
10255676	  765.6	  596.1	 6715.0	...
10255677	  764.9	  596.0	 6714.0	...
10255678	  764.2	  595.4	 6713.0	...
10255679	  764.0	  594.8	 6713.0	...
10255680	  763.9	  594.3	 6714.0	...
10255681	  764.2	  594.4	 6715.0	...
10255682	  765.0	  594.6	 6716.0	...
10255683	  765.5	  594.8	 6718.0	...
10255684	  765.5	  594.6	 6719.0	...
10255685	  765.6	  594.2	 6717.0	...
10255686	  766.1	  594.1	 6716.0	...
10255687	  765.8	  594.7	 6715.0	...
10255688	  764.6	  595.4	 6714.0	...
10255689	  763.4	  596.2	 6711.0	...
10255690	  762.8	  596.7	 6708.0	...
10255691	  762.5	  598.1	 6707.0	...
10255692	  762.3	  599.1	 6712.0	...
10255693	  762.4	  598.7	 6721.0	...
10255694	  763.2	  597.4	 6728.0	...
10255695	  764.1	  596.1	 6725.0	...
10255696	  765.0	  596.2	 6717.0	...
10255697	  765.0	  596.4	 6711.0	...
10255698	  765.4	  597.2	 6713.0	...
10255699	  766.0	  597.9	 6708.0	...
10255700	  766.5	  598.6	 6702.0	...
10255701	  766.5	  598.5	 6698.0	...
10255702	  766.4	  597.8	 6701.0	...
10255703	  766.4	  597.2	 6704.0	...
10255704	  766.1	  596.5	 6706.0	...
10255705	  765.4	  596.7	 6712.0	...
10255706	  764.7	  596.8	 6717.0	...
10255707	  764.2	  596.9	 6722.0	...
10255708	  763.9	  597.0	 6723.0	...
10255709	  764.3	  596.5	 6717.0	...
10255710	  764.8	  596.0	 6710.0	...
10255711	  765.4	  596.7	 6703.0	...
10255712	  765.5	  598.0	 6705.0	...
10255713	  765.3	  599.0	 6710.0	...
10255714	  765.0	  598.7	 6715.0	...
10255715	  765.2	  598.8	 6717.0	...
10255716	  765.6	  599.2	 6715.0	...
10255717	  765.8	  598.5	 6713.0	...
10255718	  765.5	  597.4	 6712.0	...
10255719	  765.2	  596.4	 6713.0	...
10255720	  765.4	  596.9	 6715.0	...
10255721	  765.5	  597.5	 6716.0	...
10255722	  765.7	  597.9	 6716.0	...
10255723	  765.6	  597.8	 6714.0	...
10255724	  764.7	  597.6	 6711.0	...
10255725	  763.7	  597.5	 6708.0	...
10255726	  762.7	  597.4	 6707.0	...
10255727	  762.8	  597.7	 6705.0	...
10255728	  762.9	  597.9	 6703.0	...
10255729	  763.0	  597.7	 6703.0	...
10255730	  763.1	  597.7	 6703.0	...
10255731	  762.7	  597.7	 6696.0	...
10255732	  762.4	  597.3	 6690.0	...
10255733	  763.2	  596.2	 6684.0	...
10255734	  764.4	  595.1	 6686.0	...
10255735	  766.0	  596.7	 6690.0	...
10255736	  766.3	  598.6	 6692.0	...
10255737	  766.6	  598.9	 6694.0	...
10255738	  766.5	  597.1	 6690.0	...
10255739	  766.5	  595.1	 6683.0	...
10255740	  766.7	  594.6	 6675.0	...
10255741	  767.0	  595.7	 6672.0	...
10255742	  767.1	  597.0	 6675.0	...
10255743	  767.1	  598.2	 6677.0	...
10255744	  766.9	  599.3	 6676.0	...
10255745	  766.7	  600.4	 6674.0	...
10255746	  766.8	  601.1	 6671.0	...
10255747	  767.0	  600.7	 6672.0	...
10255748	  767.1	  600.3	 6671.0	...
10255749	  766.9	  598.8	 6671.0	...
10255750	  766.6	  597.5	 6672.0	...
10255751	  765.9	  596.4	 6675.0	...
10255752	  765.4	  597.1	 6677.0	...
10255753	  764.5	  597.7	 6677.0	...
10255754	  764.2	  598.4	 6675.0	...
10255755	  764.7	  598.8	 6674.0	...
10255756	  765.7	  599.1	 6673.0	...
10255757	  766.0	  599.0	 6673.0	...
10255758	  765.6	  598.7	 6672.0	...
10255759	  765.3	  597.9	 6671.0	...
10255760	  765.6	  597.0	 6671.0	...
10255761	  765.5	  597.5	 6671.0	...
10255762	  765.4	  598.2	 6670.0	...
10255763	  765.2	  598.7	 6670.0	...
10255764	  765.0	  598.3	 6669.0	...
10255765	  764.5	  598.2	 6667.0	...
10255766	  763.9	  598.6	 6665.0	...
10255767	  763.9	  599.3	 6664.0	...
10255768	  764.0	  600.1	 6665.0	...
10255769	  764.9	  601.3	 6667.0	...
10255770	  765.5	  602.1	 6668.0	...
10255771	  766.0	  602.8	 6668.0	...
10255772	  766.0	  602.7	 6668.0	...
10255773	  766.0	  602.5	 6665.0	...
10255774	  766.0	  602.3	 6662.0	...
10255775	  766.1	  602.0	 6665.0	...
EFIX R   10254633	10255775	1143	  767.1	  586.3	   6699
SSACC R  10255776
10255776	  766.1	  601.8	 6671.0	...
10255777	  765.8	  602.0	 6670.0	...
10255778	  765.5	  602.5	 6665.0	...
10255779	  765.2	  602.9	 6659.0	...
10255780	  765.3	  602.8	 6660.0	...
10255781	  765.5	  604.9	 6656.0	...
10255782	  765.7	  607.6	 6652.0	...
10255783	  767.3	  610.2	 6648.0	...
10255784	  768.9	  609.1	 6648.0	...
10255785	  805.0	  558.1	 6801.0	...
10255786	  839.8	  507.6	 6955.0	...
10255787	  874.6	  458.8	 7109.0	...
10255788	  874.6	  458.8	 7109.0	...
SBLINK R 10255789
10255789	   .	   .	    0.0	...
10255790	   .	   .	    0.0	...
10255791	   .	   .	    0.0	...
10255792	   .	   .	    0.0	...
10255793	   .	   .	    0.0	...
10255794	   .	   .	    0.0	...
10255795	   .	   .	    0.0	...
10255796	   .	   .	    0.0	...
10255797	   .	   .	    0.0	...
10255798	   .	   .	    0.0	...
10255799	   .	   .	    0.0	...
10255800	   .	   .	    0.0	...
10255801	   .	   .	    0.0	...
10255802	   .	   .	    0.0	...
10255803	   .	   .	    0.0	...
10255804	   .	   .	    0.0	...
10255805	   .	   .	    0.0	...
MSG	10255806 0000 _ Number On
10255806	   .	   .	    0.0	...
10255807	   .	   .	    0.0	...
10255808	   .	   .	    0.0	...
10255809	   .	   .	    0.0	...
10255810	   .	   .	    0.0	...
10255811	   .	   .	    0.0	...
10255812	   .	   .	    0.0	...
10255813	   .	   .	    0.0	...
10255814	   .	   .	    0.0	...
10255815	   .	   .	    0.0	...
10255816	   .	   .	    0.0	...
10255817	   .	   .	    0.0	...
10255818	   .	   .	    0.0	...
10255819	   .	   .	    0.0	...
10255820	   .	   .	    0.0	...
10255821	   .	   .	    0.0	...
10255822	   .	   .	    0.0	...
10255823	   .	   .	    0.0	...
10255824	   .	   .	    0.0	...
10255825	   .	   .	    0.0	...
10255826	   .	   .	    0.0	...
10255827	   .	   .	    0.0	...
10255828	   .	   .	    0.0	...
10255829	   .	   .	    0.0	...
10255830	   .	   .	    0.0	...
10255831	   .	   .	    0.0	...
10255832	   .	   .	    0.0	...
10255833	   .	   .	    0.0	...
10255834	   .	   .	    0.0	...
10255835	   .	   .	    0.0	...
10255836	   .	   .	    0.0	...
10255837	   .	   .	    0.0	...
10255838	   .	   .	    0.0	...
10255839	   .	   .	    0.0	...
10255840	   .	   .	    0.0	...
10255841	   .	   .	    0.0	...
10255842	   .	   .	    0.0	...
10255843	   .	   .	    0.0	...
10255844	   .	   .	    0.0	...
10255845	   .	   .	    0.0	...
10255846	   .	   .	    0.0	...
10255847	   .	   .	    0.0	...
10255848	   .	   .	    0.0	...
10255849	   .	   .	    0.0	...
10255850	   .	   .	    0.0	...
10255851	   .	   .	    0.0	...
10255852	   .	   .	    0.0	...
10255853	   .	   .	    0.0	...
10255854	   .	   .	    0.0	...
10255855	   .	   .	    0.0	...
10255856	   .	   .	    0.0	...
10255857	   .	   .	    0.0	...
10255858	   .	   .	    0.0	...
10255859	   .	   .	    0.0	...
10255860	   .	   .	    0.0	...
10255861	   .	   .	    0.0	...
10255862	   .	   .	    0.0	...
10255863	   .	   .	    0.0	...
10255864	   .	   .	    0.0	...
10255865	   .	   .	    0.0	...
10255866	   .	   .	    0.0	...
10255867	   .	   .	    0.0	...
10255868	   .	   .	    0.0	...
10255869	   .	   .	    0.0	...
10255870	   .	   .	    0.0	...
10255871	   .	   .	    0.0	...
10255872	   .	   .	    0.0	...
10255873	   .	   .	    0.0	...
10255874	   .	   .	    0.0	...
10255875	   .	   .	    0.0	...
10255876	   .	   .	    0.0	...
10255877	   .	   .	    0.0	...
10255878	   .	   .	    0.0	...
10255879	   .	   .	    0.0	...
10255880	   .	   .	    0.0	...
10255881	   .	   .	    0.0	...
10255882	   .	   .	    0.0	...
10255883	   .	   .	    0.0	...
10255884	   .	   .	    0.0	...
10255885	   .	   .	    0.0	...
10255886	   .	   .	    0.0	...
10255887	   .	   .	    0.0	...
10255888	   .	   .	    0.0	...
10255889	   .	   .	    0.0	...
10255890	   .	   .	    0.0	...
10255891	   .	   .	    0.0	...
10255892	   .	   .	    0.0	...
10255893	   .	   .	    0.0	...
10255894	   .	   .	    0.0	...
10255895	   .	   .	    0.0	...
10255896	   .	   .	    0.0	...
10255897	   .	   .	    0.0	...
10255898	   .	   .	    0.0	...
10255899	   .	   .	    0.0	...
10255900	   .	   .	    0.0	...
10255901	   .	   .	    0.0	...
10255902	   .	   .	    0.0	...
10255903	   .	   .	    0.0	...
10255904	   .	   .	    0.0	...
10255905	   .	   .	    0.0	...
10255906	   .	   .	    0.0	...
10255907	   .	   .	    0.0	...
10255908	   .	   .	    0.0	...
10255909	   .	   .	    0.0	...
10255910	   .	   .	    0.0	...
10255911	   .	   .	    0.0	...
10255912	   .	   .	    0.0	...
10255913	   .	   .	    0.0	...
10255914	   .	   .	    0.0	...
10255915	   .	   .	    0.0	...
10255916	   .	   .	    0.0	...
10255917	   .	   .	    0.0	...
10255918	   .	   .	    0.0	...
10255919	   .	   .	    0.0	...
10255920	   .	   .	    0.0	...
10255921	   .	   .	    0.0	...
10255922	   .	   .	    0.0	...
10255923	   .	   .	    0.0	...
10255924	   .	   .	    0.0	...
10255925	   .	   .	    0.0	...
10255926	   .	   .	    0.0	...
10255927	   .	   .	    0.0	...
10255928	   .	   .	    0.0	...
10255929	   .	   .	    0.0	...
10255930	   .	   .	    0.0	...
10255931	   .	   .	    0.0	...
10255932	   .	   .	    0.0	...
10255933	   .	   .	    0.0	...
10255934	   .	   .	    0.0	...
10255935	   .	   .	    0.0	...
10255936	   .	   .	    0.0	...
10255937	   .	   .	    0.0	...
10255938	   .	   .	    0.0	...
10255939	   .	   .	    0.0	...
10255940	   .	   .	    0.0	...
10255941	   .	   .	    0.0	...
10255942	   .	   .	    0.0	...
10255943	   .	   .	    0.0	...
10255944	   .	   .	    0.0	...
EBLINK R 10255789	10255944	156
10255945	  890.1	  455.3	 7040.0	...
10255946	  890.1	  455.3	 7040.0	...
10255947	  890.1	  455.3	 7040.0	...
10255948	  890.1	  455.3	 7040.0	...
10255949	  890.1	  455.3	 7040.0	...
10255950	  892.2	  454.6	 7053.0	...
10255951	  892.2	  454.6	 7053.0	...
10255952	  892.2	  454.6	 7053.0	...
10255953	  892.1	  454.5	 7049.0	...
10255954	  892.1	  454.4	 7046.0	...
10255955	  892.4	  454.0	 7054.0	...
10255956	  892.6	  453.5	 7049.0	...
10255957	  891.7	  451.7	 7044.0	...
10255958	  890.5	  450.1	 7028.0	...
10255959	  891.0	  449.5	 7035.0	...
10255960	  892.7	  450.3	 7043.0	...
10255961	  854.6	  501.3	 6873.0	...
10255962	  814.9	  551.8	 6695.0	...
10255963	  775.7	  603.5	 6514.0	...
10255964	  775.5	  604.6	 6509.0	...
10255965	  775.4	  606.1	 6504.0	...
10255966	  774.5	  606.8	 6504.0	...
10255967	  774.4	  607.4	 6505.0	...
10255968	  775.1	  607.3	 6505.0	...
10255969	  776.0	  607.1	 6503.0	...
10255970	  777.0	  607.6	 6500.0	...
10255971	  777.0	  608.4	 6500.0	...
ESACC R  10255776	10255971	196	  766.1	  601.8	  777.0	  608.4	   0.27	    519
SFIX R   10255972
10255972	  775.8	  609.7	 6504.0	...
10255973	  774.6	  611.0	 6509.0	...
10255974	  773.4	  612.2	 6514.0	...
10255975	  773.5	  613.0	 6516.0	...
10255976	  773.5	  612.5	 6505.0	...
10255977	  773.9	  611.8	 6492.0	...
10255978	  774.4	  611.2	 6484.0	...
10255979	  774.9	  610.8	 6489.0	...
10255980	  775.1	  610.4	 6497.0	...
10255981	  775.4	  610.2	 6501.0	...
10255982	  775.7	  610.1	 6503.0	...
10255983	  775.9	  610.0	 6501.0	...
10255984	  776.2	  609.7	 6498.0	...
10255985	  774.9	  609.7	 6505.0	...
10255986	  773.4	  609.3	 6513.0	...
10255987	  772.1	  609.1	 6512.0	...
10255988	  772.4	  609.4	 6503.0	...
10255989	  773.3	  610.0	 6497.0	...
10255990	  774.0	  610.6	 6500.0	...
10255991	  774.7	  609.9	 6504.0	...
10255992	  774.9	  609.4	 6506.0	...
10255993	  774.5	  609.2	 6508.0	...
10255994	  773.7	  609.3	 6513.0	...
10255995	  773.0	  609.4	 6518.0	...
10255996	  772.9	  609.1	 6520.0	...
10255997	  773.0	  609.2	 6517.0	...
10255998	  773.6	  608.8	 6514.0	...
10255999	  773.7	  608.5	 6513.0	...
10256000	  773.4	  608.3	 6516.0	...
10256001	  772.6	  608.5	 6520.0	...
10256002	  772.9	  608.6	 6525.0	...
10256003	  773.3	  608.6	 6526.0	...
10256004	  773.7	  608.5	 6523.0	...
10256005	  773.9	  608.3	 6516.0	...
10256006	  774.2	  608.0	 6509.0	...
10256007	  774.7	  608.5	 6509.0	...
10256008	  774.7	  609.1	 6512.0	...
10256009	  774.5	  608.8	 6516.0	...
10256010	  774.5	  607.2	 6518.0	...
10256011	  774.7	  605.5	 6520.0	...
10256012	  774.8	  605.6	 6523.0	...
10256013	  774.7	  606.3	 6526.0	...
10256014	  774.5	  606.9	 6527.0	...
10256015	  774.3	  606.8	 6529.0	...
10256016	  774.1	  606.9	 6530.0	...
10256017	  773.9	  607.1	 6532.0	...
10256018	  773.0	  607.4	 6532.0	...
10256019	  772.2	  607.5	 6532.0	...
10256020	  771.9	  607.5	 6525.0	...
10256021	  772.6	  607.9	 6519.0	...
10256022	  773.9	  608.2	 6511.0	...
10256023	  774.5	  608.0	 6508.0	...
10256024	  775.1	  607.6	 6506.0	...
10256025	  775.1	  607.2	 6506.0	...
10256026	  775.0	  606.6	 6508.0	...
10256027	  775.0	  605.6	 6510.0	...
10256028	  774.8	  604.2	 6509.0	...
10256029	  774.6	  603.8	 6506.0	...
10256030	  774.0	  604.8	 6506.0	...
10256031	  773.2	  606.2	 6508.0	...
10256032	  772.7	  607.8	 6513.0	...
10256033	  772.3	  608.2	 6514.0	...
10256034	  772.6	  608.3	 6515.0	...
10256035	  773.0	  608.0	 6514.0	...
10256036	  773.3	  607.6	 6515.0	...
10256037	  773.9	  607.3	 6514.0	...
10256038	  774.4	  607.1	 6514.0	...
10256039	  774.9	  607.0	 6514.0	...
10256040	  775.1	  606.5	 6514.0	...
10256041	  775.4	  605.8	 6515.0	...
10256042	  775.6	  604.6	 6516.0	...
10256043	  775.6	  603.9	 6514.0	...
10256044	  775.4	  604.0	 6508.0	...
10256045	  775.4	  604.7	 6500.0	...
10256046	  775.4	  605.6	 6496.0	...
10256047	  775.2	  605.6	 6497.0	...
10256048	  774.9	  605.6	 6500.0	...
10256049	  774.3	  605.4	 6498.0	...
10256050	  773.6	  605.1	 6494.0	...
10256051	  773.0	  604.9	 6493.0	...
10256052	  772.9	  605.3	 6498.0	...
10256053	  772.9	  606.0	 6501.0	...
10256054	  773.0	  607.0	 6502.0	...
10256055	  773.1	  607.3	 6506.0	...
10256056	  773.1	  607.6	 6511.0	...
10256057	  773.1	  607.6	 6514.0	...
10256058	  773.3	  607.5	 6511.0	...
10256059	  773.8	  606.9	 6509.0	...
10256060	  774.8	  606.3	 6503.0	...
10256061	  776.2	  605.4	 6498.0	...
10256062	  777.4	  605.1	 6493.0	...
10256063	  776.0	  605.2	 6497.0	...
10256064	  774.1	  605.8	 6501.0	...
10256065	  772.3	  606.5	 6503.0	...
10256066	  772.8	  606.9	 6502.0	...
10256067	  773.2	  607.4	 6501.0	...
10256068	  773.5	  607.8	 6500.0	...
10256069	  773.4	  607.4	 6502.0	...
10256070	  773.2	  606.5	 6504.0	...
10256071	  773.1	  605.9	 6507.0	...
10256072	  773.2	  606.3	 6508.0	...
10256073	  773.7	  606.9	 6505.0	...
10256074	  774.4	  607.2	 6500.0	...
10256075	  775.2	  607.1	 6494.0	...
10256076	  775.6	  606.4	 6493.0	...
10256077	  775.6	  605.6	 6491.0	...
10256078	  775.6	  605.4	 6490.0	...
10256079	  775.3	  606.1	 6490.0	...
10256080	  775.2	  606.7	 6489.0	...
10256081	  775.2	  607.0	 6487.0	...
10256082	  775.0	  607.4	 6480.0	...
10256083	  774.6	  607.9	 6474.0	...
10256084	  774.3	  608.1	 6470.0	...
10256085	  774.5	  608.0	 6472.0	...
10256086	  774.6	  607.6	 6472.0	...
10256087	  774.8	  607.3	 6472.0	...
10256088	  775.2	  606.8	 6472.0	...
10256089	  775.7	  606.5	 6472.0	...
10256090	  775.9	  606.3	 6471.0	...
10256091	  775.9	  606.4	 6470.0	...
10256092	  775.2	  606.8	 6470.0	...
10256093	  774.6	  607.2	 6477.0	...
10256094	  774.0	  607.6	 6482.0	...
10256095	  774.3	  606.6	 6487.0	...
10256096	  774.6	  605.5	 6486.0	...
10256097	  775.3	  604.7	 6486.0	...
10256098	  775.8	  605.6	 6485.0	...
10256099	  775.8	  606.5	 6482.0	...
10256100	  775.3	  607.4	 6479.0	...
10256101	  774.8	  608.5	 6477.0	...
10256102	  774.9	  609.5	 6475.0	...
10256103	  774.6	  610.2	 6475.0	...
10256104	  774.5	  610.0	 6473.0	...
10256105	  774.3	  608.6	 6472.0	...
10256106	  774.6	  607.2	 6472.0	...
10256107	  774.7	  605.9	 6471.0	...
10256108	  775.0	  605.3	 6470.0	...
10256109	  775.2	  604.7	 6472.0	...
10256110	  775.6	  605.2	 6474.0	...
10256111	  776.1	  606.2	 6476.0	...
10256112	  776.5	  607.2	 6473.0	...
10256113	  776.6	  607.3	 6465.0	...
10256114	  776.8	  607.4	 6459.0	...
10256115	  777.1	  607.6	 6455.0	...
10256116	  777.3	  607.5	 6459.0	...
10256117	  776.6	  607.5	 6462.0	...
10256118	  775.7	  607.3	 6462.0	...
MSG	10256119 0000 _ Number Off
10256119	  775.1	  607.3	 6461.0	...
10256120	  775.3	  607.3	 6460.0	...
10256121	  775.6	  607.4	 6457.0	...
10256122	  775.6	  607.8	 6455.0	...
10256123	  775.6	  607.9	 6453.0	...
10256124	  776.0	  607.7	 6451.0	...
10256125	  776.3	  607.2	 6449.0	...
10256126	  776.5	  607.1	 6455.0	...
10256127	  776.3	  607.1	 6462.0	...
10256128	  776.4	  607.0	 6458.0	...
10256129	  776.9	  606.8	 6446.0	...
10256130	  777.2	  606.6	 6434.0	...
10256131	  777.0	  606.2	 6437.0	...
10256132	  776.6	  606.0	 6439.0	...
10256133	  777.4	  605.9	 6441.0	...
10256134	  778.5	  606.1	 6441.0	...
10256135	  777.7	  605.7	 6452.0	...
10256136	  775.8	  605.0	 6464.0	...
10256137	  773.9	  604.3	 6473.0	...
10256138	  773.6	  605.9	 6471.0	...
10256139	  773.6	  607.6	 6470.0	...
10256140	  774.6	  609.0	 6468.0	...
10256141	  775.6	  608.7	 6465.0	...
10256142	  776.7	  608.4	 6454.0	...
10256143	  776.6	  608.0	 6445.0	...
10256144	  775.8	  607.7	 6444.0	...
10256145	  775.0	  607.3	 6448.0	...
10256146	  774.3	  607.2	 6451.0	...
10256147	  774.5	  607.2	 6450.0	...
10256148	  775.2	  607.4	 6453.0	...
10256149	  776.4	  607.6	 6456.0	...
10256150	  777.4	  607.3	 6457.0	...
10256151	  777.6	  605.9	 6457.0	...
10256152	  777.5	  605.2	 6455.0	...
10256153	  777.8	  604.7	 6453.0	...
10256154	  778.4	  605.4	 6452.0	...
10256155	  778.6	  605.0	 6454.0	...
10256156	  778.4	  604.5	 6460.0	...
10256157	  778.2	  604.9	 6465.0	...
10256158	  778.2	  605.8	 6468.0	...
10256159	  778.0	  605.8	 6475.0	...
10256160	  777.7	  604.7	 6482.0	...
10256161	  777.3	  603.7	 6483.0	...
10256162	  776.6	  603.7	 6478.0	...
10256163	  775.9	  604.0	 6473.0	...
10256164	  775.4	  604.4	 6474.0	...
10256165	  775.4	  604.8	 6475.0	...
10256166	  774.7	  605.3	 6477.0	...
10256167	  774.0	  606.0	 6480.0	...
10256168	  773.2	  606.4	 6481.0	...
10256169	  774.0	  606.2	 6477.0	...
10256170	  774.7	  605.7	 6472.0	...
10256171	  775.5	  605.2	 6470.0	...
10256172	  775.8	  605.2	 6468.0	...
10256173	  776.3	  604.5	 6466.0	...
10256174	  776.7	  603.7	 6467.0	...
10256175	  776.9	  603.0	 6470.0	...
10256176	  776.9	  603.0	 6473.0	...
10256177	  776.4	  603.1	 6473.0	...
10256178	  775.9	  603.1	 6472.0	...
10256179	  775.2	  603.9	 6475.0	...
10256180	  775.0	  604.7	 6478.0	...
10256181	  775.2	  605.1	 6474.0	...
10256182	  775.8	  604.6	 6467.0	...
10256183	  776.6	  604.3	 6463.0	...
10256184	  777.0	  604.3	 6467.0	...
10256185	  777.1	  604.4	 6471.0	...
10256186	  776.9	  604.4	 6473.0	...
10256187	  776.8	  604.4	 6473.0	...
10256188	  777.0	  604.5	 6473.0	...
10256189	  777.1	  604.7	 6473.0	...
10256190	  777.5	  604.9	 6477.0	...
10256191	  777.8	  604.7	 6482.0	...
10256192	  777.2	  604.5	 6484.0	...
10256193	  776.2	  604.7	 6479.0	...
10256194	  775.3	  605.2	 6471.0	...
10256195	  775.4	  605.9	 6463.0	...
10256196	  775.6	  606.4	 6468.0	...
10256197	  775.9	  606.9	 6475.0	...
10256198	  776.0	  605.7	 6483.0	...
10256199	  775.9	  604.4	 6483.0	...
10256200	  775.7	  602.8	 6484.0	...
10256201	  775.6	  602.6	 6485.0	...
10256202	  775.7	  603.9	 6488.0	...
10256203	  775.6	  605.4	 6492.0	...
10256204	  775.2	  605.2	 6495.0	...
10256205	  775.2	  603.5	 6496.0	...
10256206	  776.0	  602.1	 6492.0	...
10256207	  777.1	  602.6	 6487.0	...
10256208	  777.1	  603.3	 6488.0	...
10256209	  776.6	  604.1	 6494.0	...
10256210	  776.1	  604.6	 6493.0	...
10256211	  776.1	  604.3	 6487.0	...
10256212	  776.4	  603.9	 6480.0	...
10256213	  776.7	  603.4	 6480.0	...
10256214	  777.1	  603.6	 6479.0	...
10256215	  777.1	  603.6	 6479.0	...
10256216	  777.3	  604.0	 6476.0	...
10256217	  777.5	  604.3	 6473.0	...
10256218	  777.2	  604.8	 6474.0	...
10256219	  776.7	  605.1	 6479.0	...
10256220	  775.6	  605.5	 6481.0	...
10256221	  775.0	  605.8	 6478.0	...
10256222	  775.1	  605.4	 6476.0	...
10256223	  775.8	  604.8	 6476.0	...
10256224	  776.6	  604.9	 6476.0	...
10256225	  776.7	  605.6	 6476.0	...
10256226	  777.3	  605.8	 6476.0	...
10256227	  777.9	  605.2	 6477.0	...
10256228	  778.4	  604.5	 6479.0	...
10256229	  778.5	  604.8	 6481.0	...
10256230	  778.7	  605.1	 6480.0	...
10256231	  778.9	  605.3	 6475.0	...
10256232	  778.4	  605.0	 6471.0	...
10256233	  777.8	  605.0	 6469.0	...
10256234	  778.0	  606.2	 6458.0	...
10256235	  778.8	  607.3	 6446.0	...
10256236	  779.7	  608.2	 6434.0	...
10256237	  779.7	  607.9	 6434.0	...
10256238	  779.9	  607.6	 6434.0	...
10256239	  779.9	  607.4	 6435.0	...
10256240	  780.0	  607.2	 6436.0	...
10256241	  779.5	  607.1	 6436.0	...
10256242	  779.1	  607.7	 6436.0	...
10256243	  778.8	  608.3	 6436.0	...
10256244	  779.2	  608.6	 6436.0	...
10256245	  779.4	  608.5	 6436.0	...
10256246	  779.4	  608.4	 6436.0	...
10256247	  779.3	  608.7	 6433.0	...
10256248	  779.2	  609.1	 6429.0	...
10256249	  779.7	  609.0	 6424.0	...
10256250	  780.3	  608.6	 6421.0	...
10256251	  781.1	  608.2	 6422.0	...
10256252	  781.3	  608.4	 6423.0	...
10256253	  781.6	  608.5	 6425.0	...
10256254	  781.8	  608.3	 6425.0	...
10256255	  781.4	  608.1	 6425.0	...
10256256	  780.5	  608.3	 6421.0	...
10256257	  779.6	  608.7	 6413.0	...
10256258	  778.8	  609.2	 6406.0	...
10256259	  778.4	  609.3	 6403.0	...
10256260	  778.5	  608.4	 6405.0	...
10256261	  779.1	  607.4	 6407.0	...
10256262	  779.2	  606.5	 6404.0	...
10256263	  778.8	  606.6	 6401.0	...
10256264	  778.4	  606.8	 6397.0	...
10256265	  778.3	  607.1	 6389.0	...
10256266	  778.0	  607.5	 6380.0	...
10256267	  777.7	  608.7	 6371.0	...
10256268	  777.2	  609.7	 6369.0	...
10256269	  776.8	  610.6	 6367.0	...
10256270	  777.1	  610.8	 6367.0	...
10256271	  778.4	  610.8	 6368.0	...
10256272	  780.0	  610.5	 6368.0	...
10256273	  780.9	  609.7	 6364.0	...
10256274	  781.1	  609.0	 6357.0	...
10256275	  780.8	  608.2	 6352.0	...
10256276	  780.7	  608.0	 6350.0	...
10256277	  781.1	  607.9	 6344.0	...
10256278	  781.7	  609.5	 6335.0	...
10256279	  782.2	  611.0	 6324.0	...
10256280	  782.1	  612.4	 6317.0	...
10256281	  782.1	  612.2	 6311.0	...
10256282	  782.1	  612.0	 6308.0	...
10256283	  782.4	  611.8	 6310.0	...
10256284	  782.7	  612.0	 6309.0	...
10256285	  783.2	  613.0	 6301.0	...
10256286	  783.6	  613.9	 6294.0	...
10256287	  783.8	  614.5	 6289.0	...
10256288	  783.7	  614.4	 6287.0	...
10256289	  783.4	  614.0	 6284.0	...
10256290	  783.1	  613.5	 6281.0	...
10256291	  783.0	  612.9	 6275.0	...
10256292	  783.0	  613.0	 6270.0	...
10256293	  783.1	  614.2	 6268.0	...
10256294	  783.1	  615.4	 6263.0	...
10256295	  782.9	  615.6	 6259.0	...
10256296	  782.6	  614.9	 6255.0	...
10256297	  782.0	  614.2	 6254.0	...
10256298	  781.6	  614.2	 6251.0	...
10256299	  781.8	  614.3	 6244.0	...
10256300	  783.3	  615.2	 6231.0	...
10256301	  784.7	  616.2	 6220.0	...
10256302	  785.6	  617.6	 6211.0	...
10256303	  785.6	  617.9	 6209.0	...
10256304	  785.5	  618.3	 6208.0	...
10256305	  785.2	  618.3	 6205.0	...
10256306	  784.9	  618.3	 6201.0	...
10256307	  784.7	  618.4	 6196.0	...
10256308	  784.7	  618.5	 6190.0	...
10256309	  784.6	  618.5	 6182.0	...
10256310	  785.1	  618.4	 6175.0	...
10256311	  785.5	  616.8	 6172.0	...
10256312	  785.7	  615.3	 6172.0	...
10256313	  785.5	  615.2	 6165.0	...
10256314	  785.5	  616.7	 6158.0	...
10256315	  785.6	  618.7	 6149.0	...
10256316	  785.6	  619.3	 6144.0	...
10256317	  785.6	  620.0	 6139.0	...
10256318	  785.7	  620.2	 6133.0	...
10256319	  785.8	  620.1	 6128.0	...
10256320	  785.8	  619.8	 6117.0	...
10256321	  785.8	  619.5	 6109.0	...
10256322	  785.0	  619.3	 6102.0	...
10256323	  784.2	  619.3	 6102.0	...
10256324	  784.7	  619.4	 6096.0	...
10256325	  786.0	  619.4	 6089.0	...
10256326	  786.5	  619.6	 6081.0	...
10256327	  785.7	  619.9	 6079.0	...
10256328	  786.2	  620.1	 6080.0	...
10256329	  787.4	  620.3	 6081.0	...
10256330	  788.4	  620.5	 6075.0	...
10256331	  788.0	  621.9	 6067.0	...
10256332	  787.6	  623.1	 6053.0	...
10256333	  787.6	  624.4	 6043.0	...
10256334	  787.7	  624.6	 6032.0	...
10256335	  788.0	  624.8	 6025.0	...
10256336	  787.9	  624.7	 6022.0	...
10256337	  787.8	  624.7	 6016.0	...
10256338	  787.5	  624.8	 6006.0	...
10256339	  788.0	  624.8	 5997.0	...
10256340	  788.5	  624.7	 5991.0	...
10256341	  789.1	  624.6	 5992.0	...
10256342	  789.3	  624.6	 5992.0	...
10256343	  789.4	  624.8	 5991.0	...
10256344	  789.4	  625.0	 5989.0	...
10256345	  789.3	  624.8	 5987.0	...
10256346	  788.8	  624.7	 5985.0	...
10256347	  788.2	  625.0	 5978.0	...
10256348	  787.7	  625.6	 5969.0	...
10256349	  787.5	  626.1	 5961.0	...
10256350	  787.2	  626.2	 5959.0	...
10256351	  786.7	  626.4	 5957.0	...
10256352	  786.5	  626.4	 5953.0	...
10256353	  788.7	  625.9	 5949.0	...
10256354	  790.8	  625.4	 5942.0	...
10256355	  792.7	  624.8	 5935.0	...
10256356	  791.4	  624.7	 5928.0	...
10256357	  790.2	  624.5	 5929.0	...
10256358	  789.2	  625.5	 5929.0	...
10256359	  789.1	  626.4	 5921.0	...
10256360	  789.5	  626.7	 5913.0	...
10256361	  790.1	  626.0	 5904.0	...
10256362	  790.6	  625.2	 5903.0	...
10256363	  790.4	  625.3	 5900.0	...
10256364	  789.8	  625.3	 5899.0	...
10256365	  789.3	  625.4	 5897.0	...
10256366	  789.1	  625.4	 5895.0	...
10256367	  789.3	  625.9	 5891.0	...
10256368	  789.5	  626.4	 5887.0	...
10256369	  789.7	  627.3	 5886.0	...
10256370	  789.6	  627.5	 5879.0	...
10256371	  789.6	  627.8	 5870.0	...
10256372	  789.7	  627.6	 5858.0	...
10256373	  790.0	  627.9	 5847.0	...
10256374	  790.3	  628.7	 5838.0	...
10256375	  790.4	  629.3	 5833.0	...
10256376	  790.6	  629.3	 5838.0	...
10256377	  790.9	  629.3	 5842.0	...
10256378	  790.6	  629.6	 5839.0	...
10256379	  790.0	  630.0	 5829.0	...
10256380	  789.7	  630.0	 5817.0	...
10256381	  790.3	  629.6	 5810.0	...
10256382	  790.8	  628.3	 5803.0	...
10256383	  791.0	  627.0	 5796.0	...
10256384	  791.2	  626.6	 5785.0	...
10256385	  791.8	  627.5	 5774.0	...
10256386	  792.5	  628.8	 5763.0	...
10256387	  792.9	  629.6	 5760.0	...
10256388	  792.4	  630.2	 5759.0	...
10256389	  791.8	  630.5	 5758.0	...
10256390	  792.3	  630.6	 5758.0	...
10256391	  793.3	  630.3	 5762.0	...
10256392	  794.2	  629.6	 5761.0	...
10256393	  794.2	  629.3	 5757.0	...
10256394	  793.8	  629.5	 5752.0	...
10256395	  793.1	  630.3	 5751.0	...
10256396	  792.6	  630.9	 5750.0	...
10256397	  792.5	  631.2	 5742.0	...
10256398	  792.9	  631.5	 5733.0	...
10256399	  793.0	  631.5	 5724.0	...
10256400	  793.1	  631.4	 5724.0	...
10256401	  793.1	  631.2	 5724.0	...
10256402	  793.2	  631.2	 5721.0	...
10256403	  793.0	  630.5	 5718.0	...
10256404	  793.4	  629.6	 5714.0	...
10256405	  793.8	  629.0	 5707.0	...
10256406	  794.3	  629.1	 5700.0	...
10256407	  794.2	  629.4	 5693.0	...
10256408	  793.8	  630.0	 5692.0	...
10256409	  793.3	  630.5	 5692.0	...
10256410	  791.9	  631.1	 5691.0	...
10256411	  790.8	  631.2	 5686.0	...
10256412	  791.0	  630.9	 5680.0	...
10256413	  792.2	  630.6	 5674.0	...
10256414	  793.4	  630.8	 5672.0	...
10256415	  793.3	  631.4	 5670.0	...
10256416	  793.1	  631.9	 5668.0	...
10256417	  793.2	  631.8	 5666.0	...
10256418	  793.5	  631.8	 5660.0	...
10256419	  793.6	  631.6	 5655.0	...
10256420	  793.2	  631.3	 5650.0	...
10256421	  792.9	  631.0	 5650.0	...
10256422	  792.7	  631.3	 5646.0	...
10256423	  792.6	  631.7	 5642.0	...
10256424	  792.2	  631.6	 5637.0	...
10256425	  791.8	  631.0	 5637.0	...
10256426	  791.5	  630.6	 5637.0	...
10256427	  791.6	  631.3	 5632.0	...
10256428	  793.1	  632.7	 5621.0	...
10256429	  794.6	  633.8	 5610.0	...
10256430	  795.5	  634.7	 5604.0	...
10256431	  794.6	  635.0	 5604.0	...
10256432	  793.8	  633.8	 5604.0	...
10256433	  793.5	  632.6	 5601.0	...
10256434	  793.5	  631.3	 5596.0	...
10256435	  793.3	  631.4	 5591.0	...
10256436	  793.3	  631.5	 5589.0	...
10256437	  793.4	  631.2	 5588.0	...
10256438	  793.4	  631.0	 5580.0	...
10256439	  794.1	  630.6	 5569.0	...
10256440	  794.8	  630.3	 5557.0	...
10256441	  795.5	  630.1	 5553.0	...
10256442	  795.3	  630.3	 5552.0	...
10256443	  795.1	  630.9	 5550.0	...
10256444	  795.0	  631.7	 5549.0	...
10256445	  795.2	  633.2	 5548.0	...
10256446	  795.5	  634.4	 5549.0	...
10256447	  795.8	  635.1	 5549.0	...
10256448	  795.9	  635.0	 5537.0	...
10256449	  795.9	  634.8	 5526.0	...
10256450	  795.8	  634.2	 5514.0	...
10256451	  795.8	  633.5	 5513.0	...
10256452	  795.7	  632.8	 5519.0	...
10256453	  794.5	  632.7	 5531.0	...
10256454	  793.2	  632.2	 5543.0	...
10256455	  792.2	  631.6	 5539.0	...
10256456	  792.4	  630.7	 5531.0	...
10256457	  792.8	  630.5	 5524.0	...
10256458	  793.1	  630.3	 5526.0	...
10256459	  793.4	  630.3	 5526.0	...
10256460	  793.6	  630.3	 5523.0	...
10256461	  793.5	  630.2	 5520.0	...
10256462	  793.3	  630.2	 5513.0	...
10256463	  794.0	  630.0	 5502.0	...
10256464	  794.8	  629.9	 5491.0	...
10256465	  794.6	  631.0	 5491.0	...
10256466	  793.5	  632.3	 5497.0	...
10256467	  792.5	  633.3	 5494.0	...
10256468	  793.6	  633.0	 5484.0	...
10256469	  794.7	  632.8	 5474.0	...
10256470	  795.5	  632.9	 5471.0	...
10256471	  794.8	  632.6	 5469.0	...
10256472	  794.2	  632.0	 5466.0	...
10256473	  794.5	  631.1	 5463.0	...
10256474	  794.8	  630.9	 5462.0	...
10256475	  795.0	  631.5	 5462.0	...
10256476	  794.8	  632.3	 5462.0	...
10256477	  795.2	  632.9	 5461.0	...
10256478	  795.6	  632.6	 5460.0	...
10256479	  796.3	  632.1	 5459.0	...
10256480	  796.7	  631.8	 5458.0	...
10256481	  795.8	  631.4	 5459.0	...
10256482	  794.5	  630.9	 5460.0	...
10256483	  793.1	  630.4	 5458.0	...
10256484	  792.9	  630.7	 5455.0	...
10256485	  792.7	  631.2	 5452.0	...
10256486	  792.6	  631.8	 5451.0	...
10256487	  792.5	  631.9	 5448.0	...
10256488	  792.4	  632.0	 5445.0	...
10256489	  792.3	  632.1	 5443.0	...
10256490	  793.4	  632.7	 5439.0	...
10256491	  794.4	  633.0	 5434.0	...
10256492	  795.5	  633.1	 5428.0	...
10256493	  795.7	  633.2	 5426.0	...
10256494	  795.9	  633.3	 5424.0	...
10256495	  795.7	  633.6	 5419.0	...
10256496	  795.3	  633.4	 5415.0	...
10256497	  794.8	  632.9	 5412.0	...
10256498	  794.6	  632.3	 5405.0	...
10256499	  794.7	  631.4	 5398.0	...
10256500	  794.9	  630.7	 5395.0	...
10256501	  794.8	  632.0	 5397.0	...
10256502	  794.4	  633.7	 5400.0	...
10256503	  794.0	  635.1	 5398.0	...
10256504	  794.0	  634.5	 5397.0	...
10256505	  794.2	  633.9	 5392.0	...
10256506	  794.7	  633.5	 5388.0	...
10256507	  795.0	  633.0	 5386.0	...
10256508	  795.3	  632.4	 5389.0	...
10256509	  795.3	  631.9	 5391.0	...
10256510	  795.2	  631.7	 5392.0	...
10256511	  795.2	  631.6	 5389.0	...
10256512	  794.5	  632.3	 5385.0	...
10256513	  793.8	  633.2	 5382.0	...
10256514	  793.4	  633.8	 5381.0	...
10256515	  793.9	  633.6	 5381.0	...
10256516	  794.4	  633.3	 5381.0	...
10256517	  794.6	  633.1	 5384.0	...
10256518	  794.6	  632.7	 5387.0	...
10256519	  794.7	  632.3	 5382.0	...
10256520	  794.7	  632.1	 5373.0	...
10256521	  794.7	  631.5	 5364.0	...
10256522	  794.1	  631.0	 5365.0	...
10256523	  793.6	  630.8	 5366.0	...
10256524	  793.2	  631.3	 5366.0	...
10256525	  793.6	  631.5	 5360.0	...
10256526	  794.0	  631.2	 5354.0	...
10256527	  794.3	  630.6	 5350.0	...
10256528	  794.7	  630.2	 5351.0	...
10256529	  795.0	  630.1	 5351.0	...
10256530	  795.4	  630.1	 5351.0	...
10256531	  795.5	  630.2	 5353.0	...
10256532	  794.6	  630.4	 5359.0	...
10256533	  794.2	  630.4	 5364.0	...
10256534	  794.3	  630.4	 5366.0	...
10256535	  795.4	  630.2	 5365.0	...
10256536	  794.9	  630.5	 5363.0	...
10256537	  793.8	  630.7	 5357.0	...
10256538	  792.8	  630.7	 5352.0	...
10256539	  792.8	  630.0	 5348.0	...
10256540	  792.9	  629.6	 5354.0	...
10256541	  793.1	  629.3	 5359.0	...
10256542	  793.2	  629.3	 5362.0	...
10256543	  793.3	  629.5	 5362.0	...
10256544	  793.6	  629.8	 5362.0	...
10256545	  794.8	  630.0	 5355.0	...
10256546	  796.0	  630.2	 5348.0	...
10256547	  796.4	  630.6	 5342.0	...
10256548	  796.0	  630.9	 5343.0	...
10256549	  795.1	  631.1	 5344.0	...
10256550	  793.6	  631.4	 5345.0	...
10256551	  792.1	  631.5	 5346.0	...
10256552	  792.1	  631.4	 5347.0	...
10256553	  792.8	  631.3	 5347.0	...
10256554	  793.7	  631.5	 5347.0	...
10256555	  793.8	  631.9	 5344.0	...
10256556	  793.9	  632.2	 5342.0	...
10256557	  794.2	  632.2	 5340.0	...
10256558	  794.0	  630.9	 5343.0	...
10256559	  793.6	  629.5	 5346.0	...
10256560	  792.8	  628.8	 5344.0	...
10256561	  793.0	  629.9	 5340.0	...
10256562	  793.6	  630.9	 5336.0	...
10256563	  794.6	  631.9	 5337.0	...
10256564	  794.8	  632.5	 5334.0	...
10256565	  794.7	  632.4	 5326.0	...
10256566	  794.0	  631.8	 5318.0	...
10256567	  793.5	  630.7	 5315.0	...
10256568	  793.4	  630.4	 5320.0	...
10256569	  793.2	  630.0	 5324.0	...
10256570	  793.6	  629.9	 5332.0	...
10256571	  793.9	  629.8	 5334.0	...
10256572	  794.1	  629.5	 5335.0	...
10256573	  793.7	  629.2	 5334.0	...
10256574	  793.4	  628.9	 5333.0	...
10256575	  793.1	  629.0	 5332.0	...
10256576	  793.0	  629.1	 5332.0	...
10256577	  792.9	  629.2	 5332.0	...
10256578	  793.5	  629.3	 5330.0	...
10256579	  794.2	  629.4	 5327.0	...
10256580	  794.7	  629.1	 5323.0	...
10256581	  794.2	  628.7	 5326.0	...
10256582	  793.7	  628.3	 5330.0	...
10256583	  793.5	  628.1	 5329.0	...
10256584	  793.9	  627.9	 5324.0	...
10256585	  794.3	  627.9	 5319.0	...
10256586	  793.7	  628.3	 5324.0	...
10256587	  792.8	  628.2	 5329.0	...
10256588	  791.8	  627.8	 5335.0	...
10256589	  791.5	  626.7	 5337.0	...
10256590	  792.0	  626.1	 5332.0	...
10256591	  792.8	  625.4	 5325.0	...
10256592	  793.1	  625.3	 5319.0	...
10256593	  792.5	  625.2	 5316.0	...
10256594	  792.9	  625.6	 5314.0	...
10256595	  793.8	  627.0	 5313.0	...
10256596	  794.7	  628.4	 5315.0	...
10256597	  794.6	  628.5	 5320.0	...
10256598	  794.5	  627.2	 5326.0	...
10256599	  794.6	  625.9	 5330.0	...
10256600	  793.9	  625.6	 5331.0	...
10256601	  793.1	  625.9	 5332.0	...
10256602	  793.0	  626.1	 5330.0	...
10256603	  793.2	  626.0	 5328.0	...
10256604	  793.4	  625.6	 5325.0	...
10256605	  793.1	  625.1	 5325.0	...
10256606	  793.4	  625.1	 5324.0	...
10256607	  794.1	  625.5	 5323.0	...
10256608	  794.6	  625.7	 5326.0	...
10256609	  794.6	  625.5	 5329.0	...
10256610	  794.2	  625.1	 5333.0	...
10256611	  793.7	  624.9	 5333.0	...
10256612	  793.3	  624.9	 5333.0	...
10256613	  793.0	  625.0	 5333.0	...
10256614	  793.6	  625.0	 5335.0	...
10256615	  794.7	  624.8	 5338.0	...
10256616	  795.6	  624.7	 5339.0	...
10256617	  795.6	  624.6	 5339.0	...
10256618	  794.3	  624.8	 5340.0	...
10256619	  793.1	  625.1	 5341.0	...
10256620	  792.1	  625.4	 5343.0	...
10256621	  792.4	  625.4	 5345.0	...
10256622	  792.9	  625.3	 5349.0	...
10256623	  793.2	  625.4	 5353.0	...
10256624	  793.3	  625.8	 5356.0	...
10256625	  793.2	  626.2	 5359.0	...
10256626	  792.9	  626.5	 5359.0	...
10256627	  792.5	  626.5	 5356.0	...
10256628	  792.1	  626.5	 5357.0	...
10256629	  792.3	  626.2	 5360.0	...
10256630	  792.7	  625.5	 5365.0	...
10256631	  793.7	  624.8	 5367.0	...
10256632	  794.2	  624.4	 5368.0	...
10256633	  795.3	  624.6	 5366.0	...
10256634	  795.6	  624.5	 5366.0	...
10256635	  795.7	  624.0	 5366.0	...
10256636	  795.0	  623.7	 5365.0	...
10256637	  794.7	  623.6	 5368.0	...
10256638	  794.5	  623.7	 5372.0	...
10256639	  793.9	  623.8	 5377.0	...
10256640	  792.7	  623.9	 5381.0	...
10256641	  791.5	  624.0	 5387.0	...
10256642	  791.0	  623.9	 5392.0	...
10256643	  791.2	  623.6	 5395.0	...
10256644	  791.4	  623.0	 5401.0	...
10256645	  791.4	  622.7	 5405.0	...
10256646	  791.4	  623.1	 5407.0	...
10256647	  791.1	  624.3	 5404.0	...
10256648	  790.9	  625.0	 5400.0	...
10256649	  790.6	  625.4	 5401.0	...
10256650	  790.5	  625.4	 5403.0	...
10256651	  790.4	  626.0	 5406.0	...
10256652	  790.3	  626.5	 5408.0	...
10256653	  790.0	  625.6	 5409.0	...
10256654	  789.6	  624.2	 5413.0	...
10256655	  789.4	  622.9	 5417.0	...
10256656	  789.3	  623.0	 5421.0	...
10256657	  789.9	  623.1	 5424.0	...
10256658	  790.5	  622.9	 5426.0	...
10256659	  791.0	  622.8	 5428.0	...
10256660	  791.0	  622.8	 5429.0	...
10256661	  790.7	  622.2	 5430.0	...
10256662	  790.5	  621.6	 5432.0	...
10256663	  790.3	  621.4	 5434.0	...
10256664	  789.8	  622.0	 5436.0	...
10256665	  789.6	  622.4	 5435.0	...
10256666	  789.3	  622.4	 5437.0	...
10256667	  789.7	  622.4	 5440.0	...
10256668	  789.7	  622.6	 5442.0	...
10256669	  791.0	  622.7	 5432.0	...
10256670	  792.2	  622.0	 5422.0	...
10256671	  793.0	  621.5	 5417.0	...
10256672	  792.3	  621.3	 5426.0	...
10256673	  791.5	  621.1	 5434.0	...
10256674	  791.1	  620.6	 5439.0	...
10256675	  790.7	  619.9	 5439.0	...
10256676	  790.4	  619.6	 5439.0	...
10256677	  790.3	  619.5	 5441.0	...
10256678	  790.2	  619.5	 5444.0	...
10256679	  790.0	  619.5	 5447.0	...
10256680	  789.9	  619.6	 5448.0	...
10256681	  789.4	  619.4	 5449.0	...
10256682	  789.0	  619.2	 5450.0	...
10256683	  788.6	  619.7	 5450.0	...
10256684	  788.5	  620.5	 5451.0	...
10256685	  789.3	  620.3	 5452.0	...
10256686	  790.0	  619.3	 5456.0	...
10256687	  789.6	  618.4	 5459.0	...
10256688	  788.6	  618.3	 5461.0	...
10256689	  787.3	  618.2	 5461.0	...
10256690	  787.1	  617.9	 5461.0	...
10256691	  786.7	  617.8	 5461.0	...
10256692	  786.5	  617.9	 5459.0	...
10256693	  786.9	  618.2	 5457.0	...
10256694	  787.9	  618.1	 5459.0	...
10256695	  789.3	  617.8	 5461.0	...
10256696	  790.2	  618.2	 5463.0	...
10256697	  790.7	  619.0	 5463.0	...
10256698	  790.7	  619.8	 5463.0	...
10256699	  790.5	  619.1	 5464.0	...
10256700	  789.8	  618.1	 5464.0	...
10256701	  789.1	  617.2	 5473.0	...
10256702	  789.1	  616.7	 5481.0	...
10256703	  789.9	  616.4	 5494.0	...
10256704	  790.6	  615.9	 5500.0	...
10256705	  790.5	  615.8	 5499.0	...
10256706	  790.4	  616.1	 5494.0	...
10256707	  790.2	  616.6	 5493.0	...
10256708	  790.0	  616.8	 5499.0	...
10256709	  789.7	  616.4	 5502.0	...
10256710	  789.7	  617.3	 5501.0	...
10256711	  789.9	  618.3	 5501.0	...
10256712	  790.0	  619.1	 5505.0	...
10256713	  788.1	  618.7	 5512.0	...
10256714	  786.2	  618.2	 5518.0	...
10256715	  786.3	  617.8	 5518.0	...
10256716	  788.3	  617.5	 5512.0	...
10256717	  790.0	  617.6	 5507.0	...
10256718	  789.6	  617.8	 5507.0	...
10256719	  789.1	  617.9	 5508.0	...
10256720	  789.0	  618.5	 5513.0	...
10256721	  789.0	  618.8	 5517.0	...
10256722	  788.8	  619.6	 5521.0	...
10256723	  788.5	  620.0	 5527.0	...
10256724	  788.9	  619.8	 5534.0	...
10256725	  789.7	  619.1	 5541.0	...
10256726	  790.2	  618.4	 5543.0	...
10256727	  789.9	  618.4	 5546.0	...
10256728	  789.7	  618.4	 5551.0	...
10256729	  789.9	  618.3	 5553.0	...
10256730	  789.9	  617.8	 5555.0	...
10256731	  789.9	  617.3	 5555.0	...
10256732	  789.8	  617.2	 5555.0	...
10256733	  789.2	  617.4	 5556.0	...
10256734	  788.5	  617.7	 5556.0	...
10256735	  788.2	  617.9	 5558.0	...
10256736	  788.4	  617.9	 5561.0	...
10256737	  788.5	  617.7	 5565.0	...
10256738	  788.6	  617.5	 5568.0	...
10256739	  789.0	  617.7	 5570.0	...
10256740	  789.5	  617.8	 5572.0	...
10256741	  789.5	  618.0	 5574.0	...
10256742	  789.7	  617.8	 5577.0	...
10256743	  789.8	  617.6	 5579.0	...
10256744	  790.1	  617.8	 5579.0	...
10256745	  789.9	  618.1	 5576.0	...
10256746	  789.7	  618.4	 5574.0	...
10256747	  789.7	  618.5	 5572.0	...
10256748	  789.7	  618.5	 5575.0	...
10256749	  789.6	  618.3	 5577.0	...
10256750	  790.0	  617.9	 5579.0	...
10256751	  790.4	  617.5	 5580.0	...
10256752	  790.6	  617.2	 5582.0	...
10256753	  790.3	  617.1	 5588.0	...
10256754	  790.1	  617.1	 5593.0	...
10256755	  790.0	  617.0	 5596.0	...
10256756	  790.1	  616.6	 5592.0	...
10256757	  789.8	  616.1	 5587.0	...
10256758	  789.4	  615.4	 5593.0	...
10256759	  789.1	  614.9	 5601.0	...
10256760	  789.2	  614.7	 5608.0	...
10256761	  789.5	  615.0	 5610.0	...
10256762	  789.6	  615.8	 5612.0	...
10256763	  789.6	  616.4	 5616.0	...
10256764	  789.7	  617.2	 5618.0	...
10256765	  789.8	  617.4	 5615.0	...
10256766	  790.1	  617.5	 5610.0	...
10256767	  790.1	  615.7	 5609.0	...
10256768	  790.0	  614.0	 5614.0	...
10256769	  789.7	  612.5	 5618.0	...
10256770	  789.4	  612.7	 5620.0	...
10256771	  789.1	  612.9	 5621.0	...
10256772	  788.6	  613.1	 5622.0	...
10256773	  788.2	  613.4	 5620.0	...
10256774	  788.1	  613.7	 5619.0	...
10256775	  788.3	  613.6	 5619.0	...
10256776	  788.2	  613.4	 5624.0	...
10256777	  788.0	  613.2	 5629.0	...
10256778	  788.4	  612.8	 5632.0	...
10256779	  789.0	  612.5	 5630.0	...
10256780	  789.7	  612.8	 5632.0	...
10256781	  788.8	  613.1	 5636.0	...
10256782	  787.9	  613.4	 5639.0	...
10256783	  786.8	  613.0	 5640.0	...
10256784	  786.6	  612.8	 5649.0	...
10256785	  786.3	  612.8	 5658.0	...
10256786	  786.2	  613.2	 5663.0	...
10256787	  787.3	  613.2	 5654.0	...
10256788	  788.4	  612.9	 5644.0	...
10256789	  789.4	  612.5	 5639.0	...
10256790	  789.1	  613.1	 5642.0	...
10256791	  788.6	  613.6	 5647.0	...
10256792	  788.3	  614.0	 5650.0	...
10256793	  787.7	  613.7	 5653.0	...
10256794	  787.5	  613.5	 5655.0	...
10256795	  787.3	  613.5	 5660.0	...
10256796	  788.0	  613.4	 5664.0	...
10256797	  788.6	  613.4	 5665.0	...
10256798	  789.0	  613.0	 5670.0	...
10256799	  788.8	  612.6	 5676.0	...
10256800	  788.8	  612.2	 5688.0	...
10256801	  789.0	  611.9	 5693.0	...
10256802	  789.2	  611.4	 5699.0	...
10256803	  788.9	  611.6	 5709.0	...
10256804	  788.2	  612.1	 5719.0	...
10256805	  787.4	  613.1	 5720.0	...
10256806	  787.1	  613.4	 5711.0	...
10256807	  787.1	  613.9	 5706.0	...
10256808	  786.6	  614.1	 5709.0	...
10256809	  786.0	  614.2	 5708.0	...
10256810	  785.8	  613.9	 5705.0	...
10256811	  786.8	  612.4	 5701.0	...
10256812	  787.8	  611.1	 5703.0	...
10256813	  788.4	  610.1	 5705.0	...
10256814	  788.4	  610.0	 5709.0	...
10256815	  788.2	  609.8	 5713.0	...
10256816	  786.9	  609.9	 5716.0	...
10256817	  785.6	  610.2	 5721.0	...
10256818	  785.7	  610.5	 5726.0	...
10256819	  787.0	  610.7	 5730.0	...
10256820	  788.2	  610.7	 5729.0	...
10256821	  788.2	  610.8	 5728.0	...
10256822	  788.0	  610.9	 5728.0	...
10256823	  787.8	  610.8	 5727.0	...
10256824	  787.3	  610.6	 5727.0	...
10256825	  786.9	  610.4	 5728.0	...
10256826	  787.0	  609.5	 5729.0	...
10256827	  787.4	  608.5	 5730.0	...
10256828	  787.9	  607.8	 5731.0	...
10256829	  788.4	  608.2	 5731.0	...
10256830	  788.9	  608.7	 5729.0	...
10256831	  789.4	  609.0	 5731.0	...
10256832	  789.5	  609.5	 5734.0	...
10256833	  789.4	  609.3	 5738.0	...
10256834	  789.3	  608.9	 5737.0	...
10256835	  789.7	  609.2	 5734.0	...
10256836	  790.2	  610.1	 5731.0	...
10256837	  790.7	  611.1	 5728.0	...
10256838	  790.8	  611.1	 5733.0	...
10256839	  790.2	  611.3	 5738.0	...
10256840	  789.5	  611.3	 5742.0	...
10256841	  788.3	  611.0	 5741.0	...
10256842	  787.7	  610.1	 5742.0	...
10256843	  786.9	  609.2	 5744.0	...
10256844	  786.6	  608.7	 5746.0	...
10256845	  786.4	  608.8	 5746.0	...
10256846	  786.4	  608.9	 5749.0	...
10256847	  787.1	  609.6	 5755.0	...
10256848	  788.0	  610.3	 5761.0	...
10256849	  788.6	  610.9	 5765.0	...
10256850	  788.4	  610.8	 5768.0	...
10256851	  788.3	  610.7	 5770.0	...
10256852	  788.0	  610.7	 5767.0	...
10256853	  787.7	  610.7	 5763.0	...
10256854	  788.3	  609.7	 5758.0	...
10256855	  789.3	  608.5	 5757.0	...
10256856	  790.2	  607.1	 5760.0	...
10256857	  789.8	  606.9	 5765.0	...
10256858	  789.3	  606.7	 5770.0	...
10256859	  788.8	  606.8	 5768.0	...
10256860	  788.7	  606.8	 5766.0	...
10256861	  788.8	  606.6	 5772.0	...
10256862	  788.9	  606.4	 5780.0	...
10256863	  788.6	  606.3	 5790.0	...
10256864	  788.1	  606.4	 5792.0	...
10256865	  787.6	  606.3	 5793.0	...
10256866	  787.4	  606.2	 5792.0	...
10256867	  787.2	  607.1	 5791.0	...
10256868	  787.0	  608.7	 5791.0	...
10256869	  787.1	  610.4	 5792.0	...
10256870	  787.0	  610.3	 5795.0	...
10256871	  787.0	  609.1	 5802.0	...
10256872	  787.1	  607.9	 5809.0	...
10256873	  787.3	  607.1	 5815.0	...
10256874	  787.7	  606.7	 5814.0	...
10256875	  787.8	  606.2	 5813.0	...
10256876	  788.0	  606.1	 5813.0	...
10256877	  787.7	  606.1	 5813.0	...
10256878	  787.5	  607.8	 5813.0	...
10256879	  787.4	  609.5	 5814.0	...
10256880	  787.2	  610.0	 5816.0	...
10256881	  786.9	  608.9	 5818.0	...
10256882	  786.3	  607.4	 5819.0	...
10256883	  786.1	  607.2	 5821.0	...
10256884	  785.9	  607.4	 5824.0	...
10256885	  785.8	  607.9	 5829.0	...
10256886	  785.6	  608.2	 5834.0	...
10256887	  785.5	  607.9	 5838.0	...
10256888	  784.7	  607.8	 5838.0	...
10256889	  784.2	  608.1	 5838.0	...
10256890	  783.8	  608.6	 5838.0	...
10256891	  784.2	  609.1	 5844.0	...
10256892	  784.1	  609.5	 5850.0	...
10256893	  784.0	  609.9	 5856.0	...
10256894	  783.8	  609.8	 5855.0	...
10256895	  783.8	  610.1	 5855.0	...
10256896	  784.0	  610.4	 5853.0	...
10256897	  784.2	  609.3	 5851.0	...
10256898	  784.6	  607.5	 5848.0	...
10256899	  784.9	  605.8	 5846.0	...
10256900	  785.3	  606.4	 5849.0	...
10256901	  785.4	  607.4	 5853.0	...
10256902	  785.6	  608.5	 5856.0	...
10256903	  785.1	  608.6	 5857.0	...
10256904	  784.7	  608.3	 5858.0	...
10256905	  784.2	  608.0	 5857.0	...
10256906	  784.2	  607.7	 5854.0	...
10256907	  784.1	  607.5	 5852.0	...
10256908	  784.7	  607.1	 5854.0	...
10256909	  785.2	  606.1	 5857.0	...
10256910	  785.8	  605.3	 5859.0	...
10256911	  785.5	  605.2	 5860.0	...
10256912	  785.1	  605.6	 5861.0	...
10256913	  784.8	  605.6	 5861.0	...
10256914	  784.9	  605.2	 5859.0	...
10256915	  785.3	  604.8	 5857.0	...
10256916	  785.7	  604.6	 5859.0	...
10256917	  786.1	  604.4	 5864.0	...
10256918	  786.6	  605.4	 5872.0	...
10256919	  786.6	  606.9	 5875.0	...
10256920	  786.3	  607.3	 5873.0	...
10256921	  785.6	  606.4	 5867.0	...
10256922	  785.2	  605.6	 5863.0	...
10256923	  784.8	  605.7	 5868.0	...
10256924	  784.7	  606.0	 5875.0	...
10256925	  784.8	  606.2	 5881.0	...
10256926	  785.1	  606.6	 5885.0	...
10256927	  785.6	  606.8	 5882.0	...
10256928	  786.0	  606.9	 5878.0	...
10256929	  786.4	  606.9	 5879.0	...
10256930	  786.7	  606.8	 5882.0	...
10256931	  786.9	  606.7	 5880.0	...
10256932	  786.8	  605.5	 5873.0	...
10256933	  785.1	  604.5	 5878.0	...
10256934	  783.5	  604.4	 5890.0	...
10256935	  782.8	  605.4	 5902.0	...
10256936	  783.4	  606.3	 5901.0	...
10256937	  783.9	  606.5	 5899.0	...
10256938	  784.7	  606.7	 5896.0	...
10256939	  785.6	  606.1	 5895.0	...
10256940	  785.8	  605.3	 5896.0	...
10256941	  785.0	  603.9	 5898.0	...
10256942	  784.5	  603.5	 5900.0	...
10256943	  784.8	  602.9	 5901.0	...
10256944	  785.3	  603.1	 5903.0	...
10256945	  785.6	  603.0	 5904.0	...
10256946	  785.7	  601.6	 5904.0	...
10256947	  785.5	  600.1	 5907.0	...
10256948	  784.8	  600.3	 5908.0	...
10256949	  784.2	  601.8	 5912.0	...
10256950	  783.5	  603.4	 5914.0	...
10256951	  783.4	  603.4	 5916.0	...
10256952	  783.6	  603.3	 5915.0	...
10256953	  784.3	  603.2	 5914.0	...
10256954	  784.9	  602.0	 5913.0	...
10256955	  784.7	  601.0	 5912.0	...
10256956	  784.4	  601.1	 5912.0	...
10256957	  784.2	  602.2	 5915.0	...
10256958	  784.0	  603.3	 5921.0	...
10256959	  783.8	  603.5	 5926.0	...
10256960	  783.6	  603.6	 5931.0	...
10256961	  784.1	  603.6	 5931.0	...
10256962	  784.3	  603.4	 5932.0	...
10256963	  784.4	  602.8	 5932.0	...
10256964	  784.2	  602.1	 5931.0	...
10256965	  783.8	  601.5	 5930.0	...
10256966	  783.5	  601.3	 5931.0	...
10256967	  783.5	  602.1	 5932.0	...
10256968	  783.9	  602.7	 5934.0	...
10256969	  784.2	  603.2	 5937.0	...
10256970	  784.3	  602.5	 5939.0	...
10256971	  784.1	  601.9	 5942.0	...
10256972	  783.4	  601.5	 5948.0	...
10256973	  782.8	  601.3	 5954.0	...
10256974	  782.4	  601.5	 5952.0	...
10256975	  782.5	  601.7	 5943.0	...
10256976	  782.9	  602.0	 5935.0	...
10256977	  783.2	  602.0	 5936.0	...
10256978	  782.9	  602.1	 5944.0	...
10256979	  782.1	  602.0	 5952.0	...
10256980	  781.3	  602.0	 5961.0	...
10256981	  781.4	  601.8	 5962.0	...
10256982	  781.6	  601.8	 5963.0	...
10256983	  781.9	  601.6	 5968.0	...
10256984	  782.3	  601.4	 5973.0	...
10256985	  782.6	  601.5	 5977.0	...
10256986	  783.0	  601.6	 5974.0	...
10256987	  784.0	  601.5	 5971.0	...
10256988	  785.1	  601.3	 5969.0	...
10256989	  785.6	  600.8	 5969.0	...
10256990	  784.6	  600.2	 5969.0	...
10256991	  783.4	  599.6	 5970.0	...
10256992	  782.6	  599.2	 5971.0	...
10256993	  783.2	  599.0	 5968.0	...
10256994	  784.1	  599.6	 5965.0	...
10256995	  784.1	  600.3	 5966.0	...
10256996	  783.1	  601.3	 5970.0	...
10256997	  781.8	  601.4	 5973.0	...
10256998	  781.6	  601.6	 5979.0	...
10256999	  781.6	  602.0	 5985.0	...
10257000	  781.8	  601.9	 5990.0	...
10257001	  782.0	  601.6	 5990.0	...
10257002	  782.0	  601.1	 5994.0	...
10257003	  781.9	  600.3	 5998.0	...
10257004	  781.3	  599.6	 6003.0	...
10257005	  780.9	  599.1	 6005.0	...
10257006	  780.8	  599.3	 6003.0	...
10257007	  782.1	  599.1	 5999.0	...
10257008	  783.1	  598.7	 5995.0	...
10257009	  783.9	  599.4	 5995.0	...
10257010	  784.0	  600.4	 5995.0	...
10257011	  783.5	  601.1	 6002.0	...
10257012	  782.9	  600.8	 6008.0	...
10257013	  782.3	  600.5	 6016.0	...
10257014	  782.2	  600.4	 6017.0	...
10257015	  782.0	  599.8	 6018.0	...
10257016	  781.8	  599.4	 6018.0	...
10257017	  781.7	  598.9	 6016.0	...
10257018	  781.6	  598.4	 6015.0	...
10257019	  781.8	  597.6	 6018.0	...
10257020	  782.2	  597.1	 6022.0	...
10257021	  782.6	  597.3	 6027.0	...
10257022	  782.0	  596.7	 6031.0	...
10257023	  781.0	  595.9	 6035.0	...
10257024	  779.8	  595.3	 6039.0	...
10257025	  779.3	  595.6	 6039.0	...
10257026	  778.8	  595.8	 6038.0	...
10257027	  779.5	  595.6	 6039.0	...
10257028	  780.8	  595.1	 6039.0	...
10257029	  782.1	  594.8	 6039.0	...
10257030	  782.4	  596.0	 6042.0	...
10257031	  782.4	  596.7	 6042.0	...
10257032	  783.3	  597.5	 6040.0	...
10257033	  784.1	  597.3	 6034.0	...
10257034	  783.9	  598.0	 6033.0	...
10257035	  782.7	  598.6	 6037.0	...
10257036	  782.4	  598.2	 6042.0	...
10257037	  783.1	  597.4	 6048.0	...
EFIX R   10255972	10257037	1066	  785.4	  615.2	   5911
SSACC R  10257038
10257038	  784.3	  596.5	 6051.0	...
10257039	  784.7	  596.2	 6053.0	...
10257040	  783.6	  596.2	 6053.0	...
10257041	  782.1	  597.0	 6052.0	...
10257042	  780.2	  597.9	 6050.0	...
10257043	  777.3	  599.0	 6051.0	...
10257044	  772.2	  599.7	 6055.0	...
10257045	  767.6	  600.3	 6062.0	...
10257046	  763.1	  600.9	 6074.0	...
10257047	  758.5	  601.3	 6084.0	...
10257048	  751.9	  601.6	 6098.0	...
10257049	  745.5	  602.1	 6109.0	...
10257050	  741.2	  602.5	 6120.0	...
10257051	  734.9	  603.2	 6130.0	...
10257052	  730.0	  603.5	 6135.0	...
10257053	  725.2	  603.8	 6141.0	...
10257054	  722.4	  601.9	 6144.0	...
10257055	  718.0	  600.2	 6150.0	...
10257056	  713.7	  598.8	 6154.0	...
10257057	  709.7	  599.8	 6157.0	...
10257058	  705.7	  600.6	 6161.0	...
10257059	  701.6	  601.0	 6165.0	...
10257060	  696.3	  601.5	 6169.0	...
10257061	  693.4	  601.8	 6169.0	...
ESACC R  10257038	10257061	24	  784.3	  596.5	  693.4	  601.8	   1.94	    112
SFIX R   10257062
10257062	  689.6	  602.2	 6169.0	...
10257063	  687.3	  600.3	 6169.0	...
10257064	  685.0	  598.5	 6167.0	...
10257065	  683.8	  597.7	 6165.0	...
10257066	  683.1	  598.9	 6162.0	...
10257067	  682.4	  599.6	 6161.0	...
10257068	  681.8	  599.2	 6162.0	...
10257069	  681.8	  598.4	 6163.0	...
10257070	  682.2	  598.0	 6164.0	...
10257071	  682.5	  597.1	 6164.0	...
10257072	  682.8	  596.5	 6166.0	...
10257073	  682.6	  596.1	 6167.0	...
10257074	  682.5	  596.2	 6167.0	...
10257075	  682.5	  596.2	 6169.0	...
10257076	  682.6	  596.2	 6175.0	...
10257077	  682.5	  596.2	 6183.0	...
10257078	  682.4	  596.2	 6192.0	...
10257079	  682.3	  596.3	 6198.0	...
10257080	  682.3	  597.0	 6200.0	...
10257081	  682.4	  597.6	 6200.0	...
10257082	  682.6	  598.0	 6202.0	...
10257083	  682.7	  597.8	 6204.0	...
10257084	  682.8	  597.7	 6207.0	...
10257085	  682.7	  597.5	 6206.0	...
10257086	  682.5	  597.0	 6205.0	...
10257087	  682.1	  596.7	 6207.0	...
10257088	  681.7	  596.5	 6210.0	...
10257089	  682.3	  596.5	 6215.0	...
10257090	  683.2	  596.3	 6219.0	...
10257091	  683.7	  596.1	 6227.0	...
10257092	  683.5	  596.0	 6233.0	...
10257093	  683.4	  597.1	 6235.0	...
10257094	  683.8	  598.1	 6233.0	...
10257095	  684.0	  599.4	 6230.0	...
10257096	  683.8	  599.6	 6229.0	...
10257097	  683.6	  598.1	 6228.0	...
10257098	  683.4	  596.2	 6230.0	...
10257099	  683.2	  594.4	 6229.0	...
10257100	  683.0	  594.3	 6226.0	...
10257101	  683.2	  594.5	 6224.0	...
10257102	  683.8	  594.6	 6223.0	...
10257103	  684.4	  594.7	 6223.0	...
10257104	  684.7	  595.5	 6222.0	...
10257105	  685.0	  596.4	 6221.0	...
10257106	  685.2	  596.6	 6223.0	...
10257107	  685.3	  595.9	 6230.0	...
10257108	  685.2	  594.8	 6236.0	...
10257109	  684.7	  593.7	 6239.0	...
10257110	  684.3	  592.7	 6239.0	...
10257111	  683.9	  592.1	 6241.0	...
10257112	  683.6	  592.1	 6243.0	...
10257113	  683.3	  592.1	 6245.0	...
10257114	  683.2	  592.4	 6247.0	...
10257115	  683.5	  592.6	 6248.0	...
10257116	  683.7	  592.9	 6249.0	...
10257117	  683.8	  593.3	 6248.0	...
10257118	  683.2	  593.7	 6247.0	...
10257119	  682.7	  594.5	 6245.0	...
10257120	  683.1	  594.8	 6243.0	...
10257121	  684.1	  594.4	 6245.0	...
10257122	  685.0	  593.4	 6248.0	...
10257123	  685.0	  591.9	 6250.0	...
10257124	  685.7	  590.9	 6250.0	...
10257125	  686.4	  591.2	 6254.0	...
10257126	  686.5	  591.9	 6258.0	...
10257127	  686.0	  592.6	 6261.0	...
10257128	  685.5	  592.3	 6257.0	...
10257129	  686.3	  592.0	 6253.0	...
10257130	  686.9	  591.5	 6251.0	...
10257131	  686.4	  590.7	 6250.0	...
10257132	  685.2	  589.8	 6258.0	...
10257133	  684.7	  589.3	 6267.0	...
10257134	  685.1	  588.8	 6266.0	...
10257135	  685.5	  588.4	 6257.0	...
10257136	  685.4	  589.2	 6250.0	...
10257137	  685.6	  590.8	 6255.0	...
10257138	  685.9	  592.5	 6262.0	...
10257139	  685.9	  593.3	 6269.0	...
10257140	  686.0	  592.2	 6275.0	...
10257141	  686.0	  591.0	 6279.0	...
10257142	  685.6	  590.2	 6280.0	...
10257143	  685.2	  590.8	 6280.0	...
10257144	  684.9	  591.4	 6280.0	...
10257145	  685.0	  591.5	 6279.0	...
10257146	  685.1	  591.4	 6277.0	...
10257147	  685.2	  590.9	 6274.0	...
10257148	  685.5	  590.6	 6271.0	...
10257149	  686.2	  590.3	 6268.0	...
10257150	  687.2	  590.6	 6267.0	...
10257151	  687.9	  591.0	 6267.0	...
10257152	  688.5	  591.3	 6269.0	...
10257153	  688.7	  591.4	 6270.0	...
10257154	  687.9	  591.6	 6272.0	...
10257155	  686.9	  591.8	 6274.0	...
10257156	  686.1	  591.1	 6276.0	...
10257157	  686.4	  590.2	 6278.0	...
10257158	  687.0	  589.5	 6279.0	...
10257159	  687.5	  589.7	 6281.0	...
10257160	  687.2	  590.0	 6285.0	...
10257161	  686.4	  590.0	 6289.0	...
10257162	  685.6	  590.0	 6293.0	...
10257163	  685.8	  589.9	 6294.0	...
10257164	  685.9	  589.8	 6295.0	...
10257165	  686.1	  589.8	 6295.0	...
10257166	  686.1	  589.8	 6301.0	...
10257167	  686.3	  590.8	 6307.0	...
10257168	  686.8	  592.1	 6307.0	...
10257169	  687.2	  593.4	 6301.0	...
10257170	  687.7	  592.9	 6295.0	...
10257171	  688.0	  592.2	 6295.0	...
10257172	  688.3	  591.3	 6288.0	...
10257173	  688.4	  591.1	 6282.0	...
10257174	  688.5	  590.9	 6277.0	...
10257175	  688.6	  591.1	 6273.0	...
10257176	  688.5	  591.6	 6268.0	...
10257177	  688.3	  592.2	 6265.0	...
10257178	  688.1	  592.4	 6268.0	...
10257179	  687.8	  592.4	 6273.0	...
10257180	  687.8	  592.2	 6277.0	...
10257181	  687.9	  591.9	 6278.0	...
10257182	  688.1	  591.8	 6277.0	...
10257183	  688.0	  591.1	 6277.0	...
10257184	  687.6	  590.4	 6277.0	...
10257185	  687.4	  589.9	 6277.0	...
10257186	  687.1	  588.5	 6279.0	...
10257187	  687.5	  587.1	 6281.0	...
10257188	  687.7	  586.1	 6284.0	...
10257189	  687.8	  586.8	 6286.0	...
10257190	  687.6	  588.9	 6287.0	...
10257191	  687.3	  590.5	 6282.0	...
10257192	  687.0	  591.0	 6277.0	...
10257193	  686.8	  590.3	 6274.0	...
10257194	  686.6	  589.5	 6274.0	...
10257195	  686.5	  589.6	 6274.0	...
10257196	  686.2	  589.3	 6276.0	...
10257197	  685.9	  589.1	 6278.0	...
10257198	  685.4	  589.0	 6283.0	...
10257199	  685.2	  589.2	 6285.0	...
10257200	  685.1	  590.5	 6278.0	...
10257201	  685.3	  591.7	 6269.0	...
10257202	  685.6	  593.1	 6262.0	...
10257203	  686.0	  593.4	 6266.0	...
10257204	  686.3	  593.7	 6270.0	...
10257205	  686.3	  593.9	 6270.0	...
10257206	  686.1	  593.8	 6268.0	...
10257207	  686.8	  592.9	 6266.0	...
10257208	  687.7	  591.2	 6265.0	...
10257209	  689.2	  589.4	 6263.0	...
10257210	  689.9	  589.5	 6261.0	...
10257211	  689.0	  591.3	 6259.0	...
10257212	  687.4	  593.1	 6264.0	...
10257213	  685.3	  593.1	 6268.0	...
10257214	  684.9	  592.3	 6270.0	...
10257215	  684.9	  591.2	 6268.0	...
10257216	  686.4	  590.5	 6258.0	...
10257217	  687.9	  590.0	 6251.0	...
10257218	  688.5	  589.8	 6243.0	...
10257219	  688.0	  589.1	 6242.0	...
10257220	  687.5	  588.6	 6243.0	...
10257221	  687.4	  588.8	 6248.0	...
10257222	  687.4	  589.4	 6254.0	...
10257223	  687.2	  590.1	 6257.0	...
10257224	  687.1	  591.2	 6256.0	...
10257225	  687.0	  592.4	 6253.0	...
10257226	  687.1	  593.8	 6250.0	...
10257227	  687.2	  593.9	 6250.0	...
10257228	  687.1	  593.0	 6250.0	...
10257229	  687.1	  591.8	 6250.0	...
10257230	  687.1	  590.8	 6250.0	...
10257231	  687.1	  591.5	 6250.0	...
10257232	  687.0	  592.2	 6248.0	...
10257233	  686.6	  592.5	 6244.0	...
10257234	  686.2	  592.2	 6237.0	...
10257235	  685.9	  591.8	 6232.0	...
10257236	  686.4	  591.1	 6229.0	...
10257237	  686.9	  590.4	 6229.0	...
10257238	  687.5	  589.6	 6228.0	...
10257239	  687.6	  589.4	 6227.0	...
10257240	  687.2	  588.8	 6232.0	...
10257241	  686.6	  588.3	 6238.0	...
10257242	  685.8	  588.5	 6243.0	...
10257243	  685.4	  589.1	 6239.0	...
10257244	  685.0	  589.7	 6236.0	...
10257245	  685.5	  589.5	 6230.0	...
10257246	  686.2	  589.2	 6227.0	...
10257247	  687.2	  588.8	 6222.0	...
10257248	  687.5	  588.6	 6219.0	...
10257249	  687.2	  588.6	 6216.0	...
10257250	  686.5	  588.2	 6216.0	...
10257251	  685.8	  587.8	 6220.0	...
10257252	  685.7	  587.8	 6224.0	...
10257253	  685.6	  588.2	 6219.0	...
10257254	  685.4	  588.4	 6213.0	...
10257255	  685.1	  588.0	 6215.0	...
10257256	  684.8	  587.9	 6222.0	...
10257257	  684.6	  588.1	 6227.0	...
10257258	  685.0	  588.3	 6222.0	...
10257259	  685.9	  589.8	 6207.0	...
10257260	  686.7	  591.3	 6195.0	...
10257261	  687.4	  593.0	 6187.0	...
10257262	  687.4	  593.2	 6188.0	...
10257263	  687.2	  592.3	 6190.0	...
10257264	  687.0	  591.3	 6193.0	...
10257265	  687.1	  590.4	 6195.0	...
10257266	  687.4	  591.9	 6191.0	...
10257267	  687.8	  593.5	 6185.0	...
10257268	  686.7	  594.3	 6188.0	...
10257269	  685.3	  593.6	 6197.0	...
10257270	  684.6	  593.0	 6206.0	...
10257271	  685.8	  593.0	 6198.0	...
10257272	  687.0	  593.0	 6190.0	...
10257273	  687.6	  593.1	 6184.0	...
10257274	  687.6	  593.2	 6188.0	...
10257275	  687.5	  592.0	 6193.0	...
10257276	  687.5	  590.9	 6196.0	...
10257277	  687.5	  589.9	 6196.0	...
10257278	  687.7	  590.2	 6193.0	...
10257279	  687.6	  590.1	 6189.0	...
10257280	  686.8	  590.1	 6188.0	...
10257281	  686.2	  591.9	 6187.0	...
10257282	  685.1	  593.8	 6187.0	...
10257283	  684.6	  594.8	 6187.0	...
10257284	  683.8	  593.7	 6187.0	...
10257285	  683.6	  592.6	 6188.0	...
10257286	  682.9	  592.5	 6190.0	...
10257287	  682.3	  592.7	 6192.0	...
10257288	  683.0	  592.6	 6192.0	...
10257289	  684.2	  591.8	 6190.0	...
10257290	  685.4	  591.1	 6189.0	...
10257291	  685.5	  591.5	 6189.0	...
10257292	  685.4	  592.5	 6191.0	...
10257293	  685.2	  593.5	 6197.0	...
10257294	  684.2	  593.5	 6202.0	...
10257295	  683.4	  593.5	 6206.0	...
10257296	  682.5	  593.5	 6196.0	...
10257297	  682.3	  593.6	 6185.0	...
10257298	  682.3	  593.7	 6175.0	...
EFIX R   10257062	10257298	237	  685.7	  592.3	   6237
SSACC R  10257299
10257299	  682.7	  593.8	 6175.0	...
10257300	  683.2	  593.8	 6175.0	...
10257301	  683.6	  594.0	 6175.0	...
10257302	  684.2	  594.0	 6181.0	...
10257303	  686.8	  593.8	 6186.0	...
10257304	  690.3	  593.4	 6181.0	...
10257305	  694.1	  591.9	 6170.0	...
10257306	  697.7	  590.4	 6165.0	...
10257307	  700.6	  590.0	 6172.0	...
10257308	  707.3	  590.3	 6179.0	...
10257309	  713.7	  590.6	 6180.0	...
10257310	  722.2	  590.0	 6180.0	...
10257311	  729.1	  589.4	 6179.0	...
10257312	  736.0	  589.6	 6174.0	...
10257313	  743.3	  590.1	 6168.0	...
10257314	  749.7	  590.7	 6160.0	...
10257315	  756.6	  591.6	 6157.0	...
10257316	  762.5	  592.0	 6154.0	...
10257317	  767.6	  592.4	 6153.0	...
10257318	  774.2	  592.3	 6144.0	...
10257319	  780.7	  592.2	 6130.0	...
10257320	  785.9	  592.3	 6116.0	...
10257321	  789.2	  591.7	 6112.0	...
10257322	  792.2	  591.3	 6108.0	...
ESACC R  10257299	10257322	24	  682.7	  593.8	  792.2	  591.3	   2.33	    145
SFIX R   10257323
10257323	  795.3	  591.7	 6103.0	...
10257324	  797.1	  592.4	 6098.0	...
10257325	  797.8	  593.3	 6100.0	...
10257326	  798.5	  593.3	 6101.0	...
10257327	  798.8	  593.4	 6104.0	...
10257328	  798.7	  593.6	 6105.0	...
10257329	  799.9	  593.5	 6106.0	...
10257330	  801.3	  593.2	 6112.0	...
10257331	  803.3	  593.3	 6117.0	...
10257332	  805.4	  593.6	 6125.0	...
10257333	  807.6	  593.2	 6127.0	...
10257334	  808.3	  592.5	 6129.0	...
10257335	  807.5	  592.0	 6121.0	...
10257336	  806.8	  592.3	 6114.0	...
10257337	  807.0	  592.4	 6107.0	...
10257338	  807.1	  592.1	 6107.0	...
10257339	  807.4	  591.3	 6105.0	...
10257340	  807.6	  590.5	 6102.0	...
10257341	  807.9	  590.6	 6100.0	...
10257342	  808.3	  591.0	 6099.0	...
10257343	  808.8	  591.4	 6092.0	...
10257344	  809.4	  592.0	 6086.0	...
10257345	  810.0	  592.5	 6081.0	...
MSG	10257346 0000 _ Number On
10257346	  810.3	  593.0	 6081.0	...
10257347	  810.5	  592.7	 6083.0	...
10257348	  810.4	  592.6	 6085.0	...
10257349	  810.2	  592.8	 6087.0	...
10257350	  810.0	  592.9	 6084.0	...
10257351	  810.3	  592.8	 6075.0	...
10257352	  810.7	  592.3	 6065.0	...
10257353	  810.5	  592.1	 6065.0	...
10257354	  809.9	  592.0	 6071.0	...
10257355	  809.8	  592.1	 6075.0	...
10257356	  810.3	  592.2	 6074.0	...
10257357	  810.9	  592.3	 6073.0	...
10257358	  810.6	  592.4	 6076.0	...
10257359	  810.4	  592.6	 6077.0	...
10257360	  810.2	  592.8	 6080.0	...
10257361	  810.5	  592.5	 6081.0	...
10257362	  811.4	  591.8	 6074.0	...
10257363	  812.0	  591.2	 6065.0	...
10257364	  812.4	  591.0	 6057.0	...
10257365	  812.0	  591.1	 6056.0	...
10257366	  811.5	  591.2	 6054.0	...
10257367	  811.4	  591.5	 6055.0	...
10257368	  811.4	  591.6	 6057.0	...
10257369	  811.3	  591.7	 6058.0	...
10257370	  810.5	  591.7	 6059.0	...
10257371	  809.8	  591.7	 6066.0	...
10257372	  809.4	  592.0	 6072.0	...
10257373	  809.4	  593.1	 6070.0	...
10257374	  809.3	  594.3	 6063.0	...
10257375	  809.0	  593.8	 6056.0	...
10257376	  808.6	  592.6	 6055.0	...
10257377	  808.2	  591.3	 6055.0	...
10257378	  808.1	  591.3	 6054.0	...
10257379	  808.0	  591.3	 6052.0	...
10257380	  808.1	  591.2	 6051.0	...
10257381	  808.3	  591.1	 6050.0	...
10257382	  808.6	  591.0	 6048.0	...
10257383	  808.6	  591.6	 6045.0	...
10257384	  809.2	  592.8	 6044.0	...
10257385	  810.1	  593.9	 6045.0	...
10257386	  810.9	  593.1	 6045.0	...
10257387	  810.3	  591.9	 6043.0	...
10257388	  809.3	  590.6	 6041.0	...
10257389	  809.0	  590.4	 6037.0	...
10257390	  809.6	  590.8	 6035.0	...
10257391	  809.8	  591.4	 6035.0	...
10257392	  809.6	  592.9	 6037.0	...
10257393	  810.1	  593.7	 6038.0	...
10257394	  811.2	  594.4	 6033.0	...
10257395	  812.2	  593.8	 6028.0	...
10257396	  811.7	  593.2	 6024.0	...
10257397	  810.8	  592.7	 6026.0	...
10257398	  809.8	  593.3	 6028.0	...
10257399	  809.5	  593.7	 6032.0	...
10257400	  809.4	  594.2	 6036.0	...
10257401	  809.4	  594.1	 6041.0	...
10257402	  809.4	  594.1	 6043.0	...
10257403	  808.5	  594.7	 6049.0	...
10257404	  807.7	  595.2	 6054.0	...
10257405	  806.7	  594.9	 6058.0	...
10257406	  806.1	  594.1	 6059.0	...
10257407	  805.5	  593.8	 6061.0	...
10257408	  804.9	  593.9	 6063.0	...
10257409	  804.6	  594.1	 6068.0	...
10257410	  804.4	  593.8	 6073.0	...
10257411	  805.9	  593.8	 6069.0	...
10257412	  807.5	  593.5	 6052.0	...
10257413	  808.9	  593.4	 6036.0	...
10257414	  808.3	  594.1	 6031.0	...
10257415	  807.6	  594.7	 6037.0	...
10257416	  807.3	  595.2	 6042.0	...
10257417	  807.4	  596.5	 6045.0	...
10257418	  807.7	  597.8	 6045.0	...
10257419	  808.0	  598.9	 6044.0	...
10257420	  808.1	  598.5	 6044.0	...
10257421	  808.1	  597.0	 6043.0	...
10257422	  808.0	  595.8	 6044.0	...
10257423	  807.8	  594.2	 6045.0	...
10257424	  807.6	  593.6	 6045.0	...
10257425	  807.8	  593.8	 6043.0	...
10257426	  808.2	  594.6	 6041.0	...
10257427	  808.8	  595.3	 6040.0	...
10257428	  809.1	  595.2	 6039.0	...
10257429	  808.2	  595.3	 6038.0	...
10257430	  806.0	  595.4	 6044.0	...
10257431	  803.8	  594.8	 6049.0	...
10257432	  802.8	  594.0	 6055.0	...
10257433	  803.0	  594.4	 6053.0	...
10257434	  804.0	  595.3	 6049.0	...
10257435	  804.8	  595.6	 6037.0	...
10257436	  805.5	  594.9	 6026.0	...
10257437	  805.7	  594.4	 6021.0	...
10257438	  805.9	  594.7	 6024.0	...
10257439	  806.3	  594.7	 6029.0	...
10257440	  806.5	  594.8	 6031.0	...
10257441	  806.6	  595.0	 6033.0	...
10257442	  806.4	  595.2	 6033.0	...
10257443	  806.3	  595.5	 6034.0	...
10257444	  806.4	  595.5	 6034.0	...
10257445	  806.5	  594.0	 6033.0	...
10257446	  805.8	  592.5	 6037.0	...
10257447	  805.0	  591.2	 6041.0	...
10257448	  804.5	  592.4	 6045.0	...
10257449	  804.7	  593.5	 6044.0	...
10257450	  804.9	  594.5	 6042.0	...
10257451	  805.1	  594.2	 6037.0	...
10257452	  805.3	  594.0	 6034.0	...
10257453	  805.7	  594.4	 6029.0	...
10257454	  806.1	  595.7	 6027.0	...
10257455	  806.4	  596.9	 6026.0	...
10257456	  806.4	  597.0	 6026.0	...
10257457	  805.6	  596.6	 6027.0	...
10257458	  804.7	  596.2	 6028.0	...
10257459	  803.8	  596.1	 6029.0	...
10257460	  804.2	  595.4	 6029.0	...
10257461	  804.8	  594.8	 6028.0	...
10257462	  805.2	  594.5	 6027.0	...
10257463	  805.1	  594.9	 6026.0	...
10257464	  805.0	  595.8	 6022.0	...
10257465	  806.0	  596.4	 6016.0	...
10257466	  807.0	  596.9	 6010.0	...
10257467	  807.0	  596.9	 6008.0	...
10257468	  806.2	  596.6	 6009.0	...
10257469	  804.9	  595.9	 6011.0	...
10257470	  804.4	  595.1	 6012.0	...
10257471	  804.3	  594.7	 6013.0	...
10257472	  804.7	  594.8	 6012.0	...
10257473	  805.0	  595.1	 6011.0	...
10257474	  805.2	  596.9	 6010.0	...
10257475	  805.4	  598.5	 6004.0	...
10257476	  805.7	  599.8	 5998.0	...
10257477	  805.8	  599.4	 5993.0	...
10257478	  805.9	  598.9	 5993.0	...
10257479	  805.3	  598.6	 5994.0	...
10257480	  804.8	  598.5	 5992.0	...
10257481	  804.9	  598.8	 5990.0	...
10257482	  805.6	  599.0	 5986.0	...
10257483	  806.3	  599.4	 5984.0	...
10257484	  806.3	  599.7	 5983.0	...
10257485	  806.1	  598.6	 5983.0	...
10257486	  806.0	  597.6	 5984.0	...
10257487	  806.0	  596.7	 5984.0	...
10257488	  806.1	  596.9	 5985.0	...
10257489	  805.9	  597.0	 5986.0	...
10257490	  805.8	  596.9	 5986.0	...
10257491	  805.8	  597.8	 5987.0	...
10257492	  805.7	  599.3	 5987.0	...
10257493	  805.6	  600.7	 5985.0	...
10257494	  806.1	  600.9	 5980.0	...
10257495	  806.6	  599.4	 5973.0	...
10257496	  807.1	  597.9	 5967.0	...
10257497	  806.1	  596.8	 5969.0	...
10257498	  805.2	  597.1	 5974.0	...
10257499	  805.2	  597.5	 5977.0	...
10257500	  806.0	  597.7	 5978.0	...
10257501	  806.7	  597.8	 5978.0	...
10257502	  806.5	  597.4	 5976.0	...
10257503	  806.5	  597.2	 5972.0	...
10257504	  806.6	  597.0	 5970.0	...
10257505	  807.2	  597.1	 5970.0	...
10257506	  807.6	  597.0	 5970.0	...
10257507	  807.9	  596.8	 5967.0	...
10257508	  807.6	  596.9	 5970.0	...
10257509	  807.4	  597.5	 5973.0	...
10257510	  807.3	  598.1	 5972.0	...
10257511	  807.2	  598.3	 5966.0	...
10257512	  807.2	  598.7	 5961.0	...
10257513	  807.3	  599.1	 5959.0	...
10257514	  807.8	  599.5	 5956.0	...
10257515	  808.0	  599.2	 5953.0	...
10257516	  808.2	  598.8	 5952.0	...
10257517	  808.1	  598.4	 5958.0	...
10257518	  808.1	  598.2	 5963.0	...
10257519	  808.2	  598.0	 5967.0	...
10257520	  807.2	  598.1	 5966.0	...
10257521	  806.2	  599.3	 5962.0	...
10257522	  805.2	  599.8	 5959.0	...
10257523	  805.6	  600.1	 5955.0	...
10257524	  805.8	  599.6	 5954.0	...
10257525	  805.9	  599.8	 5955.0	...
10257526	  806.1	  599.9	 5949.0	...
10257527	  806.4	  599.6	 5941.0	...
10257528	  807.8	  600.2	 5933.0	...
10257529	  808.8	  600.9	 5933.0	...
10257530	  809.5	  601.1	 5932.0	...
10257531	  809.4	  600.3	 5931.0	...
10257532	  809.3	  600.2	 5935.0	...
10257533	  809.5	  600.3	 5939.0	...
10257534	  809.2	  600.8	 5936.0	...
10257535	  809.0	  601.0	 5928.0	...
10257536	  809.1	  601.6	 5919.0	...
10257537	  810.1	  602.1	 5917.0	...
10257538	  811.0	  602.1	 5920.0	...
10257539	  811.3	  601.0	 5925.0	...
10257540	  810.8	  599.5	 5934.0	...
10257541	  810.3	  598.1	 5938.0	...
10257542	  810.0	  600.0	 5940.0	...
EFIX R   10257323	10257542	220	  807.3	  595.3	   6026
SSACC R  10257543
10257543	  809.4	  602.4	 5936.0	...
10257544	  808.3	  604.4	 5929.0	...
10257545	  805.9	  603.0	 5925.0	...
10257546	  802.7	  601.8	 5924.0	...
10257547	  798.8	  601.0	 5932.0	...
10257548	  794.7	  602.4	 5941.0	...
10257549	  790.6	  603.4	 5952.0	...
10257550	  787.8	  604.3	 5954.0	...
10257551	  784.4	  604.1	 5957.0	...
10257552	  782.4	  604.1	 5949.0	...
10257553	  779.9	  604.6	 5940.0	...
10257554	  778.7	  605.3	 5933.0	...
ESACC R  10257543	10257554	12	  809.4	  602.4	  778.7	  605.3	   0.66	     67
SFIX R   10257555
10257555	  776.9	  606.1	 5936.0	...
10257556	  775.1	  606.4	 5945.0	...
10257557	  774.4	  606.7	 5952.0	...
10257558	  774.4	  607.1	 5950.0	...
10257559	  773.9	  608.1	 5943.0	...
10257560	  772.9	  608.9	 5937.0	...
10257561	  771.7	  608.0	 5937.0	...
10257562	  772.2	  606.3	 5937.0	...
10257563	  773.3	  606.0	 5936.0	...
10257564	  774.6	  607.3	 5936.0	...
10257565	  775.0	  608.8	 5936.0	...
10257566	  774.9	  608.9	 5936.0	...
10257567	  774.8	  608.3	 5945.0	...
10257568	  774.8	  607.5	 5954.0	...
10257569	  774.9	  606.6	 5951.0	...
10257570	  775.0	  606.3	 5939.0	...
10257571	  775.0	  606.2	 5928.0	...
10257572	  775.0	  606.2	 5932.0	...
10257573	  774.2	  605.2	 5936.0	...
10257574	  773.4	  604.2	 5943.0	...
10257575	  772.8	  604.7	 5948.0	...
10257576	  772.9	  606.2	 5948.0	...
10257577	  774.5	  607.6	 5946.0	...
10257578	  775.8	  607.4	 5943.0	...
10257579	  776.5	  606.5	 5944.0	...
10257580	  775.0	  606.0	 5947.0	...
10257581	  773.4	  605.5	 5948.0	...
10257582	  772.6	  605.7	 5950.0	...
10257583	  772.5	  605.9	 5950.0	...
10257584	  772.3	  606.1	 5954.0	...
10257585	  772.1	  606.9	 5957.0	...
10257586	  772.3	  607.6	 5958.0	...
10257587	  772.6	  608.3	 5959.0	...
10257588	  773.0	  608.2	 5960.0	...
10257589	  773.1	  608.2	 5961.0	...
10257590	  774.1	  608.5	 5962.0	...
10257591	  775.0	  608.8	 5963.0	...
10257592	  775.8	  609.1	 5963.0	...
10257593	  775.6	  609.2	 5957.0	...
10257594	  775.4	  608.4	 5950.0	...
10257595	  775.1	  607.6	 5943.0	...
10257596	  775.0	  607.0	 5947.0	...
10257597	  775.3	  607.5	 5952.0	...
10257598	  775.8	  608.0	 5948.0	...
10257599	  775.8	  607.2	 5939.0	...
10257600	  775.5	  606.2	 5933.0	...
10257601	  774.7	  604.9	 5937.0	...
10257602	  774.1	  604.7	 5942.0	...
10257603	  774.2	  605.1	 5945.0	...
10257604	  775.0	  605.6	 5948.0	...
10257605	  775.8	  606.5	 5947.0	...
10257606	  775.8	  606.8	 5947.0	...
10257607	  775.7	  606.8	 5948.0	...
10257608	  775.5	  606.3	 5950.0	...
10257609	  775.5	  606.5	 5950.0	...
10257610	  776.0	  607.5	 5945.0	...
10257611	  776.7	  608.5	 5941.0	...
10257612	  777.2	  608.7	 5941.0	...
10257613	  777.1	  608.3	 5943.0	...
10257614	  777.0	  607.9	 5946.0	...
10257615	  776.8	  607.0	 5948.0	...
10257616	  776.3	  606.7	 5949.0	...
10257617	  775.5	  606.4	 5950.0	...
10257618	  774.8	  606.4	 5958.0	...
10257619	  774.6	  606.3	 5966.0	...
10257620	  775.2	  605.5	 5976.0	...
10257621	  775.4	  604.8	 5978.0	...
10257622	  775.4	  604.2	 5978.0	...
10257623	  775.9	  604.6	 5974.0	...
10257624	  776.8	  605.3	 5970.0	...
10257625	  778.4	  605.9	 5968.0	...
10257626	  779.0	  605.7	 5968.0	...
10257627	  778.8	  605.6	 5966.0	...
10257628	  777.9	  605.5	 5964.0	...
10257629	  777.5	  605.4	 5962.0	...
10257630	  778.0	  605.3	 5962.0	...
10257631	  778.9	  605.1	 5960.0	...
10257632	  779.3	  605.0	 5958.0	...
10257633	  778.5	  605.0	 5958.0	...
10257634	  777.1	  604.8	 5960.0	...
10257635	  776.7	  604.5	 5962.0	...
10257636	  777.5	  604.0	 5961.0	...
10257637	  778.3	  603.9	 5961.0	...
10257638	  778.3	  603.8	 5960.0	...
10257639	  778.2	  603.8	 5959.0	...
10257640	  777.6	  604.2	 5961.0	...
10257641	  777.0	  604.5	 5964.0	...
10257642	  776.4	  604.8	 5967.0	...
10257643	  776.9	  604.2	 5967.0	...
10257644	  777.5	  603.8	 5966.0	...
10257645	  777.8	  603.6	 5963.0	...
10257646	  777.7	  603.8	 5960.0	...
10257647	  777.5	  603.9	 5959.0	...
MSG	10257648 0000 _ Number Off
10257648	  777.6	  603.5	 5956.0	...
10257649	  777.5	  603.1	 5952.0	...
10257650	  777.4	  603.0	 5959.0	...
10257651	  777.1	  603.6	 5970.0	...
10257652	  776.6	  604.2	 5979.0	...
10257653	  776.2	  604.1	 5971.0	...
10257654	  777.3	  603.6	 5963.0	...
10257655	  778.6	  603.2	 5959.0	...
10257656	  779.9	  603.8	 5960.0	...
10257657	  779.9	  604.5	 5964.0	...
10257658	  779.8	  605.1	 5965.0	...
10257659	  779.7	  605.2	 5967.0	...
10257660	  779.6	  606.0	 5964.0	...
10257661	  779.6	  606.8	 5960.0	...
10257662	  780.0	  607.8	 5957.0	...
10257663	  780.4	  608.0	 5958.0	...
10257664	  779.5	  607.7	 5964.0	...
10257665	  778.1	  606.0	 5970.0	...
10257666	  776.4	  604.3	 5978.0	...
10257667	  775.8	  603.1	 5981.0	...
10257668	  775.4	  603.2	 5983.0	...
10257669	  775.7	  603.1	 5984.0	...
10257670	  776.4	  603.0	 5982.0	...
10257671	  777.2	  602.5	 5983.0	...
10257672	  777.7	  602.0	 5986.0	...
10257673	  778.0	  601.0	 5988.0	...
10257674	  778.1	  600.4	 5987.0	...
10257675	  777.8	  600.0	 5987.0	...
10257676	  777.3	  600.4	 5992.0	...
10257677	  776.9	  601.2	 5998.0	...
10257678	  776.7	  601.9	 6003.0	...
10257679	  776.7	  602.5	 6001.0	...
10257680	  776.5	  602.7	 5999.0	...
10257681	  776.7	  602.9	 5997.0	...
10257682	  776.9	  603.0	 5996.0	...
10257683	  777.0	  603.0	 5996.0	...
10257684	  776.9	  603.0	 5997.0	...
10257685	  777.1	  603.0	 5998.0	...
10257686	  777.9	  603.0	 5999.0	...
10257687	  778.7	  603.0	 6000.0	...
10257688	  778.8	  603.1	 6002.0	...
10257689	  778.8	  603.2	 6004.0	...
10257690	  778.8	  603.4	 6006.0	...
10257691	  779.1	  603.6	 6005.0	...
10257692	  779.1	  603.3	 6004.0	...
10257693	  779.2	  602.8	 6003.0	...
10257694	  779.4	  603.3	 6004.0	...
10257695	  779.7	  604.2	 6005.0	...
10257696	  779.9	  605.0	 6007.0	...
10257697	  779.9	  604.6	 6008.0	...
10257698	  779.4	  604.8	 6009.0	...
10257699	  778.9	  605.2	 6009.0	...
10257700	  778.7	  605.7	 6008.0	...
10257701	  778.9	  605.6	 6008.0	...
10257702	  779.2	  605.3	 6009.0	...
10257703	  779.2	  604.8	 6010.0	...
10257704	  778.3	  603.9	 6015.0	...
10257705	  777.4	  603.3	 6021.0	...
10257706	  776.5	  603.0	 6027.0	...
10257707	  776.6	  603.2	 6029.0	...
10257708	  776.6	  603.4	 6030.0	...
10257709	  776.5	  603.4	 6027.0	...
10257710	  777.2	  603.3	 6025.0	...
10257711	  777.9	  603.5	 6028.0	...
10257712	  779.4	  603.5	 6032.0	...
10257713	  780.5	  603.4	 6036.0	...
10257714	  781.6	  602.9	 6035.0	...
10257715	  782.1	  602.7	 6039.0	...
10257716	  782.1	  602.6	 6041.0	...
10257717	  780.5	  602.8	 6042.0	...
10257718	  778.8	  603.0	 6042.0	...
10257719	  777.1	  603.2	 6043.0	...
10257720	  777.3	  603.1	 6043.0	...
10257721	  777.2	  603.0	 6042.0	...
10257722	  776.9	  602.1	 6041.0	...
10257723	  776.4	  601.3	 6043.0	...
10257724	  776.1	  600.6	 6045.0	...
10257725	  776.3	  600.8	 6047.0	...
10257726	  777.2	  601.7	 6048.0	...
10257727	  778.2	  602.4	 6049.0	...
10257728	  778.3	  603.4	 6050.0	...
10257729	  777.7	  603.6	 6057.0	...
10257730	  777.1	  603.6	 6064.0	...
10257731	  777.0	  603.3	 6071.0	...
10257732	  777.1	  602.9	 6070.0	...
10257733	  777.2	  602.7	 6070.0	...
10257734	  777.4	  602.6	 6071.0	...
10257735	  777.4	  602.1	 6069.0	...
10257736	  777.5	  601.6	 6066.0	...
10257737	  777.2	  600.9	 6069.0	...
10257738	  776.9	  600.6	 6075.0	...
10257739	  776.6	  601.5	 6081.0	...
10257740	  776.6	  602.6	 6085.0	...
10257741	  776.5	  603.6	 6090.0	...
10257742	  776.3	  603.6	 6095.0	...
10257743	  775.8	  601.6	 6098.0	...
10257744	  775.5	  599.5	 6099.0	...
10257745	  775.7	  599.4	 6100.0	...
10257746	  775.8	  601.5	 6101.0	...
10257747	  775.5	  602.8	 6104.0	...
10257748	  774.7	  602.0	 6105.0	...
10257749	  774.4	  600.8	 6105.0	...
10257750	  774.6	  599.9	 6104.0	...
10257751	  774.7	  599.0	 6102.0	...
10257752	  774.8	  600.4	 6105.0	...
10257753	  775.0	  602.4	 6107.0	...
10257754	  775.5	  603.8	 6109.0	...
10257755	  775.7	  603.3	 6113.0	...
10257756	  775.8	  602.8	 6117.0	...
10257757	  775.6	  602.7	 6119.0	...
10257758	  775.4	  602.3	 6117.0	...
10257759	  775.2	  602.0	 6117.0	...
10257760	  775.1	  601.8	 6119.0	...
10257761	  774.9	  601.7	 6121.0	...
10257762	  774.8	  601.7	 6121.0	...
10257763	  775.0	  601.7	 6120.0	...
10257764	  775.3	  601.6	 6119.0	...
10257765	  775.5	  601.2	 6122.0	...
10257766	  775.3	  599.6	 6129.0	...
10257767	  775.1	  598.0	 6137.0	...
10257768	  775.1	  597.2	 6139.0	...
10257769	  775.1	  597.8	 6139.0	...
10257770	  775.4	  598.6	 6138.0	...
10257771	  775.5	  598.6	 6137.0	...
10257772	  775.5	  598.4	 6137.0	...
10257773	  775.5	  598.5	 6145.0	...
10257774	  775.5	  598.8	 6153.0	...
10257775	  775.2	  599.1	 6153.0	...
10257776	  774.7	  599.3	 6146.0	...
10257777	  775.1	  599.1	 6139.0	...
10257778	  776.0	  598.9	 6139.0	...
10257779	  777.0	  599.4	 6139.0	...
10257780	  777.4	  600.4	 6140.0	...
10257781	  777.9	  600.2	 6140.0	...
10257782	  778.3	  599.1	 6142.0	...
10257783	  778.1	  598.1	 6144.0	...
10257784	  777.6	  598.1	 6147.0	...
10257785	  777.0	  598.2	 6148.0	...
10257786	  776.8	  598.4	 6147.0	...
10257787	  776.8	  598.7	 6150.0	...
10257788	  776.7	  598.7	 6154.0	...
10257789	  775.9	  598.6	 6158.0	...
10257790	  775.1	  598.3	 6158.0	...
10257791	  774.4	  598.3	 6161.0	...
10257792	  774.6	  599.2	 6165.0	...
10257793	  774.5	  600.2	 6169.0	...
10257794	  774.3	  601.2	 6169.0	...
10257795	  774.1	  601.2	 6163.0	...
10257796	  774.1	  601.1	 6157.0	...
10257797	  773.9	  600.9	 6159.0	...
10257798	  773.8	  600.9	 6171.0	...
10257799	  773.8	  601.2	 6184.0	...
10257800	  773.9	  601.5	 6184.0	...
10257801	  773.7	  601.4	 6179.0	...
10257802	  773.4	  601.1	 6175.0	...
10257803	  773.4	  600.7	 6175.0	...
10257804	  773.6	  600.7	 6175.0	...
10257805	  773.8	  600.7	 6181.0	...
10257806	  774.4	  600.7	 6186.0	...
10257807	  774.9	  600.3	 6190.0	...
10257808	  774.6	  600.0	 6186.0	...
10257809	  773.7	  599.7	 6182.0	...
10257810	  773.4	  599.6	 6190.0	...
10257811	  774.0	  599.5	 6200.0	...
10257812	  774.5	  599.1	 6210.0	...
10257813	  774.8	  598.8	 6211.0	...
10257814	  775.1	  598.8	 6211.0	...
10257815	  774.7	  599.2	 6211.0	...
10257816	  773.9	  599.6	 6209.0	...
10257817	  772.6	  599.4	 6207.0	...
10257818	  772.1	  599.1	 6207.0	...
10257819	  771.5	  598.9	 6209.0	...
10257820	  771.5	  598.9	 6210.0	...
10257821	  772.6	  600.4	 6203.0	...
10257822	  773.7	  601.9	 6194.0	...
10257823	  774.8	  602.9	 6186.0	...
10257824	  775.1	  602.3	 6189.0	...
10257825	  775.3	  601.6	 6191.0	...
10257826	  775.5	  601.3	 6194.0	...
10257827	  775.3	  601.3	 6193.0	...
10257828	  775.1	  601.7	 6192.0	...
10257829	  775.0	  601.8	 6200.0	...
10257830	  774.9	  601.4	 6208.0	...
10257831	  774.8	  600.1	 6219.0	...
10257832	  775.1	  599.1	 6221.0	...
10257833	  775.3	  597.8	 6219.0	...
10257834	  775.8	  596.6	 6207.0	...
10257835	  776.1	  595.5	 6196.0	...
10257836	  775.6	  597.2	 6199.0	...
10257837	  774.7	  599.4	 6207.0	...
10257838	  774.9	  601.2	 6215.0	...
10257839	  775.9	  600.8	 6213.0	...
10257840	  776.8	  600.5	 6212.0	...
10257841	  776.5	  600.5	 6215.0	...
10257842	  774.7	  600.7	 6222.0	...
10257843	  773.0	  600.0	 6229.0	...
10257844	  772.1	  599.7	 6235.0	...
10257845	  772.6	  599.2	 6237.0	...
10257846	  772.5	  599.6	 6238.0	...
10257847	  771.8	  599.6	 6238.0	...
10257848	  772.0	  599.6	 6238.0	...
10257849	  773.0	  599.6	 6239.0	...
10257850	  774.0	  599.5	 6238.0	...
10257851	  774.2	  599.5	 6236.0	...
10257852	  773.7	  599.3	 6233.0	...
10257853	  773.1	  599.1	 6231.0	...
10257854	  772.5	  599.0	 6233.0	...
10257855	  772.5	  598.9	 6236.0	...
10257856	  772.1	  598.7	 6239.0	...
10257857	  771.8	  598.5	 6238.0	...
10257858	  772.7	  598.1	 6235.0	...
10257859	  773.9	  598.0	 6232.0	...
10257860	  775.2	  597.9	 6229.0	...
MSG	10257861 0000 _ Number On
10257861	  775.4	  597.9	 6226.0	...
10257862	  775.6	  597.9	 6224.0	...
10257863	  775.5	  597.9	 6223.0	...
10257864	  775.1	  597.6	 6223.0	...
10257865	  774.7	  597.4	 6223.0	...
10257866	  774.6	  597.2	 6224.0	...
10257867	  774.6	  597.7	 6224.0	...
10257868	  775.1	  598.0	 6225.0	...
10257869	  775.7	  598.5	 6230.0	...
10257870	  775.7	  598.8	 6242.0	...
10257871	  774.9	  598.7	 6253.0	...
10257872	  774.1	  598.5	 6253.0	...
10257873	  773.6	  598.4	 6248.0	...
10257874	  772.5	  598.4	 6253.0	...
10257875	  771.6	  598.1	 6264.0	...
10257876	  771.0	  598.5	 6267.0	...
10257877	  771.3	  599.1	 6258.0	...
10257878	  771.3	  599.6	 6248.0	...
10257879	  771.3	  599.3	 6245.0	...
10257880	  771.8	  598.0	 6243.0	...
10257881	  772.4	  596.7	 6244.0	...
10257882	  772.7	  596.4	 6248.0	...
10257883	  772.8	  597.1	 6252.0	...
10257884	  772.8	  598.1	 6253.0	...
10257885	  772.6	  598.3	 6251.0	...
10257886	  772.3	  598.2	 6248.0	...
10257887	  772.2	  597.6	 6244.0	...
10257888	  772.5	  597.0	 6248.0	...
10257889	  773.0	  596.7	 6256.0	...
10257890	  773.3	  596.6	 6263.0	...
10257891	  773.2	  596.4	 6260.0	...
10257892	  773.0	  596.1	 6257.0	...
10257893	  773.0	  595.7	 6254.0	...
10257894	  773.0	  595.7	 6266.0	...
10257895	  773.1	  595.8	 6277.0	...
10257896	  773.3	  595.9	 6282.0	...
10257897	  772.6	  595.9	 6276.0	...
10257898	  772.1	  596.0	 6272.0	...
10257899	  771.7	  597.0	 6273.0	...
10257900	  772.0	  598.2	 6272.0	...
10257901	  772.3	  599.4	 6268.0	...
10257902	  772.3	  598.4	 6266.0	...
10257903	  772.3	  597.0	 6267.0	...
10257904	  772.5	  597.1	 6266.0	...
10257905	  772.7	  598.6	 6264.0	...
10257906	  772.6	  600.1	 6263.0	...
10257907	  772.5	  600.2	 6259.0	...
10257908	  772.4	  600.1	 6255.0	...
10257909	  772.2	  599.9	 6251.0	...
10257910	  772.0	  599.5	 6254.0	...
10257911	  771.3	  599.2	 6257.0	...
10257912	  770.3	  598.8	 6260.0	...
10257913	  769.2	  598.9	 6261.0	...
10257914	  769.5	  598.9	 6261.0	...
10257915	  770.9	  599.1	 6260.0	...
10257916	  772.4	  599.2	 6258.0	...
10257917	  772.2	  599.5	 6259.0	...
10257918	  771.4	  600.0	 6260.0	...
10257919	  771.2	  600.3	 6260.0	...
10257920	  771.7	  599.3	 6258.0	...
10257921	  771.8	  598.1	 6260.0	...
10257922	  770.9	  597.5	 6266.0	...
10257923	  770.2	  597.9	 6272.0	...
10257924	  770.1	  598.3	 6278.0	...
10257925	  770.4	  598.1	 6279.0	...
10257926	  770.6	  598.0	 6279.0	...
10257927	  770.7	  598.6	 6278.0	...
10257928	  770.8	  600.0	 6275.0	...
10257929	  771.2	  601.3	 6270.0	...
10257930	  771.3	  601.2	 6269.0	...
10257931	  771.0	  600.7	 6267.0	...
10257932	  770.5	  600.5	 6272.0	...
10257933	  770.4	  600.6	 6278.0	...
10257934	  770.9	  599.8	 6284.0	...
10257935	  771.5	  598.8	 6283.0	...
10257936	  771.9	  598.2	 6282.0	...
10257937	  772.0	  598.2	 6277.0	...
10257938	  772.2	  598.2	 6272.0	...
10257939	  772.4	  598.3	 6266.0	...
10257940	  772.0	  598.5	 6265.0	...
10257941	  771.3	  598.4	 6267.0	...
10257942	  770.6	  598.2	 6269.0	...
10257943	  770.6	  598.5	 6270.0	...
10257944	  771.0	  599.1	 6272.0	...
10257945	  771.5	  599.8	 6272.0	...
10257946	  772.0	  599.7	 6273.0	...
10257947	  772.2	  599.3	 6276.0	...
10257948	  772.3	  598.9	 6279.0	...
10257949	  772.4	  600.2	 6283.0	...
10257950	  772.6	  601.6	 6284.0	...
10257951	  773.1	  601.6	 6284.0	...
10257952	  773.3	  600.0	 6283.0	...
10257953	  773.3	  599.6	 6282.0	...
10257954	  773.0	  600.8	 6281.0	...
10257955	  772.7	  602.0	 6280.0	...
10257956	  772.0	  602.0	 6282.0	...
10257957	  771.4	  602.1	 6285.0	...
10257958	  770.7	  601.6	 6282.0	...
10257959	  770.7	  601.0	 6277.0	...
10257960	  770.8	  601.7	 6271.0	...
10257961	  770.9	  602.9	 6271.0	...
10257962	  771.0	  603.4	 6270.0	...
10257963	  771.1	  602.8	 6270.0	...
10257964	  771.1	  602.2	 6271.0	...
10257965	  771.2	  602.1	 6269.0	...
10257966	  771.2	  602.0	 6268.0	...
10257967	  770.3	  602.1	 6270.0	...
10257968	  769.5	  602.5	 6272.0	...
10257969	  769.6	  602.7	 6275.0	...
10257970	  770.5	  602.5	 6273.0	...
10257971	  771.4	  602.4	 6271.0	...
10257972	  771.3	  602.3	 6271.0	...
10257973	  771.7	  602.4	 6270.0	...
10257974	  772.2	  602.3	 6270.0	...
10257975	  772.6	  601.4	 6270.0	...
10257976	  772.0	  600.6	 6273.0	...
10257977	  771.3	  601.4	 6276.0	...
10257978	  770.7	  603.1	 6277.0	...
10257979	  770.8	  603.1	 6276.0	...
10257980	  770.7	  601.6	 6275.0	...
10257981	  770.8	  600.0	 6276.0	...
10257982	  771.0	  599.9	 6277.0	...
10257983	  771.2	  599.9	 6279.0	...
10257984	  771.1	  600.2	 6282.0	...
10257985	  771.1	  600.6	 6286.0	...
10257986	  770.9	  601.0	 6290.0	...
10257987	  770.7	  601.1	 6290.0	...
10257988	  770.5	  601.1	 6291.0	...
10257989	  770.4	  601.0	 6292.0	...
10257990	  770.1	  601.1	 6292.0	...
10257991	  770.0	  601.4	 6293.0	...
10257992	  770.8	  601.3	 6295.0	...
10257993	  771.7	  601.0	 6295.0	...
10257994	  772.6	  601.5	 6295.0	...
10257995	  772.4	  602.4	 6294.0	...
10257996	  772.7	  603.2	 6293.0	...
10257997	  773.2	  602.9	 6289.0	...
10257998	  773.1	  602.8	 6284.0	...
10257999	  772.1	  602.9	 6277.0	...
10258000	  771.1	  603.1	 6276.0	...
10258001	  770.7	  602.6	 6284.0	...
10258002	  770.7	  602.1	 6294.0	...
10258003	  771.0	  601.5	 6298.0	...
10258004	  771.4	  601.5	 6292.0	...
10258005	  771.9	  601.7	 6286.0	...
10258006	  772.2	  601.8	 6283.0	...
10258007	  772.4	  602.0	 6278.0	...
10258008	  771.9	  602.0	 6278.0	...
10258009	  771.4	  602.5	 6281.0	...
10258010	  770.8	  602.9	 6285.0	...
10258011	  770.7	  602.5	 6284.0	...
10258012	  770.6	  601.8	 6284.0	...
10258013	  771.1	  601.6	 6286.0	...
10258014	  771.6	  601.8	 6288.0	...
10258015	  772.0	  602.1	 6291.0	...
10258016	  771.6	  602.3	 6292.0	...
10258017	  771.2	  602.8	 6299.0	...
10258018	  771.5	  602.9	 6305.0	...
10258019	  772.3	  602.4	 6311.0	...
10258020	  773.1	  601.8	 6309.0	...
10258021	  773.2	  601.7	 6307.0	...
10258022	  773.3	  601.5	 6302.0	...
10258023	  773.5	  601.4	 6293.0	...
10258024	  773.4	  601.0	 6284.0	...
10258025	  773.2	  600.7	 6282.0	...
10258026	  772.0	  600.3	 6287.0	...
10258027	  770.0	  599.9	 6296.0	...
10258028	  768.2	  599.5	 6301.0	...
10258029	  768.1	  600.3	 6300.0	...
10258030	  769.5	  601.2	 6295.0	...
10258031	  770.9	  601.9	 6294.0	...
10258032	  771.5	  601.6	 6300.0	...
10258033	  771.4	  601.5	 6307.0	...
10258034	  771.0	  601.7	 6311.0	...
10258035	  770.6	  602.1	 6312.0	...
10258036	  770.1	  602.4	 6312.0	...
10258037	  770.1	  602.3	 6307.0	...
10258038	  770.5	  602.0	 6302.0	...
10258039	  770.8	  601.8	 6300.0	...
10258040	  771.2	  601.7	 6301.0	...
10258041	  771.3	  601.7	 6302.0	...
10258042	  771.4	  601.6	 6301.0	...
10258043	  771.4	  601.6	 6301.0	...
10258044	  771.7	  601.6	 6301.0	...
10258045	  772.0	  601.7	 6299.0	...
10258046	  771.8	  601.8	 6298.0	...
10258047	  771.3	  601.9	 6300.0	...
10258048	  770.6	  602.0	 6304.0	...
10258049	  770.4	  602.0	 6308.0	...
10258050	  770.3	  601.9	 6308.0	...
10258051	  770.3	  601.3	 6309.0	...
10258052	  769.9	  600.8	 6305.0	...
10258053	  769.6	  600.4	 6300.0	...
10258054	  769.7	  600.6	 6295.0	...
10258055	  770.3	  600.7	 6294.0	...
10258056	  771.0	  600.8	 6293.0	...
10258057	  771.1	  600.8	 6294.0	...
10258058	  770.6	  600.8	 6297.0	...
10258059	  770.2	  600.9	 6299.0	...
10258060	  770.1	  601.1	 6302.0	...
10258061	  770.3	  601.6	 6306.0	...
10258062	  771.0	  602.3	 6309.0	...
10258063	  771.5	  602.8	 6310.0	...
10258064	  771.9	  603.0	 6311.0	...
10258065	  771.7	  603.0	 6314.0	...
10258066	  771.6	  603.1	 6317.0	...
10258067	  771.6	  603.3	 6317.0	...
10258068	  771.6	  602.1	 6315.0	...
10258069	  772.0	  600.8	 6312.0	...
10258070	  772.3	  599.8	 6310.0	...
10258071	  773.5	  600.6	 6298.0	...
10258072	  774.2	  601.5	 6286.0	...
10258073	  774.9	  602.0	 6274.0	...
10258074	  774.9	  601.9	 6273.0	...
10258075	  774.5	  601.2	 6273.0	...
10258076	  774.1	  600.6	 6273.0	...
10258077	  773.5	  600.5	 6274.0	...
10258078	  773.1	  601.1	 6279.0	...
10258079	  772.6	  601.3	 6289.0	...
10258080	  772.3	  600.9	 6297.0	...
10258081	  772.3	  601.6	 6301.0	...
10258082	  773.7	  602.7	 6300.0	...
10258083	  775.1	  603.8	 6296.0	...
10258084	  775.7	  603.9	 6292.0	...
10258085	  775.1	  604.2	 6293.0	...
10258086	  774.0	  603.6	 6300.0	...
10258087	  772.6	  602.9	 6308.0	...
10258088	  771.2	  602.6	 6312.0	...
10258089	  770.1	  603.2	 6312.0	...
10258090	  769.6	  602.9	 6315.0	...
10258091	  769.3	  602.1	 6317.0	...
10258092	  769.8	  601.5	 6321.0	...
10258093	  770.7	  601.6	 6322.0	...
10258094	  771.5	  602.0	 6321.0	...
10258095	  771.5	  602.4	 6319.0	...
10258096	  771.4	  602.7	 6318.0	...
10258097	  771.3	  602.6	 6319.0	...
10258098	  771.7	  602.4	 6318.0	...
10258099	  772.1	  602.2	 6317.0	...
10258100	  772.3	  602.0	 6317.0	...
10258101	  772.2	  601.9	 6318.0	...
10258102	  772.0	  601.6	 6321.0	...
10258103	  771.7	  601.5	 6323.0	...
10258104	  771.2	  601.6	 6328.0	...
10258105	  770.7	  601.8	 6331.0	...
10258106	  770.5	  602.1	 6331.0	...
10258107	  770.6	  602.5	 6330.0	...
10258108	  770.8	  602.8	 6330.0	...
10258109	  771.0	  603.3	 6331.0	...
10258110	  771.2	  603.7	 6331.0	...
10258111	  771.2	  604.1	 6332.0	...
10258112	  771.2	  603.1	 6332.0	...
10258113	  771.8	  602.1	 6327.0	...
10258114	  772.7	  603.1	 6323.0	...
10258115	  772.0	  605.2	 6319.0	...
10258116	  770.4	  606.4	 6321.0	...
10258117	  768.9	  605.5	 6323.0	...
10258118	  769.3	  604.4	 6324.0	...
10258119	  769.9	  604.4	 6324.0	...
10258120	  770.1	  603.7	 6324.0	...
10258121	  771.6	  602.9	 6324.0	...
10258122	  773.1	  602.0	 6324.0	...
10258123	  773.7	  602.2	 6324.0	...
10258124	  773.0	  602.7	 6328.0	...
10258125	  772.3	  603.5	 6332.0	...
10258126	  772.9	  603.8	 6325.0	...
10258127	  773.5	  604.0	 6314.0	...
10258128	  774.0	  603.8	 6303.0	...
10258129	  774.3	  603.5	 6303.0	...
10258130	  774.1	  603.1	 6307.0	...
10258131	  774.0	  602.6	 6312.0	...
10258132	  773.9	  602.0	 6317.0	...
10258133	  774.0	  601.6	 6317.0	...
10258134	  774.1	  601.4	 6318.0	...
10258135	  774.0	  601.1	 6321.0	...
10258136	  773.8	  600.9	 6323.0	...
10258137	  773.9	  600.8	 6321.0	...
10258138	  774.3	  601.0	 6316.0	...
10258139	  773.9	  601.6	 6317.0	...
10258140	  773.2	  602.1	 6324.0	...
10258141	  772.7	  602.3	 6329.0	...
10258142	  772.8	  602.0	 6326.0	...
10258143	  773.0	  601.7	 6323.0	...
10258144	  772.4	  601.7	 6327.0	...
10258145	  771.8	  602.0	 6331.0	...
10258146	  771.8	  602.3	 6334.0	...
10258147	  772.4	  602.2	 6333.0	...
10258148	  773.3	  602.0	 6332.0	...
10258149	  773.7	  602.1	 6333.0	...
10258150	  773.5	  602.6	 6336.0	...
10258151	  772.9	  603.2	 6331.0	...
10258152	  772.8	  603.5	 6324.0	...
10258153	  773.3	  603.3	 6318.0	...
10258154	  773.4	  602.9	 6318.0	...
10258155	  773.1	  602.7	 6317.0	...
10258156	  773.0	  602.5	 6316.0	...
10258157	  773.2	  602.4	 6317.0	...
10258158	  773.3	  602.8	 6320.0	...
10258159	  773.2	  603.2	 6321.0	...
10258160	  774.1	  603.5	 6316.0	...
10258161	  775.0	  603.5	 6312.0	...
10258162	  775.3	  603.5	 6313.0	...
MSG	10258163 0000 _ Number Off
10258163	  775.2	  603.7	 6316.0	...
10258164	  775.0	  603.9	 6319.0	...
10258165	  775.3	  604.0	 6317.0	...
10258166	  775.2	  604.2	 6318.0	...
10258167	  775.2	  604.5	 6321.0	...
10258168	  775.1	  604.9	 6322.0	...
10258169	  775.0	  605.0	 6322.0	...
10258170	  774.9	  605.1	 6322.0	...
10258171	  774.4	  605.2	 6327.0	...
10258172	  773.8	  605.4	 6334.0	...
10258173	  773.9	  605.5	 6339.0	...
10258174	  774.6	  605.1	 6337.0	...
10258175	  775.2	  604.6	 6336.0	...
10258176	  775.1	  604.2	 6339.0	...
10258177	  774.7	  604.6	 6343.0	...
10258178	  774.1	  605.3	 6342.0	...
10258179	  773.8	  606.0	 6335.0	...
10258180	  773.5	  605.3	 6329.0	...
10258181	  773.5	  604.7	 6328.0	...
10258182	  773.2	  604.4	 6328.0	...
10258183	  772.9	  604.7	 6328.0	...
10258184	  773.0	  605.1	 6328.0	...
10258185	  773.1	  605.2	 6335.0	...
10258186	  773.2	  605.3	 6342.0	...
10258187	  772.9	  605.4	 6348.0	...
10258188	  773.4	  605.4	 6347.0	...
10258189	  774.3	  605.3	 6344.0	...
10258190	  775.6	  605.2	 6343.0	...
10258191	  776.4	  605.2	 6342.0	...
10258192	  774.9	  604.4	 6350.0	...
10258193	  773.0	  603.7	 6358.0	...
10258194	  771.1	  603.1	 6359.0	...
10258195	  771.9	  603.1	 6353.0	...
10258196	  772.6	  603.1	 6346.0	...
10258197	  773.3	  602.6	 6346.0	...
10258198	  773.1	  601.9	 6346.0	...
10258199	  772.3	  601.3	 6349.0	...
10258200	  771.3	  600.2	 6352.0	...
10258201	  770.7	  599.3	 6355.0	...
10258202	  771.1	  598.3	 6352.0	...
10258203	  771.5	  598.3	 6351.0	...
10258204	  771.7	  598.3	 6350.0	...
10258205	  771.3	  598.2	 6351.0	...
10258206	  771.0	  598.1	 6353.0	...
10258207	  771.8	  597.8	 6355.0	...
10258208	  772.9	  597.1	 6358.0	...
10258209	  773.0	  596.1	 6363.0	...
10258210	  772.2	  595.4	 6367.0	...
10258211	  771.6	  595.0	 6370.0	...
10258212	  771.8	  594.9	 6368.0	...
10258213	  772.1	  595.3	 6365.0	...
10258214	  772.2	  595.8	 6363.0	...
10258215	  773.8	  596.1	 6361.0	...
10258216	  775.2	  596.0	 6361.0	...
10258217	  776.5	  595.8	 6366.0	...
10258218	  776.3	  595.8	 6371.0	...
10258219	  776.1	  595.8	 6373.0	...
10258220	  775.4	  596.0	 6370.0	...
10258221	  775.0	  597.0	 6367.0	...
10258222	  774.6	  598.0	 6367.0	...
10258223	  774.7	  598.7	 6369.0	...
10258224	  774.8	  598.7	 6371.0	...
10258225	  774.8	  598.7	 6372.0	...
10258226	  775.1	  598.4	 6373.0	...
10258227	  775.3	  597.9	 6374.0	...
10258228	  775.7	  597.4	 6375.0	...
10258229	  776.0	  597.3	 6375.0	...
10258230	  775.8	  597.5	 6375.0	...
10258231	  775.2	  596.9	 6380.0	...
10258232	  774.6	  596.2	 6386.0	...
10258233	  774.6	  595.8	 6391.0	...
10258234	  775.0	  596.2	 6389.0	...
10258235	  775.4	  596.5	 6386.0	...
10258236	  775.6	  595.6	 6382.0	...
10258237	  775.5	  594.8	 6381.0	...
10258238	  775.8	  594.2	 6380.0	...
10258239	  776.3	  595.4	 6377.0	...
10258240	  776.2	  596.7	 6373.0	...
10258241	  775.8	  597.7	 6369.0	...
10258242	  775.1	  597.8	 6367.0	...
10258243	  775.0	  597.6	 6367.0	...
10258244	  774.8	  597.5	 6372.0	...
10258245	  774.6	  597.3	 6378.0	...
10258246	  774.4	  596.3	 6384.0	...
10258247	  774.2	  595.2	 6385.0	...
10258248	  774.1	  594.1	 6388.0	...
10258249	  774.4	  594.0	 6390.0	...
10258250	  774.7	  594.8	 6389.0	...
10258251	  774.8	  595.7	 6387.0	...
10258252	  774.5	  596.7	 6385.0	...
10258253	  774.2	  596.8	 6385.0	...
10258254	  774.3	  596.5	 6387.0	...
10258255	  773.4	  596.0	 6387.0	...
10258256	  772.4	  596.0	 6387.0	...
10258257	  771.4	  596.3	 6387.0	...
10258258	  772.7	  596.5	 6388.0	...
10258259	  774.0	  596.2	 6386.0	...
10258260	  775.7	  595.8	 6385.0	...
10258261	  776.2	  596.0	 6383.0	...
10258262	  776.8	  596.4	 6375.0	...
10258263	  777.1	  596.4	 6371.0	...
10258264	  777.6	  595.9	 6371.0	...
10258265	  777.8	  595.2	 6380.0	...
10258266	  777.9	  594.8	 6386.0	...
10258267	  777.7	  594.6	 6385.0	...
10258268	  776.6	  594.6	 6381.0	...
10258269	  775.7	  594.7	 6378.0	...
10258270	  774.9	  594.9	 6378.0	...
10258271	  775.0	  594.9	 6379.0	...
10258272	  775.2	  595.0	 6380.0	...
10258273	  775.4	  594.9	 6382.0	...
10258274	  775.5	  594.9	 6379.0	...
10258275	  775.4	  594.9	 6377.0	...
10258276	  774.9	  595.2	 6378.0	...
10258277	  774.3	  595.1	 6382.0	...
10258278	  774.1	  594.8	 6387.0	...
10258279	  774.3	  594.3	 6389.0	...
10258280	  775.1	  594.1	 6391.0	...
10258281	  775.7	  594.0	 6392.0	...
10258282	  774.9	  594.1	 6394.0	...
10258283	  773.8	  594.3	 6394.0	...
10258284	  773.0	  594.3	 6394.0	...
10258285	  773.4	  594.3	 6393.0	...
10258286	  774.8	  594.2	 6388.0	...
10258287	  776.0	  594.2	 6386.0	...
10258288	  777.1	  593.8	 6386.0	...
10258289	  775.9	  593.7	 6390.0	...
10258290	  774.5	  593.5	 6392.0	...
10258291	  774.1	  593.4	 6392.0	...
10258292	  775.1	  593.1	 6391.0	...
10258293	  776.3	  593.6	 6390.0	...
10258294	  776.5	  594.4	 6389.0	...
10258295	  776.8	  595.0	 6393.0	...
10258296	  776.6	  594.5	 6397.0	...
10258297	  776.3	  594.0	 6401.0	...
10258298	  775.5	  593.5	 6404.0	...
10258299	  775.1	  594.7	 6408.0	...
10258300	  775.2	  595.9	 6411.0	...
10258301	  775.6	  595.6	 6412.0	...
10258302	  775.0	  594.5	 6413.0	...
10258303	  774.0	  593.5	 6411.0	...
10258304	  773.2	  594.3	 6409.0	...
10258305	  774.3	  594.8	 6406.0	...
10258306	  775.3	  595.2	 6408.0	...
10258307	  776.1	  594.5	 6414.0	...
10258308	  775.7	  593.9	 6422.0	...
10258309	  775.4	  592.8	 6429.0	...
10258310	  775.3	  592.4	 6432.0	...
10258311	  775.4	  591.9	 6426.0	...
10258312	  775.4	  591.8	 6420.0	...
10258313	  774.1	  593.1	 6415.0	...
10258314	  772.8	  594.6	 6419.0	...
10258315	  772.4	  596.0	 6423.0	...
10258316	  773.2	  596.1	 6426.0	...
10258317	  773.9	  595.6	 6426.0	...
10258318	  773.8	  594.8	 6426.0	...
10258319	  773.3	  594.2	 6428.0	...
10258320	  772.9	  594.3	 6428.0	...
10258321	  772.3	  594.8	 6429.0	...
10258322	  772.0	  595.1	 6430.0	...
10258323	  771.8	  595.1	 6431.0	...
10258324	  772.0	  595.0	 6430.0	...
10258325	  772.9	  594.4	 6427.0	...
10258326	  773.8	  593.8	 6428.0	...
10258327	  774.2	  594.2	 6432.0	...
10258328	  773.8	  595.1	 6438.0	...
10258329	  773.4	  596.2	 6439.0	...
10258330	  773.4	  596.4	 6442.0	...
10258331	  773.4	  596.2	 6443.0	...
10258332	  773.4	  595.9	 6444.0	...
10258333	  773.4	  595.7	 6446.0	...
10258334	  773.5	  596.0	 6447.0	...
10258335	  773.2	  596.3	 6448.0	...
10258336	  773.0	  596.6	 6449.0	...
10258337	  772.9	  596.7	 6450.0	...
10258338	  773.2	  596.2	 6447.0	...
10258339	  773.3	  595.6	 6443.0	...
10258340	  773.1	  595.2	 6440.0	...
10258341	  772.5	  595.4	 6444.0	...
10258342	  772.2	  595.0	 6446.0	...
10258343	  773.1	  594.2	 6443.0	...
10258344	  774.2	  593.8	 6436.0	...
10258345	  775.5	  594.5	 6434.0	...
10258346	  775.6	  595.4	 6437.0	...
10258347	  775.7	  595.9	 6442.0	...
10258348	  775.7	  595.1	 6446.0	...
10258349	  775.7	  594.3	 6450.0	...
10258350	  775.3	  593.5	 6452.0	...
10258351	  774.0	  593.7	 6459.0	...
10258352	  772.6	  593.9	 6465.0	...
10258353	  771.6	  595.1	 6473.0	...
10258354	  771.7	  596.1	 6475.0	...
10258355	  772.5	  597.1	 6471.0	...
10258356	  773.2	  597.2	 6465.0	...
10258357	  773.8	  597.3	 6459.0	...
10258358	  773.4	  597.6	 6462.0	...
10258359	  772.9	  597.8	 6466.0	...
10258360	  772.0	  596.8	 6469.0	...
10258361	  771.5	  595.7	 6471.0	...
10258362	  771.1	  594.6	 6472.0	...
10258363	  771.2	  594.5	 6473.0	...
10258364	  771.3	  594.2	 6472.0	...
10258365	  771.4	  593.9	 6470.0	...
10258366	  771.5	  594.1	 6469.0	...
10258367	  771.7	  595.1	 6471.0	...
10258368	  771.8	  596.2	 6472.0	...
10258369	  771.9	  595.6	 6472.0	...
10258370	  771.8	  594.4	 6472.0	...
10258371	  772.5	  593.0	 6471.0	...
10258372	  773.4	  593.7	 6469.0	...
10258373	  773.8	  594.7	 6466.0	...
10258374	  773.4	  595.7	 6465.0	...
10258375	  772.9	  595.8	 6465.0	...
10258376	  772.6	  595.9	 6465.0	...
MSG	10258377 0000 _ Number On
10258377	  772.3	  595.4	 6466.0	...
10258378	  772.0	  594.9	 6464.0	...
10258379	  772.5	  594.3	 6463.0	...
10258380	  773.0	  594.0	 6464.0	...
10258381	  773.1	  593.7	 6464.0	...
10258382	  772.4	  593.6	 6464.0	...
10258383	  771.7	  593.9	 6462.0	...
10258384	  771.5	  594.3	 6461.0	...
10258385	  771.7	  594.6	 6464.0	...
10258386	  771.9	  595.3	 6467.0	...
10258387	  772.0	  595.9	 6470.0	...
10258388	  772.1	  596.4	 6470.0	...
10258389	  772.0	  596.4	 6470.0	...
10258390	  771.8	  595.5	 6471.0	...
10258391	  771.6	  594.7	 6476.0	...
10258392	  771.4	  593.9	 6481.0	...
10258393	  771.4	  594.0	 6485.0	...
10258394	  771.4	  593.9	 6484.0	...
10258395	  771.5	  593.9	 6483.0	...
10258396	  771.1	  594.0	 6482.0	...
10258397	  770.9	  594.2	 6482.0	...
10258398	  770.8	  594.3	 6482.0	...
10258399	  771.2	  594.1	 6482.0	...
10258400	  771.3	  593.8	 6482.0	...
10258401	  771.2	  593.7	 6482.0	...
10258402	  771.3	  594.4	 6481.0	...
10258403	  771.5	  595.2	 6483.0	...
10258404	  771.5	  595.0	 6488.0	...
10258405	  771.2	  593.9	 6491.0	...
10258406	  771.0	  592.5	 6492.0	...
10258407	  771.0	  592.1	 6491.0	...
10258408	  771.0	  591.7	 6490.0	...
10258409	  770.8	  591.5	 6489.0	...
10258410	  771.0	  592.4	 6486.0	...
10258411	  771.5	  593.3	 6485.0	...
10258412	  772.3	  594.5	 6488.0	...
10258413	  772.5	  594.7	 6492.0	...
10258414	  772.4	  594.9	 6494.0	...
10258415	  772.2	  593.9	 6492.0	...
10258416	  771.8	  592.9	 6490.0	...
10258417	  771.6	  592.3	 6490.0	...
10258418	  771.3	  592.5	 6485.0	...
10258419	  771.1	  592.6	 6481.0	...
10258420	  771.0	  592.9	 6482.0	...
10258421	  771.2	  593.4	 6485.0	...
10258422	  771.4	  594.0	 6489.0	...
10258423	  771.5	  594.4	 6490.0	...
10258424	  771.3	  594.3	 6492.0	...
10258425	  770.9	  594.1	 6494.0	...
10258426	  770.7	  593.7	 6492.0	...
10258427	  770.4	  593.6	 6493.0	...
10258428	  770.4	  594.5	 6494.0	...
10258429	  770.5	  595.5	 6496.0	...
10258430	  770.6	  595.9	 6495.0	...
10258431	  770.9	  595.2	 6495.0	...
10258432	  771.3	  594.6	 6492.0	...
10258433	  771.8	  594.9	 6489.0	...
10258434	  771.8	  595.3	 6487.0	...
10258435	  771.6	  595.5	 6488.0	...
10258436	  771.6	  595.7	 6493.0	...
10258437	  772.2	  595.8	 6498.0	...
10258438	  772.8	  595.9	 6505.0	...
10258439	  773.2	  596.1	 6507.0	...
10258440	  772.9	  596.3	 6510.0	...
10258441	  771.7	  596.7	 6510.0	...
10258442	  770.7	  596.5	 6508.0	...
10258443	  769.4	  596.0	 6506.0	...
10258444	  769.1	  595.4	 6505.0	...
10258445	  768.8	  595.4	 6506.0	...
10258446	  768.9	  595.6	 6507.0	...
10258447	  769.7	  595.7	 6509.0	...
10258448	  770.2	  595.7	 6509.0	...
10258449	  770.8	  595.8	 6508.0	...
10258450	  770.8	  595.7	 6507.0	...
10258451	  771.1	  595.5	 6508.0	...
10258452	  771.3	  595.0	 6509.0	...
10258453	  771.4	  594.7	 6507.0	...
10258454	  771.3	  593.8	 6505.0	...
10258455	  771.8	  593.2	 6504.0	...
10258456	  772.4	  592.8	 6506.0	...
10258457	  773.0	  593.4	 6514.0	...
10258458	  772.8	  594.1	 6521.0	...
10258459	  772.5	  593.8	 6524.0	...
10258460	  772.3	  593.1	 6520.0	...
10258461	  771.2	  592.5	 6522.0	...
10258462	  770.1	  593.0	 6527.0	...
10258463	  770.4	  593.6	 6525.0	...
10258464	  771.8	  595.2	 6518.0	...
10258465	  773.1	  596.6	 6506.0	...
10258466	  773.0	  597.8	 6503.0	...
10258467	  773.1	  597.8	 6501.0	...
10258468	  773.0	  596.6	 6506.0	...
10258469	  773.0	  595.6	 6510.0	...
10258470	  772.8	  594.7	 6514.0	...
10258471	  772.7	  595.0	 6515.0	...
10258472	  772.3	  595.1	 6515.0	...
10258473	  771.8	  594.8	 6514.0	...
10258474	  771.6	  594.6	 6512.0	...
10258475	  771.6	  594.3	 6518.0	...
10258476	  771.7	  594.5	 6524.0	...
10258477	  771.8	  594.9	 6531.0	...
10258478	  771.6	  595.4	 6531.0	...
10258479	  771.2	  595.6	 6532.0	...
10258480	  770.6	  595.8	 6538.0	...
10258481	  770.5	  595.7	 6542.0	...
10258482	  770.7	  595.3	 6548.0	...
10258483	  771.4	  594.9	 6549.0	...
10258484	  771.6	  594.7	 6550.0	...
10258485	  771.8	  595.3	 6550.0	...
10258486	  771.3	  596.0	 6552.0	...
10258487	  770.9	  596.9	 6554.0	...
10258488	  770.5	  597.1	 6554.0	...
10258489	  770.2	  595.4	 6553.0	...
10258490	  769.9	  593.4	 6551.0	...
10258491	  769.8	  592.6	 6553.0	...
10258492	  770.1	  593.7	 6554.0	...
10258493	  770.2	  595.1	 6549.0	...
10258494	  770.3	  595.9	 6543.0	...
10258495	  770.0	  596.8	 6535.0	...
10258496	  769.9	  597.3	 6534.0	...
10258497	  769.9	  597.4	 6535.0	...
10258498	  769.9	  596.3	 6538.0	...
10258499	  770.1	  595.3	 6542.0	...
10258500	  770.2	  594.1	 6544.0	...
10258501	  770.6	  594.1	 6545.0	...
10258502	  770.8	  594.0	 6548.0	...
10258503	  770.8	  593.5	 6557.0	...
10258504	  770.6	  593.1	 6564.0	...
10258505	  770.6	  593.2	 6569.0	...
10258506	  771.1	  593.6	 6565.0	...
10258507	  771.6	  594.2	 6562.0	...
10258508	  771.9	  594.4	 6560.0	...
10258509	  771.7	  594.6	 6561.0	...
10258510	  770.9	  594.6	 6564.0	...
10258511	  770.2	  594.3	 6566.0	...
10258512	  769.4	  594.0	 6569.0	...
10258513	  769.0	  593.7	 6570.0	...
10258514	  768.7	  594.1	 6567.0	...
10258515	  768.3	  594.7	 6564.0	...
10258516	  768.1	  595.4	 6562.0	...
10258517	  768.6	  595.5	 6566.0	...
10258518	  769.4	  595.4	 6571.0	...
10258519	  770.2	  594.6	 6573.0	...
10258520	  770.1	  592.4	 6574.0	...
10258521	  770.1	  590.2	 6575.0	...
10258522	  770.3	  590.0	 6577.0	...
10258523	  770.7	  591.0	 6579.0	...
10258524	  771.1	  592.1	 6579.0	...
10258525	  771.3	  592.8	 6574.0	...
10258526	  771.3	  593.6	 6569.0	...
10258527	  771.3	  594.0	 6565.0	...
10258528	  771.3	  593.8	 6565.0	...
10258529	  771.1	  593.6	 6571.0	...
10258530	  770.9	  593.6	 6577.0	...
10258531	  770.5	  593.1	 6587.0	...
10258532	  770.3	  592.6	 6592.0	...
10258533	  770.1	  592.4	 6596.0	...
10258534	  770.5	  592.8	 6584.0	...
10258535	  770.7	  593.2	 6571.0	...
10258536	  770.9	  593.3	 6563.0	...
10258537	  771.8	  593.2	 6568.0	...
10258538	  772.9	  593.0	 6573.0	...
10258539	  774.0	  592.8	 6573.0	...
10258540	  774.1	  592.8	 6573.0	...
10258541	  773.8	  592.8	 6570.0	...
10258542	  773.5	  592.9	 6566.0	...
10258543	  773.2	  592.7	 6562.0	...
10258544	  773.2	  592.2	 6562.0	...
10258545	  772.8	  592.2	 6570.0	...
10258546	  772.4	  592.2	 6578.0	...
10258547	  772.0	  592.5	 6585.0	...
10258548	  772.2	  592.4	 6585.0	...
10258549	  772.4	  592.8	 6584.0	...
10258550	  772.7	  593.3	 6582.0	...
10258551	  773.0	  592.8	 6578.0	...
10258552	  773.2	  591.7	 6575.0	...
10258553	  773.5	  590.5	 6583.0	...
10258554	  773.2	  590.5	 6593.0	...
10258555	  773.0	  590.5	 6603.0	...
10258556	  772.7	  590.6	 6604.0	...
10258557	  772.2	  590.7	 6605.0	...
10258558	  771.7	  591.0	 6606.0	...
10258559	  771.2	  590.9	 6602.0	...
10258560	  771.2	  590.3	 6598.0	...
10258561	  771.3	  589.5	 6595.0	...
10258562	  771.4	  589.3	 6595.0	...
10258563	  771.6	  589.7	 6597.0	...
10258564	  771.9	  589.8	 6599.0	...
10258565	  772.3	  589.6	 6602.0	...
10258566	  772.5	  589.0	 6606.0	...
10258567	  772.6	  588.7	 6610.0	...
10258568	  773.3	  588.5	 6613.0	...
10258569	  774.1	  588.6	 6613.0	...
10258570	  774.9	  588.8	 6608.0	...
10258571	  774.7	  588.9	 6603.0	...
10258572	  774.3	  590.0	 6611.0	...
10258573	  774.1	  591.2	 6625.0	...
10258574	  773.5	  592.1	 6635.0	...
10258575	  772.9	  591.6	 6629.0	...
10258576	  772.3	  591.1	 6622.0	...
10258577	  772.1	  590.8	 6620.0	...
10258578	  772.1	  590.9	 6621.0	...
10258579	  772.1	  590.3	 6628.0	...
10258580	  772.5	  589.3	 6634.0	...
10258581	  772.9	  588.2	 6639.0	...
10258582	  773.2	  588.0	 6639.0	...
10258583	  773.1	  588.0	 6639.0	...
10258584	  773.1	  588.0	 6639.0	...
10258585	  773.0	  588.3	 6639.0	...
10258586	  772.9	  589.7	 6639.0	...
10258587	  771.8	  591.1	 6640.0	...
10258588	  770.8	  592.2	 6640.0	...
10258589	  770.7	  591.8	 6641.0	...
10258590	  771.5	  590.9	 6644.0	...
10258591	  771.8	  590.1	 6649.0	...
10258592	  771.3	  589.7	 6654.0	...
10258593	  770.8	  589.6	 6654.0	...
10258594	  770.7	  590.1	 6654.0	...
10258595	  770.6	  590.8	 6656.0	...
10258596	  770.6	  591.4	 6658.0	...
10258597	  770.6	  591.4	 6659.0	...
10258598	  770.6	  591.3	 6661.0	...
10258599	  770.8	  591.2	 6663.0	...
10258600	  770.9	  591.2	 6664.0	...
10258601	  771.0	  591.2	 6665.0	...
10258602	  771.0	  592.1	 6667.0	...
10258603	  770.7	  592.8	 6671.0	...
10258604	  770.3	  593.3	 6671.0	...
10258605	  769.6	  593.3	 6670.0	...
10258606	  769.3	  593.5	 6670.0	...
10258607	  769.4	  592.4	 6673.0	...
10258608	  769.9	  590.6	 6681.0	...
10258609	  770.4	  588.9	 6685.0	...
10258610	  770.6	  589.1	 6692.0	...
10258611	  771.4	  589.5	 6693.0	...
10258612	  772.0	  589.6	 6695.0	...
10258613	  771.2	  589.4	 6695.0	...
10258614	  769.8	  589.7	 6695.0	...
10258615	  768.3	  590.4	 6695.0	...
10258616	  767.9	  590.5	 6704.0	...
10258617	  767.5	  590.4	 6713.0	...
10258618	  769.4	  590.3	 6713.0	...
10258619	  771.5	  590.6	 6703.0	...
10258620	  773.1	  590.4	 6693.0	...
10258621	  772.6	  589.8	 6692.0	...
10258622	  771.8	  589.4	 6691.0	...
10258623	  771.4	  589.0	 6691.0	...
10258624	  771.1	  588.9	 6692.0	...
10258625	  771.7	  589.5	 6692.0	...
10258626	  772.4	  590.2	 6691.0	...
10258627	  772.7	  590.5	 6690.0	...
10258628	  771.8	  590.2	 6690.0	...
10258629	  771.0	  590.4	 6690.0	...
10258630	  770.5	  590.8	 6689.0	...
10258631	  770.8	  591.1	 6687.0	...
10258632	  771.0	  591.1	 6692.0	...
10258633	  771.1	  591.1	 6698.0	...
10258634	  772.1	  591.1	 6702.0	...
10258635	  773.3	  591.1	 6700.0	...
10258636	  773.5	  591.3	 6697.0	...
10258637	  772.6	  591.5	 6695.0	...
10258638	  771.1	  591.4	 6696.0	...
10258639	  770.6	  591.2	 6695.0	...
10258640	  770.1	  591.0	 6693.0	...
10258641	  770.2	  591.1	 6692.0	...
10258642	  770.2	  591.2	 6695.0	...
10258643	  770.2	  591.3	 6699.0	...
10258644	  770.2	  591.6	 6702.0	...
10258645	  770.7	  591.8	 6701.0	...
10258646	  771.2	  591.4	 6699.0	...
10258647	  771.6	  590.4	 6695.0	...
10258648	  771.8	  589.4	 6695.0	...
10258649	  772.0	  589.0	 6700.0	...
10258650	  771.2	  589.3	 6713.0	...
10258651	  770.2	  589.6	 6724.0	...
10258652	  769.3	  589.7	 6733.0	...
10258653	  769.4	  589.8	 6733.0	...
10258654	  769.6	  590.1	 6733.0	...
10258655	  769.7	  590.7	 6735.0	...
10258656	  769.8	  591.3	 6737.0	...
10258657	  769.9	  591.2	 6740.0	...
10258658	  770.0	  590.6	 6742.0	...
10258659	  770.1	  589.3	 6743.0	...
10258660	  770.2	  588.5	 6743.0	...
10258661	  770.1	  587.7	 6740.0	...
10258662	  770.0	  588.2	 6733.0	...
10258663	  770.0	  589.2	 6726.0	...
10258664	  770.6	  590.1	 6720.0	...
10258665	  771.0	  590.5	 6722.0	...
10258666	  771.4	  590.3	 6723.0	...
10258667	  771.0	  590.1	 6724.0	...
10258668	  770.5	  589.5	 6724.0	...
10258669	  769.9	  589.0	 6730.0	...
10258670	  769.5	  589.0	 6736.0	...
10258671	  769.5	  589.4	 6735.0	...
10258672	  769.8	  589.7	 6730.0	...
10258673	  770.2	  589.5	 6727.0	...
10258674	  770.0	  589.5	 6733.0	...
10258675	  769.4	  589.9	 6737.0	...
10258676	  768.2	  590.8	 6738.0	...
10258677	  768.0	  591.6	 6738.0	...
10258678	  767.7	  591.8	 6737.0	...
10258679	  767.8	  591.8	 6736.0	...
10258680	  767.7	  591.9	 6734.0	...
10258681	  766.0	  592.1	 6737.0	...
10258682	  763.8	  592.9	 6740.0	...
10258683	  761.3	  593.7	 6743.0	...
10258684	  759.3	  593.9	 6744.0	...
10258685	  757.6	  593.1	 6745.0	...
10258686	  756.5	  592.7	 6747.0	...
10258687	  756.9	  592.5	 6747.0	...
10258688	  757.3	  592.7	 6748.0	...
10258689	  756.1	  592.4	 6757.0	...
10258690	  754.4	  591.7	 6765.0	...
10258691	  753.1	  591.1	 6773.0	...
10258692	  753.5	  590.4	 6777.0	...
10258693	  754.5	  590.0	 6781.0	...
MSG	10258694 0000 _ Number Off
10258694	  755.8	  589.7	 6783.0	...
10258695	  757.3	  589.5	 6774.0	...
10258696	  758.2	  589.5	 6761.0	...
10258697	  758.0	  590.0	 6752.0	...
10258698	  757.6	  590.4	 6749.0	...
10258699	  756.9	  590.4	 6750.0	...
10258700	  756.5	  589.8	 6759.0	...
10258701	  757.4	  589.0	 6769.0	...
10258702	  758.6	  588.3	 6777.0	...
10258703	  759.6	  588.0	 6775.0	...
10258704	  759.5	  588.4	 6773.0	...
10258705	  759.4	  589.1	 6770.0	...
10258706	  759.6	  589.7	 6770.0	...
10258707	  759.6	  589.8	 6771.0	...
10258708	  758.4	  590.0	 6770.0	...
10258709	  757.1	  589.7	 6770.0	...
10258710	  756.0	  589.3	 6770.0	...
10258711	  756.2	  588.8	 6773.0	...
10258712	  756.4	  588.8	 6781.0	...
10258713	  756.3	  589.2	 6788.0	...
10258714	  756.1	  589.4	 6793.0	...
10258715	  755.9	  589.6	 6793.0	...
10258716	  755.9	  589.3	 6794.0	...
10258717	  756.0	  589.2	 6795.0	...
10258718	  756.5	  589.3	 6793.0	...
10258719	  756.8	  589.6	 6790.0	...
10258720	  756.8	  589.2	 6790.0	...
10258721	  756.5	  588.4	 6793.0	...
10258722	  756.0	  587.5	 6800.0	...
10258723	  755.7	  587.4	 6803.0	...
10258724	  755.5	  587.3	 6805.0	...
10258725	  755.4	  587.6	 6798.0	...
10258726	  755.5	  588.8	 6791.0	...
10258727	  755.6	  589.8	 6787.0	...
10258728	  755.7	  589.7	 6791.0	...
10258729	  755.7	  588.8	 6795.0	...
10258730	  755.5	  587.9	 6798.0	...
10258731	  755.4	  588.0	 6803.0	...
10258732	  755.5	  588.4	 6808.0	...
10258733	  755.9	  588.7	 6809.0	...
10258734	  756.3	  589.0	 6805.0	...
10258735	  756.5	  589.1	 6802.0	...
10258736	  756.3	  589.2	 6801.0	...
10258737	  756.2	  589.3	 6801.0	...
10258738	  756.0	  589.3	 6802.0	...
10258739	  756.0	  589.3	 6802.0	...
10258740	  756.9	  589.3	 6803.0	...
10258741	  757.7	  589.3	 6806.0	...
10258742	  757.7	  589.4	 6808.0	...
10258743	  756.8	  589.4	 6811.0	...
10258744	  756.0	  588.2	 6812.0	...
10258745	  756.1	  586.9	 6816.0	...
10258746	  756.4	  586.6	 6819.0	...
10258747	  756.6	  587.2	 6821.0	...
10258748	  756.8	  587.4	 6818.0	...
10258749	  756.9	  586.9	 6816.0	...
10258750	  757.0	  586.8	 6815.0	...
10258751	  756.7	  587.2	 6815.0	...
10258752	  756.4	  587.6	 6815.0	...
10258753	  756.1	  587.8	 6814.0	...
10258754	  756.2	  587.7	 6813.0	...
10258755	  756.2	  587.5	 6813.0	...
10258756	  756.4	  587.4	 6814.0	...
10258757	  756.7	  587.5	 6811.0	...
10258758	  757.0	  587.9	 6808.0	...
10258759	  756.5	  588.3	 6814.0	...
10258760	  755.8	  587.9	 6823.0	...
10258761	  755.1	  587.2	 6832.0	...
10258762	  755.3	  586.4	 6831.0	...
10258763	  755.7	  586.3	 6830.0	...
10258764	  756.3	  586.5	 6830.0	...
10258765	  756.8	  587.0	 6832.0	...
10258766	  757.4	  587.9	 6834.0	...
10258767	  757.1	  588.6	 6835.0	...
10258768	  755.2	  588.6	 6835.0	...
10258769	  753.3	  588.3	 6836.0	...
10258770	  752.9	  588.4	 6832.0	...
10258771	  753.9	  588.9	 6827.0	...
10258772	  755.2	  588.9	 6822.0	...
10258773	  755.5	  588.3	 6823.0	...
10258774	  755.9	  587.8	 6825.0	...
10258775	  755.2	  588.0	 6828.0	...
10258776	  754.5	  588.2	 6830.0	...
10258777	  753.2	  588.5	 6831.0	...
10258778	  752.6	  588.4	 6827.0	...
10258779	  753.6	  588.0	 6823.0	...
10258780	  755.2	  588.1	 6819.0	...
10258781	  756.9	  588.4	 6818.0	...
10258782	  756.6	  588.8	 6818.0	...
10258783	  755.3	  588.7	 6823.0	...
10258784	  753.9	  588.6	 6829.0	...
10258785	  753.8	  588.8	 6829.0	...
10258786	  754.4	  589.3	 6822.0	...
10258787	  755.1	  589.9	 6816.0	...
10258788	  755.4	  590.2	 6817.0	...
10258789	  756.0	  590.1	 6819.0	...
10258790	  756.5	  589.8	 6822.0	...
10258791	  755.8	  589.8	 6823.0	...
10258792	  755.2	  589.9	 6822.0	...
10258793	  755.3	  590.1	 6821.0	...
10258794	  756.0	  590.4	 6820.0	...
10258795	  756.7	  590.7	 6821.0	...
10258796	  756.6	  590.9	 6821.0	...
10258797	  756.6	  590.9	 6817.0	...
10258798	  756.6	  590.9	 6812.0	...
10258799	  756.4	  591.1	 6806.0	...
10258800	  756.4	  591.3	 6804.0	...
10258801	  755.9	  591.2	 6804.0	...
10258802	  755.5	  591.0	 6801.0	...
10258803	  755.2	  590.6	 6798.0	...
10258804	  755.4	  590.5	 6795.0	...
10258805	  755.8	  590.3	 6793.0	...
10258806	  756.3	  590.2	 6791.0	...
10258807	  757.0	  590.3	 6793.0	...
10258808	  757.5	  590.5	 6797.0	...
10258809	  757.2	  590.0	 6802.0	...
10258810	  756.6	  589.4	 6803.0	...
10258811	  755.9	  588.8	 6803.0	...
10258812	  755.5	  588.4	 6803.0	...
10258813	  755.2	  588.2	 6810.0	...
10258814	  755.1	  588.0	 6817.0	...
10258815	  756.1	  588.3	 6818.0	...
10258816	  756.7	  588.8	 6813.0	...
10258817	  757.3	  589.2	 6811.0	...
10258818	  757.1	  588.7	 6814.0	...
10258819	  756.7	  588.1	 6818.0	...
10258820	  756.3	  588.2	 6818.0	...
10258821	  755.6	  589.3	 6817.0	...
10258822	  755.4	  590.9	 6815.0	...
10258823	  755.8	  591.7	 6813.0	...
10258824	  756.4	  591.9	 6811.0	...
10258825	  757.0	  591.7	 6808.0	...
10258826	  756.9	  591.5	 6805.0	...
10258827	  756.9	  591.3	 6803.0	...
10258828	  756.7	  591.1	 6805.0	...
10258829	  756.5	  591.0	 6806.0	...
10258830	  756.4	  591.1	 6807.0	...
10258831	  756.5	  591.5	 6807.0	...
10258832	  756.5	  591.8	 6807.0	...
10258833	  756.5	  592.0	 6807.0	...
10258834	  756.9	  591.7	 6808.0	...
10258835	  757.4	  591.5	 6808.0	...
10258836	  757.7	  591.2	 6806.0	...
10258837	  757.6	  591.2	 6802.0	...
10258838	  757.4	  590.6	 6799.0	...
10258839	  757.4	  590.1	 6798.0	...
10258840	  757.5	  589.5	 6799.0	...
10258841	  757.7	  589.3	 6800.0	...
10258842	  757.9	  589.1	 6803.0	...
10258843	  758.2	  589.0	 6804.0	...
10258844	  757.7	  590.3	 6806.0	...
10258845	  756.8	  591.7	 6808.0	...
10258846	  756.9	  592.1	 6809.0	...
10258847	  757.9	  591.2	 6810.0	...
10258848	  759.0	  590.2	 6811.0	...
10258849	  759.3	  590.0	 6805.0	...
10258850	  759.5	  589.9	 6799.0	...
10258851	  759.5	  589.9	 6793.0	...
10258852	  759.3	  589.9	 6800.0	...
10258853	  759.2	  589.6	 6806.0	...
10258854	  759.1	  588.9	 6813.0	...
10258855	  758.9	  588.3	 6813.0	...
10258856	  758.6	  588.9	 6812.0	...
10258857	  758.0	  589.9	 6810.0	...
10258858	  757.4	  590.2	 6808.0	...
10258859	  756.7	  589.6	 6809.0	...
10258860	  757.0	  588.6	 6804.0	...
10258861	  757.5	  588.2	 6799.0	...
10258862	  758.1	  587.8	 6794.0	...
10258863	  758.1	  587.6	 6799.0	...
10258864	  757.9	  587.7	 6804.0	...
10258865	  757.5	  587.4	 6808.0	...
10258866	  757.0	  587.0	 6807.0	...
10258867	  756.7	  586.4	 6803.0	...
10258868	  756.6	  586.3	 6798.0	...
10258869	  756.6	  586.2	 6797.0	...
10258870	  756.6	  586.3	 6799.0	...
10258871	  756.6	  586.3	 6802.0	...
10258872	  756.3	  586.3	 6803.0	...
10258873	  756.0	  586.6	 6803.0	...
10258874	  756.3	  587.3	 6803.0	...
10258875	  756.9	  587.9	 6802.0	...
10258876	  757.1	  588.5	 6800.0	...
10258877	  757.3	  588.3	 6797.0	...
10258878	  757.5	  588.0	 6794.0	...
10258879	  758.4	  588.3	 6786.0	...
10258880	  758.8	  588.8	 6780.0	...
10258881	  759.1	  589.3	 6777.0	...
10258882	  759.0	  589.4	 6779.0	...
10258883	  758.9	  588.8	 6779.0	...
10258884	  758.7	  588.1	 6779.0	...
10258885	  758.7	  587.3	 6785.0	...
10258886	  758.8	  587.1	 6792.0	...
10258887	  759.0	  587.0	 6799.0	...
10258888	  759.0	  586.9	 6798.0	...
10258889	  758.8	  586.6	 6797.0	...
10258890	  758.7	  586.2	 6796.0	...
10258891	  758.8	  587.0	 6797.0	...
10258892	  757.5	  588.4	 6800.0	...
10258893	  756.1	  589.3	 6802.0	...
10258894	  754.6	  588.5	 6802.0	...
MSG	10258895 0000 _ Number On
10258895	  754.4	  587.5	 6802.0	...
10258896	  754.5	  587.1	 6803.0	...
10258897	  754.7	  587.2	 6810.0	...
10258898	  755.4	  587.1	 6817.0	...
10258899	  756.4	  587.0	 6816.0	...
10258900	  757.5	  587.4	 6809.0	...
10258901	  756.9	  587.9	 6802.0	...
10258902	  755.8	  588.4	 6801.0	...
10258903	  754.5	  588.2	 6801.0	...
10258904	  754.3	  587.5	 6798.0	...
10258905	  754.2	  586.9	 6797.0	...
10258906	  754.4	  586.4	 6797.0	...
10258907	  755.0	  586.3	 6799.0	...
10258908	  756.2	  586.3	 6801.0	...
10258909	  757.2	  586.6	 6801.0	...
10258910	  757.6	  586.9	 6799.0	...
10258911	  757.2	  587.3	 6798.0	...
10258912	  756.8	  587.4	 6797.0	...
10258913	  757.0	  587.2	 6796.0	...
10258914	  757.4	  587.0	 6796.0	...
10258915	  757.9	  586.8	 6795.0	...
10258916	  758.0	  586.7	 6796.0	...
10258917	  756.5	  586.9	 6796.0	...
10258918	  755.0	  587.1	 6808.0	...
10258919	  753.4	  587.3	 6819.0	...
10258920	  753.8	  586.9	 6826.0	...
10258921	  754.1	  586.2	 6821.0	...
10258922	  754.5	  585.4	 6817.0	...
10258923	  754.6	  585.8	 6816.0	...
10258924	  755.0	  586.4	 6815.0	...
10258925	  755.4	  587.0	 6814.0	...
10258926	  755.9	  587.0	 6813.0	...
10258927	  756.3	  587.2	 6812.0	...
10258928	  756.7	  587.8	 6811.0	...
10258929	  756.6	  588.2	 6811.0	...
10258930	  756.4	  588.5	 6811.0	...
10258931	  756.1	  588.3	 6811.0	...
10258932	  756.0	  587.7	 6811.0	...
10258933	  756.0	  587.1	 6811.0	...
10258934	  755.9	  587.0	 6809.0	...
10258935	  755.7	  587.3	 6807.0	...
10258936	  755.3	  587.4	 6807.0	...
10258937	  755.1	  587.4	 6811.0	...
10258938	  754.8	  587.2	 6815.0	...
10258939	  754.7	  586.9	 6818.0	...
10258940	  754.7	  586.3	 6818.0	...
10258941	  754.4	  585.8	 6814.0	...
10258942	  754.3	  586.0	 6808.0	...
10258943	  755.2	  586.7	 6802.0	...
10258944	  756.6	  587.3	 6799.0	...
10258945	  758.0	  587.6	 6803.0	...
10258946	  758.1	  587.8	 6806.0	...
10258947	  757.4	  587.5	 6809.0	...
10258948	  756.7	  586.8	 6809.0	...
10258949	  756.3	  586.0	 6811.0	...
10258950	  755.9	  585.3	 6813.0	...
10258951	  755.6	  584.6	 6812.0	...
10258952	  755.5	  585.8	 6811.0	...
10258953	  755.8	  587.6	 6810.0	...
10258954	  755.6	  587.5	 6810.0	...
10258955	  755.2	  585.8	 6813.0	...
10258956	  754.9	  584.5	 6817.0	...
10258957	  755.1	  585.1	 6821.0	...
10258958	  755.3	  585.1	 6823.0	...
10258959	  754.4	  584.6	 6829.0	...
10258960	  753.5	  584.0	 6831.0	...
10258961	  753.0	  583.7	 6831.0	...
10258962	  753.5	  583.7	 6827.0	...
10258963	  753.8	  583.6	 6828.0	...
10258964	  753.5	  583.6	 6828.0	...
10258965	  753.1	  583.2	 6829.0	...
10258966	  753.0	  582.8	 6828.0	...
10258967	  754.5	  583.9	 6828.0	...
10258968	  756.0	  585.5	 6827.0	...
10258969	  757.1	  586.6	 6818.0	...
10258970	  757.0	  586.1	 6809.0	...
10258971	  756.3	  585.2	 6800.0	...
10258972	  755.7	  584.8	 6802.0	...
10258973	  755.0	  584.3	 6807.0	...
10258974	  754.8	  584.4	 6812.0	...
10258975	  754.6	  584.4	 6818.0	...
10258976	  754.6	  584.5	 6820.0	...
10258977	  754.6	  584.4	 6825.0	...
10258978	  754.7	  584.2	 6827.0	...
10258979	  754.7	  584.0	 6828.0	...
10258980	  754.6	  583.9	 6823.0	...
10258981	  754.5	  584.0	 6818.0	...
10258982	  754.6	  584.8	 6816.0	...
10258983	  754.7	  585.4	 6816.0	...
10258984	  754.8	  585.0	 6818.0	...
10258985	  754.7	  584.1	 6820.0	...
10258986	  754.6	  582.7	 6824.0	...
10258987	  754.5	  582.4	 6827.0	...
10258988	  754.6	  582.8	 6831.0	...
10258989	  754.5	  583.8	 6831.0	...
10258990	  754.5	  584.9	 6828.0	...
10258991	  754.2	  585.8	 6826.0	...
10258992	  753.9	  586.4	 6828.0	...
10258993	  753.7	  587.0	 6831.0	...
10258994	  753.8	  586.9	 6833.0	...
10258995	  754.2	  586.9	 6837.0	...
10258996	  754.5	  586.7	 6842.0	...
10258997	  754.6	  586.3	 6844.0	...
10258998	  754.4	  585.7	 6840.0	...
10258999	  754.2	  585.3	 6837.0	...
10259000	  753.9	  585.0	 6838.0	...
10259001	  753.4	  585.0	 6839.0	...
10259002	  752.8	  584.9	 6843.0	...
10259003	  752.2	  584.9	 6847.0	...
10259004	  752.2	  584.8	 6851.0	...
10259005	  752.5	  584.6	 6853.0	...
10259006	  752.9	  584.4	 6854.0	...
10259007	  752.7	  584.4	 6854.0	...
10259008	  752.3	  584.5	 6855.0	...
10259009	  752.2	  584.4	 6859.0	...
10259010	  752.6	  584.3	 6864.0	...
10259011	  753.4	  584.0	 6868.0	...
10259012	  753.8	  583.9	 6868.0	...
10259013	  754.1	  583.8	 6866.0	...
10259014	  754.2	  583.9	 6864.0	...
10259015	  754.1	  583.6	 6862.0	...
10259016	  754.0	  583.1	 6863.0	...
10259017	  753.7	  582.6	 6865.0	...
10259018	  753.6	  581.8	 6863.0	...
10259019	  753.6	  581.3	 6861.0	...
10259020	  753.7	  580.8	 6860.0	...
10259021	  753.7	  580.8	 6862.0	...
10259022	  753.7	  580.9	 6865.0	...
10259023	  753.4	  581.5	 6867.0	...
10259024	  753.1	  582.1	 6869.0	...
10259025	  752.7	  582.6	 6873.0	...
10259026	  752.2	  582.7	 6879.0	...
10259027	  751.9	  582.7	 6886.0	...
10259028	  751.6	  582.8	 6890.0	...
10259029	  751.8	  583.1	 6889.0	...
10259030	  751.5	  583.5	 6884.0	...
10259031	  751.3	  583.9	 6878.0	...
10259032	  751.2	  585.0	 6878.0	...
10259033	  751.6	  585.9	 6879.0	...
10259034	  752.0	  586.7	 6879.0	...
10259035	  752.5	  586.7	 6878.0	...
10259036	  753.0	  586.7	 6876.0	...
10259037	  753.4	  585.8	 6874.0	...
10259038	  753.1	  585.0	 6874.0	...
10259039	  752.6	  583.8	 6882.0	...
10259040	  752.2	  583.5	 6888.0	...
10259041	  752.2	  583.2	 6895.0	...
10259042	  751.8	  583.3	 6895.0	...
10259043	  751.4	  584.2	 6896.0	...
10259044	  751.9	  585.9	 6896.0	...
10259045	  752.9	  587.4	 6893.0	...
10259046	  753.4	  586.8	 6891.0	...
10259047	  752.6	  585.4	 6892.0	...
10259048	  751.7	  583.9	 6891.0	...
10259049	  751.5	  583.7	 6890.0	...
10259050	  751.6	  583.3	 6890.0	...
10259051	  751.8	  583.2	 6892.0	...
10259052	  751.8	  583.0	 6894.0	...
10259053	  751.1	  583.4	 6896.0	...
10259054	  750.4	  584.1	 6898.0	...
10259055	  749.9	  584.8	 6894.0	...
10259056	  750.4	  585.1	 6890.0	...
10259057	  750.9	  585.1	 6885.0	...
10259058	  751.2	  585.1	 6884.0	...
10259059	  751.1	  584.9	 6883.0	...
10259060	  751.0	  584.7	 6882.0	...
10259061	  752.1	  584.2	 6882.0	...
10259062	  753.3	  584.0	 6880.0	...
10259063	  754.6	  584.1	 6874.0	...
10259064	  754.8	  584.5	 6863.0	...
10259065	  755.3	  584.9	 6853.0	...
10259066	  755.8	  584.8	 6856.0	...
10259067	  755.3	  584.5	 6865.0	...
10259068	  754.4	  583.9	 6873.0	...
10259069	  752.6	  583.6	 6877.0	...
10259070	  751.7	  583.4	 6880.0	...
10259071	  752.1	  583.0	 6880.0	...
10259072	  753.2	  582.3	 6877.0	...
10259073	  753.9	  581.6	 6874.0	...
10259074	  753.4	  581.4	 6876.0	...
10259075	  752.9	  581.3	 6877.0	...
10259076	  752.5	  581.0	 6877.0	...
10259077	  752.1	  580.7	 6881.0	...
10259078	  752.3	  580.7	 6887.0	...
10259079	  753.0	  580.8	 6893.0	...
10259080	  753.7	  580.8	 6895.0	...
10259081	  753.8	  580.8	 6897.0	...
10259082	  753.7	  580.9	 6897.0	...
10259083	  753.5	  581.0	 6895.0	...
10259084	  753.2	  581.1	 6894.0	...
10259085	  753.0	  580.8	 6893.0	...
10259086	  753.0	  580.6	 6892.0	...
10259087	  752.8	  580.5	 6891.0	...
10259088	  752.0	  581.0	 6903.0	...
10259089	  751.2	  581.4	 6915.0	...
10259090	  751.5	  581.5	 6921.0	...
10259091	  752.5	  581.3	 6916.0	...
10259092	  753.5	  580.8	 6913.0	...
10259093	  753.5	  580.4	 6916.0	...
10259094	  753.5	  580.1	 6920.0	...
10259095	  753.3	  580.4	 6922.0	...
10259096	  753.0	  580.9	 6924.0	...
10259097	  752.8	  581.3	 6923.0	...
10259098	  752.7	  581.8	 6925.0	...
10259099	  752.7	  582.1	 6927.0	...
10259100	  752.6	  582.4	 6930.0	...
10259101	  752.5	  582.4	 6931.0	...
10259102	  752.7	  582.5	 6931.0	...
10259103	  752.6	  582.5	 6930.0	...
10259104	  752.5	  582.2	 6928.0	...
10259105	  752.4	  580.5	 6926.0	...
10259106	  752.4	  578.9	 6925.0	...
10259107	  752.7	  578.8	 6928.0	...
10259108	  753.0	  580.2	 6931.0	...
10259109	  753.2	  581.3	 6934.0	...
10259110	  753.4	  580.8	 6935.0	...
10259111	  753.5	  580.2	 6936.0	...
10259112	  753.3	  580.0	 6937.0	...
10259113	  753.0	  580.6	 6937.0	...
10259114	  753.4	  581.6	 6928.0	...
10259115	  754.3	  582.6	 6919.0	...
10259116	  754.4	  582.2	 6911.0	...
10259117	  753.8	  581.4	 6915.0	...
10259118	  753.3	  580.1	 6920.0	...
10259119	  753.4	  579.7	 6923.0	...
10259120	  753.3	  579.4	 6925.0	...
10259121	  752.3	  579.1	 6934.0	...
10259122	  751.4	  578.7	 6944.0	...
10259123	  750.7	  578.4	 6954.0	...
10259124	  750.2	  578.7	 6954.0	...
10259125	  749.9	  579.6	 6954.0	...
10259126	  750.5	  580.3	 6953.0	...
10259127	  751.7	  580.8	 6950.0	...
10259128	  752.8	  580.8	 6949.0	...
10259129	  752.8	  580.9	 6950.0	...
10259130	  752.6	  580.7	 6953.0	...
10259131	  752.8	  580.5	 6948.0	...
10259132	  753.1	  580.4	 6943.0	...
10259133	  753.5	  580.5	 6936.0	...
10259134	  753.5	  580.6	 6935.0	...
10259135	  753.0	  580.8	 6939.0	...
10259136	  752.4	  580.8	 6945.0	...
10259137	  752.4	  580.8	 6950.0	...
10259138	  753.0	  580.3	 6951.0	...
10259139	  753.7	  579.8	 6952.0	...
10259140	  753.8	  580.4	 6952.0	...
10259141	  754.0	  581.3	 6952.0	...
10259142	  753.9	  580.2	 6951.0	...
10259143	  753.8	  578.2	 6950.0	...
10259144	  754.0	  577.4	 6950.0	...
10259145	  754.6	  578.5	 6950.0	...
10259146	  755.1	  579.2	 6956.0	...
10259147	  754.4	  578.1	 6961.0	...
10259148	  753.3	  577.2	 6964.0	...
10259149	  752.8	  577.5	 6961.0	...
10259150	  753.3	  578.4	 6955.0	...
10259151	  753.8	  579.7	 6953.0	...
10259152	  753.8	  580.2	 6953.0	...
10259153	  753.8	  580.7	 6956.0	...
10259154	  753.8	  580.7	 6962.0	...
10259155	  753.8	  579.5	 6965.0	...
10259156	  753.8	  578.4	 6969.0	...
10259157	  753.9	  577.5	 6969.0	...
10259158	  753.6	  578.0	 6970.0	...
10259159	  752.9	  578.6	 6971.0	...
10259160	  752.1	  579.3	 6973.0	...
10259161	  753.0	  579.4	 6975.0	...
10259162	  754.3	  579.5	 6975.0	...
10259163	  755.6	  579.7	 6970.0	...
10259164	  755.6	  580.1	 6965.0	...
10259165	  755.4	  580.5	 6967.0	...
10259166	  754.9	  580.8	 6973.0	...
10259167	  754.3	  581.1	 6980.0	...
10259168	  753.8	  581.0	 6985.0	...
10259169	  753.2	  580.3	 6995.0	...
10259170	  752.4	  578.7	 7006.0	...
10259171	  751.4	  577.6	 7012.0	...
10259172	  750.9	  577.1	 7012.0	...
10259173	  750.8	  578.3	 7013.0	...
10259174	  750.8	  579.8	 7015.0	...
10259175	  750.4	  580.9	 7016.0	...
10259176	  749.7	  580.4	 7016.0	...
10259177	  749.4	  579.9	 7017.0	...
10259178	  749.6	  579.3	 7019.0	...
10259179	  750.1	  579.5	 7016.0	...
10259180	  750.8	  579.4	 7011.0	...
10259181	  751.4	  579.6	 7006.0	...
10259182	  751.7	  579.8	 7004.0	...
10259183	  751.0	  579.9	 7011.0	...
10259184	  750.2	  580.2	 7017.0	...
10259185	  749.4	  580.4	 7021.0	...
10259186	  749.4	  580.9	 7019.0	...
10259187	  749.3	  580.8	 7017.0	...
10259188	  749.5	  580.6	 7016.0	...
10259189	  749.8	  579.8	 7015.0	...
10259190	  750.3	  578.9	 7013.0	...
10259191	  750.5	  577.9	 7011.0	...
10259192	  750.7	  577.6	 7011.0	...
10259193	  751.0	  577.5	 7013.0	...
10259194	  751.1	  577.5	 7017.0	...
10259195	  751.0	  577.7	 7019.0	...
10259196	  750.6	  577.9	 7021.0	...
10259197	  750.2	  578.1	 7020.0	...
10259198	  749.8	  578.4	 7019.0	...
10259199	  749.6	  578.8	 7018.0	...
10259200	  749.6	  579.1	 7018.0	...
10259201	  750.0	  579.2	 7018.0	...
10259202	  751.9	  579.0	 7015.0	...
10259203	  753.7	  578.8	 7009.0	...
10259204	  754.2	  578.4	 7002.0	...
10259205	  753.7	  578.1	 7000.0	...
10259206	  753.4	  578.6	 7002.0	...
10259207	  753.9	  579.4	 7003.0	...
10259208	  753.9	  579.5	 7006.0	...
MSG	10259209 0000 _ Number Off
10259209	  753.8	  578.9	 7011.0	...
10259210	  753.8	  577.9	 7017.0	...
10259211	  753.8	  577.5	 7019.0	...
10259212	  753.8	  577.0	 7017.0	...
10259213	  753.8	  576.8	 7015.0	...
10259214	  752.2	  576.6	 7023.0	...
10259215	  750.5	  576.1	 7034.0	...
10259216	  750.1	  575.6	 7043.0	...
10259217	  751.4	  575.3	 7043.0	...
10259218	  752.7	  575.5	 7042.0	...
10259219	  752.7	  575.8	 7041.0	...
10259220	  753.0	  576.0	 7042.0	...
10259221	  754.3	  574.3	 7045.0	...
10259222	  755.7	  572.8	 7047.0	...
10259223	  756.6	  571.7	 7046.0	...
10259224	  756.5	  572.4	 7047.0	...
10259225	  756.2	  571.6	 7048.0	...
10259226	  756.5	  571.3	 7044.0	...
10259227	  756.6	  571.0	 7038.0	...
10259228	  756.9	  570.5	 7030.0	...
10259229	  756.9	  569.0	 7029.0	...
10259230	  756.5	  567.6	 7028.0	...
10259231	  755.9	  567.4	 7028.0	...
10259232	  755.2	  567.0	 7029.0	...
10259233	  754.8	  566.6	 7029.0	...
10259234	  754.7	  566.6	 7030.0	...
10259235	  754.1	  566.7	 7030.0	...
10259236	  753.4	  566.9	 7030.0	...
10259237	  752.7	  567.0	 7029.0	...
10259238	  752.4	  566.0	 7032.0	...
10259239	  752.7	  564.9	 7037.0	...
10259240	  753.0	  565.6	 7041.0	...
10259241	  753.5	  567.4	 7041.0	...
10259242	  753.2	  569.2	 7047.0	...
10259243	  752.9	  569.3	 7053.0	...
10259244	  752.7	  569.5	 7060.0	...
10259245	  752.7	  568.3	 7062.0	...
10259246	  752.7	  566.9	 7060.0	...
10259247	  752.2	  566.1	 7057.0	...
10259248	  751.7	  566.6	 7052.0	...
10259249	  752.9	  566.7	 7048.0	...
10259250	  754.6	  566.1	 7045.0	...
10259251	  755.2	  566.0	 7050.0	...
10259252	  754.2	  566.3	 7057.0	...
10259253	  753.1	  566.6	 7066.0	...
10259254	  753.2	  566.6	 7067.0	...
10259255	  753.1	  567.1	 7068.0	...
10259256	  753.0	  567.5	 7065.0	...
10259257	  753.0	  567.6	 7062.0	...
10259258	  753.2	  567.0	 7062.0	...
10259259	  753.5	  566.3	 7063.0	...
10259260	  753.9	  566.1	 7064.0	...
10259261	  754.5	  566.3	 7064.0	...
10259262	  755.0	  566.7	 7059.0	...
10259263	  755.3	  567.0	 7055.0	...
10259264	  754.9	  567.0	 7052.0	...
10259265	  754.5	  566.9	 7054.0	...
10259266	  754.2	  567.5	 7057.0	...
10259267	  754.6	  568.3	 7059.0	...
10259268	  754.7	  569.0	 7061.0	...
10259269	  754.7	  568.7	 7062.0	...
10259270	  754.6	  567.9	 7062.0	...
10259271	  754.8	  567.0	 7063.0	...
10259272	  754.9	  566.1	 7063.0	...
10259273	  754.9	  565.5	 7062.0	...
10259274	  754.6	  564.9	 7061.0	...
10259275	  754.0	  564.3	 7063.0	...
10259276	  753.5	  563.6	 7064.0	...
10259277	  753.1	  563.3	 7065.0	...
10259278	  753.2	  564.2	 7065.0	...
10259279	  753.2	  565.4	 7064.0	...
10259280	  753.4	  566.5	 7064.0	...
10259281	  753.3	  566.3	 7063.0	...
10259282	  753.3	  566.5	 7062.0	...
10259283	  753.3	  567.0	 7060.0	...
10259284	  753.3	  567.3	 7069.0	...
10259285	  753.2	  566.9	 7077.0	...
10259286	  753.4	  566.5	 7085.0	...
10259287	  753.8	  566.1	 7085.0	...
10259288	  754.3	  565.9	 7086.0	...
10259289	  754.4	  566.5	 7084.0	...
10259290	  754.3	  567.3	 7079.0	...
10259291	  754.2	  568.1	 7071.0	...
10259292	  753.9	  568.2	 7068.0	...
10259293	  753.8	  568.4	 7063.0	...
10259294	  753.7	  568.6	 7061.0	...
10259295	  753.2	  568.4	 7066.0	...
10259296	  752.6	  567.9	 7074.0	...
10259297	  753.2	  567.0	 7081.0	...
10259298	  754.6	  566.4	 7076.0	...
10259299	  755.9	  565.8	 7068.0	...
10259300	  756.1	  565.6	 7059.0	...
10259301	  756.1	  565.1	 7057.0	...
10259302	  755.9	  564.8	 7063.0	...
10259303	  755.7	  565.2	 7071.0	...
10259304	  755.6	  565.9	 7076.0	...
10259305	  755.6	  566.6	 7073.0	...
10259306	  755.6	  566.7	 7067.0	...
10259307	  755.8	  566.6	 7068.0	...
10259308	  756.2	  566.2	 7075.0	...
10259309	  756.6	  565.6	 7084.0	...
10259310	  756.8	  565.2	 7086.0	...
10259311	  756.7	  564.6	 7083.0	...
10259312	  756.8	  564.4	 7076.0	...
10259313	  757.0	  565.0	 7070.0	...
10259314	  757.3	  565.1	 7069.0	...
10259315	  757.5	  565.3	 7071.0	...
10259316	  756.9	  564.9	 7074.0	...
10259317	  756.2	  564.8	 7075.0	...
10259318	  755.5	  564.6	 7076.0	...
10259319	  755.4	  564.3	 7074.0	...
10259320	  755.4	  564.4	 7072.0	...
10259321	  755.0	  564.9	 7071.0	...
10259322	  754.6	  565.3	 7073.0	...
10259323	  755.1	  565.2	 7076.0	...
10259324	  755.9	  565.0	 7072.0	...
10259325	  756.7	  564.9	 7068.0	...
10259326	  756.7	  565.1	 7062.0	...
10259327	  756.4	  565.3	 7060.0	...
10259328	  756.0	  564.9	 7060.0	...
10259329	  756.0	  564.5	 7061.0	...
10259330	  756.2	  564.5	 7063.0	...
10259331	  756.4	  565.0	 7064.0	...
10259332	  757.0	  565.6	 7065.0	...
10259333	  757.7	  565.7	 7066.0	...
10259334	  758.1	  565.8	 7068.0	...
10259335	  757.9	  566.5	 7069.0	...
10259336	  757.0	  567.5	 7068.0	...
10259337	  756.5	  568.5	 7067.0	...
10259338	  755.9	  568.6	 7068.0	...
10259339	  755.5	  568.1	 7072.0	...
10259340	  755.1	  567.5	 7074.0	...
10259341	  755.6	  566.5	 7071.0	...
10259342	  756.5	  565.8	 7066.0	...
10259343	  757.2	  565.3	 7070.0	...
10259344	  757.1	  565.3	 7074.0	...
10259345	  756.9	  564.9	 7077.0	...
10259346	  756.8	  564.5	 7074.0	...
10259347	  756.7	  564.7	 7075.0	...
10259348	  756.7	  565.3	 7076.0	...
10259349	  756.6	  565.7	 7080.0	...
10259350	  756.6	  565.6	 7084.0	...
10259351	  756.4	  566.1	 7088.0	...
10259352	  756.1	  567.2	 7091.0	...
10259353	  755.7	  568.2	 7095.0	...
10259354	  756.1	  568.6	 7096.0	...
10259355	  756.7	  568.6	 7093.0	...
10259356	  757.2	  567.5	 7087.0	...
10259357	  757.4	  566.4	 7082.0	...
10259358	  757.9	  565.2	 7074.0	...
10259359	  758.4	  565.0	 7067.0	...
10259360	  758.2	  564.9	 7062.0	...
10259361	  757.7	  564.9	 7070.0	...
10259362	  757.0	  564.1	 7078.0	...
10259363	  756.9	  563.2	 7081.0	...
10259364	  756.6	  564.2	 7077.0	...
10259365	  756.5	  566.1	 7073.0	...
10259366	  756.6	  567.5	 7072.0	...
10259367	  756.9	  567.0	 7072.0	...
10259368	  756.6	  566.2	 7073.0	...
10259369	  756.2	  566.0	 7073.0	...
10259370	  755.5	  565.7	 7074.0	...
10259371	  754.9	  566.1	 7074.0	...
10259372	  754.3	  566.6	 7075.0	...
10259373	  754.4	  567.0	 7075.0	...
10259374	  755.2	  567.0	 7074.0	...
10259375	  756.0	  566.7	 7073.0	...
10259376	  755.8	  566.2	 7076.0	...
10259377	  755.3	  565.8	 7080.0	...
10259378	  755.9	  566.1	 7075.0	...
10259379	  757.2	  566.7	 7064.0	...
10259380	  758.3	  566.5	 7052.0	...
10259381	  758.0	  565.8	 7051.0	...
10259382	  757.6	  565.2	 7052.0	...
10259383	  757.5	  565.6	 7054.0	...
10259384	  757.8	  565.8	 7054.0	...
10259385	  758.2	  565.9	 7054.0	...
10259386	  758.5	  565.9	 7053.0	...
10259387	  758.6	  566.0	 7052.0	...
10259388	  758.6	  566.1	 7050.0	...
10259389	  758.7	  566.2	 7049.0	...
10259390	  758.4	  565.9	 7049.0	...
10259391	  758.3	  565.4	 7049.0	...
10259392	  758.4	  565.1	 7049.0	...
10259393	  758.8	  565.5	 7049.0	...
10259394	  758.9	  565.9	 7049.0	...
10259395	  758.6	  566.2	 7050.0	...
10259396	  758.3	  566.5	 7050.0	...
10259397	  758.9	  566.4	 7048.0	...
10259398	  759.7	  566.2	 7044.0	...
10259399	  759.0	  566.2	 7041.0	...
10259400	  757.4	  566.6	 7041.0	...
10259401	  756.3	  567.5	 7040.0	...
10259402	  756.9	  567.9	 7038.0	...
10259403	  757.7	  568.1	 7037.0	...
10259404	  758.0	  567.9	 7038.0	...
10259405	  758.4	  567.7	 7040.0	...
10259406	  758.7	  567.1	 7042.0	...
10259407	  758.9	  566.2	 7043.0	...
10259408	  758.8	  565.3	 7044.0	...
10259409	  758.6	  564.4	 7046.0	...
MSG	10259410 0000 _ Number On
10259410	  758.5	  563.6	 7050.0	...
10259411	  758.5	  562.8	 7053.0	...
10259412	  758.7	  562.8	 7054.0	...
10259413	  758.3	  562.9	 7054.0	...
10259414	  757.9	  563.1	 7053.0	...
10259415	  757.7	  563.6	 7044.0	...
10259416	  758.0	  564.3	 7036.0	...
10259417	  758.3	  564.9	 7035.0	...
10259418	  758.5	  564.9	 7042.0	...
10259419	  758.7	  564.6	 7049.0	...
10259420	  758.8	  564.2	 7049.0	...
10259421	  758.8	  565.9	 7049.0	...
10259422	  758.4	  567.9	 7049.0	...
10259423	  758.2	  569.6	 7050.0	...
10259424	  758.1	  569.3	 7051.0	...
10259425	  758.2	  567.8	 7052.0	...
10259426	  758.2	  566.4	 7047.0	...
10259427	  757.8	  565.4	 7041.0	...
10259428	  757.5	  565.4	 7034.0	...
10259429	  757.0	  565.5	 7031.0	...
10259430	  756.7	  565.5	 7035.0	...
10259431	  757.2	  565.1	 7041.0	...
10259432	  758.1	  564.7	 7042.0	...
10259433	  759.0	  564.4	 7036.0	...
10259434	  759.1	  564.4	 7032.0	...
10259435	  758.8	  564.5	 7032.0	...
10259436	  758.6	  564.8	 7033.0	...
10259437	  758.4	  565.1	 7032.0	...
10259438	  758.6	  564.9	 7032.0	...
10259439	  758.8	  564.4	 7030.0	...
10259440	  759.0	  565.2	 7028.0	...
10259441	  759.2	  566.4	 7025.0	...
10259442	  759.2	  568.0	 7028.0	...
10259443	  759.2	  568.3	 7034.0	...
10259444	  759.1	  568.0	 7043.0	...
10259445	  758.8	  566.9	 7048.0	...
10259446	  758.6	  566.0	 7052.0	...
10259447	  758.5	  565.8	 7055.0	...
10259448	  758.8	  566.4	 7057.0	...
10259449	  759.1	  566.6	 7058.0	...
10259450	  759.3	  566.8	 7058.0	...
10259451	  759.1	  566.9	 7051.0	...
10259452	  758.6	  566.3	 7047.0	...
10259453	  758.3	  565.9	 7044.0	...
10259454	  758.0	  565.3	 7046.0	...
10259455	  757.3	  565.4	 7049.0	...
10259456	  756.8	  565.0	 7049.0	...
10259457	  756.2	  564.6	 7050.0	...
10259458	  756.1	  564.2	 7050.0	...
10259459	  756.4	  564.3	 7044.0	...
10259460	  757.0	  564.4	 7036.0	...
10259461	  757.3	  564.8	 7030.0	...
10259462	  757.2	  565.0	 7031.0	...
10259463	  757.7	  565.1	 7028.0	...
10259464	  758.6	  565.2	 7022.0	...
10259465	  759.5	  564.9	 7017.0	...
10259466	  758.9	  564.8	 7018.0	...
10259467	  758.4	  565.5	 7022.0	...
10259468	  758.1	  566.5	 7026.0	...
10259469	  758.5	  567.7	 7028.0	...
10259470	  758.9	  568.0	 7028.0	...
10259471	  759.2	  568.4	 7026.0	...
10259472	  759.8	  568.1	 7024.0	...
10259473	  760.1	  567.3	 7016.0	...
10259474	  760.3	  566.5	 7010.0	...
10259475	  760.3	  566.2	 7004.0	...
10259476	  760.7	  566.1	 7004.0	...
10259477	  760.6	  566.1	 7007.0	...
10259478	  760.7	  566.4	 7010.0	...
10259479	  760.3	  566.8	 7009.0	...
10259480	  760.2	  567.0	 7006.0	...
10259481	  760.8	  566.6	 7002.0	...
10259482	  761.5	  566.1	 7002.0	...
10259483	  761.6	  565.8	 7002.0	...
10259484	  760.9	  565.7	 7003.0	...
10259485	  760.4	  565.8	 7005.0	...
10259486	  760.5	  565.7	 7004.0	...
10259487	  760.6	  565.7	 7001.0	...
10259488	  760.7	  565.5	 6998.0	...
10259489	  760.7	  565.0	 6998.0	...
10259490	  761.1	  564.6	 6996.0	...
10259491	  761.7	  564.7	 6991.0	...
10259492	  762.4	  564.8	 6986.0	...
10259493	  762.6	  564.6	 6983.0	...
10259494	  762.5	  564.2	 6984.0	...
10259495	  762.2	  564.1	 6986.0	...
10259496	  762.0	  564.1	 6988.0	...
10259497	  761.7	  564.4	 6997.0	...
10259498	  761.5	  564.6	 7006.0	...
10259499	  761.7	  564.8	 7015.0	...
10259500	  762.1	  564.7	 7018.0	...
10259501	  762.4	  564.5	 7021.0	...
10259502	  761.4	  564.5	 7021.0	...
10259503	  760.4	  563.9	 7021.0	...
10259504	  759.0	  563.6	 7021.0	...
10259505	  758.5	  563.2	 7022.0	...
10259506	  759.4	  563.1	 7020.0	...
10259507	  761.0	  564.4	 7012.0	...
10259508	  762.7	  565.7	 6998.0	...
10259509	  763.0	  566.5	 6987.0	...
10259510	  762.4	  566.0	 6981.0	...
10259511	  761.8	  565.6	 6986.0	...
10259512	  761.2	  566.2	 6994.0	...
10259513	  761.2	  566.5	 7002.0	...
10259514	  761.1	  567.0	 7007.0	...
10259515	  761.6	  567.0	 7008.0	...
10259516	  762.1	  567.0	 7007.0	...
10259517	  762.3	  566.5	 7006.0	...
10259518	  762.0	  566.0	 7006.0	...
10259519	  761.0	  565.6	 7004.0	...
10259520	  760.3	  566.0	 7002.0	...
10259521	  759.6	  566.4	 7000.0	...
10259522	  759.5	  565.5	 6998.0	...
10259523	  759.8	  564.1	 6998.0	...
10259524	  760.2	  562.7	 6999.0	...
10259525	  760.5	  562.5	 7001.0	...
10259526	  760.1	  562.5	 7002.0	...
10259527	  759.7	  562.4	 7006.0	...
10259528	  759.8	  562.3	 7008.0	...
10259529	  760.3	  562.9	 7007.0	...
10259530	  760.9	  564.2	 7003.0	...
10259531	  761.2	  565.6	 7000.0	...
10259532	  761.3	  566.4	 6999.0	...
10259533	  761.3	  566.5	 6999.0	...
10259534	  761.3	  566.6	 6995.0	...
10259535	  760.8	  566.8	 6991.0	...
10259536	  760.3	  566.0	 6986.0	...
10259537	  760.6	  565.0	 6984.0	...
10259538	  761.3	  564.6	 6981.0	...
10259539	  762.2	  565.4	 6979.0	...
10259540	  762.3	  566.2	 6981.0	...
10259541	  762.0	  566.4	 6984.0	...
10259542	  761.3	  566.5	 6987.0	...
10259543	  760.5	  566.5	 6987.0	...
10259544	  760.6	  566.4	 6989.0	...
10259545	  761.3	  566.3	 6991.0	...
10259546	  761.8	  565.8	 6988.0	...
10259547	  761.9	  565.5	 6985.0	...
10259548	  761.8	  565.1	 6984.0	...
10259549	  761.8	  565.0	 6986.0	...
10259550	  761.4	  565.0	 6989.0	...
10259551	  761.0	  565.3	 6988.0	...
10259552	  760.5	  565.6	 6987.0	...
10259553	  760.3	  565.8	 6989.0	...
10259554	  760.6	  565.8	 6991.0	...
10259555	  761.0	  565.9	 6993.0	...
10259556	  761.5	  566.2	 6992.0	...
10259557	  761.9	  566.6	 6995.0	...
10259558	  762.1	  566.9	 7000.0	...
10259559	  762.1	  566.9	 7004.0	...
10259560	  762.0	  566.7	 7005.0	...
10259561	  762.1	  566.3	 7006.0	...
10259562	  762.1	  566.0	 7007.0	...
10259563	  761.8	  565.8	 7005.0	...
10259564	  761.5	  565.8	 7003.0	...
10259565	  761.5	  565.7	 7005.0	...
10259566	  761.5	  565.2	 7009.0	...
10259567	  761.5	  564.7	 7007.0	...
10259568	  761.5	  564.8	 7000.0	...
10259569	  761.5	  565.3	 6997.0	...
10259570	  761.5	  564.5	 7002.0	...
10259571	  760.6	  563.1	 7009.0	...
10259572	  759.7	  562.0	 7012.0	...
10259573	  760.9	  562.4	 7009.0	...
10259574	  762.8	  562.9	 7001.0	...
10259575	  764.0	  563.5	 6993.0	...
10259576	  763.5	  564.8	 6992.0	...
10259577	  763.1	  565.8	 6990.0	...
10259578	  763.4	  566.9	 6988.0	...
10259579	  763.7	  567.4	 6985.0	...
10259580	  763.7	  567.4	 6983.0	...
10259581	  763.6	  567.0	 6985.0	...
10259582	  763.3	  566.6	 6991.0	...
10259583	  763.0	  566.1	 6998.0	...
10259584	  763.7	  565.4	 7000.0	...
10259585	  764.6	  564.7	 6997.0	...
10259586	  765.5	  564.6	 6995.0	...
10259587	  765.4	  564.7	 6996.0	...
10259588	  764.4	  565.5	 6998.0	...
10259589	  763.5	  566.1	 7001.0	...
10259590	  762.6	  566.9	 7004.0	...
10259591	  762.7	  567.1	 7009.0	...
10259592	  762.4	  565.6	 7016.0	...
10259593	  762.1	  563.9	 7019.0	...
10259594	  761.8	  563.3	 7021.0	...
10259595	  761.8	  564.4	 7019.0	...
10259596	  761.8	  564.7	 7015.0	...
10259597	  761.7	  564.0	 7011.0	...
10259598	  761.1	  563.5	 7008.0	...
10259599	  760.4	  564.7	 7009.0	...
10259600	  759.6	  565.4	 7011.0	...
10259601	  760.1	  566.1	 7013.0	...
10259602	  760.8	  565.7	 7013.0	...
10259603	  761.9	  565.7	 7013.0	...
10259604	  762.0	  566.0	 7016.0	...
10259605	  761.9	  566.5	 7023.0	...
10259606	  761.6	  566.3	 7031.0	...
10259607	  761.4	  565.5	 7033.0	...
10259608	  762.1	  565.4	 7026.0	...
10259609	  762.9	  566.0	 7019.0	...
10259610	  763.6	  565.1	 7022.0	...
10259611	  763.4	  563.5	 7030.0	...
10259612	  763.1	  562.0	 7036.0	...
10259613	  762.8	  562.1	 7033.0	...
10259614	  762.3	  563.2	 7033.0	...
10259615	  761.8	  564.2	 7037.0	...
10259616	  761.6	  565.3	 7042.0	...
10259617	  761.6	  565.5	 7041.0	...
10259618	  761.5	  565.3	 7040.0	...
10259619	  761.5	  564.8	 7037.0	...
10259620	  761.4	  564.4	 7039.0	...
10259621	  760.7	  564.4	 7042.0	...
10259622	  760.1	  564.5	 7042.0	...
10259623	  759.4	  564.4	 7042.0	...
10259624	  759.5	  564.1	 7044.0	...
10259625	  759.5	  563.8	 7055.0	...
10259626	  759.6	  563.8	 7066.0	...
10259627	  759.7	  564.1	 7076.0	...
10259628	  759.7	  564.5	 7078.0	...
10259629	  760.5	  564.5	 7072.0	...
10259630	  761.2	  564.2	 7064.0	...
10259631	  761.8	  563.9	 7056.0	...
10259632	  761.5	  563.7	 7057.0	...
10259633	  761.3	  563.8	 7060.0	...
10259634	  761.2	  563.9	 7062.0	...
10259635	  761.3	  563.8	 7061.0	...
10259636	  761.3	  564.0	 7058.0	...
10259637	  761.2	  564.4	 7055.0	...
10259638	  760.9	  564.8	 7056.0	...
10259639	  760.8	  565.1	 7056.0	...
10259640	  760.8	  565.1	 7056.0	...
10259641	  761.0	  565.3	 7055.0	...
10259642	  762.0	  565.3	 7047.0	...
10259643	  762.9	  564.2	 7039.0	...
10259644	  761.5	  563.3	 7039.0	...
10259645	  759.2	  562.6	 7060.0	...
10259646	  756.9	  563.8	 7080.0	...
10259647	  756.9	  564.5	 7091.0	...
10259648	  756.5	  565.2	 7089.0	...
10259649	  756.0	  564.6	 7089.0	...
10259650	  756.2	  563.8	 7089.0	...
10259651	  757.3	  563.2	 7084.0	...
10259652	  759.8	  563.1	 7080.0	...
10259653	  761.5	  563.4	 7075.0	...
10259654	  761.0	  563.9	 7075.0	...
10259655	  759.4	  564.5	 7075.0	...
10259656	  757.5	  564.6	 7080.0	...
10259657	  757.8	  564.5	 7086.0	...
10259658	  757.8	  564.1	 7092.0	...
10259659	  758.0	  563.7	 7092.0	...
10259660	  757.9	  563.4	 7095.0	...
10259661	  758.0	  563.3	 7096.0	...
10259662	  758.6	  563.1	 7096.0	...
10259663	  759.1	  562.6	 7093.0	...
10259664	  760.0	  562.2	 7090.0	...
10259665	  760.4	  562.3	 7091.0	...
10259666	  760.9	  562.8	 7093.0	...
10259667	  760.0	  563.4	 7096.0	...
10259668	  758.9	  563.2	 7098.0	...
10259669	  757.8	  563.0	 7097.0	...
10259670	  757.8	  562.6	 7099.0	...
10259671	  757.7	  562.3	 7102.0	...
10259672	  757.7	  562.0	 7104.0	...
10259673	  756.8	  562.7	 7107.0	...
10259674	  756.0	  563.8	 7110.0	...
10259675	  756.4	  565.0	 7114.0	...
10259676	  757.6	  565.1	 7108.0	...
10259677	  758.7	  564.6	 7102.0	...
10259678	  758.4	  564.0	 7104.0	...
10259679	  758.1	  563.3	 7112.0	...
10259680	  758.3	  563.1	 7120.0	...
10259681	  759.0	  563.1	 7119.0	...
10259682	  759.7	  563.4	 7119.0	...
10259683	  760.1	  563.8	 7121.0	...
10259684	  760.2	  564.0	 7121.0	...
10259685	  760.0	  564.2	 7121.0	...
10259686	  759.5	  563.8	 7124.0	...
10259687	  759.1	  563.4	 7128.0	...
10259688	  758.9	  562.8	 7131.0	...
10259689	  758.8	  562.6	 7130.0	...
10259690	  758.7	  562.2	 7130.0	...
10259691	  758.3	  562.1	 7129.0	...
10259692	  757.6	  562.2	 7129.0	...
10259693	  756.9	  562.4	 7137.0	...
10259694	  757.6	  563.2	 7144.0	...
10259695	  758.6	  564.1	 7145.0	...
10259696	  759.2	  564.9	 7139.0	...
10259697	  758.9	  565.0	 7133.0	...
10259698	  758.5	  564.9	 7136.0	...
10259699	  758.4	  564.9	 7137.0	...
10259700	  758.3	  564.9	 7138.0	...
10259701	  758.5	  564.4	 7136.0	...
10259702	  758.9	  563.7	 7134.0	...
10259703	  759.4	  563.3	 7135.0	...
10259704	  758.9	  563.7	 7141.0	...
10259705	  758.1	  564.6	 7146.0	...
10259706	  757.4	  565.3	 7151.0	...
10259707	  757.3	  565.1	 7153.0	...
10259708	  757.3	  564.6	 7154.0	...
10259709	  757.4	  563.8	 7154.0	...
10259710	  757.8	  563.3	 7159.0	...
10259711	  758.0	  562.9	 7165.0	...
10259712	  758.3	  562.6	 7170.0	...
10259713	  758.2	  562.6	 7167.0	...
10259714	  758.3	  562.5	 7164.0	...
10259715	  758.6	  562.7	 7156.0	...
10259716	  758.7	  563.0	 7151.0	...
10259717	  758.7	  563.3	 7149.0	...
10259718	  758.9	  563.5	 7151.0	...
10259719	  759.4	  563.4	 7152.0	...
10259720	  758.7	  563.7	 7162.0	...
10259721	  757.7	  564.2	 7171.0	...
10259722	  757.3	  564.6	 7181.0	...
MSG	10259723 0000 _ Number Off
10259723	  758.1	  565.2	 7181.0	...
10259724	  758.8	  565.5	 7180.0	...
10259725	  759.0	  565.8	 7177.0	...
10259726	  759.2	  565.6	 7174.0	...
10259727	  759.2	  565.6	 7180.0	...
10259728	  759.0	  565.1	 7188.0	...
10259729	  758.7	  564.1	 7195.0	...
10259730	  758.4	  563.2	 7192.0	...
10259731	  758.2	  564.0	 7188.0	...
10259732	  758.5	  565.3	 7193.0	...
10259733	  759.0	  566.7	 7201.0	...
10259734	  759.6	  566.9	 7203.0	...
10259735	  759.8	  567.0	 7198.0	...
10259736	  760.0	  566.6	 7196.0	...
10259737	  759.9	  566.1	 7201.0	...
10259738	  759.9	  565.6	 7205.0	...
10259739	  758.6	  564.8	 7205.0	...
10259740	  757.6	  564.2	 7204.0	...
10259741	  757.0	  563.6	 7210.0	...
10259742	  757.5	  563.3	 7216.0	...
10259743	  757.9	  563.8	 7217.0	...
10259744	  757.6	  564.6	 7213.0	...
10259745	  757.0	  565.2	 7218.0	...
10259746	  756.3	  565.2	 7227.0	...
10259747	  755.8	  565.2	 7236.0	...
10259748	  755.8	  565.4	 7233.0	...
10259749	  755.8	  565.3	 7231.0	...
10259750	  757.1	  564.9	 7228.0	...
10259751	  758.4	  564.5	 7224.0	...
10259752	  758.9	  564.3	 7219.0	...
10259753	  757.7	  564.5	 7214.0	...
10259754	  756.6	  565.6	 7220.0	...
10259755	  756.1	  566.7	 7226.0	...
10259756	  756.1	  567.6	 7233.0	...
10259757	  755.9	  567.0	 7236.0	...
10259758	  755.7	  565.6	 7240.0	...
10259759	  755.5	  564.3	 7245.0	...
10259760	  756.2	  564.0	 7247.0	...
10259761	  756.7	  564.0	 7247.0	...
10259762	  757.2	  564.2	 7248.0	...
10259763	  756.8	  563.9	 7248.0	...
10259764	  756.7	  564.1	 7249.0	...
10259765	  756.4	  564.0	 7250.0	...
10259766	  756.3	  563.8	 7249.0	...
10259767	  756.1	  563.7	 7249.0	...
10259768	  756.2	  563.7	 7250.0	...
10259769	  757.1	  563.6	 7251.0	...
10259770	  758.0	  563.5	 7251.0	...
10259771	  758.6	  563.6	 7250.0	...
10259772	  758.3	  563.7	 7250.0	...
10259773	  757.9	  563.8	 7250.0	...
10259774	  757.0	  564.0	 7253.0	...
10259775	  756.1	  564.5	 7255.0	...
10259776	  755.9	  564.9	 7258.0	...
10259777	  756.7	  565.1	 7260.0	...
10259778	  757.2	  564.1	 7264.0	...
10259779	  757.0	  563.3	 7265.0	...
10259780	  757.0	  562.2	 7265.0	...
10259781	  757.1	  561.9	 7263.0	...
10259782	  757.4	  562.0	 7265.0	...
10259783	  757.5	  562.0	 7267.0	...
10259784	  757.6	  562.1	 7270.0	...
10259785	  757.5	  562.2	 7272.0	...
10259786	  757.4	  562.6	 7274.0	...
10259787	  757.1	  563.0	 7273.0	...
10259788	  756.8	  563.3	 7271.0	...
10259789	  756.5	  563.9	 7269.0	...
10259790	  756.5	  565.1	 7268.0	...
10259791	  756.5	  566.1	 7276.0	...
10259792	  756.5	  566.2	 7283.0	...
10259793	  757.0	  565.5	 7289.0	...
10259794	  757.6	  565.1	 7288.0	...
10259795	  758.2	  565.3	 7287.0	...
10259796	  758.2	  564.9	 7296.0	...
10259797	  758.4	  564.2	 7305.0	...
10259798	  758.8	  563.6	 7311.0	...
10259799	  759.2	  562.8	 7311.0	...
10259800	  758.7	  562.1	 7310.0	...
10259801	  758.2	  562.4	 7312.0	...
10259802	  757.1	  563.5	 7316.0	...
10259803	  756.5	  564.3	 7320.0	...
10259804	  755.9	  564.3	 7321.0	...
10259805	  756.1	  564.2	 7319.0	...
10259806	  756.9	  564.4	 7316.0	...
10259807	  757.6	  564.6	 7318.0	...
10259808	  758.2	  565.3	 7320.0	...
10259809	  757.3	  566.9	 7322.0	...
10259810	  756.3	  568.4	 7323.0	...
10259811	  755.2	  568.2	 7322.0	...
10259812	  755.3	  567.6	 7324.0	...
10259813	  755.3	  567.0	 7326.0	...
10259814	  755.2	  567.5	 7324.0	...
10259815	  755.1	  568.0	 7321.0	...
10259816	  755.2	  568.5	 7321.0	...
10259817	  755.5	  567.8	 7325.0	...
10259818	  755.7	  566.1	 7329.0	...
10259819	  755.8	  564.4	 7323.0	...
10259820	  756.3	  564.6	 7317.0	...
10259821	  756.9	  565.5	 7310.0	...
10259822	  757.3	  566.3	 7310.0	...
10259823	  758.8	  566.5	 7306.0	...
10259824	  760.2	  567.4	 7303.0	...
10259825	  761.9	  568.3	 7299.0	...
10259826	  762.1	  569.0	 7297.0	...
10259827	  761.6	  568.4	 7301.0	...
10259828	  761.0	  567.7	 7307.0	...
10259829	  760.3	  566.9	 7312.0	...
10259830	  760.0	  566.7	 7310.0	...
10259831	  759.2	  566.7	 7308.0	...
10259832	  758.5	  566.9	 7311.0	...
10259833	  758.0	  567.0	 7316.0	...
10259834	  757.9	  566.8	 7321.0	...
10259835	  757.6	  566.2	 7321.0	...
10259836	  757.8	  565.7	 7321.0	...
10259837	  758.0	  565.2	 7325.0	...
10259838	  758.1	  565.1	 7328.0	...
10259839	  757.2	  565.4	 7332.0	...
10259840	  756.5	  565.7	 7333.0	...
10259841	  756.1	  566.0	 7334.0	...
10259842	  756.3	  565.9	 7336.0	...
10259843	  756.4	  565.9	 7339.0	...
10259844	  756.4	  565.8	 7338.0	...
10259845	  756.4	  565.7	 7335.0	...
10259846	  756.2	  565.5	 7333.0	...
10259847	  756.0	  565.4	 7332.0	...
10259848	  756.6	  566.2	 7332.0	...
10259849	  757.5	  567.0	 7333.0	...
10259850	  758.5	  567.7	 7333.0	...
10259851	  758.9	  567.5	 7333.0	...
10259852	  759.3	  567.3	 7334.0	...
10259853	  759.6	  567.5	 7335.0	...
10259854	  759.0	  567.8	 7330.0	...
10259855	  758.2	  568.0	 7325.0	...
10259856	  757.6	  568.3	 7321.0	...
10259857	  757.7	  568.6	 7323.0	...
10259858	  757.6	  568.3	 7334.0	...
10259859	  757.4	  567.8	 7343.0	...
10259860	  756.8	  567.4	 7355.0	...
10259861	  756.4	  568.0	 7358.0	...
10259862	  756.1	  568.5	 7359.0	...
10259863	  756.2	  568.0	 7358.0	...
10259864	  756.6	  567.1	 7356.0	...
10259865	  756.8	  566.2	 7355.0	...
10259866	  757.0	  566.2	 7352.0	...
10259867	  757.1	  566.2	 7351.0	...
10259868	  757.1	  566.4	 7350.0	...
10259869	  757.2	  566.8	 7350.0	...
10259870	  757.2	  567.6	 7349.0	...
10259871	  756.4	  568.3	 7354.0	...
10259872	  755.5	  568.7	 7357.0	...
10259873	  754.5	  568.5	 7361.0	...
10259874	  754.5	  568.2	 7360.0	...
10259875	  754.7	  568.1	 7361.0	...
10259876	  754.8	  568.5	 7364.0	...
10259877	  755.0	  569.2	 7365.0	...
10259878	  755.3	  569.9	 7364.0	...
10259879	  755.8	  570.1	 7360.0	...
10259880	  756.5	  569.9	 7355.0	...
10259881	  757.5	  569.8	 7353.0	...
10259882	  758.3	  569.8	 7353.0	...
10259883	  758.6	  570.3	 7351.0	...
10259884	  758.3	  570.7	 7349.0	...
10259885	  757.7	  570.4	 7348.0	...
10259886	  757.3	  569.6	 7349.0	...
10259887	  757.2	  569.4	 7348.0	...
10259888	  757.4	  570.0	 7346.0	...
10259889	  757.5	  570.3	 7345.0	...
10259890	  757.3	  569.9	 7346.0	...
10259891	  757.0	  569.3	 7351.0	...
10259892	  756.7	  569.0	 7355.0	...
10259893	  756.7	  568.9	 7354.0	...
10259894	  757.7	  569.0	 7348.0	...
10259895	  758.8	  569.3	 7342.0	...
10259896	  758.8	  569.5	 7342.0	...
10259897	  757.8	  569.8	 7342.0	...
10259898	  757.0	  570.9	 7342.0	...
10259899	  757.0	  572.0	 7341.0	...
10259900	  756.9	  572.7	 7341.0	...
10259901	  756.0	  572.5	 7337.0	...
10259902	  755.4	  572.3	 7335.0	...
10259903	  755.5	  572.2	 7332.0	...
10259904	  756.2	  571.4	 7334.0	...
10259905	  757.5	  570.6	 7335.0	...
10259906	  757.8	  570.2	 7336.0	...
10259907	  758.1	  570.4	 7336.0	...
10259908	  758.3	  570.6	 7335.0	...
10259909	  758.5	  570.4	 7335.0	...
10259910	  758.8	  569.9	 7336.0	...
10259911	  758.3	  569.6	 7337.0	...
10259912	  758.0	  569.0	 7338.0	...
10259913	  758.1	  568.7	 7337.0	...
10259914	  758.6	  569.5	 7336.0	...
10259915	  758.5	  570.7	 7333.0	...
10259916	  758.0	  572.0	 7333.0	...
10259917	  757.4	  572.1	 7336.0	...
10259918	  757.3	  572.1	 7340.0	...
10259919	  757.3	  572.0	 7344.0	...
10259920	  757.7	  571.9	 7345.0	...
10259921	  758.2	  571.7	 7347.0	...
10259922	  757.4	  571.8	 7353.0	...
10259923	  756.1	  572.0	 7358.0	...
10259924	  754.9	  573.1	 7356.0	...
10259925	  755.0	  574.0	 7348.0	...
10259926	  756.6	  574.6	 7339.0	...
10259927	  757.9	  573.1	 7335.0	...
10259928	  759.3	  571.7	 7334.0	...
10259929	  759.3	  571.4	 7333.0	...
10259930	  758.8	  572.0	 7332.0	...
10259931	  758.4	  572.5	 7332.0	...
10259932	  757.6	  572.0	 7332.0	...
10259933	  757.1	  571.9	 7331.0	...
10259934	  756.2	  571.8	 7330.0	...
10259935	  755.7	  571.8	 7330.0	...
10259936	  755.3	  572.4	 7330.0	...
MSG	10259937 0000 _ Number On
10259937	  755.3	  573.6	 7330.0	...
10259938	  755.6	  574.7	 7324.0	...
10259939	  756.1	  575.2	 7318.0	...
10259940	  756.5	  575.1	 7309.0	...
10259941	  756.6	  575.0	 7306.0	...
10259942	  756.4	  574.9	 7302.0	...
10259943	  757.0	  574.7	 7303.0	...
10259944	  757.9	  574.6	 7304.0	...
10259945	  758.8	  575.2	 7305.0	...
10259946	  758.3	  575.9	 7307.0	...
10259947	  757.8	  576.7	 7308.0	...
10259948	  757.3	  576.9	 7308.0	...
10259949	  757.0	  576.4	 7307.0	...
10259950	  756.5	  576.0	 7307.0	...
10259951	  756.1	  575.7	 7310.0	...
10259952	  755.9	  575.9	 7317.0	...
10259953	  755.2	  575.7	 7324.0	...
10259954	  754.5	  575.3	 7320.0	...
10259955	  753.9	  575.1	 7314.0	...
10259956	  754.0	  575.3	 7309.0	...
10259957	  754.0	  575.6	 7317.0	...
10259958	  753.9	  575.8	 7323.0	...
10259959	  753.5	  575.8	 7329.0	...
10259960	  753.2	  574.7	 7330.0	...
10259961	  753.0	  573.6	 7331.0	...
10259962	  753.1	  573.8	 7331.0	...
10259963	  753.4	  575.1	 7325.0	...
10259964	  753.9	  576.4	 7318.0	...
10259965	  754.6	  576.2	 7310.0	...
10259966	  755.7	  576.0	 7307.0	...
10259967	  756.6	  575.7	 7305.0	...
10259968	  757.1	  575.6	 7304.0	...
10259969	  757.1	  575.4	 7303.0	...
10259970	  757.0	  575.4	 7304.0	...
10259971	  756.4	  575.4	 7303.0	...
10259972	  755.9	  575.7	 7303.0	...
10259973	  755.3	  576.0	 7304.0	...
10259974	  755.5	  576.1	 7305.0	...
10259975	  755.5	  576.1	 7306.0	...
10259976	  755.3	  576.7	 7305.0	...
10259977	  755.1	  577.3	 7301.0	...
10259978	  755.2	  577.9	 7294.0	...
10259979	  755.4	  578.0	 7285.0	...
10259980	  755.6	  578.0	 7276.0	...
10259981	  755.6	  578.0	 7271.0	...
10259982	  756.0	  577.8	 7268.0	...
10259983	  756.8	  577.8	 7266.0	...
10259984	  757.6	  577.8	 7266.0	...
10259985	  757.5	  578.1	 7269.0	...
10259986	  757.1	  578.1	 7270.0	...
10259987	  756.4	  578.3	 7271.0	...
10259988	  756.3	  578.8	 7270.0	...
10259989	  756.2	  579.1	 7270.0	...
10259990	  756.4	  579.3	 7271.0	...
10259991	  756.6	  579.1	 7272.0	...
10259992	  757.0	  579.1	 7272.0	...
10259993	  757.3	  579.2	 7273.0	...
10259994	  756.4	  579.4	 7274.0	...
10259995	  755.5	  579.6	 7271.0	...
10259996	  755.2	  579.7	 7267.0	...
10259997	  756.0	  580.1	 7263.0	...
10259998	  756.5	  580.4	 7265.0	...
10259999	  756.5	  581.1	 7266.0	...
10260000	  756.6	  581.6	 7261.0	...
10260001	  756.9	  581.6	 7254.0	...
10260002	  757.4	  580.6	 7248.0	...
10260003	  757.9	  579.7	 7247.0	...
10260004	  758.4	  579.6	 7244.0	...
10260005	  758.7	  580.0	 7242.0	...
10260006	  758.5	  580.5	 7236.0	...
10260007	  757.9	  580.7	 7230.0	...
10260008	  757.1	  580.7	 7225.0	...
10260009	  756.6	  580.6	 7225.0	...
10260010	  757.2	  579.6	 7227.0	...
10260011	  758.1	  578.8	 7227.0	...
10260012	  757.9	  579.2	 7225.0	...
10260013	  756.8	  580.4	 7226.0	...
10260014	  755.6	  581.5	 7227.0	...
10260015	  755.9	  581.0	 7232.0	...
10260016	  756.1	  580.6	 7233.0	...
10260017	  756.4	  580.2	 7232.0	...
10260018	  756.1	  580.4	 7228.0	...
10260019	  755.8	  580.3	 7223.0	...
10260020	  755.5	  580.1	 7219.0	...
10260021	  755.5	  579.9	 7218.0	...
10260022	  755.7	  579.8	 7213.0	...
10260023	  755.9	  579.9	 7209.0	...
10260024	  756.0	  580.0	 7206.0	...
10260025	  756.1	  580.7	 7210.0	...
10260026	  756.0	  581.4	 7202.0	...
10260027	  756.0	  582.3	 7195.0	...
10260028	  756.4	  582.5	 7188.0	...
10260029	  757.3	  582.4	 7186.0	...
10260030	  758.2	  582.0	 7182.0	...
10260031	  758.8	  581.6	 7177.0	...
10260032	  759.5	  582.0	 7176.0	...
10260033	  760.2	  582.7	 7167.0	...
10260034	  760.8	  583.3	 7159.0	...
10260035	  761.1	  583.7	 7152.0	...
10260036	  760.5	  583.9	 7153.0	...
10260037	  759.6	  583.8	 7154.0	...
10260038	  758.6	  583.7	 7155.0	...
10260039	  758.3	  583.6	 7154.0	...
10260040	  758.2	  584.0	 7153.0	...
10260041	  757.7	  583.5	 7151.0	...
10260042	  757.4	  582.7	 7151.0	...
10260043	  757.2	  582.8	 7151.0	...
10260044	  758.1	  583.5	 7144.0	...
10260045	  758.9	  584.3	 7137.0	...
10260046	  759.9	  584.4	 7130.0	...
10260047	  760.2	  584.8	 7125.0	...
10260048	  760.4	  585.3	 7120.0	...
10260049	  760.3	  585.8	 7114.0	...
10260050	  760.4	  586.0	 7114.0	...
10260051	  759.4	  585.5	 7112.0	...
10260052	  758.2	  584.8	 7109.0	...
10260053	  757.2	  583.8	 7104.0	...
10260054	  758.1	  583.5	 7102.0	...
10260055	  759.0	  583.2	 7103.0	...
10260056	  759.4	  583.5	 7106.0	...
10260057	  758.6	  584.0	 7110.0	...
10260058	  757.9	  584.7	 7112.0	...
10260059	  757.3	  585.2	 7102.0	...
10260060	  757.3	  585.9	 7090.0	...
10260061	  757.4	  586.4	 7079.0	...
10260062	  757.7	  585.9	 7079.0	...
10260063	  757.9	  585.0	 7079.0	...
10260064	  758.1	  585.3	 7079.0	...
10260065	  758.3	  586.5	 7080.0	...
10260066	  758.0	  587.8	 7081.0	...
10260067	  757.5	  587.6	 7081.0	...
10260068	  758.0	  586.9	 7076.0	...
10260069	  759.0	  585.8	 7070.0	...
10260070	  759.8	  585.1	 7056.0	...
10260071	  759.6	  585.9	 7047.0	...
10260072	  759.2	  587.2	 7039.0	...
10260073	  758.7	  588.4	 7038.0	...
10260074	  758.1	  588.4	 7044.0	...
10260075	  757.8	  588.2	 7051.0	...
10260076	  757.7	  588.1	 7057.0	...
10260077	  757.7	  588.0	 7056.0	...
10260078	  757.8	  588.0	 7055.0	...
10260079	  758.7	  587.7	 7045.0	...
10260080	  759.5	  587.7	 7028.0	...
10260081	  760.2	  588.0	 7011.0	...
10260082	  760.3	  588.4	 7007.0	...
10260083	  760.0	  587.9	 7010.0	...
10260084	  759.8	  587.3	 7012.0	...
10260085	  759.5	  587.0	 7013.0	...
10260086	  759.6	  587.3	 7013.0	...
10260087	  759.7	  587.5	 7012.0	...
10260088	  759.2	  587.6	 7010.0	...
10260089	  759.1	  587.6	 7008.0	...
10260090	  759.1	  587.7	 7004.0	...
10260091	  759.4	  587.8	 7001.0	...
10260092	  759.5	  588.1	 7000.0	...
10260093	  759.5	  588.3	 7000.0	...
10260094	  759.5	  588.4	 6998.0	...
10260095	  759.4	  588.4	 6993.0	...
10260096	  759.7	  589.2	 6985.0	...
10260097	  760.1	  590.0	 6978.0	...
10260098	  760.4	  590.6	 6972.0	...
10260099	  760.3	  590.2	 6971.0	...
10260100	  759.9	  589.9	 6970.0	...
10260101	  759.5	  590.1	 6970.0	...
10260102	  759.3	  590.4	 6970.0	...
10260103	  759.8	  589.7	 6968.0	...
10260104	  760.3	  588.8	 6966.0	...
10260105	  760.8	  588.3	 6964.0	...
10260106	  761.0	  588.6	 6964.0	...
10260107	  761.1	  588.8	 6962.0	...
10260108	  760.0	  589.2	 6960.0	...
10260109	  759.0	  590.0	 6958.0	...
10260110	  758.1	  590.7	 6958.0	...
10260111	  758.3	  591.1	 6951.0	...
10260112	  758.3	  592.1	 6941.0	...
10260113	  759.2	  592.8	 6931.0	...
10260114	  760.2	  593.2	 6929.0	...
10260115	  761.3	  593.0	 6927.0	...
10260116	  761.4	  592.9	 6924.0	...
10260117	  760.2	  592.8	 6924.0	...
10260118	  758.8	  592.3	 6928.0	...
10260119	  757.7	  591.9	 6931.0	...
10260120	  758.0	  591.3	 6927.0	...
10260121	  759.1	  590.9	 6923.0	...
10260122	  760.2	  591.9	 6917.0	...
10260123	  760.7	  593.1	 6913.0	...
10260124	  760.4	  594.3	 6909.0	...
10260125	  760.1	  594.0	 6907.0	...
10260126	  760.1	  592.8	 6906.0	...
10260127	  760.1	  591.9	 6904.0	...
10260128	  760.0	  591.4	 6905.0	...
10260129	  759.1	  592.0	 6907.0	...
10260130	  758.2	  592.6	 6907.0	...
10260131	  757.6	  593.1	 6901.0	...
10260132	  757.6	  593.3	 6895.0	...
10260133	  757.6	  593.3	 6893.0	...
10260134	  757.2	  592.9	 6894.0	...
10260135	  757.2	  592.5	 6891.0	...
10260136	  758.7	  592.1	 6889.0	...
10260137	  760.3	  591.9	 6890.0	...
10260138	  759.5	  592.1	 6893.0	...
10260139	  757.1	  592.5	 6896.0	...
10260140	  757.0	  592.5	 6889.0	...
10260141	  759.2	  592.2	 6882.0	...
10260142	  760.4	  592.2	 6875.0	...
10260143	  759.6	  592.6	 6874.0	...
10260144	  758.9	  593.2	 6874.0	...
10260145	  759.2	  593.7	 6870.0	...
10260146	  759.4	  593.3	 6869.0	...
10260147	  760.0	  592.7	 6867.0	...
10260148	  760.1	  592.1	 6868.0	...
10260149	  759.9	  592.2	 6868.0	...
10260150	  759.3	  592.4	 6864.0	...
10260151	  759.2	  593.1	 6860.0	...
10260152	  759.4	  593.8	 6856.0	...
10260153	  759.5	  595.0	 6854.0	...
10260154	  760.1	  595.4	 6851.0	...
10260155	  760.6	  595.9	 6847.0	...
10260156	  761.1	  595.4	 6846.0	...
10260157	  761.5	  594.7	 6846.0	...
10260158	  761.9	  593.9	 6847.0	...
10260159	  761.7	  593.6	 6844.0	...
10260160	  760.7	  593.7	 6840.0	...
10260161	  759.8	  593.8	 6838.0	...
10260162	  759.6	  593.8	 6840.0	...
10260163	  759.7	  593.8	 6837.0	...
10260164	  760.0	  593.7	 6828.0	...
10260165	  760.4	  593.6	 6817.0	...
10260166	  760.5	  593.6	 6807.0	...
10260167	  760.5	  593.9	 6800.0	...
10260168	  761.6	  594.2	 6800.0	...
10260169	  762.9	  595.1	 6804.0	...
10260170	  763.0	  595.5	 6807.0	...
10260171	  762.0	  595.8	 6807.0	...
10260172	  761.7	  595.3	 6799.0	...
10260173	  762.6	  595.1	 6792.0	...
10260174	  763.3	  594.9	 6786.0	...
10260175	  763.2	  594.9	 6788.0	...
10260176	  763.0	  594.9	 6792.0	...
10260177	  763.0	  595.0	 6794.0	...
10260178	  763.0	  595.2	 6793.0	...
10260179	  763.0	  595.8	 6789.0	...
10260180	  763.0	  596.0	 6790.0	...
10260181	  762.9	  595.6	 6795.0	...
10260182	  762.7	  594.8	 6800.0	...
10260183	  763.0	  595.6	 6798.0	...
10260184	  763.2	  596.9	 6793.0	...
10260185	  763.4	  598.1	 6789.0	...
10260186	  763.3	  598.0	 6787.0	...
10260187	  763.2	  597.9	 6789.0	...
10260188	  762.9	  597.2	 6793.0	...
10260189	  761.7	  596.6	 6798.0	...
10260190	  760.6	  596.1	 6800.0	...
10260191	  759.2	  596.2	 6800.0	...
10260192	  758.5	  596.3	 6801.0	...
10260193	  758.5	  596.2	 6802.0	...
10260194	  759.5	  596.3	 6804.0	...
10260195	  760.6	  596.4	 6801.0	...
10260196	  761.0	  597.0	 6798.0	...
10260197	  761.3	  597.4	 6798.0	...
10260198	  761.8	  597.9	 6801.0	...
10260199	  762.1	  598.1	 6796.0	...
10260200	  762.2	  598.1	 6789.0	...
10260201	  761.2	  596.9	 6787.0	...
10260202	  760.2	  595.5	 6793.0	...
10260203	  759.1	  594.5	 6799.0	...
10260204	  758.9	  594.5	 6800.0	...
10260205	  758.8	  595.4	 6800.0	...
10260206	  759.1	  596.3	 6799.0	...
10260207	  759.6	  597.0	 6796.0	...
10260208	  760.2	  597.0	 6787.0	...
10260209	  760.1	  596.9	 6779.0	...
10260210	  759.8	  596.8	 6778.0	...
10260211	  759.3	  597.3	 6784.0	...
10260212	  759.3	  597.8	 6790.0	...
10260213	  759.3	  598.2	 6790.0	...
10260214	  759.1	  597.8	 6790.0	...
10260215	  758.8	  596.7	 6791.0	...
10260216	  760.1	  595.6	 6792.0	...
10260217	  761.5	  595.4	 6793.0	...
10260218	  761.9	  596.2	 6795.0	...
10260219	  760.9	  597.0	 6798.0	...
10260220	  760.3	  596.6	 6801.0	...
10260221	  760.7	  596.2	 6802.0	...
10260222	  761.2	  596.0	 6799.0	...
10260223	  761.5	  596.3	 6794.0	...
10260224	  761.7	  596.6	 6791.0	...
10260225	  762.1	  597.0	 6791.0	...
10260226	  762.3	  597.1	 6798.0	...
10260227	  762.5	  597.2	 6803.0	...
10260228	  763.3	  597.2	 6797.0	...
10260229	  764.3	  597.1	 6788.0	...
10260230	  765.2	  596.5	 6778.0	...
10260231	  765.3	  596.0	 6775.0	...
10260232	  764.7	  595.6	 6773.0	...
10260233	  763.9	  595.8	 6768.0	...
10260234	  763.2	  596.0	 6767.0	...
10260235	  763.2	  596.3	 6766.0	...
10260236	  763.2	  596.3	 6766.0	...
10260237	  763.2	  596.2	 6768.0	...
10260238	  763.4	  595.9	 6770.0	...
10260239	  763.7	  595.7	 6770.0	...
10260240	  763.4	  596.3	 6770.0	...
10260241	  763.2	  598.1	 6774.0	...
10260242	  763.1	  599.9	 6779.0	...
10260243	  763.4	  600.8	 6781.0	...
10260244	  764.2	  600.5	 6779.0	...
10260245	  765.0	  600.5	 6778.0	...
10260246	  765.8	  600.6	 6779.0	...
10260247	  765.7	  600.5	 6778.0	...
10260248	  765.6	  599.6	 6778.0	...
10260249	  765.4	  598.6	 6779.0	...
10260250	  765.1	  598.1	 6779.0	...
10260251	  765.1	  597.9	 6777.0	...
10260252	  765.2	  597.3	 6775.0	...
MSG	10260253 0000 _ Number Off
10260253	  765.4	  596.8	 6773.0	...
10260254	  765.2	  596.3	 6773.0	...
10260255	  765.2	  596.3	 6774.0	...
10260256	  765.3	  597.9	 6775.0	...
10260257	  764.5	  599.5	 6777.0	...
10260258	  763.8	  601.2	 6779.0	...
10260259	  764.2	  601.2	 6772.0	...
10260260	  765.1	  600.2	 6763.0	...
10260261	  766.0	  598.8	 6757.0	...
10260262	  765.6	  597.5	 6762.0	...
10260263	  765.6	  597.2	 6766.0	...
10260264	  765.4	  597.2	 6769.0	...
10260265	  765.6	  597.2	 6769.0	...
10260266	  765.8	  597.2	 6771.0	...
10260267	  766.1	  597.4	 6774.0	...
10260268	  766.1	  597.6	 6770.0	...
10260269	  766.1	  597.2	 6764.0	...
10260270	  765.1	  597.1	 6768.0	...
10260271	  763.6	  597.2	 6777.0	...
10260272	  761.9	  597.0	 6789.0	...
10260273	  761.0	  596.4	 6791.0	...
10260274	  760.6	  596.1	 6794.0	...
10260275	  762.0	  596.4	 6790.0	...
10260276	  763.6	  596.8	 6785.0	...
10260277	  765.3	  596.9	 6780.0	...
10260278	  765.5	  597.3	 6780.0	...
10260279	  765.5	  597.6	 6782.0	...
10260280	  765.3	  597.9	 6784.0	...
10260281	  765.2	  598.0	 6786.0	...
10260282	  764.7	  597.8	 6786.0	...
10260283	  764.3	  597.5	 6788.0	...
10260284	  764.0	  597.0	 6790.0	...
10260285	  763.8	  596.0	 6791.0	...
10260286	  764.2	  595.0	 6793.0	...
10260287	  764.6	  594.3	 6794.0	...
10260288	  765.2	  594.2	 6793.0	...
10260289	  765.4	  594.4	 6789.0	...
10260290	  765.5	  594.8	 6785.0	...
10260291	  765.4	  595.2	 6785.0	...
10260292	  765.1	  595.6	 6784.0	...
10260293	  764.9	  595.8	 6788.0	...
10260294	  765.0	  595.8	 6791.0	...
10260295	  765.2	  595.5	 6798.0	...
10260296	  765.2	  595.2	 6806.0	...
10260297	  764.6	  595.1	 6812.0	...
10260298	  764.1	  595.1	 6815.0	...
10260299	  763.9	  595.2	 6815.0	...
10260300	  763.8	  595.0	 6817.0	...
10260301	  763.5	  594.7	 6817.0	...
10260302	  763.3	  594.4	 6816.0	...
10260303	  762.4	  594.5	 6824.0	...
10260304	  761.5	  594.4	 6833.0	...
10260305	  761.0	  594.2	 6841.0	...
10260306	  761.5	  594.1	 6839.0	...
10260307	  761.9	  594.1	 6837.0	...
10260308	  762.1	  594.4	 6836.0	...
10260309	  762.3	  594.3	 6835.0	...
10260310	  762.5	  594.1	 6834.0	...
10260311	  762.5	  593.8	 6835.0	...
10260312	  762.5	  593.9	 6839.0	...
10260313	  762.7	  594.3	 6844.0	...
10260314	  762.9	  594.5	 6843.0	...
10260315	  763.2	  594.6	 6841.0	...
10260316	  763.3	  594.3	 6839.0	...
10260317	  763.2	  594.1	 6838.0	...
10260318	  762.9	  593.8	 6835.0	...
10260319	  762.6	  593.7	 6832.0	...
10260320	  762.0	  594.1	 6833.0	...
10260321	  761.6	  594.8	 6834.0	...
10260322	  762.5	  595.1	 6834.0	...
10260323	  764.0	  595.4	 6833.0	...
10260324	  765.3	  595.6	 6833.0	...
10260325	  765.0	  595.4	 6834.0	...
10260326	  764.5	  594.8	 6835.0	...
10260327	  764.4	  594.1	 6842.0	...
10260328	  764.4	  594.0	 6850.0	...
10260329	  764.2	  594.1	 6851.0	...
10260330	  763.8	  594.2	 6844.0	...
10260331	  763.6	  594.3	 6837.0	...
10260332	  763.7	  594.0	 6839.0	...
10260333	  764.0	  593.7	 6842.0	...
10260334	  764.2	  593.3	 6845.0	...
10260335	  763.7	  593.3	 6846.0	...
10260336	  763.0	  593.0	 6845.0	...
10260337	  762.2	  592.3	 6847.0	...
10260338	  762.5	  591.5	 6853.0	...
10260339	  762.9	  591.7	 6860.0	...
10260340	  763.4	  592.4	 6863.0	...
10260341	  763.8	  593.2	 6854.0	...
10260342	  763.9	  592.9	 6844.0	...
10260343	  763.8	  592.6	 6845.0	...
10260344	  763.5	  592.8	 6855.0	...
10260345	  763.4	  593.5	 6866.0	...
10260346	  763.9	  594.9	 6867.0	...
10260347	  764.4	  595.8	 6858.0	...
10260348	  764.8	  595.8	 6848.0	...
10260349	  764.7	  595.0	 6842.0	...
10260350	  764.2	  594.2	 6845.0	...
10260351	  764.0	  595.0	 6847.0	...
10260352	  763.7	  595.9	 6846.0	...
10260353	  763.7	  595.1	 6845.0	...
10260354	  763.5	  593.4	 6845.0	...
10260355	  763.3	  592.2	 6853.0	...
10260356	  763.3	  592.8	 6862.0	...
10260357	  763.4	  593.6	 6871.0	...
10260358	  763.0	  593.5	 6863.0	...
10260359	  762.6	  592.9	 6856.0	...
10260360	  762.2	  592.4	 6855.0	...
10260361	  762.3	  592.4	 6862.0	...
10260362	  762.4	  592.3	 6870.0	...
10260363	  762.4	  592.3	 6873.0	...
10260364	  762.3	  591.9	 6875.0	...
10260365	  762.3	  591.5	 6874.0	...
10260366	  762.5	  591.1	 6872.0	...
10260367	  763.2	  591.1	 6869.0	...
10260368	  763.7	  590.9	 6868.0	...
10260369	  763.5	  590.2	 6868.0	...
10260370	  762.9	  589.7	 6870.0	...
10260371	  762.4	  590.3	 6879.0	...
10260372	  761.8	  591.5	 6894.0	...
10260373	  761.3	  592.7	 6908.0	...
10260374	  762.3	  592.3	 6904.0	...
10260375	  763.9	  591.7	 6892.0	...
10260376	  765.2	  591.3	 6887.0	...
10260377	  765.1	  591.4	 6894.0	...
10260378	  764.9	  591.4	 6900.0	...
10260379	  764.5	  591.2	 6900.0	...
10260380	  763.9	  591.0	 6899.0	...
10260381	  763.5	  590.8	 6900.0	...
10260382	  763.6	  590.8	 6896.0	...
10260383	  763.6	  590.2	 6893.0	...
10260384	  762.3	  589.7	 6898.0	...
10260385	  761.4	  590.0	 6905.0	...
10260386	  760.7	  591.0	 6912.0	...
10260387	  762.2	  591.5	 6907.0	...
10260388	  763.5	  591.2	 6901.0	...
10260389	  764.5	  590.7	 6897.0	...
10260390	  764.7	  590.4	 6895.0	...
10260391	  764.8	  589.6	 6902.0	...
10260392	  764.6	  589.0	 6908.0	...
10260393	  764.0	  588.6	 6914.0	...
10260394	  763.7	  588.1	 6918.0	...
10260395	  763.7	  587.6	 6923.0	...
10260396	  763.1	  588.4	 6927.0	...
10260397	  762.3	  589.4	 6926.0	...
10260398	  761.6	  590.1	 6923.0	...
10260399	  761.6	  589.8	 6917.0	...
10260400	  761.8	  590.2	 6912.0	...
10260401	  761.9	  590.9	 6917.0	...
10260402	  762.4	  591.4	 6925.0	...
10260403	  762.8	  591.5	 6930.0	...
10260404	  763.1	  590.5	 6926.0	...
10260405	  763.2	  589.0	 6917.0	...
10260406	  763.2	  587.6	 6912.0	...
10260407	  763.2	  587.2	 6911.0	...
10260408	  762.7	  587.3	 6921.0	...
10260409	  762.8	  587.2	 6930.0	...
10260410	  762.9	  587.1	 6934.0	...
10260411	  762.8	  586.9	 6930.0	...
10260412	  762.8	  586.8	 6929.0	...
10260413	  762.7	  586.7	 6931.0	...
10260414	  762.5	  586.9	 6932.0	...
10260415	  761.8	  587.5	 6933.0	...
10260416	  761.3	  588.1	 6934.0	...
10260417	  761.5	  586.3	 6936.0	...
10260418	  761.7	  584.2	 6943.0	...
10260419	  762.4	  583.9	 6948.0	...
10260420	  763.5	  585.7	 6952.0	...
10260421	  764.6	  587.5	 6952.0	...
10260422	  764.8	  587.5	 6951.0	...
10260423	  764.8	  587.5	 6950.0	...
10260424	  764.9	  587.5	 6949.0	...
10260425	  764.9	  587.4	 6947.0	...
10260426	  764.8	  587.3	 6948.0	...
10260427	  764.4	  587.0	 6953.0	...
10260428	  764.1	  586.8	 6958.0	...
10260429	  764.5	  586.6	 6960.0	...
10260430	  764.9	  585.4	 6961.0	...
10260431	  764.2	  584.5	 6963.0	...
10260432	  763.4	  584.4	 6965.0	...
10260433	  763.0	  585.4	 6971.0	...
10260434	  763.8	  586.2	 6976.0	...
10260435	  763.9	  586.2	 6983.0	...
10260436	  763.6	  586.2	 6985.0	...
10260437	  763.0	  586.2	 6987.0	...
10260438	  762.5	  586.1	 6986.0	...
10260439	  762.1	  585.8	 6986.0	...
10260440	  761.9	  585.5	 6986.0	...
10260441	  762.7	  585.1	 6985.0	...
10260442	  763.6	  584.8	 6983.0	...
10260443	  763.5	  584.5	 6981.0	...
10260444	  762.4	  584.4	 6982.0	...
10260445	  761.3	  584.3	 6983.0	...
10260446	  761.7	  584.3	 6984.0	...
10260447	  762.1	  584.0	 6984.0	...
10260448	  763.0	  583.8	 6985.0	...
10260449	  763.5	  583.6	 6988.0	...
10260450	  764.1	  583.6	 6993.0	...
10260451	  763.6	  583.7	 6998.0	...
10260452	  762.9	  583.4	 7000.0	...
10260453	  762.2	  583.1	 7002.0	...
10260454	  761.9	  583.7	 7004.0	...
10260455	  761.7	  584.2	 7006.0	...
10260456	  761.5	  584.1	 7006.0	...
10260457	  761.2	  582.8	 7006.0	...
10260458	  760.9	  582.0	 7007.0	...
10260459	  760.5	  581.8	 7008.0	...
10260460	  760.0	  581.7	 7009.0	...
10260461	  760.4	  581.8	 7014.0	...
10260462	  761.0	  581.7	 7017.0	...
10260463	  761.6	  581.6	 7022.0	...
10260464	  761.6	  581.4	 7024.0	...
10260465	  761.7	  581.5	 7022.0	...
10260466	  761.8	  582.2	 7018.0	...
MSG	10260467 0000 _ Number On
10260467	  762.5	  583.6	 7014.0	...
10260468	  763.1	  585.0	 7015.0	...
10260469	  763.6	  584.5	 7019.0	...
10260470	  762.7	  583.3	 7020.0	...
10260471	  761.7	  581.9	 7019.0	...
10260472	  762.0	  581.6	 7017.0	...
10260473	  763.1	  581.2	 7018.0	...
10260474	  764.4	  580.9	 7018.0	...
10260475	  764.5	  580.8	 7019.0	...
10260476	  764.3	  580.7	 7029.0	...
10260477	  763.6	  580.4	 7039.0	...
10260478	  761.4	  580.4	 7047.0	...
10260479	  759.7	  580.5	 7044.0	...
10260480	  758.9	  580.7	 7040.0	...
10260481	  759.4	  580.7	 7036.0	...
10260482	  760.1	  580.9	 7041.0	...
10260483	  760.1	  581.3	 7048.0	...
10260484	  760.4	  581.6	 7055.0	...
10260485	  760.7	  581.4	 7053.0	...
10260486	  761.0	  580.9	 7050.0	...
10260487	  761.0	  580.3	 7048.0	...
10260488	  761.2	  580.0	 7042.0	...
10260489	  761.4	  579.7	 7036.0	...
10260490	  761.7	  579.5	 7033.0	...
10260491	  761.8	  579.4	 7035.0	...
10260492	  762.1	  579.9	 7037.0	...
10260493	  762.4	  580.4	 7037.0	...
10260494	  762.6	  580.8	 7037.0	...
10260495	  762.7	  580.4	 7036.0	...
10260496	  762.7	  580.5	 7036.0	...
10260497	  762.4	  580.8	 7037.0	...
10260498	  762.0	  580.8	 7040.0	...
10260499	  761.3	  580.4	 7046.0	...
10260500	  761.1	  580.2	 7051.0	...
10260501	  761.0	  580.6	 7054.0	...
10260502	  760.6	  581.5	 7055.0	...
10260503	  760.2	  582.3	 7049.0	...
10260504	  760.4	  581.7	 7044.0	...
10260505	  761.2	  580.6	 7042.0	...
10260506	  762.0	  579.5	 7046.0	...
10260507	  762.0	  579.6	 7051.0	...
10260508	  762.4	  579.6	 7052.0	...
10260509	  762.6	  579.6	 7056.0	...
10260510	  762.4	  579.7	 7058.0	...
10260511	  761.7	  579.8	 7059.0	...
10260512	  761.1	  580.3	 7057.0	...
10260513	  760.8	  580.7	 7053.0	...
10260514	  761.0	  581.2	 7051.0	...
10260515	  761.4	  581.1	 7049.0	...
10260516	  761.9	  581.1	 7051.0	...
10260517	  761.9	  581.1	 7055.0	...
10260518	  761.8	  581.3	 7058.0	...
10260519	  762.0	  581.4	 7060.0	...
10260520	  762.2	  581.4	 7060.0	...
10260521	  762.4	  581.1	 7061.0	...
10260522	  762.3	  580.6	 7061.0	...
10260523	  762.6	  580.0	 7060.0	...
10260524	  763.0	  579.5	 7060.0	...
10260525	  763.5	  579.4	 7060.0	...
10260526	  763.6	  579.9	 7059.0	...
10260527	  763.3	  580.5	 7058.0	...
10260528	  762.4	  580.6	 7056.0	...
10260529	  761.4	  580.4	 7057.0	...
10260530	  760.6	  579.1	 7059.0	...
10260531	  761.0	  578.1	 7059.0	...
10260532	  761.5	  578.2	 7056.0	...
10260533	  762.2	  579.1	 7053.0	...
10260534	  762.3	  579.5	 7053.0	...
10260535	  762.0	  579.0	 7054.0	...
10260536	  761.6	  578.7	 7055.0	...
10260537	  761.3	  579.2	 7058.0	...
10260538	  761.3	  578.9	 7060.0	...
10260539	  761.4	  578.3	 7063.0	...
10260540	  761.6	  577.6	 7064.0	...
10260541	  761.6	  578.1	 7065.0	...
10260542	  761.7	  578.6	 7065.0	...
10260543	  761.7	  579.4	 7067.0	...
10260544	  761.7	  579.9	 7068.0	...
10260545	  761.7	  580.1	 7068.0	...
10260546	  761.6	  580.0	 7070.0	...
10260547	  761.6	  578.2	 7071.0	...
10260548	  761.6	  576.7	 7073.0	...
10260549	  761.6	  575.8	 7072.0	...
10260550	  761.6	  576.7	 7072.0	...
10260551	  761.9	  577.6	 7072.0	...
10260552	  762.1	  578.5	 7071.0	...
10260553	  761.8	  578.9	 7073.0	...
10260554	  761.0	  578.7	 7079.0	...
10260555	  760.4	  578.4	 7084.0	...
10260556	  760.0	  578.1	 7090.0	...
10260557	  760.2	  578.4	 7093.0	...
10260558	  760.5	  578.5	 7091.0	...
10260559	  760.8	  578.1	 7088.0	...
10260560	  760.4	  577.8	 7085.0	...
10260561	  759.9	  577.6	 7080.0	...
10260562	  759.7	  577.7	 7074.0	...
10260563	  760.0	  577.8	 7069.0	...
10260564	  760.2	  577.8	 7069.0	...
10260565	  760.9	  577.4	 7069.0	...
10260566	  761.4	  577.0	 7067.0	...
10260567	  762.0	  576.8	 7065.0	...
10260568	  762.0	  577.3	 7064.0	...
10260569	  762.2	  577.9	 7064.0	...
10260570	  762.2	  578.3	 7063.0	...
10260571	  762.2	  578.6	 7062.0	...
10260572	  761.3	  578.9	 7066.0	...
10260573	  760.4	  579.2	 7071.0	...
10260574	  760.4	  579.1	 7075.0	...
10260575	  761.1	  579.0	 7073.0	...
10260576	  761.8	  578.9	 7071.0	...
10260577	  761.4	  579.1	 7072.0	...
10260578	  760.9	  579.3	 7073.0	...
10260579	  760.5	  579.5	 7072.0	...
10260580	  761.0	  579.3	 7070.0	...
10260581	  761.1	  579.1	 7069.0	...
10260582	  760.8	  579.0	 7068.0	...
10260583	  760.0	  579.4	 7067.0	...
10260584	  759.6	  580.0	 7066.0	...
10260585	  759.6	  580.6	 7067.0	...
10260586	  759.4	  579.8	 7071.0	...
10260587	  760.2	  579.0	 7080.0	...
10260588	  761.0	  578.6	 7088.0	...
10260589	  761.8	  579.3	 7086.0	...
10260590	  761.6	  579.4	 7078.0	...
10260591	  761.2	  579.0	 7077.0	...
10260592	  760.8	  578.5	 7084.0	...
10260593	  760.6	  578.6	 7090.0	...
10260594	  760.8	  578.8	 7087.0	...
10260595	  760.7	  578.3	 7083.0	...
10260596	  760.5	  577.4	 7080.0	...
10260597	  760.1	  576.6	 7080.0	...
10260598	  759.9	  576.6	 7081.0	...
10260599	  760.0	  577.1	 7082.0	...
10260600	  760.7	  577.4	 7084.0	...
10260601	  761.4	  577.7	 7084.0	...
10260602	  762.2	  577.4	 7079.0	...
10260603	  762.3	  577.3	 7076.0	...
10260604	  762.3	  577.2	 7073.0	...
10260605	  762.1	  577.3	 7076.0	...
10260606	  762.0	  577.3	 7077.0	...
10260607	  762.0	  577.3	 7078.0	...
10260608	  761.6	  577.4	 7080.0	...
10260609	  761.1	  577.6	 7082.0	...
10260610	  760.7	  577.9	 7081.0	...
10260611	  760.8	  578.3	 7076.0	...
10260612	  760.9	  578.7	 7072.0	...
10260613	  760.6	  578.9	 7072.0	...
10260614	  760.2	  578.0	 7074.0	...
10260615	  759.9	  577.0	 7074.0	...
10260616	  760.2	  577.0	 7073.0	...
10260617	  760.6	  577.9	 7070.0	...
10260618	  761.3	  578.2	 7065.0	...
10260619	  761.7	  577.5	 7060.0	...
10260620	  762.4	  576.8	 7057.0	...
10260621	  762.8	  576.8	 7057.0	...
10260622	  763.2	  576.6	 7058.0	...
10260623	  763.3	  576.3	 7060.0	...
10260624	  763.1	  576.4	 7062.0	...
10260625	  762.7	  577.3	 7063.0	...
10260626	  762.1	  578.1	 7064.0	...
10260627	  761.5	  578.4	 7064.0	...
10260628	  761.0	  578.5	 7064.0	...
10260629	  760.7	  579.4	 7063.0	...
10260630	  761.6	  580.3	 7060.0	...
10260631	  762.5	  580.2	 7054.0	...
10260632	  762.3	  579.3	 7049.0	...
10260633	  761.3	  578.9	 7047.0	...
10260634	  759.8	  579.7	 7049.0	...
10260635	  759.3	  580.5	 7052.0	...
10260636	  759.6	  580.7	 7045.0	...
10260637	  760.4	  580.6	 7036.0	...
10260638	  761.2	  580.2	 7029.0	...
10260639	  761.4	  579.7	 7031.0	...
10260640	  761.5	  579.2	 7036.0	...
10260641	  761.2	  579.5	 7041.0	...
10260642	  760.8	  580.1	 7045.0	...
10260643	  760.2	  580.8	 7046.0	...
10260644	  760.2	  580.9	 7044.0	...
10260645	  760.6	  581.0	 7036.0	...
10260646	  761.1	  581.0	 7029.0	...
10260647	  761.5	  581.2	 7028.0	...
10260648	  761.3	  581.4	 7032.0	...
10260649	  761.3	  581.7	 7033.0	...
10260650	  761.4	  581.8	 7031.0	...
10260651	  761.6	  581.9	 7033.0	...
10260652	  760.9	  582.0	 7037.0	...
10260653	  760.2	  582.1	 7039.0	...
10260654	  760.4	  582.1	 7036.0	...
10260655	  761.5	  581.9	 7030.0	...
10260656	  762.5	  581.6	 7026.0	...
10260657	  762.0	  581.5	 7026.0	...
10260658	  761.5	  581.3	 7030.0	...
10260659	  761.1	  581.0	 7035.0	...
10260660	  761.5	  580.7	 7036.0	...
10260661	  761.8	  580.3	 7040.0	...
10260662	  761.8	  580.2	 7041.0	...
10260663	  761.6	  580.1	 7037.0	...
10260664	  761.2	  580.3	 7032.0	...
10260665	  760.9	  580.5	 7028.0	...
10260666	  760.6	  580.8	 7028.0	...
10260667	  760.0	  581.1	 7031.0	...
10260668	  759.5	  581.5	 7032.0	...
10260669	  759.2	  581.6	 7035.0	...
10260670	  759.5	  582.0	 7036.0	...
10260671	  760.2	  582.2	 7036.0	...
10260672	  760.7	  581.9	 7034.0	...
10260673	  760.9	  581.2	 7032.0	...
10260674	  760.8	  580.4	 7031.0	...
10260675	  760.9	  580.3	 7029.0	...
10260676	  761.0	  580.5	 7026.0	...
10260677	  761.5	  580.9	 7030.0	...
10260678	  761.8	  581.1	 7037.0	...
10260679	  762.2	  580.9	 7042.0	...
10260680	  762.2	  580.4	 7042.0	...
10260681	  762.2	  579.8	 7041.0	...
10260682	  762.1	  579.2	 7041.0	...
10260683	  761.7	  579.8	 7037.0	...
10260684	  761.3	  580.7	 7034.0	...
10260685	  760.9	  581.7	 7035.0	...
10260686	  760.8	  581.9	 7035.0	...
10260687	  760.7	  581.9	 7034.0	...
10260688	  760.6	  582.0	 7032.0	...
10260689	  760.7	  582.0	 7032.0	...
10260690	  761.0	  582.2	 7032.0	...
10260691	  761.2	  582.2	 7033.0	...
10260692	  760.7	  582.3	 7033.0	...
10260693	  759.9	  582.4	 7034.0	...
10260694	  759.2	  582.5	 7034.0	...
10260695	  759.0	  582.6	 7035.0	...
10260696	  758.9	  582.7	 7036.0	...
10260697	  759.0	  582.8	 7034.0	...
10260698	  759.1	  583.0	 7032.0	...
10260699	  759.1	  583.1	 7029.0	...
10260700	  758.8	  581.9	 7034.0	...
10260701	  758.4	  580.6	 7039.0	...
10260702	  758.2	  580.6	 7044.0	...
10260703	  758.6	  581.9	 7043.0	...
10260704	  758.9	  583.2	 7042.0	...
10260705	  759.0	  583.3	 7031.0	...
10260706	  759.6	  583.1	 7020.0	...
10260707	  760.1	  582.0	 7010.0	...
10260708	  760.0	  581.1	 7009.0	...
10260709	  759.3	  581.8	 7006.0	...
10260710	  758.9	  583.4	 7005.0	...
10260711	  759.1	  583.4	 7005.0	...
10260712	  759.1	  581.9	 7006.0	...
10260713	  759.4	  580.3	 7006.0	...
10260714	  759.8	  580.1	 7005.0	...
10260715	  760.2	  579.9	 7005.0	...
10260716	  760.3	  580.8	 7004.0	...
10260717	  760.3	  581.8	 7006.0	...
10260718	  760.1	  582.9	 7009.0	...
10260719	  759.6	  583.2	 7016.0	...
10260720	  759.3	  583.5	 7021.0	...
10260721	  759.1	  583.5	 7026.0	...
10260722	  759.0	  583.0	 7027.0	...
10260723	  758.9	  582.6	 7024.0	...
10260724	  758.7	  582.4	 7020.0	...
10260725	  758.5	  582.8	 7016.0	...
10260726	  759.2	  583.1	 7013.0	...
10260727	  760.0	  583.4	 7014.0	...
10260728	  760.8	  583.5	 7015.0	...
10260729	  759.7	  582.4	 7016.0	...
10260730	  758.5	  581.2	 7016.0	...
10260731	  757.4	  579.9	 7018.0	...
10260732	  757.9	  581.3	 7020.0	...
10260733	  758.4	  582.7	 7020.0	...
10260734	  758.9	  583.8	 7020.0	...
10260735	  759.0	  583.3	 7011.0	...
10260736	  759.1	  582.6	 7001.0	...
10260737	  759.2	  582.5	 7000.0	...
10260738	  759.3	  582.5	 7009.0	...
10260739	  759.2	  582.0	 7018.0	...
10260740	  759.0	  581.5	 7020.0	...
10260741	  759.4	  580.3	 7021.0	...
10260742	  759.9	  579.8	 7020.0	...
10260743	  759.9	  579.3	 7020.0	...
10260744	  759.0	  579.6	 7021.0	...
10260745	  758.1	  579.8	 7023.0	...
10260746	  757.8	  579.9	 7021.0	...
10260747	  758.3	  580.3	 7017.0	...
10260748	  758.3	  580.7	 7012.0	...
10260749	  758.0	  581.0	 7009.0	...
10260750	  758.4	  580.7	 7010.0	...
10260751	  758.5	  581.4	 7012.0	...
10260752	  758.7	  582.2	 7014.0	...
10260753	  758.8	  582.9	 7016.0	...
10260754	  759.5	  582.6	 7015.0	...
10260755	  760.1	  581.4	 7016.0	...
10260756	  760.3	  580.3	 7017.0	...
10260757	  760.5	  580.0	 7022.0	...
10260758	  759.8	  581.0	 7025.0	...
10260759	  758.8	  582.0	 7025.0	...
10260760	  757.6	  582.3	 7020.0	...
10260761	  757.2	  582.1	 7016.0	...
10260762	  756.9	  581.9	 7016.0	...
10260763	  757.6	  582.5	 7016.0	...
10260764	  758.3	  583.2	 7015.0	...
10260765	  758.5	  583.9	 7016.0	...
10260766	  757.9	  583.9	 7018.0	...
10260767	  757.6	  583.8	 7022.0	...
10260768	  757.8	  583.4	 7026.0	...
10260769	  758.0	  582.4	 7030.0	...
MSG	10260770 0000 _ Number Off
10260770	  759.1	  581.3	 7031.0	...
10260771	  760.4	  580.8	 7029.0	...
10260772	  760.5	  581.1	 7027.0	...
10260773	  759.1	  582.1	 7027.0	...
10260774	  757.7	  582.8	 7028.0	...
10260775	  757.2	  583.0	 7029.0	...
10260776	  756.9	  582.6	 7029.0	...
10260777	  756.9	  581.7	 7030.0	...
10260778	  756.7	  580.4	 7029.0	...
10260779	  756.4	  579.4	 7028.0	...
10260780	  755.9	  580.1	 7022.0	...
10260781	  755.8	  581.4	 7017.0	...
10260782	  755.7	  582.8	 7013.0	...
10260783	  757.0	  582.6	 7013.0	...
10260784	  758.5	  582.7	 7014.0	...
10260785	  759.5	  582.7	 7018.0	...
10260786	  759.1	  582.9	 7021.0	...
10260787	  758.3	  583.0	 7024.0	...
10260788	  758.1	  583.2	 7026.0	...
10260789	  757.8	  583.3	 7028.0	...
10260790	  758.3	  582.7	 7027.0	...
10260791	  758.7	  582.0	 7024.0	...
10260792	  759.1	  581.2	 7025.0	...
10260793	  758.1	  582.6	 7028.0	...
10260794	  757.2	  583.9	 7032.0	...
10260795	  756.7	  584.8	 7033.0	...
10260796	  757.1	  584.1	 7028.0	...
10260797	  757.5	  583.4	 7021.0	...
10260798	  757.5	  583.8	 7016.0	...
10260799	  757.7	  584.4	 7016.0	...
10260800	  758.5	  585.0	 7016.0	...
10260801	  758.9	  585.0	 7015.0	...
10260802	  759.3	  585.3	 7015.0	...
10260803	  759.1	  585.5	 7016.0	...
10260804	  758.9	  585.1	 7016.0	...
10260805	  758.8	  584.6	 7010.0	...
10260806	  758.9	  584.0	 7005.0	...
10260807	  759.1	  584.1	 7008.0	...
10260808	  759.4	  584.0	 7016.0	...
10260809	  759.7	  583.9	 7025.0	...
10260810	  759.3	  584.0	 7026.0	...
10260811	  758.7	  584.2	 7027.0	...
10260812	  757.8	  584.3	 7029.0	...
10260813	  757.6	  584.5	 7031.0	...
10260814	  757.5	  584.6	 7032.0	...
10260815	  758.4	  584.0	 7025.0	...
10260816	  759.5	  583.2	 7018.0	...
10260817	  760.5	  582.6	 7010.0	...
10260818	  760.0	  582.7	 7016.0	...
10260819	  759.2	  582.9	 7022.0	...
10260820	  758.5	  583.2	 7028.0	...
10260821	  758.5	  583.2	 7022.0	...
10260822	  758.6	  583.1	 7015.0	...
10260823	  758.7	  582.8	 7007.0	...
10260824	  758.8	  582.5	 7004.0	...
10260825	  759.0	  583.2	 6998.0	...
10260826	  759.1	  584.1	 6995.0	...
10260827	  759.5	  584.2	 6996.0	...
10260828	  759.7	  583.4	 6999.0	...
10260829	  759.8	  582.9	 7002.0	...
10260830	  759.7	  583.1	 7009.0	...
10260831	  759.5	  583.1	 7014.0	...
10260832	  759.2	  583.0	 7020.0	...
10260833	  759.0	  582.4	 7021.0	...
10260834	  759.0	  582.0	 7023.0	...
10260835	  759.2	  581.6	 7028.0	...
10260836	  759.1	  581.6	 7031.0	...
10260837	  759.1	  582.3	 7035.0	...
10260838	  759.2	  582.9	 7037.0	...
10260839	  759.3	  583.6	 7037.0	...
10260840	  759.3	  583.7	 7035.0	...
10260841	  759.5	  583.8	 7029.0	...
10260842	  759.7	  583.8	 7024.0	...
10260843	  760.0	  584.4	 7020.0	...
10260844	  758.9	  585.3	 7023.0	...
10260845	  757.7	  586.3	 7026.0	...
10260846	  756.4	  585.8	 7030.0	...
10260847	  756.6	  584.7	 7030.0	...
10260848	  757.1	  583.6	 7029.0	...
10260849	  758.3	  583.5	 7029.0	...
10260850	  759.3	  583.6	 7020.0	...
10260851	  759.8	  583.7	 7012.0	...
10260852	  758.9	  583.6	 7004.0	...
10260853	  758.0	  583.6	 7005.0	...
10260854	  757.4	  583.9	 7006.0	...
10260855	  757.5	  584.3	 7007.0	...
10260856	  757.6	  583.8	 7014.0	...
10260857	  757.6	  582.9	 7020.0	...
10260858	  757.5	  582.4	 7027.0	...
10260859	  757.5	  582.7	 7028.0	...
10260860	  757.5	  582.7	 7030.0	...
10260861	  757.6	  582.3	 7029.0	...
10260862	  757.7	  582.4	 7027.0	...
10260863	  757.6	  583.4	 7021.0	...
10260864	  757.5	  584.0	 7014.0	...
10260865	  757.4	  584.2	 7008.0	...
10260866	  757.4	  584.1	 7014.0	...
10260867	  757.5	  584.3	 7022.0	...
10260868	  757.4	  584.0	 7029.0	...
10260869	  757.1	  583.5	 7029.0	...
10260870	  757.0	  582.9	 7027.0	...
10260871	  757.1	  582.9	 7025.0	...
10260872	  757.4	  582.8	 7024.0	...
10260873	  757.5	  582.7	 7022.0	...
10260874	  757.9	  582.7	 7022.0	...
10260875	  758.2	  582.7	 7021.0	...
10260876	  758.5	  582.6	 7020.0	...
10260877	  758.5	  582.3	 7019.0	...
10260878	  758.3	  582.0	 7016.0	...
10260879	  758.0	  582.6	 7013.0	...
10260880	  757.1	  583.6	 7014.0	...
10260881	  756.3	  583.5	 7023.0	...
10260882	  755.0	  582.3	 7032.0	...
10260883	  754.3	  581.1	 7037.0	...
10260884	  753.7	  580.9	 7036.0	...
10260885	  753.8	  580.9	 7035.0	...
10260886	  753.8	  581.1	 7034.0	...
10260887	  753.2	  581.4	 7037.0	...
10260888	  752.6	  582.3	 7041.0	...
10260889	  752.3	  583.2	 7043.0	...
10260890	  753.4	  583.4	 7044.0	...
10260891	  754.4	  582.8	 7036.0	...
10260892	  755.3	  582.1	 7028.0	...
10260893	  755.3	  581.9	 7019.0	...
10260894	  755.4	  582.7	 7016.0	...
10260895	  755.6	  583.6	 7013.0	...
10260896	  755.8	  583.9	 7013.0	...
10260897	  756.0	  583.2	 7010.0	...
10260898	  756.3	  583.1	 7007.0	...
10260899	  755.5	  583.7	 7006.0	...
10260900	  754.4	  583.7	 7010.0	...
10260901	  753.3	  583.1	 7015.0	...
10260902	  753.4	  582.5	 7019.0	...
10260903	  753.4	  582.6	 7024.0	...
10260904	  753.3	  582.6	 7028.0	...
10260905	  753.5	  582.5	 7030.0	...
10260906	  753.8	  582.1	 7029.0	...
10260907	  754.1	  581.8	 7028.0	...
10260908	  754.0	  581.7	 7028.0	...
10260909	  754.1	  582.0	 7028.0	...
10260910	  754.7	  582.6	 7027.0	...
10260911	  755.3	  583.2	 7025.0	...
10260912	  755.9	  583.3	 7024.0	...
10260913	  756.4	  583.1	 7024.0	...
10260914	  756.9	  582.9	 7025.0	...
10260915	  755.8	  582.8	 7026.0	...
10260916	  754.2	  582.8	 7026.0	...
10260917	  752.3	  583.1	 7027.0	...
10260918	  751.9	  583.4	 7029.0	...
10260919	  752.4	  583.6	 7031.0	...
10260920	  753.7	  583.4	 7033.0	...
10260921	  754.9	  583.3	 7035.0	...
10260922	  755.7	  583.2	 7036.0	...
10260923	  756.1	  583.2	 7034.0	...
10260924	  756.1	  582.6	 7031.0	...
10260925	  755.6	  582.1	 7028.0	...
10260926	  754.4	  581.9	 7028.0	...
10260927	  753.7	  582.3	 7026.0	...
10260928	  753.0	  582.5	 7025.0	...
10260929	  753.1	  582.4	 7032.0	...
10260930	  753.4	  582.4	 7040.0	...
10260931	  753.7	  582.5	 7048.0	...
10260932	  753.7	  581.6	 7049.0	...
10260933	  753.3	  580.7	 7049.0	...
10260934	  753.0	  580.1	 7050.0	...
10260935	  753.2	  580.3	 7049.0	...
10260936	  753.1	  580.6	 7049.0	...
10260937	  753.0	  581.1	 7048.0	...
10260938	  753.1	  581.6	 7043.0	...
10260939	  753.5	  581.8	 7038.0	...
10260940	  753.8	  581.6	 7037.0	...
10260941	  753.6	  581.5	 7046.0	...
10260942	  753.5	  581.8	 7056.0	...
10260943	  753.3	  582.1	 7060.0	...
10260944	  753.3	  581.8	 7057.0	...
10260945	  753.1	  581.2	 7052.0	...
10260946	  752.6	  581.0	 7049.0	...
10260947	  752.3	  581.3	 7047.0	...
10260948	  752.3	  581.9	 7045.0	...
10260949	  752.6	  582.2	 7045.0	...
10260950	  752.7	  582.2	 7046.0	...
10260951	  752.4	  581.8	 7044.0	...
10260952	  752.5	  582.2	 7040.0	...
10260953	  752.8	  583.0	 7039.0	...
10260954	  753.2	  583.6	 7043.0	...
10260955	  752.9	  582.2	 7046.0	...
10260956	  753.0	  580.9	 7045.0	...
10260957	  753.2	  580.0	 7043.0	...
10260958	  753.7	  580.8	 7042.0	...
10260959	  753.8	  581.6	 7047.0	...
10260960	  753.9	  581.4	 7051.0	...
10260961	  754.0	  580.8	 7054.0	...
10260962	  753.4	  580.2	 7055.0	...
10260963	  752.6	  579.9	 7055.0	...
10260964	  751.9	  579.6	 7058.0	...
10260965	  751.8	  579.6	 7058.0	...
10260966	  751.5	  580.0	 7060.0	...
10260967	  751.3	  580.5	 7061.0	...
10260968	  751.3	  580.7	 7053.0	...
10260969	  751.7	  580.5	 7045.0	...
10260970	  752.6	  580.3	 7039.0	...
MSG	10260971 0000 _ Number On
10260971	  753.2	  580.2	 7044.0	...
10260972	  753.0	  580.4	 7048.0	...
10260973	  752.5	  580.1	 7051.0	...
10260974	  752.0	  579.8	 7053.0	...
10260975	  751.6	  579.6	 7055.0	...
10260976	  751.1	  580.0	 7057.0	...
10260977	  751.8	  580.2	 7053.0	...
10260978	  753.0	  580.2	 7049.0	...
10260979	  754.1	  580.0	 7045.0	...
10260980	  753.9	  579.9	 7046.0	...
10260981	  753.5	  579.8	 7047.0	...
10260982	  752.9	  579.4	 7052.0	...
10260983	  752.3	  578.9	 7056.0	...
10260984	  752.5	  579.4	 7057.0	...
10260985	  753.0	  580.4	 7055.0	...
10260986	  753.4	  581.3	 7053.0	...
10260987	  753.1	  580.8	 7054.0	...
10260988	  752.6	  579.8	 7054.0	...
10260989	  752.3	  578.8	 7055.0	...
10260990	  752.2	  579.2	 7054.0	...
10260991	  752.2	  580.1	 7056.0	...
10260992	  752.0	  581.1	 7057.0	...
10260993	  751.8	  580.8	 7055.0	...
10260994	  751.7	  580.6	 7052.0	...
10260995	  751.3	  580.5	 7052.0	...
10260996	  751.0	  580.7	 7056.0	...
10260997	  750.7	  580.6	 7058.0	...
10260998	  751.1	  580.4	 7058.0	...
10260999	  751.5	  580.3	 7056.0	...
10261000	  751.8	  580.3	 7055.0	...
10261001	  751.8	  580.5	 7055.0	...
10261002	  751.6	  579.5	 7055.0	...
10261003	  751.6	  578.4	 7056.0	...
10261004	  751.6	  578.1	 7059.0	...
10261005	  751.7	  578.8	 7060.0	...
10261006	  751.7	  579.4	 7061.0	...
10261007	  751.9	  579.1	 7059.0	...
10261008	  752.0	  579.0	 7057.0	...
10261009	  751.6	  579.1	 7056.0	...
10261010	  750.8	  578.3	 7062.0	...
10261011	  750.1	  577.5	 7069.0	...
10261012	  750.4	  577.3	 7076.0	...
10261013	  750.8	  578.0	 7076.0	...
10261014	  751.2	  578.7	 7076.0	...
10261015	  750.5	  578.4	 7076.0	...
10261016	  749.8	  578.1	 7076.0	...
10261017	  749.3	  578.4	 7074.0	...
10261018	  749.7	  578.8	 7070.0	...
10261019	  749.8	  579.4	 7066.0	...
10261020	  749.3	  579.4	 7066.0	...
10261021	  748.7	  579.6	 7074.0	...
10261022	  749.1	  579.8	 7081.0	...
10261023	  749.8	  580.0	 7078.0	...
10261024	  750.6	  580.2	 7071.0	...
10261025	  750.6	  580.5	 7068.0	...
10261026	  750.6	  581.3	 7072.0	...
10261027	  750.6	  581.7	 7070.0	...
10261028	  750.8	  581.7	 7065.0	...
10261029	  750.9	  581.2	 7058.0	...
10261030	  751.0	  581.0	 7056.0	...
10261031	  751.0	  581.6	 7054.0	...
10261032	  751.2	  581.9	 7055.0	...
10261033	  751.6	  582.1	 7058.0	...
10261034	  752.0	  581.8	 7062.0	...
10261035	  752.3	  581.8	 7065.0	...
10261036	  752.2	  581.6	 7059.0	...
10261037	  752.2	  581.5	 7054.0	...
10261038	  753.3	  581.5	 7049.0	...
10261039	  754.4	  581.5	 7050.0	...
10261040	  754.7	  581.6	 7051.0	...
10261041	  753.9	  581.4	 7050.0	...
10261042	  753.1	  580.9	 7049.0	...
10261043	  753.2	  580.4	 7046.0	...
10261044	  754.0	  580.1	 7047.0	...
10261045	  754.6	  579.0	 7051.0	...
10261046	  755.0	  577.8	 7057.0	...
10261047	  754.9	  577.8	 7059.0	...
10261048	  755.0	  578.9	 7058.0	...
10261049	  755.0	  579.9	 7056.0	...
10261050	  754.7	  579.7	 7055.0	...
10261051	  754.2	  579.6	 7057.0	...
10261052	  753.6	  578.9	 7060.0	...
10261053	  753.1	  578.2	 7063.0	...
10261054	  752.7	  577.7	 7059.0	...
10261055	  752.6	  578.1	 7054.0	...
10261056	  752.3	  578.6	 7052.0	...
10261057	  752.1	  578.8	 7053.0	...
10261058	  751.8	  578.6	 7054.0	...
10261059	  751.5	  578.2	 7054.0	...
10261060	  751.3	  577.6	 7054.0	...
10261061	  751.2	  576.8	 7061.0	...
10261062	  751.7	  576.0	 7067.0	...
10261063	  752.4	  576.3	 7074.0	...
10261064	  753.3	  578.4	 7064.0	...
10261065	  753.7	  580.5	 7054.0	...
10261066	  752.5	  580.8	 7052.0	...
10261067	  751.1	  579.6	 7061.0	...
10261068	  749.8	  578.4	 7070.0	...
10261069	  749.9	  578.4	 7071.0	...
10261070	  750.0	  578.3	 7073.0	...
10261071	  750.0	  578.3	 7075.0	...
10261072	  749.7	  578.3	 7078.0	...
10261073	  749.4	  578.5	 7081.0	...
10261074	  749.2	  578.6	 7083.0	...
10261075	  749.3	  578.8	 7084.0	...
10261076	  749.5	  578.8	 7081.0	...
10261077	  749.6	  578.6	 7078.0	...
10261078	  749.7	  578.7	 7074.0	...
10261079	  750.1	  578.8	 7071.0	...
10261080	  750.3	  578.4	 7069.0	...
10261081	  750.6	  577.7	 7067.0	...
10261082	  750.5	  577.0	 7070.0	...
10261083	  750.5	  576.9	 7072.0	...
10261084	  751.5	  576.8	 7072.0	...
10261085	  752.6	  578.0	 7070.0	...
10261086	  753.9	  579.2	 7063.0	...
10261087	  754.2	  580.6	 7053.0	...
10261088	  754.3	  580.6	 7043.0	...
10261089	  753.2	  579.6	 7045.0	...
10261090	  752.1	  578.6	 7051.0	...
10261091	  751.1	  578.4	 7055.0	...
10261092	  751.1	  579.1	 7053.0	...
10261093	  751.5	  579.7	 7051.0	...
10261094	  751.6	  579.3	 7053.0	...
10261095	  751.7	  579.1	 7056.0	...
10261096	  751.4	  579.1	 7061.0	...
10261097	  751.4	  579.4	 7062.0	...
10261098	  751.7	  579.5	 7060.0	...
10261099	  751.9	  579.4	 7054.0	...
10261100	  751.9	  579.2	 7049.0	...
10261101	  751.6	  579.2	 7047.0	...
10261102	  751.4	  579.4	 7050.0	...
10261103	  751.5	  579.5	 7053.0	...
10261104	  751.6	  579.8	 7055.0	...
10261105	  751.7	  580.0	 7055.0	...
10261106	  752.2	  580.1	 7049.0	...
10261107	  752.6	  580.1	 7044.0	...
10261108	  753.0	  580.1	 7040.0	...
10261109	  752.5	  580.2	 7042.0	...
10261110	  752.3	  580.2	 7045.0	...
10261111	  752.1	  580.5	 7048.0	...
10261112	  752.2	  580.7	 7048.0	...
10261113	  752.2	  579.9	 7043.0	...
10261114	  752.1	  578.8	 7038.0	...
10261115	  752.7	  577.6	 7030.0	...
10261116	  753.4	  577.7	 7025.0	...
10261117	  753.4	  578.3	 7021.0	...
10261118	  752.9	  579.0	 7024.0	...
10261119	  752.2	  578.8	 7030.0	...
10261120	  752.1	  578.1	 7034.0	...
10261121	  752.2	  578.2	 7038.0	...
10261122	  752.5	  578.9	 7037.0	...
10261123	  752.7	  579.7	 7037.0	...
10261124	  752.8	  579.6	 7035.0	...
10261125	  752.5	  579.5	 7027.0	...
10261126	  752.1	  579.5	 7020.0	...
10261127	  751.7	  579.7	 7020.0	...
10261128	  751.4	  579.8	 7026.0	...
10261129	  751.2	  579.8	 7029.0	...
10261130	  752.3	  579.5	 7025.0	...
10261131	  753.6	  579.4	 7022.0	...
10261132	  754.9	  579.9	 7020.0	...
10261133	  754.9	  580.6	 7020.0	...
10261134	  754.8	  580.2	 7019.0	...
10261135	  754.4	  579.2	 7024.0	...
10261136	  753.7	  578.6	 7031.0	...
10261137	  753.2	  579.3	 7032.0	...
10261138	  752.8	  580.1	 7027.0	...
10261139	  752.5	  580.7	 7018.0	...
10261140	  752.1	  581.0	 7014.0	...
10261141	  752.0	  580.5	 7010.0	...
10261142	  752.2	  580.1	 7012.0	...
10261143	  752.3	  579.8	 7017.0	...
10261144	  752.2	  579.8	 7021.0	...
10261145	  752.3	  579.7	 7022.0	...
10261146	  752.4	  579.7	 7021.0	...
10261147	  752.5	  579.4	 7020.0	...
10261148	  752.5	  578.9	 7019.0	...
10261149	  752.5	  578.5	 7018.0	...
10261150	  752.8	  578.3	 7017.0	...
10261151	  753.2	  579.6	 7018.0	...
10261152	  753.1	  580.9	 7018.0	...
10261153	  752.8	  580.8	 7018.0	...
10261154	  752.3	  579.8	 7019.0	...
10261155	  752.1	  578.6	 7021.0	...
10261156	  751.9	  578.8	 7022.0	...
10261157	  752.2	  578.4	 7020.0	...
10261158	  752.8	  577.9	 7017.0	...
10261159	  753.4	  577.4	 7016.0	...
10261160	  753.4	  577.3	 7016.0	...
10261161	  753.3	  577.8	 7017.0	...
10261162	  753.4	  578.7	 7018.0	...
10261163	  753.4	  579.4	 7021.0	...
10261164	  753.4	  579.2	 7023.0	...
10261165	  753.5	  578.5	 7031.0	...
10261166	  753.7	  577.7	 7037.0	...
10261167	  754.1	  578.5	 7043.0	...
10261168	  754.1	  579.2	 7035.0	...
10261169	  753.7	  579.8	 7028.0	...
10261170	  753.2	  579.5	 7018.0	...
10261171	  753.3	  579.3	 7015.0	...
10261172	  753.5	  578.5	 7014.0	...
10261173	  753.9	  577.7	 7017.0	...
10261174	  754.1	  577.0	 7021.0	...
10261175	  752.7	  577.5	 7029.0	...
10261176	  751.6	  577.9	 7034.0	...
10261177	  750.5	  578.2	 7038.0	...
10261178	  751.1	  578.1	 7038.0	...
10261179	  750.9	  578.1	 7037.0	...
10261180	  750.7	  578.2	 7036.0	...
10261181	  750.7	  579.1	 7035.0	...
10261182	  751.2	  579.9	 7032.0	...
10261183	  752.5	  580.6	 7025.0	...
10261184	  753.5	  580.3	 7019.0	...
10261185	  753.5	  580.1	 7013.0	...
10261186	  752.7	  579.9	 7017.0	...
10261187	  751.8	  579.9	 7022.0	...
10261188	  751.9	  580.1	 7026.0	...
10261189	  751.9	  580.4	 7025.0	...
10261190	  752.5	  580.6	 7024.0	...
10261191	  753.1	  581.0	 7024.0	...
10261192	  753.6	  581.0	 7022.0	...
10261193	  753.6	  581.0	 7022.0	...
10261194	  753.4	  580.6	 7024.0	...
10261195	  753.3	  581.2	 7027.0	...
10261196	  753.2	  581.6	 7026.0	...
10261197	  753.0	  582.0	 7022.0	...
10261198	  752.9	  581.8	 7016.0	...
10261199	  752.7	  582.0	 7012.0	...
10261200	  752.5	  582.3	 7010.0	...
10261201	  751.9	  582.3	 7011.0	...
10261202	  750.6	  581.8	 7013.0	...
10261203	  748.8	  580.8	 7014.0	...
10261204	  746.4	  580.2	 7015.0	...
10261205	  744.4	  579.3	 7014.0	...
10261206	  742.6	  578.7	 7013.0	...
10261207	  740.4	  578.2	 7011.0	...
10261208	  738.5	  577.4	 7009.0	...
10261209	  737.2	  576.9	 7008.0	...
10261210	  737.2	  577.6	 7007.0	...
10261211	  736.7	  579.0	 7009.0	...
10261212	  736.2	  580.4	 7012.0	...
10261213	  738.1	  580.1	 7002.0	...
10261214	  740.7	  579.7	 6989.0	...
10261215	  743.6	  579.3	 6975.0	...
10261216	  744.2	  579.2	 6973.0	...
10261217	  745.5	  579.0	 6971.0	...
10261218	  747.0	  578.5	 6972.0	...
10261219	  748.2	  577.7	 6972.0	...
10261220	  748.8	  576.5	 6973.0	...
10261221	  749.4	  575.6	 6970.0	...
10261222	  750.1	  575.0	 6968.0	...
10261223	  750.6	  574.5	 6967.0	...
10261224	  750.8	  574.0	 6967.0	...
10261225	  751.3	  573.8	 6957.0	...
10261226	  751.8	  574.3	 6947.0	...
10261227	  752.2	  575.1	 6940.0	...
10261228	  751.8	  575.6	 6944.0	...
10261229	  751.3	  575.9	 6950.0	...
10261230	  751.0	  575.9	 6955.0	...
10261231	  750.9	  575.8	 6957.0	...
10261232	  751.0	  575.9	 6957.0	...
10261233	  751.8	  576.1	 6955.0	...
10261234	  752.6	  576.2	 6952.0	...
10261235	  753.4	  576.2	 6950.0	...
10261236	  753.3	  576.0	 6953.0	...
10261237	  753.1	  575.9	 6957.0	...
10261238	  753.0	  575.8	 6960.0	...
10261239	  752.1	  576.2	 6962.0	...
10261240	  751.3	  576.7	 6964.0	...
10261241	  750.7	  577.3	 6959.0	...
10261242	  751.2	  577.5	 6952.0	...
10261243	  751.4	  577.9	 6945.0	...
10261244	  751.4	  578.2	 6945.0	...
10261245	  751.2	  578.5	 6946.0	...
10261246	  751.5	  578.6	 6947.0	...
10261247	  751.6	  578.4	 6947.0	...
10261248	  751.6	  578.1	 6945.0	...
10261249	  751.3	  577.6	 6944.0	...
10261250	  751.0	  577.3	 6943.0	...
10261251	  750.7	  577.1	 6942.0	...
10261252	  751.2	  576.4	 6940.0	...
10261253	  752.0	  575.5	 6941.0	...
10261254	  753.3	  574.5	 6942.0	...
10261255	  754.2	  573.6	 6943.0	...
10261256	  754.7	  572.8	 6942.0	...
10261257	  754.9	  574.0	 6940.0	...
10261258	  755.1	  575.9	 6932.0	...
10261259	  755.2	  577.7	 6925.0	...
10261260	  755.1	  577.4	 6918.0	...
10261261	  755.7	  577.2	 6916.0	...
10261262	  756.3	  577.2	 6918.0	...
10261263	  756.3	  577.4	 6922.0	...
10261264	  755.7	  577.4	 6925.0	...
10261265	  755.4	  577.5	 6921.0	...
10261266	  755.8	  577.4	 6917.0	...
10261267	  755.9	  577.4	 6911.0	...
10261268	  755.5	  576.9	 6910.0	...
10261269	  754.9	  576.8	 6908.0	...
10261270	  755.5	  576.8	 6908.0	...
10261271	  756.7	  577.3	 6908.0	...
10261272	  757.8	  577.2	 6910.0	...
10261273	  758.1	  576.6	 6914.0	...
10261274	  758.1	  576.1	 6917.0	...
10261275	  757.9	  576.7	 6920.0	...
10261276	  757.7	  577.5	 6921.0	...
10261277	  757.1	  578.7	 6922.0	...
10261278	  756.4	  579.2	 6922.0	...
10261279	  755.6	  578.6	 6922.0	...
10261280	  756.0	  577.4	 6913.0	...
10261281	  757.1	  575.7	 6904.0	...
10261282	  758.3	  575.1	 6896.0	...
10261283	  758.5	  574.7	 6899.0	...
MSG	10261284 0000 _ Number Off
10261284	  758.1	  574.8	 6902.0	...
10261285	  757.7	  574.9	 6905.0	...
10261286	  757.4	  575.6	 6905.0	...
10261287	  757.3	  576.2	 6904.0	...
10261288	  757.2	  576.9	 6902.0	...
10261289	  757.1	  576.0	 6902.0	...
10261290	  757.0	  575.0	 6902.0	...
10261291	  756.8	  573.6	 6903.0	...
10261292	  756.9	  573.0	 6901.0	...
10261293	  757.0	  572.5	 6897.0	...
10261294	  756.9	  572.8	 6893.0	...
10261295	  756.9	  574.5	 6884.0	...
10261296	  756.6	  576.1	 6878.0	...
10261297	  756.5	  577.6	 6872.0	...
10261298	  756.2	  577.7	 6872.0	...
10261299	  756.2	  577.7	 6879.0	...
10261300	  756.2	  577.9	 6886.0	...
10261301	  756.4	  578.0	 6896.0	...
10261302	  756.5	  578.0	 6901.0	...
10261303	  756.6	  577.8	 6898.0	...
10261304	  757.2	  577.5	 6891.0	...
10261305	  757.7	  577.3	 6885.0	...
10261306	  757.9	  576.7	 6887.0	...
10261307	  757.4	  576.1	 6888.0	...
10261308	  757.0	  576.0	 6881.0	...
10261309	  757.0	  576.4	 6873.0	...
10261310	  757.0	  576.9	 6870.0	...
10261311	  757.2	  577.3	 6875.0	...
10261312	  757.3	  577.5	 6879.0	...
10261313	  757.3	  577.7	 6880.0	...
10261314	  757.4	  577.5	 6880.0	...
10261315	  757.4	  577.4	 6876.0	...
10261316	  757.5	  576.7	 6867.0	...
10261317	  757.9	  576.1	 6857.0	...
10261318	  758.5	  575.4	 6852.0	...
10261319	  759.5	  575.1	 6852.0	...
10261320	  760.2	  574.8	 6852.0	...
10261321	  760.7	  574.6	 6853.0	...
10261322	  760.3	  575.4	 6853.0	...
10261323	  759.7	  576.6	 6850.0	...
10261324	  759.1	  577.7	 6846.0	...
10261325	  758.6	  578.0	 6845.0	...
10261326	  758.2	  578.7	 6850.0	...
10261327	  758.2	  579.3	 6854.0	...
10261328	  759.1	  579.8	 6857.0	...
10261329	  760.0	  580.4	 6850.0	...
10261330	  760.1	  581.0	 6843.0	...
10261331	  759.8	  580.9	 6837.0	...
10261332	  759.0	  580.3	 6846.0	...
10261333	  758.8	  579.5	 6853.0	...
10261334	  758.8	  579.8	 6858.0	...
10261335	  759.3	  579.9	 6858.0	...
10261336	  759.4	  580.1	 6860.0	...
10261337	  758.5	  579.7	 6863.0	...
10261338	  757.4	  579.4	 6867.0	...
10261339	  756.5	  579.4	 6870.0	...
10261340	  757.0	  580.0	 6862.0	...
10261341	  758.0	  581.1	 6853.0	...
10261342	  758.8	  582.1	 6843.0	...
10261343	  759.5	  582.8	 6843.0	...
10261344	  759.6	  582.5	 6844.0	...
10261345	  760.0	  582.0	 6845.0	...
10261346	  760.7	  581.5	 6837.0	...
10261347	  761.3	  581.5	 6827.0	...
10261348	  761.8	  581.1	 6819.0	...
10261349	  762.3	  581.0	 6820.0	...
10261350	  762.8	  580.9	 6824.0	...
10261351	  761.8	  581.4	 6828.0	...
10261352	  760.9	  581.6	 6831.0	...
10261353	  760.2	  582.1	 6831.0	...
10261354	  760.8	  582.4	 6828.0	...
10261355	  761.1	  582.1	 6826.0	...
10261356	  761.0	  581.4	 6825.0	...
10261357	  761.1	  580.6	 6824.0	...
10261358	  761.3	  580.4	 6822.0	...
10261359	  761.6	  580.0	 6821.0	...
10261360	  761.7	  579.7	 6821.0	...
10261361	  762.1	  580.1	 6821.0	...
10261362	  762.5	  580.6	 6812.0	...
10261363	  762.2	  581.1	 6803.0	...
10261364	  761.6	  581.4	 6793.0	...
10261365	  761.0	  581.9	 6794.0	...
10261366	  760.8	  582.5	 6794.0	...
10261367	  760.6	  582.8	 6790.0	...
10261368	  760.3	  583.1	 6786.0	...
10261369	  760.1	  583.3	 6788.0	...
10261370	  760.2	  583.5	 6794.0	...
10261371	  760.4	  583.6	 6800.0	...
10261372	  760.9	  583.4	 6801.0	...
10261373	  761.4	  583.0	 6802.0	...
10261374	  762.0	  582.5	 6795.0	...
10261375	  761.1	  582.9	 6789.0	...
10261376	  760.0	  583.7	 6781.0	...
10261377	  758.9	  584.5	 6779.0	...
10261378	  758.8	  584.7	 6783.0	...
10261379	  758.7	  584.5	 6789.0	...
10261380	  758.4	  584.3	 6792.0	...
10261381	  758.0	  584.0	 6789.0	...
10261382	  758.5	  583.7	 6783.0	...
10261383	  759.1	  583.3	 6780.0	...
10261384	  759.7	  583.3	 6777.0	...
10261385	  759.6	  583.4	 6768.0	...
10261386	  759.6	  583.5	 6759.0	...
10261387	  759.5	  583.6	 6752.0	...
10261388	  759.5	  583.5	 6757.0	...
10261389	  759.6	  583.5	 6764.0	...
10261390	  759.8	  583.6	 6770.0	...
10261391	  760.0	  583.9	 6774.0	...
10261392	  760.1	  584.2	 6774.0	...
10261393	  760.1	  585.1	 6772.0	...
10261394	  760.1	  585.8	 6763.0	...
10261395	  760.4	  584.6	 6754.0	...
10261396	  760.4	  582.7	 6750.0	...
10261397	  760.6	  581.9	 6753.0	...
10261398	  759.9	  583.2	 6749.0	...
10261399	  759.3	  584.4	 6742.0	...
10261400	  759.4	  584.4	 6734.0	...
10261401	  760.2	  584.9	 6734.0	...
10261402	  760.9	  585.4	 6733.0	...
10261403	  760.7	  585.8	 6733.0	...
10261404	  760.5	  585.5	 6734.0	...
10261405	  760.2	  585.3	 6744.0	...
10261406	  759.8	  584.6	 6754.0	...
10261407	  759.5	  583.9	 6761.0	...
10261408	  759.5	  583.2	 6757.0	...
10261409	  760.4	  583.0	 6754.0	...
10261410	  761.6	  583.7	 6753.0	...
10261411	  762.7	  584.0	 6752.0	...
10261412	  763.3	  584.5	 6751.0	...
10261413	  763.6	  584.9	 6750.0	...
10261414	  763.8	  585.2	 6748.0	...
10261415	  763.6	  585.7	 6741.0	...
10261416	  763.3	  585.4	 6736.0	...
10261417	  762.1	  585.7	 6733.0	...
10261418	  760.9	  586.0	 6733.0	...
10261419	  759.8	  586.1	 6734.0	...
10261420	  759.7	  585.8	 6731.0	...
10261421	  759.8	  585.5	 6728.0	...
10261422	  759.7	  585.4	 6725.0	...
10261423	  759.5	  584.9	 6728.0	...
10261424	  759.3	  584.4	 6730.0	...
10261425	  759.2	  584.0	 6733.0	...
10261426	  760.1	  583.9	 6734.0	...
10261427	  761.1	  584.8	 6735.0	...
10261428	  761.8	  585.2	 6735.0	...
10261429	  761.7	  585.7	 6733.0	...
10261430	  761.6	  585.9	 6731.0	...
10261431	  761.7	  586.6	 6729.0	...
10261432	  761.8	  586.9	 6733.0	...
10261433	  762.4	  586.1	 6737.0	...
10261434	  763.0	  585.4	 6733.0	...
10261435	  762.9	  586.0	 6726.0	...
10261436	  762.2	  587.0	 6719.0	...
10261437	  761.0	  588.1	 6719.0	...
10261438	  760.2	  587.9	 6720.0	...
10261439	  759.4	  587.8	 6721.0	...
10261440	  759.3	  587.5	 6713.0	...
10261441	  759.7	  587.4	 6705.0	...
10261442	  760.3	  586.4	 6704.0	...
10261443	  760.7	  585.3	 6711.0	...
10261444	  761.1	  585.5	 6718.0	...
10261445	  761.5	  586.5	 6717.0	...
10261446	  761.9	  587.8	 6716.0	...
10261447	  761.4	  588.0	 6716.0	...
10261448	  760.7	  588.3	 6716.0	...
10261449	  760.3	  588.4	 6716.0	...
10261450	  760.6	  588.4	 6716.0	...
10261451	  760.9	  588.6	 6713.0	...
10261452	  760.9	  588.8	 6707.0	...
10261453	  760.8	  589.1	 6701.0	...
10261454	  760.7	  588.7	 6699.0	...
10261455	  760.7	  588.1	 6702.0	...
10261456	  761.6	  587.3	 6705.0	...
10261457	  762.6	  587.0	 6710.0	...
10261458	  763.4	  586.7	 6712.0	...
10261459	  763.1	  586.7	 6716.0	...
10261460	  763.0	  586.7	 6717.0	...
10261461	  763.1	  586.7	 6714.0	...
10261462	  762.9	  586.4	 6710.0	...
10261463	  762.5	  586.1	 6706.0	...
10261464	  762.2	  585.9	 6707.0	...
10261465	  762.3	  587.2	 6708.0	...
10261466	  761.6	  588.6	 6711.0	...
10261467	  760.8	  590.0	 6712.0	...
10261468	  759.9	  590.1	 6711.0	...
10261469	  761.0	  588.6	 6708.0	...
10261470	  762.2	  587.1	 6704.0	...
10261471	  763.0	  586.1	 6702.0	...
10261472	  762.6	  586.8	 6699.0	...
10261473	  762.6	  587.8	 6699.0	...
10261474	  762.9	  588.1	 6701.0	...
10261475	  763.0	  588.2	 6703.0	...
10261476	  763.2	  587.7	 6705.0	...
10261477	  763.6	  587.4	 6706.0	...
10261478	  763.2	  587.2	 6706.0	...
10261479	  761.7	  587.4	 6709.0	...
10261480	  760.2	  587.6	 6712.0	...
10261481	  761.2	  588.1	 6709.0	...
10261482	  762.7	  588.6	 6705.0	...
10261483	  763.8	  588.1	 6701.0	...
10261484	  763.3	  587.2	 6711.0	...
10261485	  762.4	  586.6	 6719.0	...
10261486	  761.9	  586.9	 6727.0	...
10261487	  762.4	  587.3	 6722.0	...
10261488	  763.2	  588.5	 6712.0	...
10261489	  763.7	  589.6	 6703.0	...
10261490	  763.1	  589.9	 6699.0	...
10261491	  762.0	  589.2	 6700.0	...
10261492	  761.5	  588.4	 6701.0	...
10261493	  761.4	  588.6	 6705.0	...
10261494	  761.6	  588.8	 6709.0	...
10261495	  761.8	  588.8	 6706.0	...
10261496	  762.2	  588.8	 6698.0	...
10261497	  764.2	  588.4	 6689.0	...
10261498	  766.0	  587.9	 6686.0	...
10261499	  767.2	  587.5	 6685.0	...
10261500	  766.4	  587.5	 6684.0	...
10261501	  764.8	  587.7	 6684.0	...
10261502	  763.6	  588.2	 6683.0	...
10261503	  762.9	  588.4	 6684.0	...
10261504	  762.9	  588.6	 6685.0	...
10261505	  762.9	  588.6	 6686.0	...
10261506	  762.9	  588.9	 6688.0	...
10261507	  762.9	  589.4	 6688.0	...
10261508	  762.9	  589.9	 6690.0	...
10261509	  762.8	  589.9	 6693.0	...
10261510	  763.0	  589.5	 6697.0	...
10261511	  763.3	  589.4	 6700.0	...
10261512	  763.7	  589.6	 6702.0	...
10261513	  763.9	  590.1	 6695.0	...
10261514	  764.0	  590.4	 6687.0	...
10261515	  764.4	  591.0	 6683.0	...
10261516	  764.7	  591.5	 6687.0	...
10261517	  764.3	  590.7	 6691.0	...
10261518	  763.2	  589.2	 6692.0	...
10261519	  762.1	  587.7	 6691.0	...
10261520	  761.8	  587.3	 6689.0	...
10261521	  761.9	  587.3	 6689.0	...
10261522	  761.9	  587.3	 6691.0	...
10261523	  762.1	  588.1	 6694.0	...
10261524	  762.5	  588.8	 6693.0	...
10261525	  763.0	  589.4	 6691.0	...
10261526	  762.9	  589.5	 6694.0	...
10261527	  762.6	  589.5	 6700.0	...
10261528	  762.3	  589.6	 6706.0	...
10261529	  762.2	  589.7	 6705.0	...
10261530	  762.0	  589.7	 6705.0	...
10261531	  762.4	  589.2	 6705.0	...
10261532	  763.0	  588.6	 6706.0	...
10261533	  763.1	  588.6	 6706.0	...
10261534	  762.5	  589.2	 6708.0	...
10261535	  761.8	  589.8	 6709.0	...
10261536	  761.5	  589.8	 6711.0	...
10261537	  761.5	  589.9	 6711.0	...
10261538	  760.9	  590.0	 6712.0	...
10261539	  760.3	  590.1	 6711.0	...
10261540	  760.7	  590.1	 6707.0	...
10261541	  761.7	  589.9	 6704.0	...
10261542	  762.5	  590.3	 6703.0	...
10261543	  762.3	  590.7	 6703.0	...
10261544	  762.0	  589.6	 6704.0	...
10261545	  761.8	  588.1	 6703.0	...
10261546	  761.6	  587.3	 6703.0	...
10261547	  761.7	  588.1	 6703.0	...
10261548	  761.7	  588.9	 6704.0	...
10261549	  761.5	  588.8	 6708.0	...
10261550	  761.3	  588.9	 6711.0	...
10261551	  762.5	  589.1	 6712.0	...
10261552	  763.9	  589.7	 6709.0	...
10261553	  765.1	  590.2	 6706.0	...
10261554	  764.4	  590.8	 6705.0	...
10261555	  763.2	  591.0	 6704.0	...
10261556	  762.2	  591.2	 6703.0	...
10261557	  762.5	  591.0	 6704.0	...
10261558	  763.2	  590.8	 6704.0	...
10261559	  764.0	  590.6	 6704.0	...
10261560	  763.6	  590.8	 6706.0	...
10261561	  763.1	  590.8	 6708.0	...
10261562	  762.6	  590.4	 6710.0	...
10261563	  762.6	  590.0	 6708.0	...
10261564	  762.7	  589.6	 6706.0	...
10261565	  763.0	  589.7	 6707.0	...
10261566	  762.2	  589.8	 6711.0	...
10261567	  761.2	  590.0	 6714.0	...
10261568	  759.9	  590.3	 6712.0	...
10261569	  759.6	  590.5	 6711.0	...
10261570	  760.3	  590.7	 6710.0	...
10261571	  761.2	  590.7	 6708.0	...
10261572	  762.4	  590.3	 6708.0	...
10261573	  762.6	  589.9	 6708.0	...
10261574	  762.7	  589.6	 6708.0	...
10261575	  762.5	  589.7	 6708.0	...
10261576	  762.4	  589.5	 6714.0	...
10261577	  762.8	  589.0	 6722.0	...
10261578	  763.2	  588.1	 6731.0	...
10261579	  764.1	  587.4	 6736.0	...
10261580	  764.5	  587.2	 6739.0	...
10261581	  763.3	  587.8	 6742.0	...
10261582	  761.8	  589.2	 6745.0	...
10261583	  760.2	  590.4	 6747.0	...
10261584	  759.9	  591.2	 6749.0	...
10261585	  759.4	  591.3	 6750.0	...
10261586	  759.1	  591.1	 6751.0	...
10261587	  759.3	  590.6	 6747.0	...
10261588	  759.8	  590.1	 6744.0	...
10261589	  760.5	  589.8	 6741.0	...
10261590	  761.1	  589.9	 6741.0	...
10261591	  761.6	  589.7	 6742.0	...
10261592	  761.7	  588.9	 6743.0	...
10261593	  761.8	  588.0	 6744.0	...
10261594	  761.7	  587.4	 6745.0	...
10261595	  762.0	  586.9	 6745.0	...
10261596	  762.3	  586.4	 6746.0	...
10261597	  762.4	  587.3	 6745.0	...
10261598	  762.0	  588.6	 6745.0	...
10261599	  761.7	  590.0	 6745.0	...
10261600	  761.5	  590.1	 6745.0	...
10261601	  761.9	  590.1	 6748.0	...
10261602	  762.2	  589.8	 6752.0	...
10261603	  762.8	  589.3	 6755.0	...
10261604	  763.0	  589.3	 6756.0	...
10261605	  762.7	  589.6	 6757.0	...
10261606	  761.7	  589.6	 6762.0	...
10261607	  760.9	  589.2	 6767.0	...
10261608	  760.5	  588.5	 6772.0	...
10261609	  760.6	  588.1	 6774.0	...
10261610	  760.3	  588.2	 6777.0	...
10261611	  760.2	  588.7	 6778.0	...
10261612	  760.1	  589.0	 6778.0	...
10261613	  760.1	  588.7	 6778.0	...
10261614	  760.0	  588.7	 6778.0	...
10261615	  759.9	  589.0	 6788.0	...
10261616	  758.5	  589.6	 6798.0	...
10261617	  757.2	  590.0	 6806.0	...
10261618	  755.7	  590.1	 6801.0	...
10261619	  755.6	  589.9	 6796.0	...
10261620	  755.9	  589.9	 6790.0	...
10261621	  756.7	  589.7	 6787.0	...
10261622	  757.5	  589.1	 6791.0	...
10261623	  757.7	  588.5	 6798.0	...
10261624	  757.6	  588.0	 6804.0	...
10261625	  757.8	  587.9	 6805.0	...
10261626	  757.9	  587.7	 6807.0	...
10261627	  758.1	  587.6	 6808.0	...
10261628	  758.9	  587.5	 6808.0	...
10261629	  759.8	  587.5	 6803.0	...
10261630	  760.6	  587.5	 6801.0	...
10261631	  760.6	  587.5	 6799.0	...
10261632	  760.5	  587.4	 6797.0	...
10261633	  760.2	  587.2	 6793.0	...
10261634	  759.8	  587.2	 6788.0	...
10261635	  759.3	  587.2	 6788.0	...
10261636	  759.2	  587.5	 6788.0	...
10261637	  759.3	  587.8	 6790.0	...
10261638	  759.7	  587.2	 6795.0	...
10261639	  760.0	  586.3	 6802.0	...
10261640	  759.5	  586.3	 6809.0	...
10261641	  758.5	  587.1	 6812.0	...
10261642	  757.8	  587.6	 6812.0	...
10261643	  758.5	  587.2	 6808.0	...
10261644	  759.2	  586.8	 6803.0	...
10261645	  760.0	  587.2	 6799.0	...
10261646	  760.2	  587.5	 6799.0	...
10261647	  759.4	  587.8	 6804.0	...
10261648	  758.4	  587.7	 6812.0	...
10261649	  757.2	  587.9	 6819.0	...
10261650	  757.0	  588.1	 6820.0	...
10261651	  756.8	  588.3	 6818.0	...
10261652	  756.6	  588.3	 6815.0	...
10261653	  756.4	  588.3	 6813.0	...
10261654	  756.2	  588.3	 6813.0	...
10261655	  755.9	  588.4	 6817.0	...
10261656	  755.7	  588.4	 6823.0	...
10261657	  755.9	  587.8	 6827.0	...
10261658	  756.2	  587.3	 6833.0	...
10261659	  756.0	  586.8	 6838.0	...
10261660	  755.4	  586.8	 6842.0	...
10261661	  754.8	  586.8	 6842.0	...
10261662	  754.8	  586.9	 6843.0	...
10261663	  754.9	  587.1	 6842.0	...
10261664	  755.0	  587.3	 6840.0	...
10261665	  755.6	  587.2	 6838.0	...
10261666	  756.1	  587.1	 6838.0	...
10261667	  756.6	  587.1	 6840.0	...
10261668	  756.7	  587.1	 6841.0	...
10261669	  756.8	  587.0	 6843.0	...
10261670	  756.9	  586.8	 6844.0	...
10261671	  757.2	  586.4	 6845.0	...
10261672	  757.4	  586.1	 6846.0	...
10261673	  757.1	  585.4	 6846.0	...
10261674	  756.7	  584.6	 6845.0	...
10261675	  756.0	  583.9	 6844.0	...
10261676	  756.0	  585.1	 6843.0	...
10261677	  756.2	  586.6	 6842.0	...
10261678	  756.6	  588.1	 6843.0	...
10261679	  756.7	  587.7	 6844.0	...
10261680	  756.5	  587.3	 6846.0	...
10261681	  756.3	  586.8	 6848.0	...
10261682	  756.0	  586.4	 6851.0	...
10261683	  756.2	  586.1	 6852.0	...
10261684	  756.4	  585.9	 6854.0	...
10261685	  755.9	  586.2	 6855.0	...
10261686	  755.2	  586.7	 6856.0	...
10261687	  754.9	  587.2	 6852.0	...
10261688	  755.2	  587.1	 6848.0	...
10261689	  755.6	  586.6	 6844.0	...
10261690	  756.1	  586.2	 6849.0	...
10261691	  756.7	  586.2	 6854.0	...
10261692	  757.4	  586.7	 6858.0	...
10261693	  757.7	  587.2	 6851.0	...
10261694	  757.4	  586.8	 6843.0	...
10261695	  757.2	  586.0	 6838.0	...
10261696	  757.0	  585.2	 6843.0	...
10261697	  756.9	  585.2	 6851.0	...
10261698	  756.5	  585.1	 6858.0	...
10261699	  756.2	  585.3	 6863.0	...
10261700	  756.3	  585.4	 6858.0	...
10261701	  756.3	  585.7	 6853.0	...
10261702	  755.6	  585.6	 6851.0	...
10261703	  755.2	  585.7	 6861.0	...
10261704	  755.1	  585.8	 6870.0	...
10261705	  755.3	  584.8	 6877.0	...
10261706	  755.0	  583.5	 6877.0	...
10261707	  754.1	  582.3	 6881.0	...
10261708	  753.4	  582.8	 6886.0	...
10261709	  752.9	  583.2	 6887.0	...
10261710	  753.8	  583.4	 6883.0	...
10261711	  754.8	  583.3	 6878.0	...
10261712	  754.9	  583.4	 6890.0	...
10261713	  754.1	  583.5	 6905.0	...
10261714	  753.0	  583.2	 6914.0	...
10261715	  753.0	  582.8	 6908.0	...
10261716	  753.2	  582.5	 6897.0	...
10261717	  753.6	  582.6	 6892.0	...
[truncated: 4,402,214 more chars]
