# Supplementary material for: With an eye on uncertainty: Modelling pupillary responses to environmental volatility
Source: PLoS Comput Biol. 2019 Jul 5;15(7):e1007126. doi: 10.1371/journal.pcbi.1007126 (PMC6636765; doi:10.1371/journal.pcbi.1007126)
Supplement: S4 Data — Zip file containing the pupillometry data for participant 4. (ZIP) [file pcbi.1007126.s004.zip › P4/trial10.asc]

** CONVERTED FROM C:\Users\tparr\Documents\PVR\P4_0712\trial10.edf using edfapi 3.1 Win32 Nov 24 2009 on Thu Dec 07 19:13:14 2017
** DATE: Thu Dec  7 19:53:28 2017
** TYPE: EDF_FILE BINARY EVENT SAMPLE TAGGED
** VERSION: EYELINK II 1
** SOURCE: EYELINK CL
** EYELINK II CL v4.48 Nov 25 2009
** CAMERA: EyeLink CL Version 1.4 Sensor=BHA
** SERIAL NUMBER: CL1-AAD42
** CAMERA_CONFIG: AAD42140.SCD
**

MSG	10092556 RECCFG CR 1000 2 0 R
MSG	10092556 ELCLCFG MTABLER
MSG	10092556 GAZE_COORDS 0.00 0.00 1599.00 1199.00
MSG	10092556 THRESHOLDS R 136 250
MSG	10092556 ELCL_PROC CENTROID (3)
MSG	10092556 ELCL_PCR_PARAM 5 3.0
START	10092557 	RIGHT	SAMPLES	EVENTS
PRESCALER	1
VPRESCALER	1
PUPIL	AREA
EVENTS	GAZE	RIGHT	RATE	1000.00	TRACKING	CR	FILTER	2
SAMPLES	GAZE	RIGHT	RATE	1000.00	TRACKING	CR	FILTER	2
MSG	10092557 !MODE RECORD CR 1000 2 0 R
10092557	  777.6	  544.6	 5996.0	...
INPUT	10092557	127
10092558	  777.6	  544.5	 5997.0	...
10092559	  777.7	  545.0	 5997.0	...
10092560	  777.8	  545.5	 5997.0	...
10092561	  778.0	  545.6	 5998.0	...
10092562	  778.1	  545.5	 6000.0	...
10092563	  778.3	  545.6	 6002.0	...
SFIX R   10092564
10092564	  778.7	  545.6	 6003.0	...
10092565	  779.0	  545.9	 6004.0	...
10092566	  779.4	  546.2	 6006.0	...
10092567	  779.6	  546.5	 6002.0	...
10092568	  780.0	  546.6	 5996.0	...
10092569	  780.3	  546.7	 5989.0	...
10092570	  780.5	  546.8	 5989.0	...
10092571	  780.4	  546.9	 5992.0	...
10092572	  780.4	  546.4	 5995.0	...
10092573	  780.4	  545.8	 5996.0	...
10092574	  780.4	  545.6	 5989.0	...
10092575	  780.4	  545.8	 5983.0	...
10092576	  780.3	  546.1	 5977.0	...
10092577	  780.2	  546.1	 5976.0	...
10092578	  780.1	  546.1	 5978.0	...
10092579	  779.8	  546.2	 5981.0	...
10092580	  779.8	  546.2	 5983.0	...
10092581	  779.9	  545.4	 5982.0	...
10092582	  780.9	  544.4	 5977.0	...
10092583	  781.7	  544.4	 5975.0	...
10092584	  782.7	  545.6	 5972.0	...
10092585	  783.0	  546.6	 5972.0	...
10092586	  782.3	  546.7	 5973.0	...
10092587	  781.4	  546.6	 5971.0	...
10092588	  781.1	  546.9	 5969.0	...
10092589	  781.7	  547.3	 5967.0	...
10092590	  782.2	  547.3	 5966.0	...
10092591	  782.1	  547.6	 5965.0	...
10092592	  781.9	  548.0	 5966.0	...
10092593	  781.7	  547.4	 5968.0	...
10092594	  781.6	  546.5	 5969.0	...
10092595	  781.6	  545.5	 5969.0	...
10092596	  781.8	  545.9	 5965.0	...
10092597	  781.6	  546.5	 5962.0	...
10092598	  781.5	  547.2	 5960.0	...
10092599	  782.2	  547.3	 5954.0	...
10092600	  783.0	  547.2	 5947.0	...
10092601	  783.8	  547.0	 5943.0	...
10092602	  783.6	  547.0	 5946.0	...
10092603	  783.1	  547.1	 5948.0	...
10092604	  782.2	  547.6	 5946.0	...
10092605	  781.4	  548.0	 5944.0	...
10092606	  781.3	  548.2	 5944.0	...
10092607	  781.8	  547.8	 5944.0	...
10092608	  783.1	  547.4	 5943.0	...
10092609	  784.1	  548.0	 5938.0	...
10092610	  785.1	  549.0	 5934.0	...
10092611	  785.4	  549.9	 5932.0	...
10092612	  785.7	  549.3	 5931.0	...
10092613	  785.7	  548.6	 5931.0	...
10092614	  786.0	  548.2	 5931.0	...
10092615	  786.2	  548.1	 5931.0	...
10092616	  786.3	  548.2	 5932.0	...
10092617	  786.4	  548.2	 5932.0	...
10092618	  786.5	  548.2	 5932.0	...
10092619	  786.9	  548.4	 5928.0	...
10092620	  787.4	  548.4	 5925.0	...
10092621	  787.8	  548.5	 5921.0	...
10092622	  787.6	  548.4	 5921.0	...
10092623	  787.1	  548.5	 5921.0	...
10092624	  786.5	  548.4	 5923.0	...
10092625	  786.4	  548.3	 5925.0	...
10092626	  786.3	  548.2	 5925.0	...
10092627	  786.2	  548.2	 5923.0	...
10092628	  786.9	  548.7	 5913.0	...
10092629	  787.5	  549.4	 5904.0	...
10092630	  788.0	  550.5	 5898.0	...
10092631	  787.6	  551.0	 5898.0	...
10092632	  786.6	  550.5	 5898.0	...
10092633	  785.8	  549.6	 5898.0	...
10092634	  785.2	  548.8	 5898.0	...
10092635	  785.3	  549.5	 5898.0	...
10092636	  785.0	  550.7	 5898.0	...
10092637	  784.6	  551.8	 5898.0	...
10092638	  784.2	  552.0	 5897.0	...
10092639	  784.4	  551.9	 5896.0	...
10092640	  785.0	  551.9	 5894.0	...
10092641	  785.6	  551.8	 5893.0	...
10092642	  786.2	  551.3	 5893.0	...
10092643	  786.2	  550.6	 5892.0	...
10092644	  786.2	  549.7	 5889.0	...
10092645	  786.1	  549.5	 5886.0	...
10092646	  786.0	  549.8	 5884.0	...
10092647	  785.9	  550.4	 5884.0	...
10092648	  785.9	  550.5	 5886.0	...
10092649	  786.0	  549.9	 5888.0	...
10092650	  786.2	  550.1	 5889.0	...
10092651	  786.6	  550.7	 5888.0	...
10092652	  786.9	  551.4	 5889.0	...
10092653	  787.0	  551.3	 5891.0	...
10092654	  786.9	  551.1	 5890.0	...
10092655	  786.2	  551.3	 5885.0	...
10092656	  785.7	  551.6	 5881.0	...
10092657	  785.9	  551.9	 5877.0	...
10092658	  786.7	  552.1	 5871.0	...
10092659	  786.3	  552.2	 5865.0	...
10092660	  785.2	  552.4	 5865.0	...
10092661	  784.0	  552.3	 5868.0	...
10092662	  784.0	  552.1	 5866.0	...
10092663	  784.8	  551.8	 5861.0	...
10092664	  785.8	  551.5	 5850.0	...
10092665	  786.6	  551.5	 5846.0	...
10092666	  786.3	  551.8	 5842.0	...
10092667	  785.9	  552.0	 5844.0	...
10092668	  785.7	  552.2	 5846.0	...
10092669	  785.8	  552.3	 5844.0	...
10092670	  786.4	  552.8	 5843.0	...
10092671	  786.9	  553.6	 5841.0	...
10092672	  787.3	  554.4	 5836.0	...
10092673	  787.5	  554.9	 5832.0	...
10092674	  787.7	  555.1	 5829.0	...
10092675	  788.1	  554.9	 5830.0	...
10092676	  788.2	  554.6	 5832.0	...
10092677	  788.1	  554.6	 5832.0	...
10092678	  787.9	  555.0	 5831.0	...
10092679	  788.0	  555.1	 5829.0	...
10092680	  788.3	  554.7	 5820.0	...
10092681	  788.3	  553.8	 5812.0	...
10092682	  788.2	  553.0	 5810.0	...
10092683	  788.2	  552.6	 5814.0	...
10092684	  788.5	  552.8	 5818.0	...
10092685	  788.7	  553.0	 5817.0	...
10092686	  788.9	  552.8	 5809.0	...
10092687	  789.1	  552.5	 5801.0	...
10092688	  789.2	  552.4	 5795.0	...
10092689	  789.3	  552.6	 5795.0	...
10092690	  789.5	  552.8	 5796.0	...
10092691	  789.6	  553.1	 5795.0	...
10092692	  789.7	  553.9	 5795.0	...
10092693	  789.6	  554.9	 5796.0	...
10092694	  789.6	  555.6	 5798.0	...
10092695	  789.5	  555.2	 5796.0	...
10092696	  789.5	  554.7	 5792.0	...
10092697	  789.6	  554.2	 5789.0	...
10092698	  790.0	  554.1	 5788.0	...
10092699	  790.4	  554.1	 5791.0	...
10092700	  790.0	  553.8	 5794.0	...
10092701	  789.1	  553.5	 5792.0	...
10092702	  789.6	  553.5	 5786.0	...
10092703	  790.9	  553.5	 5774.0	...
10092704	  792.0	  553.4	 5767.0	...
10092705	  791.8	  553.4	 5760.0	...
10092706	  791.6	  553.8	 5759.0	...
10092707	  791.6	  555.3	 5757.0	...
10092708	  792.2	  556.4	 5758.0	...
10092709	  792.6	  556.2	 5759.0	...
10092710	  792.6	  554.9	 5761.0	...
10092711	  791.9	  553.8	 5762.0	...
10092712	  791.3	  553.9	 5762.0	...
10092713	  791.7	  553.8	 5756.0	...
10092714	  792.7	  554.7	 5750.0	...
10092715	  793.7	  555.5	 5744.0	...
10092716	  794.1	  556.4	 5743.0	...
10092717	  794.1	  556.3	 5742.0	...
10092718	  794.0	  556.2	 5740.0	...
10092719	  793.7	  556.0	 5739.0	...
10092720	  793.6	  555.7	 5737.0	...
10092721	  793.6	  555.3	 5738.0	...
10092722	  793.7	  554.9	 5739.0	...
10092723	  793.6	  554.6	 5738.0	...
10092724	  793.5	  555.5	 5737.0	...
10092725	  792.9	  556.8	 5736.0	...
10092726	  792.3	  557.8	 5736.0	...
10092727	  791.6	  557.7	 5730.0	...
10092728	  791.5	  558.1	 5725.0	...
10092729	  792.5	  558.6	 5719.0	...
10092730	  793.6	  558.7	 5723.0	...
10092731	  794.7	  557.9	 5725.0	...
10092732	  794.7	  557.0	 5727.0	...
10092733	  794.5	  556.6	 5725.0	...
10092734	  793.9	  556.4	 5726.0	...
10092735	  793.3	  557.0	 5727.0	...
10092736	  793.1	  557.9	 5727.0	...
10092737	  793.2	  558.7	 5721.0	...
10092738	  793.4	  559.0	 5713.0	...
10092739	  793.7	  559.0	 5702.0	...
10092740	  794.5	  558.7	 5697.0	...
10092741	  795.2	  558.8	 5698.0	...
10092742	  795.8	  558.8	 5701.0	...
10092743	  796.2	  558.9	 5705.0	...
10092744	  796.6	  558.6	 5705.0	...
10092745	  796.9	  558.5	 5706.0	...
10092746	  796.8	  558.4	 5701.0	...
10092747	  796.7	  558.3	 5697.0	...
10092748	  796.7	  558.2	 5692.0	...
10092749	  795.9	  558.5	 5693.0	...
10092750	  795.2	  559.0	 5694.0	...
10092751	  794.4	  559.4	 5695.0	...
10092752	  794.0	  559.2	 5697.0	...
10092753	  793.5	  558.8	 5699.0	...
10092754	  793.6	  558.2	 5702.0	...
10092755	  794.0	  557.7	 5702.0	...
10092756	  794.4	  557.5	 5697.0	...
10092757	  794.4	  557.8	 5693.0	...
10092758	  794.5	  558.3	 5689.0	...
10092759	  794.9	  558.7	 5690.0	...
10092760	  795.1	  558.5	 5684.0	...
10092761	  795.2	  558.4	 5677.0	...
10092762	  794.9	  558.3	 5673.0	...
10092763	  794.6	  558.2	 5675.0	...
10092764	  795.1	  557.9	 5676.0	...
10092765	  795.8	  558.6	 5675.0	...
10092766	  796.6	  559.3	 5673.0	...
10092767	  796.6	  560.2	 5671.0	...
10092768	  796.7	  560.0	 5668.0	...
10092769	  796.6	  559.6	 5666.0	...
10092770	  796.6	  559.2	 5666.0	...
10092771	  796.0	  559.1	 5662.0	...
10092772	  795.6	  559.2	 5658.0	...
10092773	  795.1	  558.5	 5653.0	...
10092774	  795.1	  557.6	 5655.0	...
10092775	  796.0	  557.2	 5656.0	...
10092776	  796.9	  557.7	 5655.0	...
10092777	  797.9	  559.0	 5654.0	...
10092778	  798.0	  559.6	 5652.0	...
10092779	  797.9	  560.2	 5650.0	...
10092780	  797.7	  559.8	 5647.0	...
10092781	  797.5	  559.0	 5647.0	...
10092782	  797.4	  558.2	 5650.0	...
10092783	  797.3	  558.6	 5651.0	...
10092784	  796.9	  559.5	 5649.0	...
10092785	  796.5	  560.4	 5645.0	...
10092786	  797.4	  560.3	 5642.0	...
10092787	  798.5	  560.1	 5640.0	...
10092788	  799.1	  559.8	 5639.0	...
10092789	  798.6	  559.7	 5640.0	...
10092790	  798.4	  559.7	 5641.0	...
10092791	  798.7	  559.9	 5642.0	...
10092792	  798.4	  560.0	 5642.0	...
10092793	  797.9	  560.4	 5641.0	...
10092794	  798.3	  560.6	 5638.0	...
10092795	  799.3	  560.6	 5633.0	...
10092796	  798.9	  560.6	 5630.0	...
10092797	  797.5	  560.6	 5628.0	...
10092798	  796.5	  560.6	 5623.0	...
10092799	  797.1	  560.4	 5618.0	...
10092800	  798.5	  560.2	 5610.0	...
10092801	  799.6	  560.2	 5608.0	...
10092802	  799.4	  560.1	 5608.0	...
10092803	  798.7	  560.0	 5610.0	...
10092804	  797.9	  560.0	 5614.0	...
10092805	  798.1	  560.1	 5615.0	...
10092806	  798.4	  560.1	 5615.0	...
10092807	  798.8	  560.2	 5616.0	...
10092808	  798.9	  560.8	 5619.0	...
10092809	  798.8	  561.4	 5623.0	...
10092810	  798.5	  561.4	 5621.0	...
10092811	  798.2	  560.7	 5618.0	...
10092812	  798.2	  560.1	 5615.0	...
10092813	  798.7	  560.3	 5613.0	...
10092814	  798.9	  560.4	 5611.0	...
10092815	  798.9	  560.5	 5610.0	...
10092816	  798.2	  560.6	 5613.0	...
10092817	  798.0	  560.5	 5615.0	...
10092818	  797.9	  560.4	 5617.0	...
10092819	  798.3	  560.1	 5615.0	...
10092820	  798.6	  560.0	 5610.0	...
10092821	  798.7	  559.8	 5605.0	...
10092822	  798.6	  559.7	 5601.0	...
10092823	  798.5	  559.8	 5601.0	...
10092824	  798.1	  560.0	 5600.0	...
10092825	  797.9	  560.2	 5598.0	...
10092826	  798.3	  560.2	 5596.0	...
10092827	  798.9	  560.2	 5596.0	...
10092828	  799.5	  560.4	 5594.0	...
10092829	  799.5	  560.8	 5591.0	...
10092830	  799.4	  561.0	 5588.0	...
10092831	  799.5	  561.1	 5587.0	...
10092832	  799.6	  560.9	 5585.0	...
10092833	  799.4	  560.8	 5581.0	...
10092834	  798.9	  560.5	 5578.0	...
10092835	  798.4	  560.4	 5578.0	...
10092836	  799.1	  561.1	 5579.0	...
10092837	  799.8	  562.0	 5581.0	...
10092838	  800.5	  562.2	 5580.0	...
10092839	  800.1	  561.6	 5578.0	...
10092840	  799.9	  560.2	 5582.0	...
10092841	  799.7	  559.6	 5587.0	...
10092842	  799.4	  559.6	 5588.0	...
10092843	  799.4	  560.5	 5583.0	...
10092844	  799.4	  561.3	 5579.0	...
10092845	  799.5	  561.4	 5581.0	...
10092846	  799.5	  561.2	 5583.0	...
10092847	  799.3	  561.0	 5587.0	...
10092848	  799.1	  560.9	 5590.0	...
10092849	  798.8	  560.9	 5591.0	...
10092850	  798.7	  560.8	 5586.0	...
10092851	  798.4	  560.7	 5581.0	...
10092852	  798.2	  560.7	 5577.0	...
10092853	  797.8	  561.3	 5577.0	...
10092854	  797.7	  561.7	 5578.0	...
10092855	  798.2	  562.0	 5578.0	...
10092856	  799.0	  561.8	 5578.0	...
10092857	  799.9	  561.9	 5577.0	...
10092858	  800.2	  562.1	 5574.0	...
10092859	  799.7	  562.2	 5570.0	...
10092860	  798.7	  562.0	 5573.0	...
10092861	  797.7	  561.3	 5578.0	...
10092862	  796.8	  560.3	 5584.0	...
10092863	  796.3	  559.3	 5585.0	...
10092864	  796.0	  559.5	 5584.0	...
10092865	  796.1	  560.2	 5583.0	...
10092866	  796.4	  561.3	 5583.0	...
10092867	  796.6	  562.1	 5578.0	...
10092868	  798.0	  562.8	 5573.0	...
10092869	  799.4	  562.3	 5568.0	...
10092870	  800.7	  561.4	 5567.0	...
10092871	  800.7	  560.8	 5565.0	...
10092872	  800.5	  560.9	 5564.0	...
10092873	  800.2	  560.9	 5565.0	...
10092874	  800.0	  560.8	 5568.0	...
10092875	  799.8	  560.8	 5571.0	...
10092876	  799.7	  561.0	 5573.0	...
10092877	  799.6	  561.2	 5574.0	...
10092878	  799.3	  561.0	 5575.0	...
10092879	  799.0	  560.7	 5576.0	...
10092880	  798.9	  560.8	 5576.0	...
10092881	  799.0	  561.2	 5577.0	...
10092882	  799.1	  561.6	 5577.0	...
10092883	  798.9	  561.1	 5577.0	...
10092884	  798.4	  560.7	 5577.0	...
10092885	  797.9	  560.3	 5577.0	...
10092886	  797.7	  560.5	 5577.0	...
10092887	  798.3	  560.7	 5577.0	...
10092888	  798.8	  560.9	 5577.0	...
10092889	  799.3	  560.9	 5574.0	...
10092890	  799.3	  561.0	 5566.0	...
10092891	  799.2	  561.0	 5558.0	...
10092892	  799.1	  560.8	 5552.0	...
10092893	  799.1	  560.6	 5552.0	...
10092894	  799.2	  560.4	 5551.0	...
10092895	  799.3	  560.3	 5551.0	...
10092896	  799.5	  560.3	 5551.0	...
10092897	  799.0	  560.3	 5553.0	...
10092898	  798.6	  560.2	 5555.0	...
10092899	  798.2	  560.2	 5556.0	...
10092900	  798.3	  560.2	 5555.0	...
10092901	  798.5	  560.3	 5554.0	...
10092902	  798.7	  560.5	 5554.0	...
10092903	  799.5	  560.7	 5555.0	...
10092904	  800.4	  560.9	 5557.0	...
10092905	  801.4	  561.0	 5552.0	...
10092906	  802.0	  560.6	 5547.0	...
10092907	  801.5	  560.4	 5542.0	...
10092908	  800.8	  560.1	 5543.0	...
10092909	  800.1	  560.2	 5544.0	...
10092910	  800.1	  560.3	 5545.0	...
10092911	  799.9	  560.5	 5548.0	...
10092912	  799.7	  561.2	 5550.0	...
10092913	  798.9	  561.9	 5551.0	...
10092914	  798.3	  561.3	 5547.0	...
10092915	  798.6	  560.2	 5543.0	...
10092916	  799.5	  559.1	 5540.0	...
10092917	  800.5	  559.6	 5538.0	...
10092918	  800.6	  560.2	 5537.0	...
10092919	  800.7	  559.9	 5536.0	...
10092920	  800.7	  559.2	 5536.0	...
10092921	  800.9	  559.5	 5539.0	...
10092922	  801.0	  560.5	 5542.0	...
10092923	  801.1	  561.5	 5543.0	...
10092924	  801.0	  560.9	 5541.0	...
10092925	  800.8	  560.4	 5541.0	...
10092926	  800.6	  560.2	 5544.0	...
10092927	  800.4	  560.5	 5545.0	...
10092928	  800.6	  560.8	 5543.0	...
10092929	  800.9	  561.1	 5541.0	...
10092930	  800.8	  561.5	 5543.0	...
10092931	  800.3	  561.1	 5545.0	...
10092932	  799.8	  560.5	 5549.0	...
10092933	  799.4	  559.9	 5551.0	...
10092934	  799.7	  560.0	 5554.0	...
10092935	  800.0	  560.0	 5547.0	...
10092936	  800.2	  560.3	 5541.0	...
10092937	  800.2	  560.6	 5536.0	...
10092938	  799.9	  560.8	 5536.0	...
10092939	  799.6	  561.0	 5537.0	...
10092940	  799.2	  561.2	 5537.0	...
10092941	  798.9	  560.7	 5538.0	...
10092942	  799.1	  560.0	 5539.0	...
10092943	  799.3	  559.2	 5543.0	...
10092944	  799.3	  559.3	 5546.0	...
10092945	  798.8	  559.4	 5550.0	...
10092946	  798.1	  559.3	 5554.0	...
10092947	  797.7	  559.1	 5557.0	...
10092948	  797.5	  559.0	 5556.0	...
10092949	  797.5	  559.2	 5553.0	...
10092950	  797.6	  559.4	 5551.0	...
10092951	  798.3	  559.5	 5550.0	...
10092952	  799.0	  559.6	 5550.0	...
10092953	  799.7	  559.7	 5549.0	...
10092954	  799.6	  559.8	 5550.0	...
10092955	  799.6	  560.1	 5550.0	...
10092956	  799.5	  560.4	 5551.0	...
10092957	  798.7	  560.7	 5552.0	...
10092958	  797.3	  560.1	 5556.0	...
10092959	  796.1	  559.6	 5559.0	...
10092960	  795.6	  559.4	 5562.0	...
10092961	  795.6	  559.8	 5563.0	...
10092962	  795.6	  559.7	 5564.0	...
10092963	  796.2	  559.1	 5565.0	...
10092964	  797.0	  559.4	 5565.0	...
10092965	  797.4	  560.2	 5564.0	...
10092966	  796.9	  561.2	 5563.0	...
10092967	  796.4	  561.4	 5565.0	...
10092968	  796.4	  561.1	 5565.0	...
10092969	  797.3	  560.6	 5565.0	...
10092970	  798.2	  560.2	 5563.0	...
10092971	  798.8	  560.4	 5562.0	...
10092972	  798.5	  560.8	 5559.0	...
10092973	  798.2	  560.5	 5557.0	...
10092974	  798.1	  560.1	 5552.0	...
10092975	  798.3	  560.4	 5550.0	...
10092976	  798.6	  561.0	 5549.0	...
10092977	  798.6	  561.6	 5551.0	...
10092978	  798.4	  561.5	 5552.0	...
10092979	  798.3	  561.5	 5553.0	...
10092980	  798.4	  561.0	 5554.0	...
10092981	  798.4	  560.6	 5554.0	...
10092982	  798.4	  560.1	 5556.0	...
10092983	  798.4	  560.0	 5558.0	...
10092984	  797.4	  559.9	 5559.0	...
10092985	  796.3	  559.9	 5558.0	...
10092986	  795.0	  560.1	 5557.0	...
10092987	  794.8	  560.3	 5557.0	...
10092988	  795.2	  560.7	 5557.0	...
10092989	  795.7	  560.8	 5556.0	...
10092990	  796.2	  560.9	 5561.0	...
10092991	  796.2	  561.4	 5565.0	...
10092992	  796.1	  561.8	 5560.0	...
10092993	  796.1	  561.3	 5551.0	...
10092994	  796.0	  560.4	 5547.0	...
10092995	  796.2	  559.5	 5553.0	...
10092996	  796.5	  559.5	 5559.0	...
10092997	  796.2	  559.5	 5561.0	...
10092998	  795.1	  559.7	 5563.0	...
10092999	  794.0	  559.9	 5560.0	...
10093000	  794.6	  559.8	 5557.0	...
10093001	  795.7	  559.7	 5553.0	...
10093002	  796.8	  559.8	 5552.0	...
10093003	  796.8	  559.9	 5552.0	...
10093004	  796.9	  559.8	 5551.0	...
10093005	  797.0	  559.5	 5550.0	...
10093006	  797.1	  559.3	 5547.0	...
10093007	  797.1	  558.8	 5545.0	...
10093008	  796.2	  558.4	 5545.0	...
10093009	  795.4	  557.9	 5547.0	...
10093010	  795.2	  557.9	 5548.0	...
10093011	  795.9	  557.8	 5546.0	...
10093012	  796.4	  557.7	 5543.0	...
10093013	  796.3	  557.7	 5541.0	...
10093014	  796.5	  558.6	 5541.0	...
10093015	  796.7	  559.3	 5540.0	...
10093016	  797.1	  559.9	 5540.0	...
10093017	  797.4	  560.0	 5540.0	...
10093018	  798.1	  560.3	 5540.0	...
10093019	  798.5	  560.8	 5540.0	...
10093020	  798.6	  561.1	 5540.0	...
10093021	  798.0	  561.4	 5540.0	...
10093022	  797.2	  561.7	 5542.0	...
10093023	  796.4	  561.6	 5543.0	...
10093024	  796.0	  561.4	 5544.0	...
10093025	  795.8	  561.0	 5543.0	...
10093026	  795.5	  560.3	 5544.0	...
10093027	  795.3	  559.8	 5546.0	...
10093028	  795.6	  560.8	 5547.0	...
10093029	  796.1	  562.0	 5545.0	...
10093030	  796.5	  563.1	 5543.0	...
10093031	  796.4	  562.7	 5543.0	...
10093032	  796.6	  562.3	 5544.0	...
10093033	  796.8	  562.0	 5544.0	...
10093034	  796.9	  561.9	 5545.0	...
10093035	  796.7	  561.9	 5545.0	...
EFIX R   10092564	10093035	472	  793.8	  556.9	   5690
SSACC R  10093036
10093036	  794.4	  561.5	 5548.0	...
10093037	  792.3	  561.1	 5551.0	...
10093038	  790.3	  560.9	 5554.0	...
10093039	  787.3	  561.6	 5557.0	...
10093040	  784.1	  562.8	 5560.0	...
10093041	  779.8	  563.8	 5561.0	...
10093042	  778.1	  564.3	 5559.0	...
10093043	  773.6	  564.7	 5557.0	...
10093044	  770.2	  565.8	 5557.0	...
10093045	  767.2	  567.0	 5557.0	...
10093046	  767.0	  567.4	 5557.0	...
ESACC R  10093036	10093046	11	  794.4	  561.5	  767.0	  567.4	   0.60	     65
SFIX R   10093047
10093047	  767.1	  567.1	 5559.0	...
10093048	  767.2	  566.8	 5562.0	...
10093049	  765.8	  567.2	 5572.0	...
10093050	  764.2	  568.1	 5581.0	...
10093051	  762.7	  569.2	 5584.0	...
10093052	  762.7	  570.0	 5580.0	...
10093053	  762.5	  570.4	 5577.0	...
10093054	  762.5	  571.1	 5579.0	...
10093055	  762.6	  572.4	 5574.0	...
10093056	  763.0	  573.4	 5567.0	...
10093057	  763.1	  573.9	 5560.0	...
10093058	  763.3	  574.5	 5560.0	...
10093059	  763.3	  574.8	 5560.0	...
10093060	  763.4	  575.4	 5560.0	...
10093061	  763.2	  575.4	 5562.0	...
10093062	  762.9	  575.8	 5563.0	...
10093063	  763.4	  576.2	 5565.0	...
10093064	  764.3	  576.6	 5565.0	...
10093065	  765.9	  576.8	 5565.0	...
10093066	  766.8	  577.0	 5565.0	...
10093067	  768.4	  577.5	 5564.0	...
10093068	  769.0	  578.0	 5564.0	...
10093069	  769.6	  578.4	 5566.0	...
10093070	  769.6	  578.0	 5568.0	...
10093071	  769.7	  577.7	 5568.0	...
10093072	  769.9	  577.5	 5568.0	...
10093073	  770.5	  577.6	 5568.0	...
10093074	  771.4	  577.6	 5562.0	...
10093075	  772.1	  577.8	 5555.0	...
10093076	  772.4	  578.0	 5553.0	...
10093077	  772.2	  577.4	 5557.0	...
10093078	  772.2	  576.6	 5562.0	...
10093079	  772.3	  575.5	 5563.0	...
10093080	  772.9	  575.3	 5566.0	...
10093081	  773.6	  575.0	 5568.0	...
10093082	  774.2	  575.0	 5567.0	...
10093083	  774.1	  575.2	 5564.0	...
10093084	  773.8	  575.5	 5560.0	...
10093085	  773.6	  575.9	 5558.0	...
10093086	  773.8	  576.2	 5558.0	...
10093087	  774.1	  576.6	 5556.0	...
10093088	  774.7	  576.2	 5552.0	...
10093089	  775.1	  575.6	 5549.0	...
10093090	  775.4	  575.7	 5548.0	...
10093091	  775.4	  576.4	 5547.0	...
10093092	  775.3	  577.1	 5546.0	...
10093093	  775.2	  577.0	 5546.0	...
10093094	  775.3	  576.5	 5553.0	...
10093095	  775.4	  575.6	 5561.0	...
10093096	  775.0	  575.0	 5564.0	...
10093097	  774.4	  574.7	 5561.0	...
10093098	  774.3	  575.7	 5557.0	...
10093099	  774.6	  576.6	 5556.0	...
10093100	  774.6	  576.9	 5554.0	...
10093101	  774.0	  576.3	 5553.0	...
10093102	  773.5	  575.6	 5552.0	...
10093103	  773.4	  575.6	 5552.0	...
10093104	  774.1	  575.4	 5552.0	...
10093105	  774.8	  574.7	 5551.0	...
10093106	  775.3	  574.0	 5550.0	...
10093107	  775.1	  573.3	 5549.0	...
10093108	  775.0	  573.3	 5551.0	...
10093109	  775.1	  573.7	 5553.0	...
10093110	  775.2	  573.7	 5554.0	...
10093111	  774.6	  573.9	 5553.0	...
10093112	  773.9	  573.8	 5557.0	...
10093113	  774.2	  574.0	 5561.0	...
10093114	  775.2	  574.4	 5555.0	...
10093115	  776.1	  574.5	 5545.0	...
10093116	  775.1	  574.6	 5541.0	...
10093117	  774.2	  574.4	 5548.0	...
10093118	  773.4	  574.6	 5555.0	...
10093119	  773.3	  573.6	 5555.0	...
10093120	  773.5	  572.6	 5556.0	...
10093121	  774.0	  572.1	 5557.0	...
10093122	  774.7	  572.3	 5561.0	...
10093123	  775.1	  572.5	 5565.0	...
10093124	  775.2	  572.3	 5569.0	...
10093125	  775.3	  572.3	 5570.0	...
10093126	  775.4	  572.3	 5569.0	...
10093127	  775.6	  572.5	 5568.0	...
10093128	  775.5	  572.6	 5567.0	...
10093129	  775.9	  572.5	 5565.0	...
10093130	  776.5	  572.4	 5563.0	...
10093131	  777.1	  572.4	 5562.0	...
10093132	  776.9	  572.3	 5562.0	...
10093133	  776.8	  572.3	 5562.0	...
10093134	  776.5	  572.2	 5560.0	...
10093135	  776.6	  573.0	 5557.0	...
10093136	  776.9	  573.8	 5555.0	...
10093137	  777.4	  574.5	 5554.0	...
10093138	  777.1	  574.4	 5553.0	...
10093139	  776.4	  573.8	 5558.0	...
10093140	  775.3	  573.5	 5564.0	...
10093141	  774.8	  573.3	 5570.0	...
10093142	  775.3	  573.5	 5568.0	...
10093143	  776.1	  573.4	 5566.0	...
10093144	  777.0	  573.3	 5565.0	...
10093145	  777.0	  573.2	 5564.0	...
10093146	  777.2	  573.2	 5563.0	...
10093147	  777.4	  573.3	 5562.0	...
10093148	  777.6	  573.4	 5562.0	...
10093149	  777.3	  573.5	 5562.0	...
10093150	  777.0	  573.9	 5564.0	...
10093151	  776.6	  574.2	 5566.0	...
10093152	  776.7	  574.4	 5567.0	...
10093153	  776.8	  574.4	 5566.0	...
10093154	  776.7	  574.2	 5565.0	...
10093155	  776.4	  573.9	 5565.0	...
10093156	  776.3	  573.3	 5569.0	...
10093157	  776.5	  572.9	 5573.0	...
10093158	  776.7	  572.4	 5577.0	...
10093159	  776.9	  571.9	 5577.0	...
10093160	  776.9	  571.8	 5575.0	...
10093161	  777.0	  572.1	 5572.0	...
10093162	  777.2	  572.8	 5569.0	...
10093163	  777.4	  573.1	 5568.0	...
10093164	  777.5	  573.1	 5567.0	...
10093165	  777.5	  572.9	 5568.0	...
10093166	  777.5	  572.8	 5569.0	...
10093167	  777.3	  572.7	 5569.0	...
10093168	  776.9	  572.8	 5570.0	...
10093169	  776.6	  572.7	 5572.0	...
10093170	  776.5	  572.5	 5573.0	...
10093171	  776.0	  572.4	 5574.0	...
10093172	  775.5	  572.6	 5574.0	...
10093173	  775.1	  572.8	 5574.0	...
10093174	  775.1	  572.7	 5578.0	...
10093175	  775.5	  572.7	 5583.0	...
10093176	  775.8	  572.8	 5588.0	...
10093177	  776.1	  573.0	 5582.0	...
10093178	  776.0	  573.0	 5574.0	...
10093179	  775.9	  572.7	 5568.0	...
10093180	  775.9	  572.4	 5568.0	...
10093181	  775.9	  572.4	 5570.0	...
10093182	  776.3	  572.0	 5572.0	...
10093183	  776.8	  572.1	 5573.0	...
10093184	  777.3	  572.5	 5573.0	...
10093185	  777.5	  573.2	 5573.0	...
10093186	  777.7	  573.5	 5577.0	...
10093187	  777.6	  572.9	 5581.0	...
10093188	  777.6	  572.2	 5579.0	...
10093189	  777.5	  571.3	 5573.0	...
10093190	  777.3	  571.1	 5567.0	...
10093191	  776.9	  571.1	 5572.0	...
10093192	  776.5	  571.3	 5576.0	...
10093193	  776.3	  571.5	 5579.0	...
10093194	  776.0	  571.7	 5577.0	...
10093195	  775.8	  571.9	 5577.0	...
10093196	  775.8	  572.1	 5579.0	...
10093197	  776.0	  571.6	 5580.0	...
10093198	  776.1	  571.2	 5581.0	...
10093199	  775.9	  571.0	 5584.0	...
10093200	  775.9	  571.9	 5587.0	...
10093201	  776.6	  572.8	 5583.0	...
10093202	  777.5	  573.3	 5577.0	...
10093203	  778.4	  573.3	 5572.0	...
10093204	  778.4	  573.4	 5574.0	...
10093205	  777.9	  573.5	 5580.0	...
10093206	  777.1	  573.5	 5586.0	...
10093207	  776.3	  573.7	 5591.0	...
10093208	  776.0	  573.8	 5593.0	...
10093209	  776.0	  573.2	 5593.0	...
10093210	  776.6	  572.4	 5593.0	...
10093211	  777.2	  571.7	 5588.0	...
10093212	  778.0	  571.8	 5583.0	...
10093213	  778.1	  572.1	 5582.0	...
10093214	  778.0	  572.3	 5585.0	...
10093215	  777.8	  572.5	 5588.0	...
10093216	  777.6	  572.5	 5588.0	...
10093217	  777.6	  572.4	 5588.0	...
10093218	  777.6	  572.8	 5592.0	...
10093219	  777.3	  573.2	 5596.0	...
10093220	  777.0	  573.1	 5599.0	...
10093221	  776.8	  572.3	 5598.0	...
10093222	  777.0	  571.5	 5595.0	...
10093223	  777.4	  571.0	 5590.0	...
10093224	  777.7	  570.9	 5587.0	...
10093225	  777.5	  570.9	 5586.0	...
10093226	  777.1	  570.8	 5588.0	...
10093227	  775.9	  570.8	 5589.0	...
10093228	  775.2	  570.8	 5589.0	...
10093229	  774.1	  570.9	 5587.0	...
10093230	  773.7	  570.4	 5595.0	...
10093231	  773.4	  570.5	 5603.0	...
10093232	  774.0	  570.9	 5607.0	...
10093233	  774.8	  571.9	 5600.0	...
10093234	  775.4	  572.1	 5594.0	...
10093235	  775.4	  571.5	 5589.0	...
10093236	  775.3	  570.8	 5587.0	...
10093237	  775.4	  570.2	 5586.0	...
10093238	  775.6	  569.9	 5586.0	...
10093239	  775.8	  569.6	 5586.0	...
10093240	  775.9	  569.8	 5586.0	...
10093241	  775.9	  570.0	 5587.0	...
10093242	  775.9	  570.3	 5588.0	...
10093243	  775.7	  570.4	 5589.0	...
10093244	  775.5	  570.7	 5591.0	...
10093245	  775.8	  570.8	 5589.0	...
10093246	  776.5	  570.8	 5588.0	...
10093247	  776.6	  571.2	 5582.0	...
10093248	  776.2	  571.8	 5578.0	...
10093249	  775.3	  572.3	 5574.0	...
10093250	  774.9	  572.0	 5575.0	...
10093251	  775.1	  571.6	 5576.0	...
10093252	  775.6	  571.3	 5579.0	...
10093253	  776.5	  571.1	 5581.0	...
10093254	  776.8	  570.8	 5583.0	...
10093255	  776.6	  570.6	 5583.0	...
10093256	  776.1	  570.6	 5585.0	...
10093257	  775.7	  570.7	 5587.0	...
10093258	  775.6	  570.7	 5589.0	...
10093259	  775.0	  570.7	 5593.0	...
10093260	  774.5	  570.6	 5597.0	...
10093261	  774.1	  570.2	 5601.0	...
10093262	  773.9	  569.6	 5602.0	...
10093263	  773.6	  568.9	 5602.0	...
10093264	  773.4	  568.7	 5602.0	...
10093265	  773.2	  569.5	 5604.0	...
10093266	  773.0	  570.3	 5606.0	...
10093267	  772.6	  570.7	 5608.0	...
10093268	  772.2	  569.9	 5608.0	...
10093269	  771.9	  568.9	 5609.0	...
10093270	  771.8	  568.3	 5610.0	...
10093271	  771.8	  568.1	 5606.0	...
10093272	  772.1	  568.1	 5600.0	...
10093273	  772.4	  568.7	 5596.0	...
10093274	  772.5	  569.4	 5599.0	...
10093275	  772.3	  570.4	 5606.0	...
10093276	  772.1	  570.7	 5611.0	...
10093277	  772.0	  570.4	 5615.0	...
10093278	  772.1	  569.9	 5613.0	...
10093279	  772.0	  569.2	 5611.0	...
10093280	  772.2	  569.0	 5607.0	...
10093281	  772.4	  568.6	 5603.0	...
10093282	  772.4	  568.2	 5606.0	...
10093283	  772.3	  568.2	 5612.0	...
10093284	  772.3	  568.7	 5619.0	...
10093285	  771.8	  569.4	 5620.0	...
10093286	  771.3	  569.9	 5621.0	...
10093287	  770.8	  570.2	 5616.0	...
10093288	  771.3	  569.9	 5613.0	...
10093289	  771.8	  569.5	 5610.0	...
10093290	  772.0	  569.2	 5612.0	...
10093291	  771.4	  569.3	 5615.0	...
10093292	  770.8	  569.3	 5618.0	...
10093293	  770.5	  569.6	 5620.0	...
10093294	  771.1	  569.9	 5616.0	...
10093295	  771.7	  570.4	 5612.0	...
10093296	  772.0	  569.8	 5607.0	...
10093297	  771.5	  569.1	 5607.0	...
10093298	  770.9	  568.5	 5610.0	...
10093299	  770.9	  569.2	 5613.0	...
10093300	  771.1	  569.8	 5617.0	...
10093301	  771.1	  569.8	 5617.0	...
10093302	  770.5	  569.1	 5619.0	...
10093303	  769.9	  568.5	 5620.0	...
10093304	  769.6	  569.2	 5622.0	...
10093305	  769.8	  570.0	 5622.0	...
10093306	  770.2	  570.9	 5621.0	...
10093307	  770.6	  570.9	 5621.0	...
10093308	  770.6	  570.1	 5621.0	...
10093309	  769.8	  569.2	 5620.0	...
10093310	  769.0	  568.7	 5619.0	...
10093311	  770.0	  568.8	 5617.0	...
10093312	  771.8	  569.1	 5616.0	...
10093313	  773.3	  569.3	 5614.0	...
10093314	  772.1	  569.5	 5620.0	...
10093315	  771.0	  569.4	 5627.0	...
10093316	  770.2	  569.3	 5631.0	...
10093317	  770.2	  569.6	 5628.0	...
10093318	  770.4	  570.1	 5626.0	...
10093319	  770.6	  570.4	 5626.0	...
10093320	  770.9	  570.9	 5626.0	...
10093321	  771.1	  571.1	 5624.0	...
10093322	  771.3	  571.3	 5621.0	...
10093323	  771.4	  570.5	 5620.0	...
10093324	  771.4	  569.6	 5619.0	...
10093325	  771.5	  568.8	 5618.0	...
10093326	  771.8	  569.5	 5616.0	...
10093327	  771.1	  570.4	 5619.0	...
10093328	  770.3	  571.2	 5622.0	...
10093329	  769.3	  571.6	 5623.0	...
10093330	  769.2	  571.8	 5620.0	...
10093331	  770.1	  571.1	 5618.0	...
10093332	  771.0	  570.2	 5618.0	...
10093333	  771.9	  569.3	 5618.0	...
10093334	  771.9	  569.3	 5616.0	...
10093335	  771.8	  569.3	 5613.0	...
10093336	  771.5	  569.4	 5609.0	...
10093337	  771.4	  570.2	 5611.0	...
10093338	  771.4	  571.1	 5613.0	...
10093339	  771.7	  571.5	 5615.0	...
10093340	  771.8	  571.2	 5615.0	...
10093341	  771.9	  570.9	 5613.0	...
10093342	  771.7	  569.3	 5611.0	...
10093343	  771.7	  567.7	 5609.0	...
10093344	  771.8	  566.5	 5608.0	...
10093345	  770.2	  567.5	 5614.0	...
10093346	  768.6	  568.7	 5618.0	...
10093347	  767.2	  569.5	 5622.0	...
10093348	  767.7	  569.5	 5620.0	...
10093349	  768.2	  569.2	 5619.0	...
10093350	  768.6	  569.0	 5617.0	...
10093351	  769.1	  569.3	 5615.0	...
10093352	  769.6	  570.2	 5613.0	...
10093353	  769.9	  571.1	 5609.0	...
10093354	  770.0	  571.6	 5604.0	...
10093355	  769.7	  572.2	 5599.0	...
10093356	  769.4	  572.9	 5598.0	...
10093357	  769.0	  573.6	 5598.0	...
10093358	  769.1	  573.4	 5599.0	...
10093359	  769.1	  573.1	 5599.0	...
10093360	  769.1	  572.6	 5600.0	...
10093361	  769.1	  572.2	 5601.0	...
10093362	  769.1	  572.1	 5600.0	...
10093363	  769.1	  572.3	 5600.0	...
10093364	  769.0	  572.4	 5602.0	...
10093365	  768.8	  572.5	 5605.0	...
10093366	  768.6	  572.5	 5608.0	...
10093367	  769.1	  572.4	 5607.0	...
10093368	  769.8	  572.3	 5605.0	...
10093369	  770.4	  572.3	 5603.0	...
10093370	  769.5	  572.4	 5603.0	...
10093371	  768.6	  572.4	 5603.0	...
10093372	  767.7	  572.4	 5603.0	...
10093373	  768.2	  572.3	 5601.0	...
10093374	  768.5	  572.3	 5599.0	...
10093375	  768.8	  572.3	 5596.0	...
10093376	  768.6	  572.4	 5593.0	...
10093377	  768.4	  572.3	 5589.0	...
10093378	  768.2	  572.2	 5585.0	...
10093379	  768.1	  572.1	 5585.0	...
10093380	  768.3	  572.2	 5585.0	...
10093381	  768.5	  572.2	 5589.0	...
10093382	  768.8	  572.4	 5592.0	...
10093383	  768.9	  572.6	 5596.0	...
10093384	  769.0	  573.1	 5593.0	...
10093385	  769.1	  573.8	 5590.0	...
10093386	  769.1	  574.1	 5584.0	...
10093387	  769.0	  573.8	 5582.0	...
10093388	  768.2	  573.1	 5583.0	...
10093389	  767.7	  572.6	 5587.0	...
10093390	  767.2	  572.6	 5592.0	...
10093391	  767.4	  573.0	 5593.0	...
10093392	  767.4	  573.6	 5589.0	...
10093393	  767.4	  574.1	 5586.0	...
10093394	  767.4	  573.9	 5582.0	...
10093395	  767.6	  573.7	 5583.0	...
10093396	  767.8	  574.2	 5584.0	...
10093397	  768.2	  575.4	 5585.0	...
10093398	  768.9	  576.5	 5584.0	...
10093399	  769.4	  576.2	 5583.0	...
10093400	  770.0	  575.1	 5582.0	...
10093401	  770.1	  574.1	 5582.0	...
10093402	  770.3	  574.4	 5579.0	...
10093403	  770.5	  574.6	 5568.0	...
10093404	  770.3	  575.2	 5559.0	...
10093405	  770.0	  575.3	 5554.0	...
10093406	  769.7	  575.0	 5559.0	...
10093407	  769.1	  574.4	 5563.0	...
10093408	  768.7	  574.0	 5564.0	...
10093409	  768.8	  573.8	 5563.0	...
10093410	  769.6	  574.9	 5557.0	...
10093411	  770.8	  576.0	 5550.0	...
10093412	  771.6	  577.5	 5545.0	...
10093413	  771.8	  577.7	 5545.0	...
10093414	  771.6	  577.8	 5541.0	...
10093415	  771.0	  577.0	 5536.0	...
10093416	  770.7	  576.3	 5531.0	...
10093417	  770.5	  575.6	 5531.0	...
10093418	  771.4	  575.1	 5529.0	...
10093419	  772.2	  574.6	 5526.0	...
10093420	  773.1	  575.1	 5523.0	...
10093421	  773.3	  576.0	 5521.0	...
10093422	  773.4	  576.9	 5522.0	...
10093423	  773.1	  577.2	 5521.0	...
10093424	  772.6	  577.0	 5521.0	...
10093425	  772.9	  576.8	 5519.0	...
10093426	  773.6	  576.5	 5517.0	...
10093427	  774.3	  576.6	 5516.0	...
10093428	  773.0	  576.9	 5520.0	...
10093429	  771.8	  577.5	 5521.0	...
10093430	  770.8	  578.0	 5518.0	...
10093431	  771.3	  577.6	 5515.0	...
10093432	  771.9	  577.0	 5512.0	...
10093433	  772.2	  576.8	 5509.0	...
10093434	  772.2	  577.2	 5506.0	...
10093435	  772.0	  577.8	 5514.0	...
10093436	  771.8	  578.0	 5524.0	...
10093437	  772.2	  578.0	 5523.0	...
10093438	  772.8	  577.9	 5513.0	...
10093439	  773.4	  578.1	 5501.0	...
10093440	  773.6	  578.5	 5498.0	...
10093441	  773.7	  578.6	 5496.0	...
10093442	  773.9	  578.3	 5495.0	...
10093443	  773.8	  578.0	 5496.0	...
10093444	  773.8	  578.1	 5496.0	...
10093445	  773.7	  578.1	 5492.0	...
10093446	  773.7	  578.2	 5488.0	...
10093447	  773.8	  578.0	 5484.0	...
10093448	  774.4	  577.7	 5481.0	...
10093449	  775.0	  577.5	 5478.0	...
10093450	  775.0	  577.5	 5476.0	...
10093451	  774.5	  577.6	 5477.0	...
10093452	  775.1	  577.5	 5473.0	...
10093453	  776.2	  576.9	 5468.0	...
10093454	  777.0	  576.3	 5462.0	...
10093455	  776.7	  577.1	 5462.0	...
10093456	  776.4	  578.3	 5461.0	...
10093457	  776.3	  579.5	 5460.0	...
10093458	  776.0	  579.5	 5453.0	...
10093459	  775.6	  579.4	 5449.0	...
10093460	  775.3	  579.3	 5446.0	...
10093461	  775.0	  579.0	 5447.0	...
10093462	  775.0	  578.6	 5447.0	...
10093463	  774.9	  578.1	 5446.0	...
10093464	  775.3	  577.8	 5445.0	...
10093465	  775.6	  577.7	 5443.0	...
10093466	  776.0	  577.6	 5441.0	...
10093467	  776.1	  577.7	 5440.0	...
10093468	  776.1	  577.8	 5436.0	...
10093469	  775.9	  578.1	 5431.0	...
10093470	  775.7	  578.6	 5427.0	...
10093471	  775.8	  579.0	 5425.0	...
10093472	  776.2	  579.4	 5422.0	...
10093473	  776.7	  579.8	 5421.0	...
10093474	  776.9	  580.3	 5423.0	...
10093475	  777.0	  579.7	 5422.0	...
10093476	  776.9	  578.6	 5420.0	...
10093477	  776.9	  577.6	 5412.0	...
10093478	  777.3	  577.7	 5405.0	...
10093479	  777.8	  578.5	 5400.0	...
10093480	  778.1	  579.2	 5400.0	...
10093481	  778.2	  580.2	 5400.0	...
10093482	  778.1	  580.8	 5395.0	...
10093483	  778.4	  581.4	 5391.0	...
10093484	  778.7	  581.7	 5387.0	...
10093485	  779.0	  581.2	 5386.0	...
10093486	  779.1	  580.6	 5381.0	...
10093487	  779.0	  580.0	 5377.0	...
10093488	  778.9	  579.9	 5376.0	...
10093489	  778.6	  579.8	 5377.0	...
10093490	  778.2	  579.6	 5377.0	...
10093491	  777.8	  579.5	 5376.0	...
10093492	  777.7	  579.3	 5376.0	...
10093493	  777.7	  579.4	 5375.0	...
10093494	  778.1	  579.4	 5366.0	...
10093495	  778.5	  580.3	 5355.0	...
10093496	  778.9	  581.3	 5343.0	...
10093497	  778.8	  582.2	 5342.0	...
10093498	  778.5	  582.0	 5342.0	...
10093499	  777.9	  582.0	 5344.0	...
10093500	  777.5	  582.0	 5347.0	...
10093501	  777.3	  581.2	 5350.0	...
10093502	  777.6	  580.3	 5352.0	...
10093503	  777.8	  579.6	 5351.0	...
10093504	  778.1	  579.8	 5350.0	...
10093505	  778.6	  579.9	 5349.0	...
10093506	  779.1	  580.6	 5346.0	...
10093507	  779.3	  581.4	 5342.0	...
10093508	  779.3	  582.3	 5333.0	...
10093509	  779.2	  582.3	 5325.0	...
10093510	  778.9	  582.4	 5317.0	...
10093511	  778.7	  582.7	 5316.0	...
10093512	  778.6	  583.0	 5316.0	...
10093513	  778.6	  583.4	 5320.0	...
10093514	  778.7	  583.4	 5324.0	...
10093515	  778.6	  583.1	 5327.0	...
10093516	  779.2	  582.4	 5324.0	...
10093517	  779.8	  581.5	 5321.0	...
10093518	  780.2	  580.9	 5315.0	...
10093519	  780.0	  580.7	 5310.0	...
10093520	  779.9	  580.9	 5307.0	...
10093521	  779.9	  581.0	 5308.0	...
10093522	  780.0	  580.8	 5308.0	...
10093523	  780.4	  580.3	 5306.0	...
10093524	  781.0	  579.8	 5303.0	...
10093525	  781.3	  579.7	 5300.0	...
10093526	  781.4	  579.9	 5295.0	...
10093527	  781.3	  580.1	 5290.0	...
10093528	  781.4	  580.3	 5285.0	...
10093529	  781.4	  580.4	 5284.0	...
10093530	  781.5	  580.4	 5284.0	...
10093531	  781.6	  580.0	 5282.0	...
10093532	  781.5	  579.6	 5278.0	...
10093533	  781.3	  579.6	 5273.0	...
10093534	  780.9	  579.9	 5270.0	...
10093535	  780.6	  579.8	 5268.0	...
10093536	  780.0	  579.3	 5267.0	...
10093537	  779.5	  578.8	 5266.0	...
10093538	  779.9	  580.3	 5262.0	...
10093539	  780.7	  581.6	 5258.0	...
10093540	  781.6	  583.1	 5254.0	...
10093541	  781.9	  583.1	 5247.0	...
10093542	  782.2	  583.3	 5239.0	...
10093543	  782.3	  583.5	 5232.0	...
10093544	  782.4	  583.7	 5230.0	...
10093545	  782.7	  583.6	 5229.0	...
10093546	  783.0	  583.3	 5227.0	...
10093547	  783.3	  582.8	 5223.0	...
10093548	  783.1	  582.3	 5220.0	...
10093549	  782.7	  582.1	 5219.0	...
10093550	  782.4	  582.0	 5220.0	...
10093551	  782.3	  582.0	 5220.0	...
10093552	  782.4	  581.9	 5218.0	...
10093553	  782.5	  582.3	 5216.0	...
10093554	  782.8	  582.6	 5215.0	...
10093555	  782.9	  583.0	 5214.0	...
10093556	  782.9	  583.0	 5210.0	...
10093557	  782.7	  583.3	 5206.0	...
10093558	  782.5	  583.5	 5203.0	...
10093559	  783.7	  583.7	 5198.0	...
10093560	  784.8	  583.6	 5193.0	...
10093561	  785.0	  583.4	 5188.0	...
10093562	  784.1	  583.3	 5187.0	...
10093563	  782.9	  582.4	 5184.0	...
10093564	  782.7	  581.7	 5182.0	...
10093565	  782.8	  581.0	 5180.0	...
10093566	  783.4	  581.8	 5175.0	...
10093567	  783.9	  582.5	 5170.0	...
10093568	  784.1	  583.1	 5165.0	...
10093569	  784.2	  582.6	 5164.0	...
10093570	  784.3	  582.2	 5162.0	...
10093571	  783.9	  581.8	 5164.0	...
10093572	  783.5	  582.4	 5167.0	...
10093573	  783.2	  582.7	 5171.0	...
10093574	  783.4	  582.6	 5165.0	...
10093575	  783.3	  582.2	 5159.0	...
MSG	10093576 0000 _ Experiment Start
10093576	  783.2	  582.1	 5153.0	...
10093577	  783.1	  582.4	 5153.0	...
10093578	  783.3	  582.5	 5151.0	...
10093579	  783.4	  582.2	 5150.0	...
10093580	  783.8	  581.9	 5149.0	...
10093581	  783.9	  582.0	 5150.0	...
10093582	  784.0	  582.4	 5145.0	...
10093583	  783.7	  582.8	 5140.0	...
10093584	  783.9	  582.8	 5135.0	...
10093585	  784.2	  582.1	 5136.0	...
10093586	  783.8	  581.6	 5136.0	...
10093587	  783.1	  581.3	 5136.0	...
10093588	  782.8	  581.8	 5134.0	...
10093589	  783.2	  582.3	 5131.0	...
10093590	  784.0	  582.8	 5129.0	...
10093591	  784.5	  583.6	 5130.0	...
10093592	  783.8	  584.6	 5130.0	...
10093593	  782.6	  585.0	 5128.0	...
10093594	  782.0	  584.6	 5125.0	...
10093595	  782.5	  583.9	 5121.0	...
10093596	  782.7	  583.6	 5119.0	...
10093597	  782.3	  583.5	 5116.0	...
10093598	  782.1	  583.4	 5114.0	...
10093599	  782.3	  583.2	 5111.0	...
10093600	  782.5	  583.0	 5109.0	...
10093601	  782.7	  582.8	 5109.0	...
10093602	  783.0	  583.2	 5109.0	...
10093603	  783.4	  584.3	 5110.0	...
10093604	  783.8	  585.4	 5110.0	...
10093605	  783.9	  585.8	 5109.0	...
10093606	  783.9	  585.6	 5107.0	...
10093607	  783.5	  585.3	 5103.0	...
10093608	  783.2	  584.9	 5097.0	...
10093609	  782.8	  583.5	 5093.0	...
10093610	  782.6	  582.3	 5091.0	...
10093611	  782.4	  581.4	 5091.0	...
10093612	  782.4	  582.8	 5089.0	...
10093613	  782.5	  584.1	 5082.0	...
10093614	  783.5	  585.2	 5075.0	...
10093615	  784.4	  585.0	 5069.0	...
10093616	  785.1	  584.2	 5064.0	...
10093617	  784.8	  583.6	 5059.0	...
10093618	  784.6	  583.0	 5056.0	...
10093619	  784.6	  583.0	 5059.0	...
10093620	  784.5	  583.1	 5065.0	...
10093621	  784.4	  583.0	 5070.0	...
10093622	  784.2	  583.1	 5075.0	...
10093623	  783.8	  583.5	 5077.0	...
10093624	  783.4	  584.2	 5078.0	...
10093625	  783.1	  584.5	 5077.0	...
10093626	  783.1	  584.5	 5072.0	...
10093627	  783.4	  583.8	 5067.0	...
10093628	  783.8	  583.1	 5062.0	...
10093629	  784.1	  582.2	 5054.0	...
10093630	  784.2	  582.0	 5047.0	...
10093631	  784.8	  582.2	 5037.0	...
10093632	  785.9	  582.4	 5035.0	...
10093633	  787.0	  582.7	 5028.0	...
10093634	  787.4	  582.6	 5022.0	...
10093635	  787.3	  582.8	 5019.0	...
10093636	  786.9	  583.0	 5020.0	...
10093637	  786.3	  583.2	 5021.0	...
10093638	  785.8	  583.4	 5021.0	...
10093639	  785.4	  583.1	 5013.0	...
10093640	  785.3	  582.6	 5006.0	...
10093641	  785.3	  582.3	 4998.0	...
10093642	  785.9	  582.7	 4998.0	...
10093643	  786.5	  583.1	 4998.0	...
10093644	  787.0	  583.2	 5000.0	...
10093645	  787.0	  583.5	 5001.0	...
10093646	  787.2	  584.3	 5001.0	...
10093647	  787.4	  585.1	 5000.0	...
10093648	  787.7	  584.6	 4999.0	...
10093649	  787.9	  583.7	 4998.0	...
10093650	  788.3	  582.8	 4998.0	...
10093651	  788.5	  582.7	 4998.0	...
10093652	  788.7	  582.5	 4999.0	...
10093653	  788.5	  582.7	 5000.0	...
10093654	  788.0	  582.9	 5001.0	...
10093655	  787.5	  583.2	 5000.0	...
10093656	  787.8	  584.2	 4992.0	...
10093657	  788.9	  585.1	 4983.0	...
10093658	  790.0	  585.6	 4976.0	...
10093659	  790.0	  585.2	 4978.0	...
10093660	  789.6	  584.5	 4979.0	...
10093661	  789.0	  584.3	 4984.0	...
10093662	  788.8	  583.6	 4987.0	...
10093663	  788.6	  583.3	 4991.0	...
10093664	  788.6	  582.8	 4991.0	...
10093665	  788.6	  582.6	 4992.0	...
10093666	  788.6	  582.4	 4992.0	...
10093667	  788.5	  582.4	 4987.0	...
10093668	  788.7	  582.4	 4980.0	...
10093669	  789.0	  582.1	 4972.0	...
10093670	  789.6	  581.7	 4968.0	...
10093671	  789.9	  581.4	 4964.0	...
10093672	  790.1	  581.6	 4964.0	...
10093673	  790.1	  582.1	 4965.0	...
10093674	  790.5	  583.3	 4967.0	...
10093675	  790.9	  584.3	 4966.0	...
10093676	  790.8	  585.0	 4965.0	...
10093677	  790.2	  584.9	 4964.0	...
10093678	  789.8	  584.5	 4961.0	...
10093679	  789.9	  583.9	 4959.0	...
10093680	  789.9	  583.5	 4963.0	...
10093681	  789.5	  583.4	 4968.0	...
10093682	  788.9	  583.4	 4975.0	...
10093683	  788.4	  583.3	 4976.0	...
10093684	  788.3	  582.9	 4977.0	...
10093685	  788.5	  582.6	 4971.0	...
10093686	  789.0	  582.3	 4965.0	...
10093687	  789.1	  582.4	 4960.0	...
10093688	  789.3	  582.4	 4961.0	...
10093689	  790.0	  582.3	 4962.0	...
10093690	  790.8	  582.9	 4963.0	...
10093691	  791.4	  583.6	 4956.0	...
10093692	  790.7	  584.5	 4949.0	...
10093693	  790.1	  584.7	 4942.0	...
10093694	  789.9	  584.9	 4945.0	...
10093695	  790.0	  585.0	 4949.0	...
10093696	  789.2	  584.9	 4952.0	...
10093697	  788.4	  584.5	 4954.0	...
10093698	  787.7	  584.3	 4954.0	...
10093699	  788.4	  584.1	 4953.0	...
10093700	  789.1	  584.3	 4948.0	...
10093701	  789.7	  584.2	 4945.0	...
10093702	  789.5	  584.3	 4944.0	...
10093703	  789.0	  584.0	 4948.0	...
10093704	  788.5	  583.5	 4951.0	...
10093705	  787.9	  582.8	 4952.0	...
10093706	  787.5	  582.4	 4952.0	...
10093707	  787.0	  582.4	 4953.0	...
10093708	  788.0	  582.7	 4952.0	...
10093709	  789.2	  583.3	 4952.0	...
10093710	  790.3	  583.6	 4950.0	...
10093711	  790.2	  583.4	 4949.0	...
10093712	  790.2	  583.7	 4949.0	...
10093713	  790.1	  584.4	 4947.0	...
10093714	  790.0	  584.5	 4944.0	...
10093715	  789.9	  584.5	 4941.0	...
10093716	  790.3	  584.3	 4938.0	...
10093717	  790.7	  584.6	 4938.0	...
10093718	  791.0	  584.5	 4942.0	...
10093719	  790.8	  584.5	 4947.0	...
10093720	  790.6	  584.6	 4952.0	...
10093721	  790.4	  584.5	 4951.0	...
10093722	  790.1	  584.3	 4951.0	...
10093723	  789.8	  584.1	 4950.0	...
10093724	  789.6	  584.0	 4948.0	...
10093725	  790.2	  583.9	 4946.0	...
10093726	  790.8	  583.9	 4945.0	...
10093727	  791.3	  584.1	 4947.0	...
10093728	  790.9	  584.0	 4948.0	...
10093729	  790.4	  583.9	 4948.0	...
10093730	  789.6	  583.7	 4949.0	...
10093731	  788.9	  583.8	 4949.0	...
10093732	  788.8	  583.9	 4946.0	...
10093733	  789.2	  583.8	 4942.0	...
10093734	  789.8	  583.4	 4938.0	...
10093735	  789.6	  582.8	 4938.0	...
10093736	  789.4	  582.2	 4941.0	...
10093737	  789.6	  581.9	 4944.0	...
10093738	  789.8	  581.8	 4947.0	...
10093739	  790.2	  581.7	 4948.0	...
10093740	  790.2	  581.6	 4947.0	...
10093741	  790.9	  582.3	 4942.0	...
10093742	  791.3	  582.9	 4937.0	...
10093743	  791.5	  583.6	 4936.0	...
10093744	  791.4	  583.4	 4941.0	...
10093745	  791.5	  583.2	 4945.0	...
10093746	  791.4	  583.1	 4948.0	...
10093747	  791.3	  583.0	 4949.0	...
10093748	  791.4	  583.0	 4945.0	...
10093749	  791.9	  583.0	 4940.0	...
10093750	  792.3	  582.8	 4936.0	...
10093751	  791.8	  582.8	 4937.0	...
10093752	  791.2	  582.7	 4939.0	...
10093753	  791.4	  582.9	 4938.0	...
10093754	  792.3	  583.1	 4936.0	...
10093755	  793.3	  583.4	 4934.0	...
10093756	  793.4	  583.6	 4934.0	...
10093757	  793.4	  583.6	 4933.0	...
10093758	  793.1	  582.9	 4932.0	...
10093759	  793.0	  582.1	 4932.0	...
10093760	  793.0	  581.2	 4933.0	...
10093761	  793.3	  581.0	 4937.0	...
10093762	  793.5	  580.8	 4941.0	...
10093763	  793.7	  580.7	 4944.0	...
10093764	  793.2	  580.5	 4943.0	...
10093765	  792.8	  580.4	 4938.0	...
10093766	  792.9	  581.3	 4936.0	...
10093767	  793.4	  582.3	 4937.0	...
10093768	  793.3	  583.4	 4940.0	...
10093769	  792.8	  583.6	 4945.0	...
10093770	  792.3	  583.7	 4946.0	...
10093771	  792.3	  583.5	 4947.0	...
10093772	  792.1	  582.5	 4945.0	...
10093773	  791.9	  581.6	 4947.0	...
10093774	  792.2	  580.6	 4950.0	...
10093775	  792.8	  581.1	 4954.0	...
10093776	  793.7	  581.9	 4955.0	...
10093777	  794.0	  582.9	 4955.0	...
10093778	  794.0	  583.4	 4955.0	...
10093779	  793.7	  583.7	 4955.0	...
10093780	  793.2	  583.9	 4957.0	...
10093781	  793.1	  584.5	 4959.0	...
10093782	  793.1	  585.0	 4960.0	...
10093783	  793.2	  585.3	 4959.0	...
10093784	  793.3	  584.8	 4959.0	...
10093785	  793.0	  583.6	 4959.0	...
10093786	  792.6	  581.6	 4959.0	...
10093787	  793.1	  579.7	 4959.0	...
10093788	  794.0	  579.7	 4960.0	...
10093789	  795.1	  580.6	 4960.0	...
MSG	10093790 0000 _ Number On
10093790	  795.2	  581.5	 4961.0	...
10093791	  794.6	  581.5	 4961.0	...
10093792	  793.9	  581.5	 4966.0	...
10093793	  793.1	  581.7	 4972.0	...
10093794	  793.4	  581.3	 4978.0	...
10093795	  793.7	  580.6	 4980.0	...
10093796	  794.2	  579.9	 4981.0	...
10093797	  794.4	  579.6	 4983.0	...
10093798	  794.6	  579.8	 4984.0	...
10093799	  794.6	  579.9	 4986.0	...
10093800	  794.7	  580.1	 4986.0	...
10093801	  794.8	  580.1	 4987.0	...
10093802	  795.0	  580.1	 4988.0	...
10093803	  793.6	  580.5	 4990.0	...
10093804	  792.1	  580.9	 4993.0	...
10093805	  791.2	  581.3	 4995.0	...
10093806	  792.8	  581.3	 4995.0	...
10093807	  794.5	  580.8	 4993.0	...
10093808	  795.0	  580.2	 4994.0	...
10093809	  794.7	  579.8	 4998.0	...
10093810	  794.4	  580.0	 4998.0	...
10093811	  794.7	  580.3	 4993.0	...
10093812	  794.9	  580.6	 4987.0	...
10093813	  794.7	  580.8	 4990.0	...
10093814	  794.4	  580.7	 4993.0	...
10093815	  793.9	  580.4	 4997.0	...
10093816	  793.8	  580.2	 4996.0	...
10093817	  793.7	  580.3	 4996.0	...
10093818	  794.0	  580.6	 5003.0	...
10093819	  794.5	  580.5	 5011.0	...
10093820	  795.0	  580.2	 5015.0	...
10093821	  795.3	  580.7	 5011.0	...
10093822	  795.4	  581.3	 5007.0	...
10093823	  795.2	  582.0	 5008.0	...
10093824	  794.9	  582.0	 5009.0	...
10093825	  794.5	  581.5	 5010.0	...
10093826	  794.5	  580.9	 5013.0	...
10093827	  794.5	  579.9	 5016.0	...
10093828	  793.6	  579.6	 5022.0	...
10093829	  792.8	  580.1	 5029.0	...
10093830	  792.4	  581.0	 5033.0	...
10093831	  792.9	  580.7	 5033.0	...
10093832	  793.2	  579.5	 5030.0	...
10093833	  792.9	  578.4	 5033.0	...
10093834	  792.5	  578.5	 5039.0	...
10093835	  792.6	  578.7	 5041.0	...
10093836	  792.8	  578.9	 5038.0	...
10093837	  792.7	  579.2	 5037.0	...
10093838	  792.4	  579.6	 5040.0	...
10093839	  792.6	  579.8	 5043.0	...
10093840	  793.1	  580.2	 5045.0	...
10093841	  793.6	  580.4	 5046.0	...
10093842	  793.6	  580.1	 5049.0	...
10093843	  793.5	  579.6	 5050.0	...
10093844	  793.6	  579.0	 5052.0	...
10093845	  793.7	  578.8	 5052.0	...
10093846	  793.9	  578.7	 5050.0	...
10093847	  793.8	  578.5	 5049.0	...
10093848	  793.8	  578.5	 5051.0	...
10093849	  793.8	  578.4	 5053.0	...
10093850	  793.8	  578.4	 5055.0	...
10093851	  793.7	  579.0	 5055.0	...
10093852	  793.7	  579.5	 5055.0	...
10093853	  794.0	  579.3	 5056.0	...
10093854	  794.4	  578.5	 5057.0	...
10093855	  794.9	  577.6	 5057.0	...
10093856	  795.0	  577.4	 5059.0	...
10093857	  795.0	  577.3	 5062.0	...
10093858	  795.2	  578.4	 5067.0	...
10093859	  795.3	  579.5	 5072.0	...
10093860	  795.1	  580.8	 5073.0	...
10093861	  793.7	  580.8	 5072.0	...
10093862	  792.3	  580.5	 5072.0	...
10093863	  792.0	  580.1	 5071.0	...
10093864	  792.6	  579.9	 5070.0	...
10093865	  793.5	  579.8	 5068.0	...
10093866	  794.1	  579.8	 5070.0	...
10093867	  794.6	  579.9	 5075.0	...
10093868	  794.9	  579.7	 5079.0	...
10093869	  794.9	  579.2	 5085.0	...
10093870	  794.1	  578.7	 5087.0	...
10093871	  793.2	  578.5	 5089.0	...
10093872	  792.3	  578.6	 5091.0	...
10093873	  792.7	  578.9	 5093.0	...
10093874	  793.2	  579.2	 5095.0	...
10093875	  792.5	  579.4	 5096.0	...
10093876	  791.3	  579.5	 5097.0	...
10093877	  791.1	  579.7	 5098.0	...
10093878	  792.1	  579.7	 5098.0	...
10093879	  792.9	  579.9	 5101.0	...
10093880	  792.8	  580.1	 5103.0	...
10093881	  793.3	  580.3	 5106.0	...
10093882	  793.9	  580.4	 5107.0	...
10093883	  794.3	  580.4	 5109.0	...
10093884	  794.1	  580.0	 5110.0	...
10093885	  793.8	  578.8	 5110.0	...
10093886	  793.7	  577.6	 5109.0	...
10093887	  793.6	  576.2	 5107.0	...
10093888	  793.4	  575.5	 5110.0	...
10093889	  793.1	  575.7	 5115.0	...
10093890	  792.6	  576.7	 5120.0	...
10093891	  792.4	  577.6	 5119.0	...
10093892	  792.5	  577.5	 5117.0	...
10093893	  792.8	  577.4	 5115.0	...
10093894	  793.4	  577.6	 5115.0	...
10093895	  793.7	  578.0	 5115.0	...
10093896	  794.0	  578.3	 5118.0	...
10093897	  793.6	  578.9	 5123.0	...
10093898	  793.3	  579.5	 5128.0	...
10093899	  793.1	  580.0	 5129.0	...
10093900	  792.9	  580.0	 5130.0	...
10093901	  792.7	  580.0	 5131.0	...
10093902	  792.5	  579.8	 5132.0	...
10093903	  792.6	  579.4	 5131.0	...
10093904	  792.7	  579.1	 5130.0	...
10093905	  793.3	  578.8	 5133.0	...
10093906	  793.6	  577.9	 5139.0	...
10093907	  793.0	  577.1	 5148.0	...
10093908	  791.1	  576.5	 5151.0	...
10093909	  789.3	  577.1	 5153.0	...
10093910	  789.3	  577.7	 5152.0	...
10093911	  790.2	  578.3	 5151.0	...
10093912	  791.1	  578.3	 5152.0	...
10093913	  791.2	  578.1	 5153.0	...
10093914	  791.2	  577.5	 5153.0	...
10093915	  790.9	  577.1	 5153.0	...
10093916	  790.5	  576.6	 5155.0	...
10093917	  790.2	  576.5	 5160.0	...
10093918	  790.2	  576.9	 5165.0	...
10093919	  790.0	  577.4	 5169.0	...
10093920	  789.9	  577.8	 5170.0	...
10093921	  790.6	  577.5	 5172.0	...
10093922	  791.4	  577.2	 5174.0	...
10093923	  791.2	  577.1	 5174.0	...
10093924	  790.1	  577.1	 5174.0	...
10093925	  789.2	  577.3	 5173.0	...
10093926	  789.4	  577.7	 5175.0	...
10093927	  790.1	  578.1	 5176.0	...
10093928	  790.7	  578.4	 5176.0	...
10093929	  791.1	  578.4	 5175.0	...
10093930	  790.9	  578.3	 5178.0	...
10093931	  790.5	  577.7	 5182.0	...
10093932	  789.9	  577.2	 5187.0	...
10093933	  789.4	  577.5	 5193.0	...
10093934	  789.2	  578.2	 5195.0	...
10093935	  789.2	  578.7	 5195.0	...
10093936	  789.1	  578.3	 5193.0	...
10093937	  789.0	  578.2	 5194.0	...
10093938	  789.0	  578.2	 5195.0	...
10093939	  789.0	  578.5	 5204.0	...
10093940	  789.4	  577.5	 5212.0	...
10093941	  789.7	  576.6	 5217.0	...
10093942	  790.0	  575.7	 5215.0	...
10093943	  789.8	  575.7	 5213.0	...
10093944	  790.3	  575.8	 5209.0	...
10093945	  791.1	  575.9	 5205.0	...
10093946	  792.0	  576.0	 5201.0	...
10093947	  791.6	  576.1	 5202.0	...
10093948	  791.1	  576.3	 5203.0	...
10093949	  790.7	  576.4	 5203.0	...
10093950	  790.7	  576.2	 5207.0	...
10093951	  790.9	  575.9	 5210.0	...
10093952	  791.0	  575.4	 5214.0	...
10093953	  790.7	  575.3	 5214.0	...
10093954	  790.4	  575.1	 5214.0	...
10093955	  790.1	  575.0	 5213.0	...
10093956	  790.2	  574.8	 5214.0	...
10093957	  790.2	  574.7	 5216.0	...
10093958	  789.4	  574.8	 5218.0	...
10093959	  788.5	  574.8	 5217.0	...
10093960	  788.5	  575.6	 5217.0	...
10093961	  789.4	  576.4	 5217.0	...
10093962	  789.9	  577.3	 5224.0	...
10093963	  789.3	  577.5	 5232.0	...
10093964	  788.8	  577.7	 5238.0	...
10093965	  788.7	  577.9	 5237.0	...
10093966	  788.5	  578.1	 5237.0	...
10093967	  788.3	  578.1	 5237.0	...
10093968	  788.4	  577.3	 5237.0	...
10093969	  788.8	  576.4	 5236.0	...
10093970	  789.3	  575.7	 5236.0	...
10093971	  790.1	  576.0	 5237.0	...
10093972	  791.2	  576.2	 5237.0	...
10093973	  792.9	  575.0	 5237.0	...
10093974	  794.8	  573.7	 5238.0	...
10093975	  796.0	  572.0	 5241.0	...
10093976	  796.6	  571.3	 5243.0	...
10093977	  798.1	  570.4	 5244.0	...
10093978	  799.6	  569.9	 5244.0	...
10093979	  801.2	  569.8	 5245.0	...
10093980	  802.2	  569.9	 5239.0	...
10093981	  803.2	  569.7	 5232.0	...
10093982	  804.3	  569.5	 5228.0	...
10093983	  804.6	  569.6	 5232.0	...
10093984	  804.8	  570.1	 5236.0	...
10093985	  805.0	  570.6	 5236.0	...
10093986	  804.5	  569.7	 5234.0	...
10093987	  804.0	  568.6	 5235.0	...
10093988	  804.4	  567.5	 5237.0	...
10093989	  805.5	  567.6	 5240.0	...
10093990	  806.8	  567.3	 5244.0	...
10093991	  807.7	  567.0	 5248.0	...
10093992	  808.3	  566.7	 5251.0	...
10093993	  808.5	  566.1	 5251.0	...
10093994	  808.4	  565.7	 5251.0	...
10093995	  808.5	  566.5	 5251.0	...
10093996	  808.9	  567.7	 5251.0	...
10093997	  809.3	  568.1	 5251.0	...
10093998	  809.5	  566.9	 5250.0	...
10093999	  809.4	  565.7	 5248.0	...
10094000	  809.0	  565.8	 5248.0	...
10094001	  808.9	  566.3	 5253.0	...
10094002	  808.8	  566.8	 5259.0	...
10094003	  808.9	  567.0	 5260.0	...
10094004	  809.0	  567.2	 5256.0	...
10094005	  809.1	  566.9	 5252.0	...
10094006	  809.1	  566.6	 5255.0	...
10094007	  809.1	  566.3	 5256.0	...
10094008	  809.1	  566.4	 5258.0	...
10094009	  809.3	  566.4	 5256.0	...
10094010	  810.2	  566.4	 5255.0	...
10094011	  811.1	  566.1	 5255.0	...
10094012	  810.8	  565.8	 5259.0	...
10094013	  809.7	  565.6	 5259.0	...
10094014	  809.4	  565.4	 5258.0	...
10094015	  810.1	  565.5	 5254.0	...
10094016	  811.2	  565.5	 5255.0	...
10094017	  811.8	  565.7	 5257.0	...
10094018	  812.5	  566.3	 5260.0	...
10094019	  812.6	  566.6	 5262.0	...
10094020	  812.2	  567.1	 5262.0	...
10094021	  811.0	  567.1	 5269.0	...
10094022	  809.9	  567.0	 5277.0	...
10094023	  808.9	  566.6	 5285.0	...
10094024	  808.6	  566.1	 5285.0	...
10094025	  808.5	  565.8	 5282.0	...
10094026	  808.6	  566.1	 5276.0	...
10094027	  808.9	  566.5	 5272.0	...
10094028	  809.2	  567.3	 5270.0	...
10094029	  809.0	  567.7	 5270.0	...
10094030	  808.9	  568.0	 5271.0	...
10094031	  809.7	  567.5	 5269.0	...
10094032	  810.6	  566.9	 5265.0	...
10094033	  811.3	  566.4	 5265.0	...
10094034	  810.6	  566.6	 5268.0	...
10094035	  810.0	  567.1	 5275.0	...
10094036	  808.7	  567.8	 5278.0	...
10094037	  807.7	  568.0	 5281.0	...
10094038	  807.3	  567.9	 5280.0	...
10094039	  808.1	  567.6	 5279.0	...
10094040	  808.9	  567.3	 5277.0	...
10094041	  809.0	  567.1	 5277.0	...
10094042	  808.9	  567.2	 5275.0	...
10094043	  808.5	  567.6	 5274.0	...
10094044	  808.2	  568.1	 5274.0	...
10094045	  808.5	  568.1	 5273.0	...
10094046	  809.1	  567.8	 5273.0	...
10094047	  809.8	  567.6	 5272.0	...
10094048	  810.1	  566.8	 5272.0	...
10094049	  810.4	  566.7	 5271.0	...
10094050	  810.4	  566.4	 5276.0	...
10094051	  810.2	  566.6	 5281.0	...
10094052	  809.5	  566.3	 5284.0	...
10094053	  808.9	  566.3	 5279.0	...
10094054	  809.3	  566.4	 5274.0	...
10094055	  810.3	  566.5	 5272.0	...
10094056	  811.5	  566.4	 5273.0	...
10094057	  811.7	  566.4	 5275.0	...
10094058	  811.5	  566.1	 5277.0	...
10094059	  811.1	  565.7	 5277.0	...
10094060	  810.8	  565.7	 5279.0	...
10094061	  810.7	  565.9	 5279.0	...
10094062	  810.5	  566.2	 5275.0	...
10094063	  810.3	  566.2	 5271.0	...
10094064	  810.2	  566.5	 5268.0	...
10094065	  810.3	  567.0	 5269.0	...
10094066	  810.2	  567.4	 5271.0	...
10094067	  809.9	  567.7	 5272.0	...
10094068	  810.5	  567.7	 5272.0	...
10094069	  811.5	  567.7	 5270.0	...
10094070	  812.7	  568.5	 5265.0	...
10094071	  813.3	  569.1	 5259.0	...
10094072	  813.8	  569.8	 5256.0	...
10094073	  813.8	  569.9	 5256.0	...
10094074	  813.6	  569.0	 5254.0	...
10094075	  813.3	  568.1	 5253.0	...
10094076	  813.2	  568.4	 5256.0	...
10094077	  814.0	  569.5	 5260.0	...
10094078	  815.0	  571.3	 5264.0	...
EFIX R   10093047	10094078	1032	  784.0	  576.4	   5310
SSACC R  10094079
10094079	  815.7	  571.9	 5264.0	...
10094080	  815.5	  572.6	 5265.0	...
10094081	  815.3	  573.8	 5262.0	...
10094082	  816.1	  575.0	 5255.0	...
10094083	  817.1	  576.3	 5246.0	...
10094084	  818.0	  576.4	 5240.0	...
10094085	  819.0	  573.1	 5235.0	...
10094086	  820.1	  569.7	 5234.0	...
10094087	  821.1	  566.2	 5233.0	...
10094088	  821.1	  566.2	 5233.0	...
SBLINK R 10094089
10094089	   .	   .	    0.0	...
10094090	   .	   .	    0.0	...
10094091	   .	   .	    0.0	...
10094092	   .	   .	    0.0	...
10094093	   .	   .	    0.0	...
10094094	   .	   .	    0.0	...
MSG	10094095 0000 _ Number Off
10094095	   .	   .	    0.0	...
10094096	   .	   .	    0.0	...
10094097	   .	   .	    0.0	...
10094098	   .	   .	    0.0	...
10094099	   .	   .	    0.0	...
10094100	   .	   .	    0.0	...
10094101	   .	   .	    0.0	...
10094102	   .	   .	    0.0	...
10094103	   .	   .	    0.0	...
10094104	   .	   .	    0.0	...
10094105	   .	   .	    0.0	...
10094106	   .	   .	    0.0	...
10094107	   .	   .	    0.0	...
10094108	   .	   .	    0.0	...
10094109	   .	   .	    0.0	...
10094110	   .	   .	    0.0	...
10094111	   .	   .	    0.0	...
10094112	   .	   .	    0.0	...
10094113	   .	   .	    0.0	...
10094114	   .	   .	    0.0	...
10094115	   .	   .	    0.0	...
10094116	   .	   .	    0.0	...
10094117	   .	   .	    0.0	...
10094118	   .	   .	    0.0	...
10094119	   .	   .	    0.0	...
10094120	   .	   .	    0.0	...
10094121	   .	   .	    0.0	...
10094122	   .	   .	    0.0	...
10094123	   .	   .	    0.0	...
10094124	   .	   .	    0.0	...
10094125	   .	   .	    0.0	...
10094126	   .	   .	    0.0	...
10094127	   .	   .	    0.0	...
10094128	   .	   .	    0.0	...
10094129	   .	   .	    0.0	...
10094130	   .	   .	    0.0	...
10094131	   .	   .	    0.0	...
10094132	   .	   .	    0.0	...
10094133	   .	   .	    0.0	...
10094134	   .	   .	    0.0	...
10094135	   .	   .	    0.0	...
10094136	   .	   .	    0.0	...
10094137	   .	   .	    0.0	...
10094138	   .	   .	    0.0	...
10094139	   .	   .	    0.0	...
10094140	   .	   .	    0.0	...
10094141	   .	   .	    0.0	...
10094142	   .	   .	    0.0	...
10094143	   .	   .	    0.0	...
10094144	   .	   .	    0.0	...
10094145	   .	   .	    0.0	...
10094146	   .	   .	    0.0	...
10094147	   .	   .	    0.0	...
10094148	   .	   .	    0.0	...
10094149	   .	   .	    0.0	...
10094150	   .	   .	    0.0	...
10094151	   .	   .	    0.0	...
10094152	   .	   .	    0.0	...
10094153	   .	   .	    0.0	...
10094154	   .	   .	    0.0	...
10094155	   .	   .	    0.0	...
10094156	   .	   .	    0.0	...
10094157	   .	   .	    0.0	...
10094158	   .	   .	    0.0	...
10094159	   .	   .	    0.0	...
10094160	   .	   .	    0.0	...
10094161	   .	   .	    0.0	...
10094162	   .	   .	    0.0	...
10094163	   .	   .	    0.0	...
10094164	   .	   .	    0.0	...
10094165	   .	   .	    0.0	...
10094166	   .	   .	    0.0	...
10094167	   .	   .	    0.0	...
10094168	   .	   .	    0.0	...
10094169	   .	   .	    0.0	...
10094170	   .	   .	    0.0	...
10094171	   .	   .	    0.0	...
10094172	   .	   .	    0.0	...
10094173	   .	   .	    0.0	...
10094174	   .	   .	    0.0	...
10094175	   .	   .	    0.0	...
10094176	   .	   .	    0.0	...
10094177	   .	   .	    0.0	...
10094178	   .	   .	    0.0	...
10094179	   .	   .	    0.0	...
10094180	   .	   .	    0.0	...
10094181	   .	   .	    0.0	...
10094182	   .	   .	    0.0	...
10094183	   .	   .	    0.0	...
10094184	   .	   .	    0.0	...
10094185	   .	   .	    0.0	...
10094186	   .	   .	    0.0	...
10094187	   .	   .	    0.0	...
10094188	   .	   .	    0.0	...
10094189	   .	   .	    0.0	...
10094190	   .	   .	    0.0	...
10094191	   .	   .	    0.0	...
10094192	   .	   .	    0.0	...
10094193	   .	   .	    0.0	...
10094194	   .	   .	    0.0	...
10094195	   .	   .	    0.0	...
10094196	   .	   .	    0.0	...
10094197	   .	   .	    0.0	...
10094198	   .	   .	    0.0	...
10094199	   .	   .	    0.0	...
10094200	   .	   .	    0.0	...
10094201	   .	   .	    0.0	...
10094202	   .	   .	    0.0	...
10094203	   .	   .	    0.0	...
10094204	   .	   .	    0.0	...
10094205	   .	   .	    0.0	...
10094206	   .	   .	    0.0	...
10094207	   .	   .	    0.0	...
10094208	   .	   .	    0.0	...
10094209	   .	   .	    0.0	...
10094210	   .	   .	    0.0	...
10094211	   .	   .	    0.0	...
10094212	   .	   .	    0.0	...
10094213	   .	   .	    0.0	...
10094214	   .	   .	    0.0	...
10094215	   .	   .	    0.0	...
10094216	   .	   .	    0.0	...
10094217	   .	   .	    0.0	...
10094218	   .	   .	    0.0	...
10094219	   .	   .	    0.0	...
10094220	   .	   .	    0.0	...
10094221	   .	   .	    0.0	...
10094222	   .	   .	    0.0	...
10094223	   .	   .	    0.0	...
10094224	   .	   .	    0.0	...
10094225	   .	   .	    0.0	...
10094226	   .	   .	    0.0	...
10094227	   .	   .	    0.0	...
10094228	   .	   .	    0.0	...
EBLINK R 10094089	10094228	140
10094229	  818.7	  550.9	 5181.0	...
10094230	  818.7	  550.9	 5181.0	...
10094231	  819.0	  550.8	 5177.0	...
10094232	  819.6	  552.2	 5172.0	...
10094233	  818.8	  553.8	 5172.0	...
10094234	  817.6	  555.5	 5176.0	...
10094235	  816.4	  556.7	 5181.0	...
10094236	  816.5	  557.7	 5181.0	...
10094237	  816.6	  558.4	 5181.0	...
ESACC R  10094079	10094237	159	  794.4	  561.5	  767.0	  567.4	   0.60	      0
SFIX R   10094238
10094238	  816.6	  558.1	 5182.0	...
10094239	  816.7	  558.0	 5181.0	...
10094240	  817.1	  558.3	 5176.0	...
10094241	  817.7	  559.0	 5171.0	...
10094242	  818.1	  559.7	 5170.0	...
10094243	  818.8	  560.3	 5173.0	...
10094244	  819.3	  560.7	 5173.0	...
10094245	  819.6	  560.9	 5170.0	...
10094246	  818.9	  561.2	 5166.0	...
10094247	  818.3	  561.4	 5164.0	...
10094248	  817.8	  561.7	 5164.0	...
10094249	  817.8	  561.9	 5167.0	...
10094250	  817.8	  561.4	 5170.0	...
10094251	  818.1	  560.7	 5172.0	...
10094252	  818.3	  560.3	 5175.0	...
10094253	  818.4	  560.5	 5177.0	...
10094254	  818.5	  560.8	 5176.0	...
10094255	  819.1	  560.6	 5174.0	...
10094256	  819.9	  560.0	 5173.0	...
10094257	  820.3	  559.3	 5172.0	...
10094258	  820.5	  558.9	 5172.0	...
10094259	  820.4	  558.7	 5171.0	...
10094260	  820.5	  558.6	 5170.0	...
10094261	  820.7	  558.4	 5170.0	...
10094262	  820.7	  558.2	 5176.0	...
10094263	  820.4	  558.3	 5182.0	...
10094264	  819.9	  558.7	 5184.0	...
10094265	  819.4	  559.0	 5181.0	...
10094266	  818.6	  559.1	 5178.0	...
10094267	  817.9	  558.3	 5183.0	...
10094268	  817.2	  557.5	 5188.0	...
10094269	  817.3	  556.8	 5192.0	...
10094270	  817.6	  557.0	 5191.0	...
10094271	  817.9	  557.2	 5189.0	...
10094272	  817.9	  557.2	 5186.0	...
10094273	  817.8	  556.3	 5183.0	...
10094274	  817.6	  555.4	 5189.0	...
10094275	  817.0	  555.4	 5197.0	...
10094276	  816.6	  556.2	 5204.0	...
10094277	  816.3	  557.3	 5203.0	...
10094278	  816.8	  557.6	 5202.0	...
10094279	  817.4	  557.8	 5201.0	...
10094280	  817.9	  557.7	 5203.0	...
10094281	  818.0	  557.8	 5204.0	...
10094282	  818.0	  557.7	 5205.0	...
10094283	  817.4	  558.0	 5204.0	...
10094284	  816.6	  558.1	 5203.0	...
10094285	  816.1	  558.3	 5200.0	...
10094286	  816.6	  558.2	 5197.0	...
10094287	  817.4	  558.1	 5193.0	...
10094288	  817.9	  558.0	 5199.0	...
10094289	  818.4	  558.2	 5206.0	...
10094290	  818.9	  558.4	 5210.0	...
10094291	  819.3	  558.3	 5207.0	...
10094292	  819.0	  558.1	 5205.0	...
10094293	  818.4	  557.8	 5206.0	...
10094294	  817.9	  558.1	 5209.0	...
10094295	  817.7	  558.4	 5211.0	...
MSG	10094296 0000 _ Number On
10094296	  817.6	  558.0	 5213.0	...
10094297	  816.8	  556.8	 5216.0	...
10094298	  815.9	  555.7	 5218.0	...
10094299	  814.9	  555.1	 5220.0	...
10094300	  814.7	  555.1	 5217.0	...
10094301	  814.6	  555.3	 5215.0	...
10094302	  814.7	  555.5	 5216.0	...
10094303	  815.3	  555.7	 5220.0	...
10094304	  815.6	  555.9	 5222.0	...
10094305	  815.8	  556.1	 5222.0	...
10094306	  815.1	  555.8	 5221.0	...
10094307	  814.5	  555.2	 5224.0	...
10094308	  814.5	  554.8	 5227.0	...
10094309	  815.1	  555.0	 5229.0	...
10094310	  815.7	  555.2	 5228.0	...
10094311	  815.7	  555.0	 5227.0	...
10094312	  815.6	  555.0	 5229.0	...
10094313	  815.3	  555.0	 5233.0	...
10094314	  815.1	  554.9	 5235.0	...
10094315	  814.9	  554.8	 5232.0	...
10094316	  815.1	  555.4	 5228.0	...
10094317	  815.3	  556.2	 5229.0	...
10094318	  815.4	  557.1	 5233.0	...
10094319	  815.8	  557.2	 5239.0	...
10094320	  816.2	  557.1	 5241.0	...
10094321	  816.7	  556.8	 5243.0	...
10094322	  816.7	  556.7	 5247.0	...
10094323	  816.2	  556.9	 5250.0	...
10094324	  815.6	  557.3	 5254.0	...
10094325	  815.2	  557.2	 5255.0	...
10094326	  815.3	  557.0	 5256.0	...
10094327	  815.4	  557.0	 5254.0	...
10094328	  815.5	  557.1	 5252.0	...
10094329	  815.7	  557.4	 5249.0	...
10094330	  815.9	  557.3	 5252.0	...
10094331	  816.0	  556.0	 5255.0	...
10094332	  816.0	  554.7	 5257.0	...
10094333	  815.8	  553.1	 5257.0	...
10094334	  815.8	  552.8	 5257.0	...
10094335	  815.4	  553.5	 5258.0	...
10094336	  815.0	  554.5	 5259.0	...
10094337	  814.6	  555.7	 5260.0	...
10094338	  814.5	  556.0	 5263.0	...
10094339	  814.4	  556.4	 5267.0	...
10094340	  814.5	  556.8	 5266.0	...
10094341	  814.6	  557.0	 5261.0	...
10094342	  814.7	  557.2	 5263.0	...
10094343	  814.9	  557.0	 5269.0	...
10094344	  815.1	  556.5	 5275.0	...
10094345	  815.1	  556.2	 5275.0	...
10094346	  815.1	  555.9	 5270.0	...
10094347	  815.2	  555.8	 5266.0	...
10094348	  815.3	  555.4	 5265.0	...
10094349	  815.8	  554.3	 5269.0	...
10094350	  816.3	  553.4	 5273.0	...
10094351	  816.3	  552.6	 5270.0	...
10094352	  815.5	  552.6	 5268.0	...
10094353	  814.7	  552.6	 5266.0	...
10094354	  814.4	  552.9	 5267.0	...
10094355	  814.4	  553.5	 5268.0	...
10094356	  814.7	  554.0	 5269.0	...
10094357	  815.3	  554.3	 5269.0	...
10094358	  815.8	  554.0	 5271.0	...
10094359	  816.1	  553.8	 5273.0	...
10094360	  816.4	  553.5	 5273.0	...
10094361	  816.6	  553.3	 5271.0	...
10094362	  816.7	  553.2	 5274.0	...
10094363	  816.7	  553.1	 5278.0	...
10094364	  816.7	  553.2	 5282.0	...
10094365	  816.8	  553.1	 5284.0	...
10094366	  816.6	  553.0	 5288.0	...
10094367	  816.1	  553.1	 5292.0	...
10094368	  815.7	  553.1	 5292.0	...
10094369	  815.8	  553.3	 5290.0	...
10094370	  816.1	  553.2	 5287.0	...
10094371	  816.1	  553.7	 5287.0	...
10094372	  815.7	  554.2	 5286.0	...
10094373	  814.6	  553.9	 5293.0	...
10094374	  813.7	  553.2	 5300.0	...
10094375	  813.3	  552.3	 5307.0	...
10094376	  813.5	  552.0	 5307.0	...
10094377	  813.9	  553.1	 5307.0	...
10094378	  814.1	  554.4	 5308.0	...
10094379	  814.8	  555.1	 5309.0	...
10094380	  815.4	  554.4	 5312.0	...
10094381	  815.9	  553.8	 5314.0	...
10094382	  815.8	  553.8	 5316.0	...
10094383	  815.7	  553.4	 5319.0	...
10094384	  815.6	  553.0	 5322.0	...
10094385	  814.7	  552.8	 5326.0	...
10094386	  813.8	  552.6	 5329.0	...
10094387	  813.0	  552.4	 5330.0	...
10094388	  813.4	  552.5	 5330.0	...
10094389	  813.8	  552.9	 5331.0	...
10094390	  813.2	  553.3	 5334.0	...
10094391	  812.4	  553.3	 5336.0	...
10094392	  811.9	  553.5	 5337.0	...
10094393	  812.1	  553.7	 5343.0	...
10094394	  812.8	  553.9	 5351.0	...
10094395	  813.2	  554.0	 5359.0	...
10094396	  813.6	  553.5	 5358.0	...
10094397	  813.1	  552.9	 5356.0	...
10094398	  812.2	  552.2	 5359.0	...
10094399	  811.3	  552.0	 5365.0	...
10094400	  811.8	  552.6	 5370.0	...
10094401	  812.4	  553.4	 5373.0	...
10094402	  812.9	  553.4	 5375.0	...
10094403	  812.8	  552.0	 5378.0	...
10094404	  813.1	  550.4	 5379.0	...
10094405	  813.5	  549.8	 5379.0	...
10094406	  813.7	  550.1	 5378.0	...
10094407	  813.1	  550.6	 5378.0	...
10094408	  812.4	  550.6	 5379.0	...
10094409	  811.7	  550.6	 5380.0	...
10094410	  812.3	  550.5	 5379.0	...
10094411	  812.8	  550.6	 5378.0	...
10094412	  811.6	  551.2	 5378.0	...
10094413	  809.9	  552.0	 5388.0	...
10094414	  808.8	  552.4	 5399.0	...
10094415	  809.6	  552.2	 5408.0	...
10094416	  811.5	  551.8	 5406.0	...
10094417	  812.6	  551.5	 5403.0	...
10094418	  813.1	  551.5	 5402.0	...
10094419	  812.7	  551.7	 5402.0	...
10094420	  812.3	  551.9	 5404.0	...
10094421	  811.8	  551.3	 5405.0	...
10094422	  811.3	  550.6	 5406.0	...
10094423	  810.7	  550.6	 5407.0	...
10094424	  810.9	  551.2	 5410.0	...
10094425	  810.9	  551.8	 5416.0	...
10094426	  811.4	  551.7	 5421.0	...
10094427	  811.9	  551.6	 5423.0	...
10094428	  812.4	  551.5	 5423.0	...
10094429	  811.6	  551.5	 5423.0	...
10094430	  810.8	  551.6	 5424.0	...
10094431	  810.3	  551.1	 5424.0	...
10094432	  810.6	  550.5	 5424.0	...
10094433	  810.9	  549.9	 5424.0	...
10094434	  810.9	  550.0	 5426.0	...
10094435	  810.9	  550.1	 5428.0	...
10094436	  810.4	  550.3	 5430.0	...
10094437	  809.9	  550.5	 5433.0	...
10094438	  809.4	  550.7	 5437.0	...
10094439	  809.6	  550.4	 5442.0	...
10094440	  809.7	  550.0	 5445.0	...
10094441	  810.1	  549.8	 5450.0	...
10094442	  810.6	  550.0	 5454.0	...
10094443	  811.0	  549.8	 5455.0	...
10094444	  810.7	  549.4	 5453.0	...
10094445	  810.2	  549.2	 5450.0	...
10094446	  810.1	  549.0	 5449.0	...
10094447	  810.5	  548.8	 5448.0	...
10094448	  810.8	  548.2	 5449.0	...
10094449	  811.2	  547.9	 5454.0	...
10094450	  811.6	  547.7	 5459.0	...
10094451	  811.5	  548.0	 5464.0	...
10094452	  810.9	  548.2	 5464.0	...
10094453	  810.2	  548.3	 5464.0	...
10094454	  810.1	  548.2	 5463.0	...
10094455	  810.3	  548.2	 5463.0	...
10094456	  811.1	  548.2	 5463.0	...
10094457	  812.1	  548.9	 5463.0	...
10094458	  812.2	  549.5	 5464.0	...
10094459	  810.8	  550.0	 5469.0	...
10094460	  809.3	  549.9	 5474.0	...
10094461	  808.1	  549.8	 5481.0	...
10094462	  808.0	  549.6	 5482.0	...
10094463	  808.7	  549.3	 5482.0	...
10094464	  809.5	  548.8	 5480.0	...
10094465	  810.4	  548.5	 5481.0	...
10094466	  810.5	  548.2	 5484.0	...
10094467	  810.6	  547.7	 5487.0	...
10094468	  810.8	  547.0	 5489.0	...
10094469	  811.1	  546.4	 5489.0	...
10094470	  810.8	  547.3	 5493.0	...
10094471	  810.3	  548.5	 5497.0	...
10094472	  809.8	  549.5	 5500.0	...
10094473	  809.6	  549.4	 5500.0	...
10094474	  809.2	  549.5	 5500.0	...
10094475	  808.8	  549.8	 5501.0	...
10094476	  808.7	  550.1	 5502.0	...
10094477	  808.8	  550.2	 5502.0	...
10094478	  809.0	  550.6	 5502.0	...
10094479	  809.1	  550.9	 5500.0	...
10094480	  809.2	  551.0	 5500.0	...
10094481	  809.3	  550.8	 5499.0	...
10094482	  809.0	  550.7	 5499.0	...
10094483	  808.6	  550.2	 5499.0	...
10094484	  808.8	  549.5	 5498.0	...
10094485	  809.2	  548.7	 5498.0	...
10094486	  808.8	  548.6	 5502.0	...
10094487	  808.0	  548.4	 5506.0	...
10094488	  807.3	  548.3	 5509.0	...
10094489	  807.3	  548.3	 5508.0	...
10094490	  807.1	  548.5	 5511.0	...
10094491	  806.8	  548.9	 5516.0	...
10094492	  806.7	  549.1	 5521.0	...
10094493	  807.4	  549.2	 5521.0	...
10094494	  808.1	  548.8	 5518.0	...
10094495	  808.9	  548.5	 5509.0	...
10094496	  809.3	  548.7	 5501.0	...
10094497	  809.7	  548.6	 5497.0	...
10094498	  809.7	  548.7	 5499.0	...
10094499	  809.4	  549.1	 5501.0	...
10094500	  809.1	  550.0	 5500.0	...
10094501	  809.3	  550.7	 5500.0	...
10094502	  809.7	  550.8	 5499.0	...
10094503	  809.8	  551.0	 5500.0	...
10094504	  809.6	  550.9	 5501.0	...
10094505	  809.4	  550.3	 5503.0	...
10094506	  809.4	  549.7	 5504.0	...
10094507	  809.4	  549.3	 5502.0	...
10094508	  809.4	  549.6	 5498.0	...
10094509	  809.3	  550.1	 5495.0	...
10094510	  809.3	  550.6	 5497.0	...
10094511	  809.3	  551.0	 5501.0	...
10094512	  809.6	  551.4	 5504.0	...
10094513	  809.9	  551.7	 5500.0	...
10094514	  810.1	  552.1	 5494.0	...
10094515	  810.1	  552.3	 5488.0	...
10094516	  810.2	  552.5	 5486.0	...
10094517	  810.3	  552.3	 5482.0	...
10094518	  810.3	  552.3	 5478.0	...
10094519	  810.4	  552.3	 5477.0	...
10094520	  810.5	  552.4	 5477.0	...
10094521	  810.0	  552.6	 5477.0	...
10094522	  809.3	  552.8	 5476.0	...
10094523	  809.4	  552.8	 5474.0	...
10094524	  810.3	  552.6	 5469.0	...
10094525	  810.8	  552.7	 5464.0	...
10094526	  810.5	  553.0	 5459.0	...
10094527	  810.3	  553.4	 5459.0	...
10094528	  810.4	  553.5	 5459.0	...
10094529	  810.6	  553.5	 5456.0	...
10094530	  810.7	  553.5	 5454.0	...
10094531	  810.9	  553.6	 5448.0	...
10094532	  811.3	  553.6	 5445.0	...
10094533	  811.8	  553.4	 5439.0	...
10094534	  812.0	  553.4	 5436.0	...
10094535	  812.2	  553.6	 5432.0	...
10094536	  812.5	  553.7	 5429.0	...
10094537	  812.8	  553.7	 5426.0	...
10094538	  813.1	  553.7	 5422.0	...
10094539	  813.1	  553.7	 5420.0	...
10094540	  813.0	  553.5	 5418.0	...
10094541	  813.2	  553.0	 5418.0	...
10094542	  813.3	  552.5	 5415.0	...
10094543	  813.6	  553.3	 5405.0	...
10094544	  813.8	  555.0	 5395.0	...
10094545	  813.7	  556.8	 5389.0	...
10094546	  813.3	  557.2	 5390.0	...
10094547	  812.9	  557.0	 5392.0	...
10094548	  812.8	  556.8	 5394.0	...
10094549	  812.3	  556.9	 5394.0	...
10094550	  811.7	  556.7	 5392.0	...
10094551	  811.1	  556.6	 5389.0	...
10094552	  811.1	  556.8	 5384.0	...
10094553	  811.3	  557.0	 5382.0	...
10094554	  811.4	  557.1	 5382.0	...
10094555	  811.5	  557.0	 5372.0	...
10094556	  811.7	  556.8	 5363.0	...
10094557	  812.0	  557.0	 5354.0	...
10094558	  812.3	  557.3	 5354.0	...
10094559	  812.5	  557.7	 5349.0	...
10094560	  813.7	  557.5	 5340.0	...
10094561	  814.9	  557.0	 5332.0	...
10094562	  816.5	  556.4	 5329.0	...
10094563	  816.9	  556.4	 5327.0	...
10094564	  817.2	  556.7	 5322.0	...
10094565	  817.1	  556.7	 5315.0	...
10094566	  816.9	  556.3	 5307.0	...
10094567	  816.0	  556.0	 5302.0	...
10094568	  815.0	  556.0	 5297.0	...
10094569	  814.1	  556.5	 5297.0	...
10094570	  814.3	  556.9	 5295.0	...
10094571	  814.5	  557.7	 5293.0	...
10094572	  814.7	  558.1	 5285.0	...
10094573	  815.9	  558.4	 5275.0	...
10094574	  817.2	  558.1	 5264.0	...
10094575	  818.6	  557.7	 5259.0	...
10094576	  818.7	  557.4	 5258.0	...
10094577	  818.3	  557.1	 5260.0	...
10094578	  817.6	  557.1	 5259.0	...
10094579	  817.2	  557.0	 5253.0	...
10094580	  817.8	  556.6	 5244.0	...
10094581	  818.4	  556.2	 5237.0	...
10094582	  817.4	  556.6	 5233.0	...
10094583	  816.1	  557.7	 5226.0	...
10094584	  815.2	  559.0	 5219.0	...
10094585	  816.1	  560.4	 5213.0	...
10094586	  817.3	  561.5	 5213.0	...
10094587	  818.5	  562.5	 5212.0	...
10094588	  819.3	  562.5	 5209.0	...
10094589	  819.7	  562.1	 5205.0	...
10094590	  818.5	  561.8	 5200.0	...
10094591	  817.1	  561.3	 5197.0	...
10094592	  816.7	  560.8	 5187.0	...
10094593	  817.6	  559.7	 5180.0	...
10094594	  818.5	  558.9	 5174.0	...
10094595	  818.8	  559.3	 5174.0	...
10094596	  819.3	  560.2	 5168.0	...
10094597	  820.4	  560.7	 5162.0	...
10094598	  821.1	  560.4	 5149.0	...
10094599	  822.5	  561.0	 5137.0	...
10094600	  823.3	  561.9	 5126.0	...
10094601	  824.1	  562.6	 5123.0	...
10094602	  822.9	  562.4	 5124.0	...
10094603	  821.9	  562.7	 5122.0	...
10094604	  820.8	  563.5	 5120.0	...
10094605	  820.3	  564.4	 5118.0	...
10094606	  819.7	  564.8	 5118.0	...
MSG	10094607 0000 _ Number Off
10094607	  819.5	  564.9	 5116.0	...
10094608	  819.7	  564.6	 5111.0	...
10094609	  819.9	  564.1	 5106.0	...
10094610	  819.7	  563.3	 5093.0	...
10094611	  819.6	  562.7	 5082.0	...
10094612	  821.0	  562.2	 5071.0	...
10094613	  822.5	  561.9	 5074.0	...
10094614	  824.0	  561.7	 5075.0	...
10094615	  824.0	  561.9	 5077.0	...
10094616	  824.1	  562.2	 5075.0	...
10094617	  824.4	  562.1	 5066.0	...
10094618	  824.6	  561.6	 5057.0	...
10094619	  824.2	  560.6	 5049.0	...
10094620	  823.5	  560.0	 5049.0	...
10094621	  822.2	  560.9	 5049.0	...
10094622	  821.5	  562.0	 5048.0	...
10094623	  820.9	  563.1	 5046.0	...
10094624	  820.9	  563.0	 5043.0	...
10094625	  821.1	  562.9	 5038.0	...
10094626	  821.3	  562.8	 5034.0	...
10094627	  822.3	  562.5	 5029.0	...
10094628	  823.1	  562.3	 5023.0	...
10094629	  823.6	  562.2	 5018.0	...
10094630	  823.6	  562.3	 5012.0	...
10094631	  823.6	  562.3	 5010.0	...
10094632	  823.7	  562.5	 5008.0	...
10094633	  823.9	  562.9	 5007.0	...
10094634	  824.0	  563.3	 5000.0	...
10094635	  824.1	  563.5	 4989.0	...
10094636	  824.2	  563.6	 4979.0	...
10094637	  824.2	  563.6	 4976.0	...
10094638	  824.1	  563.6	 4975.0	...
10094639	  824.1	  563.5	 4972.0	...
10094640	  824.3	  563.6	 4968.0	...
10094641	  824.1	  563.9	 4965.0	...
10094642	  823.9	  564.3	 4963.0	...
10094643	  823.7	  564.3	 4962.0	...
10094644	  824.2	  564.1	 4961.0	...
10094645	  825.2	  563.8	 4955.0	...
10094646	  826.0	  563.7	 4950.0	...
10094647	  825.7	  563.8	 4940.0	...
10094648	  825.1	  563.9	 4934.0	...
10094649	  824.5	  563.9	 4927.0	...
10094650	  823.9	  564.3	 4923.0	...
10094651	  822.3	  565.1	 4922.0	...
10094652	  820.7	  565.8	 4923.0	...
10094653	  818.4	  566.2	 4924.0	...
10094654	  817.0	  566.3	 4923.0	...
10094655	  815.5	  566.6	 4918.0	...
10094656	  814.5	  567.3	 4916.0	...
10094657	  812.6	  568.3	 4918.0	...
10094658	  809.6	  569.2	 4922.0	...
10094659	  807.9	  569.7	 4926.0	...
10094660	  807.3	  570.8	 4921.0	...
10094661	  808.1	  571.6	 4913.0	...
10094662	  808.7	  572.3	 4906.0	...
10094663	  809.1	  572.0	 4901.0	...
10094664	  809.0	  571.8	 4896.0	...
10094665	  809.0	  571.8	 4891.0	...
10094666	  808.4	  572.0	 4890.0	...
10094667	  807.8	  572.1	 4889.0	...
10094668	  807.5	  573.0	 4881.0	...
10094669	  807.8	  573.6	 4873.0	...
10094670	  808.2	  574.2	 4867.0	...
10094671	  808.4	  574.0	 4869.0	...
10094672	  808.3	  573.8	 4866.0	...
10094673	  808.0	  573.7	 4862.0	...
10094674	  808.3	  573.5	 4857.0	...
10094675	  809.1	  573.4	 4856.0	...
10094676	  809.8	  573.3	 4852.0	...
10094677	  809.8	  573.3	 4848.0	...
10094678	  809.8	  573.4	 4845.0	...
10094679	  809.7	  573.6	 4843.0	...
10094680	  809.6	  573.7	 4840.0	...
10094681	  809.1	  574.6	 4837.0	...
10094682	  808.8	  575.3	 4836.0	...
10094683	  808.8	  576.1	 4835.0	...
10094684	  809.4	  576.0	 4836.0	...
10094685	  810.1	  575.8	 4836.0	...
10094686	  810.9	  576.4	 4829.0	...
10094687	  811.6	  576.9	 4821.0	...
10094688	  812.0	  575.9	 4813.0	...
10094689	  811.4	  574.5	 4812.0	...
10094690	  810.7	  573.3	 4809.0	...
10094691	  811.3	  573.1	 4804.0	...
10094692	  812.3	  572.8	 4800.0	...
10094693	  812.3	  572.6	 4797.0	...
10094694	  811.3	  572.9	 4795.0	...
10094695	  810.9	  573.4	 4793.0	...
10094696	  811.7	  573.5	 4790.0	...
10094697	  812.4	  573.5	 4788.0	...
10094698	  812.5	  573.6	 4785.0	...
10094699	  812.6	  574.1	 4782.0	...
10094700	  812.7	  574.5	 4776.0	...
10094701	  812.8	  574.8	 4771.0	...
10094702	  812.8	  574.8	 4768.0	...
10094703	  812.8	  574.5	 4769.0	...
10094704	  813.6	  574.2	 4769.0	...
10094705	  814.4	  574.1	 4769.0	...
10094706	  814.4	  574.4	 4768.0	...
10094707	  813.7	  574.7	 4768.0	...
10094708	  813.6	  574.6	 4768.0	...
10094709	  814.2	  574.4	 4761.0	...
10094710	  814.7	  573.9	 4754.0	...
10094711	  815.1	  573.6	 4745.0	...
10094712	  815.6	  573.3	 4743.0	...
10094713	  816.1	  573.3	 4742.0	...
10094714	  816.1	  573.3	 4736.0	...
10094715	  816.0	  573.2	 4731.0	...
10094716	  815.9	  573.0	 4726.0	...
10094717	  816.2	  572.8	 4724.0	...
10094718	  816.6	  573.2	 4720.0	...
10094719	  817.2	  573.7	 4716.0	...
10094720	  817.8	  574.6	 4715.0	...
10094721	  818.3	  574.9	 4716.0	...
10094722	  817.7	  574.7	 4717.0	...
10094723	  816.8	  574.2	 4716.0	...
10094724	  815.9	  573.7	 4716.0	...
10094725	  816.0	  573.8	 4716.0	...
10094726	  816.7	  573.7	 4712.0	...
10094727	  817.4	  573.8	 4705.0	...
10094728	  818.1	  573.9	 4698.0	...
10094729	  818.2	  574.3	 4695.0	...
10094730	  818.2	  574.5	 4693.0	...
10094731	  818.0	  574.0	 4690.0	...
10094732	  817.8	  573.2	 4691.0	...
10094733	  817.3	  572.6	 4694.0	...
10094734	  816.7	  572.7	 4694.0	...
10094735	  816.0	  572.8	 4690.0	...
10094736	  816.0	  572.8	 4685.0	...
10094737	  815.9	  572.4	 4683.0	...
10094738	  816.5	  572.0	 4678.0	...
10094739	  817.1	  571.8	 4673.0	...
10094740	  817.5	  572.0	 4669.0	...
10094741	  817.2	  572.2	 4669.0	...
10094742	  817.1	  572.2	 4669.0	...
10094743	  817.2	  572.0	 4669.0	...
10094744	  817.7	  571.8	 4669.0	...
10094745	  818.0	  571.6	 4671.0	...
10094746	  818.5	  571.6	 4672.0	...
10094747	  818.7	  572.0	 4671.0	...
10094748	  818.6	  572.0	 4669.0	...
10094749	  818.2	  571.9	 4666.0	...
10094750	  817.7	  571.8	 4662.0	...
10094751	  818.2	  571.9	 4659.0	...
10094752	  819.0	  571.8	 4657.0	...
10094753	  819.7	  571.6	 4659.0	...
10094754	  819.8	  572.0	 4661.0	...
10094755	  819.6	  572.5	 4662.0	...
10094756	  819.3	  573.1	 4664.0	...
10094757	  818.8	  572.3	 4663.0	...
10094758	  818.5	  571.5	 4661.0	...
10094759	  818.4	  570.6	 4654.0	...
10094760	  818.2	  570.5	 4649.0	...
10094761	  818.0	  570.4	 4642.0	...
10094762	  817.9	  570.4	 4641.0	...
10094763	  818.3	  570.3	 4640.0	...
10094764	  818.7	  570.3	 4641.0	...
10094765	  818.8	  570.3	 4642.0	...
10094766	  818.5	  570.4	 4643.0	...
10094767	  818.4	  570.6	 4643.0	...
10094768	  818.6	  570.7	 4643.0	...
10094769	  819.1	  570.9	 4643.0	...
10094770	  819.3	  571.0	 4648.0	...
10094771	  818.3	  571.3	 4651.0	...
10094772	  817.0	  571.3	 4652.0	...
10094773	  816.7	  570.9	 4648.0	...
10094774	  817.7	  570.4	 4644.0	...
10094775	  818.4	  570.1	 4639.0	...
10094776	  818.1	  570.4	 4634.0	...
10094777	  818.2	  570.7	 4632.0	...
10094778	  818.7	  571.0	 4635.0	...
10094779	  819.8	  570.9	 4634.0	...
10094780	  820.4	  570.7	 4630.0	...
10094781	  820.9	  570.2	 4624.0	...
10094782	  820.6	  569.8	 4621.0	...
10094783	  820.2	  569.9	 4618.0	...
10094784	  820.0	  570.3	 4618.0	...
10094785	  819.6	  570.9	 4617.0	...
10094786	  819.4	  571.2	 4617.0	...
10094787	  819.9	  570.7	 4619.0	...
10094788	  820.7	  570.0	 4620.0	...
10094789	  821.4	  569.3	 4621.0	...
10094790	  821.2	  569.4	 4619.0	...
10094791	  820.4	  569.6	 4616.0	...
10094792	  819.5	  569.7	 4615.0	...
10094793	  818.7	  569.8	 4614.0	...
10094794	  818.8	  570.3	 4614.0	...
10094795	  819.4	  570.8	 4612.0	...
10094796	  820.1	  571.4	 4610.0	...
10094797	  820.5	  571.4	 4609.0	...
10094798	  820.2	  571.3	 4608.0	...
10094799	  820.0	  571.1	 4607.0	...
10094800	  820.1	  570.8	 4605.0	...
10094801	  821.4	  570.2	 4603.0	...
10094802	  822.8	  569.7	 4604.0	...
10094803	  822.9	  568.9	 4610.0	...
10094804	  821.8	  568.8	 4616.0	...
10094805	  821.3	  568.7	 4613.0	...
10094806	  821.5	  569.0	 4606.0	...
10094807	  821.8	  568.8	 4599.0	...
10094808	  822.1	  568.5	 4599.0	...
10094809	  822.6	  568.5	 4599.0	...
10094810	  823.5	  568.7	 4600.0	...
10094811	  823.7	  569.0	 4601.0	...
10094812	  823.7	  568.9	 4602.0	...
10094813	  823.5	  568.6	 4601.0	...
10094814	  823.4	  568.2	 4600.0	...
10094815	  822.9	  568.0	 4606.0	...
10094816	  822.2	  568.1	 4612.0	...
10094817	  821.7	  568.7	 4620.0	...
10094818	  821.8	  569.7	 4621.0	...
10094819	  821.9	  570.7	 4622.0	...
10094820	  822.1	  571.7	 4622.0	...
MSG	10094821 0000 _ Number On
10094821	  822.0	  572.2	 4621.0	...
10094822	  821.8	  572.4	 4620.0	...
10094823	  821.8	  572.4	 4614.0	...
10094824	  822.5	  572.2	 4610.0	...
10094825	  823.1	  571.8	 4608.0	...
10094826	  823.4	  571.3	 4610.0	...
10094827	  823.2	  570.9	 4613.0	...
10094828	  823.1	  571.3	 4614.0	...
10094829	  822.8	  572.0	 4612.0	...
10094830	  822.3	  572.7	 4609.0	...
10094831	  821.8	  572.6	 4605.0	...
10094832	  821.8	  572.1	 4605.0	...
10094833	  822.1	  571.0	 4605.0	...
10094834	  822.3	  570.2	 4606.0	...
10094835	  822.4	  569.4	 4608.0	...
10094836	  822.4	  569.4	 4610.0	...
10094837	  822.4	  569.5	 4614.0	...
10094838	  822.4	  569.9	 4616.0	...
10094839	  822.5	  570.2	 4616.0	...
10094840	  822.3	  570.6	 4613.0	...
10094841	  822.1	  570.6	 4610.0	...
10094842	  821.7	  570.6	 4610.0	...
10094843	  821.4	  569.8	 4610.0	...
10094844	  820.9	  569.1	 4611.0	...
10094845	  820.6	  568.8	 4612.0	...
10094846	  820.3	  569.3	 4613.0	...
10094847	  820.2	  569.7	 4613.0	...
10094848	  820.1	  569.4	 4613.0	...
10094849	  820.1	  569.1	 4612.0	...
10094850	  819.9	  569.0	 4612.0	...
10094851	  819.9	  570.4	 4614.0	...
10094852	  820.7	  571.6	 4615.0	...
10094853	  821.7	  572.8	 4617.0	...
10094854	  822.2	  572.8	 4620.0	...
10094855	  822.2	  572.8	 4624.0	...
10094856	  822.2	  572.7	 4628.0	...
10094857	  822.0	  571.5	 4628.0	...
10094858	  821.8	  570.5	 4627.0	...
10094859	  821.6	  569.7	 4626.0	...
10094860	  821.2	  570.9	 4625.0	...
10094861	  820.5	  572.1	 4628.0	...
10094862	  819.7	  573.1	 4635.0	...
10094863	  819.6	  572.6	 4642.0	...
10094864	  819.7	  572.3	 4646.0	...
10094865	  819.9	  572.1	 4648.0	...
10094866	  820.4	  572.3	 4649.0	...
10094867	  820.6	  572.1	 4651.0	...
10094868	  820.9	  571.7	 4649.0	...
10094869	  820.8	  571.4	 4651.0	...
10094870	  820.7	  571.2	 4653.0	...
10094871	  820.3	  571.2	 4655.0	...
10094872	  819.8	  571.1	 4655.0	...
10094873	  820.5	  570.9	 4647.0	...
10094874	  821.6	  570.8	 4639.0	...
10094875	  821.1	  571.0	 4632.0	...
10094876	  819.7	  571.4	 4641.0	...
10094877	  818.1	  571.2	 4651.0	...
10094878	  818.1	  570.8	 4660.0	...
10094879	  818.0	  570.2	 4659.0	...
10094880	  817.9	  570.0	 4657.0	...
10094881	  817.7	  569.6	 4654.0	...
10094882	  817.5	  569.3	 4655.0	...
10094883	  817.7	  570.3	 4656.0	...
10094884	  818.0	  571.6	 4659.0	...
10094885	  818.1	  572.9	 4661.0	...
10094886	  817.8	  572.9	 4663.0	...
10094887	  817.3	  573.0	 4667.0	...
10094888	  817.1	  572.5	 4669.0	...
10094889	  817.1	  571.9	 4671.0	...
10094890	  817.2	  571.3	 4672.0	...
10094891	  817.9	  571.0	 4674.0	...
10094892	  818.4	  570.8	 4676.0	...
10094893	  819.3	  570.8	 4676.0	...
10094894	  819.5	  570.5	 4677.0	...
10094895	  819.6	  570.3	 4679.0	...
10094896	  819.3	  570.1	 4682.0	...
10094897	  818.7	  570.1	 4685.0	...
10094898	  818.3	  570.0	 4686.0	...
10094899	  818.5	  570.3	 4689.0	...
10094900	  819.1	  570.5	 4691.0	...
10094901	  819.7	  570.8	 4693.0	...
10094902	  819.7	  570.8	 4693.0	...
10094903	  819.9	  572.1	 4694.0	...
10094904	  820.2	  573.5	 4695.0	...
10094905	  820.7	  574.6	 4697.0	...
10094906	  821.1	  574.3	 4691.0	...
10094907	  821.2	  573.3	 4684.0	...
10094908	  820.6	  572.0	 4681.0	...
10094909	  820.0	  570.9	 4685.0	...
10094910	  819.6	  570.6	 4690.0	...
10094911	  819.5	  570.6	 4692.0	...
10094912	  819.3	  570.7	 4695.0	...
10094913	  819.2	  570.9	 4697.0	...
10094914	  818.9	  571.1	 4698.0	...
10094915	  818.8	  571.6	 4698.0	...
10094916	  819.3	  572.0	 4697.0	...
10094917	  819.9	  572.1	 4698.0	...
10094918	  820.0	  571.9	 4704.0	...
10094919	  819.4	  571.5	 4709.0	...
10094920	  818.6	  571.4	 4716.0	...
10094921	  818.5	  571.5	 4720.0	...
10094922	  818.4	  571.6	 4725.0	...
10094923	  818.5	  571.9	 4723.0	...
10094924	  818.5	  572.1	 4722.0	...
10094925	  818.6	  572.2	 4722.0	...
10094926	  818.6	  572.2	 4724.0	...
10094927	  818.6	  571.9	 4727.0	...
10094928	  818.6	  571.6	 4732.0	...
10094929	  818.6	  571.5	 4736.0	...
10094930	  818.6	  571.7	 4738.0	...
10094931	  818.6	  571.9	 4743.0	...
10094932	  818.7	  572.6	 4748.0	...
10094933	  819.0	  573.2	 4754.0	...
10094934	  819.3	  573.7	 4754.0	...
10094935	  819.0	  573.4	 4755.0	...
10094936	  818.2	  573.4	 4754.0	...
10094937	  817.5	  573.3	 4755.0	...
10094938	  817.3	  573.3	 4756.0	...
10094939	  817.3	  573.4	 4760.0	...
10094940	  817.2	  573.6	 4762.0	...
10094941	  817.0	  573.4	 4765.0	...
10094942	  817.5	  572.8	 4765.0	...
10094943	  818.1	  572.1	 4767.0	...
10094944	  818.8	  572.0	 4768.0	...
10094945	  818.7	  572.0	 4765.0	...
10094946	  818.5	  572.1	 4763.0	...
10094947	  818.4	  571.8	 4766.0	...
10094948	  818.4	  571.2	 4773.0	...
10094949	  817.7	  570.9	 4785.0	...
10094950	  817.1	  570.8	 4791.0	...
10094951	  816.5	  571.0	 4796.0	...
10094952	  816.5	  571.1	 4796.0	...
10094953	  816.5	  571.2	 4795.0	...
10094954	  816.5	  571.3	 4796.0	...
10094955	  817.2	  571.5	 4798.0	...
10094956	  817.9	  571.8	 4799.0	...
10094957	  817.5	  572.0	 4799.0	...
10094958	  816.5	  572.2	 4799.0	...
10094959	  815.6	  572.3	 4800.0	...
10094960	  815.6	  572.4	 4799.0	...
10094961	  815.5	  572.4	 4799.0	...
10094962	  815.4	  572.7	 4799.0	...
10094963	  816.1	  572.9	 4801.0	...
10094964	  816.9	  572.3	 4806.0	...
10094965	  817.7	  571.4	 4811.0	...
10094966	  817.5	  570.0	 4817.0	...
10094967	  817.6	  569.4	 4818.0	...
10094968	  817.7	  569.0	 4817.0	...
10094969	  817.7	  569.4	 4816.0	...
10094970	  817.5	  570.1	 4815.0	...
10094971	  817.7	  570.5	 4816.0	...
10094972	  818.0	  570.3	 4814.0	...
10094973	  818.2	  569.8	 4810.0	...
10094974	  817.4	  570.1	 4811.0	...
10094975	  816.7	  570.7	 4815.0	...
10094976	  815.9	  571.2	 4818.0	...
10094977	  815.6	  571.4	 4822.0	...
10094978	  815.5	  571.7	 4828.0	...
10094979	  815.8	  572.0	 4831.0	...
10094980	  816.1	  572.1	 4828.0	...
10094981	  816.4	  572.3	 4828.0	...
10094982	  816.3	  572.6	 4832.0	...
10094983	  816.4	  572.3	 4837.0	...
10094984	  816.5	  571.8	 4840.0	...
10094985	  816.6	  571.3	 4842.0	...
10094986	  816.6	  571.5	 4842.0	...
10094987	  814.9	  571.8	 4847.0	...
10094988	  813.2	  571.9	 4852.0	...
10094989	  812.4	  571.6	 4857.0	...
10094990	  813.4	  571.1	 4858.0	...
10094991	  814.4	  570.8	 4862.0	...
10094992	  814.4	  571.3	 4866.0	...
10094993	  814.3	  571.7	 4870.0	...
10094994	  814.2	  571.9	 4871.0	...
10094995	  814.0	  571.8	 4870.0	...
10094996	  813.8	  571.6	 4870.0	...
10094997	  813.7	  571.4	 4873.0	...
10094998	  813.3	  570.7	 4877.0	...
10094999	  813.1	  570.1	 4882.0	...
10095000	  812.8	  570.8	 4883.0	...
10095001	  812.8	  572.1	 4882.0	...
10095002	  812.6	  573.3	 4880.0	...
10095003	  812.5	  573.3	 4880.0	...
10095004	  812.1	  572.3	 4881.0	...
10095005	  811.8	  571.1	 4881.0	...
10095006	  811.8	  570.3	 4881.0	...
10095007	  812.1	  570.5	 4882.0	...
10095008	  812.4	  570.6	 4887.0	...
10095009	  812.6	  570.4	 4893.0	...
10095010	  813.2	  570.8	 4897.0	...
10095011	  813.5	  571.4	 4897.0	...
10095012	  813.6	  572.0	 4897.0	...
10095013	  813.1	  572.1	 4898.0	...
10095014	  812.7	  572.1	 4900.0	...
10095015	  813.1	  571.9	 4901.0	...
10095016	  814.1	  571.0	 4901.0	...
10095017	  815.1	  570.1	 4904.0	...
10095018	  814.4	  569.4	 4908.0	...
10095019	  813.3	  569.3	 4918.0	...
10095020	  812.3	  569.7	 4925.0	...
10095021	  812.7	  570.1	 4932.0	...
10095022	  813.3	  570.5	 4928.0	...
10095023	  814.0	  570.6	 4925.0	...
10095024	  814.3	  570.7	 4922.0	...
10095025	  814.5	  570.6	 4922.0	...
10095026	  814.5	  570.5	 4926.0	...
10095027	  814.0	  570.5	 4930.0	...
10095028	  813.6	  570.5	 4934.0	...
10095029	  813.4	  570.4	 4934.0	...
10095030	  813.7	  570.2	 4936.0	...
10095031	  813.8	  569.7	 4939.0	...
10095032	  813.9	  569.3	 4941.0	...
10095033	  814.1	  569.0	 4940.0	...
10095034	  814.4	  569.1	 4941.0	...
10095035	  815.0	  569.2	 4942.0	...
10095036	  815.3	  569.2	 4942.0	...
10095037	  815.2	  569.2	 4941.0	...
10095038	  815.4	  570.3	 4940.0	...
10095039	  815.7	  571.5	 4940.0	...
10095040	  815.2	  571.5	 4941.0	...
10095041	  814.1	  570.5	 4942.0	...
10095042	  813.1	  569.5	 4943.0	...
10095043	  813.1	  569.5	 4947.0	...
10095044	  813.0	  569.7	 4953.0	...
10095045	  812.9	  570.2	 4958.0	...
10095046	  813.1	  570.8	 4959.0	...
10095047	  813.3	  571.1	 4958.0	...
10095048	  813.5	  571.1	 4956.0	...
10095049	  813.1	  571.1	 4955.0	...
10095050	  812.7	  570.5	 4955.0	...
10095051	  811.9	  569.9	 4956.0	...
10095052	  811.4	  569.2	 4960.0	...
10095053	  810.9	  569.3	 4963.0	...
10095054	  810.8	  569.3	 4961.0	...
10095055	  810.8	  569.2	 4956.0	...
10095056	  810.9	  569.6	 4957.0	...
10095057	  810.8	  570.0	 4961.0	...
10095058	  810.7	  570.8	 4965.0	...
10095059	  811.4	  571.5	 4964.0	...
10095060	  812.2	  572.1	 4963.0	...
10095061	  812.9	  572.1	 4964.0	...
10095062	  812.9	  571.7	 4964.0	...
10095063	  812.8	  571.2	 4964.0	...
10095064	  812.6	  570.8	 4966.0	...
10095065	  812.3	  570.6	 4970.0	...
10095066	  812.0	  570.4	 4972.0	...
10095067	  811.7	  570.0	 4974.0	...
10095068	  811.7	  569.6	 4974.0	...
10095069	  811.6	  569.4	 4979.0	...
10095070	  811.5	  569.5	 4983.0	...
10095071	  811.3	  569.6	 4988.0	...
10095072	  811.1	  569.6	 4988.0	...
10095073	  810.8	  569.4	 4989.0	...
10095074	  810.8	  569.0	 4991.0	...
10095075	  810.8	  569.3	 4988.0	...
10095076	  810.8	  570.4	 4984.0	...
10095077	  810.8	  571.6	 4982.0	...
10095078	  810.6	  572.0	 4985.0	...
10095079	  810.3	  571.5	 4992.0	...
10095080	  810.0	  570.8	 4998.0	...
10095081	  809.8	  570.4	 5002.0	...
10095082	  809.9	  570.2	 5000.0	...
10095083	  809.5	  570.7	 5001.0	...
10095084	  809.0	  571.1	 5001.0	...
10095085	  808.4	  570.9	 5001.0	...
10095086	  808.3	  570.2	 4999.0	...
10095087	  808.2	  569.5	 4999.0	...
10095088	  809.5	  570.7	 4999.0	...
10095089	  810.7	  571.9	 5000.0	...
10095090	  811.3	  571.4	 5001.0	...
10095091	  810.7	  569.6	 5003.0	...
10095092	  810.1	  568.1	 5005.0	...
10095093	  809.9	  568.3	 5007.0	...
10095094	  809.7	  569.6	 5011.0	...
10095095	  809.5	  570.7	 5017.0	...
10095096	  809.5	  571.7	 5023.0	...
10095097	  809.3	  570.4	 5018.0	...
10095098	  809.6	  568.8	 5013.0	...
10095099	  810.1	  568.2	 5007.0	...
10095100	  810.1	  569.6	 5013.0	...
10095101	  810.1	  571.0	 5019.0	...
10095102	  809.9	  571.5	 5026.0	...
10095103	  810.5	  571.1	 5024.0	...
10095104	  810.4	  570.4	 5021.0	...
10095105	  809.1	  570.1	 5020.0	...
10095106	  807.7	  569.9	 5023.0	...
10095107	  807.6	  570.0	 5025.0	...
10095108	  808.9	  569.9	 5023.0	...
10095109	  810.3	  569.7	 5022.0	...
10095110	  810.5	  569.8	 5021.0	...
10095111	  810.9	  569.8	 5019.0	...
10095112	  811.2	  569.8	 5017.0	...
10095113	  810.8	  569.9	 5016.0	...
10095114	  810.2	  569.9	 5015.0	...
10095115	  809.5	  569.7	 5017.0	...
10095116	  809.5	  569.3	 5019.0	...
10095117	  809.2	  569.1	 5021.0	...
10095118	  808.9	  568.6	 5024.0	...
10095119	  808.6	  568.4	 5025.0	...
10095120	  808.9	  567.8	 5023.0	...
10095121	  809.2	  567.6	 5019.0	...
10095122	  808.7	  568.5	 5016.0	...
10095123	  807.9	  569.6	 5019.0	...
10095124	  807.4	  570.7	 5022.0	...
10095125	  807.7	  571.1	 5025.0	...
10095126	  808.2	  571.5	 5027.0	...
10095127	  808.3	  570.9	 5024.0	...
10095128	  808.2	  569.8	 5022.0	...
10095129	  808.1	  568.8	 5017.0	...
10095130	  807.9	  568.9	 5015.0	...
10095131	  807.8	  569.4	 5021.0	...
10095132	  808.1	  569.9	 5028.0	...
10095133	  808.5	  569.4	 5036.0	...
10095134	  808.8	  568.4	 5034.0	...
10095135	  808.6	  567.4	 5032.0	...
10095136	  807.8	  567.4	 5038.0	...
10095137	  807.1	  567.4	 5045.0	...
MSG	10095138 0000 _ Number Off
10095138	  806.4	  567.4	 5049.0	...
10095139	  806.4	  567.1	 5044.0	...
10095140	  806.5	  566.8	 5039.0	...
10095141	  806.7	  566.5	 5036.0	...
10095142	  807.0	  566.6	 5036.0	...
10095143	  807.3	  567.0	 5036.0	...
10095144	  807.4	  567.3	 5039.0	...
10095145	  807.6	  567.6	 5040.0	...
10095146	  807.7	  567.7	 5042.0	...
10095147	  807.8	  567.9	 5041.0	...
10095148	  807.8	  568.4	 5042.0	...
10095149	  807.6	  568.7	 5042.0	...
10095150	  807.2	  568.9	 5042.0	...
10095151	  806.8	  568.8	 5042.0	...
10095152	  806.4	  568.8	 5044.0	...
10095153	  806.3	  569.1	 5046.0	...
10095154	  806.1	  569.4	 5049.0	...
10095155	  806.0	  569.4	 5051.0	...
10095156	  806.1	  569.3	 5047.0	...
10095157	  806.4	  569.2	 5041.0	...
10095158	  806.7	  569.1	 5034.0	...
10095159	  806.7	  569.1	 5032.0	...
10095160	  806.8	  569.0	 5034.0	...
10095161	  806.8	  568.8	 5041.0	...
10095162	  806.2	  568.9	 5048.0	...
10095163	  805.5	  569.2	 5047.0	...
10095164	  804.7	  569.3	 5043.0	...
10095165	  804.7	  569.2	 5039.0	...
10095166	  805.7	  569.1	 5039.0	...
10095167	  806.8	  569.1	 5038.0	...
10095168	  806.7	  569.4	 5038.0	...
10095169	  805.6	  569.4	 5036.0	...
10095170	  804.5	  569.3	 5034.0	...
10095171	  804.4	  569.0	 5034.0	...
10095172	  805.0	  569.4	 5034.0	...
10095173	  805.5	  569.8	 5034.0	...
10095174	  805.9	  570.0	 5034.0	...
10095175	  806.5	  569.3	 5035.0	...
10095176	  807.1	  568.6	 5036.0	...
10095177	  807.4	  568.0	 5036.0	...
10095178	  807.2	  568.3	 5036.0	...
10095179	  806.6	  568.6	 5037.0	...
10095180	  806.4	  568.8	 5038.0	...
10095181	  806.1	  568.7	 5039.0	...
10095182	  806.1	  568.4	 5040.0	...
10095183	  805.8	  568.2	 5040.0	...
10095184	  805.7	  567.9	 5040.0	...
10095185	  805.6	  567.8	 5040.0	...
10095186	  805.7	  567.8	 5041.0	...
10095187	  805.7	  568.0	 5042.0	...
10095188	  805.7	  568.2	 5042.0	...
10095189	  805.7	  568.0	 5041.0	...
10095190	  805.8	  567.6	 5044.0	...
10095191	  805.9	  567.4	 5048.0	...
10095192	  806.1	  567.5	 5052.0	...
10095193	  806.1	  567.7	 5051.0	...
10095194	  806.1	  567.7	 5046.0	...
10095195	  805.9	  567.9	 5041.0	...
10095196	  805.8	  568.0	 5041.0	...
10095197	  806.3	  568.4	 5045.0	...
10095198	  807.1	  568.8	 5050.0	...
10095199	  808.0	  569.3	 5051.0	...
10095200	  808.2	  569.6	 5053.0	...
10095201	  808.2	  570.2	 5052.0	...
10095202	  807.6	  570.9	 5048.0	...
10095203	  807.0	  571.1	 5044.0	...
10095204	  806.7	  571.0	 5041.0	...
10095205	  806.7	  570.9	 5043.0	...
10095206	  806.8	  570.7	 5047.0	...
10095207	  807.1	  570.2	 5050.0	...
10095208	  807.3	  569.6	 5050.0	...
10095209	  808.1	  569.0	 5047.0	...
10095210	  808.7	  568.7	 5051.0	...
10095211	  808.3	  568.7	 5055.0	...
10095212	  807.4	  568.8	 5054.0	...
10095213	  806.4	  569.0	 5049.0	...
10095214	  806.4	  569.0	 5044.0	...
10095215	  806.1	  569.2	 5045.0	...
10095216	  805.8	  569.3	 5045.0	...
10095217	  806.5	  568.9	 5043.0	...
10095218	  807.4	  568.2	 5040.0	...
10095219	  808.3	  567.6	 5038.0	...
10095220	  808.1	  567.6	 5044.0	...
10095221	  807.8	  567.6	 5050.0	...
10095222	  807.6	  567.6	 5057.0	...
10095223	  807.6	  567.7	 5057.0	...
10095224	  807.7	  567.9	 5051.0	...
10095225	  807.7	  568.1	 5045.0	...
10095226	  807.3	  568.0	 5041.0	...
10095227	  806.9	  568.1	 5045.0	...
10095228	  806.4	  568.3	 5048.0	...
10095229	  806.8	  568.4	 5049.0	...
10095230	  807.1	  568.6	 5047.0	...
10095231	  807.6	  568.5	 5048.0	...
10095232	  807.7	  568.4	 5048.0	...
10095233	  807.8	  568.2	 5047.0	...
10095234	  807.8	  568.1	 5046.0	...
10095235	  807.8	  567.5	 5045.0	...
10095236	  807.7	  566.8	 5046.0	...
10095237	  807.6	  566.1	 5047.0	...
10095238	  807.5	  565.9	 5048.0	...
10095239	  807.7	  566.3	 5048.0	...
10095240	  807.9	  566.9	 5048.0	...
10095241	  807.9	  568.4	 5049.0	...
10095242	  807.6	  569.5	 5052.0	...
10095243	  807.5	  570.6	 5056.0	...
10095244	  807.7	  570.7	 5052.0	...
10095245	  808.0	  570.9	 5046.0	...
10095246	  808.0	  570.2	 5043.0	...
10095247	  808.0	  569.7	 5045.0	...
10095248	  807.7	  569.2	 5051.0	...
10095249	  807.4	  569.4	 5054.0	...
10095250	  807.4	  569.4	 5057.0	...
10095251	  807.7	  569.3	 5056.0	...
10095252	  808.4	  569.1	 5055.0	...
10095253	  808.8	  568.7	 5053.0	...
10095254	  809.0	  568.5	 5050.0	...
10095255	  809.0	  568.3	 5048.0	...
10095256	  808.9	  568.4	 5051.0	...
10095257	  808.7	  568.4	 5053.0	...
10095258	  808.2	  568.5	 5057.0	...
10095259	  807.8	  568.6	 5057.0	...
10095260	  807.6	  568.7	 5057.0	...
10095261	  807.4	  567.9	 5056.0	...
10095262	  807.1	  567.2	 5055.0	...
10095263	  806.9	  566.2	 5052.0	...
10095264	  806.9	  566.0	 5048.0	...
10095265	  806.8	  566.8	 5043.0	...
10095266	  806.7	  567.8	 5042.0	...
10095267	  806.5	  568.8	 5042.0	...
10095268	  806.5	  569.2	 5044.0	...
10095269	  806.5	  569.7	 5045.0	...
10095270	  806.9	  570.0	 5045.0	...
10095271	  807.4	  569.7	 5046.0	...
10095272	  808.0	  569.3	 5047.0	...
10095273	  808.0	  569.0	 5049.0	...
10095274	  807.9	  568.8	 5051.0	...
10095275	  807.9	  568.4	 5053.0	...
10095276	  807.9	  568.1	 5050.0	...
10095277	  807.8	  568.5	 5047.0	...
10095278	  807.7	  569.0	 5042.0	...
10095279	  807.6	  569.5	 5041.0	...
10095280	  807.8	  569.6	 5037.0	...
10095281	  807.9	  569.8	 5035.0	...
10095282	  808.0	  570.0	 5033.0	...
10095283	  807.9	  570.0	 5035.0	...
10095284	  808.0	  569.8	 5042.0	...
10095285	  808.4	  569.3	 5049.0	...
10095286	  808.6	  568.8	 5052.0	...
10095287	  808.6	  568.4	 5048.0	...
10095288	  807.8	  568.4	 5048.0	...
10095289	  807.3	  568.5	 5051.0	...
10095290	  806.8	  568.4	 5055.0	...
10095291	  806.7	  568.3	 5055.0	...
10095292	  806.6	  568.5	 5053.0	...
10095293	  806.7	  568.9	 5049.0	...
10095294	  807.4	  569.2	 5045.0	...
10095295	  807.9	  569.5	 5043.0	...
10095296	  808.5	  569.6	 5044.0	...
10095297	  808.6	  569.7	 5046.0	...
10095298	  808.5	  569.2	 5046.0	...
10095299	  808.4	  568.8	 5047.0	...
10095300	  808.3	  568.6	 5046.0	...
10095301	  808.4	  569.0	 5046.0	...
10095302	  808.5	  569.3	 5045.0	...
10095303	  808.0	  569.3	 5047.0	...
10095304	  807.5	  569.0	 5051.0	...
10095305	  806.8	  568.4	 5048.0	...
10095306	  806.5	  568.1	 5043.0	...
10095307	  805.9	  567.9	 5037.0	...
10095308	  805.6	  567.9	 5042.0	...
10095309	  805.7	  568.2	 5047.0	...
10095310	  806.1	  568.4	 5049.0	...
10095311	  806.4	  568.7	 5046.0	...
10095312	  806.1	  568.7	 5042.0	...
10095313	  806.0	  568.8	 5039.0	...
10095314	  805.8	  568.5	 5037.0	...
10095315	  806.0	  568.1	 5038.0	...
10095316	  806.0	  567.9	 5042.0	...
10095317	  806.6	  568.0	 5043.0	...
10095318	  807.2	  568.2	 5043.0	...
10095319	  807.5	  568.2	 5045.0	...
10095320	  807.1	  568.0	 5050.0	...
10095321	  806.1	  567.9	 5055.0	...
10095322	  805.3	  568.2	 5056.0	...
10095323	  804.5	  568.8	 5056.0	...
10095324	  804.4	  569.2	 5056.0	...
10095325	  804.5	  569.2	 5054.0	...
10095326	  804.7	  569.2	 5054.0	...
10095327	  804.6	  569.1	 5055.0	...
10095328	  804.4	  569.1	 5056.0	...
10095329	  804.4	  569.0	 5056.0	...
10095330	  804.3	  569.0	 5055.0	...
10095331	  804.7	  568.3	 5054.0	...
10095332	  805.1	  567.6	 5056.0	...
10095333	  805.8	  567.2	 5059.0	...
10095334	  806.0	  567.6	 5063.0	...
10095335	  805.4	  568.1	 5064.0	...
10095336	  804.7	  568.3	 5064.0	...
10095337	  803.9	  568.6	 5062.0	...
10095338	  803.9	  568.6	 5060.0	...
10095339	  803.9	  568.7	 5060.0	...
10095340	  803.6	  568.8	 5065.0	...
10095341	  803.3	  568.8	 5070.0	...
10095342	  802.5	  568.9	 5073.0	...
10095343	  802.1	  570.1	 5071.0	...
10095344	  801.7	  571.3	 5070.0	...
10095345	  801.9	  572.2	 5069.0	...
10095346	  802.6	  571.6	 5070.0	...
10095347	  804.4	  570.7	 5068.0	...
10095348	  806.2	  570.1	 5067.0	...
MSG	10095349 0000 _ Number On
10095349	  807.0	  569.8	 5064.0	...
10095350	  806.6	  569.6	 5064.0	...
10095351	  805.6	  568.6	 5065.0	...
10095352	  804.8	  567.5	 5068.0	...
10095353	  804.2	  566.9	 5070.0	...
10095354	  804.5	  567.4	 5065.0	...
10095355	  805.1	  567.9	 5060.0	...
10095356	  805.7	  568.1	 5054.0	...
10095357	  806.0	  568.2	 5052.0	...
10095358	  806.2	  568.2	 5050.0	...
10095359	  806.1	  568.2	 5054.0	...
10095360	  805.9	  568.2	 5062.0	...
10095361	  805.7	  568.2	 5070.0	...
10095362	  805.8	  568.2	 5073.0	...
10095363	  806.0	  568.1	 5071.0	...
10095364	  806.3	  568.8	 5062.0	...
10095365	  806.7	  569.6	 5054.0	...
10095366	  806.5	  570.5	 5046.0	...
10095367	  806.0	  570.5	 5046.0	...
10095368	  805.7	  569.6	 5049.0	...
10095369	  805.8	  568.6	 5052.0	...
10095370	  805.9	  567.5	 5054.0	...
10095371	  805.8	  567.4	 5053.0	...
10095372	  805.5	  567.3	 5052.0	...
10095373	  805.1	  566.9	 5058.0	...
10095374	  805.2	  566.5	 5064.0	...
10095375	  805.6	  566.3	 5069.0	...
10095376	  806.1	  566.3	 5066.0	...
10095377	  806.2	  566.3	 5063.0	...
10095378	  805.8	  566.6	 5060.0	...
10095379	  805.3	  566.9	 5061.0	...
10095380	  804.8	  567.0	 5062.0	...
10095381	  804.8	  566.8	 5061.0	...
10095382	  804.9	  567.0	 5059.0	...
10095383	  805.0	  567.3	 5057.0	...
10095384	  805.2	  566.8	 5055.0	...
10095385	  805.3	  565.9	 5054.0	...
10095386	  805.3	  565.2	 5052.0	...
10095387	  805.1	  565.5	 5054.0	...
10095388	  805.0	  566.8	 5057.0	...
10095389	  805.1	  567.5	 5053.0	...
10095390	  805.2	  568.1	 5048.0	...
10095391	  805.2	  567.7	 5048.0	...
10095392	  805.0	  567.2	 5055.0	...
10095393	  804.9	  566.6	 5059.0	...
10095394	  804.9	  566.1	 5057.0	...
10095395	  805.1	  567.4	 5054.0	...
10095396	  805.3	  568.8	 5053.0	...
10095397	  805.7	  570.0	 5051.0	...
10095398	  805.8	  569.9	 5051.0	...
10095399	  805.2	  568.9	 5052.0	...
10095400	  804.5	  568.3	 5055.0	...
10095401	  803.6	  568.1	 5059.0	...
10095402	  803.5	  568.8	 5061.0	...
10095403	  803.8	  568.4	 5061.0	...
10095404	  804.3	  567.7	 5061.0	...
10095405	  804.6	  566.9	 5062.0	...
10095406	  804.4	  566.9	 5062.0	...
10095407	  804.2	  566.9	 5062.0	...
10095408	  804.0	  567.0	 5061.0	...
10095409	  804.0	  567.1	 5060.0	...
10095410	  804.0	  567.1	 5059.0	...
10095411	  803.9	  567.2	 5060.0	...
10095412	  804.4	  567.4	 5063.0	...
10095413	  804.7	  567.5	 5063.0	...
10095414	  805.0	  567.6	 5062.0	...
10095415	  804.7	  567.6	 5065.0	...
10095416	  804.5	  567.6	 5069.0	...
10095417	  804.4	  567.8	 5074.0	...
10095418	  804.2	  567.8	 5071.0	...
10095419	  804.0	  567.8	 5068.0	...
10095420	  803.3	  567.8	 5066.0	...
10095421	  802.9	  567.9	 5067.0	...
10095422	  802.5	  568.0	 5067.0	...
10095423	  802.7	  567.7	 5067.0	...
10095424	  802.9	  567.0	 5066.0	...
10095425	  803.0	  566.2	 5068.0	...
10095426	  803.4	  565.5	 5071.0	...
10095427	  803.9	  565.2	 5074.0	...
10095428	  804.5	  565.7	 5069.0	...
10095429	  804.4	  566.8	 5063.0	...
10095430	  804.1	  568.1	 5057.0	...
10095431	  803.7	  568.7	 5057.0	...
10095432	  803.5	  569.3	 5058.0	...
10095433	  803.2	  569.6	 5058.0	...
10095434	  803.0	  570.2	 5059.0	...
10095435	  802.9	  570.5	 5059.0	...
10095436	  802.8	  569.6	 5067.0	...
10095437	  802.6	  568.8	 5076.0	...
10095438	  802.6	  568.0	 5082.0	...
10095439	  802.3	  568.6	 5079.0	...
10095440	  801.7	  568.8	 5076.0	...
10095441	  801.2	  568.7	 5075.0	...
10095442	  800.7	  568.5	 5075.0	...
10095443	  800.3	  567.8	 5073.0	...
10095444	  799.9	  567.4	 5071.0	...
10095445	  799.8	  567.7	 5070.0	...
10095446	  799.8	  568.4	 5071.0	...
10095447	  800.5	  569.7	 5072.0	...
10095448	  801.2	  570.3	 5076.0	...
10095449	  801.8	  570.1	 5076.0	...
10095450	  801.8	  569.1	 5076.0	...
10095451	  801.2	  568.3	 5073.0	...
10095452	  800.4	  567.9	 5078.0	...
10095453	  799.6	  567.4	 5083.0	...
10095454	  799.4	  566.6	 5087.0	...
10095455	  799.5	  566.3	 5085.0	...
10095456	  799.4	  567.1	 5086.0	...
10095457	  799.3	  568.1	 5088.0	...
10095458	  799.3	  569.1	 5086.0	...
10095459	  799.3	  569.2	 5082.0	...
10095460	  800.1	  568.7	 5077.0	...
10095461	  801.1	  568.2	 5078.0	...
10095462	  801.1	  567.4	 5081.0	...
10095463	  800.2	  567.1	 5084.0	...
10095464	  799.4	  566.7	 5084.0	...
10095465	  799.7	  567.3	 5082.0	...
10095466	  800.1	  567.9	 5080.0	...
10095467	  800.5	  568.4	 5081.0	...
10095468	  800.7	  568.4	 5089.0	...
10095469	  800.2	  568.4	 5097.0	...
10095470	  799.6	  568.5	 5102.0	...
10095471	  799.0	  568.6	 5100.0	...
10095472	  799.0	  568.5	 5098.0	...
10095473	  798.9	  568.3	 5097.0	...
10095474	  798.9	  568.2	 5097.0	...
10095475	  798.9	  568.2	 5095.0	...
10095476	  798.9	  568.5	 5092.0	...
10095477	  798.9	  568.9	 5088.0	...
10095478	  799.1	  569.3	 5094.0	...
10095479	  799.2	  569.1	 5100.0	...
10095480	  799.0	  568.5	 5106.0	...
10095481	  798.5	  567.8	 5106.0	...
10095482	  798.1	  567.5	 5105.0	...
10095483	  798.0	  567.4	 5107.0	...
10095484	  797.5	  567.4	 5110.0	...
10095485	  796.9	  567.9	 5112.0	...
10095486	  796.8	  568.5	 5112.0	...
10095487	  797.2	  568.4	 5112.0	...
10095488	  798.0	  568.1	 5112.0	...
10095489	  798.7	  567.8	 5108.0	...
10095490	  799.4	  568.6	 5105.0	...
10095491	  799.2	  568.9	 5106.0	...
10095492	  799.3	  569.2	 5113.0	...
10095493	  799.2	  568.9	 5119.0	...
10095494	  799.3	  567.3	 5120.0	...
10095495	  799.0	  565.9	 5119.0	...
10095496	  798.7	  564.3	 5119.0	...
10095497	  798.5	  564.2	 5119.0	...
10095498	  798.6	  565.6	 5121.0	...
10095499	  798.5	  567.3	 5124.0	...
10095500	  798.2	  568.7	 5125.0	...
10095501	  797.8	  568.6	 5125.0	...
10095502	  797.8	  568.5	 5126.0	...
10095503	  797.7	  568.6	 5127.0	...
10095504	  797.6	  568.7	 5128.0	...
10095505	  797.3	  568.8	 5129.0	...
10095506	  797.2	  568.1	 5128.0	...
10095507	  797.0	  567.5	 5133.0	...
10095508	  796.8	  567.2	 5138.0	...
10095509	  797.3	  567.3	 5143.0	...
10095510	  798.0	  567.4	 5142.0	...
10095511	  798.5	  567.2	 5140.0	...
10095512	  798.5	  567.1	 5138.0	...
10095513	  798.4	  567.0	 5140.0	...
10095514	  798.2	  567.0	 5144.0	...
10095515	  798.0	  567.0	 5148.0	...
10095516	  797.8	  567.1	 5151.0	...
10095517	  798.0	  567.0	 5151.0	...
10095518	  798.4	  566.6	 5150.0	...
10095519	  798.7	  566.2	 5148.0	...
10095520	  798.8	  565.7	 5147.0	...
10095521	  798.6	  565.6	 5146.0	...
10095522	  798.6	  566.4	 5144.0	...
10095523	  798.7	  567.2	 5143.0	...
10095524	  799.0	  567.5	 5146.0	...
10095525	  798.9	  566.7	 5150.0	...
10095526	  798.8	  565.8	 5157.0	...
10095527	  798.6	  565.4	 5161.0	...
10095528	  798.2	  565.4	 5164.0	...
10095529	  797.7	  565.4	 5167.0	...
10095530	  797.4	  565.2	 5164.0	...
10095531	  797.0	  564.9	 5162.0	...
10095532	  797.0	  564.5	 5160.0	...
10095533	  797.2	  564.2	 5162.0	...
10095534	  797.7	  564.1	 5163.0	...
10095535	  797.3	  564.6	 5164.0	...
10095536	  796.7	  564.8	 5166.0	...
10095537	  796.3	  564.9	 5167.0	...
10095538	  796.7	  564.3	 5174.0	...
10095539	  797.1	  563.8	 5183.0	...
10095540	  797.4	  564.9	 5192.0	...
10095541	  797.6	  566.4	 5196.0	...
10095542	  797.8	  567.9	 5195.0	...
10095543	  797.9	  567.7	 5195.0	...
10095544	  797.4	  567.4	 5198.0	...
10095545	  796.9	  567.2	 5201.0	...
10095546	  796.3	  567.2	 5200.0	...
10095547	  796.5	  567.3	 5198.0	...
10095548	  796.8	  567.3	 5196.0	...
10095549	  797.1	  567.1	 5195.0	...
10095550	  796.8	  566.1	 5196.0	...
10095551	  796.4	  565.2	 5199.0	...
10095552	  796.0	  564.5	 5202.0	...
10095553	  796.2	  564.4	 5205.0	...
10095554	  796.4	  564.5	 5208.0	...
10095555	  796.7	  564.6	 5210.0	...
10095556	  796.7	  564.6	 5212.0	...
10095557	  796.8	  564.3	 5215.0	...
10095558	  797.0	  563.9	 5218.0	...
10095559	  797.1	  563.6	 5222.0	...
10095560	  796.8	  563.3	 5225.0	...
10095561	  796.6	  563.1	 5227.0	...
10095562	  796.5	  563.4	 5226.0	...
10095563	  796.4	  563.6	 5226.0	...
10095564	  796.3	  563.6	 5229.0	...
10095565	  795.9	  563.7	 5231.0	...
10095566	  795.5	  563.7	 5232.0	...
10095567	  795.2	  563.8	 5232.0	...
10095568	  795.3	  564.0	 5228.0	...
10095569	  795.3	  564.2	 5225.0	...
10095570	  795.4	  564.6	 5231.0	...
10095571	  795.5	  564.6	 5240.0	...
10095572	  795.4	  564.8	 5249.0	...
10095573	  795.6	  564.9	 5250.0	...
10095574	  795.8	  565.2	 5248.0	...
10095575	  796.6	  565.5	 5246.0	...
10095576	  797.0	  564.8	 5244.0	...
10095577	  796.8	  563.9	 5244.0	...
10095578	  796.0	  563.1	 5248.0	...
10095579	  795.1	  563.3	 5252.0	...
10095580	  794.6	  563.4	 5256.0	...
10095581	  794.7	  563.6	 5256.0	...
10095582	  795.0	  563.8	 5255.0	...
10095583	  795.4	  564.0	 5257.0	...
10095584	  795.5	  564.0	 5263.0	...
10095585	  795.6	  563.8	 5272.0	...
10095586	  795.6	  563.5	 5278.0	...
10095587	  795.2	  563.4	 5280.0	...
10095588	  794.8	  563.4	 5278.0	...
10095589	  794.5	  563.4	 5277.0	...
10095590	  794.7	  563.1	 5279.0	...
10095591	  794.8	  563.0	 5279.0	...
10095592	  795.1	  562.8	 5277.0	...
10095593	  795.5	  562.9	 5274.0	...
10095594	  795.8	  562.9	 5273.0	...
10095595	  795.3	  562.0	 5273.0	...
10095596	  794.8	  561.2	 5274.0	...
10095597	  794.2	  560.4	 5276.0	...
10095598	  794.0	  560.4	 5276.0	...
10095599	  794.3	  560.7	 5276.0	...
10095600	  794.7	  561.0	 5281.0	...
10095601	  795.1	  561.2	 5288.0	...
10095602	  795.0	  561.2	 5296.0	...
10095603	  794.8	  561.3	 5295.0	...
10095604	  794.7	  561.4	 5294.0	...
10095605	  794.2	  561.6	 5300.0	...
10095606	  793.7	  561.7	 5307.0	...
10095607	  793.5	  561.7	 5314.0	...
10095608	  794.4	  561.5	 5313.0	...
10095609	  795.2	  560.7	 5313.0	...
10095610	  795.9	  559.9	 5312.0	...
10095611	  796.1	  559.5	 5313.0	...
10095612	  795.5	  559.8	 5314.0	...
10095613	  794.6	  560.2	 5319.0	...
10095614	  794.0	  560.2	 5323.0	...
10095615	  794.3	  559.8	 5325.0	...
10095616	  794.5	  559.4	 5323.0	...
10095617	  795.2	  560.0	 5324.0	...
10095618	  796.0	  560.9	 5327.0	...
10095619	  796.5	  561.0	 5331.0	...
10095620	  796.0	  560.2	 5333.0	...
10095621	  795.3	  559.4	 5339.0	...
10095622	  794.6	  559.2	 5345.0	...
10095623	  794.2	  559.0	 5350.0	...
10095624	  794.0	  559.0	 5353.0	...
10095625	  794.9	  559.8	 5355.0	...
10095626	  795.8	  560.6	 5358.0	...
10095627	  796.6	  561.7	 5358.0	...
10095628	  796.2	  561.8	 5358.0	...
10095629	  795.2	  562.0	 5362.0	...
10095630	  794.3	  561.8	 5365.0	...
10095631	  793.6	  561.5	 5368.0	...
10095632	  793.5	  561.2	 5369.0	...
10095633	  793.6	  561.2	 5369.0	...
10095634	  793.7	  561.2	 5370.0	...
10095635	  793.9	  561.4	 5372.0	...
10095636	  793.8	  560.5	 5375.0	...
10095637	  793.7	  559.4	 5378.0	...
10095638	  792.7	  558.3	 5383.0	...
10095639	  791.8	  558.5	 5388.0	...
10095640	  791.5	  559.0	 5393.0	...
10095641	  792.0	  559.3	 5393.0	...
10095642	  792.3	  559.4	 5393.0	...
10095643	  791.8	  559.3	 5397.0	...
10095644	  791.3	  559.2	 5402.0	...
10095645	  791.1	  558.9	 5407.0	...
10095646	  791.4	  558.8	 5411.0	...
10095647	  791.7	  558.8	 5415.0	...
10095648	  791.8	  558.9	 5415.0	...
10095649	  791.6	  559.5	 5415.0	...
10095650	  791.5	  560.1	 5413.0	...
10095651	  791.8	  560.2	 5413.0	...
10095652	  792.8	  559.6	 5412.0	...
10095653	  793.6	  559.0	 5413.0	...
MSG	10095654 0000 _ Number Off
10095654	  794.2	  558.8	 5415.0	...
10095655	  794.1	  558.7	 5420.0	...
10095656	  794.0	  559.0	 5423.0	...
10095657	  793.9	  559.3	 5427.0	...
10095658	  793.5	  559.6	 5430.0	...
10095659	  793.1	  559.5	 5434.0	...
10095660	  792.7	  559.1	 5440.0	...
10095661	  792.8	  558.8	 5443.0	...
10095662	  791.5	  558.6	 5447.0	...
10095663	  790.2	  558.8	 5448.0	...
10095664	  789.9	  558.8	 5449.0	...
10095665	  791.0	  558.8	 5449.0	...
10095666	  792.1	  558.8	 5450.0	...
10095667	  792.3	  559.2	 5450.0	...
10095668	  792.7	  559.4	 5451.0	...
10095669	  792.9	  559.4	 5452.0	...
10095670	  792.7	  559.0	 5452.0	...
10095671	  792.2	  558.8	 5459.0	...
10095672	  792.3	  558.5	 5466.0	...
10095673	  792.4	  558.3	 5469.0	...
10095674	  792.5	  558.2	 5466.0	...
10095675	  792.6	  558.1	 5465.0	...
10095676	  792.8	  557.9	 5466.0	...
10095677	  793.0	  557.7	 5468.0	...
10095678	  793.2	  558.0	 5471.0	...
10095679	  793.5	  558.4	 5474.0	...
10095680	  794.0	  558.4	 5477.0	...
10095681	  794.0	  557.2	 5477.0	...
10095682	  793.0	  556.1	 5477.0	...
10095683	  791.9	  555.3	 5476.0	...
10095684	  791.9	  555.9	 5476.0	...
10095685	  792.8	  556.4	 5477.0	...
10095686	  793.7	  556.4	 5477.0	...
10095687	  793.5	  556.0	 5477.0	...
10095688	  793.4	  555.6	 5477.0	...
10095689	  793.6	  556.8	 5476.0	...
10095690	  793.9	  557.9	 5476.0	...
10095691	  794.1	  558.7	 5483.0	...
10095692	  794.0	  558.1	 5489.0	...
10095693	  794.0	  557.6	 5494.0	...
10095694	  793.8	  557.5	 5494.0	...
10095695	  793.6	  557.6	 5495.0	...
10095696	  793.5	  557.8	 5497.0	...
10095697	  793.8	  557.8	 5500.0	...
10095698	  794.0	  557.1	 5507.0	...
10095699	  794.2	  556.4	 5513.0	...
10095700	  794.0	  556.4	 5518.0	...
10095701	  794.1	  556.9	 5518.0	...
10095702	  794.3	  557.5	 5517.0	...
10095703	  794.5	  557.7	 5515.0	...
10095704	  794.6	  558.0	 5513.0	...
10095705	  794.6	  558.2	 5515.0	...
10095706	  794.3	  558.2	 5522.0	...
10095707	  794.0	  557.9	 5533.0	...
10095708	  793.8	  557.4	 5540.0	...
10095709	  793.9	  556.9	 5544.0	...
10095710	  793.7	  556.4	 5545.0	...
10095711	  793.9	  556.0	 5547.0	...
10095712	  794.0	  555.5	 5543.0	...
10095713	  794.4	  555.3	 5539.0	...
10095714	  794.5	  555.3	 5539.0	...
10095715	  794.4	  555.6	 5547.0	...
10095716	  794.3	  556.0	 5555.0	...
10095717	  794.2	  556.7	 5554.0	...
10095718	  794.1	  557.0	 5549.0	...
10095719	  793.8	  557.3	 5548.0	...
10095720	  793.6	  557.4	 5551.0	...
10095721	  793.8	  557.6	 5555.0	...
10095722	  793.9	  557.7	 5550.0	...
10095723	  793.9	  557.8	 5546.0	...
10095724	  794.3	  556.7	 5541.0	...
10095725	  794.8	  555.6	 5540.0	...
10095726	  795.4	  555.1	 5538.0	...
10095727	  796.0	  555.8	 5542.0	...
10095728	  796.5	  556.6	 5549.0	...
10095729	  796.0	  556.7	 5556.0	...
10095730	  794.9	  556.9	 5557.0	...
10095731	  793.9	  556.7	 5557.0	...
10095732	  794.1	  556.4	 5556.0	...
10095733	  794.2	  555.8	 5561.0	...
10095734	  794.3	  555.1	 5566.0	...
10095735	  794.3	  554.5	 5572.0	...
10095736	  794.3	  554.6	 5573.0	...
10095737	  794.5	  555.0	 5576.0	...
10095738	  794.1	  555.2	 5584.0	...
10095739	  793.9	  555.2	 5590.0	...
10095740	  793.7	  555.2	 5591.0	...
10095741	  793.9	  554.6	 5587.0	...
10095742	  794.2	  554.2	 5582.0	...
10095743	  794.2	  553.9	 5581.0	...
10095744	  793.6	  554.1	 5585.0	...
10095745	  792.9	  554.2	 5591.0	...
10095746	  792.2	  554.3	 5597.0	...
10095747	  792.2	  554.2	 5600.0	...
10095748	  792.1	  554.2	 5601.0	...
10095749	  792.0	  554.2	 5602.0	...
10095750	  792.0	  554.5	 5601.0	...
10095751	  792.0	  554.8	 5598.0	...
10095752	  791.9	  554.3	 5597.0	...
10095753	  791.6	  553.7	 5598.0	...
10095754	  791.3	  553.0	 5599.0	...
10095755	  791.1	  553.1	 5600.0	...
10095756	  791.4	  553.0	 5600.0	...
10095757	  791.2	  553.0	 5600.0	...
10095758	  791.1	  553.2	 5599.0	...
10095759	  790.7	  553.4	 5598.0	...
10095760	  790.8	  553.9	 5598.0	...
10095761	  791.4	  554.2	 5598.0	...
10095762	  791.8	  554.6	 5598.0	...
10095763	  792.1	  553.9	 5598.0	...
10095764	  791.9	  553.2	 5598.0	...
10095765	  791.8	  552.4	 5599.0	...
10095766	  792.0	  552.1	 5597.0	...
10095767	  792.3	  551.8	 5596.0	...
10095768	  792.6	  552.4	 5600.0	...
10095769	  792.9	  553.2	 5604.0	...
10095770	  793.1	  553.9	 5608.0	...
10095771	  793.7	  553.7	 5607.0	...
10095772	  794.3	  553.4	 5607.0	...
10095773	  794.3	  553.1	 5608.0	...
10095774	  793.2	  552.9	 5612.0	...
10095775	  791.8	  553.0	 5617.0	...
10095776	  791.3	  553.3	 5619.0	...
10095777	  791.3	  553.5	 5619.0	...
10095778	  791.9	  553.7	 5619.0	...
10095779	  792.2	  553.4	 5622.0	...
10095780	  792.6	  553.1	 5623.0	...
10095781	  792.8	  553.0	 5622.0	...
10095782	  792.8	  553.2	 5620.0	...
10095783	  792.6	  553.4	 5620.0	...
10095784	  792.3	  553.5	 5617.0	...
10095785	  792.0	  553.8	 5614.0	...
10095786	  791.9	  554.1	 5611.0	...
10095787	  792.1	  554.3	 5608.0	...
10095788	  792.3	  554.0	 5607.0	...
10095789	  792.4	  553.6	 5610.0	...
10095790	  792.5	  552.8	 5614.0	...
10095791	  792.4	  552.1	 5618.0	...
10095792	  792.4	  551.3	 5620.0	...
10095793	  792.5	  551.7	 5624.0	...
10095794	  793.0	  552.6	 5627.0	...
10095795	  793.3	  553.4	 5628.0	...
10095796	  793.8	  553.3	 5628.0	...
10095797	  794.0	  553.6	 5625.0	...
10095798	  794.1	  553.8	 5621.0	...
10095799	  794.3	  553.5	 5618.0	...
10095800	  794.4	  553.0	 5618.0	...
10095801	  793.6	  552.5	 5620.0	...
10095802	  792.8	  552.9	 5620.0	...
10095803	  791.9	  553.3	 5620.0	...
10095804	  791.1	  553.6	 5629.0	...
10095805	  790.1	  553.7	 5639.0	...
10095806	  789.1	  554.1	 5647.0	...
10095807	  789.2	  554.6	 5645.0	...
10095808	  789.6	  555.1	 5641.0	...
10095809	  789.8	  554.6	 5639.0	...
10095810	  789.9	  554.1	 5637.0	...
10095811	  789.9	  553.3	 5635.0	...
10095812	  790.2	  553.0	 5634.0	...
10095813	  790.5	  552.5	 5634.0	...
10095814	  790.6	  552.3	 5634.0	...
10095815	  790.8	  552.1	 5635.0	...
10095816	  790.9	  552.2	 5635.0	...
10095817	  791.2	  552.2	 5634.0	...
10095818	  791.3	  552.3	 5633.0	...
10095819	  791.2	  552.3	 5630.0	...
10095820	  790.7	  552.3	 5625.0	...
10095821	  790.2	  552.7	 5621.0	...
10095822	  790.7	  553.0	 5616.0	...
10095823	  791.4	  553.0	 5614.0	...
10095824	  791.2	  552.9	 5611.0	...
10095825	  790.4	  552.9	 5611.0	...
10095826	  789.5	  553.3	 5616.0	...
10095827	  789.4	  554.0	 5621.0	...
10095828	  789.4	  554.4	 5625.0	...
10095829	  789.4	  554.2	 5623.0	...
10095830	  789.6	  553.8	 5622.0	...
10095831	  789.7	  553.6	 5623.0	...
10095832	  789.9	  554.2	 5624.0	...
10095833	  789.9	  554.7	 5622.0	...
10095834	  790.0	  555.1	 5619.0	...
10095835	  790.0	  555.2	 5616.0	...
10095836	  790.0	  555.2	 5616.0	...
10095837	  790.0	  555.2	 5617.0	...
10095838	  790.1	  555.0	 5617.0	...
10095839	  790.5	  555.1	 5622.0	...
10095840	  791.3	  555.2	 5627.0	...
10095841	  792.0	  555.4	 5629.0	...
10095842	  790.9	  554.7	 5627.0	...
10095843	  789.6	  553.9	 5625.0	...
10095844	  789.0	  553.0	 5622.0	...
10095845	  789.7	  552.8	 5620.0	...
10095846	  790.5	  552.7	 5617.0	...
10095847	  790.4	  552.7	 5616.0	...
10095848	  790.5	  552.8	 5610.0	...
10095849	  790.5	  553.0	 5604.0	...
10095850	  790.4	  553.3	 5601.0	...
10095851	  790.4	  553.6	 5604.0	...
10095852	  790.6	  553.8	 5606.0	...
10095853	  790.9	  553.9	 5607.0	...
10095854	  791.0	  553.9	 5609.0	...
10095855	  790.9	  554.0	 5612.0	...
10095856	  790.4	  554.3	 5613.0	...
10095857	  789.9	  554.3	 5613.0	...
10095858	  789.9	  554.2	 5614.0	...
10095859	  790.2	  554.1	 5616.0	...
10095860	  790.5	  554.6	 5615.0	...
10095861	  790.5	  555.0	 5612.0	...
10095862	  790.5	  555.0	 5610.0	...
10095863	  790.0	  554.6	 5609.0	...
10095864	  789.6	  554.4	 5606.0	...
10095865	  789.0	  554.3	 5599.0	...
MSG	10095866 0000 _ Number On
10095866	  788.7	  554.2	 5591.0	...
10095867	  789.0	  554.9	 5584.0	...
10095868	  789.8	  555.7	 5582.0	...
10095869	  790.4	  555.3	 5586.0	...
10095870	  790.1	  554.2	 5589.0	...
10095871	  789.7	  554.1	 5593.0	...
10095872	  789.4	  555.2	 5589.0	...
10095873	  789.7	  556.1	 5584.0	...
10095874	  789.8	  556.1	 5579.0	...
10095875	  789.8	  556.0	 5579.0	...
10095876	  789.4	  555.9	 5582.0	...
10095877	  789.1	  555.7	 5583.0	...
10095878	  789.3	  555.3	 5583.0	...
10095879	  789.8	  554.9	 5583.0	...
10095880	  790.4	  554.4	 5585.0	...
10095881	  789.5	  554.6	 5587.0	...
10095882	  788.4	  554.8	 5587.0	...
10095883	  788.2	  554.8	 5589.0	...
10095884	  790.0	  554.5	 5593.0	...
10095885	  791.9	  554.0	 5597.0	...
10095886	  791.4	  553.9	 5599.0	...
10095887	  790.1	  553.9	 5597.0	...
10095888	  789.0	  553.8	 5594.0	...
10095889	  789.4	  554.1	 5596.0	...
10095890	  789.7	  554.4	 5599.0	...
10095891	  789.1	  554.7	 5598.0	...
10095892	  788.5	  554.6	 5593.0	...
10095893	  788.7	  555.0	 5588.0	...
10095894	  789.5	  555.4	 5585.0	...
10095895	  790.4	  555.7	 5583.0	...
10095896	  790.5	  555.7	 5579.0	...
10095897	  790.4	  555.8	 5579.0	...
10095898	  790.1	  555.9	 5579.0	...
10095899	  789.8	  556.0	 5579.0	...
10095900	  789.9	  555.9	 5579.0	...
10095901	  790.0	  555.8	 5579.0	...
10095902	  790.0	  555.7	 5579.0	...
10095903	  790.0	  555.7	 5579.0	...
10095904	  789.8	  555.7	 5580.0	...
10095905	  790.1	  555.7	 5582.0	...
10095906	  790.3	  555.6	 5585.0	...
10095907	  790.6	  555.5	 5588.0	...
10095908	  790.9	  555.6	 5588.0	...
10095909	  790.9	  555.9	 5586.0	...
10095910	  790.6	  555.7	 5584.0	...
10095911	  790.2	  555.2	 5584.0	...
10095912	  789.8	  555.4	 5583.0	...
10095913	  789.6	  556.0	 5580.0	...
10095914	  789.5	  556.2	 5577.0	...
10095915	  789.8	  555.7	 5577.0	...
10095916	  790.1	  555.2	 5580.0	...
10095917	  790.3	  555.1	 5583.0	...
10095918	  790.3	  555.2	 5581.0	...
10095919	  790.3	  555.4	 5579.0	...
10095920	  790.2	  556.0	 5580.0	...
10095921	  790.4	  556.3	 5584.0	...
10095922	  790.5	  556.4	 5590.0	...
10095923	  790.3	  556.1	 5595.0	...
10095924	  790.2	  555.3	 5599.0	...
10095925	  790.2	  554.5	 5595.0	...
10095926	  790.5	  553.5	 5589.0	...
10095927	  790.9	  553.2	 5581.0	...
10095928	  791.2	  553.1	 5578.0	...
10095929	  790.2	  553.4	 5575.0	...
10095930	  788.8	  553.5	 5576.0	...
10095931	  788.0	  554.0	 5577.0	...
10095932	  788.3	  555.0	 5579.0	...
10095933	  788.7	  556.0	 5581.0	...
10095934	  788.6	  556.8	 5581.0	...
10095935	  788.8	  557.1	 5579.0	...
10095936	  788.6	  557.3	 5578.0	...
10095937	  788.3	  556.7	 5577.0	...
10095938	  788.8	  556.0	 5577.0	...
10095939	  789.6	  555.3	 5576.0	...
10095940	  790.1	  555.3	 5574.0	...
10095941	  789.8	  555.3	 5575.0	...
10095942	  789.4	  555.3	 5577.0	...
10095943	  789.8	  555.2	 5575.0	...
10095944	  790.0	  555.2	 5572.0	...
10095945	  790.2	  555.4	 5567.0	...
10095946	  790.0	  555.5	 5566.0	...
10095947	  790.0	  555.3	 5565.0	...
10095948	  789.9	  555.0	 5567.0	...
10095949	  789.9	  555.6	 5574.0	...
10095950	  790.2	  556.2	 5580.0	...
10095951	  790.4	  556.3	 5583.0	...
10095952	  790.1	  555.9	 5581.0	...
10095953	  789.6	  555.7	 5577.0	...
10095954	  789.1	  555.9	 5574.0	...
10095955	  789.2	  556.4	 5574.0	...
10095956	  789.9	  556.6	 5575.0	...
10095957	  790.3	  557.2	 5576.0	...
10095958	  790.8	  557.5	 5575.0	...
10095959	  790.5	  557.8	 5575.0	...
10095960	  790.3	  557.4	 5575.0	...
10095961	  790.0	  556.9	 5578.0	...
10095962	  789.7	  556.3	 5580.0	...
10095963	  789.7	  556.0	 5581.0	...
10095964	  789.6	  555.6	 5582.0	...
10095965	  789.2	  555.5	 5583.0	...
10095966	  788.9	  555.2	 5583.0	...
10095967	  789.4	  555.0	 5582.0	...
10095968	  790.2	  554.7	 5577.0	...
10095969	  790.8	  554.4	 5574.0	...
10095970	  790.7	  554.2	 5571.0	...
10095971	  790.5	  555.1	 5572.0	...
10095972	  790.0	  556.2	 5571.0	...
10095973	  789.5	  556.8	 5571.0	...
10095974	  789.1	  556.5	 5570.0	...
10095975	  789.0	  556.2	 5576.0	...
10095976	  789.2	  555.7	 5583.0	...
10095977	  789.4	  555.0	 5585.0	...
10095978	  789.4	  554.4	 5581.0	...
10095979	  789.2	  554.8	 5577.0	...
10095980	  789.2	  555.1	 5578.0	...
10095981	  789.8	  555.4	 5578.0	...
10095982	  790.3	  555.2	 5578.0	...
10095983	  790.3	  555.1	 5581.0	...
10095984	  789.9	  555.1	 5584.0	...
10095985	  789.3	  555.1	 5582.0	...
10095986	  789.3	  555.1	 5576.0	...
10095987	  788.9	  555.2	 5572.0	...
10095988	  788.6	  555.4	 5572.0	...
10095989	  788.1	  555.9	 5573.0	...
10095990	  787.8	  556.3	 5573.0	...
10095991	  788.4	  556.5	 5574.0	...
10095992	  789.4	  556.4	 5573.0	...
10095993	  790.2	  556.3	 5574.0	...
10095994	  790.1	  556.3	 5576.0	...
10095995	  790.0	  556.1	 5578.0	...
10095996	  790.0	  555.9	 5579.0	...
10095997	  789.9	  555.7	 5579.0	...
10095998	  790.2	  555.7	 5579.0	...
10095999	  790.5	  555.7	 5579.0	...
10096000	  790.2	  555.8	 5580.0	...
10096001	  789.6	  556.0	 5577.0	...
10096002	  788.5	  555.7	 5574.0	...
10096003	  788.0	  555.5	 5572.0	...
10096004	  788.9	  555.4	 5573.0	...
10096005	  790.3	  555.9	 5574.0	...
10096006	  791.5	  556.2	 5576.0	...
10096007	  791.3	  556.4	 5578.0	...
10096008	  790.9	  556.2	 5578.0	...
10096009	  790.7	  556.1	 5576.0	...
10096010	  790.4	  556.0	 5574.0	...
10096011	  790.2	  556.1	 5573.0	...
10096012	  790.0	  556.1	 5572.0	...
10096013	  789.3	  556.2	 5577.0	...
10096014	  788.5	  556.2	 5582.0	...
10096015	  788.5	  556.1	 5585.0	...
10096016	  789.2	  556.2	 5582.0	...
10096017	  790.4	  556.5	 5579.0	...
10096018	  790.8	  556.9	 5579.0	...
10096019	  791.3	  556.9	 5578.0	...
10096020	  791.7	  556.4	 5575.0	...
10096021	  792.2	  555.9	 5573.0	...
10096022	  792.3	  555.6	 5577.0	...
10096023	  791.3	  555.5	 5583.0	...
10096024	  789.9	  555.6	 5589.0	...
10096025	  788.3	  556.2	 5589.0	...
10096026	  787.3	  556.8	 5589.0	...
10096027	  788.2	  557.1	 5589.0	...
10096028	  789.8	  556.8	 5589.0	...
10096029	  791.5	  556.6	 5590.0	...
10096030	  791.3	  556.8	 5593.0	...
10096031	  791.0	  557.1	 5595.0	...
10096032	  790.6	  556.7	 5593.0	...
10096033	  790.1	  556.2	 5589.0	...
10096034	  789.5	  555.7	 5586.0	...
10096035	  789.1	  555.9	 5590.0	...
10096036	  789.2	  556.5	 5594.0	...
10096037	  789.2	  557.1	 5596.0	...
10096038	  789.2	  557.7	 5595.0	...
10096039	  789.2	  557.9	 5595.0	...
10096040	  789.2	  558.2	 5595.0	...
10096041	  789.3	  558.3	 5594.0	...
10096042	  789.5	  558.2	 5593.0	...
10096043	  790.0	  558.0	 5590.0	...
10096044	  790.4	  557.9	 5589.0	...
10096045	  790.6	  557.9	 5595.0	...
10096046	  790.3	  557.6	 5603.0	...
10096047	  789.9	  557.3	 5611.0	...
10096048	  789.2	  557.0	 5609.0	...
10096049	  788.6	  556.5	 5608.0	...
10096050	  788.1	  555.9	 5608.0	...
10096051	  788.3	  555.9	 5608.0	...
10096052	  788.5	  556.4	 5606.0	...
10096053	  788.3	  557.0	 5604.0	...
10096054	  787.8	  556.9	 5601.0	...
10096055	  787.2	  556.7	 5602.0	...
10096056	  787.2	  556.1	 5605.0	...
10096057	  788.0	  555.8	 5609.0	...
10096058	  788.8	  555.4	 5609.0	...
10096059	  789.5	  555.4	 5610.0	...
10096060	  789.3	  555.6	 5611.0	...
10096061	  789.0	  555.8	 5609.0	...
10096062	  788.9	  556.0	 5606.0	...
10096063	  788.9	  556.2	 5605.0	...
10096064	  788.9	  556.3	 5606.0	...
10096065	  789.0	  556.3	 5607.0	...
10096066	  789.0	  555.7	 5608.0	...
10096067	  788.9	  555.4	 5606.0	...
10096068	  788.7	  555.4	 5602.0	...
10096069	  788.6	  555.7	 5599.0	...
10096070	  788.7	  555.8	 5597.0	...
10096071	  788.9	  555.5	 5596.0	...
10096072	  789.7	  555.4	 5598.0	...
10096073	  790.3	  555.3	 5599.0	...
10096074	  790.6	  555.5	 5600.0	...
10096075	  790.3	  555.7	 5599.0	...
10096076	  790.3	  555.4	 5601.0	...
10096077	  790.7	  554.7	 5603.0	...
10096078	  791.0	  554.0	 5606.0	...
10096079	  791.2	  554.0	 5606.0	...
10096080	  791.1	  554.2	 5606.0	...
10096081	  791.2	  554.8	 5606.0	...
10096082	  791.4	  555.5	 5603.0	...
10096083	  791.6	  556.0	 5600.0	...
10096084	  791.6	  556.3	 5597.0	...
10096085	  791.6	  556.6	 5597.0	...
10096086	  791.7	  556.5	 5601.0	...
10096087	  791.3	  556.1	 5605.0	...
10096088	  790.8	  555.6	 5608.0	...
10096089	  790.3	  555.4	 5608.0	...
10096090	  790.3	  555.3	 5607.0	...
10096091	  790.4	  555.3	 5604.0	...
10096092	  790.7	  556.0	 5599.0	...
10096093	  791.6	  557.8	 5594.0	...
10096094	  792.3	  559.6	 5592.0	...
10096095	  792.8	  560.2	 5591.0	...
10096096	  792.7	  559.9	 5594.0	...
10096097	  792.2	  559.6	 5598.0	...
10096098	  791.7	  559.6	 5601.0	...
10096099	  791.2	  559.5	 5603.0	...
10096100	  791.2	  559.2	 5601.0	...
10096101	  791.3	  559.0	 5599.0	...
10096102	  792.0	  558.7	 5598.0	...
10096103	  792.7	  558.3	 5598.0	...
10096104	  792.2	  558.2	 5601.0	...
10096105	  791.2	  558.2	 5603.0	...
10096106	  790.2	  558.6	 5606.0	...
10096107	  790.1	  558.8	 5606.0	...
10096108	  790.5	  558.7	 5606.0	...
10096109	  790.8	  558.4	 5605.0	...
10096110	  791.2	  558.4	 5604.0	...
10096111	  791.5	  558.6	 5603.0	...
10096112	  792.1	  558.6	 5602.0	...
10096113	  792.6	  558.4	 5601.0	...
10096114	  793.0	  558.3	 5605.0	...
10096115	  793.0	  558.2	 5612.0	...
10096116	  793.1	  558.0	 5619.0	...
10096117	  793.3	  558.6	 5620.0	...
10096118	  794.0	  559.3	 5619.0	...
10096119	  794.6	  560.0	 5616.0	...
10096120	  795.2	  559.8	 5615.0	...
10096121	  795.0	  559.5	 5615.0	...
10096122	  794.4	  559.3	 5617.0	...
10096123	  793.9	  559.3	 5615.0	...
10096124	  793.6	  559.4	 5612.0	...
10096125	  793.6	  559.2	 5603.0	...
10096126	  793.4	  558.7	 5597.0	...
10096127	  793.2	  558.1	 5590.0	...
10096128	  793.1	  557.9	 5593.0	...
10096129	  793.1	  558.0	 5597.0	...
10096130	  793.1	  558.8	 5597.0	...
10096131	  793.2	  559.6	 5592.0	...
10096132	  793.5	  560.4	 5581.0	...
10096133	  793.7	  560.5	 5573.0	...
10096134	  794.0	  560.6	 5573.0	...
10096135	  794.4	  560.4	 5580.0	...
10096136	  794.8	  560.2	 5585.0	...
10096137	  795.0	  560.0	 5584.0	...
10096138	  794.9	  560.1	 5583.0	...
10096139	  794.8	  560.2	 5583.0	...
10096140	  794.8	  560.4	 5583.0	...
10096141	  794.9	  560.3	 5582.0	...
10096142	  795.0	  560.5	 5590.0	...
10096143	  794.5	  560.8	 5598.0	...
10096144	  793.8	  561.2	 5601.0	...
10096145	  793.2	  561.1	 5595.0	...
10096146	  793.2	  560.8	 5588.0	...
10096147	  793.7	  560.4	 5587.0	...
10096148	  794.0	  560.3	 5587.0	...
10096149	  794.0	  560.2	 5587.0	...
10096150	  793.5	  560.1	 5586.0	...
10096151	  793.3	  560.2	 5586.0	...
10096152	  793.4	  560.3	 5584.0	...
10096153	  793.1	  560.4	 5583.0	...
10096154	  792.7	  560.6	 5582.0	...
10096155	  792.1	  560.5	 5584.0	...
10096156	  792.0	  560.4	 5586.0	...
10096157	  793.0	  560.2	 5587.0	...
10096158	  794.1	  560.2	 5586.0	...
10096159	  795.6	  560.3	 5583.0	...
10096160	  795.8	  560.4	 5581.0	...
10096161	  795.2	  560.6	 5579.0	...
10096162	  794.5	  560.7	 5578.0	...
10096163	  794.6	  561.2	 5573.0	...
10096164	  795.5	  561.7	 5568.0	...
10096165	  795.9	  562.3	 5569.0	...
10096166	  795.4	  563.0	 5575.0	...
10096167	  795.2	  563.4	 5580.0	...
10096168	  795.5	  563.7	 5580.0	...
10096169	  795.8	  563.6	 5579.0	...
10096170	  795.8	  563.3	 5578.0	...
10096171	  796.1	  562.2	 5572.0	...
10096172	  796.3	  561.2	 5569.0	...
10096173	  795.9	  560.9	 5568.0	...
10096174	  795.3	  561.5	 5570.0	...
10096175	  795.4	  561.9	 5568.0	...
10096176	  795.9	  561.6	 5566.0	...
10096177	  796.4	  561.5	 5564.0	...
10096178	  796.4	  561.5	 5565.0	...
10096179	  796.6	  561.5	 5566.0	...
10096180	  797.4	  561.4	 5567.0	...
10096181	  798.1	  561.2	 5562.0	...
MSG	10096182 0000 _ Number Off
10096182	  798.3	  561.0	 5556.0	...
10096183	  798.0	  561.3	 5551.0	...
10096184	  798.3	  561.7	 5551.0	...
10096185	  799.1	  561.6	 5550.0	...
10096186	  798.8	  561.4	 5554.0	...
10096187	  797.7	  561.0	 5558.0	...
10096188	  796.8	  561.1	 5560.0	...
10096189	  796.8	  561.3	 5559.0	...
10096190	  797.2	  561.5	 5557.0	...
10096191	  797.5	  561.8	 5554.0	...
10096192	  797.8	  561.6	 5552.0	...
10096193	  798.0	  561.1	 5549.0	...
10096194	  798.0	  560.7	 5548.0	...
10096195	  797.9	  561.0	 5547.0	...
10096196	  797.5	  561.5	 5548.0	...
10096197	  797.5	  562.8	 5549.0	...
10096198	  797.9	  563.6	 5552.0	...
10096199	  798.6	  564.4	 5553.0	...
10096200	  799.2	  564.3	 5551.0	...
10096201	  799.4	  564.4	 5546.0	...
10096202	  799.0	  564.3	 5541.0	...
10096203	  798.6	  563.5	 5538.0	...
10096204	  798.0	  562.7	 5538.0	...
10096205	  797.8	  562.1	 5542.0	...
10096206	  797.8	  562.3	 5545.0	...
10096207	  798.0	  562.7	 5548.0	...
10096208	  798.2	  563.0	 5547.0	...
10096209	  798.0	  563.2	 5546.0	...
10096210	  797.6	  563.3	 5544.0	...
10096211	  797.2	  563.3	 5543.0	...
10096212	  796.9	  562.8	 5543.0	...
10096213	  797.0	  562.3	 5546.0	...
10096214	  797.5	  561.8	 5549.0	...
10096215	  798.2	  562.7	 5551.0	...
10096216	  798.9	  563.7	 5547.0	...
10096217	  798.9	  565.1	 5544.0	...
10096218	  798.8	  565.3	 5542.0	...
10096219	  798.7	  565.3	 5542.0	...
10096220	  798.5	  564.9	 5541.0	...
10096221	  798.4	  564.7	 5541.0	...
10096222	  798.4	  564.6	 5541.0	...
10096223	  798.6	  564.7	 5545.0	...
10096224	  798.6	  564.9	 5550.0	...
10096225	  798.3	  564.9	 5555.0	...
10096226	  798.1	  564.5	 5557.0	...
10096227	  798.3	  563.8	 5555.0	...
10096228	  798.6	  563.3	 5552.0	...
10096229	  798.7	  563.0	 5551.0	...
10096230	  798.4	  563.6	 5554.0	...
10096231	  798.0	  564.2	 5556.0	...
10096232	  798.0	  564.7	 5557.0	...
10096233	  798.3	  564.8	 5557.0	...
10096234	  798.5	  564.9	 5558.0	...
10096235	  798.4	  564.7	 5557.0	...
10096236	  798.1	  564.3	 5556.0	...
10096237	  797.8	  564.0	 5555.0	...
10096238	  798.0	  563.9	 5557.0	...
10096239	  798.1	  563.9	 5559.0	...
10096240	  798.3	  563.8	 5561.0	...
10096241	  798.3	  563.9	 5560.0	...
10096242	  798.3	  563.6	 5559.0	...
10096243	  797.5	  563.1	 5558.0	...
10096244	  796.7	  562.7	 5558.0	...
10096245	  796.6	  563.0	 5557.0	...
10096246	  797.1	  563.5	 5555.0	...
10096247	  797.6	  564.0	 5553.0	...
10096248	  797.8	  563.9	 5552.0	...
10096249	  798.0	  563.7	 5552.0	...
10096250	  798.2	  563.5	 5550.0	...
10096251	  798.2	  563.7	 5549.0	...
10096252	  798.2	  564.2	 5548.0	...
10096253	  798.2	  565.1	 5547.0	...
10096254	  797.9	  565.8	 5547.0	...
10096255	  797.6	  566.2	 5545.0	...
10096256	  798.1	  566.1	 5545.0	...
10096257	  799.0	  565.8	 5546.0	...
10096258	  799.8	  565.5	 5548.0	...
10096259	  800.0	  565.2	 5550.0	...
10096260	  800.1	  565.1	 5551.0	...
10096261	  800.1	  564.8	 5552.0	...
10096262	  800.1	  564.3	 5553.0	...
10096263	  798.9	  564.2	 5552.0	...
EFIX R   10094238	10096263	2026	  805.1	  562.6	   5213
SSACC R  10096264
10096264	  797.7	  564.4	 5552.0	...
10096265	  794.2	  565.0	 5555.0	...
10096266	  791.9	  565.3	 5561.0	...
10096267	  788.6	  565.7	 5567.0	...
10096268	  787.3	  564.9	 5572.0	...
10096269	  784.2	  564.3	 5574.0	...
10096270	  781.4	  562.0	 5576.0	...
10096271	  778.0	  560.9	 5577.0	...
10096272	  775.8	  559.8	 5577.0	...
10096273	  773.1	  560.2	 5578.0	...
10096274	  770.8	  560.6	 5578.0	...
10096275	  768.8	  560.4	 5583.0	...
ESACC R  10096264	10096275	12	  797.7	  564.4	  768.8	  560.4	   0.62	     58
SFIX R   10096276
10096276	  767.6	  559.7	 5589.0	...
10096277	  766.9	  558.9	 5596.0	...
10096278	  766.4	  558.0	 5598.0	...
10096279	  766.3	  556.7	 5596.0	...
10096280	  766.6	  554.9	 5591.0	...
10096281	  766.5	  553.5	 5586.0	...
10096282	  766.6	  553.8	 5586.0	...
10096283	  766.2	  554.6	 5586.0	...
10096284	  766.3	  554.2	 5591.0	...
10096285	  766.1	  553.1	 5595.0	...
10096286	  766.0	  552.0	 5599.0	...
10096287	  766.9	  551.2	 5599.0	...
10096288	  767.9	  550.3	 5599.0	...
10096289	  768.8	  549.4	 5594.0	...
10096290	  768.9	  549.4	 5589.0	...
10096291	  768.9	  549.3	 5587.0	...
10096292	  769.1	  549.7	 5590.0	...
10096293	  769.3	  550.1	 5592.0	...
10096294	  769.4	  550.6	 5592.0	...
10096295	  769.4	  550.6	 5590.0	...
10096296	  769.5	  550.7	 5588.0	...
10096297	  769.2	  550.9	 5589.0	...
10096298	  769.0	  551.0	 5592.0	...
10096299	  768.9	  551.1	 5596.0	...
10096300	  769.2	  551.1	 5597.0	...
10096301	  769.8	  550.9	 5595.0	...
10096302	  770.2	  550.7	 5588.0	...
10096303	  770.9	  549.8	 5582.0	...
10096304	  771.2	  549.0	 5585.0	...
10096305	  771.6	  548.3	 5591.0	...
10096306	  771.4	  548.5	 5598.0	...
10096307	  771.3	  548.7	 5598.0	...
10096308	  771.4	  548.9	 5597.0	...
10096309	  771.6	  549.3	 5596.0	...
10096310	  771.6	  550.0	 5595.0	...
10096311	  771.3	  550.5	 5595.0	...
10096312	  771.1	  550.3	 5596.0	...
10096313	  771.1	  549.7	 5596.0	...
10096314	  772.4	  549.0	 5595.0	...
10096315	  773.8	  548.8	 5593.0	...
10096316	  773.5	  548.8	 5599.0	...
10096317	  771.8	  549.0	 5606.0	...
10096318	  769.8	  549.6	 5613.0	...
10096319	  769.4	  550.0	 5614.0	...
10096320	  768.9	  550.8	 5615.0	...
10096321	  768.8	  551.3	 5615.0	...
10096322	  770.0	  550.6	 5617.0	...
10096323	  771.3	  549.3	 5621.0	...
10096324	  772.2	  548.3	 5624.0	...
10096325	  771.8	  548.8	 5625.0	...
10096326	  771.6	  549.2	 5619.0	...
10096327	  771.9	  549.7	 5617.0	...
10096328	  771.4	  549.9	 5617.0	...
10096329	  770.7	  549.9	 5622.0	...
10096330	  771.2	  549.5	 5620.0	...
10096331	  772.3	  549.1	 5612.0	...
10096332	  773.5	  549.1	 5605.0	...
10096333	  773.6	  549.7	 5603.0	...
10096334	  773.7	  550.3	 5605.0	...
10096335	  773.6	  550.9	 5612.0	...
10096336	  773.5	  551.2	 5617.0	...
10096337	  773.8	  551.6	 5617.0	...
10096338	  773.9	  552.0	 5615.0	...
10096339	  774.0	  552.0	 5615.0	...
10096340	  774.1	  551.7	 5619.0	...
10096341	  774.2	  550.1	 5621.0	...
10096342	  774.3	  548.7	 5620.0	...
10096343	  774.4	  547.3	 5619.0	...
10096344	  775.0	  547.4	 5613.0	...
10096345	  775.6	  547.7	 5606.0	...
10096346	  775.7	  549.3	 5604.0	...
10096347	  775.6	  550.7	 5610.0	...
10096348	  775.3	  552.0	 5614.0	...
10096349	  775.2	  552.2	 5613.0	...
10096350	  774.9	  552.0	 5613.0	...
10096351	  774.8	  551.7	 5614.0	...
10096352	  774.1	  550.8	 5617.0	...
10096353	  773.4	  550.3	 5625.0	...
10096354	  772.7	  549.9	 5631.0	...
10096355	  772.5	  549.7	 5633.0	...
10096356	  772.4	  549.5	 5630.0	...
10096357	  772.5	  549.1	 5628.0	...
10096358	  772.6	  549.0	 5626.0	...
10096359	  772.4	  548.9	 5626.0	...
10096360	  772.0	  549.0	 5625.0	...
10096361	  771.8	  549.7	 5623.0	...
10096362	  772.1	  550.4	 5621.0	...
10096363	  772.5	  551.4	 5620.0	...
10096364	  772.8	  551.7	 5620.0	...
10096365	  773.1	  551.9	 5621.0	...
10096366	  773.3	  551.7	 5623.0	...
10096367	  773.4	  550.6	 5628.0	...
10096368	  773.0	  550.1	 5632.0	...
10096369	  772.6	  549.8	 5635.0	...
10096370	  772.2	  550.2	 5645.0	...
10096371	  772.1	  550.1	 5656.0	...
10096372	  771.9	  550.1	 5663.0	...
10096373	  771.9	  550.1	 5661.0	...
10096374	  772.0	  549.9	 5659.0	...
10096375	  771.8	  549.5	 5660.0	...
10096376	  771.5	  549.2	 5661.0	...
10096377	  771.7	  549.0	 5662.0	...
10096378	  772.2	  549.0	 5657.0	...
10096379	  772.7	  549.1	 5652.0	...
10096380	  772.9	  549.4	 5648.0	...
10096381	  773.2	  549.5	 5649.0	...
10096382	  773.3	  548.4	 5650.0	...
10096383	  773.0	  547.2	 5652.0	...
10096384	  772.4	  546.7	 5655.0	...
10096385	  772.5	  547.5	 5655.0	...
10096386	  773.0	  548.2	 5652.0	...
10096387	  773.7	  548.3	 5652.0	...
10096388	  773.9	  548.5	 5654.0	...
10096389	  773.7	  548.8	 5657.0	...
10096390	  773.6	  549.1	 5657.0	...
10096391	  773.4	  549.3	 5656.0	...
10096392	  773.4	  549.4	 5655.0	...
MSG	10096393 0000 _ Number On
10096393	  773.6	  549.3	 5656.0	...
10096394	  773.7	  549.2	 5660.0	...
10096395	  773.6	  548.8	 5666.0	...
10096396	  773.6	  548.6	 5670.0	...
10096397	  773.7	  548.4	 5675.0	...
10096398	  773.6	  548.6	 5680.0	...
10096399	  773.0	  548.6	 5684.0	...
10096400	  772.3	  548.5	 5687.0	...
10096401	  771.2	  548.5	 5687.0	...
10096402	  770.4	  548.7	 5690.0	...
10096403	  769.8	  548.8	 5693.0	...
10096404	  769.8	  548.8	 5696.0	...
10096405	  769.8	  548.7	 5696.0	...
10096406	  769.3	  548.7	 5695.0	...
10096407	  769.2	  549.1	 5692.0	...
10096408	  770.3	  549.5	 5689.0	...
10096409	  771.6	  549.9	 5690.0	...
10096410	  772.8	  550.1	 5693.0	...
10096411	  772.7	  550.3	 5696.0	...
10096412	  772.3	  548.7	 5698.0	...
10096413	  772.1	  546.9	 5696.0	...
10096414	  771.9	  545.2	 5695.0	...
10096415	  771.9	  545.2	 5695.0	...
10096416	  771.2	  546.4	 5696.0	...
10096417	  770.5	  547.6	 5696.0	...
10096418	  769.9	  549.1	 5699.0	...
10096419	  770.0	  549.4	 5702.0	...
10096420	  770.4	  549.6	 5706.0	...
10096421	  770.7	  549.5	 5706.0	...
10096422	  770.7	  549.8	 5707.0	...
10096423	  770.5	  550.2	 5706.0	...
10096424	  769.8	  550.5	 5705.0	...
10096425	  769.1	  550.6	 5703.0	...
10096426	  768.4	  550.4	 5701.0	...
10096427	  769.2	  549.7	 5700.0	...
10096428	  770.2	  548.9	 5701.0	...
10096429	  771.0	  548.2	 5704.0	...
10096430	  770.6	  547.9	 5709.0	...
10096431	  770.3	  548.0	 5711.0	...
10096432	  770.2	  548.2	 5714.0	...
10096433	  770.3	  548.4	 5714.0	...
10096434	  770.4	  548.4	 5715.0	...
10096435	  770.6	  548.0	 5716.0	...
10096436	  770.9	  547.7	 5718.0	...
10096437	  770.6	  548.1	 5717.0	...
10096438	  770.1	  548.7	 5712.0	...
10096439	  769.4	  548.8	 5707.0	...
10096440	  769.3	  548.2	 5706.0	...
10096441	  769.8	  547.2	 5710.0	...
10096442	  770.3	  546.7	 5715.0	...
10096443	  770.9	  547.6	 5715.0	...
10096444	  770.9	  548.9	 5715.0	...
10096445	  770.8	  550.1	 5716.0	...
10096446	  770.5	  549.6	 5717.0	...
10096447	  770.3	  549.3	 5719.0	...
10096448	  770.2	  549.1	 5719.0	...
10096449	  770.1	  549.0	 5718.0	...
10096450	  770.0	  548.8	 5718.0	...
10096451	  770.0	  548.6	 5718.0	...
10096452	  770.2	  548.6	 5719.0	...
10096453	  770.4	  548.9	 5718.0	...
10096454	  770.3	  549.6	 5719.0	...
10096455	  769.9	  550.3	 5719.0	...
10096456	  769.5	  550.5	 5717.0	...
10096457	  769.3	  550.1	 5714.0	...
10096458	  769.2	  549.7	 5713.0	...
10096459	  769.0	  549.5	 5715.0	...
10096460	  768.8	  549.5	 5718.0	...
10096461	  768.6	  549.4	 5720.0	...
10096462	  768.7	  549.4	 5721.0	...
10096463	  769.0	  549.2	 5718.0	...
10096464	  769.2	  549.0	 5713.0	...
10096465	  769.6	  548.7	 5707.0	...
10096466	  770.1	  548.7	 5704.0	...
10096467	  770.6	  549.0	 5707.0	...
10096468	  770.8	  549.5	 5711.0	...
10096469	  770.7	  550.1	 5715.0	...
10096470	  770.4	  550.4	 5715.0	...
10096471	  770.0	  550.3	 5713.0	...
10096472	  770.1	  550.2	 5711.0	...
10096473	  770.2	  550.1	 5709.0	...
10096474	  770.1	  549.8	 5710.0	...
10096475	  770.0	  549.6	 5711.0	...
10096476	  769.9	  549.4	 5713.0	...
10096477	  769.9	  549.5	 5710.0	...
10096478	  769.8	  549.2	 5709.0	...
10096479	  769.4	  548.9	 5710.0	...
10096480	  769.3	  549.8	 5713.0	...
10096481	  769.3	  550.9	 5715.0	...
10096482	  769.6	  551.1	 5715.0	...
10096483	  769.8	  550.1	 5714.0	...
10096484	  769.9	  549.2	 5713.0	...
10096485	  770.0	  549.5	 5711.0	...
10096486	  771.1	  549.6	 5710.0	...
10096487	  772.3	  550.1	 5711.0	...
10096488	  773.2	  550.2	 5713.0	...
10096489	  772.9	  550.3	 5715.0	...
10096490	  772.5	  550.2	 5716.0	...
10096491	  772.2	  550.2	 5719.0	...
10096492	  772.5	  550.4	 5723.0	...
10096493	  772.7	  550.2	 5726.0	...
10096494	  773.3	  549.9	 5728.0	...
10096495	  773.8	  550.0	 5725.0	...
10096496	  774.3	  550.4	 5720.0	...
10096497	  773.9	  550.8	 5719.0	...
10096498	  772.6	  550.8	 5722.0	...
10096499	  771.4	  550.9	 5722.0	...
10096500	  770.9	  550.9	 5719.0	...
10096501	  770.9	  550.5	 5717.0	...
10096502	  771.0	  550.3	 5719.0	...
10096503	  771.0	  550.7	 5720.0	...
10096504	  771.1	  551.4	 5720.0	...
10096505	  771.2	  552.3	 5721.0	...
10096506	  771.2	  552.5	 5721.0	...
10096507	  771.1	  552.7	 5722.0	...
10096508	  771.0	  552.7	 5722.0	...
10096509	  771.0	  552.8	 5717.0	...
10096510	  771.0	  552.9	 5712.0	...
10096511	  770.9	  551.9	 5707.0	...
10096512	  770.8	  550.9	 5711.0	...
10096513	  770.7	  550.7	 5713.0	...
10096514	  770.8	  551.4	 5716.0	...
10096515	  770.2	  552.3	 5714.0	...
10096516	  769.5	  552.4	 5714.0	...
10096517	  768.9	  552.4	 5714.0	...
10096518	  769.1	  552.6	 5713.0	...
10096519	  769.5	  553.0	 5713.0	...
10096520	  769.6	  553.3	 5712.0	...
10096521	  769.4	  553.1	 5711.0	...
10096522	  769.4	  553.0	 5710.0	...
10096523	  769.7	  553.0	 5710.0	...
10096524	  769.3	  553.3	 5710.0	...
10096525	  768.7	  553.4	 5710.0	...
10096526	  768.5	  553.2	 5710.0	...
10096527	  769.0	  553.2	 5711.0	...
10096528	  769.5	  553.4	 5712.0	...
10096529	  769.5	  553.9	 5713.0	...
10096530	  769.8	  554.0	 5712.0	...
10096531	  770.8	  553.9	 5707.0	...
10096532	  771.7	  552.8	 5702.0	...
10096533	  772.1	  551.9	 5698.0	...
10096534	  771.8	  550.9	 5700.0	...
10096535	  771.0	  550.9	 5702.0	...
10096536	  770.3	  551.3	 5704.0	...
10096537	  769.9	  551.5	 5705.0	...
10096538	  770.3	  551.7	 5705.0	...
10096539	  771.6	  551.3	 5701.0	...
10096540	  772.7	  551.3	 5696.0	...
10096541	  773.5	  553.0	 5693.0	...
10096542	  773.1	  554.7	 5692.0	...
10096543	  772.5	  555.1	 5693.0	...
10096544	  772.1	  554.0	 5693.0	...
10096545	  771.6	  552.7	 5694.0	...
10096546	  771.2	  552.5	 5693.0	...
10096547	  770.6	  552.5	 5692.0	...
10096548	  770.4	  552.6	 5695.0	...
10096549	  770.3	  552.7	 5697.0	...
10096550	  770.7	  553.4	 5696.0	...
10096551	  771.1	  554.1	 5692.0	...
10096552	  771.3	  554.7	 5689.0	...
10096553	  771.4	  554.5	 5689.0	...
10096554	  771.5	  554.6	 5689.0	...
10096555	  771.5	  554.9	 5691.0	...
10096556	  771.4	  555.0	 5692.0	...
10096557	  771.5	  554.7	 5692.0	...
10096558	  771.6	  554.4	 5690.0	...
10096559	  770.1	  554.5	 5692.0	...
10096560	  768.5	  554.8	 5696.0	...
10096561	  767.5	  555.7	 5700.0	...
10096562	  768.7	  556.5	 5701.0	...
10096563	  769.8	  557.3	 5701.0	...
10096564	  770.3	  556.8	 5701.0	...
10096565	  770.3	  556.2	 5701.0	...
10096566	  770.3	  555.6	 5701.0	...
10096567	  770.4	  555.5	 5699.0	...
10096568	  770.4	  555.5	 5695.0	...
10096569	  770.5	  555.4	 5690.0	...
10096570	  770.7	  555.4	 5688.0	...
10096571	  770.9	  555.3	 5689.0	...
10096572	  770.5	  555.2	 5689.0	...
10096573	  770.2	  555.4	 5689.0	...
10096574	  770.1	  555.8	 5689.0	...
10096575	  770.4	  556.3	 5690.0	...
10096576	  770.8	  556.9	 5684.0	...
10096577	  770.6	  557.2	 5679.0	...
10096578	  770.2	  557.3	 5674.0	...
10096579	  769.9	  557.1	 5677.0	...
10096580	  770.2	  557.0	 5681.0	...
10096581	  770.2	  556.7	 5683.0	...
10096582	  770.1	  556.5	 5683.0	...
10096583	  770.0	  556.5	 5682.0	...
10096584	  770.1	  556.8	 5683.0	...
10096585	  770.2	  556.8	 5685.0	...
10096586	  770.0	  556.7	 5688.0	...
10096587	  769.8	  556.5	 5691.0	...
10096588	  769.7	  556.5	 5692.0	...
10096589	  770.0	  556.4	 5690.0	...
10096590	  770.6	  556.2	 5688.0	...
10096591	  771.4	  556.1	 5687.0	...
10096592	  771.9	  556.0	 5687.0	...
10096593	  772.4	  555.9	 5686.0	...
10096594	  772.4	  555.3	 5681.0	...
10096595	  772.3	  554.6	 5677.0	...
10096596	  772.0	  554.0	 5671.0	...
10096597	  771.7	  554.0	 5669.0	...
10096598	  771.8	  554.4	 5665.0	...
10096599	  771.5	  555.3	 5663.0	...
10096600	  771.3	  556.2	 5667.0	...
10096601	  771.0	  556.6	 5673.0	...
10096602	  771.1	  556.5	 5676.0	...
10096603	  771.0	  555.9	 5674.0	...
10096604	  771.0	  555.4	 5672.0	...
10096605	  770.7	  555.1	 5674.0	...
10096606	  770.6	  555.5	 5674.0	...
10096607	  770.7	  555.8	 5675.0	...
10096608	  771.1	  556.3	 5675.0	...
10096609	  771.1	  556.8	 5674.0	...
10096610	  770.8	  557.3	 5673.0	...
10096611	  770.9	  557.7	 5670.0	...
10096612	  771.3	  558.1	 5670.0	...
10096613	  771.8	  558.5	 5670.0	...
10096614	  771.9	  558.5	 5672.0	...
10096615	  771.7	  558.3	 5672.0	...
10096616	  771.5	  557.5	 5673.0	...
10096617	  771.2	  557.1	 5673.0	...
10096618	  771.6	  556.8	 5673.0	...
10096619	  771.9	  557.2	 5672.0	...
10096620	  772.1	  556.6	 5672.0	...
10096621	  772.0	  555.9	 5670.0	...
10096622	  771.7	  555.2	 5666.0	...
10096623	  771.4	  555.1	 5663.0	...
10096624	  771.3	  556.3	 5660.0	...
10096625	  771.5	  557.6	 5659.0	...
10096626	  771.7	  558.9	 5658.0	...
10096627	  771.8	  558.7	 5657.0	...
10096628	  771.9	  558.4	 5658.0	...
10096629	  772.0	  558.1	 5659.0	...
10096630	  772.0	  558.2	 5660.0	...
10096631	  772.5	  558.2	 5660.0	...
10096632	  772.9	  558.3	 5657.0	...
10096633	  773.7	  557.6	 5655.0	...
10096634	  774.1	  556.7	 5656.0	...
10096635	  773.9	  556.0	 5654.0	...
10096636	  772.9	  556.4	 5652.0	...
10096637	  771.9	  556.6	 5654.0	...
10096638	  771.5	  556.7	 5660.0	...
10096639	  771.5	  556.6	 5663.0	...
10096640	  773.4	  556.2	 5661.0	...
10096641	  775.7	  555.7	 5658.0	...
10096642	  778.3	  555.8	 5657.0	...
10096643	  779.6	  556.1	 5656.0	...
10096644	  780.6	  556.4	 5656.0	...
10096645	  781.1	  555.8	 5656.0	...
10096646	  782.3	  554.5	 5656.0	...
10096647	  784.1	  553.2	 5652.0	...
10096648	  786.0	  552.8	 5647.0	...
10096649	  787.6	  553.4	 5642.0	...
10096650	  788.9	  554.1	 5642.0	...
10096651	  790.0	  554.0	 5643.0	...
10096652	  790.1	  554.0	 5644.0	...
10096653	  790.4	  554.2	 5638.0	...
10096654	  790.8	  554.7	 5632.0	...
10096655	  791.4	  555.5	 5626.0	...
10096656	  791.6	  556.1	 5625.0	...
10096657	  792.0	  556.4	 5625.0	...
10096658	  792.2	  556.4	 5626.0	...
10096659	  792.5	  556.5	 5632.0	...
10096660	  792.6	  556.5	 5638.0	...
10096661	  792.1	  556.5	 5642.0	...
10096662	  791.5	  556.5	 5640.0	...
10096663	  791.4	  556.8	 5631.0	...
10096664	  791.9	  557.3	 5625.0	...
10096665	  791.9	  558.1	 5619.0	...
10096666	  791.4	  558.7	 5624.0	...
10096667	  790.9	  558.5	 5630.0	...
10096668	  790.9	  558.2	 5634.0	...
10096669	  790.8	  557.9	 5632.0	...
10096670	  790.8	  557.9	 5631.0	...
10096671	  790.8	  557.8	 5629.0	...
10096672	  791.6	  557.7	 5627.0	...
10096673	  792.3	  557.7	 5626.0	...
10096674	  793.0	  557.6	 5626.0	...
10096675	  792.9	  557.4	 5626.0	...
10096676	  793.0	  557.2	 5626.0	...
10096677	  792.4	  557.0	 5625.0	...
10096678	  791.7	  556.7	 5629.0	...
10096679	  790.9	  556.4	 5632.0	...
10096680	  790.9	  556.0	 5631.0	...
10096681	  791.0	  555.5	 5626.0	...
10096682	  791.1	  555.0	 5622.0	...
10096683	  790.7	  554.7	 5622.0	...
10096684	  790.3	  554.7	 5621.0	...
10096685	  790.1	  554.9	 5620.0	...
10096686	  790.3	  555.0	 5620.0	...
10096687	  791.0	  556.3	 5620.0	...
10096688	  791.6	  557.5	 5620.0	...
10096689	  792.1	  558.8	 5619.0	...
10096690	  792.1	  558.9	 5618.0	...
10096691	  792.0	  559.0	 5617.0	...
10096692	  792.4	  558.5	 5614.0	...
10096693	  793.2	  558.0	 5610.0	...
10096694	  794.0	  558.0	 5608.0	...
10096695	  794.5	  558.4	 5610.0	...
10096696	  794.8	  558.2	 5611.0	...
10096697	  794.2	  557.5	 5611.0	...
MSG	10096698 0000 _ Number Off
10096698	  793.4	  556.9	 5613.0	...
10096699	  792.8	  556.8	 5615.0	...
10096700	  792.9	  556.7	 5617.0	...
10096701	  793.0	  556.7	 5617.0	...
10096702	  793.1	  557.1	 5617.0	...
10096703	  793.1	  557.4	 5612.0	...
10096704	  793.2	  557.5	 5607.0	...
10096705	  793.2	  557.3	 5609.0	...
10096706	  793.1	  557.1	 5615.0	...
10096707	  792.8	  557.4	 5620.0	...
10096708	  792.5	  558.0	 5617.0	...
10096709	  792.2	  558.7	 5614.0	...
10096710	  792.1	  559.1	 5612.0	...
10096711	  791.5	  558.8	 5612.0	...
10096712	  790.8	  558.1	 5612.0	...
10096713	  790.2	  557.2	 5614.0	...
10096714	  790.8	  556.6	 5614.0	...
10096715	  791.4	  556.3	 5615.0	...
10096716	  791.7	  556.1	 5616.0	...
10096717	  791.5	  555.6	 5616.0	...
10096718	  791.2	  555.4	 5614.0	...
10096719	  791.0	  555.2	 5613.0	...
10096720	  791.0	  555.5	 5612.0	...
10096721	  791.2	  555.9	 5612.0	...
10096722	  791.5	  556.2	 5612.0	...
10096723	  791.6	  556.5	 5612.0	...
10096724	  791.5	  556.5	 5607.0	...
10096725	  791.3	  556.5	 5602.0	...
10096726	  791.2	  556.6	 5602.0	...
10096727	  790.4	  556.8	 5606.0	...
10096728	  789.6	  556.9	 5611.0	...
10096729	  788.8	  557.3	 5608.0	...
10096730	  788.8	  557.6	 5606.0	...
10096731	  788.6	  556.9	 5606.0	...
10096732	  788.4	  555.9	 5607.0	...
10096733	  788.4	  555.7	 5606.0	...
10096734	  788.8	  556.5	 5604.0	...
10096735	  789.4	  557.3	 5602.0	...
10096736	  790.0	  557.1	 5601.0	...
10096737	  790.4	  557.0	 5601.0	...
10096738	  790.5	  556.7	 5601.0	...
10096739	  790.6	  556.4	 5602.0	...
10096740	  790.6	  556.1	 5604.0	...
10096741	  790.7	  556.2	 5605.0	...
10096742	  790.7	  556.6	 5603.0	...
10096743	  790.7	  556.9	 5601.0	...
10096744	  790.6	  557.0	 5605.0	...
10096745	  790.6	  556.9	 5611.0	...
10096746	  790.3	  557.1	 5611.0	...
10096747	  790.1	  557.3	 5603.0	...
10096748	  789.8	  557.8	 5598.0	...
10096749	  789.8	  558.2	 5599.0	...
10096750	  789.8	  557.9	 5599.0	...
10096751	  789.8	  556.6	 5600.0	...
10096752	  789.9	  555.3	 5602.0	...
10096753	  789.8	  554.9	 5604.0	...
10096754	  789.7	  555.3	 5604.0	...
10096755	  789.8	  555.9	 5604.0	...
10096756	  790.7	  556.2	 5604.0	...
10096757	  791.7	  556.3	 5601.0	...
10096758	  792.5	  556.0	 5597.0	...
10096759	  791.7	  556.3	 5593.0	...
10096760	  790.8	  556.7	 5593.0	...
10096761	  790.3	  556.9	 5591.0	...
10096762	  790.7	  556.8	 5589.0	...
10096763	  791.0	  557.4	 5589.0	...
10096764	  790.9	  558.1	 5592.0	...
10096765	  791.0	  557.8	 5595.0	...
10096766	  791.1	  556.7	 5595.0	...
10096767	  791.2	  556.1	 5595.0	...
10096768	  792.1	  556.3	 5594.0	...
10096769	  793.0	  556.4	 5593.0	...
10096770	  794.1	  556.3	 5592.0	...
10096771	  794.6	  556.5	 5591.0	...
10096772	  795.2	  556.7	 5588.0	...
10096773	  793.4	  556.9	 5585.0	...
10096774	  791.4	  557.1	 5584.0	...
10096775	  790.8	  557.0	 5585.0	...
10096776	  792.2	  556.9	 5586.0	...
10096777	  793.6	  557.0	 5587.0	...
10096778	  793.1	  556.8	 5588.0	...
10096779	  793.2	  556.3	 5589.0	...
10096780	  793.4	  556.0	 5584.0	...
10096781	  794.2	  556.4	 5579.0	...
10096782	  793.7	  557.0	 5575.0	...
10096783	  793.1	  557.3	 5574.0	...
10096784	  792.3	  557.4	 5573.0	...
10096785	  792.1	  558.0	 5574.0	...
10096786	  793.4	  558.4	 5578.0	...
10096787	  794.9	  558.7	 5576.0	...
10096788	  796.4	  558.6	 5571.0	...
10096789	  796.4	  558.7	 5563.0	...
10096790	  796.5	  559.0	 5559.0	...
10096791	  796.2	  559.1	 5564.0	...
10096792	  795.2	  559.4	 5572.0	...
10096793	  794.1	  559.5	 5574.0	...
10096794	  793.1	  559.3	 5568.0	...
10096795	  792.9	  558.2	 5562.0	...
10096796	  792.9	  557.1	 5564.0	...
10096797	  793.0	  556.0	 5565.0	...
10096798	  793.2	  555.8	 5566.0	...
10096799	  793.2	  555.8	 5566.0	...
10096800	  793.2	  556.4	 5563.0	...
10096801	  793.5	  557.0	 5562.0	...
10096802	  793.8	  557.2	 5560.0	...
10096803	  794.1	  557.2	 5561.0	...
10096804	  793.1	  557.4	 5562.0	...
10096805	  792.1	  558.0	 5563.0	...
10096806	  791.1	  558.5	 5564.0	...
10096807	  791.2	  559.1	 5565.0	...
10096808	  791.3	  559.6	 5565.0	...
10096809	  791.8	  560.1	 5564.0	...
10096810	  792.2	  560.3	 5563.0	...
10096811	  792.7	  560.8	 5561.0	...
10096812	  792.8	  561.3	 5559.0	...
10096813	  792.5	  559.7	 5560.0	...
10096814	  792.0	  557.7	 5562.0	...
10096815	  791.7	  557.0	 5563.0	...
10096816	  791.7	  558.4	 5559.0	...
10096817	  791.8	  559.8	 5555.0	...
10096818	  791.7	  559.6	 5550.0	...
10096819	  791.7	  559.2	 5549.0	...
10096820	  791.7	  559.1	 5548.0	...
10096821	  791.7	  559.2	 5549.0	...
10096822	  791.7	  559.4	 5547.0	...
10096823	  792.4	  559.2	 5543.0	...
10096824	  793.0	  559.0	 5541.0	...
10096825	  793.5	  558.4	 5547.0	...
10096826	  793.3	  557.8	 5553.0	...
10096827	  793.2	  557.1	 5556.0	...
10096828	  793.2	  556.8	 5554.0	...
10096829	  792.5	  556.3	 5552.0	...
10096830	  791.8	  556.0	 5553.0	...
10096831	  791.4	  557.3	 5553.0	...
10096832	  791.9	  558.9	 5548.0	...
10096833	  792.4	  560.2	 5542.0	...
10096834	  792.4	  560.0	 5537.0	...
10096835	  792.3	  559.8	 5536.0	...
10096836	  792.2	  559.1	 5535.0	...
10096837	  792.5	  558.2	 5537.0	...
10096838	  792.8	  557.3	 5538.0	...
10096839	  793.3	  557.2	 5539.0	...
10096840	  793.6	  558.4	 5533.0	...
10096841	  793.4	  559.7	 5528.0	...
10096842	  793.1	  560.3	 5523.0	...
10096843	  792.6	  559.6	 5521.0	...
10096844	  792.8	  558.6	 5520.0	...
10096845	  793.0	  558.4	 5519.0	...
10096846	  793.1	  557.9	 5519.0	...
10096847	  792.9	  557.7	 5520.0	...
10096848	  792.8	  557.9	 5520.0	...
10096849	  792.7	  558.7	 5520.0	...
10096850	  792.7	  559.5	 5520.0	...
10096851	  792.7	  559.6	 5524.0	...
10096852	  792.3	  559.4	 5529.0	...
10096853	  792.0	  559.2	 5534.0	...
10096854	  792.3	  559.2	 5529.0	...
10096855	  792.9	  559.2	 5522.0	...
10096856	  793.5	  559.1	 5515.0	...
10096857	  793.5	  559.2	 5511.0	...
10096858	  793.7	  559.3	 5511.0	...
10096859	  794.0	  559.7	 5510.0	...
10096860	  793.7	  560.1	 5510.0	...
10096861	  793.1	  560.8	 5509.0	...
10096862	  792.8	  561.2	 5506.0	...
10096863	  793.1	  561.5	 5503.0	...
10096864	  793.5	  561.4	 5499.0	...
10096865	  793.6	  561.6	 5496.0	...
10096866	  793.7	  561.7	 5496.0	...
10096867	  794.0	  561.5	 5495.0	...
10096868	  794.3	  560.9	 5494.0	...
10096869	  794.6	  559.7	 5493.0	...
10096870	  794.6	  558.9	 5495.0	...
10096871	  794.4	  558.4	 5497.0	...
10096872	  794.2	  558.4	 5499.0	...
10096873	  794.3	  559.0	 5495.0	...
10096874	  794.7	  560.0	 5492.0	...
10096875	  794.8	  561.2	 5487.0	...
10096876	  794.4	  561.6	 5485.0	...
10096877	  793.8	  561.1	 5484.0	...
10096878	  793.4	  560.5	 5483.0	...
10096879	  793.3	  559.6	 5486.0	...
10096880	  793.2	  559.4	 5491.0	...
10096881	  793.1	  559.9	 5497.0	...
10096882	  792.9	  560.7	 5499.0	...
10096883	  792.6	  561.5	 5495.0	...
10096884	  792.2	  561.5	 5491.0	...
10096885	  791.9	  561.4	 5486.0	...
10096886	  791.6	  561.4	 5486.0	...
10096887	  791.4	  561.2	 5486.0	...
10096888	  791.2	  560.3	 5486.0	...
10096889	  791.8	  559.4	 5486.0	...
10096890	  792.4	  558.7	 5485.0	...
10096891	  793.0	  558.8	 5484.0	...
10096892	  792.6	  559.3	 5483.0	...
10096893	  792.2	  559.8	 5482.0	...
10096894	  792.3	  560.1	 5482.0	...
10096895	  792.6	  560.2	 5481.0	...
10096896	  793.0	  560.6	 5481.0	...
10096897	  793.1	  561.0	 5480.0	...
10096898	  793.0	  561.0	 5479.0	...
10096899	  792.8	  560.6	 5483.0	...
10096900	  792.7	  560.6	 5488.0	...
10096901	  791.9	  560.8	 5489.0	...
10096902	  791.1	  561.0	 5485.0	...
10096903	  790.6	  560.7	 5481.0	...
10096904	  791.0	  560.2	 5482.0	...
10096905	  791.2	  560.3	 5485.0	...
10096906	  790.8	  560.7	 5486.0	...
10096907	  790.5	  561.1	 5484.0	...
10096908	  791.6	  561.1	 5486.0	...
10096909	  792.8	  561.1	 5488.0	...
MSG	10096910 0000 _ Number On
10096910	  792.5	  561.1	 5490.0	...
10096911	  791.1	  560.8	 5488.0	...
10096912	  789.8	  560.5	 5486.0	...
10096913	  789.9	  559.9	 5485.0	...
10096914	  790.1	  559.7	 5485.0	...
10096915	  790.2	  559.5	 5485.0	...
10096916	  790.2	  559.3	 5484.0	...
10096917	  789.8	  559.4	 5484.0	...
10096918	  789.3	  559.5	 5483.0	...
10096919	  788.9	  560.0	 5483.0	...
10096920	  789.2	  560.4	 5482.0	...
10096921	  789.9	  559.8	 5482.0	...
10096922	  790.5	  558.8	 5483.0	...
10096923	  791.2	  559.0	 5485.0	...
10096924	  791.4	  560.3	 5482.0	...
10096925	  791.1	  561.5	 5480.0	...
10096926	  790.7	  561.2	 5479.0	...
10096927	  790.2	  561.3	 5480.0	...
10096928	  790.2	  561.3	 5480.0	...
10096929	  790.2	  561.6	 5477.0	...
10096930	  790.2	  561.5	 5476.0	...
10096931	  790.2	  561.4	 5474.0	...
10096932	  790.1	  561.2	 5474.0	...
10096933	  789.9	  560.6	 5474.0	...
10096934	  789.6	  560.2	 5474.0	...
10096935	  789.1	  559.7	 5474.0	...
10096936	  788.9	  559.4	 5479.0	...
10096937	  788.7	  559.1	 5484.0	...
10096938	  789.0	  558.5	 5489.0	...
10096939	  789.3	  558.0	 5486.0	...
10096940	  790.2	  558.4	 5482.0	...
10096941	  791.1	  559.4	 5479.0	...
10096942	  791.3	  560.3	 5480.0	...
10096943	  790.8	  560.0	 5479.0	...
10096944	  790.9	  559.4	 5478.0	...
10096945	  791.4	  558.7	 5477.0	...
10096946	  791.9	  558.2	 5476.0	...
10096947	  791.2	  558.1	 5472.0	...
10096948	  790.5	  558.1	 5469.0	...
10096949	  789.9	  558.1	 5469.0	...
10096950	  790.1	  557.9	 5468.0	...
10096951	  790.4	  557.8	 5467.0	...
10096952	  790.7	  557.7	 5467.0	...
10096953	  790.8	  557.4	 5468.0	...
10096954	  790.7	  557.2	 5469.0	...
10096955	  790.7	  557.7	 5469.0	...
10096956	  790.6	  558.5	 5470.0	...
10096957	  790.5	  559.3	 5472.0	...
10096958	  790.9	  558.9	 5471.0	...
10096959	  791.3	  558.0	 5469.0	...
10096960	  791.8	  557.0	 5467.0	...
10096961	  791.7	  556.7	 5468.0	...
10096962	  791.7	  556.8	 5469.0	...
10096963	  791.2	  557.2	 5470.0	...
10096964	  790.7	  557.5	 5473.0	...
10096965	  790.8	  557.7	 5479.0	...
10096966	  791.5	  557.6	 5485.0	...
10096967	  792.3	  557.2	 5488.0	...
10096968	  792.4	  556.9	 5486.0	...
10096969	  792.0	  557.2	 5483.0	...
10096970	  791.5	  557.7	 5480.0	...
10096971	  791.4	  558.2	 5479.0	...
10096972	  791.7	  558.0	 5479.0	...
10096973	  792.0	  557.7	 5479.0	...
10096974	  790.9	  557.4	 5481.0	...
10096975	  789.9	  556.7	 5484.0	...
10096976	  789.0	  556.3	 5484.0	...
10096977	  789.3	  555.9	 5481.0	...
10096978	  789.4	  555.9	 5475.0	...
10096979	  789.4	  555.9	 5472.0	...
10096980	  789.9	  555.9	 5468.0	...
10096981	  790.5	  555.8	 5465.0	...
10096982	  791.3	  556.2	 5463.0	...
10096983	  791.4	  556.7	 5463.0	...
10096984	  791.8	  556.7	 5463.0	...
10096985	  792.0	  555.9	 5463.0	...
10096986	  791.5	  555.3	 5466.0	...
10096987	  790.9	  555.3	 5470.0	...
10096988	  790.2	  555.5	 5473.0	...
10096989	  790.0	  555.5	 5474.0	...
10096990	  790.3	  556.0	 5474.0	...
10096991	  790.7	  556.6	 5473.0	...
10096992	  791.1	  556.9	 5472.0	...
10096993	  791.1	  556.4	 5472.0	...
10096994	  791.0	  555.8	 5474.0	...
10096995	  790.6	  555.5	 5477.0	...
10096996	  790.3	  555.2	 5478.0	...
10096997	  790.4	  555.4	 5478.0	...
10096998	  790.8	  555.7	 5476.0	...
10096999	  791.2	  555.8	 5475.0	...
10097000	  791.2	  555.6	 5475.0	...
10097001	  791.2	  556.1	 5476.0	...
10097002	  791.2	  556.8	 5477.0	...
10097003	  790.9	  557.3	 5479.0	...
10097004	  790.3	  557.2	 5480.0	...
10097005	  789.7	  557.0	 5481.0	...
10097006	  789.8	  556.7	 5482.0	...
10097007	  790.8	  556.6	 5481.0	...
10097008	  791.8	  556.6	 5479.0	...
10097009	  792.2	  555.7	 5478.0	...
10097010	  791.7	  554.6	 5477.0	...
10097011	  790.9	  554.6	 5482.0	...
10097012	  790.3	  555.7	 5486.0	...
10097013	  790.0	  556.7	 5490.0	...
10097014	  789.9	  555.5	 5489.0	...
10097015	  789.9	  554.3	 5488.0	...
10097016	  790.2	  553.2	 5488.0	...
10097017	  790.6	  553.3	 5489.0	...
10097018	  790.8	  553.5	 5490.0	...
10097019	  790.8	  553.5	 5491.0	...
10097020	  790.7	  553.5	 5490.0	...
10097021	  790.5	  553.6	 5488.0	...
10097022	  790.2	  553.8	 5486.0	...
10097023	  790.1	  554.2	 5486.0	...
10097024	  790.1	  554.4	 5488.0	...
10097025	  790.6	  554.5	 5493.0	...
10097026	  790.9	  553.5	 5498.0	...
10097027	  791.5	  552.5	 5505.0	...
10097028	  791.5	  551.2	 5510.0	...
10097029	  791.0	  550.9	 5515.0	...
10097030	  790.3	  551.4	 5514.0	...
10097031	  789.7	  552.4	 5516.0	...
10097032	  790.9	  553.0	 5517.0	...
10097033	  792.1	  553.1	 5517.0	...
10097034	  792.7	  553.6	 5517.0	...
10097035	  792.2	  554.2	 5516.0	...
10097036	  791.7	  554.7	 5516.0	...
10097037	  791.8	  554.8	 5515.0	...
10097038	  791.5	  554.1	 5512.0	...
10097039	  791.2	  553.2	 5509.0	...
10097040	  791.3	  552.2	 5506.0	...
10097041	  791.5	  551.9	 5505.0	...
10097042	  791.8	  551.6	 5504.0	...
10097043	  791.6	  551.1	 5509.0	...
10097044	  790.7	  551.1	 5516.0	...
10097045	  789.9	  551.7	 5523.0	...
10097046	  789.5	  552.5	 5526.0	...
10097047	  790.2	  553.1	 5527.0	...
10097048	  790.9	  553.1	 5531.0	...
10097049	  791.4	  553.1	 5534.0	...
10097050	  791.6	  553.1	 5533.0	...
10097051	  791.6	  552.9	 5528.0	...
10097052	  791.3	  552.7	 5525.0	...
10097053	  790.7	  552.4	 5527.0	...
10097054	  790.4	  552.3	 5532.0	...
10097055	  790.2	  552.2	 5534.0	...
10097056	  790.3	  552.1	 5535.0	...
10097057	  790.5	  552.2	 5534.0	...
10097058	  790.8	  552.4	 5533.0	...
10097059	  790.8	  552.6	 5533.0	...
10097060	  790.7	  552.7	 5533.0	...
10097061	  790.8	  552.4	 5533.0	...
10097062	  791.0	  552.2	 5533.0	...
10097063	  791.1	  552.1	 5539.0	...
10097064	  790.9	  552.1	 5546.0	...
10097065	  790.7	  551.4	 5551.0	...
10097066	  790.8	  550.6	 5545.0	...
10097067	  791.0	  550.7	 5540.0	...
10097068	  791.2	  551.7	 5542.0	...
10097069	  791.2	  552.9	 5548.0	...
10097070	  791.0	  553.2	 5553.0	...
10097071	  790.9	  553.4	 5551.0	...
10097072	  790.8	  553.5	 5548.0	...
10097073	  790.4	  553.6	 5549.0	...
10097074	  789.9	  553.6	 5550.0	...
10097075	  789.3	  552.3	 5553.0	...
10097076	  789.2	  551.0	 5555.0	...
10097077	  789.2	  549.7	 5560.0	...
10097078	  789.5	  549.8	 5564.0	...
10097079	  789.8	  549.8	 5568.0	...
10097080	  790.1	  549.7	 5569.0	...
10097081	  790.1	  549.6	 5567.0	...
10097082	  790.0	  549.5	 5564.0	...
10097083	  789.7	  549.4	 5565.0	...
10097084	  789.4	  549.3	 5570.0	...
10097085	  789.3	  549.3	 5574.0	...
10097086	  789.1	  549.3	 5573.0	...
10097087	  788.6	  549.1	 5572.0	...
10097088	  787.3	  548.9	 5578.0	...
10097089	  786.2	  548.8	 5586.0	...
10097090	  786.2	  548.9	 5590.0	...
10097091	  787.0	  548.8	 5587.0	...
10097092	  787.9	  548.6	 5589.0	...
10097093	  787.9	  549.0	 5595.0	...
10097094	  787.9	  549.4	 5600.0	...
10097095	  786.9	  549.9	 5600.0	...
10097096	  785.7	  550.1	 5603.0	...
10097097	  784.5	  550.0	 5605.0	...
10097098	  784.8	  549.8	 5606.0	...
10097099	  784.9	  549.6	 5606.0	...
10097100	  785.0	  549.6	 5605.0	...
10097101	  784.7	  549.5	 5608.0	...
10097102	  785.0	  549.4	 5610.0	...
10097103	  785.9	  549.2	 5613.0	...
10097104	  786.7	  549.6	 5614.0	...
10097105	  787.7	  550.0	 5616.0	...
10097106	  788.1	  550.5	 5619.0	...
10097107	  788.2	  550.2	 5619.0	...
10097108	  787.8	  549.7	 5623.0	...
10097109	  786.7	  549.1	 5626.0	...
10097110	  785.9	  548.8	 5627.0	...
10097111	  785.1	  549.0	 5626.0	...
10097112	  784.9	  549.4	 5626.0	...
10097113	  785.1	  549.0	 5633.0	...
10097114	  785.9	  548.4	 5639.0	...
10097115	  786.8	  547.8	 5645.0	...
10097116	  786.3	  548.4	 5651.0	...
10097117	  785.3	  549.5	 5657.0	...
10097118	  784.4	  550.7	 5662.0	...
10097119	  784.5	  550.7	 5662.0	...
10097120	  784.6	  550.1	 5659.0	...
10097121	  784.8	  549.6	 5658.0	...
10097122	  785.3	  549.5	 5656.0	...
10097123	  785.8	  549.9	 5655.0	...
10097124	  785.9	  550.4	 5655.0	...
10097125	  785.6	  550.1	 5650.0	...
10097126	  785.6	  549.2	 5644.0	...
10097127	  786.2	  547.9	 5639.0	...
10097128	  786.9	  547.5	 5641.0	...
10097129	  787.0	  547.5	 5650.0	...
10097130	  786.8	  548.1	 5659.0	...
10097131	  786.6	  548.8	 5667.0	...
10097132	  786.4	  548.6	 5669.0	...
10097133	  786.0	  548.2	 5671.0	...
10097134	  785.9	  548.2	 5674.0	...
10097135	  786.0	  548.7	 5674.0	...
10097136	  786.3	  548.9	 5672.0	...
10097137	  786.2	  548.7	 5669.0	...
10097138	  786.2	  549.3	 5669.0	...
10097139	  785.9	  550.3	 5674.0	...
10097140	  785.5	  550.6	 5680.0	...
10097141	  785.1	  549.8	 5684.0	...
10097142	  785.2	  549.0	 5682.0	...
10097143	  785.3	  549.1	 5683.0	...
10097144	  785.3	  549.3	 5686.0	...
10097145	  785.2	  549.6	 5688.0	...
10097146	  785.1	  549.6	 5688.0	...
10097147	  784.9	  549.1	 5687.0	...
10097148	  785.0	  548.6	 5686.0	...
10097149	  785.0	  547.9	 5687.0	...
10097150	  785.2	  547.7	 5689.0	...
10097151	  785.3	  547.5	 5690.0	...
10097152	  785.5	  547.5	 5690.0	...
10097153	  785.7	  547.7	 5694.0	...
10097154	  785.2	  548.0	 5701.0	...
10097155	  784.6	  548.4	 5708.0	...
10097156	  784.2	  548.5	 5710.0	...
10097157	  784.4	  548.6	 5712.0	...
10097158	  784.6	  548.9	 5715.0	...
10097159	  784.6	  549.3	 5717.0	...
10097160	  784.6	  549.5	 5718.0	...
10097161	  784.5	  549.6	 5721.0	...
10097162	  784.4	  549.9	 5725.0	...
10097163	  784.7	  550.1	 5728.0	...
10097164	  784.9	  549.6	 5727.0	...
10097165	  785.2	  549.0	 5728.0	...
10097166	  785.1	  548.5	 5731.0	...
10097167	  785.0	  548.6	 5725.0	...
10097168	  784.5	  548.3	 5718.0	...
10097169	  784.0	  547.2	 5713.0	...
10097170	  783.9	  546.0	 5718.0	...
10097171	  783.9	  545.6	 5724.0	...
10097172	  784.0	  546.0	 5728.0	...
10097173	  784.0	  546.4	 5729.0	...
10097174	  784.1	  546.5	 5731.0	...
10097175	  784.2	  546.6	 5732.0	...
10097176	  784.3	  546.6	 5732.0	...
10097177	  784.3	  546.6	 5733.0	...
10097178	  784.3	  546.6	 5735.0	...
10097179	  784.4	  546.5	 5739.0	...
10097180	  784.6	  546.4	 5742.0	...
10097181	  785.1	  546.6	 5743.0	...
10097182	  785.5	  546.9	 5748.0	...
10097183	  785.6	  547.1	 5754.0	...
10097184	  785.3	  547.1	 5762.0	...
10097185	  784.9	  547.1	 5764.0	...
10097186	  784.8	  547.0	 5768.0	...
10097187	  784.3	  547.1	 5772.0	...
10097188	  783.8	  547.2	 5776.0	...
10097189	  783.2	  546.8	 5778.0	...
10097190	  783.1	  546.2	 5773.0	...
10097191	  783.4	  546.0	 5769.0	...
10097192	  783.8	  546.3	 5771.0	...
10097193	  784.5	  546.0	 5777.0	...
10097194	  784.7	  545.3	 5779.0	...
10097195	  784.2	  544.9	 5776.0	...
10097196	  783.5	  545.1	 5775.0	...
10097197	  783.0	  545.2	 5778.0	...
10097198	  783.8	  546.1	 5783.0	...
10097199	  784.6	  547.1	 5785.0	...
10097200	  785.0	  548.2	 5791.0	...
10097201	  784.5	  547.7	 5796.0	...
10097202	  783.8	  547.1	 5802.0	...
10097203	  783.1	  546.7	 5803.0	...
10097204	  782.7	  546.8	 5803.0	...
10097205	  782.7	  546.8	 5801.0	...
10097206	  782.8	  546.0	 5798.0	...
10097207	  782.8	  545.2	 5799.0	...
10097208	  783.0	  544.8	 5801.0	...
10097209	  783.7	  545.0	 5804.0	...
10097210	  784.3	  544.7	 5805.0	...
10097211	  784.5	  544.1	 5803.0	...
10097212	  784.7	  543.5	 5800.0	...
10097213	  784.9	  543.5	 5797.0	...
10097214	  784.8	  543.5	 5797.0	...
MSG	10097215 0000 _ Number Off
10097215	  784.3	  543.8	 5797.0	...
10097216	  783.4	  544.5	 5800.0	...
10097217	  782.8	  545.3	 5803.0	...
10097218	  783.0	  545.5	 5805.0	...
10097219	  783.6	  545.6	 5804.0	...
10097220	  784.2	  545.3	 5802.0	...
10097221	  784.0	  545.3	 5802.0	...
10097222	  783.5	  545.3	 5802.0	...
10097223	  781.8	  545.4	 5808.0	...
10097224	  780.1	  545.7	 5814.0	...
10097225	  777.7	  545.3	 5819.0	...
10097226	  776.3	  544.3	 5818.0	...
10097227	  773.7	  543.5	 5817.0	...
10097228	  771.3	  543.3	 5817.0	...
10097229	  768.7	  543.0	 5822.0	...
10097230	  767.6	  542.5	 5828.0	...
10097231	  767.3	  541.6	 5834.0	...
10097232	  767.5	  541.4	 5836.0	...
10097233	  767.7	  541.3	 5837.0	...
10097234	  768.0	  541.4	 5836.0	...
10097235	  767.8	  540.7	 5837.0	...
10097236	  767.7	  539.7	 5835.0	...
10097237	  767.9	  538.6	 5833.0	...
10097238	  768.3	  538.4	 5831.0	...
10097239	  768.7	  538.2	 5838.0	...
10097240	  768.7	  538.2	 5845.0	...
10097241	  768.8	  538.3	 5851.0	...
10097242	  768.9	  539.0	 5850.0	...
10097243	  768.8	  539.7	 5849.0	...
10097244	  768.6	  540.3	 5849.0	...
10097245	  768.4	  540.3	 5849.0	...
10097246	  768.2	  541.1	 5851.0	...
10097247	  768.1	  541.9	 5854.0	...
10097248	  767.9	  542.4	 5856.0	...
10097249	  767.7	  541.9	 5857.0	...
10097250	  768.2	  541.2	 5857.0	...
10097251	  768.9	  540.6	 5858.0	...
10097252	  769.8	  539.9	 5859.0	...
10097253	  769.9	  539.7	 5860.0	...
10097254	  769.7	  539.7	 5860.0	...
10097255	  769.3	  540.0	 5858.0	...
10097256	  768.9	  540.1	 5856.0	...
10097257	  768.8	  540.0	 5854.0	...
10097258	  769.1	  539.9	 5855.0	...
10097259	  769.4	  539.8	 5856.0	...
10097260	  769.6	  539.8	 5858.0	...
10097261	  769.6	  539.9	 5860.0	...
10097262	  769.5	  539.9	 5862.0	...
10097263	  769.5	  540.0	 5866.0	...
10097264	  769.3	  540.1	 5871.0	...
10097265	  768.9	  540.0	 5875.0	...
10097266	  768.7	  539.6	 5877.0	...
10097267	  768.5	  539.2	 5877.0	...
10097268	  768.3	  539.1	 5882.0	...
10097269	  767.9	  539.2	 5887.0	...
10097270	  767.6	  539.9	 5889.0	...
10097271	  767.6	  540.7	 5887.0	...
10097272	  768.2	  540.6	 5884.0	...
10097273	  768.7	  539.9	 5883.0	...
10097274	  769.6	  539.8	 5882.0	...
10097275	  770.1	  540.5	 5883.0	...
10097276	  770.6	  540.9	 5884.0	...
10097277	  770.4	  540.4	 5885.0	...
10097278	  770.2	  539.9	 5886.0	...
10097279	  770.1	  539.7	 5888.0	...
10097280	  769.4	  539.7	 5889.0	...
10097281	  768.6	  539.6	 5890.0	...
10097282	  767.9	  539.9	 5889.0	...
10097283	  768.0	  540.4	 5889.0	...
10097284	  768.1	  540.6	 5888.0	...
10097285	  768.2	  540.4	 5888.0	...
10097286	  768.1	  539.8	 5889.0	...
10097287	  768.0	  539.3	 5891.0	...
10097288	  768.2	  538.7	 5892.0	...
10097289	  768.6	  538.3	 5892.0	...
10097290	  769.2	  538.8	 5891.0	...
10097291	  769.7	  539.7	 5890.0	...
10097292	  769.9	  540.7	 5893.0	...
10097293	  769.9	  540.7	 5897.0	...
10097294	  769.4	  540.7	 5900.0	...
10097295	  768.9	  540.6	 5901.0	...
10097296	  768.8	  540.5	 5903.0	...
10097297	  769.0	  540.3	 5904.0	...
10097298	  769.2	  540.2	 5903.0	...
10097299	  769.2	  540.2	 5901.0	...
10097300	  769.4	  540.2	 5899.0	...
10097301	  769.9	  540.2	 5897.0	...
10097302	  770.3	  539.8	 5899.0	...
10097303	  770.4	  539.6	 5902.0	...
10097304	  770.2	  539.4	 5907.0	...
10097305	  770.0	  539.7	 5908.0	...
10097306	  769.8	  539.6	 5909.0	...
10097307	  769.3	  539.7	 5914.0	...
10097308	  768.9	  539.7	 5918.0	...
10097309	  768.5	  539.6	 5923.0	...
10097310	  768.4	  539.4	 5922.0	...
10097311	  768.3	  539.3	 5922.0	...
10097312	  768.3	  539.4	 5922.0	...
10097313	  768.3	  539.4	 5922.0	...
10097314	  768.2	  539.4	 5922.0	...
10097315	  768.4	  539.2	 5921.0	...
10097316	  768.7	  539.1	 5921.0	...
10097317	  768.9	  539.0	 5920.0	...
10097318	  769.1	  539.3	 5918.0	...
10097319	  769.6	  539.4	 5917.0	...
10097320	  770.3	  539.6	 5915.0	...
10097321	  770.6	  539.5	 5915.0	...
10097322	  770.3	  539.5	 5916.0	...
10097323	  769.6	  539.7	 5917.0	...
10097324	  768.7	  539.9	 5920.0	...
10097325	  767.9	  539.8	 5924.0	...
10097326	  767.7	  539.7	 5928.0	...
10097327	  768.2	  539.9	 5930.0	...
10097328	  768.7	  540.4	 5931.0	...
10097329	  768.6	  540.1	 5931.0	...
10097330	  768.4	  539.3	 5931.0	...
10097331	  768.3	  539.8	 5931.0	...
10097332	  768.5	  541.2	 5935.0	...
10097333	  768.7	  542.7	 5939.0	...
10097334	  768.8	  542.8	 5943.0	...
10097335	  769.4	  543.2	 5942.0	...
10097336	  769.9	  543.6	 5942.0	...
10097337	  769.7	  543.8	 5940.0	...
10097338	  768.3	  543.7	 5938.0	...
10097339	  766.7	  542.6	 5936.0	...
10097340	  767.2	  541.4	 5936.0	...
10097341	  768.4	  540.3	 5939.0	...
10097342	  769.8	  540.5	 5941.0	...
10097343	  769.7	  541.0	 5944.0	...
10097344	  769.3	  541.5	 5945.0	...
10097345	  769.0	  541.8	 5945.0	...
10097346	  768.8	  542.0	 5946.0	...
10097347	  768.7	  541.4	 5946.0	...
10097348	  768.3	  540.7	 5947.0	...
10097349	  768.0	  540.3	 5947.0	...
10097350	  767.5	  541.0	 5947.0	...
10097351	  767.4	  542.4	 5943.0	...
10097352	  767.0	  543.2	 5940.0	...
10097353	  766.7	  543.4	 5942.0	...
10097354	  766.8	  542.9	 5948.0	...
10097355	  767.2	  542.6	 5955.0	...
10097356	  768.0	  542.5	 5955.0	...
10097357	  768.3	  542.4	 5955.0	...
10097358	  768.4	  541.7	 5954.0	...
10097359	  768.0	  541.1	 5959.0	...
10097360	  768.3	  541.4	 5964.0	...
10097361	  768.8	  542.5	 5968.0	...
10097362	  769.9	  543.6	 5964.0	...
10097363	  770.4	  543.7	 5958.0	...
10097364	  770.8	  543.8	 5954.0	...
10097365	  770.5	  544.0	 5954.0	...
10097366	  770.1	  543.9	 5956.0	...
10097367	  769.8	  543.4	 5959.0	...
10097368	  769.8	  542.8	 5959.0	...
10097369	  770.0	  542.7	 5956.0	...
10097370	  770.0	  542.7	 5956.0	...
10097371	  770.0	  542.7	 5955.0	...
10097372	  769.9	  542.3	 5956.0	...
10097373	  769.7	  541.9	 5956.0	...
10097374	  769.5	  541.5	 5956.0	...
10097375	  769.2	  541.8	 5953.0	...
10097376	  769.0	  542.0	 5950.0	...
10097377	  769.4	  542.1	 5946.0	...
10097378	  770.0	  541.7	 5946.0	...
10097379	  770.7	  541.5	 5944.0	...
10097380	  770.7	  541.4	 5943.0	...
10097381	  770.7	  541.4	 5941.0	...
10097382	  770.6	  541.3	 5945.0	...
10097383	  770.6	  541.1	 5950.0	...
10097384	  770.9	  540.9	 5954.0	...
10097385	  771.1	  540.7	 5955.0	...
10097386	  771.3	  540.6	 5956.0	...
10097387	  770.6	  540.6	 5957.0	...
10097388	  770.1	  541.7	 5956.0	...
10097389	  769.6	  542.8	 5957.0	...
10097390	  769.6	  543.8	 5957.0	...
10097391	  769.0	  544.0	 5958.0	...
10097392	  768.4	  544.1	 5958.0	...
10097393	  768.1	  544.1	 5959.0	...
10097394	  768.6	  544.0	 5960.0	...
10097395	  769.0	  543.7	 5963.0	...
10097396	  769.5	  543.2	 5964.0	...
10097397	  770.2	  542.7	 5964.0	...
10097398	  770.8	  542.7	 5965.0	...
10097399	  771.2	  542.9	 5966.0	...
10097400	  771.1	  542.8	 5958.0	...
10097401	  770.9	  542.3	 5949.0	...
10097402	  770.8	  542.4	 5944.0	...
10097403	  770.6	  543.0	 5949.0	...
10097404	  770.4	  543.7	 5953.0	...
10097405	  770.2	  543.6	 5953.0	...
10097406	  770.5	  543.4	 5953.0	...
10097407	  770.8	  543.3	 5953.0	...
10097408	  770.6	  543.4	 5953.0	...
10097409	  770.2	  543.5	 5952.0	...
10097410	  769.5	  543.5	 5947.0	...
10097411	  769.2	  543.4	 5942.0	...
10097412	  769.8	  543.1	 5938.0	...
10097413	  770.6	  542.8	 5939.0	...
MSG	10097414 0000 _ Number On
10097414	  771.5	  543.2	 5940.0	...
10097415	  771.6	  544.4	 5941.0	...
10097416	  771.8	  545.6	 5942.0	...
10097417	  771.8	  546.3	 5940.0	...
10097418	  771.6	  546.4	 5938.0	...
10097419	  771.1	  545.2	 5937.0	...
10097420	  770.8	  543.8	 5939.0	...
10097421	  770.5	  542.8	 5941.0	...
10097422	  770.5	  543.2	 5943.0	...
10097423	  770.7	  543.7	 5942.0	...
10097424	  771.0	  543.8	 5940.0	...
10097425	  771.3	  543.8	 5937.0	...
10097426	  770.9	  543.8	 5933.0	...
10097427	  770.3	  543.7	 5933.0	...
10097428	  769.6	  543.6	 5933.0	...
10097429	  769.7	  544.1	 5935.0	...
10097430	  769.9	  544.8	 5935.0	...
10097431	  770.2	  545.4	 5936.0	...
10097432	  770.2	  545.5	 5938.0	...
10097433	  769.9	  545.8	 5932.0	...
10097434	  769.6	  546.4	 5925.0	...
10097435	  769.3	  547.2	 5921.0	...
10097436	  769.4	  547.9	 5924.0	...
10097437	  769.9	  548.1	 5927.0	...
10097438	  769.9	  548.0	 5926.0	...
10097439	  769.8	  548.1	 5925.0	...
10097440	  770.2	  548.1	 5921.0	...
10097441	  770.9	  547.7	 5917.0	...
10097442	  771.6	  547.2	 5913.0	...
10097443	  772.2	  546.8	 5911.0	...
10097444	  772.8	  546.7	 5909.0	...
10097445	  773.5	  546.4	 5908.0	...
10097446	  772.7	  545.8	 5911.0	...
10097447	  772.0	  545.2	 5914.0	...
10097448	  771.5	  544.9	 5917.0	...
10097449	  771.7	  545.1	 5920.0	...
10097450	  771.6	  545.3	 5922.0	...
10097451	  771.3	  545.5	 5926.0	...
10097452	  769.8	  545.0	 5927.0	...
10097453	  768.4	  544.4	 5928.0	...
10097454	  767.9	  544.4	 5928.0	...
10097455	  768.5	  544.9	 5925.0	...
10097456	  769.4	  546.1	 5919.0	...
10097457	  769.8	  546.8	 5913.0	...
10097458	  770.7	  546.5	 5909.0	...
10097459	  771.5	  545.6	 5911.0	...
10097460	  771.7	  544.9	 5913.0	...
10097461	  771.2	  545.3	 5910.0	...
10097462	  770.7	  546.6	 5904.0	...
10097463	  770.4	  547.7	 5898.0	...
10097464	  770.3	  548.5	 5896.0	...
10097465	  770.0	  547.7	 5894.0	...
10097466	  769.9	  547.0	 5893.0	...
10097467	  769.8	  547.2	 5894.0	...
10097468	  769.8	  548.1	 5896.0	...
10097469	  770.2	  548.3	 5899.0	...
10097470	  770.9	  547.6	 5899.0	...
10097471	  771.6	  547.0	 5898.0	...
10097472	  772.0	  547.3	 5888.0	...
10097473	  772.0	  547.7	 5875.0	...
10097474	  772.0	  548.1	 5862.0	...
10097475	  771.8	  548.4	 5865.0	...
10097476	  771.7	  548.8	 5870.0	...
10097477	  771.5	  549.0	 5876.0	...
10097478	  771.4	  549.0	 5874.0	...
10097479	  771.7	  548.7	 5875.0	...
10097480	  772.1	  548.6	 5874.0	...
10097481	  772.6	  549.0	 5873.0	...
10097482	  772.7	  549.4	 5871.0	...
10097483	  772.8	  549.7	 5869.0	...
10097484	  772.8	  549.8	 5868.0	...
10097485	  772.7	  549.8	 5869.0	...
10097486	  772.6	  549.6	 5872.0	...
10097487	  772.6	  549.5	 5870.0	...
10097488	  772.7	  548.7	 5861.0	...
10097489	  772.8	  547.8	 5852.0	...
10097490	  773.1	  547.4	 5845.0	...
10097491	  773.6	  547.7	 5843.0	...
10097492	  774.1	  548.0	 5842.0	...
10097493	  774.2	  548.0	 5843.0	...
10097494	  774.1	  548.1	 5844.0	...
10097495	  774.1	  548.1	 5843.0	...
10097496	  774.0	  548.5	 5842.0	...
10097497	  774.0	  548.9	 5839.0	...
10097498	  773.9	  549.2	 5836.0	...
10097499	  774.9	  549.0	 5829.0	...
10097500	  775.9	  549.8	 5825.0	...
10097501	  776.9	  550.6	 5821.0	...
10097502	  776.7	  551.1	 5822.0	...
10097503	  776.4	  549.2	 5823.0	...
10097504	  776.1	  547.3	 5823.0	...
10097505	  775.9	  545.6	 5822.0	...
10097506	  776.2	  545.4	 5822.0	...
10097507	  776.6	  547.0	 5822.0	...
10097508	  776.7	  548.7	 5823.0	...
10097509	  776.6	  550.2	 5824.0	...
10097510	  776.2	  550.2	 5824.0	...
10097511	  776.1	  550.2	 5815.0	...
10097512	  775.6	  550.6	 5806.0	...
10097513	  775.3	  550.8	 5799.0	...
10097514	  775.1	  550.9	 5801.0	...
10097515	  775.5	  550.9	 5798.0	...
10097516	  775.8	  550.8	 5793.0	...
10097517	  775.9	  550.6	 5788.0	...
10097518	  776.0	  550.4	 5787.0	...
10097519	  776.1	  550.1	 5786.0	...
10097520	  776.3	  550.0	 5785.0	...
10097521	  776.3	  550.6	 5783.0	...
10097522	  776.3	  551.2	 5782.0	...
10097523	  776.6	  551.5	 5782.0	...
10097524	  777.0	  550.9	 5778.0	...
10097525	  777.2	  550.4	 5771.0	...
10097526	  776.9	  550.1	 5765.0	...
10097527	  776.7	  550.2	 5763.0	...
10097528	  776.7	  550.3	 5764.0	...
10097529	  776.2	  550.6	 5768.0	...
10097530	  775.5	  550.7	 5772.0	...
10097531	  775.2	  550.6	 5771.0	...
10097532	  775.7	  550.4	 5767.0	...
10097533	  776.1	  550.4	 5763.0	...
10097534	  775.9	  550.6	 5765.0	...
10097535	  775.6	  550.9	 5767.0	...
10097536	  776.2	  551.0	 5765.0	...
10097537	  777.0	  550.9	 5762.0	...
10097538	  777.0	  550.8	 5759.0	...
10097539	  776.2	  550.9	 5763.0	...
10097540	  775.3	  551.3	 5767.0	...
10097541	  775.3	  551.6	 5771.0	...
10097542	  776.1	  551.5	 5770.0	...
10097543	  777.0	  551.8	 5764.0	...
10097544	  777.8	  551.9	 5759.0	...
10097545	  777.7	  552.2	 5751.0	...
10097546	  777.4	  552.0	 5748.0	...
10097547	  777.4	  552.3	 5744.0	...
10097548	  777.8	  552.8	 5743.0	...
10097549	  778.8	  553.1	 5742.0	...
10097550	  779.3	  553.5	 5742.0	...
10097551	  779.6	  553.6	 5742.0	...
10097552	  779.2	  553.0	 5741.0	...
10097553	  779.0	  552.2	 5740.0	...
10097554	  779.0	  550.8	 5738.0	...
10097555	  779.1	  550.2	 5737.0	...
10097556	  779.2	  549.6	 5737.0	...
10097557	  779.3	  549.7	 5735.0	...
10097558	  779.1	  550.2	 5733.0	...
10097559	  778.8	  550.4	 5732.0	...
10097560	  778.5	  550.6	 5729.0	...
10097561	  778.6	  550.6	 5724.0	...
10097562	  779.2	  550.5	 5719.0	...
10097563	  779.9	  550.3	 5717.0	...
10097564	  780.5	  549.9	 5717.0	...
10097565	  780.8	  550.5	 5719.0	...
10097566	  780.9	  551.4	 5720.0	...
10097567	  780.7	  552.5	 5723.0	...
10097568	  780.4	  552.7	 5726.0	...
10097569	  781.3	  552.6	 5723.0	...
10097570	  782.3	  551.6	 5718.0	...
10097571	  782.9	  550.8	 5711.0	...
10097572	  782.6	  550.7	 5709.0	...
10097573	  782.3	  551.4	 5707.0	...
10097574	  782.3	  552.0	 5705.0	...
10097575	  782.0	  552.2	 5704.0	...
10097576	  781.7	  553.1	 5701.0	...
10097577	  781.9	  553.9	 5699.0	...
10097578	  782.1	  554.4	 5697.0	...
10097579	  781.7	  554.3	 5703.0	...
10097580	  781.1	  554.4	 5709.0	...
10097581	  780.4	  554.7	 5712.0	...
10097582	  780.4	  554.8	 5706.0	...
10097583	  780.4	  555.1	 5700.0	...
10097584	  780.4	  555.3	 5697.0	...
10097585	  780.7	  555.5	 5696.0	...
10097586	  781.2	  555.1	 5696.0	...
10097587	  781.8	  554.6	 5695.0	...
10097588	  782.2	  554.2	 5692.0	...
10097589	  782.8	  554.1	 5688.0	...
10097590	  783.4	  553.8	 5687.0	...
10097591	  784.0	  553.5	 5689.0	...
10097592	  783.9	  553.0	 5690.0	...
10097593	  783.7	  552.8	 5690.0	...
10097594	  783.2	  552.6	 5690.0	...
10097595	  782.6	  552.7	 5691.0	...
10097596	  782.1	  553.4	 5691.0	...
10097597	  781.8	  554.0	 5691.0	...
10097598	  781.8	  554.5	 5691.0	...
10097599	  781.8	  554.5	 5692.0	...
10097600	  782.3	  554.6	 5693.0	...
10097601	  782.8	  554.8	 5692.0	...
10097602	  783.0	  554.4	 5693.0	...
10097603	  782.8	  553.7	 5694.0	...
10097604	  782.7	  553.0	 5693.0	...
10097605	  782.5	  552.8	 5691.0	...
10097606	  782.2	  553.3	 5690.0	...
10097607	  781.9	  554.0	 5690.0	...
10097608	  781.8	  554.1	 5690.0	...
10097609	  781.9	  553.6	 5691.0	...
10097610	  781.6	  553.1	 5692.0	...
10097611	  781.3	  553.0	 5692.0	...
10097612	  780.9	  553.0	 5691.0	...
10097613	  781.5	  552.8	 5691.0	...
10097614	  782.1	  552.7	 5691.0	...
10097615	  782.7	  552.7	 5689.0	...
10097616	  782.7	  552.9	 5687.0	...
10097617	  782.6	  552.4	 5683.0	...
10097618	  782.4	  551.9	 5681.0	...
10097619	  782.2	  552.5	 5680.0	...
10097620	  782.0	  553.7	 5680.0	...
10097621	  781.7	  554.7	 5682.0	...
10097622	  781.4	  554.6	 5686.0	...
10097623	  781.0	  554.6	 5690.0	...
10097624	  780.8	  553.8	 5692.0	...
10097625	  780.4	  552.9	 5692.0	...
10097626	  780.2	  551.9	 5693.0	...
10097627	  780.7	  551.8	 5691.0	...
10097628	  782.1	  551.9	 5689.0	...
10097629	  783.6	  552.0	 5687.0	...
10097630	  784.4	  552.1	 5687.0	...
10097631	  784.4	  552.0	 5680.0	...
10097632	  783.8	  552.2	 5673.0	...
10097633	  783.3	  552.7	 5667.0	...
10097634	  783.8	  553.0	 5667.0	...
10097635	  784.9	  553.0	 5668.0	...
10097636	  785.5	  552.7	 5667.0	...
10097637	  785.1	  552.8	 5667.0	...
10097638	  784.6	  553.0	 5667.0	...
10097639	  784.8	  552.6	 5668.0	...
10097640	  785.1	  552.1	 5667.0	...
10097641	  785.3	  551.5	 5666.0	...
10097642	  785.2	  551.4	 5666.0	...
10097643	  785.2	  551.7	 5666.0	...
10097644	  784.8	  552.1	 5667.0	...
10097645	  784.7	  552.5	 5668.0	...
10097646	  784.6	  552.6	 5668.0	...
10097647	  784.8	  553.0	 5669.0	...
10097648	  784.7	  553.4	 5669.0	...
10097649	  784.9	  553.8	 5669.0	...
10097650	  785.1	  553.8	 5669.0	...
10097651	  785.4	  553.7	 5669.0	...
10097652	  785.6	  553.7	 5670.0	...
10097653	  785.7	  553.6	 5670.0	...
10097654	  785.5	  553.6	 5671.0	...
10097655	  785.6	  553.3	 5674.0	...
10097656	  785.9	  553.0	 5677.0	...
10097657	  786.3	  552.8	 5678.0	...
10097658	  785.9	  553.5	 5675.0	...
10097659	  785.4	  554.6	 5673.0	...
10097660	  784.6	  555.7	 5672.0	...
10097661	  784.4	  556.1	 5671.0	...
10097662	  784.4	  555.9	 5670.0	...
10097663	  784.6	  555.8	 5671.0	...
10097664	  784.9	  554.9	 5672.0	...
10097665	  785.0	  554.1	 5669.0	...
10097666	  785.1	  553.3	 5665.0	...
10097667	  785.1	  553.9	 5662.0	...
10097668	  785.4	  554.0	 5664.0	...
10097669	  785.6	  553.7	 5666.0	...
10097670	  786.0	  552.6	 5667.0	...
10097671	  786.1	  552.4	 5673.0	...
10097672	  786.3	  552.5	 5678.0	...
10097673	  786.2	  552.9	 5684.0	...
10097674	  785.6	  552.0	 5683.0	...
10097675	  785.2	  551.2	 5683.0	...
10097676	  784.9	  551.4	 5683.0	...
10097677	  785.0	  552.4	 5682.0	...
10097678	  785.2	  553.3	 5681.0	...
10097679	  785.2	  553.4	 5679.0	...
10097680	  785.1	  553.0	 5678.0	...
10097681	  785.0	  552.7	 5677.0	...
10097682	  784.7	  552.3	 5677.0	...
10097683	  784.5	  552.3	 5674.0	...
10097684	  784.4	  552.5	 5670.0	...
10097685	  785.4	  553.3	 5669.0	...
10097686	  786.5	  554.2	 5672.0	...
10097687	  787.4	  554.8	 5674.0	...
10097688	  787.1	  554.9	 5674.0	...
10097689	  786.4	  554.5	 5675.0	...
10097690	  785.8	  554.0	 5678.0	...
10097691	  785.1	  553.4	 5680.0	...
10097692	  784.9	  553.0	 5681.0	...
10097693	  784.6	  552.5	 5681.0	...
10097694	  784.7	  552.1	 5683.0	...
10097695	  784.7	  552.5	 5685.0	...
10097696	  784.4	  552.9	 5687.0	...
10097697	  784.1	  553.1	 5680.0	...
10097698	  783.9	  553.0	 5674.0	...
10097699	  784.1	  553.0	 5673.0	...
10097700	  785.2	  552.8	 5679.0	...
10097701	  786.0	  552.6	 5686.0	...
10097702	  786.5	  552.5	 5687.0	...
10097703	  786.2	  552.4	 5687.0	...
10097704	  786.0	  552.5	 5687.0	...
10097705	  786.1	  552.5	 5686.0	...
10097706	  786.1	  552.4	 5686.0	...
10097707	  785.9	  552.5	 5691.0	...
10097708	  785.2	  552.6	 5695.0	...
10097709	  784.5	  552.5	 5699.0	...
10097710	  783.9	  552.1	 5700.0	...
10097711	  783.8	  551.4	 5700.0	...
10097712	  783.9	  551.1	 5701.0	...
10097713	  784.3	  551.2	 5701.0	...
10097714	  784.6	  551.0	 5700.0	...
10097715	  784.2	  550.8	 5708.0	...
10097716	  783.6	  551.1	 5717.0	...
10097717	  783.7	  551.4	 5723.0	...
10097718	  784.3	  551.9	 5722.0	...
10097719	  784.7	  552.0	 5722.0	...
10097720	  784.5	  551.6	 5724.0	...
10097721	  784.2	  551.1	 5727.0	...
10097722	  783.9	  550.6	 5727.0	...
10097723	  783.8	  550.8	 5722.0	...
10097724	  784.0	  550.9	 5715.0	...
10097725	  784.2	  551.1	 5712.0	...
10097726	  784.3	  551.3	 5719.0	...
MSG	10097727 0000 _ Number Off
10097727	  784.3	  551.5	 5726.0	...
10097728	  784.2	  551.6	 5729.0	...
10097729	  784.1	  551.4	 5729.0	...
10097730	  784.0	  551.0	 5728.0	...
10097731	  783.9	  550.4	 5727.0	...
10097732	  783.3	  550.1	 5727.0	...
10097733	  782.8	  550.4	 5728.0	...
10097734	  782.3	  550.8	 5727.0	...
10097735	  782.4	  551.1	 5726.0	...
10097736	  783.4	  551.4	 5726.0	...
10097737	  784.5	  551.9	 5728.0	...
10097738	  785.5	  551.8	 5729.0	...
10097739	  785.4	  551.6	 5729.0	...
10097740	  785.4	  551.4	 5729.0	...
10097741	  785.4	  551.6	 5729.0	...
10097742	  785.7	  551.5	 5729.0	...
10097743	  786.1	  552.0	 5728.0	...
10097744	  786.5	  552.5	 5728.0	...
10097745	  786.4	  552.8	 5728.0	...
10097746	  786.2	  552.5	 5731.0	...
10097747	  785.6	  552.3	 5736.0	...
10097748	  784.9	  551.6	 5738.0	...
10097749	  785.1	  550.9	 5741.0	...
10097750	  786.1	  550.4	 5744.0	...
10097751	  787.1	  550.8	 5743.0	...
10097752	  787.2	  551.4	 5739.0	...
10097753	  787.1	  551.8	 5733.0	...
10097754	  787.0	  551.9	 5730.0	...
10097755	  786.1	  551.4	 5732.0	...
10097756	  785.1	  550.5	 5737.0	...
10097757	  784.2	  549.7	 5741.0	...
10097758	  784.6	  549.4	 5736.0	...
10097759	  786.1	  550.1	 5726.0	...
10097760	  787.6	  550.7	 5716.0	...
10097761	  788.2	  551.2	 5712.0	...
10097762	  788.0	  551.1	 5712.0	...
10097763	  787.7	  550.9	 5718.0	...
10097764	  787.8	  550.8	 5725.0	...
10097765	  787.7	  550.5	 5731.0	...
10097766	  787.4	  550.0	 5733.0	...
10097767	  786.9	  549.6	 5739.0	...
10097768	  786.4	  549.4	 5745.0	...
10097769	  787.1	  549.3	 5750.0	...
10097770	  788.1	  549.8	 5749.0	...
10097771	  789.2	  550.2	 5747.0	...
10097772	  788.5	  550.7	 5744.0	...
10097773	  787.7	  550.6	 5749.0	...
10097774	  786.9	  550.5	 5756.0	...
10097775	  786.9	  550.3	 5761.0	...
10097776	  786.5	  550.0	 5759.0	...
10097777	  786.3	  549.7	 5757.0	...
10097778	  786.1	  549.4	 5756.0	...
10097779	  786.4	  549.3	 5755.0	...
10097780	  786.7	  549.9	 5754.0	...
10097781	  787.2	  550.6	 5754.0	...
10097782	  787.5	  551.4	 5754.0	...
10097783	  787.4	  551.5	 5758.0	...
10097784	  787.0	  551.7	 5761.0	...
10097785	  786.6	  552.1	 5765.0	...
10097786	  786.5	  552.2	 5769.0	...
10097787	  787.3	  552.3	 5772.0	...
10097788	  788.0	  552.0	 5778.0	...
10097789	  788.5	  551.9	 5779.0	...
10097790	  787.9	  551.7	 5781.0	...
10097791	  787.3	  551.5	 5781.0	...
10097792	  787.0	  551.3	 5778.0	...
10097793	  786.5	  551.3	 5775.0	...
10097794	  786.2	  551.4	 5769.0	...
10097795	  785.7	  550.9	 5768.0	...
10097796	  785.6	  550.4	 5772.0	...
10097797	  785.3	  549.7	 5779.0	...
10097798	  785.1	  549.5	 5786.0	...
10097799	  785.4	  550.2	 5786.0	...
10097800	  786.1	  551.0	 5784.0	...
10097801	  787.2	  551.7	 5782.0	...
10097802	  787.9	  551.5	 5778.0	...
10097803	  787.2	  551.5	 5775.0	...
10097804	  785.9	  551.6	 5777.0	...
10097805	  785.8	  551.6	 5781.0	...
10097806	  786.9	  551.5	 5782.0	...
10097807	  787.9	  551.3	 5779.0	...
10097808	  787.8	  551.3	 5776.0	...
10097809	  788.0	  551.3	 5778.0	...
10097810	  788.2	  551.3	 5780.0	...
10097811	  787.5	  551.2	 5780.0	...
10097812	  786.7	  551.1	 5784.0	...
10097813	  786.0	  551.1	 5787.0	...
10097814	  786.1	  550.0	 5791.0	...
10097815	  786.2	  548.9	 5792.0	...
10097816	  786.2	  547.8	 5792.0	...
10097817	  786.2	  547.9	 5792.0	...
10097818	  786.5	  548.5	 5791.0	...
10097819	  786.9	  549.1	 5790.0	...
10097820	  787.2	  549.6	 5789.0	...
10097821	  787.6	  549.2	 5787.0	...
10097822	  787.9	  548.9	 5790.0	...
10097823	  788.0	  548.7	 5792.0	...
10097824	  787.5	  548.6	 5794.0	...
10097825	  787.1	  548.4	 5795.0	...
10097826	  786.9	  548.3	 5795.0	...
10097827	  786.9	  548.4	 5794.0	...
10097828	  786.8	  548.6	 5794.0	...
10097829	  786.5	  548.8	 5793.0	...
10097830	  786.3	  549.3	 5790.0	...
10097831	  786.2	  549.8	 5786.0	...
10097832	  786.6	  550.1	 5783.0	...
10097833	  787.1	  550.1	 5783.0	...
10097834	  786.7	  550.3	 5785.0	...
10097835	  785.8	  550.6	 5787.0	...
10097836	  784.9	  550.8	 5788.0	...
10097837	  785.0	  551.0	 5790.0	...
10097838	  784.9	  551.1	 5791.0	...
10097839	  784.7	  551.5	 5792.0	...
10097840	  784.6	  551.8	 5796.0	...
10097841	  785.0	  552.2	 5799.0	...
10097842	  785.2	  552.5	 5802.0	...
10097843	  785.3	  551.8	 5801.0	...
10097844	  784.9	  551.0	 5799.0	...
10097845	  784.9	  550.1	 5799.0	...
10097846	  784.9	  550.4	 5794.0	...
10097847	  785.0	  550.7	 5789.0	...
10097848	  785.7	  550.8	 5785.0	...
10097849	  786.4	  550.4	 5785.0	...
10097850	  787.2	  550.0	 5785.0	...
10097851	  787.4	  549.6	 5784.0	...
10097852	  786.8	  549.6	 5787.0	...
10097853	  786.2	  550.3	 5790.0	...
10097854	  785.5	  551.0	 5794.0	...
10097855	  785.4	  551.6	 5794.0	...
10097856	  785.2	  551.6	 5794.0	...
10097857	  785.3	  551.8	 5794.0	...
10097858	  785.4	  552.0	 5792.0	...
10097859	  785.5	  552.3	 5791.0	...
10097860	  785.9	  552.3	 5791.0	...
10097861	  786.5	  552.7	 5789.0	...
10097862	  786.8	  553.2	 5786.0	...
10097863	  786.5	  553.3	 5784.0	...
10097864	  786.1	  552.9	 5786.0	...
10097865	  786.0	  552.4	 5790.0	...
10097866	  786.0	  552.3	 5792.0	...
10097867	  785.9	  552.3	 5794.0	...
10097868	  785.8	  552.3	 5795.0	...
10097869	  785.7	  552.3	 5797.0	...
10097870	  784.5	  551.9	 5799.0	...
10097871	  783.3	  551.5	 5799.0	...
10097872	  782.6	  551.9	 5799.0	...
10097873	  783.5	  553.2	 5799.0	...
10097874	  784.5	  554.4	 5798.0	...
10097875	  785.1	  554.3	 5795.0	...
10097876	  785.2	  553.7	 5792.0	...
10097877	  785.6	  553.0	 5790.0	...
10097878	  785.7	  552.6	 5788.0	...
10097879	  785.9	  552.2	 5786.0	...
10097880	  785.6	  551.9	 5785.0	...
10097881	  785.3	  551.8	 5786.0	...
10097882	  785.1	  551.8	 5787.0	...
10097883	  784.9	  552.0	 5789.0	...
10097884	  785.0	  552.3	 5785.0	...
10097885	  784.7	  552.4	 5780.0	...
10097886	  784.4	  552.6	 5776.0	...
10097887	  784.1	  552.8	 5778.0	...
10097888	  784.1	  553.1	 5781.0	...
10097889	  784.1	  553.6	 5783.0	...
10097890	  784.1	  553.7	 5783.0	...
10097891	  784.0	  553.8	 5783.0	...
10097892	  784.0	  553.6	 5789.0	...
10097893	  784.2	  553.1	 5795.0	...
10097894	  784.3	  552.4	 5801.0	...
10097895	  783.9	  552.3	 5796.0	...
10097896	  783.4	  553.0	 5792.0	...
10097897	  783.9	  553.6	 5784.0	...
10097898	  785.0	  553.5	 5780.0	...
10097899	  785.7	  553.4	 5783.0	...
10097900	  785.1	  553.6	 5790.0	...
10097901	  784.1	  554.0	 5794.0	...
10097902	  783.4	  554.3	 5791.0	...
10097903	  783.3	  554.5	 5787.0	...
10097904	  783.7	  554.7	 5788.0	...
10097905	  784.2	  554.8	 5788.0	...
10097906	  784.4	  554.8	 5787.0	...
10097907	  784.6	  554.4	 5787.0	...
10097908	  784.6	  554.0	 5787.0	...
10097909	  784.3	  554.2	 5786.0	...
10097910	  783.9	  555.0	 5781.0	...
10097911	  783.6	  555.8	 5777.0	...
10097912	  783.6	  556.0	 5777.0	...
10097913	  783.8	  555.7	 5778.0	...
10097914	  784.0	  555.2	 5779.0	...
10097915	  784.2	  554.8	 5778.0	...
10097916	  784.2	  554.8	 5779.0	...
10097917	  784.2	  555.1	 5779.0	...
10097918	  784.8	  555.2	 5775.0	...
10097919	  785.4	  555.2	 5771.0	...
10097920	  786.2	  555.7	 5765.0	...
10097921	  786.4	  556.3	 5763.0	...
10097922	  786.4	  556.1	 5761.0	...
10097923	  786.2	  555.1	 5761.0	...
10097924	  786.2	  554.2	 5758.0	...
10097925	  785.9	  554.2	 5757.0	...
10097926	  785.4	  554.5	 5755.0	...
10097927	  784.9	  554.9	 5756.0	...
10097928	  785.0	  555.7	 5759.0	...
10097929	  785.1	  556.3	 5763.0	...
10097930	  785.0	  556.9	 5762.0	...
10097931	  784.9	  557.0	 5757.0	...
10097932	  784.8	  557.0	 5752.0	...
10097933	  784.8	  556.6	 5751.0	...
10097934	  785.0	  555.8	 5749.0	...
10097935	  785.1	  555.0	 5748.0	...
10097936	  785.0	  554.7	 5747.0	...
10097937	  785.2	  554.8	 5748.0	...
10097938	  785.9	  555.0	 5749.0	...
10097939	  786.6	  555.2	 5750.0	...
10097940	  786.4	  555.3	 5750.0	...
10097941	  785.8	  555.5	 5751.0	...
10097942	  785.1	  555.7	 5756.0	...
10097943	  785.0	  555.8	 5761.0	...
10097944	  784.8	  555.7	 5766.0	...
10097945	  784.7	  555.7	 5767.0	...
10097946	  784.7	  555.7	 5769.0	...
10097947	  784.7	  555.7	 5770.0	...
10097948	  784.5	  555.7	 5770.0	...
10097949	  784.0	  555.8	 5767.0	...
10097950	  783.6	  555.7	 5761.0	...
10097951	  783.7	  555.6	 5756.0	...
10097952	  784.0	  555.4	 5752.0	...
10097953	  784.2	  555.4	 5751.0	...
10097954	  784.1	  555.5	 5751.0	...
10097955	  784.1	  556.0	 5752.0	...
10097956	  784.9	  556.4	 5752.0	...
10097957	  785.7	  556.7	 5751.0	...
10097958	  786.5	  556.6	 5749.0	...
10097959	  786.5	  556.1	 5748.0	...
10097960	  786.5	  556.1	 5745.0	...
10097961	  786.5	  555.9	 5743.0	...
10097962	  785.6	  556.3	 5739.0	...
10097963	  784.7	  555.1	 5736.0	...
10097964	  783.8	  554.0	 5738.0	...
10097965	  783.7	  554.0	 5742.0	...
10097966	  783.7	  555.1	 5747.0	...
10097967	  783.9	  556.6	 5749.0	...
10097968	  784.3	  556.9	 5751.0	...
10097969	  784.9	  556.7	 5747.0	...
10097970	  785.4	  556.1	 5741.0	...
10097971	  785.6	  555.6	 5736.0	...
10097972	  786.0	  556.1	 5733.0	...
10097973	  786.4	  556.7	 5731.0	...
10097974	  786.2	  557.6	 5732.0	...
10097975	  785.6	  557.9	 5736.0	...
10097976	  784.9	  557.0	 5740.0	...
10097977	  784.9	  555.7	 5739.0	...
10097978	  785.2	  554.7	 5738.0	...
10097979	  785.2	  555.1	 5738.0	...
10097980	  785.2	  555.4	 5738.0	...
10097981	  785.7	  555.4	 5736.0	...
10097982	  786.4	  555.2	 5733.0	...
10097983	  786.7	  555.9	 5731.0	...
10097984	  786.2	  556.8	 5727.0	...
10097985	  785.4	  557.7	 5722.0	...
10097986	  785.0	  557.7	 5717.0	...
10097987	  784.6	  556.8	 5716.0	...
10097988	  784.5	  555.9	 5719.0	...
10097989	  784.4	  555.3	 5722.0	...
10097990	  785.0	  555.7	 5724.0	...
10097991	  785.6	  556.1	 5722.0	...
10097992	  786.7	  556.0	 5716.0	...
10097993	  787.1	  555.5	 5713.0	...
10097994	  787.3	  554.9	 5712.0	...
10097995	  786.8	  554.4	 5713.0	...
10097996	  785.9	  554.4	 5713.0	...
10097997	  785.2	  554.4	 5710.0	...
10097998	  784.7	  555.2	 5710.0	...
10097999	  784.7	  556.2	 5709.0	...
10098000	  784.9	  557.2	 5710.0	...
10098001	  785.0	  556.7	 5710.0	...
10098002	  785.1	  556.0	 5710.0	...
10098003	  785.2	  555.2	 5710.0	...
10098004	  785.5	  554.9	 5711.0	...
10098005	  785.7	  554.7	 5712.0	...
10098006	  786.4	  555.1	 5710.0	...
10098007	  786.9	  555.9	 5708.0	...
10098008	  787.5	  556.8	 5706.0	...
10098009	  787.7	  556.8	 5709.0	...
10098010	  788.1	  556.8	 5711.0	...
10098011	  788.4	  556.8	 5707.0	...
10098012	  788.3	  556.6	 5702.0	...
10098013	  787.4	  556.4	 5698.0	...
10098014	  786.5	  556.1	 5700.0	...
10098015	  785.9	  556.0	 5702.0	...
10098016	  785.7	  555.3	 5702.0	...
10098017	  785.4	  554.6	 5702.0	...
10098018	  785.2	  554.7	 5705.0	...
10098019	  785.1	  555.9	 5708.0	...
10098020	  785.2	  557.0	 5710.0	...
10098021	  785.1	  556.4	 5708.0	...
10098022	  785.0	  555.6	 5707.0	...
10098023	  784.7	  554.9	 5706.0	...
10098024	  784.4	  555.1	 5703.0	...
10098025	  784.4	  555.5	 5699.0	...
10098026	  784.9	  555.8	 5696.0	...
10098027	  785.4	  556.0	 5695.0	...
10098028	  786.0	  556.1	 5695.0	...
10098029	  786.4	  556.1	 5693.0	...
10098030	  787.7	  556.4	 5692.0	...
10098031	  788.6	  556.7	 5691.0	...
10098032	  789.1	  556.7	 5690.0	...
10098033	  788.8	  556.0	 5689.0	...
10098034	  788.5	  555.3	 5688.0	...
10098035	  788.1	  554.9	 5689.0	...
10098036	  787.8	  554.9	 5687.0	...
10098037	  787.4	  554.6	 5686.0	...
10098038	  787.5	  554.4	 5685.0	...
10098039	  787.5	  554.4	 5683.0	...
10098040	  787.6	  555.5	 5680.0	...
10098041	  787.7	  556.5	 5679.0	...
10098042	  787.8	  557.6	 5679.0	...
10098043	  788.0	  557.7	 5679.0	...
10098044	  788.4	  557.2	 5678.0	...
10098045	  788.6	  556.3	 5679.0	...
10098046	  788.8	  555.3	 5678.0	...
10098047	  788.9	  555.1	 5677.0	...
10098048	  789.1	  555.2	 5674.0	...
10098049	  789.1	  555.3	 5674.0	...
10098050	  788.6	  555.6	 5673.0	...
10098051	  787.8	  555.8	 5673.0	...
10098052	  787.1	  556.1	 5676.0	...
10098053	  786.8	  556.0	 5680.0	...
10098054	  786.8	  555.9	 5682.0	...
10098055	  787.3	  555.8	 5678.0	...
10098056	  787.8	  555.8	 5674.0	...
10098057	  788.3	  555.6	 5671.0	...
10098058	  788.4	  555.4	 5672.0	...
10098059	  788.5	  555.6	 5678.0	...
10098060	  788.6	  556.1	 5684.0	...
10098061	  788.5	  556.0	 5688.0	...
10098062	  788.5	  555.4	 5686.0	...
10098063	  788.5	  554.7	 5685.0	...
10098064	  788.5	  554.3	 5684.0	...
10098065	  789.0	  553.9	 5681.0	...
10098066	  790.0	  554.6	 5678.0	...
10098067	  791.1	  555.6	 5675.0	...
10098068	  791.3	  556.7	 5674.0	...
10098069	  790.9	  556.5	 5672.0	...
10098070	  790.3	  555.6	 5671.0	...
10098071	  790.0	  554.8	 5672.0	...
10098072	  789.9	  554.0	 5671.0	...
10098073	  790.1	  554.0	 5672.0	...
10098074	  789.5	  554.1	 5672.0	...
10098075	  789.0	  554.4	 5672.0	...
10098076	  788.5	  554.6	 5670.0	...
10098077	  788.1	  554.3	 5669.0	...
10098078	  787.4	  553.9	 5669.0	...
10098079	  786.8	  553.3	 5669.0	...
10098080	  787.1	  553.2	 5669.0	...
10098081	  787.4	  553.2	 5669.0	...
10098082	  787.8	  553.4	 5669.0	...
10098083	  788.0	  553.9	 5670.0	...
10098084	  788.2	  554.5	 5671.0	...
10098085	  787.9	  555.3	 5672.0	...
10098086	  787.6	  555.9	 5672.0	...
10098087	  787.3	  556.0	 5672.0	...
10098088	  787.3	  555.9	 5670.0	...
10098089	  787.4	  555.4	 5668.0	...
10098090	  787.5	  554.9	 5665.0	...
10098091	  787.6	  554.5	 5663.0	...
10098092	  787.6	  554.4	 5661.0	...
10098093	  787.4	  554.7	 5661.0	...
10098094	  787.3	  555.5	 5663.0	...
10098095	  787.2	  556.4	 5664.0	...
10098096	  787.2	  556.5	 5664.0	...
10098097	  788.1	  555.5	 5660.0	...
10098098	  789.1	  555.4	 5657.0	...
10098099	  790.4	  556.1	 5653.0	...
10098100	  790.6	  556.9	 5649.0	...
10098101	  790.9	  556.9	 5647.0	...
10098102	  791.1	  556.9	 5648.0	...
10098103	  790.4	  556.3	 5653.0	...
10098104	  789.7	  555.6	 5656.0	...
10098105	  788.9	  554.8	 5657.0	...
10098106	  789.2	  554.9	 5654.0	...
10098107	  789.3	  555.3	 5652.0	...
10098108	  789.4	  555.7	 5650.0	...
10098109	  790.3	  555.8	 5650.0	...
10098110	  791.3	  554.9	 5650.0	...
10098111	  792.3	  554.2	 5649.0	...
10098112	  792.2	  553.2	 5648.0	...
10098113	  791.7	  553.0	 5652.0	...
10098114	  791.1	  552.6	 5657.0	...
10098115	  790.4	  552.6	 5661.0	...
10098116	  790.1	  553.0	 5661.0	...
10098117	  790.2	  553.4	 5660.0	...
10098118	  790.8	  553.7	 5659.0	...
10098119	  791.3	  554.0	 5658.0	...
10098120	  791.2	  554.5	 5659.0	...
10098121	  790.6	  555.2	 5658.0	...
10098122	  789.6	  555.4	 5656.0	...
10098123	  789.2	  555.6	 5653.0	...
10098124	  789.7	  555.5	 5651.0	...
10098125	  791.0	  555.5	 5652.0	...
10098126	  792.4	  555.6	 5653.0	...
10098127	  792.5	  555.7	 5654.0	...
10098128	  792.3	  555.5	 5656.0	...
10098129	  792.1	  555.7	 5659.0	...
10098130	  792.3	  556.0	 5659.0	...
10098131	  792.3	  555.5	 5655.0	...
10098132	  792.4	  554.4	 5649.0	...
10098133	  792.5	  553.0	 5646.0	...
10098134	  792.6	  552.9	 5642.0	...
10098135	  792.5	  552.9	 5640.0	...
10098136	  792.2	  553.1	 5639.0	...
10098137	  792.0	  553.1	 5640.0	...
10098138	  791.1	  553.1	 5647.0	...
10098139	  790.5	  552.9	 5655.0	...
10098140	  789.9	  552.8	 5664.0	...
10098141	  790.0	  552.6	 5666.0	...
10098142	  790.1	  552.7	 5668.0	...
10098143	  790.1	  552.7	 5665.0	...
10098144	  790.2	  552.9	 5664.0	...
10098145	  790.2	  553.1	 5663.0	...
10098146	  790.0	  553.3	 5663.0	...
10098147	  789.5	  553.4	 5664.0	...
10098148	  789.1	  553.9	 5665.0	...
10098149	  789.6	  554.3	 5666.0	...
10098150	  790.3	  554.1	 5666.0	...
10098151	  791.0	  553.5	 5667.0	...
10098152	  791.3	  553.3	 5666.0	...
10098153	  791.7	  553.6	 5663.0	...
10098154	  791.9	  552.7	 5659.0	...
10098155	  791.7	  551.3	 5656.0	...
10098156	  790.8	  550.0	 5659.0	...
10098157	  790.1	  550.6	 5660.0	...
10098158	  789.7	  551.7	 5660.0	...
10098159	  789.9	  552.7	 5663.0	...
10098160	  789.8	  552.4	 5666.0	...
10098161	  789.4	  551.6	 5668.0	...
10098162	  789.1	  550.8	 5669.0	...
10098163	  789.1	  551.0	 5671.0	...
10098164	  789.8	  551.1	 5672.0	...
10098165	  790.4	  551.4	 5672.0	...
10098166	  790.8	  551.5	 5673.0	...
10098167	  790.4	  551.8	 5675.0	...
10098168	  790.0	  551.9	 5676.0	...
10098169	  789.8	  552.1	 5676.0	...
10098170	  789.8	  552.2	 5675.0	...
10098171	  789.8	  552.2	 5674.0	...
10098172	  789.8	  552.3	 5676.0	...
10098173	  789.8	  551.9	 5679.0	...
10098174	  789.8	  551.4	 5681.0	...
10098175	  789.6	  550.9	 5680.0	...
10098176	  789.5	  550.8	 5680.0	...
10098177	  789.8	  550.9	 5681.0	...
10098178	  790.2	  550.9	 5682.0	...
10098179	  790.4	  550.8	 5684.0	...
10098180	  790.0	  551.0	 5685.0	...
10098181	  789.4	  551.3	 5685.0	...
10098182	  788.6	  551.3	 5683.0	...
10098183	  788.0	  551.1	 5685.0	...
10098184	  787.7	  551.8	 5688.0	...
10098185	  787.9	  552.7	 5692.0	...
10098186	  788.3	  554.0	 5693.0	...
10098187	  789.0	  554.1	 5692.0	...
10098188	  789.4	  554.0	 5692.0	...
10098189	  789.4	  553.5	 5691.0	...
10098190	  788.9	  553.2	 5691.0	...
10098191	  788.7	  553.2	 5694.0	...
10098192	  788.7	  553.5	 5696.0	...
10098193	  788.6	  553.5	 5695.0	...
10098194	  788.6	  553.0	 5691.0	...
10098195	  788.8	  552.4	 5688.0	...
10098196	  789.0	  551.8	 5687.0	...
10098197	  789.1	  551.4	 5686.0	...
10098198	  789.1	  550.6	 5687.0	...
10098199	  789.1	  550.2	 5688.0	...
10098200	  789.1	  549.8	 5689.0	...
10098201	  789.5	  549.6	 5688.0	...
10098202	  790.0	  549.7	 5691.0	...
10098203	  790.4	  549.8	 5694.0	...
10098204	  789.9	  550.0	 5697.0	...
10098205	  789.5	  550.1	 5697.0	...
10098206	  789.0	  550.9	 5697.0	...
10098207	  789.0	  551.6	 5698.0	...
10098208	  788.3	  551.7	 5698.0	...
10098209	  787.4	  550.8	 5698.0	...
10098210	  787.8	  549.7	 5698.0	...
10098211	  789.0	  549.2	 5698.0	...
10098212	  790.2	  549.3	 5696.0	...
10098213	  790.3	  549.7	 5692.0	...
10098214	  790.3	  550.0	 5688.0	...
10098215	  790.5	  550.3	 5686.0	...
10098216	  790.6	  550.4	 5686.0	...
10098217	  790.7	  552.1	 5690.0	...
10098218	  790.8	  553.8	 5700.0	...
10098219	  790.9	  554.7	 5709.0	...
10098220	  791.3	  553.7	 5711.0	...
10098221	  791.6	  552.8	 5707.0	...
10098222	  791.6	  552.9	 5702.0	...
10098223	  791.3	  553.2	 5701.0	...
10098224	  791.0	  553.4	 5701.0	...
10098225	  790.1	  553.7	 5705.0	...
10098226	  789.3	  554.2	 5708.0	...
10098227	  789.2	  554.6	 5711.0	...
10098228	  790.1	  555.1	 5711.0	...
10098229	  790.9	  555.2	 5711.0	...
10098230	  790.9	  554.7	 5711.0	...
10098231	  790.8	  554.0	 5710.0	...
10098232	  790.8	  552.5	 5710.0	...
10098233	  790.7	  551.8	 5711.0	...
10098234	  790.7	  551.1	 5711.0	...
10098235	  791.2	  551.1	 5709.0	...
10098236	  791.7	  551.1	 5709.0	...
10098237	  791.7	  551.1	 5709.0	...
10098238	  791.3	  551.4	 5711.0	...
10098239	  790.7	  551.7	 5710.0	...
10098240	  790.5	  551.8	 5711.0	...
10098241	  790.0	  551.7	 5719.0	...
10098242	  789.6	  551.6	 5727.0	...
10098243	  789.3	  551.4	 5733.0	...
10098244	  789.1	  551.3	 5733.0	...
10098245	  789.1	  551.2	 5730.0	...
10098246	  789.3	  551.9	 5728.0	...
10098247	  789.7	  552.4	 5726.0	...
10098248	  790.1	  552.8	 5724.0	...
10098249	  790.0	  552.8	 5721.0	...
10098250	  789.7	  552.8	 5719.0	...
10098251	  788.8	  552.7	 5720.0	...
10098252	  788.3	  552.6	 5728.0	...
10098253	  788.1	  552.4	 5735.0	...
10098254	  788.4	  552.2	 5741.0	...
10098255	  788.8	  552.2	 5739.0	...
10098256	  788.9	  552.0	 5739.0	...
10098257	  789.1	  551.8	 5739.0	...
10098258	  789.6	  551.5	 5740.0	...
10098259	  790.0	  552.6	 5737.0	...
10098260	  790.4	  553.7	 5734.0	...
10098261	  790.3	  553.9	 5731.0	...
10098262	  790.0	  553.0	 5731.0	...
10098263	  789.8	  552.1	 5730.0	...
10098264	  789.9	  551.6	 5736.0	...
10098265	  790.3	  551.0	 5742.0	...
10098266	  790.7	  551.6	 5742.0	...
10098267	  791.0	  552.6	 5734.0	...
10098268	  790.6	  553.7	 5727.0	...
10098269	  790.1	  553.8	 5730.0	...
10098270	  789.7	  553.8	 5733.0	...
10098271	  789.7	  552.6	 5736.0	...
10098272	  789.2	  551.5	 5742.0	...
10098273	  788.6	  550.7	 5747.0	...
10098274	  788.1	  551.3	 5752.0	...
10098275	  788.2	  551.9	 5752.0	...
10098276	  788.3	  551.7	 5751.0	...
10098277	  788.5	  551.2	 5751.0	...
10098278	  789.1	  550.8	 5753.0	...
10098279	  789.5	  550.7	 5755.0	...
10098280	  790.0	  550.9	 5755.0	...
10098281	  790.1	  551.1	 5754.0	...
10098282	  789.2	  551.4	 5753.0	...
10098283	  788.2	  551.5	 5749.0	...
10098284	  787.8	  551.3	 5746.0	...
10098285	  788.4	  550.9	 5743.0	...
10098286	  789.2	  550.6	 5744.0	...
10098287	  789.5	  551.1	 5745.0	...
10098288	  789.7	  551.7	 5751.0	...
10098289	  789.7	  552.3	 5758.0	...
10098290	  789.0	  552.4	 5764.0	...
10098291	  788.3	  552.5	 5765.0	...
10098292	  787.7	  552.7	 5764.0	...
10098293	  788.0	  552.7	 5762.0	...
10098294	  788.5	  552.5	 5759.0	...
10098295	  789.1	  552.1	 5758.0	...
10098296	  789.2	  551.7	 5757.0	...
10098297	  789.3	  551.5	 5756.0	...
10098298	  789.3	  551.3	 5757.0	...
10098299	  788.5	  551.2	 5759.0	...
10098300	  787.7	  551.1	 5762.0	...
10098301	  786.9	  551.1	 5764.0	...
10098302	  786.8	  551.2	 5766.0	...
10098303	  786.7	  551.2	 5767.0	...
10098304	  786.4	  551.3	 5767.0	...
10098305	  786.0	  551.3	 5766.0	...
10098306	  785.6	  551.0	 5766.0	...
10098307	  786.2	  550.4	 5766.0	...
10098308	  787.5	  549.8	 5766.0	...
10098309	  788.8	  549.6	 5769.0	...
10098310	  788.5	  550.3	 5773.0	...
10098311	  787.7	  551.1	 5778.0	...
10098312	  786.9	  551.6	 5779.0	...
10098313	  786.9	  551.3	 5776.0	...
10098314	  786.6	  550.8	 5775.0	...
10098315	  786.2	  550.5	 5776.0	...
10098316	  786.0	  550.4	 5777.0	...
10098317	  786.1	  550.6	 5778.0	...
10098318	  786.3	  550.7	 5779.0	...
10098319	  786.1	  551.4	 5780.0	...
10098320	  785.8	  552.4	 5782.0	...
10098321	  785.5	  553.4	 5783.0	...
10098322	  785.3	  553.2	 5783.0	...
10098323	  785.1	  553.0	 5783.0	...
10098324	  785.0	  552.8	 5784.0	...
10098325	  785.1	  552.4	 5785.0	...
10098326	  785.2	  551.8	 5789.0	...
10098327	  785.1	  551.1	 5793.0	...
10098328	  785.8	  551.2	 5792.0	...
10098329	  786.5	  551.4	 5789.0	...
10098330	  787.2	  551.6	 5786.0	...
10098331	  787.3	  551.9	 5786.0	...
10098332	  787.4	  552.0	 5786.0	...
10098333	  787.5	  551.9	 5785.0	...
10098334	  787.4	  551.7	 5784.0	...
10098335	  787.3	  551.6	 5781.0	...
10098336	  787.3	  551.7	 5779.0	...
10098337	  787.5	  551.8	 5778.0	...
10098338	  787.7	  551.6	 5779.0	...
10098339	  787.2	  551.3	 5782.0	...
10098340	  786.2	  551.0	 5784.0	...
10098341	  785.2	  551.2	 5786.0	...
10098342	  784.9	  551.2	 5790.0	...
10098343	  785.0	  551.2	 5794.0	...
10098344	  785.3	  551.2	 5798.0	...
10098345	  784.9	  551.3	 5803.0	...
10098346	  784.4	  552.5	 5806.0	...
10098347	  785.2	  553.5	 5804.0	...
10098348	  786.5	  554.5	 5799.0	...
10098349	  787.9	  554.5	 5795.0	...
10098350	  787.9	  554.7	 5795.0	...
10098351	  787.9	  554.1	 5795.0	...
10098352	  787.8	  553.2	 5795.0	...
10098353	  787.8	  552.3	 5795.0	...
10098354	  787.9	  552.0	 5795.0	...
10098355	  787.8	  551.7	 5797.0	...
10098356	  787.6	  551.4	 5797.0	...
10098357	  787.7	  551.3	 5796.0	...
10098358	  788.0	  551.3	 5794.0	...
10098359	  788.4	  552.1	 5794.0	...
10098360	  788.5	  552.7	 5796.0	...
10098361	  788.6	  553.2	 5798.0	...
10098362	  787.5	  552.9	 5801.0	...
10098363	  786.5	  553.0	 5799.0	...
10098364	  786.8	  553.2	 5796.0	...
10098365	  788.0	  552.7	 5792.0	...
10098366	  788.5	  552.2	 5797.0	...
10098367	  787.7	  551.7	 5802.0	...
10098368	  788.0	  551.6	 5804.0	...
10098369	  789.0	  551.1	 5798.0	...
10098370	  790.1	  550.7	 5792.0	...
10098371	  790.0	  551.3	 5796.0	...
10098372	  789.9	  552.1	 5800.0	...
10098373	  789.7	  552.9	 5805.0	...
10098374	  789.4	  552.9	 5806.0	...
10098375	  789.0	  553.0	 5806.0	...
10098376	  788.3	  552.7	 5806.0	...
10098377	  787.2	  552.1	 5810.0	...
10098378	  786.2	  551.4	 5820.0	...
10098379	  785.8	  551.1	 5830.0	...
10098380	  786.5	  551.0	 5825.0	...
10098381	  787.1	  551.5	 5814.0	...
10098382	  787.6	  552.0	 5804.0	...
10098383	  787.7	  552.6	 5804.0	...
10098384	  787.4	  552.7	 5805.0	...
10098385	  787.0	  552.8	 5805.0	...
10098386	  786.7	  552.9	 5806.0	...
10098387	  786.8	  553.1	 5807.0	...
10098388	  787.0	  553.2	 5807.0	...
10098389	  787.2	  554.0	 5812.0	...
10098390	  787.6	  554.7	 5815.0	...
10098391	  787.9	  555.2	 5820.0	...
10098392	  787.1	  554.2	 5820.0	...
10098393	  786.1	  553.2	 5820.0	...
10098394	  785.9	  552.5	 5819.0	...
10098395	  786.7	  552.5	 5818.0	...
10098396	  787.4	  552.7	 5820.0	...
10098397	  787.4	  553.2	 5823.0	...
10098398	  787.2	  553.5	 5824.0	...
10098399	  787.1	  553.7	 5822.0	...
10098400	  786.9	  553.5	 5819.0	...
10098401	  786.8	  553.1	 5825.0	...
10098402	  786.9	  552.8	 5830.0	...
10098403	  787.1	  553.2	 5833.0	...
10098404	  786.9	  553.8	 5828.0	...
10098405	  786.4	  554.4	 5823.0	...
10098406	  785.8	  554.4	 5821.0	...
10098407	  785.6	  554.1	 5820.0	...
10098408	  785.5	  553.7	 5820.0	...
10098409	  785.5	  553.2	 5825.0	...
10098410	  785.5	  553.1	 5830.0	...
10098411	  785.3	  553.4	 5838.0	...
10098412	  785.2	  553.9	 5840.0	...
10098413	  785.2	  554.4	 5831.0	...
10098414	  785.4	  554.5	 5819.0	...
10098415	  786.2	  554.6	 5808.0	...
10098416	  786.8	  554.6	 5807.0	...
10098417	  787.2	  554.6	 5805.0	...
10098418	  787.2	  554.6	 5804.0	...
10098419	  787.0	  554.7	 5803.0	...
10098420	  786.9	  554.9	 5810.0	...
10098421	  787.7	  554.9	 5817.0	...
10098422	  788.6	  554.8	 5823.0	...
10098423	  788.9	  554.5	 5822.0	...
10098424	  788.4	  554.2	 5821.0	...
10098425	  787.9	  554.1	 5822.0	...
10098426	  787.9	  554.4	 5824.0	...
10098427	  787.9	  554.4	 5817.0	...
10098428	  787.5	  554.2	 5809.0	...
10098429	  787.0	  553.8	 5801.0	...
10098430	  786.5	  554.4	 5803.0	...
10098431	  785.7	  555.3	 5806.0	...
10098432	  785.0	  556.2	 5808.0	...
10098433	  784.7	  555.8	 5803.0	...
10098434	  785.2	  554.9	 5796.0	...
10098435	  785.7	  553.9	 5796.0	...
10098436	  785.7	  553.4	 5802.0	...
10098437	  785.3	  553.5	 5809.0	...
EFIX R   10096276	10098437	2162	  782.5	  551.9	   5704
SSACC R  10098438
10098438	  784.7	  553.6	 5811.0	...
10098439	  782.4	  555.9	 5812.0	...
10098440	  779.8	  558.2	 5810.0	...
10098441	  776.6	  560.0	 5806.0	...
10098442	  773.0	  560.3	 5801.0	...
10098443	  770.3	  560.4	 5801.0	...
10098444	  765.6	  561.3	 5802.0	...
10098445	  761.8	  561.6	 5801.0	...
10098446	  756.1	  562.1	 5799.0	...
10098447	  750.9	  562.5	 5801.0	...
10098448	  745.7	  562.7	 5806.0	...
10098449	  739.3	  561.5	 5811.0	...
10098450	  734.4	  560.0	 5810.0	...
10098451	  729.2	  559.0	 5808.0	...
10098452	  725.7	  559.4	 5807.0	...
10098453	  722.2	  558.9	 5805.0	...
10098454	  719.7	  558.0	 5801.0	...
10098455	  716.2	  557.2	 5797.0	...
10098456	  711.9	  557.5	 5794.0	...
10098457	  707.2	  558.0	 5794.0	...
10098458	  703.4	  558.3	 5793.0	...
10098459	  699.8	  558.7	 5797.0	...
10098460	  695.2	  558.7	 5802.0	...
ESACC R  10098438	10098460	23	  784.7	  553.6	  695.2	  558.7	   1.91	    106
SFIX R   10098461
10098461	  692.3	  558.6	 5808.0	...
10098462	  690.5	  558.3	 5802.0	...
10098463	  690.2	  558.4	 5796.0	...
10098464	  688.2	  557.7	 5789.0	...
10098465	  686.3	  556.9	 5789.0	...
10098466	  683.7	  555.8	 5789.0	...
10098467	  682.0	  555.6	 5789.0	...
10098468	  680.3	  556.0	 5782.0	...
10098469	  679.9	  556.5	 5776.0	...
10098470	  680.6	  557.0	 5770.0	...
10098471	  681.0	  557.1	 5770.0	...
10098472	  680.8	  556.8	 5769.0	...
10098473	  680.7	  556.5	 5769.0	...
10098474	  681.0	  556.1	 5768.0	...
10098475	  681.4	  555.7	 5765.0	...
10098476	  681.7	  555.3	 5763.0	...
10098477	  682.0	  555.5	 5762.0	...
10098478	  682.3	  556.7	 5765.0	...
10098479	  683.3	  558.0	 5759.0	...
10098480	  684.1	  558.2	 5753.0	...
10098481	  684.0	  557.8	 5746.0	...
10098482	  683.1	  557.0	 5747.0	...
10098483	  682.3	  556.8	 5746.0	...
10098484	  682.2	  556.5	 5746.0	...
10098485	  682.5	  557.6	 5743.0	...
10098486	  682.8	  558.6	 5737.0	...
10098487	  683.1	  558.9	 5730.0	...
10098488	  684.2	  558.4	 5727.0	...
10098489	  685.3	  558.0	 5726.0	...
10098490	  685.5	  558.9	 5726.0	...
10098491	  684.7	  559.5	 5727.0	...
10098492	  683.6	  559.7	 5728.0	...
10098493	  683.5	  559.6	 5728.0	...
10098494	  683.4	  559.6	 5727.0	...
10098495	  683.3	  559.6	 5723.0	...
10098496	  682.7	  559.7	 5720.0	...
10098497	  682.2	  560.3	 5718.0	...
10098498	  682.1	  561.1	 5719.0	...
10098499	  682.6	  561.2	 5714.0	...
10098500	  683.3	  560.9	 5701.0	...
10098501	  683.6	  560.7	 5689.0	...
10098502	  683.6	  561.0	 5693.0	...
10098503	  683.4	  561.3	 5704.0	...
10098504	  684.2	  561.7	 5706.0	...
10098505	  685.3	  561.8	 5696.0	...
10098506	  685.6	  562.0	 5687.0	...
10098507	  684.8	  562.2	 5687.0	...
10098508	  684.4	  561.6	 5688.0	...
10098509	  684.9	  561.0	 5688.0	...
10098510	  686.6	  559.8	 5683.0	...
10098511	  688.0	  559.4	 5678.0	...
10098512	  688.8	  558.8	 5671.0	...
10098513	  688.6	  558.6	 5667.0	...
10098514	  688.5	  559.2	 5663.0	...
10098515	  688.9	  559.8	 5660.0	...
10098516	  689.1	  560.5	 5660.0	...
10098517	  689.2	  560.5	 5656.0	...
10098518	  689.0	  560.6	 5653.0	...
10098519	  688.8	  561.1	 5650.0	...
10098520	  688.6	  561.0	 5651.0	...
10098521	  688.7	  561.1	 5652.0	...
10098522	  688.7	  561.0	 5653.0	...
10098523	  688.7	  561.7	 5650.0	...
10098524	  688.7	  562.1	 5646.0	...
10098525	  688.5	  562.4	 5641.0	...
10098526	  688.3	  562.5	 5639.0	...
10098527	  688.2	  562.5	 5636.0	...
10098528	  689.2	  562.4	 5635.0	...
10098529	  690.2	  562.4	 5635.0	...
10098530	  690.9	  561.8	 5635.0	...
10098531	  690.7	  561.3	 5634.0	...
10098532	  690.8	  561.9	 5631.0	...
10098533	  691.2	  563.1	 5628.0	...
10098534	  691.9	  564.3	 5612.0	...
10098535	  692.1	  564.3	 5598.0	...
10098536	  692.2	  564.2	 5587.0	...
10098537	  692.1	  564.1	 5590.0	...
10098538	  692.1	  564.0	 5592.0	...
10098539	  692.2	  564.1	 5591.0	...
10098540	  692.3	  563.7	 5589.0	...
10098541	  692.4	  563.3	 5587.0	...
10098542	  692.5	  563.1	 5586.0	...
10098543	  692.6	  563.5	 5583.0	...
10098544	  692.6	  563.8	 5579.0	...
10098545	  692.5	  563.9	 5575.0	...
10098546	  692.6	  564.2	 5573.0	...
10098547	  692.8	  564.7	 5574.0	...
10098548	  693.1	  565.5	 5575.0	...
10098549	  693.2	  565.9	 5576.0	...
10098550	  693.1	  566.2	 5576.0	...
10098551	  693.0	  566.2	 5571.0	...
10098552	  692.4	  565.9	 5565.0	...
10098553	  691.8	  565.6	 5560.0	...
10098554	  691.3	  564.9	 5562.0	...
10098555	  691.3	  564.6	 5563.0	...
10098556	  691.5	  564.6	 5560.0	...
10098557	  692.9	  565.1	 5551.0	...
10098558	  694.3	  566.4	 5544.0	...
10098559	  695.5	  567.5	 5542.0	...
10098560	  695.5	  568.2	 5541.0	...
10098561	  695.4	  568.3	 5537.0	...
10098562	  695.4	  568.2	 5531.0	...
10098563	  695.3	  568.3	 5527.0	...
10098564	  695.3	  568.1	 5524.0	...
10098565	  695.2	  567.9	 5522.0	...
10098566	  695.1	  567.8	 5521.0	...
10098567	  696.4	  567.6	 5514.0	...
10098568	  697.8	  567.1	 5508.0	...
10098569	  698.1	  566.7	 5503.0	...
10098570	  696.5	  566.5	 5509.0	...
10098571	  695.0	  566.8	 5514.0	...
10098572	  695.0	  567.1	 5512.0	...
10098573	  695.8	  567.2	 5506.0	...
10098574	  696.8	  567.1	 5494.0	...
10098575	  697.3	  568.1	 5487.0	...
10098576	  697.5	  569.4	 5482.0	...
10098577	  697.4	  570.7	 5484.0	...
10098578	  697.3	  570.6	 5486.0	...
10098579	  697.1	  570.5	 5486.0	...
10098580	  696.9	  570.4	 5487.0	...
10098581	  697.1	  570.6	 5479.0	...
10098582	  697.4	  570.4	 5471.0	...
10098583	  696.7	  570.4	 5469.0	...
10098584	  695.6	  570.3	 5473.0	...
10098585	  695.0	  570.4	 5475.0	...
10098586	  695.5	  570.9	 5471.0	...
10098587	  696.4	  571.3	 5469.0	...
10098588	  697.3	  572.1	 5469.0	...
10098589	  698.6	  572.2	 5470.0	...
10098590	  699.3	  572.4	 5471.0	...
10098591	  699.2	  571.8	 5472.0	...
10098592	  698.9	  570.9	 5472.0	...
10098593	  698.8	  570.1	 5468.0	...
10098594	  698.8	  569.2	 5462.0	...
10098595	  698.8	  568.8	 5456.0	...
10098596	  698.6	  568.7	 5453.0	...
10098597	  698.2	  569.3	 5452.0	...
10098598	  697.8	  570.2	 5449.0	...
10098599	  697.8	  571.0	 5445.0	...
10098600	  698.0	  571.3	 5442.0	...
10098601	  698.2	  571.4	 5442.0	...
10098602	  698.2	  571.3	 5441.0	...
10098603	  698.3	  571.5	 5441.0	...
10098604	  698.8	  572.0	 5440.0	...
10098605	  699.2	  572.4	 5437.0	...
10098606	  699.3	  572.5	 5436.0	...
10098607	  699.2	  572.3	 5437.0	...
10098608	  699.3	  572.6	 5432.0	...
10098609	  699.6	  572.9	 5424.0	...
10098610	  699.8	  572.5	 5416.0	...
10098611	  699.7	  571.7	 5416.0	...
10098612	  699.5	  571.2	 5415.0	...
10098613	  699.5	  571.6	 5415.0	...
10098614	  699.6	  571.1	 5415.0	...
10098615	  699.9	  570.4	 5412.0	...
10098616	  700.4	  570.0	 5409.0	...
10098617	  700.2	  570.3	 5407.0	...
10098618	  699.8	  570.2	 5407.0	...
10098619	  699.2	  569.8	 5409.0	...
10098620	  699.2	  569.6	 5411.0	...
10098621	  699.2	  569.4	 5412.0	...
10098622	  699.3	  569.0	 5411.0	...
10098623	  699.3	  568.6	 5410.0	...
10098624	  699.4	  568.6	 5405.0	...
10098625	  699.6	  569.0	 5399.0	...
10098626	  700.6	  569.4	 5393.0	...
10098627	  701.5	  569.9	 5395.0	...
10098628	  701.5	  570.4	 5398.0	...
10098629	  700.8	  570.9	 5400.0	...
10098630	  700.0	  570.7	 5398.0	...
10098631	  700.1	  570.4	 5397.0	...
10098632	  700.4	  569.9	 5390.0	...
10098633	  700.7	  569.8	 5383.0	...
10098634	  700.9	  570.1	 5377.0	...
10098635	  701.1	  570.4	 5379.0	...
10098636	  701.6	  570.7	 5381.0	...
10098637	  701.9	  570.4	 5384.0	...
10098638	  701.4	  570.2	 5385.0	...
10098639	  700.8	  570.9	 5384.0	...
10098640	  701.2	  571.8	 5376.0	...
10098641	  702.3	  572.9	 5369.0	...
10098642	  703.3	  573.2	 5362.0	...
10098643	  703.3	  573.7	 5359.0	...
10098644	  703.1	  573.1	 5356.0	...
10098645	  703.0	  572.4	 5357.0	...
10098646	  702.8	  571.7	 5360.0	...
10098647	  702.8	  571.7	 5364.0	...
10098648	  702.5	  571.8	 5365.0	...
10098649	  702.4	  572.2	 5366.0	...
10098650	  702.5	  572.5	 5361.0	...
10098651	  702.7	  572.8	 5356.0	...
10098652	  702.6	  572.4	 5352.0	...
10098653	  702.0	  572.0	 5354.0	...
10098654	  701.6	  571.6	 5355.0	...
10098655	  701.4	  571.4	 5349.0	...
10098656	  702.3	  571.1	 5341.0	...
10098657	  703.3	  571.3	 5334.0	...
10098658	  704.3	  571.6	 5334.0	...
10098659	  704.2	  572.0	 5337.0	...
10098660	  703.5	  572.2	 5339.0	...
10098661	  702.8	  572.4	 5338.0	...
10098662	  702.1	  573.3	 5333.0	...
10098663	  702.1	  574.0	 5327.0	...
10098664	  702.5	  573.1	 5325.0	...
10098665	  702.8	  571.5	 5324.0	...
10098666	  703.0	  570.9	 5323.0	...
10098667	  703.1	  572.1	 5322.0	...
10098668	  703.8	  573.3	 5320.0	...
10098669	  704.4	  573.2	 5317.0	...
10098670	  704.5	  572.8	 5316.0	...
10098671	  704.3	  572.8	 5316.0	...
10098672	  704.1	  573.3	 5316.0	...
10098673	  704.4	  572.8	 5314.0	...
10098674	  704.6	  572.0	 5312.0	...
10098675	  704.9	  571.3	 5312.0	...
10098676	  703.8	  571.6	 5313.0	...
10098677	  702.6	  571.9	 5314.0	...
10098678	  701.3	  571.9	 5313.0	...
10098679	  701.1	  571.8	 5313.0	...
10098680	  701.5	  572.4	 5309.0	...
10098681	  702.1	  573.1	 5304.0	...
10098682	  702.8	  573.5	 5300.0	...
10098683	  703.4	  573.1	 5299.0	...
10098684	  703.9	  573.5	 5299.0	...
10098685	  703.5	  574.4	 5302.0	...
10098686	  702.8	  574.6	 5310.0	...
10098687	  702.1	  573.9	 5319.0	...
10098688	  702.1	  574.5	 5322.0	...
10098689	  702.1	  575.7	 5319.0	...
10098690	  702.0	  576.6	 5316.0	...
10098691	  701.7	  575.7	 5314.0	...
10098692	  702.0	  574.7	 5315.0	...
10098693	  702.6	  574.5	 5316.0	...
10098694	  703.4	  574.8	 5311.0	...
10098695	  703.6	  575.1	 5303.0	...
10098696	  703.7	  574.8	 5296.0	...
10098697	  703.8	  574.5	 5300.0	...
10098698	  704.0	  574.5	 5304.0	...
10098699	  704.2	  574.7	 5307.0	...
10098700	  704.0	  574.9	 5305.0	...
10098701	  703.6	  574.3	 5303.0	...
10098702	  703.3	  573.9	 5303.0	...
10098703	  703.4	  573.4	 5296.0	...
10098704	  703.6	  573.6	 5290.0	...
10098705	  703.9	  574.5	 5285.0	...
10098706	  704.3	  575.5	 5285.0	...
10098707	  704.6	  575.4	 5285.0	...
10098708	  704.6	  574.4	 5288.0	...
10098709	  704.7	  573.3	 5290.0	...
10098710	  704.8	  573.0	 5292.0	...
10098711	  704.9	  572.8	 5291.0	...
10098712	  705.4	  573.0	 5291.0	...
10098713	  705.9	  573.4	 5291.0	...
10098714	  706.4	  574.1	 5287.0	...
10098715	  706.7	  574.3	 5283.0	...
10098716	  707.0	  574.2	 5279.0	...
10098717	  707.2	  573.7	 5279.0	...
10098718	  706.8	  573.3	 5279.0	...
10098719	  706.6	  573.1	 5279.0	...
10098720	  706.6	  573.0	 5278.0	...
10098721	  707.2	  572.9	 5276.0	...
10098722	  707.7	  573.2	 5276.0	...
10098723	  707.4	  573.0	 5275.0	...
10098724	  706.7	  572.8	 5275.0	...
10098725	  705.9	  572.4	 5275.0	...
10098726	  705.7	  572.5	 5276.0	...
10098727	  705.3	  572.3	 5279.0	...
10098728	  705.2	  572.1	 5281.0	...
10098729	  705.1	  571.8	 5284.0	...
10098730	  705.0	  571.9	 5284.0	...
10098731	  704.9	  572.0	 5282.0	...
10098732	  705.0	  572.1	 5277.0	...
10098733	  705.2	  572.3	 5272.0	...
10098734	  705.5	  572.5	 5269.0	...
10098735	  705.5	  572.7	 5269.0	...
10098736	  705.3	  572.8	 5269.0	...
10098737	  705.9	  573.1	 5270.0	...
10098738	  706.5	  573.3	 5270.0	...
10098739	  707.0	  573.4	 5269.0	...
10098740	  706.8	  573.2	 5269.0	...
10098741	  706.6	  572.9	 5274.0	...
10098742	  706.0	  573.0	 5278.0	...
10098743	  705.3	  573.1	 5282.0	...
10098744	  704.6	  573.6	 5282.0	...
10098745	  704.3	  574.1	 5283.0	...
10098746	  704.0	  574.2	 5283.0	...
10098747	  703.7	  574.0	 5282.0	...
10098748	  703.9	  573.7	 5283.0	...
10098749	  704.6	  574.0	 5284.0	...
10098750	  705.3	  574.6	 5287.0	...
10098751	  705.8	  575.2	 5288.0	...
10098752	  705.9	  575.5	 5287.0	...
10098753	  705.9	  575.1	 5284.0	...
10098754	  705.8	  574.3	 5282.0	...
10098755	  705.7	  573.5	 5283.0	...
10098756	  705.2	  573.2	 5286.0	...
10098757	  704.8	  573.4	 5288.0	...
10098758	  704.4	  573.5	 5289.0	...
10098759	  704.4	  574.1	 5293.0	...
10098760	  704.3	  574.5	 5298.0	...
10098761	  704.2	  574.6	 5297.0	...
EFIX R   10098461	10098761	301	  697.1	  568.3	   5465
SSACC R  10098762
10098762	  704.1	  574.3	 5292.0	...
10098763	  704.0	  574.2	 5287.0	...
10098764	  704.5	  574.2	 5288.0	...
10098765	  705.9	  574.0	 5287.0	...
10098766	  708.8	  574.7	 5284.0	...
10098767	  711.3	  575.5	 5281.0	...
10098768	  714.8	  576.6	 5280.0	...
10098769	  719.4	  576.4	 5281.0	...
10098770	  724.0	  576.1	 5283.0	...
10098771	  730.5	  575.2	 5283.0	...
10098772	  735.3	  575.5	 5281.0	...
10098773	  741.8	  575.8	 5279.0	...
10098774	  747.3	  576.8	 5278.0	...
10098775	  754.0	  576.6	 5276.0	...
10098776	  760.6	  577.8	 5274.0	...
10098777	  766.7	  578.6	 5269.0	...
10098778	  771.9	  579.7	 5266.0	...
10098779	  778.7	  579.8	 5262.0	...
10098780	  784.8	  581.1	 5262.0	...
10098781	  791.7	  583.5	 5263.0	...
10098782	  796.8	  586.1	 5265.0	...
10098783	  802.4	  587.5	 5258.0	...
10098784	  806.6	  587.6	 5251.0	...
10098785	  810.6	  587.7	 5244.0	...
10098786	  813.3	  587.9	 5244.0	...
10098787	  815.7	  588.1	 5245.0	...
ESACC R  10098762	10098787	26	  704.1	  574.3	  815.7	  588.1	   2.40	    133
SFIX R   10098788
10098788	  817.8	  588.8	 5245.0	...
10098789	  819.7	  590.3	 5245.0	...
10098790	  821.9	  591.8	 5244.0	...
10098791	  825.1	  592.1	 5243.0	...
10098792	  827.3	  591.7	 5241.0	...
10098793	  829.4	  591.3	 5240.0	...
10098794	  829.6	  591.2	 5241.0	...
10098795	  829.7	  591.2	 5242.0	...
10098796	  830.9	  592.0	 5242.0	...
10098797	  832.1	  592.9	 5246.0	...
10098798	  832.5	  593.3	 5250.0	...
10098799	  832.2	  593.3	 5255.0	...
10098800	  832.2	  593.6	 5256.0	...
10098801	  833.0	  594.2	 5256.0	...
10098802	  833.3	  594.5	 5256.0	...
10098803	  833.9	  595.0	 5254.0	...
10098804	  834.4	  595.5	 5251.0	...
10098805	  834.9	  595.3	 5249.0	...
10098806	  834.8	  594.4	 5249.0	...
10098807	  835.3	  593.5	 5249.0	...
10098808	  835.8	  593.6	 5248.0	...
10098809	  835.8	  594.0	 5247.0	...
10098810	  835.2	  594.5	 5249.0	...
10098811	  834.5	  594.8	 5252.0	...
10098812	  834.4	  595.0	 5255.0	...
10098813	  834.0	  595.3	 5255.0	...
10098814	  833.7	  595.7	 5265.0	...
10098815	  833.3	  596.1	 5276.0	...
10098816	  834.1	  596.3	 5284.0	...
10098817	  834.9	  594.9	 5280.0	...
10098818	  835.7	  593.4	 5275.0	...
10098819	  835.7	  593.4	 5271.0	...
10098820	  835.9	  594.7	 5269.0	...
10098821	  835.9	  594.4	 5269.0	...
10098822	  835.5	  592.9	 5270.0	...
10098823	  835.0	  592.0	 5268.0	...
10098824	  834.6	  592.9	 5266.0	...
10098825	  834.6	  594.2	 5264.0	...
10098826	  835.0	  594.9	 5265.0	...
10098827	  835.3	  595.4	 5264.0	...
10098828	  835.7	  594.6	 5264.0	...
10098829	  835.8	  593.3	 5263.0	...
10098830	  835.6	  591.7	 5271.0	...
10098831	  835.0	  590.9	 5279.0	...
10098832	  834.5	  590.8	 5282.0	...
10098833	  834.4	  590.9	 5277.0	...
10098834	  834.5	  591.1	 5274.0	...
10098835	  834.5	  591.4	 5275.0	...
10098836	  834.6	  591.9	 5279.0	...
10098837	  834.6	  592.0	 5283.0	...
10098838	  833.7	  592.1	 5288.0	...
10098839	  833.0	  591.9	 5292.0	...
10098840	  832.3	  592.3	 5294.0	...
10098841	  832.5	  592.7	 5294.0	...
10098842	  832.5	  593.1	 5294.0	...
10098843	  832.5	  593.3	 5294.0	...
10098844	  832.6	  593.4	 5294.0	...
10098845	  832.8	  593.4	 5294.0	...
10098846	  831.9	  593.4	 5298.0	...
10098847	  831.0	  593.3	 5303.0	...
10098848	  830.0	  593.1	 5306.0	...
10098849	  830.2	  592.7	 5305.0	...
10098850	  830.6	  592.4	 5302.0	...
10098851	  831.1	  592.2	 5301.0	...
10098852	  831.3	  591.5	 5298.0	...
10098853	  831.5	  590.8	 5296.0	...
10098854	  831.7	  590.1	 5294.0	...
10098855	  831.8	  590.4	 5295.0	...
10098856	  831.7	  591.0	 5297.0	...
10098857	  831.4	  591.4	 5299.0	...
10098858	  831.1	  591.5	 5300.0	...
10098859	  830.1	  592.6	 5306.0	...
10098860	  829.3	  593.8	 5312.0	...
10098861	  828.6	  594.2	 5317.0	...
10098862	  828.5	  593.5	 5318.0	...
10098863	  827.8	  592.8	 5319.0	...
10098864	  827.3	  592.8	 5319.0	...
10098865	  828.0	  593.5	 5320.0	...
10098866	  829.3	  594.5	 5322.0	...
10098867	  830.6	  595.5	 5323.0	...
10098868	  830.6	  595.7	 5326.0	...
10098869	  830.6	  595.5	 5328.0	...
10098870	  830.7	  593.8	 5330.0	...
10098871	  830.8	  592.3	 5331.0	...
10098872	  830.6	  590.9	 5331.0	...
10098873	  830.5	  591.4	 5331.0	...
10098874	  830.4	  591.8	 5331.0	...
10098875	  829.8	  592.1	 5331.0	...
10098876	  828.6	  592.0	 5330.0	...
10098877	  827.4	  592.8	 5330.0	...
10098878	  827.5	  593.7	 5330.0	...
10098879	  828.0	  594.4	 5329.0	...
10098880	  828.7	  594.2	 5331.0	...
10098881	  828.7	  593.4	 5335.0	...
10098882	  829.1	  592.7	 5339.0	...
10098883	  829.1	  591.8	 5340.0	...
10098884	  829.3	  591.2	 5340.0	...
10098885	  829.1	  590.6	 5341.0	...
10098886	  829.2	  590.3	 5343.0	...
10098887	  829.3	  591.5	 5345.0	...
10098888	  829.3	  592.6	 5345.0	...
10098889	  829.2	  593.7	 5346.0	...
10098890	  828.9	  593.6	 5347.0	...
10098891	  828.8	  592.9	 5347.0	...
10098892	  828.6	  592.4	 5350.0	...
10098893	  828.4	  592.7	 5353.0	...
10098894	  827.7	  593.7	 5356.0	...
10098895	  827.2	  594.8	 5356.0	...
10098896	  826.8	  595.1	 5356.0	...
10098897	  826.9	  594.9	 5357.0	...
10098898	  827.5	  594.4	 5355.0	...
10098899	  828.0	  593.9	 5354.0	...
10098900	  828.4	  593.7	 5354.0	...
10098901	  827.3	  594.2	 5358.0	...
10098902	  826.2	  594.7	 5364.0	...
10098903	  825.5	  595.0	 5369.0	...
10098904	  825.5	  594.6	 5374.0	...
10098905	  825.3	  593.0	 5374.0	...
10098906	  824.9	  591.6	 5374.0	...
10098907	  824.8	  591.2	 5374.0	...
10098908	  825.1	  592.1	 5374.0	...
10098909	  825.4	  593.1	 5374.0	...
10098910	  825.7	  593.3	 5375.0	...
10098911	  825.8	  593.4	 5377.0	...
10098912	  825.4	  593.5	 5379.0	...
10098913	  824.9	  593.5	 5380.0	...
10098914	  824.4	  593.6	 5379.0	...
10098915	  824.9	  593.5	 5376.0	...
10098916	  825.4	  592.9	 5372.0	...
10098917	  825.8	  591.9	 5369.0	...
10098918	  825.6	  591.0	 5370.0	...
10098919	  825.6	  590.5	 5373.0	...
10098920	  825.6	  590.5	 5378.0	...
10098921	  824.9	  590.6	 5380.0	...
10098922	  824.3	  590.7	 5382.0	...
10098923	  823.6	  590.8	 5382.0	...
10098924	  823.5	  591.0	 5387.0	...
10098925	  823.5	  591.1	 5391.0	...
10098926	  823.6	  591.5	 5395.0	...
10098927	  823.6	  591.9	 5395.0	...
10098928	  823.6	  592.1	 5394.0	...
10098929	  823.4	  592.0	 5394.0	...
10098930	  823.3	  591.7	 5394.0	...
10098931	  822.7	  591.7	 5393.0	...
10098932	  822.2	  591.6	 5394.0	...
10098933	  821.9	  591.8	 5395.0	...
10098934	  822.3	  591.7	 5395.0	...
10098935	  823.0	  591.7	 5394.0	...
10098936	  823.7	  591.7	 5393.0	...
10098937	  823.4	  591.4	 5395.0	...
10098938	  822.9	  591.3	 5393.0	...
10098939	  822.2	  591.2	 5391.0	...
10098940	  822.1	  591.9	 5390.0	...
10098941	  821.9	  592.3	 5391.0	...
10098942	  821.6	  592.8	 5393.0	...
10098943	  821.3	  593.0	 5394.0	...
10098944	  822.2	  592.8	 5393.0	...
10098945	  823.2	  592.2	 5391.0	...
10098946	  824.1	  591.2	 5395.0	...
10098947	  823.8	  590.7	 5399.0	...
10098948	  822.8	  590.4	 5408.0	...
10098949	  821.9	  590.6	 5411.0	...
10098950	  821.4	  590.7	 5415.0	...
10098951	  821.7	  590.7	 5412.0	...
10098952	  821.8	  590.8	 5408.0	...
MSG	10098953 0000 _ Number On
10098953	  821.8	  590.8	 5405.0	...
10098954	  821.7	  590.7	 5409.0	...
10098955	  821.8	  590.5	 5413.0	...
10098956	  822.0	  590.5	 5418.0	...
10098957	  822.3	  591.3	 5418.0	...
10098958	  822.5	  592.1	 5418.0	...
10098959	  822.2	  591.9	 5421.0	...
10098960	  821.5	  590.8	 5425.0	...
10098961	  820.8	  589.8	 5429.0	...
10098962	  820.8	  589.7	 5425.0	...
10098963	  821.2	  589.9	 5420.0	...
10098964	  821.6	  590.1	 5415.0	...
10098965	  821.1	  589.0	 5416.0	...
10098966	  820.3	  587.7	 5422.0	...
10098967	  819.4	  586.2	 5427.0	...
10098968	  819.3	  586.1	 5432.0	...
10098969	  819.3	  586.9	 5431.0	...
10098970	  819.3	  587.8	 5429.0	...
10098971	  819.3	  588.8	 5427.0	...
10098972	  819.2	  588.4	 5427.0	...
10098973	  819.3	  588.0	 5427.0	...
10098974	  819.6	  587.6	 5427.0	...
10098975	  820.2	  587.6	 5425.0	...
10098976	  821.1	  587.7	 5421.0	...
10098977	  821.9	  587.8	 5417.0	...
10098978	  822.7	  588.0	 5417.0	...
10098979	  822.9	  588.1	 5419.0	...
10098980	  822.0	  588.5	 5426.0	...
10098981	  821.1	  589.1	 5431.0	...
10098982	  820.2	  589.8	 5435.0	...
10098983	  820.2	  589.9	 5437.0	...
10098984	  819.0	  589.8	 5441.0	...
10098985	  817.9	  589.8	 5445.0	...
10098986	  816.9	  589.8	 5448.0	...
10098987	  816.7	  589.1	 5450.0	...
10098988	  816.8	  588.3	 5454.0	...
10098989	  817.1	  588.7	 5457.0	...
10098990	  817.5	  589.6	 5457.0	...
10098991	  817.8	  590.4	 5455.0	...
10098992	  817.5	  589.8	 5455.0	...
10098993	  817.1	  589.2	 5455.0	...
10098994	  816.7	  588.9	 5456.0	...
10098995	  816.6	  588.8	 5457.0	...
10098996	  816.5	  588.9	 5457.0	...
10098997	  816.4	  589.1	 5458.0	...
10098998	  816.3	  589.1	 5459.0	...
10098999	  816.2	  588.5	 5460.0	...
10099000	  816.2	  587.9	 5460.0	...
10099001	  815.7	  587.7	 5460.0	...
10099002	  815.2	  588.4	 5461.0	...
10099003	  815.3	  589.3	 5462.0	...
10099004	  816.7	  589.8	 5463.0	...
10099005	  818.3	  589.3	 5465.0	...
10099006	  819.4	  588.7	 5465.0	...
10099007	  819.3	  588.2	 5468.0	...
10099008	  817.7	  588.8	 5471.0	...
10099009	  816.1	  589.1	 5476.0	...
10099010	  815.4	  589.1	 5479.0	...
10099011	  816.1	  588.8	 5482.0	...
10099012	  816.6	  588.4	 5483.0	...
10099013	  816.3	  588.2	 5484.0	...
10099014	  816.1	  588.5	 5484.0	...
10099015	  815.6	  588.8	 5484.0	...
10099016	  815.2	  589.0	 5486.0	...
10099017	  814.9	  588.8	 5487.0	...
10099018	  815.0	  588.8	 5488.0	...
10099019	  815.1	  588.9	 5486.0	...
10099020	  815.2	  589.1	 5485.0	...
10099021	  815.5	  589.0	 5487.0	...
10099022	  815.7	  589.1	 5491.0	...
10099023	  815.5	  589.3	 5496.0	...
10099024	  815.1	  589.3	 5497.0	...
10099025	  814.7	  589.1	 5496.0	...
10099026	  814.6	  587.8	 5499.0	...
10099027	  814.6	  586.6	 5500.0	...
10099028	  814.1	  585.7	 5501.0	...
10099029	  813.7	  585.9	 5500.0	...
10099030	  813.7	  587.0	 5501.0	...
10099031	  814.2	  588.0	 5502.0	...
10099032	  814.5	  589.3	 5503.0	...
10099033	  814.5	  589.5	 5505.0	...
10099034	  815.0	  589.5	 5505.0	...
10099035	  815.4	  588.9	 5501.0	...
10099036	  815.6	  588.4	 5498.0	...
10099037	  815.1	  587.5	 5497.0	...
10099038	  814.7	  586.9	 5498.0	...
10099039	  814.5	  586.5	 5498.0	...
10099040	  814.5	  587.0	 5499.0	...
10099041	  814.3	  587.6	 5500.0	...
10099042	  814.1	  588.3	 5501.0	...
10099043	  814.0	  588.6	 5501.0	...
10099044	  814.0	  588.5	 5500.0	...
10099045	  813.3	  588.3	 5502.0	...
10099046	  812.6	  588.3	 5508.0	...
10099047	  811.8	  588.6	 5513.0	...
10099048	  811.7	  588.7	 5517.0	...
10099049	  811.8	  588.8	 5518.0	...
10099050	  812.2	  588.9	 5519.0	...
10099051	  812.5	  588.5	 5517.0	...
10099052	  812.6	  588.0	 5511.0	...
10099053	  812.6	  588.4	 5504.0	...
10099054	  812.6	  589.4	 5502.0	...
10099055	  812.7	  590.1	 5503.0	...
10099056	  812.7	  589.8	 5504.0	...
10099057	  812.6	  588.8	 5507.0	...
10099058	  813.1	  588.2	 5509.0	...
10099059	  813.6	  587.6	 5512.0	...
10099060	  813.4	  587.3	 5513.0	...
10099061	  812.6	  587.0	 5515.0	...
10099062	  811.2	  587.2	 5518.0	...
10099063	  810.6	  588.1	 5519.0	...
10099064	  810.8	  588.5	 5519.0	...
10099065	  811.7	  588.6	 5519.0	...
10099066	  812.6	  588.5	 5518.0	...
10099067	  812.3	  588.3	 5521.0	...
10099068	  811.7	  588.1	 5524.0	...
10099069	  811.1	  587.8	 5528.0	...
10099070	  810.6	  588.1	 5528.0	...
10099071	  810.3	  588.4	 5528.0	...
10099072	  809.9	  588.2	 5537.0	...
10099073	  809.6	  587.6	 5544.0	...
10099074	  809.5	  587.1	 5549.0	...
10099075	  809.4	  587.2	 5544.0	...
10099076	  809.2	  586.6	 5540.0	...
10099077	  809.0	  585.9	 5537.0	...
10099078	  808.8	  585.3	 5542.0	...
10099079	  808.6	  585.6	 5550.0	...
10099080	  808.5	  585.8	 5556.0	...
10099081	  808.3	  585.8	 5558.0	...
10099082	  808.0	  585.9	 5562.0	...
10099083	  807.7	  585.9	 5566.0	...
10099084	  807.7	  585.9	 5570.0	...
10099085	  808.0	  587.1	 5569.0	...
10099086	  808.3	  588.3	 5565.0	...
10099087	  809.2	  589.4	 5557.0	...
10099088	  810.0	  588.1	 5550.0	...
10099089	  810.8	  586.7	 5547.0	...
10099090	  810.6	  585.4	 5549.0	...
10099091	  809.1	  585.5	 5552.0	...
10099092	  807.7	  585.7	 5556.0	...
10099093	  806.8	  586.0	 5558.0	...
10099094	  807.7	  586.0	 5559.0	...
10099095	  808.5	  585.8	 5558.0	...
10099096	  809.1	  585.8	 5558.0	...
10099097	  809.2	  585.9	 5561.0	...
10099098	  808.5	  586.1	 5565.0	...
10099099	  808.0	  587.2	 5569.0	...
10099100	  807.5	  588.2	 5567.0	...
10099101	  807.8	  589.1	 5564.0	...
10099102	  808.7	  589.0	 5560.0	...
10099103	  809.6	  588.6	 5559.0	...
10099104	  809.9	  588.0	 5561.0	...
10099105	  809.8	  587.4	 5562.0	...
10099106	  809.8	  586.7	 5557.0	...
10099107	  810.3	  586.4	 5550.0	...
10099108	  810.3	  586.2	 5546.0	...
10099109	  810.3	  586.3	 5548.0	...
10099110	  809.8	  586.3	 5551.0	...
10099111	  809.3	  586.2	 5552.0	...
10099112	  808.9	  586.2	 5558.0	...
10099113	  808.7	  585.7	 5563.0	...
10099114	  807.6	  585.2	 5568.0	...
10099115	  806.5	  584.9	 5568.0	...
10099116	  805.2	  585.1	 5567.0	...
10099117	  804.8	  585.3	 5568.0	...
10099118	  805.3	  585.6	 5570.0	...
10099119	  806.1	  586.0	 5571.0	...
10099120	  807.0	  586.7	 5571.0	...
10099121	  807.0	  587.6	 5571.0	...
10099122	  806.6	  588.5	 5570.0	...
10099123	  806.2	  589.0	 5571.0	...
10099124	  805.8	  588.8	 5575.0	...
10099125	  805.8	  588.4	 5579.0	...
10099126	  805.9	  587.9	 5585.0	...
10099127	  806.5	  587.4	 5588.0	...
10099128	  807.2	  586.9	 5589.0	...
10099129	  807.0	  586.6	 5587.0	...
10099130	  806.1	  586.6	 5584.0	...
10099131	  805.6	  586.8	 5586.0	...
10099132	  806.1	  586.7	 5590.0	...
10099133	  806.8	  586.5	 5593.0	...
10099134	  807.1	  586.3	 5592.0	...
10099135	  806.6	  586.0	 5591.0	...
10099136	  805.7	  585.8	 5590.0	...
10099137	  804.9	  585.4	 5591.0	...
10099138	  804.3	  585.3	 5592.0	...
EFIX R   10098788	10099138	351	  820.6	  590.2	   5420
SSACC R  10099139
10099139	  802.9	  585.4	 5592.0	...
10099140	  801.3	  585.2	 5594.0	...
10099141	  799.1	  584.9	 5595.0	...
10099142	  796.9	  584.1	 5596.0	...
10099143	  793.4	  583.0	 5595.0	...
10099144	  789.5	  581.7	 5603.0	...
10099145	  786.7	  580.7	 5611.0	...
10099146	  785.1	  580.3	 5621.0	...
10099147	  783.4	  578.9	 5623.0	...
10099148	  780.3	  576.9	 5628.0	...
10099149	  777.1	  575.3	 5631.0	...
10099150	  775.7	  574.5	 5630.0	...
10099151	  775.5	  574.4	 5627.0	...
ESACC R  10099139	10099151	13	  802.9	  585.4	  775.5	  574.4	   0.63	     60
SFIX R   10099152
10099152	  774.1	  573.8	 5625.0	...
10099153	  772.8	  573.3	 5627.0	...
10099154	  771.4	  573.1	 5629.0	...
10099155	  771.4	  573.2	 5631.0	...
10099156	  771.4	  572.9	 5629.0	...
10099157	  771.3	  572.4	 5626.0	...
10099158	  771.1	  572.0	 5626.0	...
10099159	  770.6	  572.1	 5628.0	...
10099160	  769.7	  572.3	 5631.0	...
10099161	  768.8	  572.7	 5631.0	...
10099162	  768.4	  572.9	 5638.0	...
10099163	  768.5	  572.8	 5644.0	...
10099164	  768.7	  572.4	 5651.0	...
10099165	  770.1	  571.9	 5651.0	...
10099166	  771.4	  571.3	 5646.0	...
10099167	  772.3	  570.9	 5640.0	...
10099168	  771.8	  570.7	 5634.0	...
10099169	  771.2	  570.9	 5634.0	...
10099170	  771.0	  571.1	 5635.0	...
10099171	  771.0	  571.2	 5635.0	...
10099172	  771.1	  571.1	 5639.0	...
10099173	  770.5	  571.0	 5646.0	...
10099174	  769.9	  571.4	 5653.0	...
10099175	  769.4	  571.9	 5657.0	...
10099176	  769.4	  571.0	 5659.0	...
10099177	  769.3	  569.5	 5661.0	...
10099178	  769.0	  568.1	 5657.0	...
10099179	  768.8	  567.9	 5652.0	...
10099180	  768.6	  567.8	 5649.0	...
10099181	  768.6	  568.3	 5650.0	...
10099182	  769.4	  568.8	 5650.0	...
10099183	  770.1	  569.8	 5648.0	...
10099184	  770.8	  570.1	 5647.0	...
10099185	  770.7	  569.8	 5648.0	...
10099186	  770.6	  569.1	 5648.0	...
10099187	  770.6	  568.4	 5649.0	...
10099188	  770.7	  568.5	 5647.0	...
10099189	  770.8	  568.7	 5645.0	...
10099190	  770.8	  568.7	 5642.0	...
10099191	  770.7	  568.6	 5641.0	...
10099192	  771.2	  569.0	 5641.0	...
10099193	  771.8	  569.6	 5643.0	...
10099194	  772.4	  570.2	 5644.0	...
10099195	  772.6	  570.4	 5642.0	...
10099196	  772.7	  570.6	 5640.0	...
10099197	  772.8	  570.7	 5643.0	...
10099198	  772.8	  570.7	 5648.0	...
10099199	  772.8	  570.7	 5654.0	...
10099200	  772.8	  570.8	 5655.0	...
10099201	  772.8	  570.2	 5650.0	...
10099202	  772.8	  569.5	 5644.0	...
10099203	  772.8	  569.1	 5642.0	...
10099204	  772.8	  569.4	 5647.0	...
10099205	  772.6	  569.8	 5651.0	...
10099206	  772.3	  569.5	 5651.0	...
10099207	  771.7	  569.3	 5651.0	...
10099208	  771.2	  569.1	 5651.0	...
10099209	  771.7	  568.9	 5649.0	...
10099210	  772.8	  568.7	 5647.0	...
10099211	  774.0	  568.5	 5648.0	...
10099212	  774.0	  568.6	 5650.0	...
10099213	  773.8	  569.2	 5651.0	...
10099214	  773.5	  569.5	 5649.0	...
10099215	  773.5	  569.4	 5646.0	...
10099216	  773.4	  568.8	 5645.0	...
10099217	  773.3	  568.5	 5645.0	...
10099218	  773.3	  568.6	 5646.0	...
10099219	  773.3	  568.8	 5650.0	...
10099220	  773.5	  569.2	 5652.0	...
10099221	  773.6	  569.2	 5654.0	...
10099222	  773.7	  569.2	 5653.0	...
10099223	  773.7	  569.7	 5652.0	...
10099224	  773.5	  570.5	 5651.0	...
10099225	  773.3	  571.2	 5645.0	...
10099226	  773.1	  571.0	 5639.0	...
10099227	  773.4	  570.9	 5634.0	...
10099228	  773.7	  570.9	 5632.0	...
10099229	  773.0	  570.1	 5640.0	...
10099230	  772.5	  569.3	 5649.0	...
10099231	  771.9	  568.6	 5658.0	...
10099232	  772.4	  569.0	 5659.0	...
10099233	  772.8	  569.8	 5654.0	...
10099234	  773.2	  570.4	 5648.0	...
10099235	  773.3	  570.4	 5642.0	...
10099236	  773.5	  570.2	 5643.0	...
10099237	  773.7	  570.0	 5642.0	...
10099238	  773.8	  570.3	 5642.0	...
10099239	  773.9	  570.4	 5642.0	...
10099240	  773.8	  570.4	 5644.0	...
10099241	  773.9	  570.2	 5643.0	...
10099242	  773.9	  570.0	 5641.0	...
10099243	  773.8	  570.0	 5640.0	...
10099244	  773.9	  570.1	 5639.0	...
10099245	  774.0	  570.1	 5638.0	...
10099246	  774.4	  569.9	 5633.0	...
10099247	  774.7	  569.6	 5630.0	...
10099248	  775.0	  569.3	 5626.0	...
10099249	  775.0	  569.5	 5627.0	...
10099250	  775.0	  569.7	 5628.0	...
10099251	  774.9	  569.9	 5628.0	...
10099252	  774.6	  569.8	 5627.0	...
10099253	  774.4	  569.6	 5626.0	...
10099254	  774.3	  569.4	 5626.0	...
10099255	  774.2	  569.3	 5629.0	...
MSG	10099256 0000 _ Number Off
10099256	  774.2	  570.1	 5632.0	...
10099257	  774.2	  570.8	 5635.0	...
10099258	  774.0	  571.4	 5636.0	...
10099259	  773.8	  571.2	 5634.0	...
10099260	  774.1	  570.8	 5631.0	...
10099261	  774.5	  570.5	 5627.0	...
10099262	  775.1	  571.0	 5625.0	...
10099263	  775.4	  571.5	 5618.0	...
10099264	  775.7	  572.1	 5611.0	...
10099265	  775.6	  572.4	 5607.0	...
10099266	  775.4	  572.8	 5608.0	...
10099267	  775.2	  572.2	 5609.0	...
10099268	  775.2	  571.2	 5610.0	...
10099269	  775.3	  570.4	 5612.0	...
10099270	  775.6	  570.6	 5614.0	...
10099271	  775.9	  571.0	 5614.0	...
10099272	  776.2	  571.3	 5608.0	...
10099273	  776.2	  571.9	 5601.0	...
10099274	  776.3	  572.2	 5594.0	...
10099275	  776.2	  572.6	 5593.0	...
10099276	  776.2	  572.6	 5592.0	...
10099277	  776.2	  571.7	 5593.0	...
10099278	  776.2	  570.8	 5595.0	...
10099279	  776.3	  569.9	 5598.0	...
10099280	  776.3	  570.0	 5598.0	...
10099281	  776.3	  570.1	 5598.0	...
10099282	  776.6	  570.1	 5598.0	...
10099283	  776.9	  570.4	 5596.0	...
10099284	  777.2	  571.2	 5594.0	...
10099285	  777.2	  572.1	 5591.0	...
10099286	  777.1	  572.7	 5590.0	...
10099287	  777.1	  572.9	 5590.0	...
10099288	  777.0	  573.2	 5590.0	...
10099289	  777.1	  573.3	 5591.0	...
10099290	  777.1	  573.1	 5591.0	...
10099291	  777.1	  572.9	 5594.0	...
10099292	  777.1	  572.6	 5596.0	...
10099293	  777.1	  572.7	 5598.0	...
10099294	  777.1	  572.7	 5597.0	...
10099295	  777.1	  573.3	 5591.0	...
10099296	  777.0	  573.8	 5587.0	...
10099297	  776.8	  572.7	 5584.0	...
10099298	  776.5	  571.1	 5585.0	...
10099299	  776.2	  570.4	 5586.0	...
10099300	  776.2	  571.1	 5585.0	...
10099301	  776.7	  571.8	 5583.0	...
10099302	  776.9	  571.7	 5581.0	...
10099303	  777.2	  571.8	 5579.0	...
10099304	  777.1	  571.9	 5579.0	...
10099305	  777.0	  571.8	 5578.0	...
10099306	  777.0	  571.5	 5578.0	...
10099307	  777.0	  571.4	 5577.0	...
10099308	  777.1	  571.6	 5576.0	...
10099309	  777.2	  571.7	 5573.0	...
10099310	  777.2	  571.5	 5563.0	...
10099311	  777.2	  571.3	 5555.0	...
10099312	  776.2	  571.1	 5549.0	...
10099313	  775.3	  572.1	 5551.0	...
10099314	  775.4	  573.0	 5554.0	...
10099315	  776.6	  574.0	 5555.0	...
10099316	  777.7	  573.9	 5554.0	...
10099317	  777.8	  573.6	 5552.0	...
10099318	  777.8	  573.2	 5551.0	...
10099319	  776.8	  573.3	 5553.0	...
10099320	  775.9	  574.2	 5556.0	...
10099321	  775.0	  575.1	 5559.0	...
10099322	  775.5	  575.1	 5559.0	...
10099323	  776.1	  574.7	 5556.0	...
10099324	  776.8	  573.5	 5552.0	...
10099325	  777.2	  572.3	 5547.0	...
10099326	  778.2	  570.0	 5546.0	...
10099327	  779.1	  568.6	 5547.0	...
10099328	  779.7	  566.2	 5548.0	...
10099329	  780.7	  564.7	 5547.0	...
10099330	  782.2	  563.2	 5544.0	...
10099331	  784.0	  562.4	 5540.0	...
10099332	  784.7	  561.8	 5539.0	...
10099333	  785.1	  561.2	 5539.0	...
10099334	  786.2	  561.0	 5536.0	...
10099335	  787.2	  560.9	 5529.0	...
10099336	  789.2	  560.7	 5521.0	...
10099337	  790.2	  560.6	 5515.0	...
10099338	  791.1	  559.6	 5511.0	...
10099339	  791.9	  558.5	 5508.0	...
10099340	  792.8	  557.5	 5507.0	...
10099341	  793.7	  557.5	 5506.0	...
10099342	  793.7	  557.5	 5507.0	...
10099343	  793.7	  557.4	 5508.0	...
10099344	  793.8	  557.3	 5509.0	...
10099345	  794.0	  557.0	 5509.0	...
10099346	  794.2	  556.6	 5507.0	...
10099347	  794.0	  556.3	 5504.0	...
10099348	  793.7	  555.9	 5505.0	...
10099349	  793.4	  555.5	 5507.0	...
10099350	  793.3	  554.8	 5506.0	...
10099351	  793.2	  554.7	 5504.0	...
10099352	  793.1	  554.8	 5502.0	...
10099353	  793.5	  555.7	 5501.0	...
10099354	  794.7	  556.4	 5500.0	...
10099355	  796.3	  556.7	 5498.0	...
10099356	  797.4	  556.3	 5491.0	...
10099357	  798.0	  556.1	 5482.0	...
10099358	  798.2	  556.2	 5474.0	...
10099359	  798.1	  556.4	 5475.0	...
10099360	  798.0	  557.2	 5477.0	...
10099361	  797.9	  557.9	 5480.0	...
10099362	  798.0	  558.1	 5483.0	...
10099363	  798.0	  557.4	 5483.0	...
10099364	  797.9	  556.9	 5481.0	...
10099365	  797.4	  556.8	 5479.0	...
10099366	  796.8	  556.8	 5478.0	...
10099367	  796.6	  556.6	 5477.0	...
10099368	  797.3	  556.0	 5480.0	...
10099369	  798.2	  555.7	 5483.0	...
10099370	  798.7	  556.1	 5484.0	...
10099371	  798.5	  556.9	 5482.0	...
10099372	  798.3	  557.8	 5479.0	...
10099373	  798.3	  558.4	 5477.0	...
10099374	  798.3	  559.0	 5474.0	...
10099375	  798.2	  559.3	 5472.0	...
10099376	  798.0	  558.9	 5470.0	...
10099377	  798.0	  558.4	 5470.0	...
10099378	  797.8	  558.1	 5465.0	...
10099379	  797.4	  558.0	 5461.0	...
10099380	  796.9	  558.0	 5456.0	...
10099381	  796.7	  557.4	 5456.0	...
10099382	  796.6	  556.7	 5456.0	...
10099383	  796.0	  555.9	 5456.0	...
10099384	  795.4	  555.8	 5455.0	...
10099385	  795.3	  556.7	 5454.0	...
10099386	  795.8	  557.6	 5460.0	...
10099387	  796.3	  558.5	 5466.0	...
10099388	  796.3	  558.5	 5468.0	...
10099389	  796.3	  558.7	 5463.0	...
10099390	  796.2	  558.4	 5457.0	...
10099391	  796.2	  558.1	 5453.0	...
10099392	  796.5	  557.2	 5451.0	...
10099393	  796.9	  556.8	 5448.0	...
10099394	  797.4	  556.7	 5444.0	...
10099395	  797.9	  557.2	 5439.0	...
10099396	  798.0	  558.0	 5434.0	...
10099397	  797.9	  558.5	 5432.0	...
10099398	  797.5	  559.7	 5434.0	...
10099399	  797.4	  560.7	 5435.0	...
10099400	  797.3	  561.4	 5436.0	...
10099401	  798.0	  561.1	 5431.0	...
10099402	  799.0	  560.8	 5427.0	...
10099403	  800.3	  560.9	 5424.0	...
10099404	  801.0	  561.0	 5420.0	...
10099405	  801.2	  560.2	 5416.0	...
10099406	  800.9	  559.4	 5416.0	...
10099407	  800.6	  558.4	 5420.0	...
10099408	  799.6	  558.3	 5423.0	...
10099409	  799.3	  558.1	 5424.0	...
10099410	  799.0	  558.1	 5424.0	...
10099411	  799.5	  558.9	 5424.0	...
10099412	  799.7	  559.8	 5424.0	...
10099413	  800.1	  560.7	 5419.0	...
10099414	  800.4	  560.6	 5415.0	...
10099415	  800.4	  560.7	 5410.0	...
10099416	  800.1	  559.7	 5413.0	...
10099417	  799.8	  558.7	 5415.0	...
10099418	  799.8	  558.4	 5418.0	...
10099419	  800.0	  559.3	 5422.0	...
10099420	  800.1	  560.2	 5426.0	...
10099421	  800.3	  560.3	 5425.0	...
10099422	  800.4	  560.2	 5420.0	...
10099423	  800.5	  560.0	 5416.0	...
10099424	  800.5	  560.0	 5418.0	...
10099425	  799.9	  560.7	 5419.0	...
10099426	  799.3	  561.4	 5419.0	...
10099427	  798.6	  561.7	 5418.0	...
10099428	  799.3	  561.4	 5414.0	...
10099429	  799.9	  561.2	 5409.0	...
10099430	  799.7	  560.9	 5409.0	...
10099431	  798.7	  560.1	 5413.0	...
10099432	  798.1	  559.4	 5417.0	...
10099433	  798.4	  559.1	 5416.0	...
10099434	  798.8	  559.3	 5415.0	...
10099435	  798.8	  559.5	 5413.0	...
10099436	  798.8	  559.6	 5413.0	...
10099437	  798.9	  559.7	 5413.0	...
10099438	  799.2	  559.1	 5412.0	...
10099439	  799.2	  558.5	 5411.0	...
10099440	  799.2	  558.2	 5409.0	...
10099441	  799.0	  558.6	 5407.0	...
10099442	  798.7	  559.1	 5405.0	...
10099443	  798.5	  560.3	 5402.0	...
10099444	  799.0	  561.2	 5399.0	...
10099445	  799.6	  560.9	 5397.0	...
10099446	  800.2	  559.7	 5395.0	...
10099447	  800.1	  559.5	 5398.0	...
10099448	  800.2	  560.6	 5402.0	...
10099449	  800.2	  561.6	 5406.0	...
10099450	  800.3	  561.1	 5406.0	...
10099451	  800.0	  560.6	 5404.0	...
10099452	  799.8	  560.5	 5400.0	...
10099453	  800.2	  560.8	 5396.0	...
10099454	  801.0	  561.1	 5390.0	...
10099455	  801.8	  561.2	 5385.0	...
10099456	  801.9	  561.4	 5384.0	...
10099457	  801.9	  561.2	 5384.0	...
10099458	  802.0	  560.6	 5384.0	...
10099459	  801.1	  560.4	 5386.0	...
10099460	  800.4	  561.6	 5390.0	...
10099461	  799.5	  562.7	 5393.0	...
10099462	  799.5	  563.5	 5393.0	...
10099463	  799.4	  563.8	 5386.0	...
10099464	  799.4	  564.2	 5379.0	...
10099465	  800.9	  563.8	 5372.0	...
10099466	  802.3	  563.1	 5372.0	...
10099467	  803.6	  563.0	 5372.0	...
MSG	10099468 0000 _ Number On
10099468	  803.4	  563.8	 5375.0	...
10099469	  802.9	  564.3	 5377.0	...
10099470	  802.4	  564.0	 5378.0	...
10099471	  802.0	  563.7	 5378.0	...
10099472	  802.0	  562.9	 5378.0	...
10099473	  802.1	  562.3	 5378.0	...
10099474	  802.1	  562.5	 5379.0	...
10099475	  802.1	  563.2	 5376.0	...
10099476	  802.2	  563.9	 5374.0	...
10099477	  802.5	  563.9	 5373.0	...
10099478	  802.6	  564.1	 5373.0	...
10099479	  802.1	  564.6	 5374.0	...
10099480	  801.4	  565.0	 5378.0	...
10099481	  800.7	  565.4	 5384.0	...
10099482	  800.6	  565.4	 5381.0	...
10099483	  800.8	  565.4	 5374.0	...
10099484	  801.4	  565.3	 5367.0	...
10099485	  801.9	  565.3	 5369.0	...
10099486	  801.6	  565.4	 5373.0	...
10099487	  800.9	  565.5	 5380.0	...
10099488	  801.0	  565.4	 5386.0	...
10099489	  801.9	  565.0	 5385.0	...
10099490	  802.4	  564.6	 5379.0	...
10099491	  802.0	  564.2	 5378.0	...
10099492	  801.5	  564.0	 5382.0	...
10099493	  801.6	  564.8	 5386.0	...
10099494	  801.8	  565.9	 5385.0	...
10099495	  802.1	  566.0	 5384.0	...
10099496	  802.3	  565.1	 5384.0	...
10099497	  802.3	  564.1	 5383.0	...
10099498	  802.3	  564.3	 5380.0	...
10099499	  802.3	  564.2	 5375.0	...
10099500	  802.2	  564.1	 5372.0	...
10099501	  802.2	  563.8	 5371.0	...
10099502	  802.1	  563.6	 5371.0	...
10099503	  802.1	  562.9	 5371.0	...
10099504	  802.1	  562.5	 5371.0	...
10099505	  802.3	  562.5	 5371.0	...
10099506	  802.5	  563.1	 5373.0	...
10099507	  801.9	  563.8	 5380.0	...
10099508	  800.6	  564.1	 5386.0	...
10099509	  799.3	  564.3	 5388.0	...
10099510	  798.8	  564.2	 5384.0	...
10099511	  799.1	  564.7	 5379.0	...
10099512	  799.7	  565.3	 5377.0	...
10099513	  800.4	  565.9	 5377.0	...
10099514	  801.1	  565.9	 5376.0	...
10099515	  801.6	  565.7	 5375.0	...
10099516	  802.0	  565.5	 5373.0	...
10099517	  802.1	  565.4	 5373.0	...
10099518	  802.3	  565.5	 5374.0	...
10099519	  802.3	  565.7	 5376.0	...
10099520	  802.3	  565.9	 5378.0	...
10099521	  802.3	  565.8	 5379.0	...
10099522	  802.3	  565.7	 5380.0	...
10099523	  802.3	  565.4	 5381.0	...
10099524	  802.1	  565.6	 5380.0	...
10099525	  801.8	  566.2	 5377.0	...
10099526	  801.3	  566.8	 5375.0	...
10099527	  801.0	  567.0	 5373.0	...
10099528	  800.8	  565.7	 5370.0	...
10099529	  800.8	  564.6	 5368.0	...
10099530	  800.7	  563.9	 5371.0	...
10099531	  800.7	  564.6	 5375.0	...
10099532	  801.5	  565.1	 5377.0	...
10099533	  802.4	  564.6	 5377.0	...
10099534	  803.2	  563.8	 5378.0	...
10099535	  803.3	  563.2	 5376.0	...
10099536	  803.5	  563.2	 5372.0	...
10099537	  804.0	  563.2	 5369.0	...
10099538	  804.4	  563.9	 5369.0	...
10099539	  804.7	  564.4	 5371.0	...
10099540	  804.6	  564.8	 5374.0	...
10099541	  804.1	  563.4	 5377.0	...
10099542	  803.6	  562.2	 5379.0	...
10099543	  803.2	  562.3	 5380.0	...
10099544	  803.3	  563.4	 5381.0	...
10099545	  803.5	  563.8	 5382.0	...
10099546	  802.9	  563.2	 5383.0	...
10099547	  802.1	  562.7	 5382.0	...
10099548	  802.2	  562.7	 5380.0	...
10099549	  803.2	  563.0	 5377.0	...
10099550	  803.9	  563.3	 5376.0	...
10099551	  803.4	  563.8	 5376.0	...
10099552	  803.0	  563.8	 5380.0	...
10099553	  802.8	  563.4	 5385.0	...
10099554	  803.0	  563.0	 5390.0	...
10099555	  803.1	  563.2	 5390.0	...
10099556	  803.3	  563.7	 5388.0	...
10099557	  803.9	  564.2	 5385.0	...
10099558	  804.5	  564.0	 5383.0	...
10099559	  804.8	  563.7	 5388.0	...
10099560	  804.1	  563.6	 5393.0	...
10099561	  803.3	  563.6	 5399.0	...
10099562	  802.7	  563.7	 5400.0	...
10099563	  802.5	  563.7	 5404.0	...
10099564	  802.3	  564.5	 5408.0	...
10099565	  801.5	  565.4	 5412.0	...
10099566	  800.6	  565.7	 5413.0	...
10099567	  801.0	  565.0	 5413.0	...
10099568	  802.2	  564.2	 5412.0	...
10099569	  803.2	  564.0	 5411.0	...
10099570	  802.9	  563.9	 5410.0	...
10099571	  802.2	  563.9	 5410.0	...
10099572	  802.0	  563.8	 5410.0	...
10099573	  801.9	  564.2	 5409.0	...
10099574	  801.8	  564.6	 5409.0	...
10099575	  801.3	  565.3	 5416.0	...
10099576	  800.6	  565.6	 5425.0	...
10099577	  800.2	  566.0	 5427.0	...
10099578	  800.8	  566.1	 5422.0	...
10099579	  801.6	  566.2	 5417.0	...
10099580	  801.9	  566.3	 5418.0	...
10099581	  801.5	  566.4	 5419.0	...
10099582	  801.0	  566.3	 5420.0	...
10099583	  800.9	  565.5	 5420.0	...
10099584	  800.8	  564.8	 5421.0	...
10099585	  800.7	  564.1	 5421.0	...
10099586	  800.9	  564.1	 5424.0	...
10099587	  801.1	  564.1	 5427.0	...
10099588	  801.2	  564.1	 5431.0	...
10099589	  801.2	  564.0	 5434.0	...
10099590	  801.2	  563.7	 5435.0	...
10099591	  801.6	  563.3	 5435.0	...
10099592	  801.9	  563.1	 5434.0	...
10099593	  801.5	  563.1	 5434.0	...
10099594	  800.8	  563.9	 5439.0	...
10099595	  800.1	  564.7	 5444.0	...
10099596	  800.3	  565.2	 5444.0	...
10099597	  800.8	  565.1	 5440.0	...
10099598	  801.2	  564.9	 5439.0	...
10099599	  801.7	  564.9	 5443.0	...
10099600	  802.0	  564.0	 5447.0	...
10099601	  802.3	  563.2	 5447.0	...
10099602	  802.3	  563.3	 5447.0	...
10099603	  802.4	  564.2	 5447.0	...
10099604	  802.5	  565.2	 5448.0	...
10099605	  802.6	  565.2	 5450.0	...
10099606	  802.5	  565.2	 5452.0	...
10099607	  802.3	  565.1	 5453.0	...
10099608	  802.2	  565.1	 5453.0	...
10099609	  802.1	  565.1	 5453.0	...
10099610	  802.3	  564.8	 5455.0	...
10099611	  802.5	  564.5	 5457.0	...
10099612	  802.0	  564.1	 5459.0	...
10099613	  800.9	  564.2	 5459.0	...
10099614	  799.8	  564.2	 5459.0	...
10099615	  799.3	  564.4	 5459.0	...
10099616	  799.3	  564.4	 5463.0	...
10099617	  799.4	  563.7	 5470.0	...
10099618	  799.6	  563.0	 5477.0	...
10099619	  799.8	  562.4	 5477.0	...
10099620	  800.6	  563.1	 5471.0	...
10099621	  801.3	  563.8	 5465.0	...
10099622	  802.0	  564.4	 5464.0	...
10099623	  802.1	  564.4	 5467.0	...
10099624	  802.2	  564.4	 5474.0	...
10099625	  801.4	  564.5	 5478.0	...
10099626	  800.5	  564.4	 5482.0	...
10099627	  799.7	  564.3	 5486.0	...
10099628	  799.7	  564.2	 5489.0	...
10099629	  799.9	  564.6	 5488.0	...
10099630	  800.1	  564.9	 5484.0	...
10099631	  800.6	  565.0	 5480.0	...
10099632	  801.6	  564.9	 5480.0	...
10099633	  802.5	  564.7	 5481.0	...
10099634	  803.0	  564.6	 5482.0	...
10099635	  802.9	  564.1	 5486.0	...
10099636	  802.7	  563.6	 5491.0	...
10099637	  802.5	  563.4	 5492.0	...
10099638	  802.4	  563.8	 5489.0	...
10099639	  801.1	  564.3	 5490.0	...
10099640	  799.7	  564.7	 5498.0	...
10099641	  799.0	  565.1	 5506.0	...
10099642	  799.7	  565.3	 5509.0	...
10099643	  800.5	  565.3	 5509.0	...
10099644	  800.6	  565.3	 5508.0	...
10099645	  800.7	  565.4	 5507.0	...
10099646	  800.7	  565.5	 5507.0	...
10099647	  800.5	  565.6	 5511.0	...
10099648	  800.4	  565.8	 5515.0	...
10099649	  800.5	  565.9	 5520.0	...
10099650	  800.4	  564.8	 5521.0	...
10099651	  800.3	  563.6	 5522.0	...
10099652	  799.8	  562.0	 5522.0	...
10099653	  799.6	  561.8	 5522.0	...
10099654	  799.6	  561.7	 5523.0	...
10099655	  799.7	  562.0	 5524.0	...
10099656	  799.5	  562.2	 5525.0	...
10099657	  799.1	  562.0	 5533.0	...
10099658	  798.8	  561.8	 5540.0	...
10099659	  798.7	  561.8	 5547.0	...
10099660	  798.6	  562.1	 5548.0	...
10099661	  798.5	  561.9	 5549.0	...
10099662	  798.2	  561.6	 5551.0	...
10099663	  797.9	  561.2	 5552.0	...
10099664	  798.3	  561.0	 5552.0	...
10099665	  799.2	  561.4	 5551.0	...
10099666	  800.2	  561.8	 5550.0	...
10099667	  801.0	  562.3	 5550.0	...
10099668	  801.3	  561.8	 5552.0	...
10099669	  802.0	  561.2	 5553.0	...
10099670	  802.3	  561.5	 5555.0	...
10099671	  801.8	  562.3	 5555.0	...
10099672	  801.0	  562.6	 5555.0	...
10099673	  800.0	  562.4	 5555.0	...
10099674	  799.8	  562.3	 5554.0	...
10099675	  799.7	  562.7	 5554.0	...
10099676	  800.2	  563.2	 5556.0	...
10099677	  800.7	  564.0	 5558.0	...
10099678	  801.2	  564.9	 5560.0	...
10099679	  801.1	  564.6	 5565.0	...
10099680	  800.9	  563.9	 5568.0	...
10099681	  800.6	  562.2	 5571.0	...
10099682	  800.4	  561.3	 5576.0	...
10099683	  800.0	  561.7	 5581.0	...
10099684	  799.8	  563.1	 5585.0	...
10099685	  800.6	  564.2	 5583.0	...
10099686	  801.6	  564.3	 5582.0	...
10099687	  802.2	  564.3	 5582.0	...
10099688	  801.6	  564.5	 5582.0	...
10099689	  801.0	  564.4	 5582.0	...
10099690	  800.7	  564.2	 5587.0	...
10099691	  799.8	  564.2	 5592.0	...
10099692	  798.7	  563.0	 5597.0	...
10099693	  798.7	  561.5	 5598.0	...
10099694	  799.1	  560.6	 5601.0	...
10099695	  799.8	  561.2	 5604.0	...
10099696	  799.5	  561.8	 5606.0	...
10099697	  799.6	  561.9	 5606.0	...
10099698	  799.7	  561.8	 5606.0	...
10099699	  799.7	  561.4	 5603.0	...
10099700	  799.7	  561.1	 5600.0	...
10099701	  799.4	  561.3	 5606.0	...
10099702	  799.2	  561.9	 5616.0	...
10099703	  799.3	  562.4	 5621.0	...
10099704	  800.0	  562.2	 5616.0	...
10099705	  800.6	  562.0	 5611.0	...
10099706	  800.9	  561.9	 5612.0	...
10099707	  800.8	  561.8	 5612.0	...
10099708	  800.8	  561.7	 5612.0	...
10099709	  800.8	  561.5	 5612.0	...
10099710	  800.7	  561.0	 5615.0	...
10099711	  800.9	  560.6	 5618.0	...
10099712	  801.2	  561.0	 5621.0	...
10099713	  801.7	  561.6	 5622.0	...
10099714	  802.0	  561.7	 5626.0	...
10099715	  801.5	  561.1	 5629.0	...
10099716	  800.8	  560.3	 5633.0	...
10099717	  800.1	  560.2	 5636.0	...
10099718	  800.8	  560.9	 5638.0	...
10099719	  801.8	  561.8	 5638.0	...
10099720	  802.8	  562.7	 5639.0	...
10099721	  802.8	  562.8	 5641.0	...
10099722	  801.6	  562.6	 5647.0	...
10099723	  800.2	  562.1	 5652.0	...
10099724	  799.3	  561.8	 5654.0	...
10099725	  799.6	  561.8	 5652.0	...
10099726	  799.8	  562.2	 5650.0	...
10099727	  799.6	  562.2	 5656.0	...
10099728	  799.4	  561.2	 5663.0	...
10099729	  799.2	  560.3	 5670.0	...
10099730	  799.0	  559.7	 5671.0	...
10099731	  798.9	  559.7	 5671.0	...
10099732	  798.5	  559.8	 5675.0	...
10099733	  798.2	  560.3	 5679.0	...
10099734	  797.9	  561.3	 5682.0	...
10099735	  797.8	  562.2	 5687.0	...
10099736	  798.2	  562.6	 5692.0	...
10099737	  798.9	  562.7	 5692.0	...
10099738	  799.7	  562.3	 5688.0	...
10099739	  799.9	  561.5	 5683.0	...
10099740	  799.3	  560.9	 5683.0	...
10099741	  798.6	  560.5	 5688.0	...
10099742	  798.5	  560.4	 5693.0	...
10099743	  799.5	  560.0	 5697.0	...
10099744	  800.6	  559.8	 5697.0	...
10099745	  800.4	  559.9	 5698.0	...
10099746	  799.8	  559.9	 5703.0	...
10099747	  799.2	  559.8	 5707.0	...
10099748	  799.2	  559.7	 5708.0	...
10099749	  799.3	  559.7	 5707.0	...
10099750	  799.1	  559.5	 5707.0	...
10099751	  799.0	  559.3	 5709.0	...
10099752	  798.9	  559.4	 5712.0	...
10099753	  798.9	  560.2	 5716.0	...
10099754	  799.8	  560.8	 5719.0	...
10099755	  800.7	  561.0	 5721.0	...
10099756	  801.8	  560.9	 5716.0	...
10099757	  802.0	  561.0	 5712.0	...
10099758	  801.9	  561.0	 5710.0	...
10099759	  801.6	  560.0	 5714.0	...
10099760	  801.4	  559.0	 5719.0	...
10099761	  801.6	  558.0	 5725.0	...
10099762	  801.6	  558.6	 5729.0	...
10099763	  801.3	  559.2	 5733.0	...
10099764	  800.9	  559.8	 5732.0	...
10099765	  800.7	  559.8	 5731.0	...
10099766	  800.6	  559.4	 5731.0	...
10099767	  800.9	  558.9	 5731.0	...
10099768	  801.5	  558.5	 5731.0	...
10099769	  802.3	  559.6	 5731.0	...
10099770	  802.8	  560.8	 5730.0	...
10099771	  802.9	  560.6	 5731.0	...
MSG	10099772 0000 _ Number Off
10099772	  802.3	  559.4	 5733.0	...
10099773	  801.7	  558.2	 5734.0	...
10099774	  801.2	  558.4	 5738.0	...
10099775	  801.1	  558.5	 5742.0	...
10099776	  801.1	  558.6	 5746.0	...
10099777	  801.4	  558.6	 5748.0	...
10099778	  801.6	  558.7	 5752.0	...
10099779	  802.0	  558.7	 5755.0	...
10099780	  802.1	  558.6	 5758.0	...
10099781	  802.3	  558.6	 5757.0	...
10099782	  802.2	  558.6	 5758.0	...
10099783	  801.9	  558.8	 5761.0	...
10099784	  801.7	  559.1	 5764.0	...
10099785	  801.7	  559.1	 5766.0	...
10099786	  802.1	  558.7	 5767.0	...
10099787	  801.6	  557.2	 5768.0	...
10099788	  800.7	  555.9	 5770.0	...
10099789	  799.9	  555.2	 5771.0	...
10099790	  800.0	  555.8	 5771.0	...
10099791	  800.1	  556.8	 5772.0	...
10099792	  799.9	  557.4	 5776.0	...
10099793	  799.7	  557.7	 5782.0	...
10099794	  799.5	  557.6	 5788.0	...
10099795	  799.6	  557.6	 5791.0	...
10099796	  799.5	  557.2	 5790.0	...
10099797	  799.4	  556.9	 5790.0	...
10099798	  800.0	  556.4	 5792.0	...
10099799	  800.7	  556.3	 5792.0	...
10099800	  801.5	  556.3	 5793.0	...
10099801	  801.5	  556.5	 5792.0	...
10099802	  801.7	  556.3	 5792.0	...
10099803	  801.9	  556.1	 5795.0	...
10099804	  802.0	  556.0	 5798.0	...
10099805	  801.8	  556.2	 5803.0	...
10099806	  801.9	  556.1	 5804.0	...
10099807	  802.0	  555.8	 5800.0	...
10099808	  801.8	  555.5	 5794.0	...
10099809	  801.4	  555.6	 5790.0	...
10099810	  800.9	  555.7	 5792.0	...
10099811	  800.9	  555.0	 5797.0	...
10099812	  801.0	  554.4	 5801.0	...
10099813	  801.4	  555.1	 5804.0	...
10099814	  801.2	  556.4	 5807.0	...
10099815	  801.0	  557.6	 5810.0	...
10099816	  800.6	  557.3	 5813.0	...
10099817	  799.8	  557.1	 5815.0	...
10099818	  799.2	  555.8	 5817.0	...
10099819	  798.8	  554.5	 5819.0	...
10099820	  799.3	  554.4	 5820.0	...
10099821	  799.3	  555.6	 5820.0	...
10099822	  799.0	  556.9	 5818.0	...
10099823	  799.7	  556.8	 5815.0	...
10099824	  800.8	  556.6	 5812.0	...
10099825	  802.1	  556.5	 5814.0	...
10099826	  802.1	  556.2	 5815.0	...
10099827	  802.0	  555.3	 5816.0	...
10099828	  801.6	  554.6	 5815.0	...
10099829	  801.2	  553.9	 5815.0	...
10099830	  801.0	  553.8	 5817.0	...
10099831	  801.0	  553.8	 5817.0	...
10099832	  800.9	  554.1	 5816.0	...
10099833	  800.8	  554.8	 5819.0	...
10099834	  800.8	  555.2	 5822.0	...
10099835	  800.3	  555.6	 5826.0	...
10099836	  799.9	  555.5	 5829.0	...
10099837	  799.3	  555.3	 5832.0	...
10099838	  799.1	  554.8	 5835.0	...
10099839	  799.2	  554.5	 5835.0	...
10099840	  799.8	  554.5	 5834.0	...
10099841	  800.9	  555.1	 5832.0	...
10099842	  801.7	  555.6	 5831.0	...
10099843	  802.0	  556.5	 5830.0	...
10099844	  802.0	  557.2	 5829.0	...
10099845	  802.1	  557.6	 5833.0	...
10099846	  802.1	  557.1	 5836.0	...
10099847	  801.9	  556.5	 5839.0	...
10099848	  801.7	  555.8	 5837.0	...
10099849	  801.7	  555.7	 5838.0	...
10099850	  801.5	  555.5	 5843.0	...
10099851	  801.1	  556.2	 5847.0	...
10099852	  800.7	  557.0	 5853.0	...
10099853	  800.9	  557.6	 5855.0	...
10099854	  801.3	  557.6	 5859.0	...
10099855	  801.6	  556.8	 5861.0	...
10099856	  801.7	  555.9	 5860.0	...
10099857	  800.8	  555.5	 5856.0	...
10099858	  800.0	  555.9	 5858.0	...
10099859	  799.3	  556.1	 5865.0	...
10099860	  799.6	  556.0	 5871.0	...
10099861	  799.6	  555.8	 5873.0	...
10099862	  799.8	  554.9	 5876.0	...
10099863	  800.1	  554.1	 5879.0	...
10099864	  799.8	  553.3	 5878.0	...
10099865	  799.3	  553.4	 5879.0	...
10099866	  799.8	  553.3	 5879.0	...
10099867	  800.8	  553.1	 5883.0	...
10099868	  801.6	  552.8	 5885.0	...
10099869	  801.4	  552.7	 5884.0	...
10099870	  801.1	  552.2	 5876.0	...
10099871	  801.1	  551.7	 5868.0	...
10099872	  801.3	  552.0	 5864.0	...
10099873	  801.4	  552.9	 5866.0	...
10099874	  801.3	  553.8	 5869.0	...
10099875	  801.1	  553.8	 5870.0	...
10099876	  800.1	  553.8	 5877.0	...
10099877	  799.3	  553.7	 5885.0	...
10099878	  799.8	  553.6	 5892.0	...
10099879	  801.1	  553.4	 5892.0	...
10099880	  801.7	  553.2	 5894.0	...
10099881	  801.0	  553.1	 5896.0	...
10099882	  800.4	  552.8	 5892.0	...
10099883	  800.5	  552.3	 5887.0	...
10099884	  800.7	  552.5	 5881.0	...
10099885	  801.2	  552.8	 5881.0	...
10099886	  801.7	  553.0	 5882.0	...
10099887	  801.9	  552.9	 5885.0	...
10099888	  801.5	  553.0	 5891.0	...
10099889	  800.5	  553.0	 5895.0	...
10099890	  799.7	  553.0	 5896.0	...
10099891	  799.0	  553.0	 5894.0	...
10099892	  798.8	  552.7	 5900.0	...
10099893	  798.6	  552.5	 5906.0	...
10099894	  798.5	  552.6	 5909.0	...
10099895	  798.5	  552.7	 5906.0	...
10099896	  798.5	  552.8	 5901.0	...
10099897	  798.5	  552.7	 5899.0	...
10099898	  798.7	  553.1	 5895.0	...
10099899	  799.0	  553.6	 5893.0	...
10099900	  799.4	  553.9	 5894.0	...
10099901	  799.7	  553.9	 5897.0	...
10099902	  800.0	  553.6	 5898.0	...
10099903	  799.7	  553.6	 5897.0	...
10099904	  799.4	  553.5	 5895.0	...
10099905	  800.1	  553.3	 5897.0	...
10099906	  801.4	  553.0	 5899.0	...
10099907	  802.8	  552.6	 5901.0	...
10099908	  803.2	  552.5	 5900.0	...
10099909	  803.2	  553.0	 5896.0	...
10099910	  802.7	  553.6	 5890.0	...
10099911	  802.1	  554.4	 5887.0	...
10099912	  801.4	  554.7	 5887.0	...
10099913	  801.4	  554.7	 5891.0	...
10099914	  801.4	  554.4	 5892.0	...
10099915	  801.6	  554.1	 5892.0	...
10099916	  801.8	  553.9	 5892.0	...
10099917	  802.0	  553.9	 5892.0	...
10099918	  801.6	  553.9	 5892.0	...
10099919	  801.2	  553.9	 5890.0	...
10099920	  801.6	  554.0	 5885.0	...
10099921	  802.4	  554.1	 5879.0	...
10099922	  803.5	  554.1	 5875.0	...
10099923	  803.8	  554.2	 5875.0	...
10099924	  803.9	  554.2	 5876.0	...
10099925	  803.4	  554.3	 5878.0	...
10099926	  803.0	  554.6	 5876.0	...
10099927	  802.7	  554.6	 5875.0	...
10099928	  802.7	  554.6	 5873.0	...
10099929	  802.8	  554.4	 5873.0	...
10099930	  802.9	  554.5	 5880.0	...
10099931	  802.8	  554.6	 5885.0	...
10099932	  802.6	  554.6	 5890.0	...
10099933	  802.4	  554.4	 5890.0	...
10099934	  802.2	  554.4	 5890.0	...
10099935	  802.2	  554.5	 5886.0	...
10099936	  802.3	  554.8	 5882.0	...
10099937	  802.3	  554.1	 5878.0	...
10099938	  802.3	  553.5	 5881.0	...
10099939	  802.0	  552.9	 5884.0	...
10099940	  801.9	  552.9	 5888.0	...
10099941	  801.7	  553.0	 5889.0	...
10099942	  801.5	  553.2	 5886.0	...
10099943	  801.4	  553.4	 5882.0	...
10099944	  801.3	  553.7	 5877.0	...
10099945	  801.3	  554.0	 5875.0	...
10099946	  801.0	  554.3	 5877.0	...
10099947	  800.5	  553.8	 5880.0	...
10099948	  801.0	  553.2	 5882.0	...
10099949	  801.8	  552.7	 5882.0	...
10099950	  802.8	  553.6	 5882.0	...
10099951	  802.2	  554.6	 5886.0	...
10099952	  801.4	  555.5	 5889.0	...
10099953	  800.6	  555.7	 5890.0	...
10099954	  800.5	  555.9	 5890.0	...
10099955	  800.6	  556.0	 5889.0	...
10099956	  800.5	  556.0	 5892.0	...
10099957	  799.8	  555.3	 5893.0	...
10099958	  799.1	  554.6	 5894.0	...
10099959	  798.9	  554.0	 5890.0	...
10099960	  799.3	  554.2	 5885.0	...
10099961	  799.7	  554.4	 5880.0	...
10099962	  800.1	  554.4	 5879.0	...
10099963	  800.6	  554.4	 5878.0	...
10099964	  801.3	  554.7	 5879.0	...
10099965	  801.4	  555.0	 5878.0	...
10099966	  801.3	  556.0	 5875.0	...
10099967	  801.3	  556.6	 5872.0	...
10099968	  801.3	  557.5	 5870.0	...
10099969	  801.3	  557.8	 5870.0	...
10099970	  801.3	  556.8	 5869.0	...
10099971	  801.4	  555.6	 5869.0	...
10099972	  801.4	  554.3	 5866.0	...
10099973	  801.5	  554.2	 5864.0	...
10099974	  802.0	  554.1	 5861.0	...
10099975	  802.2	  553.8	 5862.0	...
10099976	  802.4	  553.4	 5863.0	...
10099977	  802.1	  553.1	 5863.0	...
10099978	  802.1	  553.1	 5863.0	...
10099979	  802.1	  553.3	 5869.0	...
10099980	  801.9	  553.6	 5875.0	...
10099981	  801.5	  553.6	 5879.0	...
10099982	  801.5	  553.8	 5877.0	...
MSG	10099983 0000 _ Number On
10099983	  801.8	  553.9	 5874.0	...
10099984	  802.3	  554.1	 5873.0	...
10099985	  802.6	  554.1	 5873.0	...
10099986	  803.2	  553.9	 5872.0	...
10099987	  803.7	  553.7	 5871.0	...
10099988	  804.6	  553.5	 5866.0	...
10099989	  805.1	  553.7	 5862.0	...
10099990	  805.0	  553.9	 5859.0	...
10099991	  804.2	  553.8	 5857.0	...
10099992	  803.8	  553.3	 5857.0	...
10099993	  804.1	  554.1	 5856.0	...
10099994	  804.5	  555.5	 5853.0	...
10099995	  805.2	  556.1	 5848.0	...
10099996	  806.0	  555.1	 5844.0	...
10099997	  806.3	  554.0	 5845.0	...
10099998	  805.8	  553.6	 5845.0	...
10099999	  806.0	  553.4	 5843.0	...
10100000	  806.5	  553.4	 5846.0	...
10100001	  806.7	  554.0	 5849.0	...
10100002	  806.4	  555.1	 5850.0	...
10100003	  806.0	  556.0	 5844.0	...
10100004	  806.0	  555.5	 5839.0	...
10100005	  805.5	  554.6	 5836.0	...
10100006	  805.0	  553.8	 5835.0	...
10100007	  805.0	  553.9	 5833.0	...
10100008	  805.5	  554.0	 5832.0	...
10100009	  805.9	  554.2	 5831.0	...
10100010	  805.9	  554.6	 5831.0	...
10100011	  805.9	  555.0	 5829.0	...
10100012	  805.4	  555.1	 5827.0	...
10100013	  804.9	  555.1	 5824.0	...
10100014	  804.6	  555.2	 5823.0	...
10100015	  804.7	  555.4	 5829.0	...
10100016	  804.9	  555.3	 5836.0	...
10100017	  805.2	  554.8	 5840.0	...
10100018	  805.6	  554.3	 5836.0	...
10100019	  805.9	  553.8	 5825.0	...
10100020	  806.0	  553.6	 5815.0	...
10100021	  806.1	  554.2	 5809.0	...
10100022	  806.3	  555.0	 5816.0	...
10100023	  806.5	  555.5	 5822.0	...
10100024	  806.4	  555.2	 5826.0	...
10100025	  806.2	  554.6	 5825.0	...
10100026	  806.1	  554.4	 5821.0	...
10100027	  806.2	  554.2	 5815.0	...
10100028	  806.4	  554.1	 5810.0	...
10100029	  806.7	  554.2	 5810.0	...
10100030	  806.9	  554.4	 5811.0	...
10100031	  807.1	  554.6	 5812.0	...
10100032	  807.2	  554.7	 5812.0	...
10100033	  806.5	  554.9	 5814.0	...
10100034	  805.6	  554.3	 5816.0	...
10100035	  805.0	  553.7	 5817.0	...
10100036	  805.4	  553.1	 5816.0	...
10100037	  805.8	  553.2	 5815.0	...
10100038	  805.6	  553.3	 5815.0	...
10100039	  805.4	  553.1	 5816.0	...
10100040	  805.7	  552.9	 5813.0	...
10100041	  806.2	  552.8	 5810.0	...
10100042	  806.7	  553.1	 5808.0	...
10100043	  806.6	  553.9	 5808.0	...
10100044	  806.2	  554.8	 5809.0	...
EFIX R   10099152	10100044	893	  795.4	  561.5	   5622
SSACC R  10100045
10100045	  804.4	  555.2	 5811.0	...
10100046	  802.7	  554.8	 5814.0	...
10100047	  799.1	  554.6	 5814.0	...
10100048	  796.9	  554.7	 5813.0	...
10100049	  791.8	  554.8	 5818.0	...
10100050	  788.6	  554.7	 5826.0	...
10100051	  785.2	  555.0	 5831.0	...
10100052	  783.7	  555.9	 5827.0	...
10100053	  782.3	  556.7	 5824.0	...
10100054	  778.3	  557.6	 5826.0	...
10100055	  775.2	  558.0	 5828.0	...
10100056	  771.6	  557.3	 5830.0	...
10100057	  769.9	  556.2	 5831.0	...
10100058	  768.3	  555.2	 5832.0	...
ESACC R  10100045	10100058	14	  804.4	  555.2	  768.3	  555.2	   0.77	     64
SFIX R   10100059
10100059	  767.1	  555.4	 5833.0	...
10100060	  767.0	  555.5	 5832.0	...
10100061	  766.8	  555.0	 5832.0	...
10100062	  766.1	  554.7	 5832.0	...
10100063	  765.3	  554.6	 5831.0	...
10100064	  764.5	  554.6	 5828.0	...
10100065	  764.5	  554.3	 5822.0	...
10100066	  764.3	  553.9	 5818.0	...
10100067	  764.2	  553.9	 5817.0	...
10100068	  765.0	  553.6	 5820.0	...
10100069	  766.5	  553.2	 5821.0	...
10100070	  768.0	  552.8	 5818.0	...
10100071	  768.9	  552.6	 5819.0	...
10100072	  769.2	  552.9	 5822.0	...
10100073	  769.6	  553.5	 5824.0	...
10100074	  769.6	  554.1	 5826.0	...
10100075	  769.3	  553.7	 5828.0	...
10100076	  768.8	  553.3	 5831.0	...
10100077	  769.0	  552.8	 5828.0	...
10100078	  769.4	  553.1	 5825.0	...
10100079	  769.8	  553.3	 5823.0	...
10100080	  769.7	  553.5	 5821.0	...
10100081	  769.7	  553.7	 5820.0	...
10100082	  769.8	  553.8	 5820.0	...
10100083	  770.0	  553.9	 5822.0	...
10100084	  770.2	  553.8	 5826.0	...
10100085	  770.2	  553.8	 5829.0	...
10100086	  770.3	  553.8	 5827.0	...
10100087	  770.0	  553.8	 5822.0	...
10100088	  769.7	  553.6	 5818.0	...
10100089	  769.5	  553.2	 5820.0	...
10100090	  769.9	  552.9	 5822.0	...
10100091	  770.2	  552.9	 5823.0	...
10100092	  769.9	  552.9	 5827.0	...
10100093	  769.3	  552.7	 5832.0	...
10100094	  770.1	  552.4	 5834.0	...
10100095	  771.4	  552.5	 5826.0	...
10100096	  772.4	  552.7	 5817.0	...
10100097	  771.6	  552.9	 5813.0	...
10100098	  770.7	  553.0	 5814.0	...
10100099	  771.0	  552.9	 5816.0	...
10100100	  771.7	  552.5	 5815.0	...
10100101	  772.4	  552.2	 5814.0	...
10100102	  772.4	  552.9	 5813.0	...
10100103	  771.9	  553.7	 5815.0	...
10100104	  771.4	  554.6	 5817.0	...
10100105	  771.2	  554.6	 5815.0	...
10100106	  771.6	  553.3	 5812.0	...
10100107	  771.8	  552.1	 5808.0	...
10100108	  771.7	  551.9	 5805.0	...
10100109	  771.9	  552.8	 5805.0	...
10100110	  772.4	  553.6	 5810.0	...
10100111	  772.8	  553.4	 5815.0	...
10100112	  773.3	  552.8	 5815.0	...
10100113	  773.7	  552.4	 5810.0	...
10100114	  774.1	  551.8	 5805.0	...
10100115	  774.0	  551.5	 5805.0	...
10100116	  773.6	  551.3	 5808.0	...
10100117	  773.3	  552.0	 5810.0	...
10100118	  773.0	  552.7	 5817.0	...
10100119	  773.0	  553.2	 5822.0	...
10100120	  773.5	  553.1	 5826.0	...
10100121	  774.1	  552.9	 5820.0	...
10100122	  774.8	  552.9	 5813.0	...
10100123	  775.0	  552.9	 5805.0	...
10100124	  774.2	  553.0	 5806.0	...
10100125	  773.3	  553.1	 5809.0	...
10100126	  772.2	  552.8	 5812.0	...
10100127	  772.0	  552.4	 5813.0	...
10100128	  771.9	  552.0	 5813.0	...
10100129	  772.1	  552.0	 5815.0	...
10100130	  772.4	  552.2	 5817.0	...
10100131	  772.8	  553.1	 5818.0	...
10100132	  773.6	  554.0	 5815.0	...
10100133	  774.3	  555.7	 5812.0	...
10100134	  774.9	  556.4	 5807.0	...
10100135	  775.1	  555.6	 5805.0	...
10100136	  775.1	  553.8	 5804.0	...
10100137	  774.9	  551.9	 5806.0	...
10100138	  773.9	  551.7	 5812.0	...
10100139	  772.8	  551.7	 5817.0	...
10100140	  771.8	  552.3	 5820.0	...
10100141	  771.9	  553.1	 5819.0	...
10100142	  771.8	  553.9	 5821.0	...
10100143	  771.7	  554.6	 5825.0	...
10100144	  772.0	  554.9	 5830.0	...
10100145	  772.5	  555.1	 5828.0	...
10100146	  773.0	  554.9	 5823.0	...
10100147	  773.2	  554.9	 5818.0	...
10100148	  773.0	  554.6	 5819.0	...
10100149	  772.9	  554.3	 5820.0	...
10100150	  772.9	  553.9	 5821.0	...
10100151	  773.2	  553.7	 5820.0	...
10100152	  773.6	  553.4	 5818.0	...
10100153	  773.7	  553.3	 5818.0	...
10100154	  773.6	  553.3	 5819.0	...
10100155	  773.4	  553.5	 5821.0	...
10100156	  773.4	  553.8	 5822.0	...
10100157	  773.4	  553.7	 5823.0	...
10100158	  773.4	  553.4	 5826.0	...
10100159	  773.4	  553.1	 5829.0	...
10100160	  773.6	  552.9	 5827.0	...
10100161	  773.8	  552.6	 5822.0	...
10100162	  774.5	  552.2	 5818.0	...
10100163	  775.1	  552.5	 5818.0	...
10100164	  775.5	  553.1	 5820.0	...
10100165	  775.5	  553.4	 5821.0	...
10100166	  775.3	  552.9	 5826.0	...
10100167	  775.2	  552.4	 5830.0	...
10100168	  775.0	  552.3	 5833.0	...
10100169	  775.1	  552.4	 5826.0	...
10100170	  775.1	  552.8	 5818.0	...
10100171	  775.1	  553.2	 5820.0	...
10100172	  774.8	  553.1	 5829.0	...
10100173	  774.3	  552.8	 5838.0	...
10100174	  773.6	  552.6	 5839.0	...
10100175	  773.3	  552.7	 5839.0	...
10100176	  773.9	  552.9	 5840.0	...
10100177	  774.4	  552.9	 5840.0	...
10100178	  775.5	  552.9	 5836.0	...
10100179	  775.8	  552.8	 5831.0	...
10100180	  776.1	  552.8	 5831.0	...
10100181	  775.6	  553.1	 5837.0	...
10100182	  775.1	  553.5	 5840.0	...
10100183	  774.6	  553.5	 5838.0	...
10100184	  774.7	  553.0	 5835.0	...
10100185	  775.0	  552.6	 5836.0	...
10100186	  775.1	  552.7	 5836.0	...
10100187	  774.9	  552.5	 5835.0	...
10100188	  774.8	  552.4	 5832.0	...
10100189	  775.1	  552.4	 5830.0	...
10100190	  775.4	  552.7	 5828.0	...
10100191	  775.1	  552.4	 5829.0	...
10100192	  774.8	  551.8	 5831.0	...
10100193	  774.4	  551.2	 5833.0	...
10100194	  774.7	  551.2	 5833.0	...
10100195	  774.9	  551.4	 5832.0	...
10100196	  775.3	  551.5	 5831.0	...
10100197	  775.4	  551.6	 5831.0	...
10100198	  775.3	  551.6	 5835.0	...
10100199	  775.0	  551.8	 5839.0	...
10100200	  774.3	  552.1	 5843.0	...
10100201	  773.8	  552.3	 5848.0	...
10100202	  773.3	  552.3	 5854.0	...
10100203	  773.0	  552.4	 5863.0	...
10100204	  772.9	  552.2	 5867.0	...
10100205	  773.0	  551.9	 5866.0	...
10100206	  773.4	  551.7	 5863.0	...
10100207	  772.9	  551.8	 5860.0	...
10100208	  772.3	  551.8	 5861.0	...
10100209	  771.5	  552.2	 5862.0	...
10100210	  771.3	  552.8	 5864.0	...
10100211	  771.0	  553.5	 5867.0	...
10100212	  770.8	  552.8	 5871.0	...
10100213	  770.5	  551.8	 5874.0	...
10100214	  770.8	  550.5	 5879.0	...
10100215	  771.5	  550.4	 5884.0	...
10100216	  772.3	  550.2	 5888.0	...
10100217	  773.1	  550.6	 5887.0	...
10100218	  773.4	  551.0	 5885.0	...
10100219	  773.9	  551.3	 5884.0	...
10100220	  774.0	  551.1	 5884.0	...
10100221	  774.1	  551.0	 5881.0	...
10100222	  774.1	  550.7	 5877.0	...
10100223	  773.7	  550.5	 5874.0	...
10100224	  773.3	  550.4	 5872.0	...
10100225	  772.4	  550.5	 5870.0	...
10100226	  771.9	  550.4	 5869.0	...
10100227	  772.0	  550.3	 5868.0	...
10100228	  772.6	  550.9	 5868.0	...
10100229	  772.1	  551.7	 5869.0	...
10100230	  771.1	  552.4	 5870.0	...
10100231	  770.6	  552.0	 5871.0	...
10100232	  771.1	  551.4	 5872.0	...
10100233	  771.5	  551.3	 5873.0	...
10100234	  771.3	  551.3	 5873.0	...
10100235	  771.2	  551.4	 5873.0	...
10100236	  771.2	  551.3	 5874.0	...
10100237	  771.3	  551.2	 5874.0	...
10100238	  771.1	  551.1	 5880.0	...
10100239	  770.9	  550.7	 5886.0	...
10100240	  771.3	  550.1	 5887.0	...
10100241	  771.7	  549.5	 5881.0	...
10100242	  772.3	  549.7	 5874.0	...
10100243	  772.9	  550.2	 5873.0	...
10100244	  773.9	  551.3	 5871.0	...
10100245	  774.9	  552.1	 5873.0	...
10100246	  775.4	  552.6	 5874.0	...
10100247	  777.3	  552.1	 5876.0	...
10100248	  779.1	  551.6	 5876.0	...
10100249	  780.8	  550.9	 5876.0	...
10100250	  781.1	  550.8	 5874.0	...
10100251	  781.7	  550.5	 5872.0	...
10100252	  783.2	  550.8	 5870.0	...
10100253	  784.3	  550.9	 5873.0	...
10100254	  785.0	  551.1	 5875.0	...
10100255	  784.7	  551.1	 5875.0	...
10100256	  784.4	  551.3	 5872.0	...
10100257	  784.7	  551.4	 5870.0	...
10100258	  785.2	  551.6	 5870.0	...
10100259	  785.3	  552.0	 5871.0	...
10100260	  784.8	  552.6	 5871.0	...
10100261	  784.4	  552.9	 5872.0	...
10100262	  784.4	  553.4	 5872.0	...
10100263	  784.2	  553.7	 5872.0	...
10100264	  783.8	  554.0	 5872.0	...
10100265	  783.0	  554.1	 5874.0	...
10100266	  782.4	  554.1	 5878.0	...
10100267	  782.3	  554.0	 5883.0	...
10100268	  782.8	  553.8	 5885.0	...
10100269	  783.4	  553.6	 5888.0	...
10100270	  783.7	  553.5	 5891.0	...
10100271	  783.7	  553.6	 5895.0	...
10100272	  783.9	  553.8	 5896.0	...
10100273	  784.0	  554.0	 5896.0	...
10100274	  784.4	  554.0	 5893.0	...
10100275	  784.6	  553.9	 5890.0	...
10100276	  784.8	  553.7	 5886.0	...
10100277	  784.8	  553.4	 5882.0	...
10100278	  784.9	  553.0	 5877.0	...
10100279	  785.1	  552.8	 5873.0	...
10100280	  785.4	  552.5	 5871.0	...
10100281	  785.7	  552.0	 5872.0	...
10100282	  785.8	  551.6	 5872.0	...
10100283	  785.4	  551.5	 5873.0	...
10100284	  785.2	  551.7	 5878.0	...
10100285	  785.4	  551.8	 5883.0	...
10100286	  786.0	  551.8	 5888.0	...
MSG	10100287 0000 _ Number Off
10100287	  786.1	  551.6	 5886.0	...
10100288	  785.9	  551.7	 5881.0	...
10100289	  785.6	  552.0	 5876.0	...
10100290	  785.4	  552.4	 5872.0	...
10100291	  785.3	  552.7	 5870.0	...
10100292	  785.1	  552.8	 5871.0	...
10100293	  785.2	  553.0	 5872.0	...
10100294	  785.3	  553.2	 5879.0	...
10100295	  785.1	  553.2	 5887.0	...
10100296	  784.5	  552.7	 5893.0	...
10100297	  784.1	  552.1	 5894.0	...
10100298	  784.0	  551.6	 5894.0	...
10100299	  783.6	  551.5	 5894.0	...
10100300	  782.9	  551.5	 5894.0	...
10100301	  782.3	  551.6	 5893.0	...
10100302	  782.0	  551.6	 5893.0	...
10100303	  781.7	  551.8	 5892.0	...
10100304	  781.7	  552.1	 5891.0	...
10100305	  782.0	  551.9	 5891.0	...
10100306	  781.5	  551.5	 5893.0	...
10100307	  780.7	  551.2	 5889.0	...
10100308	  780.2	  551.5	 5885.0	...
10100309	  780.7	  551.8	 5881.0	...
10100310	  781.4	  552.2	 5881.0	...
10100311	  781.8	  552.4	 5882.0	...
10100312	  781.9	  552.7	 5882.0	...
10100313	  782.4	  552.9	 5882.0	...
10100314	  783.1	  553.0	 5881.0	...
10100315	  783.8	  553.0	 5879.0	...
10100316	  783.8	  553.0	 5872.0	...
10100317	  784.2	  553.1	 5865.0	...
10100318	  784.6	  552.7	 5859.0	...
10100319	  784.9	  552.4	 5858.0	...
10100320	  784.8	  552.0	 5860.0	...
10100321	  785.1	  552.0	 5864.0	...
10100322	  785.5	  551.8	 5864.0	...
10100323	  785.9	  551.6	 5860.0	...
10100324	  784.9	  551.9	 5863.0	...
10100325	  783.9	  552.7	 5870.0	...
10100326	  782.8	  553.4	 5876.0	...
10100327	  782.6	  553.5	 5874.0	...
10100328	  784.0	  553.1	 5872.0	...
10100329	  785.5	  552.2	 5871.0	...
10100330	  785.9	  551.5	 5871.0	...
10100331	  784.8	  551.1	 5871.0	...
10100332	  783.8	  551.8	 5871.0	...
10100333	  783.9	  552.6	 5871.0	...
10100334	  784.1	  553.4	 5871.0	...
10100335	  785.4	  553.2	 5865.0	...
10100336	  786.8	  553.1	 5859.0	...
10100337	  786.8	  553.1	 5856.0	...
10100338	  785.5	  553.3	 5857.0	...
10100339	  784.1	  553.7	 5858.0	...
10100340	  784.0	  554.0	 5858.0	...
10100341	  784.0	  554.4	 5857.0	...
10100342	  784.6	  553.0	 5858.0	...
10100343	  785.2	  551.4	 5859.0	...
10100344	  785.5	  549.6	 5860.0	...
10100345	  785.2	  549.4	 5862.0	...
10100346	  784.7	  549.5	 5867.0	...
10100347	  783.9	  550.2	 5872.0	...
10100348	  783.1	  551.0	 5876.0	...
10100349	  782.9	  551.6	 5877.0	...
10100350	  783.3	  552.0	 5874.0	...
10100351	  783.8	  552.2	 5869.0	...
10100352	  783.9	  552.1	 5863.0	...
10100353	  783.9	  552.0	 5862.0	...
10100354	  783.8	  551.8	 5860.0	...
10100355	  783.8	  552.4	 5858.0	...
10100356	  783.7	  552.9	 5859.0	...
10100357	  783.5	  553.2	 5863.0	...
10100358	  783.1	  551.6	 5867.0	...
10100359	  783.2	  550.0	 5872.0	...
10100360	  783.4	  550.1	 5876.0	...
10100361	  783.9	  551.6	 5876.0	...
10100362	  784.0	  553.2	 5874.0	...
10100363	  783.4	  552.8	 5871.0	...
10100364	  782.8	  552.1	 5871.0	...
10100365	  782.5	  551.5	 5870.0	...
10100366	  783.0	  552.1	 5868.0	...
10100367	  783.3	  553.0	 5865.0	...
10100368	  784.0	  553.1	 5867.0	...
10100369	  784.5	  552.3	 5871.0	...
10100370	  785.1	  552.0	 5867.0	...
10100371	  785.3	  552.5	 5859.0	...
10100372	  785.2	  552.4	 5852.0	...
10100373	  785.0	  551.7	 5854.0	...
10100374	  784.7	  551.0	 5860.0	...
10100375	  784.1	  551.0	 5870.0	...
10100376	  783.9	  552.1	 5878.0	...
10100377	  783.6	  553.3	 5879.0	...
10100378	  783.8	  554.1	 5875.0	...
10100379	  784.4	  553.5	 5868.0	...
10100380	  785.1	  552.8	 5866.0	...
10100381	  784.4	  552.5	 5867.0	...
10100382	  783.0	  552.5	 5869.0	...
10100383	  781.9	  552.4	 5871.0	...
10100384	  783.0	  551.9	 5869.0	...
10100385	  784.1	  551.2	 5868.0	...
10100386	  784.6	  551.3	 5867.0	...
10100387	  784.2	  551.9	 5867.0	...
10100388	  783.6	  553.2	 5867.0	...
10100389	  783.5	  554.1	 5867.0	...
10100390	  783.5	  554.5	 5867.0	...
10100391	  783.3	  553.1	 5870.0	...
10100392	  783.1	  551.7	 5873.0	...
10100393	  783.3	  550.7	 5872.0	...
10100394	  783.7	  550.8	 5868.0	...
10100395	  783.9	  551.0	 5868.0	...
10100396	  783.7	  551.5	 5872.0	...
10100397	  783.5	  552.0	 5876.0	...
10100398	  783.6	  552.2	 5874.0	...
10100399	  783.6	  552.4	 5872.0	...
10100400	  784.1	  552.4	 5870.0	...
10100401	  784.6	  552.7	 5870.0	...
10100402	  785.1	  552.8	 5869.0	...
10100403	  784.8	  553.2	 5868.0	...
10100404	  784.6	  553.2	 5868.0	...
10100405	  784.2	  551.9	 5869.0	...
10100406	  784.5	  550.5	 5867.0	...
10100407	  785.1	  549.7	 5863.0	...
10100408	  785.7	  550.4	 5859.0	...
10100409	  785.6	  551.2	 5858.0	...
10100410	  785.0	  551.4	 5858.0	...
10100411	  784.4	  551.0	 5859.0	...
10100412	  784.5	  550.6	 5865.0	...
10100413	  784.7	  550.1	 5872.0	...
10100414	  784.9	  550.1	 5875.0	...
10100415	  784.9	  550.3	 5871.0	...
10100416	  784.9	  550.4	 5869.0	...
10100417	  784.9	  550.7	 5869.0	...
10100418	  784.9	  550.8	 5869.0	...
10100419	  784.9	  550.9	 5868.0	...
10100420	  784.8	  550.9	 5868.0	...
10100421	  784.3	  550.6	 5870.0	...
10100422	  783.9	  550.1	 5877.0	...
10100423	  783.5	  549.4	 5884.0	...
10100424	  783.5	  549.1	 5884.0	...
10100425	  783.3	  550.3	 5880.0	...
10100426	  783.2	  551.7	 5876.0	...
10100427	  783.4	  553.3	 5876.0	...
10100428	  783.4	  553.5	 5878.0	...
10100429	  783.4	  553.5	 5881.0	...
10100430	  783.6	  552.8	 5884.0	...
10100431	  783.6	  551.3	 5886.0	...
10100432	  783.6	  550.2	 5885.0	...
10100433	  782.9	  549.2	 5888.0	...
10100434	  782.4	  549.0	 5892.0	...
10100435	  781.9	  548.8	 5896.0	...
10100436	  782.2	  548.9	 5893.0	...
10100437	  782.5	  549.0	 5890.0	...
10100438	  782.8	  549.2	 5887.0	...
10100439	  782.7	  549.9	 5888.0	...
10100440	  782.7	  550.3	 5889.0	...
10100441	  782.8	  550.3	 5888.0	...
10100442	  783.6	  550.6	 5888.0	...
10100443	  784.3	  551.1	 5889.0	...
10100444	  784.6	  551.5	 5891.0	...
10100445	  784.3	  551.3	 5893.0	...
10100446	  783.9	  550.8	 5892.0	...
10100447	  784.0	  550.3	 5891.0	...
10100448	  784.5	  550.2	 5888.0	...
10100449	  784.9	  550.6	 5887.0	...
10100450	  785.4	  550.7	 5886.0	...
10100451	  785.7	  550.4	 5886.0	...
10100452	  785.1	  550.3	 5886.0	...
10100453	  783.9	  550.9	 5891.0	...
10100454	  782.8	  551.5	 5896.0	...
10100455	  782.9	  551.8	 5899.0	...
10100456	  783.4	  551.6	 5896.0	...
10100457	  784.0	  551.3	 5893.0	...
10100458	  783.9	  550.2	 5893.0	...
10100459	  783.7	  549.2	 5893.0	...
10100460	  783.7	  548.8	 5894.0	...
10100461	  783.7	  549.3	 5895.0	...
10100462	  783.8	  549.9	 5896.0	...
10100463	  783.8	  549.9	 5898.0	...
10100464	  783.8	  549.5	 5899.0	...
10100465	  783.7	  549.1	 5900.0	...
10100466	  783.7	  550.0	 5902.0	...
10100467	  783.8	  551.1	 5901.0	...
10100468	  784.0	  551.9	 5900.0	...
10100469	  784.1	  551.6	 5904.0	...
10100470	  783.9	  551.7	 5908.0	...
10100471	  783.6	  551.9	 5912.0	...
10100472	  783.6	  551.5	 5911.0	...
10100473	  783.8	  550.9	 5911.0	...
10100474	  784.1	  550.2	 5910.0	...
10100475	  784.1	  549.5	 5908.0	...
10100476	  784.2	  548.8	 5904.0	...
10100477	  784.2	  548.4	 5900.0	...
10100478	  783.4	  548.8	 5900.0	...
10100479	  782.5	  548.8	 5903.0	...
10100480	  781.7	  548.5	 5907.0	...
10100481	  781.9	  548.5	 5911.0	...
10100482	  782.3	  549.0	 5914.0	...
10100483	  782.5	  549.6	 5916.0	...
10100484	  782.6	  549.8	 5916.0	...
10100485	  783.0	  550.1	 5920.0	...
10100486	  783.4	  550.2	 5922.0	...
10100487	  783.4	  550.1	 5925.0	...
10100488	  782.9	  550.0	 5923.0	...
10100489	  782.6	  549.9	 5921.0	...
10100490	  782.5	  550.1	 5920.0	...
10100491	  782.5	  550.3	 5921.0	...
10100492	  782.0	  550.3	 5920.0	...
10100493	  781.6	  550.1	 5919.0	...
10100494	  781.7	  549.9	 5918.0	...
10100495	  782.1	  549.8	 5920.0	...
10100496	  782.4	  549.7	 5923.0	...
MSG	10100497 0000 _ Number On
10100497	  782.4	  549.6	 5927.0	...
10100498	  782.6	  550.3	 5929.0	...
10100499	  782.8	  551.0	 5930.0	...
10100500	  782.7	  551.9	 5930.0	...
10100501	  782.6	  552.0	 5930.0	...
10100502	  782.3	  551.0	 5930.0	...
10100503	  782.1	  550.2	 5925.0	...
10100504	  782.3	  549.7	 5922.0	...
10100505	  782.7	  550.2	 5921.0	...
10100506	  783.2	  550.5	 5928.0	...
10100507	  783.6	  550.4	 5933.0	...
10100508	  783.8	  550.4	 5936.0	...
10100509	  783.8	  550.1	 5935.0	...
10100510	  783.7	  549.9	 5934.0	...
10100511	  783.5	  549.6	 5935.0	...
10100512	  782.4	  549.4	 5940.0	...
10100513	  781.5	  549.2	 5944.0	...
10100514	  781.5	  549.0	 5947.0	...
10100515	  782.5	  548.8	 5947.0	...
10100516	  782.9	  548.7	 5949.0	...
10100517	  782.2	  548.8	 5952.0	...
10100518	  781.7	  549.3	 5956.0	...
10100519	  781.8	  550.0	 5957.0	...
10100520	  782.0	  550.6	 5952.0	...
10100521	  782.2	  550.8	 5945.0	...
10100522	  781.9	  550.9	 5943.0	...
10100523	  781.1	  550.8	 5947.0	...
10100524	  780.4	  550.8	 5951.0	...
10100525	  780.4	  550.8	 5952.0	...
10100526	  781.0	  550.9	 5955.0	...
10100527	  781.4	  550.5	 5958.0	...
10100528	  781.3	  550.3	 5959.0	...
10100529	  781.0	  550.2	 5959.0	...
10100530	  780.7	  550.5	 5960.0	...
10100531	  780.6	  550.6	 5961.0	...
10100532	  780.9	  550.4	 5962.0	...
10100533	  781.4	  550.2	 5963.0	...
10100534	  782.5	  549.9	 5964.0	...
10100535	  783.2	  549.8	 5963.0	...
10100536	  784.1	  549.7	 5963.0	...
10100537	  784.2	  549.7	 5962.0	...
10100538	  784.4	  549.7	 5962.0	...
10100539	  784.0	  549.7	 5961.0	...
10100540	  783.8	  549.7	 5961.0	...
10100541	  782.6	  550.2	 5961.0	...
10100542	  781.6	  550.7	 5965.0	...
10100543	  781.3	  550.8	 5969.0	...
10100544	  782.1	  550.5	 5973.0	...
10100545	  782.9	  550.1	 5974.0	...
10100546	  783.1	  549.6	 5973.0	...
10100547	  783.5	  549.1	 5972.0	...
10100548	  783.9	  548.6	 5972.0	...
10100549	  783.6	  549.7	 5972.0	...
10100550	  783.1	  550.8	 5979.0	...
10100551	  782.5	  550.3	 5987.0	...
10100552	  782.7	  548.5	 5996.0	...
10100553	  782.2	  547.4	 5996.0	...
10100554	  781.9	  549.2	 5995.0	...
10100555	  781.6	  551.0	 5992.0	...
10100556	  781.7	  552.1	 5989.0	...
10100557	  782.2	  552.1	 5987.0	...
10100558	  782.7	  552.2	 5987.0	...
10100559	  783.3	  552.2	 5984.0	...
10100560	  783.2	  551.7	 5980.0	...
10100561	  783.4	  551.0	 5983.0	...
10100562	  783.6	  550.6	 5989.0	...
10100563	  783.7	  551.0	 5994.0	...
10100564	  783.7	  551.5	 5993.0	...
10100565	  783.3	  551.7	 5992.0	...
10100566	  782.7	  551.7	 5993.0	...
10100567	  782.2	  551.8	 5991.0	...
10100568	  782.9	  552.0	 5988.0	...
10100569	  783.8	  552.2	 5985.0	...
10100570	  784.2	  552.1	 5987.0	...
10100571	  783.5	  552.0	 5990.0	...
10100572	  782.9	  551.9	 5991.0	...
10100573	  782.8	  552.2	 5988.0	...
10100574	  782.8	  552.7	 5986.0	...
10100575	  782.7	  553.2	 5986.0	...
10100576	  782.7	  553.1	 5987.0	...
10100577	  782.6	  552.4	 5990.0	...
10100578	  782.5	  551.7	 5998.0	...
10100579	  782.5	  551.3	 6004.0	...
10100580	  782.4	  551.5	 6008.0	...
10100581	  782.2	  551.7	 6006.0	...
10100582	  781.9	  551.6	 6006.0	...
10100583	  781.6	  551.3	 6006.0	...
10100584	  781.4	  551.0	 6007.0	...
10100585	  781.3	  551.1	 6007.0	...
10100586	  781.3	  551.2	 6007.0	...
10100587	  781.3	  551.1	 6008.0	...
10100588	  781.7	  550.9	 6008.0	...
10100589	  782.2	  551.3	 6010.0	...
10100590	  782.8	  551.7	 6013.0	...
10100591	  782.9	  552.7	 6016.0	...
10100592	  783.2	  553.1	 6016.0	...
10100593	  783.4	  553.0	 6015.0	...
10100594	  783.5	  552.6	 6015.0	...
10100595	  783.6	  552.2	 6015.0	...
10100596	  782.8	  551.6	 6015.0	...
10100597	  782.0	  551.1	 6014.0	...
10100598	  781.5	  550.9	 6013.0	...
10100599	  782.6	  551.1	 6012.0	...
10100600	  783.8	  551.5	 6012.0	...
10100601	  784.6	  551.6	 6014.0	...
10100602	  785.1	  551.9	 6014.0	...
10100603	  785.7	  552.1	 6013.0	...
10100604	  784.0	  552.1	 6014.0	...
10100605	  781.8	  551.7	 6017.0	...
10100606	  780.4	  551.1	 6020.0	...
10100607	  781.2	  550.7	 6022.0	...
10100608	  782.0	  550.4	 6023.0	...
10100609	  782.1	  550.4	 6027.0	...
10100610	  782.2	  550.4	 6031.0	...
10100611	  782.2	  550.8	 6035.0	...
10100612	  781.6	  551.1	 6036.0	...
10100613	  781.1	  551.5	 6037.0	...
10100614	  781.1	  551.4	 6037.0	...
10100615	  781.4	  551.4	 6037.0	...
10100616	  781.6	  550.7	 6036.0	...
10100617	  780.5	  550.1	 6035.0	...
10100618	  779.4	  550.1	 6035.0	...
10100619	  778.0	  550.7	 6042.0	...
10100620	  777.8	  551.7	 6049.0	...
10100621	  777.7	  552.2	 6056.0	...
10100622	  777.8	  552.2	 6056.0	...
10100623	  778.4	  551.6	 6056.0	...
10100624	  779.2	  551.0	 6057.0	...
10100625	  780.2	  551.1	 6058.0	...
10100626	  780.7	  551.2	 6059.0	...
10100627	  781.0	  551.3	 6058.0	...
10100628	  781.2	  551.2	 6055.0	...
10100629	  781.8	  550.6	 6053.0	...
10100630	  782.4	  550.1	 6051.0	...
10100631	  782.8	  549.9	 6050.0	...
10100632	  782.1	  550.2	 6048.0	...
10100633	  781.4	  550.9	 6047.0	...
10100634	  780.5	  551.4	 6046.0	...
10100635	  780.5	  551.2	 6046.0	...
10100636	  780.3	  550.7	 6046.0	...
10100637	  780.1	  550.1	 6047.0	...
10100638	  780.1	  550.1	 6048.0	...
10100639	  780.6	  550.0	 6048.0	...
10100640	  781.5	  549.8	 6048.0	...
10100641	  782.3	  549.7	 6050.0	...
10100642	  782.5	  549.6	 6051.0	...
10100643	  782.2	  549.7	 6054.0	...
10100644	  781.9	  549.9	 6056.0	...
10100645	  781.7	  550.6	 6057.0	...
10100646	  781.8	  551.1	 6057.0	...
10100647	  781.9	  551.3	 6060.0	...
10100648	  781.8	  551.0	 6065.0	...
10100649	  781.6	  550.8	 6070.0	...
10100650	  781.5	  551.0	 6073.0	...
10100651	  781.6	  551.1	 6074.0	...
10100652	  781.1	  551.4	 6075.0	...
10100653	  780.3	  551.3	 6078.0	...
10100654	  779.4	  551.1	 6081.0	...
10100655	  779.1	  550.8	 6082.0	...
10100656	  778.9	  550.8	 6081.0	...
10100657	  778.6	  551.0	 6080.0	...
10100658	  778.4	  551.3	 6080.0	...
10100659	  778.2	  551.7	 6079.0	...
10100660	  778.2	  552.0	 6079.0	...
10100661	  778.4	  552.4	 6078.0	...
10100662	  779.0	  552.8	 6077.0	...
10100663	  779.4	  552.8	 6074.0	...
10100664	  779.7	  552.4	 6072.0	...
10100665	  779.4	  552.2	 6070.0	...
10100666	  779.2	  552.1	 6068.0	...
10100667	  779.4	  552.0	 6066.0	...
10100668	  779.2	  551.8	 6067.0	...
10100669	  779.0	  551.5	 6069.0	...
10100670	  778.3	  551.5	 6072.0	...
10100671	  778.0	  551.6	 6073.0	...
10100672	  777.8	  551.7	 6075.0	...
10100673	  777.8	  551.8	 6077.0	...
10100674	  777.8	  551.8	 6077.0	...
10100675	  777.8	  551.9	 6077.0	...
10100676	  778.7	  551.7	 6076.0	...
10100677	  779.6	  551.4	 6076.0	...
10100678	  780.2	  551.1	 6077.0	...
10100679	  779.8	  550.8	 6079.0	...
10100680	  779.4	  550.7	 6081.0	...
10100681	  779.3	  550.7	 6085.0	...
10100682	  779.3	  550.7	 6088.0	...
10100683	  779.4	  551.4	 6089.0	...
10100684	  780.0	  552.0	 6085.0	...
10100685	  780.5	  552.6	 6082.0	...
10100686	  780.5	  551.3	 6082.0	...
10100687	  779.9	  550.1	 6083.0	...
10100688	  779.4	  550.0	 6087.0	...
10100689	  779.6	  551.1	 6092.0	...
10100690	  779.8	  551.8	 6096.0	...
10100691	  779.9	  551.2	 6094.0	...
10100692	  779.9	  550.6	 6091.0	...
10100693	  780.1	  550.4	 6088.0	...
10100694	  780.2	  550.4	 6086.0	...
10100695	  780.4	  550.5	 6086.0	...
10100696	  780.6	  550.8	 6086.0	...
10100697	  779.9	  551.0	 6084.0	...
10100698	  779.2	  551.2	 6083.0	...
10100699	  778.4	  551.2	 6081.0	...
10100700	  778.6	  551.0	 6082.0	...
10100701	  778.7	  550.9	 6083.0	...
10100702	  778.7	  551.0	 6083.0	...
10100703	  778.6	  551.2	 6082.0	...
10100704	  778.6	  551.3	 6083.0	...
10100705	  778.7	  551.2	 6084.0	...
10100706	  778.7	  551.1	 6089.0	...
10100707	  778.7	  550.8	 6093.0	...
10100708	  778.7	  550.7	 6096.0	...
10100709	  779.0	  551.3	 6094.0	...
10100710	  779.3	  552.1	 6091.0	...
10100711	  779.8	  552.7	 6088.0	...
10100712	  780.1	  552.7	 6086.0	...
10100713	  780.3	  552.6	 6086.0	...
10100714	  780.6	  552.4	 6087.0	...
10100715	  780.8	  552.1	 6088.0	...
10100716	  781.0	  551.8	 6089.0	...
10100717	  780.4	  551.8	 6088.0	...
10100718	  779.8	  551.9	 6093.0	...
10100719	  778.8	  552.0	 6098.0	...
10100720	  778.4	  552.0	 6101.0	...
10100721	  778.1	  552.1	 6100.0	...
10100722	  778.3	  552.0	 6098.0	...
10100723	  778.7	  552.2	 6096.0	...
10100724	  778.9	  552.3	 6094.0	...
10100725	  779.1	  552.5	 6096.0	...
10100726	  779.3	  553.2	 6099.0	...
10100727	  779.5	  554.0	 6102.0	...
10100728	  779.7	  554.7	 6101.0	...
10100729	  779.5	  554.8	 6101.0	...
10100730	  779.5	  554.6	 6100.0	...
10100731	  779.7	  554.1	 6100.0	...
10100732	  780.3	  553.7	 6099.0	...
10100733	  780.7	  553.3	 6100.0	...
10100734	  780.0	  553.2	 6100.0	...
10100735	  779.0	  552.8	 6102.0	...
10100736	  778.2	  552.4	 6104.0	...
10100737	  778.4	  551.8	 6101.0	...
10100738	  778.6	  551.6	 6097.0	...
10100739	  778.9	  552.5	 6092.0	...
10100740	  779.5	  553.6	 6091.0	...
10100741	  780.2	  554.6	 6090.0	...
10100742	  780.4	  554.5	 6090.0	...
10100743	  780.5	  554.3	 6090.0	...
10100744	  780.5	  554.5	 6091.0	...
10100745	  780.9	  554.9	 6095.0	...
10100746	  781.3	  555.3	 6098.0	...
10100747	  781.0	  554.5	 6098.0	...
10100748	  780.5	  553.8	 6096.0	...
10100749	  779.9	  553.0	 6093.0	...
10100750	  780.7	  552.9	 6092.0	...
10100751	  781.6	  552.8	 6092.0	...
10100752	  782.2	  552.8	 6092.0	...
10100753	  782.0	  553.4	 6093.0	...
10100754	  781.3	  554.1	 6095.0	...
10100755	  780.7	  554.6	 6092.0	...
10100756	  780.3	  554.6	 6090.0	...
10100757	  780.5	  554.6	 6087.0	...
10100758	  780.6	  554.7	 6088.0	...
10100759	  780.2	  554.9	 6093.0	...
10100760	  779.7	  554.9	 6098.0	...
10100761	  779.4	  554.9	 6099.0	...
10100762	  780.0	  554.6	 6093.0	...
10100763	  780.6	  554.1	 6088.0	...
10100764	  781.0	  553.4	 6087.0	...
10100765	  781.0	  553.0	 6086.0	...
10100766	  780.8	  552.8	 6089.0	...
10100767	  780.6	  553.3	 6092.0	...
10100768	  780.5	  553.7	 6094.0	...
10100769	  780.5	  554.1	 6094.0	...
10100770	  780.6	  553.8	 6093.0	...
10100771	  780.7	  553.6	 6089.0	...
10100772	  781.0	  553.9	 6084.0	...
10100773	  781.2	  554.7	 6080.0	...
10100774	  781.0	  555.8	 6079.0	...
10100775	  780.8	  556.4	 6082.0	...
10100776	  780.2	  556.6	 6087.0	...
10100777	  779.9	  556.3	 6093.0	...
10100778	  779.6	  556.0	 6095.0	...
10100779	  779.4	  555.8	 6096.0	...
10100780	  779.2	  555.7	 6095.0	...
10100781	  779.6	  555.6	 6093.0	...
10100782	  780.3	  556.2	 6094.0	...
10100783	  780.8	  556.9	 6095.0	...
10100784	  780.6	  556.7	 6097.0	...
10100785	  780.3	  555.8	 6099.0	...
10100786	  779.9	  554.9	 6102.0	...
10100787	  779.7	  555.0	 6104.0	...
10100788	  779.3	  555.0	 6104.0	...
10100789	  779.0	  555.0	 6102.0	...
10100790	  778.8	  554.8	 6101.0	...
10100791	  779.2	  554.7	 6100.0	...
10100792	  779.7	  554.8	 6100.0	...
10100793	  779.2	  555.2	 6102.0	...
10100794	  778.5	  555.7	 6104.0	...
10100795	  777.5	  556.0	 6107.0	...
10100796	  777.4	  556.2	 6109.0	...
10100797	  777.4	  556.2	 6112.0	...
10100798	  778.0	  556.1	 6111.0	...
10100799	  778.5	  555.8	 6112.0	...
10100800	  778.7	  555.0	 6111.0	...
10100801	  778.5	  554.3	 6111.0	...
10100802	  778.5	  553.8	 6108.0	...
MSG	10100803 0000 _ Number Off
10100803	  778.4	  553.7	 6105.0	...
10100804	  778.1	  554.1	 6103.0	...
10100805	  777.9	  554.6	 6103.0	...
10100806	  777.8	  555.2	 6103.0	...
10100807	  777.9	  555.5	 6106.0	...
10100808	  777.8	  554.7	 6109.0	...
10100809	  777.7	  553.8	 6110.0	...
10100810	  777.6	  553.3	 6108.0	...
10100811	  777.1	  554.2	 6107.0	...
10100812	  776.5	  555.2	 6110.0	...
10100813	  775.8	  555.3	 6114.0	...
10100814	  776.2	  554.9	 6118.0	...
10100815	  776.3	  554.5	 6120.0	...
10100816	  776.3	  555.1	 6122.0	...
10100817	  775.9	  555.8	 6121.0	...
10100818	  776.5	  556.3	 6121.0	...
10100819	  776.8	  556.3	 6122.0	...
10100820	  777.1	  556.6	 6121.0	...
10100821	  776.5	  557.1	 6120.0	...
10100822	  776.2	  557.5	 6120.0	...
10100823	  775.9	  557.5	 6117.0	...
10100824	  776.8	  557.1	 6114.0	...
10100825	  777.7	  556.2	 6111.0	...
10100826	  779.0	  555.3	 6110.0	...
10100827	  779.2	  554.8	 6109.0	...
10100828	  778.9	  554.9	 6109.0	...
10100829	  778.3	  555.0	 6109.0	...
10100830	  777.6	  555.0	 6111.0	...
10100831	  777.4	  555.0	 6113.0	...
10100832	  777.2	  554.8	 6114.0	...
10100833	  777.1	  554.6	 6111.0	...
10100834	  777.8	  554.7	 6106.0	...
10100835	  778.6	  555.3	 6102.0	...
10100836	  779.0	  555.5	 6100.0	...
10100837	  778.3	  555.4	 6099.0	...
10100838	  777.6	  555.0	 6101.0	...
10100839	  777.4	  554.8	 6104.0	...
10100840	  777.6	  554.6	 6103.0	...
10100841	  777.8	  555.3	 6099.0	...
10100842	  777.9	  556.1	 6099.0	...
10100843	  778.0	  556.8	 6102.0	...
10100844	  778.0	  556.7	 6106.0	...
10100845	  777.9	  556.7	 6107.0	...
10100846	  777.8	  556.8	 6107.0	...
10100847	  777.8	  556.9	 6109.0	...
10100848	  777.8	  556.8	 6111.0	...
10100849	  777.9	  556.9	 6113.0	...
10100850	  778.0	  557.2	 6112.0	...
10100851	  776.7	  557.7	 6115.0	...
10100852	  775.3	  558.0	 6120.0	...
10100853	  774.8	  558.1	 6124.0	...
10100854	  775.7	  558.0	 6122.0	...
10100855	  776.6	  557.8	 6121.0	...
10100856	  776.6	  557.7	 6121.0	...
10100857	  777.4	  557.5	 6118.0	...
10100858	  778.1	  557.4	 6116.0	...
10100859	  778.2	  557.5	 6114.0	...
10100860	  777.5	  557.6	 6116.0	...
10100861	  776.9	  557.7	 6117.0	...
10100862	  776.6	  557.4	 6118.0	...
10100863	  776.4	  557.1	 6119.0	...
10100864	  776.5	  556.8	 6117.0	...
10100865	  776.8	  556.8	 6113.0	...
10100866	  777.0	  556.7	 6110.0	...
10100867	  776.9	  556.8	 6115.0	...
10100868	  776.8	  556.6	 6120.0	...
10100869	  776.5	  556.4	 6123.0	...
10100870	  776.3	  556.8	 6123.0	...
10100871	  776.1	  557.1	 6123.0	...
10100872	  776.1	  557.3	 6121.0	...
10100873	  776.1	  557.0	 6118.0	...
10100874	  775.9	  557.3	 6122.0	...
10100875	  775.8	  557.8	 6127.0	...
10100876	  775.6	  558.4	 6127.0	...
10100877	  775.5	  558.1	 6123.0	...
10100878	  775.0	  557.1	 6119.0	...
10100879	  774.5	  556.2	 6119.0	...
10100880	  774.8	  555.4	 6120.0	...
10100881	  775.5	  554.8	 6123.0	...
10100882	  775.5	  555.0	 6128.0	...
10100883	  774.8	  555.4	 6134.0	...
10100884	  774.8	  555.7	 6137.0	...
10100885	  775.5	  555.8	 6137.0	...
10100886	  776.1	  556.4	 6131.0	...
10100887	  776.0	  557.2	 6124.0	...
10100888	  775.8	  557.8	 6118.0	...
10100889	  775.7	  558.4	 6119.0	...
10100890	  775.0	  557.8	 6120.0	...
10100891	  773.8	  556.9	 6122.0	...
10100892	  772.8	  557.4	 6126.0	...
10100893	  772.4	  558.8	 6137.0	...
10100894	  772.5	  560.1	 6146.0	...
10100895	  773.4	  560.0	 6150.0	...
10100896	  774.5	  559.9	 6146.0	...
10100897	  775.4	  559.9	 6146.0	...
10100898	  775.2	  560.0	 6149.0	...
10100899	  774.7	  560.1	 6151.0	...
10100900	  774.2	  560.1	 6148.0	...
10100901	  773.7	  560.0	 6141.0	...
10100902	  774.5	  559.4	 6136.0	...
10100903	  775.5	  558.9	 6133.0	...
10100904	  776.2	  558.5	 6133.0	...
10100905	  775.5	  558.4	 6134.0	...
10100906	  774.6	  558.4	 6142.0	...
10100907	  774.1	  557.9	 6149.0	...
10100908	  774.1	  557.2	 6155.0	...
10100909	  774.2	  556.5	 6155.0	...
10100910	  774.5	  556.4	 6154.0	...
10100911	  773.8	  556.8	 6155.0	...
10100912	  773.4	  557.0	 6156.0	...
10100913	  773.2	  556.8	 6154.0	...
10100914	  773.7	  556.6	 6148.0	...
10100915	  774.0	  556.8	 6143.0	...
10100916	  774.0	  556.6	 6143.0	...
10100917	  773.5	  556.4	 6149.0	...
10100918	  773.0	  555.8	 6156.0	...
10100919	  772.7	  555.8	 6157.0	...
10100920	  773.7	  555.6	 6155.0	...
10100921	  774.7	  555.4	 6153.0	...
10100922	  775.5	  555.2	 6151.0	...
10100923	  775.5	  555.3	 6149.0	...
10100924	  775.0	  556.4	 6150.0	...
10100925	  774.5	  557.4	 6153.0	...
10100926	  774.2	  558.1	 6155.0	...
10100927	  774.9	  558.0	 6154.0	...
10100928	  775.3	  557.8	 6153.0	...
10100929	  775.7	  557.4	 6154.0	...
10100930	  775.5	  557.2	 6157.0	...
10100931	  776.0	  557.9	 6158.0	...
10100932	  776.5	  558.7	 6156.0	...
10100933	  775.6	  559.7	 6152.0	...
10100934	  774.1	  559.8	 6147.0	...
10100935	  773.3	  559.6	 6149.0	...
10100936	  774.0	  559.0	 6150.0	...
10100937	  774.7	  558.5	 6151.0	...
10100938	  774.8	  558.2	 6150.0	...
10100939	  773.7	  558.2	 6155.0	...
10100940	  772.8	  558.6	 6160.0	...
10100941	  771.8	  559.2	 6165.0	...
10100942	  771.8	  559.7	 6164.0	...
10100943	  771.8	  559.3	 6163.0	...
10100944	  772.5	  558.7	 6162.0	...
10100945	  773.7	  558.4	 6157.0	...
10100946	  774.9	  558.5	 6153.0	...
10100947	  774.7	  558.9	 6148.0	...
10100948	  774.1	  559.5	 6148.0	...
10100949	  773.6	  560.0	 6148.0	...
10100950	  773.9	  560.8	 6151.0	...
10100951	  774.1	  561.1	 6155.0	...
10100952	  774.0	  560.7	 6158.0	...
10100953	  773.7	  560.0	 6161.0	...
10100954	  773.5	  559.3	 6164.0	...
10100955	  773.8	  559.3	 6167.0	...
10100956	  774.3	  559.3	 6162.0	...
10100957	  775.2	  560.2	 6158.0	...
10100958	  775.8	  561.2	 6156.0	...
10100959	  776.3	  562.5	 6159.0	...
10100960	  776.5	  562.8	 6161.0	...
10100961	  776.8	  563.1	 6160.0	...
10100962	  776.7	  562.6	 6159.0	...
10100963	  775.7	  561.7	 6160.0	...
10100964	  774.7	  561.0	 6161.0	...
10100965	  774.7	  560.8	 6161.0	...
10100966	  775.6	  561.4	 6160.0	...
10100967	  776.5	  561.9	 6159.0	...
10100968	  776.6	  561.8	 6158.0	...
10100969	  776.7	  561.2	 6160.0	...
10100970	  777.1	  560.5	 6164.0	...
10100971	  777.4	  560.5	 6163.0	...
10100972	  777.3	  560.4	 6159.0	...
10100973	  776.8	  560.3	 6155.0	...
10100974	  776.3	  560.2	 6154.0	...
10100975	  776.2	  560.2	 6155.0	...
10100976	  776.1	  560.3	 6155.0	...
10100977	  775.8	  560.5	 6155.0	...
10100978	  775.6	  560.6	 6155.0	...
10100979	  775.5	  560.5	 6155.0	...
10100980	  775.5	  560.2	 6155.0	...
10100981	  776.0	  559.8	 6156.0	...
10100982	  776.6	  559.9	 6159.0	...
10100983	  777.3	  560.6	 6161.0	...
10100984	  777.2	  561.4	 6163.0	...
10100985	  777.3	  561.5	 6164.0	...
10100986	  777.5	  561.3	 6165.0	...
10100987	  777.9	  561.2	 6166.0	...
10100988	  778.1	  561.5	 6168.0	...
10100989	  778.0	  561.0	 6164.0	...
10100990	  777.6	  560.3	 6160.0	...
10100991	  776.2	  559.7	 6159.0	...
10100992	  775.2	  560.0	 6163.0	...
10100993	  774.3	  560.4	 6167.0	...
10100994	  774.1	  560.8	 6170.0	...
10100995	  773.9	  561.0	 6167.0	...
10100996	  774.4	  561.6	 6163.0	...
10100997	  775.3	  562.2	 6159.0	...
10100998	  776.1	  562.7	 6161.0	...
10100999	  775.9	  562.5	 6166.0	...
10101000	  775.5	  562.6	 6167.0	...
10101001	  775.3	  562.7	 6164.0	...
MSG	10101002 0000 _ Number On
10101002	  775.4	  562.8	 6159.0	...
10101003	  775.6	  562.8	 6157.0	...
10101004	  775.4	  561.8	 6157.0	...
10101005	  775.1	  560.9	 6158.0	...
10101006	  775.9	  560.0	 6159.0	...
10101007	  777.1	  560.0	 6158.0	...
10101008	  778.3	  560.0	 6158.0	...
10101009	  778.3	  560.0	 6160.0	...
10101010	  778.3	  560.0	 6162.0	...
10101011	  778.3	  559.9	 6163.0	...
10101012	  778.2	  559.9	 6163.0	...
10101013	  777.1	  560.2	 6164.0	...
10101014	  776.1	  560.5	 6169.0	...
10101015	  774.3	  561.0	 6173.0	...
10101016	  773.4	  561.7	 6177.0	...
10101017	  772.6	  562.4	 6178.0	...
10101018	  773.4	  563.3	 6179.0	...
10101019	  774.1	  563.5	 6179.0	...
10101020	  774.1	  563.7	 6181.0	...
10101021	  773.3	  563.1	 6187.0	...
10101022	  772.4	  562.6	 6192.0	...
10101023	  772.8	  562.1	 6192.0	...
10101024	  773.2	  562.1	 6187.0	...
10101025	  773.6	  561.5	 6183.0	...
10101026	  773.5	  560.9	 6183.0	...
10101027	  773.5	  560.9	 6184.0	...
10101028	  774.0	  561.8	 6179.0	...
10101029	  774.6	  563.3	 6174.0	...
10101030	  775.0	  564.0	 6170.0	...
10101031	  774.7	  565.2	 6172.0	...
EFIX R   10100059	10101031	973	  778.8	  553.5	   5984
SSACC R  10101032
10101032	  774.0	  566.0	 6174.0	...
10101033	  773.5	  566.7	 6174.0	...
10101034	  773.0	  567.6	 6175.0	...
10101035	  772.9	  568.5	 6176.0	...
10101036	  772.9	  569.4	 6174.0	...
10101037	  773.1	  569.4	 6168.0	...
10101038	  773.2	  569.4	 6163.0	...
10101039	  773.4	  569.3	 6162.0	...
10101040	  773.8	  567.5	 6162.0	...
10101041	  795.3	  530.1	 6261.0	...
10101042	  816.9	  492.8	 6360.0	...
10101043	  838.4	  457.4	 6459.0	...
10101044	  838.6	  457.3	 6459.0	...
10101045	  838.6	  457.3	 6459.0	...
SBLINK R 10101046
10101046	   .	   .	    0.0	...
10101047	   .	   .	    0.0	...
10101048	   .	   .	    0.0	...
10101049	   .	   .	    0.0	...
10101050	   .	   .	    0.0	...
10101051	   .	   .	    0.0	...
10101052	   .	   .	    0.0	...
10101053	   .	   .	    0.0	...
10101054	   .	   .	    0.0	...
10101055	   .	   .	    0.0	...
10101056	   .	   .	    0.0	...
10101057	   .	   .	    0.0	...
10101058	   .	   .	    0.0	...
10101059	   .	   .	    0.0	...
10101060	   .	   .	    0.0	...
10101061	   .	   .	    0.0	...
10101062	   .	   .	    0.0	...
10101063	   .	   .	    0.0	...
10101064	   .	   .	    0.0	...
10101065	   .	   .	    0.0	...
10101066	   .	   .	    0.0	...
10101067	   .	   .	    0.0	...
10101068	   .	   .	    0.0	...
10101069	   .	   .	    0.0	...
10101070	   .	   .	    0.0	...
10101071	   .	   .	    0.0	...
10101072	   .	   .	    0.0	...
10101073	   .	   .	    0.0	...
10101074	   .	   .	    0.0	...
10101075	   .	   .	    0.0	...
10101076	   .	   .	    0.0	...
10101077	   .	   .	    0.0	...
10101078	   .	   .	    0.0	...
10101079	   .	   .	    0.0	...
10101080	   .	   .	    0.0	...
10101081	   .	   .	    0.0	...
10101082	   .	   .	    0.0	...
10101083	   .	   .	    0.0	...
10101084	   .	   .	    0.0	...
10101085	   .	   .	    0.0	...
10101086	   .	   .	    0.0	...
10101087	   .	   .	    0.0	...
10101088	   .	   .	    0.0	...
10101089	   .	   .	    0.0	...
10101090	   .	   .	    0.0	...
10101091	   .	   .	    0.0	...
10101092	   .	   .	    0.0	...
10101093	   .	   .	    0.0	...
10101094	   .	   .	    0.0	...
10101095	   .	   .	    0.0	...
10101096	   .	   .	    0.0	...
10101097	   .	   .	    0.0	...
10101098	   .	   .	    0.0	...
10101099	   .	   .	    0.0	...
10101100	   .	   .	    0.0	...
10101101	   .	   .	    0.0	...
10101102	   .	   .	    0.0	...
10101103	   .	   .	    0.0	...
10101104	   .	   .	    0.0	...
10101105	   .	   .	    0.0	...
10101106	   .	   .	    0.0	...
10101107	   .	   .	    0.0	...
10101108	   .	   .	    0.0	...
10101109	   .	   .	    0.0	...
10101110	   .	   .	    0.0	...
10101111	   .	   .	    0.0	...
10101112	   .	   .	    0.0	...
10101113	   .	   .	    0.0	...
10101114	   .	   .	    0.0	...
10101115	   .	   .	    0.0	...
10101116	   .	   .	    0.0	...
10101117	   .	   .	    0.0	...
10101118	   .	   .	    0.0	...
EBLINK R 10101046	10101118	73
10101119	  844.2	  427.1	 6523.0	...
10101120	  844.2	  427.1	 6523.0	...
10101121	  845.4	  427.0	 6519.0	...
10101122	  846.6	  426.9	 6515.0	...
10101123	  848.0	  428.6	 6505.0	...
10101124	  822.5	  467.9	 6390.0	...
10101125	  797.1	  507.3	 6274.0	...
10101126	  771.3	  545.7	 6162.0	...
10101127	  770.9	  546.7	 6159.0	...
10101128	  770.3	  549.4	 6156.0	...
10101129	  769.4	  551.6	 6153.0	...
10101130	  768.7	  553.8	 6148.0	...
10101131	  769.6	  555.4	 6143.0	...
10101132	  771.2	  557.0	 6139.0	...
10101133	  772.5	  558.0	 6139.0	...
10101134	  772.2	  558.1	 6138.0	...
ESACC R  10101032	10101134	103	  774.0	  566.0	  772.2	  558.1	   0.17	    211
SFIX R   10101135
10101135	  771.8	  558.2	 6141.0	...
10101136	  771.6	  558.8	 6147.0	...
10101137	  771.4	  559.4	 6153.0	...
10101138	  770.9	  559.3	 6153.0	...
10101139	  770.5	  558.6	 6153.0	...
10101140	  770.2	  558.4	 6149.0	...
10101141	  770.2	  558.8	 6145.0	...
10101142	  770.1	  559.2	 6143.0	...
10101143	  769.9	  559.3	 6144.0	...
10101144	  769.9	  559.4	 6145.0	...
10101145	  770.8	  559.2	 6145.0	...
10101146	  771.8	  558.8	 6144.0	...
10101147	  772.7	  558.4	 6143.0	...
10101148	  771.2	  558.5	 6147.0	...
10101149	  769.7	  558.5	 6152.0	...
10101150	  768.5	  558.8	 6154.0	...
10101151	  768.8	  559.0	 6150.0	...
10101152	  769.4	  559.0	 6146.0	...
10101153	  769.9	  558.9	 6148.0	...
10101154	  770.2	  558.9	 6149.0	...
10101155	  770.2	  559.2	 6149.0	...
10101156	  769.9	  559.5	 6148.0	...
10101157	  769.5	  559.5	 6148.0	...
10101158	  768.5	  559.5	 6150.0	...
10101159	  767.8	  559.5	 6151.0	...
10101160	  768.4	  559.4	 6152.0	...
10101161	  769.4	  558.5	 6152.0	...
10101162	  770.4	  557.5	 6151.0	...
10101163	  770.6	  557.9	 6151.0	...
10101164	  770.5	  559.0	 6150.0	...
10101165	  770.5	  560.0	 6149.0	...
10101166	  770.2	  559.9	 6148.0	...
10101167	  770.4	  559.7	 6149.0	...
10101168	  770.8	  559.3	 6150.0	...
10101169	  771.3	  559.1	 6151.0	...
10101170	  771.7	  559.1	 6151.0	...
10101171	  771.8	  559.2	 6151.0	...
10101172	  771.7	  559.3	 6150.0	...
10101173	  771.4	  559.4	 6152.0	...
10101174	  771.3	  559.0	 6156.0	...
10101175	  771.4	  558.6	 6160.0	...
10101176	  771.8	  558.2	 6161.0	...
10101177	  772.0	  558.4	 6162.0	...
10101178	  772.0	  558.9	 6165.0	...
10101179	  771.8	  559.8	 6167.0	...
10101180	  771.6	  560.5	 6169.0	...
10101181	  770.8	  560.6	 6168.0	...
10101182	  770.1	  560.3	 6167.0	...
10101183	  770.0	  559.9	 6163.0	...
10101184	  770.5	  559.8	 6160.0	...
10101185	  770.8	  559.7	 6156.0	...
10101186	  770.5	  559.7	 6157.0	...
10101187	  770.4	  559.6	 6157.0	...
10101188	  770.7	  559.2	 6153.0	...
10101189	  771.3	  558.7	 6147.0	...
10101190	  771.8	  558.8	 6141.0	...
10101191	  771.9	  559.1	 6139.0	...
10101192	  771.7	  559.5	 6145.0	...
10101193	  771.3	  559.1	 6151.0	...
10101194	  771.3	  558.6	 6157.0	...
10101195	  771.3	  558.1	 6152.0	...
10101196	  771.0	  557.6	 6147.0	...
10101197	  770.8	  557.4	 6146.0	...
10101198	  770.9	  557.1	 6149.0	...
10101199	  771.2	  557.6	 6153.0	...
10101200	  771.4	  558.1	 6154.0	...
10101201	  771.5	  558.6	 6156.0	...
10101202	  771.8	  558.4	 6158.0	...
10101203	  772.4	  558.3	 6160.0	...
10101204	  772.0	  558.6	 6158.0	...
10101205	  771.5	  559.0	 6155.0	...
10101206	  770.9	  559.3	 6150.0	...
10101207	  771.0	  559.4	 6148.0	...
10101208	  771.0	  559.1	 6146.0	...
10101209	  771.1	  558.9	 6144.0	...
10101210	  771.0	  559.1	 6142.0	...
10101211	  770.8	  559.6	 6141.0	...
10101212	  770.6	  560.0	 6140.0	...
10101213	  770.7	  559.9	 6144.0	...
10101214	  770.8	  559.7	 6148.0	...
10101215	  771.1	  559.6	 6152.0	...
10101216	  771.2	  560.2	 6152.0	...
10101217	  771.4	  560.7	 6151.0	...
10101218	  771.3	  561.2	 6152.0	...
10101219	  771.2	  560.6	 6153.0	...
10101220	  771.2	  559.9	 6154.0	...
10101221	  771.5	  559.4	 6154.0	...
10101222	  771.8	  559.6	 6154.0	...
10101223	  772.1	  559.7	 6154.0	...
10101224	  771.1	  559.7	 6154.0	...
10101225	  770.2	  559.6	 6155.0	...
10101226	  769.3	  559.4	 6155.0	...
10101227	  769.3	  559.3	 6155.0	...
10101228	  769.4	  559.5	 6154.0	...
10101229	  769.4	  559.9	 6152.0	...
10101230	  769.2	  559.3	 6150.0	...
10101231	  768.8	  558.5	 6149.0	...
10101232	  768.4	  557.7	 6149.0	...
10101233	  769.2	  557.5	 6148.0	...
10101234	  770.5	  557.3	 6146.0	...
10101235	  771.8	  557.5	 6144.0	...
10101236	  771.8	  557.8	 6143.0	...
10101237	  771.4	  558.0	 6143.0	...
10101238	  770.4	  558.3	 6146.0	...
10101239	  769.8	  558.7	 6151.0	...
10101240	  770.7	  558.9	 6155.0	...
10101241	  772.1	  558.8	 6155.0	...
10101242	  772.9	  558.4	 6154.0	...
10101243	  772.4	  558.0	 6149.0	...
10101244	  771.9	  557.8	 6146.0	...
10101245	  771.9	  557.9	 6142.0	...
10101246	  771.8	  557.8	 6141.0	...
10101247	  771.5	  557.8	 6143.0	...
10101248	  770.1	  558.0	 6150.0	...
10101249	  768.9	  558.5	 6156.0	...
10101250	  769.0	  558.9	 6159.0	...
10101251	  770.2	  558.9	 6158.0	...
10101252	  771.2	  558.7	 6158.0	...
10101253	  771.1	  558.5	 6157.0	...
10101254	  770.6	  558.5	 6156.0	...
10101255	  770.2	  558.9	 6158.0	...
10101256	  769.7	  559.2	 6160.0	...
10101257	  769.6	  559.4	 6159.0	...
10101258	  769.7	  559.0	 6157.0	...
10101259	  769.7	  558.6	 6156.0	...
10101260	  770.0	  558.4	 6159.0	...
10101261	  770.2	  558.5	 6162.0	...
10101262	  770.5	  559.0	 6165.0	...
10101263	  770.7	  559.3	 6165.0	...
10101264	  770.9	  559.6	 6165.0	...
10101265	  770.7	  559.3	 6165.0	...
10101266	  770.4	  559.0	 6168.0	...
10101267	  770.4	  559.1	 6171.0	...
10101268	  770.7	  560.4	 6166.0	...
10101269	  770.9	  561.7	 6158.0	...
10101270	  770.7	  560.6	 6152.0	...
10101271	  770.5	  558.5	 6152.0	...
10101272	  770.3	  556.5	 6153.0	...
10101273	  770.3	  556.5	 6156.0	...
10101274	  770.4	  556.4	 6163.0	...
10101275	  770.4	  556.5	 6169.0	...
10101276	  770.5	  556.7	 6173.0	...
10101277	  770.4	  557.3	 6170.0	...
10101278	  770.3	  558.4	 6167.0	...
10101279	  770.2	  559.3	 6165.0	...
10101280	  770.6	  559.4	 6166.0	...
10101281	  771.2	  558.5	 6166.0	...
10101282	  771.4	  557.7	 6168.0	...
10101283	  771.0	  558.0	 6169.0	...
10101284	  770.4	  558.6	 6169.0	...
10101285	  770.4	  559.9	 6169.0	...
10101286	  770.7	  560.6	 6168.0	...
10101287	  771.0	  561.5	 6164.0	...
10101288	  771.1	  561.8	 6161.0	...
10101289	  771.1	  561.6	 6157.0	...
10101290	  770.6	  560.8	 6158.0	...
10101291	  770.0	  560.3	 6159.0	...
10101292	  769.5	  560.5	 6161.0	...
10101293	  769.6	  561.1	 6163.0	...
10101294	  769.7	  561.5	 6157.0	...
10101295	  770.3	  561.6	 6153.0	...
10101296	  770.8	  561.9	 6150.0	...
10101297	  771.3	  562.0	 6155.0	...
10101298	  770.7	  561.4	 6163.0	...
10101299	  770.1	  560.6	 6169.0	...
10101300	  769.4	  560.1	 6173.0	...
10101301	  769.3	  560.6	 6172.0	...
10101302	  769.4	  561.0	 6172.0	...
10101303	  769.8	  560.2	 6171.0	...
10101304	  770.2	  559.4	 6170.0	...
10101305	  770.7	  558.5	 6169.0	...
10101306	  770.7	  558.5	 6169.0	...
10101307	  770.7	  558.6	 6169.0	...
10101308	  771.2	  559.4	 6168.0	...
10101309	  772.0	  560.1	 6170.0	...
10101310	  772.9	  560.9	 6172.0	...
10101311	  773.0	  561.0	 6173.0	...
10101312	  772.4	  560.4	 6172.0	...
10101313	  771.8	  560.1	 6171.0	...
10101314	  771.4	  559.7	 6169.0	...
MSG	10101315 0000 _ Number Off
10101315	  771.8	  559.7	 6168.0	...
10101316	  772.2	  559.3	 6166.0	...
10101317	  772.3	  558.6	 6167.0	...
10101318	  772.2	  558.3	 6168.0	...
10101319	  772.0	  558.0	 6173.0	...
10101320	  771.7	  557.8	 6177.0	...
10101321	  771.8	  557.5	 6181.0	...
10101322	  772.2	  557.7	 6182.0	...
10101323	  772.5	  558.1	 6180.0	...
10101324	  772.6	  558.6	 6178.0	...
10101325	  772.1	  559.1	 6176.0	...
10101326	  771.7	  559.5	 6178.0	...
10101327	  771.8	  559.1	 6180.0	...
10101328	  772.3	  558.2	 6181.0	...
10101329	  772.2	  557.4	 6184.0	...
10101330	  771.6	  558.2	 6185.0	...
10101331	  772.1	  558.9	 6180.0	...
10101332	  773.2	  559.5	 6173.0	...
10101333	  773.3	  559.6	 6168.0	...
10101334	  772.3	  559.0	 6176.0	...
10101335	  771.3	  558.6	 6183.0	...
10101336	  771.9	  558.1	 6181.0	...
10101337	  772.4	  558.8	 6173.0	...
10101338	  772.8	  559.4	 6166.0	...
10101339	  772.7	  559.8	 6168.0	...
10101340	  772.8	  559.6	 6170.0	...
10101341	  773.3	  559.4	 6173.0	...
10101342	  773.8	  559.2	 6175.0	...
10101343	  773.7	  559.0	 6175.0	...
10101344	  772.3	  558.9	 6185.0	...
10101345	  771.0	  559.0	 6194.0	...
10101346	  770.1	  559.1	 6203.0	...
10101347	  770.1	  559.5	 6202.0	...
10101348	  770.2	  559.8	 6205.0	...
10101349	  770.2	  560.0	 6208.0	...
10101350	  770.3	  559.4	 6210.0	...
10101351	  770.8	  558.7	 6209.0	...
10101352	  771.3	  558.3	 6208.0	...
10101353	  771.6	  558.1	 6204.0	...
10101354	  771.7	  557.9	 6200.0	...
10101355	  771.7	  558.0	 6197.0	...
10101356	  771.6	  558.2	 6196.0	...
10101357	  772.3	  557.8	 6195.0	...
10101358	  773.0	  557.1	 6194.0	...
10101359	  773.6	  556.2	 6193.0	...
10101360	  773.0	  556.0	 6192.0	...
10101361	  772.6	  555.8	 6196.0	...
10101362	  772.5	  555.8	 6201.0	...
10101363	  772.5	  555.8	 6207.0	...
10101364	  772.5	  556.0	 6209.0	...
10101365	  772.4	  556.3	 6212.0	...
10101366	  772.3	  556.6	 6214.0	...
10101367	  772.2	  557.5	 6213.0	...
10101368	  771.9	  558.4	 6214.0	...
10101369	  771.5	  559.1	 6211.0	...
10101370	  771.4	  559.0	 6209.0	...
10101371	  771.7	  558.5	 6207.0	...
10101372	  772.3	  558.0	 6211.0	...
10101373	  772.9	  557.6	 6215.0	...
10101374	  772.8	  557.7	 6217.0	...
10101375	  772.4	  558.1	 6216.0	...
10101376	  772.5	  558.5	 6215.0	...
10101377	  773.1	  558.6	 6213.0	...
10101378	  774.0	  558.2	 6212.0	...
10101379	  774.4	  557.9	 6211.0	...
10101380	  774.7	  557.9	 6212.0	...
10101381	  774.6	  557.9	 6213.0	...
10101382	  774.4	  558.0	 6215.0	...
10101383	  774.4	  558.5	 6208.0	...
10101384	  774.0	  559.0	 6201.0	...
10101385	  773.6	  558.8	 6200.0	...
10101386	  773.2	  558.2	 6205.0	...
10101387	  773.1	  557.4	 6210.0	...
10101388	  773.5	  557.1	 6211.0	...
10101389	  774.0	  556.8	 6214.0	...
10101390	  773.5	  556.9	 6221.0	...
10101391	  772.4	  557.2	 6226.0	...
10101392	  772.5	  557.4	 6230.0	...
10101393	  773.5	  557.4	 6231.0	...
10101394	  774.0	  557.0	 6230.0	...
10101395	  773.4	  556.8	 6228.0	...
10101396	  772.5	  557.6	 6225.0	...
10101397	  772.2	  558.7	 6224.0	...
10101398	  771.7	  559.3	 6224.0	...
10101399	  771.5	  558.9	 6225.0	...
10101400	  772.8	  558.3	 6224.0	...
10101401	  774.1	  558.0	 6222.0	...
10101402	  774.9	  557.8	 6221.0	...
10101403	  774.4	  558.1	 6219.0	...
10101404	  773.9	  558.5	 6218.0	...
10101405	  774.0	  558.1	 6223.0	...
10101406	  773.9	  557.2	 6229.0	...
10101407	  773.7	  556.4	 6232.0	...
10101408	  773.6	  556.6	 6228.0	...
10101409	  773.6	  556.7	 6223.0	...
10101410	  773.8	  557.7	 6221.0	...
10101411	  774.0	  558.7	 6223.0	...
10101412	  773.9	  559.5	 6226.0	...
10101413	  773.1	  558.9	 6230.0	...
10101414	  772.3	  558.2	 6230.0	...
10101415	  771.8	  557.8	 6228.0	...
10101416	  771.9	  557.7	 6227.0	...
10101417	  772.1	  557.4	 6228.0	...
10101418	  773.0	  557.0	 6229.0	...
10101419	  773.7	  557.0	 6229.0	...
10101420	  774.4	  557.2	 6224.0	...
10101421	  774.5	  557.5	 6219.0	...
10101422	  774.0	  557.6	 6215.0	...
10101423	  773.3	  557.9	 6217.0	...
10101424	  772.6	  558.1	 6223.0	...
10101425	  772.4	  558.6	 6229.0	...
10101426	  772.2	  559.0	 6236.0	...
10101427	  771.9	  559.1	 6237.0	...
10101428	  771.8	  558.7	 6231.0	...
10101429	  772.0	  558.0	 6225.0	...
10101430	  772.3	  557.8	 6216.0	...
10101431	  772.5	  557.8	 6215.0	...
10101432	  772.6	  558.0	 6213.0	...
10101433	  772.7	  558.3	 6213.0	...
10101434	  772.8	  558.4	 6213.0	...
10101435	  772.9	  558.5	 6215.0	...
10101436	  773.1	  558.5	 6217.0	...
10101437	  773.2	  558.4	 6218.0	...
10101438	  773.4	  558.3	 6222.0	...
10101439	  773.4	  558.2	 6226.0	...
10101440	  773.5	  558.1	 6230.0	...
10101441	  773.4	  558.1	 6230.0	...
10101442	  773.3	  558.2	 6230.0	...
10101443	  773.4	  558.6	 6228.0	...
10101444	  773.6	  559.1	 6225.0	...
10101445	  773.5	  559.5	 6222.0	...
10101446	  773.2	  560.0	 6222.0	...
10101447	  772.8	  560.3	 6222.0	...
10101448	  772.5	  560.4	 6222.0	...
10101449	  773.4	  559.8	 6217.0	...
10101450	  774.4	  559.1	 6215.0	...
10101451	  774.8	  558.6	 6212.0	...
10101452	  773.9	  558.7	 6213.0	...
10101453	  772.3	  559.1	 6210.0	...
10101454	  771.2	  559.4	 6216.0	...
10101455	  771.1	  559.3	 6222.0	...
10101456	  771.8	  559.1	 6223.0	...
10101457	  772.5	  559.4	 6218.0	...
10101458	  772.5	  559.7	 6213.0	...
10101459	  772.5	  560.0	 6214.0	...
10101460	  773.0	  559.9	 6215.0	...
10101461	  773.6	  559.8	 6212.0	...
10101462	  774.0	  559.8	 6210.0	...
10101463	  773.6	  559.6	 6208.0	...
10101464	  773.4	  559.0	 6210.0	...
10101465	  773.3	  558.4	 6211.0	...
10101466	  773.3	  558.6	 6210.0	...
10101467	  773.0	  559.1	 6210.0	...
10101468	  772.6	  559.6	 6206.0	...
10101469	  772.0	  559.8	 6201.0	...
10101470	  771.5	  560.1	 6189.0	...
10101471	  771.5	  560.2	 6181.0	...
10101472	  772.0	  560.1	 6174.0	...
10101473	  772.8	  561.0	 6173.0	...
10101474	  773.1	  562.1	 6172.0	...
10101475	  773.4	  563.1	 6169.0	...
10101476	  773.3	  562.9	 6168.0	...
10101477	  772.5	  562.8	 6166.0	...
10101478	  771.7	  562.7	 6163.0	...
10101479	  770.7	  562.8	 6162.0	...
10101480	  770.5	  562.9	 6159.0	...
10101481	  770.3	  563.1	 6157.0	...
10101482	  770.2	  563.3	 6155.0	...
10101483	  770.8	  562.9	 6154.0	...
10101484	  771.3	  561.8	 6153.0	...
10101485	  771.3	  560.8	 6152.0	...
10101486	  770.7	  561.8	 6147.0	...
10101487	  770.7	  563.4	 6142.0	...
10101488	  771.3	  564.9	 6137.0	...
10101489	  772.1	  564.9	 6136.0	...
10101490	  772.4	  565.2	 6134.0	...
10101491	  771.8	  565.6	 6129.0	...
10101492	  770.9	  565.8	 6124.0	...
10101493	  770.5	  565.8	 6114.0	...
10101494	  770.9	  565.7	 6105.0	...
10101495	  771.3	  564.8	 6098.0	...
10101496	  772.4	  563.9	 6092.0	...
10101497	  773.6	  562.9	 6087.0	...
10101498	  774.7	  562.7	 6081.0	...
10101499	  774.4	  562.7	 6081.0	...
10101500	  774.1	  562.7	 6078.0	...
10101501	  773.9	  563.6	 6075.0	...
10101502	  774.2	  564.6	 6068.0	...
10101503	  774.5	  565.1	 6057.0	...
10101504	  774.3	  564.6	 6048.0	...
10101505	  773.8	  564.1	 6043.0	...
10101506	  773.5	  564.0	 6044.0	...
10101507	  773.5	  563.9	 6044.0	...
10101508	  773.6	  564.0	 6040.0	...
10101509	  773.6	  564.2	 6029.0	...
10101510	  773.9	  564.0	 6017.0	...
10101511	  774.2	  563.7	 6010.0	...
10101512	  773.9	  563.6	 6009.0	...
10101513	  773.4	  563.8	 6005.0	...
10101514	  772.5	  564.1	 6000.0	...
10101515	  772.3	  564.3	 5991.0	...
10101516	  772.0	  564.6	 5985.0	...
10101517	  772.1	  564.8	 5982.0	...
10101518	  772.7	  564.7	 5977.0	...
10101519	  773.4	  564.8	 5972.0	...
10101520	  774.2	  565.1	 5963.0	...
10101521	  774.5	  566.3	 5954.0	...
10101522	  774.7	  567.3	 5945.0	...
10101523	  775.1	  567.5	 5940.0	...
10101524	  775.4	  567.0	 5938.0	...
10101525	  775.7	  566.5	 5935.0	...
10101526	  775.6	  566.5	 5931.0	...
MSG	10101527 0000 _ Number On
10101527	  775.7	  566.6	 5920.0	...
10101528	  775.9	  566.7	 5911.0	...
10101529	  776.4	  566.9	 5902.0	...
10101530	  776.7	  567.1	 5896.0	...
10101531	  776.9	  567.2	 5890.0	...
10101532	  776.7	  567.2	 5880.0	...
10101533	  776.4	  567.6	 5877.0	...
10101534	  776.5	  568.1	 5874.0	...
10101535	  776.7	  567.6	 5868.0	...
10101536	  777.3	  566.6	 5858.0	...
10101537	  777.9	  566.4	 5846.0	...
10101538	  778.6	  566.9	 5840.0	...
10101539	  778.6	  567.4	 5839.0	...
10101540	  778.3	  568.1	 5828.0	...
10101541	  778.1	  569.2	 5812.0	...
10101542	  778.4	  570.0	 5796.0	...
10101543	  778.8	  569.7	 5794.0	...
10101544	  779.3	  569.4	 5795.0	...
10101545	  779.8	  569.3	 5799.0	...
10101546	  779.5	  569.3	 5800.0	...
10101547	  779.0	  569.4	 5797.0	...
10101548	  778.4	  569.5	 5787.0	...
10101549	  778.1	  569.6	 5775.0	...
10101550	  778.9	  569.5	 5766.0	...
10101551	  779.7	  569.4	 5761.0	...
10101552	  779.7	  569.4	 5757.0	...
10101553	  779.0	  569.5	 5751.0	...
10101554	  778.5	  569.7	 5748.0	...
10101555	  779.5	  569.2	 5739.0	...
10101556	  780.5	  568.6	 5734.0	...
10101557	  781.3	  568.6	 5725.0	...
10101558	  781.1	  569.2	 5722.0	...
10101559	  780.5	  569.5	 5718.0	...
10101560	  779.9	  569.4	 5718.0	...
10101561	  780.5	  569.8	 5711.0	...
10101562	  781.3	  570.5	 5704.0	...
10101563	  782.1	  571.1	 5696.0	...
10101564	  782.1	  570.9	 5693.0	...
10101565	  781.4	  570.0	 5690.0	...
10101566	  780.6	  569.1	 5687.0	...
10101567	  779.6	  568.2	 5683.0	...
10101568	  779.4	  568.2	 5678.0	...
10101569	  779.1	  568.0	 5675.0	...
10101570	  778.5	  567.9	 5667.0	...
10101571	  778.0	  569.0	 5657.0	...
10101572	  778.6	  570.2	 5646.0	...
10101573	  779.8	  571.2	 5641.0	...
10101574	  780.7	  571.0	 5635.0	...
10101575	  780.7	  571.0	 5632.0	...
10101576	  780.8	  571.0	 5622.0	...
10101577	  780.9	  570.4	 5615.0	...
10101578	  781.0	  569.9	 5609.0	...
10101579	  781.1	  569.3	 5610.0	...
10101580	  781.3	  569.6	 5611.0	...
10101581	  781.5	  570.0	 5609.0	...
10101582	  781.6	  570.4	 5605.0	...
10101583	  781.6	  570.4	 5600.0	...
10101584	  781.4	  569.9	 5595.0	...
10101585	  781.1	  569.4	 5589.0	...
10101586	  780.9	  569.5	 5579.0	...
10101587	  780.9	  569.8	 5575.0	...
10101588	  781.0	  570.1	 5571.0	...
10101589	  781.0	  570.5	 5563.0	...
10101590	  781.3	  570.8	 5554.0	...
10101591	  781.7	  571.3	 5544.0	...
10101592	  782.1	  571.4	 5543.0	...
10101593	  782.2	  571.5	 5539.0	...
10101594	  782.1	  571.6	 5535.0	...
10101595	  782.0	  571.7	 5530.0	...
10101596	  782.6	  571.8	 5528.0	...
10101597	  783.3	  571.9	 5525.0	...
10101598	  784.1	  572.1	 5522.0	...
10101599	  783.8	  572.3	 5519.0	...
10101600	  783.7	  572.6	 5518.0	...
10101601	  783.5	  572.6	 5515.0	...
10101602	  783.6	  572.6	 5510.0	...
10101603	  783.2	  572.0	 5504.0	...
10101604	  782.9	  571.3	 5501.0	...
10101605	  782.7	  570.7	 5500.0	...
10101606	  782.9	  570.8	 5498.0	...
10101607	  783.4	  571.2	 5486.0	...
10101608	  783.9	  571.5	 5475.0	...
10101609	  784.4	  570.9	 5467.0	...
10101610	  784.8	  570.1	 5465.0	...
10101611	  785.2	  569.4	 5459.0	...
10101612	  785.3	  570.1	 5453.0	...
10101613	  785.2	  570.7	 5449.0	...
10101614	  785.1	  571.5	 5451.0	...
10101615	  784.9	  571.8	 5446.0	...
10101616	  784.4	  572.1	 5440.0	...
10101617	  784.0	  572.3	 5434.0	...
10101618	  783.6	  572.0	 5434.0	...
10101619	  783.5	  571.8	 5431.0	...
10101620	  783.9	  571.5	 5426.0	...
10101621	  784.4	  571.4	 5420.0	...
10101622	  784.9	  571.3	 5417.0	...
10101623	  784.8	  571.3	 5416.0	...
10101624	  784.7	  571.5	 5412.0	...
10101625	  784.8	  571.7	 5408.0	...
10101626	  785.2	  571.4	 5402.0	...
10101627	  785.7	  571.1	 5400.0	...
10101628	  785.8	  570.7	 5397.0	...
10101629	  785.5	  570.8	 5389.0	...
10101630	  785.1	  571.0	 5381.0	...
10101631	  785.3	  571.4	 5372.0	...
10101632	  785.9	  571.6	 5372.0	...
10101633	  786.6	  571.8	 5371.0	...
10101634	  786.7	  571.8	 5370.0	...
10101635	  786.8	  572.0	 5369.0	...
10101636	  786.8	  572.2	 5361.0	...
10101637	  786.9	  572.4	 5352.0	...
10101638	  787.0	  572.5	 5343.0	...
10101639	  787.1	  572.3	 5342.0	...
10101640	  787.4	  572.0	 5342.0	...
10101641	  787.7	  571.4	 5341.0	...
10101642	  787.9	  570.9	 5341.0	...
10101643	  787.8	  570.5	 5340.0	...
10101644	  787.6	  570.3	 5333.0	...
10101645	  787.7	  570.5	 5325.0	...
10101646	  788.0	  570.8	 5317.0	...
10101647	  788.3	  571.0	 5317.0	...
10101648	  787.9	  570.9	 5315.0	...
10101649	  787.5	  570.9	 5313.0	...
10101650	  787.2	  570.5	 5308.0	...
10101651	  787.2	  570.2	 5305.0	...
10101652	  787.1	  569.9	 5303.0	...
10101653	  786.8	  569.8	 5304.0	...
10101654	  786.6	  569.6	 5305.0	...
10101655	  786.4	  569.4	 5301.0	...
10101656	  786.2	  569.3	 5296.0	...
10101657	  785.8	  569.3	 5291.0	...
10101658	  785.5	  569.4	 5292.0	...
10101659	  785.7	  569.4	 5286.0	...
10101660	  786.1	  569.6	 5280.0	...
10101661	  786.8	  569.8	 5272.0	...
10101662	  787.0	  569.4	 5270.0	...
10101663	  787.1	  568.7	 5269.0	...
10101664	  786.9	  569.0	 5265.0	...
10101665	  787.0	  569.9	 5259.0	...
10101666	  787.3	  570.8	 5252.0	...
10101667	  787.5	  570.9	 5247.0	...
10101668	  787.5	  571.0	 5244.0	...
10101669	  787.9	  570.4	 5239.0	...
10101670	  788.7	  569.9	 5237.0	...
10101671	  789.2	  569.5	 5234.0	...
10101672	  789.2	  569.7	 5232.0	...
10101673	  788.8	  569.9	 5232.0	...
10101674	  788.7	  570.0	 5231.0	...
10101675	  788.7	  570.4	 5232.0	...
10101676	  788.4	  571.2	 5232.0	...
10101677	  788.3	  571.9	 5232.0	...
10101678	  788.2	  571.8	 5230.0	...
10101679	  788.2	  571.0	 5228.0	...
10101680	  788.2	  570.6	 5226.0	...
10101681	  788.1	  571.1	 5217.0	...
10101682	  788.1	  571.8	 5209.0	...
10101683	  789.3	  571.6	 5202.0	...
10101684	  790.3	  570.9	 5201.0	...
10101685	  791.5	  570.4	 5202.0	...
10101686	  791.7	  570.5	 5203.0	...
10101687	  791.8	  570.1	 5204.0	...
10101688	  791.8	  569.5	 5201.0	...
10101689	  790.8	  569.0	 5195.0	...
10101690	  790.0	  570.1	 5190.0	...
10101691	  789.2	  571.3	 5187.0	...
10101692	  789.2	  570.9	 5187.0	...
10101693	  789.1	  569.4	 5188.0	...
10101694	  788.9	  568.1	 5187.0	...
10101695	  788.4	  568.3	 5186.0	...
10101696	  788.0	  568.3	 5184.0	...
10101697	  788.4	  568.2	 5182.0	...
10101698	  789.3	  568.4	 5181.0	...
10101699	  790.3	  569.7	 5181.0	...
10101700	  790.3	  571.1	 5178.0	...
10101701	  790.3	  572.0	 5166.0	...
10101702	  790.1	  571.1	 5156.0	...
10101703	  790.1	  570.1	 5149.0	...
10101704	  790.2	  570.2	 5153.0	...
10101705	  790.7	  571.2	 5156.0	...
10101706	  791.0	  571.5	 5159.0	...
10101707	  791.1	  570.6	 5158.0	...
10101708	  790.7	  569.9	 5156.0	...
10101709	  790.0	  570.1	 5154.0	...
10101710	  789.3	  570.5	 5154.0	...
10101711	  789.1	  570.7	 5153.0	...
10101712	  789.3	  570.7	 5151.0	...
10101713	  789.5	  570.6	 5150.0	...
10101714	  789.9	  570.5	 5141.0	...
10101715	  790.2	  570.5	 5132.0	...
10101716	  791.1	  570.3	 5128.0	...
10101717	  791.5	  570.1	 5134.0	...
10101718	  790.9	  570.1	 5138.0	...
10101719	  789.8	  571.2	 5138.0	...
10101720	  789.3	  572.3	 5137.0	...
10101721	  789.9	  572.1	 5136.0	...
10101722	  790.8	  570.9	 5134.0	...
10101723	  791.0	  569.9	 5129.0	...
10101724	  791.2	  569.9	 5124.0	...
10101725	  791.1	  569.9	 5123.0	...
10101726	  791.0	  570.2	 5125.0	...
10101727	  790.9	  570.5	 5129.0	...
10101728	  790.8	  570.7	 5132.0	...
10101729	  790.7	  570.5	 5131.0	...
10101730	  790.5	  570.3	 5128.0	...
10101731	  790.3	  570.2	 5126.0	...
10101732	  790.2	  570.2	 5124.0	...
10101733	  790.8	  570.0	 5121.0	...
10101734	  791.2	  569.7	 5116.0	...
10101735	  791.6	  569.3	 5112.0	...
10101736	  791.8	  568.9	 5110.0	...
10101737	  791.9	  568.7	 5110.0	...
10101738	  791.4	  569.0	 5109.0	...
10101739	  790.9	  569.8	 5109.0	...
10101740	  790.4	  570.6	 5107.0	...
10101741	  790.3	  570.8	 5105.0	...
10101742	  790.1	  570.4	 5101.0	...
10101743	  790.2	  569.9	 5099.0	...
10101744	  791.4	  569.6	 5096.0	...
10101745	  792.6	  569.6	 5094.0	...
10101746	  792.8	  569.8	 5093.0	...
10101747	  791.9	  570.0	 5093.0	...
10101748	  791.2	  570.2	 5093.0	...
10101749	  791.2	  570.2	 5092.0	...
10101750	  791.3	  570.1	 5090.0	...
10101751	  791.6	  569.7	 5088.0	...
10101752	  792.1	  569.3	 5087.0	...
10101753	  792.7	  568.8	 5086.0	...
10101754	  792.9	  568.7	 5085.0	...
10101755	  793.2	  568.2	 5085.0	...
10101756	  793.3	  567.9	 5083.0	...
10101757	  793.3	  567.8	 5081.0	...
10101758	  793.1	  568.0	 5078.0	...
10101759	  793.0	  568.0	 5078.0	...
10101760	  793.0	  567.9	 5081.0	...
10101761	  792.8	  567.8	 5083.0	...
10101762	  792.4	  567.8	 5086.0	...
10101763	  792.1	  567.9	 5085.0	...
10101764	  792.0	  568.1	 5083.0	...
10101765	  792.2	  568.3	 5075.0	...
10101766	  792.8	  568.5	 5068.0	...
10101767	  792.9	  568.1	 5063.0	...
10101768	  792.8	  567.7	 5064.0	...
10101769	  792.6	  567.2	 5066.0	...
10101770	  792.9	  567.7	 5067.0	...
10101771	  793.1	  568.3	 5067.0	...
10101772	  793.1	  568.5	 5068.0	...
10101773	  792.8	  568.1	 5070.0	...
10101774	  792.4	  567.7	 5073.0	...
10101775	  792.3	  567.8	 5076.0	...
10101776	  792.3	  567.8	 5076.0	...
10101777	  792.5	  568.1	 5076.0	...
10101778	  792.3	  568.3	 5078.0	...
10101779	  792.0	  568.4	 5080.0	...
10101780	  792.6	  568.3	 5074.0	...
10101781	  793.4	  568.2	 5066.0	...
10101782	  794.0	  568.1	 5058.0	...
10101783	  793.8	  568.2	 5061.0	...
10101784	  793.6	  568.2	 5064.0	...
10101785	  793.2	  567.5	 5068.0	...
10101786	  792.5	  566.8	 5070.0	...
10101787	  791.9	  566.6	 5073.0	...
10101788	  791.6	  567.1	 5076.0	...
10101789	  791.5	  567.6	 5078.0	...
10101790	  791.8	  567.4	 5079.0	...
10101791	  792.2	  567.2	 5077.0	...
10101792	  792.8	  567.1	 5071.0	...
10101793	  793.1	  567.1	 5066.0	...
10101794	  793.4	  567.0	 5061.0	...
10101795	  793.4	  567.0	 5060.0	...
10101796	  793.4	  567.2	 5059.0	...
10101797	  793.3	  567.7	 5058.0	...
10101798	  793.2	  568.2	 5056.0	...
10101799	  792.8	  568.4	 5054.0	...
10101800	  792.4	  568.4	 5058.0	...
10101801	  792.3	  568.4	 5064.0	...
10101802	  792.6	  568.1	 5065.0	...
10101803	  792.8	  567.8	 5061.0	...
10101804	  792.9	  568.0	 5062.0	...
10101805	  792.7	  568.4	 5069.0	...
10101806	  792.6	  568.2	 5073.0	...
10101807	  792.4	  567.5	 5070.0	...
10101808	  792.4	  567.5	 5066.0	...
10101809	  792.9	  568.1	 5064.0	...
10101810	  793.3	  568.3	 5066.0	...
10101811	  793.7	  567.8	 5069.0	...
10101812	  793.7	  567.6	 5073.0	...
10101813	  793.8	  567.8	 5072.0	...
10101814	  793.6	  568.1	 5071.0	...
10101815	  792.5	  568.6	 5070.0	...
10101816	  791.4	  569.2	 5069.0	...
10101817	  790.4	  569.7	 5070.0	...
10101818	  790.3	  569.6	 5076.0	...
10101819	  790.3	  569.4	 5081.0	...
10101820	  790.3	  568.7	 5087.0	...
10101821	  790.2	  568.0	 5083.0	...
10101822	  790.1	  567.4	 5079.0	...
10101823	  790.8	  567.9	 5075.0	...
10101824	  791.7	  568.6	 5075.0	...
10101825	  792.5	  569.3	 5076.0	...
10101826	  792.4	  568.1	 5081.0	...
10101827	  792.2	  566.9	 5087.0	...
10101828	  792.9	  566.4	 5091.0	...
10101829	  794.0	  567.3	 5089.0	...
MSG	10101830 0000 _ Number Off
10101830	  795.1	  568.1	 5087.0	...
10101831	  794.0	  568.4	 5087.0	...
10101832	  792.6	  568.5	 5086.0	...
10101833	  790.9	  568.7	 5085.0	...
10101834	  790.6	  568.6	 5085.0	...
10101835	  791.3	  568.4	 5087.0	...
10101836	  792.1	  568.1	 5089.0	...
10101837	  793.0	  568.2	 5090.0	...
10101838	  792.9	  568.5	 5089.0	...
10101839	  792.9	  568.8	 5089.0	...
10101840	  793.2	  569.2	 5088.0	...
10101841	  793.5	  569.4	 5088.0	...
10101842	  793.4	  569.4	 5089.0	...
10101843	  793.1	  568.9	 5096.0	...
10101844	  793.1	  568.5	 5102.0	...
10101845	  793.4	  567.7	 5110.0	...
10101846	  793.7	  567.2	 5115.0	...
10101847	  793.7	  566.7	 5120.0	...
10101848	  793.8	  566.6	 5119.0	...
10101849	  793.7	  566.0	 5115.0	...
10101850	  793.7	  565.5	 5112.0	...
10101851	  793.7	  564.9	 5113.0	...
10101852	  795.6	  564.5	 5111.0	...
10101853	  797.5	  565.2	 5111.0	...
10101854	  798.6	  566.2	 5113.0	...
10101855	  797.9	  568.1	 5118.0	...
10101856	  796.7	  569.1	 5121.0	...
10101857	  796.5	  570.1	 5121.0	...
10101858	  797.5	  570.5	 5121.0	...
10101859	  799.0	  570.7	 5121.0	...
10101860	  800.4	  571.0	 5121.0	...
10101861	  800.4	  571.4	 5123.0	...
10101862	  800.5	  571.8	 5124.0	...
10101863	  800.7	  572.0	 5127.0	...
10101864	  800.8	  572.5	 5129.0	...
10101865	  800.9	  572.9	 5130.0	...
10101866	  800.3	  573.3	 5133.0	...
10101867	  799.8	  573.3	 5137.0	...
10101868	  799.9	  573.1	 5141.0	...
10101869	  800.6	  572.8	 5143.0	...
10101870	  800.8	  573.0	 5144.0	...
10101871	  800.4	  573.2	 5145.0	...
10101872	  800.0	  573.6	 5146.0	...
10101873	  800.1	  573.5	 5146.0	...
10101874	  800.3	  573.6	 5149.0	...
10101875	  800.0	  573.2	 5153.0	...
10101876	  799.5	  572.6	 5157.0	...
10101877	  799.0	  572.1	 5159.0	...
10101878	  799.9	  572.0	 5158.0	...
10101879	  800.9	  572.0	 5159.0	...
10101880	  801.3	  572.1	 5159.0	...
10101881	  800.2	  572.5	 5160.0	...
10101882	  799.1	  572.9	 5159.0	...
10101883	  798.7	  573.5	 5158.0	...
10101884	  798.9	  573.9	 5160.0	...
10101885	  799.0	  574.5	 5164.0	...
10101886	  799.1	  574.8	 5168.0	...
10101887	  799.1	  574.4	 5167.0	...
10101888	  799.1	  573.7	 5167.0	...
10101889	  799.0	  573.0	 5167.0	...
10101890	  799.1	  573.1	 5169.0	...
10101891	  799.4	  573.5	 5170.0	...
10101892	  800.4	  573.9	 5172.0	...
10101893	  801.2	  574.4	 5176.0	...
10101894	  801.7	  574.4	 5180.0	...
10101895	  801.6	  574.4	 5184.0	...
10101896	  801.9	  574.0	 5183.0	...
10101897	  802.1	  573.5	 5182.0	...
10101898	  801.9	  572.9	 5181.0	...
10101899	  801.3	  572.8	 5179.0	...
10101900	  800.7	  573.0	 5177.0	...
10101901	  801.4	  573.1	 5177.0	...
10101902	  802.2	  573.4	 5176.0	...
10101903	  803.0	  573.6	 5180.0	...
10101904	  803.1	  572.8	 5184.0	...
10101905	  802.9	  571.8	 5187.0	...
10101906	  802.1	  571.2	 5191.0	...
10101907	  801.9	  571.5	 5196.0	...
10101908	  801.9	  571.8	 5200.0	...
10101909	  802.3	  571.7	 5202.0	...
10101910	  801.5	  571.8	 5204.0	...
10101911	  800.8	  572.7	 5207.0	...
10101912	  800.1	  573.5	 5211.0	...
10101913	  800.0	  574.2	 5213.0	...
10101914	  799.8	  574.2	 5215.0	...
10101915	  799.6	  574.3	 5214.0	...
10101916	  799.4	  574.2	 5214.0	...
10101917	  799.7	  573.8	 5213.0	...
10101918	  800.0	  573.0	 5212.0	...
10101919	  801.0	  572.6	 5211.0	...
10101920	  801.7	  572.4	 5211.0	...
10101921	  802.3	  572.6	 5211.0	...
10101922	  802.1	  572.4	 5210.0	...
10101923	  801.9	  572.0	 5210.0	...
10101924	  801.7	  571.7	 5213.0	...
10101925	  801.5	  571.5	 5215.0	...
10101926	  801.4	  571.5	 5218.0	...
10101927	  801.3	  571.1	 5219.0	...
10101928	  801.2	  570.7	 5220.0	...
10101929	  801.0	  571.3	 5229.0	...
10101930	  800.8	  572.4	 5237.0	...
10101931	  801.0	  573.7	 5244.0	...
10101932	  801.4	  573.9	 5243.0	...
10101933	  801.6	  572.6	 5243.0	...
10101934	  801.5	  571.1	 5241.0	...
10101935	  801.5	  570.9	 5240.0	...
10101936	  801.6	  572.3	 5240.0	...
10101937	  801.7	  573.4	 5242.0	...
10101938	  801.6	  573.0	 5243.0	...
10101939	  801.4	  571.6	 5251.0	...
10101940	  799.9	  570.6	 5261.0	...
10101941	  798.7	  569.6	 5269.0	...
10101942	  797.7	  569.7	 5269.0	...
10101943	  797.8	  570.8	 5266.0	...
10101944	  797.8	  572.1	 5263.0	...
10101945	  797.6	  573.1	 5263.0	...
10101946	  797.7	  572.6	 5266.0	...
10101947	  797.9	  572.1	 5269.0	...
10101948	  798.0	  571.9	 5278.0	...
10101949	  798.2	  572.0	 5285.0	...
10101950	  798.1	  571.6	 5286.0	...
10101951	  798.2	  571.3	 5281.0	...
10101952	  798.3	  571.1	 5279.0	...
10101953	  798.0	  571.5	 5283.0	...
10101954	  797.5	  571.4	 5290.0	...
10101955	  797.1	  571.1	 5294.0	...
10101956	  797.1	  571.1	 5297.0	...
10101957	  797.2	  571.4	 5295.0	...
10101958	  797.5	  571.6	 5294.0	...
10101959	  798.2	  571.7	 5293.0	...
10101960	  798.8	  571.9	 5294.0	...
10101961	  799.2	  571.5	 5293.0	...
10101962	  799.2	  570.9	 5290.0	...
10101963	  799.0	  570.2	 5297.0	...
10101964	  798.8	  569.9	 5306.0	...
10101965	  798.7	  570.5	 5314.0	...
10101966	  798.8	  571.1	 5313.0	...
10101967	  798.8	  571.7	 5311.0	...
10101968	  798.6	  571.6	 5307.0	...
10101969	  798.4	  571.3	 5304.0	...
10101970	  798.5	  570.9	 5303.0	...
10101971	  798.3	  570.6	 5303.0	...
10101972	  797.9	  570.5	 5304.0	...
10101973	  797.5	  570.6	 5305.0	...
10101974	  797.2	  570.9	 5307.0	...
10101975	  797.1	  571.2	 5310.0	...
10101976	  796.9	  571.4	 5315.0	...
10101977	  796.9	  571.5	 5321.0	...
10101978	  796.8	  571.2	 5327.0	...
10101979	  796.7	  570.6	 5330.0	...
10101980	  796.7	  569.9	 5330.0	...
10101981	  796.8	  569.9	 5328.0	...
10101982	  796.9	  570.1	 5326.0	...
10101983	  797.0	  570.4	 5324.0	...
10101984	  796.6	  570.2	 5323.0	...
10101985	  796.1	  570.0	 5326.0	...
10101986	  796.4	  570.6	 5330.0	...
10101987	  797.0	  571.3	 5333.0	...
10101988	  797.7	  572.0	 5332.0	...
10101989	  797.5	  572.1	 5334.0	...
10101990	  797.4	  572.2	 5337.0	...
10101991	  797.1	  571.9	 5342.0	...
10101992	  796.8	  571.5	 5342.0	...
10101993	  796.7	  571.3	 5343.0	...
10101994	  796.7	  571.5	 5343.0	...
10101995	  796.7	  571.8	 5343.0	...
10101996	  797.0	  571.7	 5343.0	...
10101997	  797.2	  571.6	 5344.0	...
10101998	  797.6	  571.4	 5344.0	...
10101999	  797.7	  571.3	 5347.0	...
10102000	  797.8	  571.3	 5350.0	...
10102001	  797.5	  571.3	 5352.0	...
10102002	  796.3	  571.5	 5356.0	...
10102003	  795.2	  570.9	 5362.0	...
10102004	  794.2	  570.3	 5367.0	...
10102005	  794.3	  569.9	 5369.0	...
10102006	  794.9	  569.8	 5365.0	...
10102007	  795.4	  569.8	 5361.0	...
10102008	  795.8	  569.6	 5358.0	...
10102009	  795.8	  569.6	 5358.0	...
10102010	  795.8	  569.7	 5360.0	...
10102011	  795.7	  569.8	 5361.0	...
10102012	  795.6	  569.9	 5362.0	...
10102013	  795.6	  570.6	 5362.0	...
10102014	  796.1	  571.2	 5362.0	...
10102015	  796.5	  571.1	 5362.0	...
10102016	  797.0	  570.1	 5362.0	...
10102017	  797.2	  569.2	 5363.0	...
10102018	  796.2	  568.9	 5362.0	...
10102019	  795.1	  568.8	 5362.0	...
10102020	  794.2	  569.0	 5362.0	...
10102021	  794.7	  569.1	 5362.0	...
10102022	  795.7	  569.2	 5361.0	...
10102023	  796.5	  569.2	 5360.0	...
10102024	  796.5	  569.4	 5361.0	...
10102025	  796.2	  569.6	 5364.0	...
10102026	  795.9	  569.6	 5366.0	...
10102027	  795.8	  569.4	 5366.0	...
10102028	  795.5	  569.0	 5367.0	...
10102029	  795.3	  568.6	 5368.0	...
10102030	  795.3	  568.6	 5372.0	...
10102031	  795.1	  569.1	 5376.0	...
10102032	  794.9	  569.7	 5377.0	...
10102033	  794.6	  570.0	 5374.0	...
10102034	  794.5	  569.7	 5371.0	...
10102035	  794.3	  568.7	 5372.0	...
10102036	  794.4	  567.7	 5373.0	...
10102037	  794.6	  567.1	 5377.0	...
10102038	  794.5	  567.2	 5378.0	...
10102039	  794.3	  567.5	 5380.0	...
10102040	  794.1	  568.1	 5381.0	...
10102041	  794.2	  568.7	 5382.0	...
MSG	10102042 0000 _ Number On
10102042	  794.3	  569.5	 5384.0	...
10102043	  794.4	  570.1	 5384.0	...
10102044	  794.5	  570.8	 5384.0	...
10102045	  794.6	  569.4	 5381.0	...
10102046	  794.7	  568.0	 5378.0	...
10102047	  794.8	  566.5	 5374.0	...
10102048	  794.8	  566.6	 5370.0	...
10102049	  794.7	  566.8	 5366.0	...
10102050	  794.7	  567.0	 5369.0	...
10102051	  794.8	  567.1	 5375.0	...
10102052	  794.9	  567.1	 5381.0	...
10102053	  795.2	  567.5	 5380.0	...
10102054	  795.9	  567.8	 5380.0	...
10102055	  796.5	  568.1	 5381.0	...
10102056	  796.9	  567.8	 5378.0	...
10102057	  796.7	  567.6	 5375.0	...
10102058	  796.5	  567.4	 5372.0	...
10102059	  796.3	  566.8	 5373.0	...
10102060	  796.3	  566.1	 5373.0	...
10102061	  796.2	  566.0	 5374.0	...
10102062	  796.1	  566.6	 5376.0	...
10102063	  796.0	  567.1	 5377.0	...
10102064	  795.8	  567.1	 5380.0	...
10102065	  795.5	  567.2	 5381.0	...
10102066	  795.4	  566.7	 5382.0	...
10102067	  795.3	  566.7	 5381.0	...
10102068	  795.6	  566.9	 5381.0	...
10102069	  795.9	  567.7	 5380.0	...
10102070	  795.6	  567.0	 5379.0	...
10102071	  795.2	  566.1	 5377.0	...
10102072	  794.0	  565.6	 5376.0	...
10102073	  793.2	  566.2	 5375.0	...
10102074	  793.1	  566.5	 5375.0	...
10102075	  793.9	  566.5	 5375.0	...
10102076	  794.7	  566.5	 5376.0	...
10102077	  795.1	  566.5	 5380.0	...
10102078	  795.4	  566.6	 5383.0	...
10102079	  795.8	  566.8	 5387.0	...
10102080	  795.9	  566.8	 5386.0	...
10102081	  796.0	  566.7	 5385.0	...
10102082	  796.0	  566.4	 5382.0	...
10102083	  795.9	  566.1	 5378.0	...
10102084	  796.0	  565.8	 5374.0	...
10102085	  796.0	  565.7	 5371.0	...
10102086	  796.4	  566.4	 5369.0	...
10102087	  796.9	  567.0	 5367.0	...
10102088	  797.4	  567.4	 5367.0	...
10102089	  796.1	  566.8	 5373.0	...
10102090	  794.6	  566.2	 5380.0	...
10102091	  793.1	  565.7	 5385.0	...
10102092	  793.6	  565.6	 5386.0	...
10102093	  794.1	  565.4	 5387.0	...
10102094	  794.5	  565.2	 5388.0	...
10102095	  794.3	  565.2	 5388.0	...
10102096	  794.2	  565.5	 5388.0	...
10102097	  794.2	  565.8	 5384.0	...
10102098	  793.9	  565.9	 5380.0	...
10102099	  793.5	  566.1	 5374.0	...
10102100	  793.2	  566.1	 5371.0	...
10102101	  793.4	  566.1	 5368.0	...
10102102	  793.7	  566.0	 5368.0	...
10102103	  793.9	  565.8	 5372.0	...
10102104	  794.1	  566.2	 5375.0	...
10102105	  794.1	  567.2	 5376.0	...
10102106	  794.4	  568.1	 5370.0	...
10102107	  794.7	  568.8	 5364.0	...
10102108	  793.7	  569.2	 5366.0	...
10102109	  792.5	  569.2	 5371.0	...
10102110	  791.7	  568.9	 5376.0	...
10102111	  792.4	  567.8	 5375.0	...
10102112	  793.2	  567.0	 5372.0	...
10102113	  793.6	  566.5	 5369.0	...
10102114	  793.6	  566.6	 5368.0	...
10102115	  793.4	  566.5	 5367.0	...
10102116	  793.2	  566.2	 5365.0	...
10102117	  793.0	  565.9	 5362.0	...
10102118	  793.7	  565.6	 5360.0	...
10102119	  794.5	  566.0	 5360.0	...
10102120	  795.9	  566.5	 5358.0	...
10102121	  796.5	  566.9	 5357.0	...
10102122	  796.3	  566.4	 5357.0	...
10102123	  795.6	  566.0	 5359.0	...
10102124	  794.9	  565.7	 5361.0	...
10102125	  794.4	  565.5	 5361.0	...
10102126	  794.3	  565.3	 5359.0	...
10102127	  794.2	  565.2	 5356.0	...
10102128	  795.1	  564.9	 5354.0	...
10102129	  795.7	  564.9	 5354.0	...
10102130	  796.4	  565.2	 5355.0	...
10102131	  796.6	  565.8	 5357.0	...
10102132	  795.6	  566.9	 5359.0	...
10102133	  794.4	  567.8	 5361.0	...
10102134	  793.1	  567.4	 5364.0	...
10102135	  792.9	  566.0	 5367.0	...
10102136	  792.8	  564.6	 5369.0	...
10102137	  793.0	  565.1	 5368.0	...
10102138	  793.4	  565.9	 5366.0	...
10102139	  793.8	  566.7	 5365.0	...
10102140	  794.3	  566.9	 5364.0	...
10102141	  794.5	  567.0	 5364.0	...
10102142	  794.2	  567.1	 5361.0	...
10102143	  793.6	  566.8	 5359.0	...
10102144	  793.0	  566.5	 5357.0	...
10102145	  793.2	  566.2	 5358.0	...
10102146	  793.4	  566.2	 5359.0	...
10102147	  793.4	  565.3	 5360.0	...
10102148	  793.3	  564.3	 5362.0	...
10102149	  793.2	  563.2	 5365.0	...
10102150	  793.2	  563.2	 5366.0	...
10102151	  793.3	  564.4	 5365.0	...
10102152	  794.1	  565.6	 5363.0	...
10102153	  795.0	  566.9	 5361.0	...
10102154	  795.7	  567.0	 5359.0	...
10102155	  795.9	  567.0	 5359.0	...
10102156	  796.0	  566.8	 5361.0	...
10102157	  794.5	  565.8	 5362.0	...
10102158	  792.8	  564.9	 5364.0	...
10102159	  791.2	  564.2	 5364.0	...
10102160	  791.2	  564.5	 5365.0	...
10102161	  791.3	  564.4	 5366.0	...
10102162	  791.6	  564.2	 5366.0	...
10102163	  792.3	  565.0	 5367.0	...
10102164	  793.0	  566.0	 5360.0	...
10102165	  793.9	  566.9	 5350.0	...
10102166	  794.5	  566.1	 5340.0	...
10102167	  794.6	  565.5	 5337.0	...
10102168	  794.4	  565.2	 5343.0	...
10102169	  793.7	  565.5	 5352.0	...
10102170	  793.0	  565.9	 5361.0	...
10102171	  792.6	  566.1	 5363.0	...
10102172	  792.8	  566.1	 5358.0	...
10102173	  793.5	  566.0	 5350.0	...
10102174	  794.3	  565.5	 5343.0	...
10102175	  794.7	  565.1	 5339.0	...
10102176	  793.8	  565.1	 5348.0	...
10102177	  793.0	  565.6	 5357.0	...
10102178	  792.1	  566.2	 5359.0	...
10102179	  792.1	  566.4	 5353.0	...
10102180	  793.5	  566.3	 5345.0	...
10102181	  794.8	  565.9	 5344.0	...
10102182	  795.6	  565.3	 5343.0	...
10102183	  795.1	  565.0	 5344.0	...
10102184	  794.7	  564.9	 5344.0	...
10102185	  794.9	  565.0	 5343.0	...
10102186	  794.9	  565.1	 5343.0	...
10102187	  795.3	  565.6	 5341.0	...
10102188	  795.7	  565.9	 5339.0	...
10102189	  795.0	  565.9	 5344.0	...
10102190	  793.8	  565.6	 5351.0	...
10102191	  793.0	  565.3	 5359.0	...
10102192	  793.3	  565.6	 5357.0	...
10102193	  793.3	  566.2	 5356.0	...
10102194	  793.0	  566.9	 5357.0	...
10102195	  792.8	  567.0	 5359.0	...
10102196	  792.6	  566.7	 5362.0	...
10102197	  792.4	  565.5	 5364.0	...
10102198	  792.2	  564.5	 5366.0	...
10102199	  791.7	  564.6	 5367.0	...
10102200	  791.4	  565.5	 5368.0	...
10102201	  791.5	  566.2	 5368.0	...
10102202	  792.0	  566.0	 5369.0	...
10102203	  792.2	  565.7	 5367.0	...
10102204	  791.7	  565.3	 5366.0	...
10102205	  791.7	  565.0	 5364.0	...
10102206	  791.9	  564.4	 5363.0	...
10102207	  792.5	  564.1	 5360.0	...
10102208	  793.2	  563.9	 5357.0	...
10102209	  794.0	  564.8	 5359.0	...
10102210	  793.4	  565.9	 5367.0	...
10102211	  792.4	  566.7	 5374.0	...
10102212	  792.1	  566.5	 5370.0	...
10102213	  792.8	  566.0	 5363.0	...
10102214	  794.1	  565.6	 5357.0	...
10102215	  794.6	  565.5	 5358.0	...
10102216	  794.9	  565.5	 5358.0	...
10102217	  794.7	  565.9	 5359.0	...
10102218	  794.6	  566.2	 5358.0	...
10102219	  793.6	  566.5	 5362.0	...
10102220	  792.7	  566.4	 5366.0	...
10102221	  791.6	  566.3	 5372.0	...
10102222	  791.9	  566.0	 5374.0	...
10102223	  792.1	  565.8	 5376.0	...
10102224	  792.1	  565.8	 5376.0	...
10102225	  791.8	  565.9	 5376.0	...
10102226	  791.3	  566.0	 5376.0	...
10102227	  791.3	  566.3	 5375.0	...
10102228	  791.2	  566.5	 5376.0	...
10102229	  792.0	  565.9	 5377.0	...
10102230	  792.7	  565.3	 5378.0	...
10102231	  793.5	  564.8	 5378.0	...
10102232	  793.7	  564.8	 5374.0	...
10102233	  793.8	  564.7	 5369.0	...
10102234	  794.0	  564.6	 5364.0	...
10102235	  793.9	  564.8	 5364.0	...
10102236	  793.6	  565.0	 5365.0	...
10102237	  793.1	  565.2	 5369.0	...
10102238	  793.0	  565.3	 5372.0	...
10102239	  793.1	  565.5	 5374.0	...
10102240	  793.3	  565.5	 5374.0	...
10102241	  793.2	  565.6	 5374.0	...
10102242	  793.0	  565.5	 5372.0	...
10102243	  792.6	  565.5	 5371.0	...
10102244	  792.2	  565.5	 5371.0	...
10102245	  792.0	  565.3	 5375.0	...
10102246	  792.0	  565.1	 5378.0	...
10102247	  792.1	  564.9	 5381.0	...
10102248	  791.9	  565.1	 5386.0	...
10102249	  791.8	  565.3	 5390.0	...
10102250	  791.0	  565.6	 5399.0	...
10102251	  790.3	  565.8	 5404.0	...
10102252	  790.0	  565.4	 5408.0	...
10102253	  790.4	  564.5	 5407.0	...
10102254	  790.7	  563.6	 5401.0	...
10102255	  790.8	  563.9	 5396.0	...
10102256	  790.5	  564.5	 5397.0	...
10102257	  790.6	  565.1	 5402.0	...
10102258	  791.0	  564.9	 5405.0	...
10102259	  791.8	  564.6	 5402.0	...
10102260	  792.3	  564.4	 5399.0	...
10102261	  792.5	  564.5	 5399.0	...
10102262	  792.6	  564.6	 5400.0	...
10102263	  792.6	  564.8	 5400.0	...
10102264	  792.6	  564.8	 5398.0	...
10102265	  792.5	  564.7	 5397.0	...
10102266	  792.4	  564.6	 5395.0	...
10102267	  792.1	  564.5	 5398.0	...
10102268	  791.7	  564.8	 5402.0	...
10102269	  791.2	  565.2	 5406.0	...
10102270	  790.6	  565.5	 5405.0	...
10102271	  790.3	  565.7	 5403.0	...
10102272	  790.6	  565.0	 5400.0	...
10102273	  790.9	  564.3	 5400.0	...
10102274	  790.9	  563.6	 5399.0	...
10102275	  790.3	  563.3	 5399.0	...
10102276	  790.0	  563.0	 5401.0	...
10102277	  790.1	  563.7	 5404.0	...
10102278	  790.4	  564.7	 5407.0	...
10102279	  790.6	  565.5	 5407.0	...
10102280	  790.9	  565.2	 5414.0	...
10102281	  791.2	  564.8	 5420.0	...
10102282	  791.7	  564.6	 5423.0	...
10102283	  791.9	  564.5	 5420.0	...
10102284	  791.9	  564.2	 5420.0	...
10102285	  791.2	  563.9	 5424.0	...
10102286	  790.7	  563.8	 5428.0	...
10102287	  789.7	  564.1	 5430.0	...
10102288	  789.1	  564.2	 5432.0	...
10102289	  788.6	  564.6	 5434.0	...
10102290	  788.7	  564.8	 5436.0	...
10102291	  788.8	  564.6	 5438.0	...
10102292	  788.6	  564.0	 5440.0	...
10102293	  789.1	  563.4	 5439.0	...
10102294	  789.5	  563.3	 5438.0	...
10102295	  789.9	  563.2	 5436.0	...
10102296	  790.2	  563.3	 5438.0	...
10102297	  790.5	  563.4	 5438.0	...
10102298	  790.9	  563.4	 5437.0	...
10102299	  791.2	  563.4	 5437.0	...
10102300	  791.5	  563.4	 5436.0	...
10102301	  791.9	  563.6	 5435.0	...
10102302	  792.1	  564.0	 5435.0	...
10102303	  791.9	  564.3	 5434.0	...
10102304	  791.6	  564.2	 5435.0	...
10102305	  791.5	  563.8	 5435.0	...
10102306	  792.1	  563.2	 5435.0	...
10102307	  792.7	  563.1	 5434.0	...
10102308	  793.1	  563.1	 5433.0	...
10102309	  793.0	  563.2	 5433.0	...
10102310	  792.9	  563.2	 5434.0	...
10102311	  792.8	  563.3	 5437.0	...
10102312	  792.9	  563.3	 5440.0	...
10102313	  793.3	  563.2	 5443.0	...
10102314	  793.6	  563.2	 5443.0	...
10102315	  794.2	  563.0	 5447.0	...
10102316	  794.6	  563.1	 5451.0	...
10102317	  794.4	  563.4	 5452.0	...
10102318	  793.9	  563.7	 5450.0	...
10102319	  792.7	  564.3	 5451.0	...
10102320	  792.1	  564.6	 5454.0	...
10102321	  791.7	  565.0	 5456.0	...
10102322	  791.9	  565.0	 5455.0	...
10102323	  791.9	  564.9	 5455.0	...
10102324	  791.4	  564.7	 5456.0	...
10102325	  790.9	  563.9	 5461.0	...
10102326	  790.6	  564.1	 5466.0	...
10102327	  790.5	  564.3	 5472.0	...
10102328	  790.5	  564.6	 5474.0	...
10102329	  790.2	  564.1	 5477.0	...
10102330	  790.1	  563.5	 5476.0	...
10102331	  790.5	  563.3	 5473.0	...
10102332	  791.0	  563.1	 5467.0	...
10102333	  791.5	  563.0	 5466.0	...
10102334	  791.6	  562.9	 5469.0	...
10102335	  790.4	  562.9	 5474.0	...
10102336	  788.7	  563.1	 5482.0	...
10102337	  786.5	  562.5	 5487.0	...
10102338	  785.4	  561.8	 5491.0	...
10102339	  784.6	  560.4	 5493.0	...
10102340	  782.7	  559.8	 5496.0	...
10102341	  781.1	  559.2	 5500.0	...
10102342	  779.6	  559.2	 5501.0	...
10102343	  779.3	  559.2	 5498.0	...
10102344	  778.9	  558.3	 5495.0	...
10102345	  778.4	  557.0	 5494.0	...
MSG	10102346 0000 _ Number Off
10102346	  778.3	  555.8	 5499.0	...
10102347	  778.3	  554.9	 5505.0	...
10102348	  778.5	  554.2	 5517.0	...
10102349	  779.4	  554.0	 5525.0	...
10102350	  780.5	  554.3	 5521.0	...
10102351	  781.7	  554.6	 5511.0	...
10102352	  782.0	  554.6	 5507.0	...
10102353	  782.0	  554.7	 5515.0	...
10102354	  782.1	  554.8	 5523.0	...
10102355	  782.4	  554.5	 5524.0	...
10102356	  782.6	  553.8	 5525.0	...
10102357	  781.4	  553.4	 5529.0	...
10102358	  780.1	  553.4	 5533.0	...
10102359	  779.9	  552.8	 5535.0	...
10102360	  780.8	  552.0	 5535.0	...
10102361	  781.8	  551.4	 5534.0	...
10102362	  782.1	  552.6	 5534.0	...
10102363	  782.7	  553.8	 5530.0	...
10102364	  783.2	  554.4	 5526.0	...
10102365	  783.4	  554.0	 5521.0	...
10102366	  783.8	  553.6	 5520.0	...
10102367	  784.3	  552.9	 5525.0	...
10102368	  784.3	  552.0	 5532.0	...
10102369	  784.0	  551.2	 5538.0	...
10102370	  783.7	  550.6	 5537.0	...
10102371	  783.6	  550.2	 5538.0	...
10102372	  783.5	  550.8	 5540.0	...
10102373	  783.3	  551.5	 5542.0	...
10102374	  783.2	  552.2	 5543.0	...
10102375	  782.4	  552.0	 5549.0	...
10102376	  781.6	  552.1	 5555.0	...
10102377	  780.7	  552.4	 5561.0	...
10102378	  780.4	  552.6	 5562.0	...
10102379	  781.2	  552.8	 5558.0	...
10102380	  782.3	  552.7	 5552.0	...
10102381	  782.5	  552.7	 5553.0	...
10102382	  781.7	  552.8	 5560.0	...
10102383	  781.9	  552.8	 5559.0	...
10102384	  783.0	  552.3	 5552.0	...
10102385	  782.8	  552.1	 5555.0	...
10102386	  781.6	  552.3	 5564.0	...
10102387	  780.8	  552.7	 5571.0	...
10102388	  781.9	  552.0	 5568.0	...
10102389	  782.8	  551.0	 5569.0	...
10102390	  783.0	  550.1	 5573.0	...
10102391	  782.5	  550.2	 5576.0	...
10102392	  782.2	  550.2	 5576.0	...
10102393	  782.3	  550.6	 5577.0	...
10102394	  782.5	  551.0	 5578.0	...
10102395	  783.5	  551.2	 5573.0	...
10102396	  784.2	  551.1	 5568.0	...
10102397	  784.9	  551.6	 5566.0	...
10102398	  784.7	  552.2	 5569.0	...
10102399	  784.5	  551.9	 5574.0	...
10102400	  784.3	  551.1	 5576.0	...
10102401	  784.3	  550.4	 5577.0	...
10102402	  784.4	  550.3	 5578.0	...
10102403	  784.6	  550.0	 5580.0	...
10102404	  784.7	  549.7	 5585.0	...
10102405	  785.2	  549.3	 5586.0	...
10102406	  785.6	  549.1	 5586.0	...
10102407	  785.4	  548.8	 5584.0	...
10102408	  784.7	  548.7	 5586.0	...
10102409	  783.6	  548.6	 5590.0	...
10102410	  783.1	  548.6	 5597.0	...
10102411	  782.7	  549.7	 5603.0	...
10102412	  782.8	  550.8	 5606.0	...
10102413	  783.0	  552.1	 5606.0	...
10102414	  783.1	  552.4	 5611.0	...
10102415	  783.2	  552.3	 5616.0	...
10102416	  783.1	  551.8	 5623.0	...
10102417	  783.0	  551.0	 5624.0	...
10102418	  783.1	  550.6	 5626.0	...
10102419	  783.1	  550.3	 5626.0	...
10102420	  783.3	  550.4	 5627.0	...
10102421	  783.4	  550.5	 5627.0	...
10102422	  783.5	  550.6	 5627.0	...
10102423	  783.5	  550.9	 5626.0	...
10102424	  783.6	  551.3	 5625.0	...
10102425	  784.0	  551.6	 5625.0	...
10102426	  784.3	  551.4	 5625.0	...
10102427	  784.3	  551.2	 5624.0	...
10102428	  784.2	  551.1	 5621.0	...
10102429	  783.9	  550.8	 5618.0	...
10102430	  783.5	  550.2	 5617.0	...
10102431	  783.1	  549.9	 5617.0	...
10102432	  783.1	  549.9	 5623.0	...
10102433	  783.0	  550.3	 5629.0	...
10102434	  783.3	  549.7	 5634.0	...
10102435	  783.6	  548.8	 5635.0	...
10102436	  783.9	  549.0	 5639.0	...
10102437	  784.0	  550.0	 5641.0	...
10102438	  784.1	  551.1	 5643.0	...
10102439	  784.0	  551.1	 5639.0	...
10102440	  784.0	  551.1	 5637.0	...
10102441	  783.9	  551.0	 5636.0	...
10102442	  783.9	  551.0	 5639.0	...
10102443	  783.9	  551.0	 5641.0	...
10102444	  784.0	  551.1	 5641.0	...
10102445	  784.3	  551.0	 5642.0	...
10102446	  784.6	  550.9	 5643.0	...
10102447	  785.2	  550.8	 5645.0	...
10102448	  785.4	  550.7	 5643.0	...
10102449	  785.1	  551.1	 5640.0	...
10102450	  784.5	  551.4	 5637.0	...
10102451	  783.6	  550.6	 5636.0	...
10102452	  783.3	  549.4	 5635.0	...
10102453	  783.4	  549.4	 5635.0	...
10102454	  783.8	  550.3	 5636.0	...
10102455	  784.1	  551.2	 5638.0	...
10102456	  784.0	  551.0	 5639.0	...
10102457	  783.9	  551.1	 5644.0	...
10102458	  783.6	  551.3	 5648.0	...
10102459	  783.0	  551.6	 5653.0	...
10102460	  782.5	  551.7	 5653.0	...
10102461	  783.2	  551.8	 5650.0	...
10102462	  784.4	  551.8	 5647.0	...
10102463	  785.4	  551.6	 5649.0	...
10102464	  785.3	  551.3	 5654.0	...
10102465	  785.1	  550.2	 5658.0	...
10102466	  785.2	  549.4	 5657.0	...
10102467	  785.6	  549.3	 5653.0	...
10102468	  786.1	  550.9	 5649.0	...
10102469	  786.4	  552.5	 5646.0	...
10102470	  786.2	  552.3	 5646.0	...
10102471	  785.6	  551.3	 5647.0	...
10102472	  785.2	  550.7	 5648.0	...
10102473	  785.1	  551.2	 5653.0	...
10102474	  785.1	  551.4	 5658.0	...
10102475	  785.1	  551.2	 5662.0	...
10102476	  785.1	  550.8	 5662.0	...
10102477	  785.4	  550.4	 5664.0	...
10102478	  785.8	  550.3	 5666.0	...
10102479	  786.3	  550.4	 5668.0	...
10102480	  786.5	  550.4	 5667.0	...
10102481	  786.1	  549.9	 5672.0	...
10102482	  785.7	  549.6	 5677.0	...
10102483	  785.3	  549.5	 5679.0	...
10102484	  785.3	  549.2	 5676.0	...
10102485	  785.3	  548.9	 5674.0	...
10102486	  785.3	  548.8	 5676.0	...
10102487	  785.2	  549.4	 5679.0	...
10102488	  785.2	  550.3	 5677.0	...
10102489	  785.7	  550.9	 5675.0	...
10102490	  786.2	  550.5	 5673.0	...
10102491	  786.6	  548.9	 5673.0	...
10102492	  786.4	  547.3	 5673.0	...
10102493	  786.2	  546.7	 5676.0	...
10102494	  786.1	  547.1	 5677.0	...
10102495	  785.9	  547.0	 5677.0	...
10102496	  785.9	  546.7	 5675.0	...
10102497	  785.1	  546.6	 5679.0	...
10102498	  784.2	  546.8	 5686.0	...
10102499	  784.0	  547.8	 5693.0	...
10102500	  784.6	  548.6	 5691.0	...
10102501	  785.2	  548.8	 5684.0	...
10102502	  785.2	  548.2	 5676.0	...
10102503	  785.1	  548.3	 5675.0	...
10102504	  785.1	  549.2	 5674.0	...
10102505	  784.9	  550.1	 5673.0	...
10102506	  784.5	  549.0	 5676.0	...
10102507	  784.5	  547.6	 5680.0	...
10102508	  784.9	  546.2	 5684.0	...
10102509	  785.4	  546.4	 5684.0	...
10102510	  786.0	  546.5	 5684.0	...
10102511	  786.7	  546.5	 5681.0	...
10102512	  786.8	  547.6	 5678.0	...
10102513	  786.3	  548.8	 5675.0	...
10102514	  785.8	  550.4	 5676.0	...
10102515	  785.9	  550.6	 5682.0	...
10102516	  786.1	  550.7	 5688.0	...
10102517	  786.3	  550.2	 5693.0	...
10102518	  786.3	  549.9	 5692.0	...
10102519	  786.1	  549.8	 5692.0	...
10102520	  785.8	  548.8	 5690.0	...
10102521	  785.8	  547.7	 5684.0	...
10102522	  786.0	  546.3	 5679.0	...
10102523	  786.6	  545.7	 5677.0	...
10102524	  787.1	  545.2	 5679.0	...
10102525	  787.6	  545.3	 5686.0	...
10102526	  787.6	  545.9	 5693.0	...
10102527	  787.8	  546.5	 5697.0	...
10102528	  788.0	  547.1	 5696.0	...
10102529	  786.4	  547.8	 5694.0	...
10102530	  784.7	  548.3	 5693.0	...
10102531	  783.2	  548.3	 5693.0	...
10102532	  783.7	  548.1	 5695.0	...
10102533	  784.5	  548.0	 5698.0	...
10102534	  784.9	  547.5	 5701.0	...
10102535	  785.0	  547.0	 5700.0	...
10102536	  784.9	  546.6	 5699.0	...
10102537	  785.0	  546.8	 5699.0	...
10102538	  785.5	  547.3	 5700.0	...
10102539	  785.3	  547.8	 5702.0	...
10102540	  785.1	  548.0	 5705.0	...
10102541	  784.8	  547.8	 5705.0	...
10102542	  785.1	  547.9	 5700.0	...
10102543	  785.1	  548.2	 5695.0	...
10102544	  785.0	  548.7	 5693.0	...
10102545	  785.6	  549.0	 5693.0	...
10102546	  786.6	  549.0	 5693.0	...
10102547	  787.6	  548.8	 5694.0	...
10102548	  788.1	  548.6	 5694.0	...
10102549	  788.3	  548.3	 5695.0	...
10102550	  788.9	  548.0	 5696.0	...
10102551	  789.2	  547.7	 5696.0	...
10102552	  788.8	  547.5	 5694.0	...
10102553	  787.9	  547.3	 5694.0	...
10102554	  786.7	  547.1	 5694.0	...
MSG	10102555 0000 _ Number On
10102555	  786.4	  547.4	 5695.0	...
10102556	  786.2	  548.3	 5694.0	...
10102557	  786.5	  549.1	 5692.0	...
10102558	  786.9	  549.5	 5691.0	...
10102559	  787.1	  548.9	 5691.0	...
10102560	  786.8	  548.0	 5696.0	...
10102561	  786.1	  547.2	 5706.0	...
10102562	  785.5	  546.8	 5717.0	...
10102563	  785.2	  546.8	 5722.0	...
10102564	  785.3	  546.7	 5721.0	...
10102565	  785.5	  546.5	 5714.0	...
10102566	  785.7	  546.3	 5708.0	...
10102567	  785.6	  546.6	 5700.0	...
10102568	  785.5	  547.1	 5697.0	...
10102569	  785.8	  547.9	 5691.0	...
10102570	  785.8	  548.4	 5688.0	...
10102571	  785.7	  548.5	 5685.0	...
10102572	  785.4	  547.9	 5685.0	...
10102573	  785.5	  547.3	 5688.0	...
10102574	  785.6	  546.7	 5692.0	...
10102575	  785.5	  546.6	 5695.0	...
10102576	  785.5	  547.0	 5693.0	...
10102577	  785.4	  547.8	 5691.0	...
10102578	  785.4	  548.6	 5689.0	...
10102579	  785.6	  548.7	 5687.0	...
10102580	  785.8	  548.7	 5685.0	...
10102581	  785.9	  548.7	 5684.0	...
10102582	  785.7	  548.3	 5681.0	...
10102583	  786.3	  547.9	 5679.0	...
10102584	  787.1	  547.4	 5679.0	...
10102585	  787.9	  547.3	 5682.0	...
10102586	  787.8	  547.2	 5684.0	...
10102587	  787.7	  547.2	 5685.0	...
10102588	  787.4	  547.3	 5683.0	...
10102589	  787.1	  547.3	 5681.0	...
10102590	  786.8	  547.5	 5679.0	...
10102591	  786.7	  547.6	 5679.0	...
10102592	  786.7	  546.9	 5680.0	...
10102593	  786.6	  546.1	 5681.0	...
10102594	  786.4	  545.7	 5688.0	...
10102595	  786.4	  546.2	 5693.0	...
10102596	  787.0	  546.5	 5698.0	...
10102597	  787.7	  546.4	 5699.0	...
10102598	  788.9	  546.7	 5701.0	...
10102599	  789.5	  547.0	 5702.0	...
10102600	  789.3	  547.5	 5702.0	...
10102601	  788.2	  547.7	 5701.0	...
10102602	  787.4	  548.0	 5701.0	...
10102603	  787.2	  548.0	 5700.0	...
10102604	  787.4	  547.8	 5698.0	...
10102605	  787.3	  547.4	 5696.0	...
10102606	  787.2	  546.9	 5695.0	...
10102607	  787.1	  546.3	 5695.0	...
10102608	  786.9	  546.2	 5689.0	...
10102609	  786.7	  546.3	 5681.0	...
10102610	  786.6	  546.5	 5679.0	...
10102611	  786.7	  546.5	 5684.0	...
10102612	  787.5	  547.1	 5689.0	...
10102613	  788.3	  547.5	 5689.0	...
10102614	  788.4	  547.8	 5689.0	...
10102615	  788.0	  547.8	 5689.0	...
10102616	  787.9	  547.8	 5688.0	...
10102617	  788.1	  547.9	 5687.0	...
10102618	  788.6	  547.6	 5686.0	...
10102619	  788.8	  547.5	 5686.0	...
10102620	  788.9	  547.5	 5686.0	...
10102621	  788.6	  547.6	 5686.0	...
10102622	  788.5	  547.6	 5685.0	...
10102623	  788.4	  547.0	 5687.0	...
10102624	  788.2	  546.4	 5689.0	...
10102625	  787.9	  545.4	 5692.0	...
10102626	  787.7	  545.1	 5694.0	...
10102627	  787.6	  545.0	 5690.0	...
10102628	  787.5	  545.3	 5684.0	...
10102629	  787.1	  545.6	 5679.0	...
10102630	  786.9	  545.8	 5680.0	...
10102631	  787.9	  545.8	 5678.0	...
10102632	  789.0	  545.3	 5675.0	...
10102633	  790.1	  544.5	 5675.0	...
10102634	  789.8	  543.7	 5677.0	...
10102635	  789.6	  543.4	 5678.0	...
10102636	  789.5	  544.6	 5674.0	...
10102637	  789.6	  545.8	 5669.0	...
10102638	  790.0	  546.9	 5667.0	...
10102639	  790.3	  546.8	 5671.0	...
10102640	  790.2	  546.6	 5678.0	...
10102641	  789.7	  545.4	 5680.0	...
10102642	  789.4	  544.2	 5679.0	...
10102643	  789.6	  543.6	 5673.0	...
10102644	  789.9	  543.9	 5668.0	...
10102645	  790.1	  544.2	 5668.0	...
10102646	  790.0	  543.9	 5671.0	...
10102647	  790.6	  543.8	 5672.0	...
10102648	  791.2	  544.2	 5676.0	...
10102649	  791.5	  544.7	 5679.0	...
10102650	  791.2	  545.2	 5677.0	...
10102651	  790.9	  545.2	 5671.0	...
10102652	  790.9	  544.8	 5669.0	...
10102653	  791.0	  544.4	 5672.0	...
10102654	  791.1	  544.0	 5675.0	...
10102655	  791.0	  544.1	 5672.0	...
10102656	  790.8	  544.1	 5671.0	...
10102657	  790.6	  544.1	 5675.0	...
10102658	  790.6	  544.8	 5679.0	...
10102659	  790.9	  545.6	 5682.0	...
10102660	  791.2	  546.4	 5673.0	...
10102661	  791.3	  546.2	 5665.0	...
10102662	  791.3	  545.9	 5658.0	...
10102663	  791.3	  545.5	 5660.0	...
10102664	  791.2	  545.5	 5662.0	...
10102665	  791.2	  546.0	 5662.0	...
10102666	  791.1	  546.5	 5662.0	...
10102667	  790.9	  546.5	 5663.0	...
10102668	  790.8	  545.6	 5664.0	...
10102669	  790.9	  544.7	 5667.0	...
10102670	  791.1	  544.1	 5669.0	...
10102671	  791.4	  543.8	 5664.0	...
10102672	  791.3	  543.7	 5658.0	...
10102673	  791.1	  543.8	 5657.0	...
10102674	  791.4	  544.0	 5662.0	...
10102675	  792.2	  543.8	 5666.0	...
10102676	  793.1	  543.5	 5665.0	...
10102677	  793.4	  543.4	 5662.0	...
10102678	  793.1	  543.9	 5658.0	...
10102679	  792.6	  544.5	 5654.0	...
10102680	  792.3	  545.0	 5653.0	...
10102681	  792.1	  545.4	 5654.0	...
10102682	  793.0	  545.6	 5651.0	...
10102683	  793.9	  545.7	 5646.0	...
10102684	  794.6	  545.7	 5641.0	...
10102685	  794.3	  545.9	 5640.0	...
10102686	  794.4	  546.0	 5640.0	...
10102687	  794.5	  546.6	 5640.0	...
10102688	  794.6	  547.0	 5644.0	...
10102689	  794.3	  545.9	 5649.0	...
10102690	  794.1	  544.5	 5653.0	...
10102691	  794.0	  543.7	 5656.0	...
10102692	  793.4	  544.9	 5656.0	...
10102693	  792.8	  546.1	 5657.0	...
10102694	  792.5	  546.5	 5657.0	...
10102695	  793.3	  546.5	 5657.0	...
10102696	  794.3	  546.3	 5655.0	...
10102697	  794.8	  546.4	 5654.0	...
10102698	  795.1	  546.7	 5656.0	...
10102699	  795.3	  547.0	 5659.0	...
10102700	  795.2	  547.1	 5663.0	...
10102701	  794.3	  547.1	 5663.0	...
10102702	  793.1	  547.0	 5662.0	...
10102703	  792.0	  547.0	 5664.0	...
10102704	  791.9	  546.6	 5665.0	...
10102705	  792.4	  546.4	 5666.0	...
10102706	  793.4	  546.0	 5665.0	...
10102707	  794.0	  545.8	 5665.0	...
10102708	  794.3	  546.4	 5666.0	...
10102709	  793.7	  547.5	 5669.0	...
10102710	  793.6	  548.0	 5673.0	...
10102711	  793.5	  547.8	 5675.0	...
10102712	  793.8	  547.3	 5674.0	...
10102713	  793.8	  547.3	 5666.0	...
10102714	  793.9	  547.4	 5659.0	...
10102715	  793.6	  547.5	 5654.0	...
10102716	  793.4	  547.9	 5662.0	...
10102717	  793.3	  548.3	 5671.0	...
10102718	  793.4	  548.6	 5678.0	...
10102719	  793.5	  548.7	 5679.0	...
10102720	  794.0	  549.5	 5674.0	...
10102721	  794.3	  550.3	 5668.0	...
10102722	  794.5	  551.0	 5662.0	...
10102723	  793.8	  551.1	 5662.0	...
10102724	  793.2	  550.2	 5664.0	...
10102725	  792.5	  549.2	 5665.0	...
10102726	  792.1	  548.2	 5666.0	...
10102727	  792.8	  547.9	 5666.0	...
10102728	  793.7	  547.7	 5666.0	...
10102729	  794.5	  547.5	 5666.0	...
10102730	  794.5	  547.6	 5667.0	...
10102731	  794.4	  547.4	 5667.0	...
10102732	  793.9	  547.2	 5667.0	...
10102733	  793.3	  547.0	 5672.0	...
10102734	  792.8	  547.4	 5677.0	...
10102735	  793.0	  548.1	 5681.0	...
10102736	  793.2	  548.8	 5679.0	...
10102737	  793.4	  549.2	 5677.0	...
10102738	  793.4	  549.3	 5675.0	...
10102739	  793.0	  548.8	 5672.0	...
10102740	  792.7	  548.2	 5669.0	...
10102741	  792.2	  547.4	 5667.0	...
10102742	  792.1	  547.3	 5664.0	...
10102743	  792.1	  547.4	 5662.0	...
10102744	  792.4	  547.6	 5661.0	...
10102745	  792.7	  547.8	 5663.0	...
10102746	  792.8	  547.9	 5661.0	...
10102747	  794.8	  547.7	 5658.0	...
10102748	  796.8	  547.3	 5657.0	...
10102749	  797.8	  547.1	 5659.0	...
10102750	  797.0	  547.2	 5661.0	...
10102751	  796.2	  547.2	 5661.0	...
10102752	  795.7	  547.2	 5662.0	...
10102753	  795.1	  547.1	 5662.0	...
10102754	  794.4	  546.9	 5661.0	...
10102755	  794.3	  546.7	 5658.0	...
10102756	  794.3	  546.7	 5655.0	...
10102757	  794.7	  546.8	 5651.0	...
10102758	  795.3	  546.9	 5647.0	...
10102759	  796.0	  547.1	 5644.0	...
10102760	  796.1	  548.5	 5643.0	...
10102761	  796.2	  549.8	 5647.0	...
10102762	  796.1	  550.0	 5652.0	...
10102763	  796.1	  548.9	 5658.0	...
10102764	  796.1	  548.0	 5657.0	...
10102765	  795.6	  548.3	 5655.0	...
10102766	  795.1	  548.6	 5658.0	...
10102767	  794.5	  548.6	 5661.0	...
10102768	  794.7	  548.4	 5657.0	...
10102769	  795.1	  548.4	 5650.0	...
10102770	  795.5	  548.4	 5643.0	...
10102771	  795.8	  548.5	 5644.0	...
10102772	  796.3	  548.5	 5645.0	...
10102773	  796.8	  548.7	 5647.0	...
10102774	  797.6	  548.9	 5647.0	...
10102775	  797.9	  548.9	 5648.0	...
10102776	  797.6	  549.0	 5647.0	...
10102777	  797.1	  549.2	 5646.0	...
10102778	  796.6	  549.4	 5648.0	...
10102779	  796.6	  549.6	 5650.0	...
10102780	  797.1	  550.1	 5651.0	...
10102781	  797.7	  550.4	 5649.0	...
10102782	  798.3	  550.4	 5646.0	...
10102783	  798.4	  549.7	 5646.0	...
10102784	  798.5	  549.3	 5646.0	...
10102785	  798.4	  548.5	 5646.0	...
10102786	  798.5	  548.4	 5646.0	...
10102787	  798.6	  548.4	 5648.0	...
10102788	  798.8	  548.4	 5649.0	...
10102789	  798.7	  548.2	 5653.0	...
10102790	  798.8	  548.0	 5656.0	...
10102791	  799.0	  548.1	 5658.0	...
10102792	  798.6	  548.5	 5655.0	...
10102793	  798.0	  549.0	 5651.0	...
10102794	  797.3	  549.4	 5648.0	...
10102795	  797.8	  549.4	 5645.0	...
10102796	  798.3	  549.3	 5644.0	...
10102797	  798.9	  549.3	 5645.0	...
10102798	  799.0	  549.5	 5648.0	...
10102799	  798.9	  549.3	 5651.0	...
10102800	  798.9	  549.2	 5654.0	...
10102801	  798.5	  549.2	 5656.0	...
10102802	  798.1	  549.5	 5658.0	...
10102803	  797.6	  549.7	 5659.0	...
10102804	  796.4	  549.5	 5662.0	...
10102805	  795.1	  549.4	 5665.0	...
10102806	  795.1	  549.2	 5666.0	...
10102807	  796.5	  550.0	 5665.0	...
10102808	  797.0	  551.2	 5663.0	...
10102809	  796.4	  552.5	 5659.0	...
10102810	  795.6	  552.8	 5654.0	...
10102811	  795.6	  552.9	 5650.0	...
10102812	  795.6	  552.9	 5649.0	...
10102813	  795.4	  552.9	 5652.0	...
10102814	  795.2	  552.9	 5654.0	...
10102815	  795.2	  552.8	 5654.0	...
10102816	  795.7	  552.6	 5652.0	...
10102817	  796.0	  552.5	 5650.0	...
10102818	  796.1	  552.3	 5649.0	...
10102819	  796.2	  552.4	 5648.0	...
10102820	  796.4	  552.5	 5646.0	...
10102821	  796.5	  552.6	 5645.0	...
10102822	  796.6	  552.7	 5644.0	...
10102823	  796.6	  552.7	 5643.0	...
10102824	  796.7	  552.6	 5641.0	...
10102825	  797.0	  552.4	 5639.0	...
10102826	  797.3	  552.4	 5641.0	...
10102827	  797.3	  552.6	 5643.0	...
10102828	  796.8	  552.8	 5645.0	...
10102829	  796.3	  553.1	 5644.0	...
10102830	  796.0	  553.3	 5643.0	...
10102831	  796.1	  553.7	 5642.0	...
10102832	  796.0	  554.0	 5644.0	...
10102833	  795.9	  554.4	 5648.0	...
10102834	  795.8	  554.6	 5651.0	...
10102835	  796.0	  555.0	 5653.0	...
10102836	  796.3	  555.4	 5654.0	...
10102837	  796.4	  554.6	 5659.0	...
10102838	  796.2	  553.6	 5662.0	...
10102839	  795.8	  552.7	 5656.0	...
10102840	  795.5	  552.7	 5648.0	...
10102841	  795.3	  552.9	 5648.0	...
10102842	  795.1	  553.0	 5655.0	...
10102843	  794.7	  553.0	 5661.0	...
10102844	  794.3	  553.3	 5658.0	...
10102845	  793.8	  553.4	 5655.0	...
10102846	  793.6	  553.5	 5652.0	...
10102847	  793.5	  553.6	 5650.0	...
10102848	  793.5	  553.8	 5648.0	...
10102849	  793.6	  554.0	 5649.0	...
10102850	  793.6	  553.9	 5651.0	...
10102851	  794.1	  553.9	 5648.0	...
10102852	  795.3	  554.7	 5645.0	...
10102853	  796.4	  555.5	 5641.0	...
10102854	  796.3	  555.8	 5639.0	...
10102855	  795.5	  555.2	 5635.0	...
10102856	  794.6	  554.6	 5630.0	...
10102857	  794.5	  554.6	 5629.0	...
10102858	  795.1	  554.4	 5630.0	...
10102859	  795.7	  554.3	 5633.0	...
MSG	10102860 0000 _ Number Off
10102860	  796.2	  554.6	 5636.0	...
10102861	  796.0	  555.2	 5638.0	...
10102862	  795.8	  555.8	 5638.0	...
10102863	  795.8	  556.6	 5640.0	...
10102864	  795.4	  557.5	 5642.0	...
10102865	  795.0	  557.3	 5642.0	...
10102866	  794.6	  556.3	 5640.0	...
10102867	  794.5	  555.3	 5637.0	...
10102868	  794.6	  555.3	 5636.0	...
10102869	  794.5	  555.1	 5636.0	...
10102870	  794.5	  554.9	 5636.0	...
10102871	  794.4	  554.9	 5636.0	...
10102872	  794.6	  555.3	 5636.0	...
10102873	  794.9	  556.3	 5636.0	...
10102874	  795.2	  557.1	 5634.0	...
10102875	  795.3	  557.3	 5633.0	...
10102876	  795.3	  556.9	 5631.0	...
10102877	  795.4	  556.8	 5629.0	...
10102878	  795.7	  556.9	 5627.0	...
10102879	  796.0	  557.4	 5624.0	...
10102880	  796.2	  558.0	 5622.0	...
10102881	  796.2	  558.7	 5621.0	...
10102882	  796.0	  558.3	 5623.0	...
10102883	  795.7	  557.7	 5625.0	...
10102884	  795.4	  557.3	 5625.0	...
10102885	  795.5	  558.2	 5625.0	...
10102886	  795.6	  559.0	 5625.0	...
10102887	  795.6	  558.3	 5625.0	...
10102888	  795.4	  557.0	 5625.0	...
10102889	  795.2	  555.7	 5622.0	...
10102890	  795.6	  555.7	 5621.0	...
10102891	  795.9	  555.8	 5620.0	...
10102892	  796.2	  555.8	 5619.0	...
10102893	  795.9	  555.9	 5617.0	...
10102894	  795.7	  555.9	 5615.0	...
10102895	  795.0	  556.0	 5614.0	...
10102896	  794.4	  556.3	 5617.0	...
10102897	  793.9	  556.8	 5619.0	...
10102898	  794.6	  557.2	 5622.0	...
10102899	  795.3	  557.4	 5623.0	...
10102900	  795.9	  557.6	 5622.0	...
10102901	  795.7	  557.9	 5617.0	...
10102902	  795.4	  557.5	 5611.0	...
10102903	  795.3	  556.9	 5611.0	...
10102904	  794.3	  556.5	 5616.0	...
10102905	  793.4	  556.5	 5621.0	...
10102906	  792.6	  556.5	 5621.0	...
10102907	  792.8	  556.5	 5622.0	...
10102908	  792.9	  556.4	 5622.0	...
10102909	  792.9	  556.4	 5622.0	...
10102910	  792.9	  557.1	 5621.0	...
10102911	  793.0	  557.7	 5616.0	...
10102912	  793.2	  558.2	 5610.0	...
10102913	  792.9	  558.0	 5613.0	...
10102914	  792.6	  557.9	 5621.0	...
10102915	  792.4	  558.0	 5629.0	...
10102916	  792.5	  558.1	 5629.0	...
10102917	  792.7	  558.2	 5628.0	...
10102918	  792.7	  558.2	 5627.0	...
10102919	  792.6	  558.1	 5627.0	...
10102920	  792.9	  558.0	 5626.0	...
10102921	  793.2	  557.7	 5627.0	...
10102922	  793.3	  557.5	 5628.0	...
10102923	  792.7	  557.3	 5628.0	...
10102924	  792.5	  557.7	 5628.0	...
10102925	  792.6	  558.0	 5626.0	...
10102926	  792.5	  558.2	 5623.0	...
10102927	  792.2	  558.1	 5620.0	...
10102928	  791.6	  557.9	 5627.0	...
10102929	  791.5	  557.7	 5635.0	...
10102930	  791.5	  558.4	 5644.0	...
10102931	  791.5	  559.1	 5644.0	...
10102932	  791.6	  559.7	 5643.0	...
10102933	  791.6	  559.3	 5637.0	...
10102934	  791.7	  559.2	 5632.0	...
10102935	  791.8	  559.2	 5627.0	...
10102936	  791.0	  558.5	 5628.0	...
10102937	  790.1	  557.7	 5630.0	...
10102938	  789.7	  556.9	 5630.0	...
10102939	  790.2	  556.8	 5633.0	...
10102940	  791.4	  557.7	 5635.0	...
10102941	  792.1	  558.6	 5636.0	...
10102942	  792.8	  559.4	 5635.0	...
10102943	  793.0	  559.3	 5634.0	...
10102944	  793.1	  558.8	 5633.0	...
10102945	  793.0	  558.4	 5632.0	...
10102946	  792.8	  558.8	 5631.0	...
10102947	  792.6	  559.6	 5630.0	...
10102948	  791.9	  559.6	 5631.0	...
10102949	  791.3	  559.0	 5630.0	...
10102950	  790.7	  558.4	 5628.0	...
10102951	  790.8	  558.7	 5627.0	...
10102952	  790.7	  559.0	 5627.0	...
10102953	  790.6	  559.4	 5627.0	...
10102954	  791.0	  559.1	 5627.0	...
10102955	  790.8	  558.4	 5627.0	...
10102956	  790.5	  557.7	 5627.0	...
10102957	  789.8	  557.6	 5627.0	...
10102958	  789.7	  557.7	 5627.0	...
10102959	  789.6	  557.7	 5630.0	...
10102960	  789.9	  557.6	 5631.0	...
10102961	  790.2	  557.5	 5631.0	...
10102962	  790.7	  558.1	 5629.0	...
10102963	  791.0	  558.9	 5628.0	...
10102964	  791.6	  559.7	 5628.0	...
10102965	  791.9	  559.8	 5627.0	...
10102966	  792.2	  559.0	 5627.0	...
10102967	  792.3	  558.0	 5626.0	...
10102968	  792.4	  557.2	 5627.0	...
10102969	  792.4	  557.3	 5627.0	...
10102970	  791.6	  557.6	 5628.0	...
10102971	  790.7	  557.4	 5630.0	...
10102972	  790.3	  557.2	 5626.0	...
10102973	  790.5	  556.8	 5623.0	...
10102974	  790.7	  556.8	 5617.0	...
10102975	  790.5	  556.7	 5614.0	...
10102976	  790.3	  556.6	 5611.0	...
10102977	  790.2	  556.4	 5610.0	...
10102978	  790.2	  556.5	 5608.0	...
10102979	  790.3	  556.4	 5608.0	...
10102980	  790.4	  556.4	 5608.0	...
10102981	  790.4	  557.0	 5615.0	...
10102982	  790.1	  557.5	 5622.0	...
10102983	  789.8	  557.9	 5629.0	...
10102984	  790.8	  557.5	 5629.0	...
10102985	  792.2	  557.3	 5630.0	...
10102986	  793.0	  557.2	 5632.0	...
10102987	  792.3	  557.1	 5634.0	...
10102988	  791.1	  556.9	 5635.0	...
10102989	  790.4	  556.5	 5635.0	...
10102990	  790.0	  556.3	 5633.0	...
10102991	  789.9	  556.1	 5632.0	...
10102992	  789.8	  556.2	 5631.0	...
10102993	  790.8	  556.1	 5631.0	...
10102994	  792.0	  556.0	 5629.0	...
10102995	  793.2	  555.8	 5626.0	...
10102996	  793.2	  555.7	 5623.0	...
10102997	  793.4	  556.0	 5619.0	...
10102998	  793.3	  556.7	 5616.0	...
10102999	  793.1	  557.4	 5615.0	...
10103000	  792.9	  557.9	 5616.0	...
10103001	  792.9	  557.9	 5617.0	...
10103002	  793.1	  557.9	 5618.0	...
10103003	  793.2	  557.9	 5618.0	...
10103004	  792.6	  558.0	 5625.0	...
10103005	  791.7	  557.8	 5632.0	...
10103006	  790.8	  557.6	 5635.0	...
10103007	  791.3	  556.9	 5631.0	...
10103008	  792.1	  556.1	 5627.0	...
10103009	  792.9	  555.2	 5627.0	...
10103010	  793.0	  554.7	 5628.0	...
10103011	  792.8	  554.9	 5629.0	...
10103012	  792.5	  555.4	 5628.0	...
10103013	  792.3	  556.2	 5629.0	...
10103014	  792.1	  556.7	 5630.0	...
10103015	  791.4	  556.7	 5630.0	...
10103016	  790.7	  556.3	 5630.0	...
10103017	  791.0	  555.8	 5630.0	...
10103018	  792.0	  555.8	 5630.0	...
10103019	  792.4	  555.8	 5632.0	...
10103020	  791.9	  555.9	 5634.0	...
10103021	  791.4	  555.7	 5636.0	...
10103022	  791.7	  555.4	 5636.0	...
10103023	  792.4	  555.5	 5636.0	...
10103024	  793.0	  556.1	 5635.0	...
10103025	  793.4	  556.7	 5632.0	...
10103026	  793.4	  556.9	 5629.0	...
10103027	  792.4	  557.0	 5626.0	...
10103028	  791.3	  557.0	 5625.0	...
10103029	  790.6	  557.1	 5624.0	...
10103030	  791.1	  557.1	 5623.0	...
10103031	  791.5	  556.8	 5623.0	...
10103032	  791.4	  556.6	 5624.0	...
10103033	  791.4	  556.4	 5626.0	...
10103034	  791.8	  556.3	 5629.0	...
10103035	  792.0	  556.0	 5631.0	...
10103036	  792.2	  555.8	 5632.0	...
10103037	  792.2	  555.8	 5631.0	...
10103038	  792.4	  556.4	 5630.0	...
10103039	  792.1	  557.0	 5633.0	...
10103040	  791.6	  557.2	 5638.0	...
10103041	  791.8	  557.0	 5642.0	...
10103042	  792.4	  556.8	 5645.0	...
10103043	  792.3	  556.6	 5651.0	...
10103044	  791.5	  556.6	 5656.0	...
10103045	  790.7	  556.7	 5656.0	...
10103046	  790.7	  556.8	 5652.0	...
10103047	  790.7	  556.2	 5648.0	...
10103048	  790.8	  555.4	 5647.0	...
10103049	  790.9	  554.8	 5647.0	...
10103050	  791.2	  554.7	 5646.0	...
10103051	  791.6	  554.5	 5647.0	...
10103052	  791.9	  554.3	 5648.0	...
10103053	  792.0	  554.3	 5650.0	...
10103054	  792.3	  554.3	 5650.0	...
10103055	  792.6	  554.3	 5648.0	...
10103056	  793.2	  554.2	 5647.0	...
10103057	  793.6	  554.2	 5649.0	...
10103058	  794.1	  554.3	 5650.0	...
10103059	  794.1	  554.5	 5649.0	...
10103060	  794.0	  554.7	 5650.0	...
10103061	  793.5	  554.4	 5651.0	...
10103062	  792.8	  554.2	 5653.0	...
10103063	  792.2	  554.4	 5655.0	...
10103064	  792.7	  554.8	 5655.0	...
10103065	  793.4	  555.1	 5653.0	...
10103066	  794.3	  554.8	 5650.0	...
10103067	  794.4	  554.6	 5649.0	...
10103068	  794.2	  554.6	 5650.0	...
10103069	  794.4	  554.5	 5651.0	...
10103070	  794.6	  554.5	 5655.0	...
10103071	  794.8	  554.2	 5658.0	...
10103072	  794.3	  554.1	 5661.0	...
10103073	  793.9	  554.3	 5662.0	...
10103074	  793.7	  554.6	 5664.0	...
10103075	  793.6	  554.3	 5667.0	...
10103076	  792.8	  553.8	 5668.0	...
10103077	  792.1	  553.3	 5668.0	...
10103078	  792.2	  553.3	 5668.0	...
10103079	  792.8	  553.2	 5668.0	...
10103080	  793.4	  553.1	 5668.0	...
10103081	  793.2	  553.1	 5669.0	...
10103082	  793.3	  553.1	 5670.0	...
10103083	  793.4	  553.1	 5672.0	...
10103084	  792.6	  553.3	 5675.0	...
10103085	  791.7	  553.5	 5677.0	...
10103086	  790.8	  553.8	 5679.0	...
10103087	  791.6	  553.9	 5679.0	...
10103088	  792.3	  554.0	 5679.0	...
10103089	  793.1	  554.0	 5675.0	...
10103090	  793.1	  554.2	 5672.0	...
10103091	  793.2	  554.4	 5676.0	...
10103092	  793.3	  554.4	 5681.0	...
10103093	  793.5	  554.2	 5684.0	...
10103094	  793.6	  554.0	 5679.0	...
10103095	  793.8	  554.3	 5675.0	...
10103096	  793.8	  554.7	 5673.0	...
10103097	  793.9	  555.3	 5673.0	...
10103098	  794.3	  555.3	 5673.0	...
10103099	  795.0	  555.2	 5672.0	...
10103100	  795.6	  554.9	 5671.0	...
10103101	  795.9	  554.0	 5672.0	...
10103102	  795.7	  553.3	 5672.0	...
10103103	  795.5	  552.8	 5672.0	...
10103104	  795.2	  553.0	 5671.0	...
10103105	  795.1	  553.1	 5671.0	...
10103106	  795.3	  553.1	 5672.0	...
10103107	  795.7	  553.2	 5675.0	...
10103108	  794.8	  553.4	 5677.0	...
10103109	  793.9	  553.6	 5680.0	...
10103110	  793.1	  553.7	 5681.0	...
10103111	  792.6	  553.8	 5683.0	...
10103112	  791.9	  554.0	 5686.0	...
10103113	  791.4	  554.2	 5690.0	...
10103114	  791.6	  554.3	 5690.0	...
10103115	  792.0	  554.2	 5690.0	...
10103116	  792.2	  554.2	 5689.0	...
10103117	  792.1	  553.8	 5688.0	...
10103118	  791.9	  553.5	 5688.0	...
10103119	  792.0	  553.1	 5689.0	...
10103120	  792.6	  552.7	 5690.0	...
10103121	  793.2	  552.4	 5693.0	...
10103122	  793.6	  552.3	 5699.0	...
10103123	  793.3	  552.7	 5704.0	...
10103124	  792.8	  553.6	 5710.0	...
10103125	  792.8	  554.3	 5712.0	...
10103126	  792.9	  553.8	 5708.0	...
10103127	  793.3	  552.8	 5702.0	...
10103128	  793.2	  551.9	 5697.0	...
10103129	  792.4	  552.1	 5702.0	...
10103130	  791.6	  551.9	 5708.0	...
10103131	  790.8	  551.7	 5713.0	...
10103132	  790.6	  551.9	 5719.0	...
10103133	  790.2	  552.5	 5726.0	...
10103134	  790.6	  553.0	 5727.0	...
10103135	  791.3	  553.0	 5722.0	...
10103136	  792.0	  553.1	 5719.0	...
10103137	  792.1	  553.4	 5722.0	...
10103138	  792.1	  553.6	 5724.0	...
10103139	  793.0	  553.5	 5718.0	...
10103140	  793.7	  553.0	 5712.0	...
10103141	  792.9	  552.6	 5714.0	...
10103142	  791.2	  552.2	 5720.0	...
10103143	  789.7	  552.4	 5726.0	...
10103144	  790.0	  552.5	 5723.0	...
10103145	  790.3	  552.6	 5721.0	...
10103146	  790.6	  552.4	 5719.0	...
10103147	  791.6	  552.0	 5717.0	...
10103148	  792.6	  551.7	 5715.0	...
10103149	  793.5	  552.1	 5714.0	...
10103150	  793.3	  552.6	 5712.0	...
10103151	  792.9	  553.1	 5713.0	...
10103152	  792.6	  553.0	 5715.0	...
10103153	  792.2	  553.0	 5720.0	...
10103154	  792.0	  552.9	 5724.0	...
10103155	  791.8	  552.8	 5727.0	...
10103156	  791.6	  552.9	 5730.0	...
10103157	  791.4	  553.0	 5731.0	...
10103158	  791.6	  553.1	 5731.0	...
10103159	  791.6	  552.9	 5730.0	...
10103160	  791.6	  552.7	 5732.0	...
10103161	  792.3	  552.8	 5734.0	...
10103162	  793.3	  553.0	 5733.0	...
10103163	  793.5	  553.3	 5731.0	...
10103164	  792.8	  553.5	 5728.0	...
10103165	  792.1	  553.4	 5727.0	...
10103166	  792.0	  553.3	 5726.0	...
10103167	  792.3	  554.3	 5727.0	...
10103168	  792.5	  555.5	 5728.0	...
10103169	  792.9	  556.5	 5729.0	...
10103170	  793.1	  556.3	 5730.0	...
10103171	  793.7	  555.8	 5734.0	...
10103172	  794.3	  555.8	 5736.0	...
10103173	  794.5	  555.8	 5741.0	...
10103174	  793.8	  556.2	 5745.0	...
10103175	  793.1	  556.3	 5744.0	...
10103176	  792.7	  556.4	 5740.0	...
10103177	  792.5	  556.3	 5736.0	...
10103178	  792.3	  556.1	 5736.0	...
10103179	  792.0	  555.3	 5736.0	...
10103180	  791.7	  554.5	 5737.0	...
10103181	  791.6	  554.4	 5738.0	...
10103182	  791.4	  554.8	 5740.0	...
10103183	  791.3	  555.2	 5740.0	...
10103184	  791.1	  555.4	 5740.0	...
10103185	  790.6	  555.6	 5740.0	...
10103186	  790.2	  555.7	 5741.0	...
10103187	  790.0	  555.9	 5740.0	...
10103188	  790.0	  556.1	 5740.0	...
10103189	  790.1	  556.3	 5739.0	...
10103190	  790.1	  556.4	 5740.0	...
10103191	  789.8	  556.1	 5741.0	...
10103192	  789.4	  555.8	 5742.0	...
10103193	  789.6	  555.7	 5741.0	...
10103194	  790.2	  555.9	 5739.0	...
10103195	  790.8	  556.1	 5738.0	...
10103196	  790.8	  556.3	 5740.0	...
10103197	  790.7	  556.5	 5744.0	...
10103198	  790.6	  556.5	 5749.0	...
10103199	  790.4	  555.4	 5750.0	...
10103200	  790.5	  554.4	 5747.0	...
10103201	  790.7	  554.6	 5744.0	...
10103202	  790.2	  555.8	 5741.0	...
10103203	  789.6	  557.5	 5742.0	...
10103204	  789.3	  558.0	 5742.0	...
10103205	  789.9	  558.4	 5738.0	...
10103206	  790.7	  558.3	 5734.0	...
10103207	  791.2	  558.1	 5728.0	...
10103208	  791.6	  558.0	 5725.0	...
10103209	  791.8	  558.3	 5721.0	...
10103210	  791.8	  558.7	 5720.0	...
10103211	  790.8	  559.1	 5721.0	...
10103212	  789.6	  558.9	 5723.0	...
10103213	  788.7	  558.7	 5725.0	...
10103214	  789.1	  558.3	 5725.0	...
10103215	  790.2	  558.1	 5722.0	...
10103216	  791.1	  558.6	 5719.0	...
10103217	  791.9	  559.2	 5715.0	...
10103218	  791.8	  559.8	 5719.0	...
10103219	  791.6	  559.7	 5722.0	...
10103220	  791.5	  559.5	 5727.0	...
10103221	  790.5	  559.2	 5732.0	...
10103222	  789.6	  558.9	 5735.0	...
10103223	  788.7	  558.5	 5735.0	...
10103224	  788.6	  558.3	 5733.0	...
10103225	  788.6	  558.3	 5728.0	...
10103226	  788.7	  558.8	 5723.0	...
10103227	  789.4	  559.2	 5719.0	...
10103228	  790.2	  558.7	 5719.0	...
10103229	  791.1	  557.9	 5713.0	...
10103230	  791.5	  557.2	 5707.0	...
10103231	  791.8	  557.1	 5704.0	...
10103232	  791.7	  557.2	 5706.0	...
10103233	  791.5	  557.3	 5707.0	...
10103234	  791.4	  557.4	 5704.0	...
10103235	  791.6	  557.2	 5703.0	...
10103236	  791.6	  557.0	 5704.0	...
10103237	  791.1	  557.4	 5707.0	...
10103238	  790.6	  558.0	 5707.0	...
10103239	  791.5	  558.5	 5707.0	...
10103240	  793.0	  558.7	 5706.0	...
10103241	  794.3	  558.9	 5707.0	...
10103242	  794.2	  559.2	 5706.0	...
10103243	  794.1	  559.5	 5703.0	...
10103244	  793.7	  560.2	 5699.0	...
10103245	  793.3	  560.8	 5695.0	...
10103246	  793.7	  560.9	 5689.0	...
10103247	  794.4	  560.8	 5682.0	...
10103248	  794.4	  560.9	 5676.0	...
10103249	  793.7	  561.1	 5679.0	...
10103250	  793.0	  561.1	 5681.0	...
10103251	  793.1	  560.9	 5683.0	...
10103252	  793.2	  560.4	 5684.0	...
10103253	  792.9	  560.0	 5686.0	...
10103254	  792.7	  560.2	 5687.0	...
10103255	  793.0	  560.6	 5686.0	...
10103256	  793.6	  560.3	 5687.0	...
10103257	  794.1	  559.6	 5688.0	...
10103258	  794.0	  559.0	 5683.0	...
10103259	  793.9	  559.8	 5676.0	...
10103260	  794.3	  560.6	 5669.0	...
10103261	  794.8	  561.7	 5668.0	...
10103262	  794.6	  562.1	 5667.0	...
10103263	  793.9	  562.6	 5662.0	...
10103264	  793.3	  562.7	 5657.0	...
10103265	  793.3	  562.7	 5659.0	...
10103266	  793.3	  562.3	 5666.0	...
10103267	  794.1	  561.7	 5675.0	...
10103268	  794.8	  561.1	 5676.0	...
10103269	  795.3	  560.8	 5673.0	...
10103270	  794.9	  560.6	 5668.0	...
10103271	  794.5	  560.3	 5664.0	...
10103272	  794.5	  559.9	 5664.0	...
10103273	  794.6	  559.5	 5664.0	...
10103274	  794.6	  559.2	 5665.0	...
10103275	  794.5	  559.1	 5664.0	...
10103276	  794.4	  559.6	 5663.0	...
10103277	  794.5	  560.0	 5659.0	...
10103278	  794.5	  560.5	 5656.0	...
10103279	  795.0	  560.9	 5651.0	...
10103280	  795.5	  561.2	 5649.0	...
10103281	  796.0	  561.7	 5647.0	...
10103282	  796.0	  562.0	 5651.0	...
10103283	  795.9	  562.3	 5655.0	...
10103284	  795.7	  562.7	 5654.0	...
10103285	  795.2	  563.0	 5650.0	...
10103286	  795.0	  562.8	 5646.0	...
10103287	  794.9	  562.3	 5646.0	...
10103288	  795.0	  562.0	 5649.0	...
10103289	  794.9	  562.3	 5651.0	...
10103290	  794.9	  563.3	 5652.0	...
10103291	  794.9	  564.2	 5651.0	...
10103292	  795.0	  564.9	 5650.0	...
10103293	  795.2	  564.8	 5648.0	...
10103294	  795.1	  563.8	 5645.0	...
10103295	  794.9	  562.8	 5642.0	...
10103296	  795.1	  562.9	 5641.0	...
10103297	  795.8	  564.0	 5641.0	...
10103298	  796.4	  565.4	 5640.0	...
10103299	  796.6	  565.8	 5639.0	...
10103300	  796.0	  565.3	 5638.0	...
10103301	  795.0	  564.4	 5637.0	...
10103302	  794.2	  564.3	 5638.0	...
10103303	  794.3	  565.0	 5641.0	...
10103304	  794.7	  565.6	 5638.0	...
10103305	  795.1	  565.4	 5632.0	...
10103306	  794.6	  565.2	 5626.0	...
10103307	  794.1	  565.1	 5625.0	...
10103308	  794.3	  565.0	 5623.0	...
10103309	  795.1	  564.4	 5623.0	...
10103310	  796.0	  563.8	 5621.0	...
10103311	  796.6	  563.8	 5619.0	...
[truncated: 4,401,013 more chars]
