# Supplementary material for: With an eye on uncertainty: Modelling pupillary responses to environmental volatility
Source: PLoS Comput Biol. 2019 Jul 5;15(7):e1007126. doi: 10.1371/journal.pcbi.1007126 (PMC6636765; doi:10.1371/journal.pcbi.1007126)
Supplement: S4 Data — Zip file containing the pupillometry data for participant 4. (ZIP) [file pcbi.1007126.s004.zip › P4/trial12.asc]

** CONVERTED FROM C:\Users\tparr\Documents\PVR\P4_0712\trial12.edf using edfapi 3.1 Win32 Nov 24 2009 on Thu Dec 07 19:13:17 2017
** DATE: Thu Dec  7 19:59:43 2017
** TYPE: EDF_FILE BINARY EVENT SAMPLE TAGGED
** VERSION: EYELINK II 1
** SOURCE: EYELINK CL
** EYELINK II CL v4.48 Nov 25 2009
** CAMERA: EyeLink CL Version 1.4 Sensor=BHA
** SERIAL NUMBER: CL1-AAD42
** CAMERA_CONFIG: AAD42140.SCD
**

MSG	10468452 RECCFG CR 1000 2 0 R
MSG	10468452 ELCLCFG MTABLER
MSG	10468452 GAZE_COORDS 0.00 0.00 1599.00 1199.00
MSG	10468452 THRESHOLDS R 136 250
MSG	10468452 ELCL_PROC CENTROID (3)
MSG	10468452 ELCL_PCR_PARAM 5 3.0
START	10468453 	RIGHT	SAMPLES	EVENTS
PRESCALER	1
VPRESCALER	1
PUPIL	AREA
EVENTS	GAZE	RIGHT	RATE	1000.00	TRACKING	CR	FILTER	2
SAMPLES	GAZE	RIGHT	RATE	1000.00	TRACKING	CR	FILTER	2
MSG	10468453 !MODE RECORD CR 1000 2 0 R
10468453	  800.9	  547.2	 4999.0	...
INPUT	10468453	127
10468454	  800.8	  547.2	 4999.0	...
10468455	  800.7	  547.1	 4998.0	...
10468456	  800.7	  547.1	 4997.0	...
10468457	  801.1	  547.0	 4995.0	...
10468458	  802.1	  546.9	 4992.0	...
10468459	  802.9	  545.7	 4990.0	...
SFIX R   10468460
10468460	  802.8	  544.3	 4990.0	...
10468461	  802.2	  542.9	 4989.0	...
10468462	  801.7	  542.7	 4986.0	...
10468463	  801.8	  542.8	 4983.0	...
10468464	  801.2	  543.1	 4984.0	...
10468465	  800.4	  543.6	 4984.0	...
10468466	  800.5	  544.0	 4983.0	...
10468467	  801.2	  544.1	 4980.0	...
10468468	  801.9	  544.1	 4979.0	...
10468469	  801.8	  544.1	 4983.0	...
10468470	  801.5	  544.1	 4988.0	...
10468471	  801.2	  544.0	 4989.0	...
10468472	  801.0	  544.0	 4986.0	...
10468473	  801.0	  544.5	 4982.0	...
10468474	  801.3	  545.4	 4981.0	...
10468475	  801.8	  546.2	 4979.0	...
10468476	  802.1	  546.2	 4977.0	...
10468477	  801.8	  545.7	 4976.0	...
10468478	  801.2	  545.1	 4976.0	...
10468479	  800.9	  544.9	 4977.0	...
10468480	  801.0	  545.1	 4976.0	...
10468481	  801.3	  545.3	 4963.0	...
10468482	  801.5	  544.6	 4951.0	...
10468483	  801.6	  543.6	 4949.0	...
10468484	  801.6	  543.5	 4957.0	...
10468485	  801.9	  544.1	 4966.0	...
10468486	  802.1	  544.8	 4960.0	...
10468487	  802.3	  544.6	 4955.0	...
10468488	  802.0	  544.7	 4954.0	...
10468489	  801.7	  544.6	 4957.0	...
10468490	  802.0	  544.3	 4960.0	...
10468491	  802.5	  543.8	 4959.0	...
10468492	  802.6	  543.0	 4959.0	...
10468493	  801.9	  542.1	 4960.0	...
10468494	  801.3	  541.4	 4960.0	...
10468495	  802.0	  542.1	 4960.0	...
10468496	  802.9	  543.1	 4960.0	...
10468497	  803.6	  544.2	 4961.0	...
10468498	  802.7	  544.3	 4961.0	...
10468499	  802.2	  545.0	 4960.0	...
10468500	  802.0	  545.7	 4961.0	...
10468501	  802.5	  546.6	 4961.0	...
10468502	  802.1	  546.9	 4963.0	...
10468503	  801.3	  546.9	 4965.0	...
10468504	  800.4	  546.6	 4966.0	...
10468505	  799.9	  544.9	 4965.0	...
10468506	  799.6	  543.4	 4964.0	...
10468507	  800.0	  541.7	 4963.0	...
10468508	  800.5	  541.4	 4964.0	...
10468509	  801.0	  541.4	 4965.0	...
10468510	  800.8	  541.4	 4963.0	...
10468511	  800.8	  542.6	 4959.0	...
10468512	  800.9	  543.7	 4954.0	...
10468513	  801.1	  545.1	 4953.0	...
10468514	  801.1	  545.3	 4952.0	...
10468515	  800.9	  545.4	 4953.0	...
10468516	  800.8	  545.0	 4952.0	...
10468517	  800.5	  544.7	 4951.0	...
10468518	  800.4	  544.9	 4956.0	...
10468519	  800.1	  545.2	 4962.0	...
10468520	  799.7	  545.2	 4964.0	...
10468521	  799.8	  544.7	 4959.0	...
10468522	  799.7	  544.2	 4955.0	...
10468523	  799.7	  544.1	 4953.0	...
10468524	  799.2	  543.5	 4948.0	...
10468525	  799.0	  542.3	 4942.0	...
10468526	  798.9	  541.1	 4935.0	...
10468527	  800.2	  540.3	 4933.0	...
10468528	  801.5	  540.2	 4934.0	...
10468529	  802.5	  540.6	 4937.0	...
10468530	  802.1	  541.2	 4940.0	...
10468531	  801.8	  541.9	 4939.0	...
10468532	  801.7	  542.4	 4938.0	...
10468533	  801.7	  543.0	 4939.0	...
10468534	  801.6	  543.1	 4941.0	...
10468535	  801.7	  542.6	 4938.0	...
10468536	  801.9	  541.9	 4932.0	...
10468537	  802.2	  541.5	 4927.0	...
10468538	  803.1	  541.1	 4927.0	...
10468539	  804.0	  541.1	 4927.0	...
10468540	  803.7	  541.5	 4927.0	...
10468541	  801.9	  542.0	 4927.0	...
10468542	  800.1	  542.3	 4925.0	...
10468543	  799.8	  541.6	 4924.0	...
10468544	  800.0	  541.0	 4923.0	...
10468545	  800.3	  540.7	 4925.0	...
10468546	  800.3	  541.4	 4927.0	...
10468547	  800.2	  541.8	 4930.0	...
10468548	  799.9	  542.0	 4932.0	...
10468549	  799.7	  542.1	 4933.0	...
10468550	  799.7	  542.1	 4932.0	...
10468551	  800.7	  542.0	 4930.0	...
10468552	  801.5	  540.8	 4929.0	...
10468553	  801.5	  539.8	 4929.0	...
10468554	  800.4	  539.1	 4928.0	...
10468555	  799.5	  539.4	 4927.0	...
10468556	  800.1	  541.1	 4928.0	...
10468557	  800.8	  542.6	 4929.0	...
10468558	  801.4	  544.0	 4929.0	...
10468559	  801.1	  543.5	 4929.0	...
10468560	  801.4	  543.0	 4926.0	...
10468561	  802.0	  542.6	 4926.0	...
10468562	  802.4	  541.8	 4925.0	...
10468563	  802.3	  540.9	 4924.0	...
10468564	  801.5	  540.1	 4933.0	...
10468565	  801.5	  540.1	 4942.0	...
10468566	  801.4	  540.4	 4945.0	...
10468567	  801.6	  540.9	 4940.0	...
10468568	  801.1	  541.3	 4934.0	...
10468569	  801.4	  541.6	 4936.0	...
10468570	  801.9	  541.8	 4937.0	...
10468571	  803.1	  541.1	 4935.0	...
10468572	  803.8	  540.5	 4932.0	...
10468573	  803.5	  540.2	 4932.0	...
10468574	  802.7	  540.7	 4935.0	...
10468575	  801.8	  541.1	 4938.0	...
10468576	  801.7	  540.6	 4941.0	...
10468577	  801.6	  539.8	 4942.0	...
10468578	  801.5	  539.9	 4944.0	...
10468579	  801.3	  540.9	 4944.0	...
10468580	  801.2	  542.5	 4944.0	...
10468581	  801.9	  543.1	 4942.0	...
10468582	  802.7	  543.6	 4940.0	...
10468583	  802.7	  543.0	 4941.0	...
10468584	  802.0	  542.5	 4944.0	...
10468585	  801.3	  542.1	 4946.0	...
10468586	  801.0	  540.5	 4945.0	...
10468587	  800.0	  539.1	 4947.0	...
10468588	  799.1	  537.8	 4953.0	...
10468589	  798.5	  538.2	 4958.0	...
10468590	  798.5	  538.6	 4960.0	...
10468591	  798.8	  538.9	 4959.0	...
10468592	  799.4	  540.4	 4954.0	...
10468593	  800.6	  541.8	 4949.0	...
10468594	  801.7	  543.0	 4944.0	...
10468595	  802.3	  542.3	 4944.0	...
10468596	  802.4	  541.1	 4941.0	...
10468597	  802.4	  540.0	 4939.0	...
10468598	  802.2	  539.8	 4939.0	...
10468599	  802.0	  539.9	 4944.0	...
10468600	  801.7	  539.9	 4949.0	...
10468601	  802.2	  539.8	 4953.0	...
10468602	  802.8	  539.9	 4955.0	...
10468603	  802.9	  539.8	 4958.0	...
10468604	  802.3	  539.7	 4961.0	...
10468605	  801.8	  540.4	 4951.0	...
10468606	  801.1	  542.0	 4940.0	...
10468607	  800.7	  543.6	 4935.0	...
10468608	  800.6	  543.8	 4941.0	...
10468609	  801.0	  543.0	 4943.0	...
10468610	  801.6	  541.7	 4939.0	...
10468611	  801.7	  540.8	 4936.0	...
10468612	  802.0	  540.2	 4936.0	...
10468613	  802.2	  540.2	 4937.0	...
10468614	  802.4	  540.1	 4937.0	...
10468615	  802.5	  540.2	 4939.0	...
10468616	  802.5	  540.4	 4941.0	...
10468617	  802.1	  540.6	 4945.0	...
10468618	  801.6	  540.7	 4948.0	...
10468619	  801.2	  540.8	 4951.0	...
10468620	  801.2	  540.6	 4953.0	...
10468621	  801.2	  540.2	 4953.0	...
10468622	  800.5	  540.1	 4952.0	...
10468623	  800.0	  540.3	 4952.0	...
10468624	  799.7	  540.4	 4951.0	...
10468625	  799.9	  540.4	 4951.0	...
10468626	  799.9	  540.7	 4950.0	...
10468627	  801.2	  540.8	 4950.0	...
10468628	  802.8	  541.3	 4946.0	...
10468629	  804.1	  541.5	 4944.0	...
10468630	  803.8	  541.3	 4942.0	...
10468631	  803.3	  540.7	 4945.0	...
10468632	  802.7	  540.1	 4945.0	...
10468633	  802.4	  540.0	 4942.0	...
10468634	  801.7	  539.8	 4937.0	...
10468635	  801.2	  539.5	 4933.0	...
10468636	  800.7	  539.3	 4932.0	...
10468637	  802.2	  539.0	 4930.0	...
10468638	  803.9	  538.9	 4928.0	...
10468639	  805.7	  539.4	 4928.0	...
10468640	  805.8	  540.1	 4928.0	...
10468641	  805.9	  540.6	 4928.0	...
10468642	  805.9	  540.4	 4928.0	...
10468643	  805.9	  540.4	 4928.0	...
10468644	  806.1	  540.6	 4929.0	...
10468645	  806.4	  540.5	 4931.0	...
10468646	  806.1	  540.5	 4937.0	...
10468647	  805.5	  540.3	 4942.0	...
10468648	  804.6	  540.7	 4945.0	...
10468649	  804.3	  540.7	 4947.0	...
10468650	  803.8	  539.2	 4951.0	...
10468651	  804.0	  537.8	 4956.0	...
10468652	  804.2	  536.7	 4960.0	...
10468653	  804.6	  538.2	 4961.0	...
10468654	  804.7	  539.9	 4961.0	...
10468655	  804.5	  541.4	 4960.0	...
10468656	  804.2	  541.6	 4959.0	...
10468657	  804.3	  541.2	 4958.0	...
10468658	  804.9	  540.5	 4958.0	...
10468659	  805.9	  540.1	 4959.0	...
10468660	  806.5	  539.7	 4960.0	...
10468661	  807.1	  539.6	 4961.0	...
10468662	  807.2	  539.7	 4962.0	...
10468663	  807.3	  539.9	 4963.0	...
10468664	  807.0	  539.6	 4964.0	...
10468665	  806.7	  539.2	 4966.0	...
10468666	  806.4	  538.8	 4968.0	...
10468667	  806.4	  538.8	 4969.0	...
10468668	  806.3	  538.9	 4969.0	...
10468669	  804.8	  538.6	 4972.0	...
10468670	  803.4	  538.3	 4974.0	...
10468671	  802.6	  538.9	 4976.0	...
10468672	  803.9	  539.8	 4975.0	...
10468673	  805.2	  540.9	 4973.0	...
10468674	  805.8	  541.1	 4973.0	...
10468675	  806.0	  541.4	 4969.0	...
10468676	  806.0	  541.0	 4967.0	...
10468677	  805.9	  540.6	 4969.0	...
10468678	  805.8	  540.1	 4975.0	...
10468679	  805.7	  540.2	 4983.0	...
10468680	  805.7	  540.2	 4989.0	...
10468681	  805.7	  540.1	 4993.0	...
10468682	  805.5	  540.0	 4997.0	...
10468683	  805.2	  539.9	 4997.0	...
10468684	  805.0	  539.9	 4997.0	...
10468685	  805.5	  540.6	 4998.0	...
10468686	  806.6	  541.3	 4999.0	...
10468687	  807.5	  541.6	 4997.0	...
10468688	  807.7	  540.6	 4994.0	...
10468689	  806.8	  539.8	 4992.0	...
10468690	  806.1	  540.2	 4994.0	...
10468691	  805.6	  541.1	 4995.0	...
10468692	  805.7	  541.9	 4995.0	...
10468693	  805.7	  541.9	 4995.0	...
10468694	  806.2	  541.8	 4992.0	...
10468695	  806.7	  541.7	 4990.0	...
10468696	  806.4	  541.8	 4994.0	...
10468697	  806.0	  541.9	 5001.0	...
10468698	  805.5	  541.9	 5007.0	...
10468699	  805.8	  541.8	 5000.0	...
10468700	  805.8	  541.8	 4992.0	...
10468701	  805.4	  541.8	 4993.0	...
10468702	  805.0	  541.7	 5001.0	...
10468703	  804.3	  541.7	 5010.0	...
10468704	  804.1	  541.5	 5011.0	...
10468705	  803.7	  541.5	 5012.0	...
10468706	  803.6	  541.7	 5012.0	...
10468707	  803.5	  541.8	 5012.0	...
10468708	  804.0	  541.9	 5013.0	...
10468709	  804.9	  542.0	 5014.0	...
10468710	  805.8	  542.0	 5019.0	...
10468711	  805.9	  542.0	 5026.0	...
10468712	  805.6	  542.0	 5032.0	...
10468713	  805.4	  542.0	 5034.0	...
10468714	  804.2	  542.9	 5034.0	...
10468715	  803.1	  543.6	 5035.0	...
10468716	  803.5	  543.8	 5035.0	...
10468717	  805.1	  542.9	 5036.0	...
10468718	  805.7	  542.3	 5039.0	...
10468719	  804.7	  542.2	 5041.0	...
10468720	  804.9	  542.0	 5043.0	...
10468721	  806.2	  542.0	 5042.0	...
10468722	  806.4	  542.2	 5042.0	...
10468723	  805.3	  542.7	 5043.0	...
10468724	  805.3	  542.8	 5046.0	...
10468725	  806.5	  542.7	 5047.0	...
10468726	  806.8	  542.7	 5048.0	...
10468727	  805.5	  542.9	 5051.0	...
10468728	  804.2	  542.8	 5055.0	...
10468729	  803.8	  542.5	 5059.0	...
10468730	  804.2	  541.9	 5062.0	...
10468731	  804.7	  541.6	 5064.0	...
10468732	  804.9	  541.9	 5069.0	...
10468733	  804.1	  542.5	 5072.0	...
10468734	  803.5	  544.2	 5075.0	...
10468735	  803.2	  545.3	 5075.0	...
10468736	  803.1	  545.9	 5075.0	...
10468737	  802.9	  545.4	 5078.0	...
10468738	  802.7	  544.6	 5084.0	...
10468739	  802.7	  544.3	 5090.0	...
10468740	  802.8	  544.5	 5094.0	...
10468741	  802.7	  545.0	 5095.0	...
10468742	  802.5	  545.4	 5093.0	...
10468743	  801.5	  544.4	 5093.0	...
10468744	  800.7	  543.4	 5092.0	...
10468745	  800.7	  542.8	 5094.0	...
10468746	  801.5	  543.0	 5094.0	...
10468747	  802.2	  543.2	 5094.0	...
10468748	  802.3	  544.6	 5094.0	...
10468749	  802.5	  546.1	 5097.0	...
10468750	  802.7	  547.8	 5099.0	...
10468751	  802.8	  547.9	 5104.0	...
10468752	  801.8	  547.0	 5107.0	...
10468753	  800.7	  546.2	 5108.0	...
10468754	  800.5	  544.7	 5108.0	...
10468755	  801.3	  544.2	 5107.0	...
10468756	  802.3	  545.6	 5110.0	...
10468757	  802.6	  547.4	 5113.0	...
10468758	  803.1	  549.3	 5117.0	...
10468759	  803.6	  549.4	 5119.0	...
10468760	  803.6	  548.2	 5120.0	...
10468761	  803.4	  547.2	 5121.0	...
10468762	  802.9	  546.4	 5124.0	...
10468763	  802.5	  546.9	 5133.0	...
10468764	  802.1	  547.3	 5139.0	...
10468765	  801.8	  547.6	 5144.0	...
10468766	  801.6	  548.2	 5144.0	...
10468767	  801.7	  548.7	 5146.0	...
10468768	  801.1	  548.1	 5147.0	...
10468769	  800.4	  547.0	 5147.0	...
10468770	  800.5	  547.3	 5148.0	...
10468771	  801.3	  548.7	 5147.0	...
10468772	  801.8	  550.1	 5147.0	...
10468773	  801.6	  550.1	 5145.0	...
10468774	  802.6	  550.0	 5143.0	...
10468775	  803.7	  548.5	 5143.0	...
10468776	  804.4	  547.0	 5143.0	...
10468777	  803.9	  547.7	 5148.0	...
10468778	  803.4	  549.8	 5153.0	...
10468779	  803.3	  551.8	 5158.0	...
10468780	  803.6	  551.8	 5167.0	...
10468781	  803.7	  550.8	 5176.0	...
10468782	  802.4	  549.6	 5186.0	...
EFIX R   10468460	10468782	323	  802.7	  542.5	   4988
SSACC R  10468783
10468783	  801.0	  548.4	 5186.0	...
10468784	  799.7	  550.1	 5187.0	...
10468785	  799.8	  551.9	 5187.0	...
10468786	  799.6	  553.8	 5181.0	...
10468787	  797.2	  554.4	 5175.0	...
10468788	  793.5	  555.8	 5174.0	...
10468789	  788.8	  557.8	 5180.0	...
10468790	  784.1	  559.6	 5188.0	...
10468791	  778.9	  560.9	 5202.0	...
10468792	  773.0	  564.0	 5219.0	...
10468793	  767.3	  567.5	 5245.0	...
10468794	  761.1	  571.3	 5258.0	...
10468795	  756.2	  574.3	 5268.0	...
10468796	  750.5	  577.7	 5269.0	...
10468797	  745.4	  581.8	 5277.0	...
10468798	  740.9	  584.1	 5289.0	...
10468799	  736.6	  586.0	 5302.0	...
10468800	  734.2	  587.1	 5303.0	...
10468801	  731.1	  588.8	 5300.0	...
10468802	  730.3	  590.5	 5294.0	...
10468803	  729.6	  593.0	 5292.0	...
10468804	  729.5	  596.2	 5293.0	...
ESACC R  10468783	10468804	22	  801.0	  548.4	  729.5	  596.2	   1.83	    131
SFIX R   10468805
10468805	  729.2	  599.8	 5296.0	...
10468806	  728.3	  602.3	 5302.0	...
10468807	  727.7	  603.5	 5305.0	...
10468808	  727.4	  605.0	 5308.0	...
10468809	  726.1	  606.8	 5310.0	...
10468810	  724.5	  606.9	 5314.0	...
10468811	  721.6	  605.7	 5323.0	...
10468812	  721.4	  606.7	 5328.0	...
10468813	  721.6	  608.8	 5328.0	...
10468814	  722.9	  610.4	 5325.0	...
10468815	  723.1	  609.7	 5323.0	...
10468816	  723.2	  609.0	 5324.0	...
10468817	  723.4	  608.7	 5324.0	...
10468818	  722.7	  608.8	 5324.0	...
10468819	  722.0	  609.2	 5322.0	...
10468820	  722.0	  609.4	 5317.0	...
10468821	  723.1	  609.3	 5312.0	...
10468822	  724.1	  609.1	 5314.0	...
10468823	  724.5	  609.4	 5319.0	...
10468824	  724.5	  610.0	 5324.0	...
10468825	  724.3	  610.6	 5323.0	...
10468826	  724.0	  610.9	 5324.0	...
10468827	  723.9	  611.0	 5325.0	...
10468828	  723.8	  611.0	 5328.0	...
10468829	  723.8	  611.3	 5329.0	...
10468830	  723.9	  611.8	 5333.0	...
10468831	  724.0	  612.4	 5335.0	...
10468832	  724.0	  612.8	 5340.0	...
10468833	  723.9	  612.6	 5341.0	...
10468834	  724.4	  612.4	 5340.0	...
10468835	  725.1	  612.6	 5337.0	...
10468836	  725.7	  613.0	 5333.0	...
10468837	  725.7	  613.5	 5331.0	...
10468838	  725.7	  613.7	 5327.0	...
10468839	  725.2	  612.2	 5324.0	...
10468840	  724.7	  610.6	 5322.0	...
10468841	  724.3	  609.2	 5326.0	...
10468842	  724.6	  609.7	 5334.0	...
10468843	  725.5	  611.6	 5341.0	...
10468844	  726.2	  613.2	 5347.0	...
10468845	  726.5	  614.4	 5349.0	...
10468846	  725.8	  614.0	 5360.0	...
10468847	  724.8	  613.3	 5370.0	...
10468848	  724.0	  612.7	 5374.0	...
10468849	  723.7	  612.2	 5369.0	...
10468850	  723.9	  612.1	 5362.0	...
10468851	  725.0	  612.1	 5359.0	...
10468852	  725.9	  612.0	 5358.0	...
10468853	  726.0	  611.9	 5359.0	...
10468854	  725.3	  611.8	 5361.0	...
10468855	  725.2	  611.7	 5363.0	...
10468856	  725.7	  611.8	 5365.0	...
10468857	  726.3	  612.1	 5366.0	...
10468858	  727.8	  612.3	 5361.0	...
10468859	  728.9	  612.0	 5356.0	...
10468860	  729.8	  611.7	 5349.0	...
10468861	  729.2	  611.5	 5348.0	...
10468862	  729.3	  611.4	 5348.0	...
10468863	  729.5	  610.8	 5351.0	...
10468864	  729.6	  610.0	 5356.0	...
10468865	  729.6	  609.5	 5361.0	...
10468866	  729.6	  609.4	 5364.0	...
10468867	  729.5	  609.9	 5367.0	...
10468868	  729.4	  610.5	 5368.0	...
10468869	  729.1	  611.0	 5366.0	...
10468870	  728.7	  610.0	 5362.0	...
10468871	  728.7	  608.8	 5358.0	...
10468872	  729.0	  607.9	 5358.0	...
10468873	  729.4	  608.2	 5359.0	...
10468874	  729.3	  608.3	 5361.0	...
10468875	  729.3	  608.3	 5363.0	...
10468876	  729.7	  609.8	 5364.0	...
10468877	  729.1	  611.8	 5364.0	...
10468878	  728.3	  613.5	 5363.0	...
10468879	  726.8	  613.1	 5365.0	...
10468880	  726.1	  612.3	 5366.0	...
10468881	  726.6	  611.6	 5368.0	...
10468882	  727.7	  611.2	 5373.0	...
10468883	  728.8	  611.0	 5377.0	...
10468884	  728.8	  610.9	 5375.0	...
10468885	  728.6	  611.2	 5367.0	...
10468886	  728.4	  611.5	 5359.0	...
10468887	  728.5	  610.5	 5359.0	...
10468888	  728.9	  609.1	 5358.0	...
10468889	  730.9	  608.4	 5349.0	...
10468890	  732.7	  609.0	 5342.0	...
10468891	  733.7	  609.7	 5340.0	...
10468892	  731.7	  609.9	 5352.0	...
10468893	  729.6	  610.0	 5363.0	...
10468894	  729.1	  609.8	 5369.0	...
10468895	  730.1	  609.3	 5367.0	...
10468896	  731.2	  609.3	 5364.0	...
10468897	  731.6	  609.4	 5359.0	...
10468898	  732.0	  609.6	 5356.0	...
10468899	  732.1	  609.5	 5354.0	...
10468900	  731.7	  609.6	 5355.0	...
10468901	  731.5	  609.6	 5355.0	...
10468902	  731.7	  609.6	 5355.0	...
10468903	  732.1	  609.7	 5355.0	...
10468904	  732.1	  610.1	 5357.0	...
10468905	  731.9	  610.4	 5358.0	...
10468906	  731.7	  609.5	 5357.0	...
10468907	  731.8	  608.3	 5355.0	...
10468908	  731.8	  607.2	 5358.0	...
10468909	  731.9	  607.2	 5364.0	...
10468910	  730.4	  607.5	 5376.0	...
10468911	  728.8	  607.9	 5384.0	...
10468912	  727.2	  608.4	 5391.0	...
10468913	  728.1	  608.6	 5390.0	...
10468914	  728.9	  608.6	 5387.0	...
10468915	  729.9	  609.0	 5384.0	...
10468916	  730.1	  609.4	 5383.0	...
10468917	  730.2	  609.3	 5383.0	...
10468918	  730.1	  608.7	 5378.0	...
10468919	  730.0	  608.0	 5372.0	...
10468920	  730.0	  607.7	 5364.0	...
10468921	  730.3	  607.3	 5363.0	...
10468922	  730.5	  606.7	 5362.0	...
10468923	  730.9	  606.2	 5366.0	...
10468924	  731.2	  607.2	 5369.0	...
10468925	  731.6	  609.2	 5368.0	...
10468926	  731.9	  611.3	 5364.0	...
10468927	  732.1	  611.9	 5360.0	...
10468928	  732.6	  611.9	 5357.0	...
10468929	  733.2	  612.0	 5353.0	...
10468930	  732.0	  612.3	 5359.0	...
10468931	  730.3	  611.9	 5368.0	...
10468932	  728.5	  611.4	 5378.0	...
10468933	  728.4	  610.7	 5379.0	...
10468934	  728.3	  610.1	 5380.0	...
10468935	  728.3	  609.4	 5380.0	...
10468936	  729.4	  608.6	 5379.0	...
10468937	  730.7	  608.5	 5379.0	...
10468938	  731.6	  608.4	 5380.0	...
10468939	  731.1	  607.7	 5378.0	...
10468940	  730.9	  606.8	 5373.0	...
10468941	  731.5	  607.1	 5369.0	...
10468942	  732.2	  608.2	 5369.0	...
10468943	  730.8	  609.3	 5372.0	...
10468944	  729.0	  609.2	 5372.0	...
10468945	  728.8	  609.3	 5373.0	...
10468946	  730.0	  609.6	 5373.0	...
10468947	  731.2	  609.9	 5374.0	...
10468948	  730.8	  609.8	 5375.0	...
10468949	  730.7	  609.6	 5376.0	...
10468950	  730.6	  609.3	 5378.0	...
10468951	  730.1	  609.0	 5379.0	...
10468952	  729.6	  608.8	 5379.0	...
10468953	  730.1	  608.6	 5378.0	...
10468954	  731.2	  608.9	 5378.0	...
10468955	  732.4	  609.2	 5377.0	...
10468956	  732.7	  609.6	 5377.0	...
10468957	  731.4	  609.7	 5377.0	...
10468958	  729.9	  609.9	 5376.0	...
10468959	  729.0	  610.1	 5376.0	...
10468960	  729.6	  610.1	 5375.0	...
10468961	  730.7	  610.1	 5374.0	...
10468962	  731.2	  610.1	 5373.0	...
10468963	  731.9	  608.3	 5374.0	...
10468964	  732.1	  606.4	 5374.0	...
10468965	  732.4	  606.2	 5374.0	...
10468966	  732.0	  608.0	 5383.0	...
10468967	  730.9	  609.8	 5394.0	...
10468968	  729.5	  609.1	 5403.0	...
10468969	  729.6	  608.5	 5400.0	...
10468970	  730.4	  607.7	 5396.0	...
10468971	  731.2	  608.3	 5392.0	...
10468972	  731.1	  608.8	 5390.0	...
10468973	  731.3	  608.7	 5385.0	...
10468974	  731.4	  608.1	 5380.0	...
10468975	  732.4	  607.6	 5377.0	...
10468976	  733.1	  608.0	 5378.0	...
10468977	  732.2	  608.8	 5386.0	...
10468978	  729.9	  609.8	 5395.0	...
10468979	  727.5	  610.5	 5403.0	...
10468980	  726.2	  610.5	 5406.0	...
10468981	  725.6	  609.9	 5407.0	...
10468982	  725.4	  609.2	 5409.0	...
10468983	  725.7	  608.6	 5411.0	...
10468984	  725.9	  607.6	 5413.0	...
10468985	  725.8	  606.7	 5414.0	...
10468986	  725.7	  606.2	 5413.0	...
10468987	  725.8	  607.9	 5413.0	...
10468988	  726.6	  609.5	 5412.0	...
10468989	  727.1	  609.3	 5411.0	...
10468990	  727.8	  607.7	 5410.0	...
10468991	  727.9	  606.5	 5413.0	...
10468992	  728.6	  607.1	 5415.0	...
10468993	  728.9	  607.8	 5418.0	...
10468994	  729.0	  608.2	 5417.0	...
10468995	  728.3	  608.5	 5417.0	...
10468996	  727.9	  608.7	 5416.0	...
10468997	  727.9	  608.7	 5413.0	...
10468998	  728.6	  608.5	 5413.0	...
10468999	  729.1	  607.8	 5417.0	...
10469000	  727.8	  607.3	 5423.0	...
10469001	  726.3	  607.3	 5427.0	...
10469002	  724.8	  607.9	 5429.0	...
10469003	  726.0	  608.1	 5426.0	...
10469004	  727.1	  608.0	 5420.0	...
10469005	  728.2	  607.4	 5418.0	...
10469006	  727.3	  607.0	 5424.0	...
10469007	  726.4	  606.7	 5429.0	...
10469008	  725.6	  607.2	 5433.0	...
10469009	  725.2	  607.7	 5434.0	...
10469010	  725.0	  606.8	 5433.0	...
10469011	  724.9	  605.8	 5429.0	...
10469012	  725.4	  604.8	 5425.0	...
10469013	  726.0	  605.4	 5424.0	...
10469014	  726.5	  607.2	 5426.0	...
10469015	  726.7	  608.8	 5430.0	...
10469016	  726.9	  610.0	 5434.0	...
10469017	  727.0	  610.0	 5433.0	...
10469018	  727.1	  610.1	 5431.0	...
10469019	  727.2	  610.2	 5429.0	...
10469020	  727.3	  610.3	 5428.0	...
10469021	  727.2	  608.9	 5432.0	...
10469022	  727.2	  607.5	 5440.0	...
10469023	  727.0	  605.9	 5447.0	...
10469024	  726.8	  605.8	 5449.0	...
10469025	  726.8	  607.0	 5449.0	...
10469026	  726.7	  608.4	 5450.0	...
10469027	  726.5	  609.5	 5450.0	...
10469028	  726.0	  608.4	 5451.0	...
10469029	  725.6	  607.2	 5451.0	...
10469030	  725.8	  608.0	 5451.0	...
10469031	  726.5	  609.7	 5449.0	...
10469032	  728.1	  610.8	 5447.0	...
10469033	  729.2	  610.1	 5445.0	...
10469034	  729.2	  609.4	 5447.0	...
10469035	  728.4	  609.3	 5447.0	...
10469036	  727.7	  609.1	 5446.0	...
10469037	  726.9	  609.0	 5449.0	...
10469038	  726.1	  609.1	 5455.0	...
10469039	  725.3	  609.3	 5462.0	...
10469040	  725.4	  609.5	 5463.0	...
10469041	  725.5	  609.6	 5464.0	...
10469042	  725.0	  609.3	 5465.0	...
10469043	  724.4	  608.8	 5464.0	...
10469044	  724.2	  608.4	 5463.0	...
10469045	  724.6	  608.4	 5466.0	...
10469046	  724.5	  608.6	 5468.0	...
10469047	  724.0	  608.6	 5470.0	...
10469048	  723.3	  607.3	 5469.0	...
10469049	  723.1	  606.0	 5471.0	...
10469050	  723.3	  604.8	 5474.0	...
10469051	  723.8	  606.3	 5476.0	...
10469052	  724.3	  608.2	 5473.0	...
10469053	  724.4	  610.0	 5470.0	...
10469054	  724.5	  610.4	 5468.0	...
10469055	  725.0	  610.7	 5471.0	...
10469056	  725.5	  611.0	 5474.0	...
10469057	  726.6	  611.0	 5475.0	...
10469058	  727.7	  610.5	 5478.0	...
10469059	  728.6	  609.3	 5481.0	...
10469060	  728.1	  609.0	 5484.0	...
10469061	  726.9	  609.0	 5484.0	...
10469062	  725.6	  608.7	 5484.0	...
10469063	  725.1	  607.8	 5485.0	...
10469064	  724.8	  606.9	 5486.0	...
10469065	  725.0	  606.9	 5489.0	...
10469066	  725.4	  607.9	 5491.0	...
10469067	  725.8	  608.9	 5492.0	...
10469068	  725.8	  609.9	 5491.0	...
10469069	  725.2	  610.0	 5490.0	...
10469070	  724.5	  609.7	 5490.0	...
10469071	  723.9	  609.5	 5492.0	...
10469072	  724.0	  609.1	 5494.0	...
10469073	  724.1	  609.1	 5494.0	...
10469074	  725.0	  608.5	 5493.0	...
10469075	  725.7	  607.5	 5497.0	...
EFIX R   10468805	10469075	271	  727.7	  609.3	   5390
SSACC R  10469076
10469076	  726.2	  605.7	 5503.0	...
10469077	  727.2	  603.1	 5504.0	...
10469078	  728.9	  600.5	 5499.0	...
10469079	  731.0	  598.6	 5499.0	...
10469080	  732.3	  598.0	 5503.0	...
10469081	  735.7	  596.1	 5508.0	...
10469082	  740.0	  592.2	 5508.0	...
10469083	  744.0	  588.2	 5509.0	...
10469084	  746.5	  586.1	 5506.0	...
10469085	  750.7	  585.6	 5501.0	...
10469086	  754.9	  584.0	 5496.0	...
10469087	  760.5	  582.0	 5496.0	...
10469088	  764.9	  578.7	 5495.0	...
10469089	  769.6	  576.5	 5495.0	...
10469090	  771.8	  574.5	 5494.0	...
10469091	  775.0	  573.5	 5485.0	...
10469092	  778.1	  572.3	 5476.0	...
10469093	  782.3	  571.2	 5465.0	...
10469094	  784.2	  570.7	 5467.0	...
10469095	  786.1	  570.7	 5468.0	...
10469096	  788.2	  570.7	 5470.0	...
10469097	  789.7	  570.8	 5468.0	...
10469098	  790.7	  570.7	 5466.0	...
ESACC R  10469076	10469098	23	  726.2	  605.7	  790.7	  570.7	   1.56	     98
SFIX R   10469099
10469099	  789.8	  570.7	 5465.0	...
10469100	  788.6	  570.5	 5466.0	...
10469101	  789.3	  570.0	 5468.0	...
10469102	  790.6	  569.5	 5470.0	...
10469103	  789.7	  569.4	 5483.0	...
10469104	  787.5	  569.0	 5497.0	...
10469105	  783.8	  568.1	 5512.0	...
10469106	  782.0	  566.9	 5515.0	...
10469107	  780.4	  566.3	 5519.0	...
10469108	  780.4	  566.2	 5522.0	...
10469109	  778.1	  566.0	 5532.0	...
10469110	  775.6	  565.3	 5539.0	...
10469111	  773.0	  564.5	 5545.0	...
10469112	  773.0	  564.7	 5543.0	...
10469113	  773.0	  565.1	 5548.0	...
10469114	  772.9	  565.2	 5550.0	...
10469115	  773.4	  564.4	 5551.0	...
10469116	  773.9	  564.4	 5543.0	...
10469117	  774.5	  564.7	 5537.0	...
10469118	  774.5	  565.1	 5537.0	...
10469119	  774.4	  565.0	 5540.0	...
10469120	  774.8	  564.9	 5545.0	...
10469121	  775.4	  565.0	 5547.0	...
10469122	  775.7	  565.2	 5547.0	...
10469123	  774.9	  565.0	 5546.0	...
10469124	  774.1	  564.4	 5544.0	...
10469125	  773.6	  564.6	 5549.0	...
10469126	  773.5	  565.0	 5552.0	...
10469127	  774.2	  565.3	 5555.0	...
10469128	  774.8	  564.8	 5552.0	...
10469129	  775.4	  564.9	 5552.0	...
10469130	  775.6	  565.2	 5552.0	...
10469131	  775.8	  565.5	 5552.0	...
10469132	  776.0	  565.5	 5550.0	...
10469133	  776.0	  565.4	 5546.0	...
10469134	  775.7	  565.2	 5535.0	...
10469135	  775.2	  564.9	 5527.0	...
10469136	  774.4	  564.5	 5530.0	...
10469137	  773.9	  564.1	 5540.0	...
10469138	  773.3	  564.2	 5550.0	...
10469139	  772.8	  564.9	 5550.0	...
10469140	  772.4	  565.8	 5553.0	...
10469141	  772.3	  565.6	 5555.0	...
10469142	  772.9	  565.3	 5555.0	...
10469143	  773.4	  564.8	 5552.0	...
10469144	  774.0	  565.3	 5552.0	...
10469145	  773.9	  565.5	 5554.0	...
10469146	  774.0	  565.8	 5557.0	...
10469147	  773.3	  565.5	 5559.0	...
10469148	  772.0	  565.4	 5561.0	...
10469149	  770.9	  566.5	 5563.0	...
10469150	  770.7	  567.9	 5564.0	...
10469151	  771.2	  567.8	 5565.0	...
10469152	  771.5	  566.4	 5572.0	...
10469153	  771.6	  565.2	 5579.0	...
10469154	  771.8	  565.0	 5583.0	...
10469155	  771.8	  564.9	 5579.0	...
10469156	  771.7	  565.1	 5577.0	...
10469157	  771.6	  565.1	 5579.0	...
10469158	  771.6	  565.1	 5583.0	...
10469159	  771.6	  565.1	 5584.0	...
10469160	  771.5	  565.7	 5586.0	...
10469161	  771.4	  566.3	 5586.0	...
10469162	  771.4	  567.3	 5585.0	...
10469163	  771.6	  568.3	 5585.0	...
10469164	  772.0	  569.2	 5585.0	...
10469165	  772.3	  569.2	 5586.0	...
10469166	  772.4	  569.3	 5585.0	...
10469167	  772.5	  569.4	 5580.0	...
10469168	  772.4	  569.6	 5574.0	...
10469169	  772.4	  569.5	 5571.0	...
10469170	  772.4	  568.7	 5571.0	...
10469171	  772.5	  568.0	 5577.0	...
10469172	  772.6	  567.8	 5584.0	...
10469173	  772.8	  568.1	 5590.0	...
10469174	  772.8	  568.2	 5591.0	...
10469175	  772.9	  568.1	 5591.0	...
10469176	  773.0	  568.1	 5590.0	...
10469177	  773.1	  568.1	 5590.0	...
10469178	  773.4	  568.0	 5588.0	...
10469179	  773.5	  567.7	 5588.0	...
10469180	  773.6	  567.7	 5592.0	...
10469181	  773.7	  567.7	 5597.0	...
10469182	  773.7	  567.8	 5602.0	...
10469183	  773.6	  567.9	 5601.0	...
10469184	  773.6	  567.9	 5600.0	...
10469185	  772.9	  568.0	 5600.0	...
10469186	  772.3	  567.9	 5601.0	...
10469187	  771.7	  567.8	 5601.0	...
10469188	  771.7	  567.6	 5603.0	...
10469189	  771.8	  568.5	 5606.0	...
10469190	  772.1	  569.3	 5611.0	...
10469191	  772.4	  570.3	 5613.0	...
10469192	  772.6	  570.3	 5616.0	...
10469193	  773.0	  570.3	 5616.0	...
10469194	  773.3	  570.3	 5616.0	...
10469195	  773.4	  570.3	 5624.0	...
10469196	  773.0	  570.4	 5631.0	...
10469197	  771.8	  570.8	 5641.0	...
10469198	  769.5	  571.5	 5646.0	...
10469199	  767.2	  571.0	 5651.0	...
10469200	  766.6	  570.2	 5654.0	...
10469201	  767.4	  568.7	 5652.0	...
10469202	  768.3	  568.0	 5651.0	...
10469203	  768.4	  567.4	 5649.0	...
10469204	  769.5	  567.1	 5648.0	...
10469205	  770.6	  566.8	 5647.0	...
10469206	  770.1	  566.8	 5653.0	...
10469207	  768.6	  567.2	 5660.0	...
10469208	  766.8	  568.5	 5666.0	...
10469209	  766.7	  569.9	 5663.0	...
10469210	  766.7	  571.1	 5659.0	...
10469211	  767.4	  571.3	 5652.0	...
10469212	  768.5	  570.9	 5648.0	...
10469213	  769.3	  570.2	 5643.0	...
10469214	  769.3	  570.5	 5641.0	...
10469215	  768.9	  571.1	 5639.0	...
10469216	  768.5	  571.0	 5638.0	...
10469217	  768.8	  570.2	 5637.0	...
10469218	  769.2	  569.4	 5637.0	...
10469219	  769.3	  569.6	 5634.0	...
10469220	  769.3	  570.1	 5632.0	...
10469221	  769.1	  570.6	 5629.0	...
10469222	  769.2	  570.8	 5630.0	...
10469223	  769.7	  570.2	 5631.0	...
10469224	  770.4	  569.6	 5631.0	...
10469225	  771.1	  569.0	 5630.0	...
10469226	  771.5	  568.6	 5630.0	...
10469227	  771.8	  568.3	 5630.0	...
10469228	  771.2	  568.2	 5630.0	...
10469229	  770.3	  568.5	 5632.0	...
10469230	  769.8	  568.5	 5634.0	...
10469231	  770.2	  568.4	 5636.0	...
10469232	  770.6	  568.8	 5631.0	...
10469233	  771.7	  569.3	 5626.0	...
10469234	  772.5	  568.6	 5621.0	...
10469235	  773.4	  567.2	 5621.0	...
10469236	  771.6	  567.0	 5626.0	...
10469237	  770.0	  568.1	 5632.0	...
10469238	  770.4	  569.7	 5637.0	...
10469239	  772.3	  570.3	 5637.0	...
10469240	  774.3	  570.9	 5637.0	...
10469241	  774.2	  571.2	 5639.0	...
10469242	  773.3	  571.5	 5640.0	...
10469243	  772.2	  571.9	 5638.0	...
10469244	  771.2	  572.2	 5636.0	...
10469245	  771.1	  571.6	 5633.0	...
10469246	  770.5	  570.9	 5635.0	...
10469247	  769.9	  570.2	 5637.0	...
10469248	  770.3	  570.6	 5638.0	...
10469249	  771.5	  571.8	 5636.0	...
10469250	  772.6	  573.0	 5635.0	...
10469251	  772.5	  573.4	 5634.0	...
10469252	  772.0	  573.2	 5632.0	...
10469253	  771.8	  573.2	 5632.0	...
10469254	  771.9	  573.6	 5633.0	...
10469255	  771.9	  573.2	 5634.0	...
10469256	  771.7	  572.5	 5635.0	...
10469257	  771.4	  571.8	 5637.0	...
10469258	  770.5	  571.9	 5640.0	...
10469259	  769.7	  572.1	 5642.0	...
10469260	  769.4	  571.2	 5646.0	...
10469261	  770.1	  570.0	 5648.0	...
10469262	  770.1	  569.0	 5649.0	...
10469263	  769.5	  569.3	 5647.0	...
10469264	  768.9	  569.7	 5643.0	...
10469265	  769.0	  569.6	 5638.0	...
10469266	  769.1	  569.4	 5635.0	...
10469267	  769.2	  570.3	 5634.0	...
10469268	  770.1	  571.4	 5635.0	...
10469269	  770.9	  572.2	 5635.0	...
10469270	  771.0	  572.0	 5636.0	...
10469271	  771.0	  571.7	 5638.0	...
10469272	  771.1	  572.0	 5641.0	...
10469273	  771.9	  572.2	 5643.0	...
10469274	  772.1	  572.7	 5637.0	...
10469275	  772.3	  572.9	 5630.0	...
10469276	  773.0	  572.6	 5621.0	...
10469277	  773.7	  571.9	 5616.0	...
10469278	  773.7	  571.8	 5611.0	...
10469279	  773.0	  572.7	 5613.0	...
10469280	  772.4	  573.9	 5617.0	...
10469281	  772.6	  574.0	 5618.0	...
10469282	  772.6	  573.7	 5616.0	...
10469283	  773.1	  573.2	 5613.0	...
10469284	  773.6	  573.5	 5612.0	...
10469285	  774.0	  573.8	 5612.0	...
10469286	  773.9	  574.1	 5614.0	...
10469287	  773.8	  573.6	 5616.0	...
10469288	  773.8	  573.1	 5611.0	...
10469289	  773.9	  572.6	 5604.0	...
10469290	  774.0	  572.2	 5606.0	...
10469291	  774.0	  571.7	 5615.0	...
10469292	  773.5	  570.8	 5624.0	...
10469293	  772.9	  570.2	 5618.0	...
10469294	  772.9	  569.6	 5611.0	...
10469295	  773.5	  569.9	 5604.0	...
10469296	  774.2	  570.9	 5602.0	...
10469297	  774.5	  572.1	 5602.0	...
10469298	  774.8	  572.8	 5603.0	...
10469299	  775.3	  572.4	 5603.0	...
10469300	  775.6	  572.1	 5602.0	...
10469301	  775.1	  572.0	 5601.0	...
10469302	  774.6	  572.0	 5598.0	...
10469303	  774.2	  571.8	 5595.0	...
10469304	  774.6	  571.1	 5595.0	...
10469305	  774.7	  570.9	 5597.0	...
10469306	  774.3	  570.9	 5597.0	...
10469307	  774.0	  570.9	 5595.0	...
10469308	  774.3	  570.8	 5592.0	...
10469309	  774.9	  570.4	 5591.0	...
10469310	  774.4	  570.5	 5592.0	...
10469311	  773.4	  571.5	 5585.0	...
10469312	  772.7	  572.7	 5578.0	...
10469313	  773.1	  573.7	 5572.0	...
10469314	  773.4	  573.7	 5574.0	...
10469315	  773.8	  573.6	 5579.0	...
10469316	  774.3	  573.5	 5583.0	...
10469317	  775.1	  572.1	 5585.0	...
10469318	  775.5	  570.7	 5583.0	...
10469319	  776.2	  570.9	 5580.0	...
10469320	  776.5	  572.6	 5579.0	...
10469321	  776.8	  574.4	 5578.0	...
10469322	  777.0	  574.6	 5571.0	...
10469323	  777.1	  574.1	 5564.0	...
10469324	  777.0	  573.5	 5561.0	...
10469325	  775.6	  573.4	 5565.0	...
10469326	  774.2	  574.1	 5569.0	...
10469327	  773.2	  574.7	 5569.0	...
10469328	  773.4	  574.3	 5568.0	...
10469329	  773.7	  573.6	 5566.0	...
10469330	  774.5	  572.9	 5565.0	...
10469331	  775.3	  573.1	 5565.0	...
10469332	  776.1	  573.3	 5564.0	...
10469333	  776.0	  573.4	 5564.0	...
10469334	  775.7	  573.6	 5566.0	...
10469335	  775.5	  574.1	 5567.0	...
10469336	  776.3	  574.5	 5567.0	...
10469337	  777.3	  574.0	 5559.0	...
10469338	  778.4	  573.4	 5551.0	...
10469339	  777.1	  573.1	 5548.0	...
10469340	  775.9	  573.6	 5549.0	...
10469341	  774.4	  574.6	 5550.0	...
10469342	  774.2	  575.3	 5548.0	...
10469343	  774.6	  575.1	 5547.0	...
10469344	  775.1	  574.0	 5547.0	...
10469345	  775.3	  572.9	 5547.0	...
10469346	  774.5	  573.2	 5551.0	...
10469347	  773.8	  573.9	 5556.0	...
10469348	  773.8	  574.6	 5560.0	...
10469349	  774.1	  574.8	 5560.0	...
10469350	  774.4	  574.9	 5559.0	...
10469351	  774.4	  575.1	 5558.0	...
10469352	  775.4	  575.1	 5557.0	...
10469353	  776.3	  575.1	 5557.0	...
10469354	  776.2	  575.3	 5557.0	...
10469355	  775.0	  575.0	 5557.0	...
10469356	  773.8	  574.6	 5557.0	...
10469357	  774.3	  573.9	 5551.0	...
10469358	  775.0	  573.8	 5545.0	...
10469359	  775.7	  573.9	 5539.0	...
10469360	  775.7	  574.1	 5538.0	...
10469361	  775.9	  573.5	 5536.0	...
10469362	  776.1	  572.8	 5535.0	...
10469363	  774.9	  572.7	 5538.0	...
10469364	  773.6	  574.2	 5540.0	...
10469365	  773.6	  575.6	 5538.0	...
10469366	  775.2	  576.4	 5534.0	...
10469367	  776.8	  576.3	 5529.0	...
10469368	  776.9	  575.2	 5529.0	...
10469369	  776.9	  574.0	 5529.0	...
10469370	  776.9	  573.1	 5531.0	...
10469371	  777.9	  573.1	 5527.0	...
10469372	  778.6	  573.4	 5524.0	...
10469373	  778.9	  573.7	 5521.0	...
10469374	  777.3	  574.2	 5528.0	...
10469375	  775.9	  574.3	 5536.0	...
10469376	  775.6	  573.8	 5543.0	...
10469377	  776.0	  573.3	 5544.0	...
10469378	  776.0	  572.4	 5542.0	...
10469379	  774.9	  572.1	 5540.0	...
10469380	  774.1	  572.0	 5539.0	...
10469381	  773.4	  574.4	 5538.0	...
10469382	  773.1	  576.5	 5536.0	...
10469383	  772.7	  578.8	 5528.0	...
10469384	  772.7	  579.2	 5521.0	...
10469385	  773.9	  579.6	 5516.0	...
10469386	  775.1	  579.7	 5518.0	...
10469387	  776.4	  579.8	 5511.0	...
10469388	  776.4	  579.9	 5503.0	...
10469389	  777.0	  577.6	 5498.0	...
10469390	  777.5	  575.3	 5501.0	...
10469391	  777.8	  573.7	 5503.0	...
10469392	  777.6	  574.4	 5501.0	...
10469393	  777.3	  575.2	 5509.0	...
10469394	  777.2	  574.4	 5518.0	...
10469395	  777.4	  573.5	 5519.0	...
10469396	  777.8	  573.0	 5512.0	...
10469397	  778.1	  573.3	 5507.0	...
10469398	  778.0	  573.6	 5510.0	...
10469399	  777.8	  573.4	 5513.0	...
10469400	  777.5	  573.2	 5514.0	...
10469401	  777.0	  574.2	 5514.0	...
10469402	  775.8	  575.5	 5514.0	...
10469403	  774.8	  576.8	 5510.0	...
10469404	  774.6	  577.3	 5506.0	...
10469405	  775.2	  577.7	 5503.0	...
10469406	  776.0	  577.5	 5503.0	...
10469407	  776.3	  577.2	 5503.0	...
10469408	  776.7	  576.9	 5504.0	...
10469409	  777.3	  575.9	 5505.0	...
10469410	  777.8	  574.7	 5508.0	...
10469411	  778.5	  573.5	 5510.0	...
10469412	  778.9	  573.5	 5506.0	...
10469413	  779.4	  573.7	 5499.0	...
10469414	  779.8	  575.0	 5492.0	...
10469415	  780.2	  576.2	 5489.0	...
10469416	  780.5	  576.8	 5487.0	...
10469417	  780.5	  576.4	 5486.0	...
10469418	  780.2	  576.0	 5488.0	...
10469419	  780.0	  576.4	 5489.0	...
10469420	  779.9	  576.7	 5490.0	...
10469421	  778.9	  577.0	 5497.0	...
10469422	  777.9	  577.0	 5504.0	...
10469423	  776.9	  577.0	 5508.0	...
10469424	  777.0	  577.6	 5506.0	...
10469425	  777.1	  578.1	 5503.0	...
10469426	  776.9	  578.0	 5501.0	...
10469427	  776.4	  577.5	 5498.0	...
10469428	  776.0	  577.0	 5495.0	...
10469429	  775.9	  577.3	 5493.0	...
10469430	  776.4	  577.4	 5489.0	...
10469431	  777.4	  577.2	 5488.0	...
10469432	  778.3	  576.3	 5486.0	...
10469433	  778.9	  575.1	 5485.0	...
10469434	  779.0	  574.3	 5483.0	...
10469435	  779.3	  574.1	 5485.0	...
10469436	  779.3	  574.2	 5488.0	...
10469437	  779.7	  574.1	 5490.0	...
10469438	  779.9	  574.1	 5492.0	...
10469439	  778.4	  574.3	 5497.0	...
10469440	  776.9	  576.2	 5503.0	...
10469441	  775.4	  578.2	 5508.0	...
10469442	  775.9	  579.8	 5503.0	...
10469443	  776.3	  579.7	 5499.0	...
10469444	  776.5	  578.3	 5494.0	...
10469445	  776.1	  577.1	 5493.0	...
10469446	  775.7	  575.9	 5497.0	...
10469447	  775.1	  575.9	 5503.0	...
10469448	  774.8	  575.8	 5510.0	...
10469449	  774.9	  575.6	 5514.0	...
10469450	  775.4	  575.2	 5513.0	...
10469451	  775.5	  574.8	 5511.0	...
10469452	  775.1	  574.1	 5509.0	...
10469453	  774.9	  573.8	 5512.0	...
10469454	  775.0	  573.4	 5516.0	...
10469455	  774.3	  573.7	 5525.0	...
10469456	  773.4	  574.1	 5530.0	...
10469457	  773.4	  575.7	 5534.0	...
10469458	  774.3	  577.2	 5535.0	...
10469459	  775.8	  577.4	 5529.0	...
10469460	  776.9	  576.4	 5523.0	...
10469461	  778.0	  575.5	 5516.0	...
10469462	  778.2	  575.3	 5516.0	...
10469463	  778.0	  575.1	 5514.0	...
10469464	  777.0	  575.1	 5512.0	...
10469465	  776.2	  574.8	 5516.0	...
10469466	  775.6	  573.9	 5523.0	...
10469467	  776.1	  572.8	 5530.0	...
10469468	  776.6	  572.4	 5527.0	...
10469469	  776.1	  572.4	 5525.0	...
10469470	  775.3	  572.7	 5522.0	...
10469471	  774.5	  573.0	 5522.0	...
10469472	  774.4	  573.4	 5522.0	...
MSG	10469473 0000 _ Experiment Start
10469473	  775.3	  573.7	 5521.0	...
10469474	  776.4	  574.9	 5517.0	...
10469475	  777.4	  575.8	 5513.0	...
10469476	  777.2	  575.4	 5513.0	...
10469477	  777.0	  574.2	 5519.0	...
10469478	  776.8	  572.5	 5524.0	...
10469479	  776.6	  572.0	 5526.0	...
10469480	  776.4	  571.1	 5523.0	...
10469481	  776.2	  570.8	 5519.0	...
10469482	  776.0	  571.6	 5531.0	...
10469483	  775.9	  572.7	 5545.0	...
10469484	  775.9	  573.8	 5555.0	...
10469485	  776.1	  573.8	 5551.0	...
10469486	  776.4	  573.9	 5546.0	...
10469487	  776.6	  574.2	 5546.0	...
10469488	  776.8	  574.5	 5545.0	...
10469489	  776.9	  575.1	 5543.0	...
10469490	  776.7	  575.4	 5542.0	...
10469491	  776.1	  576.3	 5542.0	...
10469492	  775.0	  577.2	 5550.0	...
10469493	  773.6	  577.5	 5557.0	...
10469494	  772.4	  576.5	 5561.0	...
10469495	  772.3	  575.4	 5557.0	...
10469496	  772.7	  574.5	 5553.0	...
10469497	  773.2	  574.3	 5549.0	...
10469498	  773.2	  574.1	 5546.0	...
10469499	  773.2	  574.8	 5545.0	...
10469500	  773.6	  575.6	 5546.0	...
10469501	  774.1	  576.4	 5546.0	...
10469502	  775.0	  576.6	 5546.0	...
10469503	  776.0	  576.3	 5547.0	...
10469504	  776.7	  576.0	 5546.0	...
10469505	  777.1	  575.5	 5544.0	...
10469506	  776.2	  575.3	 5542.0	...
EFIX R   10469099	10469506	408	  774.4	  571.8	   5565
SSACC R  10469507
10469507	  773.5	  575.4	 5550.0	...
10469508	  770.8	  575.8	 5558.0	...
10469509	  768.4	  578.9	 5566.0	...
10469510	  766.9	  581.8	 5568.0	...
10469511	  762.4	  584.9	 5572.0	...
10469512	  758.8	  585.1	 5577.0	...
10469513	  755.9	  585.7	 5579.0	...
10469514	  753.6	  587.1	 5579.0	...
10469515	  750.2	  590.0	 5581.0	...
10469516	  745.3	  593.7	 5583.0	...
10469517	  742.4	  596.6	 5587.0	...
10469518	  737.7	  599.5	 5605.0	...
10469519	  734.9	  601.1	 5623.0	...
10469520	  732.5	  603.1	 5631.0	...
10469521	  731.0	  603.6	 5623.0	...
10469522	  729.1	  604.2	 5616.0	...
10469523	  727.4	  606.8	 5618.0	...
10469524	  727.3	  609.1	 5622.0	...
ESACC R  10469507	10469524	18	  773.5	  575.4	  727.3	  609.1	   1.22	     86
SFIX R   10469525
10469525	  726.6	  611.4	 5624.0	...
10469526	  725.5	  611.4	 5629.0	...
10469527	  723.3	  611.5	 5634.0	...
10469528	  721.6	  611.6	 5638.0	...
10469529	  719.5	  611.6	 5639.0	...
10469530	  718.9	  611.5	 5639.0	...
10469531	  719.6	  612.0	 5633.0	...
10469532	  720.9	  612.5	 5627.0	...
10469533	  722.3	  612.9	 5620.0	...
10469534	  722.8	  613.0	 5619.0	...
10469535	  723.1	  613.1	 5619.0	...
10469536	  723.3	  613.2	 5620.0	...
10469537	  724.2	  613.1	 5622.0	...
10469538	  725.0	  613.1	 5622.0	...
10469539	  725.6	  611.8	 5622.0	...
10469540	  727.3	  610.3	 5623.0	...
10469541	  728.9	  609.1	 5624.0	...
10469542	  730.7	  609.3	 5625.0	...
10469543	  730.5	  609.8	 5626.0	...
10469544	  730.1	  610.0	 5628.0	...
10469545	  728.7	  610.2	 5637.0	...
10469546	  727.4	  610.3	 5643.0	...
10469547	  726.4	  610.3	 5649.0	...
10469548	  726.6	  610.2	 5648.0	...
10469549	  726.7	  610.2	 5647.0	...
10469550	  728.1	  609.9	 5646.0	...
10469551	  729.6	  610.0	 5645.0	...
10469552	  730.8	  610.0	 5649.0	...
10469553	  730.1	  610.4	 5654.0	...
10469554	  729.1	  611.2	 5659.0	...
10469555	  728.4	  612.1	 5664.0	...
10469556	  728.1	  611.9	 5670.0	...
10469557	  728.5	  610.8	 5674.0	...
10469558	  729.1	  611.0	 5670.0	...
10469559	  729.7	  612.2	 5665.0	...
10469560	  730.3	  613.4	 5662.0	...
10469561	  730.9	  613.7	 5663.0	...
10469562	  731.4	  613.9	 5666.0	...
10469563	  731.7	  612.9	 5668.0	...
10469564	  732.0	  611.4	 5672.0	...
10469565	  732.2	  610.0	 5673.0	...
10469566	  732.5	  609.9	 5670.0	...
10469567	  733.0	  609.8	 5665.0	...
10469568	  733.5	  609.0	 5661.0	...
10469569	  732.5	  608.9	 5660.0	...
10469570	  731.3	  608.9	 5665.0	...
10469571	  730.3	  609.6	 5668.0	...
10469572	  730.9	  609.6	 5672.0	...
10469573	  731.4	  609.9	 5672.0	...
10469574	  732.5	  610.2	 5673.0	...
10469575	  733.1	  610.5	 5674.0	...
10469576	  733.9	  610.4	 5672.0	...
10469577	  734.1	  610.2	 5671.0	...
10469578	  734.2	  609.9	 5670.0	...
10469579	  734.9	  608.7	 5671.0	...
10469580	  735.6	  607.6	 5675.0	...
10469581	  735.4	  606.7	 5681.0	...
10469582	  734.5	  606.7	 5688.0	...
10469583	  733.7	  605.7	 5692.0	...
10469584	  733.9	  604.6	 5689.0	...
10469585	  734.3	  605.0	 5686.0	...
10469586	  734.6	  606.4	 5682.0	...
10469587	  734.4	  607.5	 5683.0	...
10469588	  734.0	  607.4	 5691.0	...
10469589	  733.6	  607.2	 5699.0	...
10469590	  733.0	  607.5	 5708.0	...
10469591	  732.3	  607.9	 5711.0	...
10469592	  731.6	  608.4	 5713.0	...
10469593	  732.6	  608.6	 5713.0	...
10469594	  733.6	  608.4	 5712.0	...
10469595	  735.2	  608.0	 5714.0	...
10469596	  735.7	  607.8	 5717.0	...
10469597	  735.8	  607.7	 5720.0	...
10469598	  734.8	  607.6	 5721.0	...
10469599	  733.8	  607.9	 5720.0	...
10469600	  733.6	  608.2	 5721.0	...
10469601	  734.1	  608.4	 5722.0	...
10469602	  734.9	  608.3	 5720.0	...
10469603	  735.5	  608.1	 5719.0	...
10469604	  735.6	  608.4	 5720.0	...
10469605	  735.4	  608.8	 5724.0	...
10469606	  735.1	  608.5	 5729.0	...
10469607	  734.3	  608.0	 5732.0	...
10469608	  733.5	  607.4	 5734.0	...
10469609	  732.6	  607.5	 5735.0	...
10469610	  732.5	  608.4	 5735.0	...
10469611	  732.4	  609.2	 5738.0	...
10469612	  732.1	  609.7	 5741.0	...
10469613	  731.2	  609.3	 5757.0	...
10469614	  730.3	  608.9	 5772.0	...
10469615	  731.5	  608.0	 5773.0	...
10469616	  733.2	  607.2	 5762.0	...
10469617	  735.3	  606.2	 5750.0	...
10469618	  735.7	  606.2	 5750.0	...
10469619	  735.1	  606.3	 5755.0	...
10469620	  734.2	  606.6	 5760.0	...
10469621	  733.3	  606.8	 5764.0	...
10469622	  733.4	  607.4	 5765.0	...
10469623	  733.6	  607.8	 5768.0	...
10469624	  733.9	  608.3	 5768.0	...
10469625	  734.2	  608.4	 5766.0	...
10469626	  734.3	  607.6	 5767.0	...
10469627	  734.4	  606.7	 5771.0	...
10469628	  734.8	  606.3	 5774.0	...
10469629	  734.9	  606.7	 5775.0	...
10469630	  734.8	  607.2	 5775.0	...
10469631	  734.6	  607.3	 5776.0	...
10469632	  734.7	  607.3	 5774.0	...
10469633	  735.1	  607.1	 5770.0	...
10469634	  735.5	  606.7	 5767.0	...
10469635	  736.0	  606.2	 5766.0	...
10469636	  736.1	  605.7	 5767.0	...
10469637	  736.2	  605.4	 5768.0	...
10469638	  735.4	  605.3	 5775.0	...
10469639	  734.7	  605.3	 5781.0	...
10469640	  734.3	  604.9	 5788.0	...
10469641	  734.5	  604.3	 5788.0	...
10469642	  734.7	  603.8	 5788.0	...
10469643	  735.1	  604.4	 5789.0	...
10469644	  735.7	  605.1	 5791.0	...
10469645	  737.2	  605.9	 5792.0	...
10469646	  738.3	  606.2	 5793.0	...
10469647	  739.0	  606.1	 5793.0	...
10469648	  738.9	  605.7	 5792.0	...
10469649	  738.7	  605.3	 5791.0	...
10469650	  739.0	  605.2	 5790.0	...
10469651	  739.2	  604.8	 5790.0	...
10469652	  739.1	  604.5	 5791.0	...
10469653	  737.7	  605.6	 5792.0	...
10469654	  736.4	  606.7	 5803.0	...
10469655	  735.5	  607.6	 5813.0	...
10469656	  735.6	  606.9	 5825.0	...
10469657	  735.7	  605.9	 5828.0	...
10469658	  736.7	  604.8	 5824.0	...
10469659	  737.8	  604.2	 5814.0	...
10469660	  738.5	  604.3	 5801.0	...
10469661	  737.9	  604.4	 5793.0	...
10469662	  737.3	  604.7	 5793.0	...
10469663	  737.0	  604.8	 5800.0	...
10469664	  736.8	  605.2	 5806.0	...
10469665	  736.4	  605.6	 5809.0	...
10469666	  736.2	  605.4	 5814.0	...
10469667	  735.9	  605.0	 5821.0	...
10469668	  736.6	  604.6	 5822.0	...
10469669	  737.5	  604.8	 5816.0	...
10469670	  738.4	  605.3	 5817.0	...
10469671	  738.4	  606.2	 5823.0	...
10469672	  738.5	  606.9	 5827.0	...
10469673	  738.7	  607.3	 5823.0	...
10469674	  738.4	  607.1	 5819.0	...
10469675	  737.9	  606.6	 5825.0	...
10469676	  737.1	  605.8	 5832.0	...
10469677	  736.8	  605.1	 5839.0	...
10469678	  737.0	  604.7	 5841.0	...
10469679	  737.6	  604.6	 5842.0	...
10469680	  738.1	  604.6	 5843.0	...
10469681	  738.5	  604.6	 5849.0	...
10469682	  739.0	  604.5	 5856.0	...
10469683	  739.4	  604.0	 5863.0	...
10469684	  739.3	  603.5	 5864.0	...
10469685	  739.0	  603.2	 5857.0	...
MSG	10469686 0000 _ Number On
10469686	  738.8	  603.5	 5851.0	...
10469687	  738.8	  603.6	 5844.0	...
10469688	  738.7	  603.8	 5844.0	...
10469689	  738.6	  603.7	 5845.0	...
10469690	  738.3	  603.4	 5847.0	...
10469691	  738.3	  603.2	 5856.0	...
10469692	  738.3	  603.2	 5864.0	...
10469693	  738.7	  603.4	 5872.0	...
10469694	  739.0	  603.0	 5873.0	...
10469695	  738.9	  602.3	 5873.0	...
10469696	  738.3	  601.2	 5874.0	...
10469697	  737.8	  600.8	 5875.0	...
10469698	  737.0	  600.4	 5877.0	...
10469699	  736.3	  600.4	 5878.0	...
10469700	  735.6	  600.4	 5874.0	...
10469701	  735.9	  600.2	 5870.0	...
10469702	  736.2	  600.4	 5865.0	...
10469703	  736.5	  601.3	 5865.0	...
10469704	  736.7	  601.8	 5867.0	...
10469705	  736.8	  601.9	 5872.0	...
10469706	  736.7	  600.9	 5877.0	...
10469707	  735.6	  600.4	 5885.0	...
10469708	  734.5	  600.0	 5894.0	...
10469709	  733.9	  600.3	 5903.0	...
10469710	  734.7	  600.4	 5899.0	...
10469711	  735.4	  600.4	 5893.0	...
10469712	  736.6	  600.4	 5888.0	...
10469713	  737.2	  600.4	 5887.0	...
10469714	  737.5	  600.4	 5886.0	...
10469715	  737.0	  601.0	 5888.0	...
10469716	  736.2	  601.7	 5891.0	...
10469717	  735.6	  602.0	 5896.0	...
10469718	  735.1	  601.8	 5896.0	...
10469719	  735.8	  601.4	 5895.0	...
10469720	  736.8	  603.2	 5893.0	...
10469721	  737.8	  605.0	 5893.0	...
10469722	  737.9	  606.2	 5898.0	...
10469723	  738.0	  605.5	 5904.0	...
10469724	  738.1	  604.7	 5909.0	...
10469725	  738.2	  604.7	 5912.0	...
10469726	  738.4	  604.8	 5912.0	...
10469727	  738.5	  604.6	 5914.0	...
10469728	  738.3	  603.9	 5917.0	...
10469729	  738.0	  603.1	 5920.0	...
10469730	  737.7	  602.5	 5920.0	...
10469731	  737.1	  601.5	 5922.0	...
10469732	  736.6	  600.7	 5924.0	...
10469733	  736.1	  599.5	 5927.0	...
10469734	  736.1	  599.0	 5927.0	...
10469735	  735.8	  600.0	 5926.0	...
10469736	  735.8	  601.5	 5924.0	...
10469737	  735.7	  602.6	 5925.0	...
10469738	  735.6	  600.8	 5927.0	...
10469739	  735.9	  598.9	 5920.0	...
10469740	  736.4	  597.8	 5909.0	...
10469741	  737.1	  598.4	 5900.0	...
10469742	  737.2	  599.4	 5900.0	...
10469743	  737.1	  600.6	 5905.0	...
10469744	  737.4	  601.5	 5909.0	...
10469745	  737.7	  601.1	 5917.0	...
10469746	  737.4	  600.0	 5919.0	...
10469747	  736.7	  599.7	 5920.0	...
10469748	  735.8	  600.5	 5915.0	...
10469749	  735.6	  601.4	 5911.0	...
10469750	  735.3	  601.5	 5915.0	...
10469751	  735.3	  601.5	 5921.0	...
10469752	  735.8	  601.0	 5927.0	...
10469753	  736.2	  600.1	 5927.0	...
10469754	  736.6	  599.5	 5928.0	...
10469755	  736.3	  598.8	 5928.0	...
10469756	  736.1	  598.5	 5928.0	...
10469757	  735.6	  598.4	 5929.0	...
10469758	  735.3	  599.5	 5929.0	...
10469759	  734.5	  600.7	 5928.0	...
10469760	  733.8	  600.3	 5927.0	...
10469761	  733.7	  599.0	 5931.0	...
10469762	  735.2	  598.1	 5935.0	...
10469763	  736.9	  598.5	 5939.0	...
10469764	  737.9	  599.0	 5939.0	...
10469765	  736.7	  599.2	 5940.0	...
10469766	  735.4	  599.4	 5949.0	...
10469767	  734.2	  599.9	 5958.0	...
10469768	  734.2	  600.4	 5960.0	...
10469769	  734.3	  600.9	 5954.0	...
10469770	  734.3	  600.8	 5949.0	...
10469771	  734.2	  600.7	 5948.0	...
10469772	  734.0	  600.5	 5947.0	...
10469773	  733.8	  600.4	 5946.0	...
10469774	  733.7	  600.2	 5954.0	...
10469775	  733.7	  599.9	 5963.0	...
10469776	  733.7	  599.5	 5974.0	...
10469777	  733.9	  599.3	 5975.0	...
10469778	  734.3	  600.0	 5977.0	...
10469779	  734.1	  600.8	 5976.0	...
10469780	  733.6	  602.5	 5976.0	...
10469781	  733.1	  603.4	 5976.0	...
10469782	  733.3	  604.3	 5974.0	...
10469783	  733.2	  602.7	 5970.0	...
10469784	  732.9	  601.2	 5969.0	...
10469785	  732.5	  599.6	 5971.0	...
10469786	  732.3	  599.1	 5973.0	...
10469787	  732.5	  597.9	 5974.0	...
10469788	  732.9	  596.7	 5974.0	...
10469789	  733.3	  596.0	 5974.0	...
10469790	  733.7	  597.0	 5974.0	...
10469791	  734.0	  598.2	 5974.0	...
10469792	  734.2	  599.2	 5974.0	...
10469793	  734.0	  598.9	 5973.0	...
10469794	  733.8	  599.0	 5975.0	...
10469795	  733.5	  599.2	 5977.0	...
10469796	  733.0	  599.5	 5980.0	...
10469797	  732.5	  599.4	 5981.0	...
10469798	  731.3	  599.4	 5975.0	...
10469799	  730.8	  599.4	 5969.0	...
10469800	  730.2	  599.3	 5971.0	...
10469801	  730.3	  599.2	 5979.0	...
10469802	  730.6	  598.9	 5988.0	...
10469803	  731.1	  598.7	 5989.0	...
10469804	  731.2	  598.2	 5989.0	...
10469805	  731.1	  597.9	 5987.0	...
10469806	  731.1	  597.5	 5984.0	...
10469807	  731.3	  597.6	 5985.0	...
10469808	  731.7	  598.9	 5987.0	...
10469809	  731.6	  600.3	 5989.0	...
10469810	  731.6	  600.4	 5986.0	...
10469811	  732.4	  598.9	 5985.0	...
10469812	  733.3	  597.4	 5984.0	...
10469813	  733.5	  596.4	 5985.0	...
10469814	  732.7	  595.9	 5990.0	...
10469815	  731.8	  596.7	 5996.0	...
10469816	  731.7	  598.2	 6001.0	...
10469817	  731.9	  599.6	 6004.0	...
10469818	  731.9	  598.9	 6007.0	...
10469819	  732.4	  598.2	 6011.0	...
10469820	  732.9	  597.5	 6001.0	...
10469821	  733.7	  597.6	 5991.0	...
10469822	  734.1	  598.6	 5981.0	...
10469823	  734.3	  599.6	 5983.0	...
10469824	  734.2	  600.3	 5985.0	...
10469825	  734.0	  599.8	 5987.0	...
10469826	  733.9	  598.7	 5987.0	...
10469827	  734.2	  597.8	 5985.0	...
10469828	  734.6	  597.0	 5983.0	...
10469829	  733.7	  596.9	 5988.0	...
10469830	  732.6	  597.6	 5992.0	...
10469831	  731.3	  598.4	 5995.0	...
10469832	  731.2	  599.1	 5991.0	...
10469833	  731.1	  599.0	 5990.0	...
10469834	  731.1	  599.0	 5996.0	...
10469835	  731.1	  599.1	 6004.0	...
10469836	  731.1	  598.9	 6016.0	...
10469837	  731.0	  598.7	 6020.0	...
10469838	  732.0	  597.8	 6024.0	...
10469839	  733.0	  597.1	 6023.0	...
10469840	  732.4	  597.7	 6023.0	...
10469841	  730.9	  599.0	 6021.0	...
10469842	  729.7	  599.9	 6019.0	...
10469843	  730.5	  599.5	 6017.0	...
10469844	  732.0	  599.9	 6003.0	...
10469845	  733.0	  600.6	 5992.0	...
10469846	  733.6	  600.9	 5981.0	...
10469847	  733.5	  600.3	 5981.0	...
10469848	  733.5	  599.7	 5982.0	...
10469849	  733.5	  599.5	 5983.0	...
10469850	  733.4	  599.2	 5984.0	...
10469851	  733.1	  598.9	 5985.0	...
10469852	  732.8	  598.8	 5984.0	...
10469853	  733.1	  598.7	 5983.0	...
EFIX R   10469525	10469853	329	  733.9	  604.0	   5839
SSACC R  10469854
10469854	  734.1	  598.5	 5986.0	...
10469855	  735.7	  597.0	 5990.0	...
10469856	  737.9	  594.5	 5998.0	...
10469857	  739.9	  592.1	 6002.0	...
10469858	  743.4	  590.7	 6000.0	...
10469859	  746.6	  590.3	 5995.0	...
10469860	  749.6	  590.0	 5990.0	...
10469861	  753.7	  589.0	 5984.0	...
10469862	  757.0	  587.5	 5978.0	...
10469863	  760.1	  585.2	 5972.0	...
10469864	  761.3	  582.3	 5973.0	...
10469865	  762.8	  579.8	 5973.0	...
10469866	  764.9	  577.5	 5967.0	...
10469867	  765.6	  576.3	 5959.0	...
10469868	  766.1	  575.2	 5953.0	...
10469869	  767.1	  574.4	 5953.0	...
ESACC R  10469854	10469869	16	  734.1	  598.5	  767.1	  574.4	   0.87	     70
SFIX R   10469870
10469870	  768.3	  574.3	 5953.0	...
10469871	  770.0	  573.7	 5952.0	...
10469872	  771.4	  572.8	 5951.0	...
10469873	  773.4	  571.5	 5950.0	...
10469874	  774.8	  570.6	 5947.0	...
10469875	  775.4	  571.4	 5941.0	...
10469876	  775.8	  572.8	 5937.0	...
10469877	  776.5	  574.2	 5933.0	...
10469878	  777.3	  573.9	 5933.0	...
10469879	  778.0	  573.1	 5932.0	...
10469880	  778.5	  572.5	 5931.0	...
10469881	  778.6	  572.3	 5930.0	...
10469882	  778.5	  572.5	 5927.0	...
10469883	  778.7	  572.9	 5925.0	...
10469884	  778.9	  573.1	 5924.0	...
10469885	  780.1	  573.1	 5925.0	...
10469886	  781.0	  572.7	 5927.0	...
10469887	  782.6	  572.3	 5924.0	...
10469888	  783.3	  572.1	 5922.0	...
10469889	  783.9	  572.0	 5918.0	...
10469890	  783.6	  572.0	 5919.0	...
10469891	  783.4	  572.0	 5915.0	...
10469892	  783.3	  572.0	 5907.0	...
10469893	  783.4	  571.6	 5899.0	...
10469894	  783.4	  571.3	 5896.0	...
10469895	  783.4	  570.7	 5895.0	...
10469896	  783.4	  570.3	 5892.0	...
10469897	  783.4	  570.0	 5890.0	...
10469898	  783.3	  570.1	 5888.0	...
10469899	  783.3	  570.4	 5887.0	...
10469900	  783.5	  570.9	 5885.0	...
10469901	  783.8	  571.0	 5882.0	...
10469902	  784.1	  571.3	 5876.0	...
10469903	  784.8	  571.4	 5871.0	...
10469904	  785.4	  571.6	 5867.0	...
10469905	  786.1	  571.6	 5865.0	...
10469906	  786.3	  571.3	 5864.0	...
10469907	  786.7	  571.1	 5863.0	...
10469908	  787.0	  571.0	 5861.0	...
10469909	  786.7	  571.1	 5860.0	...
10469910	  786.4	  571.0	 5856.0	...
10469911	  786.0	  570.8	 5852.0	...
10469912	  786.6	  571.0	 5849.0	...
10469913	  787.1	  571.4	 5849.0	...
10469914	  787.6	  571.9	 5848.0	...
10469915	  787.5	  571.9	 5847.0	...
10469916	  787.3	  571.9	 5846.0	...
10469917	  786.4	  572.1	 5848.0	...
10469918	  785.7	  573.3	 5850.0	...
10469919	  784.9	  574.6	 5853.0	...
10469920	  784.9	  576.1	 5851.0	...
10469921	  784.7	  576.4	 5848.0	...
10469922	  784.7	  575.5	 5844.0	...
10469923	  785.3	  574.3	 5835.0	...
10469924	  785.9	  573.0	 5827.0	...
10469925	  784.9	  573.0	 5820.0	...
10469926	  783.3	  573.0	 5821.0	...
10469927	  783.0	  572.9	 5821.0	...
10469928	  784.6	  572.8	 5821.0	...
10469929	  786.2	  572.2	 5820.0	...
10469930	  786.6	  571.8	 5818.0	...
10469931	  786.8	  571.6	 5815.0	...
10469932	  787.0	  572.0	 5812.0	...
10469933	  787.3	  572.8	 5806.0	...
10469934	  787.6	  573.8	 5801.0	...
10469935	  788.0	  574.5	 5797.0	...
10469936	  788.2	  574.8	 5788.0	...
10469937	  787.8	  574.9	 5778.0	...
10469938	  787.2	  573.7	 5769.0	...
10469939	  786.4	  572.7	 5769.0	...
10469940	  785.8	  571.6	 5770.0	...
10469941	  785.4	  571.8	 5770.0	...
10469942	  785.2	  572.3	 5769.0	...
10469943	  785.4	  573.6	 5766.0	...
10469944	  785.5	  574.7	 5763.0	...
10469945	  785.7	  575.6	 5760.0	...
10469946	  785.9	  575.4	 5760.0	...
10469947	  786.0	  575.3	 5759.0	...
10469948	  785.6	  575.5	 5759.0	...
10469949	  785.3	  575.4	 5758.0	...
10469950	  785.7	  575.2	 5755.0	...
10469951	  786.4	  574.2	 5749.0	...
10469952	  787.1	  573.6	 5743.0	...
10469953	  787.0	  573.7	 5733.0	...
10469954	  786.9	  574.3	 5726.0	...
10469955	  787.4	  574.8	 5719.0	...
10469956	  788.1	  574.5	 5717.0	...
10469957	  789.0	  574.1	 5714.0	...
10469958	  790.0	  575.6	 5713.0	...
10469959	  790.9	  577.4	 5714.0	...
10469960	  791.1	  578.1	 5713.0	...
10469961	  790.5	  577.1	 5708.0	...
10469962	  789.9	  575.6	 5703.0	...
10469963	  789.7	  575.3	 5697.0	...
10469964	  789.5	  575.2	 5696.0	...
10469965	  789.3	  575.5	 5696.0	...
10469966	  789.3	  575.6	 5696.0	...
10469967	  790.1	  575.5	 5687.0	...
10469968	  790.5	  575.4	 5677.0	...
10469969	  790.9	  575.4	 5671.0	...
10469970	  790.4	  575.7	 5675.0	...
10469971	  790.4	  576.0	 5677.0	...
10469972	  790.5	  576.2	 5674.0	...
10469973	  790.5	  576.2	 5671.0	...
10469974	  790.5	  576.0	 5668.0	...
10469975	  790.4	  575.6	 5666.0	...
10469976	  791.8	  574.9	 5662.0	...
10469977	  793.3	  574.5	 5657.0	...
10469978	  794.5	  574.3	 5652.0	...
10469979	  794.1	  574.6	 5649.0	...
10469980	  793.8	  575.1	 5641.0	...
10469981	  793.6	  575.5	 5632.0	...
10469982	  793.9	  575.6	 5624.0	...
10469983	  794.2	  575.8	 5624.0	...
10469984	  793.8	  576.7	 5625.0	...
10469985	  793.7	  577.6	 5625.0	...
10469986	  794.1	  578.2	 5618.0	...
10469987	  795.3	  578.1	 5611.0	...
10469988	  795.3	  578.1	 5604.0	...
10469989	  794.8	  578.8	 5604.0	...
MSG	10469990 0000 _ Number Off
10469990	  794.1	  579.6	 5607.0	...
10469991	  793.6	  580.3	 5609.0	...
10469992	  792.9	  580.5	 5612.0	...
10469993	  792.5	  580.5	 5611.0	...
10469994	  792.8	  580.0	 5610.0	...
10469995	  793.4	  579.5	 5608.0	...
10469996	  793.9	  578.9	 5603.0	...
10469997	  793.3	  577.8	 5597.0	...
10469998	  792.8	  576.9	 5585.0	...
10469999	  793.4	  576.9	 5578.0	...
10470000	  794.7	  577.8	 5569.0	...
10470001	  796.2	  578.5	 5568.0	...
10470002	  796.5	  578.0	 5566.0	...
10470003	  795.9	  577.8	 5566.0	...
10470004	  795.1	  578.4	 5563.0	...
10470005	  794.9	  578.9	 5555.0	...
10470006	  795.5	  579.1	 5547.0	...
10470007	  795.4	  578.9	 5550.0	...
10470008	  794.7	  578.9	 5557.0	...
10470009	  793.6	  579.2	 5554.0	...
10470010	  793.2	  579.4	 5545.0	...
10470011	  793.7	  579.2	 5536.0	...
10470012	  794.5	  578.8	 5537.0	...
10470013	  795.3	  578.0	 5538.0	...
10470014	  795.4	  577.8	 5535.0	...
10470015	  795.6	  577.7	 5528.0	...
10470016	  795.7	  577.7	 5519.0	...
10470017	  795.7	  577.0	 5514.0	...
10470018	  795.7	  576.3	 5518.0	...
10470019	  795.5	  575.8	 5522.0	...
10470020	  795.3	  575.7	 5521.0	...
10470021	  795.2	  575.6	 5516.0	...
10470022	  795.2	  575.6	 5507.0	...
10470023	  795.2	  575.6	 5505.0	...
10470024	  795.1	  575.7	 5503.0	...
10470025	  795.1	  576.3	 5503.0	...
10470026	  795.1	  576.9	 5501.0	...
10470027	  795.1	  576.9	 5500.0	...
10470028	  794.8	  576.5	 5500.0	...
10470029	  794.2	  576.1	 5500.0	...
10470030	  793.6	  575.7	 5501.0	...
10470031	  793.9	  575.3	 5502.0	...
10470032	  794.6	  576.9	 5504.0	...
10470033	  795.3	  578.9	 5507.0	...
10470034	  795.6	  579.2	 5510.0	...
10470035	  795.6	  577.8	 5505.0	...
10470036	  795.5	  576.4	 5499.0	...
10470037	  795.2	  576.7	 5493.0	...
10470038	  794.9	  577.0	 5490.0	...
10470039	  794.7	  577.2	 5487.0	...
10470040	  794.6	  577.4	 5484.0	...
10470041	  794.5	  577.3	 5479.0	...
10470042	  794.4	  577.6	 5473.0	...
10470043	  794.3	  577.7	 5467.0	...
10470044	  794.2	  577.6	 5465.0	...
10470045	  794.0	  577.1	 5464.0	...
10470046	  793.8	  576.8	 5463.0	...
10470047	  794.8	  577.2	 5463.0	...
10470048	  795.9	  577.6	 5456.0	...
10470049	  796.9	  578.0	 5450.0	...
10470050	  797.0	  578.2	 5444.0	...
10470051	  796.7	  578.5	 5443.0	...
10470052	  796.1	  578.7	 5440.0	...
10470053	  795.5	  578.7	 5435.0	...
10470054	  795.2	  578.4	 5432.0	...
10470055	  795.3	  577.8	 5432.0	...
10470056	  795.4	  577.2	 5436.0	...
10470057	  794.6	  578.0	 5443.0	...
10470058	  793.6	  579.4	 5446.0	...
10470059	  792.8	  580.1	 5447.0	...
10470060	  792.9	  579.3	 5449.0	...
10470061	  793.5	  578.7	 5449.0	...
10470062	  794.0	  578.7	 5448.0	...
10470063	  794.4	  578.7	 5443.0	...
10470064	  794.3	  578.5	 5441.0	...
10470065	  794.2	  578.2	 5439.0	...
10470066	  794.0	  577.6	 5438.0	...
10470067	  794.0	  577.2	 5437.0	...
10470068	  794.1	  576.8	 5436.0	...
10470069	  794.4	  576.8	 5431.0	...
10470070	  794.7	  576.8	 5425.0	...
10470071	  794.4	  576.5	 5425.0	...
10470072	  793.6	  576.3	 5430.0	...
10470073	  793.0	  577.0	 5435.0	...
10470074	  793.7	  577.9	 5429.0	...
10470075	  794.8	  578.9	 5423.0	...
10470076	  795.9	  578.9	 5416.0	...
10470077	  796.0	  579.1	 5415.0	...
10470078	  796.1	  579.3	 5408.0	...
10470079	  796.1	  579.4	 5402.0	...
10470080	  796.1	  579.7	 5399.0	...
10470081	  796.6	  580.3	 5400.0	...
10470082	  797.0	  580.7	 5399.0	...
10470083	  797.3	  580.8	 5396.0	...
10470084	  796.4	  580.3	 5395.0	...
10470085	  795.5	  579.2	 5396.0	...
10470086	  794.8	  578.4	 5398.0	...
10470087	  794.7	  576.3	 5400.0	...
10470088	  794.2	  575.0	 5402.0	...
10470089	  793.8	  574.6	 5403.0	...
10470090	  793.6	  577.1	 5404.0	...
10470091	  793.9	  579.6	 5404.0	...
10470092	  794.1	  579.8	 5406.0	...
10470093	  794.2	  578.6	 5407.0	...
10470094	  794.2	  577.4	 5402.0	...
10470095	  794.1	  578.1	 5396.0	...
10470096	  793.8	  578.7	 5393.0	...
10470097	  793.4	  579.6	 5397.0	...
10470098	  793.2	  580.0	 5398.0	...
10470099	  793.6	  578.9	 5396.0	...
10470100	  794.3	  577.6	 5391.0	...
10470101	  794.6	  576.4	 5387.0	...
10470102	  793.0	  576.9	 5392.0	...
10470103	  791.5	  577.4	 5401.0	...
10470104	  790.2	  577.7	 5410.0	...
10470105	  789.8	  577.8	 5412.0	...
10470106	  789.4	  577.4	 5411.0	...
10470107	  789.8	  576.8	 5408.0	...
10470108	  790.7	  576.8	 5406.0	...
10470109	  791.3	  577.7	 5406.0	...
10470110	  791.3	  578.7	 5405.0	...
10470111	  791.3	  579.2	 5404.0	...
10470112	  791.2	  579.1	 5402.0	...
10470113	  790.9	  579.0	 5400.0	...
10470114	  790.6	  578.9	 5397.0	...
10470115	  790.9	  579.3	 5395.0	...
10470116	  791.1	  579.6	 5397.0	...
10470117	  791.2	  579.9	 5399.0	...
10470118	  791.4	  579.7	 5400.0	...
10470119	  791.7	  579.5	 5397.0	...
10470120	  792.0	  579.1	 5395.0	...
10470121	  792.4	  578.5	 5394.0	...
10470122	  792.5	  578.0	 5396.0	...
10470123	  792.2	  577.3	 5399.0	...
10470124	  790.7	  577.2	 5399.0	...
10470125	  789.7	  577.1	 5397.0	...
10470126	  789.6	  578.2	 5394.0	...
10470127	  790.1	  579.5	 5393.0	...
10470128	  790.5	  580.7	 5395.0	...
10470129	  791.2	  580.0	 5396.0	...
10470130	  792.1	  579.0	 5396.0	...
10470131	  792.9	  577.9	 5397.0	...
10470132	  792.8	  578.6	 5401.0	...
10470133	  792.5	  579.3	 5407.0	...
10470134	  792.1	  579.2	 5416.0	...
10470135	  790.8	  578.6	 5423.0	...
10470136	  789.7	  578.2	 5426.0	...
10470137	  789.1	  578.8	 5423.0	...
10470138	  789.6	  579.4	 5419.0	...
10470139	  790.1	  579.7	 5414.0	...
10470140	  791.0	  579.5	 5413.0	...
10470141	  791.9	  579.3	 5412.0	...
10470142	  792.6	  579.1	 5414.0	...
10470143	  792.2	  578.2	 5415.0	...
10470144	  791.9	  577.2	 5416.0	...
10470145	  791.5	  576.3	 5417.0	...
10470146	  791.2	  576.3	 5418.0	...
10470147	  791.1	  577.6	 5420.0	...
10470148	  791.3	  578.9	 5422.0	...
10470149	  790.7	  579.8	 5423.0	...
10470150	  789.9	  578.0	 5422.0	...
10470151	  789.5	  576.0	 5421.0	...
10470152	  789.9	  574.7	 5420.0	...
10470153	  790.4	  575.1	 5420.0	...
10470154	  790.2	  576.3	 5423.0	...
10470155	  790.1	  577.2	 5425.0	...
10470156	  790.0	  577.9	 5427.0	...
10470157	  790.5	  577.9	 5428.0	...
10470158	  790.8	  578.4	 5429.0	...
10470159	  791.1	  578.7	 5428.0	...
10470160	  791.0	  579.1	 5425.0	...
10470161	  791.0	  579.3	 5422.0	...
10470162	  790.8	  579.0	 5421.0	...
10470163	  790.7	  578.9	 5421.0	...
10470164	  790.7	  578.8	 5421.0	...
10470165	  790.8	  579.5	 5421.0	...
10470166	  790.9	  579.8	 5421.0	...
10470167	  791.1	  580.0	 5421.0	...
10470168	  791.2	  580.0	 5420.0	...
10470169	  791.3	  579.8	 5421.0	...
10470170	  790.3	  579.7	 5425.0	...
10470171	  789.3	  580.5	 5430.0	...
10470172	  789.9	  581.1	 5429.0	...
10470173	  791.4	  581.3	 5427.0	...
10470174	  792.8	  580.1	 5429.0	...
10470175	  792.9	  578.8	 5434.0	...
10470176	  793.1	  577.9	 5439.0	...
10470177	  792.6	  577.5	 5447.0	...
10470178	  791.1	  577.8	 5457.0	...
10470179	  789.7	  578.7	 5466.0	...
10470180	  789.1	  579.5	 5463.0	...
10470181	  788.4	  580.4	 5458.0	...
10470182	  787.9	  581.5	 5453.0	...
10470183	  787.7	  582.5	 5452.0	...
10470184	  787.8	  582.7	 5451.0	...
10470185	  787.7	  581.6	 5448.0	...
10470186	  788.8	  580.3	 5447.0	...
10470187	  790.0	  579.5	 5447.0	...
10470188	  791.5	  579.6	 5451.0	...
10470189	  791.7	  579.8	 5452.0	...
10470190	  791.8	  580.0	 5452.0	...
10470191	  791.7	  580.1	 5452.0	...
10470192	  791.0	  580.5	 5453.0	...
10470193	  790.6	  580.8	 5453.0	...
10470194	  790.4	  580.7	 5453.0	...
10470195	  790.9	  580.4	 5454.0	...
10470196	  790.8	  580.0	 5454.0	...
10470197	  790.2	  579.6	 5453.0	...
10470198	  789.4	  579.4	 5454.0	...
10470199	  788.8	  579.7	 5463.0	...
10470200	  788.5	  580.0	 5473.0	...
MSG	10470201 0000 _ Number On
10470201	  788.3	  579.9	 5480.0	...
10470202	  787.8	  579.5	 5476.0	...
10470203	  787.2	  578.8	 5471.0	...
10470204	  786.8	  578.6	 5473.0	...
10470205	  786.1	  578.5	 5478.0	...
10470206	  785.6	  578.8	 5482.0	...
10470207	  784.9	  578.7	 5482.0	...
10470208	  784.9	  578.3	 5484.0	...
10470209	  785.1	  577.7	 5487.0	...
10470210	  785.2	  577.5	 5490.0	...
10470211	  785.5	  578.5	 5490.0	...
10470212	  785.5	  579.7	 5494.0	...
10470213	  785.4	  581.1	 5500.0	...
10470214	  785.3	  581.1	 5506.0	...
10470215	  785.2	  581.2	 5510.0	...
10470216	  785.3	  581.3	 5511.0	...
10470217	  785.3	  581.4	 5511.0	...
10470218	  785.3	  581.3	 5509.0	...
10470219	  785.0	  580.8	 5509.0	...
10470220	  784.3	  579.7	 5511.0	...
10470221	  783.7	  579.0	 5514.0	...
10470222	  784.5	  577.8	 5508.0	...
10470223	  785.6	  577.2	 5501.0	...
10470224	  786.4	  576.3	 5494.0	...
10470225	  786.1	  576.1	 5493.0	...
10470226	  785.9	  575.9	 5499.0	...
10470227	  785.9	  575.7	 5506.0	...
10470228	  785.7	  575.5	 5512.0	...
10470229	  785.0	  576.0	 5521.0	...
10470230	  784.6	  576.9	 5530.0	...
10470231	  784.6	  577.9	 5540.0	...
10470232	  785.0	  578.1	 5541.0	...
10470233	  785.5	  578.3	 5537.0	...
10470234	  785.9	  578.6	 5532.0	...
10470235	  786.4	  578.8	 5526.0	...
10470236	  786.5	  579.1	 5525.0	...
10470237	  786.2	  579.1	 5523.0	...
10470238	  785.3	  579.3	 5522.0	...
10470239	  784.5	  579.3	 5522.0	...
10470240	  783.5	  579.3	 5523.0	...
10470241	  783.3	  579.2	 5524.0	...
10470242	  783.2	  579.1	 5525.0	...
10470243	  783.4	  579.0	 5526.0	...
10470244	  783.6	  579.0	 5528.0	...
10470245	  783.6	  579.0	 5532.0	...
10470246	  783.7	  579.2	 5535.0	...
10470247	  783.9	  579.4	 5537.0	...
10470248	  783.2	  579.8	 5536.0	...
10470249	  782.3	  580.2	 5535.0	...
10470250	  781.5	  581.5	 5536.0	...
10470251	  782.1	  582.4	 5538.0	...
10470252	  782.9	  582.8	 5539.0	...
10470253	  784.1	  581.7	 5536.0	...
10470254	  784.6	  580.6	 5534.0	...
10470255	  784.9	  580.0	 5532.0	...
10470256	  784.6	  579.7	 5535.0	...
10470257	  784.3	  579.5	 5539.0	...
10470258	  784.2	  580.5	 5546.0	...
10470259	  783.8	  581.9	 5552.0	...
10470260	  783.5	  582.2	 5555.0	...
10470261	  783.3	  581.1	 5553.0	...
10470262	  783.7	  581.1	 5549.0	...
10470263	  784.2	  582.2	 5555.0	...
10470264	  783.3	  582.9	 5562.0	...
10470265	  782.1	  581.7	 5567.0	...
10470266	  781.1	  580.4	 5565.0	...
10470267	  781.6	  579.3	 5564.0	...
10470268	  782.0	  578.9	 5564.0	...
10470269	  781.7	  578.2	 5564.0	...
10470270	  781.0	  577.9	 5563.0	...
10470271	  780.3	  577.8	 5563.0	...
10470272	  780.1	  578.3	 5567.0	...
10470273	  779.9	  578.9	 5575.0	...
10470274	  779.5	  579.3	 5584.0	...
10470275	  779.0	  579.3	 5591.0	...
10470276	  778.5	  579.3	 5593.0	...
10470277	  778.3	  579.4	 5595.0	...
10470278	  778.3	  580.0	 5594.0	...
10470279	  779.5	  580.4	 5592.0	...
10470280	  780.5	  579.7	 5592.0	...
10470281	  781.8	  578.6	 5593.0	...
10470282	  781.9	  577.9	 5595.0	...
10470283	  781.1	  578.4	 5598.0	...
10470284	  780.1	  579.0	 5600.0	...
10470285	  779.1	  579.3	 5602.0	...
10470286	  779.0	  579.4	 5603.0	...
10470287	  778.8	  579.3	 5604.0	...
10470288	  778.6	  579.3	 5604.0	...
10470289	  778.8	  579.2	 5604.0	...
10470290	  779.1	  579.4	 5604.0	...
10470291	  779.3	  579.6	 5604.0	...
10470292	  779.2	  579.5	 5605.0	...
10470293	  779.1	  579.2	 5607.0	...
10470294	  779.0	  578.8	 5609.0	...
10470295	  779.6	  578.7	 5604.0	...
10470296	  780.2	  578.6	 5597.0	...
10470297	  780.5	  578.5	 5593.0	...
10470298	  780.2	  578.7	 5597.0	...
10470299	  780.0	  578.2	 5600.0	...
10470300	  780.0	  577.7	 5602.0	...
10470301	  780.2	  578.2	 5602.0	...
10470302	  780.4	  579.2	 5604.0	...
10470303	  780.2	  580.2	 5607.0	...
10470304	  779.8	  581.0	 5614.0	...
10470305	  779.3	  581.9	 5620.0	...
10470306	  778.8	  581.9	 5627.0	...
10470307	  778.1	  581.0	 5630.0	...
10470308	  777.5	  580.2	 5633.0	...
10470309	  779.1	  579.9	 5628.0	...
10470310	  781.0	  579.5	 5621.0	...
10470311	  781.6	  579.3	 5619.0	...
10470312	  780.4	  579.8	 5623.0	...
10470313	  779.1	  580.3	 5627.0	...
10470314	  779.2	  580.5	 5627.0	...
10470315	  779.2	  580.3	 5627.0	...
10470316	  779.0	  580.1	 5626.0	...
10470317	  778.8	  580.1	 5625.0	...
10470318	  778.6	  580.5	 5622.0	...
10470319	  778.5	  580.5	 5621.0	...
10470320	  778.5	  580.0	 5626.0	...
10470321	  778.2	  579.3	 5633.0	...
10470322	  778.1	  579.6	 5641.0	...
10470323	  778.0	  580.9	 5642.0	...
10470324	  778.2	  582.2	 5643.0	...
10470325	  778.4	  582.9	 5643.0	...
10470326	  778.5	  583.3	 5644.0	...
10470327	  778.3	  583.6	 5645.0	...
10470328	  778.1	  583.2	 5653.0	...
10470329	  778.3	  582.4	 5661.0	...
10470330	  778.6	  581.6	 5668.0	...
10470331	  778.1	  581.7	 5667.0	...
10470332	  777.7	  581.7	 5666.0	...
10470333	  777.0	  580.8	 5666.0	...
10470334	  777.2	  579.8	 5667.0	...
10470335	  776.9	  579.1	 5669.0	...
10470336	  777.0	  579.2	 5670.0	...
10470337	  776.5	  579.3	 5669.0	...
10470338	  776.0	  579.6	 5668.0	...
10470339	  775.6	  579.9	 5666.0	...
10470340	  775.3	  580.2	 5668.0	...
10470341	  775.0	  580.3	 5670.0	...
10470342	  775.4	  580.4	 5673.0	...
10470343	  776.1	  580.6	 5676.0	...
10470344	  776.8	  580.8	 5679.0	...
10470345	  776.8	  581.5	 5680.0	...
10470346	  776.7	  582.0	 5679.0	...
10470347	  776.7	  582.4	 5680.0	...
10470348	  776.7	  582.4	 5682.0	...
10470349	  776.1	  582.5	 5685.0	...
10470350	  775.4	  582.5	 5686.0	...
10470351	  774.9	  582.2	 5686.0	...
10470352	  775.2	  581.8	 5684.0	...
10470353	  775.1	  581.5	 5682.0	...
10470354	  774.9	  581.5	 5682.0	...
10470355	  775.1	  581.4	 5683.0	...
10470356	  776.2	  581.3	 5684.0	...
10470357	  777.5	  580.9	 5685.0	...
10470358	  778.2	  580.7	 5686.0	...
10470359	  778.2	  580.0	 5687.0	...
10470360	  778.0	  579.5	 5691.0	...
10470361	  777.9	  579.3	 5694.0	...
10470362	  777.9	  579.7	 5698.0	...
10470363	  777.9	  580.1	 5699.0	...
10470364	  777.8	  580.4	 5701.0	...
10470365	  777.4	  580.8	 5702.0	...
10470366	  777.1	  581.0	 5705.0	...
10470367	  777.0	  581.6	 5706.0	...
10470368	  777.1	  582.0	 5707.0	...
10470369	  776.9	  582.6	 5707.0	...
10470370	  776.7	  582.7	 5708.0	...
10470371	  776.1	  582.8	 5711.0	...
10470372	  775.7	  582.7	 5714.0	...
10470373	  776.0	  581.7	 5716.0	...
10470374	  776.7	  580.7	 5719.0	...
10470375	  775.9	  580.0	 5723.0	...
10470376	  774.6	  580.1	 5726.0	...
10470377	  774.5	  580.0	 5727.0	...
10470378	  775.9	  580.0	 5726.0	...
10470379	  777.0	  580.3	 5725.0	...
10470380	  776.5	  580.4	 5725.0	...
10470381	  776.0	  580.2	 5727.0	...
10470382	  775.8	  579.7	 5733.0	...
10470383	  775.9	  579.5	 5739.0	...
10470384	  775.9	  579.2	 5743.0	...
10470385	  776.0	  579.9	 5743.0	...
10470386	  776.0	  580.6	 5742.0	...
10470387	  776.0	  581.3	 5740.0	...
10470388	  776.0	  581.3	 5739.0	...
10470389	  776.1	  581.2	 5740.0	...
10470390	  776.3	  581.1	 5740.0	...
10470391	  776.7	  581.0	 5740.0	...
10470392	  777.2	  580.4	 5730.0	...
10470393	  777.4	  579.3	 5721.0	...
10470394	  777.6	  578.1	 5712.0	...
10470395	  778.4	  577.3	 5713.0	...
10470396	  779.6	  577.0	 5712.0	...
10470397	  780.9	  576.9	 5709.0	...
10470398	  781.1	  578.5	 5713.0	...
10470399	  780.9	  579.8	 5719.0	...
10470400	  780.9	  580.7	 5720.0	...
10470401	  781.6	  580.0	 5715.0	...
10470402	  781.9	  579.1	 5713.0	...
10470403	  781.8	  578.5	 5716.0	...
10470404	  781.5	  578.1	 5722.0	...
10470405	  781.2	  578.5	 5727.0	...
10470406	  781.6	  579.5	 5732.0	...
10470407	  781.9	  580.3	 5736.0	...
10470408	  782.3	  581.1	 5737.0	...
10470409	  782.6	  581.0	 5737.0	...
10470410	  783.1	  580.3	 5735.0	...
10470411	  783.7	  579.5	 5733.0	...
10470412	  783.9	  578.1	 5733.0	...
10470413	  783.9	  577.5	 5734.0	...
10470414	  783.9	  577.0	 5739.0	...
10470415	  783.7	  577.1	 5743.0	...
10470416	  783.2	  577.1	 5747.0	...
10470417	  782.7	  577.9	 5743.0	...
10470418	  782.6	  578.6	 5739.0	...
10470419	  782.9	  578.9	 5735.0	...
10470420	  783.1	  578.6	 5735.0	...
10470421	  783.2	  577.8	 5735.0	...
10470422	  783.0	  577.5	 5736.0	...
10470423	  782.6	  577.7	 5741.0	...
10470424	  782.1	  578.3	 5747.0	...
10470425	  781.4	  578.6	 5752.0	...
10470426	  781.1	  578.2	 5756.0	...
10470427	  780.7	  578.0	 5758.0	...
10470428	  780.6	  577.9	 5759.0	...
10470429	  780.3	  577.5	 5759.0	...
10470430	  780.0	  576.3	 5759.0	...
10470431	  780.2	  574.8	 5758.0	...
10470432	  780.6	  573.8	 5757.0	...
10470433	  781.3	  574.6	 5757.0	...
10470434	  781.5	  575.6	 5757.0	...
10470435	  781.8	  576.6	 5757.0	...
10470436	  782.2	  576.6	 5757.0	...
10470437	  782.7	  576.5	 5757.0	...
10470438	  783.0	  576.4	 5758.0	...
10470439	  783.3	  576.5	 5760.0	...
10470440	  783.5	  576.5	 5765.0	...
10470441	  782.5	  576.8	 5779.0	...
10470442	  781.4	  577.0	 5792.0	...
10470443	  780.3	  577.2	 5799.0	...
10470444	  780.6	  577.4	 5797.0	...
10470445	  781.0	  577.6	 5796.0	...
10470446	  781.2	  577.9	 5797.0	...
10470447	  781.8	  578.1	 5799.0	...
10470448	  782.0	  577.5	 5800.0	...
10470449	  782.2	  576.8	 5805.0	...
10470450	  782.0	  576.3	 5810.0	...
10470451	  782.7	  576.4	 5815.0	...
10470452	  783.4	  576.0	 5808.0	...
10470453	  784.1	  575.5	 5800.0	...
10470454	  783.9	  575.0	 5794.0	...
10470455	  783.5	  574.8	 5796.0	...
10470456	  783.9	  575.1	 5799.0	...
10470457	  784.7	  575.5	 5800.0	...
10470458	  785.6	  576.0	 5800.0	...
10470459	  785.7	  576.0	 5798.0	...
10470460	  784.9	  576.3	 5798.0	...
10470461	  784.1	  576.6	 5799.0	...
10470462	  782.9	  576.1	 5801.0	...
10470463	  782.6	  575.0	 5814.0	...
10470464	  782.2	  573.0	 5825.0	...
10470465	  782.4	  571.5	 5832.0	...
10470466	  782.6	  569.5	 5829.0	...
10470467	  782.8	  567.8	 5832.0	...
10470468	  782.6	  566.0	 5838.0	...
10470469	  783.1	  563.8	 5833.0	...
10470470	  783.6	  562.1	 5821.0	...
10470471	  784.3	  561.4	 5810.0	...
10470472	  784.4	  561.7	 5812.0	...
10470473	  784.5	  560.7	 5813.0	...
10470474	  785.3	  559.3	 5813.0	...
10470475	  785.9	  557.8	 5812.0	...
10470476	  785.9	  557.6	 5816.0	...
10470477	  785.1	  557.4	 5821.0	...
10470478	  783.6	  557.5	 5829.0	...
10470479	  783.2	  557.4	 5832.0	...
10470480	  783.2	  557.5	 5835.0	...
10470481	  783.8	  557.4	 5825.0	...
10470482	  784.0	  558.1	 5814.0	...
10470483	  783.9	  558.7	 5811.0	...
10470484	  783.9	  559.1	 5820.0	...
10470485	  784.7	  558.7	 5830.0	...
10470486	  785.4	  557.5	 5832.0	...
10470487	  786.2	  556.5	 5832.0	...
10470488	  786.3	  555.4	 5831.0	...
10470489	  786.5	  554.9	 5830.0	...
10470490	  787.5	  554.6	 5821.0	...
10470491	  788.4	  554.7	 5812.0	...
10470492	  789.4	  554.9	 5804.0	...
10470493	  789.7	  554.9	 5804.0	...
10470494	  790.0	  554.8	 5805.0	...
10470495	  788.8	  555.0	 5810.0	...
10470496	  786.9	  555.3	 5821.0	...
10470497	  785.5	  555.5	 5832.0	...
10470498	  785.9	  555.5	 5837.0	...
10470499	  787.0	  555.4	 5837.0	...
10470500	  787.6	  555.4	 5832.0	...
10470501	  787.7	  555.4	 5827.0	...
10470502	  787.4	  555.5	 5823.0	...
10470503	  787.0	  555.5	 5824.0	...
10470504	  786.5	  555.6	 5826.0	...
MSG	10470505 0000 _ Number Off
10470505	  786.4	  555.6	 5828.0	...
10470506	  786.3	  555.5	 5830.0	...
10470507	  786.5	  555.2	 5832.0	...
10470508	  787.1	  554.7	 5833.0	...
10470509	  787.6	  554.0	 5832.0	...
10470510	  788.0	  553.4	 5833.0	...
10470511	  787.6	  553.1	 5833.0	...
10470512	  787.2	  553.3	 5834.0	...
10470513	  787.5	  553.6	 5831.0	...
10470514	  788.1	  553.7	 5829.0	...
10470515	  788.9	  553.9	 5828.0	...
10470516	  789.1	  554.4	 5827.0	...
10470517	  789.4	  554.8	 5827.0	...
10470518	  789.4	  555.1	 5827.0	...
10470519	  789.1	  553.9	 5827.0	...
10470520	  788.9	  552.6	 5828.0	...
10470521	  788.8	  551.2	 5829.0	...
10470522	  788.9	  551.0	 5830.0	...
10470523	  789.1	  550.9	 5830.0	...
10470524	  788.6	  551.0	 5836.0	...
10470525	  788.1	  550.9	 5844.0	...
10470526	  787.5	  550.9	 5850.0	...
10470527	  787.4	  550.8	 5849.0	...
10470528	  787.3	  551.1	 5843.0	...
10470529	  788.0	  551.2	 5839.0	...
10470530	  788.7	  551.4	 5835.0	...
10470531	  788.9	  551.3	 5838.0	...
10470532	  787.9	  551.3	 5851.0	...
10470533	  786.9	  551.9	 5864.0	...
10470534	  786.1	  552.7	 5875.0	...
10470535	  785.5	  551.7	 5875.0	...
10470536	  785.5	  550.0	 5875.0	...
10470537	  786.1	  549.7	 5874.0	...
10470538	  787.3	  551.0	 5873.0	...
10470539	  787.9	  552.5	 5872.0	...
10470540	  788.1	  552.3	 5872.0	...
10470541	  787.8	  552.1	 5874.0	...
10470542	  787.6	  552.2	 5876.0	...
10470543	  787.1	  552.8	 5876.0	...
10470544	  786.7	  552.9	 5873.0	...
10470545	  787.0	  552.6	 5870.0	...
10470546	  787.8	  552.1	 5869.0	...
10470547	  788.5	  552.0	 5869.0	...
10470548	  788.3	  551.8	 5873.0	...
10470549	  787.3	  551.5	 5877.0	...
10470550	  786.3	  550.7	 5882.0	...
10470551	  786.1	  550.1	 5881.0	...
10470552	  786.9	  550.9	 5882.0	...
10470553	  788.2	  552.2	 5880.0	...
10470554	  788.9	  553.6	 5878.0	...
10470555	  788.2	  553.8	 5876.0	...
10470556	  787.1	  554.1	 5874.0	...
10470557	  786.9	  554.7	 5873.0	...
10470558	  787.9	  555.1	 5874.0	...
10470559	  788.3	  554.2	 5877.0	...
10470560	  787.6	  553.0	 5881.0	...
10470561	  786.9	  552.2	 5885.0	...
10470562	  786.5	  552.5	 5887.0	...
10470563	  786.5	  553.1	 5886.0	...
10470564	  786.4	  553.2	 5884.0	...
10470565	  785.9	  554.0	 5883.0	...
10470566	  785.4	  554.7	 5883.0	...
10470567	  785.0	  554.4	 5886.0	...
10470568	  785.7	  553.4	 5888.0	...
10470569	  786.3	  552.4	 5891.0	...
10470570	  788.0	  552.2	 5891.0	...
10470571	  789.2	  551.9	 5892.0	...
10470572	  789.6	  551.6	 5893.0	...
10470573	  789.1	  551.1	 5895.0	...
10470574	  788.5	  550.5	 5897.0	...
10470575	  789.0	  549.9	 5894.0	...
10470576	  789.4	  549.8	 5891.0	...
10470577	  789.6	  550.2	 5889.0	...
10470578	  789.4	  550.7	 5890.0	...
10470579	  789.1	  550.9	 5890.0	...
10470580	  788.9	  551.3	 5891.0	...
10470581	  788.6	  551.8	 5893.0	...
10470582	  788.2	  551.8	 5894.0	...
10470583	  787.8	  551.3	 5893.0	...
10470584	  787.6	  550.7	 5891.0	...
10470585	  787.4	  550.7	 5890.0	...
10470586	  787.5	  551.3	 5889.0	...
10470587	  787.7	  551.9	 5895.0	...
10470588	  787.9	  552.3	 5901.0	...
10470589	  787.9	  552.2	 5908.0	...
10470590	  786.5	  553.1	 5908.0	...
10470591	  785.1	  554.0	 5908.0	...
10470592	  784.7	  553.6	 5910.0	...
10470593	  785.7	  552.3	 5913.0	...
10470594	  786.8	  550.7	 5914.0	...
10470595	  786.9	  549.8	 5912.0	...
10470596	  786.6	  548.9	 5919.0	...
10470597	  786.2	  549.0	 5927.0	...
10470598	  785.8	  550.0	 5936.0	...
10470599	  785.5	  551.0	 5937.0	...
10470600	  785.4	  551.2	 5939.0	...
10470601	  785.2	  551.2	 5938.0	...
10470602	  785.2	  551.1	 5937.0	...
10470603	  785.6	  551.0	 5933.0	...
10470604	  786.2	  551.2	 5924.0	...
10470605	  786.6	  551.5	 5917.0	...
10470606	  786.6	  551.8	 5914.0	...
10470607	  786.3	  551.7	 5914.0	...
10470608	  786.3	  551.3	 5915.0	...
10470609	  786.6	  551.1	 5916.0	...
10470610	  786.9	  550.8	 5916.0	...
10470611	  787.1	  550.6	 5915.0	...
10470612	  787.5	  549.5	 5919.0	...
10470613	  787.8	  548.5	 5923.0	...
10470614	  787.4	  548.7	 5927.0	...
10470615	  786.5	  550.0	 5926.0	...
10470616	  785.0	  551.3	 5926.0	...
10470617	  784.3	  552.3	 5921.0	...
10470618	  784.2	  552.9	 5917.0	...
10470619	  784.5	  553.3	 5910.0	...
10470620	  784.7	  552.2	 5908.0	...
10470621	  784.6	  551.5	 5911.0	...
10470622	  785.4	  550.9	 5916.0	...
10470623	  786.3	  551.1	 5922.0	...
10470624	  786.8	  551.2	 5922.0	...
10470625	  786.3	  551.0	 5921.0	...
10470626	  785.7	  550.8	 5921.0	...
10470627	  785.7	  550.9	 5919.0	...
10470628	  786.2	  550.9	 5915.0	...
10470629	  786.8	  550.8	 5912.0	...
10470630	  787.2	  549.9	 5912.0	...
10470631	  787.0	  549.6	 5913.0	...
10470632	  786.2	  549.3	 5916.0	...
10470633	  785.3	  549.6	 5918.0	...
10470634	  785.4	  549.7	 5921.0	...
10470635	  786.1	  550.0	 5922.0	...
10470636	  787.0	  550.3	 5923.0	...
10470637	  787.3	  550.8	 5923.0	...
10470638	  787.6	  551.0	 5923.0	...
10470639	  787.4	  551.2	 5924.0	...
10470640	  787.2	  551.4	 5923.0	...
10470641	  786.9	  551.5	 5921.0	...
10470642	  787.4	  551.5	 5916.0	...
10470643	  787.6	  551.3	 5911.0	...
10470644	  787.7	  550.8	 5910.0	...
10470645	  787.4	  550.5	 5913.0	...
10470646	  787.2	  550.4	 5917.0	...
10470647	  786.9	  550.5	 5919.0	...
10470648	  786.4	  551.3	 5921.0	...
10470649	  785.7	  552.2	 5923.0	...
10470650	  785.0	  553.0	 5925.0	...
10470651	  785.5	  553.0	 5926.0	...
10470652	  786.2	  551.6	 5927.0	...
10470653	  787.4	  550.4	 5927.0	...
10470654	  787.6	  549.6	 5928.0	...
10470655	  788.1	  551.1	 5926.0	...
10470656	  788.0	  552.4	 5923.0	...
10470657	  788.1	  552.3	 5919.0	...
10470658	  788.5	  551.1	 5915.0	...
10470659	  788.9	  549.9	 5914.0	...
10470660	  789.4	  549.8	 5913.0	...
10470661	  789.6	  549.7	 5915.0	...
10470662	  788.2	  549.6	 5919.0	...
10470663	  786.7	  549.5	 5923.0	...
10470664	  785.3	  550.6	 5930.0	...
10470665	  785.4	  551.8	 5935.0	...
10470666	  786.4	  553.1	 5928.0	...
10470667	  787.2	  553.5	 5918.0	...
10470668	  787.7	  553.9	 5919.0	...
10470669	  787.2	  554.1	 5929.0	...
10470670	  786.7	  553.9	 5940.0	...
10470671	  786.4	  553.7	 5940.0	...
10470672	  786.4	  553.6	 5939.0	...
10470673	  786.7	  553.2	 5937.0	...
10470674	  786.8	  553.0	 5932.0	...
10470675	  786.7	  552.8	 5926.0	...
10470676	  786.4	  553.2	 5923.0	...
10470677	  786.4	  553.5	 5923.0	...
10470678	  786.7	  553.7	 5922.0	...
10470679	  786.9	  553.5	 5927.0	...
10470680	  787.0	  553.3	 5932.0	...
10470681	  787.0	  553.2	 5931.0	...
10470682	  786.6	  553.1	 5925.0	...
10470683	  786.1	  552.9	 5920.0	...
10470684	  785.8	  552.8	 5921.0	...
10470685	  785.6	  553.0	 5921.0	...
10470686	  785.5	  552.6	 5921.0	...
10470687	  785.6	  552.1	 5920.0	...
10470688	  786.0	  551.7	 5919.0	...
10470689	  786.6	  551.7	 5919.0	...
10470690	  786.9	  551.7	 5923.0	...
10470691	  786.8	  551.7	 5926.0	...
10470692	  786.7	  552.6	 5929.0	...
10470693	  786.5	  553.5	 5929.0	...
10470694	  787.8	  554.2	 5927.0	...
10470695	  789.0	  554.1	 5926.0	...
10470696	  788.9	  553.9	 5925.0	...
10470697	  787.5	  554.0	 5922.0	...
10470698	  787.2	  553.9	 5918.0	...
10470699	  788.1	  553.8	 5912.0	...
10470700	  789.1	  553.6	 5909.0	...
10470701	  788.9	  553.4	 5908.0	...
10470702	  788.5	  553.9	 5909.0	...
10470703	  788.2	  554.3	 5911.0	...
10470704	  788.0	  554.4	 5913.0	...
10470705	  787.9	  554.0	 5911.0	...
10470706	  787.6	  554.1	 5910.0	...
10470707	  787.2	  554.8	 5912.0	...
10470708	  786.7	  555.4	 5917.0	...
10470709	  786.7	  555.6	 5925.0	...
10470710	  786.8	  555.5	 5930.0	...
10470711	  787.1	  556.1	 5936.0	...
10470712	  787.3	  556.7	 5939.0	...
10470713	  787.2	  556.2	 5940.0	...
10470714	  786.8	  553.9	 5934.0	...
MSG	10470715 0000 _ Number On
10470715	  786.4	  551.7	 5927.0	...
10470716	  786.3	  552.4	 5920.0	...
10470717	  787.9	  553.8	 5916.0	...
10470718	  789.4	  554.7	 5915.0	...
10470719	  790.8	  554.0	 5913.0	...
10470720	  790.9	  553.4	 5914.0	...
10470721	  791.2	  553.3	 5912.0	...
10470722	  791.5	  553.5	 5906.0	...
10470723	  791.7	  555.0	 5901.0	...
10470724	  791.5	  556.6	 5897.0	...
10470725	  791.3	  557.2	 5894.0	...
10470726	  791.1	  556.6	 5892.0	...
10470727	  791.1	  556.0	 5894.0	...
10470728	  791.0	  556.1	 5899.0	...
10470729	  790.9	  556.2	 5903.0	...
10470730	  790.9	  556.4	 5901.0	...
10470731	  791.0	  556.5	 5898.0	...
10470732	  791.2	  556.4	 5896.0	...
10470733	  791.3	  556.3	 5895.0	...
10470734	  790.7	  556.8	 5894.0	...
10470735	  790.2	  557.2	 5892.0	...
10470736	  789.6	  556.8	 5891.0	...
10470737	  789.7	  556.0	 5889.0	...
10470738	  789.7	  555.1	 5888.0	...
10470739	  789.6	  555.1	 5892.0	...
10470740	  790.1	  555.0	 5897.0	...
10470741	  791.1	  554.7	 5903.0	...
10470742	  792.0	  554.7	 5902.0	...
10470743	  791.1	  555.5	 5900.0	...
10470744	  789.7	  556.1	 5892.0	...
10470745	  788.0	  556.6	 5884.0	...
10470746	  787.7	  556.6	 5878.0	...
10470747	  787.7	  556.8	 5881.0	...
10470748	  788.1	  556.6	 5883.0	...
10470749	  789.1	  555.8	 5884.0	...
10470750	  789.8	  555.0	 5882.0	...
10470751	  790.2	  553.9	 5881.0	...
10470752	  790.1	  553.1	 5880.0	...
10470753	  790.2	  553.2	 5879.0	...
10470754	  789.4	  554.0	 5880.0	...
10470755	  788.4	  554.7	 5881.0	...
10470756	  788.0	  555.2	 5879.0	...
10470757	  788.6	  556.0	 5873.0	...
10470758	  790.2	  557.0	 5868.0	...
10470759	  791.2	  557.3	 5866.0	...
10470760	  792.2	  556.9	 5865.0	...
10470761	  792.1	  556.3	 5865.0	...
10470762	  792.3	  555.7	 5866.0	...
10470763	  792.5	  555.7	 5868.0	...
10470764	  792.8	  555.3	 5870.0	...
10470765	  793.0	  555.1	 5871.0	...
10470766	  793.2	  554.8	 5870.0	...
10470767	  793.4	  554.9	 5868.0	...
10470768	  793.5	  555.4	 5864.0	...
10470769	  793.2	  555.8	 5863.0	...
10470770	  792.5	  556.3	 5864.0	...
10470771	  791.7	  556.7	 5862.0	...
10470772	  792.7	  556.9	 5851.0	...
10470773	  794.0	  557.1	 5839.0	...
10470774	  795.6	  557.0	 5831.0	...
10470775	  796.1	  556.9	 5828.0	...
10470776	  796.7	  556.8	 5827.0	...
10470777	  796.5	  557.0	 5827.0	...
10470778	  795.9	  557.4	 5826.0	...
10470779	  795.4	  557.9	 5824.0	...
10470780	  795.7	  558.3	 5822.0	...
10470781	  795.9	  558.5	 5821.0	...
10470782	  796.0	  558.8	 5826.0	...
10470783	  795.9	  558.6	 5831.0	...
10470784	  795.6	  558.2	 5835.0	...
10470785	  795.5	  557.8	 5835.0	...
10470786	  795.5	  558.5	 5835.0	...
10470787	  795.4	  559.5	 5834.0	...
10470788	  795.3	  560.2	 5833.0	...
10470789	  795.4	  559.8	 5830.0	...
10470790	  795.7	  559.3	 5829.0	...
10470791	  796.1	  559.1	 5829.0	...
10470792	  796.1	  559.3	 5830.0	...
10470793	  796.0	  559.4	 5830.0	...
10470794	  795.9	  559.8	 5832.0	...
10470795	  795.8	  560.1	 5838.0	...
10470796	  794.4	  559.4	 5843.0	...
10470797	  793.2	  558.5	 5847.0	...
10470798	  792.2	  557.5	 5848.0	...
10470799	  792.8	  557.4	 5843.0	...
10470800	  793.3	  558.3	 5838.0	...
10470801	  794.0	  559.2	 5831.0	...
10470802	  794.4	  560.1	 5829.0	...
10470803	  794.6	  559.9	 5827.0	...
10470804	  794.5	  559.0	 5827.0	...
10470805	  794.2	  558.2	 5828.0	...
10470806	  794.2	  558.6	 5829.0	...
10470807	  794.4	  559.4	 5830.0	...
10470808	  795.0	  560.1	 5830.0	...
10470809	  795.6	  559.9	 5829.0	...
10470810	  795.1	  560.0	 5828.0	...
10470811	  794.4	  560.6	 5826.0	...
10470812	  794.3	  561.2	 5825.0	...
10470813	  795.0	  561.7	 5823.0	...
10470814	  794.7	  562.2	 5828.0	...
10470815	  793.6	  561.6	 5833.0	...
10470816	  791.8	  561.1	 5837.0	...
10470817	  791.0	  560.5	 5830.0	...
10470818	  792.3	  560.2	 5824.0	...
10470819	  794.2	  559.8	 5819.0	...
10470820	  796.0	  559.3	 5817.0	...
10470821	  795.8	  559.2	 5814.0	...
10470822	  795.8	  559.4	 5811.0	...
10470823	  795.9	  560.7	 5809.0	...
10470824	  796.1	  562.0	 5810.0	...
10470825	  796.2	  561.3	 5810.0	...
10470826	  796.0	  559.4	 5813.0	...
10470827	  795.7	  557.7	 5814.0	...
10470828	  795.7	  558.8	 5813.0	...
10470829	  795.7	  559.7	 5811.0	...
10470830	  795.4	  560.4	 5809.0	...
10470831	  795.1	  561.1	 5807.0	...
10470832	  795.9	  561.8	 5806.0	...
10470833	  796.8	  561.4	 5807.0	...
10470834	  797.1	  559.7	 5805.0	...
10470835	  796.5	  558.2	 5804.0	...
10470836	  795.8	  557.7	 5804.0	...
10470837	  795.4	  557.8	 5811.0	...
10470838	  795.1	  558.9	 5819.0	...
10470839	  794.9	  560.0	 5826.0	...
10470840	  794.8	  560.6	 5822.0	...
10470841	  794.5	  560.0	 5816.0	...
10470842	  794.3	  559.5	 5810.0	...
10470843	  794.3	  559.3	 5808.0	...
10470844	  794.4	  559.2	 5807.0	...
10470845	  794.5	  559.3	 5805.0	...
10470846	  794.6	  559.9	 5804.0	...
10470847	  794.6	  560.5	 5803.0	...
10470848	  794.4	  560.7	 5805.0	...
10470849	  794.3	  560.5	 5810.0	...
10470850	  794.6	  560.8	 5815.0	...
10470851	  795.1	  561.3	 5813.0	...
10470852	  794.2	  562.0	 5809.0	...
10470853	  792.9	  561.2	 5807.0	...
10470854	  791.9	  560.2	 5810.0	...
10470855	  792.3	  559.3	 5812.0	...
10470856	  792.8	  559.5	 5814.0	...
10470857	  793.7	  559.7	 5812.0	...
10470858	  794.5	  560.7	 5812.0	...
10470859	  795.6	  561.6	 5811.0	...
10470860	  796.3	  562.3	 5808.0	...
10470861	  796.9	  562.1	 5804.0	...
10470862	  797.4	  561.8	 5800.0	...
10470863	  797.5	  561.4	 5801.0	...
10470864	  797.6	  561.1	 5802.0	...
10470865	  797.3	  561.0	 5804.0	...
10470866	  797.1	  560.8	 5806.0	...
10470867	  797.0	  560.5	 5807.0	...
10470868	  796.3	  560.4	 5807.0	...
10470869	  795.8	  560.4	 5808.0	...
10470870	  795.3	  560.6	 5808.0	...
10470871	  795.5	  560.6	 5808.0	...
10470872	  796.1	  561.4	 5810.0	...
10470873	  796.6	  562.2	 5812.0	...
10470874	  796.3	  563.0	 5814.0	...
10470875	  795.5	  563.0	 5814.0	...
10470876	  794.7	  563.0	 5813.0	...
10470877	  794.6	  562.3	 5811.0	...
10470878	  794.4	  561.7	 5809.0	...
10470879	  794.1	  561.0	 5808.0	...
10470880	  793.8	  561.0	 5808.0	...
10470881	  794.0	  561.3	 5808.0	...
10470882	  794.3	  561.8	 5809.0	...
10470883	  794.8	  562.1	 5803.0	...
10470884	  795.5	  562.2	 5797.0	...
10470885	  796.3	  562.4	 5796.0	...
10470886	  796.9	  562.7	 5800.0	...
10470887	  797.3	  563.1	 5801.0	...
10470888	  797.3	  562.7	 5795.0	...
10470889	  797.1	  562.2	 5785.0	...
10470890	  796.9	  561.7	 5778.0	...
10470891	  796.8	  561.7	 5774.0	...
10470892	  796.8	  561.8	 5779.0	...
10470893	  796.7	  562.0	 5785.0	...
10470894	  796.7	  562.5	 5786.0	...
10470895	  796.4	  562.9	 5782.0	...
10470896	  796.0	  561.4	 5783.0	...
10470897	  795.5	  559.6	 5787.0	...
10470898	  795.3	  558.0	 5792.0	...
10470899	  795.2	  559.4	 5792.0	...
10470900	  795.1	  560.6	 5793.0	...
10470901	  794.9	  561.5	 5795.0	...
10470902	  794.8	  561.4	 5793.0	...
10470903	  796.2	  561.5	 5790.0	...
10470904	  797.8	  561.5	 5787.0	...
10470905	  798.7	  561.7	 5792.0	...
10470906	  797.9	  561.8	 5799.0	...
10470907	  796.9	  561.9	 5803.0	...
10470908	  796.8	  561.8	 5801.0	...
10470909	  797.1	  561.7	 5799.0	...
10470910	  797.3	  561.5	 5799.0	...
10470911	  797.0	  561.4	 5799.0	...
10470912	  796.3	  561.0	 5798.0	...
10470913	  796.0	  560.5	 5795.0	...
10470914	  796.0	  560.2	 5792.0	...
10470915	  796.0	  560.5	 5788.0	...
10470916	  796.1	  560.9	 5783.0	...
10470917	  797.0	  561.0	 5780.0	...
10470918	  798.0	  560.9	 5779.0	...
10470919	  798.8	  561.6	 5781.0	...
10470920	  798.7	  562.4	 5784.0	...
10470921	  798.6	  563.1	 5787.0	...
10470922	  798.7	  562.8	 5781.0	...
10470923	  798.8	  562.5	 5775.0	...
10470924	  799.0	  562.8	 5768.0	...
10470925	  799.0	  563.2	 5767.0	...
10470926	  799.0	  563.6	 5767.0	...
10470927	  798.9	  563.7	 5770.0	...
10470928	  798.6	  562.5	 5774.0	...
10470929	  798.4	  561.2	 5778.0	...
10470930	  798.4	  560.6	 5776.0	...
10470931	  798.6	  561.4	 5771.0	...
10470932	  798.6	  562.0	 5775.0	...
10470933	  798.3	  562.0	 5783.0	...
10470934	  797.7	  561.8	 5791.0	...
10470935	  797.3	  561.4	 5792.0	...
10470936	  797.3	  560.8	 5792.0	...
10470937	  797.9	  560.2	 5791.0	...
10470938	  798.4	  559.8	 5789.0	...
10470939	  798.4	  560.1	 5783.0	...
10470940	  798.0	  560.6	 5780.0	...
10470941	  797.6	  561.2	 5776.0	...
10470942	  797.3	  561.6	 5775.0	...
10470943	  797.3	  562.4	 5779.0	...
10470944	  797.3	  563.0	 5783.0	...
10470945	  797.4	  563.6	 5787.0	...
10470946	  797.5	  563.8	 5790.0	...
10470947	  797.6	  562.8	 5794.0	...
10470948	  797.1	  561.8	 5796.0	...
10470949	  796.2	  560.5	 5796.0	...
EFIX R   10469870	10470949	1080	  788.1	  568.1	   5721
SSACC R  10470950
10470950	  794.6	  560.5	 5796.0	...
10470951	  792.0	  560.7	 5797.0	...
10470952	  789.4	  561.3	 5799.0	...
10470953	  786.2	  562.0	 5799.0	...
10470954	  784.4	  561.5	 5799.0	...
10470955	  782.7	  560.9	 5797.0	...
10470956	  782.2	  560.1	 5795.0	...
10470957	  781.1	  560.3	 5799.0	...
ESACC R  10470950	10470957	8	  794.6	  560.5	  781.1	  560.3	   0.29	     41
SFIX R   10470958
10470958	  778.8	  560.6	 5805.0	...
10470959	  776.6	  560.0	 5811.0	...
10470960	  775.1	  558.5	 5810.0	...
10470961	  775.5	  556.8	 5807.0	...
10470962	  775.9	  555.8	 5806.0	...
10470963	  776.6	  555.5	 5806.0	...
10470964	  776.8	  555.5	 5807.0	...
10470965	  777.1	  555.6	 5804.0	...
10470966	  777.2	  555.8	 5802.0	...
10470967	  777.4	  555.9	 5800.0	...
10470968	  777.5	  557.3	 5799.0	...
10470969	  777.6	  558.8	 5797.0	...
10470970	  777.5	  559.3	 5795.0	...
10470971	  777.5	  558.5	 5791.0	...
10470972	  777.6	  557.3	 5788.0	...
10470973	  777.8	  557.0	 5785.0	...
10470974	  777.7	  557.9	 5789.0	...
10470975	  777.6	  559.1	 5793.0	...
10470976	  777.9	  559.3	 5786.0	...
10470977	  778.2	  558.4	 5775.0	...
10470978	  778.2	  557.2	 5765.0	...
10470979	  777.9	  556.8	 5766.0	...
10470980	  777.8	  556.6	 5765.0	...
10470981	  778.2	  556.8	 5765.0	...
10470982	  778.7	  556.9	 5764.0	...
10470983	  779.1	  556.8	 5766.0	...
10470984	  780.1	  556.6	 5768.0	...
10470985	  780.9	  556.5	 5768.0	...
10470986	  781.6	  556.4	 5767.0	...
10470987	  781.5	  555.8	 5767.0	...
10470988	  781.4	  555.2	 5768.0	...
10470989	  781.0	  555.1	 5769.0	...
10470990	  780.5	  555.6	 5770.0	...
10470991	  780.6	  556.0	 5768.0	...
10470992	  781.0	  556.0	 5762.0	...
10470993	  781.4	  556.3	 5755.0	...
10470994	  781.5	  556.9	 5751.0	...
10470995	  781.6	  558.0	 5747.0	...
10470996	  781.8	  558.7	 5744.0	...
10470997	  781.9	  558.2	 5741.0	...
10470998	  781.9	  557.2	 5745.0	...
10470999	  781.6	  558.0	 5757.0	...
10471000	  781.3	  559.8	 5768.0	...
10471001	  780.6	  561.0	 5771.0	...
10471002	  780.3	  561.1	 5763.0	...
10471003	  781.3	  561.0	 5755.0	...
10471004	  782.6	  561.0	 5749.0	...
10471005	  784.0	  560.3	 5748.0	...
10471006	  784.0	  559.2	 5747.0	...
10471007	  782.9	  558.3	 5750.0	...
10471008	  781.5	  557.4	 5752.0	...
10471009	  780.2	  557.2	 5757.0	...
10471010	  780.3	  557.2	 5760.0	...
10471011	  780.5	  556.9	 5760.0	...
10471012	  780.5	  556.7	 5751.0	...
10471013	  780.4	  557.0	 5743.0	...
10471014	  781.2	  557.4	 5733.0	...
10471015	  782.1	  557.7	 5729.0	...
10471016	  782.9	  557.4	 5725.0	...
10471017	  783.1	  557.1	 5726.0	...
10471018	  783.6	  556.9	 5732.0	...
10471019	  784.1	  556.3	 5737.0	...
10471020	  783.4	  555.9	 5742.0	...
MSG	10471021 0000 _ Number Off
10471021	  782.9	  557.1	 5742.0	...
10471022	  782.3	  558.7	 5740.0	...
10471023	  782.6	  559.7	 5738.0	...
10471024	  782.3	  558.7	 5736.0	...
10471025	  781.8	  557.8	 5739.0	...
10471026	  781.4	  557.6	 5742.0	...
10471027	  781.0	  557.9	 5744.0	...
10471028	  780.9	  557.7	 5747.0	...
10471029	  780.7	  557.2	 5750.0	...
10471030	  782.5	  556.5	 5754.0	...
10471031	  784.4	  556.0	 5749.0	...
10471032	  786.2	  555.3	 5742.0	...
10471033	  786.0	  555.0	 5736.0	...
10471034	  784.5	  555.1	 5744.0	...
10471035	  783.0	  555.2	 5753.0	...
10471036	  781.5	  555.3	 5756.0	...
10471037	  781.3	  555.3	 5751.0	...
10471038	  781.9	  555.4	 5746.0	...
10471039	  782.8	  555.7	 5745.0	...
10471040	  783.6	  556.0	 5743.0	...
10471041	  783.4	  556.3	 5745.0	...
10471042	  783.1	  556.6	 5750.0	...
10471043	  783.5	  556.7	 5754.0	...
10471044	  783.8	  556.0	 5750.0	...
10471045	  783.9	  555.3	 5744.0	...
10471046	  783.2	  554.7	 5739.0	...
10471047	  782.9	  555.3	 5739.0	...
10471048	  782.9	  556.5	 5739.0	...
10471049	  783.3	  557.5	 5739.0	...
10471050	  783.5	  558.0	 5734.0	...
10471051	  783.6	  558.0	 5730.0	...
10471052	  783.3	  557.9	 5725.0	...
10471053	  783.1	  557.4	 5725.0	...
10471054	  783.1	  557.1	 5726.0	...
10471055	  782.9	  557.0	 5727.0	...
10471056	  782.7	  557.2	 5728.0	...
10471057	  782.4	  557.3	 5727.0	...
10471058	  782.3	  557.3	 5727.0	...
10471059	  782.3	  557.4	 5729.0	...
10471060	  782.4	  557.4	 5730.0	...
10471061	  782.3	  557.4	 5731.0	...
10471062	  781.9	  557.5	 5730.0	...
10471063	  781.6	  557.7	 5728.0	...
10471064	  782.5	  557.1	 5724.0	...
10471065	  783.6	  556.7	 5720.0	...
10471066	  784.7	  556.3	 5717.0	...
10471067	  784.8	  557.2	 5717.0	...
10471068	  784.9	  558.2	 5715.0	...
10471069	  785.7	  559.1	 5713.0	...
10471070	  786.4	  559.3	 5713.0	...
10471071	  787.5	  558.7	 5715.0	...
10471072	  787.9	  558.2	 5710.0	...
10471073	  788.2	  557.1	 5704.0	...
10471074	  788.2	  556.3	 5698.0	...
10471075	  788.0	  555.6	 5701.0	...
10471076	  787.9	  555.4	 5708.0	...
10471077	  786.2	  555.1	 5715.0	...
10471078	  785.0	  554.7	 5719.0	...
10471079	  784.0	  554.7	 5718.0	...
10471080	  784.6	  554.9	 5716.0	...
10471081	  784.7	  554.9	 5713.0	...
10471082	  784.6	  554.8	 5711.0	...
10471083	  784.4	  554.4	 5709.0	...
10471084	  784.4	  554.0	 5708.0	...
10471085	  784.5	  553.5	 5708.0	...
10471086	  785.1	  553.2	 5701.0	...
10471087	  785.6	  553.2	 5695.0	...
10471088	  785.2	  555.2	 5691.0	...
10471089	  785.0	  557.1	 5706.0	...
10471090	  784.7	  559.0	 5721.0	...
10471091	  784.6	  559.0	 5732.0	...
10471092	  784.0	  559.1	 5730.0	...
10471093	  783.2	  559.3	 5727.0	...
10471094	  783.0	  559.6	 5724.0	...
10471095	  784.1	  559.5	 5721.0	...
10471096	  785.3	  558.8	 5717.0	...
10471097	  786.4	  558.3	 5710.0	...
10471098	  786.2	  558.0	 5703.0	...
10471099	  785.9	  557.6	 5701.0	...
10471100	  785.9	  556.9	 5706.0	...
10471101	  785.8	  556.3	 5710.0	...
10471102	  786.1	  556.4	 5712.0	...
10471103	  786.7	  556.5	 5709.0	...
10471104	  787.3	  556.6	 5699.0	...
10471105	  787.0	  557.7	 5688.0	...
10471106	  786.2	  559.0	 5693.0	...
10471107	  785.5	  559.9	 5706.0	...
10471108	  785.4	  559.4	 5717.0	...
10471109	  785.6	  558.5	 5712.0	...
10471110	  785.4	  557.8	 5707.0	...
10471111	  785.2	  557.4	 5704.0	...
10471112	  785.0	  557.5	 5705.0	...
10471113	  785.0	  557.5	 5710.0	...
10471114	  784.9	  557.6	 5715.0	...
10471115	  784.7	  557.6	 5718.0	...
10471116	  784.7	  557.0	 5718.0	...
10471117	  784.7	  556.4	 5717.0	...
10471118	  784.8	  555.7	 5715.0	...
10471119	  784.6	  555.0	 5712.0	...
10471120	  785.2	  554.2	 5709.0	...
10471121	  785.8	  553.9	 5705.0	...
10471122	  786.0	  554.3	 5703.0	...
10471123	  785.5	  554.7	 5706.0	...
10471124	  785.1	  555.2	 5710.0	...
10471125	  785.3	  555.7	 5714.0	...
10471126	  784.2	  556.4	 5717.0	...
10471127	  783.0	  557.9	 5722.0	...
10471128	  781.2	  559.7	 5728.0	...
10471129	  780.8	  560.6	 5731.0	...
10471130	  781.6	  559.8	 5725.0	...
10471131	  783.0	  558.9	 5718.0	...
10471132	  784.0	  558.7	 5712.0	...
10471133	  783.6	  558.9	 5713.0	...
10471134	  783.2	  559.1	 5714.0	...
10471135	  783.2	  558.5	 5717.0	...
10471136	  783.0	  557.4	 5720.0	...
10471137	  782.5	  556.3	 5723.0	...
10471138	  782.0	  555.8	 5723.0	...
10471139	  781.8	  555.9	 5722.0	...
10471140	  782.2	  556.1	 5723.0	...
10471141	  782.5	  556.8	 5723.0	...
10471142	  782.5	  557.3	 5720.0	...
10471143	  782.4	  557.7	 5717.0	...
10471144	  783.4	  557.0	 5714.0	...
10471145	  784.5	  556.3	 5715.0	...
10471146	  785.1	  556.3	 5716.0	...
10471147	  784.8	  556.9	 5715.0	...
10471148	  784.6	  557.8	 5713.0	...
10471149	  785.3	  558.0	 5711.0	...
10471150	  785.6	  557.2	 5709.0	...
10471151	  785.6	  556.2	 5709.0	...
10471152	  784.7	  555.3	 5710.0	...
10471153	  784.0	  555.6	 5711.0	...
10471154	  783.1	  555.9	 5712.0	...
10471155	  782.8	  556.2	 5710.0	...
10471156	  784.0	  555.4	 5707.0	...
10471157	  785.6	  554.8	 5711.0	...
10471158	  786.1	  554.4	 5716.0	...
10471159	  785.0	  555.3	 5721.0	...
10471160	  783.8	  556.0	 5723.0	...
10471161	  783.8	  557.3	 5727.0	...
10471162	  783.9	  558.1	 5726.0	...
10471163	  784.2	  558.9	 5721.0	...
10471164	  784.4	  558.9	 5716.0	...
10471165	  785.5	  558.8	 5715.0	...
10471166	  786.5	  558.2	 5712.0	...
10471167	  787.8	  557.2	 5708.0	...
10471168	  788.0	  556.3	 5707.0	...
10471169	  787.9	  556.0	 5709.0	...
10471170	  787.5	  556.2	 5711.0	...
10471171	  787.2	  556.3	 5714.0	...
10471172	  787.2	  556.3	 5715.0	...
10471173	  787.0	  556.3	 5718.0	...
10471174	  786.3	  557.4	 5719.0	...
10471175	  785.7	  558.4	 5719.0	...
10471176	  786.4	  558.9	 5706.0	...
10471177	  787.6	  558.0	 5693.0	...
10471178	  789.3	  556.3	 5682.0	...
10471179	  789.8	  555.1	 5681.0	...
10471180	  790.3	  554.2	 5679.0	...
10471181	  790.3	  554.0	 5679.0	...
10471182	  788.9	  554.2	 5682.0	...
10471183	  787.5	  554.6	 5687.0	...
10471184	  786.8	  555.0	 5691.0	...
10471185	  787.0	  555.2	 5695.0	...
10471186	  786.8	  555.3	 5696.0	...
10471187	  785.8	  556.3	 5698.0	...
10471188	  785.3	  557.4	 5698.0	...
10471189	  785.3	  559.0	 5699.0	...
10471190	  785.2	  559.6	 5700.0	...
10471191	  784.8	  558.5	 5702.0	...
10471192	  785.2	  556.7	 5703.0	...
10471193	  785.9	  555.4	 5704.0	...
10471194	  786.9	  556.7	 5701.0	...
10471195	  787.1	  558.0	 5699.0	...
10471196	  787.3	  558.6	 5697.0	...
10471197	  787.4	  558.5	 5698.0	...
10471198	  787.5	  558.5	 5697.0	...
10471199	  787.7	  559.3	 5695.0	...
10471200	  786.0	  560.4	 5701.0	...
10471201	  784.2	  561.2	 5707.0	...
10471202	  783.7	  560.9	 5713.0	...
10471203	  784.9	  560.1	 5708.0	...
10471204	  786.1	  558.7	 5702.0	...
10471205	  786.2	  557.6	 5696.0	...
10471206	  786.3	  556.7	 5694.0	...
10471207	  785.7	  558.6	 5700.0	...
10471208	  785.0	  560.5	 5707.0	...
10471209	  784.6	  560.4	 5707.0	...
10471210	  785.1	  558.4	 5700.0	...
10471211	  785.7	  556.4	 5693.0	...
10471212	  786.0	  556.9	 5691.0	...
10471213	  785.0	  558.1	 5694.0	...
10471214	  783.8	  559.9	 5703.0	...
10471215	  782.7	  561.1	 5713.0	...
10471216	  782.8	  561.0	 5715.0	...
10471217	  782.3	  560.1	 5712.0	...
10471218	  781.8	  559.2	 5718.0	...
10471219	  781.4	  559.0	 5727.0	...
MSG	10471220 0000 _ Number On
10471220	  782.1	  559.0	 5733.0	...
10471221	  782.8	  559.0	 5730.0	...
10471222	  782.5	  559.0	 5726.0	...
10471223	  781.6	  558.8	 5723.0	...
10471224	  782.0	  558.6	 5720.0	...
10471225	  783.2	  558.2	 5713.0	...
10471226	  784.6	  558.2	 5701.0	...
10471227	  784.6	  558.5	 5690.0	...
10471228	  784.6	  558.6	 5687.0	...
10471229	  784.5	  558.6	 5690.0	...
10471230	  784.5	  558.6	 5693.0	...
10471231	  784.6	  558.6	 5693.0	...
10471232	  784.3	  557.9	 5695.0	...
10471233	  783.9	  556.9	 5696.0	...
10471234	  783.6	  556.0	 5696.0	...
10471235	  783.6	  556.1	 5696.0	...
10471236	  783.9	  556.3	 5696.0	...
10471237	  784.3	  556.2	 5696.0	...
10471238	  784.7	  556.2	 5696.0	...
10471239	  784.3	  555.8	 5696.0	...
10471240	  783.7	  555.4	 5700.0	...
10471241	  783.3	  556.6	 5705.0	...
10471242	  783.4	  558.2	 5710.0	...
10471243	  783.6	  560.4	 5715.0	...
10471244	  783.6	  560.9	 5720.0	...
10471245	  783.7	  560.1	 5714.0	...
10471246	  783.9	  558.8	 5702.0	...
10471247	  784.1	  557.9	 5694.0	...
10471248	  784.3	  558.4	 5698.0	...
10471249	  784.6	  558.8	 5699.0	...
10471250	  785.0	  558.7	 5696.0	...
10471251	  785.3	  558.5	 5695.0	...
10471252	  785.3	  558.3	 5708.0	...
10471253	  784.1	  558.2	 5721.0	...
10471254	  782.8	  557.8	 5732.0	...
10471255	  781.5	  557.4	 5730.0	...
10471256	  783.0	  557.0	 5725.0	...
10471257	  784.6	  557.5	 5719.0	...
10471258	  785.9	  558.0	 5716.0	...
10471259	  785.7	  558.6	 5711.0	...
10471260	  785.2	  557.1	 5709.0	...
10471261	  785.0	  555.5	 5706.0	...
10471262	  784.7	  555.1	 5706.0	...
10471263	  784.7	  556.1	 5706.0	...
10471264	  784.8	  557.2	 5710.0	...
10471265	  784.6	  556.4	 5714.0	...
10471266	  784.2	  555.7	 5713.0	...
10471267	  784.0	  556.2	 5708.0	...
10471268	  782.5	  557.8	 5709.0	...
10471269	  781.0	  559.3	 5716.0	...
10471270	  781.6	  559.7	 5718.0	...
10471271	  784.0	  559.8	 5709.0	...
10471272	  786.3	  559.0	 5700.0	...
10471273	  786.3	  557.9	 5700.0	...
10471274	  786.1	  556.8	 5705.0	...
10471275	  784.5	  556.9	 5712.0	...
10471276	  783.0	  557.5	 5716.0	...
10471277	  781.4	  558.1	 5718.0	...
10471278	  781.2	  558.3	 5718.0	...
10471279	  780.9	  558.0	 5718.0	...
10471280	  780.6	  556.6	 5717.0	...
10471281	  780.3	  554.9	 5715.0	...
10471282	  780.2	  553.2	 5709.0	...
10471283	  780.3	  553.7	 5704.0	...
10471284	  781.1	  554.6	 5701.0	...
10471285	  781.2	  555.6	 5703.0	...
10471286	  780.5	  555.8	 5704.0	...
10471287	  779.1	  556.8	 5704.0	...
10471288	  778.3	  557.9	 5700.0	...
10471289	  778.4	  558.8	 5696.0	...
10471290	  778.9	  558.4	 5693.0	...
10471291	  780.4	  556.9	 5696.0	...
10471292	  781.6	  555.5	 5699.0	...
10471293	  782.5	  554.6	 5701.0	...
10471294	  782.6	  555.2	 5701.0	...
10471295	  782.8	  555.6	 5700.0	...
10471296	  782.9	  555.8	 5698.0	...
10471297	  781.8	  555.6	 5701.0	...
10471298	  780.5	  555.8	 5705.0	...
10471299	  779.3	  556.5	 5709.0	...
10471300	  779.4	  557.1	 5712.0	...
10471301	  779.4	  557.5	 5715.0	...
10471302	  779.2	  557.7	 5717.0	...
10471303	  778.9	  557.8	 5715.0	...
10471304	  778.7	  557.8	 5707.0	...
10471305	  778.9	  557.6	 5701.0	...
10471306	  778.6	  557.5	 5696.0	...
10471307	  778.1	  557.0	 5696.0	...
10471308	  777.7	  556.7	 5696.0	...
10471309	  778.1	  556.4	 5694.0	...
10471310	  780.2	  556.5	 5683.0	...
10471311	  782.1	  556.5	 5671.0	...
10471312	  783.8	  555.7	 5661.0	...
10471313	  783.7	  554.9	 5660.0	...
10471314	  782.1	  554.8	 5664.0	...
10471315	  780.5	  555.3	 5667.0	...
10471316	  779.4	  556.7	 5669.0	...
10471317	  780.1	  557.4	 5668.0	...
10471318	  782.0	  558.1	 5662.0	...
10471319	  783.5	  558.0	 5660.0	...
10471320	  784.7	  557.8	 5659.0	...
10471321	  784.7	  557.9	 5661.0	...
10471322	  784.8	  557.8	 5661.0	...
10471323	  784.9	  558.4	 5660.0	...
10471324	  785.0	  559.0	 5660.0	...
10471325	  785.1	  559.7	 5663.0	...
10471326	  784.9	  559.9	 5666.0	...
10471327	  784.5	  559.6	 5667.0	...
10471328	  784.3	  558.1	 5665.0	...
10471329	  784.5	  556.5	 5663.0	...
10471330	  784.8	  555.4	 5654.0	...
10471331	  784.8	  555.4	 5645.0	...
10471332	  784.5	  555.4	 5636.0	...
10471333	  784.2	  555.7	 5635.0	...
10471334	  783.8	  556.2	 5642.0	...
10471335	  783.6	  556.7	 5648.0	...
10471336	  783.7	  557.0	 5654.0	...
10471337	  784.0	  557.0	 5652.0	...
10471338	  783.5	  557.1	 5650.0	...
10471339	  783.6	  557.1	 5646.0	...
10471340	  783.8	  557.4	 5644.0	...
10471341	  783.3	  557.8	 5641.0	...
10471342	  782.4	  558.2	 5642.0	...
10471343	  781.7	  559.1	 5643.0	...
10471344	  782.2	  559.9	 5644.0	...
10471345	  782.6	  559.8	 5645.0	...
10471346	  783.1	  558.9	 5643.0	...
10471347	  783.9	  557.9	 5641.0	...
10471348	  784.7	  557.8	 5640.0	...
10471349	  785.2	  557.7	 5640.0	...
10471350	  785.3	  557.7	 5640.0	...
10471351	  784.8	  558.6	 5640.0	...
10471352	  784.3	  559.4	 5638.0	...
10471353	  783.6	  559.5	 5638.0	...
10471354	  783.5	  558.7	 5637.0	...
10471355	  784.5	  557.8	 5633.0	...
10471356	  785.6	  557.7	 5629.0	...
10471357	  785.6	  558.0	 5624.0	...
10471358	  784.6	  558.4	 5624.0	...
10471359	  783.5	  558.7	 5624.0	...
10471360	  783.4	  558.9	 5624.0	...
10471361	  783.1	  559.1	 5625.0	...
10471362	  783.1	  559.7	 5626.0	...
10471363	  783.1	  560.2	 5626.0	...
10471364	  783.2	  560.5	 5630.0	...
10471365	  783.5	  560.3	 5635.0	...
10471366	  783.8	  560.2	 5640.0	...
10471367	  784.0	  560.2	 5641.0	...
10471368	  783.6	  560.2	 5640.0	...
10471369	  783.3	  560.1	 5639.0	...
10471370	  783.5	  560.2	 5638.0	...
10471371	  784.0	  560.2	 5633.0	...
10471372	  784.4	  560.1	 5630.0	...
10471373	  784.5	  559.9	 5628.0	...
10471374	  784.4	  559.3	 5631.0	...
10471375	  784.4	  558.8	 5631.0	...
10471376	  784.1	  558.0	 5628.0	...
10471377	  783.8	  557.7	 5625.0	...
10471378	  783.6	  557.3	 5623.0	...
10471379	  783.0	  557.2	 5618.0	...
10471380	  782.7	  558.9	 5613.0	...
10471381	  782.8	  560.6	 5611.0	...
10471382	  783.9	  562.1	 5614.0	...
10471383	  784.7	  561.9	 5621.0	...
10471384	  785.4	  562.2	 5624.0	...
10471385	  785.7	  562.6	 5623.0	...
10471386	  786.0	  561.8	 5619.0	...
10471387	  785.9	  560.4	 5615.0	...
10471388	  785.7	  559.1	 5616.0	...
10471389	  785.7	  559.0	 5616.0	...
10471390	  786.0	  558.8	 5608.0	...
10471391	  786.4	  558.6	 5599.0	...
10471392	  786.1	  558.9	 5597.0	...
10471393	  785.8	  559.6	 5606.0	...
10471394	  785.6	  561.0	 5616.0	...
10471395	  784.9	  562.0	 5620.0	...
10471396	  783.7	  562.4	 5621.0	...
10471397	  782.7	  561.7	 5622.0	...
10471398	  783.2	  560.9	 5623.0	...
10471399	  784.3	  560.8	 5618.0	...
10471400	  785.2	  561.8	 5616.0	...
10471401	  785.7	  562.6	 5615.0	...
10471402	  785.7	  562.9	 5605.0	...
10471403	  786.6	  562.2	 5593.0	...
10471404	  787.6	  561.8	 5581.0	...
10471405	  788.6	  561.7	 5583.0	...
10471406	  788.5	  562.0	 5588.0	...
10471407	  788.2	  562.0	 5595.0	...
10471408	  787.9	  561.9	 5599.0	...
10471409	  787.7	  561.8	 5602.0	...
10471410	  788.2	  561.6	 5603.0	...
10471411	  788.5	  560.4	 5604.0	...
10471412	  788.7	  559.3	 5605.0	...
10471413	  788.0	  559.1	 5604.0	...
10471414	  787.6	  559.8	 5602.0	...
10471415	  787.3	  560.6	 5601.0	...
10471416	  787.5	  560.8	 5601.0	...
10471417	  787.0	  561.1	 5601.0	...
10471418	  786.7	  561.3	 5601.0	...
10471419	  786.4	  562.1	 5600.0	...
10471420	  786.7	  562.8	 5599.0	...
10471421	  786.8	  563.6	 5599.0	...
10471422	  786.7	  563.4	 5599.0	...
10471423	  785.7	  563.3	 5600.0	...
10471424	  784.6	  562.7	 5603.0	...
10471425	  783.7	  562.2	 5607.0	...
10471426	  783.8	  562.0	 5610.0	...
10471427	  783.8	  562.1	 5612.0	...
10471428	  783.7	  562.1	 5614.0	...
10471429	  783.5	  561.2	 5614.0	...
10471430	  783.2	  560.3	 5614.0	...
10471431	  783.8	  560.3	 5613.0	...
10471432	  784.6	  561.0	 5613.0	...
10471433	  785.4	  561.7	 5607.0	...
10471434	  785.2	  561.8	 5602.0	...
10471435	  785.1	  562.5	 5595.0	...
10471436	  785.1	  563.0	 5590.0	...
10471437	  785.3	  563.4	 5585.0	...
10471438	  785.6	  563.2	 5589.0	...
10471439	  785.8	  563.1	 5596.0	...
10471440	  785.2	  563.0	 5603.0	...
10471441	  784.2	  562.9	 5604.0	...
10471442	  783.3	  562.9	 5602.0	...
10471443	  783.6	  562.8	 5599.0	...
10471444	  784.2	  562.6	 5595.0	...
10471445	  784.8	  561.8	 5593.0	...
10471446	  784.6	  561.1	 5591.0	...
10471447	  784.8	  560.3	 5582.0	...
10471448	  785.4	  561.7	 5572.0	...
10471449	  786.6	  563.2	 5566.0	...
10471450	  787.6	  564.7	 5568.0	...
10471451	  787.8	  564.6	 5572.0	...
10471452	  787.4	  564.6	 5573.0	...
10471453	  787.5	  564.6	 5575.0	...
10471454	  787.9	  563.1	 5575.0	...
10471455	  788.2	  561.5	 5572.0	...
10471456	  786.9	  560.2	 5569.0	...
10471457	  785.7	  560.2	 5565.0	...
10471458	  785.4	  560.4	 5566.0	...
10471459	  786.2	  560.8	 5566.0	...
10471460	  787.3	  561.1	 5566.0	...
10471461	  787.5	  561.2	 5566.0	...
10471462	  787.7	  561.1	 5565.0	...
10471463	  787.2	  561.1	 5565.0	...
10471464	  787.0	  561.0	 5564.0	...
10471465	  786.7	  560.9	 5564.0	...
10471466	  786.9	  560.8	 5565.0	...
10471467	  787.1	  561.0	 5566.0	...
10471468	  787.5	  561.0	 5560.0	...
10471469	  787.1	  560.9	 5552.0	...
10471470	  787.0	  561.3	 5551.0	...
10471471	  786.9	  561.8	 5557.0	...
10471472	  788.2	  562.1	 5564.0	...
10471473	  788.8	  561.8	 5562.0	...
10471474	  788.9	  561.3	 5557.0	...
10471475	  788.9	  560.8	 5552.0	...
10471476	  789.1	  560.1	 5548.0	...
10471477	  789.4	  559.7	 5550.0	...
10471478	  789.4	  560.5	 5552.0	...
10471479	  789.5	  561.8	 5542.0	...
10471480	  789.8	  563.3	 5531.0	...
10471481	  790.0	  563.7	 5526.0	...
10471482	  790.0	  562.9	 5532.0	...
10471483	  789.8	  561.3	 5538.0	...
10471484	  789.4	  559.9	 5539.0	...
10471485	  789.2	  559.4	 5541.0	...
10471486	  788.9	  559.4	 5542.0	...
10471487	  788.9	  561.1	 5540.0	...
10471488	  788.9	  562.7	 5537.0	...
10471489	  789.9	  564.3	 5529.0	...
10471490	  790.1	  564.0	 5524.0	...
10471491	  790.1	  562.1	 5519.0	...
10471492	  789.6	  560.3	 5520.0	...
10471493	  790.1	  559.9	 5520.0	...
10471494	  790.9	  560.7	 5520.0	...
10471495	  791.5	  561.5	 5522.0	...
10471496	  791.6	  561.2	 5525.0	...
10471497	  791.3	  561.2	 5529.0	...
10471498	  791.1	  560.7	 5534.0	...
10471499	  791.0	  560.0	 5536.0	...
10471500	  791.7	  560.2	 5532.0	...
10471501	  792.3	  561.1	 5526.0	...
10471502	  792.7	  562.1	 5520.0	...
10471503	  792.8	  561.3	 5517.0	...
10471504	  793.1	  560.4	 5513.0	...
10471505	  792.2	  559.5	 5517.0	...
10471506	  791.1	  559.2	 5524.0	...
10471507	  790.1	  558.9	 5530.0	...
10471508	  791.0	  559.9	 5531.0	...
10471509	  792.7	  561.0	 5531.0	...
10471510	  794.2	  561.3	 5525.0	...
10471511	  795.0	  560.3	 5518.0	...
10471512	  795.0	  559.9	 5512.0	...
10471513	  794.0	  560.7	 5515.0	...
10471514	  793.0	  561.6	 5518.0	...
10471515	  791.6	  562.5	 5524.0	...
10471516	  791.2	  562.9	 5527.0	...
10471517	  790.4	  562.0	 5530.0	...
10471518	  789.7	  560.9	 5531.0	...
10471519	  789.7	  560.9	 5532.0	...
10471520	  790.2	  562.0	 5533.0	...
10471521	  790.7	  561.9	 5531.0	...
10471522	  791.8	  560.6	 5526.0	...
10471523	  792.8	  559.2	 5522.0	...
10471524	  794.1	  559.0	 5519.0	...
10471525	  794.3	  559.0	 5511.0	...
10471526	  794.2	  559.1	 5505.0	...
10471527	  794.1	  559.4	 5497.0	...
10471528	  793.9	  559.7	 5496.0	...
10471529	  793.7	  560.1	 5495.0	...
10471530	  793.3	  560.4	 5490.0	...
10471531	  793.8	  560.0	 5488.0	...
10471532	  794.8	  559.7	 5487.0	...
MSG	10471533 0000 _ Number Off
10471533	  796.0	  559.2	 5490.0	...
10471534	  796.4	  559.5	 5492.0	...
10471535	  795.3	  559.8	 5494.0	...
10471536	  793.8	  560.1	 5496.0	...
10471537	  793.1	  560.0	 5490.0	...
10471538	  793.1	  559.8	 5482.0	...
10471539	  793.1	  559.8	 5476.0	...
10471540	  792.7	  560.0	 5479.0	...
10471541	  793.1	  560.0	 5484.0	...
10471542	  793.6	  560.2	 5487.0	...
10471543	  793.8	  560.5	 5485.0	...
10471544	  793.7	  559.4	 5481.0	...
10471545	  793.4	  558.0	 5476.0	...
10471546	  793.4	  558.0	 5471.0	...
10471547	  794.0	  559.3	 5465.0	...
10471548	  795.3	  560.4	 5463.0	...
10471549	  796.5	  559.9	 5464.0	...
10471550	  795.9	  559.7	 5467.0	...
10471551	  794.6	  559.9	 5468.0	...
10471552	  793.9	  560.2	 5467.0	...
10471553	  794.4	  560.4	 5472.0	...
10471554	  795.3	  560.4	 5477.0	...
10471555	  795.6	  560.4	 5485.0	...
10471556	  795.6	  560.2	 5489.0	...
10471557	  795.1	  560.2	 5491.0	...
10471558	  794.2	  560.1	 5488.0	...
10471559	  793.4	  560.3	 5486.0	...
10471560	  792.8	  559.7	 5485.0	...
10471561	  792.1	  558.6	 5486.0	...
10471562	  791.7	  557.4	 5487.0	...
10471563	  792.6	  556.6	 5486.0	...
10471564	  793.9	  556.5	 5481.0	...
10471565	  795.2	  556.4	 5467.0	...
10471566	  794.6	  556.6	 5454.0	...
10471567	  793.4	  556.9	 5446.0	...
10471568	  792.3	  557.1	 5444.0	...
10471569	  792.3	  557.3	 5443.0	...
10471570	  793.0	  557.5	 5441.0	...
10471571	  793.8	  557.6	 5441.0	...
10471572	  794.6	  558.3	 5440.0	...
10471573	  795.2	  559.4	 5438.0	...
10471574	  795.8	  560.6	 5439.0	...
10471575	  796.5	  559.9	 5440.0	...
10471576	  797.0	  558.8	 5440.0	...
10471577	  797.5	  557.6	 5439.0	...
10471578	  797.4	  557.6	 5438.0	...
10471579	  797.4	  557.7	 5440.0	...
10471580	  796.9	  558.0	 5443.0	...
10471581	  796.5	  558.0	 5446.0	...
10471582	  796.0	  557.7	 5448.0	...
10471583	  795.8	  557.4	 5449.0	...
10471584	  795.5	  557.4	 5451.0	...
10471585	  796.1	  557.3	 5448.0	...
10471586	  796.8	  557.1	 5444.0	...
10471587	  797.3	  557.1	 5441.0	...
10471588	  796.3	  557.3	 5440.0	...
10471589	  795.6	  557.3	 5437.0	...
10471590	  795.0	  556.8	 5433.0	...
10471591	  794.9	  556.3	 5430.0	...
10471592	  795.0	  556.0	 5426.0	...
10471593	  796.2	  556.2	 5424.0	...
10471594	  797.4	  556.3	 5422.0	...
10471595	  798.1	  556.4	 5424.0	...
10471596	  797.5	  556.7	 5427.0	...
10471597	  796.8	  557.1	 5430.0	...
10471598	  796.5	  557.3	 5430.0	...
10471599	  796.2	  557.3	 5430.0	...
10471600	  796.3	  557.2	 5430.0	...
10471601	  796.5	  557.8	 5431.0	...
10471602	  796.7	  558.4	 5434.0	...
10471603	  796.7	  558.5	 5436.0	...
10471604	  796.4	  557.7	 5439.0	...
10471605	  795.4	  556.6	 5438.0	...
10471606	  794.4	  555.6	 5435.0	...
10471607	  793.9	  555.0	 5426.0	...
10471608	  794.4	  554.8	 5418.0	...
10471609	  795.9	  554.8	 5413.0	...
10471610	  797.2	  554.8	 5410.0	...
10471611	  799.1	  554.6	 5406.0	...
10471612	  800.0	  554.7	 5402.0	...
10471613	  800.4	  554.7	 5401.0	...
10471614	  799.8	  554.8	 5401.0	...
10471615	  799.2	  554.8	 5401.0	...
10471616	  798.9	  554.9	 5401.0	...
10471617	  798.8	  555.0	 5400.0	...
10471618	  798.6	  554.4	 5399.0	...
10471619	  798.3	  554.2	 5398.0	...
10471620	  798.3	  554.1	 5398.0	...
10471621	  798.7	  554.6	 5396.0	...
10471622	  799.0	  554.8	 5394.0	...
10471623	  799.4	  554.8	 5392.0	...
10471624	  799.5	  555.1	 5391.0	...
10471625	  798.3	  555.5	 5390.0	...
10471626	  796.9	  554.9	 5390.0	...
10471627	  795.5	  554.0	 5391.0	...
10471628	  795.4	  553.0	 5392.0	...
10471629	  796.8	  552.8	 5390.0	...
10471630	  798.2	  552.9	 5386.0	...
10471631	  799.6	  553.2	 5382.0	...
10471632	  799.6	  553.7	 5387.0	...
10471633	  799.5	  553.5	 5393.0	...
10471634	  799.3	  553.1	 5400.0	...
10471635	  798.9	  553.0	 5401.0	...
10471636	  798.6	  553.3	 5401.0	...
10471637	  798.5	  553.5	 5399.0	...
10471638	  798.4	  553.3	 5397.0	...
10471639	  798.4	  553.1	 5396.0	...
10471640	  798.6	  552.8	 5395.0	...
10471641	  798.8	  552.7	 5397.0	...
10471642	  799.8	  552.7	 5400.0	...
10471643	  800.5	  553.4	 5385.0	...
10471644	  801.1	  554.0	 5369.0	...
10471645	  800.4	  553.3	 5354.0	...
10471646	  799.2	  552.4	 5366.0	...
10471647	  798.2	  552.2	 5378.0	...
10471648	  797.6	  553.0	 5389.0	...
10471649	  797.8	  553.8	 5389.0	...
10471650	  798.2	  553.7	 5388.0	...
10471651	  799.7	  553.4	 5382.0	...
10471652	  801.1	  553.4	 5378.0	...
10471653	  801.8	  553.6	 5376.0	...
10471654	  801.2	  553.5	 5378.0	...
10471655	  799.7	  553.6	 5377.0	...
10471656	  798.6	  553.6	 5375.0	...
10471657	  798.3	  554.5	 5375.0	...
10471658	  798.8	  554.9	 5375.0	...
10471659	  799.2	  554.8	 5375.0	...
10471660	  799.3	  554.4	 5375.0	...
10471661	  799.3	  554.0	 5380.0	...
10471662	  799.7	  553.5	 5385.0	...
10471663	  799.9	  552.8	 5388.0	...
10471664	  800.6	  552.0	 5384.0	...
10471665	  801.1	  552.3	 5379.0	...
10471666	  800.3	  552.7	 5377.0	...
10471667	  799.0	  553.2	 5372.0	...
10471668	  798.2	  553.4	 5368.0	...
10471669	  798.8	  553.0	 5364.0	...
10471670	  799.5	  552.7	 5365.0	...
10471671	  799.7	  552.5	 5366.0	...
10471672	  800.1	  552.6	 5366.0	...
10471673	  800.5	  552.1	 5363.0	...
10471674	  800.7	  551.7	 5363.0	...
10471675	  800.4	  551.4	 5363.0	...
10471676	  800.1	  551.5	 5365.0	...
10471677	  799.9	  551.5	 5363.0	...
10471678	  800.0	  551.4	 5358.0	...
10471679	  800.3	  551.7	 5352.0	...
10471680	  800.8	  552.0	 5347.0	...
10471681	  801.1	  552.4	 5348.0	...
10471682	  801.2	  552.1	 5352.0	...
10471683	  800.9	  551.6	 5356.0	...
10471684	  799.9	  551.2	 5355.0	...
10471685	  799.0	  551.1	 5353.0	...
10471686	  798.5	  551.6	 5351.0	...
10471687	  798.7	  551.9	 5353.0	...
10471688	  798.3	  552.2	 5357.0	...
10471689	  797.6	  552.1	 5360.0	...
10471690	  796.7	  552.0	 5359.0	...
10471691	  796.5	  552.2	 5359.0	...
10471692	  797.7	  552.1	 5355.0	...
10471693	  799.3	  552.9	 5352.0	...
10471694	  800.6	  553.5	 5348.0	...
10471695	  800.4	  554.5	 5338.0	...
10471696	  800.1	  554.6	 5329.0	...
10471697	  800.0	  554.5	 5321.0	...
10471698	  800.0	  554.0	 5323.0	...
10471699	  800.0	  553.5	 5324.0	...
10471700	  800.1	  553.3	 5328.0	...
10471701	  800.1	  552.7	 5332.0	...
10471702	  800.2	  552.3	 5335.0	...
10471703	  800.3	  552.0	 5333.0	...
10471704	  800.3	  551.6	 5328.0	...
10471705	  800.3	  551.4	 5318.0	...
10471706	  801.0	  551.2	 5309.0	...
10471707	  801.8	  551.3	 5301.0	...
10471708	  802.5	  551.3	 5300.0	...
10471709	  801.7	  551.4	 5307.0	...
10471710	  801.0	  551.5	 5315.0	...
10471711	  800.5	  551.4	 5326.0	...
10471712	  801.1	  551.1	 5327.0	...
10471713	  801.6	  551.1	 5329.0	...
10471714	  801.8	  551.3	 5329.0	...
10471715	  800.9	  551.7	 5327.0	...
10471716	  800.0	  551.4	 5325.0	...
10471717	  799.3	  550.8	 5323.0	...
10471718	  799.3	  550.0	 5321.0	...
10471719	  799.4	  549.5	 5312.0	...
10471720	  799.5	  549.2	 5304.0	...
10471721	  799.6	  548.8	 5298.0	...
10471722	  799.5	  549.5	 5300.0	...
10471723	  799.2	  550.3	 5303.0	...
10471724	  799.7	  550.3	 5305.0	...
10471725	  799.9	  549.6	 5304.0	...
10471726	  799.8	  550.1	 5301.0	...
10471727	  798.7	  551.4	 5299.0	...
10471728	  799.3	  552.6	 5301.0	...
10471729	  800.4	  552.8	 5303.0	...
10471730	  801.7	  553.1	 5302.0	...
10471731	  802.2	  552.9	 5300.0	...
10471732	  802.7	  552.3	 5296.0	...
10471733	  802.9	  551.5	 5292.0	...
10471734	  802.9	  551.2	 5289.0	...
10471735	  802.7	  551.0	 5288.0	...
10471736	  802.4	  551.1	 5285.0	...
10471737	  802.3	  551.2	 5275.0	...
10471738	  802.4	  551.2	 5264.0	...
10471739	  802.2	  551.7	 5259.0	...
10471740	  801.7	  552.2	 5261.0	...
10471741	  801.3	  552.6	 5263.0	...
10471742	  801.0	  552.6	 5264.0	...
10471743	  800.8	  552.7	 5264.0	...
10471744	  800.3	  552.8	 5266.0	...
MSG	10471745 0000 _ Number On
10471745	  799.7	  552.1	 5267.0	...
10471746	  799.4	  551.3	 5265.0	...
10471747	  801.6	  550.1	 5260.0	...
10471748	  803.9	  549.9	 5255.0	...
10471749	  805.6	  549.9	 5251.0	...
10471750	  804.6	  550.3	 5248.0	...
10471751	  803.5	  550.4	 5248.0	...
10471752	  803.1	  550.6	 5249.0	...
10471753	  802.9	  550.7	 5246.0	...
10471754	  802.5	  550.9	 5241.0	...
10471755	  802.1	  550.9	 5236.0	...
10471756	  801.9	  550.9	 5234.0	...
10471757	  802.7	  550.7	 5230.0	...
10471758	  803.4	  550.5	 5224.0	...
10471759	  803.8	  550.3	 5223.0	...
10471760	  803.4	  550.4	 5223.0	...
10471761	  802.9	  550.6	 5223.0	...
10471762	  802.8	  550.8	 5223.0	...
10471763	  802.8	  550.9	 5224.0	...
10471764	  803.0	  550.2	 5225.0	...
10471765	  803.1	  549.4	 5221.0	...
10471766	  803.0	  548.9	 5218.0	...
10471767	  802.3	  549.6	 5218.0	...
10471768	  801.7	  550.2	 5221.0	...
10471769	  802.1	  549.8	 5218.0	...
10471770	  803.1	  549.3	 5213.0	...
10471771	  803.4	  548.8	 5207.0	...
10471772	  802.8	  549.2	 5208.0	...
10471773	  802.3	  549.2	 5209.0	...
10471774	  802.5	  548.8	 5211.0	...
10471775	  802.8	  548.4	 5203.0	...
10471776	  802.4	  548.2	 5194.0	...
10471777	  802.0	  548.5	 5187.0	...
10471778	  802.3	  549.4	 5191.0	...
10471779	  803.6	  550.2	 5195.0	...
10471780	  804.9	  550.8	 5188.0	...
10471781	  805.6	  550.8	 5180.0	...
10471782	  805.9	  550.8	 5176.0	...
10471783	  806.2	  550.3	 5181.0	...
10471784	  805.8	  550.3	 5187.0	...
10471785	  805.3	  550.6	 5189.0	...
10471786	  805.2	  551.3	 5191.0	...
10471787	  805.5	  550.6	 5189.0	...
10471788	  805.2	  549.8	 5188.0	...
10471789	  804.7	  548.9	 5187.0	...
10471790	  804.8	  548.9	 5187.0	...
10471791	  805.0	  549.0	 5179.0	...
10471792	  805.1	  549.1	 5171.0	...
10471793	  805.1	  549.2	 5165.0	...
10471794	  805.1	  549.3	 5168.0	...
10471795	  805.0	  549.3	 5171.0	...
10471796	  804.8	  549.2	 5171.0	...
10471797	  804.9	  548.8	 5166.0	...
10471798	  805.8	  548.5	 5159.0	...
10471799	  806.8	  548.8	 5151.0	...
10471800	  807.2	  549.3	 5149.0	...
10471801	  807.0	  549.9	 5150.0	...
10471802	  806.7	  549.6	 5151.0	...
10471803	  806.7	  549.2	 5151.0	...
10471804	  805.6	  548.4	 5152.0	...
10471805	  804.5	  547.6	 5153.0	...
10471806	  804.5	  546.8	 5153.0	...
10471807	  805.6	  547.0	 5154.0	...
10471808	  805.8	  548.6	 5154.0	...
10471809	  805.1	  550.3	 5152.0	...
10471810	  804.7	  551.0	 5150.0	...
10471811	  805.7	  550.3	 5150.0	...
10471812	  806.8	  550.2	 5151.0	...
10471813	  807.7	  550.5	 5150.0	...
10471814	  808.0	  549.9	 5143.0	...
10471815	  808.3	  548.8	 5135.0	...
10471816	  807.5	  547.8	 5127.0	...
10471817	  806.7	  548.0	 5125.0	...
10471818	  806.3	  548.1	 5126.0	...
10471819	  806.7	  548.1	 5129.0	...
10471820	  806.1	  548.1	 5130.0	...
10471821	  805.3	  549.4	 5127.0	...
10471822	  805.0	  550.6	 5125.0	...
10471823	  805.7	  551.6	 5123.0	...
10471824	  806.8	  551.4	 5124.0	...
10471825	  807.5	  551.2	 5119.0	...
10471826	  808.5	  550.8	 5114.0	...
10471827	  809.0	  550.3	 5109.0	...
10471828	  809.6	  549.9	 5109.0	...
10471829	  809.8	  549.7	 5109.0	...
10471830	  809.6	  549.6	 5108.0	...
10471831	  809.4	  550.0	 5107.0	...
10471832	  809.1	  550.5	 5107.0	...
10471833	  808.5	  550.4	 5109.0	...
10471834	  807.8	  549.6	 5111.0	...
10471835	  808.1	  548.4	 5107.0	...
10471836	  808.9	  547.7	 5103.0	...
10471837	  809.8	  547.2	 5098.0	...
10471838	  809.6	  546.9	 5097.0	...
10471839	  809.4	  546.6	 5096.0	...
10471840	  809.1	  546.8	 5101.0	...
10471841	  808.9	  547.1	 5106.0	...
10471842	  808.4	  547.4	 5112.0	...
10471843	  808.0	  547.5	 5112.0	...
10471844	  807.7	  547.9	 5106.0	...
10471845	  807.6	  548.3	 5100.0	...
10471846	  807.3	  548.8	 5100.0	...
10471847	  806.5	  549.1	 5106.0	...
10471848	  806.1	  549.5	 5113.0	...
10471849	  806.7	  549.6	 5114.0	...
10471850	  807.6	  549.5	 5113.0	...
10471851	  808.3	  549.9	 5111.0	...
10471852	  808.2	  550.5	 5105.0	...
10471853	  808.4	  550.4	 5100.0	...
10471854	  808.8	  549.7	 5091.0	...
10471855	  809.0	  548.5	 5086.0	...
10471856	  808.8	  548.0	 5082.0	...
10471857	  808.4	  547.4	 5084.0	...
10471858	  807.9	  547.0	 5085.0	...
10471859	  807.4	  546.5	 5086.0	...
10471860	  807.7	  547.0	 5089.0	...
10471861	  808.6	  547.8	 5092.0	...
10471862	  809.6	  548.5	 5096.0	...
10471863	  809.7	  548.3	 5097.0	...
10471864	  808.9	  548.2	 5099.0	...
10471865	  808.3	  548.6	 5099.0	...
10471866	  808.1	  549.2	 5099.0	...
10471867	  807.5	  550.0	 5100.0	...
10471868	  806.6	  550.6	 5102.0	...
10471869	  805.6	  549.2	 5099.0	...
10471870	  805.2	  547.3	 5095.0	...
10471871	  805.0	  545.3	 5099.0	...
10471872	  805.1	  546.1	 5106.0	...
10471873	  804.6	  547.2	 5113.0	...
10471874	  804.2	  548.5	 5112.0	...
10471875	  805.6	  548.4	 5104.0	...
10471876	  807.6	  548.2	 5098.0	...
10471877	  808.7	  548.1	 5092.0	...
10471878	  807.8	  548.1	 5092.0	...
10471879	  807.5	  547.9	 5087.0	...
10471880	  808.1	  547.5	 5083.0	...
10471881	  808.1	  547.6	 5077.0	...
10471882	  807.5	  547.8	 5075.0	...
10471883	  806.7	  547.1	 5078.0	...
10471884	  806.5	  546.0	 5081.0	...
10471885	  806.5	  546.3	 5085.0	...
10471886	  806.7	  547.7	 5087.0	...
10471887	  806.5	  548.8	 5088.0	...
10471888	  805.7	  548.8	 5088.0	...
10471889	  804.9	  548.8	 5084.0	...
10471890	  806.5	  548.6	 5083.0	...
10471891	  808.5	  548.3	 5084.0	...
10471892	  810.5	  548.0	 5084.0	...
10471893	  810.5	  547.7	 5083.0	...
10471894	  809.9	  547.3	 5081.0	...
10471895	  809.3	  546.3	 5081.0	...
10471896	  808.4	  545.6	 5081.0	...
10471897	  807.9	  546.0	 5081.0	...
10471898	  807.3	  547.2	 5080.0	...
10471899	  807.0	  548.2	 5080.0	...
10471900	  806.8	  548.2	 5080.0	...
10471901	  806.2	  548.4	 5082.0	...
10471902	  805.5	  548.7	 5084.0	...
10471903	  804.9	  549.0	 5086.0	...
10471904	  805.4	  550.2	 5086.0	...
10471905	  806.6	  551.1	 5086.0	...
10471906	  807.8	  551.1	 5087.0	...
10471907	  808.4	  549.4	 5087.0	...
10471908	  807.9	  547.8	 5089.0	...
10471909	  807.4	  546.8	 5091.0	...
10471910	  807.0	  546.6	 5086.0	...
10471911	  806.4	  546.6	 5079.0	...
10471912	  805.9	  547.1	 5075.0	...
10471913	  806.7	  547.7	 5077.0	...
10471914	  808.4	  548.0	 5078.0	...
10471915	  809.9	  547.2	 5077.0	...
10471916	  809.9	  546.4	 5077.0	...
10471917	  810.9	  545.4	 5075.0	...
10471918	  812.1	  545.9	 5073.0	...
10471919	  812.4	  546.1	 5071.0	...
10471920	  811.5	  546.4	 5071.0	...
10471921	  811.3	  545.9	 5069.0	...
10471922	  811.6	  545.3	 5067.0	...
10471923	  811.9	  545.0	 5064.0	...
10471924	  811.6	  544.7	 5066.0	...
10471925	  811.7	  544.5	 5066.0	...
10471926	  811.9	  544.8	 5066.0	...
10471927	  812.1	  545.3	 5069.0	...
10471928	  812.2	  545.7	 5072.0	...
10471929	  810.8	  545.8	 5077.0	...
10471930	  809.5	  546.9	 5078.0	...
10471931	  808.9	  548.0	 5080.0	...
10471932	  809.5	  548.7	 5085.0	...
10471933	  810.0	  548.1	 5088.0	...
10471934	  809.8	  547.6	 5092.0	...
10471935	  809.8	  548.1	 5094.0	...
10471936	  809.7	  548.8	 5096.0	...
10471937	  809.4	  548.9	 5097.0	...
10471938	  809.3	  548.3	 5094.0	...
10471939	  809.3	  547.8	 5091.0	...
10471940	  808.1	  548.0	 5098.0	...
10471941	  806.7	  548.1	 5107.0	...
10471942	  806.1	  548.1	 5116.0	...
10471943	  807.0	  547.8	 5109.0	...
10471944	  808.1	  547.4	 5102.0	...
10471945	  808.4	  547.2	 5095.0	...
10471946	  808.1	  547.1	 5094.0	...
10471947	  807.6	  547.1	 5098.0	...
10471948	  807.2	  548.1	 5102.0	...
10471949	  807.2	  548.9	 5106.0	...
10471950	  807.1	  549.1	 5106.0	...
10471951	  806.8	  548.6	 5107.0	...
10471952	  806.5	  548.3	 5110.0	...
10471953	  806.2	  548.6	 5112.0	...
10471954	  805.9	  548.7	 5114.0	...
10471955	  805.7	  548.5	 5114.0	...
10471956	  806.5	  547.8	 5113.0	...
10471957	  807.9	  547.6	 5111.0	...
10471958	  809.3	  547.5	 5108.0	...
10471959	  809.8	  548.0	 5105.0	...
10471960	  809.8	  548.2	 5103.0	...
10471961	  809.5	  548.1	 5105.0	...
10471962	  809.1	  547.8	 5103.0	...
10471963	  809.1	  547.6	 5099.0	...
10471964	  809.9	  547.8	 5093.0	...
10471965	  810.2	  548.6	 5092.0	...
10471966	  810.2	  549.1	 5095.0	...
10471967	  809.8	  549.7	 5100.0	...
10471968	  809.7	  548.7	 5107.0	...
10471969	  809.5	  547.7	 5115.0	...
10471970	  809.2	  547.6	 5119.0	...
10471971	  808.9	  548.5	 5116.0	...
10471972	  809.4	  549.2	 5112.0	...
10471973	  810.0	  549.1	 5108.0	...
10471974	  810.8	  548.2	 5108.0	...
10471975	  811.1	  547.4	 5107.0	...
10471976	  811.4	  546.6	 5108.0	...
10471977	  811.5	  546.8	 5112.0	...
10471978	  811.6	  546.9	 5117.0	...
10471979	  811.7	  546.9	 5122.0	...
10471980	  811.2	  547.8	 5126.0	...
10471981	  810.1	  549.2	 5130.0	...
10471982	  809.0	  550.5	 5130.0	...
10471983	  808.4	  551.0	 5128.0	...
10471984	  808.6	  551.1	 5130.0	...
10471985	  808.8	  549.7	 5131.0	...
10471986	  808.8	  548.2	 5133.0	...
10471987	  808.6	  547.0	 5134.0	...
10471988	  808.3	  547.5	 5137.0	...
10471989	  807.8	  548.0	 5150.0	...
10471990	  807.4	  549.3	 5161.0	...
10471991	  806.8	  550.4	 5171.0	...
10471992	  806.4	  551.5	 5169.0	...
10471993	  807.8	  551.6	 5167.0	...
10471994	  809.6	  551.5	 5166.0	...
10471995	  811.0	  551.2	 5164.0	...
10471996	  810.4	  550.8	 5163.0	...
10471997	  809.7	  550.3	 5165.0	...
10471998	  809.3	  550.4	 5168.0	...
10471999	  809.9	  550.5	 5171.0	...
10472000	  810.7	  550.9	 5172.0	...
10472001	  811.2	  551.1	 5174.0	...
10472002	  810.5	  550.5	 5176.0	...
10472003	  809.8	  549.8	 5185.0	...
10472004	  809.3	  548.6	 5194.0	...
10472005	  809.2	  548.1	 5202.0	...
10472006	  809.2	  547.7	 5202.0	...
10472007	  809.4	  547.7	 5201.0	...
10472008	  809.6	  547.7	 5201.0	...
10472009	  809.8	  548.6	 5201.0	...
10472010	  809.7	  549.5	 5204.0	...
10472011	  809.5	  550.6	 5208.0	...
10472012	  809.5	  550.8	 5210.0	...
10472013	  809.8	  551.0	 5208.0	...
10472014	  810.6	  551.0	 5204.0	...
10472015	  811.0	  550.9	 5203.0	...
10472016	  811.5	  550.7	 5207.0	...
10472017	  811.5	  550.4	 5213.0	...
10472018	  811.5	  550.1	 5218.0	...
10472019	  811.5	  549.9	 5219.0	...
10472020	  811.5	  549.4	 5220.0	...
10472021	  810.6	  549.2	 5222.0	...
10472022	  809.8	  549.4	 5223.0	...
10472023	  809.1	  550.0	 5220.0	...
10472024	  809.3	  550.4	 5217.0	...
10472025	  809.4	  550.5	 5221.0	...
10472026	  809.9	  550.5	 5227.0	...
10472027	  810.2	  549.1	 5233.0	...
10472028	  810.5	  547.7	 5235.0	...
10472029	  810.1	  546.9	 5240.0	...
10472030	  809.6	  548.0	 5243.0	...
10472031	  809.3	  549.1	 5246.0	...
10472032	  809.4	  549.4	 5245.0	...
10472033	  810.2	  548.9	 5245.0	...
10472034	  810.8	  548.4	 5245.0	...
10472035	  810.8	  548.5	 5246.0	...
10472036	  810.3	  548.6	 5249.0	...
10472037	  809.5	  548.7	 5252.0	...
10472038	  808.6	  548.8	 5253.0	...
10472039	  807.7	  549.1	 5261.0	...
10472040	  807.2	  549.3	 5268.0	...
10472041	  805.9	  549.6	 5276.0	...
10472042	  804.5	  549.7	 5278.0	...
10472043	  802.7	  549.6	 5290.0	...
10472044	  802.1	  549.8	 5300.0	...
10472045	  800.8	  550.1	 5309.0	...
10472046	  797.3	  549.8	 5305.0	...
10472047	  793.8	  548.9	 5302.0	...
MSG	10472048 0000 _ Number Off
10472048	  790.9	  547.3	 5305.0	...
10472049	  790.6	  546.6	 5310.0	...
10472050	  790.9	  545.9	 5314.0	...
10472051	  791.3	  545.6	 5314.0	...
10472052	  792.1	  545.3	 5318.0	...
10472053	  792.5	  545.1	 5321.0	...
10472054	  793.1	  545.2	 5323.0	...
10472055	  793.3	  545.3	 5326.0	...
10472056	  793.3	  545.5	 5328.0	...
10472057	  793.1	  545.7	 5329.0	...
10472058	  791.8	  546.1	 5327.0	...
10472059	  790.7	  546.2	 5327.0	...
10472060	  789.8	  546.3	 5328.0	...
10472061	  789.8	  546.2	 5329.0	...
10472062	  790.2	  546.0	 5328.0	...
10472063	  790.8	  545.3	 5330.0	...
10472064	  791.6	  544.8	 5335.0	...
10472065	  792.1	  545.6	 5343.0	...
10472066	  791.2	  547.1	 5347.0	...
10472067	  790.2	  548.7	 5349.0	...
10472068	  789.3	  547.6	 5349.0	...
10472069	  789.5	  545.9	 5354.0	...
10472070	  790.0	  544.0	 5360.0	...
10472071	  790.9	  543.5	 5364.0	...
10472072	  792.0	  543.6	 5363.0	...
10472073	  793.1	  543.8	 5364.0	...
10472074	  793.2	  544.4	 5366.0	...
10472075	  793.2	  544.6	 5368.0	...
10472076	  792.8	  544.4	 5368.0	...
10472077	  792.4	  544.0	 5372.0	...
10472078	  792.5	  543.6	 5376.0	...
10472079	  792.9	  543.6	 5379.0	...
10472080	  792.4	  543.7	 5383.0	...
10472081	  791.4	  543.9	 5388.0	...
10472082	  790.2	  544.2	 5396.0	...
10472083	  789.9	  544.5	 5398.0	...
10472084	  789.0	  544.8	 5400.0	...
10472085	  788.4	  545.1	 5400.0	...
10472086	  789.4	  545.1	 5403.0	...
10472087	  791.2	  545.0	 5405.0	...
10472088	  792.9	  544.8	 5407.0	...
10472089	  793.0	  544.6	 5407.0	...
10472090	  793.0	  544.3	 5408.0	...
10472091	  792.8	  544.0	 5408.0	...
10472092	  792.8	  543.3	 5415.0	...
10472093	  792.8	  542.5	 5422.0	...
10472094	  792.1	  541.6	 5436.0	...
10472095	  791.6	  541.3	 5442.0	...
10472096	  791.2	  541.3	 5449.0	...
10472097	  791.5	  541.6	 5449.0	...
10472098	  791.6	  542.3	 5449.0	...
10472099	  791.5	  542.9	 5449.0	...
10472100	  791.4	  543.4	 5454.0	...
10472101	  791.2	  543.4	 5460.0	...
10472102	  791.3	  544.0	 5466.0	...
10472103	  791.6	  545.1	 5468.0	...
10472104	  791.2	  546.3	 5472.0	...
10472105	  790.5	  546.4	 5480.0	...
10472106	  789.6	  545.9	 5488.0	...
10472107	  789.6	  544.8	 5494.0	...
10472108	  789.7	  544.1	 5497.0	...
10472109	  789.5	  543.5	 5500.0	...
10472110	  790.2	  543.4	 5501.0	...
10472111	  790.5	  542.5	 5499.0	...
10472112	  791.0	  541.9	 5496.0	...
10472113	  790.5	  541.7	 5498.0	...
10472114	  790.3	  542.3	 5501.0	...
10472115	  789.3	  542.7	 5508.0	...
10472116	  788.4	  542.8	 5512.0	...
10472117	  788.0	  542.9	 5514.0	...
10472118	  788.3	  542.9	 5515.0	...
10472119	  788.6	  542.8	 5521.0	...
10472120	  788.6	  542.8	 5527.0	...
10472121	  788.6	  542.6	 5530.0	...
10472122	  788.8	  542.5	 5530.0	...
10472123	  789.0	  542.5	 5529.0	...
10472124	  789.1	  542.5	 5530.0	...
10472125	  790.3	  542.2	 5531.0	...
10472126	  791.4	  542.0	 5532.0	...
10472127	  791.7	  541.9	 5533.0	...
10472128	  790.9	  543.0	 5533.0	...
10472129	  790.5	  544.0	 5535.0	...
10472130	  791.0	  544.3	 5536.0	...
10472131	  791.1	  543.5	 5538.0	...
10472132	  790.7	  542.7	 5538.0	...
10472133	  790.9	  542.4	 5539.0	...
10472134	  791.4	  542.2	 5547.0	...
10472135	  792.2	  541.9	 5554.0	...
10472136	  792.5	  541.8	 5559.0	...
10472137	  792.4	  541.9	 5556.0	...
10472138	  792.0	  542.0	 5553.0	...
10472139	  791.7	  542.7	 5553.0	...
10472140	  791.4	  543.9	 5555.0	...
10472141	  791.2	  545.1	 5560.0	...
10472142	  790.9	  546.1	 5565.0	...
10472143	  791.0	  546.5	 5575.0	...
10472144	  791.0	  545.9	 5582.0	...
10472145	  790.8	  544.9	 5587.0	...
10472146	  790.5	  543.8	 5585.0	...
10472147	  790.2	  543.7	 5588.0	...
10472148	  790.0	  543.5	 5594.0	...
10472149	  789.8	  543.5	 5600.0	...
10472150	  789.8	  543.8	 5604.0	...
10472151	  789.1	  544.3	 5609.0	...
10472152	  788.4	  544.8	 5614.0	...
10472153	  788.2	  544.9	 5615.0	...
10472154	  788.5	  544.9	 5615.0	...
10472155	  788.9	  544.8	 5616.0	...
10472156	  788.8	  544.3	 5616.0	...
10472157	  788.6	  543.6	 5616.0	...
10472158	  788.4	  542.8	 5617.0	...
10472159	  788.3	  543.0	 5622.0	...
10472160	  788.6	  544.2	 5626.0	...
10472161	  788.7	  545.5	 5630.0	...
10472162	  788.6	  546.2	 5629.0	...
10472163	  790.7	  546.0	 5628.0	...
10472164	  792.9	  545.8	 5626.0	...
10472165	  793.9	  545.8	 5626.0	...
10472166	  792.6	  546.0	 5631.0	...
10472167	  791.4	  546.3	 5636.0	...
10472168	  791.2	  546.4	 5641.0	...
10472169	  790.8	  546.5	 5642.0	...
10472170	  790.4	  546.5	 5642.0	...
10472171	  790.6	  545.1	 5641.0	...
10472172	  790.9	  543.8	 5641.0	...
10472173	  790.9	  542.6	 5640.0	...
10472174	  790.5	  542.7	 5640.0	...
10472175	  789.8	  542.7	 5646.0	...
10472176	  789.5	  542.5	 5656.0	...
10472177	  789.2	  543.0	 5665.0	...
10472178	  789.4	  544.0	 5668.0	...
10472179	  789.5	  545.2	 5669.0	...
10472180	  789.4	  546.2	 5669.0	...
10472181	  788.7	  546.6	 5669.0	...
10472182	  788.2	  546.7	 5674.0	...
10472183	  787.8	  546.2	 5683.0	...
10472184	  787.9	  544.9	 5693.0	...
10472185	  787.9	  543.8	 5698.0	...
10472186	  787.9	  542.8	 5696.0	...
10472187	  788.1	  544.3	 5695.0	...
10472188	  788.3	  546.0	 5694.0	...
10472189	  788.8	  546.0	 5694.0	...
10472190	  789.2	  544.3	 5693.0	...
10472191	  789.6	  543.4	 5698.0	...
10472192	  788.4	  544.2	 5703.0	...
10472193	  787.3	  545.2	 5707.0	...
10472194	  785.7	  545.6	 5705.0	...
10472195	  785.3	  545.1	 5704.0	...
10472196	  784.7	  544.4	 5703.0	...
10472197	  784.4	  543.5	 5703.0	...
10472198	  783.7	  543.4	 5702.0	...
10472199	  783.2	  543.3	 5703.0	...
10472200	  784.3	  543.4	 5703.0	...
10472201	  785.8	  543.7	 5704.0	...
10472202	  787.2	  544.0	 5703.0	...
10472203	  787.1	  544.0	 5703.0	...
10472204	  787.6	  543.6	 5701.0	...
10472205	  788.4	  544.4	 5699.0	...
10472206	  790.1	  545.2	 5695.0	...
10472207	  791.0	  546.1	 5694.0	...
10472208	  791.4	  545.9	 5693.0	...
10472209	  790.4	  545.0	 5695.0	...
10472210	  789.3	  544.1	 5698.0	...
10472211	  788.6	  543.2	 5703.0	...
10472212	  788.4	  543.0	 5707.0	...
10472213	  787.4	  542.8	 5710.0	...
10472214	  786.7	  543.8	 5710.0	...
10472215	  786.0	  545.1	 5708.0	...
10472216	  787.1	  545.8	 5707.0	...
10472217	  788.1	  545.4	 5707.0	...
10472218	  789.2	  545.1	 5707.0	...
10472219	  789.2	  545.3	 5707.0	...
10472220	  789.6	  545.6	 5706.0	...
10472221	  789.9	  546.0	 5705.0	...
10472222	  790.4	  546.0	 5705.0	...
10472223	  790.4	  545.8	 5705.0	...
10472224	  790.4	  544.8	 5705.0	...
10472225	  790.3	  543.9	 5705.0	...
10472226	  790.2	  543.0	 5704.0	...
10472227	  790.4	  542.9	 5700.0	...
10472228	  790.7	  542.8	 5698.0	...
10472229	  791.0	  542.9	 5703.0	...
10472230	  790.6	  543.1	 5711.0	...
10472231	  789.1	  543.4	 5719.0	...
10472232	  787.6	  543.7	 5719.0	...
10472233	  785.9	  544.3	 5719.0	...
10472234	  785.3	  545.0	 5720.0	...
10472235	  785.0	  545.7	 5720.0	...
10472236	  785.5	  545.4	 5719.0	...
10472237	  786.4	  544.9	 5718.0	...
10472238	  786.9	  544.4	 5717.0	...
10472239	  787.4	  544.5	 5715.0	...
10472240	  787.4	  544.6	 5715.0	...
10472241	  787.6	  544.8	 5717.0	...
10472242	  787.8	  545.4	 5721.0	...
10472243	  787.6	  547.0	 5725.0	...
10472244	  787.3	  548.6	 5729.0	...
10472245	  786.8	  549.8	 5733.0	...
10472246	  786.7	  549.5	 5736.0	...
10472247	  786.6	  548.6	 5733.0	...
10472248	  786.6	  547.8	 5727.0	...
10472249	  786.1	  547.9	 5720.0	...
10472250	  785.7	  548.4	 5716.0	...
10472251	  785.3	  548.6	 5713.0	...
10472252	  785.4	  548.2	 5712.0	...
10472253	  785.7	  548.1	 5710.0	...
10472254	  786.0	  548.4	 5715.0	...
10472255	  786.1	  548.7	 5720.0	...
10472256	  787.0	  548.2	 5726.0	...
10472257	  788.0	  547.7	 5726.0	...
10472258	  788.8	  547.3	 5726.0	...
10472259	  788.6	  547.5	 5726.0	...
MSG	10472260 0000 _ Number On
10472260	  788.3	  548.0	 5726.0	...
10472261	  788.1	  548.3	 5726.0	...
10472262	  788.0	  548.9	 5729.0	...
10472263	  787.7	  549.1	 5733.0	...
10472264	  787.5	  549.2	 5736.0	...
10472265	  787.5	  549.0	 5734.0	...
10472266	  787.9	  548.5	 5731.0	...
10472267	  788.2	  548.2	 5729.0	...
10472268	  788.1	  547.6	 5729.0	...
10472269	  787.4	  547.5	 5728.0	...
10472270	  786.7	  547.4	 5728.0	...
10472271	  787.4	  547.5	 5728.0	...
10472272	  788.5	  548.0	 5729.0	...
10472273	  789.8	  548.2	 5727.0	...
10472274	  790.1	  548.4	 5725.0	...
10472275	  790.1	  548.3	 5725.0	...
10472276	  789.8	  548.6	 5730.0	...
10472277	  789.8	  549.2	 5735.0	...
10472278	  789.9	  549.6	 5736.0	...
10472279	  789.2	  550.0	 5736.0	...
10472280	  788.2	  550.2	 5735.0	...
10472281	  787.2	  550.5	 5736.0	...
10472282	  786.3	  550.9	 5737.0	...
10472283	  785.3	  551.4	 5738.0	...
10472284	  784.2	  551.9	 5739.0	...
10472285	  783.9	  552.2	 5739.0	...
10472286	  783.5	  552.3	 5739.0	...
10472287	  783.3	  552.3	 5740.0	...
10472288	  783.7	  551.8	 5740.0	...
10472289	  784.2	  551.3	 5740.0	...
10472290	  785.4	  550.8	 5735.0	...
10472291	  786.2	  550.9	 5731.0	...
10472292	  787.2	  551.0	 5726.0	...
10472293	  787.5	  551.6	 5726.0	...
10472294	  786.8	  552.1	 5726.0	...
10472295	  785.9	  552.8	 5724.0	...
10472296	  785.3	  553.0	 5721.0	...
10472297	  785.7	  551.7	 5719.0	...
10472298	  786.5	  550.3	 5718.0	...
10472299	  786.8	  549.5	 5717.0	...
10472300	  787.3	  550.1	 5718.0	...
10472301	  787.0	  550.8	 5720.0	...
10472302	  786.5	  550.9	 5723.0	...
10472303	  786.8	  550.9	 5723.0	...
10472304	  787.3	  550.6	 5721.0	...
10472305	  787.8	  550.3	 5719.0	...
10472306	  787.5	  550.4	 5717.0	...
10472307	  787.4	  550.7	 5718.0	...
10472308	  787.6	  551.5	 5719.0	...
10472309	  787.6	  551.8	 5719.0	...
10472310	  787.7	  551.8	 5717.0	...
10472311	  787.6	  551.2	 5713.0	...
10472312	  787.4	  551.3	 5708.0	...
10472313	  787.2	  551.7	 5703.0	...
10472314	  786.8	  550.6	 5702.0	...
10472315	  786.6	  549.1	 5703.0	...
10472316	  787.3	  549.1	 5706.0	...
10472317	  788.6	  550.7	 5704.0	...
10472318	  789.7	  552.0	 5701.0	...
10472319	  789.7	  551.7	 5698.0	...
10472320	  789.6	  552.5	 5697.0	...
10472321	  789.7	  553.6	 5696.0	...
10472322	  790.2	  554.6	 5702.0	...
10472323	  790.1	  553.2	 5708.0	...
10472324	  790.0	  551.9	 5714.0	...
10472325	  789.8	  550.7	 5713.0	...
10472326	  788.4	  551.1	 5712.0	...
10472327	  787.0	  551.5	 5709.0	...
10472328	  785.7	  551.8	 5704.0	...
10472329	  786.0	  551.7	 5701.0	...
10472330	  786.5	  552.7	 5701.0	...
10472331	  787.2	  553.7	 5704.0	...
10472332	  787.3	  553.3	 5705.0	...
10472333	  787.1	  551.9	 5705.0	...
10472334	  786.7	  551.2	 5705.0	...
10472335	  785.6	  551.9	 5706.0	...
10472336	  784.4	  552.5	 5707.0	...
10472337	  784.5	  552.2	 5709.0	...
10472338	  785.9	  553.2	 5712.0	...
10472339	  787.3	  554.3	 5716.0	...
10472340	  787.4	  554.7	 5712.0	...
10472341	  787.4	  553.6	 5700.0	...
10472342	  787.6	  552.1	 5688.0	...
10472343	  788.1	  551.5	 5683.0	...
10472344	  788.7	  551.8	 5683.0	...
10472345	  789.1	  552.3	 5684.0	...
10472346	  789.0	  552.7	 5684.0	...
10472347	  788.6	  552.5	 5683.0	...
10472348	  787.5	  553.9	 5682.0	...
10472349	  786.8	  555.3	 5682.0	...
10472350	  787.2	  555.0	 5683.0	...
10472351	  788.2	  553.2	 5685.0	...
10472352	  789.7	  551.3	 5686.0	...
10472353	  790.1	  551.2	 5687.0	...
10472354	  790.5	  551.1	 5688.0	...
10472355	  790.7	  550.8	 5674.0	...
10472356	  790.9	  550.6	 5661.0	...
10472357	  791.3	  550.7	 5650.0	...
10472358	  791.6	  551.1	 5655.0	...
10472359	  791.6	  552.3	 5664.0	...
10472360	  791.3	  552.4	 5670.0	...
10472361	  791.0	  552.4	 5673.0	...
10472362	  790.9	  551.9	 5673.0	...
10472363	  790.9	  552.3	 5672.0	...
10472364	  791.0	  552.7	 5669.0	...
10472365	  791.0	  552.9	 5667.0	...
10472366	  790.5	  552.7	 5665.0	...
10472367	  789.7	  552.2	 5665.0	...
10472368	  789.0	  552.0	 5665.0	...
10472369	  788.7	  552.3	 5671.0	...
10472370	  788.4	  552.7	 5676.0	...
10472371	  788.2	  552.9	 5682.0	...
10472372	  788.0	  552.7	 5681.0	...
10472373	  788.0	  552.6	 5679.0	...
10472374	  787.8	  553.3	 5680.0	...
10472375	  787.6	  554.6	 5681.0	...
10472376	  788.3	  555.7	 5682.0	...
10472377	  789.1	  555.2	 5679.0	...
10472378	  789.6	  554.1	 5677.0	...
10472379	  788.7	  553.1	 5676.0	...
10472380	  787.8	  553.1	 5677.0	...
10472381	  787.9	  553.2	 5677.0	...
10472382	  788.9	  553.2	 5675.0	...
10472383	  789.8	  553.3	 5673.0	...
10472384	  789.8	  553.9	 5671.0	...
10472385	  789.9	  554.6	 5670.0	...
10472386	  789.9	  555.3	 5670.0	...
10472387	  790.0	  555.7	 5668.0	...
10472388	  790.0	  555.8	 5666.0	...
10472389	  790.2	  555.8	 5665.0	...
10472390	  790.6	  555.5	 5666.0	...
10472391	  790.3	  555.3	 5666.0	...
10472392	  790.0	  555.1	 5666.0	...
10472393	  789.5	  555.1	 5667.0	...
10472394	  789.6	  555.2	 5667.0	...
10472395	  789.5	  555.4	 5666.0	...
10472396	  789.4	  555.4	 5664.0	...
10472397	  790.1	  555.8	 5658.0	...
10472398	  790.8	  556.2	 5654.0	...
10472399	  791.5	  556.0	 5656.0	...
10472400	  791.5	  555.3	 5663.0	...
10472401	  791.6	  554.4	 5662.0	...
10472402	  791.3	  554.0	 5654.0	...
10472403	  791.1	  553.4	 5652.0	...
10472404	  791.0	  553.0	 5657.0	...
10472405	  791.4	  552.7	 5659.0	...
10472406	  791.6	  552.9	 5655.0	...
10472407	  792.8	  553.6	 5652.0	...
10472408	  794.0	  554.3	 5651.0	...
10472409	  794.2	  554.9	 5652.0	...
10472410	  792.9	  554.9	 5653.0	...
10472411	  791.6	  554.9	 5649.0	...
10472412	  791.6	  554.9	 5647.0	...
10472413	  791.8	  555.0	 5644.0	...
10472414	  792.0	  554.8	 5646.0	...
10472415	  791.9	  554.5	 5643.0	...
10472416	  791.7	  554.4	 5637.0	...
10472417	  791.0	  554.5	 5631.0	...
10472418	  790.3	  554.8	 5627.0	...
10472419	  789.9	  555.2	 5626.0	...
10472420	  790.2	  555.4	 5625.0	...
10472421	  791.9	  555.2	 5625.0	...
10472422	  793.6	  555.6	 5626.0	...
10472423	  795.6	  555.9	 5627.0	...
10472424	  796.1	  554.8	 5630.0	...
10472425	  794.7	  553.5	 5632.0	...
10472426	  792.7	  552.2	 5635.0	...
10472427	  791.0	  552.4	 5637.0	...
10472428	  791.1	  553.6	 5638.0	...
10472429	  790.7	  555.0	 5639.0	...
10472430	  790.1	  554.9	 5638.0	...
10472431	  789.6	  553.5	 5637.0	...
10472432	  790.1	  552.3	 5634.0	...
10472433	  791.4	  552.4	 5633.0	...
10472434	  792.4	  552.5	 5633.0	...
10472435	  793.0	  553.1	 5636.0	...
10472436	  793.0	  554.3	 5638.0	...
10472437	  793.2	  555.3	 5635.0	...
10472438	  794.0	  556.2	 5631.0	...
10472439	  794.5	  556.5	 5629.0	...
10472440	  794.7	  556.9	 5636.0	...
10472441	  794.4	  556.7	 5642.0	...
10472442	  793.9	  555.6	 5646.0	...
10472443	  793.6	  554.4	 5652.0	...
10472444	  793.6	  554.7	 5658.0	...
10472445	  793.7	  556.1	 5663.0	...
10472446	  793.3	  557.1	 5652.0	...
10472447	  792.9	  556.6	 5643.0	...
10472448	  792.8	  556.1	 5639.0	...
10472449	  792.4	  556.2	 5643.0	...
10472450	  791.8	  556.4	 5640.0	...
10472451	  791.3	  556.9	 5635.0	...
10472452	  791.4	  557.2	 5629.0	...
10472453	  791.5	  557.4	 5629.0	...
10472454	  791.5	  557.1	 5628.0	...
10472455	  791.5	  557.0	 5626.0	...
10472456	  792.6	  557.3	 5623.0	...
10472457	  793.6	  557.5	 5619.0	...
10472458	  794.6	  557.1	 5618.0	...
10472459	  794.2	  556.3	 5620.0	...
10472460	  793.9	  555.5	 5626.0	...
10472461	  793.6	  555.1	 5630.0	...
10472462	  793.7	  555.1	 5634.0	...
10472463	  793.7	  555.2	 5636.0	...
10472464	  793.8	  555.2	 5638.0	...
10472465	  794.0	  555.4	 5640.0	...
10472466	  794.3	  555.5	 5634.0	...
10472467	  796.0	  555.2	 5627.0	...
10472468	  797.6	  554.7	 5620.0	...
10472469	  798.8	  554.3	 5618.0	...
10472470	  798.6	  554.3	 5618.0	...
10472471	  798.2	  554.6	 5622.0	...
10472472	  796.3	  555.3	 5627.0	...
10472473	  794.6	  556.0	 5633.0	...
10472474	  792.9	  556.3	 5633.0	...
10472475	  792.7	  556.1	 5632.0	...
10472476	  792.4	  556.0	 5633.0	...
10472477	  792.4	  555.7	 5634.0	...
10472478	  792.2	  555.3	 5633.0	...
10472479	  791.9	  554.4	 5629.0	...
10472480	  793.2	  553.5	 5626.0	...
10472481	  794.7	  552.8	 5622.0	...
10472482	  795.2	  553.1	 5618.0	...
10472483	  794.1	  553.6	 5621.0	...
10472484	  793.1	  554.1	 5629.0	...
10472485	  793.4	  554.3	 5635.0	...
10472486	  793.5	  554.1	 5634.0	...
10472487	  793.6	  553.8	 5630.0	...
10472488	  793.0	  553.4	 5627.0	...
10472489	  792.6	  553.4	 5630.0	...
10472490	  792.3	  553.8	 5635.0	...
10472491	  792.5	  554.3	 5636.0	...
10472492	  792.6	  554.6	 5631.0	...
10472493	  792.7	  554.3	 5625.0	...
10472494	  792.8	  554.3	 5622.0	...
10472495	  793.3	  554.5	 5619.0	...
10472496	  794.0	  555.2	 5614.0	...
10472497	  794.7	  555.6	 5611.0	...
10472498	  794.8	  556.2	 5608.0	...
10472499	  795.3	  556.4	 5607.0	...
10472500	  796.1	  556.7	 5607.0	...
10472501	  796.9	  556.8	 5607.0	...
10472502	  796.3	  556.6	 5609.0	...
10472503	  795.2	  555.8	 5613.0	...
10472504	  794.1	  554.9	 5614.0	...
10472505	  794.1	  554.4	 5612.0	...
10472506	  794.9	  554.3	 5610.0	...
10472507	  795.5	  554.1	 5613.0	...
10472508	  796.0	  553.9	 5621.0	...
10472509	  795.7	  553.8	 5628.0	...
10472510	  795.6	  554.9	 5634.0	...
10472511	  795.5	  556.0	 5639.0	...
10472512	  795.0	  556.5	 5646.0	...
10472513	  794.5	  556.0	 5646.0	...
10472514	  794.3	  555.8	 5641.0	...
10472515	  794.2	  556.3	 5632.0	...
10472516	  794.1	  556.8	 5628.0	...
10472517	  794.0	  557.2	 5626.0	...
10472518	  793.8	  557.6	 5633.0	...
10472519	  793.5	  557.9	 5639.0	...
10472520	  793.5	  557.5	 5643.0	...
10472521	  793.7	  556.7	 5637.0	...
10472522	  793.9	  555.9	 5632.0	...
10472523	  794.2	  555.8	 5634.0	...
10472524	  794.8	  555.9	 5641.0	...
10472525	  795.4	  556.2	 5642.0	...
10472526	  795.7	  555.2	 5635.0	...
10472527	  795.0	  554.3	 5633.0	...
10472528	  794.2	  553.7	 5640.0	...
10472529	  792.2	  554.3	 5647.0	...
10472530	  790.7	  555.0	 5649.0	...
10472531	  791.4	  554.6	 5648.0	...
10472532	  793.2	  553.4	 5643.0	...
10472533	  795.0	  552.1	 5641.0	...
10472534	  794.7	  551.7	 5639.0	...
10472535	  794.7	  551.7	 5640.0	...
10472536	  794.5	  551.9	 5642.0	...
10472537	  794.2	  552.8	 5643.0	...
10472538	  793.9	  554.6	 5642.0	...
10472539	  794.0	  556.2	 5640.0	...
10472540	  794.3	  556.9	 5635.0	...
10472541	  794.4	  556.6	 5632.0	...
10472542	  794.3	  555.7	 5628.0	...
10472543	  794.3	  554.3	 5627.0	...
10472544	  794.7	  552.9	 5625.0	...
10472545	  795.0	  552.2	 5626.0	...
10472546	  795.4	  553.3	 5626.0	...
10472547	  795.6	  554.5	 5627.0	...
10472548	  795.1	  555.7	 5629.0	...
10472549	  794.4	  555.6	 5633.0	...
10472550	  795.1	  554.7	 5636.0	...
10472551	  796.3	  554.1	 5635.0	...
10472552	  797.9	  553.8	 5630.0	...
10472553	  798.3	  554.1	 5625.0	...
10472554	  798.8	  553.9	 5620.0	...
10472555	  799.0	  553.0	 5618.0	...
10472556	  798.0	  551.9	 5620.0	...
10472557	  797.1	  551.2	 5629.0	...
10472558	  795.5	  551.1	 5637.0	...
10472559	  794.9	  551.4	 5640.0	...
10472560	  794.6	  552.0	 5638.0	...
10472561	  794.9	  552.0	 5637.0	...
10472562	  795.3	  551.8	 5637.0	...
10472563	  795.7	  550.5	 5637.0	...
MSG	10472564 0000 _ Number Off
10472564	  796.5	  549.6	 5635.0	...
10472565	  797.4	  550.2	 5634.0	...
10472566	  797.9	  551.6	 5636.0	...
10472567	  797.9	  552.6	 5638.0	...
10472568	  797.6	  552.5	 5636.0	...
10472569	  797.4	  552.3	 5632.0	...
10472570	  797.2	  552.4	 5631.0	...
10472571	  797.3	  552.5	 5633.0	...
10472572	  797.4	  552.8	 5637.0	...
10472573	  797.4	  552.8	 5640.0	...
10472574	  797.4	  552.3	 5643.0	...
10472575	  797.5	  551.6	 5645.0	...
10472576	  797.6	  550.9	 5646.0	...
10472577	  797.6	  550.6	 5647.0	...
10472578	  797.9	  551.2	 5646.0	...
10472579	  798.2	  552.0	 5645.0	...
10472580	  798.0	  552.9	 5643.0	...
10472581	  797.4	  552.8	 5642.0	...
10472582	  796.8	  552.7	 5643.0	...
10472583	  797.0	  553.5	 5648.0	...
10472584	  797.5	  554.3	 5653.0	...
10472585	  797.7	  553.7	 5659.0	...
10472586	  797.3	  552.4	 5661.0	...
10472587	  796.1	  551.3	 5663.0	...
10472588	  795.0	  551.5	 5659.0	...
10472589	  795.9	  551.5	 5650.0	...
10472590	  797.3	  551.7	 5642.0	...
10472591	  798.7	  552.5	 5645.0	...
10472592	  799.3	  553.4	 5649.0	...
10472593	  799.8	  554.2	 5654.0	...
10472594	  799.6	  554.4	 5655.0	...
10472595	  798.8	  554.9	 5659.0	...
10472596	  796.6	  555.3	 5663.0	...
10472597	  795.0	  555.8	 5664.0	...
10472598	  793.4	  556.3	 5664.0	...
10472599	  793.2	  556.5	 5665.0	...
10472600	  793.1	  556.5	 5667.0	...
10472601	  793.0	  555.9	 5670.0	...
10472602	  795.0	  555.0	 5672.0	...
10472603	  796.9	  554.5	 5674.0	...
10472604	  798.6	  554.7	 5675.0	...
10472605	  798.4	  555.1	 5674.0	...
10472606	  798.3	  555.0	 5672.0	...
10472607	  798.5	  553.6	 5670.0	...
10472608	  797.6	  552.5	 5671.0	...
10472609	  796.6	  552.2	 5675.0	...
10472610	  795.8	  553.0	 5679.0	...
10472611	  795.7	  553.0	 5681.0	...
10472612	  795.7	  552.2	 5681.0	...
10472613	  795.5	  551.7	 5681.0	...
10472614	  795.3	  551.9	 5682.0	...
10472615	  795.2	  552.1	 5682.0	...
10472616	  795.3	  552.6	 5681.0	...
10472617	  796.1	  552.2	 5681.0	...
10472618	  796.9	  551.1	 5681.0	...
10472619	  797.8	  549.5	 5682.0	...
10472620	  797.9	  549.1	 5682.0	...
10472621	  797.8	  549.6	 5681.0	...
10472622	  797.6	  550.2	 5680.0	...
10472623	  797.6	  550.8	 5678.0	...
10472624	  797.8	  551.0	 5677.0	...
10472625	  797.5	  550.4	 5681.0	...
10472626	  796.9	  549.6	 5687.0	...
10472627	  796.3	  549.1	 5694.0	...
10472628	  796.2	  549.6	 5696.0	...
10472629	  795.8	  550.2	 5697.0	...
10472630	  795.3	  550.6	 5696.0	...
10472631	  794.9	  550.7	 5695.0	...
10472632	  795.7	  551.0	 5694.0	...
10472633	  796.7	  551.4	 5693.0	...
10472634	  797.6	  551.8	 5694.0	...
10472635	  797.6	  551.9	 5701.0	...
10472636	  797.4	  551.9	 5711.0	...
10472637	  797.0	  552.0	 5721.0	...
10472638	  796.3	  551.9	 5724.0	...
10472639	  795.4	  551.9	 5730.0	...
10472640	  794.5	  551.9	 5736.0	...
10472641	  795.5	  551.1	 5733.0	...
10472642	  796.9	  550.2	 5723.0	...
10472643	  797.7	  549.9	 5715.0	...
10472644	  796.9	  550.4	 5718.0	...
10472645	  796.0	  550.9	 5722.0	...
10472646	  795.7	  550.8	 5726.0	...
10472647	  795.6	  550.8	 5728.0	...
10472648	  795.4	  550.8	 5731.0	...
10472649	  795.3	  550.7	 5732.0	...
10472650	  796.8	  550.4	 5730.0	...
10472651	  798.4	  550.5	 5728.0	...
10472652	  799.7	  550.9	 5726.0	...
10472653	  799.2	  551.8	 5726.0	...
10472654	  798.7	  552.4	 5727.0	...
10472655	  798.4	  552.6	 5731.0	...
10472656	  798.3	  552.2	 5744.0	...
10472657	  796.6	  552.2	 5757.0	...
10472658	  794.9	  552.3	 5763.0	...
10472659	  793.0	  552.2	 5759.0	...
10472660	  792.6	  551.6	 5755.0	...
10472661	  793.6	  551.5	 5755.0	...
10472662	  795.0	  552.0	 5754.0	...
10472663	  796.3	  551.6	 5754.0	...
10472664	  796.4	  550.7	 5755.0	...
10472665	  796.6	  550.0	 5757.0	...
10472666	  796.7	  550.3	 5759.0	...
10472667	  796.2	  551.1	 5759.0	...
10472668	  795.4	  551.8	 5759.0	...
10472669	  794.9	  551.8	 5759.0	...
10472670	  795.0	  551.2	 5760.0	...
10472671	  795.0	  550.2	 5761.0	...
10472672	  795.2	  549.8	 5765.0	...
10472673	  795.7	  550.0	 5769.0	...
10472674	  796.3	  550.7	 5775.0	...
10472675	  796.5	  551.2	 5778.0	...
10472676	  796.5	  550.8	 5781.0	...
10472677	  796.5	  550.4	 5780.0	...
10472678	  796.5	  550.4	 5779.0	...
10472679	  796.5	  550.5	 5779.0	...
10472680	  797.2	  550.5	 5779.0	...
10472681	  797.9	  550.9	 5778.0	...
10472682	  797.8	  551.4	 5777.0	...
10472683	  796.9	  552.7	 5778.0	...
10472684	  796.1	  553.4	 5779.0	...
10472685	  795.9	  552.5	 5780.0	...
10472686	  796.7	  550.6	 5779.0	...
10472687	  797.4	  548.6	 5779.0	...
10472688	  798.1	  548.2	 5781.0	...
10472689	  797.9	  548.2	 5784.0	...
10472690	  797.8	  548.1	 5786.0	...
10472691	  797.3	  549.2	 5788.0	...
10472692	  796.8	  550.4	 5791.0	...
10472693	  796.1	  551.5	 5793.0	...
10472694	  796.0	  551.7	 5797.0	...
10472695	  795.4	  552.1	 5800.0	...
10472696	  794.6	  550.1	 5804.0	...
10472697	  794.1	  547.8	 5807.0	...
10472698	  794.1	  547.1	 5813.0	...
10472699	  794.4	  548.6	 5818.0	...
10472700	  794.8	  550.3	 5816.0	...
10472701	  795.2	  550.3	 5808.0	...
10472702	  795.6	  550.8	 5799.0	...
10472703	  795.8	  551.2	 5798.0	...
10472704	  796.1	  551.3	 5805.0	...
10472705	  796.3	  551.2	 5814.0	...
10472706	  795.5	  551.4	 5823.0	...
10472707	  794.5	  551.4	 5824.0	...
10472708	  793.6	  551.3	 5826.0	...
10472709	  793.7	  551.8	 5827.0	...
10472710	  794.2	  552.6	 5829.0	...
10472711	  794.6	  553.1	 5831.0	...
10472712	  794.7	  552.2	 5834.0	...
10472713	  794.6	  551.4	 5835.0	...
10472714	  794.1	  550.9	 5836.0	...
10472715	  793.8	  550.8	 5835.0	...
10472716	  794.2	  550.7	 5835.0	...
10472717	  795.2	  550.1	 5834.0	...
10472718	  796.3	  549.6	 5834.0	...
10472719	  796.6	  549.3	 5836.0	...
10472720	  796.4	  549.5	 5838.0	...
10472721	  796.4	  550.7	 5840.0	...
10472722	  796.9	  551.8	 5840.0	...
10472723	  797.3	  551.3	 5841.0	...
10472724	  797.3	  549.3	 5840.0	...
10472725	  796.7	  547.4	 5840.0	...
10472726	  796.0	  547.1	 5841.0	...
10472727	  795.4	  547.3	 5851.0	...
10472728	  794.8	  547.5	 5861.0	...
10472729	  794.5	  547.4	 5865.0	...
10472730	  794.3	  547.7	 5861.0	...
10472731	  794.3	  548.2	 5864.0	...
10472732	  794.3	  549.6	 5871.0	...
10472733	  795.0	  550.7	 5871.0	...
10472734	  795.6	  550.9	 5866.0	...
10472735	  796.2	  549.9	 5861.0	...
10472736	  796.0	  549.2	 5863.0	...
10472737	  796.0	  549.3	 5868.0	...
10472738	  796.2	  549.5	 5874.0	...
10472739	  796.3	  548.6	 5882.0	...
10472740	  794.8	  547.9	 5893.0	...
10472741	  793.1	  547.3	 5902.0	...
10472742	  792.2	  547.5	 5908.0	...
10472743	  792.8	  547.6	 5907.0	...
10472744	  793.5	  548.3	 5906.0	...
10472745	  793.5	  549.1	 5906.0	...
10472746	  793.4	  550.0	 5908.0	...
10472747	  793.7	  549.9	 5911.0	...
10472748	  794.1	  549.7	 5912.0	...
10472749	  794.9	  549.0	 5913.0	...
10472750	  795.2	  548.4	 5914.0	...
10472751	  795.5	  548.0	 5919.0	...
10472752	  795.2	  548.2	 5921.0	...
10472753	  795.0	  548.4	 5923.0	...
10472754	  794.9	  548.3	 5921.0	...
10472755	  794.7	  548.3	 5925.0	...
10472756	  794.4	  548.2	 5929.0	...
10472757	  794.0	  548.2	 5932.0	...
10472758	  794.0	  548.0	 5930.0	...
10472759	  794.1	  547.9	 5928.0	...
10472760	  794.2	  547.8	 5928.0	...
10472761	  794.4	  547.8	 5927.0	...
10472762	  794.6	  547.7	 5926.0	...
10472763	  794.8	  547.5	 5926.0	...
10472764	  794.7	  547.3	 5928.0	...
10472765	  794.7	  547.0	 5930.0	...
10472766	  794.8	  546.7	 5933.0	...
10472767	  795.1	  546.5	 5939.0	...
10472768	  794.4	  546.9	 5943.0	...
10472769	  793.4	  547.3	 5946.0	...
10472770	  793.1	  547.1	 5947.0	...
10472771	  793.8	  547.0	 5949.0	...
10472772	  793.8	  546.8	 5954.0	...
MSG	10472773 0000 _ Number On
10472773	  793.1	  547.1	 5959.0	...
10472774	  792.3	  546.7	 5962.0	...
10472775	  792.4	  546.0	 5961.0	...
10472776	  792.6	  545.3	 5965.0	...
10472777	  793.3	  544.8	 5972.0	...
10472778	  794.0	  545.0	 5981.0	...
10472779	  794.5	  545.5	 5984.0	...
10472780	  794.6	  546.5	 5984.0	...
10472781	  794.7	  547.0	 5982.0	...
10472782	  794.3	  547.4	 5981.0	...
10472783	  793.5	  547.3	 5981.0	...
10472784	  792.7	  547.5	 5988.0	...
10472785	  793.2	  547.5	 5995.0	...
10472786	  793.9	  547.4	 6001.0	...
10472787	  794.6	  547.0	 6001.0	...
10472788	  794.5	  546.7	 6000.0	...
10472789	  795.0	  546.5	 6001.0	...
10472790	  795.2	  545.7	 6001.0	...
10472791	  795.1	  544.8	 6000.0	...
10472792	  794.4	  543.8	 6002.0	...
10472793	  793.9	  543.8	 6005.0	...
10472794	  793.7	  543.8	 6012.0	...
10472795	  794.5	  544.6	 6016.0	...
10472796	  795.5	  545.4	 6016.0	...
10472797	  795.1	  546.3	 6013.0	...
10472798	  793.8	  546.5	 6015.0	...
10472799	  792.3	  547.1	 6020.0	...
10472800	  792.2	  547.4	 6025.0	...
10472801	  792.1	  547.6	 6025.0	...
10472802	  792.3	  547.6	 6024.0	...
10472803	  792.4	  547.6	 6029.0	...
10472804	  792.5	  547.6	 6036.0	...
10472805	  792.4	  547.1	 6043.0	...
10472806	  792.6	  546.6	 6046.0	...
10472807	  792.6	  546.1	 6047.0	...
10472808	  792.4	  545.6	 6049.0	...
10472809	  791.9	  545.3	 6051.0	...
10472810	  792.6	  545.7	 6047.0	...
10472811	  793.5	  546.5	 6041.0	...
10472812	  794.6	  547.3	 6035.0	...
10472813	  794.6	  547.3	 6036.0	...
10472814	  794.3	  547.2	 6038.0	...
10472815	  793.9	  547.1	 6038.0	...
10472816	  793.9	  546.8	 6038.0	...
10472817	  794.4	  546.4	 6037.0	...
10472818	  794.8	  545.5	 6037.0	...
10472819	  794.7	  544.9	 6041.0	...
10472820	  794.6	  544.8	 6051.0	...
10472821	  794.1	  545.5	 6062.0	...
10472822	  793.7	  546.3	 6067.0	...
10472823	  793.3	  546.9	 6066.0	...
10472824	  793.4	  547.3	 6065.0	...
10472825	  793.5	  547.6	 6065.0	...
10472826	  793.1	  547.6	 6065.0	...
10472827	  792.6	  547.5	 6060.0	...
10472828	  792.1	  547.5	 6057.0	...
10472829	  792.1	  548.1	 6055.0	...
10472830	  792.5	  548.7	 6057.0	...
10472831	  792.8	  547.7	 6058.0	...
10472832	  792.9	  546.0	 6057.0	...
10472833	  792.7	  544.7	 6063.0	...
10472834	  792.6	  545.2	 6070.0	...
10472835	  792.0	  545.8	 6077.0	...
10472836	  791.4	  546.5	 6075.0	...
10472837	  791.1	  546.8	 6071.0	...
10472838	  791.5	  547.0	 6067.0	...
10472839	  791.8	  547.0	 6068.0	...
10472840	  791.9	  546.7	 6071.0	...
10472841	  791.9	  546.2	 6075.0	...
10472842	  791.8	  545.6	 6081.0	...
10472843	  791.5	  545.3	 6086.0	...
10472844	  791.0	  545.2	 6093.0	...
10472845	  790.7	  546.1	 6095.0	...
10472846	  790.9	  547.0	 6097.0	...
10472847	  791.1	  546.2	 6098.0	...
10472848	  790.2	  544.7	 6098.0	...
10472849	  789.4	  543.7	 6099.0	...
10472850	  788.8	  544.3	 6101.0	...
10472851	  789.2	  545.4	 6102.0	...
10472852	  789.6	  546.0	 6102.0	...
10472853	  789.9	  546.1	 6103.0	...
10472854	  790.2	  545.6	 6104.0	...
10472855	  790.1	  545.7	 6106.0	...
10472856	  789.9	  546.2	 6110.0	...
10472857	  789.7	  546.6	 6114.0	...
10472858	  789.1	  546.3	 6115.0	...
10472859	  788.7	  545.5	 6115.0	...
10472860	  788.3	  544.7	 6114.0	...
10472861	  788.4	  544.1	 6111.0	...
10472862	  788.4	  544.2	 6108.0	...
10472863	  788.1	  544.4	 6110.0	...
10472864	  787.5	  545.5	 6123.0	...
10472865	  786.9	  546.5	 6137.0	...
10472866	  786.9	  547.4	 6139.0	...
10472867	  787.3	  545.8	 6134.0	...
10472868	  787.8	  544.3	 6126.0	...
10472869	  788.9	  542.9	 6122.0	...
10472870	  789.5	  543.2	 6119.0	...
10472871	  789.7	  543.6	 6122.0	...
10472872	  788.9	  543.3	 6130.0	...
10472873	  788.6	  542.6	 6137.0	...
10472874	  788.7	  542.7	 6137.0	...
10472875	  789.0	  543.4	 6132.0	...
10472876	  789.3	  544.3	 6128.0	...
10472877	  789.9	  544.7	 6122.0	...
10472878	  790.8	  545.0	 6120.0	...
10472879	  791.6	  544.5	 6117.0	...
10472880	  791.9	  543.8	 6119.0	...
10472881	  791.4	  543.1	 6118.0	...
10472882	  790.5	  543.1	 6119.0	...
10472883	  789.5	  543.0	 6119.0	...
10472884	  789.9	  542.4	 6120.0	...
10472885	  790.6	  541.8	 6120.0	...
10472886	  789.9	  541.3	 6127.0	...
10472887	  788.4	  541.5	 6134.0	...
10472888	  787.0	  542.6	 6140.0	...
10472889	  787.1	  543.5	 6139.0	...
10472890	  787.4	  544.8	 6138.0	...
10472891	  787.7	  545.3	 6139.0	...
10472892	  788.1	  546.0	 6135.0	...
10472893	  788.4	  546.2	 6127.0	...
10472894	  788.7	  545.1	 6118.0	...
10472895	  788.8	  543.8	 6114.0	...
10472896	  789.0	  542.7	 6115.0	...
10472897	  789.0	  543.1	 6122.0	...
10472898	  789.1	  543.5	 6130.0	...
10472899	  789.1	  543.1	 6140.0	...
10472900	  789.3	  542.4	 6142.0	...
10472901	  789.9	  543.5	 6143.0	...
10472902	  790.6	  545.3	 6140.0	...
10472903	  791.0	  546.6	 6141.0	...
10472904	  791.3	  546.6	 6144.0	...
10472905	  791.7	  546.6	 6145.0	...
10472906	  790.0	  546.5	 6143.0	...
10472907	  787.9	  545.9	 6146.0	...
10472908	  786.5	  545.2	 6150.0	...
10472909	  787.3	  544.3	 6156.0	...
10472910	  788.1	  543.2	 6158.0	...
10472911	  788.2	  542.1	 6161.0	...
10472912	  788.4	  542.6	 6160.0	...
10472913	  789.6	  543.1	 6159.0	...
10472914	  790.6	  543.5	 6159.0	...
10472915	  791.1	  543.3	 6160.0	...
10472916	  790.8	  543.6	 6162.0	...
10472917	  790.6	  544.2	 6165.0	...
10472918	  789.2	  543.9	 6168.0	...
10472919	  787.6	  543.2	 6171.0	...
10472920	  786.0	  542.6	 6170.0	...
10472921	  786.1	  542.7	 6165.0	...
10472922	  786.6	  543.2	 6160.0	...
10472923	  788.0	  543.6	 6157.0	...
10472924	  789.4	  543.9	 6164.0	...
10472925	  787.7	  544.1	 6173.0	...
10472926	  785.1	  544.7	 6181.0	...
10472927	  783.6	  545.3	 6178.0	...
10472928	  785.5	  545.4	 6172.0	...
10472929	  787.4	  545.2	 6164.0	...
10472930	  788.3	  545.0	 6161.0	...
10472931	  788.7	  544.7	 6165.0	...
10472932	  789.1	  544.4	 6170.0	...
10472933	  789.9	  544.2	 6176.0	...
10472934	  790.2	  544.0	 6176.0	...
10472935	  790.7	  544.0	 6175.0	...
10472936	  790.9	  543.9	 6175.0	...
10472937	  789.5	  545.2	 6176.0	...
10472938	  787.7	  546.5	 6178.0	...
10472939	  785.8	  547.5	 6178.0	...
10472940	  786.4	  546.8	 6178.0	...
10472941	  787.2	  545.9	 6177.0	...
10472942	  787.3	  545.4	 6184.0	...
10472943	  786.2	  544.6	 6191.0	...
10472944	  785.0	  543.8	 6199.0	...
10472945	  784.6	  542.8	 6202.0	...
10472946	  784.2	  542.4	 6204.0	...
10472947	  784.0	  542.3	 6205.0	...
10472948	  783.6	  542.4	 6201.0	...
10472949	  783.3	  542.4	 6198.0	...
10472950	  783.6	  542.4	 6195.0	...
10472951	  784.8	  542.3	 6196.0	...
10472952	  786.1	  542.1	 6197.0	...
10472953	  786.3	  542.1	 6197.0	...
10472954	  785.7	  542.1	 6197.0	...
10472955	  786.0	  541.9	 6199.0	...
10472956	  786.7	  541.7	 6201.0	...
10472957	  787.5	  541.6	 6203.0	...
10472958	  787.3	  541.5	 6197.0	...
10472959	  787.2	  541.3	 6189.0	...
10472960	  787.1	  542.2	 6183.0	...
10472961	  786.8	  543.4	 6185.0	...
10472962	  786.5	  544.4	 6190.0	...
10472963	  786.3	  544.1	 6194.0	...
10472964	  786.2	  544.1	 6196.0	...
10472965	  786.0	  544.1	 6194.0	...
10472966	  785.6	  543.5	 6192.0	...
10472967	  785.6	  542.8	 6191.0	...
10472968	  785.6	  542.2	 6192.0	...
10472969	  785.8	  542.3	 6193.0	...
10472970	  786.5	  542.4	 6189.0	...
10472971	  787.4	  542.4	 6182.0	...
10472972	  789.3	  542.3	 6167.0	...
10472973	  790.7	  541.9	 6157.0	...
10472974	  790.3	  541.6	 6159.0	...
10472975	  788.9	  542.5	 6169.0	...
10472976	  787.4	  543.6	 6180.0	...
10472977	  787.4	  544.3	 6181.0	...
10472978	  787.1	  543.2	 6183.0	...
10472979	  786.9	  542.2	 6184.0	...
10472980	  786.8	  541.6	 6178.0	...
10472981	  788.1	  541.9	 6172.0	...
10472982	  789.4	  542.4	 6165.0	...
10472983	  790.7	  542.7	 6165.0	...
10472984	  790.7	  542.8	 6159.0	...
10472985	  790.6	  542.6	 6153.0	...
10472986	  789.3	  542.6	 6155.0	...
10472987	  787.9	  542.7	 6164.0	...
10472988	  786.6	  543.1	 6172.0	...
10472989	  786.6	  543.5	 6170.0	...
10472990	  787.9	  543.4	 6169.0	...
10472991	  789.2	  543.2	 6168.0	...
10472992	  789.0	  543.3	 6167.0	...
10472993	  787.5	  543.9	 6167.0	...
10472994	  786.6	  544.2	 6167.0	...
10472995	  787.3	  543.6	 6169.0	...
10472996	  787.7	  543.1	 6169.0	...
10472997	  787.2	  543.0	 6167.0	...
10472998	  786.7	  543.2	 6171.0	...
10472999	  786.4	  543.2	 6178.0	...
10473000	  786.3	  543.2	 6185.0	...
10473001	  786.7	  543.1	 6182.0	...
10473002	  787.4	  542.9	 6178.0	...
10473003	  788.0	  542.8	 6171.0	...
10473004	  788.2	  543.1	 6168.0	...
10473005	  789.1	  543.1	 6164.0	...
10473006	  790.1	  543.1	 6164.0	...
10473007	  790.1	  542.9	 6166.0	...
10473008	  789.1	  543.1	 6167.0	...
10473009	  788.1	  543.4	 6170.0	...
10473010	  788.0	  544.1	 6172.0	...
10473011	  787.3	  544.8	 6174.0	...
10473012	  786.6	  544.5	 6171.0	...
10473013	  785.4	  543.7	 6170.0	...
10473014	  784.7	  542.9	 6169.0	...
10473015	  785.4	  543.1	 6172.0	...
10473016	  786.6	  543.1	 6171.0	...
10473017	  788.4	  542.4	 6171.0	...
10473018	  789.0	  541.8	 6170.0	...
10473019	  788.8	  541.9	 6169.0	...
10473020	  788.0	  542.6	 6169.0	...
10473021	  786.9	  543.4	 6172.0	...
10473022	  786.7	  543.0	 6173.0	...
10473023	  786.5	  542.5	 6175.0	...
10473024	  787.2	  542.8	 6173.0	...
10473025	  787.6	  543.6	 6173.0	...
10473026	  787.9	  544.3	 6171.0	...
10473027	  787.6	  545.0	 6167.0	...
10473028	  788.7	  545.5	 6162.0	...
10473029	  790.0	  545.2	 6159.0	...
10473030	  791.2	  544.2	 6159.0	...
10473031	  791.2	  543.3	 6159.0	...
10473032	  789.5	  543.5	 6159.0	...
10473033	  787.7	  543.6	 6159.0	...
10473034	  786.1	  543.5	 6160.0	...
10473035	  786.3	  543.2	 6171.0	...
10473036	  786.5	  542.8	 6181.0	...
10473037	  786.2	  542.7	 6190.0	...
10473038	  786.0	  542.3	 6190.0	...
10473039	  785.5	  541.7	 6192.0	...
10473040	  785.2	  541.2	 6194.0	...
10473041	  784.9	  540.8	 6193.0	...
10473042	  785.9	  540.5	 6189.0	...
10473043	  787.0	  540.4	 6186.0	...
10473044	  788.0	  540.3	 6187.0	...
10473045	  788.0	  540.4	 6188.0	...
10473046	  788.0	  540.9	 6187.0	...
10473047	  787.8	  541.5	 6187.0	...
10473048	  787.5	  542.1	 6186.0	...
10473049	  786.9	  542.4	 6182.0	...
10473050	  786.3	  543.0	 6180.0	...
10473051	  785.9	  543.5	 6178.0	...
10473052	  785.8	  543.6	 6179.0	...
10473053	  785.9	  543.7	 6180.0	...
10473054	  785.8	  544.1	 6182.0	...
10473055	  785.5	  544.7	 6186.0	...
10473056	  785.2	  545.0	 6189.0	...
10473057	  785.1	  545.2	 6190.0	...
10473058	  785.6	  545.2	 6188.0	...
10473059	  786.6	  544.1	 6187.0	...
10473060	  787.6	  543.0	 6187.0	...
10473061	  788.0	  541.9	 6184.0	...
10473062	  788.0	  541.7	 6182.0	...
10473063	  787.5	  541.6	 6188.0	...
10473064	  786.3	  541.8	 6197.0	...
10473065	  785.2	  542.2	 6204.0	...
10473066	  783.9	  542.6	 6204.0	...
10473067	  783.3	  542.9	 6205.0	...
10473068	  783.9	  542.7	 6207.0	...
10473069	  785.1	  542.3	 6201.0	...
10473070	  786.6	  541.8	 6195.0	...
10473071	  786.9	  541.7	 6197.0	...
10473072	  786.7	  541.7	 6204.0	...
10473073	  786.1	  541.9	 6206.0	...
10473074	  785.7	  542.0	 6200.0	...
10473075	  786.0	  542.1	 6194.0	...
10473076	  786.3	  542.1	 6193.0	...
10473077	  785.9	  542.1	 6197.0	...
MSG	10473078 0000 _ Number Off
10473078	  785.3	  542.0	 6201.0	...
10473079	  784.7	  541.7	 6205.0	...
10473080	  784.6	  541.4	 6206.0	...
10473081	  784.7	  541.9	 6208.0	...
10473082	  784.7	  542.5	 6209.0	...
10473083	  784.9	  543.1	 6210.0	...
10473084	  785.2	  543.0	 6210.0	...
10473085	  785.3	  542.9	 6212.0	...
10473086	  785.4	  543.2	 6213.0	...
10473087	  785.3	  543.6	 6218.0	...
10473088	  783.6	  544.2	 6220.0	...
10473089	  781.8	  544.3	 6222.0	...
10473090	  782.6	  544.0	 6213.0	...
10473091	  785.3	  543.4	 6204.0	...
10473092	  787.6	  543.0	 6203.0	...
10473093	  786.9	  542.2	 6213.0	...
10473094	  786.3	  541.4	 6223.0	...
10473095	  786.1	  540.6	 6221.0	...
10473096	  785.6	  540.9	 6216.0	...
10473097	  785.5	  542.1	 6212.0	...
10473098	  785.8	  543.1	 6212.0	...
10473099	  786.8	  544.1	 6212.0	...
10473100	  787.3	  544.3	 6211.0	...
10473101	  787.3	  544.4	 6210.0	...
10473102	  787.7	  543.9	 6210.0	...
10473103	  788.1	  543.3	 6211.0	...
10473104	  787.6	  542.8	 6213.0	...
10473105	  786.6	  542.7	 6216.0	...
10473106	  784.3	  542.9	 6219.0	...
10473107	  782.8	  542.9	 6221.0	...
10473108	  781.7	  542.8	 6220.0	...
10473109	  781.9	  542.5	 6218.0	...
10473110	  782.1	  542.7	 6216.0	...
10473111	  781.7	  543.1	 6215.0	...
10473112	  781.4	  543.4	 6215.0	...
10473113	  781.2	  543.4	 6212.0	...
10473114	  781.6	  543.3	 6209.0	...
10473115	  782.2	  543.3	 6205.0	...
10473116	  783.7	  542.9	 6204.0	...
10473117	  785.0	  542.5	 6203.0	...
10473118	  786.2	  542.1	 6203.0	...
10473119	  786.1	  542.0	 6204.0	...
10473120	  786.3	  542.3	 6205.0	...
10473121	  786.8	  543.1	 6204.0	...
10473122	  787.3	  543.9	 6204.0	...
10473123	  785.6	  543.9	 6210.0	...
10473124	  783.7	  543.5	 6217.0	...
EFIX R   10470958	10473124	2167	  792.3	  551.6	   5645
SSACC R  10473125
10473125	  781.8	  543.0	 6222.0	...
10473126	  779.9	  543.9	 6220.0	...
10473127	  777.5	  544.9	 6219.0	...
10473128	  774.8	  545.3	 6217.0	...
10473129	  773.1	  544.8	 6213.0	...
10473130	  769.9	  544.7	 6209.0	...
10473131	  766.1	  545.4	 6217.0	...
10473132	  762.5	  545.0	 6227.0	...
10473133	  761.0	  544.2	 6237.0	...
10473134	  758.1	  543.8	 6237.0	...
10473135	  755.1	  544.4	 6245.0	...
ESACC R  10473125	10473135	11	  781.8	  543.0	  755.1	  544.4	   0.57	     59
SFIX R   10473136
10473136	  752.0	  543.8	 6254.0	...
10473137	  751.3	  542.5	 6262.0	...
10473138	  751.4	  541.2	 6258.0	...
10473139	  751.2	  541.3	 6251.0	...
10473140	  751.1	  541.1	 6245.0	...
10473141	  750.9	  540.8	 6242.0	...
10473142	  750.3	  540.4	 6242.0	...
10473143	  749.6	  539.9	 6241.0	...
10473144	  748.8	  539.6	 6240.0	...
10473145	  748.7	  539.3	 6248.0	...
10473146	  748.5	  538.6	 6257.0	...
10473147	  748.4	  537.9	 6256.0	...
10473148	  748.6	  537.4	 6246.0	...
10473149	  749.8	  537.9	 6241.0	...
10473150	  750.9	  539.1	 6245.0	...
10473151	  752.1	  540.1	 6250.0	...
10473152	  752.3	  540.2	 6253.0	...
10473153	  752.6	  539.9	 6256.0	...
10473154	  752.9	  539.6	 6259.0	...
10473155	  753.0	  540.2	 6260.0	...
10473156	  752.6	  540.6	 6260.0	...
10473157	  752.1	  540.5	 6262.0	...
10473158	  752.2	  540.1	 6263.0	...
10473159	  753.3	  539.6	 6259.0	...
10473160	  754.3	  539.3	 6254.0	...
10473161	  754.9	  539.2	 6252.0	...
10473162	  754.7	  539.3	 6255.0	...
10473163	  754.5	  539.6	 6257.0	...
10473164	  754.4	  540.1	 6255.0	...
10473165	  753.9	  540.4	 6253.0	...
10473166	  753.3	  540.5	 6250.0	...
10473167	  752.7	  540.0	 6248.0	...
10473168	  752.4	  539.4	 6245.0	...
10473169	  752.2	  539.1	 6241.0	...
10473170	  751.8	  538.9	 6241.0	...
10473171	  751.3	  538.8	 6244.0	...
10473172	  750.9	  538.3	 6244.0	...
10473173	  750.9	  538.0	 6243.0	...
10473174	  751.2	  537.7	 6245.0	...
10473175	  751.5	  537.9	 6249.0	...
10473176	  752.4	  538.2	 6253.0	...
10473177	  753.8	  538.4	 6251.0	...
10473178	  755.2	  538.6	 6250.0	...
10473179	  755.0	  538.9	 6250.0	...
10473180	  754.3	  539.0	 6250.0	...
10473181	  753.4	  538.7	 6251.0	...
10473182	  753.2	  538.4	 6248.0	...
10473183	  753.5	  538.3	 6245.0	...
10473184	  754.1	  538.2	 6241.0	...
10473185	  754.8	  538.4	 6240.0	...
10473186	  754.7	  538.7	 6240.0	...
10473187	  754.2	  538.4	 6240.0	...
10473188	  753.4	  537.9	 6242.0	...
10473189	  752.7	  538.0	 6251.0	...
10473190	  752.1	  538.7	 6259.0	...
10473191	  752.5	  539.3	 6262.0	...
10473192	  753.3	  539.8	 6257.0	...
10473193	  754.1	  540.4	 6253.0	...
10473194	  754.5	  541.0	 6254.0	...
10473195	  755.2	  540.9	 6255.0	...
10473196	  755.6	  540.8	 6256.0	...
10473197	  756.1	  540.9	 6252.0	...
10473198	  756.3	  541.0	 6249.0	...
10473199	  756.4	  540.9	 6245.0	...
10473200	  756.3	  540.4	 6245.0	...
10473201	  756.3	  539.9	 6242.0	...
10473202	  756.5	  539.7	 6239.0	...
10473203	  755.2	  539.8	 6240.0	...
10473204	  753.7	  539.9	 6249.0	...
10473205	  752.4	  539.7	 6258.0	...
10473206	  752.5	  539.3	 6263.0	...
10473207	  752.6	  538.9	 6263.0	...
10473208	  752.8	  538.9	 6260.0	...
10473209	  753.1	  538.9	 6260.0	...
10473210	  753.4	  538.9	 6262.0	...
10473211	  754.0	  539.2	 6266.0	...
10473212	  754.7	  539.5	 6269.0	...
10473213	  755.5	  539.7	 6271.0	...
10473214	  755.7	  539.7	 6267.0	...
10473215	  755.5	  539.1	 6260.0	...
10473216	  754.9	  538.8	 6254.0	...
10473217	  754.4	  538.4	 6255.0	...
10473218	  754.1	  538.5	 6259.0	...
10473219	  754.1	  538.4	 6262.0	...
10473220	  754.5	  538.2	 6261.0	...
10473221	  755.3	  538.1	 6258.0	...
10473222	  756.2	  538.9	 6254.0	...
10473223	  756.5	  539.8	 6261.0	...
10473224	  756.2	  539.8	 6268.0	...
10473225	  756.0	  538.9	 6265.0	...
10473226	  756.4	  538.4	 6256.0	...
10473227	  757.2	  538.8	 6244.0	...
10473228	  757.9	  539.2	 6241.0	...
10473229	  757.9	  539.3	 6238.0	...
10473230	  757.4	  539.4	 6238.0	...
10473231	  757.9	  539.3	 6238.0	...
10473232	  758.8	  539.4	 6233.0	...
10473233	  759.8	  539.5	 6228.0	...
10473234	  758.9	  539.7	 6229.0	...
10473235	  758.6	  539.6	 6237.0	...
10473236	  758.1	  540.4	 6246.0	...
10473237	  758.6	  541.2	 6249.0	...
10473238	  758.5	  541.3	 6249.0	...
10473239	  758.4	  540.7	 6248.0	...
10473240	  758.2	  540.3	 6245.0	...
10473241	  758.2	  540.7	 6240.0	...
10473242	  758.3	  541.1	 6234.0	...
10473243	  758.0	  541.2	 6229.0	...
10473244	  757.6	  541.4	 6231.0	...
10473245	  756.9	  541.6	 6234.0	...
10473246	  756.6	  541.2	 6238.0	...
10473247	  756.3	  540.8	 6239.0	...
10473248	  758.1	  539.8	 6239.0	...
10473249	  760.0	  539.2	 6237.0	...
10473250	  760.9	  538.8	 6235.0	...
10473251	  760.0	  538.9	 6238.0	...
10473252	  759.2	  539.0	 6248.0	...
10473253	  759.4	  539.1	 6257.0	...
10473254	  759.6	  539.2	 6266.0	...
10473255	  759.3	  539.3	 6268.0	...
10473256	  758.6	  539.7	 6271.0	...
10473257	  757.0	  540.3	 6278.0	...
10473258	  755.6	  541.4	 6284.0	...
10473259	  754.7	  542.2	 6287.0	...
10473260	  754.5	  541.9	 6283.0	...
10473261	  754.9	  541.1	 6279.0	...
10473262	  755.8	  540.3	 6279.0	...
10473263	  756.8	  540.4	 6277.0	...
10473264	  757.3	  540.6	 6268.0	...
10473265	  757.7	  540.8	 6256.0	...
10473266	  758.4	  541.3	 6243.0	...
10473267	  758.7	  542.3	 6238.0	...
10473268	  758.6	  543.3	 6237.0	...
10473269	  758.2	  543.6	 6245.0	...
10473270	  757.5	  542.8	 6253.0	...
10473271	  756.9	  542.0	 6257.0	...
10473272	  756.7	  541.2	 6251.0	...
10473273	  757.3	  541.2	 6245.0	...
10473274	  758.2	  541.5	 6244.0	...
10473275	  758.6	  542.0	 6244.0	...
10473276	  758.9	  542.6	 6244.0	...
10473277	  758.8	  543.0	 6240.0	...
10473278	  759.2	  543.2	 6235.0	...
10473279	  759.6	  543.4	 6231.0	...
10473280	  759.6	  543.4	 6230.0	...
10473281	  759.3	  543.3	 6230.0	...
10473282	  759.0	  543.3	 6230.0	...
10473283	  758.0	  542.2	 6230.0	...
10473284	  756.8	  541.0	 6230.0	...
10473285	  756.0	  541.1	 6231.0	...
10473286	  756.7	  542.3	 6233.0	...
10473287	  757.3	  543.7	 6235.0	...
10473288	  757.7	  543.8	 6236.0	...
10473289	  757.8	  543.4	 6238.0	...
MSG	10473290 0000 _ Number On
10473290	  757.8	  542.7	 6242.0	...
10473291	  758.0	  541.9	 6246.0	...
10473292	  758.0	  541.7	 6244.0	...
10473293	  757.8	  541.5	 6242.0	...
10473294	  757.4	  541.2	 6239.0	...
10473295	  757.2	  541.0	 6239.0	...
10473296	  757.3	  541.9	 6237.0	...
10473297	  758.2	  543.0	 6231.0	...
10473298	  759.1	  543.3	 6228.0	...
10473299	  759.7	  542.1	 6225.0	...
10473300	  759.5	  541.1	 6227.0	...
10473301	  759.4	  541.0	 6228.0	...
10473302	  759.2	  541.5	 6230.0	...
10473303	  758.9	  542.0	 6233.0	...
10473304	  759.1	  541.8	 6233.0	...
10473305	  759.5	  541.2	 6228.0	...
10473306	  760.0	  540.9	 6222.0	...
10473307	  760.2	  542.1	 6219.0	...
10473308	  760.6	  543.2	 6222.0	...
10473309	  760.8	  544.1	 6220.0	...
10473310	  761.0	  544.0	 6215.0	...
10473311	  761.0	  544.2	 6210.0	...
10473312	  761.0	  544.3	 6210.0	...
10473313	  760.9	  544.5	 6209.0	...
10473314	  760.9	  543.1	 6208.0	...
10473315	  760.8	  541.2	 6207.0	...
10473316	  760.9	  539.3	 6206.0	...
10473317	  761.2	  538.7	 6205.0	...
10473318	  761.3	  540.0	 6205.0	...
10473319	  761.2	  541.4	 6206.0	...
10473320	  760.8	  542.8	 6207.0	...
10473321	  760.1	  543.0	 6207.0	...
10473322	  759.5	  543.2	 6207.0	...
10473323	  759.0	  543.3	 6208.0	...
10473324	  759.4	  543.4	 6209.0	...
10473325	  759.8	  543.4	 6208.0	...
10473326	  760.2	  543.5	 6207.0	...
10473327	  760.4	  543.8	 6206.0	...
10473328	  759.9	  544.2	 6208.0	...
10473329	  759.4	  544.6	 6209.0	...
10473330	  759.3	  544.8	 6209.0	...
10473331	  759.8	  544.5	 6209.0	...
10473332	  760.5	  543.9	 6211.0	...
10473333	  760.9	  543.4	 6212.0	...
10473334	  760.9	  543.4	 6213.0	...
10473335	  760.9	  543.6	 6211.0	...
10473336	  761.0	  543.6	 6211.0	...
10473337	  760.3	  543.6	 6212.0	...
10473338	  759.4	  544.4	 6212.0	...
10473339	  758.7	  545.3	 6209.0	...
10473340	  759.2	  546.0	 6204.0	...
10473341	  760.3	  545.8	 6200.0	...
10473342	  761.2	  545.5	 6196.0	...
10473343	  761.9	  545.0	 6194.0	...
10473344	  761.6	  544.4	 6195.0	...
10473345	  761.3	  543.8	 6197.0	...
10473346	  761.0	  544.2	 6200.0	...
10473347	  760.9	  544.9	 6203.0	...
10473348	  760.8	  545.5	 6205.0	...
10473349	  760.8	  545.3	 6207.0	...
10473350	  760.9	  546.2	 6208.0	...
10473351	  761.2	  547.2	 6208.0	...
10473352	  761.5	  547.4	 6207.0	...
10473353	  760.3	  546.7	 6206.0	...
10473354	  759.0	  546.1	 6205.0	...
10473355	  759.1	  546.5	 6203.0	...
10473356	  760.6	  547.0	 6201.0	...
10473357	  761.3	  547.7	 6198.0	...
10473358	  760.5	  548.2	 6199.0	...
10473359	  759.7	  548.0	 6198.0	...
10473360	  759.7	  547.4	 6198.0	...
10473361	  759.7	  546.8	 6202.0	...
10473362	  759.6	  546.6	 6208.0	...
10473363	  759.4	  546.5	 6209.0	...
10473364	  759.3	  546.5	 6204.0	...
10473365	  759.3	  546.4	 6199.0	...
10473366	  760.4	  545.6	 6198.0	...
10473367	  761.5	  545.0	 6196.0	...
10473368	  762.1	  544.4	 6195.0	...
10473369	  761.4	  544.7	 6196.0	...
10473370	  760.7	  544.7	 6199.0	...
10473371	  760.2	  544.8	 6200.0	...
10473372	  759.5	  544.9	 6200.0	...
10473373	  758.8	  545.3	 6200.0	...
10473374	  758.6	  545.8	 6198.0	...
10473375	  758.9	  546.7	 6197.0	...
10473376	  759.1	  547.4	 6196.0	...
10473377	  758.7	  547.9	 6196.0	...
10473378	  758.3	  547.6	 6197.0	...
10473379	  758.4	  546.4	 6196.0	...
10473380	  758.8	  545.1	 6194.0	...
10473381	  758.7	  546.3	 6195.0	...
10473382	  758.7	  548.4	 6194.0	...
10473383	  758.9	  549.5	 6193.0	...
10473384	  759.6	  548.4	 6195.0	...
10473385	  759.9	  547.4	 6200.0	...
10473386	  760.1	  547.3	 6203.0	...
10473387	  760.2	  547.3	 6202.0	...
10473388	  760.3	  547.3	 6200.0	...
10473389	  759.9	  547.2	 6199.0	...
10473390	  759.4	  547.0	 6193.0	...
10473391	  759.3	  547.0	 6186.0	...
10473392	  760.2	  547.3	 6178.0	...
10473393	  760.9	  547.6	 6176.0	...
10473394	  761.2	  547.1	 6175.0	...
10473395	  761.3	  546.4	 6176.0	...
10473396	  761.7	  546.5	 6176.0	...
10473397	  761.3	  547.4	 6182.0	...
10473398	  760.5	  548.7	 6188.0	...
10473399	  759.8	  549.1	 6193.0	...
10473400	  761.3	  548.8	 6192.0	...
10473401	  762.8	  548.4	 6190.0	...
10473402	  762.8	  548.3	 6190.0	...
10473403	  761.4	  548.9	 6190.0	...
10473404	  759.5	  548.4	 6191.0	...
10473405	  758.8	  547.5	 6194.0	...
10473406	  758.2	  546.8	 6194.0	...
10473407	  758.2	  547.2	 6193.0	...
10473408	  759.3	  547.6	 6191.0	...
10473409	  760.5	  548.5	 6188.0	...
10473410	  761.6	  549.7	 6184.0	...
10473411	  761.6	  551.0	 6181.0	...
10473412	  761.4	  551.7	 6176.0	...
10473413	  760.9	  552.0	 6174.0	...
10473414	  760.6	  551.6	 6170.0	...
10473415	  760.5	  550.8	 6170.0	...
10473416	  760.4	  550.4	 6170.0	...
10473417	  759.9	  550.6	 6178.0	...
10473418	  759.1	  551.1	 6187.0	...
10473419	  758.6	  551.1	 6195.0	...
10473420	  759.3	  551.0	 6185.0	...
10473421	  760.1	  551.5	 6175.0	...
10473422	  760.9	  552.1	 6165.0	...
10473423	  760.6	  551.6	 6172.0	...
10473424	  759.8	  550.6	 6181.0	...
10473425	  759.0	  549.6	 6191.0	...
10473426	  758.0	  549.3	 6194.0	...
10473427	  757.7	  548.9	 6192.0	...
10473428	  757.2	  548.5	 6190.0	...
10473429	  757.2	  549.4	 6188.0	...
10473430	  758.7	  550.2	 6181.0	...
10473431	  760.3	  550.7	 6177.0	...
10473432	  760.9	  550.3	 6171.0	...
10473433	  760.1	  550.1	 6172.0	...
10473434	  759.0	  550.6	 6171.0	...
10473435	  758.7	  551.0	 6172.0	...
10473436	  758.8	  550.4	 6173.0	...
10473437	  759.2	  549.4	 6173.0	...
10473438	  760.0	  548.4	 6174.0	...
10473439	  760.3	  548.3	 6175.0	...
10473440	  760.4	  549.4	 6175.0	...
10473441	  760.2	  550.5	 6170.0	...
10473442	  760.3	  551.6	 6164.0	...
10473443	  760.5	  551.5	 6158.0	...
10473444	  760.7	  551.3	 6155.0	...
10473445	  760.7	  550.7	 6154.0	...
10473446	  760.7	  550.0	 6156.0	...
10473447	  760.6	  549.4	 6159.0	...
10473448	  760.2	  549.3	 6164.0	...
10473449	  759.9	  549.4	 6165.0	...
10473450	  760.2	  549.3	 6164.0	...
10473451	  760.8	  549.7	 6162.0	...
10473452	  760.5	  550.1	 6159.0	...
10473453	  759.6	  550.6	 6159.0	...
10473454	  758.9	  550.6	 6160.0	...
10473455	  759.5	  550.4	 6159.0	...
10473456	  760.5	  550.5	 6158.0	...
10473457	  761.1	  550.6	 6156.0	...
10473458	  761.3	  550.9	 6155.0	...
10473459	  760.9	  551.4	 6153.0	...
10473460	  760.8	  551.9	 6153.0	...
10473461	  760.7	  551.6	 6153.0	...
10473462	  760.2	  550.4	 6149.0	...
10473463	  759.8	  549.2	 6145.0	...
10473464	  759.2	  549.0	 6142.0	...
10473465	  759.0	  549.5	 6141.0	...
10473466	  760.4	  549.3	 6140.0	...
10473467	  762.0	  548.7	 6141.0	...
10473468	  762.7	  548.3	 6144.0	...
10473469	  761.0	  548.7	 6148.0	...
10473470	  759.3	  549.0	 6150.0	...
10473471	  758.4	  549.1	 6149.0	...
10473472	  758.2	  549.2	 6151.0	...
10473473	  758.3	  549.4	 6154.0	...
10473474	  758.7	  549.5	 6156.0	...
10473475	  759.1	  549.4	 6162.0	...
10473476	  759.4	  549.2	 6166.0	...
10473477	  761.2	  550.0	 6165.0	...
EFIX R   10473136	10473477	342	  757.8	  543.8	   6217
SSACC R  10473478
10473478	  763.3	  550.9	 6160.0	...
10473479	  765.7	  551.8	 6154.0	...
10473480	  766.9	  551.7	 6154.0	...
10473481	  769.3	  551.4	 6155.0	...
10473482	  771.4	  551.3	 6156.0	...
10473483	  773.2	  551.1	 6157.0	...
10473484	  774.1	  551.3	 6157.0	...
10473485	  775.6	  551.6	 6148.0	...
10473486	  777.2	  551.2	 6140.0	...
ESACC R  10473478	10473486	9	  763.3	  550.9	  777.2	  551.2	   0.30	     38
SFIX R   10473487
10473487	  779.5	  550.6	 6132.0	...
10473488	  781.6	  549.8	 6135.0	...
10473489	  783.3	  550.4	 6142.0	...
10473490	  783.7	  550.6	 6148.0	...
10473491	  783.9	  550.8	 6143.0	...
10473492	  784.2	  551.5	 6135.0	...
10473493	  784.7	  552.6	 6127.0	...
10473494	  785.0	  553.9	 6131.0	...
10473495	  785.2	  554.3	 6135.0	...
10473496	  784.9	  554.7	 6137.0	...
10473497	  784.6	  555.0	 6139.0	...
10473498	  785.0	  554.9	 6140.0	...
10473499	  785.8	  555.0	 6141.0	...
10473500	  786.5	  555.2	 6139.0	...
10473501	  786.3	  555.4	 6138.0	...
10473502	  786.0	  555.8	 6147.0	...
10473503	  785.7	  556.0	 6158.0	...
10473504	  785.7	  556.1	 6157.0	...
10473505	  785.9	  555.2	 6144.0	...
10473506	  786.5	  554.2	 6136.0	...
10473507	  787.2	  553.9	 6141.0	...
10473508	  787.8	  554.9	 6145.0	...
10473509	  787.9	  556.0	 6144.0	...
10473510	  787.5	  555.4	 6151.0	...
10473511	  787.1	  554.3	 6158.0	...
10473512	  787.3	  553.2	 6157.0	...
10473513	  788.1	  553.1	 6147.0	...
10473514	  789.0	  553.6	 6137.0	...
10473515	  788.6	  554.2	 6146.0	...
10473516	  788.4	  554.9	 6155.0	...
10473517	  788.0	  554.5	 6161.0	...
10473518	  787.8	  554.2	 6156.0	...
10473519	  787.2	  553.9	 6145.0	...
10473520	  786.8	  554.2	 6140.0	...
10473521	  786.5	  554.1	 6136.0	...
10473522	  786.1	  554.0	 6136.0	...
10473523	  785.5	  553.2	 6135.0	...
10473524	  785.3	  552.5	 6135.0	...
10473525	  785.5	  552.4	 6134.0	...
10473526	  785.7	  552.9	 6141.0	...
10473527	  785.9	  553.3	 6148.0	...
10473528	  785.6	  553.2	 6155.0	...
10473529	  785.3	  553.1	 6154.0	...
10473530	  785.7	  553.0	 6154.0	...
10473531	  786.5	  553.8	 6153.0	...
10473532	  787.3	  554.6	 6151.0	...
10473533	  787.3	  554.6	 6148.0	...
10473534	  787.4	  554.0	 6144.0	...
10473535	  787.6	  553.7	 6145.0	...
10473536	  787.5	  554.3	 6147.0	...
10473537	  787.4	  554.6	 6149.0	...
10473538	  787.5	  554.9	 6147.0	...
10473539	  787.7	  555.5	 6145.0	...
10473540	  787.8	  556.1	 6144.0	...
10473541	  787.7	  556.3	 6144.0	...
10473542	  787.6	  556.1	 6144.0	...
10473543	  787.5	  556.0	 6145.0	...
10473544	  787.9	  555.9	 6139.0	...
10473545	  788.3	  555.7	 6133.0	...
10473546	  788.7	  555.3	 6131.0	...
10473547	  788.7	  554.9	 6135.0	...
10473548	  789.0	  554.5	 6137.0	...
10473549	  789.2	  554.4	 6137.0	...
10473550	  789.3	  554.3	 6136.0	...
10473551	  789.1	  554.4	 6137.0	...
10473552	  788.9	  554.5	 6136.0	...
10473553	  788.9	  554.6	 6138.0	...
10473554	  788.9	  554.4	 6141.0	...
10473555	  789.4	  554.0	 6145.0	...
10473556	  790.0	  553.6	 6145.0	...
10473557	  790.6	  553.3	 6141.0	...
10473558	  790.5	  553.2	 6135.0	...
10473559	  790.9	  553.0	 6132.0	...
10473560	  791.5	  553.2	 6134.0	...
10473561	  791.3	  553.5	 6137.0	...
10473562	  790.3	  552.7	 6138.0	...
10473563	  789.1	  551.7	 6138.0	...
10473564	  788.8	  551.7	 6132.0	...
10473565	  788.8	  552.7	 6126.0	...
10473566	  788.7	  553.1	 6135.0	...
10473567	  788.5	  552.4	 6151.0	...
10473568	  788.1	  551.8	 6165.0	...
10473569	  787.7	  552.0	 6165.0	...
10473570	  787.3	  552.2	 6161.0	...
10473571	  787.1	  552.2	 6158.0	...
10473572	  786.9	  552.0	 6155.0	...
10473573	  786.7	  551.8	 6151.0	...
10473574	  787.3	  551.6	 6145.0	...
10473575	  788.1	  551.7	 6141.0	...
10473576	  788.8	  551.5	 6141.0	...
10473577	  787.9	  551.8	 6150.0	...
10473578	  786.9	  552.5	 6157.0	...
10473579	  785.8	  553.5	 6163.0	...
10473580	  785.7	  554.3	 6164.0	...
10473581	  785.5	  554.8	 6170.0	...
10473582	  785.4	  554.4	 6177.0	...
10473583	  786.0	  553.7	 6182.0	...
10473584	  786.6	  552.9	 6180.0	...
10473585	  786.0	  553.1	 6179.0	...
10473586	  784.8	  553.3	 6178.0	...
10473587	  783.4	  554.0	 6179.0	...
10473588	  783.2	  554.6	 6180.0	...
10473589	  783.2	  555.0	 6180.0	...
10473590	  784.5	  554.5	 6180.0	...
10473591	  785.7	  554.2	 6181.0	...
MSG	10473592 0000 _ Number Off
10473592	  785.7	  554.3	 6184.0	...
10473593	  784.3	  552.9	 6187.0	...
10473594	  783.8	  551.2	 6184.0	...
10473595	  784.8	  551.1	 6176.0	...
10473596	  785.9	  552.8	 6168.0	...
10473597	  785.4	  553.6	 6163.0	...
10473598	  784.6	  552.6	 6162.0	...
10473599	  785.4	  551.5	 6156.0	...
10473600	  787.0	  551.4	 6151.0	...
10473601	  787.6	  551.8	 6148.0	...
10473602	  786.5	  552.3	 6151.0	...
10473603	  785.4	  552.8	 6156.0	...
10473604	  785.4	  552.9	 6162.0	...
10473605	  785.6	  553.0	 6166.0	...
10473606	  785.6	  553.0	 6169.0	...
10473607	  785.6	  553.1	 6164.0	...
10473608	  785.2	  553.1	 6158.0	...
10473609	  784.9	  553.2	 6160.0	...
10473610	  784.7	  553.3	 6170.0	...
10473611	  784.5	  553.4	 6180.0	...
10473612	  784.2	  553.6	 6185.0	...
10473613	  783.9	  553.8	 6185.0	...
10473614	  783.5	  553.7	 6184.0	...
10473615	  783.2	  553.6	 6181.0	...
10473616	  784.1	  553.3	 6180.0	...
10473617	  785.3	  553.0	 6179.0	...
10473618	  786.5	  552.8	 6179.0	...
10473619	  786.6	  552.9	 6179.0	...
10473620	  786.8	  553.1	 6179.0	...
10473621	  787.0	  553.4	 6178.0	...
10473622	  786.9	  552.6	 6175.0	...
10473623	  786.8	  551.8	 6173.0	...
10473624	  786.5	  551.2	 6172.0	...
10473625	  786.3	  551.7	 6176.0	...
10473626	  785.6	  552.2	 6183.0	...
10473627	  785.0	  552.6	 6189.0	...
10473628	  784.5	  552.4	 6186.0	...
10473629	  784.5	  552.1	 6181.0	...
10473630	  785.9	  551.7	 6176.0	...
10473631	  787.3	  551.6	 6175.0	...
10473632	  788.2	  551.0	 6173.0	...
10473633	  786.7	  550.7	 6183.0	...
10473634	  785.2	  550.2	 6195.0	...
10473635	  784.3	  550.0	 6201.0	...
10473636	  784.4	  550.0	 6195.0	...
10473637	  784.6	  550.7	 6188.0	...
10473638	  784.7	  551.5	 6186.0	...
10473639	  784.7	  552.0	 6185.0	...
10473640	  784.6	  552.2	 6183.0	...
10473641	  784.4	  552.3	 6184.0	...
10473642	  784.5	  551.4	 6184.0	...
10473643	  785.0	  550.3	 6184.0	...
10473644	  785.8	  549.1	 6184.0	...
10473645	  786.5	  549.0	 6182.0	...
10473646	  787.0	  548.9	 6181.0	...
10473647	  787.1	  549.1	 6180.0	...
10473648	  787.3	  549.6	 6180.0	...
10473649	  787.4	  549.8	 6181.0	...
10473650	  787.6	  549.6	 6183.0	...
10473651	  787.8	  549.0	 6189.0	...
10473652	  787.3	  548.9	 6194.0	...
10473653	  786.9	  549.2	 6198.0	...
10473654	  786.8	  549.4	 6198.0	...
10473655	  787.5	  549.7	 6198.0	...
10473656	  787.6	  549.9	 6189.0	...
10473657	  787.1	  550.0	 6180.0	...
10473658	  786.3	  549.8	 6172.0	...
10473659	  785.7	  549.5	 6174.0	...
10473660	  785.6	  549.2	 6178.0	...
10473661	  785.9	  548.9	 6183.0	...
10473662	  785.8	  548.6	 6194.0	...
10473663	  785.4	  549.2	 6202.0	...
10473664	  785.1	  549.8	 6204.0	...
10473665	  786.0	  550.3	 6199.0	...
10473666	  786.9	  550.2	 6196.0	...
10473667	  787.6	  549.7	 6193.0	...
10473668	  787.4	  549.1	 6190.0	...
10473669	  787.4	  548.6	 6186.0	...
10473670	  787.6	  548.6	 6184.0	...
10473671	  787.8	  548.5	 6182.0	...
10473672	  787.7	  548.5	 6187.0	...
10473673	  787.7	  548.6	 6193.0	...
10473674	  787.2	  548.8	 6199.0	...
10473675	  786.7	  548.9	 6199.0	...
10473676	  787.0	  548.5	 6199.0	...
10473677	  787.7	  548.2	 6199.0	...
10473678	  786.9	  549.0	 6200.0	...
10473679	  785.2	  550.2	 6201.0	...
10473680	  784.6	  551.3	 6202.0	...
10473681	  785.6	  551.0	 6204.0	...
10473682	  786.2	  550.8	 6205.0	...
10473683	  785.6	  550.7	 6205.0	...
10473684	  784.9	  550.5	 6203.0	...
10473685	  784.8	  550.3	 6200.0	...
10473686	  784.4	  550.6	 6199.0	...
10473687	  784.2	  551.1	 6194.0	...
10473688	  785.2	  551.5	 6185.0	...
10473689	  786.4	  551.2	 6180.0	...
10473690	  787.4	  550.7	 6181.0	...
10473691	  786.5	  550.5	 6189.0	...
10473692	  785.8	  550.5	 6191.0	...
10473693	  785.4	  550.7	 6189.0	...
10473694	  786.0	  551.4	 6184.0	...
10473695	  786.4	  552.1	 6186.0	...
10473696	  787.5	  551.4	 6188.0	...
10473697	  788.3	  550.1	 6189.0	...
10473698	  788.3	  550.2	 6188.0	...
10473699	  787.8	  551.5	 6185.0	...
10473700	  787.2	  552.7	 6184.0	...
10473701	  787.3	  552.5	 6184.0	...
10473702	  787.1	  552.5	 6184.0	...
10473703	  786.9	  552.7	 6185.0	...
10473704	  787.1	  552.5	 6186.0	...
10473705	  787.9	  552.1	 6184.0	...
10473706	  788.4	  551.8	 6181.0	...
10473707	  788.3	  551.5	 6177.0	...
10473708	  787.9	  551.2	 6173.0	...
10473709	  788.7	  551.2	 6166.0	...
10473710	  789.5	  551.6	 6156.0	...
10473711	  790.3	  551.7	 6149.0	...
10473712	  790.2	  551.5	 6145.0	...
10473713	  790.4	  551.5	 6145.0	...
10473714	  790.8	  551.6	 6144.0	...
10473715	  791.9	  551.9	 6138.0	...
10473716	  792.7	  552.2	 6133.0	...
10473717	  793.4	  552.6	 6128.0	...
10473718	  792.2	  553.3	 6133.0	...
10473719	  790.9	  553.7	 6139.0	...
10473720	  789.5	  553.6	 6144.0	...
10473721	  789.4	  553.1	 6144.0	...
10473722	  789.5	  552.5	 6142.0	...
10473723	  789.6	  553.4	 6142.0	...
10473724	  789.7	  554.3	 6142.0	...
10473725	  789.7	  554.5	 6141.0	...
10473726	  790.1	  553.7	 6140.0	...
10473727	  790.5	  553.4	 6138.0	...
10473728	  790.9	  553.8	 6137.0	...
10473729	  792.4	  553.9	 6134.0	...
10473730	  793.9	  553.6	 6131.0	...
10473731	  794.9	  553.3	 6130.0	...
10473732	  794.0	  553.3	 6130.0	...
10473733	  792.8	  552.6	 6130.0	...
10473734	  792.0	  551.9	 6130.0	...
10473735	  791.3	  551.1	 6130.0	...
10473736	  790.9	  551.1	 6130.0	...
10473737	  790.6	  551.6	 6131.0	...
10473738	  790.7	  552.4	 6125.0	...
10473739	  790.9	  553.9	 6120.0	...
10473740	  790.9	  554.9	 6115.0	...
10473741	  790.9	  555.5	 6115.0	...
10473742	  791.3	  555.4	 6115.0	...
10473743	  791.6	  555.1	 6117.0	...
10473744	  792.7	  554.8	 6119.0	...
10473745	  793.5	  554.6	 6121.0	...
10473746	  794.7	  554.5	 6120.0	...
10473747	  795.1	  554.8	 6120.0	...
10473748	  795.5	  554.9	 6119.0	...
10473749	  795.5	  554.6	 6118.0	...
10473750	  795.6	  554.1	 6115.0	...
10473751	  794.9	  553.6	 6113.0	...
10473752	  793.4	  553.8	 6113.0	...
10473753	  792.0	  554.5	 6115.0	...
10473754	  791.3	  555.0	 6115.0	...
10473755	  791.3	  555.1	 6111.0	...
10473756	  791.2	  554.8	 6106.0	...
10473757	  791.9	  554.5	 6102.0	...
10473758	  792.5	  553.5	 6102.0	...
10473759	  793.1	  552.6	 6098.0	...
10473760	  792.9	  552.1	 6095.0	...
10473761	  792.8	  552.4	 6095.0	...
10473762	  792.6	  552.8	 6099.0	...
10473763	  792.0	  553.7	 6102.0	...
10473764	  791.5	  554.9	 6104.0	...
10473765	  791.3	  557.1	 6106.0	...
10473766	  791.6	  558.4	 6101.0	...
10473767	  791.3	  558.9	 6094.0	...
10473768	  791.1	  557.8	 6088.0	...
10473769	  790.6	  556.5	 6091.0	...
10473770	  790.7	  555.7	 6095.0	...
10473771	  790.6	  556.0	 6093.0	...
10473772	  790.6	  556.6	 6087.0	...
10473773	  791.9	  556.7	 6081.0	...
10473774	  793.1	  556.2	 6078.0	...
10473775	  794.4	  555.4	 6073.0	...
10473776	  793.0	  555.4	 6069.0	...
10473777	  791.8	  556.4	 6069.0	...
10473778	  792.4	  557.5	 6069.0	...
10473779	  794.3	  558.4	 6070.0	...
10473780	  796.1	  558.2	 6067.0	...
10473781	  796.1	  557.9	 6064.0	...
10473782	  795.3	  557.5	 6062.0	...
10473783	  794.4	  557.5	 6065.0	...
10473784	  793.2	  557.8	 6070.0	...
10473785	  792.9	  558.1	 6068.0	...
10473786	  792.8	  559.2	 6061.0	...
10473787	  792.9	  560.4	 6053.0	...
10473788	  793.0	  561.3	 6053.0	...
10473789	  792.8	  560.7	 6053.0	...
10473790	  792.6	  560.4	 6053.0	...
10473791	  792.3	  560.3	 6054.0	...
10473792	  792.1	  560.3	 6056.0	...
10473793	  793.0	  559.8	 6058.0	...
10473794	  793.9	  558.8	 6059.0	...
10473795	  794.9	  558.1	 6059.0	...
10473796	  794.9	  557.3	 6058.0	...
10473797	  794.9	  556.9	 6055.0	...
10473798	  795.0	  556.8	 6051.0	...
10473799	  794.8	  557.0	 6049.0	...
10473800	  794.7	  557.0	 6051.0	...
10473801	  794.7	  557.1	 6050.0	...
10473802	  795.1	  558.2	 6047.0	...
10473803	  795.4	  559.3	 6043.0	...
10473804	  795.5	  560.0	 6042.0	...
10473805	  795.5	  559.8	 6040.0	...
10473806	  795.5	  559.6	 6038.0	...
10473807	  794.1	  559.7	 6043.0	...
10473808	  792.9	  559.8	 6049.0	...
10473809	  791.8	  560.0	 6055.0	...
10473810	  792.8	  560.1	 6055.0	...
10473811	  793.1	  560.2	 6052.0	...
10473812	  793.2	  559.8	 6045.0	...
10473813	  793.6	  559.0	 6034.0	...
10473814	  794.6	  558.0	 6025.0	...
10473815	  795.5	  557.7	 6020.0	...
10473816	  795.4	  557.7	 6019.0	...
10473817	  795.1	  557.7	 6019.0	...
10473818	  795.0	  557.7	 6019.0	...
10473819	  794.8	  557.7	 6019.0	...
10473820	  794.9	  559.1	 6019.0	...
10473821	  795.1	  560.5	 6016.0	...
10473822	  795.7	  561.8	 6011.0	...
10473823	  796.0	  560.8	 6005.0	...
10473824	  796.2	  559.9	 6004.0	...
10473825	  796.1	  558.9	 6004.0	...
10473826	  796.1	  558.7	 6005.0	...
10473827	  795.3	  558.7	 6003.0	...
10473828	  794.6	  558.7	 6006.0	...
10473829	  794.5	  558.7	 6010.0	...
10473830	  795.9	  558.8	 6011.0	...
10473831	  797.2	  559.1	 6009.0	...
10473832	  796.5	  559.6	 6006.0	...
10473833	  795.4	  559.8	 6007.0	...
10473834	  794.4	  560.0	 5997.0	...
10473835	  794.7	  560.0	 5984.0	...
10473836	  794.9	  560.0	 5972.0	...
10473837	  794.7	  560.0	 5969.0	...
10473838	  794.6	  560.1	 5969.0	...
10473839	  794.4	  560.2	 5969.0	...
10473840	  794.2	  560.3	 5968.0	...
10473841	  795.0	  560.3	 5967.0	...
10473842	  795.9	  560.3	 5965.0	...
10473843	  796.8	  560.3	 5962.0	...
10473844	  796.8	  560.3	 5962.0	...
10473845	  796.0	  560.2	 5965.0	...
10473846	  795.1	  560.1	 5969.0	...
10473847	  794.5	  560.1	 5972.0	...
10473848	  794.9	  560.1	 5971.0	...
10473849	  795.3	  560.4	 5968.0	...
10473850	  795.7	  560.5	 5958.0	...
10473851	  796.3	  560.7	 5951.0	...
10473852	  796.9	  560.6	 5946.0	...
10473853	  797.2	  560.7	 5947.0	...
10473854	  797.2	  560.6	 5948.0	...
10473855	  797.1	  560.4	 5947.0	...
10473856	  796.9	  559.9	 5945.0	...
10473857	  796.6	  559.4	 5942.0	...
10473858	  795.8	  559.1	 5938.0	...
10473859	  795.0	  559.1	 5936.0	...
10473860	  794.2	  559.0	 5936.0	...
10473861	  793.8	  560.1	 5937.0	...
10473862	  793.3	  561.2	 5938.0	...
10473863	  792.9	  562.9	 5938.0	...
10473864	  792.7	  563.4	 5938.0	...
10473865	  792.4	  563.7	 5940.0	...
10473866	  792.2	  563.3	 5941.0	...
10473867	  794.1	  562.8	 5934.0	...
10473868	  796.2	  562.4	 5926.0	...
10473869	  797.6	  562.3	 5921.0	...
10473870	  796.4	  562.5	 5926.0	...
10473871	  795.6	  562.6	 5931.0	...
10473872	  795.4	  562.4	 5935.0	...
10473873	  795.4	  560.8	 5938.0	...
10473874	  795.1	  559.3	 5940.0	...
10473875	  796.0	  558.4	 5927.0	...
10473876	  797.3	  558.7	 5916.0	...
10473877	  797.6	  559.3	 5908.0	...
10473878	  796.6	  559.5	 5916.0	...
10473879	  795.7	  560.3	 5922.0	...
10473880	  796.4	  560.5	 5915.0	...
10473881	  797.2	  560.8	 5904.0	...
10473882	  796.7	  560.8	 5895.0	...
10473883	  795.7	  562.0	 5897.0	...
10473884	  794.2	  563.1	 5899.0	...
10473885	  793.7	  563.8	 5899.0	...
10473886	  794.3	  563.5	 5899.0	...
10473887	  795.3	  562.9	 5899.0	...
10473888	  796.2	  562.2	 5898.0	...
10473889	  795.6	  561.5	 5897.0	...
10473890	  795.0	  561.1	 5901.0	...
10473891	  794.7	  560.9	 5905.0	...
10473892	  795.9	  560.8	 5900.0	...
10473893	  797.1	  560.7	 5890.0	...
10473894	  796.7	  561.0	 5887.0	...
10473895	  795.1	  561.6	 5892.0	...
10473896	  793.6	  562.1	 5898.0	...
10473897	  793.6	  562.1	 5900.0	...
10473898	  793.5	  561.9	 5905.0	...
10473899	  793.6	  561.6	 5905.0	...
10473900	  793.6	  561.5	 5901.0	...
10473901	  793.7	  561.5	 5892.0	...
10473902	  793.8	  562.0	 5884.0	...
10473903	  793.9	  562.4	 5876.0	...
10473904	  793.7	  562.3	 5873.0	...
10473905	  793.3	  561.6	 5868.0	...
10473906	  793.8	  560.7	 5864.0	...
10473907	  794.6	  560.2	 5863.0	...
10473908	  794.8	  560.6	 5874.0	...
10473909	  794.2	  561.2	 5886.0	...
10473910	  793.6	  561.6	 5886.0	...
10473911	  793.6	  561.3	 5879.0	...
10473912	  794.5	  561.0	 5866.0	...
10473913	  795.4	  561.8	 5858.0	...
10473914	  795.8	  562.6	 5850.0	...
10473915	  795.4	  563.6	 5851.0	...
10473916	  794.9	  563.8	 5853.0	...
10473917	  794.9	  563.8	 5855.0	...
10473918	  794.8	  563.7	 5855.0	...
10473919	  794.7	  563.7	 5855.0	...
10473920	  794.6	  564.1	 5856.0	...
10473921	  794.6	  564.6	 5853.0	...
10473922	  794.6	  564.8	 5851.0	...
10473923	  794.8	  564.1	 5848.0	...
10473924	  794.9	  562.5	 5849.0	...
10473925	  794.7	  561.3	 5851.0	...
10473926	  794.3	  560.8	 5856.0	...
10473927	  794.0	  561.4	 5860.0	...
10473928	  793.8	  561.9	 5861.0	...
10473929	  793.8	  561.0	 5859.0	...
10473930	  794.0	  560.1	 5858.0	...
10473931	  794.3	  559.9	 5854.0	...
10473932	  794.5	  560.7	 5851.0	...
10473933	  794.2	  561.6	 5843.0	...
10473934	  794.1	  561.7	 5836.0	...
10473935	  794.1	  561.8	 5830.0	...
10473936	  794.2	  562.0	 5832.0	...
10473937	  794.2	  562.2	 5839.0	...
10473938	  794.2	  562.8	 5847.0	...
10473939	  794.1	  563.2	 5848.0	...
10473940	  794.1	  563.9	 5847.0	...
10473941	  794.1	  563.9	 5846.0	...
10473942	  793.6	  564.0	 5849.0	...
10473943	  792.6	  564.0	 5852.0	...
10473944	  791.5	  564.1	 5856.0	...
10473945	  791.3	  564.1	 5855.0	...
10473946	  791.5	  563.9	 5851.0	...
10473947	  791.9	  563.7	 5846.0	...
10473948	  792.2	  563.5	 5843.0	...
10473949	  792.5	  563.4	 5840.0	...
10473950	  792.7	  563.6	 5835.0	...
10473951	  792.8	  564.0	 5831.0	...
10473952	  792.8	  564.4	 5826.0	...
10473953	  792.8	  564.0	 5822.0	...
10473954	  792.9	  563.2	 5819.0	...
10473955	  793.4	  562.3	 5818.0	...
10473956	  793.4	  561.7	 5816.0	...
10473957	  793.3	  561.6	 5813.0	...
10473958	  792.8	  561.6	 5814.0	...
10473959	  792.6	  561.0	 5815.0	...
10473960	  792.7	  560.4	 5816.0	...
10473961	  793.2	  559.5	 5816.0	...
10473962	  793.7	  559.4	 5817.0	...
10473963	  794.2	  559.4	 5818.0	...
10473964	  794.6	  559.9	 5818.0	...
10473965	  794.7	  560.4	 5818.0	...
10473966	  794.4	  560.8	 5816.0	...
10473967	  794.2	  560.9	 5816.0	...
10473968	  794.5	  560.9	 5815.0	...
10473969	  795.7	  560.9	 5812.0	...
10473970	  796.7	  560.7	 5809.0	...
10473971	  795.9	  560.7	 5810.0	...
10473972	  794.2	  560.7	 5813.0	...
10473973	  792.5	  562.0	 5815.0	...
10473974	  792.5	  563.3	 5807.0	...
10473975	  792.8	  564.4	 5801.0	...
10473976	  792.9	  564.4	 5797.0	...
10473977	  792.9	  564.3	 5798.0	...
10473978	  792.8	  564.7	 5797.0	...
10473979	  793.5	  564.8	 5797.0	...
10473980	  794.3	  564.8	 5796.0	...
10473981	  795.4	  564.4	 5796.0	...
10473982	  795.7	  563.8	 5796.0	...
10473983	  795.6	  563.6	 5794.0	...
10473984	  795.3	  563.6	 5793.0	...
10473985	  794.7	  562.2	 5791.0	...
10473986	  794.4	  560.7	 5790.0	...
10473987	  794.3	  559.1	 5791.0	...
10473988	  794.3	  559.0	 5791.0	...
10473989	  794.2	  559.8	 5793.0	...
10473990	  794.0	  560.9	 5793.0	...
10473991	  794.2	  561.3	 5793.0	...
10473992	  794.4	  560.7	 5794.0	...
10473993	  794.5	  560.9	 5794.0	...
10473994	  794.5	  561.7	 5794.0	...
10473995	  794.2	  562.6	 5793.0	...
10473996	  794.1	  562.8	 5791.0	...
10473997	  794.0	  563.1	 5791.0	...
10473998	  794.1	  563.3	 5789.0	...
10473999	  794.1	  562.5	 5785.0	...
10474000	  793.6	  561.7	 5782.0	...
10474001	  793.0	  560.7	 5780.0	...
10474002	  792.9	  560.5	 5780.0	...
10474003	  793.4	  560.1	 5782.0	...
10474004	  794.3	  559.9	 5783.0	...
10474005	  794.8	  560.1	 5785.0	...
10474006	  795.3	  560.6	 5786.0	...
10474007	  795.1	  561.2	 5786.0	...
10474008	  794.8	  561.8	 5783.0	...
10474009	  794.2	  562.4	 5778.0	...
10474010	  793.4	  562.3	 5774.0	...
10474011	  792.8	  561.6	 5779.0	...
10474012	  793.2	  560.9	 5787.0	...
10474013	  794.1	  560.8	 5788.0	...
10474014	  795.0	  560.7	 5781.0	...
10474015	  794.0	  561.7	 5782.0	...
10474016	  792.6	  562.6	 5789.0	...
10474017	  791.4	  563.6	 5795.0	...
10474018	  791.2	  563.7	 5796.0	...
10474019	  790.9	  563.8	 5797.0	...
10474020	  790.4	  563.9	 5804.0	...
10474021	  790.4	  563.0	 5808.0	...
10474022	  791.2	  561.9	 5810.0	...
10474023	  791.9	  561.1	 5807.0	...
10474024	  792.6	  561.2	 5806.0	...
10474025	  792.5	  560.7	 5806.0	...
10474026	  792.8	  559.8	 5799.0	...
10474027	  793.1	  559.1	 5791.0	...
10474028	  792.8	  559.2	 5783.0	...
10474029	  792.1	  560.7	 5786.0	...
10474030	  791.3	  562.1	 5788.0	...
10474031	  791.4	  562.8	 5790.0	...
10474032	  791.6	  562.5	 5788.0	...
10474033	  791.9	  562.4	 5787.0	...
10474034	  792.9	  562.8	 5786.0	...
10474035	  793.9	  562.5	 5785.0	...
10474036	  794.8	  561.8	 5784.0	...
EFIX R   10473487	10474036	550	  790.8	  556.7	   6033
SSACC R  10474037
10474037	  793.8	  561.9	 5784.0	...
10474038	  792.1	  562.6	 5784.0	...
10474039	  790.2	  562.5	 5786.0	...
10474040	  788.8	  562.0	 5789.0	...
10474041	  787.4	  561.5	 5790.0	...
10474042	  784.5	  561.9	 5795.0	...
10474043	  778.4	  562.1	 5806.0	...
10474044	  772.6	  561.6	 5815.0	...
10474045	  766.8	  561.0	 5820.0	...
10474046	  764.7	  560.4	 5827.0	...
10474047	  761.7	  558.4	 5837.0	...
10474048	  757.3	  556.7	 5847.0	...
10474049	  753.0	  556.3	 5852.0	...
10474050	  749.7	  558.0	 5854.0	...
10474051	  749.1	  559.3	 5856.0	...
10474052	  745.1	  559.9	 5859.0	...
10474053	  741.4	  560.5	 5863.0	...
10474054	  738.1	  561.0	 5868.0	...
ESACC R  10474037	10474054	18	  793.8	  561.9	  738.1	  561.0	   1.19	     87
SFIX R   10474055
10474055	  737.5	  561.1	 5870.0	...
10474056	  736.5	  561.3	 5870.0	...
10474057	  735.5	  561.5	 5869.0	...
10474058	  734.9	  560.6	 5868.0	...
10474059	  734.6	  559.2	 5865.0	...
10474060	  734.3	  557.8	 5863.0	...
10474061	  734.4	  557.5	 5864.0	...
10474062	  734.4	  557.1	 5868.0	...
10474063	  734.6	  556.6	 5871.0	...
10474064	  735.1	  556.1	 5867.0	...
10474065	  736.5	  555.7	 5860.0	...
10474066	  737.5	  555.1	 5854.0	...
10474067	  738.2	  554.6	 5850.0	...
10474068	  738.7	  554.2	 5850.0	...
10474069	  739.3	  553.8	 5848.0	...
10474070	  739.8	  553.5	 5846.0	...
10474071	  740.3	  553.4	 5844.0	...
10474072	  741.3	  553.3	 5842.0	...
10474073	  742.9	  553.4	 5835.0	...
10474074	  744.0	  553.5	 5827.0	...
10474075	  744.6	  553.4	 5815.0	...
10474076	  744.7	  551.7	 5809.0	...
10474077	  745.0	  549.9	 5804.0	...
10474078	  745.6	  549.2	 5804.0	...
10474079	  745.7	  550.0	 5804.0	...
10474080	  745.7	  550.9	 5802.0	...
10474081	  745.8	  551.0	 5799.0	...
10474082	  746.1	  551.0	 5804.0	...
10474083	  746.6	  551.6	 5812.0	...
10474084	  746.3	  552.2	 5821.0	...
10474085	  746.0	  552.3	 5821.0	...
10474086	  745.2	  551.7	 5820.0	...
10474087	  744.7	  551.1	 5820.0	...
10474088	  744.9	  552.1	 5820.0	...
10474089	  746.0	  552.9	 5820.0	...
10474090	  747.1	  552.8	 5820.0	...
10474091	  747.6	  551.7	 5824.0	...
10474092	  747.3	  550.7	 5831.0	...
10474093	  746.7	  550.7	 5842.0	...
10474094	  746.1	  550.6	 5849.0	...
10474095	  747.0	  550.6	 5845.0	...
10474096	  748.5	  550.6	 5837.0	...
10474097	  750.0	  550.7	 5830.0	...
10474098	  749.9	  550.9	 5832.0	...
10474099	  749.8	  550.9	 5832.0	...
10474100	  749.3	  550.9	 5834.0	...
10474101	  748.9	  550.9	 5836.0	...
10474102	  748.9	  550.6	 5830.0	...
10474103	  749.8	  550.1	 5821.0	...
10474104	  750.6	  549.7	 5813.0	...
10474105	  750.8	  549.7	 5817.0	...
10474106	  750.5	  549.6	 5822.0	...
10474107	  750.9	  549.3	 5826.0	...
10474108	  751.5	  548.9	 5830.0	...
10474109	  751.2	  549.3	 5837.0	...
10474110	  750.3	  551.0	 5845.0	...
10474111	  751.1	  552.4	 5835.0	...
10474112	  752.8	  552.2	 5822.0	...
10474113	  754.0	  551.0	 5817.0	...
10474114	  752.9	  549.6	 5825.0	...
10474115	  752.8	  549.1	 5831.0	...
10474116	  753.8	  548.9	 5830.0	...
10474117	  755.2	  549.0	 5829.0	...
10474118	  753.9	  549.2	 5831.0	...
10474119	  752.0	  549.4	 5840.0	...
10474120	  750.1	  549.9	 5847.0	...
10474121	  749.8	  549.9	 5855.0	...
10474122	  749.3	  549.4	 5856.0	...
10474123	  749.2	  549.1	 5856.0	...
10474124	  749.5	  549.3	 5853.0	...
10474125	  749.3	  549.5	 5848.0	...
10474126	  748.8	  549.5	 5842.0	...
10474127	  749.6	  550.0	 5838.0	...
10474128	  750.9	  550.5	 5835.0	...
10474129	  752.5	  550.8	 5835.0	...
10474130	  753.0	  550.6	 5838.0	...
10474131	  753.5	  550.4	 5842.0	...
10474132	  752.9	  551.0	 5842.0	...
10474133	  752.2	  551.8	 5841.0	...
10474134	  751.7	  552.3	 5842.0	...
10474135	  752.0	  551.7	 5846.0	...
10474136	  752.1	  550.8	 5849.0	...
10474137	  751.7	  550.2	 5849.0	...
10474138	  751.2	  549.7	 5850.0	...
10474139	  750.1	  549.6	 5850.0	...
10474140	  749.2	  549.6	 5853.0	...
10474141	  749.5	  549.7	 5856.0	...
10474142	  750.7	  549.7	 5859.0	...
10474143	  751.9	  549.7	 5859.0	...
10474144	  752.0	  550.5	 5857.0	...
10474145	  752.1	  551.1	 5855.0	...
10474146	  752.2	  551.7	 5858.0	...
10474147	  752.6	  551.9	 5862.0	...
10474148	  752.9	  552.2	 5868.0	...
10474149	  753.3	  552.3	 5869.0	...
10474150	  753.1	  552.1	 5870.0	...
10474151	  752.3	  552.1	 5871.0	...
10474152	  751.0	  552.0	 5872.0	...
10474153	  750.2	  551.7	 5873.0	...
10474154	  750.2	  551.1	 5874.0	...
10474155	  750.9	  550.7	 5877.0	...
10474156	  750.7	  550.6	 5881.0	...
10474157	  750.1	  551.0	 5885.0	...
10474158	  749.7	  551.2	 5881.0	...
10474159	  749.7	  551.2	 5876.0	...
10474160	  749.7	  551.0	 5871.0	...
10474161	  749.7	  550.9	 5876.0	...
10474162	  750.1	  550.9	 5880.0	...
10474163	  750.8	  550.8	 5881.0	...
10474164	  751.5	  550.7	 5876.0	...
10474165	  751.2	  550.7	 5873.0	...
10474166	  750.4	  550.9	 5875.0	...
10474167	  749.6	  550.0	 5879.0	...
10474168	  749.4	  549.0	 5884.0	...
10474169	  749.4	  549.1	 5886.0	...
10474170	  749.8	  550.3	 5887.0	...
10474171	  750.3	  551.6	 5889.0	...
10474172	  750.8	  551.7	 5896.0	...
10474173	  750.9	  551.6	 5904.0	...
10474174	  751.0	  551.9	 5908.0	...
10474175	  751.4	  552.3	 5905.0	...
10474176	  751.6	  553.0	 5902.0	...
10474177	  751.7	  553.3	 5900.0	...
10474178	  751.7	  553.5	 5902.0	...
10474179	  751.6	  553.3	 5907.0	...
10474180	  751.7	  552.7	 5912.0	...
10474181	  750.4	  551.2	 5914.0	...
10474182	  749.0	  549.8	 5914.0	...
10474183	  749.0	  548.5	 5914.0	...
10474184	  750.3	  548.4	 5911.0	...
10474185	  751.6	  548.5	 5907.0	...
10474186	  752.0	  548.9	 5903.0	...
10474187	  752.4	  549.4	 5904.0	...
10474188	  751.3	  550.0	 5914.0	...
10474189	  749.9	  550.4	 5924.0	...
10474190	  748.7	  549.8	 5933.0	...
10474191	  749.0	  548.9	 5931.0	...
10474192	  749.6	  549.2	 5929.0	...
10474193	  750.0	  550.3	 5930.0	...
10474194	  750.4	  551.5	 5931.0	...
10474195	  750.4	  551.4	 5932.0	...
10474196	  750.5	  551.2	 5932.0	...
10474197	  750.6	  550.8	 5931.0	...
10474198	  750.8	  550.4	 5931.0	...
10474199	  750.7	  550.4	 5931.0	...
10474200	  750.3	  550.5	 5930.0	...
10474201	  749.7	  550.7	 5929.0	...
10474202	  749.3	  551.0	 5924.0	...
10474203	  749.0	  551.3	 5921.0	...
10474204	  749.4	  551.6	 5918.0	...
10474205	  750.0	  551.4	 5919.0	...
10474206	  751.1	  551.0	 5918.0	...
10474207	  752.0	  550.6	 5917.0	...
10474208	  750.6	  550.9	 5927.0	...
10474209	  748.7	  551.3	 5937.0	...
10474210	  747.8	  550.6	 5948.0	...
10474211	  748.8	  549.6	 5948.0	...
10474212	  749.6	  549.0	 5947.0	...
10474213	  749.0	  549.5	 5947.0	...
10474214	  748.7	  549.9	 5948.0	...
10474215	  748.7	  549.9	 5954.0	...
10474216	  748.6	  550.0	 5959.0	...
10474217	  748.3	  551.1	 5962.0	...
10474218	  748.1	  552.2	 5959.0	...
10474219	  748.4	  553.0	 5957.0	...
10474220	  748.6	  552.9	 5958.0	...
10474221	  748.7	  552.6	 5958.0	...
10474222	  748.8	  552.3	 5958.0	...
10474223	  748.6	  552.3	 5957.0	...
10474224	  748.5	  552.7	 5956.0	...
10474225	  748.3	  552.7	 5957.0	...
10474226	  747.9	  552.4	 5959.0	...
10474227	  747.6	  552.2	 5959.0	...
10474228	  747.3	  552.4	 5958.0	...
10474229	  747.3	  552.7	 5957.0	...
10474230	  747.1	  552.9	 5958.0	...
10474231	  747.0	  553.0	 5961.0	...
10474232	  746.5	  552.8	 5965.0	...
10474233	  746.2	  552.5	 5968.0	...
10474234	  745.7	  552.5	 5971.0	...
10474235	  745.5	  552.9	 5977.0	...
10474236	  745.6	  553.4	 5983.0	...
10474237	  746.6	  553.5	 5981.0	...
10474238	  747.5	  553.2	 5973.0	...
10474239	  748.0	  552.5	 5964.0	...
10474240	  747.5	  551.8	 5964.0	...
10474241	  747.1	  551.7	 5973.0	...
10474242	  746.9	  551.9	 5983.0	...
10474243	  747.3	  552.2	 5989.0	...
10474244	  747.6	  552.3	 5987.0	...
10474245	  747.6	  552.4	 5986.0	...
10474246	  747.4	  552.4	 5989.0	...
10474247	  747.4	  552.4	 5990.0	...
10474248	  747.4	  552.5	 5990.0	...
10474249	  746.8	  552.6	 5991.0	...
10474250	  746.3	  552.6	 5994.0	...
10474251	  747.1	  552.9	 5998.0	...
10474252	  748.6	  553.0	 5991.0	...
10474253	  750.1	  553.3	 5980.0	...
10474254	  749.9	  553.5	 5974.0	...
10474255	  749.7	  553.7	 5977.0	...
10474256	  749.6	  554.6	 5982.0	...
10474257	  749.6	  555.3	 5985.0	...
10474258	  749.7	  556.0	 5990.0	...
10474259	  748.9	  555.8	 5996.0	...
10474260	  748.0	  555.4	 6001.0	...
10474261	  747.2	  555.4	 6002.0	...
10474262	  747.4	  555.4	 6001.0	...
10474263	  747.5	  555.6	 6001.0	...
10474264	  747.7	  555.4	 6000.0	...
10474265	  747.8	  553.8	 5999.0	...
10474266	  747.4	  552.4	 6008.0	...
10474267	  746.9	  551.5	 6018.0	...
10474268	  746.6	  552.0	 6029.0	...
10474269	  746.9	  552.4	 6030.0	...
10474270	  747.2	  552.5	 6031.0	...
10474271	  747.2	  552.6	 6031.0	...
10474272	  747.0	  552.6	 6027.0	...
10474273	  746.5	  552.6	 6023.0	...
10474274	  746.1	  552.6	 6025.0	...
10474275	  745.7	  552.7	 6033.0	...
10474276	  745.5	  553.5	 6041.0	...
10474277	  745.4	  554.4	 6046.0	...
10474278	  745.2	  555.4	 6048.0	...
10474279	  744.7	  554.4	 6050.0	...
10474280	  744.4	  553.2	 6047.0	...
10474281	  744.3	  552.2	 6044.0	...
10474282	  744.4	  552.3	 6041.0	...
10474283	  744.3	  552.4	 6040.0	...
10474284	  744.2	  554.0	 6043.0	...
10474285	  744.3	  555.6	 6048.0	...
10474286	  744.5	  556.8	 6051.0	...
10474287	  743.6	  556.3	 6052.0	...
10474288	  742.7	  555.5	 6052.0	...
10474289	  743.9	  554.6	 6045.0	...
10474290	  746.1	  553.9	 6037.0	...
10474291	  747.4	  553.5	 6032.0	...
10474292	  746.5	  553.4	 6037.0	...
10474293	  745.8	  553.7	 6042.0	...
10474294	  745.8	  553.9	 6045.0	...
10474295	  745.6	  554.3	 6046.0	...
10474296	  745.3	  554.3	 6047.0	...
10474297	  745.2	  554.4	 6048.0	...
10474298	  744.8	  553.8	 6049.0	...
10474299	  744.5	  553.3	 6051.0	...
10474300	  744.4	  552.3	 6053.0	...
10474301	  744.7	  551.8	 6048.0	...
10474302	  744.8	  551.3	 6043.0	...
10474303	  744.5	  551.3	 6041.0	...
10474304	  744.1	  551.7	 6043.0	...
10474305	  744.0	  552.1	 6049.0	...
10474306	  743.9	  552.6	 6053.0	...
10474307	  743.9	  553.4	 6056.0	...
10474308	  743.7	  554.2	 6055.0	...
10474309	  743.6	  554.4	 6053.0	...
10474310	  743.2	  554.0	 6052.0	...
10474311	  742.8	  553.6	 6057.0	...
10474312	  742.5	  553.7	 6063.0	...
10474313	  743.1	  553.6	 6067.0	...
10474314	  744.2	  553.2	 6063.0	...
10474315	  745.2	  552.2	 6057.0	...
10474316	  744.7	  551.4	 6053.0	...
10474317	  743.7	  551.4	 6050.0	...
10474318	  742.8	  552.1	 6051.0	...
10474319	  743.5	  552.6	 6049.0	...
10474320	  744.6	  552.3	 6046.0	...
10474321	  745.7	  552.0	 6044.0	...
10474322	  745.0	  551.8	 6047.0	...
10474323	  743.9	  551.7	 6052.0	...
10474324	  743.2	  551.5	 6056.0	...
10474325	  743.2	  551.4	 6060.0	...
10474326	  743.2	  551.6	 6061.0	...
10474327	  743.7	  552.3	 6059.0	...
10474328	  744.8	  552.9	 6058.0	...
10474329	  745.0	  553.3	 6057.0	...
10474330	  744.1	  553.3	 6059.0	...
10474331	  743.5	  553.2	 6062.0	...
10474332	  743.8	  553.8	 6066.0	...
10474333	  744.5	  554.3	 6069.0	...
10474334	  744.9	  554.9	 6071.0	...
10474335	  744.8	  555.0	 6070.0	...
10474336	  744.6	  554.6	 6071.0	...
10474337	  744.4	  554.3	 6073.0	...
10474338	  743.9	  553.9	 6075.0	...
10474339	  743.2	  554.2	 6077.0	...
10474340	  742.6	  554.7	 6078.0	...
10474341	  742.8	  555.1	 6078.0	...
10474342	  743.2	  555.3	 6074.0	...
10474343	  743.5	  555.2	 6069.0	...
10474344	  743.7	  555.6	 6066.0	...
10474345	  744.5	  555.9	 6067.0	...
10474346	  744.9	  553.4	 6069.0	...
10474347	  745.2	  550.5	 6073.0	...
10474348	  745.0	  549.0	 6076.0	...
10474349	  744.8	  550.1	 6080.0	...
10474350	  744.6	  551.3	 6082.0	...
10474351	  744.3	  550.7	 6083.0	...
10474352	  743.9	  550.3	 6084.0	...
10474353	  743.4	  550.0	 6085.0	...
10474354	  743.1	  550.2	 6086.0	...
10474355	  743.1	  550.5	 6090.0	...
10474356	  743.1	  550.6	 6093.0	...
10474357	  742.7	  550.8	 6089.0	...
10474358	  742.3	  550.7	 6082.0	...
10474359	  742.5	  550.5	 6075.0	...
10474360	  743.6	  550.1	 6076.0	...
10474361	  744.8	  550.0	 6072.0	...
10474362	  745.2	  550.0	 6069.0	...
10474363	  744.7	  550.2	 6071.0	...
10474364	  744.3	  550.2	 6076.0	...
10474365	  744.0	  550.1	 6081.0	...
10474366	  744.0	  550.6	 6080.0	...
10474367	  744.1	  550.9	 6085.0	...
10474368	  744.0	  551.2	 6094.0	...
10474369	  743.8	  550.6	 6103.0	...
10474370	  743.5	  550.4	 6106.0	...
10474371	  743.8	  550.1	 6104.0	...
10474372	  744.0	  550.1	 6101.0	...
10474373	  744.1	  549.8	 6097.0	...
10474374	  743.5	  549.6	 6095.0	...
10474375	  742.1	  549.4	 6098.0	...
10474376	  741.0	  549.6	 6102.0	...
10474377	  740.1	  549.7	 6102.0	...
10474378	  740.3	  549.6	 6099.0	...
10474379	  740.6	  550.1	 6102.0	...
10474380	  740.8	  550.6	 6108.0	...
10474381	  740.9	  551.2	 6121.0	...
10474382	  740.8	  551.5	 6126.0	...
10474383	  741.0	  552.3	 6128.0	...
10474384	  741.3	  553.1	 6125.0	...
10474385	  742.3	  552.6	 6123.0	...
10474386	  743.1	  551.8	 6124.0	...
10474387	  742.2	  551.2	 6125.0	...
10474388	  740.6	  551.3	 6125.0	...
10474389	  740.5	  549.8	 6125.0	...
10474390	  742.0	  548.1	 6125.0	...
10474391	  743.7	  547.5	 6124.0	...
10474392	  743.8	  549.5	 6124.0	...
10474393	  742.8	  551.8	 6125.0	...
10474394	  741.8	  553.2	 6126.0	...
10474395	  741.4	  553.0	 6122.0	...
10474396	  742.1	  552.5	 6117.0	...
10474397	  742.5	  551.9	 6112.0	...
10474398	  742.0	  550.6	 6112.0	...
10474399	  741.2	  549.4	 6112.0	...
10474400	  740.6	  548.5	 6119.0	...
10474401	  740.2	  550.0	 6125.0	...
10474402	  740.3	  551.5	 6130.0	...
10474403	  740.6	  552.5	 6126.0	...
10474404	  741.1	  552.3	 6122.0	...
10474405	  741.5	  552.1	 6118.0	...
10474406	  741.7	  551.0	 6115.0	...
10474407	  741.9	  549.8	 6114.0	...
10474408	  741.9	  548.7	 6112.0	...
10474409	  742.1	  550.2	 6112.0	...
10474410	  743.7	  551.5	 6111.0	...
10474411	  745.4	  552.6	 6112.0	...
10474412	  746.0	  552.3	 6115.0	...
10474413	  745.0	  551.6	 6117.0	...
10474414	  743.9	  551.1	 6119.0	...
10474415	  743.8	  550.6	 6120.0	...
10474416	  743.9	  550.8	 6121.0	...
10474417	  744.1	  551.0	 6121.0	...
10474418	  744.0	  551.0	 6118.0	...
10474419	  744.4	  550.7	 6116.0	...
10474420	  744.7	  550.7	 6116.0	...
10474421	  744.2	  550.9	 6119.0	...
10474422	  743.4	  551.1	 6123.0	...
10474423	  742.5	  551.2	 6126.0	...
10474424	  742.4	  550.5	 6127.0	...
10474425	  742.3	  549.8	 6128.0	...
10474426	  742.0	  549.2	 6133.0	...
10474427	  741.8	  549.2	 6139.0	...
10474428	  741.8	  549.1	 6144.0	...
10474429	  742.0	  548.8	 6149.0	...
10474430	  741.9	  549.2	 6154.0	...
10474431	  741.3	  549.9	 6159.0	...
10474432	  740.8	  550.6	 6156.0	...
10474433	  740.6	  550.6	 6153.0	...
10474434	  740.6	  550.2	 6150.0	...
10474435	  740.7	  549.7	 6154.0	...
10474436	  740.7	  549.3	 6161.0	...
10474437	  740.7	  548.9	 6168.0	...
10474438	  740.3	  548.7	 6172.0	...
10474439	  739.9	  548.5	 6173.0	...
10474440	  739.6	  548.5	 6173.0	...
10474441	  739.8	  548.0	 6174.0	...
10474442	  740.3	  547.5	 6174.0	...
10474443	  740.6	  546.6	 6174.0	...
10474444	  740.7	  546.3	 6184.0	...
10474445	  740.5	  546.2	 6194.0	...
10474446	  740.3	  547.0	 6194.0	...
10474447	  740.2	  547.7	 6184.0	...
10474448	  740.3	  548.2	 6173.0	...
10474449	  740.6	  548.8	 6172.0	...
10474450	  741.7	  549.5	 6172.0	...
10474451	  742.6	  550.2	 6173.0	...
10474452	  742.4	  549.3	 6174.0	...
10474453	  741.5	  548.4	 6175.0	...
10474454	  740.5	  547.4	 6173.0	...
10474455	  740.6	  548.3	 6170.0	...
10474456	  741.1	  549.2	 6173.0	...
10474457	  741.8	  550.3	 6177.0	...
10474458	  742.4	  550.3	 6182.0	...
10474459	  742.6	  550.1	 6182.0	...
10474460	  742.4	  549.9	 6182.0	...
10474461	  742.4	  549.6	 6182.0	...
10474462	  742.4	  549.3	 6181.0	...
10474463	  742.6	  548.9	 6178.0	...
10474464	  742.6	  547.9	 6176.0	...
10474465	  742.7	  547.0	 6174.0	...
10474466	  742.9	  546.8	 6174.0	...
10474467	  742.9	  547.3	 6174.0	...
10474468	  742.8	  547.3	 6173.0	...
10474469	  742.7	  546.8	 6173.0	...
10474470	  742.9	  546.5	 6171.0	...
10474471	  743.0	  546.9	 6169.0	...
10474472	  742.8	  547.2	 6167.0	...
10474473	  742.4	  547.0	 6166.0	...
10474474	  741.7	  546.7	 6170.0	...
10474475	  741.4	  546.4	 6174.0	...
10474476	  741.1	  546.1	 6177.0	...
10474477	  741.4	  545.7	 6178.0	...
10474478	  741.7	  545.9	 6178.0	...
10474479	  742.0	  546.7	 6179.0	...
10474480	  742.1	  547.7	 6183.0	...
10474481	  741.9	  547.8	 6186.0	...
10474482	  741.6	  547.9	 6188.0	...
10474483	  741.2	  547.8	 6187.0	...
10474484	  741.2	  548.3	 6186.0	...
10474485	  741.1	  548.7	 6187.0	...
10474486	  741.1	  548.9	 6187.0	...
10474487	  741.0	  548.4	 6186.0	...
10474488	  740.7	  547.6	 6197.0	...
10474489	  740.3	  546.9	 6209.0	...
10474490	  740.0	  546.4	 6218.0	...
10474491	  739.9	  546.3	 6215.0	...
10474492	  739.4	  546.5	 6217.0	...
10474493	  738.9	  546.7	 6222.0	...
10474494	  738.6	  546.8	 6228.0	...
10474495	  739.0	  546.8	 6228.0	...
10474496	  739.4	  546.8	 6228.0	...
10474497	  739.7	  547.5	 6233.0	...
10474498	  738.3	  548.3	 6238.0	...
10474499	  736.9	  549.4	 6243.0	...
10474500	  735.9	  550.1	 6243.0	...
10474501	  738.1	  550.3	 6236.0	...
10474502	  740.2	  550.3	 6228.0	...
10474503	  740.8	  550.1	 6224.0	...
10474504	  739.8	  548.3	 6226.0	...
10474505	  739.0	  546.5	 6234.0	...
10474506	  739.1	  544.9	 6239.0	...
10474507	  739.6	  545.3	 6243.0	...
10474508	  739.8	  545.4	 6242.0	...
10474509	  739.1	  545.4	 6239.0	...
10474510	  738.1	  545.7	 6235.0	...
10474511	  737.2	  546.4	 6232.0	...
10474512	  737.4	  547.0	 6231.0	...
10474513	  739.1	  546.9	 6230.0	...
10474514	  740.8	  547.5	 6232.0	...
10474515	  742.1	  548.0	 6235.0	...
10474516	  741.4	  547.6	 6238.0	...
10474517	  739.6	  546.5	 6240.0	...
10474518	  738.1	  545.2	 6242.0	...
10474519	  736.9	  544.8	 6242.0	...
10474520	  736.9	  544.3	 6241.0	...
10474521	  737.4	  545.8	 6240.0	...
10474522	  738.0	  547.6	 6237.0	...
10474523	  738.5	  548.3	 6236.0	...
10474524	  738.5	  547.6	 6243.0	...
10474525	  739.1	  547.2	 6249.0	...
10474526	  739.7	  548.0	 6252.0	...
10474527	  741.0	  548.3	 6249.0	...
10474528	  741.4	  548.2	 6241.0	...
10474529	  741.9	  547.8	 6233.0	...
10474530	  741.7	  547.5	 6226.0	...
10474531	  741.4	  547.2	 6233.0	...
10474532	  740.8	  547.2	 6243.0	...
10474533	  740.1	  546.8	 6246.0	...
10474534	  740.0	  546.4	 6238.0	...
10474535	  740.0	  546.1	 6233.0	...
10474536	  740.3	  546.5	 6234.0	...
10474537	  740.5	  546.9	 6235.0	...
10474538	  740.9	  547.4	 6234.0	...
10474539	  741.1	  547.6	 6233.0	...
10474540	  741.4	  547.7	 6232.0	...
10474541	  741.7	  547.6	 6233.0	...
10474542	  742.2	  548.5	 6234.0	...
10474543	  741.9	  549.4	 6238.0	...
10474544	  741.3	  550.1	 6243.0	...
10474545	  740.6	  550.2	 6246.0	...
10474546	  740.5	  550.1	 6245.0	...
10474547	  741.8	  549.4	 6245.0	...
10474548	  743.1	  548.2	 6247.0	...
10474549	  743.1	  547.2	 6245.0	...
10474550	  741.6	  546.4	 6242.0	...
10474551	  740.0	  546.2	 6249.0	...
10474552	  739.9	  547.2	 6260.0	...
10474553	  740.1	  548.6	 6262.0	...
10474554	  740.5	  550.2	 6253.0	...
10474555	  741.0	  550.3	 6250.0	...
10474556	  741.2	  550.2	 6256.0	...
10474557	  741.2	  549.4	 6261.0	...
10474558	  740.9	  548.7	 6259.0	...
10474559	  740.9	  548.2	 6257.0	...
10474560	  741.2	  548.6	 6256.0	...
10474561	  741.4	  549.0	 6261.0	...
10474562	  741.3	  549.5	 6264.0	...
10474563	  740.9	  549.3	 6267.0	...
10474564	  740.5	  549.7	 6268.0	...
10474565	  739.7	  550.4	 6271.0	...
10474566	  738.8	  550.5	 6275.0	...
10474567	  737.9	  549.9	 6277.0	...
10474568	  737.8	  549.2	 6274.0	...
10474569	  738.4	  549.0	 6267.0	...
10474570	  739.1	  548.7	 6261.0	...
10474571	  739.7	  548.4	 6260.0	...
10474572	  739.8	  548.8	 6265.0	...
10474573	  739.9	  549.8	 6269.0	...
10474574	  740.9	  550.8	 6271.0	...
10474575	  742.0	  551.0	 6270.0	...
10474576	  743.0	  550.2	 6269.0	...
10474577	  743.2	  549.3	 6270.0	...
10474578	  741.5	  548.7	 6269.0	...
10474579	  739.7	  548.3	 6269.0	...
10474580	  738.2	  548.2	 6269.0	...
10474581	  738.8	  548.1	 6269.0	...
10474582	  739.8	  547.9	 6267.0	...
10474583	  740.2	  547.6	 6269.0	...
10474584	  740.3	  547.3	 6271.0	...
10474585	  740.1	  547.6	 6275.0	...
10474586	  740.0	  547.8	 6278.0	...
10474587	  739.8	  548.0	 6279.0	...
10474588	  739.5	  547.9	 6279.0	...
10474589	  739.4	  547.9	 6282.0	...
10474590	  739.2	  548.0	 6286.0	...
10474591	  739.3	  548.0	 6286.0	...
10474592	  739.8	  548.8	 6281.0	...
10474593	  740.0	  549.5	 6277.0	...
10474594	  740.1	  550.1	 6278.0	...
10474595	  741.6	  549.7	 6279.0	...
10474596	  742.8	  549.3	 6276.0	...
10474597	  743.4	  549.2	 6273.0	...
10474598	  742.2	  549.2	 6269.0	...
10474599	  741.6	  549.2	 6269.0	...
10474600	  741.5	  548.6	 6271.0	...
10474601	  741.5	  548.0	 6279.0	...
10474602	  740.7	  548.4	 6286.0	...
10474603	  740.0	  549.7	 6291.0	...
10474604	  739.3	  550.6	 6290.0	...
10474605	  739.5	  550.1	 6288.0	...
10474606	  739.7	  548.9	 6286.0	...
10474607	  739.5	  547.7	 6287.0	...
10474608	  739.1	  546.9	 6288.0	...
10474609	  738.4	  547.8	 6290.0	...
10474610	  738.3	  549.2	 6288.0	...
10474611	  737.7	  550.3	 6286.0	...
10474612	  737.3	  550.2	 6284.0	...
10474613	  737.9	  550.0	 6285.0	...
10474614	  738.9	  549.8	 6285.0	...
10474615	  739.9	  549.2	 6289.0	...
10474616	  740.0	  549.0	 6292.0	...
10474617	  740.2	  548.9	 6298.0	...
10474618	  740.5	  549.1	 6299.0	...
10474619	  740.5	  549.2	 6302.0	...
10474620	  740.4	  549.6	 6303.0	...
10474621	  740.7	  550.4	 6298.0	...
10474622	  741.2	  551.0	 6292.0	...
10474623	  741.5	  550.1	 6295.0	...
10474624	  741.1	  548.6	 6303.0	...
10474625	  740.7	  547.1	 6309.0	...
10474626	  740.5	  548.4	 6304.0	...
10474627	  740.6	  549.7	 6300.0	...
10474628	  741.2	  550.8	 6304.0	...
10474629	  741.7	  549.8	 6310.0	...
10474630	  742.0	  548.9	 6317.0	...
10474631	  741.8	  548.4	 6317.0	...
10474632	  741.6	  548.5	 6318.0	...
10474633	  741.6	  548.7	 6319.0	...
10474634	  741.4	  548.1	 6321.0	...
10474635	  741.1	  547.5	 6321.0	...
10474636	  741.2	  548.4	 6322.0	...
10474637	  741.5	  550.0	 6316.0	...
10474638	  741.7	  550.3	 6310.0	...
10474639	  741.7	  549.0	 6304.0	...
10474640	  741.1	  548.7	 6304.0	...
10474641	  740.7	  549.6	 6304.0	...
10474642	  740.1	  549.8	 6304.0	...
10474643	  739.8	  548.9	 6304.0	...
10474644	  740.9	  547.7	 6304.0	...
10474645	  742.3	  547.3	 6306.0	...
10474646	  743.6	  547.1	 6308.0	...
10474647	  743.9	  547.3	 6308.0	...
10474648	  744.1	  547.4	 6307.0	...
10474649	  744.1	  547.4	 6305.0	...
10474650	  743.8	  547.8	 6306.0	...
10474651	  743.3	  548.2	 6309.0	...
10474652	  743.1	  548.5	 6312.0	...
10474653	  742.9	  548.7	 6316.0	...
10474654	  742.1	  549.1	 6321.0	...
10474655	  741.1	  549.0	 6326.0	...
10474656	  741.0	  548.7	 6330.0	...
10474657	  741.8	  548.2	 6330.0	...
10474658	  741.7	  547.8	 6330.0	...
10474659	  740.7	  547.3	 6325.0	...
10474660	  739.7	  547.8	 6320.0	...
10474661	  739.8	  548.9	 6322.0	...
10474662	  739.5	  550.0	 6333.0	...
10474663	  739.0	  550.2	 6344.0	...
10474664	  739.9	  550.2	 6347.0	...
10474665	  741.2	  550.0	 6346.0	...
10474666	  742.8	  549.6	 6342.0	...
10474667	  743.1	  549.4	 6335.0	...
10474668	  743.3	  548.2	 6329.0	...
10474669	  742.9	  547.2	 6327.0	...
10474670	  742.6	  546.5	 6327.0	...
10474671	  742.6	  547.3	 6326.0	...
10474672	  743.1	  548.4	 6324.0	...
10474673	  743.7	  549.0	 6321.0	...
10474674	  744.1	  549.1	 6326.0	...
10474675	  744.1	  549.0	 6331.0	...
10474676	  744.0	  548.9	 6334.0	...
10474677	  743.4	  549.1	 6332.0	...
10474678	  743.2	  549.3	 6330.0	...
10474679	  743.0	  549.7	 6330.0	...
10474680	  743.0	  549.9	 6336.0	...
10474681	  742.6	  550.4	 6342.0	...
10474682	  742.2	  550.7	 6347.0	...
10474683	  741.8	  551.2	 6347.0	...
10474684	  741.7	  551.4	 6347.0	...
10474685	  742.0	  550.5	 6347.0	...
10474686	  742.2	  548.8	 6347.0	...
10474687	  742.5	  547.1	 6347.0	...
10474688	  742.4	  547.8	 6347.0	...
10474689	  742.8	  549.5	 6345.0	...
10474690	  743.2	  551.2	 6344.0	...
10474691	  743.5	  551.6	 6345.0	...
10474692	  743.5	  551.5	 6346.0	...
10474693	  742.8	  551.5	 6347.0	...
10474694	  741.5	  552.0	 6350.0	...
10474695	  740.2	  552.6	 6355.0	...
10474696	  739.9	  552.7	 6361.0	...
10474697	  740.5	  551.9	 6363.0	...
10474698	  741.3	  550.6	 6366.0	...
10474699	  741.8	  549.8	 6366.0	...
10474700	  741.9	  549.3	 6367.0	...
10474701	  742.0	  549.3	 6367.0	...
10474702	  742.2	  549.7	 6366.0	...
10474703	  742.4	  549.9	 6365.0	...
10474704	  742.6	  550.6	 6368.0	...
10474705	  742.7	  550.9	 6371.0	...
10474706	  742.3	  549.6	 6375.0	...
10474707	  741.7	  548.0	 6379.0	...
10474708	  741.4	  547.3	 6382.0	...
10474709	  741.5	  548.2	 6385.0	...
10474710	  742.0	  549.7	 6384.0	...
10474711	  742.2	  550.1	 6383.0	...
10474712	  742.1	  550.2	 6388.0	...
10474713	  741.7	  549.9	 6393.0	...
10474714	  741.2	  549.9	 6399.0	...
10474715	  740.8	  549.7	 6398.0	...
10474716	  740.8	  549.0	 6398.0	...
10474717	  741.0	  548.1	 6397.0	...
10474718	  741.4	  547.7	 6397.0	...
10474719	  741.6	  547.8	 6392.0	...
10474720	  741.7	  548.0	 6387.0	...
10474721	  741.9	  548.6	 6383.0	...
10474722	  742.1	  549.1	 6388.0	...
10474723	  742.3	  549.7	 6392.0	...
10474724	  742.3	  549.9	 6396.0	...
10474725	  742.3	  550.1	 6391.0	...
10474726	  742.5	  550.0	 6385.0	...
10474727	  744.3	  549.7	 6379.0	...
10474728	  746.1	  549.5	 6378.0	...
10474729	  747.3	  549.3	 6383.0	...
10474730	  746.8	  549.4	 6389.0	...
10474731	  746.3	  549.3	 6394.0	...
10474732	  746.1	  549.2	 6394.0	...
10474733	  746.3	  548.8	 6390.0	...
10474734	  746.7	  548.2	 6387.0	...
10474735	  747.1	  547.6	 6386.0	...
10474736	  746.1	  547.5	 6387.0	...
10474737	  744.8	  548.1	 6386.0	...
10474738	  744.1	  548.6	 6384.0	...
10474739	  744.6	  548.9	 6382.0	...
10474740	  745.2	  548.7	 6380.0	...
10474741	  745.3	  548.5	 6380.0	...
10474742	  745.6	  548.2	 6384.0	...
10474743	  745.7	  548.0	 6388.0	...
10474744	  745.6	  547.6	 6392.0	...
10474745	  745.3	  547.4	 6392.0	...
10474746	  745.0	  549.0	 6391.0	...
10474747	  744.7	  550.8	 6391.0	...
10474748	  744.6	  552.4	 6390.0	...
10474749	  744.9	  552.0	 6388.0	...
10474750	  745.5	  551.6	 6385.0	...
10474751	  746.2	  551.4	 6385.0	...
10474752	  746.2	  550.8	 6391.0	...
10474753	  745.9	  549.9	 6397.0	...
10474754	  745.5	  549.0	 6403.0	...
10474755	  745.2	  548.7	 6403.0	...
10474756	  745.8	  549.7	 6404.0	...
10474757	  746.8	  550.6	 6405.0	...
10474758	  747.8	  551.3	 6403.0	...
10474759	  748.2	  551.1	 6399.0	...
10474760	  748.2	  550.8	 6396.0	...
10474761	  748.6	  550.7	 6394.0	...
10474762	  749.0	  550.5	 6391.0	...
10474763	  749.4	  550.8	 6389.0	...
10474764	  749.7	  551.3	 6390.0	...
10474765	  749.8	  551.1	 6392.0	...
10474766	  749.2	  550.7	 6394.0	...
10474767	  748.3	  550.5	 6397.0	...
10474768	  747.5	  551.1	 6399.0	...
10474769	  747.4	  551.3	 6400.0	...
10474770	  748.1	  550.9	 6400.0	...
10474771	  748.8	  550.0	 6399.0	...
10474772	  748.4	  549.2	 6404.0	...
10474773	  747.3	  548.6	 6409.0	...
10474774	  745.9	  548.3	 6415.0	...
10474775	  745.5	  548.0	 6416.0	...
10474776	  745.5	  548.4	 6418.0	...
10474777	  745.9	  548.8	 6413.0	...
10474778	  746.6	  549.2	 6408.0	...
10474779	  747.1	  549.0	 6403.0	...
10474780	  747.5	  548.9	 6404.0	...
10474781	  748.9	  548.6	 6405.0	...
10474782	  750.4	  549.0	 6407.0	...
10474783	  750.4	  549.6	 6409.0	...
10474784	  748.5	  550.4	 6417.0	...
10474785	  746.7	  551.1	 6423.0	...
10474786	  746.4	  551.8	 6428.0	...
10474787	  746.4	  552.4	 6430.0	...
10474788	  746.9	  552.0	 6425.0	...
10474789	  747.5	  551.4	 6418.0	...
10474790	  748.1	  551.0	 6412.0	...
10474791	  748.1	  550.9	 6414.0	...
10474792	  748.1	  551.2	 6415.0	...
10474793	  748.2	  551.4	 6417.0	...
10474794	  748.3	  551.7	 6419.0	...
10474795	  747.7	  551.9	 6422.0	...
10474796	  747.0	  552.1	 6421.0	...
10474797	  747.2	  552.2	 6420.0	...
10474798	  748.2	  552.4	 6418.0	...
10474799	  748.1	  552.8	 6418.0	...
10474800	  746.9	  551.8	 6420.0	...
10474801	  745.7	  550.5	 6423.0	...
10474802	  745.5	  549.0	 6424.0	...
10474803	  745.5	  549.4	 6421.0	...
10474804	  745.9	  549.6	 6418.0	...
10474805	  746.2	  549.6	 6427.0	...
10474806	  745.6	  549.3	 6439.0	...
10474807	  744.7	  549.3	 6453.0	...
10474808	  744.0	  549.4	 6456.0	...
10474809	  744.3	  549.4	 6459.0	...
10474810	  745.4	  549.5	 6452.0	...
10474811	  746.4	  549.4	 6445.0	...
10474812	  747.5	  549.4	 6439.0	...
10474813	  747.9	  550.6	 6440.0	...
10474814	  748.3	  551.9	 6442.0	...
10474815	  748.4	  553.4	 6447.0	...
10474816	  747.6	  553.8	 6452.0	...
10474817	  746.6	  552.3	 6457.0	...
MSG	10474818 0000 _ Number On
10474818	  745.6	  550.6	 6458.0	...
10474819	  745.6	  550.4	 6454.0	...
10474820	  745.4	  552.2	 6449.0	...
10474821	  745.1	  553.1	 6448.0	...
10474822	  744.8	  552.3	 6455.0	...
10474823	  744.9	  551.5	 6462.0	...
10474824	  744.9	  551.7	 6466.0	...
10474825	  744.6	  551.7	 6466.0	...
10474826	  744.4	  551.6	 6463.0	...
10474827	  745.3	  551.4	 6461.0	...
10474828	  746.2	  550.5	 6458.0	...
10474829	  747.1	  549.7	 6458.0	...
10474830	  747.0	  548.9	 6459.0	...
10474831	  747.1	  549.0	 6460.0	...
10474832	  747.6	  548.6	 6455.0	...
10474833	  748.1	  548.2	 6449.0	...
10474834	  748.7	  548.0	 6443.0	...
10474835	  748.9	  548.3	 6443.0	...
10474836	  749.2	  548.3	 6444.0	...
10474837	  749.2	  548.2	 6447.0	...
10474838	  749.3	  548.2	 6450.0	...
10474839	  749.0	  548.7	 6452.0	...
10474840	  747.5	  549.6	 6455.0	...
10474841	  746.1	  550.9	 6458.0	...
10474842	  745.1	  552.0	 6460.0	...
10474843	  745.2	  552.1	 6460.0	...
10474844	  745.6	  551.6	 6459.0	...
10474845	  746.1	  551.2	 6457.0	...
10474846	  746.6	  551.5	 6456.0	...
10474847	  746.7	  551.6	 6457.0	...
10474848	  746.4	  551.4	 6458.0	...
10474849	  746.2	  551.0	 6466.0	...
10474850	  746.0	  550.6	 6475.0	...
10474851	  745.9	  550.6	 6483.0	...
10474852	  745.8	  549.7	 6483.0	...
10474853	  746.1	  548.7	 6474.0	...
10474854	  746.9	  548.2	 6465.0	...
10474855	  747.0	  548.6	 6456.0	...
10474856	  746.6	  549.0	 6458.0	...
10474857	  746.0	  549.4	 6460.0	...
10474858	  746.2	  549.9	 6474.0	...
10474859	  746.9	  550.6	 6486.0	...
10474860	  747.8	  550.9	 6489.0	...
10474861	  749.3	  551.0	 6480.0	...
10474862	  750.5	  551.2	 6471.0	...
10474863	  751.1	  551.3	 6477.0	...
10474864	  750.7	  551.3	 6484.0	...
10474865	  749.8	  551.1	 6491.0	...
10474866	  748.7	  551.0	 6490.0	...
10474867	  747.9	  551.7	 6489.0	...
10474868	  747.5	  552.3	 6490.0	...
10474869	  747.1	  552.0	 6491.0	...
10474870	  747.2	  550.9	 6499.0	...
10474871	  747.4	  549.8	 6507.0	...
10474872	  747.9	  549.6	 6508.0	...
10474873	  748.0	  550.6	 6498.0	...
10474874	  748.4	  551.6	 6489.0	...
10474875	  748.5	  551.1	 6486.0	...
10474876	  748.6	  549.5	 6490.0	...
10474877	  748.4	  548.0	 6494.0	...
10474878	  748.5	  548.7	 6501.0	...
10474879	  748.9	  550.4	 6504.0	...
10474880	  749.4	  552.2	 6501.0	...
10474881	  749.3	  552.2	 6494.0	...
10474882	  748.8	  551.0	 6488.0	...
10474883	  748.1	  549.8	 6491.0	...
10474884	  747.9	  550.3	 6497.0	...
10474885	  748.1	  550.8	 6501.0	...
10474886	  748.5	  551.0	 6505.0	...
10474887	  749.6	  550.5	 6505.0	...
10474888	  751.0	  550.1	 6492.0	...
10474889	  752.3	  549.7	 6480.0	...
10474890	  751.5	  549.7	 6472.0	...
10474891	  750.0	  549.9	 6477.0	...
10474892	  748.6	  550.1	 6487.0	...
10474893	  749.2	  550.4	 6493.0	...
10474894	  749.9	  551.1	 6492.0	...
10474895	  750.3	  551.7	 6486.0	...
10474896	  750.7	  552.2	 6481.0	...
10474897	  751.2	  552.3	 6484.0	...
10474898	  751.6	  552.3	 6491.0	...
10474899	  751.7	  552.1	 6497.0	...
10474900	  751.9	  551.0	 6497.0	...
10474901	  752.0	  549.9	 6492.0	...
10474902	  750.8	  549.3	 6496.0	...
10474903	  749.6	  549.9	 6507.0	...
10474904	  748.5	  551.2	 6519.0	...
10474905	  748.5	  552.5	 6519.0	...
10474906	  748.4	  553.6	 6514.0	...
10474907	  748.5	  554.3	 6505.0	...
10474908	  748.7	  554.6	 6501.0	...
10474909	  749.2	  555.0	 6501.0	...
10474910	  749.6	  555.1	 6505.0	...
10474911	  750.3	  555.2	 6507.0	...
10474912	  750.7	  555.2	 6511.0	...
10474913	  750.2	  553.4	 6514.0	...
10474914	  749.4	  551.6	 6518.0	...
10474915	  748.7	  551.5	 6520.0	...
10474916	  748.4	  553.2	 6521.0	...
10474917	  747.9	  554.9	 6522.0	...
10474918	  747.2	  555.0	 6523.0	...
10474919	  747.3	  555.0	 6524.0	...
10474920	  747.5	  555.0	 6518.0	...
10474921	  747.7	  554.0	 6512.0	...
10474922	  747.9	  552.9	 6503.0	...
10474923	  747.9	  552.2	 6500.0	...
10474924	  747.9	  553.0	 6506.0	...
10474925	  748.8	  553.6	 6515.0	...
10474926	  749.9	  554.7	 6520.0	...
10474927	  750.7	  555.3	 6515.0	...
10474928	  750.4	  555.7	 6514.0	...
10474929	  750.1	  555.2	 6516.0	...
10474930	  749.9	  554.7	 6520.0	...
10474931	  749.3	  552.7	 6522.0	...
10474932	  748.7	  550.8	 6525.0	...
10474933	  749.3	  550.2	 6527.0	...
10474934	  750.0	  551.5	 6523.0	...
10474935	  750.5	  552.7	 6517.0	...
10474936	  749.2	  552.8	 6513.0	...
10474937	  748.0	  552.8	 6517.0	...
10474938	  747.4	  552.8	 6519.0	...
10474939	  748.2	  553.5	 6518.0	...
10474940	  749.5	  554.2	 6514.0	...
10474941	  750.4	  554.1	 6513.0	...
10474942	  750.6	  553.2	 6514.0	...
10474943	  750.3	  552.5	 6515.0	...
10474944	  750.0	  552.6	 6517.0	...
10474945	  749.0	  552.3	 6527.0	...
10474946	  748.1	  552.0	 6537.0	...
10474947	  747.4	  551.9	 6547.0	...
10474948	  747.5	  552.9	 6547.0	...
10474949	  747.7	  553.8	 6542.0	...
10474950	  748.0	  554.7	 6537.0	...
10474951	  748.6	  554.8	 6531.0	...
10474952	  749.1	  554.9	 6530.0	...
10474953	  749.5	  554.9	 6529.0	...
10474954	  749.7	  554.9	 6531.0	...
10474955	  749.8	  554.9	 6533.0	...
10474956	  749.6	  554.8	 6534.0	...
10474957	  749.2	  554.8	 6532.0	...
10474958	  748.9	  554.6	 6530.0	...
10474959	  748.9	  553.9	 6534.0	...
10474960	  748.9	  552.7	 6541.0	...
10474961	  748.8	  552.1	 6553.0	...
10474962	  748.8	  552.4	 6561.0	...
10474963	  748.8	  553.2	 6560.0	...
10474964	  748.7	  553.5	 6555.0	...
10474965	  748.6	  553.4	 6547.0	...
10474966	  748.6	  553.2	 6546.0	...
10474967	  748.6	  553.0	 6545.0	...
10474968	  748.5	  552.8	 6548.0	...
10474969	  748.4	  552.5	 6550.0	...
10474970	  749.0	  552.1	 6552.0	...
10474971	  749.7	  552.8	 6553.0	...
10474972	  750.7	  553.6	 6554.0	...
10474973	  751.0	  554.3	 6556.0	...
10474974	  751.1	  553.9	 6556.0	...
10474975	  750.9	  553.5	 6557.0	...
10474976	  750.6	  553.3	 6556.0	...
10474977	  750.5	  553.7	 6555.0	...
10474978	  750.4	  553.9	 6555.0	...
10474979	  750.3	  553.8	 6555.0	...
10474980	  750.2	  553.5	 6555.0	...
10474981	  749.6	  553.6	 6556.0	...
10474982	  749.0	  553.9	 6556.0	...
10474983	  748.5	  553.8	 6556.0	...
10474984	  748.6	  553.6	 6555.0	...
10474985	  748.9	  553.1	 6555.0	...
10474986	  748.8	  552.8	 6556.0	...
10474987	  748.6	  553.4	 6558.0	...
10474988	  748.3	  554.0	 6561.0	...
10474989	  748.1	  554.5	 6563.0	...
10474990	  748.1	  555.2	 6563.0	...
10474991	  749.4	  556.0	 6561.0	...
EFIX R   10474055	10474991	937	  745.1	  550.7	   6209
SSACC R  10474992
10474992	  750.8	  556.5	 6559.0	...
10474993	  753.1	  555.0	 6558.0	...
10474994	  754.6	  553.5	 6559.0	...
10474995	  756.6	  553.2	 6559.0	...
10474996	  759.5	  553.3	 6558.0	...
10474997	  763.1	  553.5	 6551.0	...
10474998	  768.1	  553.0	 6540.0	...
10474999	  771.1	  553.3	 6528.0	...
10475000	  773.0	  553.9	 6521.0	...
10475001	  773.3	  554.4	 6519.0	...
ESACC R  10474992	10475001	10	  750.8	  556.5	  773.3	  554.4	   0.48	     56
SFIX R   10475002
10475002	  774.6	  554.4	 6519.0	...
10475003	  776.0	  554.5	 6518.0	...
10475004	  777.3	  554.4	 6516.0	...
10475005	  777.4	  555.1	 6514.0	...
10475006	  778.0	  555.8	 6512.0	...
10475007	  778.7	  556.4	 6510.0	...
10475008	  779.2	  555.8	 6511.0	...
10475009	  779.1	  555.3	 6513.0	...
10475010	  779.2	  556.2	 6514.0	...
10475011	  779.3	  557.1	 6519.0	...
10475012	  779.5	  558.1	 6527.0	...
10475013	  779.6	  557.7	 6535.0	...
10475014	  779.7	  558.0	 6539.0	...
10475015	  779.7	  558.3	 6539.0	...
10475016	  779.6	  558.7	 6538.0	...
10475017	  779.1	  558.4	 6538.0	...
10475018	  778.6	  557.8	 6538.0	...
10475019	  779.2	  557.1	 6536.0	...
10475020	  780.6	  557.0	 6534.0	...
10475021	  782.1	  557.3	 6532.0	...
10475022	  781.8	  558.8	 6531.0	...
10475023	  781.1	  559.7	 6536.0	...
10475024	  780.2	  560.6	 6540.0	...
10475025	  780.3	  560.6	 6544.0	...
10475026	  780.4	  560.6	 6546.0	...
10475027	  780.4	  560.6	 6548.0	...
10475028	  779.9	  560.5	 6551.0	...
10475029	  779.5	  560.4	 6548.0	...
10475030	  779.5	  560.0	 6545.0	...
10475031	  779.5	  559.7	 6548.0	...
10475032	  779.7	  559.3	 6555.0	...
10475033	  780.1	  559.5	 6564.0	...
10475034	  780.5	  560.1	 6567.0	...
10475035	  780.7	  560.7	 6570.0	...
10475036	  780.4	  560.7	 6561.0	...
10475037	  779.9	  560.6	 6552.0	...
10475038	  779.5	  560.9	 6546.0	...
10475039	  779.5	  561.4	 6553.0	...
10475040	  779.5	  561.0	 6559.0	...
10475041	  779.5	  560.2	 6559.0	...
10475042	  779.9	  559.6	 6552.0	...
10475043	  780.5	  559.8	 6543.0	...
10475044	  781.3	  560.0	 6538.0	...
10475045	  781.6	  559.9	 6542.0	...
10475046	  781.8	  560.0	 6550.0	...
10475047	  781.8	  560.1	 6558.0	...
10475048	  781.4	  560.0	 6558.0	...
10475049	  780.7	  559.9	 6557.0	...
10475050	  780.0	  559.2	 6557.0	...
10475051	  779.8	  558.4	 6552.0	...
10475052	  780.3	  558.0	 6547.0	...
10475053	  780.5	  558.6	 6541.0	...
10475054	  780.1	  559.4	 6545.0	...
10475055	  779.6	  559.6	 6550.0	...
10475056	  779.7	  559.4	 6556.0	...
10475057	  780.0	  559.2	 6557.0	...
10475058	  780.3	  559.6	 6560.0	...
10475059	  781.3	  559.9	 6563.0	...
10475060	  783.0	  560.0	 6553.0	...
10475061	  784.7	  559.4	 6543.0	...
10475062	  785.0	  559.0	 6534.0	...
10475063	  784.4	  558.2	 6541.0	...
10475064	  783.7	  557.9	 6545.0	...
10475065	  783.0	  557.9	 6547.0	...
10475066	  782.8	  559.6	 6543.0	...
10475067	  782.9	  561.1	 6542.0	...
10475068	  782.2	  562.3	 6544.0	...
10475069	  781.2	  561.8	 6546.0	...
10475070	  780.8	  561.1	 6545.0	...
10475071	  781.4	  561.0	 6543.0	...
10475072	  782.0	  561.6	 6542.0	...
10475073	  782.7	  562.3	 6543.0	...
10475074	  783.4	  562.2	 6543.0	...
10475075	  783.4	  562.0	 6541.0	...
10475076	  782.8	  561.8	 6539.0	...
10475077	  782.3	  561.9	 6541.0	...
10475078	  782.3	  561.5	 6545.0	...
10475079	  782.5	  561.1	 6547.0	...
10475080	  782.6	  560.6	 6546.0	...
10475081	  782.6	  560.2	 6544.0	...
10475082	  782.6	  560.2	 6545.0	...
10475083	  782.5	  560.1	 6547.0	...
10475084	  782.4	  560.6	 6549.0	...
10475085	  782.1	  561.2	 6559.0	...
10475086	  781.5	  561.8	 6568.0	...
10475087	  781.1	  562.2	 6575.0	...
10475088	  781.1	  562.2	 6573.0	...
10475089	  781.3	  562.0	 6572.0	...
10475090	  780.3	  562.1	 6571.0	...
10475091	  779.2	  562.1	 6570.0	...
10475092	  779.2	  562.2	 6568.0	...
10475093	  781.1	  562.4	 6568.0	...
10475094	  783.0	  562.7	 6569.0	...
10475095	  783.6	  562.8	 6567.0	...
10475096	  783.1	  562.2	 6563.0	...
10475097	  781.7	  560.9	 6559.0	...
10475098	  780.6	  559.8	 6561.0	...
10475099	  780.1	  558.9	 6564.0	...
10475100	  780.6	  559.7	 6564.0	...
10475101	  781.1	  560.5	 6563.0	...
10475102	  781.2	  561.2	 6561.0	...
10475103	  781.3	  561.1	 6561.0	...
10475104	  781.2	  560.6	 6561.0	...
10475105	  781.1	  560.0	 6560.0	...
10475106	  780.6	  559.5	 6559.0	...
10475107	  780.3	  559.3	 6558.0	...
10475108	  780.3	  559.8	 6557.0	...
10475109	  780.5	  560.6	 6556.0	...
10475110	  781.5	  561.3	 6556.0	...
10475111	  782.3	  561.7	 6561.0	...
10475112	  782.4	  561.9	 6566.0	...
10475113	  781.1	  562.3	 6570.0	...
10475114	  779.9	  562.6	 6569.0	...
10475115	  780.3	  562.5	 6568.0	...
10475116	  781.4	  562.3	 6564.0	...
10475117	  782.3	  562.0	 6560.0	...
10475118	  782.0	  561.5	 6559.0	...
10475119	  781.7	  561.1	 6562.0	...
MSG	10475120 0000 _ Number Off
10475120	  781.6	  561.3	 6566.0	...
10475121	  781.5	  562.0	 6566.0	...
10475122	  781.4	  561.7	 6565.0	...
10475123	  781.2	  560.7	 6563.0	...
10475124	  781.1	  559.7	 6561.0	...
10475125	  782.0	  559.6	 6559.0	...
10475126	  782.8	  560.5	 6561.0	...
10475127	  783.6	  561.4	 6563.0	...
10475128	  783.4	  562.0	 6567.0	...
10475129	  783.1	  561.9	 6567.0	...
10475130	  782.8	  561.6	 6564.0	...
10475131	  782.9	  561.7	 6560.0	...
10475132	  784.1	  561.0	 6555.0	...
10475133	  785.3	  560.5	 6550.0	...
10475134	  785.2	  560.2	 6545.0	...
10475135	  784.3	  560.4	 6538.0	...
10475136	  783.7	  560.1	 6536.0	...
10475137	  783.9	  559.7	 6535.0	...
10475138	  784.0	  560.6	 6536.0	...
10475139	  784.0	  561.8	 6536.0	...
10475140	  784.0	  563.1	 6534.0	...
10475141	  784.2	  563.2	 6532.0	...
10475142	  784.4	  563.2	 6535.0	...
10475143	  783.6	  562.9	 6542.0	...
10475144	  782.6	  562.5	 6547.0	...
10475145	  781.9	  562.0	 6546.0	...
10475146	  782.4	  562.0	 6542.0	...
10475147	  783.0	  561.9	 6540.0	...
10475148	  783.6	  561.8	 6542.0	...
10475149	  783.9	  561.8	 6543.0	...
10475150	  784.1	  561.9	 6540.0	...
10475151	  783.8	  562.0	 6535.0	...
10475152	  783.4	  562.0	 6542.0	...
10475153	  783.2	  561.9	 6553.0	...
10475154	  783.6	  561.9	 6564.0	...
10475155	  784.0	  561.8	 6564.0	...
10475156	  784.2	  561.8	 6564.0	...
10475157	  784.3	  563.0	 6565.0	...
10475158	  784.4	  564.1	 6562.0	...
10475159	  785.4	  564.4	 6554.0	...
10475160	  786.7	  563.2	 6542.0	...
10475161	  788.0	  561.9	 6535.0	...
10475162	  787.5	  561.0	 6531.0	...
10475163	  786.5	  560.5	 6530.0	...
10475164	  785.5	  560.4	 6528.0	...
10475165	  785.5	  560.6	 6526.0	...
10475166	  785.8	  560.6	 6526.0	...
10475167	  786.3	  560.3	 6526.0	...
10475168	  786.7	  559.5	 6526.0	...
10475169	  786.8	  559.1	 6529.0	...
10475170	  786.6	  560.5	 6530.0	...
10475171	  786.3	  562.3	 6531.0	...
10475172	  787.2	  563.7	 6527.0	...
10475173	  788.4	  563.4	 6527.0	...
10475174	  789.5	  563.2	 6527.0	...
10475175	  789.3	  563.1	 6527.0	...
10475176	  789.1	  562.8	 6528.0	...
10475177	  789.1	  562.5	 6527.0	...
10475178	  788.7	  562.6	 6526.0	...
10475179	  788.3	  562.5	 6524.0	...
10475180	  788.0	  562.3	 6523.0	...
10475181	  788.3	  562.1	 6524.0	...
10475182	  788.6	  561.8	 6527.0	...
10475183	  788.7	  561.6	 6529.0	...
10475184	  788.8	  561.5	 6529.0	...
10475185	  788.7	  561.5	 6525.0	...
10475186	  788.7	  561.6	 6520.0	...
10475187	  787.6	  561.8	 6515.0	...
10475188	  786.8	  562.1	 6527.0	...
10475189	  786.1	  562.7	 6540.0	...
10475190	  786.3	  563.1	 6553.0	...
10475191	  785.8	  562.9	 6554.0	...
10475192	  785.5	  562.5	 6548.0	...
10475193	  785.1	  562.6	 6542.0	...
10475194	  785.0	  563.2	 6536.0	...
10475195	  785.8	  563.3	 6537.0	...
10475196	  786.1	  562.7	 6534.0	...
10475197	  786.3	  561.7	 6529.0	...
10475198	  785.8	  561.1	 6525.0	...
10475199	  785.8	  561.4	 6523.0	...
10475200	  785.3	  562.6	 6523.0	...
10475201	  785.0	  563.8	 6523.0	...
10475202	  785.0	  564.4	 6521.0	...
10475203	  785.8	  564.0	 6520.0	...
10475204	  786.6	  563.6	 6519.0	...
10475205	  786.9	  563.3	 6526.0	...
10475206	  786.7	  563.5	 6533.0	...
10475207	  786.5	  563.9	 6539.0	...
10475208	  787.0	  564.2	 6535.0	...
10475209	  787.6	  564.0	 6532.0	...
10475210	  787.0	  563.1	 6527.0	...
10475211	  785.7	  562.1	 6524.0	...
10475212	  784.4	  561.6	 6520.0	...
10475213	  785.1	  561.3	 6518.0	...
10475214	  785.9	  561.3	 6518.0	...
10475215	  786.8	  561.6	 6516.0	...
10475216	  786.4	  561.5	 6514.0	...
10475217	  786.1	  561.7	 6513.0	...
10475218	  786.7	  561.5	 6509.0	...
10475219	  787.6	  561.3	 6506.0	...
10475220	  788.8	  560.8	 6503.0	...
10475221	  789.2	  562.0	 6506.0	...
10475222	  789.7	  563.7	 6509.0	...
10475223	  790.1	  565.3	 6510.0	...
10475224	  790.3	  565.3	 6508.0	...
10475225	  790.2	  565.2	 6504.0	...
10475226	  789.8	  564.8	 6501.0	...
10475227	  788.8	  564.4	 6508.0	...
10475228	  788.0	  564.0	 6517.0	...
10475229	  787.3	  564.0	 6526.0	...
10475230	  786.6	  563.4	 6527.0	...
10475231	  786.0	  562.9	 6529.0	...
10475232	  786.5	  563.7	 6530.0	...
10475233	  787.4	  565.0	 6531.0	...
10475234	  788.1	  565.4	 6532.0	...
10475235	  787.7	  564.4	 6533.0	...
10475236	  787.3	  563.7	 6533.0	...
10475237	  787.0	  564.0	 6533.0	...
10475238	  786.8	  564.3	 6537.0	...
10475239	  786.4	  563.7	 6540.0	...
10475240	  786.2	  563.3	 6538.0	...
10475241	  786.1	  563.0	 6532.0	...
10475242	  786.0	  563.2	 6525.0	...
10475243	  786.3	  563.3	 6519.0	...
10475244	  786.7	  563.2	 6514.0	...
10475245	  787.0	  563.4	 6512.0	...
10475246	  786.9	  563.6	 6513.0	...
10475247	  786.9	  563.8	 6515.0	...
10475248	  787.0	  563.8	 6513.0	...
10475249	  787.3	  564.2	 6514.0	...
10475250	  787.4	  565.2	 6519.0	...
10475251	  787.3	  565.9	 6525.0	...
10475252	  787.0	  566.4	 6530.0	...
10475253	  787.0	  566.4	 6529.0	...
10475254	  787.5	  566.3	 6519.0	...
10475255	  788.0	  566.1	 6506.0	...
10475256	  787.8	  565.9	 6493.0	...
10475257	  787.3	  565.8	 6494.0	...
10475258	  787.0	  566.3	 6501.0	...
10475259	  787.3	  566.7	 6508.0	...
10475260	  787.4	  567.2	 6507.0	...
10475261	  787.8	  567.3	 6508.0	...
10475262	  788.1	  567.1	 6510.0	...
10475263	  788.3	  566.9	 6505.0	...
10475264	  788.3	  567.0	 6498.0	...
10475265	  788.2	  567.3	 6491.0	...
10475266	  788.2	  567.8	 6490.0	...
10475267	  788.0	  567.9	 6490.0	...
10475268	  787.8	  568.1	 6489.0	...
10475269	  788.9	  568.4	 6483.0	...
10475270	  790.1	  568.7	 6478.0	...
10475271	  791.3	  569.0	 6474.0	...
10475272	  791.2	  569.1	 6476.0	...
10475273	  791.4	  569.1	 6476.0	...
10475274	  791.8	  569.0	 6470.0	...
10475275	  792.3	  568.2	 6464.0	...
10475276	  792.4	  567.7	 6457.0	...
10475277	  792.2	  567.2	 6454.0	...
10475278	  790.9	  567.6	 6451.0	...
10475279	  789.6	  567.5	 6448.0	...
10475280	  789.8	  566.9	 6445.0	...
10475281	  791.2	  566.2	 6445.0	...
10475282	  792.6	  566.3	 6447.0	...
10475283	  792.8	  566.8	 6450.0	...
10475284	  792.9	  567.3	 6448.0	...
10475285	  793.3	  567.2	 6444.0	...
10475286	  793.9	  567.2	 6440.0	...
10475287	  794.6	  567.2	 6440.0	...
10475288	  793.8	  567.4	 6443.0	...
10475289	  792.4	  567.3	 6446.0	...
10475290	  790.8	  567.2	 6449.0	...
10475291	  790.2	  567.2	 6449.0	...
10475292	  790.4	  567.2	 6441.0	...
10475293	  790.5	  567.2	 6432.0	...
10475294	  790.7	  567.9	 6422.0	...
10475295	  791.8	  568.4	 6419.0	...
10475296	  793.1	  568.4	 6416.0	...
10475297	  794.1	  567.9	 6422.0	...
10475298	  793.6	  567.5	 6429.0	...
10475299	  792.1	  567.6	 6431.0	...
10475300	  790.8	  567.7	 6427.0	...
10475301	  790.2	  567.6	 6418.0	...
10475302	  790.3	  567.4	 6413.0	...
10475303	  790.4	  567.1	 6409.0	...
10475304	  790.2	  567.1	 6409.0	...
10475305	  790.3	  567.6	 6407.0	...
10475306	  791.4	  568.1	 6402.0	...
10475307	  792.4	  567.8	 6398.0	...
10475308	  793.2	  567.2	 6396.0	...
10475309	  793.5	  566.2	 6396.0	...
10475310	  793.8	  565.7	 6394.0	...
10475311	  793.6	  565.3	 6393.0	...
10475312	  793.3	  565.3	 6393.0	...
10475313	  793.2	  566.2	 6391.0	...
10475314	  793.6	  567.1	 6388.0	...
10475315	  793.8	  567.8	 6386.0	...
10475316	  793.8	  567.4	 6382.0	...
10475317	  793.7	  567.1	 6377.0	...
10475318	  793.7	  567.2	 6373.0	...
10475319	  793.7	  567.4	 6374.0	...
10475320	  793.7	  567.4	 6375.0	...
10475321	  793.8	  568.0	 6372.0	...
10475322	  793.8	  568.6	 6369.0	...
10475323	  794.6	  569.1	 6365.0	...
10475324	  795.2	  567.9	 6367.0	...
10475325	  795.7	  566.7	 6366.0	...
10475326	  795.4	  565.4	 6359.0	...
10475327	  796.0	  564.9	 6351.0	...
10475328	  796.8	  565.5	 6343.0	...
10475329	  797.9	  566.4	 6341.0	...
10475330	  798.2	  567.3	 6340.0	...
10475331	  797.3	  567.3	 6338.0	...
MSG	10475332 0000 _ Number On
10475332	  796.3	  567.2	 6334.0	...
10475333	  795.1	  567.2	 6324.0	...
10475334	  795.0	  567.2	 6315.0	...
10475335	  795.0	  567.3	 6310.0	...
10475336	  795.2	  567.3	 6311.0	...
10475337	  795.3	  567.4	 6313.0	...
10475338	  795.5	  567.5	 6316.0	...
10475339	  795.7	  567.5	 6321.0	...
10475340	  796.0	  567.4	 6325.0	...
10475341	  796.1	  567.3	 6326.0	...
10475342	  796.6	  567.5	 6326.0	...
10475343	  797.1	  567.6	 6325.0	...
10475344	  797.1	  567.8	 6324.0	...
10475345	  796.9	  568.5	 6320.0	...
10475346	  796.7	  569.1	 6317.0	...
10475347	  797.2	  569.7	 6314.0	...
10475348	  797.4	  568.0	 6315.0	...
10475349	  797.3	  566.4	 6317.0	...
10475350	  797.0	  565.6	 6318.0	...
10475351	  796.7	  566.5	 6318.0	...
10475352	  796.7	  567.4	 6318.0	...
10475353	  796.7	  567.6	 6317.0	...
10475354	  796.8	  567.7	 6318.0	...
10475355	  797.4	  567.6	 6315.0	...
10475356	  797.9	  567.3	 6310.0	...
10475357	  798.0	  567.0	 6306.0	...
10475358	  797.4	  566.9	 6303.0	...
10475359	  796.9	  567.2	 6293.0	...
10475360	  797.1	  567.7	 6285.0	...
10475361	  797.4	  568.3	 6274.0	...
10475362	  797.6	  568.3	 6271.0	...
10475363	  797.2	  568.2	 6270.0	...
10475364	  796.6	  568.2	 6274.0	...
10475365	  796.1	  568.5	 6277.0	...
10475366	  796.2	  568.7	 6276.0	...
10475367	  796.2	  568.5	 6280.0	...
10475368	  796.2	  567.9	 6286.0	...
10475369	  796.3	  567.2	 6283.0	...
10475370	  796.6	  567.1	 6276.0	...
10475371	  797.8	  567.7	 6268.0	...
10475372	  798.7	  567.7	 6267.0	...
10475373	  799.5	  567.2	 6266.0	...
10475374	  799.1	  565.9	 6265.0	...
10475375	  798.8	  565.5	 6264.0	...
10475376	  798.6	  565.7	 6266.0	...
10475377	  798.5	  565.9	 6267.0	...
10475378	  798.6	  565.9	 6259.0	...
10475379	  798.7	  565.7	 6249.0	...
10475380	  798.7	  565.5	 6241.0	...
10475381	  799.8	  565.9	 6243.0	...
10475382	  800.9	  565.9	 6245.0	...
10475383	  801.7	  565.9	 6245.0	...
10475384	  801.1	  565.5	 6246.0	...
10475385	  800.5	  565.6	 6247.0	...
10475386	  800.2	  567.3	 6247.0	...
10475387	  800.3	  568.9	 6245.0	...
10475388	  800.6	  570.3	 6242.0	...
10475389	  800.8	  569.8	 6237.0	...
10475390	  800.9	  569.5	 6234.0	...
10475391	  800.8	  569.3	 6231.0	...
10475392	  800.4	  569.0	 6228.0	...
10475393	  800.1	  568.7	 6226.0	...
10475394	  800.0	  568.1	 6222.0	...
10475395	  800.2	  567.8	 6217.0	...
10475396	  800.2	  566.9	 6211.0	...
10475397	  800.2	  565.9	 6219.0	...
10475398	  800.2	  565.1	 6230.0	...
10475399	  800.0	  566.3	 6236.0	...
10475400	  799.8	  567.6	 6231.0	...
10475401	  799.6	  568.8	 6227.0	...
10475402	  799.5	  568.5	 6228.0	...
10475403	  799.2	  568.2	 6230.0	...
10475404	  798.8	  568.1	 6231.0	...
10475405	  798.6	  567.9	 6230.0	...
10475406	  798.7	  567.4	 6229.0	...
10475407	  798.9	  566.7	 6229.0	...
10475408	  799.2	  566.2	 6225.0	...
10475409	  799.5	  566.0	 6222.0	...
10475410	  799.2	  566.1	 6220.0	...
10475411	  798.7	  566.0	 6223.0	...
10475412	  797.8	  566.1	 6224.0	...
10475413	  796.8	  566.5	 6224.0	...
10475414	  795.9	  567.3	 6224.0	...
10475415	  795.8	  567.7	 6223.0	...
10475416	  796.2	  567.7	 6222.0	...
10475417	  796.7	  567.9	 6225.0	...
10475418	  796.8	  568.2	 6231.0	...
10475419	  796.8	  568.8	 6236.0	...
10475420	  797.2	  568.8	 6237.0	...
10475421	  798.2	  569.3	 6239.0	...
10475422	  799.2	  569.6	 6241.0	...
10475423	  798.1	  569.3	 6243.0	...
10475424	  796.5	  568.5	 6246.0	...
10475425	  795.1	  567.6	 6250.0	...
10475426	  795.4	  567.1	 6251.0	...
10475427	  796.0	  566.7	 6249.0	...
10475428	  796.4	  566.3	 6246.0	...
10475429	  797.0	  566.2	 6242.0	...
10475430	  797.4	  565.2	 6236.0	...
10475431	  797.8	  564.2	 6225.0	...
10475432	  798.6	  564.1	 6214.0	...
10475433	  799.3	  565.0	 6208.0	...
10475434	  799.9	  565.0	 6208.0	...
10475435	  799.8	  564.2	 6207.0	...
10475436	  799.2	  563.5	 6209.0	...
10475437	  798.8	  563.7	 6208.0	...
10475438	  798.3	  563.8	 6208.0	...
10475439	  798.3	  564.9	 6206.0	...
10475440	  798.2	  566.1	 6208.0	...
10475441	  798.5	  567.3	 6209.0	...
10475442	  799.2	  567.3	 6211.0	...
10475443	  800.2	  567.2	 6212.0	...
10475444	  800.9	  567.0	 6210.0	...
10475445	  800.2	  566.9	 6208.0	...
10475446	  799.2	  567.1	 6206.0	...
10475447	  798.9	  566.0	 6207.0	...
10475448	  799.6	  564.8	 6207.0	...
10475449	  800.1	  563.8	 6210.0	...
10475450	  799.8	  563.9	 6212.0	...
10475451	  799.5	  563.6	 6216.0	...
10475452	  799.3	  563.1	 6217.0	...
10475453	  798.9	  562.7	 6218.0	...
10475454	  798.5	  562.6	 6217.0	...
10475455	  798.4	  562.3	 6211.0	...
10475456	  798.5	  561.9	 6206.0	...
10475457	  798.7	  561.6	 6204.0	...
10475458	  799.2	  563.7	 6206.0	...
10475459	  799.7	  566.0	 6199.0	...
10475460	  800.0	  568.1	 6191.0	...
10475461	  799.9	  567.1	 6186.0	...
10475462	  800.0	  566.0	 6189.0	...
10475463	  800.3	  565.1	 6194.0	...
10475464	  800.7	  565.0	 6195.0	...
10475465	  800.6	  564.8	 6195.0	...
10475466	  800.6	  564.7	 6194.0	...
10475467	  800.0	  564.3	 6192.0	...
10475468	  799.4	  564.1	 6191.0	...
10475469	  798.9	  564.5	 6191.0	...
10475470	  798.9	  565.2	 6192.0	...
10475471	  798.7	  565.9	 6194.0	...
10475472	  798.5	  565.8	 6196.0	...
10475473	  798.7	  565.8	 6199.0	...
10475474	  799.1	  565.9	 6200.0	...
10475475	  799.5	  566.2	 6200.0	...
10475476	  799.6	  566.3	 6193.0	...
10475477	  799.7	  566.8	 6185.0	...
10475478	  799.0	  567.3	 6184.0	...
10475479	  798.1	  567.4	 6195.0	...
10475480	  797.1	  566.7	 6206.0	...
10475481	  797.0	  565.7	 6210.0	...
10475482	  797.3	  565.0	 6210.0	...
10475483	  797.7	  564.8	 6210.0	...
10475484	  797.9	  565.0	 6208.0	...
10475485	  798.0	  565.1	 6202.0	...
10475486	  798.2	  565.4	 6197.0	...
10475487	  798.3	  565.6	 6195.0	...
10475488	  799.0	  565.1	 6199.0	...
10475489	  799.7	  564.4	 6202.0	...
10475490	  799.7	  563.9	 6206.0	...
10475491	  799.2	  564.1	 6208.0	...
10475492	  798.8	  564.9	 6208.0	...
10475493	  799.0	  565.4	 6203.0	...
10475494	  799.0	  565.9	 6198.0	...
10475495	  798.8	  565.8	 6192.0	...
10475496	  798.4	  565.2	 6196.0	...
10475497	  797.7	  564.6	 6200.0	...
10475498	  797.2	  564.2	 6203.0	...
10475499	  797.1	  564.3	 6202.0	...
10475500	  797.2	  564.3	 6201.0	...
10475501	  797.3	  564.2	 6200.0	...
10475502	  797.6	  564.6	 6198.0	...
10475503	  797.9	  565.0	 6195.0	...
10475504	  798.2	  565.4	 6193.0	...
10475505	  798.3	  565.7	 6188.0	...
10475506	  798.6	  565.9	 6184.0	...
10475507	  799.1	  565.7	 6185.0	...
10475508	  798.5	  565.4	 6189.0	...
10475509	  798.0	  565.1	 6190.0	...
10475510	  797.2	  565.2	 6188.0	...
10475511	  797.3	  565.1	 6186.0	...
10475512	  797.4	  564.9	 6186.0	...
10475513	  797.6	  564.6	 6188.0	...
10475514	  797.6	  564.4	 6185.0	...
10475515	  797.5	  564.1	 6180.0	...
10475516	  797.5	  564.0	 6173.0	...
10475517	  797.6	  564.0	 6171.0	...
10475518	  797.8	  564.2	 6173.0	...
10475519	  798.0	  564.4	 6181.0	...
10475520	  798.6	  564.3	 6188.0	...
10475521	  799.5	  564.0	 6194.0	...
10475522	  800.4	  563.8	 6195.0	...
10475523	  800.5	  563.8	 6197.0	...
10475524	  800.0	  563.6	 6198.0	...
10475525	  799.5	  563.5	 6200.0	...
10475526	  799.5	  563.3	 6202.0	...
10475527	  799.6	  563.1	 6203.0	...
10475528	  799.8	  563.0	 6204.0	...
10475529	  799.9	  563.0	 6206.0	...
10475530	  799.9	  563.2	 6207.0	...
10475531	  800.2	  563.6	 6203.0	...
10475532	  800.8	  564.1	 6197.0	...
10475533	  801.4	  564.7	 6194.0	...
10475534	  801.6	  565.1	 6196.0	...
10475535	  801.5	  565.3	 6198.0	...
10475536	  801.2	  565.3	 6197.0	...
10475537	  800.9	  565.3	 6197.0	...
10475538	  800.8	  565.1	 6197.0	...
10475539	  800.8	  565.0	 6197.0	...
10475540	  801.1	  564.9	 6195.0	...
10475541	  801.5	  565.0	 6194.0	...
10475542	  801.1	  564.8	 6193.0	...
10475543	  800.5	  564.6	 6198.0	...
10475544	  800.0	  564.4	 6202.0	...
10475545	  800.1	  564.4	 6202.0	...
10475546	  800.3	  564.5	 6199.0	...
10475547	  800.7	  564.6	 6198.0	...
10475548	  801.0	  565.0	 6202.0	...
10475549	  801.3	  565.3	 6207.0	...
10475550	  801.2	  564.9	 6213.0	...
10475551	  801.3	  564.1	 6217.0	...
10475552	  801.4	  563.9	 6223.0	...
10475553	  801.3	  564.5	 6226.0	...
10475554	  801.1	  565.0	 6220.0	...
10475555	  802.1	  564.6	 6209.0	...
10475556	  803.4	  565.1	 6197.0	...
10475557	  804.7	  565.7	 6194.0	...
10475558	  803.9	  566.5	 6195.0	...
10475559	  802.9	  565.5	 6196.0	...
10475560	  801.8	  564.4	 6196.0	...
10475561	  801.7	  564.6	 6193.0	...
10475562	  801.6	  565.8	 6189.0	...
10475563	  801.6	  567.3	 6192.0	...
10475564	  801.3	  567.6	 6198.0	...
10475565	  801.1	  567.3	 6204.0	...
10475566	  801.7	  566.6	 6201.0	...
10475567	  802.5	  566.1	 6193.0	...
10475568	  803.2	  566.2	 6186.0	...
10475569	  803.0	  566.5	 6190.0	...
10475570	  803.1	  566.6	 6201.0	...
10475571	  803.8	  566.7	 6209.0	...
10475572	  804.6	  567.2	 6205.0	...
10475573	  804.3	  567.7	 6204.0	...
10475574	  803.9	  568.4	 6204.0	...
10475575	  803.5	  568.8	 6207.0	...
10475576	  803.2	  569.1	 6210.0	...
10475577	  802.5	  569.2	 6213.0	...
10475578	  801.7	  569.2	 6218.0	...
10475579	  801.6	  568.4	 6219.0	...
10475580	  801.8	  567.6	 6215.0	...
10475581	  802.3	  566.8	 6209.0	...
10475582	  802.3	  566.7	 6206.0	...
10475583	  801.7	  566.5	 6215.0	...
10475584	  801.1	  566.3	 6228.0	...
10475585	  800.8	  566.0	 6238.0	...
10475586	  800.5	  566.1	 6237.0	...
10475587	  800.1	  566.2	 6232.0	...
10475588	  801.1	  566.1	 6226.0	...
10475589	  802.5	  566.4	 6226.0	...
10475590	  803.7	  567.0	 6230.0	...
10475591	  803.6	  567.7	 6234.0	...
10475592	  802.7	  568.0	 6239.0	...
10475593	  801.5	  568.6	 6241.0	...
10475594	  800.9	  569.0	 6241.0	...
10475595	  801.2	  568.5	 6243.0	...
10475596	  801.8	  567.7	 6244.0	...
10475597	  801.4	  567.5	 6245.0	...
10475598	  800.5	  567.7	 6246.0	...
10475599	  799.6	  568.1	 6249.0	...
10475600	  799.9	  567.8	 6251.0	...
10475601	  800.4	  567.9	 6253.0	...
10475602	  800.0	  568.0	 6264.0	...
10475603	  798.5	  568.6	 6275.0	...
10475604	  797.1	  568.9	 6287.0	...
10475605	  796.5	  569.1	 6281.0	...
10475606	  797.6	  568.7	 6270.0	...
10475607	  799.4	  568.6	 6259.0	...
10475608	  801.1	  568.5	 6255.0	...
10475609	  801.5	  568.4	 6256.0	...
10475610	  800.8	  568.3	 6257.0	...
10475611	  800.2	  568.3	 6257.0	...
10475612	  799.7	  568.7	 6256.0	...
10475613	  800.0	  568.5	 6256.0	...
10475614	  800.4	  568.2	 6256.0	...
10475615	  800.8	  567.7	 6256.0	...
10475616	  800.7	  567.8	 6255.0	...
10475617	  801.5	  567.7	 6255.0	...
10475618	  802.4	  567.7	 6255.0	...
10475619	  803.2	  567.6	 6254.0	...
10475620	  803.2	  567.6	 6252.0	...
10475621	  803.2	  567.6	 6250.0	...
10475622	  802.6	  567.8	 6251.0	...
10475623	  802.0	  568.0	 6252.0	...
10475624	  801.4	  568.3	 6252.0	...
10475625	  801.4	  568.3	 6252.0	...
10475626	  800.7	  568.4	 6251.0	...
10475627	  799.9	  568.7	 6254.0	...
10475628	  799.3	  569.2	 6263.0	...
10475629	  799.6	  569.6	 6272.0	...
10475630	  800.0	  569.6	 6278.0	...
10475631	  800.2	  569.2	 6279.0	...
10475632	  799.3	  568.9	 6278.0	...
10475633	  798.4	  568.7	 6277.0	...
10475634	  798.0	  568.7	 6277.0	...
10475635	  798.6	  568.8	 6278.0	...
MSG	10475636 0000 _ Number Off
10475636	  799.3	  568.8	 6279.0	...
10475637	  799.4	  568.1	 6280.0	...
10475638	  799.1	  567.3	 6281.0	...
10475639	  798.9	  567.3	 6284.0	...
10475640	  798.8	  568.0	 6292.0	...
10475641	  799.2	  568.7	 6300.0	...
10475642	  799.7	  568.8	 6306.0	...
10475643	  800.2	  568.8	 6308.0	...
10475644	  800.3	  568.7	 6307.0	...
10475645	  799.6	  568.6	 6305.0	...
10475646	  798.9	  568.7	 6300.0	...
10475647	  798.8	  568.8	 6294.0	...
10475648	  799.5	  568.9	 6292.0	...
10475649	  800.5	  568.9	 6294.0	...
10475650	  800.7	  568.9	 6296.0	...
10475651	  801.1	  568.8	 6298.0	...
10475652	  801.2	  569.0	 6297.0	...
10475653	  801.4	  569.6	 6297.0	...
10475654	  801.4	  570.3	 6299.0	...
10475655	  801.3	  570.8	 6303.0	...
10475656	  801.2	  571.0	 6307.0	...
10475657	  801.1	  570.6	 6310.0	...
10475658	  800.1	  570.2	 6308.0	...
10475659	  799.1	  569.7	 6308.0	...
10475660	  798.3	  569.6	 6308.0	...
10475661	  798.4	  569.3	 6309.0	...
10475662	  798.5	  569.1	 6310.0	...
10475663	  798.7	  569.5	 6310.0	...
10475664	  798.9	  570.0	 6311.0	...
10475665	  799.1	  570.4	 6314.0	...
10475666	  798.4	  570.5	 6316.0	...
10475667	  797.5	  570.5	 6317.0	...
10475668	  797.4	  570.3	 6316.0	...
10475669	  798.1	  569.7	 6316.0	...
10475670	  798.8	  569.4	 6316.0	...
10475671	  798.8	  569.3	 6318.0	...
10475672	  799.3	  569.5	 6319.0	...
10475673	  799.8	  569.4	 6320.0	...
10475674	  800.2	  569.2	 6325.0	...
10475675	  798.4	  569.3	 6330.0	...
10475676	  796.5	  569.6	 6335.0	...
10475677	  794.6	  570.1	 6335.0	...
10475678	  795.8	  570.2	 6333.0	...
10475679	  797.0	  569.9	 6331.0	...
10475680	  798.0	  569.4	 6332.0	...
10475681	  797.8	  569.5	 6338.0	...
10475682	  797.6	  570.5	 6343.0	...
10475683	  797.2	  571.5	 6346.0	...
10475684	  796.8	  572.0	 6346.0	...
10475685	  797.4	  571.9	 6344.0	...
10475686	  798.1	  571.6	 6340.0	...
10475687	  798.7	  571.6	 6334.0	...
10475688	  798.9	  571.7	 6330.0	...
10475689	  799.3	  571.4	 6327.0	...
10475690	  798.9	  570.5	 6332.0	...
10475691	  798.2	  569.8	 6341.0	...
10475692	  797.7	  569.7	 6350.0	...
10475693	  797.8	  569.9	 6358.0	...
10475694	  798.0	  570.0	 6360.0	...
10475695	  798.1	  569.9	 6355.0	...
10475696	  798.0	  569.6	 6347.0	...
10475697	  797.8	  569.4	 6339.0	...
10475698	  797.5	  569.3	 6339.0	...
10475699	  798.5	  568.9	 6338.0	...
10475700	  799.6	  568.5	 6338.0	...
10475701	  800.6	  568.4	 6341.0	...
10475702	  800.4	  568.8	 6345.0	...
10475703	  799.8	  569.7	 6351.0	...
10475704	  799.2	  570.5	 6351.0	...
10475705	  798.9	  571.1	 6352.0	...
10475706	  798.9	  571.1	 6348.0	...
10475707	  798.9	  571.1	 6347.0	...
10475708	  798.7	  570.2	 6353.0	...
10475709	  798.7	  568.9	 6360.0	...
10475710	  798.6	  567.7	 6361.0	...
10475711	  798.2	  567.4	 6355.0	...
EFIX R   10475002	10475711	710	  792.9	  565.0	   6372
SSACC R  10475712
10475712	  796.1	  567.7	 6358.0	...
10475713	  793.5	  567.9	 6368.0	...
10475714	  791.4	  568.0	 6381.0	...
10475715	  788.8	  568.0	 6387.0	...
10475716	  786.5	  568.0	 6392.0	...
10475717	  783.2	  568.2	 6395.0	...
10475718	  780.3	  568.5	 6399.0	...
10475719	  777.6	  568.9	 6402.0	...
10475720	  775.6	  569.2	 6403.0	...
ESACC R  10475712	10475720	9	  796.1	  567.7	  775.6	  569.2	   0.44	     52
SFIX R   10475721
10475721	  774.8	  569.8	 6401.0	...
10475722	  773.4	  570.3	 6402.0	...
10475723	  772.2	  570.2	 6413.0	...
10475724	  771.3	  569.2	 6427.0	...
10475725	  771.2	  568.1	 6439.0	...
10475726	  771.1	  567.5	 6443.0	...
10475727	  771.3	  567.4	 6443.0	...
10475728	  771.4	  567.3	 6444.0	...
10475729	  771.6	  567.2	 6446.0	...
10475730	  771.6	  567.3	 6448.0	...
10475731	  771.4	  567.6	 6449.0	...
10475732	  771.1	  567.7	 6441.0	...
10475733	  771.7	  567.5	 6432.0	...
10475734	  772.7	  566.9	 6422.0	...
10475735	  773.7	  566.5	 6425.0	...
10475736	  774.1	  566.5	 6429.0	...
10475737	  774.5	  566.6	 6433.0	...
10475738	  773.4	  566.2	 6441.0	...
10475739	  772.0	  565.6	 6449.0	...
10475740	  771.0	  565.2	 6455.0	...
10475741	  771.7	  565.3	 6451.0	...
10475742	  772.4	  565.3	 6441.0	...
10475743	  772.8	  565.1	 6437.0	...
10475744	  773.0	  565.5	 6435.0	...
10475745	  773.3	  566.0	 6433.0	...
10475746	  774.6	  565.9	 6426.0	...
10475747	  775.6	  565.2	 6420.0	...
10475748	  776.5	  564.6	 6421.0	...
10475749	  776.7	  564.5	 6425.0	...
10475750	  776.2	  565.3	 6427.0	...
10475751	  775.6	  566.0	 6431.0	...
10475752	  775.0	  566.5	 6434.0	...
10475753	  775.3	  566.0	 6437.0	...
10475754	  775.4	  565.3	 6436.0	...
10475755	  775.4	  564.7	 6434.0	...
10475756	  774.7	  564.5	 6433.0	...
10475757	  774.8	  564.9	 6434.0	...
10475758	  775.5	  565.4	 6436.0	...
10475759	  776.7	  565.7	 6437.0	...
10475760	  777.3	  565.5	 6438.0	...
10475761	  777.3	  565.4	 6439.0	...
10475762	  777.2	  565.4	 6443.0	...
10475763	  775.6	  566.1	 6449.0	...
10475764	  774.1	  566.9	 6454.0	...
10475765	  772.4	  566.2	 6461.0	...
10475766	  772.3	  564.7	 6468.0	...
10475767	  773.5	  563.3	 6472.0	...
10475768	  774.9	  563.4	 6471.0	...
10475769	  776.3	  563.6	 6469.0	...
10475770	  776.4	  563.9	 6471.0	...
10475771	  776.3	  564.1	 6474.0	...
10475772	  776.2	  564.1	 6471.0	...
10475773	  776.2	  564.4	 6469.0	...
10475774	  775.7	  564.8	 6467.0	...
10475775	  775.5	  565.6	 6469.0	...
10475776	  775.3	  566.1	 6469.0	...
10475777	  775.7	  565.7	 6468.0	...
10475778	  775.7	  565.0	 6467.0	...
10475779	  775.7	  564.4	 6466.0	...
10475780	  775.1	  564.7	 6473.0	...
10475781	  774.5	  564.7	 6479.0	...
10475782	  773.9	  564.6	 6481.0	...
10475783	  774.0	  564.5	 6479.0	...
10475784	  774.1	  564.3	 6477.0	...
10475785	  774.3	  564.1	 6481.0	...
10475786	  774.4	  563.9	 6486.0	...
10475787	  774.4	  563.5	 6490.0	...
10475788	  774.3	  563.2	 6489.0	...
10475789	  774.3	  563.3	 6488.0	...
10475790	  774.3	  564.2	 6480.0	...
10475791	  774.3	  565.1	 6473.0	...
10475792	  774.2	  565.5	 6466.0	...
10475793	  774.9	  565.5	 6465.0	...
10475794	  775.8	  565.6	 6467.0	...
10475795	  775.8	  565.7	 6471.0	...
10475796	  774.9	  565.7	 6474.0	...
10475797	  773.6	  565.7	 6473.0	...
10475798	  773.2	  565.7	 6471.0	...
10475799	  774.2	  565.6	 6469.0	...
10475800	  775.7	  565.4	 6469.0	...
10475801	  775.8	  564.8	 6473.0	...
10475802	  774.3	  564.4	 6477.0	...
10475803	  773.2	  563.9	 6481.0	...
10475804	  773.4	  563.2	 6481.0	...
10475805	  773.7	  562.5	 6484.0	...
10475806	  772.6	  561.6	 6484.0	...
10475807	  771.7	  561.5	 6485.0	...
10475808	  771.2	  562.3	 6484.0	...
10475809	  771.6	  563.3	 6485.0	...
10475810	  772.1	  564.5	 6488.0	...
10475811	  772.3	  564.6	 6491.0	...
10475812	  772.6	  564.6	 6494.0	...
10475813	  773.6	  564.9	 6488.0	...
10475814	  774.4	  565.2	 6483.0	...
10475815	  775.2	  564.7	 6475.0	...
10475816	  775.4	  563.9	 6472.0	...
10475817	  775.7	  563.2	 6474.0	...
10475818	  775.3	  563.3	 6478.0	...
10475819	  774.7	  563.4	 6482.0	...
10475820	  773.7	  563.6	 6482.0	...
10475821	  773.2	  564.3	 6483.0	...
10475822	  772.7	  565.1	 6484.0	...
10475823	  772.7	  565.8	 6483.0	...
10475824	  773.0	  565.8	 6483.0	...
10475825	  773.1	  565.1	 6482.0	...
10475826	  773.5	  564.1	 6482.0	...
10475827	  773.9	  563.0	 6482.0	...
10475828	  774.5	  562.5	 6483.0	...
10475829	  773.0	  563.2	 6489.0	...
10475830	  771.2	  564.0	 6500.0	...
10475831	  770.0	  564.6	 6511.0	...
10475832	  770.4	  563.5	 6517.0	...
10475833	  771.4	  562.8	 6519.0	...
10475834	  772.1	  562.9	 6512.0	...
10475835	  772.8	  563.7	 6502.0	...
10475836	  772.7	  564.1	 6492.0	...
10475837	  772.5	  564.1	 6490.0	...
10475838	  772.3	  564.1	 6489.0	...
10475839	  773.2	  564.3	 6489.0	...
10475840	  774.3	  564.5	 6489.0	...
10475841	  774.6	  564.8	 6487.0	...
10475842	  773.9	  565.0	 6485.0	...
10475843	  773.8	  563.8	 6483.0	...
10475844	  774.3	  562.6	 6481.0	...
10475845	  774.9	  561.7	 6482.0	...
10475846	  774.9	  562.2	 6485.0	...
10475847	  774.5	  562.9	 6493.0	...
10475848	  773.5	  563.1	 6500.0	...
MSG	10475849 0000 _ Number On
10475849	  772.6	  563.4	 6506.0	...
10475850	  772.2	  564.1	 6506.0	...
10475851	  772.0	  564.7	 6508.0	...
10475852	  771.7	  564.2	 6509.0	...
10475853	  771.3	  563.2	 6509.0	...
10475854	  771.2	  562.8	 6509.0	...
10475855	  771.9	  563.3	 6509.0	...
10475856	  772.4	  563.8	 6510.0	...
10475857	  772.6	  563.8	 6512.0	...
10475858	  772.1	  563.9	 6514.0	...
10475859	  771.6	  563.9	 6515.0	...
10475860	  770.8	  563.9	 6514.0	...
10475861	  770.1	  563.8	 6513.0	...
10475862	  769.5	  563.8	 6518.0	...
10475863	  769.4	  563.7	 6525.0	...
10475864	  770.7	  563.2	 6524.0	...
10475865	  772.0	  562.6	 6517.0	...
10475866	  773.4	  563.5	 6510.0	...
10475867	  773.1	  564.7	 6510.0	...
10475868	  772.7	  565.9	 6510.0	...
10475869	  772.4	  565.6	 6509.0	...
10475870	  772.1	  565.0	 6507.0	...
10475871	  771.9	  564.5	 6505.0	...
10475872	  771.9	  565.1	 6507.0	...
10475873	  772.0	  566.0	 6510.0	...
10475874	  772.3	  565.9	 6508.0	...
10475875	  772.5	  564.9	 6503.0	...
10475876	  772.5	  563.5	 6501.0	...
10475877	  772.7	  563.1	 6503.0	...
10475878	  772.7	  562.5	 6506.0	...
10475879	  772.8	  562.4	 6510.0	...
10475880	  773.3	  562.7	 6515.0	...
10475881	  774.1	  563.7	 6512.0	...
10475882	  773.7	  564.9	 6505.0	...
10475883	  772.7	  565.8	 6496.0	...
10475884	  771.8	  566.1	 6495.0	...
10475885	  771.8	  566.1	 6498.0	...
10475886	  771.9	  565.8	 6508.0	...
10475887	  773.1	  565.3	 6518.0	...
10475888	  774.4	  565.0	 6523.0	...
10475889	  775.3	  564.8	 6523.0	...
10475890	  774.6	  564.5	 6524.0	...
10475891	  773.8	  563.9	 6520.0	...
10475892	  773.3	  563.2	 6516.0	...
10475893	  773.3	  563.4	 6513.0	...
10475894	  773.3	  564.0	 6512.0	...
10475895	  773.4	  564.5	 6510.0	...
10475896	  773.4	  564.2	 6508.0	...
10475897	  773.3	  563.7	 6508.0	...
10475898	  773.3	  563.2	 6508.0	...
10475899	  773.2	  563.1	 6511.0	...
10475900	  773.3	  563.7	 6514.0	...
10475901	  773.1	  563.9	 6516.0	...
10475902	  772.7	  563.9	 6514.0	...
10475903	  772.3	  563.8	 6509.0	...
10475904	  772.1	  563.9	 6504.0	...
10475905	  772.0	  565.0	 6504.0	...
10475906	  771.9	  566.0	 6508.0	...
10475907	  771.7	  566.2	 6512.0	...
10475908	  771.5	  565.6	 6511.0	...
10475909	  772.1	  564.8	 6513.0	...
10475910	  772.9	  564.5	 6515.0	...
10475911	  773.6	  564.2	 6507.0	...
10475912	  773.5	  564.1	 6498.0	...
10475913	  773.4	  563.5	 6492.0	...
10475914	  773.2	  562.7	 6496.0	...
10475915	  773.0	  562.0	 6499.0	...
10475916	  772.3	  562.7	 6498.0	...
10475917	  771.8	  563.6	 6507.0	...
10475918	  771.7	  564.1	 6516.0	...
10475919	  772.6	  563.5	 6519.0	...
10475920	  773.5	  562.9	 6512.0	...
10475921	  774.1	  563.4	 6505.0	...
10475922	  774.3	  564.2	 6504.0	...
10475923	  774.6	  565.3	 6502.0	...
10475924	  775.1	  565.6	 6502.0	...
10475925	  775.7	  565.7	 6501.0	...
10475926	  776.1	  565.6	 6498.0	...
10475927	  775.8	  565.5	 6495.0	...
10475928	  775.1	  565.4	 6496.0	...
10475929	  774.5	  565.3	 6499.0	...
10475930	  774.5	  565.1	 6501.0	...
10475931	  776.1	  564.7	 6493.0	...
10475932	  777.7	  564.5	 6485.0	...
10475933	  777.7	  564.0	 6481.0	...
10475934	  776.3	  563.7	 6486.0	...
10475935	  774.0	  563.6	 6494.0	...
10475936	  773.2	  563.9	 6501.0	...
10475937	  772.5	  564.9	 6506.0	...
10475938	  772.5	  565.7	 6507.0	...
10475939	  772.6	  566.4	 6499.0	...
10475940	  772.8	  566.5	 6491.0	...
10475941	  773.2	  566.9	 6485.0	...
10475942	  773.4	  567.2	 6487.0	...
10475943	  773.3	  567.0	 6489.0	...
10475944	  773.0	  566.8	 6490.0	...
10475945	  772.9	  566.7	 6491.0	...
10475946	  773.2	  566.3	 6491.0	...
10475947	  773.3	  565.9	 6491.0	...
10475948	  773.5	  565.5	 6494.0	...
10475949	  773.3	  565.5	 6498.0	...
10475950	  773.8	  565.2	 6502.0	...
10475951	  774.2	  564.8	 6508.0	...
10475952	  774.4	  564.6	 6513.0	...
10475953	  774.3	  564.6	 6518.0	...
10475954	  774.1	  564.6	 6520.0	...
10475955	  774.6	  564.5	 6521.0	...
10475956	  775.3	  564.3	 6514.0	...
10475957	  776.0	  564.0	 6504.0	...
10475958	  776.3	  563.9	 6494.0	...
10475959	  776.3	  563.8	 6491.0	...
10475960	  775.1	  564.0	 6489.0	...
10475961	  773.8	  564.5	 6488.0	...
10475962	  772.8	  565.3	 6494.0	...
10475963	  773.2	  566.5	 6502.0	...
10475964	  773.8	  567.3	 6509.0	...
10475965	  774.8	  568.1	 6504.0	...
10475966	  775.7	  568.4	 6498.0	...
10475967	  776.4	  567.9	 6492.0	...
10475968	  776.0	  567.2	 6492.0	...
10475969	  775.3	  566.3	 6491.0	...
10475970	  774.7	  566.3	 6491.0	...
10475971	  773.8	  566.4	 6490.0	...
10475972	  773.3	  566.9	 6490.0	...
10475973	  774.4	  567.0	 6489.0	...
10475974	  776.3	  567.0	 6485.0	...
10475975	  778.1	  566.4	 6481.0	...
10475976	  778.3	  566.1	 6477.0	...
10475977	  778.4	  566.5	 6477.0	...
10475978	  778.4	  567.3	 6477.0	...
10475979	  778.3	  568.8	 6476.0	...
10475980	  777.4	  569.7	 6475.0	...
10475981	  776.4	  569.7	 6481.0	...
10475982	  775.5	  568.9	 6488.0	...
10475983	  775.7	  567.3	 6491.0	...
10475984	  775.9	  566.6	 6487.0	...
10475985	  776.2	  566.0	 6478.0	...
10475986	  776.2	  566.2	 6472.0	...
10475987	  776.3	  566.3	 6465.0	...
10475988	  776.3	  566.4	 6463.0	...
10475989	  776.6	  566.4	 6461.0	...
10475990	  777.1	  566.3	 6462.0	...
10475991	  777.7	  566.2	 6461.0	...
10475992	  777.5	  566.5	 6460.0	...
10475993	  777.0	  566.9	 6458.0	...
10475994	  777.2	  567.2	 6457.0	...
10475995	  777.8	  566.8	 6459.0	...
10475996	  778.2	  566.4	 6462.0	...
10475997	  778.0	  566.4	 6460.0	...
10475998	  778.0	  567.1	 6455.0	...
10475999	  778.5	  567.4	 6450.0	...
10476000	  778.9	  567.3	 6450.0	...
10476001	  778.3	  566.1	 6452.0	...
10476002	  777.3	  565.1	 6455.0	...
10476003	  776.4	  564.9	 6450.0	...
10476004	  776.3	  566.1	 6442.0	...
10476005	  775.9	  567.3	 6441.0	...
10476006	  775.6	  567.7	 6449.0	...
10476007	  775.2	  567.1	 6458.0	...
10476008	  775.7	  566.5	 6460.0	...
10476009	  776.1	  566.0	 6460.0	...
10476010	  776.4	  565.8	 6459.0	...
10476011	  776.3	  565.7	 6458.0	...
10476012	  776.2	  565.9	 6458.0	...
10476013	  776.3	  566.3	 6457.0	...
10476014	  777.0	  567.1	 6455.0	...
10476015	  777.7	  567.7	 6454.0	...
10476016	  778.4	  568.1	 6447.0	...
10476017	  777.9	  568.2	 6441.0	...
10476018	  777.5	  568.2	 6442.0	...
10476019	  777.2	  567.7	 6449.0	...
10476020	  777.2	  566.8	 6455.0	...
10476021	  777.3	  565.9	 6455.0	...
10476022	  776.8	  565.6	 6458.0	...
10476023	  776.5	  567.0	 6460.0	...
10476024	  776.1	  568.4	 6462.0	...
10476025	  776.3	  569.8	 6460.0	...
10476026	  777.0	  569.6	 6460.0	...
10476027	  777.7	  569.2	 6451.0	...
10476028	  778.7	  568.9	 6443.0	...
10476029	  779.1	  569.0	 6434.0	...
10476030	  779.5	  569.6	 6431.0	...
10476031	  779.7	  569.9	 6428.0	...
10476032	  779.7	  569.9	 6427.0	...
10476033	  779.7	  569.3	 6428.0	...
10476034	  779.8	  568.6	 6431.0	...
10476035	  780.0	  568.0	 6434.0	...
10476036	  779.8	  567.9	 6436.0	...
10476037	  779.1	  568.1	 6436.0	...
10476038	  778.6	  568.1	 6436.0	...
10476039	  778.4	  567.9	 6436.0	...
10476040	  778.4	  567.8	 6437.0	...
10476041	  778.2	  568.1	 6438.0	...
10476042	  778.3	  568.3	 6433.0	...
10476043	  778.7	  568.3	 6425.0	...
10476044	  779.2	  568.1	 6417.0	...
10476045	  779.6	  567.9	 6417.0	...
10476046	  780.1	  567.7	 6418.0	...
10476047	  780.4	  567.4	 6419.0	...
10476048	  780.9	  567.1	 6421.0	...
10476049	  781.0	  566.6	 6425.0	...
10476050	  780.5	  566.2	 6429.0	...
10476051	  779.9	  566.2	 6429.0	...
10476052	  779.1	  566.8	 6430.0	...
10476053	  779.8	  567.0	 6427.0	...
10476054	  780.4	  566.8	 6424.0	...
10476055	  781.2	  567.3	 6420.0	...
10476056	  781.1	  568.1	 6419.0	...
10476057	  781.2	  568.9	 6419.0	...
10476058	  781.3	  568.7	 6420.0	...
10476059	  781.5	  568.7	 6420.0	...
10476060	  781.8	  569.3	 6416.0	...
10476061	  782.0	  570.0	 6412.0	...
10476062	  782.0	  570.9	 6408.0	...
10476063	  781.6	  571.1	 6409.0	...
10476064	  781.0	  570.8	 6407.0	...
10476065	  780.4	  570.1	 6406.0	...
10476066	  780.0	  569.2	 6405.0	...
10476067	  780.4	  568.5	 6406.0	...
10476068	  781.0	  568.1	 6406.0	...
10476069	  780.7	  568.0	 6407.0	...
10476070	  779.8	  568.3	 6409.0	...
10476071	  779.0	  568.6	 6411.0	...
10476072	  779.1	  569.2	 6413.0	...
10476073	  779.2	  570.0	 6414.0	...
10476074	  779.4	  570.8	 6409.0	...
10476075	  779.3	  570.8	 6404.0	...
10476076	  779.1	  570.6	 6396.0	...
10476077	  779.0	  570.3	 6393.0	...
10476078	  778.9	  570.9	 6390.0	...
10476079	  778.7	  571.5	 6388.0	...
10476080	  778.5	  571.5	 6387.0	...
10476081	  778.9	  570.9	 6386.0	...
10476082	  779.2	  570.3	 6386.0	...
10476083	  779.6	  570.4	 6385.0	...
10476084	  780.1	  570.3	 6385.0	...
10476085	  780.6	  569.9	 6381.0	...
10476086	  781.1	  569.5	 6376.0	...
10476087	  782.0	  569.1	 6372.0	...
10476088	  782.9	  568.7	 6371.0	...
10476089	  784.0	  568.0	 6371.0	...
10476090	  784.1	  567.5	 6371.0	...
10476091	  781.7	  568.0	 6378.0	...
10476092	  779.2	  568.8	 6386.0	...
10476093	  778.1	  569.3	 6392.0	...
10476094	  779.4	  569.0	 6390.0	...
10476095	  780.3	  568.7	 6389.0	...
10476096	  779.7	  568.7	 6385.0	...
10476097	  779.2	  568.9	 6382.0	...
10476098	  779.2	  569.3	 6379.0	...
10476099	  779.2	  569.9	 6379.0	...
10476100	  779.8	  570.2	 6378.0	...
10476101	  780.6	  569.8	 6377.0	...
10476102	  781.5	  569.5	 6376.0	...
10476103	  781.8	  569.4	 6375.0	...
10476104	  781.9	  569.5	 6374.0	...
10476105	  781.9	  569.5	 6373.0	...
10476106	  782.0	  569.1	 6367.0	...
10476107	  781.9	  569.1	 6360.0	...
10476108	  781.2	  569.1	 6356.0	...
10476109	  780.4	  568.3	 6359.0	...
10476110	  779.7	  567.4	 6362.0	...
10476111	  779.5	  567.7	 6363.0	...
10476112	  779.4	  569.4	 6363.0	...
10476113	  779.3	  571.0	 6361.0	...
10476114	  779.2	  571.4	 6360.0	...
10476115	  779.2	  571.5	 6360.0	...
10476116	  779.2	  571.2	 6363.0	...
10476117	  779.8	  570.5	 6364.0	...
10476118	  780.5	  569.6	 6365.0	...
10476119	  780.7	  567.8	 6364.0	...
10476120	  779.8	  566.3	 6364.0	...
10476121	  779.0	  565.1	 6362.0	...
10476122	  778.6	  565.1	 6362.0	...
10476123	  777.2	  565.1	 6364.0	...
10476124	  775.7	  564.9	 6366.0	...
10476125	  774.1	  564.4	 6370.0	...
10476126	  774.0	  563.9	 6371.0	...
10476127	  775.3	  563.6	 6372.0	...
10476128	  776.8	  563.8	 6372.0	...
10476129	  778.3	  564.0	 6366.0	...
10476130	  778.5	  564.0	 6360.0	...
10476131	  778.7	  564.5	 6350.0	...
10476132	  778.8	  565.1	 6345.0	...
10476133	  778.4	  565.9	 6340.0	...
10476134	  778.0	  564.9	 6349.0	...
10476135	  777.5	  563.9	 6357.0	...
10476136	  777.5	  563.0	 6361.0	...
10476137	  777.9	  563.3	 6357.0	...
10476138	  778.4	  563.8	 6353.0	...
10476139	  778.5	  564.3	 6354.0	...
10476140	  778.2	  564.7	 6354.0	...
10476141	  777.7	  565.3	 6355.0	...
10476142	  777.3	  565.7	 6355.0	...
10476143	  777.2	  565.7	 6357.0	...
10476144	  777.6	  565.0	 6359.0	...
10476145	  778.2	  564.2	 6360.0	...
10476146	  777.8	  563.9	 6360.0	...
10476147	  777.1	  563.8	 6360.0	...
10476148	  776.5	  564.4	 6361.0	...
10476149	  776.1	  565.2	 6359.0	...
10476150	  775.7	  565.9	 6356.0	...
10476151	  775.5	  565.9	 6357.0	...
MSG	10476152 0000 _ Number Off
10476152	  775.8	  565.9	 6361.0	...
10476153	  776.0	  564.7	 6364.0	...
10476154	  776.6	  563.6	 6357.0	...
10476155	  777.3	  562.7	 6350.0	...
10476156	  778.1	  562.8	 6343.0	...
10476157	  778.3	  563.1	 6342.0	...
10476158	  778.4	  563.1	 6340.0	...
10476159	  778.4	  563.4	 6336.0	...
10476160	  779.2	  563.5	 6334.0	...
10476161	  780.0	  563.4	 6331.0	...
10476162	  780.7	  562.6	 6327.0	...
10476163	  780.4	  561.9	 6324.0	...
10476164	  780.3	  561.5	 6319.0	...
10476165	  780.3	  561.9	 6316.0	...
10476166	  780.3	  562.4	 6313.0	...
10476167	  780.2	  562.8	 6312.0	...
10476168	  780.0	  563.0	 6310.0	...
10476169	  780.0	  563.4	 6308.0	...
10476170	  780.1	  564.1	 6307.0	...
10476171	  780.3	  565.4	 6310.0	...
10476172	  780.4	  566.4	 6312.0	...
10476173	  780.3	  565.8	 6314.0	...
10476174	  780.1	  564.6	 6318.0	...
10476175	  779.9	  563.3	 6324.0	...
10476176	  779.4	  563.4	 6329.0	...
10476177	  778.9	  563.3	 6327.0	...
10476178	  778.5	  563.2	 6324.0	...
10476179	  778.6	  562.8	 6322.0	...
10476180	  778.8	  562.5	 6319.0	...
10476181	  779.2	  562.3	 6318.0	...
10476182	  779.6	  562.4	 6317.0	...
10476183	  780.0	  562.6	 6313.0	...
10476184	  780.1	  562.5	 6308.0	...
10476185	  779.9	  562.3	 6304.0	...
10476186	  779.7	  562.0	 6305.0	...
10476187	  779.0	  561.8	 6306.0	...
10476188	  778.5	  562.3	 6307.0	...
10476189	  777.9	  563.0	 6309.0	...
10476190	  777.5	  563.7	 6312.0	...
10476191	  777.1	  563.4	 6310.0	...
10476192	  777.5	  563.0	 6306.0	...
10476193	  778.4	  562.5	 6302.0	...
10476194	  779.3	  562.5	 6302.0	...
10476195	  779.8	  562.6	 6302.0	...
10476196	  779.8	  562.9	 6301.0	...
10476197	  780.0	  563.1	 6300.0	...
10476198	  780.5	  563.3	 6294.0	...
10476199	  781.8	  563.7	 6285.0	...
10476200	  782.9	  564.2	 6277.0	...
10476201	  782.6	  564.3	 6273.0	...
10476202	  781.1	  564.1	 6273.0	...
10476203	  779.5	  563.5	 6271.0	...
10476204	  779.4	  563.1	 6270.0	...
10476205	  779.8	  562.0	 6271.0	...
10476206	  780.3	  561.4	 6275.0	...
10476207	  780.5	  560.7	 6283.0	...
10476208	  780.5	  560.7	 6289.0	...
10476209	  780.3	  562.6	 6290.0	...
10476210	  780.1	  564.4	 6283.0	...
10476211	  779.8	  566.2	 6276.0	...
10476212	  779.8	  565.8	 6279.0	...
10476213	  780.0	  565.1	 6286.0	...
10476214	  780.1	  564.6	 6292.0	...
10476215	  780.2	  564.3	 6292.0	...
10476216	  780.1	  563.9	 6291.0	...
10476217	  780.1	  563.3	 6299.0	...
10476218	  780.2	  562.7	 6307.0	...
10476219	  780.3	  562.3	 6319.0	...
10476220	  780.2	  562.1	 6323.0	...
10476221	  779.8	  562.2	 6327.0	...
10476222	  778.7	  563.1	 6327.0	...
10476223	  777.9	  564.1	 6327.0	...
10476224	  778.5	  565.1	 6312.0	...
10476225	  779.9	  565.5	 6298.0	...
10476226	  781.1	  565.5	 6284.0	...
10476227	  781.0	  565.4	 6286.0	...
10476228	  780.8	  565.3	 6289.0	...
10476229	  781.2	  565.1	 6288.0	...
10476230	  781.6	  565.1	 6283.0	...
10476231	  781.9	  565.3	 6276.0	...
10476232	  781.5	  565.7	 6273.0	...
10476233	  781.0	  566.1	 6273.0	...
10476234	  781.0	  566.4	 6274.0	...
10476235	  781.0	  566.0	 6277.0	...
10476236	  780.3	  565.5	 6280.0	...
10476237	  779.3	  565.0	 6282.0	...
10476238	  778.4	  565.1	 6283.0	...
10476239	  778.8	  565.0	 6285.0	...
10476240	  779.1	  565.0	 6288.0	...
10476241	  779.2	  564.9	 6287.0	...
10476242	  779.4	  564.7	 6280.0	...
10476243	  779.7	  564.7	 6273.0	...
10476244	  780.0	  564.9	 6270.0	...
10476245	  779.2	  565.0	 6278.0	...
10476246	  778.3	  565.1	 6287.0	...
10476247	  777.3	  565.2	 6295.0	...
10476248	  777.2	  565.1	 6296.0	...
10476249	  777.7	  564.8	 6296.0	...
10476250	  778.9	  565.3	 6294.0	...
10476251	  780.1	  566.1	 6292.0	...
10476252	  779.5	  566.9	 6296.0	...
10476253	  778.2	  566.7	 6301.0	...
10476254	  777.3	  566.5	 6304.0	...
10476255	  777.5	  566.2	 6303.0	...
10476256	  777.7	  565.6	 6299.0	...
10476257	  777.8	  565.1	 6296.0	...
10476258	  778.1	  564.1	 6292.0	...
10476259	  778.3	  563.6	 6290.0	...
10476260	  778.2	  563.5	 6283.0	...
10476261	  778.2	  565.0	 6277.0	...
10476262	  778.5	  566.3	 6272.0	...
10476263	  779.0	  566.6	 6271.0	...
10476264	  779.4	  565.9	 6268.0	...
10476265	  780.6	  565.2	 6265.0	...
10476266	  781.7	  565.2	 6266.0	...
10476267	  781.9	  565.4	 6270.0	...
10476268	  781.0	  565.9	 6275.0	...
10476269	  780.1	  566.2	 6276.0	...
10476270	  780.2	  566.5	 6275.0	...
10476271	  780.3	  566.7	 6273.0	...
10476272	  779.9	  567.1	 6276.0	...
10476273	  779.2	  567.5	 6282.0	...
10476274	  778.4	  567.2	 6287.0	...
10476275	  778.1	  566.3	 6287.0	...
10476276	  777.9	  565.4	 6283.0	...
10476277	  777.8	  565.0	 6279.0	...
10476278	  777.7	  565.0	 6275.0	...
10476279	  778.0	  564.9	 6276.0	...
10476280	  778.4	  564.9	 6277.0	...
10476281	  778.8	  565.0	 6279.0	...
10476282	  778.8	  565.3	 6275.0	...
10476283	  779.9	  565.9	 6269.0	...
10476284	  780.9	  566.2	 6263.0	...
10476285	  780.4	  566.0	 6263.0	...
10476286	  779.0	  565.3	 6264.0	...
10476287	  777.2	  564.5	 6265.0	...
10476288	  776.9	  564.3	 6264.0	...
10476289	  777.2	  563.7	 6263.0	...
10476290	  777.7	  563.2	 6261.0	...
10476291	  778.4	  563.9	 6259.0	...
10476292	  778.6	  565.1	 6264.0	...
10476293	  779.2	  566.3	 6272.0	...
10476294	  779.7	  566.3	 6280.0	...
10476295	  780.0	  565.9	 6281.0	...
10476296	  779.9	  565.1	 6282.0	...
10476297	  779.2	  564.4	 6287.0	...
10476298	  778.8	  565.2	 6291.0	...
10476299	  778.4	  566.4	 6287.0	...
10476300	  778.5	  567.1	 6278.0	...
10476301	  778.5	  566.2	 6269.0	...
10476302	  779.7	  565.1	 6269.0	...
10476303	  780.8	  564.1	 6268.0	...
10476304	  782.1	  563.6	 6268.0	...
10476305	  782.2	  564.0	 6273.0	...
10476306	  782.2	  564.7	 6281.0	...
10476307	  779.8	  565.7	 6292.0	...
10476308	  777.4	  565.9	 6295.0	...
10476309	  775.4	  566.2	 6297.0	...
10476310	  776.3	  566.1	 6296.0	...
10476311	  777.7	  566.2	 6296.0	...
10476312	  778.1	  566.4	 6298.0	...
10476313	  778.0	  566.7	 6301.0	...
10476314	  777.5	  566.9	 6304.0	...
10476315	  777.5	  566.9	 6307.0	...
10476316	  777.6	  566.3	 6310.0	...
10476317	  777.6	  565.7	 6314.0	...
10476318	  777.8	  565.1	 6313.0	...
10476319	  778.2	  565.0	 6311.0	...
10476320	  778.5	  564.7	 6308.0	...
10476321	  776.9	  564.5	 6314.0	...
10476322	  775.1	  564.3	 6316.0	...
10476323	  774.6	  565.0	 6315.0	...
10476324	  775.7	  565.7	 6307.0	...
10476325	  776.5	  566.5	 6309.0	...
10476326	  776.1	  566.6	 6319.0	...
10476327	  775.9	  566.6	 6329.0	...
10476328	  776.6	  566.1	 6329.0	...
10476329	  777.3	  565.5	 6324.0	...
10476330	  777.8	  564.9	 6320.0	...
10476331	  777.8	  563.4	 6321.0	...
10476332	  777.6	  561.9	 6323.0	...
10476333	  777.4	  561.3	 6323.0	...
10476334	  777.2	  561.9	 6323.0	...
10476335	  776.9	  562.5	 6323.0	...
10476336	  776.7	  562.7	 6323.0	...
10476337	  776.5	  564.5	 6325.0	...
10476338	  776.3	  566.2	 6326.0	...
10476339	  776.2	  567.0	 6327.0	...
10476340	  776.3	  566.0	 6325.0	...
10476341	  776.9	  564.9	 6325.0	...
10476342	  777.7	  564.3	 6324.0	...
10476343	  778.4	  564.8	 6322.0	...
10476344	  778.7	  565.5	 6317.0	...
10476345	  778.5	  566.2	 6311.0	...
10476346	  778.0	  565.7	 6307.0	...
10476347	  777.6	  565.1	 6308.0	...
10476348	  777.2	  564.5	 6310.0	...
10476349	  777.1	  564.6	 6309.0	...
10476350	  776.9	  564.7	 6308.0	...
MSG	10476351 0000 _ Number On
10476351	  776.9	  564.9	 6313.0	...
10476352	  776.9	  564.8	 6321.0	...
10476353	  776.9	  564.8	 6328.0	...
10476354	  776.8	  564.8	 6328.0	...
10476355	  776.8	  564.5	 6328.0	...
10476356	  776.6	  564.1	 6328.0	...
10476357	  776.4	  564.4	 6327.0	...
10476358	  776.5	  564.9	 6331.0	...
10476359	  776.8	  565.5	 6333.0	...
10476360	  776.3	  565.5	 6335.0	...
10476361	  775.4	  565.6	 6338.0	...
10476362	  774.6	  566.4	 6343.0	...
10476363	  774.5	  567.1	 6351.0	...
10476364	  774.4	  567.9	 6356.0	...
10476365	  774.4	  568.1	 6362.0	...
10476366	  774.4	  567.4	 6364.0	...
10476367	  774.3	  566.5	 6356.0	...
10476368	  774.3	  565.8	 6347.0	...
10476369	  775.0	  566.1	 6338.0	...
10476370	  775.9	  566.1	 6339.0	...
10476371	  776.7	  566.0	 6342.0	...
10476372	  776.8	  565.7	 6345.0	...
10476373	  777.0	  565.7	 6346.0	...
10476374	  777.1	  565.9	 6344.0	...
10476375	  777.3	  566.8	 6342.0	...
10476376	  777.7	  567.6	 6343.0	...
10476377	  777.9	  568.1	 6345.0	...
10476378	  778.1	  567.8	 6347.0	...
10476379	  778.1	  567.6	 6350.0	...
10476380	  777.7	  567.5	 6351.0	...
10476381	  777.3	  567.6	 6353.0	...
10476382	  776.9	  567.6	 6354.0	...
10476383	  776.9	  567.6	 6350.0	...
10476384	  777.3	  567.6	 6344.0	...
10476385	  777.6	  566.3	 6338.0	...
10476386	  777.8	  565.1	 6338.0	...
10476387	  777.5	  564.4	 6338.0	...
10476388	  777.9	  564.9	 6339.0	...
10476389	  779.2	  565.4	 6341.0	...
10476390	  780.4	  565.4	 6342.0	...
10476391	  781.0	  565.8	 6343.0	...
10476392	  780.1	  566.6	 6346.0	...
10476393	  779.2	  567.3	 6348.0	...
10476394	  778.3	  567.7	 6349.0	...
10476395	  778.3	  567.7	 6349.0	...
10476396	  778.3	  566.7	 6349.0	...
10476397	  778.3	  565.8	 6348.0	...
10476398	  778.2	  565.0	 6348.0	...
10476399	  778.3	  565.2	 6348.0	...
10476400	  778.1	  565.0	 6345.0	...
10476401	  777.9	  564.7	 6344.0	...
10476402	  778.5	  565.4	 6344.0	...
10476403	  779.3	  566.4	 6352.0	...
10476404	  778.8	  566.6	 6359.0	...
10476405	  777.4	  565.8	 6365.0	...
10476406	  776.1	  565.0	 6367.0	...
10476407	  776.1	  565.1	 6373.0	...
10476408	  776.1	  565.8	 6382.0	...
10476409	  776.2	  566.6	 6389.0	...
10476410	  776.3	  567.5	 6394.0	...
10476411	  776.5	  567.6	 6395.0	...
10476412	  776.7	  567.7	 6396.0	...
10476413	  777.0	  567.6	 6397.0	...
10476414	  777.1	  567.3	 6400.0	...
10476415	  777.3	  566.9	 6399.0	...
10476416	  777.6	  567.3	 6395.0	...
10476417	  777.5	  567.9	 6392.0	...
10476418	  776.9	  568.0	 6392.0	...
10476419	  776.0	  567.4	 6390.0	...
10476420	  775.5	  566.7	 6388.0	...
10476421	  775.5	  566.6	 6387.0	...
10476422	  776.0	  566.6	 6387.0	...
10476423	  777.1	  566.5	 6384.0	...
10476424	  778.2	  566.5	 6380.0	...
10476425	  778.5	  566.7	 6382.0	...
10476426	  778.6	  567.1	 6394.0	...
10476427	  778.6	  567.3	 6406.0	...
10476428	  778.3	  567.5	 6412.0	...
10476429	  776.7	  567.7	 6414.0	...
10476430	  775.1	  567.9	 6416.0	...
10476431	  774.0	  567.4	 6418.0	...
10476432	  775.1	  566.6	 6408.0	...
10476433	  776.2	  566.1	 6397.0	...
10476434	  777.3	  566.3	 6388.0	...
10476435	  777.2	  566.7	 6391.0	...
10476436	  777.6	  567.4	 6395.0	...
10476437	  778.0	  567.9	 6399.0	...
10476438	  777.0	  568.6	 6403.0	...
10476439	  775.6	  568.8	 6408.0	...
10476440	  775.6	  569.0	 6410.0	...
10476441	  777.0	  569.0	 6410.0	...
10476442	  778.3	  568.2	 6408.0	...
10476443	  778.1	  567.5	 6405.0	...
10476444	  777.7	  566.7	 6402.0	...
10476445	  777.4	  566.7	 6400.0	...
10476446	  776.8	  565.9	 6409.0	...
10476447	  776.6	  565.4	 6418.0	...
10476448	  777.1	  565.4	 6427.0	...
10476449	  777.8	  566.2	 6429.0	...
10476450	  778.0	  567.4	 6431.0	...
10476451	  777.3	  568.3	 6432.0	...
10476452	  776.5	  569.2	 6430.0	...
10476453	  775.7	  569.3	 6428.0	...
10476454	  775.2	  568.9	 6425.0	...
10476455	  775.8	  568.4	 6423.0	...
10476456	  776.7	  567.3	 6426.0	...
10476457	  777.3	  566.4	 6430.0	...
10476458	  776.9	  565.9	 6435.0	...
10476459	  776.7	  566.0	 6435.0	...
10476460	  776.8	  566.4	 6433.0	...
10476461	  777.0	  566.3	 6431.0	...
10476462	  776.4	  566.1	 6434.0	...
10476463	  775.8	  565.9	 6444.0	...
10476464	  775.9	  566.0	 6454.0	...
10476465	  776.6	  565.7	 6458.0	...
10476466	  776.7	  565.3	 6458.0	...
10476467	  775.3	  565.2	 6460.0	...
10476468	  773.9	  565.4	 6462.0	...
10476469	  772.8	  565.5	 6465.0	...
10476470	  772.6	  566.7	 6465.0	...
10476471	  772.8	  567.9	 6461.0	...
10476472	  773.5	  569.1	 6458.0	...
10476473	  774.1	  569.2	 6456.0	...
10476474	  774.3	  569.4	 6460.0	...
10476475	  774.1	  568.7	 6462.0	...
10476476	  773.7	  567.9	 6464.0	...
10476477	  774.7	  566.9	 6461.0	...
10476478	  776.0	  566.9	 6459.0	...
10476479	  775.9	  567.2	 6456.0	...
10476480	  774.7	  566.8	 6465.0	...
10476481	  773.6	  566.3	 6475.0	...
10476482	  773.6	  565.6	 6484.0	...
10476483	  773.5	  565.7	 6480.0	...
10476484	  773.3	  566.0	 6476.0	...
10476485	  773.3	  566.4	 6472.0	...
10476486	  774.1	  567.2	 6470.0	...
10476487	  774.9	  567.8	 6466.0	...
10476488	  774.5	  568.3	 6471.0	...
10476489	  773.3	  568.4	 6480.0	...
10476490	  772.2	  568.3	 6491.0	...
10476491	  772.3	  567.7	 6495.0	...
10476492	  772.6	  567.2	 6500.0	...
10476493	  773.1	  566.8	 6501.0	...
10476494	  773.8	  566.7	 6490.0	...
10476495	  774.8	  566.7	 6478.0	...
10476496	  775.6	  567.1	 6466.0	...
10476497	  775.3	  567.7	 6471.0	...
10476498	  774.5	  568.0	 6480.0	...
10476499	  773.6	  568.1	 6489.0	...
10476500	  773.5	  568.0	 6494.0	...
10476501	  773.3	  567.9	 6497.0	...
10476502	  773.7	  567.2	 6502.0	...
10476503	  774.4	  566.6	 6505.0	...
10476504	  775.1	  566.1	 6495.0	...
10476505	  775.3	  566.3	 6483.0	...
10476506	  775.2	  566.6	 6477.0	...
10476507	  774.1	  567.1	 6490.0	...
10476508	  773.1	  566.7	 6503.0	...
10476509	  772.4	  566.0	 6498.0	...
10476510	  773.4	  565.3	 6487.0	...
10476511	  774.5	  565.5	 6477.0	...
10476512	  775.6	  566.0	 6477.0	...
10476513	  775.8	  566.4	 6480.0	...
10476514	  775.2	  566.9	 6483.0	...
10476515	  773.4	  567.4	 6487.0	...
10476516	  771.7	  568.0	 6488.0	...
10476517	  771.5	  568.3	 6490.0	...
10476518	  772.1	  568.4	 6489.0	...
10476519	  773.0	  568.0	 6488.0	...
10476520	  773.1	  567.5	 6494.0	...
10476521	  773.3	  566.9	 6502.0	...
10476522	  773.3	  566.3	 6506.0	...
10476523	  772.7	  565.8	 6503.0	...
10476524	  772.2	  566.1	 6501.0	...
10476525	  771.9	  567.1	 6503.0	...
10476526	  773.4	  567.9	 6503.0	...
10476527	  774.7	  567.8	 6502.0	...
10476528	  775.5	  567.8	 6501.0	...
10476529	  775.4	  567.8	 6502.0	...
10476530	  775.3	  568.2	 6502.0	...
10476531	  775.1	  568.6	 6504.0	...
10476532	  774.8	  568.6	 6505.0	...
10476533	  774.4	  568.4	 6505.0	...
10476534	  774.5	  568.1	 6505.0	...
10476535	  774.7	  568.2	 6504.0	...
10476536	  774.7	  567.9	 6504.0	...
10476537	  774.6	  567.5	 6501.0	...
10476538	  774.5	  567.3	 6498.0	...
10476539	  774.4	  567.5	 6497.0	...
10476540	  774.3	  567.8	 6501.0	...
10476541	  774.1	  568.3	 6505.0	...
10476542	  774.7	  568.5	 6505.0	...
10476543	  775.3	  568.7	 6507.0	...
10476544	  774.8	  568.9	 6507.0	...
10476545	  773.9	  569.0	 6508.0	...
10476546	  773.3	  568.9	 6507.0	...
10476547	  774.1	  568.6	 6506.0	...
10476548	  774.5	  568.3	 6509.0	...
10476549	  774.8	  568.2	 6516.0	...
10476550	  775.0	  568.1	 6524.0	...
10476551	  775.3	  567.3	 6530.0	...
10476552	  775.6	  566.5	 6528.0	...
10476553	  776.0	  566.1	 6525.0	...
10476554	  776.1	  566.6	 6521.0	...
10476555	  776.1	  567.1	 6519.0	...
10476556	  776.0	  567.4	 6519.0	...
10476557	  776.1	  568.0	 6519.0	...
10476558	  776.3	  568.5	 6513.0	...
10476559	  776.1	  568.8	 6506.0	...
10476560	  776.0	  569.5	 6499.0	...
10476561	  775.8	  570.2	 6497.0	...
10476562	  776.2	  569.7	 6505.0	...
10476563	  776.3	  568.6	 6515.0	...
10476564	  776.1	  567.9	 6524.0	...
10476565	  775.4	  568.3	 6520.0	...
10476566	  774.6	  568.6	 6515.0	...
10476567	  774.2	  568.6	 6510.0	...
10476568	  774.1	  568.2	 6511.0	...
10476569	  773.6	  568.0	 6515.0	...
10476570	  773.1	  567.9	 6518.0	...
10476571	  773.4	  568.3	 6520.0	...
10476572	  774.2	  568.9	 6520.0	...
10476573	  774.5	  569.4	 6520.0	...
10476574	  774.1	  569.8	 6520.0	...
10476575	  773.6	  569.2	 6525.0	...
10476576	  773.1	  568.5	 6531.0	...
10476577	  772.4	  567.8	 6536.0	...
10476578	  773.0	  567.6	 6533.0	...
10476579	  774.3	  567.6	 6530.0	...
10476580	  775.6	  568.3	 6527.0	...
10476581	  775.1	  569.5	 6532.0	...
10476582	  774.6	  570.4	 6538.0	...
10476583	  774.0	  570.1	 6546.0	...
10476584	  774.2	  569.3	 6547.0	...
10476585	  774.5	  568.6	 6549.0	...
10476586	  775.1	  568.5	 6549.0	...
10476587	  775.5	  569.2	 6549.0	...
10476588	  775.7	  569.9	 6549.0	...
10476589	  775.4	  570.7	 6552.0	...
10476590	  775.4	  571.1	 6556.0	...
10476591	  775.5	  571.4	 6559.0	...
10476592	  775.8	  571.3	 6559.0	...
10476593	  775.7	  570.9	 6557.0	...
10476594	  774.2	  570.6	 6552.0	...
10476595	  772.8	  570.7	 6549.0	...
10476596	  771.5	  571.0	 6548.0	...
10476597	  771.5	  571.0	 6545.0	...
10476598	  771.6	  570.9	 6535.0	...
10476599	  771.2	  570.6	 6526.0	...
10476600	  770.9	  570.0	 6526.0	...
10476601	  770.8	  569.4	 6531.0	...
10476602	  771.9	  570.0	 6537.0	...
10476603	  772.8	  571.0	 6541.0	...
10476604	  773.3	  570.9	 6545.0	...
10476605	  772.4	  570.0	 6547.0	...
10476606	  771.4	  568.9	 6548.0	...
10476607	  771.2	  568.8	 6547.0	...
10476608	  771.9	  568.8	 6546.0	...
10476609	  772.6	  569.1	 6545.0	...
10476610	  773.0	  570.7	 6546.0	...
10476611	  773.4	  572.1	 6545.0	...
10476612	  773.3	  573.3	 6541.0	...
10476613	  772.7	  573.3	 6536.0	...
10476614	  772.5	  573.3	 6528.0	...
10476615	  772.4	  573.6	 6523.0	...
10476616	  772.3	  573.7	 6519.0	...
10476617	  771.6	  573.8	 6519.0	...
10476618	  771.3	  573.7	 6528.0	...
10476619	  771.0	  573.6	 6537.0	...
10476620	  771.4	  572.5	 6543.0	...
10476621	  771.7	  571.6	 6537.0	...
10476622	  772.7	  570.8	 6531.0	...
10476623	  773.3	  571.1	 6528.0	...
10476624	  773.9	  571.4	 6528.0	...
10476625	  773.9	  571.6	 6527.0	...
10476626	  773.9	  571.7	 6525.0	...
10476627	  773.9	  571.7	 6524.0	...
10476628	  773.9	  571.8	 6524.0	...
10476629	  774.6	  571.9	 6523.0	...
10476630	  775.9	  571.8	 6521.0	...
10476631	  777.3	  571.7	 6519.0	...
10476632	  776.8	  571.8	 6519.0	...
10476633	  775.7	  571.2	 6518.0	...
10476634	  774.6	  570.6	 6517.0	...
10476635	  774.5	  569.9	 6519.0	...
10476636	  775.0	  569.7	 6521.0	...
10476637	  775.4	  570.1	 6526.0	...
10476638	  776.0	  570.3	 6528.0	...
10476639	  776.2	  570.3	 6524.0	...
10476640	  776.0	  569.8	 6518.0	...
10476641	  775.4	  571.1	 6514.0	...
10476642	  774.8	  572.6	 6514.0	...
10476643	  774.7	  573.7	 6514.0	...
10476644	  775.0	  573.6	 6513.0	...
10476645	  775.4	  573.4	 6511.0	...
10476646	  775.9	  573.5	 6509.0	...
10476647	  776.3	  573.5	 6505.0	...
10476648	  776.6	  573.0	 6503.0	...
10476649	  776.7	  572.6	 6501.0	...
10476650	  776.6	  572.2	 6500.0	...
10476651	  776.6	  572.1	 6498.0	...
10476652	  776.6	  572.8	 6495.0	...
10476653	  776.4	  573.5	 6492.0	...
10476654	  776.1	  573.5	 6487.0	...
10476655	  775.6	  572.9	 6484.0	...
10476656	  773.1	  572.7	 6485.0	...
10476657	  770.2	  573.2	 6489.0	...
10476658	  767.4	  573.8	 6492.0	...
10476659	  766.6	  573.9	 6491.0	...
10476660	  766.4	  574.0	 6490.0	...
10476661	  766.2	  574.3	 6486.0	...
10476662	  766.1	  574.5	 6485.0	...
10476663	  765.5	  574.7	 6487.0	...
MSG	10476664 0000 _ Number Off
10476664	  764.6	  574.6	 6491.0	...
10476665	  764.1	  574.4	 6494.0	...
10476666	  763.5	  574.2	 6496.0	...
10476667	  763.1	  574.2	 6490.0	...
10476668	  762.8	  574.3	 6481.0	...
10476669	  763.0	  574.1	 6473.0	...
10476670	  763.5	  573.8	 6469.0	...
10476671	  764.0	  573.5	 6466.0	...
10476672	  764.4	  573.5	 6464.0	...
10476673	  764.4	  573.6	 6466.0	...
10476674	  765.0	  574.6	 6466.0	...
10476675	  765.8	  575.8	 6462.0	...
10476676	  766.7	  577.0	 6461.0	...
10476677	  767.1	  577.5	 6462.0	...
10476678	  769.4	  577.5	 6449.0	...
10476679	  771.6	  576.6	 6434.0	...
10476680	  773.4	  575.4	 6417.0	...
10476681	  772.7	  574.6	 6415.0	...
10476682	  772.0	  574.6	 6411.0	...
10476683	  771.6	  574.5	 6409.0	...
10476684	  771.9	  574.4	 6408.0	...
10476685	  772.4	  574.6	 6407.0	...
10476686	  772.9	  574.4	 6407.0	...
10476687	  771.6	  574.4	 6407.0	...
10476688	  770.4	  575.0	 6407.0	...
10476689	  769.4	  575.8	 6405.0	...
10476690	  769.9	  576.4	 6401.0	...
10476691	  770.2	  576.4	 6395.0	...
10476692	  771.1	  576.0	 6391.0	...
10476693	  772.1	  575.7	 6389.0	...
10476694	  773.1	  575.9	 6389.0	...
10476695	  773.1	  576.5	 6389.0	...
10476696	  772.8	  577.3	 6390.0	...
10476697	  772.4	  577.5	 6391.0	...
10476698	  771.7	  576.8	 6392.0	...
10476699	  771.1	  576.0	 6396.0	...
10476700	  769.7	  575.4	 6401.0	...
10476701	  768.4	  575.4	 6407.0	...
10476702	  768.1	  575.3	 6405.0	...
10476703	  768.7	  575.0	 6398.0	...
10476704	  769.3	  574.7	 6390.0	...
10476705	  769.1	  574.4	 6383.0	...
10476706	  768.6	  574.1	 6381.0	...
10476707	  767.3	  574.2	 6386.0	...
10476708	  766.2	  574.3	 6391.0	...
10476709	  766.0	  574.4	 6386.0	...
10476710	  767.3	  574.3	 6375.0	...
10476711	  768.7	  574.8	 6369.0	...
10476712	  769.5	  575.5	 6373.0	...
10476713	  771.6	  576.2	 6361.0	...
10476714	  773.6	  576.3	 6345.0	...
10476715	  773.6	  575.9	 6336.0	...
10476716	  771.6	  575.7	 6344.0	...
10476717	  769.6	  575.4	 6346.0	...
10476718	  770.1	  575.3	 6341.0	...
10476719	  771.0	  575.3	 6336.0	...
10476720	  772.3	  575.3	 6325.0	...
10476721	  772.8	  575.4	 6313.0	...
10476722	  773.1	  575.4	 6302.0	...
10476723	  773.2	  575.3	 6303.0	...
10476724	  773.4	  575.7	 6304.0	...
10476725	  773.5	  575.9	 6303.0	...
10476726	  773.4	  576.1	 6302.0	...
10476727	  773.1	  575.8	 6298.0	...
10476728	  773.2	  575.9	 6291.0	...
10476729	  773.7	  576.1	 6284.0	...
10476730	  775.1	  576.3	 6279.0	...
10476731	  776.0	  576.4	 6277.0	...
10476732	  777.4	  576.5	 6276.0	...
10476733	  778.0	  576.7	 6270.0	...
10476734	  776.5	  577.0	 6263.0	...
10476735	  774.5	  577.3	 6257.0	...
10476736	  772.9	  577.4	 6257.0	...
10476737	  773.6	  577.0	 6253.0	...
10476738	  774.4	  576.7	 6248.0	...
10476739	  774.9	  576.4	 6245.0	...
10476740	  775.5	  576.3	 6244.0	...
10476741	  775.8	  576.2	 6243.0	...
10476742	  775.9	  576.2	 6240.0	...
10476743	  775.8	  576.2	 6237.0	...
10476744	  775.9	  576.2	 6230.0	...
10476745	  776.3	  576.2	 6219.0	...
10476746	  776.5	  576.0	 6208.0	...
10476747	  777.1	  575.7	 6206.0	...
10476748	  778.2	  575.3	 6206.0	...
10476749	  779.3	  575.2	 6204.0	...
10476750	  779.6	  575.2	 6201.0	...
10476751	  779.3	  575.3	 6195.0	...
10476752	  778.9	  575.4	 6191.0	...
10476753	  778.5	  575.6	 6188.0	...
10476754	  778.1	  575.6	 6189.0	...
10476755	  777.8	  575.4	 6188.0	...
10476756	  777.9	  575.9	 6188.0	...
10476757	  777.9	  576.5	 6184.0	...
10476758	  777.9	  577.0	 6177.0	...
10476759	  777.8	  576.8	 6170.0	...
10476760	  777.8	  576.6	 6166.0	...
10476761	  777.9	  576.5	 6162.0	...
10476762	  778.0	  576.3	 6158.0	...
10476763	  778.4	  576.2	 6154.0	...
10476764	  778.9	  576.2	 6155.0	...
10476765	  779.3	  576.5	 6156.0	...
10476766	  779.0	  577.1	 6152.0	...
10476767	  778.8	  577.4	 6146.0	...
10476768	  779.0	  577.6	 6138.0	...
10476769	  779.6	  577.4	 6131.0	...
10476770	  780.4	  577.4	 6123.0	...
10476771	  779.8	  576.6	 6116.0	...
10476772	  779.4	  575.5	 6116.0	...
10476773	  779.2	  574.7	 6118.0	...
10476774	  780.2	  574.9	 6120.0	...
10476775	  780.7	  574.9	 6122.0	...
10476776	  780.6	  574.7	 6120.0	...
10476777	  780.6	  574.6	 6115.0	...
10476778	  779.7	  575.0	 6108.0	...
10476779	  778.9	  575.6	 6105.0	...
10476780	  778.1	  576.2	 6102.0	...
10476781	  779.9	  576.2	 6099.0	...
10476782	  781.8	  576.0	 6096.0	...
10476783	  783.8	  575.9	 6096.0	...
10476784	  784.0	  576.0	 6084.0	...
10476785	  783.9	  575.9	 6072.0	...
10476786	  783.5	  575.7	 6059.0	...
10476787	  783.0	  575.4	 6060.0	...
10476788	  782.8	  575.5	 6061.0	...
10476789	  781.5	  575.4	 6064.0	...
10476790	  780.4	  575.4	 6067.0	...
10476791	  780.6	  574.9	 6069.0	...
10476792	  781.8	  574.6	 6063.0	...
10476793	  783.3	  574.2	 6058.0	...
10476794	  783.6	  574.1	 6043.0	...
10476795	  783.8	  573.9	 6033.0	...
10476796	  783.7	  573.8	 6023.0	...
10476797	  783.7	  573.9	 6022.0	...
10476798	  783.6	  574.0	 6021.0	...
10476799	  783.1	  574.2	 6021.0	...
10476800	  782.6	  574.5	 6024.0	...
10476801	  783.1	  574.9	 6027.0	...
10476802	  784.3	  575.4	 6029.0	...
10476803	  785.9	  576.0	 6028.0	...
10476804	  786.6	  576.7	 6018.0	...
10476805	  787.3	  577.2	 6009.0	...
10476806	  786.9	  577.5	 6000.0	...
10476807	  786.3	  577.6	 5998.0	...
10476808	  785.5	  577.4	 5996.0	...
10476809	  785.3	  576.0	 5996.0	...
10476810	  785.2	  574.7	 5994.0	...
10476811	  785.5	  573.9	 5991.0	...
10476812	  785.9	  575.3	 5986.0	...
10476813	  786.1	  576.8	 5980.0	...
10476814	  786.2	  578.2	 5975.0	...
10476815	  786.6	  578.5	 5973.0	...
10476816	  786.9	  578.9	 5974.0	...
10476817	  787.1	  579.1	 5975.0	...
10476818	  787.2	  578.7	 5974.0	...
10476819	  787.5	  578.1	 5972.0	...
10476820	  788.3	  577.7	 5971.0	...
10476821	  789.1	  577.9	 5968.0	...
10476822	  789.5	  577.6	 5966.0	...
10476823	  789.3	  577.0	 5964.0	...
10476824	  789.0	  574.9	 5960.0	...
10476825	  788.2	  573.4	 5957.0	...
10476826	  787.4	  571.3	 5953.0	...
10476827	  787.7	  570.6	 5953.0	...
10476828	  788.8	  571.3	 5942.0	...
10476829	  790.0	  572.6	 5932.0	...
10476830	  790.3	  574.1	 5923.0	...
10476831	  790.4	  574.1	 5923.0	...
10476832	  789.9	  574.8	 5932.0	...
10476833	  789.5	  575.5	 5941.0	...
10476834	  789.0	  576.2	 5949.0	...
10476835	  789.2	  575.9	 5949.0	...
10476836	  789.4	  575.7	 5948.0	...
10476837	  789.6	  575.4	 5945.0	...
10476838	  789.9	  575.5	 5941.0	...
10476839	  790.2	  575.7	 5937.0	...
10476840	  790.2	  576.0	 5936.0	...
10476841	  789.8	  574.7	 5937.0	...
10476842	  789.3	  573.3	 5931.0	...
10476843	  789.1	  572.3	 5924.0	...
10476844	  788.9	  573.2	 5920.0	...
10476845	  788.9	  574.2	 5922.0	...
10476846	  789.3	  575.3	 5923.0	...
10476847	  789.6	  575.9	 5922.0	...
10476848	  790.8	  576.1	 5920.0	...
10476849	  791.6	  576.0	 5920.0	...
10476850	  792.2	  575.9	 5919.0	...
10476851	  791.6	  575.9	 5918.0	...
10476852	  791.0	  576.0	 5918.0	...
10476853	  790.8	  576.0	 5918.0	...
10476854	  790.4	  576.1	 5916.0	...
10476855	  789.9	  576.4	 5910.0	...
10476856	  789.4	  576.7	 5906.0	...
10476857	  789.4	  577.0	 5905.0	...
10476858	  789.5	  577.2	 5908.0	...
10476859	  789.7	  577.3	 5908.0	...
10476860	  790.0	  577.1	 5908.0	...
10476861	  789.8	  576.7	 5910.0	...
10476862	  789.6	  576.3	 5912.0	...
10476863	  790.2	  576.1	 5912.0	...
10476864	  791.1	  575.9	 5909.0	...
10476865	  791.9	  576.0	 5894.0	...
10476866	  791.8	  576.0	 5880.0	...
10476867	  791.5	  576.1	 5868.0	...
10476868	  791.0	  575.9	 5873.0	...
10476869	  790.0	  575.8	 5878.0	...
10476870	  789.3	  575.6	 5883.0	...
10476871	  789.5	  575.8	 5883.0	...
10476872	  790.4	  575.8	 5877.0	...
10476873	  791.3	  576.9	 5871.0	...
10476874	  790.5	  578.1	 5865.0	...
10476875	  789.7	  579.3	 5866.0	...
10476876	  788.7	  579.6	 5866.0	...
MSG	10476877 0000 _ Number On
10476877	  788.8	  578.9	 5865.0	...
10476878	  789.2	  578.2	 5867.0	...
10476879	  789.5	  577.1	 5870.0	...
10476880	  789.7	  576.9	 5872.0	...
10476881	  789.8	  576.7	 5869.0	...
10476882	  790.1	  576.9	 5867.0	...
10476883	  790.4	  576.8	 5864.0	...
10476884	  790.4	  576.7	 5867.0	...
10476885	  790.4	  576.7	 5868.0	...
10476886	  790.4	  576.7	 5869.0	...
10476887	  789.2	  577.0	 5870.0	...
10476888	  787.8	  576.6	 5871.0	...
10476889	  786.5	  576.2	 5873.0	...
10476890	  786.8	  575.6	 5872.0	...
10476891	  789.0	  575.8	 5871.0	...
10476892	  791.1	  576.1	 5866.0	...
10476893	  791.8	  576.8	 5863.0	...
10476894	  790.7	  576.7	 5859.0	...
10476895	  789.6	  576.7	 5856.0	...
10476896	  792.0	  576.3	 5852.0	...
10476897	  794.6	  576.3	 5847.0	...
10476898	  795.3	  576.3	 5846.0	...
10476899	  793.5	  576.0	 5854.0	...
10476900	  791.5	  575.8	 5862.0	...
10476901	  791.1	  576.1	 5870.0	...
10476902	  790.6	  577.5	 5869.0	...
10476903	  790.2	  578.8	 5868.0	...
10476904	  790.6	  577.8	 5861.0	...
10476905	  791.5	  576.0	 5855.0	...
10476906	  792.3	  574.1	 5848.0	...
10476907	  792.9	  573.9	 5843.0	...
10476908	  793.5	  574.7	 5842.0	...
10476909	  792.9	  575.7	 5841.0	...
10476910	  791.9	  576.8	 5846.0	...
10476911	  790.9	  577.1	 5847.0	...
10476912	  791.9	  578.0	 5839.0	...
10476913	  792.8	  578.8	 5830.0	...
10476914	  793.6	  577.6	 5828.0	...
10476915	  793.5	  575.7	 5835.0	...
10476916	  793.6	  574.3	 5838.0	...
10476917	  794.0	  575.7	 5833.0	...
10476918	  794.3	  577.2	 5828.0	...
10476919	  793.4	  578.3	 5828.0	...
10476920	  792.7	  578.2	 5832.0	...
10476921	  792.0	  578.1	 5836.0	...
10476922	  792.5	  578.4	 5844.0	...
10476923	  792.0	  578.7	 5846.0	...
10476924	  791.5	  579.0	 5847.0	...
10476925	  791.0	  579.0	 5844.0	...
10476926	  791.1	  578.2	 5842.0	...
10476927	  791.3	  577.7	 5841.0	...
10476928	  791.6	  577.1	 5844.0	...
10476929	  791.9	  577.4	 5849.0	...
10476930	  791.0	  577.6	 5851.0	...
10476931	  790.0	  577.7	 5848.0	...
10476932	  789.9	  577.8	 5844.0	...
10476933	  790.9	  577.7	 5843.0	...
10476934	  791.9	  578.8	 5840.0	...
10476935	  791.6	  580.2	 5838.0	...
10476936	  791.5	  581.1	 5837.0	...
10476937	  791.2	  580.4	 5840.0	...
10476938	  791.2	  579.7	 5843.0	...
10476939	  790.9	  579.5	 5846.0	...
10476940	  790.9	  579.6	 5844.0	...
10476941	  791.0	  579.5	 5838.0	...
10476942	  791.1	  578.8	 5832.0	...
10476943	  791.1	  577.7	 5830.0	...
10476944	  791.0	  576.0	 5831.0	...
10476945	  791.0	  574.8	 5838.0	...
10476946	  791.2	  575.4	 5843.0	...
10476947	  791.5	  576.8	 5840.0	...
10476948	  791.9	  577.9	 5831.0	...
10476949	  791.8	  577.7	 5823.0	...
10476950	  791.9	  577.6	 5825.0	...
10476951	  791.8	  577.6	 5828.0	...
10476952	  791.4	  577.3	 5830.0	...
10476953	  790.9	  576.9	 5831.0	...
10476954	  790.6	  576.8	 5835.0	...
10476955	  790.4	  576.5	 5840.0	...
10476956	  790.2	  576.2	 5844.0	...
10476957	  790.3	  576.6	 5844.0	...
10476958	  790.5	  577.6	 5840.0	...
10476959	  790.6	  578.1	 5835.0	...
10476960	  791.0	  577.7	 5833.0	...
10476961	  791.5	  577.3	 5839.0	...
10476962	  792.0	  576.4	 5845.0	...
10476963	  792.0	  575.5	 5840.0	...
10476964	  791.9	  574.5	 5832.0	...
10476965	  791.9	  574.3	 5825.0	...
10476966	  792.2	  574.4	 5827.0	...
10476967	  792.5	  575.3	 5831.0	...
10476968	  793.1	  576.3	 5832.0	...
10476969	  793.4	  577.1	 5833.0	...
10476970	  791.9	  577.9	 5836.0	...
10476971	  790.1	  578.6	 5839.0	...
10476972	  788.4	  578.3	 5841.0	...
10476973	  788.4	  577.4	 5845.0	...
10476974	  788.8	  577.6	 5847.0	...
10476975	  789.1	  578.7	 5847.0	...
10476976	  789.0	  579.4	 5840.0	...
10476977	  788.7	  579.1	 5843.0	...
10476978	  788.4	  578.2	 5850.0	...
10476979	  789.4	  577.5	 5852.0	...
10476980	  790.4	  576.7	 5847.0	...
10476981	  791.9	  576.5	 5843.0	...
10476982	  792.4	  576.7	 5844.0	...
10476983	  793.2	  576.8	 5838.0	...
10476984	  793.6	  576.6	 5835.0	...
10476985	  793.8	  576.3	 5831.0	...
10476986	  793.4	  576.3	 5834.0	...
10476987	  792.2	  577.2	 5836.0	...
10476988	  791.2	  578.0	 5841.0	...
10476989	  790.4	  578.2	 5843.0	...
10476990	  790.3	  578.1	 5840.0	...
10476991	  790.5	  577.9	 5831.0	...
10476992	  790.6	  577.7	 5822.0	...
10476993	  790.9	  577.4	 5820.0	...
10476994	  791.1	  577.1	 5823.0	...
10476995	  790.8	  576.8	 5833.0	...
10476996	  790.4	  576.5	 5841.0	...
10476997	  790.1	  576.6	 5842.0	...
10476998	  790.6	  576.9	 5834.0	...
10476999	  790.9	  577.2	 5826.0	...
10477000	  791.0	  577.1	 5824.0	...
10477001	  790.7	  577.1	 5824.0	...
10477002	  790.3	  577.1	 5824.0	...
10477003	  790.0	  577.2	 5824.0	...
10477004	  791.4	  577.0	 5823.0	...
10477005	  793.0	  576.5	 5822.0	...
10477006	  794.3	  576.0	 5822.0	...
10477007	  793.7	  575.9	 5822.0	...
10477008	  792.9	  575.9	 5823.0	...
10477009	  792.5	  575.9	 5822.0	...
10477010	  792.5	  576.5	 5822.0	...
10477011	  792.6	  577.2	 5821.0	...
10477012	  793.1	  577.9	 5821.0	...
10477013	  793.7	  577.3	 5822.0	...
10477014	  794.3	  576.5	 5824.0	...
10477015	  794.0	  576.2	 5825.0	...
10477016	  793.6	  576.7	 5826.0	...
10477017	  793.2	  577.3	 5822.0	...
10477018	  793.3	  577.5	 5820.0	...
10477019	  793.2	  577.9	 5817.0	...
10477020	  794.2	  578.1	 5817.0	...
10477021	  795.1	  577.9	 5815.0	...
10477022	  795.5	  577.4	 5813.0	...
10477023	  795.1	  576.4	 5818.0	...
10477024	  794.7	  575.7	 5822.0	...
10477025	  794.8	  574.9	 5828.0	...
10477026	  794.8	  574.8	 5829.0	...
10477027	  793.1	  575.0	 5838.0	...
10477028	  791.4	  575.5	 5847.0	...
10477029	  790.0	  575.8	 5852.0	...
10477030	  790.4	  575.9	 5846.0	...
10477031	  790.7	  576.1	 5839.0	...
10477032	  790.7	  576.3	 5837.0	...
10477033	  791.5	  576.4	 5835.0	...
10477034	  792.2	  576.4	 5832.0	...
10477035	  792.9	  576.2	 5830.0	...
10477036	  793.0	  576.1	 5830.0	...
10477037	  793.1	  576.1	 5831.0	...
10477038	  792.8	  576.1	 5834.0	...
10477039	  792.4	  576.0	 5836.0	...
10477040	  791.8	  575.8	 5828.0	...
10477041	  791.7	  575.7	 5819.0	...
10477042	  792.1	  576.1	 5811.0	...
10477043	  792.5	  576.8	 5819.0	...
10477044	  793.2	  577.5	 5825.0	...
10477045	  793.3	  577.5	 5830.0	...
10477046	  793.3	  577.0	 5828.0	...
10477047	  793.1	  576.5	 5830.0	...
10477048	  792.9	  576.2	 5832.0	...
10477049	  792.7	  575.5	 5831.0	...
10477050	  792.1	  574.9	 5828.0	...
10477051	  791.7	  574.1	 5825.0	...
10477052	  791.4	  574.0	 5826.0	...
10477053	  791.7	  574.7	 5827.0	...
10477054	  791.8	  575.5	 5828.0	...
10477055	  791.8	  577.0	 5828.0	...
10477056	  792.5	  577.5	 5828.0	...
10477057	  794.2	  577.9	 5827.0	...
10477058	  795.9	  577.8	 5825.0	...
10477059	  795.9	  577.8	 5829.0	...
10477060	  794.4	  578.0	 5833.0	...
10477061	  792.9	  578.1	 5837.0	...
10477062	  792.9	  578.3	 5835.0	...
10477063	  793.2	  578.5	 5835.0	...
10477064	  793.4	  578.6	 5841.0	...
10477065	  793.1	  578.6	 5847.0	...
10477066	  792.6	  578.3	 5853.0	...
10477067	  792.2	  577.8	 5853.0	...
10477068	  792.9	  576.3	 5852.0	...
10477069	  794.0	  575.1	 5852.0	...
10477070	  794.0	  574.4	 5852.0	...
10477071	  793.0	  574.6	 5853.0	...
10477072	  792.2	  574.5	 5850.0	...
10477073	  792.4	  574.3	 5846.0	...
10477074	  792.5	  574.8	 5842.0	...
10477075	  792.6	  575.6	 5840.0	...
10477076	  792.8	  576.4	 5839.0	...
10477077	  792.9	  576.7	 5837.0	...
10477078	  792.7	  576.7	 5835.0	...
10477079	  792.6	  576.8	 5831.0	...
10477080	  792.5	  576.8	 5828.0	...
10477081	  792.4	  576.6	 5828.0	...
10477082	  792.5	  576.4	 5834.0	...
10477083	  792.6	  576.0	 5840.0	...
10477084	  793.1	  575.7	 5837.0	...
10477085	  793.5	  575.4	 5830.0	...
10477086	  793.9	  575.3	 5824.0	...
10477087	  793.8	  575.1	 5827.0	...
10477088	  793.7	  574.9	 5832.0	...
10477089	  793.4	  574.8	 5835.0	...
10477090	  793.1	  575.0	 5841.0	...
10477091	  792.8	  575.2	 5846.0	...
10477092	  794.0	  575.3	 5849.0	...
10477093	  795.2	  575.8	 5848.0	...
10477094	  796.4	  576.9	 5847.0	...
10477095	  796.4	  578.0	 5846.0	...
10477096	  795.6	  578.4	 5846.0	...
10477097	  794.7	  578.1	 5846.0	...
10477098	  794.0	  577.8	 5846.0	...
10477099	  793.9	  578.0	 5846.0	...
10477100	  794.0	  578.1	 5847.0	...
10477101	  794.3	  577.2	 5846.0	...
10477102	  794.6	  576.1	 5845.0	...
10477103	  795.0	  575.0	 5844.0	...
10477104	  795.2	  575.9	 5844.0	...
10477105	  795.9	  576.7	 5855.0	...
10477106	  796.4	  577.3	 5866.0	...
10477107	  796.1	  577.2	 5877.0	...
10477108	  795.3	  577.1	 5876.0	...
10477109	  794.5	  577.3	 5875.0	...
10477110	  794.3	  577.1	 5874.0	...
10477111	  793.8	  577.0	 5874.0	...
10477112	  793.7	  576.9	 5875.0	...
10477113	  793.7	  575.9	 5877.0	...
10477114	  793.6	  574.7	 5880.0	...
10477115	  793.4	  573.5	 5884.0	...
10477116	  793.3	  573.4	 5886.0	...
10477117	  793.6	  573.6	 5888.0	...
10477118	  793.8	  575.0	 5890.0	...
10477119	  794.3	  576.3	 5891.0	...
10477120	  794.9	  577.4	 5891.0	...
10477121	  795.2	  577.1	 5890.0	...
10477122	  795.2	  576.9	 5883.0	...
10477123	  795.1	  576.7	 5877.0	...
10477124	  793.7	  577.0	 5874.0	...
10477125	  792.4	  577.2	 5877.0	...
10477126	  790.6	  575.9	 5878.0	...
10477127	  789.7	  574.5	 5876.0	...
10477128	  788.6	  571.5	 5878.0	...
10477129	  787.5	  570.0	 5882.0	...
10477130	  786.7	  568.7	 5886.0	...
10477131	  786.3	  569.2	 5886.0	...
10477132	  785.9	  569.8	 5886.0	...
10477133	  785.5	  570.1	 5885.0	...
10477134	  785.2	  570.1	 5883.0	...
10477135	  784.7	  568.6	 5881.0	...
10477136	  784.0	  567.1	 5879.0	...
10477137	  783.3	  565.6	 5881.0	...
10477138	  784.9	  565.5	 5883.0	...
10477139	  786.5	  563.8	 5884.0	...
10477140	  786.9	  562.0	 5884.0	...
10477141	  785.5	  560.4	 5884.0	...
10477142	  784.4	  560.3	 5885.0	...
10477143	  784.5	  560.9	 5885.0	...
10477144	  784.7	  561.6	 5885.0	...
10477145	  784.7	  562.4	 5885.0	...
10477146	  784.8	  562.7	 5885.0	...
10477147	  784.7	  563.1	 5885.0	...
10477148	  784.8	  564.0	 5886.0	...
10477149	  785.3	  564.5	 5888.0	...
10477150	  786.6	  565.0	 5891.0	...
10477151	  787.9	  564.8	 5893.0	...
10477152	  788.7	  564.5	 5895.0	...
10477153	  788.8	  564.3	 5895.0	...
10477154	  788.9	  564.3	 5895.0	...
10477155	  789.0	  564.7	 5894.0	...
10477156	  789.0	  565.4	 5893.0	...
10477157	  788.4	  565.9	 5892.0	...
10477158	  787.8	  565.9	 5892.0	...
10477159	  787.1	  565.4	 5892.0	...
10477160	  787.1	  564.9	 5893.0	...
10477161	  787.2	  565.3	 5894.0	...
10477162	  787.3	  565.6	 5897.0	...
10477163	  787.1	  566.0	 5900.0	...
10477164	  786.8	  565.0	 5902.0	...
10477165	  787.1	  564.5	 5897.0	...
10477166	  787.8	  564.1	 5891.0	...
10477167	  787.8	  564.6	 5891.0	...
10477168	  787.2	  564.9	 5895.0	...
10477169	  786.9	  565.1	 5899.0	...
10477170	  787.3	  563.4	 5898.0	...
10477171	  788.2	  561.6	 5891.0	...
10477172	  789.3	  559.8	 5884.0	...
10477173	  790.3	  560.2	 5878.0	...
10477174	  791.1	  561.3	 5881.0	...
10477175	  791.3	  562.4	 5894.0	...
10477176	  790.7	  563.0	 5906.0	...
10477177	  789.9	  562.9	 5917.0	...
10477178	  789.0	  562.9	 5920.0	...
MSG	10477179 0000 _ Number Off
10477179	  788.8	  562.9	 5922.0	...
10477180	  788.4	  563.3	 5924.0	...
10477181	  787.8	  563.7	 5923.0	...
10477182	  787.6	  564.2	 5927.0	...
10477183	  787.7	  564.3	 5932.0	...
10477184	  788.8	  564.5	 5934.0	...
10477185	  789.9	  564.5	 5933.0	...
10477186	  791.2	  564.4	 5932.0	...
10477187	  791.5	  564.4	 5931.0	...
10477188	  791.2	  564.4	 5930.0	...
10477189	  790.7	  564.3	 5928.0	...
10477190	  790.2	  564.3	 5923.0	...
10477191	  790.5	  564.2	 5917.0	...
10477192	  790.8	  563.9	 5913.0	...
10477193	  791.0	  564.0	 5912.0	...
10477194	  791.2	  564.1	 5913.0	...
10477195	  790.9	  563.3	 5915.0	...
10477196	  790.3	  562.3	 5919.0	...
10477197	  789.8	  561.4	 5923.0	...
10477198	  790.6	  561.4	 5925.0	...
10477199	  791.6	  561.5	 5922.0	...
10477200	  791.9	  561.6	 5919.0	...
10477201	  791.2	  562.0	 5918.0	...
10477202	  790.5	  562.6	 5923.0	...
10477203	  790.0	  563.1	 5929.0	...
10477204	  789.7	  563.8	 5934.0	...
10477205	  789.2	  564.2	 5930.0	...
10477206	  790.0	  563.9	 5927.0	...
10477207	  790.7	  563.1	 5926.0	...
10477208	  791.4	  562.5	 5931.0	...
10477209	  791.3	  562.2	 5936.0	...
10477210	  791.2	  561.9	 5938.0	...
10477211	  791.1	  561.6	 5942.0	...
10477212	  790.2	  561.1	 5945.0	...
10477213	  789.8	  560.7	 5955.0	...
10477214	  789.6	  560.8	 5961.0	...
10477215	  790.3	  561.3	 5966.0	...
10477216	  790.6	  561.7	 5964.0	...
10477217	  790.7	  561.9	 5957.0	...
10477218	  790.9	  561.7	 5951.0	...
10477219	  791.2	  561.6	 5947.0	...
10477220	  791.6	  561.8	 5950.0	...
10477221	  791.5	  562.1	 5953.0	...
10477222	  791.3	  562.5	 5955.0	...
10477223	  791.4	  562.7	 5958.0	...
10477224	  791.6	  562.8	 5961.0	...
10477225	  791.8	  563.0	 5964.0	...
10477226	  791.8	  563.3	 5965.0	...
10477227	  791.0	  563.3	 5967.0	...
10477228	  790.3	  563.5	 5973.0	...
10477229	  789.4	  563.7	 5978.0	...
10477230	  789.0	  563.6	 5982.0	...
10477231	  788.8	  563.2	 5981.0	...
10477232	  788.9	  563.1	 5980.0	...
10477233	  788.7	  563.4	 5979.0	...
10477234	  788.3	  563.1	 5979.0	...
10477235	  788.7	  562.3	 5981.0	...
10477236	  790.0	  561.4	 5982.0	...
10477237	  791.4	  561.3	 5985.0	...
10477238	  791.7	  561.5	 5990.0	...
10477239	  791.3	  562.6	 5995.0	...
10477240	  790.9	  563.4	 5989.0	...
10477241	  790.9	  563.9	 5979.0	...
10477242	  791.0	  564.0	 5969.0	...
10477243	  790.3	  564.4	 5971.0	...
10477244	  789.3	  564.8	 5975.0	...
10477245	  788.5	  565.3	 5979.0	...
10477246	  787.9	  565.7	 5979.0	...
10477247	  787.2	  566.1	 5979.0	...
10477248	  786.5	  566.7	 5981.0	...
10477249	  788.6	  566.9	 5979.0	...
10477250	  790.6	  565.2	 5975.0	...
10477251	  792.7	  562.9	 5974.0	...
10477252	  792.8	  561.5	 5976.0	...
10477253	  791.8	  562.2	 5978.0	...
10477254	  790.7	  563.4	 5980.0	...
10477255	  789.4	  564.0	 5982.0	...
10477256	  789.2	  564.2	 5987.0	...
10477257	  789.1	  564.0	 5990.0	...
10477258	  789.3	  564.2	 5992.0	...
10477259	  790.2	  564.5	 5993.0	...
10477260	  791.1	  565.5	 5993.0	...
10477261	  792.1	  566.0	 5994.0	...
10477262	  792.2	  565.9	 5997.0	...
10477263	  790.9	  565.3	 6006.0	...
10477264	  789.4	  565.2	 6014.0	...
10477265	  788.2	  566.0	 6020.0	...
10477266	  788.5	  567.0	 6018.0	...
10477267	  788.7	  567.4	 6011.0	...
10477268	  788.8	  567.3	 6004.0	...
10477269	  788.8	  566.2	 6006.0	...
10477270	  788.9	  565.0	 6012.0	...
10477271	  789.0	  564.1	 6019.0	...
10477272	  789.2	  563.6	 6020.0	...
10477273	  789.2	  563.5	 6027.0	...
10477274	  787.9	  564.0	 6032.0	...
10477275	  786.5	  564.7	 6036.0	...
10477276	  785.2	  565.1	 6036.0	...
10477277	  785.5	  565.0	 6035.0	...
10477278	  787.3	  565.1	 6027.0	...
10477279	  789.1	  565.3	 6019.0	...
10477280	  789.8	  565.6	 6020.0	...
10477281	  789.2	  565.4	 6028.0	...
10477282	  788.6	  565.3	 6036.0	...
10477283	  787.2	  565.6	 6036.0	...
10477284	  785.2	  566.2	 6042.0	...
10477285	  783.3	  567.4	 6049.0	...
10477286	  783.9	  568.0	 6049.0	...
10477287	  785.1	  567.0	 6044.0	...
10477288	  786.2	  565.3	 6038.0	...
10477289	  787.0	  564.6	 6037.0	...
10477290	  787.5	  565.3	 6037.0	...
10477291	  787.9	  565.7	 6035.0	...
10477292	  787.8	  565.3	 6033.0	...
10477293	  787.5	  564.5	 6031.0	...
10477294	  787.3	  564.1	 6034.0	...
10477295	  786.9	  564.1	 6037.0	...
10477296	  786.7	  565.1	 6039.0	...
10477297	  787.1	  566.1	 6037.0	...
10477298	  787.8	  566.8	 6040.0	...
10477299	  788.4	  566.8	 6044.0	...
10477300	  788.4	  566.0	 6049.0	...
10477301	  788.5	  565.2	 6052.0	...
10477302	  789.0	  565.1	 6054.0	...
10477303	  789.5	  565.8	 6054.0	...
10477304	  789.0	  567.0	 6052.0	...
10477305	  787.9	  567.5	 6052.0	...
10477306	  786.9	  568.4	 6057.0	...
10477307	  786.8	  568.8	 6065.0	...
10477308	  786.5	  569.3	 6071.0	...
10477309	  786.4	  569.3	 6076.0	...
10477310	  786.8	  569.3	 6077.0	...
10477311	  787.1	  569.1	 6077.0	...
10477312	  787.2	  568.9	 6075.0	...
10477313	  786.8	  568.4	 6072.0	...
10477314	  786.3	  568.0	 6071.0	...
10477315	  786.5	  567.4	 6070.0	...
10477316	  787.2	  567.0	 6067.0	...
10477317	  787.9	  566.6	 6064.0	...
10477318	  788.1	  566.7	 6062.0	...
10477319	  788.3	  566.9	 6063.0	...
10477320	  788.4	  566.8	 6063.0	...
10477321	  789.7	  566.3	 6065.0	...
10477322	  791.1	  565.7	 6068.0	...
10477323	  792.4	  565.0	 6071.0	...
10477324	  791.7	  564.6	 6070.0	...
10477325	  791.1	  564.1	 6067.0	...
10477326	  790.6	  563.8	 6064.0	...
10477327	  789.5	  564.0	 6063.0	...
10477328	  788.5	  565.0	 6066.0	...
10477329	  787.4	  566.1	 6068.0	...
10477330	  787.5	  567.0	 6069.0	...
10477331	  787.4	  567.0	 6068.0	...
10477332	  787.8	  566.9	 6066.0	...
10477333	  788.2	  567.1	 6064.0	...
10477334	  788.5	  567.3	 6063.0	...
10477335	  788.5	  567.5	 6064.0	...
10477336	  787.5	  567.2	 6067.0	...
10477337	  786.5	  567.0	 6068.0	...
10477338	  785.5	  567.0	 6080.0	...
10477339	  785.6	  566.9	 6091.0	...
10477340	  786.5	  567.0	 6091.0	...
10477341	  787.3	  567.2	 6081.0	...
10477342	  787.9	  567.5	 6073.0	...
10477343	  787.5	  567.8	 6076.0	...
10477344	  787.0	  567.6	 6075.0	...
10477345	  787.5	  567.2	 6072.0	...
10477346	  788.1	  567.4	 6072.0	...
10477347	  788.5	  568.1	 6079.0	...
10477348	  788.5	  568.9	 6085.0	...
10477349	  788.6	  568.9	 6092.0	...
10477350	  787.5	  568.7	 6096.0	...
10477351	  786.2	  568.4	 6100.0	...
10477352	  785.5	  568.1	 6100.0	...
10477353	  786.2	  567.1	 6100.0	...
10477354	  786.6	  566.2	 6102.0	...
10477355	  786.2	  565.3	 6103.0	...
10477356	  786.0	  565.4	 6106.0	...
10477357	  785.1	  565.4	 6108.0	...
10477358	  783.5	  565.5	 6108.0	...
10477359	  782.0	  565.7	 6106.0	...
10477360	  781.2	  566.1	 6103.0	...
10477361	  781.1	  567.2	 6102.0	...
10477362	  781.3	  568.0	 6101.0	...
10477363	  781.8	  568.8	 6108.0	...
10477364	  782.1	  568.9	 6115.0	...
10477365	  782.0	  569.0	 6123.0	...
10477366	  782.0	  569.2	 6124.0	...
10477367	  782.5	  568.8	 6126.0	...
10477368	  783.1	  568.1	 6128.0	...
10477369	  783.4	  567.5	 6129.0	...
10477370	  783.8	  567.3	 6130.0	...
10477371	  784.3	  567.5	 6130.0	...
10477372	  784.8	  567.7	 6130.0	...
10477373	  784.6	  567.8	 6133.0	...
10477374	  784.3	  567.7	 6135.0	...
10477375	  784.1	  567.8	 6139.0	...
10477376	  784.1	  568.3	 6141.0	...
10477377	  784.0	  568.5	 6143.0	...
10477378	  783.6	  568.5	 6148.0	...
10477379	  783.3	  569.0	 6153.0	...
10477380	  783.7	  569.4	 6159.0	...
10477381	  784.3	  569.8	 6159.0	...
10477382	  785.2	  569.1	 6159.0	...
10477383	  785.4	  568.5	 6152.0	...
10477384	  784.9	  568.4	 6146.0	...
10477385	  784.6	  568.7	 6141.0	...
10477386	  784.2	  569.1	 6141.0	...
10477387	  784.6	  569.0	 6141.0	...
10477388	  784.6	  569.0	 6138.0	...
10477389	  784.6	  568.6	 6135.0	...
10477390	  784.5	  568.4	 6135.0	...
MSG	10477391 0000 _ Number On
10477391	  784.4	  568.3	 6137.0	...
10477392	  784.5	  568.6	 6138.0	...
10477393	  784.7	  568.8	 6134.0	...
10477394	  784.6	  569.0	 6130.0	...
10477395	  784.5	  569.1	 6130.0	...
10477396	  784.5	  569.2	 6133.0	...
10477397	  784.8	  569.3	 6135.0	...
10477398	  785.0	  569.5	 6132.0	...
10477399	  784.9	  569.6	 6129.0	...
10477400	  784.8	  569.6	 6127.0	...
10477401	  784.6	  569.5	 6126.0	...
10477402	  784.6	  569.3	 6123.0	...
10477403	  784.6	  569.1	 6120.0	...
10477404	  784.5	  568.8	 6118.0	...
10477405	  783.9	  568.6	 6118.0	...
10477406	  783.2	  568.6	 6119.0	...
10477407	  783.8	  567.9	 6120.0	...
10477408	  785.1	  567.1	 6121.0	...
10477409	  785.6	  566.6	 6122.0	...
10477410	  784.8	  567.2	 6128.0	...
10477411	  784.1	  567.7	 6132.0	...
10477412	  784.2	  567.2	 6132.0	...
10477413	  784.4	  566.4	 6128.0	...
10477414	  784.6	  567.1	 6124.0	...
10477415	  785.0	  568.3	 6123.0	...
10477416	  785.3	  568.7	 6122.0	...
10477417	  785.4	  567.9	 6121.0	...
10477418	  785.4	  567.2	 6113.0	...
10477419	  785.5	  567.7	 6105.0	...
10477420	  785.4	  568.1	 6098.0	...
10477421	  785.1	  568.3	 6101.0	...
10477422	  785.3	  568.4	 6105.0	...
10477423	  785.8	  567.0	 6108.0	...
10477424	  786.4	  565.6	 6108.0	...
10477425	  786.5	  565.3	 6109.0	...
10477426	  787.0	  566.3	 6112.0	...
10477427	  787.4	  567.4	 6114.0	...
10477428	  788.0	  567.4	 6115.0	...
10477429	  788.1	  567.0	 6106.0	...
10477430	  788.1	  566.5	 6096.0	...
10477431	  787.9	  566.8	 6086.0	...
10477432	  787.9	  567.6	 6087.0	...
10477433	  787.8	  568.0	 6095.0	...
10477434	  787.6	  567.8	 6107.0	...
10477435	  785.7	  567.9	 6119.0	...
10477436	  783.9	  567.8	 6124.0	...
10477437	  782.3	  567.6	 6124.0	...
10477438	  783.8	  566.9	 6121.0	...
10477439	  785.4	  566.7	 6115.0	...
10477440	  786.8	  566.4	 6109.0	...
10477441	  786.6	  567.1	 6104.0	...
10477442	  786.4	  567.9	 6103.0	...
10477443	  786.4	  568.4	 6101.0	...
10477444	  786.5	  567.7	 6099.0	...
10477445	  786.8	  567.3	 6097.0	...
10477446	  787.1	  567.2	 6095.0	...
10477447	  786.5	  567.4	 6097.0	...
10477448	  785.9	  568.0	 6099.0	...
10477449	  786.4	  568.6	 6091.0	...
10477450	  787.4	  568.3	 6082.0	...
10477451	  787.4	  567.6	 6075.0	...
10477452	  786.5	  567.0	 6079.0	...
10477453	  785.8	  567.5	 6082.0	...
10477454	  786.1	  567.9	 6083.0	...
10477455	  786.4	  568.2	 6083.0	...
10477456	  786.5	  568.1	 6082.0	...
10477457	  786.5	  566.9	 6082.0	...
10477458	  786.3	  565.7	 6082.0	...
10477459	  786.0	  565.2	 6082.0	...
10477460	  785.7	  565.8	 6085.0	...
10477461	  785.4	  566.9	 6089.0	...
10477462	  785.6	  567.4	 6091.0	...
10477463	  786.0	  567.8	 6089.0	...
10477464	  786.3	  567.7	 6087.0	...
10477465	  786.3	  567.7	 6087.0	...
10477466	  786.2	  567.7	 6086.0	...
10477467	  786.0	  567.5	 6086.0	...
10477468	  785.8	  567.3	 6085.0	...
10477469	  786.0	  567.0	 6085.0	...
10477470	  786.4	  566.8	 6086.0	...
10477471	  786.9	  566.6	 6086.0	...
10477472	  787.2	  566.4	 6087.0	...
10477473	  787.6	  566.2	 6087.0	...
10477474	  787.9	  566.0	 6087.0	...
10477475	  788.1	  565.9	 6085.0	...
10477476	  788.1	  565.9	 6084.0	...
10477477	  788.4	  565.9	 6083.0	...
10477478	  788.6	  565.6	 6083.0	...
10477479	  788.7	  565.4	 6082.0	...
10477480	  788.6	  565.3	 6080.0	...
10477481	  788.4	  565.3	 6078.0	...
10477482	  788.2	  565.1	 6076.0	...
10477483	  787.2	  565.0	 6071.0	...
10477484	  786.3	  564.8	 6069.0	...
10477485	  785.8	  564.9	 6075.0	...
10477486	  786.2	  564.9	 6084.0	...
10477487	  786.6	  565.0	 6091.0	...
10477488	  786.7	  565.0	 6084.0	...
10477489	  787.0	  565.0	 6077.0	...
10477490	  787.0	  564.5	 6071.0	...
10477491	  786.9	  564.1	 6067.0	...
10477492	  787.6	  563.4	 6063.0	...
10477493	  788.6	  563.1	 6061.0	...
10477494	  788.0	  563.5	 6065.0	...
10477495	  786.5	  564.6	 6070.0	...
10477496	  785.6	  565.6	 6074.0	...
10477497	  787.2	  565.7	 6068.0	...
10477498	  788.7	  565.4	 6060.0	...
10477499	  788.9	  565.9	 6051.0	...
10477500	  788.0	  567.5	 6051.0	...
10477501	  787.0	  569.1	 6051.0	...
10477502	  786.7	  568.8	 6053.0	...
10477503	  787.3	  567.4	 6056.0	...
10477504	  788.0	  566.1	 6058.0	...
10477505	  789.7	  566.0	 6060.0	...
10477506	  790.8	  565.9	 6061.0	...
10477507	  791.9	  565.9	 6054.0	...
10477508	  792.4	  565.6	 6046.0	...
10477509	  792.7	  565.3	 6038.0	...
10477510	  792.8	  564.9	 6038.0	...
10477511	  792.4	  564.9	 6038.0	...
10477512	  792.0	  565.1	 6037.0	...
10477513	  791.3	  565.5	 6038.0	...
10477514	  791.1	  565.8	 6037.0	...
10477515	  791.3	  566.7	 6035.0	...
10477516	  792.0	  567.6	 6031.0	...
10477517	  792.4	  568.4	 6028.0	...
10477518	  791.3	  568.5	 6028.0	...
10477519	  790.2	  568.6	 6033.0	...
10477520	  789.4	  568.6	 6041.0	...
10477521	  789.7	  568.5	 6046.0	...
10477522	  789.5	  568.4	 6050.0	...
10477523	  789.1	  568.1	 6048.0	...
10477524	  788.6	  567.4	 6046.0	...
10477525	  788.0	  565.8	 6046.0	...
10477526	  787.3	  564.5	 6047.0	...
10477527	  788.4	  565.7	 6048.0	...
10477528	  790.1	  567.7	 6050.0	...
10477529	  790.9	  568.7	 6052.0	...
10477530	  789.9	  567.7	 6055.0	...
10477531	  788.9	  566.7	 6058.0	...
10477532	  788.9	  567.1	 6061.0	...
10477533	  789.3	  567.1	 6060.0	...
10477534	  790.1	  566.6	 6055.0	...
10477535	  790.7	  565.2	 6048.0	...
10477536	  791.3	  564.2	 6043.0	...
10477537	  791.6	  564.3	 6042.0	...
10477538	  792.1	  564.9	 6039.0	...
10477539	  792.3	  565.7	 6037.0	...
10477540	  791.9	  565.9	 6036.0	...
10477541	  791.4	  566.1	 6037.0	...
10477542	  790.9	  566.4	 6039.0	...
10477543	  791.1	  566.4	 6041.0	...
10477544	  791.2	  565.6	 6044.0	...
10477545	  790.9	  564.8	 6046.0	...
10477546	  790.2	  564.3	 6046.0	...
10477547	  789.7	  564.7	 6046.0	...
10477548	  789.8	  565.4	 6043.0	...
10477549	  790.4	  566.0	 6039.0	...
10477550	  790.9	  566.5	 6035.0	...
10477551	  791.4	  566.6	 6034.0	...
10477552	  791.9	  566.6	 6032.0	...
10477553	  792.4	  566.5	 6030.0	...
10477554	  792.6	  565.9	 6030.0	...
10477555	  791.9	  565.7	 6035.0	...
10477556	  791.2	  565.5	 6040.0	...
10477557	  790.5	  565.8	 6045.0	...
10477558	  791.3	  565.8	 6040.0	...
10477559	  792.3	  565.9	 6036.0	...
10477560	  793.2	  566.5	 6032.0	...
10477561	  793.0	  567.0	 6031.0	...
10477562	  793.3	  567.4	 6030.0	...
10477563	  793.7	  566.4	 6028.0	...
10477564	  793.6	  565.5	 6027.0	...
10477565	  793.3	  564.6	 6023.0	...
10477566	  793.1	  564.6	 6020.0	...
10477567	  793.6	  564.5	 6018.0	...
10477568	  793.7	  564.2	 6020.0	...
10477569	  793.6	  563.8	 6021.0	...
10477570	  793.6	  563.6	 6019.0	...
10477571	  793.7	  564.0	 6017.0	...
10477572	  793.7	  565.5	 6015.0	...
10477573	  793.4	  567.0	 6016.0	...
10477574	  792.8	  568.3	 6023.0	...
10477575	  792.5	  568.2	 6031.0	...
10477576	  792.2	  567.4	 6039.0	...
10477577	  792.2	  566.6	 6040.0	...
10477578	  792.3	  565.8	 6037.0	...
10477579	  792.6	  566.1	 6033.0	...
10477580	  793.1	  566.7	 6028.0	...
10477581	  793.7	  567.4	 6024.0	...
10477582	  794.1	  567.2	 6022.0	...
10477583	  794.2	  566.6	 6024.0	...
10477584	  794.1	  565.5	 6029.0	...
10477585	  793.9	  564.9	 6033.0	...
10477586	  793.7	  564.3	 6036.0	...
10477587	  792.4	  564.4	 6038.0	...
10477588	  791.0	  564.5	 6039.0	...
10477589	  789.7	  564.7	 6039.0	...
10477590	  790.5	  564.7	 6037.0	...
10477591	  791.4	  564.7	 6036.0	...
10477592	  792.1	  564.8	 6034.0	...
10477593	  791.6	  564.1	 6033.0	...
10477594	  791.1	  563.4	 6033.0	...
10477595	  791.4	  562.7	 6032.0	...
10477596	  792.6	  563.1	 6021.0	...
10477597	  793.7	  563.4	 6011.0	...
10477598	  793.8	  563.5	 6004.0	...
10477599	  793.5	  563.4	 6009.0	...
10477600	  793.2	  562.7	 6013.0	...
10477601	  793.4	  561.9	 6013.0	...
10477602	  793.5	  562.1	 6013.0	...
10477603	  793.6	  563.0	 6012.0	...
10477604	  793.8	  564.6	 6014.0	...
10477605	  794.2	  565.3	 6022.0	...
10477606	  794.6	  566.4	 6031.0	...
10477607	  793.5	  566.9	 6037.0	...
10477608	  792.1	  567.1	 6038.0	...
10477609	  790.1	  566.9	 6039.0	...
10477610	  789.4	  566.4	 6041.0	...
10477611	  789.0	  566.2	 6043.0	...
10477612	  789.4	  566.0	 6044.0	...
10477613	  790.1	  565.7	 6041.0	...
10477614	  790.7	  565.5	 6035.0	...
10477615	  791.0	  565.3	 6030.0	...
10477616	  791.0	  565.3	 6030.0	...
10477617	  791.2	  565.4	 6035.0	...
10477618	  791.7	  565.6	 6038.0	...
10477619	  792.0	  564.2	 6040.0	...
10477620	  792.4	  562.7	 6036.0	...
10477621	  792.5	  562.7	 6034.0	...
10477622	  792.8	  564.2	 6031.0	...
10477623	  793.3	  565.5	 6030.0	...
10477624	  793.7	  565.3	 6030.0	...
10477625	  793.9	  565.2	 6037.0	...
10477626	  793.8	  564.9	 6044.0	...
10477627	  794.1	  564.2	 6041.0	...
10477628	  794.5	  563.5	 6030.0	...
10477629	  794.3	  563.5	 6021.0	...
10477630	  793.6	  564.0	 6023.0	...
10477631	  792.9	  563.7	 6024.0	...
10477632	  793.0	  563.0	 6024.0	...
10477633	  793.3	  562.3	 6026.0	...
10477634	  793.5	  563.2	 6031.0	...
10477635	  793.7	  564.1	 6039.0	...
10477636	  793.6	  564.8	 6043.0	...
10477637	  793.5	  564.5	 6046.0	...
10477638	  793.2	  564.3	 6051.0	...
10477639	  793.0	  564.1	 6057.0	...
10477640	  792.7	  564.1	 6057.0	...
10477641	  792.5	  564.1	 6051.0	...
10477642	  791.6	  564.2	 6046.0	...
10477643	  790.6	  564.4	 6047.0	...
10477644	  790.0	  564.4	 6048.0	...
10477645	  790.2	  564.3	 6048.0	...
10477646	  790.4	  564.1	 6050.0	...
10477647	  790.4	  563.4	 6051.0	...
10477648	  790.8	  562.7	 6052.0	...
10477649	  791.4	  562.9	 6051.0	...
10477650	  792.8	  563.5	 6051.0	...
10477651	  793.7	  564.2	 6050.0	...
10477652	  794.7	  564.0	 6050.0	...
10477653	  794.9	  564.0	 6050.0	...
10477654	  795.1	  564.1	 6051.0	...
10477655	  795.0	  564.6	 6052.0	...
10477656	  795.3	  565.2	 6054.0	...
10477657	  795.5	  565.8	 6046.0	...
10477658	  795.7	  564.5	 6038.0	...
10477659	  795.4	  563.0	 6030.0	...
10477660	  795.1	  561.2	 6034.0	...
10477661	  794.7	  560.8	 6041.0	...
10477662	  794.2	  560.4	 6044.0	...
10477663	  793.9	  560.4	 6042.0	...
10477664	  794.2	  561.9	 6036.0	...
10477665	  794.9	  563.4	 6033.0	...
10477666	  795.5	  563.8	 6041.0	...
10477667	  795.7	  562.5	 6050.0	...
10477668	  795.1	  561.3	 6059.0	...
10477669	  794.5	  562.0	 6060.0	...
10477670	  793.9	  562.5	 6061.0	...
10477671	  794.3	  563.0	 6062.0	...
10477672	  794.4	  562.9	 6062.0	...
10477673	  794.6	  563.1	 6065.0	...
10477674	  794.5	  563.3	 6071.0	...
10477675	  793.8	  563.3	 6077.0	...
10477676	  793.0	  563.1	 6079.0	...
10477677	  791.4	  562.6	 6081.0	...
10477678	  790.7	  562.1	 6084.0	...
10477679	  791.2	  562.3	 6082.0	...
10477680	  792.5	  563.0	 6077.0	...
10477681	  793.4	  563.7	 6075.0	...
10477682	  792.9	  563.9	 6077.0	...
10477683	  792.5	  564.1	 6080.0	...
10477684	  792.5	  564.4	 6080.0	...
10477685	  792.5	  564.8	 6080.0	...
10477686	  792.6	  565.2	 6081.0	...
10477687	  792.6	  565.5	 6081.0	...
10477688	  792.7	  565.6	 6080.0	...
10477689	  792.8	  565.8	 6080.0	...
10477690	  792.9	  566.0	 6080.0	...
10477691	  793.0	  566.8	 6082.0	...
10477692	  793.1	  567.3	 6084.0	...
10477693	  793.5	  567.6	 6093.0	...
10477694	  793.9	  566.7	 6100.0	...
10477695	  794.4	  565.2	 6103.0	...
MSG	10477696 0000 _ Number Off
10477696	  794.4	  563.6	 6100.0	...
10477697	  794.5	  562.4	 6098.0	...
10477698	  794.6	  561.9	 6097.0	...
10477699	  794.8	  561.7	 6097.0	...
10477700	  795.2	  562.8	 6096.0	...
10477701	  795.6	  564.0	 6096.0	...
10477702	  796.0	  565.3	 6095.0	...
10477703	  795.6	  564.4	 6095.0	...
10477704	  794.9	  563.5	 6099.0	...
10477705	  793.7	  562.5	 6107.0	...
10477706	  792.9	  562.4	 6114.0	...
10477707	  792.7	  562.2	 6121.0	...
10477708	  793.0	  562.3	 6121.0	...
10477709	  793.3	  562.4	 6122.0	...
10477710	  792.6	  562.6	 6123.0	...
10477711	  792.0	  562.4	 6124.0	...
10477712	  791.7	  562.1	 6118.0	...
10477713	  792.2	  561.4	 6111.0	...
10477714	  792.5	  560.9	 6103.0	...
10477715	  792.8	  560.5	 6103.0	...
10477716	  793.6	  560.7	 6106.0	...
10477717	  794.3	  560.9	 6110.0	...
10477718	  794.2	  561.2	 6114.0	...
10477719	  793.5	  562.0	 6115.0	...
10477720	  792.8	  562.7	 6116.0	...
10477721	  792.4	  563.5	 6116.0	...
10477722	  792.4	  563.8	 6117.0	...
10477723	  792.5	  564.1	 6117.0	...
10477724	  792.7	  564.1	 6118.0	...
10477725	  792.3	  563.9	 6118.0	...
10477726	  791.9	  564.1	 6116.0	...
10477727	  792.3	  564.2	 6115.0	...
10477728	  793.2	  563.9	 6112.0	...
10477729	  793.7	  563.0	 6111.0	...
10477730	  794.1	  562.0	 6108.0	...
10477731	  795.3	  562.0	 6106.0	...
10477732	  796.7	  562.5	 6109.0	...
10477733	  797.0	  562.9	 6114.0	...
10477734	  794.9	  562.9	 6123.0	...
10477735	  792.8	  563.0	 6126.0	...
10477736	  791.4	  563.4	 6129.0	...
10477737	  792.0	  563.5	 6134.0	...
10477738	  792.6	  563.6	 6140.0	...
10477739	  792.9	  563.5	 6145.0	...
10477740	  793.0	  563.4	 6146.0	...
10477741	  792.9	  562.9	 6146.0	...
10477742	  792.5	  562.3	 6142.0	...
10477743	  791.8	  561.8	 6137.0	...
10477744	  791.1	  561.8	 6133.0	...
10477745	  790.9	  561.7	 6134.0	...
10477746	  791.0	  561.7	 6135.0	...
10477747	  791.1	  561.9	 6131.0	...
10477748	  792.5	  562.0	 6129.0	...
10477749	  793.9	  562.1	 6127.0	...
10477750	  795.3	  561.9	 6129.0	...
10477751	  795.4	  561.8	 6131.0	...
10477752	  795.4	  561.7	 6133.0	...
10477753	  795.3	  561.0	 6134.0	...
10477754	  795.5	  560.3	 6135.0	...
10477755	  795.7	  559.7	 6136.0	...
10477756	  795.9	  560.6	 6140.0	...
10477757	  795.8	  561.5	 6143.0	...
10477758	  794.8	  561.9	 6146.0	...
10477759	  793.7	  561.0	 6148.0	...
10477760	  792.7	  560.1	 6144.0	...
10477761	  792.3	  560.1	 6139.0	...
10477762	  791.9	  560.8	 6135.0	...
10477763	  791.5	  561.5	 6138.0	...
10477764	  791.6	  561.7	 6141.0	...
10477765	  791.8	  561.9	 6146.0	...
10477766	  792.1	  561.9	 6151.0	...
10477767	  792.6	  561.5	 6155.0	...
10477768	  792.9	  561.1	 6152.0	...
10477769	  793.3	  561.9	 6147.0	...
10477770	  793.7	  563.1	 6142.0	...
10477771	  794.1	  563.6	 6143.0	...
10477772	  793.6	  563.2	 6143.0	...
10477773	  792.5	  562.9	 6143.0	...
10477774	  791.4	  562.8	 6145.0	...
10477775	  790.8	  562.5	 6148.0	...
10477776	  790.5	  562.1	 6158.0	...
10477777	  790.3	  562.0	 6166.0	...
10477778	  790.4	  561.9	 6172.0	...
10477779	  790.5	  561.9	 6173.0	...
10477780	  790.8	  561.9	 6173.0	...
10477781	  791.4	  561.9	 6172.0	...
10477782	  792.0	  562.0	 6170.0	...
10477783	  792.3	  562.0	 6169.0	...
10477784	  792.2	  561.8	 6171.0	...
10477785	  792.5	  561.6	 6174.0	...
10477786	  792.7	  561.3	 6176.0	...
10477787	  792.8	  561.3	 6174.0	...
10477788	  792.4	  561.4	 6173.0	...
10477789	  792.0	  561.3	 6173.0	...
10477790	  791.7	  561.2	 6175.0	...
10477791	  791.4	  561.1	 6176.0	...
10477792	  791.1	  561.0	 6173.0	...
10477793	  790.6	  561.2	 6169.0	...
10477794	  790.3	  561.3	 6169.0	...
10477795	  790.2	  562.0	 6172.0	...
10477796	  790.4	  563.5	 6174.0	...
10477797	  790.5	  565.0	 6171.0	...
10477798	  789.9	  565.8	 6171.0	...
10477799	  789.3	  565.5	 6181.0	...
10477800	  788.8	  564.5	 6190.0	...
10477801	  788.7	  563.7	 6198.0	...
10477802	  789.2	  563.1	 6192.0	...
10477803	  789.8	  563.2	 6187.0	...
10477804	  790.7	  563.2	 6180.0	...
10477805	  791.0	  563.4	 6180.0	...
10477806	  791.4	  563.1	 6180.0	...
10477807	  791.7	  562.7	 6183.0	...
10477808	  791.4	  562.4	 6183.0	...
10477809	  791.0	  562.5	 6182.0	...
10477810	  790.6	  562.3	 6180.0	...
10477811	  790.6	  562.0	 6180.0	...
10477812	  789.7	  561.5	 6188.0	...
10477813	  788.6	  561.3	 6197.0	...
10477814	  787.7	  562.4	 6201.0	...
10477815	  788.8	  563.6	 6197.0	...
10477816	  790.0	  563.7	 6196.0	...
10477817	  791.0	  562.6	 6204.0	...
10477818	  790.8	  561.6	 6211.0	...
10477819	  790.8	  562.0	 6210.0	...
10477820	  791.1	  562.4	 6204.0	...
10477821	  791.5	  562.8	 6199.0	...
10477822	  791.7	  562.8	 6199.0	...
10477823	  791.5	  562.4	 6198.0	...
10477824	  791.2	  562.1	 6196.0	...
10477825	  790.8	  562.7	 6194.0	...
10477826	  791.1	  563.6	 6193.0	...
10477827	  791.7	  564.4	 6191.0	...
10477828	  790.5	  564.5	 6203.0	...
10477829	  788.5	  564.7	 6216.0	...
10477830	  786.5	  564.1	 6228.0	...
10477831	  787.1	  563.2	 6215.0	...
10477832	  788.4	  562.4	 6201.0	...
10477833	  789.8	  562.3	 6189.0	...
10477834	  790.3	  562.4	 6191.0	...
10477835	  789.8	  562.3	 6194.0	...
10477836	  788.9	  562.1	 6208.0	...
10477837	  787.5	  563.0	 6221.0	...
10477838	  786.4	  564.0	 6234.0	...
10477839	  785.6	  564.4	 6229.0	...
10477840	  786.2	  563.5	 6223.0	...
10477841	  788.1	  562.4	 6217.0	...
10477842	  790.2	  562.7	 6209.0	...
10477843	  791.5	  563.1	 6201.0	...
10477844	  791.4	  563.4	 6197.0	...
10477845	  791.0	  563.2	 6205.0	...
10477846	  790.4	  562.3	 6212.0	...
10477847	  789.2	  561.8	 6215.0	...
10477848	  788.3	  562.3	 6215.0	...
10477849	  788.0	  563.4	 6216.0	...
10477850	  788.3	  564.3	 6217.0	...
10477851	  788.5	  564.2	 6219.0	...
10477852	  788.5	  564.1	 6219.0	...
10477853	  789.0	  563.9	 6219.0	...
10477854	  789.6	  563.7	 6218.0	...
10477855	  788.9	  563.7	 6218.0	...
10477856	  788.0	  564.4	 6218.0	...
10477857	  787.1	  565.4	 6223.0	...
10477858	  787.5	  566.2	 6228.0	...
10477859	  788.0	  566.4	 6232.0	...
10477860	  788.5	  566.3	 6232.0	...
10477861	  788.6	  566.2	 6232.0	...
10477862	  788.7	  566.0	 6232.0	...
10477863	  788.7	  565.5	 6232.0	...
10477864	  788.6	  564.6	 6233.0	...
10477865	  788.5	  563.7	 6233.0	...
10477866	  788.5	  563.0	 6233.0	...
10477867	  788.5	  562.0	 6236.0	...
10477868	  788.8	  560.9	 6239.0	...
10477869	  789.1	  560.4	 6241.0	...
10477870	  789.1	  560.9	 6241.0	...
10477871	  788.8	  561.4	 6241.0	...
10477872	  788.4	  561.0	 6241.0	...
10477873	  788.2	  560.6	 6245.0	...
10477874	  788.0	  562.2	 6249.0	...
10477875	  787.9	  564.1	 6252.0	...
10477876	  787.8	  565.4	 6250.0	...
10477877	  787.5	  564.8	 6248.0	...
10477878	  786.8	  564.1	 6244.0	...
10477879	  786.3	  564.0	 6240.0	...
10477880	  786.0	  564.2	 6237.0	...
10477881	  786.1	  564.5	 6238.0	...
10477882	  785.9	  564.9	 6239.0	...
10477883	  785.3	  565.2	 6239.0	...
10477884	  785.0	  565.8	 6236.0	...
10477885	  785.2	  566.5	 6233.0	...
10477886	  785.4	  567.2	 6229.0	...
10477887	  785.4	  566.6	 6226.0	...
10477888	  785.1	  565.9	 6228.0	...
10477889	  785.1	  565.1	 6234.0	...
10477890	  785.1	  564.9	 6239.0	...
10477891	  785.1	  565.1	 6243.0	...
10477892	  785.7	  565.3	 6244.0	...
10477893	  786.4	  565.6	 6246.0	...
10477894	  787.3	  565.7	 6246.0	...
10477895	  787.9	  566.1	 6246.0	...
10477896	  788.5	  566.3	 6245.0	...
10477897	  788.0	  566.3	 6242.0	...
10477898	  787.3	  566.7	 6240.0	...
10477899	  786.7	  567.1	 6239.0	...
10477900	  786.3	  567.4	 6241.0	...
10477901	  785.7	  566.9	 6242.0	...
10477902	  785.1	  565.9	 6241.0	...
10477903	  784.9	  565.1	 6242.0	...
10477904	  784.7	  564.9	 6243.0	...
10477905	  785.3	  565.1	 6241.0	...
10477906	  786.1	  565.4	 6238.0	...
MSG	10477907 0000 _ Number On
10477907	  786.7	  565.5	 6237.0	...
10477908	  786.5	  565.7	 6238.0	...
10477909	  785.8	  565.9	 6238.0	...
10477910	  785.1	  565.9	 6237.0	...
10477911	  784.5	  566.1	 6242.0	...
10477912	  784.2	  566.1	 6248.0	...
10477913	  783.3	  566.5	 6255.0	...
10477914	  782.4	  566.9	 6254.0	...
10477915	  781.9	  567.5	 6252.0	...
10477916	  782.4	  567.5	 6255.0	...
10477917	  783.0	  566.3	 6259.0	...
10477918	  783.9	  564.9	 6253.0	...
10477919	  784.6	  564.2	 6242.0	...
10477920	  784.6	  564.8	 6237.0	...
10477921	  784.2	  565.1	 6241.0	...
10477922	  783.8	  564.9	 6246.0	...
10477923	  784.2	  564.6	 6245.0	...
10477924	  784.4	  565.0	 6248.0	...
10477925	  784.6	  565.5	 6251.0	...
10477926	  784.5	  566.0	 6259.0	...
10477927	  784.5	  566.5	 6264.0	...
10477928	  784.4	  566.8	 6269.0	...
10477929	  784.4	  567.0	 6264.0	...
10477930	  784.4	  567.2	 6258.0	...
10477931	  784.1	  567.1	 6252.0	...
10477932	  783.5	  567.1	 6251.0	...
10477933	  782.9	  566.6	 6256.0	...
10477934	  783.6	  566.1	 6260.0	...
10477935	  784.6	  566.5	 6259.0	...
10477936	  785.0	  567.4	 6254.0	...
10477937	  784.1	  568.4	 6253.0	...
10477938	  783.0	  568.4	 6257.0	...
10477939	  782.9	  567.9	 6260.0	...
10477940	  783.2	  567.6	 6260.0	...
10477941	  783.5	  567.6	 6259.0	...
10477942	  783.9	  568.3	 6259.0	...
10477943	  784.3	  568.6	 6260.0	...
10477944	  783.9	  568.7	 6261.0	...
10477945	  783.1	  568.8	 6262.0	...
10477946	  782.4	  568.8	 6256.0	...
10477947	  782.5	  568.6	 6248.0	...
10477948	  783.0	  568.2	 6242.0	...
10477949	  783.2	  567.7	 6243.0	...
10477950	  783.2	  567.4	 6243.0	...
10477951	  783.3	  567.0	 6245.0	...
10477952	  783.6	  566.5	 6248.0	...
10477953	  782.8	  565.8	 6255.0	...
10477954	  781.6	  565.3	 6262.0	...
10477955	  780.9	  565.5	 6266.0	...
10477956	  782.0	  566.2	 6265.0	...
10477957	  783.2	  566.8	 6260.0	...
10477958	  783.8	  567.1	 6256.0	...
10477959	  783.6	  567.1	 6251.0	...
10477960	  783.4	  567.1	 6249.0	...
10477961	  783.2	  567.0	 6254.0	...
10477962	  783.1	  566.9	 6268.0	...
10477963	  782.9	  566.6	 6283.0	...
10477964	  782.7	  566.4	 6282.0	...
10477965	  782.3	  566.1	 6275.0	...
10477966	  781.7	  566.0	 6269.0	...
10477967	  781.2	  566.1	 6272.0	...
10477968	  781.3	  566.6	 6275.0	...
10477969	  781.6	  567.6	 6277.0	...
10477970	  782.1	  568.7	 6281.0	...
10477971	  782.5	  569.2	 6285.0	...
10477972	  782.1	  569.0	 6291.0	...
10477973	  781.6	  568.9	 6292.0	...
10477974	  780.8	  568.9	 6293.0	...
10477975	  780.5	  567.9	 6292.0	...
10477976	  780.3	  566.6	 6290.0	...
10477977	  781.1	  565.8	 6287.0	...
10477978	  782.0	  566.0	 6284.0	...
10477979	  782.7	  566.2	 6277.0	...
10477980	  782.5	  566.0	 6271.0	...
10477981	  782.4	  566.4	 6272.0	...
10477982	  782.5	  567.3	 6275.0	...
10477983	  782.6	  568.6	 6279.0	...
10477984	  782.0	  569.9	 6277.0	...
10477985	  781.3	  569.2	 6278.0	...
10477986	  781.3	  567.9	 6279.0	...
10477987	  781.9	  566.5	 6280.0	...
10477988	  782.7	  566.6	 6278.0	...
10477989	  782.7	  567.0	 6281.0	...
10477990	  782.7	  567.3	 6284.0	...
10477991	  782.6	  567.5	 6286.0	...
10477992	  782.0	  567.6	 6285.0	...
10477993	  781.4	  567.3	 6284.0	...
10477994	  781.0	  566.7	 6284.0	...
10477995	  782.6	  565.8	 6277.0	...
10477996	  784.2	  565.1	 6269.0	...
10477997	  783.7	  565.0	 6266.0	...
10477998	  781.7	  565.2	 6267.0	...
10477999	  780.0	  565.6	 6269.0	...
10478000	  780.6	  565.4	 6270.0	...
10478001	  781.3	  565.1	 6274.0	...
10478002	  781.7	  565.3	 6279.0	...
10478003	  782.1	  565.9	 6281.0	...
10478004	  782.3	  566.3	 6280.0	...
10478005	  781.7	  566.2	 6280.0	...
10478006	  780.9	  566.1	 6281.0	...
10478007	  780.1	  566.4	 6289.0	...
10478008	  780.1	  566.5	 6297.0	...
10478009	  779.5	  566.7	 6306.0	...
10478010	  779.0	  566.7	 6309.0	...
10478011	  779.6	  566.6	 6306.0	...
10478012	  780.9	  566.4	 6300.0	...
10478013	  782.4	  565.8	 6291.0	...
10478014	  782.6	  565.6	 6287.0	...
10478015	  782.8	  565.6	 6283.0	...
10478016	  782.7	  565.9	 6283.0	...
10478017	  782.6	  566.1	 6288.0	...
10478018	  782.6	  566.1	 6293.0	...
10478019	  782.7	  566.2	 6298.0	...
10478020	  782.8	  566.5	 6294.0	...
10478021	  782.6	  566.8	 6290.0	...
10478022	  782.4	  567.2	 6287.0	...
10478023	  782.2	  567.4	 6287.0	...
10478024	  782.5	  567.5	 6288.0	...
10478025	  782.9	  567.5	 6289.0	...
10478026	  783.1	  567.3	 6291.0	...
10478027	  783.3	  566.9	 6295.0	...
10478028	  783.7	  566.9	 6300.0	...
10478029	  784.7	  567.4	 6291.0	...
10478030	  785.5	  567.9	 6279.0	...
10478031	  785.8	  568.1	 6267.0	...
10478032	  785.2	  568.2	 6274.0	...
10478033	  784.5	  568.4	 6282.0	...
10478034	  784.2	  568.0	 6290.0	...
10478035	  784.6	  567.4	 6290.0	...
10478036	  785.0	  567.3	 6291.0	...
10478037	  783.5	  568.5	 6300.0	...
10478038	  781.5	  569.3	 6310.0	...
10478039	  780.6	  569.5	 6318.0	...
10478040	  781.7	  569.0	 6319.0	...
10478041	  783.1	  569.5	 6319.0	...
10478042	  783.4	  570.1	 6315.0	...
10478043	  783.8	  570.5	 6312.0	...
10478044	  783.5	  570.3	 6309.0	...
10478045	  783.2	  570.1	 6303.0	...
10478046	  783.0	  570.0	 6295.0	...
10478047	  783.1	  569.9	 6287.0	...
10478048	  783.1	  569.1	 6287.0	...
10478049	  782.7	  568.4	 6289.0	...
10478050	  782.4	  567.9	 6289.0	...
10478051	  782.6	  567.9	 6287.0	...
10478052	  783.1	  567.8	 6284.0	...
10478053	  783.6	  567.8	 6284.0	...
10478054	  784.5	  567.3	 6282.0	...
10478055	  785.4	  566.6	 6282.0	...
10478056	  786.2	  565.8	 6284.0	...
10478057	  786.2	  565.9	 6287.0	...
10478058	  785.7	  566.7	 6284.0	...
10478059	  785.3	  567.3	 6278.0	...
10478060	  784.6	  567.6	 6276.0	...
10478061	  784.5	  568.6	 6279.0	...
10478062	  783.8	  569.8	 6280.0	...
10478063	  783.3	  570.8	 6275.0	...
10478064	  783.0	  570.3	 6271.0	...
10478065	  783.2	  569.7	 6269.0	...
10478066	  783.5	  569.9	 6269.0	...
10478067	  783.6	  570.2	 6267.0	...
10478068	  783.6	  570.6	 6265.0	...
10478069	  783.8	  570.4	 6263.0	...
10478070	  783.9	  570.4	 6270.0	...
10478071	  784.5	  570.4	 6278.0	...
10478072	  785.0	  570.4	 6285.0	...
10478073	  784.9	  570.5	 6286.0	...
10478074	  784.2	  569.5	 6288.0	...
10478075	  783.4	  568.4	 6292.0	...
10478076	  783.4	  567.3	 6296.0	...
10478077	  783.7	  568.2	 6282.0	...
10478078	  783.8	  569.1	 6267.0	...
10478079	  783.8	  570.0	 6255.0	...
10478080	  783.6	  570.0	 6265.0	...
10478081	  783.4	  569.6	 6276.0	...
10478082	  783.1	  569.3	 6284.0	...
10478083	  782.9	  569.0	 6286.0	...
10478084	  782.8	  569.2	 6282.0	...
10478085	  782.8	  569.5	 6277.0	...
10478086	  783.0	  569.7	 6269.0	...
10478087	  783.0	  570.0	 6266.0	...
10478088	  782.9	  570.2	 6262.0	...
10478089	  782.8	  570.5	 6261.0	...
10478090	  782.8	  570.6	 6266.0	...
10478091	  782.8	  570.7	 6271.0	...
10478092	  782.9	  570.7	 6264.0	...
10478093	  782.9	  570.1	 6252.0	...
10478094	  783.8	  569.3	 6241.0	...
10478095	  784.6	  568.6	 6243.0	...
10478096	  785.7	  568.6	 6254.0	...
10478097	  785.9	  568.7	 6266.0	...
10478098	  786.4	  568.7	 6276.0	...
10478099	  786.7	  568.9	 6270.0	...
10478100	  786.6	  569.4	 6260.0	...
10478101	  786.1	  569.8	 6252.0	...
10478102	  786.0	  569.9	 6255.0	...
10478103	  787.2	  569.3	 6247.0	...
10478104	  788.4	  568.8	 6238.0	...
10478105	  789.1	  568.4	 6231.0	...
10478106	  789.2	  568.5	 6232.0	...
10478107	  789.3	  568.4	 6234.0	...
10478108	  789.7	  568.4	 6234.0	...
10478109	  789.9	  568.4	 6233.0	...
10478110	  789.5	  568.7	 6231.0	...
10478111	  788.8	  569.0	 6231.0	...
10478112	  788.1	  569.0	 6232.0	...
10478113	  788.2	  568.7	 6234.0	...
10478114	  788.3	  568.8	 6234.0	...
10478115	  788.3	  569.2	 6234.0	...
10478116	  788.2	  569.8	 6233.0	...
10478117	  788.2	  569.9	 6232.0	...
10478118	  788.3	  570.0	 6231.0	...
10478119	  788.2	  570.0	 6228.0	...
10478120	  788.0	  569.8	 6225.0	...
10478121	  788.4	  569.4	 6222.0	...
10478122	  789.3	  569.0	 6219.0	...
10478123	  790.2	  568.9	 6217.0	...
10478124	  789.8	  569.1	 6216.0	...
10478125	  789.2	  569.6	 6213.0	...
10478126	  788.6	  569.9	 6210.0	...
10478127	  788.8	  570.7	 6206.0	...
10478128	  788.9	  571.1	 6205.0	...
10478129	  789.1	  571.5	 6211.0	...
10478130	  789.4	  572.0	 6216.0	...
10478131	  789.7	  572.5	 6221.0	...
10478132	  790.0	  573.0	 6221.0	...
10478133	  790.1	  573.4	 6221.0	...
10478134	  790.8	  573.7	 6215.0	...
10478135	  791.1	  572.8	 6205.0	...
10478136	  791.4	  571.5	 6194.0	...
10478137	  791.0	  570.3	 6189.0	...
10478138	  791.1	  570.5	 6188.0	...
10478139	  791.0	  570.7	 6191.0	...
10478140	  790.8	  570.2	 6196.0	...
10478141	  790.2	  569.6	 6200.0	...
10478142	  789.8	  570.2	 6197.0	...
10478143	  789.6	  571.5	 6193.0	...
10478144	  789.9	  572.8	 6200.0	...
10478145	  790.0	  573.0	 6211.0	...
10478146	  790.1	  573.3	 6214.0	...
10478147	  790.1	  573.7	 6206.0	...
10478148	  790.0	  572.7	 6198.0	...
10478149	  789.3	  571.5	 6198.0	...
10478150	  788.1	  570.0	 6198.0	...
10478151	  787.1	  569.8	 6195.0	...
10478152	  786.6	  569.7	 6192.0	...
10478153	  786.8	  570.0	 6190.0	...
10478154	  787.7	  570.2	 6192.0	...
10478155	  789.6	  569.4	 6182.0	...
10478156	  790.9	  568.6	 6172.0	...
10478157	  791.1	  568.1	 6162.0	...
10478158	  790.1	  568.5	 6164.0	...
10478159	  791.1	  568.6	 6165.0	...
10478160	  792.6	  568.5	 6165.0	...
10478161	  794.8	  568.3	 6165.0	...
10478162	  795.5	  568.3	 6170.0	...
10478163	  796.7	  568.1	 6176.0	...
10478164	  797.2	  568.2	 6178.0	...
10478165	  797.3	  568.3	 6172.0	...
10478166	  796.6	  568.5	 6167.0	...
10478167	  796.0	  568.7	 6163.0	...
10478168	  795.7	  568.8	 6159.0	...
10478169	  795.6	  568.8	 6153.0	...
10478170	  795.5	  568.6	 6151.0	...
10478171	  795.4	  568.5	 6150.0	...
10478172	  795.4	  568.6	 6152.0	...
10478173	  795.3	  569.0	 6152.0	...
10478174	  795.0	  569.3	 6152.0	...
10478175	  794.6	  569.3	 6153.0	...
10478176	  794.0	  568.7	 6155.0	...
10478177	  793.6	  568.3	 6157.0	...
10478178	  793.2	  568.5	 6160.0	...
10478179	  793.1	  569.0	 6160.0	...
10478180	  793.2	  569.6	 6160.0	...
10478181	  794.2	  568.7	 6155.0	...
10478182	  795.2	  567.8	 6150.0	...
10478183	  796.2	  567.7	 6151.0	...
10478184	  795.9	  568.6	 6158.0	...
10478185	  793.6	  569.8	 6165.0	...
10478186	  790.3	  570.3	 6165.0	...
10478187	  787.1	  571.0	 6166.0	...
10478188	  785.5	  571.5	 6167.0	...
10478189	  783.3	  570.8	 6168.0	...
10478190	  781.2	  569.8	 6169.0	...
10478191	  778.5	  568.9	 6177.0	...
10478192	  777.2	  567.9	 6185.0	...
10478193	  775.8	  566.9	 6192.0	...
10478194	  775.4	  567.1	 6192.0	...
10478195	  774.3	  568.7	 6192.0	...
10478196	  773.2	  569.0	 6192.0	...
10478197	  772.4	  567.9	 6194.0	...
10478198	  772.8	  568.3	 6197.0	...
10478199	  773.2	  570.0	 6199.0	...
10478200	  773.4	  570.0	 6200.0	...
10478201	  774.1	  568.3	 6200.0	...
10478202	  774.8	  566.5	 6192.0	...
10478203	  775.9	  566.3	 6183.0	...
10478204	  776.5	  567.1	 6174.0	...
10478205	  777.0	  567.9	 6174.0	...
10478206	  777.5	  568.9	 6174.0	...
10478207	  777.8	  568.9	 6174.0	...
10478208	  778.1	  568.9	 6175.0	...
10478209	  777.5	  568.9	 6181.0	...
MSG	10478210 0000 _ Number Off
10478210	  776.6	  569.0	 6187.0	...
10478211	  775.9	  569.4	 6192.0	...
10478212	  776.2	  569.7	 6190.0	...
10478213	  776.9	  570.4	 6182.0	...
10478214	  777.6	  570.9	 6175.0	...
10478215	  778.1	  570.4	 6167.0	...
10478216	  778.1	  569.0	 6165.0	...
10478217	  777.8	  567.7	 6165.0	...
10478218	  777.8	  569.0	 6164.0	...
10478219	  778.2	  570.6	 6165.0	...
10478220	  778.5	  571.1	 6166.0	...
10478221	  778.7	  570.1	 6172.0	...
10478222	  778.3	  568.8	 6175.0	...
10478223	  778.0	  568.6	 6175.0	...
10478224	  777.6	  568.1	 6171.0	...
10478225	  777.4	  567.9	 6171.0	...
10478226	  778.1	  568.0	 6173.0	...
10478227	  779.1	  568.7	 6175.0	...
10478228	  780.2	  569.4	 6171.0	...
10478229	  780.4	  569.9	 6165.0	...
10478230	  780.5	  569.9	 6161.0	...
10478231	  780.8	  569.0	 6164.0	...
10478232	  781.6	  568.0	 6167.0	...
10478233	  782.5	  567.5	 6168.0	...
10478234	  781.9	  568.1	 6170.0	...
10478235	  780.7	  568.9	 6172.0	...
10478236	  779.5	  569.3	 6174.0	...
10478237	  779.6	  568.6	 6175.0	...
10478238	  780.5	  567.6	 6176.0	...
10478239	  781.4	  566.5	 6177.0	...
10478240	  782.2	  566.2	 6177.0	...
10478241	  781.5	  566.2	 6180.0	...
10478242	  780.9	  566.4	 6182.0	...
10478243	  780.8	  567.0	 6182.0	...
10478244	  781.5	  567.7	 6182.0	...
10478245	  782.4	  568.2	 6183.0	...
10478246	  782.9	  568.0	 6185.0	...
10478247	  782.7	  567.5	 6185.0	...
10478248	  782.3	  567.8	 6185.0	...
10478249	  782.2	  568.5	 6187.0	...
10478250	  782.7	  569.2	 6189.0	...
10478251	  783.1	  569.3	 6191.0	...
10478252	  783.2	  568.8	 6186.0	...
10478253	  782.7	  568.5	 6181.0	...
10478254	  782.2	  568.3	 6173.0	...
10478255	  782.2	  567.7	 6170.0	...
10478256	  782.4	  566.9	 6171.0	...
10478257	  782.6	  566.4	 6176.0	...
10478258	  782.5	  566.7	 6182.0	...
10478259	  782.9	  566.4	 6183.0	...
10478260	  784.0	  565.7	 6185.0	...
10478261	  784.9	  565.5	 6185.0	...
10478262	  785.4	  565.9	 6185.0	...
10478263	  784.6	  566.6	 6185.0	...
10478264	  783.8	  567.1	 6184.0	...
10478265	  784.1	  567.4	 6182.0	...
10478266	  784.9	  567.7	 6188.0	...
10478267	  785.8	  567.9	 6195.0	...
10478268	  786.1	  567.1	 6201.0	...
10478269	  786.5	  566.1	 6203.0	...
10478270	  786.8	  565.1	 6205.0	...
10478271	  786.9	  565.2	 6207.0	...
10478272	  786.1	  566.0	 6207.0	...
10478273	  784.4	  566.8	 6206.0	...
10478274	  782.7	  567.8	 6203.0	...
10478275	  783.2	  568.0	 6199.0	...
10478276	  784.5	  567.7	 6195.0	...
10478277	  786.1	  567.3	 6196.0	...
10478278	  786.2	  567.1	 6199.0	...
10478279	  785.4	  567.1	 6200.0	...
10478280	  784.3	  567.1	 6199.0	...
10478281	  783.4	  567.0	 6199.0	...
10478282	  783.5	  567.1	 6199.0	...
10478283	  783.7	  567.3	 6199.0	...
10478284	  783.7	  566.4	 6200.0	...
10478285	  783.7	  565.4	 6199.0	...
10478286	  784.0	  565.0	 6199.0	...
10478287	  784.5	  565.7	 6198.0	...
10478288	  784.2	  566.0	 6201.0	...
10478289	  783.4	  565.5	 6206.0	...
10478290	  782.5	  565.0	 6212.0	...
10478291	  782.2	  564.6	 6218.0	...
10478292	  782.2	  564.4	 6221.0	...
10478293	  782.5	  563.8	 6222.0	...
10478294	  783.2	  563.4	 6220.0	...
10478295	  784.0	  564.2	 6212.0	...
10478296	  783.6	  565.5	 6207.0	...
10478297	  783.1	  566.2	 6207.0	...
10478298	  782.6	  565.7	 6212.0	...
10478299	  782.9	  564.7	 6214.0	...
10478300	  783.1	  564.3	 6211.0	...
10478301	  783.1	  564.2	 6208.0	...
10478302	  783.7	  564.4	 6208.0	...
10478303	  784.3	  564.6	 6212.0	...
10478304	  784.7	  564.6	 6217.0	...
10478305	  784.7	  564.7	 6221.0	...
10478306	  784.6	  564.6	 6222.0	...
10478307	  783.5	  564.8	 6230.0	...
10478308	  782.6	  566.0	 6239.0	...
10478309	  783.1	  567.0	 6245.0	...
10478310	  784.5	  567.3	 6241.0	...
10478311	  785.8	  565.8	 6239.0	...
10478312	  785.6	  564.3	 6239.0	...
10478313	  784.5	  563.5	 6235.0	...
10478314	  783.6	  564.2	 6228.0	...
10478315	  783.8	  565.0	 6226.0	...
10478316	  784.8	  564.8	 6229.0	...
10478317	  785.7	  564.0	 6232.0	...
10478318	  786.1	  563.6	 6231.0	...
10478319	  786.4	  564.4	 6230.0	...
10478320	  786.7	  565.1	 6232.0	...
10478321	  786.5	  565.0	 6237.0	...
10478322	  785.7	  564.6	 6246.0	...
10478323	  784.9	  564.1	 6251.0	...
10478324	  784.1	  564.1	 6255.0	...
10478325	  784.1	  563.8	 6245.0	...
10478326	  785.0	  563.5	 6235.0	...
10478327	  786.0	  563.3	 6230.0	...
10478328	  787.1	  563.3	 6235.0	...
10478329	  787.1	  563.5	 6240.0	...
10478330	  786.8	  563.9	 6239.0	...
10478331	  786.1	  564.4	 6240.0	...
10478332	  785.4	  564.4	 6241.0	...
10478333	  785.6	  563.9	 6237.0	...
10478334	  786.7	  563.3	 6231.0	...
10478335	  787.9	  563.2	 6229.0	...
10478336	  788.2	  563.2	 6230.0	...
10478337	  787.6	  563.6	 6231.0	...
10478338	  787.5	  564.0	 6230.0	...
10478339	  787.7	  564.8	 6234.0	...
10478340	  786.7	  565.4	 6247.0	...
10478341	  785.2	  565.9	 6258.0	...
10478342	  784.1	  566.0	 6265.0	...
10478343	  784.7	  566.1	 6262.0	...
10478344	  784.9	  566.3	 6259.0	...
10478345	  784.6	  566.4	 6256.0	...
10478346	  785.3	  566.1	 6256.0	...
10478347	  786.4	  565.9	 6260.0	...
10478348	  787.3	  565.9	 6265.0	...
10478349	  787.1	  565.6	 6270.0	...
10478350	  786.2	  565.1	 6268.0	...
10478351	  785.5	  564.5	 6265.0	...
10478352	  785.4	  564.3	 6260.0	...
10478353	  785.8	  564.1	 6257.0	...
10478354	  785.9	  564.7	 6259.0	...
10478355	  785.6	  565.5	 6264.0	...
10478356	  784.5	  566.2	 6268.0	...
10478357	  783.7	  566.1	 6268.0	...
10478358	  784.6	  565.8	 6261.0	...
10478359	  786.4	  565.6	 6255.0	...
10478360	  786.7	  566.0	 6258.0	...
10478361	  785.3	  566.4	 6269.0	...
10478362	  784.0	  567.2	 6280.0	...
10478363	  784.3	  567.6	 6280.0	...
10478364	  784.9	  567.5	 6280.0	...
10478365	  785.2	  566.4	 6279.0	...
10478366	  784.9	  565.3	 6279.0	...
10478367	  784.4	  564.9	 6279.0	...
10478368	  784.7	  564.9	 6274.0	...
10478369	  785.5	  563.8	 6269.0	...
10478370	  786.1	  562.8	 6272.0	...
10478371	  785.8	  562.7	 6280.0	...
10478372	  785.8	  563.9	 6288.0	...
10478373	  785.8	  565.1	 6286.0	...
10478374	  785.5	  565.6	 6284.0	...
10478375	  785.1	  566.2	 6281.0	...
10478376	  785.1	  566.7	 6281.0	...
10478377	  785.4	  567.3	 6286.0	...
10478378	  785.6	  567.3	 6290.0	...
10478379	  785.5	  566.3	 6295.0	...
10478380	  785.0	  565.3	 6294.0	...
10478381	  784.2	  564.4	 6293.0	...
10478382	  783.3	  564.4	 6301.0	...
10478383	  782.8	  564.4	 6310.0	...
10478384	  782.7	  564.5	 6319.0	...
10478385	  782.8	  564.7	 6316.0	...
10478386	  782.9	  564.8	 6312.0	...
10478387	  782.6	  564.8	 6309.0	...
10478388	  782.2	  564.4	 6312.0	...
10478389	  782.0	  564.0	 6315.0	...
10478390	  782.2	  564.2	 6316.0	...
10478391	  782.5	  564.8	 6312.0	...
10478392	  782.4	  566.0	 6308.0	...
10478393	  782.2	  566.7	 6306.0	...
10478394	  782.1	  567.3	 6304.0	...
10478395	  782.1	  567.1	 6303.0	...
10478396	  781.9	  566.7	 6302.0	...
10478397	  782.0	  566.7	 6302.0	...
10478398	  782.4	  566.8	 6302.0	...
10478399	  782.6	  566.6	 6301.0	...
10478400	  782.3	  566.0	 6303.0	...
10478401	  781.5	  566.3	 6312.0	...
10478402	  780.7	  567.4	 6322.0	...
10478403	  780.3	  568.2	 6330.0	...
10478404	  780.1	  568.0	 6331.0	...
10478405	  779.5	  567.6	 6334.0	...
10478406	  779.0	  566.7	 6337.0	...
10478407	  779.5	  565.8	 6340.0	...
10478408	  780.5	  565.1	 6341.0	...
10478409	  781.7	  565.2	 6337.0	...
10478410	  781.8	  565.5	 6326.0	...
MSG	10478411 0000 _ Number On
10478411	  781.7	  565.8	 6315.0	...
10478412	  780.7	  565.8	 6313.0	...
10478413	  779.8	  565.9	 6321.0	...
10478414	  778.9	  566.5	 6333.0	...
10478415	  778.5	  567.1	 6340.0	...
10478416	  778.4	  567.2	 6341.0	...
10478417	  778.5	  566.6	 6338.0	...
10478418	  778.6	  565.4	 6327.0	...
10478419	  780.1	  564.5	 6316.0	...
10478420	  781.8	  563.5	 6314.0	...
10478421	  781.9	  563.4	 6320.0	...
10478422	  780.4	  564.0	 6326.0	...
10478423	  778.9	  565.3	 6326.0	...
10478424	  779.0	  566.4	 6326.0	...
10478425	  779.0	  567.2	 6326.0	...
10478426	  779.0	  567.8	 6327.0	...
10478427	  779.0	  568.2	 6327.0	...
10478428	  779.1	  568.5	 6330.0	...
10478429	  779.2	  568.5	 6332.0	...
10478430	  778.8	  568.6	 6334.0	...
10478431	  778.3	  568.0	 6332.0	...
10478432	  777.6	  567.5	 6330.0	...
10478433	  777.1	  566.9	 6329.0	...
10478434	  776.7	  567.0	 6332.0	...
10478435	  776.6	  567.5	 6335.0	...
10478436	  776.8	  568.3	 6338.0	...
10478437	  776.9	  569.1	 6339.0	...
10478438	  776.9	  568.9	 6341.0	...
10478439	  777.1	  568.4	 6341.0	...
10478440	  777.2	  567.5	 6340.0	...
10478441	  777.4	  567.1	 6339.0	...
10478442	  777.2	  567.0	 6339.0	...
10478443	  777.1	  567.3	 6339.0	...
10478444	  777.1	  567.2	 6334.0	...
10478445	  777.3	  566.9	 6327.0	...
10478446	  777.7	  566.9	 6320.0	...
10478447	  778.2	  567.5	 6318.0	...
10478448	  778.9	  568.0	 6316.0	...
10478449	  780.0	  568.1	 6314.0	...
10478450	  781.0	  568.1	 6313.0	...
10478451	  781.1	  568.2	 6313.0	...
10478452	  779.8	  568.6	 6317.0	...
10478453	  778.4	  568.9	 6321.0	...
10478454	  779.1	  569.1	 6316.0	...
10478455	  780.5	  569.2	 6306.0	...
10478456	  781.5	  569.1	 6295.0	...
10478457	  781.0	  569.1	 6294.0	...
10478458	  780.0	  568.8	 6301.0	...
10478459	  779.2	  568.6	 6310.0	...
10478460	  779.3	  568.8	 6320.0	...
10478461	  779.9	  569.5	 6320.0	...
10478462	  779.4	  570.3	 6321.0	...
10478463	  778.2	  570.6	 6322.0	...
10478464	  777.5	  570.6	 6317.0	...
10478465	  778.1	  570.3	 6312.0	...
10478466	  778.8	  570.1	 6308.0	...
10478467	  779.0	  570.1	 6307.0	...
10478468	  778.6	  570.6	 6307.0	...
10478469	  778.3	  570.9	 6310.0	...
10478470	  778.4	  570.0	 6314.0	...
10478471	  778.9	  568.8	 6316.0	...
10478472	  779.7	  567.4	 6314.0	...
10478473	  779.9	  567.2	 6310.0	...
10478474	  780.2	  566.9	 6306.0	...
10478475	  780.2	  567.8	 6303.0	...
10478476	  780.0	  568.9	 6302.0	...
10478477	  779.8	  569.6	 6302.0	...
10478478	  779.5	  569.2	 6302.0	...
10478479	  780.1	  568.7	 6302.0	...
10478480	  781.3	  568.7	 6302.0	...
10478481	  782.5	  568.9	 6304.0	...
10478482	  781.7	  569.4	 6307.0	...
10478483	  780.2	  569.1	 6307.0	...
10478484	  778.7	  568.5	 6306.0	...
10478485	  778.4	  568.2	 6305.0	...
10478486	  778.3	  568.7	 6311.0	...
10478487	  778.1	  569.3	 6317.0	...
10478488	  777.3	  569.5	 6323.0	...
10478489	  776.6	  570.5	 6324.0	...
10478490	  775.8	  571.5	 6326.0	...
10478491	  775.6	  571.4	 6330.0	...
10478492	  775.4	  570.4	 6333.0	...
10478493	  776.1	  570.6	 6330.0	...
10478494	  776.9	  571.8	 6328.0	...
10478495	  777.7	  573.0	 6326.0	...
10478496	  777.5	  573.1	 6321.0	...
10478497	  777.0	  572.5	 6314.0	...
10478498	  776.5	  571.8	 6307.0	...
10478499	  776.0	  571.7	 6307.0	...
10478500	  775.8	  572.4	 6308.0	...
10478501	  774.8	  573.1	 6312.0	...
10478502	  774.0	  573.2	 6317.0	...
10478503	  774.8	  573.1	 6315.0	...
10478504	  776.5	  573.0	 6309.0	...
10478505	  778.2	  573.0	 6304.0	...
10478506	  778.6	  573.2	 6305.0	...
10478507	  779.0	  573.3	 6305.0	...
10478508	  779.4	  573.2	 6304.0	...
10478509	  779.9	  573.0	 6303.0	...
10478510	  780.3	  572.7	 6297.0	...
10478511	  780.7	  572.6	 6295.0	...
10478512	  780.5	  572.8	 6293.0	...
10478513	  780.3	  573.1	 6295.0	...
10478514	  780.0	  572.9	 6295.0	...
10478515	  779.6	  572.8	 6297.0	...
10478516	  778.2	  572.9	 6299.0	...
10478517	  776.2	  573.0	 6300.0	...
10478518	  774.4	  573.0	 6298.0	...
10478519	  774.7	  573.0	 6296.0	...
10478520	  776.4	  573.1	 6295.0	...
10478521	  778.0	  573.3	 6292.0	...
10478522	  778.5	  573.5	 6289.0	...
10478523	  778.9	  573.0	 6287.0	...
10478524	  779.0	  572.2	 6287.0	...
10478525	  779.2	  571.6	 6286.0	...
10478526	  778.8	  572.0	 6286.0	...
10478527	  778.5	  572.5	 6284.0	...
10478528	  778.2	  572.8	 6282.0	...
10478529	  778.1	  573.0	 6278.0	...
10478530	  778.0	  572.7	 6271.0	...
10478531	  778.0	  572.4	 6264.0	...
10478532	  778.4	  573.5	 6262.0	...
10478533	  778.7	  575.0	 6266.0	...
10478534	  778.6	  574.4	 6272.0	...
10478535	  777.8	  572.3	 6285.0	...
10478536	  777.3	  570.3	 6295.0	...
10478537	  777.1	  570.2	 6298.0	...
10478538	  777.0	  571.0	 6292.0	...
10478539	  776.9	  571.9	 6286.0	...
10478540	  777.4	  572.6	 6283.0	...
10478541	  777.9	  572.6	 6282.0	...
10478542	  778.5	  572.3	 6284.0	...
10478543	  778.6	  572.2	 6287.0	...
10478544	  778.6	  571.9	 6292.0	...
10478545	  778.5	  571.9	 6294.0	...
10478546	  778.6	  572.0	 6293.0	...
10478547	  778.8	  572.3	 6288.0	...
10478548	  778.4	  572.9	 6283.0	...
10478549	  777.7	  573.8	 6283.0	...
10478550	  777.3	  574.5	 6283.0	...
10478551	  777.6	  575.1	 6285.0	...
10478552	  777.9	  575.1	 6285.0	...
10478553	  778.4	  575.2	 6288.0	...
10478554	  778.8	  575.2	 6291.0	...
10478555	  778.9	  574.4	 6294.0	...
10478556	  778.7	  573.7	 6293.0	...
10478557	  778.5	  573.0	 6292.0	...
10478558	  778.3	  573.1	 6290.0	...
10478559	  777.9	  573.3	 6291.0	...
10478560	  777.4	  573.1	 6291.0	...
10478561	  777.2	  572.9	 6291.0	...
10478562	  778.4	  572.4	 6290.0	...
10478563	  779.6	  572.4	 6291.0	...
10478564	  779.6	  572.6	 6292.0	...
10478565	  779.0	  572.7	 6293.0	...
10478566	  778.4	  572.7	 6294.0	...
10478567	  778.5	  572.6	 6295.0	...
10478568	  778.0	  572.7	 6295.0	...
10478569	  777.2	  572.7	 6294.0	...
10478570	  777.0	  572.5	 6294.0	...
10478571	  776.8	  572.4	 6296.0	...
10478572	  776.7	  573.1	 6297.0	...
10478573	  776.6	  574.0	 6293.0	...
10478574	  778.7	  574.6	 6287.0	...
10478575	  780.8	  574.4	 6282.0	...
10478576	  782.5	  574.3	 6279.0	...
10478577	  781.6	  574.7	 6277.0	...
10478578	  780.5	  574.8	 6276.0	...
10478579	  779.5	  574.7	 6277.0	...
10478580	  778.9	  574.6	 6276.0	...
10478581	  779.8	  573.6	 6274.0	...
10478582	  780.9	  572.5	 6273.0	...
10478583	  780.1	  571.7	 6278.0	...
10478584	  778.1	  571.9	 6283.0	...
10478585	  776.1	  572.1	 6287.0	...
10478586	  776.2	  573.5	 6284.0	...
10478587	  778.8	  574.5	 6280.0	...
10478588	  781.6	  575.9	 6278.0	...
10478589	  782.8	  576.1	 6282.0	...
10478590	  781.3	  575.5	 6287.0	...
10478591	  779.3	  574.5	 6287.0	...
10478592	  778.7	  573.4	 6283.0	...
10478593	  778.1	  573.4	 6279.0	...
10478594	  778.1	  573.3	 6277.0	...
10478595	  779.3	  573.1	 6278.0	...
10478596	  780.6	  572.6	 6278.0	...
10478597	  781.2	  572.2	 6279.0	...
10478598	  780.2	  572.1	 6279.0	...
10478599	  779.1	  571.8	 6279.0	...
10478600	  778.5	  571.5	 6280.0	...
10478601	  778.5	  571.5	 6282.0	...
10478602	  778.6	  571.9	 6287.0	...
10478603	  778.8	  572.2	 6290.0	...
10478604	  779.2	  572.0	 6294.0	...
10478605	  780.3	  571.7	 6293.0	...
10478606	  781.3	  571.6	 6290.0	...
10478607	  781.7	  572.1	 6288.0	...
10478608	  780.8	  573.7	 6286.0	...
10478609	  779.9	  575.0	 6285.0	...
10478610	  779.4	  575.8	 6283.0	...
10478611	  779.9	  575.3	 6282.0	...
10478612	  781.0	  574.8	 6281.0	...
10478613	  782.1	  574.3	 6280.0	...
10478614	  782.7	  574.3	 6276.0	...
10478615	  782.7	  573.8	 6272.0	...
10478616	  780.9	  573.5	 6274.0	...
10478617	  779.1	  573.2	 6279.0	...
10478618	  777.4	  572.7	 6283.0	...
10478619	  777.1	  571.9	 6284.0	...
10478620	  776.7	  571.2	 6285.0	...
10478621	  777.9	  571.1	 6281.0	...
10478622	  779.6	  571.1	 6276.0	...
10478623	  781.6	  571.4	 6273.0	...
10478624	  782.0	  571.9	 6276.0	...
10478625	  782.0	  572.1	 6279.0	...
10478626	  781.7	  572.2	 6279.0	...
10478627	  781.3	  572.2	 6282.0	...
10478628	  781.1	  572.1	 6284.0	...
10478629	  780.9	  572.6	 6287.0	...
10478630	  779.9	  573.2	 6288.0	...
10478631	  779.1	  574.2	 6291.0	...
10478632	  777.5	  574.7	 6299.0	...
10478633	  776.4	  573.8	 6305.0	...
10478634	  775.4	  572.6	 6309.0	...
10478635	  775.5	  571.8	 6309.0	...
10478636	  776.2	  572.1	 6307.0	...
10478637	  776.9	  572.5	 6306.0	...
10478638	  777.5	  572.6	 6305.0	...
10478639	  779.2	  572.7	 6298.0	...
10478640	  780.9	  573.7	 6290.0	...
10478641	  782.0	  574.5	 6282.0	...
10478642	  781.5	  573.8	 6282.0	...
10478643	  780.8	  572.3	 6283.0	...
10478644	  780.5	  570.5	 6285.0	...
10478645	  780.4	  570.8	 6287.0	...
10478646	  780.3	  571.5	 6287.0	...
10478647	  780.3	  572.5	 6287.0	...
10478648	  780.0	  573.1	 6289.0	...
10478649	  779.8	  573.5	 6291.0	...
10478650	  779.2	  573.8	 6293.0	...
10478651	  778.8	  572.7	 6293.0	...
10478652	  779.0	  571.4	 6295.0	...
10478653	  779.6	  570.7	 6296.0	...
10478654	  780.2	  571.6	 6298.0	...
10478655	  780.0	  572.5	 6295.0	...
10478656	  780.2	  572.8	 6293.0	...
10478657	  780.5	  572.9	 6297.0	...
10478658	  779.4	  573.4	 6304.0	...
10478659	  777.9	  573.8	 6312.0	...
10478660	  776.6	  574.2	 6308.0	...
10478661	  777.0	  574.0	 6304.0	...
10478662	  777.4	  573.3	 6300.0	...
10478663	  777.5	  572.6	 6300.0	...
10478664	  777.5	  572.2	 6301.0	...
10478665	  777.5	  572.3	 6302.0	...
10478666	  777.0	  572.4	 6302.0	...
10478667	  775.9	  572.2	 6314.0	...
10478668	  774.8	  571.8	 6325.0	...
10478669	  777.0	  571.1	 6332.0	...
10478670	  779.8	  570.6	 6325.0	...
10478671	  782.7	  570.3	 6312.0	...
10478672	  782.8	  570.4	 6302.0	...
10478673	  781.5	  570.5	 6310.0	...
10478674	  780.1	  570.6	 6325.0	...
10478675	  778.6	  570.6	 6340.0	...
10478676	  777.7	  570.7	 6339.0	...
10478677	  776.8	  571.5	 6339.0	...
10478678	  775.5	  572.4	 6342.0	...
10478679	  775.3	  573.0	 6346.0	...
10478680	  777.3	  572.3	 6337.0	...
10478681	  779.8	  571.6	 6325.0	...
10478682	  781.7	  571.0	 6314.0	...
10478683	  781.1	  571.0	 6315.0	...
10478684	  780.5	  571.3	 6315.0	...
10478685	  780.3	  571.6	 6315.0	...
10478686	  780.1	  571.6	 6316.0	...
10478687	  779.9	  571.2	 6316.0	...
10478688	  780.0	  570.8	 6316.0	...
10478689	  780.2	  571.0	 6315.0	...
10478690	  780.5	  571.4	 6314.0	...
10478691	  780.2	  571.4	 6324.0	...
10478692	  779.6	  571.0	 6334.0	...
10478693	  778.9	  570.5	 6338.0	...
10478694	  778.5	  570.3	 6334.0	...
10478695	  778.4	  570.1	 6330.0	...
10478696	  778.3	  570.2	 6332.0	...
10478697	  778.1	  570.5	 6334.0	...
10478698	  777.9	  570.5	 6334.0	...
10478699	  778.6	  570.3	 6334.0	...
10478700	  779.9	  570.0	 6334.0	...
10478701	  781.8	  569.9	 6332.0	...
10478702	  782.7	  569.4	 6330.0	...
10478703	  783.1	  568.7	 6326.0	...
10478704	  783.0	  568.1	 6323.0	...
10478705	  783.1	  567.7	 6321.0	...
10478706	  783.2	  567.6	 6322.0	...
10478707	  783.2	  567.4	 6325.0	...
10478708	  782.8	  567.5	 6329.0	...
10478709	  782.8	  567.6	 6332.0	...
10478710	  782.8	  567.1	 6335.0	...
10478711	  782.8	  566.8	 6342.0	...
10478712	  781.5	  566.6	 6351.0	...
10478713	  780.3	  565.7	 6359.0	...
10478714	  779.7	  564.4	 6356.0	...
10478715	  781.5	  562.7	 6350.0	...
10478716	  783.4	  562.2	 6344.0	...
10478717	  784.7	  561.5	 6346.0	...
10478718	  784.2	  561.1	 6350.0	...
10478719	  783.8	  560.9	 6354.0	...
10478720	  784.4	  560.7	 6353.0	...
10478721	  785.3	  560.6	 6352.0	...
10478722	  785.1	  560.7	 6352.0	...
10478723	  784.2	  560.9	 6354.0	...
10478724	  783.4	  561.0	 6355.0	...
MSG	10478725 0000 _ Number Off
10478725	  783.6	  560.6	 6357.0	...
10478726	  783.1	  560.3	 6363.0	...
10478727	  782.4	  560.0	 6368.0	...
10478728	  781.9	  560.0	 6374.0	...
10478729	  782.1	  560.0	 6374.0	...
10478730	  782.3	  561.0	 6374.0	...
10478731	  782.3	  562.1	 6375.0	...
10478732	  782.4	  562.4	 6375.0	...
10478733	  782.4	  560.7	 6376.0	...
10478734	  782.5	  559.0	 6378.0	...
10478735	  782.5	  558.0	 6384.0	...
10478736	  782.7	  558.2	 6389.0	...
10478737	  782.9	  558.6	 6393.0	...
10478738	  783.5	  558.7	 6393.0	...
10478739	  784.0	  558.5	 6393.0	...
10478740	  784.2	  557.9	 6394.0	...
10478741	  783.9	  557.9	 6390.0	...
10478742	  783.2	  558.4	 6385.0	...
10478743	  782.7	  559.1	 6387.0	...
10478744	  782.6	  559.7	 6393.0	...
10478745	  783.4	  559.8	 6401.0	...
10478746	  784.3	  560.4	 6405.0	...
10478747	  783.4	  560.9	 6411.0	...
10478748	  781.7	  560.2	 6416.0	...
10478749	  781.1	  558.9	 6419.0	...
10478750	  782.1	  557.2	 6416.0	...
10478751	  783.2	  556.9	 6413.0	...
10478752	  783.0	  556.8	 6412.0	...
10478753	  782.7	  556.7	 6413.0	...
10478754	  782.3	  556.7	 6412.0	...
10478755	  781.9	  556.9	 6408.0	...
10478756	  781.7	  557.3	 6408.0	...
10478757	  781.4	  557.6	 6412.0	...
10478758	  781.7	  557.4	 6417.0	...
10478759	  781.5	  557.1	 6419.0	...
10478760	  781.3	  557.1	 6419.0	...
10478761	  780.8	  557.5	 6419.0	...
10478762	  780.6	  557.8	 6424.0	...
10478763	  780.5	  558.3	 6431.0	...
10478764	  780.7	  558.6	 6438.0	...
10478765	  781.0	  558.9	 6441.0	...
10478766	  781.3	  558.9	 6440.0	...
10478767	  781.2	  558.8	 6439.0	...
10478768	  781.5	  558.8	 6440.0	...
10478769	  781.7	  558.8	 6440.0	...
10478770	  781.7	  558.6	 6443.0	...
10478771	  781.1	  557.9	 6444.0	...
10478772	  780.8	  557.8	 6446.0	...
10478773	  782.4	  558.3	 6444.0	...
10478774	  784.2	  559.0	 6441.0	...
10478775	  785.7	  559.0	 6436.0	...
10478776	  785.0	  558.8	 6433.0	...
10478777	  784.0	  558.6	 6436.0	...
10478778	  783.5	  558.7	 6439.0	...
10478779	  783.3	  558.8	 6441.0	...
10478780	  782.8	  558.2	 6441.0	...
10478781	  782.1	  557.5	 6443.0	...
10478782	  781.2	  556.8	 6451.0	...
10478783	  780.8	  557.3	 6456.0	...
10478784	  781.6	  558.0	 6459.0	...
10478785	  782.5	  558.5	 6458.0	...
10478786	  784.3	  558.2	 6453.0	...
10478787	  785.4	  558.0	 6448.0	...
10478788	  786.7	  557.9	 6442.0	...
10478789	  786.9	  557.9	 6442.0	...
10478790	  786.5	  558.0	 6441.0	...
10478791	  785.5	  557.9	 6440.0	...
10478792	  784.8	  557.7	 6441.0	...
10478793	  784.7	  557.3	 6443.0	...
10478794	  783.7	  557.3	 6449.0	...
10478795	  782.4	  557.1	 6453.0	...
10478796	  781.9	  556.9	 6457.0	...
10478797	  783.0	  556.4	 6454.0	...
10478798	  784.3	  556.1	 6451.0	...
10478799	  784.8	  557.0	 6448.0	...
10478800	  785.2	  558.0	 6448.0	...
10478801	  785.2	  558.6	 6450.0	...
10478802	  784.2	  558.4	 6450.0	...
10478803	  783.1	  558.3	 6450.0	...
10478804	  783.4	  558.3	 6448.0	...
10478805	  784.7	  558.2	 6446.0	...
10478806	  786.2	  559.6	 6449.0	...
10478807	  786.1	  561.1	 6453.0	...
10478808	  785.9	  562.4	 6459.0	...
10478809	  784.9	  561.9	 6460.0	...
10478810	  784.0	  561.2	 6460.0	...
10478811	  784.5	  560.6	 6460.0	...
10478812	  785.5	  558.9	 6459.0	...
10478813	  786.8	  557.5	 6458.0	...
10478814	  786.9	  556.3	 6457.0	...
10478815	  787.5	  556.0	 6457.0	...
10478816	  787.7	  555.6	 6458.0	...
10478817	  786.7	  555.1	 6459.0	...
10478818	  784.6	  555.2	 6467.0	...
10478819	  782.8	  555.3	 6476.0	...
10478820	  782.4	  555.4	 6484.0	...
10478821	  783.0	  555.6	 6483.0	...
10478822	  783.4	  555.8	 6480.0	...
10478823	  784.9	  555.9	 6477.0	...
10478824	  786.2	  555.6	 6475.0	...
10478825	  786.0	  555.6	 6474.0	...
10478826	  784.3	  557.0	 6474.0	...
10478827	  782.6	  558.2	 6473.0	...
10478828	  782.4	  559.1	 6473.0	...
10478829	  782.4	  558.5	 6471.0	...
10478830	  782.1	  557.4	 6470.0	...
10478831	  781.8	  556.5	 6468.0	...
10478832	  781.8	  555.9	 6469.0	...
10478833	  782.8	  555.8	 6469.0	...
10478834	  783.9	  555.7	 6469.0	...
10478835	  784.1	  556.5	 6478.0	...
10478836	  783.9	  557.2	 6488.0	...
10478837	  783.7	  557.3	 6498.0	...
10478838	  784.1	  556.9	 6497.0	...
10478839	  784.3	  556.6	 6497.0	...
10478840	  784.5	  556.9	 6497.0	...
10478841	  784.5	  557.0	 6498.0	...
10478842	  784.4	  556.6	 6496.0	...
10478843	  784.6	  556.3	 6497.0	...
10478844	  785.2	  556.2	 6499.0	...
10478845	  786.3	  556.3	 6497.0	...
10478846	  787.0	  556.2	 6493.0	...
10478847	  787.4	  555.8	 6488.0	...
10478848	  787.4	  555.6	 6488.0	...
10478849	  787.4	  555.6	 6484.0	...
10478850	  787.3	  554.9	 6481.0	...
10478851	  787.3	  554.0	 6486.0	...
10478852	  787.3	  553.2	 6495.0	...
10478853	  786.5	  553.7	 6502.0	...
10478854	  785.5	  554.2	 6501.0	...
10478855	  784.5	  554.5	 6500.0	...
10478856	  784.6	  554.8	 6500.0	...
10478857	  784.6	  555.3	 6496.0	...
10478858	  784.0	  556.0	 6492.0	...
10478859	  783.4	  555.9	 6487.0	...
10478860	  784.1	  555.3	 6485.0	...
10478861	  785.5	  554.5	 6483.0	...
10478862	  787.0	  554.1	 6493.0	...
10478863	  787.1	  553.9	 6503.0	...
10478864	  787.2	  554.7	 6514.0	...
10478865	  787.1	  555.7	 6516.0	...
10478866	  787.1	  556.7	 6518.0	...
10478867	  787.2	  556.8	 6520.0	...
10478868	  788.0	  556.6	 6522.0	...
10478869	  788.6	  555.4	 6522.0	...
10478870	  788.9	  554.5	 6520.0	...
10478871	  788.2	  553.8	 6518.0	...
10478872	  786.8	  554.3	 6515.0	...
10478873	  785.6	  554.5	 6513.0	...
10478874	  785.1	  554.6	 6512.0	...
10478875	  785.9	  554.4	 6506.0	...
10478876	  786.7	  554.5	 6502.0	...
10478877	  786.9	  554.6	 6505.0	...
10478878	  786.7	  554.8	 6512.0	...
10478879	  786.4	  554.9	 6520.0	...
10478880	  786.3	  554.9	 6521.0	...
10478881	  786.2	  554.9	 6519.0	...
10478882	  786.3	  555.4	 6514.0	...
10478883	  786.4	  555.8	 6509.0	...
10478884	  786.0	  556.2	 6509.0	...
10478885	  785.6	  556.2	 6510.0	...
10478886	  784.9	  555.7	 6510.0	...
10478887	  784.9	  555.0	 6509.0	...
10478888	  784.8	  554.3	 6508.0	...
10478889	  785.0	  554.0	 6508.0	...
10478890	  785.0	  553.9	 6508.0	...
10478891	  784.2	  553.6	 6512.0	...
10478892	  783.6	  553.4	 6517.0	...
10478893	  783.4	  555.2	 6522.0	...
10478894	  783.9	  557.2	 6520.0	...
10478895	  784.1	  558.7	 6518.0	...
10478896	  783.7	  558.1	 6519.0	...
10478897	  783.4	  557.5	 6521.0	...
10478898	  782.9	  556.8	 6524.0	...
10478899	  782.7	  556.2	 6524.0	...
10478900	  782.7	  555.9	 6524.0	...
10478901	  783.6	  556.2	 6525.0	...
10478902	  784.5	  557.1	 6520.0	...
10478903	  786.3	  558.1	 6514.0	...
10478904	  787.5	  559.2	 6508.0	...
10478905	  787.8	  557.8	 6508.0	...
10478906	  786.9	  555.8	 6507.0	...
10478907	  786.1	  554.1	 6507.0	...
10478908	  785.5	  554.4	 6511.0	...
10478909	  784.7	  554.8	 6516.0	...
10478910	  783.8	  555.5	 6520.0	...
10478911	  783.4	  555.8	 6517.0	...
10478912	  783.2	  555.9	 6514.0	...
10478913	  783.2	  555.7	 6512.0	...
10478914	  784.1	  555.5	 6512.0	...
10478915	  785.1	  555.9	 6513.0	...
10478916	  785.0	  556.2	 6513.0	...
10478917	  784.0	  556.7	 6513.0	...
10478918	  783.7	  557.3	 6512.0	...
10478919	  784.5	  557.5	 6512.0	...
10478920	  785.2	  557.5	 6512.0	...
10478921	  785.5	  556.5	 6511.0	...
10478922	  785.7	  555.7	 6510.0	...
10478923	  785.7	  555.3	 6510.0	...
10478924	  785.4	  555.2	 6509.0	...
10478925	  784.9	  555.3	 6514.0	...
10478926	  784.3	  556.6	 6518.0	...
10478927	  784.0	  557.9	 6520.0	...
10478928	  784.1	  559.2	 6511.0	...
10478929	  784.5	  559.1	 6494.0	...
10478930	  784.3	  558.2	 6479.0	...
10478931	  783.9	  557.2	 6478.0	...
10478932	  783.4	  556.5	 6486.0	...
10478933	  783.7	  556.6	 6489.0	...
10478934	  784.0	  556.4	 6482.0	...
10478935	  785.2	  555.9	 6476.0	...
10478936	  786.3	  555.4	 6475.0	...
10478937	  787.4	  555.1	 6477.0	...
10478938	  787.5	  555.1	 6480.0	...
10478939	  787.7	  555.1	 6483.0	...
10478940	  787.8	  554.5	 6478.0	...
10478941	  788.1	  553.9	 6473.0	...
10478942	  788.3	  553.6	 6468.0	...
10478943	  787.4	  554.2	 6469.0	...
10478944	  786.5	  555.7	 6469.0	...
10478945	  785.6	  557.0	 6467.0	...
10478946	  786.0	  557.7	 6467.0	...
10478947	  786.8	  557.6	 6467.0	...
10478948	  787.4	  557.4	 6466.0	...
10478949	  787.9	  557.1	 6465.0	...
10478950	  788.4	  556.9	 6465.0	...
10478951	  788.8	  557.0	 6467.0	...
10478952	  788.2	  557.5	 6472.0	...
10478953	  787.2	  557.8	 6473.0	...
10478954	  786.1	  557.5	 6473.0	...
10478955	  786.1	  557.0	 6470.0	...
10478956	  786.1	  557.1	 6470.0	...
10478957	  786.1	  557.3	 6467.0	...
10478958	  786.9	  557.4	 6463.0	...
10478959	  787.6	  557.2	 6459.0	...
10478960	  788.0	  557.0	 6458.0	...
10478961	  787.5	  556.9	 6460.0	...
10478962	  787.1	  556.9	 6462.0	...
10478963	  787.0	  557.2	 6465.0	...
10478964	  787.1	  557.3	 6466.0	...
10478965	  787.1	  557.6	 6466.0	...
10478966	  786.6	  557.8	 6466.0	...
10478967	  785.9	  558.1	 6467.0	...
10478968	  785.1	  558.4	 6469.0	...
10478969	  784.8	  558.0	 6460.0	...
10478970	  785.3	  557.3	 6451.0	...
10478971	  785.9	  556.6	 6441.0	...
10478972	  786.6	  556.6	 6436.0	...
10478973	  786.2	  557.8	 6430.0	...
10478974	  785.2	  558.9	 6437.0	...
10478975	  784.3	  559.7	 6448.0	...
10478976	  784.0	  559.1	 6459.0	...
10478977	  784.3	  558.4	 6457.0	...
10478978	  784.4	  558.1	 6456.0	...
10478979	  784.4	  557.7	 6456.0	...
10478980	  784.8	  557.3	 6456.0	...
10478981	  786.4	  557.6	 6456.0	...
10478982	  788.1	  558.3	 6451.0	...
10478983	  788.6	  559.1	 6446.0	...
10478984	  787.9	  559.1	 6442.0	...
10478985	  787.2	  558.8	 6443.0	...
10478986	  787.3	  558.4	 6446.0	...
10478987	  787.5	  557.8	 6447.0	...
10478988	  788.1	  557.3	 6448.0	...
10478989	  788.3	  556.7	 6443.0	...
10478990	  788.6	  558.1	 6434.0	...
10478991	  788.3	  559.7	 6425.0	...
10478992	  787.4	  559.7	 6426.0	...
10478993	  786.4	  558.1	 6428.0	...
10478994	  785.6	  556.5	 6430.0	...
10478995	  785.7	  557.7	 6428.0	...
10478996	  785.8	  558.9	 6429.0	...
10478997	  785.7	  559.8	 6431.0	...
10478998	  785.3	  559.1	 6433.0	...
10478999	  786.5	  558.3	 6427.0	...
10479000	  788.0	  557.6	 6419.0	...
10479001	  789.6	  557.2	 6411.0	...
10479002	  790.1	  556.7	 6403.0	...
10479003	  790.5	  556.3	 6392.0	...
10479004	  790.0	  557.1	 6381.0	...
10479005	  788.4	  558.4	 6389.0	...
10479006	  787.1	  559.7	 6399.0	...
10479007	  786.7	  559.7	 6410.0	...
10479008	  785.6	  559.8	 6410.0	...
10479009	  784.4	  559.8	 6414.0	...
10479010	  783.1	  559.3	 6419.0	...
10479011	  783.0	  558.9	 6419.0	...
10479012	  784.6	  558.3	 6414.0	...
10479013	  786.1	  558.2	 6409.0	...
10479014	  788.0	  558.1	 6406.0	...
10479015	  788.4	  558.3	 6403.0	...
10479016	  788.4	  558.7	 6400.0	...
10479017	  788.0	  559.2	 6399.0	...
10479018	  787.6	  559.5	 6398.0	...
10479019	  787.5	  559.8	 6397.0	...
10479020	  786.7	  560.0	 6394.0	...
10479021	  785.9	  560.2	 6392.0	...
10479022	  785.0	  559.2	 6391.0	...
10479023	  785.0	  558.1	 6391.0	...
10479024	  784.9	  556.7	 6393.0	...
10479025	  785.1	  556.5	 6394.0	...
10479026	  785.3	  556.4	 6395.0	...
10479027	  785.6	  557.5	 6398.0	...
10479028	  785.6	  558.4	 6402.0	...
10479029	  785.4	  559.1	 6405.0	...
10479030	  785.0	  558.0	 6404.0	...
10479031	  784.6	  557.0	 6403.0	...
10479032	  784.7	  556.9	 6402.0	...
10479033	  784.8	  558.0	 6400.0	...
10479034	  784.9	  558.7	 6397.0	...
10479035	  785.1	  558.5	 6393.0	...
10479036	  785.5	  558.1	 6387.0	...
10479037	  785.4	  557.9	 6382.0	...
10479038	  784.6	  557.8	 6379.0	...
10479039	  783.6	  557.5	 6382.0	...
10479040	  783.1	  557.3	 6386.0	...
10479041	  782.9	  557.1	 6388.0	...
10479042	  782.9	  557.1	 6386.0	...
10479043	  783.0	  557.2	 6383.0	...
10479044	  783.1	  557.5	 6381.0	...
10479045	  783.1	  557.8	 6381.0	...
10479046	  783.3	  558.1	 6381.0	...
10479047	  783.6	  558.1	 6382.0	...
10479048	  784.3	  558.0	 6376.0	...
10479049	  784.8	  557.1	 6369.0	...
10479050	  785.3	  556.2	 6362.0	...
10479051	  785.5	  557.1	 6361.0	...
10479052	  785.8	  558.8	 6359.0	...
10479053	  786.0	  560.6	 6357.0	...
10479054	  785.8	  559.0	 6356.0	...
10479055	  785.6	  557.5	 6357.0	...
10479056	  785.2	  557.7	 6357.0	...
10479057	  785.2	  559.5	 6358.0	...
10479058	  785.4	  560.1	 6358.0	...
10479059	  785.8	  558.9	 6355.0	...
10479060	  785.9	  557.7	 6351.0	...
10479061	  785.8	  557.8	 6347.0	...
10479062	  785.6	  557.8	 6348.0	...
10479063	  785.4	  557.6	 6349.0	...
10479064	  785.3	  557.2	 6351.0	...
10479065	  785.2	  556.8	 6352.0	...
10479066	  785.0	  556.6	 6352.0	...
10479067	  785.2	  556.4	 6350.0	...
10479068	  785.6	  556.5	 6347.0	...
10479069	  784.8	  557.0	 6346.0	...
10479070	  783.6	  557.6	 6346.0	...
10479071	  782.3	  557.9	 6349.0	...
10479072	  782.1	  558.0	 6352.0	...
10479073	  783.0	  557.9	 6352.0	...
10479074	  784.1	  557.8	 6345.0	...
10479075	  785.2	  557.8	 6338.0	...
10479076	  785.5	  557.9	 6339.0	...
10479077	  786.1	  557.8	 6346.0	...
10479078	  786.6	  557.8	 6348.0	...
10479079	  786.9	  557.8	 6344.0	...
10479080	  786.8	  557.8	 6343.0	...
10479081	  786.8	  558.0	 6347.0	...
10479082	  786.9	  558.2	 6351.0	...
10479083	  786.9	  558.2	 6352.0	...
10479084	  786.9	  558.1	 6350.0	...
10479085	  786.7	  558.4	 6346.0	...
10479086	  786.4	  558.8	 6338.0	...
10479087	  786.2	  559.2	 6332.0	...
10479088	  786.2	  559.2	 6331.0	...
10479089	  786.2	  559.3	 6334.0	...
10479090	  785.9	  559.4	 6335.0	...
10479091	  785.6	  558.8	 6334.0	...
10479092	  785.1	  558.3	 6333.0	...
10479093	  785.0	  557.8	 6334.0	...
10479094	  785.6	  558.1	 6335.0	...
10479095	  786.1	  558.4	 6337.0	...
10479096	  786.5	  558.5	 6335.0	...
10479097	  786.3	  558.8	 6332.0	...
10479098	  785.9	  559.4	 6329.0	...
10479099	  785.4	  560.0	 6329.0	...
10479100	  785.2	  558.6	 6329.0	...
10479101	  785.4	  556.8	 6330.0	...
10479102	  785.7	  555.1	 6331.0	...
10479103	  785.7	  555.2	 6330.0	...
10479104	  785.7	  555.1	 6329.0	...
10479105	  785.3	  555.0	 6330.0	...
10479106	  784.8	  555.2	 6333.0	...
10479107	  784.7	  556.0	 6335.0	...
10479108	  785.0	  556.8	 6337.0	...
10479109	  784.9	  557.8	 6337.0	...
10479110	  784.4	  558.5	 6337.0	...
10479111	  784.6	  559.1	 6338.0	...
10479112	  785.4	  559.0	 6339.0	...
10479113	  786.1	  558.2	 6336.0	...
10479114	  786.2	  557.5	 6331.0	...
10479115	  786.2	  557.0	 6327.0	...
10479116	  786.2	  557.3	 6326.0	...
10479117	  786.3	  558.0	 6327.0	...
10479118	  786.3	  558.5	 6329.0	...
10479119	  786.2	  558.5	 6330.0	...
10479120	  785.6	  558.3	 6330.0	...
10479121	  785.0	  557.1	 6327.0	...
10479122	  784.5	  556.3	 6324.0	...
10479123	  784.4	  555.7	 6321.0	...
10479124	  784.4	  556.4	 6320.0	...
10479125	  784.4	  557.3	 6319.0	...
10479126	  785.4	  557.8	 6317.0	...
10479127	  786.3	  557.9	 6318.0	...
10479128	  786.9	  558.0	 6319.0	...
10479129	  787.0	  558.2	 6319.0	...
10479130	  787.2	  558.6	 6312.0	...
10479131	  787.8	  558.7	 6307.0	...
10479132	  787.4	  558.3	 6303.0	...
10479133	  787.2	  558.1	 6303.0	...
10479134	  787.0	  558.3	 6306.0	...
10479135	  786.2	  559.1	 6309.0	...
10479136	  785.1	  558.6	 6312.0	...
10479137	  783.8	  557.7	 6312.0	...
10479138	  783.5	  556.9	 6318.0	...
10479139	  783.1	  557.6	 6323.0	...
10479140	  782.8	  558.8	 6324.0	...
10479141	  783.6	  559.6	 6317.0	...
10479142	  784.8	  560.2	 6311.0	...
10479143	  786.2	  560.1	 6309.0	...
10479144	  786.6	  560.8	 6304.0	...
10479145	  787.0	  561.3	 6300.0	...
10479146	  786.9	  561.2	 6295.0	...
10479147	  786.8	  560.6	 6295.0	...
10479148	  787.1	  559.8	 6295.0	...
10479149	  787.5	  559.7	 6298.0	...
10479150	  786.7	  559.6	 6302.0	...
10479151	  785.4	  559.4	 6307.0	...
10479152	  784.3	  559.2	 6302.0	...
10479153	  784.6	  559.2	 6291.0	...
10479154	  785.2	  559.2	 6280.0	...
10479155	  785.9	  559.1	 6277.0	...
10479156	  786.9	  559.2	 6274.0	...
10479157	  787.7	  559.2	 6271.0	...
10479158	  788.3	  559.3	 6269.0	...
10479159	  788.5	  559.3	 6271.0	...
10479160	  788.9	  559.2	 6271.0	...
10479161	  789.2	  559.2	 6267.0	...
10479162	  788.6	  559.4	 6261.0	...
10479163	  787.8	  560.0	 6260.0	...
10479164	  786.8	  560.8	 6261.0	...
10479165	  786.4	  561.4	 6265.0	...
10479166	  786.0	  562.1	 6270.0	...
[truncated: 4,405,630 more chars]
