# Supplementary material for: With an eye on uncertainty: Modelling pupillary responses to environmental volatility
Source: PLoS Comput Biol. 2019 Jul 5;15(7):e1007126. doi: 10.1371/journal.pcbi.1007126 (PMC6636765; doi:10.1371/journal.pcbi.1007126)
Supplement: S4 Data — Zip file containing the pupillometry data for participant 4. (ZIP) [file pcbi.1007126.s004.zip › P4/trial13.asc]

** CONVERTED FROM C:\Users\tparr\Documents\PVR\P4_0712\trial13.edf using edfapi 3.1 Win32 Nov 24 2009 on Thu Dec 07 19:13:19 2017
** DATE: Thu Dec  7 20:02:09 2017
** TYPE: EDF_FILE BINARY EVENT SAMPLE TAGGED
** VERSION: EYELINK II 1
** SOURCE: EYELINK CL
** EYELINK II CL v4.48 Nov 25 2009
** CAMERA: EyeLink CL Version 1.4 Sensor=BHA
** SERIAL NUMBER: CL1-AAD42
** CAMERA_CONFIG: AAD42140.SCD
**

MSG	10613568 RECCFG CR 1000 2 0 R
MSG	10613568 ELCLCFG MTABLER
MSG	10613568 GAZE_COORDS 0.00 0.00 1599.00 1199.00
MSG	10613568 THRESHOLDS R 136 250
MSG	10613568 ELCL_PROC CENTROID (3)
MSG	10613568 ELCL_PCR_PARAM 5 3.0
START	10613569 	RIGHT	SAMPLES	EVENTS
PRESCALER	1
VPRESCALER	1
PUPIL	AREA
EVENTS	GAZE	RIGHT	RATE	1000.00	TRACKING	CR	FILTER	2
SAMPLES	GAZE	RIGHT	RATE	1000.00	TRACKING	CR	FILTER	2
MSG	10613569 !MODE RECORD CR 1000 2 0 R
10613569	  775.1	  565.3	 6189.0	...
INPUT	10613569	127
10613570	  775.1	  565.1	 6191.0	...
10613571	  775.4	  564.6	 6189.0	...
10613572	  775.7	  564.1	 6186.0	...
10613573	  776.9	  563.4	 6185.0	...
10613574	  777.8	  562.9	 6178.0	...
10613575	  778.5	  562.9	 6170.0	...
SFIX R   10613576
10613576	  778.2	  563.6	 6177.0	...
10613577	  777.9	  564.2	 6191.0	...
10613578	  777.6	  564.3	 6207.0	...
10613579	  776.1	  564.3	 6209.0	...
10613580	  774.7	  564.7	 6206.0	...
10613581	  775.3	  565.1	 6195.0	...
10613582	  777.2	  564.2	 6183.0	...
10613583	  779.4	  562.9	 6177.0	...
10613584	  779.5	  562.0	 6177.0	...
10613585	  779.1	  562.2	 6177.0	...
10613586	  778.0	  562.5	 6177.0	...
10613587	  776.7	  562.9	 6178.0	...
10613588	  776.0	  563.2	 6179.0	...
10613589	  777.2	  563.3	 6179.0	...
10613590	  778.7	  563.8	 6177.0	...
10613591	  780.2	  564.4	 6182.0	...
10613592	  779.0	  565.2	 6186.0	...
10613593	  777.7	  565.2	 6189.0	...
10613594	  777.4	  565.1	 6185.0	...
10613595	  778.3	  565.1	 6184.0	...
10613596	  777.9	  565.3	 6185.0	...
10613597	  776.5	  565.6	 6185.0	...
10613598	  774.7	  565.5	 6186.0	...
10613599	  774.3	  565.1	 6188.0	...
10613600	  774.8	  564.4	 6190.0	...
10613601	  775.8	  564.2	 6195.0	...
10613602	  776.2	  564.2	 6200.0	...
10613603	  775.7	  564.5	 6205.0	...
10613604	  775.3	  564.6	 6207.0	...
10613605	  775.4	  564.6	 6203.0	...
10613606	  776.0	  564.3	 6201.0	...
10613607	  777.0	  564.9	 6200.0	...
10613608	  778.0	  565.3	 6204.0	...
10613609	  778.5	  565.3	 6207.0	...
10613610	  777.0	  563.8	 6210.0	...
10613611	  775.5	  562.7	 6217.0	...
10613612	  773.6	  561.7	 6224.0	...
10613613	  773.2	  561.6	 6231.0	...
10613614	  773.3	  562.8	 6231.0	...
10613615	  774.0	  564.1	 6231.0	...
10613616	  774.4	  565.0	 6240.0	...
10613617	  774.1	  564.7	 6249.0	...
10613618	  776.2	  563.9	 6241.0	...
10613619	  778.5	  563.5	 6223.0	...
10613620	  780.1	  563.3	 6210.0	...
10613621	  778.3	  564.3	 6217.0	...
10613622	  776.4	  565.4	 6224.0	...
10613623	  775.2	  566.1	 6227.0	...
10613624	  775.7	  565.9	 6218.0	...
10613625	  776.1	  565.5	 6208.0	...
10613626	  776.5	  565.1	 6205.0	...
10613627	  776.3	  563.8	 6208.0	...
10613628	  776.3	  562.7	 6212.0	...
10613629	  776.3	  562.8	 6217.0	...
10613630	  776.3	  563.8	 6226.0	...
10613631	  776.2	  565.0	 6236.0	...
10613632	  775.7	  565.4	 6238.0	...
10613633	  775.4	  565.6	 6238.0	...
10613634	  775.0	  565.7	 6240.0	...
10613635	  774.8	  565.5	 6241.0	...
10613636	  774.5	  565.5	 6242.0	...
10613637	  774.4	  566.2	 6241.0	...
10613638	  774.8	  567.5	 6239.0	...
10613639	  775.4	  568.8	 6239.0	...
10613640	  776.7	  569.1	 6241.0	...
10613641	  777.4	  568.8	 6238.0	...
10613642	  777.3	  567.8	 6232.0	...
10613643	  776.6	  567.4	 6228.0	...
10613644	  775.8	  567.6	 6231.0	...
10613645	  775.7	  568.5	 6234.0	...
10613646	  775.6	  569.1	 6231.0	...
10613647	  775.3	  569.3	 6226.0	...
10613648	  775.2	  569.5	 6229.0	...
10613649	  775.1	  569.6	 6237.0	...
10613650	  775.9	  569.5	 6245.0	...
10613651	  776.5	  569.3	 6243.0	...
10613652	  777.2	  569.0	 6235.0	...
10613653	  777.6	  569.3	 6225.0	...
10613654	  777.6	  570.1	 6215.0	...
10613655	  777.4	  570.8	 6214.0	...
10613656	  777.6	  571.0	 6214.0	...
10613657	  777.4	  570.8	 6217.0	...
10613658	  777.6	  570.6	 6219.0	...
10613659	  777.3	  571.9	 6222.0	...
10613660	  777.9	  573.7	 6222.0	...
10613661	  778.3	  575.4	 6222.0	...
10613662	  778.6	  576.2	 6213.0	...
EFIX R   10613576	10613662	87	  776.5	  566.0	   6213
SSACC R  10613663
10613663	  778.7	  576.4	 6204.0	...
10613664	  778.5	  577.2	 6197.0	...
10613665	  778.2	  577.7	 6199.0	...
10613666	  777.7	  578.2	 6203.0	...
10613667	  777.5	  578.1	 6206.0	...
10613668	  777.7	  578.1	 6195.0	...
10613669	  778.6	  578.6	 6183.0	...
10613670	  779.8	  579.0	 6170.0	...
10613671	  780.9	  579.4	 6166.0	...
10613672	  781.8	  579.3	 6162.0	...
10613673	  821.4	  528.5	 6319.0	...
10613674	  860.8	  478.0	 6479.0	...
10613675	  899.9	  427.8	 6640.0	...
10613676	  899.9	  427.8	 6640.0	...
SBLINK R 10613677
10613677	   .	   .	    0.0	...
10613678	   .	   .	    0.0	...
10613679	   .	   .	    0.0	...
10613680	   .	   .	    0.0	...
10613681	   .	   .	    0.0	...
10613682	   .	   .	    0.0	...
10613683	   .	   .	    0.0	...
10613684	   .	   .	    0.0	...
10613685	   .	   .	    0.0	...
10613686	   .	   .	    0.0	...
10613687	   .	   .	    0.0	...
10613688	   .	   .	    0.0	...
10613689	   .	   .	    0.0	...
10613690	   .	   .	    0.0	...
10613691	   .	   .	    0.0	...
10613692	   .	   .	    0.0	...
10613693	   .	   .	    0.0	...
10613694	   .	   .	    0.0	...
10613695	   .	   .	    0.0	...
10613696	   .	   .	    0.0	...
10613697	   .	   .	    0.0	...
10613698	   .	   .	    0.0	...
10613699	   .	   .	    0.0	...
10613700	   .	   .	    0.0	...
10613701	   .	   .	    0.0	...
10613702	   .	   .	    0.0	...
10613703	   .	   .	    0.0	...
10613704	   .	   .	    0.0	...
10613705	   .	   .	    0.0	...
10613706	   .	   .	    0.0	...
10613707	   .	   .	    0.0	...
10613708	   .	   .	    0.0	...
10613709	   .	   .	    0.0	...
10613710	   .	   .	    0.0	...
10613711	   .	   .	    0.0	...
10613712	   .	   .	    0.0	...
10613713	   .	   .	    0.0	...
10613714	   .	   .	    0.0	...
10613715	   .	   .	    0.0	...
10613716	   .	   .	    0.0	...
10613717	   .	   .	    0.0	...
10613718	   .	   .	    0.0	...
10613719	   .	   .	    0.0	...
10613720	   .	   .	    0.0	...
10613721	   .	   .	    0.0	...
10613722	   .	   .	    0.0	...
10613723	   .	   .	    0.0	...
10613724	   .	   .	    0.0	...
10613725	   .	   .	    0.0	...
10613726	   .	   .	    0.0	...
10613727	   .	   .	    0.0	...
10613728	   .	   .	    0.0	...
10613729	   .	   .	    0.0	...
10613730	   .	   .	    0.0	...
10613731	   .	   .	    0.0	...
10613732	   .	   .	    0.0	...
10613733	   .	   .	    0.0	...
10613734	   .	   .	    0.0	...
10613735	   .	   .	    0.0	...
10613736	   .	   .	    0.0	...
10613737	   .	   .	    0.0	...
10613738	   .	   .	    0.0	...
10613739	   .	   .	    0.0	...
10613740	   .	   .	    0.0	...
10613741	   .	   .	    0.0	...
10613742	   .	   .	    0.0	...
10613743	   .	   .	    0.0	...
10613744	   .	   .	    0.0	...
10613745	   .	   .	    0.0	...
10613746	   .	   .	    0.0	...
10613747	   .	   .	    0.0	...
10613748	   .	   .	    0.0	...
10613749	   .	   .	    0.0	...
10613750	   .	   .	    0.0	...
10613751	   .	   .	    0.0	...
10613752	   .	   .	    0.0	...
10613753	   .	   .	    0.0	...
10613754	   .	   .	    0.0	...
10613755	   .	   .	    0.0	...
10613756	   .	   .	    0.0	...
10613757	   .	   .	    0.0	...
10613758	   .	   .	    0.0	...
10613759	   .	   .	    0.0	...
10613760	   .	   .	    0.0	...
10613761	   .	   .	    0.0	...
10613762	   .	   .	    0.0	...
10613763	   .	   .	    0.0	...
10613764	   .	   .	    0.0	...
10613765	   .	   .	    0.0	...
10613766	   .	   .	    0.0	...
10613767	   .	   .	    0.0	...
10613768	   .	   .	    0.0	...
10613769	   .	   .	    0.0	...
10613770	   .	   .	    0.0	...
10613771	   .	   .	    0.0	...
10613772	   .	   .	    0.0	...
10613773	   .	   .	    0.0	...
10613774	   .	   .	    0.0	...
10613775	   .	   .	    0.0	...
10613776	   .	   .	    0.0	...
10613777	   .	   .	    0.0	...
10613778	   .	   .	    0.0	...
10613779	   .	   .	    0.0	...
10613780	   .	   .	    0.0	...
10613781	   .	   .	    0.0	...
10613782	   .	   .	    0.0	...
10613783	   .	   .	    0.0	...
10613784	   .	   .	    0.0	...
10613785	   .	   .	    0.0	...
10613786	   .	   .	    0.0	...
10613787	   .	   .	    0.0	...
10613788	   .	   .	    0.0	...
10613789	   .	   .	    0.0	...
10613790	   .	   .	    0.0	...
10613791	   .	   .	    0.0	...
10613792	   .	   .	    0.0	...
10613793	   .	   .	    0.0	...
10613794	   .	   .	    0.0	...
10613795	   .	   .	    0.0	...
10613796	   .	   .	    0.0	...
10613797	   .	   .	    0.0	...
10613798	   .	   .	    0.0	...
10613799	   .	   .	    0.0	...
10613800	   .	   .	    0.0	...
10613801	   .	   .	    0.0	...
10613802	   .	   .	    0.0	...
10613803	   .	   .	    0.0	...
10613804	   .	   .	    0.0	...
10613805	   .	   .	    0.0	...
10613806	   .	   .	    0.0	...
10613807	   .	   .	    0.0	...
10613808	   .	   .	    0.0	...
10613809	   .	   .	    0.0	...
10613810	   .	   .	    0.0	...
10613811	   .	   .	    0.0	...
10613812	   .	   .	    0.0	...
10613813	   .	   .	    0.0	...
10613814	   .	   .	    0.0	...
10613815	   .	   .	    0.0	...
10613816	   .	   .	    0.0	...
10613817	   .	   .	    0.0	...
10613818	   .	   .	    0.0	...
10613819	   .	   .	    0.0	...
10613820	   .	   .	    0.0	...
10613821	   .	   .	    0.0	...
10613822	   .	   .	    0.0	...
10613823	   .	   .	    0.0	...
10613824	   .	   .	    0.0	...
10613825	   .	   .	    0.0	...
10613826	   .	   .	    0.0	...
10613827	   .	   .	    0.0	...
10613828	   .	   .	    0.0	...
10613829	   .	   .	    0.0	...
10613830	   .	   .	    0.0	...
10613831	   .	   .	    0.0	...
10613832	   .	   .	    0.0	...
10613833	   .	   .	    0.0	...
10613834	   .	   .	    0.0	...
10613835	   .	   .	    0.0	...
10613836	   .	   .	    0.0	...
10613837	   .	   .	    0.0	...
10613838	   .	   .	    0.0	...
10613839	   .	   .	    0.0	...
10613840	   .	   .	    0.0	...
10613841	   .	   .	    0.0	...
10613842	   .	   .	    0.0	...
10613843	   .	   .	    0.0	...
10613844	   .	   .	    0.0	...
10613845	   .	   .	    0.0	...
10613846	   .	   .	    0.0	...
10613847	   .	   .	    0.0	...
10613848	   .	   .	    0.0	...
10613849	   .	   .	    0.0	...
10613850	   .	   .	    0.0	...
10613851	   .	   .	    0.0	...
10613852	   .	   .	    0.0	...
10613853	   .	   .	    0.0	...
10613854	   .	   .	    0.0	...
10613855	   .	   .	    0.0	...
10613856	   .	   .	    0.0	...
10613857	   .	   .	    0.0	...
10613858	   .	   .	    0.0	...
10613859	   .	   .	    0.0	...
10613860	   .	   .	    0.0	...
10613861	   .	   .	    0.0	...
10613862	   .	   .	    0.0	...
10613863	   .	   .	    0.0	...
10613864	   .	   .	    0.0	...
10613865	   .	   .	    0.0	...
10613866	   .	   .	    0.0	...
10613867	   .	   .	    0.0	...
10613868	   .	   .	    0.0	...
10613869	   .	   .	    0.0	...
10613870	   .	   .	    0.0	...
10613871	   .	   .	    0.0	...
10613872	   .	   .	    0.0	...
10613873	   .	   .	    0.0	...
10613874	   .	   .	    0.0	...
10613875	   .	   .	    0.0	...
10613876	   .	   .	    0.0	...
10613877	   .	   .	    0.0	...
10613878	   .	   .	    0.0	...
10613879	   .	   .	    0.0	...
10613880	   .	   .	    0.0	...
10613881	   .	   .	    0.0	...
10613882	   .	   .	    0.0	...
10613883	   .	   .	    0.0	...
10613884	   .	   .	    0.0	...
10613885	   .	   .	    0.0	...
10613886	   .	   .	    0.0	...
10613887	   .	   .	    0.0	...
10613888	   .	   .	    0.0	...
10613889	   .	   .	    0.0	...
10613890	   .	   .	    0.0	...
10613891	   .	   .	    0.0	...
10613892	   .	   .	    0.0	...
10613893	   .	   .	    0.0	...
10613894	   .	   .	    0.0	...
10613895	   .	   .	    0.0	...
10613896	   .	   .	    0.0	...
10613897	   .	   .	    0.0	...
10613898	   .	   .	    0.0	...
10613899	   .	   .	    0.0	...
10613900	   .	   .	    0.0	...
10613901	   .	   .	    0.0	...
10613902	   .	   .	    0.0	...
10613903	   .	   .	    0.0	...
10613904	   .	   .	    0.0	...
10613905	   .	   .	    0.0	...
10613906	   .	   .	    0.0	...
10613907	   .	   .	    0.0	...
10613908	   .	   .	    0.0	...
10613909	   .	   .	    0.0	...
10613910	   .	   .	    0.0	...
10613911	   .	   .	    0.0	...
10613912	   .	   .	    0.0	...
10613913	   .	   .	    0.0	...
10613914	   .	   .	    0.0	...
10613915	   .	   .	    0.0	...
10613916	   .	   .	    0.0	...
10613917	   .	   .	    0.0	...
10613918	   .	   .	    0.0	...
10613919	   .	   .	    0.0	...
10613920	   .	   .	    0.0	...
10613921	   .	   .	    0.0	...
10613922	   .	   .	    0.0	...
EBLINK R 10613677	10613922	246
10613923	  801.8	  612.5	 5609.0	...
10613924	  801.8	  612.5	 5609.0	...
10613925	  800.9	  611.7	 5614.0	...
10613926	  799.9	  610.8	 5619.0	...
10613927	  798.7	  610.5	 5626.0	...
10613928	  798.6	  611.5	 5628.0	...
10613929	  798.5	  614.6	 5631.0	...
10613930	  798.2	  617.2	 5634.0	...
10613931	  798.2	  620.0	 5637.0	...
ESACC R  10613663	10613931	269	  778.7	  576.4	  777.7	  578.2	   0.04	     14
SFIX R   10613932
10613932	  798.2	  620.9	 5636.0	...
10613933	  798.5	  621.1	 5633.0	...
10613934	  798.4	  620.4	 5630.0	...
10613935	  798.3	  619.6	 5630.0	...
10613936	  798.1	  619.3	 5630.0	...
10613937	  798.2	  619.0	 5629.0	...
10613938	  798.3	  618.7	 5631.0	...
10613939	  798.4	  618.5	 5635.0	...
10613940	  798.6	  618.1	 5639.0	...
10613941	  798.9	  617.9	 5640.0	...
10613942	  798.1	  618.7	 5641.0	...
10613943	  797.1	  619.7	 5641.0	...
10613944	  796.6	  620.6	 5640.0	...
10613945	  797.2	  619.4	 5640.0	...
10613946	  797.7	  618.3	 5642.0	...
10613947	  797.9	  617.0	 5644.0	...
10613948	  798.0	  616.6	 5645.0	...
10613949	  798.2	  616.2	 5645.0	...
10613950	  798.1	  616.1	 5647.0	...
10613951	  797.6	  616.2	 5648.0	...
10613952	  797.3	  616.9	 5647.0	...
10613953	  797.4	  617.4	 5645.0	...
10613954	  797.7	  617.9	 5643.0	...
10613955	  798.1	  617.8	 5643.0	...
10613956	  798.1	  617.7	 5643.0	...
10613957	  798.1	  617.2	 5644.0	...
10613958	  798.6	  615.3	 5644.0	...
10613959	  799.1	  613.3	 5645.0	...
10613960	  799.2	  612.0	 5647.0	...
10613961	  797.6	  612.3	 5648.0	...
10613962	  796.0	  612.2	 5649.0	...
10613963	  794.9	  612.1	 5652.0	...
10613964	  794.8	  611.9	 5654.0	...
10613965	  796.2	  611.9	 5654.0	...
10613966	  797.7	  612.6	 5651.0	...
10613967	  799.1	  613.1	 5650.0	...
10613968	  799.1	  614.0	 5654.0	...
10613969	  799.0	  614.2	 5657.0	...
10613970	  798.6	  614.3	 5659.0	...
10613971	  798.1	  613.4	 5659.0	...
10613972	  797.1	  612.6	 5661.0	...
10613973	  796.5	  611.0	 5667.0	...
10613974	  796.4	  610.0	 5673.0	...
10613975	  796.9	  610.0	 5675.0	...
10613976	  797.2	  611.7	 5675.0	...
10613977	  797.0	  613.4	 5675.0	...
10613978	  797.7	  612.7	 5674.0	...
10613979	  798.7	  610.5	 5672.0	...
10613980	  798.7	  608.3	 5672.0	...
10613981	  797.5	  608.1	 5672.0	...
10613982	  796.4	  609.0	 5673.0	...
10613983	  796.4	  609.6	 5676.0	...
10613984	  796.9	  609.1	 5676.0	...
10613985	  797.6	  608.6	 5677.0	...
10613986	  798.3	  608.0	 5680.0	...
10613987	  798.7	  608.4	 5686.0	...
10613988	  799.0	  608.9	 5690.0	...
10613989	  799.2	  608.4	 5689.0	...
10613990	  799.0	  607.6	 5687.0	...
10613991	  798.7	  605.8	 5687.0	...
10613992	  798.5	  604.9	 5687.0	...
10613993	  798.4	  604.7	 5686.0	...
10613994	  798.3	  605.6	 5685.0	...
10613995	  798.2	  606.7	 5686.0	...
10613996	  798.8	  607.3	 5688.0	...
10613997	  799.9	  607.8	 5691.0	...
10613998	  801.0	  608.3	 5692.0	...
10613999	  801.2	  608.6	 5692.0	...
10614000	  800.5	  607.7	 5691.0	...
10614001	  799.6	  606.5	 5697.0	...
10614002	  798.7	  605.9	 5706.0	...
10614003	  798.6	  606.5	 5715.0	...
10614004	  798.5	  606.4	 5716.0	...
10614005	  798.3	  605.5	 5716.0	...
10614006	  798.1	  604.7	 5717.0	...
10614007	  798.1	  604.6	 5717.0	...
10614008	  798.9	  604.7	 5716.0	...
10614009	  799.4	  604.7	 5714.0	...
10614010	  800.1	  604.5	 5712.0	...
10614011	  800.0	  604.1	 5713.0	...
10614012	  799.6	  603.7	 5715.0	...
10614013	  799.0	  603.3	 5720.0	...
10614014	  799.2	  603.0	 5722.0	...
10614015	  799.9	  603.0	 5723.0	...
10614016	  800.5	  603.1	 5724.0	...
10614017	  800.5	  603.3	 5724.0	...
10614018	  800.5	  603.3	 5725.0	...
10614019	  800.6	  603.1	 5729.0	...
10614020	  800.1	  602.9	 5738.0	...
10614021	  799.5	  602.4	 5746.0	...
10614022	  798.9	  601.8	 5757.0	...
10614023	  798.8	  601.3	 5761.0	...
10614024	  798.8	  601.8	 5760.0	...
10614025	  798.9	  602.5	 5755.0	...
10614026	  799.3	  603.3	 5750.0	...
10614027	  799.5	  603.6	 5752.0	...
10614028	  800.3	  603.8	 5750.0	...
10614029	  800.8	  603.9	 5747.0	...
10614030	  801.4	  604.0	 5748.0	...
10614031	  801.3	  604.5	 5757.0	...
10614032	  801.1	  604.9	 5765.0	...
10614033	  800.7	  603.8	 5773.0	...
10614034	  800.3	  602.2	 5776.0	...
10614035	  800.1	  600.9	 5778.0	...
10614036	  799.9	  601.2	 5776.0	...
10614037	  799.7	  600.6	 5776.0	...
10614038	  799.4	  599.8	 5776.0	...
10614039	  799.4	  599.7	 5778.0	...
10614040	  799.8	  600.3	 5780.0	...
10614041	  800.3	  600.7	 5785.0	...
10614042	  800.6	  600.1	 5788.0	...
10614043	  800.6	  599.6	 5790.0	...
10614044	  800.3	  598.5	 5794.0	...
10614045	  799.7	  597.7	 5800.0	...
10614046	  799.3	  597.3	 5812.0	...
10614047	  799.2	  597.8	 5817.0	...
10614048	  799.4	  598.4	 5821.0	...
10614049	  799.6	  599.2	 5818.0	...
10614050	  799.8	  599.9	 5816.0	...
10614051	  799.6	  600.4	 5817.0	...
10614052	  799.3	  600.2	 5816.0	...
10614053	  800.1	  599.8	 5813.0	...
10614054	  801.3	  599.6	 5810.0	...
10614055	  802.0	  599.4	 5809.0	...
10614056	  801.0	  600.1	 5810.0	...
10614057	  800.3	  600.7	 5809.0	...
10614058	  800.1	  601.2	 5809.0	...
10614059	  800.1	  601.1	 5808.0	...
10614060	  799.7	  601.0	 5807.0	...
10614061	  799.4	  600.8	 5814.0	...
10614062	  799.4	  600.8	 5821.0	...
10614063	  799.3	  600.8	 5830.0	...
10614064	  798.1	  601.0	 5844.0	...
10614065	  796.8	  601.1	 5857.0	...
10614066	  795.5	  601.3	 5871.0	...
10614067	  795.3	  601.0	 5871.0	...
10614068	  795.2	  600.8	 5875.0	...
10614069	  795.3	  600.5	 5879.0	...
10614070	  795.4	  600.2	 5883.0	...
10614071	  795.4	  599.7	 5883.0	...
10614072	  795.3	  599.2	 5877.0	...
10614073	  794.9	  599.8	 5871.0	...
10614074	  794.6	  600.7	 5871.0	...
10614075	  794.4	  601.9	 5876.0	...
10614076	  795.5	  602.1	 5881.0	...
10614077	  796.6	  602.2	 5879.0	...
10614078	  796.9	  602.0	 5879.0	...
10614079	  796.7	  601.8	 5879.0	...
10614080	  797.1	  600.8	 5878.0	...
10614081	  798.3	  600.0	 5877.0	...
10614082	  798.7	  599.6	 5876.0	...
10614083	  798.7	  600.8	 5873.0	...
10614084	  798.4	  601.9	 5870.0	...
10614085	  798.3	  603.0	 5867.0	...
10614086	  798.2	  603.3	 5874.0	...
10614087	  798.0	  603.6	 5880.0	...
10614088	  797.6	  604.2	 5890.0	...
10614089	  797.1	  604.7	 5894.0	...
10614090	  796.8	  605.1	 5897.0	...
10614091	  796.7	  605.2	 5897.0	...
10614092	  797.0	  605.2	 5897.0	...
10614093	  797.2	  605.2	 5900.0	...
10614094	  797.0	  604.6	 5903.0	...
10614095	  796.1	  604.1	 5905.0	...
10614096	  795.2	  603.5	 5902.0	...
10614097	  794.8	  603.5	 5900.0	...
10614098	  795.3	  603.8	 5899.0	...
10614099	  796.0	  604.1	 5902.0	...
10614100	  796.7	  603.4	 5905.0	...
10614101	  796.9	  602.4	 5908.0	...
10614102	  795.1	  602.1	 5925.0	...
10614103	  793.5	  602.9	 5940.0	...
10614104	  791.9	  602.9	 5954.0	...
10614105	  791.8	  602.2	 5957.0	...
10614106	  791.9	  602.3	 5963.0	...
10614107	  791.8	  603.0	 5968.0	...
10614108	  792.1	  603.7	 5971.0	...
10614109	  792.3	  603.2	 5969.0	...
10614110	  792.4	  602.2	 5967.0	...
10614111	  792.5	  601.2	 5964.0	...
10614112	  792.6	  602.0	 5962.0	...
10614113	  792.8	  603.3	 5960.0	...
10614114	  793.0	  604.6	 5960.0	...
10614115	  793.0	  604.5	 5959.0	...
10614116	  793.1	  604.5	 5958.0	...
10614117	  793.1	  604.5	 5963.0	...
10614118	  792.5	  604.6	 5976.0	...
10614119	  791.9	  604.6	 5989.0	...
10614120	  791.1	  605.0	 5991.0	...
10614121	  790.7	  605.3	 5986.0	...
10614122	  790.3	  605.6	 5984.0	...
10614123	  791.0	  605.3	 5987.0	...
10614124	  791.7	  604.7	 5993.0	...
10614125	  792.4	  604.1	 5995.0	...
10614126	  792.3	  604.7	 5997.0	...
10614127	  792.7	  605.4	 5996.0	...
10614128	  793.2	  606.1	 5997.0	...
10614129	  792.5	  606.1	 5999.0	...
10614130	  791.3	  606.1	 6000.0	...
10614131	  790.1	  606.1	 5998.0	...
10614132	  790.1	  605.9	 5999.0	...
10614133	  790.0	  606.1	 6003.0	...
10614134	  790.2	  606.2	 6008.0	...
10614135	  790.5	  606.7	 6012.0	...
10614136	  790.0	  607.3	 6015.0	...
10614137	  788.5	  608.0	 6027.0	...
10614138	  786.9	  608.4	 6036.0	...
10614139	  786.8	  608.8	 6042.0	...
10614140	  787.1	  609.1	 6040.0	...
10614141	  787.4	  608.3	 6039.0	...
10614142	  787.3	  607.4	 6038.0	...
10614143	  787.3	  606.4	 6037.0	...
10614144	  787.3	  606.3	 6035.0	...
10614145	  787.3	  606.0	 6040.0	...
10614146	  787.8	  605.6	 6043.0	...
10614147	  788.2	  605.0	 6044.0	...
10614148	  788.4	  604.5	 6040.0	...
10614149	  788.2	  604.8	 6044.0	...
10614150	  788.1	  604.7	 6049.0	...
10614151	  788.3	  604.5	 6053.0	...
10614152	  788.4	  604.7	 6051.0	...
10614153	  789.0	  605.7	 6054.0	...
10614154	  789.4	  606.8	 6059.0	...
10614155	  789.7	  606.9	 6063.0	...
10614156	  789.6	  606.0	 6063.0	...
10614157	  788.0	  605.1	 6062.0	...
10614158	  786.3	  604.1	 6060.0	...
10614159	  784.7	  604.1	 6059.0	...
10614160	  785.2	  604.8	 6060.0	...
10614161	  786.1	  605.6	 6061.0	...
10614162	  786.5	  605.8	 6062.0	...
10614163	  786.4	  605.0	 6061.0	...
10614164	  787.8	  604.0	 6060.0	...
10614165	  789.8	  603.7	 6061.0	...
10614166	  790.8	  603.5	 6064.0	...
10614167	  789.2	  603.8	 6069.0	...
10614168	  787.7	  604.2	 6072.0	...
10614169	  787.5	  605.3	 6077.0	...
10614170	  787.9	  606.3	 6076.0	...
10614171	  788.4	  607.5	 6073.0	...
10614172	  788.5	  607.8	 6068.0	...
10614173	  788.1	  606.8	 6067.0	...
10614174	  787.0	  605.5	 6078.0	...
10614175	  786.1	  605.8	 6089.0	...
10614176	  785.5	  607.3	 6097.0	...
10614177	  785.6	  609.0	 6094.0	...
10614178	  785.6	  609.3	 6089.0	...
10614179	  785.7	  608.8	 6085.0	...
10614180	  785.9	  607.8	 6080.0	...
10614181	  786.1	  606.9	 6077.0	...
10614182	  786.2	  606.7	 6080.0	...
10614183	  786.2	  605.9	 6090.0	...
10614184	  786.2	  605.1	 6100.0	...
EFIX R   10613932	10614184	253	  795.4	  606.2	   5840
SSACC R  10614185
10614185	  785.3	  603.8	 6103.0	...
10614186	  783.7	  602.7	 6104.0	...
10614187	  782.0	  600.0	 6104.0	...
10614188	  781.1	  596.9	 6104.0	...
10614189	  780.0	  592.8	 6111.0	...
10614190	  778.0	  590.4	 6124.0	...
10614191	  776.1	  589.1	 6138.0	...
10614192	  775.4	  587.8	 6143.0	...
10614193	  775.5	  585.5	 6140.0	...
ESACC R  10614185	10614193	9	  785.3	  603.8	  775.5	  585.5	   0.44	     54
SFIX R   10614194
10614194	  775.4	  583.2	 6134.0	...
10614195	  774.9	  581.5	 6131.0	...
10614196	  774.8	  580.7	 6130.0	...
10614197	  774.7	  579.7	 6129.0	...
10614198	  775.9	  579.2	 6127.0	...
10614199	  777.2	  578.8	 6126.0	...
10614200	  778.3	  577.4	 6129.0	...
10614201	  778.1	  576.1	 6132.0	...
10614202	  777.9	  574.3	 6136.0	...
10614203	  778.2	  573.1	 6138.0	...
10614204	  778.5	  571.9	 6140.0	...
10614205	  778.2	  571.3	 6139.0	...
10614206	  777.4	  571.2	 6132.0	...
10614207	  776.7	  571.3	 6125.0	...
10614208	  775.5	  570.3	 6130.0	...
10614209	  774.4	  569.0	 6139.0	...
10614210	  773.8	  567.3	 6146.0	...
10614211	  774.2	  565.6	 6145.0	...
10614212	  774.7	  563.8	 6140.0	...
10614213	  774.0	  562.0	 6137.0	...
10614214	  773.5	  561.3	 6132.0	...
10614215	  774.4	  560.9	 6132.0	...
10614216	  775.8	  560.9	 6131.0	...
10614217	  777.3	  561.7	 6132.0	...
10614218	  777.5	  562.5	 6133.0	...
10614219	  777.9	  563.2	 6134.0	...
10614220	  778.3	  563.6	 6133.0	...
10614221	  778.6	  564.0	 6129.0	...
10614222	  778.6	  564.3	 6126.0	...
10614223	  779.3	  564.3	 6126.0	...
10614224	  780.0	  564.3	 6128.0	...
10614225	  779.9	  564.6	 6131.0	...
10614226	  778.4	  565.0	 6131.0	...
10614227	  776.9	  565.1	 6124.0	...
10614228	  775.8	  564.9	 6117.0	...
10614229	  775.4	  564.7	 6111.0	...
10614230	  776.7	  564.8	 6111.0	...
10614231	  778.4	  564.9	 6105.0	...
10614232	  780.4	  564.5	 6098.0	...
10614233	  780.6	  564.2	 6088.0	...
10614234	  780.8	  563.8	 6082.0	...
10614235	  780.6	  563.9	 6079.0	...
10614236	  780.5	  564.0	 6080.0	...
10614237	  780.0	  562.8	 6080.0	...
10614238	  779.3	  561.7	 6080.0	...
10614239	  778.7	  560.1	 6081.0	...
10614240	  778.5	  559.8	 6082.0	...
10614241	  778.9	  560.3	 6082.0	...
10614242	  780.9	  561.3	 6074.0	...
10614243	  782.9	  562.1	 6065.0	...
10614244	  784.2	  562.1	 6057.0	...
10614245	  783.1	  561.5	 6060.0	...
10614246	  781.7	  561.3	 6063.0	...
10614247	  780.9	  562.3	 6058.0	...
10614248	  780.7	  563.6	 6052.0	...
10614249	  781.0	  565.1	 6046.0	...
10614250	  781.6	  565.3	 6047.0	...
10614251	  781.8	  565.6	 6043.0	...
10614252	  782.0	  565.6	 6038.0	...
10614253	  781.6	  564.6	 6033.0	...
10614254	  781.3	  563.6	 6036.0	...
10614255	  780.8	  562.8	 6041.0	...
10614256	  780.3	  562.9	 6046.0	...
10614257	  779.9	  562.9	 6041.0	...
10614258	  779.7	  562.7	 6032.0	...
10614259	  780.0	  563.6	 6024.0	...
10614260	  780.5	  564.6	 6023.0	...
10614261	  781.4	  565.7	 6021.0	...
10614262	  782.0	  566.0	 6018.0	...
10614263	  782.3	  566.3	 6015.0	...
10614264	  782.4	  566.4	 6013.0	...
10614265	  782.3	  566.3	 6011.0	...
10614266	  782.2	  566.2	 6009.0	...
10614267	  781.9	  566.0	 6007.0	...
10614268	  781.7	  565.8	 6008.0	...
10614269	  781.9	  566.2	 6004.0	...
10614270	  782.8	  566.5	 6000.0	...
10614271	  783.7	  566.2	 5989.0	...
10614272	  784.3	  565.5	 5981.0	...
10614273	  784.4	  565.1	 5979.0	...
10614274	  784.0	  565.5	 5986.0	...
10614275	  783.7	  567.4	 5991.0	...
10614276	  784.4	  569.0	 5985.0	...
10614277	  785.6	  570.2	 5976.0	...
10614278	  786.1	  570.0	 5969.0	...
10614279	  785.9	  569.9	 5965.0	...
10614280	  785.5	  570.0	 5964.0	...
10614281	  786.0	  569.9	 5957.0	...
10614282	  786.4	  569.7	 5950.0	...
10614283	  786.5	  569.7	 5941.0	...
10614284	  786.3	  569.7	 5936.0	...
10614285	  786.2	  569.5	 5930.0	...
10614286	  787.2	  569.2	 5926.0	...
10614287	  788.2	  569.0	 5927.0	...
10614288	  787.4	  569.4	 5927.0	...
10614289	  785.7	  570.8	 5928.0	...
10614290	  783.5	  572.0	 5930.0	...
10614291	  783.2	  572.7	 5931.0	...
10614292	  783.0	  572.5	 5922.0	...
10614293	  783.3	  572.5	 5912.0	...
10614294	  784.0	  572.0	 5897.0	...
10614295	  784.8	  571.5	 5891.0	...
10614296	  786.5	  571.3	 5880.0	...
10614297	  788.0	  573.0	 5874.0	...
10614298	  789.4	  574.8	 5869.0	...
10614299	  789.7	  576.3	 5868.0	...
10614300	  789.9	  576.5	 5868.0	...
10614301	  789.7	  576.0	 5866.0	...
10614302	  789.5	  574.8	 5864.0	...
10614303	  788.8	  573.7	 5862.0	...
10614304	  788.2	  573.3	 5861.0	...
10614305	  787.5	  573.2	 5862.0	...
10614306	  787.2	  573.1	 5862.0	...
10614307	  788.0	  572.9	 5853.0	...
10614308	  790.0	  572.6	 5835.0	...
10614309	  792.0	  572.8	 5817.0	...
10614310	  792.9	  573.0	 5815.0	...
10614311	  792.9	  573.4	 5820.0	...
10614312	  792.6	  574.3	 5820.0	...
10614313	  792.3	  575.2	 5814.0	...
10614314	  792.1	  576.6	 5807.0	...
10614315	  792.2	  577.1	 5801.0	...
10614316	  792.1	  576.8	 5794.0	...
10614317	  792.0	  575.6	 5788.0	...
10614318	  791.7	  574.3	 5786.0	...
10614319	  791.5	  574.1	 5785.0	...
10614320	  791.2	  574.6	 5785.0	...
10614321	  791.1	  575.8	 5784.0	...
10614322	  791.3	  576.6	 5784.0	...
10614323	  792.6	  577.1	 5776.0	...
10614324	  793.8	  576.5	 5768.0	...
10614325	  794.8	  576.6	 5759.0	...
10614326	  794.8	  577.3	 5759.0	...
10614327	  794.7	  578.4	 5759.0	...
10614328	  794.8	  578.8	 5748.0	...
10614329	  795.0	  578.7	 5737.0	...
10614330	  794.9	  578.6	 5725.0	...
10614331	  794.7	  578.7	 5726.0	...
10614332	  794.1	  578.6	 5729.0	...
10614333	  793.7	  578.6	 5734.0	...
10614334	  793.2	  578.6	 5740.0	...
10614335	  794.4	  578.5	 5732.0	...
10614336	  795.8	  578.3	 5720.0	...
10614337	  795.8	  578.4	 5710.0	...
10614338	  794.4	  578.5	 5711.0	...
10614339	  793.3	  578.5	 5708.0	...
10614340	  793.7	  578.6	 5702.0	...
10614341	  794.2	  578.8	 5697.0	...
10614342	  794.3	  579.4	 5695.0	...
10614343	  794.3	  580.1	 5696.0	...
10614344	  794.4	  580.7	 5697.0	...
10614345	  795.0	  581.0	 5698.0	...
10614346	  795.6	  580.5	 5699.0	...
10614347	  796.0	  579.6	 5700.0	...
10614348	  795.8	  578.8	 5698.0	...
10614349	  795.8	  579.1	 5695.0	...
10614350	  795.2	  580.3	 5692.0	...
10614351	  794.7	  581.4	 5691.0	...
10614352	  794.0	  581.1	 5689.0	...
10614353	  794.4	  580.4	 5685.0	...
10614354	  794.8	  579.6	 5681.0	...
10614355	  793.5	  579.6	 5678.0	...
10614356	  791.9	  579.7	 5677.0	...
10614357	  792.1	  579.8	 5677.0	...
10614358	  793.9	  580.0	 5673.0	...
10614359	  795.8	  580.4	 5669.0	...
10614360	  795.6	  580.9	 5665.0	...
10614361	  795.5	  581.2	 5666.0	...
10614362	  795.5	  582.4	 5666.0	...
10614363	  795.5	  583.6	 5667.0	...
10614364	  795.4	  584.1	 5666.0	...
10614365	  795.0	  583.5	 5664.0	...
10614366	  794.8	  583.3	 5662.0	...
10614367	  794.7	  583.9	 5660.0	...
10614368	  794.7	  583.8	 5659.0	...
10614369	  794.5	  583.3	 5655.0	...
10614370	  794.4	  583.3	 5650.0	...
10614371	  794.9	  583.6	 5645.0	...
10614372	  795.5	  583.8	 5643.0	...
10614373	  796.0	  583.3	 5644.0	...
10614374	  796.1	  583.3	 5646.0	...
10614375	  796.1	  583.7	 5647.0	...
10614376	  796.6	  584.1	 5647.0	...
10614377	  797.0	  584.5	 5645.0	...
10614378	  796.5	  584.8	 5644.0	...
10614379	  795.0	  585.1	 5644.0	...
10614380	  793.5	  585.2	 5645.0	...
10614381	  793.3	  585.5	 5646.0	...
10614382	  794.2	  585.9	 5646.0	...
10614383	  795.1	  586.4	 5644.0	...
10614384	  795.3	  586.7	 5643.0	...
10614385	  795.0	  586.6	 5643.0	...
10614386	  795.0	  586.4	 5644.0	...
10614387	  795.1	  586.2	 5639.0	...
10614388	  795.2	  587.1	 5633.0	...
10614389	  795.2	  588.1	 5628.0	...
10614390	  795.6	  589.0	 5619.0	...
10614391	  795.9	  589.0	 5610.0	...
10614392	  796.2	  588.9	 5600.0	...
10614393	  796.6	  588.8	 5598.0	...
10614394	  797.2	  588.6	 5597.0	...
10614395	  797.8	  588.5	 5597.0	...
10614396	  798.6	  587.1	 5599.0	...
10614397	  799.0	  585.6	 5602.0	...
10614398	  799.1	  584.8	 5604.0	...
10614399	  798.7	  585.9	 5605.0	...
10614400	  798.4	  587.0	 5605.0	...
10614401	  798.4	  587.6	 5605.0	...
10614402	  797.4	  587.8	 5604.0	...
10614403	  796.4	  587.9	 5600.0	...
10614404	  796.6	  587.8	 5591.0	...
10614405	  798.3	  587.5	 5582.0	...
10614406	  799.9	  587.2	 5577.0	...
10614407	  799.3	  587.2	 5578.0	...
10614408	  798.2	  587.1	 5579.0	...
10614409	  797.1	  586.7	 5586.0	...
10614410	  796.5	  586.3	 5593.0	...
10614411	  796.1	  586.7	 5601.0	...
10614412	  796.7	  588.0	 5603.0	...
10614413	  797.5	  589.2	 5604.0	...
10614414	  798.2	  589.8	 5605.0	...
10614415	  798.2	  589.7	 5606.0	...
10614416	  797.7	  589.2	 5608.0	...
10614417	  797.1	  589.2	 5609.0	...
10614418	  795.5	  589.3	 5608.0	...
10614419	  794.4	  589.5	 5608.0	...
10614420	  793.6	  589.5	 5609.0	...
10614421	  793.6	  589.4	 5612.0	...
10614422	  793.7	  589.6	 5614.0	...
10614423	  794.2	  590.2	 5609.0	...
10614424	  795.0	  590.9	 5598.0	...
10614425	  796.1	  591.5	 5586.0	...
10614426	  796.7	  590.9	 5588.0	...
10614427	  796.9	  590.0	 5596.0	...
10614428	  797.7	  588.9	 5591.0	...
10614429	  798.5	  588.3	 5578.0	...
10614430	  799.5	  587.6	 5561.0	...
10614431	  800.2	  588.3	 5560.0	...
10614432	  800.9	  589.4	 5560.0	...
10614433	  800.6	  590.4	 5569.0	...
10614434	  798.7	  590.4	 5577.0	...
10614435	  796.7	  590.3	 5584.0	...
10614436	  796.1	  590.4	 5584.0	...
10614437	  796.1	  590.3	 5582.0	...
10614438	  795.6	  590.7	 5581.0	...
10614439	  794.5	  591.2	 5588.0	...
10614440	  793.9	  591.4	 5596.0	...
10614441	  794.7	  591.1	 5595.0	...
10614442	  795.5	  590.9	 5585.0	...
10614443	  797.0	  591.3	 5574.0	...
10614444	  797.5	  591.7	 5572.0	...
10614445	  797.8	  592.0	 5570.0	...
10614446	  797.4	  592.0	 5570.0	...
10614447	  797.3	  592.0	 5571.0	...
10614448	  797.3	  592.1	 5573.0	...
10614449	  797.1	  592.3	 5574.0	...
10614450	  796.9	  592.5	 5579.0	...
10614451	  796.4	  590.9	 5584.0	...
10614452	  795.9	  589.1	 5581.0	...
10614453	  796.4	  589.1	 5573.0	...
10614454	  797.1	  590.9	 5565.0	...
10614455	  798.1	  591.9	 5568.0	...
10614456	  798.9	  591.0	 5570.0	...
10614457	  799.6	  590.1	 5573.0	...
10614458	  797.9	  590.3	 5582.0	...
10614459	  795.7	  590.3	 5591.0	...
10614460	  794.0	  590.3	 5598.0	...
10614461	  794.8	  589.9	 5596.0	...
10614462	  796.0	  589.7	 5593.0	...
10614463	  796.3	  589.7	 5592.0	...
10614464	  795.8	  589.5	 5592.0	...
10614465	  794.8	  588.9	 5591.0	...
10614466	  795.1	  588.2	 5588.0	...
10614467	  796.6	  588.7	 5584.0	...
10614468	  798.3	  589.5	 5580.0	...
10614469	  798.5	  590.5	 5578.0	...
10614470	  797.8	  590.5	 5578.0	...
10614471	  797.1	  589.6	 5578.0	...
10614472	  796.9	  588.6	 5581.0	...
10614473	  797.1	  587.4	 5589.0	...
10614474	  797.5	  587.1	 5597.0	...
10614475	  798.4	  587.7	 5602.0	...
10614476	  799.1	  588.5	 5595.0	...
10614477	  799.8	  589.8	 5587.0	...
10614478	  799.7	  590.3	 5580.0	...
10614479	  799.6	  590.9	 5579.0	...
10614480	  799.7	  590.9	 5578.0	...
10614481	  799.9	  590.8	 5576.0	...
10614482	  799.1	  591.0	 5583.0	...
10614483	  797.9	  589.7	 5591.0	...
10614484	  796.8	  588.5	 5602.0	...
10614485	  796.8	  587.2	 5605.0	...
10614486	  796.7	  587.7	 5609.0	...
10614487	  796.2	  588.2	 5610.0	...
10614488	  795.7	  588.8	 5611.0	...
10614489	  795.5	  589.1	 5611.0	...
10614490	  795.7	  589.4	 5611.0	...
10614491	  797.0	  589.2	 5612.0	...
10614492	  798.3	  589.0	 5612.0	...
10614493	  798.4	  589.2	 5612.0	...
10614494	  797.3	  589.6	 5613.0	...
10614495	  796.0	  589.8	 5613.0	...
10614496	  795.8	  589.6	 5614.0	...
10614497	  795.6	  589.4	 5613.0	...
10614498	  795.7	  589.5	 5612.0	...
10614499	  795.9	  588.6	 5611.0	...
10614500	  796.2	  587.6	 5611.0	...
10614501	  794.4	  587.4	 5620.0	...
10614502	  792.5	  588.5	 5629.0	...
10614503	  791.1	  589.6	 5636.0	...
10614504	  791.5	  590.1	 5635.0	...
10614505	  791.5	  590.2	 5634.0	...
10614506	  791.1	  590.4	 5637.0	...
10614507	  792.3	  590.4	 5643.0	...
10614508	  794.0	  590.3	 5648.0	...
10614509	  794.5	  590.4	 5651.0	...
10614510	  793.4	  590.6	 5654.0	...
10614511	  792.6	  590.7	 5658.0	...
10614512	  794.5	  590.9	 5650.0	...
10614513	  796.4	  591.2	 5638.0	...
10614514	  797.8	  591.5	 5634.0	...
10614515	  797.6	  591.6	 5642.0	...
10614516	  797.1	  591.4	 5649.0	...
10614517	  796.5	  590.6	 5653.0	...
10614518	  794.1	  590.2	 5659.0	...
10614519	  791.8	  589.9	 5666.0	...
10614520	  789.5	  589.9	 5670.0	...
10614521	  789.2	  589.5	 5677.0	...
10614522	  788.9	  589.1	 5684.0	...
10614523	  789.5	  589.4	 5688.0	...
10614524	  790.9	  589.7	 5684.0	...
10614525	  792.2	  590.4	 5679.0	...
10614526	  792.9	  590.8	 5676.0	...
10614527	  793.1	  589.1	 5677.0	...
10614528	  793.3	  587.0	 5678.0	...
10614529	  793.3	  585.8	 5680.0	...
10614530	  793.1	  586.2	 5680.0	...
10614531	  793.1	  586.5	 5683.0	...
10614532	  793.4	  587.9	 5686.0	...
10614533	  794.1	  589.7	 5690.0	...
10614534	  794.4	  590.6	 5690.0	...
10614535	  794.4	  590.0	 5693.0	...
10614536	  794.0	  589.6	 5695.0	...
10614537	  793.7	  590.2	 5698.0	...
10614538	  793.5	  589.2	 5694.0	...
10614539	  793.5	  587.6	 5689.0	...
10614540	  793.7	  586.0	 5684.0	...
10614541	  793.9	  585.7	 5683.0	...
10614542	  791.3	  586.0	 5695.0	...
10614543	  788.5	  586.7	 5708.0	...
10614544	  786.7	  587.5	 5720.0	...
10614545	  787.8	  588.0	 5723.0	...
10614546	  789.7	  588.1	 5725.0	...
10614547	  790.0	  587.6	 5727.0	...
10614548	  790.2	  587.0	 5728.0	...
10614549	  789.5	  586.5	 5729.0	...
10614550	  789.4	  586.5	 5730.0	...
10614551	  789.3	  585.8	 5728.0	...
10614552	  789.2	  585.1	 5725.0	...
10614553	  788.9	  584.4	 5728.0	...
10614554	  788.7	  584.6	 5734.0	...
10614555	  789.2	  584.7	 5740.0	...
10614556	  789.7	  584.8	 5742.0	...
10614557	  789.8	  586.4	 5743.0	...
10614558	  789.4	  588.0	 5743.0	...
10614559	  788.8	  588.9	 5745.0	...
10614560	  788.6	  588.1	 5744.0	...
10614561	  788.1	  587.3	 5743.0	...
10614562	  787.9	  587.0	 5740.0	...
10614563	  788.9	  587.5	 5740.0	...
10614564	  790.0	  588.2	 5741.0	...
10614565	  790.9	  587.9	 5744.0	...
10614566	  789.8	  587.0	 5749.0	...
10614567	  788.8	  586.8	 5753.0	...
10614568	  788.1	  587.5	 5755.0	...
10614569	  788.1	  588.3	 5761.0	...
10614570	  788.3	  588.5	 5768.0	...
10614571	  789.0	  588.8	 5774.0	...
10614572	  789.6	  589.1	 5773.0	...
10614573	  790.1	  589.5	 5770.0	...
10614574	  791.2	  589.7	 5760.0	...
10614575	  792.9	  589.3	 5746.0	...
10614576	  794.6	  588.7	 5733.0	...
10614577	  794.4	  588.7	 5729.0	...
10614578	  793.7	  589.2	 5730.0	...
10614579	  792.3	  587.7	 5731.0	...
10614580	  791.5	  585.8	 5743.0	...
10614581	  790.8	  584.1	 5753.0	...
10614582	  790.6	  584.6	 5763.0	...
10614583	  790.8	  585.7	 5759.0	...
10614584	  792.2	  586.4	 5757.0	...
10614585	  793.4	  585.6	 5756.0	...
10614586	  793.6	  584.4	 5757.0	...
10614587	  792.3	  583.9	 5759.0	...
10614588	  791.2	  584.9	 5762.0	...
MSG	10614589 0000 _ Experiment Start
10614589	  791.0	  585.8	 5769.0	...
10614590	  790.9	  586.0	 5784.0	...
10614591	  790.7	  585.7	 5799.0	...
10614592	  790.7	  585.6	 5810.0	...
10614593	  790.7	  585.7	 5813.0	...
10614594	  791.3	  585.9	 5818.0	...
10614595	  791.9	  585.9	 5822.0	...
10614596	  791.1	  586.1	 5825.0	...
10614597	  789.8	  585.9	 5827.0	...
10614598	  788.0	  585.7	 5830.0	...
10614599	  787.6	  585.6	 5829.0	...
10614600	  787.9	  586.3	 5825.0	...
10614601	  788.5	  586.9	 5825.0	...
10614602	  789.1	  586.8	 5830.0	...
10614603	  789.1	  586.2	 5836.0	...
10614604	  789.4	  585.6	 5839.0	...
10614605	  789.6	  584.9	 5841.0	...
10614606	  790.1	  584.5	 5849.0	...
10614607	  790.3	  583.9	 5857.0	...
10614608	  790.4	  583.7	 5866.0	...
10614609	  789.3	  584.2	 5865.0	...
10614610	  788.4	  584.9	 5865.0	...
10614611	  787.5	  584.6	 5865.0	...
EFIX R   10614194	10614611	418	  790.7	  581.2	   5772
SSACC R  10614612
10614612	  787.1	  583.6	 5866.0	...
10614613	  785.5	  582.7	 5866.0	...
10614614	  784.0	  582.8	 5870.0	...
10614615	  780.4	  583.2	 5873.0	...
10614616	  778.1	  583.5	 5878.0	...
10614617	  773.2	  584.3	 5891.0	...
10614618	  769.8	  585.1	 5903.0	...
10614619	  766.5	  585.8	 5915.0	...
10614620	  765.5	  584.4	 5915.0	...
10614621	  765.0	  582.5	 5915.0	...
10614622	  761.5	  581.1	 5928.0	...
10614623	  758.2	  581.5	 5942.0	...
ESACC R  10614612	10614623	12	  787.1	  583.6	  758.2	  581.5	   0.62	     59
SFIX R   10614624
10614624	  755.0	  581.7	 5954.0	...
10614625	  754.8	  581.4	 5953.0	...
10614626	  754.6	  581.0	 5959.0	...
10614627	  754.8	  580.7	 5966.0	...
10614628	  755.3	  580.5	 5970.0	...
10614629	  755.8	  580.5	 5967.0	...
10614630	  755.9	  580.7	 5971.0	...
10614631	  755.8	  581.1	 5979.0	...
10614632	  755.7	  581.2	 5990.0	...
10614633	  755.7	  581.1	 5994.0	...
10614634	  755.6	  580.7	 5998.0	...
10614635	  755.4	  580.0	 5999.0	...
10614636	  755.8	  579.8	 5996.0	...
10614637	  756.5	  579.7	 5993.0	...
10614638	  756.9	  580.0	 6000.0	...
10614639	  756.6	  580.0	 6008.0	...
10614640	  756.3	  579.8	 6016.0	...
10614641	  757.4	  579.3	 6015.0	...
10614642	  759.2	  578.2	 6010.0	...
10614643	  760.4	  577.2	 6005.0	...
10614644	  760.6	  576.5	 6002.0	...
10614645	  760.1	  576.3	 6005.0	...
10614646	  759.0	  575.1	 6011.0	...
10614647	  757.9	  574.0	 6018.0	...
10614648	  757.5	  572.4	 6023.0	...
10614649	  758.1	  571.9	 6026.0	...
10614650	  758.8	  572.2	 6030.0	...
10614651	  759.3	  572.9	 6033.0	...
10614652	  760.0	  573.5	 6037.0	...
10614653	  761.0	  573.2	 6039.0	...
10614654	  761.4	  573.1	 6041.0	...
10614655	  761.8	  573.2	 6040.0	...
10614656	  761.6	  573.6	 6038.0	...
10614657	  761.5	  573.8	 6038.0	...
10614658	  761.7	  574.0	 6037.0	...
10614659	  762.0	  574.1	 6037.0	...
10614660	  761.5	  574.1	 6036.0	...
10614661	  760.7	  573.5	 6043.0	...
10614662	  759.4	  571.8	 6049.0	...
10614663	  758.7	  570.2	 6058.0	...
10614664	  758.3	  569.8	 6061.0	...
10614665	  758.2	  570.7	 6068.0	...
10614666	  758.2	  571.5	 6073.0	...
10614667	  758.2	  571.7	 6075.0	...
10614668	  758.3	  571.9	 6074.0	...
10614669	  757.6	  571.8	 6081.0	...
10614670	  756.9	  570.8	 6089.0	...
10614671	  757.5	  569.7	 6095.0	...
10614672	  758.9	  569.8	 6093.0	...
10614673	  760.4	  570.6	 6090.0	...
10614674	  760.4	  572.4	 6087.0	...
10614675	  760.2	  573.2	 6085.0	...
10614676	  759.8	  572.1	 6087.0	...
10614677	  759.6	  570.1	 6091.0	...
10614678	  759.5	  568.1	 6094.0	...
10614679	  759.3	  568.2	 6095.0	...
10614680	  759.0	  568.5	 6096.0	...
10614681	  758.6	  568.9	 6098.0	...
10614682	  758.5	  569.2	 6102.0	...
10614683	  758.4	  569.8	 6102.0	...
10614684	  758.6	  570.1	 6102.0	...
10614685	  758.8	  570.3	 6100.0	...
10614686	  759.0	  570.2	 6103.0	...
10614687	  759.2	  570.4	 6107.0	...
10614688	  759.4	  570.7	 6110.0	...
10614689	  759.5	  570.7	 6111.0	...
10614690	  759.5	  570.5	 6113.0	...
10614691	  760.0	  570.3	 6116.0	...
10614692	  760.4	  570.0	 6120.0	...
10614693	  759.2	  569.9	 6136.0	...
10614694	  757.5	  569.8	 6150.0	...
10614695	  755.9	  569.9	 6163.0	...
10614696	  756.7	  569.8	 6159.0	...
10614697	  757.6	  569.6	 6156.0	...
10614698	  758.2	  568.9	 6159.0	...
10614699	  757.8	  568.4	 6165.0	...
10614700	  756.5	  567.9	 6171.0	...
10614701	  755.4	  568.0	 6171.0	...
10614702	  755.0	  568.1	 6171.0	...
10614703	  755.2	  568.0	 6171.0	...
10614704	  755.3	  567.9	 6172.0	...
10614705	  755.0	  567.2	 6171.0	...
10614706	  754.9	  566.5	 6171.0	...
10614707	  755.0	  566.2	 6169.0	...
10614708	  755.0	  566.7	 6168.0	...
10614709	  754.8	  567.3	 6168.0	...
10614710	  754.6	  567.4	 6171.0	...
10614711	  754.6	  567.5	 6187.0	...
10614712	  754.3	  567.5	 6203.0	...
10614713	  754.0	  567.4	 6215.0	...
10614714	  754.9	  567.3	 6213.0	...
10614715	  756.0	  567.3	 6213.0	...
10614716	  756.8	  567.5	 6215.0	...
10614717	  756.3	  567.2	 6219.0	...
10614718	  755.5	  567.0	 6222.0	...
10614719	  755.2	  566.7	 6225.0	...
10614720	  755.3	  566.7	 6225.0	...
10614721	  755.7	  566.8	 6222.0	...
10614722	  756.0	  566.8	 6219.0	...
10614723	  756.1	  567.5	 6217.0	...
10614724	  755.8	  568.5	 6217.0	...
10614725	  755.3	  569.6	 6217.0	...
10614726	  754.5	  568.8	 6215.0	...
10614727	  754.2	  567.3	 6215.0	...
10614728	  753.9	  565.2	 6216.0	...
10614729	  754.1	  564.6	 6224.0	...
10614730	  754.2	  564.0	 6238.0	...
10614731	  754.4	  564.1	 6251.0	...
10614732	  755.1	  564.4	 6258.0	...
10614733	  755.9	  564.7	 6259.0	...
10614734	  756.2	  565.2	 6259.0	...
10614735	  755.6	  565.5	 6260.0	...
10614736	  755.1	  566.1	 6260.0	...
10614737	  755.1	  566.4	 6261.0	...
10614738	  755.1	  566.7	 6260.0	...
10614739	  754.9	  566.8	 6257.0	...
10614740	  754.6	  566.9	 6254.0	...
10614741	  755.1	  566.7	 6253.0	...
10614742	  755.9	  566.5	 6252.0	...
10614743	  756.5	  566.5	 6252.0	...
10614744	  756.1	  566.6	 6253.0	...
10614745	  755.6	  566.2	 6259.0	...
10614746	  755.3	  565.8	 6265.0	...
10614747	  755.0	  565.4	 6272.0	...
10614748	  754.5	  565.1	 6277.0	...
10614749	  754.0	  564.7	 6280.0	...
10614750	  753.7	  564.2	 6285.0	...
10614751	  753.7	  564.3	 6287.0	...
10614752	  753.7	  564.3	 6289.0	...
10614753	  754.2	  564.2	 6289.0	...
10614754	  754.7	  564.1	 6288.0	...
10614755	  754.8	  563.6	 6290.0	...
10614756	  753.9	  562.3	 6297.0	...
10614757	  752.9	  561.0	 6304.0	...
10614758	  752.7	  561.3	 6305.0	...
10614759	  753.2	  562.6	 6302.0	...
10614760	  753.5	  563.7	 6300.0	...
10614761	  753.3	  563.6	 6300.0	...
10614762	  753.0	  563.5	 6306.0	...
10614763	  754.3	  563.3	 6312.0	...
10614764	  755.6	  562.7	 6318.0	...
10614765	  756.4	  562.2	 6318.0	...
10614766	  755.8	  563.2	 6318.0	...
10614767	  755.5	  564.4	 6316.0	...
10614768	  755.6	  564.6	 6314.0	...
10614769	  755.0	  563.7	 6317.0	...
10614770	  753.5	  562.8	 6322.0	...
10614771	  752.0	  563.0	 6323.0	...
10614772	  753.0	  563.3	 6318.0	...
10614773	  754.6	  563.6	 6312.0	...
10614774	  756.0	  564.0	 6309.0	...
10614775	  755.3	  564.7	 6316.0	...
10614776	  754.7	  565.4	 6323.0	...
10614777	  754.4	  565.0	 6330.0	...
10614778	  753.5	  564.1	 6333.0	...
10614779	  752.7	  563.2	 6336.0	...
10614780	  752.0	  563.4	 6339.0	...
10614781	  752.2	  563.6	 6338.0	...
10614782	  753.3	  563.3	 6337.0	...
10614783	  754.3	  562.6	 6337.0	...
10614784	  755.3	  562.0	 6338.0	...
10614785	  755.6	  561.5	 6340.0	...
10614786	  755.9	  561.3	 6343.0	...
10614787	  756.0	  561.2	 6345.0	...
10614788	  755.9	  561.3	 6345.0	...
10614789	  755.8	  561.2	 6347.0	...
10614790	  754.9	  561.1	 6351.0	...
10614791	  754.1	  561.1	 6357.0	...
10614792	  753.3	  561.4	 6361.0	...
10614793	  753.5	  562.7	 6360.0	...
10614794	  753.6	  564.1	 6357.0	...
10614795	  753.8	  564.7	 6356.0	...
10614796	  753.8	  563.4	 6360.0	...
10614797	  754.0	  562.1	 6364.0	...
10614798	  754.3	  561.6	 6367.0	...
10614799	  754.6	  561.9	 6369.0	...
10614800	  754.8	  563.1	 6372.0	...
10614801	  754.7	  564.2	 6374.0	...
MSG	10614802 0000 _ Number On
10614802	  754.9	  565.6	 6371.0	...
10614803	  754.9	  566.0	 6369.0	...
10614804	  754.8	  565.2	 6369.0	...
10614805	  753.8	  564.1	 6379.0	...
10614806	  752.7	  563.0	 6387.0	...
10614807	  752.7	  563.2	 6393.0	...
10614808	  753.8	  563.2	 6393.0	...
10614809	  755.1	  563.3	 6393.0	...
10614810	  755.4	  563.6	 6395.0	...
10614811	  755.0	  563.3	 6395.0	...
10614812	  754.4	  562.8	 6396.0	...
10614813	  753.8	  562.8	 6397.0	...
10614814	  753.5	  563.2	 6397.0	...
10614815	  753.3	  563.7	 6398.0	...
10614816	  753.0	  563.2	 6404.0	...
10614817	  752.9	  562.2	 6413.0	...
10614818	  752.8	  561.2	 6420.0	...
10614819	  752.7	  560.7	 6422.0	...
10614820	  752.7	  560.7	 6422.0	...
10614821	  752.9	  560.8	 6422.0	...
10614822	  753.1	  560.8	 6421.0	...
10614823	  751.9	  561.0	 6420.0	...
10614824	  750.5	  561.4	 6421.0	...
10614825	  749.4	  561.9	 6422.0	...
10614826	  750.2	  562.3	 6423.0	...
10614827	  751.0	  562.4	 6422.0	...
10614828	  751.7	  562.3	 6423.0	...
10614829	  751.8	  562.1	 6424.0	...
10614830	  751.9	  562.1	 6426.0	...
10614831	  751.9	  562.1	 6426.0	...
10614832	  752.4	  562.8	 6428.0	...
10614833	  752.7	  563.5	 6431.0	...
10614834	  753.0	  563.6	 6434.0	...
10614835	  752.7	  563.0	 6436.0	...
10614836	  753.1	  562.4	 6436.0	...
10614837	  753.5	  562.4	 6435.0	...
10614838	  753.2	  562.5	 6435.0	...
10614839	  751.7	  562.9	 6443.0	...
10614840	  750.1	  563.3	 6452.0	...
10614841	  749.1	  563.4	 6461.0	...
10614842	  749.2	  563.3	 6462.0	...
10614843	  749.7	  563.2	 6463.0	...
10614844	  750.1	  563.5	 6452.0	...
10614845	  750.3	  564.4	 6440.0	...
10614846	  750.5	  565.3	 6434.0	...
10614847	  750.8	  563.8	 6440.0	...
10614848	  751.6	  561.4	 6445.0	...
10614849	  752.2	  559.7	 6445.0	...
10614850	  752.3	  561.0	 6445.0	...
10614851	  752.3	  562.3	 6451.0	...
10614852	  752.2	  562.1	 6457.0	...
10614853	  751.5	  561.2	 6463.0	...
10614854	  750.4	  560.3	 6466.0	...
10614855	  749.5	  560.5	 6469.0	...
10614856	  749.9	  560.5	 6472.0	...
10614857	  750.1	  560.5	 6471.0	...
10614858	  750.1	  560.5	 6469.0	...
10614859	  749.9	  560.7	 6468.0	...
10614860	  749.7	  560.9	 6463.0	...
10614861	  749.4	  561.1	 6459.0	...
10614862	  749.3	  561.2	 6458.0	...
10614863	  749.5	  561.3	 6463.0	...
10614864	  749.6	  561.1	 6461.0	...
10614865	  749.7	  561.0	 6455.0	...
10614866	  749.6	  560.9	 6454.0	...
10614867	  749.6	  561.0	 6462.0	...
10614868	  749.6	  561.0	 6470.0	...
10614869	  750.0	  560.9	 6472.0	...
10614870	  750.3	  560.8	 6472.0	...
10614871	  750.8	  560.7	 6472.0	...
10614872	  751.2	  560.6	 6472.0	...
10614873	  751.8	  560.3	 6472.0	...
10614874	  752.2	  559.9	 6473.0	...
10614875	  752.1	  559.6	 6471.0	...
10614876	  751.7	  559.5	 6469.0	...
10614877	  751.3	  559.6	 6473.0	...
10614878	  751.0	  559.4	 6479.0	...
10614879	  750.7	  559.6	 6483.0	...
10614880	  750.5	  559.7	 6481.0	...
10614881	  750.1	  559.5	 6482.0	...
10614882	  749.9	  558.9	 6485.0	...
10614883	  749.0	  558.8	 6487.0	...
10614884	  748.3	  559.7	 6488.0	...
10614885	  748.4	  560.5	 6491.0	...
10614886	  749.3	  560.8	 6494.0	...
10614887	  750.8	  560.4	 6497.0	...
10614888	  751.4	  560.3	 6500.0	...
10614889	  752.2	  560.4	 6504.0	...
10614890	  752.6	  560.6	 6503.0	...
10614891	  752.9	  560.6	 6498.0	...
10614892	  753.4	  561.2	 6486.0	...
10614893	  753.8	  561.9	 6476.0	...
10614894	  753.7	  562.5	 6484.0	...
10614895	  753.4	  562.6	 6499.0	...
10614896	  753.4	  564.5	 6510.0	...
10614897	  755.0	  566.1	 6504.0	...
10614898	  756.7	  568.0	 6498.0	...
10614899	  758.4	  568.1	 6495.0	...
EFIX R   10614624	10614899	276	  754.7	  566.2	   6277
SSACC R  10614900
10614900	  759.7	  569.5	 6489.0	...
10614901	  761.0	  570.7	 6482.0	...
10614902	  761.9	  572.1	 6484.0	...
10614903	  762.0	  572.5	 6493.0	...
10614904	  762.4	  573.8	 6502.0	...
10614905	  764.4	  576.4	 6503.0	...
10614906	  766.4	  578.8	 6503.0	...
10614907	  768.3	  580.4	 6502.0	...
10614908	  769.8	  580.4	 6502.0	...
ESACC R  10614900	10614908	9	  759.7	  569.5	  769.8	  580.4	   0.32	     39
SFIX R   10614909
10614909	  771.2	  580.3	 6503.0	...
10614910	  772.4	  580.3	 6504.0	...
10614911	  772.8	  581.4	 6502.0	...
10614912	  773.4	  582.2	 6500.0	...
10614913	  775.1	  582.9	 6498.0	...
10614914	  776.4	  582.6	 6498.0	...
10614915	  777.2	  582.4	 6500.0	...
10614916	  776.8	  582.4	 6502.0	...
10614917	  776.4	  582.5	 6504.0	...
10614918	  776.1	  583.0	 6506.0	...
10614919	  775.8	  583.6	 6507.0	...
10614920	  775.2	  584.2	 6508.0	...
10614921	  774.4	  584.1	 6508.0	...
10614922	  773.6	  583.9	 6508.0	...
10614923	  773.1	  583.8	 6509.0	...
10614924	  772.9	  583.6	 6511.0	...
10614925	  772.4	  583.6	 6513.0	...
10614926	  771.7	  583.9	 6514.0	...
10614927	  771.0	  584.3	 6516.0	...
10614928	  772.1	  584.5	 6516.0	...
10614929	  773.5	  584.2	 6519.0	...
10614930	  774.6	  583.9	 6523.0	...
10614931	  774.4	  583.8	 6526.0	...
10614932	  774.2	  583.3	 6527.0	...
10614933	  773.7	  583.1	 6526.0	...
10614934	  773.2	  583.2	 6526.0	...
10614935	  773.5	  583.7	 6526.0	...
10614936	  774.4	  584.2	 6528.0	...
10614937	  775.1	  584.4	 6527.0	...
10614938	  774.9	  584.4	 6526.0	...
10614939	  774.7	  583.8	 6529.0	...
10614940	  774.7	  583.2	 6535.0	...
10614941	  775.2	  583.1	 6538.0	...
10614942	  775.8	  583.4	 6536.0	...
10614943	  776.8	  583.6	 6533.0	...
10614944	  777.5	  583.7	 6527.0	...
10614945	  778.0	  582.3	 6520.0	...
10614946	  776.3	  581.3	 6518.0	...
10614947	  774.7	  580.9	 6524.0	...
10614948	  772.5	  581.9	 6532.0	...
10614949	  771.7	  582.8	 6534.0	...
10614950	  771.0	  583.1	 6535.0	...
10614951	  771.5	  583.3	 6527.0	...
10614952	  772.6	  583.2	 6520.0	...
10614953	  773.6	  583.4	 6512.0	...
10614954	  775.5	  583.4	 6510.0	...
10614955	  776.6	  583.2	 6508.0	...
10614956	  777.1	  582.8	 6507.0	...
10614957	  776.4	  582.6	 6511.0	...
10614958	  775.7	  582.6	 6517.0	...
10614959	  775.3	  582.4	 6524.0	...
10614960	  775.0	  581.9	 6526.0	...
10614961	  774.7	  581.3	 6530.0	...
10614962	  775.2	  580.8	 6533.0	...
10614963	  775.6	  580.2	 6537.0	...
10614964	  776.0	  579.8	 6536.0	...
10614965	  776.1	  580.5	 6529.0	...
10614966	  776.3	  581.4	 6522.0	...
10614967	  775.9	  582.6	 6521.0	...
10614968	  775.4	  582.7	 6526.0	...
10614969	  775.6	  582.6	 6531.0	...
10614970	  776.0	  581.5	 6529.0	...
10614971	  776.4	  580.6	 6528.0	...
10614972	  776.0	  580.0	 6526.0	...
10614973	  775.7	  580.4	 6523.0	...
10614974	  775.4	  580.7	 6522.0	...
10614975	  775.0	  581.2	 6523.0	...
10614976	  774.9	  581.5	 6523.0	...
10614977	  775.1	  581.5	 6522.0	...
10614978	  775.2	  581.4	 6522.0	...
10614979	  775.3	  580.8	 6523.0	...
10614980	  775.2	  580.4	 6522.0	...
10614981	  776.6	  579.9	 6519.0	...
10614982	  778.0	  579.7	 6517.0	...
10614983	  779.1	  579.4	 6517.0	...
10614984	  778.8	  578.9	 6518.0	...
10614985	  779.0	  578.5	 6519.0	...
10614986	  779.5	  578.7	 6519.0	...
10614987	  779.8	  579.0	 6520.0	...
10614988	  779.5	  579.3	 6527.0	...
10614989	  779.2	  578.9	 6534.0	...
10614990	  779.8	  578.4	 6541.0	...
10614991	  780.5	  578.2	 6541.0	...
10614992	  780.6	  578.1	 6543.0	...
10614993	  780.0	  578.4	 6545.0	...
10614994	  779.3	  578.8	 6546.0	...
10614995	  778.8	  579.0	 6545.0	...
10614996	  778.4	  578.9	 6544.0	...
10614997	  777.4	  578.8	 6551.0	...
10614998	  776.7	  578.7	 6560.0	...
10614999	  775.9	  578.8	 6568.0	...
10615000	  775.7	  578.9	 6567.0	...
10615001	  775.4	  578.9	 6570.0	...
10615002	  775.2	  579.1	 6574.0	...
10615003	  775.3	  579.3	 6576.0	...
10615004	  775.7	  579.3	 6575.0	...
10615005	  776.1	  578.9	 6574.0	...
10615006	  776.5	  578.6	 6576.0	...
10615007	  776.7	  578.3	 6579.0	...
10615008	  776.2	  578.1	 6585.0	...
10615009	  774.9	  578.0	 6591.0	...
10615010	  773.7	  578.0	 6594.0	...
10615011	  773.9	  577.9	 6593.0	...
10615012	  774.6	  577.7	 6591.0	...
10615013	  775.1	  577.5	 6590.0	...
10615014	  774.9	  577.5	 6590.0	...
10615015	  775.0	  577.4	 6592.0	...
10615016	  775.4	  577.3	 6594.0	...
10615017	  775.6	  576.9	 6592.0	...
10615018	  775.6	  576.6	 6589.0	...
10615019	  776.0	  576.8	 6584.0	...
10615020	  776.4	  577.1	 6582.0	...
10615021	  777.3	  577.3	 6585.0	...
10615022	  777.7	  576.9	 6590.0	...
10615023	  778.1	  576.5	 6595.0	...
10615024	  777.6	  576.4	 6591.0	...
10615025	  776.6	  576.1	 6588.0	...
10615026	  775.6	  576.0	 6584.0	...
10615027	  775.3	  575.7	 6584.0	...
10615028	  775.4	  575.6	 6583.0	...
10615029	  775.6	  575.5	 6589.0	...
10615030	  775.7	  575.5	 6595.0	...
10615031	  776.0	  575.6	 6599.0	...
10615032	  776.2	  574.9	 6598.0	...
10615033	  776.2	  574.3	 6597.0	...
10615034	  775.3	  574.7	 6597.0	...
10615035	  774.5	  575.7	 6597.0	...
10615036	  774.2	  575.8	 6597.0	...
10615037	  774.5	  575.0	 6600.0	...
10615038	  775.0	  574.1	 6612.0	...
10615039	  775.2	  574.1	 6622.0	...
10615040	  775.3	  574.1	 6631.0	...
10615041	  775.4	  574.6	 6624.0	...
10615042	  775.4	  575.1	 6616.0	...
10615043	  775.7	  575.9	 6610.0	...
10615044	  776.1	  576.1	 6611.0	...
10615045	  776.5	  576.3	 6612.0	...
10615046	  776.8	  576.0	 6612.0	...
10615047	  776.9	  575.8	 6612.0	...
10615048	  776.7	  575.6	 6612.0	...
10615049	  776.4	  575.6	 6613.0	...
10615050	  775.9	  575.1	 6614.0	...
10615051	  775.9	  574.7	 6614.0	...
10615052	  775.5	  574.3	 6619.0	...
10615053	  775.1	  574.3	 6624.0	...
10615054	  775.4	  574.1	 6630.0	...
10615055	  776.2	  573.8	 6631.0	...
10615056	  776.8	  573.6	 6633.0	...
10615057	  776.5	  573.6	 6636.0	...
10615058	  775.9	  574.3	 6639.0	...
10615059	  775.7	  575.1	 6640.0	...
10615060	  775.8	  575.8	 6639.0	...
10615061	  776.3	  575.6	 6637.0	...
10615062	  776.5	  575.7	 6635.0	...
10615063	  776.4	  575.8	 6634.0	...
10615064	  776.4	  576.2	 6631.0	...
10615065	  775.8	  576.5	 6627.0	...
10615066	  775.3	  576.8	 6622.0	...
10615067	  775.2	  576.8	 6623.0	...
10615068	  775.7	  576.3	 6626.0	...
10615069	  776.2	  575.8	 6629.0	...
10615070	  776.9	  574.9	 6628.0	...
10615071	  777.7	  574.5	 6627.0	...
10615072	  778.6	  574.8	 6625.0	...
10615073	  779.0	  575.4	 6626.0	...
10615074	  779.4	  576.0	 6630.0	...
10615075	  779.6	  575.9	 6634.0	...
10615076	  779.4	  575.8	 6638.0	...
10615077	  779.5	  575.8	 6641.0	...
10615078	  779.6	  575.5	 6643.0	...
10615079	  779.7	  575.2	 6641.0	...
10615080	  779.4	  575.0	 6640.0	...
10615081	  778.0	  575.2	 6646.0	...
10615082	  776.9	  575.3	 6654.0	...
10615083	  775.9	  575.4	 6658.0	...
10615084	  776.1	  575.4	 6655.0	...
10615085	  776.2	  575.5	 6651.0	...
10615086	  775.9	  575.6	 6653.0	...
10615087	  775.7	  575.5	 6654.0	...
10615088	  775.8	  574.4	 6655.0	...
10615089	  776.5	  573.3	 6654.0	...
10615090	  777.4	  573.7	 6654.0	...
10615091	  778.0	  575.0	 6654.0	...
10615092	  778.2	  576.4	 6654.0	...
10615093	  778.3	  576.2	 6661.0	...
10615094	  778.3	  576.1	 6668.0	...
10615095	  778.8	  576.6	 6675.0	...
10615096	  779.4	  577.3	 6678.0	...
10615097	  779.2	  576.0	 6681.0	...
10615098	  778.6	  574.1	 6685.0	...
10615099	  778.2	  573.7	 6686.0	...
10615100	  778.5	  575.3	 6686.0	...
10615101	  778.7	  576.8	 6679.0	...
10615102	  778.6	  576.7	 6672.0	...
10615103	  778.3	  576.7	 6664.0	...
10615104	  777.5	  576.6	 6665.0	...
MSG	10615105 0000 _ Number Off
10615105	  776.3	  576.3	 6673.0	...
10615106	  775.3	  576.1	 6681.0	...
10615107	  775.1	  576.4	 6683.0	...
10615108	  775.6	  576.8	 6680.0	...
10615109	  776.2	  577.0	 6677.0	...
10615110	  776.9	  576.7	 6678.0	...
10615111	  777.2	  576.5	 6679.0	...
10615112	  777.5	  576.1	 6682.0	...
10615113	  778.6	  575.6	 6686.0	...
10615114	  779.7	  573.7	 6689.0	...
10615115	  780.8	  571.1	 6694.0	...
10615116	  780.7	  568.6	 6698.0	...
10615117	  780.4	  567.6	 6702.0	...
10615118	  779.8	  567.1	 6701.0	...
10615119	  779.1	  566.0	 6699.0	...
10615120	  779.0	  564.5	 6698.0	...
10615121	  779.3	  563.6	 6700.0	...
10615122	  780.5	  563.2	 6702.0	...
10615123	  781.4	  562.6	 6701.0	...
10615124	  782.0	  560.6	 6697.0	...
10615125	  781.6	  558.6	 6693.0	...
10615126	  781.2	  558.6	 6693.0	...
10615127	  781.0	  559.9	 6693.0	...
10615128	  781.0	  561.1	 6693.0	...
10615129	  781.1	  561.0	 6696.0	...
10615130	  781.2	  560.9	 6699.0	...
10615131	  781.1	  560.5	 6705.0	...
10615132	  781.0	  560.1	 6710.0	...
10615133	  781.1	  559.8	 6715.0	...
10615134	  781.4	  560.1	 6715.0	...
10615135	  782.0	  560.6	 6710.0	...
10615136	  782.5	  561.1	 6707.0	...
10615137	  782.8	  561.2	 6707.0	...
10615138	  782.8	  561.0	 6709.0	...
10615139	  782.7	  560.4	 6708.0	...
10615140	  782.7	  559.7	 6707.0	...
10615141	  782.3	  559.1	 6706.0	...
10615142	  781.7	  558.7	 6705.0	...
10615143	  780.5	  558.4	 6713.0	...
10615144	  779.6	  558.1	 6723.0	...
10615145	  779.6	  558.3	 6728.0	...
10615146	  780.3	  558.5	 6725.0	...
10615147	  780.5	  559.2	 6722.0	...
10615148	  780.3	  559.7	 6724.0	...
10615149	  780.0	  560.0	 6726.0	...
10615150	  780.2	  560.2	 6727.0	...
10615151	  780.2	  560.5	 6726.0	...
10615152	  780.2	  560.6	 6725.0	...
10615153	  780.0	  560.4	 6724.0	...
10615154	  779.7	  560.7	 6725.0	...
10615155	  779.4	  561.2	 6729.0	...
10615156	  779.5	  560.2	 6730.0	...
10615157	  779.8	  558.7	 6729.0	...
10615158	  780.2	  558.3	 6727.0	...
10615159	  780.2	  559.3	 6728.0	...
10615160	  780.2	  559.2	 6736.0	...
10615161	  779.9	  558.1	 6743.0	...
10615162	  779.6	  557.1	 6750.0	...
10615163	  779.5	  557.2	 6751.0	...
10615164	  780.4	  558.0	 6753.0	...
10615165	  781.3	  558.5	 6755.0	...
10615166	  782.2	  559.1	 6750.0	...
10615167	  782.2	  559.0	 6739.0	...
10615168	  782.1	  559.2	 6728.0	...
10615169	  782.0	  559.2	 6731.0	...
10615170	  781.9	  559.2	 6738.0	...
10615171	  781.7	  559.2	 6745.0	...
10615172	  781.5	  559.2	 6741.0	...
10615173	  781.2	  560.1	 6739.0	...
10615174	  780.9	  560.9	 6739.0	...
10615175	  780.5	  561.8	 6748.0	...
10615176	  780.0	  561.3	 6756.0	...
10615177	  779.6	  561.0	 6762.0	...
10615178	  779.4	  560.8	 6762.0	...
10615179	  779.5	  561.0	 6760.0	...
10615180	  779.5	  560.6	 6757.0	...
10615181	  779.8	  560.2	 6753.0	...
10615182	  780.1	  559.0	 6751.0	...
10615183	  780.4	  558.2	 6750.0	...
10615184	  780.8	  557.4	 6753.0	...
10615185	  781.1	  557.4	 6756.0	...
10615186	  781.5	  558.3	 6752.0	...
10615187	  781.6	  559.1	 6746.0	...
10615188	  782.3	  559.8	 6738.0	...
10615189	  783.0	  560.4	 6736.0	...
10615190	  783.8	  561.0	 6733.0	...
10615191	  784.3	  561.3	 6732.0	...
10615192	  784.7	  561.0	 6732.0	...
10615193	  785.5	  560.9	 6733.0	...
10615194	  785.8	  561.2	 6734.0	...
10615195	  784.9	  561.7	 6735.0	...
10615196	  783.4	  562.3	 6736.0	...
10615197	  782.1	  562.9	 6737.0	...
10615198	  782.1	  563.4	 6738.0	...
10615199	  782.0	  563.5	 6738.0	...
10615200	  781.5	  563.6	 6735.0	...
10615201	  781.0	  563.3	 6733.0	...
10615202	  781.4	  563.0	 6731.0	...
10615203	  782.2	  562.6	 6736.0	...
10615204	  782.1	  562.4	 6741.0	...
10615205	  781.3	  562.8	 6744.0	...
10615206	  780.4	  563.3	 6745.0	...
10615207	  780.4	  563.8	 6747.0	...
10615208	  780.6	  563.5	 6749.0	...
10615209	  780.8	  563.0	 6751.0	...
10615210	  781.0	  562.4	 6751.0	...
10615211	  781.2	  562.2	 6749.0	...
10615212	  781.4	  562.3	 6747.0	...
10615213	  781.4	  562.4	 6746.0	...
10615214	  781.3	  563.1	 6745.0	...
10615215	  781.5	  563.8	 6744.0	...
10615216	  782.4	  564.4	 6741.0	...
10615217	  783.1	  564.3	 6734.0	...
10615218	  783.5	  564.4	 6728.0	...
10615219	  782.9	  564.8	 6724.0	...
10615220	  782.5	  565.1	 6724.0	...
10615221	  782.1	  565.1	 6724.0	...
10615222	  782.0	  564.9	 6730.0	...
10615223	  781.9	  564.6	 6736.0	...
10615224	  781.8	  564.4	 6741.0	...
10615225	  781.7	  563.9	 6741.0	...
10615226	  782.3	  563.0	 6740.0	...
10615227	  782.8	  562.4	 6738.0	...
10615228	  783.2	  561.8	 6736.0	...
10615229	  781.9	  561.7	 6737.0	...
10615230	  780.8	  562.6	 6738.0	...
10615231	  780.0	  563.6	 6740.0	...
10615232	  780.4	  564.7	 6740.0	...
10615233	  780.9	  564.8	 6737.0	...
10615234	  782.1	  564.8	 6729.0	...
10615235	  783.1	  564.7	 6721.0	...
10615236	  783.7	  564.8	 6718.0	...
10615237	  783.3	  565.3	 6718.0	...
10615238	  783.0	  565.7	 6719.0	...
10615239	  782.5	  565.7	 6720.0	...
10615240	  782.1	  565.4	 6720.0	...
10615241	  781.8	  565.1	 6720.0	...
10615242	  781.9	  566.2	 6720.0	...
10615243	  782.3	  567.3	 6722.0	...
10615244	  782.8	  568.2	 6725.0	...
10615245	  783.3	  567.7	 6728.0	...
10615246	  783.8	  566.5	 6728.0	...
10615247	  784.1	  565.6	 6730.0	...
10615248	  783.7	  565.3	 6732.0	...
10615249	  783.0	  565.8	 6733.0	...
10615250	  782.2	  566.3	 6731.0	...
10615251	  782.2	  566.5	 6729.0	...
10615252	  782.1	  566.5	 6731.0	...
10615253	  782.5	  566.9	 6734.0	...
10615254	  782.9	  567.3	 6730.0	...
10615255	  782.8	  567.7	 6721.0	...
10615256	  782.3	  567.8	 6719.0	...
10615257	  781.4	  567.8	 6724.0	...
10615258	  780.8	  568.0	 6729.0	...
10615259	  780.4	  568.1	 6729.0	...
10615260	  780.5	  568.2	 6728.0	...
10615261	  780.8	  568.3	 6724.0	...
10615262	  781.2	  568.5	 6720.0	...
10615263	  781.3	  568.9	 6720.0	...
10615264	  781.5	  569.1	 6724.0	...
10615265	  781.5	  569.4	 6731.0	...
10615266	  781.6	  569.5	 6733.0	...
10615267	  781.2	  568.8	 6738.0	...
10615268	  780.7	  567.2	 6742.0	...
10615269	  780.2	  565.7	 6743.0	...
10615270	  780.4	  564.8	 6740.0	...
10615271	  780.8	  566.1	 6736.0	...
10615272	  781.0	  567.3	 6734.0	...
10615273	  781.4	  569.1	 6731.0	...
10615274	  782.9	  569.4	 6726.0	...
10615275	  784.4	  569.8	 6721.0	...
10615276	  784.5	  569.9	 6723.0	...
10615277	  783.2	  568.3	 6726.0	...
10615278	  781.3	  566.8	 6729.0	...
10615279	  780.6	  565.1	 6727.0	...
10615280	  781.4	  564.8	 6725.0	...
10615281	  782.8	  564.7	 6719.0	...
10615282	  784.0	  564.7	 6714.0	...
10615283	  784.0	  566.0	 6710.0	...
10615284	  783.9	  567.1	 6716.0	...
10615285	  783.3	  567.7	 6722.0	...
10615286	  781.4	  566.7	 6728.0	...
10615287	  779.6	  565.8	 6728.0	...
10615288	  778.5	  565.6	 6729.0	...
10615289	  778.4	  565.8	 6731.0	...
10615290	  779.4	  566.0	 6726.0	...
10615291	  780.6	  566.4	 6718.0	...
10615292	  781.9	  567.1	 6710.0	...
10615293	  782.2	  567.8	 6714.0	...
10615294	  782.0	  567.9	 6718.0	...
10615295	  781.4	  567.9	 6723.0	...
10615296	  780.8	  567.8	 6723.0	...
10615297	  780.4	  567.8	 6719.0	...
10615298	  780.4	  568.0	 6714.0	...
10615299	  781.0	  567.7	 6711.0	...
10615300	  781.8	  567.4	 6711.0	...
10615301	  782.9	  566.8	 6713.0	...
10615302	  783.4	  566.8	 6713.0	...
10615303	  783.9	  567.0	 6715.0	...
10615304	  784.2	  567.4	 6717.0	...
10615305	  784.5	  568.0	 6719.0	...
10615306	  784.8	  568.2	 6717.0	...
10615307	  785.1	  567.3	 6717.0	...
10615308	  784.3	  566.3	 6719.0	...
10615309	  782.5	  565.5	 6729.0	...
10615310	  780.8	  566.0	 6737.0	...
10615311	  780.0	  567.6	 6744.0	...
10615312	  779.9	  569.0	 6739.0	...
10615313	  780.5	  569.8	 6734.0	...
10615314	  781.3	  569.5	 6728.0	...
10615315	  781.8	  568.5	 6728.0	...
10615316	  781.4	  568.1	 6727.0	...
10615317	  781.1	  567.7	 6726.0	...
MSG	10615318 0000 _ Number On
10615318	  780.9	  567.8	 6726.0	...
10615319	  780.9	  567.7	 6726.0	...
10615320	  780.9	  567.5	 6727.0	...
10615321	  781.0	  567.4	 6728.0	...
10615322	  780.9	  567.2	 6728.0	...
10615323	  780.5	  567.1	 6728.0	...
10615324	  780.6	  566.5	 6734.0	...
10615325	  780.8	  565.8	 6740.0	...
10615326	  780.5	  565.1	 6748.0	...
10615327	  780.0	  565.9	 6749.0	...
10615328	  779.1	  566.9	 6751.0	...
10615329	  778.8	  567.8	 6751.0	...
10615330	  778.5	  567.6	 6749.0	...
10615331	  778.7	  567.4	 6746.0	...
10615332	  779.8	  568.8	 6740.0	...
10615333	  780.7	  570.4	 6735.0	...
10615334	  781.4	  571.5	 6732.0	...
10615335	  781.0	  571.2	 6732.0	...
10615336	  780.5	  570.9	 6729.0	...
10615337	  779.9	  570.8	 6726.0	...
10615338	  782.2	  570.4	 6723.0	...
10615339	  784.6	  569.8	 6723.0	...
10615340	  784.9	  568.7	 6723.0	...
10615341	  782.7	  567.7	 6723.0	...
10615342	  780.5	  566.6	 6724.0	...
10615343	  780.5	  566.4	 6726.0	...
10615344	  780.5	  566.4	 6729.0	...
10615345	  779.9	  566.6	 6734.0	...
10615346	  779.7	  566.8	 6740.0	...
10615347	  779.8	  567.1	 6745.0	...
10615348	  780.9	  567.1	 6741.0	...
10615349	  781.6	  567.0	 6735.0	...
10615350	  781.3	  566.8	 6728.0	...
10615351	  780.8	  566.7	 6728.0	...
10615352	  780.3	  567.4	 6727.0	...
10615353	  780.5	  568.2	 6726.0	...
10615354	  780.6	  568.2	 6731.0	...
10615355	  780.7	  567.5	 6739.0	...
10615356	  780.7	  568.2	 6748.0	...
10615357	  780.7	  569.7	 6750.0	...
10615358	  780.6	  570.1	 6752.0	...
10615359	  780.4	  568.9	 6756.0	...
10615360	  780.3	  567.7	 6759.0	...
10615361	  780.2	  567.6	 6762.0	...
10615362	  779.5	  567.7	 6762.0	...
10615363	  778.8	  567.5	 6757.0	...
10615364	  779.3	  567.0	 6751.0	...
10615365	  780.6	  566.5	 6744.0	...
10615366	  781.8	  566.8	 6744.0	...
10615367	  781.4	  567.3	 6743.0	...
10615368	  780.9	  567.2	 6743.0	...
10615369	  780.8	  566.6	 6742.0	...
10615370	  781.1	  566.0	 6742.0	...
10615371	  781.4	  565.9	 6741.0	...
10615372	  781.4	  566.0	 6740.0	...
10615373	  781.1	  566.2	 6746.0	...
10615374	  780.8	  566.4	 6751.0	...
10615375	  780.8	  566.3	 6760.0	...
10615376	  781.3	  566.1	 6764.0	...
10615377	  781.8	  565.7	 6758.0	...
10615378	  782.2	  565.5	 6748.0	...
10615379	  782.5	  566.6	 6738.0	...
10615380	  782.8	  567.7	 6736.0	...
10615381	  783.2	  568.7	 6740.0	...
10615382	  783.3	  568.7	 6746.0	...
10615383	  783.7	  568.3	 6751.0	...
10615384	  784.0	  567.8	 6751.0	...
10615385	  784.0	  567.4	 6751.0	...
10615386	  783.8	  567.4	 6751.0	...
10615387	  783.4	  567.4	 6749.0	...
10615388	  783.2	  567.0	 6745.0	...
10615389	  782.9	  566.6	 6742.0	...
10615390	  782.6	  565.8	 6742.0	...
10615391	  782.1	  565.4	 6743.0	...
10615392	  781.5	  564.7	 6744.0	...
10615393	  780.8	  564.6	 6745.0	...
10615394	  780.5	  565.7	 6748.0	...
10615395	  780.7	  566.9	 6750.0	...
10615396	  781.7	  568.1	 6752.0	...
10615397	  782.9	  567.9	 6752.0	...
10615398	  783.6	  567.7	 6754.0	...
10615399	  783.7	  567.7	 6757.0	...
10615400	  783.3	  567.6	 6764.0	...
10615401	  782.0	  567.7	 6769.0	...
10615402	  780.9	  567.8	 6773.0	...
10615403	  780.6	  567.9	 6773.0	...
10615404	  781.1	  568.0	 6772.0	...
10615405	  781.5	  568.0	 6770.0	...
10615406	  781.4	  567.8	 6769.0	...
10615407	  781.4	  567.2	 6768.0	...
10615408	  781.4	  566.7	 6772.0	...
10615409	  781.5	  566.4	 6779.0	...
10615410	  781.4	  565.8	 6786.0	...
10615411	  781.3	  565.2	 6782.0	...
10615412	  781.3	  564.5	 6776.0	...
10615413	  781.4	  565.5	 6774.0	...
10615414	  782.1	  566.8	 6777.0	...
10615415	  782.8	  568.0	 6785.0	...
10615416	  783.4	  568.1	 6789.0	...
10615417	  783.4	  567.7	 6792.0	...
10615418	  783.6	  567.2	 6789.0	...
10615419	  783.7	  566.7	 6787.0	...
10615420	  781.7	  566.5	 6788.0	...
10615421	  779.5	  566.5	 6792.0	...
10615422	  778.4	  566.7	 6796.0	...
10615423	  780.1	  566.8	 6791.0	...
10615424	  781.8	  566.9	 6783.0	...
10615425	  782.9	  567.5	 6777.0	...
10615426	  783.7	  567.9	 6778.0	...
10615427	  784.4	  566.9	 6782.0	...
10615428	  784.3	  565.5	 6782.0	...
10615429	  783.4	  564.4	 6783.0	...
10615430	  782.8	  565.0	 6783.0	...
10615431	  781.8	  565.6	 6791.0	...
10615432	  781.2	  565.9	 6798.0	...
10615433	  781.4	  566.0	 6796.0	...
10615434	  782.2	  565.7	 6789.0	...
10615435	  783.0	  565.3	 6785.0	...
10615436	  783.1	  564.9	 6788.0	...
10615437	  782.7	  564.8	 6791.0	...
10615438	  782.0	  564.9	 6790.0	...
10615439	  781.3	  565.3	 6793.0	...
10615440	  781.0	  565.6	 6796.0	...
10615441	  781.0	  566.0	 6800.0	...
10615442	  781.7	  566.0	 6802.0	...
10615443	  782.0	  566.1	 6800.0	...
10615444	  782.3	  566.2	 6797.0	...
10615445	  782.1	  566.4	 6793.0	...
10615446	  782.4	  566.7	 6793.0	...
10615447	  782.8	  566.7	 6793.0	...
10615448	  783.0	  566.3	 6793.0	...
10615449	  783.1	  565.9	 6792.0	...
10615450	  783.0	  565.5	 6791.0	...
10615451	  783.3	  565.5	 6790.0	...
10615452	  783.7	  565.3	 6789.0	...
10615453	  783.9	  565.2	 6792.0	...
10615454	  783.6	  565.2	 6795.0	...
10615455	  783.4	  565.2	 6800.0	...
10615456	  783.5	  564.7	 6801.0	...
10615457	  784.1	  564.2	 6792.0	...
10615458	  784.6	  564.4	 6782.0	...
10615459	  785.7	  566.2	 6772.0	...
10615460	  786.2	  568.0	 6775.0	...
10615461	  785.7	  568.5	 6778.0	...
10615462	  784.6	  568.0	 6784.0	...
10615463	  783.5	  567.7	 6789.0	...
10615464	  783.3	  568.1	 6795.0	...
10615465	  783.0	  568.2	 6794.0	...
10615466	  783.3	  567.9	 6790.0	...
10615467	  783.8	  567.6	 6787.0	...
10615468	  784.5	  567.7	 6792.0	...
10615469	  784.6	  567.9	 6797.0	...
10615470	  784.8	  568.5	 6802.0	...
10615471	  784.8	  568.8	 6802.0	...
10615472	  784.8	  568.1	 6806.0	...
10615473	  784.7	  567.0	 6809.0	...
10615474	  784.5	  565.5	 6812.0	...
10615475	  784.3	  564.7	 6812.0	...
10615476	  784.9	  563.8	 6812.0	...
10615477	  785.6	  563.3	 6812.0	...
10615478	  785.4	  564.6	 6802.0	...
10615479	  784.3	  566.0	 6793.0	...
10615480	  783.2	  567.3	 6781.0	...
10615481	  783.3	  567.2	 6779.0	...
10615482	  783.8	  566.9	 6778.0	...
10615483	  784.4	  566.6	 6780.0	...
10615484	  784.7	  566.4	 6781.0	...
10615485	  784.7	  566.2	 6784.0	...
10615486	  784.7	  566.4	 6786.0	...
10615487	  784.7	  566.8	 6789.0	...
10615488	  784.9	  567.4	 6788.0	...
10615489	  785.0	  567.8	 6788.0	...
10615490	  784.7	  567.0	 6790.0	...
10615491	  784.4	  566.2	 6794.0	...
10615492	  784.5	  565.2	 6797.0	...
10615493	  785.8	  564.8	 6798.0	...
10615494	  787.1	  564.5	 6797.0	...
10615495	  788.2	  563.1	 6796.0	...
10615496	  788.5	  561.8	 6797.0	...
10615497	  787.8	  561.3	 6797.0	...
10615498	  786.9	  562.6	 6797.0	...
10615499	  785.7	  564.5	 6798.0	...
10615500	  785.1	  565.3	 6799.0	...
10615501	  784.5	  565.6	 6809.0	...
10615502	  784.6	  565.3	 6818.0	...
10615503	  785.0	  565.9	 6831.0	...
10615504	  785.4	  566.4	 6833.0	...
10615505	  785.4	  567.0	 6834.0	...
10615506	  785.3	  567.2	 6830.0	...
10615507	  785.3	  567.3	 6824.0	...
10615508	  785.2	  567.1	 6823.0	...
10615509	  785.2	  566.9	 6825.0	...
10615510	  785.0	  566.7	 6827.0	...
10615511	  784.8	  566.8	 6828.0	...
10615512	  784.8	  566.7	 6824.0	...
10615513	  785.1	  566.9	 6820.0	...
10615514	  785.4	  567.1	 6816.0	...
10615515	  786.1	  567.5	 6815.0	...
10615516	  786.7	  567.6	 6825.0	...
10615517	  787.6	  568.0	 6833.0	...
10615518	  788.2	  568.3	 6838.0	...
10615519	  788.7	  568.4	 6831.0	...
10615520	  787.1	  568.4	 6828.0	...
10615521	  785.9	  568.6	 6827.0	...
10615522	  784.6	  569.1	 6827.0	...
10615523	  784.9	  567.7	 6830.0	...
10615524	  784.6	  566.2	 6834.0	...
10615525	  784.5	  565.8	 6836.0	...
10615526	  784.7	  567.1	 6833.0	...
10615527	  785.1	  567.3	 6830.0	...
10615528	  785.5	  566.2	 6829.0	...
10615529	  786.0	  565.1	 6830.0	...
10615530	  786.4	  565.1	 6833.0	...
10615531	  786.4	  565.6	 6835.0	...
10615532	  786.4	  566.0	 6837.0	...
10615533	  787.4	  566.4	 6839.0	...
10615534	  788.2	  566.1	 6840.0	...
10615535	  789.0	  565.9	 6840.0	...
10615536	  788.9	  566.3	 6840.0	...
10615537	  789.3	  567.0	 6836.0	...
10615538	  789.6	  567.7	 6832.0	...
10615539	  789.1	  567.7	 6829.0	...
10615540	  788.5	  567.3	 6830.0	...
10615541	  788.0	  566.9	 6824.0	...
10615542	  788.4	  566.3	 6818.0	...
10615543	  788.6	  566.1	 6812.0	...
10615544	  787.3	  566.0	 6822.0	...
10615545	  786.0	  566.3	 6831.0	...
10615546	  786.0	  566.4	 6835.0	...
10615547	  787.3	  566.2	 6829.0	...
10615548	  788.6	  565.8	 6825.0	...
10615549	  788.7	  565.4	 6827.0	...
10615550	  788.7	  565.3	 6831.0	...
10615551	  788.7	  565.0	 6832.0	...
10615552	  788.4	  564.5	 6834.0	...
10615553	  788.1	  564.1	 6836.0	...
10615554	  787.4	  565.3	 6838.0	...
10615555	  786.7	  566.5	 6839.0	...
10615556	  786.9	  567.2	 6840.0	...
10615557	  787.6	  566.7	 6841.0	...
10615558	  786.9	  566.4	 6843.0	...
10615559	  785.5	  565.9	 6844.0	...
10615560	  785.7	  565.1	 6844.0	...
10615561	  787.5	  564.6	 6841.0	...
10615562	  789.3	  564.7	 6840.0	...
10615563	  789.2	  564.8	 6839.0	...
10615564	  788.5	  564.5	 6840.0	...
10615565	  788.1	  565.6	 6842.0	...
10615566	  787.9	  567.0	 6844.0	...
10615567	  787.8	  567.6	 6844.0	...
10615568	  787.7	  567.1	 6842.0	...
10615569	  788.4	  566.5	 6838.0	...
10615570	  789.3	  566.6	 6835.0	...
10615571	  790.0	  566.5	 6835.0	...
10615572	  789.9	  566.9	 6839.0	...
10615573	  789.8	  567.4	 6842.0	...
10615574	  789.7	  567.5	 6843.0	...
10615575	  789.1	  567.4	 6843.0	...
10615576	  788.4	  567.2	 6846.0	...
10615577	  788.2	  566.7	 6850.0	...
10615578	  788.6	  565.9	 6858.0	...
10615579	  789.0	  565.2	 6864.0	...
10615580	  789.0	  565.0	 6868.0	...
10615581	  788.9	  564.9	 6870.0	...
10615582	  789.0	  565.9	 6871.0	...
10615583	  789.1	  567.1	 6871.0	...
10615584	  789.1	  567.2	 6870.0	...
10615585	  789.2	  566.1	 6867.0	...
10615586	  789.5	  565.0	 6865.0	...
10615587	  789.8	  564.8	 6864.0	...
10615588	  790.0	  564.7	 6863.0	...
10615589	  791.2	  564.5	 6863.0	...
10615590	  792.5	  565.7	 6856.0	...
10615591	  793.7	  567.0	 6849.0	...
10615592	  793.5	  567.5	 6847.0	...
10615593	  792.6	  566.7	 6852.0	...
10615594	  791.8	  565.8	 6858.0	...
10615595	  791.2	  565.6	 6858.0	...
10615596	  790.6	  565.4	 6862.0	...
10615597	  789.7	  565.1	 6867.0	...
10615598	  788.8	  564.9	 6873.0	...
10615599	  786.9	  565.2	 6877.0	...
10615600	  785.3	  565.6	 6881.0	...
10615601	  783.6	  565.4	 6885.0	...
10615602	  783.2	  564.7	 6883.0	...
10615603	  782.9	  563.3	 6880.0	...
10615604	  780.5	  562.1	 6876.0	...
10615605	  778.1	  560.9	 6877.0	...
10615606	  775.7	  560.0	 6880.0	...
10615607	  774.3	  559.7	 6882.0	...
10615608	  773.2	  562.0	 6883.0	...
10615609	  772.2	  564.8	 6884.0	...
10615610	  773.1	  566.8	 6896.0	...
10615611	  773.7	  566.2	 6907.0	...
10615612	  774.2	  565.6	 6918.0	...
10615613	  774.1	  565.0	 6923.0	...
10615614	  774.0	  564.3	 6927.0	...
10615615	  774.4	  564.5	 6916.0	...
10615616	  775.0	  565.2	 6902.0	...
10615617	  775.5	  565.8	 6890.0	...
10615618	  775.6	  565.5	 6897.0	...
10615619	  775.8	  565.5	 6904.0	...
10615620	  776.0	  566.0	 6914.0	...
10615621	  776.1	  566.4	 6920.0	...
MSG	10615622 0000 _ Number Off
10615622	  776.7	  566.9	 6923.0	...
10615623	  777.2	  567.0	 6922.0	...
10615624	  776.4	  567.1	 6921.0	...
10615625	  775.1	  566.9	 6924.0	...
10615626	  774.3	  566.5	 6927.0	...
10615627	  774.9	  566.3	 6931.0	...
10615628	  775.6	  566.3	 6932.0	...
10615629	  775.6	  566.3	 6927.0	...
10615630	  775.4	  566.2	 6919.0	...
10615631	  774.8	  566.4	 6915.0	...
10615632	  774.2	  566.6	 6919.0	...
10615633	  773.7	  567.0	 6925.0	...
10615634	  773.6	  567.2	 6929.0	...
10615635	  773.5	  567.5	 6936.0	...
10615636	  774.2	  567.4	 6941.0	...
10615637	  775.1	  567.0	 6938.0	...
10615638	  776.2	  566.6	 6930.0	...
10615639	  776.4	  566.3	 6920.0	...
10615640	  776.6	  567.1	 6917.0	...
10615641	  776.7	  567.9	 6919.0	...
10615642	  776.8	  568.7	 6925.0	...
10615643	  776.7	  568.2	 6930.0	...
10615644	  776.9	  567.3	 6922.0	...
10615645	  776.9	  565.9	 6914.0	...
10615646	  777.4	  564.9	 6906.0	...
10615647	  777.6	  564.0	 6905.0	...
10615648	  776.4	  563.7	 6912.0	...
10615649	  775.2	  563.3	 6920.0	...
10615650	  774.0	  563.4	 6927.0	...
10615651	  774.2	  563.6	 6927.0	...
10615652	  773.8	  563.7	 6927.0	...
10615653	  773.5	  563.9	 6927.0	...
10615654	  773.9	  564.6	 6927.0	...
10615655	  774.7	  565.5	 6927.0	...
10615656	  775.4	  566.0	 6927.0	...
10615657	  776.1	  565.8	 6926.0	...
10615658	  776.8	  565.4	 6925.0	...
10615659	  777.8	  565.3	 6925.0	...
10615660	  778.2	  565.2	 6928.0	...
10615661	  777.8	  565.5	 6931.0	...
10615662	  776.8	  565.9	 6935.0	...
10615663	  775.9	  564.9	 6936.0	...
10615664	  775.7	  563.6	 6936.0	...
10615665	  775.4	  562.5	 6931.0	...
10615666	  775.1	  562.7	 6926.0	...
10615667	  775.4	  562.8	 6923.0	...
10615668	  776.0	  562.8	 6923.0	...
10615669	  776.4	  563.1	 6924.0	...
10615670	  775.9	  563.3	 6928.0	...
10615671	  775.2	  563.5	 6933.0	...
10615672	  774.7	  563.1	 6937.0	...
10615673	  775.2	  563.0	 6933.0	...
10615674	  775.7	  562.8	 6932.0	...
10615675	  776.3	  562.6	 6932.0	...
10615676	  776.3	  563.6	 6942.0	...
10615677	  774.7	  564.9	 6952.0	...
10615678	  773.0	  566.1	 6961.0	...
10615679	  772.8	  565.7	 6957.0	...
10615680	  774.6	  565.6	 6951.0	...
10615681	  776.8	  565.7	 6944.0	...
10615682	  777.6	  566.0	 6939.0	...
10615683	  778.4	  565.6	 6933.0	...
10615684	  776.5	  565.5	 6932.0	...
10615685	  774.4	  565.6	 6941.0	...
10615686	  773.1	  565.6	 6949.0	...
10615687	  774.7	  565.2	 6953.0	...
10615688	  776.3	  565.1	 6952.0	...
10615689	  776.1	  565.4	 6954.0	...
10615690	  775.1	  564.8	 6958.0	...
10615691	  774.0	  563.9	 6962.0	...
10615692	  774.3	  562.8	 6963.0	...
10615693	  775.2	  562.4	 6962.0	...
10615694	  775.4	  562.1	 6960.0	...
10615695	  775.1	  562.7	 6960.0	...
10615696	  774.5	  563.6	 6961.0	...
10615697	  774.5	  565.1	 6961.0	...
10615698	  774.5	  565.8	 6961.0	...
10615699	  774.2	  566.6	 6961.0	...
10615700	  773.9	  566.9	 6966.0	...
10615701	  774.8	  567.0	 6970.0	...
10615702	  775.7	  565.6	 6970.0	...
10615703	  776.3	  564.2	 6964.0	...
10615704	  775.6	  563.5	 6962.0	...
10615705	  776.5	  564.0	 6966.0	...
10615706	  777.6	  564.5	 6969.0	...
10615707	  777.9	  564.5	 6969.0	...
10615708	  776.9	  564.0	 6969.0	...
10615709	  776.0	  563.5	 6970.0	...
10615710	  776.1	  563.8	 6970.0	...
10615711	  775.9	  564.8	 6971.0	...
10615712	  775.7	  565.5	 6965.0	...
10615713	  776.2	  565.1	 6962.0	...
10615714	  776.9	  564.5	 6958.0	...
10615715	  777.6	  564.1	 6960.0	...
10615716	  777.6	  564.2	 6959.0	...
10615717	  776.5	  564.7	 6957.0	...
10615718	  775.5	  565.2	 6956.0	...
10615719	  775.3	  565.1	 6956.0	...
10615720	  776.0	  564.9	 6955.0	...
10615721	  776.7	  564.1	 6955.0	...
10615722	  775.8	  563.6	 6957.0	...
10615723	  775.1	  563.6	 6960.0	...
10615724	  774.8	  564.3	 6968.0	...
10615725	  775.3	  563.7	 6975.0	...
10615726	  775.5	  562.7	 6979.0	...
10615727	  775.6	  561.7	 6979.0	...
10615728	  774.6	  562.2	 6984.0	...
10615729	  773.6	  562.7	 6990.0	...
10615730	  773.4	  563.1	 6989.0	...
10615731	  774.3	  563.5	 6982.0	...
10615732	  775.2	  563.9	 6973.0	...
10615733	  775.1	  564.4	 6972.0	...
10615734	  775.1	  564.3	 6966.0	...
10615735	  775.7	  564.0	 6962.0	...
10615736	  776.6	  564.0	 6959.0	...
10615737	  777.5	  564.0	 6962.0	...
10615738	  777.6	  563.4	 6966.0	...
10615739	  777.5	  562.4	 6970.0	...
10615740	  776.7	  561.4	 6980.0	...
10615741	  775.5	  561.4	 6987.0	...
10615742	  774.4	  561.5	 6992.0	...
10615743	  774.1	  561.7	 6990.0	...
10615744	  774.5	  561.7	 6990.0	...
10615745	  774.8	  561.6	 6991.0	...
10615746	  774.9	  561.1	 6999.0	...
10615747	  774.4	  560.6	 7008.0	...
10615748	  774.0	  560.3	 7017.0	...
10615749	  773.3	  560.7	 7019.0	...
10615750	  772.9	  561.2	 7019.0	...
10615751	  772.9	  562.0	 7019.0	...
10615752	  773.8	  562.5	 7021.0	...
10615753	  774.7	  563.6	 7023.0	...
10615754	  774.2	  564.5	 7025.0	...
10615755	  773.0	  564.3	 7024.0	...
10615756	  772.2	  563.3	 7022.0	...
10615757	  772.8	  561.9	 7022.0	...
10615758	  773.8	  561.6	 7021.0	...
10615759	  774.5	  561.3	 7023.0	...
10615760	  775.2	  561.2	 7020.0	...
10615761	  775.6	  561.1	 7018.0	...
10615762	  775.6	  560.3	 7014.0	...
10615763	  774.9	  559.7	 7011.0	...
10615764	  773.7	  560.7	 7008.0	...
10615765	  772.9	  562.4	 7007.0	...
10615766	  773.2	  564.0	 7007.0	...
10615767	  774.1	  563.6	 7008.0	...
10615768	  775.0	  562.9	 7007.0	...
10615769	  775.6	  561.8	 7005.0	...
10615770	  776.1	  561.0	 7004.0	...
10615771	  776.6	  560.7	 7003.0	...
10615772	  777.2	  561.0	 6998.0	...
10615773	  777.7	  561.5	 6993.0	...
10615774	  778.3	  561.7	 6992.0	...
10615775	  778.2	  561.3	 6994.0	...
10615776	  777.2	  561.3	 6996.0	...
10615777	  776.2	  561.6	 6996.0	...
10615778	  776.7	  562.5	 6998.0	...
10615779	  778.2	  563.5	 6997.0	...
10615780	  779.6	  564.2	 6994.0	...
10615781	  779.9	  563.5	 6992.0	...
10615782	  780.0	  562.2	 6992.0	...
10615783	  778.9	  561.8	 6994.0	...
10615784	  777.6	  562.8	 6998.0	...
10615785	  776.7	  564.0	 6998.0	...
10615786	  777.3	  564.2	 6998.0	...
10615787	  778.1	  564.4	 6997.0	...
10615788	  778.5	  564.3	 6999.0	...
10615789	  777.7	  563.1	 6999.0	...
10615790	  776.7	  561.9	 7000.0	...
10615791	  777.1	  561.6	 7000.0	...
10615792	  778.6	  562.3	 7000.0	...
10615793	  780.2	  563.7	 6998.0	...
10615794	  780.3	  564.2	 6996.0	...
10615795	  779.9	  564.1	 6994.0	...
10615796	  779.3	  563.7	 6992.0	...
10615797	  779.0	  563.3	 6990.0	...
10615798	  779.2	  562.7	 6988.0	...
10615799	  778.6	  562.3	 6998.0	...
10615800	  777.7	  561.9	 7009.0	...
10615801	  777.5	  561.6	 7022.0	...
10615802	  778.1	  560.8	 7023.0	...
10615803	  778.6	  559.7	 7023.0	...
10615804	  778.2	  559.3	 7021.0	...
10615805	  777.8	  559.5	 7019.0	...
10615806	  778.4	  561.0	 7018.0	...
10615807	  779.2	  562.5	 7018.0	...
10615808	  779.1	  563.0	 7019.0	...
10615809	  778.3	  562.4	 7019.0	...
10615810	  777.4	  561.8	 7021.0	...
10615811	  777.4	  561.8	 7027.0	...
10615812	  777.8	  561.7	 7033.0	...
10615813	  778.3	  561.2	 7028.0	...
10615814	  778.7	  560.2	 7019.0	...
10615815	  778.6	  559.4	 7009.0	...
10615816	  778.7	  559.6	 7009.0	...
10615817	  778.8	  560.2	 7009.0	...
10615818	  779.0	  560.8	 7007.0	...
10615819	  779.7	  561.0	 7008.0	...
10615820	  780.4	  561.3	 7013.0	...
MSG	10615821 0000 _ Number On
10615821	  781.9	  561.6	 7017.0	...
10615822	  782.5	  561.7	 7008.0	...
10615823	  782.9	  561.1	 6996.0	...
10615824	  781.9	  560.8	 6991.0	...
10615825	  781.3	  560.3	 7000.0	...
10615826	  780.9	  560.4	 7009.0	...
10615827	  779.8	  560.7	 7012.0	...
10615828	  778.5	  561.2	 7014.0	...
10615829	  777.2	  561.8	 7014.0	...
10615830	  777.7	  562.0	 7015.0	...
10615831	  778.2	  562.0	 7014.0	...
10615832	  776.9	  562.1	 7015.0	...
10615833	  775.3	  563.0	 7013.0	...
10615834	  775.2	  563.6	 7011.0	...
10615835	  776.6	  562.8	 7009.0	...
10615836	  778.0	  561.5	 7009.0	...
10615837	  778.4	  560.4	 7010.0	...
10615838	  779.1	  560.8	 7013.0	...
10615839	  779.8	  561.7	 7015.0	...
10615840	  779.8	  562.5	 7015.0	...
10615841	  779.9	  562.7	 7015.0	...
10615842	  780.0	  562.4	 7009.0	...
10615843	  780.2	  560.8	 7003.0	...
10615844	  780.4	  559.4	 6998.0	...
10615845	  780.5	  558.6	 6999.0	...
10615846	  780.3	  559.2	 6998.0	...
10615847	  780.1	  560.4	 6997.0	...
10615848	  780.0	  561.1	 7002.0	...
10615849	  779.9	  561.8	 7008.0	...
10615850	  779.9	  561.3	 7004.0	...
10615851	  780.3	  561.0	 6995.0	...
10615852	  780.6	  560.6	 6985.0	...
10615853	  780.8	  560.7	 6984.0	...
10615854	  780.8	  560.7	 6984.0	...
10615855	  781.9	  560.5	 6979.0	...
10615856	  783.0	  561.1	 6975.0	...
10615857	  784.0	  561.8	 6972.0	...
10615858	  783.8	  562.8	 6973.0	...
10615859	  783.5	  562.9	 6974.0	...
10615860	  781.8	  562.8	 6973.0	...
10615861	  780.2	  562.8	 6981.0	...
10615862	  778.7	  562.9	 6989.0	...
10615863	  778.6	  562.2	 6997.0	...
10615864	  778.6	  561.3	 6994.0	...
10615865	  779.3	  560.3	 6988.0	...
10615866	  780.0	  559.8	 6983.0	...
10615867	  778.8	  559.5	 6991.0	...
10615868	  777.1	  559.3	 7001.0	...
10615869	  776.5	  559.6	 7012.0	...
10615870	  777.6	  559.8	 7012.0	...
10615871	  778.6	  559.2	 7012.0	...
10615872	  778.3	  558.5	 7013.0	...
10615873	  778.0	  557.9	 7015.0	...
10615874	  777.9	  558.1	 7016.0	...
10615875	  778.5	  558.3	 7015.0	...
10615876	  779.2	  558.5	 7012.0	...
10615877	  780.1	  558.6	 7007.0	...
10615878	  780.6	  558.4	 7003.0	...
10615879	  781.1	  558.2	 6999.0	...
10615880	  781.3	  557.8	 6999.0	...
10615881	  780.5	  557.8	 7000.0	...
10615882	  779.2	  557.5	 7000.0	...
10615883	  777.9	  557.4	 6999.0	...
10615884	  777.7	  559.2	 7002.0	...
10615885	  778.8	  561.0	 7007.0	...
10615886	  779.8	  561.6	 7007.0	...
10615887	  780.6	  560.0	 7003.0	...
10615888	  780.9	  558.4	 6995.0	...
10615889	  781.4	  558.1	 6990.0	...
10615890	  781.6	  558.0	 6985.0	...
10615891	  780.9	  558.4	 6988.0	...
10615892	  780.2	  559.3	 6991.0	...
10615893	  779.7	  560.3	 6995.0	...
10615894	  779.6	  560.7	 6996.0	...
10615895	  779.2	  560.5	 6994.0	...
10615896	  778.7	  560.4	 6990.0	...
10615897	  778.4	  560.3	 6987.0	...
10615898	  778.3	  560.1	 6987.0	...
10615899	  778.4	  560.1	 6988.0	...
10615900	  778.5	  560.2	 6989.0	...
10615901	  778.5	  559.5	 6990.0	...
10615902	  778.1	  558.5	 6992.0	...
10615903	  777.8	  558.5	 6994.0	...
10615904	  777.5	  559.5	 6989.0	...
10615905	  777.2	  560.5	 6981.0	...
10615906	  777.0	  560.6	 6979.0	...
10615907	  776.7	  560.0	 6985.0	...
10615908	  776.6	  559.4	 6990.0	...
10615909	  776.7	  559.2	 6990.0	...
10615910	  777.4	  559.7	 6983.0	...
10615911	  779.2	  559.9	 6975.0	...
10615912	  780.9	  559.8	 6968.0	...
10615913	  782.0	  559.9	 6968.0	...
10615914	  781.6	  558.9	 6969.0	...
10615915	  780.7	  557.8	 6973.0	...
10615916	  779.7	  557.1	 6978.0	...
10615917	  779.1	  557.5	 6983.0	...
10615918	  778.8	  557.8	 6985.0	...
10615919	  779.2	  557.8	 6986.0	...
10615920	  779.5	  557.8	 6987.0	...
10615921	  779.2	  557.9	 6989.0	...
10615922	  778.6	  558.8	 6993.0	...
10615923	  778.1	  559.8	 6996.0	...
10615924	  778.3	  560.1	 6998.0	...
10615925	  778.3	  559.5	 6998.0	...
10615926	  778.2	  558.6	 6998.0	...
10615927	  778.1	  558.4	 6998.0	...
10615928	  778.0	  557.5	 6998.0	...
10615929	  777.7	  557.0	 6994.0	...
10615930	  777.7	  557.8	 6982.0	...
10615931	  778.0	  559.1	 6971.0	...
10615932	  778.4	  560.4	 6964.0	...
10615933	  778.6	  560.4	 6971.0	...
10615934	  778.7	  560.5	 6979.0	...
10615935	  779.2	  560.3	 6986.0	...
10615936	  779.6	  560.1	 6984.0	...
10615937	  779.9	  559.9	 6982.0	...
10615938	  780.1	  559.9	 6980.0	...
10615939	  779.7	  560.0	 6979.0	...
10615940	  779.5	  560.1	 6980.0	...
10615941	  779.2	  560.1	 6979.0	...
10615942	  779.3	  559.7	 6978.0	...
10615943	  779.1	  559.4	 6978.0	...
10615944	  779.0	  559.1	 6977.0	...
10615945	  778.7	  559.1	 6976.0	...
10615946	  778.5	  558.8	 6974.0	...
10615947	  778.3	  558.5	 6968.0	...
10615948	  779.7	  558.0	 6962.0	...
10615949	  781.1	  558.1	 6958.0	...
10615950	  780.5	  558.7	 6961.0	...
10615951	  778.6	  559.3	 6963.0	...
10615952	  776.8	  560.1	 6976.0	...
10615953	  776.0	  560.5	 6985.0	...
10615954	  775.2	  560.5	 6994.0	...
10615955	  774.9	  560.1	 6991.0	...
10615956	  775.5	  559.6	 6986.0	...
10615957	  776.3	  559.6	 6981.0	...
10615958	  776.5	  559.9	 6978.0	...
10615959	  775.6	  560.3	 6978.0	...
10615960	  774.8	  560.8	 6977.0	...
10615961	  774.2	  561.0	 6967.0	...
10615962	  774.6	  560.7	 6957.0	...
10615963	  775.2	  560.3	 6956.0	...
10615964	  775.5	  560.0	 6964.0	...
10615965	  775.2	  560.5	 6972.0	...
10615966	  774.8	  561.1	 6973.0	...
10615967	  774.3	  561.5	 6973.0	...
10615968	  774.1	  561.3	 6973.0	...
10615969	  775.0	  561.2	 6973.0	...
10615970	  776.1	  561.2	 6970.0	...
10615971	  777.3	  561.4	 6966.0	...
10615972	  777.0	  561.6	 6965.0	...
10615973	  776.6	  561.9	 6967.0	...
10615974	  775.9	  562.0	 6969.0	...
10615975	  775.5	  562.2	 6969.0	...
10615976	  776.6	  562.2	 6967.0	...
10615977	  777.9	  562.1	 6965.0	...
10615978	  778.7	  561.9	 6961.0	...
10615979	  777.7	  561.6	 6960.0	...
10615980	  776.9	  561.3	 6959.0	...
10615981	  776.7	  561.1	 6956.0	...
10615982	  777.3	  561.2	 6954.0	...
10615983	  777.7	  561.9	 6954.0	...
10615984	  777.6	  562.7	 6958.0	...
10615985	  777.1	  562.2	 6961.0	...
10615986	  776.5	  560.6	 6962.0	...
10615987	  776.1	  558.9	 6968.0	...
10615988	  776.0	  558.8	 6974.0	...
10615989	  775.9	  559.4	 6975.0	...
10615990	  776.2	  560.0	 6970.0	...
10615991	  776.5	  560.5	 6965.0	...
10615992	  777.1	  561.2	 6965.0	...
10615993	  777.3	  561.9	 6964.0	...
10615994	  777.3	  561.2	 6962.0	...
10615995	  777.0	  560.2	 6961.0	...
10615996	  776.4	  559.8	 6958.0	...
10615997	  775.5	  560.3	 6956.0	...
10615998	  774.6	  560.8	 6954.0	...
10615999	  774.0	  560.5	 6954.0	...
10616000	  774.0	  560.2	 6954.0	...
10616001	  774.2	  560.7	 6954.0	...
10616002	  774.8	  562.1	 6950.0	...
10616003	  775.4	  563.7	 6945.0	...
10616004	  775.6	  564.6	 6941.0	...
10616005	  775.1	  563.4	 6947.0	...
10616006	  774.7	  562.1	 6953.0	...
10616007	  774.5	  560.6	 6959.0	...
10616008	  774.7	  560.6	 6960.0	...
10616009	  775.0	  561.0	 6959.0	...
10616010	  775.1	  561.8	 6957.0	...
10616011	  775.2	  562.6	 6955.0	...
10616012	  775.1	  562.0	 6957.0	...
10616013	  775.0	  560.9	 6958.0	...
10616014	  774.8	  560.3	 6960.0	...
10616015	  775.1	  560.6	 6966.0	...
10616016	  775.4	  560.6	 6973.0	...
10616017	  775.7	  560.2	 6974.0	...
10616018	  776.3	  561.2	 6969.0	...
10616019	  776.9	  562.3	 6963.0	...
10616020	  775.7	  562.6	 6962.0	...
10616021	  773.8	  561.7	 6960.0	...
10616022	  772.1	  560.7	 6958.0	...
10616023	  772.2	  560.5	 6961.0	...
10616024	  773.1	  560.6	 6964.0	...
10616025	  773.8	  560.8	 6961.0	...
10616026	  774.5	  560.9	 6954.0	...
10616027	  775.0	  560.8	 6947.0	...
10616028	  775.2	  560.8	 6947.0	...
10616029	  775.2	  561.0	 6960.0	...
10616030	  774.4	  561.7	 6972.0	...
10616031	  773.8	  562.4	 6982.0	...
10616032	  773.6	  562.7	 6979.0	...
10616033	  773.3	  562.6	 6976.0	...
10616034	  773.0	  562.4	 6970.0	...
10616035	  774.3	  562.0	 6960.0	...
10616036	  775.9	  562.3	 6951.0	...
10616037	  777.5	  562.8	 6946.0	...
10616038	  777.4	  563.3	 6947.0	...
10616039	  777.1	  563.2	 6949.0	...
10616040	  776.9	  562.2	 6952.0	...
10616041	  776.4	  561.2	 6953.0	...
10616042	  776.0	  560.7	 6953.0	...
10616043	  775.1	  561.4	 6954.0	...
10616044	  774.4	  561.7	 6955.0	...
10616045	  773.6	  561.6	 6959.0	...
10616046	  773.2	  561.2	 6962.0	...
10616047	  773.1	  560.8	 6965.0	...
10616048	  773.6	  560.4	 6964.0	...
10616049	  774.3	  561.0	 6964.0	...
10616050	  774.7	  561.8	 6963.0	...
10616051	  775.0	  562.6	 6955.0	...
10616052	  774.9	  562.6	 6949.0	...
10616053	  774.9	  562.4	 6946.0	...
10616054	  774.9	  561.9	 6950.0	...
10616055	  774.8	  561.0	 6956.0	...
10616056	  774.2	  559.7	 6957.0	...
10616057	  773.7	  558.6	 6954.0	...
10616058	  773.3	  559.9	 6950.0	...
10616059	  773.7	  561.7	 6946.0	...
10616060	  774.2	  563.3	 6947.0	...
10616061	  774.7	  562.7	 6947.0	...
10616062	  775.2	  562.5	 6946.0	...
10616063	  775.5	  562.8	 6945.0	...
10616064	  775.4	  563.5	 6945.0	...
10616065	  775.1	  563.4	 6953.0	...
10616066	  774.4	  562.8	 6961.0	...
10616067	  773.8	  562.2	 6969.0	...
10616068	  773.1	  562.3	 6971.0	...
10616069	  772.8	  562.6	 6972.0	...
10616070	  772.8	  562.6	 6967.0	...
10616071	  773.4	  562.4	 6960.0	...
10616072	  774.5	  562.1	 6955.0	...
10616073	  775.7	  561.4	 6956.0	...
10616074	  776.5	  560.4	 6958.0	...
10616075	  776.5	  559.5	 6956.0	...
10616076	  775.7	  559.0	 6957.0	...
10616077	  775.2	  558.9	 6957.0	...
10616078	  775.1	  560.5	 6954.0	...
10616079	  775.5	  562.4	 6946.0	...
10616080	  775.8	  564.2	 6938.0	...
10616081	  775.8	  563.2	 6934.0	...
10616082	  775.6	  562.3	 6933.0	...
10616083	  775.5	  561.5	 6932.0	...
10616084	  776.5	  561.6	 6928.0	...
10616085	  777.6	  561.8	 6923.0	...
10616086	  778.8	  561.8	 6919.0	...
10616087	  778.8	  561.9	 6918.0	...
10616088	  778.6	  561.7	 6930.0	...
10616089	  778.1	  561.0	 6942.0	...
10616090	  777.5	  560.4	 6953.0	...
10616091	  777.3	  560.3	 6952.0	...
10616092	  777.3	  561.4	 6949.0	...
10616093	  777.5	  562.5	 6941.0	...
10616094	  777.6	  563.0	 6938.0	...
10616095	  777.6	  562.8	 6938.0	...
10616096	  777.5	  562.5	 6944.0	...
10616097	  777.6	  562.6	 6947.0	...
10616098	  777.6	  562.8	 6948.0	...
10616099	  776.1	  563.1	 6952.0	...
10616100	  774.6	  562.8	 6958.0	...
10616101	  773.7	  562.3	 6963.0	...
10616102	  774.1	  561.8	 6963.0	...
10616103	  774.6	  561.3	 6957.0	...
10616104	  775.5	  560.9	 6946.0	...
10616105	  776.7	  560.8	 6937.0	...
10616106	  776.6	  561.9	 6930.0	...
10616107	  775.4	  563.2	 6930.0	...
10616108	  774.5	  564.1	 6932.0	...
10616109	  774.8	  564.1	 6935.0	...
10616110	  776.1	  563.2	 6938.0	...
10616111	  776.9	  562.1	 6941.0	...
10616112	  777.8	  561.0	 6947.0	...
10616113	  777.9	  560.9	 6953.0	...
10616114	  776.6	  561.0	 6960.0	...
10616115	  775.2	  561.4	 6965.0	...
10616116	  773.9	  561.6	 6968.0	...
10616117	  774.1	  561.7	 6970.0	...
10616118	  774.7	  561.6	 6970.0	...
10616119	  775.2	  561.6	 6971.0	...
10616120	  774.2	  562.1	 6971.0	...
10616121	  772.9	  562.8	 6970.0	...
10616122	  771.8	  563.4	 6970.0	...
10616123	  772.5	  562.9	 6969.0	...
10616124	  773.7	  562.1	 6969.0	...
10616125	  774.3	  560.9	 6962.0	...
10616126	  774.5	  560.4	 6955.0	...
10616127	  774.3	  560.7	 6949.0	...
10616128	  774.3	  561.5	 6951.0	...
10616129	  774.3	  561.7	 6952.0	...
10616130	  774.8	  561.0	 6950.0	...
10616131	  775.3	  560.4	 6947.0	...
10616132	  775.7	  560.5	 6955.0	...
10616133	  775.4	  560.7	 6965.0	...
MSG	10616134 0000 _ Number Off
10616134	  775.0	  561.0	 6967.0	...
10616135	  774.9	  561.7	 6960.0	...
10616136	  775.0	  562.5	 6953.0	...
10616137	  775.5	  562.9	 6956.0	...
10616138	  776.1	  562.7	 6960.0	...
10616139	  777.6	  562.2	 6959.0	...
10616140	  778.6	  561.5	 6956.0	...
10616141	  779.3	  561.1	 6950.0	...
10616142	  779.1	  560.9	 6947.0	...
10616143	  778.2	  561.1	 6945.0	...
10616144	  777.4	  561.2	 6944.0	...
10616145	  776.5	  560.8	 6944.0	...
10616146	  776.3	  560.3	 6946.0	...
10616147	  775.4	  560.0	 6950.0	...
10616148	  774.7	  560.3	 6953.0	...
10616149	  775.1	  560.4	 6955.0	...
10616150	  776.3	  560.3	 6954.0	...
10616151	  777.4	  559.9	 6952.0	...
10616152	  777.4	  559.8	 6953.0	...
10616153	  776.5	  559.9	 6955.0	...
10616154	  775.6	  560.0	 6968.0	...
10616155	  775.0	  560.0	 6974.0	...
10616156	  775.4	  559.9	 6976.0	...
10616157	  775.8	  560.0	 6966.0	...
10616158	  775.6	  560.4	 6968.0	...
10616159	  775.2	  560.7	 6974.0	...
10616160	  774.9	  560.8	 6980.0	...
10616161	  775.3	  560.5	 6979.0	...
10616162	  775.6	  560.4	 6977.0	...
10616163	  775.2	  560.5	 6984.0	...
10616164	  774.7	  560.6	 6993.0	...
10616165	  774.4	  560.9	 6998.0	...
10616166	  774.7	  560.4	 6996.0	...
10616167	  774.4	  559.5	 6996.0	...
10616168	  774.0	  558.4	 6998.0	...
10616169	  773.9	  559.5	 6999.0	...
10616170	  774.3	  561.1	 6997.0	...
10616171	  774.8	  562.6	 6995.0	...
10616172	  775.0	  562.5	 6994.0	...
10616173	  775.1	  562.3	 6992.0	...
10616174	  775.1	  562.0	 6992.0	...
10616175	  775.0	  561.6	 6993.0	...
10616176	  774.9	  561.3	 6990.0	...
10616177	  774.0	  561.1	 6986.0	...
10616178	  773.1	  561.3	 6982.0	...
10616179	  772.3	  561.6	 6982.0	...
EFIX R   10614909	10616179	1271	  779.0	  566.0	   6828
SSACC R  10616180
10616180	  771.2	  560.6	 6982.0	...
10616181	  770.0	  559.3	 6983.0	...
10616182	  767.8	  558.3	 6984.0	...
10616183	  764.9	  558.9	 6989.0	...
10616184	  761.9	  558.7	 6997.0	...
ESACC R  10616180	10616184	5	  771.2	  560.6	  761.9	  558.7	   0.20	     40
SFIX R   10616185
10616185	  759.5	  558.1	 7006.0	...
10616186	  758.4	  557.1	 7011.0	...
10616187	  757.8	  556.6	 7012.0	...
10616188	  757.7	  556.0	 7012.0	...
10616189	  758.5	  555.8	 7012.0	...
10616190	  758.8	  555.9	 7011.0	...
10616191	  759.0	  555.6	 7009.0	...
10616192	  759.8	  555.2	 7009.0	...
10616193	  761.1	  554.7	 7008.0	...
10616194	  762.6	  554.5	 7008.0	...
10616195	  763.2	  554.4	 7009.0	...
10616196	  763.3	  554.4	 7009.0	...
10616197	  763.0	  554.1	 7008.0	...
10616198	  762.7	  553.4	 7002.0	...
10616199	  762.1	  552.8	 6997.0	...
10616200	  761.7	  552.6	 6993.0	...
10616201	  761.5	  552.6	 6993.0	...
10616202	  761.6	  552.7	 6992.0	...
10616203	  762.7	  552.5	 6991.0	...
10616204	  763.9	  552.4	 6990.0	...
10616205	  765.2	  553.6	 6993.0	...
10616206	  765.9	  554.5	 6997.0	...
10616207	  766.5	  555.0	 7001.0	...
10616208	  767.4	  554.2	 6996.0	...
10616209	  767.9	  553.9	 6994.0	...
10616210	  767.5	  553.5	 6994.0	...
10616211	  766.5	  553.1	 7000.0	...
10616212	  765.8	  554.5	 7003.0	...
10616213	  766.2	  556.3	 7003.0	...
10616214	  766.7	  558.2	 7000.0	...
10616215	  767.5	  558.1	 6990.0	...
10616216	  768.0	  557.7	 6981.0	...
10616217	  768.7	  556.3	 6973.0	...
10616218	  768.7	  555.1	 6974.0	...
10616219	  768.8	  554.8	 6976.0	...
10616220	  767.7	  555.4	 6983.0	...
10616221	  766.6	  555.2	 6990.0	...
10616222	  767.2	  554.3	 6996.0	...
10616223	  768.8	  554.1	 6995.0	...
10616224	  769.4	  554.9	 6995.0	...
10616225	  768.0	  556.5	 6997.0	...
10616226	  766.3	  557.2	 6999.0	...
10616227	  765.4	  556.4	 7000.0	...
10616228	  765.0	  555.2	 7001.0	...
10616229	  765.4	  554.1	 7002.0	...
10616230	  765.8	  554.5	 7002.0	...
10616231	  766.3	  555.8	 7001.0	...
10616232	  766.1	  556.9	 7001.0	...
10616233	  765.9	  556.6	 7000.0	...
10616234	  765.5	  555.5	 7001.0	...
10616235	  765.5	  554.9	 7002.0	...
10616236	  765.7	  555.5	 7005.0	...
10616237	  766.0	  556.0	 7007.0	...
10616238	  766.9	  555.6	 7002.0	...
10616239	  767.9	  555.3	 6996.0	...
10616240	  768.6	  555.2	 6997.0	...
10616241	  768.3	  555.3	 7005.0	...
10616242	  767.9	  555.4	 7013.0	...
10616243	  767.9	  555.5	 7013.0	...
10616244	  767.3	  555.7	 7013.0	...
10616245	  766.6	  556.3	 7012.0	...
10616246	  765.2	  556.9	 7012.0	...
10616247	  764.5	  557.1	 7009.0	...
10616248	  764.0	  556.9	 7007.0	...
10616249	  764.1	  556.5	 7006.0	...
10616250	  764.8	  556.2	 7008.0	...
10616251	  765.5	  555.9	 7009.0	...
10616252	  765.5	  555.8	 7014.0	...
10616253	  764.9	  555.9	 7019.0	...
10616254	  765.3	  555.6	 7022.0	...
10616255	  766.1	  555.2	 7020.0	...
10616256	  767.0	  554.8	 7020.0	...
10616257	  767.1	  554.7	 7021.0	...
10616258	  767.2	  554.6	 7023.0	...
10616259	  767.5	  554.6	 7019.0	...
10616260	  767.6	  554.3	 7016.0	...
10616261	  767.9	  553.9	 7013.0	...
10616262	  768.0	  553.3	 7008.0	...
10616263	  767.4	  553.2	 7002.0	...
10616264	  766.6	  553.4	 7001.0	...
10616265	  765.9	  554.3	 7006.0	...
10616266	  766.2	  555.3	 7011.0	...
10616267	  766.7	  556.0	 7011.0	...
10616268	  767.1	  556.0	 7011.0	...
10616269	  767.3	  555.8	 7016.0	...
10616270	  766.4	  555.7	 7022.0	...
10616271	  765.5	  555.6	 7029.0	...
10616272	  764.8	  555.1	 7030.0	...
10616273	  764.8	  554.6	 7031.0	...
10616274	  765.0	  555.1	 7030.0	...
10616275	  765.4	  555.8	 7028.0	...
10616276	  766.0	  556.4	 7023.0	...
10616277	  765.9	  556.2	 7019.0	...
10616278	  765.5	  556.0	 7016.0	...
10616279	  765.2	  556.0	 7014.0	...
10616280	  765.5	  556.2	 7013.0	...
10616281	  765.5	  556.3	 7022.0	...
10616282	  765.0	  556.0	 7032.0	...
10616283	  764.5	  556.0	 7041.0	...
10616284	  764.1	  556.3	 7040.0	...
10616285	  764.2	  556.7	 7032.0	...
10616286	  764.2	  556.9	 7025.0	...
10616287	  764.4	  556.8	 7023.0	...
10616288	  764.7	  556.7	 7028.0	...
10616289	  764.5	  556.7	 7030.0	...
10616290	  763.6	  556.0	 7028.0	...
10616291	  762.8	  555.6	 7025.0	...
10616292	  762.6	  555.2	 7023.0	...
10616293	  762.8	  555.3	 7022.0	...
10616294	  762.9	  555.3	 7022.0	...
10616295	  762.8	  555.5	 7029.0	...
10616296	  762.5	  555.8	 7036.0	...
10616297	  762.4	  556.2	 7040.0	...
10616298	  762.4	  556.0	 7038.0	...
10616299	  762.6	  555.7	 7037.0	...
10616300	  762.6	  555.2	 7040.0	...
10616301	  762.1	  555.1	 7043.0	...
10616302	  761.6	  555.2	 7043.0	...
10616303	  761.2	  555.4	 7041.0	...
10616304	  761.5	  555.5	 7044.0	...
10616305	  761.7	  556.9	 7046.0	...
10616306	  761.6	  558.5	 7053.0	...
10616307	  761.3	  559.0	 7061.0	...
10616308	  761.4	  557.7	 7069.0	...
10616309	  762.4	  556.2	 7062.0	...
10616310	  763.6	  556.6	 7050.0	...
10616311	  764.5	  557.4	 7039.0	...
10616312	  764.0	  558.4	 7038.0	...
10616313	  763.4	  558.5	 7037.0	...
10616314	  762.7	  558.6	 7035.0	...
10616315	  762.9	  558.4	 7032.0	...
10616316	  762.8	  558.4	 7029.0	...
10616317	  762.7	  558.3	 7027.0	...
10616318	  762.5	  558.3	 7027.0	...
10616319	  762.8	  558.2	 7029.0	...
10616320	  763.0	  558.2	 7032.0	...
10616321	  762.4	  558.4	 7034.0	...
10616322	  761.6	  558.7	 7033.0	...
10616323	  762.5	  558.8	 7030.0	...
10616324	  764.4	  558.9	 7029.0	...
10616325	  766.6	  558.8	 7029.0	...
10616326	  767.0	  558.4	 7030.0	...
10616327	  765.1	  558.0	 7032.0	...
10616328	  762.8	  557.3	 7033.0	...
10616329	  761.7	  557.3	 7034.0	...
10616330	  762.7	  556.9	 7034.0	...
10616331	  763.7	  556.7	 7031.0	...
10616332	  763.8	  558.5	 7024.0	...
10616333	  764.0	  560.3	 7018.0	...
10616334	  764.0	  561.8	 7019.0	...
10616335	  763.7	  561.1	 7021.0	...
10616336	  764.3	  560.4	 7023.0	...
10616337	  765.0	  560.0	 7021.0	...
10616338	  765.4	  558.7	 7020.0	...
10616339	  764.7	  557.5	 7021.0	...
10616340	  763.7	  556.6	 7034.0	...
10616341	  762.7	  557.5	 7047.0	...
10616342	  761.8	  558.1	 7053.0	...
10616343	  761.2	  558.3	 7046.0	...
10616344	  761.2	  557.8	 7039.0	...
10616345	  761.3	  557.5	 7041.0	...
10616346	  761.7	  559.0	 7042.0	...
MSG	10616347 0000 _ Number On
10616347	  763.0	  560.5	 7038.0	...
10616348	  764.4	  561.9	 7030.0	...
10616349	  765.6	  561.7	 7019.0	...
10616350	  765.7	  561.8	 7013.0	...
10616351	  765.1	  562.2	 7011.0	...
10616352	  764.3	  562.4	 7013.0	...
10616353	  763.5	  562.0	 7019.0	...
10616354	  763.7	  561.2	 7022.0	...
10616355	  764.0	  560.5	 7024.0	...
10616356	  764.6	  560.5	 7020.0	...
10616357	  765.1	  560.6	 7018.0	...
10616358	  765.5	  560.3	 7018.0	...
10616359	  764.4	  560.2	 7027.0	...
10616360	  763.2	  559.9	 7036.0	...
10616361	  761.7	  560.1	 7041.0	...
10616362	  761.8	  560.1	 7034.0	...
10616363	  762.4	  561.0	 7024.0	...
10616364	  763.2	  561.9	 7015.0	...
10616365	  763.7	  562.5	 7013.0	...
10616366	  764.1	  562.2	 7015.0	...
10616367	  764.5	  562.9	 7019.0	...
10616368	  764.5	  563.9	 7020.0	...
10616369	  764.0	  565.2	 7021.0	...
10616370	  763.5	  565.5	 7020.0	...
10616371	  763.5	  565.0	 7018.0	...
10616372	  763.4	  564.0	 7012.0	...
10616373	  763.4	  563.1	 7008.0	...
10616374	  763.3	  562.8	 6998.0	...
10616375	  763.3	  562.8	 6994.0	...
10616376	  762.9	  562.1	 6991.0	...
10616377	  762.5	  561.3	 6993.0	...
10616378	  762.2	  561.8	 6992.0	...
10616379	  762.0	  563.2	 6989.0	...
10616380	  761.8	  564.5	 6988.0	...
10616381	  761.5	  563.3	 6990.0	...
10616382	  761.5	  561.9	 6991.0	...
10616383	  761.3	  560.6	 6993.0	...
10616384	  761.1	  560.8	 6994.0	...
10616385	  760.9	  562.4	 6996.0	...
10616386	  761.0	  564.1	 6999.0	...
10616387	  761.1	  565.6	 7001.0	...
10616388	  760.8	  565.7	 7002.0	...
10616389	  760.6	  565.6	 7000.0	...
10616390	  760.6	  565.2	 6995.0	...
10616391	  760.7	  565.5	 6989.0	...
10616392	  760.7	  566.2	 6986.0	...
10616393	  760.3	  567.4	 6986.0	...
10616394	  759.7	  568.0	 6985.0	...
10616395	  758.9	  567.4	 6986.0	...
10616396	  758.7	  565.9	 6986.0	...
10616397	  759.6	  564.3	 6985.0	...
10616398	  760.2	  564.2	 6984.0	...
10616399	  760.0	  564.2	 6985.0	...
10616400	  759.0	  564.2	 6989.0	...
10616401	  758.7	  564.0	 6993.0	...
10616402	  759.1	  563.8	 6988.0	...
10616403	  759.4	  563.6	 6982.0	...
10616404	  760.1	  563.5	 6972.0	...
10616405	  760.5	  563.4	 6969.0	...
10616406	  760.9	  563.6	 6963.0	...
10616407	  761.0	  565.0	 6961.0	...
10616408	  760.0	  566.6	 6967.0	...
10616409	  758.7	  565.8	 6975.0	...
10616410	  758.3	  563.8	 6980.0	...
10616411	  759.2	  563.2	 6976.0	...
10616412	  759.2	  564.7	 6972.0	...
10616413	  758.3	  566.4	 6968.0	...
10616414	  757.2	  566.6	 6966.0	...
10616415	  757.1	  566.5	 6964.0	...
10616416	  757.1	  566.2	 6963.0	...
10616417	  757.0	  566.5	 6962.0	...
10616418	  758.4	  566.4	 6960.0	...
10616419	  759.8	  566.3	 6958.0	...
10616420	  760.2	  565.8	 6958.0	...
10616421	  759.1	  565.7	 6959.0	...
10616422	  757.7	  565.6	 6962.0	...
10616423	  757.0	  565.5	 6967.0	...
10616424	  756.5	  565.6	 6972.0	...
10616425	  756.5	  567.4	 6975.0	...
10616426	  757.4	  569.1	 6964.0	...
10616427	  758.3	  571.0	 6950.0	...
10616428	  758.7	  571.2	 6937.0	...
10616429	  758.5	  570.8	 6934.0	...
10616430	  758.6	  570.0	 6929.0	...
10616431	  758.8	  568.9	 6924.0	...
10616432	  758.9	  568.6	 6925.0	...
10616433	  758.6	  568.3	 6931.0	...
10616434	  758.3	  567.9	 6937.0	...
10616435	  758.5	  567.5	 6939.0	...
10616436	  758.7	  567.3	 6938.0	...
10616437	  759.0	  567.6	 6939.0	...
10616438	  759.1	  567.9	 6940.0	...
10616439	  759.1	  568.0	 6941.0	...
10616440	  759.2	  568.0	 6940.0	...
10616441	  759.5	  568.0	 6939.0	...
10616442	  759.3	  569.0	 6936.0	...
10616443	  758.9	  570.1	 6933.0	...
10616444	  758.4	  570.8	 6929.0	...
10616445	  758.6	  570.3	 6922.0	...
10616446	  759.0	  569.7	 6915.0	...
10616447	  759.4	  569.7	 6907.0	...
10616448	  759.7	  569.7	 6907.0	...
10616449	  759.7	  569.9	 6907.0	...
10616450	  759.7	  569.9	 6911.0	...
10616451	  759.4	  569.9	 6915.0	...
10616452	  758.9	  570.1	 6918.0	...
10616453	  758.4	  570.1	 6918.0	...
10616454	  758.1	  570.1	 6918.0	...
10616455	  758.2	  570.0	 6917.0	...
10616456	  758.3	  569.9	 6916.0	...
10616457	  758.4	  569.9	 6914.0	...
10616458	  757.9	  570.0	 6909.0	...
10616459	  757.4	  569.8	 6906.0	...
10616460	  756.7	  568.9	 6903.0	...
10616461	  756.4	  568.2	 6902.0	...
10616462	  756.1	  568.0	 6900.0	...
10616463	  756.1	  568.7	 6899.0	...
10616464	  755.7	  569.4	 6899.0	...
10616465	  755.1	  569.9	 6900.0	...
10616466	  754.5	  570.3	 6901.0	...
10616467	  754.2	  570.6	 6899.0	...
10616468	  754.0	  570.8	 6895.0	...
10616469	  754.6	  570.9	 6891.0	...
10616470	  755.2	  570.4	 6890.0	...
10616471	  756.4	  569.9	 6890.0	...
10616472	  757.0	  569.4	 6887.0	...
10616473	  757.5	  568.9	 6884.0	...
10616474	  757.7	  568.5	 6880.0	...
10616475	  757.9	  567.7	 6882.0	...
10616476	  758.3	  567.4	 6885.0	...
10616477	  758.6	  568.0	 6887.0	...
10616478	  758.8	  568.9	 6886.0	...
10616479	  758.5	  569.9	 6886.0	...
10616480	  758.2	  569.6	 6881.0	...
10616481	  757.9	  568.6	 6875.0	...
10616482	  757.8	  567.5	 6869.0	...
10616483	  757.4	  567.0	 6867.0	...
10616484	  757.1	  567.0	 6869.0	...
10616485	  756.0	  567.1	 6871.0	...
10616486	  755.2	  567.0	 6879.0	...
10616487	  754.7	  567.1	 6884.0	...
10616488	  755.1	  567.3	 6888.0	...
10616489	  755.5	  567.6	 6885.0	...
10616490	  755.6	  567.8	 6883.0	...
10616491	  755.6	  567.8	 6881.0	...
10616492	  755.9	  568.2	 6879.0	...
10616493	  756.0	  568.4	 6878.0	...
10616494	  756.0	  568.4	 6880.0	...
10616495	  755.7	  568.3	 6884.0	...
10616496	  755.8	  568.4	 6890.0	...
10616497	  755.7	  568.6	 6894.0	...
10616498	  755.6	  568.9	 6896.0	...
10616499	  755.5	  568.8	 6897.0	...
10616500	  755.7	  569.3	 6890.0	...
10616501	  756.0	  569.8	 6882.0	...
10616502	  756.6	  570.3	 6872.0	...
10616503	  757.0	  570.2	 6872.0	...
10616504	  755.8	  570.2	 6875.0	...
10616505	  754.1	  569.2	 6880.0	...
10616506	  752.2	  568.4	 6875.0	...
10616507	  751.9	  569.2	 6868.0	...
10616508	  751.9	  571.0	 6860.0	...
10616509	  752.3	  571.3	 6859.0	...
10616510	  752.4	  569.8	 6861.0	...
10616511	  752.4	  568.4	 6869.0	...
10616512	  752.6	  568.6	 6877.0	...
10616513	  752.8	  568.7	 6884.0	...
10616514	  752.5	  568.9	 6886.0	...
10616515	  751.9	  568.5	 6889.0	...
10616516	  752.5	  568.1	 6892.0	...
10616517	  753.6	  567.8	 6892.0	...
10616518	  754.8	  568.0	 6890.0	...
10616519	  754.8	  568.3	 6888.0	...
10616520	  754.9	  569.0	 6887.0	...
10616521	  755.0	  569.7	 6881.0	...
10616522	  755.2	  570.7	 6873.0	...
10616523	  755.6	  571.1	 6866.0	...
10616524	  756.2	  571.3	 6865.0	...
10616525	  756.6	  570.9	 6866.0	...
10616526	  757.1	  570.8	 6866.0	...
10616527	  757.4	  571.0	 6867.0	...
10616528	  757.4	  571.7	 6867.0	...
10616529	  756.7	  572.1	 6867.0	...
10616530	  755.9	  572.8	 6869.0	...
10616531	  755.4	  573.1	 6870.0	...
10616532	  755.6	  573.7	 6869.0	...
10616533	  756.0	  574.0	 6865.0	...
10616534	  756.4	  574.2	 6862.0	...
10616535	  756.4	  573.6	 6860.0	...
10616536	  756.1	  573.2	 6857.0	...
10616537	  755.6	  573.0	 6857.0	...
10616538	  755.1	  573.1	 6859.0	...
10616539	  755.3	  573.1	 6861.0	...
10616540	  755.7	  573.1	 6863.0	...
10616541	  756.0	  573.1	 6864.0	...
10616542	  756.2	  573.6	 6864.0	...
10616543	  756.5	  574.1	 6862.0	...
10616544	  756.7	  573.1	 6860.0	...
10616545	  757.1	  571.7	 6856.0	...
10616546	  757.6	  570.5	 6854.0	...
10616547	  758.2	  570.6	 6851.0	...
10616548	  758.2	  570.7	 6855.0	...
10616549	  758.0	  570.7	 6860.0	...
10616550	  757.6	  571.5	 6859.0	...
10616551	  756.8	  572.4	 6854.0	...
10616552	  756.2	  573.3	 6847.0	...
10616553	  755.9	  573.4	 6846.0	...
10616554	  756.2	  573.4	 6845.0	...
10616555	  757.0	  573.4	 6846.0	...
10616556	  757.5	  573.2	 6849.0	...
10616557	  758.2	  573.0	 6853.0	...
10616558	  758.5	  572.8	 6854.0	...
10616559	  758.9	  571.4	 6852.0	...
10616560	  758.9	  570.0	 6851.0	...
10616561	  757.8	  568.9	 6853.0	...
10616562	  756.9	  569.3	 6856.0	...
10616563	  756.0	  570.4	 6856.0	...
10616564	  757.1	  571.1	 6852.0	...
10616565	  758.2	  571.6	 6844.0	...
10616566	  759.1	  571.4	 6838.0	...
10616567	  758.8	  572.0	 6836.0	...
10616568	  758.2	  572.6	 6838.0	...
10616569	  757.6	  572.1	 6837.0	...
10616570	  757.3	  571.0	 6834.0	...
10616571	  757.4	  569.6	 6835.0	...
10616572	  757.5	  569.4	 6843.0	...
10616573	  757.6	  569.2	 6850.0	...
10616574	  757.3	  569.3	 6855.0	...
10616575	  757.2	  569.6	 6852.0	...
10616576	  757.1	  569.8	 6850.0	...
10616577	  757.2	  569.8	 6847.0	...
10616578	  757.8	  569.7	 6845.0	...
10616579	  758.5	  569.6	 6844.0	...
10616580	  758.8	  569.9	 6845.0	...
10616581	  758.0	  570.4	 6849.0	...
10616582	  757.7	  570.0	 6854.0	...
10616583	  758.1	  569.2	 6858.0	...
10616584	  759.0	  568.2	 6857.0	...
10616585	  759.4	  568.0	 6853.0	...
10616586	  759.4	  567.8	 6852.0	...
10616587	  759.3	  567.7	 6858.0	...
10616588	  759.3	  567.6	 6864.0	...
10616589	  758.1	  567.8	 6867.0	...
10616590	  757.0	  568.7	 6867.0	...
10616591	  755.8	  569.7	 6868.0	...
10616592	  755.2	  569.2	 6870.0	...
10616593	  754.5	  568.0	 6873.0	...
10616594	  754.1	  567.3	 6871.0	...
10616595	  754.4	  567.9	 6867.0	...
10616596	  755.6	  568.1	 6863.0	...
10616597	  756.4	  567.7	 6871.0	...
10616598	  757.1	  567.3	 6880.0	...
10616599	  756.7	  567.6	 6883.0	...
10616600	  756.0	  567.9	 6879.0	...
10616601	  755.3	  568.2	 6875.0	...
10616602	  754.7	  568.0	 6878.0	...
10616603	  754.2	  567.9	 6880.0	...
10616604	  754.7	  567.7	 6872.0	...
10616605	  756.0	  567.7	 6863.0	...
10616606	  757.2	  567.6	 6856.0	...
10616607	  756.8	  567.6	 6868.0	...
10616608	  755.9	  567.9	 6879.0	...
10616609	  755.0	  568.3	 6885.0	...
10616610	  755.0	  568.2	 6880.0	...
10616611	  755.1	  567.7	 6876.0	...
10616612	  755.4	  567.3	 6874.0	...
10616613	  755.4	  566.9	 6872.0	...
10616614	  755.4	  566.5	 6871.0	...
10616615	  755.3	  565.6	 6872.0	...
10616616	  755.6	  565.1	 6872.0	...
10616617	  756.4	  565.3	 6872.0	...
10616618	  757.0	  566.1	 6873.0	...
10616619	  758.0	  568.1	 6873.0	...
10616620	  758.5	  569.5	 6876.0	...
10616621	  758.0	  570.4	 6878.0	...
10616622	  757.0	  570.0	 6878.0	...
10616623	  756.4	  569.1	 6875.0	...
10616624	  756.6	  568.3	 6874.0	...
10616625	  756.9	  567.4	 6874.0	...
10616626	  756.8	  566.9	 6875.0	...
10616627	  757.1	  566.7	 6875.0	...
10616628	  757.3	  566.4	 6875.0	...
10616629	  757.3	  566.1	 6875.0	...
10616630	  757.3	  565.7	 6882.0	...
10616631	  757.7	  565.5	 6889.0	...
10616632	  758.1	  565.5	 6898.0	...
10616633	  758.2	  565.7	 6904.0	...
10616634	  757.7	  566.2	 6909.0	...
10616635	  756.4	  566.7	 6910.0	...
10616636	  755.4	  567.4	 6907.0	...
10616637	  755.0	  568.3	 6903.0	...
10616638	  755.2	  569.1	 6901.0	...
10616639	  755.1	  569.3	 6902.0	...
10616640	  754.6	  568.9	 6902.0	...
10616641	  754.2	  567.0	 6899.0	...
10616642	  754.0	  565.3	 6894.0	...
10616643	  754.1	  564.6	 6889.0	...
10616644	  754.4	  565.1	 6887.0	...
10616645	  754.6	  565.3	 6886.0	...
10616646	  753.9	  564.8	 6886.0	...
10616647	  753.3	  564.7	 6892.0	...
10616648	  752.6	  565.0	 6898.0	...
MSG	10616649 0000 _ Number Off
10616649	  752.8	  566.5	 6904.0	...
10616650	  753.1	  567.8	 6906.0	...
10616651	  753.7	  568.7	 6909.0	...
10616652	  754.1	  568.1	 6909.0	...
10616653	  754.2	  567.1	 6909.0	...
10616654	  754.2	  566.8	 6909.0	...
10616655	  754.2	  566.7	 6908.0	...
10616656	  754.1	  567.0	 6907.0	...
10616657	  753.9	  566.4	 6903.0	...
10616658	  754.6	  565.7	 6899.0	...
10616659	  755.3	  564.9	 6895.0	...
10616660	  756.2	  564.7	 6891.0	...
10616661	  756.2	  564.5	 6888.0	...
10616662	  756.7	  564.5	 6885.0	...
10616663	  757.1	  564.6	 6892.0	...
10616664	  756.4	  565.1	 6900.0	...
10616665	  755.3	  565.4	 6908.0	...
10616666	  755.1	  565.6	 6910.0	...
10616667	  756.1	  564.6	 6911.0	...
10616668	  757.0	  563.5	 6912.0	...
10616669	  756.8	  562.8	 6910.0	...
10616670	  756.4	  562.9	 6905.0	...
10616671	  756.2	  563.3	 6902.0	...
10616672	  756.2	  564.1	 6900.0	...
10616673	  756.5	  564.8	 6898.0	...
10616674	  756.6	  565.4	 6893.0	...
10616675	  756.5	  565.7	 6889.0	...
10616676	  756.8	  565.2	 6890.0	...
10616677	  757.1	  564.6	 6899.0	...
10616678	  757.5	  564.4	 6907.0	...
10616679	  757.8	  565.0	 6911.0	...
10616680	  757.9	  564.6	 6905.0	...
10616681	  757.8	  563.9	 6900.0	...
10616682	  756.1	  563.4	 6897.0	...
10616683	  754.5	  563.7	 6900.0	...
10616684	  753.0	  563.8	 6905.0	...
10616685	  752.9	  563.8	 6908.0	...
10616686	  752.8	  564.1	 6910.0	...
10616687	  752.7	  564.4	 6914.0	...
10616688	  752.5	  564.3	 6921.0	...
10616689	  752.3	  563.8	 6928.0	...
10616690	  752.3	  563.5	 6930.0	...
10616691	  752.8	  563.6	 6928.0	...
10616692	  753.4	  563.7	 6927.0	...
10616693	  754.2	  563.8	 6928.0	...
10616694	  754.5	  563.9	 6934.0	...
10616695	  754.8	  564.7	 6938.0	...
10616696	  754.6	  565.3	 6940.0	...
10616697	  754.4	  565.8	 6938.0	...
10616698	  754.2	  566.2	 6934.0	...
10616699	  755.1	  566.6	 6930.0	...
10616700	  756.0	  566.8	 6928.0	...
10616701	  756.9	  566.5	 6928.0	...
10616702	  757.1	  566.3	 6929.0	...
10616703	  757.2	  566.5	 6929.0	...
10616704	  757.2	  566.3	 6929.0	...
10616705	  757.2	  565.8	 6929.0	...
10616706	  756.9	  564.5	 6931.0	...
10616707	  756.4	  563.5	 6933.0	...
10616708	  754.8	  563.0	 6935.0	...
10616709	  753.5	  563.1	 6936.0	...
10616710	  752.9	  563.1	 6940.0	...
10616711	  753.3	  562.5	 6945.0	...
10616712	  753.8	  561.8	 6949.0	...
10616713	  753.8	  561.7	 6952.0	...
10616714	  753.8	  562.2	 6953.0	...
10616715	  753.7	  562.1	 6954.0	...
10616716	  754.7	  561.4	 6955.0	...
10616717	  755.9	  561.0	 6957.0	...
10616718	  756.8	  561.5	 6958.0	...
10616719	  756.6	  562.2	 6961.0	...
10616720	  756.4	  562.5	 6962.0	...
10616721	  756.4	  561.8	 6962.0	...
10616722	  756.3	  561.1	 6959.0	...
10616723	  756.4	  561.1	 6956.0	...
10616724	  756.7	  562.3	 6953.0	...
10616725	  757.4	  563.6	 6950.0	...
10616726	  757.9	  564.3	 6947.0	...
10616727	  758.4	  564.6	 6943.0	...
10616728	  758.7	  565.0	 6941.0	...
10616729	  759.1	  565.1	 6943.0	...
10616730	  758.7	  564.5	 6952.0	...
10616731	  757.7	  563.9	 6961.0	...
10616732	  756.7	  563.2	 6967.0	...
10616733	  756.2	  563.7	 6969.0	...
10616734	  756.1	  564.0	 6969.0	...
10616735	  756.1	  564.3	 6969.0	...
10616736	  756.3	  564.3	 6968.0	...
10616737	  756.4	  564.5	 6967.0	...
10616738	  756.5	  564.4	 6964.0	...
10616739	  757.0	  563.9	 6960.0	...
10616740	  757.5	  563.8	 6958.0	...
10616741	  758.0	  563.8	 6958.0	...
10616742	  758.1	  564.4	 6958.0	...
10616743	  757.9	  564.6	 6958.0	...
10616744	  757.8	  564.9	 6961.0	...
10616745	  757.6	  564.9	 6963.0	...
10616746	  758.0	  564.8	 6963.0	...
10616747	  758.4	  564.8	 6962.0	...
10616748	  758.6	  565.2	 6971.0	...
10616749	  758.3	  565.7	 6979.0	...
10616750	  758.1	  564.8	 6986.0	...
10616751	  758.1	  563.4	 6984.0	...
10616752	  758.0	  562.1	 6982.0	...
10616753	  757.7	  562.0	 6986.0	...
10616754	  757.7	  561.9	 6990.0	...
10616755	  757.8	  561.8	 6987.0	...
10616756	  758.1	  561.7	 6979.0	...
10616757	  758.2	  561.6	 6973.0	...
10616758	  757.8	  561.8	 6974.0	...
10616759	  757.1	  561.9	 6976.0	...
10616760	  756.5	  562.0	 6976.0	...
10616761	  757.5	  561.8	 6976.0	...
10616762	  758.5	  562.5	 6975.0	...
10616763	  759.4	  563.3	 6974.0	...
10616764	  758.3	  564.2	 6977.0	...
10616765	  757.1	  564.3	 6980.0	...
10616766	  757.7	  564.2	 6982.0	...
10616767	  759.4	  563.9	 6982.0	...
10616768	  761.0	  563.3	 6981.0	...
10616769	  760.8	  563.0	 6981.0	...
10616770	  759.6	  562.7	 6981.0	...
10616771	  758.4	  562.4	 6982.0	...
10616772	  757.2	  562.1	 6996.0	...
10616773	  757.7	  561.2	 7011.0	...
10616774	  758.9	  560.2	 7018.0	...
10616775	  760.0	  559.1	 7006.0	...
10616776	  760.1	  559.1	 6994.0	...
10616777	  759.6	  559.3	 6989.0	...
10616778	  759.2	  559.8	 6995.0	...
10616779	  757.9	  560.4	 7002.0	...
10616780	  756.7	  561.6	 7007.0	...
10616781	  755.4	  562.7	 7006.0	...
10616782	  755.4	  563.6	 7005.0	...
10616783	  755.6	  564.3	 7003.0	...
10616784	  756.9	  564.5	 7000.0	...
10616785	  758.4	  564.3	 6996.0	...
10616786	  759.6	  563.6	 7000.0	...
10616787	  759.7	  563.4	 7006.0	...
10616788	  759.4	  563.1	 7005.0	...
10616789	  759.0	  562.3	 6997.0	...
10616790	  758.5	  561.6	 6992.0	...
10616791	  758.3	  561.3	 6999.0	...
10616792	  757.2	  561.6	 7006.0	...
10616793	  756.0	  561.8	 7010.0	...
10616794	  755.0	  561.9	 7011.0	...
10616795	  755.3	  561.2	 7011.0	...
10616796	  755.7	  560.5	 7011.0	...
10616797	  756.0	  559.9	 7011.0	...
10616798	  756.4	  560.0	 7011.0	...
10616799	  757.6	  560.0	 7012.0	...
10616800	  758.6	  559.6	 7014.0	...
10616801	  759.7	  559.3	 7017.0	...
10616802	  759.9	  558.9	 7018.0	...
10616803	  760.3	  558.5	 7019.0	...
10616804	  760.4	  558.2	 7021.0	...
10616805	  760.3	  558.0	 7023.0	...
10616806	  759.9	  558.2	 7026.0	...
10616807	  759.6	  558.3	 7026.0	...
10616808	  759.6	  558.4	 7029.0	...
10616809	  759.7	  558.4	 7030.0	...
10616810	  759.8	  558.5	 7030.0	...
10616811	  759.1	  558.8	 7027.0	...
10616812	  758.3	  559.0	 7025.0	...
10616813	  757.4	  559.1	 7025.0	...
10616814	  757.0	  558.7	 7025.0	...
10616815	  756.8	  558.4	 7025.0	...
10616816	  757.2	  559.9	 7025.0	...
10616817	  757.8	  561.7	 7032.0	...
10616818	  758.7	  563.3	 7037.0	...
10616819	  759.0	  562.7	 7042.0	...
10616820	  759.0	  562.0	 7043.0	...
10616821	  758.6	  561.6	 7046.0	...
10616822	  757.3	  561.3	 7049.0	...
10616823	  756.3	  561.1	 7048.0	...
10616824	  755.5	  560.8	 7049.0	...
10616825	  756.5	  560.4	 7053.0	...
10616826	  757.4	  560.2	 7056.0	...
10616827	  757.7	  560.1	 7057.0	...
10616828	  757.2	  560.1	 7059.0	...
10616829	  756.7	  559.8	 7061.0	...
10616830	  756.6	  559.5	 7062.0	...
10616831	  757.7	  559.8	 7060.0	...
10616832	  759.0	  560.3	 7055.0	...
10616833	  760.5	  560.5	 7050.0	...
10616834	  760.8	  560.1	 7046.0	...
10616835	  760.5	  559.3	 7047.0	...
10616836	  759.4	  559.0	 7051.0	...
10616837	  758.3	  558.6	 7056.0	...
10616838	  758.0	  558.5	 7059.0	...
10616839	  758.5	  558.4	 7061.0	...
10616840	  758.3	  558.3	 7065.0	...
10616841	  757.5	  558.4	 7069.0	...
10616842	  756.7	  558.8	 7071.0	...
10616843	  757.3	  559.0	 7071.0	...
10616844	  758.0	  558.5	 7070.0	...
10616845	  758.6	  557.6	 7070.0	...
10616846	  759.1	  556.8	 7071.0	...
10616847	  759.7	  558.1	 7066.0	...
10616848	  760.3	  559.6	 7060.0	...
10616849	  760.2	  560.7	 7053.0	...
10616850	  760.1	  560.2	 7053.0	...
10616851	  760.1	  559.8	 7052.0	...
10616852	  760.1	  559.6	 7052.0	...
10616853	  760.2	  559.4	 7054.0	...
10616854	  759.8	  559.1	 7057.0	...
10616855	  758.9	  559.0	 7068.0	...
10616856	  758.0	  559.2	 7077.0	...
10616857	  757.6	  559.5	 7089.0	...
10616858	  757.8	  558.4	 7092.0	...
10616859	  757.8	  557.0	 7087.0	...
10616860	  757.8	  556.6	 7080.0	...
MSG	10616861 0000 _ Number On
10616861	  757.6	  557.6	 7073.0	...
10616862	  757.4	  558.8	 7081.0	...
10616863	  756.9	  559.2	 7089.0	...
10616864	  756.6	  559.4	 7098.0	...
10616865	  756.5	  559.4	 7099.0	...
10616866	  756.8	  559.3	 7101.0	...
10616867	  757.2	  559.2	 7102.0	...
10616868	  757.4	  559.2	 7103.0	...
10616869	  758.1	  559.5	 7102.0	...
10616870	  758.7	  559.7	 7102.0	...
10616871	  758.2	  559.5	 7106.0	...
10616872	  757.1	  559.4	 7109.0	...
10616873	  755.7	  559.4	 7112.0	...
10616874	  755.3	  559.4	 7111.0	...
10616875	  755.8	  558.7	 7110.0	...
10616876	  756.6	  558.0	 7109.0	...
10616877	  757.0	  557.7	 7109.0	...
10616878	  756.4	  557.6	 7108.0	...
10616879	  756.9	  557.5	 7105.0	...
10616880	  758.0	  557.8	 7103.0	...
10616881	  759.0	  558.9	 7104.0	...
10616882	  758.9	  560.1	 7106.0	...
10616883	  757.5	  559.8	 7110.0	...
10616884	  756.3	  558.8	 7112.0	...
10616885	  755.8	  557.9	 7109.0	...
10616886	  757.0	  557.9	 7105.0	...
10616887	  758.2	  558.1	 7103.0	...
10616888	  759.4	  558.2	 7107.0	...
10616889	  759.9	  558.3	 7111.0	...
10616890	  760.3	  558.8	 7111.0	...
10616891	  760.1	  559.4	 7111.0	...
10616892	  759.8	  560.1	 7109.0	...
10616893	  759.1	  560.5	 7110.0	...
10616894	  758.6	  560.7	 7112.0	...
10616895	  758.0	  560.5	 7114.0	...
10616896	  757.8	  560.2	 7119.0	...
10616897	  757.9	  559.4	 7123.0	...
10616898	  758.1	  558.6	 7127.0	...
10616899	  758.7	  557.7	 7128.0	...
10616900	  759.1	  556.9	 7128.0	...
10616901	  759.7	  556.5	 7129.0	...
10616902	  759.9	  557.1	 7132.0	...
10616903	  760.3	  558.0	 7135.0	...
10616904	  760.5	  558.6	 7139.0	...
10616905	  760.8	  558.1	 7140.0	...
10616906	  760.8	  557.4	 7139.0	...
10616907	  760.3	  557.2	 7135.0	...
10616908	  759.6	  557.2	 7130.0	...
10616909	  759.0	  557.4	 7136.0	...
10616910	  758.9	  557.4	 7144.0	...
10616911	  758.8	  557.4	 7153.0	...
10616912	  758.4	  556.9	 7154.0	...
10616913	  757.9	  556.7	 7153.0	...
10616914	  757.7	  556.6	 7152.0	...
10616915	  757.8	  558.0	 7150.0	...
10616916	  758.0	  558.8	 7148.0	...
10616917	  758.1	  559.0	 7147.0	...
10616918	  758.1	  557.5	 7147.0	...
10616919	  758.1	  556.5	 7144.0	...
10616920	  758.1	  556.6	 7141.0	...
10616921	  757.6	  557.3	 7138.0	...
10616922	  757.1	  558.1	 7138.0	...
10616923	  757.5	  559.1	 7138.0	...
10616924	  758.2	  559.8	 7138.0	...
10616925	  758.6	  559.7	 7142.0	...
10616926	  758.1	  558.7	 7147.0	...
10616927	  758.1	  558.1	 7151.0	...
10616928	  758.7	  558.3	 7151.0	...
10616929	  758.6	  558.6	 7153.0	...
10616930	  758.3	  558.6	 7156.0	...
10616931	  757.8	  558.6	 7159.0	...
10616932	  757.5	  558.5	 7162.0	...
10616933	  757.2	  558.3	 7162.0	...
10616934	  756.8	  557.8	 7161.0	...
10616935	  756.5	  557.6	 7165.0	...
10616936	  756.2	  557.5	 7170.0	...
10616937	  756.0	  557.9	 7175.0	...
10616938	  756.0	  558.3	 7174.0	...
10616939	  756.3	  558.5	 7172.0	...
10616940	  757.4	  558.7	 7171.0	...
10616941	  758.4	  558.5	 7171.0	...
10616942	  759.7	  558.8	 7171.0	...
10616943	  760.2	  559.3	 7171.0	...
10616944	  760.6	  559.0	 7169.0	...
10616945	  759.9	  557.8	 7167.0	...
10616946	  759.5	  556.6	 7172.0	...
10616947	  759.1	  555.9	 7183.0	...
10616948	  758.6	  555.8	 7194.0	...
10616949	  758.0	  555.9	 7196.0	...
10616950	  757.4	  556.2	 7193.0	...
10616951	  757.3	  556.5	 7190.0	...
10616952	  757.1	  556.8	 7190.0	...
10616953	  756.4	  556.3	 7192.0	...
10616954	  756.1	  555.9	 7198.0	...
10616955	  755.4	  555.4	 7207.0	...
10616956	  755.2	  555.6	 7210.0	...
10616957	  755.0	  555.7	 7208.0	...
10616958	  755.1	  556.0	 7205.0	...
10616959	  755.2	  556.3	 7204.0	...
10616960	  755.3	  556.2	 7211.0	...
10616961	  755.2	  556.0	 7217.0	...
10616962	  756.3	  555.7	 7221.0	...
10616963	  757.4	  555.4	 7219.0	...
10616964	  758.3	  555.1	 7217.0	...
10616965	  758.4	  554.8	 7216.0	...
10616966	  758.5	  554.6	 7216.0	...
10616967	  758.6	  554.4	 7217.0	...
10616968	  758.4	  554.3	 7220.0	...
10616969	  757.1	  554.5	 7222.0	...
10616970	  756.0	  555.9	 7222.0	...
10616971	  755.0	  557.3	 7224.0	...
10616972	  755.2	  558.7	 7226.0	...
10616973	  756.0	  558.7	 7226.0	...
10616974	  757.6	  557.8	 7223.0	...
10616975	  759.2	  556.9	 7220.0	...
10616976	  760.0	  556.1	 7218.0	...
10616977	  760.0	  555.8	 7216.0	...
10616978	  759.4	  555.4	 7219.0	...
10616979	  758.3	  555.3	 7224.0	...
10616980	  757.2	  555.1	 7228.0	...
10616981	  756.6	  554.8	 7231.0	...
10616982	  756.5	  554.8	 7233.0	...
10616983	  756.5	  555.4	 7235.0	...
10616984	  756.5	  555.9	 7234.0	...
10616985	  755.9	  555.7	 7233.0	...
10616986	  755.3	  555.6	 7233.0	...
10616987	  756.0	  555.2	 7232.0	...
10616988	  757.4	  554.6	 7231.0	...
10616989	  758.8	  554.2	 7232.0	...
10616990	  759.1	  553.8	 7238.0	...
10616991	  759.1	  552.7	 7253.0	...
10616992	  759.2	  551.6	 7266.0	...
10616993	  759.2	  550.6	 7275.0	...
10616994	  759.2	  550.3	 7275.0	...
10616995	  758.9	  550.9	 7274.0	...
10616996	  758.5	  551.8	 7267.0	...
10616997	  758.0	  553.0	 7261.0	...
10616998	  757.4	  553.4	 7257.0	...
10616999	  755.8	  552.9	 7262.0	...
10617000	  754.4	  552.1	 7265.0	...
10617001	  753.5	  551.5	 7264.0	...
10617002	  753.6	  551.9	 7260.0	...
10617003	  753.8	  552.8	 7256.0	...
10617004	  754.4	  553.4	 7256.0	...
10617005	  754.7	  553.8	 7256.0	...
10617006	  754.9	  553.8	 7257.0	...
10617007	  754.7	  554.0	 7257.0	...
10617008	  754.9	  554.1	 7258.0	...
10617009	  755.0	  553.7	 7257.0	...
10617010	  757.0	  553.0	 7255.0	...
10617011	  758.9	  551.6	 7252.0	...
10617012	  759.8	  551.1	 7251.0	...
10617013	  758.7	  550.9	 7258.0	...
10617014	  757.7	  551.2	 7263.0	...
10617015	  757.8	  551.3	 7267.0	...
10617016	  758.1	  551.6	 7265.0	...
10617017	  758.4	  552.0	 7269.0	...
10617018	  758.3	  552.0	 7275.0	...
10617019	  757.7	  551.9	 7281.0	...
10617020	  757.0	  551.5	 7282.0	...
10617021	  756.7	  551.4	 7282.0	...
10617022	  756.8	  552.3	 7281.0	...
10617023	  757.0	  553.8	 7281.0	...
10617024	  757.0	  555.4	 7280.0	...
10617025	  756.6	  554.7	 7280.0	...
10617026	  756.1	  553.6	 7282.0	...
10617027	  756.0	  552.6	 7284.0	...
10617028	  756.3	  553.3	 7285.0	...
10617029	  756.8	  553.9	 7284.0	...
10617030	  757.0	  554.4	 7284.0	...
10617031	  756.6	  554.5	 7289.0	...
10617032	  756.0	  553.9	 7294.0	...
10617033	  755.1	  553.2	 7299.0	...
10617034	  754.7	  552.5	 7300.0	...
10617035	  754.4	  552.1	 7298.0	...
10617036	  754.4	  551.9	 7297.0	...
10617037	  754.5	  552.1	 7296.0	...
10617038	  754.6	  553.1	 7296.0	...
10617039	  755.0	  554.2	 7297.0	...
10617040	  755.4	  554.8	 7298.0	...
10617041	  754.7	  554.1	 7304.0	...
10617042	  753.6	  553.3	 7310.0	...
10617043	  753.1	  552.6	 7312.0	...
10617044	  754.1	  552.9	 7306.0	...
10617045	  755.6	  553.0	 7300.0	...
10617046	  756.5	  552.8	 7298.0	...
10617047	  757.4	  552.2	 7299.0	...
10617048	  757.9	  551.8	 7299.0	...
10617049	  757.9	  551.7	 7298.0	...
10617050	  757.2	  551.8	 7305.0	...
10617051	  756.4	  551.2	 7311.0	...
10617052	  756.0	  550.4	 7310.0	...
10617053	  755.6	  550.3	 7303.0	...
10617054	  754.7	  550.9	 7300.0	...
10617055	  753.8	  551.6	 7304.0	...
10617056	  754.3	  551.1	 7303.0	...
10617057	  755.3	  550.4	 7300.0	...
10617058	  757.2	  549.5	 7300.0	...
10617059	  758.2	  549.2	 7303.0	...
10617060	  759.2	  549.7	 7306.0	...
10617061	  759.6	  550.5	 7304.0	...
10617062	  759.8	  551.0	 7301.0	...
10617063	  759.9	  550.6	 7298.0	...
10617064	  759.8	  550.0	 7296.0	...
10617065	  759.0	  549.8	 7296.0	...
10617066	  758.3	  550.2	 7295.0	...
10617067	  757.6	  550.6	 7292.0	...
10617068	  757.6	  551.5	 7293.0	...
10617069	  757.7	  552.0	 7297.0	...
10617070	  758.0	  552.5	 7300.0	...
10617071	  757.9	  552.0	 7300.0	...
10617072	  757.8	  550.9	 7301.0	...
10617073	  757.7	  549.8	 7304.0	...
10617074	  757.9	  549.2	 7308.0	...
10617075	  758.0	  548.9	 7309.0	...
10617076	  758.2	  548.5	 7310.0	...
10617077	  757.8	  548.4	 7312.0	...
10617078	  758.0	  548.5	 7313.0	...
10617079	  758.2	  548.6	 7315.0	...
10617080	  759.4	  548.6	 7322.0	...
10617081	  760.0	  548.6	 7330.0	...
10617082	  760.3	  549.2	 7338.0	...
10617083	  760.1	  549.8	 7331.0	...
10617084	  759.8	  549.7	 7324.0	...
10617085	  759.3	  549.0	 7315.0	...
10617086	  758.9	  548.3	 7313.0	...
10617087	  757.8	  548.7	 7313.0	...
10617088	  756.7	  549.4	 7316.0	...
10617089	  755.6	  549.9	 7327.0	...
10617090	  755.1	  550.0	 7336.0	...
10617091	  754.6	  549.9	 7343.0	...
10617092	  754.2	  549.7	 7341.0	...
10617093	  753.8	  549.5	 7339.0	...
10617094	  754.3	  548.9	 7335.0	...
10617095	  754.8	  548.5	 7333.0	...
10617096	  755.3	  548.3	 7340.0	...
10617097	  755.4	  548.3	 7348.0	...
10617098	  755.2	  548.5	 7355.0	...
10617099	  754.8	  548.9	 7352.0	...
10617100	  754.8	  549.0	 7349.0	...
10617101	  755.0	  548.8	 7351.0	...
10617102	  755.5	  548.5	 7355.0	...
10617103	  755.6	  548.3	 7358.0	...
10617104	  756.1	  548.6	 7357.0	...
10617105	  756.5	  548.9	 7357.0	...
10617106	  756.7	  549.5	 7360.0	...
10617107	  756.3	  549.9	 7363.0	...
10617108	  754.9	  550.4	 7366.0	...
10617109	  753.7	  550.9	 7366.0	...
10617110	  752.9	  551.5	 7366.0	...
10617111	  753.3	  552.0	 7364.0	...
10617112	  753.5	  550.8	 7363.0	...
10617113	  753.5	  549.4	 7365.0	...
10617114	  753.3	  547.9	 7369.0	...
10617115	  753.1	  547.9	 7372.0	...
10617116	  752.9	  547.7	 7370.0	...
10617117	  752.6	  547.5	 7367.0	...
10617118	  752.5	  547.4	 7367.0	...
10617119	  751.8	  547.1	 7370.0	...
10617120	  751.2	  546.7	 7375.0	...
10617121	  752.1	  546.0	 7377.0	...
10617122	  753.6	  545.6	 7375.0	...
10617123	  755.0	  545.3	 7371.0	...
10617124	  755.1	  545.4	 7366.0	...
10617125	  755.4	  547.5	 7364.0	...
10617126	  754.4	  549.9	 7367.0	...
10617127	  753.2	  550.9	 7371.0	...
10617128	  751.9	  549.7	 7377.0	...
10617129	  752.7	  548.7	 7378.0	...
10617130	  753.6	  549.1	 7380.0	...
10617131	  754.1	  549.2	 7382.0	...
10617132	  753.6	  547.3	 7384.0	...
10617133	  753.3	  545.4	 7385.0	...
10617134	  753.0	  544.5	 7388.0	...
10617135	  751.8	  546.3	 7393.0	...
10617136	  750.7	  548.0	 7397.0	...
10617137	  749.4	  548.7	 7398.0	...
10617138	  749.0	  547.9	 7395.0	...
10617139	  749.1	  547.0	 7394.0	...
10617140	  749.9	  546.4	 7393.0	...
10617141	  750.6	  546.6	 7394.0	...
10617142	  751.0	  547.3	 7397.0	...
10617143	  750.9	  548.0	 7401.0	...
10617144	  750.9	  548.3	 7404.0	...
10617145	  751.3	  548.2	 7398.0	...
10617146	  751.6	  548.1	 7392.0	...
10617147	  751.9	  548.1	 7386.0	...
10617148	  752.6	  548.2	 7387.0	...
10617149	  753.1	  548.2	 7391.0	...
10617150	  753.5	  548.0	 7400.0	...
10617151	  752.8	  547.6	 7407.0	...
10617152	  752.3	  547.2	 7413.0	...
10617153	  752.9	  546.6	 7409.0	...
10617154	  753.8	  546.3	 7402.0	...
10617155	  754.5	  546.2	 7396.0	...
10617156	  754.7	  547.2	 7393.0	...
10617157	  755.0	  548.2	 7396.0	...
10617158	  755.4	  548.6	 7398.0	...
10617159	  755.5	  548.2	 7401.0	...
10617160	  755.5	  548.2	 7398.0	...
10617161	  755.6	  548.4	 7393.0	...
10617162	  756.0	  548.8	 7389.0	...
10617163	  756.2	  547.3	 7390.0	...
MSG	10617164 0000 _ Number Off
10617164	  756.7	  545.8	 7383.0	...
10617165	  756.9	  544.9	 7374.0	...
10617166	  756.7	  545.6	 7367.0	...
10617167	  756.4	  546.5	 7370.0	...
10617168	  756.0	  546.9	 7379.0	...
10617169	  755.5	  546.8	 7391.0	...
10617170	  755.0	  546.6	 7401.0	...
10617171	  755.0	  546.0	 7404.0	...
10617172	  755.6	  545.6	 7404.0	...
10617173	  755.2	  545.3	 7404.0	...
10617174	  754.3	  546.1	 7405.0	...
10617175	  753.5	  547.0	 7406.0	...
10617176	  753.7	  547.8	 7406.0	...
10617177	  753.8	  546.9	 7404.0	...
10617178	  754.1	  546.1	 7402.0	...
10617179	  754.3	  544.6	 7400.0	...
10617180	  754.5	  544.0	 7399.0	...
10617181	  755.3	  543.5	 7398.0	...
10617182	  756.2	  543.8	 7395.0	...
10617183	  757.1	  544.1	 7393.0	...
10617184	  757.4	  544.3	 7394.0	...
10617185	  757.7	  544.8	 7400.0	...
10617186	  758.1	  545.6	 7405.0	...
10617187	  759.3	  546.3	 7408.0	...
10617188	  760.1	  544.3	 7410.0	...
10617189	  760.6	  542.0	 7412.0	...
10617190	  760.4	  539.8	 7417.0	...
10617191	  760.4	  539.8	 7421.0	...
10617192	  760.4	  540.4	 7418.0	...
10617193	  760.5	  540.4	 7413.0	...
10617194	  760.5	  540.4	 7411.0	...
10617195	  760.6	  540.0	 7414.0	...
10617196	  760.3	  540.2	 7419.0	...
10617197	  760.0	  539.4	 7421.0	...
10617198	  759.7	  538.7	 7422.0	...
10617199	  759.8	  538.0	 7420.0	...
10617200	  759.8	  538.0	 7420.0	...
10617201	  759.6	  538.1	 7420.0	...
10617202	  759.3	  537.8	 7418.0	...
10617203	  759.0	  537.4	 7416.0	...
10617204	  757.6	  537.4	 7419.0	...
10617205	  756.4	  537.7	 7426.0	...
10617206	  755.1	  538.1	 7433.0	...
10617207	  755.0	  537.9	 7433.0	...
10617208	  754.7	  537.7	 7433.0	...
10617209	  754.3	  537.3	 7433.0	...
10617210	  753.9	  537.2	 7437.0	...
10617211	  753.9	  537.5	 7438.0	...
10617212	  754.0	  538.0	 7439.0	...
10617213	  754.0	  538.1	 7437.0	...
10617214	  754.0	  537.8	 7438.0	...
10617215	  754.2	  537.4	 7439.0	...
10617216	  754.8	  537.4	 7437.0	...
10617217	  755.5	  537.3	 7435.0	...
10617218	  756.0	  537.2	 7432.0	...
10617219	  756.2	  537.8	 7431.0	...
10617220	  756.3	  538.4	 7428.0	...
10617221	  757.2	  538.7	 7425.0	...
10617222	  758.6	  538.2	 7422.0	...
10617223	  759.9	  537.8	 7422.0	...
10617224	  760.1	  537.7	 7423.0	...
10617225	  759.7	  537.5	 7426.0	...
10617226	  759.2	  537.4	 7425.0	...
10617227	  758.8	  537.5	 7420.0	...
10617228	  758.5	  537.6	 7411.0	...
10617229	  758.2	  537.6	 7415.0	...
10617230	  758.1	  538.2	 7423.0	...
10617231	  758.0	  538.9	 7431.0	...
10617232	  759.0	  539.4	 7432.0	...
10617233	  760.0	  539.2	 7432.0	...
10617234	  760.3	  538.9	 7430.0	...
10617235	  759.7	  538.5	 7429.0	...
10617236	  759.0	  538.2	 7426.0	...
10617237	  758.9	  538.0	 7425.0	...
10617238	  758.9	  538.0	 7424.0	...
10617239	  758.9	  538.1	 7424.0	...
10617240	  758.9	  538.2	 7422.0	...
10617241	  758.9	  538.3	 7420.0	...
10617242	  758.7	  537.6	 7419.0	...
10617243	  759.8	  536.6	 7419.0	...
10617244	  760.9	  536.4	 7420.0	...
10617245	  762.1	  537.1	 7421.0	...
10617246	  762.1	  537.4	 7422.0	...
10617247	  762.0	  536.8	 7423.0	...
10617248	  761.9	  536.1	 7425.0	...
10617249	  762.0	  536.4	 7427.0	...
10617250	  762.1	  536.8	 7427.0	...
10617251	  760.8	  536.9	 7428.0	...
10617252	  759.0	  536.8	 7428.0	...
10617253	  757.2	  536.4	 7433.0	...
10617254	  756.9	  536.2	 7437.0	...
10617255	  757.3	  537.3	 7440.0	...
10617256	  757.8	  538.6	 7438.0	...
10617257	  758.1	  539.9	 7436.0	...
10617258	  759.2	  539.4	 7431.0	...
10617259	  760.2	  538.8	 7427.0	...
10617260	  761.1	  538.2	 7423.0	...
10617261	  760.9	  537.2	 7425.0	...
10617262	  760.6	  536.4	 7430.0	...
10617263	  760.2	  536.7	 7434.0	...
10617264	  759.9	  537.8	 7435.0	...
10617265	  759.5	  539.0	 7435.0	...
10617266	  759.2	  538.9	 7434.0	...
10617267	  758.7	  538.5	 7433.0	...
10617268	  758.3	  537.3	 7432.0	...
10617269	  758.1	  536.3	 7434.0	...
10617270	  758.1	  535.4	 7436.0	...
10617271	  758.2	  535.5	 7440.0	...
10617272	  759.0	  535.8	 7443.0	...
10617273	  759.8	  536.2	 7444.0	...
10617274	  760.5	  536.5	 7444.0	...
10617275	  760.5	  536.4	 7438.0	...
10617276	  760.5	  536.4	 7431.0	...
10617277	  760.5	  536.4	 7424.0	...
10617278	  760.5	  536.8	 7424.0	...
10617279	  760.5	  536.7	 7425.0	...
10617280	  760.4	  536.6	 7427.0	...
10617281	  760.1	  536.8	 7429.0	...
10617282	  760.0	  537.7	 7433.0	...
10617283	  760.0	  538.6	 7436.0	...
10617284	  760.5	  538.7	 7439.0	...
10617285	  760.8	  537.9	 7438.0	...
10617286	  761.0	  536.9	 7438.0	...
10617287	  761.3	  536.7	 7439.0	...
10617288	  761.6	  537.2	 7434.0	...
10617289	  762.0	  537.5	 7428.0	...
10617290	  762.0	  537.1	 7422.0	...
10617291	  762.4	  537.4	 7426.0	...
10617292	  762.8	  538.0	 7429.0	...
10617293	  763.3	  538.5	 7429.0	...
10617294	  762.7	  538.3	 7426.0	...
10617295	  762.0	  537.9	 7423.0	...
10617296	  761.0	  537.5	 7427.0	...
10617297	  760.5	  537.2	 7430.0	...
10617298	  760.0	  537.1	 7432.0	...
10617299	  759.9	  538.3	 7427.0	...
10617300	  761.1	  539.1	 7421.0	...
10617301	  762.4	  539.8	 7416.0	...
10617302	  763.6	  539.3	 7413.0	...
10617303	  763.2	  539.4	 7411.0	...
10617304	  762.8	  539.6	 7414.0	...
10617305	  762.3	  539.8	 7418.0	...
10617306	  762.2	  540.0	 7425.0	...
10617307	  762.1	  539.8	 7428.0	...
10617308	  762.1	  539.8	 7426.0	...
10617309	  761.8	  539.9	 7422.0	...
10617310	  761.6	  539.4	 7416.0	...
10617311	  761.4	  539.0	 7413.0	...
10617312	  761.6	  538.5	 7409.0	...
10617313	  762.0	  538.7	 7403.0	...
10617314	  762.4	  539.3	 7399.0	...
10617315	  763.1	  539.9	 7395.0	...
10617316	  763.8	  540.0	 7397.0	...
10617317	  764.4	  539.9	 7399.0	...
10617318	  764.5	  539.7	 7400.0	...
10617319	  763.9	  539.3	 7402.0	...
10617320	  763.5	  538.9	 7404.0	...
10617321	  763.2	  538.5	 7407.0	...
10617322	  762.3	  538.5	 7421.0	...
10617323	  761.2	  538.6	 7434.0	...
10617324	  761.1	  539.2	 7435.0	...
10617325	  762.1	  539.7	 7424.0	...
10617326	  762.0	  539.8	 7421.0	...
10617327	  761.0	  539.7	 7428.0	...
10617328	  760.0	  539.7	 7437.0	...
10617329	  759.9	  539.9	 7438.0	...
10617330	  760.4	  539.6	 7436.0	...
10617331	  761.1	  539.6	 7433.0	...
10617332	  762.0	  539.7	 7431.0	...
10617333	  762.6	  540.9	 7432.0	...
10617334	  763.2	  541.8	 7433.0	...
10617335	  763.0	  542.7	 7431.0	...
10617336	  762.6	  542.5	 7427.0	...
10617337	  762.2	  542.0	 7423.0	...
10617338	  762.4	  541.8	 7421.0	...
10617339	  763.2	  541.6	 7421.0	...
10617340	  763.7	  539.6	 7421.0	...
10617341	  764.4	  537.3	 7423.0	...
10617342	  764.3	  535.3	 7427.0	...
10617343	  764.9	  535.6	 7430.0	...
10617344	  765.5	  537.3	 7430.0	...
10617345	  765.1	  539.3	 7428.0	...
10617346	  764.5	  541.1	 7426.0	...
10617347	  763.6	  541.7	 7425.0	...
10617348	  763.6	  541.2	 7424.0	...
10617349	  763.3	  540.9	 7423.0	...
10617350	  763.0	  540.4	 7424.0	...
10617351	  762.5	  540.6	 7424.0	...
10617352	  761.7	  540.6	 7426.0	...
10617353	  761.0	  540.6	 7429.0	...
10617354	  760.5	  540.2	 7433.0	...
10617355	  760.5	  539.9	 7433.0	...
10617356	  761.1	  539.9	 7434.0	...
10617357	  761.7	  540.2	 7434.0	...
10617358	  762.2	  540.5	 7437.0	...
10617359	  762.4	  540.1	 7440.0	...
10617360	  762.7	  539.9	 7436.0	...
10617361	  763.2	  539.6	 7430.0	...
10617362	  763.1	  539.1	 7423.0	...
10617363	  763.1	  538.6	 7423.0	...
10617364	  763.3	  538.2	 7422.0	...
10617365	  763.6	  538.5	 7419.0	...
10617366	  764.1	  539.8	 7420.0	...
10617367	  764.2	  541.0	 7420.0	...
10617368	  764.3	  542.0	 7420.0	...
10617369	  763.6	  542.0	 7413.0	...
10617370	  762.9	  542.0	 7407.0	...
10617371	  762.2	  542.1	 7399.0	...
10617372	  762.1	  542.3	 7397.0	...
10617373	  762.1	  543.0	 7401.0	...
10617374	  762.1	  543.4	 7407.0	...
10617375	  762.0	  543.2	 7408.0	...
10617376	  763.0	  542.3	 7402.0	...
MSG	10617377 0000 _ Number On
10617377	  764.1	  541.3	 7401.0	...
10617378	  765.1	  541.0	 7406.0	...
10617379	  765.0	  541.7	 7411.0	...
10617380	  764.9	  542.9	 7412.0	...
10617381	  764.3	  544.2	 7414.0	...
10617382	  763.8	  544.4	 7417.0	...
10617383	  763.8	  544.0	 7419.0	...
10617384	  764.6	  543.6	 7416.0	...
10617385	  765.4	  543.4	 7412.0	...
10617386	  765.5	  543.3	 7408.0	...
10617387	  765.2	  543.0	 7418.0	...
10617388	  764.8	  542.2	 7428.0	...
10617389	  764.9	  542.5	 7434.0	...
10617390	  765.5	  542.8	 7431.0	...
10617391	  766.2	  543.7	 7421.0	...
10617392	  765.5	  543.8	 7414.0	...
10617393	  764.4	  543.2	 7409.0	...
10617394	  763.4	  542.5	 7419.0	...
10617395	  763.3	  541.5	 7430.0	...
10617396	  763.3	  541.2	 7440.0	...
10617397	  762.8	  541.1	 7434.0	...
10617398	  762.4	  541.1	 7428.0	...
10617399	  762.5	  541.3	 7422.0	...
10617400	  763.1	  541.6	 7427.0	...
10617401	  763.1	  541.6	 7435.0	...
10617402	  762.6	  541.5	 7443.0	...
10617403	  762.2	  541.2	 7438.0	...
10617404	  762.3	  541.1	 7430.0	...
10617405	  762.6	  542.4	 7422.0	...
10617406	  762.8	  543.7	 7423.0	...
10617407	  763.4	  544.9	 7423.0	...
10617408	  763.6	  544.9	 7423.0	...
10617409	  763.5	  544.6	 7424.0	...
10617410	  763.2	  544.1	 7426.0	...
10617411	  763.0	  543.7	 7427.0	...
10617412	  763.0	  543.2	 7427.0	...
10617413	  763.2	  542.9	 7423.0	...
10617414	  762.9	  543.1	 7420.0	...
10617415	  762.7	  543.4	 7419.0	...
10617416	  762.4	  543.3	 7420.0	...
10617417	  762.6	  542.7	 7421.0	...
10617418	  762.9	  541.8	 7420.0	...
10617419	  763.1	  541.6	 7420.0	...
10617420	  763.1	  541.9	 7420.0	...
10617421	  763.0	  542.5	 7419.0	...
10617422	  763.0	  542.5	 7420.0	...
10617423	  763.2	  542.0	 7421.0	...
10617424	  763.4	  541.4	 7421.0	...
10617425	  763.5	  541.4	 7417.0	...
10617426	  763.6	  541.5	 7414.0	...
10617427	  763.8	  541.6	 7418.0	...
10617428	  764.3	  541.7	 7425.0	...
10617429	  765.6	  541.4	 7424.0	...
10617430	  766.8	  541.1	 7417.0	...
10617431	  767.9	  541.6	 7410.0	...
10617432	  768.0	  542.5	 7409.0	...
10617433	  768.2	  543.4	 7408.0	...
10617434	  767.4	  543.0	 7409.0	...
10617435	  767.0	  542.4	 7410.0	...
10617436	  766.6	  541.5	 7410.0	...
10617437	  767.4	  541.1	 7417.0	...
10617438	  767.7	  541.5	 7429.0	...
10617439	  766.7	  542.4	 7441.0	...
10617440	  765.0	  543.4	 7440.0	...
10617441	  763.1	  542.9	 7435.0	...
10617442	  763.7	  542.1	 7430.0	...
10617443	  764.8	  541.3	 7430.0	...
10617444	  766.0	  541.2	 7429.0	...
10617445	  766.1	  542.0	 7427.0	...
10617446	  766.2	  542.9	 7425.0	...
10617447	  766.4	  542.7	 7421.0	...
10617448	  765.7	  542.0	 7419.0	...
10617449	  764.9	  541.3	 7421.0	...
10617450	  763.9	  541.6	 7425.0	...
10617451	  763.7	  541.4	 7429.0	...
10617452	  763.8	  541.2	 7428.0	...
10617453	  764.2	  542.0	 7428.0	...
10617454	  764.6	  543.5	 7430.0	...
10617455	  764.8	  544.9	 7438.0	...
10617456	  764.7	  545.2	 7445.0	...
10617457	  764.7	  545.0	 7448.0	...
10617458	  765.0	  544.7	 7445.0	...
10617459	  765.4	  544.4	 7443.0	...
10617460	  765.8	  544.0	 7438.0	...
10617461	  765.8	  543.6	 7431.0	...
10617462	  765.8	  543.6	 7425.0	...
10617463	  765.9	  543.7	 7424.0	...
10617464	  766.1	  543.8	 7423.0	...
10617465	  766.7	  543.9	 7422.0	...
10617466	  767.2	  543.3	 7425.0	...
10617467	  767.3	  542.6	 7431.0	...
10617468	  766.7	  542.1	 7437.0	...
10617469	  766.3	  542.3	 7435.0	...
10617470	  766.6	  542.2	 7430.0	...
10617471	  767.4	  542.0	 7425.0	...
10617472	  768.2	  542.1	 7424.0	...
10617473	  768.5	  542.4	 7430.0	...
10617474	  768.4	  541.7	 7438.0	...
10617475	  768.4	  540.6	 7445.0	...
10617476	  768.5	  540.3	 7447.0	...
10617477	  767.8	  541.4	 7450.0	...
10617478	  766.8	  542.5	 7453.0	...
10617479	  765.9	  543.3	 7454.0	...
10617480	  765.9	  543.5	 7452.0	...
10617481	  766.1	  543.8	 7450.0	...
10617482	  765.9	  543.6	 7448.0	...
10617483	  765.5	  543.7	 7447.0	...
10617484	  764.8	  543.8	 7447.0	...
10617485	  764.2	  543.9	 7447.0	...
10617486	  764.3	  543.8	 7447.0	...
10617487	  764.8	  543.7	 7449.0	...
10617488	  765.3	  543.4	 7451.0	...
10617489	  765.5	  542.5	 7445.0	...
10617490	  765.6	  541.7	 7439.0	...
10617491	  764.7	  541.1	 7445.0	...
10617492	  763.7	  541.1	 7458.0	...
10617493	  762.7	  541.0	 7466.0	...
10617494	  762.6	  540.8	 7462.0	...
10617495	  762.6	  540.8	 7457.0	...
10617496	  762.6	  541.1	 7459.0	...
10617497	  762.6	  542.0	 7462.0	...
10617498	  762.4	  542.8	 7472.0	...
10617499	  762.1	  543.6	 7479.0	...
10617500	  762.7	  543.7	 7479.0	...
10617501	  763.6	  543.3	 7472.0	...
10617502	  764.3	  543.0	 7474.0	...
10617503	  764.1	  542.8	 7482.0	...
10617504	  764.4	  542.9	 7486.0	...
10617505	  764.9	  542.9	 7474.0	...
10617506	  765.3	  542.8	 7462.0	...
10617507	  764.9	  542.6	 7454.0	...
10617508	  765.0	  542.5	 7453.0	...
10617509	  765.3	  542.7	 7451.0	...
10617510	  765.8	  542.7	 7450.0	...
10617511	  765.4	  542.5	 7458.0	...
10617512	  764.8	  542.2	 7465.0	...
10617513	  765.5	  541.9	 7464.0	...
10617514	  766.8	  541.9	 7457.0	...
10617515	  767.9	  542.1	 7449.0	...
10617516	  767.6	  542.0	 7451.0	...
10617517	  767.3	  541.7	 7447.0	...
10617518	  767.2	  541.2	 7444.0	...
10617519	  767.8	  541.1	 7439.0	...
10617520	  768.3	  541.5	 7437.0	...
10617521	  768.2	  542.0	 7445.0	...
10617522	  767.6	  542.8	 7454.0	...
10617523	  767.6	  543.3	 7456.0	...
10617524	  768.2	  543.5	 7450.0	...
10617525	  767.8	  543.6	 7445.0	...
10617526	  766.6	  543.5	 7456.0	...
10617527	  765.4	  543.5	 7465.0	...
10617528	  765.1	  543.4	 7469.0	...
10617529	  765.1	  543.3	 7464.0	...
10617530	  765.0	  543.3	 7460.0	...
10617531	  765.0	  543.3	 7462.0	...
10617532	  765.4	  543.3	 7463.0	...
10617533	  765.3	  543.3	 7466.0	...
10617534	  765.3	  543.4	 7472.0	...
10617535	  765.0	  543.6	 7478.0	...
10617536	  765.9	  543.3	 7481.0	...
10617537	  766.7	  542.9	 7482.0	...
10617538	  767.6	  543.3	 7470.0	...
10617539	  767.8	  544.1	 7458.0	...
10617540	  768.0	  544.8	 7454.0	...
10617541	  766.8	  544.1	 7462.0	...
10617542	  765.4	  543.4	 7469.0	...
10617543	  764.7	  542.3	 7467.0	...
10617544	  765.9	  541.8	 7465.0	...
10617545	  767.3	  541.4	 7463.0	...
10617546	  768.2	  541.4	 7462.0	...
10617547	  768.4	  541.8	 7464.0	...
10617548	  768.1	  542.4	 7471.0	...
10617549	  767.8	  543.1	 7479.0	...
10617550	  767.5	  543.5	 7485.0	...
10617551	  767.2	  543.7	 7489.0	...
10617552	  767.0	  544.2	 7492.0	...
10617553	  766.8	  544.6	 7494.0	...
10617554	  767.1	  544.7	 7491.0	...
10617555	  768.0	  544.3	 7483.0	...
10617556	  768.7	  543.9	 7476.0	...
10617557	  769.2	  542.5	 7475.0	...
10617558	  768.6	  540.9	 7481.0	...
10617559	  768.2	  539.2	 7487.0	...
10617560	  768.0	  538.8	 7490.0	...
10617561	  767.9	  539.7	 7498.0	...
10617562	  767.7	  540.6	 7507.0	...
10617563	  767.2	  541.5	 7517.0	...
10617564	  766.8	  541.5	 7517.0	...
10617565	  766.7	  541.5	 7509.0	...
10617566	  767.2	  541.7	 7499.0	...
10617567	  767.7	  541.9	 7489.0	...
10617568	  767.3	  541.8	 7488.0	...
10617569	  766.6	  541.4	 7487.0	...
10617570	  766.1	  541.2	 7488.0	...
10617571	  766.4	  541.3	 7491.0	...
10617572	  766.8	  541.5	 7500.0	...
10617573	  765.8	  541.5	 7513.0	...
10617574	  764.7	  541.5	 7525.0	...
10617575	  763.6	  541.6	 7528.0	...
10617576	  763.7	  541.7	 7522.0	...
10617577	  764.2	  541.6	 7516.0	...
10617578	  764.6	  541.1	 7514.0	...
10617579	  764.9	  540.5	 7514.0	...
10617580	  765.9	  540.2	 7515.0	...
10617581	  766.9	  540.1	 7517.0	...
10617582	  767.9	  540.0	 7520.0	...
10617583	  767.9	  539.8	 7523.0	...
10617584	  768.0	  539.6	 7523.0	...
10617585	  768.1	  539.3	 7522.0	...
10617586	  768.5	  539.0	 7524.0	...
10617587	  768.7	  539.1	 7527.0	...
10617588	  768.9	  539.5	 7531.0	...
10617589	  768.9	  539.9	 7527.0	...
10617590	  769.0	  540.7	 7524.0	...
10617591	  767.8	  541.8	 7521.0	...
10617592	  766.5	  542.7	 7523.0	...
10617593	  766.3	  542.5	 7524.0	...
10617594	  767.6	  542.2	 7525.0	...
10617595	  768.8	  541.0	 7536.0	...
10617596	  769.0	  540.0	 7547.0	...
10617597	  769.1	  540.0	 7546.0	...
10617598	  768.4	  541.1	 7536.0	...
10617599	  767.5	  542.4	 7528.0	...
10617600	  766.4	  542.8	 7531.0	...
10617601	  766.4	  543.0	 7534.0	...
10617602	  766.3	  543.1	 7535.0	...
10617603	  766.3	  543.2	 7548.0	...
10617604	  766.5	  542.4	 7560.0	...
10617605	  766.7	  541.7	 7572.0	...
10617606	  766.2	  541.2	 7564.0	...
10617607	  765.5	  541.6	 7556.0	...
10617608	  764.8	  542.2	 7548.0	...
10617609	  765.0	  542.7	 7554.0	...
10617610	  765.1	  543.1	 7567.0	...
10617611	  764.9	  543.3	 7584.0	...
10617612	  764.4	  541.6	 7592.0	...
10617613	  764.0	  539.6	 7595.0	...
10617614	  763.8	  537.6	 7595.0	...
10617615	  765.5	  539.3	 7590.0	...
10617616	  767.3	  541.0	 7586.0	...
10617617	  767.6	  542.5	 7583.0	...
10617618	  766.2	  542.4	 7585.0	...
10617619	  764.3	  542.3	 7586.0	...
10617620	  764.0	  542.7	 7587.0	...
10617621	  763.8	  543.1	 7589.0	...
10617622	  763.9	  541.8	 7598.0	...
10617623	  764.3	  540.2	 7605.0	...
10617624	  764.5	  538.9	 7609.0	...
10617625	  764.8	  539.5	 7606.0	...
10617626	  765.0	  540.0	 7601.0	...
10617627	  765.4	  540.3	 7597.0	...
10617628	  766.1	  540.2	 7593.0	...
10617629	  766.5	  540.0	 7591.0	...
10617630	  766.6	  539.9	 7594.0	...
10617631	  766.5	  540.3	 7600.0	...
10617632	  766.6	  540.6	 7608.0	...
10617633	  766.8	  541.0	 7613.0	...
10617634	  767.4	  541.2	 7615.0	...
10617635	  767.9	  541.4	 7615.0	...
10617636	  767.9	  541.3	 7610.0	...
10617637	  767.3	  540.7	 7605.0	...
10617638	  766.6	  540.1	 7603.0	...
10617639	  766.3	  539.5	 7608.0	...
10617640	  765.0	  539.5	 7615.0	...
10617641	  763.7	  539.3	 7623.0	...
10617642	  763.4	  539.0	 7629.0	...
10617643	  764.2	  538.7	 7632.0	...
10617644	  765.1	  538.7	 7628.0	...
10617645	  765.0	  538.8	 7623.0	...
10617646	  765.0	  538.7	 7618.0	...
10617647	  765.3	  538.6	 7618.0	...
10617648	  765.5	  539.0	 7623.0	...
10617649	  765.7	  539.4	 7625.0	...
10617650	  765.7	  539.8	 7626.0	...
10617651	  766.1	  539.7	 7628.0	...
10617652	  766.6	  538.7	 7634.0	...
10617653	  767.2	  537.8	 7639.0	...
10617654	  767.6	  537.1	 7639.0	...
10617655	  768.0	  537.7	 7638.0	...
10617656	  768.1	  539.6	 7637.0	...
10617657	  767.8	  541.3	 7638.0	...
10617658	  767.5	  541.8	 7642.0	...
10617659	  766.3	  541.1	 7645.0	...
10617660	  765.4	  540.4	 7642.0	...
10617661	  764.3	  540.5	 7637.0	...
10617662	  764.2	  540.5	 7632.0	...
10617663	  764.3	  540.2	 7636.0	...
10617664	  764.7	  539.7	 7644.0	...
10617665	  765.7	  540.0	 7652.0	...
10617666	  766.4	  540.7	 7655.0	...
10617667	  766.7	  541.6	 7662.0	...
10617668	  766.4	  541.6	 7668.0	...
10617669	  766.1	  541.2	 7677.0	...
10617670	  765.9	  540.5	 7679.0	...
10617671	  765.6	  539.8	 7678.0	...
10617672	  765.6	  539.8	 7670.0	...
10617673	  766.1	  540.0	 7661.0	...
10617674	  767.1	  539.8	 7658.0	...
10617675	  767.8	  538.9	 7662.0	...
10617676	  767.6	  538.2	 7666.0	...
10617677	  766.7	  537.8	 7667.0	...
10617678	  765.8	  538.0	 7669.0	...
MSG	10617679 0000 _ Number Off
10617679	  766.6	  537.7	 7667.0	...
10617680	  767.6	  537.4	 7663.0	...
10617681	  768.3	  537.3	 7665.0	...
10617682	  768.5	  537.5	 7671.0	...
10617683	  768.7	  537.8	 7677.0	...
10617684	  768.4	  538.3	 7676.0	...
10617685	  767.9	  538.7	 7677.0	...
10617686	  767.4	  538.8	 7688.0	...
10617687	  767.1	  538.7	 7698.0	...
10617688	  766.5	  538.4	 7706.0	...
10617689	  765.8	  538.3	 7704.0	...
10617690	  765.7	  538.2	 7703.0	...
10617691	  765.8	  538.2	 7704.0	...
10617692	  766.1	  538.7	 7696.0	...
10617693	  765.9	  539.2	 7688.0	...
10617694	  765.3	  539.7	 7690.0	...
10617695	  764.3	  539.4	 7699.0	...
10617696	  763.8	  539.0	 7712.0	...
10617697	  763.4	  538.8	 7717.0	...
10617698	  763.3	  538.9	 7721.0	...
10617699	  763.5	  539.3	 7725.0	...
10617700	  763.7	  539.8	 7729.0	...
10617701	  763.8	  539.3	 7734.0	...
10617702	  764.6	  538.5	 7735.0	...
10617703	  765.5	  537.7	 7729.0	...
10617704	  766.6	  537.6	 7722.0	...
10617705	  765.4	  537.9	 7714.0	...
10617706	  764.1	  538.3	 7713.0	...
10617707	  764.0	  538.5	 7714.0	...
10617708	  765.1	  538.0	 7708.0	...
10617709	  766.0	  537.5	 7701.0	...
10617710	  765.0	  538.4	 7699.0	...
10617711	  764.1	  539.7	 7703.0	...
10617712	  765.1	  540.7	 7706.0	...
10617713	  766.9	  540.6	 7704.0	...
10617714	  768.7	  540.5	 7701.0	...
10617715	  768.6	  539.4	 7699.0	...
10617716	  767.1	  538.4	 7700.0	...
10617717	  765.6	  537.5	 7705.0	...
10617718	  764.6	  537.7	 7711.0	...
10617719	  764.8	  537.8	 7721.0	...
10617720	  765.3	  537.8	 7730.0	...
10617721	  765.6	  537.8	 7730.0	...
10617722	  765.8	  537.1	 7723.0	...
10617723	  765.7	  536.4	 7722.0	...
10617724	  765.8	  536.1	 7727.0	...
10617725	  766.4	  536.8	 7723.0	...
10617726	  767.1	  537.8	 7714.0	...
10617727	  767.6	  538.4	 7705.0	...
10617728	  767.4	  538.6	 7710.0	...
10617729	  766.9	  538.5	 7718.0	...
10617730	  766.3	  538.5	 7726.0	...
10617731	  766.1	  539.0	 7722.0	...
10617732	  766.5	  539.5	 7715.0	...
10617733	  766.8	  539.9	 7720.0	...
10617734	  767.1	  539.8	 7729.0	...
10617735	  767.3	  539.4	 7736.0	...
10617736	  767.5	  539.4	 7731.0	...
10617737	  767.7	  539.5	 7732.0	...
10617738	  767.8	  539.7	 7734.0	...
10617739	  767.2	  539.2	 7736.0	...
10617740	  765.7	  538.8	 7735.0	...
10617741	  764.2	  538.6	 7740.0	...
10617742	  763.4	  538.9	 7745.0	...
10617743	  763.6	  539.4	 7751.0	...
10617744	  763.8	  539.8	 7752.0	...
10617745	  764.4	  539.8	 7754.0	...
10617746	  764.8	  539.5	 7755.0	...
10617747	  765.6	  539.2	 7756.0	...
10617748	  766.1	  538.8	 7753.0	...
10617749	  766.8	  538.5	 7749.0	...
10617750	  767.0	  538.3	 7745.0	...
10617751	  767.1	  538.3	 7746.0	...
10617752	  766.2	  538.3	 7750.0	...
10617753	  765.3	  538.3	 7753.0	...
10617754	  764.4	  537.9	 7756.0	...
10617755	  764.9	  537.4	 7756.0	...
10617756	  765.5	  537.1	 7757.0	...
10617757	  765.9	  537.6	 7757.0	...
10617758	  765.8	  538.2	 7754.0	...
10617759	  765.7	  538.7	 7752.0	...
10617760	  765.6	  538.5	 7752.0	...
10617761	  765.5	  538.0	 7753.0	...
10617762	  765.4	  537.6	 7753.0	...
10617763	  765.7	  537.2	 7754.0	...
10617764	  766.2	  537.3	 7756.0	...
10617765	  766.5	  537.6	 7762.0	...
10617766	  766.4	  538.1	 7766.0	...
10617767	  766.4	  538.4	 7768.0	...
10617768	  766.5	  537.7	 7763.0	...
10617769	  766.5	  536.9	 7759.0	...
10617770	  766.2	  536.2	 7761.0	...
10617771	  766.1	  536.3	 7766.0	...
10617772	  766.0	  537.0	 7769.0	...
10617773	  765.6	  537.7	 7768.0	...
10617774	  765.1	  538.4	 7767.0	...
10617775	  764.6	  538.6	 7767.0	...
10617776	  764.7	  538.8	 7767.0	...
10617777	  764.7	  539.0	 7766.0	...
10617778	  764.6	  539.3	 7766.0	...
10617779	  764.6	  539.5	 7766.0	...
10617780	  764.6	  539.6	 7766.0	...
10617781	  764.5	  539.7	 7766.0	...
10617782	  764.4	  539.9	 7770.0	...
10617783	  764.3	  540.0	 7772.0	...
10617784	  764.4	  540.1	 7775.0	...
10617785	  764.0	  540.0	 7775.0	...
10617786	  763.5	  539.5	 7777.0	...
10617787	  763.1	  539.0	 7780.0	...
10617788	  763.5	  538.6	 7781.0	...
10617789	  763.8	  538.3	 7781.0	...
10617790	  764.2	  538.1	 7788.0	...
10617791	  764.4	  539.0	 7795.0	...
10617792	  764.9	  540.0	 7802.0	...
10617793	  766.0	  540.0	 7794.0	...
10617794	  767.2	  539.5	 7787.0	...
10617795	  768.0	  538.8	 7783.0	...
10617796	  768.0	  539.2	 7786.0	...
10617797	  767.6	  539.7	 7789.0	...
10617798	  767.1	  540.4	 7789.0	...
10617799	  766.7	  540.6	 7789.0	...
10617800	  766.2	  539.7	 7792.0	...
10617801	  765.5	  538.7	 7795.0	...
10617802	  765.1	  538.2	 7797.0	...
10617803	  764.9	  538.2	 7798.0	...
10617804	  764.3	  538.0	 7798.0	...
10617805	  763.7	  537.8	 7798.0	...
10617806	  763.0	  537.3	 7799.0	...
10617807	  762.9	  536.9	 7798.0	...
10617808	  762.7	  536.6	 7797.0	...
10617809	  761.9	  536.8	 7796.0	...
10617810	  761.2	  537.8	 7805.0	...
10617811	  760.5	  539.3	 7814.0	...
10617812	  761.5	  541.0	 7813.0	...
10617813	  762.5	  542.0	 7803.0	...
10617814	  763.5	  541.2	 7795.0	...
10617815	  763.6	  540.0	 7796.0	...
10617816	  763.7	  538.9	 7798.0	...
10617817	  763.6	  538.9	 7798.0	...
10617818	  763.3	  538.8	 7797.0	...
10617819	  762.3	  538.8	 7796.0	...
10617820	  761.3	  538.9	 7795.0	...
10617821	  760.9	  539.1	 7794.0	...
10617822	  761.4	  539.6	 7794.0	...
10617823	  761.9	  539.8	 7797.0	...
10617824	  761.7	  540.2	 7799.0	...
10617825	  761.5	  540.1	 7798.0	...
10617826	  761.5	  539.9	 7794.0	...
10617827	  761.8	  539.2	 7791.0	...
10617828	  762.1	  538.3	 7791.0	...
10617829	  762.3	  538.6	 7791.0	...
10617830	  762.6	  539.1	 7796.0	...
10617831	  762.4	  539.6	 7801.0	...
10617832	  762.1	  539.5	 7800.0	...
10617833	  761.9	  540.0	 7796.0	...
10617834	  762.2	  540.6	 7792.0	...
10617835	  762.4	  541.0	 7800.0	...
10617836	  761.9	  540.7	 7816.0	...
10617837	  761.2	  540.4	 7831.0	...
10617838	  761.0	  540.1	 7836.0	...
10617839	  761.4	  539.3	 7827.0	...
10617840	  761.8	  538.6	 7819.0	...
10617841	  761.9	  538.9	 7815.0	...
10617842	  761.3	  539.9	 7817.0	...
10617843	  760.8	  540.9	 7820.0	...
10617844	  760.1	  541.1	 7824.0	...
10617845	  760.5	  541.2	 7826.0	...
10617846	  761.2	  541.4	 7826.0	...
10617847	  762.0	  541.4	 7828.0	...
10617848	  762.5	  541.5	 7830.0	...
10617849	  762.7	  541.5	 7832.0	...
10617850	  762.9	  541.5	 7831.0	...
10617851	  762.3	  541.6	 7829.0	...
10617852	  761.5	  541.3	 7827.0	...
10617853	  760.7	  540.7	 7827.0	...
10617854	  760.8	  539.9	 7827.0	...
10617855	  760.8	  539.8	 7827.0	...
10617856	  760.8	  540.2	 7821.0	...
10617857	  760.9	  540.9	 7814.0	...
10617858	  760.8	  541.5	 7805.0	...
10617859	  760.9	  542.5	 7805.0	...
10617860	  761.0	  543.0	 7808.0	...
10617861	  761.1	  542.9	 7812.0	...
10617862	  761.0	  542.2	 7817.0	...
10617863	  761.0	  541.7	 7818.0	...
10617864	  760.9	  541.9	 7818.0	...
10617865	  760.9	  542.1	 7810.0	...
10617866	  760.6	  542.1	 7802.0	...
10617867	  760.4	  542.1	 7795.0	...
10617868	  761.0	  541.9	 7793.0	...
10617869	  761.9	  541.2	 7796.0	...
10617870	  762.4	  540.8	 7802.0	...
10617871	  762.1	  540.8	 7809.0	...
10617872	  761.8	  541.4	 7811.0	...
10617873	  761.9	  541.3	 7807.0	...
10617874	  762.0	  541.0	 7803.0	...
10617875	  762.0	  540.2	 7799.0	...
10617876	  761.0	  539.9	 7805.0	...
10617877	  760.0	  539.6	 7812.0	...
10617878	  759.0	  539.8	 7820.0	...
10617879	  758.9	  540.6	 7819.0	...
MSG	10617880 0000 _ Number On
10617880	  759.3	  541.3	 7815.0	...
10617881	  759.8	  542.2	 7811.0	...
10617882	  760.1	  542.4	 7811.0	...
10617883	  760.0	  542.6	 7812.0	...
10617884	  759.4	  542.8	 7812.0	...
10617885	  758.5	  543.2	 7816.0	...
10617886	  757.7	  543.6	 7819.0	...
10617887	  758.7	  542.8	 7823.0	...
10617888	  760.1	  542.0	 7823.0	...
10617889	  761.5	  541.4	 7822.0	...
10617890	  761.1	  543.0	 7820.0	...
10617891	  760.8	  544.4	 7810.0	...
10617892	  760.5	  545.0	 7801.0	...
10617893	  760.5	  544.0	 7804.0	...
10617894	  760.5	  542.9	 7813.0	...
10617895	  761.3	  542.3	 7817.0	...
10617896	  762.0	  541.7	 7810.0	...
10617897	  761.6	  541.3	 7810.0	...
10617898	  760.5	  541.0	 7816.0	...
10617899	  759.4	  540.6	 7820.0	...
10617900	  759.6	  540.1	 7818.0	...
10617901	  759.6	  540.5	 7820.0	...
10617902	  759.5	  540.8	 7823.0	...
10617903	  759.2	  540.5	 7821.0	...
10617904	  759.1	  539.1	 7815.0	...
10617905	  759.3	  539.7	 7809.0	...
10617906	  759.4	  541.0	 7812.0	...
10617907	  759.5	  541.9	 7817.0	...
10617908	  759.4	  541.1	 7821.0	...
10617909	  759.3	  540.4	 7825.0	...
10617910	  759.3	  540.3	 7826.0	...
10617911	  759.8	  540.9	 7819.0	...
10617912	  760.2	  541.7	 7811.0	...
10617913	  760.7	  542.2	 7809.0	...
10617914	  760.8	  542.1	 7814.0	...
10617915	  760.9	  541.7	 7818.0	...
10617916	  760.6	  541.7	 7813.0	...
10617917	  760.0	  541.9	 7810.0	...
10617918	  759.2	  542.0	 7816.0	...
10617919	  758.8	  542.4	 7824.0	...
10617920	  758.7	  542.9	 7832.0	...
10617921	  758.7	  543.4	 7834.0	...
10617922	  758.5	  542.7	 7836.0	...
10617923	  757.8	  541.7	 7837.0	...
10617924	  757.2	  540.9	 7832.0	...
10617925	  756.8	  541.1	 7828.0	...
10617926	  756.8	  541.2	 7827.0	...
10617927	  757.8	  541.1	 7828.0	...
10617928	  758.7	  541.1	 7822.0	...
10617929	  759.4	  541.2	 7816.0	...
10617930	  759.2	  541.6	 7810.0	...
10617931	  759.0	  542.0	 7810.0	...
10617932	  758.9	  542.4	 7810.0	...
10617933	  758.9	  542.5	 7819.0	...
10617934	  759.1	  542.6	 7828.0	...
10617935	  758.7	  542.8	 7831.0	...
10617936	  758.3	  542.9	 7824.0	...
10617937	  757.9	  543.3	 7821.0	...
10617938	  758.1	  543.6	 7824.0	...
10617939	  759.4	  544.0	 7820.0	...
10617940	  760.7	  544.3	 7814.0	...
10617941	  761.1	  544.6	 7811.0	...
10617942	  760.1	  545.0	 7817.0	...
10617943	  759.0	  545.1	 7823.0	...
10617944	  758.7	  545.1	 7824.0	...
10617945	  758.2	  545.2	 7823.0	...
10617946	  757.7	  545.1	 7823.0	...
10617947	  757.5	  545.0	 7822.0	...
10617948	  757.7	  545.4	 7821.0	...
10617949	  758.2	  545.8	 7820.0	...
10617950	  760.0	  546.2	 7819.0	...
10617951	  761.8	  546.1	 7807.0	...
10617952	  762.9	  545.3	 7795.0	...
10617953	  761.7	  544.9	 7791.0	...
10617954	  760.5	  544.4	 7800.0	...
10617955	  760.0	  544.5	 7808.0	...
10617956	  760.5	  544.4	 7807.0	...
10617957	  760.3	  544.5	 7806.0	...
10617958	  759.6	  544.6	 7805.0	...
10617959	  759.7	  544.5	 7805.0	...
10617960	  760.6	  545.3	 7800.0	...
10617961	  762.3	  546.1	 7796.0	...
10617962	  763.2	  547.0	 7794.0	...
10617963	  763.7	  547.0	 7794.0	...
10617964	  763.5	  547.0	 7792.0	...
10617965	  763.3	  547.1	 7788.0	...
10617966	  763.1	  546.2	 7791.0	...
10617967	  762.9	  545.2	 7799.0	...
10617968	  762.7	  544.2	 7808.0	...
10617969	  762.7	  544.3	 7810.0	...
10617970	  763.1	  544.5	 7806.0	...
10617971	  763.6	  544.7	 7802.0	...
10617972	  763.0	  544.7	 7798.0	...
10617973	  762.1	  545.1	 7793.0	...
10617974	  761.2	  545.5	 7789.0	...
10617975	  761.2	  545.8	 7786.0	...
10617976	  761.2	  545.7	 7785.0	...
10617977	  761.1	  544.6	 7784.0	...
10617978	  761.0	  543.5	 7782.0	...
10617979	  761.2	  544.1	 7780.0	...
10617980	  761.4	  545.6	 7778.0	...
10617981	  761.6	  546.9	 7773.0	...
10617982	  761.4	  546.2	 7769.0	...
10617983	  761.3	  545.6	 7773.0	...
10617984	  761.5	  545.4	 7781.0	...
10617985	  761.7	  545.7	 7784.0	...
10617986	  761.8	  544.8	 7777.0	...
10617987	  761.7	  543.7	 7771.0	...
10617988	  760.7	  542.8	 7768.0	...
10617989	  760.0	  544.6	 7769.0	...
10617990	  759.4	  545.9	 7770.0	...
10617991	  759.5	  546.7	 7773.0	...
10617992	  759.3	  546.1	 7774.0	...
10617993	  759.1	  546.0	 7773.0	...
10617994	  759.3	  546.2	 7768.0	...
10617995	  759.6	  546.8	 7763.0	...
10617996	  760.0	  547.3	 7761.0	...
10617997	  760.2	  547.8	 7760.0	...
10617998	  761.4	  547.7	 7755.0	...
10617999	  762.6	  547.6	 7751.0	...
10618000	  763.6	  547.6	 7747.0	...
10618001	  763.8	  546.8	 7745.0	...
10618002	  764.0	  546.3	 7744.0	...
10618003	  762.9	  545.9	 7742.0	...
10618004	  761.3	  546.1	 7742.0	...
10618005	  759.7	  546.0	 7741.0	...
10618006	  759.3	  545.7	 7741.0	...
10618007	  759.3	  545.8	 7742.0	...
10618008	  759.5	  545.3	 7745.0	...
10618009	  759.8	  544.4	 7747.0	...
10618010	  760.2	  543.5	 7748.0	...
10618011	  760.7	  544.0	 7749.0	...
10618012	  761.3	  545.9	 7749.0	...
10618013	  761.6	  547.9	 7739.0	...
10618014	  761.7	  548.5	 7728.0	...
10618015	  762.0	  547.9	 7718.0	...
10618016	  761.9	  547.3	 7721.0	...
10618017	  761.8	  547.5	 7727.0	...
10618018	  762.3	  548.0	 7730.0	...
10618019	  763.2	  548.6	 7730.0	...
10618020	  763.9	  548.6	 7727.0	...
10618021	  763.8	  548.3	 7727.0	...
10618022	  763.7	  548.4	 7727.0	...
10618023	  763.7	  548.7	 7726.0	...
10618024	  763.7	  549.1	 7724.0	...
10618025	  763.7	  548.3	 7723.0	...
10618026	  763.6	  547.6	 7723.0	...
10618027	  763.5	  547.1	 7724.0	...
10618028	  763.5	  547.5	 7723.0	...
10618029	  763.5	  547.6	 7718.0	...
10618030	  763.7	  547.5	 7714.0	...
10618031	  764.1	  547.6	 7716.0	...
10618032	  764.6	  547.7	 7721.0	...
10618033	  764.9	  547.6	 7724.0	...
10618034	  765.1	  547.2	 7723.0	...
10618035	  765.3	  547.1	 7721.0	...
10618036	  765.6	  547.3	 7716.0	...
10618037	  765.3	  547.6	 7712.0	...
10618038	  764.6	  548.0	 7716.0	...
10618039	  763.9	  548.3	 7724.0	...
10618040	  764.6	  548.4	 7720.0	...
10618041	  765.3	  548.0	 7708.0	...
10618042	  766.0	  547.7	 7696.0	...
10618043	  766.8	  548.1	 7697.0	...
10618044	  767.5	  548.8	 7697.0	...
10618045	  768.6	  549.5	 7698.0	...
10618046	  768.9	  549.6	 7699.0	...
10618047	  768.8	  548.4	 7701.0	...
10618048	  768.2	  547.2	 7701.0	...
10618049	  767.7	  546.7	 7700.0	...
10618050	  767.5	  546.9	 7704.0	...
10618051	  767.7	  547.0	 7709.0	...
10618052	  767.9	  547.0	 7712.0	...
10618053	  767.9	  547.6	 7704.0	...
10618054	  767.5	  547.9	 7699.0	...
10618055	  767.0	  547.7	 7696.0	...
10618056	  767.4	  547.8	 7701.0	...
10618057	  768.0	  548.3	 7701.0	...
10618058	  768.0	  549.0	 7700.0	...
10618059	  767.3	  549.4	 7696.0	...
10618060	  766.7	  549.7	 7694.0	...
10618061	  767.0	  550.1	 7692.0	...
10618062	  767.3	  550.3	 7693.0	...
10618063	  767.5	  550.5	 7693.0	...
10618064	  767.5	  550.6	 7694.0	...
10618065	  767.5	  550.6	 7695.0	...
10618066	  767.2	  550.7	 7693.0	...
10618067	  766.9	  550.7	 7691.0	...
10618068	  766.6	  550.4	 7688.0	...
10618069	  766.7	  549.6	 7693.0	...
10618070	  766.3	  548.7	 7699.0	...
10618071	  765.7	  548.3	 7705.0	...
10618072	  765.2	  548.4	 7706.0	...
10618073	  765.1	  548.6	 7706.0	...
10618074	  765.0	  549.2	 7703.0	...
10618075	  765.3	  549.8	 7700.0	...
10618076	  765.9	  550.0	 7698.0	...
10618077	  766.1	  549.7	 7695.0	...
10618078	  766.1	  549.7	 7690.0	...
10618079	  765.5	  550.0	 7685.0	...
10618080	  765.2	  549.8	 7682.0	...
10618081	  765.4	  549.1	 7681.0	...
10618082	  766.0	  548.3	 7680.0	...
10618083	  766.7	  548.1	 7678.0	...
10618084	  766.9	  548.0	 7676.0	...
10618085	  767.4	  548.0	 7676.0	...
10618086	  768.1	  547.6	 7677.0	...
10618087	  768.8	  547.2	 7677.0	...
10618088	  768.7	  547.2	 7677.0	...
10618089	  768.0	  547.5	 7677.0	...
10618090	  767.7	  547.6	 7676.0	...
10618091	  767.8	  547.3	 7677.0	...
10618092	  768.1	  547.3	 7678.0	...
10618093	  767.8	  547.5	 7686.0	...
10618094	  767.6	  548.2	 7693.0	...
10618095	  768.7	  548.7	 7689.0	...
10618096	  769.9	  549.1	 7679.0	...
10618097	  770.8	  549.4	 7670.0	...
10618098	  770.7	  550.0	 7672.0	...
10618099	  770.6	  550.5	 7673.0	...
10618100	  770.2	  550.0	 7672.0	...
10618101	  769.6	  549.2	 7672.0	...
10618102	  769.1	  549.1	 7673.0	...
10618103	  768.6	  549.7	 7675.0	...
10618104	  768.1	  550.3	 7676.0	...
10618105	  767.9	  550.1	 7677.0	...
10618106	  768.1	  549.3	 7680.0	...
10618107	  768.3	  548.5	 7683.0	...
10618108	  768.4	  548.8	 7685.0	...
10618109	  768.5	  549.7	 7684.0	...
10618110	  768.6	  550.5	 7683.0	...
10618111	  768.9	  550.2	 7675.0	...
10618112	  769.2	  550.0	 7668.0	...
10618113	  768.2	  550.1	 7663.0	...
10618114	  766.8	  550.3	 7664.0	...
10618115	  764.9	  549.9	 7665.0	...
EFIX R   10616185	10618115	1931	  760.9	  551.1	   7321
SSACC R  10618116
10618116	  764.2	  548.9	 7664.0	...
10618117	  762.6	  547.6	 7664.0	...
10618118	  761.4	  546.8	 7663.0	...
10618119	  758.7	  546.4	 7661.0	...
10618120	  757.1	  545.9	 7666.0	...
10618121	  754.5	  544.6	 7678.0	...
10618122	  753.5	  543.1	 7690.0	...
10618123	  752.5	  540.9	 7693.0	...
ESACC R  10618116	10618123	8	  764.2	  548.9	  752.5	  540.9	   0.30	     41
SFIX R   10618124
10618124	  750.9	  540.3	 7689.0	...
10618125	  749.2	  539.9	 7685.0	...
10618126	  747.6	  540.5	 7685.0	...
10618127	  747.7	  540.5	 7685.0	...
10618128	  747.7	  538.3	 7685.0	...
10618129	  747.7	  536.0	 7686.0	...
10618130	  747.7	  534.8	 7684.0	...
10618131	  749.0	  535.7	 7680.0	...
10618132	  750.1	  536.5	 7675.0	...
10618133	  750.8	  536.1	 7674.0	...
10618134	  750.8	  535.8	 7675.0	...
10618135	  751.1	  534.9	 7676.0	...
10618136	  752.4	  534.0	 7675.0	...
10618137	  753.5	  534.1	 7674.0	...
10618138	  754.3	  535.7	 7670.0	...
10618139	  754.6	  537.4	 7667.0	...
10618140	  754.7	  537.9	 7665.0	...
10618141	  754.4	  537.2	 7671.0	...
10618142	  753.6	  535.9	 7681.0	...
10618143	  752.5	  534.9	 7692.0	...
10618144	  752.0	  534.8	 7696.0	...
10618145	  751.9	  535.2	 7695.0	...
10618146	  752.0	  535.7	 7692.0	...
10618147	  752.0	  535.7	 7690.0	...
10618148	  752.0	  535.7	 7689.0	...
10618149	  752.0	  536.0	 7689.0	...
10618150	  753.3	  536.2	 7687.0	...
10618151	  754.6	  536.1	 7685.0	...
10618152	  755.7	  535.7	 7683.0	...
10618153	  755.4	  535.4	 7684.0	...
10618154	  753.7	  535.6	 7687.0	...
10618155	  752.2	  535.8	 7691.0	...
10618156	  751.1	  535.8	 7695.0	...
10618157	  751.5	  535.6	 7698.0	...
10618158	  751.9	  535.5	 7700.0	...
10618159	  751.9	  535.6	 7697.0	...
10618160	  752.2	  535.5	 7694.0	...
10618161	  752.4	  535.5	 7688.0	...
10618162	  752.7	  536.5	 7686.0	...
10618163	  752.8	  537.1	 7683.0	...
10618164	  753.4	  537.4	 7684.0	...
10618165	  753.8	  536.8	 7684.0	...
10618166	  754.2	  536.7	 7684.0	...
10618167	  752.5	  537.0	 7685.0	...
10618168	  750.9	  537.4	 7686.0	...
10618169	  750.3	  536.8	 7684.0	...
10618170	  751.4	  536.1	 7680.0	...
10618171	  752.6	  535.4	 7676.0	...
10618172	  752.2	  534.5	 7676.0	...
10618173	  751.8	  533.5	 7675.0	...
10618174	  751.8	  532.9	 7675.0	...
10618175	  752.3	  533.8	 7674.0	...
10618176	  753.0	  534.7	 7673.0	...
10618177	  753.3	  535.5	 7671.0	...
10618178	  753.6	  536.0	 7676.0	...
10618179	  753.5	  535.9	 7682.0	...
10618180	  752.9	  535.4	 7682.0	...
10618181	  752.5	  536.5	 7676.0	...
10618182	  752.1	  538.1	 7670.0	...
10618183	  752.0	  538.4	 7672.0	...
10618184	  751.8	  537.2	 7674.0	...
10618185	  751.5	  536.0	 7677.0	...
10618186	  751.3	  535.0	 7681.0	...
10618187	  751.1	  534.0	 7685.0	...
10618188	  751.5	  533.9	 7689.0	...
10618189	  752.3	  534.7	 7684.0	...
10618190	  753.2	  536.3	 7678.0	...
10618191	  753.4	  536.7	 7673.0	...
10618192	  753.1	  537.0	 7675.0	...
MSG	10618193 0000 _ Number Off
10618193	  752.0	  536.6	 7677.0	...
10618194	  750.9	  536.6	 7683.0	...
10618195	  749.8	  536.8	 7689.0	...
10618196	  749.4	  536.6	 7693.0	...
10618197	  749.4	  536.8	 7692.0	...
10618198	  751.0	  536.7	 7690.0	...
10618199	  752.8	  536.9	 7685.0	...
10618200	  754.5	  536.7	 7680.0	...
10618201	  754.2	  536.6	 7680.0	...
10618202	  753.7	  536.6	 7685.0	...
10618203	  753.2	  536.6	 7692.0	...
10618204	  753.4	  536.0	 7695.0	...
10618205	  753.5	  535.4	 7698.0	...
10618206	  753.5	  534.2	 7699.0	...
10618207	  753.4	  533.7	 7698.0	...
10618208	  753.2	  534.4	 7696.0	...
10618209	  753.0	  535.8	 7692.0	...
10618210	  752.9	  537.0	 7688.0	...
10618211	  752.9	  536.8	 7685.0	...
10618212	  752.3	  536.6	 7687.0	...
10618213	  751.7	  536.4	 7690.0	...
10618214	  751.2	  536.4	 7691.0	...
10618215	  751.2	  536.4	 7685.0	...
10618216	  752.1	  536.3	 7680.0	...
10618217	  752.9	  536.2	 7676.0	...
10618218	  753.6	  536.1	 7675.0	...
10618219	  752.7	  536.8	 7675.0	...
10618220	  751.9	  536.9	 7677.0	...
10618221	  751.2	  536.9	 7681.0	...
10618222	  750.9	  536.1	 7684.0	...
10618223	  750.3	  536.0	 7686.0	...
10618224	  750.7	  535.7	 7685.0	...
10618225	  751.8	  536.7	 7680.0	...
10618226	  753.2	  537.8	 7675.0	...
10618227	  753.7	  539.1	 7669.0	...
10618228	  753.5	  538.8	 7666.0	...
10618229	  753.0	  538.4	 7662.0	...
10618230	  752.5	  537.9	 7660.0	...
10618231	  752.7	  537.8	 7661.0	...
10618232	  752.6	  537.6	 7664.0	...
10618233	  752.4	  537.0	 7672.0	...
10618234	  752.3	  536.2	 7677.0	...
10618235	  752.4	  535.4	 7683.0	...
10618236	  752.3	  536.0	 7685.0	...
10618237	  752.3	  537.1	 7683.0	...
10618238	  752.3	  537.9	 7680.0	...
10618239	  752.2	  538.1	 7677.0	...
10618240	  752.1	  538.3	 7679.0	...
10618241	  752.2	  538.1	 7680.0	...
10618242	  752.8	  537.4	 7680.0	...
10618243	  753.2	  536.7	 7680.0	...
10618244	  753.4	  536.7	 7691.0	...
10618245	  753.2	  536.2	 7702.0	...
10618246	  752.9	  535.7	 7709.0	...
10618247	  752.4	  535.2	 7703.0	...
10618248	  751.2	  535.2	 7704.0	...
10618249	  750.3	  535.3	 7711.0	...
10618250	  749.3	  535.7	 7716.0	...
10618251	  748.9	  536.0	 7713.0	...
10618252	  750.1	  535.9	 7707.0	...
10618253	  751.7	  536.1	 7703.0	...
10618254	  752.0	  536.4	 7701.0	...
10618255	  750.8	  537.0	 7703.0	...
10618256	  749.7	  538.0	 7705.0	...
10618257	  749.8	  538.9	 7708.0	...
10618258	  750.7	  539.4	 7704.0	...
10618259	  751.5	  539.0	 7698.0	...
10618260	  752.2	  538.6	 7692.0	...
10618261	  752.2	  538.9	 7696.0	...
10618262	  752.3	  539.1	 7702.0	...
10618263	  752.4	  539.3	 7705.0	...
10618264	  751.7	  539.2	 7694.0	...
10618265	  751.3	  539.1	 7683.0	...
10618266	  751.0	  539.1	 7672.0	...
10618267	  751.3	  538.5	 7670.0	...
10618268	  751.5	  537.8	 7668.0	...
10618269	  752.4	  537.1	 7670.0	...
10618270	  753.3	  536.4	 7676.0	...
10618271	  752.4	  536.0	 7684.0	...
10618272	  750.5	  535.7	 7691.0	...
10618273	  749.6	  535.8	 7689.0	...
10618274	  750.6	  536.0	 7684.0	...
10618275	  751.8	  537.3	 7679.0	...
10618276	  752.0	  538.7	 7673.0	...
10618277	  751.6	  540.2	 7668.0	...
10618278	  750.7	  540.7	 7671.0	...
10618279	  749.7	  540.8	 7680.0	...
10618280	  750.3	  540.0	 7689.0	...
10618281	  751.3	  539.5	 7689.0	...
10618282	  752.4	  539.5	 7689.0	...
10618283	  752.6	  540.1	 7690.0	...
10618284	  752.4	  538.4	 7691.0	...
10618285	  752.0	  536.4	 7689.0	...
10618286	  751.6	  535.0	 7682.0	...
10618287	  751.1	  535.8	 7673.0	...
10618288	  750.7	  536.7	 7668.0	...
10618289	  749.7	  537.1	 7672.0	...
10618290	  749.2	  537.2	 7676.0	...
10618291	  749.3	  536.2	 7680.0	...
10618292	  750.0	  535.1	 7680.0	...
10618293	  750.8	  534.0	 7676.0	...
10618294	  752.0	  535.0	 7671.0	...
10618295	  753.2	  536.1	 7665.0	...
10618296	  753.4	  537.5	 7666.0	...
10618297	  752.7	  538.0	 7669.0	...
10618298	  752.0	  538.9	 7672.0	...
10618299	  751.7	  539.5	 7671.0	...
10618300	  751.4	  539.8	 7670.0	...
10618301	  750.6	  539.9	 7668.0	...
10618302	  750.2	  539.5	 7666.0	...
10618303	  750.7	  539.5	 7664.0	...
10618304	  751.7	  540.2	 7662.0	...
10618305	  752.7	  541.4	 7660.0	...
10618306	  752.7	  540.9	 7658.0	...
10618307	  753.1	  539.7	 7653.0	...
10618308	  753.5	  538.5	 7648.0	...
10618309	  754.1	  538.6	 7640.0	...
10618310	  754.1	  538.7	 7637.0	...
10618311	  754.1	  538.7	 7640.0	...
10618312	  754.5	  538.9	 7645.0	...
10618313	  754.9	  540.0	 7651.0	...
10618314	  755.0	  541.2	 7657.0	...
10618315	  753.9	  541.9	 7664.0	...
10618316	  752.8	  541.5	 7671.0	...
10618317	  751.7	  541.2	 7669.0	...
10618318	  751.4	  541.1	 7665.0	...
10618319	  751.0	  541.3	 7662.0	...
10618320	  751.0	  541.5	 7659.0	...
10618321	  751.2	  541.6	 7656.0	...
10618322	  751.1	  541.6	 7653.0	...
10618323	  751.0	  541.4	 7651.0	...
10618324	  750.5	  541.0	 7651.0	...
10618325	  750.4	  540.4	 7647.0	...
10618326	  751.6	  540.0	 7641.0	...
10618327	  752.7	  539.8	 7635.0	...
10618328	  753.6	  539.8	 7645.0	...
10618329	  752.9	  539.7	 7658.0	...
10618330	  752.5	  539.5	 7678.0	...
10618331	  752.5	  539.3	 7686.0	...
10618332	  752.7	  539.1	 7680.0	...
10618333	  752.8	  539.0	 7666.0	...
10618334	  752.3	  539.1	 7667.0	...
10618335	  752.2	  539.1	 7680.0	...
10618336	  752.0	  539.0	 7693.0	...
10618337	  752.3	  539.2	 7692.0	...
10618338	  752.1	  539.4	 7684.0	...
10618339	  752.2	  540.1	 7677.0	...
10618340	  752.2	  540.4	 7671.0	...
10618341	  752.1	  540.0	 7670.0	...
10618342	  751.8	  539.4	 7679.0	...
10618343	  751.7	  540.1	 7688.0	...
10618344	  751.7	  541.4	 7689.0	...
10618345	  751.8	  542.0	 7682.0	...
10618346	  752.1	  541.2	 7679.0	...
10618347	  752.8	  540.6	 7684.0	...
10618348	  753.4	  540.6	 7689.0	...
10618349	  753.3	  539.9	 7689.0	...
10618350	  752.9	  539.1	 7689.0	...
10618351	  752.9	  539.1	 7681.0	...
10618352	  753.2	  539.7	 7673.0	...
10618353	  752.7	  540.2	 7666.0	...
10618354	  752.1	  539.8	 7665.0	...
10618355	  751.5	  540.4	 7674.0	...
10618356	  751.7	  541.3	 7682.0	...
10618357	  751.9	  542.1	 7688.0	...
10618358	  751.8	  540.8	 7685.0	...
10618359	  751.7	  539.5	 7687.0	...
10618360	  751.2	  538.6	 7690.0	...
10618361	  750.8	  540.1	 7690.0	...
10618362	  750.4	  541.8	 7684.0	...
10618363	  750.5	  543.2	 7674.0	...
10618364	  751.5	  543.4	 7663.0	...
10618365	  752.6	  543.4	 7655.0	...
10618366	  754.0	  543.4	 7651.0	...
10618367	  754.3	  543.5	 7653.0	...
10618368	  754.0	  543.7	 7655.0	...
10618369	  753.5	  544.2	 7655.0	...
10618370	  753.2	  544.6	 7655.0	...
10618371	  753.4	  544.2	 7657.0	...
10618372	  753.3	  543.4	 7659.0	...
10618373	  753.1	  543.0	 7662.0	...
10618374	  753.7	  543.3	 7657.0	...
10618375	  754.4	  542.5	 7654.0	...
10618376	  755.3	  541.3	 7651.0	...
10618377	  755.6	  540.6	 7655.0	...
10618378	  755.1	  541.6	 7657.0	...
10618379	  754.2	  542.6	 7660.0	...
10618380	  753.0	  542.1	 7665.0	...
10618381	  752.7	  541.0	 7670.0	...
10618382	  752.5	  539.7	 7674.0	...
10618383	  752.4	  539.5	 7673.0	...
10618384	  752.4	  539.8	 7668.0	...
10618385	  752.6	  541.7	 7663.0	...
10618386	  752.2	  543.7	 7656.0	...
10618387	  751.8	  545.2	 7649.0	...
10618388	  751.8	  545.2	 7642.0	...
10618389	  752.2	  544.4	 7640.0	...
10618390	  752.6	  543.6	 7643.0	...
10618391	  752.5	  543.0	 7646.0	...
10618392	  752.8	  543.4	 7648.0	...
10618393	  753.1	  543.9	 7649.0	...
10618394	  753.3	  544.3	 7654.0	...
10618395	  753.3	  544.6	 7659.0	...
10618396	  753.3	  545.0	 7660.0	...
10618397	  753.8	  546.1	 7651.0	...
10618398	  754.4	  547.0	 7644.0	...
10618399	  754.7	  545.3	 7641.0	...
10618400	  753.6	  543.1	 7647.0	...
10618401	  752.4	  541.3	 7656.0	...
10618402	  751.7	  541.8	 7664.0	...
10618403	  751.8	  542.0	 7666.0	...
10618404	  751.1	  542.0	 7661.0	...
10618405	  750.1	  542.4	 7659.0	...
MSG	10618406 0000 _ Number On
10618406	  749.1	  542.8	 7662.0	...
10618407	  749.1	  543.4	 7666.0	...
10618408	  748.9	  543.7	 7669.0	...
10618409	  748.8	  544.0	 7670.0	...
10618410	  749.1	  543.9	 7672.0	...
10618411	  749.8	  544.7	 7672.0	...
10618412	  750.5	  545.5	 7674.0	...
10618413	  751.0	  546.9	 7676.0	...
10618414	  751.5	  547.4	 7678.0	...
10618415	  752.0	  546.9	 7678.0	...
10618416	  751.8	  546.0	 7678.0	...
10618417	  751.2	  545.1	 7679.0	...
10618418	  750.6	  544.1	 7679.0	...
10618419	  750.3	  542.9	 7677.0	...
10618420	  750.4	  541.8	 7673.0	...
10618421	  750.7	  541.8	 7670.0	...
10618422	  751.1	  541.8	 7667.0	...
10618423	  751.2	  541.7	 7667.0	...
10618424	  751.2	  541.7	 7669.0	...
10618425	  750.8	  542.0	 7672.0	...
10618426	  750.5	  542.4	 7675.0	...
10618427	  750.8	  542.7	 7677.0	...
10618428	  751.3	  542.7	 7678.0	...
10618429	  751.8	  542.4	 7678.0	...
10618430	  751.9	  541.8	 7668.0	...
10618431	  751.9	  541.3	 7657.0	...
10618432	  751.8	  541.0	 7648.0	...
10618433	  751.7	  541.1	 7646.0	...
10618434	  752.3	  542.3	 7650.0	...
10618435	  753.0	  543.4	 7655.0	...
10618436	  752.3	  544.5	 7664.0	...
10618437	  750.8	  544.5	 7667.0	...
10618438	  749.3	  543.6	 7672.0	...
10618439	  749.2	  542.6	 7675.0	...
10618440	  748.8	  541.4	 7676.0	...
10618441	  748.5	  541.0	 7675.0	...
10618442	  749.2	  542.0	 7664.0	...
10618443	  750.3	  543.4	 7653.0	...
10618444	  751.3	  543.7	 7646.0	...
10618445	  751.3	  542.6	 7653.0	...
10618446	  751.3	  541.6	 7660.0	...
10618447	  751.5	  542.1	 7657.0	...
10618448	  751.7	  543.5	 7650.0	...
10618449	  751.5	  544.6	 7643.0	...
10618450	  751.1	  545.5	 7646.0	...
10618451	  750.6	  545.5	 7650.0	...
10618452	  750.7	  545.5	 7655.0	...
10618453	  750.5	  546.0	 7660.0	...
10618454	  750.3	  546.4	 7663.0	...
10618455	  750.4	  546.6	 7667.0	...
10618456	  750.8	  546.2	 7667.0	...
10618457	  750.8	  545.8	 7664.0	...
10618458	  750.3	  545.6	 7661.0	...
10618459	  750.7	  545.4	 7657.0	...
10618460	  751.6	  545.3	 7656.0	...
10618461	  752.4	  545.3	 7654.0	...
10618462	  753.0	  545.4	 7649.0	...
10618463	  753.5	  545.6	 7644.0	...
10618464	  752.8	  546.0	 7641.0	...
10618465	  751.6	  546.4	 7644.0	...
10618466	  750.5	  546.7	 7646.0	...
10618467	  750.7	  546.1	 7645.0	...
10618468	  750.9	  545.5	 7642.0	...
10618469	  750.9	  545.1	 7639.0	...
10618470	  750.5	  545.1	 7639.0	...
10618471	  750.3	  545.0	 7639.0	...
10618472	  750.2	  544.6	 7642.0	...
10618473	  751.9	  543.9	 7646.0	...
10618474	  753.4	  543.2	 7650.0	...
10618475	  754.0	  545.2	 7652.0	...
10618476	  753.1	  547.5	 7649.0	...
10618477	  752.5	  548.8	 7648.0	...
10618478	  752.8	  547.7	 7648.0	...
10618479	  753.0	  546.8	 7651.0	...
10618480	  752.8	  547.1	 7654.0	...
10618481	  752.5	  547.3	 7655.0	...
10618482	  752.4	  547.0	 7653.0	...
10618483	  753.1	  546.7	 7641.0	...
10618484	  753.8	  546.5	 7630.0	...
10618485	  754.2	  547.1	 7623.0	...
10618486	  753.9	  547.8	 7623.0	...
10618487	  753.8	  548.5	 7623.0	...
10618488	  754.0	  547.9	 7624.0	...
10618489	  753.9	  547.3	 7624.0	...
10618490	  753.6	  546.9	 7617.0	...
10618491	  753.4	  547.1	 7611.0	...
10618492	  753.5	  547.2	 7614.0	...
10618493	  753.8	  547.4	 7622.0	...
10618494	  754.0	  547.4	 7630.0	...
10618495	  754.2	  547.7	 7628.0	...
10618496	  754.2	  547.9	 7624.0	...
10618497	  754.4	  547.6	 7618.0	...
10618498	  754.5	  547.2	 7613.0	...
10618499	  753.5	  546.9	 7620.0	...
10618500	  752.3	  547.4	 7630.0	...
10618501	  752.8	  547.8	 7634.0	...
10618502	  754.5	  547.9	 7628.0	...
10618503	  755.6	  547.0	 7622.0	...
10618504	  754.7	  546.4	 7622.0	...
10618505	  753.8	  545.9	 7621.0	...
10618506	  753.4	  546.2	 7624.0	...
10618507	  752.5	  546.7	 7627.0	...
10618508	  751.7	  547.5	 7630.0	...
10618509	  751.5	  548.3	 7631.0	...
10618510	  752.3	  548.8	 7632.0	...
10618511	  753.1	  548.7	 7630.0	...
10618512	  753.2	  548.5	 7629.0	...
10618513	  753.1	  548.3	 7628.0	...
10618514	  753.0	  548.3	 7628.0	...
10618515	  752.6	  548.5	 7627.0	...
10618516	  752.4	  548.6	 7625.0	...
10618517	  752.2	  548.7	 7623.0	...
10618518	  752.1	  548.3	 7621.0	...
10618519	  752.0	  548.0	 7622.0	...
10618520	  752.3	  549.1	 7621.0	...
10618521	  753.0	  550.5	 7607.0	...
10618522	  753.7	  551.2	 7594.0	...
10618523	  753.8	  550.4	 7586.0	...
10618524	  753.8	  549.9	 7591.0	...
10618525	  753.1	  550.2	 7598.0	...
10618526	  752.5	  549.3	 7610.0	...
10618527	  752.0	  548.2	 7620.0	...
10618528	  752.3	  547.1	 7628.0	...
10618529	  752.3	  547.5	 7626.0	...
10618530	  752.1	  548.4	 7622.0	...
10618531	  752.5	  549.3	 7617.0	...
10618532	  753.6	  549.6	 7608.0	...
10618533	  754.7	  549.2	 7601.0	...
10618534	  753.6	  548.2	 7604.0	...
10618535	  752.1	  547.3	 7619.0	...
10618536	  750.9	  546.5	 7633.0	...
10618537	  751.1	  546.3	 7639.0	...
10618538	  751.1	  546.1	 7636.0	...
10618539	  750.8	  546.5	 7633.0	...
10618540	  751.2	  547.0	 7631.0	...
10618541	  751.5	  547.6	 7630.0	...
10618542	  751.8	  547.7	 7628.0	...
10618543	  751.8	  547.9	 7627.0	...
10618544	  751.9	  548.1	 7627.0	...
10618545	  752.0	  547.8	 7628.0	...
10618546	  752.1	  547.3	 7628.0	...
10618547	  752.0	  547.6	 7628.0	...
10618548	  751.6	  548.2	 7627.0	...
10618549	  751.2	  547.9	 7626.0	...
10618550	  750.9	  546.9	 7625.0	...
10618551	  751.0	  546.1	 7622.0	...
10618552	  751.2	  546.3	 7619.0	...
10618553	  751.2	  546.5	 7620.0	...
10618554	  751.2	  546.3	 7623.0	...
10618555	  751.2	  546.2	 7625.0	...
10618556	  751.0	  546.9	 7624.0	...
10618557	  750.9	  547.8	 7624.0	...
10618558	  750.7	  548.6	 7625.0	...
10618559	  750.0	  548.7	 7627.0	...
10618560	  749.3	  549.0	 7626.0	...
10618561	  749.9	  549.5	 7621.0	...
10618562	  751.1	  549.9	 7617.0	...
10618563	  752.0	  548.4	 7616.0	...
10618564	  751.6	  547.0	 7620.0	...
10618565	  751.1	  545.8	 7622.0	...
10618566	  750.9	  546.3	 7624.0	...
10618567	  750.8	  546.9	 7624.0	...
10618568	  750.8	  547.2	 7624.0	...
10618569	  750.9	  547.6	 7619.0	...
10618570	  751.0	  546.9	 7615.0	...
10618571	  751.1	  546.1	 7612.0	...
10618572	  751.0	  545.5	 7613.0	...
10618573	  751.0	  545.8	 7615.0	...
10618574	  750.8	  546.0	 7616.0	...
10618575	  750.3	  546.1	 7617.0	...
10618576	  749.7	  545.9	 7616.0	...
10618577	  749.3	  545.9	 7616.0	...
10618578	  749.8	  546.1	 7614.0	...
10618579	  750.3	  546.4	 7617.0	...
10618580	  750.9	  546.8	 7619.0	...
10618581	  750.9	  547.2	 7621.0	...
10618582	  751.1	  547.5	 7620.0	...
10618583	  751.1	  547.1	 7610.0	...
10618584	  751.2	  546.8	 7600.0	...
10618585	  751.3	  546.9	 7598.0	...
10618586	  751.5	  548.2	 7606.0	...
10618587	  751.8	  549.5	 7614.0	...
10618588	  751.9	  549.1	 7615.0	...
10618589	  751.9	  548.0	 7616.0	...
10618590	  752.1	  546.7	 7617.0	...
10618591	  752.3	  546.7	 7616.0	...
10618592	  751.7	  547.3	 7612.0	...
10618593	  751.1	  548.2	 7606.0	...
10618594	  750.6	  548.8	 7602.0	...
10618595	  751.0	  548.8	 7599.0	...
10618596	  751.4	  548.9	 7599.0	...
10618597	  751.6	  549.0	 7598.0	...
10618598	  751.6	  549.1	 7591.0	...
10618599	  751.6	  548.8	 7586.0	...
10618600	  751.2	  548.6	 7590.0	...
10618601	  750.7	  548.3	 7599.0	...
10618602	  750.3	  548.3	 7608.0	...
10618603	  750.6	  548.5	 7606.0	...
10618604	  750.9	  549.0	 7606.0	...
10618605	  751.2	  549.6	 7605.0	...
10618606	  751.1	  550.1	 7606.0	...
10618607	  751.0	  549.8	 7607.0	...
10618608	  750.9	  549.3	 7605.0	...
10618609	  750.2	  549.1	 7602.0	...
10618610	  749.5	  549.4	 7594.0	...
10618611	  750.2	  549.5	 7583.0	...
10618612	  751.7	  549.2	 7572.0	...
10618613	  752.8	  548.1	 7581.0	...
10618614	  752.2	  547.2	 7596.0	...
10618615	  751.4	  546.7	 7611.0	...
10618616	  750.6	  547.8	 7611.0	...
10618617	  749.8	  548.5	 7611.0	...
10618618	  749.3	  548.4	 7615.0	...
10618619	  749.1	  547.8	 7619.0	...
10618620	  748.9	  547.6	 7623.0	...
10618621	  748.8	  547.7	 7622.0	...
10618622	  748.6	  548.4	 7618.0	...
10618623	  748.4	  549.5	 7613.0	...
10618624	  748.3	  550.5	 7609.0	...
10618625	  748.2	  551.2	 7606.0	...
10618626	  749.5	  551.4	 7598.0	...
10618627	  751.0	  552.6	 7589.0	...
10618628	  752.2	  553.8	 7582.0	...
10618629	  751.9	  552.8	 7583.0	...
10618630	  751.8	  551.1	 7585.0	...
10618631	  752.0	  549.3	 7593.0	...
10618632	  752.6	  549.5	 7602.0	...
10618633	  752.7	  549.0	 7614.0	...
10618634	  752.8	  548.5	 7616.0	...
10618635	  752.6	  548.2	 7618.0	...
10618636	  751.8	  548.2	 7616.0	...
10618637	  751.0	  548.2	 7615.0	...
10618638	  750.2	  548.8	 7615.0	...
10618639	  750.2	  550.5	 7607.0	...
10618640	  750.3	  552.2	 7597.0	...
10618641	  750.0	  553.1	 7587.0	...
10618642	  749.5	  552.0	 7582.0	...
10618643	  749.5	  551.2	 7578.0	...
10618644	  749.8	  550.9	 7583.0	...
10618645	  750.3	  551.5	 7592.0	...
10618646	  750.4	  551.9	 7603.0	...
10618647	  751.0	  551.9	 7605.0	...
10618648	  751.5	  551.8	 7601.0	...
10618649	  752.1	  551.4	 7593.0	...
10618650	  752.2	  551.1	 7589.0	...
10618651	  752.1	  552.0	 7591.0	...
10618652	  751.9	  553.1	 7589.0	...
10618653	  751.5	  552.2	 7584.0	...
10618654	  751.7	  550.1	 7580.0	...
10618655	  752.0	  549.1	 7580.0	...
10618656	  751.9	  550.2	 7578.0	...
10618657	  751.3	  552.0	 7575.0	...
10618658	  750.7	  552.6	 7573.0	...
10618659	  750.9	  553.4	 7573.0	...
10618660	  751.2	  553.5	 7575.0	...
10618661	  751.4	  552.4	 7577.0	...
10618662	  750.5	  551.3	 7579.0	...
10618663	  749.5	  550.3	 7580.0	...
10618664	  748.3	  550.7	 7579.0	...
10618665	  748.0	  550.8	 7579.0	...
10618666	  748.3	  550.6	 7580.0	...
10618667	  748.9	  549.9	 7581.0	...
10618668	  749.6	  549.4	 7582.0	...
10618669	  749.4	  549.9	 7584.0	...
10618670	  749.2	  550.8	 7585.0	...
10618671	  748.9	  551.6	 7587.0	...
10618672	  748.2	  551.3	 7581.0	...
10618673	  747.7	  551.0	 7576.0	...
10618674	  747.6	  550.8	 7572.0	...
10618675	  748.2	  551.2	 7573.0	...
10618676	  748.9	  551.0	 7574.0	...
10618677	  749.2	  550.4	 7578.0	...
10618678	  749.4	  549.7	 7581.0	...
10618679	  749.5	  549.7	 7584.0	...
10618680	  749.5	  550.9	 7582.0	...
10618681	  749.3	  551.9	 7578.0	...
10618682	  749.7	  552.6	 7574.0	...
10618683	  750.1	  553.2	 7572.0	...
10618684	  750.6	  553.8	 7571.0	...
10618685	  751.0	  554.2	 7566.0	...
10618686	  751.7	  553.7	 7560.0	...
10618687	  752.1	  552.6	 7556.0	...
10618688	  751.8	  551.8	 7557.0	...
10618689	  751.3	  551.4	 7559.0	...
10618690	  750.9	  551.9	 7558.0	...
10618691	  750.6	  552.5	 7556.0	...
10618692	  750.5	  552.9	 7554.0	...
10618693	  749.5	  553.3	 7556.0	...
10618694	  748.6	  553.5	 7558.0	...
10618695	  747.2	  553.5	 7560.0	...
10618696	  746.8	  553.4	 7561.0	...
10618697	  747.2	  553.6	 7562.0	...
10618698	  747.8	  554.0	 7564.0	...
10618699	  748.3	  554.1	 7568.0	...
10618700	  748.1	  554.2	 7572.0	...
10618701	  749.0	  554.2	 7574.0	...
10618702	  749.9	  554.1	 7569.0	...
10618703	  751.1	  553.4	 7559.0	...
10618704	  751.4	  552.6	 7552.0	...
10618705	  751.8	  551.9	 7547.0	...
10618706	  752.3	  551.7	 7549.0	...
10618707	  752.6	  551.7	 7550.0	...
MSG	10618708 0000 _ Number Off
10618708	  751.4	  551.8	 7554.0	...
10618709	  750.0	  552.0	 7556.0	...
10618710	  749.3	  552.2	 7550.0	...
10618711	  750.0	  552.0	 7541.0	...
10618712	  749.5	  552.1	 7531.0	...
10618713	  748.4	  552.5	 7532.0	...
10618714	  748.1	  552.8	 7529.0	...
10618715	  749.6	  552.7	 7526.0	...
10618716	  751.0	  552.3	 7523.0	...
10618717	  750.4	  552.3	 7525.0	...
10618718	  749.3	  552.5	 7530.0	...
10618719	  748.6	  552.8	 7534.0	...
10618720	  750.1	  552.8	 7534.0	...
10618721	  751.5	  552.7	 7532.0	...
10618722	  752.0	  552.1	 7528.0	...
10618723	  751.5	  551.7	 7526.0	...
10618724	  751.1	  551.8	 7525.0	...
10618725	  751.0	  552.3	 7526.0	...
10618726	  750.8	  552.2	 7525.0	...
10618727	  750.9	  551.8	 7522.0	...
10618728	  751.0	  551.1	 7519.0	...
10618729	  751.3	  550.9	 7518.0	...
10618730	  751.4	  551.1	 7514.0	...
10618731	  751.7	  552.1	 7509.0	...
10618732	  751.9	  553.3	 7504.0	...
10618733	  751.8	  554.2	 7503.0	...
10618734	  751.6	  554.3	 7501.0	...
10618735	  751.7	  554.3	 7496.0	...
10618736	  751.9	  553.6	 7492.0	...
10618737	  752.2	  552.8	 7489.0	...
10618738	  752.3	  552.1	 7488.0	...
10618739	  752.5	  552.4	 7487.0	...
10618740	  752.5	  552.6	 7495.0	...
10618741	  752.3	  552.7	 7503.0	...
10618742	  752.0	  552.5	 7510.0	...
10618743	  752.9	  553.0	 7505.0	...
10618744	  754.0	  553.6	 7499.0	...
10618745	  755.5	  555.0	 7491.0	...
10618746	  755.8	  555.8	 7490.0	...
10618747	  755.0	  555.3	 7489.0	...
10618748	  753.7	  553.9	 7490.0	...
10618749	  752.5	  552.8	 7488.0	...
10618750	  753.1	  553.7	 7485.0	...
10618751	  753.7	  554.7	 7485.0	...
10618752	  754.3	  555.5	 7487.0	...
10618753	  754.4	  555.8	 7492.0	...
10618754	  754.4	  556.0	 7495.0	...
10618755	  754.4	  556.3	 7496.0	...
10618756	  754.5	  556.4	 7491.0	...
10618757	  754.6	  555.9	 7481.0	...
10618758	  754.6	  555.4	 7473.0	...
10618759	  753.5	  554.2	 7476.0	...
10618760	  752.3	  553.6	 7484.0	...
10618761	  751.1	  552.5	 7493.0	...
10618762	  751.1	  551.7	 7493.0	...
10618763	  751.1	  550.9	 7492.0	...
10618764	  751.4	  550.6	 7488.0	...
10618765	  751.8	  551.1	 7485.0	...
10618766	  752.2	  551.8	 7483.0	...
10618767	  752.2	  553.0	 7484.0	...
10618768	  752.9	  553.7	 7482.0	...
10618769	  753.6	  554.0	 7472.0	...
10618770	  754.4	  553.9	 7462.0	...
10618771	  754.5	  553.9	 7447.0	...
10618772	  754.5	  553.8	 7439.0	...
10618773	  754.4	  553.6	 7432.0	...
10618774	  754.4	  553.4	 7431.0	...
10618775	  754.8	  552.9	 7431.0	...
10618776	  755.2	  552.5	 7431.0	...
10618777	  755.6	  552.3	 7436.0	...
10618778	  755.7	  552.8	 7441.0	...
10618779	  755.9	  553.4	 7440.0	...
10618780	  755.1	  554.7	 7435.0	...
10618781	  754.0	  555.8	 7426.0	...
10618782	  753.4	  556.5	 7421.0	...
10618783	  753.9	  556.3	 7417.0	...
10618784	  754.0	  556.2	 7415.0	...
10618785	  753.5	  555.5	 7415.0	...
10618786	  753.4	  554.8	 7415.0	...
10618787	  754.1	  555.8	 7414.0	...
10618788	  754.8	  557.5	 7412.0	...
10618789	  754.8	  558.8	 7411.0	...
10618790	  754.6	  558.4	 7407.0	...
10618791	  754.6	  557.9	 7403.0	...
10618792	  754.7	  557.4	 7400.0	...
10618793	  754.6	  555.6	 7400.0	...
10618794	  754.3	  553.8	 7400.0	...
10618795	  754.4	  554.7	 7398.0	...
10618796	  754.6	  556.8	 7393.0	...
10618797	  754.6	  558.6	 7388.0	...
10618798	  754.4	  558.1	 7383.0	...
10618799	  754.2	  557.6	 7381.0	...
10618800	  754.3	  557.3	 7381.0	...
10618801	  754.8	  557.2	 7382.0	...
10618802	  755.3	  556.9	 7382.0	...
10618803	  755.5	  556.2	 7382.0	...
10618804	  755.3	  555.2	 7385.0	...
10618805	  755.3	  554.6	 7389.0	...
10618806	  756.2	  555.7	 7385.0	...
10618807	  757.0	  557.1	 7369.0	...
10618808	  756.9	  557.9	 7352.0	...
10618809	  755.3	  557.2	 7351.0	...
10618810	  753.8	  556.6	 7360.0	...
10618811	  753.5	  556.3	 7367.0	...
10618812	  754.1	  555.6	 7367.0	...
10618813	  754.7	  554.8	 7366.0	...
10618814	  754.9	  554.3	 7368.0	...
10618815	  754.9	  554.2	 7369.0	...
10618816	  755.0	  555.3	 7369.0	...
10618817	  755.2	  557.0	 7367.0	...
10618818	  755.6	  558.7	 7359.0	...
10618819	  755.8	  558.3	 7351.0	...
10618820	  757.0	  557.4	 7343.0	...
10618821	  758.1	  556.8	 7341.0	...
10618822	  759.1	  557.6	 7339.0	...
10618823	  759.0	  558.4	 7339.0	...
10618824	  757.9	  557.1	 7338.0	...
10618825	  756.8	  555.4	 7336.0	...
10618826	  755.8	  553.8	 7339.0	...
10618827	  756.1	  553.9	 7347.0	...
10618828	  756.4	  554.1	 7355.0	...
10618829	  755.5	  554.9	 7358.0	...
10618830	  754.7	  556.0	 7356.0	...
10618831	  754.0	  556.8	 7357.0	...
10618832	  754.5	  557.3	 7359.0	...
10618833	  755.1	  557.7	 7359.0	...
10618834	  755.5	  558.0	 7355.0	...
10618835	  755.9	  558.4	 7345.0	...
10618836	  755.8	  558.5	 7336.0	...
10618837	  755.6	  558.7	 7327.0	...
10618838	  756.1	  558.3	 7318.0	...
10618839	  757.0	  557.8	 7310.0	...
10618840	  757.7	  557.4	 7313.0	...
10618841	  757.2	  558.1	 7323.0	...
10618842	  757.1	  558.6	 7326.0	...
10618843	  757.1	  559.0	 7317.0	...
10618844	  757.1	  558.9	 7308.0	...
10618845	  756.7	  559.0	 7306.0	...
10618846	  756.5	  559.1	 7303.0	...
10618847	  756.5	  559.1	 7301.0	...
10618848	  755.3	  559.2	 7302.0	...
10618849	  754.1	  559.4	 7306.0	...
10618850	  753.1	  559.7	 7310.0	...
10618851	  753.3	  559.9	 7310.0	...
10618852	  753.5	  559.9	 7301.0	...
10618853	  753.9	  560.0	 7287.0	...
10618854	  754.0	  560.2	 7273.0	...
10618855	  754.0	  560.4	 7268.0	...
10618856	  753.8	  560.4	 7267.0	...
10618857	  753.8	  560.3	 7264.0	...
10618858	  754.7	  560.1	 7262.0	...
10618859	  755.5	  559.8	 7263.0	...
10618860	  756.4	  559.6	 7269.0	...
10618861	  756.4	  559.7	 7275.0	...
10618862	  756.4	  559.6	 7278.0	...
10618863	  756.4	  559.6	 7278.0	...
10618864	  756.0	  558.7	 7274.0	...
10618865	  755.6	  557.8	 7267.0	...
10618866	  756.0	  557.3	 7262.0	...
10618867	  756.9	  558.0	 7263.0	...
10618868	  756.5	  559.0	 7265.0	...
10618869	  755.3	  559.6	 7267.0	...
10618870	  754.0	  559.8	 7267.0	...
10618871	  754.5	  559.8	 7262.0	...
10618872	  755.1	  559.7	 7257.0	...
10618873	  755.6	  559.5	 7250.0	...
10618874	  755.6	  559.2	 7247.0	...
10618875	  755.7	  559.0	 7251.0	...
10618876	  755.7	  558.3	 7258.0	...
10618877	  755.6	  558.0	 7263.0	...
10618878	  755.9	  558.0	 7262.0	...
10618879	  756.4	  558.6	 7255.0	...
10618880	  757.1	  559.2	 7249.0	...
10618881	  757.5	  559.5	 7243.0	...
10618882	  757.8	  559.9	 7234.0	...
10618883	  757.9	  559.7	 7225.0	...
10618884	  757.1	  559.4	 7218.0	...
10618885	  756.2	  559.1	 7218.0	...
10618886	  755.3	  559.0	 7219.0	...
10618887	  755.5	  558.4	 7226.0	...
10618888	  755.7	  557.8	 7232.0	...
10618889	  755.9	  557.1	 7238.0	...
10618890	  755.9	  557.1	 7237.0	...
10618891	  754.8	  557.6	 7238.0	...
10618892	  753.8	  558.2	 7240.0	...
10618893	  752.8	  559.1	 7242.0	...
10618894	  753.4	  559.5	 7240.0	...
10618895	  754.6	  559.5	 7237.0	...
10618896	  755.8	  559.1	 7234.0	...
10618897	  756.4	  558.9	 7230.0	...
10618898	  755.3	  558.9	 7227.0	...
10618899	  754.2	  558.4	 7224.0	...
10618900	  754.0	  557.8	 7216.0	...
10618901	  755.0	  558.8	 7210.0	...
10618902	  756.0	  560.5	 7203.0	...
10618903	  756.1	  561.4	 7198.0	...
10618904	  756.1	  560.5	 7192.0	...
10618905	  756.0	  559.5	 7186.0	...
10618906	  755.3	  559.3	 7187.0	...
10618907	  755.0	  559.1	 7186.0	...
10618908	  754.9	  560.4	 7186.0	...
10618909	  755.4	  561.6	 7184.0	...
10618910	  755.3	  561.7	 7188.0	...
10618911	  755.2	  560.0	 7193.0	...
10618912	  755.1	  558.3	 7198.0	...
10618913	  755.1	  557.7	 7199.0	...
10618914	  755.1	  557.7	 7199.0	...
10618915	  754.8	  557.8	 7200.0	...
10618916	  754.6	  557.9	 7189.0	...
10618917	  755.4	  559.1	 7176.0	...
10618918	  756.4	  560.2	 7166.0	...
10618919	  757.4	  561.3	 7169.0	...
10618920	  757.3	  561.1	 7171.0	...
10618921	  757.2	  561.2	 7171.0	...
10618922	  756.9	  561.2	 7170.0	...
10618923	  756.3	  561.3	 7166.0	...
10618924	  756.0	  561.4	 7161.0	...
10618925	  756.2	  561.4	 7156.0	...
10618926	  756.6	  561.3	 7154.0	...
10618927	  756.6	  561.1	 7155.0	...
10618928	  756.4	  561.0	 7157.0	...
10618929	  756.0	  560.7	 7147.0	...
10618930	  755.8	  560.5	 7135.0	...
10618931	  755.5	  560.3	 7122.0	...
10618932	  754.9	  560.3	 7122.0	...
10618933	  754.6	  560.7	 7123.0	...
10618934	  754.2	  561.2	 7123.0	...
10618935	  754.3	  561.6	 7119.0	...
10618936	  754.8	  561.6	 7113.0	...
10618937	  755.6	  561.5	 7107.0	...
10618938	  756.5	  562.1	 7103.0	...
10618939	  757.3	  562.7	 7099.0	...
10618940	  757.6	  563.3	 7096.0	...
10618941	  756.1	  563.4	 7097.0	...
10618942	  754.4	  563.6	 7099.0	...
10618943	  753.0	  563.9	 7101.0	...
10618944	  753.5	  564.0	 7102.0	...
10618945	  754.2	  563.1	 7099.0	...
10618946	  754.5	  562.1	 7095.0	...
10618947	  754.6	  561.1	 7090.0	...
10618948	  754.8	  561.8	 7088.0	...
10618949	  755.0	  562.5	 7085.0	...
10618950	  755.2	  563.2	 7084.0	...
10618951	  754.8	  563.2	 7086.0	...
10618952	  754.5	  563.2	 7089.0	...
10618953	  754.2	  563.1	 7091.0	...
10618954	  754.1	  563.0	 7088.0	...
10618955	  754.3	  562.9	 7080.0	...
10618956	  754.3	  562.6	 7074.0	...
10618957	  754.3	  562.4	 7066.0	...
10618958	  754.1	  562.3	 7059.0	...
10618959	  754.1	  562.6	 7050.0	...
10618960	  754.3	  562.9	 7043.0	...
10618961	  754.6	  562.9	 7046.0	...
10618962	  755.1	  563.1	 7050.0	...
10618963	  755.6	  563.5	 7055.0	...
10618964	  755.9	  563.8	 7055.0	...
10618965	  755.9	  563.9	 7054.0	...
10618966	  755.2	  564.5	 7054.0	...
10618967	  754.6	  565.3	 7054.0	...
10618968	  754.5	  565.8	 7052.0	...
10618969	  754.7	  565.2	 7050.0	...
10618970	  755.1	  564.7	 7046.0	...
10618971	  755.2	  564.4	 7045.0	...
10618972	  755.4	  564.1	 7043.0	...
10618973	  755.6	  563.9	 7042.0	...
10618974	  755.0	  563.7	 7041.0	...
10618975	  754.3	  564.0	 7041.0	...
10618976	  754.6	  564.2	 7035.0	...
10618977	  755.5	  563.9	 7028.0	...
10618978	  756.8	  563.4	 7027.0	...
10618979	  757.2	  563.5	 7032.0	...
10618980	  757.7	  564.0	 7038.0	...
10618981	  757.1	  565.0	 7038.0	...
10618982	  756.7	  565.3	 7031.0	...
10618983	  756.1	  565.4	 7024.0	...
10618984	  756.3	  565.1	 7015.0	...
10618985	  755.8	  564.6	 7012.0	...
10618986	  755.4	  564.2	 7010.0	...
10618987	  755.3	  563.8	 7012.0	...
10618988	  755.5	  563.7	 7014.0	...
10618989	  755.6	  562.9	 7017.0	...
10618990	  755.5	  562.2	 7019.0	...
10618991	  755.6	  563.0	 7020.0	...
10618992	  755.8	  564.6	 7021.0	...
10618993	  755.9	  566.0	 7020.0	...
10618994	  756.0	  565.9	 7016.0	...
10618995	  755.9	  565.7	 7012.0	...
10618996	  755.2	  565.8	 7012.0	...
10618997	  754.5	  566.0	 7015.0	...
10618998	  755.5	  567.1	 7011.0	...
10618999	  757.2	  568.0	 7003.0	...
10619000	  758.8	  568.9	 6996.0	...
10619001	  758.8	  569.1	 6997.0	...
10619002	  758.7	  568.8	 6997.0	...
10619003	  758.6	  568.0	 6997.0	...
10619004	  758.8	  567.2	 6997.0	...
10619005	  759.0	  566.8	 6997.0	...
10619006	  758.8	  566.9	 6996.0	...
10619007	  757.9	  567.2	 6996.0	...
10619008	  757.0	  567.2	 6999.0	...
10619009	  756.9	  566.9	 7002.0	...
10619010	  757.6	  566.7	 7003.0	...
10619011	  758.4	  566.6	 7002.0	...
10619012	  758.4	  567.1	 7001.0	...
10619013	  757.8	  567.7	 7001.0	...
10619014	  757.1	  566.9	 6995.0	...
10619015	  756.7	  565.7	 6992.0	...
10619016	  756.9	  564.2	 6988.0	...
10619017	  757.1	  564.0	 6991.0	...
10619018	  757.2	  564.0	 6992.0	...
10619019	  757.0	  564.2	 6999.0	...
10619020	  756.6	  564.6	 7004.0	...
10619021	  756.0	  564.9	 7009.0	...
10619022	  755.2	  565.3	 7010.0	...
10619023	  753.8	  565.6	 7010.0	...
10619024	  752.7	  565.8	 7010.0	...
10619025	  754.0	  565.2	 6995.0	...
10619026	  756.3	  564.5	 6980.0	...
10619027	  758.6	  564.3	 6965.0	...
10619028	  757.4	  564.8	 6965.0	...
10619029	  756.0	  565.4	 6965.0	...
10619030	  754.6	  565.6	 6966.0	...
10619031	  755.7	  565.6	 6959.0	...
10619032	  757.2	  566.7	 6949.0	...
10619033	  758.5	  567.7	 6939.0	...
10619034	  758.7	  568.6	 6936.0	...
10619035	  758.8	  568.3	 6937.0	...
10619036	  759.0	  567.8	 6937.0	...
10619037	  758.8	  566.8	 6936.0	...
10619038	  758.4	  566.0	 6935.0	...
10619039	  758.0	  565.4	 6934.0	...
10619040	  758.1	  565.3	 6934.0	...
10619041	  758.3	  565.1	 6935.0	...
10619042	  758.3	  565.2	 6938.0	...
10619043	  758.4	  565.5	 6941.0	...
10619044	  758.3	  565.4	 6943.0	...
10619045	  758.0	  564.6	 6943.0	...
10619046	  757.8	  563.6	 6941.0	...
10619047	  757.8	  563.8	 6943.0	...
10619048	  757.8	  564.4	 6945.0	...
10619049	  757.4	  565.2	 6946.0	...
10619050	  756.4	  565.6	 6949.0	...
10619051	  755.3	  566.1	 6953.0	...
10619052	  755.7	  566.2	 6949.0	...
10619053	  756.6	  566.0	 6940.0	...
10619054	  757.4	  565.8	 6931.0	...
10619055	  757.4	  566.6	 6930.0	...
10619056	  757.4	  567.5	 6930.0	...
10619057	  757.3	  568.5	 6925.0	...
10619058	  756.9	  568.0	 6919.0	...
10619059	  756.8	  567.3	 6915.0	...
10619060	  757.0	  566.5	 6920.0	...
10619061	  757.4	  567.3	 6923.0	...
10619062	  758.7	  568.2	 6924.0	...
10619063	  760.7	  568.9	 6918.0	...
10619064	  762.7	  568.5	 6914.0	...
10619065	  762.4	  568.7	 6910.0	...
10619066	  761.3	  569.0	 6909.0	...
10619067	  760.0	  569.2	 6907.0	...
10619068	  759.9	  569.2	 6909.0	...
10619069	  759.6	  569.2	 6913.0	...
10619070	  759.2	  569.2	 6918.0	...
10619071	  759.0	  569.2	 6920.0	...
10619072	  758.9	  569.7	 6921.0	...
10619073	  759.0	  570.1	 6918.0	...
10619074	  759.2	  570.5	 6916.0	...
10619075	  759.3	  569.9	 6914.0	...
10619076	  759.3	  569.3	 6915.0	...
10619077	  759.2	  569.1	 6916.0	...
10619078	  759.4	  569.4	 6916.0	...
10619079	  760.1	  570.9	 6915.0	...
10619080	  760.7	  572.1	 6913.0	...
10619081	  760.7	  571.9	 6911.0	...
10619082	  760.3	  570.6	 6909.0	...
10619083	  759.7	  569.3	 6908.0	...
10619084	  759.3	  569.3	 6900.0	...
10619085	  759.3	  571.0	 6891.0	...
10619086	  759.4	  572.3	 6881.0	...
10619087	  759.8	  573.4	 6879.0	...
10619088	  760.0	  572.9	 6878.0	...
10619089	  760.2	  572.7	 6880.0	...
10619090	  760.3	  573.2	 6881.0	...
10619091	  760.4	  574.4	 6880.0	...
10619092	  760.5	  575.5	 6879.0	...
10619093	  760.9	  576.2	 6879.0	...
10619094	  761.2	  576.5	 6879.0	...
10619095	  761.4	  576.8	 6879.0	...
10619096	  762.5	  576.8	 6877.0	...
10619097	  763.2	  576.7	 6875.0	...
EFIX R   10618124	10619097	974	  753.2	  550.3	   7467
SSACC R  10619098
10619098	  763.9	  577.3	 6874.0	...
10619099	  763.7	  578.6	 6875.0	...
10619100	  763.5	  580.0	 6875.0	...
10619101	  763.4	  580.9	 6876.0	...
10619102	  763.3	  581.3	 6876.0	...
10619103	  763.4	  581.5	 6876.0	...
10619104	  763.3	  582.0	 6874.0	...
10619105	  763.2	  583.0	 6869.0	...
10619106	  765.2	  583.8	 6864.0	...
10619107	  796.9	  539.4	 7001.0	...
10619108	  828.5	  494.7	 7139.0	...
10619109	  858.1	  450.5	 7278.0	...
10619110	  857.8	  448.6	 7289.0	...
10619111	  857.4	  446.6	 7300.0	...
10619112	  857.1	  444.7	 7311.0	...
10619113	  857.1	  444.7	 7311.0	...
SBLINK R 10619114
10619114	   .	   .	    0.0	...
10619115	   .	   .	    0.0	...
10619116	   .	   .	    0.0	...
10619117	   .	   .	    0.0	...
10619118	   .	   .	    0.0	...
10619119	   .	   .	    0.0	...
10619120	   .	   .	    0.0	...
10619121	   .	   .	    0.0	...
10619122	   .	   .	    0.0	...
10619123	   .	   .	    0.0	...
10619124	   .	   .	    0.0	...
10619125	   .	   .	    0.0	...
10619126	   .	   .	    0.0	...
10619127	   .	   .	    0.0	...
10619128	   .	   .	    0.0	...
10619129	   .	   .	    0.0	...
10619130	   .	   .	    0.0	...
10619131	   .	   .	    0.0	...
10619132	   .	   .	    0.0	...
10619133	   .	   .	    0.0	...
10619134	   .	   .	    0.0	...
10619135	   .	   .	    0.0	...
10619136	   .	   .	    0.0	...
10619137	   .	   .	    0.0	...
10619138	   .	   .	    0.0	...
10619139	   .	   .	    0.0	...
10619140	   .	   .	    0.0	...
10619141	   .	   .	    0.0	...
10619142	   .	   .	    0.0	...
10619143	   .	   .	    0.0	...
10619144	   .	   .	    0.0	...
10619145	   .	   .	    0.0	...
10619146	   .	   .	    0.0	...
10619147	   .	   .	    0.0	...
10619148	   .	   .	    0.0	...
10619149	   .	   .	    0.0	...
10619150	   .	   .	    0.0	...
10619151	   .	   .	    0.0	...
10619152	   .	   .	    0.0	...
10619153	   .	   .	    0.0	...
10619154	   .	   .	    0.0	...
10619155	   .	   .	    0.0	...
10619156	   .	   .	    0.0	...
10619157	   .	   .	    0.0	...
10619158	   .	   .	    0.0	...
10619159	   .	   .	    0.0	...
10619160	   .	   .	    0.0	...
10619161	   .	   .	    0.0	...
10619162	   .	   .	    0.0	...
10619163	   .	   .	    0.0	...
10619164	   .	   .	    0.0	...
10619165	   .	   .	    0.0	...
10619166	   .	   .	    0.0	...
10619167	   .	   .	    0.0	...
10619168	   .	   .	    0.0	...
10619169	   .	   .	    0.0	...
10619170	   .	   .	    0.0	...
10619171	   .	   .	    0.0	...
10619172	   .	   .	    0.0	...
10619173	   .	   .	    0.0	...
10619174	   .	   .	    0.0	...
10619175	   .	   .	    0.0	...
10619176	   .	   .	    0.0	...
10619177	   .	   .	    0.0	...
10619178	   .	   .	    0.0	...
10619179	   .	   .	    0.0	...
10619180	   .	   .	    0.0	...
10619181	   .	   .	    0.0	...
10619182	   .	   .	    0.0	...
10619183	   .	   .	    0.0	...
10619184	   .	   .	    0.0	...
10619185	   .	   .	    0.0	...
10619186	   .	   .	    0.0	...
10619187	   .	   .	    0.0	...
10619188	   .	   .	    0.0	...
10619189	   .	   .	    0.0	...
10619190	   .	   .	    0.0	...
10619191	   .	   .	    0.0	...
10619192	   .	   .	    0.0	...
10619193	   .	   .	    0.0	...
10619194	   .	   .	    0.0	...
10619195	   .	   .	    0.0	...
10619196	   .	   .	    0.0	...
10619197	   .	   .	    0.0	...
10619198	   .	   .	    0.0	...
10619199	   .	   .	    0.0	...
10619200	   .	   .	    0.0	...
10619201	   .	   .	    0.0	...
10619202	   .	   .	    0.0	...
10619203	   .	   .	    0.0	...
10619204	   .	   .	    0.0	...
10619205	   .	   .	    0.0	...
10619206	   .	   .	    0.0	...
10619207	   .	   .	    0.0	...
10619208	   .	   .	    0.0	...
10619209	   .	   .	    0.0	...
10619210	   .	   .	    0.0	...
10619211	   .	   .	    0.0	...
10619212	   .	   .	    0.0	...
10619213	   .	   .	    0.0	...
10619214	   .	   .	    0.0	...
10619215	   .	   .	    0.0	...
10619216	   .	   .	    0.0	...
10619217	   .	   .	    0.0	...
10619218	   .	   .	    0.0	...
10619219	   .	   .	    0.0	...
10619220	   .	   .	    0.0	...
10619221	   .	   .	    0.0	...
10619222	   .	   .	    0.0	...
10619223	   .	   .	    0.0	...
10619224	   .	   .	    0.0	...
EBLINK R 10619114	10619224	111
10619225	  879.6	  439.9	 7355.0	...
10619226	  879.6	  439.9	 7355.0	...
10619227	  879.6	  439.9	 7355.0	...
10619228	  880.7	  440.4	 7362.0	...
10619229	  881.8	  441.0	 7369.0	...
10619230	  883.0	  440.8	 7375.0	...
10619231	  883.0	  440.0	 7367.0	...
10619232	  882.8	  439.6	 7359.0	...
10619233	  882.5	  439.9	 7346.0	...
10619234	  882.2	  440.3	 7341.0	...
10619235	  882.3	  441.5	 7338.0	...
10619236	  882.5	  442.8	 7336.0	...
10619237	  882.8	  444.0	 7334.0	...
10619238	  880.9	  444.2	 7332.0	...
10619239	  878.8	  443.9	 7332.0	...
10619240	  876.5	  443.7	 7331.0	...
10619241	  843.7	  491.4	 7168.0	...
10619242	  811.2	  539.8	 7005.0	...
10619243	  778.7	  588.1	 6842.0	...
10619244	  779.1	  587.7	 6837.0	...
10619245	  779.5	  588.3	 6831.0	...
10619246	  779.6	  589.3	 6827.0	...
10619247	  778.0	  590.6	 6829.0	...
10619248	  776.3	  590.4	 6835.0	...
10619249	  776.8	  589.9	 6840.0	...
10619250	  778.4	  589.5	 6841.0	...
ESACC R  10619098	10619250	153	  763.9	  577.3	  778.4	  589.5	   0.40	    473
SFIX R   10619251
10619251	  779.4	  589.6	 6837.0	...
10619252	  778.6	  590.0	 6835.0	...
10619253	  777.8	  589.8	 6836.0	...
10619254	  777.8	  589.3	 6837.0	...
10619255	  777.8	  588.8	 6840.0	...
10619256	  777.8	  588.6	 6842.0	...
10619257	  778.5	  588.9	 6843.0	...
10619258	  779.1	  589.1	 6842.0	...
10619259	  779.5	  588.8	 6845.0	...
10619260	  779.1	  588.5	 6850.0	...
10619261	  779.1	  588.1	 6854.0	...
10619262	  779.4	  588.0	 6857.0	...
10619263	  779.8	  588.1	 6859.0	...
10619264	  779.8	  588.8	 6861.0	...
10619265	  779.8	  589.6	 6861.0	...
10619266	  779.8	  589.9	 6858.0	...
10619267	  778.6	  589.7	 6856.0	...
10619268	  777.4	  589.5	 6854.0	...
10619269	  777.0	  589.4	 6858.0	...
10619270	  777.6	  589.2	 6860.0	...
10619271	  777.6	  589.1	 6863.0	...
10619272	  776.1	  588.7	 6864.0	...
10619273	  774.6	  588.4	 6863.0	...
10619274	  775.0	  587.5	 6856.0	...
10619275	  776.0	  586.5	 6849.0	...
10619276	  776.4	  585.6	 6851.0	...
10619277	  775.6	  584.5	 6857.0	...
10619278	  775.1	  583.7	 6858.0	...
10619279	  775.5	  584.5	 6854.0	...
10619280	  775.9	  586.1	 6860.0	...
10619281	  776.2	  588.1	 6870.0	...
10619282	  776.3	  588.5	 6880.0	...
10619283	  776.2	  587.7	 6878.0	...
10619284	  776.1	  586.6	 6878.0	...
10619285	  776.1	  585.7	 6878.0	...
10619286	  776.2	  585.8	 6878.0	...
10619287	  776.3	  585.7	 6877.0	...
10619288	  776.6	  585.6	 6873.0	...
10619289	  776.9	  585.6	 6868.0	...
10619290	  776.6	  585.8	 6865.0	...
10619291	  776.1	  585.2	 6866.0	...
10619292	  775.5	  584.4	 6872.0	...
10619293	  775.3	  583.0	 6878.0	...
10619294	  775.3	  582.4	 6871.0	...
10619295	  775.4	  582.2	 6861.0	...
10619296	  775.5	  582.5	 6854.0	...
10619297	  776.3	  583.0	 6858.0	...
10619298	  776.9	  583.1	 6862.0	...
10619299	  777.5	  583.3	 6857.0	...
10619300	  776.8	  583.5	 6854.0	...
10619301	  776.3	  583.2	 6851.0	...
10619302	  776.5	  583.1	 6855.0	...
10619303	  777.3	  582.9	 6858.0	...
10619304	  777.5	  583.3	 6860.0	...
10619305	  776.5	  583.3	 6860.0	...
10619306	  775.8	  582.8	 6864.0	...
10619307	  775.7	  581.6	 6868.0	...
10619308	  776.4	  580.7	 6862.0	...
10619309	  776.9	  580.1	 6852.0	...
10619310	  777.4	  580.0	 6844.0	...
10619311	  777.5	  580.3	 6845.0	...
10619312	  778.5	  580.6	 6838.0	...
10619313	  779.6	  581.0	 6830.0	...
10619314	  780.8	  581.1	 6828.0	...
10619315	  780.9	  580.9	 6835.0	...
10619316	  779.8	  580.6	 6842.0	...
10619317	  778.6	  580.4	 6850.0	...
10619318	  777.3	  580.0	 6858.0	...
10619319	  777.3	  579.7	 6866.0	...
10619320	  777.2	  579.5	 6870.0	...
10619321	  776.6	  579.2	 6872.0	...
10619322	  776.1	  579.0	 6875.0	...
10619323	  775.3	  578.9	 6872.0	...
10619324	  775.2	  579.4	 6868.0	...
10619325	  776.0	  579.7	 6863.0	...
10619326	  777.0	  580.0	 6868.0	...
10619327	  777.7	  580.2	 6873.0	...
10619328	  777.4	  580.5	 6878.0	...
10619329	  777.0	  580.2	 6877.0	...
10619330	  777.0	  579.7	 6871.0	...
10619331	  776.6	  578.6	 6865.0	...
10619332	  776.2	  578.0	 6862.0	...
10619333	  775.7	  577.0	 6863.0	...
10619334	  775.4	  576.3	 6866.0	...
10619335	  775.2	  575.5	 6868.0	...
10619336	  775.4	  575.0	 6871.0	...
10619337	  775.9	  576.0	 6871.0	...
10619338	  776.3	  577.3	 6870.0	...
10619339	  776.6	  578.9	 6871.0	...
10619340	  776.4	  579.3	 6874.0	...
10619341	  776.2	  579.5	 6873.0	...
10619342	  776.1	  579.4	 6868.0	...
10619343	  776.3	  579.4	 6859.0	...
10619344	  776.3	  579.6	 6855.0	...
10619345	  776.3	  579.6	 6854.0	...
10619346	  777.0	  579.3	 6856.0	...
10619347	  777.9	  578.9	 6859.0	...
10619348	  778.7	  578.6	 6861.0	...
10619349	  778.6	  578.1	 6862.0	...
10619350	  778.6	  577.7	 6862.0	...
10619351	  778.7	  577.6	 6860.0	...
10619352	  779.2	  577.6	 6861.0	...
10619353	  779.5	  577.6	 6863.0	...
10619354	  779.8	  577.5	 6864.0	...
10619355	  779.6	  577.5	 6863.0	...
10619356	  779.8	  577.3	 6860.0	...
10619357	  780.1	  577.1	 6858.0	...
10619358	  779.3	  576.9	 6855.0	...
10619359	  778.0	  576.6	 6873.0	...
10619360	  777.0	  576.1	 6892.0	...
10619361	  777.6	  576.0	 6903.0	...
10619362	  778.1	  576.2	 6894.0	...
10619363	  778.7	  576.5	 6880.0	...
10619364	  779.2	  576.4	 6875.0	...
10619365	  779.7	  576.1	 6869.0	...
10619366	  779.7	  576.4	 6870.0	...
10619367	  779.3	  576.9	 6872.0	...
10619368	  778.5	  577.3	 6879.0	...
10619369	  777.8	  576.5	 6885.0	...
10619370	  777.3	  575.6	 6889.0	...
10619371	  777.6	  574.7	 6885.0	...
10619372	  778.0	  574.6	 6881.0	...
10619373	  778.7	  575.6	 6876.0	...
10619374	  779.0	  576.6	 6873.0	...
10619375	  779.2	  576.9	 6870.0	...
10619376	  779.1	  576.2	 6868.0	...
10619377	  779.0	  575.6	 6867.0	...
10619378	  779.3	  575.6	 6867.0	...
10619379	  779.6	  575.7	 6867.0	...
10619380	  779.6	  576.0	 6867.0	...
10619381	  779.2	  576.2	 6866.0	...
10619382	  777.6	  576.5	 6868.0	...
10619383	  776.5	  576.6	 6871.0	...
10619384	  776.8	  576.7	 6874.0	...
10619385	  778.4	  576.7	 6872.0	...
10619386	  779.3	  576.0	 6869.0	...
10619387	  778.5	  575.4	 6874.0	...
10619388	  777.5	  574.6	 6882.0	...
10619389	  777.0	  574.5	 6889.0	...
10619390	  777.0	  575.0	 6889.0	...
10619391	  777.2	  575.7	 6889.0	...
10619392	  777.1	  576.4	 6889.0	...
10619393	  776.8	  576.6	 6888.0	...
10619394	  776.6	  576.0	 6887.0	...
10619395	  777.0	  575.4	 6886.0	...
10619396	  777.4	  574.9	 6886.0	...
10619397	  777.2	  575.2	 6885.0	...
10619398	  776.9	  575.8	 6883.0	...
10619399	  776.5	  576.5	 6888.0	...
10619400	  776.6	  577.2	 6894.0	...
10619401	  776.6	  577.5	 6900.0	...
10619402	  776.6	  577.5	 6900.0	...
10619403	  776.5	  577.3	 6902.0	...
10619404	  776.7	  576.8	 6903.0	...
10619405	  776.9	  575.4	 6903.0	...
10619406	  777.1	  574.2	 6901.0	...
10619407	  777.1	  573.1	 6897.0	...
10619408	  776.1	  573.2	 6895.0	...
10619409	  775.1	  573.4	 6892.0	...
10619410	  775.0	  573.4	 6891.0	...
10619411	  775.9	  573.3	 6893.0	...
10619412	  776.8	  573.2	 6898.0	...
10619413	  776.7	  573.1	 6903.0	...
10619414	  776.6	  573.0	 6904.0	...
10619415	  776.4	  573.1	 6900.0	...
10619416	  776.5	  574.0	 6896.0	...
10619417	  776.5	  575.0	 6894.0	...
10619418	  776.3	  575.2	 6900.0	...
10619419	  776.2	  574.7	 6903.0	...
10619420	  776.3	  574.3	 6904.0	...
10619421	  776.4	  574.3	 6903.0	...
10619422	  776.8	  574.3	 6904.0	...
10619423	  777.1	  574.3	 6902.0	...
10619424	  777.4	  574.1	 6900.0	...
10619425	  777.4	  573.8	 6897.0	...
10619426	  777.1	  573.0	 6895.0	...
10619427	  776.7	  572.3	 6893.0	...
10619428	  776.2	  571.4	 6890.0	...
10619429	  776.0	  571.2	 6887.0	...
10619430	  775.8	  570.9	 6885.0	...
10619431	  775.5	  570.8	 6885.0	...
10619432	  777.9	  570.5	 6884.0	...
10619433	  780.4	  570.3	 6883.0	...
10619434	  782.2	  570.3	 6883.0	...
10619435	  781.1	  570.1	 6881.0	...
10619436	  779.9	  570.0	 6879.0	...
10619437	  779.5	  569.5	 6882.0	...
10619438	  779.3	  569.4	 6887.0	...
10619439	  779.3	  569.3	 6892.0	...
10619440	  779.6	  569.4	 6890.0	...
10619441	  780.3	  571.2	 6885.0	...
10619442	  781.0	  572.8	 6882.0	...
10619443	  780.2	  574.6	 6881.0	...
10619444	  779.0	  574.8	 6882.0	...
10619445	  777.1	  573.6	 6884.0	...
10619446	  776.4	  572.0	 6885.0	...
10619447	  775.8	  570.3	 6886.0	...
10619448	  776.3	  570.3	 6885.0	...
10619449	  777.6	  569.8	 6884.0	...
10619450	  778.4	  569.4	 6879.0	...
10619451	  779.0	  569.7	 6874.0	...
10619452	  778.7	  570.5	 6879.0	...
10619453	  779.4	  570.9	 6889.0	...
10619454	  780.3	  570.2	 6888.0	...
10619455	  781.2	  569.4	 6876.0	...
10619456	  780.9	  570.0	 6868.0	...
10619457	  780.1	  570.9	 6872.0	...
10619458	  779.2	  571.9	 6875.0	...
10619459	  779.0	  571.7	 6878.0	...
10619460	  778.9	  571.1	 6881.0	...
10619461	  778.9	  570.6	 6884.0	...
10619462	  778.9	  570.1	 6876.0	...
10619463	  778.6	  570.0	 6868.0	...
10619464	  778.2	  570.0	 6868.0	...
10619465	  777.8	  570.1	 6874.0	...
10619466	  777.6	  570.3	 6881.0	...
10619467	  777.6	  570.2	 6881.0	...
10619468	  777.9	  570.0	 6881.0	...
10619469	  778.2	  569.7	 6884.0	...
10619470	  778.5	  569.4	 6888.0	...
10619471	  778.9	  569.1	 6884.0	...
10619472	  778.9	  569.1	 6876.0	...
10619473	  778.4	  569.2	 6873.0	...
10619474	  777.6	  568.8	 6877.0	...
10619475	  777.4	  568.3	 6881.0	...
10619476	  777.8	  567.8	 6883.0	...
10619477	  778.3	  568.0	 6885.0	...
10619478	  779.4	  568.3	 6888.0	...
10619479	  780.3	  568.3	 6890.0	...
10619480	  779.5	  568.4	 6891.0	...
10619481	  777.8	  568.3	 6892.0	...
10619482	  777.7	  568.2	 6886.0	...
10619483	  779.3	  567.7	 6879.0	...
10619484	  780.8	  567.2	 6870.0	...
10619485	  780.4	  567.0	 6867.0	...
10619486	  780.5	  567.1	 6866.0	...
10619487	  780.6	  567.2	 6867.0	...
10619488	  781.3	  566.8	 6866.0	...
10619489	  781.6	  566.6	 6864.0	...
10619490	  781.8	  567.6	 6863.0	...
10619491	  780.8	  569.6	 6867.0	...
10619492	  779.8	  571.6	 6875.0	...
10619493	  779.9	  572.4	 6882.0	...
10619494	  781.0	  572.4	 6884.0	...
10619495	  782.0	  571.3	 6882.0	...
10619496	  781.6	  569.9	 6880.0	...
10619497	  781.3	  568.5	 6879.0	...
10619498	  781.0	  567.8	 6876.0	...
10619499	  780.2	  567.4	 6873.0	...
10619500	  779.5	  568.1	 6868.0	...
10619501	  778.9	  569.1	 6866.0	...
10619502	  779.0	  569.7	 6863.0	...
10619503	  779.2	  568.6	 6863.0	...
10619504	  779.1	  567.6	 6863.0	...
10619505	  779.1	  567.1	 6859.0	...
10619506	  779.0	  568.0	 6855.0	...
10619507	  779.4	  568.8	 6851.0	...
10619508	  779.7	  569.3	 6852.0	...
10619509	  779.7	  569.0	 6856.0	...
10619510	  780.6	  569.5	 6861.0	...
10619511	  781.6	  570.0	 6864.0	...
10619512	  781.2	  570.5	 6864.0	...
10619513	  779.9	  570.1	 6861.0	...
10619514	  778.7	  570.0	 6856.0	...
10619515	  779.0	  570.5	 6854.0	...
10619516	  780.5	  571.4	 6845.0	...
10619517	  781.8	  571.3	 6839.0	...
10619518	  782.9	  570.5	 6832.0	...
10619519	  782.9	  569.3	 6831.0	...
10619520	  782.9	  568.5	 6830.0	...
10619521	  782.7	  568.2	 6829.0	...
10619522	  782.7	  569.3	 6828.0	...
10619523	  782.8	  570.4	 6827.0	...
10619524	  782.4	  571.5	 6828.0	...
10619525	  781.8	  571.5	 6830.0	...
10619526	  780.7	  571.8	 6832.0	...
10619527	  780.2	  572.1	 6833.0	...
10619528	  780.5	  571.1	 6833.0	...
10619529	  781.3	  569.7	 6834.0	...
10619530	  781.6	  568.6	 6839.0	...
10619531	  781.0	  569.6	 6844.0	...
10619532	  780.5	  570.7	 6849.0	...
10619533	  780.8	  571.6	 6848.0	...
10619534	  781.1	  571.6	 6848.0	...
10619535	  780.9	  572.3	 6846.0	...
10619536	  780.4	  573.0	 6844.0	...
10619537	  779.8	  572.8	 6840.0	...
10619538	  779.9	  571.9	 6838.0	...
10619539	  780.0	  571.2	 6838.0	...
10619540	  780.3	  571.6	 6839.0	...
10619541	  780.4	  572.0	 6840.0	...
10619542	  779.6	  572.0	 6848.0	...
10619543	  778.0	  572.0	 6857.0	...
10619544	  776.5	  572.1	 6865.0	...
10619545	  777.7	  572.2	 6857.0	...
10619546	  779.5	  572.1	 6848.0	...
10619547	  780.8	  571.8	 6840.0	...
10619548	  780.4	  572.3	 6834.0	...
10619549	  779.8	  573.4	 6828.0	...
10619550	  779.8	  574.7	 6829.0	...
10619551	  779.6	  574.0	 6835.0	...
10619552	  779.6	  572.7	 6842.0	...
10619553	  779.4	  571.4	 6843.0	...
10619554	  779.4	  571.4	 6847.0	...
10619555	  779.5	  571.5	 6850.0	...
10619556	  779.7	  571.7	 6855.0	...
10619557	  779.8	  571.8	 6855.0	...
10619558	  779.3	  571.7	 6851.0	...
10619559	  778.5	  571.5	 6845.0	...
10619560	  777.7	  571.4	 6841.0	...
10619561	  777.4	  571.3	 6842.0	...
10619562	  778.6	  571.3	 6844.0	...
10619563	  779.8	  571.4	 6843.0	...
10619564	  781.1	  571.4	 6841.0	...
10619565	  781.4	  571.6	 6837.0	...
10619566	  781.7	  571.9	 6835.0	...
10619567	  781.3	  572.1	 6834.0	...
10619568	  780.7	  572.1	 6833.0	...
10619569	  780.1	  571.9	 6830.0	...
10619570	  780.0	  571.7	 6827.0	...
10619571	  779.2	  571.8	 6827.0	...
10619572	  778.7	  573.5	 6827.0	...
10619573	  779.3	  575.0	 6819.0	...
10619574	  780.4	  574.7	 6811.0	...
10619575	  781.4	  572.8	 6802.0	...
10619576	  781.3	  571.3	 6801.0	...
10619577	  781.6	  571.6	 6800.0	...
10619578	  781.9	  573.7	 6800.0	...
10619579	  782.1	  575.7	 6800.0	...
10619580	  781.7	  576.5	 6795.0	...
10619581	  781.2	  575.0	 6790.0	...
10619582	  781.5	  573.3	 6784.0	...
10619583	  782.2	  572.5	 6785.0	...
10619584	  782.6	  572.3	 6782.0	...
10619585	  782.3	  572.8	 6775.0	...
10619586	  782.1	  574.0	 6769.0	...
10619587	  782.2	  575.2	 6766.0	...
10619588	  782.1	  575.8	 6766.0	...
10619589	  781.8	  576.4	 6766.0	...
10619590	  781.5	  576.9	 6766.0	...
10619591	  780.9	  576.4	 6768.0	...
10619592	  780.6	  575.3	 6771.0	...
10619593	  780.5	  575.0	 6771.0	...
10619594	  780.5	  576.0	 6761.0	...
10619595	  780.3	  577.2	 6750.0	...
10619596	  780.0	  577.6	 6743.0	...
10619597	  780.1	  577.2	 6746.0	...
10619598	  780.0	  576.5	 6749.0	...
10619599	  779.8	  575.8	 6749.0	...
10619600	  779.6	  576.1	 6750.0	...
10619601	  779.5	  576.3	 6752.0	...
10619602	  780.1	  576.1	 6753.0	...
10619603	  781.0	  575.6	 6750.0	...
10619604	  781.8	  575.2	 6746.0	...
10619605	  781.7	  575.1	 6740.0	...
10619606	  781.5	  575.0	 6739.0	...
10619607	  781.4	  575.1	 6730.0	...
10619608	  782.0	  575.3	 6722.0	...
10619609	  782.3	  575.6	 6715.0	...
10619610	  782.3	  576.1	 6714.0	...
10619611	  782.0	  576.6	 6713.0	...
10619612	  781.7	  576.8	 6705.0	...
10619613	  781.5	  576.6	 6699.0	...
10619614	  781.2	  576.3	 6693.0	...
10619615	  780.9	  576.4	 6694.0	...
10619616	  780.7	  576.6	 6694.0	...
10619617	  780.4	  577.1	 6693.0	...
10619618	  780.1	  578.0	 6691.0	...
10619619	  779.7	  578.7	 6688.0	...
10619620	  780.4	  579.0	 6687.0	...
10619621	  781.3	  578.7	 6687.0	...
10619622	  782.2	  578.4	 6684.0	...
10619623	  782.2	  578.4	 6681.0	...
10619624	  782.4	  578.4	 6678.0	...
10619625	  782.7	  578.5	 6666.0	...
10619626	  783.1	  578.8	 6654.0	...
10619627	  783.2	  578.7	 6642.0	...
10619628	  782.7	  578.6	 6639.0	...
10619629	  782.2	  578.9	 6632.0	...
10619630	  781.7	  579.6	 6626.0	...
10619631	  781.8	  580.2	 6626.0	...
10619632	  782.1	  580.1	 6631.0	...
10619633	  782.4	  580.2	 6636.0	...
10619634	  782.7	  580.4	 6631.0	...
10619635	  783.6	  580.4	 6624.0	...
10619636	  784.4	  580.1	 6618.0	...
10619637	  786.0	  581.0	 6609.0	...
10619638	  786.5	  582.1	 6598.0	...
10619639	  787.0	  583.0	 6588.0	...
10619640	  786.7	  582.6	 6591.0	...
10619641	  785.6	  582.1	 6593.0	...
10619642	  784.5	  581.5	 6594.0	...
10619643	  783.5	  581.1	 6593.0	...
10619644	  783.7	  580.4	 6589.0	...
10619645	  784.2	  579.9	 6581.0	...
10619646	  784.6	  579.4	 6574.0	...
10619647	  785.0	  579.3	 6572.0	...
10619648	  785.2	  579.2	 6574.0	...
10619649	  785.1	  579.3	 6576.0	...
10619650	  785.3	  579.3	 6576.0	...
10619651	  785.5	  579.3	 6574.0	...
10619652	  785.8	  579.4	 6569.0	...
10619653	  786.3	  579.8	 6552.0	...
10619654	  786.8	  579.9	 6538.0	...
10619655	  785.4	  580.2	 6526.0	...
10619656	  783.6	  580.5	 6524.0	...
10619657	  782.6	  581.3	 6522.0	...
10619658	  783.7	  583.0	 6522.0	...
10619659	  784.7	  584.4	 6524.0	...
10619660	  784.8	  586.0	 6527.0	...
10619661	  785.6	  586.4	 6526.0	...
10619662	  786.3	  586.8	 6525.0	...
10619663	  787.0	  586.6	 6523.0	...
10619664	  786.1	  585.6	 6512.0	...
10619665	  785.2	  584.7	 6500.0	...
10619666	  785.6	  583.5	 6488.0	...
10619667	  787.0	  583.2	 6489.0	...
10619668	  788.5	  583.3	 6483.0	...
10619669	  788.6	  583.7	 6475.0	...
10619670	  787.6	  584.2	 6472.0	...
10619671	  786.4	  584.1	 6476.0	...
10619672	  785.3	  584.1	 6477.0	...
EFIX R   10619251	10619672	422	  779.5	  576.3	   6817
SSACC R  10619673
10619673	  785.4	  583.4	 6476.0	...
10619674	  785.6	  582.8	 6475.0	...
10619675	  785.3	  583.5	 6476.0	...
10619676	  784.7	  584.8	 6472.0	...
10619677	  784.0	  585.9	 6469.0	...
10619678	  781.7	  586.0	 6463.0	...
10619679	  779.5	  586.3	 6452.0	...
10619680	  774.3	  588.6	 6441.0	...
10619681	  769.9	  590.9	 6442.0	...
10619682	  763.5	  593.1	 6448.0	...
10619683	  758.5	  593.6	 6456.0	...
10619684	  752.3	  594.3	 6459.0	...
10619685	  747.0	  595.0	 6462.0	...
10619686	  742.5	  595.9	 6464.0	...
10619687	  739.5	  596.6	 6464.0	...
10619688	  737.5	  597.2	 6462.0	...
10619689	  735.3	  597.5	 6459.0	...
10619690	  731.1	  597.3	 6457.0	...
10619691	  726.7	  596.8	 6457.0	...
10619692	  723.4	  596.3	 6458.0	...
10619693	  723.3	  597.4	 6451.0	...
ESACC R  10619673	10619693	21	  785.4	  583.4	  723.3	  597.4	   1.36	    105
SFIX R   10619694
10619694	  723.6	  598.8	 6443.0	...
10619695	  722.8	  600.5	 6436.0	...
10619696	  721.8	  601.1	 6436.0	...
10619697	  719.5	  601.9	 6437.0	...
10619698	  718.2	  602.5	 6436.0	...
10619699	  716.7	  603.6	 6433.0	...
10619700	  716.6	  604.7	 6429.0	...
10619701	  717.0	  605.6	 6426.0	...
10619702	  717.5	  604.8	 6426.0	...
10619703	  718.2	  603.7	 6423.0	...
10619704	  718.3	  602.7	 6419.0	...
10619705	  718.4	  601.4	 6412.0	...
10619706	  719.8	  599.6	 6406.0	...
10619707	  721.2	  597.8	 6400.0	...
10619708	  723.4	  598.2	 6392.0	...
10619709	  724.2	  599.1	 6389.0	...
10619710	  725.0	  600.0	 6385.0	...
10619711	  726.2	  599.8	 6383.0	...
10619712	  727.4	  599.7	 6373.0	...
10619713	  728.4	  599.3	 6366.0	...
10619714	  728.5	  599.1	 6363.0	...
10619715	  728.6	  599.0	 6365.0	...
10619716	  728.9	  599.7	 6364.0	...
10619717	  728.9	  600.3	 6358.0	...
10619718	  728.9	  600.8	 6350.0	...
10619719	  728.6	  600.4	 6342.0	...
10619720	  728.5	  600.0	 6341.0	...
10619721	  728.5	  599.6	 6342.0	...
10619722	  728.6	  599.5	 6344.0	...
10619723	  728.5	  599.4	 6351.0	...
10619724	  728.3	  600.5	 6358.0	...
10619725	  728.1	  601.4	 6357.0	...
10619726	  728.1	  602.2	 6350.0	...
10619727	  728.0	  602.4	 6343.0	...
10619728	  727.8	  602.7	 6344.0	...
10619729	  727.8	  603.4	 6344.0	...
10619730	  727.5	  603.7	 6337.0	...
10619731	  727.3	  604.1	 6331.0	...
10619732	  728.1	  603.7	 6325.0	...
10619733	  729.4	  603.3	 6312.0	...
10619734	  730.6	  602.9	 6300.0	...
10619735	  730.7	  602.8	 6286.0	...
10619736	  730.7	  602.6	 6285.0	...
10619737	  730.9	  602.5	 6283.0	...
10619738	  731.1	  602.5	 6282.0	...
10619739	  731.3	  602.7	 6283.0	...
10619740	  731.3	  602.2	 6285.0	...
10619741	  730.6	  601.7	 6293.0	...
10619742	  729.9	  601.2	 6298.0	...
10619743	  729.3	  601.5	 6303.0	...
10619744	  729.2	  602.8	 6302.0	...
10619745	  729.2	  603.9	 6298.0	...
10619746	  729.3	  603.9	 6294.0	...
10619747	  729.5	  602.7	 6289.0	...
10619748	  729.7	  601.5	 6286.0	...
10619749	  729.8	  601.8	 6283.0	...
10619750	  729.9	  602.7	 6283.0	...
10619751	  729.9	  603.8	 6283.0	...
10619752	  730.0	  604.6	 6284.0	...
10619753	  732.0	  604.7	 6269.0	...
10619754	  734.1	  604.6	 6254.0	...
10619755	  736.8	  604.0	 6235.0	...
10619756	  737.4	  603.8	 6233.0	...
10619757	  737.0	  603.9	 6231.0	...
10619758	  736.4	  604.1	 6232.0	...
10619759	  735.8	  604.6	 6229.0	...
10619760	  736.3	  604.9	 6226.0	...
10619761	  736.3	  605.2	 6223.0	...
10619762	  736.1	  605.3	 6224.0	...
10619763	  735.9	  605.6	 6224.0	...
10619764	  735.8	  605.8	 6225.0	...
10619765	  735.8	  606.0	 6225.0	...
10619766	  735.9	  605.7	 6224.0	...
10619767	  736.0	  605.3	 6212.0	...
10619768	  736.1	  605.5	 6202.0	...
10619769	  737.0	  606.3	 6192.0	...
10619770	  737.9	  606.8	 6186.0	...
10619771	  738.7	  606.7	 6179.0	...
10619772	  738.1	  606.1	 6172.0	...
10619773	  737.5	  605.7	 6178.0	...
10619774	  734.9	  606.8	 6184.0	...
10619775	  732.8	  608.0	 6189.0	...
10619776	  732.8	  608.6	 6184.0	...
10619777	  734.9	  608.1	 6179.0	...
10619778	  736.9	  607.4	 6173.0	...
10619779	  736.9	  607.2	 6173.0	...
10619780	  736.9	  607.1	 6172.0	...
10619781	  738.9	  606.7	 6162.0	...
10619782	  740.9	  606.2	 6152.0	...
10619783	  740.6	  606.2	 6148.0	...
10619784	  738.3	  606.6	 6155.0	...
10619785	  737.5	  606.9	 6153.0	...
10619786	  739.1	  606.8	 6144.0	...
10619787	  739.6	  606.9	 6139.0	...
10619788	  738.6	  607.5	 6144.0	...
10619789	  737.7	  607.8	 6149.0	...
10619790	  738.1	  608.0	 6150.0	...
10619791	  738.3	  607.1	 6151.0	...
10619792	  739.4	  606.2	 6143.0	...
10619793	  740.4	  605.3	 6134.0	...
10619794	  739.6	  605.4	 6132.0	...
10619795	  737.7	  604.4	 6140.0	...
10619796	  736.7	  603.2	 6147.0	...
10619797	  737.5	  603.3	 6141.0	...
10619798	  738.3	  604.7	 6135.0	...
10619799	  738.7	  606.1	 6128.0	...
10619800	  739.3	  606.4	 6126.0	...
10619801	  738.9	  606.9	 6124.0	...
10619802	  737.9	  606.5	 6123.0	...
10619803	  736.8	  605.6	 6122.0	...
10619804	  736.6	  604.6	 6121.0	...
10619805	  736.6	  604.6	 6121.0	...
10619806	  736.9	  605.6	 6120.0	...
10619807	  737.4	  606.5	 6116.0	...
10619808	  738.8	  607.7	 6109.0	...
10619809	  741.1	  607.8	 6095.0	...
10619810	  743.2	  608.0	 6084.0	...
10619811	  743.0	  608.2	 6086.0	...
10619812	  741.6	  608.4	 6095.0	...
10619813	  739.9	  607.8	 6100.0	...
10619814	  739.6	  607.1	 6097.0	...
10619815	  739.3	  606.4	 6100.0	...
10619816	  739.3	  606.8	 6105.0	...
10619817	  739.4	  607.0	 6110.0	...
10619818	  739.5	  606.6	 6109.0	...
10619819	  738.7	  606.1	 6109.0	...
10619820	  737.8	  605.7	 6109.0	...
10619821	  737.7	  606.4	 6105.0	...
10619822	  738.4	  607.0	 6101.0	...
10619823	  739.2	  607.2	 6095.0	...
10619824	  739.3	  606.8	 6093.0	...
10619825	  739.4	  606.5	 6090.0	...
10619826	  739.4	  605.8	 6089.0	...
10619827	  739.4	  605.1	 6088.0	...
10619828	  739.5	  605.1	 6087.0	...
10619829	  739.6	  606.0	 6085.0	...
10619830	  740.0	  606.9	 6082.0	...
10619831	  740.4	  607.1	 6081.0	...
10619832	  740.6	  606.5	 6083.0	...
10619833	  740.3	  606.2	 6084.0	...
10619834	  739.2	  606.1	 6085.0	...
10619835	  738.3	  607.5	 6083.0	...
10619836	  737.7	  608.7	 6083.0	...
10619837	  738.3	  609.5	 6078.0	...
10619838	  738.9	  609.4	 6073.0	...
10619839	  739.6	  609.4	 6066.0	...
10619840	  740.2	  609.5	 6063.0	...
10619841	  740.5	  609.7	 6056.0	...
10619842	  740.0	  607.8	 6050.0	...
10619843	  738.5	  606.1	 6050.0	...
10619844	  737.6	  606.5	 6053.0	...
10619845	  739.2	  608.6	 6057.0	...
10619846	  741.3	  610.6	 6054.0	...
10619847	  743.1	  610.5	 6050.0	...
10619848	  743.1	  610.5	 6045.0	...
10619849	  743.8	  610.5	 6043.0	...
10619850	  744.4	  610.4	 6045.0	...
10619851	  744.8	  610.4	 6046.0	...
10619852	  744.2	  609.5	 6047.0	...
10619853	  742.6	  608.7	 6046.0	...
10619854	  741.2	  607.8	 6051.0	...
10619855	  738.9	  608.3	 6063.0	...
10619856	  737.6	  608.7	 6075.0	...
10619857	  736.2	  607.8	 6079.0	...
10619858	  736.0	  606.6	 6074.0	...
10619859	  735.9	  606.7	 6066.0	...
10619860	  737.7	  607.6	 6060.0	...
10619861	  739.7	  608.6	 6054.0	...
10619862	  740.6	  608.4	 6049.0	...
10619863	  739.7	  608.4	 6044.0	...
10619864	  738.7	  608.4	 6042.0	...
10619865	  738.8	  609.1	 6034.0	...
10619866	  738.9	  609.8	 6027.0	...
10619867	  739.0	  610.1	 6019.0	...
10619868	  738.9	  609.3	 6019.0	...
10619869	  738.8	  608.3	 6019.0	...
10619870	  739.8	  606.8	 6018.0	...
10619871	  740.8	  605.8	 6021.0	...
10619872	  741.7	  606.8	 6026.0	...
10619873	  741.4	  608.6	 6030.0	...
10619874	  741.3	  610.3	 6029.0	...
10619875	  741.3	  609.8	 6029.0	...
10619876	  740.6	  609.1	 6029.0	...
10619877	  739.6	  608.8	 6029.0	...
10619878	  738.5	  608.6	 6027.0	...
10619879	  738.4	  608.5	 6025.0	...
10619880	  738.5	  607.8	 6022.0	...
10619881	  738.9	  607.1	 6022.0	...
10619882	  739.7	  606.3	 6018.0	...
10619883	  740.4	  606.1	 6014.0	...
10619884	  741.2	  605.9	 6012.0	...
10619885	  741.6	  605.7	 6015.0	...
10619886	  740.9	  605.5	 6017.0	...
10619887	  739.7	  605.4	 6020.0	...
10619888	  738.2	  605.4	 6023.0	...
10619889	  737.8	  605.8	 6027.0	...
10619890	  737.6	  607.7	 6031.0	...
10619891	  737.6	  609.6	 6031.0	...
10619892	  737.8	  610.8	 6028.0	...
10619893	  737.3	  610.8	 6024.0	...
10619894	  736.8	  610.9	 6024.0	...
10619895	  737.2	  611.1	 6029.0	...
10619896	  737.9	  611.1	 6033.0	...
10619897	  738.6	  610.8	 6035.0	...
10619898	  738.3	  609.4	 6035.0	...
10619899	  738.3	  608.1	 6035.0	...
10619900	  738.3	  606.9	 6035.0	...
10619901	  738.4	  606.9	 6034.0	...
10619902	  738.6	  608.5	 6034.0	...
10619903	  738.2	  610.1	 6034.0	...
10619904	  737.8	  610.7	 6035.0	...
10619905	  737.1	  609.7	 6036.0	...
10619906	  737.0	  608.6	 6038.0	...
10619907	  736.9	  608.5	 6038.0	...
10619908	  737.2	  608.4	 6039.0	...
10619909	  737.5	  608.3	 6042.0	...
10619910	  737.1	  608.4	 6045.0	...
10619911	  736.6	  608.5	 6048.0	...
10619912	  736.4	  608.6	 6042.0	...
10619913	  737.7	  608.5	 6035.0	...
10619914	  738.6	  608.3	 6030.0	...
10619915	  738.6	  608.0	 6032.0	...
10619916	  737.8	  607.7	 6033.0	...
10619917	  736.8	  607.7	 6031.0	...
10619918	  736.5	  608.1	 6030.0	...
10619919	  737.0	  608.3	 6031.0	...
10619920	  737.7	  608.8	 6033.0	...
10619921	  738.4	  608.8	 6030.0	...
10619922	  738.3	  608.9	 6025.0	...
10619923	  738.1	  608.8	 6021.0	...
10619924	  738.5	  608.7	 6024.0	...
10619925	  739.0	  608.7	 6028.0	...
10619926	  739.6	  608.5	 6033.0	...
10619927	  739.7	  608.2	 6035.0	...
10619928	  739.1	  608.0	 6036.0	...
10619929	  738.3	  607.9	 6037.0	...
10619930	  737.7	  608.1	 6037.0	...
10619931	  737.8	  608.3	 6036.0	...
10619932	  738.5	  608.4	 6034.0	...
10619933	  739.0	  608.0	 6033.0	...
MSG	10619934 0000 _ Number On
10619934	  738.1	  607.7	 6033.0	...
10619935	  736.8	  607.6	 6032.0	...
10619936	  736.9	  607.7	 6031.0	...
10619937	  738.2	  607.6	 6034.0	...
10619938	  738.6	  607.5	 6040.0	...
10619939	  737.6	  607.6	 6043.0	...
10619940	  736.9	  607.7	 6040.0	...
10619941	  736.9	  607.7	 6037.0	...
10619942	  737.0	  607.6	 6034.0	...
10619943	  737.7	  607.4	 6032.0	...
10619944	  738.7	  607.3	 6033.0	...
10619945	  739.7	  607.3	 6038.0	...
10619946	  739.7	  607.6	 6044.0	...
10619947	  739.8	  607.8	 6046.0	...
10619948	  739.8	  608.0	 6043.0	...
10619949	  740.0	  607.9	 6042.0	...
10619950	  740.0	  607.2	 6041.0	...
10619951	  740.1	  606.5	 6037.0	...
10619952	  740.0	  606.2	 6031.0	...
10619953	  740.1	  606.6	 6025.0	...
10619954	  740.2	  607.0	 6027.0	...
10619955	  740.2	  607.3	 6030.0	...
10619956	  740.2	  607.5	 6031.0	...
10619957	  740.2	  607.7	 6028.0	...
10619958	  740.0	  607.7	 6028.0	...
10619959	  739.8	  607.7	 6031.0	...
10619960	  739.3	  606.9	 6043.0	...
10619961	  738.4	  606.7	 6053.0	...
10619962	  737.5	  606.7	 6063.0	...
10619963	  737.1	  607.4	 6059.0	...
10619964	  737.1	  607.5	 6055.0	...
10619965	  737.1	  607.5	 6051.0	...
10619966	  737.0	  607.3	 6048.0	...
10619967	  737.3	  607.2	 6042.0	...
10619968	  738.1	  608.3	 6034.0	...
10619969	  738.7	  609.6	 6030.0	...
10619970	  738.8	  610.0	 6027.0	...
10619971	  738.5	  609.0	 6025.0	...
10619972	  738.5	  607.9	 6022.0	...
10619973	  738.4	  607.8	 6021.0	...
10619974	  738.3	  607.6	 6020.0	...
10619975	  739.1	  607.6	 6021.0	...
10619976	  740.1	  608.1	 6023.0	...
10619977	  741.1	  608.6	 6024.0	...
10619978	  741.4	  608.7	 6021.0	...
10619979	  741.7	  608.1	 6018.0	...
10619980	  742.1	  607.6	 6017.0	...
10619981	  742.0	  607.2	 6019.0	...
10619982	  741.2	  606.9	 6023.0	...
10619983	  740.3	  606.6	 6027.0	...
10619984	  739.8	  606.7	 6029.0	...
10619985	  739.7	  606.7	 6027.0	...
10619986	  739.7	  606.7	 6026.0	...
10619987	  739.5	  607.0	 6028.0	...
10619988	  739.3	  607.3	 6031.0	...
10619989	  739.9	  607.4	 6035.0	...
10619990	  740.7	  606.9	 6037.0	...
10619991	  741.1	  606.1	 6041.0	...
10619992	  740.7	  605.4	 6040.0	...
10619993	  741.6	  606.0	 6037.0	...
10619994	  743.0	  607.0	 6032.0	...
10619995	  742.9	  605.8	 6032.0	...
10619996	  741.5	  603.6	 6029.0	...
10619997	  742.5	  603.2	 6026.0	...
10619998	  744.8	  604.9	 6028.0	...
10619999	  745.1	  605.9	 6035.0	...
10620000	  742.9	  605.1	 6043.0	...
10620001	  740.6	  604.4	 6047.0	...
10620002	  740.4	  604.4	 6051.0	...
10620003	  740.2	  604.5	 6054.0	...
10620004	  739.9	  604.6	 6055.0	...
10620005	  739.4	  603.8	 6055.0	...
10620006	  739.3	  602.8	 6053.0	...
10620007	  739.6	  601.7	 6050.0	...
10620008	  739.9	  601.8	 6049.0	...
10620009	  739.8	  602.0	 6059.0	...
10620010	  739.4	  602.7	 6069.0	...
10620011	  739.2	  603.3	 6077.0	...
10620012	  738.0	  603.8	 6076.0	...
10620013	  737.0	  603.9	 6075.0	...
10620014	  737.7	  605.1	 6072.0	...
10620015	  739.5	  606.1	 6069.0	...
10620016	  741.1	  606.6	 6066.0	...
10620017	  741.6	  606.6	 6069.0	...
10620018	  742.1	  606.7	 6071.0	...
10620019	  743.1	  606.2	 6070.0	...
10620020	  743.5	  605.1	 6067.0	...
10620021	  742.5	  604.2	 6074.0	...
10620022	  741.1	  604.3	 6084.0	...
10620023	  739.6	  604.2	 6095.0	...
10620024	  739.5	  603.5	 6094.0	...
10620025	  739.5	  602.9	 6094.0	...
10620026	  739.8	  602.4	 6095.0	...
10620027	  740.1	  602.4	 6097.0	...
10620028	  740.5	  603.2	 6097.0	...
10620029	  740.7	  603.8	 6100.0	...
10620030	  740.0	  604.3	 6102.0	...
10620031	  739.0	  604.0	 6101.0	...
10620032	  738.1	  604.9	 6097.0	...
10620033	  738.2	  605.8	 6091.0	...
EFIX R   10619694	10620033	340	  736.8	  606.1	   6121
SSACC R  10620034
10620034	  740.2	  606.7	 6078.0	...
10620035	  742.2	  606.6	 6067.0	...
10620036	  744.4	  606.2	 6068.0	...
10620037	  745.0	  605.5	 6079.0	...
10620038	  745.9	  602.6	 6089.0	...
10620039	  747.2	  600.1	 6096.0	...
10620040	  749.6	  597.7	 6104.0	...
10620041	  753.5	  595.4	 6103.0	...
10620042	  758.7	  592.9	 6095.0	...
10620043	  763.5	  590.0	 6087.0	...
10620044	  768.1	  588.6	 6088.0	...
10620045	  771.8	  586.7	 6085.0	...
10620046	  774.5	  585.3	 6081.0	...
10620047	  778.9	  583.9	 6075.0	...
10620048	  782.6	  583.0	 6066.0	...
10620049	  787.0	  582.2	 6057.0	...
10620050	  790.4	  581.6	 6050.0	...
10620051	  793.6	  579.5	 6050.0	...
10620052	  796.8	  576.8	 6050.0	...
10620053	  799.6	  574.1	 6049.0	...
10620054	  803.9	  572.9	 6048.0	...
10620055	  807.7	  572.3	 6048.0	...
10620056	  811.5	  570.5	 6036.0	...
ESACC R  10620034	10620056	23	  740.2	  606.7	  811.5	  570.5	   1.70	     94
SFIX R   10620057
10620057	  813.6	  569.0	 6025.0	...
10620058	  815.5	  567.6	 6020.0	...
10620059	  816.0	  567.8	 6025.0	...
10620060	  816.9	  567.9	 6032.0	...
10620061	  817.6	  566.5	 6032.0	...
10620062	  817.8	  564.9	 6034.0	...
10620063	  817.3	  563.2	 6035.0	...
10620064	  817.1	  563.0	 6037.0	...
10620065	  817.1	  563.5	 6037.0	...
10620066	  817.2	  564.1	 6035.0	...
10620067	  817.3	  563.9	 6033.0	...
10620068	  817.4	  563.0	 6030.0	...
10620069	  816.6	  562.3	 6032.0	...
10620070	  815.7	  562.6	 6034.0	...
10620071	  815.0	  562.8	 6036.0	...
10620072	  815.2	  562.8	 6036.0	...
10620073	  815.4	  562.9	 6036.0	...
10620074	  815.4	  563.1	 6036.0	...
10620075	  815.4	  563.3	 6043.0	...
10620076	  815.3	  563.6	 6051.0	...
10620077	  815.0	  564.7	 6058.0	...
10620078	  814.9	  565.6	 6057.0	...
10620079	  814.8	  565.3	 6059.0	...
10620080	  815.5	  563.8	 6064.0	...
10620081	  816.2	  562.3	 6070.0	...
10620082	  816.9	  562.1	 6074.0	...
10620083	  816.7	  562.1	 6076.0	...
10620084	  816.4	  562.2	 6072.0	...
10620085	  816.1	  562.7	 6066.0	...
10620086	  815.1	  563.2	 6063.0	...
10620087	  814.1	  563.6	 6065.0	...
10620088	  813.1	  563.5	 6067.0	...
10620089	  813.1	  563.4	 6066.0	...
10620090	  814.1	  564.5	 6065.0	...
10620091	  815.1	  565.7	 6063.0	...
10620092	  815.9	  566.6	 6066.0	...
10620093	  815.5	  565.0	 6070.0	...
10620094	  814.7	  563.3	 6074.0	...
10620095	  813.9	  561.8	 6073.0	...
10620096	  813.5	  561.7	 6071.0	...
10620097	  813.6	  562.9	 6063.0	...
10620098	  813.8	  564.2	 6055.0	...
10620099	  814.0	  565.4	 6045.0	...
10620100	  814.3	  565.3	 6043.0	...
10620101	  815.0	  565.0	 6040.0	...
10620102	  815.1	  564.6	 6040.0	...
10620103	  814.8	  564.4	 6038.0	...
10620104	  814.4	  564.3	 6037.0	...
10620105	  814.5	  563.6	 6044.0	...
10620106	  814.6	  563.0	 6053.0	...
10620107	  814.6	  562.7	 6060.0	...
10620108	  814.9	  563.0	 6058.0	...
10620109	  815.2	  563.4	 6056.0	...
10620110	  815.5	  563.8	 6054.0	...
10620111	  815.5	  564.2	 6054.0	...
10620112	  814.6	  564.9	 6061.0	...
10620113	  813.5	  565.0	 6067.0	...
10620114	  812.7	  564.3	 6064.0	...
10620115	  813.0	  563.4	 6055.0	...
10620116	  813.3	  562.4	 6047.0	...
10620117	  813.2	  562.3	 6051.0	...
10620118	  813.2	  563.1	 6058.0	...
10620119	  813.3	  564.2	 6063.0	...
10620120	  813.6	  565.3	 6065.0	...
10620121	  813.2	  565.8	 6066.0	...
10620122	  812.7	  566.2	 6071.0	...
10620123	  812.2	  566.3	 6076.0	...
10620124	  812.3	  566.0	 6079.0	...
10620125	  812.3	  565.6	 6079.0	...
10620126	  812.4	  565.3	 6079.0	...
10620127	  812.3	  565.0	 6078.0	...
10620128	  812.2	  564.3	 6076.0	...
10620129	  812.0	  563.6	 6075.0	...
10620130	  811.8	  564.7	 6075.0	...
10620131	  811.6	  566.2	 6075.0	...
10620132	  811.4	  567.5	 6075.0	...
10620133	  811.2	  567.3	 6076.0	...
10620134	  811.9	  567.6	 6071.0	...
10620135	  812.6	  567.9	 6066.0	...
10620136	  813.7	  568.1	 6068.0	...
10620137	  814.0	  567.6	 6076.0	...
10620138	  813.7	  567.2	 6084.0	...
10620139	  813.0	  567.1	 6085.0	...
10620140	  812.8	  567.2	 6084.0	...
10620141	  813.1	  566.6	 6081.0	...
10620142	  813.7	  565.9	 6077.0	...
10620143	  814.2	  565.6	 6075.0	...
10620144	  814.7	  565.9	 6079.0	...
10620145	  814.1	  566.3	 6085.0	...
10620146	  813.3	  565.8	 6092.0	...
10620147	  812.4	  565.3	 6094.0	...
10620148	  812.4	  565.1	 6096.0	...
10620149	  812.4	  565.5	 6098.0	...
10620150	  812.4	  565.9	 6102.0	...
10620151	  812.4	  566.0	 6105.0	...
10620152	  812.4	  566.2	 6109.0	...
10620153	  812.4	  566.3	 6109.0	...
10620154	  812.3	  565.8	 6111.0	...
10620155	  812.0	  565.4	 6112.0	...
10620156	  811.7	  564.9	 6112.0	...
10620157	  811.6	  565.1	 6110.0	...
10620158	  811.7	  565.3	 6109.0	...
10620159	  811.5	  565.4	 6109.0	...
10620160	  811.4	  565.5	 6110.0	...
10620161	  811.6	  567.1	 6109.0	...
10620162	  812.2	  568.7	 6106.0	...
10620163	  812.1	  569.5	 6103.0	...
10620164	  811.6	  567.9	 6108.0	...
10620165	  811.0	  566.3	 6116.0	...
10620166	  811.1	  565.4	 6123.0	...
10620167	  811.3	  565.5	 6122.0	...
10620168	  810.9	  565.6	 6118.0	...
10620169	  810.5	  565.6	 6114.0	...
10620170	  809.7	  565.4	 6111.0	...
10620171	  809.2	  565.4	 6112.0	...
10620172	  808.6	  565.3	 6109.0	...
10620173	  809.0	  564.9	 6105.0	...
10620174	  810.4	  564.4	 6101.0	...
10620175	  811.7	  564.1	 6101.0	...
10620176	  812.3	  564.2	 6104.0	...
10620177	  812.0	  564.5	 6109.0	...
10620178	  811.7	  564.8	 6114.0	...
10620179	  811.5	  565.3	 6116.0	...
10620180	  811.5	  566.4	 6117.0	...
10620181	  811.8	  567.1	 6114.0	...
10620182	  811.7	  567.1	 6112.0	...
10620183	  811.6	  566.7	 6110.0	...
10620184	  811.5	  566.3	 6111.0	...
10620185	  811.4	  565.5	 6112.0	...
10620186	  811.2	  564.6	 6119.0	...
10620187	  810.7	  563.7	 6130.0	...
10620188	  810.0	  563.4	 6140.0	...
10620189	  809.4	  563.2	 6144.0	...
10620190	  809.9	  563.3	 6139.0	...
10620191	  810.7	  563.5	 6133.0	...
10620192	  810.6	  563.8	 6133.0	...
10620193	  809.7	  563.7	 6138.0	...
10620194	  810.0	  563.8	 6143.0	...
10620195	  811.2	  564.1	 6143.0	...
10620196	  812.5	  564.4	 6143.0	...
10620197	  812.7	  564.8	 6143.0	...
10620198	  811.5	  565.0	 6144.0	...
10620199	  810.2	  565.2	 6145.0	...
10620200	  808.6	  565.4	 6145.0	...
10620201	  808.3	  565.6	 6145.0	...
10620202	  808.0	  565.9	 6144.0	...
10620203	  807.9	  566.6	 6146.0	...
10620204	  809.2	  567.2	 6148.0	...
10620205	  810.6	  567.6	 6150.0	...
10620206	  811.9	  567.5	 6148.0	...
10620207	  811.6	  567.1	 6147.0	...
10620208	  810.7	  566.7	 6147.0	...
10620209	  809.7	  565.8	 6150.0	...
10620210	  809.3	  564.0	 6155.0	...
10620211	  809.5	  562.4	 6159.0	...
10620212	  809.3	  561.9	 6160.0	...
10620213	  808.9	  563.0	 6161.0	...
10620214	  809.1	  563.9	 6163.0	...
10620215	  809.6	  564.3	 6165.0	...
10620216	  810.4	  564.4	 6161.0	...
10620217	  810.6	  564.6	 6154.0	...
10620218	  810.7	  564.8	 6148.0	...
10620219	  810.7	  565.9	 6149.0	...
10620220	  810.8	  567.0	 6150.0	...
10620221	  810.6	  566.3	 6154.0	...
10620222	  810.4	  564.4	 6162.0	...
10620223	  810.2	  562.4	 6169.0	...
10620224	  810.5	  562.1	 6168.0	...
10620225	  810.3	  562.1	 6163.0	...
10620226	  809.9	  562.4	 6162.0	...
10620227	  809.0	  562.9	 6167.0	...
10620228	  807.8	  563.5	 6173.0	...
EFIX R   10620057	10620228	172	  812.7	  564.9	   6093
SSACC R  10620229
10620229	  806.8	  563.9	 6174.0	...
10620230	  804.9	  564.3	 6176.0	...
10620231	  803.5	  565.3	 6176.0	...
10620232	  801.6	  566.3	 6177.0	...
10620233	  798.7	  568.2	 6181.0	...
10620234	  795.7	  569.7	 6185.0	...
10620235	  791.2	  571.3	 6194.0	...
10620236	  789.0	  571.7	 6200.0	...
10620237	  785.3	  572.5	 6214.0	...
10620238	  783.8	  573.0	 6224.0	...
MSG	10620239 0000 _ Number Off
10620239	  781.9	  573.6	 6232.0	...
ESACC R  10620229	10620239	11	  806.8	  563.9	  781.9	  573.6	   0.57	     61
SFIX R   10620240
10620240	  781.0	  574.3	 6231.0	...
10620241	  779.8	  575.3	 6237.0	...
10620242	  778.8	  576.4	 6247.0	...
10620243	  778.2	  577.1	 6254.0	...
10620244	  777.8	  577.6	 6253.0	...
10620245	  777.8	  577.9	 6254.0	...
10620246	  777.7	  577.5	 6257.0	...
10620247	  777.6	  577.0	 6255.0	...
10620248	  777.6	  576.4	 6251.0	...
10620249	  777.8	  576.4	 6246.0	...
10620250	  778.0	  576.6	 6244.0	...
10620251	  778.7	  577.4	 6238.0	...
10620252	  779.4	  578.2	 6233.0	...
10620253	  780.2	  579.7	 6231.0	...
10620254	  780.4	  580.7	 6234.0	...
10620255	  780.3	  580.4	 6236.0	...
10620256	  779.8	  579.1	 6236.0	...
10620257	  779.4	  578.6	 6238.0	...
10620258	  779.2	  580.1	 6239.0	...
10620259	  779.6	  581.5	 6234.0	...
10620260	  780.1	  582.2	 6229.0	...
10620261	  780.7	  582.1	 6228.0	...
10620262	  780.7	  581.9	 6234.0	...
10620263	  780.7	  581.5	 6240.0	...
10620264	  780.6	  580.8	 6241.0	...
10620265	  780.5	  580.5	 6240.0	...
10620266	  780.5	  580.4	 6240.0	...
10620267	  780.5	  580.4	 6243.0	...
10620268	  779.7	  580.5	 6246.0	...
10620269	  778.9	  580.7	 6255.0	...
10620270	  778.1	  580.6	 6263.0	...
10620271	  778.1	  580.5	 6270.0	...
10620272	  778.9	  579.7	 6264.0	...
10620273	  779.8	  579.0	 6257.0	...
10620274	  780.8	  578.3	 6250.0	...
10620275	  781.0	  578.3	 6249.0	...
10620276	  780.0	  578.5	 6257.0	...
10620277	  779.0	  578.9	 6269.0	...
10620278	  777.5	  579.5	 6281.0	...
10620279	  777.2	  580.0	 6280.0	...
10620280	  777.0	  580.5	 6276.0	...
10620281	  777.1	  580.6	 6271.0	...
10620282	  777.2	  580.7	 6268.0	...
10620283	  778.9	  580.8	 6261.0	...
10620284	  780.6	  581.0	 6255.0	...
10620285	  781.5	  580.3	 6256.0	...
10620286	  781.0	  579.4	 6260.0	...
10620287	  780.7	  578.3	 6263.0	...
10620288	  781.1	  578.0	 6262.0	...
10620289	  781.1	  577.8	 6264.0	...
10620290	  781.1	  577.8	 6274.0	...
10620291	  781.2	  577.7	 6285.0	...
10620292	  781.4	  577.4	 6290.0	...
10620293	  781.5	  577.5	 6286.0	...
10620294	  781.0	  577.7	 6283.0	...
10620295	  780.1	  578.8	 6281.0	...
10620296	  778.7	  579.6	 6284.0	...
10620297	  777.8	  580.5	 6291.0	...
10620298	  777.8	  580.7	 6298.0	...
10620299	  779.9	  580.3	 6292.0	...
10620300	  782.1	  579.6	 6282.0	...
10620301	  783.2	  579.0	 6273.0	...
10620302	  782.5	  578.9	 6280.0	...
10620303	  781.8	  578.9	 6286.0	...
10620304	  781.5	  577.6	 6290.0	...
10620305	  780.4	  576.6	 6289.0	...
10620306	  779.4	  575.6	 6289.0	...
10620307	  779.5	  575.5	 6290.0	...
10620308	  780.6	  575.3	 6293.0	...
10620309	  779.1	  575.5	 6308.0	...
10620310	  776.4	  575.9	 6321.0	...
10620311	  774.8	  576.2	 6324.0	...
10620312	  775.9	  576.1	 6316.0	...
10620313	  779.0	  575.7	 6304.0	...
10620314	  781.1	  575.8	 6301.0	...
10620315	  782.1	  576.1	 6305.0	...
10620316	  781.0	  575.9	 6312.0	...
10620317	  779.7	  575.3	 6321.0	...
10620318	  779.0	  574.9	 6323.0	...
10620319	  778.3	  575.2	 6324.0	...
10620320	  778.1	  575.5	 6322.0	...
10620321	  778.7	  575.4	 6320.0	...
10620322	  779.7	  575.2	 6319.0	...
10620323	  780.7	  575.4	 6320.0	...
10620324	  781.2	  575.6	 6323.0	...
10620325	  781.1	  575.1	 6326.0	...
10620326	  779.7	  574.8	 6329.0	...
10620327	  778.5	  574.7	 6330.0	...
10620328	  777.6	  575.4	 6330.0	...
10620329	  777.7	  575.5	 6331.0	...
10620330	  778.5	  575.2	 6333.0	...
10620331	  779.2	  575.2	 6333.0	...
10620332	  780.5	  575.2	 6334.0	...
10620333	  781.1	  575.0	 6333.0	...
10620334	  780.2	  574.6	 6341.0	...
10620335	  778.6	  573.7	 6348.0	...
10620336	  777.6	  573.2	 6356.0	...
10620337	  778.2	  572.5	 6358.0	...
10620338	  778.8	  572.5	 6360.0	...
10620339	  778.8	  572.1	 6365.0	...
10620340	  778.8	  571.7	 6369.0	...
10620341	  779.3	  572.4	 6372.0	...
10620342	  780.3	  573.5	 6370.0	...
10620343	  781.2	  574.5	 6368.0	...
10620344	  780.9	  574.4	 6367.0	...
10620345	  780.0	  573.9	 6370.0	...
10620346	  779.1	  573.3	 6373.0	...
10620347	  779.2	  572.6	 6375.0	...
10620348	  779.1	  572.5	 6376.0	...
10620349	  778.8	  572.1	 6377.0	...
10620350	  778.4	  571.7	 6378.0	...
10620351	  778.3	  571.5	 6386.0	...
10620352	  778.3	  571.7	 6395.0	...
10620353	  779.1	  572.0	 6401.0	...
10620354	  779.8	  572.2	 6393.0	...
10620355	  780.4	  572.2	 6385.0	...
10620356	  780.1	  572.5	 6380.0	...
10620357	  779.8	  572.7	 6384.0	...
10620358	  779.6	  572.7	 6393.0	...
10620359	  779.8	  572.4	 6401.0	...
10620360	  780.1	  572.2	 6406.0	...
10620361	  779.9	  572.2	 6413.0	...
10620362	  779.4	  572.1	 6421.0	...
10620363	  779.3	  572.0	 6417.0	...
10620364	  779.7	  571.7	 6405.0	...
10620365	  780.1	  571.7	 6402.0	...
10620366	  780.2	  572.2	 6409.0	...
10620367	  780.4	  572.6	 6416.0	...
10620368	  780.5	  572.9	 6422.0	...
10620369	  780.5	  572.5	 6429.0	...
10620370	  780.4	  572.0	 6425.0	...
10620371	  780.9	  571.6	 6416.0	...
10620372	  781.2	  571.0	 6409.0	...
10620373	  781.6	  570.7	 6411.0	...
10620374	  781.6	  570.4	 6414.0	...
10620375	  780.0	  570.6	 6418.0	...
10620376	  778.5	  570.8	 6422.0	...
10620377	  778.1	  570.8	 6426.0	...
10620378	  779.0	  570.9	 6426.0	...
10620379	  779.9	  571.0	 6428.0	...
10620380	  781.2	  571.3	 6431.0	...
10620381	  782.8	  571.4	 6434.0	...
10620382	  783.9	  570.7	 6442.0	...
10620383	  783.6	  570.0	 6449.0	...
10620384	  783.2	  569.4	 6456.0	...
10620385	  783.1	  569.6	 6457.0	...
10620386	  782.6	  569.8	 6459.0	...
10620387	  781.8	  569.9	 6462.0	...
10620388	  781.1	  570.2	 6465.0	...
10620389	  780.1	  570.6	 6468.0	...
10620390	  779.9	  571.0	 6469.0	...
10620391	  780.0	  571.2	 6474.0	...
10620392	  779.0	  571.1	 6477.0	...
10620393	  777.4	  570.9	 6481.0	...
10620394	  776.7	  571.0	 6483.0	...
10620395	  778.2	  571.6	 6485.0	...
10620396	  779.4	  572.3	 6477.0	...
10620397	  779.5	  572.0	 6470.0	...
10620398	  779.0	  571.4	 6465.0	...
10620399	  778.5	  570.7	 6471.0	...
10620400	  778.1	  570.6	 6483.0	...
10620401	  777.7	  569.9	 6493.0	...
10620402	  777.3	  569.2	 6500.0	...
10620403	  778.7	  569.3	 6497.0	...
10620404	  780.2	  569.9	 6495.0	...
10620405	  780.2	  569.6	 6494.0	...
10620406	  778.7	  568.1	 6498.0	...
10620407	  777.3	  566.6	 6500.0	...
10620408	  777.4	  566.3	 6501.0	...
10620409	  777.5	  566.3	 6499.0	...
10620410	  778.5	  566.3	 6498.0	...
10620411	  779.4	  566.0	 6496.0	...
10620412	  779.7	  565.7	 6497.0	...
10620413	  779.2	  565.7	 6496.0	...
10620414	  778.9	  565.8	 6495.0	...
10620415	  779.5	  565.9	 6500.0	...
10620416	  780.1	  566.9	 6507.0	...
10620417	  779.9	  568.1	 6513.0	...
10620418	  779.4	  569.2	 6514.0	...
10620419	  778.8	  569.0	 6514.0	...
10620420	  778.9	  568.6	 6514.0	...
10620421	  779.1	  568.3	 6514.0	...
10620422	  779.3	  568.8	 6515.0	...
10620423	  779.4	  569.3	 6516.0	...
10620424	  779.4	  569.7	 6514.0	...
10620425	  779.5	  569.5	 6512.0	...
10620426	  779.5	  569.3	 6512.0	...
10620427	  779.6	  569.2	 6515.0	...
10620428	  779.2	  568.8	 6520.0	...
10620429	  778.7	  567.5	 6524.0	...
10620430	  778.1	  566.1	 6532.0	...
10620431	  778.0	  566.1	 6535.0	...
10620432	  778.1	  566.9	 6538.0	...
10620433	  778.4	  567.6	 6537.0	...
10620434	  778.8	  567.5	 6535.0	...
10620435	  779.0	  567.2	 6535.0	...
10620436	  779.0	  566.8	 6538.0	...
10620437	  778.4	  566.5	 6543.0	...
10620438	  778.3	  567.1	 6547.0	...
10620439	  778.7	  568.3	 6547.0	...
MSG	10620440 0000 _ Number On
10620440	  779.4	  569.6	 6544.0	...
10620441	  779.5	  569.6	 6544.0	...
10620442	  779.2	  569.2	 6545.0	...
10620443	  779.0	  568.9	 6548.0	...
10620444	  779.1	  568.1	 6552.0	...
10620445	  779.0	  567.2	 6556.0	...
10620446	  778.7	  566.5	 6558.0	...
10620447	  778.6	  566.8	 6558.0	...
10620448	  778.6	  565.9	 6558.0	...
10620449	  778.6	  564.7	 6564.0	...
10620450	  777.9	  565.1	 6570.0	...
10620451	  777.1	  566.7	 6577.0	...
10620452	  776.4	  567.7	 6578.0	...
10620453	  776.2	  567.4	 6580.0	...
10620454	  775.7	  567.2	 6581.0	...
10620455	  775.2	  567.4	 6582.0	...
10620456	  774.9	  567.8	 6582.0	...
10620457	  775.4	  568.1	 6582.0	...
10620458	  775.6	  567.7	 6581.0	...
10620459	  775.6	  567.1	 6580.0	...
10620460	  775.4	  566.5	 6579.0	...
10620461	  775.3	  566.6	 6577.0	...
10620462	  776.3	  566.1	 6573.0	...
10620463	  777.2	  565.7	 6570.0	...
10620464	  777.7	  566.2	 6572.0	...
10620465	  777.2	  567.2	 6579.0	...
10620466	  776.6	  567.0	 6586.0	...
10620467	  776.5	  566.0	 6588.0	...
10620468	  776.5	  565.2	 6583.0	...
10620469	  775.9	  566.0	 6577.0	...
10620470	  775.3	  566.9	 6572.0	...
10620471	  774.7	  567.4	 6570.0	...
10620472	  775.3	  567.3	 6570.0	...
10620473	  775.6	  567.1	 6571.0	...
10620474	  776.0	  567.3	 6572.0	...
10620475	  775.8	  567.6	 6576.0	...
10620476	  775.9	  567.7	 6579.0	...
10620477	  776.0	  567.7	 6583.0	...
10620478	  776.1	  567.6	 6584.0	...
10620479	  775.5	  568.1	 6585.0	...
10620480	  774.8	  569.0	 6583.0	...
10620481	  775.4	  569.7	 6582.0	...
10620482	  776.6	  569.4	 6580.0	...
10620483	  777.9	  568.4	 6579.0	...
10620484	  778.0	  567.8	 6579.0	...
10620485	  778.1	  567.6	 6578.0	...
10620486	  778.4	  567.6	 6578.0	...
10620487	  778.6	  567.3	 6577.0	...
10620488	  778.3	  566.9	 6577.0	...
10620489	  777.1	  566.6	 6578.0	...
10620490	  776.0	  565.9	 6581.0	...
10620491	  776.1	  565.3	 6588.0	...
10620492	  776.9	  565.5	 6595.0	...
10620493	  777.5	  566.0	 6597.0	...
10620494	  777.3	  566.5	 6595.0	...
10620495	  776.7	  566.3	 6593.0	...
10620496	  776.2	  566.1	 6591.0	...
10620497	  775.6	  566.3	 6589.0	...
10620498	  775.3	  566.7	 6584.0	...
10620499	  775.7	  567.3	 6577.0	...
10620500	  776.6	  567.7	 6571.0	...
10620501	  777.6	  567.8	 6573.0	...
10620502	  777.3	  567.1	 6578.0	...
10620503	  776.9	  566.2	 6590.0	...
10620504	  776.6	  566.2	 6596.0	...
10620505	  776.6	  567.0	 6602.0	...
10620506	  776.7	  567.9	 6602.0	...
10620507	  776.5	  568.0	 6604.0	...
10620508	  775.6	  568.2	 6603.0	...
10620509	  774.7	  567.9	 6602.0	...
10620510	  773.9	  567.3	 6601.0	...
10620511	  774.6	  565.8	 6601.0	...
10620512	  775.4	  564.6	 6600.0	...
10620513	  776.3	  563.8	 6599.0	...
10620514	  776.2	  564.2	 6603.0	...
10620515	  775.9	  564.5	 6607.0	...
10620516	  775.1	  564.8	 6612.0	...
10620517	  774.4	  565.0	 6613.0	...
10620518	  774.4	  565.4	 6612.0	...
10620519	  774.9	  565.7	 6610.0	...
10620520	  774.3	  566.4	 6613.0	...
10620521	  773.2	  567.3	 6617.0	...
10620522	  772.5	  568.9	 6619.0	...
10620523	  773.3	  569.7	 6615.0	...
10620524	  773.6	  569.8	 6612.0	...
10620525	  773.7	  569.2	 6614.0	...
10620526	  773.5	  568.5	 6617.0	...
10620527	  773.7	  568.4	 6616.0	...
10620528	  773.7	  568.3	 6613.0	...
10620529	  773.5	  568.3	 6609.0	...
10620530	  773.3	  568.3	 6610.0	...
10620531	  773.1	  568.3	 6614.0	...
10620532	  773.0	  568.3	 6618.0	...
10620533	  772.8	  568.3	 6622.0	...
10620534	  772.6	  568.5	 6622.0	...
10620535	  772.5	  568.8	 6622.0	...
10620536	  772.3	  569.3	 6622.0	...
10620537	  772.2	  569.5	 6626.0	...
10620538	  772.0	  568.7	 6629.0	...
10620539	  772.6	  567.6	 6623.0	...
10620540	  773.3	  568.1	 6616.0	...
10620541	  774.1	  569.6	 6610.0	...
10620542	  773.6	  570.4	 6614.0	...
10620543	  772.8	  569.5	 6620.0	...
10620544	  772.1	  568.6	 6624.0	...
10620545	  773.4	  568.6	 6621.0	...
10620546	  774.7	  569.0	 6617.0	...
10620547	  775.1	  569.3	 6618.0	...
10620548	  774.1	  569.5	 6623.0	...
10620549	  773.2	  570.0	 6628.0	...
10620550	  773.3	  570.6	 6629.0	...
10620551	  772.7	  571.4	 6629.0	...
10620552	  771.7	  571.7	 6633.0	...
10620553	  770.6	  572.0	 6636.0	...
10620554	  771.6	  571.6	 6631.0	...
10620555	  773.1	  571.0	 6623.0	...
10620556	  774.2	  570.5	 6613.0	...
10620557	  773.5	  570.6	 6612.0	...
10620558	  772.8	  570.1	 6619.0	...
10620559	  771.5	  569.2	 6626.0	...
10620560	  770.6	  568.3	 6632.0	...
10620561	  769.7	  567.9	 6630.0	...
10620562	  769.8	  567.9	 6629.0	...
10620563	  769.8	  568.0	 6627.0	...
10620564	  770.0	  568.0	 6626.0	...
10620565	  770.2	  568.0	 6625.0	...
10620566	  770.5	  569.2	 6619.0	...
10620567	  770.9	  570.4	 6609.0	...
10620568	  771.4	  571.5	 6599.0	...
10620569	  771.7	  571.4	 6594.0	...
10620570	  771.2	  571.0	 6591.0	...
10620571	  770.8	  570.6	 6596.0	...
10620572	  771.2	  570.6	 6602.0	...
10620573	  771.7	  571.3	 6609.0	...
10620574	  771.9	  572.1	 6610.0	...
10620575	  771.3	  572.7	 6609.0	...
10620576	  770.7	  572.9	 6609.0	...
10620577	  770.3	  572.0	 6610.0	...
10620578	  769.9	  571.0	 6613.0	...
10620579	  769.5	  569.8	 6614.0	...
10620580	  769.4	  569.6	 6613.0	...
10620581	  769.2	  569.9	 6613.0	...
10620582	  769.2	  570.6	 6614.0	...
10620583	  769.6	  571.6	 6612.0	...
10620584	  770.0	  572.2	 6608.0	...
10620585	  770.7	  571.6	 6603.0	...
10620586	  770.9	  571.0	 6603.0	...
10620587	  771.1	  570.7	 6603.0	...
10620588	  770.9	  571.2	 6605.0	...
10620589	  770.5	  571.4	 6607.0	...
10620590	  770.0	  571.2	 6608.0	...
10620591	  769.4	  571.1	 6604.0	...
10620592	  769.0	  571.1	 6600.0	...
10620593	  768.2	  571.1	 6597.0	...
10620594	  767.7	  571.0	 6597.0	...
10620595	  767.8	  571.3	 6595.0	...
10620596	  768.7	  572.1	 6587.0	...
10620597	  769.7	  573.0	 6580.0	...
10620598	  770.0	  573.4	 6575.0	...
10620599	  769.8	  573.0	 6576.0	...
10620600	  769.6	  572.2	 6578.0	...
10620601	  769.5	  571.6	 6578.0	...
10620602	  769.5	  571.7	 6576.0	...
10620603	  769.6	  572.1	 6574.0	...
10620604	  770.3	  572.5	 6571.0	...
10620605	  771.0	  572.5	 6571.0	...
10620606	  772.1	  572.5	 6572.0	...
10620607	  772.6	  572.7	 6573.0	...
10620608	  772.3	  572.8	 6574.0	...
10620609	  771.6	  572.9	 6574.0	...
10620610	  770.9	  572.7	 6574.0	...
10620611	  770.7	  572.3	 6582.0	...
10620612	  770.5	  571.8	 6589.0	...
10620613	  769.7	  571.7	 6595.0	...
10620614	  769.0	  571.5	 6594.0	...
10620615	  768.9	  571.2	 6575.0	...
10620616	  769.8	  571.6	 6556.0	...
10620617	  770.6	  572.3	 6538.0	...
10620618	  770.9	  573.1	 6537.0	...
10620619	  770.5	  572.6	 6540.0	...
10620620	  770.1	  571.9	 6549.0	...
10620621	  769.8	  571.4	 6557.0	...
10620622	  770.0	  571.7	 6562.0	...
10620623	  770.3	  572.0	 6560.0	...
10620624	  770.5	  572.1	 6559.0	...
10620625	  770.5	  572.2	 6559.0	...
10620626	  770.2	  572.5	 6558.0	...
10620627	  770.0	  572.7	 6558.0	...
10620628	  769.7	  572.6	 6558.0	...
10620629	  769.5	  572.5	 6557.0	...
10620630	  769.3	  572.6	 6557.0	...
10620631	  769.5	  572.8	 6555.0	...
10620632	  769.7	  572.3	 6553.0	...
10620633	  769.1	  571.9	 6556.0	...
10620634	  768.2	  571.9	 6561.0	...
10620635	  768.0	  572.3	 6555.0	...
10620636	  768.9	  572.4	 6544.0	...
10620637	  769.6	  572.1	 6533.0	...
10620638	  769.4	  571.9	 6532.0	...
10620639	  768.9	  571.9	 6537.0	...
10620640	  768.4	  572.1	 6543.0	...
10620641	  768.1	  572.3	 6547.0	...
10620642	  768.8	  572.4	 6537.0	...
10620643	  769.7	  572.4	 6529.0	...
10620644	  770.5	  572.7	 6522.0	...
10620645	  770.4	  573.0	 6526.0	...
10620646	  770.2	  573.2	 6533.0	...
10620647	  769.9	  573.0	 6538.0	...
10620648	  769.4	  573.0	 6542.0	...
10620649	  768.9	  573.1	 6541.0	...
10620650	  768.7	  573.2	 6540.0	...
10620651	  768.6	  573.4	 6544.0	...
10620652	  768.9	  573.6	 6549.0	...
10620653	  769.0	  573.7	 6545.0	...
10620654	  769.2	  573.8	 6536.0	...
10620655	  769.4	  572.7	 6527.0	...
10620656	  769.7	  571.6	 6528.0	...
10620657	  770.1	  571.9	 6528.0	...
10620658	  770.1	  573.3	 6527.0	...
10620659	  770.0	  574.6	 6526.0	...
10620660	  770.0	  574.5	 6525.0	...
10620661	  770.2	  574.4	 6525.0	...
10620662	  770.7	  574.4	 6519.0	...
10620663	  771.1	  574.4	 6513.0	...
10620664	  771.5	  574.4	 6507.0	...
10620665	  771.7	  574.2	 6506.0	...
10620666	  771.9	  574.0	 6505.0	...
10620667	  771.9	  573.9	 6504.0	...
10620668	  771.7	  573.9	 6493.0	...
10620669	  771.4	  574.0	 6483.0	...
10620670	  771.1	  574.0	 6478.0	...
10620671	  770.9	  574.8	 6484.0	...
10620672	  770.8	  575.5	 6488.0	...
10620673	  770.8	  576.2	 6486.0	...
10620674	  771.1	  576.3	 6481.0	...
10620675	  770.8	  576.4	 6478.0	...
10620676	  770.4	  575.9	 6484.0	...
10620677	  769.8	  575.2	 6493.0	...
10620678	  769.8	  574.7	 6502.0	...
10620679	  769.8	  574.9	 6501.0	...
10620680	  769.9	  575.4	 6500.0	...
10620681	  770.0	  575.8	 6499.0	...
10620682	  769.9	  576.2	 6498.0	...
10620683	  769.8	  576.3	 6498.0	...
10620684	  769.8	  576.6	 6484.0	...
10620685	  770.1	  576.8	 6471.0	...
10620686	  770.7	  576.8	 6464.0	...
10620687	  771.0	  576.6	 6472.0	...
10620688	  771.1	  576.2	 6479.0	...
10620689	  770.8	  575.7	 6478.0	...
10620690	  770.6	  575.2	 6478.0	...
10620691	  770.5	  574.9	 6479.0	...
10620692	  770.8	  574.9	 6481.0	...
10620693	  771.0	  575.3	 6483.0	...
10620694	  770.3	  575.6	 6484.0	...
10620695	  769.2	  576.0	 6486.0	...
10620696	  768.2	  575.9	 6492.0	...
10620697	  768.7	  574.7	 6498.0	...
10620698	  769.2	  573.4	 6499.0	...
10620699	  769.5	  572.7	 6496.0	...
10620700	  769.4	  573.2	 6492.0	...
10620701	  769.5	  574.0	 6492.0	...
10620702	  769.8	  574.5	 6491.0	...
10620703	  770.0	  575.1	 6488.0	...
10620704	  770.1	  575.0	 6482.0	...
10620705	  769.8	  574.8	 6475.0	...
10620706	  769.9	  574.6	 6474.0	...
10620707	  770.0	  574.8	 6476.0	...
10620708	  770.2	  574.6	 6479.0	...
10620709	  770.3	  573.9	 6481.0	...
10620710	  770.3	  573.0	 6479.0	...
10620711	  770.3	  572.7	 6475.0	...
10620712	  770.2	  572.8	 6471.0	...
10620713	  769.9	  572.9	 6473.0	...
10620714	  769.5	  573.7	 6475.0	...
10620715	  769.3	  574.7	 6477.0	...
10620716	  769.2	  575.7	 6473.0	...
10620717	  768.8	  576.3	 6469.0	...
10620718	  768.2	  576.5	 6466.0	...
10620719	  767.7	  576.7	 6470.0	...
10620720	  767.7	  576.6	 6473.0	...
10620721	  767.7	  576.4	 6476.0	...
10620722	  767.9	  576.9	 6476.0	...
10620723	  768.2	  577.5	 6475.0	...
10620724	  768.8	  578.0	 6471.0	...
10620725	  769.2	  577.9	 6469.0	...
10620726	  769.5	  577.9	 6466.0	...
10620727	  769.5	  577.3	 6463.0	...
10620728	  769.8	  576.7	 6460.0	...
10620729	  770.2	  576.1	 6457.0	...
10620730	  769.5	  576.4	 6461.0	...
10620731	  768.4	  576.8	 6466.0	...
10620732	  767.8	  577.2	 6472.0	...
10620733	  768.4	  577.1	 6465.0	...
10620734	  769.0	  577.1	 6457.0	...
10620735	  768.8	  577.3	 6456.0	...
10620736	  768.4	  577.4	 6462.0	...
10620737	  768.1	  577.4	 6468.0	...
10620738	  768.8	  577.1	 6467.0	...
10620739	  769.7	  576.9	 6466.0	...
10620740	  770.2	  576.7	 6466.0	...
10620741	  769.9	  576.7	 6466.0	...
10620742	  769.5	  576.8	 6467.0	...
10620743	  769.4	  576.7	 6467.0	...
10620744	  769.3	  576.7	 6464.0	...
10620745	  770.3	  576.2	 6459.0	...
10620746	  771.3	  575.7	 6453.0	...
10620747	  772.5	  575.3	 6447.0	...
10620748	  772.8	  575.9	 6442.0	...
10620749	  773.2	  577.3	 6438.0	...
10620750	  773.4	  578.6	 6434.0	...
10620751	  773.6	  579.6	 6432.0	...
10620752	  773.7	  579.7	 6431.0	...
10620753	  772.4	  578.6	 6434.0	...
MSG	10620754 0000 _ Number Off
10620754	  771.3	  577.5	 6436.0	...
10620755	  770.5	  576.5	 6440.0	...
10620756	  771.4	  576.6	 6441.0	...
10620757	  772.0	  575.8	 6443.0	...
10620758	  771.4	  574.9	 6444.0	...
10620759	  770.1	  574.0	 6444.0	...
10620760	  768.9	  574.5	 6444.0	...
10620761	  768.4	  575.4	 6444.0	...
10620762	  768.3	  576.4	 6442.0	...
10620763	  768.3	  577.2	 6441.0	...
10620764	  768.5	  577.7	 6444.0	...
10620765	  768.7	  577.9	 6449.0	...
10620766	  769.6	  577.5	 6452.0	...
10620767	  770.4	  576.8	 6452.0	...
10620768	  771.6	  576.0	 6451.0	...
10620769	  771.8	  575.4	 6451.0	...
10620770	  772.0	  575.0	 6451.0	...
10620771	  771.8	  574.6	 6451.0	...
10620772	  771.4	  574.6	 6449.0	...
10620773	  771.0	  576.2	 6448.0	...
10620774	  770.2	  577.9	 6446.0	...
10620775	  769.7	  578.9	 6447.0	...
10620776	  769.3	  578.2	 6448.0	...
10620777	  769.4	  577.5	 6448.0	...
10620778	  769.4	  577.5	 6447.0	...
10620779	  769.2	  577.6	 6443.0	...
10620780	  769.8	  577.7	 6436.0	...
10620781	  770.6	  577.7	 6430.0	...
10620782	  770.0	  577.0	 6435.0	...
10620783	  768.6	  576.4	 6446.0	...
10620784	  767.6	  576.0	 6457.0	...
10620785	  768.2	  576.4	 6458.0	...
10620786	  768.9	  576.6	 6452.0	...
10620787	  768.3	  576.9	 6445.0	...
10620788	  767.7	  578.0	 6442.0	...
10620789	  768.8	  578.7	 6441.0	...
10620790	  770.8	  579.4	 6440.0	...
10620791	  772.3	  579.4	 6439.0	...
10620792	  770.7	  578.1	 6438.0	...
10620793	  769.2	  576.7	 6436.0	...
10620794	  768.0	  575.9	 6434.0	...
10620795	  767.9	  576.7	 6434.0	...
10620796	  768.0	  577.4	 6436.0	...
10620797	  768.4	  577.5	 6438.0	...
10620798	  768.8	  577.1	 6439.0	...
10620799	  769.0	  576.8	 6439.0	...
10620800	  769.0	  576.7	 6438.0	...
10620801	  769.3	  576.8	 6442.0	...
10620802	  769.9	  576.7	 6445.0	...
10620803	  770.4	  576.6	 6452.0	...
10620804	  770.6	  576.6	 6454.0	...
10620805	  770.4	  576.8	 6452.0	...
10620806	  770.1	  577.1	 6449.0	...
10620807	  770.3	  577.2	 6446.0	...
10620808	  770.6	  577.5	 6445.0	...
10620809	  770.5	  577.7	 6441.0	...
10620810	  769.9	  577.6	 6438.0	...
10620811	  769.1	  577.4	 6439.0	...
10620812	  768.8	  577.1	 6437.0	...
10620813	  769.2	  577.0	 6434.0	...
10620814	  769.7	  577.2	 6438.0	...
10620815	  770.5	  577.9	 6445.0	...
10620816	  770.8	  578.8	 6454.0	...
10620817	  770.3	  578.6	 6455.0	...
10620818	  769.2	  578.1	 6456.0	...
10620819	  768.0	  576.8	 6454.0	...
10620820	  767.5	  576.0	 6450.0	...
10620821	  767.1	  575.2	 6446.0	...
10620822	  766.8	  575.0	 6443.0	...
10620823	  766.5	  574.8	 6447.0	...
10620824	  766.7	  574.4	 6451.0	...
10620825	  766.1	  574.5	 6455.0	...
10620826	  765.5	  575.0	 6455.0	...
10620827	  767.6	  575.4	 6456.0	...
EFIX R   10620240	10620827	588	  774.3	  572.9	   6477
SSACC R  10620828
10620828	  770.8	  575.7	 6457.0	...
10620829	  773.9	  574.4	 6455.0	...
10620830	  774.5	  573.3	 6450.0	...
10620831	  776.2	  573.1	 6446.0	...
10620832	  778.1	  573.8	 6447.0	...
10620833	  779.7	  573.1	 6451.0	...
10620834	  781.9	  571.4	 6449.0	...
10620835	  784.1	  569.7	 6441.0	...
10620836	  786.8	  570.5	 6432.0	...
10620837	  788.2	  571.3	 6429.0	...
10620838	  789.3	  572.1	 6428.0	...
ESACC R  10620828	10620838	11	  770.8	  575.7	  789.3	  572.1	   0.40	     44
SFIX R   10620839
10620839	  790.7	  571.5	 6428.0	...
10620840	  792.9	  571.1	 6429.0	...
10620841	  795.1	  570.6	 6430.0	...
10620842	  796.6	  569.8	 6434.0	...
10620843	  796.5	  569.3	 6437.0	...
10620844	  796.6	  568.7	 6439.0	...
10620845	  796.6	  568.1	 6440.0	...
10620846	  796.7	  567.5	 6441.0	...
10620847	  796.6	  567.0	 6442.0	...
10620848	  796.2	  567.1	 6442.0	...
10620849	  794.6	  567.4	 6444.0	...
10620850	  793.3	  567.1	 6445.0	...
10620851	  792.4	  566.8	 6448.0	...
10620852	  792.1	  566.5	 6452.0	...
10620853	  791.3	  566.8	 6456.0	...
10620854	  790.7	  566.8	 6457.0	...
10620855	  790.7	  566.7	 6457.0	...
10620856	  790.2	  566.3	 6457.0	...
10620857	  789.5	  566.1	 6457.0	...
10620858	  788.9	  565.9	 6450.0	...
10620859	  788.8	  565.9	 6442.0	...
10620860	  790.7	  565.7	 6433.0	...
10620861	  792.1	  565.7	 6433.0	...
10620862	  793.6	  566.4	 6435.0	...
10620863	  793.0	  567.4	 6437.0	...
10620864	  793.0	  568.5	 6437.0	...
10620865	  792.7	  568.7	 6438.0	...
10620866	  792.4	  568.7	 6440.0	...
10620867	  792.0	  568.5	 6441.0	...
10620868	  791.8	  568.2	 6441.0	...
10620869	  791.8	  567.8	 6439.0	...
10620870	  792.0	  567.5	 6434.0	...
10620871	  792.3	  567.9	 6426.0	...
10620872	  792.1	  568.6	 6417.0	...
10620873	  791.6	  569.3	 6413.0	...
10620874	  791.6	  569.3	 6414.0	...
10620875	  792.0	  568.3	 6416.0	...
10620876	  792.4	  566.9	 6418.0	...
10620877	  792.2	  565.5	 6422.0	...
10620878	  792.2	  565.2	 6427.0	...
10620879	  792.4	  565.3	 6436.0	...
10620880	  792.6	  565.3	 6443.0	...
10620881	  792.6	  565.1	 6447.0	...
10620882	  793.2	  564.7	 6447.0	...
10620883	  793.8	  565.1	 6447.0	...
10620884	  793.7	  565.8	 6449.0	...
10620885	  792.1	  566.7	 6454.0	...
10620886	  790.2	  566.9	 6458.0	...
10620887	  789.0	  567.1	 6458.0	...
10620888	  789.1	  568.2	 6457.0	...
10620889	  789.6	  569.3	 6456.0	...
10620890	  789.9	  570.4	 6457.0	...
10620891	  790.0	  570.4	 6456.0	...
10620892	  789.7	  569.1	 6455.0	...
10620893	  789.6	  567.7	 6455.0	...
10620894	  789.8	  566.4	 6446.0	...
10620895	  790.4	  566.4	 6436.0	...
10620896	  791.2	  566.7	 6429.0	...
10620897	  791.6	  567.1	 6431.0	...
10620898	  791.2	  567.6	 6434.0	...
10620899	  790.9	  567.8	 6435.0	...
10620900	  790.8	  567.8	 6437.0	...
10620901	  791.4	  568.0	 6441.0	...
10620902	  791.8	  568.3	 6443.0	...
10620903	  791.9	  568.2	 6446.0	...
10620904	  791.6	  567.7	 6452.0	...
10620905	  791.2	  567.2	 6458.0	...
10620906	  790.8	  567.2	 6462.0	...
10620907	  790.8	  567.6	 6458.0	...
10620908	  790.7	  568.0	 6455.0	...
10620909	  790.6	  568.0	 6454.0	...
10620910	  790.5	  567.8	 6455.0	...
10620911	  790.4	  567.5	 6457.0	...
10620912	  790.1	  567.2	 6459.0	...
10620913	  789.7	  566.9	 6463.0	...
10620914	  789.5	  566.6	 6464.0	...
10620915	  789.5	  566.8	 6464.0	...
10620916	  790.0	  566.9	 6460.0	...
10620917	  790.5	  566.9	 6455.0	...
10620918	  790.9	  566.6	 6454.0	...
10620919	  791.2	  565.7	 6458.0	...
10620920	  791.4	  564.8	 6461.0	...
10620921	  791.1	  564.2	 6467.0	...
10620922	  790.6	  564.7	 6472.0	...
10620923	  789.6	  565.2	 6475.0	...
10620924	  789.3	  566.0	 6474.0	...
10620925	  789.6	  566.3	 6466.0	...
10620926	  790.4	  566.6	 6459.0	...
10620927	  790.6	  566.8	 6452.0	...
10620928	  790.1	  567.0	 6452.0	...
10620929	  789.4	  567.2	 6453.0	...
10620930	  789.2	  567.5	 6453.0	...
10620931	  788.4	  567.8	 6453.0	...
10620932	  787.9	  566.8	 6455.0	...
10620933	  787.5	  565.6	 6458.0	...
10620934	  787.6	  564.4	 6461.0	...
10620935	  787.7	  564.4	 6457.0	...
10620936	  788.0	  564.6	 6454.0	...
10620937	  788.7	  564.6	 6457.0	...
10620938	  790.3	  564.8	 6463.0	...
10620939	  791.5	  565.0	 6471.0	...
10620940	  792.4	  565.1	 6473.0	...
10620941	  792.5	  564.9	 6469.0	...
10620942	  792.5	  565.2	 6467.0	...
10620943	  792.9	  565.4	 6464.0	...
10620944	  793.3	  565.9	 6466.0	...
10620945	  792.3	  566.2	 6464.0	...
10620946	  791.0	  566.8	 6469.0	...
10620947	  789.2	  567.2	 6473.0	...
10620948	  788.8	  567.2	 6476.0	...
10620949	  788.5	  566.9	 6473.0	...
10620950	  788.5	  566.7	 6471.0	...
10620951	  788.7	  566.6	 6470.0	...
10620952	  789.0	  566.8	 6468.0	...
10620953	  789.3	  566.9	 6466.0	...
10620954	  789.5	  567.1	 6464.0	...
MSG	10620955 0000 _ Number On
10620955	  790.0	  567.2	 6464.0	...
10620956	  790.3	  567.3	 6465.0	...
10620957	  790.5	  567.3	 6466.0	...
10620958	  790.8	  567.2	 6467.0	...
10620959	  791.1	  567.0	 6467.0	...
10620960	  791.8	  566.6	 6467.0	...
10620961	  792.4	  566.1	 6465.0	...
10620962	  792.4	  565.7	 6467.0	...
10620963	  792.3	  565.2	 6468.0	...
10620964	  791.9	  564.6	 6470.0	...
10620965	  790.9	  564.2	 6472.0	...
10620966	  789.9	  564.7	 6475.0	...
10620967	  789.8	  564.9	 6479.0	...
10620968	  790.8	  565.0	 6481.0	...
10620969	  791.7	  564.4	 6481.0	...
10620970	  791.7	  564.5	 6481.0	...
10620971	  791.6	  564.7	 6473.0	...
10620972	  791.5	  564.9	 6465.0	...
10620973	  791.6	  564.9	 6463.0	...
10620974	  791.7	  564.9	 6471.0	...
10620975	  791.7	  564.9	 6480.0	...
10620976	  791.6	  565.1	 6478.0	...
10620977	  791.5	  565.5	 6472.0	...
10620978	  791.6	  565.9	 6471.0	...
10620979	  791.5	  564.5	 6476.0	...
10620980	  790.8	  562.9	 6482.0	...
10620981	  790.1	  561.3	 6483.0	...
10620982	  790.2	  561.6	 6484.0	...
10620983	  790.9	  561.8	 6487.0	...
10620984	  790.9	  562.5	 6493.0	...
10620985	  790.2	  562.9	 6498.0	...
10620986	  789.2	  563.3	 6504.0	...
10620987	  788.8	  563.3	 6511.0	...
10620988	  788.3	  563.3	 6517.0	...
10620989	  788.6	  563.1	 6511.0	...
10620990	  789.2	  563.0	 6500.0	...
10620991	  790.0	  563.3	 6483.0	...
10620992	  790.3	  563.8	 6475.0	...
10620993	  790.9	  564.6	 6468.0	...
10620994	  791.1	  565.1	 6469.0	...
10620995	  791.2	  565.5	 6467.0	...
10620996	  790.9	  565.5	 6465.0	...
10620997	  791.1	  565.4	 6469.0	...
10620998	  791.3	  563.7	 6476.0	...
10620999	  790.9	  562.1	 6479.0	...
10621000	  790.4	  561.8	 6477.0	...
10621001	  790.3	  563.1	 6471.0	...
10621002	  790.7	  563.8	 6468.0	...
10621003	  790.9	  563.3	 6464.0	...
10621004	  791.6	  562.9	 6461.0	...
10621005	  792.8	  563.1	 6458.0	...
10621006	  794.1	  563.3	 6454.0	...
10621007	  794.4	  563.5	 6452.0	...
10621008	  794.3	  563.6	 6452.0	...
10621009	  794.1	  563.2	 6459.0	...
10621010	  793.5	  562.1	 6466.0	...
10621011	  792.9	  561.0	 6473.0	...
10621012	  792.3	  560.9	 6473.0	...
10621013	  792.3	  561.5	 6473.0	...
10621014	  792.2	  562.4	 6474.0	...
10621015	  792.7	  563.0	 6474.0	...
10621016	  793.1	  563.8	 6475.0	...
10621017	  793.9	  564.2	 6476.0	...
10621018	  794.5	  564.5	 6469.0	...
10621019	  795.1	  564.5	 6463.0	...
10621020	  795.6	  563.5	 6460.0	...
10621021	  795.8	  563.0	 6465.0	...
10621022	  794.9	  562.7	 6469.0	...
10621023	  793.9	  563.4	 6466.0	...
10621024	  793.3	  563.3	 6463.0	...
10621025	  793.3	  563.2	 6463.0	...
10621026	  793.4	  562.6	 6466.0	...
10621027	  792.9	  562.0	 6469.0	...
10621028	  793.1	  561.4	 6468.0	...
10621029	  793.4	  561.6	 6463.0	...
10621030	  794.0	  561.9	 6459.0	...
10621031	  794.6	  562.1	 6463.0	...
10621032	  795.1	  562.2	 6470.0	...
10621033	  795.3	  562.1	 6478.0	...
10621034	  794.8	  562.2	 6490.0	...
10621035	  793.8	  562.3	 6502.0	...
10621036	  792.8	  562.0	 6514.0	...
10621037	  792.1	  561.6	 6504.0	...
10621038	  791.7	  561.2	 6493.0	...
10621039	  791.4	  561.3	 6489.0	...
10621040	  791.3	  561.3	 6495.0	...
10621041	  792.5	  561.0	 6490.0	...
10621042	  793.5	  560.6	 6480.0	...
10621043	  794.5	  560.1	 6473.0	...
10621044	  794.5	  560.3	 6479.0	...
10621045	  794.5	  560.8	 6486.0	...
10621046	  794.5	  561.4	 6490.0	...
10621047	  795.1	  561.0	 6480.0	...
10621048	  795.6	  560.7	 6471.0	...
10621049	  796.0	  561.1	 6472.0	...
10621050	  795.7	  561.8	 6484.0	...
10621051	  795.1	  562.5	 6495.0	...
10621052	  794.0	  562.6	 6492.0	...
10621053	  793.1	  562.8	 6487.0	...
10621054	  792.2	  563.0	 6483.0	...
10621055	  791.9	  562.7	 6482.0	...
10621056	  792.4	  562.2	 6482.0	...
10621057	  793.2	  563.4	 6483.0	...
10621058	  794.0	  565.0	 6484.0	...
10621059	  794.0	  565.8	 6486.0	...
10621060	  794.6	  564.7	 6487.0	...
10621061	  795.1	  563.4	 6488.0	...
10621062	  795.5	  562.7	 6487.0	...
10621063	  795.2	  562.3	 6486.0	...
10621064	  794.9	  562.0	 6486.0	...
10621065	  793.9	  562.6	 6486.0	...
10621066	  792.9	  563.0	 6486.0	...
10621067	  793.1	  563.1	 6486.0	...
10621068	  794.7	  562.6	 6487.0	...
10621069	  796.5	  563.0	 6491.0	...
10621070	  795.2	  563.9	 6494.0	...
10621071	  793.4	  565.6	 6490.0	...
10621072	  791.8	  566.4	 6481.0	...
10621073	  792.1	  565.8	 6473.0	...
10621074	  792.3	  564.6	 6474.0	...
10621075	  792.5	  563.4	 6476.0	...
10621076	  793.0	  563.4	 6479.0	...
10621077	  793.7	  563.1	 6475.0	...
10621078	  794.1	  562.1	 6471.0	...
10621079	  794.4	  561.7	 6467.0	...
10621080	  794.4	  561.6	 6469.0	...
10621081	  794.4	  562.2	 6470.0	...
10621082	  794.9	  562.3	 6471.0	...
10621083	  795.3	  562.2	 6471.0	...
10621084	  794.4	  562.3	 6477.0	...
10621085	  793.1	  562.3	 6484.0	...
10621086	  792.3	  562.4	 6490.0	...
10621087	  792.7	  562.3	 6490.0	...
10621088	  792.9	  562.7	 6491.0	...
10621089	  792.3	  563.1	 6491.0	...
10621090	  792.0	  563.5	 6492.0	...
10621091	  792.0	  563.4	 6489.0	...
10621092	  791.4	  564.0	 6488.0	...
10621093	  790.7	  564.7	 6486.0	...
10621094	  791.4	  565.1	 6485.0	...
10621095	  792.7	  564.6	 6484.0	...
10621096	  794.1	  563.7	 6493.0	...
10621097	  794.2	  563.3	 6502.0	...
10621098	  794.4	  563.0	 6512.0	...
10621099	  795.0	  563.0	 6513.0	...
10621100	  795.4	  563.0	 6514.0	...
10621101	  795.8	  563.5	 6512.0	...
10621102	  795.7	  564.1	 6509.0	...
10621103	  796.1	  563.8	 6507.0	...
10621104	  796.6	  563.3	 6505.0	...
10621105	  796.9	  562.7	 6504.0	...
10621106	  796.7	  562.9	 6503.0	...
10621107	  796.4	  562.8	 6503.0	...
10621108	  796.5	  562.4	 6503.0	...
10621109	  796.6	  561.7	 6503.0	...
10621110	  795.6	  561.2	 6503.0	...
10621111	  794.6	  561.4	 6507.0	...
10621112	  794.2	  561.7	 6510.0	...
10621113	  795.0	  561.9	 6518.0	...
10621114	  795.7	  562.2	 6521.0	...
10621115	  795.6	  562.8	 6518.0	...
10621116	  795.5	  562.5	 6511.0	...
10621117	  795.4	  561.7	 6512.0	...
10621118	  795.5	  560.9	 6519.0	...
10621119	  795.6	  561.0	 6530.0	...
10621120	  795.8	  561.4	 6537.0	...
10621121	  796.1	  562.1	 6544.0	...
10621122	  796.4	  562.7	 6544.0	...
10621123	  796.6	  562.7	 6537.0	...
10621124	  796.6	  562.5	 6530.0	...
10621125	  797.1	  562.5	 6529.0	...
10621126	  797.6	  562.7	 6533.0	...
10621127	  796.2	  562.8	 6537.0	...
10621128	  794.3	  562.6	 6538.0	...
10621129	  792.4	  561.9	 6536.0	...
10621130	  792.4	  561.4	 6535.0	...
10621131	  791.1	  561.4	 6544.0	...
EFIX R   10620839	10621131	293	  792.4	  564.7	   6472
SSACC R  10621132
10621132	  788.7	  561.9	 6556.0	...
10621133	  786.4	  562.5	 6569.0	...
10621134	  785.1	  562.7	 6569.0	...
10621135	  784.6	  562.7	 6567.0	...
10621136	  781.9	  564.0	 6565.0	...
10621137	  778.6	  565.4	 6568.0	...
10621138	  775.3	  567.2	 6572.0	...
10621139	  774.2	  567.6	 6575.0	...
10621140	  774.0	  568.0	 6576.0	...
ESACC R  10621132	10621140	9	  788.7	  561.9	  774.0	  568.0	   0.34	     44
SFIX R   10621141
10621141	  772.2	  566.7	 6580.0	...
10621142	  770.5	  565.4	 6587.0	...
10621143	  769.3	  564.3	 6594.0	...
10621144	  769.9	  564.7	 6598.0	...
10621145	  769.5	  565.6	 6598.0	...
10621146	  768.6	  566.7	 6598.0	...
10621147	  767.8	  567.7	 6600.0	...
10621148	  768.1	  568.1	 6602.0	...
10621149	  768.2	  568.1	 6605.0	...
10621150	  768.0	  567.9	 6607.0	...
10621151	  768.0	  567.7	 6607.0	...
10621152	  768.2	  567.5	 6605.0	...
10621153	  768.6	  567.7	 6603.0	...
10621154	  768.4	  568.2	 6603.0	...
10621155	  768.2	  568.6	 6607.0	...
10621156	  768.1	  568.7	 6610.0	...
10621157	  768.1	  568.3	 6615.0	...
10621158	  768.1	  567.9	 6617.0	...
10621159	  768.2	  567.5	 6618.0	...
10621160	  768.4	  567.8	 6617.0	...
10621161	  768.6	  568.0	 6615.0	...
10621162	  768.6	  568.3	 6617.0	...
10621163	  768.2	  568.5	 6620.0	...
10621164	  767.4	  568.8	 6619.0	...
10621165	  766.7	  568.7	 6613.0	...
10621166	  767.1	  568.5	 6605.0	...
10621167	  767.9	  568.0	 6602.0	...
10621168	  768.5	  567.5	 6599.0	...
10621169	  768.3	  566.7	 6599.0	...
10621170	  768.5	  566.2	 6600.0	...
10621171	  768.9	  565.8	 6600.0	...
10621172	  769.5	  567.9	 6601.0	...
10621173	  769.7	  570.0	 6604.0	...
10621174	  769.9	  571.4	 6607.0	...
10621175	  768.7	  571.1	 6614.0	...
10621176	  767.5	  570.7	 6619.0	...
10621177	  767.1	  570.9	 6623.0	...
10621178	  767.6	  570.8	 6624.0	...
10621179	  767.8	  571.0	 6628.0	...
10621180	  767.3	  571.4	 6631.0	...
10621181	  767.1	  571.0	 6632.0	...
10621182	  767.3	  570.3	 6632.0	...
10621183	  767.4	  569.1	 6633.0	...
10621184	  767.4	  568.2	 6635.0	...
10621185	  767.4	  567.5	 6641.0	...
10621186	  768.0	  567.2	 6644.0	...
10621187	  768.7	  567.8	 6644.0	...
10621188	  769.4	  568.2	 6638.0	...
10621189	  769.1	  568.1	 6635.0	...
10621190	  768.9	  567.8	 6633.0	...
10621191	  768.7	  567.9	 6633.0	...
10621192	  768.9	  568.7	 6636.0	...
10621193	  769.4	  569.5	 6638.0	...
10621194	  769.7	  569.8	 6644.0	...
10621195	  769.8	  570.1	 6650.0	...
10621196	  769.5	  570.4	 6656.0	...
10621197	  769.3	  570.9	 6657.0	...
10621198	  769.1	  571.2	 6657.0	...
10621199	  768.9	  569.9	 6656.0	...
10621200	  768.5	  568.5	 6657.0	...
10621201	  768.2	  568.1	 6662.0	...
10621202	  768.2	  569.1	 6668.0	...
10621203	  767.9	  570.0	 6679.0	...
10621204	  767.3	  569.7	 6683.0	...
10621205	  766.7	  569.3	 6687.0	...
10621206	  766.4	  569.0	 6686.0	...
10621207	  766.4	  568.9	 6685.0	...
10621208	  766.5	  569.2	 6680.0	...
10621209	  766.9	  569.4	 6677.0	...
10621210	  768.0	  570.0	 6675.0	...
10621211	  768.7	  570.4	 6677.0	...
10621212	  769.1	  570.6	 6677.0	...
10621213	  769.2	  570.1	 6678.0	...
10621214	  769.7	  569.6	 6680.0	...
10621215	  769.7	  568.7	 6678.0	...
10621216	  768.6	  568.2	 6674.0	...
10621217	  767.5	  567.7	 6674.0	...
10621218	  767.7	  568.6	 6679.0	...
10621219	  768.4	  569.4	 6685.0	...
10621220	  768.3	  570.6	 6688.0	...
10621221	  767.4	  571.1	 6688.0	...
10621222	  766.3	  571.2	 6684.0	...
10621223	  766.0	  570.8	 6681.0	...
10621224	  765.7	  570.4	 6678.0	...
10621225	  765.8	  570.2	 6678.0	...
10621226	  766.6	  569.9	 6677.0	...
10621227	  767.4	  569.4	 6676.0	...
10621228	  768.1	  568.4	 6678.0	...
10621229	  768.2	  567.7	 6681.0	...
10621230	  768.3	  568.5	 6683.0	...
10621231	  768.2	  569.8	 6683.0	...
10621232	  767.6	  569.9	 6683.0	...
10621233	  767.1	  568.9	 6684.0	...
10621234	  766.5	  567.4	 6691.0	...
10621235	  766.3	  567.0	 6699.0	...
10621236	  766.1	  566.5	 6706.0	...
10621237	  766.1	  566.5	 6705.0	...
10621238	  766.2	  567.5	 6702.0	...
10621239	  766.4	  568.6	 6699.0	...
10621240	  765.9	  569.5	 6711.0	...
10621241	  765.4	  569.2	 6724.0	...
10621242	  765.0	  569.0	 6733.0	...
10621243	  765.3	  569.0	 6726.0	...
10621244	  765.6	  568.9	 6719.0	...
10621245	  765.8	  568.7	 6717.0	...
10621246	  766.1	  568.3	 6717.0	...
10621247	  766.7	  568.4	 6711.0	...
10621248	  767.1	  568.6	 6705.0	...
10621249	  767.4	  568.6	 6704.0	...
10621250	  767.2	  568.4	 6710.0	...
10621251	  766.2	  568.4	 6716.0	...
10621252	  765.3	  568.6	 6715.0	...
10621253	  764.4	  569.8	 6712.0	...
10621254	  764.5	  570.8	 6707.0	...
10621255	  764.2	  570.4	 6704.0	...
10621256	  763.9	  569.0	 6703.0	...
10621257	  764.8	  567.7	 6707.0	...
10621258	  766.6	  568.0	 6709.0	...
10621259	  768.4	  568.0	 6708.0	...
10621260	  769.1	  567.9	 6705.0	...
10621261	  769.1	  568.0	 6706.0	...
10621262	  768.6	  568.4	 6711.0	...
10621263	  768.0	  568.5	 6713.0	...
10621264	  767.3	  568.2	 6715.0	...
10621265	  767.6	  567.6	 6713.0	...
10621266	  768.0	  567.4	 6715.0	...
10621267	  768.4	  567.2	 6722.0	...
10621268	  768.3	  567.3	 6727.0	...
MSG	10621269 0000 _ Number Off
10621269	  768.2	  567.0	 6732.0	...
10621270	  768.2	  566.7	 6733.0	...
10621271	  767.8	  567.0	 6734.0	...
10621272	  767.6	  567.6	 6733.0	...
10621273	  767.6	  568.2	 6731.0	...
10621274	  768.0	  568.7	 6730.0	...
10621275	  768.1	  569.1	 6728.0	...
10621276	  768.1	  569.4	 6727.0	...
10621277	  768.0	  569.2	 6736.0	...
10621278	  768.1	  569.1	 6745.0	...
10621279	  768.4	  569.3	 6742.0	...
10621280	  768.7	  569.5	 6728.0	...
10621281	  769.0	  569.5	 6720.0	...
10621282	  769.2	  569.4	 6725.0	...
10621283	  769.2	  569.5	 6740.0	...
10621284	  768.7	  569.3	 6749.0	...
10621285	  767.3	  569.0	 6759.0	...
10621286	  766.6	  569.1	 6765.0	...
10621287	  766.3	  569.9	 6771.0	...
10621288	  766.2	  570.6	 6777.0	...
10621289	  765.7	  570.3	 6778.0	...
10621290	  765.2	  569.7	 6779.0	...
10621291	  764.5	  569.1	 6779.0	...
10621292	  763.7	  569.2	 6779.0	...
10621293	  762.9	  569.3	 6778.0	...
10621294	  763.0	  569.0	 6776.0	...
10621295	  763.8	  568.4	 6771.0	...
10621296	  764.6	  567.9	 6766.0	...
10621297	  765.4	  568.0	 6759.0	...
10621298	  765.6	  568.8	 6750.0	...
10621299	  766.1	  569.6	 6743.0	...
10621300	  766.5	  569.0	 6748.0	...
10621301	  766.7	  568.0	 6758.0	...
10621302	  766.7	  567.2	 6767.0	...
10621303	  766.7	  567.4	 6766.0	...
10621304	  766.9	  567.5	 6766.0	...
10621305	  767.1	  567.6	 6766.0	...
10621306	  765.8	  568.0	 6768.0	...
10621307	  764.4	  569.0	 6770.0	...
10621308	  764.1	  569.6	 6772.0	...
10621309	  765.2	  569.9	 6775.0	...
10621310	  766.8	  569.6	 6780.0	...
10621311	  767.3	  569.4	 6783.0	...
10621312	  766.7	  569.4	 6782.0	...
10621313	  765.7	  569.6	 6780.0	...
10621314	  764.6	  569.9	 6779.0	...
10621315	  764.5	  570.8	 6778.0	...
10621316	  764.5	  571.7	 6778.0	...
10621317	  764.5	  571.4	 6780.0	...
10621318	  764.4	  569.7	 6782.0	...
10621319	  764.9	  568.0	 6783.0	...
10621320	  765.4	  567.3	 6785.0	...
10621321	  765.8	  567.8	 6788.0	...
10621322	  765.7	  569.1	 6790.0	...
10621323	  765.7	  570.4	 6792.0	...
10621324	  765.6	  570.7	 6796.0	...
10621325	  765.4	  570.3	 6801.0	...
10621326	  764.7	  570.0	 6804.0	...
10621327	  764.2	  569.7	 6806.0	...
10621328	  763.8	  569.4	 6807.0	...
10621329	  763.8	  568.7	 6801.0	...
10621330	  763.5	  568.4	 6794.0	...
10621331	  763.1	  568.0	 6795.0	...
10621332	  762.6	  568.0	 6802.0	...
10621333	  762.8	  567.9	 6809.0	...
10621334	  763.4	  568.7	 6802.0	...
10621335	  763.7	  569.4	 6795.0	...
10621336	  763.8	  570.0	 6798.0	...
10621337	  763.7	  569.9	 6807.0	...
10621338	  764.0	  569.8	 6816.0	...
10621339	  764.3	  569.8	 6815.0	...
10621340	  764.5	  570.5	 6813.0	...
10621341	  764.7	  571.6	 6815.0	...
10621342	  764.6	  572.8	 6817.0	...
10621343	  764.5	  573.3	 6818.0	...
10621344	  764.4	  573.3	 6814.0	...
10621345	  764.6	  573.0	 6812.0	...
10621346	  764.9	  572.1	 6811.0	...
10621347	  764.6	  571.4	 6812.0	...
10621348	  764.4	  570.9	 6814.0	...
10621349	  764.1	  570.9	 6820.0	...
10621350	  763.9	  570.7	 6826.0	...
10621351	  763.3	  570.5	 6825.0	...
10621352	  762.7	  570.8	 6823.0	...
10621353	  762.3	  571.2	 6823.0	...
10621354	  761.9	  571.5	 6828.0	...
10621355	  761.5	  571.6	 6835.0	...
10621356	  761.3	  571.7	 6838.0	...
10621357	  761.3	  571.7	 6840.0	...
10621358	  762.4	  571.6	 6835.0	...
10621359	  763.6	  571.7	 6829.0	...
10621360	  764.2	  572.0	 6826.0	...
10621361	  763.6	  572.2	 6833.0	...
10621362	  763.0	  572.0	 6840.0	...
10621363	  763.3	  571.9	 6844.0	...
10621364	  763.6	  571.9	 6846.0	...
10621365	  764.4	  572.1	 6848.0	...
10621366	  764.8	  572.2	 6847.0	...
10621367	  765.0	  571.7	 6841.0	...
10621368	  764.6	  571.2	 6834.0	...
10621369	  764.1	  570.7	 6831.0	...
10621370	  763.7	  570.5	 6830.0	...
10621371	  763.5	  570.3	 6830.0	...
10621372	  763.9	  569.7	 6834.0	...
10621373	  764.6	  569.3	 6839.0	...
10621374	  765.6	  570.7	 6845.0	...
10621375	  765.6	  572.5	 6847.0	...
10621376	  765.4	  574.2	 6849.0	...
10621377	  764.8	  574.1	 6850.0	...
10621378	  764.2	  574.1	 6850.0	...
10621379	  763.9	  572.6	 6851.0	...
10621380	  764.0	  571.2	 6854.0	...
10621381	  764.9	  570.6	 6856.0	...
10621382	  765.3	  571.4	 6846.0	...
10621383	  765.4	  571.6	 6836.0	...
10621384	  765.0	  570.9	 6836.0	...
10621385	  764.7	  570.9	 6845.0	...
10621386	  764.3	  571.7	 6851.0	...
10621387	  764.2	  572.5	 6847.0	...
10621388	  764.2	  572.3	 6843.0	...
10621389	  765.0	  572.4	 6842.0	...
10621390	  765.6	  572.4	 6842.0	...
10621391	  766.3	  572.6	 6841.0	...
10621392	  766.7	  572.4	 6838.0	...
10621393	  766.9	  572.3	 6837.0	...
10621394	  766.9	  572.2	 6838.0	...
10621395	  766.3	  572.5	 6839.0	...
10621396	  765.3	  573.0	 6838.0	...
10621397	  764.4	  573.4	 6836.0	...
10621398	  764.0	  574.0	 6838.0	...
10621399	  764.6	  574.3	 6842.0	...
10621400	  765.0	  574.8	 6845.0	...
10621401	  765.4	  574.9	 6844.0	...
10621402	  765.5	  575.2	 6842.0	...
10621403	  766.0	  574.5	 6835.0	...
10621404	  766.5	  573.7	 6828.0	...
10621405	  766.9	  572.9	 6829.0	...
10621406	  767.0	  572.9	 6836.0	...
10621407	  767.1	  573.5	 6843.0	...
10621408	  767.1	  574.1	 6838.0	...
10621409	  767.0	  574.6	 6834.0	...
10621410	  767.1	  574.0	 6835.0	...
10621411	  767.2	  573.4	 6841.0	...
10621412	  767.1	  572.9	 6847.0	...
10621413	  766.0	  572.9	 6848.0	...
10621414	  764.9	  572.8	 6850.0	...
10621415	  764.3	  572.6	 6853.0	...
10621416	  764.8	  572.5	 6854.0	...
10621417	  765.4	  572.4	 6852.0	...
10621418	  765.7	  572.4	 6848.0	...
10621419	  765.5	  572.9	 6845.0	...
10621420	  765.2	  573.2	 6846.0	...
10621421	  764.9	  573.5	 6847.0	...
10621422	  765.3	  573.6	 6848.0	...
10621423	  765.9	  573.9	 6846.0	...
10621424	  766.7	  574.1	 6844.0	...
10621425	  766.8	  573.9	 6847.0	...
10621426	  767.1	  573.7	 6851.0	...
10621427	  767.4	  573.8	 6853.0	...
10621428	  767.6	  574.1	 6848.0	...
10621429	  767.6	  574.2	 6843.0	...
10621430	  767.6	  574.3	 6841.0	...
10621431	  767.6	  574.3	 6838.0	...
10621432	  767.6	  575.2	 6834.0	...
10621433	  767.7	  576.0	 6829.0	...
10621434	  766.9	  576.7	 6827.0	...
10621435	  766.0	  575.4	 6824.0	...
10621436	  765.3	  574.3	 6822.0	...
10621437	  765.4	  574.0	 6822.0	...
10621438	  765.7	  574.9	 6826.0	...
10621439	  766.6	  575.8	 6830.0	...
10621440	  767.4	  575.7	 6832.0	...
10621441	  768.1	  575.3	 6833.0	...
10621442	  767.6	  575.0	 6836.0	...
10621443	  766.6	  574.8	 6842.0	...
10621444	  765.8	  575.0	 6848.0	...
10621445	  765.2	  574.9	 6852.0	...
10621446	  765.4	  574.7	 6852.0	...
10621447	  765.7	  574.2	 6854.0	...
10621448	  766.1	  573.8	 6857.0	...
10621449	  766.2	  573.3	 6854.0	...
10621450	  766.2	  573.5	 6849.0	...
10621451	  766.4	  574.1	 6845.0	...
10621452	  766.7	  574.7	 6847.0	...
10621453	  767.5	  575.3	 6849.0	...
10621454	  768.1	  575.7	 6851.0	...
10621455	  768.1	  576.0	 6853.0	...
10621456	  766.3	  576.0	 6857.0	...
10621457	  764.5	  575.8	 6861.0	...
10621458	  764.9	  575.2	 6864.0	...
10621459	  766.4	  574.4	 6864.0	...
10621460	  766.7	  574.0	 6863.0	...
10621461	  765.5	  574.7	 6861.0	...
10621462	  763.7	  575.7	 6863.0	...
10621463	  763.2	  576.8	 6864.0	...
10621464	  763.9	  577.0	 6866.0	...
10621465	  765.1	  576.9	 6866.0	...
10621466	  766.6	  576.6	 6866.0	...
10621467	  767.0	  576.4	 6865.0	...
10621468	  767.2	  576.8	 6863.0	...
10621469	  766.9	  577.6	 6863.0	...
MSG	10621470 0000 _ Number On
10621470	  766.8	  578.4	 6863.0	...
10621471	  766.9	  578.0	 6862.0	...
10621472	  766.7	  577.2	 6865.0	...
10621473	  766.2	  576.5	 6870.0	...
10621474	  765.7	  576.6	 6874.0	...
10621475	  765.6	  576.5	 6878.0	...
10621476	  765.3	  576.4	 6879.0	...
10621477	  765.2	  576.2	 6879.0	...
10621478	  764.9	  576.1	 6876.0	...
10621479	  764.7	  575.9	 6872.0	...
10621480	  764.5	  575.7	 6870.0	...
10621481	  764.7	  575.5	 6868.0	...
10621482	  765.6	  575.2	 6858.0	...
10621483	  767.3	  576.6	 6849.0	...
10621484	  768.5	  578.1	 6843.0	...
10621485	  768.5	  579.6	 6845.0	...
10621486	  767.3	  578.7	 6846.0	...
10621487	  766.5	  577.6	 6849.0	...
10621488	  766.2	  576.6	 6853.0	...
10621489	  766.2	  576.8	 6857.0	...
10621490	  766.4	  577.1	 6857.0	...
10621491	  766.5	  577.4	 6857.0	...
10621492	  766.0	  577.2	 6865.0	...
10621493	  765.2	  576.6	 6873.0	...
10621494	  765.6	  575.8	 6878.0	...
10621495	  766.2	  575.8	 6872.0	...
10621496	  766.8	  576.3	 6865.0	...
10621497	  767.1	  577.1	 6860.0	...
10621498	  768.0	  577.5	 6855.0	...
10621499	  768.8	  577.9	 6853.0	...
10621500	  768.4	  577.4	 6851.0	...
10621501	  768.0	  576.6	 6851.0	...
10621502	  767.6	  576.6	 6851.0	...
10621503	  767.7	  577.2	 6850.0	...
10621504	  767.8	  577.7	 6852.0	...
10621505	  767.0	  577.7	 6853.0	...
10621506	  766.2	  577.9	 6856.0	...
10621507	  765.4	  578.0	 6859.0	...
10621508	  765.7	  577.5	 6861.0	...
10621509	  766.3	  576.9	 6860.0	...
10621510	  767.0	  576.5	 6859.0	...
10621511	  767.4	  576.7	 6858.0	...
10621512	  767.6	  577.0	 6864.0	...
10621513	  767.7	  577.3	 6870.0	...
10621514	  767.9	  577.4	 6869.0	...
10621515	  768.2	  577.9	 6862.0	...
10621516	  768.7	  578.3	 6854.0	...
10621517	  769.2	  578.6	 6855.0	...
10621518	  769.2	  577.7	 6856.0	...
10621519	  768.8	  576.9	 6858.0	...
10621520	  768.5	  576.2	 6862.0	...
10621521	  768.4	  576.6	 6864.0	...
10621522	  768.0	  577.3	 6867.0	...
10621523	  767.5	  577.9	 6872.0	...
10621524	  766.3	  577.8	 6880.0	...
10621525	  765.5	  577.6	 6889.0	...
10621526	  765.2	  577.3	 6893.0	...
10621527	  765.8	  576.8	 6894.0	...
10621528	  767.0	  576.3	 6894.0	...
10621529	  767.5	  575.4	 6896.0	...
10621530	  767.8	  575.0	 6898.0	...
10621531	  767.3	  575.0	 6900.0	...
10621532	  766.9	  575.6	 6900.0	...
10621533	  766.8	  576.8	 6899.0	...
10621534	  766.9	  577.9	 6898.0	...
10621535	  767.0	  578.7	 6894.0	...
10621536	  767.2	  578.8	 6881.0	...
10621537	  767.3	  578.6	 6869.0	...
10621538	  767.3	  578.2	 6865.0	...
10621539	  767.1	  577.8	 6870.0	...
10621540	  767.0	  577.8	 6874.0	...
10621541	  766.1	  577.5	 6872.0	...
10621542	  765.2	  577.1	 6879.0	...
10621543	  764.4	  576.8	 6888.0	...
10621544	  763.7	  577.0	 6901.0	...
10621545	  763.0	  577.2	 6905.0	...
10621546	  763.0	  577.3	 6909.0	...
10621547	  764.4	  577.2	 6907.0	...
10621548	  765.9	  578.1	 6903.0	...
10621549	  766.6	  579.0	 6898.0	...
10621550	  766.5	  579.1	 6895.0	...
10621551	  766.4	  578.1	 6897.0	...
10621552	  765.1	  577.3	 6901.0	...
10621553	  763.9	  577.3	 6909.0	...
10621554	  763.9	  577.2	 6914.0	...
10621555	  764.6	  577.1	 6920.0	...
10621556	  764.9	  577.1	 6921.0	...
10621557	  764.0	  577.1	 6915.0	...
10621558	  763.3	  577.0	 6908.0	...
10621559	  763.1	  577.1	 6902.0	...
10621560	  762.9	  577.4	 6903.0	...
10621561	  763.2	  577.7	 6908.0	...
10621562	  763.8	  577.8	 6911.0	...
10621563	  764.9	  578.3	 6911.0	...
10621564	  765.8	  578.6	 6904.0	...
10621565	  766.3	  578.9	 6897.0	...
10621566	  766.9	  578.8	 6889.0	...
10621567	  767.5	  578.8	 6884.0	...
10621568	  767.8	  576.8	 6887.0	...
10621569	  767.6	  574.8	 6894.0	...
10621570	  767.5	  574.1	 6900.0	...
10621571	  767.3	  575.4	 6897.0	...
10621572	  767.2	  576.7	 6894.0	...
10621573	  766.9	  576.8	 6899.0	...
10621574	  765.9	  577.0	 6910.0	...
10621575	  765.0	  577.2	 6920.0	...
10621576	  763.9	  577.4	 6926.0	...
10621577	  763.4	  577.7	 6927.0	...
10621578	  763.0	  577.8	 6925.0	...
10621579	  762.9	  578.2	 6918.0	...
10621580	  763.9	  578.5	 6910.0	...
10621581	  764.7	  577.1	 6905.0	...
10621582	  765.9	  575.2	 6905.0	...
10621583	  766.4	  574.5	 6904.0	...
10621584	  766.8	  575.5	 6902.0	...
10621585	  766.8	  576.7	 6902.0	...
10621586	  766.7	  577.0	 6904.0	...
10621587	  765.5	  577.4	 6913.0	...
10621588	  764.2	  578.1	 6921.0	...
10621589	  763.8	  578.8	 6927.0	...
10621590	  764.8	  579.4	 6925.0	...
10621591	  765.6	  578.7	 6924.0	...
10621592	  765.3	  577.8	 6924.0	...
10621593	  765.1	  577.2	 6924.0	...
10621594	  765.3	  577.8	 6924.0	...
10621595	  765.2	  578.4	 6924.0	...
10621596	  765.0	  578.6	 6925.0	...
10621597	  765.6	  578.6	 6925.0	...
10621598	  766.7	  578.5	 6918.0	...
10621599	  767.7	  578.3	 6912.0	...
10621600	  767.3	  578.4	 6908.0	...
10621601	  766.9	  578.4	 6917.0	...
10621602	  766.4	  578.2	 6924.0	...
10621603	  766.4	  577.9	 6930.0	...
10621604	  765.9	  577.8	 6931.0	...
10621605	  764.8	  577.6	 6932.0	...
10621606	  763.4	  577.0	 6931.0	...
10621607	  762.3	  576.1	 6930.0	...
10621608	  761.9	  575.5	 6932.0	...
10621609	  762.8	  575.2	 6932.0	...
10621610	  763.7	  575.3	 6934.0	...
10621611	  764.8	  574.9	 6933.0	...
10621612	  764.8	  574.5	 6936.0	...
10621613	  764.5	  574.4	 6936.0	...
10621614	  764.0	  575.1	 6934.0	...
10621615	  763.7	  575.8	 6931.0	...
10621616	  763.8	  575.9	 6930.0	...
10621617	  763.8	  575.7	 6930.0	...
10621618	  763.8	  575.5	 6931.0	...
10621619	  764.1	  575.4	 6931.0	...
10621620	  764.5	  575.3	 6935.0	...
10621621	  765.0	  575.9	 6942.0	...
10621622	  765.2	  576.5	 6948.0	...
10621623	  765.2	  577.2	 6948.0	...
10621624	  765.2	  577.2	 6945.0	...
10621625	  765.2	  577.2	 6944.0	...
10621626	  763.8	  576.6	 6944.0	...
10621627	  762.5	  576.0	 6945.0	...
10621628	  761.7	  575.5	 6945.0	...
10621629	  762.3	  575.6	 6954.0	...
10621630	  762.9	  575.6	 6962.0	...
10621631	  762.8	  575.4	 6969.0	...
10621632	  762.7	  575.3	 6967.0	...
10621633	  763.4	  575.3	 6966.0	...
10621634	  764.2	  575.6	 6964.0	...
10621635	  764.7	  576.0	 6960.0	...
10621636	  764.5	  576.3	 6955.0	...
10621637	  764.1	  576.5	 6951.0	...
10621638	  763.9	  576.5	 6957.0	...
10621639	  763.7	  575.6	 6964.0	...
10621640	  764.3	  574.7	 6971.0	...
10621641	  764.8	  574.2	 6962.0	...
10621642	  764.9	  574.5	 6953.0	...
10621643	  764.4	  574.9	 6945.0	...
10621644	  764.2	  576.2	 6948.0	...
10621645	  764.4	  577.5	 6951.0	...
10621646	  764.0	  578.1	 6953.0	...
10621647	  763.4	  577.3	 6960.0	...
10621648	  762.7	  576.4	 6966.0	...
10621649	  762.7	  575.7	 6971.0	...
10621650	  763.3	  574.9	 6969.0	...
10621651	  764.0	  574.2	 6971.0	...
10621652	  764.0	  574.2	 6973.0	...
10621653	  763.3	  574.3	 6976.0	...
10621654	  762.8	  574.3	 6977.0	...
10621655	  763.0	  574.3	 6979.0	...
10621656	  763.5	  575.3	 6980.0	...
10621657	  763.8	  576.3	 6981.0	...
10621658	  763.2	  577.5	 6982.0	...
10621659	  762.3	  577.2	 6981.0	...
10621660	  762.9	  576.8	 6979.0	...
10621661	  764.5	  576.3	 6977.0	...
10621662	  764.4	  576.6	 6983.0	...
10621663	  762.8	  577.2	 6990.0	...
10621664	  761.2	  577.8	 6997.0	...
10621665	  761.0	  577.5	 6997.0	...
10621666	  760.8	  576.6	 6993.0	...
10621667	  761.1	  575.4	 6988.0	...
10621668	  761.9	  574.6	 6984.0	...
10621669	  762.6	  574.2	 6986.0	...
10621670	  762.8	  574.0	 6988.0	...
10621671	  762.8	  573.9	 6992.0	...
10621672	  762.8	  574.4	 6993.0	...
10621673	  762.8	  574.8	 6991.0	...
10621674	  762.7	  575.1	 6988.0	...
10621675	  763.0	  574.9	 6982.0	...
10621676	  763.3	  574.6	 6978.0	...
10621677	  763.7	  574.3	 6982.0	...
10621678	  763.7	  574.2	 6989.0	...
10621679	  763.6	  574.3	 6996.0	...
10621680	  763.5	  574.5	 6999.0	...
10621681	  763.2	  574.9	 7002.0	...
10621682	  763.2	  575.3	 7004.0	...
10621683	  763.0	  575.7	 7003.0	...
10621684	  762.9	  576.0	 7000.0	...
10621685	  763.0	  575.5	 7000.0	...
10621686	  763.4	  574.9	 7003.0	...
10621687	  763.9	  575.2	 7011.0	...
10621688	  762.8	  576.2	 7020.0	...
10621689	  761.4	  576.2	 7025.0	...
10621690	  760.4	  575.2	 7028.0	...
10621691	  761.3	  574.6	 7027.0	...
10621692	  762.3	  575.5	 7025.0	...
10621693	  762.3	  576.6	 7024.0	...
10621694	  761.8	  575.8	 7024.0	...
10621695	  761.0	  574.5	 7028.0	...
10621696	  760.3	  573.4	 7034.0	...
10621697	  759.8	  574.3	 7039.0	...
10621698	  760.8	  574.9	 7031.0	...
10621699	  761.9	  575.2	 7021.0	...
10621700	  762.9	  575.0	 7016.0	...
10621701	  762.8	  575.2	 7019.0	...
10621702	  763.0	  575.5	 7021.0	...
10621703	  763.3	  575.8	 7017.0	...
10621704	  763.5	  575.8	 7012.0	...
10621705	  762.6	  575.9	 7009.0	...
10621706	  761.6	  576.4	 7014.0	...
10621707	  760.7	  576.8	 7018.0	...
10621708	  762.2	  577.0	 7021.0	...
10621709	  763.6	  577.1	 7019.0	...
10621710	  764.4	  577.3	 7014.0	...
10621711	  763.9	  577.1	 7009.0	...
10621712	  763.3	  576.6	 7005.0	...
10621713	  764.2	  575.8	 7005.0	...
10621714	  765.1	  575.4	 6999.0	...
10621715	  765.9	  574.2	 6994.0	...
10621716	  765.9	  573.1	 6990.0	...
10621717	  766.1	  572.8	 6991.0	...
10621718	  766.0	  573.3	 6992.0	...
10621719	  765.4	  573.8	 6992.0	...
10621720	  764.8	  574.5	 6999.0	...
10621721	  764.6	  576.0	 7005.0	...
10621722	  764.5	  577.6	 7010.0	...
10621723	  764.8	  578.6	 7008.0	...
10621724	  765.4	  579.0	 7005.0	...
10621725	  765.9	  578.6	 7003.0	...
10621726	  765.9	  577.9	 7001.0	...
10621727	  765.7	  577.3	 7001.0	...
10621728	  765.5	  577.5	 7001.0	...
10621729	  765.6	  577.7	 7001.0	...
10621730	  765.6	  577.6	 7000.0	...
10621731	  765.5	  577.4	 6998.0	...
10621732	  765.4	  576.9	 6997.0	...
10621733	  765.3	  575.9	 6999.0	...
10621734	  765.2	  575.0	 7001.0	...
10621735	  764.5	  575.1	 7003.0	...
10621736	  763.9	  575.9	 7000.0	...
10621737	  764.5	  576.6	 6998.0	...
10621738	  765.9	  576.6	 6996.0	...
10621739	  767.2	  576.7	 6995.0	...
10621740	  767.3	  577.3	 6994.0	...
10621741	  767.3	  577.6	 6992.0	...
10621742	  766.9	  578.0	 6993.0	...
10621743	  766.6	  578.1	 7001.0	...
10621744	  766.2	  578.3	 7010.0	...
10621745	  766.2	  578.5	 7018.0	...
10621746	  766.2	  578.5	 7017.0	...
10621747	  766.1	  578.5	 7014.0	...
10621748	  766.0	  578.5	 7011.0	...
10621749	  765.8	  577.7	 7011.0	...
10621750	  765.2	  577.1	 7010.0	...
10621751	  764.7	  576.5	 7010.0	...
10621752	  764.5	  576.6	 7010.0	...
10621753	  764.5	  576.1	 7012.0	...
10621754	  764.3	  575.5	 7013.0	...
10621755	  764.1	  575.6	 7014.0	...
10621756	  764.1	  576.1	 7013.0	...
10621757	  764.3	  576.7	 7011.0	...
10621758	  763.8	  576.4	 7011.0	...
10621759	  763.1	  575.9	 7012.0	...
10621760	  762.5	  575.4	 7012.0	...
10621761	  763.3	  575.2	 7013.0	...
10621762	  764.0	  575.2	 7008.0	...
10621763	  764.4	  575.3	 7004.0	...
10621764	  763.9	  576.1	 7000.0	...
10621765	  763.7	  576.8	 7000.0	...
10621766	  764.5	  577.3	 6998.0	...
10621767	  765.3	  577.6	 6996.0	...
10621768	  766.2	  578.1	 6996.0	...
10621769	  766.3	  578.7	 7001.0	...
10621770	  766.2	  578.0	 7007.0	...
10621771	  765.9	  577.4	 7015.0	...
10621772	  765.5	  576.7	 7022.0	...
10621773	  765.2	  576.6	 7028.0	...
10621774	  765.3	  576.4	 7031.0	...
10621775	  765.6	  576.2	 7026.0	...
10621776	  766.0	  576.1	 7018.0	...
10621777	  766.0	  576.2	 7012.0	...
10621778	  765.7	  576.3	 7017.0	...
10621779	  765.5	  576.4	 7020.0	...
10621780	  765.2	  576.4	 7021.0	...
10621781	  765.2	  577.3	 7017.0	...
MSG	10621782 0000 _ Number Off
10621782	  765.2	  578.2	 7014.0	...
10621783	  764.9	  579.1	 7013.0	...
10621784	  764.4	  577.9	 7014.0	...
10621785	  764.6	  576.6	 7015.0	...
10621786	  766.8	  575.2	 7011.0	...
10621787	  769.1	  575.1	 7006.0	...
10621788	  770.8	  575.1	 7007.0	...
10621789	  770.8	  575.1	 7012.0	...
10621790	  770.8	  575.5	 7016.0	...
10621791	  770.6	  575.8	 7015.0	...
10621792	  770.2	  576.2	 7014.0	...
10621793	  769.6	  576.1	 7018.0	...
10621794	  769.2	  575.9	 7027.0	...
10621795	  769.0	  575.0	 7035.0	...
10621796	  768.8	  574.1	 7027.0	...
10621797	  768.4	  573.3	 7016.0	...
10621798	  768.1	  573.2	 7005.0	...
10621799	  768.3	  573.0	 7006.0	...
10621800	  768.7	  572.9	 7002.0	...
10621801	  769.4	  574.0	 6997.0	...
10621802	  769.5	  575.1	 6992.0	...
10621803	  769.4	  574.3	 6992.0	...
10621804	  768.1	  572.5	 6996.0	...
10621805	  767.0	  570.6	 7008.0	...
10621806	  766.1	  570.7	 7018.0	...
10621807	  766.1	  570.6	 7025.0	...
10621808	  765.6	  570.4	 7023.0	...
10621809	  765.0	  570.3	 7018.0	...
10621810	  764.4	  570.4	 7017.0	...
10621811	  763.5	  571.7	 7016.0	...
10621812	  762.8	  573.0	 7019.0	...
10621813	  762.1	  574.3	 7015.0	...
10621814	  762.2	  574.3	 7011.0	...
10621815	  763.3	  575.2	 7006.0	...
10621816	  764.3	  576.0	 7009.0	...
10621817	  764.6	  577.0	 7012.0	...
10621818	  763.9	  576.1	 7016.0	...
10621819	  763.1	  575.3	 7018.0	...
10621820	  763.2	  574.3	 7019.0	...
10621821	  763.6	  575.3	 7017.0	...
10621822	  764.2	  576.4	 7017.0	...
10621823	  764.8	  577.4	 7018.0	...
10621824	  765.5	  577.2	 7018.0	...
10621825	  765.8	  575.3	 7017.0	...
10621826	  765.0	  573.6	 7016.0	...
10621827	  763.9	  572.1	 7014.0	...
10621828	  763.0	  572.5	 7009.0	...
10621829	  763.2	  572.4	 7004.0	...
10621830	  763.4	  572.1	 7006.0	...
10621831	  763.5	  571.7	 7012.0	...
10621832	  763.0	  572.6	 7021.0	...
10621833	  762.6	  573.2	 7023.0	...
10621834	  763.3	  573.6	 7024.0	...
10621835	  764.4	  572.9	 7022.0	...
10621836	  765.5	  572.7	 7020.0	...
10621837	  765.8	  572.7	 7018.0	...
10621838	  766.1	  572.3	 7015.0	...
10621839	  765.7	  571.8	 7013.0	...
10621840	  764.3	  572.3	 7011.0	...
10621841	  762.7	  573.3	 7012.0	...
10621842	  762.0	  574.6	 7014.0	...
10621843	  763.2	  574.7	 7012.0	...
10621844	  764.4	  574.9	 7007.0	...
10621845	  765.5	  574.8	 7002.0	...
10621846	  765.1	  574.9	 7006.0	...
10621847	  764.5	  574.5	 7009.0	...
10621848	  763.7	  573.9	 7011.0	...
10621849	  763.0	  573.1	 7009.0	...
10621850	  763.4	  572.8	 7007.0	...
10621851	  764.1	  573.0	 7008.0	...
10621852	  764.5	  573.9	 7012.0	...
10621853	  764.0	  575.0	 7014.0	...
10621854	  763.9	  574.5	 7011.0	...
10621855	  764.0	  573.6	 7008.0	...
10621856	  764.1	  572.4	 7006.0	...
10621857	  763.7	  572.0	 7010.0	...
10621858	  763.7	  571.6	 7005.0	...
10621859	  763.7	  571.9	 6995.0	...
10621860	  763.8	  573.4	 6985.0	...
10621861	  764.0	  574.8	 6982.0	...
10621862	  764.5	  575.5	 6982.0	...
10621863	  764.4	  575.4	 6982.0	...
10621864	  764.4	  576.0	 6982.0	...
10621865	  764.6	  576.6	 6982.0	...
10621866	  765.1	  576.4	 6982.0	...
10621867	  765.6	  575.5	 6981.0	...
10621868	  765.7	  574.5	 6978.0	...
10621869	  765.6	  574.2	 6976.0	...
10621870	  765.4	  573.9	 6977.0	...
10621871	  765.2	  573.8	 6982.0	...
10621872	  765.0	  573.8	 6985.0	...
10621873	  764.6	  573.5	 6987.0	...
10621874	  764.7	  573.1	 6986.0	...
10621875	  765.7	  573.1	 6981.0	...
10621876	  766.8	  573.3	 6976.0	...
10621877	  766.9	  573.7	 6973.0	...
10621878	  766.9	  574.5	 6975.0	...
10621879	  766.9	  575.4	 6977.0	...
10621880	  766.4	  576.3	 6978.0	...
10621881	  764.9	  577.0	 6982.0	...
10621882	  763.3	  577.7	 6985.0	...
10621883	  762.8	  578.2	 6992.0	...
10621884	  762.8	  577.1	 6995.0	...
10621885	  762.8	  575.9	 6996.0	...
10621886	  762.7	  574.9	 6993.0	...
10621887	  762.7	  575.2	 6992.0	...
10621888	  763.1	  576.2	 6993.0	...
10621889	  763.3	  577.2	 6999.0	...
10621890	  763.3	  576.7	 7005.0	...
10621891	  762.6	  575.4	 7007.0	...
10621892	  762.4	  574.2	 7003.0	...
10621893	  762.5	  574.4	 7000.0	...
10621894	  762.6	  574.6	 7001.0	...
10621895	  762.9	  575.1	 7006.0	...
10621896	  762.9	  575.6	 7012.0	...
10621897	  763.1	  576.8	 7009.0	...
10621898	  763.1	  577.3	 7000.0	...
10621899	  763.1	  578.4	 6993.0	...
10621900	  762.8	  578.9	 6994.0	...
10621901	  761.9	  578.7	 7003.0	...
10621902	  761.1	  578.1	 7012.0	...
10621903	  760.4	  577.1	 7021.0	...
10621904	  761.3	  576.3	 7006.0	...
10621905	  762.1	  575.4	 6991.0	...
10621906	  763.2	  575.4	 6981.0	...
10621907	  763.4	  575.9	 6987.0	...
10621908	  763.6	  576.5	 6992.0	...
10621909	  763.5	  576.5	 6998.0	...
10621910	  763.5	  576.4	 7006.0	...
10621911	  763.6	  576.3	 7014.0	...
10621912	  763.7	  576.2	 7006.0	...
10621913	  763.8	  576.4	 6998.0	...
10621914	  764.3	  576.5	 6991.0	...
10621915	  764.6	  576.3	 6993.0	...
10621916	  764.7	  575.9	 6995.0	...
10621917	  764.0	  575.6	 6996.0	...
10621918	  763.1	  575.9	 6995.0	...
10621919	  762.6	  576.3	 6994.0	...
10621920	  762.2	  577.3	 7000.0	...
10621921	  761.9	  578.2	 7008.0	...
10621922	  761.5	  578.0	 7016.0	...
10621923	  762.1	  577.1	 7016.0	...
10621924	  763.2	  576.3	 7014.0	...
10621925	  764.4	  576.2	 7011.0	...
10621926	  764.9	  576.2	 7009.0	...
10621927	  765.2	  576.5	 7010.0	...
10621928	  764.5	  577.0	 7006.0	...
10621929	  763.5	  577.6	 7001.0	...
10621930	  762.5	  577.7	 6997.0	...
10621931	  762.4	  577.3	 7000.0	...
10621932	  762.3	  576.5	 7004.0	...
10621933	  762.0	  575.9	 7007.0	...
10621934	  761.4	  575.6	 7007.0	...
10621935	  761.3	  575.5	 7008.0	...
10621936	  761.8	  575.3	 7010.0	...
10621937	  762.9	  576.9	 7011.0	...
10621938	  763.5	  578.6	 7009.0	...
10621939	  763.6	  578.6	 7007.0	...
10621940	  763.3	  576.8	 7006.0	...
10621941	  762.8	  575.8	 7006.0	...
10621942	  762.5	  576.6	 7007.0	...
10621943	  762.3	  577.5	 7008.0	...
10621944	  762.2	  577.5	 7008.0	...
10621945	  762.1	  577.7	 7007.0	...
10621946	  762.0	  577.8	 7008.0	...
10621947	  761.9	  577.9	 7008.0	...
10621948	  761.9	  578.2	 7003.0	...
10621949	  762.5	  578.2	 6998.0	...
10621950	  763.0	  577.9	 6994.0	...
10621951	  763.9	  577.6	 6997.0	...
10621952	  764.3	  577.6	 7000.0	...
10621953	  762.8	  578.0	 7001.0	...
10621954	  760.8	  577.5	 7001.0	...
10621955	  759.1	  577.0	 6998.0	...
10621956	  759.5	  576.5	 6996.0	...
10621957	  760.4	  576.6	 6997.0	...
10621958	  761.1	  577.2	 6998.0	...
10621959	  761.6	  577.5	 6998.0	...
10621960	  761.7	  577.7	 6996.0	...
10621961	  761.7	  577.6	 6993.0	...
10621962	  761.5	  577.6	 6992.0	...
10621963	  761.1	  578.0	 6999.0	...
10621964	  760.8	  578.7	 7005.0	...
10621965	  762.0	  579.1	 7000.0	...
10621966	  763.4	  579.1	 6988.0	...
10621967	  764.5	  578.8	 6977.0	...
10621968	  764.1	  578.7	 6981.0	...
10621969	  763.5	  578.8	 6987.0	...
10621970	  763.1	  578.9	 6991.0	...
10621971	  763.0	  578.8	 6994.0	...
10621972	  763.1	  578.7	 6995.0	...
10621973	  763.2	  578.6	 6990.0	...
10621974	  762.8	  578.9	 6987.0	...
10621975	  762.3	  579.0	 6984.0	...
10621976	  761.8	  579.1	 6984.0	...
10621977	  762.2	  579.2	 6984.0	...
10621978	  762.6	  579.1	 6983.0	...
10621979	  762.6	  578.7	 6983.0	...
10621980	  762.1	  578.5	 6984.0	...
10621981	  761.7	  579.1	 6985.0	...
10621982	  761.7	  579.8	 6986.0	...
MSG	10621983 0000 _ Number On
10621983	  761.4	  579.3	 6985.0	...
10621984	  761.1	  578.2	 6985.0	...
10621985	  760.9	  577.1	 6986.0	...
10621986	  761.0	  577.2	 6987.0	...
10621987	  761.2	  577.3	 6987.0	...
10621988	  761.5	  577.3	 6978.0	...
10621989	  761.8	  577.2	 6969.0	...
10621990	  762.1	  576.8	 6963.0	...
10621991	  762.3	  576.5	 6965.0	...
10621992	  762.6	  576.1	 6967.0	...
10621993	  762.9	  576.1	 6968.0	...
10621994	  763.1	  576.0	 6968.0	...
10621995	  763.1	  576.0	 6969.0	...
10621996	  762.6	  576.2	 6970.0	...
10621997	  762.2	  576.5	 6969.0	...
10621998	  761.8	  577.1	 6968.0	...
10621999	  761.7	  577.9	 6967.0	...
10622000	  761.5	  578.8	 6975.0	...
10622001	  760.7	  578.9	 6984.0	...
10622002	  759.9	  578.6	 6993.0	...
10622003	  759.4	  578.1	 6993.0	...
10622004	  759.8	  577.8	 6992.0	...
10622005	  760.5	  577.6	 6989.0	...
10622006	  760.6	  577.6	 6986.0	...
10622007	  760.5	  577.7	 6983.0	...
10622008	  760.0	  577.9	 6982.0	...
10622009	  760.0	  577.9	 6983.0	...
10622010	  760.0	  576.9	 6985.0	...
10622011	  760.0	  575.9	 6989.0	...
10622012	  760.1	  576.1	 6992.0	...
10622013	  760.4	  577.3	 6994.0	...
10622014	  760.7	  578.6	 6994.0	...
10622015	  761.6	  578.6	 6994.0	...
10622016	  762.4	  577.7	 6995.0	...
10622017	  763.7	  577.3	 6993.0	...
10622018	  764.4	  577.6	 6988.0	...
10622019	  764.0	  579.2	 6982.0	...
10622020	  762.5	  580.4	 6979.0	...
10622021	  760.8	  580.5	 6980.0	...
10622022	  760.4	  579.5	 6983.0	...
10622023	  760.2	  577.4	 6984.0	...
10622024	  759.9	  575.8	 6984.0	...
10622025	  759.8	  575.6	 6983.0	...
10622026	  759.9	  576.9	 6983.0	...
10622027	  761.0	  578.6	 6983.0	...
10622028	  762.0	  579.4	 6983.0	...
10622029	  762.9	  579.6	 6983.0	...
10622030	  762.7	  579.1	 6983.0	...
10622031	  762.7	  578.4	 6982.0	...
10622032	  762.9	  577.9	 6982.0	...
10622033	  763.2	  577.4	 6981.0	...
10622034	  763.3	  576.6	 6982.0	...
10622035	  763.3	  576.0	 6983.0	...
10622036	  762.7	  575.4	 6984.0	...
10622037	  762.6	  575.4	 6984.0	...
10622038	  763.0	  576.3	 6984.0	...
10622039	  763.9	  577.1	 6986.0	...
10622040	  763.4	  578.0	 6988.0	...
10622041	  762.4	  578.1	 6991.0	...
10622042	  761.5	  578.2	 6993.0	...
10622043	  761.5	  577.9	 6991.0	...
10622044	  762.7	  577.5	 6987.0	...
10622045	  763.9	  576.7	 6983.0	...
10622046	  764.9	  576.1	 6985.0	...
10622047	  764.6	  575.9	 6989.0	...
10622048	  764.2	  576.1	 6993.0	...
10622049	  764.0	  576.0	 6988.0	...
10622050	  763.9	  575.7	 6982.0	...
10622051	  763.9	  575.4	 6983.0	...
10622052	  764.0	  576.0	 6989.0	...
10622053	  764.0	  576.6	 6995.0	...
10622054	  763.8	  577.2	 6996.0	...
10622055	  762.6	  577.1	 6998.0	...
10622056	  761.4	  577.0	 6999.0	...
10622057	  760.3	  577.7	 6998.0	...
10622058	  760.8	  578.4	 6988.0	...
10622059	  762.2	  578.9	 6979.0	...
10622060	  763.6	  578.5	 6979.0	...
10622061	  764.3	  578.4	 6988.0	...
10622062	  764.3	  578.4	 6994.0	...
10622063	  764.0	  578.4	 6992.0	...
10622064	  763.5	  577.9	 6993.0	...
10622065	  762.9	  577.6	 6997.0	...
10622066	  761.8	  577.5	 7006.0	...
10622067	  760.9	  577.7	 7013.0	...
10622068	  761.2	  577.5	 7010.0	...
10622069	  762.2	  576.7	 7001.0	...
10622070	  763.2	  576.2	 6992.0	...
10622071	  763.7	  575.8	 6992.0	...
10622072	  764.3	  576.0	 6992.0	...
10622073	  764.7	  576.4	 6991.0	...
10622074	  764.3	  577.0	 6990.0	...
10622075	  763.1	  577.4	 6991.0	...
10622076	  762.1	  577.6	 6993.0	...
10622077	  761.4	  577.6	 6992.0	...
10622078	  761.6	  578.1	 6988.0	...
10622079	  761.8	  578.6	 6985.0	...
10622080	  762.0	  579.0	 6983.0	...
10622081	  761.9	  578.8	 6982.0	...
10622082	  761.8	  578.9	 6982.0	...
10622083	  761.7	  579.1	 6984.0	...
10622084	  761.8	  579.2	 6984.0	...
10622085	  762.0	  579.2	 6990.0	...
10622086	  762.2	  579.2	 6997.0	...
10622087	  762.2	  579.1	 7009.0	...
10622088	  762.1	  578.8	 7014.0	...
10622089	  761.7	  577.9	 7021.0	...
10622090	  761.4	  576.9	 7022.0	...
10622091	  761.3	  576.1	 7024.0	...
10622092	  761.3	  575.9	 7024.0	...
10622093	  761.9	  574.9	 7024.0	...
10622094	  762.4	  574.0	 7024.0	...
10622095	  762.2	  573.6	 7024.0	...
10622096	  761.6	  574.6	 7025.0	...
10622097	  760.9	  575.6	 7026.0	...
10622098	  761.0	  575.9	 7029.0	...
10622099	  761.0	  575.8	 7034.0	...
10622100	  761.1	  575.7	 7039.0	...
10622101	  760.5	  575.6	 7046.0	...
10622102	  760.1	  575.5	 7049.0	...
10622103	  759.8	  575.6	 7045.0	...
10622104	  760.3	  575.7	 7035.0	...
10622105	  760.6	  575.8	 7024.0	...
10622106	  760.7	  575.4	 7022.0	...
10622107	  760.6	  575.1	 7033.0	...
10622108	  760.6	  575.4	 7043.0	...
10622109	  761.0	  576.0	 7054.0	...
10622110	  761.5	  576.7	 7053.0	...
10622111	  761.6	  576.5	 7052.0	...
10622112	  762.1	  576.5	 7044.0	...
10622113	  762.4	  576.5	 7036.0	...
10622114	  762.7	  577.0	 7027.0	...
10622115	  762.8	  577.4	 7025.0	...
10622116	  763.4	  576.6	 7024.0	...
10622117	  763.9	  575.6	 7024.0	...
10622118	  764.3	  574.5	 7025.0	...
10622119	  764.2	  574.5	 7025.0	...
10622120	  764.1	  574.4	 7026.0	...
10622121	  763.8	  574.2	 7026.0	...
10622122	  763.6	  574.1	 7027.0	...
10622123	  763.3	  574.0	 7028.0	...
10622124	  763.0	  575.6	 7025.0	...
10622125	  762.6	  577.1	 7022.0	...
10622126	  762.2	  578.6	 7021.0	...
10622127	  763.5	  578.5	 7025.0	...
10622128	  764.7	  577.8	 7027.0	...
10622129	  765.7	  577.2	 7025.0	...
10622130	  765.4	  576.7	 7023.0	...
10622131	  764.8	  576.7	 7022.0	...
10622132	  764.1	  576.5	 7021.0	...
10622133	  763.7	  576.3	 7020.0	...
10622134	  763.7	  575.9	 7015.0	...
10622135	  764.0	  576.3	 7011.0	...
10622136	  764.2	  576.6	 7010.0	...
10622137	  764.2	  577.1	 7015.0	...
10622138	  764.3	  577.2	 7020.0	...
10622139	  764.4	  576.4	 7023.0	...
10622140	  764.6	  575.5	 7025.0	...
10622141	  764.8	  574.8	 7026.0	...
10622142	  765.0	  575.0	 7030.0	...
10622143	  764.3	  575.9	 7031.0	...
10622144	  763.3	  577.0	 7030.0	...
10622145	  761.8	  578.1	 7027.0	...
10622146	  761.3	  578.3	 7023.0	...
10622147	  762.3	  577.7	 7023.0	...
10622148	  763.8	  576.7	 7023.0	...
10622149	  763.0	  576.3	 7024.0	...
10622150	  760.6	  576.1	 7032.0	...
10622151	  759.3	  575.9	 7039.0	...
10622152	  760.3	  575.4	 7045.0	...
10622153	  761.3	  575.3	 7046.0	...
10622154	  761.3	  576.2	 7047.0	...
10622155	  761.3	  577.1	 7048.0	...
10622156	  761.1	  577.7	 7044.0	...
10622157	  761.9	  577.3	 7039.0	...
10622158	  762.7	  576.8	 7034.0	...
10622159	  763.1	  576.6	 7033.0	...
10622160	  762.5	  576.0	 7035.0	...
10622161	  762.0	  575.5	 7038.0	...
10622162	  762.0	  574.9	 7040.0	...
10622163	  762.0	  574.6	 7046.0	...
10622164	  761.9	  574.3	 7054.0	...
10622165	  761.6	  574.1	 7062.0	...
10622166	  760.9	  574.1	 7064.0	...
10622167	  759.6	  574.1	 7064.0	...
10622168	  758.4	  574.0	 7064.0	...
10622169	  758.7	  573.8	 7060.0	...
10622170	  759.6	  574.4	 7056.0	...
10622171	  760.7	  575.0	 7050.0	...
10622172	  760.8	  575.3	 7049.0	...
10622173	  760.9	  574.9	 7051.0	...
10622174	  761.2	  575.1	 7055.0	...
10622175	  761.6	  575.6	 7059.0	...
10622176	  762.0	  576.0	 7056.0	...
10622177	  762.0	  575.0	 7053.0	...
10622178	  762.4	  573.8	 7055.0	...
10622179	  762.6	  572.7	 7060.0	...
10622180	  761.3	  572.7	 7066.0	...
10622181	  759.9	  574.6	 7065.0	...
10622182	  758.6	  576.5	 7068.0	...
10622183	  758.7	  576.9	 7071.0	...
10622184	  758.3	  575.6	 7074.0	...
10622185	  757.8	  574.3	 7074.0	...
10622186	  758.0	  574.3	 7070.0	...
10622187	  757.8	  574.4	 7065.0	...
10622188	  757.6	  574.5	 7062.0	...
10622189	  758.2	  574.2	 7064.0	...
10622190	  759.5	  573.8	 7066.0	...
10622191	  760.8	  573.7	 7071.0	...
10622192	  760.4	  573.8	 7075.0	...
10622193	  759.8	  573.7	 7079.0	...
10622194	  759.1	  573.2	 7078.0	...
10622195	  759.4	  572.7	 7076.0	...
10622196	  759.7	  572.6	 7074.0	...
10622197	  760.0	  572.7	 7070.0	...
10622198	  759.9	  573.6	 7067.0	...
10622199	  760.0	  574.4	 7070.0	...
10622200	  760.0	  575.1	 7074.0	...
10622201	  760.2	  575.0	 7069.0	...
10622202	  760.3	  574.8	 7060.0	...
10622203	  760.4	  574.7	 7054.0	...
10622204	  760.6	  574.8	 7060.0	...
10622205	  760.7	  575.0	 7068.0	...
10622206	  760.9	  575.2	 7076.0	...
10622207	  760.9	  575.2	 7079.0	...
10622208	  760.7	  574.9	 7081.0	...
10622209	  760.4	  574.3	 7080.0	...
10622210	  760.3	  573.7	 7080.0	...
10622211	  760.6	  573.3	 7083.0	...
10622212	  760.8	  573.2	 7089.0	...
10622213	  760.8	  573.0	 7095.0	...
10622214	  760.8	  573.0	 7097.0	...
10622215	  760.7	  573.5	 7099.0	...
10622216	  760.7	  574.0	 7102.0	...
10622217	  760.8	  574.5	 7100.0	...
10622218	  760.9	  574.3	 7095.0	...
10622219	  761.1	  574.0	 7091.0	...
10622220	  761.2	  573.7	 7093.0	...
10622221	  761.2	  573.7	 7094.0	...
10622222	  761.0	  574.3	 7095.0	...
10622223	  760.5	  574.8	 7095.0	...
10622224	  759.9	  575.7	 7094.0	...
10622225	  759.3	  576.1	 7094.0	...
10622226	  759.0	  575.4	 7097.0	...
10622227	  759.3	  574.4	 7102.0	...
10622228	  759.8	  573.1	 7105.0	...
10622229	  760.5	  572.6	 7104.0	...
10622230	  760.7	  572.2	 7101.0	...
10622231	  759.9	  572.8	 7098.0	...
10622232	  759.0	  573.7	 7097.0	...
10622233	  759.5	  574.7	 7094.0	...
10622234	  760.9	  574.7	 7090.0	...
10622235	  762.2	  574.5	 7090.0	...
10622236	  762.0	  573.9	 7092.0	...
10622237	  761.7	  573.5	 7094.0	...
10622238	  761.6	  573.2	 7092.0	...
10622239	  761.6	  573.1	 7092.0	...
10622240	  761.5	  573.6	 7092.0	...
10622241	  761.2	  574.0	 7092.0	...
10622242	  760.8	  574.4	 7091.0	...
10622243	  760.7	  574.3	 7090.0	...
10622244	  760.8	  574.2	 7089.0	...
10622245	  761.0	  574.2	 7088.0	...
10622246	  761.0	  574.2	 7088.0	...
10622247	  760.9	  574.3	 7091.0	...
10622248	  760.8	  574.3	 7094.0	...
10622249	  760.7	  574.7	 7095.0	...
10622250	  760.4	  575.1	 7095.0	...
10622251	  760.1	  574.5	 7097.0	...
10622252	  759.7	  573.4	 7098.0	...
10622253	  759.6	  572.4	 7099.0	...
10622254	  760.0	  572.4	 7098.0	...
10622255	  760.3	  572.3	 7098.0	...
10622256	  761.0	  572.2	 7096.0	...
10622257	  761.4	  572.1	 7094.0	...
10622258	  761.6	  571.9	 7096.0	...
10622259	  761.3	  571.9	 7103.0	...
10622260	  761.1	  572.0	 7109.0	...
10622261	  761.3	  572.4	 7112.0	...
10622262	  761.6	  572.7	 7115.0	...
10622263	  760.6	  572.4	 7123.0	...
10622264	  759.4	  572.0	 7130.0	...
10622265	  759.8	  571.6	 7133.0	...
10622266	  761.4	  572.1	 7133.0	...
10622267	  761.8	  572.7	 7132.0	...
10622268	  760.6	  572.7	 7128.0	...
10622269	  759.4	  572.3	 7123.0	...
10622270	  759.4	  571.1	 7119.0	...
10622271	  759.7	  570.5	 7118.0	...
10622272	  759.9	  570.4	 7116.0	...
10622273	  760.2	  570.9	 7117.0	...
10622274	  760.3	  571.4	 7119.0	...
10622275	  760.4	  571.8	 7116.0	...
10622276	  759.9	  572.2	 7112.0	...
10622277	  759.5	  572.7	 7116.0	...
10622278	  759.1	  572.7	 7125.0	...
10622279	  759.2	  572.9	 7133.0	...
10622280	  760.1	  573.0	 7122.0	...
10622281	  761.0	  573.2	 7111.0	...
10622282	  762.1	  573.1	 7099.0	...
10622283	  762.3	  573.5	 7105.0	...
10622284	  762.4	  574.1	 7112.0	...
10622285	  762.2	  574.7	 7113.0	...
10622286	  762.0	  574.6	 7108.0	...
10622287	  762.0	  574.2	 7100.0	...
10622288	  762.2	  573.7	 7098.0	...
10622289	  762.4	  573.7	 7098.0	...
10622290	  762.7	  573.9	 7097.0	...
10622291	  762.8	  574.2	 7096.0	...
10622292	  762.1	  573.5	 7098.0	...
10622293	  761.3	  572.6	 7105.0	...
10622294	  760.4	  571.9	 7111.0	...
10622295	  760.3	  572.0	 7110.0	...
10622296	  760.5	  572.8	 7108.0	...
MSG	10622297 0000 _ Number Off
10622297	  760.7	  573.4	 7105.0	...
10622298	  760.6	  573.5	 7104.0	...
10622299	  760.5	  572.9	 7105.0	...
10622300	  760.5	  572.2	 7107.0	...
10622301	  760.5	  572.0	 7111.0	...
10622302	  760.5	  571.9	 7113.0	...
10622303	  760.6	  571.7	 7117.0	...
10622304	  760.8	  571.5	 7120.0	...
10622305	  760.7	  571.6	 7124.0	...
10622306	  760.7	  571.8	 7126.0	...
10622307	  760.8	  572.7	 7126.0	...
10622308	  760.9	  573.3	 7129.0	...
10622309	  761.5	  574.1	 7132.0	...
10622310	  762.0	  574.3	 7134.0	...
10622311	  762.4	  573.5	 7133.0	...
10622312	  762.3	  572.7	 7131.0	...
10622313	  761.7	  571.8	 7131.0	...
10622314	  761.3	  571.8	 7127.0	...
10622315	  760.6	  571.6	 7125.0	...
10622316	  760.3	  571.4	 7123.0	...
10622317	  760.0	  571.5	 7123.0	...
10622318	  760.0	  571.8	 7124.0	...
10622319	  759.9	  572.6	 7124.0	...
10622320	  759.7	  573.1	 7125.0	...
10622321	  759.1	  572.6	 7133.0	...
10622322	  758.5	  571.8	 7141.0	...
10622323	  758.1	  571.2	 7148.0	...
10622324	  759.9	  572.0	 7133.0	...
10622325	  761.9	  573.1	 7118.0	...
10622326	  763.9	  574.1	 7105.0	...
10622327	  763.8	  574.4	 7106.0	...
10622328	  762.9	  574.4	 7112.0	...
10622329	  761.9	  574.4	 7118.0	...
10622330	  760.8	  574.6	 7122.0	...
10622331	  760.7	  574.7	 7121.0	...
10622332	  760.8	  574.6	 7120.0	...
10622333	  761.2	  574.3	 7120.0	...
10622334	  761.3	  574.1	 7121.0	...
10622335	  761.4	  574.2	 7121.0	...
10622336	  761.3	  574.4	 7121.0	...
10622337	  761.3	  574.9	 7128.0	...
10622338	  761.3	  575.2	 7137.0	...
10622339	  761.1	  574.9	 7145.0	...
10622340	  760.8	  574.3	 7149.0	...
10622341	  761.0	  573.8	 7151.0	...
10622342	  761.4	  573.9	 7153.0	...
10622343	  762.2	  572.8	 7153.0	...
10622344	  762.3	  571.2	 7154.0	...
10622345	  762.4	  569.6	 7152.0	...
10622346	  760.0	  570.0	 7148.0	...
10622347	  757.7	  570.8	 7145.0	...
10622348	  755.3	  571.7	 7143.0	...
10622349	  755.1	  571.8	 7146.0	...
10622350	  753.6	  571.3	 7148.0	...
10622351	  752.3	  570.7	 7150.0	...
10622352	  749.2	  570.5	 7153.0	...
10622353	  747.4	  570.8	 7156.0	...
10622354	  745.3	  571.2	 7160.0	...
10622355	  744.7	  570.1	 7164.0	...
10622356	  744.2	  569.0	 7168.0	...
10622357	  744.2	  568.7	 7171.0	...
10622358	  746.0	  569.3	 7169.0	...
10622359	  747.9	  569.2	 7167.0	...
10622360	  749.8	  568.3	 7166.0	...
10622361	  750.3	  567.3	 7160.0	...
10622362	  751.4	  566.8	 7151.0	...
10622363	  752.3	  566.4	 7142.0	...
10622364	  752.3	  565.7	 7150.0	...
10622365	  751.1	  565.1	 7162.0	...
10622366	  749.4	  564.7	 7174.0	...
10622367	  748.7	  564.8	 7175.0	...
10622368	  750.2	  564.5	 7166.0	...
10622369	  752.2	  563.6	 7158.0	...
10622370	  754.4	  562.8	 7149.0	...
10622371	  754.6	  563.4	 7149.0	...
10622372	  754.9	  564.4	 7149.0	...
10622373	  754.8	  565.5	 7150.0	...
10622374	  754.7	  565.6	 7152.0	...
10622375	  754.6	  565.7	 7153.0	...
10622376	  754.7	  565.7	 7153.0	...
10622377	  754.6	  565.3	 7157.0	...
10622378	  754.4	  564.9	 7166.0	...
10622379	  754.4	  564.6	 7175.0	...
10622380	  754.7	  564.7	 7180.0	...
10622381	  754.8	  564.9	 7180.0	...
10622382	  754.8	  564.5	 7175.0	...
10622383	  754.7	  564.0	 7171.0	...
10622384	  754.9	  563.7	 7168.0	...
10622385	  755.0	  563.8	 7171.0	...
10622386	  755.1	  564.0	 7173.0	...
10622387	  754.8	  564.6	 7176.0	...
10622388	  754.6	  565.2	 7173.0	...
10622389	  755.2	  565.5	 7164.0	...
10622390	  756.2	  564.9	 7155.0	...
10622391	  756.0	  564.4	 7159.0	...
10622392	  754.9	  564.2	 7169.0	...
10622393	  755.9	  564.8	 7164.0	...
10622394	  758.0	  565.3	 7149.0	...
10622395	  758.3	  565.8	 7148.0	...
10622396	  756.5	  565.7	 7162.0	...
10622397	  754.4	  565.0	 7176.0	...
10622398	  754.0	  563.5	 7178.0	...
10622399	  753.5	  562.3	 7178.0	...
10622400	  753.4	  561.6	 7179.0	...
10622401	  753.5	  561.4	 7176.0	...
10622402	  754.2	  563.0	 7174.0	...
10622403	  755.4	  564.7	 7167.0	...
10622404	  756.6	  566.4	 7165.0	...
10622405	  757.1	  566.1	 7165.0	...
10622406	  757.0	  565.6	 7171.0	...
10622407	  757.0	  564.7	 7174.0	...
10622408	  757.0	  563.9	 7174.0	...
10622409	  756.9	  562.9	 7170.0	...
10622410	  756.9	  562.1	 7165.0	...
10622411	  756.9	  561.5	 7163.0	...
10622412	  756.9	  561.1	 7159.0	...
10622413	  756.9	  560.9	 7156.0	...
10622414	  756.4	  560.6	 7153.0	...
10622415	  755.4	  560.5	 7161.0	...
10622416	  754.4	  560.5	 7168.0	...
10622417	  754.0	  560.7	 7175.0	...
10622418	  754.3	  561.1	 7175.0	...
10622419	  754.5	  561.0	 7176.0	...
10622420	  754.7	  560.9	 7177.0	...
10622421	  754.8	  562.2	 7180.0	...
10622422	  755.8	  563.8	 7183.0	...
10622423	  756.7	  565.0	 7178.0	...
10622424	  757.6	  564.6	 7172.0	...
10622425	  757.7	  564.2	 7168.0	...
10622426	  756.6	  564.3	 7173.0	...
10622427	  755.2	  563.5	 7179.0	...
10622428	  754.1	  562.5	 7178.0	...
10622429	  754.8	  562.0	 7173.0	...
10622430	  755.5	  562.3	 7169.0	...
10622431	  755.5	  562.9	 7175.0	...
10622432	  755.2	  562.9	 7181.0	...
10622433	  755.1	  563.0	 7188.0	...
10622434	  755.2	  563.0	 7177.0	...
10622435	  755.2	  562.4	 7165.0	...
10622436	  754.9	  561.8	 7171.0	...
10622437	  755.4	  561.1	 7189.0	...
10622438	  756.3	  562.1	 7194.0	...
10622439	  757.2	  563.2	 7181.0	...
10622440	  757.6	  564.2	 7169.0	...
10622441	  757.4	  564.1	 7169.0	...
10622442	  756.9	  564.0	 7167.0	...
10622443	  756.8	  564.3	 7164.0	...
10622444	  756.9	  564.6	 7164.0	...
10622445	  756.7	  564.0	 7165.0	...
10622446	  756.3	  563.1	 7167.0	...
10622447	  756.0	  562.1	 7167.0	...
10622448	  756.6	  561.9	 7166.0	...
10622449	  757.6	  562.0	 7166.0	...
10622450	  758.4	  562.1	 7166.0	...
10622451	  758.9	  561.5	 7166.0	...
10622452	  758.1	  561.1	 7174.0	...
10622453	  757.3	  560.8	 7181.0	...
10622454	  756.5	  561.0	 7188.0	...
10622455	  756.7	  561.0	 7188.0	...
10622456	  756.9	  560.9	 7188.0	...
10622457	  756.3	  560.7	 7188.0	...
10622458	  755.6	  560.5	 7188.0	...
10622459	  755.1	  560.2	 7188.0	...
10622460	  755.4	  560.0	 7186.0	...
10622461	  755.5	  560.9	 7184.0	...
10622462	  755.5	  562.0	 7183.0	...
10622463	  755.4	  563.2	 7186.0	...
10622464	  755.5	  562.9	 7188.0	...
10622465	  756.0	  562.6	 7189.0	...
10622466	  756.3	  562.5	 7188.0	...
10622467	  757.1	  562.3	 7187.0	...
10622468	  757.5	  562.1	 7185.0	...
10622469	  757.8	  561.7	 7185.0	...
10622470	  757.3	  561.8	 7184.0	...
10622471	  757.2	  561.9	 7184.0	...
10622472	  757.0	  561.6	 7184.0	...
10622473	  756.1	  561.3	 7188.0	...
10622474	  755.0	  560.7	 7192.0	...
10622475	  754.4	  560.5	 7199.0	...
10622476	  754.8	  560.1	 7202.0	...
10622477	  755.7	  560.2	 7205.0	...
10622478	  755.9	  560.6	 7205.0	...
10622479	  756.1	  561.1	 7206.0	...
10622480	  755.8	  561.6	 7204.0	...
10622481	  755.8	  561.6	 7202.0	...
10622482	  754.9	  561.7	 7203.0	...
10622483	  754.0	  561.9	 7207.0	...
10622484	  752.9	  562.4	 7210.0	...
10622485	  752.8	  563.1	 7209.0	...
10622486	  753.7	  563.6	 7208.0	...
10622487	  754.6	  563.9	 7206.0	...
10622488	  756.1	  563.8	 7205.0	...
10622489	  756.7	  562.9	 7208.0	...
10622490	  757.5	  562.0	 7212.0	...
10622491	  757.7	  560.8	 7216.0	...
10622492	  758.5	  560.4	 7216.0	...
10622493	  759.2	  560.6	 7216.0	...
10622494	  759.4	  561.1	 7215.0	...
10622495	  758.8	  561.8	 7221.0	...
10622496	  757.3	  562.0	 7229.0	...
10622497	  756.4	  560.5	 7237.0	...
10622498	  755.9	  559.0	 7238.0	...
MSG	10622499 0000 _ Number On
10622499	  756.1	  557.4	 7234.0	...
10622500	  756.0	  557.1	 7231.0	...
10622501	  755.9	  556.8	 7228.0	...
10622502	  755.7	  557.0	 7231.0	...
10622503	  755.5	  557.8	 7235.0	...
10622504	  755.5	  559.0	 7239.0	...
10622505	  756.0	  559.7	 7233.0	...
10622506	  756.3	  560.1	 7226.0	...
10622507	  756.2	  560.3	 7218.0	...
10622508	  755.7	  560.4	 7216.0	...
10622509	  755.4	  560.5	 7213.0	...
10622510	  755.6	  561.1	 7211.0	...
10622511	  755.6	  561.8	 7213.0	...
10622512	  755.0	  562.6	 7215.0	...
10622513	  754.3	  562.7	 7217.0	...
10622514	  753.6	  561.8	 7218.0	...
10622515	  753.5	  560.9	 7217.0	...
10622516	  754.4	  559.8	 7216.0	...
10622517	  755.5	  559.7	 7216.0	...
10622518	  756.6	  559.5	 7217.0	...
10622519	  756.5	  559.2	 7214.0	...
10622520	  756.3	  558.7	 7210.0	...
10622521	  756.1	  558.5	 7214.0	...
10622522	  756.1	  558.8	 7222.0	...
10622523	  756.1	  559.3	 7232.0	...
10622524	  756.0	  559.6	 7235.0	...
10622525	  756.1	  559.7	 7238.0	...
10622526	  756.2	  559.7	 7239.0	...
10622527	  756.4	  559.4	 7238.0	...
10622528	  756.3	  559.1	 7239.0	...
10622529	  756.1	  558.9	 7242.0	...
10622530	  755.7	  558.9	 7245.0	...
10622531	  755.5	  558.9	 7245.0	...
10622532	  755.4	  558.1	 7250.0	...
10622533	  755.5	  557.3	 7254.0	...
10622534	  755.4	  557.1	 7257.0	...
10622535	  754.6	  557.7	 7254.0	...
10622536	  753.9	  558.3	 7247.0	...
10622537	  754.8	  558.2	 7242.0	...
10622538	  756.4	  558.5	 7238.0	...
10622539	  758.0	  558.7	 7239.0	...
10622540	  757.9	  559.1	 7239.0	...
10622541	  757.9	  559.6	 7234.0	...
10622542	  757.8	  560.0	 7228.0	...
10622543	  757.1	  560.6	 7222.0	...
10622544	  756.3	  561.0	 7221.0	...
10622545	  755.5	  561.2	 7219.0	...
10622546	  754.9	  561.4	 7218.0	...
10622547	  754.4	  561.3	 7220.0	...
10622548	  754.1	  561.6	 7223.0	...
10622549	  754.5	  561.9	 7229.0	...
10622550	  754.9	  561.9	 7230.0	...
10622551	  754.8	  561.2	 7231.0	...
10622552	  754.5	  560.1	 7230.0	...
10622553	  754.7	  559.3	 7231.0	...
10622554	  755.3	  558.8	 7232.0	...
10622555	  755.9	  558.8	 7231.0	...
10622556	  755.6	  559.1	 7235.0	...
10622557	  755.2	  559.2	 7238.0	...
10622558	  755.0	  559.4	 7237.0	...
10622559	  755.1	  559.7	 7232.0	...
10622560	  755.1	  559.9	 7225.0	...
10622561	  756.1	  560.2	 7219.0	...
10622562	  757.2	  560.5	 7213.0	...
10622563	  757.8	  560.8	 7217.0	...
10622564	  757.3	  561.2	 7225.0	...
10622565	  757.0	  560.9	 7232.0	...
10622566	  757.1	  560.5	 7232.0	...
10622567	  757.2	  560.0	 7227.0	...
10622568	  757.4	  559.9	 7223.0	...
10622569	  757.7	  559.7	 7218.0	...
10622570	  758.3	  559.4	 7218.0	...
10622571	  758.7	  559.5	 7219.0	...
10622572	  759.0	  559.7	 7223.0	...
10622573	  757.9	  559.8	 7235.0	...
10622574	  756.8	  559.5	 7247.0	...
10622575	  755.5	  558.7	 7252.0	...
10622576	  755.2	  557.3	 7250.0	...
10622577	  755.3	  556.1	 7249.0	...
10622578	  756.0	  555.8	 7246.0	...
10622579	  756.8	  556.7	 7244.0	...
10622580	  757.9	  557.8	 7239.0	...
10622581	  758.3	  558.2	 7237.0	...
10622582	  758.0	  558.1	 7236.0	...
10622583	  756.9	  557.8	 7239.0	...
10622584	  755.8	  557.9	 7243.0	...
10622585	  755.2	  558.1	 7245.0	...
10622586	  755.1	  558.2	 7246.0	...
10622587	  755.0	  558.3	 7245.0	...
10622588	  755.1	  558.9	 7245.0	...
10622589	  755.1	  559.4	 7245.0	...
10622590	  755.8	  559.8	 7246.0	...
10622591	  756.5	  559.4	 7247.0	...
10622592	  757.3	  558.7	 7246.0	...
10622593	  757.5	  558.3	 7245.0	...
10622594	  757.3	  558.3	 7245.0	...
10622595	  756.8	  558.6	 7248.0	...
10622596	  756.3	  558.2	 7255.0	...
10622597	  756.3	  557.6	 7260.0	...
10622598	  756.2	  557.0	 7269.0	...
10622599	  755.8	  557.3	 7273.0	...
10622600	  755.0	  558.0	 7277.0	...
10622601	  754.3	  559.0	 7276.0	...
10622602	  754.3	  559.0	 7268.0	...
10622603	  754.8	  558.5	 7257.0	...
10622604	  756.0	  557.5	 7246.0	...
10622605	  756.9	  557.4	 7245.0	...
10622606	  757.4	  557.4	 7249.0	...
10622607	  757.4	  557.9	 7249.0	...
10622608	  757.4	  559.1	 7248.0	...
10622609	  757.8	  560.2	 7244.0	...
10622610	  757.7	  560.4	 7243.0	...
10622611	  757.7	  560.1	 7241.0	...
10622612	  757.3	  560.5	 7239.0	...
10622613	  757.0	  561.3	 7243.0	...
10622614	  756.6	  561.9	 7249.0	...
10622615	  755.6	  561.7	 7256.0	...
10622616	  754.6	  559.9	 7257.0	...
10622617	  753.5	  558.3	 7258.0	...
10622618	  753.5	  556.8	 7258.0	...
10622619	  753.6	  556.9	 7261.0	...
10622620	  754.0	  557.5	 7264.0	...
10622621	  755.0	  558.1	 7260.0	...
10622622	  756.1	  558.6	 7253.0	...
10622623	  756.9	  558.9	 7245.0	...
10622624	  756.8	  559.3	 7247.0	...
10622625	  756.6	  559.7	 7249.0	...
10622626	  756.4	  559.9	 7255.0	...
10622627	  756.3	  560.1	 7259.0	...
10622628	  756.2	  559.5	 7265.0	...
10622629	  756.3	  558.7	 7267.0	...
10622630	  756.3	  557.5	 7269.0	...
10622631	  756.1	  557.3	 7268.0	...
10622632	  755.3	  557.0	 7265.0	...
10622633	  754.5	  557.1	 7264.0	...
10622634	  754.2	  558.2	 7262.0	...
10622635	  754.3	  559.2	 7267.0	...
10622636	  754.5	  560.8	 7271.0	...
10622637	  754.5	  561.3	 7274.0	...
10622638	  754.6	  561.2	 7273.0	...
10622639	  754.6	  560.6	 7271.0	...
10622640	  754.5	  559.9	 7270.0	...
10622641	  754.4	  559.8	 7269.0	...
10622642	  754.6	  560.9	 7269.0	...
10622643	  754.9	  562.0	 7268.0	...
10622644	  755.3	  563.2	 7267.0	...
10622645	  755.5	  560.8	 7267.0	...
10622646	  755.8	  558.4	 7267.0	...
10622647	  755.3	  556.5	 7268.0	...
10622648	  754.5	  557.0	 7270.0	...
10622649	  753.7	  557.5	 7271.0	...
10622650	  753.1	  557.7	 7270.0	...
10622651	  752.5	  558.1	 7272.0	...
10622652	  752.6	  558.5	 7276.0	...
10622653	  753.4	  558.6	 7282.0	...
10622654	  753.3	  558.7	 7285.0	...
10622655	  752.5	  558.8	 7295.0	...
10622656	  751.6	  558.4	 7302.0	...
10622657	  751.6	  557.8	 7308.0	...
10622658	  751.9	  557.7	 7306.0	...
10622659	  751.8	  558.1	 7304.0	...
10622660	  751.7	  558.6	 7300.0	...
10622661	  751.4	  558.7	 7300.0	...
10622662	  751.8	  559.1	 7297.0	...
10622663	  752.1	  559.6	 7296.0	...
10622664	  752.1	  560.0	 7295.0	...
10622665	  751.9	  559.9	 7296.0	...
10622666	  751.8	  559.8	 7297.0	...
10622667	  752.9	  559.2	 7297.0	...
10622668	  754.1	  558.8	 7294.0	...
10622669	  755.5	  558.3	 7290.0	...
10622670	  755.8	  558.2	 7287.0	...
10622671	  755.0	  558.1	 7288.0	...
10622672	  753.5	  558.2	 7288.0	...
10622673	  752.1	  558.1	 7287.0	...
10622674	  752.7	  557.9	 7290.0	...
10622675	  753.7	  557.7	 7293.0	...
10622676	  754.5	  557.7	 7293.0	...
10622677	  754.3	  558.8	 7291.0	...
10622678	  754.1	  559.9	 7295.0	...
10622679	  754.2	  561.2	 7303.0	...
10622680	  754.7	  561.6	 7300.0	...
10622681	  755.3	  562.1	 7289.0	...
10622682	  755.8	  561.8	 7282.0	...
10622683	  755.0	  561.2	 7285.0	...
10622684	  754.2	  559.6	 7292.0	...
10622685	  753.3	  558.4	 7296.0	...
10622686	  754.2	  557.0	 7298.0	...
10622687	  755.1	  556.6	 7295.0	...
10622688	  755.6	  557.0	 7292.0	...
10622689	  754.7	  557.6	 7291.0	...
10622690	  754.0	  558.2	 7288.0	...
10622691	  753.7	  558.1	 7286.0	...
10622692	  754.0	  558.1	 7288.0	...
10622693	  754.2	  558.1	 7292.0	...
10622694	  754.6	  558.4	 7295.0	...
10622695	  754.9	  558.7	 7295.0	...
10622696	  755.0	  559.0	 7296.0	...
10622697	  754.8	  559.0	 7296.0	...
10622698	  754.6	  558.4	 7302.0	...
10622699	  754.7	  557.7	 7308.0	...
10622700	  754.9	  557.0	 7312.0	...
10622701	  755.2	  557.0	 7310.0	...
10622702	  755.3	  557.0	 7308.0	...
10622703	  755.3	  557.2	 7305.0	...
10622704	  755.3	  557.4	 7303.0	...
10622705	  755.0	  557.5	 7304.0	...
10622706	  754.7	  557.5	 7310.0	...
10622707	  754.8	  556.9	 7315.0	...
10622708	  755.2	  556.2	 7317.0	...
10622709	  755.7	  557.1	 7317.0	...
10622710	  755.8	  558.6	 7313.0	...
10622711	  755.9	  560.1	 7307.0	...
10622712	  756.0	  559.5	 7301.0	...
10622713	  755.9	  558.6	 7299.0	...
10622714	  755.8	  557.7	 7300.0	...
10622715	  756.3	  557.4	 7302.0	...
10622716	  756.9	  557.8	 7303.0	...
10622717	  757.3	  558.4	 7306.0	...
10622718	  757.0	  558.9	 7310.0	...
10622719	  756.5	  559.0	 7314.0	...
10622720	  756.0	  558.7	 7309.0	...
10622721	  755.7	  558.4	 7303.0	...
10622722	  755.6	  558.4	 7303.0	...
10622723	  755.5	  559.0	 7311.0	...
10622724	  755.3	  559.4	 7313.0	...
10622725	  754.8	  559.9	 7308.0	...
10622726	  754.5	  560.0	 7303.0	...
10622727	  754.2	  559.7	 7303.0	...
10622728	  753.9	  558.4	 7304.0	...
10622729	  753.7	  557.2	 7307.0	...
10622730	  753.6	  556.4	 7310.0	...
10622731	  753.6	  556.5	 7312.0	...
10622732	  753.7	  557.1	 7314.0	...
10622733	  753.4	  557.6	 7318.0	...
10622734	  753.1	  558.2	 7321.0	...
10622735	  752.8	  558.6	 7323.0	...
10622736	  752.9	  558.9	 7322.0	...
10622737	  753.0	  559.0	 7321.0	...
10622738	  753.1	  559.8	 7319.0	...
10622739	  753.2	  560.6	 7319.0	...
10622740	  753.0	  560.1	 7319.0	...
10622741	  752.8	  558.8	 7320.0	...
10622742	  752.5	  556.7	 7324.0	...
10622743	  752.4	  556.0	 7331.0	...
10622744	  753.3	  555.0	 7337.0	...
10622745	  754.3	  554.6	 7340.0	...
10622746	  755.0	  554.4	 7340.0	...
10622747	  754.6	  554.7	 7339.0	...
10622748	  755.0	  555.0	 7335.0	...
10622749	  755.7	  555.2	 7331.0	...
10622750	  755.4	  555.8	 7329.0	...
10622751	  754.6	  556.9	 7329.0	...
10622752	  753.3	  557.8	 7332.0	...
10622753	  752.9	  558.2	 7333.0	...
10622754	  753.7	  557.9	 7335.0	...
10622755	  755.0	  557.4	 7335.0	...
10622756	  756.3	  556.9	 7334.0	...
10622757	  756.3	  556.6	 7331.0	...
10622758	  755.9	  556.3	 7329.0	...
10622759	  755.4	  556.0	 7328.0	...
10622760	  755.0	  555.8	 7329.0	...
10622761	  755.1	  556.1	 7329.0	...
10622762	  755.2	  556.3	 7330.0	...
10622763	  755.4	  556.3	 7332.0	...
10622764	  755.5	  556.2	 7337.0	...
10622765	  755.6	  556.7	 7343.0	...
10622766	  755.6	  557.3	 7352.0	...
10622767	  756.1	  558.1	 7357.0	...
10622768	  756.7	  558.4	 7353.0	...
10622769	  757.3	  558.0	 7345.0	...
10622770	  757.5	  556.9	 7337.0	...
10622771	  757.2	  555.9	 7336.0	...
10622772	  757.0	  555.5	 7333.0	...
10622773	  756.8	  555.7	 7331.0	...
10622774	  756.3	  555.9	 7340.0	...
10622775	  755.5	  556.1	 7350.0	...
10622776	  754.8	  557.3	 7358.0	...
10622777	  754.6	  558.4	 7353.0	...
10622778	  754.9	  559.3	 7349.0	...
10622779	  755.0	  558.8	 7348.0	...
10622780	  755.1	  558.2	 7354.0	...
10622781	  755.0	  557.7	 7360.0	...
10622782	  755.3	  557.5	 7364.0	...
10622783	  755.6	  557.8	 7363.0	...
10622784	  755.7	  558.1	 7361.0	...
10622785	  755.5	  558.5	 7358.0	...
10622786	  755.1	  558.4	 7357.0	...
10622787	  754.9	  557.1	 7360.0	...
10622788	  754.4	  556.0	 7366.0	...
10622789	  753.9	  555.0	 7370.0	...
10622790	  753.5	  555.1	 7371.0	...
10622791	  753.5	  555.1	 7369.0	...
10622792	  753.5	  555.8	 7366.0	...
10622793	  753.2	  556.5	 7367.0	...
10622794	  752.7	  556.2	 7370.0	...
10622795	  752.5	  555.2	 7373.0	...
10622796	  753.1	  554.0	 7372.0	...
10622797	  753.5	  553.9	 7370.0	...
10622798	  753.6	  554.5	 7369.0	...
10622799	  753.3	  555.3	 7369.0	...
10622800	  753.2	  556.1	 7371.0	...
10622801	  753.2	  556.0	 7373.0	...
10622802	  753.6	  555.8	 7376.0	...
10622803	  753.9	  555.6	 7377.0	...
10622804	  754.4	  555.3	 7374.0	...
10622805	  754.9	  555.2	 7370.0	...
10622806	  755.4	  554.8	 7372.0	...
10622807	  756.0	  554.4	 7375.0	...
10622808	  756.3	  554.3	 7382.0	...
10622809	  756.4	  554.7	 7387.0	...
10622810	  755.0	  555.4	 7398.0	...
10622811	  753.7	  555.9	 7405.0	...
10622812	  752.9	  556.1	 7412.0	...
MSG	10622813 0000 _ Number Off
10622813	  753.2	  555.2	 7413.0	...
10622814	  753.5	  554.4	 7411.0	...
10622815	  753.4	  553.6	 7408.0	...
10622816	  753.5	  555.1	 7409.0	...
10622817	  753.6	  556.5	 7412.0	...
10622818	  753.5	  556.7	 7415.0	...
10622819	  753.2	  555.5	 7414.0	...
10622820	  752.9	  554.2	 7412.0	...
10622821	  753.0	  555.3	 7410.0	...
10622822	  753.1	  556.4	 7412.0	...
10622823	  753.1	  557.3	 7416.0	...
10622824	  752.9	  556.8	 7421.0	...
10622825	  752.8	  556.3	 7421.0	...
10622826	  752.4	  555.9	 7422.0	...
10622827	  751.6	  555.8	 7421.0	...
10622828	  750.8	  555.5	 7418.0	...
10622829	  750.1	  555.1	 7414.0	...
10622830	  749.8	  554.6	 7411.0	...
10622831	  749.9	  554.2	 7411.0	...
10622832	  750.7	  553.9	 7406.0	...
10622833	  751.4	  553.8	 7402.0	...
10622834	  752.2	  554.1	 7400.0	...
10622835	  753.0	  554.5	 7404.0	...
10622836	  753.7	  555.0	 7407.0	...
10622837	  754.0	  554.9	 7408.0	...
10622838	  753.8	  554.8	 7408.0	...
10622839	  753.7	  554.5	 7409.0	...
10622840	  753.6	  554.3	 7410.0	...
10622841	  753.1	  554.2	 7411.0	...
10622842	  752.8	  554.3	 7415.0	...
10622843	  752.8	  554.5	 7420.0	...
10622844	  753.2	  554.5	 7426.0	...
10622845	  753.7	  554.5	 7427.0	...
10622846	  753.5	  554.0	 7429.0	...
10622847	  753.2	  553.4	 7429.0	...
10622848	  752.7	  552.9	 7429.0	...
10622849	  752.5	  553.0	 7429.0	...
10622850	  752.2	  554.4	 7431.0	...
10622851	  752.1	  555.8	 7434.0	...
10622852	  752.1	  556.9	 7437.0	...
10622853	  752.3	  556.6	 7438.0	...
10622854	  752.5	  556.0	 7440.0	...
10622855	  752.6	  555.3	 7441.0	...
10622856	  752.6	  554.7	 7443.0	...
10622857	  752.6	  554.3	 7444.0	...
10622858	  752.3	  554.1	 7447.0	...
10622859	  752.0	  553.9	 7448.0	...
10622860	  751.6	  553.0	 7455.0	...
10622861	  751.4	  552.5	 7461.0	...
10622862	  751.3	  552.0	 7466.0	...
10622863	  751.4	  552.4	 7464.0	...
10622864	  751.6	  552.6	 7463.0	...
10622865	  752.3	  552.8	 7459.0	...
10622866	  752.7	  553.1	 7455.0	...
10622867	  752.5	  553.8	 7449.0	...
10622868	  752.0	  554.6	 7448.0	...
10622869	  751.5	  555.3	 7446.0	...
10622870	  751.5	  555.3	 7449.0	...
10622871	  751.6	  555.3	 7451.0	...
10622872	  751.6	  555.2	 7453.0	...
10622873	  751.6	  555.1	 7459.0	...
10622874	  751.7	  555.0	 7465.0	...
10622875	  751.7	  555.2	 7461.0	...
10622876	  752.9	  555.3	 7451.0	...
10622877	  754.1	  555.5	 7441.0	...
10622878	  755.0	  555.5	 7444.0	...
10622879	  754.0	  555.8	 7448.0	...
10622880	  753.0	  555.9	 7453.0	...
10622881	  752.4	  556.1	 7457.0	...
10622882	  752.4	  556.1	 7461.0	...
10622883	  752.4	  555.2	 7463.0	...
10622884	  752.5	  554.1	 7464.0	...
10622885	  752.7	  553.1	 7465.0	...
10622886	  754.2	  553.5	 7461.0	...
10622887	  755.6	  553.7	 7458.0	...
10622888	  756.1	  553.9	 7456.0	...
10622889	  755.5	  554.4	 7458.0	...
10622890	  754.9	  555.4	 7461.0	...
10622891	  754.8	  555.5	 7462.0	...
10622892	  754.4	  554.8	 7463.0	...
10622893	  754.2	  554.2	 7465.0	...
10622894	  754.2	  554.2	 7468.0	...
10622895	  755.0	  554.2	 7470.0	...
10622896	  755.6	  554.4	 7470.0	...
10622897	  755.4	  554.6	 7471.0	...
10622898	  754.7	  554.8	 7472.0	...
10622899	  754.1	  554.8	 7476.0	...
10622900	  753.7	  554.9	 7482.0	...
10622901	  753.1	  555.1	 7487.0	...
10622902	  752.5	  554.9	 7488.0	...
10622903	  752.8	  554.5	 7487.0	...
10622904	  752.9	  554.1	 7482.0	...
10622905	  753.0	  554.5	 7477.0	...
10622906	  752.5	  554.9	 7476.0	...
10622907	  752.3	  555.3	 7481.0	...
10622908	  752.0	  555.1	 7487.0	...
10622909	  751.9	  554.8	 7489.0	...
10622910	  751.7	  554.6	 7489.0	...
10622911	  751.7	  554.7	 7488.0	...
10622912	  752.3	  554.9	 7487.0	...
10622913	  753.0	  555.9	 7485.0	...
10622914	  753.8	  556.8	 7484.0	...
10622915	  753.9	  556.9	 7488.0	...
10622916	  753.8	  556.0	 7493.0	...
10622917	  753.5	  555.2	 7497.0	...
10622918	  751.7	  554.2	 7510.0	...
10622919	  749.7	  553.1	 7524.0	...
10622920	  747.8	  552.0	 7536.0	...
10622921	  749.5	  552.8	 7523.0	...
10622922	  751.7	  553.5	 7510.0	...
10622923	  753.6	  554.3	 7510.0	...
10622924	  753.4	  554.1	 7520.0	...
10622925	  753.3	  553.9	 7528.0	...
10622926	  753.2	  554.1	 7525.0	...
10622927	  753.0	  554.4	 7522.0	...
10622928	  752.9	  554.7	 7521.0	...
10622929	  753.7	  554.5	 7521.0	...
10622930	  754.7	  554.4	 7520.0	...
10622931	  755.6	  553.9	 7520.0	...
10622932	  755.4	  553.6	 7519.0	...
10622933	  754.8	  553.1	 7518.0	...
10622934	  754.2	  552.8	 7516.0	...
10622935	  754.1	  553.6	 7515.0	...
10622936	  753.5	  554.8	 7512.0	...
10622937	  752.8	  556.0	 7509.0	...
10622938	  752.0	  556.2	 7508.0	...
10622939	  752.0	  556.4	 7508.0	...
10622940	  752.2	  556.7	 7511.0	...
10622941	  752.5	  556.8	 7512.0	...
10622942	  753.1	  556.7	 7512.0	...
10622943	  754.0	  556.5	 7513.0	...
10622944	  754.8	  556.4	 7516.0	...
10622945	  755.2	  556.2	 7519.0	...
10622946	  754.9	  556.0	 7523.0	...
10622947	  754.3	  555.3	 7525.0	...
10622948	  753.8	  554.6	 7526.0	...
10622949	  753.5	  554.0	 7526.0	...
10622950	  753.0	  553.8	 7526.0	...
10622951	  752.5	  553.5	 7522.0	...
10622952	  751.8	  553.1	 7516.0	...
10622953	  751.5	  552.8	 7510.0	...
10622954	  751.3	  552.5	 7512.0	...
10622955	  751.9	  552.4	 7516.0	...
10622956	  752.6	  553.5	 7520.0	...
10622957	  753.3	  554.6	 7521.0	...
10622958	  753.4	  555.8	 7521.0	...
10622959	  753.3	  555.7	 7520.0	...
10622960	  753.0	  555.9	 7518.0	...
10622961	  752.9	  556.2	 7517.0	...
10622962	  753.0	  556.5	 7519.0	...
10622963	  753.8	  556.6	 7520.0	...
10622964	  754.7	  556.6	 7521.0	...
10622965	  755.6	  556.6	 7521.0	...
10622966	  755.2	  556.5	 7523.0	...
10622967	  754.2	  556.4	 7526.0	...
10622968	  753.4	  556.3	 7527.0	...
10622969	  753.5	  556.2	 7527.0	...
10622970	  753.4	  556.1	 7529.0	...
10622971	  753.2	  555.8	 7530.0	...
10622972	  753.6	  555.5	 7530.0	...
10622973	  754.2	  555.3	 7530.0	...
10622974	  754.8	  555.3	 7531.0	...
10622975	  754.9	  555.6	 7533.0	...
10622976	  754.8	  555.8	 7533.0	...
10622977	  754.6	  556.4	 7533.0	...
10622978	  754.0	  557.0	 7533.0	...
10622979	  753.3	  556.3	 7533.0	...
10622980	  752.9	  555.1	 7534.0	...
10622981	  752.9	  555.1	 7533.0	...
10622982	  753.2	  556.2	 7532.0	...
10622983	  753.5	  557.2	 7530.0	...
10622984	  753.6	  556.9	 7529.0	...
10622985	  753.9	  556.5	 7527.0	...
10622986	  754.4	  556.3	 7524.0	...
10622987	  754.8	  556.3	 7521.0	...
10622988	  754.8	  556.6	 7517.0	...
10622989	  754.7	  556.9	 7515.0	...
10622990	  754.8	  556.9	 7517.0	...
10622991	  754.5	  556.7	 7522.0	...
10622992	  753.8	  556.7	 7524.0	...
10622993	  753.2	  557.0	 7523.0	...
10622994	  753.1	  557.0	 7522.0	...
10622995	  753.5	  556.8	 7524.0	...
10622996	  753.8	  557.0	 7527.0	...
10622997	  754.0	  557.4	 7531.0	...
10622998	  754.2	  557.6	 7532.0	...
10622999	  754.4	  557.7	 7534.0	...
10623000	  754.6	  557.6	 7536.0	...
10623001	  754.7	  557.3	 7540.0	...
10623002	  754.9	  556.8	 7543.0	...
10623003	  755.1	  556.4	 7544.0	...
10623004	  754.5	  556.4	 7540.0	...
10623005	  753.7	  557.0	 7536.0	...
10623006	  752.9	  557.6	 7534.0	...
10623007	  753.1	  558.1	 7534.0	...
10623008	  753.5	  558.4	 7533.0	...
10623009	  754.3	  558.7	 7536.0	...
10623010	  754.8	  558.2	 7540.0	...
10623011	  755.0	  557.6	 7539.0	...
10623012	  754.9	  557.0	 7536.0	...
10623013	  754.8	  557.0	 7537.0	...
MSG	10623014 0000 _ Number On
10623014	  754.3	  557.1	 7542.0	...
10623015	  753.8	  556.9	 7547.0	...
10623016	  754.0	  556.5	 7541.0	...
10623017	  754.7	  556.5	 7536.0	...
10623018	  755.7	  556.8	 7532.0	...
10623019	  755.8	  557.3	 7535.0	...
10623020	  755.8	  557.3	 7537.0	...
10623021	  755.4	  556.8	 7538.0	...
10623022	  755.0	  556.2	 7538.0	...
10623023	  754.8	  556.3	 7539.0	...
10623024	  754.8	  556.9	 7540.0	...
10623025	  754.9	  557.6	 7542.0	...
10623026	  754.9	  556.8	 7542.0	...
10623027	  754.9	  555.9	 7542.0	...
10623028	  754.8	  555.0	 7540.0	...
10623029	  754.7	  554.6	 7539.0	...
10623030	  755.1	  554.3	 7535.0	...
10623031	  755.6	  554.8	 7531.0	...
10623032	  755.9	  555.5	 7527.0	...
10623033	  755.7	  556.9	 7527.0	...
10623034	  755.3	  557.5	 7529.0	...
10623035	  755.1	  557.5	 7530.0	...
10623036	  755.0	  557.1	 7531.0	...
10623037	  754.9	  556.4	 7534.0	...
10623038	  754.9	  556.3	 7538.0	...
10623039	  754.5	  556.3	 7544.0	...
10623040	  754.1	  556.6	 7545.0	...
10623041	  753.7	  556.8	 7546.0	...
10623042	  753.6	  556.9	 7544.0	...
10623043	  754.3	  556.8	 7544.0	...
10623044	  754.9	  556.9	 7543.0	...
10623045	  755.5	  556.3	 7541.0	...
10623046	  755.6	  555.9	 7537.0	...
10623047	  755.7	  555.3	 7535.0	...
10623048	  755.8	  555.5	 7535.0	...
10623049	  755.9	  556.3	 7538.0	...
10623050	  754.4	  557.2	 7540.0	...
10623051	  752.9	  557.9	 7542.0	...
10623052	  752.5	  558.0	 7543.0	...
10623053	  753.7	  557.7	 7544.0	...
10623054	  754.7	  557.5	 7543.0	...
10623055	  754.4	  557.4	 7543.0	...
10623056	  754.1	  557.4	 7544.0	...
10623057	  754.1	  557.4	 7547.0	...
10623058	  754.2	  558.1	 7548.0	...
10623059	  754.3	  558.8	 7549.0	...
10623060	  754.4	  559.5	 7543.0	...
10623061	  754.4	  559.0	 7538.0	...
10623062	  754.4	  558.7	 7534.0	...
10623063	  754.5	  558.7	 7535.0	...
10623064	  754.6	  559.3	 7534.0	...
10623065	  755.6	  559.6	 7532.0	...
10623066	  756.5	  559.6	 7533.0	...
10623067	  756.3	  559.6	 7538.0	...
10623068	  755.1	  559.6	 7545.0	...
10623069	  754.2	  559.7	 7548.0	...
10623070	  754.4	  559.8	 7549.0	...
10623071	  754.4	  560.0	 7548.0	...
10623072	  754.4	  561.0	 7547.0	...
10623073	  754.5	  562.6	 7546.0	...
10623074	  754.7	  564.0	 7546.0	...
10623075	  754.7	  564.5	 7544.0	...
10623076	  754.7	  564.1	 7542.0	...
10623077	  754.5	  563.1	 7540.0	...
10623078	  754.5	  561.8	 7539.0	...
10623079	  754.6	  560.7	 7537.0	...
10623080	  754.7	  560.2	 7535.0	...
10623081	  754.6	  560.2	 7534.0	...
10623082	  754.4	  560.3	 7535.0	...
10623083	  754.3	  560.5	 7537.0	...
10623084	  754.4	  560.6	 7540.0	...
10623085	  755.0	  561.2	 7542.0	...
10623086	  755.6	  561.9	 7544.0	...
10623087	  756.0	  562.8	 7545.0	...
10623088	  755.4	  563.2	 7544.0	...
10623089	  754.8	  563.6	 7542.0	...
10623090	  754.8	  563.6	 7541.0	...
10623091	  755.2	  563.0	 7544.0	...
10623092	  755.6	  561.8	 7545.0	...
10623093	  755.7	  560.7	 7543.0	...
10623094	  755.9	  559.8	 7533.0	...
10623095	  755.9	  559.5	 7520.0	...
10623096	  755.9	  559.3	 7512.0	...
10623097	  756.1	  559.4	 7512.0	...
10623098	  756.2	  559.5	 7515.0	...
10623099	  756.3	  559.7	 7518.0	...
10623100	  756.0	  560.3	 7517.0	...
10623101	  755.9	  560.7	 7518.0	...
10623102	  755.2	  561.1	 7518.0	...
10623103	  754.8	  561.0	 7520.0	...
10623104	  754.5	  560.7	 7519.0	...
10623105	  754.6	  560.4	 7520.0	...
10623106	  754.6	  560.1	 7522.0	...
10623107	  754.5	  559.8	 7523.0	...
10623108	  754.5	  559.2	 7523.0	...
10623109	  754.5	  558.8	 7523.0	...
10623110	  754.2	  558.2	 7523.0	...
10623111	  753.9	  558.0	 7524.0	...
10623112	  753.6	  557.8	 7525.0	...
10623113	  753.9	  557.7	 7530.0	...
10623114	  754.2	  557.6	 7536.0	...
10623115	  754.5	  557.8	 7537.0	...
10623116	  754.9	  558.4	 7531.0	...
10623117	  755.3	  559.2	 7527.0	...
10623118	  754.4	  560.0	 7529.0	...
10623119	  753.3	  561.3	 7531.0	...
10623120	  752.3	  562.1	 7533.0	...
10623121	  752.7	  562.5	 7534.0	...
10623122	  753.0	  562.1	 7538.0	...
10623123	  753.2	  562.1	 7541.0	...
10623124	  753.3	  561.9	 7532.0	...
10623125	  753.4	  561.6	 7519.0	...
10623126	  753.6	  559.9	 7511.0	...
10623127	  753.8	  558.3	 7516.0	...
10623128	  754.4	  558.1	 7518.0	...
10623129	  754.9	  559.3	 7517.0	...
10623130	  755.3	  560.6	 7521.0	...
10623131	  755.5	  560.6	 7527.0	...
10623132	  755.6	  560.7	 7534.0	...
10623133	  755.6	  560.6	 7536.0	...
10623134	  756.1	  560.5	 7528.0	...
10623135	  756.4	  560.7	 7519.0	...
10623136	  756.8	  560.9	 7509.0	...
10623137	  756.6	  561.4	 7510.0	...
10623138	  756.1	  561.7	 7510.0	...
10623139	  755.6	  562.0	 7510.0	...
10623140	  755.4	  562.1	 7511.0	...
10623141	  755.6	  561.9	 7513.0	...
10623142	  755.8	  562.0	 7515.0	...
10623143	  755.7	  561.8	 7515.0	...
10623144	  755.1	  561.4	 7519.0	...
10623145	  754.5	  561.1	 7522.0	...
10623146	  754.4	  561.9	 7524.0	...
10623147	  754.7	  562.8	 7523.0	...
10623148	  755.1	  563.6	 7522.0	...
10623149	  754.9	  563.7	 7521.0	...
10623150	  754.8	  564.3	 7520.0	...
10623151	  754.8	  564.9	 7518.0	...
10623152	  755.1	  565.6	 7516.0	...
10623153	  755.5	  565.6	 7514.0	...
10623154	  755.7	  564.9	 7512.0	...
10623155	  755.9	  564.3	 7513.0	...
10623156	  755.9	  563.9	 7513.0	...
10623157	  756.3	  564.0	 7513.0	...
10623158	  756.7	  564.2	 7514.0	...
10623159	  757.0	  563.9	 7515.0	...
10623160	  756.7	  563.9	 7517.0	...
10623161	  756.2	  563.8	 7518.0	...
10623162	  755.8	  564.1	 7516.0	...
10623163	  755.2	  564.4	 7514.0	...
10623164	  755.0	  564.5	 7513.0	...
10623165	  755.0	  564.5	 7514.0	...
10623166	  755.1	  564.4	 7514.0	...
10623167	  755.3	  564.4	 7513.0	...
10623168	  755.6	  564.4	 7513.0	...
10623169	  755.5	  564.5	 7515.0	...
10623170	  755.4	  564.7	 7516.0	...
10623171	  754.9	  564.9	 7516.0	...
10623172	  755.0	  564.6	 7514.0	...
10623173	  754.9	  564.2	 7513.0	...
10623174	  754.9	  564.1	 7514.0	...
10623175	  755.5	  564.2	 7505.0	...
10623176	  756.8	  563.3	 7492.0	...
10623177	  758.0	  562.3	 7478.0	...
10623178	  758.5	  561.2	 7477.0	...
10623179	  758.9	  561.0	 7474.0	...
10623180	  759.3	  561.0	 7471.0	...
10623181	  759.1	  561.2	 7472.0	...
10623182	  757.7	  561.6	 7475.0	...
10623183	  756.3	  561.8	 7478.0	...
10623184	  756.0	  562.9	 7477.0	...
10623185	  756.5	  564.0	 7477.0	...
10623186	  756.8	  563.4	 7479.0	...
10623187	  756.6	  561.8	 7483.0	...
10623188	  756.5	  560.8	 7485.0	...
10623189	  756.3	  561.5	 7486.0	...
10623190	  755.9	  562.1	 7487.0	...
10623191	  755.9	  562.1	 7488.0	...
10623192	  756.4	  562.0	 7488.0	...
10623193	  756.9	  562.0	 7489.0	...
10623194	  757.2	  561.9	 7492.0	...
10623195	  757.2	  561.8	 7496.0	...
10623196	  757.8	  561.6	 7493.0	...
10623197	  758.4	  561.3	 7486.0	...
10623198	  758.5	  561.8	 7479.0	...
10623199	  757.9	  562.5	 7479.0	...
10623200	  757.9	  563.1	 7477.0	...
10623201	  758.5	  562.9	 7476.0	...
10623202	  758.4	  562.8	 7478.0	...
10623203	  757.4	  562.8	 7484.0	...
10623204	  756.8	  562.9	 7490.0	...
10623205	  756.9	  563.0	 7490.0	...
10623206	  757.2	  562.6	 7488.0	...
10623207	  757.1	  562.3	 7487.0	...
10623208	  756.9	  561.9	 7488.0	...
10623209	  756.6	  561.8	 7491.0	...
10623210	  756.5	  561.7	 7493.0	...
10623211	  756.5	  562.1	 7493.0	...
10623212	  756.7	  562.6	 7496.0	...
10623213	  756.9	  562.5	 7499.0	...
10623214	  756.9	  561.8	 7499.0	...
10623215	  756.8	  561.1	 7498.0	...
10623216	  757.0	  560.8	 7497.0	...
10623217	  757.1	  560.5	 7497.0	...
10623218	  756.9	  560.4	 7497.0	...
10623219	  756.5	  560.1	 7494.0	...
10623220	  756.1	  559.7	 7492.0	...
10623221	  755.8	  559.0	 7490.0	...
10623222	  755.6	  558.6	 7491.0	...
10623223	  755.1	  559.2	 7489.0	...
10623224	  754.9	  559.9	 7486.0	...
10623225	  754.5	  560.6	 7487.0	...
10623226	  754.4	  560.6	 7490.0	...
10623227	  754.1	  560.7	 7493.0	...
10623228	  753.8	  561.0	 7494.0	...
10623229	  754.7	  561.0	 7494.0	...
10623230	  755.9	  560.6	 7499.0	...
10623231	  757.6	  559.9	 7504.0	...
10623232	  758.1	  559.4	 7500.0	...
10623233	  758.5	  559.5	 7492.0	...
10623234	  758.1	  558.7	 7489.0	...
10623235	  757.7	  558.0	 7494.0	...
10623236	  757.3	  557.5	 7499.0	...
10623237	  756.5	  558.0	 7499.0	...
10623238	  755.4	  558.7	 7502.0	...
10623239	  754.8	  559.1	 7504.0	...
10623240	  755.3	  558.9	 7501.0	...
10623241	  756.3	  558.4	 7497.0	...
10623242	  757.1	  557.9	 7491.0	...
10623243	  757.4	  557.8	 7490.0	...
10623244	  757.6	  557.9	 7489.0	...
10623245	  757.1	  558.1	 7490.0	...
10623246	  756.6	  557.9	 7491.0	...
10623247	  756.5	  557.5	 7481.0	...
10623248	  756.8	  556.9	 7473.0	...
10623249	  757.2	  557.3	 7466.0	...
10623250	  757.5	  557.9	 7469.0	...
10623251	  757.9	  558.5	 7469.0	...
10623252	  758.2	  558.4	 7467.0	...
10623253	  758.3	  558.3	 7467.0	...
10623254	  758.3	  558.1	 7468.0	...
10623255	  758.2	  558.3	 7468.0	...
10623256	  758.2	  558.5	 7466.0	...
10623257	  758.7	  559.1	 7471.0	...
10623258	  759.2	  559.3	 7478.0	...
10623259	  759.5	  559.7	 7481.0	...
10623260	  759.3	  559.8	 7476.0	...
10623261	  759.0	  559.6	 7479.0	...
10623262	  758.8	  557.6	 7485.0	...
10623263	  758.6	  555.6	 7491.0	...
10623264	  758.2	  554.4	 7487.0	...
10623265	  757.5	  555.1	 7484.0	...
10623266	  756.7	  555.7	 7482.0	...
10623267	  756.1	  555.6	 7480.0	...
10623268	  755.8	  555.5	 7477.0	...
10623269	  755.4	  555.7	 7477.0	...
10623270	  755.3	  556.0	 7478.0	...
10623271	  755.3	  556.5	 7481.0	...
10623272	  755.2	  556.6	 7483.0	...
10623273	  756.0	  556.2	 7485.0	...
10623274	  756.9	  555.8	 7484.0	...
10623275	  757.8	  555.4	 7484.0	...
10623276	  758.5	  556.1	 7485.0	...
10623277	  759.1	  556.7	 7484.0	...
10623278	  759.3	  556.4	 7484.0	...
10623279	  759.4	  555.4	 7483.0	...
10623280	  759.4	  554.2	 7483.0	...
10623281	  760.1	  553.9	 7481.0	...
10623282	  760.4	  553.5	 7477.0	...
10623283	  760.4	  553.4	 7474.0	...
10623284	  759.8	  553.3	 7470.0	...
10623285	  758.5	  553.5	 7469.0	...
10623286	  757.5	  553.9	 7469.0	...
10623287	  757.3	  554.2	 7469.0	...
10623288	  758.0	  554.3	 7468.0	...
10623289	  758.7	  554.2	 7467.0	...
10623290	  759.1	  554.2	 7468.0	...
10623291	  759.3	  554.2	 7470.0	...
10623292	  759.2	  554.2	 7472.0	...
10623293	  759.1	  554.9	 7473.0	...
10623294	  759.0	  555.3	 7473.0	...
10623295	  759.3	  555.7	 7473.0	...
10623296	  759.3	  555.5	 7476.0	...
10623297	  759.2	  555.0	 7479.0	...
10623298	  759.1	  554.4	 7483.0	...
10623299	  759.0	  553.9	 7479.0	...
10623300	  759.0	  554.1	 7475.0	...
10623301	  759.0	  553.6	 7471.0	...
10623302	  758.0	  552.8	 7471.0	...
10623303	  757.1	  552.4	 7467.0	...
10623304	  757.0	  552.4	 7464.0	...
10623305	  757.7	  552.5	 7461.0	...
10623306	  758.6	  552.2	 7463.0	...
10623307	  758.9	  551.9	 7466.0	...
10623308	  759.0	  551.7	 7469.0	...
10623309	  758.7	  551.4	 7470.0	...
10623310	  758.5	  551.4	 7470.0	...
10623311	  758.3	  551.3	 7472.0	...
10623312	  757.8	  551.3	 7474.0	...
10623313	  757.4	  551.8	 7477.0	...
10623314	  756.9	  552.5	 7477.0	...
10623315	  757.5	  553.1	 7470.0	...
10623316	  757.9	  553.6	 7464.0	...
10623317	  758.1	  554.3	 7457.0	...
10623318	  757.7	  554.9	 7460.0	...
10623319	  757.5	  555.1	 7464.0	...
10623320	  757.5	  555.1	 7472.0	...
10623321	  757.5	  555.1	 7477.0	...
10623322	  757.5	  554.4	 7482.0	...
10623323	  757.5	  553.5	 7481.0	...
10623324	  757.1	  552.4	 7480.0	...
10623325	  756.6	  552.1	 7481.0	...
10623326	  756.3	  552.4	 7485.0	...
10623327	  756.6	  552.8	 7488.0	...
MSG	10623328 0000 _ Number Off
10623328	  756.9	  553.1	 7487.0	...
10623329	  757.0	  552.9	 7483.0	...
10623330	  756.9	  552.8	 7480.0	...
10623331	  756.8	  552.4	 7483.0	...
10623332	  757.1	  551.9	 7486.0	...
10623333	  757.6	  551.4	 7489.0	...
10623334	  758.1	  551.6	 7490.0	...
10623335	  758.1	  552.0	 7493.0	...
10623336	  758.5	  552.3	 7496.0	...
10623337	  758.8	  552.2	 7497.0	...
10623338	  759.1	  551.9	 7495.0	...
10623339	  759.4	  551.7	 7493.0	...
10623340	  759.8	  551.8	 7491.0	...
10623341	  760.1	  551.7	 7488.0	...
10623342	  760.1	  551.5	 7485.0	...
10623343	  760.0	  551.3	 7484.0	...
10623344	  760.0	  551.1	 7484.0	...
10623345	  759.0	  551.1	 7486.0	...
10623346	  758.3	  551.0	 7501.0	...
10623347	  758.0	  550.8	 7515.0	...
10623348	  758.6	  550.6	 7521.0	...
10623349	  758.9	  550.7	 7515.0	...
10623350	  757.4	  551.2	 7509.0	...
10623351	  755.8	  551.0	 7510.0	...
10623352	  754.6	  550.5	 7510.0	...
10623353	  755.1	  550.0	 7511.0	...
10623354	  756.0	  550.9	 7499.0	...
10623355	  756.8	  551.9	 7488.0	...
10623356	  758.0	  552.8	 7476.0	...
10623357	  759.4	  552.8	 7476.0	...
10623358	  760.4	  552.4	 7475.0	...
10623359	  760.6	  552.0	 7480.0	...
10623360	  760.3	  550.7	 7486.0	...
10623361	  760.1	  549.8	 7490.0	...
10623362	  760.1	  548.9	 7487.0	...
10623363	  760.3	  549.1	 7485.0	...
10623364	  760.5	  549.5	 7484.0	...
10623365	  760.3	  550.1	 7484.0	...
10623366	  760.1	  550.3	 7483.0	...
10623367	  760.1	  550.4	 7482.0	...
10623368	  760.4	  550.2	 7482.0	...
10623369	  761.4	  549.9	 7480.0	...
10623370	  762.4	  550.5	 7477.0	...
10623371	  762.5	  551.4	 7480.0	...
10623372	  761.9	  552.3	 7485.0	...
10623373	  761.2	  552.2	 7495.0	...
10623374	  761.6	  551.9	 7501.0	...
10623375	  762.1	  551.6	 7501.0	...
10623376	  762.0	  551.8	 7495.0	...
10623377	  761.6	  552.1	 7490.0	...
10623378	  761.3	  552.5	 7489.0	...
10623379	  761.6	  552.6	 7486.0	...
10623380	  761.7	  552.0	 7484.0	...
10623381	  761.5	  551.2	 7489.0	...
10623382	  761.2	  550.4	 7496.0	...
10623383	  761.2	  550.2	 7503.0	...
10623384	  761.6	  549.9	 7504.0	...
10623385	  762.1	  549.8	 7506.0	...
10623386	  763.0	  550.0	 7506.0	...
10623387	  763.5	  550.2	 7506.0	...
10623388	  763.8	  550.3	 7506.0	...
10623389	  763.2	  550.3	 7505.0	...
10623390	  762.2	  550.2	 7505.0	...
10623391	  761.4	  550.1	 7514.0	...
10623392	  761.2	  550.0	 7523.0	...
10623393	  761.3	  549.3	 7532.0	...
10623394	  760.5	  548.7	 7531.0	...
10623395	  759.6	  549.1	 7529.0	...
10623396	  758.8	  550.2	 7527.0	...
10623397	  759.1	  551.3	 7526.0	...
10623398	  759.1	  551.5	 7527.0	...
10623399	  759.1	  551.4	 7529.0	...
10623400	  759.3	  550.7	 7532.0	...
10623401	  759.8	  549.7	 7534.0	...
10623402	  760.5	  549.1	 7533.0	...
10623403	  760.7	  548.8	 7532.0	...
10623404	  759.9	  549.0	 7533.0	...
10623405	  759.0	  549.1	 7535.0	...
10623406	  758.4	  549.2	 7537.0	...
10623407	  759.4	  549.9	 7531.0	...
10623408	  760.4	  550.7	 7526.0	...
10623409	  761.3	  550.4	 7526.0	...
10623410	  761.3	  549.3	 7532.0	...
10623411	  761.4	  548.2	 7539.0	...
10623412	  761.4	  548.8	 7540.0	...
10623413	  760.6	  549.5	 7541.0	...
10623414	  759.7	  549.9	 7539.0	...
10623415	  758.8	  549.6	 7536.0	...
10623416	  758.9	  549.2	 7533.0	...
10623417	  759.1	  549.1	 7532.0	...
10623418	  759.2	  549.7	 7532.0	...
10623419	  759.3	  550.3	 7532.0	...
10623420	  759.3	  550.1	 7533.0	...
10623421	  759.4	  549.2	 7531.0	...
10623422	  760.1	  547.9	 7528.0	...
10623423	  761.0	  547.5	 7526.0	...
10623424	  761.7	  547.1	 7527.0	...
10623425	  761.8	  547.2	 7530.0	...
10623426	  761.8	  547.2	 7534.0	...
10623427	  761.8	  547.0	 7537.0	...
10623428	  761.8	  546.8	 7541.0	...
10623429	  761.1	  546.5	 7548.0	...
10623430	  760.4	  546.5	 7554.0	...
10623431	  759.7	  546.5	 7557.0	...
10623432	  759.7	  546.5	 7557.0	...
10623433	  760.3	  546.4	 7560.0	...
10623434	  761.0	  546.2	 7562.0	...
10623435	  761.5	  546.1	 7563.0	...
10623436	  761.3	  546.4	 7562.0	...
10623437	  761.2	  546.6	 7561.0	...
10623438	  761.5	  546.7	 7559.0	...
10623439	  761.7	  546.5	 7559.0	...
10623440	  761.6	  546.5	 7561.0	...
10623441	  760.6	  546.8	 7564.0	...
10623442	  759.7	  547.1	 7562.0	...
10623443	  760.0	  547.3	 7558.0	...
10623444	  760.6	  547.3	 7557.0	...
10623445	  761.0	  546.7	 7559.0	...
10623446	  760.5	  546.2	 7562.0	...
10623447	  760.2	  545.3	 7562.0	...
10623448	  760.0	  545.0	 7561.0	...
10623449	  759.9	  544.8	 7566.0	...
10623450	  760.8	  545.6	 7570.0	...
10623451	  761.7	  546.3	 7571.0	...
10623452	  762.3	  547.0	 7567.0	...
10623453	  761.3	  547.1	 7569.0	...
10623454	  760.3	  547.2	 7577.0	...
10623455	  759.3	  547.4	 7585.0	...
10623456	  759.1	  547.2	 7586.0	...
10623457	  759.1	  546.7	 7587.0	...
10623458	  759.3	  546.2	 7587.0	...
10623459	  759.4	  545.4	 7586.0	...
10623460	  759.3	  545.0	 7585.0	...
10623461	  759.4	  545.8	 7585.0	...
10623462	  759.7	  547.1	 7585.0	...
10623463	  760.2	  547.5	 7588.0	...
10623464	  760.3	  546.5	 7591.0	...
10623465	  760.3	  545.4	 7594.0	...
10623466	  760.2	  545.3	 7595.0	...
10623467	  759.6	  545.7	 7597.0	...
10623468	  759.0	  546.3	 7599.0	...
10623469	  757.8	  547.0	 7599.0	...
10623470	  756.9	  546.1	 7605.0	...
10623471	  757.4	  544.8	 7611.0	...
10623472	  758.7	  544.7	 7615.0	...
10623473	  761.1	  545.4	 7611.0	...
10623474	  762.1	  546.1	 7607.0	...
10623475	  762.7	  545.7	 7604.0	...
10623476	  762.1	  546.1	 7602.0	...
10623477	  761.4	  546.3	 7608.0	...
10623478	  761.0	  545.7	 7616.0	...
10623479	  760.3	  544.7	 7621.0	...
10623480	  759.7	  544.1	 7619.0	...
10623481	  758.9	  544.0	 7617.0	...
10623482	  758.7	  544.2	 7613.0	...
10623483	  759.3	  543.8	 7609.0	...
10623484	  760.1	  543.3	 7604.0	...
10623485	  761.0	  543.7	 7603.0	...
10623486	  761.1	  544.6	 7602.0	...
10623487	  761.1	  545.5	 7606.0	...
10623488	  761.0	  545.3	 7612.0	...
10623489	  761.0	  545.2	 7615.0	...
10623490	  760.5	  545.8	 7613.0	...
10623491	  760.0	  546.4	 7611.0	...
10623492	  760.3	  546.8	 7612.0	...
10623493	  761.1	  546.6	 7614.0	...
10623494	  762.2	  546.7	 7616.0	...
10623495	  762.6	  547.0	 7619.0	...
10623496	  762.4	  547.5	 7621.0	...
10623497	  761.2	  547.6	 7624.0	...
10623498	  759.9	  546.9	 7627.0	...
10623499	  759.2	  546.3	 7628.0	...
10623500	  759.2	  545.7	 7634.0	...
10623501	  759.3	  545.7	 7644.0	...
10623502	  759.6	  546.9	 7655.0	...
10623503	  759.3	  548.1	 7661.0	...
10623504	  758.8	  547.6	 7662.0	...
10623505	  758.1	  545.8	 7661.0	...
10623506	  757.3	  543.9	 7659.0	...
10623507	  756.7	  543.6	 7657.0	...
10623508	  756.4	  545.1	 7658.0	...
10623509	  756.8	  546.6	 7659.0	...
10623510	  758.1	  546.3	 7647.0	...
10623511	  759.2	  544.4	 7635.0	...
10623512	  759.4	  543.9	 7623.0	...
10623513	  758.9	  545.3	 7635.0	...
10623514	  758.3	  546.7	 7646.0	...
10623515	  758.9	  547.4	 7658.0	...
10623516	  759.2	  548.1	 7658.0	...
10623517	  759.5	  548.9	 7658.0	...
10623518	  760.1	  549.0	 7661.0	...
10623519	  760.6	  548.6	 7664.0	...
10623520	  760.7	  548.0	 7664.0	...
10623521	  760.2	  547.5	 7661.0	...
10623522	  759.6	  546.4	 7655.0	...
10623523	  759.4	  545.5	 7651.0	...
10623524	  759.2	  544.6	 7646.0	...
10623525	  759.1	  544.5	 7644.0	...
10623526	  759.1	  544.5	 7643.0	...
10623527	  758.9	  544.5	 7647.0	...
10623528	  758.8	  544.4	 7651.0	...
MSG	10623529 0000 _ Number On
10623529	  757.2	  544.3	 7656.0	...
10623530	  755.7	  544.3	 7656.0	...
10623531	  755.9	  544.4	 7663.0	...
10623532	  757.6	  544.8	 7670.0	...
10623533	  758.9	  545.3	 7677.0	...
10623534	  758.6	  545.7	 7678.0	...
10623535	  758.3	  545.9	 7681.0	...
10623536	  758.9	  545.4	 7685.0	...
10623537	  759.4	  545.0	 7690.0	...
10623538	  759.3	  545.0	 7691.0	...
10623539	  758.7	  545.6	 7690.0	...
10623540	  758.2	  546.1	 7684.0	...
10623541	  758.3	  546.1	 7677.0	...
10623542	  758.2	  546.3	 7673.0	...
10623543	  758.0	  546.7	 7683.0	...
10623544	  757.8	  547.4	 7693.0	...
10623545	  757.9	  547.9	 7703.0	...
10623546	  757.8	  548.2	 7696.0	...
10623547	  757.6	  547.9	 7689.0	...
10623548	  757.5	  547.3	 7681.0	...
10623549	  757.4	  545.5	 7679.0	...
10623550	  757.3	  544.0	 7679.0	...
10623551	  757.3	  543.3	 7681.0	...
10623552	  757.4	  544.2	 7681.0	...
10623553	  757.8	  545.3	 7679.0	...
10623554	  758.3	  545.9	 7676.0	...
10623555	  758.6	  546.3	 7672.0	...
10623556	  758.6	  546.3	 7669.0	...
10623557	  757.8	  546.4	 7669.0	...
10623558	  756.9	  546.6	 7673.0	...
10623559	  756.0	  546.9	 7677.0	...
10623560	  756.1	  547.4	 7677.0	...
10623561	  755.4	  547.9	 7678.0	...
10623562	  754.7	  548.3	 7678.0	...
10623563	  755.0	  548.3	 7680.0	...
10623564	  756.2	  548.1	 7681.0	...
10623565	  757.1	  548.0	 7682.0	...
10623566	  756.8	  547.9	 7686.0	...
10623567	  756.6	  547.7	 7691.0	...
10623568	  756.4	  547.7	 7695.0	...
10623569	  756.3	  547.9	 7692.0	...
10623570	  756.1	  548.2	 7691.0	...
10623571	  755.8	  548.3	 7691.0	...
10623572	  755.5	  548.1	 7694.0	...
10623573	  755.2	  548.5	 7695.0	...
10623574	  755.1	  548.9	 7695.0	...
10623575	  754.7	  549.4	 7695.0	...
10623576	  754.4	  549.2	 7695.0	...
10623577	  754.1	  548.4	 7694.0	...
10623578	  754.1	  547.7	 7691.0	...
10623579	  754.7	  548.6	 7682.0	...
10623580	  755.2	  549.8	 7674.0	...
10623581	  755.6	  550.7	 7668.0	...
10623582	  755.3	  549.1	 7676.0	...
10623583	  754.8	  547.8	 7683.0	...
10623584	  753.2	  547.0	 7695.0	...
10623585	  751.8	  547.2	 7700.0	...
10623586	  750.7	  547.7	 7702.0	...
10623587	  751.2	  548.0	 7699.0	...
10623588	  751.7	  548.3	 7698.0	...
10623589	  752.0	  548.5	 7700.0	...
10623590	  752.1	  548.8	 7702.0	...
10623591	  753.0	  549.0	 7691.0	...
10623592	  754.0	  549.7	 7677.0	...
10623593	  755.1	  550.4	 7663.0	...
10623594	  755.2	  549.8	 7660.0	...
10623595	  755.1	  548.4	 7663.0	...
10623596	  755.6	  546.9	 7665.0	...
10623597	  756.3	  546.8	 7668.0	...
10623598	  756.8	  546.8	 7670.0	...
10623599	  756.5	  547.6	 7672.0	...
10623600	  756.1	  548.4	 7675.0	...
10623601	  756.2	  549.2	 7673.0	...
10623602	  756.2	  547.8	 7672.0	...
10623603	  756.3	  546.5	 7668.0	...
10623604	  756.4	  546.6	 7666.0	...
10623605	  755.7	  548.2	 7662.0	...
10623606	  754.9	  549.8	 7660.0	...
10623607	  754.0	  549.9	 7654.0	...
10623608	  754.0	  550.0	 7648.0	...
10623609	  753.5	  550.3	 7656.0	...
10623610	  752.7	  550.5	 7668.0	...
10623611	  751.9	  550.6	 7680.0	...
10623612	  751.8	  550.5	 7667.0	...
10623613	  752.0	  549.7	 7656.0	...
10623614	  752.8	  548.8	 7647.0	...
10623615	  754.1	  549.3	 7648.0	...
10623616	  755.3	  550.5	 7648.0	...
10623617	  756.2	  551.8	 7646.0	...
10623618	  756.3	  551.7	 7643.0	...
10623619	  756.0	  550.9	 7638.0	...
10623620	  755.1	  550.2	 7635.0	...
10623621	  753.6	  549.9	 7633.0	...
10623622	  752.5	  550.5	 7634.0	...
10623623	  752.1	  551.3	 7636.0	...
10623624	  752.2	  551.6	 7644.0	...
10623625	  752.5	  551.9	 7651.0	...
10623626	  752.7	  551.5	 7651.0	...
10623627	  752.8	  551.0	 7646.0	...
10623628	  752.9	  550.5	 7639.0	...
10623629	  752.9	  550.4	 7638.0	...
10623630	  752.9	  550.5	 7637.0	...
10623631	  752.8	  550.7	 7639.0	...
10623632	  752.7	  550.7	 7636.0	...
10623633	  752.5	  550.5	 7632.0	...
10623634	  752.6	  551.7	 7629.0	...
10623635	  752.6	  552.9	 7630.0	...
10623636	  752.7	  554.0	 7630.0	...
10623637	  752.1	  552.5	 7630.0	...
10623638	  751.5	  551.1	 7630.0	...
10623639	  752.5	  550.3	 7619.0	...
10623640	  754.0	  550.9	 7607.0	...
10623641	  755.4	  551.5	 7596.0	...
10623642	  755.3	  551.9	 7595.0	...
10623643	  755.1	  552.1	 7593.0	...
10623644	  753.7	  552.4	 7594.0	...
10623645	  752.2	  552.7	 7597.0	...
10623646	  750.8	  553.1	 7601.0	...
10623647	  750.9	  553.5	 7602.0	...
10623648	  751.3	  553.7	 7602.0	...
10623649	  751.6	  554.0	 7602.0	...
10623650	  751.8	  554.0	 7592.0	...
10623651	  753.2	  553.9	 7583.0	...
10623652	  754.6	  553.7	 7573.0	...
10623653	  755.4	  553.7	 7572.0	...
10623654	  754.6	  552.8	 7572.0	...
10623655	  753.8	  551.9	 7573.0	...
10623656	  753.5	  550.9	 7577.0	...
10623657	  751.9	  550.4	 7584.0	...
10623658	  750.4	  550.0	 7587.0	...
10623659	  750.7	  550.9	 7584.0	...
10623660	  752.3	  551.8	 7580.0	...
10623661	  752.9	  552.9	 7579.0	...
10623662	  751.8	  552.8	 7578.0	...
10623663	  751.3	  553.2	 7576.0	...
10623664	  751.9	  553.8	 7573.0	...
10623665	  752.5	  554.3	 7573.0	...
10623666	  752.6	  554.1	 7574.0	...
10623667	  752.7	  553.5	 7574.0	...
10623668	  752.8	  553.0	 7579.0	...
10623669	  752.0	  553.2	 7584.0	...
10623670	  751.1	  554.3	 7578.0	...
10623671	  750.0	  555.4	 7567.0	...
10623672	  749.5	  555.6	 7563.0	...
10623673	  749.0	  555.1	 7571.0	...
10623674	  748.9	  554.5	 7580.0	...
10623675	  749.3	  555.2	 7579.0	...
10623676	  749.7	  555.8	 7573.0	...
10623677	  750.1	  556.4	 7568.0	...
10623678	  750.1	  556.2	 7565.0	...
10623679	  750.1	  557.0	 7563.0	...
10623680	  751.6	  557.6	 7554.0	...
10623681	  753.0	  557.5	 7543.0	...
10623682	  754.0	  556.6	 7532.0	...
10623683	  753.6	  556.2	 7530.0	...
10623684	  753.3	  556.6	 7530.0	...
10623685	  752.3	  557.1	 7535.0	...
10623686	  751.3	  556.6	 7540.0	...
10623687	  750.6	  556.1	 7540.0	...
10623688	  750.7	  555.3	 7536.0	...
10623689	  750.8	  555.0	 7532.0	...
10623690	  750.4	  554.8	 7533.0	...
10623691	  750.4	  554.7	 7533.0	...
10623692	  750.7	  554.9	 7529.0	...
10623693	  751.5	  555.5	 7522.0	...
10623694	  752.2	  555.5	 7516.0	...
10623695	  752.5	  555.2	 7514.0	...
10623696	  753.1	  554.6	 7512.0	...
10623697	  753.7	  554.7	 7512.0	...
10623698	  754.0	  554.9	 7512.0	...
10623699	  753.6	  555.2	 7514.0	...
10623700	  753.2	  556.0	 7510.0	...
10623701	  753.1	  557.0	 7506.0	...
10623702	  753.2	  558.0	 7507.0	...
10623703	  752.4	  558.2	 7512.0	...
10623704	  751.6	  557.7	 7516.0	...
10623705	  751.4	  557.0	 7513.0	...
10623706	  752.3	  557.2	 7511.0	...
10623707	  753.3	  557.6	 7506.0	...
10623708	  753.0	  557.5	 7501.0	...
10623709	  752.5	  557.0	 7497.0	...
10623710	  752.9	  556.3	 7496.0	...
10623711	  753.8	  556.4	 7496.0	...
10623712	  754.7	  556.2	 7496.0	...
10623713	  754.0	  556.4	 7496.0	...
10623714	  753.3	  556.6	 7495.0	...
10623715	  752.9	  556.6	 7495.0	...
10623716	  753.3	  556.4	 7498.0	...
10623717	  754.4	  556.1	 7500.0	...
10623718	  755.0	  556.2	 7494.0	...
10623719	  755.0	  556.3	 7486.0	...
10623720	  754.5	  557.0	 7480.0	...
10623721	  754.2	  557.5	 7482.0	...
10623722	  754.4	  557.4	 7482.0	...
10623723	  754.7	  556.9	 7480.0	...
10623724	  754.7	  556.4	 7478.0	...
10623725	  754.6	  556.4	 7482.0	...
10623726	  753.6	  556.5	 7488.0	...
10623727	  752.5	  556.6	 7491.0	...
10623728	  751.5	  556.7	 7493.0	...
10623729	  751.3	  556.5	 7494.0	...
10623730	  750.9	  556.2	 7489.0	...
10623731	  750.6	  556.7	 7480.0	...
10623732	  750.7	  557.3	 7471.0	...
10623733	  751.3	  558.2	 7471.0	...
10623734	  752.5	  558.5	 7471.0	...
10623735	  754.9	  558.8	 7461.0	...
10623736	  756.8	  558.2	 7452.0	...
10623737	  755.8	  557.3	 7447.0	...
10623738	  753.4	  556.6	 7452.0	...
10623739	  751.0	  557.1	 7457.0	...
10623740	  751.0	  557.9	 7458.0	...
10623741	  752.0	  558.9	 7457.0	...
10623742	  753.6	  559.6	 7454.0	...
10623743	  755.2	  560.2	 7449.0	...
10623744	  755.7	  560.2	 7444.0	...
10623745	  755.8	  559.5	 7439.0	...
10623746	  755.7	  558.8	 7436.0	...
10623747	  755.7	  558.4	 7436.0	...
10623748	  755.8	  558.2	 7436.0	...
10623749	  755.8	  558.1	 7435.0	...
10623750	  755.8	  558.1	 7434.0	...
10623751	  755.8	  558.0	 7430.0	...
10623752	  755.6	  558.2	 7421.0	...
10623753	  755.3	  558.5	 7413.0	...
10623754	  755.0	  558.7	 7412.0	...
10623755	  755.2	  558.7	 7418.0	...
10623756	  756.1	  559.2	 7415.0	...
10623757	  756.6	  559.6	 7407.0	...
10623758	  756.7	  559.5	 7402.0	...
10623759	  756.2	  558.8	 7407.0	...
10623760	  756.0	  558.4	 7412.0	...
10623761	  755.6	  558.7	 7414.0	...
10623762	  755.4	  559.1	 7418.0	...
10623763	  755.2	  559.4	 7422.0	...
10623764	  755.3	  559.5	 7424.0	...
10623765	  755.9	  559.0	 7419.0	...
10623766	  756.6	  558.6	 7415.0	...
10623767	  757.3	  558.5	 7417.0	...
10623768	  757.4	  558.8	 7422.0	...
10623769	  756.3	  558.8	 7423.0	...
10623770	  755.1	  558.7	 7421.0	...
10623771	  753.7	  559.1	 7418.0	...
10623772	  753.4	  559.7	 7417.0	...
10623773	  753.9	  559.7	 7417.0	...
10623774	  754.5	  558.6	 7417.0	...
10623775	  755.2	  557.2	 7417.0	...
10623776	  756.1	  556.3	 7410.0	...
10623777	  757.1	  555.8	 7401.0	...
10623778	  756.9	  556.2	 7393.0	...
10623779	  755.7	  556.8	 7396.0	...
10623780	  754.9	  557.3	 7400.0	...
10623781	  755.3	  557.5	 7403.0	...
10623782	  755.8	  557.6	 7402.0	...
10623783	  756.0	  557.6	 7402.0	...
10623784	  755.4	  557.4	 7402.0	...
10623785	  754.5	  557.3	 7409.0	...
10623786	  753.6	  557.0	 7417.0	...
10623787	  753.6	  556.9	 7422.0	...
10623788	  753.9	  557.1	 7417.0	...
10623789	  754.1	  557.8	 7410.0	...
10623790	  754.4	  558.6	 7405.0	...
10623791	  755.0	  558.9	 7394.0	...
10623792	  755.7	  558.7	 7383.0	...
10623793	  755.9	  558.3	 7374.0	...
10623794	  755.4	  558.1	 7375.0	...
10623795	  755.9	  558.5	 7376.0	...
10623796	  756.9	  558.9	 7377.0	...
10623797	  757.9	  559.3	 7377.0	...
10623798	  757.8	  559.2	 7371.0	...
10623799	  757.8	  559.4	 7366.0	...
10623800	  758.0	  559.7	 7359.0	...
10623801	  758.2	  559.8	 7357.0	...
10623802	  758.3	  559.8	 7354.0	...
10623803	  758.3	  560.0	 7356.0	...
10623804	  758.4	  560.5	 7361.0	...
10623805	  758.4	  561.0	 7366.0	...
10623806	  758.3	  561.0	 7369.0	...
10623807	  758.0	  559.7	 7367.0	...
10623808	  758.2	  558.3	 7365.0	...
10623809	  758.7	  558.2	 7362.0	...
10623810	  759.3	  559.5	 7359.0	...
10623811	  759.4	  560.4	 7359.0	...
10623812	  759.7	  559.9	 7361.0	...
10623813	  759.9	  559.4	 7355.0	...
10623814	  760.1	  559.3	 7347.0	...
10623815	  760.3	  560.1	 7336.0	...
10623816	  760.6	  560.6	 7333.0	...
10623817	  761.0	  560.9	 7330.0	...
10623818	  760.9	  560.3	 7332.0	...
10623819	  759.9	  559.9	 7336.0	...
10623820	  758.2	  559.7	 7340.0	...
10623821	  756.6	  559.5	 7342.0	...
10623822	  756.7	  559.6	 7345.0	...
10623823	  757.5	  559.6	 7349.0	...
10623824	  757.3	  559.0	 7352.0	...
10623825	  756.2	  558.2	 7354.0	...
10623826	  755.6	  557.0	 7354.0	...
10623827	  756.4	  556.4	 7354.0	...
10623828	  757.3	  556.1	 7349.0	...
10623829	  757.6	  556.4	 7345.0	...
10623830	  757.6	  556.7	 7340.0	...
10623831	  757.5	  556.6	 7339.0	...
10623832	  757.2	  556.5	 7339.0	...
10623833	  756.9	  556.3	 7339.0	...
10623834	  756.7	  556.2	 7341.0	...
10623835	  756.7	  556.5	 7344.0	...
10623836	  756.8	  557.1	 7347.0	...
10623837	  757.0	  557.4	 7347.0	...
10623838	  757.2	  557.3	 7345.0	...
10623839	  758.3	  556.9	 7340.0	...
MSG	10623840 0000 _ Number Off
10623840	  759.5	  557.2	 7334.0	...
10623841	  760.5	  557.7	 7330.0	...
10623842	  760.5	  558.3	 7329.0	...
10623843	  760.3	  558.5	 7327.0	...
10623844	  760.1	  558.5	 7325.0	...
10623845	  759.5	  558.4	 7323.0	...
10623846	  758.9	  558.2	 7319.0	...
10623847	  758.9	  558.1	 7315.0	...
10623848	  759.5	  558.0	 7311.0	...
10623849	  760.2	  558.2	 7310.0	...
10623850	  759.9	  558.6	 7310.0	...
10623851	  759.5	  558.9	 7308.0	...
10623852	  759.0	  559.1	 7307.0	...
10623853	  759.1	  559.2	 7308.0	...
10623854	  759.1	  559.2	 7310.0	...
10623855	  759.1	  559.2	 7312.0	...
10623856	  759.1	  558.8	 7313.0	...
10623857	  759.2	  558.5	 7313.0	...
10623858	  758.6	  558.2	 7313.0	...
10623859	  758.3	  558.4	 7314.0	...
10623860	  758.2	  558.6	 7314.0	...
10623861	  758.4	  558.5	 7315.0	...
10623862	  758.4	  558.4	 7314.0	...
10623863	  757.9	  558.4	 7314.0	...
10623864	  757.4	  558.4	 7318.0	...
10623865	  756.9	  558.4	 7322.0	...
10623866	  757.0	  557.9	 7325.0	...
10623867	  757.4	  557.6	 7325.0	...
10623868	  758.1	  557.2	 7326.0	...
10623869	  758.5	  557.4	 7327.0	...
10623870	  759.0	  557.6	 7327.0	...
10623871	  759.1	  557.7	 7328.0	...
10623872	  759.0	  557.4	 7326.0	...
10623873	  759.0	  557.2	 7323.0	...
10623874	  758.8	  557.1	 7321.0	...
10623875	  758.6	  557.2	 7320.0	...
10623876	  758.3	  556.5	 7319.0	...
10623877	  758.3	  555.9	 7322.0	...
10623878	  758.3	  555.4	 7325.0	...
10623879	  757.9	  555.5	 7331.0	...
10623880	  757.6	  555.6	 7332.0	...
10623881	  757.3	  555.5	 7332.0	...
10623882	  757.6	  556.9	 7326.0	...
10623883	  757.0	  558.4	 7322.0	...
10623884	  756.4	  559.7	 7318.0	...
10623885	  757.5	  558.9	 7315.0	...
10623886	  759.4	  558.0	 7303.0	...
10623887	  761.3	  557.0	 7290.0	...
10623888	  761.1	  556.5	 7288.0	...
10623889	  760.5	  556.8	 7295.0	...
10623890	  759.4	  557.5	 7302.0	...
10623891	  758.4	  558.5	 7300.0	...
10623892	  758.0	  558.7	 7297.0	...
10623893	  758.3	  558.4	 7294.0	...
10623894	  758.6	  558.2	 7294.0	...
10623895	  758.7	  557.9	 7296.0	...
10623896	  758.7	  558.2	 7306.0	...
10623897	  759.0	  558.2	 7315.0	...
10623898	  759.1	  558.0	 7322.0	...
10623899	  759.3	  557.7	 7319.0	...
10623900	  759.2	  557.5	 7316.0	...
10623901	  759.4	  557.5	 7315.0	...
10623902	  759.6	  557.5	 7311.0	...
10623903	  759.8	  557.4	 7306.0	...
10623904	  759.7	  557.1	 7301.0	...
10623905	  760.0	  556.7	 7299.0	...
10623906	  760.4	  556.1	 7297.0	...
10623907	  761.1	  555.5	 7295.0	...
10623908	  761.4	  554.9	 7294.0	...
10623909	  760.6	  554.8	 7294.0	...
10623910	  759.5	  554.7	 7295.0	...
10623911	  757.9	  554.9	 7305.0	...
10623912	  757.7	  555.0	 7314.0	...
10623913	  757.7	  555.9	 7323.0	...
10623914	  758.1	  556.8	 7324.0	...
10623915	  758.0	  557.6	 7328.0	...
10623916	  757.7	  557.8	 7330.0	...
10623917	  759.0	  557.8	 7319.0	...
10623918	  760.6	  557.9	 7305.0	...
10623919	  761.8	  557.8	 7298.0	...
10623920	  760.5	  556.0	 7304.0	...
10623921	  759.2	  554.1	 7307.0	...
10623922	  758.4	  553.7	 7304.0	...
10623923	  758.5	  555.1	 7312.0	...
10623924	  758.8	  556.5	 7323.0	...
10623925	  758.8	  556.7	 7334.0	...
10623926	  758.7	  557.1	 7334.0	...
10623927	  758.3	  557.2	 7334.0	...
10623928	  758.3	  557.0	 7334.0	...
10623929	  758.3	  556.7	 7338.0	...
10623930	  758.6	  557.3	 7341.0	...
10623931	  758.8	  558.1	 7342.0	...
10623932	  758.8	  558.9	 7337.0	...
10623933	  758.8	  559.3	 7332.0	...
10623934	  758.8	  558.2	 7328.0	...
10623935	  759.0	  557.2	 7335.0	...
10623936	  759.2	  556.0	 7341.0	...
10623937	  759.3	  556.0	 7348.0	...
10623938	  759.2	  555.8	 7346.0	...
10623939	  759.2	  555.8	 7345.0	...
10623940	  759.3	  555.7	 7340.0	...
10623941	  759.6	  555.7	 7337.0	...
10623942	  759.6	  555.7	 7335.0	...
10623943	  759.3	  555.7	 7336.0	...
10623944	  758.9	  555.4	 7334.0	...
10623945	  758.6	  555.1	 7335.0	...
10623946	  758.6	  554.6	 7335.0	...
10623947	  758.5	  554.5	 7339.0	...
10623948	  758.5	  554.5	 7339.0	...
10623949	  758.5	  554.6	 7341.0	...
10623950	  759.0	  554.4	 7343.0	...
10623951	  759.7	  553.9	 7346.0	...
10623952	  760.4	  553.2	 7347.0	...
10623953	  760.5	  552.8	 7346.0	...
10623954	  760.3	  553.9	 7342.0	...
10623955	  760.3	  555.3	 7338.0	...
10623956	  759.8	  557.0	 7339.0	...
10623957	  759.3	  557.2	 7344.0	...
10623958	  759.2	  557.1	 7350.0	...
10623959	  759.4	  556.9	 7350.0	...
10623960	  759.6	  556.6	 7352.0	...
10623961	  759.5	  556.7	 7353.0	...
10623962	  759.6	  556.8	 7355.0	...
10623963	  760.9	  556.4	 7356.0	...
10623964	  762.1	  555.8	 7360.0	...
10623965	  762.4	  555.9	 7363.0	...
10623966	  761.5	  556.5	 7364.0	...
10623967	  760.9	  555.8	 7363.0	...
10623968	  761.2	  554.4	 7362.0	...
10623969	  761.4	  554.0	 7359.0	...
10623970	  761.3	  555.0	 7355.0	...
10623971	  761.1	  555.9	 7355.0	...
10623972	  761.0	  555.9	 7360.0	...
10623973	  761.0	  556.2	 7367.0	...
10623974	  760.9	  556.5	 7368.0	...
10623975	  760.9	  555.5	 7371.0	...
10623976	  760.9	  554.3	 7373.0	...
10623977	  761.0	  553.2	 7374.0	...
10623978	  761.2	  553.7	 7374.0	...
10623979	  761.3	  554.8	 7370.0	...
10623980	  761.3	  555.7	 7366.0	...
10623981	  760.7	  556.3	 7370.0	...
10623982	  760.1	  556.4	 7378.0	...
10623983	  759.4	  556.5	 7386.0	...
10623984	  759.0	  555.0	 7386.0	...
10623985	  758.5	  553.3	 7387.0	...
10623986	  758.4	  552.8	 7387.0	...
10623987	  758.3	  553.9	 7387.0	...
10623988	  758.4	  555.2	 7386.0	...
10623989	  758.0	  555.3	 7390.0	...
10623990	  757.7	  555.5	 7394.0	...
10623991	  757.5	  555.5	 7398.0	...
10623992	  758.3	  555.3	 7395.0	...
10623993	  758.6	  555.1	 7393.0	...
10623994	  758.3	  555.0	 7397.0	...
10623995	  757.2	  553.8	 7404.0	...
10623996	  757.2	  552.4	 7411.0	...
10623997	  757.8	  552.0	 7413.0	...
10623998	  758.6	  552.9	 7419.0	...
10623999	  758.6	  553.9	 7425.0	...
10624000	  759.5	  553.8	 7429.0	...
10624001	  760.4	  553.8	 7427.0	...
10624002	  761.1	  553.8	 7428.0	...
10624003	  760.6	  553.3	 7431.0	...
10624004	  760.2	  552.8	 7433.0	...
10624005	  760.0	  552.7	 7434.0	...
10624006	  760.2	  553.1	 7434.0	...
10624007	  760.2	  552.9	 7430.0	...
10624008	  759.9	  552.4	 7427.0	...
10624009	  759.5	  552.2	 7428.0	...
10624010	  759.3	  553.1	 7433.0	...
10624011	  759.2	  554.7	 7440.0	...
10624012	  758.8	  555.9	 7443.0	...
10624013	  758.5	  555.5	 7446.0	...
10624014	  758.3	  554.2	 7439.0	...
10624015	  759.1	  552.8	 7430.0	...
10624016	  760.1	  552.4	 7426.0	...
10624017	  761.4	  552.2	 7430.0	...
10624018	  761.9	  552.3	 7433.0	...
10624019	  761.1	  552.6	 7433.0	...
10624020	  760.0	  553.0	 7433.0	...
10624021	  758.9	  553.3	 7440.0	...
10624022	  759.0	  553.5	 7450.0	...
10624023	  759.1	  553.4	 7460.0	...
10624024	  759.3	  553.3	 7462.0	...
10624025	  758.9	  553.3	 7461.0	...
10624026	  758.3	  551.9	 7463.0	...
10624027	  757.8	  550.7	 7466.0	...
10624028	  757.9	  549.7	 7469.0	...
10624029	  757.0	  550.7	 7476.0	...
10624030	  756.0	  551.3	 7482.0	...
10624031	  757.0	  551.5	 7481.0	...
10624032	  759.0	  550.8	 7474.0	...
10624033	  759.8	  550.1	 7479.0	...
10624034	  758.5	  549.7	 7491.0	...
10624035	  757.4	  551.0	 7493.0	...
10624036	  758.2	  553.3	 7483.0	...
10624037	  759.1	  555.6	 7472.0	...
10624038	  759.6	  555.7	 7471.0	...
10624039	  759.4	  554.9	 7472.0	...
10624040	  759.2	  554.1	 7474.0	...
10624041	  759.2	  553.0	 7476.0	...
10624042	  759.0	  551.9	 7476.0	...
10624043	  758.0	  551.0	 7483.0	...
10624044	  756.9	  551.6	 7489.0	...
10624045	  755.9	  552.2	 7494.0	...
10624046	  756.9	  552.5	 7493.0	...
10624047	  757.9	  552.2	 7492.0	...
10624048	  758.9	  551.8	 7498.0	...
10624049	  758.7	  551.7	 7503.0	...
10624050	  758.4	  551.8	 7510.0	...
10624051	  758.2	  552.4	 7512.0	...
10624052	  758.3	  552.9	 7514.0	...
10624053	  758.5	  553.3	 7514.0	...
10624054	  758.7	  553.5	 7512.0	...
10624055	  758.9	  553.7	 7510.0	...
10624056	  759.2	  553.8	 7509.0	...
10624057	  759.2	  553.8	 7509.0	...
10624058	  759.1	  553.8	 7509.0	...
10624059	  759.0	  554.1	 7507.0	...
10624060	  758.9	  554.6	 7506.0	...
10624061	  758.6	  556.0	 7506.0	...
10624062	  758.3	  557.1	 7506.0	...
10624063	  757.8	  557.5	 7513.0	...
10624064	  757.5	  556.7	 7520.0	...
10624065	  757.8	  555.7	 7527.0	...
10624066	  758.1	  555.0	 7528.0	...
10624067	  758.6	  554.6	 7528.0	...
10624068	  758.8	  554.0	 7528.0	...
10624069	  759.2	  553.5	 7529.0	...
10624070	  759.6	  553.1	 7530.0	...
10624071	  759.9	  553.0	 7531.0	...
10624072	  759.8	  553.0	 7530.0	...
10624073	  759.7	  552.8	 7528.0	...
10624074	  759.3	  552.6	 7534.0	...
10624075	  758.9	  552.5	 7540.0	...
10624076	  759.2	  551.7	 7546.0	...
10624077	  759.9	  551.0	 7545.0	...
10624078	  759.8	  550.4	 7545.0	...
10624079	  759.2	  550.5	 7544.0	...
10624080	  758.6	  550.7	 7545.0	...
10624081	  758.8	  550.6	 7547.0	...
10624082	  758.9	  550.4	 7549.0	...
10624083	  758.4	  550.5	 7551.0	...
10624084	  757.4	  550.7	 7562.0	...
10624085	  755.6	  550.9	 7573.0	...
10624086	  754.1	  550.7	 7580.0	...
10624087	  754.7	  549.8	 7576.0	...
10624088	  756.2	  549.0	 7571.0	...
10624089	  757.5	  549.6	 7572.0	...
10624090	  757.2	  550.9	 7569.0	...
10624091	  756.8	  551.8	 7567.0	...
10624092	  756.4	  551.3	 7576.0	...
10624093	  756.1	  550.6	 7587.0	...
10624094	  757.7	  550.9	 7598.0	...
10624095	  759.4	  551.5	 7598.0	...
10624096	  760.3	  552.3	 7596.0	...
10624097	  759.5	  552.7	 7593.0	...
10624098	  758.9	  553.2	 7591.0	...
10624099	  759.3	  553.6	 7590.0	...
10624100	  759.6	  553.7	 7590.0	...
10624101	  759.0	  553.4	 7591.0	...
10624102	  757.8	  552.7	 7597.0	...
10624103	  756.6	  552.3	 7603.0	...
10624104	  756.4	  552.2	 7604.0	...
10624105	  757.6	  551.8	 7599.0	...
10624106	  758.9	  551.2	 7595.0	...
10624107	  759.6	  550.7	 7597.0	...
10624108	  759.0	  551.1	 7598.0	...
10624109	  758.1	  551.3	 7599.0	...
10624110	  757.6	  551.6	 7601.0	...
10624111	  757.9	  551.6	 7609.0	...
10624112	  758.3	  551.2	 7616.0	...
10624113	  758.7	  550.7	 7616.0	...
10624114	  758.6	  550.4	 7609.0	...
10624115	  759.3	  549.9	 7603.0	...
10624116	  760.1	  549.6	 7609.0	...
10624117	  760.5	  549.5	 7615.0	...
10624118	  759.8	  549.9	 7623.0	...
10624119	  759.1	  550.4	 7625.0	...
10624120	  759.8	  550.6	 7622.0	...
10624121	  760.9	  550.8	 7617.0	...
10624122	  760.0	  551.2	 7619.0	...
10624123	  758.0	  551.7	 7624.0	...
10624124	  755.9	  551.6	 7630.0	...
10624125	  756.8	  550.5	 7634.0	...
10624126	  757.8	  549.7	 7639.0	...
10624127	  758.7	  549.6	 7645.0	...
10624128	  758.5	  550.0	 7646.0	...
10624129	  757.7	  550.2	 7649.0	...
10624130	  757.6	  550.0	 7651.0	...
10624131	  757.9	  549.8	 7650.0	...
10624132	  758.9	  549.6	 7649.0	...
10624133	  757.8	  549.2	 7651.0	...
10624134	  756.2	  548.8	 7657.0	...
10624135	  755.5	  549.1	 7660.0	...
10624136	  756.6	  549.7	 7659.0	...
10624137	  758.0	  550.2	 7651.0	...
10624138	  758.6	  550.4	 7644.0	...
10624139	  758.6	  550.6	 7646.0	...
10624140	  758.1	  550.4	 7652.0	...
10624141	  757.5	  550.0	 7658.0	...
10624142	  757.0	  549.6	 7656.0	...
10624143	  756.7	  549.6	 7653.0	...
10624144	  757.7	  549.5	 7651.0	...
10624145	  758.7	  549.3	 7651.0	...
10624146	  759.3	  549.2	 7652.0	...
10624147	  759.0	  549.3	 7656.0	...
10624148	  758.6	  549.4	 7664.0	...
10624149	  758.9	  549.4	 7669.0	...
10624150	  759.1	  549.4	 7673.0	...
10624151	  759.4	  549.7	 7672.0	...
10624152	  759.6	  550.4	 7673.0	...
10624153	  758.8	  551.2	 7677.0	...
10624154	  757.8	  551.5	 7681.0	...
10624155	  756.8	  551.4	 7684.0	...
10624156	  756.8	  551.2	 7682.0	...
10624157	  756.8	  551.6	 7680.0	...
10624158	  756.3	  551.9	 7680.0	...
10624159	  756.1	  552.1	 7685.0	...
10624160	  756.0	  551.9	 7692.0	...
10624161	  756.3	  551.6	 7701.0	...
10624162	  756.4	  551.5	 7704.0	...
10624163	  756.2	  551.4	 7704.0	...
10624164	  756.0	  550.6	 7703.0	...
10624165	  755.7	  549.9	 7701.0	...
10624166	  756.2	  549.8	 7699.0	...
10624167	  756.8	  550.5	 7699.0	...
10624168	  757.6	  551.2	 7699.0	...
10624169	  757.7	  551.0	 7700.0	...
10624170	  757.5	  550.9	 7700.0	...
10624171	  757.1	  550.9	 7706.0	...
10624172	  756.3	  550.6	 7712.0	...
10624173	  755.9	  550.7	 7712.0	...
10624174	  755.7	  550.5	 7706.0	...
10624175	  755.9	  550.9	 7700.0	...
10624176	  756.1	  550.7	 7703.0	...
10624177	  756.3	  550.9	 7705.0	...
10624178	  757.5	  551.2	 7706.0	...
10624179	  758.7	  551.4	 7704.0	...
10624180	  759.0	  550.3	 7705.0	...
10624181	  758.2	  548.9	 7710.0	...
10624182	  757.4	  547.5	 7716.0	...
10624183	  757.4	  547.3	 7719.0	...
10624184	  757.5	  547.4	 7722.0	...
10624185	  757.3	  547.6	 7723.0	...
10624186	  756.8	  547.8	 7731.0	...
10624187	  756.4	  548.2	 7739.0	...
10624188	  756.6	  548.5	 7739.0	...
10624189	  757.2	  548.9	 7732.0	...
10624190	  757.7	  549.0	 7726.0	...
10624191	  757.9	  548.5	 7729.0	...
10624192	  758.0	  547.7	 7734.0	...
10624193	  758.4	  547.3	 7738.0	...
10624194	  758.6	  547.4	 7743.0	...
10624195	  757.7	  548.3	 7746.0	...
10624196	  755.7	  548.8	 7754.0	...
10624197	  753.7	  549.2	 7760.0	...
10624198	  753.6	  549.3	 7761.0	...
10624199	  754.5	  549.2	 7759.0	...
10624200	  754.9	  548.4	 7759.0	...
10624201	  754.5	  547.7	 7763.0	...
10624202	  753.9	  547.2	 7764.0	...
10624203	  753.6	  547.4	 7763.0	...
10624204	  752.9	  547.7	 7761.0	...
10624205	  752.5	  548.2	 7760.0	...
10624206	  753.8	  548.4	 7761.0	...
10624207	  755.4	  548.5	 7761.0	...
10624208	  756.9	  548.3	 7761.0	...
10624209	  756.4	  547.9	 7763.0	...
10624210	  756.1	  547.6	 7765.0	...
10624211	  755.9	  547.8	 7767.0	...
10624212	  756.0	  548.3	 7766.0	...
10624213	  756.1	  548.9	 7766.0	...
10624214	  756.0	  547.7	 7766.0	...
10624215	  755.9	  546.4	 7764.0	...
10624216	  754.9	  545.7	 7762.0	...
10624217	  754.1	  546.3	 7766.0	...
10624218	  754.5	  546.7	 7771.0	...
10624219	  755.7	  546.5	 7769.0	...
10624220	  756.9	  546.6	 7762.0	...
10624221	  756.9	  547.4	 7753.0	...
10624222	  756.9	  548.4	 7752.0	...
10624223	  757.3	  549.2	 7751.0	...
10624224	  757.6	  549.6	 7750.0	...
10624225	  758.1	  550.2	 7751.0	...
10624226	  758.2	  550.6	 7752.0	...
10624227	  758.1	  549.8	 7753.0	...
10624228	  756.9	  548.8	 7762.0	...
10624229	  755.6	  547.7	 7771.0	...
10624230	  754.7	  548.2	 7781.0	...
10624231	  754.9	  548.4	 7782.0	...
10624232	  755.0	  548.7	 7783.0	...
10624233	  755.1	  548.9	 7783.0	...
10624234	  755.1	  549.0	 7783.0	...
10624235	  755.3	  548.9	 7783.0	...
10624236	  755.4	  548.8	 7782.0	...
10624237	  755.6	  548.7	 7779.0	...
10624238	  755.5	  548.8	 7773.0	...
10624239	  755.5	  548.9	 7765.0	...
10624240	  755.3	  548.6	 7759.0	...
10624241	  755.2	  548.3	 7761.0	...
10624242	  755.1	  548.0	 7764.0	...
10624243	  755.1	  548.0	 7769.0	...
10624244	  754.9	  548.1	 7771.0	...
10624245	  754.7	  548.0	 7772.0	...
10624246	  754.9	  547.7	 7774.0	...
10624247	  755.4	  547.5	 7774.0	...
10624248	  756.2	  547.4	 7775.0	...
10624249	  756.5	  547.4	 7774.0	...
10624250	  757.0	  547.4	 7773.0	...
10624251	  757.3	  547.3	 7773.0	...
10624252	  757.6	  547.5	 7773.0	...
10624253	  756.7	  548.3	 7774.0	...
10624254	  755.5	  549.2	 7777.0	...
10624255	  754.4	  550.1	 7782.0	...
10624256	  754.7	  550.4	 7786.0	...
10624257	  755.1	  550.6	 7789.0	...
10624258	  755.5	  550.4	 7789.0	...
10624259	  755.4	  549.4	 7790.0	...
10624260	  755.1	  548.6	 7785.0	...
10624261	  754.7	  547.5	 7781.0	...
10624262	  754.4	  547.3	 7779.0	...
10624263	  754.7	  547.0	 7783.0	...
10624264	  755.1	  547.0	 7797.0	...
10624265	  754.6	  546.9	 7811.0	...
10624266	  753.7	  546.8	 7824.0	...
10624267	  752.8	  546.8	 7823.0	...
10624268	  752.8	  546.5	 7822.0	...
10624269	  752.2	  546.2	 7821.0	...
10624270	  751.6	  545.8	 7818.0	...
10624271	  751.5	  545.7	 7814.0	...
10624272	  751.9	  545.9	 7809.0	...
10624273	  752.2	  545.9	 7809.0	...
10624274	  752.3	  545.9	 7808.0	...
10624275	  751.8	  545.8	 7806.0	...
10624276	  750.7	  545.8	 7817.0	...
10624277	  749.5	  546.2	 7828.0	...
10624278	  748.6	  546.3	 7827.0	...
10624279	  748.4	  546.3	 7816.0	...
10624280	  750.2	  546.0	 7803.0	...
10624281	  751.6	  546.3	 7802.0	...
10624282	  753.2	  547.9	 7801.0	...
10624283	  752.9	  549.5	 7802.0	...
10624284	  753.2	  550.0	 7802.0	...
10624285	  753.3	  548.8	 7802.0	...
10624286	  754.0	  547.6	 7802.0	...
10624287	  754.7	  547.5	 7804.0	...
10624288	  755.1	  547.8	 7807.0	...
10624289	  754.8	  548.1	 7809.0	...
10624290	  754.3	  547.9	 7810.0	...
10624291	  754.0	  547.7	 7809.0	...
10624292	  753.8	  547.7	 7808.0	...
10624293	  753.7	  548.1	 7815.0	...
10624294	  753.6	  548.6	 7822.0	...
10624295	  753.0	  549.1	 7826.0	...
10624296	  752.5	  549.2	 7821.0	...
10624297	  752.3	  549.2	 7816.0	...
10624298	  753.0	  549.3	 7815.0	...
10624299	  753.6	  549.5	 7817.0	...
10624300	  754.0	  549.7	 7817.0	...
10624301	  753.9	  549.4	 7818.0	...
10624302	  754.2	  548.9	 7819.0	...
10624303	  754.5	  548.2	 7820.0	...
10624304	  754.0	  548.2	 7821.0	...
10624305	  753.1	  547.7	 7817.0	...
10624306	  752.2	  547.3	 7813.0	...
10624307	  752.1	  546.8	 7811.0	...
10624308	  752.0	  547.0	 7813.0	...
10624309	  751.8	  547.3	 7815.0	...
10624310	  751.2	  547.6	 7822.0	...
10624311	  750.8	  547.8	 7831.0	...
10624312	  750.7	  547.8	 7840.0	...
10624313	  751.2	  547.5	 7843.0	...
10624314	  752.1	  547.2	 7836.0	...
10624315	  752.7	  547.2	 7829.0	...
10624316	  752.5	  548.2	 7827.0	...
10624317	  751.9	  549.4	 7830.0	...
10624318	  752.3	  550.3	 7831.0	...
10624319	  753.3	  550.2	 7829.0	...
10624320	  753.9	  549.6	 7829.0	...
10624321	  753.5	  548.8	 7831.0	...
10624322	  753.4	  548.0	 7833.0	...
10624323	  753.8	  547.9	 7831.0	...
10624324	  754.1	  547.8	 7828.0	...
10624325	  754.1	  547.7	 7825.0	...
10624326	  754.3	  547.6	 7824.0	...
10624327	  754.4	  547.2	 7827.0	...
10624328	  754.5	  546.6	 7831.0	...
[truncated: 4,408,372 more chars]
