# Supplementary material for: With an eye on uncertainty: Modelling pupillary responses to environmental volatility
Source: PLoS Comput Biol. 2019 Jul 5;15(7):e1007126. doi: 10.1371/journal.pcbi.1007126 (PMC6636765; doi:10.1371/journal.pcbi.1007126)
Supplement: S4 Data — Zip file containing the pupillometry data for participant 4. (ZIP) [file pcbi.1007126.s004.zip › P4/trial16.asc]

** CONVERTED FROM C:\Users\tparr\Documents\PVR\P4_0712\trial16.edf using edfapi 3.1 Win32 Nov 24 2009 on Thu Dec 07 19:13:25 2017
** DATE: Thu Dec  7 20:10:31 2017
** TYPE: EDF_FILE BINARY EVENT SAMPLE TAGGED
** VERSION: EYELINK II 1
** SOURCE: EYELINK CL
** EYELINK II CL v4.48 Nov 25 2009
** CAMERA: EyeLink CL Version 1.4 Sensor=BHA
** SERIAL NUMBER: CL1-AAD42
** CAMERA_CONFIG: AAD42140.SCD
**

MSG	11115564 RECCFG CR 1000 2 0 R
MSG	11115564 ELCLCFG MTABLER
MSG	11115564 GAZE_COORDS 0.00 0.00 1599.00 1199.00
MSG	11115564 THRESHOLDS R 136 250
MSG	11115564 ELCL_PROC CENTROID (3)
MSG	11115564 ELCL_PCR_PARAM 5 3.0
START	11115565 	RIGHT	SAMPLES	EVENTS
PRESCALER	1
VPRESCALER	1
PUPIL	AREA
EVENTS	GAZE	RIGHT	RATE	1000.00	TRACKING	CR	FILTER	2
SAMPLES	GAZE	RIGHT	RATE	1000.00	TRACKING	CR	FILTER	2
MSG	11115565 !MODE RECORD CR 1000 2 0 R
11115565	  777.6	  548.7	 6745.0	...
INPUT	11115565	127
11115566	  777.7	  548.9	 6752.0	...
11115567	  777.1	  549.1	 6754.0	...
11115568	  776.4	  549.0	 6749.0	...
11115569	  775.8	  548.8	 6745.0	...
11115570	  775.7	  548.7	 6745.0	...
11115571	  775.9	  548.5	 6745.0	...
SFIX R   11115572
11115572	  776.3	  548.3	 6745.0	...
11115573	  776.8	  548.6	 6739.0	...
11115574	  777.1	  549.1	 6733.0	...
11115575	  778.3	  549.3	 6726.0	...
11115576	  779.4	  548.9	 6727.0	...
11115577	  779.7	  548.1	 6730.0	...
11115578	  779.1	  547.6	 6732.0	...
11115579	  778.4	  547.4	 6733.0	...
11115580	  778.8	  547.4	 6730.0	...
11115581	  779.2	  547.5	 6728.0	...
11115582	  779.5	  547.2	 6726.0	...
11115583	  779.4	  546.6	 6729.0	...
11115584	  778.7	  546.1	 6732.0	...
11115585	  777.9	  546.2	 6734.0	...
11115586	  777.1	  546.9	 6737.0	...
11115587	  776.4	  547.7	 6740.0	...
11115588	  776.2	  548.4	 6743.0	...
11115589	  776.3	  549.0	 6743.0	...
11115590	  777.1	  549.4	 6744.0	...
11115591	  777.6	  549.5	 6745.0	...
11115592	  777.9	  549.5	 6756.0	...
11115593	  777.7	  549.5	 6767.0	...
11115594	  777.0	  549.3	 6774.0	...
11115595	  776.4	  549.5	 6770.0	...
11115596	  775.9	  549.7	 6766.0	...
11115597	  775.9	  550.5	 6766.0	...
11115598	  776.0	  550.7	 6769.0	...
11115599	  776.1	  551.3	 6773.0	...
11115600	  776.1	  551.5	 6777.0	...
11115601	  776.0	  551.1	 6776.0	...
11115602	  776.4	  550.3	 6775.0	...
11115603	  776.9	  549.6	 6777.0	...
11115604	  777.7	  549.7	 6779.0	...
11115605	  777.8	  549.9	 6780.0	...
11115606	  777.6	  549.9	 6783.0	...
11115607	  777.0	  549.7	 6786.0	...
11115608	  776.4	  549.6	 6790.0	...
11115609	  777.2	  549.2	 6783.0	...
11115610	  778.4	  549.2	 6776.0	...
11115611	  778.4	  549.3	 6768.0	...
11115612	  776.8	  549.8	 6782.0	...
11115613	  774.8	  549.8	 6797.0	...
11115614	  774.1	  549.3	 6808.0	...
11115615	  774.1	  548.7	 6805.0	...
11115616	  774.5	  548.4	 6801.0	...
11115617	  774.3	  549.3	 6802.0	...
11115618	  774.3	  550.2	 6802.0	...
11115619	  774.4	  551.0	 6802.0	...
11115620	  775.0	  551.0	 6800.0	...
11115621	  775.3	  551.0	 6790.0	...
11115622	  775.3	  551.0	 6780.0	...
11115623	  775.1	  551.6	 6781.0	...
11115624	  775.8	  552.0	 6791.0	...
11115625	  776.6	  551.3	 6799.0	...
11115626	  777.5	  550.1	 6795.0	...
11115627	  777.5	  549.0	 6791.0	...
11115628	  777.7	  548.8	 6786.0	...
11115629	  777.9	  548.7	 6784.0	...
11115630	  777.6	  548.8	 6783.0	...
11115631	  777.2	  548.9	 6783.0	...
11115632	  776.9	  548.7	 6784.0	...
11115633	  777.0	  548.1	 6786.0	...
11115634	  777.1	  547.7	 6788.0	...
11115635	  776.9	  547.7	 6789.0	...
11115636	  776.6	  548.2	 6790.0	...
11115637	  776.3	  548.9	 6790.0	...
11115638	  776.1	  549.8	 6795.0	...
11115639	  775.9	  550.4	 6800.0	...
11115640	  775.7	  550.0	 6798.0	...
11115641	  775.7	  549.3	 6789.0	...
11115642	  775.8	  548.8	 6781.0	...
11115643	  776.1	  549.2	 6783.0	...
11115644	  776.5	  549.6	 6788.0	...
11115645	  776.8	  549.8	 6793.0	...
11115646	  775.3	  550.7	 6798.0	...
11115647	  773.6	  551.5	 6800.0	...
11115648	  772.4	  551.7	 6802.0	...
11115649	  773.0	  551.5	 6800.0	...
11115650	  773.9	  551.2	 6801.0	...
11115651	  774.3	  551.7	 6801.0	...
11115652	  774.6	  551.7	 6801.0	...
11115653	  774.6	  551.7	 6796.0	...
11115654	  774.9	  551.6	 6791.0	...
11115655	  774.7	  551.1	 6785.0	...
11115656	  774.4	  550.5	 6785.0	...
11115657	  773.8	  551.2	 6783.0	...
11115658	  773.7	  552.4	 6778.0	...
11115659	  773.7	  553.5	 6774.0	...
11115660	  773.7	  552.7	 6773.0	...
11115661	  773.8	  552.0	 6775.0	...
11115662	  774.8	  552.8	 6776.0	...
11115663	  775.9	  554.1	 6776.0	...
11115664	  776.8	  554.2	 6777.0	...
11115665	  776.7	  553.0	 6780.0	...
11115666	  776.4	  551.7	 6785.0	...
11115667	  775.9	  551.7	 6792.0	...
11115668	  775.0	  551.7	 6799.0	...
11115669	  774.3	  551.6	 6802.0	...
11115670	  773.7	  551.6	 6803.0	...
11115671	  773.3	  551.6	 6810.0	...
11115672	  773.0	  551.7	 6817.0	...
11115673	  772.8	  552.4	 6821.0	...
11115674	  773.5	  552.9	 6816.0	...
11115675	  774.3	  553.4	 6813.0	...
11115676	  774.2	  553.4	 6812.0	...
11115677	  773.4	  552.5	 6813.0	...
11115678	  772.6	  551.6	 6811.0	...
11115679	  772.6	  550.7	 6809.0	...
11115680	  772.7	  550.9	 6807.0	...
11115681	  772.8	  550.9	 6810.0	...
11115682	  772.9	  550.8	 6813.0	...
11115683	  773.0	  551.2	 6811.0	...
11115684	  773.2	  551.9	 6806.0	...
11115685	  773.4	  552.6	 6815.0	...
11115686	  773.7	  552.8	 6829.0	...
11115687	  773.7	  552.7	 6832.0	...
11115688	  773.6	  552.7	 6822.0	...
11115689	  773.3	  552.8	 6810.0	...
11115690	  773.2	  553.0	 6810.0	...
11115691	  772.7	  553.2	 6809.0	...
11115692	  771.9	  553.6	 6811.0	...
11115693	  771.0	  553.7	 6813.0	...
11115694	  770.7	  553.8	 6816.0	...
11115695	  770.7	  553.8	 6816.0	...
11115696	  771.8	  553.7	 6816.0	...
11115697	  772.9	  553.5	 6816.0	...
11115698	  773.9	  553.3	 6813.0	...
11115699	  773.9	  553.2	 6807.0	...
11115700	  773.6	  552.9	 6801.0	...
11115701	  773.3	  552.6	 6795.0	...
11115702	  773.5	  552.3	 6791.0	...
11115703	  774.1	  552.2	 6787.0	...
11115704	  773.9	  552.2	 6798.0	...
11115705	  773.1	  552.2	 6810.0	...
11115706	  772.7	  552.3	 6821.0	...
11115707	  773.1	  552.4	 6819.0	...
11115708	  773.3	  552.8	 6814.0	...
11115709	  773.1	  553.3	 6807.0	...
11115710	  772.9	  553.7	 6801.0	...
11115711	  772.7	  553.1	 6797.0	...
11115712	  772.6	  552.5	 6800.0	...
11115713	  773.0	  551.9	 6806.0	...
11115714	  773.6	  552.1	 6812.0	...
11115715	  774.2	  552.8	 6814.0	...
11115716	  773.0	  553.7	 6815.0	...
11115717	  771.9	  554.8	 6816.0	...
11115718	  770.6	  555.3	 6819.0	...
11115719	  770.4	  555.1	 6824.0	...
11115720	  770.6	  554.5	 6828.0	...
11115721	  772.2	  554.2	 6828.0	...
11115722	  773.9	  554.5	 6827.0	...
11115723	  774.4	  554.6	 6826.0	...
11115724	  773.8	  554.4	 6827.0	...
11115725	  772.8	  553.9	 6827.0	...
11115726	  772.5	  553.6	 6828.0	...
11115727	  772.3	  554.3	 6829.0	...
11115728	  771.8	  555.5	 6830.0	...
11115729	  771.2	  555.7	 6830.0	...
11115730	  770.5	  555.3	 6827.0	...
11115731	  771.0	  554.7	 6825.0	...
11115732	  771.7	  554.4	 6827.0	...
11115733	  772.3	  553.7	 6831.0	...
11115734	  772.6	  553.1	 6836.0	...
11115735	  773.0	  553.2	 6836.0	...
11115736	  773.9	  553.2	 6834.0	...
11115737	  774.5	  553.0	 6832.0	...
11115738	  774.1	  553.1	 6832.0	...
11115739	  773.2	  553.2	 6838.0	...
11115740	  772.2	  553.3	 6844.0	...
11115741	  772.3	  553.3	 6845.0	...
11115742	  772.5	  553.8	 6842.0	...
11115743	  773.1	  554.2	 6840.0	...
11115744	  773.6	  554.6	 6841.0	...
11115745	  774.3	  554.5	 6842.0	...
11115746	  774.6	  554.3	 6843.0	...
11115747	  774.3	  554.2	 6843.0	...
11115748	  772.9	  554.3	 6846.0	...
11115749	  770.6	  554.6	 6855.0	...
11115750	  768.9	  554.3	 6864.0	...
11115751	  768.3	  553.6	 6869.0	...
11115752	  768.9	  552.3	 6866.0	...
11115753	  770.2	  551.3	 6863.0	...
11115754	  771.4	  551.6	 6861.0	...
11115755	  771.0	  552.6	 6861.0	...
11115756	  769.7	  552.8	 6862.0	...
11115757	  769.4	  551.8	 6861.0	...
11115758	  771.2	  552.1	 6860.0	...
11115759	  773.1	  553.3	 6857.0	...
11115760	  773.6	  553.0	 6856.0	...
11115761	  773.5	  551.5	 6853.0	...
11115762	  773.4	  550.9	 6851.0	...
11115763	  773.3	  552.6	 6851.0	...
11115764	  773.2	  554.3	 6854.0	...
11115765	  772.9	  555.0	 6856.0	...
11115766	  772.5	  555.0	 6855.0	...
11115767	  772.2	  554.2	 6854.0	...
11115768	  772.3	  553.3	 6856.0	...
11115769	  772.6	  553.0	 6855.0	...
11115770	  772.9	  553.8	 6853.0	...
11115771	  772.7	  554.7	 6856.0	...
11115772	  772.0	  554.2	 6861.0	...
11115773	  771.3	  553.5	 6865.0	...
11115774	  771.2	  552.7	 6863.0	...
11115775	  771.5	  552.6	 6861.0	...
11115776	  771.9	  552.7	 6863.0	...
11115777	  772.2	  552.8	 6865.0	...
11115778	  772.0	  554.2	 6866.0	...
11115779	  771.4	  555.5	 6865.0	...
11115780	  770.7	  556.2	 6866.0	...
11115781	  770.4	  555.5	 6868.0	...
11115782	  770.4	  553.9	 6870.0	...
11115783	  770.5	  552.8	 6871.0	...
11115784	  770.7	  552.0	 6875.0	...
11115785	  771.0	  552.1	 6879.0	...
11115786	  770.8	  552.2	 6882.0	...
11115787	  770.5	  552.2	 6882.0	...
11115788	  770.6	  553.0	 6880.0	...
11115789	  770.6	  553.8	 6878.0	...
11115790	  770.5	  554.3	 6881.0	...
11115791	  769.8	  554.2	 6886.0	...
11115792	  769.5	  553.9	 6890.0	...
11115793	  769.8	  553.8	 6888.0	...
11115794	  770.3	  554.1	 6887.0	...
11115795	  770.9	  554.4	 6887.0	...
11115796	  770.9	  554.8	 6895.0	...
11115797	  771.0	  555.0	 6903.0	...
11115798	  771.2	  555.5	 6910.0	...
11115799	  770.5	  556.2	 6907.0	...
11115800	  769.8	  556.4	 6903.0	...
11115801	  768.9	  556.1	 6902.0	...
11115802	  768.8	  555.6	 6906.0	...
11115803	  768.6	  555.3	 6912.0	...
11115804	  769.4	  555.0	 6915.0	...
11115805	  770.3	  554.8	 6914.0	...
11115806	  771.3	  554.7	 6916.0	...
11115807	  771.2	  554.7	 6919.0	...
11115808	  771.2	  555.1	 6916.0	...
11115809	  771.2	  555.5	 6911.0	...
11115810	  771.0	  556.0	 6905.0	...
11115811	  770.7	  556.2	 6904.0	...
11115812	  770.3	  555.7	 6904.0	...
11115813	  770.2	  555.1	 6904.0	...
11115814	  770.4	  554.6	 6900.0	...
11115815	  770.7	  554.9	 6895.0	...
11115816	  770.7	  553.7	 6890.0	...
11115817	  770.3	  552.5	 6894.0	...
11115818	  770.5	  552.3	 6896.0	...
11115819	  770.9	  553.4	 6899.0	...
11115820	  771.6	  554.7	 6903.0	...
11115821	  771.8	  555.2	 6909.0	...
11115822	  772.0	  555.7	 6915.0	...
11115823	  771.9	  555.7	 6916.0	...
11115824	  771.8	  555.2	 6916.0	...
11115825	  771.8	  554.6	 6915.0	...
11115826	  771.9	  554.3	 6913.0	...
11115827	  771.7	  554.2	 6911.0	...
11115828	  770.6	  554.5	 6919.0	...
11115829	  769.4	  553.9	 6927.0	...
11115830	  768.4	  553.2	 6935.0	...
11115831	  768.3	  553.3	 6934.0	...
11115832	  768.6	  554.2	 6932.0	...
11115833	  768.8	  555.1	 6931.0	...
11115834	  768.9	  555.0	 6931.0	...
11115835	  768.6	  555.2	 6937.0	...
11115836	  768.4	  555.4	 6943.0	...
11115837	  768.1	  555.5	 6952.0	...
11115838	  768.4	  555.4	 6954.0	...
11115839	  768.7	  555.0	 6956.0	...
11115840	  769.5	  554.7	 6954.0	...
11115841	  770.0	  554.0	 6949.0	...
11115842	  769.3	  553.7	 6945.0	...
11115843	  768.0	  553.5	 6944.0	...
11115844	  766.8	  554.0	 6945.0	...
11115845	  767.2	  554.2	 6947.0	...
11115846	  767.5	  554.5	 6950.0	...
11115847	  767.3	  554.7	 6952.0	...
11115848	  766.6	  555.1	 6953.0	...
11115849	  766.1	  555.2	 6953.0	...
11115850	  766.1	  554.6	 6956.0	...
11115851	  766.2	  553.8	 6964.0	...
11115852	  766.3	  553.3	 6972.0	...
11115853	  767.4	  553.8	 6968.0	...
11115854	  768.4	  554.7	 6960.0	...
11115855	  769.8	  555.4	 6952.0	...
11115856	  770.2	  555.7	 6951.0	...
11115857	  770.0	  555.2	 6952.0	...
11115858	  769.4	  554.9	 6955.0	...
11115859	  768.5	  554.6	 6962.0	...
11115860	  768.2	  554.3	 6967.0	...
11115861	  767.9	  554.1	 6965.0	...
11115862	  767.8	  554.0	 6959.0	...
11115863	  767.8	  554.1	 6957.0	...
11115864	  767.8	  554.1	 6961.0	...
11115865	  767.5	  553.4	 6965.0	...
11115866	  767.2	  552.7	 6966.0	...
11115867	  767.1	  553.3	 6966.0	...
11115868	  767.4	  554.6	 6969.0	...
11115869	  767.6	  554.8	 6968.0	...
11115870	  768.1	  553.7	 6964.0	...
11115871	  768.3	  552.5	 6958.0	...
11115872	  768.3	  552.3	 6956.0	...
11115873	  767.5	  552.5	 6960.0	...
11115874	  767.0	  552.9	 6966.0	...
11115875	  766.8	  553.3	 6972.0	...
11115876	  766.7	  553.5	 6975.0	...
11115877	  765.9	  553.6	 6977.0	...
11115878	  764.2	  553.7	 6986.0	...
11115879	  762.5	  553.8	 6995.0	...
11115880	  763.6	  554.4	 7001.0	...
11115881	  765.7	  555.1	 6996.0	...
11115882	  767.0	  555.5	 6992.0	...
11115883	  766.3	  555.1	 6991.0	...
11115884	  765.8	  554.6	 6990.0	...
11115885	  766.0	  553.9	 6990.0	...
11115886	  765.8	  553.3	 6993.0	...
11115887	  765.4	  552.8	 6997.0	...
11115888	  765.0	  552.7	 7000.0	...
11115889	  765.1	  552.5	 6999.0	...
11115890	  765.2	  553.1	 6995.0	...
11115891	  765.3	  553.8	 6991.0	...
11115892	  765.4	  554.3	 6993.0	...
11115893	  765.4	  554.1	 7000.0	...
11115894	  764.8	  554.6	 7007.0	...
11115895	  764.3	  555.1	 7007.0	...
11115896	  763.7	  555.0	 7008.0	...
11115897	  763.7	  554.2	 7010.0	...
11115898	  763.6	  553.0	 7014.0	...
11115899	  763.4	  552.6	 7024.0	...
11115900	  763.4	  552.9	 7033.0	...
11115901	  763.5	  553.7	 7036.0	...
11115902	  763.7	  554.4	 7032.0	...
11115903	  763.7	  554.4	 7029.0	...
11115904	  763.2	  554.4	 7029.0	...
11115905	  762.9	  554.3	 7022.0	...
11115906	  762.5	  554.2	 7016.0	...
11115907	  762.8	  553.9	 7008.0	...
11115908	  763.4	  553.9	 7006.0	...
11115909	  764.1	  553.8	 7009.0	...
11115910	  763.8	  553.8	 7015.0	...
11115911	  762.6	  554.0	 7023.0	...
11115912	  761.3	  553.3	 7026.0	...
11115913	  761.2	  552.7	 7028.0	...
11115914	  761.7	  552.0	 7029.0	...
11115915	  762.2	  551.7	 7027.0	...
11115916	  762.3	  551.2	 7026.0	...
11115917	  762.7	  551.0	 7025.0	...
11115918	  763.7	  551.8	 7025.0	...
11115919	  764.2	  552.6	 7024.0	...
11115920	  764.5	  553.3	 7023.0	...
11115921	  764.0	  553.6	 7023.0	...
11115922	  763.9	  553.8	 7023.0	...
11115923	  763.7	  553.5	 7025.0	...
11115924	  763.7	  553.0	 7024.0	...
11115925	  764.1	  552.4	 7021.0	...
11115926	  764.4	  552.6	 7019.0	...
11115927	  764.6	  553.2	 7019.0	...
11115928	  764.3	  553.8	 7021.0	...
11115929	  764.4	  554.1	 7021.0	...
11115930	  764.5	  554.1	 7021.0	...
11115931	  764.3	  554.2	 7023.0	...
11115932	  763.9	  554.2	 7025.0	...
11115933	  763.4	  554.2	 7028.0	...
11115934	  763.2	  553.7	 7030.0	...
11115935	  762.9	  553.2	 7032.0	...
11115936	  762.4	  552.8	 7033.0	...
11115937	  762.4	  552.8	 7036.0	...
11115938	  762.4	  552.2	 7043.0	...
11115939	  762.6	  551.6	 7049.0	...
11115940	  762.3	  550.7	 7053.0	...
11115941	  762.2	  550.4	 7046.0	...
11115942	  762.8	  550.4	 7041.0	...
11115943	  763.5	  550.7	 7036.0	...
11115944	  764.2	  551.0	 7036.0	...
11115945	  764.0	  551.3	 7040.0	...
11115946	  763.7	  551.9	 7043.0	...
11115947	  763.6	  552.4	 7047.0	...
11115948	  763.9	  552.8	 7047.0	...
11115949	  764.1	  552.8	 7051.0	...
11115950	  764.3	  552.9	 7054.0	...
11115951	  764.5	  552.6	 7055.0	...
11115952	  764.6	  552.3	 7050.0	...
11115953	  764.8	  552.5	 7045.0	...
11115954	  764.4	  553.1	 7043.0	...
11115955	  763.6	  553.8	 7043.0	...
11115956	  762.9	  553.8	 7042.0	...
11115957	  762.9	  553.7	 7041.0	...
11115958	  763.4	  553.6	 7039.0	...
11115959	  764.1	  553.7	 7036.0	...
11115960	  764.5	  553.8	 7034.0	...
11115961	  764.8	  553.2	 7042.0	...
11115962	  764.8	  552.7	 7053.0	...
11115963	  764.9	  552.5	 7063.0	...
11115964	  764.9	  553.3	 7065.0	...
11115965	  764.6	  554.6	 7067.0	...
11115966	  764.1	  555.2	 7068.0	...
11115967	  763.7	  555.0	 7065.0	...
11115968	  763.2	  553.9	 7062.0	...
11115969	  762.0	  553.3	 7062.0	...
11115970	  761.0	  553.1	 7062.0	...
11115971	  760.4	  553.2	 7054.0	...
11115972	  761.0	  552.5	 7046.0	...
11115973	  761.6	  551.9	 7037.0	...
11115974	  761.6	  551.0	 7038.0	...
11115975	  761.3	  550.7	 7046.0	...
11115976	  761.0	  550.4	 7054.0	...
11115977	  760.6	  550.6	 7062.0	...
11115978	  760.3	  551.1	 7062.0	...
11115979	  759.9	  551.6	 7060.0	...
11115980	  759.9	  551.9	 7059.0	...
11115981	  759.3	  551.8	 7061.0	...
11115982	  758.6	  551.6	 7075.0	...
11115983	  758.0	  551.8	 7089.0	...
11115984	  758.1	  552.1	 7092.0	...
11115985	  758.7	  553.5	 7084.0	...
11115986	  760.1	  554.5	 7076.0	...
11115987	  761.1	  555.2	 7076.0	...
11115988	  761.7	  555.0	 7076.0	...
11115989	  761.5	  555.1	 7079.0	...
11115990	  762.3	  554.7	 7082.0	...
11115991	  763.0	  554.0	 7084.0	...
11115992	  762.5	  553.6	 7088.0	...
11115993	  761.7	  553.9	 7093.0	...
11115994	  760.8	  554.2	 7097.0	...
11115995	  761.0	  554.5	 7096.0	...
11115996	  760.8	  554.6	 7094.0	...
11115997	  760.6	  554.7	 7095.0	...
11115998	  760.2	  554.7	 7095.0	...
11115999	  759.7	  554.4	 7094.0	...
11116000	  759.0	  554.0	 7092.0	...
11116001	  758.1	  553.7	 7090.0	...
11116002	  757.4	  553.7	 7091.0	...
11116003	  757.3	  553.3	 7093.0	...
11116004	  757.6	  552.8	 7094.0	...
11116005	  758.4	  553.0	 7093.0	...
11116006	  759.7	  553.6	 7092.0	...
11116007	  760.8	  553.1	 7093.0	...
11116008	  761.2	  551.9	 7095.0	...
11116009	  761.0	  550.8	 7097.0	...
11116010	  761.2	  550.8	 7097.0	...
11116011	  761.6	  550.8	 7096.0	...
11116012	  762.0	  551.1	 7095.0	...
11116013	  762.5	  551.6	 7094.0	...
11116014	  763.0	  552.0	 7094.0	...
11116015	  762.1	  553.0	 7095.0	...
11116016	  760.8	  553.7	 7097.0	...
11116017	  759.6	  554.1	 7099.0	...
11116018	  759.7	  553.7	 7100.0	...
11116019	  759.9	  553.5	 7096.0	...
11116020	  760.2	  553.3	 7093.0	...
11116021	  760.5	  553.4	 7093.0	...
11116022	  760.7	  553.1	 7096.0	...
11116023	  760.3	  552.3	 7100.0	...
11116024	  759.7	  551.6	 7108.0	...
11116025	  758.2	  550.8	 7115.0	...
11116026	  756.8	  550.8	 7121.0	...
11116027	  756.1	  550.8	 7114.0	...
11116028	  757.2	  552.2	 7107.0	...
11116029	  758.1	  553.5	 7101.0	...
11116030	  758.6	  554.8	 7100.0	...
11116031	  758.5	  554.6	 7103.0	...
11116032	  758.4	  554.2	 7106.0	...
11116033	  758.9	  553.5	 7109.0	...
11116034	  759.3	  552.9	 7116.0	...
11116035	  759.8	  552.6	 7124.0	...
11116036	  759.8	  553.7	 7125.0	...
11116037	  759.5	  554.8	 7118.0	...
11116038	  758.7	  555.1	 7111.0	...
11116039	  758.0	  554.8	 7113.0	...
11116040	  757.6	  554.4	 7110.0	...
11116041	  757.6	  554.1	 7107.0	...
11116042	  757.4	  553.2	 7103.0	...
11116043	  758.6	  552.4	 7114.0	...
11116044	  759.9	  552.4	 7125.0	...
11116045	  760.7	  553.2	 7133.0	...
11116046	  760.1	  553.8	 7133.0	...
11116047	  759.6	  554.4	 7132.0	...
11116048	  759.5	  553.9	 7134.0	...
11116049	  758.7	  553.9	 7136.0	...
11116050	  757.9	  553.9	 7141.0	...
11116051	  757.2	  554.0	 7146.0	...
11116052	  757.2	  553.9	 7142.0	...
11116053	  757.2	  554.0	 7137.0	...
11116054	  756.8	  554.3	 7134.0	...
11116055	  756.4	  554.6	 7138.0	...
11116056	  756.0	  554.9	 7143.0	...
11116057	  756.2	  555.0	 7138.0	...
11116058	  757.0	  554.5	 7131.0	...
11116059	  757.5	  553.0	 7124.0	...
11116060	  758.4	  551.4	 7125.0	...
11116061	  758.9	  550.7	 7126.0	...
11116062	  759.7	  552.1	 7127.0	...
11116063	  760.0	  553.6	 7130.0	...
11116064	  760.2	  554.8	 7133.0	...
11116065	  760.3	  554.8	 7138.0	...
11116066	  758.9	  553.8	 7141.0	...
11116067	  757.3	  552.7	 7143.0	...
11116068	  756.9	  551.8	 7136.0	...
11116069	  758.1	  552.0	 7127.0	...
11116070	  759.3	  552.1	 7122.0	...
11116071	  759.2	  552.0	 7126.0	...
11116072	  759.1	  552.1	 7130.0	...
11116073	  759.1	  552.1	 7130.0	...
11116074	  759.1	  552.1	 7131.0	...
11116075	  759.1	  552.2	 7131.0	...
11116076	  758.9	  552.0	 7129.0	...
11116077	  758.8	  551.9	 7126.0	...
11116078	  758.8	  551.8	 7130.0	...
11116079	  759.1	  551.9	 7135.0	...
11116080	  759.4	  551.7	 7137.0	...
11116081	  759.5	  551.5	 7134.0	...
11116082	  759.3	  551.4	 7131.0	...
11116083	  759.2	  551.3	 7130.0	...
11116084	  758.8	  551.6	 7130.0	...
11116085	  758.4	  552.2	 7131.0	...
11116086	  758.1	  553.2	 7131.0	...
11116087	  758.2	  553.8	 7131.0	...
11116088	  759.1	  553.9	 7129.0	...
11116089	  759.9	  553.5	 7129.0	...
11116090	  760.3	  553.1	 7130.0	...
11116091	  759.5	  552.6	 7130.0	...
11116092	  758.8	  552.3	 7128.0	...
11116093	  758.4	  552.1	 7126.0	...
11116094	  757.5	  552.5	 7130.0	...
11116095	  756.6	  552.8	 7137.0	...
11116096	  757.4	  553.1	 7135.0	...
11116097	  759.1	  553.3	 7126.0	...
11116098	  760.7	  553.2	 7118.0	...
11116099	  759.6	  552.9	 7130.0	...
11116100	  758.4	  552.8	 7142.0	...
11116101	  757.3	  552.9	 7155.0	...
11116102	  756.7	  552.4	 7157.0	...
11116103	  756.2	  552.4	 7158.0	...
11116104	  756.2	  552.9	 7152.0	...
11116105	  757.0	  553.9	 7147.0	...
11116106	  757.7	  553.7	 7141.0	...
11116107	  757.9	  553.1	 7141.0	...
11116108	  757.6	  552.7	 7141.0	...
11116109	  757.3	  552.9	 7141.0	...
11116110	  757.1	  552.3	 7140.0	...
11116111	  757.2	  551.6	 7139.0	...
11116112	  757.8	  551.6	 7138.0	...
11116113	  758.4	  552.4	 7136.0	...
11116114	  758.8	  553.0	 7136.0	...
11116115	  758.8	  552.8	 7143.0	...
11116116	  758.6	  552.6	 7150.0	...
11116117	  758.4	  552.9	 7152.0	...
11116118	  758.1	  553.3	 7147.0	...
11116119	  757.9	  553.6	 7143.0	...
EFIX R   11115572	11116119	548	  767.5	  552.8	   6948
SSACC R  11116120
11116120	  757.2	  554.7	 7145.0	...
11116121	  756.3	  556.1	 7154.0	...
11116122	  755.3	  558.1	 7164.0	...
11116123	  753.0	  559.1	 7175.0	...
11116124	  749.6	  561.5	 7178.0	...
11116125	  746.5	  563.2	 7178.0	...
11116126	  745.1	  565.1	 7176.0	...
11116127	  744.6	  565.9	 7174.0	...
11116128	  743.0	  568.9	 7176.0	...
11116129	  741.5	  571.6	 7178.0	...
11116130	  740.5	  573.7	 7180.0	...
ESACC R  11116120	11116130	11	  757.2	  554.7	  740.5	  573.7	   0.54	     55
SFIX R   11116131
11116131	  738.9	  573.6	 7188.0	...
11116132	  737.2	  573.5	 7197.0	...
11116133	  736.1	  574.7	 7200.0	...
11116134	  736.8	  576.0	 7192.0	...
11116135	  738.2	  577.2	 7184.0	...
11116136	  739.0	  577.0	 7182.0	...
11116137	  737.8	  577.4	 7185.0	...
11116138	  736.1	  577.9	 7187.0	...
11116139	  734.2	  579.2	 7188.0	...
11116140	  734.0	  580.0	 7186.0	...
11116141	  734.1	  580.2	 7185.0	...
11116142	  734.5	  579.7	 7193.0	...
11116143	  735.0	  579.0	 7202.0	...
11116144	  735.5	  578.9	 7204.0	...
11116145	  735.9	  578.9	 7195.0	...
11116146	  736.3	  579.7	 7186.0	...
11116147	  736.1	  580.5	 7193.0	...
11116148	  735.9	  581.3	 7204.0	...
11116149	  736.9	  581.2	 7207.0	...
11116150	  738.2	  580.9	 7200.0	...
11116151	  739.1	  580.6	 7194.0	...
11116152	  738.8	  580.4	 7196.0	...
11116153	  739.0	  580.3	 7195.0	...
11116154	  739.5	  580.1	 7192.0	...
11116155	  739.5	  580.0	 7197.0	...
11116156	  739.0	  580.0	 7205.0	...
11116157	  738.9	  580.1	 7214.0	...
11116158	  739.2	  580.0	 7214.0	...
11116159	  739.6	  580.6	 7215.0	...
11116160	  739.2	  581.3	 7215.0	...
11116161	  738.8	  581.8	 7213.0	...
11116162	  739.8	  581.4	 7209.0	...
11116163	  741.2	  580.8	 7205.0	...
11116164	  742.8	  579.4	 7203.0	...
11116165	  742.9	  578.3	 7200.0	...
11116166	  742.6	  577.3	 7198.0	...
11116167	  741.6	  577.0	 7199.0	...
11116168	  740.6	  576.7	 7202.0	...
11116169	  739.9	  577.3	 7203.0	...
11116170	  739.9	  578.3	 7199.0	...
11116171	  739.7	  577.9	 7194.0	...
11116172	  739.8	  576.5	 7190.0	...
11116173	  739.9	  575.3	 7188.0	...
11116174	  740.4	  575.7	 7198.0	...
11116175	  740.6	  576.6	 7208.0	...
11116176	  741.0	  578.1	 7217.0	...
11116177	  741.6	  579.3	 7214.0	...
11116178	  741.9	  580.1	 7210.0	...
11116179	  741.6	  579.8	 7209.0	...
11116180	  741.3	  579.6	 7209.0	...
11116181	  741.5	  579.2	 7209.0	...
11116182	  741.9	  579.1	 7209.0	...
11116183	  742.4	  579.1	 7208.0	...
11116184	  742.6	  578.1	 7206.0	...
11116185	  742.9	  577.3	 7203.0	...
11116186	  743.0	  576.6	 7201.0	...
11116187	  743.4	  576.6	 7201.0	...
11116188	  743.7	  576.6	 7207.0	...
11116189	  744.2	  576.4	 7212.0	...
11116190	  744.5	  576.7	 7216.0	...
11116191	  744.7	  576.9	 7215.0	...
11116192	  744.0	  577.3	 7214.0	...
11116193	  743.4	  577.3	 7213.0	...
11116194	  742.6	  577.8	 7211.0	...
11116195	  742.3	  578.2	 7209.0	...
11116196	  743.3	  578.3	 7208.0	...
11116197	  744.5	  577.9	 7209.0	...
11116198	  744.7	  577.6	 7210.0	...
11116199	  743.8	  577.5	 7210.0	...
11116200	  742.7	  577.5	 7207.0	...
11116201	  742.5	  577.5	 7204.0	...
11116202	  742.5	  577.4	 7201.0	...
11116203	  742.6	  576.2	 7200.0	...
11116204	  742.7	  574.2	 7207.0	...
11116205	  742.7	  572.3	 7215.0	...
11116206	  743.0	  572.7	 7221.0	...
11116207	  742.7	  573.9	 7220.0	...
11116208	  742.3	  574.8	 7221.0	...
11116209	  741.8	  574.7	 7226.0	...
11116210	  742.2	  575.6	 7229.0	...
11116211	  742.6	  576.7	 7229.0	...
11116212	  743.1	  576.7	 7226.0	...
11116213	  743.2	  575.6	 7224.0	...
11116214	  743.2	  574.5	 7228.0	...
11116215	  743.3	  574.5	 7234.0	...
11116216	  743.5	  574.5	 7237.0	...
11116217	  743.7	  574.5	 7230.0	...
11116218	  743.7	  574.6	 7224.0	...
11116219	  743.6	  574.6	 7221.0	...
11116220	  743.7	  574.4	 7221.0	...
11116221	  744.6	  574.0	 7222.0	...
11116222	  745.4	  573.7	 7222.0	...
11116223	  744.9	  573.9	 7223.0	...
11116224	  743.6	  574.2	 7225.0	...
11116225	  743.3	  574.4	 7227.0	...
11116226	  744.7	  574.6	 7228.0	...
11116227	  746.1	  575.4	 7227.0	...
11116228	  745.7	  576.5	 7233.0	...
11116229	  745.0	  577.6	 7240.0	...
11116230	  744.3	  578.1	 7247.0	...
11116231	  744.4	  578.3	 7248.0	...
11116232	  744.1	  578.1	 7248.0	...
11116233	  743.9	  578.1	 7249.0	...
11116234	  743.8	  578.5	 7249.0	...
11116235	  743.3	  578.4	 7250.0	...
11116236	  742.6	  577.5	 7251.0	...
11116237	  741.4	  576.7	 7252.0	...
11116238	  740.8	  576.3	 7260.0	...
11116239	  740.6	  576.4	 7267.0	...
11116240	  741.1	  576.5	 7272.0	...
11116241	  741.9	  576.7	 7265.0	...
11116242	  743.7	  576.5	 7252.0	...
11116243	  745.2	  576.0	 7243.0	...
11116244	  746.1	  575.4	 7240.0	...
11116245	  745.2	  575.3	 7249.0	...
11116246	  744.4	  575.7	 7258.0	...
11116247	  744.1	  575.9	 7257.0	...
11116248	  744.3	  576.0	 7250.0	...
11116249	  744.2	  575.6	 7249.0	...
11116250	  743.1	  575.4	 7254.0	...
11116251	  742.0	  575.3	 7261.0	...
11116252	  740.6	  575.7	 7263.0	...
11116253	  740.4	  576.0	 7266.0	...
11116254	  740.4	  576.3	 7270.0	...
11116255	  740.7	  576.2	 7274.0	...
11116256	  740.9	  575.9	 7280.0	...
11116257	  740.8	  575.7	 7282.0	...
11116258	  740.6	  575.6	 7285.0	...
11116259	  740.5	  575.3	 7286.0	...
11116260	  740.6	  575.0	 7280.0	...
11116261	  740.7	  574.8	 7273.0	...
11116262	  740.7	  575.2	 7271.0	...
11116263	  741.7	  575.5	 7276.0	...
11116264	  742.6	  575.7	 7275.0	...
11116265	  743.4	  575.3	 7269.0	...
11116266	  743.3	  575.0	 7266.0	...
11116267	  742.9	  574.7	 7270.0	...
11116268	  742.5	  574.5	 7274.0	...
11116269	  743.2	  574.1	 7268.0	...
11116270	  744.4	  574.1	 7261.0	...
11116271	  745.7	  574.3	 7254.0	...
11116272	  746.0	  574.4	 7254.0	...
11116273	  746.2	  574.3	 7253.0	...
11116274	  746.2	  573.9	 7254.0	...
11116275	  746.0	  573.7	 7256.0	...
11116276	  746.4	  573.4	 7258.0	...
11116277	  747.0	  573.3	 7255.0	...
11116278	  746.7	  573.4	 7252.0	...
11116279	  745.5	  573.8	 7248.0	...
11116280	  744.4	  574.1	 7246.0	...
11116281	  745.3	  574.2	 7244.0	...
11116282	  746.1	  574.3	 7245.0	...
11116283	  746.5	  574.3	 7246.0	...
11116284	  745.8	  574.6	 7248.0	...
11116285	  745.6	  575.1	 7251.0	...
11116286	  745.7	  575.4	 7253.0	...
11116287	  745.9	  575.4	 7252.0	...
11116288	  746.2	  575.3	 7253.0	...
11116289	  745.9	  575.3	 7254.0	...
11116290	  745.5	  576.4	 7261.0	...
11116291	  745.1	  577.4	 7267.0	...
11116292	  744.8	  577.8	 7273.0	...
11116293	  744.9	  576.7	 7274.0	...
11116294	  745.2	  575.6	 7271.0	...
11116295	  745.5	  575.1	 7269.0	...
11116296	  745.6	  575.2	 7267.0	...
11116297	  745.8	  575.4	 7267.0	...
11116298	  746.1	  575.7	 7268.0	...
11116299	  746.3	  575.1	 7264.0	...
11116300	  746.2	  574.3	 7261.0	...
11116301	  746.0	  573.7	 7258.0	...
11116302	  746.4	  574.0	 7260.0	...
11116303	  746.5	  574.3	 7265.0	...
11116304	  746.7	  574.5	 7270.0	...
11116305	  746.4	  574.6	 7272.0	...
11116306	  746.5	  574.7	 7272.0	...
11116307	  746.6	  574.7	 7273.0	...
11116308	  746.7	  574.5	 7282.0	...
11116309	  746.0	  574.3	 7290.0	...
11116310	  745.1	  573.8	 7294.0	...
11116311	  743.9	  573.7	 7292.0	...
11116312	  743.5	  573.4	 7288.0	...
11116313	  744.1	  573.7	 7285.0	...
11116314	  745.0	  574.2	 7286.0	...
11116315	  745.1	  574.9	 7292.0	...
11116316	  744.1	  574.7	 7299.0	...
11116317	  743.2	  574.4	 7302.0	...
11116318	  743.3	  574.0	 7305.0	...
11116319	  743.4	  573.9	 7308.0	...
11116320	  743.7	  573.5	 7309.0	...
11116321	  744.1	  573.4	 7309.0	...
11116322	  744.5	  573.7	 7309.0	...
11116323	  744.3	  574.1	 7309.0	...
11116324	  744.2	  574.2	 7309.0	...
11116325	  744.0	  574.4	 7308.0	...
11116326	  744.5	  574.5	 7307.0	...
11116327	  744.8	  573.4	 7305.0	...
11116328	  745.2	  572.1	 7303.0	...
11116329	  745.2	  570.7	 7301.0	...
11116330	  744.8	  570.6	 7304.0	...
11116331	  744.2	  570.6	 7310.0	...
11116332	  743.7	  571.1	 7317.0	...
11116333	  743.7	  572.1	 7322.0	...
11116334	  743.5	  573.2	 7327.0	...
11116335	  743.3	  572.9	 7334.0	...
11116336	  742.6	  572.3	 7340.0	...
11116337	  742.1	  572.2	 7342.0	...
11116338	  742.0	  572.9	 7341.0	...
11116339	  743.1	  574.0	 7341.0	...
11116340	  744.2	  574.4	 7334.0	...
11116341	  744.8	  574.6	 7327.0	...
11116342	  744.2	  574.2	 7323.0	...
11116343	  744.2	  573.7	 7324.0	...
11116344	  744.3	  573.5	 7325.0	...
11116345	  744.7	  572.8	 7321.0	...
11116346	  744.7	  572.2	 7321.0	...
11116347	  745.4	  571.7	 7323.0	...
11116348	  746.2	  571.7	 7324.0	...
11116349	  745.9	  571.9	 7324.0	...
11116350	  744.7	  572.0	 7328.0	...
11116351	  743.7	  572.4	 7335.0	...
11116352	  743.9	  572.7	 7341.0	...
11116353	  744.1	  572.6	 7345.0	...
11116354	  744.0	  572.6	 7346.0	...
11116355	  743.8	  572.7	 7346.0	...
11116356	  743.6	  572.2	 7343.0	...
11116357	  743.6	  571.4	 7340.0	...
11116358	  743.9	  571.0	 7339.0	...
11116359	  744.2	  571.1	 7342.0	...
11116360	  744.2	  571.3	 7344.0	...
11116361	  743.9	  571.4	 7342.0	...
11116362	  743.8	  571.8	 7339.0	...
11116363	  743.9	  572.4	 7336.0	...
11116364	  744.1	  572.5	 7335.0	...
11116365	  744.2	  572.8	 7334.0	...
11116366	  744.1	  573.0	 7333.0	...
11116367	  743.9	  572.6	 7332.0	...
11116368	  743.4	  571.9	 7333.0	...
11116369	  742.8	  571.4	 7336.0	...
11116370	  742.2	  571.5	 7339.0	...
11116371	  741.6	  571.1	 7343.0	...
11116372	  741.0	  570.5	 7346.0	...
11116373	  740.5	  570.6	 7349.0	...
11116374	  741.6	  571.0	 7348.0	...
11116375	  742.9	  571.4	 7345.0	...
11116376	  743.6	  571.3	 7342.0	...
11116377	  743.2	  571.3	 7342.0	...
11116378	  742.4	  571.2	 7343.0	...
11116379	  742.1	  570.9	 7344.0	...
11116380	  741.7	  570.3	 7345.0	...
11116381	  740.7	  569.9	 7352.0	...
11116382	  739.8	  570.1	 7357.0	...
11116383	  739.1	  570.7	 7363.0	...
11116384	  740.7	  571.1	 7361.0	...
11116385	  742.1	  571.1	 7366.0	...
11116386	  743.0	  571.2	 7371.0	...
11116387	  742.5	  571.3	 7376.0	...
11116388	  741.6	  571.3	 7376.0	...
11116389	  741.2	  571.1	 7376.0	...
11116390	  742.1	  570.7	 7374.0	...
11116391	  743.4	  570.5	 7374.0	...
11116392	  743.8	  570.4	 7376.0	...
11116393	  743.2	  570.4	 7378.0	...
11116394	  742.5	  570.2	 7385.0	...
11116395	  742.8	  570.4	 7391.0	...
11116396	  742.8	  570.4	 7393.0	...
11116397	  743.2	  570.7	 7388.0	...
11116398	  743.6	  570.4	 7377.0	...
11116399	  743.6	  570.4	 7374.0	...
11116400	  743.2	  570.8	 7371.0	...
11116401	  743.3	  571.1	 7373.0	...
11116402	  743.8	  571.3	 7373.0	...
11116403	  744.6	  572.0	 7372.0	...
11116404	  744.8	  572.7	 7372.0	...
11116405	  745.0	  572.6	 7372.0	...
11116406	  745.0	  571.6	 7368.0	...
11116407	  745.3	  570.9	 7362.0	...
11116408	  746.5	  570.8	 7356.0	...
11116409	  747.5	  570.7	 7356.0	...
11116410	  748.1	  570.4	 7357.0	...
11116411	  747.6	  570.5	 7358.0	...
11116412	  747.1	  570.6	 7367.0	...
11116413	  746.8	  570.8	 7376.0	...
11116414	  746.5	  571.1	 7385.0	...
EFIX R   11116131	11116414	284	  742.9	  574.9	   7272
SSACC R  11116415
11116415	  746.2	  571.4	 7379.0	...
11116416	  745.1	  570.6	 7373.0	...
11116417	  743.9	  568.6	 7376.0	...
11116418	  742.7	  566.3	 7387.0	...
11116419	  739.8	  563.4	 7399.0	...
11116420	  736.0	  561.3	 7406.0	...
11116421	  731.7	  558.6	 7411.0	...
11116422	  730.0	  557.1	 7410.0	...
11116423	  729.3	  555.3	 7407.0	...
11116424	  728.7	  553.4	 7406.0	...
11116425	  726.2	  551.1	 7413.0	...
11116426	  723.6	  549.3	 7420.0	...
ESACC R  11116415	11116426	12	  746.2	  571.4	  723.6	  549.3	   0.67	     65
SFIX R   11116427
11116427	  721.8	  548.1	 7427.0	...
11116428	  722.3	  546.5	 7429.0	...
11116429	  723.8	  544.4	 7422.0	...
11116430	  725.1	  542.7	 7414.0	...
11116431	  726.2	  542.9	 7406.0	...
11116432	  726.9	  543.5	 7403.0	...
11116433	  728.1	  544.2	 7397.0	...
11116434	  729.2	  544.3	 7392.0	...
11116435	  729.7	  544.2	 7390.0	...
11116436	  729.7	  543.8	 7391.0	...
11116437	  729.9	  543.3	 7391.0	...
11116438	  730.5	  543.0	 7391.0	...
11116439	  731.8	  542.8	 7392.0	...
11116440	  732.9	  542.7	 7382.0	...
11116441	  733.7	  542.3	 7372.0	...
11116442	  733.7	  542.1	 7373.0	...
11116443	  733.7	  542.0	 7383.0	...
11116444	  733.6	  541.6	 7393.0	...
11116445	  733.6	  540.9	 7391.0	...
11116446	  734.0	  540.1	 7392.0	...
11116447	  734.5	  539.8	 7397.0	...
11116448	  733.7	  540.2	 7410.0	...
11116449	  732.5	  540.8	 7424.0	...
11116450	  732.3	  540.5	 7426.0	...
11116451	  733.4	  539.7	 7420.0	...
11116452	  734.3	  539.1	 7415.0	...
11116453	  734.1	  539.6	 7419.0	...
11116454	  733.6	  540.3	 7422.0	...
11116455	  733.3	  540.7	 7421.0	...
11116456	  733.9	  540.6	 7416.0	...
11116457	  734.9	  540.2	 7406.0	...
11116458	  736.0	  539.9	 7399.0	...
11116459	  736.1	  540.0	 7395.0	...
11116460	  736.1	  540.0	 7395.0	...
11116461	  735.7	  540.0	 7399.0	...
11116462	  735.2	  539.8	 7406.0	...
11116463	  734.8	  539.6	 7412.0	...
11116464	  734.8	  538.9	 7414.0	...
11116465	  734.8	  538.3	 7412.0	...
11116466	  734.9	  537.8	 7414.0	...
11116467	  734.6	  538.0	 7419.0	...
11116468	  734.5	  538.2	 7426.0	...
11116469	  734.6	  538.3	 7428.0	...
11116470	  735.2	  538.2	 7431.0	...
11116471	  734.5	  537.2	 7432.0	...
11116472	  733.6	  536.2	 7431.0	...
11116473	  733.0	  535.1	 7430.0	...
11116474	  733.5	  535.0	 7430.0	...
11116475	  733.9	  535.1	 7432.0	...
11116476	  733.7	  535.8	 7433.0	...
11116477	  733.6	  536.6	 7423.0	...
11116478	  733.6	  537.4	 7413.0	...
11116479	  734.2	  537.6	 7404.0	...
11116480	  734.9	  537.6	 7409.0	...
11116481	  735.4	  537.3	 7412.0	...
11116482	  735.5	  536.9	 7413.0	...
11116483	  735.2	  536.5	 7421.0	...
11116484	  735.2	  536.2	 7431.0	...
11116485	  735.3	  536.0	 7443.0	...
11116486	  735.7	  536.0	 7446.0	...
11116487	  735.6	  535.7	 7446.0	...
11116488	  735.3	  535.3	 7446.0	...
11116489	  734.9	  535.3	 7446.0	...
11116490	  734.7	  535.6	 7446.0	...
11116491	  734.9	  536.1	 7445.0	...
11116492	  735.1	  536.0	 7448.0	...
11116493	  734.6	  535.9	 7453.0	...
11116494	  734.3	  536.8	 7453.0	...
11116495	  734.2	  537.8	 7449.0	...
11116496	  734.4	  538.7	 7441.0	...
11116497	  734.0	  538.6	 7439.0	...
11116498	  733.4	  538.3	 7448.0	...
11116499	  733.6	  538.0	 7459.0	...
11116500	  734.5	  537.7	 7468.0	...
11116501	  735.3	  537.4	 7466.0	...
11116502	  735.2	  537.3	 7463.0	...
11116503	  735.2	  537.2	 7463.0	...
11116504	  735.7	  537.2	 7463.0	...
11116505	  736.3	  537.3	 7462.0	...
11116506	  736.4	  537.4	 7462.0	...
11116507	  735.2	  537.2	 7461.0	...
11116508	  734.0	  536.7	 7462.0	...
11116509	  733.8	  535.5	 7461.0	...
11116510	  734.3	  534.7	 7459.0	...
11116511	  734.9	  534.2	 7459.0	...
11116512	  735.1	  533.8	 7458.0	...
11116513	  735.2	  533.5	 7457.0	...
11116514	  735.3	  533.3	 7462.0	...
11116515	  735.3	  533.8	 7468.0	...
11116516	  735.1	  534.1	 7474.0	...
11116517	  734.1	  534.4	 7475.0	...
11116518	  733.2	  534.6	 7482.0	...
11116519	  732.7	  534.9	 7490.0	...
11116520	  733.3	  534.9	 7492.0	...
11116521	  733.9	  534.7	 7486.0	...
11116522	  734.3	  534.9	 7479.0	...
11116523	  734.4	  535.2	 7476.0	...
11116524	  734.8	  535.4	 7476.0	...
11116525	  735.0	  534.7	 7477.0	...
11116526	  735.1	  534.1	 7476.0	...
11116527	  734.9	  533.4	 7474.0	...
11116528	  734.7	  533.3	 7471.0	...
11116529	  734.1	  533.1	 7470.0	...
11116530	  733.8	  532.9	 7471.0	...
11116531	  733.6	  532.7	 7472.0	...
11116532	  733.9	  532.6	 7479.0	...
11116533	  734.2	  533.4	 7491.0	...
11116534	  735.1	  534.2	 7502.0	...
11116535	  736.0	  535.0	 7501.0	...
11116536	  736.4	  535.0	 7497.0	...
11116537	  735.3	  535.2	 7495.0	...
11116538	  734.0	  535.3	 7503.0	...
11116539	  733.2	  535.2	 7510.0	...
11116540	  733.3	  534.6	 7515.0	...
11116541	  733.6	  533.6	 7516.0	...
11116542	  733.9	  532.1	 7516.0	...
11116543	  733.8	  531.1	 7516.0	...
11116544	  733.7	  530.6	 7516.0	...
11116545	  733.7	  530.8	 7516.0	...
11116546	  733.9	  532.0	 7519.0	...
11116547	  734.2	  533.0	 7522.0	...
11116548	  734.4	  534.0	 7525.0	...
11116549	  734.5	  534.0	 7525.0	...
11116550	  734.4	  532.8	 7524.0	...
11116551	  734.2	  531.6	 7519.0	...
11116552	  734.9	  531.0	 7515.0	...
11116553	  735.8	  532.0	 7514.0	...
11116554	  737.0	  533.0	 7518.0	...
11116555	  737.3	  533.2	 7521.0	...
11116556	  737.6	  533.1	 7520.0	...
11116557	  738.0	  533.0	 7518.0	...
11116558	  738.4	  532.8	 7517.0	...
11116559	  737.7	  532.5	 7516.0	...
11116560	  736.6	  532.4	 7516.0	...
11116561	  735.5	  531.9	 7517.0	...
11116562	  735.6	  530.9	 7517.0	...
11116563	  735.0	  530.1	 7517.0	...
11116564	  734.3	  529.7	 7518.0	...
11116565	  733.9	  529.7	 7519.0	...
11116566	  734.2	  529.8	 7530.0	...
11116567	  734.4	  530.1	 7539.0	...
11116568	  734.2	  530.4	 7549.0	...
11116569	  734.1	  530.6	 7550.0	...
11116570	  734.0	  530.4	 7552.0	...
11116571	  733.9	  530.1	 7554.0	...
11116572	  733.9	  529.6	 7559.0	...
11116573	  733.8	  529.3	 7563.0	...
11116574	  733.7	  529.2	 7563.0	...
11116575	  733.5	  529.3	 7556.0	...
11116576	  733.4	  529.6	 7548.0	...
11116577	  733.5	  529.6	 7543.0	...
11116578	  733.7	  529.4	 7543.0	...
11116579	  733.9	  528.8	 7551.0	...
11116580	  734.0	  528.2	 7560.0	...
11116581	  734.2	  527.3	 7564.0	...
11116582	  734.5	  526.5	 7560.0	...
11116583	  734.8	  526.9	 7557.0	...
11116584	  734.9	  527.8	 7557.0	...
MSG	11116585 0000 _ Experiment Start
11116585	  734.9	  528.6	 7557.0	...
11116586	  735.5	  528.3	 7557.0	...
11116587	  736.1	  528.1	 7558.0	...
11116588	  736.5	  527.8	 7563.0	...
11116589	  736.3	  527.5	 7570.0	...
11116590	  736.1	  527.3	 7577.0	...
11116591	  736.5	  527.2	 7578.0	...
11116592	  737.0	  527.3	 7575.0	...
11116593	  737.5	  527.1	 7571.0	...
11116594	  737.5	  526.8	 7569.0	...
11116595	  737.3	  526.5	 7569.0	...
11116596	  737.0	  526.1	 7570.0	...
11116597	  736.7	  525.9	 7571.0	...
11116598	  736.7	  526.5	 7570.0	...
11116599	  736.8	  527.3	 7569.0	...
11116600	  736.9	  527.6	 7564.0	...
11116601	  736.9	  527.1	 7560.0	...
11116602	  736.8	  526.0	 7558.0	...
11116603	  736.8	  525.5	 7559.0	...
11116604	  736.7	  524.9	 7570.0	...
11116605	  736.7	  524.9	 7581.0	...
11116606	  737.0	  525.6	 7591.0	...
11116607	  737.6	  526.3	 7587.0	...
11116608	  738.2	  527.0	 7582.0	...
11116609	  738.7	  527.0	 7578.0	...
11116610	  739.0	  527.1	 7580.0	...
11116611	  739.4	  527.3	 7582.0	...
11116612	  739.8	  527.3	 7581.0	...
11116613	  740.0	  527.1	 7581.0	...
11116614	  739.5	  527.0	 7583.0	...
11116615	  738.9	  527.0	 7587.0	...
11116616	  738.3	  527.3	 7591.0	...
11116617	  738.4	  527.6	 7592.0	...
11116618	  738.4	  527.9	 7595.0	...
11116619	  737.9	  528.1	 7599.0	...
11116620	  737.3	  528.0	 7601.0	...
11116621	  737.0	  527.3	 7601.0	...
11116622	  737.0	  526.4	 7600.0	...
11116623	  737.1	  525.9	 7598.0	...
11116624	  737.0	  525.8	 7598.0	...
11116625	  737.4	  525.8	 7598.0	...
11116626	  737.9	  525.7	 7598.0	...
11116627	  738.3	  525.8	 7603.0	...
11116628	  737.6	  526.0	 7608.0	...
11116629	  736.8	  526.2	 7612.0	...
11116630	  736.2	  526.3	 7612.0	...
11116631	  736.8	  525.8	 7612.0	...
11116632	  737.3	  525.1	 7613.0	...
11116633	  737.7	  524.3	 7608.0	...
11116634	  738.4	  524.5	 7602.0	...
11116635	  739.2	  525.1	 7603.0	...
11116636	  739.5	  524.5	 7609.0	...
11116637	  739.1	  523.2	 7616.0	...
11116638	  738.8	  523.1	 7616.0	...
11116639	  738.9	  524.2	 7618.0	...
11116640	  738.4	  525.3	 7619.0	...
11116641	  737.7	  525.4	 7621.0	...
11116642	  737.4	  525.8	 7620.0	...
11116643	  737.8	  526.2	 7618.0	...
11116644	  738.1	  525.8	 7617.0	...
11116645	  738.2	  525.0	 7618.0	...
11116646	  738.1	  524.3	 7620.0	...
11116647	  738.1	  524.2	 7621.0	...
11116648	  738.4	  524.0	 7620.0	...
11116649	  738.8	  523.6	 7622.0	...
11116650	  739.2	  523.3	 7623.0	...
11116651	  739.2	  523.1	 7620.0	...
11116652	  739.2	  523.3	 7616.0	...
11116653	  738.5	  523.6	 7616.0	...
11116654	  737.8	  523.8	 7620.0	...
11116655	  737.2	  523.7	 7622.0	...
11116656	  737.4	  523.4	 7621.0	...
11116657	  738.3	  523.4	 7620.0	...
11116658	  739.2	  523.6	 7623.0	...
11116659	  738.8	  523.7	 7624.0	...
11116660	  737.6	  523.5	 7627.0	...
11116661	  737.6	  523.1	 7629.0	...
11116662	  738.7	  522.5	 7630.0	...
11116663	  738.8	  522.2	 7628.0	...
11116664	  737.6	  521.9	 7626.0	...
11116665	  736.3	  521.9	 7626.0	...
11116666	  736.1	  522.1	 7633.0	...
11116667	  735.9	  522.5	 7639.0	...
11116668	  735.9	  522.9	 7643.0	...
11116669	  736.1	  523.0	 7645.0	...
11116670	  736.0	  523.0	 7648.0	...
11116671	  735.9	  523.3	 7652.0	...
11116672	  735.8	  523.6	 7655.0	...
11116673	  735.8	  523.5	 7657.0	...
11116674	  736.4	  523.1	 7657.0	...
11116675	  737.0	  522.7	 7657.0	...
11116676	  737.5	  522.7	 7656.0	...
11116677	  737.4	  521.9	 7655.0	...
11116678	  737.2	  521.0	 7653.0	...
11116679	  737.2	  520.1	 7654.0	...
11116680	  737.2	  520.1	 7655.0	...
11116681	  737.2	  520.3	 7656.0	...
11116682	  737.7	  520.8	 7655.0	...
11116683	  738.2	  521.5	 7655.0	...
11116684	  738.1	  522.1	 7655.0	...
11116685	  737.3	  522.9	 7656.0	...
11116686	  736.5	  523.6	 7656.0	...
11116687	  737.4	  523.6	 7656.0	...
11116688	  738.3	  522.5	 7661.0	...
11116689	  739.7	  521.4	 7666.0	...
11116690	  740.1	  520.8	 7671.0	...
11116691	  738.9	  521.0	 7673.0	...
11116692	  737.3	  521.3	 7674.0	...
11116693	  736.4	  521.5	 7673.0	...
11116694	  737.2	  521.4	 7672.0	...
11116695	  737.3	  521.6	 7677.0	...
11116696	  736.8	  521.8	 7683.0	...
11116697	  735.9	  522.0	 7689.0	...
11116698	  735.7	  521.8	 7690.0	...
11116699	  736.0	  521.6	 7684.0	...
11116700	  736.5	  521.4	 7681.0	...
11116701	  737.0	  521.2	 7680.0	...
11116702	  737.1	  521.1	 7684.0	...
11116703	  737.3	  521.0	 7683.0	...
11116704	  737.6	  521.0	 7680.0	...
11116705	  737.6	  521.0	 7679.0	...
11116706	  737.6	  521.1	 7682.0	...
11116707	  737.8	  520.7	 7687.0	...
11116708	  738.4	  520.2	 7689.0	...
11116709	  738.6	  519.8	 7689.0	...
11116710	  738.7	  520.1	 7684.0	...
11116711	  738.2	  520.8	 7679.0	...
11116712	  737.8	  521.4	 7678.0	...
11116713	  737.3	  521.5	 7678.0	...
11116714	  736.7	  521.0	 7678.0	...
11116715	  736.4	  520.5	 7683.0	...
11116716	  736.7	  520.3	 7689.0	...
11116717	  737.7	  520.1	 7687.0	...
11116718	  738.7	  519.8	 7681.0	...
11116719	  739.4	  519.5	 7675.0	...
11116720	  739.5	  519.2	 7676.0	...
11116721	  739.6	  518.9	 7676.0	...
11116722	  739.2	  518.4	 7681.0	...
11116723	  738.1	  518.0	 7683.0	...
11116724	  737.2	  517.8	 7685.0	...
11116725	  735.6	  518.0	 7684.0	...
11116726	  734.9	  519.0	 7688.0	...
11116727	  736.1	  519.7	 7691.0	...
11116728	  738.2	  520.5	 7688.0	...
11116729	  740.2	  520.4	 7679.0	...
11116730	  740.6	  520.1	 7672.0	...
11116731	  740.9	  519.5	 7669.0	...
11116732	  740.7	  519.3	 7671.0	...
11116733	  740.1	  519.8	 7671.0	...
11116734	  739.5	  519.9	 7671.0	...
11116735	  739.1	  519.5	 7672.0	...
11116736	  738.6	  519.1	 7673.0	...
11116737	  738.2	  518.8	 7674.0	...
11116738	  738.7	  518.7	 7675.0	...
11116739	  739.2	  518.6	 7676.0	...
11116740	  739.7	  518.6	 7678.0	...
11116741	  739.9	  518.5	 7681.0	...
11116742	  740.0	  518.5	 7685.0	...
11116743	  740.2	  518.6	 7687.0	...
11116744	  740.3	  518.5	 7691.0	...
11116745	  739.9	  518.1	 7693.0	...
11116746	  739.5	  517.7	 7692.0	...
11116747	  739.1	  517.4	 7687.0	...
11116748	  739.3	  517.6	 7682.0	...
11116749	  739.2	  517.8	 7683.0	...
11116750	  739.1	  517.9	 7686.0	...
11116751	  739.1	  518.2	 7691.0	...
11116752	  739.2	  518.6	 7694.0	...
11116753	  739.3	  518.9	 7697.0	...
11116754	  739.3	  518.9	 7699.0	...
11116755	  739.5	  519.0	 7700.0	...
11116756	  739.6	  519.1	 7701.0	...
11116757	  739.0	  519.2	 7702.0	...
11116758	  738.5	  519.2	 7703.0	...
11116759	  738.0	  519.1	 7705.0	...
11116760	  737.7	  519.2	 7710.0	...
11116761	  737.2	  519.5	 7713.0	...
11116762	  736.6	  519.9	 7714.0	...
11116763	  736.5	  519.2	 7711.0	...
11116764	  736.7	  518.4	 7708.0	...
11116765	  736.9	  517.6	 7706.0	...
11116766	  737.1	  518.0	 7702.0	...
11116767	  737.2	  518.4	 7698.0	...
11116768	  736.9	  518.8	 7697.0	...
11116769	  736.6	  518.7	 7699.0	...
11116770	  737.2	  518.3	 7702.0	...
11116771	  738.0	  517.9	 7705.0	...
11116772	  738.1	  518.1	 7706.0	...
11116773	  737.4	  518.4	 7706.0	...
11116774	  736.4	  518.7	 7705.0	...
11116775	  736.3	  518.9	 7703.0	...
11116776	  736.0	  519.0	 7703.0	...
11116777	  735.9	  518.2	 7703.0	...
11116778	  735.7	  517.3	 7705.0	...
11116779	  735.5	  516.1	 7707.0	...
11116780	  735.7	  515.8	 7707.0	...
11116781	  736.1	  516.5	 7706.0	...
11116782	  736.7	  517.6	 7704.0	...
11116783	  737.3	  518.2	 7702.0	...
11116784	  737.9	  517.7	 7699.0	...
11116785	  738.9	  517.6	 7698.0	...
11116786	  739.7	  517.9	 7699.0	...
11116787	  739.5	  518.3	 7706.0	...
11116788	  738.7	  518.4	 7712.0	...
11116789	  737.8	  517.5	 7716.0	...
11116790	  737.7	  516.5	 7716.0	...
11116791	  738.4	  515.4	 7716.0	...
11116792	  739.3	  515.5	 7714.0	...
11116793	  740.3	  515.5	 7712.0	...
11116794	  740.5	  515.6	 7714.0	...
11116795	  740.9	  516.8	 7716.0	...
11116796	  741.2	  518.0	 7721.0	...
11116797	  741.4	  518.4	 7723.0	...
MSG	11116798 0000 _ Number On
11116798	  741.1	  517.7	 7724.0	...
11116799	  740.3	  516.8	 7723.0	...
11116800	  738.6	  516.5	 7726.0	...
11116801	  737.3	  516.1	 7729.0	...
11116802	  737.1	  516.5	 7729.0	...
11116803	  737.9	  517.5	 7725.0	...
11116804	  738.7	  518.4	 7721.0	...
11116805	  739.2	  518.7	 7723.0	...
11116806	  739.7	  518.3	 7724.0	...
11116807	  740.1	  518.1	 7724.0	...
11116808	  739.9	  517.9	 7723.0	...
11116809	  739.7	  517.9	 7723.0	...
11116810	  739.6	  517.9	 7723.0	...
11116811	  739.5	  517.8	 7724.0	...
11116812	  740.2	  517.8	 7717.0	...
11116813	  740.8	  517.7	 7709.0	...
11116814	  740.6	  518.0	 7710.0	...
11116815	  739.8	  518.6	 7723.0	...
11116816	  737.9	  519.4	 7735.0	...
11116817	  736.1	  519.7	 7741.0	...
EFIX R   11116427	11116817	391	  736.4	  527.3	   7580
SSACC R  11116818
11116818	  734.6	  519.9	 7742.0	...
11116819	  734.2	  519.9	 7742.0	...
11116820	  732.8	  519.6	 7741.0	...
11116821	  729.7	  519.1	 7747.0	...
11116822	  724.9	  518.8	 7755.0	...
11116823	  720.9	  518.7	 7764.0	...
11116824	  718.2	  518.4	 7764.0	...
11116825	  716.0	  517.9	 7763.0	...
11116826	  712.5	  518.0	 7771.0	...
11116827	  708.2	  518.1	 7783.0	...
11116828	  704.8	  518.4	 7795.0	...
11116829	  703.7	  518.7	 7798.0	...
11116830	  702.0	  518.6	 7804.0	...
ESACC R  11116818	11116830	13	  734.6	  519.9	  702.0	  518.6	   0.69	     68
SFIX R   11116831
11116831	  700.3	  518.3	 7811.0	...
11116832	  698.8	  519.3	 7816.0	...
11116833	  698.9	  520.5	 7814.0	...
11116834	  699.1	  521.1	 7813.0	...
11116835	  699.1	  520.5	 7813.0	...
11116836	  698.9	  519.8	 7814.0	...
11116837	  698.7	  519.9	 7814.0	...
11116838	  699.2	  519.8	 7816.0	...
11116839	  699.8	  519.7	 7817.0	...
11116840	  700.6	  518.3	 7818.0	...
11116841	  700.7	  516.6	 7816.0	...
11116842	  700.9	  514.8	 7815.0	...
11116843	  701.0	  514.4	 7815.0	...
11116844	  700.7	  513.0	 7816.0	...
11116845	  700.4	  511.6	 7818.0	...
11116846	  700.4	  510.0	 7815.0	...
11116847	  701.4	  509.6	 7804.0	...
11116848	  702.0	  509.3	 7794.0	...
11116849	  702.5	  509.5	 7783.0	...
11116850	  704.0	  509.6	 7776.0	...
11116851	  705.6	  509.4	 7769.0	...
11116852	  707.1	  509.3	 7774.0	...
11116853	  707.0	  509.3	 7781.0	...
11116854	  706.8	  509.3	 7787.0	...
11116855	  706.7	  509.2	 7786.0	...
11116856	  706.0	  509.3	 7786.0	...
11116857	  705.4	  509.7	 7790.0	...
11116858	  704.8	  509.9	 7793.0	...
11116859	  705.0	  510.0	 7795.0	...
11116860	  705.1	  510.2	 7794.0	...
11116861	  705.3	  511.0	 7793.0	...
11116862	  705.5	  511.5	 7794.0	...
11116863	  705.9	  511.8	 7795.0	...
11116864	  706.5	  511.6	 7795.0	...
11116865	  707.7	  511.3	 7793.0	...
11116866	  708.8	  511.0	 7792.0	...
11116867	  708.0	  511.1	 7792.0	...
11116868	  706.4	  511.2	 7797.0	...
11116869	  704.8	  512.1	 7804.0	...
11116870	  704.8	  512.4	 7809.0	...
11116871	  705.8	  512.4	 7802.0	...
11116872	  706.8	  511.5	 7793.0	...
11116873	  707.8	  510.4	 7788.0	...
11116874	  707.7	  509.6	 7794.0	...
11116875	  707.7	  509.9	 7791.0	...
11116876	  707.7	  510.7	 7783.0	...
11116877	  707.6	  511.5	 7774.0	...
11116878	  707.4	  510.9	 7773.0	...
11116879	  707.3	  510.2	 7772.0	...
11116880	  707.3	  509.3	 7773.0	...
11116881	  706.5	  508.8	 7776.0	...
11116882	  705.5	  508.4	 7780.0	...
11116883	  705.4	  508.3	 7784.0	...
11116884	  706.1	  508.3	 7786.0	...
11116885	  706.9	  508.4	 7788.0	...
11116886	  706.9	  508.7	 7790.0	...
11116887	  706.8	  509.2	 7793.0	...
11116888	  706.7	  509.7	 7795.0	...
11116889	  706.6	  510.0	 7790.0	...
11116890	  707.2	  509.8	 7780.0	...
11116891	  708.0	  509.7	 7771.0	...
11116892	  709.0	  509.5	 7768.0	...
11116893	  709.4	  509.4	 7769.0	...
11116894	  710.0	  509.3	 7771.0	...
11116895	  710.5	  509.2	 7774.0	...
11116896	  710.8	  509.0	 7777.0	...
11116897	  710.8	  508.9	 7779.0	...
11116898	  710.5	  508.7	 7777.0	...
11116899	  710.1	  508.4	 7776.0	...
11116900	  709.8	  508.3	 7773.0	...
11116901	  709.2	  508.2	 7770.0	...
11116902	  708.7	  508.3	 7769.0	...
11116903	  708.4	  508.6	 7768.0	...
11116904	  708.5	  508.8	 7770.0	...
11116905	  708.3	  509.0	 7771.0	...
11116906	  708.0	  508.6	 7773.0	...
11116907	  707.6	  508.2	 7772.0	...
11116908	  707.6	  508.1	 7773.0	...
11116909	  707.6	  508.5	 7773.0	...
11116910	  707.6	  508.9	 7775.0	...
11116911	  708.0	  508.8	 7778.0	...
11116912	  708.4	  508.7	 7780.0	...
11116913	  708.6	  508.7	 7780.0	...
11116914	  708.3	  508.8	 7778.0	...
11116915	  708.1	  508.8	 7778.0	...
11116916	  707.8	  509.1	 7780.0	...
11116917	  707.3	  509.4	 7785.0	...
11116918	  706.8	  509.0	 7788.0	...
11116919	  707.7	  508.8	 7784.0	...
11116920	  708.9	  509.0	 7781.0	...
11116921	  710.0	  510.0	 7780.0	...
11116922	  709.8	  510.4	 7783.0	...
11116923	  709.4	  510.0	 7786.0	...
11116924	  708.7	  509.4	 7788.0	...
11116925	  708.9	  508.8	 7787.0	...
11116926	  709.4	  508.8	 7785.0	...
11116927	  710.4	  508.9	 7782.0	...
11116928	  710.2	  509.2	 7784.0	...
11116929	  709.8	  509.7	 7789.0	...
11116930	  709.5	  510.3	 7792.0	...
11116931	  709.6	  510.8	 7791.0	...
11116932	  709.7	  510.1	 7789.0	...
11116933	  709.0	  509.4	 7788.0	...
11116934	  708.2	  508.7	 7789.0	...
11116935	  707.5	  508.7	 7790.0	...
11116936	  707.6	  508.7	 7785.0	...
11116937	  707.5	  508.8	 7780.0	...
11116938	  707.3	  508.7	 7782.0	...
11116939	  707.0	  508.8	 7790.0	...
11116940	  706.8	  509.0	 7798.0	...
11116941	  707.1	  509.5	 7798.0	...
11116942	  707.9	  509.3	 7798.0	...
11116943	  708.6	  508.9	 7796.0	...
11116944	  709.1	  508.5	 7793.0	...
11116945	  708.7	  508.6	 7790.0	...
11116946	  708.3	  508.6	 7789.0	...
11116947	  707.9	  508.7	 7793.0	...
11116948	  707.1	  508.7	 7797.0	...
11116949	  706.5	  508.7	 7801.0	...
11116950	  706.0	  508.7	 7804.0	...
11116951	  706.5	  508.5	 7806.0	...
11116952	  707.6	  508.3	 7809.0	...
11116953	  708.5	  508.0	 7812.0	...
11116954	  709.5	  507.9	 7811.0	...
11116955	  709.8	  507.9	 7808.0	...
11116956	  710.1	  508.0	 7806.0	...
11116957	  709.8	  508.0	 7808.0	...
11116958	  708.9	  508.1	 7812.0	...
11116959	  708.6	  508.3	 7816.0	...
11116960	  708.3	  508.0	 7816.0	...
11116961	  707.7	  507.3	 7814.0	...
11116962	  706.7	  506.5	 7812.0	...
11116963	  706.5	  506.0	 7811.0	...
11116964	  707.3	  505.9	 7809.0	...
11116965	  708.1	  505.8	 7808.0	...
11116966	  708.1	  505.9	 7807.0	...
11116967	  708.4	  505.9	 7807.0	...
11116968	  708.7	  505.9	 7807.0	...
11116969	  709.0	  506.9	 7808.0	...
11116970	  708.5	  508.0	 7807.0	...
11116971	  707.8	  508.6	 7806.0	...
11116972	  706.7	  508.3	 7809.0	...
11116973	  706.1	  507.9	 7813.0	...
11116974	  705.6	  507.5	 7818.0	...
11116975	  705.6	  507.1	 7820.0	...
11116976	  706.3	  506.6	 7819.0	...
11116977	  707.2	  507.3	 7817.0	...
11116978	  708.1	  508.0	 7812.0	...
11116979	  708.1	  508.0	 7811.0	...
11116980	  707.7	  507.2	 7811.0	...
11116981	  707.2	  506.4	 7814.0	...
11116982	  706.7	  506.5	 7821.0	...
11116983	  707.5	  506.3	 7829.0	...
11116984	  708.3	  506.1	 7834.0	...
11116985	  708.2	  506.1	 7834.0	...
11116986	  707.4	  506.4	 7831.0	...
11116987	  706.5	  506.2	 7823.0	...
11116988	  706.7	  505.8	 7814.0	...
11116989	  706.9	  506.2	 7811.0	...
11116990	  707.7	  506.9	 7809.0	...
11116991	  708.1	  506.5	 7808.0	...
11116992	  708.4	  505.4	 7805.0	...
11116993	  708.4	  504.5	 7805.0	...
11116994	  708.4	  504.7	 7806.0	...
11116995	  708.4	  504.9	 7806.0	...
11116996	  708.3	  505.6	 7806.0	...
11116997	  708.3	  506.3	 7807.0	...
11116998	  707.5	  506.9	 7808.0	...
11116999	  706.6	  506.8	 7809.0	...
11117000	  706.2	  506.8	 7809.0	...
11117001	  706.6	  506.8	 7803.0	...
11117002	  707.0	  506.8	 7796.0	...
11117003	  706.7	  506.1	 7799.0	...
11117004	  706.3	  505.5	 7808.0	...
11117005	  705.6	  506.0	 7816.0	...
11117006	  705.3	  507.1	 7816.0	...
11117007	  705.1	  508.1	 7815.0	...
11117008	  706.1	  507.6	 7815.0	...
11117009	  707.0	  507.0	 7814.0	...
11117010	  707.7	  506.4	 7814.0	...
11117011	  707.0	  506.5	 7814.0	...
EFIX R   11116831	11117011	181	  706.9	  509.3	   7797
SSACC R  11117012
11117012	  706.3	  506.4	 7811.0	...
11117013	  705.8	  506.3	 7804.0	...
11117014	  706.2	  506.4	 7795.0	...
11117015	  708.0	  507.6	 7786.0	...
11117016	  710.4	  508.8	 7791.0	...
11117017	  712.5	  509.6	 7799.0	...
11117018	  716.5	  509.1	 7791.0	...
11117019	  722.3	  509.5	 7774.0	...
11117020	  728.8	  509.7	 7756.0	...
11117021	  733.4	  511.3	 7754.0	...
11117022	  738.8	  511.8	 7753.0	...
11117023	  745.3	  512.2	 7754.0	...
11117024	  751.4	  511.5	 7754.0	...
11117025	  755.7	  513.1	 7757.0	...
11117026	  758.3	  514.9	 7759.0	...
11117027	  762.3	  516.5	 7757.0	...
11117028	  764.6	  516.3	 7746.0	...
11117029	  769.0	  515.8	 7730.0	...
11117030	  771.1	  516.1	 7718.0	...
11117031	  773.2	  516.3	 7712.0	...
ESACC R  11117012	11117031	20	  706.3	  506.4	  773.2	  516.3	   1.44	    111
SFIX R   11117032
11117032	  773.3	  516.6	 7710.0	...
11117033	  773.7	  518.6	 7708.0	...
11117034	  774.4	  520.7	 7707.0	...
11117035	  775.0	  522.3	 7708.0	...
11117036	  775.1	  521.9	 7710.0	...
11117037	  774.9	  521.6	 7709.0	...
11117038	  774.5	  521.7	 7707.0	...
11117039	  774.2	  523.2	 7702.0	...
11117040	  774.1	  524.7	 7700.0	...
11117041	  774.3	  526.3	 7698.0	...
11117042	  774.4	  526.4	 7697.0	...
11117043	  774.4	  526.2	 7702.0	...
11117044	  774.3	  525.9	 7710.0	...
11117045	  774.6	  524.9	 7718.0	...
11117046	  774.9	  524.2	 7722.0	...
11117047	  774.7	  523.7	 7723.0	...
11117048	  774.2	  524.0	 7725.0	...
11117049	  773.9	  524.4	 7720.0	...
11117050	  774.4	  524.4	 7715.0	...
11117051	  774.7	  524.2	 7709.0	...
11117052	  774.9	  524.1	 7709.0	...
11117053	  775.0	  524.4	 7709.0	...
11117054	  775.0	  524.7	 7709.0	...
11117055	  775.1	  525.5	 7709.0	...
11117056	  775.1	  525.8	 7710.0	...
11117057	  774.7	  526.0	 7712.0	...
11117058	  774.3	  525.8	 7714.0	...
11117059	  774.6	  525.9	 7714.0	...
11117060	  775.8	  526.1	 7709.0	...
11117061	  777.0	  526.0	 7706.0	...
11117062	  776.7	  525.4	 7706.0	...
11117063	  775.9	  524.9	 7708.0	...
11117064	  774.3	  524.7	 7709.0	...
11117065	  773.4	  524.5	 7709.0	...
11117066	  772.4	  524.1	 7710.0	...
11117067	  772.7	  523.0	 7709.0	...
11117068	  773.7	  522.0	 7708.0	...
11117069	  774.8	  522.2	 7708.0	...
11117070	  775.7	  522.9	 7710.0	...
11117071	  776.0	  524.5	 7703.0	...
11117072	  775.8	  525.3	 7694.0	...
11117073	  775.4	  526.3	 7690.0	...
11117074	  775.0	  526.6	 7697.0	...
11117075	  775.0	  525.8	 7701.0	...
11117076	  775.0	  524.8	 7700.0	...
11117077	  775.1	  524.3	 7697.0	...
11117078	  774.6	  524.8	 7697.0	...
11117079	  773.6	  524.6	 7697.0	...
11117080	  772.5	  524.0	 7708.0	...
11117081	  771.8	  523.4	 7719.0	...
11117082	  771.7	  523.5	 7722.0	...
11117083	  771.7	  524.4	 7715.0	...
11117084	  771.6	  525.2	 7707.0	...
11117085	  771.5	  526.1	 7706.0	...
11117086	  771.3	  526.1	 7705.0	...
11117087	  771.5	  525.9	 7703.0	...
11117088	  771.8	  525.5	 7701.0	...
11117089	  772.0	  525.1	 7698.0	...
11117090	  771.7	  525.0	 7698.0	...
11117091	  771.4	  525.0	 7698.0	...
11117092	  771.0	  524.8	 7705.0	...
11117093	  771.3	  524.5	 7711.0	...
11117094	  771.8	  523.8	 7714.0	...
11117095	  772.3	  523.4	 7711.0	...
11117096	  772.7	  523.1	 7707.0	...
11117097	  772.9	  523.6	 7708.0	...
11117098	  773.1	  524.2	 7709.0	...
11117099	  773.1	  524.8	 7711.0	...
11117100	  772.7	  524.8	 7713.0	...
MSG	11117101 0000 _ Number Off
11117101	  772.5	  525.1	 7706.0	...
11117102	  772.3	  525.4	 7698.0	...
11117103	  772.4	  524.9	 7690.0	...
11117104	  771.9	  524.4	 7691.0	...
11117105	  770.9	  523.5	 7692.0	...
11117106	  770.0	  523.2	 7693.0	...
11117107	  769.4	  522.8	 7701.0	...
11117108	  768.7	  523.4	 7709.0	...
11117109	  767.9	  524.2	 7710.0	...
11117110	  767.1	  524.9	 7699.0	...
11117111	  767.1	  524.9	 7689.0	...
11117112	  768.0	  525.0	 7685.0	...
11117113	  768.8	  524.9	 7685.0	...
11117114	  769.6	  524.6	 7685.0	...
11117115	  769.4	  524.4	 7685.0	...
11117116	  769.2	  524.6	 7689.0	...
11117117	  769.0	  524.8	 7695.0	...
11117118	  768.9	  524.8	 7701.0	...
11117119	  768.8	  524.8	 7703.0	...
11117120	  768.9	  524.7	 7703.0	...
11117121	  768.5	  524.6	 7696.0	...
11117122	  767.7	  524.6	 7689.0	...
11117123	  766.8	  524.7	 7685.0	...
11117124	  766.6	  524.9	 7690.0	...
11117125	  767.0	  525.1	 7694.0	...
11117126	  766.9	  525.3	 7699.0	...
11117127	  766.0	  525.5	 7703.0	...
11117128	  765.1	  525.3	 7707.0	...
11117129	  764.9	  525.0	 7714.0	...
11117130	  765.2	  524.9	 7719.0	...
11117131	  765.7	  525.0	 7725.0	...
11117132	  766.0	  525.1	 7721.0	...
11117133	  766.2	  525.0	 7717.0	...
11117134	  766.2	  525.0	 7711.0	...
11117135	  766.6	  525.2	 7706.0	...
11117136	  767.4	  525.5	 7698.0	...
11117137	  768.1	  525.7	 7693.0	...
11117138	  768.3	  525.5	 7687.0	...
11117139	  768.1	  525.1	 7686.0	...
11117140	  768.0	  525.9	 7684.0	...
11117141	  768.3	  526.9	 7684.0	...
11117142	  768.8	  527.2	 7683.0	...
11117143	  769.0	  525.9	 7684.0	...
11117144	  768.3	  524.8	 7686.0	...
11117145	  767.3	  524.1	 7688.0	...
11117146	  765.7	  523.9	 7689.0	...
11117147	  765.0	  523.7	 7689.0	...
11117148	  765.1	  524.0	 7688.0	...
11117149	  766.0	  524.4	 7687.0	...
11117150	  767.0	  524.9	 7687.0	...
11117151	  767.2	  525.2	 7687.0	...
11117152	  767.3	  525.4	 7687.0	...
11117153	  767.3	  525.2	 7688.0	...
11117154	  767.4	  525.2	 7690.0	...
11117155	  766.5	  525.1	 7695.0	...
11117156	  765.7	  525.1	 7700.0	...
11117157	  765.0	  524.9	 7698.0	...
11117158	  765.4	  524.8	 7686.0	...
11117159	  765.8	  525.1	 7674.0	...
11117160	  766.0	  525.5	 7671.0	...
11117161	  766.0	  524.8	 7675.0	...
11117162	  765.5	  523.7	 7680.0	...
11117163	  765.1	  523.3	 7681.0	...
11117164	  765.3	  523.9	 7682.0	...
11117165	  765.8	  524.4	 7682.0	...
11117166	  766.9	  525.4	 7683.0	...
11117167	  767.4	  526.3	 7685.0	...
11117168	  768.0	  527.3	 7682.0	...
11117169	  767.6	  527.3	 7678.0	...
11117170	  767.1	  526.7	 7673.0	...
11117171	  766.5	  526.1	 7672.0	...
11117172	  766.3	  525.4	 7676.0	...
11117173	  766.3	  525.5	 7679.0	...
11117174	  766.0	  525.5	 7684.0	...
11117175	  765.7	  525.7	 7685.0	...
11117176	  766.0	  525.9	 7687.0	...
11117177	  766.8	  526.0	 7688.0	...
11117178	  767.0	  525.9	 7689.0	...
11117179	  766.5	  526.0	 7690.0	...
11117180	  765.9	  525.9	 7681.0	...
11117181	  765.9	  525.6	 7672.0	...
11117182	  766.0	  525.2	 7671.0	...
11117183	  766.1	  524.8	 7679.0	...
11117184	  766.2	  524.7	 7682.0	...
11117185	  766.2	  524.9	 7677.0	...
11117186	  766.2	  525.2	 7672.0	...
11117187	  766.3	  526.1	 7661.0	...
11117188	  766.6	  526.7	 7649.0	...
11117189	  767.0	  527.3	 7639.0	...
11117190	  767.3	  527.2	 7641.0	...
11117191	  767.0	  527.3	 7642.0	...
11117192	  766.7	  527.3	 7642.0	...
11117193	  766.1	  527.9	 7641.0	...
11117194	  765.9	  528.4	 7640.0	...
11117195	  765.6	  528.9	 7639.0	...
11117196	  765.3	  528.7	 7638.0	...
11117197	  765.4	  528.4	 7639.0	...
11117198	  765.5	  527.7	 7640.0	...
11117199	  765.8	  527.4	 7642.0	...
11117200	  766.0	  527.3	 7647.0	...
11117201	  766.2	  527.2	 7651.0	...
11117202	  766.4	  527.0	 7652.0	...
11117203	  766.6	  527.1	 7651.0	...
11117204	  766.8	  527.9	 7650.0	...
11117205	  766.8	  528.7	 7644.0	...
11117206	  766.6	  527.9	 7637.0	...
11117207	  766.3	  526.8	 7631.0	...
11117208	  766.5	  526.0	 7631.0	...
11117209	  766.8	  525.9	 7632.0	...
11117210	  767.0	  525.8	 7632.0	...
11117211	  767.1	  526.4	 7633.0	...
11117212	  767.3	  527.4	 7634.0	...
11117213	  767.5	  527.6	 7635.0	...
11117214	  767.9	  526.8	 7635.0	...
11117215	  768.2	  526.1	 7630.0	...
11117216	  768.4	  525.6	 7624.0	...
11117217	  768.2	  525.3	 7628.0	...
11117218	  768.0	  525.3	 7637.0	...
11117219	  767.8	  525.7	 7647.0	...
11117220	  767.6	  526.1	 7648.0	...
11117221	  767.2	  526.1	 7649.0	...
11117222	  766.8	  526.2	 7645.0	...
11117223	  766.0	  526.3	 7644.0	...
11117224	  765.1	  526.5	 7643.0	...
11117225	  764.3	  527.3	 7648.0	...
11117226	  764.7	  527.7	 7644.0	...
11117227	  765.4	  527.8	 7639.0	...
11117228	  766.1	  527.3	 7634.0	...
11117229	  766.2	  526.7	 7634.0	...
11117230	  766.3	  526.5	 7634.0	...
11117231	  767.0	  526.2	 7635.0	...
11117232	  767.9	  527.1	 7635.0	...
11117233	  768.3	  528.0	 7639.0	...
11117234	  767.5	  528.5	 7644.0	...
11117235	  766.1	  528.1	 7641.0	...
11117236	  765.2	  527.5	 7633.0	...
11117237	  764.9	  527.5	 7624.0	...
11117238	  765.0	  527.4	 7626.0	...
11117239	  765.4	  527.3	 7629.0	...
11117240	  765.8	  527.3	 7632.0	...
11117241	  766.1	  527.2	 7632.0	...
11117242	  765.9	  526.5	 7632.0	...
11117243	  765.8	  525.7	 7627.0	...
11117244	  765.6	  526.5	 7621.0	...
11117245	  765.5	  528.0	 7616.0	...
11117246	  765.3	  528.9	 7618.0	...
11117247	  765.1	  528.2	 7627.0	...
11117248	  765.0	  527.5	 7635.0	...
11117249	  764.9	  527.4	 7643.0	...
11117250	  765.6	  527.2	 7646.0	...
11117251	  766.5	  527.2	 7648.0	...
11117252	  767.3	  527.2	 7648.0	...
11117253	  766.7	  527.1	 7643.0	...
11117254	  766.1	  527.1	 7636.0	...
11117255	  765.5	  527.1	 7630.0	...
11117256	  765.4	  527.1	 7626.0	...
11117257	  764.8	  526.4	 7623.0	...
11117258	  764.3	  525.7	 7627.0	...
11117259	  763.8	  524.7	 7633.0	...
11117260	  763.9	  524.3	 7632.0	...
11117261	  764.2	  524.9	 7625.0	...
11117262	  764.4	  525.8	 7619.0	...
11117263	  764.5	  526.8	 7619.0	...
11117264	  764.5	  527.1	 7621.0	...
11117265	  764.6	  527.5	 7621.0	...
11117266	  765.0	  527.9	 7623.0	...
11117267	  765.5	  528.1	 7625.0	...
11117268	  765.8	  528.4	 7622.0	...
11117269	  765.7	  528.7	 7614.0	...
11117270	  766.6	  529.4	 7606.0	...
11117271	  767.5	  530.0	 7602.0	...
11117272	  768.4	  529.8	 7604.0	...
11117273	  768.2	  528.7	 7608.0	...
11117274	  767.4	  527.4	 7611.0	...
11117275	  766.7	  526.8	 7617.0	...
11117276	  766.1	  526.7	 7626.0	...
11117277	  766.5	  526.8	 7634.0	...
11117278	  767.0	  526.7	 7635.0	...
11117279	  767.0	  526.6	 7630.0	...
11117280	  766.5	  526.1	 7625.0	...
11117281	  766.1	  525.8	 7622.0	...
11117282	  766.4	  526.6	 7622.0	...
11117283	  766.6	  527.7	 7621.0	...
11117284	  766.7	  527.9	 7616.0	...
11117285	  766.6	  526.4	 7611.0	...
11117286	  766.4	  524.9	 7605.0	...
11117287	  766.2	  524.3	 7605.0	...
11117288	  765.8	  525.5	 7606.0	...
11117289	  765.5	  526.8	 7607.0	...
11117290	  765.4	  528.2	 7610.0	...
11117291	  765.7	  528.8	 7612.0	...
11117292	  765.4	  529.5	 7615.0	...
11117293	  764.8	  530.0	 7619.0	...
11117294	  764.2	  530.2	 7624.0	...
11117295	  764.3	  530.2	 7627.0	...
11117296	  764.3	  530.2	 7625.0	...
11117297	  764.2	  530.3	 7622.0	...
11117298	  764.1	  530.1	 7618.0	...
11117299	  764.6	  529.8	 7616.0	...
11117300	  765.3	  529.5	 7613.0	...
11117301	  765.9	  528.2	 7613.0	...
11117302	  765.8	  527.0	 7611.0	...
11117303	  765.8	  526.4	 7610.0	...
11117304	  766.4	  526.9	 7608.0	...
11117305	  766.9	  527.3	 7610.0	...
11117306	  766.4	  527.0	 7611.0	...
11117307	  765.6	  526.8	 7611.0	...
11117308	  765.1	  527.5	 7609.0	...
11117309	  765.4	  528.2	 7612.0	...
11117310	  765.1	  529.7	 7616.0	...
11117311	  764.6	  530.5	 7620.0	...
11117312	  765.9	  531.3	 7613.0	...
MSG	11117313 0000 _ Number On
11117313	  767.8	  531.3	 7605.0	...
11117314	  768.6	  530.8	 7600.0	...
11117315	  767.5	  529.7	 7603.0	...
11117316	  766.3	  528.1	 7608.0	...
11117317	  766.1	  527.0	 7611.0	...
11117318	  766.0	  526.5	 7614.0	...
11117319	  766.1	  526.7	 7614.0	...
11117320	  766.3	  527.2	 7615.0	...
11117321	  766.7	  527.7	 7615.0	...
11117322	  767.1	  528.0	 7616.0	...
11117323	  767.5	  528.8	 7617.0	...
11117324	  767.4	  529.6	 7608.0	...
11117325	  767.4	  530.2	 7600.0	...
11117326	  767.3	  530.0	 7586.0	...
11117327	  767.9	  529.7	 7575.0	...
11117328	  768.3	  529.5	 7564.0	...
11117329	  768.6	  529.4	 7561.0	...
11117330	  768.7	  529.2	 7566.0	...
11117331	  768.9	  528.6	 7567.0	...
11117332	  768.6	  528.2	 7566.0	...
11117333	  768.0	  527.9	 7563.0	...
11117334	  767.9	  527.5	 7560.0	...
11117335	  768.1	  527.2	 7558.0	...
11117336	  768.4	  526.8	 7556.0	...
11117337	  768.3	  527.8	 7556.0	...
11117338	  768.2	  528.9	 7563.0	...
11117339	  768.0	  529.3	 7570.0	...
11117340	  768.1	  527.6	 7577.0	...
11117341	  768.1	  525.9	 7580.0	...
11117342	  768.4	  525.5	 7582.0	...
11117343	  769.2	  528.0	 7581.0	...
11117344	  769.8	  530.6	 7577.0	...
11117345	  770.0	  532.3	 7574.0	...
11117346	  769.7	  531.9	 7575.0	...
11117347	  769.3	  529.6	 7576.0	...
11117348	  769.2	  527.5	 7577.0	...
11117349	  769.1	  526.3	 7578.0	...
11117350	  768.9	  527.4	 7580.0	...
11117351	  768.7	  528.4	 7583.0	...
11117352	  768.4	  528.7	 7585.0	...
11117353	  768.3	  528.7	 7579.0	...
11117354	  768.1	  528.9	 7573.0	...
11117355	  767.9	  529.0	 7566.0	...
11117356	  768.5	  529.1	 7565.0	...
11117357	  769.4	  529.5	 7565.0	...
11117358	  770.1	  530.0	 7564.0	...
11117359	  770.2	  531.1	 7564.0	...
11117360	  769.4	  531.8	 7572.0	...
11117361	  768.7	  533.2	 7579.0	...
11117362	  767.8	  533.9	 7587.0	...
11117363	  767.4	  531.9	 7588.0	...
11117364	  767.0	  529.2	 7587.0	...
11117365	  766.7	  526.9	 7584.0	...
11117366	  766.7	  527.7	 7582.0	...
11117367	  766.7	  528.1	 7581.0	...
11117368	  766.7	  528.1	 7581.0	...
11117369	  766.6	  527.7	 7580.0	...
11117370	  766.6	  527.7	 7577.0	...
11117371	  766.4	  527.8	 7575.0	...
11117372	  766.4	  528.7	 7573.0	...
11117373	  766.5	  529.6	 7574.0	...
11117374	  766.7	  530.0	 7575.0	...
11117375	  766.9	  529.4	 7572.0	...
11117376	  767.8	  528.6	 7566.0	...
11117377	  768.6	  528.4	 7561.0	...
11117378	  769.2	  528.4	 7556.0	...
11117379	  769.3	  528.6	 7554.0	...
11117380	  769.2	  528.6	 7551.0	...
11117381	  769.0	  528.5	 7557.0	...
11117382	  768.8	  528.2	 7563.0	...
11117383	  768.6	  528.2	 7570.0	...
11117384	  768.2	  528.9	 7571.0	...
11117385	  767.8	  529.9	 7575.0	...
11117386	  767.7	  530.8	 7578.0	...
11117387	  767.8	  530.9	 7581.0	...
11117388	  767.8	  530.9	 7581.0	...
11117389	  767.9	  531.0	 7581.0	...
11117390	  768.6	  531.0	 7581.0	...
11117391	  769.2	  530.0	 7581.0	...
11117392	  768.9	  529.0	 7579.0	...
11117393	  768.0	  528.3	 7576.0	...
11117394	  767.7	  528.7	 7573.0	...
11117395	  768.2	  529.0	 7572.0	...
11117396	  767.9	  529.2	 7572.0	...
11117397	  767.5	  529.4	 7567.0	...
11117398	  767.2	  529.4	 7561.0	...
11117399	  767.5	  529.5	 7553.0	...
11117400	  767.6	  529.7	 7550.0	...
11117401	  768.1	  529.9	 7550.0	...
11117402	  768.6	  529.9	 7552.0	...
11117403	  769.6	  530.5	 7551.0	...
11117404	  770.4	  530.7	 7549.0	...
11117405	  771.3	  530.7	 7547.0	...
11117406	  771.8	  529.2	 7547.0	...
11117407	  770.7	  528.2	 7546.0	...
11117408	  769.6	  527.9	 7545.0	...
11117409	  768.5	  528.3	 7543.0	...
EFIX R   11117032	11117409	378	  768.3	  526.7	   7643
SSACC R  11117410
11117410	  768.3	  528.7	 7544.0	...
11117411	  767.8	  529.1	 7546.0	...
11117412	  765.6	  529.8	 7552.0	...
11117413	  762.2	  529.6	 7560.0	...
11117414	  758.6	  528.6	 7573.0	...
11117415	  755.5	  527.6	 7583.0	...
11117416	  753.9	  527.5	 7590.0	...
11117417	  750.1	  528.5	 7598.0	...
11117418	  744.8	  529.6	 7606.0	...
11117419	  739.2	  528.9	 7613.0	...
11117420	  734.4	  527.5	 7620.0	...
11117421	  730.9	  525.6	 7627.0	...
11117422	  727.9	  525.7	 7634.0	...
11117423	  726.7	  525.8	 7633.0	...
11117424	  726.6	  525.3	 7630.0	...
11117425	  726.3	  524.6	 7625.0	...
ESACC R  11117410	11117425	16	  768.3	  528.7	  726.3	  524.6	   0.90	     81
SFIX R   11117426
11117426	  726.7	  523.3	 7619.0	...
11117427	  727.4	  522.6	 7616.0	...
11117428	  727.7	  522.1	 7616.0	...
11117429	  727.5	  522.4	 7617.0	...
11117430	  727.4	  522.7	 7618.0	...
11117431	  728.6	  522.6	 7614.0	...
11117432	  729.5	  522.6	 7612.0	...
11117433	  730.3	  522.5	 7609.0	...
11117434	  731.1	  522.5	 7610.0	...
11117435	  731.8	  522.3	 7600.0	...
11117436	  732.5	  521.6	 7591.0	...
11117437	  732.8	  521.1	 7583.0	...
11117438	  733.3	  520.2	 7582.0	...
11117439	  734.2	  519.8	 7583.0	...
11117440	  734.7	  519.5	 7583.0	...
11117441	  735.1	  519.4	 7583.0	...
11117442	  735.5	  519.3	 7583.0	...
11117443	  735.6	  519.4	 7583.0	...
11117444	  735.7	  519.8	 7583.0	...
11117445	  735.7	  520.5	 7583.0	...
11117446	  735.7	  521.0	 7583.0	...
11117447	  735.6	  521.8	 7584.0	...
11117448	  735.6	  522.3	 7585.0	...
11117449	  735.2	  522.9	 7587.0	...
11117450	  734.9	  523.0	 7591.0	...
11117451	  734.5	  521.8	 7596.0	...
11117452	  733.8	  520.6	 7602.0	...
11117453	  733.0	  519.9	 7604.0	...
11117454	  732.9	  520.6	 7605.0	...
11117455	  733.5	  521.1	 7598.0	...
11117456	  734.0	  520.8	 7592.0	...
11117457	  734.0	  520.5	 7586.0	...
11117458	  734.5	  521.0	 7586.0	...
11117459	  735.1	  521.9	 7587.0	...
11117460	  736.1	  522.7	 7585.0	...
11117461	  736.5	  522.4	 7582.0	...
11117462	  736.9	  522.1	 7579.0	...
11117463	  736.9	  521.9	 7580.0	...
11117464	  735.8	  522.2	 7586.0	...
11117465	  734.6	  522.5	 7593.0	...
11117466	  733.7	  523.1	 7596.0	...
11117467	  734.1	  523.7	 7594.0	...
11117468	  734.5	  524.1	 7592.0	...
11117469	  734.7	  523.8	 7595.0	...
11117470	  734.9	  522.6	 7596.0	...
11117471	  736.2	  521.4	 7596.0	...
11117472	  737.4	  520.5	 7594.0	...
11117473	  738.7	  520.3	 7592.0	...
11117474	  739.0	  521.2	 7591.0	...
11117475	  739.0	  522.3	 7589.0	...
11117476	  737.9	  523.3	 7588.0	...
11117477	  736.7	  523.2	 7587.0	...
11117478	  735.8	  523.1	 7584.0	...
11117479	  735.5	  522.9	 7581.0	...
11117480	  735.2	  522.9	 7579.0	...
11117481	  736.1	  522.3	 7578.0	...
11117482	  737.2	  521.8	 7578.0	...
11117483	  737.9	  521.4	 7578.0	...
11117484	  737.4	  522.2	 7577.0	...
11117485	  737.0	  522.7	 7573.0	...
11117486	  736.9	  523.0	 7568.0	...
11117487	  736.8	  522.7	 7566.0	...
11117488	  737.7	  522.6	 7567.0	...
11117489	  738.7	  523.6	 7567.0	...
11117490	  739.8	  524.4	 7564.0	...
11117491	  740.0	  525.2	 7554.0	...
11117492	  739.6	  524.4	 7546.0	...
11117493	  739.2	  523.5	 7545.0	...
11117494	  738.6	  522.3	 7554.0	...
11117495	  738.9	  521.8	 7563.0	...
11117496	  739.1	  522.1	 7562.0	...
11117497	  739.4	  522.9	 7557.0	...
11117498	  740.0	  523.6	 7549.0	...
11117499	  741.0	  524.2	 7544.0	...
11117500	  742.0	  524.5	 7538.0	...
11117501	  741.7	  525.0	 7538.0	...
11117502	  741.3	  523.9	 7543.0	...
11117503	  740.8	  522.7	 7547.0	...
11117504	  741.2	  522.4	 7550.0	...
11117505	  741.2	  523.4	 7551.0	...
11117506	  741.0	  524.4	 7555.0	...
11117507	  739.3	  524.2	 7557.0	...
11117508	  737.8	  524.0	 7559.0	...
11117509	  736.6	  523.7	 7557.0	...
11117510	  737.0	  523.6	 7556.0	...
11117511	  737.8	  523.5	 7556.0	...
11117512	  738.5	  523.7	 7556.0	...
11117513	  739.2	  524.2	 7556.0	...
11117514	  738.6	  524.9	 7555.0	...
11117515	  737.8	  524.3	 7555.0	...
11117516	  736.9	  523.3	 7554.0	...
11117517	  736.8	  523.0	 7553.0	...
11117518	  736.9	  523.7	 7554.0	...
11117519	  736.9	  523.7	 7554.0	...
11117520	  737.2	  523.0	 7555.0	...
11117521	  737.5	  523.4	 7548.0	...
11117522	  737.6	  524.6	 7543.0	...
11117523	  737.3	  525.6	 7537.0	...
11117524	  736.2	  525.3	 7537.0	...
11117525	  735.4	  524.8	 7535.0	...
11117526	  734.6	  524.6	 7533.0	...
11117527	  734.5	  524.5	 7532.0	...
11117528	  735.9	  524.0	 7532.0	...
11117529	  737.3	  523.4	 7533.0	...
11117530	  738.7	  523.1	 7540.0	...
11117531	  738.7	  523.3	 7547.0	...
11117532	  738.6	  523.5	 7554.0	...
11117533	  738.5	  523.8	 7553.0	...
11117534	  737.4	  524.1	 7546.0	...
11117535	  736.4	  524.4	 7540.0	...
11117536	  736.2	  525.3	 7535.0	...
11117537	  737.0	  526.0	 7536.0	...
11117538	  738.0	  526.6	 7532.0	...
11117539	  738.4	  526.4	 7527.0	...
11117540	  738.6	  526.3	 7522.0	...
11117541	  737.4	  526.5	 7521.0	...
11117542	  736.3	  526.4	 7521.0	...
11117543	  735.5	  526.0	 7522.0	...
11117544	  736.0	  525.4	 7523.0	...
11117545	  736.5	  524.2	 7527.0	...
11117546	  736.4	  523.3	 7533.0	...
11117547	  736.5	  522.4	 7538.0	...
11117548	  736.9	  522.9	 7541.0	...
11117549	  737.2	  523.4	 7543.0	...
11117550	  736.6	  524.0	 7545.0	...
11117551	  735.9	  523.7	 7545.0	...
11117552	  735.2	  523.4	 7547.0	...
11117553	  735.4	  523.0	 7550.0	...
11117554	  735.6	  523.2	 7551.0	...
11117555	  735.7	  523.4	 7549.0	...
11117556	  735.9	  524.5	 7547.0	...
11117557	  736.2	  525.1	 7545.0	...
11117558	  736.7	  525.6	 7544.0	...
11117559	  737.0	  525.2	 7543.0	...
11117560	  737.1	  524.9	 7542.0	...
11117561	  736.7	  524.6	 7543.0	...
11117562	  735.9	  524.5	 7546.0	...
11117563	  735.5	  524.3	 7548.0	...
11117564	  735.5	  524.0	 7549.0	...
11117565	  735.0	  524.5	 7549.0	...
11117566	  734.1	  525.2	 7553.0	...
11117567	  733.2	  526.1	 7559.0	...
11117568	  733.2	  526.2	 7565.0	...
11117569	  732.9	  525.4	 7567.0	...
11117570	  732.6	  524.6	 7565.0	...
11117571	  732.5	  524.2	 7564.0	...
11117572	  732.7	  524.8	 7564.0	...
11117573	  733.2	  525.1	 7558.0	...
11117574	  733.7	  524.9	 7552.0	...
11117575	  734.7	  524.9	 7546.0	...
11117576	  735.4	  524.8	 7548.0	...
11117577	  736.1	  524.4	 7550.0	...
11117578	  736.0	  524.4	 7552.0	...
11117579	  735.9	  525.1	 7552.0	...
11117580	  735.8	  526.1	 7549.0	...
11117581	  735.8	  526.2	 7546.0	...
11117582	  735.7	  525.7	 7546.0	...
11117583	  735.5	  525.0	 7548.0	...
11117584	  735.4	  524.7	 7550.0	...
11117585	  735.9	  524.7	 7548.0	...
11117586	  736.5	  524.9	 7548.0	...
11117587	  736.9	  525.2	 7549.0	...
11117588	  736.7	  525.3	 7548.0	...
11117589	  736.4	  525.0	 7545.0	...
11117590	  736.3	  524.7	 7543.0	...
11117591	  735.5	  525.4	 7544.0	...
11117592	  734.6	  526.1	 7545.0	...
11117593	  733.8	  527.1	 7547.0	...
11117594	  734.0	  527.3	 7547.0	...
11117595	  734.6	  526.6	 7546.0	...
11117596	  735.0	  525.6	 7546.0	...
11117597	  735.3	  524.6	 7544.0	...
11117598	  734.9	  524.7	 7543.0	...
11117599	  734.4	  525.1	 7537.0	...
11117600	  734.1	  525.4	 7531.0	...
11117601	  734.2	  525.6	 7526.0	...
11117602	  734.7	  525.8	 7526.0	...
11117603	  735.5	  526.0	 7526.0	...
11117604	  736.1	  526.0	 7532.0	...
11117605	  735.9	  526.1	 7536.0	...
11117606	  735.2	  525.4	 7540.0	...
11117607	  734.4	  524.6	 7533.0	...
11117608	  734.7	  523.8	 7528.0	...
11117609	  735.3	  523.7	 7525.0	...
11117610	  736.0	  523.9	 7526.0	...
11117611	  736.1	  524.3	 7527.0	...
11117612	  736.1	  524.7	 7525.0	...
11117613	  735.8	  524.9	 7524.0	...
11117614	  735.5	  524.9	 7523.0	...
MSG	11117615 0000 _ Number Off
11117615	  735.1	  525.0	 7523.0	...
11117616	  734.9	  524.9	 7526.0	...
11117617	  734.7	  525.0	 7534.0	...
11117618	  735.2	  524.9	 7542.0	...
11117619	  735.6	  524.8	 7543.0	...
11117620	  736.1	  525.2	 7538.0	...
11117621	  736.0	  525.7	 7528.0	...
11117622	  736.0	  526.2	 7524.0	...
11117623	  736.0	  526.2	 7517.0	...
11117624	  735.7	  525.7	 7514.0	...
11117625	  735.1	  525.2	 7515.0	...
11117626	  733.6	  525.2	 7525.0	...
11117627	  732.4	  525.7	 7535.0	...
11117628	  731.6	  526.6	 7541.0	...
11117629	  731.8	  527.0	 7536.0	...
11117630	  732.1	  527.6	 7528.0	...
11117631	  732.7	  527.9	 7519.0	...
11117632	  733.2	  527.1	 7511.0	...
11117633	  733.8	  525.9	 7508.0	...
11117634	  734.1	  524.8	 7509.0	...
11117635	  734.4	  524.1	 7514.0	...
11117636	  734.0	  523.6	 7519.0	...
11117637	  733.5	  522.9	 7522.0	...
11117638	  733.3	  522.9	 7525.0	...
11117639	  733.1	  523.7	 7521.0	...
11117640	  732.9	  524.3	 7514.0	...
11117641	  732.5	  525.0	 7508.0	...
11117642	  732.4	  525.5	 7508.0	...
11117643	  732.5	  526.1	 7512.0	...
11117644	  732.5	  526.3	 7514.0	...
11117645	  732.5	  525.7	 7515.0	...
11117646	  732.5	  525.2	 7513.0	...
11117647	  732.6	  525.3	 7512.0	...
11117648	  732.5	  526.5	 7508.0	...
11117649	  732.2	  527.6	 7503.0	...
11117650	  731.7	  528.5	 7508.0	...
11117651	  731.3	  528.5	 7517.0	...
11117652	  730.9	  528.4	 7520.0	...
11117653	  730.6	  527.4	 7516.0	...
11117654	  730.4	  526.4	 7512.0	...
11117655	  730.8	  525.5	 7518.0	...
11117656	  731.9	  525.5	 7521.0	...
11117657	  733.0	  525.5	 7517.0	...
11117658	  733.6	  525.8	 7510.0	...
11117659	  733.8	  526.1	 7504.0	...
11117660	  734.3	  526.4	 7503.0	...
11117661	  735.1	  525.6	 7499.0	...
11117662	  735.8	  524.6	 7494.0	...
11117663	  735.9	  523.9	 7496.0	...
11117664	  735.5	  524.5	 7501.0	...
11117665	  734.6	  525.1	 7507.0	...
11117666	  734.0	  525.3	 7505.0	...
11117667	  735.0	  525.4	 7499.0	...
11117668	  736.5	  525.7	 7494.0	...
11117669	  736.8	  526.2	 7495.0	...
11117670	  735.4	  526.6	 7498.0	...
11117671	  733.9	  526.7	 7502.0	...
11117672	  733.8	  526.3	 7504.0	...
11117673	  734.0	  525.9	 7506.0	...
11117674	  734.5	  525.9	 7502.0	...
11117675	  735.0	  526.4	 7497.0	...
11117676	  735.3	  526.3	 7494.0	...
11117677	  735.4	  525.7	 7497.0	...
11117678	  735.6	  525.8	 7498.0	...
11117679	  735.8	  525.9	 7496.0	...
11117680	  735.9	  525.7	 7493.0	...
11117681	  735.7	  525.0	 7493.0	...
11117682	  735.2	  525.4	 7492.0	...
11117683	  734.8	  526.7	 7493.0	...
11117684	  734.5	  527.9	 7493.0	...
11117685	  734.6	  528.4	 7493.0	...
11117686	  734.6	  528.4	 7490.0	...
11117687	  736.1	  528.1	 7487.0	...
EFIX R   11117426	11117687	262	  735.4	  524.3	   7546
SSACC R  11117688
11117688	  737.6	  527.9	 7483.0	...
11117689	  741.0	  528.8	 7481.0	...
11117690	  743.0	  530.0	 7478.0	...
11117691	  746.2	  530.8	 7478.0	...
11117692	  748.3	  530.3	 7478.0	...
11117693	  750.5	  531.0	 7478.0	...
11117694	  751.5	  533.0	 7477.0	...
11117695	  751.9	  535.0	 7469.0	...
ESACC R  11117688	11117695	8	  737.6	  527.9	  751.9	  535.0	   0.34	     45
SFIX R   11117696
11117696	  752.9	  536.1	 7465.0	...
11117697	  755.2	  536.3	 7462.0	...
11117698	  757.5	  536.5	 7466.0	...
11117699	  758.3	  536.6	 7464.0	...
11117700	  757.7	  536.4	 7462.0	...
11117701	  757.8	  536.2	 7460.0	...
11117702	  758.6	  535.8	 7463.0	...
11117703	  759.3	  536.3	 7465.0	...
11117704	  759.3	  537.0	 7469.0	...
11117705	  759.3	  537.7	 7471.0	...
11117706	  758.4	  538.0	 7467.0	...
11117707	  757.6	  539.3	 7461.0	...
11117708	  756.9	  540.3	 7450.0	...
11117709	  757.1	  541.1	 7443.0	...
11117710	  757.3	  541.3	 7447.0	...
11117711	  757.1	  541.8	 7456.0	...
11117712	  756.9	  541.4	 7466.0	...
11117713	  756.6	  540.5	 7466.0	...
11117714	  756.7	  539.8	 7467.0	...
11117715	  757.1	  539.8	 7467.0	...
11117716	  757.5	  539.9	 7462.0	...
11117717	  758.0	  540.3	 7455.0	...
11117718	  758.1	  541.0	 7450.0	...
11117719	  758.4	  541.5	 7452.0	...
11117720	  758.6	  541.4	 7455.0	...
11117721	  758.9	  541.5	 7458.0	...
11117722	  759.1	  541.7	 7459.0	...
11117723	  759.0	  542.2	 7460.0	...
11117724	  758.7	  543.0	 7462.0	...
11117725	  758.2	  543.9	 7466.0	...
11117726	  758.1	  544.3	 7470.0	...
11117727	  758.1	  544.1	 7469.0	...
11117728	  758.3	  543.8	 7466.0	...
11117729	  758.3	  543.6	 7463.0	...
11117730	  757.9	  543.7	 7465.0	...
11117731	  757.6	  543.8	 7465.0	...
11117732	  757.3	  543.1	 7458.0	...
11117733	  757.3	  542.1	 7451.0	...
11117734	  757.6	  541.0	 7444.0	...
11117735	  758.1	  540.9	 7446.0	...
11117736	  758.5	  541.0	 7452.0	...
11117737	  758.5	  541.2	 7458.0	...
11117738	  758.2	  542.1	 7461.0	...
11117739	  757.8	  543.1	 7460.0	...
11117740	  758.0	  542.9	 7459.0	...
11117741	  758.6	  541.7	 7459.0	...
11117742	  758.3	  541.2	 7459.0	...
11117743	  757.4	  542.4	 7458.0	...
11117744	  756.5	  543.6	 7460.0	...
11117745	  756.4	  543.5	 7463.0	...
11117746	  756.0	  542.9	 7469.0	...
11117747	  755.7	  542.2	 7474.0	...
11117748	  755.9	  542.1	 7472.0	...
11117749	  756.1	  542.1	 7466.0	...
11117750	  756.3	  542.1	 7460.0	...
11117751	  756.1	  542.3	 7460.0	...
11117752	  755.4	  542.5	 7460.0	...
11117753	  754.8	  542.6	 7460.0	...
11117754	  755.9	  542.5	 7459.0	...
11117755	  757.2	  542.5	 7459.0	...
11117756	  758.4	  542.5	 7457.0	...
11117757	  757.9	  542.8	 7454.0	...
11117758	  757.7	  542.8	 7451.0	...
11117759	  757.7	  542.6	 7450.0	...
11117760	  757.8	  542.8	 7455.0	...
11117761	  758.1	  543.2	 7464.0	...
11117762	  758.2	  544.0	 7474.0	...
11117763	  757.4	  544.7	 7473.0	...
11117764	  756.4	  545.1	 7468.0	...
11117765	  755.7	  545.2	 7463.0	...
11117766	  756.2	  545.0	 7458.0	...
11117767	  756.9	  544.9	 7451.0	...
11117768	  757.3	  544.9	 7445.0	...
11117769	  757.5	  545.0	 7441.0	...
11117770	  757.5	  545.0	 7438.0	...
11117771	  757.5	  544.0	 7442.0	...
11117772	  757.5	  543.1	 7452.0	...
11117773	  756.9	  542.5	 7465.0	...
11117774	  756.4	  542.8	 7470.0	...
11117775	  755.9	  543.2	 7474.0	...
11117776	  755.0	  543.7	 7475.0	...
11117777	  754.1	  544.4	 7475.0	...
11117778	  754.9	  544.7	 7466.0	...
11117779	  756.6	  544.5	 7457.0	...
11117780	  757.6	  544.2	 7450.0	...
11117781	  757.3	  544.2	 7450.0	...
11117782	  756.9	  544.5	 7450.0	...
11117783	  757.2	  544.8	 7454.0	...
11117784	  757.2	  545.1	 7458.0	...
11117785	  756.6	  544.8	 7465.0	...
11117786	  755.9	  544.4	 7468.0	...
11117787	  755.0	  544.3	 7470.0	...
11117788	  754.8	  544.7	 7470.0	...
11117789	  754.5	  545.4	 7466.0	...
11117790	  754.5	  545.7	 7463.0	...
11117791	  754.4	  545.4	 7461.0	...
11117792	  755.2	  544.5	 7463.0	...
11117793	  756.1	  544.3	 7462.0	...
11117794	  757.1	  544.8	 7459.0	...
11117795	  757.4	  545.4	 7456.0	...
11117796	  757.5	  544.7	 7454.0	...
11117797	  756.7	  543.7	 7453.0	...
11117798	  755.7	  542.8	 7458.0	...
11117799	  755.4	  542.8	 7463.0	...
11117800	  755.9	  543.4	 7470.0	...
11117801	  756.5	  544.4	 7472.0	...
11117802	  756.6	  545.2	 7474.0	...
11117803	  756.7	  546.1	 7474.0	...
11117804	  756.6	  546.6	 7474.0	...
11117805	  756.6	  546.9	 7473.0	...
11117806	  756.5	  546.6	 7473.0	...
11117807	  757.1	  546.4	 7473.0	...
11117808	  757.5	  546.3	 7474.0	...
11117809	  756.4	  546.3	 7473.0	...
11117810	  754.8	  545.7	 7472.0	...
11117811	  752.9	  545.2	 7472.0	...
11117812	  753.0	  546.4	 7473.0	...
11117813	  753.8	  548.1	 7473.0	...
11117814	  754.8	  549.5	 7471.0	...
11117815	  756.3	  548.6	 7466.0	...
11117816	  756.9	  547.5	 7462.0	...
11117817	  757.5	  545.7	 7460.0	...
11117818	  757.4	  544.5	 7462.0	...
11117819	  757.0	  543.9	 7462.0	...
11117820	  756.5	  544.3	 7464.0	...
11117821	  756.1	  545.2	 7465.0	...
11117822	  756.2	  545.9	 7464.0	...
11117823	  757.0	  546.2	 7458.0	...
11117824	  757.6	  546.1	 7450.0	...
11117825	  757.9	  546.0	 7444.0	...
MSG	11117826 0000 _ Number On
11117826	  757.9	  545.8	 7442.0	...
11117827	  757.9	  545.2	 7445.0	...
11117828	  756.6	  545.0	 7457.0	...
11117829	  755.3	  545.7	 7467.0	...
11117830	  754.1	  546.9	 7477.0	...
11117831	  754.4	  547.8	 7477.0	...
11117832	  754.9	  547.9	 7469.0	...
11117833	  755.0	  547.9	 7461.0	...
11117834	  754.9	  547.9	 7453.0	...
11117835	  754.4	  547.9	 7452.0	...
11117836	  754.0	  547.9	 7451.0	...
11117837	  753.6	  546.8	 7450.0	...
11117838	  753.9	  545.5	 7449.0	...
11117839	  754.5	  544.2	 7456.0	...
11117840	  755.3	  545.3	 7464.0	...
11117841	  755.8	  546.5	 7469.0	...
11117842	  756.3	  547.7	 7467.0	...
11117843	  757.0	  547.3	 7464.0	...
11117844	  757.3	  546.9	 7464.0	...
11117845	  757.6	  546.5	 7464.0	...
11117846	  757.6	  546.5	 7463.0	...
11117847	  756.7	  546.8	 7463.0	...
11117848	  755.8	  546.8	 7463.0	...
11117849	  755.0	  546.9	 7462.0	...
11117850	  755.0	  546.9	 7461.0	...
11117851	  754.7	  546.9	 7461.0	...
11117852	  754.6	  547.0	 7464.0	...
11117853	  754.6	  547.2	 7468.0	...
11117854	  754.8	  547.3	 7471.0	...
11117855	  754.4	  547.4	 7478.0	...
11117856	  753.9	  547.1	 7485.0	...
11117857	  753.3	  546.8	 7486.0	...
11117858	  753.5	  546.4	 7479.0	...
11117859	  753.7	  546.2	 7473.0	...
11117860	  753.8	  545.9	 7471.0	...
11117861	  753.8	  546.2	 7469.0	...
11117862	  754.7	  547.2	 7467.0	...
11117863	  755.5	  548.2	 7466.0	...
11117864	  756.2	  548.6	 7466.0	...
11117865	  756.2	  548.6	 7465.0	...
11117866	  755.5	  548.2	 7468.0	...
11117867	  755.0	  547.7	 7468.0	...
11117868	  754.6	  547.2	 7468.0	...
11117869	  755.3	  547.2	 7465.0	...
11117870	  755.7	  547.4	 7464.0	...
11117871	  756.0	  547.5	 7462.0	...
11117872	  755.6	  547.1	 7460.0	...
11117873	  755.4	  546.6	 7459.0	...
11117874	  755.2	  545.6	 7457.0	...
11117875	  755.3	  545.0	 7455.0	...
11117876	  755.0	  544.6	 7454.0	...
11117877	  754.5	  544.5	 7455.0	...
11117878	  755.1	  544.6	 7456.0	...
11117879	  756.2	  544.8	 7453.0	...
11117880	  757.2	  545.3	 7449.0	...
11117881	  756.4	  545.9	 7447.0	...
11117882	  755.6	  546.5	 7450.0	...
11117883	  754.8	  547.0	 7452.0	...
11117884	  755.0	  547.4	 7455.0	...
11117885	  755.3	  547.6	 7456.0	...
11117886	  755.5	  547.9	 7456.0	...
11117887	  755.3	  548.2	 7457.0	...
11117888	  755.2	  548.6	 7454.0	...
11117889	  755.0	  548.8	 7451.0	...
11117890	  755.0	  548.9	 7449.0	...
11117891	  755.8	  548.8	 7449.0	...
11117892	  756.5	  547.5	 7449.0	...
11117893	  756.9	  546.4	 7448.0	...
11117894	  756.5	  545.5	 7446.0	...
11117895	  756.2	  546.0	 7444.0	...
11117896	  756.2	  546.6	 7450.0	...
11117897	  756.1	  547.6	 7458.0	...
11117898	  755.9	  548.5	 7469.0	...
11117899	  755.8	  548.6	 7472.0	...
11117900	  755.7	  548.1	 7475.0	...
11117901	  755.3	  547.6	 7475.0	...
11117902	  755.1	  547.4	 7475.0	...
11117903	  755.0	  547.4	 7476.0	...
11117904	  755.3	  547.7	 7478.0	...
11117905	  755.6	  548.0	 7481.0	...
11117906	  755.6	  548.3	 7484.0	...
11117907	  754.9	  548.2	 7488.0	...
11117908	  754.1	  547.9	 7486.0	...
11117909	  753.5	  547.2	 7483.0	...
11117910	  753.4	  546.5	 7480.0	...
11117911	  754.5	  546.4	 7476.0	...
11117912	  755.6	  546.8	 7472.0	...
11117913	  756.4	  547.3	 7469.0	...
11117914	  755.8	  547.6	 7470.0	...
11117915	  755.1	  547.8	 7474.0	...
11117916	  754.8	  547.6	 7481.0	...
11117917	  755.0	  547.3	 7487.0	...
11117918	  755.2	  547.1	 7490.0	...
11117919	  755.0	  547.3	 7496.0	...
11117920	  754.2	  547.9	 7502.0	...
11117921	  753.5	  548.4	 7506.0	...
11117922	  753.1	  548.6	 7501.0	...
11117923	  753.0	  548.5	 7494.0	...
11117924	  753.0	  548.6	 7489.0	...
11117925	  754.0	  549.0	 7487.0	...
11117926	  755.3	  549.5	 7486.0	...
11117927	  756.4	  548.5	 7487.0	...
11117928	  756.3	  547.4	 7487.0	...
11117929	  755.7	  546.6	 7488.0	...
11117930	  755.6	  546.9	 7489.0	...
11117931	  755.8	  547.2	 7484.0	...
11117932	  756.4	  547.3	 7479.0	...
11117933	  756.5	  547.2	 7473.0	...
11117934	  755.7	  547.3	 7473.0	...
11117935	  754.5	  547.4	 7470.0	...
11117936	  753.3	  547.7	 7467.0	...
11117937	  753.2	  548.2	 7465.0	...
11117938	  753.3	  548.6	 7467.0	...
11117939	  753.4	  548.9	 7473.0	...
11117940	  753.4	  548.8	 7477.0	...
11117941	  753.1	  548.8	 7480.0	...
11117942	  752.8	  549.1	 7479.0	...
11117943	  752.8	  549.5	 7479.0	...
11117944	  753.2	  549.8	 7480.0	...
11117945	  753.6	  550.0	 7481.0	...
11117946	  753.7	  549.6	 7480.0	...
11117947	  753.9	  549.0	 7477.0	...
11117948	  754.1	  548.6	 7474.0	...
11117949	  754.5	  548.9	 7472.0	...
11117950	  754.7	  549.2	 7472.0	...
11117951	  754.9	  549.5	 7472.0	...
11117952	  755.0	  549.6	 7473.0	...
11117953	  755.0	  549.0	 7474.0	...
11117954	  755.0	  548.2	 7474.0	...
11117955	  755.2	  548.3	 7475.0	...
11117956	  755.5	  549.2	 7476.0	...
11117957	  755.5	  549.0	 7475.0	...
11117958	  755.3	  548.1	 7473.0	...
11117959	  755.1	  547.0	 7471.0	...
11117960	  754.9	  547.0	 7470.0	...
11117961	  754.2	  548.0	 7470.0	...
11117962	  753.6	  548.9	 7477.0	...
11117963	  753.1	  549.2	 7485.0	...
11117964	  753.2	  548.2	 7493.0	...
11117965	  753.3	  547.1	 7493.0	...
11117966	  753.2	  547.8	 7497.0	...
11117967	  753.2	  548.9	 7500.0	...
11117968	  754.2	  549.7	 7496.0	...
11117969	  755.3	  549.3	 7489.0	...
11117970	  756.5	  548.5	 7480.0	...
11117971	  756.6	  547.9	 7478.0	...
11117972	  756.8	  547.6	 7477.0	...
11117973	  756.8	  547.7	 7478.0	...
11117974	  756.8	  547.8	 7480.0	...
11117975	  756.8	  548.2	 7481.0	...
11117976	  757.1	  548.7	 7482.0	...
11117977	  757.5	  549.3	 7481.0	...
11117978	  757.7	  549.8	 7479.0	...
11117979	  757.6	  550.0	 7473.0	...
11117980	  757.4	  549.5	 7467.0	...
11117981	  757.4	  549.1	 7464.0	...
11117982	  757.5	  548.8	 7464.0	...
11117983	  757.4	  548.0	 7465.0	...
11117984	  757.2	  546.8	 7466.0	...
11117985	  755.9	  545.7	 7467.0	...
11117986	  754.6	  545.9	 7467.0	...
11117987	  753.3	  546.2	 7466.0	...
11117988	  753.0	  547.4	 7466.0	...
11117989	  752.9	  549.6	 7462.0	...
11117990	  754.3	  551.5	 7457.0	...
11117991	  755.7	  551.6	 7462.0	...
11117992	  756.2	  550.4	 7470.0	...
11117993	  755.4	  549.5	 7478.0	...
11117994	  754.7	  549.2	 7478.0	...
11117995	  754.6	  548.8	 7477.0	...
11117996	  754.9	  548.2	 7480.0	...
11117997	  755.4	  547.8	 7483.0	...
11117998	  755.9	  547.8	 7490.0	...
11117999	  756.1	  548.1	 7493.0	...
11118000	  756.2	  548.7	 7495.0	...
11118001	  756.2	  549.1	 7494.0	...
11118002	  756.6	  549.6	 7494.0	...
11118003	  756.8	  550.0	 7485.0	...
11118004	  756.9	  549.7	 7476.0	...
11118005	  755.8	  549.0	 7475.0	...
11118006	  754.5	  548.3	 7481.0	...
11118007	  753.3	  548.2	 7488.0	...
11118008	  753.0	  547.8	 7488.0	...
11118009	  752.9	  547.3	 7490.0	...
11118010	  752.8	  547.5	 7491.0	...
11118011	  752.9	  548.2	 7493.0	...
11118012	  753.7	  548.8	 7493.0	...
11118013	  754.8	  548.0	 7491.0	...
11118014	  755.7	  546.9	 7493.0	...
11118015	  756.0	  547.5	 7498.0	...
11118016	  756.0	  549.2	 7504.0	...
11118017	  756.4	  550.7	 7501.0	...
11118018	  756.8	  550.5	 7496.0	...
11118019	  757.1	  549.6	 7492.0	...
11118020	  756.8	  548.9	 7493.0	...
11118021	  756.0	  548.4	 7493.0	...
11118022	  755.3	  548.5	 7492.0	...
11118023	  754.7	  548.7	 7492.0	...
11118024	  754.3	  548.8	 7490.0	...
11118025	  754.6	  548.8	 7487.0	...
11118026	  755.2	  548.7	 7483.0	...
11118027	  756.0	  548.6	 7481.0	...
11118028	  756.6	  549.4	 7476.0	...
11118029	  757.4	  550.1	 7471.0	...
11118030	  757.9	  550.2	 7468.0	...
11118031	  758.5	  549.4	 7471.0	...
11118032	  758.9	  548.5	 7473.0	...
11118033	  759.1	  548.1	 7473.0	...
11118034	  758.4	  547.7	 7473.0	...
11118035	  757.6	  547.5	 7470.0	...
11118036	  757.1	  547.8	 7467.0	...
11118037	  757.1	  548.0	 7472.0	...
11118038	  757.0	  547.7	 7480.0	...
11118039	  756.8	  547.1	 7484.0	...
11118040	  756.9	  546.5	 7481.0	...
11118041	  757.2	  546.5	 7479.0	...
11118042	  757.7	  547.5	 7479.0	...
11118043	  757.8	  549.2	 7479.0	...
11118044	  758.2	  550.8	 7479.0	...
11118045	  758.5	  550.5	 7480.0	...
11118046	  758.8	  549.1	 7482.0	...
11118047	  758.7	  547.8	 7483.0	...
11118048	  758.4	  547.4	 7482.0	...
11118049	  758.2	  547.5	 7479.0	...
11118050	  758.2	  547.6	 7481.0	...
11118051	  757.3	  547.6	 7486.0	...
11118052	  756.4	  547.6	 7487.0	...
11118053	  756.6	  547.2	 7481.0	...
11118054	  757.6	  546.9	 7476.0	...
11118055	  758.3	  547.1	 7473.0	...
11118056	  757.9	  547.6	 7472.0	...
11118057	  757.4	  548.1	 7473.0	...
11118058	  757.0	  548.0	 7475.0	...
11118059	  756.6	  547.8	 7476.0	...
11118060	  756.5	  547.6	 7474.0	...
11118061	  756.6	  547.5	 7472.0	...
11118062	  756.8	  547.6	 7472.0	...
11118063	  756.8	  547.3	 7473.0	...
11118064	  756.9	  547.1	 7474.0	...
11118065	  757.1	  547.0	 7474.0	...
11118066	  757.6	  547.8	 7474.0	...
11118067	  757.8	  548.4	 7474.0	...
11118068	  757.9	  548.9	 7475.0	...
11118069	  757.9	  549.2	 7474.0	...
11118070	  757.9	  549.5	 7472.0	...
11118071	  757.4	  549.7	 7474.0	...
11118072	  757.2	  549.7	 7481.0	...
11118073	  757.4	  549.5	 7487.0	...
11118074	  758.1	  549.3	 7491.0	...
11118075	  758.5	  549.8	 7493.0	...
11118076	  758.5	  550.2	 7495.0	...
11118077	  758.5	  550.7	 7494.0	...
11118078	  758.4	  550.6	 7488.0	...
11118079	  758.1	  550.0	 7484.0	...
11118080	  757.9	  549.3	 7480.0	...
11118081	  758.2	  548.6	 7482.0	...
11118082	  758.4	  548.1	 7481.0	...
11118083	  758.6	  547.9	 7480.0	...
11118084	  758.0	  548.5	 7479.0	...
11118085	  757.8	  550.1	 7479.0	...
11118086	  758.0	  551.7	 7477.0	...
11118087	  758.3	  552.6	 7475.0	...
11118088	  758.5	  552.7	 7475.0	...
11118089	  758.9	  552.8	 7478.0	...
11118090	  759.3	  552.5	 7480.0	...
11118091	  759.7	  552.1	 7479.0	...
11118092	  759.6	  551.4	 7479.0	...
11118093	  760.0	  550.1	 7478.0	...
11118094	  760.5	  548.9	 7481.0	...
11118095	  760.7	  548.2	 7483.0	...
11118096	  760.1	  548.3	 7487.0	...
11118097	  759.3	  548.3	 7488.0	...
11118098	  758.4	  548.3	 7485.0	...
11118099	  757.8	  548.7	 7475.0	...
11118100	  758.5	  549.3	 7465.0	...
11118101	  759.6	  549.9	 7460.0	...
11118102	  759.3	  550.2	 7461.0	...
11118103	  758.1	  550.5	 7462.0	...
11118104	  756.8	  550.4	 7463.0	...
11118105	  757.7	  549.9	 7462.0	...
11118106	  758.7	  549.2	 7462.0	...
11118107	  759.1	  549.0	 7462.0	...
11118108	  758.5	  549.2	 7461.0	...
11118109	  758.0	  549.9	 7460.0	...
11118110	  757.5	  550.5	 7460.0	...
11118111	  757.1	  551.0	 7465.0	...
11118112	  757.8	  551.2	 7469.0	...
11118113	  759.0	  551.3	 7470.0	...
11118114	  760.1	  551.4	 7468.0	...
11118115	  759.8	  551.5	 7465.0	...
11118116	  759.5	  550.7	 7464.0	...
11118117	  759.3	  550.0	 7463.0	...
11118118	  759.1	  549.3	 7463.0	...
11118119	  759.1	  549.4	 7463.0	...
11118120	  759.2	  549.5	 7463.0	...
11118121	  759.3	  549.7	 7464.0	...
11118122	  759.1	  549.8	 7458.0	...
11118123	  758.8	  549.8	 7453.0	...
11118124	  758.6	  549.7	 7450.0	...
11118125	  758.9	  549.8	 7452.0	...
11118126	  759.2	  550.2	 7451.0	...
11118127	  759.5	  551.2	 7448.0	...
11118128	  759.6	  552.0	 7445.0	...
11118129	  759.6	  552.7	 7443.0	...
11118130	  759.6	  552.8	 7444.0	...
MSG	11118131 0000 _ Number Off
11118131	  759.1	  552.8	 7445.0	...
11118132	  758.7	  553.1	 7444.0	...
11118133	  758.9	  553.3	 7441.0	...
11118134	  759.5	  553.2	 7439.0	...
11118135	  759.9	  552.8	 7433.0	...
11118136	  759.6	  552.1	 7428.0	...
11118137	  759.4	  551.5	 7428.0	...
11118138	  759.3	  551.2	 7432.0	...
11118139	  759.5	  552.1	 7431.0	...
11118140	  759.6	  553.2	 7425.0	...
11118141	  759.2	  554.4	 7418.0	...
11118142	  757.0	  553.3	 7421.0	...
11118143	  754.7	  552.1	 7424.0	...
11118144	  751.6	  551.0	 7427.0	...
11118145	  750.4	  550.9	 7427.0	...
11118146	  749.1	  550.6	 7422.0	...
11118147	  748.1	  549.5	 7416.0	...
11118148	  747.0	  548.7	 7410.0	...
11118149	  745.5	  547.8	 7409.0	...
11118150	  745.3	  547.6	 7406.0	...
11118151	  745.0	  547.5	 7404.0	...
11118152	  745.1	  547.6	 7403.0	...
11118153	  745.1	  547.7	 7404.0	...
11118154	  745.3	  547.8	 7405.0	...
11118155	  745.9	  547.7	 7407.0	...
11118156	  746.7	  548.6	 7406.0	...
11118157	  748.2	  549.6	 7396.0	...
11118158	  749.4	  550.1	 7386.0	...
11118159	  750.5	  549.5	 7380.0	...
11118160	  750.8	  548.6	 7381.0	...
11118161	  751.0	  547.9	 7384.0	...
11118162	  751.1	  547.3	 7385.0	...
11118163	  750.4	  546.8	 7386.0	...
11118164	  749.8	  546.5	 7387.0	...
11118165	  749.2	  546.4	 7387.0	...
11118166	  749.2	  546.6	 7387.0	...
11118167	  749.3	  547.4	 7384.0	...
11118168	  749.5	  548.0	 7388.0	...
11118169	  749.6	  548.8	 7392.0	...
11118170	  749.4	  549.1	 7395.0	...
11118171	  749.3	  549.5	 7388.0	...
11118172	  749.3	  549.9	 7378.0	...
11118173	  749.4	  550.6	 7369.0	...
11118174	  749.3	  551.2	 7365.0	...
11118175	  749.0	  550.7	 7365.0	...
11118176	  748.7	  549.8	 7366.0	...
11118177	  748.4	  549.0	 7362.0	...
11118178	  748.3	  549.1	 7358.0	...
11118179	  749.0	  549.1	 7349.0	...
11118180	  749.9	  549.4	 7344.0	...
11118181	  750.8	  549.8	 7336.0	...
11118182	  751.1	  550.2	 7330.0	...
11118183	  750.6	  550.7	 7328.0	...
11118184	  750.0	  551.1	 7328.0	...
11118185	  750.4	  551.5	 7326.0	...
11118186	  751.0	  551.4	 7321.0	...
11118187	  751.8	  551.2	 7316.0	...
11118188	  751.6	  551.2	 7315.0	...
11118189	  751.7	  551.2	 7313.0	...
11118190	  751.8	  551.2	 7308.0	...
11118191	  751.9	  551.1	 7305.0	...
11118192	  751.9	  550.8	 7302.0	...
11118193	  751.8	  550.5	 7302.0	...
11118194	  751.6	  550.4	 7301.0	...
11118195	  751.3	  550.4	 7300.0	...
11118196	  751.2	  550.6	 7297.0	...
11118197	  751.6	  551.1	 7292.0	...
11118198	  751.9	  551.5	 7287.0	...
11118199	  751.9	  551.9	 7283.0	...
11118200	  751.5	  552.0	 7282.0	...
11118201	  751.9	  552.0	 7279.0	...
11118202	  752.6	  552.0	 7276.0	...
11118203	  753.3	  552.2	 7275.0	...
11118204	  754.1	  552.3	 7271.0	...
11118205	  755.2	  552.5	 7266.0	...
11118206	  756.3	  552.4	 7258.0	...
11118207	  756.2	  552.5	 7254.0	...
11118208	  755.7	  552.6	 7248.0	...
11118209	  754.5	  552.7	 7247.0	...
11118210	  754.0	  553.9	 7244.0	...
11118211	  754.3	  554.9	 7240.0	...
11118212	  755.4	  556.2	 7235.0	...
11118213	  755.9	  556.3	 7233.0	...
11118214	  755.1	  555.8	 7233.0	...
11118215	  754.4	  555.0	 7233.0	...
11118216	  754.0	  554.2	 7229.0	...
11118217	  754.2	  554.5	 7226.0	...
11118218	  754.4	  554.8	 7223.0	...
11118219	  754.4	  554.0	 7224.0	...
11118220	  753.4	  553.1	 7225.0	...
11118221	  752.4	  552.1	 7223.0	...
11118222	  752.0	  552.1	 7221.0	...
11118223	  752.5	  552.1	 7222.0	...
11118224	  753.2	  552.1	 7225.0	...
11118225	  753.7	  552.4	 7219.0	...
11118226	  754.7	  552.5	 7207.0	...
11118227	  755.4	  552.5	 7194.0	...
11118228	  755.5	  552.2	 7197.0	...
11118229	  755.3	  552.1	 7203.0	...
11118230	  754.8	  552.1	 7200.0	...
11118231	  754.5	  551.9	 7191.0	...
11118232	  754.1	  551.7	 7184.0	...
11118233	  754.1	  552.6	 7186.0	...
11118234	  754.2	  553.6	 7182.0	...
11118235	  754.6	  554.5	 7175.0	...
11118236	  755.0	  554.9	 7171.0	...
11118237	  755.4	  555.3	 7174.0	...
11118238	  755.7	  555.8	 7168.0	...
11118239	  755.7	  555.2	 7159.0	...
11118240	  755.6	  554.6	 7150.0	...
11118241	  755.5	  554.0	 7151.0	...
11118242	  755.7	  554.0	 7149.0	...
11118243	  755.9	  553.6	 7147.0	...
11118244	  756.2	  553.3	 7146.0	...
11118245	  756.3	  553.0	 7147.0	...
11118246	  755.4	  553.1	 7149.0	...
11118247	  754.3	  553.1	 7152.0	...
11118248	  753.7	  553.0	 7154.0	...
11118249	  754.1	  552.9	 7149.0	...
11118250	  754.4	  553.0	 7143.0	...
11118251	  754.5	  554.1	 7134.0	...
11118252	  754.2	  555.0	 7131.0	...
11118253	  753.9	  555.6	 7128.0	...
11118254	  753.6	  555.4	 7126.0	...
11118255	  753.7	  554.9	 7124.0	...
11118256	  753.8	  554.7	 7125.0	...
11118257	  753.2	  555.0	 7128.0	...
11118258	  752.6	  555.4	 7130.0	...
11118259	  752.9	  555.6	 7130.0	...
11118260	  753.8	  555.4	 7130.0	...
11118261	  754.3	  555.1	 7129.0	...
11118262	  753.8	  555.0	 7128.0	...
11118263	  753.6	  554.9	 7123.0	...
11118264	  754.0	  554.7	 7120.0	...
11118265	  754.2	  554.6	 7118.0	...
11118266	  754.1	  554.5	 7114.0	...
11118267	  753.8	  555.2	 7109.0	...
11118268	  753.9	  555.7	 7106.0	...
11118269	  754.3	  556.3	 7108.0	...
11118270	  755.2	  556.1	 7106.0	...
11118271	  755.8	  556.1	 7100.0	...
11118272	  756.1	  556.1	 7093.0	...
11118273	  755.9	  556.3	 7091.0	...
11118274	  755.2	  556.6	 7088.0	...
11118275	  754.7	  556.7	 7086.0	...
11118276	  754.4	  556.6	 7083.0	...
11118277	  754.8	  556.4	 7081.0	...
11118278	  755.6	  556.0	 7080.0	...
11118279	  756.8	  555.8	 7078.0	...
11118280	  757.9	  556.2	 7075.0	...
11118281	  758.6	  556.7	 7070.0	...
11118282	  759.0	  557.0	 7059.0	...
11118283	  759.2	  556.6	 7050.0	...
11118284	  759.3	  556.3	 7051.0	...
11118285	  759.2	  556.3	 7060.0	...
11118286	  758.5	  556.3	 7069.0	...
11118287	  758.4	  556.2	 7066.0	...
11118288	  758.5	  556.2	 7061.0	...
11118289	  759.3	  556.3	 7054.0	...
11118290	  759.4	  556.4	 7049.0	...
11118291	  759.1	  556.5	 7048.0	...
11118292	  758.6	  556.4	 7049.0	...
11118293	  758.1	  556.4	 7054.0	...
11118294	  758.1	  556.4	 7058.0	...
11118295	  758.1	  556.4	 7063.0	...
11118296	  757.6	  557.0	 7063.0	...
11118297	  757.1	  557.6	 7063.0	...
11118298	  756.7	  558.3	 7059.0	...
11118299	  756.8	  558.5	 7054.0	...
11118300	  756.9	  558.6	 7048.0	...
11118301	  757.8	  559.4	 7044.0	...
11118302	  758.6	  560.2	 7032.0	...
11118303	  759.4	  560.0	 7022.0	...
11118304	  759.4	  559.0	 7016.0	...
11118305	  759.4	  558.5	 7017.0	...
11118306	  758.7	  559.0	 7024.0	...
11118307	  758.1	  559.7	 7031.0	...
11118308	  757.2	  560.0	 7036.0	...
11118309	  757.1	  560.4	 7032.0	...
11118310	  756.8	  560.5	 7030.0	...
11118311	  756.8	  560.6	 7032.0	...
11118312	  757.0	  560.7	 7035.0	...
11118313	  757.4	  560.7	 7031.0	...
11118314	  757.7	  560.5	 7025.0	...
11118315	  757.6	  560.0	 7019.0	...
11118316	  757.2	  559.4	 7020.0	...
11118317	  756.8	  558.9	 7021.0	...
11118318	  757.4	  558.7	 7017.0	...
11118319	  758.3	  558.8	 7012.0	...
11118320	  759.1	  559.0	 7012.0	...
11118321	  759.0	  559.3	 7017.0	...
11118322	  758.9	  559.8	 7023.0	...
11118323	  758.9	  560.3	 7025.0	...
11118324	  759.0	  560.2	 7026.0	...
11118325	  758.7	  559.6	 7026.0	...
11118326	  758.3	  559.1	 7020.0	...
11118327	  757.6	  558.6	 7014.0	...
11118328	  757.2	  558.1	 7008.0	...
11118329	  756.7	  557.9	 7008.0	...
11118330	  756.5	  558.1	 7008.0	...
11118331	  756.2	  558.9	 7014.0	...
11118332	  755.9	  559.4	 7019.0	...
11118333	  755.8	  559.9	 7026.0	...
11118334	  755.7	  560.3	 7028.0	...
11118335	  755.8	  560.6	 7016.0	...
11118336	  756.1	  560.6	 7002.0	...
11118337	  755.8	  559.9	 6989.0	...
11118338	  755.4	  559.4	 6996.0	...
11118339	  756.1	  559.0	 7003.0	...
11118340	  757.3	  558.9	 7006.0	...
11118341	  758.6	  559.0	 7000.0	...
MSG	11118342 0000 _ Number On
11118342	  758.7	  559.2	 6994.0	...
11118343	  757.9	  558.9	 6991.0	...
11118344	  757.0	  558.1	 6990.0	...
11118345	  756.0	  557.3	 6989.0	...
11118346	  755.9	  556.7	 6989.0	...
11118347	  755.9	  556.5	 6992.0	...
11118348	  756.0	  556.4	 6994.0	...
11118349	  756.1	  557.2	 6989.0	...
11118350	  756.2	  558.3	 6981.0	...
11118351	  756.4	  559.7	 6978.0	...
11118352	  756.5	  560.1	 6982.0	...
11118353	  756.5	  560.2	 6984.0	...
11118354	  756.5	  560.5	 6979.0	...
11118355	  757.2	  560.7	 6975.0	...
11118356	  757.2	  560.5	 6971.0	...
11118357	  757.5	  560.3	 6969.0	...
11118358	  757.1	  560.2	 6969.0	...
11118359	  757.3	  560.1	 6971.0	...
11118360	  757.2	  559.4	 6970.0	...
11118361	  756.8	  558.8	 6964.0	...
11118362	  756.3	  558.6	 6958.0	...
11118363	  757.5	  558.4	 6959.0	...
11118364	  759.1	  558.9	 6962.0	...
11118365	  761.0	  559.3	 6963.0	...
11118366	  761.3	  559.7	 6960.0	...
11118367	  760.9	  559.6	 6956.0	...
11118368	  760.1	  559.5	 6953.0	...
11118369	  759.1	  559.6	 6949.0	...
11118370	  758.7	  559.6	 6947.0	...
11118371	  758.4	  559.7	 6947.0	...
11118372	  758.3	  559.7	 6947.0	...
11118373	  758.7	  559.5	 6945.0	...
11118374	  759.2	  559.3	 6943.0	...
11118375	  759.6	  559.1	 6941.0	...
11118376	  759.3	  558.9	 6940.0	...
11118377	  759.0	  558.7	 6941.0	...
11118378	  759.0	  558.6	 6941.0	...
11118379	  759.5	  558.8	 6942.0	...
11118380	  760.1	  558.9	 6943.0	...
11118381	  760.4	  559.1	 6943.0	...
11118382	  760.4	  559.1	 6938.0	...
11118383	  760.1	  559.2	 6933.0	...
11118384	  760.0	  559.1	 6928.0	...
11118385	  759.8	  559.1	 6929.0	...
11118386	  760.6	  559.1	 6930.0	...
11118387	  761.1	  559.0	 6936.0	...
11118388	  761.4	  558.9	 6943.0	...
11118389	  761.3	  560.6	 6943.0	...
11118390	  761.3	  562.6	 6937.0	...
11118391	  761.4	  563.1	 6933.0	...
11118392	  761.3	  561.6	 6934.0	...
11118393	  761.1	  559.6	 6936.0	...
11118394	  761.1	  559.2	 6936.0	...
11118395	  760.5	  559.9	 6933.0	...
11118396	  760.0	  561.0	 6930.0	...
11118397	  759.1	  561.3	 6930.0	...
11118398	  758.9	  560.3	 6935.0	...
11118399	  758.6	  559.3	 6944.0	...
11118400	  758.6	  559.2	 6948.0	...
11118401	  758.3	  559.1	 6950.0	...
11118402	  757.9	  559.4	 6944.0	...
11118403	  757.3	  559.6	 6939.0	...
11118404	  757.1	  560.1	 6935.0	...
11118405	  757.0	  560.4	 6932.0	...
11118406	  757.1	  560.3	 6931.0	...
11118407	  758.0	  559.9	 6931.0	...
11118408	  758.9	  559.5	 6928.0	...
11118409	  759.2	  559.3	 6925.0	...
11118410	  758.7	  559.1	 6931.0	...
11118411	  758.1	  558.2	 6940.0	...
11118412	  757.8	  557.4	 6948.0	...
11118413	  757.8	  556.9	 6954.0	...
11118414	  758.3	  557.3	 6960.0	...
11118415	  759.1	  558.0	 6956.0	...
11118416	  759.5	  558.7	 6945.0	...
11118417	  759.5	  559.1	 6935.0	...
11118418	  759.0	  559.4	 6935.0	...
11118419	  758.3	  560.0	 6938.0	...
11118420	  757.9	  561.0	 6943.0	...
11118421	  758.5	  561.8	 6947.0	...
11118422	  759.2	  562.1	 6951.0	...
11118423	  759.5	  561.9	 6955.0	...
11118424	  759.4	  561.4	 6953.0	...
11118425	  759.3	  561.0	 6947.0	...
11118426	  759.3	  560.9	 6941.0	...
11118427	  759.4	  561.0	 6941.0	...
11118428	  760.1	  560.9	 6941.0	...
11118429	  760.7	  560.8	 6941.0	...
11118430	  761.0	  560.8	 6940.0	...
11118431	  760.6	  560.9	 6938.0	...
11118432	  760.2	  560.6	 6938.0	...
11118433	  759.9	  560.2	 6940.0	...
11118434	  759.5	  559.8	 6942.0	...
11118435	  759.1	  559.7	 6936.0	...
11118436	  759.2	  559.5	 6930.0	...
11118437	  759.5	  559.0	 6925.0	...
11118438	  759.8	  558.8	 6929.0	...
11118439	  759.3	  559.0	 6943.0	...
11118440	  758.3	  559.5	 6955.0	...
11118441	  757.9	  559.3	 6965.0	...
11118442	  758.8	  558.6	 6965.0	...
11118443	  759.9	  558.0	 6965.0	...
11118444	  759.5	  558.2	 6964.0	...
11118445	  758.4	  558.4	 6963.0	...
11118446	  757.6	  558.6	 6959.0	...
11118447	  758.2	  559.4	 6956.0	...
11118448	  758.4	  561.0	 6953.0	...
11118449	  758.3	  562.6	 6954.0	...
11118450	  757.9	  562.8	 6951.0	...
11118451	  758.1	  561.9	 6949.0	...
11118452	  758.5	  561.0	 6948.0	...
11118453	  758.5	  560.4	 6950.0	...
11118454	  758.4	  560.2	 6951.0	...
11118455	  758.9	  559.9	 6953.0	...
11118456	  759.9	  559.6	 6957.0	...
11118457	  759.7	  559.4	 6963.0	...
11118458	  758.6	  559.6	 6967.0	...
11118459	  757.6	  559.8	 6969.0	...
11118460	  757.6	  560.0	 6970.0	...
11118461	  757.5	  560.1	 6970.0	...
11118462	  758.0	  560.1	 6970.0	...
11118463	  758.9	  560.0	 6967.0	...
11118464	  759.9	  559.9	 6965.0	...
11118465	  760.7	  559.8	 6962.0	...
11118466	  761.5	  559.9	 6961.0	...
11118467	  762.4	  560.2	 6961.0	...
11118468	  762.9	  560.5	 6962.0	...
11118469	  763.6	  560.6	 6959.0	...
11118470	  764.3	  560.6	 6956.0	...
11118471	  764.6	  560.9	 6953.0	...
11118472	  763.8	  560.9	 6954.0	...
11118473	  762.4	  560.7	 6955.0	...
11118474	  761.4	  560.1	 6955.0	...
11118475	  760.6	  559.6	 6956.0	...
11118476	  759.8	  559.5	 6959.0	...
11118477	  759.2	  559.3	 6963.0	...
11118478	  759.3	  559.3	 6966.0	...
11118479	  759.8	  559.3	 6966.0	...
11118480	  760.3	  559.2	 6965.0	...
11118481	  760.1	  559.5	 6963.0	...
11118482	  759.9	  559.8	 6963.0	...
11118483	  759.7	  560.0	 6964.0	...
11118484	  759.6	  560.0	 6966.0	...
11118485	  759.7	  560.3	 6967.0	...
11118486	  760.2	  560.6	 6967.0	...
11118487	  760.6	  560.9	 6968.0	...
11118488	  760.9	  560.6	 6969.0	...
11118489	  760.6	  560.6	 6971.0	...
11118490	  760.4	  560.9	 6970.0	...
11118491	  760.3	  561.4	 6968.0	...
11118492	  760.4	  561.9	 6978.0	...
11118493	  760.5	  562.2	 6992.0	...
11118494	  760.3	  562.7	 7004.0	...
11118495	  759.9	  563.0	 7004.0	...
11118496	  759.5	  563.4	 7006.0	...
11118497	  759.3	  563.5	 7008.0	...
11118498	  759.3	  563.6	 7011.0	...
11118499	  758.9	  563.7	 7012.0	...
11118500	  758.5	  563.8	 7013.0	...
11118501	  758.0	  563.6	 7013.0	...
11118502	  757.9	  562.8	 7014.0	...
11118503	  757.9	  562.5	 7014.0	...
11118504	  758.0	  562.4	 7013.0	...
11118505	  758.9	  563.0	 7012.0	...
11118506	  759.8	  563.1	 7010.0	...
11118507	  760.5	  562.8	 7009.0	...
11118508	  760.4	  562.0	 7007.0	...
11118509	  760.2	  560.9	 7006.0	...
11118510	  760.0	  560.1	 7004.0	...
11118511	  760.4	  560.5	 7006.0	...
11118512	  760.9	  561.4	 7008.0	...
11118513	  760.6	  561.3	 7011.0	...
11118514	  759.8	  560.4	 7011.0	...
11118515	  759.0	  559.6	 7011.0	...
11118516	  759.2	  559.9	 7011.0	...
11118517	  759.1	  560.1	 7012.0	...
11118518	  759.0	  560.2	 7014.0	...
11118519	  758.8	  560.1	 7016.0	...
11118520	  759.1	  560.0	 7020.0	...
11118521	  759.4	  559.9	 7022.0	...
11118522	  759.5	  559.5	 7025.0	...
11118523	  759.1	  559.0	 7026.0	...
11118524	  758.8	  558.6	 7026.0	...
11118525	  758.7	  559.3	 7025.0	...
11118526	  758.6	  560.3	 7024.0	...
11118527	  758.5	  560.6	 7022.0	...
11118528	  758.8	  560.2	 7022.0	...
11118529	  759.3	  559.9	 7019.0	...
11118530	  760.5	  560.4	 7014.0	...
11118531	  760.9	  560.9	 7011.0	...
11118532	  761.3	  561.2	 7011.0	...
11118533	  761.4	  561.8	 7013.0	...
11118534	  761.7	  562.1	 7018.0	...
11118535	  761.9	  561.5	 7021.0	...
11118536	  761.7	  560.6	 7019.0	...
11118537	  761.1	  559.6	 7015.0	...
11118538	  760.4	  559.1	 7010.0	...
11118539	  760.2	  558.5	 7009.0	...
11118540	  760.4	  557.9	 7009.0	...
11118541	  761.4	  557.8	 7009.0	...
11118542	  762.1	  557.8	 7009.0	...
11118543	  762.1	  558.2	 7011.0	...
11118544	  761.6	  558.5	 7013.0	...
11118545	  761.3	  558.7	 7014.0	...
11118546	  761.6	  558.4	 7015.0	...
11118547	  761.6	  558.3	 7015.0	...
11118548	  761.5	  558.0	 7015.0	...
11118549	  761.9	  557.8	 7019.0	...
11118550	  762.5	  557.9	 7022.0	...
11118551	  763.6	  558.2	 7020.0	...
11118552	  764.1	  558.6	 7016.0	...
11118553	  762.4	  559.1	 7023.0	...
11118554	  760.2	  559.6	 7035.0	...
11118555	  759.1	  560.0	 7043.0	...
11118556	  759.8	  559.9	 7041.0	...
11118557	  760.5	  559.8	 7039.0	...
11118558	  760.3	  559.9	 7038.0	...
11118559	  760.6	  559.8	 7035.0	...
11118560	  760.7	  559.0	 7031.0	...
11118561	  760.7	  558.2	 7028.0	...
11118562	  761.4	  557.1	 7025.0	...
11118563	  762.3	  556.8	 7022.0	...
11118564	  762.8	  557.1	 7023.0	...
11118565	  762.3	  557.8	 7028.0	...
11118566	  761.5	  558.7	 7037.0	...
11118567	  760.9	  559.0	 7046.0	...
11118568	  760.2	  559.2	 7044.0	...
11118569	  759.6	  559.5	 7038.0	...
11118570	  759.0	  559.6	 7034.0	...
11118571	  759.7	  559.3	 7037.0	...
11118572	  761.0	  558.9	 7030.0	...
11118573	  762.2	  558.5	 7020.0	...
11118574	  762.3	  557.8	 7017.0	...
11118575	  762.1	  557.2	 7023.0	...
11118576	  762.0	  557.0	 7029.0	...
11118577	  762.0	  557.3	 7029.0	...
11118578	  761.7	  558.2	 7027.0	...
11118579	  761.3	  558.7	 7025.0	...
11118580	  760.8	  559.1	 7025.0	...
11118581	  760.8	  558.7	 7028.0	...
11118582	  760.7	  558.6	 7032.0	...
11118583	  760.7	  558.7	 7032.0	...
11118584	  760.2	  559.2	 7031.0	...
11118585	  759.8	  559.5	 7033.0	...
11118586	  760.1	  559.7	 7037.0	...
11118587	  761.2	  559.8	 7041.0	...
11118588	  762.2	  559.4	 7041.0	...
11118589	  762.5	  559.0	 7039.0	...
11118590	  762.7	  558.5	 7035.0	...
11118591	  762.9	  558.2	 7033.0	...
11118592	  762.9	  558.1	 7032.0	...
11118593	  763.0	  558.2	 7035.0	...
11118594	  762.8	  558.4	 7041.0	...
11118595	  762.5	  558.5	 7046.0	...
11118596	  762.0	  558.4	 7053.0	...
11118597	  762.2	  558.2	 7055.0	...
11118598	  762.6	  558.2	 7052.0	...
11118599	  763.0	  558.3	 7047.0	...
11118600	  763.9	  558.4	 7043.0	...
11118601	  764.7	  558.4	 7043.0	...
11118602	  764.9	  558.4	 7043.0	...
11118603	  763.9	  558.4	 7042.0	...
11118604	  762.7	  557.7	 7045.0	...
11118605	  762.0	  557.0	 7047.0	...
11118606	  761.7	  556.3	 7045.0	...
11118607	  761.0	  556.9	 7039.0	...
11118608	  760.4	  557.3	 7033.0	...
11118609	  759.8	  557.6	 7031.0	...
11118610	  759.8	  557.2	 7026.0	...
11118611	  761.0	  556.9	 7019.0	...
11118612	  762.1	  556.6	 7012.0	...
11118613	  763.4	  556.3	 7013.0	...
11118614	  763.6	  557.4	 7018.0	...
11118615	  763.8	  558.6	 7023.0	...
11118616	  763.8	  558.4	 7029.0	...
11118617	  763.6	  557.1	 7034.0	...
11118618	  763.4	  555.8	 7038.0	...
11118619	  763.4	  556.0	 7031.0	...
11118620	  763.0	  556.5	 7025.0	...
11118621	  762.7	  557.5	 7020.0	...
11118622	  762.4	  558.4	 7023.0	...
11118623	  762.8	  558.9	 7029.0	...
11118624	  763.2	  558.7	 7036.0	...
11118625	  763.1	  558.9	 7036.0	...
11118626	  762.4	  559.4	 7032.0	...
11118627	  761.6	  560.0	 7029.0	...
11118628	  761.3	  559.3	 7031.0	...
11118629	  761.1	  558.5	 7036.0	...
11118630	  760.9	  557.0	 7040.0	...
11118631	  761.2	  556.2	 7044.0	...
11118632	  761.7	  556.8	 7043.0	...
11118633	  762.2	  558.1	 7039.0	...
11118634	  762.2	  558.9	 7034.0	...
11118635	  762.1	  558.3	 7030.0	...
11118636	  761.8	  557.5	 7029.0	...
11118637	  761.7	  557.3	 7030.0	...
11118638	  761.5	  557.4	 7030.0	...
11118639	  761.1	  557.9	 7031.0	...
11118640	  760.7	  558.8	 7032.0	...
11118641	  760.0	  559.4	 7031.0	...
11118642	  759.8	  559.4	 7029.0	...
11118643	  759.4	  559.0	 7027.0	...
11118644	  759.2	  558.6	 7027.0	...
MSG	11118645 0000 _ Number Off
11118645	  760.7	  558.4	 7019.0	...
11118646	  762.0	  558.2	 7012.0	...
11118647	  763.2	  558.1	 7009.0	...
11118648	  762.0	  558.1	 7015.0	...
11118649	  760.8	  558.3	 7020.0	...
11118650	  759.4	  558.3	 7021.0	...
11118651	  758.9	  558.0	 7023.0	...
11118652	  758.9	  557.7	 7022.0	...
11118653	  759.6	  557.6	 7020.0	...
11118654	  760.6	  557.7	 7017.0	...
11118655	  761.2	  557.8	 7016.0	...
11118656	  761.7	  558.0	 7015.0	...
11118657	  761.7	  558.4	 7014.0	...
11118658	  761.3	  558.5	 7013.0	...
11118659	  761.3	  558.5	 7013.0	...
11118660	  761.5	  558.2	 7011.0	...
11118661	  761.8	  558.0	 7010.0	...
11118662	  761.4	  558.2	 7003.0	...
11118663	  760.8	  558.6	 6995.0	...
11118664	  760.0	  559.1	 6986.0	...
11118665	  759.6	  559.4	 6985.0	...
11118666	  760.0	  559.5	 6989.0	...
11118667	  761.1	  559.5	 6993.0	...
11118668	  762.6	  559.2	 6997.0	...
11118669	  763.7	  559.4	 7000.0	...
11118670	  763.6	  559.6	 7004.0	...
11118671	  763.3	  559.4	 7009.0	...
11118672	  763.0	  559.1	 7009.0	...
11118673	  762.6	  558.7	 7002.0	...
11118674	  762.1	  558.6	 6996.0	...
11118675	  761.7	  558.3	 6993.0	...
11118676	  762.0	  557.9	 6995.0	...
11118677	  762.4	  557.8	 6996.0	...
11118678	  761.7	  558.1	 6995.0	...
11118679	  760.9	  558.4	 6990.0	...
11118680	  760.7	  558.5	 6985.0	...
11118681	  761.5	  559.3	 6980.0	...
11118682	  762.2	  560.2	 6979.0	...
11118683	  762.2	  561.0	 6979.0	...
11118684	  762.0	  560.8	 6980.0	...
11118685	  762.2	  560.6	 6980.0	...
11118686	  762.5	  561.0	 6978.0	...
11118687	  762.8	  561.8	 6975.0	...
11118688	  762.8	  562.6	 6982.0	...
11118689	  763.0	  562.5	 6991.0	...
11118690	  763.3	  562.2	 6998.0	...
11118691	  763.3	  561.9	 6996.0	...
11118692	  762.8	  561.6	 6993.0	...
11118693	  762.3	  561.1	 6990.0	...
11118694	  762.3	  560.5	 6988.0	...
11118695	  762.3	  560.5	 6986.0	...
11118696	  762.3	  560.5	 6983.0	...
11118697	  761.9	  560.6	 6987.0	...
11118698	  761.4	  560.7	 6995.0	...
11118699	  760.8	  560.7	 7003.0	...
11118700	  760.7	  561.6	 7000.0	...
11118701	  761.2	  562.4	 6991.0	...
11118702	  761.8	  562.8	 6981.0	...
11118703	  762.4	  562.3	 6979.0	...
11118704	  762.5	  561.5	 6981.0	...
11118705	  762.6	  561.2	 6987.0	...
11118706	  762.4	  560.7	 6992.0	...
11118707	  761.9	  560.6	 6993.0	...
11118708	  761.3	  560.5	 6991.0	...
11118709	  760.9	  560.5	 6989.0	...
11118710	  760.8	  560.7	 6989.0	...
11118711	  760.6	  560.8	 6988.0	...
11118712	  760.3	  561.0	 6986.0	...
11118713	  760.6	  561.3	 6984.0	...
11118714	  761.2	  561.7	 6985.0	...
11118715	  761.6	  562.0	 6986.0	...
11118716	  761.4	  561.9	 6986.0	...
11118717	  761.0	  561.8	 6983.0	...
11118718	  760.7	  561.6	 6981.0	...
11118719	  760.4	  561.7	 6978.0	...
11118720	  760.7	  562.5	 6971.0	...
11118721	  761.3	  563.3	 6965.0	...
11118722	  761.8	  563.2	 6965.0	...
11118723	  762.2	  562.3	 6972.0	...
11118724	  762.3	  561.4	 6979.0	...
11118725	  762.6	  561.3	 6975.0	...
11118726	  762.8	  561.3	 6971.0	...
11118727	  763.0	  561.6	 6971.0	...
11118728	  763.0	  562.7	 6972.0	...
11118729	  762.8	  563.9	 6972.0	...
11118730	  761.7	  563.2	 6970.0	...
11118731	  760.6	  561.6	 6968.0	...
11118732	  761.3	  559.9	 6963.0	...
11118733	  763.1	  559.6	 6955.0	...
11118734	  764.6	  561.2	 6949.0	...
11118735	  763.8	  563.0	 6948.0	...
11118736	  762.9	  564.8	 6949.0	...
11118737	  762.0	  564.8	 6952.0	...
11118738	  761.7	  564.9	 6956.0	...
11118739	  761.3	  564.9	 6954.0	...
11118740	  761.1	  564.2	 6948.0	...
11118741	  760.9	  563.6	 6947.0	...
11118742	  761.0	  562.9	 6951.0	...
11118743	  761.2	  563.1	 6954.0	...
11118744	  762.0	  563.3	 6953.0	...
11118745	  762.7	  563.5	 6954.0	...
11118746	  763.1	  563.7	 6955.0	...
11118747	  762.6	  563.7	 6957.0	...
11118748	  762.0	  563.3	 6956.0	...
11118749	  761.8	  563.1	 6959.0	...
11118750	  762.0	  563.0	 6962.0	...
11118751	  762.6	  563.0	 6961.0	...
11118752	  763.4	  562.8	 6957.0	...
11118753	  764.4	  562.6	 6954.0	...
11118754	  765.0	  562.6	 6953.0	...
11118755	  764.2	  562.3	 6952.0	...
11118756	  763.1	  562.0	 6950.0	...
11118757	  763.5	  562.3	 6947.0	...
11118758	  765.3	  562.9	 6943.0	...
11118759	  767.1	  563.5	 6939.0	...
11118760	  766.5	  563.6	 6939.0	...
11118761	  765.7	  563.7	 6934.0	...
11118762	  764.7	  564.8	 6929.0	...
11118763	  764.6	  565.7	 6929.0	...
11118764	  765.1	  566.7	 6933.0	...
11118765	  765.8	  566.8	 6938.0	...
11118766	  766.1	  566.1	 6937.0	...
11118767	  765.6	  565.3	 6932.0	...
11118768	  765.1	  564.5	 6924.0	...
11118769	  766.3	  564.3	 6916.0	...
11118770	  767.8	  564.3	 6914.0	...
11118771	  769.1	  564.2	 6914.0	...
11118772	  768.9	  564.0	 6914.0	...
11118773	  768.2	  563.7	 6913.0	...
11118774	  767.6	  564.0	 6913.0	...
11118775	  765.8	  564.8	 6916.0	...
11118776	  764.7	  565.5	 6919.0	...
11118777	  764.1	  565.4	 6922.0	...
11118778	  764.7	  564.8	 6923.0	...
11118779	  764.8	  564.3	 6924.0	...
11118780	  764.4	  564.6	 6925.0	...
11118781	  764.1	  565.3	 6926.0	...
11118782	  764.5	  566.3	 6926.0	...
11118783	  765.2	  566.7	 6925.0	...
11118784	  765.7	  566.3	 6923.0	...
11118785	  766.2	  565.3	 6922.0	...
11118786	  766.3	  564.2	 6922.0	...
11118787	  766.5	  563.2	 6918.0	...
11118788	  766.7	  562.4	 6913.0	...
11118789	  766.9	  561.9	 6908.0	...
11118790	  767.5	  562.4	 6908.0	...
11118791	  768.0	  562.8	 6912.0	...
11118792	  768.5	  562.9	 6917.0	...
11118793	  768.6	  563.2	 6922.0	...
11118794	  768.8	  564.1	 6921.0	...
11118795	  769.2	  565.1	 6920.0	...
11118796	  769.4	  565.8	 6917.0	...
11118797	  768.3	  565.7	 6917.0	...
11118798	  766.9	  565.4	 6918.0	...
11118799	  765.5	  565.1	 6919.0	...
11118800	  765.5	  565.1	 6920.0	...
11118801	  766.9	  565.1	 6920.0	...
11118802	  768.4	  565.0	 6920.0	...
11118803	  769.4	  565.4	 6922.0	...
11118804	  769.0	  565.8	 6924.0	...
11118805	  768.6	  565.6	 6926.0	...
11118806	  768.4	  564.1	 6926.0	...
11118807	  767.8	  562.7	 6932.0	...
11118808	  767.4	  562.1	 6937.0	...
11118809	  767.2	  562.5	 6941.0	...
11118810	  767.3	  563.8	 6941.0	...
11118811	  767.3	  564.8	 6940.0	...
11118812	  767.2	  565.8	 6940.0	...
11118813	  768.8	  565.7	 6939.0	...
11118814	  770.3	  565.0	 6937.0	...
11118815	  771.4	  564.2	 6937.0	...
11118816	  770.7	  564.4	 6936.0	...
11118817	  770.1	  565.2	 6933.0	...
11118818	  769.8	  565.6	 6931.0	...
11118819	  769.3	  565.3	 6929.0	...
11118820	  768.3	  565.2	 6928.0	...
11118821	  767.4	  565.4	 6932.0	...
11118822	  767.5	  565.4	 6937.0	...
11118823	  768.0	  565.3	 6940.0	...
11118824	  767.2	  565.6	 6939.0	...
11118825	  765.8	  565.9	 6939.0	...
11118826	  764.5	  566.2	 6939.0	...
11118827	  764.6	  566.1	 6944.0	...
11118828	  765.4	  566.0	 6950.0	...
11118829	  766.2	  565.7	 6957.0	...
11118830	  767.4	  565.7	 6958.0	...
11118831	  767.9	  565.9	 6958.0	...
11118832	  768.3	  564.9	 6958.0	...
11118833	  767.5	  563.8	 6958.0	...
11118834	  766.3	  563.0	 6955.0	...
11118835	  765.3	  563.7	 6949.0	...
11118836	  765.9	  564.1	 6944.0	...
11118837	  766.8	  564.0	 6941.0	...
11118838	  768.2	  563.5	 6941.0	...
11118839	  768.8	  564.3	 6940.0	...
11118840	  769.3	  565.2	 6938.0	...
11118841	  769.2	  566.1	 6936.0	...
11118842	  769.0	  565.7	 6935.0	...
11118843	  768.8	  565.1	 6936.0	...
11118844	  767.9	  564.5	 6939.0	...
11118845	  767.2	  564.6	 6942.0	...
11118846	  767.6	  564.6	 6942.0	...
11118847	  768.8	  564.8	 6938.0	...
11118848	  769.3	  564.6	 6935.0	...
11118849	  769.2	  565.9	 6934.0	...
11118850	  769.0	  567.4	 6935.0	...
11118851	  769.4	  568.7	 6936.0	...
11118852	  768.9	  568.6	 6938.0	...
11118853	  768.3	  568.1	 6940.0	...
11118854	  767.8	  567.4	 6940.0	...
11118855	  767.5	  566.2	 6939.0	...
11118856	  767.3	  565.4	 6939.0	...
MSG	11118857 0000 _ Number On
11118857	  767.0	  564.7	 6939.0	...
11118858	  766.6	  564.3	 6939.0	...
11118859	  766.1	  564.3	 6948.0	...
11118860	  765.6	  564.6	 6956.0	...
11118861	  766.4	  564.8	 6960.0	...
11118862	  767.3	  564.1	 6947.0	...
11118863	  768.2	  563.5	 6935.0	...
11118864	  768.2	  563.0	 6928.0	...
11118865	  768.4	  563.3	 6932.0	...
11118866	  768.4	  563.7	 6939.0	...
11118867	  767.8	  564.2	 6946.0	...
11118868	  767.3	  564.6	 6949.0	...
11118869	  767.2	  564.8	 6945.0	...
11118870	  767.4	  565.3	 6940.0	...
11118871	  767.7	  565.7	 6936.0	...
11118872	  767.7	  564.8	 6937.0	...
11118873	  767.6	  563.6	 6938.0	...
11118874	  767.8	  562.9	 6942.0	...
11118875	  768.4	  563.3	 6944.0	...
11118876	  769.0	  564.0	 6941.0	...
11118877	  769.3	  564.3	 6934.0	...
11118878	  769.3	  564.6	 6928.0	...
11118879	  769.2	  564.6	 6928.0	...
11118880	  769.1	  565.1	 6935.0	...
11118881	  769.0	  565.5	 6941.0	...
11118882	  769.1	  566.0	 6948.0	...
11118883	  769.2	  566.3	 6946.0	...
11118884	  768.5	  566.5	 6943.0	...
11118885	  767.8	  566.5	 6940.0	...
11118886	  767.1	  566.8	 6940.0	...
11118887	  768.2	  567.0	 6941.0	...
11118888	  769.3	  566.2	 6943.0	...
11118889	  770.0	  565.3	 6946.0	...
11118890	  769.5	  564.4	 6947.0	...
11118891	  769.3	  565.1	 6949.0	...
11118892	  769.2	  565.8	 6952.0	...
11118893	  769.0	  566.3	 6953.0	...
11118894	  769.0	  566.1	 6951.0	...
11118895	  769.2	  565.9	 6943.0	...
11118896	  769.3	  565.8	 6936.0	...
11118897	  769.5	  566.4	 6930.0	...
11118898	  769.7	  567.1	 6930.0	...
11118899	  769.9	  567.6	 6932.0	...
11118900	  769.7	  566.8	 6934.0	...
11118901	  769.5	  566.0	 6938.0	...
11118902	  769.3	  565.2	 6940.0	...
11118903	  769.3	  565.1	 6941.0	...
11118904	  769.2	  565.0	 6941.0	...
11118905	  769.2	  564.8	 6942.0	...
11118906	  769.0	  564.7	 6942.0	...
11118907	  769.0	  565.5	 6942.0	...
11118908	  769.0	  566.2	 6942.0	...
11118909	  769.5	  566.2	 6942.0	...
11118910	  769.8	  565.4	 6942.0	...
11118911	  770.0	  564.7	 6941.0	...
11118912	  770.1	  564.7	 6941.0	...
11118913	  770.2	  564.7	 6940.0	...
11118914	  770.7	  564.6	 6937.0	...
11118915	  771.0	  564.5	 6937.0	...
11118916	  771.2	  564.3	 6939.0	...
11118917	  771.0	  564.3	 6942.0	...
11118918	  770.8	  563.3	 6944.0	...
11118919	  770.3	  562.3	 6944.0	...
11118920	  769.7	  562.2	 6944.0	...
11118921	  768.4	  563.2	 6945.0	...
11118922	  767.4	  564.1	 6943.0	...
11118923	  767.4	  564.0	 6942.0	...
11118924	  768.4	  565.0	 6939.0	...
11118925	  769.3	  566.0	 6940.0	...
11118926	  769.2	  566.6	 6942.0	...
11118927	  769.0	  565.3	 6945.0	...
11118928	  769.0	  564.2	 6945.0	...
11118929	  769.3	  563.6	 6944.0	...
11118930	  769.8	  563.7	 6942.0	...
11118931	  770.3	  563.6	 6939.0	...
11118932	  770.6	  564.3	 6936.0	...
11118933	  770.5	  565.1	 6933.0	...
11118934	  770.3	  566.0	 6933.0	...
11118935	  770.0	  565.6	 6931.0	...
11118936	  769.9	  565.2	 6927.0	...
11118937	  770.8	  564.1	 6924.0	...
11118938	  771.7	  563.6	 6928.0	...
11118939	  771.9	  563.4	 6931.0	...
11118940	  771.0	  563.8	 6928.0	...
11118941	  771.0	  564.0	 6919.0	...
11118942	  771.7	  563.9	 6911.0	...
11118943	  772.3	  564.2	 6912.0	...
11118944	  772.0	  564.5	 6914.0	...
11118945	  771.7	  565.0	 6915.0	...
11118946	  771.5	  565.0	 6912.0	...
11118947	  771.5	  565.0	 6908.0	...
11118948	  771.5	  565.2	 6906.0	...
11118949	  771.7	  565.5	 6905.0	...
11118950	  771.9	  565.9	 6904.0	...
11118951	  772.1	  566.0	 6899.0	...
11118952	  772.2	  566.0	 6891.0	...
11118953	  772.3	  565.9	 6884.0	...
11118954	  772.4	  565.7	 6882.0	...
11118955	  772.7	  565.4	 6881.0	...
11118956	  773.7	  565.4	 6881.0	...
11118957	  774.7	  565.4	 6881.0	...
11118958	  775.5	  565.7	 6881.0	...
11118959	  775.7	  566.0	 6882.0	...
11118960	  774.9	  566.3	 6885.0	...
11118961	  773.9	  565.9	 6887.0	...
11118962	  772.9	  565.1	 6885.0	...
11118963	  772.8	  564.2	 6879.0	...
11118964	  773.0	  564.7	 6876.0	...
11118965	  773.2	  565.5	 6876.0	...
11118966	  773.8	  566.2	 6879.0	...
11118967	  774.2	  566.1	 6879.0	...
11118968	  774.1	  567.3	 6882.0	...
11118969	  773.8	  568.6	 6883.0	...
11118970	  773.5	  569.5	 6884.0	...
11118971	  774.1	  568.6	 6883.0	...
11118972	  774.6	  567.6	 6877.0	...
11118973	  775.1	  566.9	 6873.0	...
11118974	  775.4	  566.7	 6870.0	...
11118975	  775.4	  566.6	 6870.0	...
11118976	  775.5	  566.6	 6869.0	...
11118977	  774.6	  566.7	 6866.0	...
11118978	  773.3	  566.9	 6865.0	...
11118979	  772.0	  567.2	 6857.0	...
11118980	  772.3	  567.3	 6850.0	...
11118981	  773.0	  567.3	 6846.0	...
11118982	  773.6	  567.2	 6848.0	...
11118983	  773.7	  567.0	 6849.0	...
11118984	  774.3	  567.0	 6842.0	...
11118985	  775.2	  567.2	 6832.0	...
11118986	  775.9	  567.5	 6822.0	...
11118987	  776.2	  567.7	 6815.0	...
11118988	  776.1	  567.7	 6813.0	...
11118989	  776.0	  567.8	 6812.0	...
11118990	  775.4	  568.0	 6813.0	...
11118991	  774.9	  568.1	 6813.0	...
11118992	  774.0	  568.3	 6811.0	...
11118993	  773.7	  568.4	 6807.0	...
11118994	  773.2	  568.9	 6804.0	...
11118995	  773.1	  569.4	 6803.0	...
11118996	  773.6	  570.1	 6805.0	...
11118997	  774.0	  570.4	 6808.0	...
11118998	  774.2	  569.3	 6811.0	...
11118999	  774.1	  567.8	 6811.0	...
11119000	  773.9	  566.3	 6810.0	...
11119001	  773.9	  566.3	 6809.0	...
11119002	  773.9	  566.3	 6803.0	...
11119003	  774.2	  566.6	 6797.0	...
11119004	  775.0	  567.1	 6792.0	...
11119005	  775.6	  567.6	 6792.0	...
11119006	  776.0	  567.7	 6786.0	...
11119007	  776.0	  567.6	 6779.0	...
11119008	  775.9	  567.4	 6771.0	...
11119009	  775.7	  567.5	 6770.0	...
11119010	  775.6	  567.8	 6769.0	...
11119011	  775.5	  568.0	 6768.0	...
11119012	  775.5	  568.1	 6766.0	...
11119013	  775.5	  568.3	 6763.0	...
11119014	  776.3	  568.4	 6758.0	...
11119015	  777.0	  568.5	 6756.0	...
11119016	  778.1	  568.3	 6754.0	...
11119017	  778.5	  568.3	 6759.0	...
11119018	  778.7	  567.8	 6761.0	...
11119019	  778.5	  567.3	 6762.0	...
11119020	  778.1	  566.7	 6761.0	...
11119021	  777.7	  566.7	 6756.0	...
11119022	  777.1	  566.6	 6750.0	...
11119023	  776.7	  566.7	 6742.0	...
11119024	  776.4	  566.9	 6740.0	...
11119025	  776.5	  567.6	 6740.0	...
11119026	  776.9	  568.5	 6728.0	...
11119027	  778.7	  569.0	 6715.0	...
11119028	  780.4	  568.8	 6703.0	...
11119029	  780.6	  568.5	 6707.0	...
11119030	  779.3	  568.2	 6714.0	...
11119031	  778.1	  568.2	 6721.0	...
11119032	  778.5	  567.9	 6716.0	...
11119033	  779.6	  567.8	 6706.0	...
11119034	  780.5	  567.9	 6696.0	...
11119035	  780.8	  568.2	 6693.0	...
11119036	  780.2	  568.6	 6690.0	...
11119037	  779.2	  568.8	 6689.0	...
11119038	  778.8	  569.2	 6690.0	...
11119039	  779.2	  569.3	 6686.0	...
11119040	  780.3	  569.3	 6682.0	...
11119041	  781.4	  569.1	 6680.0	...
11119042	  780.8	  568.9	 6681.0	...
11119043	  779.9	  568.7	 6682.0	...
11119044	  779.0	  568.5	 6681.0	...
11119045	  779.1	  569.3	 6682.0	...
11119046	  779.4	  570.0	 6676.0	...
11119047	  779.4	  570.8	 6671.0	...
11119048	  779.1	  570.7	 6667.0	...
11119049	  778.4	  570.7	 6671.0	...
11119050	  778.2	  570.8	 6674.0	...
11119051	  778.2	  570.9	 6667.0	...
11119052	  778.5	  570.3	 6659.0	...
11119053	  778.8	  569.7	 6651.0	...
11119054	  778.9	  569.0	 6652.0	...
11119055	  778.9	  568.9	 6655.0	...
11119056	  778.9	  568.8	 6656.0	...
11119057	  779.1	  568.8	 6655.0	...
11119058	  779.3	  568.8	 6652.0	...
11119059	  779.2	  570.0	 6649.0	...
11119060	  778.9	  571.2	 6646.0	...
11119061	  779.9	  571.1	 6636.0	...
11119062	  781.2	  569.7	 6627.0	...
11119063	  782.5	  569.3	 6618.0	...
11119064	  782.4	  570.3	 6618.0	...
11119065	  781.8	  571.2	 6618.0	...
11119066	  781.0	  570.3	 6618.0	...
11119067	  780.4	  569.7	 6618.0	...
11119068	  780.0	  569.5	 6615.0	...
11119069	  779.6	  570.2	 6613.0	...
11119070	  779.1	  570.7	 6612.0	...
11119071	  779.3	  570.7	 6613.0	...
11119072	  779.9	  570.7	 6615.0	...
11119073	  782.3	  570.7	 6613.0	...
11119074	  784.2	  571.0	 6607.0	...
11119075	  785.5	  571.5	 6602.0	...
11119076	  783.6	  571.3	 6601.0	...
11119077	  781.8	  570.8	 6603.0	...
11119078	  781.5	  570.2	 6595.0	...
11119079	  782.5	  570.3	 6586.0	...
11119080	  783.0	  570.3	 6579.0	...
11119081	  782.6	  570.3	 6581.0	...
11119082	  783.7	  570.2	 6578.0	...
11119083	  785.1	  570.3	 6573.0	...
11119084	  785.1	  570.5	 6577.0	...
11119085	  783.5	  570.8	 6586.0	...
11119086	  781.6	  571.2	 6591.0	...
11119087	  781.2	  571.8	 6582.0	...
11119088	  780.9	  572.0	 6573.0	...
11119089	  780.9	  571.9	 6570.0	...
11119090	  781.0	  571.5	 6573.0	...
11119091	  781.1	  570.8	 6576.0	...
11119092	  781.6	  570.0	 6576.0	...
11119093	  782.1	  569.4	 6573.0	...
11119094	  782.4	  569.5	 6565.0	...
11119095	  782.4	  570.4	 6558.0	...
11119096	  782.2	  570.8	 6554.0	...
11119097	  782.0	  570.7	 6554.0	...
11119098	  782.3	  570.0	 6555.0	...
11119099	  783.0	  571.2	 6554.0	...
11119100	  783.3	  572.9	 6555.0	...
11119101	  783.1	  574.9	 6556.0	...
11119102	  782.7	  575.1	 6557.0	...
11119103	  782.7	  574.3	 6556.0	...
11119104	  782.5	  572.7	 6555.0	...
11119105	  782.4	  571.1	 6556.0	...
11119106	  782.4	  570.9	 6558.0	...
11119107	  782.3	  571.4	 6561.0	...
11119108	  782.2	  571.9	 6563.0	...
11119109	  782.0	  571.7	 6564.0	...
11119110	  782.3	  571.5	 6566.0	...
11119111	  782.9	  571.2	 6568.0	...
11119112	  783.6	  571.6	 6572.0	...
11119113	  784.3	  571.9	 6574.0	...
11119114	  784.6	  572.2	 6566.0	...
11119115	  784.8	  572.8	 6557.0	...
11119116	  784.3	  573.5	 6547.0	...
11119117	  783.8	  573.4	 6546.0	...
11119118	  783.4	  572.6	 6545.0	...
11119119	  783.4	  571.0	 6551.0	...
11119120	  783.5	  570.2	 6557.0	...
11119121	  783.7	  569.7	 6560.0	...
11119122	  783.8	  570.3	 6556.0	...
11119123	  783.9	  571.0	 6552.0	...
11119124	  783.6	  571.6	 6552.0	...
11119125	  783.2	  572.1	 6552.0	...
11119126	  783.0	  572.6	 6551.0	...
11119127	  783.1	  572.4	 6549.0	...
11119128	  783.4	  572.2	 6549.0	...
11119129	  783.5	  572.0	 6550.0	...
11119130	  783.5	  572.1	 6552.0	...
11119131	  783.4	  572.0	 6552.0	...
11119132	  783.4	  572.0	 6552.0	...
11119133	  783.4	  572.4	 6551.0	...
11119134	  783.4	  572.9	 6549.0	...
11119135	  782.6	  573.5	 6547.0	...
11119136	  781.9	  573.5	 6544.0	...
11119137	  781.0	  572.8	 6542.0	...
11119138	  780.5	  571.9	 6540.0	...
11119139	  779.8	  570.8	 6540.0	...
11119140	  778.1	  570.4	 6541.0	...
11119141	  777.0	  570.0	 6544.0	...
11119142	  773.7	  570.3	 6556.0	...
11119143	  771.4	  570.2	 6568.0	...
11119144	  770.2	  569.9	 6575.0	...
11119145	  771.2	  569.5	 6571.0	...
11119146	  772.3	  569.4	 6566.0	...
11119147	  772.3	  569.5	 6564.0	...
11119148	  772.6	  570.3	 6562.0	...
11119149	  772.7	  570.8	 6553.0	...
11119150	  772.7	  571.2	 6546.0	...
11119151	  773.9	  570.6	 6542.0	...
11119152	  775.4	  571.3	 6543.0	...
11119153	  776.9	  572.1	 6546.0	...
11119154	  776.0	  571.7	 6547.0	...
11119155	  774.9	  570.4	 6545.0	...
11119156	  774.1	  569.9	 6543.0	...
11119157	  774.3	  570.6	 6541.0	...
11119158	  774.3	  571.4	 6543.0	...
MSG	11119159 0000 _ Number Off
11119159	  774.0	  571.7	 6543.0	...
11119160	  773.9	  572.0	 6543.0	...
11119161	  774.2	  572.5	 6541.0	...
11119162	  774.5	  573.0	 6539.0	...
11119163	  774.7	  573.4	 6542.0	...
11119164	  774.4	  571.5	 6546.0	...
11119165	  774.0	  569.3	 6557.0	...
11119166	  773.7	  568.2	 6564.0	...
11119167	  774.9	  569.0	 6565.0	...
11119168	  776.1	  569.9	 6559.0	...
11119169	  777.3	  570.0	 6548.0	...
11119170	  777.3	  570.6	 6543.0	...
11119171	  777.1	  571.3	 6538.0	...
11119172	  776.5	  571.6	 6540.0	...
11119173	  776.2	  571.6	 6545.0	...
11119174	  776.2	  571.8	 6548.0	...
11119175	  776.1	  572.8	 6552.0	...
11119176	  775.7	  573.8	 6552.0	...
11119177	  775.2	  574.5	 6553.0	...
11119178	  775.8	  574.4	 6553.0	...
11119179	  776.1	  574.2	 6554.0	...
11119180	  776.2	  572.9	 6551.0	...
11119181	  775.8	  571.9	 6545.0	...
11119182	  775.5	  570.9	 6538.0	...
11119183	  774.9	  570.6	 6543.0	...
11119184	  774.3	  570.3	 6555.0	...
11119185	  773.9	  571.1	 6566.0	...
11119186	  774.1	  572.2	 6570.0	...
11119187	  774.2	  571.7	 6570.0	...
11119188	  774.2	  570.1	 6568.0	...
11119189	  774.2	  568.4	 6566.0	...
11119190	  773.4	  568.7	 6563.0	...
11119191	  772.8	  569.5	 6560.0	...
11119192	  772.5	  570.1	 6558.0	...
11119193	  772.8	  570.1	 6556.0	...
11119194	  773.0	  569.8	 6555.0	...
11119195	  772.8	  570.0	 6555.0	...
11119196	  772.8	  570.5	 6555.0	...
11119197	  773.5	  571.2	 6556.0	...
11119198	  774.4	  571.6	 6558.0	...
11119199	  775.3	  571.5	 6560.0	...
11119200	  775.6	  571.0	 6559.0	...
11119201	  775.5	  569.9	 6554.0	...
11119202	  775.2	  569.0	 6549.0	...
11119203	  774.8	  568.3	 6550.0	...
11119204	  774.5	  569.2	 6555.0	...
11119205	  774.3	  570.1	 6561.0	...
11119206	  774.4	  570.9	 6563.0	...
11119207	  774.1	  571.1	 6567.0	...
11119208	  773.7	  570.9	 6571.0	...
11119209	  773.4	  570.3	 6576.0	...
11119210	  773.5	  569.6	 6578.0	...
11119211	  773.6	  569.1	 6577.0	...
11119212	  773.5	  569.0	 6576.0	...
11119213	  773.5	  568.6	 6575.0	...
11119214	  774.2	  568.2	 6574.0	...
11119215	  775.0	  567.9	 6574.0	...
11119216	  775.4	  568.2	 6575.0	...
11119217	  775.1	  568.5	 6576.0	...
11119218	  775.1	  568.5	 6578.0	...
11119219	  775.5	  568.2	 6579.0	...
11119220	  775.0	  568.2	 6578.0	...
11119221	  774.2	  568.2	 6575.0	...
11119222	  773.5	  568.2	 6571.0	...
11119223	  773.8	  568.3	 6570.0	...
11119224	  774.0	  568.5	 6569.0	...
11119225	  774.1	  568.6	 6569.0	...
11119226	  774.3	  568.8	 6569.0	...
11119227	  774.9	  569.1	 6563.0	...
11119228	  775.7	  570.2	 6553.0	...
11119229	  776.6	  571.0	 6541.0	...
11119230	  777.2	  571.0	 6536.0	...
11119231	  777.4	  570.2	 6543.0	...
11119232	  777.5	  569.3	 6551.0	...
11119233	  777.6	  569.2	 6556.0	...
11119234	  776.8	  569.3	 6552.0	...
11119235	  775.8	  568.8	 6550.0	...
11119236	  775.5	  568.2	 6553.0	...
11119237	  776.3	  568.2	 6559.0	...
11119238	  777.0	  568.6	 6563.0	...
11119239	  776.7	  569.0	 6568.0	...
11119240	  776.4	  568.2	 6570.0	...
11119241	  776.6	  567.5	 6578.0	...
11119242	  776.8	  566.6	 6585.0	...
11119243	  777.1	  566.3	 6584.0	...
11119244	  777.0	  566.0	 6578.0	...
11119245	  776.9	  566.0	 6572.0	...
11119246	  776.8	  566.4	 6574.0	...
11119247	  776.6	  567.3	 6573.0	...
11119248	  776.2	  568.4	 6571.0	...
11119249	  775.1	  569.2	 6574.0	...
11119250	  774.0	  569.1	 6579.0	...
11119251	  773.0	  568.9	 6584.0	...
11119252	  773.2	  568.9	 6582.0	...
11119253	  773.6	  569.3	 6581.0	...
11119254	  774.3	  569.7	 6580.0	...
11119255	  775.0	  569.8	 6580.0	...
11119256	  775.1	  569.9	 6582.0	...
11119257	  775.1	  569.8	 6585.0	...
11119258	  775.0	  569.6	 6587.0	...
11119259	  775.1	  569.4	 6588.0	...
11119260	  775.4	  569.7	 6588.0	...
11119261	  776.0	  570.0	 6581.0	...
11119262	  776.6	  569.7	 6574.0	...
11119263	  776.9	  569.1	 6568.0	...
11119264	  776.7	  567.6	 6569.0	...
11119265	  776.6	  566.5	 6571.0	...
11119266	  776.6	  566.1	 6571.0	...
11119267	  776.7	  566.7	 6575.0	...
11119268	  777.0	  567.3	 6578.0	...
11119269	  777.2	  566.9	 6581.0	...
11119270	  777.0	  566.6	 6581.0	...
11119271	  776.7	  567.3	 6582.0	...
11119272	  776.5	  568.2	 6583.0	...
11119273	  776.7	  569.4	 6591.0	...
11119274	  775.5	  569.8	 6598.0	...
11119275	  774.1	  569.8	 6601.0	...
11119276	  774.3	  569.1	 6598.0	...
11119277	  775.9	  568.0	 6597.0	...
11119278	  776.4	  567.3	 6599.0	...
11119279	  775.2	  566.9	 6605.0	...
11119280	  774.2	  566.8	 6611.0	...
11119281	  775.5	  566.7	 6616.0	...
11119282	  776.7	  566.9	 6610.0	...
11119283	  777.8	  566.6	 6605.0	...
11119284	  777.8	  566.0	 6599.0	...
11119285	  776.8	  565.4	 6602.0	...
11119286	  775.6	  565.2	 6611.0	...
11119287	  774.5	  566.4	 6620.0	...
11119288	  774.3	  567.1	 6626.0	...
11119289	  774.3	  567.5	 6624.0	...
11119290	  773.7	  566.8	 6628.0	...
11119291	  772.9	  566.6	 6633.0	...
11119292	  772.2	  566.7	 6636.0	...
11119293	  772.2	  566.9	 6632.0	...
11119294	  772.4	  567.1	 6629.0	...
11119295	  773.4	  567.2	 6628.0	...
11119296	  774.2	  567.4	 6628.0	...
11119297	  774.9	  567.6	 6627.0	...
11119298	  774.3	  567.8	 6629.0	...
11119299	  773.9	  568.1	 6630.0	...
11119300	  773.6	  568.2	 6632.0	...
11119301	  773.9	  568.1	 6632.0	...
11119302	  773.6	  568.0	 6637.0	...
11119303	  773.1	  568.0	 6642.0	...
11119304	  772.6	  568.0	 6647.0	...
11119305	  772.4	  567.6	 6642.0	...
11119306	  771.9	  567.0	 6637.0	...
11119307	  771.4	  566.4	 6633.0	...
11119308	  771.2	  566.9	 6633.0	...
11119309	  771.3	  567.7	 6640.0	...
11119310	  771.6	  568.8	 6647.0	...
11119311	  771.7	  569.2	 6651.0	...
11119312	  771.9	  569.6	 6650.0	...
11119313	  771.9	  569.0	 6649.0	...
11119314	  772.0	  568.2	 6649.0	...
11119315	  772.1	  567.4	 6652.0	...
11119316	  772.4	  567.4	 6653.0	...
11119317	  772.7	  567.2	 6653.0	...
11119318	  773.0	  567.0	 6651.0	...
11119319	  773.1	  566.9	 6654.0	...
11119320	  772.9	  567.1	 6661.0	...
11119321	  773.0	  567.4	 6668.0	...
11119322	  773.2	  567.5	 6670.0	...
11119323	  773.6	  567.6	 6667.0	...
11119324	  772.6	  567.7	 6673.0	...
11119325	  771.3	  567.8	 6679.0	...
11119326	  770.1	  568.0	 6689.0	...
11119327	  770.2	  568.0	 6695.0	...
11119328	  770.2	  568.0	 6702.0	...
11119329	  770.0	  568.0	 6696.0	...
11119330	  769.8	  568.1	 6688.0	...
11119331	  769.5	  568.2	 6680.0	...
11119332	  769.4	  568.3	 6680.0	...
11119333	  769.6	  568.4	 6678.0	...
11119334	  770.7	  567.6	 6675.0	...
11119335	  771.8	  566.8	 6672.0	...
11119336	  772.9	  566.7	 6671.0	...
11119337	  772.8	  567.3	 6670.0	...
11119338	  772.6	  567.8	 6670.0	...
11119339	  772.4	  567.6	 6670.0	...
11119340	  772.1	  566.7	 6672.0	...
11119341	  771.8	  565.8	 6677.0	...
11119342	  771.2	  564.6	 6686.0	...
11119343	  770.9	  564.3	 6692.0	...
11119344	  770.8	  565.2	 6695.0	...
11119345	  771.1	  566.3	 6693.0	...
11119346	  771.4	  566.9	 6692.0	...
11119347	  771.4	  566.5	 6691.0	...
11119348	  771.1	  566.0	 6693.0	...
11119349	  770.7	  565.8	 6695.0	...
11119350	  770.7	  567.3	 6696.0	...
11119351	  770.8	  568.9	 6696.0	...
11119352	  770.8	  570.5	 6700.0	...
11119353	  770.6	  569.6	 6705.0	...
11119354	  770.5	  568.6	 6709.0	...
11119355	  770.7	  567.7	 6707.0	...
11119356	  771.1	  567.8	 6703.0	...
11119357	  771.5	  567.9	 6698.0	...
11119358	  771.7	  568.0	 6695.0	...
11119359	  772.0	  568.7	 6693.0	...
11119360	  772.3	  569.4	 6692.0	...
11119361	  772.5	  569.7	 6693.0	...
MSG	11119362 0000 _ Number On
11119362	  772.2	  568.6	 6693.0	...
11119363	  771.9	  567.6	 6693.0	...
11119364	  771.7	  567.2	 6696.0	...
11119365	  771.4	  567.3	 6705.0	...
11119366	  771.1	  567.5	 6713.0	...
11119367	  770.8	  568.1	 6716.0	...
11119368	  770.6	  568.9	 6714.0	...
11119369	  770.4	  569.6	 6713.0	...
11119370	  770.7	  569.4	 6710.0	...
11119371	  771.2	  568.9	 6706.0	...
11119372	  771.9	  568.5	 6701.0	...
11119373	  772.2	  568.6	 6702.0	...
11119374	  772.4	  569.3	 6706.0	...
11119375	  772.3	  570.1	 6709.0	...
11119376	  772.1	  569.8	 6708.0	...
11119377	  772.1	  569.1	 6706.0	...
11119378	  772.1	  568.1	 6706.0	...
11119379	  771.8	  567.8	 6705.0	...
11119380	  771.5	  568.8	 6706.0	...
11119381	  771.6	  569.9	 6707.0	...
11119382	  772.0	  570.9	 6709.0	...
11119383	  772.2	  570.6	 6712.0	...
11119384	  772.4	  570.3	 6714.0	...
11119385	  772.6	  570.3	 6704.0	...
11119386	  772.8	  570.6	 6693.0	...
11119387	  772.8	  571.0	 6695.0	...
11119388	  772.7	  571.1	 6708.0	...
11119389	  772.7	  571.0	 6722.0	...
11119390	  772.6	  570.5	 6722.0	...
11119391	  772.5	  570.1	 6721.0	...
11119392	  772.4	  569.6	 6721.0	...
11119393	  771.9	  569.7	 6722.0	...
11119394	  771.0	  569.1	 6725.0	...
11119395	  770.2	  568.5	 6729.0	...
11119396	  769.9	  568.3	 6731.0	...
11119397	  770.1	  569.6	 6728.0	...
11119398	  770.3	  571.0	 6725.0	...
11119399	  770.5	  571.8	 6721.0	...
11119400	  770.8	  571.7	 6722.0	...
11119401	  771.1	  570.9	 6723.0	...
11119402	  771.3	  570.1	 6724.0	...
11119403	  771.3	  569.2	 6725.0	...
11119404	  771.1	  568.7	 6727.0	...
11119405	  771.1	  568.2	 6728.0	...
11119406	  771.8	  567.7	 6729.0	...
11119407	  772.7	  568.5	 6728.0	...
11119408	  772.7	  569.4	 6728.0	...
11119409	  772.0	  570.4	 6727.0	...
11119410	  771.3	  570.4	 6728.0	...
11119411	  771.0	  570.4	 6729.0	...
11119412	  770.6	  570.3	 6729.0	...
11119413	  770.2	  570.0	 6727.0	...
11119414	  770.0	  569.8	 6723.0	...
11119415	  771.3	  569.6	 6719.0	...
11119416	  772.5	  569.5	 6720.0	...
11119417	  773.8	  569.7	 6721.0	...
11119418	  773.7	  569.8	 6722.0	...
11119419	  773.7	  569.8	 6721.0	...
11119420	  772.6	  569.7	 6720.0	...
11119421	  771.6	  569.6	 6719.0	...
11119422	  770.5	  569.4	 6714.0	...
11119423	  771.1	  569.2	 6710.0	...
11119424	  771.7	  569.2	 6713.0	...
11119425	  772.3	  569.1	 6719.0	...
11119426	  772.4	  569.2	 6726.0	...
11119427	  772.5	  569.3	 6723.0	...
11119428	  772.6	  569.6	 6720.0	...
11119429	  771.6	  569.7	 6718.0	...
11119430	  770.6	  569.8	 6719.0	...
11119431	  771.3	  570.0	 6719.0	...
11119432	  773.1	  570.3	 6718.0	...
11119433	  774.5	  569.9	 6716.0	...
11119434	  774.6	  569.2	 6714.0	...
11119435	  774.7	  569.1	 6713.0	...
11119436	  773.8	  569.9	 6718.0	...
11119437	  772.3	  570.1	 6723.0	...
11119438	  771.8	  569.4	 6719.0	...
11119439	  772.8	  568.5	 6709.0	...
11119440	  774.1	  569.1	 6704.0	...
11119441	  774.4	  569.9	 6708.0	...
11119442	  774.3	  570.0	 6712.0	...
11119443	  773.9	  569.1	 6709.0	...
11119444	  773.1	  568.4	 6707.0	...
11119445	  772.6	  568.3	 6706.0	...
11119446	  772.2	  568.5	 6706.0	...
11119447	  772.1	  569.5	 6708.0	...
11119448	  772.0	  570.5	 6710.0	...
11119449	  771.7	  571.1	 6713.0	...
11119450	  771.5	  570.1	 6713.0	...
11119451	  771.5	  569.1	 6714.0	...
11119452	  771.7	  568.5	 6716.0	...
11119453	  771.9	  568.5	 6717.0	...
11119454	  771.9	  568.4	 6717.0	...
11119455	  772.3	  568.3	 6714.0	...
11119456	  773.0	  567.7	 6712.0	...
11119457	  773.7	  567.2	 6716.0	...
11119458	  774.1	  567.6	 6721.0	...
11119459	  774.2	  568.8	 6727.0	...
11119460	  774.3	  570.0	 6729.0	...
11119461	  774.4	  570.4	 6729.0	...
11119462	  774.8	  570.8	 6724.0	...
11119463	  775.1	  571.4	 6719.0	...
11119464	  774.9	  572.0	 6714.0	...
11119465	  774.3	  572.3	 6712.0	...
11119466	  773.6	  571.2	 6715.0	...
11119467	  772.3	  570.2	 6722.0	...
11119468	  771.1	  569.3	 6727.0	...
11119469	  770.9	  569.1	 6720.0	...
11119470	  772.6	  568.7	 6713.0	...
11119471	  774.3	  569.0	 6709.0	...
11119472	  774.2	  569.8	 6711.0	...
11119473	  773.9	  570.5	 6713.0	...
11119474	  773.5	  570.3	 6712.0	...
11119475	  774.0	  569.9	 6710.0	...
11119476	  774.2	  569.8	 6707.0	...
11119477	  774.3	  569.0	 6705.0	...
11119478	  774.1	  568.3	 6703.0	...
11119479	  773.7	  568.4	 6701.0	...
11119480	  773.1	  569.2	 6700.0	...
11119481	  772.2	  570.0	 6704.0	...
11119482	  771.4	  570.0	 6709.0	...
11119483	  773.0	  569.8	 6713.0	...
11119484	  775.0	  569.5	 6710.0	...
11119485	  776.2	  569.4	 6707.0	...
11119486	  773.2	  569.9	 6704.0	...
11119487	  770.2	  570.2	 6703.0	...
11119488	  770.0	  570.0	 6705.0	...
11119489	  771.9	  569.4	 6709.0	...
11119490	  774.2	  568.8	 6712.0	...
11119491	  774.6	  568.9	 6714.0	...
11119492	  774.9	  569.1	 6717.0	...
11119493	  774.9	  569.4	 6715.0	...
11119494	  775.0	  570.0	 6711.0	...
11119495	  775.1	  570.6	 6715.0	...
11119496	  775.2	  571.5	 6723.0	...
11119497	  774.9	  571.7	 6732.0	...
11119498	  774.7	  571.7	 6733.0	...
11119499	  774.7	  571.4	 6731.0	...
11119500	  774.9	  571.2	 6728.0	...
11119501	  775.0	  570.0	 6725.0	...
11119502	  774.9	  568.9	 6727.0	...
11119503	  774.8	  568.4	 6730.0	...
11119504	  774.7	  569.1	 6730.0	...
11119505	  774.5	  569.8	 6728.0	...
11119506	  774.3	  569.1	 6729.0	...
11119507	  774.1	  568.3	 6731.0	...
11119508	  774.0	  567.4	 6737.0	...
11119509	  774.4	  567.3	 6739.0	...
11119510	  774.7	  567.5	 6728.0	...
11119511	  775.0	  568.2	 6714.0	...
11119512	  775.0	  569.3	 6705.0	...
11119513	  775.3	  569.9	 6709.0	...
11119514	  775.5	  569.3	 6713.0	...
11119515	  775.8	  568.4	 6715.0	...
11119516	  775.9	  567.5	 6716.0	...
11119517	  775.7	  568.1	 6715.0	...
11119518	  775.4	  569.2	 6712.0	...
11119519	  774.6	  569.9	 6709.0	...
11119520	  774.2	  570.0	 6710.0	...
11119521	  773.8	  569.5	 6712.0	...
11119522	  773.7	  569.6	 6716.0	...
11119523	  773.5	  569.4	 6718.0	...
11119524	  773.2	  568.9	 6722.0	...
11119525	  773.7	  568.3	 6725.0	...
11119526	  774.3	  568.0	 6731.0	...
11119527	  775.3	  568.1	 6734.0	...
11119528	  775.6	  568.5	 6732.0	...
11119529	  775.8	  568.8	 6726.0	...
11119530	  774.8	  569.3	 6720.0	...
11119531	  773.9	  569.7	 6720.0	...
11119532	  773.3	  570.0	 6720.0	...
11119533	  773.5	  569.7	 6720.0	...
11119534	  773.6	  569.3	 6721.0	...
11119535	  773.7	  569.0	 6717.0	...
11119536	  774.7	  568.8	 6711.0	...
11119537	  775.6	  568.6	 6704.0	...
11119538	  776.4	  568.5	 6712.0	...
11119539	  776.0	  568.5	 6722.0	...
11119540	  775.3	  568.7	 6728.0	...
11119541	  774.8	  568.8	 6723.0	...
11119542	  774.4	  568.9	 6721.0	...
11119543	  774.3	  569.0	 6725.0	...
11119544	  774.3	  569.2	 6728.0	...
11119545	  774.2	  569.4	 6732.0	...
11119546	  774.4	  569.6	 6735.0	...
11119547	  774.6	  569.7	 6736.0	...
11119548	  774.8	  569.5	 6732.0	...
11119549	  774.8	  569.3	 6729.0	...
11119550	  774.7	  569.2	 6727.0	...
11119551	  774.5	  568.6	 6727.0	...
11119552	  774.3	  568.0	 6730.0	...
11119553	  774.2	  567.5	 6733.0	...
11119554	  774.1	  567.8	 6736.0	...
11119555	  774.1	  568.2	 6735.0	...
11119556	  774.1	  568.7	 6734.0	...
11119557	  774.2	  568.8	 6733.0	...
11119558	  774.4	  568.8	 6731.0	...
11119559	  774.5	  568.7	 6731.0	...
11119560	  774.1	  568.1	 6731.0	...
11119561	  773.7	  567.7	 6735.0	...
11119562	  774.0	  567.3	 6739.0	...
11119563	  774.5	  567.5	 6740.0	...
11119564	  775.0	  568.0	 6735.0	...
11119565	  774.9	  568.7	 6729.0	...
11119566	  774.7	  569.3	 6725.0	...
11119567	  774.5	  569.7	 6726.0	...
11119568	  774.4	  570.0	 6731.0	...
11119569	  774.3	  569.9	 6741.0	...
11119570	  774.1	  569.6	 6749.0	...
11119571	  774.1	  569.4	 6748.0	...
11119572	  774.2	  569.6	 6742.0	...
11119573	  774.3	  570.0	 6735.0	...
11119574	  774.2	  570.3	 6732.0	...
11119575	  774.2	  570.7	 6730.0	...
11119576	  774.1	  571.0	 6728.0	...
11119577	  774.1	  571.0	 6729.0	...
11119578	  774.1	  570.8	 6731.0	...
11119579	  774.3	  569.6	 6733.0	...
11119580	  774.4	  568.6	 6732.0	...
11119581	  774.7	  567.7	 6730.0	...
11119582	  774.8	  567.7	 6729.0	...
11119583	  774.7	  567.7	 6736.0	...
11119584	  774.4	  567.9	 6744.0	...
11119585	  774.4	  568.2	 6752.0	...
11119586	  774.6	  568.5	 6753.0	...
11119587	  774.9	  568.6	 6754.0	...
11119588	  774.7	  568.7	 6755.0	...
11119589	  774.5	  568.6	 6756.0	...
11119590	  773.7	  568.6	 6757.0	...
11119591	  773.3	  568.4	 6759.0	...
11119592	  773.4	  568.1	 6759.0	...
11119593	  774.1	  567.7	 6759.0	...
11119594	  774.5	  567.7	 6759.0	...
11119595	  774.7	  567.6	 6762.0	...
11119596	  774.8	  567.5	 6764.0	...
11119597	  774.4	  567.8	 6761.0	...
11119598	  773.9	  568.4	 6756.0	...
11119599	  773.5	  569.4	 6759.0	...
11119600	  773.5	  569.9	 6767.0	...
11119601	  773.5	  570.1	 6778.0	...
11119602	  773.3	  569.5	 6782.0	...
11119603	  772.8	  569.0	 6786.0	...
11119604	  772.9	  568.9	 6788.0	...
11119605	  773.7	  568.9	 6789.0	...
11119606	  774.6	  568.8	 6790.0	...
11119607	  773.9	  568.8	 6791.0	...
11119608	  772.2	  568.8	 6794.0	...
11119609	  770.2	  568.9	 6799.0	...
11119610	  769.2	  569.5	 6804.0	...
11119611	  770.0	  569.9	 6800.0	...
11119612	  771.3	  570.0	 6795.0	...
11119613	  772.5	  569.6	 6788.0	...
11119614	  772.3	  569.3	 6788.0	...
11119615	  771.8	  569.3	 6790.0	...
11119616	  771.5	  568.6	 6792.0	...
11119617	  771.6	  567.8	 6793.0	...
11119618	  772.4	  567.3	 6790.0	...
11119619	  773.0	  567.6	 6787.0	...
11119620	  773.1	  568.6	 6788.0	...
11119621	  772.3	  569.3	 6792.0	...
11119622	  771.5	  569.9	 6796.0	...
11119623	  772.2	  570.1	 6795.0	...
11119624	  773.2	  570.2	 6791.0	...
11119625	  774.1	  570.1	 6787.0	...
11119626	  773.9	  569.9	 6786.0	...
11119627	  773.8	  570.0	 6786.0	...
11119628	  773.0	  570.5	 6787.0	...
11119629	  772.1	  570.6	 6786.0	...
11119630	  771.1	  570.0	 6785.0	...
11119631	  770.8	  568.6	 6786.0	...
11119632	  770.7	  567.6	 6791.0	...
11119633	  772.3	  568.5	 6797.0	...
11119634	  774.2	  570.1	 6797.0	...
11119635	  776.1	  570.6	 6795.0	...
11119636	  775.3	  569.4	 6795.0	...
11119637	  774.4	  568.1	 6798.0	...
11119638	  773.5	  567.9	 6798.0	...
11119639	  773.5	  568.2	 6797.0	...
11119640	  773.6	  568.8	 6793.0	...
11119641	  773.6	  569.3	 6790.0	...
11119642	  773.6	  569.4	 6791.0	...
11119643	  773.6	  569.0	 6795.0	...
11119644	  773.5	  567.8	 6799.0	...
11119645	  774.0	  566.7	 6799.0	...
11119646	  774.5	  565.9	 6798.0	...
11119647	  774.5	  566.2	 6803.0	...
11119648	  773.8	  567.8	 6809.0	...
11119649	  773.1	  569.4	 6814.0	...
11119650	  772.9	  570.1	 6811.0	...
11119651	  772.8	  569.8	 6807.0	...
11119652	  773.0	  569.4	 6805.0	...
11119653	  773.2	  569.4	 6805.0	...
11119654	  773.3	  569.1	 6806.0	...
11119655	  773.1	  568.8	 6806.0	...
11119656	  772.7	  568.9	 6806.0	...
11119657	  772.3	  569.6	 6809.0	...
11119658	  772.6	  570.1	 6811.0	...
11119659	  773.1	  570.4	 6818.0	...
11119660	  773.8	  570.1	 6819.0	...
11119661	  774.1	  569.6	 6822.0	...
11119662	  774.3	  569.0	 6820.0	...
11119663	  774.1	  568.1	 6824.0	...
11119664	  773.9	  567.4	 6826.0	...
11119665	  773.7	  567.3	 6827.0	...
11119666	  773.7	  567.7	 6825.0	...
11119667	  773.6	  568.1	 6826.0	...
11119668	  773.6	  568.3	 6828.0	...
11119669	  773.5	  568.4	 6829.0	...
11119670	  773.3	  569.3	 6828.0	...
11119671	  773.2	  570.0	 6827.0	...
11119672	  772.9	  570.0	 6826.0	...
11119673	  771.9	  569.5	 6825.0	...
11119674	  770.9	  569.1	 6823.0	...
MSG	11119675 0000 _ Number Off
11119675	  770.1	  569.7	 6824.0	...
11119676	  770.3	  570.0	 6827.0	...
11119677	  769.9	  570.4	 6831.0	...
11119678	  769.4	  570.2	 6834.0	...
EFIX R   11117696	11119678	1983	  765.0	  560.3	   7000
SSACC R  11119679
11119679	  766.6	  569.1	 6841.0	...
11119680	  764.6	  568.4	 6848.0	...
11119681	  762.6	  567.7	 6856.0	...
11119682	  760.4	  567.7	 6856.0	...
11119683	  757.9	  567.1	 6851.0	...
11119684	  755.3	  566.7	 6846.0	...
11119685	  755.0	  566.9	 6842.0	...
ESACC R  11119679	11119685	7	  766.6	  569.1	  755.0	  566.9	   0.25	     40
SFIX R   11119686
11119686	  754.2	  565.6	 6848.0	...
11119687	  753.5	  564.2	 6854.0	...
11119688	  753.0	  562.8	 6859.0	...
11119689	  753.0	  562.1	 6868.0	...
11119690	  751.9	  560.7	 6877.0	...
11119691	  750.8	  559.3	 6886.0	...
11119692	  750.9	  558.6	 6886.0	...
11119693	  751.9	  559.2	 6882.0	...
11119694	  752.9	  559.9	 6878.0	...
11119695	  752.8	  560.6	 6878.0	...
11119696	  752.9	  561.6	 6883.0	...
11119697	  753.2	  562.5	 6887.0	...
11119698	  753.7	  563.4	 6887.0	...
11119699	  754.5	  563.2	 6881.0	...
11119700	  755.5	  563.0	 6876.0	...
11119701	  756.3	  562.9	 6875.0	...
11119702	  756.7	  562.2	 6879.0	...
11119703	  756.7	  561.0	 6883.0	...
11119704	  756.8	  559.7	 6883.0	...
11119705	  757.0	  559.1	 6882.0	...
11119706	  757.1	  559.1	 6883.0	...
11119707	  757.1	  559.9	 6885.0	...
11119708	  757.1	  560.5	 6887.0	...
11119709	  756.7	  561.4	 6888.0	...
11119710	  756.3	  561.6	 6889.0	...
11119711	  755.8	  561.1	 6890.0	...
11119712	  755.7	  560.3	 6889.0	...
11119713	  756.8	  559.5	 6890.0	...
11119714	  758.0	  559.5	 6892.0	...
11119715	  759.1	  559.5	 6894.0	...
11119716	  758.9	  559.6	 6895.0	...
11119717	  759.1	  559.7	 6895.0	...
11119718	  759.3	  559.7	 6894.0	...
11119719	  760.0	  560.4	 6892.0	...
11119720	  760.4	  561.2	 6889.0	...
11119721	  760.2	  561.5	 6887.0	...
11119722	  759.1	  560.8	 6903.0	...
11119723	  757.7	  560.2	 6921.0	...
11119724	  756.6	  560.2	 6939.0	...
11119725	  756.0	  560.4	 6939.0	...
11119726	  755.9	  560.4	 6927.0	...
11119727	  755.9	  560.4	 6916.0	...
11119728	  756.0	  560.4	 6904.0	...
11119729	  756.0	  560.3	 6903.0	...
11119730	  756.2	  560.1	 6912.0	...
11119731	  756.6	  560.7	 6922.0	...
11119732	  757.0	  561.3	 6934.0	...
11119733	  757.5	  562.1	 6936.0	...
11119734	  758.1	  562.2	 6937.0	...
11119735	  759.4	  562.8	 6935.0	...
11119736	  760.6	  563.2	 6932.0	...
11119737	  759.7	  563.9	 6929.0	...
11119738	  758.1	  564.1	 6927.0	...
11119739	  756.6	  563.2	 6926.0	...
11119740	  756.9	  561.9	 6923.0	...
11119741	  757.5	  560.7	 6921.0	...
11119742	  758.3	  560.7	 6920.0	...
11119743	  759.1	  560.7	 6919.0	...
11119744	  759.6	  560.8	 6922.0	...
11119745	  759.5	  560.8	 6926.0	...
11119746	  759.3	  560.8	 6931.0	...
11119747	  759.1	  559.9	 6933.0	...
11119748	  759.1	  559.0	 6933.0	...
11119749	  759.3	  560.1	 6933.0	...
11119750	  759.4	  562.0	 6929.0	...
11119751	  760.1	  563.9	 6924.0	...
11119752	  760.4	  562.5	 6926.0	...
11119753	  760.7	  561.0	 6932.0	...
11119754	  760.4	  559.5	 6936.0	...
11119755	  760.5	  559.4	 6934.0	...
11119756	  760.8	  559.5	 6935.0	...
11119757	  760.1	  560.0	 6939.0	...
11119758	  759.2	  560.5	 6942.0	...
11119759	  759.3	  560.9	 6940.0	...
11119760	  760.1	  561.0	 6938.0	...
11119761	  760.9	  561.1	 6938.0	...
11119762	  761.2	  560.7	 6939.0	...
11119763	  761.8	  560.3	 6940.0	...
11119764	  761.7	  560.0	 6943.0	...
11119765	  761.1	  560.5	 6946.0	...
11119766	  760.7	  561.1	 6948.0	...
11119767	  761.3	  561.7	 6951.0	...
11119768	  761.7	  562.0	 6954.0	...
11119769	  761.5	  561.7	 6962.0	...
11119770	  761.0	  561.5	 6968.0	...
11119771	  760.4	  561.2	 6971.0	...
11119772	  760.3	  561.2	 6968.0	...
11119773	  760.2	  561.0	 6964.0	...
11119774	  760.2	  560.8	 6961.0	...
11119775	  760.3	  560.3	 6959.0	...
11119776	  760.5	  560.0	 6959.0	...
11119777	  760.8	  560.3	 6960.0	...
11119778	  760.9	  560.9	 6963.0	...
11119779	  761.4	  561.4	 6966.0	...
11119780	  761.7	  561.1	 6967.0	...
11119781	  761.3	  560.9	 6970.0	...
11119782	  760.6	  561.4	 6973.0	...
11119783	  760.0	  562.3	 6975.0	...
11119784	  760.2	  562.3	 6974.0	...
11119785	  760.4	  561.5	 6973.0	...
11119786	  760.3	  560.7	 6972.0	...
11119787	  760.2	  560.6	 6970.0	...
11119788	  760.6	  560.6	 6969.0	...
11119789	  761.1	  560.7	 6969.0	...
11119790	  761.7	  561.3	 6972.0	...
11119791	  761.5	  561.9	 6979.0	...
11119792	  761.1	  562.6	 6986.0	...
11119793	  760.7	  562.4	 6992.0	...
11119794	  760.3	  561.9	 6996.0	...
11119795	  760.1	  561.5	 6997.0	...
11119796	  759.9	  561.6	 6995.0	...
11119797	  760.0	  561.9	 6987.0	...
11119798	  761.0	  561.7	 6981.0	...
11119799	  762.0	  561.5	 6977.0	...
11119800	  762.9	  562.4	 6977.0	...
11119801	  763.0	  563.5	 6976.0	...
11119802	  763.5	  564.7	 6973.0	...
11119803	  763.9	  564.8	 6970.0	...
11119804	  763.2	  564.5	 6970.0	...
11119805	  762.0	  563.8	 6973.0	...
11119806	  760.8	  562.5	 6975.0	...
11119807	  761.0	  561.0	 6976.0	...
11119808	  761.5	  559.8	 6979.0	...
11119809	  762.2	  559.7	 6981.0	...
11119810	  762.7	  560.2	 6982.0	...
11119811	  763.0	  560.7	 6982.0	...
11119812	  762.2	  560.8	 6981.0	...
11119813	  761.2	  560.8	 6981.0	...
11119814	  760.5	  561.6	 6980.0	...
11119815	  760.7	  562.4	 6986.0	...
11119816	  761.0	  563.4	 6991.0	...
11119817	  761.4	  563.5	 6996.0	...
11119818	  761.8	  562.6	 6998.0	...
11119819	  762.5	  561.6	 7002.0	...
11119820	  763.1	  560.5	 7005.0	...
11119821	  763.8	  560.4	 7005.0	...
11119822	  764.1	  560.4	 7005.0	...
11119823	  764.2	  560.4	 7005.0	...
11119824	  764.2	  560.4	 7004.0	...
11119825	  763.4	  560.8	 7005.0	...
11119826	  762.4	  560.9	 7006.0	...
11119827	  761.4	  560.9	 7008.0	...
11119828	  761.6	  560.7	 7007.0	...
11119829	  761.9	  560.6	 7005.0	...
11119830	  762.1	  560.5	 7008.0	...
11119831	  762.2	  560.4	 7013.0	...
11119832	  762.3	  560.9	 7015.0	...
11119833	  762.3	  561.3	 7013.0	...
11119834	  762.4	  561.7	 7009.0	...
11119835	  762.5	  561.5	 7008.0	...
11119836	  761.8	  561.8	 7008.0	...
11119837	  761.1	  562.3	 7011.0	...
11119838	  760.4	  562.8	 7017.0	...
11119839	  760.5	  562.8	 7021.0	...
11119840	  760.4	  562.2	 7025.0	...
11119841	  760.3	  561.6	 7026.0	...
11119842	  760.2	  561.9	 7026.0	...
11119843	  760.4	  562.5	 7029.0	...
11119844	  760.6	  562.1	 7033.0	...
11119845	  760.7	  560.8	 7038.0	...
11119846	  760.5	  559.4	 7041.0	...
11119847	  760.4	  558.7	 7045.0	...
11119848	  760.1	  558.3	 7048.0	...
11119849	  760.0	  558.9	 7050.0	...
11119850	  760.1	  560.3	 7052.0	...
11119851	  759.7	  561.7	 7055.0	...
11119852	  759.1	  561.1	 7062.0	...
11119853	  758.5	  560.0	 7066.0	...
11119854	  758.8	  559.0	 7068.0	...
11119855	  758.6	  559.2	 7067.0	...
11119856	  758.4	  559.4	 7067.0	...
11119857	  757.8	  560.0	 7068.0	...
11119858	  757.7	  560.6	 7065.0	...
11119859	  757.7	  562.0	 7063.0	...
11119860	  757.7	  563.5	 7061.0	...
11119861	  759.0	  564.7	 7060.0	...
11119862	  760.1	  563.0	 7059.0	...
11119863	  761.1	  560.8	 7060.0	...
11119864	  760.8	  559.5	 7059.0	...
11119865	  760.5	  560.1	 7056.0	...
11119866	  760.2	  560.4	 7052.0	...
11119867	  760.0	  560.1	 7047.0	...
11119868	  760.1	  561.0	 7045.0	...
11119869	  760.2	  562.1	 7043.0	...
11119870	  760.2	  563.2	 7048.0	...
11119871	  760.2	  563.0	 7053.0	...
11119872	  760.1	  562.7	 7058.0	...
11119873	  759.8	  561.9	 7059.0	...
11119874	  759.6	  561.3	 7059.0	...
11119875	  759.9	  560.8	 7060.0	...
11119876	  760.3	  560.7	 7059.0	...
11119877	  760.3	  560.7	 7067.0	...
11119878	  760.0	  561.3	 7076.0	...
11119879	  759.6	  561.6	 7082.0	...
11119880	  759.6	  562.0	 7079.0	...
11119881	  759.5	  561.8	 7077.0	...
11119882	  759.7	  562.2	 7078.0	...
11119883	  759.8	  562.4	 7081.0	...
11119884	  760.1	  561.8	 7082.0	...
11119885	  760.4	  561.2	 7082.0	...
11119886	  759.7	  561.1	 7080.0	...
MSG	11119887 0000 _ Number On
11119887	  758.8	  561.6	 7078.0	...
11119888	  758.6	  562.1	 7075.0	...
11119889	  759.2	  561.3	 7081.0	...
11119890	  760.7	  560.5	 7086.0	...
11119891	  761.5	  559.8	 7089.0	...
11119892	  761.4	  559.8	 7085.0	...
11119893	  760.3	  559.9	 7080.0	...
11119894	  759.1	  560.3	 7074.0	...
11119895	  758.7	  560.6	 7068.0	...
11119896	  758.5	  560.9	 7065.0	...
11119897	  758.2	  560.4	 7066.0	...
11119898	  757.5	  559.9	 7076.0	...
11119899	  756.9	  559.9	 7085.0	...
11119900	  756.5	  561.0	 7093.0	...
11119901	  756.7	  562.2	 7091.0	...
11119902	  756.4	  563.0	 7088.0	...
11119903	  755.9	  562.9	 7086.0	...
11119904	  755.5	  562.5	 7087.0	...
11119905	  755.8	  562.3	 7089.0	...
11119906	  755.7	  562.6	 7090.0	...
11119907	  755.5	  562.9	 7091.0	...
11119908	  755.2	  563.0	 7095.0	...
11119909	  755.8	  562.8	 7099.0	...
11119910	  756.0	  562.7	 7103.0	...
11119911	  756.1	  562.7	 7104.0	...
11119912	  755.8	  563.0	 7106.0	...
11119913	  755.9	  563.2	 7108.0	...
11119914	  756.1	  563.4	 7110.0	...
11119915	  756.3	  563.8	 7111.0	...
11119916	  757.1	  564.1	 7113.0	...
11119917	  757.8	  564.1	 7118.0	...
11119918	  758.5	  563.6	 7123.0	...
11119919	  758.6	  563.2	 7125.0	...
11119920	  758.5	  562.3	 7125.0	...
11119921	  758.1	  561.5	 7125.0	...
11119922	  757.7	  560.5	 7122.0	...
11119923	  757.3	  560.1	 7119.0	...
11119924	  756.8	  559.7	 7117.0	...
11119925	  756.4	  559.7	 7119.0	...
11119926	  757.0	  560.0	 7118.0	...
11119927	  757.7	  560.2	 7118.0	...
11119928	  757.7	  560.4	 7119.0	...
11119929	  757.3	  560.4	 7122.0	...
11119930	  757.1	  560.1	 7120.0	...
11119931	  757.8	  559.8	 7119.0	...
11119932	  756.9	  560.3	 7119.0	...
11119933	  755.7	  561.3	 7120.0	...
11119934	  754.6	  562.6	 7122.0	...
11119935	  755.7	  563.2	 7122.0	...
11119936	  756.8	  563.3	 7119.0	...
11119937	  757.9	  563.1	 7117.0	...
11119938	  755.9	  562.0	 7127.0	...
11119939	  754.0	  560.8	 7138.0	...
11119940	  752.2	  561.1	 7149.0	...
11119941	  752.3	  562.5	 7142.0	...
11119942	  753.7	  562.5	 7136.0	...
11119943	  754.9	  561.0	 7131.0	...
11119944	  756.1	  559.4	 7131.0	...
11119945	  756.1	  559.6	 7140.0	...
11119946	  754.9	  559.9	 7149.0	...
11119947	  753.7	  560.3	 7158.0	...
11119948	  752.2	  560.4	 7157.0	...
11119949	  751.9	  560.5	 7158.0	...
11119950	  751.6	  560.0	 7159.0	...
11119951	  751.6	  559.4	 7160.0	...
11119952	  751.6	  559.6	 7160.0	...
11119953	  752.6	  560.6	 7160.0	...
11119954	  753.5	  561.6	 7158.0	...
11119955	  754.3	  561.8	 7154.0	...
11119956	  754.2	  561.9	 7151.0	...
11119957	  754.1	  561.7	 7153.0	...
11119958	  753.9	  561.6	 7155.0	...
11119959	  753.9	  561.4	 7157.0	...
11119960	  754.3	  561.3	 7155.0	...
11119961	  754.7	  561.1	 7152.0	...
11119962	  754.9	  560.9	 7154.0	...
11119963	  754.7	  560.9	 7157.0	...
11119964	  754.5	  561.2	 7159.0	...
11119965	  754.4	  561.5	 7159.0	...
11119966	  754.5	  562.0	 7159.0	...
11119967	  754.6	  562.5	 7159.0	...
11119968	  754.6	  562.9	 7159.0	...
11119969	  754.5	  562.9	 7162.0	...
11119970	  754.3	  562.0	 7164.0	...
11119971	  754.2	  561.2	 7168.0	...
11119972	  754.2	  560.5	 7169.0	...
11119973	  754.9	  560.5	 7171.0	...
11119974	  755.5	  560.7	 7170.0	...
11119975	  755.1	  561.2	 7169.0	...
11119976	  754.3	  562.0	 7169.0	...
11119977	  752.8	  562.8	 7174.0	...
11119978	  751.9	  562.4	 7181.0	...
11119979	  752.1	  561.3	 7185.0	...
11119980	  752.8	  560.1	 7182.0	...
11119981	  752.7	  560.0	 7180.0	...
11119982	  751.7	  560.3	 7187.0	...
11119983	  751.5	  560.4	 7193.0	...
11119984	  752.3	  560.2	 7189.0	...
11119985	  753.1	  560.2	 7179.0	...
11119986	  751.9	  560.5	 7172.0	...
11119987	  750.7	  560.8	 7175.0	...
11119988	  749.7	  560.9	 7178.0	...
11119989	  749.9	  560.9	 7179.0	...
11119990	  750.1	  561.1	 7190.0	...
11119991	  750.2	  561.2	 7201.0	...
11119992	  750.4	  561.3	 7208.0	...
11119993	  750.5	  561.2	 7205.0	...
11119994	  751.5	  561.0	 7200.0	...
11119995	  752.4	  560.5	 7199.0	...
11119996	  753.3	  560.1	 7198.0	...
11119997	  753.4	  560.1	 7198.0	...
11119998	  752.2	  560.6	 7199.0	...
11119999	  750.9	  561.1	 7202.0	...
11120000	  749.5	  561.4	 7205.0	...
11120001	  749.3	  561.6	 7206.0	...
11120002	  749.6	  561.0	 7206.0	...
11120003	  750.0	  559.6	 7206.0	...
11120004	  750.6	  558.1	 7206.0	...
11120005	  750.8	  558.4	 7207.0	...
11120006	  751.0	  559.5	 7208.0	...
11120007	  751.3	  560.6	 7208.0	...
11120008	  751.5	  560.8	 7207.0	...
11120009	  750.5	  561.4	 7207.0	...
11120010	  749.8	  561.9	 7207.0	...
11120011	  748.8	  561.5	 7206.0	...
11120012	  749.0	  560.7	 7206.0	...
11120013	  748.8	  560.0	 7206.0	...
11120014	  749.1	  559.9	 7207.0	...
11120015	  749.5	  560.5	 7211.0	...
11120016	  749.8	  561.0	 7214.0	...
11120017	  749.8	  561.2	 7217.0	...
11120018	  749.6	  560.8	 7225.0	...
11120019	  749.3	  560.3	 7233.0	...
11120020	  749.2	  560.2	 7238.0	...
11120021	  749.1	  560.1	 7232.0	...
11120022	  749.1	  560.2	 7227.0	...
11120023	  749.3	  560.3	 7223.0	...
11120024	  749.5	  560.3	 7222.0	...
11120025	  749.9	  561.2	 7222.0	...
11120026	  750.3	  562.1	 7222.0	...
11120027	  750.6	  563.1	 7219.0	...
11120028	  750.6	  562.9	 7216.0	...
11120029	  750.4	  562.3	 7222.0	...
11120030	  750.2	  561.8	 7232.0	...
11120031	  750.2	  561.3	 7240.0	...
11120032	  749.9	  561.1	 7238.0	...
11120033	  749.9	  560.9	 7238.0	...
11120034	  749.9	  560.3	 7241.0	...
11120035	  749.9	  560.0	 7245.0	...
11120036	  749.6	  559.6	 7243.0	...
11120037	  749.4	  559.7	 7239.0	...
11120038	  749.5	  560.0	 7234.0	...
11120039	  749.7	  561.4	 7232.0	...
11120040	  749.9	  562.8	 7230.0	...
11120041	  750.3	  563.4	 7231.0	...
11120042	  750.6	  562.9	 7233.0	...
11120043	  750.1	  562.7	 7233.0	...
11120044	  749.2	  563.0	 7232.0	...
11120045	  749.1	  563.4	 7229.0	...
11120046	  749.9	  563.5	 7227.0	...
11120047	  750.3	  563.9	 7228.0	...
11120048	  749.7	  564.3	 7232.0	...
11120049	  749.2	  564.7	 7242.0	...
11120050	  748.7	  564.3	 7250.0	...
11120051	  748.7	  564.5	 7251.0	...
11120052	  748.6	  564.8	 7248.0	...
11120053	  748.6	  565.3	 7248.0	...
11120054	  748.4	  564.9	 7252.0	...
11120055	  749.3	  564.5	 7257.0	...
11120056	  750.4	  564.3	 7257.0	...
11120057	  750.9	  563.9	 7258.0	...
11120058	  749.9	  563.6	 7259.0	...
11120059	  748.9	  562.8	 7260.0	...
11120060	  748.4	  562.5	 7263.0	...
11120061	  748.5	  562.1	 7265.0	...
11120062	  748.7	  561.6	 7260.0	...
11120063	  748.6	  561.1	 7253.0	...
11120064	  748.0	  561.0	 7248.0	...
11120065	  747.1	  561.7	 7258.0	...
11120066	  746.6	  562.4	 7268.0	...
11120067	  746.5	  563.6	 7274.0	...
11120068	  746.9	  564.7	 7272.0	...
11120069	  747.2	  565.9	 7267.0	...
11120070	  747.3	  566.1	 7262.0	...
11120071	  747.3	  565.7	 7258.0	...
11120072	  748.0	  565.0	 7262.0	...
11120073	  749.5	  563.3	 7266.0	...
11120074	  750.9	  561.7	 7264.0	...
11120075	  749.7	  560.9	 7258.0	...
11120076	  748.0	  561.2	 7257.0	...
11120077	  746.4	  561.4	 7261.0	...
11120078	  746.5	  561.2	 7266.0	...
11120079	  746.4	  561.2	 7265.0	...
11120080	  746.3	  561.2	 7264.0	...
11120081	  746.2	  561.2	 7268.0	...
11120082	  746.1	  561.2	 7272.0	...
11120083	  746.0	  561.7	 7273.0	...
11120084	  746.0	  562.7	 7270.0	...
11120085	  746.2	  563.7	 7269.0	...
11120086	  746.4	  564.0	 7272.0	...
11120087	  746.8	  563.8	 7273.0	...
11120088	  747.1	  563.7	 7274.0	...
11120089	  747.3	  563.8	 7275.0	...
11120090	  747.4	  564.0	 7276.0	...
11120091	  747.3	  564.2	 7278.0	...
11120092	  747.0	  564.4	 7279.0	...
11120093	  746.3	  564.5	 7280.0	...
11120094	  745.6	  563.1	 7282.0	...
11120095	  744.9	  561.6	 7282.0	...
11120096	  744.6	  561.1	 7282.0	...
11120097	  744.6	  562.4	 7285.0	...
11120098	  744.8	  563.4	 7287.0	...
11120099	  744.5	  563.2	 7285.0	...
11120100	  744.1	  562.8	 7280.0	...
11120101	  743.7	  562.6	 7275.0	...
11120102	  743.9	  562.6	 7283.0	...
11120103	  744.3	  562.7	 7291.0	...
11120104	  744.7	  562.9	 7299.0	...
11120105	  745.3	  562.9	 7297.0	...
11120106	  745.7	  562.8	 7295.0	...
11120107	  746.0	  563.6	 7294.0	...
11120108	  745.6	  564.7	 7297.0	...
11120109	  745.1	  565.1	 7300.0	...
11120110	  744.7	  564.7	 7297.0	...
11120111	  744.8	  564.4	 7293.0	...
11120112	  745.0	  564.5	 7290.0	...
11120113	  745.1	  564.5	 7291.0	...
11120114	  745.1	  564.6	 7291.0	...
11120115	  744.9	  564.7	 7290.0	...
11120116	  744.7	  565.0	 7289.0	...
11120117	  744.6	  565.3	 7294.0	...
11120118	  743.8	  565.7	 7300.0	...
11120119	  742.9	  564.4	 7307.0	...
11120120	  742.0	  562.9	 7309.0	...
11120121	  741.9	  561.2	 7312.0	...
11120122	  742.2	  561.5	 7313.0	...
11120123	  742.3	  562.1	 7314.0	...
11120124	  742.4	  562.5	 7313.0	...
11120125	  743.2	  562.5	 7311.0	...
11120126	  744.0	  562.3	 7309.0	...
11120127	  745.0	  562.3	 7302.0	...
11120128	  745.4	  562.3	 7292.0	...
11120129	  745.8	  562.3	 7281.0	...
11120130	  746.1	  562.6	 7280.0	...
11120131	  746.2	  563.1	 7287.0	...
11120132	  745.6	  563.7	 7295.0	...
11120133	  745.0	  564.2	 7301.0	...
11120134	  743.4	  564.2	 7303.0	...
11120135	  742.3	  564.0	 7305.0	...
11120136	  741.4	  563.9	 7307.0	...
11120137	  741.7	  564.0	 7311.0	...
11120138	  742.1	  564.0	 7315.0	...
11120139	  742.7	  564.5	 7307.0	...
11120140	  743.6	  565.0	 7297.0	...
11120141	  744.3	  565.4	 7288.0	...
11120142	  743.8	  565.4	 7297.0	...
11120143	  742.9	  565.4	 7306.0	...
11120144	  742.1	  565.4	 7313.0	...
11120145	  742.2	  565.4	 7314.0	...
11120146	  742.3	  565.2	 7314.0	...
11120147	  743.5	  564.9	 7305.0	...
11120148	  744.5	  564.9	 7292.0	...
11120149	  745.5	  565.1	 7280.0	...
11120150	  745.3	  565.4	 7276.0	...
11120151	  745.4	  565.4	 7275.0	...
11120152	  745.0	  565.5	 7279.0	...
11120153	  744.6	  565.4	 7291.0	...
11120154	  744.1	  565.4	 7302.0	...
11120155	  744.2	  565.8	 7310.0	...
11120156	  744.4	  566.2	 7311.0	...
11120157	  744.5	  566.1	 7306.0	...
11120158	  745.4	  565.6	 7296.0	...
11120159	  746.2	  564.8	 7287.0	...
11120160	  746.3	  564.4	 7284.0	...
11120161	  745.6	  564.1	 7285.0	...
11120162	  744.8	  564.2	 7292.0	...
11120163	  745.2	  564.6	 7299.0	...
11120164	  745.7	  565.3	 7305.0	...
11120165	  746.2	  565.8	 7305.0	...
11120166	  746.4	  566.5	 7303.0	...
11120167	  746.6	  566.8	 7300.0	...
11120168	  746.8	  567.0	 7295.0	...
11120169	  746.9	  566.8	 7292.0	...
11120170	  747.1	  566.7	 7291.0	...
11120171	  747.1	  566.7	 7291.0	...
11120172	  747.2	  566.7	 7291.0	...
11120173	  746.2	  566.0	 7298.0	...
11120174	  745.3	  565.2	 7305.0	...
11120175	  744.4	  564.5	 7308.0	...
11120176	  744.6	  565.0	 7303.0	...
11120177	  744.6	  565.4	 7299.0	...
11120178	  744.7	  566.2	 7296.0	...
11120179	  744.6	  566.5	 7294.0	...
11120180	  745.0	  566.8	 7300.0	...
11120181	  745.4	  566.7	 7307.0	...
11120182	  744.9	  567.2	 7323.0	...
11120183	  744.0	  567.7	 7331.0	...
11120184	  742.8	  568.1	 7338.0	...
11120185	  742.6	  568.1	 7336.0	...
11120186	  742.2	  567.9	 7334.0	...
11120187	  742.0	  567.7	 7335.0	...
11120188	  741.5	  567.6	 7336.0	...
11120189	  741.1	  567.6	 7334.0	...
11120190	  740.3	  567.6	 7331.0	...
MSG	11120191 0000 _ Number Off
11120191	  740.0	  567.5	 7328.0	...
11120192	  740.3	  567.4	 7325.0	...
11120193	  741.6	  567.2	 7323.0	...
11120194	  742.9	  567.0	 7322.0	...
11120195	  743.6	  566.9	 7323.0	...
11120196	  743.4	  566.9	 7328.0	...
11120197	  743.1	  566.7	 7332.0	...
11120198	  742.9	  566.5	 7336.0	...
11120199	  742.9	  566.2	 7335.0	...
11120200	  742.9	  566.3	 7330.0	...
11120201	  743.1	  566.8	 7325.0	...
11120202	  743.6	  567.3	 7321.0	...
11120203	  744.0	  567.5	 7324.0	...
11120204	  744.1	  567.5	 7329.0	...
11120205	  744.0	  567.7	 7332.0	...
11120206	  743.8	  567.8	 7333.0	...
11120207	  743.8	  569.2	 7334.0	...
11120208	  743.2	  570.8	 7334.0	...
11120209	  742.5	  570.6	 7333.0	...
11120210	  741.1	  569.0	 7332.0	...
11120211	  740.3	  566.2	 7336.0	...
11120212	  739.7	  565.1	 7339.0	...
11120213	  739.9	  564.5	 7339.0	...
11120214	  741.2	  565.3	 7333.0	...
11120215	  742.3	  566.2	 7334.0	...
11120216	  743.3	  567.0	 7337.0	...
11120217	  743.4	  567.8	 7338.0	...
11120218	  743.1	  568.1	 7336.0	...
11120219	  742.9	  568.0	 7340.0	...
11120220	  742.7	  568.0	 7347.0	...
11120221	  742.9	  568.2	 7353.0	...
11120222	  743.0	  568.2	 7351.0	...
11120223	  742.9	  567.8	 7346.0	...
11120224	  743.1	  568.0	 7341.0	...
11120225	  743.3	  568.5	 7338.0	...
11120226	  743.5	  569.0	 7338.0	...
11120227	  743.3	  569.0	 7338.0	...
11120228	  742.8	  568.8	 7341.0	...
11120229	  742.3	  568.6	 7344.0	...
11120230	  742.3	  568.3	 7349.0	...
11120231	  742.7	  568.2	 7351.0	...
11120232	  744.0	  568.2	 7352.0	...
11120233	  745.0	  568.3	 7348.0	...
11120234	  745.3	  568.5	 7344.0	...
11120235	  744.8	  568.7	 7343.0	...
11120236	  744.3	  568.7	 7343.0	...
11120237	  744.3	  568.6	 7343.0	...
11120238	  744.1	  568.3	 7347.0	...
11120239	  743.9	  568.1	 7352.0	...
11120240	  743.3	  568.0	 7356.0	...
11120241	  743.0	  568.3	 7355.0	...
11120242	  743.3	  568.6	 7355.0	...
11120243	  743.9	  568.3	 7355.0	...
11120244	  744.5	  567.6	 7369.0	...
11120245	  744.5	  566.9	 7382.0	...
11120246	  744.5	  567.4	 7385.0	...
11120247	  744.3	  568.0	 7376.0	...
11120248	  744.0	  568.8	 7368.0	...
11120249	  743.6	  569.1	 7372.0	...
11120250	  743.6	  569.3	 7375.0	...
11120251	  743.8	  569.4	 7372.0	...
11120252	  744.1	  569.6	 7366.0	...
11120253	  744.3	  569.5	 7358.0	...
11120254	  744.5	  569.4	 7356.0	...
11120255	  744.4	  569.3	 7363.0	...
11120256	  744.1	  569.4	 7372.0	...
11120257	  744.1	  569.4	 7380.0	...
11120258	  744.5	  569.2	 7379.0	...
EFIX R   11119686	11120258	573	  752.4	  562.8	   7149
SSACC R  11120259
11120259	  747.1	  568.4	 7378.0	...
11120260	  749.8	  566.7	 7378.0	...
11120261	  753.0	  565.1	 7376.0	...
11120262	  754.3	  563.8	 7372.0	...
11120263	  755.5	  563.2	 7368.0	...
11120264	  757.5	  561.7	 7357.0	...
11120265	  759.5	  558.8	 7350.0	...
11120266	  761.3	  556.1	 7344.0	...
11120267	  762.6	  555.2	 7345.0	...
ESACC R  11120259	11120267	9	  747.1	  568.4	  762.6	  555.2	   0.43	     51
SFIX R   11120268
11120268	  763.7	  557.0	 7347.0	...
11120269	  765.1	  558.7	 7347.0	...
11120270	  765.4	  559.7	 7346.0	...
11120271	  765.5	  559.7	 7346.0	...
11120272	  767.4	  558.5	 7346.0	...
11120273	  769.3	  557.3	 7346.0	...
11120274	  771.3	  556.0	 7345.0	...
11120275	  771.4	  555.8	 7344.0	...
11120276	  771.5	  556.4	 7344.0	...
11120277	  771.6	  557.1	 7345.0	...
11120278	  771.7	  557.6	 7344.0	...
11120279	  771.4	  556.3	 7344.0	...
11120280	  771.2	  555.0	 7346.0	...
11120281	  770.9	  553.4	 7349.0	...
11120282	  771.0	  552.8	 7352.0	...
11120283	  771.4	  552.6	 7353.0	...
11120284	  771.8	  553.2	 7353.0	...
11120285	  772.3	  553.5	 7353.0	...
11120286	  772.9	  553.3	 7352.0	...
11120287	  773.4	  552.9	 7352.0	...
11120288	  772.6	  553.5	 7355.0	...
11120289	  771.9	  554.4	 7358.0	...
11120290	  771.1	  555.3	 7361.0	...
11120291	  771.1	  555.3	 7362.0	...
11120292	  770.9	  555.2	 7364.0	...
11120293	  771.7	  555.2	 7364.0	...
11120294	  772.5	  555.2	 7362.0	...
11120295	  773.3	  555.2	 7360.0	...
11120296	  773.4	  555.2	 7365.0	...
11120297	  773.3	  555.1	 7368.0	...
11120298	  773.2	  555.0	 7373.0	...
11120299	  773.0	  555.0	 7373.0	...
11120300	  773.0	  555.0	 7362.0	...
11120301	  773.0	  554.9	 7350.0	...
11120302	  772.9	  554.8	 7335.0	...
11120303	  773.5	  554.9	 7333.0	...
11120304	  774.2	  555.0	 7334.0	...
11120305	  774.8	  555.1	 7338.0	...
11120306	  774.7	  555.1	 7345.0	...
11120307	  774.6	  555.1	 7347.0	...
11120308	  774.4	  554.8	 7350.0	...
11120309	  774.0	  554.1	 7352.0	...
11120310	  773.6	  553.4	 7357.0	...
11120311	  773.4	  552.9	 7362.0	...
11120312	  772.5	  553.4	 7368.0	...
11120313	  771.7	  553.9	 7372.0	...
11120314	  770.9	  555.8	 7374.0	...
11120315	  771.0	  557.2	 7372.0	...
11120316	  772.3	  557.6	 7371.0	...
11120317	  773.5	  556.6	 7373.0	...
11120318	  773.6	  555.7	 7376.0	...
11120319	  772.7	  555.8	 7377.0	...
11120320	  771.9	  556.2	 7377.0	...
11120321	  772.7	  556.5	 7375.0	...
11120322	  773.7	  556.6	 7374.0	...
11120323	  774.4	  556.4	 7373.0	...
11120324	  774.2	  556.0	 7378.0	...
11120325	  773.0	  555.7	 7383.0	...
11120326	  771.8	  555.4	 7387.0	...
11120327	  770.8	  555.0	 7387.0	...
11120328	  770.6	  554.8	 7387.0	...
11120329	  770.6	  555.0	 7387.0	...
11120330	  771.6	  555.9	 7387.0	...
11120331	  772.4	  556.7	 7386.0	...
11120332	  773.0	  557.0	 7386.0	...
11120333	  773.0	  556.8	 7384.0	...
11120334	  772.9	  556.7	 7385.0	...
11120335	  773.1	  556.8	 7388.0	...
11120336	  773.3	  556.9	 7394.0	...
11120337	  774.0	  556.8	 7399.0	...
11120338	  774.5	  556.9	 7401.0	...
11120339	  775.0	  557.0	 7400.0	...
11120340	  775.0	  556.6	 7400.0	...
11120341	  774.2	  556.2	 7400.0	...
11120342	  773.4	  555.5	 7395.0	...
11120343	  772.6	  555.3	 7389.0	...
11120344	  772.7	  555.3	 7383.0	...
11120345	  772.8	  555.8	 7383.0	...
11120346	  772.8	  556.3	 7393.0	...
11120347	  773.4	  556.4	 7403.0	...
11120348	  774.0	  556.2	 7415.0	...
11120349	  773.7	  555.4	 7418.0	...
11120350	  772.8	  554.8	 7415.0	...
11120351	  772.0	  555.4	 7407.0	...
11120352	  772.2	  556.6	 7398.0	...
11120353	  772.3	  557.8	 7394.0	...
11120354	  772.6	  557.9	 7397.0	...
11120355	  772.8	  558.0	 7399.0	...
11120356	  773.3	  557.3	 7402.0	...
11120357	  773.6	  556.6	 7405.0	...
11120358	  774.1	  556.3	 7409.0	...
11120359	  774.4	  556.7	 7412.0	...
11120360	  773.5	  557.5	 7417.0	...
11120361	  772.3	  558.0	 7423.0	...
11120362	  770.6	  557.4	 7428.0	...
11120363	  770.2	  556.4	 7428.0	...
11120364	  769.7	  555.7	 7421.0	...
11120365	  769.7	  556.3	 7414.0	...
11120366	  769.6	  558.1	 7409.0	...
11120367	  769.5	  559.7	 7407.0	...
11120368	  769.3	  559.7	 7405.0	...
11120369	  769.3	  558.3	 7410.0	...
11120370	  769.4	  556.7	 7418.0	...
11120371	  769.5	  556.3	 7427.0	...
11120372	  769.6	  556.3	 7427.0	...
11120373	  769.7	  557.0	 7428.0	...
11120374	  769.8	  557.8	 7429.0	...
11120375	  769.8	  558.0	 7430.0	...
11120376	  770.0	  557.7	 7433.0	...
11120377	  770.3	  557.6	 7435.0	...
11120378	  770.6	  557.7	 7438.0	...
11120379	  770.7	  557.9	 7439.0	...
11120380	  770.7	  558.1	 7439.0	...
11120381	  770.5	  558.3	 7437.0	...
11120382	  770.2	  558.1	 7434.0	...
11120383	  770.8	  557.7	 7432.0	...
11120384	  771.6	  557.3	 7427.0	...
11120385	  772.2	  557.0	 7424.0	...
11120386	  772.1	  556.9	 7429.0	...
11120387	  772.2	  556.1	 7435.0	...
11120388	  772.4	  555.4	 7447.0	...
11120389	  772.3	  554.9	 7452.0	...
11120390	  772.3	  555.3	 7446.0	...
11120391	  772.4	  555.7	 7435.0	...
11120392	  773.6	  556.5	 7423.0	...
11120393	  774.8	  557.0	 7426.0	...
11120394	  775.9	  557.6	 7428.0	...
11120395	  775.3	  557.8	 7429.0	...
11120396	  774.7	  557.5	 7427.0	...
11120397	  774.1	  557.1	 7427.0	...
11120398	  774.3	  556.4	 7428.0	...
11120399	  774.4	  556.1	 7429.0	...
MSG	11120400 0000 _ Number On
11120400	  773.8	  555.8	 7428.0	...
11120401	  772.9	  555.8	 7429.0	...
11120402	  771.9	  555.9	 7429.0	...
11120403	  772.5	  556.2	 7428.0	...
11120404	  773.4	  556.9	 7420.0	...
11120405	  774.4	  557.6	 7412.0	...
11120406	  774.3	  556.7	 7415.0	...
11120407	  773.7	  555.5	 7426.0	...
11120408	  773.5	  554.4	 7434.0	...
11120409	  773.8	  555.4	 7432.0	...
11120410	  774.4	  557.1	 7430.0	...
11120411	  774.7	  558.7	 7432.0	...
11120412	  774.3	  559.1	 7433.0	...
11120413	  773.7	  558.4	 7433.0	...
11120414	  774.2	  557.7	 7430.0	...
11120415	  775.3	  557.3	 7428.0	...
11120416	  775.5	  557.5	 7429.0	...
11120417	  774.9	  557.9	 7429.0	...
11120418	  774.3	  558.1	 7426.0	...
11120419	  774.6	  557.8	 7421.0	...
11120420	  774.1	  556.9	 7418.0	...
11120421	  773.5	  555.9	 7427.0	...
11120422	  772.7	  555.3	 7436.0	...
11120423	  772.5	  555.0	 7444.0	...
11120424	  772.2	  554.4	 7444.0	...
11120425	  772.0	  553.9	 7451.0	...
11120426	  771.9	  554.0	 7457.0	...
11120427	  771.7	  554.4	 7464.0	...
11120428	  771.5	  554.9	 7464.0	...
11120429	  771.6	  556.6	 7462.0	...
11120430	  772.2	  558.2	 7457.0	...
11120431	  772.7	  558.8	 7449.0	...
11120432	  772.8	  557.9	 7443.0	...
11120433	  773.0	  557.3	 7439.0	...
11120434	  773.3	  557.5	 7442.0	...
11120435	  773.8	  558.1	 7444.0	...
11120436	  774.0	  558.4	 7446.0	...
11120437	  774.2	  557.4	 7445.0	...
11120438	  774.2	  555.9	 7443.0	...
11120439	  774.4	  554.7	 7443.0	...
11120440	  774.5	  554.9	 7445.0	...
11120441	  774.9	  555.2	 7449.0	...
11120442	  775.0	  555.2	 7448.0	...
11120443	  775.2	  555.3	 7443.0	...
11120444	  775.2	  555.2	 7435.0	...
11120445	  775.1	  555.1	 7429.0	...
11120446	  775.4	  555.6	 7427.0	...
11120447	  775.7	  556.2	 7431.0	...
11120448	  775.6	  556.9	 7438.0	...
11120449	  774.1	  557.2	 7442.0	...
11120450	  772.6	  556.8	 7443.0	...
11120451	  771.5	  556.4	 7441.0	...
11120452	  771.5	  556.0	 7441.0	...
11120453	  771.2	  556.2	 7445.0	...
11120454	  770.9	  556.3	 7448.0	...
11120455	  771.6	  555.8	 7449.0	...
11120456	  772.6	  555.3	 7449.0	...
11120457	  773.6	  555.1	 7451.0	...
11120458	  773.8	  555.2	 7452.0	...
11120459	  773.9	  555.8	 7447.0	...
11120460	  774.0	  556.2	 7440.0	...
11120461	  774.6	  556.5	 7427.0	...
11120462	  775.3	  556.4	 7421.0	...
11120463	  776.0	  556.4	 7415.0	...
11120464	  775.9	  556.4	 7416.0	...
11120465	  775.8	  556.0	 7419.0	...
11120466	  776.0	  555.6	 7421.0	...
11120467	  776.2	  555.4	 7421.0	...
11120468	  776.5	  555.4	 7419.0	...
11120469	  776.8	  555.4	 7419.0	...
11120470	  776.9	  555.1	 7422.0	...
11120471	  775.2	  554.5	 7426.0	...
11120472	  773.4	  553.8	 7431.0	...
11120473	  771.8	  553.3	 7433.0	...
11120474	  772.1	  552.9	 7434.0	...
11120475	  772.4	  552.6	 7434.0	...
11120476	  772.7	  553.4	 7434.0	...
11120477	  772.8	  554.3	 7432.0	...
11120478	  774.1	  555.0	 7431.0	...
11120479	  775.2	  554.8	 7431.0	...
11120480	  776.4	  554.7	 7427.0	...
11120481	  776.3	  554.3	 7421.0	...
11120482	  776.6	  553.6	 7420.0	...
11120483	  776.9	  552.9	 7426.0	...
11120484	  776.4	  552.3	 7434.0	...
11120485	  775.2	  552.2	 7437.0	...
11120486	  774.0	  552.1	 7439.0	...
11120487	  773.8	  552.3	 7431.0	...
11120488	  773.8	  552.5	 7424.0	...
11120489	  773.8	  552.5	 7419.0	...
11120490	  774.5	  552.7	 7419.0	...
11120491	  775.3	  552.9	 7420.0	...
11120492	  776.1	  553.0	 7427.0	...
11120493	  776.2	  552.7	 7433.0	...
11120494	  776.1	  552.3	 7438.0	...
11120495	  775.9	  551.8	 7436.0	...
11120496	  775.2	  551.5	 7435.0	...
11120497	  774.7	  551.5	 7436.0	...
11120498	  774.3	  551.9	 7436.0	...
11120499	  775.4	  552.6	 7437.0	...
11120500	  776.4	  553.1	 7432.0	...
11120501	  777.3	  552.1	 7426.0	...
11120502	  777.1	  550.8	 7415.0	...
11120503	  776.7	  550.0	 7409.0	...
11120504	  776.5	  550.6	 7406.0	...
11120505	  776.3	  551.1	 7407.0	...
11120506	  776.4	  551.2	 7407.0	...
11120507	  776.5	  551.3	 7406.0	...
11120508	  776.6	  551.4	 7405.0	...
11120509	  776.7	  551.6	 7403.0	...
11120510	  776.8	  551.9	 7398.0	...
11120511	  776.7	  552.1	 7393.0	...
11120512	  776.5	  552.2	 7388.0	...
11120513	  777.2	  552.3	 7385.0	...
11120514	  778.1	  552.3	 7382.0	...
11120515	  779.0	  552.1	 7376.0	...
11120516	  779.0	  552.0	 7369.0	...
11120517	  778.8	  552.1	 7366.0	...
11120518	  778.6	  552.3	 7369.0	...
11120519	  778.4	  551.3	 7372.0	...
11120520	  778.3	  550.0	 7374.0	...
11120521	  778.2	  548.8	 7377.0	...
11120522	  778.2	  548.8	 7380.0	...
11120523	  778.2	  549.4	 7383.0	...
11120524	  778.7	  550.8	 7385.0	...
11120525	  779.0	  552.2	 7388.0	...
11120526	  778.9	  551.6	 7386.0	...
11120527	  778.4	  550.3	 7385.0	...
11120528	  778.4	  549.0	 7382.0	...
11120529	  779.0	  548.8	 7381.0	...
11120530	  779.7	  548.9	 7380.0	...
11120531	  780.1	  549.1	 7381.0	...
11120532	  779.4	  549.6	 7382.0	...
11120533	  778.8	  549.9	 7382.0	...
11120534	  778.2	  549.7	 7382.0	...
11120535	  778.4	  549.4	 7382.0	...
11120536	  778.5	  549.1	 7382.0	...
11120537	  778.6	  549.9	 7382.0	...
11120538	  778.7	  550.5	 7385.0	...
11120539	  778.2	  550.7	 7391.0	...
11120540	  777.6	  549.8	 7397.0	...
11120541	  777.3	  548.9	 7397.0	...
11120542	  777.6	  547.8	 7394.0	...
11120543	  778.0	  547.2	 7391.0	...
11120544	  778.3	  546.7	 7380.0	...
11120545	  778.7	  546.9	 7368.0	...
11120546	  778.2	  547.3	 7366.0	...
11120547	  777.7	  547.6	 7376.0	...
11120548	  776.9	  547.7	 7386.0	...
11120549	  776.8	  547.7	 7386.0	...
11120550	  777.4	  547.8	 7386.0	...
11120551	  778.1	  548.0	 7386.0	...
11120552	  778.8	  548.2	 7384.0	...
11120553	  778.8	  548.3	 7379.0	...
11120554	  778.8	  548.1	 7367.0	...
11120555	  778.8	  548.0	 7357.0	...
11120556	  779.9	  547.9	 7346.0	...
11120557	  781.1	  547.8	 7341.0	...
11120558	  781.8	  547.8	 7339.0	...
11120559	  781.1	  547.8	 7340.0	...
11120560	  780.5	  548.3	 7342.0	...
11120561	  780.2	  548.8	 7342.0	...
11120562	  780.0	  548.9	 7343.0	...
11120563	  779.6	  548.6	 7344.0	...
11120564	  779.5	  548.4	 7345.0	...
11120565	  779.6	  547.7	 7346.0	...
11120566	  779.6	  547.1	 7346.0	...
11120567	  779.3	  546.4	 7347.0	...
11120568	  779.2	  547.4	 7349.0	...
11120569	  779.1	  548.3	 7348.0	...
11120570	  779.5	  549.2	 7344.0	...
11120571	  779.8	  549.2	 7339.0	...
11120572	  779.7	  548.1	 7338.0	...
11120573	  779.4	  546.9	 7338.0	...
11120574	  779.4	  546.0	 7339.0	...
11120575	  779.6	  546.3	 7344.0	...
11120576	  779.8	  546.5	 7350.0	...
11120577	  780.0	  546.5	 7348.0	...
11120578	  780.2	  546.6	 7343.0	...
11120579	  779.8	  546.8	 7341.0	...
11120580	  779.3	  546.6	 7353.0	...
11120581	  778.7	  546.3	 7366.0	...
11120582	  778.8	  545.9	 7366.0	...
11120583	  780.1	  545.8	 7351.0	...
11120584	  781.4	  545.7	 7339.0	...
11120585	  781.8	  546.6	 7340.0	...
11120586	  780.6	  547.7	 7346.0	...
11120587	  779.2	  547.9	 7348.0	...
11120588	  779.3	  547.2	 7347.0	...
11120589	  779.7	  546.5	 7345.0	...
11120590	  780.1	  545.7	 7343.0	...
11120591	  780.1	  545.0	 7341.0	...
11120592	  780.0	  544.3	 7341.0	...
11120593	  779.9	  544.3	 7342.0	...
11120594	  779.9	  544.7	 7342.0	...
11120595	  780.0	  545.1	 7342.0	...
11120596	  780.3	  545.8	 7346.0	...
11120597	  780.2	  546.3	 7352.0	...
11120598	  779.9	  546.3	 7358.0	...
11120599	  779.4	  546.2	 7356.0	...
11120600	  779.2	  546.2	 7352.0	...
11120601	  779.1	  546.4	 7350.0	...
11120602	  779.0	  545.9	 7353.0	...
11120603	  778.8	  545.3	 7353.0	...
11120604	  778.6	  545.0	 7349.0	...
11120605	  778.5	  545.2	 7344.0	...
11120606	  778.9	  545.5	 7345.0	...
11120607	  779.2	  545.4	 7347.0	...
11120608	  778.7	  545.7	 7350.0	...
11120609	  777.8	  546.0	 7351.0	...
11120610	  776.7	  546.4	 7353.0	...
11120611	  776.4	  546.1	 7356.0	...
11120612	  777.4	  545.5	 7358.0	...
11120613	  778.6	  544.8	 7360.0	...
11120614	  780.1	  544.5	 7360.0	...
11120615	  780.3	  544.5	 7358.0	...
11120616	  780.5	  544.6	 7355.0	...
11120617	  780.2	  544.8	 7353.0	...
11120618	  779.8	  545.0	 7354.0	...
11120619	  779.7	  545.1	 7354.0	...
11120620	  780.2	  545.1	 7353.0	...
11120621	  780.6	  545.1	 7352.0	...
11120622	  780.5	  545.0	 7352.0	...
11120623	  780.2	  544.7	 7358.0	...
11120624	  779.5	  543.8	 7365.0	...
11120625	  779.0	  543.1	 7361.0	...
11120626	  778.4	  543.4	 7351.0	...
11120627	  778.2	  544.2	 7341.0	...
11120628	  778.8	  544.9	 7342.0	...
11120629	  779.6	  545.3	 7347.0	...
11120630	  780.4	  545.6	 7354.0	...
11120631	  780.3	  545.0	 7360.0	...
11120632	  779.8	  544.2	 7361.0	...
11120633	  779.4	  543.1	 7362.0	...
11120634	  779.2	  542.8	 7363.0	...
11120635	  778.7	  542.2	 7364.0	...
11120636	  778.2	  541.9	 7364.0	...
11120637	  778.4	  542.5	 7363.0	...
11120638	  779.0	  543.2	 7363.0	...
11120639	  779.5	  544.0	 7363.0	...
11120640	  779.3	  544.0	 7364.0	...
11120641	  779.3	  544.3	 7366.0	...
11120642	  779.4	  545.2	 7368.0	...
11120643	  779.8	  546.2	 7365.0	...
11120644	  780.0	  546.0	 7361.0	...
11120645	  780.0	  545.3	 7353.0	...
11120646	  779.8	  544.6	 7351.0	...
11120647	  779.6	  544.1	 7349.0	...
11120648	  779.6	  543.2	 7348.0	...
11120649	  779.2	  542.3	 7354.0	...
11120650	  778.8	  542.1	 7360.0	...
11120651	  779.3	  542.6	 7365.0	...
11120652	  780.3	  542.9	 7366.0	...
11120653	  780.4	  543.1	 7368.0	...
11120654	  779.5	  543.2	 7370.0	...
11120655	  777.7	  543.5	 7372.0	...
11120656	  776.8	  543.2	 7380.0	...
11120657	  776.1	  542.9	 7388.0	...
11120658	  776.1	  542.1	 7397.0	...
11120659	  776.1	  541.7	 7398.0	...
11120660	  775.6	  542.0	 7398.0	...
11120661	  775.3	  542.6	 7398.0	...
11120662	  776.0	  543.1	 7398.0	...
11120663	  777.1	  543.1	 7399.0	...
11120664	  778.2	  543.0	 7392.0	...
11120665	  778.1	  543.0	 7385.0	...
11120666	  778.0	  542.5	 7378.0	...
11120667	  777.9	  541.7	 7378.0	...
11120668	  778.1	  541.0	 7377.0	...
11120669	  778.0	  540.2	 7376.0	...
11120670	  777.9	  539.8	 7376.0	...
11120671	  777.5	  539.4	 7370.0	...
11120672	  777.8	  539.5	 7364.0	...
11120673	  778.3	  539.8	 7364.0	...
11120674	  778.4	  540.1	 7375.0	...
11120675	  777.9	  539.4	 7387.0	...
11120676	  777.2	  538.6	 7394.0	...
11120677	  776.9	  538.1	 7394.0	...
11120678	  777.0	  538.9	 7391.0	...
11120679	  777.2	  540.9	 7388.0	...
11120680	  777.4	  542.4	 7386.0	...
11120681	  777.3	  543.4	 7385.0	...
11120682	  777.0	  542.4	 7388.0	...
11120683	  776.6	  541.5	 7391.0	...
11120684	  776.1	  540.8	 7396.0	...
11120685	  775.8	  540.9	 7397.0	...
11120686	  776.4	  540.8	 7390.0	...
11120687	  777.4	  541.4	 7381.0	...
11120688	  778.4	  542.0	 7371.0	...
11120689	  778.6	  542.0	 7370.0	...
11120690	  778.9	  541.1	 7368.0	...
11120691	  779.0	  540.9	 7368.0	...
11120692	  779.1	  541.3	 7367.0	...
11120693	  778.8	  541.6	 7369.0	...
11120694	  778.4	  541.4	 7370.0	...
11120695	  778.1	  541.1	 7371.0	...
11120696	  778.7	  540.9	 7370.0	...
11120697	  779.6	  540.7	 7372.0	...
11120698	  780.1	  540.5	 7376.0	...
11120699	  779.9	  540.9	 7381.0	...
11120700	  779.7	  541.2	 7384.0	...
11120701	  778.3	  541.8	 7384.0	...
11120702	  776.9	  541.9	 7376.0	...
11120703	  776.1	  542.1	 7367.0	...
11120704	  776.6	  542.1	 7364.0	...
MSG	11120705 0000 _ Number Off
11120705	  777.2	  542.0	 7369.0	...
11120706	  777.1	  541.9	 7374.0	...
11120707	  777.0	  541.9	 7378.0	...
11120708	  776.9	  542.2	 7382.0	...
11120709	  777.4	  542.8	 7385.0	...
11120710	  777.9	  543.4	 7385.0	...
11120711	  778.2	  542.9	 7387.0	...
11120712	  777.9	  542.2	 7392.0	...
11120713	  777.6	  541.2	 7394.0	...
11120714	  776.6	  541.1	 7397.0	...
11120715	  775.6	  541.1	 7396.0	...
11120716	  776.2	  541.2	 7394.0	...
11120717	  777.8	  541.0	 7394.0	...
11120718	  778.3	  540.9	 7396.0	...
11120719	  777.3	  541.5	 7399.0	...
11120720	  776.4	  542.3	 7400.0	...
11120721	  776.7	  543.0	 7400.0	...
11120722	  777.0	  542.9	 7399.0	...
11120723	  777.5	  542.9	 7391.0	...
11120724	  777.6	  542.8	 7384.0	...
11120725	  777.8	  542.2	 7379.0	...
11120726	  777.8	  541.5	 7381.0	...
11120727	  778.9	  540.9	 7379.0	...
11120728	  780.0	  541.1	 7375.0	...
11120729	  779.8	  541.4	 7370.0	...
11120730	  778.7	  541.5	 7369.0	...
11120731	  778.3	  541.5	 7369.0	...
11120732	  779.3	  542.6	 7374.0	...
11120733	  780.4	  543.8	 7379.0	...
11120734	  780.5	  544.0	 7384.0	...
11120735	  780.0	  542.8	 7384.0	...
11120736	  779.5	  541.6	 7386.0	...
11120737	  779.2	  541.5	 7386.0	...
11120738	  779.4	  541.5	 7384.0	...
11120739	  779.6	  541.5	 7381.0	...
11120740	  779.6	  541.5	 7380.0	...
11120741	  779.6	  541.5	 7384.0	...
11120742	  779.5	  541.5	 7387.0	...
11120743	  778.9	  541.5	 7388.0	...
11120744	  778.3	  541.5	 7387.0	...
11120745	  776.8	  541.6	 7393.0	...
11120746	  775.9	  541.6	 7401.0	...
11120747	  775.7	  541.5	 7405.0	...
11120748	  776.5	  542.3	 7401.0	...
11120749	  777.1	  543.1	 7402.0	...
11120750	  776.9	  543.6	 7407.0	...
11120751	  776.3	  543.1	 7414.0	...
11120752	  775.9	  541.8	 7417.0	...
11120753	  776.2	  540.9	 7412.0	...
11120754	  776.7	  540.1	 7404.0	...
11120755	  777.3	  540.0	 7397.0	...
11120756	  777.2	  540.0	 7397.0	...
11120757	  776.8	  540.2	 7397.0	...
11120758	  776.4	  540.1	 7396.0	...
11120759	  775.8	  539.8	 7393.0	...
11120760	  775.5	  539.5	 7393.0	...
11120761	  775.6	  539.2	 7396.0	...
11120762	  776.3	  540.0	 7398.0	...
11120763	  776.9	  540.8	 7398.0	...
11120764	  777.1	  541.7	 7399.0	...
11120765	  777.2	  542.1	 7403.0	...
11120766	  777.6	  542.5	 7409.0	...
11120767	  778.2	  542.1	 7412.0	...
11120768	  778.8	  541.4	 7413.0	...
11120769	  779.4	  540.7	 7412.0	...
11120770	  779.7	  540.8	 7412.0	...
11120771	  779.6	  541.0	 7416.0	...
11120772	  779.4	  541.2	 7422.0	...
11120773	  779.2	  541.4	 7427.0	...
11120774	  779.4	  541.3	 7426.0	...
11120775	  779.5	  541.1	 7424.0	...
11120776	  778.7	  540.9	 7418.0	...
11120777	  777.9	  541.9	 7411.0	...
11120778	  777.3	  543.0	 7405.0	...
11120779	  777.5	  543.9	 7404.0	...
11120780	  777.8	  543.7	 7406.0	...
11120781	  778.1	  543.6	 7408.0	...
11120782	  778.3	  543.2	 7407.0	...
11120783	  778.4	  542.9	 7405.0	...
11120784	  778.6	  542.6	 7410.0	...
11120785	  778.7	  542.1	 7417.0	...
11120786	  778.7	  541.9	 7425.0	...
11120787	  777.8	  541.9	 7426.0	...
11120788	  776.9	  542.4	 7426.0	...
11120789	  776.9	  541.8	 7426.0	...
11120790	  777.8	  540.9	 7424.0	...
11120791	  778.2	  540.2	 7426.0	...
11120792	  777.5	  540.4	 7430.0	...
11120793	  776.8	  541.0	 7435.0	...
11120794	  776.8	  541.8	 7436.0	...
11120795	  776.8	  542.5	 7434.0	...
11120796	  776.8	  542.8	 7433.0	...
11120797	  776.7	  542.4	 7432.0	...
11120798	  776.5	  541.7	 7432.0	...
11120799	  776.4	  540.9	 7432.0	...
11120800	  775.3	  540.7	 7432.0	...
11120801	  774.3	  540.9	 7433.0	...
11120802	  773.5	  540.8	 7438.0	...
11120803	  774.3	  540.6	 7443.0	...
11120804	  775.2	  540.7	 7449.0	...
11120805	  776.0	  541.2	 7449.0	...
11120806	  776.1	  541.8	 7449.0	...
11120807	  776.3	  542.2	 7448.0	...
11120808	  776.3	  541.4	 7450.0	...
11120809	  775.3	  540.1	 7454.0	...
11120810	  774.2	  538.8	 7458.0	...
11120811	  773.2	  538.7	 7458.0	...
11120812	  773.2	  538.2	 7457.0	...
11120813	  772.7	  537.9	 7455.0	...
11120814	  772.4	  539.2	 7453.0	...
11120815	  772.1	  541.0	 7452.0	...
11120816	  772.3	  542.0	 7451.0	...
11120817	  772.7	  541.2	 7453.0	...
11120818	  772.9	  539.5	 7458.0	...
11120819	  773.2	  538.5	 7462.0	...
11120820	  773.1	  538.0	 7463.0	...
11120821	  773.1	  538.3	 7463.0	...
11120822	  773.1	  538.8	 7462.0	...
11120823	  773.0	  539.1	 7461.0	...
11120824	  772.8	  539.5	 7460.0	...
11120825	  773.1	  539.8	 7460.0	...
11120826	  773.6	  539.3	 7461.0	...
11120827	  774.5	  538.7	 7459.0	...
11120828	  775.3	  539.8	 7453.0	...
11120829	  776.2	  541.5	 7447.0	...
11120830	  775.9	  543.3	 7445.0	...
11120831	  774.9	  542.4	 7457.0	...
EFIX R   11120268	11120831	564	  775.9	  548.9	   7395
SSACC R  11120832
11120832	  773.8	  541.4	 7469.0	...
11120833	  773.2	  540.5	 7480.0	...
11120834	  771.1	  540.7	 7480.0	...
11120835	  768.0	  540.6	 7477.0	...
11120836	  765.2	  540.5	 7473.0	...
11120837	  762.8	  541.5	 7469.0	...
11120838	  759.7	  543.1	 7474.0	...
11120839	  754.0	  544.9	 7484.0	...
11120840	  748.5	  545.5	 7494.0	...
11120841	  743.7	  545.9	 7503.0	...
11120842	  740.5	  546.3	 7508.0	...
11120843	  737.3	  546.7	 7515.0	...
11120844	  733.8	  546.8	 7517.0	...
11120845	  731.3	  546.7	 7522.0	...
11120846	  728.6	  546.6	 7530.0	...
11120847	  727.3	  547.1	 7541.0	...
ESACC R  11120832	11120847	16	  773.8	  541.4	  727.3	  547.1	   1.00	     84
SFIX R   11120848
11120848	  725.5	  548.0	 7549.0	...
11120849	  724.6	  548.8	 7554.0	...
11120850	  723.8	  549.3	 7556.0	...
11120851	  723.2	  549.3	 7559.0	...
11120852	  723.0	  549.2	 7559.0	...
11120853	  723.0	  549.1	 7562.0	...
11120854	  723.1	  549.0	 7565.0	...
11120855	  723.2	  548.5	 7561.0	...
11120856	  723.7	  548.0	 7556.0	...
11120857	  724.1	  547.6	 7550.0	...
11120858	  724.4	  548.4	 7550.0	...
11120859	  723.5	  549.4	 7555.0	...
11120860	  722.8	  550.7	 7560.0	...
11120861	  722.4	  551.5	 7565.0	...
11120862	  722.8	  552.1	 7565.0	...
11120863	  723.7	  551.7	 7565.0	...
11120864	  724.2	  551.0	 7564.0	...
11120865	  724.6	  550.3	 7564.0	...
11120866	  724.5	  550.3	 7569.0	...
11120867	  724.6	  550.8	 7573.0	...
11120868	  724.4	  551.4	 7573.0	...
11120869	  724.2	  551.3	 7568.0	...
11120870	  724.3	  550.4	 7556.0	...
11120871	  724.3	  549.6	 7550.0	...
11120872	  724.3	  549.5	 7544.0	...
11120873	  725.7	  549.6	 7544.0	...
11120874	  727.5	  549.4	 7544.0	...
11120875	  728.5	  549.4	 7542.0	...
11120876	  727.8	  549.7	 7541.0	...
11120877	  726.6	  550.1	 7539.0	...
11120878	  726.0	  550.1	 7538.0	...
11120879	  725.5	  550.0	 7538.0	...
11120880	  725.2	  550.5	 7538.0	...
11120881	  725.0	  551.1	 7539.0	...
11120882	  724.5	  551.8	 7539.0	...
11120883	  724.2	  551.6	 7538.0	...
11120884	  724.6	  550.9	 7536.0	...
11120885	  725.1	  550.3	 7534.0	...
11120886	  725.9	  551.3	 7534.0	...
11120887	  726.4	  552.6	 7535.0	...
11120888	  726.9	  553.6	 7535.0	...
11120889	  727.1	  553.5	 7537.0	...
11120890	  726.9	  553.5	 7541.0	...
11120891	  726.7	  553.6	 7544.0	...
11120892	  726.5	  553.5	 7546.0	...
11120893	  726.5	  553.4	 7548.0	...
11120894	  725.5	  553.3	 7550.0	...
11120895	  724.5	  553.1	 7553.0	...
11120896	  723.5	  553.1	 7559.0	...
11120897	  724.8	  553.1	 7563.0	...
11120898	  726.1	  553.1	 7561.0	...
11120899	  727.4	  552.7	 7556.0	...
11120900	  728.0	  552.5	 7550.0	...
11120901	  728.5	  552.3	 7548.0	...
11120902	  728.1	  552.8	 7549.0	...
11120903	  727.1	  553.3	 7551.0	...
11120904	  726.3	  552.9	 7550.0	...
11120905	  726.6	  552.1	 7548.0	...
11120906	  726.5	  551.8	 7545.0	...
11120907	  726.3	  552.3	 7545.0	...
11120908	  726.0	  553.1	 7545.0	...
11120909	  726.1	  553.4	 7548.0	...
11120910	  726.0	  553.6	 7554.0	...
11120911	  725.5	  552.3	 7560.0	...
11120912	  725.0	  551.0	 7559.0	...
11120913	  724.6	  549.9	 7554.0	...
11120914	  724.3	  550.2	 7548.0	...
11120915	  724.0	  550.5	 7546.0	...
11120916	  723.5	  550.6	 7547.0	...
11120917	  723.0	  550.4	 7546.0	...
11120918	  722.6	  550.3	 7545.0	...
11120919	  722.6	  550.4	 7544.0	...
11120920	  722.1	  550.7	 7544.0	...
11120921	  721.6	  551.0	 7541.0	...
11120922	  722.4	  550.7	 7539.0	...
11120923	  723.7	  550.5	 7540.0	...
11120924	  725.3	  552.3	 7542.0	...
11120925	  725.3	  554.4	 7545.0	...
11120926	  725.1	  554.6	 7543.0	...
11120927	  724.5	  552.7	 7542.0	...
11120928	  724.1	  551.9	 7541.0	...
11120929	  723.9	  553.1	 7541.0	...
11120930	  723.8	  553.7	 7542.0	...
11120931	  723.6	  553.0	 7543.0	...
11120932	  723.8	  552.2	 7545.0	...
11120933	  724.1	  551.9	 7547.0	...
11120934	  724.4	  551.5	 7550.0	...
11120935	  724.3	  551.1	 7552.0	...
11120936	  724.2	  550.4	 7554.0	...
11120937	  724.2	  550.2	 7555.0	...
11120938	  724.2	  550.0	 7555.0	...
11120939	  724.1	  550.1	 7553.0	...
11120940	  724.1	  550.2	 7549.0	...
11120941	  724.1	  550.2	 7546.0	...
11120942	  724.4	  550.7	 7542.0	...
11120943	  724.6	  551.3	 7540.0	...
11120944	  724.9	  551.4	 7542.0	...
11120945	  724.9	  551.0	 7541.0	...
11120946	  724.6	  550.6	 7540.0	...
11120947	  724.3	  550.7	 7544.0	...
11120948	  724.0	  552.2	 7553.0	...
11120949	  723.6	  553.6	 7562.0	...
11120950	  723.2	  555.1	 7566.0	...
11120951	  722.8	  555.2	 7567.0	...
11120952	  723.4	  555.2	 7566.0	...
11120953	  723.8	  555.2	 7553.0	...
11120954	  724.0	  555.2	 7541.0	...
11120955	  723.3	  555.3	 7536.0	...
11120956	  722.7	  554.9	 7542.0	...
11120957	  723.8	  553.7	 7546.0	...
11120958	  725.3	  552.4	 7544.0	...
11120959	  726.8	  551.5	 7543.0	...
11120960	  727.0	  551.8	 7539.0	...
11120961	  727.2	  552.1	 7534.0	...
11120962	  727.0	  553.1	 7530.0	...
11120963	  725.7	  553.9	 7532.0	...
11120964	  724.4	  553.6	 7534.0	...
11120965	  724.4	  552.6	 7536.0	...
11120966	  725.2	  551.6	 7535.0	...
11120967	  725.7	  551.7	 7536.0	...
11120968	  725.3	  551.8	 7537.0	...
11120969	  724.9	  551.7	 7538.0	...
11120970	  725.5	  551.7	 7538.0	...
11120971	  726.1	  551.8	 7539.0	...
11120972	  726.7	  551.9	 7538.0	...
11120973	  726.3	  551.9	 7538.0	...
11120974	  725.8	  551.9	 7538.0	...
11120975	  725.4	  552.0	 7538.0	...
11120976	  725.5	  551.9	 7536.0	...
11120977	  726.3	  552.0	 7533.0	...
11120978	  727.0	  552.2	 7530.0	...
11120979	  727.1	  551.8	 7527.0	...
11120980	  726.2	  551.4	 7525.0	...
11120981	  725.3	  550.5	 7525.0	...
11120982	  725.0	  550.2	 7525.0	...
11120983	  725.2	  550.2	 7526.0	...
11120984	  725.0	  550.6	 7526.0	...
11120985	  724.7	  551.1	 7527.0	...
11120986	  724.3	  551.8	 7529.0	...
11120987	  724.6	  552.4	 7530.0	...
11120988	  724.9	  552.9	 7530.0	...
11120989	  724.8	  552.9	 7530.0	...
11120990	  724.4	  553.0	 7530.0	...
11120991	  724.1	  552.4	 7531.0	...
11120992	  724.2	  551.7	 7520.0	...
11120993	  724.3	  551.0	 7509.0	...
11120994	  724.5	  551.5	 7499.0	...
11120995	  725.1	  552.3	 7498.0	...
11120996	  726.3	  553.1	 7496.0	...
11120997	  727.4	  553.4	 7497.0	...
11120998	  728.2	  554.3	 7497.0	...
11120999	  728.3	  555.4	 7501.0	...
11121000	  727.7	  553.8	 7504.0	...
11121001	  727.0	  551.3	 7506.0	...
11121002	  726.5	  549.7	 7505.0	...
11121003	  726.8	  550.7	 7501.0	...
11121004	  726.3	  550.9	 7502.0	...
11121005	  725.1	  550.3	 7506.0	...
11121006	  723.9	  550.0	 7510.0	...
11121007	  723.4	  550.6	 7507.0	...
11121008	  723.4	  551.2	 7504.0	...
11121009	  723.4	  550.9	 7499.0	...
11121010	  724.3	  550.2	 7493.0	...
11121011	  725.3	  549.7	 7488.0	...
11121012	  726.1	  550.1	 7484.0	...
11121013	  726.0	  550.7	 7485.0	...
11121014	  725.9	  551.2	 7488.0	...
11121015	  725.8	  551.6	 7491.0	...
11121016	  725.6	  553.2	 7489.0	...
11121017	  725.4	  554.8	 7485.0	...
11121018	  725.9	  555.8	 7481.0	...
11121019	  727.1	  555.0	 7478.0	...
11121020	  728.2	  554.1	 7474.0	...
11121021	  729.2	  553.4	 7469.0	...
11121022	  729.6	  552.4	 7467.0	...
11121023	  730.0	  551.6	 7471.0	...
11121024	  729.8	  551.4	 7476.0	...
11121025	  729.1	  552.0	 7481.0	...
11121026	  728.6	  552.7	 7480.0	...
11121027	  728.6	  552.8	 7475.0	...
11121028	  729.2	  553.0	 7469.0	...
11121029	  729.0	  553.1	 7464.0	...
11121030	  727.1	  553.4	 7464.0	...
11121031	  725.4	  553.8	 7465.0	...
11121032	  724.6	  553.8	 7465.0	...
11121033	  725.3	  553.5	 7466.0	...
11121034	  725.9	  553.5	 7465.0	...
11121035	  726.2	  553.1	 7463.0	...
11121036	  727.1	  552.6	 7460.0	...
11121037	  728.0	  553.3	 7459.0	...
11121038	  726.7	  554.9	 7462.0	...
11121039	  724.5	  556.0	 7471.0	...
11121040	  723.1	  555.4	 7478.0	...
11121041	  724.1	  554.6	 7476.0	...
11121042	  725.8	  554.4	 7466.0	...
11121043	  726.5	  554.4	 7456.0	...
11121044	  727.6	  554.4	 7451.0	...
11121045	  728.1	  554.8	 7451.0	...
11121046	  728.6	  555.1	 7451.0	...
11121047	  728.5	  555.4	 7452.0	...
11121048	  728.3	  555.4	 7454.0	...
11121049	  727.9	  555.3	 7458.0	...
11121050	  727.5	  555.1	 7459.0	...
11121051	  727.0	  555.4	 7459.0	...
11121052	  727.0	  555.9	 7457.0	...
11121053	  726.9	  556.1	 7454.0	...
11121054	  726.8	  555.5	 7455.0	...
11121055	  726.8	  555.0	 7456.0	...
11121056	  726.7	  554.1	 7455.0	...
11121057	  727.3	  553.6	 7453.0	...
11121058	  727.9	  553.1	 7444.0	...
11121059	  728.7	  554.1	 7434.0	...
11121060	  728.7	  555.0	 7425.0	...
11121061	  728.5	  555.9	 7422.0	...
11121062	  729.5	  555.9	 7409.0	...
11121063	  731.0	  555.5	 7395.0	...
11121064	  731.6	  555.0	 7383.0	...
11121065	  730.9	  554.8	 7384.0	...
11121066	  730.0	  554.9	 7385.0	...
11121067	  730.0	  555.1	 7387.0	...
11121068	  729.6	  555.2	 7390.0	...
11121069	  729.3	  554.7	 7391.0	...
11121070	  728.7	  554.3	 7390.0	...
11121071	  728.2	  553.4	 7394.0	...
11121072	  727.8	  553.1	 7404.0	...
11121073	  727.8	  554.0	 7415.0	...
11121074	  728.6	  555.2	 7420.0	...
11121075	  729.0	  556.5	 7423.0	...
11121076	  729.1	  555.4	 7426.0	...
11121077	  728.2	  554.4	 7416.0	...
11121078	  727.8	  554.3	 7403.0	...
11121079	  727.0	  555.6	 7394.0	...
11121080	  726.6	  556.8	 7405.0	...
11121081	  726.7	  556.4	 7417.0	...
11121082	  727.8	  555.5	 7419.0	...
11121083	  728.6	  554.8	 7408.0	...
11121084	  728.9	  554.9	 7395.0	...
11121085	  728.7	  554.7	 7389.0	...
11121086	  728.8	  554.4	 7391.0	...
11121087	  728.9	  554.1	 7394.0	...
11121088	  728.8	  554.1	 7392.0	...
11121089	  728.7	  555.2	 7388.0	...
11121090	  728.7	  556.1	 7384.0	...
11121091	  729.0	  556.5	 7384.0	...
11121092	  729.1	  555.9	 7383.0	...
11121093	  728.9	  554.8	 7384.0	...
11121094	  728.8	  554.5	 7387.0	...
11121095	  728.7	  554.1	 7387.0	...
11121096	  728.7	  553.8	 7382.0	...
11121097	  728.7	  553.5	 7377.0	...
11121098	  729.1	  554.7	 7375.0	...
11121099	  729.7	  556.2	 7373.0	...
11121100	  730.3	  557.4	 7371.0	...
11121101	  729.6	  556.6	 7368.0	...
11121102	  728.7	  555.8	 7367.0	...
11121103	  727.8	  555.1	 7366.0	...
11121104	  727.8	  554.8	 7366.0	...
11121105	  728.2	  554.5	 7365.0	...
11121106	  729.3	  554.6	 7366.0	...
11121107	  730.4	  555.0	 7367.0	...
11121108	  730.4	  555.7	 7369.0	...
11121109	  729.7	  556.1	 7369.0	...
11121110	  728.8	  556.4	 7367.0	...
11121111	  728.6	  556.4	 7365.0	...
11121112	  728.5	  556.4	 7364.0	...
11121113	  728.7	  557.1	 7364.0	...
11121114	  729.5	  558.0	 7357.0	...
11121115	  730.4	  558.6	 7350.0	...
11121116	  731.3	  558.4	 7345.0	...
11121117	  731.6	  558.2	 7347.0	...
11121118	  731.9	  558.2	 7350.0	...
11121119	  732.2	  557.7	 7351.0	...
11121120	  732.4	  557.1	 7352.0	...
11121121	  732.1	  556.5	 7353.0	...
11121122	  731.9	  556.8	 7354.0	...
11121123	  731.7	  557.1	 7353.0	...
11121124	  731.5	  557.4	 7352.0	...
11121125	  731.4	  557.4	 7352.0	...
11121126	  731.6	  557.4	 7346.0	...
11121127	  731.8	  557.2	 7341.0	...
11121128	  730.9	  558.1	 7338.0	...
11121129	  729.7	  558.8	 7340.0	...
11121130	  728.6	  559.3	 7339.0	...
11121131	  728.8	  558.8	 7337.0	...
11121132	  727.4	  558.8	 7340.0	...
11121133	  725.8	  559.0	 7345.0	...
11121134	  725.1	  559.2	 7350.0	...
11121135	  726.6	  559.2	 7350.0	...
11121136	  728.4	  559.2	 7341.0	...
11121137	  729.8	  559.3	 7331.0	...
11121138	  730.4	  559.5	 7331.0	...
11121139	  730.7	  559.7	 7341.0	...
11121140	  730.7	  560.0	 7350.0	...
11121141	  730.9	  560.2	 7349.0	...
11121142	  731.2	  560.0	 7342.0	...
11121143	  731.5	  559.7	 7335.0	...
11121144	  731.7	  559.4	 7330.0	...
11121145	  731.3	  559.7	 7329.0	...
11121146	  730.4	  559.8	 7330.0	...
11121147	  729.5	  559.9	 7330.0	...
11121148	  729.1	  559.8	 7329.0	...
11121149	  729.1	  559.6	 7332.0	...
11121150	  729.1	  560.2	 7335.0	...
11121151	  729.2	  560.9	 7338.0	...
11121152	  729.3	  561.5	 7339.0	...
11121153	  729.2	  560.4	 7337.0	...
11121154	  729.2	  559.3	 7332.0	...
11121155	  729.2	  558.3	 7326.0	...
11121156	  729.0	  558.3	 7323.0	...
11121157	  728.8	  558.3	 7323.0	...
11121158	  728.5	  559.5	 7323.0	...
11121159	  728.5	  560.7	 7322.0	...
11121160	  728.4	  561.8	 7322.0	...
11121161	  728.5	  561.7	 7325.0	...
11121162	  728.9	  561.6	 7327.0	...
11121163	  728.9	  562.4	 7325.0	...
EFIX R   11120848	11121163	316	  726.7	  553.8	   7471
SSACC R  11121164
11121164	  728.9	  563.4	 7321.0	...
11121165	  728.6	  563.1	 7320.0	...
11121166	  728.1	  561.9	 7323.0	...
11121167	  727.4	  560.7	 7326.0	...
11121168	  727.1	  560.7	 7333.0	...
11121169	  727.3	  561.2	 7340.0	...
11121170	  727.6	  561.8	 7342.0	...
11121171	  727.6	  562.4	 7331.0	...
11121172	  729.3	  560.7	 7320.0	...
11121173	  751.2	  522.6	 7451.0	...
11121174	  773.1	  484.7	 7589.0	...
11121175	  793.4	  448.7	 7728.0	...
11121176	  793.4	  448.7	 7728.0	...
SBLINK R 11121177
11121177	   .	   .	    0.0	...
11121178	   .	   .	    0.0	...
11121179	   .	   .	    0.0	...
11121180	   .	   .	    0.0	...
11121181	   .	   .	    0.0	...
11121182	   .	   .	    0.0	...
11121183	   .	   .	    0.0	...
11121184	   .	   .	    0.0	...
11121185	   .	   .	    0.0	...
11121186	   .	   .	    0.0	...
11121187	   .	   .	    0.0	...
11121188	   .	   .	    0.0	...
11121189	   .	   .	    0.0	...
11121190	   .	   .	    0.0	...
11121191	   .	   .	    0.0	...
11121192	   .	   .	    0.0	...
11121193	   .	   .	    0.0	...
11121194	   .	   .	    0.0	...
11121195	   .	   .	    0.0	...
11121196	   .	   .	    0.0	...
11121197	   .	   .	    0.0	...
11121198	   .	   .	    0.0	...
11121199	   .	   .	    0.0	...
11121200	   .	   .	    0.0	...
11121201	   .	   .	    0.0	...
11121202	   .	   .	    0.0	...
11121203	   .	   .	    0.0	...
11121204	   .	   .	    0.0	...
11121205	   .	   .	    0.0	...
11121206	   .	   .	    0.0	...
11121207	   .	   .	    0.0	...
11121208	   .	   .	    0.0	...
11121209	   .	   .	    0.0	...
11121210	   .	   .	    0.0	...
11121211	   .	   .	    0.0	...
11121212	   .	   .	    0.0	...
11121213	   .	   .	    0.0	...
11121214	   .	   .	    0.0	...
11121215	   .	   .	    0.0	...
11121216	   .	   .	    0.0	...
11121217	   .	   .	    0.0	...
11121218	   .	   .	    0.0	...
11121219	   .	   .	    0.0	...
11121220	   .	   .	    0.0	...
11121221	   .	   .	    0.0	...
11121222	   .	   .	    0.0	...
11121223	   .	   .	    0.0	...
11121224	   .	   .	    0.0	...
11121225	   .	   .	    0.0	...
11121226	   .	   .	    0.0	...
11121227	   .	   .	    0.0	...
11121228	   .	   .	    0.0	...
11121229	   .	   .	    0.0	...
11121230	   .	   .	    0.0	...
11121231	   .	   .	    0.0	...
11121232	   .	   .	    0.0	...
11121233	   .	   .	    0.0	...
11121234	   .	   .	    0.0	...
11121235	   .	   .	    0.0	...
11121236	   .	   .	    0.0	...
11121237	   .	   .	    0.0	...
11121238	   .	   .	    0.0	...
11121239	   .	   .	    0.0	...
11121240	   .	   .	    0.0	...
11121241	   .	   .	    0.0	...
11121242	   .	   .	    0.0	...
11121243	   .	   .	    0.0	...
11121244	   .	   .	    0.0	...
11121245	   .	   .	    0.0	...
11121246	   .	   .	    0.0	...
11121247	   .	   .	    0.0	...
11121248	   .	   .	    0.0	...
11121249	   .	   .	    0.0	...
11121250	   .	   .	    0.0	...
11121251	   .	   .	    0.0	...
11121252	   .	   .	    0.0	...
11121253	   .	   .	    0.0	...
11121254	   .	   .	    0.0	...
11121255	   .	   .	    0.0	...
11121256	   .	   .	    0.0	...
11121257	   .	   .	    0.0	...
11121258	   .	   .	    0.0	...
11121259	   .	   .	    0.0	...
11121260	   .	   .	    0.0	...
11121261	   .	   .	    0.0	...
11121262	   .	   .	    0.0	...
11121263	   .	   .	    0.0	...
11121264	   .	   .	    0.0	...
11121265	   .	   .	    0.0	...
11121266	   .	   .	    0.0	...
11121267	   .	   .	    0.0	...
11121268	   .	   .	    0.0	...
11121269	   .	   .	    0.0	...
11121270	   .	   .	    0.0	...
11121271	   .	   .	    0.0	...
11121272	   .	   .	    0.0	...
11121273	   .	   .	    0.0	...
11121274	   .	   .	    0.0	...
11121275	   .	   .	    0.0	...
11121276	   .	   .	    0.0	...
11121277	   .	   .	    0.0	...
11121278	   .	   .	    0.0	...
11121279	   .	   .	    0.0	...
11121280	   .	   .	    0.0	...
11121281	   .	   .	    0.0	...
11121282	   .	   .	    0.0	...
11121283	   .	   .	    0.0	...
11121284	   .	   .	    0.0	...
11121285	   .	   .	    0.0	...
11121286	   .	   .	    0.0	...
11121287	   .	   .	    0.0	...
11121288	   .	   .	    0.0	...
11121289	   .	   .	    0.0	...
11121290	   .	   .	    0.0	...
11121291	   .	   .	    0.0	...
11121292	   .	   .	    0.0	...
11121293	   .	   .	    0.0	...
11121294	   .	   .	    0.0	...
11121295	   .	   .	    0.0	...
11121296	   .	   .	    0.0	...
11121297	   .	   .	    0.0	...
11121298	   .	   .	    0.0	...
11121299	   .	   .	    0.0	...
11121300	   .	   .	    0.0	...
11121301	   .	   .	    0.0	...
11121302	   .	   .	    0.0	...
11121303	   .	   .	    0.0	...
11121304	   .	   .	    0.0	...
11121305	   .	   .	    0.0	...
11121306	   .	   .	    0.0	...
11121307	   .	   .	    0.0	...
11121308	   .	   .	    0.0	...
11121309	   .	   .	    0.0	...
11121310	   .	   .	    0.0	...
11121311	   .	   .	    0.0	...
11121312	   .	   .	    0.0	...
11121313	   .	   .	    0.0	...
11121314	   .	   .	    0.0	...
11121315	   .	   .	    0.0	...
11121316	   .	   .	    0.0	...
11121317	   .	   .	    0.0	...
11121318	   .	   .	    0.0	...
11121319	   .	   .	    0.0	...
11121320	   .	   .	    0.0	...
11121321	   .	   .	    0.0	...
11121322	   .	   .	    0.0	...
11121323	   .	   .	    0.0	...
11121324	   .	   .	    0.0	...
11121325	   .	   .	    0.0	...
11121326	   .	   .	    0.0	...
11121327	   .	   .	    0.0	...
11121328	   .	   .	    0.0	...
11121329	   .	   .	    0.0	...
11121330	   .	   .	    0.0	...
11121331	   .	   .	    0.0	...
11121332	   .	   .	    0.0	...
11121333	   .	   .	    0.0	...
11121334	   .	   .	    0.0	...
11121335	   .	   .	    0.0	...
11121336	   .	   .	    0.0	...
11121337	   .	   .	    0.0	...
11121338	   .	   .	    0.0	...
11121339	   .	   .	    0.0	...
11121340	   .	   .	    0.0	...
11121341	   .	   .	    0.0	...
11121342	   .	   .	    0.0	...
11121343	   .	   .	    0.0	...
11121344	   .	   .	    0.0	...
11121345	   .	   .	    0.0	...
11121346	   .	   .	    0.0	...
11121347	   .	   .	    0.0	...
11121348	   .	   .	    0.0	...
11121349	   .	   .	    0.0	...
11121350	   .	   .	    0.0	...
11121351	   .	   .	    0.0	...
11121352	   .	   .	    0.0	...
11121353	   .	   .	    0.0	...
11121354	   .	   .	    0.0	...
11121355	   .	   .	    0.0	...
11121356	   .	   .	    0.0	...
11121357	   .	   .	    0.0	...
11121358	   .	   .	    0.0	...
11121359	   .	   .	    0.0	...
11121360	   .	   .	    0.0	...
11121361	   .	   .	    0.0	...
11121362	   .	   .	    0.0	...
11121363	   .	   .	    0.0	...
11121364	   .	   .	    0.0	...
11121365	   .	   .	    0.0	...
11121366	   .	   .	    0.0	...
11121367	   .	   .	    0.0	...
11121368	   .	   .	    0.0	...
11121369	   .	   .	    0.0	...
11121370	   .	   .	    0.0	...
11121371	   .	   .	    0.0	...
11121372	   .	   .	    0.0	...
11121373	   .	   .	    0.0	...
11121374	   .	   .	    0.0	...
11121375	   .	   .	    0.0	...
11121376	   .	   .	    0.0	...
11121377	   .	   .	    0.0	...
11121378	   .	   .	    0.0	...
11121379	   .	   .	    0.0	...
11121380	   .	   .	    0.0	...
11121381	   .	   .	    0.0	...
11121382	   .	   .	    0.0	...
11121383	   .	   .	    0.0	...
11121384	   .	   .	    0.0	...
11121385	   .	   .	    0.0	...
11121386	   .	   .	    0.0	...
11121387	   .	   .	    0.0	...
11121388	   .	   .	    0.0	...
11121389	   .	   .	    0.0	...
11121390	   .	   .	    0.0	...
11121391	   .	   .	    0.0	...
11121392	   .	   .	    0.0	...
11121393	   .	   .	    0.0	...
11121394	   .	   .	    0.0	...
11121395	   .	   .	    0.0	...
11121396	   .	   .	    0.0	...
11121397	   .	   .	    0.0	...
11121398	   .	   .	    0.0	...
11121399	   .	   .	    0.0	...
11121400	   .	   .	    0.0	...
11121401	   .	   .	    0.0	...
11121402	   .	   .	    0.0	...
11121403	   .	   .	    0.0	...
11121404	   .	   .	    0.0	...
11121405	   .	   .	    0.0	...
11121406	   .	   .	    0.0	...
11121407	   .	   .	    0.0	...
11121408	   .	   .	    0.0	...
11121409	   .	   .	    0.0	...
11121410	   .	   .	    0.0	...
11121411	   .	   .	    0.0	...
11121412	   .	   .	    0.0	...
11121413	   .	   .	    0.0	...
11121414	   .	   .	    0.0	...
11121415	   .	   .	    0.0	...
11121416	   .	   .	    0.0	...
11121417	   .	   .	    0.0	...
11121418	   .	   .	    0.0	...
11121419	   .	   .	    0.0	...
11121420	   .	   .	    0.0	...
11121421	   .	   .	    0.0	...
11121422	   .	   .	    0.0	...
11121423	   .	   .	    0.0	...
11121424	   .	   .	    0.0	...
11121425	   .	   .	    0.0	...
11121426	   .	   .	    0.0	...
11121427	   .	   .	    0.0	...
11121428	   .	   .	    0.0	...
11121429	   .	   .	    0.0	...
11121430	   .	   .	    0.0	...
11121431	   .	   .	    0.0	...
11121432	   .	   .	    0.0	...
11121433	   .	   .	    0.0	...
11121434	   .	   .	    0.0	...
11121435	   .	   .	    0.0	...
11121436	   .	   .	    0.0	...
11121437	   .	   .	    0.0	...
11121438	   .	   .	    0.0	...
11121439	   .	   .	    0.0	...
11121440	   .	   .	    0.0	...
11121441	   .	   .	    0.0	...
11121442	   .	   .	    0.0	...
11121443	   .	   .	    0.0	...
11121444	   .	   .	    0.0	...
11121445	   .	   .	    0.0	...
11121446	   .	   .	    0.0	...
11121447	   .	   .	    0.0	...
11121448	   .	   .	    0.0	...
11121449	   .	   .	    0.0	...
11121450	   .	   .	    0.0	...
11121451	   .	   .	    0.0	...
11121452	   .	   .	    0.0	...
11121453	   .	   .	    0.0	...
11121454	   .	   .	    0.0	...
11121455	   .	   .	    0.0	...
11121456	   .	   .	    0.0	...
11121457	   .	   .	    0.0	...
11121458	   .	   .	    0.0	...
11121459	   .	   .	    0.0	...
11121460	   .	   .	    0.0	...
11121461	   .	   .	    0.0	...
11121462	   .	   .	    0.0	...
11121463	   .	   .	    0.0	...
11121464	   .	   .	    0.0	...
11121465	   .	   .	    0.0	...
11121466	   .	   .	    0.0	...
11121467	   .	   .	    0.0	...
11121468	   .	   .	    0.0	...
11121469	   .	   .	    0.0	...
11121470	   .	   .	    0.0	...
11121471	   .	   .	    0.0	...
11121472	   .	   .	    0.0	...
11121473	   .	   .	    0.0	...
11121474	   .	   .	    0.0	...
11121475	   .	   .	    0.0	...
11121476	   .	   .	    0.0	...
11121477	   .	   .	    0.0	...
11121478	   .	   .	    0.0	...
11121479	   .	   .	    0.0	...
11121480	   .	   .	    0.0	...
11121481	   .	   .	    0.0	...
11121482	   .	   .	    0.0	...
11121483	   .	   .	    0.0	...
11121484	   .	   .	    0.0	...
11121485	   .	   .	    0.0	...
11121486	   .	   .	    0.0	...
11121487	   .	   .	    0.0	...
11121488	   .	   .	    0.0	...
11121489	   .	   .	    0.0	...
EBLINK R 11121177	11121489	313
11121490	  813.9	  412.4	 7347.0	...
11121491	  813.9	  412.4	 7347.0	...
11121492	  813.9	  412.4	 7347.0	...
11121493	  813.3	  411.7	 7329.0	...
11121494	  813.0	  414.0	 7311.0	...
11121495	  811.8	  433.5	 7351.0	...
11121496	  811.8	  455.5	 7410.0	...
11121497	  811.8	  474.5	 7462.0	...
11121498	  812.8	  478.5	 7452.0	...
11121499	  813.4	  480.9	 7439.0	...
11121500	  813.6	  483.1	 7431.0	...
11121501	  813.0	  483.8	 7422.0	...
11121502	  812.4	  484.4	 7413.0	...
11121503	  811.8	  485.1	 7391.0	...
11121504	  779.1	  534.1	 7253.0	...
11121505	  746.9	  583.8	 7118.0	...
11121506	  714.9	  634.3	 6983.0	...
11121507	  715.1	  635.2	 6967.0	...
11121508	  714.8	  636.0	 6951.0	...
11121509	  714.4	  636.3	 6950.0	...
11121510	  714.1	  636.6	 6949.0	...
11121511	  714.0	  638.3	 6946.0	...
11121512	  713.9	  640.0	 6940.0	...
11121513	  714.9	  641.6	 6935.0	...
ESACC R  11121164	11121513	350	  728.9	  563.4	  714.9	  641.6	   1.69	    486
SFIX R   11121514
11121514	  715.9	  641.6	 6937.0	...
11121515	  716.2	  641.9	 6943.0	...
11121516	  715.6	  642.2	 6946.0	...
11121517	  714.9	  642.3	 6943.0	...
11121518	  714.6	  642.2	 6939.0	...
11121519	  714.1	  642.3	 6939.0	...
11121520	  713.8	  642.5	 6939.0	...
11121521	  713.9	  642.4	 6925.0	...
11121522	  714.1	  642.2	 6910.0	...
11121523	  713.8	  641.6	 6911.0	...
11121524	  713.1	  640.7	 6925.0	...
11121525	  712.7	  639.9	 6934.0	...
11121526	  713.0	  639.8	 6928.0	...
11121527	  713.4	  640.4	 6925.0	...
11121528	  713.8	  641.4	 6928.0	...
11121529	  714.1	  642.2	 6924.0	...
11121530	  714.4	  641.9	 6917.0	...
11121531	  715.0	  640.9	 6910.0	...
11121532	  715.5	  640.2	 6910.0	...
11121533	  716.2	  640.8	 6909.0	...
11121534	  716.5	  641.5	 6908.0	...
11121535	  717.1	  641.8	 6906.0	...
11121536	  717.6	  641.7	 6904.0	...
11121537	  718.2	  641.6	 6905.0	...
11121538	  716.4	  641.8	 6908.0	...
11121539	  714.4	  642.0	 6912.0	...
11121540	  712.7	  642.2	 6905.0	...
11121541	  713.4	  642.0	 6896.0	...
11121542	  713.7	  641.0	 6890.0	...
11121543	  713.8	  640.1	 6895.0	...
11121544	  713.7	  639.6	 6897.0	...
11121545	  715.2	  639.8	 6896.0	...
11121546	  716.6	  640.7	 6895.0	...
11121547	  716.8	  642.0	 6899.0	...
11121548	  716.2	  643.1	 6903.0	...
11121549	  715.4	  643.6	 6905.0	...
11121550	  715.6	  643.4	 6906.0	...
11121551	  715.6	  643.7	 6907.0	...
11121552	  715.8	  644.1	 6906.0	...
11121553	  716.2	  644.5	 6905.0	...
11121554	  716.4	  643.5	 6902.0	...
11121555	  716.5	  642.6	 6904.0	...
11121556	  716.8	  641.6	 6906.0	...
11121557	  717.1	  641.5	 6908.0	...
11121558	  717.4	  642.3	 6908.0	...
11121559	  717.2	  643.2	 6907.0	...
11121560	  717.1	  644.1	 6906.0	...
11121561	  717.0	  643.3	 6905.0	...
11121562	  717.0	  642.5	 6904.0	...
11121563	  716.1	  641.7	 6902.0	...
11121564	  715.2	  641.9	 6899.0	...
11121565	  714.5	  642.1	 6896.0	...
11121566	  714.6	  642.3	 6905.0	...
11121567	  714.8	  643.7	 6915.0	...
11121568	  716.0	  645.0	 6923.0	...
11121569	  717.3	  646.1	 6918.0	...
11121570	  718.3	  645.9	 6911.0	...
11121571	  718.9	  645.8	 6906.0	...
11121572	  719.5	  645.7	 6901.0	...
11121573	  719.9	  645.6	 6891.0	...
11121574	  719.8	  645.5	 6884.0	...
11121575	  719.8	  645.4	 6878.0	...
11121576	  719.7	  645.3	 6881.0	...
11121577	  719.4	  645.5	 6885.0	...
11121578	  718.8	  645.7	 6889.0	...
11121579	  718.4	  646.0	 6889.0	...
11121580	  718.6	  646.0	 6886.0	...
11121581	  718.6	  646.0	 6883.0	...
11121582	  718.6	  646.0	 6879.0	...
11121583	  718.2	  646.0	 6878.0	...
11121584	  718.4	  645.9	 6876.0	...
11121585	  718.6	  647.3	 6875.0	...
11121586	  718.6	  648.9	 6879.0	...
11121587	  718.6	  651.2	 6883.0	...
11121588	  719.0	  651.9	 6889.0	...
11121589	  719.2	  650.6	 6891.0	...
11121590	  720.2	  648.5	 6891.0	...
11121591	  720.9	  647.0	 6879.0	...
11121592	  721.7	  647.4	 6868.0	...
11121593	  721.2	  647.3	 6858.0	...
11121594	  720.6	  646.8	 6858.0	...
11121595	  720.8	  646.9	 6859.0	...
11121596	  721.5	  647.7	 6861.0	...
11121597	  722.1	  648.1	 6859.0	...
11121598	  722.0	  647.8	 6857.0	...
11121599	  722.2	  648.5	 6854.0	...
11121600	  722.6	  649.5	 6855.0	...
11121601	  722.9	  650.0	 6854.0	...
11121602	  722.6	  649.6	 6853.0	...
11121603	  722.1	  649.3	 6853.0	...
11121604	  721.7	  649.4	 6853.0	...
11121605	  721.7	  649.4	 6852.0	...
11121606	  722.1	  649.3	 6850.0	...
11121607	  722.3	  649.2	 6850.0	...
11121608	  722.7	  649.1	 6850.0	...
11121609	  722.8	  648.9	 6848.0	...
11121610	  722.6	  648.7	 6849.0	...
11121611	  722.1	  648.7	 6850.0	...
11121612	  721.7	  648.7	 6851.0	...
11121613	  721.5	  648.9	 6850.0	...
11121614	  721.4	  649.1	 6849.0	...
11121615	  720.8	  649.3	 6848.0	...
11121616	  720.5	  649.4	 6848.0	...
11121617	  720.2	  649.4	 6849.0	...
11121618	  719.9	  649.7	 6851.0	...
11121619	  719.7	  650.0	 6852.0	...
11121620	  719.6	  649.3	 6850.0	...
11121621	  719.8	  648.3	 6848.0	...
11121622	  720.2	  647.3	 6846.0	...
11121623	  720.9	  647.2	 6846.0	...
11121624	  721.5	  647.5	 6848.0	...
11121625	  722.0	  647.6	 6852.0	...
11121626	  722.0	  647.6	 6857.0	...
11121627	  722.0	  647.7	 6861.0	...
11121628	  722.0	  647.9	 6862.0	...
11121629	  721.4	  648.2	 6862.0	...
11121630	  720.8	  648.2	 6861.0	...
11121631	  720.0	  648.1	 6862.0	...
11121632	  719.8	  647.8	 6863.0	...
11121633	  720.2	  647.4	 6865.0	...
11121634	  720.9	  648.2	 6869.0	...
11121635	  721.6	  649.3	 6871.0	...
11121636	  720.6	  649.9	 6886.0	...
11121637	  719.6	  649.1	 6899.0	...
11121638	  718.7	  648.4	 6906.0	...
11121639	  718.8	  648.3	 6900.0	...
11121640	  718.9	  648.5	 6893.0	...
11121641	  718.9	  648.6	 6891.0	...
11121642	  719.0	  648.6	 6889.0	...
11121643	  719.3	  648.3	 6890.0	...
11121644	  719.5	  647.8	 6893.0	...
11121645	  719.5	  647.3	 6890.0	...
11121646	  719.2	  647.0	 6890.0	...
11121647	  719.0	  646.9	 6894.0	...
11121648	  719.3	  646.7	 6901.0	...
11121649	  719.9	  646.5	 6903.0	...
11121650	  720.5	  646.3	 6902.0	...
11121651	  720.4	  646.2	 6901.0	...
11121652	  720.1	  645.9	 6900.0	...
11121653	  719.8	  645.4	 6901.0	...
11121654	  719.0	  645.1	 6901.0	...
11121655	  718.2	  644.5	 6902.0	...
11121656	  717.8	  644.1	 6903.0	...
11121657	  718.5	  643.5	 6899.0	...
11121658	  719.4	  644.2	 6892.0	...
11121659	  719.8	  644.3	 6884.0	...
11121660	  719.8	  644.4	 6882.0	...
11121661	  720.7	  643.7	 6883.0	...
11121662	  721.7	  643.7	 6889.0	...
11121663	  721.2	  645.4	 6897.0	...
11121664	  719.8	  647.1	 6907.0	...
11121665	  718.5	  647.4	 6912.0	...
11121666	  718.6	  646.0	 6919.0	...
11121667	  718.9	  644.3	 6922.0	...
11121668	  719.3	  643.9	 6925.0	...
11121669	  720.2	  643.5	 6923.0	...
11121670	  721.0	  643.5	 6925.0	...
11121671	  721.0	  643.6	 6926.0	...
11121672	  720.5	  644.5	 6921.0	...
11121673	  719.5	  645.5	 6915.0	...
11121674	  719.2	  646.6	 6908.0	...
11121675	  719.2	  647.6	 6907.0	...
11121676	  719.9	  648.4	 6904.0	...
11121677	  720.5	  648.3	 6899.0	...
11121678	  720.8	  647.6	 6896.0	...
EFIX R   11121514	11121678	165	  718.6	  645.5	   6891
SSACC R  11121679
11121679	  720.6	  646.1	 6893.0	...
11121680	  717.8	  644.9	 6891.0	...
11121681	  714.9	  643.3	 6888.0	...
11121682	  711.1	  641.3	 6894.0	...
11121683	  709.5	  639.4	 6904.0	...
11121684	  705.3	  636.0	 6915.0	...
11121685	  701.3	  633.5	 6919.0	...
11121686	  697.9	  630.4	 6919.0	...
11121687	  696.3	  628.5	 6921.0	...
11121688	  694.4	  625.1	 6925.0	...
11121689	  692.7	  622.3	 6929.0	...
11121690	  692.5	  618.6	 6930.0	...
11121691	  693.2	  616.9	 6927.0	...
11121692	  694.0	  615.3	 6923.0	...
11121693	  694.4	  614.0	 6918.0	...
11121694	  694.6	  610.9	 6913.0	...
11121695	  694.4	  607.1	 6909.0	...
11121696	  693.5	  603.0	 6907.0	...
11121697	  692.6	  599.7	 6907.0	...
11121698	  692.0	  597.2	 6908.0	...
11121699	  692.2	  594.5	 6910.0	...
11121700	  692.7	  591.3	 6912.0	...
ESACC R  11121679	11121700	22	  720.6	  646.1	  692.7	  591.3	   1.31	     80
SFIX R   11121701
11121701	  693.2	  588.1	 6913.0	...
11121702	  693.3	  585.1	 6913.0	...
11121703	  693.1	  583.2	 6912.0	...
11121704	  692.7	  581.3	 6911.0	...
11121705	  692.2	  580.5	 6909.0	...
11121706	  691.8	  580.0	 6906.0	...
11121707	  691.3	  579.7	 6900.0	...
11121708	  690.5	  579.9	 6897.0	...
11121709	  689.2	  580.1	 6899.0	...
11121710	  688.3	  580.2	 6903.0	...
11121711	  687.5	  579.4	 6903.0	...
11121712	  687.3	  578.4	 6900.0	...
11121713	  688.1	  578.0	 6896.0	...
11121714	  689.1	  578.4	 6896.0	...
11121715	  690.2	  578.8	 6897.0	...
11121716	  690.1	  578.7	 6897.0	...
11121717	  689.8	  578.4	 6898.0	...
11121718	  689.6	  578.3	 6897.0	...
11121719	  689.7	  580.7	 6897.0	...
11121720	  690.2	  583.2	 6896.0	...
11121721	  690.6	  584.6	 6894.0	...
11121722	  690.5	  582.8	 6894.0	...
11121723	  690.6	  581.2	 6896.0	...
11121724	  690.6	  580.7	 6903.0	...
11121725	  690.9	  580.8	 6907.0	...
11121726	  691.3	  580.7	 6903.0	...
11121727	  691.8	  580.8	 6895.0	...
11121728	  690.4	  581.1	 6886.0	...
11121729	  688.9	  581.8	 6884.0	...
11121730	  687.7	  582.4	 6884.0	...
11121731	  688.0	  583.0	 6884.0	...
11121732	  688.1	  583.4	 6883.0	...
11121733	  689.6	  583.7	 6873.0	...
11121734	  691.1	  583.6	 6862.0	...
11121735	  692.3	  583.5	 6854.0	...
11121736	  691.3	  583.7	 6857.0	...
11121737	  690.3	  583.6	 6861.0	...
11121738	  689.2	  583.4	 6863.0	...
11121739	  688.9	  583.2	 6866.0	...
11121740	  689.7	  583.1	 6855.0	...
11121741	  690.8	  582.7	 6844.0	...
11121742	  691.5	  582.4	 6831.0	...
11121743	  691.3	  582.2	 6829.0	...
11121744	  691.2	  582.4	 6824.0	...
11121745	  691.6	  582.8	 6821.0	...
11121746	  692.1	  583.2	 6818.0	...
11121747	  692.5	  583.5	 6818.0	...
11121748	  692.2	  583.8	 6819.0	...
11121749	  691.6	  585.2	 6820.0	...
11121750	  690.8	  586.3	 6815.0	...
11121751	  690.5	  587.1	 6808.0	...
11121752	  690.4	  586.4	 6802.0	...
11121753	  691.9	  585.6	 6790.0	...
11121754	  693.5	  585.4	 6778.0	...
11121755	  695.1	  585.7	 6768.0	...
11121756	  695.2	  586.2	 6771.0	...
11121757	  695.4	  586.6	 6768.0	...
11121758	  695.5	  588.1	 6759.0	...
11121759	  695.5	  589.7	 6749.0	...
11121760	  696.0	  591.3	 6745.0	...
11121761	  696.6	  592.3	 6737.0	...
11121762	  697.7	  593.1	 6722.0	...
11121763	  698.3	  593.8	 6709.0	...
11121764	  698.8	  593.7	 6703.0	...
11121765	  697.9	  593.8	 6705.0	...
11121766	  697.0	  593.9	 6702.0	...
11121767	  696.5	  594.0	 6696.0	...
11121768	  696.6	  593.3	 6689.0	...
11121769	  696.7	  592.6	 6686.0	...
11121770	  696.5	  591.6	 6684.0	...
11121771	  696.2	  591.3	 6679.0	...
11121772	  695.5	  592.0	 6673.0	...
11121773	  694.8	  593.1	 6660.0	...
11121774	  695.9	  594.0	 6652.0	...
11121775	  697.2	  593.8	 6641.0	...
11121776	  698.6	  593.5	 6635.0	...
11121777	  698.6	  593.4	 6626.0	...
11121778	  698.0	  594.0	 6620.0	...
11121779	  697.5	  595.1	 6615.0	...
11121780	  697.5	  597.3	 6603.0	...
11121781	  698.5	  598.8	 6592.0	...
11121782	  699.1	  599.8	 6571.0	...
11121783	  699.1	  598.9	 6560.0	...
11121784	  698.8	  598.0	 6552.0	...
11121785	  699.3	  597.1	 6554.0	...
11121786	  699.9	  597.1	 6555.0	...
11121787	  700.8	  597.0	 6552.0	...
11121788	  701.5	  597.4	 6544.0	...
11121789	  702.1	  597.8	 6530.0	...
11121790	  701.2	  598.4	 6518.0	...
11121791	  700.4	  598.9	 6511.0	...
11121792	  699.8	  600.7	 6511.0	...
11121793	  700.2	  602.3	 6509.0	...
11121794	  700.3	  601.7	 6508.0	...
11121795	  700.3	  599.9	 6507.0	...
11121796	  700.3	  598.6	 6493.0	...
11121797	  700.6	  600.3	 6479.0	...
11121798	  702.0	  601.9	 6460.0	...
11121799	  703.5	  603.0	 6453.0	...
11121800	  704.2	  602.9	 6448.0	...
11121801	  703.7	  602.9	 6448.0	...
11121802	  702.6	  603.1	 6439.0	...
11121803	  702.1	  603.0	 6429.0	...
11121804	  702.1	  602.8	 6414.0	...
11121805	  702.7	  603.1	 6409.0	...
11121806	  703.4	  603.5	 6404.0	...
11121807	  703.7	  603.9	 6404.0	...
11121808	  704.3	  603.9	 6395.0	...
11121809	  705.4	  603.9	 6384.0	...
11121810	  706.2	  603.9	 6372.0	...
11121811	  706.9	  604.5	 6369.0	...
11121812	  707.0	  605.2	 6366.0	...
11121813	  705.6	  606.6	 6360.0	...
11121814	  704.0	  607.5	 6350.0	...
11121815	  702.9	  608.3	 6342.0	...
11121816	  703.7	  608.4	 6326.0	...
11121817	  705.1	  608.4	 6315.0	...
11121818	  706.1	  608.5	 6304.0	...
11121819	  706.4	  608.7	 6301.0	...
11121820	  705.8	  608.5	 6296.0	...
11121821	  705.2	  607.9	 6290.0	...
11121822	  705.1	  607.4	 6287.0	...
11121823	  705.1	  607.1	 6283.0	...
11121824	  705.4	  608.7	 6274.0	...
11121825	  705.7	  610.2	 6265.0	...
11121826	  706.9	  611.6	 6256.0	...
11121827	  707.7	  611.2	 6256.0	...
11121828	  708.6	  610.7	 6255.0	...
11121829	  708.7	  610.2	 6252.0	...
11121830	  708.4	  610.0	 6244.0	...
11121831	  707.9	  609.8	 6234.0	...
11121832	  707.3	  609.5	 6233.0	...
11121833	  707.3	  609.2	 6233.0	...
11121834	  707.2	  608.7	 6234.0	...
11121835	  706.8	  608.7	 6233.0	...
11121836	  706.7	  610.0	 6216.0	...
11121837	  706.7	  611.4	 6199.0	...
11121838	  706.3	  611.9	 6187.0	...
11121839	  705.5	  610.7	 6191.0	...
11121840	  705.1	  609.5	 6193.0	...
11121841	  705.5	  610.2	 6191.0	...
11121842	  705.9	  611.3	 6190.0	...
11121843	  706.5	  612.3	 6184.0	...
11121844	  707.2	  612.2	 6172.0	...
11121845	  708.1	  612.2	 6154.0	...
11121846	  708.4	  612.5	 6143.0	...
11121847	  708.5	  612.8	 6135.0	...
11121848	  708.5	  612.9	 6129.0	...
11121849	  709.1	  613.6	 6122.0	...
11121850	  709.8	  614.3	 6116.0	...
11121851	  710.5	  615.4	 6106.0	...
11121852	  710.7	  615.8	 6097.0	...
11121853	  710.8	  616.2	 6090.0	...
11121854	  710.3	  616.2	 6091.0	...
11121855	  709.9	  615.7	 6092.0	...
11121856	  710.3	  615.2	 6087.0	...
11121857	  711.1	  614.7	 6079.0	...
11121858	  712.0	  615.0	 6069.0	...
11121859	  711.9	  615.3	 6058.0	...
11121860	  711.9	  615.6	 6050.0	...
11121861	  712.0	  616.4	 6043.0	...
11121862	  712.4	  617.2	 6043.0	...
11121863	  712.8	  618.0	 6042.0	...
11121864	  712.8	  618.0	 6034.0	...
11121865	  712.4	  617.7	 6025.0	...
11121866	  712.4	  617.3	 6015.0	...
11121867	  712.7	  615.8	 6009.0	...
11121868	  713.0	  614.6	 6003.0	...
11121869	  712.9	  614.5	 5996.0	...
11121870	  713.2	  615.5	 5988.0	...
11121871	  712.5	  616.6	 5980.0	...
11121872	  711.6	  616.6	 5971.0	...
11121873	  711.2	  616.5	 5967.0	...
11121874	  712.5	  616.8	 5966.0	...
11121875	  713.6	  617.8	 5961.0	...
11121876	  714.2	  618.8	 5951.0	...
11121877	  715.1	  619.3	 5941.0	...
11121878	  716.1	  619.1	 5931.0	...
11121879	  716.9	  619.4	 5928.0	...
11121880	  716.6	  619.7	 5925.0	...
11121881	  716.3	  619.9	 5925.0	...
11121882	  716.2	  619.8	 5923.0	...
11121883	  716.1	  619.6	 5916.0	...
11121884	  716.5	  619.8	 5910.0	...
11121885	  716.8	  620.1	 5900.0	...
11121886	  717.1	  620.4	 5894.0	...
11121887	  716.7	  620.5	 5888.0	...
11121888	  716.3	  620.5	 5886.0	...
11121889	  716.9	  620.3	 5882.0	...
11121890	  717.9	  620.2	 5877.0	...
11121891	  719.1	  620.2	 5871.0	...
11121892	  719.3	  620.3	 5869.0	...
11121893	  719.5	  620.2	 5865.0	...
11121894	  719.4	  620.0	 5863.0	...
11121895	  719.2	  619.8	 5862.0	...
11121896	  718.3	  619.2	 5861.0	...
11121897	  717.4	  618.6	 5858.0	...
11121898	  716.3	  618.1	 5854.0	...
11121899	  715.9	  618.1	 5852.0	...
11121900	  715.4	  618.0	 5850.0	...
11121901	  716.7	  617.7	 5849.0	...
11121902	  718.2	  617.6	 5839.0	...
11121903	  719.3	  617.9	 5825.0	...
11121904	  718.9	  619.6	 5815.0	...
11121905	  718.6	  621.2	 5810.0	...
11121906	  718.7	  622.5	 5810.0	...
11121907	  718.8	  622.8	 5809.0	...
11121908	  719.1	  623.1	 5809.0	...
11121909	  719.4	  621.7	 5808.0	...
11121910	  719.6	  620.1	 5807.0	...
11121911	  718.9	  619.7	 5805.0	...
11121912	  718.0	  620.5	 5799.0	...
11121913	  717.4	  621.3	 5793.0	...
11121914	  717.8	  620.8	 5788.0	...
11121915	  718.3	  620.3	 5786.0	...
11121916	  718.5	  620.0	 5784.0	...
11121917	  718.7	  620.4	 5782.0	...
11121918	  718.5	  621.1	 5773.0	...
11121919	  718.3	  621.8	 5765.0	...
11121920	  717.8	  621.6	 5760.0	...
11121921	  717.5	  621.4	 5763.0	...
11121922	  718.2	  622.4	 5757.0	...
11121923	  719.3	  623.5	 5748.0	...
11121924	  720.7	  624.6	 5741.0	...
11121925	  721.2	  624.4	 5741.0	...
11121926	  721.5	  624.6	 5741.0	...
11121927	  721.5	  624.9	 5740.0	...
11121928	  721.3	  625.3	 5736.0	...
MSG	11121929 0000 _ Number On
11121929	  721.4	  625.1	 5731.0	...
11121930	  721.2	  624.4	 5726.0	...
11121931	  721.0	  623.8	 5722.0	...
11121932	  721.2	  623.9	 5718.0	...
11121933	  722.5	  624.0	 5707.0	...
11121934	  723.7	  623.9	 5696.0	...
11121935	  724.1	  623.1	 5690.0	...
11121936	  723.8	  623.2	 5692.0	...
11121937	  723.7	  623.4	 5684.0	...
11121938	  724.1	  623.5	 5672.0	...
11121939	  724.5	  623.3	 5662.0	...
11121940	  724.7	  623.2	 5664.0	...
11121941	  724.4	  623.5	 5665.0	...
11121942	  724.0	  623.8	 5666.0	...
11121943	  723.0	  624.7	 5670.0	...
11121944	  722.4	  625.0	 5673.0	...
11121945	  722.3	  625.0	 5674.0	...
11121946	  722.9	  623.6	 5671.0	...
11121947	  723.5	  622.4	 5669.0	...
11121948	  724.2	  622.0	 5664.0	...
11121949	  724.9	  622.9	 5653.0	...
11121950	  725.6	  623.7	 5639.0	...
11121951	  725.7	  624.1	 5629.0	...
11121952	  725.9	  624.3	 5625.0	...
11121953	  726.2	  624.6	 5625.0	...
11121954	  726.3	  625.0	 5624.0	...
11121955	  726.1	  625.2	 5626.0	...
11121956	  725.1	  625.3	 5628.0	...
11121957	  724.3	  625.2	 5629.0	...
11121958	  723.8	  625.2	 5629.0	...
11121959	  724.0	  625.2	 5628.0	...
11121960	  724.0	  623.6	 5631.0	...
11121961	  724.1	  622.0	 5634.0	...
11121962	  724.4	  621.9	 5627.0	...
11121963	  724.9	  623.6	 5617.0	...
11121964	  725.9	  625.1	 5600.0	...
11121965	  726.8	  624.5	 5590.0	...
11121966	  727.3	  623.8	 5580.0	...
11121967	  727.1	  623.0	 5579.0	...
11121968	  726.9	  622.8	 5580.0	...
11121969	  726.9	  623.1	 5580.0	...
11121970	  726.7	  623.6	 5580.0	...
11121971	  726.8	  624.3	 5580.0	...
11121972	  727.1	  624.4	 5582.0	...
11121973	  727.8	  624.4	 5584.0	...
11121974	  728.1	  624.3	 5586.0	...
11121975	  728.6	  624.3	 5585.0	...
11121976	  728.8	  624.6	 5582.0	...
11121977	  728.7	  625.3	 5580.0	...
11121978	  728.3	  626.0	 5577.0	...
11121979	  727.7	  626.6	 5575.0	...
11121980	  727.2	  626.8	 5575.0	...
11121981	  726.6	  626.6	 5578.0	...
11121982	  726.2	  626.5	 5581.0	...
11121983	  725.8	  626.3	 5576.0	...
11121984	  726.2	  626.4	 5567.0	...
11121985	  726.8	  626.4	 5558.0	...
11121986	  727.6	  626.3	 5555.0	...
11121987	  728.1	  626.7	 5554.0	...
11121988	  728.3	  627.2	 5552.0	...
11121989	  728.3	  627.9	 5552.0	...
11121990	  728.5	  628.0	 5553.0	...
11121991	  728.6	  628.0	 5553.0	...
11121992	  728.7	  627.8	 5553.0	...
11121993	  728.6	  627.6	 5555.0	...
11121994	  728.8	  627.6	 5556.0	...
11121995	  729.1	  627.6	 5558.0	...
11121996	  729.2	  626.3	 5557.0	...
11121997	  728.3	  625.2	 5556.0	...
11121998	  727.4	  624.3	 5554.0	...
11121999	  726.8	  624.7	 5552.0	...
11122000	  727.4	  624.9	 5546.0	...
11122001	  728.1	  625.4	 5543.0	...
11122002	  728.6	  626.2	 5541.0	...
11122003	  728.7	  627.1	 5543.0	...
11122004	  728.8	  627.8	 5542.0	...
11122005	  729.0	  628.1	 5541.0	...
11122006	  729.2	  626.5	 5540.0	...
11122007	  729.4	  624.6	 5541.0	...
11122008	  729.4	  622.7	 5539.0	...
11122009	  729.2	  622.7	 5538.0	...
11122010	  728.8	  622.7	 5534.0	...
11122011	  728.4	  622.7	 5531.0	...
11122012	  727.7	  624.0	 5528.0	...
11122013	  726.5	  625.4	 5529.0	...
11122014	  725.3	  626.7	 5531.0	...
11122015	  726.2	  626.5	 5527.0	...
11122016	  727.9	  626.4	 5520.0	...
11122017	  729.5	  626.4	 5513.0	...
11122018	  729.6	  626.7	 5513.0	...
11122019	  729.9	  626.8	 5508.0	...
11122020	  730.5	  627.4	 5503.0	...
11122021	  731.0	  628.0	 5506.0	...
11122022	  731.6	  629.1	 5513.0	...
11122023	  731.9	  629.6	 5519.0	...
11122024	  732.4	  630.1	 5519.0	...
11122025	  732.4	  628.8	 5518.0	...
11122026	  731.5	  627.8	 5517.0	...
11122027	  730.2	  626.8	 5517.0	...
11122028	  729.2	  627.4	 5518.0	...
11122029	  729.1	  627.6	 5520.0	...
11122030	  729.0	  626.5	 5514.0	...
11122031	  729.3	  625.2	 5506.0	...
11122032	  729.7	  624.4	 5498.0	...
11122033	  730.3	  625.1	 5498.0	...
11122034	  730.4	  625.9	 5498.0	...
11122035	  730.5	  626.4	 5498.0	...
11122036	  731.3	  626.3	 5493.0	...
11122037	  731.8	  626.4	 5485.0	...
11122038	  731.9	  625.5	 5477.0	...
11122039	  731.5	  624.5	 5478.0	...
11122040	  731.3	  623.5	 5484.0	...
11122041	  731.7	  624.2	 5489.0	...
11122042	  732.0	  625.0	 5490.0	...
11122043	  731.6	  625.9	 5488.0	...
11122044	  731.0	  626.0	 5487.0	...
11122045	  730.3	  626.1	 5486.0	...
11122046	  730.2	  626.0	 5485.0	...
11122047	  730.3	  626.0	 5486.0	...
11122048	  730.4	  626.1	 5492.0	...
11122049	  730.7	  625.4	 5497.0	...
11122050	  730.8	  624.7	 5499.0	...
11122051	  729.9	  624.1	 5500.0	...
11122052	  728.9	  624.2	 5502.0	...
11122053	  728.3	  624.3	 5504.0	...
11122054	  728.6	  623.9	 5504.0	...
11122055	  729.2	  623.4	 5503.0	...
11122056	  729.8	  623.1	 5495.0	...
11122057	  730.4	  623.3	 5492.0	...
11122058	  730.9	  623.5	 5487.0	...
11122059	  731.1	  623.7	 5489.0	...
11122060	  730.3	  624.1	 5487.0	...
11122061	  729.0	  625.0	 5492.0	...
11122062	  727.8	  626.5	 5499.0	...
11122063	  727.7	  627.5	 5506.0	...
11122064	  727.9	  627.1	 5506.0	...
11122065	  728.1	  626.0	 5504.0	...
11122066	  728.0	  625.0	 5501.0	...
11122067	  728.4	  624.9	 5498.0	...
11122068	  728.7	  625.0	 5498.0	...
11122069	  729.0	  625.4	 5497.0	...
11122070	  728.8	  625.8	 5495.0	...
11122071	  728.9	  626.0	 5488.0	...
11122072	  729.0	  626.0	 5482.0	...
11122073	  728.9	  625.1	 5476.0	...
11122074	  728.8	  624.2	 5475.0	...
11122075	  728.8	  623.4	 5478.0	...
11122076	  729.1	  623.5	 5480.0	...
11122077	  729.4	  623.9	 5483.0	...
11122078	  730.2	  624.2	 5480.0	...
11122079	  730.8	  624.8	 5477.0	...
11122080	  730.7	  625.1	 5482.0	...
11122081	  730.0	  624.4	 5488.0	...
11122082	  729.1	  623.5	 5494.0	...
11122083	  728.8	  622.9	 5493.0	...
11122084	  728.8	  623.6	 5494.0	...
11122085	  728.8	  624.2	 5494.0	...
11122086	  729.5	  624.3	 5494.0	...
11122087	  730.2	  624.3	 5493.0	...
11122088	  731.0	  624.5	 5495.0	...
11122089	  730.9	  625.2	 5496.0	...
11122090	  730.7	  625.8	 5496.0	...
11122091	  730.4	  626.0	 5494.0	...
11122092	  730.4	  625.7	 5491.0	...
11122093	  730.7	  625.1	 5488.0	...
11122094	  730.8	  624.6	 5484.0	...
11122095	  730.9	  624.3	 5479.0	...
11122096	  730.7	  623.9	 5483.0	...
11122097	  730.9	  623.5	 5492.0	...
11122098	  731.3	  624.6	 5502.0	...
11122099	  731.2	  626.2	 5505.0	...
11122100	  730.9	  627.8	 5507.0	...
11122101	  730.3	  627.9	 5507.0	...
11122102	  730.4	  628.0	 5504.0	...
11122103	  730.3	  627.1	 5502.0	...
11122104	  730.0	  626.2	 5501.0	...
11122105	  729.6	  625.2	 5497.0	...
EFIX R   11121701	11122105	405	  714.7	  612.9	   6003
SSACC R  11122106
11122106	  729.2	  625.2	 5494.0	...
11122107	  730.6	  625.1	 5490.0	...
11122108	  732.2	  625.1	 5490.0	...
11122109	  733.8	  624.9	 5491.0	...
11122110	  736.2	  624.1	 5494.0	...
11122111	  738.8	  622.9	 5495.0	...
11122112	  743.4	  622.1	 5494.0	...
11122113	  747.3	  621.6	 5490.0	...
11122114	  753.5	  620.1	 5488.0	...
11122115	  758.5	  618.8	 5485.0	...
11122116	  763.7	  617.5	 5484.0	...
11122117	  766.8	  616.4	 5478.0	...
11122118	  772.9	  614.5	 5475.0	...
11122119	  777.0	  612.8	 5471.0	...
11122120	  784.1	  611.6	 5471.0	...
11122121	  787.7	  611.0	 5470.0	...
11122122	  793.9	  609.9	 5468.0	...
11122123	  796.5	  609.4	 5467.0	...
11122124	  799.1	  608.9	 5466.0	...
11122125	  799.3	  609.1	 5465.0	...
11122126	  803.6	  608.7	 5451.0	...
11122127	  808.6	  608.2	 5438.0	...
ESACC R  11122106	11122127	22	  729.2	  625.2	  808.6	  608.2	   1.73	    110
SFIX R   11122128
11122128	  813.4	  607.7	 5430.0	...
11122129	  814.7	  606.8	 5435.0	...
11122130	  815.2	  606.3	 5439.0	...
11122131	  815.6	  605.6	 5448.0	...
11122132	  815.4	  605.6	 5458.0	...
11122133	  815.2	  604.8	 5469.0	...
11122134	  814.9	  604.3	 5471.0	...
11122135	  814.6	  604.0	 5474.0	...
11122136	  816.2	  603.7	 5470.0	...
11122137	  818.1	  603.4	 5465.0	...
11122138	  819.7	  603.4	 5460.0	...
11122139	  819.3	  604.8	 5464.0	...
11122140	  818.8	  606.3	 5468.0	...
11122141	  818.5	  606.8	 5470.0	...
11122142	  818.6	  606.1	 5471.0	...
11122143	  818.8	  605.5	 5471.0	...
11122144	  819.0	  605.4	 5473.0	...
11122145	  818.4	  605.5	 5478.0	...
11122146	  817.7	  606.0	 5484.0	...
11122147	  817.5	  606.5	 5488.0	...
11122148	  818.0	  607.1	 5483.0	...
11122149	  818.7	  607.3	 5478.0	...
11122150	  819.0	  606.2	 5481.0	...
11122151	  818.5	  605.0	 5489.0	...
11122152	  817.8	  603.5	 5495.0	...
11122153	  817.3	  603.2	 5494.0	...
11122154	  817.3	  603.3	 5493.0	...
11122155	  817.2	  603.8	 5494.0	...
11122156	  818.4	  604.2	 5494.0	...
11122157	  819.8	  604.0	 5494.0	...
11122158	  821.3	  603.9	 5493.0	...
11122159	  821.2	  603.6	 5492.0	...
11122160	  820.0	  603.5	 5491.0	...
11122161	  818.9	  603.4	 5489.0	...
11122162	  818.8	  603.7	 5486.0	...
11122163	  818.7	  604.0	 5482.0	...
11122164	  818.6	  603.2	 5481.0	...
11122165	  817.9	  602.1	 5484.0	...
11122166	  818.2	  600.9	 5486.0	...
11122167	  818.6	  601.2	 5487.0	...
11122168	  818.9	  601.5	 5487.0	...
11122169	  819.1	  601.8	 5486.0	...
11122170	  818.7	  602.3	 5485.0	...
11122171	  818.2	  603.4	 5491.0	...
11122172	  817.9	  604.6	 5496.0	...
11122173	  818.1	  604.0	 5502.0	...
11122174	  818.2	  602.8	 5503.0	...
11122175	  818.6	  602.5	 5504.0	...
11122176	  819.2	  603.2	 5510.0	...
11122177	  818.8	  604.2	 5515.0	...
11122178	  817.9	  604.5	 5523.0	...
11122179	  816.8	  603.7	 5532.0	...
11122180	  816.6	  602.7	 5542.0	...
11122181	  816.4	  601.8	 5541.0	...
11122182	  816.9	  602.9	 5532.0	...
11122183	  817.4	  604.0	 5524.0	...
11122184	  817.7	  605.6	 5527.0	...
11122185	  817.5	  606.1	 5531.0	...
11122186	  817.3	  605.9	 5536.0	...
11122187	  817.2	  605.3	 5537.0	...
11122188	  817.3	  604.5	 5540.0	...
11122189	  817.6	  604.5	 5541.0	...
11122190	  817.8	  603.1	 5542.0	...
11122191	  817.8	  601.8	 5543.0	...
11122192	  817.9	  600.5	 5541.0	...
11122193	  817.9	  600.6	 5541.0	...
11122194	  817.8	  600.8	 5541.0	...
11122195	  817.7	  601.1	 5546.0	...
11122196	  817.1	  601.2	 5552.0	...
11122197	  816.3	  601.4	 5562.0	...
11122198	  814.9	  601.7	 5567.0	...
11122199	  814.0	  602.0	 5570.0	...
11122200	  813.4	  602.0	 5577.0	...
11122201	  813.5	  602.0	 5586.0	...
11122202	  814.0	  601.9	 5596.0	...
11122203	  814.5	  601.8	 5597.0	...
11122204	  814.9	  601.6	 5593.0	...
11122205	  814.8	  601.5	 5589.0	...
11122206	  814.8	  601.4	 5590.0	...
11122207	  815.1	  602.5	 5594.0	...
11122208	  815.4	  603.5	 5596.0	...
11122209	  815.6	  604.8	 5595.0	...
11122210	  815.5	  605.2	 5595.0	...
11122211	  815.6	  605.5	 5596.0	...
EFIX R   11122128	11122211	84	  817.3	  603.8	   5512
SSACC R  11122212
11122212	  815.0	  605.0	 5598.0	...
11122213	  814.4	  603.5	 5600.0	...
11122214	  814.5	  601.9	 5606.0	...
11122215	  815.1	  601.0	 5613.0	...
11122216	  815.8	  600.8	 5622.0	...
11122217	  816.0	  602.5	 5624.0	...
11122218	  815.4	  605.3	 5627.0	...
11122219	  814.8	  608.1	 5629.0	...
11122220	  815.0	  606.6	 5632.0	...
11122221	  849.7	  559.0	 5773.0	...
11122222	  887.6	  510.4	 5934.0	...
11122223	  924.6	  464.5	 6095.0	...
11122224	  927.7	  463.2	 6116.0	...
11122225	  927.7	  463.2	 6116.0	...
SBLINK R 11122226
11122226	   .	   .	    0.0	...
11122227	   .	   .	    0.0	...
11122228	   .	   .	    0.0	...
11122229	   .	   .	    0.0	...
11122230	   .	   .	    0.0	...
11122231	   .	   .	    0.0	...
MSG	11122232 0000 _ Number Off
11122232	   .	   .	    0.0	...
11122233	   .	   .	    0.0	...
11122234	   .	   .	    0.0	...
11122235	   .	   .	    0.0	...
11122236	   .	   .	    0.0	...
11122237	   .	   .	    0.0	...
11122238	   .	   .	    0.0	...
11122239	   .	   .	    0.0	...
11122240	   .	   .	    0.0	...
11122241	   .	   .	    0.0	...
11122242	   .	   .	    0.0	...
11122243	   .	   .	    0.0	...
11122244	   .	   .	    0.0	...
11122245	   .	   .	    0.0	...
11122246	   .	   .	    0.0	...
11122247	   .	   .	    0.0	...
11122248	   .	   .	    0.0	...
11122249	   .	   .	    0.0	...
11122250	   .	   .	    0.0	...
11122251	   .	   .	    0.0	...
11122252	   .	   .	    0.0	...
11122253	   .	   .	    0.0	...
11122254	   .	   .	    0.0	...
11122255	   .	   .	    0.0	...
11122256	   .	   .	    0.0	...
11122257	   .	   .	    0.0	...
11122258	   .	   .	    0.0	...
11122259	   .	   .	    0.0	...
11122260	   .	   .	    0.0	...
11122261	   .	   .	    0.0	...
11122262	   .	   .	    0.0	...
11122263	   .	   .	    0.0	...
11122264	   .	   .	    0.0	...
11122265	   .	   .	    0.0	...
11122266	   .	   .	    0.0	...
11122267	   .	   .	    0.0	...
11122268	   .	   .	    0.0	...
11122269	   .	   .	    0.0	...
11122270	   .	   .	    0.0	...
11122271	   .	   .	    0.0	...
11122272	   .	   .	    0.0	...
11122273	   .	   .	    0.0	...
11122274	   .	   .	    0.0	...
11122275	   .	   .	    0.0	...
11122276	   .	   .	    0.0	...
11122277	   .	   .	    0.0	...
11122278	   .	   .	    0.0	...
11122279	   .	   .	    0.0	...
11122280	   .	   .	    0.0	...
11122281	   .	   .	    0.0	...
11122282	   .	   .	    0.0	...
11122283	   .	   .	    0.0	...
11122284	   .	   .	    0.0	...
11122285	   .	   .	    0.0	...
11122286	   .	   .	    0.0	...
11122287	   .	   .	    0.0	...
11122288	   .	   .	    0.0	...
11122289	   .	   .	    0.0	...
11122290	   .	   .	    0.0	...
11122291	   .	   .	    0.0	...
11122292	   .	   .	    0.0	...
11122293	   .	   .	    0.0	...
11122294	   .	   .	    0.0	...
11122295	   .	   .	    0.0	...
11122296	   .	   .	    0.0	...
11122297	   .	   .	    0.0	...
11122298	   .	   .	    0.0	...
11122299	   .	   .	    0.0	...
11122300	   .	   .	    0.0	...
11122301	   .	   .	    0.0	...
11122302	   .	   .	    0.0	...
11122303	   .	   .	    0.0	...
11122304	   .	   .	    0.0	...
11122305	   .	   .	    0.0	...
11122306	   .	   .	    0.0	...
11122307	   .	   .	    0.0	...
11122308	   .	   .	    0.0	...
11122309	   .	   .	    0.0	...
11122310	   .	   .	    0.0	...
11122311	   .	   .	    0.0	...
11122312	   .	   .	    0.0	...
11122313	   .	   .	    0.0	...
11122314	   .	   .	    0.0	...
11122315	   .	   .	    0.0	...
11122316	   .	   .	    0.0	...
11122317	   .	   .	    0.0	...
11122318	   .	   .	    0.0	...
11122319	   .	   .	    0.0	...
11122320	   .	   .	    0.0	...
11122321	   .	   .	    0.0	...
11122322	   .	   .	    0.0	...
11122323	   .	   .	    0.0	...
11122324	   .	   .	    0.0	...
11122325	   .	   .	    0.0	...
11122326	   .	   .	    0.0	...
11122327	   .	   .	    0.0	...
11122328	   .	   .	    0.0	...
11122329	   .	   .	    0.0	...
11122330	   .	   .	    0.0	...
11122331	   .	   .	    0.0	...
11122332	   .	   .	    0.0	...
11122333	   .	   .	    0.0	...
11122334	   .	   .	    0.0	...
11122335	   .	   .	    0.0	...
11122336	   .	   .	    0.0	...
11122337	   .	   .	    0.0	...
11122338	   .	   .	    0.0	...
11122339	   .	   .	    0.0	...
11122340	   .	   .	    0.0	...
11122341	   .	   .	    0.0	...
11122342	   .	   .	    0.0	...
11122343	   .	   .	    0.0	...
11122344	   .	   .	    0.0	...
11122345	   .	   .	    0.0	...
11122346	   .	   .	    0.0	...
11122347	   .	   .	    0.0	...
11122348	   .	   .	    0.0	...
11122349	   .	   .	    0.0	...
11122350	   .	   .	    0.0	...
11122351	   .	   .	    0.0	...
11122352	   .	   .	    0.0	...
11122353	   .	   .	    0.0	...
11122354	   .	   .	    0.0	...
11122355	   .	   .	    0.0	...
11122356	   .	   .	    0.0	...
11122357	   .	   .	    0.0	...
11122358	   .	   .	    0.0	...
11122359	   .	   .	    0.0	...
11122360	   .	   .	    0.0	...
11122361	   .	   .	    0.0	...
11122362	   .	   .	    0.0	...
11122363	   .	   .	    0.0	...
11122364	   .	   .	    0.0	...
11122365	   .	   .	    0.0	...
11122366	   .	   .	    0.0	...
11122367	   .	   .	    0.0	...
11122368	   .	   .	    0.0	...
11122369	   .	   .	    0.0	...
11122370	   .	   .	    0.0	...
11122371	   .	   .	    0.0	...
11122372	   .	   .	    0.0	...
11122373	   .	   .	    0.0	...
11122374	   .	   .	    0.0	...
11122375	   .	   .	    0.0	...
11122376	   .	   .	    0.0	...
11122377	   .	   .	    0.0	...
11122378	   .	   .	    0.0	...
11122379	   .	   .	    0.0	...
11122380	   .	   .	    0.0	...
11122381	   .	   .	    0.0	...
11122382	   .	   .	    0.0	...
11122383	   .	   .	    0.0	...
11122384	   .	   .	    0.0	...
11122385	   .	   .	    0.0	...
11122386	   .	   .	    0.0	...
11122387	   .	   .	    0.0	...
11122388	   .	   .	    0.0	...
11122389	   .	   .	    0.0	...
11122390	   .	   .	    0.0	...
11122391	   .	   .	    0.0	...
11122392	   .	   .	    0.0	...
11122393	   .	   .	    0.0	...
11122394	   .	   .	    0.0	...
11122395	   .	   .	    0.0	...
11122396	   .	   .	    0.0	...
11122397	   .	   .	    0.0	...
11122398	   .	   .	    0.0	...
11122399	   .	   .	    0.0	...
11122400	   .	   .	    0.0	...
11122401	   .	   .	    0.0	...
11122402	   .	   .	    0.0	...
11122403	   .	   .	    0.0	...
11122404	   .	   .	    0.0	...
11122405	   .	   .	    0.0	...
11122406	   .	   .	    0.0	...
EBLINK R 11122226	11122406	181
11122407	  906.1	  400.6	 6557.0	...
11122408	  906.1	  400.6	 6557.0	...
11122409	  906.1	  400.6	 6557.0	...
11122410	  904.7	  397.8	 6570.0	...
11122411	  902.8	  397.3	 6583.0	...
11122412	  900.9	  396.7	 6596.0	...
11122413	  901.4	  407.5	 6600.0	...
11122414	  900.2	  416.4	 6605.0	...
11122415	  899.0	  425.3	 6609.0	...
11122416	  858.8	  477.5	 6451.0	...
11122417	  820.4	  529.9	 6293.0	...
11122418	  782.1	  582.5	 6139.0	...
11122419	  781.5	  583.4	 6138.0	...
11122420	  781.3	  585.0	 6137.0	...
11122421	  781.7	  586.4	 6135.0	...
11122422	  782.2	  587.1	 6136.0	...
11122423	  781.7	  587.3	 6137.0	...
11122424	  780.7	  588.3	 6136.0	...
11122425	  780.4	  589.3	 6136.0	...
ESACC R  11122212	11122425	214	  815.0	  605.0	  780.4	  589.3	   0.81	    577
SFIX R   11122426
11122426	  781.1	  589.8	 6138.0	...
11122427	  781.8	  589.8	 6144.0	...
11122428	  781.8	  589.8	 6148.0	...
11122429	  781.8	  589.9	 6150.0	...
11122430	  781.6	  590.0	 6150.0	...
11122431	  781.3	  590.1	 6153.0	...
11122432	  781.0	  590.5	 6158.0	...
11122433	  780.0	  591.0	 6161.0	...
11122434	  778.2	  591.6	 6172.0	...
11122435	  776.4	  592.0	 6181.0	...
11122436	  775.8	  592.1	 6177.0	...
11122437	  776.5	  592.0	 6164.0	...
11122438	  777.2	  592.1	 6152.0	...
11122439	  777.4	  592.2	 6153.0	...
11122440	  777.3	  592.4	 6157.0	...
11122441	  777.8	  593.6	 6163.0	...
11122442	  778.4	  594.8	 6169.0	...
11122443	  779.0	  596.5	 6172.0	...
11122444	  778.7	  597.2	 6173.0	...
MSG	11122445 0000 _ Number On
11122445	  778.7	  597.4	 6176.0	...
11122446	  778.7	  596.8	 6178.0	...
11122447	  778.8	  596.1	 6181.0	...
11122448	  778.5	  595.8	 6182.0	...
11122449	  778.1	  595.6	 6182.0	...
11122450	  778.1	  595.1	 6177.0	...
11122451	  778.2	  594.7	 6172.0	...
11122452	  777.9	  594.7	 6173.0	...
11122453	  777.3	  595.4	 6179.0	...
11122454	  776.7	  595.9	 6185.0	...
11122455	  776.3	  596.3	 6187.0	...
11122456	  776.0	  595.1	 6190.0	...
11122457	  775.7	  594.2	 6194.0	...
11122458	  775.7	  593.8	 6201.0	...
11122459	  776.0	  594.6	 6207.0	...
11122460	  776.2	  594.1	 6212.0	...
11122461	  776.6	  593.2	 6214.0	...
11122462	  776.5	  592.4	 6217.0	...
11122463	  776.7	  593.3	 6220.0	...
11122464	  776.9	  594.3	 6222.0	...
11122465	  775.7	  595.3	 6227.0	...
11122466	  774.3	  595.3	 6233.0	...
11122467	  773.0	  595.6	 6237.0	...
11122468	  773.0	  596.0	 6233.0	...
11122469	  773.4	  596.5	 6226.0	...
11122470	  774.6	  596.4	 6217.0	...
11122471	  775.8	  596.0	 6212.0	...
11122472	  775.8	  596.0	 6217.0	...
11122473	  775.0	  596.1	 6227.0	...
11122474	  773.6	  596.2	 6237.0	...
11122475	  773.1	  596.2	 6240.0	...
11122476	  772.7	  597.0	 6242.0	...
11122477	  772.7	  597.9	 6251.0	...
11122478	  772.7	  599.0	 6260.0	...
11122479	  772.5	  599.3	 6261.0	...
11122480	  772.3	  599.2	 6254.0	...
11122481	  772.1	  598.7	 6250.0	...
11122482	  772.1	  598.2	 6252.0	...
11122483	  772.2	  598.2	 6254.0	...
11122484	  772.3	  598.9	 6254.0	...
11122485	  772.2	  599.6	 6253.0	...
11122486	  771.6	  600.1	 6256.0	...
11122487	  771.0	  600.0	 6261.0	...
11122488	  770.4	  599.9	 6266.0	...
11122489	  770.4	  600.0	 6268.0	...
11122490	  770.8	  600.0	 6266.0	...
11122491	  771.2	  599.8	 6265.0	...
11122492	  771.4	  599.0	 6266.0	...
11122493	  771.1	  598.3	 6269.0	...
11122494	  771.6	  597.6	 6273.0	...
11122495	  772.2	  597.7	 6276.0	...
11122496	  772.3	  598.0	 6282.0	...
11122497	  771.7	  599.2	 6286.0	...
11122498	  771.0	  600.8	 6290.0	...
11122499	  771.0	  602.1	 6289.0	...
11122500	  771.0	  601.8	 6290.0	...
11122501	  770.7	  600.8	 6291.0	...
11122502	  770.0	  600.0	 6291.0	...
11122503	  769.2	  600.2	 6291.0	...
11122504	  768.7	  600.1	 6297.0	...
11122505	  769.0	  599.6	 6304.0	...
11122506	  769.4	  599.1	 6311.0	...
11122507	  769.9	  598.9	 6310.0	...
11122508	  769.7	  599.8	 6310.0	...
11122509	  769.6	  600.6	 6310.0	...
11122510	  769.6	  600.9	 6322.0	...
11122511	  769.7	  600.5	 6333.0	...
11122512	  770.0	  600.0	 6340.0	...
11122513	  770.3	  599.8	 6336.0	...
11122514	  769.4	  599.7	 6336.0	...
11122515	  768.5	  601.1	 6346.0	...
11122516	  767.6	  602.6	 6355.0	...
11122517	  768.1	  604.0	 6356.0	...
11122518	  768.8	  603.8	 6346.0	...
11122519	  769.4	  603.6	 6335.0	...
11122520	  769.6	  603.2	 6335.0	...
11122521	  768.8	  602.4	 6343.0	...
11122522	  768.0	  601.7	 6351.0	...
11122523	  767.7	  601.8	 6351.0	...
11122524	  768.7	  602.2	 6351.0	...
11122525	  769.8	  603.6	 6351.0	...
11122526	  770.1	  604.6	 6352.0	...
11122527	  769.6	  605.7	 6354.0	...
11122528	  768.9	  605.9	 6356.0	...
11122529	  768.5	  604.7	 6357.0	...
11122530	  768.3	  603.2	 6360.0	...
11122531	  767.3	  601.7	 6363.0	...
11122532	  766.3	  601.9	 6363.0	...
11122533	  765.4	  602.4	 6371.0	...
11122534	  765.3	  603.2	 6381.0	...
11122535	  765.0	  603.9	 6389.0	...
11122536	  764.6	  604.7	 6388.0	...
11122537	  764.1	  605.2	 6387.0	...
11122538	  763.8	  605.8	 6386.0	...
11122539	  763.5	  606.4	 6385.0	...
11122540	  763.6	  606.7	 6386.0	...
11122541	  764.0	  606.0	 6394.0	...
11122542	  764.3	  605.0	 6401.0	...
11122543	  764.6	  604.3	 6415.0	...
11122544	  764.4	  605.2	 6423.0	...
11122545	  764.3	  607.0	 6430.0	...
11122546	  764.2	  608.8	 6429.0	...
11122547	  764.2	  608.9	 6431.0	...
11122548	  764.4	  608.0	 6436.0	...
11122549	  764.7	  607.2	 6442.0	...
11122550	  763.8	  607.2	 6447.0	...
11122551	  762.6	  607.3	 6449.0	...
11122552	  761.5	  607.4	 6450.0	...
11122553	  761.4	  607.5	 6451.0	...
11122554	  761.2	  607.6	 6456.0	...
11122555	  761.0	  607.7	 6462.0	...
11122556	  761.2	  607.7	 6465.0	...
11122557	  761.1	  607.1	 6468.0	...
11122558	  761.1	  606.5	 6475.0	...
11122559	  761.0	  605.9	 6481.0	...
11122560	  761.1	  606.2	 6483.0	...
11122561	  761.2	  606.6	 6480.0	...
11122562	  760.7	  606.6	 6477.0	...
11122563	  760.2	  606.7	 6477.0	...
11122564	  759.4	  606.7	 6478.0	...
11122565	  759.1	  607.5	 6478.0	...
11122566	  758.9	  607.8	 6478.0	...
11122567	  759.2	  607.9	 6477.0	...
11122568	  759.3	  608.1	 6477.0	...
11122569	  759.3	  608.0	 6484.0	...
11122570	  759.2	  607.9	 6491.0	...
11122571	  759.2	  608.3	 6499.0	...
11122572	  760.1	  609.0	 6500.0	...
11122573	  761.5	  609.9	 6501.0	...
11122574	  762.8	  610.1	 6501.0	...
11122575	  762.8	  610.5	 6501.0	...
11122576	  762.1	  610.0	 6501.0	...
11122577	  761.0	  609.2	 6506.0	...
11122578	  760.4	  608.4	 6510.0	...
11122579	  760.3	  608.8	 6513.0	...
11122580	  760.4	  610.4	 6509.0	...
11122581	  760.5	  611.9	 6506.0	...
11122582	  760.1	  611.2	 6503.0	...
11122583	  759.7	  609.4	 6504.0	...
11122584	  759.6	  609.2	 6505.0	...
11122585	  759.7	  610.9	 6512.0	...
11122586	  759.6	  612.2	 6519.0	...
11122587	  759.3	  612.0	 6522.0	...
11122588	  758.9	  611.7	 6519.0	...
11122589	  758.7	  611.8	 6515.0	...
11122590	  758.2	  613.0	 6513.0	...
11122591	  758.0	  614.3	 6522.0	...
11122592	  757.9	  615.3	 6531.0	...
11122593	  758.3	  614.8	 6537.0	...
11122594	  758.6	  614.0	 6535.0	...
11122595	  758.7	  613.3	 6536.0	...
11122596	  758.9	  612.9	 6542.0	...
11122597	  760.1	  612.7	 6545.0	...
11122598	  761.4	  612.7	 6546.0	...
11122599	  762.4	  611.8	 6544.0	...
11122600	  762.6	  611.0	 6539.0	...
11122601	  763.0	  610.8	 6535.0	...
11122602	  763.5	  612.1	 6534.0	...
11122603	  762.7	  613.5	 6536.0	...
11122604	  761.5	  614.1	 6538.0	...
11122605	  761.7	  613.5	 6538.0	...
11122606	  762.9	  612.2	 6541.0	...
11122607	  764.1	  611.1	 6543.0	...
11122608	  763.9	  610.5	 6544.0	...
11122609	  763.8	  610.9	 6541.0	...
11122610	  763.6	  611.3	 6540.0	...
11122611	  763.4	  611.7	 6539.0	...
11122612	  763.2	  611.8	 6544.0	...
11122613	  763.0	  611.8	 6554.0	...
11122614	  762.9	  611.4	 6564.0	...
11122615	  762.8	  611.0	 6568.0	...
11122616	  763.1	  611.3	 6567.0	...
11122617	  762.0	  612.2	 6566.0	...
11122618	  760.8	  613.2	 6566.0	...
11122619	  760.2	  613.3	 6570.0	...
11122620	  760.9	  613.2	 6574.0	...
11122621	  761.5	  613.2	 6579.0	...
11122622	  761.5	  613.4	 6579.0	...
11122623	  762.4	  613.5	 6574.0	...
11122624	  763.3	  613.5	 6570.0	...
11122625	  764.1	  613.4	 6566.0	...
11122626	  763.6	  613.5	 6566.0	...
11122627	  763.3	  613.4	 6573.0	...
11122628	  763.2	  613.3	 6581.0	...
11122629	  763.3	  613.0	 6589.0	...
11122630	  763.4	  612.9	 6586.0	...
11122631	  763.5	  613.9	 6582.0	...
11122632	  763.5	  615.1	 6578.0	...
11122633	  763.4	  616.1	 6575.0	...
11122634	  763.2	  615.6	 6573.0	...
11122635	  763.1	  614.9	 6578.0	...
11122636	  763.1	  614.5	 6585.0	...
11122637	  763.0	  614.3	 6592.0	...
11122638	  762.8	  614.4	 6591.0	...
11122639	  762.5	  614.6	 6590.0	...
11122640	  762.2	  614.9	 6589.0	...
11122641	  762.0	  615.5	 6588.0	...
11122642	  761.8	  616.0	 6588.0	...
11122643	  761.6	  615.7	 6590.0	...
11122644	  761.6	  615.2	 6593.0	...
11122645	  763.2	  614.6	 6595.0	...
11122646	  764.9	  614.6	 6595.0	...
11122647	  766.0	  614.6	 6604.0	...
11122648	  765.8	  614.9	 6613.0	...
11122649	  765.3	  615.2	 6614.0	...
11122650	  764.5	  615.6	 6604.0	...
11122651	  763.8	  615.9	 6594.0	...
11122652	  763.3	  616.1	 6599.0	...
11122653	  763.1	  615.1	 6606.0	...
11122654	  763.1	  613.9	 6614.0	...
11122655	  763.3	  612.7	 6614.0	...
11122656	  763.3	  612.7	 6616.0	...
11122657	  763.0	  613.5	 6619.0	...
11122658	  762.6	  614.2	 6622.0	...
11122659	  762.5	  614.9	 6624.0	...
11122660	  762.4	  614.7	 6623.0	...
11122661	  762.5	  614.1	 6622.0	...
11122662	  763.5	  613.4	 6623.0	...
11122663	  765.3	  613.5	 6623.0	...
11122664	  768.8	  613.7	 6624.0	...
11122665	  771.6	  613.8	 6623.0	...
11122666	  773.6	  613.5	 6623.0	...
11122667	  774.4	  613.3	 6622.0	...
11122668	  775.6	  614.3	 6622.0	...
11122669	  776.6	  615.4	 6624.0	...
11122670	  777.1	  616.5	 6625.0	...
11122671	  778.7	  616.4	 6631.0	...
11122672	  780.4	  616.3	 6636.0	...
11122673	  783.8	  616.3	 6638.0	...
11122674	  785.5	  616.5	 6636.0	...
11122675	  787.1	  616.4	 6635.0	...
11122676	  786.8	  616.3	 6636.0	...
11122677	  786.6	  616.5	 6635.0	...
11122678	  786.3	  616.7	 6634.0	...
11122679	  786.2	  616.9	 6634.0	...
11122680	  786.2	  617.3	 6641.0	...
11122681	  786.5	  618.5	 6648.0	...
11122682	  786.7	  619.4	 6653.0	...
11122683	  786.7	  619.7	 6651.0	...
11122684	  786.4	  619.3	 6649.0	...
11122685	  786.0	  619.2	 6648.0	...
11122686	  786.0	  619.2	 6644.0	...
11122687	  786.2	  619.8	 6640.0	...
11122688	  786.4	  620.1	 6642.0	...
11122689	  785.9	  620.4	 6648.0	...
11122690	  785.3	  620.2	 6654.0	...
11122691	  784.9	  620.3	 6655.0	...
11122692	  785.0	  619.8	 6655.0	...
11122693	  785.3	  619.3	 6654.0	...
11122694	  785.7	  619.9	 6649.0	...
11122695	  785.9	  621.2	 6645.0	...
11122696	  786.7	  622.3	 6641.0	...
11122697	  787.4	  621.5	 6643.0	...
11122698	  787.5	  620.6	 6646.0	...
11122699	  787.0	  620.5	 6648.0	...
11122700	  786.8	  621.4	 6649.0	...
11122701	  787.3	  622.4	 6647.0	...
11122702	  787.9	  622.9	 6643.0	...
11122703	  788.3	  623.5	 6639.0	...
11122704	  788.9	  624.1	 6637.0	...
11122705	  789.3	  624.5	 6635.0	...
11122706	  789.7	  624.7	 6635.0	...
11122707	  789.9	  624.6	 6628.0	...
11122708	  789.8	  624.6	 6621.0	...
11122709	  789.5	  624.9	 6621.0	...
11122710	  789.4	  625.2	 6628.0	...
11122711	  789.4	  624.7	 6631.0	...
11122712	  789.5	  623.9	 6627.0	...
11122713	  789.5	  623.0	 6625.0	...
11122714	  789.6	  622.8	 6627.0	...
11122715	  789.7	  622.7	 6630.0	...
11122716	  789.9	  623.9	 6631.0	...
11122717	  790.3	  625.3	 6633.0	...
11122718	  790.8	  625.5	 6635.0	...
11122719	  791.2	  623.9	 6633.0	...
11122720	  790.5	  622.4	 6630.0	...
11122721	  789.8	  622.6	 6627.0	...
11122722	  789.3	  623.5	 6628.0	...
11122723	  789.7	  624.6	 6622.0	...
11122724	  789.9	  625.3	 6616.0	...
11122725	  789.9	  625.9	 6617.0	...
11122726	  789.9	  626.5	 6625.0	...
11122727	  789.8	  627.2	 6629.0	...
11122728	  789.7	  627.6	 6616.0	...
11122729	  789.6	  627.9	 6604.0	...
11122730	  789.5	  628.1	 6595.0	...
11122731	  789.9	  628.7	 6593.0	...
11122732	  790.4	  629.1	 6591.0	...
11122733	  791.0	  630.0	 6597.0	...
11122734	  791.2	  630.5	 6606.0	...
11122735	  790.1	  629.8	 6614.0	...
11122736	  788.2	  628.8	 6617.0	...
11122737	  786.4	  627.8	 6620.0	...
11122738	  786.7	  628.0	 6621.0	...
11122739	  788.0	  628.2	 6618.0	...
11122740	  789.4	  628.4	 6610.0	...
11122741	  790.2	  628.2	 6604.0	...
11122742	  790.5	  628.0	 6599.0	...
11122743	  791.1	  627.7	 6598.0	...
11122744	  791.5	  627.5	 6598.0	...
11122745	  791.9	  627.4	 6599.0	...
11122746	  791.1	  627.6	 6600.0	...
11122747	  790.3	  627.8	 6594.0	...
MSG	11122748 0000 _ Number Off
11122748	  788.9	  628.6	 6586.0	...
11122749	  788.7	  629.2	 6597.0	...
11122750	  788.4	  628.9	 6615.0	...
11122751	  788.7	  627.8	 6620.0	...
11122752	  788.7	  626.9	 6607.0	...
11122753	  788.9	  627.1	 6593.0	...
11122754	  789.1	  627.2	 6590.0	...
11122755	  788.4	  627.0	 6589.0	...
11122756	  787.6	  626.9	 6589.0	...
11122757	  787.7	  627.1	 6591.0	...
11122758	  789.2	  627.7	 6588.0	...
11122759	  790.6	  628.2	 6584.0	...
11122760	  791.2	  628.3	 6580.0	...
11122761	  791.3	  628.1	 6580.0	...
11122762	  791.4	  628.1	 6578.0	...
11122763	  791.3	  628.7	 6575.0	...
11122764	  791.2	  630.2	 6572.0	...
11122765	  791.1	  631.7	 6571.0	...
11122766	  790.1	  632.5	 6570.0	...
11122767	  789.0	  632.5	 6570.0	...
11122768	  788.7	  631.4	 6569.0	...
11122769	  789.5	  630.1	 6569.0	...
11122770	  790.3	  629.0	 6569.0	...
11122771	  790.1	  629.1	 6562.0	...
11122772	  790.7	  629.1	 6555.0	...
11122773	  791.4	  629.1	 6550.0	...
11122774	  791.8	  630.6	 6550.0	...
11122775	  791.5	  632.1	 6547.0	...
11122776	  791.5	  633.6	 6543.0	...
11122777	  791.7	  633.6	 6543.0	...
11122778	  791.5	  633.6	 6547.0	...
11122779	  791.1	  633.8	 6549.0	...
11122780	  790.7	  634.0	 6547.0	...
11122781	  790.7	  634.0	 6540.0	...
11122782	  791.1	  633.6	 6534.0	...
11122783	  791.5	  633.1	 6529.0	...
11122784	  791.9	  632.7	 6529.0	...
11122785	  792.7	  632.4	 6522.0	...
11122786	  793.5	  632.5	 6515.0	...
11122787	  795.3	  632.8	 6506.0	...
11122788	  796.3	  633.3	 6504.0	...
11122789	  797.3	  632.7	 6498.0	...
11122790	  797.4	  631.9	 6496.0	...
11122791	  797.5	  631.2	 6494.0	...
11122792	  797.5	  631.4	 6499.0	...
11122793	  797.2	  631.9	 6502.0	...
11122794	  795.9	  632.4	 6505.0	...
11122795	  794.2	  633.1	 6508.0	...
11122796	  792.5	  633.5	 6512.0	...
11122797	  792.0	  633.8	 6511.0	...
11122798	  792.3	  633.9	 6507.0	...
11122799	  793.0	  633.8	 6503.0	...
11122800	  794.0	  633.7	 6503.0	...
11122801	  794.6	  633.6	 6504.0	...
11122802	  794.9	  633.5	 6505.0	...
11122803	  795.0	  633.4	 6507.0	...
11122804	  795.2	  633.4	 6511.0	...
11122805	  795.5	  633.6	 6514.0	...
11122806	  795.8	  634.2	 6513.0	...
11122807	  795.6	  634.7	 6509.0	...
11122808	  794.8	  635.3	 6504.0	...
11122809	  794.0	  635.6	 6503.0	...
11122810	  793.6	  636.0	 6502.0	...
11122811	  793.5	  636.3	 6502.0	...
11122812	  794.0	  635.9	 6494.0	...
11122813	  794.5	  635.4	 6485.0	...
11122814	  795.3	  635.5	 6473.0	...
11122815	  795.5	  636.2	 6468.0	...
11122816	  795.7	  636.9	 6472.0	...
11122817	  795.7	  636.9	 6480.0	...
11122818	  795.7	  636.8	 6485.0	...
11122819	  795.7	  636.6	 6482.0	...
11122820	  795.8	  636.3	 6478.0	...
11122821	  795.8	  636.0	 6477.0	...
11122822	  795.6	  636.1	 6472.0	...
11122823	  795.2	  636.6	 6469.0	...
11122824	  795.1	  637.6	 6467.0	...
11122825	  795.1	  638.3	 6470.0	...
11122826	  795.1	  638.9	 6470.0	...
11122827	  795.0	  639.1	 6466.0	...
11122828	  795.0	  640.9	 6462.0	...
11122829	  795.3	  642.7	 6460.0	...
11122830	  795.6	  644.6	 6464.0	...
11122831	  795.6	  644.8	 6467.0	...
11122832	  795.5	  644.6	 6462.0	...
11122833	  795.3	  643.7	 6456.0	...
11122834	  795.1	  642.4	 6450.0	...
11122835	  795.0	  641.4	 6452.0	...
11122836	  795.1	  640.7	 6455.0	...
11122837	  795.3	  640.5	 6459.0	...
11122838	  795.5	  640.7	 6463.0	...
11122839	  795.9	  641.2	 6463.0	...
11122840	  796.3	  641.5	 6464.0	...
11122841	  796.7	  641.8	 6465.0	...
11122842	  796.7	  641.8	 6465.0	...
11122843	  796.8	  641.8	 6468.0	...
11122844	  796.7	  640.8	 6469.0	...
11122845	  796.5	  639.8	 6472.0	...
11122846	  796.2	  640.4	 6473.0	...
11122847	  795.9	  642.0	 6473.0	...
11122848	  795.6	  642.2	 6471.0	...
11122849	  794.9	  640.8	 6469.0	...
11122850	  793.9	  639.6	 6475.0	...
11122851	  793.2	  639.8	 6482.0	...
11122852	  793.0	  640.8	 6489.0	...
11122853	  793.1	  641.8	 6488.0	...
11122854	  793.0	  642.9	 6487.0	...
11122855	  793.0	  643.6	 6487.0	...
11122856	  793.0	  644.2	 6486.0	...
11122857	  792.4	  644.7	 6485.0	...
11122858	  791.7	  644.0	 6483.0	...
11122859	  792.5	  643.0	 6479.0	...
11122860	  793.8	  640.8	 6472.0	...
11122861	  795.1	  639.5	 6464.0	...
11122862	  795.2	  639.2	 6460.0	...
11122863	  795.3	  640.1	 6459.0	...
11122864	  795.3	  641.2	 6459.0	...
11122865	  795.1	  641.4	 6452.0	...
11122866	  795.9	  641.5	 6443.0	...
11122867	  796.8	  640.9	 6434.0	...
11122868	  797.8	  640.3	 6431.0	...
11122869	  797.9	  639.8	 6431.0	...
11122870	  798.1	  639.8	 6435.0	...
11122871	  798.2	  639.9	 6444.0	...
11122872	  796.9	  640.3	 6454.0	...
11122873	  795.6	  640.8	 6459.0	...
11122874	  794.1	  641.2	 6462.0	...
11122875	  793.5	  641.8	 6464.0	...
11122876	  793.0	  642.2	 6467.0	...
11122877	  793.5	  642.4	 6467.0	...
11122878	  794.3	  642.1	 6467.0	...
11122879	  795.2	  642.0	 6468.0	...
11122880	  795.2	  641.8	 6462.0	...
11122881	  795.2	  641.5	 6453.0	...
11122882	  794.4	  642.1	 6449.0	...
11122883	  793.6	  642.9	 6453.0	...
11122884	  793.1	  643.1	 6456.0	...
11122885	  793.4	  642.8	 6455.0	...
11122886	  793.7	  642.6	 6457.0	...
11122887	  793.6	  642.9	 6459.0	...
11122888	  794.7	  642.4	 6458.0	...
11122889	  795.8	  642.0	 6453.0	...
11122890	  796.8	  642.0	 6452.0	...
11122891	  796.4	  642.4	 6459.0	...
11122892	  796.2	  642.6	 6466.0	...
11122893	  796.0	  641.1	 6469.0	...
11122894	  795.8	  638.7	 6469.0	...
11122895	  795.3	  636.3	 6470.0	...
11122896	  795.2	  636.9	 6471.0	...
11122897	  795.1	  638.6	 6472.0	...
11122898	  795.2	  640.0	 6472.0	...
11122899	  795.0	  639.8	 6472.0	...
11122900	  794.7	  639.1	 6472.0	...
11122901	  794.4	  638.7	 6472.0	...
11122902	  794.5	  638.2	 6471.0	...
11122903	  794.8	  638.2	 6470.0	...
11122904	  795.3	  638.8	 6468.0	...
11122905	  795.7	  639.5	 6466.0	...
11122906	  796.1	  640.2	 6465.0	...
11122907	  796.2	  639.7	 6460.0	...
11122908	  796.2	  639.1	 6457.0	...
11122909	  796.1	  637.8	 6454.0	...
11122910	  796.0	  636.2	 6455.0	...
11122911	  795.9	  634.7	 6456.0	...
11122912	  795.8	  637.2	 6462.0	...
11122913	  795.7	  639.2	 6466.0	...
11122914	  795.2	  641.5	 6470.0	...
11122915	  794.3	  640.9	 6469.0	...
11122916	  793.6	  641.3	 6473.0	...
11122917	  793.2	  641.0	 6475.0	...
11122918	  793.6	  638.9	 6477.0	...
11122919	  793.9	  637.1	 6477.0	...
11122920	  794.4	  636.6	 6476.0	...
11122921	  794.4	  637.5	 6479.0	...
11122922	  794.2	  637.9	 6480.0	...
11122923	  793.8	  637.1	 6482.0	...
11122924	  793.4	  636.2	 6482.0	...
11122925	  793.1	  635.6	 6484.0	...
11122926	  793.1	  635.6	 6487.0	...
11122927	  793.3	  635.8	 6489.0	...
11122928	  793.9	  636.0	 6487.0	...
11122929	  794.4	  635.9	 6491.0	...
11122930	  794.2	  635.6	 6495.0	...
11122931	  793.8	  635.5	 6503.0	...
11122932	  793.2	  635.4	 6505.0	...
11122933	  793.0	  635.5	 6502.0	...
11122934	  793.9	  635.4	 6491.0	...
11122935	  795.1	  635.1	 6479.0	...
11122936	  796.1	  634.7	 6478.0	...
11122937	  795.5	  634.7	 6486.0	...
11122938	  795.0	  634.8	 6492.0	...
11122939	  794.6	  634.7	 6494.0	...
11122940	  794.1	  634.6	 6493.0	...
11122941	  793.5	  633.2	 6492.0	...
11122942	  793.0	  632.1	 6491.0	...
11122943	  793.0	  630.7	 6492.0	...
11122944	  793.1	  630.5	 6492.0	...
11122945	  793.1	  630.8	 6492.0	...
11122946	  793.2	  631.1	 6491.0	...
11122947	  793.1	  631.4	 6491.0	...
11122948	  793.0	  631.3	 6490.0	...
11122949	  792.8	  631.4	 6490.0	...
11122950	  792.7	  631.7	 6504.0	...
11122951	  792.5	  631.9	 6520.0	...
11122952	  792.4	  632.2	 6530.0	...
11122953	  792.7	  632.5	 6524.0	...
11122954	  793.0	  632.1	 6517.0	...
11122955	  793.3	  631.6	 6516.0	...
11122956	  793.7	  631.0	 6524.0	...
11122957	  794.3	  630.7	 6532.0	...
11122958	  794.6	  629.2	 6533.0	...
11122959	  794.6	  627.9	 6525.0	...
11122960	  793.9	  626.7	 6512.0	...
MSG	11122961 0000 _ Number On
11122961	  793.6	  626.8	 6507.0	...
11122962	  793.3	  628.0	 6504.0	...
11122963	  793.6	  629.1	 6506.0	...
11122964	  793.9	  630.7	 6505.0	...
11122965	  794.2	  631.4	 6502.0	...
11122966	  794.6	  632.0	 6497.0	...
11122967	  794.9	  632.4	 6494.0	...
11122968	  795.1	  632.3	 6490.0	...
11122969	  794.6	  631.9	 6489.0	...
11122970	  794.2	  630.4	 6497.0	...
11122971	  793.7	  629.0	 6506.0	...
11122972	  793.8	  629.1	 6516.0	...
11122973	  793.7	  630.3	 6516.0	...
11122974	  793.4	  631.6	 6525.0	...
11122975	  793.8	  631.8	 6533.0	...
11122976	  794.3	  631.9	 6543.0	...
11122977	  794.4	  632.2	 6544.0	...
11122978	  793.7	  632.5	 6545.0	...
11122979	  793.0	  631.8	 6545.0	...
11122980	  792.9	  631.0	 6549.0	...
11122981	  792.9	  630.3	 6554.0	...
11122982	  792.8	  629.8	 6558.0	...
11122983	  793.8	  628.8	 6554.0	...
11122984	  794.8	  628.1	 6550.0	...
11122985	  795.3	  628.2	 6545.0	...
11122986	  794.7	  628.4	 6545.0	...
11122987	  793.7	  628.4	 6550.0	...
11122988	  793.2	  628.4	 6559.0	...
11122989	  792.8	  628.5	 6569.0	...
11122990	  792.8	  628.3	 6575.0	...
11122991	  792.8	  628.0	 6577.0	...
11122992	  793.4	  627.9	 6575.0	...
11122993	  794.5	  627.7	 6571.0	...
11122994	  795.6	  627.7	 6567.0	...
11122995	  794.6	  627.9	 6572.0	...
11122996	  793.0	  627.7	 6576.0	...
11122997	  792.6	  627.3	 6579.0	...
11122998	  793.8	  626.5	 6578.0	...
11122999	  795.0	  626.2	 6582.0	...
11123000	  795.0	  626.1	 6588.0	...
11123001	  795.0	  625.5	 6591.0	...
11123002	  794.8	  624.1	 6591.0	...
11123003	  794.1	  622.9	 6589.0	...
11123004	  793.2	  624.1	 6589.0	...
11123005	  791.9	  626.0	 6591.0	...
11123006	  791.1	  627.9	 6592.0	...
11123007	  791.4	  627.9	 6593.0	...
11123008	  792.2	  627.8	 6591.0	...
11123009	  793.0	  627.5	 6590.0	...
11123010	  793.1	  627.7	 6593.0	...
11123011	  793.2	  628.0	 6598.0	...
11123012	  793.0	  628.5	 6602.0	...
11123013	  792.6	  628.1	 6605.0	...
11123014	  792.2	  627.7	 6607.0	...
11123015	  791.6	  626.2	 6609.0	...
11123016	  791.2	  625.2	 6620.0	...
11123017	  790.9	  623.9	 6631.0	...
11123018	  791.1	  623.2	 6633.0	...
11123019	  791.1	  622.3	 6624.0	...
11123020	  791.0	  621.7	 6616.0	...
11123021	  790.4	  621.7	 6618.0	...
11123022	  790.2	  622.2	 6620.0	...
11123023	  789.9	  622.7	 6621.0	...
11123024	  790.0	  623.0	 6625.0	...
11123025	  790.1	  622.5	 6628.0	...
11123026	  790.2	  622.0	 6631.0	...
11123027	  790.3	  621.7	 6636.0	...
11123028	  790.4	  621.7	 6641.0	...
11123029	  790.4	  621.6	 6646.0	...
11123030	  790.4	  620.6	 6641.0	...
11123031	  790.4	  619.5	 6637.0	...
11123032	  789.8	  618.7	 6635.0	...
11123033	  789.2	  618.1	 6637.0	...
11123034	  788.9	  617.5	 6639.0	...
11123035	  789.3	  618.0	 6643.0	...
11123036	  789.8	  619.2	 6649.0	...
11123037	  790.2	  620.1	 6657.0	...
11123038	  790.2	  619.6	 6663.0	...
11123039	  790.7	  619.1	 6664.0	...
11123040	  791.2	  618.3	 6663.0	...
11123041	  790.2	  617.7	 6668.0	...
11123042	  788.7	  617.6	 6675.0	...
11123043	  788.1	  618.2	 6681.0	...
11123044	  788.9	  618.5	 6681.0	...
11123045	  790.0	  618.4	 6681.0	...
11123046	  790.3	  618.1	 6682.0	...
11123047	  790.2	  618.0	 6686.0	...
11123048	  790.1	  618.4	 6689.0	...
11123049	  790.0	  618.8	 6692.0	...
11123050	  790.2	  619.2	 6692.0	...
11123051	  790.2	  618.9	 6691.0	...
11123052	  790.2	  618.7	 6693.0	...
11123053	  789.0	  618.6	 6698.0	...
11123054	  787.7	  618.7	 6701.0	...
11123055	  786.4	  618.9	 6701.0	...
11123056	  786.4	  619.3	 6700.0	...
11123057	  786.5	  619.8	 6702.0	...
11123058	  786.6	  620.5	 6705.0	...
11123059	  786.5	  620.6	 6711.0	...
11123060	  786.0	  618.5	 6715.0	...
11123061	  785.6	  616.2	 6719.0	...
11123062	  785.4	  613.9	 6719.0	...
11123063	  785.5	  615.2	 6722.0	...
11123064	  785.5	  616.4	 6726.0	...
11123065	  785.2	  615.6	 6729.0	...
11123066	  784.9	  613.6	 6729.0	...
11123067	  785.0	  612.8	 6729.0	...
11123068	  785.3	  614.0	 6729.0	...
11123069	  785.3	  615.2	 6739.0	...
11123070	  785.1	  615.2	 6749.0	...
11123071	  784.9	  615.2	 6757.0	...
11123072	  785.0	  615.0	 6755.0	...
11123073	  785.5	  615.3	 6753.0	...
11123074	  786.2	  615.7	 6751.0	...
11123075	  786.9	  616.1	 6751.0	...
11123076	  786.7	  616.3	 6752.0	...
11123077	  785.9	  616.5	 6759.0	...
11123078	  785.2	  616.7	 6763.0	...
11123079	  784.9	  616.7	 6766.0	...
11123080	  785.1	  616.1	 6764.0	...
11123081	  785.6	  615.5	 6765.0	...
11123082	  786.1	  616.2	 6770.0	...
11123083	  786.9	  617.9	 6772.0	...
11123084	  787.6	  620.1	 6773.0	...
11123085	  787.2	  621.2	 6772.0	...
11123086	  786.3	  620.6	 6773.0	...
11123087	  785.1	  619.6	 6775.0	...
EFIX R   11122426	11123087	662	  782.8	  620.7	   6505
SSACC R  11123088
11123088	  784.2	  617.6	 6779.0	...
11123089	  783.5	  617.0	 6787.0	...
11123090	  783.1	  616.5	 6795.0	...
11123091	  783.7	  616.2	 6799.0	...
11123092	  784.2	  615.7	 6799.0	...
11123093	  783.9	  615.2	 6797.0	...
11123094	  783.0	  614.0	 6793.0	...
11123095	  782.0	  612.7	 6789.0	...
11123096	  771.7	  636.7	 6856.0	...
11123097	  761.4	  662.1	 6925.0	...
11123098	  751.1	  687.6	 6993.0	...
11123099	  762.3	  663.5	 6932.0	...
11123100	  773.7	  639.4	 6867.0	...
11123101	  784.5	  615.6	 6804.0	...
11123102	  783.9	  615.9	 6800.0	...
11123103	  783.3	  616.1	 6801.0	...
11123104	  783.2	  615.2	 6802.0	...
11123105	  782.9	  614.3	 6810.0	...
11123106	  782.5	  612.5	 6818.0	...
11123107	  782.2	  611.5	 6819.0	...
11123108	  782.3	  610.5	 6812.0	...
ESACC R  11123088	11123108	21	  784.2	  617.6	  782.3	  610.5	   0.16	    146
SFIX R   11123109
11123109	  782.4	  610.6	 6810.0	...
11123110	  782.8	  609.9	 6817.0	...
11123111	  783.1	  609.2	 6823.0	...
11123112	  783.3	  607.7	 6824.0	...
11123113	  783.2	  607.3	 6828.0	...
11123114	  783.2	  607.7	 6831.0	...
11123115	  783.2	  608.5	 6833.0	...
11123116	  782.6	  608.6	 6833.0	...
11123117	  781.8	  607.8	 6834.0	...
11123118	  782.2	  607.5	 6835.0	...
11123119	  783.4	  608.2	 6839.0	...
11123120	  784.7	  609.3	 6842.0	...
11123121	  784.8	  610.0	 6845.0	...
11123122	  785.0	  610.3	 6845.0	...
11123123	  785.1	  609.8	 6846.0	...
11123124	  785.1	  609.1	 6847.0	...
11123125	  784.8	  608.3	 6848.0	...
11123126	  784.1	  607.8	 6849.0	...
11123127	  782.8	  607.8	 6855.0	...
11123128	  781.6	  608.0	 6866.0	...
11123129	  781.2	  608.1	 6876.0	...
11123130	  781.4	  608.0	 6880.0	...
11123131	  781.9	  607.8	 6879.0	...
11123132	  782.2	  608.3	 6880.0	...
11123133	  782.0	  608.9	 6885.0	...
11123134	  781.6	  609.5	 6889.0	...
11123135	  782.0	  609.4	 6880.0	...
11123136	  782.7	  609.3	 6869.0	...
11123137	  783.5	  608.5	 6859.0	...
11123138	  783.5	  607.7	 6861.0	...
11123139	  783.5	  608.0	 6862.0	...
11123140	  783.5	  609.1	 6861.0	...
EFIX R   11123109	11123140	32	  783.1	  608.6	   6851
SSACC R  11123141
11123141	  782.3	  610.2	 6863.0	...
11123142	  780.7	  610.3	 6867.0	...
11123143	  778.8	  609.6	 6870.0	...
11123144	  774.8	  609.4	 6880.0	...
11123145	  770.3	  609.5	 6890.0	...
11123146	  766.0	  609.7	 6904.0	...
11123147	  764.2	  609.4	 6910.0	...
11123148	  762.9	  608.7	 6911.0	...
11123149	  761.5	  608.4	 6908.0	...
11123150	  760.0	  607.6	 6909.0	...
11123151	  758.4	  606.9	 6927.0	...
11123152	  756.8	  606.6	 6945.0	...
11123153	  743.0	  634.0	 7037.0	...
11123154	  729.3	  661.0	 7115.0	...
11123155	  717.8	  687.3	 7186.0	...
11123156	  730.9	  661.3	 7105.0	...
11123157	  744.0	  636.0	 7023.0	...
11123158	  752.0	  626.7	 6996.0	...
11123159	  751.1	  641.6	 7041.0	...
11123160	  750.6	  639.5	 7037.0	...
11123161	  753.4	  622.2	 6987.0	...
11123162	  753.9	  605.1	 6940.0	...
11123163	  753.8	  605.1	 6946.0	...
11123164	  754.1	  604.8	 6952.0	...
11123165	  754.7	  604.5	 6956.0	...
11123166	  755.5	  604.4	 6957.0	...
11123167	  756.0	  604.7	 6956.0	...
11123168	  756.2	  605.3	 6956.0	...
ESACC R  11123141	11123168	28	  782.3	  610.2	  756.2	  605.3	   0.57	    167
SFIX R   11123169
11123169	  756.3	  606.2	 6955.0	...
11123170	  756.9	  606.4	 6950.0	...
11123171	  757.3	  606.3	 6945.0	...
11123172	  757.6	  606.2	 6939.0	...
11123173	  758.8	  606.7	 6937.0	...
11123174	  760.1	  607.8	 6936.0	...
11123175	  760.4	  607.9	 6942.0	...
11123176	  759.6	  608.0	 6947.0	...
11123177	  758.8	  607.7	 6951.0	...
11123178	  758.2	  607.4	 6955.0	...
11123179	  757.4	  606.0	 6960.0	...
11123180	  757.9	  604.3	 6959.0	...
11123181	  759.2	  603.0	 6953.0	...
11123182	  760.2	  602.5	 6946.0	...
11123183	  759.6	  604.0	 6945.0	...
11123184	  759.1	  605.8	 6951.0	...
11123185	  758.6	  606.1	 6959.0	...
11123186	  758.3	  604.2	 6973.0	...
11123187	  757.6	  602.4	 6983.0	...
11123188	  757.1	  602.1	 6993.0	...
11123189	  756.7	  603.3	 6994.0	...
11123190	  756.8	  604.4	 6992.0	...
11123191	  756.8	  605.4	 6988.0	...
11123192	  756.5	  605.2	 6987.0	...
11123193	  756.3	  604.8	 6983.0	...
11123194	  756.2	  604.2	 6981.0	...
11123195	  756.8	  604.1	 6978.0	...
11123196	  757.5	  604.2	 6978.0	...
11123197	  756.2	  604.8	 6987.0	...
11123198	  755.1	  604.4	 6996.0	...
11123199	  753.5	  604.1	 7005.0	...
11123200	  753.5	  603.6	 7007.0	...
11123201	  753.6	  603.9	 7009.0	...
11123202	  754.7	  604.0	 7012.0	...
11123203	  756.2	  603.7	 7014.0	...
11123204	  757.1	  603.6	 7015.0	...
EFIX R   11123169	11123204	36	  757.3	  605.0	   6972
SSACC R  11123205
11123205	  757.3	  603.6	 7014.0	...
11123206	  757.1	  602.9	 7013.0	...
11123207	  756.3	  602.0	 7012.0	...
11123208	  755.5	  601.0	 7012.0	...
11123209	  755.0	  601.0	 7011.0	...
11123210	  755.6	  601.3	 7014.0	...
11123211	  756.0	  601.8	 7020.0	...
11123212	  756.2	  601.7	 7032.0	...
11123213	  755.0	  601.2	 7042.0	...
11123214	  742.4	  627.3	 7125.0	...
11123215	  730.0	  654.1	 7202.0	...
11123216	  730.0	  655.2	 7201.0	...
11123217	  741.3	  628.8	 7124.0	...
11123218	  752.8	  602.5	 7043.0	...
11123219	  753.2	  602.9	 7040.0	...
11123220	  740.4	  630.6	 7126.0	...
11123221	  727.5	  658.6	 7214.0	...
11123222	  727.5	  659.6	 7222.0	...
11123223	  740.6	  633.8	 7141.0	...
11123224	  741.5	  632.5	 7131.0	...
11123225	  729.3	  656.9	 7202.0	...
11123226	  730.0	  652.8	 7205.0	...
11123227	  742.9	  624.2	 7137.0	...
11123228	  755.9	  597.3	 7066.0	...
11123229	  755.7	  598.5	 7064.0	...
11123230	  754.7	  599.6	 7062.0	...
11123231	  753.8	  599.3	 7064.0	...
11123232	  741.8	  624.2	 7132.0	...
11123233	  730.6	  649.4	 7200.0	...
11123234	  730.8	  649.2	 7199.0	...
11123235	  742.0	  623.9	 7131.0	...
11123236	  753.9	  599.3	 7064.0	...
11123237	  754.5	  600.6	 7068.0	...
11123238	  754.7	  601.7	 7070.0	...
11123239	  754.4	  601.9	 7071.0	...
11123240	  754.3	  602.0	 7070.0	...
11123241	  754.7	  602.9	 7070.0	...
11123242	  742.4	  628.3	 7143.0	...
11123243	  729.6	  653.3	 7217.0	...
11123244	  716.8	  677.8	 7291.0	...
11123245	  728.2	  651.1	 7226.0	...
11123246	  739.9	  624.4	 7160.0	...
11123247	  751.3	  598.3	 7095.0	...
11123248	  739.4	  624.5	 7170.0	...
11123249	  727.5	  650.8	 7246.0	...
11123250	  718.2	  675.3	 7316.0	...
11123251	  720.5	  674.4	 7311.0	...
11123252	  722.8	  673.4	 7306.0	...
11123253	  720.8	  674.5	 7309.0	...
11123254	  718.3	  675.8	 7316.0	...
11123255	  715.5	  677.6	 7322.0	...
11123256	  714.6	  678.7	 7320.0	...
11123257	  714.0	  680.0	 7316.0	...
11123258	  713.6	  680.8	 7312.0	...
11123259	  712.6	  681.6	 7326.0	...
11123260	  711.7	  681.7	 7340.0	...
11123261	  710.4	  681.2	 7358.0	...
11123262	  709.6	  680.7	 7362.0	...
11123263	  711.0	  679.9	 7353.0	...
MSG	11123264 0000 _ Number Off
11123264	  713.2	  679.4	 7340.0	...
11123265	  715.0	  679.8	 7325.0	...
11123266	  714.7	  680.6	 7320.0	...
11123267	  714.3	  681.6	 7318.0	...
11123268	  714.3	  681.5	 7317.0	...
11123269	  727.5	  653.2	 7242.0	...
11123270	  740.8	  625.1	 7164.0	...
11123271	  742.5	  621.2	 7174.0	...
11123272	  730.9	  645.2	 7262.0	...
11123273	  730.1	  645.3	 7275.0	...
11123274	  740.9	  621.4	 7200.0	...
11123275	  751.7	  598.2	 7126.0	...
11123276	  753.3	  597.9	 7115.0	...
11123277	  754.9	  597.6	 7105.0	...
11123278	  755.2	  597.0	 7102.0	...
11123279	  754.0	  597.1	 7110.0	...
11123280	  752.7	  597.3	 7118.0	...
11123281	  741.5	  621.4	 7189.0	...
11123282	  730.4	  645.6	 7261.0	...
11123283	  731.0	  645.3	 7257.0	...
11123284	  742.8	  620.8	 7182.0	...
11123285	  753.6	  596.7	 7110.0	...
11123286	  752.7	  596.0	 7118.0	...
11123287	  752.0	  595.2	 7125.0	...
11123288	  752.3	  595.5	 7129.0	...
11123289	  752.5	  595.7	 7131.0	...
11123290	  752.5	  595.9	 7136.0	...
11123291	  740.4	  620.1	 7206.0	...
11123292	  728.3	  645.4	 7274.0	...
11123293	  716.3	  671.6	 7340.0	...
11123294	  716.2	  672.5	 7342.0	...
11123295	  717.1	  673.2	 7341.0	...
11123296	  719.0	  672.7	 7337.0	...
11123297	  718.6	  674.9	 7339.0	...
11123298	  717.3	  677.3	 7342.0	...
11123299	  717.8	  676.5	 7346.0	...
11123300	  729.4	  650.2	 7274.0	...
11123301	  741.1	  623.9	 7202.0	...
11123302	  750.0	  600.0	 7134.0	...
11123303	  750.2	  598.9	 7142.0	...
11123304	  750.8	  596.7	 7147.0	...
11123305	  751.8	  595.6	 7147.0	...
11123306	  752.8	  594.5	 7140.0	...
11123307	  752.2	  594.6	 7137.0	...
11123308	  751.4	  593.7	 7136.0	...
11123309	  750.8	  592.8	 7136.0	...
11123310	  751.4	  591.6	 7136.0	...
11123311	  738.0	  619.9	 7211.0	...
11123312	  724.4	  648.4	 7285.0	...
11123313	  723.6	  649.9	 7289.0	...
11123314	  736.4	  623.0	 7217.0	...
11123315	  750.6	  596.2	 7142.0	...
11123316	  751.8	  596.5	 7137.0	...
11123317	  752.3	  595.6	 7136.0	...
11123318	  751.7	  594.9	 7143.0	...
11123319	  751.0	  594.0	 7151.0	...
11123320	  751.0	  594.4	 7154.0	...
11123321	  751.7	  593.6	 7152.0	...
11123322	  752.5	  592.2	 7147.0	...
ESACC R  11123205	11123322	118	  757.3	  603.6	  752.5	  592.2	   0.26	    231
SFIX R   11123323
11123323	  753.2	  590.8	 7142.0	...
11123324	  752.6	  590.5	 7143.0	...
11123325	  752.0	  590.9	 7147.0	...
11123326	  751.5	  591.5	 7150.0	...
11123327	  751.6	  591.8	 7150.0	...
11123328	  751.6	  592.0	 7152.0	...
11123329	  752.0	  592.3	 7153.0	...
11123330	  752.4	  593.0	 7155.0	...
11123331	  752.4	  593.1	 7155.0	...
11123332	  751.7	  593.1	 7157.0	...
11123333	  751.0	  593.0	 7158.0	...
11123334	  751.4	  593.5	 7158.0	...
11123335	  752.3	  593.7	 7154.0	...
11123336	  753.0	  593.3	 7151.0	...
11123337	  752.9	  592.9	 7150.0	...
11123338	  752.9	  592.8	 7151.0	...
11123339	  752.6	  593.1	 7151.0	...
11123340	  752.3	  593.0	 7145.0	...
11123341	  752.0	  592.3	 7139.0	...
11123342	  752.0	  591.6	 7140.0	...
11123343	  752.1	  591.3	 7147.0	...
11123344	  752.8	  591.3	 7153.0	...
11123345	  753.6	  591.3	 7154.0	...
11123346	  754.4	  591.2	 7154.0	...
11123347	  754.5	  590.9	 7156.0	...
11123348	  754.6	  590.5	 7157.0	...
11123349	  753.7	  590.2	 7158.0	...
11123350	  752.8	  590.1	 7159.0	...
11123351	  752.0	  590.3	 7158.0	...
11123352	  752.2	  590.6	 7152.0	...
11123353	  752.1	  590.6	 7146.0	...
11123354	  751.9	  589.8	 7146.0	...
11123355	  751.9	  589.1	 7150.0	...
11123356	  752.1	  588.6	 7154.0	...
11123357	  751.8	  589.0	 7158.0	...
11123358	  751.4	  589.5	 7162.0	...
11123359	  751.3	  589.9	 7159.0	...
11123360	  751.8	  589.8	 7151.0	...
11123361	  752.5	  589.9	 7141.0	...
11123362	  752.9	  589.9	 7138.0	...
11123363	  753.4	  590.2	 7131.0	...
11123364	  753.7	  590.5	 7129.0	...
11123365	  754.2	  591.2	 7129.0	...
11123366	  753.8	  591.6	 7135.0	...
11123367	  753.1	  592.1	 7140.0	...
11123368	  752.5	  592.0	 7143.0	...
11123369	  752.6	  592.1	 7143.0	...
11123370	  752.7	  592.2	 7142.0	...
11123371	  752.7	  592.1	 7141.0	...
11123372	  752.6	  591.8	 7139.0	...
11123373	  752.8	  591.0	 7137.0	...
11123374	  753.3	  589.8	 7136.0	...
11123375	  753.9	  588.8	 7137.0	...
11123376	  753.4	  588.4	 7140.0	...
11123377	  752.6	  588.5	 7142.0	...
11123378	  751.9	  588.7	 7144.0	...
11123379	  751.9	  588.9	 7144.0	...
11123380	  752.6	  588.5	 7144.0	...
11123381	  753.3	  588.0	 7144.0	...
11123382	  753.4	  587.5	 7144.0	...
11123383	  752.9	  587.5	 7144.0	...
11123384	  752.4	  588.1	 7142.0	...
11123385	  751.8	  588.7	 7139.0	...
11123386	  751.2	  589.3	 7139.0	...
11123387	  751.0	  589.4	 7139.0	...
11123388	  751.4	  588.9	 7137.0	...
11123389	  751.7	  588.4	 7133.0	...
11123390	  752.1	  587.9	 7130.0	...
11123391	  752.5	  587.8	 7132.0	...
11123392	  752.4	  587.8	 7131.0	...
11123393	  752.0	  589.0	 7127.0	...
11123394	  752.5	  590.0	 7122.0	...
11123395	  753.2	  589.4	 7122.0	...
11123396	  752.8	  587.7	 7128.0	...
11123397	  751.9	  586.1	 7133.0	...
11123398	  751.4	  586.1	 7134.0	...
11123399	  751.9	  586.3	 7131.0	...
11123400	  752.1	  586.5	 7129.0	...
11123401	  752.1	  586.8	 7129.0	...
11123402	  751.6	  587.0	 7126.0	...
11123403	  751.1	  587.2	 7122.0	...
11123404	  751.9	  588.6	 7116.0	...
11123405	  753.3	  589.8	 7115.0	...
11123406	  754.8	  591.0	 7112.0	...
11123407	  754.9	  590.8	 7111.0	...
11123408	  755.0	  590.1	 7110.0	...
11123409	  755.0	  589.5	 7109.0	...
11123410	  755.1	  588.9	 7105.0	...
11123411	  755.0	  588.5	 7101.0	...
11123412	  753.7	  587.8	 7099.0	...
11123413	  752.3	  587.1	 7101.0	...
11123414	  751.6	  586.2	 7103.0	...
11123415	  752.2	  585.5	 7103.0	...
11123416	  752.5	  585.3	 7104.0	...
11123417	  752.2	  586.1	 7104.0	...
11123418	  751.9	  587.1	 7105.0	...
11123419	  752.0	  587.8	 7108.0	...
11123420	  752.8	  588.3	 7111.0	...
11123421	  753.7	  588.5	 7104.0	...
11123422	  754.4	  588.6	 7095.0	...
11123423	  754.3	  588.9	 7086.0	...
11123424	  754.0	  589.4	 7085.0	...
11123425	  754.0	  589.9	 7085.0	...
11123426	  754.4	  590.7	 7086.0	...
11123427	  754.7	  591.2	 7087.0	...
11123428	  754.7	  591.5	 7088.0	...
11123429	  754.7	  591.5	 7088.0	...
11123430	  754.8	  591.7	 7094.0	...
11123431	  755.0	  592.2	 7100.0	...
11123432	  754.8	  592.8	 7095.0	...
11123433	  754.6	  593.1	 7085.0	...
11123434	  754.3	  593.3	 7080.0	...
11123435	  754.2	  592.9	 7086.0	...
11123436	  754.4	  591.4	 7086.0	...
11123437	  754.6	  590.0	 7080.0	...
11123438	  754.6	  588.8	 7073.0	...
11123439	  754.2	  588.6	 7072.0	...
11123440	  754.3	  590.5	 7071.0	...
11123441	  754.6	  592.5	 7069.0	...
11123442	  755.4	  593.4	 7066.0	...
11123443	  756.1	  592.2	 7061.0	...
11123444	  756.8	  591.1	 7057.0	...
11123445	  757.1	  591.1	 7052.0	...
11123446	  757.1	  591.1	 7050.0	...
11123447	  757.1	  591.0	 7054.0	...
11123448	  756.9	  590.9	 7060.0	...
11123449	  758.0	  590.5	 7065.0	...
11123450	  759.1	  590.1	 7063.0	...
11123451	  760.2	  589.8	 7062.0	...
11123452	  759.4	  590.1	 7063.0	...
11123453	  758.4	  590.8	 7062.0	...
11123454	  757.4	  591.7	 7059.0	...
11123455	  757.2	  592.4	 7058.0	...
11123456	  757.3	  592.5	 7059.0	...
11123457	  757.4	  592.5	 7061.0	...
11123458	  758.0	  592.7	 7061.0	...
11123459	  758.6	  593.1	 7049.0	...
11123460	  759.3	  593.2	 7037.0	...
11123461	  759.4	  593.3	 7025.0	...
11123462	  758.8	  593.1	 7031.0	...
11123463	  758.3	  593.5	 7036.0	...
11123464	  757.8	  594.0	 7041.0	...
11123465	  758.0	  595.0	 7043.0	...
11123466	  758.1	  595.4	 7045.0	...
11123467	  759.0	  594.5	 7048.0	...
11123468	  759.9	  593.2	 7050.0	...
11123469	  760.7	  591.6	 7051.0	...
11123470	  761.0	  590.9	 7052.0	...
11123471	  761.2	  590.1	 7050.0	...
11123472	  760.8	  590.6	 7043.0	...
11123473	  760.2	  591.0	 7037.0	...
11123474	  760.5	  591.3	 7028.0	...
MSG	11123475 0000 _ Number On
11123475	  761.4	  590.4	 7026.0	...
11123476	  762.4	  590.1	 7023.0	...
11123477	  762.5	  592.0	 7022.0	...
11123478	  762.6	  594.0	 7025.0	...
11123479	  762.8	  594.4	 7028.0	...
11123480	  762.7	  592.8	 7031.0	...
11123481	  761.9	  591.1	 7031.0	...
11123482	  761.3	  591.1	 7031.0	...
11123483	  760.3	  591.1	 7029.0	...
11123484	  760.0	  591.2	 7026.0	...
11123485	  759.4	  590.9	 7023.0	...
11123486	  759.1	  590.5	 7024.0	...
11123487	  758.9	  591.5	 7026.0	...
11123488	  759.2	  592.8	 7029.0	...
11123489	  759.7	  594.1	 7029.0	...
11123490	  760.0	  593.9	 7030.0	...
11123491	  759.8	  593.7	 7030.0	...
11123492	  759.7	  594.3	 7030.0	...
11123493	  759.7	  595.1	 7034.0	...
11123494	  759.8	  595.7	 7037.0	...
11123495	  759.8	  595.6	 7043.0	...
11123496	  759.7	  594.3	 7046.0	...
11123497	  758.4	  593.2	 7047.0	...
11123498	  757.2	  592.3	 7045.0	...
11123499	  757.1	  592.1	 7041.0	...
11123500	  757.7	  591.9	 7031.0	...
11123501	  758.3	  591.7	 7023.0	...
11123502	  757.9	  592.1	 7017.0	...
11123503	  757.9	  592.4	 7019.0	...
11123504	  757.8	  592.7	 7023.0	...
11123505	  757.6	  592.9	 7032.0	...
11123506	  757.3	  593.0	 7038.0	...
11123507	  758.7	  592.8	 7043.0	...
11123508	  760.2	  592.6	 7043.0	...
11123509	  761.4	  592.7	 7043.0	...
11123510	  761.0	  593.1	 7038.0	...
11123511	  761.0	  593.5	 7027.0	...
11123512	  761.3	  593.7	 7014.0	...
11123513	  761.6	  594.3	 7002.0	...
11123514	  762.4	  595.2	 6993.0	...
11123515	  763.4	  595.8	 6987.0	...
11123516	  764.2	  596.0	 6986.0	...
11123517	  763.6	  595.8	 6992.0	...
11123518	  762.5	  595.9	 6999.0	...
11123519	  761.4	  595.7	 7005.0	...
11123520	  760.9	  595.6	 7006.0	...
11123521	  761.0	  595.4	 7007.0	...
11123522	  761.3	  595.2	 7009.0	...
11123523	  761.6	  594.9	 7010.0	...
11123524	  761.8	  594.6	 7009.0	...
11123525	  761.8	  594.5	 7008.0	...
11123526	  761.1	  595.2	 7008.0	...
11123527	  760.6	  596.7	 7004.0	...
11123528	  759.8	  598.3	 7000.0	...
11123529	  759.6	  599.4	 6996.0	...
11123530	  760.6	  599.4	 6997.0	...
11123531	  761.9	  599.4	 6994.0	...
11123532	  762.7	  599.1	 6989.0	...
11123533	  762.1	  598.2	 6990.0	...
11123534	  761.6	  597.4	 6994.0	...
11123535	  761.6	  596.6	 6999.0	...
11123536	  760.9	  596.7	 7000.0	...
11123537	  760.1	  596.4	 7002.0	...
11123538	  759.4	  596.1	 7005.0	...
11123539	  759.7	  595.4	 7005.0	...
11123540	  760.7	  594.9	 7005.0	...
11123541	  761.5	  594.4	 6998.0	...
11123542	  761.8	  595.8	 6991.0	...
11123543	  761.4	  597.3	 6985.0	...
11123544	  762.2	  598.7	 6979.0	...
11123545	  763.3	  598.5	 6972.0	...
11123546	  764.2	  597.8	 6968.0	...
11123547	  762.7	  597.4	 6977.0	...
11123548	  761.4	  598.0	 6985.0	...
11123549	  760.8	  599.0	 6991.0	...
11123550	  761.3	  599.1	 6991.0	...
11123551	  761.7	  598.2	 6992.0	...
11123552	  761.6	  597.7	 6992.0	...
11123553	  761.5	  598.1	 6989.0	...
11123554	  761.5	  597.1	 6986.0	...
11123555	  761.6	  595.7	 6980.0	...
11123556	  761.8	  595.1	 6976.0	...
11123557	  762.3	  595.8	 6972.0	...
11123558	  762.8	  596.2	 6972.0	...
11123559	  763.2	  595.8	 6972.0	...
11123560	  763.4	  596.7	 6968.0	...
11123561	  763.5	  597.9	 6963.0	...
11123562	  763.5	  598.4	 6965.0	...
11123563	  763.3	  597.6	 6970.0	...
11123564	  763.2	  596.9	 6979.0	...
11123565	  763.1	  597.1	 6983.0	...
11123566	  763.0	  597.9	 6981.0	...
11123567	  763.0	  598.4	 6978.0	...
11123568	  763.6	  598.6	 6974.0	...
11123569	  764.1	  598.3	 6973.0	...
11123570	  764.4	  598.1	 6972.0	...
11123571	  764.1	  598.1	 6966.0	...
11123572	  765.0	  597.9	 6959.0	...
11123573	  766.1	  598.3	 6951.0	...
11123574	  767.2	  598.6	 6948.0	...
11123575	  767.1	  599.1	 6950.0	...
11123576	  766.3	  599.0	 6951.0	...
11123577	  765.2	  598.9	 6953.0	...
11123578	  764.2	  598.8	 6953.0	...
11123579	  765.2	  598.4	 6953.0	...
11123580	  766.5	  598.3	 6950.0	...
11123581	  766.7	  598.2	 6949.0	...
11123582	  765.7	  598.3	 6949.0	...
11123583	  765.9	  598.4	 6949.0	...
11123584	  767.2	  598.9	 6948.0	...
11123585	  767.8	  599.5	 6948.0	...
11123586	  766.9	  599.0	 6948.0	...
11123587	  766.0	  598.2	 6953.0	...
11123588	  766.0	  597.5	 6958.0	...
11123589	  766.0	  597.9	 6963.0	...
11123590	  766.1	  598.7	 6960.0	...
11123591	  766.0	  599.4	 6957.0	...
11123592	  765.9	  599.7	 6954.0	...
11123593	  765.8	  599.7	 6954.0	...
11123594	  765.7	  599.4	 6955.0	...
11123595	  765.7	  598.9	 6958.0	...
11123596	  765.7	  598.5	 6961.0	...
11123597	  766.0	  597.9	 6962.0	...
11123598	  766.2	  597.5	 6957.0	...
11123599	  766.5	  598.1	 6952.0	...
11123600	  765.7	  599.1	 6950.0	...
11123601	  764.9	  599.9	 6950.0	...
11123602	  764.4	  599.9	 6945.0	...
11123603	  765.1	  599.7	 6941.0	...
11123604	  765.6	  599.0	 6938.0	...
11123605	  765.8	  598.3	 6940.0	...
11123606	  766.6	  597.5	 6940.0	...
11123607	  767.5	  597.3	 6941.0	...
11123608	  768.4	  597.1	 6942.0	...
11123609	  768.4	  597.2	 6949.0	...
11123610	  767.7	  597.1	 6956.0	...
11123611	  766.9	  597.0	 6961.0	...
11123612	  766.0	  597.8	 6961.0	...
11123613	  765.9	  598.6	 6960.0	...
11123614	  766.8	  599.4	 6960.0	...
11123615	  767.7	  599.2	 6962.0	...
11123616	  769.3	  599.7	 6965.0	...
11123617	  770.0	  600.3	 6967.0	...
11123618	  770.2	  601.0	 6968.0	...
11123619	  769.4	  601.1	 6955.0	...
11123620	  768.6	  601.2	 6941.0	...
11123621	  768.4	  601.1	 6928.0	...
11123622	  768.5	  600.7	 6929.0	...
11123623	  768.8	  600.2	 6931.0	...
11123624	  769.0	  599.8	 6933.0	...
11123625	  768.3	  599.5	 6940.0	...
11123626	  767.3	  599.2	 6955.0	...
11123627	  766.2	  599.1	 6970.0	...
11123628	  766.3	  599.1	 6978.0	...
11123629	  766.4	  599.5	 6977.0	...
11123630	  766.5	  599.8	 6975.0	...
11123631	  766.4	  599.1	 6971.0	...
11123632	  766.3	  598.1	 6968.0	...
11123633	  766.1	  597.1	 6963.0	...
11123634	  765.8	  597.0	 6961.0	...
11123635	  765.3	  596.9	 6959.0	...
11123636	  764.8	  596.0	 6960.0	...
11123637	  765.0	  595.2	 6960.0	...
11123638	  766.7	  594.1	 6959.0	...
11123639	  768.4	  593.7	 6957.0	...
11123640	  769.9	  593.5	 6956.0	...
11123641	  770.2	  594.0	 6958.0	...
11123642	  769.2	  595.8	 6961.0	...
11123643	  768.1	  597.3	 6964.0	...
11123644	  767.1	  597.9	 6966.0	...
11123645	  767.3	  597.3	 6965.0	...
11123646	  767.6	  597.0	 6964.0	...
11123647	  767.6	  597.8	 6964.0	...
11123648	  767.4	  598.5	 6964.0	...
11123649	  767.1	  598.8	 6964.0	...
11123650	  766.3	  598.6	 6966.0	...
11123651	  765.9	  598.3	 6969.0	...
11123652	  765.4	  599.0	 6966.0	...
11123653	  765.4	  599.6	 6960.0	...
11123654	  766.0	  599.7	 6954.0	...
11123655	  766.4	  599.0	 6954.0	...
11123656	  766.6	  598.4	 6958.0	...
11123657	  765.5	  598.4	 6961.0	...
11123658	  764.6	  598.4	 6965.0	...
11123659	  764.6	  598.3	 6965.0	...
11123660	  765.2	  598.3	 6967.0	...
11123661	  765.9	  598.5	 6967.0	...
11123662	  765.8	  598.7	 6968.0	...
11123663	  765.6	  598.6	 6969.0	...
11123664	  765.6	  598.4	 6970.0	...
11123665	  765.8	  597.8	 6972.0	...
11123666	  766.1	  597.3	 6972.0	...
11123667	  766.3	  597.8	 6971.0	...
11123668	  766.5	  598.7	 6969.0	...
11123669	  766.4	  599.0	 6966.0	...
11123670	  766.1	  598.4	 6964.0	...
11123671	  765.8	  597.6	 6962.0	...
11123672	  766.1	  597.3	 6959.0	...
11123673	  766.6	  597.0	 6959.0	...
11123674	  767.0	  597.0	 6962.0	...
11123675	  767.2	  598.4	 6965.0	...
11123676	  767.2	  599.9	 6964.0	...
11123677	  767.3	  601.6	 6960.0	...
11123678	  767.2	  602.0	 6957.0	...
11123679	  767.1	  601.0	 6959.0	...
11123680	  766.7	  599.8	 6960.0	...
11123681	  766.3	  598.6	 6960.0	...
11123682	  766.0	  598.8	 6959.0	...
11123683	  766.1	  598.8	 6957.0	...
11123684	  766.5	  598.6	 6955.0	...
11123685	  766.9	  598.7	 6954.0	...
11123686	  767.3	  599.4	 6954.0	...
11123687	  767.3	  600.2	 6953.0	...
11123688	  767.0	  600.3	 6952.0	...
11123689	  766.6	  600.2	 6952.0	...
11123690	  766.2	  600.6	 6953.0	...
11123691	  766.1	  601.3	 6956.0	...
11123692	  766.4	  601.7	 6957.0	...
11123693	  766.7	  601.8	 6958.0	...
11123694	  766.5	  601.1	 6958.0	...
11123695	  766.0	  600.5	 6964.0	...
11123696	  765.6	  599.9	 6971.0	...
11123697	  765.8	  600.1	 6977.0	...
11123698	  765.9	  600.2	 6979.0	...
11123699	  765.8	  600.2	 6977.0	...
11123700	  766.0	  600.2	 6972.0	...
11123701	  766.2	  600.2	 6965.0	...
11123702	  766.4	  599.2	 6963.0	...
11123703	  766.3	  598.3	 6964.0	...
11123704	  765.7	  597.0	 6964.0	...
11123705	  765.1	  596.6	 6962.0	...
11123706	  764.6	  596.4	 6965.0	...
11123707	  764.4	  596.5	 6971.0	...
11123708	  764.2	  597.7	 6976.0	...
11123709	  763.7	  598.8	 6976.0	...
11123710	  763.6	  599.9	 6976.0	...
11123711	  764.1	  600.2	 6976.0	...
11123712	  764.9	  600.4	 6981.0	...
11123713	  765.7	  600.4	 6986.0	...
11123714	  765.0	  600.6	 6993.0	...
11123715	  764.2	  600.8	 6993.0	...
11123716	  763.6	  600.6	 6993.0	...
11123717	  764.3	  600.0	 6991.0	...
11123718	  764.9	  597.9	 6991.0	...
11123719	  765.2	  595.9	 6994.0	...
11123720	  764.9	  594.2	 6997.0	...
11123721	  764.7	  593.9	 7007.0	...
11123722	  765.1	  593.6	 7013.0	...
11123723	  765.4	  591.9	 7018.0	...
11123724	  765.8	  590.2	 7016.0	...
11123725	  765.8	  588.5	 7014.0	...
11123726	  765.0	  587.9	 7014.0	...
11123727	  764.3	  586.9	 7015.0	...
11123728	  763.5	  586.3	 7016.0	...
11123729	  763.9	  585.7	 7015.0	...
11123730	  764.3	  585.4	 7010.0	...
11123731	  764.5	  585.2	 7006.0	...
11123732	  764.4	  584.9	 7004.0	...
11123733	  764.0	  584.6	 7006.0	...
11123734	  763.7	  584.3	 7011.0	...
11123735	  763.7	  584.3	 7015.0	...
11123736	  763.6	  584.3	 7020.0	...
11123737	  763.3	  582.6	 7024.0	...
11123738	  762.9	  580.8	 7028.0	...
11123739	  762.7	  580.6	 7029.0	...
11123740	  762.7	  582.2	 7024.0	...
11123741	  763.2	  584.3	 7019.0	...
11123742	  763.7	  584.7	 7017.0	...
11123743	  764.3	  585.2	 7018.0	...
11123744	  764.6	  585.3	 7018.0	...
11123745	  764.9	  585.9	 7019.0	...
11123746	  765.5	  586.2	 7019.0	...
11123747	  765.9	  586.6	 7020.0	...
11123748	  765.8	  586.6	 7021.0	...
11123749	  765.2	  584.9	 7027.0	...
11123750	  764.5	  583.3	 7033.0	...
11123751	  764.0	  582.0	 7038.0	...
11123752	  763.7	  582.4	 7039.0	...
11123753	  763.4	  583.2	 7040.0	...
11123754	  764.5	  583.3	 7040.0	...
11123755	  765.6	  583.3	 7039.0	...
11123756	  765.9	  582.7	 7038.0	...
11123757	  765.1	  582.2	 7038.0	...
11123758	  764.3	  582.1	 7039.0	...
11123759	  764.2	  582.3	 7039.0	...
11123760	  764.2	  582.9	 7040.0	...
11123761	  764.3	  583.2	 7038.0	...
11123762	  764.5	  583.3	 7036.0	...
11123763	  764.6	  583.0	 7034.0	...
11123764	  765.6	  582.6	 7026.0	...
11123765	  766.3	  581.2	 7018.0	...
11123766	  766.0	  580.4	 7020.0	...
11123767	  764.7	  579.6	 7030.0	...
11123768	  763.8	  579.9	 7036.0	...
11123769	  764.7	  580.2	 7031.0	...
11123770	  765.6	  580.5	 7027.0	...
11123771	  766.2	  580.8	 7033.0	...
11123772	  766.0	  580.9	 7040.0	...
11123773	  765.3	  581.1	 7048.0	...
11123774	  764.5	  581.3	 7049.0	...
11123775	  763.8	  581.4	 7051.0	...
11123776	  764.1	  581.3	 7051.0	...
MSG	11123777 0000 _ Number Off
11123777	  764.7	  581.4	 7051.0	...
11123778	  765.7	  581.4	 7050.0	...
11123779	  766.0	  581.6	 7049.0	...
11123780	  766.5	  581.7	 7048.0	...
11123781	  766.5	  581.3	 7047.0	...
11123782	  766.7	  580.9	 7047.0	...
11123783	  766.9	  580.5	 7042.0	...
11123784	  767.1	  580.1	 7037.0	...
11123785	  767.2	  579.4	 7033.0	...
11123786	  767.3	  578.9	 7034.0	...
11123787	  767.4	  579.2	 7038.0	...
11123788	  767.2	  579.6	 7042.0	...
11123789	  767.2	  580.3	 7042.0	...
11123790	  767.2	  580.9	 7040.0	...
11123791	  767.1	  581.6	 7037.0	...
11123792	  766.9	  581.7	 7040.0	...
11123793	  766.6	  581.3	 7043.0	...
11123794	  766.2	  580.7	 7045.0	...
11123795	  765.7	  580.2	 7045.0	...
11123796	  765.8	  580.0	 7045.0	...
11123797	  766.3	  579.6	 7045.0	...
11123798	  766.1	  579.2	 7046.0	...
11123799	  765.5	  579.8	 7046.0	...
11123800	  764.8	  580.6	 7047.0	...
11123801	  764.8	  580.5	 7048.0	...
11123802	  764.6	  579.7	 7049.0	...
11123803	  764.5	  578.8	 7051.0	...
11123804	  763.8	  579.1	 7056.0	...
11123805	  763.4	  579.5	 7068.0	...
11123806	  763.0	  578.7	 7077.0	...
11123807	  764.4	  577.3	 7082.0	...
11123808	  765.7	  578.1	 7080.0	...
11123809	  766.5	  580.1	 7077.0	...
11123810	  766.1	  580.7	 7076.0	...
11123811	  765.5	  579.2	 7075.0	...
11123812	  765.3	  578.0	 7075.0	...
11123813	  765.5	  578.3	 7074.0	...
11123814	  766.4	  578.4	 7071.0	...
11123815	  767.3	  578.7	 7069.0	...
11123816	  767.9	  579.3	 7068.0	...
11123817	  767.5	  579.9	 7065.0	...
11123818	  767.1	  579.6	 7063.0	...
11123819	  766.2	  579.3	 7062.0	...
11123820	  765.5	  578.8	 7063.0	...
11123821	  764.7	  578.6	 7069.0	...
11123822	  764.6	  578.2	 7080.0	...
11123823	  764.4	  577.9	 7089.0	...
11123824	  764.6	  577.7	 7090.0	...
11123825	  764.8	  577.5	 7087.0	...
11123826	  764.9	  577.3	 7084.0	...
11123827	  764.9	  577.5	 7085.0	...
11123828	  764.7	  577.8	 7087.0	...
11123829	  764.2	  578.1	 7088.0	...
11123830	  763.0	  578.3	 7095.0	...
11123831	  762.1	  577.8	 7105.0	...
11123832	  762.2	  577.0	 7113.0	...
11123833	  763.2	  576.1	 7114.0	...
11123834	  764.4	  576.0	 7112.0	...
11123835	  764.9	  576.4	 7111.0	...
11123836	  765.0	  576.9	 7111.0	...
11123837	  764.7	  577.1	 7110.0	...
11123838	  764.3	  577.3	 7107.0	...
11123839	  764.3	  577.5	 7103.0	...
11123840	  764.4	  577.7	 7100.0	...
11123841	  764.6	  577.8	 7099.0	...
11123842	  764.5	  577.8	 7100.0	...
11123843	  764.2	  577.4	 7101.0	...
11123844	  763.8	  577.1	 7100.0	...
11123845	  763.6	  576.5	 7099.0	...
11123846	  764.1	  576.2	 7098.0	...
11123847	  764.7	  575.9	 7098.0	...
11123848	  765.3	  575.7	 7100.0	...
11123849	  765.2	  575.4	 7103.0	...
11123850	  764.7	  575.6	 7113.0	...
11123851	  764.2	  576.1	 7122.0	...
11123852	  763.7	  576.7	 7129.0	...
11123853	  764.1	  576.8	 7129.0	...
11123854	  764.5	  576.5	 7128.0	...
11123855	  764.3	  576.4	 7126.0	...
11123856	  763.6	  576.1	 7125.0	...
11123857	  762.9	  576.0	 7122.0	...
11123858	  763.3	  575.9	 7120.0	...
11123859	  763.7	  575.9	 7118.0	...
11123860	  763.9	  576.0	 7118.0	...
11123861	  763.6	  575.9	 7118.0	...
11123862	  762.7	  576.2	 7117.0	...
11123863	  761.9	  576.5	 7117.0	...
11123864	  761.1	  576.8	 7117.0	...
11123865	  761.1	  577.0	 7116.0	...
11123866	  761.8	  577.0	 7115.0	...
11123867	  762.5	  576.9	 7110.0	...
11123868	  763.5	  576.8	 7107.0	...
11123869	  763.8	  576.7	 7113.0	...
11123870	  764.0	  576.7	 7121.0	...
11123871	  763.6	  576.4	 7130.0	...
11123872	  762.9	  576.2	 7133.0	...
11123873	  762.4	  576.1	 7137.0	...
11123874	  762.0	  576.2	 7145.0	...
11123875	  762.4	  576.0	 7150.0	...
11123876	  763.1	  576.0	 7152.0	...
11123877	  763.9	  576.3	 7149.0	...
11123878	  764.5	  577.2	 7146.0	...
11123879	  764.6	  577.7	 7146.0	...
11123880	  765.0	  578.3	 7146.0	...
11123881	  765.2	  578.4	 7149.0	...
11123882	  765.4	  577.8	 7156.0	...
11123883	  765.4	  577.1	 7163.0	...
11123884	  765.4	  576.4	 7156.0	...
11123885	  765.2	  576.3	 7146.0	...
11123886	  765.2	  576.1	 7135.0	...
11123887	  765.2	  576.2	 7140.0	...
11123888	  764.6	  576.9	 7144.0	...
11123889	  763.9	  577.8	 7151.0	...
11123890	  763.3	  578.3	 7152.0	...
11123891	  763.5	  577.8	 7155.0	...
11123892	  763.7	  577.1	 7156.0	...
11123893	  764.0	  576.7	 7155.0	...
11123894	  764.2	  576.9	 7153.0	...
11123895	  764.4	  577.4	 7148.0	...
11123896	  764.4	  577.5	 7144.0	...
11123897	  764.3	  576.8	 7142.0	...
11123898	  764.2	  576.0	 7143.0	...
11123899	  764.1	  575.2	 7145.0	...
11123900	  764.1	  575.2	 7147.0	...
11123901	  764.2	  575.1	 7149.0	...
11123902	  764.3	  575.0	 7148.0	...
11123903	  764.4	  575.2	 7147.0	...
11123904	  764.3	  575.2	 7146.0	...
11123905	  764.2	  574.8	 7146.0	...
11123906	  764.1	  574.2	 7145.0	...
11123907	  764.2	  574.2	 7144.0	...
11123908	  764.4	  575.9	 7142.0	...
11123909	  765.3	  578.0	 7143.0	...
11123910	  766.2	  579.7	 7144.0	...
11123911	  767.0	  579.8	 7147.0	...
11123912	  767.4	  579.6	 7148.0	...
11123913	  767.7	  579.5	 7150.0	...
11123914	  766.6	  579.7	 7150.0	...
11123915	  765.2	  580.0	 7149.0	...
11123916	  764.3	  579.8	 7149.0	...
11123917	  764.6	  578.8	 7144.0	...
11123918	  764.6	  578.1	 7139.0	...
11123919	  763.9	  577.6	 7143.0	...
11123920	  763.4	  577.8	 7151.0	...
11123921	  763.1	  577.9	 7164.0	...
11123922	  763.1	  578.1	 7168.0	...
11123923	  763.9	  578.1	 7171.0	...
11123924	  764.7	  577.3	 7167.0	...
11123925	  765.2	  575.5	 7163.0	...
11123926	  764.9	  573.9	 7160.0	...
11123927	  764.8	  573.0	 7160.0	...
11123928	  764.9	  573.6	 7159.0	...
11123929	  765.4	  574.4	 7157.0	...
11123930	  765.8	  575.2	 7156.0	...
11123931	  764.7	  575.0	 7155.0	...
11123932	  763.2	  574.6	 7154.0	...
11123933	  763.0	  575.2	 7153.0	...
11123934	  764.2	  576.1	 7152.0	...
11123935	  764.5	  577.3	 7156.0	...
11123936	  763.9	  577.5	 7164.0	...
11123937	  763.1	  577.4	 7172.0	...
11123938	  763.3	  577.2	 7174.0	...
11123939	  763.3	  577.0	 7172.0	...
11123940	  763.5	  576.9	 7171.0	...
11123941	  763.3	  576.7	 7170.0	...
11123942	  762.5	  576.6	 7168.0	...
11123943	  761.6	  575.9	 7165.0	...
11123944	  761.7	  575.2	 7162.0	...
11123945	  762.6	  574.4	 7159.0	...
11123946	  764.2	  574.5	 7156.0	...
11123947	  765.2	  574.5	 7150.0	...
11123948	  765.8	  574.4	 7147.0	...
11123949	  765.2	  574.8	 7153.0	...
11123950	  764.6	  575.4	 7162.0	...
11123951	  763.6	  576.0	 7171.0	...
11123952	  763.3	  576.1	 7169.0	...
11123953	  763.1	  576.4	 7167.0	...
11123954	  763.6	  576.6	 7165.0	...
11123955	  763.8	  576.1	 7168.0	...
11123956	  763.8	  575.2	 7173.0	...
11123957	  764.0	  574.2	 7179.0	...
11123958	  764.4	  573.6	 7181.0	...
11123959	  764.9	  573.3	 7182.0	...
11123960	  764.9	  573.2	 7183.0	...
11123961	  763.9	  573.9	 7187.0	...
11123962	  763.0	  574.5	 7189.0	...
11123963	  762.0	  574.4	 7189.0	...
11123964	  762.1	  573.0	 7190.0	...
11123965	  762.1	  571.7	 7192.0	...
11123966	  761.8	  571.3	 7195.0	...
11123967	  761.5	  571.7	 7195.0	...
11123968	  762.0	  574.4	 7187.0	...
11123969	  762.9	  576.8	 7179.0	...
11123970	  764.1	  578.7	 7171.0	...
11123971	  764.8	  577.6	 7170.0	...
11123972	  765.3	  576.7	 7170.0	...
11123973	  765.3	  576.5	 7172.0	...
11123974	  765.2	  576.5	 7174.0	...
11123975	  765.0	  576.3	 7177.0	...
11123976	  765.0	  575.8	 7178.0	...
11123977	  764.9	  575.7	 7177.0	...
11123978	  764.6	  575.4	 7172.0	...
11123979	  763.9	  575.1	 7166.0	...
11123980	  763.4	  574.7	 7167.0	...
11123981	  763.2	  574.8	 7170.0	...
11123982	  764.0	  574.9	 7175.0	...
11123983	  764.7	  575.3	 7177.0	...
11123984	  765.5	  575.8	 7173.0	...
11123985	  766.3	  576.6	 7171.0	...
11123986	  767.1	  577.2	 7172.0	...
11123987	  767.2	  576.8	 7178.0	...
MSG	11123988 0000 _ Number On
11123988	  766.2	  575.8	 7182.0	...
11123989	  764.8	  574.9	 7182.0	...
11123990	  764.1	  575.1	 7178.0	...
11123991	  764.5	  575.1	 7178.0	...
11123992	  765.2	  575.2	 7181.0	...
11123993	  764.8	  575.3	 7191.0	...
11123994	  763.1	  575.5	 7197.0	...
11123995	  761.4	  575.7	 7199.0	...
11123996	  761.6	  575.7	 7198.0	...
11123997	  762.4	  575.6	 7198.0	...
11123998	  763.2	  575.3	 7198.0	...
11123999	  763.0	  575.0	 7200.0	...
11124000	  762.8	  574.8	 7202.0	...
11124001	  762.7	  575.1	 7203.0	...
11124002	  763.5	  575.3	 7198.0	...
11124003	  764.2	  575.4	 7194.0	...
11124004	  764.0	  575.3	 7195.0	...
11124005	  763.1	  575.2	 7201.0	...
11124006	  762.4	  575.1	 7207.0	...
11124007	  762.6	  575.5	 7205.0	...
11124008	  763.5	  575.4	 7201.0	...
11124009	  764.8	  575.3	 7195.0	...
11124010	  766.0	  575.0	 7191.0	...
11124011	  765.0	  575.6	 7192.0	...
11124012	  763.5	  576.0	 7195.0	...
11124013	  762.2	  575.6	 7198.0	...
11124014	  762.4	  574.9	 7196.0	...
11124015	  762.3	  574.5	 7194.0	...
11124016	  762.0	  574.8	 7192.0	...
11124017	  762.2	  575.2	 7192.0	...
11124018	  762.5	  575.4	 7192.0	...
11124019	  762.9	  575.1	 7191.0	...
11124020	  762.8	  574.8	 7190.0	...
11124021	  762.7	  574.7	 7192.0	...
11124022	  762.3	  574.0	 7195.0	...
11124023	  761.9	  573.3	 7199.0	...
11124024	  761.7	  573.4	 7199.0	...
11124025	  761.7	  574.2	 7199.0	...
11124026	  762.0	  575.0	 7200.0	...
11124027	  762.2	  575.1	 7209.0	...
11124028	  762.7	  575.2	 7217.0	...
11124029	  763.1	  575.7	 7214.0	...
11124030	  763.5	  576.3	 7202.0	...
11124031	  763.7	  576.9	 7193.0	...
11124032	  763.6	  577.2	 7202.0	...
11124033	  763.6	  576.8	 7211.0	...
11124034	  763.3	  576.5	 7213.0	...
11124035	  763.0	  576.3	 7204.0	...
11124036	  762.8	  576.1	 7196.0	...
11124037	  762.9	  575.7	 7194.0	...
11124038	  763.4	  576.1	 7195.0	...
11124039	  764.0	  576.7	 7197.0	...
11124040	  764.7	  576.8	 7197.0	...
11124041	  765.0	  576.3	 7198.0	...
11124042	  765.2	  575.8	 7200.0	...
11124043	  765.0	  575.9	 7203.0	...
11124044	  764.5	  576.2	 7203.0	...
11124045	  764.1	  576.8	 7203.0	...
11124046	  764.6	  578.2	 7203.0	...
11124047	  765.3	  579.3	 7202.0	...
11124048	  765.4	  578.3	 7204.0	...
11124049	  764.8	  576.5	 7206.0	...
11124050	  764.2	  574.5	 7211.0	...
11124051	  764.2	  574.4	 7214.0	...
11124052	  764.3	  574.3	 7217.0	...
11124053	  764.4	  574.3	 7215.0	...
11124054	  764.4	  574.9	 7213.0	...
11124055	  764.4	  575.8	 7211.0	...
11124056	  763.5	  576.7	 7213.0	...
11124057	  762.8	  577.0	 7216.0	...
11124058	  761.8	  576.7	 7218.0	...
11124059	  761.7	  576.5	 7219.0	...
11124060	  761.6	  577.0	 7220.0	...
11124061	  761.7	  577.7	 7221.0	...
11124062	  761.7	  578.0	 7215.0	...
11124063	  761.6	  577.4	 7210.0	...
11124064	  761.8	  576.8	 7204.0	...
11124065	  762.1	  576.6	 7204.0	...
11124066	  763.5	  575.9	 7201.0	...
11124067	  764.6	  575.2	 7199.0	...
11124068	  765.4	  574.4	 7198.0	...
11124069	  765.1	  574.4	 7199.0	...
11124070	  764.8	  574.5	 7196.0	...
11124071	  764.8	  574.7	 7192.0	...
11124072	  764.8	  575.0	 7195.0	...
11124073	  764.4	  575.2	 7202.0	...
11124074	  763.1	  575.4	 7210.0	...
11124075	  761.9	  575.4	 7211.0	...
11124076	  761.8	  575.4	 7210.0	...
11124077	  762.5	  575.9	 7209.0	...
11124078	  763.3	  576.5	 7215.0	...
11124079	  763.0	  576.7	 7223.0	...
11124080	  762.6	  576.2	 7232.0	...
11124081	  762.6	  575.7	 7237.0	...
11124082	  762.8	  575.7	 7242.0	...
11124083	  762.9	  575.6	 7243.0	...
11124084	  762.4	  575.6	 7238.0	...
11124085	  761.9	  575.7	 7233.0	...
11124086	  761.7	  575.9	 7231.0	...
11124087	  761.9	  575.9	 7230.0	...
11124088	  762.1	  575.7	 7231.0	...
11124089	  761.7	  575.7	 7233.0	...
11124090	  761.3	  576.1	 7235.0	...
11124091	  761.7	  576.3	 7230.0	...
11124092	  762.5	  576.2	 7224.0	...
11124093	  763.2	  576.2	 7216.0	...
11124094	  763.1	  576.9	 7215.0	...
11124095	  763.3	  577.6	 7212.0	...
11124096	  763.6	  578.2	 7211.0	...
11124097	  763.8	  578.3	 7209.0	...
11124098	  763.7	  578.2	 7209.0	...
11124099	  763.6	  577.8	 7209.0	...
11124100	  763.4	  576.4	 7213.0	...
11124101	  762.7	  575.4	 7218.0	...
11124102	  762.0	  574.5	 7222.0	...
11124103	  761.5	  574.6	 7223.0	...
11124104	  761.8	  574.6	 7223.0	...
11124105	  762.1	  574.8	 7217.0	...
11124106	  762.3	  575.1	 7210.0	...
11124107	  762.3	  575.4	 7212.0	...
11124108	  762.5	  575.1	 7223.0	...
11124109	  762.9	  574.8	 7234.0	...
11124110	  763.4	  574.8	 7230.0	...
11124111	  763.4	  575.2	 7224.0	...
11124112	  763.2	  575.7	 7218.0	...
11124113	  763.0	  575.7	 7218.0	...
11124114	  763.2	  575.7	 7219.0	...
11124115	  763.4	  575.4	 7220.0	...
11124116	  763.0	  575.1	 7224.0	...
11124117	  762.0	  574.8	 7228.0	...
11124118	  761.0	  574.7	 7232.0	...
11124119	  760.4	  574.6	 7233.0	...
11124120	  760.0	  574.6	 7237.0	...
11124121	  759.6	  574.8	 7242.0	...
11124122	  759.7	  576.1	 7244.0	...
11124123	  760.0	  577.2	 7239.0	...
11124124	  760.3	  578.0	 7233.0	...
11124125	  760.4	  577.6	 7235.0	...
11124126	  760.2	  576.8	 7241.0	...
11124127	  760.1	  575.9	 7240.0	...
11124128	  760.1	  574.4	 7234.0	...
11124129	  760.5	  573.4	 7227.0	...
11124130	  761.4	  574.7	 7226.0	...
11124131	  762.0	  576.5	 7226.0	...
11124132	  762.7	  578.7	 7229.0	...
11124133	  762.9	  579.1	 7236.0	...
11124134	  762.9	  578.8	 7243.0	...
11124135	  762.6	  577.6	 7248.0	...
11124136	  762.3	  576.2	 7250.0	...
11124137	  762.1	  575.5	 7246.0	...
11124138	  762.5	  575.5	 7239.0	...
11124139	  763.0	  575.7	 7230.0	...
11124140	  763.4	  576.0	 7226.0	...
11124141	  763.1	  576.3	 7222.0	...
11124142	  762.3	  576.6	 7223.0	...
11124143	  761.9	  576.7	 7232.0	...
11124144	  761.6	  576.7	 7241.0	...
11124145	  761.8	  576.9	 7244.0	...
11124146	  761.8	  577.0	 7241.0	...
11124147	  762.0	  577.1	 7241.0	...
11124148	  762.2	  576.9	 7243.0	...
11124149	  762.3	  576.8	 7244.0	...
11124150	  762.3	  575.8	 7245.0	...
11124151	  762.3	  574.7	 7245.0	...
11124152	  762.3	  573.6	 7246.0	...
11124153	  761.7	  573.2	 7247.0	...
11124154	  761.4	  572.9	 7248.0	...
11124155	  761.2	  572.7	 7245.0	...
11124156	  761.7	  572.9	 7240.0	...
11124157	  761.4	  573.1	 7240.0	...
11124158	  761.1	  574.0	 7245.0	...
11124159	  761.6	  574.7	 7246.0	...
11124160	  762.5	  575.5	 7244.0	...
11124161	  763.3	  575.5	 7243.0	...
11124162	  763.4	  575.6	 7246.0	...
11124163	  763.1	  576.4	 7249.0	...
11124164	  762.5	  577.2	 7254.0	...
11124165	  761.8	  578.0	 7258.0	...
11124166	  761.7	  578.2	 7263.0	...
11124167	  762.0	  578.5	 7258.0	...
11124168	  762.3	  577.3	 7251.0	...
11124169	  763.0	  575.8	 7241.0	...
11124170	  763.5	  574.5	 7238.0	...
11124171	  764.0	  574.6	 7242.0	...
11124172	  763.9	  574.7	 7250.0	...
11124173	  763.8	  575.8	 7255.0	...
11124174	  763.8	  576.8	 7249.0	...
11124175	  763.8	  577.7	 7242.0	...
11124176	  763.7	  577.6	 7237.0	...
11124177	  763.0	  576.9	 7237.0	...
11124178	  761.8	  576.4	 7248.0	...
11124179	  760.5	  576.0	 7259.0	...
11124180	  760.5	  576.3	 7265.0	...
11124181	  761.8	  576.5	 7261.0	...
11124182	  763.0	  576.5	 7257.0	...
11124183	  763.5	  576.3	 7255.0	...
11124184	  763.2	  576.7	 7254.0	...
11124185	  762.8	  577.3	 7253.0	...
11124186	  762.7	  578.0	 7253.0	...
11124187	  762.6	  577.7	 7252.0	...
11124188	  762.8	  576.7	 7252.0	...
11124189	  763.0	  575.6	 7252.0	...
11124190	  763.3	  575.5	 7255.0	...
11124191	  762.5	  575.7	 7260.0	...
11124192	  761.8	  576.0	 7264.0	...
11124193	  762.3	  576.3	 7264.0	...
11124194	  763.6	  576.8	 7256.0	...
11124195	  765.0	  577.5	 7245.0	...
11124196	  765.1	  577.9	 7238.0	...
11124197	  765.0	  578.2	 7233.0	...
11124198	  765.5	  578.1	 7229.0	...
11124199	  765.9	  577.6	 7225.0	...
11124200	  766.2	  575.2	 7224.0	...
11124201	  765.8	  573.2	 7230.0	...
11124202	  765.8	  573.6	 7236.0	...
11124203	  766.2	  575.8	 7238.0	...
11124204	  766.5	  577.9	 7235.0	...
11124205	  766.1	  577.8	 7232.0	...
11124206	  765.4	  577.8	 7232.0	...
11124207	  764.7	  576.4	 7233.0	...
11124208	  763.5	  575.1	 7238.0	...
11124209	  762.8	  574.0	 7244.0	...
11124210	  763.0	  574.4	 7247.0	...
11124211	  763.8	  574.7	 7246.0	...
11124212	  763.4	  574.9	 7249.0	...
11124213	  762.3	  575.1	 7253.0	...
11124214	  761.2	  575.7	 7254.0	...
11124215	  760.4	  576.7	 7252.0	...
11124216	  759.0	  577.7	 7243.0	...
11124217	  757.4	  579.2	 7235.0	...
11124218	  755.0	  580.3	 7238.0	...
11124219	  752.4	  580.7	 7247.0	...
11124220	  749.7	  580.8	 7258.0	...
11124221	  748.1	  581.1	 7261.0	...
11124222	  746.5	  581.9	 7263.0	...
11124223	  745.2	  582.1	 7263.0	...
11124224	  744.8	  581.5	 7262.0	...
11124225	  744.9	  581.0	 7258.0	...
11124226	  744.4	  580.5	 7256.0	...
11124227	  743.6	  580.4	 7253.0	...
11124228	  742.5	  580.3	 7251.0	...
11124229	  742.3	  581.6	 7248.0	...
11124230	  743.4	  582.6	 7247.0	...
11124231	  744.8	  582.7	 7249.0	...
11124232	  745.8	  581.2	 7250.0	...
11124233	  745.6	  579.9	 7245.0	...
11124234	  745.5	  579.5	 7238.0	...
11124235	  745.8	  580.4	 7230.0	...
11124236	  746.0	  581.2	 7234.0	...
11124237	  746.2	  581.8	 7239.0	...
11124238	  746.5	  581.7	 7243.0	...
11124239	  746.9	  582.3	 7244.0	...
11124240	  746.3	  583.0	 7244.0	...
11124241	  745.8	  584.2	 7244.0	...
11124242	  745.1	  584.6	 7244.0	...
11124243	  745.4	  584.1	 7241.0	...
11124244	  745.4	  583.1	 7238.0	...
11124245	  745.3	  581.7	 7243.0	...
11124246	  745.1	  581.1	 7250.0	...
11124247	  746.1	  580.6	 7257.0	...
11124248	  747.1	  580.6	 7256.0	...
11124249	  748.2	  580.7	 7248.0	...
11124250	  748.1	  580.0	 7241.0	...
11124251	  746.7	  579.6	 7234.0	...
11124252	  745.4	  580.4	 7234.0	...
11124253	  745.2	  581.7	 7233.0	...
11124254	  746.5	  583.1	 7230.0	...
11124255	  747.8	  583.9	 7226.0	...
11124256	  747.5	  584.9	 7228.0	...
11124257	  746.7	  584.6	 7232.0	...
11124258	  746.0	  583.8	 7228.0	...
11124259	  746.5	  583.4	 7221.0	...
11124260	  747.1	  584.0	 7215.0	...
11124261	  747.3	  583.6	 7217.0	...
11124262	  747.0	  582.6	 7219.0	...
11124263	  746.7	  581.6	 7218.0	...
11124264	  747.0	  581.6	 7216.0	...
11124265	  747.5	  581.8	 7214.0	...
11124266	  748.1	  581.9	 7214.0	...
11124267	  748.2	  582.1	 7217.0	...
11124268	  748.0	  582.0	 7217.0	...
11124269	  747.8	  581.9	 7217.0	...
11124270	  748.0	  583.1	 7215.0	...
11124271	  748.2	  584.4	 7216.0	...
11124272	  747.3	  585.9	 7219.0	...
11124273	  746.2	  585.7	 7221.0	...
11124274	  745.1	  585.3	 7223.0	...
11124275	  746.0	  584.1	 7230.0	...
11124276	  746.9	  583.2	 7237.0	...
11124277	  747.1	  582.5	 7233.0	...
11124278	  746.4	  582.4	 7220.0	...
11124279	  746.1	  582.3	 7207.0	...
11124280	  746.5	  582.2	 7202.0	...
11124281	  747.2	  582.1	 7200.0	...
11124282	  748.0	  583.0	 7197.0	...
11124283	  748.9	  583.8	 7198.0	...
11124284	  749.5	  584.6	 7199.0	...
11124285	  749.7	  585.3	 7194.0	...
11124286	  749.7	  586.1	 7187.0	...
11124287	  749.6	  586.7	 7177.0	...
11124288	  749.5	  586.3	 7174.0	...
11124289	  748.5	  585.1	 7171.0	...
11124290	  747.4	  584.0	 7176.0	...
11124291	  746.1	  584.2	 7182.0	...
MSG	11124292 0000 _ Number Off
11124292	  745.6	  585.3	 7185.0	...
11124293	  745.2	  585.0	 7183.0	...
11124294	  745.9	  583.5	 7181.0	...
11124295	  746.9	  583.7	 7182.0	...
11124296	  748.0	  585.3	 7182.0	...
11124297	  748.2	  586.6	 7183.0	...
11124298	  748.1	  585.8	 7185.0	...
11124299	  748.0	  584.8	 7186.0	...
11124300	  747.2	  584.3	 7187.0	...
11124301	  746.6	  584.9	 7187.0	...
11124302	  746.8	  586.6	 7180.0	...
11124303	  747.8	  588.1	 7173.0	...
11124304	  749.0	  587.3	 7168.0	...
11124305	  749.3	  585.6	 7170.0	...
11124306	  749.6	  583.9	 7172.0	...
11124307	  749.8	  584.0	 7167.0	...
11124308	  750.3	  584.2	 7158.0	...
11124309	  750.6	  584.4	 7148.0	...
11124310	  750.5	  584.9	 7158.0	...
11124311	  749.5	  585.2	 7173.0	...
11124312	  748.7	  585.4	 7189.0	...
11124313	  748.2	  585.3	 7184.0	...
11124314	  747.8	  585.1	 7176.0	...
11124315	  747.4	  585.0	 7167.0	...
11124316	  747.0	  585.0	 7164.0	...
11124317	  746.7	  585.0	 7164.0	...
11124318	  746.6	  586.6	 7166.0	...
11124319	  746.5	  588.2	 7165.0	...
11124320	  746.6	  589.9	 7163.0	...
11124321	  747.4	  589.9	 7161.0	...
11124322	  748.3	  589.1	 7161.0	...
11124323	  749.2	  587.9	 7160.0	...
11124324	  749.3	  586.9	 7159.0	...
11124325	  749.4	  586.7	 7152.0	...
11124326	  749.4	  586.4	 7147.0	...
11124327	  749.4	  586.3	 7143.0	...
11124328	  749.0	  586.4	 7144.0	...
11124329	  748.7	  586.6	 7139.0	...
11124330	  748.4	  586.5	 7133.0	...
11124331	  748.4	  586.4	 7126.0	...
11124332	  749.4	  586.1	 7122.0	...
11124333	  750.2	  585.8	 7119.0	...
11124334	  751.0	  585.6	 7125.0	...
11124335	  750.5	  585.4	 7131.0	...
11124336	  750.1	  585.2	 7133.0	...
11124337	  749.8	  585.1	 7128.0	...
11124338	  749.9	  585.2	 7126.0	...
11124339	  749.9	  585.4	 7129.0	...
11124340	  750.1	  585.3	 7132.0	...
11124341	  750.2	  585.2	 7126.0	...
11124342	  750.0	  585.6	 7119.0	...
11124343	  749.6	  586.4	 7113.0	...
11124344	  749.0	  587.5	 7115.0	...
11124345	  748.7	  588.0	 7117.0	...
11124346	  748.1	  588.8	 7117.0	...
11124347	  747.6	  589.2	 7117.0	...
11124348	  747.7	  588.5	 7120.0	...
11124349	  748.5	  587.7	 7123.0	...
11124350	  749.3	  586.9	 7134.0	...
11124351	  749.2	  586.3	 7142.0	...
11124352	  749.1	  585.7	 7146.0	...
11124353	  748.8	  585.1	 7142.0	...
11124354	  748.4	  585.3	 7140.0	...
11124355	  748.0	  585.1	 7143.0	...
11124356	  747.7	  584.5	 7140.0	...
11124357	  747.7	  583.7	 7132.0	...
11124358	  747.9	  584.7	 7120.0	...
11124359	  748.8	  586.1	 7113.0	...
11124360	  749.6	  585.9	 7115.0	...
11124361	  750.1	  584.3	 7122.0	...
11124362	  750.1	  584.4	 7125.0	...
11124363	  750.2	  586.1	 7118.0	...
11124364	  750.5	  587.6	 7111.0	...
11124365	  750.5	  587.3	 7111.0	...
11124366	  750.3	  587.0	 7114.0	...
11124367	  749.9	  586.7	 7118.0	...
11124368	  749.6	  586.7	 7116.0	...
11124369	  749.6	  586.7	 7105.0	...
11124370	  749.7	  586.1	 7093.0	...
11124371	  749.8	  585.4	 7083.0	...
11124372	  749.9	  585.0	 7082.0	...
11124373	  750.2	  585.3	 7087.0	...
11124374	  750.4	  585.8	 7093.0	...
11124375	  750.5	  586.0	 7099.0	...
11124376	  750.6	  586.2	 7098.0	...
11124377	  750.7	  586.1	 7095.0	...
11124378	  750.8	  586.1	 7092.0	...
11124379	  750.8	  586.0	 7089.0	...
11124380	  750.8	  585.8	 7088.0	...
11124381	  750.7	  585.9	 7088.0	...
11124382	  750.8	  587.5	 7090.0	...
11124383	  750.8	  589.0	 7096.0	...
11124384	  750.8	  589.9	 7104.0	...
11124385	  750.8	  589.0	 7111.0	...
11124386	  750.6	  586.5	 7114.0	...
11124387	  751.3	  584.3	 7113.0	...
11124388	  751.5	  582.7	 7107.0	...
11124389	  751.7	  584.2	 7100.0	...
11124390	  751.3	  585.9	 7095.0	...
11124391	  750.0	  587.9	 7095.0	...
11124392	  748.9	  588.3	 7094.0	...
11124393	  747.8	  588.6	 7094.0	...
11124394	  747.7	  588.6	 7093.0	...
11124395	  747.2	  587.3	 7092.0	...
11124396	  746.7	  586.1	 7089.0	...
11124397	  747.9	  585.1	 7085.0	...
11124398	  749.4	  585.2	 7082.0	...
11124399	  751.0	  585.3	 7078.0	...
11124400	  751.0	  585.7	 7074.0	...
11124401	  751.1	  586.5	 7071.0	...
11124402	  751.2	  587.3	 7069.0	...
11124403	  751.2	  587.7	 7067.0	...
11124404	  751.0	  586.9	 7065.0	...
11124405	  750.9	  586.2	 7063.0	...
11124406	  751.5	  585.5	 7063.0	...
11124407	  752.6	  585.5	 7064.0	...
11124408	  753.4	  585.6	 7066.0	...
11124409	  753.2	  585.8	 7067.0	...
11124410	  752.7	  585.6	 7066.0	...
11124411	  752.4	  585.3	 7065.0	...
11124412	  752.5	  585.0	 7064.0	...
11124413	  752.8	  585.9	 7065.0	...
11124414	  753.2	  586.5	 7059.0	...
11124415	  752.6	  587.1	 7052.0	...
11124416	  751.8	  586.7	 7046.0	...
11124417	  751.0	  586.5	 7044.0	...
11124418	  751.1	  586.2	 7045.0	...
11124419	  751.2	  586.1	 7045.0	...
11124420	  752.5	  586.1	 7040.0	...
11124421	  753.7	  586.2	 7038.0	...
11124422	  754.6	  586.5	 7035.0	...
11124423	  754.4	  586.7	 7038.0	...
11124424	  754.2	  586.7	 7035.0	...
11124425	  754.4	  586.6	 7029.0	...
11124426	  754.7	  586.6	 7023.0	...
11124427	  755.0	  586.6	 7020.0	...
11124428	  754.4	  586.8	 7021.0	...
11124429	  753.7	  587.0	 7022.0	...
11124430	  752.9	  587.1	 7024.0	...
11124431	  753.0	  585.9	 7021.0	...
11124432	  753.4	  584.6	 7017.0	...
11124433	  753.8	  583.9	 7012.0	...
11124434	  753.6	  584.4	 7010.0	...
11124435	  753.1	  584.3	 7009.0	...
11124436	  752.8	  583.7	 7009.0	...
11124437	  753.0	  583.6	 7008.0	...
11124438	  752.6	  584.4	 7013.0	...
11124439	  752.1	  585.3	 7019.0	...
11124440	  751.7	  585.5	 7024.0	...
11124441	  752.0	  585.9	 7025.0	...
11124442	  752.2	  586.2	 7026.0	...
11124443	  752.2	  586.3	 7018.0	...
11124444	  752.2	  586.6	 7009.0	...
11124445	  752.9	  586.8	 7004.0	...
11124446	  753.6	  586.9	 7008.0	...
11124447	  754.3	  586.5	 7013.0	...
11124448	  754.1	  586.3	 7010.0	...
11124449	  753.9	  586.3	 7005.0	...
11124450	  753.8	  586.5	 7000.0	...
11124451	  753.8	  586.5	 7000.0	...
11124452	  753.8	  586.1	 7000.0	...
11124453	  753.7	  585.7	 7000.0	...
11124454	  753.8	  585.4	 6998.0	...
11124455	  754.0	  585.2	 6996.0	...
11124456	  754.0	  585.1	 6995.0	...
11124457	  753.7	  584.8	 6996.0	...
11124458	  753.5	  584.5	 6998.0	...
11124459	  753.8	  585.1	 7000.0	...
11124460	  754.3	  586.0	 6998.0	...
11124461	  754.8	  586.5	 6990.0	...
11124462	  754.0	  586.3	 6980.0	...
11124463	  753.0	  585.3	 6973.0	...
11124464	  751.9	  584.6	 6974.0	...
11124465	  751.7	  583.8	 6980.0	...
11124466	  751.1	  584.7	 6987.0	...
11124467	  750.7	  585.6	 6991.0	...
11124468	  751.1	  586.8	 6992.0	...
11124469	  752.1	  587.1	 6992.0	...
11124470	  753.0	  587.4	 6991.0	...
11124471	  753.0	  587.4	 6991.0	...
11124472	  753.1	  587.5	 6991.0	...
11124473	  753.2	  587.7	 6989.0	...
11124474	  753.3	  587.7	 6986.0	...
11124475	  752.9	  587.6	 6985.0	...
11124476	  752.5	  587.5	 6987.0	...
11124477	  752.8	  586.6	 6984.0	...
11124478	  753.6	  585.6	 6979.0	...
11124479	  754.5	  584.9	 6973.0	...
11124480	  754.7	  585.7	 6972.0	...
11124481	  754.8	  586.4	 6970.0	...
11124482	  754.7	  586.6	 6968.0	...
11124483	  754.3	  586.0	 6974.0	...
11124484	  753.6	  585.6	 6981.0	...
11124485	  753.1	  585.6	 6990.0	...
11124486	  752.9	  586.0	 6991.0	...
11124487	  753.1	  586.7	 6991.0	...
11124488	  753.4	  587.3	 6987.0	...
11124489	  753.6	  588.4	 6974.0	...
11124490	  753.7	  589.2	 6963.0	...
11124491	  753.4	  588.8	 6960.0	...
11124492	  753.1	  587.9	 6967.0	...
11124493	  752.5	  587.0	 6973.0	...
11124494	  752.3	  587.3	 6973.0	...
11124495	  752.0	  587.5	 6973.0	...
11124496	  752.1	  587.5	 6973.0	...
11124497	  752.3	  587.5	 6972.0	...
11124498	  752.7	  587.6	 6970.0	...
11124499	  753.1	  587.5	 6967.0	...
11124500	  753.4	  587.4	 6965.0	...
11124501	  753.5	  587.5	 6965.0	...
11124502	  753.7	  587.9	 6963.0	...
11124503	  753.9	  587.5	 6962.0	...
11124504	  754.0	  586.9	 6960.0	...
MSG	11124505 0000 _ Number On
11124505	  753.8	  586.5	 6959.0	...
11124506	  753.6	  586.0	 6961.0	...
11124507	  753.3	  585.5	 6965.0	...
11124508	  753.5	  585.7	 6968.0	...
11124509	  753.8	  586.4	 6967.0	...
11124510	  753.9	  587.5	 6963.0	...
11124511	  753.9	  587.8	 6958.0	...
11124512	  753.9	  588.0	 6957.0	...
11124513	  753.9	  587.9	 6955.0	...
11124514	  753.2	  588.1	 6955.0	...
11124515	  752.4	  588.4	 6957.0	...
11124516	  751.3	  588.4	 6960.0	...
11124517	  751.1	  588.3	 6964.0	...
11124518	  751.0	  588.1	 6965.0	...
11124519	  751.2	  587.9	 6965.0	...
11124520	  751.4	  587.8	 6965.0	...
11124521	  751.6	  587.7	 6965.0	...
11124522	  751.9	  587.7	 6966.0	...
11124523	  752.5	  587.9	 6961.0	...
11124524	  753.0	  588.1	 6956.0	...
11124525	  753.7	  588.2	 6951.0	...
11124526	  753.9	  587.2	 6953.0	...
11124527	  754.1	  586.4	 6957.0	...
11124528	  754.2	  586.5	 6960.0	...
11124529	  754.4	  587.4	 6961.0	...
11124530	  754.4	  588.3	 6959.0	...
11124531	  754.0	  588.4	 6956.0	...
11124532	  753.4	  588.4	 6957.0	...
11124533	  752.8	  588.4	 6959.0	...
11124534	  752.4	  588.3	 6955.0	...
11124535	  752.3	  588.4	 6950.0	...
11124536	  752.2	  588.4	 6949.0	...
11124537	  752.5	  588.3	 6954.0	...
11124538	  753.0	  588.2	 6957.0	...
11124539	  753.4	  588.2	 6956.0	...
11124540	  753.6	  588.3	 6954.0	...
11124541	  753.6	  588.3	 6956.0	...
11124542	  753.4	  588.2	 6958.0	...
11124543	  753.0	  588.2	 6959.0	...
11124544	  752.7	  588.1	 6958.0	...
11124545	  751.8	  587.9	 6958.0	...
11124546	  751.0	  587.6	 6959.0	...
11124547	  751.1	  587.2	 6959.0	...
11124548	  752.0	  587.3	 6956.0	...
11124549	  753.4	  587.6	 6951.0	...
11124550	  753.9	  588.1	 6941.0	...
11124551	  754.1	  587.8	 6933.0	...
11124552	  753.9	  587.4	 6929.0	...
11124553	  753.3	  587.0	 6932.0	...
11124554	  752.1	  587.3	 6938.0	...
11124555	  750.9	  587.2	 6940.0	...
11124556	  750.6	  587.0	 6939.0	...
11124557	  751.3	  586.2	 6934.0	...
11124558	  752.0	  585.7	 6931.0	...
11124559	  751.7	  585.4	 6932.0	...
11124560	  751.3	  585.8	 6937.0	...
11124561	  750.9	  586.3	 6941.0	...
11124562	  751.6	  586.6	 6943.0	...
11124563	  752.3	  586.7	 6944.0	...
11124564	  752.9	  586.5	 6944.0	...
11124565	  752.5	  586.4	 6945.0	...
11124566	  752.0	  586.5	 6946.0	...
11124567	  751.6	  586.8	 6947.0	...
11124568	  751.1	  586.3	 6949.0	...
11124569	  750.6	  585.6	 6952.0	...
11124570	  751.4	  584.8	 6953.0	...
11124571	  752.5	  585.1	 6952.0	...
11124572	  753.2	  585.4	 6948.0	...
11124573	  752.8	  585.8	 6943.0	...
11124574	  752.2	  585.9	 6942.0	...
11124575	  752.0	  586.4	 6946.0	...
11124576	  751.2	  587.0	 6953.0	...
11124577	  750.4	  586.3	 6958.0	...
11124578	  749.7	  585.0	 6965.0	...
11124579	  750.5	  584.8	 6969.0	...
11124580	  751.4	  586.1	 6972.0	...
11124581	  752.0	  586.4	 6970.0	...
11124582	  751.3	  585.5	 6968.0	...
11124583	  749.9	  584.7	 6970.0	...
11124584	  748.9	  585.0	 6972.0	...
11124585	  748.7	  585.5	 6967.0	...
11124586	  749.5	  585.9	 6958.0	...
11124587	  750.2	  586.1	 6950.0	...
11124588	  750.5	  586.0	 6950.0	...
11124589	  750.8	  585.9	 6950.0	...
11124590	  751.4	  586.0	 6943.0	...
11124591	  751.8	  586.2	 6937.0	...
11124592	  751.8	  586.6	 6931.0	...
11124593	  751.3	  586.7	 6932.0	...
11124594	  750.9	  586.9	 6932.0	...
11124595	  750.6	  586.8	 6931.0	...
11124596	  750.4	  587.3	 6929.0	...
11124597	  750.5	  587.7	 6933.0	...
11124598	  749.8	  588.5	 6939.0	...
11124599	  749.0	  589.1	 6944.0	...
11124600	  748.3	  589.6	 6948.0	...
11124601	  748.5	  589.2	 6953.0	...
11124602	  748.6	  588.1	 6956.0	...
11124603	  748.7	  586.9	 6954.0	...
11124604	  749.0	  586.4	 6951.0	...
11124605	  749.6	  586.4	 6948.0	...
11124606	  750.5	  586.3	 6947.0	...
11124607	  751.8	  586.9	 6939.0	...
11124608	  752.7	  587.6	 6933.0	...
11124609	  752.7	  588.2	 6928.0	...
11124610	  752.0	  587.9	 6929.0	...
11124611	  751.1	  586.3	 6931.0	...
11124612	  750.9	  584.8	 6931.0	...
11124613	  751.6	  585.3	 6928.0	...
11124614	  752.3	  586.9	 6926.0	...
11124615	  752.7	  587.8	 6927.0	...
11124616	  752.0	  586.8	 6931.0	...
11124617	  751.3	  585.9	 6932.0	...
11124618	  750.8	  585.5	 6931.0	...
11124619	  750.7	  585.2	 6928.0	...
11124620	  750.8	  585.1	 6927.0	...
11124621	  751.0	  585.6	 6924.0	...
11124622	  751.3	  586.1	 6922.0	...
11124623	  751.4	  585.8	 6923.0	...
11124624	  750.9	  585.4	 6927.0	...
11124625	  750.3	  584.9	 6929.0	...
11124626	  749.8	  584.9	 6930.0	...
11124627	  749.8	  584.9	 6930.0	...
11124628	  750.3	  584.9	 6929.0	...
11124629	  750.8	  585.1	 6926.0	...
11124630	  751.2	  585.3	 6919.0	...
11124631	  751.3	  585.4	 6913.0	...
11124632	  751.3	  585.4	 6911.0	...
11124633	  751.0	  585.4	 6916.0	...
11124634	  750.6	  585.4	 6922.0	...
11124635	  750.0	  585.5	 6926.0	...
11124636	  750.0	  585.3	 6927.0	...
11124637	  750.4	  585.2	 6928.0	...
11124638	  750.9	  585.0	 6928.0	...
11124639	  751.0	  585.0	 6928.0	...
11124640	  750.6	  585.0	 6928.0	...
11124641	  750.4	  584.1	 6926.0	...
11124642	  750.1	  583.2	 6921.0	...
11124643	  750.1	  582.5	 6915.0	...
11124644	  750.7	  582.5	 6913.0	...
11124645	  751.4	  582.6	 6913.0	...
11124646	  752.0	  583.2	 6913.0	...
11124647	  752.2	  584.5	 6908.0	...
11124648	  752.4	  585.8	 6903.0	...
11124649	  752.6	  586.1	 6900.0	...
11124650	  750.6	  585.8	 6910.0	...
11124651	  748.6	  585.5	 6920.0	...
11124652	  747.1	  586.1	 6929.0	...
11124653	  748.1	  586.8	 6928.0	...
11124654	  748.7	  587.6	 6923.0	...
11124655	  748.6	  587.5	 6918.0	...
11124656	  748.1	  587.4	 6919.0	...
11124657	  748.2	  587.1	 6925.0	...
11124658	  748.0	  585.4	 6930.0	...
11124659	  747.9	  583.6	 6931.0	...
11124660	  747.4	  582.0	 6932.0	...
11124661	  747.1	  582.1	 6932.0	...
11124662	  747.2	  582.2	 6933.0	...
11124663	  748.2	  583.8	 6935.0	...
11124664	  749.3	  585.5	 6937.0	...
11124665	  750.0	  586.3	 6943.0	...
11124666	  749.9	  585.5	 6948.0	...
11124667	  749.9	  586.2	 6947.0	...
11124668	  750.0	  587.8	 6942.0	...
11124669	  749.8	  587.4	 6938.0	...
11124670	  749.6	  585.5	 6939.0	...
11124671	  749.3	  583.7	 6939.0	...
11124672	  749.4	  583.8	 6939.0	...
11124673	  750.0	  583.4	 6930.0	...
11124674	  750.5	  582.9	 6921.0	...
11124675	  751.1	  583.6	 6918.0	...
11124676	  751.4	  584.3	 6924.0	...
11124677	  751.8	  584.8	 6930.0	...
11124678	  752.1	  584.2	 6931.0	...
11124679	  751.9	  583.0	 6938.0	...
11124680	  750.1	  582.0	 6945.0	...
11124681	  748.4	  581.4	 6950.0	...
11124682	  746.8	  582.1	 6949.0	...
11124683	  746.9	  582.5	 6945.0	...
11124684	  749.0	  582.4	 6940.0	...
11124685	  751.2	  582.0	 6938.0	...
11124686	  752.1	  582.0	 6938.0	...
11124687	  751.0	  582.5	 6941.0	...
11124688	  749.7	  582.9	 6944.0	...
11124689	  749.4	  583.9	 6947.0	...
11124690	  749.3	  584.8	 6943.0	...
11124691	  749.4	  585.5	 6937.0	...
11124692	  749.6	  585.5	 6932.0	...
11124693	  749.9	  585.5	 6931.0	...
11124694	  750.2	  585.8	 6931.0	...
11124695	  750.5	  586.0	 6931.0	...
11124696	  751.2	  586.3	 6926.0	...
11124697	  751.8	  586.2	 6920.0	...
11124698	  752.0	  584.6	 6921.0	...
11124699	  751.4	  583.2	 6926.0	...
11124700	  750.1	  581.7	 6932.0	...
11124701	  749.3	  581.6	 6932.0	...
11124702	  748.7	  582.0	 6933.0	...
11124703	  748.8	  582.6	 6933.0	...
11124704	  749.0	  583.8	 6932.0	...
11124705	  748.7	  584.7	 6930.0	...
11124706	  748.4	  584.5	 6928.0	...
11124707	  748.1	  583.7	 6932.0	...
11124708	  747.2	  582.3	 6936.0	...
11124709	  746.3	  581.9	 6938.0	...
11124710	  747.3	  582.5	 6934.0	...
11124711	  749.2	  583.5	 6933.0	...
11124712	  751.5	  584.7	 6933.0	...
11124713	  751.9	  584.9	 6938.0	...
11124714	  751.7	  584.4	 6940.0	...
11124715	  750.6	  583.7	 6944.0	...
11124716	  749.4	  583.0	 6947.0	...
11124717	  749.9	  582.8	 6943.0	...
11124718	  750.8	  582.6	 6935.0	...
11124719	  751.8	  583.7	 6927.0	...
11124720	  751.7	  585.0	 6924.0	...
11124721	  751.2	  585.7	 6923.0	...
11124722	  750.3	  584.5	 6923.0	...
11124723	  749.5	  583.3	 6923.0	...
11124724	  749.9	  582.8	 6927.0	...
11124725	  750.6	  583.1	 6930.0	...
11124726	  751.4	  583.3	 6932.0	...
11124727	  751.2	  582.8	 6931.0	...
11124728	  751.9	  582.0	 6921.0	...
11124729	  752.6	  581.6	 6911.0	...
11124730	  753.0	  581.8	 6902.0	...
11124731	  752.4	  582.1	 6900.0	...
11124732	  751.8	  583.6	 6898.0	...
11124733	  751.0	  585.2	 6901.0	...
11124734	  750.6	  586.7	 6918.0	...
11124735	  750.2	  586.6	 6935.0	...
11124736	  750.4	  586.7	 6944.0	...
11124737	  750.5	  586.9	 6940.0	...
11124738	  750.4	  586.2	 6934.0	...
11124739	  750.3	  585.1	 6930.0	...
11124740	  750.1	  584.1	 6928.0	...
11124741	  751.2	  584.6	 6929.0	...
11124742	  752.2	  585.4	 6930.0	...
11124743	  753.2	  586.1	 6930.0	...
11124744	  753.5	  586.2	 6929.0	...
11124745	  753.8	  585.9	 6920.0	...
11124746	  754.5	  585.5	 6911.0	...
11124747	  755.0	  585.0	 6904.0	...
11124748	  754.2	  585.3	 6905.0	...
11124749	  753.2	  585.9	 6906.0	...
11124750	  752.1	  585.2	 6907.0	...
11124751	  751.7	  584.0	 6912.0	...
11124752	  751.7	  583.8	 6916.0	...
11124753	  751.8	  584.8	 6925.0	...
11124754	  752.2	  585.4	 6928.0	...
11124755	  752.3	  585.0	 6931.0	...
11124756	  752.4	  584.3	 6931.0	...
11124757	  752.5	  582.9	 6937.0	...
11124758	  752.5	  581.6	 6942.0	...
11124759	  752.3	  580.8	 6943.0	...
11124760	  751.9	  581.4	 6938.0	...
11124761	  751.0	  581.9	 6933.0	...
11124762	  750.5	  582.1	 6931.0	...
11124763	  750.0	  583.0	 6931.0	...
11124764	  749.7	  583.8	 6933.0	...
11124765	  749.3	  584.6	 6932.0	...
11124766	  748.8	  584.4	 6930.0	...
11124767	  748.6	  584.6	 6927.0	...
11124768	  748.7	  584.8	 6927.0	...
11124769	  749.3	  584.4	 6926.0	...
11124770	  749.9	  583.7	 6926.0	...
11124771	  750.0	  583.2	 6926.0	...
11124772	  750.1	  584.3	 6927.0	...
11124773	  750.0	  585.4	 6929.0	...
11124774	  749.8	  585.4	 6930.0	...
11124775	  751.1	  584.3	 6929.0	...
11124776	  753.1	  583.2	 6926.0	...
11124777	  755.0	  582.1	 6921.0	...
11124778	  755.3	  581.1	 6916.0	...
11124779	  755.7	  579.9	 6913.0	...
11124780	  756.7	  579.6	 6918.0	...
11124781	  757.8	  579.2	 6922.0	...
11124782	  758.3	  579.2	 6921.0	...
11124783	  758.3	  578.5	 6916.0	...
11124784	  758.4	  577.1	 6909.0	...
11124785	  759.5	  575.6	 6908.0	...
11124786	  760.7	  575.4	 6912.0	...
11124787	  760.2	  575.9	 6919.0	...
11124788	  759.1	  576.6	 6922.0	...
11124789	  758.5	  577.6	 6919.0	...
11124790	  759.1	  578.4	 6915.0	...
11124791	  759.7	  578.5	 6912.0	...
11124792	  758.6	  577.5	 6909.0	...
11124793	  757.3	  576.6	 6910.0	...
11124794	  755.9	  576.4	 6913.0	...
11124795	  755.6	  575.4	 6916.0	...
11124796	  755.6	  574.3	 6916.0	...
11124797	  755.7	  573.1	 6917.0	...
11124798	  755.7	  572.9	 6922.0	...
11124799	  755.6	  573.7	 6927.0	...
11124800	  754.6	  574.7	 6929.0	...
11124801	  753.6	  575.3	 6924.0	...
11124802	  753.0	  574.8	 6919.0	...
11124803	  753.7	  573.5	 6916.0	...
11124804	  754.0	  572.5	 6916.0	...
11124805	  754.1	  572.6	 6916.0	...
11124806	  753.8	  574.2	 6918.0	...
11124807	  754.1	  575.8	 6920.0	...
MSG	11124808 0000 _ Number Off
11124808	  754.7	  576.6	 6921.0	...
11124809	  755.1	  575.4	 6920.0	...
11124810	  755.2	  574.1	 6919.0	...
11124811	  754.9	  572.6	 6918.0	...
11124812	  754.8	  572.4	 6917.0	...
11124813	  755.1	  572.1	 6918.0	...
11124814	  755.2	  571.9	 6918.0	...
11124815	  755.5	  571.6	 6917.0	...
11124816	  755.6	  571.5	 6921.0	...
11124817	  755.6	  572.3	 6927.0	...
11124818	  755.0	  573.1	 6935.0	...
11124819	  754.1	  574.0	 6938.0	...
11124820	  753.3	  574.0	 6942.0	...
11124821	  753.0	  574.0	 6942.0	...
11124822	  753.0	  574.0	 6941.0	...
11124823	  753.1	  574.0	 6939.0	...
11124824	  754.2	  573.4	 6930.0	...
11124825	  755.2	  572.5	 6923.0	...
11124826	  755.5	  571.5	 6923.0	...
11124827	  754.8	  571.0	 6929.0	...
11124828	  755.2	  571.4	 6932.0	...
11124829	  756.4	  571.8	 6928.0	...
11124830	  757.6	  572.2	 6924.0	...
11124831	  757.8	  572.0	 6924.0	...
11124832	  757.2	  571.8	 6925.0	...
11124833	  756.4	  571.6	 6925.0	...
11124834	  755.6	  571.5	 6926.0	...
11124835	  755.7	  571.4	 6927.0	...
11124836	  755.9	  571.3	 6929.0	...
11124837	  756.1	  571.7	 6931.0	...
11124838	  755.8	  572.3	 6929.0	...
11124839	  755.7	  573.7	 6926.0	...
11124840	  755.5	  574.6	 6923.0	...
11124841	  755.3	  573.5	 6922.0	...
11124842	  755.3	  571.4	 6932.0	...
11124843	  755.4	  569.4	 6942.0	...
11124844	  756.0	  571.2	 6952.0	...
11124845	  756.4	  573.1	 6953.0	...
11124846	  756.8	  574.4	 6953.0	...
11124847	  756.8	  573.8	 6952.0	...
11124848	  757.2	  573.1	 6947.0	...
11124849	  757.5	  572.9	 6942.0	...
11124850	  757.3	  573.2	 6937.0	...
11124851	  756.8	  573.6	 6938.0	...
11124852	  756.1	  574.0	 6938.0	...
11124853	  755.9	  574.0	 6939.0	...
11124854	  755.7	  573.9	 6940.0	...
11124855	  755.5	  572.8	 6942.0	...
11124856	  755.2	  571.7	 6942.0	...
11124857	  754.6	  570.7	 6945.0	...
11124858	  753.9	  571.2	 6948.0	...
11124859	  753.2	  571.7	 6952.0	...
11124860	  752.7	  572.0	 6956.0	...
11124861	  752.3	  572.0	 6961.0	...
11124862	  752.3	  571.8	 6964.0	...
11124863	  752.5	  571.8	 6965.0	...
11124864	  752.8	  571.8	 6965.0	...
11124865	  752.7	  571.9	 6965.0	...
11124866	  752.3	  571.9	 6963.0	...
11124867	  751.6	  571.7	 6961.0	...
11124868	  751.0	  571.6	 6959.0	...
11124869	  751.4	  571.4	 6960.0	...
11124870	  752.2	  571.1	 6960.0	...
11124871	  753.0	  570.9	 6958.0	...
11124872	  753.0	  571.1	 6953.0	...
11124873	  753.0	  571.3	 6947.0	...
11124874	  754.0	  571.0	 6935.0	...
11124875	  755.1	  571.0	 6925.0	...
11124876	  756.2	  571.1	 6918.0	...
11124877	  756.2	  571.4	 6919.0	...
11124878	  755.3	  571.4	 6927.0	...
11124879	  754.4	  571.6	 6936.0	...
11124880	  753.5	  571.7	 6945.0	...
11124881	  754.4	  571.7	 6938.0	...
11124882	  755.3	  571.9	 6932.0	...
11124883	  755.4	  572.1	 6925.0	...
11124884	  754.9	  572.4	 6933.0	...
11124885	  754.3	  572.3	 6941.0	...
11124886	  753.9	  572.0	 6951.0	...
11124887	  753.2	  571.2	 6952.0	...
11124888	  753.0	  570.5	 6954.0	...
11124889	  753.7	  570.8	 6953.0	...
11124890	  753.8	  571.8	 6944.0	...
11124891	  753.3	  572.8	 6936.0	...
11124892	  752.5	  572.9	 6935.0	...
11124893	  752.2	  573.3	 6942.0	...
11124894	  752.0	  573.6	 6949.0	...
11124895	  751.9	  573.7	 6949.0	...
11124896	  752.2	  573.5	 6948.0	...
11124897	  752.8	  573.4	 6947.0	...
11124898	  753.5	  573.5	 6946.0	...
11124899	  753.9	  573.5	 6945.0	...
11124900	  753.8	  573.1	 6945.0	...
11124901	  753.9	  571.3	 6946.0	...
11124902	  753.8	  569.6	 6947.0	...
11124903	  753.8	  568.7	 6946.0	...
11124904	  753.3	  569.1	 6945.0	...
11124905	  753.2	  569.4	 6943.0	...
11124906	  753.1	  568.9	 6943.0	...
11124907	  753.3	  568.5	 6942.0	...
11124908	  753.2	  567.7	 6946.0	...
11124909	  753.1	  567.4	 6950.0	...
11124910	  753.0	  567.4	 6954.0	...
11124911	  753.0	  567.9	 6954.0	...
11124912	  752.0	  568.6	 6955.0	...
11124913	  751.0	  569.8	 6959.0	...
11124914	  749.7	  570.9	 6971.0	...
11124915	  749.5	  571.3	 6981.0	...
11124916	  749.0	  570.7	 6983.0	...
11124917	  748.8	  570.0	 6978.0	...
11124918	  749.1	  569.6	 6968.0	...
11124919	  749.5	  569.4	 6965.0	...
11124920	  749.9	  568.8	 6963.0	...
11124921	  749.7	  568.5	 6965.0	...
11124922	  749.6	  568.5	 6965.0	...
11124923	  750.1	  569.0	 6963.0	...
11124924	  750.7	  569.7	 6962.0	...
11124925	  751.6	  570.0	 6960.0	...
11124926	  752.1	  570.1	 6959.0	...
11124927	  753.0	  569.8	 6957.0	...
11124928	  753.7	  569.5	 6956.0	...
11124929	  753.1	  569.3	 6955.0	...
11124930	  752.2	  569.9	 6955.0	...
11124931	  751.6	  570.8	 6955.0	...
11124932	  751.9	  571.6	 6956.0	...
11124933	  752.4	  571.9	 6957.0	...
11124934	  752.6	  571.8	 6959.0	...
11124935	  752.7	  571.4	 6959.0	...
11124936	  752.4	  570.5	 6961.0	...
11124937	  752.0	  569.6	 6963.0	...
11124938	  751.6	  568.9	 6962.0	...
11124939	  752.0	  569.0	 6957.0	...
11124940	  752.6	  569.1	 6950.0	...
11124941	  753.0	  569.3	 6946.0	...
11124942	  752.8	  569.1	 6948.0	...
11124943	  752.5	  569.0	 6953.0	...
11124944	  752.4	  568.7	 6957.0	...
11124945	  752.3	  568.6	 6955.0	...
11124946	  752.3	  568.6	 6954.0	...
11124947	  753.1	  568.5	 6952.0	...
11124948	  753.7	  568.9	 6951.0	...
11124949	  754.2	  569.3	 6953.0	...
11124950	  754.0	  569.7	 6956.0	...
11124951	  753.6	  569.8	 6959.0	...
11124952	  753.6	  570.2	 6959.0	...
11124953	  753.5	  570.7	 6962.0	...
11124954	  753.5	  569.5	 6961.0	...
11124955	  753.0	  568.1	 6960.0	...
11124956	  752.4	  568.0	 6957.0	...
11124957	  752.1	  569.3	 6958.0	...
11124958	  750.8	  570.4	 6964.0	...
11124959	  749.5	  570.2	 6970.0	...
11124960	  748.9	  570.0	 6975.0	...
11124961	  749.4	  570.0	 6975.0	...
11124962	  749.8	  570.0	 6975.0	...
11124963	  749.6	  569.9	 6975.0	...
11124964	  749.4	  569.8	 6976.0	...
11124965	  749.7	  569.6	 6975.0	...
11124966	  750.0	  569.7	 6973.0	...
11124967	  750.3	  569.8	 6971.0	...
11124968	  750.4	  569.7	 6970.0	...
11124969	  750.8	  569.4	 6968.0	...
11124970	  751.1	  568.9	 6966.0	...
11124971	  751.7	  568.6	 6964.0	...
11124972	  752.5	  569.3	 6965.0	...
11124973	  753.2	  570.0	 6965.0	...
11124974	  752.2	  570.9	 6964.0	...
11124975	  751.0	  570.9	 6969.0	...
11124976	  749.8	  570.7	 6974.0	...
11124977	  750.1	  570.6	 6976.0	...
11124978	  750.1	  570.6	 6972.0	...
11124979	  749.9	  570.9	 6968.0	...
11124980	  750.1	  570.5	 6967.0	...
11124981	  750.8	  570.1	 6967.0	...
11124982	  751.2	  570.0	 6968.0	...
11124983	  751.0	  570.6	 6968.0	...
11124984	  750.6	  571.3	 6970.0	...
11124985	  750.3	  570.7	 6974.0	...
11124986	  750.1	  569.8	 6978.0	...
11124987	  750.1	  569.0	 6980.0	...
11124988	  751.7	  569.8	 6981.0	...
11124989	  753.5	  571.2	 6977.0	...
11124990	  754.0	  572.6	 6973.0	...
11124991	  753.0	  573.4	 6969.0	...
11124992	  753.1	  573.4	 6968.0	...
11124993	  754.3	  572.6	 6968.0	...
11124994	  754.8	  571.9	 6969.0	...
11124995	  754.2	  571.3	 6970.0	...
11124996	  753.8	  571.2	 6970.0	...
11124997	  753.5	  571.0	 6970.0	...
11124998	  753.0	  570.8	 6969.0	...
11124999	  752.4	  571.0	 6970.0	...
11125000	  752.2	  571.4	 6972.0	...
11125001	  752.1	  571.4	 6974.0	...
11125002	  752.5	  571.1	 6975.0	...
11125003	  752.9	  570.7	 6977.0	...
11125004	  752.5	  571.0	 6978.0	...
11125005	  751.7	  571.3	 6979.0	...
11125006	  751.3	  571.4	 6978.0	...
11125007	  752.1	  571.1	 6979.0	...
11125008	  752.8	  570.3	 6980.0	...
11125009	  753.1	  570.0	 6982.0	...
11125010	  753.0	  570.0	 6983.0	...
11125011	  753.3	  570.4	 6978.0	...
11125012	  753.8	  570.5	 6974.0	...
11125013	  754.1	  570.3	 6970.0	...
11125014	  754.0	  570.3	 6972.0	...
11125015	  753.3	  570.2	 6974.0	...
11125016	  752.4	  570.0	 6976.0	...
11125017	  751.6	  569.9	 6983.0	...
11125018	  751.5	  569.8	 6989.0	...
MSG	11125019 0000 _ Number On
11125019	  751.6	  570.1	 6993.0	...
11125020	  752.3	  571.0	 6990.0	...
11125021	  752.9	  571.2	 6991.0	...
11125022	  753.3	  571.2	 6993.0	...
11125023	  753.0	  570.3	 6998.0	...
11125024	  752.7	  570.1	 7000.0	...
11125025	  752.5	  570.0	 7002.0	...
11125026	  752.4	  570.3	 7001.0	...
11125027	  752.5	  571.0	 7000.0	...
11125028	  752.8	  572.1	 6999.0	...
11125029	  753.0	  573.0	 6999.0	...
11125030	  752.8	  573.6	 7001.0	...
11125031	  752.5	  573.3	 7003.0	...
11125032	  752.3	  573.0	 7006.0	...
11125033	  751.2	  572.9	 7010.0	...
11125034	  751.0	  572.8	 7015.0	...
11125035	  750.7	  572.5	 7021.0	...
11125036	  751.2	  572.1	 7024.0	...
11125037	  750.6	  572.1	 7028.0	...
11125038	  750.3	  572.9	 7032.0	...
11125039	  750.3	  573.5	 7027.0	...
11125040	  750.9	  574.0	 7019.0	...
11125041	  751.3	  571.6	 7011.0	...
11125042	  751.3	  569.4	 7009.0	...
11125043	  752.0	  569.1	 7009.0	...
11125044	  752.9	  571.6	 7010.0	...
11125045	  753.8	  574.2	 7009.0	...
11125046	  753.6	  575.0	 7008.0	...
11125047	  752.9	  574.5	 7014.0	...
11125048	  752.2	  574.0	 7020.0	...
11125049	  752.4	  573.7	 7026.0	...
11125050	  752.8	  573.9	 7024.0	...
11125051	  753.2	  573.9	 7017.0	...
11125052	  753.0	  573.7	 7011.0	...
11125053	  752.4	  573.3	 7009.0	...
11125054	  751.9	  573.1	 7011.0	...
11125055	  751.1	  572.8	 7014.0	...
11125056	  750.9	  572.8	 7014.0	...
11125057	  750.8	  572.8	 7015.0	...
11125058	  751.8	  572.7	 7016.0	...
11125059	  752.7	  572.7	 7017.0	...
11125060	  753.7	  572.7	 7018.0	...
11125061	  753.6	  572.4	 7019.0	...
11125062	  753.6	  571.8	 7019.0	...
11125063	  753.6	  571.2	 7021.0	...
11125064	  753.7	  571.0	 7024.0	...
11125065	  752.4	  570.8	 7028.0	...
11125066	  750.9	  570.8	 7030.0	...
11125067	  750.4	  571.0	 7031.0	...
11125068	  751.1	  571.4	 7030.0	...
11125069	  751.9	  572.1	 7028.0	...
11125070	  751.8	  572.6	 7030.0	...
11125071	  751.9	  572.9	 7034.0	...
11125072	  751.8	  573.1	 7038.0	...
11125073	  752.1	  573.2	 7036.0	...
11125074	  752.0	  573.4	 7033.0	...
11125075	  751.8	  572.7	 7036.0	...
11125076	  751.4	  571.8	 7039.0	...
11125077	  751.2	  571.5	 7041.0	...
11125078	  751.0	  571.9	 7041.0	...
11125079	  750.8	  572.2	 7045.0	...
11125080	  751.4	  572.0	 7053.0	...
11125081	  752.5	  571.9	 7062.0	...
11125082	  753.7	  572.0	 7067.0	...
11125083	  754.3	  571.6	 7067.0	...
11125084	  754.3	  571.4	 7061.0	...
11125085	  754.5	  572.5	 7054.0	...
11125086	  754.6	  574.0	 7047.0	...
11125087	  754.9	  575.5	 7046.0	...
11125088	  755.2	  575.5	 7047.0	...
11125089	  755.4	  574.9	 7049.0	...
11125090	  755.4	  574.1	 7045.0	...
11125091	  755.3	  573.4	 7038.0	...
11125092	  754.0	  572.5	 7036.0	...
11125093	  752.5	  571.7	 7041.0	...
11125094	  751.0	  570.9	 7046.0	...
11125095	  751.8	  570.1	 7047.0	...
11125096	  752.8	  569.4	 7050.0	...
11125097	  753.8	  568.2	 7056.0	...
11125098	  753.4	  567.7	 7061.0	...
11125099	  753.2	  569.4	 7063.0	...
11125100	  753.1	  571.7	 7060.0	...
11125101	  753.4	  573.5	 7058.0	...
11125102	  752.3	  572.7	 7056.0	...
11125103	  751.3	  572.0	 7056.0	...
11125104	  750.7	  572.7	 7059.0	...
11125105	  751.3	  573.7	 7061.0	...
11125106	  752.1	  574.8	 7062.0	...
11125107	  752.6	  574.8	 7058.0	...
11125108	  752.8	  574.3	 7055.0	...
11125109	  752.9	  573.9	 7059.0	...
11125110	  753.3	  573.3	 7064.0	...
11125111	  753.6	  573.3	 7068.0	...
11125112	  753.8	  573.4	 7065.0	...
11125113	  753.4	  573.6	 7063.0	...
11125114	  753.2	  573.7	 7059.0	...
11125115	  752.2	  573.7	 7057.0	...
11125116	  750.8	  573.0	 7064.0	...
11125117	  749.5	  572.3	 7073.0	...
11125118	  749.5	  572.1	 7081.0	...
11125119	  750.9	  572.6	 7079.0	...
11125120	  752.2	  573.0	 7077.0	...
11125121	  752.8	  572.7	 7079.0	...
11125122	  753.0	  572.4	 7086.0	...
11125123	  753.2	  572.1	 7094.0	...
11125124	  753.0	  571.5	 7097.0	...
11125125	  752.8	  570.9	 7096.0	...
11125126	  752.4	  570.3	 7093.0	...
11125127	  752.3	  570.3	 7091.0	...
11125128	  753.1	  571.9	 7091.0	...
11125129	  753.5	  573.6	 7091.0	...
11125130	  753.7	  574.1	 7092.0	...
11125131	  753.9	  573.0	 7092.0	...
11125132	  754.7	  571.8	 7090.0	...
11125133	  755.5	  571.8	 7088.0	...
11125134	  755.3	  572.0	 7086.0	...
11125135	  755.1	  572.0	 7087.0	...
11125136	  755.0	  572.2	 7090.0	...
11125137	  754.8	  572.3	 7090.0	...
11125138	  754.8	  572.8	 7085.0	...
11125139	  755.3	  573.0	 7075.0	...
11125140	  755.8	  573.2	 7068.0	...
11125141	  756.2	  573.2	 7061.0	...
11125142	  756.3	  572.4	 7059.0	...
11125143	  756.3	  571.9	 7065.0	...
11125144	  755.6	  571.7	 7073.0	...
11125145	  755.0	  573.2	 7081.0	...
11125146	  754.4	  574.5	 7082.0	...
11125147	  754.4	  574.3	 7085.0	...
11125148	  754.3	  573.1	 7089.0	...
11125149	  754.2	  571.9	 7090.0	...
11125150	  754.4	  572.5	 7088.0	...
11125151	  755.1	  572.8	 7087.0	...
11125152	  755.7	  573.0	 7088.0	...
11125153	  756.1	  572.8	 7090.0	...
11125154	  756.0	  572.3	 7093.0	...
11125155	  755.8	  571.8	 7095.0	...
11125156	  756.0	  571.4	 7097.0	...
11125157	  756.2	  570.5	 7095.0	...
11125158	  756.4	  569.7	 7095.0	...
11125159	  756.4	  568.9	 7096.0	...
11125160	  756.6	  568.9	 7104.0	...
11125161	  756.5	  570.7	 7112.0	...
11125162	  755.3	  573.2	 7119.0	...
11125163	  754.1	  575.6	 7119.0	...
11125164	  753.5	  576.0	 7119.0	...
11125165	  753.8	  575.4	 7120.0	...
11125166	  754.2	  574.7	 7120.0	...
11125167	  754.1	  574.3	 7118.0	...
11125168	  754.1	  574.0	 7116.0	...
11125169	  754.0	  573.7	 7114.0	...
11125170	  754.0	  573.4	 7115.0	...
11125171	  755.2	  572.8	 7117.0	...
11125172	  756.4	  571.3	 7118.0	...
11125173	  756.7	  570.1	 7122.0	...
11125174	  755.9	  571.0	 7127.0	...
11125175	  755.2	  572.8	 7132.0	...
11125176	  755.4	  573.8	 7130.0	...
11125177	  755.5	  573.2	 7125.0	...
11125178	  755.5	  572.1	 7120.0	...
11125179	  755.5	  571.7	 7118.0	...
11125180	  755.2	  571.5	 7117.0	...
11125181	  754.9	  571.8	 7119.0	...
11125182	  754.6	  572.0	 7123.0	...
11125183	  754.5	  572.0	 7126.0	...
11125184	  754.5	  572.3	 7124.0	...
11125185	  754.5	  572.5	 7125.0	...
11125186	  754.3	  572.6	 7128.0	...
11125187	  754.0	  572.1	 7131.0	...
11125188	  753.6	  571.8	 7131.0	...
11125189	  754.0	  571.5	 7129.0	...
11125190	  755.6	  571.4	 7128.0	...
11125191	  757.1	  571.6	 7129.0	...
11125192	  757.3	  572.1	 7132.0	...
11125193	  756.5	  572.8	 7134.0	...
11125194	  755.8	  573.3	 7133.0	...
11125195	  755.8	  573.2	 7131.0	...
11125196	  755.7	  572.8	 7135.0	...
11125197	  755.7	  572.5	 7142.0	...
11125198	  755.3	  572.4	 7147.0	...
11125199	  754.9	  572.5	 7145.0	...
11125200	  754.5	  572.9	 7143.0	...
11125201	  754.4	  573.2	 7147.0	...
11125202	  754.3	  573.2	 7155.0	...
11125203	  754.4	  573.1	 7161.0	...
11125204	  754.5	  573.0	 7164.0	...
11125205	  755.2	  573.0	 7164.0	...
11125206	  755.7	  573.0	 7160.0	...
11125207	  755.9	  573.4	 7157.0	...
11125208	  755.7	  573.8	 7159.0	...
11125209	  755.4	  574.3	 7165.0	...
11125210	  755.5	  574.2	 7169.0	...
11125211	  755.7	  574.1	 7167.0	...
11125212	  755.9	  574.0	 7171.0	...
11125213	  755.3	  573.1	 7175.0	...
11125214	  754.7	  572.2	 7179.0	...
11125215	  755.4	  571.8	 7169.0	...
11125216	  756.7	  572.3	 7160.0	...
11125217	  758.1	  572.7	 7151.0	...
11125218	  758.2	  572.6	 7153.0	...
11125219	  757.4	  572.7	 7154.0	...
11125220	  756.8	  572.7	 7160.0	...
11125221	  756.5	  573.1	 7166.0	...
11125222	  757.3	  573.6	 7172.0	...
11125223	  757.9	  573.9	 7172.0	...
11125224	  758.4	  573.8	 7172.0	...
11125225	  758.7	  573.6	 7171.0	...
11125226	  759.3	  573.8	 7170.0	...
11125227	  759.6	  574.0	 7172.0	...
11125228	  759.9	  574.4	 7174.0	...
11125229	  759.6	  574.5	 7175.0	...
11125230	  759.1	  574.6	 7173.0	...
11125231	  757.9	  575.2	 7172.0	...
11125232	  756.9	  575.8	 7171.0	...
11125233	  756.1	  574.8	 7170.0	...
11125234	  756.1	  573.2	 7169.0	...
11125235	  755.9	  571.6	 7169.0	...
11125236	  755.8	  571.6	 7170.0	...
11125237	  755.6	  572.0	 7172.0	...
11125238	  755.7	  573.1	 7171.0	...
11125239	  756.3	  574.2	 7170.0	...
11125240	  756.8	  574.9	 7176.0	...
11125241	  757.3	  574.5	 7184.0	...
11125242	  757.4	  573.9	 7192.0	...
11125243	  757.5	  573.8	 7190.0	...
11125244	  757.8	  574.0	 7183.0	...
11125245	  758.2	  575.0	 7177.0	...
11125246	  757.9	  575.5	 7179.0	...
11125247	  757.3	  575.6	 7185.0	...
11125248	  756.3	  573.5	 7192.0	...
11125249	  755.9	  571.4	 7191.0	...
11125250	  755.5	  570.1	 7187.0	...
11125251	  755.3	  570.5	 7185.0	...
11125252	  755.5	  571.1	 7185.0	...
11125253	  756.2	  571.8	 7188.0	...
11125254	  757.1	  572.3	 7190.0	...
11125255	  757.6	  572.5	 7191.0	...
11125256	  757.6	  572.6	 7182.0	...
11125257	  757.3	  572.8	 7173.0	...
11125258	  756.9	  572.9	 7165.0	...
11125259	  756.6	  572.9	 7164.0	...
11125260	  756.6	  572.8	 7163.0	...
11125261	  757.0	  572.5	 7159.0	...
11125262	  757.6	  572.1	 7155.0	...
11125263	  757.9	  571.9	 7163.0	...
11125264	  758.1	  572.6	 7174.0	...
11125265	  758.0	  573.5	 7181.0	...
11125266	  757.7	  573.1	 7178.0	...
11125267	  757.4	  571.9	 7175.0	...
11125268	  757.5	  570.4	 7178.0	...
11125269	  757.9	  570.1	 7181.0	...
11125270	  757.9	  570.1	 7182.0	...
11125271	  757.6	  570.4	 7182.0	...
11125272	  757.2	  570.8	 7182.0	...
11125273	  757.2	  571.1	 7182.0	...
11125274	  757.1	  571.4	 7183.0	...
11125275	  757.0	  572.1	 7183.0	...
11125276	  757.0	  572.5	 7183.0	...
11125277	  757.1	  572.9	 7182.0	...
11125278	  757.4	  572.8	 7181.0	...
11125279	  758.0	  573.3	 7180.0	...
11125280	  758.0	  574.0	 7180.0	...
11125281	  757.8	  573.7	 7178.0	...
11125282	  757.0	  572.9	 7177.0	...
11125283	  756.7	  572.0	 7177.0	...
11125284	  757.4	  571.4	 7178.0	...
11125285	  758.3	  570.8	 7181.0	...
11125286	  759.0	  570.2	 7183.0	...
11125287	  759.0	  571.0	 7184.0	...
11125288	  759.0	  571.8	 7184.0	...
11125289	  759.0	  572.0	 7183.0	...
11125290	  758.8	  571.5	 7183.0	...
11125291	  759.1	  570.9	 7184.0	...
11125292	  759.5	  570.8	 7186.0	...
11125293	  760.0	  570.6	 7191.0	...
11125294	  760.0	  570.5	 7195.0	...
11125295	  760.2	  570.3	 7199.0	...
11125296	  760.3	  570.1	 7203.0	...
11125297	  760.7	  570.8	 7207.0	...
11125298	  760.9	  572.1	 7212.0	...
11125299	  761.3	  573.7	 7213.0	...
11125300	  761.5	  574.6	 7214.0	...
11125301	  760.9	  574.2	 7207.0	...
11125302	  760.6	  573.2	 7201.0	...
11125303	  760.2	  571.1	 7196.0	...
11125304	  760.3	  569.8	 7194.0	...
11125305	  760.2	  569.7	 7192.0	...
11125306	  760.0	  571.0	 7192.0	...
11125307	  759.8	  572.2	 7194.0	...
11125308	  759.6	  571.4	 7197.0	...
11125309	  759.5	  570.8	 7202.0	...
11125310	  759.2	  570.1	 7210.0	...
11125311	  759.0	  570.3	 7218.0	...
11125312	  758.9	  570.2	 7218.0	...
11125313	  759.0	  570.4	 7217.0	...
11125314	  759.0	  570.7	 7215.0	...
11125315	  758.9	  571.4	 7216.0	...
11125316	  758.3	  571.7	 7219.0	...
11125317	  757.8	  571.9	 7223.0	...
11125318	  757.2	  571.4	 7225.0	...
11125319	  757.1	  570.9	 7222.0	...
11125320	  757.0	  570.4	 7218.0	...
11125321	  756.9	  570.5	 7217.0	...
MSG	11125322 0000 _ Number Off
11125322	  757.7	  570.1	 7218.0	...
11125323	  759.1	  569.5	 7218.0	...
11125324	  760.8	  570.0	 7218.0	...
11125325	  761.6	  571.0	 7217.0	...
11125326	  762.0	  572.1	 7217.0	...
11125327	  762.0	  571.2	 7216.0	...
11125328	  761.8	  570.2	 7216.0	...
11125329	  761.2	  570.1	 7218.0	...
11125330	  760.4	  571.2	 7223.0	...
11125331	  759.7	  572.6	 7229.0	...
11125332	  759.3	  573.3	 7232.0	...
11125333	  759.0	  573.7	 7233.0	...
11125334	  758.8	  573.7	 7235.0	...
11125335	  759.1	  573.4	 7230.0	...
11125336	  759.6	  572.7	 7224.0	...
11125337	  760.1	  572.0	 7219.0	...
11125338	  759.8	  571.4	 7220.0	...
11125339	  759.6	  571.0	 7221.0	...
11125340	  760.0	  571.3	 7222.0	...
11125341	  760.5	  572.1	 7220.0	...
11125342	  760.2	  572.9	 7219.0	...
11125343	  759.2	  573.0	 7223.0	...
11125344	  758.0	  570.9	 7229.0	...
11125345	  757.3	  568.9	 7234.0	...
11125346	  756.5	  567.2	 7236.0	...
11125347	  755.9	  567.5	 7237.0	...
11125348	  755.5	  567.5	 7240.0	...
11125349	  752.6	  567.5	 7241.0	...
11125350	  749.9	  567.6	 7245.0	...
11125351	  747.4	  566.6	 7247.0	...
11125352	  747.4	  565.3	 7247.0	...
11125353	  746.8	  564.4	 7245.0	...
11125354	  746.1	  565.0	 7243.0	...
11125355	  745.0	  565.6	 7238.0	...
11125356	  744.5	  565.9	 7234.0	...
11125357	  744.8	  566.2	 7230.0	...
11125358	  745.6	  566.5	 7231.0	...
11125359	  746.6	  566.5	 7241.0	...
11125360	  747.0	  566.5	 7251.0	...
11125361	  747.5	  566.5	 7262.0	...
11125362	  747.8	  566.1	 7263.0	...
11125363	  747.9	  565.5	 7255.0	...
11125364	  748.0	  564.9	 7247.0	...
11125365	  748.1	  564.6	 7238.0	...
11125366	  748.2	  564.2	 7237.0	...
11125367	  748.1	  563.4	 7238.0	...
11125368	  748.1	  562.5	 7241.0	...
11125369	  748.1	  563.6	 7244.0	...
11125370	  748.3	  565.1	 7244.0	...
11125371	  748.9	  566.6	 7243.0	...
11125372	  749.3	  567.1	 7242.0	...
11125373	  749.7	  567.4	 7239.0	...
11125374	  749.6	  567.6	 7237.0	...
11125375	  749.1	  566.8	 7244.0	...
11125376	  748.6	  566.3	 7252.0	...
11125377	  748.1	  565.8	 7261.0	...
11125378	  747.8	  565.3	 7257.0	...
11125379	  747.5	  564.7	 7253.0	...
11125380	  747.1	  564.7	 7247.0	...
11125381	  746.9	  565.4	 7247.0	...
11125382	  746.8	  566.0	 7246.0	...
11125383	  747.0	  565.9	 7246.0	...
11125384	  747.9	  564.9	 7246.0	...
11125385	  749.0	  564.1	 7246.0	...
11125386	  750.0	  563.3	 7246.0	...
11125387	  749.1	  564.3	 7248.0	...
11125388	  747.9	  565.4	 7251.0	...
11125389	  747.4	  566.4	 7255.0	...
11125390	  748.2	  566.1	 7257.0	...
11125391	  749.1	  565.5	 7253.0	...
11125392	  749.3	  565.0	 7250.0	...
11125393	  749.4	  565.1	 7250.0	...
11125394	  749.2	  565.2	 7259.0	...
11125395	  749.2	  565.2	 7266.0	...
11125396	  749.2	  563.9	 7274.0	...
11125397	  749.3	  562.7	 7276.0	...
11125398	  749.2	  561.4	 7279.0	...
11125399	  749.9	  562.7	 7280.0	...
11125400	  750.5	  564.0	 7271.0	...
11125401	  750.1	  564.6	 7262.0	...
11125402	  748.8	  563.9	 7259.0	...
11125403	  747.6	  563.0	 7265.0	...
11125404	  747.2	  562.8	 7271.0	...
11125405	  747.0	  562.6	 7269.0	...
11125406	  747.4	  562.6	 7265.0	...
11125407	  747.8	  562.0	 7259.0	...
11125408	  748.2	  561.5	 7255.0	...
11125409	  748.5	  561.0	 7255.0	...
11125410	  748.8	  562.0	 7256.0	...
11125411	  749.4	  563.0	 7258.0	...
11125412	  749.7	  563.3	 7265.0	...
11125413	  749.6	  562.6	 7272.0	...
11125414	  749.4	  562.1	 7276.0	...
11125415	  749.6	  563.0	 7273.0	...
11125416	  750.0	  563.8	 7270.0	...
11125417	  750.4	  564.2	 7269.0	...
11125418	  750.6	  564.1	 7264.0	...
11125419	  750.9	  564.0	 7258.0	...
11125420	  750.2	  564.1	 7254.0	...
11125421	  749.3	  564.3	 7253.0	...
11125422	  748.5	  564.9	 7261.0	...
11125423	  748.7	  565.3	 7269.0	...
11125424	  748.9	  564.9	 7278.0	...
11125425	  749.8	  563.8	 7279.0	...
11125426	  750.5	  562.3	 7282.0	...
11125427	  751.3	  561.8	 7283.0	...
11125428	  751.4	  562.4	 7283.0	...
11125429	  751.6	  563.6	 7280.0	...
11125430	  751.7	  563.9	 7276.0	...
11125431	  751.2	  563.2	 7272.0	...
11125432	  750.0	  562.6	 7276.0	...
11125433	  749.0	  562.7	 7281.0	...
11125434	  748.4	  563.0	 7285.0	...
11125435	  748.0	  563.2	 7285.0	...
11125436	  747.6	  562.4	 7283.0	...
11125437	  748.0	  561.5	 7282.0	...
11125438	  749.1	  560.7	 7281.0	...
11125439	  750.4	  561.9	 7277.0	...
11125440	  751.1	  563.2	 7274.0	...
11125441	  751.5	  564.5	 7270.0	...
11125442	  751.2	  563.0	 7277.0	...
11125443	  751.0	  561.3	 7283.0	...
11125444	  750.7	  560.4	 7289.0	...
11125445	  750.7	  561.1	 7289.0	...
11125446	  750.3	  560.8	 7288.0	...
11125447	  749.3	  559.9	 7288.0	...
11125448	  748.8	  560.2	 7289.0	...
11125449	  748.3	  561.5	 7289.0	...
11125450	  748.3	  562.7	 7288.0	...
11125451	  748.0	  562.6	 7285.0	...
11125452	  747.9	  562.3	 7283.0	...
11125453	  747.9	  561.9	 7282.0	...
11125454	  748.2	  561.5	 7284.0	...
11125455	  748.6	  561.1	 7286.0	...
11125456	  748.6	  560.9	 7287.0	...
11125457	  748.1	  561.2	 7288.0	...
11125458	  747.5	  561.7	 7292.0	...
11125459	  747.6	  561.6	 7295.0	...
11125460	  747.9	  561.0	 7298.0	...
11125461	  748.1	  560.6	 7299.0	...
11125462	  749.1	  560.6	 7298.0	...
11125463	  750.4	  560.6	 7292.0	...
11125464	  751.4	  560.8	 7287.0	...
11125465	  751.2	  561.5	 7291.0	...
11125466	  751.0	  562.2	 7298.0	...
11125467	  751.1	  562.3	 7305.0	...
11125468	  751.2	  561.7	 7306.0	...
11125469	  750.2	  561.7	 7307.0	...
11125470	  749.2	  562.3	 7309.0	...
11125471	  749.0	  563.1	 7300.0	...
11125472	  749.6	  563.0	 7291.0	...
11125473	  750.1	  561.9	 7283.0	...
11125474	  749.7	  560.9	 7283.0	...
11125475	  749.5	  560.2	 7285.0	...
11125476	  749.7	  560.1	 7286.0	...
11125477	  750.1	  560.2	 7287.0	...
11125478	  749.5	  560.7	 7293.0	...
11125479	  748.5	  560.7	 7300.0	...
11125480	  747.7	  560.5	 7307.0	...
11125481	  747.9	  559.9	 7307.0	...
11125482	  748.2	  559.7	 7305.0	...
11125483	  748.3	  560.0	 7303.0	...
11125484	  748.3	  560.4	 7306.0	...
11125485	  748.7	  560.9	 7312.0	...
11125486	  749.9	  561.6	 7315.0	...
11125487	  751.0	  562.5	 7312.0	...
11125488	  752.0	  563.2	 7309.0	...
11125489	  752.1	  561.7	 7308.0	...
11125490	  752.4	  560.1	 7308.0	...
11125491	  752.5	  558.4	 7308.0	...
11125492	  751.8	  558.5	 7315.0	...
11125493	  750.1	  558.6	 7322.0	...
11125494	  748.3	  557.9	 7329.0	...
11125495	  748.5	  556.9	 7329.0	...
11125496	  749.5	  556.0	 7330.0	...
11125497	  750.4	  556.4	 7331.0	...
11125498	  750.2	  556.8	 7330.0	...
11125499	  750.1	  557.1	 7330.0	...
11125500	  750.8	  558.2	 7329.0	...
11125501	  751.4	  559.2	 7333.0	...
11125502	  751.8	  560.0	 7336.0	...
11125503	  751.5	  559.7	 7337.0	...
11125504	  751.2	  559.5	 7334.0	...
11125505	  750.9	  559.4	 7329.0	...
11125506	  750.4	  558.7	 7328.0	...
11125507	  749.8	  558.3	 7326.0	...
11125508	  749.3	  558.2	 7324.0	...
11125509	  749.1	  559.0	 7322.0	...
11125510	  749.1	  559.5	 7322.0	...
11125511	  749.6	  559.8	 7323.0	...
11125512	  751.3	  559.6	 7311.0	...
11125513	  752.9	  559.6	 7297.0	...
11125514	  754.3	  559.8	 7286.0	...
11125515	  753.6	  560.2	 7290.0	...
11125516	  752.7	  561.1	 7294.0	...
11125517	  752.6	  561.6	 7295.0	...
11125518	  753.4	  561.7	 7295.0	...
11125519	  753.5	  561.3	 7302.0	...
11125520	  752.7	  561.2	 7310.0	...
11125521	  751.8	  561.2	 7318.0	...
11125522	  751.7	  561.5	 7316.0	...
11125523	  751.5	  561.7	 7317.0	...
11125524	  751.5	  562.2	 7320.0	...
11125525	  752.2	  562.5	 7321.0	...
11125526	  752.8	  562.8	 7321.0	...
11125527	  753.0	  562.6	 7317.0	...
11125528	  752.6	  561.6	 7314.0	...
11125529	  752.2	  560.6	 7310.0	...
11125530	  752.0	  558.5	 7310.0	...
11125531	  751.9	  557.5	 7324.0	...
11125532	  751.8	  556.5	 7338.0	...
11125533	  752.1	  556.7	 7346.0	...
11125534	  752.5	  557.0	 7343.0	...
MSG	11125535 0000 _ Number On
11125535	  752.9	  557.2	 7342.0	...
11125536	  752.3	  558.6	 7343.0	...
11125537	  751.7	  560.0	 7343.0	...
11125538	  751.2	  561.1	 7342.0	...
11125539	  752.1	  560.3	 7341.0	...
11125540	  753.0	  559.5	 7340.0	...
11125541	  753.5	  559.3	 7338.0	...
11125542	  753.3	  559.8	 7334.0	...
11125543	  753.0	  560.1	 7331.0	...
11125544	  752.9	  560.1	 7330.0	...
11125545	  752.6	  559.8	 7338.0	...
11125546	  751.6	  559.5	 7344.0	...
11125547	  750.8	  559.3	 7349.0	...
11125548	  750.6	  559.1	 7348.0	...
11125549	  751.3	  559.0	 7348.0	...
11125550	  751.9	  559.2	 7349.0	...
11125551	  752.1	  559.4	 7347.0	...
11125552	  752.2	  559.9	 7344.0	...
11125553	  752.5	  560.5	 7342.0	...
11125554	  752.3	  561.2	 7341.0	...
11125555	  751.6	  560.3	 7341.0	...
11125556	  750.8	  559.2	 7343.0	...
11125557	  750.3	  558.0	 7348.0	...
11125558	  750.2	  558.0	 7352.0	...
11125559	  750.3	  558.4	 7356.0	...
11125560	  750.6	  558.9	 7356.0	...
11125561	  751.0	  559.4	 7357.0	...
11125562	  751.0	  559.6	 7360.0	...
11125563	  751.0	  559.7	 7363.0	...
11125564	  750.8	  559.0	 7367.0	...
11125565	  751.2	  558.6	 7364.0	...
11125566	  751.6	  558.1	 7361.0	...
11125567	  750.6	  558.3	 7358.0	...
11125568	  749.1	  558.3	 7358.0	...
11125569	  748.6	  558.5	 7359.0	...
11125570	  749.7	  558.7	 7362.0	...
11125571	  750.6	  559.1	 7364.0	...
11125572	  750.5	  559.7	 7363.0	...
11125573	  750.4	  560.3	 7358.0	...
11125574	  750.1	  560.9	 7353.0	...
11125575	  749.7	  561.2	 7356.0	...
11125576	  749.5	  560.9	 7362.0	...
11125577	  749.7	  559.9	 7366.0	...
11125578	  750.0	  558.9	 7363.0	...
11125579	  751.0	  558.2	 7360.0	...
11125580	  752.0	  558.4	 7359.0	...
11125581	  753.3	  558.7	 7358.0	...
11125582	  753.5	  558.8	 7357.0	...
11125583	  753.5	  558.6	 7356.0	...
11125584	  753.2	  557.9	 7355.0	...
11125585	  753.0	  557.3	 7355.0	...
11125586	  753.0	  556.6	 7362.0	...
11125587	  752.8	  555.8	 7369.0	...
11125588	  753.3	  555.3	 7376.0	...
11125589	  754.0	  556.5	 7375.0	...
11125590	  754.7	  558.2	 7374.0	...
11125591	  754.6	  559.7	 7371.0	...
11125592	  754.4	  559.3	 7368.0	...
11125593	  754.3	  559.0	 7365.0	...
11125594	  754.3	  558.8	 7364.0	...
11125595	  754.3	  558.6	 7364.0	...
11125596	  754.3	  558.3	 7365.0	...
11125597	  754.1	  558.2	 7364.0	...
11125598	  753.9	  558.4	 7364.0	...
11125599	  753.6	  558.5	 7364.0	...
11125600	  753.0	  558.5	 7365.0	...
11125601	  752.1	  558.4	 7372.0	...
11125602	  751.3	  558.4	 7378.0	...
11125603	  751.1	  558.5	 7384.0	...
11125604	  751.2	  559.6	 7384.0	...
11125605	  752.1	  560.6	 7380.0	...
11125606	  753.0	  561.4	 7377.0	...
11125607	  753.9	  561.1	 7374.0	...
11125608	  754.0	  560.5	 7374.0	...
11125609	  753.9	  560.0	 7377.0	...
11125610	  753.2	  559.6	 7384.0	...
11125611	  752.5	  559.7	 7391.0	...
11125612	  752.8	  559.6	 7394.0	...
11125613	  753.5	  559.5	 7393.0	...
11125614	  754.3	  559.4	 7402.0	...
11125615	  754.1	  559.5	 7411.0	...
11125616	  753.9	  559.6	 7417.0	...
11125617	  753.8	  560.0	 7414.0	...
11125618	  754.3	  560.2	 7412.0	...
11125619	  754.6	  559.8	 7415.0	...
11125620	  754.9	  558.8	 7416.0	...
11125621	  754.8	  557.9	 7412.0	...
11125622	  754.9	  558.5	 7393.0	...
11125623	  755.0	  559.4	 7374.0	...
11125624	  755.1	  560.1	 7364.0	...
11125625	  754.5	  559.9	 7374.0	...
11125626	  753.5	  559.4	 7386.0	...
11125627	  752.8	  558.9	 7396.0	...
11125628	  752.7	  558.3	 7399.0	...
11125629	  753.1	  557.6	 7398.0	...
11125630	  752.5	  557.3	 7405.0	...
11125631	  751.6	  557.3	 7412.0	...
11125632	  752.1	  557.9	 7413.0	...
11125633	  753.5	  558.5	 7408.0	...
11125634	  754.4	  559.2	 7403.0	...
11125635	  753.8	  559.5	 7400.0	...
11125636	  753.5	  559.8	 7394.0	...
11125637	  753.7	  559.9	 7389.0	...
11125638	  753.9	  560.0	 7386.0	...
11125639	  753.8	  559.9	 7387.0	...
11125640	  753.6	  559.8	 7388.0	...
11125641	  753.2	  559.5	 7390.0	...
11125642	  752.9	  558.6	 7392.0	...
11125643	  752.5	  557.7	 7400.0	...
11125644	  752.3	  556.8	 7406.0	...
11125645	  752.2	  556.6	 7410.0	...
11125646	  753.2	  556.2	 7406.0	...
11125647	  754.3	  556.1	 7402.0	...
11125648	  755.5	  555.9	 7400.0	...
11125649	  755.1	  557.0	 7400.0	...
11125650	  754.3	  558.2	 7399.0	...
11125651	  753.4	  559.4	 7405.0	...
11125652	  752.9	  559.4	 7412.0	...
11125653	  753.9	  559.3	 7418.0	...
11125654	  754.9	  559.3	 7416.0	...
11125655	  755.9	  559.3	 7414.0	...
11125656	  755.8	  558.5	 7412.0	...
11125657	  755.7	  557.6	 7408.0	...
11125658	  755.7	  557.5	 7403.0	...
11125659	  756.1	  558.1	 7398.0	...
11125660	  756.6	  558.9	 7403.0	...
11125661	  757.0	  559.1	 7406.0	...
11125662	  757.0	  559.4	 7406.0	...
11125663	  756.6	  559.4	 7400.0	...
11125664	  756.4	  559.5	 7399.0	...
11125665	  756.2	  559.5	 7402.0	...
11125666	  756.0	  559.6	 7411.0	...
11125667	  755.4	  559.6	 7417.0	...
11125668	  754.9	  559.8	 7422.0	...
11125669	  755.1	  559.9	 7420.0	...
11125670	  755.1	  560.0	 7419.0	...
11125671	  755.1	  559.9	 7417.0	...
11125672	  754.4	  559.9	 7417.0	...
11125673	  754.1	  559.9	 7418.0	...
11125674	  754.2	  560.0	 7418.0	...
11125675	  754.6	  559.2	 7418.0	...
11125676	  755.0	  558.3	 7419.0	...
11125677	  755.3	  557.6	 7419.0	...
11125678	  755.8	  557.8	 7420.0	...
11125679	  756.2	  557.6	 7419.0	...
11125680	  756.0	  557.2	 7419.0	...
11125681	  755.7	  556.6	 7417.0	...
11125682	  755.7	  557.7	 7416.0	...
11125683	  755.6	  559.1	 7420.0	...
11125684	  755.5	  560.9	 7426.0	...
11125685	  755.3	  561.7	 7431.0	...
11125686	  755.3	  562.4	 7430.0	...
11125687	  755.9	  562.2	 7430.0	...
11125688	  756.6	  561.8	 7430.0	...
11125689	  757.3	  561.4	 7430.0	...
11125690	  757.2	  561.3	 7431.0	...
11125691	  757.0	  561.4	 7435.0	...
11125692	  756.8	  561.4	 7440.0	...
11125693	  756.4	  559.5	 7446.0	...
11125694	  756.5	  557.2	 7447.0	...
11125695	  756.7	  556.3	 7444.0	...
11125696	  756.4	  557.4	 7440.0	...
11125697	  755.8	  558.7	 7437.0	...
11125698	  755.9	  558.5	 7437.0	...
11125699	  756.8	  558.7	 7439.0	...
11125700	  757.3	  557.6	 7439.0	...
11125701	  756.9	  556.6	 7440.0	...
11125702	  755.8	  555.9	 7439.0	...
11125703	  754.8	  556.8	 7438.0	...
11125704	  754.0	  557.7	 7436.0	...
11125705	  753.9	  558.5	 7434.0	...
11125706	  753.9	  558.9	 7433.0	...
11125707	  754.4	  558.5	 7436.0	...
11125708	  755.4	  557.7	 7439.0	...
11125709	  756.5	  556.9	 7440.0	...
11125710	  756.6	  556.9	 7440.0	...
11125711	  755.9	  557.9	 7440.0	...
11125712	  755.3	  558.8	 7440.0	...
11125713	  755.2	  558.9	 7445.0	...
11125714	  755.5	  558.1	 7450.0	...
11125715	  755.9	  557.3	 7443.0	...
11125716	  756.2	  557.4	 7432.0	...
11125717	  756.2	  557.6	 7431.0	...
11125718	  756.2	  558.0	 7441.0	...
11125719	  755.9	  559.4	 7451.0	...
11125720	  755.9	  560.8	 7450.0	...
11125721	  755.8	  561.5	 7450.0	...
11125722	  755.8	  561.0	 7451.0	...
11125723	  755.4	  560.5	 7452.0	...
11125724	  755.1	  560.3	 7453.0	...
11125725	  755.0	  560.9	 7453.0	...
11125726	  755.2	  561.3	 7453.0	...
11125727	  755.3	  561.0	 7454.0	...
11125728	  755.2	  560.7	 7457.0	...
11125729	  755.2	  560.3	 7463.0	...
11125730	  755.2	  560.2	 7469.0	...
11125731	  755.3	  559.9	 7473.0	...
11125732	  755.4	  559.7	 7476.0	...
11125733	  755.5	  560.1	 7478.0	...
11125734	  755.7	  560.1	 7481.0	...
11125735	  755.9	  559.8	 7480.0	...
11125736	  756.2	  559.4	 7479.0	...
11125737	  756.5	  559.9	 7478.0	...
11125738	  756.4	  560.9	 7477.0	...
11125739	  756.1	  561.4	 7477.0	...
11125740	  755.7	  561.1	 7478.0	...
11125741	  755.7	  560.5	 7479.0	...
11125742	  755.9	  560.2	 7480.0	...
11125743	  756.7	  559.9	 7473.0	...
11125744	  757.5	  561.3	 7466.0	...
11125745	  758.2	  562.8	 7461.0	...
11125746	  758.0	  563.2	 7461.0	...
11125747	  757.6	  562.0	 7460.0	...
11125748	  757.9	  560.7	 7457.0	...
11125749	  758.6	  560.6	 7454.0	...
11125750	  759.6	  560.4	 7458.0	...
11125751	  759.8	  560.3	 7463.0	...
11125752	  758.7	  560.4	 7468.0	...
11125753	  757.4	  560.7	 7466.0	...
11125754	  756.2	  561.0	 7469.0	...
11125755	  755.6	  561.2	 7472.0	...
11125756	  755.1	  561.6	 7478.0	...
11125757	  755.0	  561.8	 7479.0	...
11125758	  755.6	  561.5	 7480.0	...
11125759	  756.2	  560.9	 7478.0	...
11125760	  756.5	  560.3	 7475.0	...
11125761	  756.7	  560.0	 7472.0	...
11125762	  756.5	  560.2	 7470.0	...
11125763	  756.1	  560.5	 7474.0	...
11125764	  755.8	  561.0	 7480.0	...
11125765	  755.9	  561.2	 7484.0	...
11125766	  755.9	  561.4	 7486.0	...
11125767	  755.9	  561.0	 7486.0	...
11125768	  755.9	  560.8	 7488.0	...
11125769	  756.5	  560.5	 7488.0	...
11125770	  757.2	  560.3	 7489.0	...
11125771	  757.8	  560.0	 7488.0	...
11125772	  757.7	  559.8	 7486.0	...
11125773	  757.8	  559.7	 7486.0	...
11125774	  758.1	  559.7	 7487.0	...
11125775	  758.5	  559.3	 7488.0	...
11125776	  758.7	  559.0	 7488.0	...
11125777	  758.8	  558.7	 7487.0	...
11125778	  758.9	  558.8	 7492.0	...
11125779	  758.8	  559.3	 7497.0	...
11125780	  758.4	  559.7	 7500.0	...
11125781	  757.8	  560.1	 7498.0	...
11125782	  757.4	  559.9	 7496.0	...
11125783	  757.8	  559.6	 7489.0	...
11125784	  758.3	  560.0	 7482.0	...
11125785	  758.8	  560.6	 7476.0	...
11125786	  758.9	  561.3	 7478.0	...
11125787	  758.8	  561.4	 7480.0	...
11125788	  758.7	  561.2	 7482.0	...
11125789	  758.5	  560.7	 7488.0	...
11125790	  758.3	  560.3	 7496.0	...
11125791	  758.1	  559.9	 7509.0	...
11125792	  758.1	  560.0	 7515.0	...
11125793	  758.1	  560.0	 7515.0	...
11125794	  758.2	  559.9	 7509.0	...
11125795	  759.0	  559.7	 7497.0	...
11125796	  759.7	  559.2	 7494.0	...
11125797	  759.4	  558.9	 7492.0	...
11125798	  758.0	  558.8	 7497.0	...
11125799	  756.7	  559.2	 7497.0	...
11125800	  756.3	  559.6	 7495.0	...
11125801	  756.1	  559.9	 7492.0	...
11125802	  757.0	  560.0	 7491.0	...
11125803	  758.2	  560.0	 7490.0	...
11125804	  759.3	  560.0	 7491.0	...
11125805	  759.3	  560.5	 7492.0	...
11125806	  759.4	  561.2	 7495.0	...
11125807	  759.4	  561.9	 7497.0	...
11125808	  758.8	  562.9	 7498.0	...
11125809	  758.1	  563.4	 7499.0	...
11125810	  757.2	  562.4	 7500.0	...
11125811	  757.6	  560.8	 7501.0	...
11125812	  758.0	  559.2	 7501.0	...
11125813	  757.9	  559.3	 7499.0	...
11125814	  757.2	  559.6	 7498.0	...
11125815	  756.3	  559.8	 7497.0	...
11125816	  756.2	  560.8	 7497.0	...
11125817	  756.2	  561.3	 7497.0	...
11125818	  756.6	  561.4	 7499.0	...
11125819	  756.9	  560.7	 7503.0	...
11125820	  757.0	  560.4	 7510.0	...
11125821	  757.3	  560.5	 7514.0	...
11125822	  757.0	  560.6	 7516.0	...
11125823	  756.2	  560.6	 7521.0	...
11125824	  755.3	  560.3	 7527.0	...
11125825	  755.5	  559.9	 7533.0	...
11125826	  756.7	  559.6	 7532.0	...
11125827	  757.8	  559.6	 7530.0	...
11125828	  758.2	  559.8	 7530.0	...
11125829	  757.9	  558.9	 7531.0	...
11125830	  757.2	  557.8	 7533.0	...
11125831	  756.7	  558.1	 7534.0	...
11125832	  756.5	  559.5	 7530.0	...
11125833	  757.0	  560.8	 7526.0	...
11125834	  757.5	  560.2	 7525.0	...
11125835	  757.8	  560.0	 7529.0	...
11125836	  757.9	  559.8	 7533.0	...
MSG	11125837 0000 _ Number Off
11125837	  757.5	  560.2	 7533.0	...
11125838	  756.8	  559.2	 7533.0	...
11125839	  756.0	  558.3	 7533.0	...
11125840	  755.8	  558.1	 7534.0	...
11125841	  755.9	  558.8	 7535.0	...
11125842	  756.5	  560.9	 7538.0	...
11125843	  757.0	  562.3	 7542.0	...
11125844	  757.2	  562.4	 7545.0	...
11125845	  756.9	  561.1	 7550.0	...
11125846	  756.6	  559.7	 7555.0	...
11125847	  756.4	  559.5	 7560.0	...
11125848	  756.3	  558.7	 7561.0	...
11125849	  756.1	  558.0	 7562.0	...
11125850	  755.8	  558.4	 7563.0	...
11125851	  755.5	  559.3	 7561.0	...
11125852	  755.2	  560.3	 7560.0	...
11125853	  754.9	  560.2	 7560.0	...
11125854	  755.0	  560.0	 7561.0	...
11125855	  755.4	  559.7	 7562.0	...
11125856	  755.7	  559.6	 7560.0	...
11125857	  755.7	  559.8	 7556.0	...
11125858	  756.4	  560.1	 7553.0	...
11125859	  757.6	  560.5	 7551.0	...
11125860	  758.7	  560.7	 7547.0	...
11125861	  759.0	  560.9	 7540.0	...
11125862	  759.7	  560.8	 7530.0	...
11125863	  760.7	  560.5	 7524.0	...
11125864	  760.5	  560.1	 7529.0	...
11125865	  759.2	  559.9	 7542.0	...
11125866	  757.8	  559.8	 7554.0	...
11125867	  757.5	  559.8	 7558.0	...
11125868	  756.8	  559.5	 7561.0	...
11125869	  756.2	  558.7	 7564.0	...
11125870	  756.7	  557.8	 7558.0	...
11125871	  757.7	  558.0	 7549.0	...
11125872	  758.8	  558.7	 7539.0	...
11125873	  758.6	  559.5	 7538.0	...
11125874	  758.4	  559.5	 7536.0	...
11125875	  758.4	  559.5	 7538.0	...
11125876	  758.6	  559.6	 7540.0	...
11125877	  758.6	  559.9	 7546.0	...
11125878	  758.4	  560.3	 7550.0	...
11125879	  758.2	  560.8	 7555.0	...
11125880	  758.4	  561.0	 7556.0	...
11125881	  758.8	  561.2	 7557.0	...
11125882	  759.2	  561.2	 7557.0	...
11125883	  759.4	  560.8	 7556.0	...
11125884	  759.2	  560.5	 7558.0	...
11125885	  759.0	  560.1	 7563.0	...
11125886	  758.8	  559.8	 7569.0	...
11125887	  758.7	  559.2	 7563.0	...
11125888	  758.9	  558.5	 7554.0	...
11125889	  759.6	  559.3	 7547.0	...
11125890	  760.0	  560.5	 7550.0	...
11125891	  760.0	  561.4	 7552.0	...
11125892	  759.5	  561.0	 7552.0	...
11125893	  759.3	  560.1	 7554.0	...
11125894	  758.8	  559.5	 7557.0	...
11125895	  758.5	  559.1	 7564.0	...
11125896	  758.4	  559.5	 7570.0	...
11125897	  758.0	  560.5	 7575.0	...
11125898	  757.5	  561.5	 7573.0	...
11125899	  757.2	  561.9	 7571.0	...
11125900	  757.7	  561.8	 7569.0	...
11125901	  759.0	  561.3	 7563.0	...
11125902	  760.1	  560.2	 7556.0	...
11125903	  759.9	  559.2	 7553.0	...
11125904	  758.9	  558.5	 7555.0	...
11125905	  759.0	  558.2	 7557.0	...
11125906	  760.0	  558.0	 7557.0	...
11125907	  760.7	  557.9	 7556.0	...
11125908	  760.0	  558.0	 7555.0	...
11125909	  759.4	  558.0	 7551.0	...
11125910	  759.9	  557.9	 7549.0	...
11125911	  760.8	  557.9	 7547.0	...
11125912	  761.6	  557.9	 7548.0	...
11125913	  761.7	  558.5	 7550.0	...
11125914	  761.9	  559.0	 7553.0	...
11125915	  761.6	  559.0	 7555.0	...
11125916	  761.1	  558.5	 7558.0	...
11125917	  760.6	  558.1	 7561.0	...
11125918	  761.0	  558.2	 7558.0	...
11125919	  761.4	  558.1	 7552.0	...
11125920	  761.6	  557.9	 7547.0	...
11125921	  761.4	  557.5	 7547.0	...
11125922	  761.5	  557.3	 7547.0	...
11125923	  762.0	  558.3	 7547.0	...
11125924	  763.4	  559.4	 7547.0	...
11125925	  764.4	  560.4	 7547.0	...
11125926	  763.8	  560.4	 7547.0	...
11125927	  762.3	  560.5	 7546.0	...
11125928	  760.2	  561.0	 7548.0	...
11125929	  759.6	  561.3	 7550.0	...
11125930	  759.0	  561.3	 7552.0	...
11125931	  759.0	  560.9	 7553.0	...
11125932	  760.4	  560.2	 7555.0	...
11125933	  761.9	  559.9	 7556.0	...
11125934	  762.3	  559.9	 7557.0	...
11125935	  761.1	  560.0	 7558.0	...
11125936	  760.1	  560.2	 7558.0	...
11125937	  760.3	  560.1	 7557.0	...
11125938	  760.8	  560.0	 7555.0	...
11125939	  761.0	  559.8	 7553.0	...
11125940	  761.2	  559.7	 7554.0	...
11125941	  761.5	  559.9	 7557.0	...
11125942	  761.9	  560.2	 7560.0	...
11125943	  762.4	  560.3	 7558.0	...
11125944	  762.3	  559.9	 7554.0	...
11125945	  761.7	  559.7	 7548.0	...
11125946	  761.0	  559.2	 7546.0	...
11125947	  761.1	  558.8	 7544.0	...
11125948	  761.9	  558.3	 7547.0	...
11125949	  762.9	  557.9	 7551.0	...
11125950	  762.9	  557.6	 7553.0	...
11125951	  762.9	  557.5	 7551.0	...
11125952	  763.0	  557.0	 7550.0	...
11125953	  763.1	  556.4	 7553.0	...
11125954	  762.2	  556.0	 7554.0	...
11125955	  761.2	  556.3	 7554.0	...
11125956	  760.0	  556.4	 7551.0	...
11125957	  759.9	  556.3	 7548.0	...
11125958	  760.0	  557.5	 7545.0	...
11125959	  760.3	  558.8	 7544.0	...
11125960	  760.7	  560.6	 7545.0	...
11125961	  761.0	  561.1	 7548.0	...
11125962	  761.1	  561.7	 7546.0	...
11125963	  761.6	  561.7	 7541.0	...
11125964	  762.0	  560.9	 7536.0	...
11125965	  762.2	  560.1	 7536.0	...
11125966	  761.9	  559.5	 7538.0	...
11125967	  761.6	  559.8	 7540.0	...
11125968	  761.6	  560.2	 7543.0	...
11125969	  762.2	  560.2	 7546.0	...
11125970	  762.7	  559.2	 7546.0	...
11125971	  763.0	  558.3	 7542.0	...
11125972	  762.5	  557.5	 7547.0	...
11125973	  762.2	  557.5	 7556.0	...
11125974	  762.2	  558.4	 7563.0	...
11125975	  762.2	  559.3	 7562.0	...
11125976	  762.1	  560.0	 7561.0	...
11125977	  761.7	  559.7	 7560.0	...
11125978	  761.3	  559.3	 7559.0	...
11125979	  760.9	  559.0	 7557.0	...
11125980	  760.6	  558.9	 7553.0	...
11125981	  760.9	  559.2	 7550.0	...
11125982	  761.4	  559.4	 7546.0	...
11125983	  761.8	  559.7	 7546.0	...
11125984	  761.8	  559.3	 7546.0	...
11125985	  761.8	  558.5	 7547.0	...
11125986	  761.9	  557.7	 7552.0	...
11125987	  762.2	  557.4	 7560.0	...
11125988	  762.5	  557.5	 7567.0	...
11125989	  762.6	  558.4	 7567.0	...
11125990	  762.5	  559.3	 7565.0	...
11125991	  762.7	  559.8	 7559.0	...
11125992	  763.1	  559.5	 7555.0	...
11125993	  763.4	  558.5	 7555.0	...
11125994	  762.7	  557.8	 7561.0	...
11125995	  762.0	  557.2	 7570.0	...
11125996	  761.5	  557.3	 7575.0	...
11125997	  761.9	  556.9	 7578.0	...
11125998	  762.3	  556.5	 7577.0	...
11125999	  762.8	  556.9	 7575.0	...
11126000	  763.3	  557.6	 7571.0	...
11126001	  763.8	  558.2	 7568.0	...
11126002	  763.7	  558.0	 7565.0	...
11126003	  763.3	  557.3	 7566.0	...
11126004	  762.8	  556.8	 7566.0	...
11126005	  762.8	  557.1	 7566.0	...
11126006	  763.0	  557.9	 7567.0	...
11126007	  763.3	  558.9	 7570.0	...
11126008	  763.5	  559.1	 7573.0	...
11126009	  763.5	  559.4	 7581.0	...
11126010	  763.7	  559.9	 7587.0	...
11126011	  763.9	  560.2	 7583.0	...
11126012	  763.9	  559.5	 7574.0	...
11126013	  763.9	  558.2	 7563.0	...
11126014	  764.1	  557.0	 7562.0	...
11126015	  764.5	  556.7	 7562.0	...
11126016	  764.8	  556.9	 7564.0	...
11126017	  765.2	  556.9	 7565.0	...
11126018	  765.5	  556.4	 7559.0	...
11126019	  765.4	  556.0	 7552.0	...
11126020	  764.9	  555.8	 7551.0	...
11126021	  764.4	  556.0	 7557.0	...
11126022	  764.2	  556.6	 7563.0	...
11126023	  764.0	  556.7	 7561.0	...
11126024	  763.4	  556.7	 7560.0	...
11126025	  762.7	  556.1	 7559.0	...
11126026	  762.6	  556.1	 7554.0	...
11126027	  762.7	  556.7	 7549.0	...
11126028	  762.7	  557.2	 7553.0	...
11126029	  762.3	  557.5	 7561.0	...
11126030	  762.3	  557.4	 7570.0	...
11126031	  762.4	  557.4	 7571.0	...
11126032	  763.1	  558.2	 7571.0	...
11126033	  763.7	  559.8	 7569.0	...
11126034	  764.2	  561.3	 7566.0	...
11126035	  764.1	  561.8	 7560.0	...
11126036	  764.3	  561.5	 7555.0	...
11126037	  764.5	  559.9	 7549.0	...
11126038	  764.8	  558.5	 7546.0	...
11126039	  764.9	  557.1	 7547.0	...
11126040	  764.4	  557.8	 7551.0	...
11126041	  763.8	  558.9	 7556.0	...
11126042	  763.2	  560.0	 7562.0	...
11126043	  764.0	  560.0	 7561.0	...
11126044	  764.8	  559.4	 7558.0	...
11126045	  765.6	  558.8	 7555.0	...
11126046	  765.5	  558.8	 7554.0	...
11126047	  765.3	  559.1	 7556.0	...
11126048	  765.1	  559.0	 7558.0	...
11126049	  764.9	  558.6	 7560.0	...
11126050	  765.2	  558.0	 7560.0	...
11126051	  765.4	  557.7	 7560.0	...
11126052	  765.9	  557.6	 7558.0	...
11126053	  766.1	  557.5	 7556.0	...
11126054	  766.0	  557.3	 7555.0	...
11126055	  765.6	  557.1	 7554.0	...
11126056	  765.0	  556.4	 7556.0	...
11126057	  764.9	  556.2	 7558.0	...
11126058	  765.0	  556.1	 7568.0	...
11126059	  765.2	  556.8	 7576.0	...
11126060	  765.3	  557.1	 7575.0	...
11126061	  765.3	  557.1	 7565.0	...
11126062	  765.2	  556.6	 7554.0	...
11126063	  765.2	  556.1	 7553.0	...
11126064	  764.9	  556.0	 7554.0	...
11126065	  764.6	  556.3	 7560.0	...
11126066	  764.2	  556.7	 7566.0	...
11126067	  763.9	  556.7	 7574.0	...
11126068	  763.6	  557.2	 7576.0	...
11126069	  764.2	  557.5	 7575.0	...
11126070	  764.8	  557.5	 7571.0	...
11126071	  765.4	  557.2	 7566.0	...
11126072	  764.8	  557.4	 7564.0	...
11126073	  764.3	  558.2	 7568.0	...
11126074	  763.9	  559.4	 7574.0	...
11126075	  764.1	  560.1	 7574.0	...
11126076	  764.5	  560.5	 7568.0	...
11126077	  764.8	  559.5	 7562.0	...
11126078	  764.8	  558.5	 7565.0	...
11126079	  764.7	  557.6	 7568.0	...
11126080	  764.8	  557.6	 7571.0	...
11126081	  764.9	  557.5	 7571.0	...
11126082	  765.0	  557.4	 7567.0	...
11126083	  765.7	  558.1	 7563.0	...
11126084	  766.4	  558.9	 7558.0	...
11126085	  766.6	  559.7	 7558.0	...
11126086	  766.1	  559.5	 7560.0	...
11126087	  765.9	  559.5	 7562.0	...
11126088	  766.3	  559.7	 7563.0	...
11126089	  766.6	  559.9	 7564.0	...
11126090	  766.6	  560.5	 7563.0	...
11126091	  766.5	  561.0	 7560.0	...
11126092	  766.4	  560.6	 7558.0	...
11126093	  766.2	  559.8	 7556.0	...
11126094	  766.1	  558.7	 7556.0	...
11126095	  766.2	  558.4	 7557.0	...
11126096	  766.5	  558.0	 7557.0	...
11126097	  766.6	  558.2	 7566.0	...
11126098	  766.6	  558.6	 7575.0	...
11126099	  766.6	  558.9	 7579.0	...
11126100	  767.0	  559.6	 7574.0	...
11126101	  767.7	  560.3	 7559.0	...
11126102	  768.5	  561.1	 7549.0	...
11126103	  768.3	  560.9	 7541.0	...
11126104	  767.7	  560.6	 7546.0	...
11126105	  767.1	  560.4	 7551.0	...
11126106	  765.8	  559.5	 7555.0	...
11126107	  764.7	  558.2	 7557.0	...
11126108	  763.7	  557.0	 7555.0	...
11126109	  764.1	  556.9	 7550.0	...
11126110	  764.7	  558.2	 7543.0	...
11126111	  765.1	  559.6	 7539.0	...
11126112	  765.4	  560.9	 7542.0	...
11126113	  765.2	  560.8	 7545.0	...
11126114	  765.1	  560.8	 7548.0	...
11126115	  765.5	  560.7	 7547.0	...
11126116	  766.0	  560.7	 7547.0	...
11126117	  766.5	  560.5	 7552.0	...
11126118	  766.5	  560.4	 7556.0	...
11126119	  766.5	  560.6	 7559.0	...
11126120	  765.9	  560.9	 7558.0	...
11126121	  765.3	  561.0	 7550.0	...
11126122	  764.6	  560.6	 7543.0	...
11126123	  764.5	  560.2	 7535.0	...
11126124	  765.1	  560.1	 7532.0	...
11126125	  765.7	  560.2	 7529.0	...
11126126	  765.1	  559.5	 7534.0	...
11126127	  763.9	  558.7	 7539.0	...
11126128	  763.0	  557.9	 7544.0	...
11126129	  763.5	  557.8	 7542.0	...
11126130	  764.1	  558.5	 7539.0	...
11126131	  764.4	  559.1	 7538.0	...
11126132	  765.3	  559.9	 7535.0	...
11126133	  766.3	  560.0	 7532.0	...
11126134	  767.2	  559.5	 7534.0	...
11126135	  767.1	  559.1	 7539.0	...
11126136	  767.2	  558.7	 7542.0	...
11126137	  767.0	  558.9	 7541.0	...
11126138	  766.3	  559.3	 7538.0	...
11126139	  765.6	  559.7	 7537.0	...
11126140	  764.7	  560.0	 7540.0	...
11126141	  764.5	  560.4	 7544.0	...
11126142	  764.4	  560.5	 7548.0	...
11126143	  765.2	  560.4	 7547.0	...
11126144	  765.8	  559.1	 7547.0	...
11126145	  766.2	  558.0	 7547.0	...
11126146	  765.8	  557.7	 7545.0	...
11126147	  765.4	  558.5	 7543.0	...
11126148	  765.0	  559.4	 7539.0	...
11126149	  764.9	  560.0	 7536.0	...
11126150	  764.8	  560.2	 7534.0	...
11126151	  764.6	  560.4	 7535.0	...
11126152	  764.6	  561.1	 7533.0	...
11126153	  764.8	  561.9	 7530.0	...
11126154	  765.2	  562.6	 7527.0	...
11126155	  765.5	  562.1	 7526.0	...
11126156	  765.7	  561.6	 7527.0	...
11126157	  765.8	  561.2	 7530.0	...
11126158	  766.0	  561.9	 7533.0	...
11126159	  765.9	  562.7	 7535.0	...
11126160	  765.7	  563.0	 7536.0	...
11126161	  765.4	  562.6	 7537.0	...
11126162	  765.1	  562.3	 7538.0	...
11126163	  765.2	  562.4	 7534.0	...
11126164	  765.1	  562.6	 7527.0	...
11126165	  764.9	  562.8	 7520.0	...
11126166	  765.3	  562.7	 7518.0	...
11126167	  765.9	  562.5	 7520.0	...
11126168	  766.0	  562.1	 7524.0	...
11126169	  765.2	  561.9	 7525.0	...
11126170	  765.0	  562.4	 7525.0	...
11126171	  765.3	  563.5	 7523.0	...
11126172	  766.1	  564.4	 7525.0	...
11126173	  766.3	  564.5	 7530.0	...
11126174	  766.4	  563.6	 7534.0	...
11126175	  766.5	  562.9	 7538.0	...
11126176	  766.6	  562.7	 7539.0	...
11126177	  766.0	  563.3	 7537.0	...
11126178	  765.1	  564.0	 7533.0	...
11126179	  764.1	  564.4	 7526.0	...
11126180	  763.5	  564.8	 7522.0	...
11126181	  763.2	  563.0	 7521.0	...
11126182	  763.0	  561.1	 7523.0	...
11126183	  763.6	  561.4	 7515.0	...
11126184	  764.4	  563.2	 7507.0	...
11126185	  764.9	  565.1	 7504.0	...
11126186	  764.8	  564.7	 7509.0	...
11126187	  764.9	  564.5	 7513.0	...
11126188	  764.9	  563.7	 7513.0	...
11126189	  764.9	  562.8	 7513.0	...
11126190	  764.9	  563.1	 7512.0	...
11126191	  765.1	  564.0	 7511.0	...
11126192	  765.1	  562.5	 7513.0	...
11126193	  763.7	  560.2	 7526.0	...
11126194	  762.2	  559.0	 7540.0	...
11126195	  761.9	  560.3	 7537.0	...
11126196	  762.9	  561.5	 7522.0	...
11126197	  763.6	  561.6	 7509.0	...
11126198	  763.5	  561.8	 7509.0	...
11126199	  764.1	  561.7	 7509.0	...
11126200	  764.8	  561.6	 7511.0	...
11126201	  765.7	  562.5	 7512.0	...
11126202	  765.7	  563.5	 7503.0	...
11126203	  765.5	  562.9	 7493.0	...
11126204	  765.0	  561.4	 7499.0	...
11126205	  764.4	  560.5	 7516.0	...
11126206	  764.2	  561.4	 7532.0	...
11126207	  764.2	  562.4	 7528.0	...
11126208	  764.6	  562.6	 7523.0	...
11126209	  765.1	  562.9	 7519.0	...
11126210	  765.6	  563.1	 7518.0	...
11126211	  765.5	  563.1	 7519.0	...
11126212	  765.2	  562.8	 7512.0	...
11126213	  764.3	  563.2	 7506.0	...
11126214	  763.5	  563.8	 7500.0	...
11126215	  763.7	  562.9	 7500.0	...
11126216	  764.5	  561.4	 7501.0	...
11126217	  765.4	  561.5	 7501.0	...
11126218	  765.5	  563.0	 7501.0	...
11126219	  765.7	  564.4	 7501.0	...
11126220	  765.9	  564.4	 7504.0	...
11126221	  765.2	  564.5	 7510.0	...
11126222	  764.4	  564.7	 7519.0	...
11126223	  763.7	  564.9	 7524.0	...
11126224	  763.8	  564.7	 7526.0	...
11126225	  763.8	  563.9	 7525.0	...
11126226	  763.4	  562.4	 7525.0	...
11126227	  763.2	  561.2	 7527.0	...
11126228	  763.6	  560.8	 7525.0	...
11126229	  764.3	  561.3	 7521.0	...
11126230	  764.9	  561.7	 7518.0	...
11126231	  764.7	  561.6	 7508.0	...
11126232	  764.6	  561.5	 7499.0	...
11126233	  764.6	  561.4	 7493.0	...
11126234	  764.7	  562.1	 7499.0	...
11126235	  764.5	  562.9	 7505.0	...
11126236	  764.4	  563.8	 7507.0	...
11126237	  764.1	  563.7	 7517.0	...
11126238	  763.4	  563.7	 7529.0	...
11126239	  762.7	  563.6	 7540.0	...
11126240	  762.8	  563.2	 7541.0	...
11126241	  763.4	  562.0	 7543.0	...
11126242	  762.9	  561.0	 7542.0	...
11126243	  761.4	  560.4	 7540.0	...
11126244	  760.0	  560.4	 7535.0	...
11126245	  759.9	  560.5	 7533.0	...
11126246	  760.2	  560.7	 7535.0	...
11126247	  760.9	  560.9	 7540.0	...
11126248	  762.1	  561.2	 7545.0	...
11126249	  763.2	  561.9	 7544.0	...
11126250	  763.5	  562.5	 7541.0	...
11126251	  763.2	  562.9	 7541.0	...
11126252	  762.9	  562.8	 7545.0	...
11126253	  762.2	  563.0	 7550.0	...
11126254	  761.5	  563.3	 7554.0	...
11126255	  760.8	  564.3	 7555.0	...
11126256	  761.0	  565.1	 7549.0	...
11126257	  761.8	  566.1	 7542.0	...
11126258	  763.0	  566.3	 7536.0	...
11126259	  763.7	  564.9	 7536.0	...
11126260	  763.9	  563.1	 7535.0	...
11126261	  763.7	  561.2	 7535.0	...
11126262	  763.5	  561.1	 7534.0	...
11126263	  763.5	  561.0	 7538.0	...
11126264	  763.7	  560.9	 7541.0	...
11126265	  764.0	  561.7	 7541.0	...
11126266	  764.1	  562.5	 7538.0	...
11126267	  763.9	  563.3	 7535.0	...
11126268	  762.7	  563.4	 7537.0	...
11126269	  761.7	  563.5	 7537.0	...
11126270	  760.6	  563.2	 7535.0	...
11126271	  760.4	  562.9	 7534.0	...
11126272	  760.3	  562.2	 7534.0	...
11126273	  760.5	  561.8	 7533.0	...
11126274	  761.7	  561.3	 7531.0	...
11126275	  762.8	  561.4	 7531.0	...
11126276	  763.7	  560.8	 7532.0	...
11126277	  763.4	  560.3	 7534.0	...
11126278	  763.4	  561.0	 7535.0	...
11126279	  763.5	  562.3	 7535.0	...
11126280	  762.6	  563.7	 7539.0	...
11126281	  761.3	  563.1	 7542.0	...
11126282	  760.0	  562.5	 7544.0	...
11126283	  760.5	  561.7	 7543.0	...
11126284	  761.0	  561.8	 7535.0	...
11126285	  761.7	  562.6	 7528.0	...
11126286	  761.8	  563.4	 7521.0	...
11126287	  761.8	  564.2	 7521.0	...
11126288	  761.3	  564.3	 7521.0	...
11126289	  760.9	  564.1	 7522.0	...
11126290	  760.4	  563.1	 7522.0	...
11126291	  759.9	  562.1	 7521.0	...
11126292	  759.4	  561.3	 7521.0	...
11126293	  759.7	  561.1	 7522.0	...
11126294	  760.4	  561.2	 7524.0	...
11126295	  761.1	  561.4	 7525.0	...
11126296	  761.0	  561.7	 7528.0	...
11126297	  760.7	  561.6	 7530.0	...
11126298	  760.7	  561.6	 7531.0	...
11126299	  760.7	  561.9	 7531.0	...
11126300	  760.7	  561.5	 7530.0	...
11126301	  760.5	  561.0	 7532.0	...
11126302	  760.4	  560.2	 7533.0	...
11126303	  760.5	  559.8	 7534.0	...
11126304	  760.6	  559.4	 7536.0	...
11126305	  761.0	  560.7	 7538.0	...
11126306	  761.4	  562.3	 7539.0	...
11126307	  760.6	  563.5	 7539.0	...
11126308	  759.3	  563.1	 7539.0	...
11126309	  759.0	  563.1	 7539.0	...
11126310	  759.9	  563.5	 7540.0	...
11126311	  760.7	  563.8	 7541.0	...
11126312	  760.6	  563.7	 7542.0	...
11126313	  760.5	  563.6	 7542.0	...
11126314	  760.5	  563.8	 7543.0	...
11126315	  759.6	  564.1	 7545.0	...
11126316	  758.7	  564.6	 7547.0	...
11126317	  758.3	  565.1	 7543.0	...
11126318	  759.1	  565.5	 7540.0	...
11126319	  760.0	  565.5	 7536.0	...
11126320	  760.5	  565.4	 7535.0	...
11126321	  760.7	  565.8	 7533.0	...
11126322	  760.7	  566.2	 7530.0	...
11126323	  760.8	  566.3	 7529.0	...
11126324	  761.1	  565.5	 7529.0	...
11126325	  762.1	  564.6	 7520.0	...
11126326	  763.3	  565.7	 7511.0	...
EFIX R   11123323	11126326	3004	  757.2	  574.6	   7194
SSACC R  11126327
[truncated: 4,400,540 more chars]
