# Supplementary material for: With an eye on uncertainty: Modelling pupillary responses to environmental volatility
Source: PLoS Comput Biol. 2019 Jul 5;15(7):e1007126. doi: 10.1371/journal.pcbi.1007126 (PMC6636765; doi:10.1371/journal.pcbi.1007126)
Supplement: S4 Data — Zip file containing the pupillometry data for participant 4. (ZIP) [file pcbi.1007126.s004.zip › P4/trial14.asc]

** CONVERTED FROM C:\Users\tparr\Documents\PVR\P4_0712\trial14.edf using edfapi 3.1 Win32 Nov 24 2009 on Thu Dec 07 19:13:21 2017
** DATE: Thu Dec  7 20:04:35 2017
** TYPE: EDF_FILE BINARY EVENT SAMPLE TAGGED
** VERSION: EYELINK II 1
** SOURCE: EYELINK CL
** EYELINK II CL v4.48 Nov 25 2009
** CAMERA: EyeLink CL Version 1.4 Sensor=BHA
** SERIAL NUMBER: CL1-AAD42
** CAMERA_CONFIG: AAD42140.SCD
**

MSG	10759808 RECCFG CR 1000 2 0 R
MSG	10759808 ELCLCFG MTABLER
MSG	10759808 GAZE_COORDS 0.00 0.00 1599.00 1199.00
MSG	10759808 THRESHOLDS R 136 250
MSG	10759808 ELCL_PROC CENTROID (3)
MSG	10759808 ELCL_PCR_PARAM 5 3.0
START	10759809 	RIGHT	SAMPLES	EVENTS
PRESCALER	1
VPRESCALER	1
PUPIL	AREA
EVENTS	GAZE	RIGHT	RATE	1000.00	TRACKING	CR	FILTER	2
SAMPLES	GAZE	RIGHT	RATE	1000.00	TRACKING	CR	FILTER	2
MSG	10759809 !MODE RECORD CR 1000 2 0 R
10759809	  790.2	  589.5	 6096.0	...
INPUT	10759809	127
10759810	  791.0	  588.6	 6094.0	...
10759811	  791.7	  587.3	 6096.0	...
10759812	  791.8	  585.9	 6098.0	...
10759813	  791.9	  585.4	 6092.0	...
10759814	  792.0	  584.9	 6082.0	...
10759815	  792.1	  585.5	 6072.0	...
SFIX R   10759816
10759816	  792.1	  586.4	 6074.0	...
10759817	  792.6	  587.4	 6076.0	...
10759818	  793.0	  587.5	 6075.0	...
10759819	  793.4	  587.9	 6073.0	...
10759820	  792.3	  588.7	 6072.0	...
10759821	  791.2	  589.6	 6070.0	...
10759822	  790.5	  588.9	 6068.0	...
10759823	  791.0	  587.6	 6066.0	...
10759824	  791.5	  586.5	 6069.0	...
10759825	  791.0	  586.7	 6071.0	...
10759826	  790.3	  586.5	 6074.0	...
10759827	  790.4	  586.1	 6072.0	...
10759828	  791.0	  585.6	 6068.0	...
10759829	  791.5	  585.6	 6064.0	...
10759830	  791.2	  585.7	 6062.0	...
10759831	  791.0	  585.9	 6064.0	...
10759832	  791.2	  585.9	 6066.0	...
10759833	  791.3	  585.8	 6068.0	...
10759834	  791.6	  585.7	 6065.0	...
10759835	  791.8	  585.3	 6063.0	...
10759836	  791.5	  585.0	 6059.0	...
10759837	  791.2	  585.6	 6057.0	...
10759838	  790.4	  586.5	 6056.0	...
10759839	  789.9	  587.3	 6056.0	...
10759840	  788.8	  587.1	 6069.0	...
10759841	  788.3	  586.7	 6082.0	...
10759842	  787.4	  586.3	 6096.0	...
10759843	  787.0	  586.1	 6098.0	...
10759844	  787.0	  585.5	 6095.0	...
10759845	  787.4	  584.9	 6091.0	...
10759846	  788.3	  585.6	 6082.0	...
10759847	  788.8	  586.9	 6076.0	...
10759848	  789.3	  587.8	 6075.0	...
10759849	  788.4	  587.7	 6081.0	...
10759850	  787.4	  587.7	 6085.0	...
10759851	  786.1	  588.1	 6084.0	...
10759852	  785.6	  587.5	 6086.0	...
10759853	  786.7	  586.6	 6089.0	...
10759854	  788.2	  585.9	 6084.0	...
10759855	  789.8	  586.1	 6074.0	...
10759856	  789.2	  586.7	 6073.0	...
10759857	  788.5	  586.9	 6082.0	...
10759858	  788.5	  586.9	 6080.0	...
10759859	  788.9	  586.8	 6071.0	...
10759860	  789.1	  586.7	 6071.0	...
10759861	  788.7	  587.3	 6080.0	...
10759862	  788.3	  587.9	 6089.0	...
10759863	  788.1	  587.8	 6089.0	...
10759864	  787.8	  587.3	 6090.0	...
10759865	  788.1	  586.4	 6090.0	...
10759866	  788.5	  586.2	 6089.0	...
10759867	  788.8	  586.0	 6087.0	...
10759868	  788.7	  585.8	 6085.0	...
10759869	  788.6	  585.6	 6087.0	...
10759870	  788.6	  585.3	 6089.0	...
10759871	  788.5	  585.3	 6089.0	...
10759872	  788.4	  585.3	 6085.0	...
10759873	  788.6	  585.3	 6079.0	...
10759874	  788.8	  585.3	 6076.0	...
10759875	  788.7	  585.8	 6076.0	...
10759876	  788.5	  586.6	 6078.0	...
10759877	  788.2	  587.5	 6079.0	...
10759878	  788.5	  587.0	 6080.0	...
10759879	  788.7	  586.0	 6082.0	...
10759880	  788.9	  585.1	 6086.0	...
10759881	  788.8	  585.1	 6090.0	...
10759882	  788.8	  585.0	 6090.0	...
10759883	  788.8	  584.8	 6091.0	...
10759884	  788.8	  584.6	 6092.0	...
10759885	  788.8	  584.8	 6095.0	...
10759886	  788.0	  585.3	 6097.0	...
10759887	  787.0	  584.8	 6099.0	...
10759888	  787.3	  584.1	 6092.0	...
10759889	  788.6	  583.2	 6082.0	...
10759890	  788.6	  583.1	 6080.0	...
10759891	  787.2	  582.8	 6089.0	...
10759892	  785.9	  583.2	 6089.0	...
10759893	  785.8	  584.0	 6082.0	...
10759894	  785.9	  584.3	 6081.0	...
10759895	  786.1	  584.0	 6087.0	...
10759896	  786.9	  583.2	 6090.0	...
10759897	  787.6	  582.7	 6087.0	...
10759898	  788.2	  582.7	 6091.0	...
10759899	  788.2	  583.1	 6098.0	...
10759900	  788.2	  584.1	 6105.0	...
10759901	  787.9	  584.8	 6104.0	...
10759902	  787.8	  585.4	 6112.0	...
10759903	  787.6	  585.4	 6122.0	...
10759904	  787.7	  585.9	 6124.0	...
10759905	  787.5	  586.3	 6112.0	...
10759906	  786.8	  586.9	 6100.0	...
10759907	  786.2	  587.2	 6100.0	...
10759908	  786.4	  586.4	 6104.0	...
10759909	  787.1	  585.3	 6108.0	...
10759910	  787.1	  584.7	 6116.0	...
10759911	  786.3	  585.2	 6124.0	...
10759912	  785.8	  586.1	 6131.0	...
10759913	  786.1	  586.5	 6130.0	...
10759914	  786.4	  587.3	 6128.0	...
10759915	  787.0	  587.6	 6128.0	...
10759916	  787.3	  586.4	 6128.0	...
10759917	  786.8	  584.8	 6129.0	...
10759918	  785.9	  583.9	 6129.0	...
10759919	  785.2	  584.5	 6129.0	...
10759920	  785.8	  584.9	 6130.0	...
10759921	  786.5	  584.7	 6132.0	...
10759922	  787.2	  584.7	 6135.0	...
10759923	  786.9	  584.7	 6135.0	...
10759924	  786.5	  584.6	 6135.0	...
10759925	  786.8	  584.4	 6132.0	...
10759926	  787.6	  585.1	 6121.0	...
10759927	  787.8	  585.9	 6111.0	...
10759928	  787.3	  585.8	 6110.0	...
10759929	  787.1	  584.8	 6118.0	...
10759930	  787.6	  583.7	 6125.0	...
10759931	  788.1	  583.7	 6126.0	...
10759932	  787.7	  583.4	 6131.0	...
10759933	  787.6	  583.0	 6142.0	...
10759934	  787.6	  583.5	 6150.0	...
10759935	  786.8	  584.6	 6153.0	...
10759936	  785.7	  585.6	 6152.0	...
10759937	  784.8	  585.5	 6153.0	...
10759938	  785.2	  585.3	 6153.0	...
10759939	  785.6	  585.1	 6152.0	...
10759940	  785.6	  584.8	 6152.0	...
10759941	  785.2	  584.3	 6154.0	...
10759942	  784.9	  583.8	 6157.0	...
10759943	  784.7	  583.6	 6159.0	...
10759944	  785.7	  584.3	 6158.0	...
10759945	  786.7	  584.4	 6157.0	...
10759946	  787.4	  584.2	 6158.0	...
10759947	  786.9	  583.2	 6161.0	...
10759948	  786.5	  582.6	 6169.0	...
10759949	  786.4	  582.5	 6174.0	...
10759950	  786.5	  582.5	 6178.0	...
10759951	  786.5	  583.0	 6177.0	...
10759952	  786.5	  583.5	 6172.0	...
10759953	  786.4	  583.9	 6166.0	...
10759954	  786.3	  583.9	 6162.0	...
10759955	  786.6	  583.9	 6165.0	...
10759956	  787.0	  584.0	 6170.0	...
10759957	  787.4	  583.3	 6175.0	...
10759958	  787.3	  582.6	 6179.0	...
10759959	  787.2	  581.8	 6181.0	...
10759960	  787.1	  581.0	 6182.0	...
10759961	  786.9	  580.2	 6182.0	...
10759962	  787.2	  579.7	 6184.0	...
10759963	  787.6	  580.0	 6185.0	...
10759964	  787.1	  580.6	 6192.0	...
10759965	  785.9	  581.4	 6198.0	...
10759966	  784.6	  582.2	 6204.0	...
10759967	  784.3	  583.2	 6206.0	...
10759968	  784.9	  583.5	 6209.0	...
10759969	  785.6	  583.7	 6211.0	...
10759970	  786.3	  583.5	 6213.0	...
10759971	  785.4	  583.4	 6214.0	...
10759972	  784.5	  583.4	 6214.0	...
10759973	  783.9	  583.0	 6213.0	...
10759974	  784.2	  582.8	 6210.0	...
10759975	  784.5	  582.5	 6214.0	...
10759976	  784.4	  581.8	 6219.0	...
10759977	  784.2	  580.9	 6221.0	...
10759978	  783.2	  580.5	 6218.0	...
10759979	  782.4	  581.6	 6213.0	...
10759980	  782.8	  582.2	 6210.0	...
10759981	  785.0	  582.0	 6218.0	...
10759982	  787.1	  580.6	 6228.0	...
10759983	  787.7	  579.7	 6241.0	...
10759984	  786.4	  579.4	 6245.0	...
10759985	  785.2	  579.6	 6245.0	...
10759986	  784.5	  581.4	 6243.0	...
10759987	  784.8	  583.0	 6240.0	...
10759988	  785.0	  582.9	 6243.0	...
10759989	  784.9	  581.2	 6246.0	...
10759990	  785.4	  579.4	 6247.0	...
10759991	  786.0	  579.3	 6245.0	...
10759992	  786.6	  578.9	 6240.0	...
10759993	  786.3	  578.6	 6237.0	...
10759994	  786.2	  579.1	 6239.0	...
10759995	  786.0	  579.9	 6243.0	...
10759996	  786.1	  580.8	 6247.0	...
10759997	  786.2	  581.1	 6248.0	...
10759998	  786.2	  581.4	 6250.0	...
10759999	  786.1	  581.5	 6252.0	...
10760000	  785.9	  581.5	 6253.0	...
10760001	  785.8	  581.5	 6254.0	...
10760002	  785.6	  581.2	 6258.0	...
10760003	  785.4	  580.5	 6275.0	...
10760004	  785.2	  579.8	 6292.0	...
10760005	  785.1	  579.5	 6303.0	...
10760006	  784.4	  579.7	 6301.0	...
10760007	  783.6	  579.5	 6296.0	...
10760008	  784.1	  579.2	 6292.0	...
10760009	  784.8	  578.3	 6287.0	...
10760010	  785.7	  577.6	 6286.0	...
10760011	  785.6	  577.5	 6289.0	...
10760012	  786.0	  578.4	 6298.0	...
10760013	  786.5	  579.2	 6306.0	...
10760014	  786.8	  579.2	 6312.0	...
10760015	  786.9	  579.3	 6312.0	...
10760016	  786.7	  579.7	 6312.0	...
10760017	  786.5	  580.4	 6314.0	...
10760018	  785.9	  580.5	 6317.0	...
10760019	  785.1	  580.0	 6319.0	...
10760020	  784.4	  579.8	 6321.0	...
10760021	  784.3	  579.8	 6323.0	...
10760022	  784.1	  579.9	 6325.0	...
10760023	  783.9	  579.2	 6326.0	...
10760024	  783.8	  578.6	 6323.0	...
10760025	  783.8	  578.2	 6320.0	...
10760026	  783.8	  578.2	 6319.0	...
10760027	  783.6	  578.2	 6322.0	...
10760028	  783.3	  578.1	 6324.0	...
10760029	  783.8	  578.1	 6324.0	...
10760030	  784.7	  578.0	 6325.0	...
10760031	  785.0	  578.0	 6328.0	...
10760032	  784.6	  578.4	 6332.0	...
10760033	  783.6	  579.0	 6335.0	...
10760034	  783.2	  579.6	 6340.0	...
10760035	  783.1	  579.8	 6342.0	...
10760036	  783.6	  579.7	 6344.0	...
10760037	  783.9	  579.7	 6351.0	...
10760038	  783.7	  579.5	 6360.0	...
10760039	  783.6	  579.4	 6363.0	...
10760040	  783.3	  579.4	 6358.0	...
10760041	  782.9	  579.5	 6359.0	...
10760042	  783.5	  579.5	 6365.0	...
10760043	  784.5	  578.9	 6372.0	...
10760044	  785.5	  578.4	 6374.0	...
10760045	  785.3	  578.0	 6376.0	...
10760046	  784.3	  578.3	 6379.0	...
10760047	  783.3	  578.5	 6380.0	...
10760048	  782.2	  578.7	 6381.0	...
10760049	  782.1	  578.6	 6389.0	...
10760050	  782.4	  578.3	 6397.0	...
10760051	  782.8	  578.0	 6404.0	...
10760052	  782.4	  577.8	 6402.0	...
10760053	  781.7	  578.3	 6400.0	...
10760054	  781.0	  578.6	 6400.0	...
10760055	  781.1	  578.7	 6401.0	...
10760056	  781.2	  578.4	 6412.0	...
10760057	  780.9	  578.3	 6422.0	...
10760058	  780.7	  578.4	 6430.0	...
10760059	  780.9	  578.4	 6426.0	...
10760060	  781.3	  578.4	 6423.0	...
10760061	  781.7	  578.4	 6421.0	...
10760062	  782.0	  578.6	 6423.0	...
10760063	  782.5	  578.9	 6425.0	...
10760064	  783.1	  579.3	 6430.0	...
10760065	  783.1	  579.5	 6435.0	...
10760066	  783.0	  578.5	 6433.0	...
10760067	  782.0	  577.3	 6429.0	...
10760068	  780.9	  576.0	 6429.0	...
10760069	  780.1	  575.9	 6433.0	...
10760070	  780.2	  576.0	 6442.0	...
10760071	  779.7	  575.5	 6450.0	...
10760072	  779.1	  575.0	 6458.0	...
10760073	  779.1	  575.3	 6461.0	...
10760074	  779.8	  576.2	 6460.0	...
10760075	  780.1	  577.1	 6460.0	...
10760076	  779.4	  577.2	 6471.0	...
10760077	  778.4	  577.4	 6482.0	...
10760078	  778.0	  577.5	 6486.0	...
10760079	  778.6	  577.1	 6479.0	...
10760080	  779.0	  576.8	 6472.0	...
10760081	  779.4	  576.3	 6469.0	...
10760082	  779.7	  576.0	 6467.0	...
10760083	  780.3	  575.9	 6465.0	...
10760084	  781.0	  576.0	 6467.0	...
10760085	  781.1	  576.1	 6469.0	...
10760086	  781.1	  575.9	 6475.0	...
10760087	  781.1	  576.4	 6480.0	...
10760088	  781.3	  577.2	 6484.0	...
10760089	  781.5	  578.0	 6483.0	...
10760090	  781.3	  577.4	 6483.0	...
10760091	  781.1	  576.8	 6484.0	...
10760092	  781.1	  576.0	 6480.0	...
10760093	  781.3	  575.8	 6473.0	...
10760094	  781.6	  576.1	 6466.0	...
10760095	  781.6	  576.9	 6465.0	...
10760096	  781.5	  577.7	 6472.0	...
10760097	  781.3	  577.8	 6479.0	...
10760098	  781.1	  577.8	 6489.0	...
10760099	  780.9	  577.5	 6498.0	...
10760100	  781.8	  577.1	 6507.0	...
10760101	  782.6	  576.7	 6513.0	...
10760102	  782.6	  576.4	 6512.0	...
10760103	  781.0	  576.3	 6516.0	...
10760104	  779.4	  576.2	 6520.0	...
10760105	  779.0	  576.7	 6523.0	...
10760106	  779.2	  577.2	 6524.0	...
10760107	  779.4	  577.6	 6525.0	...
10760108	  779.4	  577.7	 6525.0	...
10760109	  779.7	  577.2	 6525.0	...
10760110	  780.5	  576.7	 6524.0	...
10760111	  781.2	  576.4	 6524.0	...
10760112	  781.6	  576.5	 6524.0	...
10760113	  781.8	  576.6	 6521.0	...
10760114	  782.0	  576.5	 6518.0	...
10760115	  781.1	  576.6	 6517.0	...
10760116	  780.0	  576.8	 6521.0	...
10760117	  779.0	  576.9	 6525.0	...
10760118	  780.1	  576.7	 6528.0	...
10760119	  781.2	  576.4	 6529.0	...
10760120	  782.1	  576.2	 6530.0	...
10760121	  782.0	  576.2	 6531.0	...
10760122	  781.9	  576.6	 6532.0	...
10760123	  781.9	  577.3	 6532.0	...
10760124	  781.8	  577.9	 6531.0	...
10760125	  781.3	  578.0	 6531.0	...
10760126	  780.8	  577.8	 6531.0	...
10760127	  780.1	  577.5	 6531.0	...
10760128	  779.9	  577.5	 6532.0	...
10760129	  780.7	  577.3	 6533.0	...
10760130	  781.7	  577.1	 6536.0	...
10760131	  782.5	  577.0	 6542.0	...
10760132	  782.1	  577.0	 6552.0	...
10760133	  781.8	  577.3	 6557.0	...
10760134	  781.6	  577.5	 6564.0	...
10760135	  781.6	  576.5	 6568.0	...
10760136	  780.5	  575.5	 6573.0	...
10760137	  779.4	  574.3	 6574.0	...
10760138	  778.4	  574.3	 6577.0	...
10760139	  778.4	  574.3	 6578.0	...
10760140	  778.6	  575.6	 6580.0	...
10760141	  778.7	  577.0	 6580.0	...
10760142	  778.8	  578.3	 6580.0	...
10760143	  778.7	  578.7	 6585.0	...
10760144	  778.8	  578.9	 6590.0	...
10760145	  779.0	  578.8	 6599.0	...
10760146	  779.2	  578.6	 6603.0	...
10760147	  779.4	  578.2	 6606.0	...
10760148	  779.3	  577.8	 6604.0	...
10760149	  778.3	  577.2	 6604.0	...
10760150	  777.4	  576.9	 6605.0	...
10760151	  777.3	  576.6	 6602.0	...
10760152	  778.8	  576.3	 6596.0	...
10760153	  780.3	  576.1	 6592.0	...
10760154	  779.6	  576.1	 6593.0	...
10760155	  778.4	  576.2	 6600.0	...
10760156	  777.2	  576.3	 6606.0	...
10760157	  777.2	  575.7	 6610.0	...
10760158	  777.8	  575.2	 6607.0	...
10760159	  778.9	  575.8	 6604.0	...
10760160	  780.1	  578.0	 6603.0	...
10760161	  780.3	  580.3	 6610.0	...
10760162	  779.9	  580.0	 6617.0	...
10760163	  779.4	  578.6	 6624.0	...
10760164	  779.3	  577.3	 6624.0	...
10760165	  779.2	  577.4	 6623.0	...
10760166	  779.0	  577.0	 6616.0	...
10760167	  778.7	  576.7	 6609.0	...
10760168	  778.6	  577.2	 6600.0	...
10760169	  779.6	  578.1	 6599.0	...
10760170	  780.7	  577.9	 6598.0	...
10760171	  781.7	  576.7	 6598.0	...
10760172	  780.7	  576.4	 6599.0	...
10760173	  779.8	  577.0	 6601.0	...
10760174	  778.9	  577.5	 6603.0	...
10760175	  779.2	  576.9	 6606.0	...
10760176	  779.5	  576.2	 6610.0	...
10760177	  780.2	  575.5	 6616.0	...
10760178	  780.7	  575.5	 6620.0	...
10760179	  781.3	  575.6	 6619.0	...
10760180	  781.7	  576.9	 6620.0	...
10760181	  781.5	  578.2	 6623.0	...
10760182	  781.3	  579.1	 6628.0	...
10760183	  780.9	  578.9	 6631.0	...
10760184	  781.4	  578.3	 6632.0	...
10760185	  781.8	  577.6	 6634.0	...
10760186	  782.3	  577.0	 6634.0	...
10760187	  782.4	  576.8	 6630.0	...
10760188	  782.1	  577.0	 6624.0	...
10760189	  782.1	  576.9	 6618.0	...
10760190	  782.0	  575.9	 6617.0	...
10760191	  781.6	  574.9	 6623.0	...
10760192	  780.7	  574.2	 6630.0	...
10760193	  779.9	  574.5	 6641.0	...
10760194	  779.8	  575.8	 6646.0	...
10760195	  779.3	  576.9	 6653.0	...
10760196	  779.2	  578.1	 6656.0	...
10760197	  779.2	  578.2	 6652.0	...
10760198	  780.0	  577.9	 6645.0	...
10760199	  780.6	  577.3	 6640.0	...
10760200	  781.0	  576.7	 6641.0	...
10760201	  781.2	  576.5	 6644.0	...
10760202	  781.5	  576.2	 6646.0	...
10760203	  781.7	  576.4	 6648.0	...
10760204	  781.7	  578.0	 6648.0	...
10760205	  781.8	  579.6	 6649.0	...
10760206	  780.9	  580.2	 6649.0	...
10760207	  779.7	  578.4	 6643.0	...
10760208	  780.3	  576.4	 6637.0	...
10760209	  782.0	  574.7	 6631.0	...
10760210	  783.8	  574.2	 6632.0	...
10760211	  783.9	  573.8	 6633.0	...
10760212	  784.1	  573.7	 6633.0	...
10760213	  784.4	  573.7	 6631.0	...
10760214	  784.7	  573.9	 6629.0	...
10760215	  785.0	  574.1	 6627.0	...
10760216	  784.0	  574.3	 6631.0	...
10760217	  782.9	  575.5	 6634.0	...
10760218	  781.9	  576.6	 6635.0	...
10760219	  782.4	  577.7	 6633.0	...
10760220	  782.9	  577.9	 6632.0	...
10760221	  783.3	  578.2	 6632.0	...
10760222	  783.4	  578.4	 6633.0	...
10760223	  783.4	  578.5	 6631.0	...
10760224	  783.4	  578.6	 6628.0	...
10760225	  783.1	  578.8	 6626.0	...
10760226	  782.8	  579.0	 6627.0	...
10760227	  782.7	  579.1	 6627.0	...
10760228	  782.8	  578.8	 6626.0	...
10760229	  782.7	  578.4	 6626.0	...
10760230	  782.5	  577.9	 6630.0	...
10760231	  782.5	  577.6	 6634.0	...
10760232	  782.6	  577.1	 6638.0	...
10760233	  783.2	  576.8	 6637.0	...
10760234	  783.6	  576.7	 6636.0	...
10760235	  784.3	  577.1	 6639.0	...
10760236	  784.5	  577.4	 6643.0	...
10760237	  784.6	  577.0	 6652.0	...
10760238	  784.1	  575.9	 6654.0	...
10760239	  783.6	  574.8	 6657.0	...
10760240	  783.0	  574.3	 6661.0	...
10760241	  782.9	  574.6	 6667.0	...
10760242	  783.5	  575.6	 6666.0	...
10760243	  784.8	  576.4	 6660.0	...
10760244	  786.2	  577.1	 6654.0	...
10760245	  786.5	  577.2	 6657.0	...
10760246	  786.0	  577.3	 6660.0	...
10760247	  785.2	  577.2	 6661.0	...
10760248	  784.8	  576.9	 6660.0	...
10760249	  784.7	  576.8	 6658.0	...
10760250	  784.9	  577.0	 6658.0	...
10760251	  784.9	  577.1	 6657.0	...
10760252	  784.9	  577.2	 6657.0	...
10760253	  784.1	  577.3	 6666.0	...
10760254	  783.2	  577.4	 6675.0	...
10760255	  782.4	  577.0	 6685.0	...
10760256	  782.5	  576.6	 6683.0	...
10760257	  782.7	  576.4	 6682.0	...
10760258	  781.9	  576.8	 6679.0	...
10760259	  781.0	  577.1	 6678.0	...
10760260	  780.3	  577.2	 6677.0	...
10760261	  780.9	  577.2	 6673.0	...
10760262	  781.7	  577.2	 6669.0	...
10760263	  782.2	  577.2	 6666.0	...
10760264	  782.5	  577.4	 6669.0	...
10760265	  782.6	  577.6	 6671.0	...
10760266	  782.8	  577.4	 6673.0	...
10760267	  782.9	  577.1	 6674.0	...
10760268	  783.0	  577.4	 6669.0	...
10760269	  783.2	  578.0	 6666.0	...
10760270	  783.5	  578.5	 6664.0	...
10760271	  784.2	  578.4	 6667.0	...
10760272	  785.0	  577.9	 6670.0	...
10760273	  785.4	  577.3	 6671.0	...
10760274	  785.1	  576.7	 6676.0	...
10760275	  784.4	  576.2	 6679.0	...
10760276	  784.0	  576.0	 6685.0	...
10760277	  784.6	  576.8	 6685.0	...
10760278	  785.1	  577.8	 6683.0	...
10760279	  785.7	  578.0	 6673.0	...
10760280	  785.7	  577.1	 6665.0	...
10760281	  785.7	  576.2	 6659.0	...
10760282	  785.3	  576.2	 6671.0	...
10760283	  784.5	  576.3	 6684.0	...
10760284	  783.8	  576.3	 6696.0	...
10760285	  783.7	  576.2	 6694.0	...
10760286	  784.1	  576.0	 6690.0	...
10760287	  784.3	  576.0	 6687.0	...
10760288	  784.4	  576.2	 6688.0	...
10760289	  784.4	  576.3	 6691.0	...
10760290	  784.3	  576.3	 6692.0	...
10760291	  784.3	  577.0	 6692.0	...
10760292	  784.6	  577.7	 6690.0	...
10760293	  785.0	  578.3	 6690.0	...
10760294	  785.3	  577.6	 6689.0	...
10760295	  785.4	  576.8	 6690.0	...
10760296	  785.4	  575.8	 6691.0	...
10760297	  785.5	  575.2	 6693.0	...
10760298	  785.9	  574.8	 6696.0	...
10760299	  786.3	  575.2	 6699.0	...
10760300	  785.5	  575.9	 6702.0	...
10760301	  784.4	  576.8	 6698.0	...
10760302	  783.2	  577.0	 6692.0	...
10760303	  782.8	  577.1	 6686.0	...
10760304	  782.4	  577.2	 6688.0	...
10760305	  782.2	  577.3	 6692.0	...
10760306	  782.6	  577.5	 6697.0	...
10760307	  783.1	  577.6	 6700.0	...
10760308	  783.4	  577.9	 6699.0	...
10760309	  783.5	  578.0	 6698.0	...
10760310	  783.5	  577.9	 6702.0	...
10760311	  784.1	  577.5	 6706.0	...
10760312	  784.8	  577.0	 6707.0	...
10760313	  785.9	  576.6	 6695.0	...
10760314	  786.1	  575.7	 6683.0	...
10760315	  786.5	  574.9	 6681.0	...
10760316	  786.4	  573.9	 6686.0	...
10760317	  786.7	  573.7	 6691.0	...
10760318	  787.0	  574.3	 6689.0	...
10760319	  785.8	  575.1	 6696.0	...
10760320	  784.5	  575.7	 6704.0	...
10760321	  783.2	  575.5	 6706.0	...
10760322	  783.7	  576.0	 6700.0	...
10760323	  784.1	  576.8	 6695.0	...
10760324	  784.3	  577.5	 6696.0	...
10760325	  784.2	  577.1	 6695.0	...
10760326	  783.5	  576.6	 6694.0	...
10760327	  783.0	  576.1	 6701.0	...
10760328	  782.8	  575.8	 6709.0	...
10760329	  783.2	  575.6	 6711.0	...
10760330	  783.3	  575.6	 6707.0	...
10760331	  783.3	  575.7	 6703.0	...
10760332	  783.0	  575.8	 6700.0	...
10760333	  782.7	  575.9	 6696.0	...
10760334	  784.0	  575.7	 6692.0	...
10760335	  785.5	  575.5	 6689.0	...
10760336	  786.7	  575.4	 6687.0	...
10760337	  786.4	  576.0	 6685.0	...
10760338	  786.2	  576.6	 6685.0	...
10760339	  786.3	  577.4	 6686.0	...
10760340	  786.2	  577.6	 6688.0	...
10760341	  786.1	  577.0	 6690.0	...
10760342	  785.9	  576.2	 6691.0	...
10760343	  785.2	  575.0	 6699.0	...
10760344	  783.4	  574.7	 6708.0	...
10760345	  781.7	  574.4	 6713.0	...
10760346	  780.8	  574.5	 6709.0	...
10760347	  780.9	  574.9	 6711.0	...
10760348	  781.1	  576.4	 6718.0	...
10760349	  781.0	  577.8	 6726.0	...
10760350	  780.9	  578.9	 6727.0	...
10760351	  779.9	  579.0	 6730.0	...
10760352	  779.2	  578.9	 6732.0	...
10760353	  779.1	  578.7	 6729.0	...
10760354	  779.6	  578.4	 6722.0	...
10760355	  780.1	  578.0	 6716.0	...
10760356	  781.0	  577.6	 6715.0	...
10760357	  782.0	  577.1	 6715.0	...
10760358	  783.0	  576.7	 6717.0	...
10760359	  782.5	  576.6	 6720.0	...
10760360	  782.1	  578.0	 6724.0	...
10760361	  782.4	  579.3	 6726.0	...
10760362	  783.2	  579.7	 6725.0	...
10760363	  783.5	  578.7	 6725.0	...
10760364	  783.0	  577.6	 6725.0	...
10760365	  783.6	  577.2	 6727.0	...
10760366	  784.4	  576.8	 6728.0	...
10760367	  785.2	  576.7	 6726.0	...
10760368	  785.1	  576.7	 6723.0	...
10760369	  785.0	  577.2	 6720.0	...
10760370	  785.7	  577.9	 6721.0	...
10760371	  786.3	  579.0	 6724.0	...
10760372	  786.3	  579.8	 6726.0	...
10760373	  785.2	  580.1	 6725.0	...
10760374	  784.1	  579.8	 6722.0	...
10760375	  783.1	  579.0	 6720.0	...
10760376	  782.6	  578.3	 6719.0	...
10760377	  783.0	  577.8	 6721.0	...
10760378	  783.7	  577.5	 6723.0	...
10760379	  784.4	  577.2	 6724.0	...
10760380	  784.2	  577.0	 6728.0	...
10760381	  783.9	  577.4	 6733.0	...
10760382	  783.4	  577.8	 6738.0	...
10760383	  783.0	  578.6	 6740.0	...
10760384	  782.5	  579.2	 6742.0	...
10760385	  782.2	  579.5	 6745.0	...
10760386	  781.8	  579.3	 6748.0	...
10760387	  781.9	  579.6	 6748.0	...
10760388	  782.1	  580.1	 6749.0	...
10760389	  782.2	  580.1	 6752.0	...
10760390	  782.2	  579.5	 6754.0	...
10760391	  782.7	  577.9	 6753.0	...
10760392	  783.2	  576.9	 6748.0	...
10760393	  783.1	  576.3	 6744.0	...
10760394	  782.7	  577.9	 6745.0	...
10760395	  782.1	  579.6	 6746.0	...
10760396	  782.2	  580.9	 6751.0	...
EFIX R   10759816	10760396	581	  784.1	  579.6	   6441
SSACC R  10760397
10760397	  780.5	  581.1	 6757.0	...
10760398	  778.8	  580.7	 6763.0	...
10760399	  776.6	  580.1	 6763.0	...
10760400	  774.0	  579.0	 6767.0	...
10760401	  770.2	  577.2	 6771.0	...
10760402	  766.3	  575.8	 6775.0	...
10760403	  761.5	  575.7	 6782.0	...
10760404	  756.8	  577.1	 6788.0	...
10760405	  751.6	  576.8	 6795.0	...
10760406	  747.7	  574.2	 6795.0	...
10760407	  743.2	  571.7	 6802.0	...
10760408	  739.9	  571.2	 6810.0	...
10760409	  737.9	  571.9	 6817.0	...
10760410	  734.1	  572.7	 6818.0	...
10760411	  730.5	  572.7	 6820.0	...
10760412	  726.9	  570.9	 6821.0	...
10760413	  727.0	  568.5	 6822.0	...
10760414	  727.1	  565.7	 6822.0	...
10760415	  727.4	  563.8	 6823.0	...
ESACC R  10760397	10760415	19	  780.5	  581.1	  727.4	  563.8	   1.19	     89
SFIX R   10760416
10760416	  727.5	  562.1	 6823.0	...
10760417	  727.3	  560.0	 6825.0	...
10760418	  727.0	  558.6	 6825.0	...
10760419	  726.7	  557.2	 6826.0	...
10760420	  728.3	  556.5	 6824.0	...
10760421	  729.9	  556.0	 6823.0	...
10760422	  731.5	  556.0	 6823.0	...
10760423	  731.5	  556.3	 6821.0	...
10760424	  732.4	  556.5	 6819.0	...
10760425	  733.3	  556.5	 6816.0	...
10760426	  734.3	  556.4	 6814.0	...
10760427	  734.4	  556.1	 6812.0	...
10760428	  734.6	  555.9	 6811.0	...
10760429	  734.9	  556.4	 6811.0	...
10760430	  735.2	  557.1	 6815.0	...
10760431	  735.2	  557.0	 6818.0	...
10760432	  734.9	  556.3	 6823.0	...
10760433	  734.4	  554.1	 6825.0	...
10760434	  734.1	  552.7	 6828.0	...
10760435	  734.1	  552.1	 6827.0	...
10760436	  734.2	  553.1	 6826.0	...
10760437	  734.2	  554.3	 6828.0	...
10760438	  734.4	  554.5	 6831.0	...
10760439	  734.7	  553.8	 6833.0	...
10760440	  735.0	  552.9	 6831.0	...
10760441	  735.2	  552.0	 6834.0	...
10760442	  735.5	  551.8	 6838.0	...
10760443	  735.8	  551.5	 6842.0	...
10760444	  735.9	  551.4	 6842.0	...
10760445	  736.0	  552.8	 6837.0	...
10760446	  736.2	  554.5	 6832.0	...
10760447	  736.1	  556.0	 6828.0	...
10760448	  735.9	  555.8	 6828.0	...
10760449	  735.7	  555.4	 6827.0	...
10760450	  735.7	  554.7	 6824.0	...
10760451	  735.9	  554.1	 6822.0	...
10760452	  736.1	  554.0	 6822.0	...
10760453	  736.4	  554.3	 6821.0	...
10760454	  737.4	  554.3	 6819.0	...
10760455	  738.4	  554.1	 6818.0	...
10760456	  738.2	  554.5	 6821.0	...
10760457	  736.9	  555.3	 6831.0	...
10760458	  735.8	  556.3	 6842.0	...
10760459	  736.1	  556.7	 6846.0	...
10760460	  736.3	  557.1	 6844.0	...
10760461	  736.3	  557.4	 6841.0	...
10760462	  736.1	  557.3	 6840.0	...
10760463	  736.6	  557.2	 6838.0	...
10760464	  737.3	  557.1	 6837.0	...
10760465	  738.0	  556.0	 6842.0	...
10760466	  738.0	  555.0	 6846.0	...
10760467	  737.9	  554.0	 6848.0	...
10760468	  737.4	  553.3	 6845.0	...
10760469	  737.0	  552.6	 6844.0	...
10760470	  736.7	  552.0	 6843.0	...
10760471	  737.1	  552.3	 6843.0	...
10760472	  737.5	  552.4	 6844.0	...
10760473	  737.7	  552.5	 6846.0	...
10760474	  737.7	  552.7	 6848.0	...
10760475	  737.8	  552.8	 6848.0	...
10760476	  738.0	  552.9	 6846.0	...
10760477	  738.1	  553.0	 6842.0	...
10760478	  738.1	  554.3	 6839.0	...
10760479	  738.1	  555.7	 6836.0	...
10760480	  738.0	  556.8	 6836.0	...
10760481	  737.9	  556.3	 6841.0	...
10760482	  737.9	  555.7	 6847.0	...
10760483	  738.1	  555.0	 6853.0	...
10760484	  738.5	  554.9	 6851.0	...
10760485	  738.8	  554.9	 6852.0	...
10760486	  738.7	  554.9	 6856.0	...
10760487	  738.5	  555.0	 6861.0	...
10760488	  738.3	  555.1	 6858.0	...
10760489	  738.4	  555.2	 6853.0	...
10760490	  738.4	  555.4	 6848.0	...
10760491	  738.6	  555.9	 6846.0	...
10760492	  738.7	  555.9	 6843.0	...
10760493	  738.1	  555.9	 6842.0	...
10760494	  737.5	  555.9	 6843.0	...
10760495	  736.8	  556.4	 6845.0	...
10760496	  737.0	  556.2	 6845.0	...
10760497	  737.1	  555.6	 6848.0	...
10760498	  737.1	  555.4	 6855.0	...
10760499	  736.9	  555.6	 6863.0	...
10760500	  737.7	  555.6	 6863.0	...
10760501	  738.7	  555.7	 6862.0	...
10760502	  739.8	  555.9	 6861.0	...
10760503	  739.9	  556.2	 6857.0	...
10760504	  739.6	  556.0	 6852.0	...
10760505	  739.0	  555.5	 6847.0	...
10760506	  738.5	  555.1	 6846.0	...
10760507	  738.8	  556.1	 6846.0	...
10760508	  739.1	  557.2	 6846.0	...
10760509	  739.5	  558.3	 6846.0	...
10760510	  739.4	  558.2	 6845.0	...
10760511	  739.1	  558.2	 6845.0	...
10760512	  738.4	  558.4	 6846.0	...
10760513	  737.7	  558.7	 6845.0	...
10760514	  737.5	  558.1	 6844.0	...
10760515	  737.7	  557.3	 6840.0	...
10760516	  738.1	  556.6	 6837.0	...
10760517	  738.4	  556.7	 6835.0	...
10760518	  738.5	  556.7	 6836.0	...
10760519	  738.7	  556.5	 6839.0	...
10760520	  739.0	  557.1	 6845.0	...
10760521	  739.3	  558.0	 6850.0	...
10760522	  739.3	  559.0	 6853.0	...
10760523	  739.2	  559.0	 6853.0	...
10760524	  739.2	  558.9	 6854.0	...
10760525	  739.2	  558.5	 6855.0	...
10760526	  739.2	  558.2	 6856.0	...
10760527	  738.6	  557.8	 6857.0	...
10760528	  738.1	  557.6	 6859.0	...
10760529	  737.9	  557.4	 6859.0	...
10760530	  738.4	  557.5	 6858.0	...
10760531	  738.8	  557.5	 6849.0	...
10760532	  738.6	  556.9	 6841.0	...
10760533	  738.2	  556.3	 6833.0	...
10760534	  737.9	  555.8	 6833.0	...
10760535	  738.6	  557.0	 6832.0	...
10760536	  739.4	  558.1	 6834.0	...
10760537	  740.2	  558.9	 6835.0	...
10760538	  740.2	  558.7	 6835.0	...
10760539	  740.2	  558.5	 6835.0	...
10760540	  740.3	  558.4	 6835.0	...
10760541	  739.7	  558.3	 6836.0	...
10760542	  739.1	  558.2	 6837.0	...
10760543	  738.8	  557.8	 6838.0	...
10760544	  738.9	  557.3	 6839.0	...
10760545	  739.1	  557.0	 6839.0	...
10760546	  739.2	  557.2	 6838.0	...
10760547	  739.5	  557.4	 6836.0	...
10760548	  739.8	  557.3	 6839.0	...
10760549	  740.3	  557.7	 6843.0	...
10760550	  740.5	  558.1	 6847.0	...
10760551	  740.4	  558.5	 6849.0	...
10760552	  740.2	  558.4	 6851.0	...
10760553	  740.0	  557.6	 6853.0	...
10760554	  740.0	  556.8	 6856.0	...
10760555	  739.9	  556.7	 6856.0	...
10760556	  740.2	  557.3	 6849.0	...
10760557	  740.5	  557.3	 6842.0	...
10760558	  741.0	  556.7	 6838.0	...
10760559	  741.9	  557.2	 6842.0	...
10760560	  742.8	  558.1	 6844.0	...
10760561	  743.6	  558.9	 6840.0	...
10760562	  743.4	  559.4	 6835.0	...
10760563	  743.2	  560.1	 6833.0	...
10760564	  742.9	  561.0	 6832.0	...
10760565	  742.8	  561.1	 6831.0	...
10760566	  742.6	  561.0	 6831.0	...
10760567	  742.3	  560.8	 6832.0	...
10760568	  742.0	  561.6	 6834.0	...
10760569	  741.9	  562.6	 6835.0	...
10760570	  742.4	  563.2	 6838.0	...
10760571	  742.8	  562.5	 6840.0	...
10760572	  743.3	  561.8	 6840.0	...
10760573	  743.3	  561.5	 6839.0	...
10760574	  743.2	  562.0	 6842.0	...
10760575	  743.2	  562.5	 6845.0	...
10760576	  743.0	  562.4	 6840.0	...
10760577	  742.9	  561.8	 6832.0	...
10760578	  742.9	  561.2	 6823.0	...
10760579	  742.9	  560.6	 6822.0	...
10760580	  742.9	  559.9	 6822.0	...
10760581	  743.1	  559.3	 6820.0	...
10760582	  743.3	  559.3	 6819.0	...
10760583	  743.3	  559.5	 6818.0	...
10760584	  743.1	  559.6	 6817.0	...
10760585	  743.9	  559.6	 6817.0	...
10760586	  744.8	  559.6	 6818.0	...
10760587	  745.7	  559.6	 6820.0	...
10760588	  745.6	  559.7	 6820.0	...
10760589	  745.6	  559.6	 6820.0	...
10760590	  745.7	  559.6	 6820.0	...
10760591	  745.9	  559.9	 6821.0	...
10760592	  745.1	  560.4	 6822.0	...
10760593	  744.2	  561.1	 6832.0	...
10760594	  743.2	  561.5	 6841.0	...
10760595	  744.3	  561.4	 6846.0	...
10760596	  745.4	  560.9	 6841.0	...
10760597	  746.1	  560.4	 6835.0	...
10760598	  745.4	  560.2	 6836.0	...
10760599	  744.2	  559.8	 6837.0	...
10760600	  742.8	  559.4	 6839.0	...
10760601	  741.6	  558.9	 6847.0	...
10760602	  740.9	  559.0	 6855.0	...
10760603	  741.0	  559.8	 6853.0	...
10760604	  741.2	  560.7	 6842.0	...
10760605	  741.4	  561.4	 6838.0	...
10760606	  741.6	  561.6	 6845.0	...
10760607	  741.5	  562.6	 6852.0	...
10760608	  741.4	  563.6	 6853.0	...
10760609	  741.3	  564.5	 6853.0	...
10760610	  741.4	  564.3	 6854.0	...
10760611	  741.4	  563.9	 6853.0	...
10760612	  742.3	  563.2	 6851.0	...
10760613	  743.1	  561.8	 6849.0	...
10760614	  743.9	  560.7	 6851.0	...
10760615	  744.2	  560.9	 6852.0	...
10760616	  744.7	  561.9	 6848.0	...
10760617	  745.2	  562.5	 6843.0	...
10760618	  745.3	  561.9	 6838.0	...
10760619	  745.6	  561.1	 6839.0	...
10760620	  745.8	  560.7	 6839.0	...
10760621	  744.9	  560.8	 6839.0	...
10760622	  744.0	  561.2	 6839.0	...
10760623	  742.9	  561.3	 6840.0	...
10760624	  742.9	  561.0	 6844.0	...
10760625	  743.1	  560.6	 6846.0	...
10760626	  743.4	  560.5	 6844.0	...
10760627	  743.7	  560.4	 6840.0	...
10760628	  743.7	  561.1	 6835.0	...
10760629	  743.6	  562.0	 6832.0	...
10760630	  743.8	  562.8	 6830.0	...
10760631	  744.5	  563.0	 6829.0	...
10760632	  745.2	  563.2	 6833.0	...
10760633	  745.8	  563.5	 6835.0	...
10760634	  746.0	  563.6	 6826.0	...
10760635	  745.7	  563.6	 6816.0	...
10760636	  745.1	  563.5	 6807.0	...
10760637	  744.4	  563.4	 6809.0	...
10760638	  744.2	  563.3	 6816.0	...
10760639	  744.0	  563.3	 6822.0	...
10760640	  744.5	  562.9	 6827.0	...
10760641	  745.0	  562.4	 6827.0	...
10760642	  745.4	  561.7	 6826.0	...
10760643	  745.3	  561.3	 6824.0	...
10760644	  745.1	  560.6	 6823.0	...
10760645	  744.9	  560.1	 6822.0	...
10760646	  744.9	  560.8	 6821.0	...
10760647	  744.9	  561.5	 6821.0	...
10760648	  744.8	  562.0	 6822.0	...
10760649	  744.5	  561.4	 6813.0	...
10760650	  744.2	  561.1	 6804.0	...
10760651	  743.9	  561.4	 6794.0	...
10760652	  744.2	  561.6	 6795.0	...
10760653	  744.7	  561.8	 6804.0	...
10760654	  745.0	  561.8	 6814.0	...
10760655	  744.8	  561.7	 6824.0	...
10760656	  744.5	  561.6	 6825.0	...
10760657	  744.4	  561.9	 6820.0	...
10760658	  744.3	  562.2	 6814.0	...
10760659	  745.1	  562.5	 6807.0	...
10760660	  745.8	  562.5	 6808.0	...
10760661	  745.9	  562.8	 6811.0	...
10760662	  745.2	  563.0	 6813.0	...
10760663	  744.2	  563.5	 6813.0	...
10760664	  744.0	  563.9	 6812.0	...
10760665	  743.7	  563.2	 6818.0	...
10760666	  743.2	  562.2	 6823.0	...
10760667	  742.6	  561.3	 6824.0	...
10760668	  743.3	  561.3	 6818.0	...
10760669	  744.4	  561.3	 6811.0	...
10760670	  745.3	  561.1	 6807.0	...
10760671	  744.3	  561.8	 6804.0	...
10760672	  743.6	  562.3	 6805.0	...
10760673	  743.5	  562.7	 6807.0	...
10760674	  744.0	  563.8	 6806.0	...
10760675	  744.3	  565.1	 6802.0	...
10760676	  744.1	  566.2	 6796.0	...
10760677	  743.7	  565.8	 6794.0	...
10760678	  743.4	  565.1	 6797.0	...
10760679	  743.2	  564.5	 6801.0	...
10760680	  743.1	  563.2	 6806.0	...
10760681	  743.1	  562.2	 6807.0	...
10760682	  743.3	  561.3	 6810.0	...
10760683	  743.8	  561.3	 6812.0	...
10760684	  744.2	  561.5	 6808.0	...
10760685	  744.4	  561.8	 6803.0	...
10760686	  744.4	  562.2	 6801.0	...
10760687	  744.5	  562.4	 6805.0	...
10760688	  744.7	  562.7	 6809.0	...
10760689	  744.5	  563.0	 6810.0	...
10760690	  744.2	  564.0	 6805.0	...
10760691	  744.2	  565.1	 6799.0	...
10760692	  744.5	  566.1	 6800.0	...
10760693	  744.2	  566.2	 6806.0	...
10760694	  743.7	  566.3	 6802.0	...
10760695	  743.6	  565.7	 6791.0	...
10760696	  744.1	  565.1	 6786.0	...
10760697	  744.6	  564.5	 6792.0	...
10760698	  744.3	  564.6	 6797.0	...
10760699	  744.0	  564.7	 6801.0	...
10760700	  743.8	  564.4	 6805.0	...
10760701	  743.9	  564.1	 6807.0	...
10760702	  744.0	  563.6	 6806.0	...
10760703	  742.9	  563.6	 6811.0	...
10760704	  741.9	  564.6	 6816.0	...
10760705	  742.6	  565.5	 6808.0	...
10760706	  745.0	  566.2	 6790.0	...
10760707	  747.3	  565.8	 6772.0	...
10760708	  747.5	  565.6	 6767.0	...
10760709	  746.8	  565.8	 6769.0	...
10760710	  746.1	  566.3	 6769.0	...
10760711	  745.6	  566.8	 6769.0	...
10760712	  745.5	  566.7	 6768.0	...
10760713	  745.3	  566.5	 6766.0	...
10760714	  745.1	  566.2	 6764.0	...
10760715	  744.9	  566.0	 6765.0	...
10760716	  745.1	  565.6	 6768.0	...
10760717	  745.6	  565.0	 6771.0	...
10760718	  746.7	  565.1	 6771.0	...
10760719	  747.3	  564.2	 6771.0	...
10760720	  747.1	  563.3	 6771.0	...
10760721	  746.5	  563.6	 6771.0	...
10760722	  745.9	  564.6	 6769.0	...
10760723	  745.9	  564.9	 6767.0	...
10760724	  745.7	  563.8	 6764.0	...
10760725	  745.6	  563.0	 6766.0	...
10760726	  744.2	  562.9	 6769.0	...
10760727	  742.8	  562.8	 6769.0	...
10760728	  742.3	  563.6	 6766.0	...
10760729	  744.3	  564.8	 6759.0	...
10760730	  746.3	  566.0	 6754.0	...
10760731	  747.4	  566.6	 6751.0	...
10760732	  747.7	  565.9	 6750.0	...
10760733	  747.9	  565.1	 6750.0	...
10760734	  747.8	  564.5	 6746.0	...
10760735	  747.3	  564.5	 6742.0	...
10760736	  746.9	  565.0	 6740.0	...
10760737	  746.7	  565.4	 6746.0	...
10760738	  746.4	  566.3	 6754.0	...
10760739	  746.1	  567.2	 6759.0	...
10760740	  745.9	  568.1	 6757.0	...
10760741	  745.7	  568.5	 6753.0	...
10760742	  745.4	  567.9	 6754.0	...
10760743	  745.2	  567.0	 6758.0	...
10760744	  745.6	  565.9	 6756.0	...
10760745	  746.1	  565.4	 6749.0	...
10760746	  746.6	  565.3	 6742.0	...
10760747	  746.5	  565.3	 6742.0	...
10760748	  746.3	  565.9	 6743.0	...
10760749	  746.0	  566.5	 6744.0	...
10760750	  745.7	  566.7	 6745.0	...
10760751	  745.5	  566.3	 6747.0	...
10760752	  745.4	  565.7	 6747.0	...
10760753	  745.3	  565.6	 6748.0	...
10760754	  745.1	  565.2	 6751.0	...
10760755	  744.7	  565.0	 6753.0	...
10760756	  744.4	  564.8	 6755.0	...
10760757	  744.3	  565.8	 6752.0	...
10760758	  744.4	  566.9	 6746.0	...
10760759	  744.7	  568.0	 6740.0	...
10760760	  744.8	  567.4	 6738.0	...
10760761	  744.9	  566.6	 6737.0	...
10760762	  745.1	  566.2	 6733.0	...
10760763	  745.5	  566.6	 6729.0	...
10760764	  745.8	  567.1	 6726.0	...
10760765	  745.7	  567.1	 6726.0	...
10760766	  745.6	  567.2	 6726.0	...
10760767	  745.4	  567.2	 6728.0	...
10760768	  745.4	  567.2	 6729.0	...
10760769	  745.2	  567.1	 6731.0	...
10760770	  745.0	  567.0	 6730.0	...
10760771	  744.2	  567.0	 6729.0	...
10760772	  743.4	  567.2	 6730.0	...
10760773	  742.7	  567.3	 6732.0	...
10760774	  742.7	  567.2	 6734.0	...
10760775	  742.9	  567.2	 6735.0	...
10760776	  744.5	  567.0	 6736.0	...
10760777	  745.8	  566.6	 6736.0	...
10760778	  746.6	  566.2	 6736.0	...
10760779	  746.1	  566.3	 6730.0	...
10760780	  745.3	  567.4	 6725.0	...
10760781	  745.0	  568.3	 6720.0	...
10760782	  744.6	  569.1	 6721.0	...
10760783	  744.6	  569.2	 6719.0	...
10760784	  744.7	  569.0	 6717.0	...
10760785	  744.5	  567.1	 6719.0	...
10760786	  744.1	  565.2	 6724.0	...
10760787	  744.1	  564.3	 6728.0	...
10760788	  744.4	  565.3	 6732.0	...
10760789	  743.8	  566.4	 6739.0	...
10760790	  742.8	  566.8	 6746.0	...
10760791	  742.9	  566.5	 6738.0	...
10760792	  744.0	  566.1	 6727.0	...
10760793	  745.0	  565.7	 6722.0	...
10760794	  744.7	  566.3	 6730.0	...
10760795	  744.5	  566.8	 6737.0	...
10760796	  744.3	  567.6	 6737.0	...
10760797	  744.2	  567.9	 6737.0	...
10760798	  744.1	  566.7	 6738.0	...
10760799	  744.1	  565.2	 6730.0	...
10760800	  744.2	  563.3	 6722.0	...
10760801	  744.1	  562.9	 6714.0	...
10760802	  743.8	  563.1	 6715.0	...
10760803	  743.6	  564.3	 6714.0	...
10760804	  743.6	  565.4	 6709.0	...
10760805	  744.7	  566.3	 6703.0	...
10760806	  745.9	  566.6	 6698.0	...
10760807	  747.4	  566.8	 6695.0	...
10760808	  747.7	  567.0	 6689.0	...
10760809	  748.2	  567.2	 6683.0	...
10760810	  748.5	  567.4	 6679.0	...
10760811	  748.6	  567.1	 6680.0	...
10760812	  748.4	  566.8	 6681.0	...
10760813	  748.0	  566.5	 6683.0	...
10760814	  747.6	  566.0	 6685.0	...
10760815	  747.1	  565.6	 6685.0	...
10760816	  746.9	  565.3	 6684.0	...
10760817	  746.6	  565.4	 6682.0	...
10760818	  746.6	  565.8	 6679.0	...
10760819	  746.4	  566.2	 6676.0	...
10760820	  746.3	  566.7	 6673.0	...
10760821	  747.1	  566.7	 6672.0	...
10760822	  748.1	  566.6	 6674.0	...
10760823	  749.5	  566.3	 6678.0	...
10760824	  750.0	  566.4	 6681.0	...
10760825	  749.5	  566.6	 6682.0	...
10760826	  748.6	  566.6	 6686.0	...
10760827	  747.6	  566.5	 6689.0	...
MSG	10760828 0000 _ Experiment Start
10760828	  747.7	  566.3	 6692.0	...
10760829	  747.8	  566.4	 6692.0	...
10760830	  748.0	  566.3	 6691.0	...
10760831	  748.1	  566.3	 6684.0	...
10760832	  748.3	  566.4	 6677.0	...
10760833	  748.4	  566.5	 6673.0	...
10760834	  747.5	  566.7	 6675.0	...
10760835	  746.4	  566.8	 6678.0	...
10760836	  745.3	  567.1	 6682.0	...
10760837	  745.1	  567.3	 6684.0	...
10760838	  744.9	  567.3	 6687.0	...
10760839	  744.9	  567.2	 6688.0	...
10760840	  744.9	  567.3	 6689.0	...
10760841	  744.6	  567.6	 6694.0	...
10760842	  744.4	  567.8	 6697.0	...
10760843	  744.2	  567.8	 6700.0	...
10760844	  744.3	  567.6	 6699.0	...
10760845	  745.0	  566.7	 6696.0	...
10760846	  746.4	  565.8	 6694.0	...
10760847	  747.8	  564.8	 6695.0	...
10760848	  748.5	  564.6	 6696.0	...
10760849	  746.9	  564.9	 6705.0	...
10760850	  745.4	  565.2	 6711.0	...
10760851	  743.9	  566.5	 6718.0	...
10760852	  744.1	  567.4	 6717.0	...
10760853	  744.5	  568.3	 6715.0	...
10760854	  746.2	  568.1	 6713.0	...
10760855	  747.8	  567.1	 6713.0	...
10760856	  747.7	  566.3	 6715.0	...
10760857	  746.2	  565.2	 6713.0	...
10760858	  745.5	  564.8	 6711.0	...
10760859	  746.3	  564.8	 6709.0	...
10760860	  747.3	  565.4	 6709.0	...
10760861	  747.5	  566.1	 6707.0	...
10760862	  748.1	  566.2	 6699.0	...
10760863	  748.6	  566.2	 6691.0	...
10760864	  748.7	  565.9	 6685.0	...
10760865	  748.3	  565.8	 6687.0	...
10760866	  748.2	  566.2	 6688.0	...
10760867	  748.4	  566.7	 6689.0	...
10760868	  748.9	  566.7	 6689.0	...
10760869	  749.0	  566.2	 6690.0	...
10760870	  749.0	  565.7	 6694.0	...
10760871	  748.5	  565.8	 6699.0	...
10760872	  748.1	  566.8	 6699.0	...
10760873	  748.0	  567.8	 6696.0	...
10760874	  746.9	  567.8	 6694.0	...
10760875	  745.7	  567.0	 6697.0	...
10760876	  745.4	  567.7	 6695.0	...
10760877	  746.3	  569.3	 6691.0	...
10760878	  748.0	  570.8	 6687.0	...
10760879	  748.7	  570.3	 6683.0	...
10760880	  749.6	  569.8	 6679.0	...
10760881	  749.5	  568.1	 6676.0	...
10760882	  749.5	  566.9	 6676.0	...
10760883	  749.5	  565.8	 6677.0	...
10760884	  749.7	  565.8	 6683.0	...
10760885	  749.9	  566.1	 6690.0	...
10760886	  750.0	  566.3	 6696.0	...
EFIX R   10760416	10760886	471	  742.7	  561.9	   6789
SSACC R  10760887
10760887	  749.9	  566.6	 6693.0	...
10760888	  749.3	  567.2	 6687.0	...
10760889	  748.9	  567.7	 6682.0	...
10760890	  748.7	  568.6	 6681.0	...
10760891	  749.8	  569.5	 6682.0	...
10760892	  753.5	  571.2	 6683.0	...
10760893	  759.3	  573.1	 6683.0	...
10760894	  764.2	  575.7	 6681.0	...
10760895	  768.0	  578.0	 6674.0	...
10760896	  772.5	  580.0	 6667.0	...
10760897	  776.8	  581.2	 6662.0	...
10760898	  784.9	  584.3	 6660.0	...
10760899	  790.5	  589.8	 6659.0	...
10760900	  797.3	  594.6	 6658.0	...
10760901	  800.7	  599.1	 6658.0	...
10760902	  806.2	  601.8	 6658.0	...
10760903	  812.5	  604.8	 6658.0	...
10760904	  817.0	  606.3	 6657.0	...
10760905	  821.8	  608.0	 6655.0	...
10760906	  826.2	  610.2	 6652.0	...
10760907	  831.2	  612.2	 6651.0	...
10760908	  836.2	  612.7	 6651.0	...
10760909	  839.5	  612.7	 6650.0	...
10760910	  842.9	  612.5	 6645.0	...
10760911	  843.9	  613.8	 6643.0	...
10760912	  845.2	  615.8	 6642.0	...
10760913	  845.7	  617.6	 6645.0	...
10760914	  845.8	  618.1	 6648.0	...
10760915	  845.7	  617.8	 6651.0	...
ESACC R  10760887	10760915	29	  749.9	  566.6	  845.7	  617.8	   2.32	    137
SFIX R   10760916
10760916	  845.7	  617.4	 6647.0	...
10760917	  845.6	  616.7	 6641.0	...
10760918	  843.9	  616.1	 6646.0	...
10760919	  840.7	  615.8	 6659.0	...
10760920	  836.9	  616.5	 6671.0	...
10760921	  834.4	  617.1	 6673.0	...
10760922	  832.7	  617.7	 6673.0	...
10760923	  831.8	  618.1	 6673.0	...
10760924	  829.4	  618.9	 6672.0	...
10760925	  827.6	  619.5	 6670.0	...
10760926	  825.5	  620.3	 6669.0	...
10760927	  825.1	  620.5	 6669.0	...
10760928	  824.9	  620.8	 6669.0	...
10760929	  824.7	  620.9	 6672.0	...
10760930	  824.1	  621.1	 6676.0	...
10760931	  823.5	  620.8	 6679.0	...
10760932	  823.2	  620.2	 6677.0	...
10760933	  823.4	  619.5	 6676.0	...
10760934	  823.6	  619.0	 6676.0	...
10760935	  823.8	  618.7	 6677.0	...
10760936	  824.0	  619.5	 6678.0	...
10760937	  824.1	  620.5	 6679.0	...
10760938	  824.1	  621.4	 6680.0	...
10760939	  823.8	  621.1	 6676.0	...
10760940	  823.7	  620.8	 6672.0	...
10760941	  824.0	  620.8	 6663.0	...
10760942	  824.4	  621.3	 6658.0	...
10760943	  824.7	  621.8	 6655.0	...
10760944	  824.4	  622.3	 6656.0	...
10760945	  823.9	  622.8	 6658.0	...
10760946	  822.9	  623.4	 6664.0	...
10760947	  821.5	  624.1	 6672.0	...
10760948	  820.4	  624.5	 6679.0	...
10760949	  819.8	  624.8	 6680.0	...
10760950	  819.9	  624.8	 6675.0	...
10760951	  821.1	  624.6	 6665.0	...
10760952	  822.2	  624.5	 6657.0	...
10760953	  823.2	  623.6	 6651.0	...
10760954	  823.1	  623.0	 6650.0	...
10760955	  822.8	  622.8	 6655.0	...
10760956	  822.6	  623.4	 6660.0	...
10760957	  822.8	  624.1	 6665.0	...
10760958	  823.1	  624.0	 6663.0	...
10760959	  823.5	  623.8	 6663.0	...
10760960	  823.5	  624.1	 6664.0	...
10760961	  822.7	  624.8	 6666.0	...
10760962	  821.9	  625.1	 6667.0	...
10760963	  820.5	  625.0	 6667.0	...
10760964	  820.0	  624.7	 6668.0	...
10760965	  819.0	  624.7	 6674.0	...
10760966	  818.4	  624.7	 6683.0	...
10760967	  817.5	  623.9	 6692.0	...
10760968	  817.1	  623.2	 6695.0	...
10760969	  817.1	  623.5	 6693.0	...
10760970	  817.6	  624.4	 6691.0	...
10760971	  818.5	  625.0	 6685.0	...
10760972	  819.1	  624.3	 6680.0	...
10760973	  818.8	  624.1	 6683.0	...
10760974	  818.1	  624.1	 6692.0	...
10760975	  818.9	  624.3	 6697.0	...
10760976	  820.5	  624.1	 6693.0	...
10760977	  822.1	  623.9	 6687.0	...
10760978	  822.1	  623.9	 6684.0	...
10760979	  822.1	  623.8	 6680.0	...
10760980	  822.1	  624.1	 6677.0	...
10760981	  821.0	  624.8	 6681.0	...
10760982	  819.6	  625.2	 6688.0	...
10760983	  818.1	  625.3	 6695.0	...
10760984	  817.9	  625.2	 6695.0	...
10760985	  818.3	  625.6	 6695.0	...
10760986	  818.7	  626.0	 6693.0	...
10760987	  819.5	  626.1	 6690.0	...
10760988	  820.2	  626.2	 6694.0	...
10760989	  820.8	  626.0	 6702.0	...
10760990	  821.0	  626.0	 6711.0	...
10760991	  820.2	  625.7	 6712.0	...
10760992	  819.4	  625.8	 6712.0	...
10760993	  818.7	  625.9	 6710.0	...
10760994	  819.1	  626.3	 6708.0	...
10760995	  819.3	  626.3	 6706.0	...
10760996	  819.5	  626.2	 6705.0	...
10760997	  819.4	  627.0	 6705.0	...
10760998	  819.3	  627.9	 6707.0	...
10760999	  818.9	  627.8	 6713.0	...
10761000	  818.5	  626.7	 6719.0	...
10761001	  819.1	  625.5	 6724.0	...
10761002	  820.0	  625.2	 6725.0	...
10761003	  820.9	  625.2	 6722.0	...
10761004	  820.7	  625.2	 6718.0	...
10761005	  820.6	  624.8	 6715.0	...
10761006	  820.6	  624.4	 6717.0	...
10761007	  820.5	  624.9	 6719.0	...
10761008	  820.5	  625.6	 6717.0	...
10761009	  820.4	  626.1	 6715.0	...
10761010	  820.4	  625.9	 6716.0	...
10761011	  820.4	  625.6	 6718.0	...
10761012	  819.5	  625.7	 6727.0	...
10761013	  818.5	  625.8	 6733.0	...
10761014	  817.1	  626.0	 6740.0	...
10761015	  816.8	  626.1	 6740.0	...
10761016	  816.5	  625.7	 6741.0	...
10761017	  817.4	  625.1	 6741.0	...
10761018	  818.3	  625.1	 6735.0	...
10761019	  819.0	  625.6	 6728.0	...
10761020	  819.0	  626.1	 6721.0	...
10761021	  819.8	  625.9	 6721.0	...
10761022	  820.6	  625.6	 6724.0	...
10761023	  820.5	  625.7	 6727.0	...
10761024	  819.6	  625.8	 6737.0	...
10761025	  818.0	  626.3	 6744.0	...
10761026	  817.3	  626.7	 6750.0	...
10761027	  816.6	  626.7	 6748.0	...
10761028	  816.6	  626.4	 6747.0	...
10761029	  816.8	  626.9	 6749.0	...
10761030	  816.8	  627.5	 6752.0	...
10761031	  816.9	  627.9	 6752.0	...
10761032	  817.7	  627.5	 6749.0	...
10761033	  818.6	  627.1	 6746.0	...
10761034	  819.1	  626.5	 6747.0	...
10761035	  818.7	  626.1	 6749.0	...
10761036	  818.3	  626.0	 6752.0	...
10761037	  818.3	  626.5	 6753.0	...
10761038	  817.9	  626.9	 6754.0	...
10761039	  817.4	  627.1	 6754.0	...
10761040	  817.8	  627.2	 6754.0	...
10761041	  818.5	  627.4	 6752.0	...
MSG	10761042 0000 _ Number On
10761042	  819.0	  627.7	 6751.0	...
10761043	  818.9	  627.5	 6749.0	...
10761044	  818.7	  627.4	 6749.0	...
10761045	  818.7	  627.2	 6748.0	...
10761046	  818.7	  627.1	 6748.0	...
10761047	  818.6	  627.1	 6748.0	...
10761048	  819.1	  627.1	 6748.0	...
10761049	  819.5	  626.8	 6748.0	...
10761050	  819.9	  626.4	 6755.0	...
10761051	  819.2	  626.1	 6761.0	...
10761052	  818.8	  626.8	 6767.0	...
10761053	  818.2	  627.3	 6767.0	...
10761054	  818.0	  627.5	 6768.0	...
10761055	  817.8	  626.9	 6769.0	...
10761056	  817.8	  626.2	 6771.0	...
10761057	  817.8	  625.8	 6773.0	...
10761058	  818.0	  627.0	 6777.0	...
10761059	  818.6	  628.5	 6780.0	...
10761060	  819.3	  628.7	 6781.0	...
10761061	  819.9	  627.4	 6781.0	...
10761062	  819.9	  626.2	 6782.0	...
10761063	  819.7	  627.3	 6783.0	...
10761064	  818.9	  628.8	 6791.0	...
10761065	  817.8	  630.3	 6797.0	...
10761066	  816.6	  630.2	 6804.0	...
10761067	  816.3	  629.6	 6805.0	...
10761068	  816.6	  628.9	 6806.0	...
10761069	  816.9	  628.6	 6806.0	...
10761070	  817.0	  628.8	 6807.0	...
10761071	  817.1	  629.0	 6808.0	...
10761072	  817.1	  629.2	 6810.0	...
10761073	  816.9	  628.7	 6811.0	...
10761074	  817.1	  628.6	 6807.0	...
10761075	  817.3	  628.8	 6803.0	...
10761076	  817.8	  629.4	 6800.0	...
10761077	  818.3	  629.6	 6802.0	...
10761078	  818.8	  629.5	 6803.0	...
10761079	  818.8	  629.5	 6803.0	...
10761080	  818.4	  629.5	 6809.0	...
10761081	  818.3	  629.8	 6815.0	...
10761082	  818.3	  630.2	 6822.0	...
10761083	  817.3	  630.4	 6822.0	...
10761084	  815.9	  630.0	 6822.0	...
10761085	  815.7	  629.1	 6823.0	...
10761086	  816.9	  628.8	 6824.0	...
10761087	  817.8	  629.0	 6825.0	...
10761088	  817.8	  629.7	 6824.0	...
10761089	  817.5	  628.9	 6823.0	...
10761090	  817.2	  628.1	 6832.0	...
10761091	  816.7	  627.4	 6840.0	...
10761092	  816.3	  627.5	 6849.0	...
10761093	  816.1	  627.6	 6849.0	...
10761094	  815.9	  626.9	 6844.0	...
10761095	  815.9	  626.3	 6838.0	...
10761096	  816.0	  625.4	 6833.0	...
10761097	  816.1	  625.2	 6832.0	...
10761098	  817.2	  625.3	 6831.0	...
10761099	  818.3	  626.4	 6831.0	...
10761100	  817.8	  627.6	 6837.0	...
10761101	  816.2	  628.4	 6844.0	...
10761102	  815.3	  628.5	 6852.0	...
10761103	  816.0	  628.3	 6853.0	...
10761104	  816.9	  628.1	 6854.0	...
10761105	  817.1	  628.1	 6855.0	...
10761106	  817.5	  628.0	 6855.0	...
10761107	  818.0	  627.8	 6855.0	...
10761108	  818.5	  627.5	 6857.0	...
10761109	  817.7	  627.6	 6857.0	...
10761110	  816.7	  627.6	 6857.0	...
10761111	  815.9	  627.6	 6855.0	...
10761112	  816.1	  627.6	 6852.0	...
10761113	  816.4	  627.6	 6849.0	...
10761114	  816.2	  627.9	 6847.0	...
10761115	  815.9	  628.1	 6846.0	...
10761116	  815.2	  628.4	 6852.0	...
10761117	  814.7	  628.5	 6860.0	...
10761118	  814.9	  628.4	 6867.0	...
10761119	  815.8	  628.1	 6863.0	...
10761120	  816.7	  627.8	 6860.0	...
10761121	  817.0	  628.0	 6858.0	...
10761122	  816.8	  628.4	 6862.0	...
10761123	  816.2	  628.8	 6866.0	...
10761124	  815.7	  628.9	 6867.0	...
10761125	  815.6	  629.0	 6867.0	...
10761126	  815.8	  629.3	 6866.0	...
10761127	  815.9	  629.5	 6869.0	...
10761128	  815.8	  629.0	 6873.0	...
10761129	  815.6	  628.4	 6877.0	...
10761130	  815.5	  628.3	 6881.0	...
10761131	  815.4	  628.8	 6884.0	...
10761132	  814.8	  629.1	 6886.0	...
10761133	  814.0	  628.7	 6882.0	...
10761134	  813.3	  628.1	 6880.0	...
10761135	  813.5	  627.5	 6883.0	...
10761136	  813.7	  626.9	 6888.0	...
10761137	  814.0	  628.1	 6886.0	...
10761138	  814.2	  629.5	 6878.0	...
10761139	  814.6	  629.8	 6874.0	...
10761140	  815.0	  628.7	 6882.0	...
10761141	  815.5	  628.0	 6890.0	...
10761142	  815.9	  628.3	 6890.0	...
10761143	  816.0	  628.7	 6886.0	...
10761144	  815.8	  628.7	 6892.0	...
10761145	  815.8	  628.8	 6900.0	...
10761146	  815.8	  628.8	 6909.0	...
10761147	  815.9	  628.9	 6906.0	...
10761148	  815.8	  629.1	 6901.0	...
10761149	  815.6	  629.0	 6896.0	...
10761150	  815.6	  629.2	 6894.0	...
10761151	  815.7	  629.3	 6891.0	...
10761152	  816.1	  629.4	 6884.0	...
10761153	  816.1	  629.1	 6876.0	...
10761154	  816.1	  628.8	 6878.0	...
10761155	  815.9	  628.4	 6884.0	...
10761156	  816.0	  628.3	 6886.0	...
10761157	  816.4	  628.2	 6883.0	...
10761158	  816.9	  628.2	 6888.0	...
10761159	  817.2	  628.1	 6903.0	...
10761160	  817.1	  627.6	 6917.0	...
10761161	  817.1	  627.0	 6920.0	...
10761162	  817.6	  627.6	 6911.0	...
10761163	  818.1	  628.7	 6901.0	...
10761164	  818.3	  630.3	 6894.0	...
EFIX R   10760916	10761164	249	  819.3	  626.1	   6767
SSACC R  10761165
10761165	  818.0	  630.8	 6897.0	...
10761166	  816.4	  631.4	 6905.0	...
10761167	  814.9	  631.3	 6912.0	...
10761168	  812.8	  630.4	 6917.0	...
10761169	  810.8	  627.9	 6919.0	...
10761170	  807.0	  625.4	 6923.0	...
10761171	  804.0	  623.4	 6927.0	...
10761172	  800.2	  620.4	 6929.0	...
10761173	  796.3	  616.7	 6932.0	...
10761174	  791.6	  613.2	 6934.0	...
10761175	  786.2	  609.5	 6940.0	...
10761176	  780.8	  605.8	 6945.0	...
10761177	  775.2	  599.7	 6953.0	...
10761178	  770.2	  596.2	 6959.0	...
10761179	  765.9	  591.9	 6964.0	...
10761180	  763.0	  590.2	 6966.0	...
10761181	  761.8	  585.8	 6965.0	...
10761182	  760.8	  583.4	 6966.0	...
10761183	  759.7	  580.8	 6967.0	...
10761184	  758.8	  580.0	 6969.0	...
ESACC R  10761165	10761184	20	  818.0	  630.8	  758.8	  580.0	   1.66	    127
SFIX R   10761185
10761185	  758.2	  579.2	 6971.0	...
10761186	  757.5	  578.6	 6970.0	...
10761187	  757.0	  578.8	 6966.0	...
10761188	  757.0	  578.8	 6962.0	...
10761189	  757.0	  577.9	 6960.0	...
10761190	  757.4	  576.8	 6966.0	...
10761191	  757.9	  575.7	 6972.0	...
10761192	  758.4	  575.3	 6977.0	...
10761193	  758.3	  575.0	 6975.0	...
10761194	  758.2	  575.5	 6973.0	...
10761195	  758.1	  576.3	 6974.0	...
10761196	  758.0	  576.7	 6975.0	...
10761197	  758.1	  576.4	 6976.0	...
10761198	  758.5	  576.7	 6974.0	...
10761199	  759.0	  577.5	 6971.0	...
10761200	  759.4	  578.2	 6968.0	...
10761201	  759.5	  578.0	 6969.0	...
10761202	  759.6	  577.6	 6969.0	...
10761203	  759.8	  577.3	 6970.0	...
10761204	  760.1	  577.6	 6972.0	...
10761205	  760.5	  577.8	 6974.0	...
10761206	  760.9	  578.1	 6977.0	...
10761207	  760.4	  578.3	 6977.0	...
10761208	  759.7	  577.8	 6979.0	...
10761209	  758.8	  577.3	 6982.0	...
10761210	  758.6	  575.9	 6984.0	...
10761211	  759.2	  575.2	 6984.0	...
10761212	  760.1	  574.7	 6984.0	...
10761213	  761.0	  574.9	 6985.0	...
10761214	  761.1	  575.3	 6991.0	...
10761215	  760.9	  575.3	 6997.0	...
10761216	  760.6	  575.4	 7003.0	...
10761217	  760.3	  575.5	 7004.0	...
10761218	  760.2	  575.7	 7005.0	...
10761219	  760.0	  575.8	 7005.0	...
10761220	  759.8	  576.1	 7002.0	...
10761221	  759.4	  576.0	 6999.0	...
10761222	  759.3	  575.7	 6997.0	...
10761223	  759.3	  575.2	 6994.0	...
10761224	  759.6	  575.2	 6990.0	...
10761225	  760.1	  575.8	 6987.0	...
10761226	  759.8	  576.5	 6987.0	...
10761227	  759.5	  577.2	 6991.0	...
10761228	  760.3	  578.2	 6994.0	...
10761229	  761.6	  579.2	 6998.0	...
10761230	  762.0	  580.2	 6996.0	...
10761231	  761.1	  580.2	 6995.0	...
10761232	  760.3	  580.1	 6993.0	...
10761233	  760.7	  580.0	 6991.0	...
10761234	  761.0	  579.9	 6997.0	...
10761235	  760.8	  578.6	 7008.0	...
10761236	  760.3	  577.2	 7019.0	...
10761237	  759.8	  576.1	 7016.0	...
10761238	  759.9	  576.5	 7011.0	...
10761239	  760.1	  577.3	 7006.0	...
10761240	  760.3	  577.9	 7007.0	...
10761241	  760.4	  578.3	 7006.0	...
10761242	  760.4	  578.2	 7005.0	...
10761243	  760.4	  578.3	 7005.0	...
10761244	  760.0	  578.7	 7004.0	...
10761245	  759.9	  579.2	 7003.0	...
10761246	  760.0	  579.6	 7009.0	...
10761247	  760.3	  579.8	 7016.0	...
10761248	  760.3	  579.9	 7025.0	...
10761249	  760.1	  579.3	 7027.0	...
10761250	  760.4	  578.6	 7030.0	...
10761251	  761.0	  578.4	 7029.0	...
10761252	  761.9	  579.1	 7028.0	...
10761253	  762.3	  580.1	 7026.0	...
10761254	  762.4	  580.8	 7023.0	...
10761255	  762.2	  581.2	 7018.0	...
10761256	  761.9	  581.4	 7013.0	...
10761257	  762.1	  581.4	 7006.0	...
10761258	  762.5	  581.4	 7003.0	...
10761259	  762.3	  581.6	 7008.0	...
10761260	  761.8	  581.9	 7015.0	...
10761261	  760.4	  581.9	 7025.0	...
10761262	  759.5	  581.6	 7025.0	...
10761263	  759.6	  581.1	 7021.0	...
10761264	  760.7	  581.2	 7014.0	...
10761265	  761.7	  581.3	 7011.0	...
10761266	  761.7	  581.7	 7011.0	...
10761267	  761.7	  581.2	 7011.0	...
10761268	  762.1	  580.7	 7012.0	...
10761269	  762.6	  580.8	 7013.0	...
10761270	  763.1	  581.4	 7014.0	...
10761271	  763.0	  581.4	 7016.0	...
10761272	  762.7	  580.8	 7018.0	...
10761273	  762.4	  580.1	 7019.0	...
10761274	  761.7	  579.9	 7022.0	...
10761275	  761.7	  579.6	 7025.0	...
10761276	  762.2	  580.1	 7027.0	...
10761277	  763.1	  580.3	 7026.0	...
10761278	  763.3	  580.4	 7026.0	...
10761279	  763.1	  579.8	 7030.0	...
10761280	  762.9	  579.5	 7034.0	...
10761281	  762.1	  579.4	 7037.0	...
10761282	  761.2	  579.2	 7037.0	...
10761283	  760.4	  578.9	 7037.0	...
10761284	  760.7	  579.9	 7038.0	...
10761285	  761.2	  581.0	 7038.0	...
10761286	  761.6	  582.2	 7043.0	...
10761287	  761.9	  582.2	 7048.0	...
10761288	  762.1	  583.3	 7052.0	...
10761289	  762.1	  584.5	 7052.0	...
10761290	  761.4	  585.8	 7056.0	...
10761291	  760.6	  585.7	 7060.0	...
10761292	  760.1	  585.5	 7064.0	...
10761293	  760.3	  585.2	 7064.0	...
10761294	  760.6	  584.7	 7064.0	...
10761295	  760.6	  584.4	 7060.0	...
10761296	  760.3	  584.3	 7057.0	...
10761297	  760.8	  584.4	 7053.0	...
10761298	  761.6	  584.5	 7054.0	...
10761299	  762.0	  584.2	 7056.0	...
10761300	  761.5	  583.3	 7056.0	...
10761301	  761.1	  582.4	 7055.0	...
10761302	  761.0	  582.1	 7056.0	...
10761303	  761.1	  582.2	 7059.0	...
10761304	  761.3	  583.2	 7060.0	...
10761305	  761.6	  584.0	 7060.0	...
10761306	  761.5	  584.4	 7057.0	...
10761307	  761.4	  584.0	 7055.0	...
10761308	  761.2	  583.5	 7051.0	...
10761309	  761.7	  583.4	 7049.0	...
10761310	  762.3	  583.0	 7047.0	...
10761311	  762.7	  582.6	 7051.0	...
10761312	  762.6	  582.3	 7056.0	...
10761313	  762.5	  582.3	 7061.0	...
10761314	  762.4	  582.4	 7060.0	...
10761315	  762.1	  583.2	 7060.0	...
10761316	  761.9	  583.7	 7062.0	...
10761317	  762.0	  584.1	 7064.0	...
10761318	  762.2	  583.9	 7066.0	...
10761319	  762.2	  583.9	 7067.0	...
10761320	  762.1	  584.2	 7069.0	...
10761321	  761.1	  584.6	 7070.0	...
10761322	  760.2	  584.9	 7074.0	...
10761323	  759.9	  584.7	 7077.0	...
10761324	  760.5	  584.1	 7078.0	...
10761325	  760.6	  583.6	 7077.0	...
10761326	  760.0	  583.5	 7081.0	...
10761327	  759.2	  583.8	 7086.0	...
10761328	  759.0	  584.0	 7092.0	...
10761329	  758.5	  584.1	 7091.0	...
10761330	  758.2	  584.2	 7090.0	...
10761331	  757.6	  583.5	 7088.0	...
10761332	  757.3	  582.8	 7088.0	...
10761333	  757.2	  582.7	 7087.0	...
10761334	  757.5	  583.4	 7089.0	...
10761335	  757.8	  582.6	 7095.0	...
10761336	  757.7	  581.1	 7102.0	...
10761337	  757.5	  581.0	 7107.0	...
10761338	  757.3	  582.4	 7103.0	...
10761339	  757.6	  583.7	 7098.0	...
10761340	  758.2	  583.0	 7096.0	...
10761341	  759.0	  582.6	 7099.0	...
10761342	  759.3	  582.2	 7102.0	...
10761343	  759.4	  582.9	 7103.0	...
MSG	10761344 0000 _ Number Off
10761344	  759.4	  583.4	 7103.0	...
10761345	  759.1	  584.0	 7105.0	...
10761346	  758.8	  585.0	 7108.0	...
10761347	  758.0	  586.2	 7105.0	...
10761348	  757.6	  587.3	 7101.0	...
10761349	  758.2	  586.7	 7099.0	...
10761350	  759.2	  586.3	 7102.0	...
10761351	  759.6	  585.9	 7106.0	...
10761352	  758.9	  586.0	 7105.0	...
10761353	  758.3	  585.6	 7103.0	...
10761354	  758.3	  584.3	 7107.0	...
10761355	  758.3	  583.2	 7112.0	...
10761356	  758.0	  582.1	 7117.0	...
10761357	  757.5	  581.9	 7117.0	...
10761358	  757.1	  581.4	 7117.0	...
10761359	  758.2	  581.1	 7116.0	...
10761360	  759.6	  581.5	 7115.0	...
10761361	  760.4	  582.8	 7115.0	...
10761362	  760.2	  584.4	 7116.0	...
10761363	  760.3	  584.9	 7111.0	...
10761364	  761.3	  584.6	 7105.0	...
10761365	  761.8	  584.3	 7100.0	...
10761366	  761.6	  584.9	 7101.0	...
10761367	  761.1	  585.5	 7101.0	...
10761368	  760.7	  585.6	 7099.0	...
10761369	  761.1	  584.9	 7098.0	...
10761370	  761.4	  584.2	 7097.0	...
10761371	  761.2	  584.3	 7098.0	...
10761372	  760.5	  584.4	 7100.0	...
10761373	  759.6	  584.6	 7106.0	...
10761374	  759.3	  584.7	 7109.0	...
10761375	  759.2	  584.8	 7110.0	...
10761376	  759.5	  584.8	 7111.0	...
10761377	  759.9	  584.8	 7117.0	...
10761378	  760.1	  584.8	 7125.0	...
10761379	  760.2	  584.8	 7134.0	...
10761380	  760.3	  584.9	 7140.0	...
10761381	  759.6	  585.3	 7142.0	...
10761382	  759.0	  585.7	 7138.0	...
10761383	  759.3	  585.8	 7138.0	...
10761384	  760.3	  585.6	 7139.0	...
10761385	  760.5	  585.4	 7140.0	...
10761386	  759.6	  585.4	 7137.0	...
10761387	  758.8	  585.4	 7134.0	...
10761388	  758.7	  585.1	 7131.0	...
10761389	  758.7	  585.0	 7128.0	...
10761390	  758.9	  584.8	 7125.0	...
10761391	  759.3	  584.8	 7123.0	...
10761392	  760.3	  584.7	 7121.0	...
10761393	  761.3	  584.6	 7117.0	...
10761394	  761.7	  584.6	 7114.0	...
10761395	  761.5	  584.7	 7111.0	...
10761396	  761.3	  584.9	 7113.0	...
10761397	  761.6	  584.9	 7115.0	...
10761398	  761.8	  584.5	 7118.0	...
10761399	  761.9	  584.0	 7119.0	...
10761400	  761.7	  583.5	 7121.0	...
10761401	  761.8	  584.2	 7122.0	...
10761402	  761.9	  584.9	 7121.0	...
10761403	  761.8	  584.8	 7124.0	...
10761404	  761.7	  584.0	 7128.0	...
10761405	  761.6	  582.9	 7131.0	...
10761406	  761.6	  582.7	 7128.0	...
10761407	  761.5	  582.4	 7124.0	...
10761408	  760.2	  582.7	 7129.0	...
10761409	  758.9	  582.8	 7138.0	...
10761410	  757.8	  582.8	 7141.0	...
10761411	  758.1	  582.7	 7136.0	...
10761412	  759.1	  582.9	 7132.0	...
10761413	  760.2	  583.0	 7133.0	...
10761414	  761.0	  583.3	 7137.0	...
10761415	  761.4	  583.6	 7140.0	...
10761416	  761.6	  583.8	 7142.0	...
10761417	  761.9	  583.7	 7142.0	...
10761418	  762.0	  583.7	 7141.0	...
10761419	  762.1	  584.0	 7138.0	...
10761420	  762.1	  584.3	 7137.0	...
10761421	  762.0	  584.9	 7136.0	...
10761422	  761.8	  585.3	 7137.0	...
10761423	  761.7	  585.7	 7136.0	...
10761424	  761.4	  584.8	 7142.0	...
10761425	  760.9	  583.7	 7149.0	...
10761426	  760.4	  582.6	 7155.0	...
10761427	  760.4	  582.2	 7157.0	...
10761428	  760.6	  581.8	 7159.0	...
10761429	  760.9	  581.6	 7159.0	...
10761430	  761.2	  581.9	 7158.0	...
10761431	  761.3	  582.1	 7158.0	...
10761432	  761.6	  583.3	 7155.0	...
10761433	  761.6	  584.6	 7153.0	...
10761434	  761.5	  585.6	 7154.0	...
10761435	  761.4	  585.1	 7159.0	...
10761436	  761.4	  584.5	 7164.0	...
10761437	  761.1	  584.2	 7163.0	...
10761438	  760.7	  584.1	 7163.0	...
10761439	  760.0	  584.1	 7164.0	...
10761440	  759.8	  584.0	 7162.0	...
10761441	  759.7	  584.0	 7160.0	...
10761442	  760.3	  583.8	 7158.0	...
10761443	  760.9	  582.9	 7159.0	...
10761444	  761.3	  582.1	 7160.0	...
10761445	  761.1	  581.4	 7154.0	...
10761446	  760.9	  581.4	 7148.0	...
10761447	  760.4	  581.5	 7156.0	...
10761448	  760.0	  581.6	 7169.0	...
10761449	  759.9	  581.9	 7175.0	...
10761450	  760.3	  582.2	 7168.0	...
10761451	  760.6	  582.5	 7160.0	...
10761452	  760.6	  582.6	 7167.0	...
10761453	  760.9	  582.3	 7173.0	...
10761454	  761.3	  582.0	 7179.0	...
10761455	  761.9	  582.1	 7178.0	...
10761456	  762.1	  582.2	 7173.0	...
10761457	  762.3	  582.4	 7168.0	...
10761458	  762.4	  582.0	 7171.0	...
10761459	  762.7	  582.3	 7177.0	...
10761460	  763.1	  582.6	 7183.0	...
10761461	  763.4	  582.9	 7184.0	...
10761462	  763.5	  582.9	 7184.0	...
10761463	  762.5	  583.1	 7185.0	...
10761464	  760.9	  583.0	 7183.0	...
10761465	  759.3	  582.9	 7181.0	...
10761466	  759.3	  582.5	 7179.0	...
10761467	  759.8	  582.5	 7182.0	...
10761468	  760.3	  582.5	 7187.0	...
10761469	  759.9	  583.0	 7191.0	...
10761470	  759.5	  583.5	 7192.0	...
10761471	  760.1	  583.8	 7194.0	...
10761472	  760.9	  583.0	 7195.0	...
10761473	  761.6	  582.3	 7196.0	...
10761474	  761.5	  582.6	 7196.0	...
10761475	  762.0	  583.4	 7196.0	...
10761476	  762.6	  584.0	 7198.0	...
10761477	  763.4	  583.7	 7201.0	...
10761478	  763.7	  583.4	 7204.0	...
10761479	  763.9	  582.4	 7206.0	...
10761480	  763.7	  581.5	 7201.0	...
10761481	  763.3	  580.3	 7196.0	...
10761482	  763.1	  580.2	 7195.0	...
10761483	  763.3	  580.0	 7200.0	...
10761484	  763.7	  580.7	 7204.0	...
10761485	  763.8	  581.4	 7204.0	...
10761486	  763.2	  582.0	 7204.0	...
10761487	  762.7	  582.0	 7204.0	...
10761488	  762.5	  582.4	 7204.0	...
10761489	  763.0	  582.8	 7203.0	...
10761490	  763.3	  582.6	 7194.0	...
10761491	  763.5	  582.0	 7186.0	...
10761492	  762.5	  582.0	 7182.0	...
10761493	  761.6	  582.4	 7190.0	...
10761494	  760.6	  583.0	 7198.0	...
10761495	  760.4	  583.1	 7198.0	...
10761496	  760.0	  583.3	 7194.0	...
10761497	  759.9	  583.3	 7193.0	...
10761498	  761.0	  583.1	 7196.0	...
10761499	  762.2	  582.6	 7199.0	...
10761500	  763.0	  582.2	 7200.0	...
10761501	  762.6	  582.0	 7204.0	...
10761502	  761.3	  582.3	 7208.0	...
10761503	  760.2	  582.1	 7212.0	...
10761504	  758.7	  581.8	 7211.0	...
10761505	  758.1	  581.5	 7211.0	...
10761506	  758.9	  581.1	 7210.0	...
10761507	  760.2	  580.7	 7208.0	...
10761508	  761.5	  580.6	 7207.0	...
10761509	  761.6	  581.0	 7206.0	...
10761510	  761.7	  581.6	 7206.0	...
10761511	  761.8	  582.0	 7207.0	...
10761512	  761.7	  581.6	 7208.0	...
10761513	  761.2	  581.4	 7211.0	...
10761514	  760.7	  581.3	 7215.0	...
10761515	  760.4	  581.8	 7219.0	...
10761516	  760.6	  581.9	 7227.0	...
10761517	  761.0	  582.0	 7233.0	...
10761518	  761.4	  582.4	 7239.0	...
10761519	  761.9	  582.7	 7240.0	...
10761520	  762.0	  582.9	 7237.0	...
10761521	  761.7	  583.0	 7231.0	...
10761522	  761.3	  582.1	 7225.0	...
10761523	  761.1	  581.2	 7228.0	...
10761524	  761.3	  580.9	 7233.0	...
10761525	  761.6	  581.4	 7238.0	...
10761526	  761.3	  581.7	 7235.0	...
10761527	  760.8	  581.4	 7231.0	...
10761528	  761.2	  581.8	 7228.0	...
10761529	  762.0	  582.4	 7227.0	...
10761530	  762.5	  583.0	 7229.0	...
10761531	  762.0	  583.0	 7232.0	...
10761532	  761.3	  582.8	 7234.0	...
10761533	  760.9	  582.3	 7236.0	...
10761534	  760.5	  581.8	 7237.0	...
10761535	  760.5	  582.5	 7232.0	...
10761536	  760.8	  583.4	 7226.0	...
10761537	  760.9	  584.4	 7227.0	...
10761538	  760.6	  584.2	 7235.0	...
10761539	  760.3	  584.1	 7239.0	...
10761540	  760.1	  583.7	 7235.0	...
10761541	  760.0	  583.5	 7238.0	...
10761542	  758.5	  583.4	 7248.0	...
10761543	  757.0	  583.5	 7259.0	...
10761544	  756.6	  583.3	 7263.0	...
10761545	  757.6	  583.1	 7262.0	...
10761546	  758.9	  582.8	 7258.0	...
10761547	  759.5	  582.6	 7251.0	...
10761548	  760.3	  583.0	 7247.0	...
10761549	  760.6	  583.1	 7244.0	...
10761550	  760.7	  583.2	 7245.0	...
10761551	  760.8	  583.2	 7246.0	...
10761552	  761.0	  583.6	 7248.0	...
10761553	  761.6	  583.6	 7249.0	...
10761554	  762.1	  583.3	 7247.0	...
10761555	  761.9	  583.0	 7244.0	...
10761556	  761.6	  583.2	 7241.0	...
10761557	  761.1	  583.4	 7241.0	...
10761558	  761.2	  582.5	 7241.0	...
MSG	10761559 0000 _ Number On
10761559	  761.1	  582.0	 7241.0	...
10761560	  761.0	  581.8	 7245.0	...
10761561	  760.8	  582.6	 7251.0	...
10761562	  760.4	  582.9	 7260.0	...
10761563	  760.1	  582.8	 7265.0	...
10761564	  760.0	  582.8	 7266.0	...
10761565	  759.9	  582.8	 7264.0	...
10761566	  759.9	  582.6	 7258.0	...
10761567	  759.9	  582.4	 7251.0	...
10761568	  760.1	  583.0	 7240.0	...
10761569	  760.4	  583.8	 7234.0	...
10761570	  760.7	  584.3	 7231.0	...
10761571	  760.7	  583.9	 7233.0	...
10761572	  760.6	  583.7	 7235.0	...
10761573	  760.6	  584.0	 7234.0	...
10761574	  760.8	  584.8	 7238.0	...
10761575	  761.1	  585.3	 7241.0	...
10761576	  761.3	  585.8	 7245.0	...
10761577	  761.7	  585.9	 7238.0	...
10761578	  762.0	  585.1	 7231.0	...
10761579	  761.1	  584.5	 7236.0	...
10761580	  759.8	  584.9	 7248.0	...
10761581	  759.1	  586.1	 7258.0	...
10761582	  759.5	  586.9	 7254.0	...
10761583	  759.9	  586.3	 7251.0	...
10761584	  759.8	  585.6	 7249.0	...
10761585	  760.1	  585.1	 7247.0	...
10761586	  760.7	  585.6	 7243.0	...
10761587	  761.1	  586.3	 7235.0	...
10761588	  760.9	  586.7	 7229.0	...
10761589	  760.5	  586.4	 7227.0	...
10761590	  760.3	  586.1	 7233.0	...
10761591	  760.3	  586.2	 7240.0	...
10761592	  760.1	  586.2	 7245.0	...
10761593	  759.8	  585.6	 7245.0	...
10761594	  760.2	  585.2	 7243.0	...
10761595	  760.6	  584.9	 7242.0	...
10761596	  761.0	  585.3	 7242.0	...
10761597	  760.7	  585.2	 7241.0	...
10761598	  759.7	  585.0	 7239.0	...
10761599	  759.2	  585.5	 7236.0	...
10761600	  758.9	  586.4	 7238.0	...
10761601	  759.2	  586.5	 7242.0	...
10761602	  759.8	  585.7	 7244.0	...
10761603	  760.1	  584.8	 7242.0	...
10761604	  760.2	  585.1	 7240.0	...
10761605	  760.4	  585.6	 7239.0	...
10761606	  760.4	  585.9	 7239.0	...
10761607	  760.6	  585.5	 7246.0	...
10761608	  760.5	  585.5	 7252.0	...
10761609	  760.8	  585.5	 7256.0	...
10761610	  761.4	  585.7	 7253.0	...
10761611	  761.5	  585.7	 7248.0	...
10761612	  761.3	  586.1	 7245.0	...
10761613	  760.0	  586.6	 7242.0	...
10761614	  758.8	  587.2	 7239.0	...
10761615	  757.4	  587.5	 7237.0	...
10761616	  757.0	  587.5	 7235.0	...
10761617	  756.6	  587.4	 7236.0	...
10761618	  758.0	  586.8	 7234.0	...
10761619	  759.5	  586.4	 7230.0	...
10761620	  760.3	  586.6	 7230.0	...
10761621	  759.5	  587.2	 7233.0	...
10761622	  757.9	  587.9	 7238.0	...
10761623	  757.0	  588.1	 7239.0	...
10761624	  756.7	  587.9	 7240.0	...
10761625	  757.4	  587.6	 7242.0	...
10761626	  758.1	  587.4	 7244.0	...
10761627	  758.2	  587.3	 7246.0	...
10761628	  758.4	  587.1	 7243.0	...
10761629	  758.5	  586.9	 7241.0	...
10761630	  758.5	  587.3	 7239.0	...
10761631	  759.6	  587.7	 7238.0	...
10761632	  760.7	  588.2	 7238.0	...
10761633	  762.0	  588.2	 7238.0	...
10761634	  762.2	  588.5	 7238.0	...
10761635	  762.4	  588.9	 7238.0	...
10761636	  762.3	  589.3	 7239.0	...
10761637	  761.9	  588.2	 7239.0	...
10761638	  761.5	  586.5	 7238.0	...
10761639	  760.6	  584.9	 7238.0	...
10761640	  759.4	  584.7	 7237.0	...
10761641	  758.3	  584.9	 7237.0	...
10761642	  759.7	  585.0	 7231.0	...
10761643	  761.9	  585.2	 7225.0	...
10761644	  763.5	  585.6	 7215.0	...
10761645	  762.5	  585.9	 7211.0	...
10761646	  760.7	  585.4	 7213.0	...
10761647	  759.6	  584.8	 7219.0	...
10761648	  759.0	  584.2	 7226.0	...
10761649	  759.2	  584.3	 7228.0	...
10761650	  759.4	  585.3	 7230.0	...
10761651	  761.1	  586.1	 7227.0	...
10761652	  762.7	  586.9	 7223.0	...
10761653	  762.8	  587.0	 7219.0	...
10761654	  761.5	  587.4	 7217.0	...
10761655	  761.5	  587.4	 7214.0	...
10761656	  762.9	  587.1	 7211.0	...
10761657	  763.4	  587.0	 7213.0	...
10761658	  762.4	  587.2	 7218.0	...
10761659	  761.9	  587.5	 7221.0	...
10761660	  762.4	  587.6	 7215.0	...
10761661	  762.6	  587.6	 7207.0	...
10761662	  762.3	  587.3	 7203.0	...
10761663	  762.2	  587.0	 7202.0	...
10761664	  762.2	  586.6	 7204.0	...
10761665	  762.8	  586.5	 7210.0	...
10761666	  763.1	  586.1	 7216.0	...
10761667	  763.1	  585.6	 7215.0	...
10761668	  762.5	  585.3	 7209.0	...
10761669	  762.4	  585.2	 7196.0	...
10761670	  762.6	  585.3	 7190.0	...
10761671	  762.3	  584.9	 7185.0	...
10761672	  761.9	  584.3	 7188.0	...
10761673	  761.8	  586.0	 7190.0	...
10761674	  762.1	  588.2	 7188.0	...
10761675	  761.9	  590.3	 7185.0	...
10761676	  761.4	  589.9	 7183.0	...
10761677	  760.9	  589.5	 7181.0	...
10761678	  760.7	  589.2	 7183.0	...
10761679	  760.7	  589.6	 7185.0	...
10761680	  761.4	  590.0	 7187.0	...
10761681	  762.1	  590.4	 7182.0	...
10761682	  762.8	  589.6	 7177.0	...
10761683	  762.7	  589.0	 7173.0	...
10761684	  762.6	  588.1	 7179.0	...
10761685	  762.7	  587.9	 7185.0	...
10761686	  762.8	  588.0	 7188.0	...
10761687	  762.0	  588.4	 7185.0	...
10761688	  761.1	  589.1	 7182.0	...
10761689	  760.2	  589.6	 7182.0	...
10761690	  759.9	  589.0	 7183.0	...
10761691	  759.5	  588.2	 7183.0	...
10761692	  759.9	  588.0	 7178.0	...
10761693	  760.6	  588.5	 7174.0	...
10761694	  761.4	  589.7	 7168.0	...
10761695	  761.5	  590.2	 7167.0	...
10761696	  761.7	  590.3	 7168.0	...
10761697	  762.1	  589.8	 7169.0	...
10761698	  762.5	  589.3	 7171.0	...
10761699	  762.3	  589.3	 7170.0	...
10761700	  761.9	  589.3	 7169.0	...
10761701	  761.6	  589.3	 7168.0	...
10761702	  761.8	  588.9	 7167.0	...
10761703	  762.0	  588.4	 7164.0	...
10761704	  761.7	  588.1	 7160.0	...
10761705	  761.3	  588.4	 7157.0	...
10761706	  760.8	  589.2	 7155.0	...
10761707	  760.6	  590.0	 7154.0	...
10761708	  760.3	  590.6	 7159.0	...
10761709	  760.9	  589.4	 7165.0	...
10761710	  761.6	  588.2	 7168.0	...
10761711	  762.6	  587.9	 7164.0	...
10761712	  762.9	  588.9	 7155.0	...
10761713	  762.7	  590.2	 7147.0	...
10761714	  762.8	  590.5	 7142.0	...
10761715	  763.2	  590.3	 7144.0	...
10761716	  764.1	  589.7	 7148.0	...
10761717	  763.2	  588.9	 7151.0	...
10761718	  762.1	  588.6	 7152.0	...
10761719	  761.3	  588.1	 7149.0	...
10761720	  761.7	  587.9	 7146.0	...
10761721	  762.1	  588.4	 7144.0	...
10761722	  762.0	  589.2	 7145.0	...
10761723	  762.2	  589.9	 7146.0	...
10761724	  762.3	  590.1	 7146.0	...
10761725	  762.4	  590.5	 7140.0	...
10761726	  762.8	  590.8	 7135.0	...
10761727	  763.5	  589.8	 7129.0	...
10761728	  764.1	  588.6	 7131.0	...
10761729	  764.0	  588.1	 7131.0	...
10761730	  763.5	  589.0	 7130.0	...
10761731	  762.9	  590.1	 7127.0	...
10761732	  762.7	  590.4	 7126.0	...
10761733	  762.8	  590.5	 7125.0	...
10761734	  763.0	  590.4	 7125.0	...
10761735	  763.3	  590.3	 7127.0	...
10761736	  763.2	  590.2	 7129.0	...
10761737	  763.2	  590.4	 7132.0	...
10761738	  763.3	  590.6	 7127.0	...
10761739	  763.3	  590.9	 7122.0	...
10761740	  763.7	  590.9	 7118.0	...
10761741	  764.0	  590.3	 7118.0	...
10761742	  764.3	  589.5	 7117.0	...
10761743	  764.4	  589.1	 7116.0	...
10761744	  764.4	  589.4	 7117.0	...
10761745	  764.3	  589.6	 7119.0	...
10761746	  764.3	  589.7	 7119.0	...
10761747	  764.3	  590.1	 7119.0	...
10761748	  764.4	  590.6	 7120.0	...
10761749	  764.7	  590.7	 7122.0	...
10761750	  765.0	  590.7	 7119.0	...
10761751	  765.3	  590.7	 7113.0	...
10761752	  765.4	  590.9	 7111.0	...
10761753	  765.4	  590.4	 7116.0	...
10761754	  764.2	  589.9	 7121.0	...
10761755	  762.9	  589.4	 7119.0	...
10761756	  761.8	  588.6	 7115.0	...
10761757	  762.1	  587.6	 7110.0	...
10761758	  762.2	  586.8	 7111.0	...
10761759	  762.3	  587.6	 7113.0	...
10761760	  762.2	  588.4	 7114.0	...
10761761	  762.6	  589.4	 7114.0	...
10761762	  762.8	  589.5	 7113.0	...
10761763	  763.0	  589.7	 7113.0	...
10761764	  762.8	  589.9	 7110.0	...
10761765	  762.6	  590.3	 7107.0	...
10761766	  762.3	  590.7	 7102.0	...
10761767	  762.6	  590.8	 7099.0	...
10761768	  763.1	  590.4	 7096.0	...
10761769	  763.0	  589.9	 7095.0	...
10761770	  762.4	  589.4	 7095.0	...
10761771	  762.2	  589.3	 7096.0	...
10761772	  762.5	  589.4	 7096.0	...
10761773	  762.9	  589.3	 7096.0	...
10761774	  763.5	  588.8	 7096.0	...
10761775	  764.1	  588.2	 7096.0	...
10761776	  764.6	  587.8	 7095.0	...
10761777	  764.6	  587.6	 7088.0	...
10761778	  764.8	  587.3	 7079.0	...
10761779	  765.0	  587.4	 7071.0	...
10761780	  765.2	  588.1	 7072.0	...
10761781	  765.3	  589.4	 7074.0	...
10761782	  765.2	  590.4	 7076.0	...
10761783	  765.5	  591.0	 7075.0	...
10761784	  765.9	  590.4	 7074.0	...
10761785	  766.3	  589.7	 7080.0	...
10761786	  766.6	  589.1	 7085.0	...
10761787	  766.6	  589.0	 7091.0	...
10761788	  765.3	  589.2	 7090.0	...
10761789	  764.0	  589.3	 7087.0	...
10761790	  763.0	  589.5	 7083.0	...
10761791	  763.5	  589.4	 7079.0	...
10761792	  764.1	  589.7	 7077.0	...
10761793	  764.4	  590.1	 7078.0	...
10761794	  764.6	  590.0	 7081.0	...
10761795	  764.7	  589.5	 7080.0	...
10761796	  764.8	  589.1	 7076.0	...
10761797	  763.9	  589.3	 7076.0	...
10761798	  763.2	  590.4	 7079.0	...
10761799	  764.1	  591.2	 7082.0	...
10761800	  765.6	  591.1	 7082.0	...
10761801	  764.9	  590.5	 7081.0	...
10761802	  762.7	  590.2	 7081.0	...
10761803	  761.8	  590.6	 7082.0	...
10761804	  763.0	  590.8	 7083.0	...
10761805	  764.2	  590.9	 7086.0	...
10761806	  764.3	  590.9	 7089.0	...
10761807	  764.4	  591.3	 7090.0	...
10761808	  763.7	  591.7	 7090.0	...
10761809	  762.9	  592.0	 7089.0	...
10761810	  763.5	  591.6	 7086.0	...
10761811	  764.7	  589.6	 7084.0	...
10761812	  764.5	  588.0	 7083.0	...
10761813	  762.9	  588.0	 7080.0	...
10761814	  761.9	  589.8	 7077.0	...
10761815	  762.5	  591.4	 7075.0	...
10761816	  763.0	  591.7	 7076.0	...
10761817	  763.1	  590.7	 7078.0	...
10761818	  763.1	  589.6	 7078.0	...
10761819	  763.0	  589.0	 7084.0	...
10761820	  763.0	  589.5	 7091.0	...
10761821	  763.0	  590.1	 7096.0	...
10761822	  762.9	  590.4	 7094.0	...
10761823	  762.8	  590.7	 7093.0	...
10761824	  762.9	  590.7	 7094.0	...
10761825	  763.1	  591.3	 7095.0	...
10761826	  763.3	  592.1	 7093.0	...
10761827	  763.4	  593.0	 7089.0	...
10761828	  763.1	  591.9	 7085.0	...
10761829	  762.8	  590.5	 7083.0	...
10761830	  762.7	  589.4	 7083.0	...
10761831	  763.2	  589.5	 7082.0	...
10761832	  763.6	  589.7	 7080.0	...
10761833	  764.0	  589.7	 7078.0	...
10761834	  764.1	  589.6	 7075.0	...
10761835	  764.3	  589.5	 7073.0	...
10761836	  764.1	  589.4	 7070.0	...
10761837	  764.0	  589.6	 7069.0	...
10761838	  764.5	  590.3	 7077.0	...
10761839	  765.1	  590.8	 7087.0	...
10761840	  765.7	  591.1	 7096.0	...
10761841	  765.7	  591.0	 7095.0	...
10761842	  765.8	  591.1	 7093.0	...
10761843	  765.9	  591.2	 7090.0	...
10761844	  766.2	  591.2	 7088.0	...
10761845	  766.5	  590.8	 7086.0	...
10761846	  765.7	  590.2	 7086.0	...
10761847	  764.6	  589.6	 7086.0	...
10761848	  763.1	  589.2	 7086.0	...
10761849	  762.7	  589.2	 7089.0	...
10761850	  762.5	  589.5	 7091.0	...
10761851	  762.7	  589.8	 7096.0	...
10761852	  763.0	  590.1	 7097.0	...
10761853	  763.2	  589.9	 7098.0	...
10761854	  763.3	  589.8	 7098.0	...
10761855	  763.2	  589.8	 7098.0	...
10761856	  763.2	  589.8	 7103.0	...
10761857	  763.5	  590.3	 7109.0	...
10761858	  763.9	  590.9	 7115.0	...
10761859	  764.1	  591.5	 7117.0	...
10761860	  764.1	  591.4	 7117.0	...
10761861	  764.0	  591.3	 7117.0	...
10761862	  763.3	  591.4	 7116.0	...
10761863	  762.5	  591.6	 7115.0	...
10761864	  761.4	  590.8	 7115.0	...
10761865	  761.1	  589.6	 7120.0	...
10761866	  761.1	  589.3	 7126.0	...
10761867	  762.5	  589.9	 7123.0	...
10761868	  764.0	  590.5	 7115.0	...
10761869	  765.0	  590.6	 7108.0	...
10761870	  764.8	  590.8	 7110.0	...
10761871	  764.5	  590.8	 7112.0	...
10761872	  764.0	  589.6	 7113.0	...
10761873	  763.5	  588.4	 7113.0	...
10761874	  763.1	  588.8	 7114.0	...
10761875	  762.8	  589.9	 7116.0	...
MSG	10761876 0000 _ Number Off
10761876	  762.6	  590.5	 7119.0	...
10761877	  762.3	  589.9	 7122.0	...
10761878	  762.3	  589.6	 7123.0	...
10761879	  762.5	  589.8	 7124.0	...
10761880	  763.0	  590.3	 7126.0	...
10761881	  763.7	  591.2	 7128.0	...
10761882	  764.4	  591.8	 7129.0	...
10761883	  764.3	  591.1	 7131.0	...
10761884	  763.6	  589.9	 7132.0	...
10761885	  763.1	  589.2	 7131.0	...
10761886	  763.1	  589.7	 7131.0	...
10761887	  763.5	  590.3	 7134.0	...
10761888	  763.6	  590.4	 7137.0	...
10761889	  763.5	  590.5	 7136.0	...
10761890	  764.1	  590.8	 7124.0	...
10761891	  764.8	  591.1	 7111.0	...
10761892	  765.2	  591.4	 7114.0	...
10761893	  764.9	  591.3	 7125.0	...
10761894	  764.6	  591.2	 7135.0	...
10761895	  764.3	  590.1	 7139.0	...
10761896	  764.2	  588.9	 7144.0	...
10761897	  764.2	  588.1	 7147.0	...
10761898	  763.9	  588.7	 7144.0	...
10761899	  763.5	  589.4	 7142.0	...
10761900	  763.0	  588.9	 7141.0	...
10761901	  762.9	  588.0	 7137.0	...
10761902	  763.0	  587.1	 7133.0	...
10761903	  763.3	  587.1	 7129.0	...
10761904	  764.3	  587.1	 7130.0	...
10761905	  765.0	  587.3	 7132.0	...
10761906	  764.6	  587.5	 7137.0	...
10761907	  763.5	  587.6	 7145.0	...
10761908	  763.6	  587.5	 7152.0	...
10761909	  764.8	  588.5	 7158.0	...
10761910	  765.3	  589.6	 7160.0	...
10761911	  764.4	  591.0	 7156.0	...
10761912	  763.3	  591.2	 7150.0	...
10761913	  762.5	  591.3	 7144.0	...
10761914	  761.9	  591.1	 7142.0	...
10761915	  761.4	  590.6	 7140.0	...
10761916	  762.4	  589.9	 7136.0	...
10761917	  763.4	  588.9	 7134.0	...
10761918	  764.2	  588.1	 7138.0	...
10761919	  764.1	  588.6	 7145.0	...
10761920	  763.9	  589.7	 7152.0	...
10761921	  763.9	  590.9	 7152.0	...
10761922	  763.9	  591.4	 7152.0	...
10761923	  764.2	  591.7	 7151.0	...
10761924	  764.2	  590.5	 7150.0	...
10761925	  764.4	  589.0	 7150.0	...
10761926	  764.5	  587.4	 7148.0	...
10761927	  764.1	  587.6	 7145.0	...
10761928	  763.7	  588.1	 7148.0	...
10761929	  763.2	  588.5	 7153.0	...
10761930	  763.6	  588.9	 7161.0	...
10761931	  763.8	  589.2	 7161.0	...
10761932	  763.5	  589.2	 7161.0	...
10761933	  763.0	  589.0	 7160.0	...
10761934	  762.5	  588.8	 7161.0	...
10761935	  763.5	  589.0	 7161.0	...
10761936	  764.4	  589.1	 7160.0	...
10761937	  765.1	  589.2	 7163.0	...
10761938	  764.4	  589.3	 7168.0	...
10761939	  763.8	  589.4	 7170.0	...
10761940	  763.6	  589.3	 7165.0	...
10761941	  763.8	  589.3	 7160.0	...
10761942	  763.3	  589.3	 7157.0	...
10761943	  762.6	  589.3	 7156.0	...
10761944	  761.5	  589.3	 7157.0	...
10761945	  760.9	  588.9	 7162.0	...
10761946	  760.4	  588.3	 7167.0	...
10761947	  760.3	  587.7	 7170.0	...
10761948	  760.4	  587.6	 7168.0	...
10761949	  761.0	  587.8	 7165.0	...
10761950	  761.7	  588.2	 7163.0	...
10761951	  762.4	  588.5	 7161.0	...
10761952	  762.9	  588.4	 7162.0	...
10761953	  763.1	  588.2	 7164.0	...
10761954	  763.2	  588.2	 7158.0	...
10761955	  763.0	  588.5	 7151.0	...
10761956	  763.0	  588.4	 7149.0	...
10761957	  762.9	  588.2	 7154.0	...
10761958	  762.8	  588.1	 7158.0	...
10761959	  762.8	  588.4	 7157.0	...
10761960	  762.7	  588.9	 7157.0	...
10761961	  762.5	  589.4	 7157.0	...
10761962	  762.7	  590.3	 7158.0	...
10761963	  763.1	  591.0	 7159.0	...
10761964	  763.6	  591.4	 7159.0	...
10761965	  763.5	  591.1	 7165.0	...
10761966	  763.7	  590.6	 7171.0	...
10761967	  763.9	  590.5	 7179.0	...
10761968	  764.2	  590.7	 7181.0	...
10761969	  764.4	  591.2	 7183.0	...
10761970	  763.4	  591.7	 7181.0	...
10761971	  762.3	  591.6	 7175.0	...
10761972	  761.8	  590.8	 7168.0	...
10761973	  763.6	  589.5	 7163.0	...
10761974	  765.4	  588.8	 7162.0	...
10761975	  766.4	  588.5	 7162.0	...
10761976	  766.1	  588.6	 7162.0	...
10761977	  765.7	  588.8	 7162.0	...
10761978	  765.4	  589.0	 7164.0	...
10761979	  765.1	  589.1	 7166.0	...
10761980	  765.1	  588.4	 7167.0	...
10761981	  765.2	  587.7	 7167.0	...
10761982	  765.4	  587.7	 7167.0	...
10761983	  765.6	  588.5	 7166.0	...
10761984	  765.8	  589.2	 7166.0	...
10761985	  765.2	  589.3	 7166.0	...
10761986	  764.5	  589.4	 7167.0	...
10761987	  764.1	  590.0	 7171.0	...
10761988	  764.3	  590.6	 7173.0	...
10761989	  764.5	  590.7	 7174.0	...
10761990	  764.1	  590.2	 7168.0	...
10761991	  763.8	  589.6	 7163.0	...
10761992	  763.6	  589.3	 7167.0	...
10761993	  763.7	  589.0	 7175.0	...
10761994	  763.9	  588.8	 7181.0	...
10761995	  764.1	  588.7	 7179.0	...
10761996	  764.4	  588.6	 7177.0	...
10761997	  764.3	  588.5	 7177.0	...
10761998	  764.1	  588.5	 7179.0	...
10761999	  764.0	  588.6	 7180.0	...
10762000	  763.9	  588.4	 7182.0	...
10762001	  763.7	  588.1	 7182.0	...
10762002	  763.5	  588.2	 7177.0	...
10762003	  763.5	  588.4	 7170.0	...
10762004	  763.4	  588.5	 7166.0	...
10762005	  764.0	  588.3	 7168.0	...
10762006	  764.9	  588.6	 7168.0	...
10762007	  765.9	  589.0	 7165.0	...
10762008	  765.8	  589.5	 7168.0	...
10762009	  765.4	  589.3	 7173.0	...
10762010	  764.9	  589.0	 7173.0	...
10762011	  765.0	  589.1	 7168.0	...
10762012	  764.9	  589.5	 7164.0	...
10762013	  764.7	  589.6	 7163.0	...
10762014	  764.5	  589.3	 7164.0	...
10762015	  764.4	  589.0	 7165.0	...
10762016	  764.5	  588.7	 7166.0	...
10762017	  764.4	  588.1	 7169.0	...
10762018	  764.4	  587.5	 7171.0	...
10762019	  764.9	  587.2	 7173.0	...
10762020	  765.5	  588.0	 7170.0	...
10762021	  765.8	  588.8	 7167.0	...
10762022	  765.5	  589.3	 7165.0	...
10762023	  764.9	  589.0	 7169.0	...
10762024	  764.3	  588.3	 7173.0	...
10762025	  763.7	  587.8	 7176.0	...
10762026	  763.8	  587.6	 7173.0	...
10762027	  764.1	  587.8	 7170.0	...
10762028	  764.1	  588.1	 7166.0	...
10762029	  763.7	  587.7	 7167.0	...
10762030	  763.3	  587.1	 7170.0	...
10762031	  763.4	  586.8	 7172.0	...
10762032	  763.6	  587.5	 7181.0	...
10762033	  763.8	  589.0	 7190.0	...
10762034	  763.9	  590.2	 7196.0	...
10762035	  764.5	  590.5	 7193.0	...
10762036	  764.9	  589.7	 7195.0	...
10762037	  765.5	  588.9	 7200.0	...
10762038	  765.6	  588.6	 7195.0	...
10762039	  765.5	  588.7	 7186.0	...
10762040	  765.1	  588.8	 7180.0	...
10762041	  764.8	  588.9	 7184.0	...
10762042	  764.3	  588.2	 7192.0	...
10762043	  764.0	  587.5	 7197.0	...
10762044	  764.7	  587.0	 7199.0	...
10762045	  765.7	  587.2	 7194.0	...
10762046	  766.1	  587.4	 7189.0	...
10762047	  765.5	  587.1	 7189.0	...
10762048	  765.2	  586.3	 7189.0	...
10762049	  765.5	  585.6	 7187.0	...
10762050	  765.1	  585.2	 7187.0	...
10762051	  764.5	  585.9	 7188.0	...
10762052	  765.1	  586.5	 7189.0	...
10762053	  766.4	  586.9	 7189.0	...
10762054	  767.4	  586.7	 7189.0	...
10762055	  767.1	  586.7	 7188.0	...
10762056	  766.7	  586.7	 7187.0	...
10762057	  766.0	  586.5	 7184.0	...
10762058	  765.4	  586.4	 7179.0	...
10762059	  764.9	  586.9	 7174.0	...
10762060	  765.0	  587.5	 7174.0	...
10762061	  764.9	  587.7	 7176.0	...
10762062	  764.8	  587.2	 7178.0	...
10762063	  764.7	  586.8	 7177.0	...
10762064	  764.7	  586.4	 7175.0	...
10762065	  765.1	  585.6	 7174.0	...
10762066	  765.4	  584.9	 7182.0	...
10762067	  765.8	  585.3	 7191.0	...
10762068	  765.9	  586.1	 7195.0	...
10762069	  765.6	  586.6	 7189.0	...
10762070	  765.2	  586.3	 7180.0	...
10762071	  765.6	  586.9	 7172.0	...
10762072	  766.4	  587.9	 7163.0	...
10762073	  767.0	  588.9	 7164.0	...
10762074	  766.7	  588.7	 7170.0	...
10762075	  766.5	  588.3	 7178.0	...
10762076	  766.3	  587.3	 7182.0	...
MSG	10762077 0000 _ Number On
10762077	  766.1	  586.3	 7187.0	...
10762078	  765.3	  585.8	 7188.0	...
10762079	  764.6	  586.6	 7189.0	...
10762080	  764.2	  587.4	 7186.0	...
10762081	  764.1	  586.3	 7184.0	...
10762082	  763.9	  584.5	 7180.0	...
10762083	  764.4	  583.4	 7178.0	...
10762084	  765.0	  583.9	 7174.0	...
10762085	  765.6	  584.3	 7172.0	...
10762086	  765.6	  584.6	 7184.0	...
10762087	  765.5	  585.3	 7197.0	...
10762088	  765.3	  585.9	 7210.0	...
10762089	  764.9	  586.0	 7209.0	...
10762090	  764.2	  585.3	 7210.0	...
10762091	  763.7	  584.7	 7211.0	...
10762092	  763.8	  583.2	 7209.0	...
10762093	  764.1	  582.3	 7206.0	...
10762094	  764.3	  581.4	 7203.0	...
10762095	  764.1	  582.8	 7203.0	...
10762096	  764.1	  584.6	 7206.0	...
10762097	  764.1	  586.4	 7208.0	...
10762098	  764.1	  585.6	 7209.0	...
10762099	  764.1	  584.7	 7209.0	...
10762100	  764.1	  583.9	 7203.0	...
10762101	  764.2	  584.2	 7198.0	...
10762102	  764.2	  584.5	 7191.0	...
10762103	  764.2	  585.0	 7191.0	...
10762104	  764.3	  585.3	 7192.0	...
10762105	  764.3	  584.5	 7194.0	...
10762106	  764.4	  583.4	 7195.0	...
10762107	  764.5	  582.3	 7196.0	...
10762108	  764.7	  582.3	 7196.0	...
10762109	  764.8	  581.4	 7196.0	...
10762110	  764.6	  580.5	 7197.0	...
10762111	  764.2	  581.3	 7199.0	...
10762112	  764.1	  583.0	 7200.0	...
10762113	  764.0	  584.2	 7202.0	...
10762114	  764.0	  583.7	 7203.0	...
10762115	  763.9	  583.2	 7205.0	...
10762116	  764.0	  583.2	 7206.0	...
10762117	  764.0	  583.0	 7207.0	...
10762118	  764.0	  582.8	 7207.0	...
10762119	  765.0	  583.7	 7199.0	...
10762120	  766.0	  584.8	 7191.0	...
10762121	  767.1	  584.9	 7187.0	...
10762122	  767.1	  584.0	 7192.0	...
10762123	  767.2	  583.1	 7196.0	...
10762124	  767.3	  582.9	 7198.0	...
10762125	  767.4	  582.7	 7199.0	...
10762126	  766.5	  582.5	 7201.0	...
10762127	  765.6	  582.7	 7206.0	...
10762128	  764.5	  582.8	 7216.0	...
10762129	  764.2	  582.7	 7225.0	...
10762130	  763.5	  582.6	 7230.0	...
10762131	  763.1	  582.2	 7231.0	...
10762132	  763.1	  581.9	 7231.0	...
10762133	  763.4	  581.7	 7229.0	...
10762134	  763.7	  581.9	 7222.0	...
10762135	  763.6	  582.7	 7210.0	...
10762136	  763.3	  583.0	 7201.0	...
10762137	  763.4	  583.2	 7192.0	...
10762138	  763.6	  582.9	 7188.0	...
10762139	  763.8	  582.7	 7192.0	...
10762140	  763.7	  582.6	 7198.0	...
10762141	  763.8	  583.0	 7201.0	...
10762142	  763.8	  583.6	 7190.0	...
10762143	  763.7	  584.4	 7184.0	...
10762144	  764.0	  584.7	 7181.0	...
10762145	  764.3	  584.2	 7184.0	...
10762146	  764.5	  583.5	 7188.0	...
10762147	  765.1	  582.7	 7191.0	...
10762148	  765.9	  583.1	 7197.0	...
10762149	  766.6	  583.4	 7200.0	...
10762150	  767.1	  583.7	 7203.0	...
10762151	  767.7	  584.3	 7203.0	...
10762152	  768.3	  584.9	 7203.0	...
10762153	  767.5	  585.6	 7203.0	...
10762154	  766.6	  585.8	 7203.0	...
10762155	  765.7	  585.7	 7204.0	...
10762156	  765.4	  585.4	 7204.0	...
10762157	  764.8	  584.9	 7205.0	...
10762158	  763.2	  584.5	 7204.0	...
EFIX R   10761185	10762158	974	  762.2	  585.6	   7144
SSACC R  10762159
10762159	  761.8	  584.2	 7203.0	...
10762160	  760.0	  584.2	 7210.0	...
10762161	  757.4	  583.7	 7218.0	...
10762162	  754.8	  583.2	 7221.0	...
10762163	  752.8	  582.4	 7218.0	...
10762164	  752.4	  582.1	 7216.0	...
10762165	  750.7	  579.2	 7222.0	...
10762166	  749.2	  576.3	 7228.0	...
10762167	  747.4	  573.3	 7231.0	...
ESACC R  10762159	10762167	9	  761.8	  584.2	  747.4	  573.3	   0.38	     46
SFIX R   10762168
10762168	  745.6	  572.9	 7233.0	...
10762169	  743.9	  572.6	 7235.0	...
10762170	  742.8	  572.7	 7237.0	...
10762171	  742.8	  572.6	 7237.0	...
10762172	  743.9	  571.8	 7240.0	...
10762173	  745.5	  570.6	 7242.0	...
10762174	  747.3	  569.3	 7238.0	...
10762175	  747.8	  568.4	 7233.0	...
10762176	  747.6	  567.9	 7225.0	...
10762177	  748.3	  566.8	 7224.0	...
10762178	  749.2	  565.2	 7224.0	...
10762179	  749.8	  562.8	 7227.0	...
10762180	  749.4	  560.9	 7225.0	...
10762181	  748.7	  560.5	 7217.0	...
10762182	  748.4	  561.0	 7209.0	...
10762183	  748.4	  561.4	 7201.0	...
10762184	  749.1	  562.3	 7197.0	...
10762185	  749.6	  563.1	 7195.0	...
10762186	  749.8	  564.1	 7196.0	...
10762187	  749.7	  564.2	 7201.0	...
10762188	  750.3	  564.4	 7204.0	...
10762189	  751.2	  564.4	 7204.0	...
10762190	  751.8	  564.4	 7200.0	...
10762191	  751.8	  564.0	 7198.0	...
10762192	  751.5	  563.6	 7197.0	...
10762193	  752.0	  562.5	 7204.0	...
10762194	  752.4	  561.7	 7211.0	...
10762195	  753.1	  561.3	 7218.0	...
10762196	  753.2	  561.6	 7218.0	...
10762197	  753.2	  562.0	 7218.0	...
10762198	  752.7	  561.8	 7219.0	...
10762199	  752.5	  561.6	 7221.0	...
10762200	  752.4	  561.2	 7220.0	...
10762201	  752.5	  561.1	 7217.0	...
10762202	  751.8	  561.2	 7213.0	...
10762203	  751.7	  561.5	 7211.0	...
10762204	  751.6	  561.9	 7209.0	...
10762205	  751.7	  562.2	 7214.0	...
10762206	  750.7	  562.6	 7219.0	...
10762207	  750.1	  563.8	 7225.0	...
10762208	  749.6	  565.0	 7224.0	...
10762209	  749.7	  566.2	 7223.0	...
10762210	  750.0	  566.2	 7222.0	...
10762211	  750.3	  565.9	 7223.0	...
10762212	  750.4	  565.4	 7221.0	...
10762213	  750.2	  564.7	 7219.0	...
10762214	  750.0	  564.2	 7216.0	...
10762215	  749.9	  563.8	 7216.0	...
10762216	  749.7	  563.4	 7217.0	...
10762217	  749.6	  563.1	 7218.0	...
10762218	  749.6	  563.6	 7219.0	...
10762219	  749.8	  564.2	 7219.0	...
10762220	  750.0	  564.7	 7220.0	...
10762221	  750.1	  564.4	 7221.0	...
10762222	  749.9	  564.5	 7227.0	...
10762223	  749.7	  564.5	 7233.0	...
10762224	  750.0	  563.4	 7235.0	...
10762225	  750.3	  561.9	 7232.0	...
10762226	  750.8	  561.5	 7228.0	...
10762227	  751.0	  562.5	 7230.0	...
10762228	  751.0	  564.1	 7234.0	...
10762229	  750.8	  564.8	 7238.0	...
10762230	  750.5	  565.1	 7241.0	...
10762231	  750.7	  564.8	 7242.0	...
10762232	  750.8	  564.5	 7247.0	...
10762233	  750.4	  564.3	 7252.0	...
10762234	  749.7	  564.2	 7258.0	...
10762235	  749.4	  564.0	 7260.0	...
10762236	  749.8	  564.1	 7259.0	...
10762237	  749.7	  564.4	 7256.0	...
10762238	  749.2	  565.1	 7242.0	...
10762239	  748.6	  565.7	 7232.0	...
10762240	  748.6	  566.1	 7222.0	...
10762241	  748.6	  566.8	 7222.0	...
10762242	  748.6	  567.4	 7219.0	...
10762243	  748.7	  567.0	 7217.0	...
10762244	  749.1	  566.0	 7222.0	...
10762245	  749.5	  564.9	 7230.0	...
10762246	  749.7	  565.3	 7237.0	...
10762247	  749.2	  565.9	 7240.0	...
10762248	  748.6	  566.4	 7240.0	...
10762249	  748.2	  566.4	 7236.0	...
10762250	  748.7	  566.2	 7232.0	...
10762251	  749.6	  565.8	 7227.0	...
10762252	  750.2	  565.4	 7233.0	...
10762253	  750.5	  565.2	 7239.0	...
10762254	  751.2	  565.7	 7239.0	...
10762255	  751.7	  566.2	 7233.0	...
10762256	  751.9	  565.6	 7237.0	...
10762257	  751.1	  564.5	 7248.0	...
10762258	  750.5	  564.7	 7256.0	...
10762259	  750.6	  566.0	 7252.0	...
10762260	  751.2	  566.9	 7239.0	...
10762261	  751.6	  566.2	 7229.0	...
10762262	  751.5	  565.6	 7221.0	...
10762263	  751.7	  565.4	 7222.0	...
10762264	  751.9	  565.7	 7224.0	...
10762265	  752.1	  565.8	 7228.0	...
10762266	  752.1	  565.9	 7233.0	...
10762267	  752.4	  565.8	 7239.0	...
10762268	  752.8	  565.7	 7242.0	...
10762269	  752.3	  565.8	 7241.0	...
10762270	  751.5	  565.9	 7238.0	...
10762271	  750.7	  566.0	 7227.0	...
10762272	  750.8	  566.2	 7218.0	...
10762273	  751.3	  567.0	 7211.0	...
10762274	  751.6	  567.8	 7214.0	...
10762275	  751.6	  567.1	 7222.0	...
10762276	  751.2	  566.0	 7229.0	...
10762277	  751.1	  565.1	 7234.0	...
10762278	  751.3	  565.8	 7233.0	...
10762279	  751.4	  566.6	 7232.0	...
10762280	  751.0	  566.1	 7230.0	...
10762281	  750.6	  565.2	 7229.0	...
10762282	  750.1	  564.3	 7227.0	...
10762283	  749.9	  564.2	 7225.0	...
10762284	  749.8	  564.1	 7224.0	...
10762285	  749.7	  564.0	 7227.0	...
10762286	  750.3	  563.8	 7228.0	...
10762287	  750.8	  563.3	 7230.0	...
10762288	  751.3	  562.9	 7226.0	...
10762289	  751.2	  562.7	 7225.0	...
10762290	  751.2	  563.0	 7224.0	...
10762291	  751.3	  564.1	 7226.0	...
10762292	  751.3	  565.1	 7233.0	...
10762293	  751.3	  565.9	 7238.0	...
10762294	  751.2	  566.0	 7241.0	...
10762295	  751.1	  566.2	 7239.0	...
10762296	  750.9	  565.3	 7236.0	...
10762297	  750.6	  564.1	 7234.0	...
10762298	  750.3	  562.9	 7234.0	...
10762299	  750.2	  563.5	 7234.0	...
10762300	  750.0	  564.6	 7235.0	...
10762301	  749.9	  565.8	 7244.0	...
10762302	  750.0	  564.2	 7254.0	...
10762303	  750.3	  562.0	 7263.0	...
10762304	  750.7	  560.2	 7261.0	...
10762305	  751.1	  560.8	 7252.0	...
10762306	  751.7	  563.7	 7244.0	...
10762307	  751.6	  566.3	 7238.0	...
10762308	  750.8	  567.6	 7238.0	...
10762309	  749.7	  566.6	 7238.0	...
10762310	  750.0	  565.4	 7240.0	...
10762311	  750.8	  564.3	 7243.0	...
10762312	  751.1	  563.3	 7246.0	...
10762313	  750.7	  563.6	 7245.0	...
10762314	  750.5	  564.8	 7245.0	...
10762315	  749.6	  566.1	 7242.0	...
10762316	  748.7	  567.4	 7240.0	...
10762317	  747.7	  568.6	 7240.0	...
10762318	  747.7	  568.7	 7241.0	...
10762319	  747.5	  566.1	 7242.0	...
10762320	  747.6	  563.6	 7242.0	...
10762321	  747.9	  562.2	 7244.0	...
10762322	  748.1	  562.6	 7249.0	...
10762323	  747.9	  563.7	 7254.0	...
10762324	  747.5	  564.7	 7257.0	...
10762325	  747.4	  565.5	 7258.0	...
10762326	  748.0	  565.3	 7261.0	...
10762327	  748.4	  565.6	 7263.0	...
10762328	  748.4	  566.0	 7264.0	...
10762329	  747.6	  566.3	 7261.0	...
10762330	  746.8	  566.1	 7258.0	...
10762331	  746.1	  566.1	 7257.0	...
10762332	  745.9	  566.2	 7256.0	...
10762333	  746.1	  566.0	 7248.0	...
10762334	  747.0	  565.5	 7242.0	...
10762335	  748.1	  565.6	 7233.0	...
10762336	  748.7	  566.1	 7230.0	...
10762337	  748.9	  566.5	 7232.0	...
10762338	  748.8	  566.1	 7242.0	...
10762339	  748.1	  564.7	 7252.0	...
10762340	  747.6	  563.5	 7258.0	...
10762341	  746.8	  562.8	 7258.0	...
10762342	  746.7	  564.1	 7258.0	...
10762343	  747.3	  565.3	 7257.0	...
10762344	  748.1	  566.4	 7255.0	...
10762345	  748.8	  566.4	 7252.0	...
10762346	  749.0	  566.3	 7243.0	...
10762347	  749.2	  565.9	 7236.0	...
10762348	  749.3	  565.5	 7231.0	...
10762349	  749.4	  565.3	 7232.0	...
10762350	  749.3	  565.6	 7232.0	...
10762351	  749.1	  565.7	 7232.0	...
10762352	  748.9	  565.7	 7232.0	...
10762353	  748.9	  565.8	 7232.0	...
10762354	  749.0	  565.8	 7231.0	...
10762355	  749.1	  565.8	 7230.0	...
10762356	  749.2	  566.7	 7228.0	...
10762357	  749.1	  567.6	 7230.0	...
10762358	  748.8	  567.4	 7233.0	...
10762359	  748.6	  566.8	 7235.0	...
10762360	  748.2	  566.5	 7235.0	...
10762361	  747.7	  567.2	 7235.0	...
10762362	  747.2	  567.6	 7233.0	...
10762363	  747.0	  567.8	 7231.0	...
10762364	  746.8	  568.1	 7240.0	...
10762365	  746.6	  567.8	 7252.0	...
10762366	  747.1	  567.2	 7263.0	...
10762367	  747.6	  566.6	 7262.0	...
10762368	  748.3	  566.6	 7260.0	...
10762369	  748.5	  566.7	 7259.0	...
10762370	  748.7	  567.0	 7259.0	...
10762371	  749.0	  567.5	 7260.0	...
10762372	  749.2	  567.9	 7256.0	...
10762373	  749.1	  568.1	 7251.0	...
10762374	  748.9	  567.9	 7247.0	...
10762375	  748.5	  566.8	 7248.0	...
10762376	  748.2	  565.7	 7248.0	...
10762377	  748.0	  564.9	 7246.0	...
10762378	  747.9	  565.0	 7247.0	...
10762379	  747.9	  565.4	 7249.0	...
10762380	  747.9	  566.0	 7252.0	...
10762381	  748.0	  566.7	 7251.0	...
10762382	  748.0	  567.0	 7249.0	...
10762383	  748.9	  566.9	 7245.0	...
10762384	  749.5	  566.6	 7242.0	...
10762385	  749.8	  566.5	 7242.0	...
10762386	  749.4	  566.4	 7243.0	...
10762387	  749.1	  566.3	 7245.0	...
10762388	  749.2	  566.1	 7247.0	...
10762389	  749.5	  567.2	 7249.0	...
10762390	  749.9	  568.3	 7250.0	...
10762391	  750.3	  569.4	 7250.0	...
MSG	10762392 0000 _ Number Off
10762392	  750.7	  569.2	 7251.0	...
10762393	  750.9	  567.9	 7251.0	...
10762394	  749.6	  566.7	 7248.0	...
10762395	  748.4	  566.7	 7245.0	...
10762396	  747.2	  567.9	 7242.0	...
10762397	  747.3	  567.7	 7242.0	...
10762398	  747.4	  566.1	 7245.0	...
10762399	  747.8	  564.7	 7251.0	...
10762400	  748.3	  564.9	 7256.0	...
10762401	  748.5	  566.2	 7257.0	...
10762402	  748.5	  567.2	 7254.0	...
10762403	  748.6	  567.9	 7251.0	...
10762404	  748.9	  567.7	 7250.0	...
10762405	  749.3	  567.6	 7248.0	...
10762406	  748.6	  567.7	 7246.0	...
10762407	  747.8	  568.2	 7244.0	...
10762408	  748.2	  568.5	 7243.0	...
10762409	  749.4	  568.1	 7242.0	...
10762410	  750.6	  567.3	 7242.0	...
10762411	  750.5	  566.6	 7242.0	...
10762412	  750.7	  566.5	 7241.0	...
10762413	  750.7	  566.2	 7241.0	...
10762414	  749.1	  566.2	 7241.0	...
10762415	  747.5	  566.6	 7240.0	...
10762416	  746.2	  566.9	 7241.0	...
10762417	  746.5	  567.0	 7250.0	...
10762418	  746.7	  566.2	 7260.0	...
10762419	  747.8	  565.5	 7260.0	...
10762420	  749.0	  565.2	 7250.0	...
10762421	  749.2	  565.6	 7242.0	...
10762422	  748.2	  566.1	 7246.0	...
10762423	  747.7	  566.1	 7250.0	...
10762424	  748.2	  566.1	 7252.0	...
10762425	  747.7	  566.1	 7252.0	...
10762426	  746.8	  566.3	 7251.0	...
10762427	  745.8	  566.2	 7255.0	...
10762428	  745.7	  566.0	 7259.0	...
10762429	  746.5	  565.4	 7261.0	...
10762430	  747.4	  565.0	 7260.0	...
10762431	  748.3	  565.3	 7265.0	...
10762432	  747.2	  566.2	 7271.0	...
10762433	  746.1	  567.1	 7276.0	...
10762434	  745.3	  567.4	 7276.0	...
10762435	  745.6	  568.2	 7280.0	...
10762436	  745.9	  569.0	 7285.0	...
10762437	  746.2	  569.6	 7287.0	...
10762438	  746.6	  569.3	 7285.0	...
10762439	  746.9	  568.6	 7283.0	...
10762440	  746.8	  568.0	 7282.0	...
10762441	  747.2	  568.0	 7283.0	...
10762442	  747.7	  568.7	 7285.0	...
10762443	  748.3	  569.3	 7287.0	...
10762444	  748.5	  569.4	 7280.0	...
10762445	  748.8	  569.3	 7270.0	...
10762446	  749.1	  569.3	 7260.0	...
10762447	  749.5	  569.3	 7261.0	...
10762448	  749.6	  569.0	 7263.0	...
10762449	  749.6	  568.5	 7264.0	...
10762450	  750.3	  567.8	 7263.0	...
EFIX R   10762168	10762450	283	  749.3	  565.7	   7240
SSACC R  10762451
10762451	  751.0	  567.6	 7269.0	...
10762452	  752.8	  567.6	 7277.0	...
10762453	  755.4	  567.4	 7273.0	...
10762454	  759.3	  567.1	 7262.0	...
10762455	  762.2	  567.0	 7252.0	...
10762456	  763.5	  567.3	 7254.0	...
10762457	  765.4	  568.7	 7246.0	...
10762458	  768.6	  569.8	 7237.0	...
10762459	  772.0	  570.9	 7228.0	...
10762460	  774.4	  570.8	 7228.0	...
10762461	  775.5	  570.7	 7230.0	...
ESACC R  10762451	10762461	11	  751.0	  567.6	  775.5	  570.7	   0.53	     54
SFIX R   10762462
10762462	  776.6	  571.7	 7232.0	...
10762463	  777.6	  573.3	 7233.0	...
10762464	  778.6	  574.9	 7236.0	...
10762465	  779.5	  575.4	 7239.0	...
10762466	  779.3	  575.6	 7241.0	...
10762467	  779.1	  575.7	 7241.0	...
10762468	  778.9	  575.8	 7241.0	...
10762469	  779.0	  576.8	 7241.0	...
10762470	  779.1	  577.9	 7242.0	...
10762471	  778.7	  579.0	 7245.0	...
10762472	  777.0	  579.3	 7251.0	...
10762473	  775.3	  579.5	 7257.0	...
10762474	  774.0	  579.6	 7263.0	...
10762475	  773.2	  578.4	 7269.0	...
10762476	  772.3	  577.3	 7276.0	...
10762477	  771.7	  576.1	 7274.0	...
10762478	  771.7	  576.1	 7270.0	...
10762479	  770.8	  576.1	 7266.0	...
10762480	  769.9	  576.1	 7271.0	...
10762481	  769.5	  576.0	 7276.0	...
10762482	  770.1	  575.8	 7280.0	...
10762483	  771.8	  575.7	 7273.0	...
10762484	  773.0	  576.5	 7266.0	...
10762485	  774.2	  576.9	 7265.0	...
10762486	  774.0	  577.4	 7270.0	...
10762487	  773.6	  577.5	 7274.0	...
10762488	  773.3	  578.1	 7274.0	...
10762489	  774.0	  578.4	 7276.0	...
10762490	  774.9	  577.9	 7279.0	...
10762491	  774.8	  577.6	 7283.0	...
10762492	  773.7	  577.1	 7285.0	...
10762493	  772.9	  576.6	 7286.0	...
10762494	  773.4	  576.7	 7280.0	...
10762495	  774.0	  577.4	 7274.0	...
10762496	  774.8	  578.0	 7265.0	...
10762497	  775.2	  577.9	 7262.0	...
10762498	  775.4	  577.9	 7272.0	...
10762499	  774.8	  578.1	 7284.0	...
10762500	  773.9	  578.3	 7294.0	...
10762501	  773.1	  578.5	 7290.0	...
10762502	  772.6	  578.6	 7289.0	...
10762503	  772.2	  578.7	 7289.0	...
10762504	  771.7	  578.8	 7289.0	...
10762505	  771.3	  578.9	 7288.0	...
10762506	  770.9	  579.0	 7288.0	...
10762507	  770.6	  578.9	 7286.0	...
10762508	  771.5	  578.5	 7284.0	...
10762509	  772.6	  578.2	 7281.0	...
10762510	  773.8	  578.1	 7277.0	...
10762511	  773.8	  578.2	 7274.0	...
10762512	  773.2	  578.5	 7276.0	...
10762513	  772.5	  578.3	 7281.0	...
10762514	  771.9	  578.0	 7287.0	...
10762515	  772.2	  577.9	 7287.0	...
10762516	  772.4	  578.1	 7288.0	...
10762517	  772.2	  577.7	 7288.0	...
10762518	  771.5	  577.2	 7284.0	...
10762519	  771.3	  576.5	 7281.0	...
10762520	  771.4	  576.2	 7283.0	...
10762521	  771.7	  575.9	 7288.0	...
10762522	  772.0	  575.7	 7300.0	...
10762523	  772.2	  576.4	 7306.0	...
10762524	  772.2	  577.2	 7308.0	...
10762525	  772.0	  578.0	 7303.0	...
10762526	  771.8	  578.0	 7297.0	...
10762527	  771.3	  578.5	 7300.0	...
10762528	  770.8	  579.0	 7301.0	...
10762529	  770.9	  579.8	 7302.0	...
10762530	  771.2	  580.4	 7306.0	...
10762531	  771.5	  581.0	 7312.0	...
10762532	  771.3	  581.5	 7317.0	...
10762533	  771.4	  581.7	 7317.0	...
10762534	  771.3	  581.0	 7311.0	...
10762535	  771.2	  579.9	 7305.0	...
10762536	  771.3	  578.9	 7300.0	...
10762537	  771.7	  578.7	 7303.0	...
10762538	  772.1	  578.6	 7304.0	...
10762539	  771.9	  578.5	 7303.0	...
10762540	  771.5	  578.5	 7308.0	...
10762541	  771.0	  578.5	 7313.0	...
10762542	  771.0	  578.5	 7321.0	...
10762543	  771.0	  577.8	 7323.0	...
10762544	  770.9	  577.2	 7323.0	...
10762545	  770.8	  577.5	 7321.0	...
10762546	  770.4	  578.5	 7326.0	...
10762547	  770.1	  579.5	 7333.0	...
10762548	  769.9	  579.4	 7333.0	...
10762549	  770.0	  580.1	 7327.0	...
10762550	  770.1	  580.9	 7323.0	...
10762551	  770.1	  580.6	 7324.0	...
10762552	  769.9	  579.5	 7326.0	...
10762553	  769.7	  578.4	 7328.0	...
10762554	  769.5	  578.3	 7330.0	...
10762555	  769.2	  578.2	 7335.0	...
10762556	  768.4	  578.2	 7337.0	...
10762557	  767.7	  578.0	 7340.0	...
10762558	  768.2	  577.7	 7341.0	...
10762559	  769.6	  578.0	 7343.0	...
10762560	  771.1	  578.4	 7342.0	...
10762561	  771.0	  579.2	 7344.0	...
10762562	  770.1	  579.5	 7349.0	...
10762563	  769.2	  580.2	 7354.0	...
10762564	  768.8	  580.7	 7350.0	...
10762565	  768.8	  581.1	 7344.0	...
10762566	  768.8	  580.9	 7337.0	...
10762567	  769.2	  580.4	 7335.0	...
10762568	  769.6	  579.7	 7328.0	...
10762569	  770.0	  578.9	 7322.0	...
10762570	  770.2	  578.6	 7319.0	...
10762571	  770.2	  578.1	 7321.0	...
10762572	  770.2	  577.6	 7324.0	...
10762573	  770.1	  577.7	 7323.0	...
10762574	  769.9	  578.2	 7322.0	...
10762575	  770.3	  578.4	 7320.0	...
10762576	  770.8	  578.2	 7320.0	...
10762577	  771.8	  578.1	 7318.0	...
10762578	  772.2	  578.3	 7316.0	...
10762579	  772.5	  578.4	 7313.0	...
10762580	  772.2	  578.4	 7311.0	...
10762581	  771.9	  578.3	 7312.0	...
10762582	  771.8	  578.2	 7323.0	...
10762583	  770.8	  578.4	 7334.0	...
10762584	  769.7	  578.5	 7343.0	...
10762585	  768.6	  578.6	 7338.0	...
10762586	  768.5	  578.6	 7330.0	...
10762587	  768.6	  578.7	 7322.0	...
10762588	  769.1	  578.7	 7325.0	...
10762589	  769.1	  578.8	 7335.0	...
10762590	  768.9	  578.8	 7345.0	...
10762591	  769.5	  578.4	 7348.0	...
10762592	  770.4	  577.9	 7349.0	...
MSG	10762593 0000 _ Number On
10762593	  771.3	  577.4	 7349.0	...
10762594	  771.3	  577.4	 7350.0	...
10762595	  771.4	  577.7	 7350.0	...
10762596	  771.4	  578.0	 7346.0	...
10762597	  771.2	  578.4	 7343.0	...
10762598	  770.9	  578.1	 7339.0	...
10762599	  771.2	  577.7	 7337.0	...
10762600	  771.7	  577.3	 7335.0	...
10762601	  772.2	  577.2	 7331.0	...
10762602	  771.4	  578.2	 7330.0	...
10762603	  770.6	  579.2	 7327.0	...
10762604	  770.8	  580.0	 7325.0	...
10762605	  771.8	  579.7	 7324.0	...
10762606	  772.8	  579.3	 7324.0	...
10762607	  772.8	  578.8	 7330.0	...
10762608	  772.7	  578.5	 7335.0	...
10762609	  772.8	  578.7	 7342.0	...
10762610	  772.8	  579.1	 7344.0	...
10762611	  773.0	  579.5	 7346.0	...
10762612	  773.1	  579.7	 7346.0	...
10762613	  773.1	  579.8	 7347.0	...
10762614	  772.9	  579.6	 7348.0	...
10762615	  773.5	  579.1	 7346.0	...
10762616	  774.4	  578.6	 7335.0	...
10762617	  775.3	  578.4	 7325.0	...
10762618	  774.2	  578.1	 7325.0	...
10762619	  773.0	  577.9	 7333.0	...
10762620	  771.8	  577.8	 7341.0	...
10762621	  771.8	  577.8	 7342.0	...
10762622	  771.7	  577.4	 7342.0	...
10762623	  771.9	  577.1	 7342.0	...
10762624	  771.9	  576.7	 7344.0	...
10762625	  771.8	  576.7	 7346.0	...
10762626	  771.3	  576.7	 7348.0	...
10762627	  771.0	  576.8	 7348.0	...
10762628	  770.9	  576.8	 7358.0	...
10762629	  771.2	  578.4	 7368.0	...
10762630	  771.5	  579.9	 7368.0	...
10762631	  771.8	  581.5	 7357.0	...
10762632	  771.7	  581.0	 7347.0	...
10762633	  771.6	  579.9	 7348.0	...
10762634	  771.8	  578.8	 7347.0	...
10762635	  772.2	  579.2	 7346.0	...
10762636	  772.6	  580.3	 7346.0	...
10762637	  772.2	  581.2	 7351.0	...
10762638	  771.6	  581.2	 7356.0	...
10762639	  770.9	  581.3	 7351.0	...
10762640	  770.8	  581.7	 7346.0	...
10762641	  771.1	  581.7	 7343.0	...
10762642	  772.3	  581.5	 7347.0	...
10762643	  773.6	  581.2	 7350.0	...
10762644	  774.0	  580.7	 7350.0	...
10762645	  773.8	  580.1	 7352.0	...
10762646	  773.5	  579.4	 7353.0	...
10762647	  773.6	  578.7	 7352.0	...
10762648	  773.6	  578.3	 7351.0	...
10762649	  773.5	  578.3	 7353.0	...
10762650	  772.1	  578.8	 7356.0	...
10762651	  770.7	  579.4	 7363.0	...
10762652	  769.4	  579.6	 7367.0	...
10762653	  769.7	  579.5	 7371.0	...
10762654	  769.9	  579.2	 7372.0	...
10762655	  770.1	  578.7	 7375.0	...
10762656	  770.1	  578.2	 7378.0	...
10762657	  770.5	  577.7	 7373.0	...
10762658	  771.1	  577.6	 7364.0	...
10762659	  771.0	  577.6	 7362.0	...
10762660	  770.4	  577.8	 7366.0	...
10762661	  770.6	  578.0	 7370.0	...
10762662	  771.3	  578.1	 7371.0	...
10762663	  771.8	  578.1	 7372.0	...
10762664	  771.6	  578.0	 7373.0	...
10762665	  771.6	  578.0	 7372.0	...
10762666	  771.9	  577.9	 7371.0	...
10762667	  772.6	  577.7	 7369.0	...
10762668	  773.2	  577.5	 7367.0	...
10762669	  773.7	  577.1	 7368.0	...
10762670	  773.6	  576.9	 7370.0	...
10762671	  772.9	  578.1	 7372.0	...
10762672	  772.1	  579.3	 7372.0	...
10762673	  771.8	  580.7	 7371.0	...
10762674	  772.4	  581.0	 7371.0	...
10762675	  772.6	  580.9	 7375.0	...
10762676	  772.2	  579.6	 7378.0	...
10762677	  771.9	  578.3	 7382.0	...
10762678	  772.1	  577.5	 7383.0	...
10762679	  772.7	  578.0	 7384.0	...
10762680	  773.3	  578.5	 7386.0	...
10762681	  773.6	  578.8	 7388.0	...
10762682	  773.7	  578.8	 7390.0	...
10762683	  773.1	  579.0	 7387.0	...
10762684	  772.5	  579.4	 7384.0	...
10762685	  772.0	  579.7	 7385.0	...
10762686	  772.0	  579.8	 7389.0	...
10762687	  772.0	  579.8	 7393.0	...
10762688	  772.3	  579.8	 7389.0	...
10762689	  772.8	  579.8	 7384.0	...
10762690	  773.3	  579.6	 7385.0	...
10762691	  773.3	  579.8	 7390.0	...
10762692	  773.1	  580.1	 7394.0	...
10762693	  772.9	  580.7	 7391.0	...
10762694	  772.9	  580.9	 7389.0	...
10762695	  772.8	  581.4	 7385.0	...
10762696	  772.2	  581.6	 7382.0	...
10762697	  771.8	  581.6	 7386.0	...
10762698	  770.9	  581.2	 7392.0	...
10762699	  770.5	  580.8	 7399.0	...
10762700	  770.8	  580.9	 7393.0	...
10762701	  771.5	  581.0	 7386.0	...
10762702	  772.3	  581.0	 7381.0	...
10762703	  772.3	  580.5	 7382.0	...
10762704	  772.4	  580.3	 7388.0	...
10762705	  772.1	  580.2	 7395.0	...
10762706	  771.8	  580.5	 7401.0	...
10762707	  771.4	  580.7	 7401.0	...
10762708	  771.3	  580.6	 7401.0	...
10762709	  771.4	  580.3	 7402.0	...
10762710	  771.3	  580.0	 7404.0	...
10762711	  771.3	  580.0	 7406.0	...
10762712	  771.0	  580.0	 7407.0	...
10762713	  770.7	  579.9	 7409.0	...
10762714	  770.2	  580.1	 7410.0	...
10762715	  769.9	  580.7	 7410.0	...
10762716	  770.4	  581.2	 7407.0	...
10762717	  771.0	  581.5	 7404.0	...
10762718	  771.5	  581.4	 7400.0	...
10762719	  771.2	  581.0	 7398.0	...
10762720	  771.4	  580.6	 7398.0	...
10762721	  771.5	  579.9	 7400.0	...
10762722	  771.7	  579.6	 7402.0	...
10762723	  771.8	  579.7	 7406.0	...
10762724	  772.0	  580.5	 7414.0	...
10762725	  772.2	  581.4	 7421.0	...
10762726	  772.0	  581.0	 7425.0	...
10762727	  771.8	  580.3	 7425.0	...
10762728	  772.4	  580.1	 7418.0	...
10762729	  773.2	  580.8	 7412.0	...
10762730	  773.4	  581.7	 7415.0	...
10762731	  772.7	  581.4	 7423.0	...
10762732	  770.9	  581.1	 7432.0	...
10762733	  769.7	  580.3	 7430.0	...
10762734	  768.8	  579.9	 7429.0	...
10762735	  769.2	  579.4	 7429.0	...
10762736	  770.6	  579.3	 7424.0	...
10762737	  771.9	  580.1	 7420.0	...
10762738	  771.9	  580.8	 7416.0	...
10762739	  770.9	  581.4	 7417.0	...
10762740	  770.0	  581.5	 7418.0	...
10762741	  770.4	  581.8	 7423.0	...
10762742	  770.8	  582.1	 7427.0	...
10762743	  771.0	  582.2	 7430.0	...
10762744	  771.1	  581.9	 7428.0	...
10762745	  771.5	  581.9	 7425.0	...
10762746	  772.2	  582.0	 7422.0	...
10762747	  772.8	  582.5	 7421.0	...
10762748	  773.2	  582.8	 7421.0	...
10762749	  772.9	  583.2	 7419.0	...
10762750	  772.6	  583.1	 7416.0	...
10762751	  772.2	  582.9	 7416.0	...
10762752	  771.9	  582.6	 7418.0	...
10762753	  771.8	  582.1	 7421.0	...
10762754	  771.8	  581.3	 7420.0	...
10762755	  772.1	  580.7	 7422.0	...
10762756	  772.2	  580.1	 7423.0	...
10762757	  772.2	  580.0	 7424.0	...
10762758	  772.2	  580.1	 7423.0	...
10762759	  772.3	  580.4	 7426.0	...
10762760	  772.4	  581.0	 7427.0	...
10762761	  772.5	  581.5	 7429.0	...
10762762	  771.8	  582.0	 7431.0	...
10762763	  771.0	  582.1	 7435.0	...
10762764	  770.3	  581.9	 7438.0	...
10762765	  770.8	  581.5	 7438.0	...
10762766	  771.0	  581.7	 7436.0	...
10762767	  771.1	  581.8	 7434.0	...
10762768	  771.0	  581.8	 7432.0	...
10762769	  771.0	  581.4	 7435.0	...
10762770	  771.0	  581.2	 7436.0	...
10762771	  770.6	  581.2	 7437.0	...
10762772	  770.3	  581.8	 7434.0	...
10762773	  771.8	  581.9	 7428.0	...
10762774	  773.6	  582.3	 7424.0	...
10762775	  774.7	  582.4	 7426.0	...
10762776	  773.8	  581.6	 7431.0	...
10762777	  772.8	  580.7	 7433.0	...
10762778	  772.6	  579.8	 7433.0	...
10762779	  772.3	  580.0	 7433.0	...
10762780	  772.1	  580.3	 7431.0	...
10762781	  771.9	  580.4	 7429.0	...
10762782	  771.9	  581.1	 7427.0	...
10762783	  771.9	  581.8	 7427.0	...
10762784	  771.8	  582.3	 7437.0	...
10762785	  771.7	  582.2	 7446.0	...
10762786	  771.5	  581.7	 7454.0	...
10762787	  771.5	  581.1	 7453.0	...
10762788	  771.5	  580.6	 7453.0	...
10762789	  772.4	  580.4	 7453.0	...
10762790	  773.2	  580.4	 7452.0	...
10762791	  774.0	  580.4	 7451.0	...
10762792	  774.6	  580.5	 7447.0	...
10762793	  775.1	  580.1	 7443.0	...
10762794	  774.7	  579.9	 7443.0	...
10762795	  773.6	  579.6	 7445.0	...
10762796	  772.6	  579.7	 7445.0	...
EFIX R   10762462	10762796	335	  772.0	  579.3	   7354
SSACC R  10762797
10762797	  771.1	  579.3	 7444.0	...
10762798	  769.6	  578.8	 7450.0	...
10762799	  766.2	  578.5	 7460.0	...
10762800	  764.2	  578.3	 7472.0	...
10762801	  761.0	  578.0	 7475.0	...
10762802	  758.4	  577.4	 7478.0	...
10762803	  755.9	  577.0	 7474.0	...
10762804	  754.5	  575.2	 7469.0	...
ESACC R  10762797	10762804	8	  771.1	  579.3	  754.5	  575.2	   0.36	     49
SFIX R   10762805
10762805	  753.1	  573.7	 7475.0	...
10762806	  751.7	  573.0	 7487.0	...
10762807	  750.5	  573.7	 7493.0	...
10762808	  750.5	  574.2	 7489.0	...
10762809	  750.5	  574.0	 7484.0	...
10762810	  751.1	  573.5	 7483.0	...
10762811	  751.7	  573.2	 7485.0	...
10762812	  752.4	  573.6	 7488.0	...
10762813	  752.7	  574.2	 7486.0	...
10762814	  753.2	  574.8	 7482.0	...
10762815	  753.6	  574.4	 7478.0	...
10762816	  752.7	  574.3	 7480.0	...
10762817	  751.6	  574.2	 7481.0	...
10762818	  751.5	  574.2	 7481.0	...
10762819	  752.6	  574.1	 7481.0	...
10762820	  753.6	  573.7	 7481.0	...
10762821	  753.6	  573.4	 7482.0	...
10762822	  753.7	  573.4	 7482.0	...
10762823	  753.7	  573.7	 7482.0	...
10762824	  753.7	  573.9	 7482.0	...
10762825	  755.1	  573.6	 7479.0	...
10762826	  756.1	  573.3	 7473.0	...
10762827	  756.8	  573.2	 7468.0	...
10762828	  756.1	  573.2	 7468.0	...
10762829	  755.7	  573.2	 7471.0	...
10762830	  755.8	  573.9	 7473.0	...
10762831	  755.8	  574.8	 7473.0	...
10762832	  755.6	  575.4	 7476.0	...
10762833	  755.2	  575.1	 7480.0	...
10762834	  754.8	  574.7	 7484.0	...
10762835	  754.6	  575.1	 7487.0	...
10762836	  754.3	  575.4	 7489.0	...
10762837	  754.2	  575.6	 7488.0	...
10762838	  754.2	  575.2	 7486.0	...
10762839	  754.7	  574.9	 7484.0	...
10762840	  755.4	  574.7	 7479.0	...
10762841	  756.1	  574.7	 7474.0	...
10762842	  756.4	  574.8	 7475.0	...
10762843	  755.7	  574.1	 7481.0	...
10762844	  755.1	  573.3	 7487.0	...
10762845	  754.4	  572.5	 7487.0	...
10762846	  754.2	  572.4	 7491.0	...
10762847	  754.2	  572.3	 7495.0	...
10762848	  754.3	  572.3	 7500.0	...
10762849	  754.4	  572.5	 7500.0	...
10762850	  754.6	  573.4	 7498.0	...
10762851	  754.9	  574.3	 7496.0	...
10762852	  755.4	  574.8	 7497.0	...
10762853	  755.7	  574.1	 7498.0	...
10762854	  756.0	  573.6	 7499.0	...
10762855	  756.3	  573.3	 7497.0	...
10762856	  756.5	  573.5	 7494.0	...
10762857	  757.0	  573.5	 7488.0	...
10762858	  757.1	  573.5	 7483.0	...
10762859	  757.3	  573.6	 7481.0	...
10762860	  757.3	  573.7	 7485.0	...
10762861	  757.2	  574.1	 7496.0	...
10762862	  756.9	  574.8	 7506.0	...
10762863	  756.7	  575.4	 7510.0	...
10762864	  757.0	  574.5	 7506.0	...
10762865	  757.4	  573.2	 7502.0	...
10762866	  757.8	  572.0	 7500.0	...
10762867	  757.8	  572.1	 7500.0	...
10762868	  757.6	  572.5	 7501.0	...
10762869	  757.4	  573.6	 7503.0	...
10762870	  757.0	  574.6	 7504.0	...
10762871	  756.5	  575.1	 7507.0	...
10762872	  756.0	  574.8	 7510.0	...
10762873	  755.7	  574.7	 7511.0	...
10762874	  755.9	  574.7	 7510.0	...
10762875	  756.2	  574.7	 7508.0	...
10762876	  756.5	  574.5	 7508.0	...
10762877	  756.6	  574.3	 7507.0	...
10762878	  756.2	  574.5	 7514.0	...
10762879	  755.8	  574.9	 7520.0	...
10762880	  755.9	  574.8	 7526.0	...
10762881	  756.5	  574.3	 7525.0	...
10762882	  756.9	  574.9	 7521.0	...
10762883	  757.0	  576.0	 7517.0	...
10762884	  756.8	  576.0	 7512.0	...
10762885	  756.9	  574.9	 7513.0	...
10762886	  757.4	  573.2	 7516.0	...
10762887	  758.0	  573.0	 7519.0	...
10762888	  758.9	  573.2	 7521.0	...
10762889	  759.2	  574.2	 7520.0	...
10762890	  759.6	  574.8	 7518.0	...
10762891	  759.7	  574.3	 7515.0	...
10762892	  758.4	  573.7	 7520.0	...
10762893	  757.1	  572.9	 7527.0	...
10762894	  755.7	  572.8	 7536.0	...
10762895	  755.9	  572.5	 7539.0	...
10762896	  756.0	  571.9	 7540.0	...
10762897	  756.0	  571.6	 7536.0	...
10762898	  756.1	  573.5	 7532.0	...
10762899	  756.3	  575.8	 7530.0	...
10762900	  756.5	  577.4	 7532.0	...
10762901	  756.4	  576.1	 7534.0	...
10762902	  756.1	  574.5	 7534.0	...
10762903	  755.9	  573.6	 7534.0	...
10762904	  755.8	  573.4	 7534.0	...
MSG	10762905 0000 _ Number Off
10762905	  756.9	  574.2	 7528.0	...
10762906	  758.1	  575.0	 7522.0	...
10762907	  758.1	  576.1	 7517.0	...
10762908	  756.9	  576.3	 7518.0	...
10762909	  756.6	  576.5	 7519.0	...
10762910	  757.5	  576.3	 7526.0	...
10762911	  757.1	  574.2	 7531.0	...
10762912	  755.7	  572.3	 7537.0	...
10762913	  754.0	  571.4	 7544.0	...
10762914	  753.7	  572.5	 7552.0	...
10762915	  754.4	  573.4	 7558.0	...
10762916	  755.4	  573.7	 7556.0	...
10762917	  756.5	  574.1	 7551.0	...
10762918	  756.1	  574.7	 7545.0	...
10762919	  755.7	  575.4	 7539.0	...
10762920	  755.8	  576.0	 7536.0	...
10762921	  756.5	  577.0	 7533.0	...
10762922	  756.4	  577.4	 7529.0	...
10762923	  755.8	  577.4	 7526.0	...
10762924	  756.4	  576.3	 7526.0	...
10762925	  757.7	  575.2	 7525.0	...
10762926	  758.5	  574.6	 7524.0	...
10762927	  758.0	  575.0	 7529.0	...
10762928	  757.5	  575.3	 7535.0	...
10762929	  757.5	  575.8	 7541.0	...
10762930	  757.2	  576.1	 7541.0	...
10762931	  756.8	  576.5	 7540.0	...
10762932	  756.7	  576.5	 7539.0	...
10762933	  756.9	  576.1	 7538.0	...
10762934	  756.3	  574.8	 7541.0	...
10762935	  755.6	  573.5	 7544.0	...
10762936	  754.9	  573.2	 7547.0	...
10762937	  754.9	  573.5	 7548.0	...
10762938	  755.0	  573.7	 7546.0	...
10762939	  755.3	  574.1	 7544.0	...
10762940	  755.6	  574.6	 7543.0	...
10762941	  755.6	  575.1	 7543.0	...
10762942	  755.4	  575.4	 7551.0	...
10762943	  755.2	  575.9	 7556.0	...
10762944	  756.3	  576.9	 7556.0	...
10762945	  757.3	  577.5	 7549.0	...
10762946	  758.1	  576.6	 7548.0	...
10762947	  757.9	  575.2	 7550.0	...
10762948	  757.7	  573.7	 7554.0	...
10762949	  757.5	  574.0	 7557.0	...
10762950	  757.3	  574.5	 7559.0	...
10762951	  757.0	  575.3	 7561.0	...
10762952	  756.9	  576.0	 7563.0	...
10762953	  756.7	  576.5	 7565.0	...
10762954	  756.5	  576.7	 7565.0	...
10762955	  756.3	  576.8	 7565.0	...
10762956	  756.2	  576.9	 7564.0	...
10762957	  756.0	  576.8	 7564.0	...
10762958	  755.7	  577.3	 7565.0	...
10762959	  755.4	  577.6	 7566.0	...
10762960	  755.4	  578.0	 7570.0	...
10762961	  755.7	  577.8	 7574.0	...
10762962	  756.0	  578.0	 7576.0	...
10762963	  755.6	  577.2	 7578.0	...
10762964	  755.2	  576.2	 7579.0	...
10762965	  755.1	  575.0	 7580.0	...
10762966	  755.7	  574.6	 7582.0	...
10762967	  756.2	  574.2	 7590.0	...
10762968	  756.4	  574.5	 7597.0	...
10762969	  756.3	  574.9	 7599.0	...
10762970	  756.2	  575.4	 7593.0	...
10762971	  756.1	  575.4	 7585.0	...
10762972	  756.0	  575.4	 7581.0	...
10762973	  755.5	  575.6	 7577.0	...
10762974	  754.8	  575.7	 7578.0	...
10762975	  754.1	  576.5	 7579.0	...
10762976	  755.2	  577.1	 7580.0	...
10762977	  756.7	  577.6	 7577.0	...
10762978	  758.0	  577.4	 7574.0	...
10762979	  758.1	  577.4	 7571.0	...
10762980	  758.2	  577.5	 7571.0	...
10762981	  758.5	  577.6	 7573.0	...
10762982	  758.4	  577.8	 7575.0	...
10762983	  758.4	  577.6	 7577.0	...
10762984	  758.3	  577.4	 7577.0	...
10762985	  758.2	  576.9	 7578.0	...
10762986	  757.7	  576.6	 7573.0	...
10762987	  757.2	  576.5	 7569.0	...
10762988	  756.9	  576.7	 7565.0	...
10762989	  757.0	  577.0	 7566.0	...
10762990	  757.0	  577.4	 7567.0	...
10762991	  756.9	  577.6	 7570.0	...
10762992	  756.9	  577.7	 7575.0	...
10762993	  756.9	  577.7	 7578.0	...
10762994	  756.5	  577.6	 7580.0	...
10762995	  756.2	  577.5	 7578.0	...
10762996	  755.9	  577.4	 7576.0	...
10762997	  755.5	  577.4	 7586.0	...
10762998	  755.1	  576.9	 7600.0	...
10762999	  754.4	  576.5	 7612.0	...
10763000	  754.1	  576.6	 7611.0	...
10763001	  753.8	  577.1	 7610.0	...
10763002	  753.5	  577.6	 7610.0	...
10763003	  753.1	  577.5	 7607.0	...
10763004	  752.9	  577.6	 7601.0	...
10763005	  753.2	  577.8	 7595.0	...
10763006	  753.5	  577.9	 7590.0	...
10763007	  753.0	  577.6	 7588.0	...
10763008	  752.5	  577.1	 7584.0	...
10763009	  752.7	  577.5	 7583.0	...
10763010	  753.5	  578.3	 7582.0	...
10763011	  754.3	  579.2	 7584.0	...
10763012	  754.3	  579.2	 7591.0	...
10763013	  754.5	  579.2	 7597.0	...
10763014	  754.7	  579.2	 7604.0	...
10763015	  754.9	  579.1	 7606.0	...
10763016	  755.0	  579.0	 7608.0	...
10763017	  755.1	  578.9	 7609.0	...
10763018	  754.9	  578.8	 7606.0	...
10763019	  754.3	  578.8	 7603.0	...
10763020	  753.7	  579.3	 7600.0	...
10763021	  754.4	  579.7	 7593.0	...
10763022	  755.4	  579.5	 7586.0	...
10763023	  755.9	  578.6	 7586.0	...
10763024	  755.6	  577.9	 7593.0	...
10763025	  755.2	  577.6	 7605.0	...
10763026	  754.9	  577.6	 7610.0	...
10763027	  754.3	  577.7	 7613.0	...
10763028	  753.7	  577.9	 7611.0	...
10763029	  753.5	  578.0	 7609.0	...
10763030	  753.5	  578.0	 7608.0	...
10763031	  753.7	  577.8	 7610.0	...
10763032	  754.1	  577.7	 7612.0	...
10763033	  754.1	  577.6	 7616.0	...
10763034	  754.0	  577.2	 7618.0	...
10763035	  753.7	  576.7	 7618.0	...
10763036	  754.4	  576.3	 7610.0	...
10763037	  755.1	  576.4	 7602.0	...
10763038	  755.7	  576.6	 7596.0	...
10763039	  755.9	  576.7	 7595.0	...
10763040	  755.9	  576.7	 7595.0	...
10763041	  756.1	  577.3	 7592.0	...
10763042	  756.2	  577.9	 7590.0	...
10763043	  756.2	  578.3	 7592.0	...
10763044	  756.3	  578.1	 7597.0	...
10763045	  756.1	  578.4	 7597.0	...
10763046	  755.7	  579.0	 7592.0	...
10763047	  755.2	  578.7	 7586.0	...
10763048	  754.9	  577.9	 7586.0	...
10763049	  754.9	  577.0	 7590.0	...
10763050	  754.9	  577.6	 7595.0	...
10763051	  754.8	  578.2	 7599.0	...
10763052	  754.7	  578.7	 7599.0	...
10763053	  754.6	  578.4	 7600.0	...
10763054	  754.7	  578.1	 7602.0	...
10763055	  754.8	  577.8	 7604.0	...
10763056	  754.9	  577.7	 7603.0	...
10763057	  755.0	  577.5	 7603.0	...
10763058	  755.2	  577.2	 7602.0	...
10763059	  755.3	  576.8	 7600.0	...
10763060	  754.7	  576.6	 7599.0	...
10763061	  754.1	  577.0	 7599.0	...
10763062	  753.6	  577.0	 7604.0	...
10763063	  753.6	  576.9	 7609.0	...
10763064	  753.6	  576.3	 7614.0	...
10763065	  753.4	  576.2	 7613.0	...
10763066	  753.2	  576.8	 7613.0	...
10763067	  753.3	  577.6	 7614.0	...
10763068	  753.7	  578.6	 7616.0	...
10763069	  754.1	  579.2	 7620.0	...
10763070	  755.0	  579.5	 7621.0	...
10763071	  755.7	  579.3	 7619.0	...
10763072	  755.6	  579.0	 7612.0	...
10763073	  754.8	  578.6	 7604.0	...
10763074	  754.2	  578.4	 7600.0	...
10763075	  754.2	  578.3	 7600.0	...
10763076	  754.2	  578.4	 7604.0	...
10763077	  754.0	  578.2	 7614.0	...
10763078	  754.1	  578.4	 7625.0	...
10763079	  754.3	  578.6	 7624.0	...
10763080	  754.7	  579.2	 7616.0	...
10763081	  754.9	  579.6	 7606.0	...
10763082	  755.1	  579.8	 7605.0	...
10763083	  755.1	  579.8	 7605.0	...
10763084	  755.1	  579.7	 7606.0	...
10763085	  754.1	  579.5	 7607.0	...
10763086	  753.6	  579.2	 7604.0	...
10763087	  753.4	  579.1	 7602.0	...
10763088	  754.3	  579.2	 7600.0	...
10763089	  754.6	  578.7	 7602.0	...
10763090	  754.5	  578.0	 7608.0	...
10763091	  754.5	  577.3	 7613.0	...
10763092	  754.6	  576.8	 7615.0	...
10763093	  754.7	  576.3	 7611.0	...
10763094	  754.7	  575.8	 7608.0	...
10763095	  755.0	  575.8	 7610.0	...
10763096	  755.4	  575.9	 7609.0	...
10763097	  755.7	  577.0	 7608.0	...
10763098	  755.9	  578.1	 7606.0	...
10763099	  756.1	  578.7	 7607.0	...
10763100	  756.5	  578.3	 7608.0	...
10763101	  756.5	  577.7	 7608.0	...
10763102	  756.6	  577.4	 7608.0	...
10763103	  756.6	  576.9	 7607.0	...
10763104	  756.7	  576.7	 7607.0	...
10763105	  756.8	  576.5	 7602.0	...
MSG	10763106 0000 _ Number On
10763106	  757.0	  577.4	 7597.0	...
10763107	  757.0	  578.2	 7593.0	...
10763108	  756.8	  579.0	 7593.0	...
10763109	  756.6	  578.8	 7596.0	...
10763110	  756.5	  578.3	 7600.0	...
10763111	  755.4	  578.0	 7604.0	...
10763112	  754.4	  578.5	 7606.0	...
10763113	  753.3	  579.1	 7607.0	...
10763114	  753.6	  579.6	 7608.0	...
10763115	  754.1	  579.4	 7604.0	...
10763116	  754.6	  579.2	 7600.0	...
10763117	  754.6	  579.0	 7599.0	...
10763118	  754.3	  578.4	 7605.0	...
10763119	  753.7	  576.9	 7610.0	...
10763120	  753.3	  575.4	 7609.0	...
10763121	  754.2	  575.0	 7606.0	...
10763122	  755.4	  575.6	 7598.0	...
10763123	  755.5	  575.9	 7595.0	...
10763124	  754.4	  575.6	 7592.0	...
10763125	  753.6	  574.9	 7596.0	...
10763126	  753.9	  574.6	 7598.0	...
10763127	  754.2	  574.5	 7598.0	...
10763128	  754.1	  575.2	 7596.0	...
10763129	  754.2	  576.8	 7594.0	...
10763130	  754.2	  578.0	 7594.0	...
10763131	  755.3	  577.4	 7595.0	...
10763132	  756.3	  575.8	 7599.0	...
10763133	  756.3	  575.0	 7603.0	...
10763134	  755.5	  575.9	 7605.0	...
10763135	  755.0	  576.7	 7597.0	...
10763136	  755.3	  576.8	 7589.0	...
10763137	  755.7	  577.3	 7577.0	...
10763138	  756.5	  577.6	 7573.0	...
10763139	  757.3	  578.1	 7576.0	...
10763140	  757.8	  578.1	 7584.0	...
10763141	  757.3	  578.2	 7593.0	...
10763142	  756.8	  577.9	 7595.0	...
10763143	  756.3	  577.5	 7597.0	...
10763144	  755.3	  577.1	 7599.0	...
10763145	  754.3	  577.1	 7600.0	...
10763146	  754.0	  577.0	 7599.0	...
10763147	  755.1	  577.2	 7595.0	...
10763148	  756.4	  577.6	 7591.0	...
10763149	  757.4	  578.0	 7587.0	...
10763150	  757.2	  578.5	 7580.0	...
10763151	  756.8	  578.7	 7572.0	...
10763152	  756.8	  579.2	 7560.0	...
10763153	  757.4	  579.3	 7556.0	...
10763154	  758.1	  579.3	 7551.0	...
10763155	  758.4	  578.8	 7550.0	...
10763156	  758.4	  578.3	 7558.0	...
10763157	  758.3	  578.5	 7567.0	...
10763158	  758.2	  579.1	 7576.0	...
10763159	  758.2	  579.6	 7577.0	...
10763160	  757.3	  579.7	 7579.0	...
10763161	  756.4	  579.8	 7581.0	...
10763162	  755.3	  579.1	 7583.0	...
10763163	  755.1	  578.2	 7585.0	...
10763164	  754.6	  577.3	 7588.0	...
10763165	  754.4	  577.7	 7590.0	...
10763166	  755.2	  578.4	 7591.0	...
10763167	  756.2	  578.9	 7595.0	...
10763168	  757.0	  578.4	 7598.0	...
10763169	  756.7	  577.7	 7595.0	...
10763170	  756.5	  576.9	 7588.0	...
10763171	  756.5	  576.8	 7581.0	...
10763172	  756.6	  577.3	 7581.0	...
10763173	  756.8	  577.8	 7581.0	...
10763174	  756.9	  578.1	 7580.0	...
10763175	  756.9	  577.7	 7579.0	...
10763176	  756.7	  577.4	 7578.0	...
10763177	  756.6	  577.2	 7577.0	...
10763178	  756.5	  577.5	 7580.0	...
10763179	  756.8	  577.5	 7584.0	...
10763180	  757.1	  577.6	 7587.0	...
10763181	  756.7	  577.6	 7593.0	...
10763182	  755.5	  577.8	 7599.0	...
10763183	  754.4	  577.5	 7604.0	...
10763184	  754.0	  577.1	 7603.0	...
10763185	  753.8	  576.8	 7601.0	...
10763186	  753.7	  577.0	 7599.0	...
10763187	  754.1	  576.6	 7598.0	...
10763188	  754.3	  576.1	 7598.0	...
10763189	  754.0	  576.0	 7599.0	...
10763190	  753.1	  576.6	 7600.0	...
10763191	  753.0	  577.1	 7603.0	...
10763192	  753.4	  577.1	 7604.0	...
10763193	  754.8	  577.0	 7605.0	...
10763194	  756.0	  577.0	 7604.0	...
10763195	  757.1	  577.1	 7604.0	...
10763196	  757.4	  577.2	 7603.0	...
10763197	  757.7	  577.3	 7603.0	...
10763198	  758.1	  577.3	 7603.0	...
10763199	  758.3	  577.2	 7594.0	...
10763200	  758.5	  577.1	 7585.0	...
10763201	  758.4	  577.0	 7577.0	...
10763202	  758.3	  577.1	 7578.0	...
10763203	  757.9	  577.3	 7582.0	...
10763204	  757.9	  577.2	 7584.0	...
10763205	  758.0	  577.0	 7586.0	...
10763206	  757.8	  577.2	 7585.0	...
10763207	  757.2	  577.7	 7587.0	...
10763208	  756.7	  578.2	 7588.0	...
10763209	  756.9	  578.3	 7589.0	...
10763210	  757.2	  578.3	 7588.0	...
10763211	  757.4	  578.5	 7588.0	...
10763212	  757.5	  577.7	 7588.0	...
10763213	  757.5	  576.9	 7589.0	...
10763214	  757.6	  576.1	 7589.0	...
10763215	  756.2	  576.0	 7592.0	...
10763216	  754.8	  575.9	 7595.0	...
10763217	  754.3	  576.3	 7598.0	...
10763218	  755.3	  576.8	 7598.0	...
10763219	  756.1	  576.1	 7598.0	...
10763220	  756.1	  574.9	 7596.0	...
10763221	  755.9	  574.9	 7593.0	...
10763222	  755.8	  576.1	 7590.0	...
10763223	  755.6	  577.6	 7589.0	...
10763224	  755.4	  578.0	 7588.0	...
10763225	  755.1	  578.3	 7589.0	...
10763226	  754.9	  578.3	 7597.0	...
10763227	  754.6	  578.1	 7605.0	...
10763228	  754.6	  577.6	 7610.0	...
10763229	  754.7	  577.2	 7612.0	...
10763230	  754.9	  577.0	 7613.0	...
10763231	  755.0	  576.3	 7614.0	...
10763232	  754.9	  575.6	 7613.0	...
10763233	  754.0	  575.1	 7612.0	...
10763234	  753.2	  575.4	 7613.0	...
10763235	  753.1	  575.5	 7613.0	...
10763236	  754.3	  575.4	 7612.0	...
10763237	  755.5	  575.3	 7610.0	...
10763238	  756.0	  575.3	 7613.0	...
10763239	  756.0	  575.3	 7616.0	...
10763240	  755.6	  575.3	 7619.0	...
10763241	  755.1	  575.3	 7619.0	...
10763242	  754.8	  575.4	 7626.0	...
10763243	  754.8	  575.3	 7633.0	...
10763244	  754.7	  575.7	 7642.0	...
10763245	  754.5	  576.1	 7642.0	...
10763246	  754.5	  576.5	 7641.0	...
10763247	  754.6	  576.5	 7636.0	...
10763248	  754.2	  575.9	 7634.0	...
10763249	  753.5	  575.2	 7633.0	...
10763250	  753.0	  574.6	 7632.0	...
10763251	  753.1	  574.6	 7628.0	...
10763252	  753.7	  574.5	 7621.0	...
10763253	  754.6	  575.2	 7619.0	...
10763254	  755.6	  575.9	 7616.0	...
10763255	  756.3	  576.6	 7619.0	...
10763256	  756.5	  576.5	 7621.0	...
10763257	  756.1	  575.9	 7622.0	...
10763258	  755.4	  575.3	 7626.0	...
10763259	  755.0	  574.9	 7632.0	...
10763260	  754.9	  575.2	 7640.0	...
10763261	  755.4	  575.9	 7643.0	...
10763262	  755.8	  575.9	 7641.0	...
10763263	  756.4	  575.4	 7635.0	...
10763264	  756.5	  574.5	 7629.0	...
10763265	  756.4	  574.3	 7634.0	...
10763266	  756.3	  574.8	 7642.0	...
10763267	  756.1	  575.4	 7657.0	...
10763268	  755.8	  576.0	 7667.0	...
10763269	  755.3	  576.1	 7668.0	...
10763270	  754.8	  575.9	 7663.0	...
10763271	  754.7	  575.5	 7653.0	...
10763272	  754.5	  575.3	 7649.0	...
10763273	  754.3	  575.3	 7643.0	...
10763274	  755.0	  575.0	 7642.0	...
10763275	  755.9	  574.4	 7644.0	...
10763276	  756.7	  573.8	 7647.0	...
10763277	  756.6	  573.8	 7651.0	...
10763278	  756.4	  573.9	 7652.0	...
10763279	  756.3	  573.7	 7653.0	...
10763280	  755.7	  573.5	 7654.0	...
10763281	  755.1	  573.2	 7658.0	...
10763282	  755.3	  573.1	 7661.0	...
10763283	  755.9	  573.3	 7664.0	...
10763284	  756.7	  573.9	 7662.0	...
10763285	  757.0	  574.5	 7661.0	...
10763286	  757.3	  573.8	 7659.0	...
10763287	  757.3	  572.6	 7658.0	...
10763288	  757.5	  571.9	 7658.0	...
10763289	  757.9	  573.4	 7657.0	...
10763290	  758.3	  574.9	 7654.0	...
10763291	  758.4	  575.4	 7653.0	...
10763292	  758.0	  575.0	 7654.0	...
10763293	  757.9	  574.5	 7655.0	...
10763294	  758.0	  574.4	 7655.0	...
10763295	  757.3	  574.2	 7655.0	...
10763296	  756.5	  574.1	 7654.0	...
10763297	  756.0	  574.5	 7654.0	...
10763298	  756.1	  574.7	 7652.0	...
10763299	  756.0	  574.9	 7650.0	...
10763300	  756.4	  574.7	 7647.0	...
10763301	  757.2	  574.4	 7646.0	...
10763302	  757.7	  574.2	 7647.0	...
10763303	  757.7	  574.3	 7649.0	...
10763304	  757.9	  575.4	 7650.0	...
10763305	  758.5	  576.3	 7647.0	...
10763306	  759.1	  577.3	 7645.0	...
10763307	  759.3	  577.3	 7646.0	...
10763308	  759.2	  577.3	 7648.0	...
10763309	  758.7	  576.5	 7650.0	...
10763310	  758.4	  575.7	 7654.0	...
10763311	  758.3	  574.6	 7657.0	...
10763312	  758.1	  574.2	 7663.0	...
10763313	  757.7	  574.1	 7664.0	...
10763314	  757.2	  574.3	 7666.0	...
10763315	  757.0	  573.7	 7664.0	...
10763316	  757.0	  572.8	 7663.0	...
10763317	  757.3	  572.0	 7663.0	...
10763318	  758.0	  572.7	 7665.0	...
10763319	  758.5	  573.3	 7667.0	...
10763320	  758.0	  574.0	 7669.0	...
10763321	  757.2	  574.2	 7669.0	...
10763322	  756.2	  574.4	 7669.0	...
10763323	  756.0	  574.3	 7668.0	...
10763324	  756.0	  574.3	 7668.0	...
10763325	  756.1	  574.3	 7667.0	...
10763326	  756.3	  574.2	 7668.0	...
10763327	  756.7	  573.9	 7668.0	...
10763328	  757.1	  573.5	 7669.0	...
10763329	  757.4	  573.7	 7671.0	...
10763330	  757.3	  573.9	 7673.0	...
10763331	  757.4	  574.0	 7674.0	...
10763332	  757.7	  574.1	 7674.0	...
10763333	  757.7	  574.1	 7673.0	...
10763334	  757.5	  573.8	 7672.0	...
10763335	  757.0	  573.2	 7672.0	...
10763336	  756.7	  573.5	 7674.0	...
10763337	  756.4	  574.1	 7685.0	...
10763338	  756.3	  574.5	 7695.0	...
10763339	  757.2	  574.1	 7704.0	...
10763340	  758.2	  573.8	 7705.0	...
10763341	  758.7	  573.8	 7707.0	...
10763342	  758.4	  573.9	 7708.0	...
10763343	  758.1	  574.0	 7710.0	...
10763344	  758.2	  573.8	 7709.0	...
10763345	  758.2	  573.8	 7709.0	...
10763346	  758.2	  573.6	 7710.0	...
10763347	  758.1	  572.8	 7711.0	...
10763348	  758.2	  571.9	 7712.0	...
10763349	  758.0	  571.3	 7710.0	...
10763350	  757.8	  571.4	 7709.0	...
10763351	  757.5	  571.5	 7707.0	...
10763352	  757.8	  572.2	 7706.0	...
10763353	  757.8	  572.9	 7706.0	...
10763354	  757.5	  573.3	 7706.0	...
10763355	  757.7	  572.4	 7707.0	...
10763356	  758.2	  571.4	 7708.0	...
10763357	  758.7	  571.0	 7710.0	...
10763358	  759.0	  571.6	 7712.0	...
10763359	  759.2	  572.2	 7713.0	...
10763360	  759.5	  572.5	 7714.0	...
10763361	  759.6	  572.5	 7713.0	...
10763362	  759.8	  572.5	 7713.0	...
10763363	  759.4	  572.6	 7714.0	...
10763364	  758.8	  573.4	 7716.0	...
10763365	  759.0	  574.1	 7725.0	...
10763366	  759.9	  574.4	 7731.0	...
10763367	  760.7	  573.9	 7731.0	...
10763368	  760.7	  573.4	 7726.0	...
10763369	  760.8	  573.0	 7721.0	...
10763370	  759.8	  573.1	 7735.0	...
10763371	  758.9	  573.1	 7750.0	...
10763372	  757.9	  573.5	 7755.0	...
10763373	  758.1	  574.1	 7746.0	...
10763374	  757.6	  575.0	 7738.0	...
10763375	  756.7	  575.9	 7739.0	...
10763376	  755.8	  576.4	 7738.0	...
10763377	  755.3	  575.6	 7736.0	...
10763378	  755.3	  574.4	 7733.0	...
10763379	  757.2	  572.9	 7729.0	...
10763380	  759.0	  572.6	 7726.0	...
10763381	  760.4	  572.0	 7732.0	...
10763382	  760.0	  571.4	 7739.0	...
10763383	  759.4	  570.8	 7746.0	...
10763384	  759.1	  571.4	 7746.0	...
10763385	  759.2	  572.2	 7745.0	...
10763386	  759.6	  573.1	 7746.0	...
10763387	  759.9	  573.0	 7747.0	...
10763388	  759.8	  572.9	 7747.0	...
10763389	  759.6	  573.8	 7746.0	...
10763390	  759.4	  574.7	 7745.0	...
10763391	  760.0	  575.4	 7745.0	...
10763392	  760.6	  575.2	 7741.0	...
10763393	  761.1	  574.2	 7737.0	...
10763394	  761.0	  573.3	 7732.0	...
10763395	  761.1	  572.4	 7732.0	...
10763396	  761.3	  572.0	 7731.0	...
10763397	  761.2	  571.8	 7733.0	...
10763398	  760.9	  571.7	 7736.0	...
10763399	  760.5	  571.9	 7740.0	...
10763400	  760.4	  571.9	 7741.0	...
10763401	  760.5	  571.8	 7740.0	...
10763402	  760.9	  571.6	 7739.0	...
10763403	  761.3	  571.5	 7739.0	...
10763404	  761.2	  572.2	 7737.0	...
10763405	  761.0	  573.0	 7735.0	...
10763406	  760.4	  573.7	 7733.0	...
10763407	  760.2	  573.6	 7734.0	...
10763408	  760.2	  573.3	 7734.0	...
10763409	  760.4	  573.2	 7736.0	...
10763410	  760.5	  573.1	 7743.0	...
10763411	  760.1	  573.5	 7749.0	...
10763412	  759.9	  573.9	 7750.0	...
10763413	  759.7	  574.1	 7745.0	...
10763414	  760.9	  573.5	 7740.0	...
10763415	  762.0	  572.9	 7742.0	...
10763416	  761.9	  572.5	 7744.0	...
10763417	  760.6	  572.5	 7745.0	...
10763418	  760.0	  572.4	 7752.0	...
MSG	10763419 0000 _ Number Off
10763419	  760.6	  571.9	 7758.0	...
10763420	  760.8	  571.4	 7766.0	...
10763421	  760.4	  570.9	 7768.0	...
10763422	  759.9	  570.7	 7770.0	...
10763423	  760.1	  570.8	 7770.0	...
10763424	  760.4	  570.9	 7770.0	...
10763425	  760.7	  570.9	 7770.0	...
10763426	  761.2	  570.6	 7770.0	...
10763427	  762.1	  571.1	 7763.0	...
10763428	  763.0	  571.7	 7756.0	...
10763429	  763.4	  571.5	 7749.0	...
10763430	  763.2	  570.6	 7749.0	...
10763431	  763.1	  569.9	 7750.0	...
10763432	  763.0	  570.0	 7755.0	...
10763433	  763.1	  570.1	 7759.0	...
10763434	  763.3	  571.0	 7759.0	...
10763435	  763.6	  571.9	 7753.0	...
10763436	  763.8	  572.8	 7750.0	...
10763437	  763.6	  572.8	 7751.0	...
10763438	  763.5	  572.1	 7753.0	...
10763439	  763.3	  571.0	 7759.0	...
10763440	  763.3	  570.0	 7765.0	...
10763441	  763.4	  569.5	 7769.0	...
10763442	  763.5	  569.3	 7767.0	...
10763443	  763.5	  569.2	 7762.0	...
10763444	  762.7	  569.5	 7759.0	...
10763445	  761.3	  569.8	 7764.0	...
10763446	  759.9	  570.2	 7771.0	...
10763447	  761.0	  570.5	 7776.0	...
10763448	  762.7	  570.8	 7775.0	...
10763449	  763.9	  571.2	 7774.0	...
10763450	  763.7	  571.7	 7774.0	...
10763451	  763.4	  572.2	 7773.0	...
10763452	  763.5	  572.5	 7771.0	...
10763453	  762.4	  572.7	 7777.0	...
10763454	  761.3	  573.0	 7785.0	...
10763455	  760.5	  573.4	 7791.0	...
10763456	  760.7	  573.6	 7790.0	...
10763457	  760.8	  572.5	 7790.0	...
10763458	  761.2	  571.2	 7786.0	...
10763459	  761.6	  569.7	 7783.0	...
10763460	  762.1	  569.3	 7778.0	...
10763461	  762.1	  569.8	 7776.0	...
10763462	  761.3	  570.6	 7781.0	...
10763463	  760.6	  572.0	 7786.0	...
10763464	  760.0	  573.0	 7793.0	...
10763465	  760.1	  573.8	 7795.0	...
10763466	  759.9	  573.3	 7796.0	...
10763467	  760.1	  572.5	 7793.0	...
10763468	  760.5	  571.9	 7790.0	...
10763469	  761.2	  572.1	 7789.0	...
10763470	  761.4	  572.4	 7789.0	...
10763471	  761.6	  572.6	 7790.0	...
10763472	  761.5	  572.8	 7790.0	...
10763473	  761.3	  572.8	 7796.0	...
10763474	  761.1	  572.9	 7801.0	...
10763475	  761.0	  572.9	 7804.0	...
10763476	  760.7	  572.9	 7800.0	...
10763477	  760.5	  572.9	 7796.0	...
10763478	  760.4	  572.8	 7795.0	...
10763479	  760.3	  572.5	 7796.0	...
10763480	  760.3	  572.1	 7796.0	...
10763481	  759.9	  571.4	 7797.0	...
10763482	  759.7	  570.7	 7798.0	...
10763483	  759.7	  570.2	 7798.0	...
10763484	  759.9	  570.0	 7801.0	...
10763485	  759.7	  570.1	 7809.0	...
10763486	  759.0	  570.3	 7817.0	...
10763487	  758.4	  570.6	 7824.0	...
10763488	  758.9	  570.6	 7825.0	...
10763489	  759.6	  570.6	 7826.0	...
10763490	  760.9	  570.9	 7826.0	...
10763491	  761.6	  571.3	 7825.0	...
10763492	  762.4	  571.4	 7821.0	...
10763493	  762.5	  571.4	 7816.0	...
10763494	  762.3	  571.3	 7813.0	...
10763495	  762.2	  570.9	 7815.0	...
10763496	  762.0	  570.5	 7814.0	...
10763497	  762.1	  570.1	 7811.0	...
10763498	  762.3	  570.2	 7803.0	...
10763499	  762.9	  570.9	 7797.0	...
10763500	  763.1	  571.7	 7793.0	...
10763501	  763.2	  572.0	 7793.0	...
10763502	  762.9	  571.0	 7792.0	...
10763503	  763.0	  569.9	 7791.0	...
10763504	  763.2	  569.3	 7793.0	...
10763505	  763.2	  569.2	 7799.0	...
10763506	  763.1	  569.2	 7806.0	...
10763507	  763.0	  569.5	 7808.0	...
10763508	  764.2	  569.8	 7805.0	...
10763509	  765.5	  570.1	 7802.0	...
10763510	  766.0	  570.3	 7800.0	...
10763511	  765.4	  570.3	 7801.0	...
10763512	  764.3	  570.3	 7801.0	...
10763513	  763.9	  570.1	 7810.0	...
10763514	  763.4	  570.5	 7819.0	...
10763515	  763.6	  570.8	 7825.0	...
10763516	  763.9	  569.9	 7822.0	...
10763517	  762.9	  568.6	 7823.0	...
10763518	  761.7	  567.5	 7828.0	...
10763519	  761.9	  567.9	 7819.0	...
10763520	  763.4	  568.4	 7807.0	...
10763521	  764.8	  568.8	 7796.0	...
10763522	  763.7	  569.5	 7801.0	...
10763523	  762.6	  569.9	 7807.0	...
10763524	  761.6	  569.9	 7815.0	...
10763525	  761.9	  569.7	 7822.0	...
10763526	  762.3	  569.6	 7827.0	...
10763527	  762.5	  570.0	 7830.0	...
10763528	  762.5	  570.1	 7827.0	...
10763529	  763.1	  570.0	 7824.0	...
10763530	  763.7	  570.6	 7820.0	...
10763531	  764.3	  571.2	 7819.0	...
10763532	  764.3	  570.9	 7820.0	...
10763533	  764.4	  569.9	 7821.0	...
10763534	  764.4	  568.9	 7822.0	...
10763535	  763.8	  569.2	 7821.0	...
10763536	  763.1	  569.6	 7821.0	...
10763537	  762.4	  570.1	 7821.0	...
10763538	  762.4	  570.5	 7820.0	...
10763539	  762.5	  570.6	 7819.0	...
10763540	  762.6	  570.8	 7820.0	...
10763541	  761.5	  571.1	 7829.0	...
10763542	  760.4	  571.4	 7837.0	...
10763543	  759.3	  571.4	 7844.0	...
10763544	  759.2	  571.3	 7838.0	...
10763545	  759.6	  571.2	 7832.0	...
10763546	  760.0	  571.2	 7828.0	...
10763547	  760.5	  571.2	 7830.0	...
10763548	  760.6	  571.1	 7833.0	...
10763549	  760.9	  571.1	 7837.0	...
10763550	  760.9	  570.3	 7847.0	...
10763551	  760.4	  569.5	 7856.0	...
10763552	  759.9	  568.9	 7853.0	...
10763553	  760.7	  569.0	 7844.0	...
10763554	  761.9	  569.0	 7838.0	...
10763555	  763.3	  568.8	 7842.0	...
10763556	  763.6	  568.7	 7841.0	...
10763557	  763.2	  568.6	 7839.0	...
10763558	  762.6	  568.7	 7836.0	...
10763559	  762.1	  569.1	 7837.0	...
10763560	  762.2	  569.5	 7840.0	...
10763561	  762.7	  569.7	 7838.0	...
10763562	  763.0	  569.6	 7838.0	...
10763563	  763.2	  569.3	 7836.0	...
10763564	  763.0	  569.2	 7838.0	...
10763565	  763.0	  569.2	 7838.0	...
10763566	  763.1	  569.0	 7837.0	...
10763567	  763.1	  568.9	 7839.0	...
10763568	  763.2	  568.9	 7842.0	...
10763569	  762.7	  570.1	 7844.0	...
10763570	  762.0	  571.1	 7845.0	...
10763571	  760.8	  571.2	 7848.0	...
10763572	  760.4	  570.4	 7860.0	...
10763573	  760.0	  569.5	 7872.0	...
10763574	  760.4	  569.4	 7875.0	...
10763575	  760.7	  569.1	 7868.0	...
10763576	  760.9	  568.8	 7863.0	...
10763577	  760.8	  569.0	 7863.0	...
10763578	  760.8	  569.5	 7862.0	...
10763579	  761.0	  569.8	 7860.0	...
10763580	  761.6	  569.4	 7857.0	...
10763581	  762.2	  569.4	 7856.0	...
10763582	  762.5	  569.5	 7857.0	...
10763583	  762.4	  569.6	 7860.0	...
10763584	  762.5	  569.5	 7865.0	...
10763585	  762.8	  569.3	 7868.0	...
10763586	  763.1	  569.5	 7863.0	...
10763587	  763.2	  569.7	 7855.0	...
10763588	  763.7	  569.3	 7847.0	...
10763589	  764.3	  568.5	 7839.0	...
10763590	  764.7	  568.0	 7831.0	...
10763591	  764.3	  568.5	 7831.0	...
10763592	  763.9	  569.4	 7838.0	...
10763593	  763.8	  569.9	 7845.0	...
10763594	  764.1	  569.9	 7845.0	...
10763595	  764.6	  569.4	 7844.0	...
10763596	  765.1	  569.0	 7839.0	...
10763597	  764.7	  568.8	 7834.0	...
10763598	  763.9	  569.1	 7830.0	...
10763599	  762.9	  569.4	 7833.0	...
10763600	  762.8	  569.8	 7833.0	...
10763601	  763.8	  569.9	 7832.0	...
10763602	  765.2	  569.8	 7831.0	...
10763603	  766.5	  569.4	 7832.0	...
10763604	  766.3	  569.0	 7836.0	...
10763605	  765.9	  568.6	 7841.0	...
10763606	  765.7	  568.6	 7846.0	...
10763607	  765.8	  568.8	 7847.0	...
10763608	  765.8	  569.1	 7851.0	...
10763609	  765.2	  569.9	 7855.0	...
10763610	  764.6	  570.7	 7859.0	...
10763611	  764.8	  571.4	 7854.0	...
10763612	  765.7	  571.5	 7848.0	...
10763613	  766.8	  571.5	 7840.0	...
10763614	  767.0	  571.4	 7837.0	...
10763615	  766.8	  571.2	 7840.0	...
10763616	  766.6	  571.1	 7843.0	...
10763617	  766.7	  570.9	 7847.0	...
10763618	  767.2	  570.4	 7847.0	...
10763619	  767.1	  569.9	 7855.0	...
10763620	  766.6	  569.6	 7862.0	...
10763621	  765.9	  569.6	 7868.0	...
10763622	  765.2	  569.8	 7867.0	...
10763623	  764.8	  570.2	 7866.0	...
10763624	  764.4	  570.7	 7865.0	...
10763625	  764.0	  571.1	 7875.0	...
10763626	  763.6	  571.1	 7885.0	...
10763627	  763.4	  571.2	 7887.0	...
10763628	  763.4	  571.0	 7878.0	...
10763629	  763.4	  570.8	 7870.0	...
10763630	  763.4	  570.7	 7873.0	...
10763631	  763.5	  570.8	 7875.0	...
10763632	  763.2	  571.0	 7876.0	...
MSG	10763633 0000 _ Number On
10763633	  762.9	  571.2	 7875.0	...
10763634	  763.6	  570.8	 7875.0	...
10763635	  765.4	  569.8	 7869.0	...
10763636	  767.2	  568.8	 7864.0	...
10763637	  767.1	  568.3	 7864.0	...
10763638	  766.3	  568.2	 7870.0	...
10763639	  765.8	  568.9	 7867.0	...
10763640	  766.3	  569.7	 7858.0	...
10763641	  766.6	  569.7	 7853.0	...
10763642	  766.6	  568.9	 7860.0	...
10763643	  766.7	  569.5	 7867.0	...
10763644	  766.9	  570.9	 7863.0	...
10763645	  767.0	  570.9	 7857.0	...
10763646	  766.6	  569.6	 7852.0	...
10763647	  766.2	  569.5	 7855.0	...
10763648	  766.1	  570.8	 7859.0	...
10763649	  766.6	  572.0	 7863.0	...
10763650	  766.8	  571.5	 7860.0	...
10763651	  766.7	  570.6	 7854.0	...
10763652	  766.8	  569.7	 7853.0	...
10763653	  767.1	  569.2	 7857.0	...
10763654	  767.6	  569.1	 7859.0	...
10763655	  767.7	  569.4	 7856.0	...
10763656	  767.9	  569.6	 7859.0	...
10763657	  767.3	  569.9	 7865.0	...
10763658	  766.6	  570.0	 7870.0	...
10763659	  766.1	  570.1	 7871.0	...
10763660	  766.2	  570.2	 7872.0	...
10763661	  766.0	  570.2	 7873.0	...
10763662	  765.8	  570.0	 7873.0	...
10763663	  765.6	  569.9	 7872.0	...
10763664	  766.0	  569.7	 7872.0	...
10763665	  766.3	  569.5	 7869.0	...
10763666	  766.7	  569.5	 7868.0	...
10763667	  766.8	  569.9	 7867.0	...
10763668	  766.3	  570.3	 7869.0	...
10763669	  765.8	  570.9	 7872.0	...
10763670	  765.3	  571.3	 7875.0	...
10763671	  765.2	  571.2	 7880.0	...
10763672	  765.1	  571.2	 7883.0	...
10763673	  765.0	  571.2	 7884.0	...
10763674	  765.2	  571.8	 7884.0	...
10763675	  765.6	  571.9	 7885.0	...
10763676	  766.1	  572.1	 7886.0	...
10763677	  765.7	  572.3	 7887.0	...
10763678	  765.1	  571.4	 7888.0	...
10763679	  765.2	  570.2	 7888.0	...
10763680	  765.4	  568.9	 7883.0	...
10763681	  766.0	  568.7	 7878.0	...
10763682	  765.8	  569.8	 7875.0	...
10763683	  766.0	  571.0	 7878.0	...
10763684	  766.6	  572.2	 7878.0	...
10763685	  767.2	  572.4	 7875.0	...
10763686	  768.1	  572.5	 7873.0	...
10763687	  768.7	  573.0	 7874.0	...
10763688	  769.0	  573.2	 7875.0	...
10763689	  768.7	  573.3	 7879.0	...
10763690	  767.8	  573.3	 7884.0	...
10763691	  767.1	  573.3	 7888.0	...
10763692	  766.5	  573.5	 7888.0	...
10763693	  765.5	  573.3	 7889.0	...
10763694	  764.5	  572.8	 7888.0	...
10763695	  764.2	  572.1	 7885.0	...
10763696	  765.0	  571.7	 7878.0	...
10763697	  765.9	  572.3	 7875.0	...
10763698	  766.1	  573.0	 7877.0	...
10763699	  766.2	  573.8	 7880.0	...
10763700	  766.3	  573.9	 7883.0	...
10763701	  765.4	  573.3	 7882.0	...
10763702	  764.6	  572.6	 7881.0	...
10763703	  764.9	  571.3	 7876.0	...
10763704	  766.0	  570.4	 7871.0	...
10763705	  766.9	  569.5	 7867.0	...
10763706	  766.6	  570.9	 7872.0	...
10763707	  765.2	  572.9	 7883.0	...
10763708	  764.0	  574.4	 7894.0	...
10763709	  763.1	  574.2	 7898.0	...
10763710	  764.1	  573.4	 7897.0	...
10763711	  765.1	  572.7	 7893.0	...
10763712	  765.8	  572.0	 7887.0	...
10763713	  765.8	  571.5	 7882.0	...
10763714	  765.8	  571.2	 7880.0	...
10763715	  765.8	  570.9	 7882.0	...
10763716	  765.8	  570.8	 7886.0	...
10763717	  765.8	  570.5	 7892.0	...
10763718	  765.7	  570.2	 7895.0	...
10763719	  764.8	  570.2	 7895.0	...
10763720	  763.9	  570.5	 7894.0	...
10763721	  763.6	  570.7	 7895.0	...
10763722	  764.2	  570.6	 7892.0	...
10763723	  764.9	  570.7	 7890.0	...
10763724	  764.8	  571.4	 7890.0	...
10763725	  764.7	  572.1	 7893.0	...
10763726	  765.3	  573.1	 7896.0	...
10763727	  766.0	  573.4	 7896.0	...
10763728	  766.6	  573.1	 7895.0	...
10763729	  765.2	  572.1	 7898.0	...
10763730	  763.6	  570.7	 7903.0	...
10763731	  762.1	  569.8	 7907.0	...
10763732	  762.1	  569.7	 7907.0	...
10763733	  762.2	  570.1	 7908.0	...
10763734	  762.3	  570.5	 7909.0	...
10763735	  762.6	  570.7	 7908.0	...
10763736	  762.9	  571.2	 7908.0	...
10763737	  763.0	  571.4	 7908.0	...
10763738	  762.8	  571.3	 7909.0	...
10763739	  762.7	  571.0	 7910.0	...
10763740	  762.6	  570.9	 7906.0	...
10763741	  762.7	  571.4	 7902.0	...
10763742	  763.5	  571.9	 7898.0	...
10763743	  764.3	  572.8	 7895.0	...
10763744	  764.8	  573.1	 7893.0	...
10763745	  764.5	  572.9	 7892.0	...
10763746	  764.9	  572.2	 7894.0	...
10763747	  765.4	  571.2	 7895.0	...
10763748	  766.0	  571.0	 7898.0	...
10763749	  765.9	  571.0	 7901.0	...
10763750	  765.6	  571.3	 7894.0	...
10763751	  765.4	  571.5	 7885.0	...
10763752	  765.3	  571.6	 7881.0	...
10763753	  765.3	  571.6	 7887.0	...
10763754	  765.6	  571.7	 7889.0	...
10763755	  765.7	  571.7	 7886.0	...
10763756	  765.8	  571.5	 7887.0	...
10763757	  765.4	  571.3	 7894.0	...
10763758	  765.2	  571.1	 7900.0	...
10763759	  765.3	  570.9	 7901.0	...
10763760	  765.6	  570.7	 7900.0	...
10763761	  765.7	  571.0	 7899.0	...
10763762	  765.4	  571.5	 7896.0	...
10763763	  765.1	  572.1	 7893.0	...
10763764	  765.0	  572.6	 7891.0	...
10763765	  765.2	  573.2	 7891.0	...
10763766	  765.5	  573.9	 7887.0	...
10763767	  765.8	  574.3	 7881.0	...
10763768	  766.1	  574.5	 7876.0	...
10763769	  766.3	  574.4	 7876.0	...
10763770	  766.2	  573.4	 7878.0	...
10763771	  765.8	  572.5	 7879.0	...
10763772	  766.7	  571.9	 7881.0	...
10763773	  767.8	  572.3	 7883.0	...
10763774	  768.2	  572.8	 7885.0	...
10763775	  767.7	  572.3	 7885.0	...
10763776	  767.2	  571.6	 7884.0	...
10763777	  767.6	  570.8	 7881.0	...
10763778	  767.8	  571.4	 7878.0	...
10763779	  767.9	  572.0	 7876.0	...
10763780	  767.9	  572.6	 7876.0	...
10763781	  767.8	  572.5	 7877.0	...
10763782	  767.7	  572.4	 7877.0	...
10763783	  767.2	  572.4	 7878.0	...
10763784	  766.3	  572.4	 7878.0	...
10763785	  765.6	  572.7	 7878.0	...
10763786	  766.0	  573.1	 7878.0	...
10763787	  766.6	  573.4	 7878.0	...
10763788	  767.1	  573.8	 7877.0	...
10763789	  766.8	  574.2	 7876.0	...
10763790	  766.5	  574.0	 7875.0	...
10763791	  766.6	  573.4	 7874.0	...
10763792	  766.7	  572.9	 7874.0	...
10763793	  766.4	  573.2	 7878.0	...
10763794	  765.8	  572.9	 7883.0	...
10763795	  765.3	  572.6	 7886.0	...
10763796	  765.4	  572.3	 7883.0	...
10763797	  765.8	  573.4	 7880.0	...
10763798	  766.2	  574.7	 7878.0	...
10763799	  766.5	  576.0	 7876.0	...
10763800	  767.9	  575.8	 7870.0	...
10763801	  769.4	  575.2	 7868.0	...
10763802	  770.1	  574.7	 7868.0	...
10763803	  769.3	  574.7	 7866.0	...
10763804	  768.8	  574.6	 7862.0	...
10763805	  768.9	  573.5	 7863.0	...
10763806	  768.4	  572.4	 7868.0	...
10763807	  767.7	  571.7	 7873.0	...
10763808	  766.9	  571.9	 7873.0	...
10763809	  766.8	  572.2	 7873.0	...
10763810	  767.2	  572.3	 7873.0	...
10763811	  767.8	  572.3	 7872.0	...
10763812	  768.3	  572.0	 7870.0	...
10763813	  768.4	  571.8	 7867.0	...
10763814	  768.4	  572.4	 7866.0	...
10763815	  768.6	  573.2	 7865.0	...
10763816	  768.6	  574.0	 7868.0	...
10763817	  768.6	  573.9	 7873.0	...
10763818	  768.5	  573.9	 7879.0	...
10763819	  768.8	  573.9	 7881.0	...
10763820	  768.9	  573.9	 7881.0	...
10763821	  769.0	  573.7	 7881.0	...
10763822	  768.9	  573.6	 7881.0	...
10763823	  768.9	  573.5	 7881.0	...
10763824	  769.4	  573.4	 7880.0	...
10763825	  769.8	  572.8	 7877.0	...
10763826	  770.4	  572.0	 7872.0	...
10763827	  770.5	  571.4	 7869.0	...
10763828	  770.1	  571.7	 7867.0	...
10763829	  769.6	  572.3	 7868.0	...
10763830	  769.2	  572.9	 7866.0	...
10763831	  769.9	  573.1	 7864.0	...
10763832	  770.5	  573.0	 7862.0	...
10763833	  770.0	  573.1	 7862.0	...
10763834	  768.9	  573.2	 7863.0	...
10763835	  767.8	  573.5	 7865.0	...
10763836	  767.8	  573.7	 7864.0	...
10763837	  767.9	  573.9	 7862.0	...
10763838	  767.6	  574.1	 7859.0	...
10763839	  767.3	  574.1	 7861.0	...
10763840	  767.1	  575.3	 7863.0	...
10763841	  767.4	  576.4	 7867.0	...
10763842	  767.8	  576.8	 7871.0	...
10763843	  768.6	  576.1	 7872.0	...
10763844	  769.3	  575.3	 7868.0	...
10763845	  770.2	  574.9	 7863.0	...
10763846	  770.4	  574.5	 7862.0	...
10763847	  770.8	  574.1	 7867.0	...
10763848	  771.0	  574.0	 7871.0	...
10763849	  770.7	  574.6	 7871.0	...
10763850	  769.4	  575.1	 7876.0	...
10763851	  768.1	  575.6	 7881.0	...
10763852	  767.4	  575.2	 7885.0	...
10763853	  767.5	  575.0	 7884.0	...
10763854	  767.5	  574.9	 7881.0	...
10763855	  768.1	  574.8	 7877.0	...
10763856	  768.7	  574.7	 7873.0	...
10763857	  769.1	  574.6	 7871.0	...
10763858	  768.8	  574.6	 7870.0	...
10763859	  768.6	  574.6	 7870.0	...
10763860	  769.2	  574.8	 7865.0	...
10763861	  769.7	  575.0	 7860.0	...
10763862	  769.9	  575.1	 7858.0	...
10763863	  769.5	  575.3	 7861.0	...
10763864	  769.1	  575.6	 7864.0	...
10763865	  769.3	  575.9	 7863.0	...
10763866	  769.4	  575.8	 7862.0	...
10763867	  769.4	  575.5	 7864.0	...
10763868	  769.1	  575.2	 7867.0	...
10763869	  768.8	  575.5	 7870.0	...
10763870	  768.3	  575.8	 7877.0	...
10763871	  768.2	  576.1	 7883.0	...
10763872	  768.5	  576.3	 7887.0	...
10763873	  768.9	  575.3	 7885.0	...
10763874	  768.2	  574.2	 7889.0	...
10763875	  767.3	  573.3	 7896.0	...
10763876	  766.4	  573.7	 7905.0	...
10763877	  766.2	  573.7	 7906.0	...
10763878	  765.6	  573.3	 7908.0	...
10763879	  765.2	  572.8	 7908.0	...
10763880	  765.0	  573.8	 7904.0	...
10763881	  765.3	  574.8	 7897.0	...
10763882	  765.7	  576.0	 7887.0	...
10763883	  766.1	  576.1	 7882.0	...
10763884	  766.4	  576.0	 7880.0	...
10763885	  766.2	  575.5	 7880.0	...
10763886	  766.0	  575.1	 7882.0	...
10763887	  766.5	  574.8	 7884.0	...
10763888	  767.3	  574.9	 7882.0	...
10763889	  768.1	  575.1	 7878.0	...
10763890	  768.0	  575.3	 7875.0	...
10763891	  767.9	  575.3	 7875.0	...
10763892	  767.8	  575.2	 7874.0	...
10763893	  767.6	  575.3	 7871.0	...
10763894	  767.4	  575.3	 7868.0	...
10763895	  767.3	  575.7	 7866.0	...
10763896	  767.3	  576.1	 7864.0	...
10763897	  767.4	  575.5	 7863.0	...
10763898	  767.4	  574.6	 7862.0	...
10763899	  767.3	  573.7	 7862.0	...
10763900	  767.1	  573.7	 7863.0	...
10763901	  767.0	  573.5	 7864.0	...
10763902	  767.0	  573.2	 7868.0	...
10763903	  766.9	  573.3	 7873.0	...
10763904	  766.7	  573.8	 7877.0	...
10763905	  767.4	  574.2	 7872.0	...
10763906	  768.3	  574.4	 7866.0	...
10763907	  769.3	  575.3	 7860.0	...
10763908	  768.6	  576.4	 7860.0	...
10763909	  767.9	  577.2	 7860.0	...
10763910	  767.3	  577.0	 7863.0	...
10763911	  767.5	  576.7	 7867.0	...
10763912	  766.4	  575.3	 7872.0	...
10763913	  765.1	  574.0	 7874.0	...
10763914	  764.2	  574.1	 7874.0	...
10763915	  764.9	  575.5	 7873.0	...
10763916	  765.9	  577.0	 7871.0	...
10763917	  766.4	  576.9	 7870.0	...
10763918	  765.9	  576.9	 7869.0	...
10763919	  765.2	  576.4	 7868.0	...
10763920	  765.2	  575.3	 7867.0	...
10763921	  766.6	  574.1	 7864.0	...
10763922	  768.2	  575.2	 7859.0	...
10763923	  768.5	  577.1	 7854.0	...
10763924	  767.9	  578.3	 7852.0	...
10763925	  767.2	  577.3	 7851.0	...
10763926	  766.8	  576.3	 7851.0	...
10763927	  766.8	  576.0	 7854.0	...
10763928	  766.9	  575.8	 7861.0	...
10763929	  767.3	  575.6	 7867.0	...
10763930	  767.4	  575.3	 7872.0	...
10763931	  767.6	  575.0	 7873.0	...
10763932	  767.8	  574.8	 7876.0	...
10763933	  768.0	  574.9	 7876.0	...
MSG	10763934 0000 _ Number Off
10763934	  768.2	  575.5	 7880.0	...
10763935	  768.1	  575.8	 7882.0	...
10763936	  767.9	  575.9	 7885.0	...
10763937	  767.2	  575.7	 7885.0	...
10763938	  766.7	  575.7	 7882.0	...
10763939	  766.3	  575.8	 7879.0	...
10763940	  766.4	  575.8	 7877.0	...
10763941	  766.4	  575.3	 7877.0	...
10763942	  766.3	  574.8	 7877.0	...
10763943	  766.3	  574.5	 7874.0	...
10763944	  767.1	  574.7	 7868.0	...
10763945	  768.1	  574.5	 7862.0	...
10763946	  769.1	  574.2	 7856.0	...
10763947	  768.8	  573.9	 7853.0	...
10763948	  768.1	  575.1	 7858.0	...
10763949	  767.3	  576.0	 7870.0	...
10763950	  766.7	  576.7	 7883.0	...
10763951	  766.4	  576.9	 7886.0	...
10763952	  766.3	  577.2	 7884.0	...
10763953	  766.0	  577.5	 7886.0	...
10763954	  765.5	  577.5	 7894.0	...
10763955	  765.0	  577.5	 7903.0	...
10763956	  765.6	  576.6	 7899.0	...
10763957	  766.5	  575.2	 7889.0	...
10763958	  767.3	  573.9	 7879.0	...
10763959	  767.4	  574.1	 7878.0	...
10763960	  766.9	  574.8	 7880.0	...
10763961	  766.2	  575.6	 7882.0	...
10763962	  765.2	  575.3	 7882.0	...
10763963	  763.6	  574.8	 7882.0	...
10763964	  761.5	  574.4	 7882.0	...
10763965	  759.1	  574.5	 7882.0	...
10763966	  757.4	  574.2	 7881.0	...
10763967	  756.4	  573.9	 7881.0	...
10763968	  755.8	  573.1	 7881.0	...
10763969	  755.9	  572.6	 7882.0	...
10763970	  756.0	  572.1	 7883.0	...
10763971	  755.0	  572.2	 7884.0	...
10763972	  753.9	  572.4	 7886.0	...
10763973	  753.9	  572.5	 7882.0	...
10763974	  755.2	  571.8	 7877.0	...
10763975	  756.6	  570.8	 7874.0	...
10763976	  756.9	  570.0	 7877.0	...
10763977	  757.5	  569.6	 7881.0	...
10763978	  758.4	  569.4	 7884.0	...
10763979	  759.5	  569.4	 7886.0	...
10763980	  760.3	  569.5	 7886.0	...
10763981	  761.3	  569.7	 7886.0	...
10763982	  762.5	  569.8	 7879.0	...
10763983	  763.3	  569.9	 7872.0	...
10763984	  763.9	  570.0	 7860.0	...
10763985	  764.1	  570.1	 7854.0	...
10763986	  764.3	  570.0	 7855.0	...
10763987	  765.2	  569.7	 7861.0	...
10763988	  766.2	  569.3	 7867.0	...
10763989	  767.1	  569.1	 7867.0	...
10763990	  767.6	  569.3	 7871.0	...
10763991	  768.0	  569.6	 7875.0	...
10763992	  768.4	  570.1	 7867.0	...
10763993	  768.6	  570.5	 7855.0	...
10763994	  768.7	  570.9	 7848.0	...
10763995	  767.9	  571.0	 7853.0	...
10763996	  767.0	  570.6	 7861.0	...
10763997	  766.2	  570.1	 7865.0	...
10763998	  766.3	  569.6	 7867.0	...
10763999	  766.4	  569.9	 7867.0	...
10764000	  766.6	  570.3	 7868.0	...
10764001	  766.8	  571.0	 7869.0	...
10764002	  766.9	  571.2	 7869.0	...
10764003	  767.0	  571.2	 7869.0	...
10764004	  767.1	  571.0	 7864.0	...
10764005	  767.1	  570.9	 7859.0	...
10764006	  767.2	  571.0	 7855.0	...
10764007	  767.4	  571.1	 7856.0	...
10764008	  767.5	  570.7	 7854.0	...
10764009	  767.7	  570.3	 7851.0	...
10764010	  767.9	  569.7	 7852.0	...
10764011	  768.0	  569.0	 7856.0	...
10764012	  768.1	  568.3	 7858.0	...
10764013	  768.3	  568.4	 7855.0	...
10764014	  768.4	  569.2	 7852.0	...
10764015	  768.5	  569.9	 7854.0	...
10764016	  768.4	  570.3	 7858.0	...
10764017	  768.4	  570.6	 7863.0	...
10764018	  768.3	  570.3	 7864.0	...
10764019	  768.2	  569.8	 7864.0	...
10764020	  768.5	  569.2	 7863.0	...
10764021	  768.7	  569.2	 7860.0	...
10764022	  769.0	  568.9	 7859.0	...
10764023	  769.0	  568.7	 7858.0	...
10764024	  768.9	  568.4	 7859.0	...
10764025	  768.9	  568.3	 7861.0	...
10764026	  769.0	  568.3	 7855.0	...
10764027	  769.1	  568.5	 7848.0	...
10764028	  769.3	  569.2	 7842.0	...
10764029	  769.5	  570.0	 7842.0	...
10764030	  769.5	  570.8	 7845.0	...
10764031	  769.6	  571.2	 7847.0	...
10764032	  769.6	  571.1	 7849.0	...
10764033	  770.1	  570.9	 7845.0	...
10764034	  771.4	  570.6	 7842.0	...
10764035	  772.8	  570.3	 7839.0	...
10764036	  773.4	  571.1	 7838.0	...
10764037	  773.2	  572.2	 7837.0	...
10764038	  772.8	  572.2	 7837.0	...
10764039	  773.2	  571.1	 7838.0	...
10764040	  773.5	  570.0	 7838.0	...
10764041	  773.5	  569.9	 7839.0	...
10764042	  772.6	  569.9	 7839.0	...
10764043	  771.8	  569.9	 7839.0	...
10764044	  771.4	  570.7	 7840.0	...
10764045	  771.5	  571.5	 7840.0	...
10764046	  772.0	  572.3	 7839.0	...
10764047	  772.7	  571.9	 7833.0	...
10764048	  773.5	  571.6	 7827.0	...
10764049	  772.8	  571.4	 7822.0	...
10764050	  771.8	  571.7	 7824.0	...
10764051	  771.8	  571.9	 7826.0	...
10764052	  772.9	  572.0	 7828.0	...
10764053	  773.5	  572.0	 7828.0	...
10764054	  773.0	  572.0	 7828.0	...
10764055	  772.2	  572.1	 7827.0	...
10764056	  771.8	  572.1	 7827.0	...
10764057	  771.9	  572.0	 7828.0	...
10764058	  772.5	  571.7	 7829.0	...
10764059	  773.0	  571.2	 7833.0	...
10764060	  772.9	  571.0	 7838.0	...
10764061	  772.7	  571.1	 7843.0	...
10764062	  772.2	  570.8	 7840.0	...
10764063	  771.9	  570.6	 7840.0	...
10764064	  771.5	  570.1	 7839.0	...
10764065	  772.1	  570.6	 7841.0	...
10764066	  772.7	  571.0	 7839.0	...
10764067	  772.7	  571.3	 7837.0	...
10764068	  772.0	  571.4	 7836.0	...
10764069	  772.0	  571.7	 7835.0	...
10764070	  772.7	  571.8	 7833.0	...
10764071	  773.3	  571.9	 7834.0	...
10764072	  773.6	  571.7	 7834.0	...
10764073	  774.0	  571.5	 7836.0	...
10764074	  774.4	  571.3	 7839.0	...
10764075	  774.1	  571.2	 7843.0	...
10764076	  773.8	  571.1	 7848.0	...
10764077	  773.7	  571.1	 7850.0	...
10764078	  774.0	  571.0	 7852.0	...
10764079	  773.6	  570.9	 7853.0	...
10764080	  772.9	  571.2	 7857.0	...
10764081	  772.3	  571.6	 7859.0	...
10764082	  772.6	  572.4	 7860.0	...
10764083	  773.0	  573.1	 7859.0	...
10764084	  773.4	  573.6	 7858.0	...
10764085	  773.1	  574.0	 7858.0	...
10764086	  772.7	  574.3	 7857.0	...
10764087	  772.2	  574.4	 7856.0	...
10764088	  772.0	  573.7	 7852.0	...
10764089	  772.3	  573.0	 7848.0	...
10764090	  772.7	  572.7	 7844.0	...
10764091	  773.1	  572.7	 7842.0	...
10764092	  773.6	  572.8	 7843.0	...
10764093	  773.7	  572.8	 7837.0	...
10764094	  773.9	  572.9	 7832.0	...
10764095	  773.5	  572.8	 7828.0	...
10764096	  773.7	  573.6	 7826.0	...
10764097	  773.9	  573.9	 7825.0	...
10764098	  774.2	  573.9	 7823.0	...
10764099	  774.3	  573.3	 7825.0	...
10764100	  774.2	  573.0	 7830.0	...
10764101	  773.6	  573.2	 7834.0	...
10764102	  773.1	  573.3	 7833.0	...
10764103	  772.7	  573.5	 7832.0	...
10764104	  772.6	  573.6	 7834.0	...
10764105	  772.9	  573.6	 7841.0	...
10764106	  773.4	  574.0	 7842.0	...
10764107	  773.9	  574.5	 7841.0	...
10764108	  774.0	  575.0	 7842.0	...
10764109	  774.0	  575.0	 7843.0	...
10764110	  774.2	  575.4	 7839.0	...
10764111	  774.4	  575.7	 7833.0	...
10764112	  774.2	  574.4	 7838.0	...
10764113	  773.8	  572.7	 7848.0	...
10764114	  773.3	  571.9	 7858.0	...
10764115	  773.3	  572.8	 7858.0	...
10764116	  773.1	  574.0	 7857.0	...
10764117	  773.0	  574.3	 7857.0	...
10764118	  772.9	  575.1	 7856.0	...
10764119	  772.9	  575.6	 7855.0	...
10764120	  773.0	  576.0	 7852.0	...
10764121	  773.1	  575.7	 7848.0	...
10764122	  772.9	  575.4	 7844.0	...
10764123	  772.1	  575.0	 7844.0	...
10764124	  771.3	  574.8	 7846.0	...
10764125	  771.0	  574.5	 7848.0	...
10764126	  771.3	  574.2	 7850.0	...
10764127	  771.6	  574.0	 7851.0	...
10764128	  771.6	  574.0	 7851.0	...
10764129	  771.8	  573.9	 7849.0	...
10764130	  772.0	  573.7	 7850.0	...
10764131	  772.1	  573.5	 7854.0	...
10764132	  771.1	  574.0	 7860.0	...
10764133	  770.3	  574.8	 7864.0	...
10764134	  769.6	  575.7	 7866.0	...
10764135	  769.7	  576.4	 7866.0	...
10764136	  770.7	  576.5	 7860.0	...
10764137	  771.9	  576.6	 7853.0	...
10764138	  773.0	  576.2	 7844.0	...
10764139	  773.0	  575.9	 7840.0	...
10764140	  773.8	  575.7	 7837.0	...
10764141	  774.6	  575.6	 7836.0	...
10764142	  775.3	  575.7	 7841.0	...
10764143	  775.1	  575.9	 7846.0	...
10764144	  775.0	  575.9	 7852.0	...
10764145	  774.8	  574.1	 7853.0	...
10764146	  773.3	  572.6	 7854.0	...
MSG	10764147 0000 _ Number On
10764147	  771.8	  572.3	 7854.0	...
10764148	  770.4	  573.5	 7852.0	...
10764149	  770.9	  574.4	 7851.0	...
10764150	  771.5	  574.4	 7851.0	...
10764151	  772.0	  574.3	 7846.0	...
10764152	  771.7	  574.2	 7840.0	...
10764153	  771.5	  574.3	 7836.0	...
10764154	  771.3	  574.6	 7836.0	...
10764155	  771.3	  574.3	 7837.0	...
10764156	  771.3	  573.8	 7839.0	...
10764157	  770.9	  573.6	 7842.0	...
10764158	  770.5	  573.9	 7847.0	...
10764159	  771.3	  573.6	 7849.0	...
10764160	  772.4	  573.2	 7845.0	...
10764161	  773.1	  573.8	 7839.0	...
10764162	  772.7	  575.1	 7832.0	...
10764163	  773.0	  575.5	 7831.0	...
10764164	  773.7	  574.7	 7836.0	...
10764165	  774.7	  573.9	 7843.0	...
10764166	  775.0	  573.9	 7842.0	...
10764167	  775.4	  574.0	 7835.0	...
10764168	  775.5	  574.1	 7827.0	...
10764169	  775.5	  574.2	 7825.0	...
10764170	  775.5	  574.5	 7826.0	...
10764171	  775.5	  575.2	 7826.0	...
10764172	  775.1	  576.0	 7828.0	...
10764173	  774.9	  576.6	 7827.0	...
10764174	  774.8	  576.7	 7827.0	...
10764175	  775.2	  576.6	 7828.0	...
10764176	  774.8	  576.5	 7827.0	...
10764177	  774.2	  576.8	 7825.0	...
10764178	  773.3	  577.3	 7824.0	...
10764179	  772.9	  577.0	 7823.0	...
10764180	  772.4	  576.4	 7823.0	...
10764181	  772.9	  575.7	 7822.0	...
10764182	  773.4	  576.1	 7822.0	...
10764183	  773.7	  576.5	 7822.0	...
10764184	  773.1	  577.0	 7831.0	...
10764185	  772.8	  577.1	 7839.0	...
10764186	  772.7	  577.0	 7843.0	...
10764187	  772.8	  576.7	 7839.0	...
10764188	  772.8	  576.4	 7834.0	...
10764189	  772.8	  576.4	 7834.0	...
10764190	  772.3	  576.8	 7833.0	...
10764191	  772.0	  577.3	 7838.0	...
10764192	  771.8	  577.5	 7844.0	...
10764193	  772.0	  577.5	 7850.0	...
10764194	  771.9	  577.5	 7854.0	...
10764195	  771.6	  577.5	 7856.0	...
10764196	  771.6	  577.7	 7856.0	...
10764197	  772.5	  577.9	 7853.0	...
10764198	  773.2	  576.9	 7848.0	...
10764199	  773.6	  575.7	 7841.0	...
10764200	  773.4	  574.5	 7835.0	...
10764201	  773.4	  574.6	 7832.0	...
10764202	  773.8	  574.8	 7833.0	...
10764203	  773.8	  575.0	 7828.0	...
10764204	  773.4	  576.1	 7822.0	...
10764205	  772.8	  577.1	 7821.0	...
10764206	  772.5	  577.8	 7825.0	...
10764207	  772.2	  577.7	 7834.0	...
10764208	  772.0	  577.8	 7839.0	...
10764209	  771.9	  577.9	 7843.0	...
10764210	  770.7	  578.3	 7843.0	...
10764211	  769.5	  578.4	 7844.0	...
10764212	  769.6	  577.7	 7843.0	...
10764213	  771.0	  576.9	 7842.0	...
10764214	  772.6	  577.3	 7841.0	...
10764215	  772.9	  578.6	 7832.0	...
10764216	  773.3	  579.9	 7824.0	...
10764217	  773.5	  580.1	 7817.0	...
10764218	  773.3	  580.3	 7821.0	...
10764219	  772.6	  580.1	 7830.0	...
10764220	  772.0	  579.3	 7838.0	...
10764221	  771.8	  578.6	 7837.0	...
10764222	  771.9	  578.3	 7830.0	...
10764223	  772.0	  578.2	 7821.0	...
10764224	  772.4	  578.0	 7819.0	...
10764225	  772.9	  578.6	 7818.0	...
10764226	  774.0	  579.3	 7818.0	...
10764227	  774.6	  580.3	 7818.0	...
10764228	  774.6	  580.5	 7819.0	...
10764229	  774.0	  580.6	 7818.0	...
10764230	  773.4	  580.3	 7817.0	...
10764231	  773.2	  579.2	 7819.0	...
10764232	  773.1	  578.3	 7822.0	...
10764233	  773.0	  578.4	 7819.0	...
10764234	  773.1	  579.0	 7813.0	...
10764235	  773.3	  579.5	 7801.0	...
10764236	  773.4	  578.8	 7796.0	...
10764237	  772.5	  578.4	 7798.0	...
10764238	  771.5	  578.2	 7807.0	...
10764239	  770.9	  578.5	 7816.0	...
10764240	  771.3	  578.7	 7815.0	...
10764241	  771.7	  579.1	 7815.0	...
10764242	  771.4	  579.3	 7815.0	...
10764243	  771.4	  579.8	 7816.0	...
10764244	  771.7	  579.9	 7818.0	...
10764245	  772.3	  579.9	 7819.0	...
10764246	  771.5	  579.1	 7820.0	...
10764247	  770.3	  578.4	 7818.0	...
10764248	  769.3	  578.1	 7816.0	...
10764249	  769.3	  578.6	 7813.0	...
10764250	  769.3	  579.2	 7811.0	...
10764251	  769.3	  579.3	 7811.0	...
10764252	  769.4	  579.3	 7813.0	...
10764253	  769.4	  578.7	 7816.0	...
10764254	  769.9	  578.0	 7820.0	...
10764255	  770.2	  577.9	 7814.0	...
10764256	  770.6	  578.5	 7806.0	...
10764257	  770.5	  579.3	 7798.0	...
10764258	  770.6	  579.7	 7798.0	...
10764259	  770.4	  579.9	 7798.0	...
10764260	  770.2	  580.2	 7802.0	...
10764261	  769.9	  580.1	 7807.0	...
10764262	  770.1	  579.7	 7811.0	...
10764263	  770.1	  579.4	 7809.0	...
10764264	  770.1	  579.6	 7807.0	...
10764265	  770.1	  579.6	 7808.0	...
10764266	  770.3	  579.3	 7811.0	...
10764267	  770.5	  579.1	 7810.0	...
10764268	  770.6	  578.8	 7807.0	...
10764269	  770.6	  578.6	 7803.0	...
10764270	  770.8	  578.9	 7804.0	...
10764271	  770.9	  579.3	 7804.0	...
10764272	  771.0	  579.8	 7805.0	...
10764273	  771.1	  580.0	 7805.0	...
10764274	  770.7	  580.4	 7805.0	...
10764275	  769.9	  580.3	 7809.0	...
10764276	  769.0	  580.0	 7812.0	...
10764277	  769.6	  579.5	 7816.0	...
10764278	  770.7	  579.4	 7816.0	...
10764279	  771.7	  579.2	 7816.0	...
10764280	  770.9	  579.3	 7815.0	...
10764281	  769.6	  579.4	 7817.0	...
10764282	  768.2	  579.1	 7818.0	...
10764283	  767.7	  578.7	 7816.0	...
10764284	  768.0	  579.5	 7812.0	...
10764285	  768.5	  580.8	 7808.0	...
10764286	  768.9	  582.3	 7813.0	...
10764287	  769.1	  582.4	 7819.0	...
10764288	  769.2	  582.8	 7824.0	...
10764289	  769.2	  583.0	 7823.0	...
10764290	  769.0	  581.9	 7821.0	...
10764291	  769.8	  580.8	 7822.0	...
10764292	  770.5	  579.5	 7822.0	...
10764293	  771.3	  579.4	 7823.0	...
10764294	  771.0	  579.2	 7821.0	...
10764295	  770.8	  579.4	 7820.0	...
10764296	  770.8	  579.6	 7820.0	...
10764297	  770.6	  579.3	 7820.0	...
10764298	  770.3	  578.7	 7818.0	...
10764299	  770.6	  578.5	 7810.0	...
10764300	  771.4	  579.2	 7802.0	...
10764301	  772.0	  579.9	 7796.0	...
10764302	  771.9	  580.3	 7797.0	...
10764303	  771.7	  580.6	 7798.0	...
10764304	  771.5	  580.8	 7797.0	...
10764305	  771.3	  581.1	 7795.0	...
10764306	  771.2	  581.2	 7792.0	...
10764307	  771.2	  580.9	 7792.0	...
10764308	  771.1	  580.5	 7794.0	...
10764309	  771.3	  580.2	 7796.0	...
10764310	  771.7	  580.4	 7797.0	...
10764311	  772.1	  580.6	 7792.0	...
10764312	  772.3	  580.4	 7789.0	...
10764313	  772.7	  580.0	 7786.0	...
10764314	  773.1	  579.9	 7787.0	...
10764315	  772.0	  580.4	 7794.0	...
10764316	  770.6	  580.7	 7801.0	...
10764317	  770.5	  580.4	 7804.0	...
10764318	  771.8	  579.8	 7798.0	...
10764319	  773.2	  579.4	 7794.0	...
10764320	  773.2	  579.2	 7794.0	...
10764321	  773.2	  579.1	 7796.0	...
10764322	  772.2	  579.4	 7798.0	...
10764323	  771.2	  579.8	 7800.0	...
10764324	  770.3	  580.3	 7801.0	...
10764325	  770.4	  580.9	 7796.0	...
10764326	  770.3	  581.6	 7791.0	...
10764327	  770.1	  582.4	 7784.0	...
10764328	  769.6	  582.5	 7784.0	...
10764329	  769.5	  582.5	 7783.0	...
10764330	  769.3	  582.1	 7783.0	...
10764331	  769.4	  581.7	 7782.0	...
10764332	  770.0	  581.0	 7781.0	...
10764333	  770.6	  580.7	 7779.0	...
10764334	  771.3	  580.9	 7778.0	...
10764335	  771.5	  581.6	 7782.0	...
10764336	  771.7	  582.3	 7787.0	...
10764337	  771.7	  582.7	 7792.0	...
10764338	  771.5	  583.0	 7792.0	...
10764339	  771.2	  582.4	 7792.0	...
10764340	  771.1	  581.6	 7794.0	...
10764341	  771.7	  581.4	 7796.0	...
10764342	  772.3	  582.1	 7798.0	...
10764343	  772.9	  582.9	 7799.0	...
10764344	  772.1	  583.1	 7793.0	...
10764345	  771.2	  583.5	 7787.0	...
10764346	  770.4	  583.7	 7781.0	...
10764347	  770.9	  583.2	 7781.0	...
10764348	  771.3	  582.7	 7782.0	...
10764349	  771.8	  582.1	 7783.0	...
10764350	  771.5	  582.1	 7783.0	...
10764351	  771.0	  581.4	 7782.0	...
10764352	  770.5	  580.8	 7782.0	...
10764353	  770.3	  580.2	 7783.0	...
10764354	  770.4	  580.3	 7787.0	...
10764355	  770.6	  580.4	 7790.0	...
10764356	  770.7	  580.4	 7791.0	...
10764357	  770.5	  580.3	 7792.0	...
10764358	  770.3	  580.0	 7790.0	...
10764359	  770.2	  579.7	 7789.0	...
10764360	  770.4	  579.5	 7790.0	...
10764361	  770.6	  579.6	 7794.0	...
10764362	  770.8	  580.2	 7799.0	...
10764363	  771.0	  580.8	 7794.0	...
10764364	  771.1	  581.0	 7789.0	...
10764365	  770.8	  580.5	 7783.0	...
10764366	  770.8	  580.2	 7784.0	...
10764367	  770.9	  579.8	 7785.0	...
10764368	  771.1	  579.7	 7787.0	...
10764369	  771.5	  580.2	 7787.0	...
10764370	  771.8	  580.5	 7789.0	...
10764371	  771.2	  580.7	 7791.0	...
10764372	  770.4	  580.5	 7791.0	...
10764373	  770.0	  580.3	 7784.0	...
10764374	  770.4	  580.4	 7776.0	...
10764375	  770.8	  580.5	 7776.0	...
10764376	  770.9	  580.6	 7781.0	...
10764377	  771.0	  580.4	 7786.0	...
10764378	  771.0	  580.3	 7785.0	...
10764379	  770.9	  581.0	 7784.0	...
10764380	  770.7	  581.9	 7782.0	...
10764381	  770.5	  582.8	 7781.0	...
10764382	  770.3	  582.7	 7781.0	...
10764383	  770.3	  582.7	 7784.0	...
10764384	  770.4	  582.6	 7787.0	...
10764385	  770.3	  582.5	 7790.0	...
10764386	  770.2	  582.4	 7790.0	...
10764387	  769.8	  582.2	 7788.0	...
10764388	  769.6	  581.9	 7786.0	...
10764389	  769.3	  582.2	 7785.0	...
10764390	  768.9	  582.6	 7786.0	...
10764391	  768.5	  583.0	 7788.0	...
10764392	  768.3	  582.6	 7788.0	...
EFIX R   10762805	10764392	1588	  763.2	  574.6	   7749
SSACC R  10764393
10764393	  766.0	  582.5	 7786.0	...
10764394	  763.7	  582.2	 7781.0	...
10764395	  761.3	  581.8	 7779.0	...
10764396	  759.2	  581.5	 7785.0	...
10764397	  757.2	  581.5	 7794.0	...
10764398	  754.1	  582.0	 7799.0	...
10764399	  752.7	  582.1	 7796.0	...
ESACC R  10764393	10764399	7	  766.0	  582.5	  752.7	  582.1	   0.28	     42
SFIX R   10764400
10764400	  751.2	  582.7	 7792.0	...
10764401	  750.2	  583.2	 7789.0	...
10764402	  749.2	  582.7	 7786.0	...
10764403	  748.4	  581.9	 7786.0	...
10764404	  748.3	  580.3	 7788.0	...
10764405	  748.7	  579.6	 7788.0	...
10764406	  750.0	  578.9	 7786.0	...
10764407	  751.4	  579.0	 7783.0	...
10764408	  752.7	  579.1	 7784.0	...
10764409	  753.1	  579.3	 7784.0	...
10764410	  753.2	  579.4	 7784.0	...
10764411	  752.8	  579.6	 7780.0	...
10764412	  753.3	  579.4	 7775.0	...
10764413	  754.1	  579.1	 7768.0	...
10764414	  754.3	  578.7	 7766.0	...
10764415	  753.8	  578.8	 7764.0	...
10764416	  753.3	  579.8	 7764.0	...
10764417	  753.3	  580.6	 7763.0	...
10764418	  753.6	  581.6	 7763.0	...
10764419	  753.8	  581.8	 7767.0	...
10764420	  754.5	  581.0	 7771.0	...
10764421	  754.8	  580.2	 7774.0	...
10764422	  755.0	  579.8	 7773.0	...
10764423	  754.7	  580.2	 7770.0	...
10764424	  754.6	  580.6	 7767.0	...
10764425	  754.6	  580.7	 7764.0	...
10764426	  754.6	  580.7	 7761.0	...
10764427	  754.8	  581.6	 7759.0	...
10764428	  755.0	  582.5	 7758.0	...
10764429	  755.0	  581.9	 7759.0	...
10764430	  754.0	  580.6	 7761.0	...
10764431	  753.0	  579.0	 7767.0	...
10764432	  752.0	  578.9	 7771.0	...
10764433	  751.9	  578.5	 7773.0	...
10764434	  751.8	  578.2	 7771.0	...
10764435	  751.7	  577.8	 7770.0	...
10764436	  751.7	  578.3	 7770.0	...
10764437	  751.9	  578.9	 7770.0	...
10764438	  752.5	  579.5	 7767.0	...
10764439	  753.0	  580.1	 7762.0	...
10764440	  753.6	  580.7	 7757.0	...
10764441	  753.7	  581.9	 7751.0	...
10764442	  753.7	  582.4	 7745.0	...
10764443	  753.6	  583.0	 7746.0	...
10764444	  753.6	  583.1	 7754.0	...
10764445	  753.6	  583.0	 7761.0	...
10764446	  753.6	  582.1	 7761.0	...
10764447	  753.9	  581.2	 7760.0	...
10764448	  754.2	  580.4	 7760.0	...
MSG	10764449 0000 _ Number Off
10764449	  754.6	  580.6	 7757.0	...
10764450	  755.5	  581.0	 7753.0	...
10764451	  756.2	  581.4	 7746.0	...
10764452	  756.7	  581.5	 7740.0	...
10764453	  756.7	  581.4	 7736.0	...
10764454	  756.7	  581.3	 7737.0	...
10764455	  756.5	  581.3	 7737.0	...
10764456	  755.6	  581.4	 7738.0	...
10764457	  755.0	  581.3	 7739.0	...
10764458	  754.8	  581.2	 7740.0	...
10764459	  755.8	  582.0	 7741.0	...
10764460	  756.6	  583.0	 7741.0	...
10764461	  756.9	  583.1	 7743.0	...
10764462	  757.0	  582.6	 7745.0	...
10764463	  756.7	  582.6	 7749.0	...
10764464	  756.5	  583.3	 7749.0	...
10764465	  756.2	  583.8	 7746.0	...
10764466	  756.2	  583.3	 7738.0	...
10764467	  756.0	  582.9	 7730.0	...
10764468	  755.7	  582.5	 7729.0	...
10764469	  755.5	  582.5	 7731.0	...
10764470	  754.8	  582.7	 7738.0	...
10764471	  754.0	  582.8	 7742.0	...
10764472	  753.9	  582.8	 7746.0	...
10764473	  754.8	  582.8	 7745.0	...
10764474	  755.5	  582.9	 7743.0	...
10764475	  755.5	  582.7	 7742.0	...
10764476	  755.3	  582.6	 7739.0	...
10764477	  755.3	  582.6	 7738.0	...
10764478	  755.4	  583.0	 7735.0	...
10764479	  755.2	  583.4	 7733.0	...
10764480	  755.6	  582.9	 7732.0	...
10764481	  756.0	  582.4	 7733.0	...
10764482	  756.8	  581.6	 7731.0	...
10764483	  757.5	  581.3	 7727.0	...
10764484	  758.1	  581.6	 7722.0	...
10764485	  758.9	  582.5	 7720.0	...
10764486	  759.1	  583.4	 7721.0	...
10764487	  758.1	  583.3	 7725.0	...
10764488	  757.4	  582.9	 7728.0	...
10764489	  756.7	  582.5	 7730.0	...
10764490	  757.1	  581.9	 7731.0	...
10764491	  757.2	  581.2	 7732.0	...
10764492	  757.3	  580.4	 7734.0	...
10764493	  757.4	  580.2	 7734.0	...
10764494	  757.0	  581.1	 7730.0	...
10764495	  756.8	  582.0	 7725.0	...
10764496	  756.5	  583.1	 7719.0	...
10764497	  756.8	  583.4	 7718.0	...
10764498	  757.0	  583.5	 7718.0	...
10764499	  755.9	  583.4	 7721.0	...
10764500	  754.7	  583.3	 7724.0	...
10764501	  755.1	  583.1	 7727.0	...
10764502	  756.8	  583.3	 7727.0	...
10764503	  758.4	  583.6	 7728.0	...
10764504	  757.9	  583.9	 7729.0	...
10764505	  757.3	  583.7	 7724.0	...
10764506	  756.7	  583.1	 7719.0	...
10764507	  756.8	  582.7	 7716.0	...
10764508	  757.0	  583.1	 7719.0	...
10764509	  756.8	  583.8	 7721.0	...
10764510	  756.4	  584.7	 7721.0	...
10764511	  756.0	  584.9	 7718.0	...
10764512	  756.5	  584.7	 7714.0	...
10764513	  756.9	  584.3	 7712.0	...
10764514	  756.9	  584.0	 7711.0	...
10764515	  756.6	  583.9	 7715.0	...
10764516	  756.3	  583.9	 7720.0	...
10764517	  757.2	  583.6	 7717.0	...
10764518	  757.5	  583.5	 7709.0	...
10764519	  757.6	  582.3	 7709.0	...
10764520	  756.9	  581.3	 7724.0	...
10764521	  757.1	  581.3	 7738.0	...
10764522	  757.5	  582.5	 7743.0	...
10764523	  757.1	  583.8	 7742.0	...
10764524	  756.4	  583.8	 7741.0	...
10764525	  755.7	  583.8	 7733.0	...
10764526	  755.8	  583.6	 7725.0	...
10764527	  755.8	  583.5	 7717.0	...
10764528	  755.8	  583.7	 7719.0	...
10764529	  755.7	  583.9	 7719.0	...
10764530	  755.7	  583.6	 7719.0	...
10764531	  755.8	  583.0	 7719.0	...
10764532	  755.9	  582.5	 7718.0	...
10764533	  756.0	  583.2	 7719.0	...
10764534	  755.8	  584.1	 7719.0	...
10764535	  755.6	  585.0	 7721.0	...
10764536	  755.4	  585.1	 7720.0	...
10764537	  755.4	  583.3	 7720.0	...
10764538	  755.3	  581.6	 7720.0	...
10764539	  755.3	  580.3	 7718.0	...
10764540	  755.8	  581.2	 7714.0	...
10764541	  756.3	  582.1	 7710.0	...
10764542	  756.2	  582.7	 7710.0	...
10764543	  755.6	  582.8	 7712.0	...
10764544	  754.8	  582.9	 7715.0	...
10764545	  754.5	  582.5	 7715.0	...
10764546	  754.5	  582.1	 7717.0	...
10764547	  754.7	  581.6	 7717.0	...
10764548	  755.0	  581.6	 7715.0	...
10764549	  755.2	  581.7	 7711.0	...
10764550	  755.5	  581.8	 7706.0	...
10764551	  755.8	  582.2	 7693.0	...
10764552	  756.6	  582.4	 7680.0	...
10764553	  757.4	  582.5	 7675.0	...
10764554	  757.4	  582.6	 7686.0	...
10764555	  756.7	  583.0	 7696.0	...
10764556	  756.1	  583.6	 7700.0	...
10764557	  755.6	  583.8	 7700.0	...
10764558	  755.4	  583.5	 7700.0	...
10764559	  755.1	  583.3	 7701.0	...
10764560	  755.3	  583.3	 7700.0	...
10764561	  755.9	  583.3	 7701.0	...
10764562	  756.4	  583.2	 7702.0	...
10764563	  756.8	  583.3	 7705.0	...
10764564	  756.6	  583.6	 7706.0	...
10764565	  756.7	  583.2	 7708.0	...
10764566	  756.9	  582.5	 7707.0	...
10764567	  757.2	  582.0	 7706.0	...
10764568	  757.0	  582.3	 7704.0	...
10764569	  756.6	  582.6	 7705.0	...
10764570	  756.2	  582.7	 7705.0	...
10764571	  755.8	  582.5	 7707.0	...
10764572	  755.3	  582.2	 7708.0	...
10764573	  754.8	  582.0	 7710.0	...
10764574	  754.6	  581.9	 7710.0	...
10764575	  754.7	  582.0	 7706.0	...
10764576	  754.7	  583.0	 7702.0	...
10764577	  754.8	  583.9	 7698.0	...
10764578	  754.6	  584.9	 7699.0	...
10764579	  754.4	  585.1	 7700.0	...
10764580	  754.1	  584.3	 7700.0	...
10764581	  754.1	  583.3	 7700.0	...
10764582	  754.1	  582.0	 7701.0	...
10764583	  754.2	  581.5	 7706.0	...
10764584	  754.2	  581.1	 7713.0	...
10764585	  754.1	  581.0	 7719.0	...
10764586	  753.7	  580.8	 7721.0	...
10764587	  753.4	  580.7	 7720.0	...
10764588	  753.4	  581.5	 7718.0	...
10764589	  753.7	  582.4	 7715.0	...
10764590	  754.6	  583.5	 7708.0	...
10764591	  755.3	  583.6	 7702.0	...
10764592	  755.3	  582.8	 7699.0	...
10764593	  754.5	  581.9	 7708.0	...
10764594	  753.0	  580.7	 7716.0	...
10764595	  752.2	  580.2	 7729.0	...
10764596	  751.5	  579.6	 7734.0	...
10764597	  751.4	  580.0	 7739.0	...
10764598	  751.4	  580.9	 7736.0	...
10764599	  751.7	  581.7	 7730.0	...
10764600	  752.0	  581.8	 7725.0	...
10764601	  751.5	  581.6	 7727.0	...
10764602	  750.8	  581.5	 7733.0	...
10764603	  750.8	  581.4	 7739.0	...
10764604	  751.5	  581.5	 7743.0	...
10764605	  752.2	  581.5	 7746.0	...
10764606	  752.0	  581.5	 7750.0	...
10764607	  751.7	  582.1	 7748.0	...
10764608	  752.1	  582.6	 7746.0	...
10764609	  752.7	  582.9	 7745.0	...
10764610	  753.4	  582.8	 7744.0	...
10764611	  753.5	  582.6	 7741.0	...
10764612	  753.7	  582.5	 7739.0	...
10764613	  753.1	  582.7	 7738.0	...
10764614	  752.4	  583.0	 7739.0	...
10764615	  751.6	  583.0	 7740.0	...
10764616	  751.5	  582.3	 7742.0	...
10764617	  751.4	  581.6	 7740.0	...
10764618	  751.4	  581.3	 7738.0	...
10764619	  751.9	  580.9	 7733.0	...
10764620	  752.4	  580.5	 7729.0	...
10764621	  752.4	  580.2	 7724.0	...
10764622	  751.6	  580.1	 7722.0	...
10764623	  750.8	  580.0	 7729.0	...
10764624	  750.6	  580.6	 7738.0	...
10764625	  750.9	  581.5	 7747.0	...
10764626	  751.6	  582.2	 7748.0	...
10764627	  752.2	  581.7	 7749.0	...
10764628	  752.8	  581.3	 7748.0	...
10764629	  752.8	  581.2	 7747.0	...
10764630	  752.8	  581.4	 7746.0	...
10764631	  753.1	  581.5	 7743.0	...
10764632	  753.4	  581.7	 7741.0	...
10764633	  753.5	  582.0	 7737.0	...
10764634	  753.0	  582.3	 7736.0	...
10764635	  752.0	  582.5	 7734.0	...
10764636	  751.3	  582.6	 7734.0	...
10764637	  751.0	  582.7	 7734.0	...
10764638	  751.3	  582.2	 7734.0	...
10764639	  751.5	  581.3	 7734.0	...
10764640	  751.5	  580.4	 7733.0	...
10764641	  751.6	  580.3	 7735.0	...
10764642	  751.7	  580.2	 7737.0	...
10764643	  752.0	  580.0	 7738.0	...
10764644	  752.4	  580.9	 7737.0	...
10764645	  753.1	  582.2	 7735.0	...
10764646	  753.7	  583.0	 7730.0	...
10764647	  753.8	  582.3	 7725.0	...
10764648	  753.7	  581.7	 7720.0	...
10764649	  753.6	  581.6	 7720.0	...
10764650	  753.6	  581.2	 7721.0	...
MSG	10764651 0000 _ Number On
10764651	  753.6	  580.8	 7723.0	...
10764652	  753.6	  580.9	 7725.0	...
10764653	  753.3	  581.0	 7729.0	...
10764654	  752.2	  581.1	 7732.0	...
10764655	  751.4	  581.7	 7735.0	...
10764656	  751.6	  582.1	 7735.0	...
10764657	  752.6	  582.5	 7735.0	...
10764658	  753.5	  582.2	 7737.0	...
10764659	  753.7	  582.3	 7740.0	...
10764660	  753.9	  582.2	 7745.0	...
10764661	  753.9	  581.3	 7747.0	...
10764662	  753.8	  580.4	 7744.0	...
10764663	  753.6	  579.2	 7741.0	...
10764664	  753.9	  578.9	 7735.0	...
10764665	  754.2	  578.6	 7733.0	...
10764666	  754.6	  578.7	 7732.0	...
10764667	  754.7	  579.4	 7733.0	...
10764668	  754.9	  580.0	 7734.0	...
10764669	  755.0	  580.7	 7728.0	...
10764670	  754.3	  580.8	 7723.0	...
10764671	  753.8	  581.3	 7724.0	...
10764672	  753.2	  581.8	 7730.0	...
10764673	  753.3	  582.4	 7732.0	...
10764674	  752.9	  582.7	 7727.0	...
10764675	  752.7	  582.8	 7724.0	...
10764676	  752.5	  582.8	 7726.0	...
10764677	  752.7	  582.9	 7728.0	...
10764678	  752.6	  582.8	 7729.0	...
10764679	  752.5	  582.3	 7730.0	...
10764680	  752.4	  581.5	 7730.0	...
10764681	  752.4	  580.7	 7729.0	...
10764682	  752.4	  580.2	 7727.0	...
10764683	  752.7	  580.3	 7727.0	...
10764684	  752.9	  580.5	 7726.0	...
10764685	  753.1	  580.7	 7727.0	...
10764686	  753.1	  580.9	 7728.0	...
10764687	  752.9	  581.1	 7733.0	...
10764688	  752.5	  581.3	 7737.0	...
10764689	  752.2	  581.3	 7739.0	...
10764690	  752.2	  581.3	 7737.0	...
10764691	  752.5	  581.2	 7736.0	...
10764692	  752.7	  581.2	 7735.0	...
10764693	  752.8	  581.2	 7735.0	...
10764694	  752.8	  581.8	 7739.0	...
10764695	  753.0	  582.4	 7742.0	...
10764696	  753.3	  582.9	 7745.0	...
10764697	  752.0	  582.8	 7755.0	...
10764698	  750.4	  582.1	 7765.0	...
10764699	  748.5	  581.5	 7777.0	...
10764700	  748.1	  580.8	 7778.0	...
10764701	  747.9	  580.7	 7777.0	...
10764702	  748.2	  580.4	 7770.0	...
10764703	  749.6	  580.1	 7763.0	...
10764704	  750.8	  579.7	 7762.0	...
10764705	  751.1	  579.5	 7766.0	...
10764706	  750.4	  579.4	 7770.0	...
10764707	  749.6	  579.3	 7770.0	...
10764708	  749.5	  579.0	 7770.0	...
10764709	  749.4	  579.3	 7769.0	...
10764710	  749.2	  579.8	 7762.0	...
10764711	  749.3	  580.8	 7756.0	...
10764712	  751.0	  581.1	 7746.0	...
10764713	  752.8	  581.2	 7741.0	...
10764714	  753.2	  580.9	 7732.0	...
10764715	  751.8	  580.8	 7728.0	...
10764716	  751.0	  580.5	 7725.0	...
10764717	  751.6	  580.0	 7726.0	...
10764718	  751.9	  579.5	 7730.0	...
10764719	  751.6	  579.2	 7733.0	...
10764720	  751.0	  579.1	 7735.0	...
10764721	  750.7	  579.0	 7734.0	...
10764722	  750.4	  579.0	 7738.0	...
10764723	  750.3	  578.9	 7742.0	...
10764724	  750.2	  578.9	 7748.0	...
10764725	  750.2	  578.8	 7750.0	...
10764726	  750.5	  578.8	 7746.0	...
10764727	  750.6	  579.0	 7739.0	...
10764728	  750.8	  580.0	 7739.0	...
10764729	  751.3	  580.8	 7744.0	...
10764730	  752.1	  581.5	 7744.0	...
10764731	  751.8	  581.4	 7737.0	...
10764732	  750.8	  581.4	 7740.0	...
10764733	  750.0	  581.3	 7748.0	...
10764734	  750.2	  581.1	 7757.0	...
10764735	  750.5	  581.0	 7758.0	...
10764736	  751.2	  580.4	 7757.0	...
10764737	  751.9	  579.9	 7756.0	...
10764738	  751.8	  579.4	 7756.0	...
10764739	  750.9	  579.3	 7757.0	...
10764740	  750.6	  580.1	 7749.0	...
10764741	  752.1	  580.8	 7740.0	...
10764742	  753.7	  581.4	 7729.0	...
10764743	  754.3	  581.1	 7725.0	...
10764744	  753.9	  580.7	 7723.0	...
10764745	  754.0	  580.6	 7722.0	...
10764746	  754.6	  580.5	 7722.0	...
10764747	  755.0	  580.5	 7727.0	...
10764748	  754.7	  580.4	 7732.0	...
10764749	  754.1	  580.4	 7740.0	...
10764750	  753.5	  580.9	 7743.0	...
10764751	  752.9	  581.3	 7746.0	...
10764752	  752.6	  581.5	 7746.0	...
10764753	  752.3	  581.4	 7743.0	...
10764754	  752.1	  581.6	 7741.0	...
10764755	  753.1	  581.9	 7739.0	...
10764756	  754.3	  582.4	 7739.0	...
10764757	  754.7	  582.9	 7739.0	...
10764758	  753.7	  583.6	 7739.0	...
10764759	  752.7	  583.7	 7740.0	...
10764760	  752.5	  582.7	 7741.0	...
10764761	  752.7	  581.6	 7743.0	...
10764762	  752.8	  580.8	 7745.0	...
10764763	  752.7	  580.9	 7747.0	...
10764764	  752.6	  581.9	 7751.0	...
10764765	  752.8	  582.8	 7755.0	...
10764766	  752.9	  583.7	 7760.0	...
10764767	  753.0	  583.9	 7761.0	...
10764768	  752.6	  583.9	 7753.0	...
10764769	  752.2	  583.6	 7745.0	...
10764770	  752.0	  583.4	 7736.0	...
10764771	  752.3	  583.0	 7734.0	...
10764772	  753.2	  582.8	 7731.0	...
10764773	  754.0	  582.6	 7728.0	...
10764774	  754.7	  582.7	 7728.0	...
10764775	  754.8	  582.9	 7729.0	...
10764776	  753.9	  583.1	 7736.0	...
10764777	  752.8	  583.3	 7742.0	...
10764778	  752.6	  583.3	 7749.0	...
10764779	  753.5	  582.5	 7750.0	...
10764780	  754.7	  581.9	 7740.0	...
10764781	  755.0	  581.4	 7729.0	...
10764782	  755.1	  581.6	 7719.0	...
10764783	  754.5	  581.8	 7719.0	...
10764784	  753.7	  582.0	 7720.0	...
10764785	  753.4	  582.9	 7721.0	...
10764786	  753.6	  583.9	 7722.0	...
10764787	  754.1	  585.0	 7718.0	...
10764788	  754.4	  585.3	 7714.0	...
10764789	  754.4	  584.9	 7710.0	...
10764790	  754.3	  584.2	 7710.0	...
10764791	  754.7	  583.5	 7709.0	...
10764792	  755.2	  583.3	 7705.0	...
10764793	  755.6	  583.2	 7701.0	...
10764794	  755.4	  583.1	 7702.0	...
10764795	  755.1	  582.7	 7708.0	...
10764796	  754.9	  582.3	 7717.0	...
10764797	  754.2	  582.0	 7722.0	...
10764798	  753.5	  582.4	 7722.0	...
10764799	  753.2	  582.7	 7711.0	...
10764800	  753.9	  583.1	 7699.0	...
10764801	  754.5	  583.5	 7696.0	...
10764802	  755.5	  583.8	 7700.0	...
10764803	  756.1	  583.9	 7705.0	...
10764804	  755.2	  583.6	 7707.0	...
10764805	  753.7	  583.2	 7708.0	...
10764806	  752.9	  583.0	 7707.0	...
10764807	  753.7	  583.1	 7703.0	...
10764808	  754.4	  583.2	 7699.0	...
10764809	  754.7	  583.1	 7697.0	...
10764810	  755.3	  583.1	 7697.0	...
10764811	  756.1	  583.0	 7696.0	...
10764812	  756.6	  583.0	 7695.0	...
10764813	  756.9	  583.7	 7685.0	...
10764814	  756.9	  584.5	 7677.0	...
10764815	  756.5	  584.2	 7679.0	...
10764816	  756.0	  583.3	 7690.0	...
10764817	  755.7	  583.7	 7699.0	...
10764818	  755.2	  585.1	 7696.0	...
10764819	  754.6	  586.1	 7688.0	...
10764820	  754.9	  585.8	 7678.0	...
10764821	  756.0	  585.4	 7668.0	...
10764822	  757.1	  585.0	 7663.0	...
10764823	  757.2	  584.6	 7663.0	...
10764824	  757.3	  584.3	 7662.0	...
10764825	  757.4	  584.5	 7661.0	...
10764826	  757.5	  584.9	 7654.0	...
10764827	  757.6	  585.1	 7649.0	...
10764828	  757.7	  585.1	 7645.0	...
10764829	  757.6	  586.0	 7648.0	...
10764830	  757.6	  586.9	 7650.0	...
10764831	  757.6	  587.1	 7652.0	...
10764832	  758.1	  586.4	 7646.0	...
10764833	  758.3	  585.7	 7641.0	...
10764834	  758.6	  585.2	 7636.0	...
10764835	  759.5	  584.6	 7633.0	...
10764836	  760.6	  583.9	 7629.0	...
10764837	  761.3	  583.8	 7622.0	...
10764838	  760.6	  583.9	 7619.0	...
10764839	  758.8	  583.5	 7624.0	...
10764840	  757.0	  583.1	 7630.0	...
10764841	  755.6	  582.6	 7636.0	...
10764842	  756.0	  583.2	 7635.0	...
10764843	  756.9	  583.5	 7636.0	...
10764844	  757.2	  583.8	 7644.0	...
10764845	  756.6	  583.7	 7651.0	...
10764846	  756.1	  584.0	 7651.0	...
10764847	  756.0	  584.2	 7642.0	...
10764848	  756.0	  584.4	 7633.0	...
10764849	  756.0	  584.4	 7629.0	...
10764850	  756.0	  584.5	 7629.0	...
10764851	  756.3	  584.6	 7627.0	...
10764852	  756.8	  584.7	 7625.0	...
10764853	  757.2	  584.1	 7622.0	...
10764854	  757.3	  583.6	 7621.0	...
10764855	  757.2	  583.1	 7619.0	...
10764856	  757.3	  583.2	 7618.0	...
10764857	  756.3	  583.5	 7618.0	...
10764858	  755.6	  583.2	 7619.0	...
10764859	  754.8	  582.8	 7619.0	...
10764860	  754.7	  582.0	 7619.0	...
10764861	  754.7	  581.6	 7617.0	...
10764862	  755.1	  582.6	 7615.0	...
10764863	  755.9	  584.0	 7614.0	...
10764864	  756.5	  585.1	 7613.0	...
10764865	  756.7	  584.6	 7610.0	...
10764866	  756.9	  584.2	 7607.0	...
10764867	  757.5	  584.0	 7603.0	...
10764868	  758.2	  584.1	 7602.0	...
10764869	  758.9	  583.9	 7602.0	...
10764870	  759.0	  583.4	 7598.0	...
10764871	  759.0	  582.9	 7593.0	...
10764872	  759.0	  582.7	 7588.0	...
10764873	  758.7	  582.7	 7587.0	...
10764874	  757.8	  582.8	 7587.0	...
10764875	  757.0	  583.0	 7587.0	...
10764876	  757.4	  583.0	 7579.0	...
10764877	  758.5	  583.4	 7570.0	...
10764878	  759.8	  583.5	 7562.0	...
10764879	  760.0	  583.7	 7561.0	...
10764880	  759.3	  583.7	 7561.0	...
10764881	  758.6	  584.0	 7557.0	...
10764882	  758.1	  584.3	 7553.0	...
10764883	  758.3	  584.2	 7550.0	...
10764884	  758.5	  583.7	 7548.0	...
10764885	  758.5	  583.4	 7541.0	...
10764886	  758.7	  583.6	 7534.0	...
10764887	  758.7	  584.1	 7533.0	...
10764888	  758.5	  584.4	 7537.0	...
10764889	  758.0	  583.2	 7543.0	...
10764890	  757.7	  582.1	 7545.0	...
10764891	  757.6	  582.5	 7546.0	...
10764892	  757.8	  583.9	 7545.0	...
10764893	  758.0	  584.6	 7544.0	...
10764894	  757.9	  583.5	 7545.0	...
10764895	  757.6	  582.5	 7548.0	...
10764896	  757.3	  582.1	 7552.0	...
10764897	  758.7	  582.4	 7541.0	...
10764898	  760.3	  582.7	 7521.0	...
10764899	  761.4	  583.2	 7500.0	...
10764900	  760.4	  583.6	 7494.0	...
10764901	  759.5	  584.1	 7497.0	...
10764902	  759.1	  584.4	 7500.0	...
10764903	  759.1	  584.0	 7498.0	...
10764904	  758.9	  583.5	 7497.0	...
10764905	  758.8	  583.1	 7493.0	...
10764906	  758.8	  583.1	 7490.0	...
10764907	  758.8	  583.7	 7486.0	...
10764908	  759.3	  584.2	 7485.0	...
10764909	  760.0	  585.1	 7481.0	...
10764910	  760.8	  585.3	 7472.0	...
10764911	  760.8	  585.5	 7462.0	...
10764912	  760.9	  585.2	 7458.0	...
10764913	  761.0	  584.8	 7461.0	...
10764914	  760.6	  583.8	 7473.0	...
10764915	  759.8	  583.0	 7483.0	...
10764916	  759.0	  582.3	 7491.0	...
10764917	  758.9	  581.6	 7492.0	...
10764918	  759.1	  581.0	 7493.0	...
10764919	  759.6	  581.8	 7486.0	...
10764920	  759.7	  583.3	 7476.0	...
10764921	  759.7	  584.6	 7466.0	...
10764922	  759.4	  584.3	 7465.0	...
10764923	  760.7	  583.8	 7458.0	...
10764924	  761.8	  583.4	 7446.0	...
10764925	  763.0	  583.3	 7433.0	...
10764926	  763.3	  583.4	 7428.0	...
10764927	  763.1	  583.4	 7426.0	...
10764928	  762.6	  583.4	 7426.0	...
10764929	  762.0	  583.2	 7425.0	...
10764930	  761.8	  582.7	 7427.0	...
10764931	  762.1	  582.1	 7427.0	...
10764932	  762.7	  582.0	 7426.0	...
10764933	  762.2	  582.5	 7424.0	...
10764934	  761.1	  583.0	 7424.0	...
10764935	  760.2	  583.2	 7425.0	...
10764936	  760.4	  583.0	 7421.0	...
10764937	  760.4	  582.9	 7414.0	...
10764938	  760.1	  582.9	 7411.0	...
10764939	  760.5	  582.8	 7416.0	...
10764940	  761.1	  582.5	 7416.0	...
10764941	  761.8	  582.2	 7409.0	...
10764942	  761.8	  581.7	 7403.0	...
10764943	  761.3	  581.4	 7401.0	...
10764944	  760.8	  581.1	 7397.0	...
10764945	  761.4	  581.2	 7392.0	...
10764946	  762.5	  581.3	 7387.0	...
10764947	  763.5	  581.5	 7384.0	...
10764948	  763.4	  581.7	 7377.0	...
10764949	  763.3	  582.4	 7369.0	...
10764950	  763.4	  583.5	 7362.0	...
10764951	  763.4	  584.3	 7358.0	...
10764952	  763.6	  584.4	 7359.0	...
10764953	  763.8	  583.8	 7362.0	...
10764954	  764.1	  583.4	 7364.0	...
10764955	  764.3	  583.1	 7365.0	...
10764956	  764.4	  583.4	 7365.0	...
10764957	  764.3	  583.8	 7365.0	...
10764958	  763.9	  584.6	 7368.0	...
10764959	  763.1	  585.1	 7373.0	...
10764960	  762.8	  584.7	 7378.0	...
10764961	  762.9	  582.4	 7369.0	...
10764962	  763.4	  579.9	 7360.0	...
10764963	  763.2	  578.9	 7355.0	...
10764964	  762.7	  579.3	 7360.0	...
10764965	  762.0	  579.8	 7363.0	...
MSG	10764966 0000 _ Number Off
10764966	  761.6	  579.6	 7360.0	...
10764967	  761.4	  579.6	 7356.0	...
10764968	  762.3	  580.5	 7350.0	...
10764969	  763.2	  581.4	 7350.0	...
10764970	  764.4	  582.3	 7349.0	...
10764971	  764.7	  582.5	 7347.0	...
10764972	  764.3	  583.0	 7342.0	...
10764973	  763.6	  583.6	 7332.0	...
10764974	  762.7	  584.0	 7326.0	...
10764975	  762.3	  583.3	 7322.0	...
10764976	  761.9	  582.6	 7317.0	...
10764977	  761.9	  581.9	 7310.0	...
10764978	  762.2	  582.1	 7306.0	...
10764979	  762.4	  582.2	 7312.0	...
10764980	  762.6	  581.8	 7316.0	...
10764981	  762.6	  581.4	 7315.0	...
10764982	  762.6	  580.9	 7308.0	...
10764983	  762.9	  581.0	 7301.0	...
10764984	  763.2	  581.2	 7295.0	...
10764985	  763.4	  581.0	 7295.0	...
10764986	  763.4	  580.8	 7291.0	...
10764987	  763.3	  581.6	 7286.0	...
10764988	  763.5	  582.8	 7281.0	...
10764989	  763.7	  583.6	 7280.0	...
10764990	  764.2	  582.9	 7279.0	...
10764991	  764.5	  582.2	 7280.0	...
10764992	  764.9	  582.7	 7273.0	...
10764993	  764.3	  583.7	 7268.0	...
10764994	  763.4	  583.4	 7262.0	...
10764995	  763.8	  582.0	 7258.0	...
10764996	  765.1	  580.8	 7257.0	...
10764997	  766.4	  581.1	 7257.0	...
10764998	  765.8	  581.6	 7262.0	...
10764999	  765.2	  581.9	 7265.0	...
10765000	  764.5	  581.8	 7265.0	...
10765001	  764.3	  581.8	 7260.0	...
10765002	  764.5	  581.6	 7254.0	...
10765003	  764.6	  581.4	 7250.0	...
10765004	  765.0	  581.1	 7250.0	...
10765005	  765.2	  581.3	 7251.0	...
10765006	  764.6	  582.4	 7252.0	...
10765007	  763.7	  583.7	 7252.0	...
10765008	  763.3	  583.8	 7250.0	...
10765009	  763.9	  583.7	 7247.0	...
10765010	  764.7	  583.5	 7248.0	...
10765011	  764.9	  583.9	 7249.0	...
10765012	  765.5	  583.8	 7248.0	...
10765013	  766.0	  584.0	 7248.0	...
10765014	  766.3	  583.8	 7249.0	...
10765015	  765.8	  583.5	 7253.0	...
10765016	  765.7	  583.2	 7255.0	...
10765017	  765.9	  583.5	 7255.0	...
10765018	  766.5	  583.7	 7249.0	...
10765019	  766.7	  583.5	 7245.0	...
10765020	  766.1	  582.9	 7240.0	...
10765021	  765.3	  582.0	 7239.0	...
10765022	  764.5	  581.6	 7238.0	...
10765023	  764.9	  581.3	 7238.0	...
10765024	  765.3	  581.4	 7238.0	...
10765025	  765.6	  582.1	 7237.0	...
10765026	  765.4	  582.8	 7237.0	...
10765027	  765.2	  583.3	 7237.0	...
10765028	  765.1	  583.0	 7238.0	...
10765029	  765.2	  583.4	 7236.0	...
10765030	  765.3	  583.9	 7233.0	...
10765031	  765.9	  584.2	 7229.0	...
10765032	  766.5	  583.8	 7228.0	...
10765033	  767.1	  583.5	 7230.0	...
10765034	  767.3	  583.5	 7232.0	...
10765035	  767.3	  583.2	 7230.0	...
10765036	  767.4	  582.7	 7226.0	...
10765037	  767.3	  581.5	 7222.0	...
10765038	  767.2	  581.0	 7225.0	...
10765039	  767.2	  581.2	 7229.0	...
10765040	  767.2	  582.0	 7232.0	...
10765041	  767.2	  582.4	 7233.0	...
10765042	  766.2	  582.6	 7233.0	...
10765043	  765.2	  582.4	 7232.0	...
10765044	  764.2	  582.4	 7229.0	...
10765045	  764.2	  582.4	 7223.0	...
10765046	  764.1	  582.6	 7219.0	...
10765047	  764.1	  583.1	 7217.0	...
10765048	  764.8	  583.3	 7215.0	...
10765049	  765.5	  583.0	 7212.0	...
10765050	  766.1	  582.4	 7209.0	...
10765051	  766.0	  581.8	 7209.0	...
10765052	  765.9	  581.8	 7211.0	...
10765053	  765.7	  581.6	 7218.0	...
10765054	  765.6	  581.5	 7225.0	...
10765055	  766.1	  581.8	 7224.0	...
10765056	  766.7	  582.2	 7217.0	...
10765057	  767.0	  582.7	 7212.0	...
10765058	  766.1	  582.0	 7212.0	...
10765059	  765.1	  581.1	 7213.0	...
10765060	  764.0	  580.2	 7220.0	...
10765061	  763.5	  580.7	 7228.0	...
10765062	  763.5	  581.9	 7228.0	...
10765063	  763.9	  583.1	 7220.0	...
10765064	  764.3	  583.2	 7212.0	...
10765065	  764.6	  582.6	 7214.0	...
10765066	  765.0	  582.0	 7215.0	...
10765067	  765.4	  581.9	 7216.0	...
10765068	  765.7	  582.0	 7221.0	...
10765069	  765.2	  582.2	 7226.0	...
10765070	  764.6	  581.7	 7231.0	...
10765071	  764.0	  581.2	 7232.0	...
10765072	  763.9	  580.5	 7231.0	...
10765073	  764.4	  580.4	 7230.0	...
10765074	  765.0	  580.4	 7228.0	...
10765075	  765.7	  581.3	 7228.0	...
10765076	  765.8	  582.0	 7225.0	...
10765077	  765.6	  582.7	 7217.0	...
10765078	  765.3	  582.5	 7209.0	...
10765079	  765.1	  582.6	 7205.0	...
10765080	  765.5	  582.5	 7205.0	...
10765081	  765.9	  581.8	 7206.0	...
10765082	  766.4	  581.1	 7207.0	...
10765083	  766.3	  579.9	 7208.0	...
10765084	  765.3	  579.6	 7211.0	...
10765085	  764.3	  580.3	 7216.0	...
10765086	  763.5	  581.2	 7222.0	...
10765087	  763.7	  581.9	 7225.0	...
10765088	  764.1	  581.5	 7226.0	...
10765089	  764.4	  581.3	 7220.0	...
10765090	  764.7	  580.7	 7215.0	...
10765091	  764.8	  580.1	 7216.0	...
10765092	  765.0	  580.9	 7224.0	...
10765093	  765.2	  582.2	 7227.0	...
10765094	  765.3	  582.8	 7222.0	...
10765095	  766.6	  581.4	 7215.0	...
10765096	  767.9	  580.0	 7213.0	...
10765097	  769.1	  579.5	 7211.0	...
10765098	  768.6	  579.9	 7207.0	...
10765099	  768.0	  580.2	 7203.0	...
10765100	  767.0	  580.3	 7200.0	...
10765101	  766.2	  580.2	 7195.0	...
10765102	  766.8	  580.0	 7191.0	...
10765103	  768.1	  579.8	 7186.0	...
10765104	  768.6	  579.8	 7187.0	...
10765105	  767.8	  580.0	 7190.0	...
10765106	  766.7	  580.2	 7197.0	...
10765107	  766.2	  580.3	 7208.0	...
10765108	  765.7	  580.3	 7216.0	...
10765109	  765.6	  580.2	 7221.0	...
10765110	  766.2	  579.7	 7216.0	...
10765111	  766.9	  579.2	 7208.0	...
10765112	  767.5	  578.5	 7200.0	...
10765113	  767.3	  578.2	 7192.0	...
10765114	  767.2	  578.2	 7187.0	...
10765115	  767.1	  578.1	 7183.0	...
10765116	  767.1	  577.5	 7184.0	...
10765117	  767.0	  576.6	 7186.0	...
10765118	  767.1	  576.6	 7187.0	...
10765119	  766.8	  578.0	 7187.0	...
10765120	  766.7	  579.4	 7185.0	...
10765121	  766.4	  580.5	 7183.0	...
10765122	  766.6	  580.7	 7188.0	...
10765123	  766.6	  580.7	 7193.0	...
10765124	  766.1	  580.6	 7199.0	...
10765125	  765.6	  580.9	 7197.0	...
10765126	  765.5	  581.3	 7194.0	...
10765127	  765.7	  581.7	 7193.0	...
10765128	  765.9	  581.5	 7194.0	...
10765129	  765.2	  580.7	 7196.0	...
10765130	  764.7	  579.8	 7201.0	...
10765131	  764.7	  579.1	 7206.0	...
10765132	  765.7	  579.3	 7204.0	...
10765133	  766.2	  579.5	 7197.0	...
10765134	  766.3	  579.3	 7191.0	...
10765135	  765.8	  579.0	 7191.0	...
10765136	  765.7	  578.6	 7193.0	...
10765137	  765.7	  578.5	 7195.0	...
10765138	  766.0	  578.4	 7201.0	...
10765139	  766.3	  578.3	 7205.0	...
10765140	  766.7	  578.1	 7204.0	...
10765141	  767.1	  578.2	 7200.0	...
10765142	  768.0	  578.4	 7193.0	...
10765143	  768.5	  579.0	 7192.0	...
10765144	  768.4	  579.5	 7192.0	...
10765145	  767.7	  579.7	 7195.0	...
10765146	  767.4	  579.6	 7196.0	...
10765147	  767.3	  579.6	 7195.0	...
10765148	  767.5	  579.2	 7194.0	...
10765149	  767.6	  578.5	 7197.0	...
10765150	  768.0	  577.7	 7199.0	...
10765151	  768.3	  577.5	 7200.0	...
10765152	  767.6	  577.7	 7200.0	...
10765153	  766.6	  577.8	 7200.0	...
10765154	  765.7	  578.1	 7203.0	...
10765155	  765.5	  578.4	 7207.0	...
10765156	  765.3	  578.6	 7215.0	...
10765157	  765.1	  578.5	 7222.0	...
10765158	  765.1	  578.4	 7227.0	...
10765159	  764.9	  578.5	 7228.0	...
10765160	  764.7	  578.6	 7229.0	...
10765161	  764.4	  579.1	 7229.0	...
10765162	  764.0	  579.8	 7230.0	...
10765163	  763.3	  580.4	 7232.0	...
10765164	  762.5	  580.6	 7231.0	...
10765165	  763.3	  580.2	 7230.0	...
10765166	  764.3	  578.4	 7229.0	...
10765167	  764.5	  577.0	 7233.0	...
10765168	  763.5	  576.2	 7235.0	...
10765169	  762.8	  576.9	 7236.0	...
10765170	  763.0	  577.3	 7236.0	...
10765171	  764.3	  577.5	 7237.0	...
10765172	  765.5	  577.6	 7238.0	...
10765173	  766.7	  577.7	 7238.0	...
10765174	  766.7	  577.8	 7236.0	...
10765175	  766.2	  577.7	 7233.0	...
10765176	  765.8	  577.5	 7228.0	...
10765177	  765.4	  577.4	 7225.0	...
10765178	  765.4	  577.4	 7225.0	...
10765179	  764.9	  577.5	 7225.0	...
10765180	  764.3	  577.0	 7226.0	...
10765181	  764.9	  576.4	 7225.0	...
10765182	  765.9	  575.8	 7225.0	...
10765183	  766.3	  575.9	 7225.0	...
10765184	  765.5	  576.3	 7224.0	...
10765185	  764.5	  576.6	 7227.0	...
10765186	  764.4	  576.7	 7232.0	...
10765187	  764.0	  576.8	 7237.0	...
10765188	  763.8	  576.7	 7239.0	...
10765189	  763.6	  576.7	 7239.0	...
10765190	  763.9	  576.7	 7240.0	...
10765191	  764.4	  577.2	 7242.0	...
10765192	  765.1	  577.8	 7245.0	...
10765193	  765.1	  576.9	 7246.0	...
10765194	  765.2	  575.4	 7246.0	...
10765195	  765.2	  574.9	 7244.0	...
10765196	  765.1	  575.8	 7242.0	...
10765197	  765.0	  576.6	 7240.0	...
10765198	  765.4	  575.9	 7240.0	...
10765199	  766.1	  575.3	 7245.0	...
10765200	  766.7	  575.2	 7248.0	...
10765201	  766.6	  575.7	 7252.0	...
10765202	  766.6	  577.1	 7250.0	...
10765203	  766.7	  578.3	 7240.0	...
10765204	  766.8	  579.5	 7229.0	...
10765205	  765.9	  579.4	 7233.0	...
10765206	  764.9	  579.1	 7247.0	...
10765207	  764.2	  579.0	 7261.0	...
10765208	  765.1	  579.0	 7258.0	...
10765209	  765.7	  577.5	 7248.0	...
10765210	  766.5	  575.8	 7239.0	...
10765211	  766.7	  574.4	 7232.0	...
10765212	  767.7	  574.5	 7230.0	...
10765213	  768.4	  574.7	 7228.0	...
10765214	  768.7	  575.1	 7222.0	...
10765215	  768.1	  575.7	 7217.0	...
10765216	  767.4	  576.3	 7220.0	...
10765217	  767.1	  576.4	 7226.0	...
10765218	  767.1	  576.3	 7231.0	...
10765219	  767.1	  576.2	 7229.0	...
10765220	  767.1	  577.2	 7228.0	...
10765221	  767.0	  578.2	 7228.0	...
10765222	  766.9	  578.9	 7235.0	...
10765223	  766.5	  578.2	 7242.0	...
10765224	  765.6	  577.6	 7249.0	...
10765225	  764.9	  577.5	 7249.0	...
10765226	  765.3	  577.5	 7249.0	...
10765227	  766.2	  577.5	 7249.0	...
10765228	  767.4	  577.3	 7247.0	...
10765229	  767.5	  577.2	 7245.0	...
10765230	  767.4	  577.1	 7243.0	...
10765231	  766.7	  577.4	 7243.0	...
10765232	  765.7	  577.8	 7246.0	...
10765233	  764.9	  577.8	 7254.0	...
10765234	  765.0	  577.5	 7264.0	...
10765235	  765.4	  577.1	 7272.0	...
10765236	  765.2	  577.1	 7274.0	...
10765237	  764.6	  577.3	 7276.0	...
10765238	  764.3	  577.4	 7271.0	...
10765239	  764.6	  577.5	 7265.0	...
10765240	  764.9	  577.3	 7266.0	...
10765241	  764.9	  576.9	 7274.0	...
10765242	  764.7	  576.6	 7282.0	...
10765243	  763.9	  575.8	 7283.0	...
10765244	  763.2	  575.1	 7282.0	...
10765245	  762.4	  574.4	 7280.0	...
10765246	  762.4	  574.2	 7284.0	...
10765247	  762.4	  573.9	 7289.0	...
10765248	  762.5	  573.7	 7293.0	...
10765249	  762.3	  574.0	 7294.0	...
10765250	  761.8	  574.5	 7293.0	...
10765251	  761.2	  575.9	 7293.0	...
10765252	  760.9	  577.1	 7292.0	...
10765253	  762.4	  577.9	 7290.0	...
10765254	  764.0	  577.7	 7289.0	...
10765255	  765.2	  577.7	 7289.0	...
10765256	  765.1	  577.8	 7294.0	...
10765257	  764.9	  577.7	 7303.0	...
10765258	  764.6	  577.6	 7313.0	...
10765259	  764.4	  577.0	 7316.0	...
10765260	  764.2	  576.6	 7312.0	...
10765261	  764.3	  576.1	 7308.0	...
10765262	  763.6	  576.3	 7302.0	...
10765263	  762.9	  576.5	 7299.0	...
10765264	  762.5	  576.7	 7298.0	...
10765265	  762.4	  576.7	 7299.0	...
10765266	  762.8	  576.9	 7302.0	...
10765267	  763.2	  576.9	 7305.0	...
10765268	  763.0	  577.0	 7307.0	...
10765269	  762.3	  576.9	 7307.0	...
10765270	  761.6	  576.9	 7307.0	...
10765271	  761.6	  576.9	 7307.0	...
10765272	  761.8	  576.9	 7309.0	...
10765273	  762.1	  576.9	 7311.0	...
10765274	  762.6	  576.7	 7311.0	...
10765275	  763.0	  576.4	 7308.0	...
10765276	  763.4	  576.2	 7304.0	...
10765277	  763.6	  576.0	 7302.0	...
10765278	  763.6	  575.9	 7301.0	...
10765279	  763.7	  576.2	 7300.0	...
10765280	  763.9	  576.5	 7299.0	...
10765281	  763.7	  575.9	 7300.0	...
10765282	  763.2	  574.9	 7300.0	...
10765283	  762.8	  575.0	 7301.0	...
10765284	  762.5	  575.7	 7299.0	...
10765285	  762.5	  576.4	 7300.0	...
10765286	  762.2	  576.3	 7302.0	...
10765287	  762.2	  576.3	 7304.0	...
10765288	  762.2	  576.1	 7313.0	...
10765289	  762.3	  575.6	 7321.0	...
10765290	  762.3	  575.0	 7328.0	...
10765291	  761.2	  574.8	 7334.0	...
10765292	  760.1	  575.2	 7339.0	...
10765293	  759.0	  575.9	 7342.0	...
10765294	  759.0	  576.1	 7339.0	...
10765295	  758.9	  575.8	 7337.0	...
10765296	  758.8	  575.3	 7338.0	...
10765297	  759.1	  574.9	 7338.0	...
10765298	  760.2	  575.9	 7336.0	...
10765299	  761.3	  577.4	 7334.0	...
10765300	  762.3	  578.9	 7326.0	...
10765301	  762.8	  579.2	 7320.0	...
10765302	  763.2	  578.9	 7314.0	...
10765303	  762.9	  578.7	 7314.0	...
10765304	  762.4	  578.5	 7321.0	...
10765305	  761.8	  578.4	 7327.0	...
10765306	  762.3	  577.9	 7332.0	...
10765307	  762.8	  576.2	 7330.0	...
10765308	  762.0	  574.7	 7329.0	...
10765309	  760.8	  574.8	 7330.0	...
10765310	  759.7	  576.4	 7330.0	...
10765311	  759.9	  577.7	 7329.0	...
10765312	  760.9	  577.7	 7327.0	...
10765313	  761.9	  577.7	 7332.0	...
10765314	  762.1	  577.7	 7338.0	...
10765315	  761.7	  577.7	 7344.0	...
10765316	  761.3	  577.5	 7344.0	...
10765317	  761.6	  577.2	 7343.0	...
10765318	  761.4	  577.1	 7343.0	...
10765319	  761.2	  576.9	 7344.0	...
10765320	  761.1	  576.7	 7346.0	...
10765321	  761.1	  576.4	 7349.0	...
10765322	  760.8	  576.3	 7351.0	...
10765323	  760.5	  576.1	 7352.0	...
10765324	  760.2	  575.8	 7351.0	...
10765325	  760.4	  575.6	 7350.0	...
10765326	  760.6	  575.9	 7349.0	...
10765327	  761.0	  576.4	 7352.0	...
10765328	  761.1	  575.8	 7356.0	...
10765329	  761.1	  574.8	 7363.0	...
10765330	  760.9	  573.8	 7367.0	...
10765331	  760.7	  573.9	 7369.0	...
10765332	  760.5	  574.0	 7368.0	...
10765333	  760.4	  574.0	 7366.0	...
10765334	  760.7	  573.8	 7366.0	...
10765335	  761.2	  573.6	 7365.0	...
10765336	  761.8	  574.1	 7366.0	...
10765337	  762.0	  574.9	 7367.0	...
10765338	  762.1	  575.6	 7368.0	...
10765339	  762.3	  575.5	 7363.0	...
10765340	  762.8	  575.9	 7360.0	...
10765341	  762.6	  576.5	 7360.0	...
10765342	  762.3	  577.2	 7365.0	...
10765343	  761.9	  577.2	 7370.0	...
10765344	  761.4	  577.2	 7372.0	...
10765345	  760.9	  577.3	 7376.0	...
10765346	  760.3	  576.4	 7378.0	...
10765347	  760.2	  575.5	 7378.0	...
10765348	  759.8	  574.6	 7379.0	...
10765349	  759.5	  574.7	 7385.0	...
10765350	  759.5	  575.0	 7390.0	...
10765351	  759.7	  575.3	 7396.0	...
10765352	  759.9	  575.7	 7398.0	...
10765353	  759.8	  576.1	 7400.0	...
10765354	  759.5	  576.6	 7401.0	...
10765355	  759.3	  577.3	 7396.0	...
10765356	  759.4	  577.7	 7389.0	...
10765357	  759.6	  577.9	 7386.0	...
10765358	  759.9	  578.2	 7390.0	...
10765359	  760.2	  578.7	 7394.0	...
10765360	  760.4	  579.3	 7391.0	...
10765361	  760.5	  579.5	 7389.0	...
10765362	  761.2	  579.5	 7386.0	...
10765363	  761.6	  579.6	 7385.0	...
10765364	  761.8	  579.8	 7382.0	...
10765365	  761.2	  579.4	 7380.0	...
10765366	  760.9	  578.4	 7386.0	...
10765367	  760.8	  577.4	 7393.0	...
10765368	  761.5	  576.9	 7397.0	...
10765369	  762.1	  576.8	 7394.0	...
10765370	  762.5	  576.7	 7393.0	...
10765371	  762.0	  576.9	 7397.0	...
10765372	  761.6	  577.5	 7401.0	...
10765373	  761.5	  578.1	 7403.0	...
10765374	  761.7	  578.3	 7403.0	...
10765375	  762.1	  578.2	 7398.0	...
10765376	  762.4	  578.1	 7394.0	...
10765377	  762.7	  578.1	 7390.0	...
10765378	  763.0	  578.1	 7391.0	...
10765379	  763.3	  578.2	 7389.0	...
10765380	  762.9	  578.4	 7388.0	...
10765381	  762.3	  578.5	 7386.0	...
10765382	  761.8	  578.3	 7384.0	...
10765383	  761.8	  578.1	 7382.0	...
10765384	  761.8	  577.9	 7381.0	...
10765385	  761.9	  577.9	 7381.0	...
10765386	  761.9	  578.0	 7383.0	...
10765387	  762.0	  578.2	 7385.0	...
10765388	  762.4	  578.4	 7385.0	...
10765389	  763.0	  578.6	 7384.0	...
10765390	  763.1	  578.2	 7385.0	...
10765391	  762.6	  577.8	 7383.0	...
10765392	  761.9	  577.5	 7382.0	...
10765393	  761.5	  578.6	 7387.0	...
10765394	  761.4	  579.7	 7395.0	...
10765395	  762.3	  579.6	 7402.0	...
10765396	  763.4	  578.5	 7404.0	...
10765397	  763.7	  577.4	 7406.0	...
10765398	  763.1	  577.5	 7407.0	...
10765399	  762.5	  577.6	 7404.0	...
10765400	  762.5	  577.6	 7400.0	...
10765401	  762.6	  577.7	 7395.0	...
10765402	  762.5	  577.9	 7392.0	...
10765403	  762.5	  578.6	 7391.0	...
10765404	  762.5	  579.5	 7389.0	...
10765405	  762.7	  580.2	 7387.0	...
10765406	  762.8	  580.1	 7384.0	...
10765407	  763.5	  579.8	 7383.0	...
10765408	  764.1	  580.1	 7383.0	...
10765409	  764.6	  580.6	 7384.0	...
10765410	  764.6	  581.6	 7385.0	...
10765411	  764.6	  582.3	 7385.0	...
10765412	  764.5	  583.0	 7382.0	...
10765413	  764.6	  581.7	 7380.0	...
10765414	  764.8	  580.3	 7382.0	...
10765415	  764.9	  578.9	 7388.0	...
10765416	  764.8	  579.2	 7394.0	...
10765417	  764.2	  579.2	 7397.0	...
10765418	  763.2	  579.2	 7397.0	...
10765419	  762.2	  579.1	 7397.0	...
10765420	  761.8	  579.0	 7398.0	...
10765421	  761.8	  579.0	 7404.0	...
10765422	  762.0	  579.5	 7411.0	...
10765423	  762.0	  579.9	 7416.0	...
10765424	  761.9	  580.2	 7413.0	...
10765425	  761.9	  580.1	 7409.0	...
10765426	  763.3	  579.7	 7408.0	...
10765427	  764.8	  579.4	 7413.0	...
10765428	  765.1	  579.1	 7416.0	...
10765429	  763.9	  579.1	 7419.0	...
10765430	  762.8	  579.3	 7419.0	...
10765431	  762.7	  579.3	 7421.0	...
10765432	  763.3	  579.0	 7415.0	...
10765433	  763.9	  578.8	 7409.0	...
10765434	  764.4	  578.6	 7404.0	...
10765435	  764.1	  578.6	 7405.0	...
10765436	  763.7	  578.9	 7407.0	...
10765437	  763.4	  579.1	 7410.0	...
10765438	  762.8	  579.3	 7416.0	...
10765439	  762.1	  579.1	 7422.0	...
10765440	  761.4	  579.0	 7414.0	...
10765441	  762.1	  578.7	 7404.0	...
10765442	  763.1	  578.6	 7399.0	...
10765443	  764.2	  578.4	 7403.0	...
10765444	  763.9	  578.8	 7408.0	...
10765445	  763.6	  578.9	 7409.0	...
10765446	  763.9	  578.9	 7406.0	...
10765447	  764.6	  578.6	 7403.0	...
10765448	  765.0	  578.6	 7401.0	...
10765449	  764.7	  578.8	 7403.0	...
10765450	  764.3	  579.0	 7404.0	...
10765451	  764.3	  579.0	 7405.0	...
10765452	  764.1	  579.0	 7404.0	...
10765453	  764.0	  579.1	 7404.0	...
10765454	  764.1	  579.3	 7405.0	...
10765455	  764.2	  579.4	 7407.0	...
10765456	  764.2	  579.4	 7410.0	...
10765457	  763.9	  579.8	 7411.0	...
10765458	  763.5	  580.3	 7413.0	...
10765459	  763.2	  580.9	 7414.0	...
10765460	  763.1	  581.0	 7417.0	...
10765461	  763.0	  581.2	 7424.0	...
10765462	  762.7	  581.3	 7429.0	...
10765463	  762.4	  581.3	 7429.0	...
10765464	  762.2	  581.4	 7427.0	...
10765465	  762.8	  582.6	 7425.0	...
10765466	  763.5	  583.7	 7425.0	...
10765467	  764.0	  584.2	 7424.0	...
10765468	  764.4	  583.5	 7419.0	...
10765469	  764.8	  582.5	 7415.0	...
10765470	  764.5	  582.3	 7411.0	...
EFIX R   10764400	10765470	1071	  759.4	  580.7	   7497
SSACC R  10765471
10765471	  763.9	  583.1	 7410.0	...
10765472	  763.5	  584.0	 7426.0	...
10765473	  763.7	  585.3	 7442.0	...
10765474	  764.1	  586.6	 7448.0	...
10765475	  764.6	  587.8	 7439.0	...
10765476	  761.4	  590.2	 7431.0	...
10765477	  758.0	  592.9	 7433.0	...
10765478	  752.8	  596.0	 7435.0	...
10765479	  748.0	  599.1	 7445.0	...
10765480	  740.4	  602.2	 7454.0	...
10765481	  732.7	  607.5	 7464.0	...
10765482	  724.4	  612.6	 7474.0	...
10765483	  714.6	  618.3	 7495.0	...
10765484	  702.5	  623.7	 7523.0	...
10765485	  690.3	  630.4	 7550.0	...
10765486	  679.3	  637.2	 7566.0	...
10765487	  668.4	  646.8	 7577.0	...
10765488	  657.1	  654.5	 7594.0	...
10765489	  646.4	  662.5	 7613.0	...
10765490	  635.0	  669.4	 7632.0	...
10765491	  625.7	  677.0	 7644.0	...
10765492	  614.5	  683.7	 7657.0	...
10765493	  604.9	  691.4	 7668.0	...
10765494	  594.8	  699.8	 7668.0	...
10765495	  585.8	  707.7	 7668.0	...
10765496	  576.3	  714.6	 7668.0	...
10765497	  564.6	  720.9	 7680.0	...
10765498	  552.4	  728.8	 7693.0	...
10765499	  540.9	  732.9	 7706.0	...
10765500	  531.2	  737.7	 7707.0	...
10765501	  521.4	  742.1	 7708.0	...
10765502	  511.5	  748.1	 7709.0	...
10765503	  502.1	  753.8	 7711.0	...
10765504	  491.7	  758.3	 7716.0	...
10765505	  483.7	  764.8	 7721.0	...
10765506	  474.2	  770.5	 7727.0	...
10765507	  468.7	  775.7	 7728.0	...
10765508	  463.0	  780.0	 7725.0	...
10765509	  459.5	  783.4	 7722.0	...
10765510	  455.9	  787.3	 7719.0	...
10765511	  450.0	  789.6	 7722.0	...
10765512	  445.3	  791.6	 7728.0	...
10765513	  440.9	  795.3	 7739.0	...
10765514	  437.7	  797.9	 7758.0	...
10765515	  435.7	  800.6	 7773.0	...
10765516	  432.8	  801.3	 7784.0	...
10765517	  431.4	  801.8	 7787.0	...
10765518	  429.2	  802.3	 7796.0	...
ESACC R  10765471	10765518	48	  763.9	  583.1	  429.2	  802.3	   8.48	    281
SFIX R   10765519
10765519	  426.8	  802.8	 7805.0	...
10765520	  424.5	  803.4	 7809.0	...
10765521	  423.1	  803.7	 7806.0	...
10765522	  423.5	  803.9	 7809.0	...
10765523	  424.0	  804.0	 7814.0	...
10765524	  424.5	  804.1	 7820.0	...
10765525	  425.0	  805.2	 7820.0	...
10765526	  425.3	  806.4	 7820.0	...
10765527	  425.4	  805.9	 7816.0	...
10765528	  424.8	  804.3	 7814.0	...
10765529	  424.4	  803.5	 7810.0	...
10765530	  425.3	  804.1	 7807.0	...
10765531	  426.5	  804.7	 7804.0	...
10765532	  427.7	  806.2	 7802.0	...
10765533	  427.9	  807.8	 7801.0	...
10765534	  428.2	  809.5	 7801.0	...
10765535	  428.6	  809.6	 7802.0	...
10765536	  429.1	  809.3	 7803.0	...
10765537	  429.4	  807.6	 7800.0	...
10765538	  429.4	  806.0	 7795.0	...
10765539	  429.2	  804.7	 7790.0	...
10765540	  429.3	  804.7	 7785.0	...
10765541	  429.5	  804.6	 7782.0	...
10765542	  429.7	  804.5	 7784.0	...
10765543	  429.9	  804.2	 7789.0	...
10765544	  430.2	  804.0	 7794.0	...
10765545	  430.3	  802.5	 7795.0	...
10765546	  430.6	  801.0	 7791.0	...
10765547	  431.0	  800.4	 7788.0	...
10765548	  431.5	  801.2	 7785.0	...
10765549	  431.7	  802.1	 7794.0	...
10765550	  431.6	  801.6	 7801.0	...
10765551	  431.4	  801.1	 7807.0	...
10765552	  430.3	  800.8	 7802.0	...
10765553	  429.4	  800.9	 7796.0	...
10765554	  429.3	  800.9	 7794.0	...
10765555	  430.1	  800.8	 7798.0	...
10765556	  431.4	  800.7	 7801.0	...
10765557	  431.9	  800.4	 7802.0	...
10765558	  432.3	  800.1	 7808.0	...
10765559	  432.2	  799.9	 7815.0	...
10765560	  432.0	  799.2	 7822.0	...
10765561	  431.8	  798.4	 7821.0	...
10765562	  431.7	  798.0	 7819.0	...
10765563	  431.5	  798.2	 7818.0	...
10765564	  431.3	  798.3	 7817.0	...
10765565	  432.5	  798.4	 7811.0	...
10765566	  433.9	  798.7	 7805.0	...
10765567	  435.3	  799.0	 7798.0	...
10765568	  435.9	  799.9	 7796.0	...
10765569	  436.5	  800.7	 7795.0	...
10765570	  434.8	  800.4	 7801.0	...
10765571	  432.5	  799.3	 7809.0	...
10765572	  432.9	  798.3	 7810.0	...
10765573	  435.5	  798.4	 7807.0	...
10765574	  438.1	  798.8	 7802.0	...
10765575	  438.1	  799.1	 7802.0	...
10765576	  437.6	  799.4	 7798.0	...
10765577	  436.9	  799.2	 7796.0	...
10765578	  436.2	  798.9	 7799.0	...
10765579	  436.0	  798.5	 7803.0	...
10765580	  436.1	  798.5	 7807.0	...
10765581	  436.3	  798.1	 7807.0	...
10765582	  436.4	  797.8	 7807.0	...
10765583	  436.8	  797.8	 7808.0	...
10765584	  437.2	  798.5	 7811.0	...
10765585	  437.6	  799.2	 7815.0	...
10765586	  437.5	  799.6	 7820.0	...
10765587	  437.5	  799.5	 7829.0	...
10765588	  437.9	  799.1	 7837.0	...
10765589	  438.4	  798.7	 7834.0	...
10765590	  438.7	  798.6	 7825.0	...
10765591	  438.9	  799.1	 7815.0	...
10765592	  439.0	  799.8	 7812.0	...
10765593	  439.1	  800.4	 7805.0	...
10765594	  438.8	  800.9	 7798.0	...
10765595	  438.6	  801.3	 7795.0	...
10765596	  438.2	  800.9	 7797.0	...
10765597	  438.0	  800.2	 7802.0	...
10765598	  437.6	  799.0	 7812.0	...
10765599	  437.2	  798.2	 7818.0	...
10765600	  437.3	  797.2	 7820.0	...
10765601	  437.3	  796.9	 7816.0	...
10765602	  436.8	  797.3	 7829.0	...
10765603	  435.7	  797.3	 7842.0	...
10765604	  435.2	  797.0	 7850.0	...
10765605	  435.4	  798.0	 7845.0	...
10765606	  436.4	  799.2	 7838.0	...
10765607	  437.7	  800.9	 7839.0	...
10765608	  439.0	  801.2	 7839.0	...
10765609	  440.0	  801.1	 7840.0	...
10765610	  440.7	  800.6	 7840.0	...
10765611	  441.2	  800.1	 7833.0	...
10765612	  440.4	  800.1	 7827.0	...
10765613	  439.5	  799.9	 7826.0	...
10765614	  438.7	  799.3	 7832.0	...
10765615	  438.8	  798.8	 7838.0	...
10765616	  438.9	  798.3	 7839.0	...
10765617	  439.1	  798.7	 7840.0	...
10765618	  439.3	  799.1	 7842.0	...
10765619	  439.6	  800.0	 7841.0	...
10765620	  439.6	  800.6	 7841.0	...
10765621	  439.5	  801.0	 7843.0	...
10765622	  439.3	  800.5	 7844.0	...
10765623	  439.0	  800.0	 7849.0	...
10765624	  438.6	  799.8	 7854.0	...
10765625	  438.3	  799.9	 7859.0	...
10765626	  438.0	  800.1	 7861.0	...
10765627	  437.7	  799.9	 7861.0	...
10765628	  437.2	  799.7	 7860.0	...
10765629	  437.0	  799.2	 7864.0	...
10765630	  437.2	  798.8	 7868.0	...
10765631	  438.5	  798.0	 7872.0	...
10765632	  439.8	  797.3	 7866.0	...
10765633	  440.2	  797.0	 7860.0	...
10765634	  439.9	  797.1	 7855.0	...
10765635	  439.5	  797.1	 7860.0	...
10765636	  439.5	  797.1	 7864.0	...
10765637	  437.7	  796.7	 7876.0	...
10765638	  435.9	  796.3	 7883.0	...
10765639	  434.8	  796.8	 7881.0	...
10765640	  435.9	  797.5	 7872.0	...
10765641	  437.3	  798.0	 7869.0	...
10765642	  438.3	  797.3	 7876.0	...
10765643	  439.3	  796.6	 7883.0	...
10765644	  440.2	  796.6	 7883.0	...
10765645	  440.9	  796.7	 7884.0	...
10765646	  441.0	  796.9	 7884.0	...
10765647	  439.9	  796.4	 7882.0	...
10765648	  438.7	  795.9	 7880.0	...
10765649	  438.1	  795.3	 7889.0	...
10765650	  438.6	  794.6	 7900.0	...
10765651	  439.4	  794.2	 7911.0	...
10765652	  439.9	  795.6	 7908.0	...
10765653	  439.9	  797.2	 7904.0	...
10765654	  439.0	  798.7	 7899.0	...
EFIX R   10765519	10765654	136	  434.8	  800.1	   7827
SSACC R  10765655
10765655	  437.9	  798.3	 7897.0	...
10765656	  437.2	  798.0	 7896.0	...
10765657	  437.1	  797.9	 7895.0	...
10765658	  437.0	  798.0	 7896.0	...
10765659	  439.0	  797.8	 7896.0	...
10765660	  441.2	  797.6	 7896.0	...
10765661	  445.6	  795.8	 7896.0	...
10765662	  448.6	  792.5	 7892.0	...
10765663	  455.5	  788.6	 7888.0	...
10765664	  462.3	  783.9	 7893.0	...
10765665	  471.7	  779.0	 7901.0	...
10765666	  480.0	  774.5	 7906.0	...
10765667	  491.1	  769.5	 7891.0	...
10765668	  503.1	  765.2	 7876.0	...
10765669	  516.7	  758.2	 7864.0	...
10765670	  530.6	  753.3	 7866.0	...
10765671	  542.6	  748.7	 7868.0	...
10765672	  554.7	  746.0	 7869.0	...
10765673	  564.5	  739.4	 7867.0	...
10765674	  576.1	  732.0	 7862.0	...
10765675	  589.3	  724.0	 7858.0	...
10765676	  602.4	  716.9	 7854.0	...
10765677	  617.6	  710.0	 7847.0	...
10765678	  630.6	  702.9	 7833.0	...
10765679	  645.4	  697.5	 7821.0	...
10765680	  656.6	  691.7	 7812.0	...
10765681	  668.7	  684.9	 7809.0	...
10765682	  679.5	  678.6	 7796.0	...
10765683	  693.8	  672.3	 7784.0	...
10765684	  709.8	  668.1	 7750.0	...
10765685	  726.4	  662.1	 7726.0	...
10765686	  740.9	  657.3	 7696.0	...
10765687	  753.2	  649.9	 7682.0	...
10765688	  765.3	  643.8	 7662.0	...
10765689	  776.7	  637.5	 7641.0	...
10765690	  787.1	  632.8	 7627.0	...
10765691	  797.7	  627.6	 7619.0	...
10765692	  808.1	  622.5	 7610.0	...
10765693	  816.5	  616.1	 7602.0	...
10765694	  823.9	  611.8	 7587.0	...
10765695	  829.2	  605.5	 7580.0	...
10765696	  834.0	  600.9	 7573.0	...
10765697	  837.2	  593.7	 7576.0	...
10765698	  840.5	  587.6	 7579.0	...
10765699	  842.4	  581.6	 7582.0	...
10765700	  842.8	  576.4	 7583.0	...
10765701	  843.1	  572.1	 7584.0	...
10765702	  843.1	  567.7	 7586.0	...
10765703	  843.0	  562.7	 7585.0	...
10765704	  842.7	  557.1	 7584.0	...
ESACC R  10765655	10765704	50	  437.9	  798.3	  842.7	  557.1	   9.99	    316
SFIX R   10765705
10765705	  843.6	  552.1	 7582.0	...
10765706	  844.8	  550.0	 7579.0	...
10765707	  845.2	  547.5	 7576.0	...
10765708	  844.9	  545.5	 7575.0	...
10765709	  845.0	  543.5	 7575.0	...
10765710	  846.2	  542.4	 7563.0	...
10765711	  847.4	  541.8	 7552.0	...
10765712	  848.8	  540.8	 7540.0	...
10765713	  849.3	  540.2	 7546.0	...
10765714	  849.6	  538.5	 7551.0	...
10765715	  850.8	  537.0	 7549.0	...
10765716	  851.9	  535.7	 7540.0	...
10765717	  853.1	  535.4	 7531.0	...
10765718	  852.7	  535.9	 7535.0	...
10765719	  852.3	  536.5	 7541.0	...
10765720	  851.9	  537.6	 7548.0	...
10765721	  851.9	  538.0	 7548.0	...
10765722	  852.2	  537.6	 7533.0	...
10765723	  852.1	  536.8	 7517.0	...
10765724	  852.1	  535.9	 7511.0	...
10765725	  851.8	  536.3	 7520.0	...
10765726	  851.9	  536.6	 7527.0	...
10765727	  851.8	  535.7	 7521.0	...
10765728	  851.9	  534.4	 7517.0	...
10765729	  852.3	  534.2	 7515.0	...
10765730	  853.3	  535.1	 7509.0	...
10765731	  854.0	  536.1	 7500.0	...
10765732	  854.3	  535.9	 7492.0	...
10765733	  854.2	  535.8	 7493.0	...
10765734	  854.2	  535.5	 7493.0	...
10765735	  854.0	  535.5	 7492.0	...
10765736	  853.8	  535.7	 7490.0	...
10765737	  853.7	  536.5	 7487.0	...
10765738	  852.9	  537.3	 7485.0	...
10765739	  852.1	  538.3	 7484.0	...
10765740	  851.3	  539.0	 7486.0	...
10765741	  851.5	  539.4	 7487.0	...
10765742	  851.8	  539.5	 7483.0	...
10765743	  851.9	  539.4	 7478.0	...
10765744	  851.6	  539.8	 7477.0	...
10765745	  851.0	  540.1	 7480.0	...
10765746	  850.3	  540.4	 7486.0	...
10765747	  850.1	  540.3	 7487.0	...
10765748	  850.0	  540.1	 7490.0	...
10765749	  850.2	  539.9	 7491.0	...
10765750	  850.4	  539.9	 7485.0	...
10765751	  849.8	  540.2	 7478.0	...
10765752	  848.8	  540.6	 7469.0	...
10765753	  847.9	  541.0	 7468.0	...
10765754	  847.6	  541.6	 7467.0	...
10765755	  847.4	  542.8	 7467.0	...
10765756	  847.4	  543.7	 7467.0	...
10765757	  847.7	  544.4	 7470.0	...
10765758	  847.9	  544.4	 7473.0	...
10765759	  848.0	  543.9	 7476.0	...
10765760	  847.9	  543.4	 7481.0	...
10765761	  847.5	  543.2	 7486.0	...
10765762	  847.1	  543.5	 7485.0	...
10765763	  846.5	  544.2	 7476.0	...
10765764	  846.3	  544.9	 7467.0	...
10765765	  845.7	  545.7	 7464.0	...
10765766	  845.4	  545.9	 7465.0	...
10765767	  845.2	  545.9	 7465.0	...
10765768	  845.6	  545.7	 7462.0	...
10765769	  846.4	  545.6	 7458.0	...
10765770	  847.2	  545.4	 7457.0	...
10765771	  847.7	  545.2	 7457.0	...
10765772	  847.3	  545.2	 7457.0	...
10765773	  846.9	  545.3	 7449.0	...
10765774	  846.4	  545.8	 7440.0	...
10765775	  847.1	  546.1	 7431.0	...
10765776	  847.7	  547.2	 7430.0	...
10765777	  848.1	  547.8	 7430.0	...
10765778	  846.9	  547.8	 7432.0	...
10765779	  845.8	  547.2	 7435.0	...
10765780	  844.9	  546.3	 7437.0	...
10765781	  844.9	  546.1	 7439.0	...
10765782	  844.9	  546.2	 7439.0	...
10765783	  845.2	  546.7	 7439.0	...
10765784	  845.5	  547.0	 7437.0	...
10765785	  845.6	  547.0	 7434.0	...
10765786	  845.3	  546.9	 7430.0	...
10765787	  845.5	  546.8	 7428.0	...
10765788	  845.8	  546.9	 7427.0	...
10765789	  846.2	  546.9	 7423.0	...
10765790	  846.2	  546.9	 7419.0	...
10765791	  846.0	  546.8	 7415.0	...
10765792	  845.7	  547.5	 7405.0	...
10765793	  845.2	  548.4	 7395.0	...
10765794	  845.0	  549.3	 7391.0	...
10765795	  844.5	  549.4	 7396.0	...
10765796	  844.2	  549.4	 7390.0	...
10765797	  844.6	  549.3	 7375.0	...
10765798	  845.4	  549.4	 7357.0	...
10765799	  846.2	  549.8	 7350.0	...
10765800	  846.4	  550.3	 7347.0	...
10765801	  846.4	  550.6	 7347.0	...
10765802	  846.3	  551.3	 7347.0	...
10765803	  847.1	  551.8	 7338.0	...
10765804	  848.1	  552.4	 7326.0	...
10765805	  849.0	  552.5	 7315.0	...
10765806	  849.0	  552.6	 7315.0	...
10765807	  848.5	  552.4	 7317.0	...
10765808	  848.0	  552.2	 7311.0	...
10765809	  847.3	  551.9	 7304.0	...
10765810	  847.2	  551.8	 7295.0	...
10765811	  847.0	  551.7	 7294.0	...
10765812	  847.0	  551.3	 7291.0	...
10765813	  847.1	  551.0	 7290.0	...
10765814	  846.9	  550.8	 7290.0	...
10765815	  846.7	  550.9	 7291.0	...
10765816	  846.3	  550.8	 7289.0	...
10765817	  846.3	  552.0	 7286.0	...
10765818	  846.7	  553.3	 7276.0	...
10765819	  847.2	  554.9	 7268.0	...
10765820	  847.5	  555.3	 7261.0	...
10765821	  847.6	  556.0	 7251.0	...
10765822	  848.5	  556.2	 7242.0	...
10765823	  849.4	  556.5	 7230.0	...
10765824	  850.4	  556.0	 7227.0	...
10765825	  850.6	  555.6	 7224.0	...
10765826	  850.5	  556.1	 7218.0	...
10765827	  849.9	  557.2	 7214.0	...
10765828	  848.7	  558.3	 7209.0	...
10765829	  848.0	  558.3	 7208.0	...
10765830	  847.9	  558.2	 7205.0	...
10765831	  848.7	  557.9	 7201.0	...
10765832	  849.2	  557.7	 7198.0	...
10765833	  849.5	  557.5	 7188.0	...
10765834	  849.8	  556.8	 7178.0	...
10765835	  850.3	  556.2	 7170.0	...
10765836	  850.4	  556.5	 7170.0	...
10765837	  849.6	  557.6	 7169.0	...
10765838	  848.9	  559.3	 7166.0	...
10765839	  850.1	  560.4	 7149.0	...
10765840	  851.8	  561.4	 7133.0	...
10765841	  853.1	  562.0	 7119.0	...
10765842	  852.9	  562.4	 7118.0	...
10765843	  851.7	  562.0	 7113.0	...
10765844	  850.8	  561.1	 7108.0	...
10765845	  849.6	  560.2	 7102.0	...
10765846	  849.5	  560.5	 7099.0	...
10765847	  850.0	  560.7	 7096.0	...
10765848	  850.8	  561.0	 7094.0	...
10765849	  851.7	  560.7	 7087.0	...
10765850	  852.0	  560.5	 7080.0	...
10765851	  851.5	  560.4	 7073.0	...
10765852	  851.1	  562.3	 7068.0	...
10765853	  850.7	  564.2	 7057.0	...
10765854	  850.8	  565.8	 7046.0	...
10765855	  850.7	  565.6	 7040.0	...
10765856	  851.1	  565.5	 7034.0	...
10765857	  851.8	  565.5	 7024.0	...
10765858	  852.9	  565.4	 7013.0	...
10765859	  853.3	  565.4	 7007.0	...
10765860	  853.3	  565.8	 7004.0	...
10765861	  853.0	  566.1	 7000.0	...
10765862	  853.1	  566.2	 6997.0	...
10765863	  853.2	  565.9	 6984.0	...
10765864	  853.6	  565.8	 6972.0	...
10765865	  854.0	  565.8	 6961.0	...
10765866	  853.9	  565.7	 6962.0	...
10765867	  853.4	  565.7	 6963.0	...
10765868	  852.9	  565.7	 6951.0	...
10765869	  852.7	  566.0	 6937.0	...
10765870	  853.4	  566.5	 6922.0	...
10765871	  854.1	  566.8	 6920.0	...
10765872	  854.4	  566.9	 6920.0	...
10765873	  854.0	  566.8	 6921.0	...
10765874	  853.6	  566.6	 6922.0	...
10765875	  853.4	  566.4	 6919.0	...
10765876	  853.2	  566.9	 6906.0	...
10765877	  852.9	  567.5	 6894.0	...
10765878	  853.1	  568.4	 6885.0	...
10765879	  853.5	  568.5	 6880.0	...
10765880	  853.9	  568.9	 6874.0	...
10765881	  853.9	  569.0	 6874.0	...
10765882	  853.9	  569.2	 6879.0	...
10765883	  854.0	  569.2	 6883.0	...
10765884	  854.1	  569.2	 6881.0	...
10765885	  854.7	  569.0	 6876.0	...
10765886	  855.1	  569.2	 6869.0	...
10765887	  855.3	  569.5	 6857.0	...
10765888	  855.0	  569.7	 6848.0	...
10765889	  855.0	  569.7	 6841.0	...
10765890	  855.1	  569.7	 6833.0	...
10765891	  855.2	  570.4	 6824.0	...
10765892	  855.2	  571.0	 6814.0	...
10765893	  855.4	  572.1	 6811.0	...
10765894	  855.8	  572.3	 6805.0	...
10765895	  856.5	  572.5	 6799.0	...
10765896	  857.1	  572.2	 6792.0	...
10765897	  857.4	  572.0	 6786.0	...
10765898	  857.3	  571.6	 6778.0	...
10765899	  857.0	  571.2	 6766.0	...
10765900	  856.9	  571.0	 6756.0	...
10765901	  857.1	  570.9	 6751.0	...
10765902	  857.4	  570.9	 6752.0	...
10765903	  857.7	  571.0	 6752.0	...
10765904	  857.9	  571.0	 6751.0	...
10765905	  857.9	  571.0	 6747.0	...
10765906	  857.9	  571.5	 6732.0	...
10765907	  857.8	  572.1	 6714.0	...
10765908	  857.6	  572.7	 6699.0	...
10765909	  857.0	  572.8	 6694.0	...
10765910	  856.7	  573.4	 6694.0	...
10765911	  856.5	  573.8	 6691.0	...
10765912	  857.3	  574.1	 6685.0	...
10765913	  858.0	  573.8	 6675.0	...
10765914	  858.4	  573.8	 6665.0	...
10765915	  858.1	  573.8	 6658.0	...
10765916	  858.0	  574.0	 6650.0	...
10765917	  858.2	  574.1	 6644.0	...
10765918	  858.4	  574.1	 6637.0	...
10765919	  858.9	  573.8	 6636.0	...
10765920	  859.3	  573.5	 6635.0	...
10765921	  859.7	  573.3	 6632.0	...
10765922	  860.1	  573.7	 6626.0	...
10765923	  860.7	  574.2	 6619.0	...
10765924	  860.8	  574.6	 6616.0	...
10765925	  860.3	  574.5	 6616.0	...
10765926	  860.3	  574.7	 6607.0	...
10765927	  860.8	  574.9	 6598.0	...
10765928	  861.3	  575.5	 6589.0	...
10765929	  861.3	  575.7	 6583.0	...
10765930	  861.2	  576.0	 6577.0	...
10765931	  861.0	  575.6	 6573.0	...
10765932	  860.8	  575.2	 6577.0	...
10765933	  860.7	  574.8	 6580.0	...
10765934	  860.3	  574.8	 6577.0	...
10765935	  860.0	  576.1	 6570.0	...
10765936	  860.6	  577.3	 6555.0	...
10765937	  861.6	  578.3	 6543.0	...
10765938	  862.8	  578.0	 6542.0	...
10765939	  863.0	  577.4	 6549.0	...
10765940	  862.8	  577.0	 6552.0	...
10765941	  862.3	  576.6	 6545.0	...
10765942	  861.8	  576.8	 6534.0	...
10765943	  861.7	  576.9	 6521.0	...
10765944	  861.6	  576.7	 6511.0	...
10765945	  861.4	  576.5	 6504.0	...
10765946	  860.8	  576.5	 6505.0	...
10765947	  860.5	  576.8	 6504.0	...
10765948	  860.2	  577.1	 6503.0	...
10765949	  860.0	  576.7	 6500.0	...
10765950	  859.5	  576.4	 6500.0	...
10765951	  859.0	  577.0	 6500.0	...
10765952	  859.2	  578.9	 6500.0	...
10765953	  859.2	  580.9	 6499.0	...
10765954	  859.0	  581.0	 6497.0	...
10765955	  858.8	  580.2	 6490.0	...
10765956	  859.3	  578.9	 6478.0	...
10765957	  859.9	  578.4	 6463.0	...
10765958	  860.5	  578.9	 6454.0	...
10765959	  860.7	  579.8	 6453.0	...
10765960	  860.9	  580.7	 6456.0	...
10765961	  860.9	  580.5	 6453.0	...
10765962	  860.8	  580.4	 6446.0	...
10765963	  860.6	  580.2	 6436.0	...
10765964	  859.9	  580.0	 6432.0	...
10765965	  859.2	  579.6	 6428.0	...
10765966	  859.0	  579.2	 6423.0	...
10765967	  860.1	  579.5	 6418.0	...
10765968	  861.2	  580.7	 6414.0	...
10765969	  861.2	  582.6	 6412.0	...
10765970	  860.8	  583.8	 6411.0	...
10765971	  859.9	  583.8	 6409.0	...
10765972	  859.5	  583.1	 6408.0	...
10765973	  859.6	  582.5	 6397.0	...
10765974	  860.0	  582.9	 6386.0	...
10765975	  860.3	  583.3	 6375.0	...
10765976	  860.2	  583.6	 6372.0	...
10765977	  860.6	  583.3	 6369.0	...
10765978	  861.2	  582.9	 6366.0	...
10765979	  861.8	  582.8	 6364.0	...
10765980	  861.8	  582.9	 6360.0	...
10765981	  861.7	  583.1	 6356.0	...
10765982	  861.6	  583.3	 6353.0	...
10765983	  861.8	  583.5	 6344.0	...
10765984	  862.1	  583.4	 6335.0	...
10765985	  862.3	  583.2	 6326.0	...
10765986	  862.2	  583.0	 6325.0	...
10765987	  862.2	  582.9	 6325.0	...
10765988	  862.2	  582.8	 6326.0	...
10765989	  862.3	  584.0	 6325.0	...
10765990	  862.4	  585.1	 6321.0	...
10765991	  862.2	  585.4	 6314.0	...
10765992	  861.8	  584.5	 6308.0	...
10765993	  862.2	  583.5	 6303.0	...
10765994	  862.8	  583.4	 6300.0	...
10765995	  863.6	  584.4	 6300.0	...
10765996	  864.1	  585.5	 6300.0	...
10765997	  864.8	  585.5	 6288.0	...
10765998	  865.5	  584.4	 6277.0	...
10765999	  864.9	  583.5	 6266.0	...
10766000	  863.8	  583.4	 6271.0	...
10766001	  862.3	  583.3	 6275.0	...
10766002	  861.6	  583.7	 6280.0	...
10766003	  860.8	  584.4	 6280.0	...
10766004	  860.4	  584.4	 6281.0	...
10766005	  862.4	  583.3	 6272.0	...
10766006	  864.7	  582.2	 6263.0	...
10766007	  867.1	  583.2	 6255.0	...
10766008	  867.0	  584.7	 6257.0	...
10766009	  866.8	  586.3	 6254.0	...
10766010	  866.6	  585.6	 6249.0	...
10766011	  865.9	  585.1	 6244.0	...
10766012	  865.2	  584.7	 6237.0	...
10766013	  864.4	  585.1	 6230.0	...
10766014	  864.3	  585.3	 6230.0	...
10766015	  864.5	  585.2	 6236.0	...
10766016	  864.7	  584.9	 6234.0	...
10766017	  864.9	  584.6	 6224.0	...
10766018	  864.8	  584.6	 6215.0	...
10766019	  864.5	  584.6	 6215.0	...
10766020	  864.3	  584.6	 6215.0	...
10766021	  864.0	  584.7	 6214.0	...
10766022	  864.1	  584.4	 6213.0	...
10766023	  865.5	  584.0	 6211.0	...
10766024	  867.0	  583.5	 6211.0	...
10766025	  868.1	  583.4	 6211.0	...
10766026	  867.5	  583.8	 6211.0	...
10766027	  866.8	  584.3	 6208.0	...
10766028	  866.3	  584.8	 6204.0	...
10766029	  866.6	  584.6	 6193.0	...
10766030	  866.7	  584.3	 6185.0	...
10766031	  866.7	  583.5	 6178.0	...
10766032	  866.3	  583.2	 6180.0	...
10766033	  866.2	  582.8	 6182.0	...
10766034	  866.2	  582.8	 6179.0	...
10766035	  866.1	  582.9	 6174.0	...
10766036	  865.8	  583.2	 6172.0	...
10766037	  865.6	  584.6	 6175.0	...
10766038	  865.6	  585.9	 6178.0	...
10766039	  866.0	  587.4	 6178.0	...
10766040	  866.2	  587.8	 6178.0	...
10766041	  866.1	  587.9	 6178.0	...
10766042	  865.7	  587.5	 6177.0	...
10766043	  865.2	  586.5	 6176.0	...
10766044	  865.0	  585.6	 6173.0	...
10766045	  865.8	  584.8	 6172.0	...
10766046	  866.7	  585.7	 6171.0	...
10766047	  867.0	  586.8	 6168.0	...
10766048	  866.4	  588.0	 6165.0	...
10766049	  865.7	  586.7	 6163.0	...
10766050	  865.8	  585.3	 6159.0	...
10766051	  865.8	  583.8	 6156.0	...
10766052	  865.6	  583.9	 6152.0	...
10766053	  865.6	  584.8	 6148.0	...
10766054	  865.3	  585.7	 6141.0	...
10766055	  865.2	  586.2	 6135.0	...
10766056	  865.1	  585.8	 6134.0	...
10766057	  865.4	  586.5	 6134.0	...
10766058	  865.6	  587.2	 6135.0	...
10766059	  865.2	  587.7	 6136.0	...
10766060	  864.7	  586.6	 6136.0	...
10766061	  864.6	  585.9	 6137.0	...
10766062	  865.2	  585.8	 6135.0	...
10766063	  865.9	  586.3	 6131.0	...
10766064	  866.5	  586.8	 6125.0	...
10766065	  866.6	  587.0	 6120.0	...
10766066	  866.4	  587.0	 6117.0	...
10766067	  865.9	  586.6	 6117.0	...
10766068	  866.5	  586.1	 6117.0	...
10766069	  867.4	  586.3	 6116.0	...
10766070	  868.2	  586.9	 6116.0	...
10766071	  867.8	  587.6	 6112.0	...
10766072	  866.8	  587.8	 6107.0	...
10766073	  865.9	  587.9	 6109.0	...
10766074	  865.2	  588.0	 6115.0	...
10766075	  865.0	  587.8	 6117.0	...
10766076	  865.1	  587.5	 6114.0	...
10766077	  865.2	  587.3	 6108.0	...
10766078	  865.7	  587.4	 6105.0	...
10766079	  866.2	  587.6	 6109.0	...
10766080	  866.0	  587.3	 6116.0	...
10766081	  864.9	  587.1	 6125.0	...
10766082	  863.8	  587.2	 6128.0	...
10766083	  863.6	  587.5	 6124.0	...
10766084	  864.0	  587.7	 6118.0	...
10766085	  864.5	  587.6	 6112.0	...
10766086	  864.8	  587.5	 6112.0	...
10766087	  865.0	  587.4	 6113.0	...
10766088	  864.9	  586.6	 6113.0	...
10766089	  865.1	  585.8	 6111.0	...
10766090	  866.1	  584.9	 6108.0	...
10766091	  867.1	  585.6	 6105.0	...
10766092	  867.1	  586.4	 6110.0	...
10766093	  866.4	  587.3	 6115.0	...
10766094	  865.8	  587.4	 6116.0	...
10766095	  866.3	  587.4	 6113.0	...
10766096	  866.5	  587.3	 6110.0	...
10766097	  866.4	  587.3	 6110.0	...
10766098	  866.2	  587.6	 6109.0	...
10766099	  866.0	  588.0	 6107.0	...
10766100	  865.8	  587.4	 6112.0	...
10766101	  865.6	  586.5	 6119.0	...
10766102	  865.5	  585.8	 6127.0	...
10766103	  865.3	  586.4	 6129.0	...
10766104	  865.1	  587.0	 6131.0	...
10766105	  864.8	  587.4	 6130.0	...
10766106	  864.7	  587.4	 6129.0	...
10766107	  864.9	  587.5	 6129.0	...
10766108	  865.3	  587.6	 6130.0	...
10766109	  865.9	  587.6	 6129.0	...
10766110	  866.4	  587.4	 6128.0	...
10766111	  866.6	  587.2	 6126.0	...
10766112	  866.6	  587.0	 6127.0	...
10766113	  866.3	  586.6	 6128.0	...
10766114	  865.9	  586.5	 6128.0	...
10766115	  865.5	  585.6	 6127.0	...
10766116	  865.4	  584.8	 6122.0	...
10766117	  866.7	  585.7	 6117.0	...
10766118	  868.0	  587.4	 6113.0	...
10766119	  869.1	  588.1	 6115.0	...
10766120	  868.9	  587.3	 6117.0	...
10766121	  868.7	  586.4	 6115.0	...
10766122	  868.3	  586.5	 6110.0	...
10766123	  867.8	  586.5	 6110.0	...
10766124	  867.3	  586.5	 6113.0	...
10766125	  867.4	  586.4	 6117.0	...
10766126	  867.6	  587.3	 6117.0	...
10766127	  868.0	  588.2	 6116.0	...
10766128	  868.2	  588.7	 6113.0	...
10766129	  868.2	  587.7	 6111.0	...
10766130	  868.0	  586.3	 6112.0	...
10766131	  868.2	  585.2	 6112.0	...
10766132	  868.5	  584.6	 6113.0	...
10766133	  869.1	  585.1	 6113.0	...
10766134	  869.1	  585.6	 6114.0	...
10766135	  868.5	  586.1	 6114.0	...
10766136	  867.6	  586.6	 6113.0	...
10766137	  867.0	  587.0	 6110.0	...
10766138	  866.8	  587.4	 6107.0	...
10766139	  867.0	  587.3	 6106.0	...
10766140	  867.4	  587.2	 6108.0	...
10766141	  867.6	  585.9	 6108.0	...
10766142	  867.4	  584.7	 6108.0	...
10766143	  867.2	  583.6	 6107.0	...
10766144	  867.1	  583.9	 6108.0	...
10766145	  866.7	  584.7	 6110.0	...
10766146	  866.4	  585.4	 6112.0	...
10766147	  866.1	  585.9	 6113.0	...
10766148	  866.0	  586.0	 6111.0	...
10766149	  865.4	  585.9	 6110.0	...
10766150	  864.9	  585.7	 6112.0	...
10766151	  865.7	  585.3	 6115.0	...
10766152	  867.1	  585.7	 6121.0	...
10766153	  868.4	  586.7	 6123.0	...
10766154	  868.0	  588.0	 6125.0	...
10766155	  867.8	  588.7	 6123.0	...
10766156	  867.8	  588.9	 6121.0	...
10766157	  868.5	  589.2	 6120.0	...
10766158	  869.0	  589.4	 6119.0	...
10766159	  869.4	  589.6	 6119.0	...
10766160	  869.2	  589.6	 6118.0	...
10766161	  868.6	  588.9	 6119.0	...
10766162	  867.9	  588.3	 6122.0	...
10766163	  867.0	  587.8	 6124.0	...
10766164	  866.4	  587.9	 6123.0	...
10766165	  866.3	  587.9	 6121.0	...
10766166	  866.3	  587.1	 6120.0	...
10766167	  866.3	  586.2	 6121.0	...
10766168	  866.3	  585.6	 6122.0	...
10766169	  866.3	  586.0	 6119.0	...
10766170	  866.4	  586.8	 6117.0	...
10766171	  866.4	  587.4	 6125.0	...
10766172	  866.4	  587.1	 6135.0	...
10766173	  866.3	  586.2	 6144.0	...
10766174	  866.3	  585.6	 6143.0	...
10766175	  866.3	  585.8	 6141.0	...
10766176	  866.3	  585.9	 6146.0	...
10766177	  866.3	  586.0	 6151.0	...
10766178	  866.3	  586.2	 6155.0	...
10766179	  865.4	  587.5	 6154.0	...
10766180	  864.4	  588.6	 6154.0	...
10766181	  863.4	  588.7	 6157.0	...
10766182	  863.2	  587.7	 6158.0	...
10766183	  863.2	  587.5	 6158.0	...
10766184	  863.3	  588.2	 6157.0	...
10766185	  863.4	  588.8	 6156.0	...
10766186	  863.4	  588.6	 6155.0	...
10766187	  863.4	  588.5	 6154.0	...
10766188	  863.4	  588.0	 6153.0	...
10766189	  863.3	  587.1	 6152.0	...
MSG	10766190 0000 _ Number On
10766190	  863.2	  586.2	 6152.0	...
10766191	  863.2	  586.0	 6156.0	...
10766192	  863.0	  586.3	 6166.0	...
10766193	  862.6	  586.9	 6177.0	...
10766194	  862.2	  587.4	 6181.0	...
10766195	  863.1	  587.2	 6174.0	...
10766196	  864.1	  586.6	 6167.0	...
10766197	  864.9	  586.1	 6165.0	...
10766198	  865.4	  586.0	 6166.0	...
10766199	  866.0	  585.8	 6168.0	...
10766200	  865.6	  585.7	 6168.0	...
10766201	  864.5	  586.3	 6170.0	...
10766202	  863.9	  587.0	 6172.0	...
10766203	  864.3	  587.6	 6175.0	...
10766204	  865.1	  587.8	 6175.0	...
10766205	  865.6	  588.0	 6174.0	...
10766206	  866.1	  588.0	 6174.0	...
10766207	  866.1	  587.8	 6175.0	...
10766208	  866.1	  587.5	 6178.0	...
10766209	  865.9	  587.4	 6181.0	...
10766210	  865.7	  587.4	 6183.0	...
10766211	  865.2	  587.2	 6184.0	...
10766212	  864.9	  586.9	 6183.0	...
10766213	  864.7	  586.6	 6181.0	...
10766214	  864.5	  586.5	 6191.0	...
10766215	  864.0	  586.7	 6202.0	...
10766216	  863.5	  587.1	 6208.0	...
10766217	  863.6	  587.3	 6203.0	...
10766218	  863.9	  587.5	 6197.0	...
10766219	  864.1	  587.6	 6196.0	...
10766220	  864.2	  587.8	 6196.0	...
10766221	  864.3	  587.0	 6196.0	...
10766222	  864.5	  586.1	 6192.0	...
10766223	  864.4	  585.3	 6187.0	...
10766224	  864.3	  585.4	 6191.0	...
10766225	  864.3	  586.3	 6200.0	...
10766226	  864.0	  587.3	 6205.0	...
10766227	  863.9	  588.3	 6201.0	...
10766228	  863.7	  588.4	 6207.0	...
10766229	  864.4	  588.1	 6218.0	...
10766230	  864.8	  588.2	 6221.0	...
10766231	  865.1	  588.5	 6212.0	...
10766232	  864.9	  588.8	 6205.0	...
10766233	  864.7	  588.5	 6208.0	...
10766234	  864.4	  586.7	 6215.0	...
10766235	  864.1	  585.1	 6222.0	...
10766236	  863.7	  583.8	 6229.0	...
10766237	  863.6	  584.0	 6230.0	...
10766238	  863.8	  584.6	 6225.0	...
10766239	  864.0	  585.0	 6219.0	...
10766240	  864.2	  585.4	 6214.0	...
10766241	  865.0	  585.2	 6215.0	...
10766242	  865.9	  585.1	 6216.0	...
10766243	  866.8	  585.0	 6224.0	...
10766244	  866.9	  585.0	 6232.0	...
10766245	  866.9	  585.0	 6241.0	...
10766246	  866.4	  585.1	 6241.0	...
10766247	  866.2	  585.2	 6242.0	...
10766248	  865.9	  585.4	 6244.0	...
10766249	  866.0	  584.4	 6245.0	...
10766250	  865.9	  583.3	 6247.0	...
10766251	  865.0	  583.4	 6247.0	...
10766252	  864.2	  584.7	 6248.0	...
10766253	  863.3	  585.0	 6255.0	...
10766254	  863.2	  584.1	 6262.0	...
10766255	  863.3	  584.4	 6265.0	...
10766256	  863.6	  585.7	 6261.0	...
10766257	  864.1	  586.0	 6257.0	...
10766258	  864.4	  585.0	 6258.0	...
10766259	  864.5	  584.2	 6260.0	...
10766260	  864.4	  584.7	 6266.0	...
10766261	  864.1	  585.6	 6274.0	...
10766262	  863.7	  586.2	 6280.0	...
10766263	  863.2	  585.2	 6285.0	...
10766264	  862.6	  583.6	 6289.0	...
10766265	  862.1	  582.1	 6291.0	...
10766266	  861.8	  581.9	 6287.0	...
10766267	  861.7	  582.0	 6283.0	...
10766268	  861.5	  581.8	 6280.0	...
10766269	  862.5	  581.3	 6280.0	...
10766270	  863.7	  581.7	 6277.0	...
10766271	  864.7	  582.4	 6274.0	...
10766272	  864.8	  583.3	 6273.0	...
10766273	  864.4	  583.2	 6274.0	...
10766274	  864.1	  583.0	 6276.0	...
10766275	  863.8	  582.8	 6282.0	...
10766276	  863.7	  582.8	 6286.0	...
10766277	  863.4	  583.1	 6291.0	...
10766278	  863.2	  584.2	 6292.0	...
10766279	  863.1	  584.9	 6296.0	...
10766280	  863.0	  585.5	 6301.0	...
10766281	  862.6	  585.3	 6304.0	...
10766282	  862.3	  585.1	 6305.0	...
10766283	  862.4	  585.2	 6304.0	...
10766284	  862.5	  585.4	 6303.0	...
10766285	  862.6	  584.7	 6303.0	...
10766286	  863.3	  583.7	 6303.0	...
10766287	  864.1	  582.6	 6304.0	...
10766288	  864.5	  582.7	 6313.0	...
EFIX R   10765705	10766288	584	  859.4	  573.5	   6597
SSACC R  10766289
10766289	  864.5	  583.0	 6321.0	...
10766290	  864.5	  583.3	 6330.0	...
10766291	  864.5	  583.4	 6330.0	...
10766292	  863.7	  583.5	 6334.0	...
10766293	  862.0	  583.8	 6340.0	...
10766294	  860.8	  584.2	 6354.0	...
10766295	  857.4	  585.0	 6360.0	...
10766296	  854.2	  585.8	 6365.0	...
10766297	  846.3	  588.0	 6368.0	...
10766298	  840.2	  589.9	 6380.0	...
10766299	  830.2	  592.7	 6405.0	...
10766300	  823.6	  594.8	 6425.0	...
10766301	  814.7	  600.0	 6440.0	...
10766302	  807.3	  604.9	 6450.0	...
10766303	  795.7	  609.5	 6472.0	...
10766304	  785.1	  611.1	 6494.0	...
10766305	  773.4	  615.6	 6508.0	...
10766306	  763.1	  619.8	 6517.0	...
10766307	  750.8	  624.5	 6537.0	...
10766308	  738.8	  626.5	 6560.0	...
10766309	  727.3	  629.7	 6576.0	...
10766310	  719.3	  631.7	 6583.0	...
10766311	  710.0	  633.8	 6588.0	...
10766312	  702.4	  636.4	 6593.0	...
10766313	  693.2	  639.6	 6595.0	...
10766314	  687.9	  642.2	 6600.0	...
10766315	  682.3	  643.0	 6605.0	...
10766316	  679.0	  643.9	 6614.0	...
10766317	  677.0	  644.8	 6619.0	...
10766318	  677.1	  645.2	 6621.0	...
10766319	  677.4	  645.3	 6618.0	...
10766320	  677.7	  645.1	 6615.0	...
ESACC R  10766289	10766320	32	  864.5	  583.0	  677.7	  645.1	   4.20	    242
SFIX R   10766321
10766321	  675.9	  644.9	 6625.0	...
10766322	  673.8	  644.9	 6635.0	...
10766323	  671.7	  645.6	 6644.0	...
10766324	  671.6	  646.1	 6642.0	...
10766325	  671.6	  646.7	 6641.0	...
10766326	  671.7	  646.7	 6642.0	...
10766327	  671.8	  645.5	 6646.0	...
10766328	  671.8	  644.3	 6649.0	...
10766329	  672.9	  644.0	 6651.0	...
10766330	  674.2	  644.9	 6651.0	...
10766331	  675.5	  646.1	 6649.0	...
10766332	  675.7	  646.4	 6649.0	...
10766333	  675.7	  645.6	 6650.0	...
10766334	  675.8	  644.4	 6652.0	...
10766335	  675.8	  643.3	 6654.0	...
10766336	  676.0	  643.3	 6658.0	...
10766337	  676.6	  643.2	 6660.0	...
10766338	  677.6	  643.2	 6662.0	...
10766339	  678.6	  642.9	 6663.0	...
10766340	  679.0	  642.6	 6664.0	...
10766341	  678.9	  642.8	 6664.0	...
10766342	  679.4	  643.1	 6662.0	...
10766343	  679.8	  643.2	 6660.0	...
10766344	  680.3	  642.8	 6662.0	...
10766345	  680.2	  642.6	 6669.0	...
10766346	  680.6	  642.7	 6676.0	...
10766347	  681.1	  643.4	 6679.0	...
10766348	  681.5	  644.0	 6684.0	...
10766349	  681.4	  644.9	 6689.0	...
10766350	  681.2	  645.2	 6692.0	...
10766351	  681.0	  644.4	 6691.0	...
10766352	  681.0	  643.2	 6688.0	...
10766353	  681.2	  642.6	 6687.0	...
10766354	  681.6	  643.2	 6686.0	...
10766355	  681.7	  643.9	 6687.0	...
10766356	  681.4	  643.4	 6690.0	...
10766357	  681.3	  643.0	 6694.0	...
10766358	  681.4	  642.4	 6696.0	...
10766359	  681.7	  642.2	 6697.0	...
10766360	  682.0	  642.2	 6697.0	...
10766361	  682.1	  642.2	 6697.0	...
10766362	  682.7	  641.4	 6695.0	...
10766363	  683.2	  640.3	 6694.0	...
10766364	  683.8	  639.4	 6693.0	...
10766365	  683.9	  639.4	 6693.0	...
10766366	  684.0	  639.5	 6696.0	...
10766367	  684.0	  639.6	 6705.0	...
10766368	  684.2	  639.6	 6714.0	...
10766369	  684.3	  639.3	 6719.0	...
10766370	  683.8	  639.1	 6720.0	...
10766371	  683.2	  639.0	 6723.0	...
10766372	  682.8	  639.2	 6728.0	...
10766373	  683.3	  639.1	 6730.0	...
10766374	  683.7	  638.6	 6735.0	...
10766375	  683.8	  638.0	 6737.0	...
10766376	  683.8	  637.6	 6738.0	...
10766377	  683.8	  637.8	 6737.0	...
10766378	  683.6	  638.2	 6739.0	...
10766379	  683.5	  638.5	 6741.0	...
10766380	  683.7	  639.7	 6742.0	...
10766381	  684.0	  640.8	 6741.0	...
10766382	  684.5	  641.0	 6738.0	...
10766383	  684.7	  640.4	 6736.0	...
10766384	  685.0	  639.8	 6737.0	...
10766385	  685.1	  639.9	 6737.0	...
10766386	  685.3	  639.9	 6740.0	...
10766387	  685.5	  639.9	 6743.0	...
10766388	  685.6	  639.8	 6743.0	...
10766389	  685.8	  639.6	 6741.0	...
10766390	  686.0	  639.4	 6739.0	...
10766391	  686.3	  639.7	 6741.0	...
10766392	  686.4	  640.7	 6744.0	...
10766393	  686.3	  641.7	 6749.0	...
10766394	  686.1	  640.7	 6755.0	...
10766395	  686.3	  639.2	 6761.0	...
10766396	  686.6	  637.7	 6764.0	...
10766397	  687.1	  637.6	 6767.0	...
10766398	  686.9	  637.5	 6771.0	...
10766399	  686.9	  638.4	 6774.0	...
10766400	  687.0	  639.3	 6775.0	...
10766401	  687.0	  639.8	 6778.0	...
10766402	  687.3	  639.6	 6782.0	...
10766403	  687.7	  639.5	 6789.0	...
10766404	  688.0	  639.7	 6795.0	...
10766405	  687.8	  639.5	 6793.0	...
10766406	  687.5	  639.3	 6788.0	...
10766407	  687.8	  639.0	 6782.0	...
10766408	  688.3	  639.1	 6784.0	...
10766409	  688.5	  639.3	 6786.0	...
10766410	  688.2	  638.9	 6785.0	...
10766411	  688.1	  637.1	 6782.0	...
10766412	  688.3	  635.2	 6788.0	...
10766413	  688.7	  634.1	 6794.0	...
10766414	  689.0	  634.3	 6799.0	...
10766415	  689.4	  634.5	 6796.0	...
10766416	  689.9	  635.4	 6805.0	...
10766417	  690.2	  636.0	 6812.0	...
10766418	  690.3	  636.2	 6819.0	...
10766419	  688.9	  635.7	 6819.0	...
10766420	  687.4	  635.5	 6822.0	...
10766421	  686.7	  635.2	 6824.0	...
10766422	  687.4	  634.7	 6824.0	...
10766423	  688.2	  635.0	 6829.0	...
10766424	  688.3	  635.8	 6834.0	...
10766425	  688.3	  635.2	 6837.0	...
10766426	  688.0	  633.8	 6846.0	...
10766427	  687.7	  633.7	 6857.0	...
10766428	  687.2	  635.0	 6867.0	...
10766429	  687.2	  636.1	 6868.0	...
10766430	  687.6	  635.9	 6863.0	...
10766431	  688.4	  635.3	 6858.0	...
10766432	  688.7	  634.8	 6852.0	...
10766433	  688.6	  634.4	 6852.0	...
10766434	  688.4	  633.4	 6851.0	...
10766435	  688.2	  632.4	 6845.0	...
10766436	  688.0	  631.8	 6839.0	...
10766437	  687.9	  632.2	 6834.0	...
10766438	  688.1	  634.4	 6834.0	...
10766439	  688.3	  636.2	 6836.0	...
10766440	  688.3	  637.7	 6840.0	...
10766441	  688.0	  637.2	 6848.0	...
10766442	  687.7	  636.7	 6852.0	...
10766443	  688.5	  636.4	 6854.0	...
10766444	  689.4	  635.8	 6851.0	...
10766445	  690.2	  635.2	 6853.0	...
10766446	  690.0	  634.6	 6862.0	...
10766447	  689.8	  634.5	 6873.0	...
10766448	  689.2	  634.1	 6880.0	...
10766449	  688.5	  633.7	 6883.0	...
10766450	  688.2	  633.4	 6893.0	...
10766451	  688.5	  633.5	 6896.0	...
10766452	  687.8	  633.5	 6899.0	...
10766453	  686.8	  633.3	 6895.0	...
10766454	  685.5	  633.5	 6893.0	...
EFIX R   10766321	10766454	134	  684.1	  639.3	   6754
SSACC R  10766455
10766455	  685.3	  634.2	 6894.0	...
10766456	  684.8	  634.9	 6897.0	...
10766457	  684.3	  634.5	 6902.0	...
10766458	  683.7	  633.8	 6907.0	...
10766459	  684.4	  632.9	 6912.0	...
10766460	  685.6	  632.5	 6915.0	...
10766461	  688.9	  631.7	 6917.0	...
10766462	  693.4	  630.6	 6919.0	...
10766463	  699.7	  629.4	 6921.0	...
10766464	  705.5	  625.6	 6922.0	...
10766465	  709.9	  621.9	 6922.0	...
10766466	  715.6	  616.2	 6918.0	...
10766467	  721.5	  613.4	 6916.0	...
10766468	  728.1	  607.0	 6915.0	...
10766469	  733.0	  602.9	 6917.0	...
10766470	  737.6	  598.0	 6915.0	...
10766471	  740.7	  596.3	 6901.0	...
10766472	  745.5	  593.1	 6888.0	...
10766473	  748.7	  591.0	 6876.0	...
10766474	  753.9	  589.0	 6876.0	...
10766475	  756.2	  588.5	 6877.0	...
10766476	  760.2	  587.6	 6872.0	...
10766477	  764.8	  586.2	 6866.0	...
10766478	  769.0	  584.9	 6862.0	...
10766479	  772.4	  584.1	 6863.0	...
10766480	  774.0	  583.6	 6863.0	...
10766481	  775.6	  582.7	 6863.0	...
10766482	  776.4	  582.1	 6862.0	...
ESACC R  10766455	10766482	28	  685.3	  634.2	  776.4	  582.1	   2.24	    141
SFIX R   10766483
10766483	  776.5	  581.9	 6861.0	...
10766484	  776.8	  581.9	 6872.0	...
10766485	  777.0	  581.9	 6884.0	...
10766486	  776.7	  581.8	 6893.0	...
10766487	  776.2	  581.5	 6889.0	...
10766488	  774.5	  581.4	 6886.0	...
10766489	  773.5	  581.1	 6893.0	...
10766490	  772.5	  581.1	 6900.0	...
10766491	  772.6	  580.8	 6906.0	...
10766492	  772.6	  580.5	 6908.0	...
MSG	10766493 0000 _ Number Off
10766493	  772.1	  579.9	 6911.0	...
10766494	  771.8	  578.8	 6919.0	...
10766495	  771.4	  577.7	 6925.0	...
10766496	  771.6	  577.5	 6928.0	...
10766497	  772.2	  578.3	 6926.0	...
10766498	  772.8	  578.9	 6923.0	...
10766499	  774.0	  579.1	 6914.0	...
10766500	  774.7	  578.8	 6905.0	...
10766501	  775.7	  578.7	 6901.0	...
10766502	  775.9	  578.7	 6906.0	...
10766503	  776.1	  578.7	 6912.0	...
10766504	  775.9	  579.1	 6916.0	...
10766505	  775.8	  579.4	 6920.0	...
10766506	  775.2	  579.8	 6923.0	...
10766507	  774.6	  579.8	 6923.0	...
10766508	  773.9	  579.8	 6923.0	...
10766509	  773.7	  579.7	 6923.0	...
10766510	  774.4	  579.6	 6922.0	...
10766511	  775.3	  579.9	 6922.0	...
10766512	  776.5	  580.2	 6924.0	...
10766513	  777.0	  580.6	 6927.0	...
10766514	  776.3	  579.9	 6931.0	...
10766515	  775.2	  579.2	 6933.0	...
10766516	  774.1	  578.5	 6932.0	...
10766517	  773.6	  578.7	 6930.0	...
10766518	  773.1	  578.7	 6928.0	...
10766519	  772.7	  578.6	 6928.0	...
10766520	  772.8	  578.3	 6930.0	...
10766521	  773.4	  578.2	 6931.0	...
10766522	  773.9	  578.1	 6933.0	...
10766523	  773.4	  578.6	 6935.0	...
10766524	  772.4	  579.2	 6937.0	...
10766525	  771.1	  579.5	 6938.0	...
10766526	  770.9	  579.2	 6946.0	...
10766527	  770.8	  578.9	 6954.0	...
10766528	  771.1	  578.8	 6962.0	...
10766529	  771.3	  578.5	 6960.0	...
10766530	  771.6	  578.2	 6955.0	...
10766531	  771.9	  578.0	 6951.0	...
10766532	  771.3	  578.1	 6947.0	...
10766533	  770.5	  578.3	 6946.0	...
10766534	  769.7	  578.6	 6947.0	...
10766535	  769.9	  578.8	 6956.0	...
10766536	  770.2	  578.6	 6964.0	...
10766537	  770.4	  578.3	 6971.0	...
10766538	  770.4	  577.9	 6970.0	...
10766539	  770.3	  577.9	 6970.0	...
10766540	  770.3	  578.5	 6973.0	...
10766541	  770.5	  579.2	 6977.0	...
10766542	  770.6	  580.1	 6980.0	...
10766543	  770.6	  580.3	 6979.0	...
10766544	  770.5	  580.6	 6979.0	...
10766545	  770.5	  580.5	 6979.0	...
10766546	  770.6	  580.2	 6980.0	...
10766547	  770.8	  579.9	 6981.0	...
10766548	  771.1	  579.4	 6978.0	...
10766549	  771.2	  579.1	 6974.0	...
10766550	  771.1	  579.1	 6970.0	...
10766551	  771.1	  579.5	 6973.0	...
10766552	  771.0	  580.0	 6981.0	...
10766553	  770.8	  580.0	 6986.0	...
10766554	  770.6	  580.1	 6989.0	...
10766555	  770.6	  580.5	 6987.0	...
10766556	  770.2	  580.7	 6987.0	...
10766557	  769.9	  580.9	 6987.0	...
10766558	  769.6	  580.6	 6989.0	...
10766559	  769.5	  580.5	 6992.0	...
10766560	  769.2	  579.8	 6991.0	...
10766561	  769.5	  579.0	 6989.0	...
10766562	  770.1	  578.1	 6988.0	...
10766563	  770.8	  578.0	 6993.0	...
10766564	  770.7	  577.9	 6997.0	...
10766565	  770.7	  577.8	 7001.0	...
10766566	  771.0	  577.7	 7001.0	...
10766567	  771.3	  577.9	 7004.0	...
10766568	  770.7	  578.3	 7006.0	...
10766569	  769.9	  579.0	 7007.0	...
10766570	  769.5	  579.7	 7006.0	...
10766571	  770.0	  580.3	 7006.0	...
10766572	  770.5	  580.0	 7007.0	...
10766573	  770.4	  579.7	 7003.0	...
10766574	  770.3	  579.4	 6998.0	...
10766575	  770.0	  579.8	 7001.0	...
10766576	  769.6	  580.0	 7012.0	...
10766577	  769.3	  580.2	 7024.0	...
10766578	  769.3	  580.2	 7031.0	...
10766579	  769.4	  579.3	 7034.0	...
10766580	  768.6	  578.5	 7037.0	...
10766581	  767.7	  577.9	 7038.0	...
10766582	  767.1	  578.0	 7038.0	...
10766583	  767.4	  577.9	 7039.0	...
10766584	  768.0	  577.6	 7041.0	...
10766585	  768.4	  577.4	 7047.0	...
10766586	  768.3	  577.2	 7058.0	...
10766587	  768.0	  577.4	 7067.0	...
10766588	  767.8	  577.6	 7073.0	...
10766589	  767.9	  577.6	 7073.0	...
10766590	  767.9	  577.6	 7073.0	...
10766591	  767.7	  577.5	 7071.0	...
10766592	  767.2	  577.6	 7070.0	...
10766593	  766.8	  577.6	 7075.0	...
10766594	  766.6	  577.5	 7080.0	...
10766595	  766.9	  577.3	 7077.0	...
10766596	  767.1	  577.5	 7069.0	...
10766597	  767.1	  578.0	 7061.0	...
10766598	  766.9	  578.8	 7064.0	...
10766599	  766.9	  579.2	 7069.0	...
10766600	  766.3	  579.2	 7075.0	...
10766601	  765.6	  578.7	 7082.0	...
10766602	  765.0	  578.2	 7087.0	...
10766603	  765.8	  577.6	 7087.0	...
10766604	  766.3	  577.2	 7084.0	...
10766605	  766.5	  576.8	 7081.0	...
10766606	  765.9	  576.4	 7080.0	...
10766607	  765.9	  576.1	 7086.0	...
10766608	  766.5	  576.7	 7092.0	...
10766609	  767.1	  577.5	 7098.0	...
10766610	  767.6	  578.4	 7096.0	...
10766611	  767.9	  578.4	 7094.0	...
10766612	  768.0	  578.4	 7090.0	...
10766613	  768.0	  578.6	 7081.0	...
10766614	  768.2	  578.8	 7072.0	...
10766615	  768.6	  579.0	 7064.0	...
10766616	  767.8	  579.3	 7074.0	...
10766617	  766.5	  579.3	 7087.0	...
10766618	  765.2	  579.3	 7101.0	...
10766619	  765.8	  578.8	 7101.0	...
10766620	  767.0	  578.4	 7098.0	...
10766621	  768.3	  578.4	 7097.0	...
10766622	  769.1	  578.4	 7099.0	...
10766623	  769.1	  578.4	 7102.0	...
10766624	  768.9	  578.1	 7100.0	...
10766625	  768.8	  578.2	 7098.0	...
10766626	  768.4	  578.5	 7095.0	...
10766627	  768.1	  578.2	 7102.0	...
10766628	  767.8	  577.6	 7110.0	...
10766629	  767.0	  576.6	 7123.0	...
10766630	  766.2	  575.9	 7134.0	...
10766631	  765.4	  575.2	 7145.0	...
10766632	  765.3	  574.9	 7152.0	...
10766633	  765.2	  575.1	 7152.0	...
10766634	  765.1	  575.1	 7150.0	...
10766635	  765.5	  575.0	 7145.0	...
10766636	  766.8	  575.6	 7138.0	...
10766637	  768.1	  576.3	 7134.0	...
10766638	  768.2	  577.0	 7132.0	...
10766639	  767.0	  576.9	 7132.0	...
10766640	  765.8	  576.9	 7134.0	...
10766641	  765.0	  577.0	 7137.0	...
10766642	  764.8	  577.2	 7139.0	...
10766643	  764.9	  577.7	 7139.0	...
10766644	  765.3	  577.7	 7147.0	...
10766645	  766.3	  577.5	 7154.0	...
10766646	  767.0	  576.9	 7161.0	...
10766647	  767.7	  576.9	 7160.0	...
10766648	  767.9	  576.9	 7161.0	...
10766649	  766.5	  576.9	 7164.0	...
10766650	  764.9	  576.7	 7167.0	...
10766651	  764.7	  576.6	 7166.0	...
10766652	  766.2	  576.4	 7162.0	...
10766653	  767.3	  576.0	 7158.0	...
10766654	  766.9	  575.8	 7158.0	...
10766655	  766.7	  576.9	 7160.0	...
10766656	  766.9	  578.2	 7162.0	...
10766657	  767.1	  579.4	 7162.0	...
10766658	  766.9	  579.4	 7162.0	...
10766659	  766.7	  579.0	 7160.0	...
10766660	  767.0	  578.5	 7160.0	...
10766661	  767.3	  577.7	 7161.0	...
10766662	  767.6	  577.2	 7162.0	...
10766663	  766.4	  576.9	 7161.0	...
10766664	  765.3	  577.0	 7167.0	...
10766665	  764.3	  576.6	 7172.0	...
10766666	  764.5	  576.0	 7181.0	...
10766667	  764.6	  575.5	 7184.0	...
10766668	  764.7	  576.6	 7194.0	...
10766669	  764.7	  577.7	 7201.0	...
10766670	  764.7	  578.9	 7209.0	...
10766671	  764.3	  579.0	 7210.0	...
10766672	  764.0	  579.1	 7212.0	...
10766673	  763.9	  578.9	 7214.0	...
10766674	  764.2	  578.4	 7215.0	...
10766675	  764.5	  577.0	 7218.0	...
10766676	  764.1	  575.9	 7220.0	...
10766677	  763.6	  575.8	 7218.0	...
10766678	  763.3	  576.7	 7217.0	...
10766679	  763.4	  577.8	 7216.0	...
10766680	  763.5	  578.0	 7217.0	...
10766681	  764.1	  578.0	 7216.0	...
10766682	  764.9	  577.4	 7215.0	...
10766683	  765.6	  577.1	 7219.0	...
10766684	  765.7	  577.1	 7226.0	...
10766685	  765.4	  577.1	 7233.0	...
10766686	  765.0	  576.5	 7227.0	...
10766687	  764.6	  576.0	 7218.0	...
10766688	  764.3	  575.7	 7209.0	...
10766689	  764.0	  575.6	 7206.0	...
10766690	  764.1	  575.6	 7203.0	...
10766691	  764.3	  575.7	 7201.0	...
10766692	  764.4	  575.6	 7203.0	...
10766693	  764.7	  575.5	 7210.0	...
10766694	  765.0	  575.2	 7216.0	...
10766695	  764.9	  575.0	 7220.0	...
10766696	  764.8	  575.1	 7229.0	...
10766697	  764.7	  575.2	 7240.0	...
10766698	  764.9	  575.3	 7246.0	...
10766699	  765.7	  575.9	 7241.0	...
10766700	  766.5	  577.3	 7232.0	...
10766701	  767.2	  578.7	 7227.0	...
10766702	  767.2	  579.4	 7224.0	...
10766703	  767.4	  579.4	 7225.0	...
10766704	  767.7	  579.0	 7225.0	...
MSG	10766705 0000 _ Number On
10766705	  768.0	  578.6	 7224.0	...
10766706	  767.7	  577.3	 7224.0	...
10766707	  766.4	  576.8	 7234.0	...
10766708	  765.1	  576.9	 7244.0	...
10766709	  764.2	  577.8	 7252.0	...
10766710	  764.6	  578.0	 7248.0	...
10766711	  765.0	  577.5	 7244.0	...
10766712	  765.2	  577.0	 7242.0	...
10766713	  765.0	  576.0	 7242.0	...
10766714	  765.0	  575.3	 7236.0	...
10766715	  765.3	  574.6	 7230.0	...
10766716	  766.1	  574.6	 7225.0	...
10766717	  766.6	  574.6	 7228.0	...
10766718	  766.8	  574.5	 7231.0	...
10766719	  766.5	  575.0	 7233.0	...
10766720	  766.3	  575.9	 7232.0	...
10766721	  766.1	  576.8	 7231.0	...
10766722	  766.1	  576.9	 7233.0	...
10766723	  765.9	  576.8	 7236.0	...
10766724	  765.8	  577.2	 7240.0	...
10766725	  765.6	  577.7	 7240.0	...
10766726	  766.0	  578.0	 7239.0	...
10766727	  766.6	  577.8	 7240.0	...
10766728	  767.3	  577.8	 7245.0	...
10766729	  767.3	  577.0	 7252.0	...
10766730	  767.1	  576.0	 7257.0	...
10766731	  766.7	  575.0	 7260.0	...
10766732	  766.4	  574.9	 7261.0	...
10766733	  766.4	  576.1	 7262.0	...
10766734	  766.2	  577.5	 7263.0	...
10766735	  766.0	  577.6	 7260.0	...
10766736	  765.9	  576.2	 7256.0	...
10766737	  766.0	  575.4	 7259.0	...
10766738	  766.7	  575.9	 7270.0	...
10766739	  767.1	  576.6	 7281.0	...
10766740	  766.4	  576.8	 7286.0	...
10766741	  765.5	  577.2	 7287.0	...
10766742	  765.2	  577.3	 7291.0	...
10766743	  765.7	  577.3	 7294.0	...
10766744	  765.9	  576.1	 7297.0	...
10766745	  765.5	  574.9	 7297.0	...
10766746	  765.6	  573.5	 7288.0	...
10766747	  766.1	  574.6	 7279.0	...
10766748	  766.7	  576.3	 7269.0	...
10766749	  767.0	  578.1	 7269.0	...
10766750	  767.2	  578.5	 7269.0	...
10766751	  767.7	  578.5	 7271.0	...
10766752	  768.0	  578.2	 7276.0	...
10766753	  767.8	  577.9	 7280.0	...
10766754	  767.2	  577.7	 7283.0	...
10766755	  766.1	  577.1	 7283.0	...
10766756	  765.6	  576.1	 7287.0	...
10766757	  765.7	  575.0	 7290.0	...
10766758	  766.3	  575.0	 7292.0	...
10766759	  766.7	  575.9	 7297.0	...
10766760	  766.7	  577.0	 7302.0	...
10766761	  766.6	  577.5	 7308.0	...
10766762	  766.6	  577.2	 7304.0	...
10766763	  766.6	  577.0	 7300.0	...
10766764	  766.5	  576.3	 7303.0	...
10766765	  766.3	  575.7	 7311.0	...
10766766	  765.9	  575.1	 7322.0	...
10766767	  765.6	  575.1	 7327.0	...
10766768	  765.5	  575.0	 7330.0	...
10766769	  765.4	  574.8	 7331.0	...
10766770	  765.2	  574.6	 7329.0	...
10766771	  764.9	  574.7	 7325.0	...
10766772	  765.3	  574.9	 7320.0	...
10766773	  765.9	  575.1	 7319.0	...
10766774	  766.5	  575.0	 7320.0	...
10766775	  766.4	  574.6	 7321.0	...
10766776	  766.7	  574.2	 7320.0	...
10766777	  767.0	  573.8	 7318.0	...
10766778	  767.2	  573.2	 7322.0	...
10766779	  767.2	  572.7	 7329.0	...
10766780	  767.2	  573.7	 7336.0	...
10766781	  767.2	  575.2	 7340.0	...
10766782	  767.0	  575.8	 7344.0	...
10766783	  766.5	  574.9	 7348.0	...
10766784	  766.2	  574.1	 7350.0	...
10766785	  765.8	  574.0	 7351.0	...
10766786	  765.4	  573.8	 7350.0	...
10766787	  765.3	  574.8	 7354.0	...
10766788	  765.6	  575.8	 7358.0	...
10766789	  765.8	  576.7	 7364.0	...
10766790	  765.5	  575.3	 7366.0	...
10766791	  765.0	  574.0	 7368.0	...
10766792	  764.5	  572.7	 7368.0	...
10766793	  764.0	  572.8	 7367.0	...
10766794	  763.6	  572.9	 7369.0	...
10766795	  763.0	  573.1	 7371.0	...
10766796	  763.0	  573.2	 7372.0	...
10766797	  764.2	  573.7	 7371.0	...
10766798	  765.5	  574.3	 7369.0	...
10766799	  766.8	  574.8	 7367.0	...
10766800	  766.5	  574.7	 7366.0	...
10766801	  766.2	  574.4	 7366.0	...
10766802	  765.9	  574.3	 7365.0	...
10766803	  765.8	  574.2	 7363.0	...
10766804	  765.5	  574.5	 7364.0	...
10766805	  765.2	  574.7	 7367.0	...
10766806	  765.6	  574.7	 7371.0	...
10766807	  766.3	  574.7	 7375.0	...
10766808	  766.7	  574.6	 7380.0	...
10766809	  766.5	  574.6	 7384.0	...
10766810	  766.2	  574.6	 7382.0	...
10766811	  766.1	  574.7	 7378.0	...
10766812	  766.0	  574.8	 7373.0	...
10766813	  765.9	  574.3	 7373.0	...
10766814	  765.7	  573.7	 7374.0	...
10766815	  765.5	  573.2	 7378.0	...
10766816	  765.2	  573.1	 7384.0	...
10766817	  764.9	  573.1	 7389.0	...
10766818	  764.8	  573.5	 7390.0	...
10766819	  765.1	  574.0	 7390.0	...
10766820	  765.5	  574.6	 7392.0	...
10766821	  766.0	  575.5	 7393.0	...
10766822	  766.2	  576.4	 7392.0	...
10766823	  766.3	  576.4	 7390.0	...
10766824	  765.1	  576.1	 7396.0	...
10766825	  763.9	  575.9	 7403.0	...
10766826	  763.3	  576.2	 7408.0	...
10766827	  763.9	  575.6	 7405.0	...
10766828	  765.0	  575.0	 7400.0	...
10766829	  765.4	  574.7	 7398.0	...
10766830	  765.1	  573.3	 7394.0	...
10766831	  764.4	  572.0	 7393.0	...
10766832	  763.9	  571.3	 7391.0	...
10766833	  764.3	  572.6	 7390.0	...
10766834	  764.6	  574.0	 7389.0	...
10766835	  764.6	  574.6	 7392.0	...
10766836	  764.6	  574.9	 7395.0	...
10766837	  765.5	  575.0	 7397.0	...
10766838	  766.5	  574.7	 7397.0	...
10766839	  767.0	  574.2	 7396.0	...
10766840	  766.6	  573.9	 7396.0	...
10766841	  766.1	  573.9	 7396.0	...
10766842	  765.9	  574.0	 7397.0	...
10766843	  765.6	  574.0	 7397.0	...
10766844	  765.2	  573.9	 7397.0	...
10766845	  765.5	  573.5	 7397.0	...
10766846	  766.1	  572.9	 7396.0	...
10766847	  766.6	  572.3	 7392.0	...
10766848	  766.6	  572.4	 7386.0	...
10766849	  766.6	  572.8	 7380.0	...
10766850	  767.1	  573.0	 7385.0	...
10766851	  767.4	  572.8	 7398.0	...
10766852	  767.5	  572.6	 7412.0	...
10766853	  767.2	  572.6	 7411.0	...
10766854	  767.2	  572.4	 7402.0	...
10766855	  767.5	  572.3	 7394.0	...
10766856	  768.0	  572.2	 7391.0	...
10766857	  768.2	  572.2	 7390.0	...
10766858	  768.4	  571.8	 7391.0	...
10766859	  768.4	  571.3	 7392.0	...
10766860	  768.4	  571.4	 7395.0	...
10766861	  768.6	  571.8	 7396.0	...
10766862	  768.7	  572.0	 7394.0	...
10766863	  768.2	  571.8	 7392.0	...
10766864	  767.6	  571.6	 7390.0	...
10766865	  767.2	  571.8	 7390.0	...
10766866	  767.3	  571.9	 7390.0	...
10766867	  767.3	  572.1	 7394.0	...
10766868	  766.3	  572.4	 7397.0	...
10766869	  765.3	  572.7	 7400.0	...
10766870	  765.3	  572.7	 7402.0	...
10766871	  766.4	  572.6	 7404.0	...
10766872	  766.6	  572.5	 7406.0	...
10766873	  765.8	  572.5	 7406.0	...
10766874	  764.8	  572.5	 7406.0	...
10766875	  764.5	  572.4	 7406.0	...
10766876	  764.9	  572.2	 7398.0	...
10766877	  765.7	  572.0	 7391.0	...
10766878	  766.1	  571.9	 7388.0	...
10766879	  765.9	  572.0	 7393.0	...
10766880	  765.6	  572.1	 7400.0	...
10766881	  765.6	  572.2	 7405.0	...
10766882	  765.5	  572.3	 7411.0	...
10766883	  765.6	  571.6	 7415.0	...
10766884	  765.8	  570.9	 7417.0	...
10766885	  765.1	  570.5	 7417.0	...
10766886	  764.1	  570.9	 7417.0	...
10766887	  763.1	  571.5	 7416.0	...
10766888	  763.1	  571.7	 7416.0	...
10766889	  763.4	  571.8	 7416.0	...
10766890	  763.7	  571.7	 7417.0	...
10766891	  764.1	  571.9	 7418.0	...
10766892	  764.5	  572.3	 7419.0	...
10766893	  765.0	  573.2	 7420.0	...
10766894	  765.1	  573.5	 7421.0	...
10766895	  765.1	  573.5	 7422.0	...
10766896	  765.2	  573.5	 7420.0	...
10766897	  765.4	  573.7	 7417.0	...
10766898	  765.7	  574.5	 7415.0	...
10766899	  766.1	  575.1	 7415.0	...
10766900	  766.4	  575.6	 7414.0	...
10766901	  766.1	  574.9	 7415.0	...
10766902	  765.2	  574.0	 7421.0	...
10766903	  764.3	  573.1	 7426.0	...
10766904	  764.0	  573.3	 7434.0	...
10766905	  764.2	  573.8	 7436.0	...
10766906	  764.4	  574.1	 7427.0	...
10766907	  764.6	  574.6	 7416.0	...
10766908	  764.6	  574.7	 7411.0	...
10766909	  764.9	  574.5	 7413.0	...
10766910	  765.2	  573.8	 7412.0	...
10766911	  765.2	  573.2	 7406.0	...
10766912	  764.7	  572.6	 7403.0	...
10766913	  764.2	  572.2	 7405.0	...
10766914	  764.5	  572.4	 7407.0	...
10766915	  764.9	  573.0	 7410.0	...
10766916	  765.2	  573.0	 7411.0	...
10766917	  765.1	  572.4	 7410.0	...
10766918	  765.0	  571.5	 7410.0	...
10766919	  764.7	  570.9	 7410.0	...
10766920	  764.3	  570.2	 7412.0	...
10766921	  764.1	  570.4	 7419.0	...
10766922	  764.1	  570.9	 7425.0	...
10766923	  764.2	  571.5	 7428.0	...
10766924	  764.4	  572.5	 7425.0	...
10766925	  764.7	  573.5	 7423.0	...
10766926	  765.3	  574.1	 7424.0	...
10766927	  765.5	  573.5	 7424.0	...
10766928	  765.5	  573.0	 7424.0	...
10766929	  765.2	  572.8	 7424.0	...
10766930	  764.9	  573.1	 7424.0	...
10766931	  764.7	  573.4	 7421.0	...
10766932	  764.0	  573.7	 7419.0	...
10766933	  763.3	  574.2	 7417.0	...
10766934	  763.2	  574.5	 7415.0	...
10766935	  763.8	  575.0	 7413.0	...
10766936	  764.0	  575.2	 7419.0	...
10766937	  763.7	  575.3	 7425.0	...
10766938	  763.7	  575.0	 7434.0	...
10766939	  763.8	  574.2	 7438.0	...
10766940	  763.6	  573.7	 7442.0	...
10766941	  763.1	  573.2	 7440.0	...
10766942	  762.4	  573.2	 7429.0	...
10766943	  762.1	  573.4	 7418.0	...
10766944	  762.7	  573.6	 7411.0	...
10766945	  763.5	  573.7	 7411.0	...
10766946	  764.5	  573.5	 7410.0	...
10766947	  764.7	  573.5	 7410.0	...
10766948	  763.9	  573.6	 7414.0	...
10766949	  762.8	  573.8	 7418.0	...
10766950	  763.2	  573.5	 7423.0	...
10766951	  764.6	  572.9	 7424.0	...
10766952	  765.0	  572.4	 7426.0	...
10766953	  764.1	  572.3	 7427.0	...
10766954	  764.0	  573.6	 7416.0	...
10766955	  764.8	  574.9	 7404.0	...
10766956	  764.5	  575.3	 7397.0	...
10766957	  763.3	  573.8	 7405.0	...
10766958	  761.7	  572.3	 7416.0	...
10766959	  760.9	  571.8	 7432.0	...
10766960	  760.3	  571.8	 7445.0	...
10766961	  760.4	  572.8	 7441.0	...
10766962	  760.9	  573.9	 7427.0	...
10766963	  761.1	  574.5	 7414.0	...
10766964	  760.9	  574.1	 7415.0	...
10766965	  760.5	  573.8	 7415.0	...
10766966	  761.4	  573.7	 7415.0	...
10766967	  762.4	  573.6	 7415.0	...
10766968	  763.4	  573.5	 7415.0	...
10766969	  763.4	  573.7	 7417.0	...
10766970	  763.4	  573.7	 7420.0	...
10766971	  763.3	  573.5	 7424.0	...
10766972	  763.0	  573.1	 7427.0	...
10766973	  762.9	  572.8	 7427.0	...
10766974	  763.1	  572.7	 7428.0	...
10766975	  763.4	  572.8	 7430.0	...
10766976	  763.4	  573.0	 7432.0	...
10766977	  763.0	  573.1	 7426.0	...
10766978	  762.6	  573.2	 7418.0	...
10766979	  762.2	  572.8	 7413.0	...
10766980	  762.2	  572.3	 7416.0	...
10766981	  762.4	  572.0	 7415.0	...
10766982	  762.5	  572.3	 7412.0	...
10766983	  763.1	  572.4	 7411.0	...
10766984	  763.7	  572.6	 7412.0	...
10766985	  764.3	  572.8	 7413.0	...
10766986	  764.2	  573.0	 7410.0	...
10766987	  764.1	  573.3	 7407.0	...
10766988	  764.0	  573.7	 7404.0	...
10766989	  764.1	  574.1	 7402.0	...
10766990	  764.0	  573.9	 7400.0	...
10766991	  763.8	  573.5	 7399.0	...
10766992	  763.6	  573.1	 7396.0	...
10766993	  763.1	  572.6	 7393.0	...
10766994	  762.9	  572.4	 7398.0	...
10766995	  763.1	  572.5	 7405.0	...
10766996	  763.6	  573.3	 7411.0	...
10766997	  764.2	  574.2	 7411.0	...
10766998	  764.6	  574.6	 7411.0	...
10766999	  765.0	  574.3	 7413.0	...
10767000	  765.6	  573.8	 7408.0	...
10767001	  765.9	  573.4	 7401.0	...
10767002	  765.9	  573.5	 7393.0	...
10767003	  765.6	  573.8	 7388.0	...
10767004	  765.2	  573.6	 7385.0	...
10767005	  765.3	  572.9	 7392.0	...
10767006	  765.6	  572.1	 7402.0	...
10767007	  765.9	  571.8	 7411.0	...
10767008	  765.2	  572.2	 7410.0	...
10767009	  764.4	  572.7	 7408.0	...
MSG	10767010 0000 _ Number Off
10767010	  763.5	  573.0	 7403.0	...
10767011	  763.8	  573.2	 7399.0	...
10767012	  764.0	  573.5	 7400.0	...
10767013	  764.2	  573.8	 7408.0	...
10767014	  764.1	  573.9	 7415.0	...
10767015	  764.0	  573.5	 7418.0	...
10767016	  763.9	  573.3	 7418.0	...
10767017	  764.0	  573.1	 7418.0	...
10767018	  764.1	  573.1	 7417.0	...
10767019	  764.2	  573.2	 7416.0	...
10767020	  764.6	  573.1	 7417.0	...
10767021	  764.9	  573.0	 7421.0	...
10767022	  765.0	  572.8	 7424.0	...
10767023	  764.4	  572.4	 7432.0	...
10767024	  763.7	  572.1	 7439.0	...
10767025	  763.4	  572.9	 7437.0	...
10767026	  763.3	  573.9	 7428.0	...
10767027	  763.3	  575.1	 7419.0	...
10767028	  762.9	  575.3	 7419.0	...
10767029	  762.5	  575.8	 7424.0	...
10767030	  762.3	  576.1	 7429.0	...
10767031	  762.6	  576.3	 7431.0	...
10767032	  762.8	  575.7	 7428.0	...
10767033	  763.6	  574.8	 7425.0	...
10767034	  764.4	  573.9	 7425.0	...
10767035	  764.8	  573.6	 7426.0	...
10767036	  764.3	  573.6	 7433.0	...
10767037	  763.8	  573.6	 7440.0	...
10767038	  763.6	  573.6	 7446.0	...
10767039	  763.4	  573.6	 7443.0	...
10767040	  763.2	  573.5	 7442.0	...
10767041	  763.0	  573.2	 7444.0	...
10767042	  763.1	  572.9	 7446.0	...
10767043	  763.2	  572.6	 7446.0	...
10767044	  763.3	  572.4	 7441.0	...
10767045	  763.1	  571.9	 7435.0	...
10767046	  762.9	  571.5	 7430.0	...
10767047	  764.8	  571.0	 7427.0	...
10767048	  766.8	  571.1	 7422.0	...
10767049	  768.7	  571.6	 7415.0	...
10767050	  768.5	  572.3	 7409.0	...
10767051	  768.3	  572.7	 7407.0	...
10767052	  768.3	  572.8	 7407.0	...
10767053	  767.7	  573.6	 7411.0	...
10767054	  767.3	  574.4	 7417.0	...
10767055	  766.9	  575.0	 7422.0	...
10767056	  767.2	  575.0	 7424.0	...
10767057	  767.3	  575.0	 7424.0	...
10767058	  767.1	  574.9	 7424.0	...
10767059	  766.7	  574.8	 7422.0	...
10767060	  766.3	  574.2	 7419.0	...
10767061	  766.0	  573.4	 7422.0	...
10767062	  765.9	  572.5	 7427.0	...
10767063	  765.8	  572.3	 7434.0	...
10767064	  766.1	  572.4	 7430.0	...
10767065	  766.8	  573.9	 7427.0	...
10767066	  767.5	  575.2	 7425.0	...
10767067	  768.0	  576.1	 7428.0	...
10767068	  768.2	  575.7	 7429.0	...
10767069	  767.6	  575.4	 7428.0	...
10767070	  766.3	  575.1	 7428.0	...
10767071	  765.1	  574.9	 7429.0	...
10767072	  764.7	  574.5	 7430.0	...
10767073	  764.4	  574.3	 7438.0	...
10767074	  764.2	  573.9	 7446.0	...
10767075	  764.0	  572.6	 7454.0	...
10767076	  764.2	  571.5	 7454.0	...
10767077	  764.6	  571.5	 7452.0	...
10767078	  765.1	  572.4	 7450.0	...
10767079	  765.4	  573.3	 7449.0	...
10767080	  765.5	  573.3	 7447.0	...
10767081	  765.5	  573.4	 7445.0	...
10767082	  764.9	  573.5	 7445.0	...
10767083	  764.3	  573.6	 7447.0	...
10767084	  763.6	  573.5	 7445.0	...
10767085	  763.4	  573.3	 7441.0	...
10767086	  763.9	  573.4	 7437.0	...
10767087	  764.4	  573.8	 7436.0	...
10767088	  764.8	  574.4	 7435.0	...
10767089	  764.6	  574.6	 7437.0	...
10767090	  765.4	  575.1	 7439.0	...
10767091	  766.3	  575.5	 7441.0	...
10767092	  767.0	  574.7	 7439.0	...
10767093	  766.9	  573.5	 7438.0	...
10767094	  766.3	  572.5	 7442.0	...
10767095	  765.8	  572.5	 7446.0	...
10767096	  765.6	  572.8	 7450.0	...
10767097	  765.8	  573.3	 7444.0	...
10767098	  766.2	  573.7	 7438.0	...
10767099	  766.4	  573.4	 7432.0	...
10767100	  766.7	  572.8	 7431.0	...
10767101	  766.3	  573.0	 7435.0	...
10767102	  766.0	  573.7	 7439.0	...
10767103	  766.0	  574.3	 7444.0	...
10767104	  766.4	  575.0	 7445.0	...
10767105	  766.5	  575.7	 7444.0	...
10767106	  766.2	  576.1	 7441.0	...
10767107	  766.0	  575.9	 7439.0	...
10767108	  766.2	  575.6	 7439.0	...
10767109	  766.2	  575.6	 7444.0	...
10767110	  766.0	  575.6	 7448.0	...
10767111	  765.9	  575.4	 7452.0	...
10767112	  766.4	  575.1	 7451.0	...
10767113	  766.4	  574.8	 7454.0	...
10767114	  766.2	  574.9	 7457.0	...
10767115	  765.9	  575.0	 7459.0	...
10767116	  766.2	  574.8	 7458.0	...
10767117	  767.0	  573.4	 7458.0	...
10767118	  767.7	  571.9	 7451.0	...
10767119	  768.3	  571.0	 7443.0	...
10767120	  767.8	  571.8	 7437.0	...
10767121	  767.3	  572.6	 7439.0	...
10767122	  766.8	  573.1	 7447.0	...
10767123	  766.6	  573.1	 7454.0	...
10767124	  766.4	  572.9	 7460.0	...
10767125	  766.1	  572.7	 7461.0	...
10767126	  765.9	  572.8	 7462.0	...
10767127	  766.6	  572.7	 7460.0	...
10767128	  767.5	  572.6	 7457.0	...
10767129	  767.8	  572.2	 7459.0	...
10767130	  767.3	  571.9	 7465.0	...
10767131	  766.8	  572.4	 7472.0	...
10767132	  766.4	  573.3	 7476.0	...
10767133	  766.1	  574.5	 7475.0	...
10767134	  766.5	  574.8	 7471.0	...
10767135	  767.4	  575.2	 7466.0	...
10767136	  767.8	  575.4	 7464.0	...
10767137	  766.9	  574.4	 7465.0	...
10767138	  765.9	  573.3	 7468.0	...
10767139	  765.5	  572.1	 7471.0	...
10767140	  765.3	  572.3	 7473.0	...
10767141	  765.3	  572.4	 7473.0	...
10767142	  765.7	  572.9	 7477.0	...
10767143	  766.0	  573.2	 7482.0	...
10767144	  766.7	  573.2	 7486.0	...
10767145	  767.0	  572.8	 7487.0	...
10767146	  766.8	  572.5	 7487.0	...
10767147	  766.3	  572.7	 7487.0	...
10767148	  765.5	  572.2	 7487.0	...
10767149	  765.3	  571.6	 7485.0	...
10767150	  765.2	  572.4	 7483.0	...
10767151	  765.3	  573.4	 7482.0	...
10767152	  765.6	  574.1	 7482.0	...
10767153	  765.8	  573.4	 7482.0	...
10767154	  766.0	  573.1	 7481.0	...
10767155	  766.1	  573.5	 7480.0	...
10767156	  765.6	  573.9	 7483.0	...
10767157	  765.0	  574.6	 7487.0	...
10767158	  764.5	  575.0	 7494.0	...
10767159	  764.7	  575.4	 7498.0	...
10767160	  764.9	  574.5	 7500.0	...
10767161	  765.1	  573.4	 7497.0	...
10767162	  765.3	  572.2	 7492.0	...
10767163	  765.6	  572.8	 7490.0	...
10767164	  765.8	  573.4	 7490.0	...
10767165	  766.5	  574.8	 7487.0	...
10767166	  767.1	  575.6	 7483.0	...
10767167	  767.6	  576.3	 7483.0	...
10767168	  767.5	  576.0	 7487.0	...
10767169	  767.4	  575.8	 7489.0	...
10767170	  767.3	  575.7	 7488.0	...
10767171	  767.4	  576.2	 7487.0	...
10767172	  767.5	  576.6	 7485.0	...
10767173	  767.7	  576.8	 7475.0	...
10767174	  766.8	  576.6	 7466.0	...
10767175	  765.8	  576.1	 7467.0	...
10767176	  765.8	  575.8	 7475.0	...
10767177	  766.8	  575.4	 7482.0	...
10767178	  767.6	  574.6	 7486.0	...
10767179	  767.3	  573.9	 7490.0	...
10767180	  766.9	  573.8	 7495.0	...
10767181	  766.5	  574.5	 7496.0	...
10767182	  766.2	  575.0	 7498.0	...
10767183	  766.3	  574.6	 7501.0	...
10767184	  766.5	  574.2	 7506.0	...
10767185	  766.4	  573.9	 7510.0	...
10767186	  765.9	  574.1	 7514.0	...
10767187	  765.5	  574.3	 7514.0	...
10767188	  765.8	  574.3	 7513.0	...
10767189	  766.1	  574.1	 7512.0	...
10767190	  766.2	  574.0	 7506.0	...
10767191	  766.0	  574.0	 7499.0	...
10767192	  765.6	  573.0	 7493.0	...
10767193	  765.4	  572.1	 7492.0	...
10767194	  765.3	  571.3	 7492.0	...
10767195	  765.3	  571.8	 7489.0	...
10767196	  765.3	  572.3	 7487.0	...
10767197	  765.9	  572.5	 7485.0	...
10767198	  766.4	  572.1	 7487.0	...
10767199	  767.2	  571.7	 7485.0	...
10767200	  767.3	  571.6	 7482.0	...
10767201	  766.4	  571.5	 7480.0	...
10767202	  765.0	  571.3	 7485.0	...
10767203	  763.6	  571.9	 7489.0	...
10767204	  764.2	  572.7	 7491.0	...
10767205	  765.2	  573.3	 7491.0	...
10767206	  765.9	  573.0	 7491.0	...
10767207	  765.8	  572.1	 7489.0	...
10767208	  765.7	  571.3	 7488.0	...
10767209	  766.0	  570.7	 7488.0	...
10767210	  766.3	  571.1	 7493.0	...
MSG	10767211 0000 _ Number On
10767211	  766.1	  571.3	 7498.0	...
10767212	  765.6	  571.3	 7501.0	...
10767213	  765.7	  572.1	 7502.0	...
10767214	  766.2	  573.2	 7504.0	...
10767215	  766.8	  574.7	 7507.0	...
10767216	  765.6	  575.4	 7510.0	...
10767217	  764.3	  575.3	 7519.0	...
10767218	  763.0	  573.8	 7528.0	...
10767219	  763.1	  572.1	 7532.0	...
10767220	  763.4	  571.2	 7529.0	...
10767221	  763.5	  571.2	 7528.0	...
10767222	  763.4	  571.3	 7531.0	...
10767223	  763.3	  571.4	 7529.0	...
10767224	  764.0	  571.4	 7527.0	...
10767225	  764.9	  572.3	 7525.0	...
10767226	  765.7	  573.2	 7523.0	...
10767227	  765.7	  573.9	 7522.0	...
10767228	  765.7	  573.8	 7528.0	...
10767229	  765.8	  574.6	 7534.0	...
10767230	  765.9	  575.6	 7540.0	...
10767231	  765.5	  575.6	 7537.0	...
10767232	  764.2	  574.7	 7533.0	...
10767233	  763.1	  574.2	 7531.0	...
10767234	  763.1	  574.4	 7530.0	...
10767235	  764.0	  574.5	 7530.0	...
10767236	  764.5	  574.2	 7530.0	...
10767237	  764.0	  574.1	 7539.0	...
10767238	  763.7	  574.0	 7548.0	...
10767239	  763.7	  573.8	 7556.0	...
10767240	  764.0	  573.9	 7555.0	...
10767241	  764.1	  574.1	 7553.0	...
10767242	  763.7	  574.2	 7551.0	...
10767243	  763.5	  574.2	 7545.0	...
10767244	  763.6	  574.2	 7541.0	...
10767245	  764.0	  574.3	 7538.0	...
10767246	  763.8	  574.4	 7540.0	...
10767247	  763.3	  575.2	 7545.0	...
10767248	  762.9	  575.8	 7550.0	...
10767249	  763.1	  576.3	 7555.0	...
10767250	  763.5	  575.9	 7555.0	...
10767251	  763.8	  575.6	 7552.0	...
10767252	  764.0	  575.3	 7549.0	...
10767253	  764.1	  575.3	 7545.0	...
10767254	  764.0	  575.3	 7544.0	...
10767255	  763.7	  575.3	 7545.0	...
10767256	  763.3	  574.9	 7548.0	...
10767257	  762.7	  574.5	 7550.0	...
10767258	  762.4	  574.2	 7549.0	...
10767259	  762.1	  574.3	 7549.0	...
10767260	  762.1	  574.3	 7548.0	...
10767261	  763.2	  574.2	 7546.0	...
10767262	  764.4	  574.1	 7545.0	...
10767263	  765.1	  574.0	 7545.0	...
10767264	  763.9	  573.9	 7550.0	...
10767265	  762.8	  573.9	 7557.0	...
10767266	  762.0	  574.0	 7564.0	...
10767267	  762.0	  574.2	 7565.0	...
10767268	  762.2	  574.5	 7566.0	...
10767269	  762.0	  575.1	 7564.0	...
10767270	  761.9	  575.7	 7562.0	...
10767271	  762.4	  575.7	 7560.0	...
10767272	  763.1	  575.0	 7563.0	...
10767273	  763.7	  574.4	 7565.0	...
10767274	  763.5	  574.4	 7566.0	...
10767275	  763.2	  574.2	 7564.0	...
10767276	  762.5	  574.1	 7565.0	...
10767277	  761.9	  573.9	 7566.0	...
10767278	  761.3	  573.6	 7567.0	...
10767279	  761.3	  573.2	 7568.0	...
10767280	  761.8	  573.7	 7569.0	...
10767281	  762.4	  574.7	 7567.0	...
10767282	  763.1	  575.8	 7558.0	...
10767283	  763.1	  576.0	 7549.0	...
10767284	  763.0	  575.6	 7546.0	...
10767285	  762.8	  575.0	 7551.0	...
10767286	  762.8	  574.9	 7555.0	...
10767287	  762.7	  575.4	 7556.0	...
10767288	  762.5	  575.9	 7565.0	...
10767289	  761.6	  576.0	 7574.0	...
10767290	  760.8	  576.1	 7580.0	...
10767291	  760.7	  575.9	 7579.0	...
10767292	  761.3	  575.7	 7577.0	...
10767293	  762.2	  575.5	 7578.0	...
10767294	  762.5	  575.5	 7579.0	...
10767295	  762.2	  575.6	 7579.0	...
10767296	  761.5	  575.6	 7579.0	...
10767297	  761.4	  574.9	 7579.0	...
10767298	  761.9	  574.1	 7582.0	...
10767299	  761.9	  573.5	 7584.0	...
10767300	  761.3	  573.4	 7585.0	...
10767301	  760.7	  573.4	 7586.0	...
10767302	  760.8	  573.3	 7588.0	...
10767303	  760.9	  573.8	 7592.0	...
10767304	  760.7	  574.4	 7594.0	...
10767305	  760.4	  575.3	 7594.0	...
10767306	  760.5	  575.6	 7588.0	...
10767307	  760.8	  575.8	 7583.0	...
10767308	  761.1	  575.8	 7585.0	...
10767309	  761.1	  575.7	 7589.0	...
10767310	  761.6	  575.5	 7595.0	...
10767311	  762.0	  575.3	 7596.0	...
10767312	  762.8	  575.2	 7596.0	...
10767313	  763.0	  575.2	 7592.0	...
10767314	  761.7	  575.2	 7587.0	...
10767315	  760.0	  574.9	 7591.0	...
10767316	  758.4	  574.5	 7597.0	...
10767317	  758.4	  574.3	 7602.0	...
10767318	  758.7	  574.6	 7602.0	...
10767319	  759.7	  574.8	 7600.0	...
10767320	  760.7	  575.6	 7598.0	...
10767321	  760.9	  576.4	 7596.0	...
10767322	  760.4	  577.2	 7596.0	...
10767323	  759.6	  577.2	 7600.0	...
10767324	  759.4	  577.0	 7605.0	...
10767325	  759.3	  577.1	 7609.0	...
10767326	  759.3	  577.4	 7609.0	...
10767327	  759.7	  577.6	 7609.0	...
10767328	  760.1	  576.9	 7608.0	...
10767329	  759.5	  575.4	 7611.0	...
10767330	  758.5	  574.0	 7614.0	...
10767331	  758.5	  574.4	 7616.0	...
10767332	  759.4	  575.4	 7611.0	...
10767333	  760.2	  576.3	 7605.0	...
10767334	  760.1	  576.5	 7599.0	...
10767335	  760.3	  576.3	 7598.0	...
10767336	  760.9	  576.0	 7596.0	...
10767337	  761.7	  576.0	 7594.0	...
10767338	  761.6	  576.4	 7593.0	...
10767339	  761.2	  576.3	 7588.0	...
10767340	  760.9	  575.8	 7582.0	...
10767341	  760.9	  575.2	 7575.0	...
10767342	  760.8	  575.2	 7581.0	...
10767343	  760.9	  575.2	 7589.0	...
10767344	  761.1	  575.8	 7598.0	...
10767345	  761.5	  576.7	 7595.0	...
10767346	  761.5	  577.7	 7592.0	...
10767347	  761.6	  577.6	 7590.0	...
10767348	  761.9	  576.7	 7588.0	...
10767349	  762.2	  575.9	 7586.0	...
10767350	  762.3	  575.0	 7586.0	...
10767351	  762.1	  574.8	 7589.0	...
10767352	  762.6	  574.6	 7591.0	...
10767353	  763.3	  574.7	 7592.0	...
10767354	  763.7	  574.9	 7591.0	...
10767355	  763.0	  575.1	 7590.0	...
10767356	  762.2	  575.3	 7588.0	...
10767357	  761.8	  576.3	 7587.0	...
10767358	  761.9	  577.1	 7588.0	...
10767359	  762.2	  577.8	 7587.0	...
10767360	  761.9	  577.2	 7587.0	...
10767361	  761.5	  576.6	 7588.0	...
10767362	  761.1	  576.7	 7590.0	...
10767363	  761.7	  577.3	 7593.0	...
10767364	  762.4	  577.7	 7594.0	...
10767365	  762.3	  577.5	 7595.0	...
10767366	  761.5	  577.2	 7598.0	...
10767367	  760.7	  577.0	 7602.0	...
10767368	  760.7	  576.4	 7607.0	...
10767369	  760.9	  576.2	 7613.0	...
10767370	  760.8	  576.1	 7618.0	...
10767371	  760.3	  576.2	 7624.0	...
10767372	  759.7	  576.1	 7625.0	...
10767373	  758.8	  575.9	 7624.0	...
10767374	  758.4	  577.1	 7623.0	...
10767375	  758.8	  578.5	 7622.0	...
10767376	  759.9	  579.9	 7617.0	...
10767377	  760.8	  579.9	 7611.0	...
10767378	  760.7	  580.1	 7607.0	...
10767379	  760.6	  580.2	 7608.0	...
10767380	  760.3	  579.8	 7614.0	...
10767381	  759.8	  579.3	 7619.0	...
10767382	  759.3	  578.9	 7624.0	...
10767383	  759.3	  579.0	 7625.0	...
10767384	  759.9	  579.0	 7625.0	...
10767385	  760.4	  579.0	 7623.0	...
10767386	  760.5	  579.4	 7620.0	...
10767387	  760.5	  579.7	 7618.0	...
10767388	  760.5	  580.1	 7618.0	...
10767389	  760.4	  580.2	 7620.0	...
10767390	  760.6	  580.3	 7622.0	...
10767391	  760.7	  580.3	 7621.0	...
10767392	  760.8	  580.5	 7616.0	...
10767393	  760.5	  580.6	 7613.0	...
10767394	  760.2	  580.7	 7613.0	...
10767395	  760.0	  580.5	 7616.0	...
10767396	  760.0	  580.0	 7620.0	...
10767397	  760.1	  579.9	 7623.0	...
10767398	  760.5	  580.0	 7622.0	...
10767399	  761.0	  580.2	 7617.0	...
10767400	  761.2	  580.2	 7611.0	...
10767401	  761.0	  580.2	 7608.0	...
10767402	  760.9	  580.1	 7611.0	...
10767403	  760.4	  579.7	 7612.0	...
10767404	  760.1	  579.2	 7614.0	...
10767405	  759.8	  578.8	 7611.0	...
10767406	  759.8	  579.3	 7610.0	...
10767407	  759.7	  580.5	 7608.0	...
10767408	  759.7	  581.7	 7607.0	...
10767409	  760.8	  581.8	 7602.0	...
10767410	  762.0	  581.5	 7598.0	...
10767411	  762.8	  581.2	 7592.0	...
10767412	  762.4	  581.1	 7591.0	...
10767413	  762.0	  581.6	 7595.0	...
10767414	  762.3	  581.9	 7600.0	...
10767415	  762.5	  582.1	 7606.0	...
10767416	  762.2	  580.0	 7608.0	...
10767417	  761.6	  577.9	 7613.0	...
10767418	  760.9	  576.4	 7618.0	...
10767419	  760.8	  576.6	 7624.0	...
10767420	  760.8	  576.8	 7626.0	...
10767421	  760.8	  577.5	 7619.0	...
10767422	  760.7	  578.8	 7611.0	...
10767423	  760.0	  580.3	 7609.0	...
10767424	  759.3	  581.2	 7617.0	...
10767425	  759.9	  581.3	 7616.0	...
10767426	  761.4	  580.8	 7609.0	...
10767427	  762.8	  580.0	 7601.0	...
10767428	  761.7	  579.6	 7611.0	...
10767429	  760.5	  579.7	 7621.0	...
10767430	  759.1	  580.0	 7631.0	...
10767431	  758.9	  579.7	 7627.0	...
10767432	  758.9	  579.6	 7624.0	...
10767433	  759.4	  579.5	 7617.0	...
10767434	  759.8	  579.7	 7614.0	...
10767435	  759.9	  579.9	 7611.0	...
10767436	  759.6	  579.9	 7612.0	...
10767437	  759.4	  579.9	 7612.0	...
10767438	  760.3	  579.8	 7612.0	...
10767439	  761.2	  579.3	 7610.0	...
10767440	  761.9	  578.8	 7607.0	...
10767441	  761.8	  580.7	 7605.0	...
10767442	  761.7	  582.8	 7604.0	...
10767443	  761.6	  583.8	 7605.0	...
10767444	  761.4	  581.5	 7604.0	...
10767445	  761.3	  579.5	 7604.0	...
10767446	  761.4	  578.9	 7607.0	...
10767447	  760.8	  580.2	 7611.0	...
10767448	  760.2	  581.2	 7610.0	...
10767449	  759.4	  581.8	 7606.0	...
10767450	  759.4	  581.6	 7603.0	...
10767451	  759.2	  581.9	 7603.0	...
10767452	  759.1	  582.4	 7608.0	...
10767453	  759.8	  582.8	 7614.0	...
10767454	  760.6	  582.7	 7618.0	...
10767455	  761.5	  582.6	 7616.0	...
10767456	  761.7	  582.4	 7614.0	...
10767457	  761.7	  582.3	 7613.0	...
10767458	  761.3	  582.3	 7612.0	...
10767459	  760.9	  583.0	 7608.0	...
10767460	  760.5	  583.6	 7606.0	...
10767461	  760.3	  584.1	 7604.0	...
10767462	  759.9	  584.0	 7603.0	...
10767463	  759.7	  583.8	 7604.0	...
10767464	  759.9	  583.6	 7605.0	...
10767465	  760.3	  582.8	 7605.0	...
10767466	  760.9	  582.1	 7603.0	...
10767467	  761.2	  580.9	 7602.0	...
10767468	  761.0	  580.4	 7606.0	...
10767469	  760.4	  579.9	 7611.0	...
10767470	  760.5	  579.7	 7613.0	...
10767471	  761.0	  579.5	 7610.0	...
10767472	  761.7	  579.4	 7606.0	...
10767473	  761.9	  579.4	 7604.0	...
10767474	  761.1	  579.4	 7612.0	...
10767475	  760.1	  579.5	 7619.0	...
10767476	  759.7	  578.7	 7628.0	...
10767477	  760.6	  577.7	 7629.0	...
10767478	  761.6	  577.3	 7628.0	...
10767479	  762.1	  578.3	 7623.0	...
10767480	  762.0	  579.6	 7613.0	...
10767481	  761.9	  580.4	 7607.0	...
10767482	  761.6	  580.5	 7603.0	...
10767483	  761.6	  580.3	 7609.0	...
10767484	  761.6	  579.9	 7613.0	...
10767485	  762.2	  579.5	 7615.0	...
10767486	  762.7	  579.2	 7612.0	...
10767487	  763.2	  579.1	 7609.0	...
10767488	  762.1	  579.2	 7608.0	...
10767489	  761.1	  579.2	 7609.0	...
10767490	  760.1	  579.7	 7610.0	...
10767491	  760.3	  580.0	 7612.0	...
10767492	  760.4	  580.4	 7613.0	...
10767493	  760.6	  581.0	 7612.0	...
10767494	  760.7	  581.5	 7612.0	...
10767495	  760.9	  582.0	 7613.0	...
10767496	  761.0	  581.9	 7615.0	...
10767497	  761.9	  581.5	 7618.0	...
10767498	  762.9	  581.0	 7620.0	...
10767499	  763.1	  580.5	 7623.0	...
10767500	  762.2	  580.7	 7624.0	...
10767501	  761.4	  581.4	 7624.0	...
10767502	  761.8	  581.7	 7623.0	...
10767503	  762.3	  581.7	 7623.0	...
10767504	  762.7	  581.2	 7622.0	...
10767505	  762.9	  581.0	 7622.0	...
10767506	  763.2	  581.0	 7622.0	...
10767507	  763.7	  581.2	 7623.0	...
10767508	  763.8	  580.8	 7625.0	...
10767509	  763.9	  580.1	 7627.0	...
10767510	  763.3	  580.1	 7625.0	...
10767511	  762.8	  580.7	 7621.0	...
10767512	  762.3	  580.9	 7617.0	...
10767513	  761.7	  580.5	 7616.0	...
10767514	  760.9	  580.2	 7615.0	...
10767515	  760.6	  580.5	 7611.0	...
10767516	  760.9	  580.2	 7608.0	...
10767517	  761.4	  579.4	 7607.0	...
10767518	  761.5	  578.4	 7617.0	...
10767519	  761.7	  578.4	 7627.0	...
10767520	  762.3	  579.7	 7634.0	...
10767521	  762.9	  580.9	 7636.0	...
MSG	10767522 0000 _ Number Off
10767522	  762.1	  581.2	 7637.0	...
10767523	  760.7	  580.7	 7638.0	...
10767524	  759.3	  580.4	 7635.0	...
10767525	  759.2	  580.6	 7629.0	...
10767526	  759.2	  580.8	 7626.0	...
10767527	  759.9	  580.2	 7623.0	...
10767528	  761.2	  579.3	 7621.0	...
10767529	  762.5	  578.6	 7620.0	...
10767530	  762.7	  578.7	 7620.0	...
10767531	  762.3	  578.9	 7623.0	...
10767532	  761.9	  578.5	 7634.0	...
10767533	  762.5	  577.9	 7644.0	...
10767534	  763.2	  577.3	 7655.0	...
10767535	  764.3	  577.8	 7657.0	...
10767536	  764.6	  578.0	 7656.0	...
10767537	  763.6	  578.3	 7653.0	...
10767538	  762.4	  578.4	 7647.0	...
10767539	  761.9	  579.3	 7644.0	...
10767540	  762.6	  580.1	 7641.0	...
10767541	  762.9	  580.5	 7637.0	...
10767542	  762.5	  580.5	 7633.0	...
10767543	  762.5	  580.6	 7624.0	...
10767544	  762.8	  580.5	 7621.0	...
10767545	  762.4	  580.6	 7625.0	...
10767546	  761.5	  580.1	 7634.0	...
10767547	  760.6	  579.5	 7642.0	...
10767548	  760.9	  579.2	 7637.0	...
10767549	  761.5	  579.5	 7632.0	...
10767550	  762.3	  579.7	 7626.0	...
10767551	  762.7	  580.8	 7624.0	...
10767552	  762.5	  582.1	 7623.0	...
10767553	  762.0	  582.0	 7624.0	...
10767554	  762.1	  580.7	 7624.0	...
10767555	  762.7	  580.3	 7623.0	...
10767556	  763.4	  581.2	 7622.0	...
10767557	  763.5	  582.2	 7622.0	...
10767558	  763.8	  582.1	 7613.0	...
10767559	  764.2	  582.2	 7604.0	...
10767560	  764.6	  582.4	 7595.0	...
10767561	  764.6	  582.3	 7607.0	...
10767562	  764.2	  581.8	 7624.0	...
10767563	  763.8	  581.3	 7640.0	...
10767564	  763.5	  581.1	 7646.0	...
10767565	  764.0	  581.1	 7649.0	...
10767566	  764.5	  581.2	 7643.0	...
10767567	  765.1	  581.3	 7634.0	...
10767568	  765.1	  581.6	 7624.0	...
10767569	  765.0	  581.8	 7623.0	...
10767570	  764.9	  582.1	 7622.0	...
10767571	  764.7	  582.2	 7622.0	...
10767572	  764.2	  582.3	 7623.0	...
10767573	  763.6	  582.0	 7625.0	...
10767574	  763.1	  581.8	 7627.0	...
10767575	  763.1	  581.7	 7627.0	...
10767576	  763.5	  581.1	 7627.0	...
10767577	  764.0	  580.3	 7627.0	...
10767578	  764.6	  579.6	 7623.0	...
10767579	  764.6	  579.6	 7618.0	...
10767580	  764.5	  579.7	 7621.0	...
10767581	  764.3	  579.6	 7627.0	...
10767582	  764.0	  579.6	 7634.0	...
10767583	  764.2	  579.4	 7633.0	...
10767584	  764.9	  579.3	 7628.0	...
10767585	  765.5	  579.2	 7622.0	...
10767586	  765.9	  579.9	 7617.0	...
10767587	  765.2	  580.6	 7616.0	...
10767588	  764.4	  581.3	 7619.0	...
10767589	  763.4	  581.3	 7621.0	...
10767590	  763.0	  581.0	 7622.0	...
10767591	  762.8	  581.0	 7623.0	...
10767592	  762.7	  581.4	 7624.0	...
10767593	  762.9	  582.4	 7626.0	...
10767594	  762.7	  583.0	 7626.0	...
10767595	  762.4	  582.7	 7626.0	...
10767596	  762.3	  582.1	 7626.0	...
10767597	  762.8	  581.5	 7626.0	...
10767598	  763.4	  581.4	 7627.0	...
10767599	  763.7	  581.5	 7629.0	...
10767600	  763.6	  581.7	 7630.0	...
10767601	  763.5	  581.6	 7630.0	...
10767602	  763.4	  581.3	 7629.0	...
10767603	  763.4	  580.7	 7626.0	...
10767604	  763.6	  580.4	 7625.0	...
10767605	  763.7	  580.1	 7631.0	...
10767606	  763.7	  580.1	 7640.0	...
10767607	  763.6	  579.4	 7648.0	...
10767608	  764.0	  578.7	 7648.0	...
10767609	  764.8	  578.2	 7643.0	...
10767610	  765.7	  578.3	 7639.0	...
10767611	  765.8	  578.6	 7634.0	...
10767612	  765.2	  578.4	 7634.0	...
10767613	  764.3	  578.0	 7636.0	...
10767614	  763.6	  577.6	 7637.0	...
10767615	  763.4	  578.4	 7639.0	...
10767616	  763.6	  579.5	 7639.0	...
10767617	  763.8	  580.3	 7640.0	...
10767618	  763.8	  579.5	 7641.0	...
10767619	  764.1	  578.7	 7638.0	...
10767620	  764.4	  578.4	 7634.0	...
10767621	  764.5	  578.6	 7633.0	...
10767622	  763.8	  579.0	 7636.0	...
10767623	  763.2	  579.5	 7629.0	...
10767624	  763.1	  580.2	 7620.0	...
10767625	  763.9	  580.9	 7609.0	...
10767626	  764.6	  581.0	 7606.0	...
10767627	  764.6	  580.2	 7615.0	...
10767628	  764.3	  579.4	 7627.0	...
10767629	  764.2	  578.2	 7638.0	...
10767630	  764.5	  577.9	 7637.0	...
10767631	  764.9	  577.6	 7636.0	...
10767632	  765.1	  577.9	 7636.0	...
10767633	  765.3	  578.4	 7637.0	...
10767634	  764.3	  579.1	 7637.0	...
10767635	  763.1	  579.6	 7638.0	...
10767636	  762.1	  579.8	 7637.0	...
10767637	  762.4	  580.0	 7637.0	...
10767638	  762.6	  580.1	 7634.0	...
10767639	  763.1	  579.8	 7631.0	...
10767640	  763.7	  579.4	 7631.0	...
10767641	  764.8	  578.8	 7633.0	...
10767642	  765.5	  578.9	 7637.0	...
10767643	  765.9	  579.3	 7637.0	...
10767644	  765.7	  580.7	 7638.0	...
10767645	  765.6	  581.8	 7637.0	...
10767646	  765.3	  581.6	 7636.0	...
10767647	  765.3	  580.5	 7632.0	...
10767648	  765.2	  579.5	 7629.0	...
10767649	  764.5	  579.1	 7632.0	...
10767650	  763.0	  579.1	 7638.0	...
10767651	  761.6	  579.1	 7649.0	...
10767652	  761.4	  579.5	 7655.0	...
10767653	  762.1	  579.5	 7658.0	...
10767654	  762.9	  579.6	 7656.0	...
10767655	  763.2	  579.5	 7656.0	...
10767656	  763.6	  579.5	 7658.0	...
10767657	  763.8	  579.5	 7661.0	...
10767658	  763.8	  578.9	 7662.0	...
10767659	  763.7	  578.4	 7657.0	...
10767660	  763.8	  577.7	 7651.0	...
10767661	  764.0	  577.3	 7649.0	...
10767662	  764.1	  576.8	 7651.0	...
10767663	  764.0	  576.5	 7651.0	...
10767664	  764.1	  577.3	 7651.0	...
10767665	  764.2	  578.2	 7650.0	...
10767666	  764.6	  578.9	 7652.0	...
10767667	  765.2	  578.7	 7650.0	...
10767668	  765.8	  578.7	 7649.0	...
10767669	  766.5	  578.9	 7649.0	...
10767670	  766.7	  579.2	 7641.0	...
10767671	  767.0	  579.2	 7633.0	...
10767672	  766.4	  579.1	 7624.0	...
10767673	  765.8	  579.0	 7622.0	...
10767674	  765.6	  578.9	 7625.0	...
10767675	  766.2	  579.5	 7629.0	...
10767676	  766.9	  580.0	 7624.0	...
10767677	  767.4	  579.6	 7615.0	...
10767678	  767.6	  578.8	 7608.0	...
10767679	  767.7	  577.9	 7617.0	...
10767680	  767.5	  577.2	 7632.0	...
10767681	  767.4	  576.4	 7645.0	...
10767682	  767.2	  575.6	 7641.0	...
10767683	  767.1	  575.7	 7630.0	...
10767684	  766.9	  575.7	 7618.0	...
10767685	  766.9	  576.4	 7617.0	...
10767686	  766.7	  577.4	 7615.0	...
10767687	  766.5	  579.0	 7613.0	...
10767688	  768.1	  579.7	 7615.0	...
10767689	  769.9	  578.1	 7618.0	...
10767690	  770.0	  576.1	 7621.0	...
10767691	  768.3	  575.4	 7624.0	...
10767692	  766.9	  576.8	 7625.0	...
10767693	  766.9	  578.0	 7627.0	...
10767694	  767.0	  578.3	 7628.0	...
10767695	  767.0	  578.4	 7632.0	...
10767696	  767.0	  578.5	 7635.0	...
10767697	  768.0	  578.2	 7636.0	...
10767698	  769.0	  577.9	 7635.0	...
10767699	  770.1	  577.9	 7633.0	...
10767700	  770.1	  578.2	 7634.0	...
10767701	  769.1	  578.7	 7634.0	...
10767702	  768.4	  578.8	 7633.0	...
10767703	  767.8	  578.8	 7630.0	...
10767704	  768.2	  578.8	 7624.0	...
10767705	  768.4	  578.8	 7619.0	...
10767706	  768.0	  579.0	 7618.0	...
10767707	  767.6	  579.1	 7623.0	...
10767708	  767.9	  578.9	 7628.0	...
10767709	  768.5	  577.3	 7632.0	...
10767710	  769.0	  575.7	 7634.0	...
10767711	  768.8	  574.6	 7638.0	...
10767712	  768.6	  574.8	 7641.0	...
10767713	  768.1	  575.1	 7644.0	...
10767714	  767.7	  575.2	 7644.0	...
10767715	  767.7	  576.3	 7644.0	...
10767716	  768.0	  577.3	 7642.0	...
10767717	  768.0	  578.5	 7640.0	...
10767718	  767.7	  578.7	 7638.0	...
10767719	  767.5	  578.7	 7638.0	...
10767720	  767.0	  578.4	 7634.0	...
10767721	  766.5	  577.4	 7630.0	...
10767722	  766.2	  576.5	 7632.0	...
10767723	  766.2	  575.8	 7634.0	...
10767724	  766.1	  575.6	 7637.0	...
10767725	  765.7	  575.2	 7638.0	...
10767726	  765.2	  574.6	 7644.0	...
10767727	  765.8	  574.2	 7650.0	...
10767728	  766.6	  574.2	 7649.0	...
10767729	  766.7	  574.1	 7646.0	...
10767730	  766.1	  574.0	 7643.0	...
10767731	  765.5	  574.7	 7643.0	...
10767732	  765.7	  576.0	 7642.0	...
10767733	  765.8	  577.4	 7644.0	...
10767734	  765.5	  577.6	 7652.0	...
MSG	10767735 0000 _ Number On
10767735	  765.2	  577.2	 7659.0	...
10767736	  766.0	  576.7	 7656.0	...
10767737	  767.2	  576.7	 7647.0	...
10767738	  768.0	  576.3	 7638.0	...
10767739	  767.5	  576.0	 7638.0	...
10767740	  767.5	  575.3	 7638.0	...
10767741	  768.0	  574.9	 7644.0	...
10767742	  768.3	  574.6	 7649.0	...
10767743	  768.0	  574.8	 7655.0	...
10767744	  767.7	  575.0	 7655.0	...
10767745	  767.6	  575.2	 7656.0	...
10767746	  767.7	  575.2	 7657.0	...
10767747	  767.7	  575.2	 7658.0	...
10767748	  767.7	  575.8	 7658.0	...
10767749	  767.6	  576.4	 7659.0	...
10767750	  767.4	  577.0	 7660.0	...
10767751	  767.6	  577.4	 7659.0	...
10767752	  767.9	  577.6	 7657.0	...
10767753	  767.9	  577.5	 7655.0	...
10767754	  767.6	  577.1	 7656.0	...
10767755	  767.2	  576.7	 7659.0	...
10767756	  767.1	  577.1	 7662.0	...
10767757	  767.2	  577.4	 7660.0	...
10767758	  767.4	  577.6	 7654.0	...
10767759	  767.8	  577.3	 7649.0	...
10767760	  767.8	  576.9	 7656.0	...
10767761	  767.9	  576.4	 7663.0	...
10767762	  767.7	  576.0	 7669.0	...
10767763	  767.0	  574.6	 7667.0	...
10767764	  766.2	  573.4	 7665.0	...
10767765	  766.1	  573.3	 7663.0	...
10767766	  766.8	  574.4	 7659.0	...
10767767	  767.5	  575.2	 7654.0	...
10767768	  767.6	  574.9	 7651.0	...
10767769	  766.9	  574.9	 7658.0	...
10767770	  766.3	  575.2	 7667.0	...
10767771	  765.6	  575.8	 7676.0	...
10767772	  765.7	  576.0	 7678.0	...
10767773	  765.6	  575.0	 7676.0	...
10767774	  766.0	  573.7	 7675.0	...
10767775	  766.5	  572.4	 7675.0	...
10767776	  767.8	  572.7	 7676.0	...
10767777	  768.5	  573.6	 7677.0	...
10767778	  768.7	  574.6	 7676.0	...
10767779	  767.7	  574.5	 7672.0	...
10767780	  766.6	  574.0	 7668.0	...
10767781	  766.1	  573.0	 7666.0	...
10767782	  766.0	  572.4	 7667.0	...
10767783	  766.5	  571.8	 7668.0	...
10767784	  767.3	  572.3	 7670.0	...
10767785	  768.2	  573.0	 7671.0	...
10767786	  767.9	  573.9	 7673.0	...
10767787	  767.2	  574.1	 7673.0	...
10767788	  766.6	  574.3	 7673.0	...
10767789	  766.6	  574.7	 7673.0	...
10767790	  766.4	  575.1	 7674.0	...
10767791	  766.3	  575.4	 7675.0	...
10767792	  766.1	  575.4	 7675.0	...
10767793	  766.2	  575.3	 7677.0	...
10767794	  766.3	  575.1	 7680.0	...
10767795	  766.2	  574.9	 7685.0	...
10767796	  766.0	  575.6	 7687.0	...
10767797	  765.8	  576.4	 7688.0	...
10767798	  765.9	  577.0	 7688.0	...
10767799	  765.8	  576.4	 7688.0	...
10767800	  765.8	  574.9	 7682.0	...
10767801	  765.7	  573.6	 7676.0	...
10767802	  765.5	  572.6	 7680.0	...
10767803	  765.6	  572.6	 7689.0	...
10767804	  765.6	  572.5	 7700.0	...
10767805	  765.9	  572.4	 7701.0	...
10767806	  764.9	  572.6	 7701.0	...
10767807	  763.9	  572.9	 7701.0	...
10767808	  763.3	  573.4	 7699.0	...
10767809	  763.6	  574.1	 7697.0	...
10767810	  763.9	  574.7	 7696.0	...
10767811	  763.9	  574.8	 7694.0	...
10767812	  764.0	  574.1	 7693.0	...
10767813	  764.0	  573.5	 7696.0	...
10767814	  764.7	  573.0	 7700.0	...
10767815	  765.4	  572.8	 7703.0	...
10767816	  765.2	  572.9	 7702.0	...
10767817	  764.2	  573.1	 7706.0	...
10767818	  763.8	  573.3	 7710.0	...
10767819	  764.2	  573.1	 7713.0	...
10767820	  764.7	  572.9	 7713.0	...
10767821	  764.5	  572.9	 7714.0	...
10767822	  764.2	  572.1	 7716.0	...
10767823	  764.0	  571.3	 7718.0	...
10767824	  763.8	  571.3	 7720.0	...
10767825	  763.8	  572.0	 7720.0	...
10767826	  763.6	  573.0	 7719.0	...
10767827	  763.3	  573.3	 7717.0	...
10767828	  763.0	  573.8	 7713.0	...
10767829	  762.8	  574.0	 7708.0	...
10767830	  762.6	  573.4	 7707.0	...
10767831	  762.4	  572.2	 7715.0	...
10767832	  762.3	  571.0	 7723.0	...
10767833	  762.3	  570.8	 7726.0	...
10767834	  762.7	  571.4	 7725.0	...
10767835	  763.2	  572.2	 7724.0	...
10767836	  763.8	  572.6	 7723.0	...
10767837	  763.9	  572.8	 7723.0	...
10767838	  763.8	  572.3	 7731.0	...
10767839	  763.6	  571.7	 7740.0	...
10767840	  763.4	  571.8	 7746.0	...
10767841	  763.3	  572.5	 7743.0	...
10767842	  763.2	  573.0	 7739.0	...
10767843	  763.0	  572.9	 7741.0	...
10767844	  762.9	  572.9	 7744.0	...
10767845	  762.9	  572.6	 7746.0	...
10767846	  762.4	  572.2	 7749.0	...
10767847	  761.8	  572.1	 7750.0	...
10767848	  761.2	  572.6	 7751.0	...
10767849	  761.1	  573.0	 7751.0	...
10767850	  761.2	  573.0	 7751.0	...
10767851	  761.7	  573.0	 7751.0	...
10767852	  762.2	  573.1	 7751.0	...
10767853	  761.6	  573.1	 7750.0	...
10767854	  760.8	  572.8	 7748.0	...
10767855	  761.0	  572.5	 7748.0	...
10767856	  762.0	  572.1	 7749.0	...
10767857	  762.6	  571.6	 7745.0	...
10767858	  762.3	  571.1	 7739.0	...
10767859	  762.1	  570.8	 7733.0	...
10767860	  762.2	  570.4	 7734.0	...
10767861	  762.7	  570.1	 7742.0	...
10767862	  763.1	  569.8	 7753.0	...
10767863	  763.4	  569.7	 7763.0	...
10767864	  763.1	  569.7	 7765.0	...
10767865	  763.3	  569.6	 7765.0	...
10767866	  763.7	  569.4	 7764.0	...
10767867	  763.8	  569.2	 7763.0	...
10767868	  763.1	  569.8	 7762.0	...
10767869	  762.4	  570.5	 7762.0	...
10767870	  761.8	  571.7	 7762.0	...
10767871	  761.4	  572.3	 7757.0	...
10767872	  761.6	  572.8	 7754.0	...
10767873	  762.1	  572.7	 7751.0	...
10767874	  762.6	  572.6	 7756.0	...
10767875	  762.4	  571.3	 7759.0	...
10767876	  762.1	  570.0	 7762.0	...
10767877	  761.9	  568.9	 7763.0	...
10767878	  761.8	  569.1	 7762.0	...
10767879	  761.7	  569.3	 7762.0	...
10767880	  761.6	  569.3	 7761.0	...
10767881	  761.5	  569.3	 7759.0	...
10767882	  761.5	  569.2	 7757.0	...
10767883	  761.6	  569.0	 7754.0	...
10767884	  761.7	  568.7	 7759.0	...
10767885	  761.8	  568.3	 7765.0	...
10767886	  761.8	  568.6	 7767.0	...
10767887	  761.6	  569.7	 7764.0	...
10767888	  761.5	  570.9	 7761.0	...
10767889	  761.4	  571.7	 7763.0	...
10767890	  761.5	  570.7	 7766.0	...
10767891	  761.3	  569.6	 7767.0	...
10767892	  761.2	  568.7	 7766.0	...
10767893	  761.1	  568.9	 7766.0	...
10767894	  761.1	  568.9	 7769.0	...
10767895	  761.1	  568.7	 7771.0	...
10767896	  761.5	  568.3	 7775.0	...
10767897	  762.0	  568.1	 7780.0	...
10767898	  762.0	  567.8	 7786.0	...
10767899	  761.7	  567.7	 7786.0	...
10767900	  761.5	  567.6	 7785.0	...
10767901	  761.2	  567.7	 7783.0	...
10767902	  760.8	  568.0	 7787.0	...
10767903	  760.4	  568.3	 7791.0	...
10767904	  760.6	  568.8	 7794.0	...
10767905	  760.9	  569.0	 7792.0	...
10767906	  761.2	  569.3	 7788.0	...
10767907	  761.6	  569.1	 7783.0	...
10767908	  761.7	  569.0	 7787.0	...
10767909	  761.7	  569.1	 7792.0	...
10767910	  761.1	  569.5	 7799.0	...
10767911	  760.5	  569.8	 7801.0	...
10767912	  760.0	  569.9	 7801.0	...
10767913	  760.2	  569.8	 7800.0	...
10767914	  760.5	  569.7	 7799.0	...
10767915	  761.5	  569.5	 7794.0	...
10767916	  762.4	  569.3	 7789.0	...
10767917	  762.5	  569.1	 7785.0	...
10767918	  761.9	  568.9	 7787.0	...
10767919	  761.8	  569.1	 7789.0	...
10767920	  762.3	  569.4	 7790.0	...
10767921	  763.0	  570.1	 7790.0	...
10767922	  763.1	  570.4	 7790.0	...
10767923	  763.2	  570.9	 7788.0	...
10767924	  763.1	  571.1	 7786.0	...
10767925	  763.0	  570.4	 7782.0	...
10767926	  763.1	  569.5	 7779.0	...
10767927	  763.1	  568.9	 7782.0	...
10767928	  763.1	  569.1	 7789.0	...
10767929	  763.1	  569.3	 7798.0	...
10767930	  763.4	  569.2	 7803.0	...
10767931	  763.5	  569.1	 7805.0	...
10767932	  763.4	  568.6	 7806.0	...
10767933	  763.3	  568.2	 7807.0	...
10767934	  762.7	  567.6	 7807.0	...
10767935	  762.2	  567.4	 7807.0	...
10767936	  761.7	  567.1	 7807.0	...
10767937	  761.2	  567.7	 7807.0	...
10767938	  760.8	  568.6	 7808.0	...
10767939	  761.6	  569.5	 7810.0	...
10767940	  762.8	  569.9	 7811.0	...
10767941	  764.0	  570.0	 7810.0	...
10767942	  764.2	  570.0	 7809.0	...
10767943	  764.5	  570.0	 7803.0	...
10767944	  764.7	  570.0	 7798.0	...
10767945	  764.2	  570.1	 7796.0	...
10767946	  763.6	  569.4	 7797.0	...
10767947	  763.0	  568.7	 7798.0	...
10767948	  762.8	  567.8	 7798.0	...
10767949	  762.7	  567.7	 7805.0	...
10767950	  762.5	  567.5	 7815.0	...
10767951	  762.2	  567.3	 7821.0	...
10767952	  762.2	  567.3	 7823.0	...
10767953	  762.4	  567.0	 7823.0	...
10767954	  762.6	  566.6	 7819.0	...
10767955	  762.6	  566.2	 7815.0	...
10767956	  761.8	  566.7	 7815.0	...
10767957	  761.0	  567.4	 7821.0	...
10767958	  760.1	  567.7	 7827.0	...
10767959	  760.2	  567.4	 7830.0	...
10767960	  760.6	  567.4	 7828.0	...
10767961	  762.0	  567.7	 7825.0	...
10767962	  763.1	  567.8	 7822.0	...
10767963	  763.3	  567.6	 7820.0	...
10767964	  762.5	  567.6	 7819.0	...
10767965	  761.7	  567.7	 7822.0	...
10767966	  761.7	  567.9	 7826.0	...
10767967	  761.5	  568.0	 7830.0	...
10767968	  761.4	  568.3	 7832.0	...
10767969	  761.1	  568.5	 7834.0	...
10767970	  760.9	  568.2	 7835.0	...
10767971	  760.5	  567.8	 7835.0	...
10767972	  760.0	  568.2	 7834.0	...
10767973	  759.5	  568.9	 7837.0	...
10767974	  759.2	  569.7	 7841.0	...
10767975	  759.1	  569.7	 7845.0	...
10767976	  759.0	  569.4	 7845.0	...
10767977	  759.3	  568.9	 7843.0	...
10767978	  759.9	  568.4	 7838.0	...
10767979	  760.5	  568.2	 7832.0	...
10767980	  761.1	  568.2	 7828.0	...
10767981	  761.4	  568.2	 7826.0	...
10767982	  761.7	  568.3	 7825.0	...
10767983	  761.6	  568.3	 7825.0	...
10767984	  761.2	  568.4	 7825.0	...
10767985	  760.9	  568.7	 7826.0	...
10767986	  760.6	  569.0	 7826.0	...
10767987	  760.9	  569.1	 7824.0	...
10767988	  761.1	  569.0	 7823.0	...
10767989	  761.3	  568.8	 7826.0	...
10767990	  761.2	  568.4	 7831.0	...
10767991	  760.8	  568.0	 7836.0	...
10767992	  760.8	  567.8	 7837.0	...
10767993	  760.8	  567.5	 7837.0	...
10767994	  760.0	  566.8	 7837.0	...
10767995	  759.0	  566.2	 7842.0	...
10767996	  757.8	  566.6	 7848.0	...
10767997	  757.6	  567.2	 7857.0	...
10767998	  757.7	  567.8	 7860.0	...
10767999	  758.6	  568.2	 7862.0	...
10768000	  759.5	  568.6	 7859.0	...
10768001	  759.7	  569.2	 7857.0	...
10768002	  759.1	  569.4	 7857.0	...
10768003	  758.8	  569.2	 7852.0	...
10768004	  759.0	  568.7	 7848.0	...
10768005	  759.5	  568.2	 7843.0	...
10768006	  759.7	  568.3	 7844.0	...
10768007	  759.8	  568.6	 7841.0	...
10768008	  760.0	  568.4	 7839.0	...
10768009	  760.1	  567.9	 7837.0	...
10768010	  759.8	  567.8	 7840.0	...
10768011	  759.5	  568.3	 7851.0	...
10768012	  759.2	  568.8	 7861.0	...
10768013	  759.1	  569.0	 7868.0	...
10768014	  759.4	  569.0	 7867.0	...
10768015	  759.8	  569.0	 7865.0	...
10768016	  760.0	  568.6	 7865.0	...
10768017	  759.9	  568.2	 7863.0	...
10768018	  759.6	  567.6	 7861.0	...
10768019	  759.4	  567.2	 7861.0	...
10768020	  759.2	  566.9	 7861.0	...
10768021	  759.2	  566.7	 7862.0	...
10768022	  759.3	  566.4	 7864.0	...
10768023	  759.3	  566.2	 7864.0	...
10768024	  759.1	  566.2	 7865.0	...
10768025	  758.9	  566.3	 7864.0	...
10768026	  758.8	  566.4	 7864.0	...
10768027	  758.7	  566.6	 7868.0	...
10768028	  758.6	  566.6	 7873.0	...
10768029	  758.6	  566.5	 7878.0	...
10768030	  758.7	  566.3	 7876.0	...
10768031	  758.8	  566.2	 7875.0	...
10768032	  758.6	  566.0	 7881.0	...
10768033	  758.5	  565.8	 7889.0	...
10768034	  758.3	  565.8	 7893.0	...
10768035	  758.4	  565.4	 7888.0	...
10768036	  758.4	  565.0	 7882.0	...
10768037	  758.5	  565.5	 7881.0	...
10768038	  758.6	  566.3	 7881.0	...
MSG	10768039 0000 _ Number Off
10768039	  758.8	  566.7	 7883.0	...
10768040	  759.0	  566.4	 7884.0	...
10768041	  759.3	  567.3	 7883.0	...
10768042	  759.5	  568.6	 7882.0	...
10768043	  759.5	  568.6	 7881.0	...
10768044	  759.5	  567.5	 7876.0	...
10768045	  759.4	  566.4	 7870.0	...
10768046	  759.4	  565.8	 7865.0	...
10768047	  759.3	  565.0	 7868.0	...
10768048	  759.1	  564.1	 7873.0	...
10768049	  759.1	  564.0	 7877.0	...
10768050	  759.8	  563.8	 7881.0	...
10768051	  760.4	  563.9	 7882.0	...
10768052	  760.9	  563.7	 7883.0	...
10768053	  760.4	  563.7	 7886.0	...
10768054	  759.9	  564.5	 7889.0	...
10768055	  759.5	  565.4	 7886.0	...
10768056	  759.7	  566.2	 7878.0	...
10768057	  760.0	  565.9	 7870.0	...
10768058	  760.3	  565.7	 7874.0	...
10768059	  760.4	  565.8	 7880.0	...
10768060	  759.7	  565.8	 7889.0	...
10768061	  759.0	  565.6	 7892.0	...
10768062	  758.3	  565.9	 7892.0	...
10768063	  758.4	  566.5	 7889.0	...
10768064	  759.1	  566.7	 7882.0	...
10768065	  759.8	  566.3	 7878.0	...
10768066	  760.4	  565.8	 7875.0	...
10768067	  760.2	  565.6	 7875.0	...
10768068	  760.1	  565.9	 7875.0	...
10768069	  760.2	  566.1	 7875.0	...
10768070	  760.2	  565.9	 7878.0	...
10768071	  760.7	  565.4	 7881.0	...
10768072	  761.2	  565.1	 7884.0	...
10768073	  761.7	  565.3	 7884.0	...
10768074	  762.4	  565.7	 7875.0	...
10768075	  763.1	  566.1	 7863.0	...
10768076	  763.7	  566.3	 7853.0	...
10768077	  761.8	  566.4	 7861.0	...
10768078	  759.9	  566.5	 7870.0	...
10768079	  759.6	  566.1	 7877.0	...
10768080	  761.4	  565.3	 7872.0	...
10768081	  763.3	  564.6	 7869.0	...
10768082	  763.6	  564.5	 7868.0	...
10768083	  763.6	  564.7	 7866.0	...
10768084	  763.6	  565.6	 7863.0	...
10768085	  762.8	  566.6	 7861.0	...
10768086	  761.9	  567.5	 7861.0	...
10768087	  760.9	  566.3	 7860.0	...
10768088	  760.8	  565.2	 7864.0	...
10768089	  760.5	  564.4	 7871.0	...
10768090	  760.4	  565.3	 7877.0	...
10768091	  760.1	  566.0	 7882.0	...
10768092	  759.9	  566.5	 7886.0	...
10768093	  759.7	  566.2	 7880.0	...
10768094	  759.8	  566.0	 7870.0	...
10768095	  760.8	  565.8	 7865.0	...
10768096	  761.7	  565.9	 7873.0	...
10768097	  761.0	  565.3	 7889.0	...
10768098	  759.6	  564.6	 7900.0	...
10768099	  758.6	  563.9	 7908.0	...
10768100	  759.3	  563.7	 7904.0	...
10768101	  760.1	  563.7	 7901.0	...
10768102	  759.6	  564.1	 7897.0	...
10768103	  758.9	  564.7	 7892.0	...
10768104	  758.5	  565.2	 7888.0	...
10768105	  758.8	  565.4	 7891.0	...
10768106	  759.2	  565.5	 7897.0	...
10768107	  759.2	  565.5	 7903.0	...
10768108	  759.1	  564.1	 7906.0	...
10768109	  758.8	  562.7	 7910.0	...
10768110	  758.6	  561.1	 7913.0	...
10768111	  758.5	  561.0	 7911.0	...
10768112	  758.5	  562.8	 7908.0	...
10768113	  758.6	  564.6	 7902.0	...
10768114	  759.2	  564.9	 7898.0	...
10768115	  759.7	  563.4	 7899.0	...
10768116	  759.6	  562.3	 7903.0	...
10768117	  759.0	  562.7	 7910.0	...
10768118	  758.5	  563.3	 7911.0	...
10768119	  758.5	  563.4	 7914.0	...
10768120	  758.6	  563.6	 7915.0	...
10768121	  758.4	  563.7	 7917.0	...
10768122	  758.3	  564.6	 7913.0	...
10768123	  758.3	  565.4	 7909.0	...
10768124	  758.5	  565.9	 7907.0	...
10768125	  758.3	  565.3	 7909.0	...
10768126	  758.0	  564.8	 7912.0	...
10768127	  758.2	  563.7	 7915.0	...
10768128	  758.8	  562.9	 7922.0	...
10768129	  759.5	  562.1	 7928.0	...
10768130	  759.7	  562.3	 7928.0	...
10768131	  759.9	  562.5	 7924.0	...
10768132	  759.9	  562.8	 7920.0	...
10768133	  759.6	  563.2	 7920.0	...
10768134	  759.0	  563.7	 7920.0	...
10768135	  758.6	  564.0	 7917.0	...
10768136	  758.9	  563.8	 7915.0	...
10768137	  759.8	  563.5	 7913.0	...
10768138	  760.7	  563.2	 7917.0	...
10768139	  760.6	  563.2	 7921.0	...
10768140	  760.2	  563.2	 7928.0	...
10768141	  759.8	  563.3	 7931.0	...
10768142	  759.6	  562.8	 7930.0	...
10768143	  759.6	  562.2	 7925.0	...
10768144	  759.6	  562.5	 7918.0	...
10768145	  759.4	  563.1	 7915.0	...
10768146	  759.3	  563.6	 7920.0	...
10768147	  759.7	  562.9	 7928.0	...
10768148	  760.3	  562.4	 7935.0	...
10768149	  760.4	  562.6	 7933.0	...
10768150	  759.8	  563.0	 7930.0	...
10768151	  759.4	  564.3	 7929.0	...
10768152	  759.5	  565.1	 7928.0	...
10768153	  759.6	  564.7	 7928.0	...
10768154	  759.8	  563.6	 7930.0	...
10768155	  760.0	  562.4	 7932.0	...
10768156	  759.8	  562.5	 7935.0	...
10768157	  759.2	  561.7	 7937.0	...
10768158	  758.6	  561.0	 7941.0	...
10768159	  758.4	  559.9	 7944.0	...
10768160	  759.1	  559.4	 7947.0	...
10768161	  759.9	  559.3	 7948.0	...
10768162	  759.9	  559.8	 7947.0	...
10768163	  759.2	  560.9	 7944.0	...
10768164	  758.4	  561.6	 7944.0	...
10768165	  758.4	  561.7	 7946.0	...
10768166	  758.3	  561.6	 7948.0	...
10768167	  758.9	  561.3	 7941.0	...
10768168	  759.9	  560.9	 7934.0	...
10768169	  761.0	  560.6	 7928.0	...
10768170	  760.3	  560.6	 7930.0	...
10768171	  759.4	  560.8	 7933.0	...
10768172	  758.4	  561.1	 7938.0	...
10768173	  758.6	  561.0	 7943.0	...
10768174	  758.7	  560.8	 7947.0	...
10768175	  757.9	  560.1	 7949.0	...
10768176	  756.9	  559.5	 7950.0	...
10768177	  756.2	  558.8	 7950.0	...
10768178	  757.2	  558.6	 7949.0	...
10768179	  758.3	  559.1	 7947.0	...
10768180	  759.2	  560.0	 7944.0	...
10768181	  759.7	  560.9	 7942.0	...
10768182	  760.1	  560.9	 7940.0	...
10768183	  760.4	  560.2	 7938.0	...
10768184	  759.9	  559.5	 7937.0	...
10768185	  759.2	  559.3	 7938.0	...
10768186	  758.6	  559.8	 7945.0	...
10768187	  758.2	  560.4	 7952.0	...
10768188	  758.0	  560.8	 7959.0	...
10768189	  757.6	  560.8	 7959.0	...
10768190	  757.4	  560.7	 7959.0	...
10768191	  757.6	  560.0	 7959.0	...
10768192	  758.5	  559.1	 7956.0	...
10768193	  759.5	  558.3	 7951.0	...
10768194	  760.0	  558.3	 7947.0	...
10768195	  759.7	  558.4	 7946.0	...
10768196	  759.2	  558.5	 7951.0	...
10768197	  758.8	  558.9	 7955.0	...
10768198	  758.6	  559.2	 7960.0	...
10768199	  757.8	  559.7	 7963.0	...
10768200	  756.8	  559.6	 7970.0	...
10768201	  755.9	  559.4	 7976.0	...
10768202	  755.8	  559.4	 7980.0	...
10768203	  756.1	  559.5	 7980.0	...
10768204	  756.5	  559.7	 7982.0	...
10768205	  756.7	  559.5	 7984.0	...
10768206	  756.7	  559.4	 7986.0	...
10768207	  756.7	  559.3	 7990.0	...
10768208	  757.1	  559.8	 7993.0	...
10768209	  757.5	  560.2	 7988.0	...
10768210	  758.0	  560.1	 7981.0	...
10768211	  758.5	  559.5	 7979.0	...
10768212	  758.8	  558.8	 7984.0	...
10768213	  759.6	  558.6	 7990.0	...
10768214	  760.0	  558.8	 7989.0	...
10768215	  759.6	  559.5	 7988.0	...
10768216	  758.7	  560.2	 7987.0	...
10768217	  757.9	  560.7	 7988.0	...
10768218	  758.0	  560.7	 7986.0	...
10768219	  758.2	  560.9	 7983.0	...
10768220	  757.4	  561.3	 7980.0	...
10768221	  756.4	  561.6	 7980.0	...
10768222	  756.1	  561.4	 7982.0	...
10768223	  756.7	  560.6	 7984.0	...
10768224	  757.5	  559.7	 7987.0	...
10768225	  757.5	  559.0	 7988.0	...
10768226	  757.5	  558.5	 7988.0	...
10768227	  757.4	  558.1	 7987.0	...
10768228	  757.4	  557.5	 7987.0	...
10768229	  757.8	  557.1	 7988.0	...
10768230	  758.3	  556.7	 7990.0	...
10768231	  758.8	  556.8	 7988.0	...
10768232	  758.9	  557.4	 7982.0	...
10768233	  759.1	  558.9	 7976.0	...
10768234	  759.2	  560.2	 7980.0	...
10768235	  759.1	  560.2	 7992.0	...
10768236	  758.7	  559.3	 8005.0	...
10768237	  758.4	  558.4	 8010.0	...
10768238	  757.1	  558.6	 8010.0	...
10768239	  756.2	  558.7	 8010.0	...
MSG	10768240 0000 _ Number On
10768240	  755.6	  558.9	 8010.0	...
10768241	  756.1	  558.8	 8010.0	...
10768242	  756.3	  559.0	 8012.0	...
10768243	  756.6	  559.1	 8013.0	...
10768244	  756.7	  559.2	 8014.0	...
10768245	  756.7	  558.7	 8014.0	...
10768246	  756.0	  558.6	 8014.0	...
10768247	  755.4	  558.6	 8011.0	...
10768248	  754.9	  558.7	 8012.0	...
10768249	  754.8	  558.7	 8013.0	...
10768250	  754.6	  558.4	 8019.0	...
10768251	  754.4	  559.1	 8021.0	...
10768252	  754.2	  559.7	 8022.0	...
10768253	  754.5	  560.1	 8021.0	...
10768254	  755.0	  559.8	 8020.0	...
10768255	  754.5	  559.9	 8020.0	...
10768256	  753.5	  560.2	 8018.0	...
10768257	  752.6	  560.4	 8016.0	...
10768258	  752.7	  559.9	 8015.0	...
10768259	  753.1	  559.1	 8016.0	...
10768260	  753.4	  558.4	 8019.0	...
10768261	  754.1	  557.9	 8022.0	...
10768262	  754.4	  557.9	 8022.0	...
10768263	  754.7	  557.4	 8022.0	...
10768264	  754.6	  557.1	 8021.0	...
10768265	  754.7	  557.8	 8018.0	...
10768266	  754.8	  559.1	 8015.0	...
10768267	  754.9	  560.4	 8015.0	...
10768268	  754.2	  560.1	 8023.0	...
10768269	  753.5	  559.9	 8034.0	...
10768270	  753.3	  559.5	 8042.0	...
10768271	  754.0	  559.6	 8037.0	...
10768272	  754.9	  559.4	 8030.0	...
10768273	  755.3	  559.4	 8023.0	...
10768274	  755.3	  559.0	 8024.0	...
10768275	  754.9	  558.7	 8024.0	...
10768276	  754.6	  559.0	 8024.0	...
10768277	  754.4	  559.8	 8023.0	...
10768278	  754.5	  560.6	 8023.0	...
10768279	  754.5	  560.8	 8024.0	...
10768280	  754.5	  560.7	 8024.0	...
10768281	  754.7	  560.8	 8021.0	...
10768282	  754.6	  560.9	 8018.0	...
10768283	  754.4	  561.0	 8015.0	...
10768284	  755.0	  560.7	 8014.0	...
10768285	  755.8	  560.4	 8014.0	...
10768286	  756.6	  560.4	 8014.0	...
10768287	  755.8	  560.6	 8013.0	...
10768288	  755.0	  560.6	 8012.0	...
10768289	  754.6	  560.6	 8011.0	...
10768290	  755.1	  560.6	 8010.0	...
10768291	  755.4	  560.1	 8011.0	...
10768292	  755.1	  559.4	 8013.0	...
10768293	  754.8	  558.7	 8016.0	...
10768294	  754.7	  559.4	 8016.0	...
10768295	  754.7	  560.1	 8013.0	...
10768296	  755.0	  560.1	 8010.0	...
10768297	  755.3	  559.1	 8008.0	...
10768298	  756.3	  558.1	 8007.0	...
10768299	  756.7	  558.7	 8008.0	...
10768300	  757.2	  559.8	 8009.0	...
10768301	  757.0	  560.1	 8009.0	...
10768302	  756.1	  559.2	 8018.0	...
10768303	  755.0	  558.4	 8026.0	...
10768304	  754.1	  558.6	 8033.0	...
10768305	  753.9	  558.9	 8033.0	...
10768306	  753.9	  559.1	 8032.0	...
10768307	  754.5	  558.9	 8032.0	...
10768308	  755.3	  559.8	 8031.0	...
10768309	  755.9	  560.8	 8029.0	...
10768310	  755.8	  560.7	 8027.0	...
10768311	  755.6	  559.5	 8024.0	...
10768312	  755.3	  558.4	 8022.0	...
10768313	  755.0	  558.6	 8021.0	...
10768314	  754.7	  559.1	 8021.0	...
10768315	  754.5	  559.5	 8023.0	...
10768316	  754.2	  559.7	 8024.0	...
10768317	  754.0	  559.7	 8030.0	...
10768318	  754.6	  559.6	 8035.0	...
10768319	  755.4	  559.6	 8039.0	...
10768320	  756.3	  559.6	 8037.0	...
10768321	  756.3	  559.6	 8034.0	...
10768322	  755.6	  559.5	 8031.0	...
10768323	  754.9	  559.4	 8028.0	...
10768324	  755.1	  559.3	 8027.0	...
10768325	  756.2	  559.2	 8026.0	...
10768326	  756.4	  559.1	 8029.0	...
10768327	  755.7	  559.3	 8031.0	...
10768328	  755.0	  560.0	 8035.0	...
10768329	  755.4	  560.3	 8036.0	...
10768330	  755.7	  560.6	 8035.0	...
10768331	  756.0	  560.0	 8034.0	...
10768332	  755.9	  559.7	 8034.0	...
10768333	  755.1	  559.6	 8037.0	...
10768334	  754.4	  559.0	 8037.0	...
10768335	  753.7	  558.4	 8039.0	...
10768336	  753.8	  557.9	 8041.0	...
10768337	  754.3	  558.3	 8038.0	...
10768338	  754.7	  558.7	 8034.0	...
10768339	  754.0	  559.3	 8031.0	...
10768340	  753.0	  559.7	 8032.0	...
10768341	  752.3	  560.0	 8030.0	...
10768342	  752.7	  559.9	 8027.0	...
10768343	  753.0	  559.9	 8031.0	...
10768344	  753.5	  559.1	 8038.0	...
10768345	  754.0	  558.3	 8045.0	...
10768346	  754.7	  557.4	 8038.0	...
10768347	  754.9	  557.2	 8031.0	...
10768348	  755.2	  558.1	 8026.0	...
10768349	  755.4	  559.1	 8027.0	...
10768350	  755.5	  559.7	 8028.0	...
10768351	  755.5	  559.0	 8036.0	...
10768352	  755.5	  558.4	 8043.0	...
10768353	  755.3	  558.2	 8052.0	...
10768354	  754.9	  558.3	 8053.0	...
10768355	  754.4	  559.1	 8048.0	...
10768356	  754.3	  559.8	 8043.0	...
10768357	  754.7	  559.6	 8039.0	...
10768358	  755.1	  558.8	 8042.0	...
10768359	  755.6	  558.5	 8045.0	...
10768360	  755.6	  559.3	 8048.0	...
10768361	  755.5	  560.0	 8052.0	...
10768362	  755.3	  560.3	 8055.0	...
10768363	  754.7	  560.2	 8055.0	...
10768364	  754.2	  559.3	 8053.0	...
10768365	  753.6	  558.5	 8050.0	...
10768366	  753.1	  558.0	 8057.0	...
10768367	  752.6	  558.6	 8066.0	...
10768368	  753.3	  559.1	 8071.0	...
10768369	  754.5	  559.3	 8068.0	...
10768370	  755.6	  559.3	 8065.0	...
10768371	  755.3	  559.4	 8065.0	...
10768372	  754.8	  559.7	 8066.0	...
10768373	  754.5	  559.9	 8068.0	...
10768374	  754.4	  559.4	 8061.0	...
10768375	  754.5	  558.8	 8053.0	...
10768376	  754.4	  558.1	 8046.0	...
10768377	  754.4	  558.0	 8050.0	...
10768378	  754.5	  557.7	 8056.0	...
10768379	  754.7	  557.6	 8060.0	...
10768380	  754.7	  557.4	 8062.0	...
10768381	  754.5	  557.3	 8061.0	...
10768382	  754.4	  557.9	 8060.0	...
10768383	  754.2	  558.4	 8062.0	...
10768384	  754.1	  558.9	 8065.0	...
10768385	  754.2	  558.8	 8068.0	...
10768386	  754.5	  559.4	 8068.0	...
10768387	  754.4	  560.1	 8066.0	...
10768388	  754.4	  561.1	 8064.0	...
10768389	  754.4	  562.2	 8061.0	...
10768390	  754.7	  563.3	 8061.0	...
10768391	  754.4	  562.1	 8060.0	...
10768392	  754.4	  560.4	 8057.0	...
10768393	  754.3	  558.9	 8054.0	...
10768394	  754.4	  558.5	 8052.0	...
10768395	  754.4	  558.1	 8054.0	...
10768396	  754.3	  557.8	 8053.0	...
10768397	  754.5	  558.0	 8051.0	...
10768398	  754.7	  558.1	 8050.0	...
10768399	  754.8	  558.0	 8053.0	...
10768400	  754.5	  558.3	 8061.0	...
10768401	  754.0	  558.2	 8067.0	...
10768402	  753.6	  558.0	 8063.0	...
10768403	  754.3	  557.8	 8055.0	...
10768404	  755.1	  558.8	 8048.0	...
10768405	  755.0	  559.9	 8056.0	...
10768406	  754.2	  560.8	 8063.0	...
10768407	  753.4	  560.3	 8069.0	...
10768408	  753.4	  559.8	 8067.0	...
10768409	  753.2	  559.5	 8068.0	...
10768410	  753.4	  559.5	 8069.0	...
10768411	  753.8	  559.8	 8071.0	...
10768412	  754.2	  560.3	 8071.0	...
10768413	  754.4	  560.8	 8072.0	...
10768414	  754.6	  560.5	 8071.0	...
10768415	  754.9	  560.0	 8069.0	...
10768416	  755.1	  559.4	 8067.0	...
10768417	  754.7	  559.3	 8065.0	...
10768418	  754.2	  560.1	 8065.0	...
10768419	  753.7	  561.0	 8065.0	...
10768420	  753.8	  561.6	 8064.0	...
10768421	  753.7	  561.2	 8063.0	...
10768422	  754.2	  560.8	 8062.0	...
10768423	  754.7	  560.4	 8062.0	...
10768424	  755.2	  560.0	 8061.0	...
10768425	  754.9	  560.2	 8064.0	...
10768426	  754.5	  560.7	 8068.0	...
10768427	  754.0	  560.3	 8072.0	...
10768428	  753.8	  559.5	 8072.0	...
10768429	  753.8	  559.7	 8072.0	...
10768430	  754.0	  560.7	 8073.0	...
10768431	  754.2	  561.5	 8073.0	...
10768432	  754.3	  561.2	 8073.0	...
10768433	  754.3	  560.9	 8073.0	...
10768434	  754.3	  560.8	 8074.0	...
10768435	  753.5	  561.1	 8080.0	...
10768436	  752.7	  561.3	 8086.0	...
10768437	  751.9	  560.7	 8092.0	...
10768438	  751.9	  560.3	 8094.0	...
10768439	  751.9	  560.4	 8096.0	...
10768440	  752.0	  561.2	 8098.0	...
10768441	  752.1	  561.3	 8095.0	...
10768442	  752.2	  561.1	 8090.0	...
10768443	  752.3	  560.9	 8087.0	...
10768444	  752.3	  561.0	 8092.0	...
10768445	  752.2	  561.0	 8096.0	...
10768446	  752.1	  561.1	 8100.0	...
10768447	  752.4	  561.1	 8099.0	...
10768448	  752.8	  561.4	 8101.0	...
10768449	  753.3	  561.7	 8102.0	...
10768450	  753.2	  561.7	 8104.0	...
10768451	  753.0	  561.3	 8103.0	...
10768452	  752.1	  560.9	 8103.0	...
10768453	  751.3	  560.8	 8102.0	...
10768454	  750.5	  560.8	 8104.0	...
10768455	  750.4	  560.8	 8105.0	...
10768456	  750.1	  560.8	 8107.0	...
10768457	  749.5	  560.8	 8118.0	...
10768458	  748.9	  560.8	 8130.0	...
10768459	  749.2	  560.7	 8134.0	...
10768460	  749.8	  560.6	 8122.0	...
10768461	  750.4	  561.0	 8110.0	...
10768462	  750.7	  561.8	 8106.0	...
10768463	  751.0	  562.6	 8110.0	...
10768464	  751.2	  563.1	 8111.0	...
10768465	  751.2	  563.4	 8111.0	...
10768466	  751.3	  563.6	 8109.0	...
10768467	  751.7	  563.3	 8109.0	...
10768468	  752.1	  562.4	 8108.0	...
10768469	  752.4	  561.5	 8107.0	...
10768470	  753.3	  560.3	 8107.0	...
10768471	  754.2	  559.8	 8109.0	...
10768472	  753.6	  559.4	 8110.0	...
10768473	  752.1	  560.2	 8110.0	...
10768474	  751.0	  560.4	 8110.0	...
10768475	  751.5	  560.1	 8111.0	...
10768476	  751.8	  559.3	 8113.0	...
10768477	  751.8	  559.6	 8114.0	...
10768478	  751.8	  560.2	 8114.0	...
10768479	  752.3	  560.7	 8110.0	...
10768480	  752.9	  562.5	 8104.0	...
10768481	  753.6	  564.2	 8098.0	...
10768482	  753.6	  564.8	 8097.0	...
10768483	  753.5	  563.4	 8098.0	...
10768484	  753.3	  562.1	 8097.0	...
10768485	  753.4	  562.3	 8096.0	...
10768486	  753.3	  562.6	 8101.0	...
10768487	  752.7	  563.2	 8107.0	...
10768488	  752.0	  563.6	 8105.0	...
10768489	  751.9	  563.8	 8097.0	...
10768490	  752.5	  563.4	 8087.0	...
10768491	  753.2	  563.2	 8088.0	...
10768492	  753.7	  563.2	 8091.0	...
10768493	  753.9	  562.7	 8097.0	...
10768494	  754.1	  562.1	 8102.0	...
10768495	  754.1	  561.6	 8107.0	...
10768496	  753.9	  561.7	 8112.0	...
10768497	  753.5	  561.2	 8115.0	...
10768498	  753.3	  560.6	 8116.0	...
10768499	  753.2	  559.9	 8117.0	...
10768500	  753.5	  560.3	 8119.0	...
10768501	  753.6	  561.2	 8121.0	...
10768502	  753.5	  562.4	 8121.0	...
10768503	  753.2	  563.2	 8121.0	...
10768504	  751.0	  562.7	 8123.0	...
EFIX R   10766483	10768504	2022	  762.6	  572.1	   7611
SSACC R  10768505
10768505	  748.8	  562.0	 8125.0	...
10768506	  746.4	  561.3	 8127.0	...
10768507	  745.1	  561.1	 8128.0	...
10768508	  742.7	  561.1	 8129.0	...
10768509	  740.4	  561.0	 8128.0	...
10768510	  738.8	  561.2	 8127.0	...
10768511	  736.9	  562.1	 8125.0	...
10768512	  734.4	  562.9	 8128.0	...
10768513	  731.7	  563.8	 8135.0	...
10768514	  729.4	  564.1	 8148.0	...
ESACC R  10768505	10768514	10	  748.8	  562.0	  729.4	  564.1	   0.42	     46
SFIX R   10768515
10768515	  727.7	  563.7	 8158.0	...
10768516	  726.1	  563.1	 8164.0	...
10768517	  725.8	  562.3	 8165.0	...
10768518	  725.8	  562.3	 8166.0	...
10768519	  725.8	  562.0	 8167.0	...
10768520	  725.6	  561.4	 8165.0	...
10768521	  725.2	  560.2	 8164.0	...
10768522	  724.9	  559.3	 8164.0	...
10768523	  724.7	  558.4	 8164.0	...
10768524	  724.6	  558.1	 8167.0	...
10768525	  724.5	  557.8	 8168.0	...
10768526	  724.8	  557.5	 8168.0	...
10768527	  726.1	  557.3	 8166.0	...
10768528	  727.4	  557.0	 8172.0	...
10768529	  728.3	  556.8	 8179.0	...
10768530	  728.3	  556.8	 8179.0	...
10768531	  728.4	  556.9	 8172.0	...
10768532	  728.8	  556.9	 8164.0	...
10768533	  729.5	  557.3	 8160.0	...
10768534	  730.4	  558.0	 8153.0	...
10768535	  730.9	  558.7	 8145.0	...
10768536	  731.1	  559.0	 8144.0	...
10768537	  731.7	  558.8	 8144.0	...
10768538	  732.1	  558.5	 8145.0	...
10768539	  732.6	  558.8	 8144.0	...
10768540	  732.6	  560.3	 8144.0	...
10768541	  732.6	  561.9	 8145.0	...
10768542	  732.5	  562.4	 8146.0	...
10768543	  732.2	  561.8	 8147.0	...
10768544	  732.0	  560.8	 8147.0	...
10768545	  731.9	  560.0	 8146.0	...
10768546	  731.5	  559.5	 8144.0	...
10768547	  730.9	  558.6	 8152.0	...
10768548	  730.2	  557.9	 8161.0	...
10768549	  729.4	  557.2	 8170.0	...
10768550	  729.0	  557.4	 8168.0	...
10768551	  728.5	  557.5	 8167.0	...
10768552	  728.5	  558.5	 8166.0	...
MSG	10768553 0000 _ Number Off
10768553	  728.8	  559.5	 8164.0	...
10768554	  729.5	  560.5	 8164.0	...
10768555	  730.7	  560.3	 8164.0	...
10768556	  731.7	  560.2	 8165.0	...
10768557	  732.2	  559.2	 8165.0	...
10768558	  732.3	  558.3	 8167.0	...
10768559	  732.7	  557.5	 8168.0	...
10768560	  733.3	  558.0	 8169.0	...
10768561	  733.1	  558.4	 8179.0	...
10768562	  732.3	  558.6	 8190.0	...
10768563	  732.3	  558.3	 8195.0	...
10768564	  733.0	  557.9	 8190.0	...
10768565	  733.7	  557.4	 8184.0	...
10768566	  732.3	  557.5	 8186.0	...
10768567	  731.2	  557.6	 8188.0	...
10768568	  730.3	  557.8	 8190.0	...
10768569	  730.7	  557.8	 8188.0	...
10768570	  730.8	  557.9	 8186.0	...
10768571	  730.9	  558.5	 8184.0	...
10768572	  731.0	  559.4	 8182.0	...
10768573	  731.2	  560.4	 8181.0	...
10768574	  731.8	  560.7	 8182.0	...
10768575	  731.8	  560.5	 8183.0	...
10768576	  731.9	  559.9	 8187.0	...
10768577	  731.6	  559.3	 8192.0	...
10768578	  731.7	  559.2	 8197.0	...
10768579	  731.9	  559.3	 8200.0	...
10768580	  731.4	  560.0	 8202.0	...
10768581	  730.9	  560.5	 8204.0	...
10768582	  731.0	  560.7	 8205.0	...
10768583	  731.5	  560.3	 8207.0	...
10768584	  732.0	  559.2	 8209.0	...
10768585	  731.8	  558.2	 8209.0	...
10768586	  731.6	  557.7	 8204.0	...
10768587	  731.4	  558.2	 8199.0	...
10768588	  731.0	  558.7	 8198.0	...
10768589	  730.8	  559.2	 8212.0	...
10768590	  730.5	  559.5	 8227.0	...
10768591	  730.6	  559.8	 8238.0	...
10768592	  730.7	  559.5	 8229.0	...
10768593	  731.0	  559.2	 8219.0	...
10768594	  731.3	  559.5	 8206.0	...
10768595	  731.6	  560.1	 8201.0	...
10768596	  732.1	  560.1	 8201.0	...
10768597	  733.0	  559.6	 8204.0	...
10768598	  733.9	  559.2	 8208.0	...
10768599	  734.2	  559.5	 8203.0	...
10768600	  734.2	  559.8	 8199.0	...
10768601	  734.2	  559.9	 8201.0	...
10768602	  734.1	  559.9	 8207.0	...
10768603	  733.8	  559.9	 8213.0	...
10768604	  732.9	  560.1	 8216.0	...
10768605	  732.1	  560.2	 8223.0	...
10768606	  731.5	  560.3	 8230.0	...
10768607	  731.6	  560.1	 8233.0	...
10768608	  731.9	  559.7	 8235.0	...
10768609	  732.1	  559.3	 8238.0	...
10768610	  732.0	  559.2	 8238.0	...
10768611	  731.6	  559.2	 8236.0	...
10768612	  731.3	  559.3	 8234.0	...
10768613	  731.3	  559.1	 8231.0	...
10768614	  731.5	  558.8	 8228.0	...
10768615	  732.5	  559.0	 8215.0	...
10768616	  733.5	  559.4	 8206.0	...
10768617	  734.3	  559.6	 8204.0	...
10768618	  734.3	  559.3	 8212.0	...
10768619	  734.0	  559.0	 8218.0	...
10768620	  733.4	  558.7	 8218.0	...
10768621	  732.8	  558.5	 8217.0	...
10768622	  733.0	  558.7	 8210.0	...
10768623	  733.3	  559.3	 8202.0	...
10768624	  733.6	  560.0	 8195.0	...
10768625	  733.8	  560.9	 8196.0	...
10768626	  734.1	  561.7	 8196.0	...
10768627	  734.3	  561.5	 8196.0	...
10768628	  733.9	  560.5	 8195.0	...
10768629	  733.2	  559.6	 8207.0	...
10768630	  732.7	  559.9	 8218.0	...
10768631	  732.2	  559.1	 8228.0	...
10768632	  732.0	  558.2	 8223.0	...
10768633	  732.0	  559.4	 8219.0	...
10768634	  732.2	  561.6	 8222.0	...
10768635	  732.4	  563.4	 8230.0	...
10768636	  732.5	  562.8	 8239.0	...
10768637	  732.7	  561.9	 8242.0	...
10768638	  733.0	  561.2	 8244.0	...
10768639	  733.4	  560.9	 8242.0	...
10768640	  734.0	  560.8	 8239.0	...
10768641	  734.5	  560.8	 8237.0	...
10768642	  735.0	  560.8	 8241.0	...
10768643	  735.1	  560.4	 8243.0	...
10768644	  735.2	  559.9	 8243.0	...
10768645	  734.4	  560.1	 8243.0	...
10768646	  733.7	  560.7	 8244.0	...
10768647	  733.1	  561.0	 8246.0	...
10768648	  733.1	  560.6	 8244.0	...
10768649	  733.3	  559.8	 8242.0	...
10768650	  733.5	  559.4	 8242.0	...
10768651	  733.9	  559.5	 8244.0	...
10768652	  733.7	  560.0	 8247.0	...
10768653	  733.4	  560.8	 8252.0	...
10768654	  733.9	  561.0	 8257.0	...
10768655	  734.7	  561.1	 8266.0	...
10768656	  734.2	  560.8	 8270.0	...
10768657	  733.0	  560.6	 8274.0	...
10768658	  731.5	  560.4	 8274.0	...
10768659	  731.3	  560.7	 8268.0	...
10768660	  732.8	  560.9	 8260.0	...
10768661	  734.1	  561.0	 8249.0	...
10768662	  735.1	  560.7	 8243.0	...
10768663	  734.0	  559.3	 8240.0	...
10768664	  733.3	  558.1	 8252.0	...
10768665	  733.0	  557.4	 8264.0	...
10768666	  733.1	  557.9	 8274.0	...
10768667	  733.2	  558.7	 8271.0	...
10768668	  734.1	  559.3	 8267.0	...
10768669	  735.0	  559.7	 8267.0	...
10768670	  734.6	  560.0	 8274.0	...
10768671	  733.3	  559.5	 8281.0	...
10768672	  732.8	  558.8	 8281.0	...
10768673	  733.5	  557.9	 8278.0	...
10768674	  734.2	  557.8	 8275.0	...
10768675	  734.2	  557.6	 8275.0	...
10768676	  734.0	  557.3	 8275.0	...
10768677	  733.6	  557.0	 8278.0	...
10768678	  733.3	  556.8	 8280.0	...
10768679	  733.3	  556.7	 8281.0	...
10768680	  733.7	  556.6	 8281.0	...
10768681	  734.2	  557.5	 8281.0	...
10768682	  734.5	  558.5	 8288.0	...
10768683	  734.2	  559.2	 8296.0	...
10768684	  733.8	  558.4	 8298.0	...
10768685	  733.7	  557.5	 8293.0	...
10768686	  733.7	  557.3	 8289.0	...
10768687	  733.9	  557.7	 8292.0	...
10768688	  734.0	  558.7	 8295.0	...
10768689	  733.9	  559.4	 8298.0	...
10768690	  733.7	  560.1	 8301.0	...
10768691	  733.4	  560.2	 8303.0	...
10768692	  733.2	  560.3	 8297.0	...
10768693	  733.1	  560.4	 8290.0	...
10768694	  733.3	  560.2	 8286.0	...
10768695	  734.5	  560.0	 8289.0	...
10768696	  735.8	  559.8	 8285.0	...
10768697	  736.9	  559.4	 8277.0	...
10768698	  736.4	  559.2	 8271.0	...
10768699	  735.8	  559.1	 8272.0	...
10768700	  736.0	  559.1	 8274.0	...
10768701	  736.7	  559.0	 8280.0	...
10768702	  736.4	  559.3	 8286.0	...
10768703	  735.5	  559.7	 8290.0	...
10768704	  735.0	  560.2	 8287.0	...
10768705	  735.4	  560.3	 8285.0	...
10768706	  736.1	  559.4	 8286.0	...
10768707	  736.3	  558.5	 8286.0	...
10768708	  735.7	  557.7	 8289.0	...
10768709	  734.8	  558.5	 8294.0	...
10768710	  735.1	  559.1	 8298.0	...
10768711	  736.4	  559.5	 8299.0	...
10768712	  737.8	  559.2	 8296.0	...
10768713	  738.0	  559.1	 8292.0	...
10768714	  738.2	  559.8	 8298.0	...
10768715	  737.8	  560.7	 8305.0	...
10768716	  737.3	  561.6	 8310.0	...
10768717	  737.0	  561.5	 8304.0	...
10768718	  737.0	  561.4	 8298.0	...
10768719	  737.6	  561.1	 8294.0	...
10768720	  738.0	  560.5	 8294.0	...
10768721	  738.3	  560.1	 8294.0	...
10768722	  738.1	  559.9	 8294.0	...
10768723	  737.7	  560.6	 8295.0	...
10768724	  736.8	  561.3	 8297.0	...
10768725	  736.1	  561.7	 8302.0	...
10768726	  735.6	  561.8	 8307.0	...
10768727	  735.7	  561.5	 8309.0	...
10768728	  735.3	  561.0	 8310.0	...
10768729	  734.8	  560.5	 8311.0	...
10768730	  734.5	  560.4	 8312.0	...
10768731	  734.7	  561.0	 8313.0	...
10768732	  734.6	  561.5	 8314.0	...
10768733	  734.1	  560.9	 8316.0	...
10768734	  733.6	  559.7	 8323.0	...
10768735	  733.4	  558.6	 8329.0	...
10768736	  733.8	  558.7	 8333.0	...
10768737	  734.5	  558.7	 8331.0	...
10768738	  735.1	  558.6	 8331.0	...
10768739	  735.4	  558.5	 8332.0	...
10768740	  735.4	  558.5	 8332.0	...
10768741	  735.5	  558.3	 8332.0	...
10768742	  735.8	  558.0	 8330.0	...
10768743	  736.0	  557.7	 8332.0	...
10768744	  735.9	  558.3	 8331.0	...
10768745	  735.7	  559.1	 8333.0	...
10768746	  735.4	  559.8	 8334.0	...
10768747	  734.9	  559.8	 8335.0	...
10768748	  734.6	  559.4	 8336.0	...
10768749	  734.4	  559.0	 8336.0	...
10768750	  734.7	  558.4	 8335.0	...
10768751	  735.4	  558.1	 8334.0	...
10768752	  735.8	  558.8	 8332.0	...
10768753	  736.1	  559.6	 8333.0	...
10768754	  736.0	  560.5	 8335.0	...
10768755	  736.0	  560.5	 8338.0	...
10768756	  736.2	  560.4	 8340.0	...
10768757	  736.4	  559.8	 8343.0	...
10768758	  736.6	  559.1	 8345.0	...
10768759	  736.6	  558.5	 8347.0	...
10768760	  736.9	  557.9	 8347.0	...
10768761	  737.0	  557.3	 8349.0	...
10768762	  737.0	  556.9	 8350.0	...
10768763	  735.6	  557.3	 8357.0	...
MSG	10768764 0000 _ Number On
10768764	  734.3	  557.9	 8363.0	...
10768765	  734.4	  558.0	 8362.0	...
10768766	  735.7	  557.9	 8354.0	...
10768767	  737.0	  557.9	 8347.0	...
10768768	  736.8	  558.0	 8348.0	...
10768769	  736.0	  558.3	 8355.0	...
10768770	  735.3	  559.1	 8364.0	...
10768771	  734.7	  560.0	 8374.0	...
10768772	  735.3	  560.6	 8375.0	...
10768773	  735.8	  560.4	 8373.0	...
10768774	  736.2	  559.9	 8370.0	...
10768775	  736.1	  559.0	 8371.0	...
10768776	  736.0	  558.2	 8371.0	...
10768777	  736.0	  557.7	 8371.0	...
10768778	  736.2	  558.1	 8371.0	...
10768779	  736.5	  558.5	 8374.0	...
10768780	  736.9	  559.0	 8376.0	...
10768781	  736.9	  557.8	 8384.0	...
10768782	  736.2	  556.8	 8389.0	...
10768783	  735.3	  555.6	 8390.0	...
10768784	  734.6	  555.5	 8384.0	...
10768785	  734.6	  555.7	 8378.0	...
10768786	  734.8	  556.5	 8374.0	...
10768787	  735.0	  557.3	 8374.0	...
10768788	  735.3	  558.3	 8373.0	...
10768789	  735.4	  558.7	 8374.0	...
10768790	  735.2	  559.0	 8374.0	...
10768791	  735.0	  558.6	 8374.0	...
10768792	  735.3	  558.8	 8370.0	...
10768793	  736.1	  559.0	 8367.0	...
10768794	  736.6	  559.3	 8365.0	...
10768795	  736.8	  559.3	 8369.0	...
10768796	  736.6	  559.9	 8371.0	...
10768797	  736.7	  560.4	 8374.0	...
10768798	  736.4	  560.0	 8375.0	...
10768799	  736.1	  559.1	 8371.0	...
10768800	  736.8	  558.7	 8366.0	...
10768801	  737.6	  559.1	 8361.0	...
10768802	  737.6	  559.6	 8361.0	...
10768803	  736.9	  559.6	 8363.0	...
10768804	  736.0	  559.6	 8366.0	...
10768805	  735.8	  558.9	 8369.0	...
10768806	  735.6	  558.3	 8369.0	...
10768807	  735.4	  557.6	 8369.0	...
10768808	  735.4	  557.7	 8370.0	...
10768809	  735.4	  557.8	 8371.0	...
10768810	  735.6	  557.9	 8375.0	...
10768811	  735.9	  557.9	 8377.0	...
10768812	  736.2	  558.3	 8379.0	...
10768813	  736.2	  558.7	 8380.0	...
10768814	  736.2	  559.3	 8381.0	...
10768815	  736.2	  559.6	 8381.0	...
10768816	  736.2	  559.1	 8382.0	...
10768817	  736.2	  558.4	 8382.0	...
10768818	  737.0	  557.8	 8377.0	...
10768819	  738.0	  558.0	 8373.0	...
10768820	  738.3	  558.2	 8379.0	...
10768821	  737.6	  558.3	 8390.0	...
10768822	  737.0	  558.4	 8395.0	...
10768823	  737.1	  558.7	 8390.0	...
10768824	  737.1	  559.3	 8386.0	...
10768825	  737.2	  559.8	 8388.0	...
10768826	  737.1	  560.3	 8390.0	...
10768827	  737.2	  560.4	 8391.0	...
10768828	  737.4	  560.4	 8391.0	...
10768829	  737.5	  560.3	 8391.0	...
10768830	  737.2	  560.3	 8394.0	...
10768831	  737.3	  560.2	 8395.0	...
10768832	  737.4	  559.6	 8397.0	...
10768833	  737.6	  558.4	 8395.0	...
10768834	  737.3	  556.6	 8393.0	...
10768835	  737.0	  555.3	 8392.0	...
10768836	  736.8	  554.5	 8392.0	...
10768837	  736.6	  554.4	 8400.0	...
10768838	  736.6	  556.7	 8409.0	...
10768839	  736.7	  559.1	 8419.0	...
10768840	  737.0	  561.5	 8420.0	...
10768841	  737.0	  561.6	 8413.0	...
10768842	  736.7	  560.9	 8406.0	...
10768843	  736.4	  559.9	 8410.0	...
10768844	  736.1	  558.8	 8422.0	...
10768845	  736.1	  559.3	 8424.0	...
10768846	  736.1	  560.0	 8414.0	...
10768847	  736.1	  560.8	 8412.0	...
10768848	  736.1	  561.0	 8419.0	...
10768849	  736.0	  561.0	 8427.0	...
10768850	  735.7	  561.1	 8432.0	...
10768851	  735.5	  560.8	 8438.0	...
10768852	  735.5	  560.2	 8443.0	...
10768853	  736.0	  560.3	 8435.0	...
10768854	  736.6	  560.6	 8427.0	...
10768855	  737.2	  561.0	 8419.0	...
10768856	  737.6	  560.6	 8420.0	...
10768857	  737.7	  559.4	 8421.0	...
10768858	  737.2	  558.3	 8422.0	...
10768859	  736.5	  557.4	 8428.0	...
10768860	  735.9	  556.9	 8435.0	...
10768861	  735.9	  556.6	 8442.0	...
10768862	  736.2	  557.3	 8442.0	...
10768863	  736.9	  558.3	 8442.0	...
10768864	  737.4	  558.9	 8443.0	...
10768865	  737.8	  559.0	 8445.0	...
10768866	  737.9	  559.0	 8440.0	...
10768867	  737.9	  559.3	 8429.0	...
10768868	  738.0	  559.5	 8417.0	...
10768869	  738.4	  559.7	 8416.0	...
10768870	  738.8	  559.6	 8420.0	...
10768871	  739.1	  559.0	 8425.0	...
10768872	  739.2	  559.1	 8423.0	...
10768873	  739.2	  559.5	 8422.0	...
10768874	  739.1	  559.8	 8423.0	...
10768875	  738.8	  559.3	 8434.0	...
10768876	  738.2	  558.4	 8445.0	...
10768877	  737.5	  557.8	 8451.0	...
10768878	  737.4	  557.4	 8449.0	...
10768879	  737.5	  557.3	 8446.0	...
10768880	  737.8	  557.1	 8443.0	...
10768881	  738.4	  559.0	 8442.0	...
10768882	  739.0	  561.0	 8442.0	...
10768883	  739.6	  562.3	 8443.0	...
10768884	  739.8	  561.6	 8439.0	...
10768885	  739.9	  561.0	 8432.0	...
10768886	  740.1	  561.3	 8426.0	...
10768887	  740.2	  561.4	 8423.0	...
10768888	  740.2	  561.5	 8420.0	...
10768889	  740.2	  561.4	 8413.0	...
10768890	  740.4	  561.1	 8409.0	...
10768891	  740.7	  560.7	 8410.0	...
10768892	  741.1	  560.3	 8416.0	...
10768893	  741.3	  560.1	 8422.0	...
10768894	  740.7	  560.0	 8423.0	...
10768895	  739.8	  560.2	 8423.0	...
10768896	  739.0	  560.3	 8423.0	...
10768897	  739.5	  560.4	 8428.0	...
10768898	  740.2	  560.4	 8434.0	...
10768899	  741.3	  560.3	 8439.0	...
10768900	  741.6	  560.0	 8439.0	...
10768901	  741.7	  559.8	 8438.0	...
10768902	  741.4	  559.6	 8435.0	...
10768903	  741.1	  559.7	 8432.0	...
10768904	  740.9	  560.7	 8429.0	...
10768905	  740.7	  561.7	 8428.0	...
10768906	  740.3	  562.6	 8427.0	...
10768907	  740.1	  562.5	 8425.0	...
10768908	  740.3	  562.3	 8424.0	...
10768909	  740.9	  562.2	 8420.0	...
10768910	  741.2	  561.9	 8417.0	...
10768911	  740.6	  561.1	 8422.0	...
10768912	  739.9	  560.4	 8430.0	...
10768913	  739.4	  559.9	 8441.0	...
10768914	  739.4	  560.0	 8446.0	...
10768915	  739.5	  559.9	 8450.0	...
10768916	  739.8	  560.0	 8446.0	...
10768917	  739.7	  560.3	 8444.0	...
10768918	  739.5	  560.2	 8442.0	...
10768919	  739.9	  559.9	 8447.0	...
10768920	  740.5	  559.5	 8448.0	...
10768921	  741.1	  559.4	 8446.0	...
10768922	  741.2	  559.3	 8435.0	...
10768923	  741.3	  559.2	 8424.0	...
10768924	  741.3	  559.1	 8416.0	...
10768925	  741.4	  559.3	 8417.0	...
10768926	  741.6	  559.5	 8417.0	...
10768927	  741.8	  559.8	 8417.0	...
10768928	  742.0	  559.8	 8416.0	...
10768929	  741.6	  560.0	 8418.0	...
10768930	  741.1	  559.8	 8422.0	...
10768931	  741.5	  559.6	 8427.0	...
10768932	  742.5	  559.2	 8428.0	...
10768933	  743.7	  560.3	 8425.0	...
10768934	  743.9	  561.7	 8422.0	...
10768935	  744.0	  563.0	 8420.0	...
10768936	  743.9	  563.0	 8420.0	...
10768937	  743.6	  563.0	 8419.0	...
10768938	  743.5	  563.0	 8420.0	...
10768939	  743.3	  563.4	 8420.0	...
10768940	  743.2	  563.7	 8420.0	...
10768941	  743.1	  563.5	 8420.0	...
10768942	  742.8	  563.0	 8420.0	...
10768943	  742.5	  562.5	 8421.0	...
10768944	  742.3	  562.6	 8421.0	...
10768945	  742.4	  562.8	 8415.0	...
10768946	  742.1	  563.2	 8409.0	...
10768947	  741.6	  563.6	 8405.0	...
10768948	  741.2	  564.0	 8409.0	...
10768949	  741.2	  564.1	 8418.0	...
10768950	  741.3	  563.9	 8426.0	...
10768951	  741.4	  563.4	 8428.0	...
10768952	  741.6	  563.1	 8424.0	...
10768953	  742.5	  562.9	 8421.0	...
10768954	  743.5	  563.2	 8420.0	...
10768955	  744.4	  563.2	 8418.0	...
10768956	  744.5	  563.3	 8413.0	...
10768957	  744.3	  563.2	 8409.0	...
10768958	  744.1	  563.0	 8407.0	...
10768959	  744.2	  562.7	 8409.0	...
10768960	  744.3	  561.9	 8412.0	...
10768961	  743.8	  561.2	 8417.0	...
10768962	  742.7	  560.8	 8421.0	...
10768963	  741.7	  562.0	 8424.0	...
10768964	  741.4	  563.1	 8424.0	...
10768965	  741.6	  564.1	 8425.0	...
10768966	  742.1	  563.9	 8427.0	...
10768967	  742.6	  563.7	 8426.0	...
10768968	  742.4	  563.8	 8425.0	...
10768969	  742.1	  563.9	 8422.0	...
10768970	  741.7	  563.4	 8420.0	...
10768971	  741.7	  562.9	 8418.0	...
10768972	  741.9	  562.3	 8417.0	...
10768973	  742.4	  562.6	 8415.0	...
10768974	  742.7	  563.3	 8414.0	...
10768975	  742.6	  564.1	 8422.0	...
10768976	  742.2	  563.8	 8431.0	...
10768977	  742.1	  563.1	 8440.0	...
10768978	  742.3	  562.8	 8441.0	...
10768979	  742.7	  563.2	 8435.0	...
10768980	  743.0	  563.7	 8428.0	...
10768981	  743.4	  563.5	 8420.0	...
10768982	  743.9	  563.3	 8420.0	...
10768983	  744.2	  563.1	 8419.0	...
10768984	  743.7	  563.1	 8423.0	...
10768985	  743.0	  563.1	 8427.0	...
10768986	  743.4	  563.0	 8426.0	...
10768987	  744.5	  562.8	 8420.0	...
10768988	  745.6	  562.6	 8415.0	...
10768989	  745.6	  562.6	 8416.0	...
10768990	  744.9	  562.6	 8420.0	...
10768991	  744.3	  562.5	 8424.0	...
10768992	  743.7	  562.8	 8429.0	...
10768993	  743.9	  563.2	 8430.0	...
10768994	  744.1	  563.5	 8430.0	...
10768995	  744.2	  563.7	 8429.0	...
10768996	  744.2	  563.7	 8418.0	...
10768997	  744.1	  563.7	 8410.0	...
10768998	  744.1	  564.7	 8402.0	...
10768999	  743.7	  565.7	 8404.0	...
10769000	  743.1	  565.5	 8405.0	...
10769001	  743.2	  564.2	 8404.0	...
10769002	  744.2	  563.6	 8403.0	...
10769003	  745.4	  564.2	 8402.0	...
10769004	  745.2	  565.1	 8404.0	...
10769005	  744.5	  565.0	 8405.0	...
10769006	  744.1	  564.7	 8406.0	...
10769007	  744.3	  564.3	 8406.0	...
10769008	  744.8	  563.9	 8407.0	...
10769009	  745.2	  564.4	 8409.0	...
10769010	  745.2	  564.9	 8411.0	...
10769011	  744.9	  565.5	 8412.0	...
10769012	  744.4	  564.4	 8420.0	...
10769013	  744.5	  563.2	 8427.0	...
10769014	  744.8	  563.5	 8434.0	...
10769015	  744.5	  565.1	 8432.0	...
10769016	  743.9	  566.5	 8430.0	...
10769017	  743.1	  566.5	 8430.0	...
10769018	  742.9	  566.3	 8431.0	...
10769019	  743.0	  565.9	 8431.0	...
10769020	  743.4	  565.6	 8430.0	...
10769021	  744.1	  565.2	 8424.0	...
10769022	  744.8	  565.1	 8409.0	...
10769023	  745.2	  565.1	 8395.0	...
10769024	  745.4	  564.9	 8394.0	...
10769025	  745.4	  564.7	 8401.0	...
10769026	  745.0	  564.6	 8410.0	...
10769027	  744.6	  564.6	 8413.0	...
10769028	  744.7	  564.9	 8415.0	...
10769029	  745.2	  565.2	 8414.0	...
10769030	  745.7	  565.5	 8409.0	...
10769031	  745.8	  565.6	 8404.0	...
10769032	  745.9	  565.6	 8401.0	...
10769033	  746.1	  565.7	 8401.0	...
10769034	  746.2	  565.8	 8403.0	...
10769035	  745.8	  565.8	 8405.0	...
10769036	  745.3	  565.7	 8406.0	...
10769037	  744.9	  565.5	 8409.0	...
10769038	  745.2	  565.3	 8411.0	...
10769039	  745.2	  565.2	 8411.0	...
10769040	  745.0	  565.3	 8410.0	...
10769041	  744.1	  565.5	 8413.0	...
10769042	  743.4	  565.6	 8417.0	...
10769043	  743.8	  567.3	 8419.0	...
10769044	  744.8	  568.9	 8418.0	...
10769045	  745.6	  568.7	 8418.0	...
10769046	  745.0	  567.0	 8420.0	...
10769047	  744.5	  566.4	 8421.0	...
10769048	  743.9	  567.6	 8421.0	...
10769049	  743.6	  567.0	 8420.0	...
10769050	  743.1	  565.3	 8420.0	...
10769051	  743.8	  564.4	 8421.0	...
10769052	  744.7	  565.3	 8422.0	...
10769053	  746.0	  566.2	 8422.0	...
EFIX R   10768515	10769053	539	  737.0	  560.4	   8333
SSACC R  10769054
10769054	  746.2	  566.3	 8423.0	...
10769055	  746.4	  566.3	 8423.0	...
10769056	  749.4	  565.9	 8423.0	...
10769057	  753.2	  565.0	 8418.0	...
10769058	  757.7	  563.5	 8413.0	...
10769059	  759.9	  561.7	 8407.0	...
10769060	  761.4	  560.7	 8404.0	...
10769061	  764.0	  559.8	 8402.0	...
10769062	  767.0	  559.5	 8400.0	...
10769063	  769.7	  559.0	 8402.0	...
10769064	  770.5	  558.7	 8403.0	...
ESACC R  10769054	10769064	11	  746.2	  566.3	  770.5	  558.7	   0.54	     58
SFIX R   10769065
10769065	  770.8	  558.4	 8400.0	...
10769066	  771.9	  558.1	 8395.0	...
MSG	10769067 0000 _ Number Off
10769067	  773.4	  557.8	 8390.0	...
10769068	  774.4	  557.5	 8388.0	...
10769069	  774.9	  557.1	 8389.0	...
10769070	  775.0	  556.9	 8390.0	...
10769071	  774.7	  556.7	 8392.0	...
10769072	  774.5	  556.5	 8392.0	...
10769073	  774.2	  556.4	 8387.0	...
10769074	  775.3	  556.0	 8380.0	...
10769075	  776.3	  555.7	 8376.0	...
10769076	  777.2	  555.3	 8380.0	...
10769077	  777.1	  554.8	 8384.0	...
10769078	  776.8	  554.3	 8389.0	...
10769079	  775.9	  553.8	 8392.0	...
10769080	  775.1	  553.8	 8390.0	...
10769081	  774.3	  554.0	 8385.0	...
10769082	  774.0	  554.3	 8383.0	...
10769083	  774.5	  555.2	 8386.0	...
10769084	  775.2	  555.9	 8390.0	...
10769085	  775.2	  556.8	 8387.0	...
10769086	  774.4	  557.1	 8383.0	...
10769087	  774.2	  557.4	 8378.0	...
10769088	  774.8	  557.6	 8378.0	...
10769089	  775.4	  557.6	 8378.0	...
10769090	  775.4	  557.5	 8374.0	...
10769091	  775.5	  557.3	 8371.0	...
10769092	  775.7	  557.1	 8374.0	...
10769093	  775.9	  557.0	 8381.0	...
10769094	  775.7	  557.0	 8385.0	...
10769095	  775.2	  557.0	 8382.0	...
10769096	  774.8	  557.1	 8380.0	...
10769097	  775.1	  557.1	 8380.0	...
10769098	  775.6	  556.7	 8375.0	...
10769099	  776.0	  555.9	 8370.0	...
10769100	  776.0	  555.1	 8372.0	...
10769101	  776.0	  554.9	 8380.0	...
10769102	  775.3	  555.2	 8395.0	...
10769103	  774.5	  555.7	 8403.0	...
10769104	  773.8	  556.1	 8403.0	...
10769105	  773.9	  556.5	 8396.0	...
10769106	  774.7	  556.6	 8390.0	...
10769107	  775.4	  556.6	 8390.0	...
10769108	  776.0	  556.4	 8391.0	...
10769109	  776.3	  556.4	 8391.0	...
10769110	  776.5	  557.0	 8384.0	...
10769111	  776.9	  557.6	 8376.0	...
10769112	  777.1	  558.1	 8369.0	...
10769113	  777.0	  558.0	 8371.0	...
10769114	  776.5	  557.7	 8374.0	...
10769115	  776.0	  557.6	 8376.0	...
10769116	  775.8	  557.6	 8374.0	...
10769117	  776.1	  557.7	 8372.0	...
10769118	  776.3	  557.8	 8370.0	...
10769119	  775.7	  557.9	 8378.0	...
10769120	  775.0	  557.8	 8387.0	...
10769121	  774.4	  557.8	 8397.0	...
10769122	  774.0	  557.5	 8395.0	...
10769123	  773.6	  557.0	 8392.0	...
10769124	  773.7	  556.4	 8388.0	...
10769125	  774.2	  557.6	 8387.0	...
10769126	  775.2	  559.1	 8389.0	...
10769127	  775.6	  559.6	 8392.0	...
10769128	  775.8	  558.7	 8393.0	...
10769129	  775.5	  557.7	 8391.0	...
10769130	  774.9	  557.7	 8391.0	...
10769131	  773.8	  557.6	 8393.0	...
10769132	  772.8	  557.3	 8395.0	...
10769133	  773.3	  556.8	 8395.0	...
10769134	  774.8	  556.9	 8394.0	...
10769135	  776.0	  557.4	 8393.0	...
10769136	  775.8	  558.3	 8392.0	...
10769137	  775.2	  558.8	 8395.0	...
10769138	  775.0	  559.2	 8398.0	...
10769139	  775.0	  558.9	 8400.0	...
10769140	  775.5	  558.5	 8399.0	...
10769141	  776.4	  558.0	 8385.0	...
10769142	  777.4	  557.8	 8371.0	...
10769143	  777.9	  557.7	 8366.0	...
10769144	  777.3	  558.0	 8374.0	...
10769145	  776.7	  558.8	 8381.0	...
10769146	  775.8	  559.7	 8380.0	...
10769147	  775.5	  559.8	 8380.0	...
10769148	  775.3	  559.2	 8384.0	...
10769149	  775.4	  558.2	 8388.0	...
10769150	  775.8	  557.6	 8392.0	...
10769151	  776.3	  557.7	 8392.0	...
10769152	  776.5	  558.0	 8391.0	...
10769153	  776.2	  558.7	 8392.0	...
10769154	  776.0	  558.9	 8393.0	...
10769155	  775.8	  558.5	 8394.0	...
10769156	  774.8	  558.1	 8403.0	...
10769157	  773.9	  557.7	 8412.0	...
10769158	  773.5	  558.0	 8414.0	...
10769159	  773.8	  558.1	 8409.0	...
10769160	  774.0	  557.7	 8396.0	...
10769161	  774.4	  557.1	 8388.0	...
10769162	  775.9	  557.6	 8380.0	...
10769163	  777.5	  558.5	 8380.0	...
10769164	  778.1	  559.5	 8379.0	...
10769165	  777.7	  559.5	 8377.0	...
10769166	  777.3	  559.5	 8375.0	...
10769167	  776.8	  559.5	 8373.0	...
10769168	  776.7	  559.6	 8370.0	...
10769169	  776.3	  559.7	 8368.0	...
10769170	  776.2	  559.7	 8373.0	...
10769171	  776.4	  560.1	 8380.0	...
10769172	  776.7	  560.3	 8387.0	...
10769173	  776.8	  560.4	 8386.0	...
10769174	  776.8	  560.1	 8386.0	...
10769175	  776.9	  559.9	 8386.0	...
10769176	  777.6	  559.7	 8388.0	...
10769177	  777.9	  559.3	 8388.0	...
10769178	  778.0	  559.0	 8388.0	...
10769179	  777.5	  558.8	 8388.0	...
10769180	  777.3	  558.6	 8387.0	...
10769181	  777.2	  558.5	 8387.0	...
10769182	  777.7	  559.0	 8387.0	...
10769183	  778.2	  559.6	 8383.0	...
10769184	  778.8	  559.0	 8379.0	...
10769185	  778.8	  557.4	 8374.0	...
10769186	  777.7	  555.9	 8379.0	...
10769187	  776.7	  557.4	 8387.0	...
10769188	  775.8	  559.3	 8395.0	...
10769189	  775.8	  561.2	 8392.0	...
10769190	  775.5	  561.4	 8388.0	...
10769191	  775.3	  561.4	 8385.0	...
10769192	  775.3	  561.1	 8387.0	...
10769193	  776.0	  560.8	 8389.0	...
10769194	  776.8	  560.6	 8392.0	...
10769195	  777.1	  560.6	 8396.0	...
10769196	  776.4	  560.3	 8396.0	...
10769197	  775.9	  560.0	 8392.0	...
10769198	  776.0	  560.3	 8387.0	...
10769199	  775.7	  561.1	 8386.0	...
10769200	  775.3	  560.4	 8385.0	...
10769201	  775.1	  559.1	 8386.0	...
10769202	  775.2	  557.7	 8386.0	...
10769203	  774.4	  558.3	 8386.0	...
10769204	  773.3	  558.9	 8388.0	...
10769205	  772.2	  558.8	 8392.0	...
10769206	  773.6	  557.9	 8396.0	...
10769207	  775.1	  557.2	 8398.0	...
10769208	  775.8	  558.0	 8398.0	...
10769209	  774.9	  559.1	 8398.0	...
10769210	  774.1	  560.6	 8395.0	...
10769211	  774.2	  561.2	 8393.0	...
10769212	  774.3	  561.8	 8391.0	...
10769213	  774.4	  561.2	 8391.0	...
10769214	  774.6	  560.7	 8391.0	...
10769215	  774.6	  560.3	 8389.0	...
10769216	  774.6	  560.3	 8386.0	...
10769217	  774.4	  560.2	 8378.0	...
10769218	  774.6	  559.9	 8371.0	...
10769219	  774.9	  560.3	 8370.0	...
10769220	  775.0	  561.3	 8374.0	...
10769221	  775.0	  562.3	 8378.0	...
10769222	  775.2	  562.7	 8379.0	...
10769223	  775.6	  562.4	 8383.0	...
10769224	  775.5	  562.4	 8384.0	...
10769225	  775.0	  562.6	 8386.0	...
10769226	  775.3	  562.8	 8386.0	...
10769227	  775.9	  561.8	 8393.0	...
10769228	  775.6	  560.8	 8400.0	...
10769229	  774.7	  560.0	 8404.0	...
10769230	  774.1	  560.4	 8401.0	...
10769231	  774.4	  560.8	 8399.0	...
10769232	  774.6	  561.0	 8393.0	...
10769233	  775.6	  561.4	 8385.0	...
10769234	  776.6	  561.7	 8377.0	...
10769235	  777.6	  561.9	 8371.0	...
10769236	  777.5	  562.4	 8370.0	...
10769237	  777.4	  562.9	 8369.0	...
10769238	  777.1	  562.4	 8371.0	...
10769239	  776.8	  561.4	 8373.0	...
10769240	  776.4	  560.4	 8375.0	...
10769241	  776.2	  560.7	 8376.0	...
10769242	  775.9	  560.9	 8378.0	...
10769243	  775.6	  561.2	 8380.0	...
10769244	  775.3	  561.3	 8388.0	...
10769245	  775.0	  561.4	 8394.0	...
10769246	  775.0	  561.4	 8396.0	...
10769247	  775.0	  560.7	 8391.0	...
10769248	  775.0	  559.9	 8386.0	...
10769249	  775.3	  558.8	 8390.0	...
10769250	  775.6	  558.4	 8393.0	...
10769251	  775.9	  558.2	 8397.0	...
10769252	  775.3	  558.4	 8393.0	...
10769253	  774.8	  558.5	 8390.0	...
10769254	  773.8	  558.7	 8391.0	...
10769255	  773.5	  559.5	 8397.0	...
10769256	  773.2	  560.4	 8404.0	...
10769257	  773.2	  561.3	 8406.0	...
10769258	  773.8	  561.3	 8405.0	...
10769259	  774.9	  561.1	 8403.0	...
10769260	  776.1	  561.1	 8402.0	...
10769261	  776.6	  561.2	 8401.0	...
10769262	  776.8	  561.3	 8400.0	...
10769263	  776.3	  561.4	 8398.0	...
10769264	  775.7	  561.3	 8396.0	...
10769265	  775.1	  561.1	 8395.0	...
10769266	  775.6	  560.7	 8395.0	...
10769267	  776.2	  560.5	 8395.0	...
MSG	10769268 0000 _ Number On
10769268	  776.7	  560.5	 8395.0	...
10769269	  777.3	  559.7	 8396.0	...
10769270	  777.9	  558.9	 8397.0	...
10769271	  777.9	  558.7	 8397.0	...
10769272	  776.7	  559.4	 8398.0	...
10769273	  775.5	  560.1	 8399.0	...
10769274	  775.1	  560.8	 8400.0	...
10769275	  775.4	  561.4	 8400.0	...
10769276	  775.4	  561.7	 8401.0	...
10769277	  775.2	  561.2	 8398.0	...
10769278	  776.1	  560.7	 8394.0	...
10769279	  777.2	  560.4	 8390.0	...
10769280	  777.7	  560.4	 8396.0	...
10769281	  777.1	  560.7	 8404.0	...
10769282	  776.3	  561.1	 8403.0	...
10769283	  776.3	  561.6	 8395.0	...
10769284	  777.4	  561.8	 8388.0	...
10769285	  778.6	  561.9	 8389.0	...
10769286	  779.4	  561.7	 8391.0	...
10769287	  778.9	  561.9	 8391.0	...
10769288	  778.5	  562.1	 8391.0	...
10769289	  779.1	  561.4	 8389.0	...
10769290	  779.7	  560.5	 8388.0	...
10769291	  780.2	  559.6	 8388.0	...
10769292	  780.4	  559.5	 8395.0	...
10769293	  780.5	  559.6	 8401.0	...
10769294	  779.7	  560.0	 8405.0	...
10769295	  778.8	  560.5	 8401.0	...
10769296	  777.9	  561.2	 8391.0	...
10769297	  777.9	  561.7	 8383.0	...
10769298	  778.0	  562.3	 8376.0	...
10769299	  778.0	  562.5	 8376.0	...
10769300	  777.9	  562.3	 8384.0	...
10769301	  777.7	  562.0	 8393.0	...
10769302	  777.2	  561.8	 8397.0	...
10769303	  776.9	  561.8	 8392.0	...
10769304	  776.6	  561.1	 8396.0	...
10769305	  776.6	  560.3	 8404.0	...
10769306	  776.6	  559.9	 8412.0	...
10769307	  776.5	  560.2	 8410.0	...
10769308	  776.7	  560.4	 8409.0	...
10769309	  777.0	  560.5	 8410.0	...
10769310	  777.2	  560.4	 8407.0	...
10769311	  777.2	  560.3	 8403.0	...
10769312	  777.0	  559.9	 8399.0	...
10769313	  776.9	  559.5	 8400.0	...
10769314	  776.6	  559.1	 8403.0	...
10769315	  776.4	  558.9	 8406.0	...
10769316	  776.7	  559.7	 8399.0	...
10769317	  777.1	  560.6	 8391.0	...
10769318	  777.5	  561.7	 8385.0	...
10769319	  777.5	  561.8	 8389.0	...
10769320	  777.4	  561.8	 8393.0	...
10769321	  777.2	  561.5	 8396.0	...
10769322	  777.1	  561.8	 8398.0	...
10769323	  777.1	  562.2	 8400.0	...
10769324	  777.1	  562.0	 8402.0	...
10769325	  776.7	  561.3	 8406.0	...
10769326	  776.3	  560.5	 8408.0	...
10769327	  775.9	  560.5	 8410.0	...
10769328	  776.0	  560.7	 8409.0	...
10769329	  776.5	  561.5	 8407.0	...
10769330	  777.1	  562.2	 8404.0	...
10769331	  777.6	  562.5	 8401.0	...
10769332	  777.7	  562.5	 8402.0	...
10769333	  777.5	  562.4	 8403.0	...
10769334	  777.4	  562.4	 8397.0	...
10769335	  777.3	  562.4	 8391.0	...
10769336	  777.2	  562.3	 8386.0	...
10769337	  777.3	  562.9	 8391.0	...
10769338	  777.4	  563.5	 8395.0	...
10769339	  777.8	  563.2	 8394.0	...
10769340	  778.1	  562.3	 8391.0	...
10769341	  777.9	  562.0	 8393.0	...
10769342	  777.5	  562.7	 8398.0	...
10769343	  776.8	  564.1	 8402.0	...
10769344	  776.7	  564.8	 8402.0	...
10769345	  776.7	  563.7	 8402.0	...
10769346	  777.0	  561.6	 8403.0	...
10769347	  777.2	  559.6	 8404.0	...
10769348	  777.1	  560.1	 8404.0	...
10769349	  777.1	  560.7	 8404.0	...
10769350	  777.3	  561.1	 8405.0	...
10769351	  777.7	  560.8	 8406.0	...
10769352	  778.1	  561.0	 8409.0	...
10769353	  778.1	  561.4	 8410.0	...
10769354	  778.1	  561.7	 8408.0	...
10769355	  777.6	  561.7	 8407.0	...
10769356	  777.0	  562.4	 8407.0	...
10769357	  776.3	  563.0	 8411.0	...
10769358	  775.6	  563.3	 8416.0	...
10769359	  775.2	  562.5	 8420.0	...
10769360	  775.0	  562.1	 8424.0	...
10769361	  775.8	  562.2	 8419.0	...
10769362	  776.6	  562.8	 8416.0	...
10769363	  777.3	  562.8	 8413.0	...
10769364	  776.6	  562.5	 8414.0	...
10769365	  775.9	  562.5	 8413.0	...
10769366	  775.3	  562.8	 8410.0	...
10769367	  775.5	  563.3	 8406.0	...
10769368	  775.4	  563.5	 8406.0	...
10769369	  775.1	  563.4	 8410.0	...
10769370	  775.4	  563.0	 8414.0	...
10769371	  776.1	  562.4	 8417.0	...
10769372	  776.5	  561.8	 8419.0	...
10769373	  776.4	  561.5	 8420.0	...
10769374	  776.3	  561.4	 8421.0	...
10769375	  776.5	  561.6	 8422.0	...
10769376	  776.6	  561.9	 8424.0	...
10769377	  776.6	  562.4	 8424.0	...
10769378	  776.4	  562.7	 8424.0	...
10769379	  776.0	  562.5	 8425.0	...
10769380	  775.7	  562.2	 8429.0	...
10769381	  775.3	  561.9	 8431.0	...
10769382	  774.9	  561.9	 8433.0	...
10769383	  775.3	  561.9	 8431.0	...
10769384	  776.1	  561.8	 8425.0	...
10769385	  776.5	  561.7	 8419.0	...
10769386	  776.0	  561.6	 8414.0	...
10769387	  775.4	  561.4	 8415.0	...
10769388	  775.3	  561.5	 8417.0	...
10769389	  775.3	  561.7	 8417.0	...
10769390	  775.3	  562.0	 8418.0	...
10769391	  775.9	  561.6	 8421.0	...
10769392	  776.6	  561.2	 8421.0	...
10769393	  777.7	  560.8	 8419.0	...
10769394	  778.2	  561.5	 8415.0	...
10769395	  778.8	  562.2	 8417.0	...
10769396	  778.9	  562.7	 8422.0	...
10769397	  777.4	  562.3	 8431.0	...
10769398	  775.9	  562.4	 8438.0	...
10769399	  774.6	  562.7	 8445.0	...
10769400	  775.0	  562.6	 8442.0	...
10769401	  775.7	  562.0	 8438.0	...
10769402	  776.2	  561.5	 8435.0	...
10769403	  776.8	  562.5	 8433.0	...
10769404	  777.2	  563.5	 8428.0	...
10769405	  777.5	  564.0	 8422.0	...
10769406	  777.3	  563.6	 8420.0	...
10769407	  777.0	  563.3	 8420.0	...
10769408	  776.7	  563.1	 8420.0	...
10769409	  776.3	  562.8	 8421.0	...
10769410	  775.9	  562.4	 8423.0	...
10769411	  776.0	  562.2	 8425.0	...
10769412	  776.5	  561.9	 8423.0	...
10769413	  777.1	  562.2	 8420.0	...
10769414	  776.3	  562.8	 8417.0	...
10769415	  775.5	  563.6	 8417.0	...
10769416	  774.9	  563.8	 8418.0	...
10769417	  775.3	  564.2	 8418.0	...
10769418	  776.5	  564.2	 8420.0	...
10769419	  777.5	  564.6	 8421.0	...
10769420	  777.5	  565.0	 8422.0	...
10769421	  776.7	  564.7	 8424.0	...
10769422	  776.0	  564.0	 8427.0	...
10769423	  776.1	  562.9	 8430.0	...
10769424	  776.2	  562.9	 8428.0	...
10769425	  776.5	  563.2	 8424.0	...
10769426	  776.7	  563.9	 8419.0	...
10769427	  776.7	  562.9	 8427.0	...
10769428	  776.5	  561.6	 8437.0	...
10769429	  776.3	  560.6	 8447.0	...
10769430	  776.2	  561.4	 8446.0	...
10769431	  775.8	  562.2	 8443.0	...
10769432	  775.5	  562.5	 8441.0	...
10769433	  775.4	  562.3	 8438.0	...
10769434	  775.7	  562.6	 8438.0	...
10769435	  776.1	  562.9	 8437.0	...
10769436	  776.7	  563.3	 8437.0	...
10769437	  777.0	  563.4	 8437.0	...
10769438	  777.2	  563.3	 8436.0	...
10769439	  777.1	  563.3	 8434.0	...
EFIX R   10769065	10769439	375	  776.1	  560.2	   8398
SSACC R  10769440
10769440	  775.1	  563.8	 8433.0	...
10769441	  772.7	  564.5	 8435.0	...
10769442	  769.5	  564.7	 8436.0	...
10769443	  767.2	  564.2	 8437.0	...
10769444	  764.5	  563.8	 8436.0	...
10769445	  762.1	  564.1	 8435.0	...
10769446	  759.8	  564.8	 8437.0	...
10769447	  757.2	  565.6	 8444.0	...
10769448	  755.2	  566.3	 8451.0	...
ESACC R  10769440	10769448	9	  775.1	  563.8	  755.2	  566.3	   0.43	     52
SFIX R   10769449
10769449	  752.6	  565.5	 8455.0	...
10769450	  751.2	  564.5	 8454.0	...
10769451	  750.6	  564.2	 8452.0	...
10769452	  751.5	  565.0	 8453.0	...
10769453	  751.8	  565.8	 8454.0	...
10769454	  751.1	  566.0	 8456.0	...
10769455	  751.1	  565.9	 8453.0	...
10769456	  751.8	  565.7	 8451.0	...
10769457	  752.5	  565.4	 8448.0	...
10769458	  753.3	  565.3	 8443.0	...
10769459	  754.2	  565.2	 8439.0	...
10769460	  754.9	  565.5	 8434.0	...
10769461	  754.8	  565.7	 8434.0	...
10769462	  754.8	  565.9	 8438.0	...
10769463	  754.9	  565.7	 8444.0	...
10769464	  754.9	  564.4	 8449.0	...
10769465	  754.5	  563.3	 8453.0	...
10769466	  753.9	  561.7	 8458.0	...
10769467	  753.4	  561.5	 8463.0	...
10769468	  753.4	  561.4	 8465.0	...
10769469	  753.5	  561.7	 8465.0	...
10769470	  753.7	  561.8	 8466.0	...
10769471	  753.5	  561.8	 8466.0	...
10769472	  753.4	  562.0	 8465.0	...
10769473	  753.3	  562.3	 8465.0	...
10769474	  753.5	  562.6	 8466.0	...
10769475	  753.1	  562.7	 8472.0	...
10769476	  752.6	  562.7	 8478.0	...
10769477	  751.8	  562.6	 8483.0	...
10769478	  751.5	  562.6	 8484.0	...
10769479	  751.5	  562.5	 8482.0	...
10769480	  751.8	  561.9	 8478.0	...
10769481	  752.1	  561.3	 8474.0	...
10769482	  752.1	  560.7	 8473.0	...
10769483	  752.2	  560.7	 8478.0	...
10769484	  752.4	  561.3	 8484.0	...
10769485	  752.2	  562.7	 8489.0	...
10769486	  751.7	  564.1	 8486.0	...
10769487	  751.1	  564.7	 8482.0	...
10769488	  751.7	  564.3	 8481.0	...
10769489	  752.5	  563.5	 8481.0	...
10769490	  753.6	  563.1	 8480.0	...
10769491	  753.8	  563.0	 8480.0	...
10769492	  753.9	  563.2	 8481.0	...
10769493	  753.7	  563.5	 8483.0	...
10769494	  753.1	  563.5	 8486.0	...
10769495	  752.5	  563.5	 8486.0	...
10769496	  751.9	  563.6	 8487.0	...
10769497	  752.2	  563.4	 8483.0	...
10769498	  752.8	  563.0	 8479.0	...
10769499	  753.9	  562.4	 8466.0	...
10769500	  754.8	  563.5	 8458.0	...
10769501	  755.8	  564.9	 8452.0	...
10769502	  755.9	  566.3	 8455.0	...
10769503	  755.5	  566.9	 8458.0	...
10769504	  755.2	  567.4	 8461.0	...
10769505	  754.7	  566.5	 8463.0	...
10769506	  754.3	  565.2	 8465.0	...
10769507	  754.3	  563.8	 8460.0	...
10769508	  754.7	  563.7	 8453.0	...
10769509	  755.0	  563.5	 8447.0	...
10769510	  754.9	  563.3	 8447.0	...
10769511	  754.8	  563.0	 8448.0	...
10769512	  755.3	  562.8	 8447.0	...
10769513	  755.9	  562.6	 8445.0	...
10769514	  756.6	  562.4	 8446.0	...
10769515	  756.0	  562.1	 8449.0	...
10769516	  755.3	  561.8	 8458.0	...
10769517	  754.5	  561.5	 8467.0	...
10769518	  754.4	  561.4	 8476.0	...
10769519	  754.3	  562.1	 8477.0	...
10769520	  754.3	  562.9	 8472.0	...
10769521	  754.6	  563.8	 8466.0	...
10769522	  754.9	  565.0	 8463.0	...
10769523	  755.2	  566.3	 8462.0	...
10769524	  755.2	  566.4	 8463.0	...
10769525	  754.8	  565.7	 8463.0	...
10769526	  755.1	  564.9	 8464.0	...
10769527	  755.5	  565.5	 8464.0	...
10769528	  756.2	  564.9	 8464.0	...
10769529	  755.2	  564.5	 8466.0	...
10769530	  754.3	  564.2	 8468.0	...
10769531	  753.5	  564.4	 8469.0	...
10769532	  753.7	  564.5	 8468.0	...
10769533	  753.7	  564.6	 8468.0	...
10769534	  753.6	  564.5	 8468.0	...
10769535	  753.6	  564.2	 8468.0	...
10769536	  753.7	  563.8	 8467.0	...
10769537	  753.6	  563.4	 8466.0	...
10769538	  753.6	  563.2	 8465.0	...
10769539	  753.7	  563.3	 8466.0	...
10769540	  754.1	  563.7	 8467.0	...
10769541	  754.5	  564.4	 8469.0	...
10769542	  754.8	  564.5	 8465.0	...
10769543	  754.8	  564.6	 8461.0	...
10769544	  754.8	  564.3	 8457.0	...
10769545	  754.5	  564.2	 8458.0	...
10769546	  754.0	  564.8	 8460.0	...
10769547	  753.6	  565.5	 8461.0	...
10769548	  753.6	  566.0	 8460.0	...
10769549	  753.8	  565.9	 8462.0	...
10769550	  753.6	  565.7	 8463.0	...
10769551	  753.4	  565.6	 8465.0	...
10769552	  753.9	  565.4	 8463.0	...
10769553	  754.6	  565.3	 8463.0	...
10769554	  755.0	  564.9	 8464.0	...
10769555	  754.7	  564.9	 8464.0	...
10769556	  754.0	  565.0	 8464.0	...
10769557	  753.6	  565.5	 8464.0	...
10769558	  753.2	  565.8	 8463.0	...
10769559	  753.1	  565.6	 8463.0	...
10769560	  753.3	  565.2	 8467.0	...
10769561	  753.4	  564.9	 8471.0	...
10769562	  753.5	  564.9	 8475.0	...
10769563	  753.6	  565.0	 8474.0	...
10769564	  753.9	  565.5	 8474.0	...
10769565	  754.1	  566.0	 8476.0	...
10769566	  754.3	  566.5	 8478.0	...
10769567	  754.3	  565.6	 8480.0	...
10769568	  754.3	  564.8	 8479.0	...
10769569	  754.3	  564.7	 8474.0	...
10769570	  753.8	  565.6	 8468.0	...
10769571	  753.4	  566.4	 8466.0	...
10769572	  753.1	  566.6	 8471.0	...
10769573	  753.3	  566.6	 8475.0	...
10769574	  753.3	  566.7	 8476.0	...
10769575	  753.2	  566.7	 8478.0	...
10769576	  753.0	  566.3	 8479.0	...
10769577	  752.5	  566.1	 8479.0	...
10769578	  752.0	  566.2	 8471.0	...
10769579	  751.5	  566.5	 8463.0	...
10769580	  751.6	  566.9	 8459.0	...
10769581	  751.5	  567.0	 8463.0	...
MSG	10769582 0000 _ Number Off
10769582	  751.4	  567.1	 8471.0	...
10769583	  751.4	  567.1	 8474.0	...
10769584	  751.7	  567.2	 8477.0	...
10769585	  752.3	  567.3	 8475.0	...
10769586	  753.6	  567.1	 8472.0	...
10769587	  754.6	  566.6	 8471.0	...
10769588	  755.2	  566.0	 8470.0	...
10769589	  754.3	  565.8	 8470.0	...
10769590	  753.5	  566.0	 8471.0	...
10769591	  752.8	  566.4	 8471.0	...
10769592	  752.9	  566.9	 8469.0	...
10769593	  753.2	  567.2	 8468.0	...
10769594	  753.7	  567.2	 8469.0	...
10769595	  754.0	  566.6	 8471.0	...
10769596	  754.1	  565.7	 8473.0	...
10769597	  754.0	  564.9	 8468.0	...
10769598	  754.0	  564.3	 8462.0	...
10769599	  754.5	  564.0	 8461.0	...
10769600	  755.0	  563.9	 8465.0	...
10769601	  755.6	  564.1	 8468.0	...
10769602	  755.7	  564.2	 8464.0	...
10769603	  755.7	  564.3	 8461.0	...
10769604	  754.5	  564.7	 8459.0	...
10769605	  753.3	  564.6	 8458.0	...
10769606	  752.2	  564.4	 8457.0	...
10769607	  752.6	  565.2	 8458.0	...
10769608	  752.8	  566.5	 8457.0	...
10769609	  753.0	  567.8	 8457.0	...
10769610	  753.4	  567.6	 8453.0	...
10769611	  754.0	  567.4	 8446.0	...
10769612	  754.3	  567.3	 8442.0	...
10769613	  754.0	  567.4	 8441.0	...
10769614	  753.3	  567.4	 8444.0	...
10769615	  752.7	  567.4	 8444.0	...
10769616	  752.1	  567.3	 8444.0	...
10769617	  752.8	  567.2	 8444.0	...
10769618	  753.8	  568.0	 8441.0	...
10769619	  754.8	  568.8	 8439.0	...
10769620	  754.8	  568.8	 8440.0	...
10769621	  754.7	  567.9	 8444.0	...
10769622	  753.9	  567.0	 8449.0	...
10769623	  753.2	  567.1	 8452.0	...
10769624	  753.4	  568.0	 8452.0	...
10769625	  754.3	  568.7	 8449.0	...
10769626	  755.2	  569.2	 8444.0	...
10769627	  755.2	  569.1	 8441.0	...
10769628	  754.9	  569.1	 8440.0	...
10769629	  754.7	  569.2	 8440.0	...
10769630	  754.5	  569.2	 8438.0	...
10769631	  754.6	  568.7	 8436.0	...
10769632	  754.7	  568.5	 8435.0	...
10769633	  754.7	  568.4	 8434.0	...
10769634	  754.7	  568.3	 8432.0	...
10769635	  755.1	  567.7	 8431.0	...
10769636	  755.4	  567.0	 8430.0	...
10769637	  755.5	  567.5	 8431.0	...
10769638	  755.2	  568.4	 8431.0	...
10769639	  754.7	  569.3	 8422.0	...
10769640	  754.4	  569.4	 8411.0	...
10769641	  754.3	  569.4	 8406.0	...
10769642	  754.3	  569.5	 8412.0	...
10769643	  754.6	  570.3	 8418.0	...
10769644	  754.8	  571.0	 8420.0	...
10769645	  755.2	  570.2	 8426.0	...
10769646	  755.6	  568.5	 8431.0	...
10769647	  755.9	  566.5	 8433.0	...
10769648	  755.8	  566.2	 8425.0	...
10769649	  755.8	  567.3	 8416.0	...
10769650	  755.6	  568.6	 8412.0	...
10769651	  755.1	  569.5	 8415.0	...
10769652	  754.5	  569.2	 8417.0	...
10769653	  754.2	  568.8	 8419.0	...
10769654	  753.7	  568.9	 8418.0	...
10769655	  753.3	  569.3	 8416.0	...
10769656	  753.1	  569.7	 8419.0	...
10769657	  753.3	  569.9	 8423.0	...
10769658	  753.5	  569.7	 8421.0	...
10769659	  753.7	  570.5	 8414.0	...
10769660	  754.0	  571.6	 8408.0	...
10769661	  753.5	  571.5	 8409.0	...
10769662	  752.4	  570.5	 8410.0	...
10769663	  751.4	  569.4	 8410.0	...
10769664	  751.6	  569.4	 8413.0	...
10769665	  753.2	  569.5	 8417.0	...
10769666	  754.8	  570.5	 8418.0	...
10769667	  755.4	  571.6	 8416.0	...
10769668	  754.9	  571.6	 8418.0	...
10769669	  753.8	  571.0	 8423.0	...
10769670	  753.3	  570.6	 8427.0	...
10769671	  753.5	  571.0	 8420.0	...
10769672	  754.2	  571.1	 8414.0	...
10769673	  754.9	  571.0	 8409.0	...
10769674	  754.4	  570.7	 8410.0	...
10769675	  753.9	  570.5	 8412.0	...
10769676	  753.6	  570.5	 8411.0	...
10769677	  753.9	  570.6	 8414.0	...
10769678	  753.9	  570.8	 8416.0	...
10769679	  753.6	  570.7	 8413.0	...
10769680	  753.3	  570.7	 8407.0	...
10769681	  752.7	  570.7	 8406.0	...
10769682	  752.1	  570.8	 8410.0	...
10769683	  752.7	  570.7	 8414.0	...
10769684	  753.8	  570.4	 8412.0	...
10769685	  754.9	  570.3	 8410.0	...
10769686	  753.8	  570.4	 8408.0	...
10769687	  752.7	  570.5	 8408.0	...
10769688	  751.8	  571.2	 8408.0	...
10769689	  753.0	  571.5	 8407.0	...
10769690	  754.1	  571.3	 8405.0	...
10769691	  755.0	  570.6	 8409.0	...
10769692	  753.5	  570.2	 8411.0	...
10769693	  752.1	  570.5	 8414.0	...
10769694	  751.1	  571.0	 8412.0	...
10769695	  751.2	  571.3	 8415.0	...
10769696	  751.3	  571.8	 8416.0	...
10769697	  751.4	  572.0	 8418.0	...
10769698	  752.4	  572.0	 8418.0	...
10769699	  753.3	  571.6	 8417.0	...
10769700	  754.0	  571.4	 8416.0	...
10769701	  754.0	  571.6	 8410.0	...
10769702	  754.0	  571.8	 8403.0	...
10769703	  754.0	  571.9	 8397.0	...
10769704	  753.5	  571.6	 8396.0	...
10769705	  753.0	  571.5	 8394.0	...
10769706	  752.1	  571.4	 8391.0	...
10769707	  751.8	  571.3	 8395.0	...
10769708	  751.5	  571.4	 8398.0	...
10769709	  751.6	  571.4	 8401.0	...
10769710	  752.1	  571.3	 8398.0	...
10769711	  752.9	  571.3	 8394.0	...
10769712	  753.8	  571.3	 8389.0	...
10769713	  754.3	  571.3	 8383.0	...
10769714	  754.4	  572.1	 8383.0	...
10769715	  754.4	  572.9	 8382.0	...
10769716	  754.3	  573.5	 8382.0	...
10769717	  754.3	  573.0	 8385.0	...
10769718	  754.2	  573.0	 8392.0	...
10769719	  754.0	  573.2	 8398.0	...
10769720	  754.3	  573.9	 8402.0	...
10769721	  754.7	  574.0	 8403.0	...
10769722	  755.5	  574.1	 8401.0	...
10769723	  755.7	  573.6	 8397.0	...
10769724	  756.0	  573.1	 8393.0	...
10769725	  756.1	  573.2	 8386.0	...
10769726	  756.1	  573.4	 8374.0	...
10769727	  756.2	  573.4	 8362.0	...
10769728	  756.2	  572.8	 8352.0	...
10769729	  756.3	  572.7	 8349.0	...
10769730	  755.2	  572.9	 8352.0	...
10769731	  754.1	  573.0	 8358.0	...
10769732	  754.0	  573.0	 8360.0	...
10769733	  755.1	  572.8	 8357.0	...
10769734	  755.5	  572.8	 8354.0	...
10769735	  754.9	  573.1	 8359.0	...
10769736	  754.3	  573.3	 8365.0	...
10769737	  754.1	  573.4	 8371.0	...
10769738	  753.8	  573.4	 8372.0	...
10769739	  753.5	  573.4	 8377.0	...
10769740	  753.5	  573.4	 8383.0	...
10769741	  753.4	  573.4	 8389.0	...
10769742	  753.4	  573.2	 8390.0	...
10769743	  754.0	  572.8	 8380.0	...
10769744	  754.5	  572.5	 8369.0	...
10769745	  754.5	  572.5	 8363.0	...
10769746	  753.9	  572.7	 8372.0	...
10769747	  753.3	  573.0	 8380.0	...
10769748	  753.0	  573.2	 8380.0	...
10769749	  752.7	  573.7	 8376.0	...
10769750	  752.9	  574.1	 8371.0	...
10769751	  753.4	  574.2	 8368.0	...
10769752	  753.8	  574.2	 8361.0	...
10769753	  754.2	  574.3	 8356.0	...
10769754	  754.6	  574.3	 8360.0	...
10769755	  754.2	  574.3	 8368.0	...
10769756	  753.5	  575.0	 8376.0	...
10769757	  752.8	  575.9	 8376.0	...
10769758	  753.1	  576.2	 8377.0	...
10769759	  753.3	  575.3	 8377.0	...
10769760	  753.5	  574.3	 8376.0	...
10769761	  753.7	  574.2	 8375.0	...
10769762	  753.9	  574.5	 8373.0	...
10769763	  753.9	  574.8	 8373.0	...
10769764	  753.8	  574.8	 8373.0	...
10769765	  753.8	  574.7	 8370.0	...
10769766	  754.0	  574.6	 8368.0	...
10769767	  754.3	  574.6	 8365.0	...
10769768	  754.6	  574.6	 8364.0	...
10769769	  754.8	  574.7	 8366.0	...
10769770	  754.8	  574.8	 8368.0	...
10769771	  754.8	  575.0	 8373.0	...
10769772	  754.9	  575.1	 8375.0	...
10769773	  755.0	  575.1	 8377.0	...
10769774	  754.3	  575.1	 8377.0	...
10769775	  753.5	  575.1	 8377.0	...
10769776	  752.2	  574.9	 8377.0	...
10769777	  751.8	  574.6	 8378.0	...
10769778	  751.9	  574.1	 8378.0	...
10769779	  752.4	  573.7	 8379.0	...
10769780	  753.0	  573.7	 8369.0	...
10769781	  753.1	  574.0	 8359.0	...
10769782	  753.0	  574.3	 8349.0	...
10769783	  752.8	  575.4	 8349.0	...
10769784	  752.6	  576.4	 8348.0	...
10769785	  753.3	  577.3	 8345.0	...
10769786	  754.0	  577.2	 8342.0	...
10769787	  754.5	  577.0	 8344.0	...
10769788	  754.2	  577.0	 8348.0	...
10769789	  754.1	  576.5	 8354.0	...
10769790	  754.3	  576.1	 8355.0	...
10769791	  754.6	  576.1	 8357.0	...
10769792	  754.5	  576.6	 8356.0	...
10769793	  754.0	  576.8	 8355.0	...
MSG	10769794 0000 _ Number On
10769794	  753.4	  576.5	 8356.0	...
10769795	  753.1	  576.8	 8361.0	...
10769796	  753.5	  577.3	 8366.0	...
10769797	  753.8	  577.2	 8363.0	...
10769798	  754.0	  576.2	 8356.0	...
10769799	  753.8	  575.3	 8348.0	...
10769800	  753.9	  575.7	 8346.0	...
10769801	  753.9	  576.5	 8352.0	...
10769802	  753.8	  576.7	 8361.0	...
10769803	  753.5	  576.3	 8371.0	...
10769804	  753.3	  575.8	 8372.0	...
10769805	  753.3	  575.8	 8369.0	...
10769806	  752.9	  575.8	 8370.0	...
10769807	  752.5	  575.8	 8372.0	...
10769808	  752.0	  575.7	 8374.0	...
10769809	  751.9	  575.7	 8373.0	...
10769810	  751.7	  575.7	 8371.0	...
10769811	  752.1	  575.7	 8372.0	...
10769812	  752.5	  575.6	 8372.0	...
10769813	  752.9	  575.7	 8372.0	...
10769814	  753.0	  575.9	 8369.0	...
10769815	  753.0	  576.2	 8366.0	...
10769816	  753.1	  576.1	 8364.0	...
10769817	  753.1	  576.1	 8367.0	...
10769818	  753.3	  576.0	 8370.0	...
10769819	  753.3	  575.5	 8364.0	...
10769820	  753.4	  575.0	 8357.0	...
10769821	  753.4	  575.8	 8353.0	...
10769822	  753.5	  577.0	 8357.0	...
10769823	  753.4	  578.2	 8362.0	...
10769824	  752.8	  577.2	 8363.0	...
10769825	  752.3	  576.3	 8361.0	...
10769826	  751.7	  575.3	 8357.0	...
10769827	  751.5	  575.3	 8353.0	...
10769828	  751.9	  575.4	 8351.0	...
10769829	  752.5	  575.6	 8350.0	...
10769830	  752.9	  575.9	 8350.0	...
10769831	  752.7	  576.3	 8347.0	...
10769832	  752.3	  576.7	 8344.0	...
10769833	  752.0	  576.7	 8340.0	...
10769834	  752.5	  576.4	 8341.0	...
10769835	  753.3	  576.8	 8341.0	...
10769836	  753.2	  577.5	 8340.0	...
10769837	  752.4	  578.3	 8337.0	...
10769838	  751.2	  577.7	 8333.0	...
10769839	  750.9	  576.9	 8335.0	...
10769840	  750.6	  575.9	 8341.0	...
10769841	  751.1	  575.6	 8347.0	...
10769842	  752.2	  576.5	 8347.0	...
10769843	  753.4	  577.8	 8345.0	...
10769844	  753.9	  579.3	 8342.0	...
10769845	  753.7	  579.5	 8343.0	...
10769846	  752.4	  579.8	 8342.0	...
10769847	  751.2	  579.7	 8342.0	...
10769848	  750.3	  579.7	 8341.0	...
10769849	  750.6	  579.6	 8341.0	...
10769850	  750.9	  578.9	 8338.0	...
10769851	  750.6	  578.1	 8336.0	...
10769852	  750.0	  576.9	 8337.0	...
10769853	  749.5	  576.6	 8341.0	...
10769854	  749.2	  576.5	 8342.0	...
10769855	  749.0	  576.5	 8342.0	...
10769856	  750.0	  576.3	 8338.0	...
10769857	  751.3	  576.3	 8325.0	...
10769858	  752.6	  577.4	 8311.0	...
10769859	  752.7	  578.5	 8301.0	...
10769860	  752.9	  579.2	 8298.0	...
10769861	  753.0	  578.8	 8297.0	...
10769862	  752.7	  578.6	 8301.0	...
10769863	  752.3	  578.6	 8306.0	...
10769864	  751.8	  578.7	 8310.0	...
10769865	  751.7	  578.9	 8303.0	...
10769866	  752.0	  579.1	 8297.0	...
10769867	  752.7	  579.2	 8293.0	...
10769868	  753.4	  579.4	 8295.0	...
10769869	  752.8	  579.3	 8297.0	...
10769870	  751.9	  579.1	 8295.0	...
10769871	  751.0	  578.9	 8293.0	...
10769872	  751.1	  578.9	 8295.0	...
10769873	  751.3	  579.1	 8300.0	...
10769874	  751.6	  579.4	 8303.0	...
10769875	  752.1	  579.5	 8300.0	...
10769876	  752.5	  579.2	 8298.0	...
10769877	  752.6	  579.3	 8296.0	...
10769878	  752.4	  579.7	 8290.0	...
10769879	  752.0	  580.2	 8284.0	...
10769880	  751.9	  580.5	 8275.0	...
10769881	  752.0	  580.5	 8271.0	...
10769882	  752.0	  580.5	 8268.0	...
10769883	  751.7	  578.3	 8270.0	...
10769884	  751.8	  576.4	 8277.0	...
10769885	  752.1	  574.6	 8285.0	...
10769886	  752.7	  576.3	 8288.0	...
10769887	  752.5	  577.8	 8288.0	...
10769888	  752.3	  579.1	 8287.0	...
10769889	  751.7	  579.1	 8285.0	...
10769890	  751.2	  578.9	 8283.0	...
10769891	  750.8	  578.5	 8282.0	...
10769892	  750.9	  577.9	 8281.0	...
10769893	  751.4	  577.8	 8281.0	...
10769894	  752.2	  578.2	 8281.0	...
10769895	  752.8	  578.6	 8280.0	...
10769896	  752.8	  578.1	 8280.0	...
10769897	  752.5	  577.5	 8280.0	...
10769898	  752.3	  577.6	 8280.0	...
10769899	  752.6	  578.1	 8279.0	...
10769900	  752.6	  578.5	 8277.0	...
10769901	  751.9	  578.2	 8274.0	...
10769902	  751.4	  578.3	 8268.0	...
10769903	  751.6	  578.7	 8261.0	...
10769904	  752.2	  579.0	 8251.0	...
10769905	  753.2	  579.1	 8245.0	...
10769906	  753.5	  579.2	 8247.0	...
10769907	  753.6	  579.9	 8251.0	...
10769908	  753.3	  580.5	 8253.0	...
10769909	  753.0	  580.9	 8250.0	...
10769910	  752.7	  580.6	 8246.0	...
10769911	  752.5	  580.2	 8243.0	...
10769912	  752.6	  581.2	 8239.0	...
10769913	  752.8	  582.5	 8235.0	...
10769914	  752.8	  583.1	 8235.0	...
10769915	  752.6	  582.3	 8238.0	...
10769916	  752.4	  581.6	 8240.0	...
10769917	  752.3	  581.5	 8240.0	...
10769918	  752.2	  581.5	 8240.0	...
10769919	  752.1	  581.5	 8239.0	...
10769920	  752.1	  581.7	 8238.0	...
10769921	  752.7	  581.7	 8232.0	...
10769922	  753.3	  581.6	 8226.0	...
10769923	  754.5	  582.0	 8220.0	...
10769924	  755.1	  582.4	 8218.0	...
10769925	  754.5	  582.6	 8218.0	...
10769926	  753.1	  582.4	 8220.0	...
10769927	  751.7	  582.1	 8223.0	...
10769928	  751.1	  581.9	 8226.0	...
10769929	  750.7	  581.8	 8226.0	...
10769930	  750.4	  582.0	 8225.0	...
10769931	  750.5	  582.2	 8227.0	...
10769932	  750.5	  582.0	 8233.0	...
10769933	  751.0	  581.4	 8238.0	...
10769934	  751.6	  580.8	 8239.0	...
10769935	  752.4	  580.6	 8239.0	...
10769936	  752.6	  580.5	 8238.0	...
10769937	  752.8	  580.5	 8235.0	...
10769938	  752.6	  580.4	 8232.0	...
10769939	  752.2	  580.1	 8231.0	...
10769940	  751.9	  579.8	 8232.0	...
10769941	  751.7	  579.5	 8233.0	...
10769942	  751.8	  579.4	 8228.0	...
10769943	  751.8	  579.4	 8222.0	...
10769944	  751.9	  579.9	 8215.0	...
10769945	  752.1	  580.5	 8214.0	...
10769946	  752.2	  580.6	 8216.0	...
10769947	  752.3	  580.2	 8223.0	...
10769948	  752.5	  581.5	 8230.0	...
10769949	  752.7	  583.2	 8233.0	...
10769950	  752.8	  584.1	 8231.0	...
10769951	  753.3	  583.3	 8226.0	...
10769952	  753.7	  582.4	 8214.0	...
10769953	  753.3	  582.3	 8203.0	...
10769954	  752.4	  582.5	 8199.0	...
10769955	  751.6	  582.8	 8207.0	...
10769956	  751.8	  582.6	 8214.0	...
10769957	  752.0	  582.2	 8215.0	...
10769958	  752.4	  581.8	 8213.0	...
10769959	  752.6	  580.4	 8210.0	...
10769960	  752.7	  579.1	 8210.0	...
10769961	  752.6	  579.1	 8207.0	...
10769962	  753.1	  580.4	 8206.0	...
10769963	  753.6	  581.8	 8205.0	...
10769964	  753.4	  582.0	 8204.0	...
10769965	  752.5	  582.2	 8202.0	...
10769966	  751.6	  582.4	 8202.0	...
10769967	  751.4	  582.3	 8203.0	...
10769968	  752.3	  582.3	 8205.0	...
10769969	  753.4	  582.3	 8195.0	...
10769970	  754.4	  581.8	 8186.0	...
10769971	  752.7	  581.6	 8188.0	...
10769972	  751.0	  581.6	 8199.0	...
10769973	  750.2	  582.4	 8209.0	...
10769974	  751.1	  582.9	 8206.0	...
10769975	  751.9	  583.3	 8200.0	...
10769976	  751.8	  583.4	 8194.0	...
10769977	  751.7	  583.4	 8190.0	...
10769978	  751.0	  583.5	 8193.0	...
10769979	  750.2	  583.5	 8200.0	...
10769980	  749.7	  583.5	 8207.0	...
10769981	  750.1	  583.3	 8210.0	...
10769982	  750.5	  583.3	 8210.0	...
10769983	  751.1	  583.3	 8209.0	...
10769984	  751.8	  583.5	 8209.0	...
10769985	  752.6	  583.4	 8207.0	...
10769986	  752.9	  582.5	 8203.0	...
10769987	  752.8	  581.5	 8194.0	...
10769988	  752.3	  580.7	 8187.0	...
10769989	  752.0	  580.7	 8182.0	...
10769990	  751.9	  581.6	 8182.0	...
10769991	  752.2	  582.5	 8185.0	...
10769992	  752.5	  583.3	 8187.0	...
10769993	  752.3	  583.2	 8189.0	...
10769994	  752.2	  583.0	 8191.0	...
10769995	  752.1	  582.7	 8195.0	...
10769996	  752.3	  582.6	 8197.0	...
10769997	  752.4	  582.5	 8194.0	...
10769998	  753.3	  582.5	 8186.0	...
10769999	  754.0	  582.5	 8180.0	...
10770000	  754.8	  582.7	 8175.0	...
10770001	  754.9	  582.4	 8174.0	...
10770002	  755.4	  582.0	 8173.0	...
10770003	  755.7	  581.6	 8172.0	...
10770004	  754.9	  581.6	 8177.0	...
10770005	  753.7	  581.7	 8181.0	...
10770006	  752.6	  582.9	 8184.0	...
10770007	  752.8	  583.9	 8181.0	...
10770008	  753.0	  584.8	 8179.0	...
10770009	  752.5	  583.5	 8184.0	...
10770010	  752.0	  582.2	 8189.0	...
10770011	  751.5	  582.3	 8193.0	...
10770012	  751.7	  583.5	 8193.0	...
10770013	  751.6	  584.7	 8185.0	...
10770014	  751.4	  583.9	 8180.0	...
10770015	  750.8	  583.1	 8177.0	...
10770016	  750.4	  582.7	 8178.0	...
10770017	  750.3	  583.1	 8177.0	...
10770018	  750.8	  583.4	 8174.0	...
10770019	  751.3	  583.2	 8173.0	...
10770020	  751.7	  583.2	 8173.0	...
10770021	  751.8	  583.3	 8172.0	...
10770022	  751.8	  583.0	 8171.0	...
10770023	  752.1	  582.7	 8171.0	...
10770024	  752.6	  582.8	 8170.0	...
10770025	  753.1	  583.2	 8169.0	...
10770026	  753.3	  583.2	 8168.0	...
10770027	  753.4	  582.7	 8165.0	...
10770028	  753.2	  582.1	 8163.0	...
10770029	  753.0	  582.6	 8165.0	...
10770030	  753.6	  582.8	 8169.0	...
10770031	  754.4	  583.1	 8167.0	...
10770032	  755.3	  582.7	 8161.0	...
10770033	  755.1	  582.5	 8160.0	...
10770034	  754.9	  582.5	 8166.0	...
10770035	  754.6	  582.4	 8172.0	...
10770036	  754.5	  582.2	 8172.0	...
10770037	  754.4	  582.5	 8171.0	...
10770038	  754.6	  583.9	 8169.0	...
10770039	  753.8	  585.3	 8167.0	...
10770040	  753.0	  586.5	 8167.0	...
10770041	  752.1	  586.1	 8167.0	...
10770042	  752.0	  585.5	 8165.0	...
10770043	  752.1	  584.9	 8163.0	...
10770044	  752.3	  584.5	 8156.0	...
10770045	  753.5	  584.1	 8151.0	...
10770046	  754.5	  583.7	 8147.0	...
10770047	  755.4	  583.7	 8147.0	...
10770048	  755.3	  583.9	 8143.0	...
10770049	  755.1	  584.3	 8140.0	...
10770050	  754.8	  584.5	 8137.0	...
10770051	  754.9	  584.3	 8135.0	...
10770052	  755.0	  583.4	 8131.0	...
10770053	  754.8	  582.8	 8132.0	...
10770054	  754.3	  582.9	 8136.0	...
10770055	  755.0	  583.4	 8138.0	...
10770056	  756.2	  583.7	 8137.0	...
10770057	  757.0	  583.6	 8135.0	...
10770058	  756.3	  583.9	 8128.0	...
10770059	  755.6	  584.3	 8121.0	...
10770060	  755.2	  584.5	 8114.0	...
10770061	  755.0	  584.1	 8116.0	...
10770062	  754.8	  584.0	 8119.0	...
10770063	  754.7	  583.8	 8121.0	...
10770064	  754.6	  584.1	 8121.0	...
10770065	  754.5	  584.0	 8119.0	...
10770066	  754.2	  584.0	 8117.0	...
10770067	  754.1	  584.1	 8114.0	...
10770068	  754.0	  584.1	 8113.0	...
10770069	  753.9	  584.2	 8112.0	...
10770070	  753.6	  584.3	 8110.0	...
10770071	  753.3	  584.5	 8111.0	...
10770072	  753.2	  584.4	 8112.0	...
10770073	  753.6	  584.9	 8114.0	...
10770074	  754.0	  585.3	 8114.0	...
10770075	  754.3	  586.1	 8111.0	...
10770076	  754.0	  586.3	 8109.0	...
10770077	  753.7	  585.9	 8107.0	...
10770078	  753.3	  585.3	 8108.0	...
10770079	  753.1	  584.7	 8109.0	...
10770080	  753.3	  584.6	 8109.0	...
10770081	  753.6	  584.6	 8109.0	...
10770082	  753.9	  584.6	 8108.0	...
10770083	  753.8	  584.5	 8109.0	...
10770084	  753.7	  584.4	 8109.0	...
10770085	  753.6	  584.3	 8108.0	...
10770086	  753.4	  583.7	 8107.0	...
10770087	  753.9	  583.0	 8106.0	...
10770088	  755.0	  583.0	 8096.0	...
10770089	  756.1	  583.7	 8085.0	...
10770090	  755.6	  584.6	 8084.0	...
10770091	  754.6	  584.5	 8094.0	...
10770092	  753.5	  584.5	 8105.0	...
10770093	  753.5	  584.3	 8106.0	...
10770094	  754.4	  584.1	 8105.0	...
10770095	  755.3	  584.0	 8101.0	...
10770096	  755.5	  583.9	 8097.0	...
MSG	10770097 0000 _ Number Off
10770097	  754.7	  584.2	 8096.0	...
10770098	  754.1	  584.5	 8095.0	...
10770099	  754.2	  584.8	 8095.0	...
10770100	  754.3	  585.0	 8094.0	...
10770101	  754.3	  585.0	 8095.0	...
10770102	  754.6	  584.9	 8096.0	...
10770103	  754.9	  585.4	 8083.0	...
10770104	  754.9	  585.9	 8069.0	...
10770105	  754.5	  586.2	 8057.0	...
10770106	  754.1	  586.0	 8060.0	...
10770107	  754.1	  585.8	 8068.0	...
10770108	  753.8	  586.5	 8073.0	...
10770109	  753.5	  587.1	 8077.0	...
10770110	  753.4	  587.6	 8073.0	...
10770111	  753.8	  587.3	 8070.0	...
10770112	  754.1	  587.1	 8066.0	...
10770113	  754.5	  587.2	 8065.0	...
10770114	  754.7	  587.6	 8064.0	...
10770115	  755.0	  587.8	 8063.0	...
10770116	  754.0	  587.7	 8064.0	...
10770117	  752.9	  587.4	 8066.0	...
10770118	  752.5	  587.0	 8069.0	...
10770119	  752.9	  586.2	 8070.0	...
10770120	  753.4	  585.3	 8069.0	...
10770121	  753.7	  584.6	 8062.0	...
10770122	  754.3	  585.7	 8053.0	...
10770123	  755.3	  586.8	 8045.0	...
10770124	  755.7	  587.1	 8043.0	...
10770125	  756.0	  586.3	 8043.0	...
10770126	  755.4	  584.4	 8042.0	...
10770127	  754.9	  583.3	 8040.0	...
10770128	  754.3	  582.3	 8035.0	...
10770129	  754.1	  582.7	 8031.0	...
10770130	  754.0	  584.1	 8027.0	...
10770131	  753.9	  585.2	 8026.0	...
10770132	  753.9	  586.2	 8032.0	...
10770133	  753.7	  586.2	 8039.0	...
10770134	  753.2	  586.2	 8047.0	...
10770135	  752.6	  586.2	 8049.0	...
10770136	  753.1	  585.9	 8050.0	...
10770137	  753.8	  585.5	 8048.0	...
10770138	  754.3	  585.1	 8043.0	...
10770139	  753.9	  585.0	 8038.0	...
10770140	  753.5	  585.1	 8033.0	...
10770141	  753.6	  585.6	 8030.0	...
10770142	  753.9	  585.5	 8027.0	...
10770143	  755.0	  585.0	 8027.0	...
10770144	  755.8	  584.1	 8026.0	...
10770145	  756.5	  583.9	 8026.0	...
10770146	  756.2	  584.0	 8026.0	...
10770147	  755.8	  584.2	 8030.0	...
10770148	  755.4	  584.4	 8032.0	...
10770149	  755.0	  584.3	 8034.0	...
10770150	  754.8	  584.2	 8034.0	...
10770151	  754.7	  584.1	 8032.0	...
10770152	  754.7	  584.0	 8031.0	...
10770153	  754.7	  583.9	 8029.0	...
10770154	  754.8	  584.0	 8029.0	...
10770155	  754.9	  584.0	 8029.0	...
10770156	  754.9	  583.8	 8029.0	...
10770157	  755.1	  583.6	 8029.0	...
10770158	  755.2	  583.5	 8020.0	...
10770159	  755.0	  584.3	 8011.0	...
10770160	  754.7	  585.3	 8002.0	...
10770161	  754.4	  586.3	 8003.0	...
10770162	  754.5	  586.6	 8003.0	...
10770163	  754.6	  586.7	 8004.0	...
10770164	  754.6	  586.5	 8011.0	...
10770165	  754.6	  586.3	 8017.0	...
10770166	  754.5	  586.1	 8023.0	...
10770167	  754.4	  586.1	 8023.0	...
10770168	  754.5	  586.1	 8024.0	...
10770169	  754.7	  586.1	 8025.0	...
10770170	  755.0	  586.0	 8023.0	...
10770171	  755.1	  585.9	 8012.0	...
10770172	  755.2	  585.8	 8001.0	...
10770173	  755.1	  586.0	 7993.0	...
10770174	  754.7	  586.4	 7994.0	...
10770175	  754.1	  586.3	 7995.0	...
10770176	  753.6	  585.9	 7991.0	...
10770177	  754.2	  586.0	 7985.0	...
10770178	  754.9	  586.7	 7980.0	...
10770179	  756.0	  587.4	 7980.0	...
10770180	  756.3	  587.5	 7979.0	...
10770181	  756.1	  587.4	 7975.0	...
10770182	  755.7	  587.1	 7970.0	...
10770183	  755.2	  586.8	 7973.0	...
10770184	  754.9	  586.7	 7980.0	...
10770185	  754.6	  587.3	 7982.0	...
10770186	  755.1	  587.9	 7977.0	...
10770187	  755.9	  589.0	 7967.0	...
10770188	  756.6	  589.5	 7959.0	...
10770189	  756.4	  590.1	 7950.0	...
10770190	  756.1	  588.7	 7951.0	...
10770191	  755.9	  587.3	 7957.0	...
10770192	  755.9	  586.0	 7963.0	...
10770193	  755.9	  586.4	 7964.0	...
10770194	  755.9	  586.8	 7961.0	...
10770195	  756.6	  586.9	 7958.0	...
10770196	  757.2	  586.8	 7954.0	...
10770197	  757.3	  586.8	 7951.0	...
10770198	  756.9	  588.2	 7946.0	...
10770199	  756.5	  589.6	 7944.0	...
10770200	  756.9	  590.9	 7942.0	...
10770201	  757.3	  591.1	 7940.0	...
10770202	  757.8	  591.2	 7935.0	...
10770203	  757.7	  591.2	 7931.0	...
10770204	  757.5	  590.8	 7934.0	...
10770205	  757.1	  590.4	 7940.0	...
10770206	  757.3	  590.2	 7945.0	...
10770207	  757.5	  590.2	 7944.0	...
10770208	  756.6	  589.1	 7942.0	...
10770209	  755.6	  588.1	 7940.0	...
10770210	  755.1	  588.1	 7933.0	...
10770211	  755.9	  589.0	 7928.0	...
10770212	  756.3	  590.0	 7924.0	...
10770213	  756.3	  589.9	 7924.0	...
10770214	  756.8	  588.9	 7924.0	...
10770215	  757.2	  588.0	 7924.0	...
10770216	  757.3	  587.3	 7920.0	...
10770217	  757.1	  588.7	 7918.0	...
10770218	  756.8	  589.8	 7916.0	...
10770219	  756.8	  590.7	 7918.0	...
10770220	  756.4	  590.4	 7918.0	...
10770221	  755.8	  590.5	 7917.0	...
10770222	  755.1	  590.6	 7917.0	...
10770223	  754.7	  590.7	 7919.0	...
10770224	  754.5	  590.3	 7921.0	...
10770225	  754.2	  589.8	 7922.0	...
10770226	  754.1	  589.4	 7922.0	...
10770227	  754.1	  589.7	 7919.0	...
10770228	  754.7	  589.9	 7911.0	...
10770229	  755.3	  590.0	 7904.0	...
10770230	  755.8	  590.5	 7900.0	...
10770231	  755.8	  591.1	 7900.0	...
10770232	  755.7	  591.0	 7901.0	...
10770233	  756.3	  590.3	 7899.0	...
10770234	  756.9	  589.5	 7898.0	...
10770235	  756.9	  589.5	 7898.0	...
10770236	  756.3	  590.0	 7895.0	...
10770237	  755.7	  591.0	 7887.0	...
10770238	  755.8	  591.9	 7880.0	...
10770239	  755.9	  592.4	 7876.0	...
10770240	  756.3	  592.1	 7876.0	...
10770241	  756.7	  591.7	 7875.0	...
10770242	  757.0	  591.3	 7873.0	...
10770243	  756.9	  591.7	 7871.0	...
10770244	  756.6	  592.1	 7868.0	...
10770245	  756.5	  592.5	 7867.0	...
10770246	  756.4	  592.5	 7863.0	...
10770247	  756.5	  592.9	 7860.0	...
10770248	  756.6	  593.2	 7856.0	...
10770249	  756.6	  593.0	 7855.0	...
10770250	  756.7	  592.4	 7853.0	...
10770251	  756.8	  591.9	 7853.0	...
10770252	  757.1	  592.0	 7852.0	...
10770253	  757.4	  591.9	 7851.0	...
10770254	  757.5	  591.8	 7850.0	...
10770255	  757.6	  591.6	 7848.0	...
10770256	  757.7	  591.4	 7846.0	...
10770257	  757.8	  591.3	 7845.0	...
10770258	  758.1	  591.7	 7844.0	...
10770259	  758.4	  592.2	 7844.0	...
10770260	  758.5	  592.8	 7842.0	...
10770261	  758.2	  593.0	 7839.0	...
10770262	  757.7	  593.1	 7839.0	...
10770263	  757.4	  592.8	 7840.0	...
10770264	  757.5	  592.4	 7841.0	...
10770265	  757.9	  592.0	 7841.0	...
10770266	  758.4	  591.9	 7841.0	...
10770267	  757.9	  592.0	 7842.0	...
10770268	  757.2	  592.1	 7843.0	...
10770269	  756.4	  592.6	 7840.0	...
10770270	  756.2	  592.8	 7837.0	...
10770271	  755.8	  593.0	 7836.0	...
10770272	  755.5	  593.5	 7839.0	...
10770273	  755.3	  594.1	 7841.0	...
10770274	  755.5	  594.8	 7838.0	...
10770275	  755.8	  594.3	 7834.0	...
10770276	  756.1	  593.5	 7833.0	...
10770277	  756.3	  592.6	 7835.0	...
10770278	  756.0	  592.3	 7838.0	...
10770279	  755.9	  592.8	 7836.0	...
10770280	  755.7	  593.6	 7829.0	...
10770281	  755.9	  594.3	 7823.0	...
10770282	  756.3	  593.8	 7821.0	...
10770283	  756.6	  593.0	 7823.0	...
10770284	  757.0	  592.2	 7825.0	...
10770285	  757.3	  592.2	 7824.0	...
10770286	  757.5	  592.3	 7825.0	...
10770287	  757.1	  592.4	 7826.0	...
10770288	  756.5	  593.6	 7824.0	...
10770289	  755.8	  594.8	 7825.0	...
10770290	  755.7	  595.4	 7827.0	...
10770291	  755.4	  594.1	 7824.0	...
10770292	  755.4	  592.9	 7816.0	...
10770293	  755.5	  592.3	 7807.0	...
10770294	  755.8	  592.8	 7806.0	...
10770295	  756.5	  593.7	 7805.0	...
10770296	  757.1	  594.6	 7807.0	...
10770297	  756.9	  593.7	 7807.0	...
10770298	  756.2	  592.5	 7807.0	...
10770299	  755.7	  591.7	 7803.0	...
10770300	  755.9	  592.2	 7800.0	...
10770301	  755.6	  592.8	 7801.0	...
10770302	  755.0	  592.7	 7803.0	...
10770303	  756.0	  592.2	 7804.0	...
10770304	  757.5	  592.4	 7800.0	...
10770305	  758.1	  592.9	 7796.0	...
10770306	  757.3	  593.8	 7795.0	...
10770307	  756.3	  593.8	 7799.0	...
10770308	  755.6	  594.0	 7804.0	...
10770309	  754.5	  594.1	 7810.0	...
10770310	  753.8	  594.0	 7813.0	...
10770311	  754.0	  593.2	 7813.0	...
10770312	  754.4	  592.6	 7813.0	...
10770313	  753.9	  592.2	 7812.0	...
10770314	  753.7	  592.2	 7809.0	...
10770315	  753.5	  592.7	 7805.0	...
10770316	  753.2	  593.1	 7803.0	...
10770317	  752.8	  593.6	 7803.0	...
10770318	  752.9	  593.8	 7803.0	...
10770319	  754.3	  593.7	 7802.0	...
10770320	  755.5	  592.8	 7801.0	...
10770321	  756.6	  591.9	 7800.0	...
10770322	  756.8	  591.2	 7802.0	...
10770323	  757.3	  591.4	 7803.0	...
10770324	  757.5	  591.6	 7804.0	...
10770325	  756.6	  591.4	 7804.0	...
10770326	  755.4	  591.0	 7806.0	...
10770327	  753.9	  590.7	 7807.0	...
10770328	  753.4	  590.8	 7808.0	...
10770329	  752.9	  590.9	 7806.0	...
10770330	  752.9	  591.1	 7805.0	...
10770331	  752.8	  591.0	 7804.0	...
10770332	  752.8	  590.9	 7804.0	...
10770333	  752.7	  590.3	 7803.0	...
10770334	  752.7	  590.0	 7804.0	...
10770335	  752.8	  590.0	 7807.0	...
10770336	  752.0	  590.5	 7811.0	...
10770337	  751.2	  591.1	 7813.0	...
10770338	  750.6	  591.7	 7810.0	...
10770339	  750.9	  592.2	 7806.0	...
10770340	  751.1	  592.7	 7800.0	...
10770341	  752.2	  592.8	 7796.0	...
10770342	  753.5	  592.8	 7792.0	...
10770343	  754.6	  591.4	 7793.0	...
10770344	  754.4	  590.1	 7796.0	...
10770345	  754.2	  589.8	 7795.0	...
10770346	  754.3	  590.8	 7788.0	...
10770347	  754.6	  591.8	 7780.0	...
10770348	  754.5	  591.8	 7782.0	...
10770349	  754.2	  591.8	 7787.0	...
10770350	  754.1	  591.8	 7793.0	...
10770351	  754.0	  591.6	 7794.0	...
10770352	  753.8	  591.4	 7794.0	...
10770353	  754.1	  591.2	 7794.0	...
10770354	  754.4	  591.5	 7793.0	...
10770355	  754.3	  591.8	 7792.0	...
10770356	  753.7	  592.2	 7791.0	...
10770357	  752.8	  592.1	 7791.0	...
10770358	  752.4	  591.9	 7793.0	...
10770359	  753.0	  591.6	 7795.0	...
10770360	  753.5	  590.8	 7792.0	...
10770361	  754.0	  590.2	 7786.0	...
10770362	  753.7	  589.6	 7781.0	...
10770363	  753.4	  590.3	 7787.0	...
10770364	  752.2	  590.8	 7796.0	...
10770365	  751.2	  591.2	 7804.0	...
10770366	  750.0	  591.5	 7807.0	...
10770367	  749.7	  591.8	 7808.0	...
10770368	  749.8	  592.4	 7803.0	...
10770369	  750.4	  592.5	 7795.0	...
10770370	  751.0	  592.5	 7787.0	...
10770371	  751.2	  592.4	 7785.0	...
10770372	  751.3	  592.3	 7781.0	...
10770373	  751.5	  592.3	 7778.0	...
10770374	  751.8	  592.5	 7772.0	...
10770375	  752.0	  592.8	 7770.0	...
10770376	  752.4	  593.0	 7773.0	...
10770377	  752.7	  592.9	 7777.0	...
10770378	  752.8	  592.8	 7775.0	...
10770379	  752.8	  592.6	 7768.0	...
10770380	  753.4	  592.4	 7766.0	...
10770381	  754.0	  592.4	 7770.0	...
10770382	  754.6	  591.7	 7777.0	...
10770383	  753.2	  590.8	 7780.0	...
10770384	  751.8	  590.1	 7788.0	...
10770385	  751.4	  589.8	 7795.0	...
10770386	  752.4	  589.9	 7801.0	...
10770387	  752.6	  589.8	 7800.0	...
10770388	  751.9	  589.9	 7798.0	...
10770389	  752.1	  590.9	 7790.0	...
10770390	  752.9	  591.8	 7785.0	...
10770391	  753.5	  592.3	 7782.0	...
10770392	  753.3	  591.9	 7783.0	...
10770393	  753.2	  591.5	 7780.0	...
10770394	  752.9	  591.7	 7777.0	...
10770395	  752.3	  591.9	 7776.0	...
10770396	  751.8	  592.1	 7777.0	...
10770397	  751.5	  592.1	 7779.0	...
10770398	  752.2	  591.7	 7782.0	...
10770399	  753.0	  591.2	 7783.0	...
10770400	  754.1	  590.6	 7782.0	...
10770401	  754.4	  590.6	 7781.0	...
10770402	  754.6	  591.3	 7776.0	...
10770403	  754.4	  592.1	 7772.0	...
10770404	  754.1	  592.5	 7772.0	...
10770405	  754.1	  592.2	 7776.0	...
10770406	  754.1	  591.7	 7781.0	...
10770407	  754.3	  591.6	 7781.0	...
10770408	  754.4	  591.6	 7781.0	...
10770409	  754.4	  591.6	 7781.0	...
10770410	  754.4	  591.5	 7781.0	...
10770411	  754.3	  591.4	 7772.0	...
10770412	  753.2	  591.5	 7764.0	...
10770413	  752.1	  591.8	 7764.0	...
10770414	  750.9	  592.2	 7772.0	...
10770415	  750.7	  592.1	 7784.0	...
10770416	  751.4	  591.7	 7788.0	...
10770417	  752.3	  591.1	 7793.0	...
10770418	  753.4	  590.7	 7793.0	...
10770419	  753.4	  590.7	 7791.0	...
10770420	  753.3	  590.8	 7787.0	...
10770421	  752.6	  591.3	 7786.0	...
10770422	  751.8	  591.5	 7791.0	...
10770423	  751.0	  591.7	 7796.0	...
10770424	  750.7	  591.8	 7799.0	...
10770425	  751.0	  591.9	 7803.0	...
10770426	  751.4	  591.9	 7806.0	...
10770427	  751.9	  591.8	 7804.0	...
10770428	  753.2	  591.5	 7793.0	...
10770429	  754.6	  591.3	 7782.0	...
10770430	  756.3	  591.1	 7771.0	...
10770431	  756.5	  590.5	 7766.0	...
10770432	  756.6	  590.0	 7759.0	...
10770433	  756.7	  590.5	 7757.0	...
10770434	  756.6	  591.5	 7758.0	...
10770435	  756.4	  592.5	 7761.0	...
10770436	  756.0	  591.8	 7767.0	...
10770437	  755.7	  591.2	 7776.0	...
10770438	  755.6	  590.9	 7783.0	...
10770439	  755.9	  591.0	 7781.0	...
10770440	  756.1	  591.1	 7776.0	...
10770441	  755.5	  591.3	 7776.0	...
10770442	  754.8	  591.4	 7781.0	...
10770443	  754.8	  591.3	 7787.0	...
10770444	  755.5	  590.7	 7787.0	...
10770445	  756.0	  590.2	 7789.0	...
10770446	  755.3	  589.3	 7795.0	...
10770447	  755.3	  588.7	 7800.0	...
10770448	  756.2	  588.1	 7795.0	...
10770449	  757.3	  588.2	 7786.0	...
10770450	  758.0	  588.3	 7779.0	...
10770451	  758.0	  588.1	 7782.0	...
10770452	  757.2	  587.8	 7784.0	...
10770453	  756.5	  587.5	 7783.0	...
10770454	  755.8	  588.4	 7779.0	...
10770455	  756.0	  589.3	 7777.0	...
10770456	  755.8	  590.2	 7779.0	...
10770457	  755.6	  590.2	 7779.0	...
10770458	  755.5	  590.3	 7777.0	...
10770459	  755.5	  590.5	 7776.0	...
10770460	  755.5	  590.6	 7777.0	...
10770461	  755.2	  590.2	 7777.0	...
10770462	  755.0	  589.6	 7777.0	...
10770463	  755.5	  589.1	 7777.0	...
10770464	  756.2	  589.3	 7777.0	...
10770465	  756.9	  589.5	 7777.0	...
10770466	  756.5	  589.0	 7778.0	...
10770467	  756.1	  588.7	 7780.0	...
10770468	  755.7	  588.6	 7783.0	...
10770469	  754.9	  589.2	 7786.0	...
10770470	  754.2	  589.5	 7788.0	...
10770471	  753.8	  589.9	 7791.0	...
10770472	  754.9	  590.1	 7793.0	...
10770473	  756.0	  590.3	 7794.0	...
10770474	  756.9	  590.1	 7793.0	...
10770475	  757.1	  590.1	 7795.0	...
10770476	  757.0	  590.0	 7796.0	...
10770477	  756.5	  590.1	 7798.0	...
10770478	  756.1	  590.2	 7797.0	...
10770479	  755.9	  590.0	 7794.0	...
10770480	  755.9	  589.8	 7791.0	...
10770481	  755.9	  589.6	 7785.0	...
10770482	  755.9	  589.7	 7782.0	...
10770483	  756.3	  589.7	 7778.0	...
10770484	  756.5	  588.3	 7776.0	...
10770485	  756.9	  586.9	 7781.0	...
10770486	  757.2	  587.1	 7788.0	...
10770487	  757.5	  588.6	 7797.0	...
10770488	  757.5	  589.0	 7798.0	...
10770489	  757.3	  587.9	 7799.0	...
10770490	  756.2	  586.2	 7799.0	...
10770491	  755.3	  585.7	 7805.0	...
10770492	  754.8	  586.1	 7811.0	...
10770493	  755.2	  586.9	 7815.0	...
10770494	  755.8	  587.9	 7810.0	...
10770495	  756.0	  588.0	 7806.0	...
10770496	  756.1	  588.0	 7804.0	...
10770497	  756.4	  587.7	 7803.0	...
10770498	  757.2	  587.3	 7800.0	...
10770499	  758.1	  587.9	 7792.0	...
10770500	  757.9	  588.9	 7786.0	...
10770501	  757.3	  589.9	 7785.0	...
10770502	  756.6	  590.2	 7789.0	...
10770503	  756.1	  590.3	 7793.0	...
[truncated: 4,390,235 more chars]
