# Supplementary material for: With an eye on uncertainty: Modelling pupillary responses to environmental volatility
Source: PLoS Comput Biol. 2019 Jul 5;15(7):e1007126. doi: 10.1371/journal.pcbi.1007126 (PMC6636765; doi:10.1371/journal.pcbi.1007126)
Supplement: S4 Data — Zip file containing the pupillometry data for participant 4. (ZIP) [file pcbi.1007126.s004.zip › P4/trial15.asc]

** CONVERTED FROM C:\Users\tparr\Documents\PVR\P4_0712\trial15.edf using edfapi 3.1 Win32 Nov 24 2009 on Thu Dec 07 19:13:23 2017
** DATE: Thu Dec  7 20:08:00 2017
** TYPE: EDF_FILE BINARY EVENT SAMPLE TAGGED
** VERSION: EYELINK II 1
** SOURCE: EYELINK CL
** EYELINK II CL v4.48 Nov 25 2009
** CAMERA: EyeLink CL Version 1.4 Sensor=BHA
** SERIAL NUMBER: CL1-AAD42
** CAMERA_CONFIG: AAD42140.SCD
**

MSG	10965423 RECCFG CR 1000 2 0 R
MSG	10965423 ELCLCFG MTABLER
MSG	10965423 GAZE_COORDS 0.00 0.00 1599.00 1199.00
MSG	10965423 THRESHOLDS R 136 250
MSG	10965423 ELCL_PROC CENTROID (3)
MSG	10965423 ELCL_PCR_PARAM 5 3.0
START	10965424 	RIGHT	SAMPLES	EVENTS
PRESCALER	1
VPRESCALER	1
PUPIL	AREA
EVENTS	GAZE	RIGHT	RATE	1000.00	TRACKING	CR	FILTER	2
SAMPLES	GAZE	RIGHT	RATE	1000.00	TRACKING	CR	FILTER	2
MSG	10965424 !MODE RECORD CR 1000 2 0 R
10965424	  750.9	  538.1	 5977.0	...
INPUT	10965424	127
10965425	  751.4	  537.4	 5980.0	...
10965426	  750.4	  536.9	 5979.0	...
10965427	  749.5	  537.1	 5977.0	...
10965428	  748.7	  536.9	 5978.0	...
10965429	  748.5	  536.7	 5981.0	...
10965430	  748.3	  536.6	 5986.0	...
SFIX R   10965431
10965431	  748.3	  536.8	 5988.0	...
10965432	  749.0	  536.7	 5989.0	...
10965433	  751.4	  536.3	 5987.0	...
10965434	  753.7	  536.2	 5986.0	...
10965435	  755.3	  536.1	 5985.0	...
10965436	  755.4	  536.7	 5986.0	...
10965437	  755.0	  537.1	 5983.0	...
10965438	  754.5	  537.4	 5979.0	...
10965439	  753.5	  537.4	 5974.0	...
10965440	  752.4	  537.5	 5973.0	...
10965441	  751.4	  537.8	 5974.0	...
10965442	  750.7	  538.2	 5974.0	...
10965443	  750.5	  538.6	 5978.0	...
10965444	  750.8	  538.3	 5982.0	...
10965445	  751.3	  537.5	 5985.0	...
10965446	  751.9	  536.8	 5987.0	...
10965447	  752.0	  536.8	 5991.0	...
10965448	  752.1	  537.1	 5992.0	...
10965449	  751.8	  537.1	 5992.0	...
10965450	  750.8	  537.3	 5991.0	...
10965451	  750.0	  537.5	 5989.0	...
10965452	  749.2	  537.6	 5988.0	...
10965453	  749.2	  537.4	 5988.0	...
10965454	  749.3	  537.6	 5990.0	...
10965455	  749.7	  537.9	 5988.0	...
10965456	  749.9	  536.2	 5986.0	...
10965457	  751.1	  534.1	 5985.0	...
10965458	  752.4	  533.9	 5982.0	...
10965459	  753.8	  535.6	 5976.0	...
10965460	  754.0	  537.5	 5970.0	...
10965461	  754.3	  537.4	 5966.0	...
10965462	  754.9	  537.3	 5965.0	...
10965463	  755.4	  536.0	 5965.0	...
10965464	  753.9	  535.0	 5970.0	...
10965465	  751.9	  534.3	 5976.0	...
10965466	  750.3	  537.5	 5982.0	...
10965467	  752.2	  540.2	 5982.0	...
10965468	  754.0	  540.6	 5983.0	...
10965469	  755.5	  538.5	 5983.0	...
10965470	  755.2	  536.8	 5983.0	...
10965471	  755.2	  536.9	 5984.0	...
10965472	  755.0	  537.1	 5985.0	...
10965473	  754.6	  537.1	 5984.0	...
10965474	  754.2	  536.5	 5982.0	...
10965475	  753.6	  535.9	 5980.0	...
10965476	  752.6	  534.9	 5980.0	...
10965477	  750.8	  534.7	 5986.0	...
10965478	  749.5	  534.5	 5991.0	...
10965479	  750.6	  534.5	 5990.0	...
10965480	  752.6	  534.3	 5984.0	...
10965481	  754.3	  533.9	 5978.0	...
10965482	  754.0	  533.8	 5978.0	...
10965483	  753.7	  533.6	 5978.0	...
10965484	  751.9	  533.8	 5981.0	...
10965485	  750.1	  533.9	 5984.0	...
10965486	  749.5	  533.8	 5986.0	...
10965487	  750.3	  533.6	 5985.0	...
10965488	  751.2	  533.9	 5984.0	...
10965489	  751.3	  534.4	 5981.0	...
10965490	  751.7	  535.3	 5978.0	...
10965491	  752.3	  535.9	 5981.0	...
10965492	  752.6	  536.6	 5987.0	...
10965493	  752.2	  536.1	 5987.0	...
10965494	  751.5	  534.2	 5979.0	...
10965495	  751.1	  532.2	 5970.0	...
10965496	  751.5	  533.4	 5972.0	...
10965497	  752.1	  535.7	 5975.0	...
10965498	  752.2	  537.2	 5979.0	...
10965499	  752.6	  536.2	 5979.0	...
10965500	  753.0	  535.4	 5977.0	...
10965501	  753.1	  534.9	 5975.0	...
10965502	  752.3	  534.6	 5979.0	...
10965503	  751.7	  535.2	 5985.0	...
10965504	  752.0	  536.0	 5991.0	...
10965505	  752.7	  536.6	 5991.0	...
10965506	  753.4	  536.3	 5997.0	...
10965507	  753.1	  536.0	 6004.0	...
10965508	  752.4	  535.7	 6011.0	...
10965509	  751.8	  535.4	 6007.0	...
10965510	  751.5	  535.6	 6002.0	...
10965511	  751.5	  536.3	 5994.0	...
10965512	  751.5	  537.0	 5990.0	...
10965513	  751.4	  537.4	 5987.0	...
10965514	  751.3	  537.4	 5990.0	...
10965515	  750.9	  537.2	 5994.0	...
10965516	  750.6	  536.9	 5997.0	...
10965517	  751.2	  537.2	 5999.0	...
10965518	  752.0	  537.9	 5999.0	...
10965519	  753.5	  537.1	 5999.0	...
10965520	  753.9	  535.7	 6001.0	...
10965521	  754.0	  534.4	 6005.0	...
10965522	  753.3	  534.5	 6008.0	...
10965523	  752.8	  534.5	 6010.0	...
10965524	  752.7	  534.5	 6011.0	...
10965525	  752.6	  534.4	 6011.0	...
10965526	  752.5	  534.4	 6013.0	...
10965527	  752.4	  534.3	 6015.0	...
10965528	  752.1	  534.1	 6006.0	...
10965529	  751.9	  535.2	 5996.0	...
10965530	  751.7	  536.4	 5997.0	...
10965531	  752.6	  537.2	 6008.0	...
10965532	  753.3	  536.7	 6018.0	...
10965533	  753.8	  536.4	 6019.0	...
10965534	  753.2	  536.5	 6024.0	...
10965535	  752.7	  536.6	 6030.0	...
10965536	  752.4	  536.2	 6031.0	...
10965537	  752.5	  535.6	 6030.0	...
10965538	  752.2	  535.6	 6031.0	...
10965539	  751.5	  535.9	 6034.0	...
10965540	  750.7	  535.4	 6033.0	...
10965541	  750.3	  534.6	 6029.0	...
10965542	  749.3	  534.7	 6028.0	...
10965543	  748.4	  535.7	 6036.0	...
10965544	  748.5	  536.5	 6044.0	...
10965545	  749.5	  536.2	 6051.0	...
10965546	  751.2	  535.7	 6051.0	...
10965547	  751.7	  534.8	 6052.0	...
10965548	  752.1	  534.0	 6043.0	...
10965549	  751.8	  533.9	 6035.0	...
10965550	  751.8	  534.4	 6031.0	...
10965551	  749.9	  533.6	 6035.0	...
10965552	  748.0	  532.4	 6037.0	...
10965553	  746.2	  531.8	 6035.0	...
10965554	  746.5	  532.5	 6031.0	...
10965555	  749.1	  532.9	 6027.0	...
10965556	  751.5	  532.6	 6022.0	...
10965557	  753.0	  531.7	 6026.0	...
10965558	  751.5	  531.2	 6031.0	...
10965559	  750.0	  530.6	 6036.0	...
10965560	  750.6	  530.4	 6036.0	...
10965561	  751.9	  529.9	 6036.0	...
10965562	  752.8	  529.7	 6035.0	...
10965563	  752.5	  531.2	 6035.0	...
10965564	  752.0	  532.8	 6038.0	...
10965565	  752.0	  534.9	 6041.0	...
10965566	  751.9	  535.4	 6043.0	...
10965567	  752.1	  534.6	 6045.0	...
10965568	  752.1	  533.3	 6046.0	...
10965569	  752.1	  532.2	 6043.0	...
10965570	  752.0	  533.0	 6040.0	...
10965571	  752.0	  533.8	 6037.0	...
10965572	  752.1	  534.3	 6045.0	...
10965573	  752.1	  534.3	 6052.0	...
10965574	  752.2	  534.3	 6059.0	...
10965575	  752.4	  534.3	 6060.0	...
10965576	  752.7	  534.3	 6052.0	...
10965577	  752.9	  534.0	 6044.0	...
10965578	  751.9	  533.8	 6045.0	...
10965579	  750.8	  533.1	 6055.0	...
10965580	  749.7	  532.9	 6066.0	...
10965581	  750.0	  533.0	 6070.0	...
10965582	  750.4	  533.6	 6073.0	...
10965583	  750.7	  533.5	 6070.0	...
10965584	  750.7	  532.8	 6065.0	...
10965585	  750.3	  531.3	 6062.0	...
10965586	  750.0	  530.0	 6064.0	...
10965587	  749.8	  531.0	 6065.0	...
10965588	  750.3	  532.8	 6065.0	...
10965589	  750.7	  534.5	 6067.0	...
10965590	  750.8	  534.4	 6067.0	...
10965591	  750.1	  534.5	 6066.0	...
10965592	  749.5	  534.5	 6073.0	...
10965593	  749.0	  534.2	 6082.0	...
10965594	  749.0	  533.8	 6091.0	...
10965595	  748.3	  533.8	 6091.0	...
10965596	  747.6	  533.9	 6090.0	...
10965597	  747.9	  534.2	 6089.0	...
10965598	  748.9	  534.4	 6088.0	...
10965599	  749.9	  534.5	 6089.0	...
10965600	  749.3	  534.3	 6092.0	...
10965601	  748.7	  533.8	 6092.0	...
10965602	  748.5	  533.5	 6090.0	...
10965603	  748.8	  533.4	 6090.0	...
10965604	  749.4	  534.3	 6092.0	...
10965605	  749.6	  535.1	 6094.0	...
10965606	  749.7	  534.1	 6094.0	...
10965607	  749.5	  532.4	 6098.0	...
10965608	  749.1	  530.8	 6102.0	...
10965609	  748.4	  530.7	 6105.0	...
10965610	  747.7	  530.6	 6105.0	...
10965611	  747.3	  530.5	 6105.0	...
10965612	  747.2	  530.6	 6104.0	...
10965613	  747.1	  530.6	 6105.0	...
10965614	  747.8	  530.5	 6106.0	...
10965615	  748.3	  530.5	 6107.0	...
10965616	  748.7	  529.3	 6106.0	...
10965617	  748.5	  528.2	 6105.0	...
10965618	  748.7	  529.3	 6104.0	...
10965619	  749.0	  531.5	 6101.0	...
10965620	  749.2	  533.7	 6098.0	...
10965621	  749.1	  533.4	 6094.0	...
10965622	  749.1	  532.9	 6094.0	...
10965623	  749.6	  531.5	 6096.0	...
10965624	  750.1	  530.4	 6098.0	...
10965625	  750.8	  529.7	 6099.0	...
10965626	  750.9	  530.0	 6106.0	...
10965627	  749.3	  530.4	 6113.0	...
10965628	  747.6	  530.6	 6125.0	...
10965629	  746.7	  530.6	 6131.0	...
10965630	  747.7	  530.5	 6139.0	...
10965631	  748.7	  528.8	 6141.0	...
10965632	  748.7	  527.2	 6140.0	...
10965633	  748.2	  527.4	 6138.0	...
10965634	  747.9	  530.2	 6136.0	...
10965635	  747.2	  533.5	 6133.0	...
10965636	  747.0	  535.1	 6125.0	...
10965637	  748.1	  533.0	 6115.0	...
10965638	  749.4	  530.5	 6116.0	...
10965639	  750.8	  528.4	 6119.0	...
10965640	  750.7	  529.3	 6123.0	...
10965641	  749.4	  531.1	 6120.0	...
10965642	  748.1	  532.4	 6118.0	...
10965643	  746.6	  533.1	 6118.0	...
10965644	  746.4	  533.0	 6113.0	...
10965645	  746.5	  533.0	 6110.0	...
10965646	  746.8	  532.9	 6116.0	...
10965647	  747.1	  532.6	 6126.0	...
10965648	  747.2	  530.2	 6136.0	...
10965649	  747.5	  527.9	 6133.0	...
10965650	  747.7	  527.3	 6132.0	...
10965651	  747.8	  528.7	 6131.0	...
10965652	  747.9	  530.1	 6141.0	...
10965653	  746.7	  530.1	 6150.0	...
10965654	  745.5	  530.2	 6157.0	...
10965655	  746.3	  530.0	 6153.0	...
10965656	  748.2	  530.0	 6147.0	...
10965657	  750.0	  530.1	 6142.0	...
10965658	  750.0	  531.0	 6139.0	...
10965659	  750.5	  531.5	 6133.0	...
10965660	  750.9	  530.6	 6127.0	...
10965661	  751.2	  529.1	 6121.0	...
10965662	  751.0	  528.8	 6127.0	...
10965663	  751.4	  529.8	 6130.0	...
10965664	  751.9	  531.2	 6134.0	...
10965665	  752.2	  531.9	 6132.0	...
10965666	  752.0	  532.7	 6135.0	...
10965667	  751.8	  533.0	 6137.0	...
10965668	  751.8	  533.0	 6136.0	...
10965669	  751.8	  532.9	 6135.0	...
10965670	  751.8	  532.5	 6133.0	...
10965671	  751.9	  532.7	 6132.0	...
10965672	  751.7	  533.1	 6139.0	...
10965673	  751.1	  532.6	 6146.0	...
10965674	  750.0	  531.6	 6153.0	...
10965675	  748.5	  531.0	 6161.0	...
10965676	  747.4	  531.3	 6166.0	...
10965677	  746.9	  531.2	 6172.0	...
10965678	  747.3	  531.0	 6168.0	...
10965679	  747.7	  530.7	 6166.0	...
10965680	  747.0	  531.0	 6174.0	...
10965681	  745.6	  530.0	 6191.0	...
10965682	  744.3	  529.1	 6207.0	...
10965683	  745.3	  528.1	 6202.0	...
10965684	  746.5	  528.7	 6185.0	...
10965685	  747.7	  528.4	 6166.0	...
10965686	  747.8	  528.1	 6158.0	...
10965687	  747.8	  527.4	 6157.0	...
10965688	  748.0	  528.0	 6161.0	...
10965689	  747.4	  528.5	 6166.0	...
10965690	  746.8	  529.1	 6176.0	...
10965691	  746.1	  529.4	 6185.0	...
10965692	  746.1	  529.2	 6189.0	...
10965693	  746.7	  528.6	 6181.0	...
10965694	  747.2	  528.1	 6173.0	...
10965695	  747.3	  528.0	 6174.0	...
10965696	  747.2	  528.2	 6179.0	...
10965697	  747.3	  528.6	 6185.0	...
10965698	  747.4	  528.7	 6186.0	...
10965699	  747.5	  528.7	 6193.0	...
10965700	  747.7	  528.6	 6200.0	...
10965701	  747.7	  528.8	 6199.0	...
10965702	  747.2	  528.9	 6194.0	...
10965703	  746.5	  527.6	 6186.0	...
10965704	  747.8	  526.0	 6183.0	...
10965705	  749.2	  524.5	 6188.0	...
10965706	  749.4	  524.4	 6195.0	...
10965707	  748.0	  524.7	 6203.0	...
10965708	  747.4	  525.2	 6205.0	...
10965709	  748.2	  525.4	 6209.0	...
10965710	  748.1	  525.6	 6213.0	...
10965711	  747.1	  525.4	 6216.0	...
10965712	  745.6	  525.3	 6214.0	...
10965713	  745.1	  525.7	 6212.0	...
10965714	  745.7	  527.2	 6208.0	...
10965715	  746.8	  528.6	 6206.0	...
10965716	  748.3	  530.1	 6204.0	...
10965717	  748.9	  530.8	 6207.0	...
10965718	  749.4	  529.9	 6211.0	...
10965719	  749.0	  528.3	 6214.0	...
10965720	  747.9	  526.9	 6221.0	...
10965721	  747.0	  527.4	 6229.0	...
10965722	  747.1	  527.8	 6228.0	...
10965723	  748.4	  527.7	 6220.0	...
10965724	  749.6	  527.3	 6213.0	...
10965725	  749.5	  527.5	 6215.0	...
10965726	  748.4	  528.0	 6216.0	...
10965727	  747.3	  528.4	 6218.0	...
10965728	  747.3	  528.3	 6222.0	...
10965729	  747.9	  528.4	 6224.0	...
10965730	  749.5	  528.5	 6224.0	...
10965731	  750.7	  528.7	 6222.0	...
10965732	  750.0	  529.1	 6232.0	...
10965733	  748.0	  529.8	 6243.0	...
10965734	  746.1	  530.3	 6253.0	...
10965735	  745.7	  530.3	 6253.0	...
10965736	  745.6	  530.0	 6253.0	...
10965737	  745.4	  529.0	 6253.0	...
10965738	  746.7	  528.1	 6249.0	...
10965739	  748.0	  528.1	 6245.0	...
10965740	  749.1	  528.7	 6240.0	...
10965741	  747.7	  529.5	 6239.0	...
10965742	  746.6	  529.5	 6246.0	...
10965743	  746.0	  529.4	 6255.0	...
10965744	  745.8	  529.4	 6263.0	...
10965745	  745.5	  529.3	 6262.0	...
10965746	  746.1	  528.8	 6263.0	...
10965747	  747.1	  528.2	 6265.0	...
10965748	  747.6	  529.0	 6267.0	...
10965749	  747.0	  530.1	 6269.0	...
10965750	  748.2	  530.4	 6270.0	...
10965751	  750.0	  529.6	 6270.0	...
10965752	  752.2	  528.4	 6269.0	...
10965753	  753.1	  527.7	 6267.0	...
10965754	  753.9	  526.5	 6266.0	...
10965755	  753.6	  526.0	 6273.0	...
10965756	  751.1	  526.1	 6284.0	...
10965757	  748.7	  526.5	 6294.0	...
10965758	  747.3	  526.7	 6297.0	...
10965759	  747.6	  526.5	 6296.0	...
10965760	  747.9	  526.1	 6294.0	...
10965761	  747.7	  525.5	 6291.0	...
10965762	  747.6	  524.9	 6288.0	...
10965763	  748.0	  525.4	 6285.0	...
10965764	  748.4	  525.7	 6284.0	...
10965765	  748.6	  526.1	 6283.0	...
10965766	  748.4	  525.9	 6284.0	...
10965767	  748.1	  525.6	 6285.0	...
10965768	  748.6	  524.8	 6285.0	...
10965769	  749.3	  524.1	 6287.0	...
10965770	  749.8	  524.9	 6293.0	...
10965771	  749.7	  526.6	 6299.0	...
10965772	  749.5	  528.7	 6298.0	...
10965773	  749.3	  529.8	 6294.0	...
10965774	  749.8	  528.8	 6293.0	...
10965775	  750.7	  527.5	 6300.0	...
10965776	  752.0	  526.2	 6306.0	...
10965777	  752.5	  524.8	 6312.0	...
10965778	  751.3	  523.6	 6318.0	...
10965779	  749.9	  523.5	 6319.0	...
10965780	  748.8	  524.8	 6319.0	...
10965781	  749.0	  525.4	 6317.0	...
10965782	  749.1	  525.0	 6318.0	...
10965783	  748.8	  525.6	 6321.0	...
10965784	  748.6	  526.3	 6324.0	...
10965785	  748.7	  526.7	 6331.0	...
10965786	  749.3	  526.1	 6334.0	...
10965787	  750.4	  525.8	 6337.0	...
10965788	  751.7	  525.6	 6336.0	...
10965789	  752.8	  525.5	 6330.0	...
10965790	  753.5	  526.5	 6324.0	...
10965791	  752.5	  528.0	 6326.0	...
10965792	  751.1	  529.3	 6333.0	...
10965793	  749.5	  529.4	 6332.0	...
10965794	  750.3	  529.2	 6324.0	...
10965795	  751.2	  527.8	 6316.0	...
10965796	  752.1	  526.3	 6317.0	...
10965797	  752.1	  526.3	 6320.0	...
10965798	  752.1	  527.7	 6323.0	...
10965799	  752.2	  528.8	 6323.0	...
10965800	  752.0	  528.4	 6322.0	...
10965801	  751.7	  528.1	 6327.0	...
10965802	  751.4	  528.2	 6332.0	...
10965803	  751.9	  528.4	 6336.0	...
10965804	  753.0	  528.6	 6335.0	...
10965805	  754.1	  528.4	 6336.0	...
10965806	  754.2	  528.0	 6336.0	...
10965807	  753.7	  526.7	 6336.0	...
10965808	  753.3	  525.8	 6334.0	...
10965809	  753.3	  524.9	 6333.0	...
10965810	  753.5	  525.0	 6338.0	...
10965811	  753.4	  525.0	 6338.0	...
10965812	  753.2	  525.0	 6338.0	...
10965813	  753.1	  525.1	 6339.0	...
10965814	  753.1	  525.9	 6344.0	...
10965815	  753.2	  526.7	 6353.0	...
10965816	  753.1	  526.5	 6356.0	...
10965817	  752.9	  525.5	 6360.0	...
10965818	  752.7	  525.3	 6361.0	...
10965819	  753.8	  526.0	 6356.0	...
10965820	  754.9	  526.8	 6343.0	...
10965821	  756.0	  526.5	 6329.0	...
10965822	  756.0	  526.2	 6338.0	...
10965823	  755.8	  525.9	 6353.0	...
10965824	  756.1	  526.4	 6360.0	...
10965825	  756.5	  526.8	 6351.0	...
10965826	  755.4	  527.4	 6343.0	...
10965827	  753.9	  527.6	 6342.0	...
10965828	  752.4	  527.3	 6345.0	...
10965829	  752.1	  526.9	 6351.0	...
10965830	  751.9	  527.7	 6358.0	...
10965831	  751.9	  529.3	 6355.0	...
10965832	  752.1	  530.8	 6348.0	...
10965833	  753.5	  530.8	 6339.0	...
10965834	  754.8	  530.3	 6337.0	...
10965835	  756.0	  529.4	 6335.0	...
10965836	  755.8	  528.3	 6334.0	...
10965837	  756.1	  527.4	 6334.0	...
10965838	  756.4	  527.2	 6337.0	...
10965839	  756.7	  527.7	 6340.0	...
10965840	  756.6	  528.2	 6343.0	...
10965841	  756.3	  527.9	 6344.0	...
10965842	  756.0	  527.5	 6346.0	...
10965843	  756.0	  527.4	 6348.0	...
10965844	  755.3	  528.5	 6349.0	...
10965845	  754.5	  529.6	 6350.0	...
10965846	  754.8	  530.7	 6350.0	...
10965847	  755.7	  531.1	 6353.0	...
10965848	  756.5	  530.2	 6355.0	...
10965849	  756.2	  529.0	 6349.0	...
10965850	  756.1	  527.8	 6341.0	...
10965851	  756.6	  527.8	 6332.0	...
10965852	  757.1	  527.9	 6332.0	...
10965853	  757.6	  528.0	 6340.0	...
10965854	  757.6	  528.0	 6349.0	...
10965855	  757.5	  527.7	 6357.0	...
10965856	  757.4	  527.4	 6357.0	...
10965857	  757.4	  528.7	 6356.0	...
10965858	  757.5	  530.1	 6356.0	...
10965859	  757.8	  531.1	 6359.0	...
10965860	  757.8	  530.5	 6364.0	...
10965861	  757.7	  529.9	 6371.0	...
10965862	  757.7	  529.7	 6374.0	...
10965863	  757.9	  531.0	 6372.0	...
10965864	  758.1	  532.3	 6367.0	...
10965865	  758.3	  533.5	 6363.0	...
10965866	  757.6	  533.3	 6363.0	...
10965867	  756.3	  533.2	 6365.0	...
10965868	  755.0	  533.3	 6364.0	...
10965869	  754.7	  533.4	 6362.0	...
10965870	  755.2	  533.4	 6367.0	...
10965871	  756.3	  533.1	 6375.0	...
10965872	  757.0	  531.5	 6380.0	...
10965873	  757.2	  530.0	 6377.0	...
10965874	  757.0	  529.6	 6375.0	...
10965875	  756.9	  531.1	 6375.0	...
10965876	  757.1	  532.8	 6375.0	...
10965877	  757.1	  533.5	 6375.0	...
10965878	  757.2	  533.3	 6376.0	...
10965879	  757.2	  532.8	 6373.0	...
10965880	  757.2	  532.4	 6369.0	...
10965881	  756.5	  532.9	 6366.0	...
10965882	  755.9	  533.3	 6367.0	...
10965883	  756.3	  533.6	 6368.0	...
10965884	  757.3	  533.3	 6363.0	...
10965885	  758.3	  533.2	 6357.0	...
10965886	  758.1	  533.4	 6351.0	...
10965887	  759.7	  533.4	 6346.0	...
10965888	  761.4	  533.1	 6340.0	...
10965889	  761.7	  532.7	 6336.0	...
10965890	  760.2	  532.4	 6339.0	...
10965891	  758.8	  532.3	 6343.0	...
10965892	  758.9	  532.5	 6351.0	...
10965893	  758.9	  532.8	 6357.0	...
10965894	  759.0	  533.2	 6360.0	...
10965895	  759.0	  532.8	 6356.0	...
10965896	  759.2	  532.3	 6355.0	...
10965897	  759.2	  531.7	 6357.0	...
10965898	  759.2	  531.5	 6360.0	...
10965899	  758.9	  531.4	 6361.0	...
10965900	  758.6	  531.4	 6363.0	...
10965901	  758.4	  531.7	 6367.0	...
10965902	  758.4	  532.2	 6371.0	...
10965903	  758.8	  532.6	 6379.0	...
10965904	  759.2	  533.3	 6387.0	...
10965905	  760.0	  534.0	 6396.0	...
10965906	  760.6	  535.2	 6391.0	...
10965907	  761.5	  535.6	 6383.0	...
10965908	  762.0	  535.8	 6369.0	...
10965909	  761.9	  535.6	 6363.0	...
10965910	  760.5	  535.6	 6358.0	...
10965911	  759.2	  535.6	 6359.0	...
10965912	  758.8	  535.3	 6352.0	...
10965913	  759.6	  534.8	 6345.0	...
10965914	  760.6	  534.6	 6338.0	...
10965915	  761.1	  534.7	 6341.0	...
10965916	  760.9	  535.0	 6344.0	...
10965917	  760.6	  535.3	 6347.0	...
10965918	  760.2	  535.5	 6348.0	...
10965919	  760.7	  535.6	 6350.0	...
10965920	  761.5	  535.6	 6352.0	...
10965921	  762.2	  534.5	 6348.0	...
10965922	  761.9	  533.5	 6341.0	...
10965923	  760.4	  532.4	 6339.0	...
10965924	  758.9	  532.4	 6344.0	...
10965925	  760.0	  533.1	 6347.0	...
10965926	  762.8	  533.7	 6339.0	...
10965927	  765.4	  534.9	 6331.0	...
10965928	  765.6	  535.8	 6327.0	...
10965929	  764.1	  536.9	 6328.0	...
10965930	  762.8	  536.6	 6329.0	...
10965931	  763.2	  535.9	 6328.0	...
10965932	  764.6	  535.2	 6341.0	...
10965933	  763.9	  535.5	 6354.0	...
10965934	  761.8	  535.9	 6368.0	...
10965935	  759.8	  536.4	 6367.0	...
10965936	  760.1	  536.7	 6367.0	...
10965937	  760.1	  537.2	 6367.0	...
10965938	  760.0	  537.5	 6367.0	...
10965939	  760.3	  537.7	 6363.0	...
10965940	  761.4	  537.4	 6359.0	...
10965941	  762.3	  536.2	 6356.0	...
10965942	  763.2	  535.1	 6357.0	...
10965943	  763.6	  535.6	 6359.0	...
10965944	  763.5	  537.1	 6361.0	...
10965945	  763.1	  538.7	 6360.0	...
10965946	  762.6	  538.8	 6353.0	...
10965947	  762.7	  538.9	 6346.0	...
10965948	  762.8	  538.3	 6342.0	...
10965949	  762.9	  537.6	 6348.0	...
10965950	  763.0	  536.7	 6356.0	...
10965951	  763.0	  536.5	 6362.0	...
10965952	  763.4	  536.3	 6365.0	...
10965953	  764.2	  536.4	 6361.0	...
10965954	  765.0	  536.7	 6356.0	...
10965955	  765.2	  537.3	 6351.0	...
10965956	  765.2	  537.7	 6354.0	...
10965957	  765.2	  537.8	 6358.0	...
10965958	  764.6	  537.6	 6361.0	...
10965959	  763.8	  537.3	 6361.0	...
10965960	  763.0	  537.0	 6359.0	...
10965961	  763.1	  536.7	 6355.0	...
10965962	  763.3	  536.4	 6346.0	...
10965963	  763.7	  536.1	 6338.0	...
10965964	  763.9	  535.9	 6338.0	...
10965965	  764.0	  535.8	 6342.0	...
10965966	  763.7	  535.8	 6346.0	...
10965967	  763.5	  536.6	 6343.0	...
10965968	  763.9	  537.4	 6341.0	...
10965969	  764.6	  538.3	 6346.0	...
10965970	  765.2	  538.7	 6352.0	...
10965971	  765.7	  539.1	 6351.0	...
10965972	  766.2	  539.2	 6345.0	...
10965973	  766.8	  539.1	 6338.0	...
10965974	  767.0	  539.0	 6338.0	...
10965975	  767.0	  538.8	 6338.0	...
10965976	  765.6	  538.9	 6339.0	...
10965977	  764.2	  539.1	 6340.0	...
10965978	  763.4	  539.6	 6341.0	...
10965979	  763.9	  539.9	 6343.0	...
10965980	  764.9	  539.8	 6347.0	...
10965981	  765.4	  539.3	 6353.0	...
10965982	  765.8	  538.5	 6358.0	...
10965983	  765.8	  538.0	 6359.0	...
10965984	  766.3	  538.6	 6357.0	...
10965985	  766.8	  539.7	 6353.0	...
10965986	  767.2	  539.5	 6350.0	...
10965987	  767.2	  538.0	 6358.0	...
10965988	  767.1	  536.7	 6367.0	...
10965989	  767.1	  536.9	 6377.0	...
10965990	  767.1	  537.3	 6377.0	...
10965991	  767.0	  537.5	 6369.0	...
10965992	  767.1	  538.0	 6360.0	...
10965993	  767.1	  538.4	 6352.0	...
10965994	  765.8	  538.9	 6352.0	...
10965995	  764.4	  538.9	 6351.0	...
10965996	  762.8	  539.4	 6350.0	...
10965997	  762.6	  539.9	 6360.0	...
10965998	  762.2	  540.0	 6370.0	...
10965999	  762.1	  539.4	 6380.0	...
10966000	  762.4	  538.8	 6380.0	...
10966001	  762.8	  537.9	 6381.0	...
10966002	  763.4	  536.8	 6381.0	...
10966003	  763.7	  535.8	 6380.0	...
10966004	  763.9	  535.4	 6379.0	...
10966005	  763.8	  535.5	 6376.0	...
10966006	  763.7	  535.6	 6374.0	...
10966007	  764.1	  536.7	 6373.0	...
10966008	  765.5	  537.7	 6373.0	...
10966009	  766.7	  538.8	 6366.0	...
10966010	  766.9	  538.9	 6359.0	...
10966011	  765.8	  539.2	 6352.0	...
10966012	  765.0	  539.2	 6352.0	...
10966013	  765.8	  538.6	 6354.0	...
10966014	  767.0	  538.1	 6360.0	...
10966015	  768.4	  537.6	 6363.0	...
10966016	  768.5	  537.8	 6363.0	...
10966017	  768.9	  538.0	 6360.0	...
10966018	  769.2	  538.1	 6360.0	...
10966019	  768.8	  538.4	 6360.0	...
10966020	  767.3	  538.8	 6367.0	...
10966021	  765.9	  539.7	 6377.0	...
10966022	  765.5	  540.1	 6387.0	...
10966023	  766.0	  540.3	 6390.0	...
10966024	  766.7	  540.0	 6389.0	...
10966025	  767.2	  539.7	 6387.0	...
10966026	  767.3	  538.8	 6384.0	...
10966027	  767.0	  538.0	 6383.0	...
10966028	  766.6	  538.1	 6384.0	...
10966029	  766.4	  538.9	 6386.0	...
10966030	  766.2	  539.4	 6380.0	...
10966031	  766.2	  539.0	 6376.0	...
10966032	  766.0	  538.7	 6371.0	...
10966033	  765.8	  538.5	 6374.0	...
10966034	  765.8	  538.4	 6373.0	...
10966035	  765.5	  538.3	 6373.0	...
10966036	  765.0	  537.7	 6372.0	...
10966037	  764.7	  537.0	 6371.0	...
10966038	  764.7	  535.8	 6372.0	...
10966039	  765.0	  535.2	 6374.0	...
10966040	  765.1	  535.1	 6377.0	...
10966041	  765.1	  536.1	 6379.0	...
10966042	  765.2	  537.1	 6382.0	...
10966043	  765.2	  537.5	 6382.0	...
10966044	  765.5	  537.2	 6382.0	...
10966045	  765.7	  536.8	 6381.0	...
10966046	  764.7	  536.7	 6388.0	...
10966047	  763.4	  536.7	 6396.0	...
10966048	  763.2	  536.9	 6389.0	...
10966049	  764.2	  537.1	 6374.0	...
10966050	  765.1	  536.3	 6365.0	...
10966051	  764.9	  535.3	 6375.0	...
10966052	  764.7	  535.4	 6386.0	...
10966053	  764.9	  536.4	 6391.0	...
10966054	  765.4	  537.4	 6391.0	...
10966055	  765.9	  537.3	 6393.0	...
10966056	  765.9	  537.3	 6395.0	...
10966057	  766.0	  537.2	 6388.0	...
10966058	  766.0	  537.1	 6380.0	...
10966059	  765.3	  537.0	 6374.0	...
10966060	  764.4	  536.8	 6378.0	...
10966061	  763.6	  537.3	 6382.0	...
10966062	  764.1	  537.8	 6384.0	...
10966063	  764.4	  537.4	 6384.0	...
10966064	  765.0	  536.2	 6383.0	...
10966065	  765.4	  536.4	 6383.0	...
10966066	  766.4	  537.5	 6383.0	...
10966067	  767.1	  537.5	 6385.0	...
10966068	  766.4	  536.4	 6387.0	...
10966069	  765.2	  534.9	 6388.0	...
10966070	  764.1	  534.5	 6390.0	...
10966071	  763.1	  534.3	 6391.0	...
10966072	  762.2	  534.7	 6393.0	...
10966073	  761.4	  535.3	 6395.0	...
10966074	  761.5	  534.8	 6401.0	...
10966075	  762.6	  534.0	 6407.0	...
10966076	  763.6	  533.2	 6412.0	...
10966077	  764.5	  533.5	 6412.0	...
10966078	  764.4	  534.2	 6412.0	...
10966079	  764.0	  535.0	 6412.0	...
10966080	  763.6	  535.6	 6403.0	...
10966081	  763.0	  535.9	 6395.0	...
10966082	  762.7	  535.8	 6387.0	...
10966083	  763.1	  535.7	 6389.0	...
10966084	  763.8	  535.6	 6391.0	...
10966085	  764.5	  535.0	 6391.0	...
10966086	  765.2	  534.5	 6391.0	...
10966087	  765.9	  534.9	 6390.0	...
10966088	  765.8	  536.0	 6390.0	...
10966089	  764.6	  537.4	 6391.0	...
10966090	  763.3	  537.7	 6398.0	...
10966091	  762.8	  537.6	 6405.0	...
10966092	  763.0	  537.2	 6410.0	...
10966093	  763.9	  537.1	 6411.0	...
10966094	  765.2	  537.4	 6412.0	...
10966095	  766.0	  537.9	 6410.0	...
10966096	  765.9	  537.9	 6404.0	...
10966097	  765.6	  537.6	 6398.0	...
10966098	  765.2	  537.3	 6395.0	...
10966099	  764.7	  537.3	 6400.0	...
10966100	  764.3	  537.1	 6405.0	...
10966101	  764.4	  536.8	 6408.0	...
10966102	  765.0	  536.6	 6404.0	...
10966103	  766.8	  538.4	 6401.0	...
10966104	  767.9	  540.3	 6400.0	...
10966105	  768.6	  541.5	 6400.0	...
10966106	  767.7	  540.5	 6400.0	...
10966107	  766.5	  539.5	 6402.0	...
10966108	  765.7	  539.6	 6404.0	...
10966109	  764.5	  540.2	 6404.0	...
10966110	  763.5	  540.4	 6403.0	...
10966111	  762.5	  539.7	 6401.0	...
10966112	  762.1	  537.5	 6400.0	...
10966113	  761.8	  535.6	 6400.0	...
10966114	  763.2	  534.2	 6400.0	...
10966115	  764.7	  533.5	 6398.0	...
10966116	  766.4	  532.8	 6397.0	...
10966117	  766.6	  533.6	 6396.0	...
10966118	  767.2	  535.0	 6401.0	...
10966119	  767.5	  536.2	 6405.0	...
10966120	  767.4	  535.8	 6405.0	...
10966121	  767.0	  535.4	 6402.0	...
10966122	  766.8	  535.4	 6398.0	...
10966123	  766.7	  535.6	 6401.0	...
10966124	  766.5	  535.8	 6402.0	...
10966125	  766.4	  535.9	 6404.0	...
10966126	  766.2	  535.7	 6406.0	...
10966127	  767.3	  535.3	 6407.0	...
10966128	  769.1	  535.4	 6407.0	...
10966129	  771.0	  535.6	 6404.0	...
10966130	  770.7	  534.7	 6412.0	...
10966131	  769.2	  533.6	 6421.0	...
10966132	  767.6	  533.0	 6421.0	...
10966133	  766.8	  533.7	 6412.0	...
10966134	  766.0	  533.8	 6409.0	...
10966135	  765.3	  533.2	 6416.0	...
10966136	  765.2	  534.9	 6422.0	...
10966137	  765.1	  537.2	 6423.0	...
10966138	  764.9	  538.1	 6422.0	...
10966139	  764.3	  535.9	 6420.0	...
10966140	  763.9	  533.6	 6426.0	...
10966141	  763.8	  532.5	 6432.0	...
10966142	  763.8	  532.2	 6439.0	...
10966143	  764.5	  533.1	 6439.0	...
10966144	  765.0	  534.3	 6438.0	...
10966145	  765.4	  535.3	 6438.0	...
10966146	  764.4	  535.0	 6440.0	...
10966147	  764.0	  534.5	 6444.0	...
10966148	  763.9	  534.3	 6448.0	...
10966149	  764.4	  534.0	 6451.0	...
10966150	  764.7	  533.8	 6452.0	...
10966151	  764.6	  533.5	 6454.0	...
10966152	  764.8	  533.3	 6456.0	...
10966153	  765.1	  533.7	 6453.0	...
10966154	  765.1	  534.4	 6450.0	...
10966155	  764.9	  535.1	 6447.0	...
10966156	  764.7	  535.6	 6448.0	...
10966157	  763.6	  536.1	 6449.0	...
10966158	  762.4	  535.6	 6446.0	...
10966159	  762.5	  534.7	 6441.0	...
10966160	  763.6	  533.4	 6434.0	...
10966161	  764.7	  533.2	 6431.0	...
10966162	  764.7	  533.5	 6429.0	...
10966163	  764.3	  534.0	 6427.0	...
10966164	  764.0	  534.3	 6425.0	...
10966165	  763.7	  533.7	 6423.0	...
10966166	  763.9	  533.4	 6424.0	...
10966167	  763.9	  533.3	 6428.0	...
10966168	  763.8	  533.5	 6430.0	...
10966169	  763.5	  533.3	 6431.0	...
10966170	  763.4	  533.1	 6429.0	...
10966171	  763.5	  532.9	 6428.0	...
10966172	  763.7	  532.6	 6427.0	...
10966173	  764.5	  532.1	 6427.0	...
10966174	  765.7	  532.2	 6421.0	...
10966175	  767.0	  533.0	 6415.0	...
10966176	  766.3	  534.4	 6412.0	...
10966177	  764.9	  535.6	 6416.0	...
10966178	  763.5	  536.6	 6420.0	...
10966179	  763.9	  536.9	 6425.0	...
10966180	  764.2	  536.2	 6428.0	...
10966181	  764.4	  535.5	 6426.0	...
10966182	  764.8	  534.8	 6421.0	...
10966183	  765.2	  534.8	 6420.0	...
10966184	  765.6	  534.6	 6423.0	...
10966185	  765.6	  534.3	 6429.0	...
10966186	  765.5	  533.9	 6432.0	...
10966187	  765.5	  533.6	 6432.0	...
10966188	  765.4	  533.4	 6429.0	...
10966189	  765.3	  533.3	 6425.0	...
10966190	  765.5	  532.8	 6425.0	...
10966191	  765.7	  532.5	 6425.0	...
10966192	  766.4	  532.1	 6425.0	...
10966193	  767.0	  532.1	 6425.0	...
10966194	  767.5	  532.3	 6425.0	...
10966195	  767.8	  532.5	 6424.0	...
10966196	  768.1	  532.7	 6423.0	...
10966197	  766.8	  533.1	 6422.0	...
10966198	  765.6	  533.6	 6422.0	...
10966199	  764.4	  534.4	 6421.0	...
10966200	  764.8	  534.8	 6426.0	...
10966201	  764.7	  535.4	 6432.0	...
10966202	  765.0	  535.9	 6436.0	...
10966203	  765.4	  536.5	 6434.0	...
10966204	  765.6	  536.8	 6434.0	...
10966205	  765.6	  536.6	 6436.0	...
10966206	  765.2	  535.9	 6438.0	...
10966207	  764.8	  535.2	 6437.0	...
10966208	  764.5	  534.9	 6439.0	...
10966209	  764.4	  534.7	 6443.0	...
10966210	  764.4	  534.5	 6448.0	...
10966211	  764.3	  534.3	 6443.0	...
10966212	  764.3	  534.8	 6436.0	...
10966213	  764.7	  535.3	 6430.0	...
10966214	  765.1	  535.9	 6430.0	...
10966215	  765.3	  536.2	 6429.0	...
10966216	  765.2	  536.6	 6429.0	...
10966217	  764.9	  536.4	 6423.0	...
10966218	  764.8	  536.3	 6417.0	...
10966219	  765.0	  536.1	 6410.0	...
10966220	  765.0	  536.4	 6408.0	...
10966221	  764.6	  536.5	 6412.0	...
10966222	  764.0	  537.0	 6417.0	...
10966223	  764.4	  537.2	 6424.0	...
10966224	  765.2	  537.1	 6426.0	...
10966225	  765.0	  536.2	 6427.0	...
10966226	  764.2	  535.5	 6426.0	...
10966227	  763.6	  535.0	 6426.0	...
10966228	  763.6	  534.8	 6425.0	...
10966229	  763.7	  534.5	 6423.0	...
10966230	  763.8	  534.1	 6423.0	...
10966231	  764.3	  535.6	 6427.0	...
10966232	  764.8	  537.1	 6432.0	...
10966233	  765.4	  538.7	 6434.0	...
10966234	  765.9	  538.0	 6432.0	...
10966235	  766.1	  537.4	 6430.0	...
10966236	  765.8	  536.7	 6429.0	...
10966237	  765.4	  536.6	 6429.0	...
10966238	  765.3	  535.7	 6429.0	...
10966239	  765.2	  535.0	 6429.0	...
10966240	  765.1	  534.4	 6424.0	...
10966241	  765.2	  535.3	 6419.0	...
10966242	  765.4	  536.1	 6414.0	...
10966243	  765.6	  537.1	 6415.0	...
10966244	  765.6	  537.3	 6417.0	...
10966245	  765.8	  537.5	 6418.0	...
10966246	  766.0	  538.0	 6418.0	...
10966247	  765.9	  538.4	 6419.0	...
10966248	  765.6	  539.0	 6419.0	...
10966249	  766.2	  539.1	 6420.0	...
10966250	  767.1	  539.1	 6423.0	...
10966251	  767.6	  538.1	 6425.0	...
10966252	  767.1	  537.2	 6421.0	...
10966253	  765.7	  536.4	 6415.0	...
10966254	  764.8	  536.6	 6423.0	...
10966255	  764.0	  538.2	 6438.0	...
10966256	  764.9	  539.4	 6446.0	...
10966257	  766.5	  540.6	 6435.0	...
10966258	  768.1	  540.3	 6424.0	...
10966259	  769.2	  540.1	 6421.0	...
10966260	  770.0	  540.0	 6422.0	...
10966261	  770.6	  537.8	 6423.0	...
10966262	  770.7	  535.5	 6429.0	...
10966263	  770.7	  534.4	 6434.0	...
10966264	  770.8	  535.4	 6435.0	...
10966265	  769.5	  536.7	 6431.0	...
10966266	  768.1	  536.9	 6428.0	...
10966267	  766.5	  537.1	 6428.0	...
10966268	  766.5	  537.5	 6429.0	...
10966269	  766.3	  537.9	 6429.0	...
10966270	  766.1	  537.9	 6429.0	...
10966271	  765.8	  537.5	 6432.0	...
10966272	  764.8	  537.2	 6434.0	...
10966273	  763.9	  537.0	 6434.0	...
10966274	  763.0	  536.9	 6429.0	...
10966275	  762.9	  536.6	 6424.0	...
10966276	  764.4	  536.3	 6421.0	...
10966277	  766.1	  536.3	 6414.0	...
10966278	  767.9	  536.7	 6408.0	...
10966279	  768.0	  537.4	 6402.0	...
10966280	  767.9	  537.9	 6399.0	...
10966281	  767.6	  538.1	 6396.0	...
10966282	  767.2	  538.3	 6411.0	...
10966283	  766.8	  538.3	 6427.0	...
10966284	  766.6	  538.2	 6444.0	...
10966285	  765.3	  538.2	 6442.0	...
10966286	  764.1	  538.1	 6440.0	...
10966287	  763.7	  537.9	 6433.0	...
10966288	  764.7	  537.4	 6427.0	...
10966289	  765.8	  536.7	 6422.0	...
10966290	  766.0	  536.3	 6422.0	...
10966291	  766.3	  536.0	 6421.0	...
10966292	  766.5	  536.0	 6421.0	...
10966293	  766.9	  535.9	 6421.0	...
10966294	  767.2	  536.2	 6421.0	...
10966295	  766.6	  536.4	 6422.0	...
10966296	  765.8	  536.3	 6427.0	...
10966297	  765.1	  535.7	 6434.0	...
10966298	  765.1	  535.4	 6442.0	...
10966299	  765.9	  535.5	 6447.0	...
10966300	  766.5	  535.7	 6452.0	...
10966301	  767.2	  535.8	 6455.0	...
10966302	  767.3	  535.9	 6459.0	...
10966303	  766.7	  536.5	 6460.0	...
10966304	  766.2	  537.0	 6458.0	...
10966305	  765.9	  537.3	 6451.0	...
10966306	  766.6	  537.3	 6443.0	...
10966307	  767.2	  537.3	 6437.0	...
10966308	  767.4	  537.2	 6438.0	...
10966309	  767.3	  537.0	 6443.0	...
10966310	  767.2	  536.7	 6455.0	...
10966311	  766.2	  537.6	 6465.0	...
10966312	  765.3	  539.6	 6472.0	...
10966313	  765.0	  541.6	 6463.0	...
10966314	  765.6	  541.3	 6451.0	...
10966315	  765.9	  539.9	 6443.0	...
10966316	  765.6	  538.5	 6445.0	...
10966317	  765.9	  538.0	 6448.0	...
10966318	  766.4	  537.9	 6448.0	...
10966319	  767.3	  538.0	 6445.0	...
10966320	  767.6	  537.8	 6442.0	...
10966321	  767.3	  537.5	 6442.0	...
10966322	  766.8	  537.7	 6444.0	...
10966323	  766.2	  537.7	 6447.0	...
10966324	  766.1	  537.6	 6447.0	...
10966325	  766.0	  538.2	 6448.0	...
10966326	  766.0	  539.4	 6445.0	...
10966327	  766.3	  540.6	 6439.0	...
10966328	  767.0	  539.2	 6433.0	...
10966329	  767.0	  537.9	 6435.0	...
10966330	  766.9	  537.1	 6440.0	...
10966331	  766.4	  538.1	 6445.0	...
10966332	  766.3	  539.2	 6446.0	...
10966333	  766.2	  539.8	 6447.0	...
10966334	  766.6	  540.1	 6444.0	...
10966335	  767.3	  540.6	 6439.0	...
10966336	  768.0	  542.1	 6435.0	...
10966337	  768.2	  543.4	 6436.0	...
10966338	  768.2	  542.9	 6439.0	...
10966339	  768.2	  541.4	 6444.0	...
10966340	  768.4	  539.6	 6449.0	...
10966341	  768.7	  539.2	 6450.0	...
10966342	  768.3	  538.7	 6447.0	...
10966343	  767.4	  538.7	 6445.0	...
10966344	  766.4	  538.6	 6445.0	...
10966345	  767.2	  538.5	 6445.0	...
10966346	  768.4	  538.4	 6445.0	...
10966347	  769.8	  538.1	 6447.0	...
10966348	  769.9	  538.0	 6449.0	...
10966349	  769.8	  538.0	 6451.0	...
10966350	  769.4	  538.5	 6452.0	...
10966351	  769.1	  539.1	 6452.0	...
10966352	  768.9	  539.6	 6454.0	...
10966353	  769.4	  539.6	 6457.0	...
10966354	  769.8	  539.5	 6461.0	...
10966355	  770.4	  539.5	 6464.0	...
10966356	  770.7	  539.6	 6465.0	...
10966357	  770.6	  540.0	 6468.0	...
10966358	  770.5	  540.6	 6470.0	...
10966359	  770.4	  541.1	 6473.0	...
10966360	  770.0	  541.1	 6476.0	...
10966361	  769.2	  540.7	 6477.0	...
10966362	  768.1	  540.3	 6474.0	...
10966363	  767.6	  540.2	 6474.0	...
10966364	  767.1	  540.2	 6475.0	...
10966365	  766.5	  540.1	 6478.0	...
10966366	  766.3	  539.9	 6478.0	...
10966367	  766.2	  540.1	 6478.0	...
10966368	  766.5	  540.2	 6478.0	...
10966369	  768.3	  540.0	 6465.0	...
10966370	  770.0	  539.8	 6452.0	...
10966371	  771.5	  539.7	 6439.0	...
10966372	  771.5	  539.8	 6440.0	...
10966373	  771.5	  539.7	 6445.0	...
10966374	  770.7	  539.7	 6451.0	...
10966375	  769.9	  540.1	 6456.0	...
10966376	  769.1	  540.8	 6461.0	...
10966377	  769.1	  541.3	 6467.0	...
10966378	  769.0	  541.3	 6472.0	...
10966379	  768.5	  540.3	 6471.0	...
10966380	  767.5	  539.3	 6470.0	...
10966381	  766.6	  538.9	 6476.0	...
10966382	  766.8	  539.5	 6482.0	...
10966383	  767.5	  540.6	 6487.0	...
10966384	  768.1	  541.2	 6484.0	...
10966385	  767.7	  540.7	 6483.0	...
10966386	  767.2	  539.6	 6484.0	...
10966387	  768.0	  538.7	 6478.0	...
10966388	  769.2	  538.9	 6469.0	...
10966389	  770.5	  538.9	 6461.0	...
10966390	  770.3	  538.8	 6464.0	...
10966391	  770.0	  538.9	 6466.0	...
10966392	  769.8	  539.3	 6467.0	...
10966393	  769.7	  539.2	 6474.0	...
10966394	  769.8	  538.9	 6483.0	...
10966395	  769.9	  538.5	 6491.0	...
10966396	  769.9	  538.7	 6494.0	...
10966397	  769.4	  539.1	 6495.0	...
10966398	  768.8	  539.5	 6495.0	...
10966399	  768.9	  539.4	 6493.0	...
10966400	  769.6	  539.0	 6492.0	...
10966401	  769.2	  539.8	 6496.0	...
10966402	  768.2	  540.9	 6500.0	...
10966403	  767.9	  541.8	 6504.0	...
10966404	  768.1	  540.9	 6503.0	...
10966405	  768.3	  540.1	 6504.0	...
10966406	  768.2	  541.2	 6502.0	...
10966407	  768.9	  542.9	 6499.0	...
10966408	  769.3	  542.7	 6495.0	...
10966409	  768.9	  540.7	 6494.0	...
10966410	  768.2	  538.8	 6496.0	...
10966411	  767.7	  539.6	 6501.0	...
10966412	  767.8	  540.4	 6504.0	...
10966413	  768.1	  540.6	 6505.0	...
10966414	  768.2	  539.9	 6507.0	...
10966415	  768.4	  539.4	 6510.0	...
10966416	  768.4	  539.5	 6506.0	...
10966417	  768.6	  540.1	 6500.0	...
10966418	  768.7	  540.6	 6496.0	...
10966419	  768.7	  541.0	 6498.0	...
10966420	  768.7	  540.9	 6507.0	...
10966421	  768.7	  540.3	 6514.0	...
10966422	  768.7	  539.7	 6520.0	...
10966423	  768.8	  540.5	 6516.0	...
10966424	  769.1	  541.8	 6513.0	...
10966425	  770.0	  542.4	 6509.0	...
10966426	  770.9	  541.2	 6509.0	...
10966427	  771.9	  540.0	 6509.0	...
10966428	  772.2	  539.7	 6513.0	...
10966429	  772.4	  540.5	 6516.0	...
10966430	  772.4	  541.3	 6521.0	...
10966431	  772.1	  540.4	 6523.0	...
10966432	  771.8	  539.0	 6524.0	...
10966433	  771.7	  538.8	 6525.0	...
10966434	  771.9	  540.0	 6526.0	...
10966435	  772.2	  541.8	 6521.0	...
10966436	  772.1	  542.5	 6515.0	...
10966437	  771.9	  542.8	 6509.0	...
10966438	  771.3	  542.5	 6509.0	...
10966439	  771.1	  542.8	 6510.0	...
10966440	  770.7	  543.5	 6508.0	...
10966441	  770.3	  544.3	 6507.0	...
10966442	  769.9	  544.6	 6508.0	...
10966443	  769.6	  544.5	 6511.0	...
10966444	  769.2	  543.9	 6517.0	...
MSG	10966445 0000 _ Experiment Start
10966445	  769.0	  543.3	 6520.0	...
10966446	  769.0	  543.0	 6524.0	...
10966447	  769.6	  543.0	 6524.0	...
10966448	  770.0	  543.0	 6524.0	...
10966449	  770.0	  541.6	 6521.0	...
10966450	  770.1	  540.1	 6520.0	...
10966451	  770.3	  538.2	 6519.0	...
10966452	  771.7	  537.5	 6517.0	...
10966453	  772.8	  537.1	 6514.0	...
10966454	  772.5	  537.5	 6518.0	...
10966455	  771.0	  537.9	 6526.0	...
10966456	  769.3	  538.2	 6534.0	...
10966457	  769.1	  538.4	 6535.0	...
10966458	  769.8	  539.3	 6535.0	...
10966459	  770.7	  540.4	 6537.0	...
10966460	  771.6	  540.9	 6539.0	...
10966461	  771.5	  540.7	 6541.0	...
10966462	  770.7	  540.4	 6541.0	...
10966463	  769.9	  540.3	 6540.0	...
10966464	  770.0	  540.5	 6543.0	...
10966465	  770.8	  540.6	 6547.0	...
10966466	  771.7	  540.6	 6552.0	...
10966467	  771.9	  540.0	 6550.0	...
10966468	  772.0	  539.1	 6549.0	...
10966469	  771.3	  538.3	 6549.0	...
10966470	  770.6	  538.7	 6551.0	...
10966471	  770.0	  539.8	 6557.0	...
10966472	  770.7	  540.5	 6562.0	...
10966473	  771.3	  540.8	 6565.0	...
10966474	  771.8	  541.0	 6562.0	...
10966475	  771.7	  541.7	 6558.0	...
10966476	  771.5	  542.4	 6557.0	...
10966477	  771.4	  542.3	 6553.0	...
10966478	  771.4	  541.9	 6551.0	...
10966479	  771.4	  541.7	 6553.0	...
10966480	  771.3	  541.9	 6562.0	...
10966481	  771.2	  542.0	 6572.0	...
10966482	  771.1	  542.2	 6576.0	...
10966483	  770.7	  542.6	 6576.0	...
10966484	  769.6	  543.1	 6582.0	...
10966485	  768.5	  543.2	 6586.0	...
10966486	  768.5	  543.5	 6589.0	...
10966487	  769.1	  543.7	 6587.0	...
10966488	  769.7	  543.3	 6585.0	...
10966489	  768.8	  542.7	 6584.0	...
10966490	  767.2	  541.9	 6588.0	...
10966491	  765.7	  541.9	 6592.0	...
10966492	  766.2	  542.4	 6596.0	...
10966493	  767.3	  543.0	 6596.0	...
10966494	  768.8	  543.6	 6595.0	...
10966495	  769.2	  543.7	 6595.0	...
10966496	  769.1	  543.6	 6595.0	...
10966497	  768.7	  543.2	 6595.0	...
10966498	  768.3	  542.6	 6595.0	...
10966499	  768.4	  542.2	 6595.0	...
10966500	  768.4	  542.5	 6595.0	...
10966501	  768.4	  543.0	 6597.0	...
10966502	  768.8	  543.5	 6598.0	...
10966503	  769.3	  543.7	 6599.0	...
10966504	  770.4	  543.5	 6597.0	...
10966505	  771.1	  543.4	 6597.0	...
10966506	  771.7	  543.3	 6602.0	...
10966507	  771.2	  543.0	 6608.0	...
10966508	  769.2	  542.9	 6617.0	...
10966509	  767.5	  542.7	 6622.0	...
10966510	  766.0	  542.8	 6627.0	...
10966511	  765.5	  542.4	 6629.0	...
10966512	  765.1	  542.0	 6627.0	...
10966513	  766.7	  541.5	 6622.0	...
10966514	  768.7	  541.1	 6617.0	...
10966515	  769.7	  540.9	 6621.0	...
10966516	  768.7	  541.3	 6630.0	...
10966517	  768.2	  542.3	 6639.0	...
10966518	  768.7	  543.7	 6644.0	...
10966519	  769.2	  544.7	 6642.0	...
10966520	  769.4	  545.5	 6642.0	...
10966521	  769.5	  545.7	 6641.0	...
10966522	  769.6	  544.3	 6640.0	...
10966523	  769.5	  542.5	 6640.0	...
10966524	  767.9	  541.0	 6641.0	...
10966525	  766.4	  541.1	 6642.0	...
10966526	  764.9	  541.3	 6643.0	...
10966527	  765.2	  540.5	 6651.0	...
10966528	  765.5	  539.7	 6660.0	...
10966529	  765.8	  539.3	 6656.0	...
10966530	  765.7	  539.9	 6646.0	...
10966531	  765.7	  540.8	 6635.0	...
10966532	  767.3	  541.6	 6634.0	...
10966533	  769.1	  542.0	 6639.0	...
10966534	  770.6	  542.4	 6644.0	...
10966535	  770.3	  542.9	 6648.0	...
10966536	  770.0	  543.4	 6652.0	...
10966537	  770.1	  542.9	 6656.0	...
10966538	  770.1	  542.1	 6660.0	...
10966539	  770.0	  541.0	 6659.0	...
10966540	  768.9	  540.8	 6658.0	...
10966541	  768.4	  541.4	 6660.0	...
10966542	  768.0	  542.3	 6662.0	...
10966543	  768.5	  543.3	 6664.0	...
10966544	  768.4	  543.4	 6663.0	...
10966545	  768.2	  542.8	 6662.0	...
10966546	  767.7	  541.6	 6660.0	...
10966547	  767.3	  540.3	 6661.0	...
10966548	  767.5	  539.9	 6662.0	...
10966549	  768.0	  540.1	 6663.0	...
10966550	  769.0	  540.2	 6663.0	...
10966551	  769.4	  540.2	 6662.0	...
10966552	  769.7	  540.3	 6664.0	...
10966553	  768.6	  541.0	 6666.0	...
10966554	  767.6	  541.9	 6669.0	...
10966555	  766.2	  542.5	 6669.0	...
10966556	  765.8	  542.6	 6669.0	...
10966557	  765.9	  542.3	 6669.0	...
10966558	  766.8	  542.0	 6667.0	...
10966559	  767.8	  541.8	 6663.0	...
10966560	  768.1	  541.5	 6660.0	...
10966561	  767.9	  541.3	 6657.0	...
10966562	  768.4	  541.1	 6659.0	...
10966563	  769.0	  541.1	 6665.0	...
10966564	  769.6	  541.0	 6669.0	...
10966565	  769.7	  541.0	 6672.0	...
10966566	  769.8	  541.0	 6672.0	...
10966567	  769.9	  541.2	 6671.0	...
10966568	  769.9	  541.4	 6671.0	...
10966569	  769.9	  541.8	 6671.0	...
10966570	  769.8	  542.0	 6671.0	...
10966571	  769.6	  542.2	 6671.0	...
10966572	  770.3	  541.5	 6669.0	...
10966573	  771.2	  540.8	 6666.0	...
10966574	  771.4	  540.9	 6663.0	...
10966575	  770.8	  541.9	 6663.0	...
10966576	  770.3	  542.8	 6665.0	...
10966577	  769.4	  542.8	 6664.0	...
10966578	  768.6	  542.6	 6661.0	...
10966579	  768.0	  542.9	 6658.0	...
10966580	  768.6	  543.1	 6659.0	...
10966581	  769.1	  543.1	 6660.0	...
10966582	  769.3	  543.0	 6669.0	...
10966583	  769.0	  543.0	 6680.0	...
10966584	  768.8	  542.7	 6691.0	...
10966585	  768.6	  542.1	 6693.0	...
10966586	  768.3	  541.8	 6693.0	...
10966587	  768.1	  542.4	 6689.0	...
10966588	  767.3	  543.1	 6685.0	...
10966589	  766.7	  542.6	 6683.0	...
10966590	  766.1	  541.9	 6697.0	...
10966591	  766.1	  541.1	 6711.0	...
10966592	  765.9	  541.1	 6723.0	...
10966593	  765.6	  541.5	 6722.0	...
10966594	  766.3	  541.9	 6719.0	...
10966595	  767.4	  542.3	 6715.0	...
10966596	  767.4	  543.0	 6711.0	...
10966597	  766.4	  543.7	 6716.0	...
10966598	  765.3	  544.0	 6721.0	...
10966599	  765.4	  543.7	 6723.0	...
10966600	  764.9	  543.4	 6719.0	...
10966601	  764.3	  542.7	 6714.0	...
10966602	  764.1	  542.0	 6713.0	...
10966603	  765.1	  541.1	 6710.0	...
10966604	  765.9	  541.1	 6708.0	...
10966605	  766.2	  541.1	 6706.0	...
10966606	  766.2	  541.1	 6706.0	...
10966607	  766.3	  541.6	 6707.0	...
10966608	  766.5	  542.1	 6709.0	...
10966609	  766.8	  542.2	 6711.0	...
10966610	  767.1	  541.7	 6711.0	...
10966611	  766.7	  541.4	 6719.0	...
10966612	  766.1	  541.4	 6727.0	...
10966613	  765.6	  541.7	 6727.0	...
10966614	  766.9	  543.0	 6717.0	...
10966615	  768.0	  544.2	 6706.0	...
10966616	  768.6	  545.3	 6706.0	...
10966617	  767.8	  545.4	 6710.0	...
10966618	  766.9	  545.2	 6712.0	...
10966619	  766.9	  544.9	 6711.0	...
10966620	  767.6	  544.5	 6709.0	...
10966621	  768.5	  544.7	 6709.0	...
10966622	  769.1	  545.2	 6715.0	...
10966623	  769.3	  545.2	 6720.0	...
10966624	  769.3	  544.5	 6724.0	...
10966625	  769.4	  543.7	 6727.0	...
10966626	  769.7	  544.4	 6734.0	...
10966627	  768.9	  545.5	 6742.0	...
10966628	  768.1	  546.6	 6746.0	...
10966629	  767.2	  546.7	 6743.0	...
10966630	  767.4	  546.8	 6735.0	...
10966631	  767.4	  545.8	 6727.0	...
10966632	  767.4	  545.1	 6720.0	...
10966633	  767.4	  544.6	 6721.0	...
10966634	  766.5	  545.1	 6730.0	...
10966635	  765.6	  544.9	 6739.0	...
10966636	  765.5	  544.3	 6748.0	...
10966637	  766.5	  544.5	 6749.0	...
10966638	  767.7	  545.3	 6749.0	...
10966639	  768.0	  546.2	 6749.0	...
10966640	  767.1	  546.4	 6750.0	...
10966641	  766.3	  545.9	 6750.0	...
10966642	  765.4	  545.5	 6749.0	...
10966643	  765.5	  545.0	 6747.0	...
10966644	  765.4	  545.1	 6746.0	...
10966645	  766.4	  545.1	 6745.0	...
10966646	  767.5	  544.3	 6745.0	...
10966647	  768.5	  543.6	 6747.0	...
10966648	  768.8	  542.9	 6749.0	...
10966649	  769.1	  543.0	 6753.0	...
10966650	  769.2	  542.9	 6755.0	...
10966651	  768.8	  542.9	 6756.0	...
10966652	  768.3	  543.0	 6754.0	...
10966653	  768.0	  542.7	 6751.0	...
10966654	  767.8	  542.2	 6749.0	...
10966655	  766.7	  541.8	 6749.0	...
10966656	  765.7	  542.6	 6753.0	...
MSG	10966657 0000 _ Number On
10966657	  765.1	  543.2	 6755.0	...
10966658	  766.0	  543.7	 6756.0	...
10966659	  766.9	  543.5	 6749.0	...
10966660	  767.5	  543.8	 6743.0	...
10966661	  767.6	  544.2	 6739.0	...
10966662	  767.6	  544.5	 6738.0	...
10966663	  767.8	  544.6	 6737.0	...
10966664	  768.0	  544.8	 6736.0	...
10966665	  768.2	  544.7	 6736.0	...
10966666	  768.1	  544.5	 6738.0	...
10966667	  768.1	  544.4	 6737.0	...
10966668	  768.4	  544.4	 6735.0	...
10966669	  768.6	  544.4	 6733.0	...
10966670	  768.8	  544.9	 6738.0	...
10966671	  768.8	  545.4	 6743.0	...
10966672	  768.5	  545.9	 6748.0	...
10966673	  768.1	  546.2	 6749.0	...
10966674	  767.6	  546.4	 6758.0	...
10966675	  768.2	  545.8	 6768.0	...
10966676	  768.7	  545.0	 6772.0	...
10966677	  768.9	  543.9	 6770.0	...
10966678	  768.5	  543.7	 6767.0	...
10966679	  768.0	  542.9	 6764.0	...
10966680	  767.9	  542.4	 6762.0	...
10966681	  767.9	  542.0	 6759.0	...
10966682	  768.3	  542.0	 6760.0	...
10966683	  768.7	  543.1	 6759.0	...
10966684	  767.8	  544.0	 6763.0	...
10966685	  766.4	  544.9	 6767.0	...
10966686	  765.0	  544.7	 6772.0	...
10966687	  765.2	  544.7	 6775.0	...
10966688	  765.5	  544.7	 6777.0	...
10966689	  765.9	  545.1	 6779.0	...
10966690	  766.2	  545.6	 6780.0	...
10966691	  766.1	  544.8	 6775.0	...
10966692	  765.9	  543.5	 6769.0	...
10966693	  765.7	  542.2	 6765.0	...
10966694	  765.8	  543.0	 6765.0	...
10966695	  765.5	  543.4	 6764.0	...
10966696	  765.0	  543.2	 6766.0	...
10966697	  764.2	  542.4	 6772.0	...
10966698	  763.8	  542.0	 6778.0	...
10966699	  765.0	  542.0	 6777.0	...
10966700	  766.5	  542.8	 6765.0	...
10966701	  768.3	  543.6	 6752.0	...
10966702	  768.8	  544.4	 6741.0	...
10966703	  768.9	  544.0	 6741.0	...
10966704	  768.8	  543.7	 6744.0	...
10966705	  768.7	  543.6	 6746.0	...
10966706	  768.7	  543.6	 6748.0	...
10966707	  768.2	  544.1	 6747.0	...
10966708	  767.3	  544.5	 6747.0	...
10966709	  766.3	  544.7	 6747.0	...
10966710	  765.8	  544.6	 6746.0	...
10966711	  765.7	  544.1	 6747.0	...
10966712	  767.4	  543.6	 6750.0	...
10966713	  769.1	  542.9	 6752.0	...
10966714	  769.8	  542.1	 6750.0	...
10966715	  768.7	  541.7	 6748.0	...
10966716	  767.9	  542.8	 6753.0	...
10966717	  768.2	  544.1	 6761.0	...
10966718	  768.9	  545.1	 6768.0	...
10966719	  769.1	  544.5	 6767.0	...
10966720	  769.4	  543.8	 6761.0	...
10966721	  769.5	  543.4	 6756.0	...
10966722	  769.7	  543.6	 6752.0	...
10966723	  769.8	  543.8	 6756.0	...
10966724	  769.9	  544.5	 6760.0	...
10966725	  769.8	  545.0	 6763.0	...
10966726	  769.7	  544.0	 6762.0	...
10966727	  769.5	  542.4	 6764.0	...
10966728	  769.5	  541.2	 6767.0	...
10966729	  769.5	  542.3	 6769.0	...
10966730	  768.9	  543.5	 6769.0	...
10966731	  768.3	  543.9	 6770.0	...
10966732	  768.3	  543.4	 6771.0	...
10966733	  768.9	  542.8	 6771.0	...
10966734	  769.5	  542.6	 6772.0	...
10966735	  769.5	  542.6	 6771.0	...
10966736	  769.2	  543.1	 6771.0	...
EFIX R   10965431	10966736	1306	  761.2	  536.4	   6385
SSACC R  10966737
10966737	  768.7	  543.4	 6770.0	...
10966738	  767.9	  543.8	 6770.0	...
10966739	  764.4	  544.1	 6777.0	...
10966740	  761.3	  544.7	 6784.0	...
10966741	  758.7	  545.5	 6792.0	...
10966742	  755.4	  546.3	 6793.0	...
10966743	  751.0	  547.0	 6797.0	...
10966744	  745.1	  548.2	 6803.0	...
10966745	  739.4	  549.4	 6815.0	...
10966746	  734.2	  549.7	 6825.0	...
10966747	  728.3	  549.7	 6847.0	...
10966748	  724.9	  548.2	 6862.0	...
10966749	  721.2	  547.5	 6867.0	...
10966750	  719.5	  546.4	 6856.0	...
10966751	  716.2	  546.4	 6846.0	...
10966752	  713.3	  546.3	 6846.0	...
10966753	  709.5	  544.9	 6846.0	...
10966754	  707.8	  543.3	 6845.0	...
10966755	  705.6	  542.1	 6844.0	...
10966756	  704.8	  541.8	 6842.0	...
ESACC R  10966737	10966756	20	  768.7	  543.4	  704.8	  541.8	   1.36	     97
SFIX R   10966757
10966757	  703.4	  541.2	 6841.0	...
10966758	  702.5	  540.6	 6841.0	...
10966759	  701.4	  540.1	 6841.0	...
10966760	  700.4	  539.6	 6842.0	...
10966761	  697.7	  539.2	 6844.0	...
10966762	  694.5	  538.9	 6841.0	...
10966763	  691.5	  538.8	 6834.0	...
10966764	  690.5	  538.5	 6826.0	...
10966765	  690.1	  538.9	 6834.0	...
10966766	  690.2	  539.4	 6845.0	...
10966767	  690.5	  538.5	 6853.0	...
10966768	  691.0	  537.0	 6850.0	...
10966769	  691.1	  535.6	 6848.0	...
10966770	  691.2	  537.7	 6845.0	...
10966771	  691.2	  539.8	 6843.0	...
10966772	  691.7	  541.0	 6837.0	...
10966773	  692.3	  540.1	 6830.0	...
10966774	  693.4	  539.5	 6823.0	...
10966775	  694.3	  539.7	 6817.0	...
10966776	  695.4	  539.8	 6816.0	...
10966777	  697.0	  539.6	 6815.0	...
10966778	  698.3	  539.5	 6820.0	...
10966779	  697.4	  539.2	 6824.0	...
10966780	  695.7	  538.6	 6826.0	...
10966781	  694.8	  537.9	 6823.0	...
10966782	  695.3	  539.5	 6819.0	...
10966783	  695.5	  541.4	 6819.0	...
10966784	  694.9	  542.8	 6820.0	...
10966785	  694.5	  542.3	 6822.0	...
10966786	  694.5	  541.9	 6823.0	...
10966787	  694.8	  541.6	 6821.0	...
10966788	  695.1	  540.7	 6814.0	...
10966789	  695.6	  539.7	 6807.0	...
10966790	  696.2	  540.0	 6804.0	...
10966791	  696.7	  540.8	 6806.0	...
10966792	  697.0	  541.8	 6808.0	...
10966793	  696.8	  542.0	 6809.0	...
10966794	  696.7	  542.4	 6809.0	...
10966795	  696.4	  542.6	 6811.0	...
10966796	  696.1	  541.6	 6813.0	...
10966797	  695.9	  540.3	 6804.0	...
10966798	  696.2	  539.4	 6794.0	...
10966799	  697.0	  540.2	 6791.0	...
10966800	  697.8	  540.8	 6798.0	...
10966801	  698.3	  541.1	 6805.0	...
10966802	  698.2	  540.9	 6806.0	...
10966803	  698.0	  541.3	 6806.0	...
10966804	  697.7	  541.6	 6806.0	...
10966805	  697.6	  541.8	 6805.0	...
10966806	  698.3	  541.4	 6807.0	...
10966807	  699.2	  541.0	 6808.0	...
10966808	  700.2	  541.3	 6809.0	...
10966809	  700.3	  542.0	 6810.0	...
10966810	  699.7	  542.7	 6811.0	...
10966811	  699.1	  542.7	 6813.0	...
10966812	  698.4	  542.6	 6814.0	...
10966813	  698.4	  542.4	 6816.0	...
10966814	  698.4	  542.8	 6818.0	...
10966815	  698.5	  543.4	 6819.0	...
10966816	  698.6	  544.2	 6815.0	...
10966817	  698.7	  544.7	 6803.0	...
10966818	  698.8	  545.3	 6792.0	...
10966819	  698.6	  545.3	 6795.0	...
10966820	  698.4	  544.9	 6804.0	...
10966821	  698.7	  544.5	 6801.0	...
10966822	  699.2	  544.3	 6789.0	...
10966823	  699.5	  544.2	 6777.0	...
10966824	  699.4	  544.2	 6777.0	...
10966825	  699.8	  543.3	 6776.0	...
10966826	  700.3	  542.4	 6776.0	...
10966827	  700.5	  542.6	 6777.0	...
10966828	  700.2	  544.1	 6782.0	...
10966829	  700.0	  545.5	 6787.0	...
10966830	  699.8	  544.6	 6789.0	...
10966831	  699.5	  543.4	 6789.0	...
10966832	  699.3	  541.9	 6788.0	...
10966833	  699.0	  541.6	 6786.0	...
10966834	  698.8	  542.1	 6786.0	...
10966835	  698.7	  543.0	 6785.0	...
10966836	  699.3	  543.2	 6785.0	...
10966837	  699.6	  542.7	 6778.0	...
10966838	  700.0	  543.0	 6771.0	...
10966839	  699.9	  543.9	 6761.0	...
10966840	  700.0	  545.0	 6756.0	...
10966841	  699.9	  545.3	 6753.0	...
10966842	  699.6	  544.4	 6754.0	...
10966843	  699.1	  543.2	 6755.0	...
10966844	  698.6	  543.5	 6755.0	...
10966845	  697.1	  545.1	 6757.0	...
10966846	  695.9	  546.6	 6761.0	...
10966847	  695.7	  546.3	 6765.0	...
10966848	  696.8	  544.4	 6766.0	...
10966849	  698.1	  542.5	 6765.0	...
10966850	  698.5	  542.7	 6758.0	...
10966851	  699.0	  544.6	 6751.0	...
10966852	  699.3	  546.2	 6744.0	...
10966853	  699.4	  545.7	 6743.0	...
10966854	  699.5	  545.1	 6742.0	...
10966855	  699.5	  544.8	 6740.0	...
10966856	  699.7	  544.8	 6739.0	...
10966857	  699.8	  544.9	 6738.0	...
10966858	  700.0	  545.1	 6738.0	...
10966859	  700.0	  545.2	 6737.0	...
10966860	  699.8	  545.3	 6732.0	...
10966861	  698.7	  545.6	 6726.0	...
10966862	  697.7	  546.4	 6721.0	...
10966863	  697.1	  547.1	 6721.0	...
10966864	  697.4	  548.1	 6715.0	...
10966865	  697.8	  549.1	 6709.0	...
10966866	  696.7	  550.2	 6703.0	...
10966867	  695.6	  549.4	 6704.0	...
10966868	  696.6	  547.7	 6704.0	...
10966869	  698.9	  547.4	 6705.0	...
EFIX R   10966757	10966869	113	  697.4	  542.6	   6791
SSACC R  10966870
10966870	  701.2	  548.6	 6701.0	...
10966871	  701.1	  549.7	 6697.0	...
10966872	  701.2	  549.4	 6681.0	...
10966873	  702.3	  549.3	 6670.0	...
10966874	  703.9	  549.2	 6665.0	...
10966875	  705.2	  548.9	 6670.0	...
10966876	  708.1	  548.1	 6671.0	...
10966877	  712.5	  547.3	 6665.0	...
10966878	  718.3	  547.0	 6659.0	...
10966879	  724.7	  547.5	 6658.0	...
10966880	  731.4	  547.9	 6657.0	...
10966881	  737.6	  547.9	 6652.0	...
10966882	  742.8	  547.1	 6643.0	...
10966883	  747.0	  547.9	 6635.0	...
10966884	  752.5	  548.5	 6621.0	...
10966885	  760.8	  549.1	 6613.0	...
10966886	  768.2	  548.5	 6605.0	...
10966887	  775.2	  548.5	 6600.0	...
10966888	  780.6	  549.1	 6593.0	...
10966889	  786.5	  549.4	 6585.0	...
10966890	  790.7	  549.6	 6580.0	...
10966891	  794.7	  549.1	 6576.0	...
10966892	  799.0	  548.6	 6565.0	...
10966893	  803.9	  548.0	 6556.0	...
10966894	  805.6	  547.8	 6541.0	...
10966895	  807.4	  547.6	 6534.0	...
ESACC R  10966870	10966895	26	  701.2	  548.6	  807.4	  547.6	   2.26	    132
SFIX R   10966896
10966896	  808.7	  547.0	 6528.0	...
10966897	  809.9	  546.4	 6529.0	...
10966898	  810.1	  547.0	 6531.0	...
10966899	  810.3	  548.1	 6533.0	...
10966900	  810.4	  548.6	 6530.0	...
10966901	  810.3	  548.1	 6524.0	...
10966902	  810.5	  547.8	 6518.0	...
10966903	  811.0	  548.2	 6516.0	...
10966904	  810.9	  549.2	 6515.0	...
10966905	  810.7	  550.0	 6513.0	...
10966906	  811.3	  550.5	 6500.0	...
10966907	  812.4	  550.3	 6488.0	...
10966908	  813.6	  550.1	 6477.0	...
10966909	  813.8	  550.6	 6468.0	...
10966910	  814.1	  551.3	 6458.0	...
10966911	  813.6	  552.3	 6449.0	...
10966912	  813.2	  553.2	 6450.0	...
10966913	  813.1	  554.1	 6451.0	...
10966914	  814.5	  554.5	 6455.0	...
10966915	  815.6	  554.6	 6458.0	...
10966916	  815.7	  554.6	 6459.0	...
10966917	  815.4	  554.2	 6456.0	...
10966918	  815.1	  554.1	 6453.0	...
10966919	  815.1	  554.1	 6446.0	...
10966920	  814.8	  554.4	 6439.0	...
10966921	  815.4	  553.6	 6430.0	...
10966922	  816.3	  552.2	 6427.0	...
10966923	  817.2	  550.9	 6424.0	...
10966924	  817.0	  551.0	 6422.0	...
10966925	  816.8	  552.0	 6420.0	...
10966926	  816.6	  553.3	 6412.0	...
10966927	  816.9	  553.8	 6402.0	...
10966928	  817.5	  554.3	 6392.0	...
10966929	  818.2	  554.4	 6389.0	...
10966930	  818.8	  554.4	 6390.0	...
10966931	  819.0	  554.1	 6390.0	...
10966932	  818.2	  554.0	 6388.0	...
10966933	  817.3	  554.2	 6382.0	...
10966934	  816.4	  554.4	 6377.0	...
10966935	  816.4	  554.6	 6370.0	...
10966936	  816.4	  554.7	 6367.0	...
10966937	  816.7	  554.8	 6364.0	...
10966938	  816.8	  554.7	 6363.0	...
10966939	  816.1	  554.8	 6360.0	...
10966940	  815.1	  554.9	 6356.0	...
10966941	  814.0	  554.8	 6346.0	...
10966942	  813.8	  554.5	 6336.0	...
10966943	  814.3	  554.1	 6327.0	...
10966944	  815.1	  554.0	 6323.0	...
10966945	  815.8	  554.2	 6316.0	...
10966946	  815.9	  554.9	 6310.0	...
10966947	  816.1	  555.6	 6306.0	...
10966948	  816.4	  556.3	 6305.0	...
10966949	  816.6	  556.5	 6306.0	...
10966950	  816.0	  556.9	 6307.0	...
10966951	  815.4	  556.8	 6303.0	...
10966952	  814.8	  557.1	 6299.0	...
10966953	  814.9	  557.4	 6296.0	...
10966954	  814.6	  558.0	 6285.0	...
10966955	  814.4	  558.4	 6274.0	...
10966956	  814.6	  558.4	 6262.0	...
10966957	  815.9	  557.9	 6258.0	...
10966958	  817.2	  557.5	 6253.0	...
10966959	  817.9	  558.3	 6249.0	...
MSG	10966960 0000 _ Number Off
10966960	  817.8	  559.1	 6248.0	...
10966961	  817.3	  560.0	 6247.0	...
10966962	  816.8	  559.4	 6246.0	...
10966963	  817.1	  558.8	 6239.0	...
10966964	  817.5	  558.7	 6233.0	...
10966965	  817.9	  558.9	 6226.0	...
10966966	  818.0	  559.0	 6220.0	...
10966967	  818.5	  557.9	 6215.0	...
10966968	  818.9	  556.8	 6210.0	...
10966969	  818.8	  556.9	 6210.0	...
10966970	  818.9	  557.9	 6210.0	...
10966971	  818.5	  558.9	 6209.0	...
10966972	  818.0	  558.5	 6208.0	...
10966973	  817.8	  558.0	 6207.0	...
10966974	  818.0	  557.1	 6207.0	...
10966975	  817.1	  557.0	 6206.0	...
10966976	  815.8	  557.0	 6199.0	...
10966977	  815.4	  556.8	 6192.0	...
10966978	  816.3	  556.4	 6182.0	...
10966979	  817.0	  556.1	 6180.0	...
10966980	  816.8	  556.3	 6178.0	...
10966981	  816.7	  556.6	 6179.0	...
10966982	  817.2	  557.0	 6178.0	...
10966983	  817.6	  557.6	 6170.0	...
10966984	  818.1	  558.5	 6163.0	...
10966985	  817.9	  559.3	 6156.0	...
10966986	  817.8	  559.8	 6154.0	...
10966987	  817.7	  560.0	 6146.0	...
10966988	  817.7	  560.5	 6138.0	...
10966989	  817.8	  561.1	 6133.0	...
10966990	  818.3	  561.4	 6133.0	...
10966991	  818.7	  560.9	 6130.0	...
10966992	  819.8	  560.3	 6127.0	...
10966993	  820.4	  560.0	 6124.0	...
10966994	  820.8	  559.4	 6124.0	...
10966995	  820.5	  558.8	 6123.0	...
10966996	  820.5	  558.0	 6121.0	...
10966997	  820.8	  557.7	 6118.0	...
10966998	  820.0	  558.3	 6115.0	...
10966999	  818.8	  559.2	 6112.0	...
10967000	  817.8	  560.7	 6106.0	...
10967001	  818.1	  561.2	 6101.0	...
10967002	  818.3	  561.7	 6097.0	...
10967003	  818.2	  561.7	 6089.0	...
10967004	  818.1	  561.8	 6081.0	...
10967005	  819.8	  562.6	 6073.0	...
10967006	  821.5	  563.5	 6072.0	...
10967007	  821.8	  563.8	 6071.0	...
10967008	  820.3	  562.5	 6065.0	...
10967009	  818.6	  560.7	 6058.0	...
10967010	  818.3	  559.4	 6051.0	...
10967011	  818.1	  559.0	 6052.0	...
10967012	  818.1	  559.1	 6052.0	...
10967013	  818.9	  559.0	 6050.0	...
10967014	  819.7	  558.8	 6045.0	...
10967015	  820.6	  558.6	 6038.0	...
10967016	  820.7	  558.3	 6034.0	...
10967017	  820.6	  558.1	 6030.0	...
10967018	  820.6	  558.2	 6028.0	...
10967019	  820.7	  558.6	 6027.0	...
10967020	  820.6	  559.1	 6027.0	...
10967021	  820.3	  559.5	 6027.0	...
10967022	  819.7	  559.7	 6026.0	...
10967023	  819.6	  559.7	 6025.0	...
10967024	  820.2	  561.0	 6024.0	...
10967025	  821.0	  562.6	 6024.0	...
10967026	  821.4	  563.9	 6023.0	...
10967027	  820.8	  564.0	 6021.0	...
10967028	  820.3	  564.1	 6015.0	...
10967029	  820.2	  563.4	 6010.0	...
10967030	  819.9	  562.3	 6006.0	...
10967031	  819.6	  561.2	 6004.0	...
10967032	  820.2	  560.9	 6005.0	...
10967033	  821.0	  560.8	 6007.0	...
10967034	  821.3	  560.7	 6008.0	...
10967035	  820.8	  560.9	 6005.0	...
10967036	  820.3	  561.2	 5999.0	...
10967037	  820.2	  562.7	 5990.0	...
10967038	  820.1	  564.1	 5978.0	...
10967039	  820.0	  564.5	 5970.0	...
10967040	  820.0	  563.6	 5965.0	...
10967041	  820.0	  562.8	 5963.0	...
10967042	  821.0	  562.7	 5962.0	...
10967043	  822.2	  562.5	 5961.0	...
10967044	  823.1	  562.4	 5961.0	...
10967045	  822.7	  562.9	 5962.0	...
10967046	  822.6	  563.4	 5960.0	...
10967047	  823.0	  564.2	 5955.0	...
10967048	  823.7	  564.6	 5949.0	...
10967049	  823.6	  564.8	 5948.0	...
10967050	  822.9	  564.6	 5947.0	...
10967051	  822.1	  564.4	 5944.0	...
10967052	  821.4	  564.4	 5932.0	...
10967053	  821.0	  564.4	 5923.0	...
10967054	  820.7	  563.7	 5914.0	...
10967055	  820.6	  562.9	 5914.0	...
10967056	  822.1	  563.0	 5907.0	...
10967057	  823.7	  563.7	 5899.0	...
10967058	  825.3	  564.3	 5897.0	...
10967059	  824.8	  564.3	 5907.0	...
10967060	  824.3	  563.9	 5917.0	...
10967061	  823.8	  563.7	 5921.0	...
10967062	  824.1	  563.8	 5922.0	...
10967063	  824.7	  564.2	 5920.0	...
10967064	  825.2	  564.4	 5914.0	...
10967065	  825.3	  564.1	 5907.0	...
10967066	  824.9	  563.9	 5900.0	...
10967067	  824.4	  564.6	 5896.0	...
10967068	  823.9	  565.2	 5894.0	...
10967069	  823.8	  565.5	 5891.0	...
10967070	  823.8	  565.1	 5887.0	...
10967071	  824.4	  564.9	 5883.0	...
10967072	  825.2	  564.8	 5881.0	...
10967073	  826.2	  564.7	 5869.0	...
10967074	  826.4	  564.5	 5857.0	...
10967075	  826.6	  564.1	 5847.0	...
10967076	  826.5	  563.0	 5845.0	...
10967077	  826.5	  562.1	 5844.0	...
10967078	  826.2	  562.3	 5846.0	...
10967079	  825.9	  563.3	 5849.0	...
10967080	  825.5	  565.1	 5851.0	...
10967081	  825.3	  565.4	 5850.0	...
10967082	  824.7	  565.5	 5850.0	...
10967083	  824.4	  564.3	 5849.0	...
10967084	  824.1	  563.5	 5849.0	...
10967085	  824.6	  563.8	 5848.0	...
10967086	  825.5	  564.6	 5848.0	...
10967087	  826.3	  565.3	 5848.0	...
10967088	  826.8	  565.1	 5848.0	...
10967089	  827.0	  565.0	 5847.0	...
10967090	  825.6	  566.3	 5846.0	...
10967091	  824.1	  567.8	 5846.0	...
10967092	  823.8	  569.3	 5839.0	...
10967093	  825.1	  569.4	 5831.0	...
10967094	  826.2	  568.3	 5823.0	...
10967095	  826.1	  567.4	 5818.0	...
10967096	  826.1	  566.8	 5814.0	...
10967097	  826.3	  567.6	 5810.0	...
10967098	  826.2	  568.3	 5810.0	...
10967099	  825.9	  568.1	 5809.0	...
10967100	  825.8	  567.6	 5808.0	...
10967101	  826.0	  567.0	 5806.0	...
10967102	  826.5	  567.0	 5802.0	...
10967103	  826.8	  567.0	 5799.0	...
10967104	  827.1	  566.9	 5796.0	...
10967105	  827.1	  565.6	 5794.0	...
10967106	  827.0	  564.2	 5793.0	...
10967107	  826.8	  563.5	 5792.0	...
10967108	  826.5	  564.5	 5792.0	...
10967109	  826.3	  565.4	 5792.0	...
10967110	  826.9	  565.5	 5795.0	...
10967111	  827.8	  565.2	 5798.0	...
10967112	  828.5	  565.2	 5801.0	...
10967113	  827.6	  565.2	 5801.0	...
10967114	  826.2	  565.3	 5801.0	...
10967115	  825.1	  566.2	 5798.0	...
10967116	  824.6	  567.3	 5794.0	...
10967117	  824.7	  568.2	 5790.0	...
10967118	  824.3	  568.3	 5789.0	...
10967119	  823.8	  567.8	 5787.0	...
10967120	  823.2	  567.1	 5786.0	...
10967121	  822.9	  566.4	 5786.0	...
10967122	  823.5	  566.1	 5786.0	...
10967123	  824.3	  566.1	 5786.0	...
10967124	  825.0	  566.1	 5785.0	...
10967125	  824.9	  566.1	 5783.0	...
10967126	  825.8	  565.9	 5778.0	...
10967127	  826.8	  565.8	 5775.0	...
10967128	  826.3	  565.9	 5773.0	...
10967129	  824.8	  566.6	 5774.0	...
10967130	  823.4	  567.3	 5777.0	...
10967131	  823.5	  567.8	 5781.0	...
10967132	  823.4	  567.9	 5781.0	...
10967133	  823.1	  567.3	 5779.0	...
10967134	  822.8	  566.7	 5777.0	...
10967135	  822.8	  566.2	 5776.0	...
10967136	  823.2	  566.5	 5773.0	...
10967137	  824.2	  566.7	 5768.0	...
10967138	  825.1	  567.2	 5768.0	...
10967139	  826.0	  567.7	 5767.0	...
10967140	  826.1	  567.0	 5762.0	...
10967141	  825.1	  565.9	 5754.0	...
10967142	  823.9	  564.2	 5744.0	...
10967143	  823.1	  563.7	 5741.0	...
10967144	  823.2	  562.8	 5738.0	...
10967145	  823.6	  562.5	 5738.0	...
10967146	  824.0	  562.3	 5740.0	...
10967147	  824.3	  562.4	 5741.0	...
10967148	  824.6	  564.2	 5745.0	...
10967149	  824.7	  565.8	 5748.0	...
10967150	  824.6	  567.3	 5747.0	...
10967151	  824.4	  567.2	 5742.0	...
10967152	  824.2	  567.2	 5738.0	...
10967153	  824.4	  566.8	 5739.0	...
10967154	  824.8	  566.3	 5739.0	...
10967155	  825.2	  565.8	 5736.0	...
10967156	  824.8	  565.7	 5733.0	...
10967157	  824.2	  565.7	 5731.0	...
10967158	  823.7	  566.0	 5728.0	...
10967159	  823.3	  566.4	 5725.0	...
10967160	  823.1	  567.6	 5721.0	...
10967161	  823.5	  568.5	 5718.0	...
10967162	  824.3	  568.5	 5711.0	...
10967163	  824.8	  567.7	 5706.0	...
10967164	  824.3	  567.8	 5701.0	...
10967165	  823.0	  568.8	 5701.0	...
10967166	  821.7	  568.7	 5704.0	...
10967167	  820.8	  567.8	 5707.0	...
10967168	  822.5	  567.2	 5710.0	...
10967169	  824.2	  567.7	 5709.0	...
10967170	  825.7	  569.5	 5709.0	...
10967171	  825.6	  570.7	 5710.0	...
MSG	10967172 0000 _ Number On
10967172	  825.5	  571.5	 5710.0	...
10967173	  825.6	  570.5	 5702.0	...
10967174	  825.3	  569.6	 5693.0	...
10967175	  823.8	  569.2	 5695.0	...
10967176	  822.4	  569.4	 5706.0	...
10967177	  823.2	  569.4	 5708.0	...
10967178	  825.0	  569.0	 5699.0	...
10967179	  826.5	  568.6	 5691.0	...
10967180	  826.2	  568.8	 5690.0	...
10967181	  824.6	  569.5	 5688.0	...
10967182	  823.1	  569.2	 5685.0	...
10967183	  821.7	  568.5	 5684.0	...
10967184	  821.5	  567.6	 5683.0	...
10967185	  821.8	  567.8	 5683.0	...
10967186	  822.5	  568.3	 5682.0	...
10967187	  822.6	  568.8	 5680.0	...
10967188	  822.2	  568.9	 5678.0	...
10967189	  821.5	  568.7	 5677.0	...
10967190	  822.1	  568.3	 5677.0	...
10967191	  822.7	  566.7	 5678.0	...
10967192	  822.8	  565.1	 5678.0	...
10967193	  822.3	  565.3	 5679.0	...
10967194	  822.0	  567.0	 5680.0	...
10967195	  822.0	  568.5	 5678.0	...
10967196	  821.9	  568.3	 5675.0	...
10967197	  821.9	  568.2	 5672.0	...
10967198	  821.9	  568.2	 5671.0	...
10967199	  822.2	  570.2	 5671.0	...
10967200	  822.4	  572.2	 5671.0	...
10967201	  823.9	  573.8	 5667.0	...
10967202	  824.2	  573.5	 5664.0	...
10967203	  824.5	  571.6	 5662.0	...
10967204	  822.9	  570.2	 5664.0	...
10967205	  822.3	  569.1	 5666.0	...
10967206	  822.4	  569.5	 5668.0	...
10967207	  823.8	  569.6	 5662.0	...
10967208	  825.2	  569.2	 5655.0	...
10967209	  825.1	  569.0	 5656.0	...
10967210	  824.4	  568.9	 5663.0	...
10967211	  823.6	  569.0	 5670.0	...
10967212	  823.5	  569.3	 5670.0	...
10967213	  823.4	  569.9	 5673.0	...
10967214	  823.3	  570.5	 5676.0	...
10967215	  822.9	  570.0	 5668.0	...
10967216	  822.5	  569.2	 5654.0	...
10967217	  821.7	  569.0	 5639.0	...
10967218	  821.0	  569.7	 5643.0	...
10967219	  820.2	  570.3	 5650.0	...
10967220	  821.2	  570.2	 5657.0	...
10967221	  822.7	  570.5	 5651.0	...
10967222	  824.2	  570.8	 5646.0	...
10967223	  824.2	  571.0	 5641.0	...
10967224	  823.3	  570.8	 5641.0	...
10967225	  822.3	  570.6	 5640.0	...
10967226	  821.8	  570.9	 5639.0	...
10967227	  822.4	  571.1	 5639.0	...
10967228	  822.9	  571.1	 5633.0	...
10967229	  822.9	  571.2	 5628.0	...
10967230	  822.9	  571.5	 5624.0	...
10967231	  824.2	  571.5	 5625.0	...
10967232	  825.7	  571.9	 5625.0	...
10967233	  826.4	  572.1	 5625.0	...
10967234	  825.2	  572.5	 5627.0	...
10967235	  823.9	  572.2	 5628.0	...
10967236	  823.2	  571.8	 5625.0	...
10967237	  823.3	  571.5	 5622.0	...
10967238	  823.5	  571.4	 5616.0	...
10967239	  824.0	  571.3	 5613.0	...
10967240	  824.5	  570.9	 5611.0	...
10967241	  824.5	  569.9	 5610.0	...
10967242	  824.4	  569.1	 5611.0	...
10967243	  824.2	  568.4	 5612.0	...
10967244	  824.2	  569.3	 5613.0	...
10967245	  824.2	  570.2	 5613.0	...
10967246	  824.5	  570.9	 5612.0	...
10967247	  824.9	  570.8	 5612.0	...
10967248	  825.1	  571.0	 5619.0	...
10967249	  825.0	  571.7	 5626.0	...
10967250	  824.3	  572.5	 5633.0	...
10967251	  824.0	  573.3	 5631.0	...
10967252	  823.9	  573.7	 5630.0	...
10967253	  824.3	  573.4	 5630.0	...
10967254	  824.2	  572.8	 5623.0	...
10967255	  823.8	  572.6	 5613.0	...
10967256	  823.4	  573.1	 5601.0	...
10967257	  823.3	  573.6	 5596.0	...
10967258	  823.3	  573.9	 5593.0	...
10967259	  824.2	  573.6	 5592.0	...
10967260	  825.1	  573.2	 5591.0	...
10967261	  826.2	  572.7	 5588.0	...
10967262	  826.3	  572.9	 5586.0	...
10967263	  826.2	  570.8	 5586.0	...
10967264	  826.1	  568.6	 5587.0	...
10967265	  825.1	  566.5	 5591.0	...
10967266	  824.3	  566.6	 5593.0	...
10967267	  823.2	  567.4	 5595.0	...
10967268	  823.2	  568.8	 5595.0	...
10967269	  823.2	  570.9	 5590.0	...
10967270	  823.4	  572.2	 5584.0	...
10967271	  823.5	  573.0	 5578.0	...
10967272	  823.9	  573.3	 5577.0	...
10967273	  824.2	  573.6	 5576.0	...
10967274	  824.4	  573.8	 5575.0	...
10967275	  824.2	  574.0	 5576.0	...
10967276	  824.0	  574.3	 5577.0	...
10967277	  823.8	  574.5	 5577.0	...
10967278	  823.7	  574.5	 5575.0	...
10967279	  823.6	  574.4	 5570.0	...
10967280	  823.5	  574.4	 5565.0	...
10967281	  823.6	  574.5	 5566.0	...
10967282	  824.0	  574.6	 5574.0	...
10967283	  824.3	  574.4	 5583.0	...
10967284	  823.4	  574.7	 5589.0	...
10967285	  822.3	  575.2	 5584.0	...
10967286	  821.6	  575.0	 5577.0	...
10967287	  822.1	  574.0	 5571.0	...
10967288	  822.6	  573.1	 5569.0	...
10967289	  822.9	  572.7	 5566.0	...
10967290	  823.3	  571.9	 5559.0	...
10967291	  823.3	  571.2	 5554.0	...
10967292	  823.3	  571.5	 5549.0	...
10967293	  823.0	  572.2	 5549.0	...
10967294	  822.8	  572.4	 5549.0	...
10967295	  822.6	  572.1	 5548.0	...
10967296	  822.8	  572.0	 5547.0	...
10967297	  823.3	  572.2	 5545.0	...
10967298	  823.8	  572.7	 5542.0	...
10967299	  823.8	  573.3	 5533.0	...
10967300	  823.8	  573.8	 5526.0	...
10967301	  824.3	  573.4	 5521.0	...
10967302	  824.4	  572.7	 5526.0	...
10967303	  824.0	  572.2	 5530.0	...
10967304	  823.2	  572.4	 5535.0	...
10967305	  822.6	  572.5	 5535.0	...
10967306	  822.5	  572.5	 5531.0	...
10967307	  822.7	  572.4	 5527.0	...
10967308	  823.0	  572.4	 5522.0	...
10967309	  823.2	  572.4	 5520.0	...
10967310	  823.2	  572.4	 5517.0	...
10967311	  823.3	  572.3	 5514.0	...
10967312	  823.3	  572.2	 5513.0	...
10967313	  823.5	  572.4	 5515.0	...
10967314	  823.6	  572.5	 5516.0	...
10967315	  823.7	  572.7	 5518.0	...
10967316	  823.9	  573.4	 5520.0	...
10967317	  824.0	  574.1	 5521.0	...
10967318	  824.4	  574.1	 5514.0	...
10967319	  824.6	  573.3	 5507.0	...
10967320	  823.5	  572.5	 5502.0	...
10967321	  822.1	  572.1	 5506.0	...
10967322	  821.2	  571.6	 5498.0	...
10967323	  821.7	  571.4	 5488.0	...
10967324	  822.5	  571.6	 5484.0	...
10967325	  822.9	  572.0	 5492.0	...
10967326	  823.3	  572.6	 5501.0	...
10967327	  824.2	  572.9	 5493.0	...
10967328	  825.1	  573.2	 5479.0	...
10967329	  825.9	  573.0	 5463.0	...
10967330	  825.8	  571.7	 5456.0	...
10967331	  825.7	  570.5	 5452.0	...
10967332	  825.7	  570.7	 5449.0	...
10967333	  825.4	  572.1	 5448.0	...
10967334	  825.3	  573.5	 5447.0	...
10967335	  825.0	  573.6	 5447.0	...
10967336	  825.2	  573.6	 5444.0	...
10967337	  825.1	  573.7	 5443.0	...
10967338	  824.9	  574.4	 5444.0	...
10967339	  824.4	  575.0	 5447.0	...
10967340	  823.7	  574.5	 5448.0	...
10967341	  823.1	  573.5	 5448.0	...
10967342	  823.7	  572.5	 5448.0	...
10967343	  824.5	  572.8	 5448.0	...
10967344	  825.0	  574.0	 5447.0	...
10967345	  824.8	  575.1	 5447.0	...
10967346	  823.1	  574.6	 5447.0	...
10967347	  821.8	  573.2	 5443.0	...
10967348	  821.6	  572.0	 5439.0	...
10967349	  822.8	  572.5	 5437.0	...
10967350	  824.0	  572.8	 5436.0	...
10967351	  824.2	  572.6	 5435.0	...
10967352	  824.2	  571.8	 5432.0	...
10967353	  824.7	  571.1	 5431.0	...
10967354	  825.1	  570.9	 5428.0	...
10967355	  825.2	  571.5	 5425.0	...
10967356	  825.0	  572.2	 5422.0	...
10967357	  824.3	  572.9	 5422.0	...
10967358	  824.1	  573.6	 5422.0	...
10967359	  824.6	  574.4	 5421.0	...
10967360	  825.4	  574.9	 5414.0	...
10967361	  825.7	  575.6	 5408.0	...
10967362	  825.3	  576.1	 5402.0	...
10967363	  824.7	  574.9	 5403.0	...
10967364	  824.5	  573.3	 5408.0	...
10967365	  824.4	  572.1	 5412.0	...
10967366	  824.5	  572.6	 5416.0	...
10967367	  824.7	  573.9	 5414.0	...
10967368	  824.9	  575.0	 5408.0	...
10967369	  825.4	  575.9	 5402.0	...
10967370	  825.7	  576.3	 5394.0	...
10967371	  826.1	  576.5	 5393.0	...
10967372	  826.2	  576.3	 5393.0	...
10967373	  826.3	  575.8	 5391.0	...
10967374	  825.8	  574.9	 5389.0	...
10967375	  825.3	  574.7	 5383.0	...
10967376	  825.0	  574.4	 5379.0	...
10967377	  825.1	  574.2	 5375.0	...
10967378	  824.5	  574.1	 5381.0	...
10967379	  823.0	  574.3	 5387.0	...
10967380	  821.6	  575.0	 5388.0	...
10967381	  822.6	  574.9	 5383.0	...
10967382	  824.1	  574.2	 5378.0	...
10967383	  824.8	  573.4	 5381.0	...
10967384	  824.0	  573.2	 5384.0	...
10967385	  823.2	  573.0	 5387.0	...
10967386	  823.1	  572.6	 5387.0	...
10967387	  822.9	  572.1	 5387.0	...
10967388	  823.1	  571.9	 5386.0	...
10967389	  824.3	  571.5	 5384.0	...
10967390	  825.4	  571.2	 5385.0	...
10967391	  825.5	  572.2	 5386.0	...
10967392	  824.9	  573.4	 5390.0	...
10967393	  824.3	  574.1	 5392.0	...
10967394	  824.4	  573.7	 5391.0	...
10967395	  824.8	  573.3	 5385.0	...
10967396	  825.4	  573.3	 5376.0	...
10967397	  826.0	  573.6	 5369.0	...
10967398	  826.8	  573.9	 5365.0	...
10967399	  827.3	  574.2	 5365.0	...
10967400	  827.3	  574.8	 5365.0	...
10967401	  826.9	  575.2	 5366.0	...
10967402	  826.3	  574.4	 5359.0	...
10967403	  826.1	  573.2	 5352.0	...
10967404	  825.9	  572.1	 5346.0	...
10967405	  825.9	  572.7	 5347.0	...
10967406	  825.5	  573.3	 5351.0	...
10967407	  824.6	  573.4	 5354.0	...
10967408	  823.7	  573.1	 5357.0	...
10967409	  823.2	  572.6	 5358.0	...
10967410	  823.2	  571.0	 5359.0	...
10967411	  823.3	  569.3	 5359.0	...
10967412	  823.4	  567.9	 5360.0	...
10967413	  823.7	  568.4	 5357.0	...
10967414	  824.3	  571.3	 5350.0	...
10967415	  825.3	  573.8	 5343.0	...
10967416	  826.0	  575.6	 5338.0	...
10967417	  826.3	  574.9	 5337.0	...
10967418	  826.2	  574.3	 5338.0	...
10967419	  826.2	  573.9	 5338.0	...
10967420	  825.9	  573.4	 5339.0	...
10967421	  825.2	  573.0	 5338.0	...
10967422	  824.6	  573.1	 5337.0	...
10967423	  824.7	  572.8	 5334.0	...
10967424	  825.1	  572.6	 5329.0	...
10967425	  825.5	  572.5	 5326.0	...
10967426	  826.3	  573.3	 5324.0	...
10967427	  827.0	  573.9	 5324.0	...
10967428	  827.2	  573.9	 5324.0	...
10967429	  826.6	  573.3	 5326.0	...
10967430	  825.8	  572.8	 5325.0	...
10967431	  825.5	  572.6	 5323.0	...
10967432	  825.2	  571.9	 5319.0	...
10967433	  825.3	  571.1	 5323.0	...
10967434	  825.3	  570.4	 5329.0	...
10967435	  825.6	  570.5	 5334.0	...
10967436	  825.9	  571.8	 5333.0	...
10967437	  826.3	  573.0	 5332.0	...
10967438	  826.6	  574.1	 5330.0	...
10967439	  826.5	  573.9	 5330.0	...
10967440	  826.0	  573.8	 5331.0	...
10967441	  825.5	  573.7	 5334.0	...
10967442	  825.9	  573.6	 5331.0	...
10967443	  826.5	  573.4	 5328.0	...
10967444	  825.4	  573.1	 5325.0	...
10967445	  823.6	  572.9	 5323.0	...
10967446	  822.2	  572.4	 5318.0	...
10967447	  822.4	  572.2	 5318.0	...
10967448	  823.0	  572.4	 5321.0	...
10967449	  823.3	  573.2	 5323.0	...
10967450	  823.7	  574.0	 5321.0	...
10967451	  823.4	  574.0	 5320.0	...
10967452	  822.8	  573.5	 5318.0	...
10967453	  822.2	  573.2	 5322.0	...
10967454	  822.4	  573.3	 5326.0	...
10967455	  822.9	  573.4	 5329.0	...
10967456	  823.4	  572.9	 5324.0	...
10967457	  823.6	  572.2	 5319.0	...
10967458	  824.1	  571.0	 5310.0	...
10967459	  824.6	  570.2	 5306.0	...
10967460	  824.9	  570.4	 5302.0	...
10967461	  825.1	  571.2	 5303.0	...
10967462	  825.1	  572.1	 5310.0	...
10967463	  824.7	  572.6	 5317.0	...
10967464	  823.9	  573.0	 5324.0	...
10967465	  823.2	  573.5	 5323.0	...
10967466	  822.8	  573.8	 5322.0	...
10967467	  822.3	  574.0	 5321.0	...
10967468	  821.9	  573.9	 5321.0	...
EFIX R   10966896	10967468	573	  822.4	  566.8	   5756
SSACC R  10967469
10967469	  821.1	  573.0	 5317.0	...
10967470	  820.0	  572.1	 5313.0	...
10967471	  816.9	  571.5	 5310.0	...
10967472	  813.2	  573.4	 5317.0	...
10967473	  808.8	  575.4	 5324.0	...
10967474	  805.6	  577.6	 5331.0	...
MSG	10967475 0000 _ Number Off
10967475	  803.6	  579.2	 5330.0	...
10967476	  801.5	  580.9	 5330.0	...
10967477	  798.0	  582.3	 5333.0	...
10967478	  794.5	  582.7	 5336.0	...
ESACC R  10967469	10967478	10	  821.1	  573.0	  794.5	  582.7	   0.60	     68
SFIX R   10967479
10967479	  792.1	  582.2	 5339.0	...
10967480	  792.0	  581.4	 5335.0	...
10967481	  791.9	  580.6	 5332.0	...
10967482	  792.3	  580.5	 5336.0	...
10967483	  793.1	  580.3	 5347.0	...
10967484	  793.9	  580.0	 5358.0	...
10967485	  794.2	  579.8	 5363.0	...
10967486	  794.1	  579.7	 5365.0	...
10967487	  794.1	  579.5	 5369.0	...
10967488	  794.1	  579.4	 5370.0	...
10967489	  793.2	  579.6	 5371.0	...
10967490	  792.2	  580.0	 5370.0	...
10967491	  791.7	  580.1	 5369.0	...
10967492	  791.7	  580.0	 5369.0	...
10967493	  791.6	  580.0	 5369.0	...
10967494	  791.1	  580.3	 5372.0	...
10967495	  791.0	  580.4	 5374.0	...
10967496	  791.6	  580.0	 5375.0	...
10967497	  792.3	  579.9	 5375.0	...
10967498	  793.2	  580.5	 5376.0	...
10967499	  793.4	  581.5	 5377.0	...
10967500	  792.3	  582.1	 5383.0	...
10967501	  791.1	  582.2	 5389.0	...
10967502	  791.6	  581.9	 5388.0	...
10967503	  793.3	  581.6	 5380.0	...
10967504	  795.3	  581.4	 5372.0	...
10967505	  795.6	  581.8	 5372.0	...
10967506	  795.8	  582.2	 5371.0	...
10967507	  795.9	  582.1	 5369.0	...
10967508	  796.1	  581.5	 5368.0	...
10967509	  795.7	  581.1	 5368.0	...
10967510	  795.1	  581.0	 5369.0	...
10967511	  794.5	  581.2	 5370.0	...
10967512	  794.4	  580.4	 5372.0	...
10967513	  794.3	  579.6	 5374.0	...
10967514	  793.6	  578.9	 5377.0	...
10967515	  793.0	  579.1	 5379.0	...
10967516	  792.2	  579.4	 5381.0	...
10967517	  792.1	  579.2	 5381.0	...
10967518	  791.9	  579.0	 5381.0	...
10967519	  791.6	  578.2	 5380.0	...
10967520	  791.5	  577.2	 5385.0	...
10967521	  791.5	  576.2	 5392.0	...
10967522	  792.1	  576.1	 5399.0	...
10967523	  792.8	  576.0	 5399.0	...
10967524	  793.4	  576.0	 5399.0	...
10967525	  791.9	  577.2	 5406.0	...
10967526	  790.5	  579.1	 5413.0	...
10967527	  789.3	  581.0	 5422.0	...
10967528	  789.7	  580.9	 5426.0	...
10967529	  790.1	  580.3	 5429.0	...
10967530	  790.4	  579.7	 5428.0	...
10967531	  790.5	  580.0	 5419.0	...
10967532	  790.6	  580.3	 5413.0	...
10967533	  791.2	  580.7	 5412.0	...
10967534	  792.8	  580.7	 5417.0	...
10967535	  794.5	  580.1	 5421.0	...
10967536	  793.8	  579.4	 5426.0	...
10967537	  792.1	  578.9	 5430.0	...
10967538	  790.6	  578.9	 5433.0	...
10967539	  791.9	  578.7	 5434.0	...
10967540	  793.1	  578.2	 5436.0	...
10967541	  794.2	  577.6	 5437.0	...
10967542	  794.2	  577.2	 5434.0	...
10967543	  793.5	  577.3	 5430.0	...
10967544	  792.7	  577.5	 5424.0	...
10967545	  793.3	  577.5	 5419.0	...
10967546	  794.7	  577.4	 5415.0	...
10967547	  796.1	  576.8	 5416.0	...
10967548	  796.0	  576.4	 5419.0	...
10967549	  794.9	  577.9	 5428.0	...
10967550	  793.9	  579.8	 5435.0	...
10967551	  792.8	  581.2	 5444.0	...
10967552	  793.4	  580.7	 5446.0	...
10967553	  793.9	  580.8	 5448.0	...
10967554	  794.2	  581.4	 5450.0	...
10967555	  793.6	  580.5	 5455.0	...
10967556	  792.7	  578.9	 5463.0	...
10967557	  791.8	  577.2	 5471.0	...
10967558	  791.5	  577.1	 5475.0	...
10967559	  791.6	  578.4	 5475.0	...
10967560	  791.9	  580.0	 5474.0	...
10967561	  792.2	  581.6	 5474.0	...
10967562	  792.2	  580.2	 5472.0	...
10967563	  792.2	  578.6	 5470.0	...
10967564	  792.1	  577.0	 5472.0	...
10967565	  791.8	  577.0	 5477.0	...
10967566	  791.2	  577.1	 5485.0	...
10967567	  790.9	  579.1	 5489.0	...
10967568	  790.8	  581.0	 5492.0	...
10967569	  789.9	  583.2	 5492.0	...
10967570	  788.8	  583.5	 5492.0	...
10967571	  789.4	  583.3	 5489.0	...
10967572	  791.0	  582.7	 5483.0	...
10967573	  792.5	  582.0	 5477.0	...
10967574	  792.9	  581.6	 5480.0	...
10967575	  793.2	  580.5	 5486.0	...
10967576	  792.3	  579.7	 5493.0	...
10967577	  791.1	  578.7	 5494.0	...
10967578	  789.9	  578.5	 5495.0	...
10967579	  790.1	  578.1	 5498.0	...
10967580	  790.3	  577.9	 5503.0	...
10967581	  790.7	  577.6	 5508.0	...
10967582	  790.9	  577.3	 5511.0	...
10967583	  791.1	  576.9	 5511.0	...
10967584	  791.1	  576.6	 5509.0	...
10967585	  791.1	  576.3	 5506.0	...
10967586	  791.1	  576.4	 5503.0	...
10967587	  790.7	  576.9	 5503.0	...
10967588	  790.2	  577.6	 5510.0	...
10967589	  790.7	  577.8	 5516.0	...
10967590	  791.9	  579.4	 5523.0	...
10967591	  792.1	  581.1	 5535.0	...
10967592	  791.1	  582.8	 5549.0	...
10967593	  789.9	  582.8	 5563.0	...
10967594	  789.5	  582.7	 5557.0	...
10967595	  789.3	  582.7	 5549.0	...
10967596	  789.1	  583.1	 5542.0	...
10967597	  789.3	  583.7	 5541.0	...
10967598	  789.5	  584.2	 5540.0	...
10967599	  789.5	  582.8	 5538.0	...
10967600	  789.2	  581.2	 5543.0	...
10967601	  788.9	  579.0	 5550.0	...
10967602	  788.7	  578.6	 5558.0	...
10967603	  789.8	  578.7	 5560.0	...
10967604	  790.9	  579.3	 5557.0	...
10967605	  792.1	  580.0	 5553.0	...
10967606	  792.1	  578.8	 5556.0	...
10967607	  791.7	  577.7	 5563.0	...
10967608	  791.3	  576.4	 5566.0	...
10967609	  791.4	  576.2	 5562.0	...
10967610	  791.9	  576.0	 5558.0	...
10967611	  792.4	  576.0	 5559.0	...
10967612	  792.4	  576.1	 5559.0	...
10967613	  793.1	  577.4	 5557.0	...
10967614	  793.8	  578.7	 5555.0	...
10967615	  794.3	  580.4	 5550.0	...
10967616	  794.1	  580.7	 5547.0	...
10967617	  793.9	  580.6	 5549.0	...
10967618	  794.1	  580.2	 5554.0	...
10967619	  794.3	  579.8	 5559.0	...
10967620	  794.6	  579.8	 5559.0	...
10967621	  794.5	  579.8	 5559.0	...
10967622	  794.4	  579.8	 5559.0	...
10967623	  794.3	  579.4	 5560.0	...
10967624	  793.3	  578.9	 5564.0	...
10967625	  792.5	  578.4	 5569.0	...
10967626	  791.8	  578.8	 5583.0	...
10967627	  792.4	  579.4	 5594.0	...
10967628	  793.4	  580.0	 5598.0	...
10967629	  794.4	  580.3	 5591.0	...
10967630	  794.2	  579.6	 5585.0	...
10967631	  792.3	  578.8	 5594.0	...
10967632	  790.4	  577.8	 5603.0	...
10967633	  789.7	  577.5	 5613.0	...
10967634	  790.9	  576.9	 5615.0	...
10967635	  792.0	  576.5	 5617.0	...
10967636	  792.2	  576.5	 5619.0	...
10967637	  791.6	  577.1	 5620.0	...
10967638	  791.1	  577.8	 5611.0	...
10967639	  790.6	  578.3	 5602.0	...
10967640	  790.3	  578.5	 5597.0	...
10967641	  790.2	  578.6	 5602.0	...
10967642	  790.4	  578.6	 5608.0	...
10967643	  790.4	  578.3	 5609.0	...
10967644	  790.2	  577.9	 5610.0	...
10967645	  790.8	  577.3	 5611.0	...
10967646	  791.4	  577.0	 5612.0	...
10967647	  792.0	  576.9	 5612.0	...
10967648	  791.5	  576.7	 5611.0	...
10967649	  791.2	  576.4	 5610.0	...
10967650	  790.2	  576.1	 5608.0	...
10967651	  789.5	  576.0	 5610.0	...
10967652	  788.9	  575.9	 5615.0	...
10967653	  789.0	  576.0	 5625.0	...
10967654	  790.1	  575.9	 5632.0	...
10967655	  791.3	  575.9	 5637.0	...
10967656	  791.7	  575.8	 5637.0	...
10967657	  789.9	  576.1	 5643.0	...
10967658	  788.0	  576.4	 5648.0	...
10967659	  787.7	  576.4	 5653.0	...
10967660	  789.3	  576.2	 5652.0	...
10967661	  791.1	  576.0	 5652.0	...
10967662	  792.0	  576.0	 5652.0	...
10967663	  792.4	  575.9	 5652.0	...
10967664	  792.5	  575.8	 5652.0	...
10967665	  792.7	  575.8	 5651.0	...
10967666	  792.6	  575.8	 5651.0	...
10967667	  793.0	  576.2	 5651.0	...
10967668	  793.1	  576.2	 5648.0	...
10967669	  793.1	  576.2	 5646.0	...
10967670	  792.8	  575.9	 5643.0	...
10967671	  792.4	  576.1	 5642.0	...
10967672	  792.0	  575.6	 5640.0	...
10967673	  792.5	  574.9	 5639.0	...
10967674	  793.2	  574.2	 5638.0	...
10967675	  794.1	  575.8	 5638.0	...
10967676	  793.2	  577.5	 5651.0	...
10967677	  792.7	  578.8	 5664.0	...
10967678	  792.1	  577.1	 5677.0	...
10967679	  791.1	  575.6	 5676.0	...
10967680	  789.8	  574.5	 5677.0	...
10967681	  789.4	  575.4	 5679.0	...
10967682	  790.2	  576.2	 5674.0	...
10967683	  791.2	  576.8	 5668.0	...
10967684	  791.7	  577.1	 5663.0	...
10967685	  791.8	  577.3	 5665.0	...
10967686	  791.8	  577.7	 5666.0	...
10967687	  791.7	  577.6	 5665.0	...
MSG	10967688 0000 _ Number On
10967688	  792.1	  577.3	 5664.0	...
10967689	  792.3	  577.0	 5665.0	...
10967690	  792.2	  576.8	 5665.0	...
10967691	  792.8	  576.4	 5662.0	...
10967692	  793.8	  575.8	 5657.0	...
10967693	  794.1	  575.3	 5660.0	...
10967694	  793.4	  574.4	 5668.0	...
10967695	  794.8	  573.2	 5665.0	...
10967696	  796.9	  572.8	 5654.0	...
10967697	  798.1	  573.5	 5651.0	...
10967698	  797.2	  574.5	 5659.0	...
10967699	  796.3	  575.7	 5666.0	...
10967700	  795.8	  576.8	 5661.0	...
10967701	  794.6	  577.7	 5657.0	...
10967702	  793.4	  577.8	 5654.0	...
10967703	  794.1	  577.5	 5652.0	...
10967704	  795.5	  577.3	 5651.0	...
10967705	  797.2	  576.7	 5649.0	...
10967706	  798.0	  575.9	 5643.0	...
10967707	  798.7	  575.1	 5637.0	...
10967708	  798.8	  574.9	 5634.0	...
10967709	  798.3	  574.9	 5637.0	...
10967710	  797.8	  575.2	 5640.0	...
10967711	  797.6	  575.4	 5640.0	...
10967712	  797.5	  574.4	 5641.0	...
10967713	  797.2	  573.1	 5642.0	...
10967714	  797.0	  573.0	 5642.0	...
10967715	  796.9	  574.2	 5639.0	...
10967716	  796.9	  574.8	 5635.0	...
10967717	  796.5	  574.2	 5631.0	...
10967718	  796.0	  573.7	 5629.0	...
10967719	  795.5	  574.0	 5629.0	...
10967720	  795.7	  574.2	 5631.0	...
10967721	  796.5	  574.2	 5632.0	...
10967722	  797.4	  573.9	 5634.0	...
10967723	  796.4	  573.7	 5638.0	...
10967724	  795.0	  574.4	 5642.0	...
10967725	  793.9	  575.3	 5645.0	...
10967726	  794.2	  575.6	 5642.0	...
10967727	  793.1	  575.3	 5638.0	...
10967728	  791.7	  574.7	 5634.0	...
10967729	  791.4	  574.7	 5634.0	...
10967730	  792.4	  574.6	 5634.0	...
10967731	  793.3	  575.3	 5634.0	...
10967732	  793.5	  576.3	 5635.0	...
10967733	  793.5	  576.8	 5635.0	...
10967734	  793.7	  576.8	 5625.0	...
10967735	  793.3	  576.5	 5615.0	...
10967736	  793.0	  576.5	 5607.0	...
10967737	  792.4	  576.6	 5608.0	...
10967738	  792.0	  576.7	 5607.0	...
10967739	  792.6	  576.9	 5606.0	...
10967740	  793.5	  577.1	 5605.0	...
10967741	  794.7	  575.4	 5605.0	...
10967742	  794.9	  573.7	 5605.0	...
10967743	  795.0	  571.9	 5609.0	...
10967744	  794.7	  572.1	 5611.0	...
10967745	  794.3	  572.3	 5614.0	...
10967746	  794.1	  572.6	 5603.0	...
10967747	  794.5	  572.3	 5592.0	...
10967748	  794.8	  571.9	 5581.0	...
10967749	  794.9	  570.8	 5580.0	...
10967750	  794.5	  569.9	 5578.0	...
10967751	  794.3	  569.7	 5577.0	...
10967752	  794.5	  570.5	 5581.0	...
10967753	  794.5	  572.1	 5586.0	...
10967754	  793.6	  573.5	 5590.0	...
10967755	  792.6	  574.5	 5590.0	...
10967756	  792.5	  574.4	 5591.0	...
10967757	  793.6	  574.2	 5593.0	...
10967758	  794.7	  573.9	 5592.0	...
10967759	  795.2	  573.8	 5589.0	...
10967760	  795.4	  573.7	 5583.0	...
10967761	  795.6	  573.8	 5578.0	...
10967762	  795.4	  574.0	 5575.0	...
10967763	  795.3	  574.2	 5575.0	...
10967764	  795.2	  574.2	 5562.0	...
10967765	  795.2	  574.3	 5549.0	...
10967766	  795.2	  574.3	 5539.0	...
10967767	  796.0	  573.8	 5543.0	...
10967768	  796.9	  573.3	 5548.0	...
10967769	  796.7	  572.8	 5550.0	...
10967770	  795.7	  572.8	 5550.0	...
10967771	  794.7	  573.0	 5549.0	...
10967772	  794.7	  573.2	 5547.0	...
10967773	  794.8	  573.3	 5547.0	...
10967774	  794.9	  573.6	 5547.0	...
10967775	  794.9	  574.1	 5546.0	...
10967776	  794.7	  574.6	 5547.0	...
10967777	  793.7	  574.2	 5549.0	...
10967778	  792.8	  573.5	 5557.0	...
10967779	  792.0	  572.8	 5563.0	...
10967780	  792.8	  572.4	 5560.0	...
10967781	  793.8	  571.9	 5553.0	...
10967782	  794.8	  571.7	 5548.0	...
10967783	  794.3	  572.1	 5550.0	...
10967784	  793.3	  572.6	 5549.0	...
10967785	  792.3	  572.8	 5546.0	...
10967786	  792.4	  573.1	 5544.0	...
10967787	  792.9	  573.8	 5543.0	...
10967788	  793.0	  574.0	 5540.0	...
10967789	  792.4	  574.2	 5538.0	...
10967790	  791.8	  575.5	 5540.0	...
10967791	  791.6	  577.0	 5544.0	...
10967792	  792.0	  578.5	 5547.0	...
10967793	  792.3	  578.4	 5545.0	...
10967794	  791.8	  577.3	 5544.0	...
10967795	  791.2	  576.2	 5545.0	...
10967796	  790.5	  575.1	 5547.0	...
10967797	  790.9	  575.0	 5547.0	...
10967798	  791.8	  574.7	 5547.0	...
10967799	  792.7	  575.2	 5547.0	...
10967800	  793.3	  576.5	 5535.0	...
10967801	  793.3	  577.9	 5522.0	...
10967802	  793.1	  577.4	 5511.0	...
10967803	  792.8	  576.2	 5513.0	...
10967804	  792.7	  575.9	 5511.0	...
10967805	  793.2	  576.8	 5508.0	...
10967806	  793.7	  576.7	 5499.0	...
10967807	  794.0	  575.5	 5492.0	...
10967808	  794.2	  575.4	 5487.0	...
10967809	  794.3	  576.3	 5491.0	...
10967810	  794.3	  577.4	 5495.0	...
10967811	  794.0	  577.6	 5498.0	...
10967812	  793.7	  577.3	 5498.0	...
10967813	  794.4	  576.8	 5493.0	...
10967814	  795.2	  576.6	 5488.0	...
10967815	  794.9	  576.9	 5491.0	...
10967816	  793.7	  577.2	 5498.0	...
10967817	  792.7	  577.2	 5505.0	...
10967818	  792.9	  577.4	 5505.0	...
10967819	  793.3	  577.6	 5490.0	...
10967820	  793.8	  577.7	 5476.0	...
10967821	  794.2	  577.4	 5467.0	...
10967822	  794.2	  577.3	 5474.0	...
10967823	  793.9	  577.7	 5482.0	...
10967824	  793.6	  578.3	 5483.0	...
10967825	  793.2	  576.8	 5481.0	...
10967826	  793.0	  575.1	 5478.0	...
10967827	  793.0	  573.7	 5476.0	...
10967828	  793.3	  574.1	 5478.0	...
10967829	  793.5	  574.5	 5480.0	...
10967830	  793.5	  574.6	 5479.0	...
10967831	  793.3	  574.8	 5480.0	...
10967832	  793.2	  574.9	 5480.0	...
10967833	  793.1	  575.0	 5482.0	...
10967834	  793.4	  575.1	 5481.0	...
10967835	  794.1	  575.2	 5473.0	...
10967836	  794.8	  575.1	 5464.0	...
10967837	  795.4	  575.4	 5455.0	...
10967838	  795.9	  576.3	 5451.0	...
10967839	  796.3	  577.1	 5449.0	...
10967840	  796.4	  577.4	 5445.0	...
10967841	  796.1	  577.2	 5444.0	...
10967842	  795.9	  577.8	 5444.0	...
10967843	  795.7	  578.4	 5441.0	...
10967844	  795.5	  579.1	 5437.0	...
10967845	  795.3	  578.9	 5429.0	...
10967846	  795.3	  579.2	 5423.0	...
10967847	  795.5	  579.7	 5419.0	...
10967848	  795.8	  580.1	 5420.0	...
10967849	  796.1	  579.6	 5426.0	...
10967850	  796.6	  578.0	 5432.0	...
10967851	  796.9	  576.4	 5430.0	...
10967852	  796.7	  575.3	 5424.0	...
10967853	  796.3	  575.3	 5422.0	...
10967854	  795.8	  575.3	 5428.0	...
10967855	  796.0	  575.3	 5433.0	...
10967856	  796.1	  575.2	 5434.0	...
10967857	  796.2	  574.6	 5435.0	...
10967858	  795.8	  574.1	 5427.0	...
10967859	  795.4	  573.5	 5417.0	...
10967860	  795.2	  573.9	 5418.0	...
10967861	  795.6	  574.4	 5428.0	...
10967862	  795.9	  574.8	 5437.0	...
10967863	  796.2	  574.9	 5435.0	...
10967864	  796.4	  575.4	 5431.0	...
10967865	  796.7	  576.3	 5428.0	...
10967866	  796.9	  577.0	 5426.0	...
10967867	  795.6	  577.5	 5426.0	...
10967868	  794.2	  578.3	 5426.0	...
10967869	  793.1	  579.1	 5427.0	...
10967870	  793.6	  579.6	 5428.0	...
10967871	  795.2	  579.3	 5427.0	...
10967872	  796.5	  579.1	 5426.0	...
10967873	  796.3	  579.1	 5428.0	...
10967874	  795.0	  579.1	 5432.0	...
10967875	  793.7	  579.1	 5435.0	...
10967876	  793.5	  579.0	 5435.0	...
10967877	  793.4	  579.0	 5436.0	...
10967878	  792.7	  579.2	 5439.0	...
10967879	  792.3	  579.0	 5439.0	...
10967880	  791.9	  578.5	 5439.0	...
10967881	  792.1	  577.3	 5438.0	...
10967882	  792.5	  576.3	 5437.0	...
10967883	  793.6	  575.7	 5429.0	...
10967884	  794.6	  576.2	 5421.0	...
10967885	  795.5	  576.8	 5413.0	...
10967886	  796.7	  577.1	 5405.0	...
10967887	  797.8	  576.2	 5397.0	...
10967888	  798.5	  575.3	 5400.0	...
10967889	  797.0	  575.3	 5408.0	...
10967890	  795.6	  576.5	 5418.0	...
10967891	  794.7	  578.2	 5417.0	...
10967892	  794.5	  579.2	 5415.0	...
10967893	  794.2	  579.2	 5410.0	...
10967894	  794.3	  578.6	 5408.0	...
10967895	  795.1	  578.0	 5408.0	...
10967896	  795.9	  577.4	 5415.0	...
10967897	  796.3	  577.0	 5418.0	...
10967898	  797.4	  576.7	 5413.0	...
10967899	  798.5	  576.9	 5408.0	...
10967900	  798.4	  577.1	 5403.0	...
10967901	  796.7	  577.4	 5407.0	...
10967902	  795.0	  577.6	 5407.0	...
10967903	  794.3	  577.7	 5411.0	...
10967904	  793.9	  576.5	 5414.0	...
10967905	  794.1	  575.2	 5406.0	...
10967906	  795.3	  574.4	 5396.0	...
10967907	  796.6	  575.5	 5387.0	...
10967908	  796.4	  576.6	 5389.0	...
10967909	  795.6	  577.2	 5390.0	...
10967910	  794.7	  576.7	 5391.0	...
10967911	  794.9	  576.3	 5387.0	...
10967912	  795.2	  576.0	 5384.0	...
10967913	  795.6	  576.4	 5380.0	...
10967914	  796.0	  576.8	 5377.0	...
10967915	  796.4	  577.2	 5375.0	...
10967916	  796.8	  577.3	 5374.0	...
10967917	  797.1	  577.5	 5374.0	...
10967918	  797.2	  576.8	 5375.0	...
10967919	  797.2	  575.9	 5377.0	...
10967920	  797.8	  575.3	 5379.0	...
10967921	  798.4	  575.8	 5380.0	...
10967922	  799.1	  576.4	 5380.0	...
10967923	  799.2	  577.0	 5382.0	...
10967924	  799.3	  577.3	 5384.0	...
10967925	  799.1	  577.7	 5388.0	...
10967926	  798.6	  577.8	 5392.0	...
10967927	  798.1	  577.6	 5399.0	...
10967928	  798.5	  577.7	 5405.0	...
10967929	  799.2	  577.9	 5408.0	...
10967930	  799.7	  577.3	 5407.0	...
10967931	  799.6	  576.3	 5406.0	...
10967932	  799.2	  574.9	 5406.0	...
10967933	  798.9	  574.6	 5404.0	...
10967934	  798.5	  574.5	 5402.0	...
10967935	  798.5	  575.8	 5399.0	...
10967936	  798.1	  577.0	 5397.0	...
10967937	  797.0	  577.8	 5403.0	...
10967938	  796.3	  577.3	 5411.0	...
10967939	  796.3	  576.7	 5419.0	...
10967940	  797.1	  577.0	 5420.0	...
10967941	  797.8	  577.6	 5418.0	...
10967942	  798.2	  578.3	 5415.0	...
10967943	  798.7	  578.2	 5413.0	...
10967944	  798.8	  578.1	 5405.0	...
10967945	  798.8	  577.4	 5398.0	...
10967946	  798.6	  576.6	 5390.0	...
10967947	  798.9	  576.5	 5390.0	...
10967948	  799.3	  577.2	 5390.0	...
10967949	  799.6	  578.0	 5390.0	...
10967950	  799.3	  578.0	 5389.0	...
10967951	  798.9	  578.0	 5386.0	...
10967952	  798.5	  577.8	 5385.0	...
10967953	  798.3	  577.7	 5384.0	...
10967954	  799.0	  577.7	 5385.0	...
10967955	  799.8	  577.6	 5384.0	...
10967956	  800.5	  577.2	 5383.0	...
10967957	  800.4	  576.6	 5381.0	...
10967958	  800.0	  576.3	 5387.0	...
10967959	  799.0	  576.2	 5393.0	...
10967960	  798.1	  576.2	 5398.0	...
10967961	  797.6	  575.7	 5398.0	...
10967962	  797.5	  575.3	 5398.0	...
10967963	  797.8	  574.7	 5401.0	...
10967964	  798.1	  574.5	 5405.0	...
10967965	  798.3	  575.1	 5408.0	...
10967966	  798.4	  575.8	 5418.0	...
10967967	  798.5	  576.5	 5426.0	...
10967968	  798.6	  576.3	 5427.0	...
10967969	  798.4	  576.3	 5420.0	...
10967970	  798.3	  576.3	 5414.0	...
10967971	  798.5	  576.2	 5417.0	...
10967972	  798.6	  576.0	 5419.0	...
10967973	  797.6	  575.9	 5425.0	...
10967974	  796.6	  576.1	 5428.0	...
10967975	  795.8	  576.6	 5432.0	...
10967976	  796.0	  576.9	 5438.0	...
10967977	  795.8	  575.9	 5443.0	...
10967978	  795.3	  574.6	 5448.0	...
10967979	  794.8	  573.6	 5448.0	...
10967980	  794.7	  574.2	 5447.0	...
10967981	  794.6	  574.9	 5446.0	...
10967982	  794.4	  575.4	 5452.0	...
10967983	  795.7	  575.1	 5460.0	...
10967984	  797.6	  574.3	 5458.0	...
10967985	  800.1	  573.4	 5448.0	...
10967986	  802.5	  572.8	 5439.0	...
10967987	  804.1	  572.7	 5441.0	...
10967988	  805.3	  572.8	 5442.0	...
10967989	  804.8	  573.1	 5442.0	...
MSG	10967990 0000 _ Number Off
10967990	  804.4	  572.4	 5442.0	...
10967991	  804.1	  571.7	 5441.0	...
10967992	  804.3	  570.5	 5441.0	...
10967993	  804.6	  570.2	 5442.0	...
10967994	  804.7	  571.6	 5444.0	...
10967995	  804.6	  573.3	 5446.0	...
10967996	  804.0	  574.4	 5449.0	...
10967997	  803.6	  573.7	 5451.0	...
10967998	  804.4	  572.2	 5453.0	...
10967999	  805.5	  571.2	 5453.0	...
10968000	  806.4	  569.7	 5457.0	...
10968001	  806.3	  569.1	 5466.0	...
10968002	  806.3	  569.9	 5475.0	...
10968003	  806.6	  571.4	 5479.0	...
10968004	  806.7	  572.9	 5479.0	...
10968005	  807.3	  573.7	 5478.0	...
10968006	  807.9	  574.5	 5478.0	...
10968007	  807.4	  575.3	 5484.0	...
10968008	  806.1	  573.1	 5490.0	...
10968009	  804.4	  571.1	 5498.0	...
10968010	  803.9	  568.5	 5499.0	...
10968011	  803.6	  568.1	 5498.0	...
10968012	  803.8	  568.2	 5493.0	...
10968013	  803.5	  568.8	 5489.0	...
10968014	  803.0	  569.8	 5487.0	...
10968015	  804.4	  569.9	 5488.0	...
10968016	  806.4	  570.0	 5491.0	...
10968017	  807.9	  570.1	 5494.0	...
10968018	  807.5	  571.4	 5497.0	...
10968019	  806.9	  572.6	 5499.0	...
10968020	  806.6	  571.4	 5497.0	...
10968021	  806.3	  569.4	 5488.0	...
10968022	  806.1	  567.5	 5480.0	...
10968023	  806.1	  568.1	 5480.0	...
10968024	  805.1	  568.7	 5485.0	...
10968025	  804.1	  569.1	 5490.0	...
10968026	  802.8	  569.4	 5491.0	...
10968027	  802.5	  569.5	 5492.0	...
10968028	  803.6	  569.4	 5494.0	...
10968029	  805.1	  569.2	 5497.0	...
10968030	  806.7	  569.7	 5505.0	...
10968031	  807.4	  570.4	 5512.0	...
10968032	  808.0	  571.2	 5520.0	...
10968033	  808.1	  571.2	 5522.0	...
10968034	  807.3	  571.4	 5522.0	...
10968035	  806.8	  571.6	 5521.0	...
10968036	  806.7	  571.5	 5520.0	...
10968037	  805.9	  571.5	 5519.0	...
10968038	  804.8	  571.5	 5521.0	...
10968039	  804.1	  571.9	 5523.0	...
10968040	  804.3	  572.1	 5527.0	...
10968041	  804.4	  571.1	 5530.0	...
10968042	  804.3	  569.8	 5531.0	...
10968043	  804.5	  569.2	 5531.0	...
10968044	  805.2	  569.7	 5530.0	...
10968045	  805.7	  570.3	 5530.0	...
10968046	  806.0	  570.3	 5529.0	...
10968047	  806.0	  570.5	 5527.0	...
10968048	  806.2	  570.8	 5525.0	...
10968049	  806.1	  571.2	 5524.0	...
10968050	  805.8	  571.4	 5524.0	...
10968051	  805.6	  571.4	 5524.0	...
10968052	  805.7	  571.5	 5523.0	...
10968053	  806.2	  571.6	 5525.0	...
10968054	  806.9	  571.6	 5527.0	...
10968055	  807.5	  571.0	 5529.0	...
10968056	  806.0	  570.6	 5540.0	...
10968057	  803.9	  570.3	 5551.0	...
10968058	  801.9	  570.9	 5558.0	...
10968059	  802.9	  570.9	 5553.0	...
10968060	  803.9	  570.9	 5549.0	...
10968061	  804.8	  570.9	 5550.0	...
10968062	  804.6	  570.6	 5551.0	...
10968063	  804.3	  569.6	 5552.0	...
10968064	  804.1	  568.2	 5553.0	...
10968065	  804.0	  567.6	 5553.0	...
10968066	  804.0	  567.7	 5554.0	...
10968067	  804.3	  569.0	 5555.0	...
10968068	  804.6	  570.9	 5557.0	...
10968069	  805.0	  572.7	 5560.0	...
10968070	  804.9	  572.0	 5562.0	...
10968071	  805.0	  570.6	 5565.0	...
10968072	  805.1	  569.2	 5566.0	...
10968073	  805.6	  568.6	 5571.0	...
10968074	  805.7	  568.1	 5575.0	...
10968075	  805.4	  568.8	 5580.0	...
10968076	  804.7	  570.2	 5582.0	...
10968077	  804.1	  571.5	 5582.0	...
10968078	  803.6	  571.8	 5581.0	...
10968079	  803.3	  571.9	 5585.0	...
10968080	  803.0	  572.0	 5591.0	...
10968081	  803.2	  571.6	 5594.0	...
10968082	  803.6	  571.2	 5593.0	...
10968083	  804.8	  570.7	 5591.0	...
10968084	  806.2	  570.9	 5589.0	...
10968085	  807.4	  571.1	 5587.0	...
10968086	  807.6	  571.9	 5587.0	...
10968087	  807.2	  572.4	 5589.0	...
10968088	  806.8	  572.6	 5586.0	...
10968089	  806.5	  571.9	 5581.0	...
10968090	  805.1	  571.5	 5587.0	...
10968091	  803.8	  571.0	 5596.0	...
10968092	  802.4	  570.5	 5604.0	...
10968093	  802.4	  569.9	 5610.0	...
10968094	  802.8	  569.8	 5618.0	...
10968095	  803.3	  570.0	 5619.0	...
10968096	  803.8	  570.2	 5612.0	...
10968097	  803.9	  571.2	 5609.0	...
10968098	  804.0	  572.1	 5615.0	...
10968099	  803.3	  573.0	 5619.0	...
10968100	  802.6	  572.8	 5619.0	...
10968101	  801.9	  573.1	 5616.0	...
10968102	  801.9	  573.2	 5616.0	...
10968103	  801.9	  573.4	 5617.0	...
10968104	  802.1	  572.6	 5621.0	...
10968105	  802.6	  571.8	 5626.0	...
10968106	  803.1	  570.6	 5627.0	...
10968107	  803.3	  570.1	 5625.0	...
10968108	  803.8	  569.9	 5623.0	...
10968109	  804.4	  570.0	 5623.0	...
10968110	  803.8	  570.3	 5621.0	...
10968111	  802.8	  571.2	 5618.0	...
10968112	  802.1	  572.6	 5615.0	...
10968113	  802.9	  573.9	 5615.0	...
10968114	  804.1	  574.2	 5618.0	...
10968115	  804.7	  574.1	 5621.0	...
10968116	  805.0	  573.8	 5620.0	...
10968117	  804.7	  573.4	 5618.0	...
10968118	  804.7	  572.9	 5621.0	...
10968119	  804.7	  572.9	 5627.0	...
10968120	  805.0	  573.3	 5634.0	...
10968121	  805.7	  573.7	 5635.0	...
10968122	  806.3	  573.9	 5635.0	...
10968123	  806.4	  572.5	 5640.0	...
10968124	  806.1	  570.9	 5647.0	...
10968125	  805.4	  569.0	 5651.0	...
10968126	  804.8	  568.5	 5649.0	...
10968127	  804.4	  569.1	 5644.0	...
10968128	  804.5	  570.1	 5637.0	...
10968129	  804.8	  570.8	 5632.0	...
10968130	  805.4	  570.4	 5629.0	...
10968131	  806.0	  570.0	 5627.0	...
10968132	  806.0	  570.8	 5632.0	...
10968133	  805.6	  571.7	 5638.0	...
10968134	  805.3	  572.7	 5643.0	...
10968135	  805.5	  572.8	 5641.0	...
10968136	  805.4	  572.9	 5640.0	...
10968137	  805.2	  572.6	 5634.0	...
10968138	  804.7	  572.2	 5628.0	...
10968139	  804.5	  571.7	 5623.0	...
10968140	  804.1	  571.6	 5626.0	...
10968141	  803.8	  571.3	 5629.0	...
10968142	  804.6	  570.9	 5627.0	...
10968143	  805.6	  570.5	 5624.0	...
10968144	  807.1	  570.2	 5619.0	...
10968145	  807.5	  569.4	 5617.0	...
10968146	  806.6	  568.9	 5625.0	...
10968147	  805.1	  568.1	 5636.0	...
10968148	  803.8	  568.0	 5642.0	...
10968149	  804.9	  570.9	 5632.0	...
10968150	  806.0	  574.1	 5621.0	...
10968151	  806.9	  575.8	 5619.0	...
10968152	  806.3	  574.6	 5629.0	...
10968153	  805.7	  573.6	 5636.0	...
10968154	  805.3	  574.5	 5638.0	...
10968155	  805.4	  574.8	 5637.0	...
10968156	  805.5	  574.5	 5640.0	...
10968157	  805.3	  573.9	 5642.0	...
10968158	  805.1	  573.6	 5642.0	...
10968159	  804.7	  573.5	 5642.0	...
10968160	  804.5	  573.5	 5641.0	...
10968161	  804.3	  573.5	 5641.0	...
10968162	  804.2	  573.6	 5640.0	...
10968163	  804.1	  573.6	 5643.0	...
10968164	  804.1	  573.3	 5647.0	...
10968165	  804.3	  572.7	 5651.0	...
10968166	  804.4	  571.6	 5652.0	...
10968167	  804.3	  570.9	 5652.0	...
10968168	  804.0	  570.5	 5652.0	...
10968169	  803.7	  570.6	 5652.0	...
10968170	  803.8	  571.2	 5651.0	...
10968171	  804.1	  571.8	 5650.0	...
10968172	  804.3	  572.5	 5649.0	...
10968173	  804.4	  572.9	 5648.0	...
10968174	  804.4	  573.2	 5648.0	...
10968175	  804.1	  574.0	 5656.0	...
10968176	  803.4	  574.6	 5665.0	...
10968177	  802.7	  575.0	 5673.0	...
10968178	  803.2	  574.8	 5672.0	...
10968179	  803.3	  574.2	 5670.0	...
10968180	  803.4	  573.6	 5665.0	...
10968181	  802.8	  573.3	 5661.0	...
10968182	  802.6	  572.3	 5658.0	...
10968183	  802.4	  571.3	 5659.0	...
10968184	  803.4	  571.7	 5661.0	...
10968185	  804.9	  573.2	 5663.0	...
10968186	  806.3	  574.2	 5666.0	...
10968187	  804.9	  573.5	 5668.0	...
10968188	  803.1	  572.9	 5665.0	...
10968189	  800.7	  572.7	 5659.0	...
10968190	  800.1	  572.8	 5654.0	...
10968191	  801.8	  572.5	 5655.0	...
10968192	  804.1	  572.1	 5659.0	...
10968193	  806.2	  571.6	 5663.0	...
10968194	  806.0	  571.7	 5665.0	...
10968195	  805.8	  571.8	 5661.0	...
10968196	  806.2	  571.8	 5657.0	...
10968197	  806.5	  571.5	 5654.0	...
10968198	  807.3	  571.1	 5655.0	...
10968199	  807.8	  571.2	 5657.0	...
10968200	  806.3	  571.8	 5659.0	...
10968201	  804.2	  572.4	 5661.0	...
MSG	10968202 0000 _ Number On
10968202	  802.1	  572.8	 5663.0	...
10968203	  802.1	  573.1	 5663.0	...
10968204	  803.1	  573.1	 5661.0	...
10968205	  803.6	  571.5	 5658.0	...
10968206	  804.1	  569.9	 5657.0	...
10968207	  804.2	  568.7	 5660.0	...
10968208	  804.8	  569.2	 5662.0	...
10968209	  805.8	  569.5	 5661.0	...
10968210	  806.2	  569.6	 5652.0	...
10968211	  806.4	  569.8	 5643.0	...
10968212	  806.2	  570.5	 5637.0	...
10968213	  805.6	  571.2	 5639.0	...
10968214	  805.3	  571.9	 5641.0	...
10968215	  805.1	  572.4	 5644.0	...
10968216	  805.7	  572.7	 5645.0	...
10968217	  806.8	  572.6	 5643.0	...
10968218	  807.9	  572.5	 5639.0	...
10968219	  808.5	  572.4	 5639.0	...
10968220	  808.4	  572.2	 5640.0	...
10968221	  808.4	  571.9	 5646.0	...
10968222	  808.2	  571.2	 5648.0	...
10968223	  807.5	  570.7	 5650.0	...
10968224	  806.7	  570.5	 5649.0	...
10968225	  805.9	  570.8	 5648.0	...
10968226	  805.6	  571.0	 5649.0	...
10968227	  805.3	  570.7	 5648.0	...
10968228	  805.7	  570.4	 5647.0	...
10968229	  806.3	  570.1	 5644.0	...
10968230	  806.9	  569.9	 5641.0	...
10968231	  807.0	  569.8	 5639.0	...
10968232	  807.3	  569.8	 5637.0	...
10968233	  807.5	  570.9	 5637.0	...
10968234	  807.7	  572.5	 5635.0	...
10968235	  807.8	  574.1	 5634.0	...
10968236	  807.9	  574.1	 5634.0	...
10968237	  807.9	  573.3	 5635.0	...
10968238	  808.2	  572.8	 5636.0	...
10968239	  808.4	  572.7	 5635.0	...
10968240	  808.6	  572.2	 5634.0	...
10968241	  808.2	  571.3	 5637.0	...
10968242	  808.1	  570.2	 5640.0	...
10968243	  808.2	  569.9	 5644.0	...
10968244	  808.5	  570.8	 5651.0	...
10968245	  808.6	  572.0	 5657.0	...
10968246	  808.6	  573.6	 5663.0	...
10968247	  808.5	  573.9	 5664.0	...
10968248	  807.8	  573.1	 5664.0	...
10968249	  807.0	  571.3	 5663.0	...
10968250	  806.3	  569.1	 5662.0	...
10968251	  806.3	  568.1	 5660.0	...
10968252	  806.4	  567.8	 5656.0	...
10968253	  806.7	  567.7	 5652.0	...
10968254	  806.9	  567.5	 5655.0	...
10968255	  807.2	  568.6	 5661.0	...
10968256	  807.3	  569.7	 5668.0	...
10968257	  807.0	  570.9	 5668.0	...
10968258	  806.6	  570.4	 5668.0	...
10968259	  806.5	  569.8	 5664.0	...
10968260	  806.5	  569.2	 5661.0	...
10968261	  806.6	  569.7	 5657.0	...
10968262	  807.4	  571.0	 5654.0	...
10968263	  808.5	  572.7	 5652.0	...
10968264	  809.5	  573.9	 5653.0	...
10968265	  809.5	  572.0	 5655.0	...
10968266	  809.5	  569.7	 5657.0	...
10968267	  809.6	  568.2	 5662.0	...
10968268	  809.8	  569.1	 5667.0	...
10968269	  810.0	  570.2	 5673.0	...
10968270	  810.0	  570.6	 5669.0	...
10968271	  810.2	  571.1	 5661.0	...
10968272	  809.9	  571.0	 5653.0	...
10968273	  809.6	  570.6	 5646.0	...
10968274	  808.7	  569.8	 5645.0	...
10968275	  808.1	  569.4	 5652.0	...
10968276	  807.6	  569.2	 5660.0	...
10968277	  807.6	  568.9	 5669.0	...
10968278	  807.7	  568.7	 5669.0	...
10968279	  808.0	  569.9	 5670.0	...
10968280	  808.1	  571.4	 5678.0	...
10968281	  807.2	  572.0	 5686.0	...
10968282	  806.2	  571.2	 5689.0	...
10968283	  806.8	  570.1	 5684.0	...
10968284	  808.5	  569.8	 5681.0	...
10968285	  810.1	  569.2	 5683.0	...
10968286	  810.7	  569.0	 5682.0	...
10968287	  811.2	  568.7	 5679.0	...
10968288	  812.2	  568.7	 5676.0	...
10968289	  812.5	  568.8	 5680.0	...
10968290	  813.2	  569.1	 5683.0	...
10968291	  813.6	  570.1	 5688.0	...
10968292	  812.2	  571.2	 5688.0	...
10968293	  810.4	  572.1	 5682.0	...
10968294	  808.8	  571.1	 5675.0	...
10968295	  808.8	  569.9	 5666.0	...
10968296	  808.9	  570.4	 5665.0	...
10968297	  808.7	  572.1	 5666.0	...
10968298	  809.1	  574.4	 5668.0	...
10968299	  809.7	  574.9	 5667.0	...
10968300	  810.9	  573.8	 5664.0	...
10968301	  813.4	  572.3	 5660.0	...
10968302	  815.3	  570.8	 5659.0	...
10968303	  815.2	  569.8	 5660.0	...
10968304	  813.7	  568.7	 5663.0	...
10968305	  812.7	  567.4	 5666.0	...
10968306	  813.2	  567.1	 5667.0	...
10968307	  813.5	  567.0	 5665.0	...
10968308	  813.1	  566.6	 5665.0	...
10968309	  812.8	  566.3	 5664.0	...
10968310	  812.8	  566.0	 5663.0	...
10968311	  813.0	  566.0	 5661.0	...
10968312	  813.2	  565.8	 5659.0	...
10968313	  813.2	  565.7	 5660.0	...
10968314	  812.8	  566.1	 5661.0	...
10968315	  812.3	  566.7	 5664.0	...
10968316	  812.5	  567.2	 5665.0	...
10968317	  813.0	  567.0	 5666.0	...
10968318	  813.5	  566.8	 5667.0	...
10968319	  813.3	  566.5	 5671.0	...
10968320	  813.1	  566.4	 5677.0	...
10968321	  813.2	  567.5	 5681.0	...
10968322	  813.3	  568.8	 5682.0	...
10968323	  813.6	  569.4	 5680.0	...
10968324	  813.7	  568.9	 5682.0	...
10968325	  812.6	  568.4	 5688.0	...
10968326	  811.5	  568.7	 5694.0	...
10968327	  811.0	  568.8	 5698.0	...
10968328	  811.9	  568.8	 5697.0	...
10968329	  812.7	  568.7	 5691.0	...
10968330	  812.9	  568.7	 5686.0	...
10968331	  812.9	  568.7	 5685.0	...
10968332	  812.7	  568.4	 5698.0	...
10968333	  812.5	  568.0	 5711.0	...
10968334	  812.3	  567.8	 5721.0	...
10968335	  811.9	  567.7	 5721.0	...
10968336	  811.7	  568.0	 5713.0	...
10968337	  811.3	  568.3	 5705.0	...
10968338	  811.2	  568.3	 5700.0	...
10968339	  812.3	  567.8	 5703.0	...
10968340	  813.4	  567.8	 5708.0	...
10968341	  815.1	  567.6	 5710.0	...
10968342	  815.4	  568.0	 5704.0	...
10968343	  815.7	  567.7	 5696.0	...
10968344	  815.5	  567.5	 5695.0	...
10968345	  815.4	  567.2	 5701.0	...
10968346	  814.1	  567.4	 5708.0	...
10968347	  813.2	  567.7	 5706.0	...
10968348	  812.6	  567.9	 5703.0	...
10968349	  812.7	  567.8	 5706.0	...
10968350	  812.1	  568.2	 5719.0	...
10968351	  811.2	  568.8	 5733.0	...
10968352	  810.9	  569.4	 5739.0	...
10968353	  811.0	  569.5	 5737.0	...
10968354	  810.5	  569.7	 5736.0	...
10968355	  810.0	  569.7	 5737.0	...
10968356	  810.2	  570.0	 5737.0	...
10968357	  810.9	  570.2	 5735.0	...
10968358	  811.5	  570.6	 5732.0	...
10968359	  811.6	  570.6	 5741.0	...
10968360	  811.9	  570.2	 5751.0	...
10968361	  812.3	  569.4	 5758.0	...
10968362	  812.7	  568.7	 5752.0	...
10968363	  813.0	  568.5	 5746.0	...
10968364	  813.2	  568.6	 5745.0	...
10968365	  813.2	  568.8	 5747.0	...
10968366	  813.0	  569.0	 5748.0	...
10968367	  812.9	  569.0	 5748.0	...
10968368	  812.5	  568.7	 5749.0	...
10968369	  812.3	  568.4	 5750.0	...
10968370	  812.2	  568.2	 5753.0	...
10968371	  812.3	  568.1	 5754.0	...
10968372	  812.4	  568.0	 5756.0	...
10968373	  812.1	  567.4	 5754.0	...
10968374	  811.6	  566.8	 5752.0	...
10968375	  810.9	  566.1	 5752.0	...
10968376	  810.2	  567.1	 5754.0	...
10968377	  809.8	  568.2	 5758.0	...
10968378	  810.9	  568.6	 5761.0	...
10968379	  812.2	  567.7	 5763.0	...
10968380	  813.1	  566.2	 5765.0	...
10968381	  813.0	  565.2	 5761.0	...
10968382	  812.8	  564.8	 5758.0	...
10968383	  812.8	  564.7	 5757.0	...
10968384	  812.5	  564.7	 5762.0	...
10968385	  812.8	  564.4	 5764.0	...
10968386	  812.9	  564.3	 5765.0	...
10968387	  812.9	  564.2	 5762.0	...
10968388	  812.6	  564.2	 5759.0	...
10968389	  811.7	  565.6	 5767.0	...
10968390	  810.7	  567.0	 5778.0	...
10968391	  809.9	  566.7	 5789.0	...
10968392	  810.3	  565.1	 5791.0	...
10968393	  810.7	  563.5	 5795.0	...
10968394	  811.0	  563.4	 5798.0	...
10968395	  811.1	  563.2	 5800.0	...
10968396	  811.3	  563.0	 5800.0	...
10968397	  811.9	  564.6	 5797.0	...
10968398	  812.5	  566.3	 5793.0	...
10968399	  812.9	  568.1	 5790.0	...
10968400	  812.7	  568.1	 5790.0	...
10968401	  812.5	  568.2	 5791.0	...
10968402	  812.2	  568.3	 5792.0	...
10968403	  812.3	  568.1	 5793.0	...
10968404	  812.6	  567.8	 5795.0	...
10968405	  813.0	  567.4	 5796.0	...
10968406	  813.1	  567.6	 5798.0	...
10968407	  813.1	  567.8	 5799.0	...
10968408	  813.0	  566.9	 5802.0	...
10968409	  813.2	  565.7	 5806.0	...
10968410	  813.6	  564.6	 5809.0	...
10968411	  814.1	  564.8	 5808.0	...
10968412	  813.8	  565.1	 5806.0	...
10968413	  813.7	  565.4	 5811.0	...
10968414	  813.5	  565.4	 5817.0	...
10968415	  813.2	  564.8	 5824.0	...
10968416	  812.7	  564.2	 5824.0	...
10968417	  812.2	  563.6	 5823.0	...
10968418	  812.1	  563.6	 5822.0	...
10968419	  812.3	  563.4	 5820.0	...
10968420	  812.3	  563.1	 5818.0	...
10968421	  812.3	  563.1	 5825.0	...
10968422	  812.9	  563.2	 5833.0	...
10968423	  813.5	  563.4	 5838.0	...
10968424	  814.2	  563.3	 5827.0	...
10968425	  814.4	  563.1	 5814.0	...
10968426	  814.7	  564.1	 5804.0	...
10968427	  814.8	  565.2	 5802.0	...
10968428	  814.6	  566.3	 5802.0	...
10968429	  814.0	  566.4	 5812.0	...
10968430	  813.7	  568.1	 5827.0	...
10968431	  813.6	  569.8	 5842.0	...
10968432	  813.5	  570.3	 5847.0	...
10968433	  813.1	  569.1	 5846.0	...
10968434	  812.4	  568.5	 5844.0	...
10968435	  812.1	  569.0	 5843.0	...
10968436	  811.9	  568.9	 5845.0	...
10968437	  811.8	  568.1	 5850.0	...
10968438	  811.6	  567.1	 5855.0	...
10968439	  811.9	  566.3	 5859.0	...
10968440	  812.4	  565.8	 5858.0	...
10968441	  813.1	  565.4	 5855.0	...
10968442	  813.2	  564.1	 5850.0	...
10968443	  813.0	  562.8	 5845.0	...
10968444	  812.7	  562.5	 5843.0	...
10968445	  812.6	  563.7	 5844.0	...
10968446	  812.4	  565.1	 5845.0	...
10968447	  812.0	  565.6	 5849.0	...
10968448	  812.1	  565.1	 5854.0	...
10968449	  812.7	  564.7	 5859.0	...
10968450	  813.2	  564.2	 5857.0	...
10968451	  813.2	  564.6	 5854.0	...
10968452	  813.4	  564.8	 5855.0	...
10968453	  813.6	  564.8	 5861.0	...
10968454	  812.8	  564.9	 5868.0	...
10968455	  811.7	  564.8	 5874.0	...
10968456	  810.5	  564.6	 5879.0	...
10968457	  810.3	  564.4	 5884.0	...
10968458	  810.2	  564.5	 5888.0	...
10968459	  810.5	  564.3	 5890.0	...
10968460	  810.9	  564.1	 5890.0	...
10968461	  811.7	  563.3	 5892.0	...
10968462	  812.1	  562.7	 5894.0	...
10968463	  811.5	  562.2	 5896.0	...
10968464	  810.5	  562.2	 5901.0	...
10968465	  809.7	  562.3	 5906.0	...
10968466	  809.8	  562.4	 5911.0	...
10968467	  810.0	  563.5	 5910.0	...
10968468	  809.9	  564.6	 5909.0	...
10968469	  809.8	  566.0	 5908.0	...
10968470	  810.1	  566.5	 5909.0	...
10968471	  810.6	  566.6	 5910.0	...
10968472	  811.3	  566.2	 5910.0	...
10968473	  811.6	  566.4	 5910.0	...
10968474	  812.1	  566.8	 5910.0	...
10968475	  812.3	  567.3	 5915.0	...
10968476	  811.1	  567.6	 5918.0	...
10968477	  809.7	  568.1	 5923.0	...
10968478	  809.6	  568.2	 5924.0	...
10968479	  810.8	  568.4	 5923.0	...
10968480	  812.0	  568.5	 5921.0	...
10968481	  812.4	  567.5	 5918.0	...
10968482	  813.3	  566.6	 5918.0	...
10968483	  814.2	  565.7	 5918.0	...
10968484	  814.6	  565.9	 5919.0	...
10968485	  814.7	  565.8	 5920.0	...
10968486	  814.7	  565.8	 5921.0	...
10968487	  814.1	  565.6	 5930.0	...
10968488	  813.5	  565.3	 5939.0	...
10968489	  812.8	  564.4	 5947.0	...
10968490	  813.0	  563.6	 5945.0	...
10968491	  813.2	  562.9	 5943.0	...
10968492	  813.1	  562.6	 5941.0	...
10968493	  812.4	  562.5	 5940.0	...
10968494	  811.1	  563.0	 5937.0	...
10968495	  809.9	  563.7	 5936.0	...
10968496	  809.2	  564.5	 5938.0	...
10968497	  809.4	  565.0	 5942.0	...
10968498	  809.9	  565.0	 5949.0	...
10968499	  810.3	  564.8	 5951.0	...
10968500	  810.1	  564.8	 5955.0	...
10968501	  809.9	  565.0	 5956.0	...
10968502	  809.7	  565.2	 5957.0	...
10968503	  809.6	  565.2	 5957.0	...
10968504	  809.7	  565.4	 5957.0	...
MSG	10968505 0000 _ Number Off
10968505	  810.0	  565.5	 5957.0	...
10968506	  810.3	  565.6	 5957.0	...
10968507	  809.9	  565.6	 5958.0	...
10968508	  809.6	  565.8	 5956.0	...
10968509	  809.1	  565.5	 5954.0	...
10968510	  809.0	  565.1	 5951.0	...
10968511	  809.0	  563.9	 5950.0	...
10968512	  809.0	  563.0	 5950.0	...
10968513	  809.4	  562.8	 5963.0	...
10968514	  809.7	  564.0	 5976.0	...
10968515	  810.0	  564.9	 5989.0	...
10968516	  810.0	  565.0	 5989.0	...
10968517	  810.1	  564.5	 5985.0	...
10968518	  809.6	  563.7	 5981.0	...
10968519	  808.8	  563.3	 5976.0	...
10968520	  808.1	  563.5	 5974.0	...
10968521	  808.0	  564.1	 5972.0	...
10968522	  808.8	  564.7	 5972.0	...
10968523	  810.1	  564.9	 5972.0	...
10968524	  811.5	  565.3	 5971.0	...
10968525	  812.1	  565.8	 5977.0	...
10968526	  811.8	  566.0	 5983.0	...
10968527	  811.2	  565.6	 5987.0	...
10968528	  810.2	  564.8	 5987.0	...
10968529	  809.2	  564.1	 5986.0	...
10968530	  808.4	  564.3	 5983.0	...
10968531	  807.9	  564.8	 5979.0	...
10968532	  807.3	  564.9	 5983.0	...
10968533	  806.4	  564.7	 5995.0	...
10968534	  805.6	  564.1	 6007.0	...
10968535	  806.4	  563.4	 6005.0	...
10968536	  807.7	  562.8	 6001.0	...
10968537	  808.1	  562.8	 6002.0	...
10968538	  807.2	  563.1	 6007.0	...
10968539	  806.3	  563.2	 6007.0	...
10968540	  806.0	  563.2	 6002.0	...
10968541	  805.7	  563.7	 5997.0	...
10968542	  804.7	  564.4	 5998.0	...
10968543	  804.1	  565.1	 5998.0	...
10968544	  804.9	  565.2	 5999.0	...
10968545	  806.4	  565.1	 6000.0	...
10968546	  806.7	  565.6	 6002.0	...
10968547	  805.6	  566.8	 6004.0	...
10968548	  805.6	  567.4	 6000.0	...
10968549	  806.7	  566.8	 6000.0	...
10968550	  806.9	  566.0	 6002.0	...
10968551	  806.0	  565.8	 6008.0	...
10968552	  805.1	  566.1	 6009.0	...
10968553	  805.8	  566.5	 6006.0	...
10968554	  806.4	  566.9	 6005.0	...
10968555	  807.2	  565.9	 6011.0	...
10968556	  807.2	  564.6	 6018.0	...
10968557	  807.5	  563.2	 6020.0	...
10968558	  807.8	  562.9	 6016.0	...
10968559	  807.9	  563.1	 6011.0	...
10968560	  807.7	  563.8	 6015.0	...
10968561	  808.3	  565.4	 6017.0	...
10968562	  809.0	  566.7	 6019.0	...
10968563	  808.5	  567.9	 6019.0	...
10968564	  807.3	  567.7	 6022.0	...
10968565	  805.9	  567.1	 6026.0	...
10968566	  805.6	  566.6	 6026.0	...
10968567	  805.4	  566.3	 6023.0	...
10968568	  806.9	  566.2	 6021.0	...
10968569	  808.4	  565.8	 6022.0	...
10968570	  807.8	  565.8	 6027.0	...
10968571	  805.6	  565.8	 6032.0	...
10968572	  803.9	  565.9	 6038.0	...
10968573	  804.3	  566.0	 6039.0	...
10968574	  804.7	  567.3	 6041.0	...
10968575	  804.7	  569.4	 6033.0	...
10968576	  805.0	  571.1	 6025.0	...
10968577	  805.2	  570.7	 6018.0	...
10968578	  805.3	  569.5	 6019.0	...
10968579	  805.6	  568.0	 6017.0	...
10968580	  805.9	  567.0	 6015.0	...
10968581	  806.3	  566.1	 6015.0	...
10968582	  806.5	  566.4	 6017.0	...
10968583	  806.6	  567.4	 6019.0	...
10968584	  806.5	  567.3	 6023.0	...
10968585	  806.1	  566.3	 6033.0	...
10968586	  806.1	  565.2	 6043.0	...
10968587	  806.2	  565.3	 6037.0	...
10968588	  806.4	  565.6	 6026.0	...
10968589	  806.5	  566.8	 6013.0	...
10968590	  806.6	  567.8	 6012.0	...
10968591	  807.0	  567.8	 6011.0	...
10968592	  807.3	  567.1	 6021.0	...
10968593	  807.6	  566.6	 6030.0	...
10968594	  806.3	  567.1	 6039.0	...
10968595	  805.0	  567.6	 6039.0	...
10968596	  803.7	  567.8	 6040.0	...
10968597	  803.7	  567.8	 6047.0	...
10968598	  803.7	  566.9	 6054.0	...
10968599	  803.8	  565.8	 6050.0	...
10968600	  804.1	  565.3	 6039.0	...
10968601	  804.1	  565.7	 6037.0	...
10968602	  804.2	  566.1	 6046.0	...
10968603	  804.4	  566.9	 6054.0	...
10968604	  804.5	  567.9	 6053.0	...
10968605	  804.2	  568.9	 6052.0	...
10968606	  803.8	  568.9	 6052.0	...
10968607	  803.9	  568.6	 6053.0	...
10968608	  803.8	  568.3	 6054.0	...
10968609	  803.8	  568.1	 6049.0	...
10968610	  803.3	  568.0	 6043.0	...
10968611	  802.9	  567.8	 6037.0	...
10968612	  802.4	  567.7	 6037.0	...
10968613	  802.2	  568.1	 6039.0	...
10968614	  802.9	  568.3	 6041.0	...
10968615	  804.1	  568.3	 6042.0	...
10968616	  805.2	  568.0	 6042.0	...
10968617	  805.1	  568.4	 6042.0	...
10968618	  804.4	  569.0	 6043.0	...
10968619	  803.6	  569.0	 6046.0	...
10968620	  803.8	  568.4	 6050.0	...
10968621	  804.8	  568.1	 6051.0	...
10968622	  805.9	  568.4	 6051.0	...
10968623	  804.7	  569.3	 6060.0	...
10968624	  803.1	  569.9	 6068.0	...
10968625	  803.0	  569.5	 6074.0	...
10968626	  804.3	  568.1	 6070.0	...
10968627	  805.8	  566.6	 6067.0	...
10968628	  805.8	  567.1	 6065.0	...
10968629	  806.1	  567.9	 6061.0	...
10968630	  806.2	  568.3	 6058.0	...
10968631	  806.3	  567.7	 6058.0	...
10968632	  806.2	  567.2	 6062.0	...
10968633	  806.0	  567.6	 6065.0	...
10968634	  805.5	  568.8	 6067.0	...
10968635	  805.1	  569.9	 6068.0	...
10968636	  804.9	  570.2	 6066.0	...
10968637	  805.2	  570.0	 6062.0	...
10968638	  805.4	  569.7	 6059.0	...
10968639	  805.6	  569.7	 6059.0	...
10968640	  805.8	  569.7	 6058.0	...
10968641	  806.2	  569.7	 6058.0	...
10968642	  806.8	  569.7	 6057.0	...
10968643	  807.3	  569.3	 6057.0	...
10968644	  807.6	  568.5	 6057.0	...
10968645	  807.3	  567.7	 6058.0	...
10968646	  806.5	  567.4	 6066.0	...
10968647	  805.7	  567.8	 6074.0	...
10968648	  805.8	  568.1	 6076.0	...
10968649	  806.3	  568.0	 6073.0	...
10968650	  806.8	  567.6	 6070.0	...
10968651	  806.6	  569.0	 6072.0	...
10968652	  806.4	  571.0	 6073.0	...
10968653	  806.8	  572.8	 6075.0	...
10968654	  807.3	  571.4	 6075.0	...
10968655	  807.8	  569.8	 6079.0	...
10968656	  807.7	  568.5	 6084.0	...
10968657	  807.8	  568.8	 6088.0	...
10968658	  806.9	  568.0	 6088.0	...
10968659	  805.9	  566.9	 6087.0	...
10968660	  805.0	  566.0	 6087.0	...
10968661	  805.5	  566.4	 6088.0	...
10968662	  806.3	  567.2	 6085.0	...
10968663	  807.1	  568.1	 6082.0	...
10968664	  807.1	  568.8	 6079.0	...
10968665	  806.6	  569.2	 6081.0	...
10968666	  806.1	  569.4	 6084.0	...
10968667	  807.0	  569.8	 6086.0	...
10968668	  807.9	  570.2	 6088.0	...
10968669	  807.8	  568.9	 6089.0	...
10968670	  806.7	  567.5	 6090.0	...
10968671	  805.8	  567.0	 6089.0	...
10968672	  805.7	  567.8	 6088.0	...
10968673	  805.7	  568.6	 6086.0	...
10968674	  805.6	  567.9	 6084.0	...
10968675	  805.4	  567.5	 6078.0	...
10968676	  805.3	  568.9	 6074.0	...
10968677	  805.1	  570.8	 6081.0	...
10968678	  804.8	  570.8	 6091.0	...
10968679	  804.7	  569.0	 6095.0	...
10968680	  804.9	  567.7	 6089.0	...
10968681	  805.2	  568.2	 6083.0	...
10968682	  805.3	  568.8	 6087.0	...
10968683	  805.2	  568.7	 6090.0	...
10968684	  805.3	  568.9	 6095.0	...
10968685	  805.3	  569.1	 6097.0	...
10968686	  805.6	  569.4	 6093.0	...
10968687	  805.8	  569.6	 6088.0	...
10968688	  806.3	  570.0	 6083.0	...
10968689	  806.8	  570.4	 6083.0	...
10968690	  807.4	  570.7	 6083.0	...
10968691	  807.8	  570.6	 6083.0	...
10968692	  806.6	  570.6	 6084.0	...
10968693	  805.3	  570.6	 6085.0	...
10968694	  805.4	  570.5	 6086.0	...
10968695	  806.5	  569.4	 6086.0	...
10968696	  807.3	  567.9	 6088.0	...
10968697	  806.8	  566.7	 6089.0	...
10968698	  806.6	  566.3	 6089.0	...
10968699	  806.7	  566.2	 6092.0	...
10968700	  806.8	  567.5	 6094.0	...
10968701	  807.0	  568.9	 6097.0	...
10968702	  807.3	  570.6	 6095.0	...
10968703	  806.6	  571.1	 6093.0	...
10968704	  805.9	  571.6	 6093.0	...
10968705	  805.2	  572.4	 6094.0	...
10968706	  805.2	  573.0	 6095.0	...
10968707	  805.7	  572.3	 6102.0	...
10968708	  806.1	  571.0	 6109.0	...
10968709	  806.5	  569.3	 6113.0	...
10968710	  806.1	  568.6	 6107.0	...
10968711	  805.7	  567.9	 6102.0	...
10968712	  806.0	  568.2	 6098.0	...
10968713	  806.6	  568.7	 6097.0	...
10968714	  806.2	  570.0	 6102.0	...
10968715	  805.1	  571.1	 6110.0	...
10968716	  803.9	  572.3	 6115.0	...
MSG	10968717 0000 _ Number On
10968717	  803.8	  572.2	 6112.0	...
10968718	  804.7	  571.4	 6107.0	...
10968719	  805.7	  570.6	 6102.0	...
10968720	  806.7	  569.6	 6099.0	...
10968721	  806.8	  568.7	 6096.0	...
10968722	  807.1	  569.0	 6096.0	...
10968723	  807.0	  569.8	 6102.0	...
10968724	  806.5	  570.5	 6108.0	...
10968725	  805.4	  570.1	 6115.0	...
10968726	  804.5	  570.1	 6115.0	...
10968727	  804.1	  570.2	 6115.0	...
10968728	  804.3	  570.3	 6116.0	...
10968729	  803.2	  570.6	 6122.0	...
10968730	  801.9	  570.8	 6127.0	...
10968731	  800.8	  571.1	 6135.0	...
10968732	  801.2	  571.2	 6139.0	...
10968733	  802.0	  571.1	 6145.0	...
10968734	  802.6	  570.9	 6148.0	...
10968735	  802.2	  570.8	 6155.0	...
10968736	  800.8	  570.9	 6160.0	...
10968737	  799.4	  570.7	 6162.0	...
10968738	  799.2	  570.3	 6162.0	...
10968739	  799.5	  570.3	 6163.0	...
10968740	  799.8	  570.4	 6159.0	...
10968741	  800.6	  570.4	 6148.0	...
10968742	  801.4	  569.9	 6138.0	...
10968743	  802.2	  569.9	 6130.0	...
10968744	  802.1	  569.9	 6130.0	...
10968745	  802.4	  569.1	 6140.0	...
10968746	  803.1	  568.2	 6150.0	...
10968747	  803.8	  567.3	 6159.0	...
10968748	  804.1	  568.0	 6157.0	...
10968749	  803.9	  569.0	 6150.0	...
10968750	  803.8	  570.6	 6142.0	...
10968751	  804.0	  571.4	 6136.0	...
10968752	  804.1	  571.1	 6135.0	...
10968753	  804.2	  570.3	 6136.0	...
10968754	  804.4	  569.6	 6133.0	...
10968755	  804.5	  569.6	 6130.0	...
10968756	  804.4	  568.5	 6134.0	...
10968757	  803.9	  567.4	 6143.0	...
10968758	  802.1	  566.5	 6152.0	...
10968759	  800.3	  567.2	 6155.0	...
10968760	  798.4	  568.4	 6155.0	...
10968761	  797.6	  569.4	 6155.0	...
10968762	  799.3	  569.5	 6154.0	...
10968763	  801.2	  569.4	 6155.0	...
10968764	  803.1	  569.7	 6156.0	...
10968765	  803.0	  570.3	 6160.0	...
10968766	  802.9	  570.6	 6164.0	...
10968767	  802.7	  570.6	 6167.0	...
10968768	  802.6	  570.5	 6167.0	...
10968769	  802.5	  569.7	 6166.0	...
10968770	  802.7	  568.9	 6165.0	...
10968771	  802.9	  568.2	 6165.0	...
10968772	  802.1	  568.7	 6164.0	...
10968773	  801.2	  569.1	 6163.0	...
10968774	  800.3	  569.5	 6163.0	...
10968775	  800.3	  569.6	 6162.0	...
10968776	  800.6	  569.5	 6162.0	...
10968777	  801.0	  570.2	 6162.0	...
10968778	  801.9	  570.7	 6164.0	...
10968779	  802.0	  570.3	 6167.0	...
10968780	  801.9	  569.0	 6172.0	...
10968781	  801.4	  567.9	 6172.0	...
10968782	  801.0	  567.7	 6170.0	...
10968783	  801.0	  567.7	 6165.0	...
10968784	  801.2	  568.9	 6164.0	...
10968785	  801.5	  570.0	 6166.0	...
10968786	  801.2	  569.9	 6172.0	...
10968787	  800.6	  568.7	 6179.0	...
10968788	  800.1	  567.9	 6182.0	...
10968789	  800.1	  568.4	 6177.0	...
10968790	  801.6	  569.2	 6167.0	...
10968791	  803.1	  569.6	 6157.0	...
10968792	  804.2	  568.9	 6152.0	...
10968793	  803.7	  567.9	 6152.0	...
10968794	  803.0	  566.8	 6154.0	...
10968795	  802.1	  566.9	 6158.0	...
10968796	  800.9	  567.3	 6163.0	...
10968797	  799.9	  567.9	 6167.0	...
10968798	  801.5	  568.2	 6161.0	...
10968799	  803.6	  568.2	 6154.0	...
10968800	  805.5	  568.2	 6146.0	...
10968801	  805.3	  568.5	 6145.0	...
10968802	  804.9	  568.7	 6145.0	...
10968803	  804.3	  568.8	 6152.0	...
10968804	  803.5	  568.1	 6159.0	...
10968805	  802.9	  567.4	 6166.0	...
10968806	  802.9	  566.7	 6167.0	...
10968807	  803.7	  566.6	 6163.0	...
10968808	  804.4	  566.6	 6159.0	...
10968809	  804.9	  566.6	 6155.0	...
10968810	  804.9	  566.7	 6156.0	...
10968811	  805.3	  566.5	 6156.0	...
10968812	  806.4	  566.3	 6149.0	...
10968813	  807.4	  566.1	 6143.0	...
10968814	  806.1	  566.4	 6137.0	...
10968815	  804.3	  566.7	 6137.0	...
10968816	  802.6	  567.8	 6136.0	...
10968817	  803.4	  568.5	 6132.0	...
10968818	  805.3	  568.8	 6127.0	...
10968819	  807.1	  568.1	 6121.0	...
10968820	  807.0	  567.7	 6118.0	...
10968821	  805.7	  567.7	 6119.0	...
10968822	  804.5	  567.9	 6124.0	...
10968823	  804.5	  567.8	 6130.0	...
10968824	  804.2	  567.8	 6131.0	...
10968825	  804.0	  568.2	 6128.0	...
10968826	  803.6	  568.4	 6124.0	...
10968827	  803.5	  568.7	 6130.0	...
10968828	  803.6	  569.2	 6135.0	...
10968829	  803.9	  569.7	 6141.0	...
10968830	  804.1	  570.1	 6142.0	...
10968831	  803.9	  569.9	 6144.0	...
10968832	  803.4	  569.2	 6148.0	...
10968833	  802.9	  568.5	 6151.0	...
10968834	  802.6	  567.8	 6148.0	...
10968835	  802.2	  567.3	 6142.0	...
10968836	  803.2	  566.9	 6137.0	...
10968837	  804.4	  566.4	 6143.0	...
10968838	  805.1	  566.5	 6149.0	...
10968839	  804.1	  566.7	 6151.0	...
10968840	  803.2	  566.8	 6146.0	...
10968841	  802.6	  566.8	 6143.0	...
10968842	  802.4	  566.9	 6144.0	...
10968843	  803.2	  566.9	 6142.0	...
10968844	  804.1	  566.8	 6133.0	...
10968845	  805.3	  567.0	 6124.0	...
10968846	  805.7	  567.5	 6118.0	...
10968847	  805.6	  568.0	 6117.0	...
10968848	  804.9	  567.9	 6119.0	...
10968849	  804.2	  567.6	 6121.0	...
10968850	  804.4	  567.3	 6124.0	...
10968851	  805.0	  567.4	 6125.0	...
10968852	  805.1	  567.0	 6125.0	...
10968853	  804.4	  566.5	 6126.0	...
10968854	  803.3	  566.6	 6128.0	...
10968855	  802.1	  567.2	 6127.0	...
10968856	  801.4	  568.5	 6123.0	...
10968857	  800.8	  569.2	 6120.0	...
10968858	  800.7	  569.8	 6118.0	...
10968859	  800.6	  570.5	 6121.0	...
10968860	  800.6	  571.1	 6122.0	...
10968861	  800.4	  570.9	 6124.0	...
10968862	  800.0	  570.1	 6124.0	...
10968863	  799.7	  569.3	 6117.0	...
10968864	  799.5	  568.4	 6111.0	...
10968865	  800.6	  567.4	 6106.0	...
10968866	  802.1	  566.8	 6107.0	...
10968867	  803.9	  568.9	 6110.0	...
10968868	  804.4	  571.2	 6113.0	...
10968869	  804.4	  573.0	 6107.0	...
10968870	  804.2	  573.1	 6099.0	...
10968871	  803.8	  572.4	 6095.0	...
10968872	  803.4	  571.2	 6100.0	...
10968873	  803.1	  570.0	 6102.0	...
10968874	  802.7	  569.8	 6101.0	...
10968875	  802.5	  569.9	 6101.0	...
10968876	  802.5	  569.9	 6096.0	...
10968877	  802.5	  569.8	 6092.0	...
10968878	  802.4	  569.7	 6086.0	...
10968879	  802.2	  569.6	 6087.0	...
10968880	  802.3	  569.4	 6088.0	...
10968881	  802.7	  569.5	 6089.0	...
10968882	  803.2	  569.7	 6089.0	...
10968883	  803.6	  568.7	 6088.0	...
10968884	  803.8	  567.4	 6087.0	...
10968885	  803.9	  566.3	 6085.0	...
10968886	  804.7	  566.5	 6078.0	...
10968887	  805.4	  566.4	 6062.0	...
10968888	  806.0	  566.1	 6049.0	...
10968889	  806.1	  567.6	 6048.0	...
10968890	  804.2	  569.7	 6059.0	...
10968891	  802.2	  571.2	 6071.0	...
10968892	  801.3	  570.9	 6066.0	...
10968893	  802.1	  570.2	 6058.0	...
10968894	  802.9	  568.6	 6050.0	...
10968895	  802.5	  567.0	 6050.0	...
10968896	  804.0	  566.7	 6048.0	...
10968897	  805.7	  567.8	 6046.0	...
10968898	  806.8	  568.9	 6052.0	...
10968899	  806.4	  568.5	 6059.0	...
10968900	  806.0	  568.2	 6062.0	...
10968901	  805.2	  568.6	 6054.0	...
10968902	  804.6	  569.2	 6043.0	...
10968903	  803.8	  569.8	 6036.0	...
10968904	  803.5	  569.8	 6033.0	...
10968905	  803.3	  570.1	 6033.0	...
10968906	  803.7	  570.3	 6023.0	...
10968907	  804.6	  570.6	 6013.0	...
10968908	  805.5	  570.7	 6002.0	...
10968909	  805.7	  569.4	 6001.0	...
10968910	  805.4	  568.0	 6004.0	...
10968911	  804.4	  567.0	 6007.0	...
10968912	  803.6	  567.4	 6010.0	...
10968913	  802.5	  567.5	 6009.0	...
10968914	  802.2	  567.3	 6008.0	...
10968915	  802.5	  567.0	 6008.0	...
10968916	  803.2	  567.1	 6007.0	...
10968917	  804.1	  567.4	 6006.0	...
10968918	  804.3	  567.4	 6008.0	...
10968919	  804.6	  567.4	 6011.0	...
10968920	  804.9	  567.7	 5999.0	...
10968921	  805.2	  568.0	 5984.0	...
10968922	  805.1	  568.1	 5969.0	...
10968923	  804.7	  567.9	 5969.0	...
10968924	  804.1	  568.9	 5969.0	...
10968925	  803.7	  570.0	 5971.0	...
10968926	  803.3	  571.1	 5974.0	...
10968927	  803.1	  570.9	 5972.0	...
10968928	  804.6	  570.6	 5963.0	...
10968929	  806.1	  570.0	 5954.0	...
10968930	  806.7	  569.5	 5948.0	...
10968931	  805.7	  569.0	 5949.0	...
10968932	  804.8	  568.8	 5951.0	...
10968933	  804.8	  569.7	 5952.0	...
10968934	  804.5	  570.9	 5952.0	...
10968935	  804.1	  571.7	 5953.0	...
10968936	  803.9	  571.0	 5944.0	...
10968937	  804.5	  570.2	 5936.0	...
10968938	  805.1	  570.1	 5926.0	...
10968939	  805.6	  570.4	 5926.0	...
10968940	  805.8	  570.7	 5923.0	...
10968941	  806.0	  570.6	 5922.0	...
10968942	  806.1	  570.7	 5921.0	...
10968943	  805.9	  570.8	 5926.0	...
10968944	  805.9	  571.1	 5929.0	...
10968945	  806.0	  571.5	 5927.0	...
10968946	  806.0	  571.5	 5922.0	...
10968947	  805.9	  571.2	 5918.0	...
10968948	  805.7	  571.4	 5915.0	...
10968949	  805.6	  571.9	 5912.0	...
10968950	  805.9	  572.1	 5906.0	...
10968951	  806.1	  571.8	 5902.0	...
10968952	  806.2	  571.4	 5899.0	...
10968953	  806.9	  571.2	 5886.0	...
10968954	  807.6	  571.0	 5873.0	...
10968955	  808.1	  571.3	 5862.0	...
10968956	  807.9	  571.7	 5864.0	...
10968957	  807.1	  571.4	 5862.0	...
10968958	  806.6	  570.2	 5855.0	...
10968959	  806.0	  569.1	 5849.0	...
10968960	  806.1	  568.9	 5849.0	...
10968961	  806.4	  569.5	 5850.0	...
10968962	  806.9	  570.7	 5851.0	...
10968963	  807.4	  571.6	 5851.0	...
10968964	  807.3	  572.2	 5850.0	...
10968965	  807.0	  573.2	 5848.0	...
10968966	  806.7	  574.2	 5843.0	...
10968967	  806.7	  575.0	 5838.0	...
10968968	  806.4	  574.7	 5839.0	...
10968969	  806.1	  573.9	 5837.0	...
10968970	  805.5	  572.9	 5836.0	...
10968971	  804.9	  572.3	 5832.0	...
10968972	  804.3	  572.2	 5834.0	...
10968973	  803.7	  572.8	 5836.0	...
10968974	  803.4	  573.2	 5836.0	...
10968975	  803.1	  573.6	 5836.0	...
10968976	  803.1	  572.6	 5835.0	...
10968977	  803.2	  571.4	 5834.0	...
10968978	  804.8	  570.0	 5825.0	...
10968979	  806.4	  569.9	 5816.0	...
10968980	  808.4	  569.9	 5806.0	...
10968981	  808.9	  569.5	 5799.0	...
10968982	  809.3	  569.0	 5793.0	...
10968983	  809.3	  569.4	 5787.0	...
10968984	  808.8	  570.6	 5787.0	...
10968985	  808.2	  571.9	 5787.0	...
10968986	  807.6	  571.6	 5784.0	...
10968987	  807.8	  570.8	 5780.0	...
10968988	  807.4	  569.9	 5775.0	...
10968989	  807.2	  571.4	 5771.0	...
10968990	  806.8	  573.2	 5766.0	...
10968991	  807.0	  575.0	 5761.0	...
10968992	  807.0	  575.0	 5764.0	...
10968993	  806.8	  575.1	 5770.0	...
10968994	  806.4	  575.4	 5776.0	...
10968995	  805.4	  575.5	 5777.0	...
10968996	  804.2	  575.6	 5776.0	...
10968997	  803.1	  575.6	 5773.0	...
10968998	  802.2	  575.8	 5772.0	...
10968999	  800.9	  575.3	 5773.0	...
10969000	  798.9	  574.8	 5770.0	...
10969001	  796.6	  574.5	 5763.0	...
10969002	  794.5	  574.8	 5756.0	...
10969003	  793.2	  574.2	 5751.0	...
10969004	  790.2	  573.8	 5747.0	...
10969005	  788.0	  573.3	 5743.0	...
10969006	  785.6	  573.8	 5737.0	...
10969007	  785.1	  574.7	 5732.0	...
10969008	  784.4	  575.6	 5729.0	...
10969009	  784.0	  576.2	 5733.0	...
10969010	  783.9	  575.8	 5734.0	...
10969011	  784.0	  575.3	 5733.0	...
10969012	  784.2	  574.9	 5731.0	...
10969013	  784.5	  575.2	 5731.0	...
10969014	  784.9	  575.6	 5737.0	...
10969015	  785.0	  574.8	 5742.0	...
10969016	  784.2	  573.7	 5748.0	...
10969017	  783.3	  572.7	 5739.0	...
10969018	  782.0	  572.1	 5732.0	...
10969019	  781.6	  571.4	 5726.0	...
10969020	  781.7	  570.9	 5729.0	...
MSG	10969021 0000 _ Number Off
10969021	  782.7	  571.4	 5730.0	...
10969022	  783.8	  571.7	 5731.0	...
10969023	  784.7	  571.2	 5728.0	...
10969024	  786.2	  570.2	 5723.0	...
10969025	  787.5	  569.7	 5717.0	...
10969026	  788.6	  570.2	 5716.0	...
10969027	  788.6	  571.7	 5714.0	...
10969028	  788.7	  572.8	 5711.0	...
10969029	  788.8	  573.4	 5711.0	...
10969030	  788.9	  573.2	 5714.0	...
10969031	  788.7	  573.1	 5717.0	...
10969032	  788.2	  573.4	 5719.0	...
10969033	  787.8	  573.9	 5713.0	...
10969034	  787.4	  574.1	 5707.0	...
10969035	  787.2	  573.6	 5703.0	...
10969036	  787.3	  573.0	 5706.0	...
10969037	  787.6	  573.3	 5709.0	...
10969038	  787.9	  574.1	 5710.0	...
10969039	  787.5	  575.1	 5709.0	...
10969040	  787.0	  575.8	 5710.0	...
10969041	  786.9	  576.2	 5711.0	...
10969042	  787.2	  575.9	 5701.0	...
10969043	  788.3	  575.8	 5689.0	...
10969044	  789.7	  575.6	 5674.0	...
10969045	  792.3	  575.8	 5663.0	...
10969046	  794.1	  575.5	 5655.0	...
10969047	  795.3	  575.4	 5649.0	...
10969048	  794.4	  575.6	 5651.0	...
10969049	  792.8	  576.0	 5652.0	...
10969050	  791.3	  576.3	 5653.0	...
10969051	  790.6	  576.5	 5652.0	...
10969052	  790.6	  576.4	 5658.0	...
10969053	  790.7	  576.4	 5664.0	...
10969054	  792.4	  576.2	 5660.0	...
10969055	  794.1	  576.5	 5650.0	...
10969056	  796.1	  576.8	 5640.0	...
10969057	  796.4	  577.8	 5639.0	...
10969058	  795.9	  578.3	 5638.0	...
10969059	  795.0	  577.4	 5640.0	...
10969060	  793.7	  574.8	 5644.0	...
10969061	  793.0	  572.2	 5648.0	...
10969062	  793.1	  571.3	 5644.0	...
10969063	  793.6	  571.4	 5640.0	...
10969064	  794.1	  571.6	 5637.0	...
10969065	  794.7	  572.8	 5634.0	...
10969066	  795.3	  574.2	 5631.0	...
10969067	  796.3	  576.3	 5630.0	...
10969068	  796.7	  577.0	 5631.0	...
10969069	  795.4	  577.8	 5633.0	...
10969070	  793.8	  577.8	 5633.0	...
10969071	  792.5	  577.8	 5633.0	...
10969072	  792.7	  576.1	 5633.0	...
10969073	  792.8	  574.4	 5635.0	...
10969074	  793.4	  573.4	 5636.0	...
10969075	  793.9	  574.1	 5636.0	...
10969076	  794.3	  574.1	 5636.0	...
10969077	  794.1	  573.5	 5636.0	...
10969078	  794.0	  573.0	 5636.0	...
10969079	  795.3	  573.1	 5631.0	...
10969080	  796.5	  572.6	 5625.0	...
10969081	  795.7	  572.3	 5629.0	...
10969082	  793.8	  573.1	 5638.0	...
10969083	  791.8	  573.7	 5641.0	...
10969084	  791.8	  574.3	 5635.0	...
10969085	  793.5	  573.6	 5628.0	...
10969086	  795.3	  573.1	 5628.0	...
10969087	  797.1	  572.5	 5627.0	...
10969088	  797.2	  572.5	 5626.0	...
10969089	  797.8	  573.6	 5626.0	...
10969090	  798.2	  574.7	 5625.0	...
10969091	  798.7	  575.4	 5625.0	...
10969092	  798.9	  575.0	 5623.0	...
10969093	  799.1	  574.5	 5621.0	...
10969094	  798.5	  574.3	 5619.0	...
10969095	  797.5	  575.1	 5618.0	...
10969096	  796.4	  576.0	 5617.0	...
10969097	  796.2	  576.3	 5618.0	...
10969098	  795.4	  575.4	 5621.0	...
10969099	  794.5	  574.6	 5623.0	...
10969100	  793.6	  574.3	 5623.0	...
10969101	  795.2	  573.9	 5622.0	...
10969102	  796.9	  573.6	 5622.0	...
10969103	  798.2	  573.5	 5622.0	...
10969104	  797.9	  574.2	 5622.0	...
10969105	  797.6	  574.7	 5623.0	...
10969106	  797.6	  575.1	 5622.0	...
10969107	  797.3	  574.1	 5622.0	...
10969108	  796.2	  573.2	 5625.0	...
10969109	  795.4	  573.4	 5630.0	...
10969110	  794.8	  575.1	 5634.0	...
10969111	  794.9	  576.6	 5633.0	...
10969112	  795.8	  576.6	 5633.0	...
10969113	  797.1	  576.1	 5632.0	...
10969114	  798.5	  575.8	 5632.0	...
10969115	  798.9	  575.7	 5632.0	...
10969116	  798.8	  575.5	 5635.0	...
10969117	  798.8	  574.5	 5638.0	...
10969118	  798.8	  573.6	 5641.0	...
10969119	  798.9	  573.3	 5638.0	...
10969120	  798.0	  575.0	 5637.0	...
10969121	  797.1	  576.7	 5636.0	...
10969122	  796.6	  578.1	 5636.0	...
10969123	  797.3	  578.2	 5637.0	...
10969124	  797.9	  577.0	 5637.0	...
10969125	  797.9	  575.2	 5631.0	...
10969126	  797.9	  573.4	 5625.0	...
10969127	  798.1	  574.7	 5619.0	...
10969128	  798.8	  576.3	 5619.0	...
10969129	  799.5	  577.8	 5620.0	...
10969130	  799.9	  577.2	 5626.0	...
10969131	  799.5	  576.3	 5633.0	...
10969132	  799.2	  575.5	 5641.0	...
10969133	  799.4	  574.9	 5639.0	...
10969134	  799.9	  574.8	 5637.0	...
10969135	  800.3	  574.6	 5638.0	...
10969136	  800.1	  574.5	 5640.0	...
10969137	  799.8	  574.4	 5643.0	...
10969138	  799.5	  574.4	 5642.0	...
10969139	  799.3	  574.5	 5641.0	...
10969140	  799.3	  575.2	 5637.0	...
10969141	  799.1	  575.9	 5634.0	...
10969142	  798.9	  576.5	 5637.0	...
10969143	  798.7	  576.4	 5644.0	...
10969144	  798.8	  576.9	 5650.0	...
10969145	  799.0	  577.1	 5646.0	...
10969146	  799.1	  577.2	 5643.0	...
10969147	  799.2	  576.6	 5639.0	...
10969148	  799.4	  576.2	 5638.0	...
10969149	  798.9	  576.2	 5637.0	...
10969150	  798.2	  576.0	 5637.0	...
10969151	  799.4	  575.7	 5637.0	...
10969152	  801.2	  575.3	 5643.0	...
10969153	  802.1	  575.2	 5650.0	...
10969154	  801.4	  575.3	 5657.0	...
10969155	  800.6	  574.9	 5658.0	...
10969156	  800.1	  574.5	 5663.0	...
10969157	  799.3	  574.1	 5669.0	...
10969158	  798.8	  574.3	 5672.0	...
10969159	  799.2	  574.5	 5670.0	...
10969160	  799.5	  574.7	 5668.0	...
10969161	  800.5	  574.7	 5663.0	...
10969162	  801.4	  574.4	 5657.0	...
10969163	  801.3	  574.4	 5651.0	...
10969164	  800.2	  574.5	 5651.0	...
10969165	  799.1	  575.0	 5651.0	...
10969166	  799.0	  575.4	 5657.0	...
10969167	  799.2	  575.6	 5664.0	...
10969168	  799.6	  575.7	 5673.0	...
10969169	  799.3	  576.0	 5677.0	...
10969170	  798.8	  576.3	 5678.0	...
10969171	  798.4	  576.5	 5677.0	...
10969172	  798.8	  576.2	 5677.0	...
10969173	  799.1	  575.8	 5677.0	...
10969174	  799.1	  575.5	 5677.0	...
10969175	  799.0	  575.5	 5678.0	...
10969176	  798.9	  575.8	 5681.0	...
10969177	  798.9	  575.4	 5683.0	...
10969178	  798.5	  575.0	 5686.0	...
10969179	  797.9	  574.7	 5687.0	...
10969180	  797.6	  574.9	 5688.0	...
10969181	  797.9	  575.1	 5690.0	...
10969182	  798.1	  575.2	 5692.0	...
10969183	  798.1	  574.9	 5693.0	...
10969184	  799.2	  574.1	 5689.0	...
10969185	  800.2	  573.3	 5685.0	...
10969186	  801.4	  573.5	 5682.0	...
10969187	  801.5	  574.4	 5680.0	...
10969188	  801.6	  575.0	 5678.0	...
10969189	  801.6	  574.7	 5678.0	...
10969190	  802.0	  575.2	 5681.0	...
10969191	  802.2	  576.3	 5687.0	...
10969192	  802.0	  577.4	 5690.0	...
10969193	  801.3	  576.5	 5692.0	...
10969194	  800.8	  575.2	 5692.0	...
10969195	  800.6	  573.7	 5697.0	...
10969196	  800.4	  573.5	 5703.0	...
10969197	  800.3	  573.2	 5709.0	...
10969198	  800.3	  573.2	 5710.0	...
10969199	  800.5	  573.5	 5711.0	...
10969200	  800.5	  574.1	 5720.0	...
10969201	  800.2	  574.3	 5727.0	...
10969202	  799.8	  574.2	 5733.0	...
10969203	  799.2	  574.1	 5729.0	...
10969204	  798.8	  574.4	 5726.0	...
10969205	  797.8	  575.0	 5730.0	...
10969206	  797.3	  575.8	 5737.0	...
10969207	  796.8	  576.6	 5744.0	...
10969208	  796.8	  576.7	 5744.0	...
10969209	  796.7	  576.5	 5744.0	...
10969210	  796.7	  576.5	 5743.0	...
10969211	  797.5	  577.0	 5743.0	...
10969212	  798.5	  577.6	 5742.0	...
10969213	  799.5	  578.0	 5740.0	...
10969214	  800.0	  578.1	 5738.0	...
10969215	  800.4	  578.1	 5737.0	...
10969216	  800.9	  578.4	 5736.0	...
10969217	  801.0	  578.7	 5732.0	...
10969218	  800.5	  579.3	 5727.0	...
10969219	  800.0	  579.7	 5725.0	...
10969220	  800.4	  580.0	 5724.0	...
10969221	  801.4	  580.1	 5725.0	...
10969222	  801.0	  578.7	 5736.0	...
10969223	  799.6	  576.4	 5747.0	...
10969224	  798.3	  574.1	 5754.0	...
10969225	  798.5	  573.0	 5751.0	...
10969226	  798.7	  572.9	 5749.0	...
10969227	  798.8	  573.7	 5747.0	...
10969228	  799.0	  574.8	 5752.0	...
10969229	  799.4	  575.8	 5762.0	...
10969230	  799.2	  576.1	 5771.0	...
10969231	  798.5	  576.2	 5775.0	...
MSG	10969232 0000 _ Number On
10969232	  797.7	  576.3	 5775.0	...
10969233	  797.3	  576.0	 5777.0	...
10969234	  797.1	  575.3	 5778.0	...
10969235	  797.3	  574.6	 5776.0	...
10969236	  797.5	  575.0	 5772.0	...
10969237	  797.7	  575.7	 5770.0	...
10969238	  797.6	  576.5	 5772.0	...
10969239	  797.7	  577.1	 5775.0	...
10969240	  798.0	  577.6	 5775.0	...
10969241	  798.2	  577.6	 5776.0	...
10969242	  798.1	  577.3	 5776.0	...
10969243	  798.1	  576.5	 5776.0	...
10969244	  798.0	  575.9	 5780.0	...
10969245	  798.0	  575.1	 5786.0	...
10969246	  798.1	  574.5	 5791.0	...
10969247	  798.2	  574.1	 5792.0	...
10969248	  797.3	  574.0	 5797.0	...
10969249	  796.2	  574.2	 5802.0	...
10969250	  796.2	  574.2	 5807.0	...
10969251	  797.9	  573.8	 5809.0	...
10969252	  799.6	  573.4	 5811.0	...
10969253	  798.3	  573.4	 5817.0	...
10969254	  796.2	  574.5	 5821.0	...
10969255	  794.3	  575.6	 5828.0	...
10969256	  794.7	  576.4	 5832.0	...
10969257	  795.4	  576.3	 5835.0	...
10969258	  796.7	  577.1	 5833.0	...
10969259	  797.9	  577.9	 5829.0	...
10969260	  798.5	  578.4	 5827.0	...
10969261	  798.3	  578.1	 5831.0	...
10969262	  798.9	  577.6	 5835.0	...
10969263	  799.8	  577.7	 5841.0	...
10969264	  800.6	  577.8	 5846.0	...
10969265	  800.6	  576.5	 5850.0	...
10969266	  800.4	  574.9	 5850.0	...
10969267	  799.1	  573.7	 5848.0	...
10969268	  798.0	  573.9	 5846.0	...
10969269	  798.0	  574.0	 5847.0	...
10969270	  799.1	  573.6	 5849.0	...
10969271	  799.8	  573.0	 5854.0	...
10969272	  798.9	  572.7	 5865.0	...
10969273	  797.9	  573.9	 5877.0	...
10969274	  797.2	  575.2	 5887.0	...
10969275	  795.8	  575.6	 5890.0	...
10969276	  794.6	  574.8	 5890.0	...
10969277	  793.5	  574.0	 5889.0	...
10969278	  793.8	  574.0	 5892.0	...
10969279	  794.5	  573.9	 5896.0	...
10969280	  795.3	  574.7	 5895.0	...
10969281	  795.8	  575.3	 5891.0	...
10969282	  796.0	  576.0	 5888.0	...
10969283	  795.7	  575.8	 5888.0	...
10969284	  795.2	  575.7	 5890.0	...
10969285	  794.0	  575.7	 5892.0	...
10969286	  793.5	  575.8	 5893.0	...
10969287	  793.2	  575.9	 5893.0	...
10969288	  793.7	  575.8	 5892.0	...
10969289	  794.1	  576.1	 5890.0	...
10969290	  794.4	  576.3	 5887.0	...
10969291	  794.6	  576.5	 5891.0	...
10969292	  794.7	  576.1	 5895.0	...
10969293	  794.5	  575.8	 5900.0	...
10969294	  794.3	  575.3	 5899.0	...
10969295	  794.0	  574.9	 5899.0	...
10969296	  793.8	  574.5	 5899.0	...
10969297	  794.1	  575.3	 5900.0	...
10969298	  794.5	  576.2	 5902.0	...
10969299	  794.8	  577.1	 5905.0	...
10969300	  794.9	  577.0	 5906.0	...
10969301	  795.2	  576.4	 5908.0	...
10969302	  795.4	  575.7	 5908.0	...
10969303	  795.6	  575.5	 5904.0	...
10969304	  795.7	  576.0	 5900.0	...
10969305	  795.8	  576.5	 5910.0	...
10969306	  796.0	  577.8	 5924.0	...
10969307	  796.1	  579.2	 5934.0	...
10969308	  796.7	  580.0	 5931.0	...
10969309	  797.1	  579.2	 5928.0	...
10969310	  796.8	  578.5	 5930.0	...
10969311	  795.6	  578.2	 5932.0	...
10969312	  794.5	  578.3	 5933.0	...
10969313	  794.3	  577.7	 5932.0	...
10969314	  795.1	  577.1	 5931.0	...
10969315	  795.8	  576.4	 5931.0	...
10969316	  795.3	  576.7	 5934.0	...
10969317	  794.2	  577.0	 5936.0	...
10969318	  793.0	  576.0	 5941.0	...
10969319	  793.0	  574.6	 5946.0	...
10969320	  793.1	  573.7	 5953.0	...
10969321	  793.4	  574.7	 5956.0	...
10969322	  793.2	  575.7	 5957.0	...
10969323	  792.4	  576.3	 5956.0	...
10969324	  791.6	  576.6	 5955.0	...
10969325	  791.5	  576.7	 5955.0	...
10969326	  792.0	  576.8	 5963.0	...
10969327	  793.8	  577.5	 5972.0	...
10969328	  795.4	  578.3	 5978.0	...
10969329	  795.8	  576.6	 5974.0	...
10969330	  794.5	  574.2	 5972.0	...
10969331	  793.4	  571.6	 5973.0	...
10969332	  793.4	  571.5	 5973.0	...
10969333	  793.8	  571.7	 5975.0	...
10969334	  794.0	  571.6	 5976.0	...
10969335	  794.1	  571.6	 5977.0	...
10969336	  794.3	  571.9	 5977.0	...
10969337	  794.3	  572.2	 5979.0	...
10969338	  793.7	  572.6	 5981.0	...
10969339	  793.1	  572.1	 5983.0	...
10969340	  792.8	  572.2	 5993.0	...
10969341	  792.9	  573.6	 6010.0	...
10969342	  793.1	  575.0	 6028.0	...
10969343	  793.5	  576.3	 6029.0	...
10969344	  793.8	  575.8	 6022.0	...
10969345	  792.8	  575.6	 6017.0	...
10969346	  791.4	  575.3	 6021.0	...
10969347	  790.1	  575.3	 6025.0	...
10969348	  790.0	  575.1	 6027.0	...
10969349	  789.7	  575.4	 6028.0	...
10969350	  789.4	  575.8	 6028.0	...
10969351	  789.1	  576.5	 6029.0	...
10969352	  789.1	  576.9	 6031.0	...
10969353	  790.5	  577.1	 6032.0	...
10969354	  791.7	  576.8	 6035.0	...
10969355	  792.8	  576.9	 6037.0	...
10969356	  792.1	  577.4	 6038.0	...
10969357	  791.7	  576.9	 6038.0	...
10969358	  791.7	  576.1	 6032.0	...
10969359	  793.0	  575.4	 6026.0	...
10969360	  794.1	  575.6	 6021.0	...
10969361	  794.4	  576.5	 6022.0	...
10969362	  793.7	  577.3	 6020.0	...
10969363	  793.0	  576.7	 6016.0	...
10969364	  792.8	  575.2	 6014.0	...
10969365	  792.3	  573.8	 6020.0	...
10969366	  792.1	  573.7	 6028.0	...
10969367	  792.0	  573.8	 6034.0	...
10969368	  792.2	  573.8	 6038.0	...
10969369	  791.8	  573.8	 6051.0	...
10969370	  791.2	  573.9	 6062.0	...
10969371	  790.6	  573.7	 6074.0	...
10969372	  790.5	  573.6	 6065.0	...
10969373	  790.6	  574.0	 6053.0	...
10969374	  790.9	  574.7	 6041.0	...
10969375	  791.4	  575.5	 6038.0	...
10969376	  792.0	  575.6	 6037.0	...
10969377	  792.4	  574.6	 6045.0	...
10969378	  792.6	  573.3	 6054.0	...
10969379	  791.2	  572.2	 6063.0	...
10969380	  789.8	  572.4	 6064.0	...
10969381	  788.5	  572.6	 6072.0	...
10969382	  788.8	  573.6	 6079.0	...
10969383	  789.5	  574.6	 6085.0	...
10969384	  790.8	  575.4	 6079.0	...
10969385	  791.7	  574.9	 6072.0	...
10969386	  792.4	  574.7	 6071.0	...
10969387	  792.3	  575.0	 6075.0	...
10969388	  792.1	  575.7	 6078.0	...
10969389	  791.8	  576.1	 6076.0	...
10969390	  792.5	  574.7	 6073.0	...
10969391	  793.4	  573.3	 6072.0	...
10969392	  793.3	  572.0	 6074.0	...
10969393	  792.4	  573.1	 6077.0	...
10969394	  791.5	  574.1	 6082.0	...
10969395	  791.7	  575.2	 6086.0	...
10969396	  791.8	  575.5	 6090.0	...
10969397	  792.2	  575.7	 6090.0	...
10969398	  792.9	  575.5	 6088.0	...
10969399	  793.6	  575.0	 6084.0	...
10969400	  792.3	  575.5	 6094.0	...
10969401	  790.1	  576.1	 6108.0	...
10969402	  787.5	  577.0	 6121.0	...
10969403	  786.6	  576.8	 6123.0	...
10969404	  787.8	  576.5	 6122.0	...
10969405	  789.5	  576.2	 6123.0	...
10969406	  791.1	  575.6	 6125.0	...
10969407	  790.9	  573.8	 6128.0	...
10969408	  790.8	  571.7	 6131.0	...
10969409	  790.8	  570.1	 6132.0	...
10969410	  790.0	  570.0	 6135.0	...
10969411	  789.2	  571.2	 6136.0	...
10969412	  788.0	  572.4	 6136.0	...
10969413	  787.4	  573.6	 6135.0	...
10969414	  786.7	  574.0	 6127.0	...
10969415	  786.4	  574.4	 6119.0	...
10969416	  786.4	  574.6	 6112.0	...
10969417	  788.5	  574.4	 6113.0	...
10969418	  790.4	  573.4	 6116.0	...
10969419	  792.4	  572.3	 6121.0	...
10969420	  790.0	  572.2	 6126.0	...
10969421	  787.7	  573.1	 6128.0	...
10969422	  787.7	  573.7	 6128.0	...
10969423	  790.0	  573.5	 6124.0	...
10969424	  792.2	  572.9	 6122.0	...
10969425	  792.3	  572.7	 6125.0	...
10969426	  792.5	  573.0	 6135.0	...
10969427	  792.6	  572.6	 6145.0	...
10969428	  792.5	  571.6	 6152.0	...
10969429	  791.7	  570.6	 6155.0	...
10969430	  790.8	  570.1	 6148.0	...
10969431	  789.9	  570.8	 6138.0	...
10969432	  789.7	  571.4	 6132.0	...
10969433	  790.0	  572.4	 6137.0	...
10969434	  790.4	  573.1	 6142.0	...
10969435	  790.3	  573.8	 6143.0	...
10969436	  788.8	  574.3	 6143.0	...
10969437	  787.4	  574.4	 6144.0	...
10969438	  787.1	  574.1	 6147.0	...
10969439	  787.6	  573.7	 6153.0	...
10969440	  788.4	  573.4	 6162.0	...
10969441	  788.9	  573.4	 6170.0	...
10969442	  789.5	  574.8	 6174.0	...
10969443	  789.9	  576.1	 6171.0	...
10969444	  790.4	  575.6	 6170.0	...
10969445	  790.8	  573.7	 6168.0	...
10969446	  791.2	  573.1	 6168.0	...
10969447	  790.6	  574.4	 6167.0	...
10969448	  790.0	  575.7	 6171.0	...
10969449	  788.9	  575.6	 6181.0	...
10969450	  788.3	  575.3	 6191.0	...
10969451	  786.9	  575.2	 6196.0	...
10969452	  786.1	  575.2	 6197.0	...
10969453	  787.4	  574.6	 6193.0	...
10969454	  789.3	  572.7	 6188.0	...
10969455	  789.6	  571.2	 6189.0	...
10969456	  788.0	  570.7	 6195.0	...
10969457	  786.8	  571.7	 6199.0	...
10969458	  787.3	  572.9	 6199.0	...
10969459	  787.8	  573.1	 6199.0	...
10969460	  787.1	  573.1	 6200.0	...
10969461	  786.2	  572.7	 6199.0	...
10969462	  785.9	  572.8	 6198.0	...
10969463	  786.5	  572.4	 6195.0	...
10969464	  787.1	  572.2	 6191.0	...
10969465	  786.9	  571.9	 6187.0	...
10969466	  786.6	  572.1	 6191.0	...
10969467	  786.2	  572.6	 6202.0	...
10969468	  785.7	  572.7	 6212.0	...
10969469	  785.4	  572.8	 6214.0	...
10969470	  786.0	  572.5	 6213.0	...
10969471	  786.7	  572.6	 6212.0	...
10969472	  786.8	  572.3	 6212.0	...
10969473	  786.2	  571.9	 6209.0	...
10969474	  785.6	  571.8	 6207.0	...
10969475	  785.7	  572.3	 6203.0	...
10969476	  785.7	  572.7	 6202.0	...
10969477	  785.1	  573.0	 6200.0	...
10969478	  784.6	  573.1	 6202.0	...
10969479	  784.2	  573.4	 6204.0	...
10969480	  785.0	  573.8	 6205.0	...
10969481	  786.1	  574.6	 6206.0	...
10969482	  787.1	  575.1	 6210.0	...
10969483	  787.6	  575.0	 6214.0	...
10969484	  787.3	  573.7	 6223.0	...
10969485	  786.9	  572.6	 6230.0	...
10969486	  786.6	  572.9	 6235.0	...
10969487	  786.7	  574.1	 6233.0	...
10969488	  786.7	  575.4	 6232.0	...
10969489	  785.7	  575.7	 6235.0	...
10969490	  784.8	  575.9	 6238.0	...
10969491	  784.1	  576.1	 6241.0	...
10969492	  784.4	  575.9	 6242.0	...
10969493	  784.6	  575.6	 6243.0	...
10969494	  785.1	  575.0	 6242.0	...
10969495	  785.8	  573.8	 6241.0	...
10969496	  786.5	  572.9	 6241.0	...
10969497	  786.6	  572.0	 6243.0	...
10969498	  786.9	  571.8	 6246.0	...
10969499	  787.2	  572.2	 6246.0	...
10969500	  786.8	  572.8	 6242.0	...
10969501	  785.6	  573.5	 6237.0	...
10969502	  784.6	  573.3	 6245.0	...
10969503	  784.4	  572.8	 6255.0	...
10969504	  784.6	  572.2	 6263.0	...
10969505	  784.6	  572.2	 6262.0	...
10969506	  784.0	  572.8	 6263.0	...
10969507	  783.1	  573.6	 6272.0	...
10969508	  782.3	  574.1	 6279.0	...
10969509	  782.6	  574.8	 6278.0	...
10969510	  783.2	  575.3	 6272.0	...
10969511	  782.8	  574.4	 6272.0	...
10969512	  781.9	  573.1	 6278.0	...
10969513	  781.1	  572.8	 6283.0	...
10969514	  781.3	  573.9	 6281.0	...
10969515	  780.9	  574.6	 6280.0	...
10969516	  780.7	  574.3	 6280.0	...
10969517	  780.6	  573.9	 6276.0	...
10969518	  781.5	  573.8	 6271.0	...
10969519	  782.2	  573.7	 6267.0	...
10969520	  782.7	  573.1	 6267.0	...
10969521	  782.9	  572.5	 6267.0	...
10969522	  783.1	  571.8	 6267.0	...
10969523	  783.4	  572.3	 6267.0	...
10969524	  783.6	  572.6	 6266.0	...
10969525	  783.8	  573.0	 6272.0	...
10969526	  783.0	  572.9	 6282.0	...
10969527	  782.0	  572.2	 6292.0	...
10969528	  780.9	  571.3	 6295.0	...
10969529	  780.6	  570.3	 6295.0	...
10969530	  780.6	  570.5	 6292.0	...
10969531	  780.7	  571.6	 6290.0	...
10969532	  781.1	  572.6	 6294.0	...
10969533	  781.4	  573.7	 6301.0	...
MSG	10969534 0000 _ Number Off
10969534	  781.4	  573.7	 6305.0	...
10969535	  781.3	  574.0	 6302.0	...
10969536	  781.4	  574.4	 6301.0	...
10969537	  781.6	  574.8	 6305.0	...
10969538	  781.6	  574.2	 6309.0	...
10969539	  781.5	  573.6	 6312.0	...
10969540	  781.4	  573.0	 6309.0	...
10969541	  781.5	  573.1	 6304.0	...
10969542	  782.5	  573.3	 6298.0	...
10969543	  783.4	  573.7	 6303.0	...
10969544	  783.6	  574.3	 6308.0	...
10969545	  783.2	  574.2	 6311.0	...
10969546	  782.7	  573.6	 6306.0	...
10969547	  783.0	  573.1	 6302.0	...
10969548	  782.9	  573.1	 6301.0	...
10969549	  782.9	  573.2	 6303.0	...
10969550	  782.9	  573.0	 6308.0	...
10969551	  782.7	  572.7	 6314.0	...
10969552	  782.5	  572.4	 6317.0	...
10969553	  782.0	  572.1	 6318.0	...
10969554	  781.6	  571.9	 6311.0	...
10969555	  780.7	  572.2	 6303.0	...
10969556	  780.2	  573.1	 6293.0	...
10969557	  781.7	  573.5	 6290.0	...
10969558	  783.7	  573.1	 6291.0	...
10969559	  785.5	  572.5	 6294.0	...
10969560	  785.4	  572.3	 6299.0	...
10969561	  785.4	  572.3	 6302.0	...
10969562	  785.7	  572.2	 6310.0	...
10969563	  785.7	  572.2	 6317.0	...
10969564	  784.8	  572.4	 6323.0	...
10969565	  783.9	  572.6	 6324.0	...
10969566	  782.9	  572.7	 6323.0	...
10969567	  782.2	  573.3	 6323.0	...
10969568	  781.7	  573.8	 6323.0	...
10969569	  781.4	  573.2	 6324.0	...
10969570	  781.8	  572.3	 6324.0	...
10969571	  781.8	  571.4	 6324.0	...
10969572	  781.8	  572.2	 6324.0	...
10969573	  783.0	  572.7	 6325.0	...
10969574	  785.8	  572.6	 6324.0	...
10969575	  788.5	  571.9	 6322.0	...
10969576	  790.1	  571.3	 6323.0	...
10969577	  790.4	  570.5	 6329.0	...
10969578	  790.8	  569.6	 6334.0	...
10969579	  790.9	  568.8	 6337.0	...
10969580	  791.3	  568.7	 6337.0	...
10969581	  791.4	  568.8	 6336.0	...
10969582	  791.8	  568.9	 6333.0	...
10969583	  792.1	  568.8	 6330.0	...
10969584	  791.5	  568.4	 6327.0	...
10969585	  790.3	  567.9	 6328.0	...
10969586	  789.1	  567.6	 6329.0	...
10969587	  788.8	  567.5	 6331.0	...
10969588	  789.5	  567.2	 6330.0	...
10969589	  790.2	  567.0	 6328.0	...
10969590	  791.0	  567.0	 6340.0	...
10969591	  791.2	  567.0	 6353.0	...
10969592	  791.4	  566.9	 6366.0	...
10969593	  791.5	  566.2	 6366.0	...
10969594	  791.4	  565.4	 6369.0	...
10969595	  791.1	  564.5	 6371.0	...
10969596	  790.9	  564.3	 6374.0	...
10969597	  790.7	  563.3	 6375.0	...
10969598	  790.6	  562.5	 6370.0	...
10969599	  790.5	  563.5	 6365.0	...
10969600	  790.3	  566.0	 6361.0	...
10969601	  790.2	  568.4	 6363.0	...
10969602	  790.0	  569.1	 6364.0	...
10969603	  789.8	  569.2	 6365.0	...
10969604	  789.5	  569.1	 6366.0	...
10969605	  789.4	  569.0	 6366.0	...
10969606	  789.5	  568.7	 6365.0	...
10969607	  789.7	  568.5	 6363.0	...
10969608	  790.7	  568.3	 6361.0	...
10969609	  791.7	  568.2	 6362.0	...
10969610	  792.8	  568.4	 6362.0	...
10969611	  792.9	  568.8	 6362.0	...
10969612	  793.1	  569.3	 6364.0	...
10969613	  793.2	  568.8	 6370.0	...
10969614	  791.8	  568.7	 6377.0	...
10969615	  790.3	  568.6	 6382.0	...
10969616	  788.9	  569.2	 6387.0	...
10969617	  788.9	  569.3	 6389.0	...
10969618	  789.8	  569.1	 6388.0	...
10969619	  790.6	  568.0	 6386.0	...
10969620	  791.4	  566.9	 6383.0	...
10969621	  791.2	  566.1	 6383.0	...
10969622	  790.9	  566.4	 6388.0	...
10969623	  790.5	  566.7	 6396.0	...
10969624	  790.6	  566.9	 6401.0	...
10969625	  791.0	  566.6	 6404.0	...
10969626	  791.6	  566.3	 6404.0	...
10969627	  792.0	  566.1	 6399.0	...
10969628	  792.4	  566.1	 6395.0	...
10969629	  791.2	  566.3	 6391.0	...
10969630	  790.0	  566.6	 6392.0	...
10969631	  788.7	  567.0	 6392.0	...
10969632	  788.5	  567.2	 6394.0	...
10969633	  788.9	  567.2	 6399.0	...
10969634	  790.2	  565.3	 6404.0	...
10969635	  791.9	  563.4	 6406.0	...
10969636	  793.2	  561.9	 6405.0	...
10969637	  793.0	  562.8	 6403.0	...
10969638	  792.3	  564.0	 6401.0	...
10969639	  791.6	  564.8	 6406.0	...
10969640	  791.6	  565.1	 6411.0	...
10969641	  791.7	  565.2	 6412.0	...
10969642	  790.9	  565.4	 6408.0	...
10969643	  790.0	  565.5	 6408.0	...
10969644	  789.3	  566.2	 6413.0	...
10969645	  789.6	  566.6	 6414.0	...
10969646	  790.4	  567.6	 6408.0	...
10969647	  791.5	  567.9	 6403.0	...
10969648	  793.4	  568.4	 6404.0	...
10969649	  794.6	  568.5	 6408.0	...
10969650	  795.4	  568.5	 6411.0	...
10969651	  795.4	  568.4	 6406.0	...
10969652	  795.3	  568.2	 6400.0	...
10969653	  795.3	  567.4	 6393.0	...
10969654	  795.5	  566.4	 6393.0	...
10969655	  795.9	  565.5	 6393.0	...
10969656	  794.7	  565.9	 6395.0	...
10969657	  793.2	  566.3	 6397.0	...
10969658	  791.7	  566.7	 6408.0	...
10969659	  792.0	  567.1	 6417.0	...
10969660	  792.5	  567.4	 6426.0	...
10969661	  792.8	  567.0	 6426.0	...
10969662	  792.2	  566.4	 6427.0	...
10969663	  791.2	  565.7	 6432.0	...
10969664	  790.5	  566.1	 6439.0	...
10969665	  790.6	  566.4	 6447.0	...
10969666	  791.3	  566.6	 6440.0	...
10969667	  791.6	  566.5	 6431.0	...
10969668	  791.6	  566.5	 6421.0	...
10969669	  791.3	  566.6	 6426.0	...
10969670	  791.1	  566.6	 6431.0	...
10969671	  792.6	  566.3	 6429.0	...
10969672	  794.1	  565.9	 6421.0	...
10969673	  795.7	  565.4	 6411.0	...
10969674	  795.3	  565.6	 6409.0	...
10969675	  795.2	  565.6	 6407.0	...
10969676	  794.4	  565.8	 6407.0	...
10969677	  793.3	  565.7	 6416.0	...
10969678	  792.1	  566.4	 6424.0	...
10969679	  792.5	  566.9	 6431.0	...
10969680	  793.3	  567.2	 6429.0	...
10969681	  793.6	  567.4	 6432.0	...
10969682	  793.0	  567.8	 6434.0	...
10969683	  792.3	  568.4	 6437.0	...
10969684	  792.1	  568.6	 6441.0	...
10969685	  791.5	  568.0	 6447.0	...
10969686	  791.0	  567.1	 6452.0	...
10969687	  790.5	  566.2	 6454.0	...
10969688	  790.8	  566.1	 6454.0	...
10969689	  791.4	  566.0	 6454.0	...
10969690	  791.1	  566.4	 6455.0	...
10969691	  790.3	  566.6	 6459.0	...
10969692	  789.5	  566.3	 6465.0	...
10969693	  789.8	  565.7	 6467.0	...
10969694	  790.1	  565.5	 6473.0	...
10969695	  790.3	  565.6	 6477.0	...
10969696	  790.5	  565.5	 6480.0	...
10969697	  790.6	  565.2	 6478.0	...
10969698	  791.7	  565.9	 6467.0	...
10969699	  792.7	  567.2	 6456.0	...
10969700	  793.8	  568.4	 6458.0	...
10969701	  794.0	  569.0	 6469.0	...
10969702	  793.3	  570.0	 6473.0	...
10969703	  792.4	  571.0	 6465.0	...
10969704	  792.1	  571.1	 6458.0	...
10969705	  792.7	  570.4	 6454.0	...
10969706	  793.3	  569.6	 6450.0	...
10969707	  793.6	  569.3	 6450.0	...
10969708	  793.8	  568.8	 6457.0	...
10969709	  793.9	  568.4	 6467.0	...
10969710	  793.0	  568.3	 6474.0	...
10969711	  792.2	  567.6	 6475.0	...
10969712	  791.7	  567.1	 6474.0	...
10969713	  791.9	  566.7	 6477.0	...
10969714	  792.3	  567.0	 6482.0	...
10969715	  792.6	  567.3	 6490.0	...
10969716	  792.6	  567.7	 6493.0	...
10969717	  792.6	  567.9	 6488.0	...
10969718	  792.2	  568.0	 6480.0	...
10969719	  791.8	  567.7	 6475.0	...
10969720	  791.5	  567.6	 6481.0	...
10969721	  791.7	  567.5	 6487.0	...
10969722	  791.8	  568.4	 6490.0	...
10969723	  791.9	  569.4	 6491.0	...
10969724	  792.0	  570.3	 6482.0	...
10969725	  792.9	  569.5	 6473.0	...
10969726	  793.8	  568.7	 6469.0	...
10969727	  794.7	  568.1	 6474.0	...
10969728	  794.6	  568.3	 6476.0	...
10969729	  794.3	  568.5	 6473.0	...
10969730	  794.1	  569.1	 6471.0	...
10969731	  793.4	  569.8	 6473.0	...
10969732	  792.7	  569.4	 6474.0	...
10969733	  791.6	  568.5	 6478.0	...
10969734	  790.9	  567.5	 6482.0	...
10969735	  791.3	  567.6	 6482.0	...
10969736	  792.1	  567.6	 6479.0	...
10969737	  792.9	  567.8	 6477.0	...
10969738	  792.8	  568.9	 6477.0	...
10969739	  792.3	  569.9	 6473.0	...
10969740	  791.9	  570.8	 6467.0	...
10969741	  791.5	  570.4	 6468.0	...
10969742	  791.6	  569.9	 6474.0	...
10969743	  792.1	  569.3	 6476.0	...
10969744	  793.0	  569.2	 6472.0	...
10969745	  794.0	  569.0	 6467.0	...
MSG	10969746 0000 _ Number On
10969746	  794.6	  568.7	 6461.0	...
10969747	  795.1	  568.2	 6455.0	...
10969748	  795.4	  567.9	 6448.0	...
10969749	  795.3	  567.2	 6442.0	...
10969750	  794.8	  566.9	 6436.0	...
10969751	  794.2	  568.1	 6435.0	...
10969752	  794.7	  569.7	 6439.0	...
10969753	  795.7	  571.8	 6444.0	...
10969754	  795.8	  572.5	 6448.0	...
10969755	  795.0	  571.4	 6450.0	...
10969756	  794.4	  569.7	 6448.0	...
10969757	  794.8	  567.9	 6444.0	...
10969758	  795.3	  567.8	 6441.0	...
10969759	  795.3	  567.6	 6442.0	...
10969760	  794.1	  567.6	 6444.0	...
10969761	  792.9	  568.0	 6445.0	...
10969762	  792.3	  568.6	 6441.0	...
10969763	  793.0	  569.0	 6437.0	...
10969764	  793.6	  568.9	 6432.0	...
10969765	  794.0	  569.2	 6433.0	...
10969766	  793.9	  569.9	 6433.0	...
10969767	  793.7	  570.4	 6435.0	...
10969768	  794.8	  570.5	 6435.0	...
10969769	  795.8	  570.3	 6432.0	...
10969770	  796.9	  570.4	 6429.0	...
10969771	  797.4	  570.7	 6422.0	...
10969772	  798.4	  570.9	 6413.0	...
10969773	  799.3	  571.5	 6405.0	...
10969774	  798.5	  572.1	 6400.0	...
10969775	  797.5	  573.0	 6400.0	...
10969776	  796.7	  573.3	 6403.0	...
10969777	  797.5	  573.4	 6406.0	...
10969778	  798.1	  573.0	 6406.0	...
10969779	  798.6	  572.4	 6405.0	...
10969780	  799.1	  572.1	 6404.0	...
10969781	  799.5	  572.0	 6399.0	...
10969782	  799.3	  570.4	 6391.0	...
10969783	  798.8	  568.6	 6383.0	...
10969784	  798.1	  567.7	 6385.0	...
10969785	  797.5	  568.7	 6389.0	...
10969786	  796.7	  569.6	 6393.0	...
10969787	  796.3	  569.6	 6396.0	...
10969788	  796.3	  569.7	 6396.0	...
10969789	  796.5	  570.5	 6395.0	...
10969790	  796.7	  571.3	 6392.0	...
10969791	  796.8	  571.5	 6388.0	...
10969792	  796.5	  571.1	 6385.0	...
10969793	  796.2	  571.2	 6385.0	...
10969794	  795.6	  571.8	 6385.0	...
10969795	  795.4	  572.3	 6385.0	...
10969796	  795.7	  572.0	 6385.0	...
10969797	  796.3	  571.7	 6386.0	...
10969798	  797.3	  571.5	 6387.0	...
10969799	  797.7	  571.8	 6388.0	...
10969800	  798.1	  572.5	 6387.0	...
10969801	  798.0	  573.1	 6385.0	...
10969802	  797.9	  574.2	 6387.0	...
10969803	  797.7	  574.7	 6389.0	...
10969804	  797.5	  574.6	 6387.0	...
10969805	  797.5	  573.9	 6381.0	...
10969806	  798.2	  573.0	 6375.0	...
10969807	  798.8	  572.3	 6374.0	...
10969808	  799.1	  571.6	 6373.0	...
10969809	  799.0	  570.9	 6371.0	...
10969810	  799.0	  570.9	 6370.0	...
10969811	  799.1	  570.9	 6359.0	...
10969812	  799.7	  570.8	 6348.0	...
10969813	  800.2	  570.6	 6338.0	...
10969814	  800.3	  570.4	 6341.0	...
10969815	  799.8	  570.2	 6348.0	...
10969816	  799.1	  569.9	 6361.0	...
10969817	  798.8	  569.7	 6369.0	...
10969818	  798.4	  569.5	 6375.0	...
10969819	  797.8	  569.6	 6376.0	...
10969820	  797.4	  569.6	 6367.0	...
10969821	  797.1	  569.7	 6357.0	...
10969822	  797.2	  570.8	 6347.0	...
10969823	  797.9	  571.8	 6347.0	...
10969824	  798.6	  572.9	 6348.0	...
10969825	  799.3	  573.0	 6348.0	...
10969826	  799.4	  574.0	 6347.0	...
10969827	  799.9	  574.8	 6344.0	...
10969828	  800.4	  574.4	 6342.0	...
10969829	  800.0	  573.4	 6342.0	...
10969830	  799.1	  572.8	 6336.0	...
10969831	  798.4	  573.4	 6329.0	...
10969832	  798.5	  573.8	 6321.0	...
10969833	  799.8	  573.6	 6317.0	...
10969834	  801.0	  573.1	 6314.0	...
10969835	  802.2	  572.6	 6310.0	...
10969836	  802.1	  572.2	 6308.0	...
10969837	  802.2	  572.2	 6306.0	...
10969838	  802.4	  572.1	 6306.0	...
10969839	  802.7	  572.5	 6304.0	...
10969840	  802.7	  572.9	 6302.0	...
10969841	  802.6	  574.6	 6297.0	...
10969842	  802.9	  575.6	 6293.0	...
10969843	  803.2	  576.6	 6290.0	...
10969844	  803.5	  576.4	 6290.0	...
10969845	  803.2	  575.7	 6295.0	...
10969846	  803.4	  575.0	 6303.0	...
10969847	  803.5	  574.2	 6311.0	...
10969848	  803.4	  574.2	 6314.0	...
10969849	  802.9	  574.4	 6310.0	...
10969850	  802.6	  574.0	 6306.0	...
10969851	  802.6	  573.4	 6302.0	...
10969852	  803.0	  573.1	 6295.0	...
10969853	  803.3	  573.5	 6287.0	...
10969854	  803.6	  573.8	 6278.0	...
10969855	  803.6	  573.9	 6277.0	...
10969856	  803.6	  574.1	 6275.0	...
10969857	  803.5	  574.6	 6274.0	...
10969858	  803.4	  574.9	 6274.0	...
10969859	  803.3	  575.1	 6274.0	...
10969860	  803.8	  575.0	 6275.0	...
10969861	  804.2	  575.1	 6275.0	...
10969862	  804.4	  575.1	 6276.0	...
10969863	  804.2	  575.1	 6279.0	...
10969864	  804.0	  574.7	 6281.0	...
10969865	  803.5	  574.4	 6283.0	...
10969866	  802.9	  573.6	 6285.0	...
10969867	  802.3	  573.1	 6287.0	...
10969868	  802.6	  572.4	 6286.0	...
10969869	  803.1	  572.9	 6282.0	...
10969870	  803.5	  573.3	 6276.0	...
10969871	  803.5	  572.8	 6269.0	...
10969872	  803.4	  571.7	 6263.0	...
10969873	  803.4	  571.1	 6258.0	...
10969874	  803.6	  571.6	 6257.0	...
10969875	  803.8	  572.0	 6259.0	...
10969876	  804.0	  572.2	 6259.0	...
10969877	  804.5	  572.7	 6258.0	...
10969878	  804.9	  573.7	 6255.0	...
10969879	  805.3	  575.0	 6252.0	...
10969880	  805.5	  576.0	 6247.0	...
10969881	  805.6	  575.3	 6242.0	...
10969882	  805.5	  574.2	 6234.0	...
10969883	  805.5	  573.9	 6231.0	...
10969884	  805.5	  574.8	 6226.0	...
10969885	  805.5	  575.6	 6223.0	...
10969886	  805.6	  575.6	 6210.0	...
10969887	  805.7	  575.9	 6195.0	...
10969888	  806.7	  576.1	 6181.0	...
10969889	  807.4	  575.2	 6185.0	...
10969890	  808.5	  574.0	 6194.0	...
10969891	  808.9	  573.0	 6203.0	...
10969892	  807.6	  573.2	 6205.0	...
10969893	  806.0	  573.4	 6206.0	...
10969894	  804.5	  573.8	 6207.0	...
10969895	  804.7	  574.0	 6209.0	...
10969896	  804.8	  574.1	 6210.0	...
10969897	  805.2	  574.3	 6204.0	...
10969898	  805.7	  574.6	 6197.0	...
10969899	  805.9	  574.9	 6187.0	...
10969900	  805.8	  575.3	 6185.0	...
10969901	  806.0	  575.5	 6183.0	...
10969902	  806.4	  574.3	 6181.0	...
10969903	  807.0	  572.9	 6180.0	...
10969904	  807.4	  572.4	 6178.0	...
10969905	  807.7	  573.2	 6183.0	...
10969906	  807.9	  574.1	 6188.0	...
10969907	  807.9	  574.6	 6193.0	...
10969908	  808.0	  575.1	 6195.0	...
10969909	  808.0	  575.6	 6197.0	...
10969910	  807.9	  575.3	 6196.0	...
10969911	  808.2	  574.8	 6193.0	...
10969912	  808.5	  574.3	 6196.0	...
10969913	  807.6	  575.4	 6201.0	...
10969914	  806.4	  576.7	 6209.0	...
10969915	  805.1	  577.1	 6212.0	...
10969916	  805.0	  576.2	 6208.0	...
10969917	  805.0	  575.1	 6200.0	...
10969918	  805.2	  575.0	 6192.0	...
10969919	  805.7	  575.1	 6189.0	...
10969920	  806.2	  575.3	 6184.0	...
10969921	  807.0	  575.5	 6178.0	...
10969922	  807.5	  574.8	 6176.0	...
10969923	  806.5	  574.3	 6177.0	...
10969924	  805.1	  573.8	 6179.0	...
10969925	  803.9	  574.0	 6172.0	...
10969926	  804.2	  573.9	 6164.0	...
10969927	  805.4	  573.7	 6157.0	...
10969928	  806.0	  573.4	 6159.0	...
10969929	  806.4	  573.2	 6163.0	...
10969930	  806.0	  574.4	 6165.0	...
10969931	  806.4	  575.5	 6166.0	...
10969932	  807.5	  576.5	 6166.0	...
10969933	  808.6	  576.4	 6167.0	...
10969934	  809.1	  576.3	 6170.0	...
10969935	  809.1	  576.2	 6172.0	...
10969936	  809.0	  576.2	 6175.0	...
10969937	  808.8	  576.3	 6176.0	...
10969938	  808.6	  576.3	 6171.0	...
10969939	  808.3	  576.4	 6164.0	...
10969940	  808.2	  576.2	 6164.0	...
10969941	  808.1	  575.9	 6170.0	...
10969942	  807.0	  575.2	 6172.0	...
10969943	  806.1	  575.2	 6167.0	...
10969944	  805.3	  575.3	 6162.0	...
10969945	  805.6	  575.2	 6161.0	...
10969946	  805.9	  574.5	 6162.0	...
10969947	  806.0	  573.9	 6164.0	...
10969948	  806.0	  574.0	 6163.0	...
10969949	  806.2	  575.6	 6160.0	...
10969950	  806.2	  577.3	 6158.0	...
10969951	  805.7	  579.0	 6157.0	...
10969952	  805.0	  579.1	 6158.0	...
10969953	  804.3	  578.7	 6156.0	...
10969954	  804.3	  578.1	 6154.0	...
10969955	  803.9	  577.7	 6152.0	...
10969956	  803.6	  577.9	 6150.0	...
10969957	  804.0	  578.0	 6148.0	...
10969958	  805.7	  578.0	 6147.0	...
10969959	  807.3	  577.4	 6149.0	...
10969960	  807.3	  577.1	 6161.0	...
10969961	  806.4	  576.8	 6172.0	...
10969962	  805.2	  576.6	 6177.0	...
10969963	  804.8	  576.5	 6171.0	...
10969964	  804.5	  576.4	 6166.0	...
10969965	  804.6	  576.5	 6168.0	...
10969966	  805.6	  577.2	 6161.0	...
10969967	  806.4	  578.0	 6154.0	...
10969968	  806.2	  578.9	 6148.0	...
10969969	  805.6	  578.9	 6151.0	...
10969970	  805.3	  578.8	 6154.0	...
10969971	  805.9	  578.9	 6152.0	...
10969972	  806.3	  579.2	 6149.0	...
10969973	  806.5	  579.4	 6142.0	...
10969974	  807.8	  578.7	 6134.0	...
10969975	  808.9	  577.7	 6126.0	...
10969976	  808.4	  577.3	 6128.0	...
10969977	  806.8	  577.4	 6134.0	...
10969978	  805.3	  578.5	 6143.0	...
10969979	  805.7	  579.3	 6146.0	...
10969980	  805.7	  578.5	 6152.0	...
10969981	  804.7	  577.0	 6160.0	...
10969982	  803.9	  575.8	 6168.0	...
10969983	  803.3	  576.4	 6174.0	...
10969984	  803.2	  577.2	 6176.0	...
10969985	  803.1	  579.0	 6174.0	...
10969986	  804.3	  580.3	 6162.0	...
10969987	  805.8	  581.0	 6150.0	...
10969988	  807.1	  580.0	 6142.0	...
10969989	  806.9	  579.2	 6145.0	...
10969990	  806.8	  578.6	 6147.0	...
10969991	  806.8	  578.5	 6150.0	...
10969992	  805.3	  578.5	 6152.0	...
10969993	  803.8	  579.1	 6153.0	...
10969994	  802.2	  579.6	 6153.0	...
10969995	  802.2	  579.8	 6154.0	...
10969996	  802.4	  579.3	 6154.0	...
10969997	  803.1	  578.9	 6155.0	...
10969998	  803.5	  578.6	 6150.0	...
10969999	  803.6	  578.6	 6145.0	...
10970000	  804.0	  578.6	 6140.0	...
10970001	  806.0	  577.9	 6140.0	...
10970002	  808.0	  577.3	 6140.0	...
10970003	  809.1	  576.8	 6143.0	...
10970004	  808.7	  576.8	 6150.0	...
10970005	  808.2	  577.4	 6153.0	...
10970006	  807.9	  577.4	 6153.0	...
10970007	  807.6	  577.4	 6151.0	...
10970008	  807.2	  576.8	 6153.0	...
10970009	  806.9	  576.7	 6155.0	...
10970010	  806.7	  576.3	 6163.0	...
10970011	  806.5	  575.9	 6170.0	...
10970012	  806.5	  577.0	 6172.0	...
10970013	  806.2	  578.3	 6167.0	...
10970014	  805.6	  579.5	 6164.0	...
10970015	  805.0	  579.4	 6165.0	...
10970016	  804.2	  579.4	 6166.0	...
10970017	  803.6	  579.0	 6166.0	...
10970018	  803.6	  579.0	 6160.0	...
10970019	  804.5	  578.8	 6155.0	...
10970020	  805.4	  578.6	 6151.0	...
10970021	  805.6	  577.9	 6153.0	...
10970022	  805.4	  576.9	 6158.0	...
10970023	  805.2	  576.7	 6162.0	...
10970024	  805.2	  576.6	 6160.0	...
10970025	  804.8	  577.2	 6158.0	...
10970026	  804.6	  577.5	 6156.0	...
10970027	  804.5	  577.7	 6157.0	...
10970028	  805.2	  577.6	 6156.0	...
10970029	  805.5	  577.4	 6146.0	...
10970030	  805.4	  577.5	 6135.0	...
10970031	  804.8	  577.2	 6132.0	...
10970032	  805.6	  576.8	 6139.0	...
10970033	  806.6	  576.6	 6145.0	...
10970034	  807.6	  576.7	 6145.0	...
10970035	  807.6	  577.3	 6145.0	...
10970036	  807.3	  578.1	 6145.0	...
10970037	  807.2	  578.9	 6149.0	...
10970038	  807.2	  579.1	 6152.0	...
10970039	  807.5	  578.9	 6158.0	...
10970040	  807.9	  578.6	 6160.0	...
10970041	  808.5	  578.2	 6156.0	...
10970042	  809.1	  578.1	 6150.0	...
10970043	  808.6	  578.4	 6146.0	...
10970044	  807.1	  579.0	 6152.0	...
10970045	  805.3	  578.8	 6158.0	...
10970046	  804.6	  578.0	 6161.0	...
10970047	  804.5	  576.6	 6159.0	...
10970048	  804.6	  575.6	 6156.0	...
MSG	10970049 0000 _ Number Off
10970049	  804.0	  575.3	 6156.0	...
10970050	  803.4	  575.3	 6157.0	...
10970051	  802.7	  575.9	 6157.0	...
10970052	  802.5	  576.5	 6156.0	...
10970053	  802.5	  577.2	 6155.0	...
10970054	  802.8	  577.4	 6155.0	...
10970055	  803.1	  578.0	 6159.0	...
10970056	  803.2	  578.6	 6164.0	...
10970057	  804.1	  578.6	 6163.0	...
10970058	  805.0	  578.8	 6160.0	...
10970059	  805.9	  578.6	 6157.0	...
10970060	  806.9	  578.9	 6153.0	...
10970061	  808.8	  578.3	 6148.0	...
10970062	  810.7	  577.1	 6144.0	...
10970063	  810.4	  576.2	 6144.0	...
10970064	  809.0	  575.1	 6146.0	...
10970065	  807.7	  574.9	 6148.0	...
10970066	  808.1	  575.5	 6150.0	...
10970067	  808.4	  576.4	 6149.0	...
10970068	  809.1	  577.3	 6146.0	...
10970069	  809.4	  577.3	 6140.0	...
10970070	  809.3	  577.1	 6135.0	...
10970071	  808.9	  576.9	 6135.0	...
10970072	  807.5	  576.7	 6138.0	...
10970073	  806.5	  576.7	 6140.0	...
10970074	  804.8	  576.7	 6141.0	...
10970075	  804.2	  576.5	 6143.0	...
10970076	  805.4	  576.1	 6145.0	...
10970077	  807.1	  575.6	 6146.0	...
10970078	  808.5	  575.4	 6146.0	...
10970079	  808.0	  574.6	 6146.0	...
10970080	  807.6	  573.8	 6148.0	...
10970081	  807.7	  574.1	 6149.0	...
10970082	  808.1	  575.2	 6150.0	...
10970083	  808.3	  576.3	 6148.0	...
10970084	  808.3	  576.1	 6144.0	...
10970085	  808.2	  575.5	 6139.0	...
10970086	  808.1	  574.8	 6136.0	...
10970087	  807.8	  574.2	 6136.0	...
10970088	  807.3	  574.2	 6138.0	...
10970089	  806.8	  575.7	 6141.0	...
10970090	  806.1	  577.3	 6145.0	...
10970091	  805.7	  578.9	 6148.0	...
10970092	  805.7	  579.0	 6147.0	...
10970093	  806.3	  578.9	 6143.0	...
10970094	  806.9	  578.0	 6138.0	...
10970095	  806.9	  577.2	 6137.0	...
10970096	  806.7	  576.2	 6144.0	...
10970097	  806.6	  575.5	 6153.0	...
10970098	  806.2	  574.9	 6163.0	...
10970099	  805.9	  575.0	 6164.0	...
10970100	  805.5	  575.5	 6170.0	...
10970101	  805.7	  576.0	 6174.0	...
10970102	  805.9	  576.2	 6178.0	...
10970103	  805.9	  576.6	 6177.0	...
10970104	  806.1	  576.9	 6177.0	...
10970105	  806.3	  577.2	 6178.0	...
10970106	  807.3	  577.2	 6179.0	...
10970107	  807.6	  577.2	 6179.0	...
10970108	  807.8	  576.3	 6176.0	...
10970109	  807.6	  575.5	 6169.0	...
10970110	  807.4	  574.1	 6165.0	...
10970111	  807.2	  573.6	 6165.0	...
10970112	  807.1	  574.4	 6169.0	...
10970113	  807.1	  575.7	 6172.0	...
10970114	  807.4	  577.0	 6173.0	...
10970115	  807.1	  576.2	 6171.0	...
10970116	  806.7	  575.3	 6167.0	...
10970117	  805.6	  574.4	 6162.0	...
10970118	  805.1	  574.7	 6163.0	...
10970119	  805.1	  575.0	 6166.0	...
10970120	  805.8	  575.4	 6169.0	...
10970121	  806.6	  575.4	 6170.0	...
10970122	  807.4	  574.8	 6170.0	...
10970123	  808.0	  574.1	 6170.0	...
10970124	  808.2	  573.3	 6171.0	...
10970125	  808.0	  573.5	 6171.0	...
10970126	  807.9	  574.1	 6172.0	...
10970127	  808.0	  574.6	 6177.0	...
10970128	  808.1	  574.6	 6185.0	...
10970129	  808.0	  574.1	 6192.0	...
10970130	  807.7	  573.6	 6192.0	...
10970131	  807.5	  573.9	 6190.0	...
10970132	  805.6	  574.7	 6192.0	...
10970133	  803.8	  575.9	 6196.0	...
10970134	  802.4	  576.7	 6200.0	...
10970135	  803.5	  577.1	 6199.0	...
10970136	  804.4	  576.1	 6197.0	...
10970137	  804.5	  573.9	 6200.0	...
10970138	  804.0	  571.7	 6204.0	...
10970139	  804.0	  572.0	 6198.0	...
10970140	  804.6	  573.3	 6188.0	...
10970141	  805.2	  574.6	 6181.0	...
10970142	  805.4	  574.5	 6182.0	...
10970143	  806.7	  574.2	 6184.0	...
10970144	  807.9	  573.8	 6183.0	...
10970145	  809.0	  573.5	 6182.0	...
10970146	  808.8	  573.6	 6183.0	...
10970147	  808.1	  573.9	 6181.0	...
10970148	  807.8	  574.2	 6178.0	...
10970149	  807.7	  574.4	 6176.0	...
10970150	  807.1	  574.8	 6179.0	...
10970151	  805.6	  575.2	 6184.0	...
10970152	  804.0	  574.5	 6187.0	...
10970153	  803.9	  573.3	 6187.0	...
10970154	  804.4	  571.8	 6186.0	...
10970155	  804.9	  571.5	 6182.0	...
10970156	  804.4	  572.0	 6179.0	...
10970157	  804.2	  573.5	 6177.0	...
10970158	  804.0	  574.9	 6178.0	...
10970159	  804.2	  575.3	 6180.0	...
10970160	  804.3	  574.3	 6181.0	...
10970161	  805.7	  573.1	 6179.0	...
10970162	  807.0	  572.4	 6176.0	...
10970163	  808.3	  572.4	 6181.0	...
10970164	  808.2	  572.8	 6188.0	...
10970165	  808.2	  573.1	 6182.0	...
10970166	  808.3	  573.3	 6169.0	...
10970167	  808.2	  573.3	 6169.0	...
10970168	  808.2	  573.3	 6181.0	...
10970169	  807.8	  573.3	 6182.0	...
10970170	  807.2	  573.6	 6171.0	...
10970171	  806.7	  574.0	 6166.0	...
10970172	  806.8	  574.4	 6173.0	...
10970173	  807.1	  574.4	 6179.0	...
10970174	  807.3	  573.9	 6179.0	...
10970175	  806.8	  572.9	 6178.0	...
10970176	  806.3	  571.8	 6177.0	...
10970177	  806.0	  572.0	 6179.0	...
10970178	  806.0	  572.8	 6181.0	...
10970179	  806.1	  573.6	 6182.0	...
10970180	  806.0	  573.4	 6181.0	...
10970181	  806.1	  572.9	 6177.0	...
10970182	  806.1	  572.5	 6174.0	...
10970183	  806.2	  572.4	 6174.0	...
10970184	  806.3	  572.4	 6177.0	...
10970185	  806.3	  571.5	 6180.0	...
10970186	  806.4	  570.6	 6175.0	...
10970187	  806.4	  569.7	 6170.0	...
10970188	  806.3	  569.7	 6167.0	...
10970189	  806.2	  570.8	 6168.0	...
10970190	  806.0	  571.5	 6169.0	...
10970191	  806.3	  571.8	 6167.0	...
10970192	  806.5	  571.1	 6166.0	...
10970193	  807.2	  571.3	 6167.0	...
10970194	  807.8	  571.9	 6170.0	...
10970195	  807.1	  573.1	 6177.0	...
10970196	  806.0	  573.8	 6186.0	...
10970197	  804.7	  573.3	 6194.0	...
10970198	  804.8	  572.2	 6194.0	...
10970199	  805.3	  571.5	 6189.0	...
10970200	  805.9	  571.8	 6183.0	...
10970201	  806.2	  572.0	 6183.0	...
10970202	  805.1	  571.8	 6189.0	...
10970203	  803.9	  571.8	 6194.0	...
10970204	  803.5	  572.0	 6194.0	...
10970205	  804.8	  572.1	 6191.0	...
10970206	  806.3	  571.7	 6187.0	...
10970207	  807.0	  571.1	 6191.0	...
10970208	  807.2	  570.5	 6192.0	...
10970209	  806.4	  570.6	 6194.0	...
10970210	  805.8	  570.7	 6193.0	...
10970211	  805.3	  570.7	 6189.0	...
10970212	  805.5	  570.6	 6186.0	...
10970213	  806.1	  570.5	 6186.0	...
10970214	  806.6	  570.1	 6187.0	...
10970215	  806.9	  569.7	 6189.0	...
10970216	  806.7	  569.5	 6187.0	...
10970217	  805.8	  569.5	 6184.0	...
10970218	  805.0	  569.5	 6181.0	...
10970219	  804.4	  569.8	 6184.0	...
10970220	  804.2	  570.3	 6187.0	...
10970221	  804.1	  571.0	 6189.0	...
10970222	  803.9	  571.2	 6190.0	...
10970223	  803.9	  571.0	 6193.0	...
10970224	  803.8	  571.1	 6196.0	...
10970225	  803.9	  571.8	 6199.0	...
10970226	  804.1	  572.7	 6192.0	...
10970227	  804.2	  573.0	 6185.0	...
10970228	  805.3	  572.8	 6179.0	...
10970229	  806.4	  572.6	 6178.0	...
10970230	  807.3	  571.8	 6181.0	...
10970231	  807.2	  571.2	 6184.0	...
10970232	  807.5	  570.6	 6186.0	...
10970233	  807.8	  570.6	 6180.0	...
10970234	  808.2	  570.6	 6175.0	...
10970235	  808.1	  570.8	 6172.0	...
10970236	  807.9	  571.0	 6176.0	...
10970237	  807.2	  571.3	 6179.0	...
10970238	  806.4	  571.4	 6184.0	...
10970239	  805.9	  571.2	 6190.0	...
10970240	  805.8	  570.8	 6197.0	...
10970241	  806.4	  570.5	 6201.0	...
10970242	  806.9	  570.5	 6201.0	...
10970243	  807.2	  571.1	 6197.0	...
10970244	  806.9	  571.6	 6193.0	...
10970245	  806.7	  572.0	 6188.0	...
10970246	  806.6	  571.9	 6187.0	...
10970247	  806.4	  572.3	 6188.0	...
10970248	  805.8	  572.7	 6190.0	...
10970249	  805.2	  572.6	 6193.0	...
10970250	  805.3	  572.6	 6192.0	...
10970251	  806.2	  572.2	 6192.0	...
10970252	  807.1	  572.3	 6192.0	...
10970253	  807.7	  571.5	 6191.0	...
10970254	  808.0	  571.0	 6186.0	...
10970255	  807.3	  569.8	 6181.0	...
10970256	  806.3	  568.9	 6176.0	...
10970257	  805.6	  569.4	 6178.0	...
10970258	  805.4	  570.8	 6182.0	...
10970259	  805.2	  572.3	 6187.0	...
10970260	  805.0	  572.2	 6191.0	...
MSG	10970261 0000 _ Number On
10970261	  805.2	  572.4	 6186.0	...
10970262	  806.2	  572.6	 6180.0	...
10970263	  807.2	  572.9	 6179.0	...
10970264	  807.8	  572.4	 6185.0	...
10970265	  807.7	  571.8	 6191.0	...
10970266	  807.5	  571.1	 6189.0	...
10970267	  807.6	  570.8	 6188.0	...
10970268	  808.1	  571.1	 6186.0	...
10970269	  808.3	  571.2	 6178.0	...
10970270	  808.6	  571.4	 6169.0	...
10970271	  808.4	  571.0	 6165.0	...
10970272	  808.5	  570.8	 6170.0	...
10970273	  808.6	  570.9	 6176.0	...
10970274	  809.0	  571.3	 6179.0	...
10970275	  809.3	  571.7	 6178.0	...
10970276	  808.6	  571.7	 6175.0	...
10970277	  807.8	  571.6	 6172.0	...
10970278	  807.2	  571.4	 6174.0	...
10970279	  807.3	  571.4	 6180.0	...
10970280	  807.1	  572.1	 6185.0	...
10970281	  807.0	  572.7	 6187.0	...
10970282	  806.9	  572.4	 6180.0	...
10970283	  807.1	  571.7	 6173.0	...
10970284	  807.1	  571.2	 6167.0	...
10970285	  807.2	  571.6	 6167.0	...
10970286	  807.3	  571.9	 6165.0	...
10970287	  806.6	  572.1	 6162.0	...
10970288	  805.9	  572.2	 6159.0	...
10970289	  806.3	  572.1	 6152.0	...
10970290	  807.5	  571.8	 6146.0	...
10970291	  809.4	  571.8	 6138.0	...
10970292	  810.1	  572.0	 6138.0	...
10970293	  811.1	  572.6	 6137.0	...
10970294	  811.4	  573.0	 6137.0	...
10970295	  811.3	  572.4	 6129.0	...
10970296	  810.5	  571.5	 6121.0	...
10970297	  809.7	  570.6	 6117.0	...
10970298	  809.3	  570.4	 6121.0	...
10970299	  808.1	  570.2	 6126.0	...
10970300	  806.9	  570.1	 6127.0	...
10970301	  805.7	  570.3	 6127.0	...
10970302	  806.3	  571.2	 6127.0	...
10970303	  806.9	  572.0	 6126.0	...
10970304	  807.4	  572.6	 6128.0	...
10970305	  807.1	  571.5	 6129.0	...
10970306	  806.9	  570.5	 6129.0	...
10970307	  806.9	  569.7	 6127.0	...
10970308	  807.1	  570.6	 6125.0	...
10970309	  807.3	  571.9	 6125.0	...
EFIX R   10967479	10970309	2831	  800.2	  572.5	   5912
SSACC R  10970310
10970310	  806.8	  573.7	 6124.0	...
10970311	  804.5	  574.8	 6124.0	...
10970312	  800.9	  574.7	 6124.0	...
10970313	  797.6	  574.6	 6125.0	...
10970314	  795.5	  574.4	 6121.0	...
10970315	  792.6	  575.5	 6118.0	...
10970316	  788.9	  576.1	 6115.0	...
10970317	  784.4	  576.2	 6116.0	...
10970318	  781.6	  574.6	 6116.0	...
10970319	  778.1	  573.0	 6114.0	...
10970320	  775.4	  571.6	 6113.0	...
10970321	  771.1	  571.8	 6115.0	...
10970322	  768.3	  571.5	 6121.0	...
10970323	  765.4	  570.5	 6128.0	...
ESACC R  10970310	10970323	14	  806.8	  573.7	  765.4	  570.5	   0.89	     71
SFIX R   10970324
10970324	  764.3	  569.8	 6131.0	...
10970325	  763.6	  569.2	 6131.0	...
10970326	  763.5	  569.3	 6128.0	...
10970327	  764.0	  569.1	 6119.0	...
10970328	  764.5	  568.9	 6111.0	...
10970329	  764.5	  567.4	 6110.0	...
10970330	  764.0	  565.9	 6117.0	...
10970331	  763.5	  564.9	 6121.0	...
10970332	  763.7	  565.7	 6115.0	...
10970333	  764.6	  567.3	 6108.0	...
10970334	  765.9	  568.1	 6103.0	...
10970335	  767.2	  567.8	 6102.0	...
10970336	  767.9	  567.0	 6102.0	...
10970337	  768.2	  566.3	 6098.0	...
10970338	  768.2	  565.8	 6093.0	...
10970339	  768.8	  565.3	 6087.0	...
10970340	  770.9	  564.9	 6087.0	...
10970341	  773.0	  565.0	 6088.0	...
10970342	  774.8	  564.9	 6090.0	...
10970343	  775.5	  564.6	 6087.0	...
10970344	  776.2	  564.3	 6083.0	...
10970345	  775.8	  564.2	 6090.0	...
10970346	  775.3	  564.4	 6101.0	...
10970347	  774.9	  564.4	 6113.0	...
10970348	  775.0	  564.3	 6115.0	...
10970349	  774.5	  563.9	 6119.0	...
10970350	  774.1	  563.6	 6121.0	...
10970351	  773.9	  563.3	 6117.0	...
10970352	  774.0	  563.4	 6108.0	...
10970353	  774.2	  563.7	 6096.0	...
10970354	  774.3	  564.1	 6085.0	...
10970355	  773.4	  564.1	 6077.0	...
10970356	  772.4	  564.2	 6073.0	...
10970357	  771.2	  563.8	 6075.0	...
10970358	  770.9	  563.5	 6078.0	...
10970359	  771.4	  564.7	 6071.0	...
10970360	  772.1	  566.3	 6063.0	...
10970361	  773.1	  568.7	 6055.0	...
10970362	  773.4	  569.4	 6055.0	...
10970363	  773.5	  568.7	 6050.0	...
10970364	  773.3	  567.2	 6045.0	...
10970365	  773.1	  565.7	 6038.0	...
10970366	  773.4	  565.7	 6036.0	...
10970367	  773.8	  565.9	 6034.0	...
10970368	  774.2	  566.1	 6033.0	...
10970369	  774.2	  566.8	 6040.0	...
10970370	  774.2	  567.2	 6047.0	...
10970371	  774.3	  567.9	 6054.0	...
10970372	  774.3	  568.2	 6053.0	...
10970373	  774.4	  568.4	 6052.0	...
10970374	  774.2	  567.4	 6049.0	...
10970375	  773.9	  566.0	 6045.0	...
10970376	  773.8	  564.8	 6042.0	...
10970377	  774.3	  564.2	 6040.0	...
10970378	  774.8	  563.9	 6037.0	...
10970379	  775.1	  564.9	 6035.0	...
10970380	  774.4	  567.1	 6035.0	...
10970381	  773.7	  569.4	 6036.0	...
10970382	  774.9	  570.1	 6034.0	...
10970383	  776.7	  569.8	 6034.0	...
10970384	  776.4	  569.9	 6035.0	...
10970385	  774.3	  569.1	 6038.0	...
10970386	  772.2	  568.0	 6035.0	...
10970387	  772.3	  566.6	 6027.0	...
10970388	  772.8	  566.2	 6019.0	...
10970389	  773.5	  567.4	 6014.0	...
10970390	  773.9	  568.7	 6015.0	...
10970391	  774.0	  569.6	 6016.0	...
10970392	  773.4	  569.0	 6017.0	...
10970393	  772.9	  567.2	 6019.0	...
10970394	  772.4	  565.7	 6025.0	...
10970395	  772.3	  564.6	 6030.0	...
10970396	  771.9	  565.0	 6034.0	...
10970397	  771.5	  565.4	 6026.0	...
10970398	  771.3	  565.7	 6019.0	...
10970399	  771.3	  565.7	 6012.0	...
10970400	  771.8	  565.0	 6012.0	...
10970401	  772.3	  564.3	 6012.0	...
10970402	  772.4	  563.6	 6006.0	...
10970403	  772.1	  563.6	 6000.0	...
10970404	  772.1	  564.5	 5996.0	...
10970405	  772.5	  565.3	 5998.0	...
10970406	  772.1	  565.9	 6001.0	...
10970407	  771.5	  565.7	 6002.0	...
10970408	  771.1	  566.4	 6000.0	...
10970409	  771.4	  567.4	 5996.0	...
10970410	  771.7	  568.0	 5991.0	...
10970411	  772.4	  567.6	 5989.0	...
10970412	  773.9	  567.0	 5979.0	...
10970413	  775.6	  567.4	 5969.0	...
10970414	  776.5	  567.8	 5956.0	...
10970415	  776.7	  568.3	 5949.0	...
10970416	  776.5	  568.6	 5943.0	...
10970417	  776.2	  568.7	 5941.0	...
10970418	  776.0	  568.9	 5942.0	...
10970419	  776.1	  568.7	 5943.0	...
10970420	  776.1	  568.3	 5944.0	...
10970421	  776.1	  567.5	 5946.0	...
10970422	  776.0	  566.6	 5948.0	...
10970423	  775.5	  566.4	 5949.0	...
10970424	  775.1	  566.6	 5947.0	...
10970425	  774.6	  566.6	 5948.0	...
10970426	  774.5	  566.4	 5950.0	...
10970427	  776.4	  565.9	 5947.0	...
10970428	  778.4	  566.1	 5942.0	...
10970429	  779.5	  566.5	 5938.0	...
10970430	  778.5	  567.1	 5940.0	...
10970431	  777.6	  567.6	 5942.0	...
10970432	  777.6	  567.8	 5944.0	...
10970433	  777.7	  567.5	 5943.0	...
10970434	  777.7	  567.0	 5939.0	...
10970435	  777.7	  566.5	 5932.0	...
10970436	  777.9	  566.5	 5927.0	...
10970437	  778.1	  566.4	 5924.0	...
10970438	  778.4	  566.2	 5924.0	...
10970439	  778.4	  566.0	 5924.0	...
10970440	  777.3	  566.2	 5924.0	...
10970441	  776.0	  566.1	 5924.0	...
10970442	  775.6	  565.9	 5923.0	...
10970443	  776.3	  565.4	 5921.0	...
10970444	  777.0	  565.2	 5919.0	...
10970445	  776.9	  565.2	 5918.0	...
10970446	  778.8	  566.0	 5916.0	...
10970447	  780.7	  566.8	 5914.0	...
10970448	  780.6	  567.4	 5913.0	...
10970449	  778.6	  566.8	 5911.0	...
10970450	  778.0	  566.0	 5908.0	...
10970451	  779.5	  565.4	 5904.0	...
10970452	  778.9	  565.5	 5904.0	...
10970453	  776.8	  564.9	 5904.0	...
10970454	  775.1	  564.3	 5905.0	...
10970455	  777.3	  563.0	 5900.0	...
10970456	  779.5	  562.5	 5893.0	...
10970457	  781.0	  562.1	 5886.0	...
10970458	  780.7	  563.2	 5886.0	...
10970459	  780.2	  564.4	 5887.0	...
10970460	  780.0	  565.6	 5888.0	...
10970461	  779.6	  565.1	 5888.0	...
10970462	  779.5	  564.5	 5887.0	...
10970463	  780.0	  563.5	 5886.0	...
10970464	  780.4	  563.2	 5880.0	...
10970465	  780.6	  562.8	 5874.0	...
10970466	  779.4	  562.5	 5872.0	...
10970467	  778.2	  562.2	 5877.0	...
10970468	  777.3	  562.2	 5884.0	...
10970469	  777.1	  562.4	 5887.0	...
10970470	  777.0	  562.7	 5890.0	...
10970471	  777.1	  563.0	 5886.0	...
10970472	  777.6	  563.6	 5881.0	...
10970473	  778.3	  564.0	 5875.0	...
10970474	  778.6	  564.1	 5871.0	...
10970475	  778.6	  563.9	 5864.0	...
10970476	  778.2	  563.9	 5858.0	...
10970477	  777.7	  563.4	 5858.0	...
10970478	  777.2	  562.9	 5863.0	...
10970479	  776.1	  562.5	 5869.0	...
10970480	  775.4	  562.9	 5869.0	...
10970481	  776.2	  563.5	 5869.0	...
10970482	  777.7	  564.2	 5870.0	...
10970483	  779.2	  564.6	 5871.0	...
10970484	  777.9	  564.3	 5873.0	...
10970485	  776.8	  563.4	 5871.0	...
10970486	  775.8	  562.5	 5870.0	...
10970487	  776.2	  562.3	 5869.0	...
10970488	  776.5	  562.2	 5869.0	...
10970489	  776.6	  562.1	 5869.0	...
10970490	  777.6	  561.9	 5867.0	...
10970491	  778.5	  561.7	 5860.0	...
10970492	  779.5	  561.7	 5853.0	...
10970493	  779.5	  561.5	 5846.0	...
10970494	  779.2	  561.3	 5845.0	...
10970495	  778.9	  561.4	 5846.0	...
10970496	  778.6	  561.7	 5847.0	...
10970497	  778.5	  561.6	 5845.0	...
10970498	  778.4	  561.3	 5843.0	...
10970499	  778.5	  562.0	 5842.0	...
10970500	  778.7	  563.0	 5840.0	...
10970501	  778.9	  563.7	 5838.0	...
10970502	  779.0	  563.4	 5837.0	...
10970503	  778.8	  564.0	 5833.0	...
10970504	  778.6	  564.9	 5828.0	...
EFIX R   10970324	10970504	181	  774.9	  565.5	   5975
SSACC R  10970505
10970505	  779.1	  565.2	 5823.0	...
10970506	  780.5	  564.6	 5821.0	...
10970507	  783.5	  564.1	 5821.0	...
10970508	  786.8	  564.3	 5818.0	...
10970509	  790.4	  566.7	 5815.0	...
10970510	  792.8	  569.0	 5804.0	...
10970511	  794.4	  570.2	 5796.0	...
10970512	  796.6	  569.6	 5786.0	...
ESACC R  10970505	10970512	8	  779.1	  565.2	  796.6	  569.6	   0.38	     51
SFIX R   10970513
10970513	  798.5	  569.1	 5783.0	...
10970514	  800.1	  569.4	 5784.0	...
10970515	  800.0	  569.8	 5788.0	...
10970516	  800.0	  570.2	 5790.0	...
10970517	  799.7	  570.9	 5788.0	...
10970518	  799.4	  571.4	 5787.0	...
10970519	  799.9	  571.4	 5785.0	...
10970520	  801.2	  570.7	 5786.0	...
10970521	  802.7	  570.0	 5787.0	...
10970522	  803.9	  569.9	 5790.0	...
10970523	  804.7	  570.0	 5787.0	...
10970524	  805.2	  570.2	 5783.0	...
10970525	  805.1	  570.5	 5780.0	...
10970526	  805.0	  570.8	 5779.0	...
10970527	  805.1	  570.9	 5777.0	...
10970528	  805.3	  570.7	 5774.0	...
10970529	  806.2	  570.5	 5768.0	...
10970530	  806.9	  570.1	 5766.0	...
10970531	  807.9	  569.6	 5764.0	...
10970532	  808.4	  569.1	 5764.0	...
10970533	  808.3	  568.8	 5771.0	...
10970534	  807.4	  568.7	 5777.0	...
10970535	  806.5	  568.9	 5783.0	...
10970536	  805.6	  569.1	 5782.0	...
10970537	  803.9	  569.5	 5781.0	...
10970538	  802.2	  569.6	 5779.0	...
10970539	  802.5	  569.2	 5770.0	...
10970540	  803.1	  568.7	 5761.0	...
10970541	  803.7	  568.5	 5749.0	...
10970542	  805.1	  568.8	 5747.0	...
10970543	  807.0	  568.7	 5746.0	...
10970544	  808.1	  568.8	 5753.0	...
10970545	  807.2	  568.6	 5758.0	...
10970546	  806.4	  568.7	 5761.0	...
10970547	  806.5	  568.8	 5761.0	...
10970548	  806.7	  568.7	 5762.0	...
10970549	  807.1	  569.5	 5763.0	...
10970550	  807.7	  570.2	 5763.0	...
10970551	  808.6	  570.7	 5752.0	...
10970552	  809.2	  570.3	 5740.0	...
10970553	  809.6	  569.6	 5728.0	...
10970554	  809.5	  569.5	 5728.0	...
10970555	  809.3	  570.0	 5729.0	...
10970556	  808.7	  570.8	 5738.0	...
10970557	  807.8	  571.3	 5747.0	...
10970558	  807.1	  571.5	 5758.0	...
10970559	  806.6	  571.3	 5762.0	...
10970560	  806.5	  571.6	 5765.0	...
10970561	  806.4	  571.9	 5758.0	...
10970562	  806.5	  571.8	 5750.0	...
10970563	  806.7	  571.1	 5744.0	...
MSG	10970564 0000 _ Number Off
10970564	  807.1	  569.4	 5746.0	...
10970565	  807.2	  568.3	 5748.0	...
10970566	  807.3	  567.3	 5749.0	...
10970567	  808.0	  567.3	 5743.0	...
10970568	  808.7	  567.0	 5737.0	...
10970569	  808.3	  566.8	 5732.0	...
10970570	  807.0	  567.0	 5729.0	...
10970571	  805.8	  567.4	 5726.0	...
10970572	  805.7	  567.7	 5721.0	...
10970573	  805.2	  567.9	 5718.0	...
10970574	  804.8	  568.2	 5715.0	...
10970575	  804.4	  568.2	 5716.0	...
10970576	  804.4	  568.0	 5717.0	...
10970577	  805.2	  568.6	 5716.0	...
10970578	  805.5	  569.6	 5713.0	...
10970579	  805.8	  570.7	 5717.0	...
10970580	  805.4	  570.8	 5723.0	...
10970581	  805.3	  570.8	 5728.0	...
10970582	  806.5	  570.4	 5724.0	...
10970583	  807.8	  570.0	 5722.0	...
10970584	  809.1	  569.7	 5723.0	...
10970585	  808.5	  569.8	 5731.0	...
10970586	  807.9	  570.0	 5737.0	...
10970587	  807.4	  570.5	 5739.0	...
10970588	  807.9	  570.7	 5739.0	...
10970589	  808.3	  570.6	 5739.0	...
10970590	  808.1	  570.3	 5738.0	...
10970591	  807.6	  569.9	 5736.0	...
10970592	  807.2	  570.5	 5733.0	...
10970593	  807.6	  571.0	 5727.0	...
10970594	  807.9	  571.5	 5720.0	...
10970595	  808.3	  570.1	 5713.0	...
10970596	  808.5	  568.4	 5704.0	...
10970597	  808.1	  566.7	 5699.0	...
10970598	  807.8	  567.2	 5701.0	...
10970599	  807.5	  568.1	 5708.0	...
10970600	  807.2	  568.7	 5717.0	...
10970601	  806.4	  568.5	 5719.0	...
10970602	  805.7	  568.1	 5725.0	...
10970603	  805.9	  567.8	 5728.0	...
10970604	  806.5	  567.8	 5733.0	...
10970605	  807.0	  567.8	 5734.0	...
10970606	  807.0	  567.8	 5729.0	...
10970607	  807.3	  567.7	 5720.0	...
10970608	  807.7	  567.0	 5711.0	...
10970609	  808.2	  566.3	 5709.0	...
10970610	  808.2	  565.6	 5701.0	...
10970611	  808.1	  565.6	 5693.0	...
10970612	  808.0	  567.0	 5683.0	...
10970613	  808.9	  568.3	 5680.0	...
10970614	  809.9	  569.7	 5682.0	...
10970615	  810.3	  569.7	 5696.0	...
10970616	  810.4	  568.2	 5710.0	...
10970617	  810.4	  566.3	 5715.0	...
10970618	  810.8	  564.3	 5712.0	...
10970619	  809.8	  566.0	 5706.0	...
10970620	  808.8	  567.5	 5705.0	...
10970621	  808.2	  568.9	 5702.0	...
10970622	  808.5	  568.0	 5702.0	...
10970623	  808.9	  567.6	 5702.0	...
10970624	  809.0	  566.8	 5702.0	...
10970625	  809.0	  566.2	 5703.0	...
10970626	  808.4	  565.8	 5700.0	...
10970627	  808.1	  565.8	 5697.0	...
10970628	  807.9	  566.2	 5695.0	...
10970629	  808.3	  566.8	 5699.0	...
10970630	  808.2	  567.6	 5701.0	...
10970631	  807.8	  568.0	 5697.0	...
10970632	  807.3	  567.1	 5691.0	...
10970633	  807.2	  566.0	 5685.0	...
10970634	  807.2	  565.6	 5685.0	...
10970635	  808.8	  565.9	 5681.0	...
10970636	  810.4	  566.2	 5677.0	...
10970637	  811.9	  566.3	 5672.0	...
10970638	  811.7	  566.8	 5674.0	...
10970639	  811.5	  566.9	 5674.0	...
10970640	  811.4	  566.5	 5675.0	...
10970641	  810.9	  566.8	 5675.0	...
10970642	  810.5	  567.4	 5679.0	...
10970643	  809.8	  567.0	 5679.0	...
10970644	  809.5	  566.0	 5677.0	...
10970645	  809.3	  564.9	 5673.0	...
10970646	  809.6	  565.8	 5673.0	...
10970647	  809.8	  566.7	 5674.0	...
10970648	  809.9	  568.2	 5677.0	...
10970649	  809.9	  568.6	 5680.0	...
10970650	  809.8	  568.7	 5683.0	...
10970651	  809.9	  568.3	 5685.0	...
10970652	  810.1	  567.7	 5678.0	...
10970653	  810.5	  567.4	 5670.0	...
10970654	  810.9	  568.1	 5662.0	...
10970655	  811.1	  568.9	 5663.0	...
10970656	  811.2	  569.8	 5665.0	...
10970657	  811.0	  569.0	 5666.0	...
10970658	  810.9	  567.8	 5665.0	...
10970659	  811.0	  566.7	 5663.0	...
10970660	  811.1	  566.6	 5662.0	...
10970661	  810.7	  566.1	 5664.0	...
10970662	  810.2	  565.4	 5665.0	...
10970663	  809.8	  564.9	 5666.0	...
10970664	  809.9	  565.1	 5665.0	...
10970665	  809.6	  565.4	 5664.0	...
10970666	  809.1	  565.4	 5673.0	...
10970667	  808.5	  565.4	 5683.0	...
10970668	  808.7	  565.3	 5685.0	...
10970669	  809.3	  566.0	 5678.0	...
10970670	  809.9	  566.7	 5670.0	...
10970671	  809.8	  567.4	 5670.0	...
10970672	  809.5	  567.2	 5679.0	...
10970673	  808.9	  567.1	 5688.0	...
10970674	  808.3	  567.6	 5696.0	...
10970675	  808.4	  568.0	 5697.0	...
10970676	  809.1	  568.7	 5698.0	...
10970677	  809.8	  568.9	 5697.0	...
10970678	  809.2	  569.6	 5696.0	...
10970679	  807.7	  570.2	 5695.0	...
10970680	  806.3	  570.7	 5695.0	...
10970681	  806.9	  570.7	 5695.0	...
10970682	  808.2	  570.8	 5694.0	...
10970683	  809.4	  570.8	 5693.0	...
10970684	  809.2	  569.7	 5692.0	...
10970685	  808.9	  567.9	 5684.0	...
10970686	  808.7	  566.0	 5675.0	...
10970687	  808.6	  564.8	 5666.0	...
10970688	  809.1	  564.1	 5664.0	...
10970689	  809.6	  563.3	 5662.0	...
10970690	  810.2	  563.3	 5662.0	...
10970691	  810.2	  563.5	 5662.0	...
10970692	  810.8	  563.8	 5661.0	...
10970693	  811.4	  564.0	 5661.0	...
10970694	  810.9	  564.4	 5667.0	...
10970695	  809.9	  564.7	 5674.0	...
10970696	  808.5	  564.9	 5679.0	...
10970697	  807.9	  564.9	 5677.0	...
10970698	  807.4	  565.7	 5676.0	...
10970699	  807.3	  566.7	 5680.0	...
10970700	  807.5	  567.9	 5687.0	...
10970701	  807.6	  568.3	 5694.0	...
10970702	  807.7	  568.2	 5694.0	...
10970703	  807.7	  567.3	 5694.0	...
10970704	  807.7	  566.4	 5692.0	...
10970705	  808.1	  566.0	 5682.0	...
10970706	  808.4	  566.1	 5671.0	...
10970707	  809.7	  566.0	 5661.0	...
10970708	  810.8	  565.8	 5665.0	...
10970709	  811.6	  565.7	 5675.0	...
10970710	  810.3	  565.8	 5685.0	...
10970711	  809.1	  566.4	 5686.0	...
10970712	  808.3	  567.0	 5684.0	...
10970713	  808.3	  567.4	 5681.0	...
10970714	  808.5	  567.3	 5679.0	...
10970715	  808.6	  567.2	 5678.0	...
10970716	  809.1	  567.5	 5678.0	...
10970717	  809.5	  568.1	 5673.0	...
10970718	  810.0	  568.7	 5669.0	...
10970719	  809.6	  569.3	 5669.0	...
10970720	  809.0	  569.7	 5673.0	...
10970721	  809.2	  569.7	 5676.0	...
10970722	  809.9	  569.3	 5674.0	...
10970723	  810.7	  567.6	 5668.0	...
10970724	  810.6	  565.5	 5663.0	...
10970725	  810.5	  563.5	 5660.0	...
10970726	  810.5	  564.3	 5662.0	...
10970727	  810.6	  565.8	 5664.0	...
10970728	  810.8	  566.9	 5667.0	...
10970729	  810.9	  566.5	 5670.0	...
10970730	  811.0	  566.1	 5673.0	...
10970731	  811.1	  566.3	 5668.0	...
10970732	  811.1	  566.7	 5661.0	...
10970733	  811.1	  567.0	 5655.0	...
10970734	  810.9	  566.0	 5655.0	...
10970735	  810.8	  564.7	 5658.0	...
10970736	  810.9	  564.7	 5662.0	...
10970737	  811.3	  566.0	 5665.0	...
10970738	  811.5	  567.3	 5660.0	...
10970739	  811.5	  567.2	 5654.0	...
10970740	  812.1	  566.8	 5647.0	...
10970741	  812.8	  566.5	 5647.0	...
10970742	  813.6	  566.1	 5644.0	...
10970743	  813.7	  565.5	 5641.0	...
10970744	  811.9	  565.0	 5643.0	...
10970745	  810.0	  564.4	 5647.0	...
10970746	  808.4	  564.4	 5651.0	...
10970747	  809.6	  563.6	 5652.0	...
10970748	  810.8	  563.2	 5654.0	...
10970749	  811.7	  562.8	 5656.0	...
10970750	  812.2	  562.8	 5653.0	...
10970751	  812.6	  562.8	 5648.0	...
10970752	  813.0	  563.7	 5642.0	...
10970753	  813.0	  564.7	 5640.0	...
10970754	  813.1	  566.5	 5641.0	...
10970755	  812.9	  567.5	 5642.0	...
10970756	  812.3	  568.3	 5642.0	...
10970757	  812.0	  568.0	 5641.0	...
10970758	  811.7	  566.6	 5640.0	...
10970759	  811.9	  565.4	 5640.0	...
10970760	  811.8	  564.5	 5639.0	...
10970761	  811.8	  564.6	 5639.0	...
10970762	  811.5	  564.8	 5635.0	...
10970763	  811.1	  564.5	 5632.0	...
10970764	  810.2	  564.2	 5629.0	...
10970765	  809.7	  564.4	 5636.0	...
10970766	  809.3	  565.1	 5643.0	...
10970767	  810.7	  565.6	 5641.0	...
10970768	  812.0	  565.6	 5632.0	...
10970769	  813.2	  565.4	 5624.0	...
10970770	  813.0	  565.3	 5624.0	...
10970771	  813.0	  565.0	 5625.0	...
10970772	  813.3	  564.9	 5625.0	...
10970773	  813.5	  565.0	 5625.0	...
10970774	  813.6	  565.3	 5629.0	...
10970775	  813.7	  565.3	 5633.0	...
10970776	  813.8	  565.3	 5638.0	...
10970777	  813.7	  565.0	 5639.0	...
10970778	  813.4	  564.8	 5641.0	...
10970779	  813.0	  565.7	 5638.0	...
10970780	  812.6	  566.9	 5633.0	...
10970781	  812.5	  567.9	 5627.0	...
10970782	  812.8	  567.7	 5629.0	...
10970783	  813.0	  567.6	 5635.0	...
10970784	  813.2	  567.5	 5632.0	...
10970785	  813.3	  567.4	 5624.0	...
10970786	  813.3	  566.5	 5616.0	...
10970787	  813.8	  565.7	 5612.0	...
10970788	  814.4	  564.9	 5608.0	...
10970789	  815.0	  564.8	 5611.0	...
10970790	  813.6	  565.0	 5618.0	...
10970791	  812.3	  566.3	 5628.0	...
10970792	  811.3	  567.4	 5630.0	...
10970793	  811.6	  567.7	 5636.0	...
10970794	  811.8	  566.9	 5639.0	...
10970795	  811.6	  566.2	 5638.0	...
10970796	  811.4	  565.2	 5633.0	...
10970797	  811.9	  564.0	 5629.0	...
10970798	  812.6	  563.0	 5631.0	...
10970799	  812.4	  564.0	 5634.0	...
10970800	  811.6	  565.1	 5633.0	...
10970801	  810.4	  566.2	 5625.0	...
10970802	  810.2	  567.3	 5617.0	...
10970803	  810.3	  568.5	 5614.0	...
10970804	  810.8	  567.9	 5615.0	...
10970805	  811.4	  566.3	 5615.0	...
10970806	  812.9	  564.3	 5614.0	...
10970807	  814.3	  563.8	 5613.0	...
10970808	  814.8	  563.4	 5613.0	...
10970809	  813.8	  564.1	 5612.0	...
10970810	  812.7	  564.8	 5611.0	...
10970811	  812.8	  565.3	 5607.0	...
10970812	  813.4	  565.3	 5603.0	...
10970813	  813.7	  564.4	 5598.0	...
10970814	  813.5	  563.6	 5597.0	...
10970815	  813.2	  562.7	 5598.0	...
10970816	  813.2	  562.5	 5600.0	...
10970817	  812.9	  562.7	 5605.0	...
10970818	  812.8	  563.3	 5613.0	...
10970819	  812.7	  564.0	 5620.0	...
10970820	  812.8	  564.3	 5625.0	...
10970821	  812.5	  563.9	 5625.0	...
10970822	  812.3	  563.4	 5625.0	...
10970823	  812.4	  564.1	 5622.0	...
10970824	  812.2	  565.0	 5618.0	...
10970825	  811.5	  565.7	 5614.0	...
10970826	  810.6	  565.7	 5615.0	...
10970827	  810.1	  565.9	 5617.0	...
10970828	  810.2	  567.0	 5619.0	...
10970829	  811.1	  567.5	 5619.0	...
10970830	  811.8	  568.0	 5618.0	...
10970831	  812.4	  567.8	 5617.0	...
10970832	  812.0	  566.6	 5616.0	...
10970833	  812.2	  565.4	 5617.0	...
10970834	  812.3	  564.3	 5620.0	...
10970835	  812.7	  564.3	 5626.0	...
10970836	  812.8	  563.5	 5632.0	...
10970837	  813.3	  562.9	 5636.0	...
10970838	  814.1	  562.7	 5636.0	...
10970839	  815.0	  563.4	 5636.0	...
10970840	  815.5	  564.0	 5629.0	...
10970841	  815.4	  564.7	 5621.0	...
10970842	  815.3	  565.3	 5613.0	...
10970843	  814.9	  564.5	 5610.0	...
10970844	  814.6	  563.4	 5609.0	...
10970845	  814.2	  562.3	 5606.0	...
10970846	  814.0	  562.5	 5604.0	...
10970847	  813.9	  562.6	 5602.0	...
10970848	  813.8	  562.5	 5605.0	...
10970849	  813.5	  562.3	 5609.0	...
10970850	  813.2	  562.9	 5612.0	...
10970851	  813.1	  563.7	 5611.0	...
10970852	  812.9	  564.5	 5614.0	...
10970853	  812.3	  563.8	 5617.0	...
10970854	  811.7	  563.1	 5617.0	...
10970855	  811.5	  562.3	 5614.0	...
10970856	  812.2	  562.1	 5610.0	...
10970857	  812.9	  563.1	 5609.0	...
10970858	  813.5	  564.2	 5612.0	...
10970859	  813.0	  565.3	 5615.0	...
10970860	  812.4	  565.3	 5618.0	...
10970861	  811.9	  564.8	 5616.0	...
10970862	  811.3	  564.4	 5618.0	...
10970863	  811.0	  564.7	 5621.0	...
10970864	  811.2	  565.4	 5623.0	...
10970865	  811.8	  565.3	 5623.0	...
10970866	  812.4	  564.2	 5620.0	...
10970867	  812.4	  563.2	 5616.0	...
10970868	  812.2	  562.8	 5615.0	...
10970869	  812.0	  562.7	 5615.0	...
10970870	  811.6	  563.8	 5616.0	...
10970871	  811.5	  565.1	 5622.0	...
10970872	  811.3	  566.1	 5636.0	...
10970873	  811.4	  565.7	 5650.0	...
10970874	  811.4	  564.9	 5657.0	...
10970875	  811.4	  564.3	 5656.0	...
10970876	  811.5	  563.7	 5649.0	...
10970877	  811.7	  563.7	 5642.0	...
10970878	  811.1	  565.3	 5635.0	...
10970879	  810.3	  566.9	 5637.0	...
10970880	  809.3	  568.8	 5640.0	...
10970881	  809.2	  569.1	 5644.0	...
10970882	  809.5	  569.0	 5645.0	...
10970883	  809.8	  567.4	 5644.0	...
10970884	  810.2	  565.7	 5644.0	...
10970885	  810.6	  565.0	 5638.0	...
10970886	  811.3	  565.4	 5632.0	...
10970887	  811.9	  565.4	 5635.0	...
10970888	  812.0	  565.3	 5644.0	...
10970889	  811.2	  565.4	 5647.0	...
10970890	  810.2	  565.9	 5642.0	...
10970891	  809.8	  565.9	 5636.0	...
10970892	  810.3	  565.7	 5642.0	...
10970893	  810.9	  565.4	 5649.0	...
10970894	  811.3	  565.0	 5652.0	...
10970895	  811.9	  564.6	 5648.0	...
10970896	  812.7	  564.3	 5643.0	...
10970897	  812.8	  565.6	 5638.0	...
10970898	  812.9	  566.9	 5635.0	...
10970899	  814.3	  568.1	 5629.0	...
10970900	  815.8	  567.9	 5625.0	...
10970901	  816.1	  567.4	 5628.0	...
10970902	  814.3	  567.2	 5636.0	...
10970903	  812.6	  567.2	 5644.0	...
10970904	  811.8	  567.4	 5643.0	...
10970905	  811.4	  567.4	 5642.0	...
10970906	  810.7	  567.0	 5640.0	...
10970907	  810.4	  566.6	 5644.0	...
10970908	  810.6	  566.4	 5653.0	...
10970909	  811.1	  566.8	 5661.0	...
10970910	  811.7	  567.4	 5659.0	...
10970911	  812.0	  567.8	 5651.0	...
10970912	  812.2	  566.3	 5640.0	...
10970913	  812.5	  564.7	 5636.0	...
10970914	  812.4	  564.0	 5636.0	...
10970915	  812.3	  564.9	 5639.0	...
10970916	  812.6	  565.8	 5635.0	...
10970917	  813.0	  565.7	 5628.0	...
10970918	  812.9	  565.5	 5628.0	...
10970919	  812.5	  565.6	 5635.0	...
10970920	  812.2	  566.0	 5643.0	...
10970921	  812.4	  566.4	 5644.0	...
10970922	  813.7	  566.4	 5644.0	...
10970923	  814.8	  566.0	 5644.0	...
10970924	  815.6	  565.7	 5642.0	...
10970925	  815.4	  565.3	 5639.0	...
10970926	  815.0	  564.9	 5646.0	...
10970927	  814.7	  564.6	 5653.0	...
10970928	  814.5	  564.1	 5658.0	...
10970929	  814.4	  563.6	 5652.0	...
10970930	  814.3	  562.9	 5649.0	...
10970931	  814.2	  562.6	 5647.0	...
10970932	  814.0	  561.9	 5647.0	...
10970933	  813.9	  561.3	 5648.0	...
10970934	  814.1	  562.1	 5649.0	...
10970935	  814.4	  563.5	 5647.0	...
10970936	  814.4	  565.0	 5644.0	...
10970937	  814.2	  565.4	 5641.0	...
10970938	  814.0	  565.7	 5641.0	...
10970939	  814.0	  566.0	 5642.0	...
10970940	  813.8	  566.1	 5643.0	...
10970941	  813.2	  565.2	 5650.0	...
10970942	  812.7	  564.1	 5657.0	...
10970943	  812.8	  564.4	 5663.0	...
10970944	  813.3	  565.5	 5665.0	...
10970945	  813.6	  566.5	 5664.0	...
10970946	  814.8	  565.9	 5660.0	...
10970947	  816.0	  565.4	 5655.0	...
10970948	  815.7	  565.3	 5649.0	...
10970949	  814.1	  565.3	 5648.0	...
10970950	  812.4	  564.5	 5656.0	...
10970951	  812.2	  563.6	 5666.0	...
10970952	  812.0	  562.9	 5671.0	...
10970953	  812.4	  563.0	 5663.0	...
10970954	  812.9	  562.8	 5654.0	...
10970955	  813.2	  562.0	 5655.0	...
10970956	  813.0	  561.2	 5660.0	...
10970957	  813.4	  560.9	 5666.0	...
10970958	  813.9	  561.1	 5665.0	...
10970959	  814.3	  562.2	 5664.0	...
10970960	  814.3	  563.0	 5665.0	...
10970961	  814.2	  563.5	 5668.0	...
10970962	  813.8	  562.9	 5672.0	...
10970963	  813.4	  562.7	 5673.0	...
10970964	  812.7	  562.9	 5670.0	...
10970965	  812.4	  563.4	 5666.0	...
10970966	  811.9	  563.8	 5666.0	...
10970967	  811.7	  563.9	 5666.0	...
10970968	  811.7	  563.7	 5668.0	...
10970969	  812.3	  563.6	 5670.0	...
10970970	  813.1	  563.1	 5674.0	...
10970971	  813.6	  562.8	 5677.0	...
10970972	  813.2	  562.8	 5679.0	...
10970973	  812.8	  564.2	 5682.0	...
10970974	  812.1	  565.4	 5681.0	...
10970975	  812.0	  566.6	 5681.0	...
10970976	  812.6	  566.8	 5678.0	...
10970977	  813.6	  565.9	 5676.0	...
10970978	  814.6	  564.8	 5673.0	...
10970979	  814.2	  563.2	 5674.0	...
10970980	  813.6	  562.9	 5679.0	...
10970981	  812.8	  562.6	 5685.0	...
10970982	  812.6	  562.6	 5687.0	...
10970983	  812.2	  562.4	 5689.0	...
10970984	  811.9	  562.1	 5691.0	...
10970985	  811.1	  562.0	 5692.0	...
10970986	  810.5	  561.8	 5693.0	...
10970987	  810.9	  563.4	 5694.0	...
10970988	  811.9	  565.0	 5694.0	...
10970989	  812.7	  565.2	 5694.0	...
10970990	  812.9	  563.8	 5693.0	...
10970991	  813.1	  562.4	 5692.0	...
10970992	  814.0	  561.9	 5692.0	...
10970993	  814.5	  561.4	 5694.0	...
10970994	  815.0	  560.5	 5696.0	...
10970995	  815.1	  560.3	 5693.0	...
10970996	  814.6	  560.3	 5687.0	...
10970997	  814.0	  560.8	 5681.0	...
10970998	  813.3	  561.3	 5682.0	...
10970999	  813.2	  561.7	 5685.0	...
10971000	  813.2	  562.0	 5687.0	...
10971001	  813.3	  562.2	 5687.0	...
10971002	  813.7	  563.2	 5683.0	...
10971003	  813.9	  564.1	 5688.0	...
10971004	  813.9	  562.9	 5694.0	...
10971005	  812.8	  560.9	 5701.0	...
10971006	  811.8	  559.9	 5697.0	...
10971007	  811.0	  562.2	 5693.0	...
10971008	  811.1	  564.1	 5689.0	...
10971009	  812.9	  564.5	 5691.0	...
10971010	  814.7	  564.0	 5694.0	...
10971011	  815.4	  564.7	 5697.0	...
10971012	  814.3	  565.7	 5699.0	...
10971013	  813.0	  566.1	 5700.0	...
10971014	  812.6	  565.1	 5701.0	...
10971015	  812.6	  563.8	 5702.0	...
10971016	  813.0	  563.0	 5703.0	...
10971017	  813.2	  561.9	 5704.0	...
10971018	  813.3	  561.0	 5701.0	...
10971019	  813.4	  560.5	 5698.0	...
10971020	  812.5	  561.0	 5701.0	...
10971021	  811.3	  562.1	 5707.0	...
10971022	  810.3	  563.1	 5713.0	...
10971023	  810.5	  563.9	 5717.0	...
10971024	  810.7	  564.5	 5722.0	...
10971025	  810.7	  565.2	 5723.0	...
10971026	  810.6	  565.3	 5720.0	...
10971027	  810.3	  565.1	 5717.0	...
10971028	  810.0	  564.9	 5718.0	...
10971029	  809.9	  564.7	 5720.0	...
10971030	  810.1	  564.5	 5722.0	...
10971031	  809.9	  564.4	 5723.0	...
10971032	  809.6	  564.8	 5726.0	...
10971033	  810.1	  565.0	 5730.0	...
10971034	  810.9	  565.0	 5730.0	...
10971035	  811.5	  564.7	 5727.0	...
10971036	  811.4	  564.6	 5726.0	...
10971037	  811.4	  564.5	 5732.0	...
10971038	  811.6	  564.5	 5738.0	...
10971039	  811.5	  564.9	 5747.0	...
10971040	  810.8	  565.3	 5752.0	...
10971041	  810.0	  566.1	 5752.0	...
10971042	  809.7	  566.3	 5748.0	...
10971043	  809.7	  565.6	 5744.0	...
10971044	  809.8	  564.2	 5743.0	...
10971045	  809.9	  562.8	 5744.0	...
10971046	  810.2	  562.3	 5747.0	...
10971047	  810.2	  562.3	 5750.0	...
10971048	  810.0	  562.5	 5751.0	...
10971049	  809.7	  563.0	 5751.0	...
10971050	  809.7	  563.4	 5749.0	...
10971051	  809.7	  563.7	 5747.0	...
10971052	  809.1	  564.0	 5752.0	...
10971053	  808.2	  564.1	 5764.0	...
10971054	  806.2	  564.3	 5775.0	...
10971055	  804.8	  564.2	 5779.0	...
10971056	  804.1	  564.3	 5779.0	...
10971057	  804.8	  564.4	 5779.0	...
10971058	  806.3	  564.4	 5772.0	...
10971059	  807.3	  565.6	 5764.0	...
10971060	  807.9	  566.7	 5757.0	...
10971061	  807.1	  567.5	 5758.0	...
10971062	  806.5	  567.1	 5762.0	...
10971063	  806.2	  566.7	 5765.0	...
10971064	  807.0	  566.7	 5765.0	...
10971065	  807.9	  566.5	 5758.0	...
10971066	  808.5	  566.1	 5751.0	...
10971067	  808.6	  565.7	 5753.0	...
10971068	  808.5	  565.3	 5758.0	...
10971069	  808.3	  565.2	 5760.0	...
10971070	  808.3	  564.6	 5756.0	...
10971071	  809.2	  563.6	 5755.0	...
10971072	  810.1	  562.5	 5757.0	...
10971073	  811.0	  561.8	 5758.0	...
10971074	  810.8	  561.8	 5754.0	...
10971075	  810.6	  562.4	 5750.0	...
10971076	  810.6	  563.1	 5749.0	...
10971077	  810.5	  563.9	 5751.0	...
10971078	  810.5	  564.0	 5753.0	...
10971079	  810.5	  564.1	 5755.0	...
10971080	  810.4	  564.1	 5755.0	...
10971081	  810.2	  564.0	 5755.0	...
10971082	  810.0	  564.2	 5756.0	...
10971083	  809.9	  564.3	 5751.0	...
10971084	  809.9	  564.4	 5747.0	...
10971085	  810.5	  563.9	 5742.0	...
10971086	  811.2	  563.3	 5742.0	...
10971087	  811.9	  562.9	 5749.0	...
10971088	  812.0	  563.1	 5756.0	...
10971089	  812.3	  563.3	 5761.0	...
10971090	  812.5	  563.0	 5761.0	...
10971091	  811.7	  562.5	 5762.0	...
10971092	  810.6	  562.0	 5765.0	...
10971093	  809.6	  562.2	 5767.0	...
10971094	  809.4	  561.8	 5767.0	...
10971095	  809.2	  561.4	 5769.0	...
10971096	  809.2	  560.7	 5771.0	...
10971097	  809.1	  560.4	 5773.0	...
10971098	  808.5	  560.3	 5773.0	...
10971099	  807.9	  560.6	 5773.0	...
10971100	  808.1	  560.7	 5773.0	...
10971101	  808.7	  560.7	 5776.0	...
10971102	  809.3	  561.4	 5780.0	...
10971103	  809.4	  562.4	 5785.0	...
10971104	  810.2	  563.3	 5787.0	...
10971105	  810.9	  563.6	 5784.0	...
10971106	  810.3	  564.1	 5779.0	...
10971107	  809.0	  564.7	 5773.0	...
10971108	  808.4	  565.0	 5772.0	...
10971109	  809.2	  564.9	 5770.0	...
10971110	  810.0	  564.7	 5772.0	...
10971111	  809.2	  564.8	 5773.0	...
10971112	  808.4	  564.2	 5774.0	...
10971113	  807.4	  563.7	 5774.0	...
10971114	  807.3	  563.8	 5774.0	...
10971115	  807.8	  564.6	 5774.0	...
10971116	  808.9	  565.2	 5772.0	...
10971117	  810.4	  565.0	 5770.0	...
10971118	  811.4	  564.9	 5770.0	...
10971119	  811.8	  564.8	 5771.0	...
10971120	  811.5	  565.0	 5762.0	...
10971121	  811.3	  565.1	 5752.0	...
10971122	  810.9	  564.4	 5748.0	...
10971123	  810.6	  563.7	 5753.0	...
10971124	  810.4	  563.1	 5757.0	...
10971125	  810.4	  563.3	 5756.0	...
10971126	  810.4	  563.4	 5751.0	...
10971127	  812.0	  563.2	 5744.0	...
10971128	  813.6	  562.9	 5736.0	...
10971129	  815.2	  562.7	 5740.0	...
10971130	  815.3	  562.7	 5750.0	...
10971131	  814.7	  562.9	 5761.0	...
10971132	  813.5	  563.2	 5767.0	...
10971133	  812.4	  562.8	 5773.0	...
10971134	  812.1	  562.2	 5777.0	...
10971135	  812.7	  561.4	 5779.0	...
10971136	  813.4	  562.5	 5779.0	...
10971137	  813.8	  563.7	 5779.0	...
10971138	  813.6	  564.3	 5779.0	...
10971139	  813.3	  563.9	 5780.0	...
10971140	  813.3	  563.4	 5781.0	...
10971141	  811.8	  563.4	 5784.0	...
10971142	  810.4	  563.2	 5786.0	...
10971143	  808.6	  562.7	 5789.0	...
10971144	  808.3	  562.9	 5789.0	...
10971145	  808.2	  563.0	 5792.0	...
10971146	  808.5	  563.5	 5796.0	...
10971147	  808.7	  563.5	 5800.0	...
10971148	  808.8	  563.5	 5800.0	...
10971149	  809.1	  563.4	 5796.0	...
10971150	  810.2	  563.2	 5789.0	...
10971151	  811.4	  563.0	 5783.0	...
10971152	  812.2	  562.8	 5782.0	...
10971153	  812.3	  562.8	 5784.0	...
10971154	  812.3	  562.8	 5787.0	...
10971155	  812.4	  562.8	 5788.0	...
10971156	  812.8	  562.8	 5789.0	...
10971157	  813.2	  562.8	 5789.0	...
10971158	  813.8	  562.8	 5789.0	...
10971159	  813.9	  562.6	 5788.0	...
10971160	  814.1	  562.5	 5786.0	...
10971161	  814.1	  562.2	 5785.0	...
10971162	  813.0	  562.1	 5783.0	...
10971163	  811.8	  562.0	 5784.0	...
10971164	  810.3	  562.1	 5784.0	...
10971165	  810.0	  562.7	 5786.0	...
10971166	  809.6	  563.4	 5786.0	...
10971167	  809.6	  564.1	 5787.0	...
10971168	  810.4	  564.3	 5787.0	...
10971169	  811.2	  564.5	 5787.0	...
10971170	  811.9	  564.1	 5794.0	...
10971171	  811.9	  563.7	 5802.0	...
10971172	  812.0	  564.3	 5804.0	...
10971173	  812.3	  565.3	 5798.0	...
10971174	  810.3	  565.4	 5800.0	...
10971175	  808.1	  564.5	 5808.0	...
10971176	  806.1	  563.7	 5815.0	...
10971177	  806.3	  563.9	 5815.0	...
10971178	  806.5	  563.7	 5815.0	...
10971179	  806.4	  563.4	 5810.0	...
10971180	  806.3	  563.1	 5806.0	...
10971181	  806.8	  563.2	 5802.0	...
10971182	  808.0	  563.4	 5803.0	...
10971183	  809.3	  563.6	 5805.0	...
10971184	  810.0	  564.0	 5803.0	...
10971185	  810.3	  564.2	 5800.0	...
10971186	  810.4	  563.8	 5798.0	...
10971187	  810.6	  563.0	 5794.0	...
10971188	  810.7	  562.8	 5790.0	...
10971189	  811.2	  563.2	 5789.0	...
10971190	  811.8	  563.4	 5791.0	...
10971191	  812.5	  563.1	 5792.0	...
10971192	  812.9	  562.5	 5792.0	...
10971193	  812.9	  561.8	 5793.0	...
10971194	  813.1	  561.0	 5794.0	...
10971195	  813.2	  560.9	 5791.0	...
10971196	  813.4	  561.1	 5790.0	...
10971197	  814.2	  561.5	 5789.0	...
10971198	  814.7	  561.9	 5792.0	...
10971199	  814.9	  562.3	 5793.0	...
10971200	  813.6	  563.5	 5794.0	...
10971201	  812.5	  565.0	 5796.0	...
10971202	  811.5	  566.5	 5800.0	...
10971203	  811.1	  565.3	 5803.0	...
10971204	  810.7	  563.5	 5800.0	...
10971205	  812.2	  561.9	 5792.0	...
10971206	  814.0	  562.2	 5778.0	...
10971207	  815.1	  562.5	 5766.0	...
10971208	  814.5	  562.6	 5757.0	...
10971209	  814.0	  562.5	 5755.0	...
10971210	  814.1	  563.3	 5760.0	...
10971211	  814.1	  564.2	 5767.0	...
10971212	  813.9	  564.9	 5771.0	...
10971213	  813.8	  564.6	 5772.0	...
10971214	  813.7	  563.3	 5772.0	...
10971215	  813.0	  562.1	 5769.0	...
10971216	  812.3	  561.1	 5765.0	...
10971217	  812.6	  561.4	 5760.0	...
10971218	  813.6	  561.6	 5758.0	...
10971219	  813.4	  562.1	 5760.0	...
10971220	  812.2	  561.9	 5762.0	...
10971221	  811.4	  561.7	 5764.0	...
10971222	  811.9	  561.4	 5764.0	...
10971223	  812.6	  561.2	 5764.0	...
10971224	  812.8	  561.1	 5763.0	...
10971225	  813.0	  561.3	 5762.0	...
10971226	  813.4	  561.6	 5762.0	...
10971227	  814.3	  561.9	 5762.0	...
10971228	  815.1	  562.0	 5761.0	...
10971229	  815.5	  562.2	 5757.0	...
10971230	  815.6	  562.1	 5754.0	...
10971231	  816.0	  561.6	 5752.0	...
10971232	  816.4	  562.0	 5751.0	...
10971233	  816.6	  562.8	 5755.0	...
10971234	  816.2	  562.6	 5759.0	...
10971235	  815.7	  561.6	 5764.0	...
10971236	  815.2	  562.2	 5764.0	...
10971237	  815.0	  563.8	 5758.0	...
10971238	  815.1	  564.9	 5751.0	...
10971239	  815.8	  564.3	 5743.0	...
10971240	  816.5	  563.4	 5746.0	...
10971241	  816.7	  562.9	 5751.0	...
10971242	  816.5	  562.4	 5746.0	...
10971243	  816.4	  562.7	 5737.0	...
10971244	  816.6	  563.2	 5735.0	...
10971245	  816.7	  563.9	 5744.0	...
10971246	  816.6	  564.0	 5753.0	...
10971247	  815.9	  564.0	 5750.0	...
10971248	  815.4	  563.8	 5746.0	...
10971249	  815.0	  563.6	 5742.0	...
10971250	  815.5	  563.5	 5742.0	...
10971251	  815.9	  563.3	 5738.0	...
10971252	  815.9	  563.0	 5734.0	...
10971253	  815.8	  563.0	 5728.0	...
10971254	  815.4	  563.1	 5726.0	...
10971255	  815.3	  563.3	 5734.0	...
10971256	  815.6	  562.7	 5744.0	...
10971257	  816.8	  562.2	 5746.0	...
10971258	  817.9	  561.8	 5741.0	...
10971259	  817.9	  562.1	 5736.0	...
10971260	  817.3	  562.1	 5735.0	...
10971261	  816.2	  562.1	 5731.0	...
10971262	  815.7	  562.4	 5727.0	...
10971263	  816.2	  562.6	 5725.0	...
10971264	  817.1	  562.8	 5718.0	...
10971265	  817.8	  562.3	 5712.0	...
10971266	  817.5	  561.9	 5715.0	...
10971267	  816.4	  562.5	 5726.0	...
10971268	  816.0	  563.2	 5738.0	...
10971269	  816.2	  563.6	 5739.0	...
10971270	  817.1	  563.2	 5737.0	...
10971271	  818.0	  562.7	 5732.0	...
10971272	  818.4	  562.3	 5727.0	...
10971273	  818.0	  562.2	 5726.0	...
10971274	  817.1	  562.6	 5727.0	...
10971275	  816.5	  563.1	 5726.0	...
10971276	  816.7	  563.3	 5722.0	...
10971277	  817.0	  563.3	 5719.0	...
10971278	  816.6	  563.4	 5717.0	...
10971279	  815.9	  563.0	 5714.0	...
10971280	  815.0	  562.7	 5715.0	...
10971281	  814.6	  562.5	 5721.0	...
10971282	  814.1	  562.7	 5727.0	...
10971283	  814.0	  562.6	 5730.0	...
10971284	  814.1	  562.4	 5732.0	...
10971285	  814.3	  562.5	 5733.0	...
10971286	  814.3	  562.8	 5735.0	...
10971287	  813.2	  563.2	 5737.0	...
10971288	  812.3	  563.2	 5737.0	...
10971289	  811.6	  563.7	 5728.0	...
10971290	  811.6	  564.0	 5719.0	...
10971291	  812.8	  564.2	 5715.0	...
10971292	  813.9	  564.0	 5718.0	...
10971293	  814.6	  563.9	 5721.0	...
10971294	  813.4	  564.1	 5723.0	...
10971295	  812.2	  564.3	 5726.0	...
10971296	  811.4	  563.3	 5725.0	...
10971297	  811.7	  562.2	 5721.0	...
10971298	  812.0	  561.2	 5716.0	...
10971299	  812.4	  562.9	 5717.0	...
10971300	  813.3	  564.4	 5717.0	...
10971301	  814.3	  566.5	 5712.0	...
10971302	  815.1	  567.2	 5709.0	...
10971303	  815.3	  568.0	 5708.0	...
10971304	  815.7	  568.2	 5712.0	...
10971305	  816.2	  568.7	 5714.0	...
10971306	  816.5	  569.9	 5713.0	...
10971307	  816.2	  570.9	 5711.0	...
EFIX R   10970513	10971307	795	  811.1	  565.1	   5704
SSACC R  10971308
10971308	  815.6	  571.8	 5708.0	...
10971309	  816.3	  572.1	 5706.0	...
10971310	  817.3	  572.4	 5704.0	...
10971311	  818.3	  573.3	 5706.0	...
10971312	  818.6	  574.5	 5709.0	...
10971313	  819.0	  576.0	 5712.0	...
10971314	  816.0	  577.5	 5713.0	...
10971315	  812.8	  578.8	 5714.0	...
10971316	  809.5	  579.7	 5714.0	...
10971317	  809.5	  579.7	 5714.0	...
SBLINK R 10971318
10971318	   .	   .	    0.0	...
10971319	   .	   .	    0.0	...
10971320	   .	   .	    0.0	...
10971321	   .	   .	    0.0	...
10971322	   .	   .	    0.0	...
10971323	   .	   .	    0.0	...
10971324	   .	   .	    0.0	...
10971325	   .	   .	    0.0	...
10971326	   .	   .	    0.0	...
10971327	   .	   .	    0.0	...
10971328	   .	   .	    0.0	...
10971329	   .	   .	    0.0	...
10971330	   .	   .	    0.0	...
10971331	   .	   .	    0.0	...
10971332	   .	   .	    0.0	...
10971333	   .	   .	    0.0	...
10971334	   .	   .	    0.0	...
10971335	   .	   .	    0.0	...
10971336	   .	   .	    0.0	...
10971337	   .	   .	    0.0	...
10971338	   .	   .	    0.0	...
10971339	   .	   .	    0.0	...
10971340	   .	   .	    0.0	...
10971341	   .	   .	    0.0	...
10971342	   .	   .	    0.0	...
10971343	   .	   .	    0.0	...
10971344	   .	   .	    0.0	...
10971345	   .	   .	    0.0	...
10971346	   .	   .	    0.0	...
10971347	   .	   .	    0.0	...
10971348	   .	   .	    0.0	...
10971349	   .	   .	    0.0	...
10971350	   .	   .	    0.0	...
10971351	   .	   .	    0.0	...
10971352	   .	   .	    0.0	...
10971353	   .	   .	    0.0	...
10971354	   .	   .	    0.0	...
10971355	   .	   .	    0.0	...
10971356	   .	   .	    0.0	...
10971357	   .	   .	    0.0	...
10971358	   .	   .	    0.0	...
10971359	   .	   .	    0.0	...
10971360	   .	   .	    0.0	...
10971361	   .	   .	    0.0	...
10971362	   .	   .	    0.0	...
10971363	   .	   .	    0.0	...
10971364	   .	   .	    0.0	...
10971365	   .	   .	    0.0	...
10971366	   .	   .	    0.0	...
10971367	   .	   .	    0.0	...
10971368	   .	   .	    0.0	...
10971369	   .	   .	    0.0	...
10971370	   .	   .	    0.0	...
10971371	   .	   .	    0.0	...
10971372	   .	   .	    0.0	...
10971373	   .	   .	    0.0	...
10971374	   .	   .	    0.0	...
10971375	   .	   .	    0.0	...
10971376	   .	   .	    0.0	...
10971377	   .	   .	    0.0	...
10971378	   .	   .	    0.0	...
10971379	   .	   .	    0.0	...
10971380	   .	   .	    0.0	...
10971381	   .	   .	    0.0	...
10971382	   .	   .	    0.0	...
10971383	   .	   .	    0.0	...
10971384	   .	   .	    0.0	...
10971385	   .	   .	    0.0	...
10971386	   .	   .	    0.0	...
10971387	   .	   .	    0.0	...
10971388	   .	   .	    0.0	...
10971389	   .	   .	    0.0	...
10971390	   .	   .	    0.0	...
10971391	   .	   .	    0.0	...
10971392	   .	   .	    0.0	...
10971393	   .	   .	    0.0	...
10971394	   .	   .	    0.0	...
10971395	   .	   .	    0.0	...
10971396	   .	   .	    0.0	...
10971397	   .	   .	    0.0	...
10971398	   .	   .	    0.0	...
10971399	   .	   .	    0.0	...
10971400	   .	   .	    0.0	...
10971401	   .	   .	    0.0	...
10971402	   .	   .	    0.0	...
10971403	   .	   .	    0.0	...
10971404	   .	   .	    0.0	...
10971405	   .	   .	    0.0	...
10971406	   .	   .	    0.0	...
10971407	   .	   .	    0.0	...
10971408	   .	   .	    0.0	...
10971409	   .	   .	    0.0	...
10971410	   .	   .	    0.0	...
10971411	   .	   .	    0.0	...
10971412	   .	   .	    0.0	...
10971413	   .	   .	    0.0	...
10971414	   .	   .	    0.0	...
10971415	   .	   .	    0.0	...
10971416	   .	   .	    0.0	...
10971417	   .	   .	    0.0	...
10971418	   .	   .	    0.0	...
10971419	   .	   .	    0.0	...
10971420	   .	   .	    0.0	...
10971421	   .	   .	    0.0	...
10971422	   .	   .	    0.0	...
10971423	   .	   .	    0.0	...
10971424	   .	   .	    0.0	...
10971425	   .	   .	    0.0	...
10971426	   .	   .	    0.0	...
10971427	   .	   .	    0.0	...
10971428	   .	   .	    0.0	...
10971429	   .	   .	    0.0	...
10971430	   .	   .	    0.0	...
10971431	   .	   .	    0.0	...
10971432	   .	   .	    0.0	...
10971433	   .	   .	    0.0	...
10971434	   .	   .	    0.0	...
10971435	   .	   .	    0.0	...
10971436	   .	   .	    0.0	...
10971437	   .	   .	    0.0	...
10971438	   .	   .	    0.0	...
10971439	   .	   .	    0.0	...
10971440	   .	   .	    0.0	...
10971441	   .	   .	    0.0	...
10971442	   .	   .	    0.0	...
10971443	   .	   .	    0.0	...
10971444	   .	   .	    0.0	...
10971445	   .	   .	    0.0	...
10971446	   .	   .	    0.0	...
10971447	   .	   .	    0.0	...
10971448	   .	   .	    0.0	...
10971449	   .	   .	    0.0	...
10971450	   .	   .	    0.0	...
10971451	   .	   .	    0.0	...
10971452	   .	   .	    0.0	...
10971453	   .	   .	    0.0	...
10971454	   .	   .	    0.0	...
10971455	   .	   .	    0.0	...
10971456	   .	   .	    0.0	...
10971457	   .	   .	    0.0	...
10971458	   .	   .	    0.0	...
10971459	   .	   .	    0.0	...
10971460	   .	   .	    0.0	...
10971461	   .	   .	    0.0	...
10971462	   .	   .	    0.0	...
10971463	   .	   .	    0.0	...
10971464	   .	   .	    0.0	...
10971465	   .	   .	    0.0	...
10971466	   .	   .	    0.0	...
10971467	   .	   .	    0.0	...
10971468	   .	   .	    0.0	...
10971469	   .	   .	    0.0	...
10971470	   .	   .	    0.0	...
10971471	   .	   .	    0.0	...
10971472	   .	   .	    0.0	...
10971473	   .	   .	    0.0	...
10971474	   .	   .	    0.0	...
10971475	   .	   .	    0.0	...
10971476	   .	   .	    0.0	...
10971477	   .	   .	    0.0	...
10971478	   .	   .	    0.0	...
10971479	   .	   .	    0.0	...
10971480	   .	   .	    0.0	...
10971481	   .	   .	    0.0	...
10971482	   .	   .	    0.0	...
10971483	   .	   .	    0.0	...
10971484	   .	   .	    0.0	...
10971485	   .	   .	    0.0	...
10971486	   .	   .	    0.0	...
10971487	   .	   .	    0.0	...
10971488	   .	   .	    0.0	...
10971489	   .	   .	    0.0	...
10971490	   .	   .	    0.0	...
10971491	   .	   .	    0.0	...
10971492	   .	   .	    0.0	...
10971493	   .	   .	    0.0	...
10971494	   .	   .	    0.0	...
10971495	   .	   .	    0.0	...
10971496	   .	   .	    0.0	...
10971497	   .	   .	    0.0	...
10971498	   .	   .	    0.0	...
10971499	   .	   .	    0.0	...
10971500	   .	   .	    0.0	...
10971501	   .	   .	    0.0	...
10971502	   .	   .	    0.0	...
10971503	   .	   .	    0.0	...
10971504	   .	   .	    0.0	...
10971505	   .	   .	    0.0	...
10971506	   .	   .	    0.0	...
10971507	   .	   .	    0.0	...
10971508	   .	   .	    0.0	...
10971509	   .	   .	    0.0	...
10971510	   .	   .	    0.0	...
10971511	   .	   .	    0.0	...
10971512	   .	   .	    0.0	...
10971513	   .	   .	    0.0	...
10971514	   .	   .	    0.0	...
10971515	   .	   .	    0.0	...
10971516	   .	   .	    0.0	...
10971517	   .	   .	    0.0	...
10971518	   .	   .	    0.0	...
10971519	   .	   .	    0.0	...
10971520	   .	   .	    0.0	...
10971521	   .	   .	    0.0	...
10971522	   .	   .	    0.0	...
10971523	   .	   .	    0.0	...
10971524	   .	   .	    0.0	...
10971525	   .	   .	    0.0	...
10971526	   .	   .	    0.0	...
10971527	   .	   .	    0.0	...
10971528	   .	   .	    0.0	...
10971529	   .	   .	    0.0	...
10971530	   .	   .	    0.0	...
10971531	   .	   .	    0.0	...
10971532	   .	   .	    0.0	...
10971533	   .	   .	    0.0	...
10971534	   .	   .	    0.0	...
10971535	   .	   .	    0.0	...
10971536	   .	   .	    0.0	...
10971537	   .	   .	    0.0	...
10971538	   .	   .	    0.0	...
10971539	   .	   .	    0.0	...
10971540	   .	   .	    0.0	...
10971541	   .	   .	    0.0	...
10971542	   .	   .	    0.0	...
10971543	   .	   .	    0.0	...
10971544	   .	   .	    0.0	...
10971545	   .	   .	    0.0	...
10971546	   .	   .	    0.0	...
10971547	   .	   .	    0.0	...
10971548	   .	   .	    0.0	...
10971549	   .	   .	    0.0	...
10971550	   .	   .	    0.0	...
10971551	   .	   .	    0.0	...
10971552	   .	   .	    0.0	...
10971553	   .	   .	    0.0	...
10971554	   .	   .	    0.0	...
10971555	   .	   .	    0.0	...
10971556	   .	   .	    0.0	...
10971557	   .	   .	    0.0	...
10971558	   .	   .	    0.0	...
10971559	   .	   .	    0.0	...
10971560	   .	   .	    0.0	...
10971561	   .	   .	    0.0	...
10971562	   .	   .	    0.0	...
10971563	   .	   .	    0.0	...
10971564	   .	   .	    0.0	...
10971565	   .	   .	    0.0	...
10971566	   .	   .	    0.0	...
10971567	   .	   .	    0.0	...
10971568	   .	   .	    0.0	...
10971569	   .	   .	    0.0	...
10971570	   .	   .	    0.0	...
10971571	   .	   .	    0.0	...
10971572	   .	   .	    0.0	...
10971573	   .	   .	    0.0	...
10971574	   .	   .	    0.0	...
10971575	   .	   .	    0.0	...
10971576	   .	   .	    0.0	...
10971577	   .	   .	    0.0	...
EBLINK R 10971318	10971577	260
10971578	  705.3	  544.4	 5835.0	...
10971579	  705.3	  544.4	 5835.0	...
10971580	  705.3	  544.4	 5835.0	...
10971581	  701.6	  544.8	 5855.0	...
10971582	  699.8	  544.8	 5866.0	...
10971583	  698.0	  544.8	 5881.0	...
10971584	  700.0	  545.7	 5875.0	...
10971585	  700.2	  547.4	 5879.0	...
10971586	  700.4	  549.5	 5881.0	...
ESACC R  10971308	10971586	279	  779.1	  565.2	  796.6	  569.6	   0.38	      0
SFIX R   10971587
10971587	  700.2	  551.8	 5882.0	...
10971588	  700.0	  553.9	 5883.0	...
10971589	  699.8	  555.7	 5879.0	...
10971590	  699.8	  556.0	 5874.0	...
10971591	  699.9	  556.7	 5866.0	...
10971592	  700.1	  557.2	 5858.0	...
10971593	  700.3	  557.8	 5851.0	...
10971594	  700.2	  557.6	 5849.0	...
10971595	  699.9	  556.6	 5840.0	...
10971596	  699.4	  555.7	 5833.0	...
10971597	  699.2	  554.8	 5824.0	...
10971598	  699.0	  554.8	 5822.0	...
10971599	  698.8	  555.6	 5823.0	...
10971600	  698.7	  556.5	 5826.0	...
10971601	  698.6	  557.4	 5830.0	...
10971602	  698.7	  557.3	 5828.0	...
10971603	  698.9	  557.1	 5824.0	...
10971604	  699.2	  556.8	 5819.0	...
10971605	  698.9	  555.2	 5817.0	...
10971606	  698.7	  553.5	 5816.0	...
10971607	  698.5	  551.6	 5831.0	...
10971608	  698.5	  551.3	 5847.0	...
10971609	  698.3	  552.4	 5864.0	...
10971610	  696.9	  553.9	 5868.0	...
10971611	  695.6	  555.3	 5870.0	...
10971612	  694.5	  555.0	 5870.0	...
10971613	  694.6	  553.4	 5864.0	...
10971614	  695.6	  551.8	 5861.0	...
10971615	  696.6	  551.3	 5861.0	...
10971616	  697.8	  552.0	 5865.0	...
10971617	  697.9	  551.3	 5867.0	...
10971618	  697.7	  549.9	 5867.0	...
10971619	  697.0	  548.4	 5867.0	...
10971620	  696.5	  548.3	 5867.0	...
10971621	  696.1	  547.8	 5869.0	...
10971622	  696.2	  547.7	 5872.0	...
10971623	  698.0	  547.7	 5869.0	...
10971624	  699.8	  548.1	 5859.0	...
10971625	  701.5	  548.1	 5849.0	...
10971626	  701.5	  548.0	 5847.0	...
10971627	  700.6	  547.5	 5853.0	...
10971628	  699.5	  545.8	 5859.0	...
10971629	  699.4	  544.2	 5862.0	...
10971630	  700.3	  543.0	 5862.0	...
10971631	  700.1	  543.1	 5863.0	...
10971632	  698.8	  542.7	 5862.0	...
10971633	  697.9	  542.4	 5861.0	...
10971634	  698.2	  541.9	 5860.0	...
10971635	  698.6	  542.3	 5862.0	...
10971636	  699.3	  542.8	 5864.0	...
10971637	  700.9	  544.1	 5866.0	...
10971638	  702.6	  545.0	 5869.0	...
10971639	  702.9	  546.0	 5873.0	...
10971640	  702.3	  546.2	 5877.0	...
10971641	  702.1	  546.3	 5873.0	...
10971642	  702.4	  546.2	 5870.0	...
10971643	  702.9	  546.0	 5866.0	...
10971644	  703.0	  545.7	 5864.0	...
10971645	  703.7	  545.1	 5861.0	...
10971646	  704.3	  544.6	 5857.0	...
10971647	  704.4	  544.7	 5858.0	...
10971648	  703.9	  544.8	 5863.0	...
10971649	  703.4	  544.8	 5868.0	...
10971650	  703.5	  544.6	 5870.0	...
10971651	  703.8	  544.4	 5871.0	...
10971652	  703.9	  544.3	 5873.0	...
10971653	  703.9	  544.7	 5881.0	...
10971654	  704.0	  545.2	 5890.0	...
10971655	  704.2	  545.7	 5898.0	...
10971656	  704.6	  545.6	 5900.0	...
10971657	  704.9	  545.5	 5902.0	...
10971658	  705.2	  545.7	 5900.0	...
10971659	  705.2	  545.9	 5900.0	...
10971660	  705.2	  546.8	 5900.0	...
10971661	  705.0	  547.4	 5896.0	...
10971662	  704.4	  545.7	 5892.0	...
10971663	  703.8	  543.3	 5888.0	...
10971664	  703.4	  541.8	 5892.0	...
10971665	  703.4	  542.3	 5896.0	...
10971666	  703.7	  542.7	 5895.0	...
10971667	  703.8	  542.3	 5892.0	...
10971668	  703.9	  542.7	 5889.0	...
10971669	  703.8	  542.9	 5896.0	...
10971670	  703.6	  543.2	 5904.0	...
10971671	  703.4	  543.2	 5912.0	...
10971672	  703.2	  543.3	 5907.0	...
10971673	  703.3	  544.1	 5898.0	...
10971674	  703.4	  544.7	 5887.0	...
10971675	  703.8	  546.1	 5885.0	...
10971676	  704.2	  546.8	 5885.0	...
10971677	  704.0	  546.1	 5896.0	...
10971678	  703.3	  544.1	 5904.0	...
10971679	  702.5	  542.1	 5912.0	...
10971680	  702.7	  541.6	 5916.0	...
10971681	  703.2	  541.9	 5921.0	...
10971682	  704.1	  544.1	 5922.0	...
10971683	  704.7	  546.2	 5919.0	...
10971684	  704.9	  547.4	 5915.0	...
10971685	  703.1	  546.9	 5923.0	...
10971686	  701.3	  546.6	 5930.0	...
10971687	  701.4	  546.7	 5931.0	...
10971688	  703.2	  546.3	 5924.0	...
10971689	  705.0	  545.8	 5917.0	...
10971690	  704.2	  545.6	 5918.0	...
10971691	  703.4	  545.6	 5919.0	...
10971692	  704.4	  545.4	 5912.0	...
10971693	  706.1	  545.5	 5902.0	...
10971694	  706.9	  545.6	 5903.0	...
10971695	  705.9	  545.7	 5914.0	...
10971696	  705.1	  545.3	 5924.0	...
10971697	  705.5	  544.8	 5924.0	...
10971698	  705.5	  544.6	 5924.0	...
10971699	  705.4	  544.8	 5924.0	...
10971700	  705.3	  545.0	 5931.0	...
10971701	  705.6	  544.7	 5936.0	...
10971702	  705.6	  544.2	 5940.0	...
10971703	  705.4	  543.7	 5938.0	...
10971704	  705.2	  544.1	 5937.0	...
10971705	  703.3	  545.2	 5943.0	...
10971706	  701.5	  546.0	 5949.0	...
10971707	  701.6	  546.1	 5954.0	...
10971708	  703.3	  545.6	 5954.0	...
10971709	  705.1	  545.2	 5954.0	...
10971710	  705.1	  545.1	 5954.0	...
10971711	  705.1	  544.9	 5955.0	...
10971712	  705.4	  544.0	 5952.0	...
10971713	  706.2	  543.2	 5948.0	...
10971714	  707.0	  542.3	 5945.0	...
10971715	  707.3	  542.4	 5946.0	...
10971716	  706.9	  542.5	 5950.0	...
10971717	  706.6	  542.5	 5953.0	...
10971718	  707.1	  542.5	 5956.0	...
10971719	  707.7	  542.8	 5959.0	...
10971720	  707.9	  543.4	 5964.0	...
10971721	  707.2	  544.1	 5967.0	...
10971722	  706.3	  544.3	 5970.0	...
10971723	  706.2	  543.8	 5966.0	...
10971724	  706.3	  543.3	 5963.0	...
10971725	  707.3	  542.8	 5956.0	...
10971726	  708.5	  542.7	 5953.0	...
10971727	  709.7	  543.1	 5954.0	...
10971728	  709.6	  543.8	 5959.0	...
10971729	  709.0	  544.7	 5962.0	...
10971730	  708.4	  545.2	 5961.0	...
10971731	  708.0	  545.3	 5966.0	...
10971732	  707.2	  544.4	 5975.0	...
10971733	  706.3	  543.4	 5984.0	...
10971734	  705.9	  542.3	 5982.0	...
10971735	  706.0	  542.5	 5976.0	...
10971736	  706.0	  542.9	 5971.0	...
10971737	  706.0	  543.8	 5973.0	...
10971738	  706.6	  544.2	 5971.0	...
10971739	  707.4	  544.7	 5967.0	...
10971740	  707.9	  544.0	 5964.0	...
10971741	  707.3	  543.5	 5964.0	...
10971742	  706.7	  543.0	 5970.0	...
10971743	  706.2	  543.4	 5977.0	...
10971744	  705.9	  543.8	 5983.0	...
10971745	  705.6	  544.6	 5985.0	...
10971746	  705.6	  545.1	 5988.0	...
10971747	  705.6	  544.3	 5990.0	...
10971748	  705.1	  543.2	 5993.0	...
10971749	  704.3	  542.2	 5996.0	...
10971750	  703.5	  542.5	 5998.0	...
10971751	  703.6	  543.1	 5997.0	...
10971752	  704.1	  543.4	 5995.0	...
10971753	  704.5	  542.5	 5999.0	...
10971754	  704.6	  541.2	 6002.0	...
10971755	  705.4	  539.8	 6004.0	...
10971756	  706.2	  539.5	 6001.0	...
10971757	  706.8	  539.7	 5998.0	...
10971758	  706.7	  540.2	 5996.0	...
10971759	  707.1	  540.1	 5993.0	...
10971760	  707.5	  539.6	 5991.0	...
10971761	  707.9	  539.2	 5991.0	...
10971762	  707.9	  539.4	 5993.0	...
10971763	  707.8	  539.7	 5990.0	...
10971764	  707.9	  539.9	 5986.0	...
10971765	  707.9	  539.2	 5995.0	...
10971766	  707.6	  538.3	 6008.0	...
10971767	  707.2	  539.4	 6020.0	...
10971768	  706.4	  541.5	 6019.0	...
10971769	  705.5	  541.8	 6017.0	...
10971770	  704.6	  540.2	 6020.0	...
10971771	  704.9	  538.0	 6022.0	...
10971772	  705.3	  537.4	 6023.0	...
10971773	  705.9	  537.5	 6021.0	...
10971774	  705.8	  538.2	 6020.0	...
10971775	  705.7	  537.9	 6021.0	...
10971776	  706.1	  536.8	 6020.0	...
10971777	  706.7	  535.7	 6019.0	...
10971778	  707.3	  535.5	 6019.0	...
10971779	  708.5	  535.2	 6020.0	...
10971780	  709.8	  535.1	 6021.0	...
10971781	  708.2	  535.6	 6027.0	...
10971782	  705.4	  536.4	 6031.0	...
10971783	  702.9	  537.1	 6036.0	...
10971784	  703.6	  537.2	 6040.0	...
10971785	  703.9	  537.4	 6044.0	...
10971786	  703.8	  537.6	 6048.0	...
10971787	  703.4	  537.8	 6050.0	...
10971788	  703.2	  537.8	 6055.0	...
10971789	  702.9	  537.7	 6059.0	...
MSG	10971790 0000 _ Number On
10971790	  702.7	  537.6	 6063.0	...
10971791	  702.5	  537.7	 6061.0	...
10971792	  702.5	  537.7	 6060.0	...
10971793	  703.3	  537.5	 6052.0	...
10971794	  704.8	  536.4	 6045.0	...
10971795	  706.2	  535.3	 6038.0	...
10971796	  706.9	  535.6	 6041.0	...
10971797	  707.0	  537.4	 6045.0	...
10971798	  707.1	  539.1	 6048.0	...
10971799	  707.7	  539.3	 6048.0	...
10971800	  708.1	  539.1	 6045.0	...
10971801	  708.4	  538.9	 6040.0	...
10971802	  708.1	  538.2	 6034.0	...
10971803	  707.7	  536.9	 6031.0	...
10971804	  707.4	  535.6	 6029.0	...
10971805	  706.6	  535.3	 6035.0	...
10971806	  705.9	  535.9	 6043.0	...
10971807	  705.0	  536.0	 6052.0	...
10971808	  704.7	  535.7	 6052.0	...
10971809	  704.4	  536.2	 6052.0	...
10971810	  704.2	  537.1	 6045.0	...
10971811	  704.7	  537.9	 6040.0	...
10971812	  705.5	  537.7	 6037.0	...
10971813	  706.4	  537.4	 6041.0	...
10971814	  706.9	  537.2	 6043.0	...
10971815	  705.4	  537.2	 6044.0	...
10971816	  703.8	  537.3	 6046.0	...
10971817	  702.6	  537.9	 6043.0	...
10971818	  703.1	  538.3	 6038.0	...
10971819	  704.0	  538.7	 6034.0	...
10971820	  704.4	  538.3	 6036.0	...
10971821	  705.2	  537.8	 6038.0	...
10971822	  705.6	  537.4	 6038.0	...
10971823	  706.3	  537.3	 6037.0	...
10971824	  706.5	  538.1	 6029.0	...
10971825	  705.6	  539.0	 6021.0	...
10971826	  704.5	  538.3	 6014.0	...
10971827	  703.3	  536.7	 6011.0	...
10971828	  703.2	  536.9	 6007.0	...
10971829	  703.3	  538.7	 6004.0	...
10971830	  703.8	  540.4	 6001.0	...
10971831	  704.2	  540.6	 5998.0	...
10971832	  704.6	  540.7	 5994.0	...
10971833	  705.7	  540.8	 5996.0	...
10971834	  706.8	  540.6	 5997.0	...
10971835	  708.0	  539.2	 5996.0	...
10971836	  708.0	  538.0	 5989.0	...
10971837	  708.4	  537.8	 5979.0	...
10971838	  708.7	  538.9	 5972.0	...
10971839	  707.9	  540.9	 5968.0	...
10971840	  706.8	  541.8	 5961.0	...
10971841	  705.8	  542.7	 5953.0	...
10971842	  705.9	  542.7	 5945.0	...
10971843	  705.5	  541.7	 5944.0	...
10971844	  705.8	  540.5	 5942.0	...
10971845	  706.0	  539.5	 5938.0	...
10971846	  705.8	  540.0	 5925.0	...
10971847	  704.8	  541.0	 5913.0	...
10971848	  703.9	  541.7	 5908.0	...
10971849	  704.2	  542.2	 5914.0	...
10971850	  704.3	  542.2	 5920.0	...
10971851	  704.4	  542.4	 5907.0	...
10971852	  704.4	  542.9	 5892.0	...
10971853	  704.4	  542.8	 5878.0	...
10971854	  704.5	  542.7	 5879.0	...
10971855	  704.5	  542.3	 5879.0	...
10971856	  704.3	  542.7	 5877.0	...
10971857	  704.0	  543.6	 5872.0	...
10971858	  703.9	  544.6	 5867.0	...
10971859	  704.1	  545.4	 5858.0	...
10971860	  704.2	  544.6	 5849.0	...
10971861	  704.2	  543.8	 5841.0	...
10971862	  704.2	  543.1	 5837.0	...
10971863	  704.5	  543.3	 5835.0	...
10971864	  704.3	  543.4	 5832.0	...
10971865	  703.7	  543.7	 5830.0	...
10971866	  703.4	  543.9	 5828.0	...
10971867	  703.3	  543.3	 5821.0	...
10971868	  703.4	  542.5	 5811.0	...
10971869	  703.3	  543.2	 5793.0	...
10971870	  704.8	  544.4	 5774.0	...
10971871	  706.4	  545.5	 5759.0	...
10971872	  707.9	  545.6	 5753.0	...
10971873	  707.9	  545.9	 5755.0	...
10971874	  708.2	  546.5	 5758.0	...
10971875	  708.4	  546.9	 5754.0	...
10971876	  708.0	  547.5	 5744.0	...
10971877	  707.4	  547.7	 5731.0	...
10971878	  706.8	  546.0	 5723.0	...
10971879	  706.8	  544.2	 5716.0	...
10971880	  706.8	  542.6	 5709.0	...
10971881	  706.9	  543.5	 5701.0	...
10971882	  707.3	  544.4	 5687.0	...
10971883	  707.7	  544.9	 5676.0	...
10971884	  707.9	  544.4	 5666.0	...
10971885	  707.9	  544.0	 5669.0	...
10971886	  707.1	  543.5	 5671.0	...
10971887	  706.4	  543.2	 5667.0	...
10971888	  706.3	  542.5	 5656.0	...
10971889	  707.9	  542.0	 5645.0	...
10971890	  709.4	  542.1	 5632.0	...
10971891	  710.0	  542.6	 5626.0	...
10971892	  709.2	  544.4	 5620.0	...
10971893	  708.2	  545.9	 5620.0	...
10971894	  707.0	  546.8	 5617.0	...
10971895	  706.3	  546.9	 5603.0	...
10971896	  705.8	  547.0	 5590.0	...
10971897	  705.5	  546.9	 5578.0	...
10971898	  705.3	  545.9	 5566.0	...
10971899	  705.3	  544.5	 5554.0	...
10971900	  705.7	  543.6	 5541.0	...
10971901	  706.0	  543.1	 5541.0	...
10971902	  706.1	  541.8	 5540.0	...
10971903	  706.3	  540.5	 5529.0	...
10971904	  706.5	  539.2	 5519.0	...
10971905	  706.8	  539.0	 5509.0	...
10971906	  707.2	  539.2	 5505.0	...
10971907	  707.6	  539.6	 5500.0	...
10971908	  707.8	  539.7	 5493.0	...
10971909	  707.4	  539.3	 5487.0	...
10971910	  707.1	  539.0	 5481.0	...
10971911	  707.1	  539.3	 5469.0	...
10971912	  707.4	  539.9	 5461.0	...
10971913	  708.0	  540.6	 5452.0	...
10971914	  708.3	  540.6	 5449.0	...
10971915	  708.6	  540.8	 5446.0	...
10971916	  708.5	  540.9	 5439.0	...
10971917	  708.6	  540.4	 5434.0	...
10971918	  708.7	  539.1	 5429.0	...
10971919	  708.7	  537.4	 5422.0	...
10971920	  708.4	  536.5	 5415.0	...
10971921	  708.4	  536.3	 5409.0	...
10971922	  708.6	  536.5	 5403.0	...
10971923	  709.3	  536.6	 5395.0	...
10971924	  709.6	  537.5	 5386.0	...
10971925	  709.9	  538.4	 5382.0	...
10971926	  709.3	  539.5	 5378.0	...
10971927	  708.9	  538.7	 5370.0	...
10971928	  708.7	  538.1	 5363.0	...
10971929	  709.2	  537.3	 5357.0	...
10971930	  709.1	  537.5	 5357.0	...
10971931	  709.6	  538.6	 5357.0	...
10971932	  710.0	  539.7	 5354.0	...
10971933	  709.2	  540.8	 5351.0	...
10971934	  707.7	  540.7	 5345.0	...
10971935	  706.8	  540.5	 5332.0	...
10971936	  707.9	  540.3	 5319.0	...
10971937	  708.6	  540.2	 5309.0	...
10971938	  708.5	  538.9	 5309.0	...
10971939	  707.9	  537.4	 5309.0	...
10971940	  708.1	  535.9	 5305.0	...
10971941	  708.5	  535.9	 5301.0	...
EFIX R   10971587	10971941	355	  704.8	  543.1	   5855
SSACC R  10971942
10971942	  706.9	  536.1	 5295.0	...
10971943	  705.3	  538.6	 5291.0	...
10971944	  704.5	  541.0	 5287.0	...
10971945	  706.2	  541.4	 5281.0	...
10971946	  707.8	  539.6	 5275.0	...
10971947	  711.3	  538.4	 5268.0	...
10971948	  716.1	  538.8	 5252.0	...
10971949	  723.0	  538.9	 5238.0	...
10971950	  728.4	  538.3	 5224.0	...
10971951	  733.8	  538.3	 5218.0	...
10971952	  740.2	  539.0	 5211.0	...
10971953	  748.5	  539.5	 5204.0	...
10971954	  756.7	  540.3	 5202.0	...
10971955	  764.7	  541.9	 5198.0	...
10971956	  772.4	  544.1	 5185.0	...
10971957	  780.4	  546.6	 5175.0	...
10971958	  787.5	  547.7	 5160.0	...
10971959	  794.8	  548.8	 5146.0	...
10971960	  802.4	  548.4	 5135.0	...
10971961	  808.1	  549.0	 5130.0	...
10971962	  814.1	  548.9	 5122.0	...
10971963	  817.9	  549.2	 5107.0	...
10971964	  822.0	  550.3	 5090.0	...
10971965	  822.6	  551.8	 5084.0	...
10971966	  824.5	  553.4	 5085.0	...
10971967	  827.4	  553.8	 5087.0	...
ESACC R  10971942	10971967	26	  706.9	  536.1	  827.4	  553.8	   2.59	    163
SFIX R   10971968
10971968	  830.1	  554.3	 5084.0	...
10971969	  831.3	  554.3	 5079.0	...
10971970	  833.2	  553.8	 5073.0	...
10971971	  835.4	  555.0	 5073.0	...
10971972	  837.5	  556.5	 5073.0	...
10971973	  837.5	  558.7	 5072.0	...
10971974	  837.6	  559.5	 5071.0	...
10971975	  837.9	  560.3	 5069.0	...
10971976	  837.9	  560.9	 5068.0	...
10971977	  837.7	  561.2	 5066.0	...
10971978	  838.0	  561.5	 5057.0	...
10971979	  838.7	  562.0	 5050.0	...
10971980	  839.5	  562.2	 5043.0	...
10971981	  839.9	  562.3	 5037.0	...
10971982	  840.5	  562.9	 5031.0	...
10971983	  840.4	  563.7	 5025.0	...
10971984	  840.0	  565.2	 5021.0	...
10971985	  839.5	  566.0	 5017.0	...
10971986	  839.6	  565.7	 5014.0	...
10971987	  840.4	  563.6	 5007.0	...
10971988	  841.1	  561.5	 5000.0	...
10971989	  842.3	  560.4	 4995.0	...
10971990	  842.8	  560.6	 4997.0	...
10971991	  843.7	  561.8	 4999.0	...
10971992	  844.2	  562.9	 4992.0	...
10971993	  844.4	  564.9	 4984.0	...
10971994	  844.0	  565.8	 4976.0	...
10971995	  843.7	  566.5	 4969.0	...
10971996	  843.6	  566.3	 4961.0	...
10971997	  843.4	  566.2	 4955.0	...
10971998	  842.5	  566.1	 4957.0	...
10971999	  841.5	  566.0	 4959.0	...
10972000	  840.8	  565.6	 4961.0	...
10972001	  840.8	  565.2	 4962.0	...
10972002	  841.1	  565.4	 4964.0	...
10972003	  841.3	  565.5	 4967.0	...
10972004	  840.9	  565.6	 4958.0	...
10972005	  840.3	  564.9	 4946.0	...
10972006	  840.0	  564.3	 4933.0	...
10972007	  838.7	  563.0	 4930.0	...
10972008	  837.4	  562.0	 4929.0	...
10972009	  835.7	  562.7	 4928.0	...
10972010	  835.3	  564.1	 4929.0	...
10972011	  834.7	  565.2	 4927.0	...
10972012	  834.5	  564.4	 4924.0	...
10972013	  836.3	  562.8	 4913.0	...
10972014	  838.4	  561.2	 4903.0	...
10972015	  840.1	  559.8	 4895.0	...
10972016	  839.4	  559.3	 4894.0	...
10972017	  838.7	  559.3	 4893.0	...
10972018	  838.4	  559.5	 4893.0	...
10972019	  838.3	  559.6	 4893.0	...
10972020	  836.5	  559.9	 4895.0	...
10972021	  834.6	  560.4	 4897.0	...
10972022	  832.7	  560.9	 4898.0	...
10972023	  834.3	  560.5	 4894.0	...
10972024	  835.9	  560.0	 4889.0	...
10972025	  836.5	  560.0	 4881.0	...
10972026	  835.6	  560.9	 4876.0	...
10972027	  835.3	  561.7	 4869.0	...
10972028	  835.8	  561.8	 4866.0	...
10972029	  835.8	  561.6	 4864.0	...
10972030	  835.4	  561.1	 4865.0	...
10972031	  834.9	  560.5	 4866.0	...
10972032	  835.0	  559.9	 4862.0	...
10972033	  835.0	  559.2	 4849.0	...
10972034	  835.0	  558.8	 4835.0	...
10972035	  835.1	  558.4	 4829.0	...
10972036	  835.8	  558.4	 4832.0	...
10972037	  836.5	  558.8	 4836.0	...
10972038	  836.2	  559.4	 4837.0	...
10972039	  834.4	  560.4	 4837.0	...
10972040	  832.6	  561.1	 4836.0	...
10972041	  832.5	  561.3	 4838.0	...
10972042	  833.2	  561.0	 4840.0	...
10972043	  833.9	  560.6	 4836.0	...
10972044	  833.8	  560.5	 4829.0	...
10972045	  834.2	  560.2	 4823.0	...
10972046	  834.7	  560.0	 4823.0	...
10972047	  835.3	  559.9	 4821.0	...
10972048	  835.5	  559.1	 4819.0	...
10972049	  835.8	  559.0	 4817.0	...
10972050	  834.7	  559.1	 4817.0	...
10972051	  833.5	  560.4	 4816.0	...
10972052	  832.8	  561.0	 4815.0	...
10972053	  833.0	  561.7	 4814.0	...
10972054	  832.9	  562.2	 4813.0	...
10972055	  832.3	  562.8	 4813.0	...
10972056	  832.2	  562.3	 4811.0	...
10972057	  832.3	  561.6	 4805.0	...
10972058	  832.5	  560.9	 4793.0	...
10972059	  832.9	  561.1	 4784.0	...
10972060	  833.3	  561.3	 4778.0	...
10972061	  833.6	  561.0	 4777.0	...
10972062	  833.4	  560.9	 4777.0	...
10972063	  833.3	  560.8	 4776.0	...
10972064	  833.1	  561.2	 4776.0	...
10972065	  833.1	  560.1	 4780.0	...
10972066	  832.9	  558.4	 4784.0	...
10972067	  832.7	  556.7	 4787.0	...
10972068	  832.7	  556.6	 4786.0	...
10972069	  832.8	  557.3	 4782.0	...
10972070	  833.1	  559.2	 4780.0	...
10972071	  833.5	  560.8	 4779.0	...
10972072	  833.9	  562.1	 4780.0	...
10972073	  834.3	  562.2	 4782.0	...
10972074	  834.7	  562.2	 4781.0	...
10972075	  835.3	  561.7	 4778.0	...
10972076	  835.5	  559.7	 4775.0	...
10972077	  836.0	  557.8	 4773.0	...
10972078	  836.3	  556.5	 4764.0	...
10972079	  836.8	  556.5	 4755.0	...
10972080	  835.7	  556.7	 4747.0	...
10972081	  834.3	  556.5	 4747.0	...
10972082	  833.4	  556.4	 4748.0	...
10972083	  833.9	  557.0	 4745.0	...
10972084	  834.7	  557.5	 4741.0	...
10972085	  835.1	  558.1	 4738.0	...
10972086	  835.5	  558.0	 4739.0	...
10972087	  835.5	  557.9	 4743.0	...
10972088	  835.0	  558.0	 4747.0	...
10972089	  834.7	  558.6	 4750.0	...
10972090	  834.7	  559.2	 4750.0	...
10972091	  835.6	  560.3	 4748.0	...
10972092	  836.2	  560.9	 4743.0	...
MSG	10972093 0000 _ Number Off
10972093	  836.3	  560.3	 4739.0	...
10972094	  836.1	  559.3	 4735.0	...
10972095	  836.0	  557.9	 4730.0	...
10972096	  836.1	  557.8	 4724.0	...
10972097	  836.2	  557.7	 4722.0	...
10972098	  835.9	  557.6	 4729.0	...
10972099	  835.1	  557.1	 4736.0	...
10972100	  834.4	  556.7	 4738.0	...
10972101	  833.5	  556.9	 4735.0	...
10972102	  832.8	  557.2	 4733.0	...
10972103	  831.9	  557.6	 4733.0	...
10972104	  831.5	  558.2	 4741.0	...
10972105	  831.2	  558.9	 4748.0	...
10972106	  832.4	  559.5	 4750.0	...
10972107	  834.7	  559.5	 4736.0	...
10972108	  836.9	  559.4	 4722.0	...
10972109	  837.7	  559.0	 4714.0	...
10972110	  837.4	  558.5	 4712.0	...
10972111	  837.4	  558.2	 4709.0	...
10972112	  837.6	  558.4	 4707.0	...
10972113	  838.1	  559.0	 4706.0	...
10972114	  838.2	  559.3	 4707.0	...
10972115	  838.3	  558.5	 4708.0	...
10972116	  838.1	  557.5	 4706.0	...
10972117	  838.1	  557.0	 4701.0	...
10972118	  838.1	  557.5	 4696.0	...
10972119	  838.1	  557.7	 4692.0	...
10972120	  837.9	  557.4	 4691.0	...
10972121	  837.8	  557.3	 4690.0	...
10972122	  837.8	  557.7	 4691.0	...
10972123	  837.8	  558.2	 4693.0	...
10972124	  837.8	  558.5	 4695.0	...
10972125	  837.9	  559.1	 4698.0	...
10972126	  837.6	  559.8	 4699.0	...
10972127	  837.2	  559.5	 4700.0	...
10972128	  836.8	  558.5	 4699.0	...
10972129	  836.7	  557.4	 4699.0	...
10972130	  836.5	  557.3	 4699.0	...
10972131	  836.4	  557.1	 4690.0	...
10972132	  836.1	  557.1	 4681.0	...
10972133	  836.0	  556.9	 4670.0	...
10972134	  835.6	  556.8	 4668.0	...
10972135	  835.0	  556.1	 4667.0	...
10972136	  834.3	  555.5	 4668.0	...
10972137	  833.9	  556.2	 4671.0	...
10972138	  834.6	  557.4	 4672.0	...
10972139	  835.3	  558.4	 4673.0	...
10972140	  835.9	  557.9	 4679.0	...
10972141	  835.9	  557.5	 4684.0	...
10972142	  836.7	  556.7	 4685.0	...
10972143	  837.5	  555.8	 4681.0	...
10972144	  836.9	  555.2	 4675.0	...
10972145	  835.4	  555.0	 4673.0	...
10972146	  834.2	  555.0	 4673.0	...
10972147	  834.6	  554.8	 4675.0	...
10972148	  835.3	  555.3	 4679.0	...
10972149	  836.1	  556.2	 4681.0	...
10972150	  837.4	  556.9	 4675.0	...
10972151	  838.3	  556.6	 4666.0	...
10972152	  838.8	  556.1	 4659.0	...
10972153	  839.1	  555.7	 4661.0	...
10972154	  839.5	  556.7	 4662.0	...
10972155	  839.8	  557.7	 4659.0	...
10972156	  839.8	  558.6	 4655.0	...
10972157	  839.4	  558.3	 4652.0	...
10972158	  839.1	  557.6	 4648.0	...
10972159	  838.9	  557.2	 4646.0	...
10972160	  838.8	  556.9	 4651.0	...
10972161	  838.2	  557.2	 4658.0	...
10972162	  838.5	  557.7	 4665.0	...
10972163	  839.2	  558.2	 4664.0	...
10972164	  840.1	  558.3	 4664.0	...
10972165	  839.1	  558.4	 4662.0	...
10972166	  838.1	  558.0	 4661.0	...
10972167	  838.0	  557.4	 4660.0	...
10972168	  838.9	  556.8	 4660.0	...
10972169	  840.0	  557.6	 4659.0	...
10972170	  838.4	  558.7	 4659.0	...
10972171	  837.1	  559.9	 4659.0	...
10972172	  836.0	  560.4	 4662.0	...
10972173	  837.2	  560.6	 4665.0	...
10972174	  838.2	  560.3	 4668.0	...
10972175	  838.8	  559.6	 4668.0	...
10972176	  838.1	  559.1	 4668.0	...
10972177	  837.4	  559.0	 4669.0	...
10972178	  836.4	  559.9	 4671.0	...
10972179	  836.0	  560.8	 4673.0	...
10972180	  835.3	  561.6	 4675.0	...
10972181	  835.0	  561.6	 4676.0	...
10972182	  834.6	  561.4	 4675.0	...
10972183	  834.5	  561.0	 4672.0	...
10972184	  834.3	  559.7	 4669.0	...
10972185	  834.2	  558.7	 4670.0	...
10972186	  835.4	  557.6	 4673.0	...
10972187	  836.6	  557.5	 4677.0	...
10972188	  837.3	  558.7	 4677.0	...
10972189	  836.7	  560.1	 4676.0	...
10972190	  836.2	  561.5	 4676.0	...
10972191	  836.3	  561.4	 4675.0	...
10972192	  836.0	  561.6	 4675.0	...
10972193	  835.3	  562.0	 4675.0	...
10972194	  834.5	  562.4	 4675.0	...
10972195	  834.1	  562.7	 4667.0	...
10972196	  834.0	  562.7	 4658.0	...
10972197	  835.2	  562.5	 4650.0	...
10972198	  836.5	  561.2	 4650.0	...
10972199	  837.7	  560.1	 4650.0	...
10972200	  837.3	  559.3	 4652.0	...
10972201	  836.6	  558.9	 4655.0	...
10972202	  835.9	  558.3	 4660.0	...
10972203	  835.4	  557.8	 4664.0	...
10972204	  835.5	  558.1	 4667.0	...
10972205	  835.6	  558.5	 4669.0	...
10972206	  834.9	  558.5	 4670.0	...
10972207	  834.2	  558.5	 4672.0	...
10972208	  833.2	  558.5	 4675.0	...
10972209	  833.0	  558.6	 4675.0	...
10972210	  832.7	  558.7	 4674.0	...
10972211	  832.5	  557.7	 4672.0	...
10972212	  833.6	  556.5	 4673.0	...
10972213	  834.8	  555.2	 4674.0	...
10972214	  835.7	  555.3	 4674.0	...
10972215	  834.8	  555.7	 4673.0	...
10972216	  834.2	  555.9	 4673.0	...
10972217	  833.9	  555.9	 4674.0	...
10972218	  833.7	  556.5	 4676.0	...
10972219	  833.4	  558.5	 4677.0	...
10972220	  833.4	  560.5	 4676.0	...
10972221	  833.7	  561.6	 4676.0	...
10972222	  833.9	  561.3	 4675.0	...
10972223	  833.9	  560.3	 4676.0	...
10972224	  833.9	  559.5	 4679.0	...
10972225	  834.7	  559.0	 4681.0	...
10972226	  835.5	  559.2	 4678.0	...
10972227	  836.3	  559.6	 4674.0	...
10972228	  836.3	  559.7	 4670.0	...
10972229	  834.4	  560.1	 4670.0	...
10972230	  832.6	  560.6	 4670.0	...
10972231	  832.5	  560.9	 4670.0	...
10972232	  834.2	  561.0	 4673.0	...
10972233	  835.6	  560.0	 4676.0	...
10972234	  835.3	  559.0	 4678.0	...
10972235	  835.0	  557.9	 4676.0	...
10972236	  834.4	  557.7	 4682.0	...
10972237	  833.6	  557.5	 4688.0	...
10972238	  832.8	  557.3	 4696.0	...
10972239	  832.5	  557.1	 4698.0	...
10972240	  832.2	  556.7	 4701.0	...
10972241	  831.8	  556.6	 4701.0	...
10972242	  831.8	  557.9	 4699.0	...
10972243	  831.8	  559.3	 4696.0	...
10972244	  831.9	  561.1	 4693.0	...
10972245	  832.1	  561.5	 4693.0	...
10972246	  832.5	  561.0	 4694.0	...
10972247	  832.6	  560.1	 4695.0	...
10972248	  832.5	  559.3	 4700.0	...
10972249	  832.2	  559.4	 4705.0	...
10972250	  832.0	  559.5	 4707.0	...
10972251	  832.0	  559.5	 4704.0	...
10972252	  832.0	  559.5	 4701.0	...
10972253	  833.4	  559.3	 4701.0	...
10972254	  834.7	  559.2	 4702.0	...
10972255	  834.3	  559.7	 4703.0	...
10972256	  832.7	  560.4	 4706.0	...
10972257	  832.0	  561.2	 4710.0	...
10972258	  833.0	  561.3	 4713.0	...
10972259	  833.1	  561.4	 4714.0	...
10972260	  832.1	  561.5	 4714.0	...
10972261	  831.7	  561.8	 4715.0	...
10972262	  832.3	  561.9	 4716.0	...
10972263	  832.9	  561.5	 4713.0	...
10972264	  833.0	  561.1	 4708.0	...
10972265	  833.1	  560.8	 4702.0	...
10972266	  833.8	  560.7	 4705.0	...
10972267	  834.6	  560.7	 4707.0	...
10972268	  835.7	  560.5	 4705.0	...
10972269	  836.0	  560.5	 4701.0	...
10972270	  835.8	  560.5	 4700.0	...
10972271	  835.4	  560.5	 4703.0	...
10972272	  835.1	  560.6	 4706.0	...
10972273	  835.1	  560.7	 4702.0	...
10972274	  836.3	  560.5	 4698.0	...
10972275	  837.5	  560.9	 4698.0	...
10972276	  839.2	  561.3	 4701.0	...
10972277	  839.8	  561.8	 4703.0	...
10972278	  838.5	  561.8	 4701.0	...
10972279	  837.1	  562.6	 4703.0	...
10972280	  835.8	  563.4	 4707.0	...
10972281	  835.4	  563.9	 4710.0	...
10972282	  834.6	  563.7	 4711.0	...
10972283	  833.8	  563.5	 4715.0	...
10972284	  833.7	  563.1	 4720.0	...
10972285	  833.5	  562.9	 4727.0	...
10972286	  833.2	  563.9	 4729.0	...
10972287	  833.1	  565.3	 4731.0	...
10972288	  832.9	  565.8	 4731.0	...
10972289	  832.6	  564.9	 4729.0	...
10972290	  832.2	  564.0	 4728.0	...
10972291	  832.0	  563.8	 4727.0	...
10972292	  832.2	  563.5	 4727.0	...
10972293	  832.6	  563.4	 4727.0	...
10972294	  833.0	  562.5	 4733.0	...
10972295	  833.4	  561.7	 4740.0	...
10972296	  834.5	  560.9	 4736.0	...
10972297	  835.8	  561.2	 4725.0	...
10972298	  836.1	  561.6	 4714.0	...
10972299	  835.3	  562.7	 4718.0	...
10972300	  834.5	  563.7	 4721.0	...
10972301	  833.6	  564.7	 4724.0	...
10972302	  833.0	  564.3	 4725.0	...
10972303	  833.0	  563.1	 4728.0	...
10972304	  834.2	  561.8	 4731.0	...
MSG	10972305 0000 _ Number On
10972305	  835.5	  561.3	 4734.0	...
10972306	  836.2	  561.4	 4735.0	...
10972307	  836.2	  561.7	 4736.0	...
10972308	  836.3	  563.2	 4735.0	...
10972309	  836.2	  564.7	 4734.0	...
10972310	  836.4	  565.9	 4731.0	...
10972311	  836.5	  565.5	 4728.0	...
10972312	  836.0	  564.1	 4733.0	...
10972313	  835.4	  563.0	 4741.0	...
10972314	  834.7	  561.9	 4750.0	...
10972315	  833.8	  562.0	 4753.0	...
10972316	  833.4	  562.3	 4757.0	...
10972317	  833.4	  562.6	 4760.0	...
10972318	  834.3	  562.7	 4761.0	...
10972319	  834.3	  563.0	 4765.0	...
10972320	  833.6	  563.4	 4771.0	...
10972321	  833.1	  563.9	 4776.0	...
10972322	  832.9	  564.3	 4776.0	...
10972323	  832.7	  564.9	 4780.0	...
10972324	  832.2	  565.3	 4785.0	...
10972325	  831.7	  565.5	 4789.0	...
10972326	  831.6	  565.5	 4789.0	...
10972327	  831.8	  565.5	 4789.0	...
10972328	  831.9	  565.4	 4789.0	...
10972329	  832.2	  565.7	 4789.0	...
10972330	  832.3	  566.0	 4790.0	...
10972331	  832.6	  566.9	 4791.0	...
10972332	  832.9	  567.5	 4792.0	...
10972333	  832.7	  567.0	 4796.0	...
10972334	  832.4	  565.9	 4798.0	...
10972335	  832.0	  564.6	 4801.0	...
10972336	  831.9	  564.2	 4800.0	...
10972337	  831.5	  563.8	 4806.0	...
10972338	  831.7	  563.3	 4812.0	...
10972339	  832.1	  563.0	 4816.0	...
10972340	  832.7	  562.6	 4815.0	...
10972341	  832.9	  563.7	 4814.0	...
10972342	  832.1	  564.8	 4813.0	...
10972343	  831.1	  565.8	 4813.0	...
10972344	  830.1	  566.1	 4813.0	...
10972345	  830.6	  566.7	 4816.0	...
10972346	  831.1	  567.4	 4819.0	...
10972347	  829.8	  565.7	 4822.0	...
10972348	  828.2	  563.7	 4821.0	...
10972349	  826.7	  563.0	 4821.0	...
10972350	  826.9	  564.6	 4821.0	...
10972351	  828.1	  566.4	 4822.0	...
10972352	  829.2	  566.7	 4823.0	...
10972353	  830.0	  566.4	 4824.0	...
10972354	  829.8	  565.7	 4829.0	...
10972355	  829.6	  565.1	 4833.0	...
10972356	  829.2	  564.7	 4838.0	...
10972357	  828.3	  564.6	 4844.0	...
10972358	  827.5	  564.6	 4849.0	...
10972359	  827.2	  565.9	 4854.0	...
10972360	  827.4	  567.2	 4854.0	...
10972361	  827.5	  567.5	 4854.0	...
10972362	  827.6	  566.5	 4854.0	...
10972363	  827.8	  565.6	 4854.0	...
10972364	  827.5	  566.2	 4861.0	...
10972365	  827.1	  566.9	 4868.0	...
10972366	  826.7	  567.4	 4875.0	...
10972367	  826.0	  566.5	 4874.0	...
10972368	  825.4	  565.7	 4873.0	...
10972369	  825.0	  565.6	 4871.0	...
10972370	  825.2	  566.2	 4871.0	...
10972371	  825.6	  566.8	 4870.0	...
10972372	  826.0	  566.8	 4871.0	...
10972373	  825.8	  566.8	 4871.0	...
10972374	  825.5	  566.7	 4872.0	...
10972375	  825.0	  566.7	 4875.0	...
10972376	  825.0	  566.9	 4884.0	...
10972377	  825.0	  567.0	 4892.0	...
10972378	  824.8	  567.1	 4900.0	...
10972379	  824.6	  567.1	 4903.0	...
10972380	  824.4	  567.4	 4906.0	...
10972381	  824.4	  567.5	 4905.0	...
10972382	  824.8	  566.8	 4904.0	...
10972383	  825.3	  565.8	 4904.0	...
10972384	  824.2	  567.2	 4906.0	...
10972385	  822.7	  569.6	 4917.0	...
10972386	  821.6	  570.4	 4928.0	...
10972387	  822.7	  568.8	 4934.0	...
10972388	  823.8	  567.9	 4921.0	...
10972389	  824.5	  568.4	 4908.0	...
10972390	  824.6	  569.1	 4899.0	...
10972391	  824.7	  569.2	 4909.0	...
10972392	  824.8	  569.6	 4919.0	...
10972393	  824.8	  570.0	 4930.0	...
10972394	  825.2	  568.2	 4930.0	...
10972395	  825.6	  566.3	 4931.0	...
10972396	  824.2	  564.4	 4935.0	...
10972397	  822.4	  564.4	 4940.0	...
10972398	  820.8	  566.9	 4944.0	...
10972399	  820.9	  569.5	 4943.0	...
10972400	  820.9	  572.0	 4942.0	...
10972401	  820.6	  571.7	 4939.0	...
10972402	  821.4	  570.5	 4938.0	...
10972403	  823.2	  569.3	 4937.0	...
10972404	  825.0	  568.1	 4937.0	...
10972405	  825.5	  567.5	 4944.0	...
10972406	  825.3	  566.9	 4951.0	...
10972407	  824.1	  566.7	 4959.0	...
10972408	  822.3	  567.4	 4968.0	...
10972409	  820.5	  568.2	 4977.0	...
10972410	  820.1	  568.9	 4974.0	...
10972411	  820.3	  568.7	 4962.0	...
10972412	  820.7	  568.5	 4958.0	...
10972413	  820.9	  568.2	 4966.0	...
10972414	  822.0	  567.7	 4976.0	...
10972415	  822.9	  567.3	 4978.0	...
10972416	  823.6	  568.1	 4982.0	...
10972417	  822.2	  569.5	 4987.0	...
10972418	  820.6	  569.8	 4989.0	...
10972419	  819.3	  568.8	 4991.0	...
10972420	  819.5	  567.6	 4997.0	...
10972421	  820.0	  567.5	 5005.0	...
10972422	  820.4	  567.4	 5013.0	...
10972423	  820.7	  567.4	 5014.0	...
10972424	  820.6	  567.7	 5016.0	...
10972425	  820.0	  568.0	 5018.0	...
10972426	  819.5	  568.3	 5019.0	...
10972427	  818.9	  568.5	 5021.0	...
10972428	  818.8	  568.7	 5026.0	...
10972429	  819.1	  568.3	 5032.0	...
10972430	  819.4	  567.7	 5034.0	...
10972431	  818.1	  567.4	 5037.0	...
10972432	  816.6	  567.6	 5048.0	...
10972433	  815.1	  568.1	 5059.0	...
10972434	  815.5	  569.5	 5059.0	...
10972435	  815.4	  570.9	 5051.0	...
10972436	  815.1	  571.7	 5052.0	...
10972437	  814.7	  571.3	 5060.0	...
10972438	  814.4	  570.8	 5072.0	...
10972439	  814.3	  571.7	 5076.0	...
10972440	  814.4	  572.8	 5079.0	...
10972441	  814.8	  573.9	 5083.0	...
10972442	  815.3	  574.2	 5087.0	...
10972443	  815.7	  574.5	 5088.0	...
10972444	  816.0	  574.3	 5084.0	...
10972445	  816.1	  572.5	 5081.0	...
10972446	  816.0	  570.8	 5079.0	...
10972447	  815.9	  570.3	 5078.0	...
10972448	  816.4	  571.5	 5085.0	...
10972449	  816.9	  572.6	 5095.0	...
10972450	  817.5	  572.7	 5104.0	...
10972451	  817.6	  572.4	 5103.0	...
10972452	  817.6	  572.1	 5100.0	...
10972453	  817.4	  572.2	 5096.0	...
10972454	  816.9	  571.2	 5099.0	...
10972455	  816.5	  570.0	 5105.0	...
10972456	  816.4	  568.9	 5111.0	...
10972457	  816.4	  569.0	 5112.0	...
10972458	  816.5	  568.7	 5113.0	...
10972459	  816.9	  568.2	 5115.0	...
10972460	  817.1	  567.5	 5117.0	...
10972461	  816.2	  567.4	 5122.0	...
10972462	  814.9	  567.1	 5125.0	...
10972463	  813.6	  567.0	 5125.0	...
10972464	  813.6	  568.1	 5122.0	...
10972465	  813.6	  569.1	 5118.0	...
10972466	  813.9	  569.6	 5117.0	...
10972467	  814.2	  568.8	 5117.0	...
10972468	  814.9	  569.0	 5118.0	...
10972469	  815.2	  570.5	 5125.0	...
10972470	  815.3	  572.0	 5130.0	...
10972471	  815.1	  572.7	 5139.0	...
10972472	  815.1	  572.8	 5143.0	...
10972473	  815.3	  573.0	 5149.0	...
10972474	  815.5	  573.3	 5152.0	...
10972475	  815.6	  573.5	 5155.0	...
10972476	  815.6	  573.5	 5158.0	...
10972477	  815.6	  573.5	 5160.0	...
10972478	  815.7	  573.5	 5163.0	...
10972479	  815.7	  572.0	 5164.0	...
10972480	  815.8	  570.5	 5164.0	...
10972481	  814.7	  569.4	 5168.0	...
10972482	  813.8	  569.9	 5172.0	...
10972483	  812.3	  570.6	 5177.0	...
10972484	  811.8	  571.1	 5177.0	...
10972485	  811.3	  571.1	 5179.0	...
10972486	  811.3	  570.8	 5184.0	...
10972487	  811.3	  570.7	 5188.0	...
10972488	  811.2	  571.2	 5191.0	...
10972489	  811.1	  571.4	 5191.0	...
10972490	  810.5	  570.8	 5191.0	...
10972491	  810.0	  569.8	 5192.0	...
10972492	  809.6	  570.5	 5193.0	...
10972493	  809.7	  571.6	 5192.0	...
10972494	  811.6	  572.6	 5190.0	...
10972495	  813.4	  572.5	 5188.0	...
10972496	  813.9	  572.7	 5195.0	...
10972497	  812.5	  573.1	 5203.0	...
10972498	  811.8	  573.3	 5210.0	...
10972499	  812.6	  572.9	 5210.0	...
10972500	  813.8	  572.0	 5207.0	...
10972501	  814.4	  571.1	 5204.0	...
10972502	  814.9	  570.3	 5201.0	...
10972503	  815.0	  569.9	 5207.0	...
10972504	  815.4	  571.3	 5214.0	...
10972505	  815.9	  572.8	 5220.0	...
10972506	  816.0	  574.0	 5221.0	...
10972507	  815.7	  573.6	 5214.0	...
10972508	  815.3	  572.9	 5207.0	...
10972509	  815.6	  572.3	 5204.0	...
10972510	  816.1	  571.7	 5208.0	...
10972511	  816.5	  571.1	 5213.0	...
10972512	  816.3	  570.6	 5215.0	...
10972513	  816.1	  570.1	 5218.0	...
10972514	  815.5	  569.9	 5219.0	...
10972515	  815.0	  569.8	 5218.0	...
10972516	  814.4	  570.3	 5217.0	...
10972517	  814.2	  570.8	 5223.0	...
10972518	  814.3	  571.2	 5229.0	...
10972519	  814.6	  570.8	 5228.0	...
10972520	  814.5	  570.6	 5221.0	...
10972521	  814.1	  570.4	 5227.0	...
10972522	  814.4	  570.6	 5240.0	...
10972523	  815.2	  570.8	 5245.0	...
10972524	  815.4	  571.3	 5237.0	...
10972525	  814.9	  571.8	 5230.0	...
10972526	  814.3	  572.4	 5232.0	...
10972527	  814.2	  572.8	 5241.0	...
10972528	  814.9	  572.0	 5251.0	...
10972529	  815.9	  570.9	 5260.0	...
10972530	  816.8	  569.2	 5262.0	...
10972531	  816.3	  568.7	 5262.0	...
10972532	  815.4	  568.4	 5266.0	...
10972533	  814.5	  568.8	 5271.0	...
10972534	  815.1	  569.8	 5275.0	...
10972535	  815.8	  570.8	 5273.0	...
10972536	  816.5	  571.5	 5271.0	...
10972537	  816.4	  571.2	 5268.0	...
10972538	  816.4	  570.9	 5268.0	...
10972539	  815.9	  570.5	 5270.0	...
10972540	  815.4	  570.2	 5272.0	...
10972541	  814.8	  570.1	 5275.0	...
10972542	  814.7	  570.2	 5276.0	...
10972543	  814.8	  570.2	 5277.0	...
10972544	  815.0	  570.4	 5281.0	...
10972545	  815.2	  570.8	 5285.0	...
10972546	  815.5	  571.4	 5288.0	...
10972547	  815.7	  571.7	 5289.0	...
10972548	  815.0	  571.5	 5303.0	...
10972549	  813.1	  571.3	 5317.0	...
10972550	  811.2	  570.9	 5327.0	...
10972551	  809.7	  570.9	 5324.0	...
10972552	  808.7	  571.7	 5322.0	...
10972553	  807.8	  572.6	 5326.0	...
10972554	  807.3	  572.5	 5330.0	...
10972555	  806.8	  571.6	 5332.0	...
10972556	  804.0	  571.3	 5329.0	...
10972557	  801.4	  572.0	 5327.0	...
10972558	  799.0	  572.8	 5325.0	...
10972559	  798.9	  573.2	 5324.0	...
10972560	  796.6	  573.8	 5322.0	...
10972561	  794.3	  573.6	 5321.0	...
10972562	  791.6	  573.2	 5320.0	...
10972563	  791.1	  572.6	 5320.0	...
10972564	  790.7	  572.8	 5321.0	...
10972565	  790.7	  572.9	 5323.0	...
10972566	  790.5	  572.9	 5328.0	...
10972567	  790.3	  573.0	 5344.0	...
10972568	  790.1	  572.9	 5357.0	...
10972569	  790.6	  572.7	 5365.0	...
10972570	  791.3	  572.5	 5363.0	...
10972571	  791.7	  572.9	 5361.0	...
10972572	  791.4	  573.5	 5359.0	...
10972573	  791.1	  574.3	 5357.0	...
10972574	  791.0	  574.7	 5358.0	...
10972575	  791.0	  573.6	 5360.0	...
10972576	  791.1	  572.2	 5362.0	...
10972577	  791.2	  570.8	 5362.0	...
10972578	  791.2	  570.8	 5364.0	...
10972579	  791.0	  570.8	 5367.0	...
10972580	  791.0	  572.3	 5371.0	...
10972581	  791.1	  573.7	 5369.0	...
10972582	  791.1	  573.8	 5366.0	...
10972583	  791.4	  572.5	 5367.0	...
10972584	  792.2	  572.4	 5371.0	...
10972585	  792.5	  573.7	 5377.0	...
10972586	  792.0	  575.4	 5381.0	...
10972587	  791.5	  575.9	 5385.0	...
10972588	  791.4	  576.3	 5387.0	...
10972589	  791.6	  574.4	 5388.0	...
10972590	  791.4	  572.5	 5391.0	...
10972591	  790.8	  570.7	 5394.0	...
10972592	  789.9	  571.0	 5397.0	...
10972593	  788.9	  571.2	 5403.0	...
10972594	  788.4	  571.8	 5410.0	...
10972595	  788.0	  572.3	 5416.0	...
10972596	  787.7	  572.8	 5415.0	...
10972597	  789.2	  572.6	 5411.0	...
10972598	  791.1	  573.0	 5408.0	...
10972599	  792.4	  573.6	 5407.0	...
10972600	  791.7	  574.4	 5408.0	...
10972601	  789.7	  574.9	 5420.0	...
10972602	  788.1	  575.3	 5431.0	...
10972603	  788.1	  575.0	 5439.0	...
10972604	  789.4	  574.2	 5437.0	...
10972605	  790.8	  573.3	 5436.0	...
10972606	  790.9	  573.0	 5435.0	...
MSG	10972607 0000 _ Number Off
10972607	  791.2	  572.8	 5431.0	...
10972608	  791.6	  572.7	 5427.0	...
10972609	  792.1	  572.6	 5424.0	...
10972610	  792.3	  572.6	 5429.0	...
10972611	  792.3	  572.8	 5435.0	...
10972612	  792.0	  573.0	 5442.0	...
10972613	  791.4	  573.7	 5444.0	...
10972614	  790.9	  574.4	 5446.0	...
10972615	  790.4	  575.1	 5446.0	...
10972616	  789.9	  573.7	 5440.0	...
10972617	  789.4	  572.4	 5435.0	...
10972618	  789.3	  572.4	 5433.0	...
10972619	  790.1	  573.9	 5437.0	...
10972620	  790.6	  575.6	 5441.0	...
10972621	  790.8	  576.0	 5442.0	...
10972622	  790.4	  575.9	 5444.0	...
10972623	  790.5	  575.2	 5447.0	...
10972624	  790.8	  574.2	 5450.0	...
10972625	  791.2	  573.6	 5452.0	...
10972626	  791.2	  573.4	 5453.0	...
10972627	  791.2	  573.4	 5453.0	...
10972628	  791.4	  573.8	 5454.0	...
10972629	  792.0	  574.1	 5453.0	...
10972630	  792.6	  574.4	 5452.0	...
10972631	  793.1	  574.3	 5454.0	...
10972632	  792.6	  574.4	 5460.0	...
10972633	  792.2	  574.4	 5467.0	...
10972634	  791.7	  574.5	 5470.0	...
10972635	  790.9	  574.5	 5484.0	...
10972636	  789.9	  574.2	 5497.0	...
10972637	  789.0	  573.5	 5506.0	...
10972638	  788.6	  572.7	 5502.0	...
10972639	  788.9	  572.3	 5498.0	...
10972640	  789.5	  571.1	 5497.0	...
10972641	  790.1	  569.8	 5495.0	...
10972642	  789.7	  568.6	 5493.0	...
10972643	  789.1	  568.5	 5500.0	...
10972644	  788.8	  568.5	 5506.0	...
10972645	  789.7	  568.5	 5510.0	...
10972646	  790.6	  568.5	 5508.0	...
10972647	  790.7	  568.7	 5506.0	...
10972648	  790.4	  568.9	 5506.0	...
10972649	  790.0	  569.1	 5506.0	...
10972650	  790.0	  569.3	 5508.0	...
10972651	  790.0	  569.8	 5510.0	...
10972652	  789.7	  570.4	 5512.0	...
10972653	  789.5	  570.9	 5520.0	...
10972654	  789.3	  570.8	 5527.0	...
10972655	  789.8	  570.8	 5523.0	...
10972656	  790.3	  571.2	 5512.0	...
10972657	  790.8	  571.7	 5506.0	...
10972658	  790.7	  572.1	 5513.0	...
10972659	  790.6	  571.8	 5520.0	...
10972660	  790.4	  571.6	 5517.0	...
10972661	  790.9	  571.2	 5513.0	...
10972662	  792.0	  570.5	 5509.0	...
10972663	  793.1	  570.0	 5508.0	...
10972664	  793.5	  569.8	 5509.0	...
10972665	  793.5	  569.6	 5511.0	...
10972666	  792.7	  569.4	 5517.0	...
10972667	  791.9	  569.7	 5522.0	...
10972668	  791.1	  570.2	 5526.0	...
10972669	  790.2	  570.8	 5526.0	...
10972670	  789.3	  570.9	 5527.0	...
10972671	  790.3	  572.1	 5528.0	...
10972672	  792.1	  573.2	 5529.0	...
10972673	  794.1	  573.8	 5525.0	...
10972674	  794.4	  573.1	 5522.0	...
10972675	  794.9	  571.9	 5518.0	...
10972676	  795.2	  570.6	 5518.0	...
10972677	  795.2	  570.3	 5518.0	...
10972678	  794.8	  570.9	 5519.0	...
10972679	  793.6	  572.1	 5528.0	...
10972680	  792.6	  572.8	 5536.0	...
10972681	  791.8	  573.0	 5544.0	...
10972682	  792.2	  573.0	 5543.0	...
10972683	  792.5	  572.7	 5543.0	...
10972684	  791.5	  572.6	 5545.0	...
10972685	  790.2	  572.7	 5552.0	...
10972686	  788.7	  572.9	 5560.0	...
10972687	  788.5	  572.9	 5564.0	...
10972688	  788.8	  572.6	 5561.0	...
10972689	  789.3	  572.3	 5558.0	...
10972690	  789.4	  571.6	 5563.0	...
10972691	  789.0	  571.2	 5571.0	...
10972692	  789.9	  571.3	 5574.0	...
10972693	  791.2	  571.7	 5568.0	...
10972694	  792.8	  572.0	 5562.0	...
10972695	  793.1	  571.8	 5563.0	...
10972696	  792.7	  571.5	 5565.0	...
10972697	  792.1	  571.4	 5566.0	...
10972698	  791.5	  571.6	 5569.0	...
10972699	  791.7	  572.1	 5572.0	...
10972700	  791.8	  572.7	 5575.0	...
10972701	  791.6	  571.2	 5574.0	...
10972702	  791.0	  569.2	 5574.0	...
10972703	  790.3	  567.2	 5576.0	...
10972704	  789.9	  567.0	 5582.0	...
10972705	  789.8	  567.9	 5587.0	...
10972706	  789.7	  568.8	 5590.0	...
10972707	  789.6	  570.4	 5591.0	...
10972708	  789.5	  570.9	 5590.0	...
10972709	  790.3	  570.8	 5589.0	...
10972710	  791.1	  570.1	 5589.0	...
10972711	  791.6	  570.6	 5590.0	...
10972712	  791.0	  571.5	 5591.0	...
10972713	  790.6	  572.7	 5594.0	...
10972714	  790.4	  572.9	 5596.0	...
10972715	  790.1	  572.9	 5600.0	...
10972716	  789.2	  572.4	 5613.0	...
10972717	  788.1	  570.4	 5626.0	...
10972718	  787.7	  568.7	 5626.0	...
10972719	  787.9	  567.3	 5618.0	...
10972720	  788.1	  567.4	 5610.0	...
10972721	  788.7	  567.3	 5612.0	...
10972722	  789.3	  567.1	 5611.0	...
10972723	  789.8	  566.7	 5611.0	...
10972724	  788.6	  566.8	 5613.0	...
10972725	  787.4	  568.2	 5619.0	...
10972726	  786.3	  569.5	 5624.0	...
10972727	  786.8	  570.7	 5625.0	...
10972728	  787.1	  570.5	 5624.0	...
10972729	  787.2	  570.2	 5619.0	...
10972730	  787.4	  570.0	 5611.0	...
10972731	  787.8	  569.7	 5604.0	...
10972732	  788.1	  569.5	 5615.0	...
10972733	  787.8	  569.5	 5630.0	...
10972734	  787.2	  569.8	 5643.0	...
10972735	  787.7	  568.5	 5639.0	...
10972736	  788.7	  567.1	 5636.0	...
10972737	  789.6	  567.1	 5635.0	...
10972738	  789.3	  568.7	 5636.0	...
10972739	  788.6	  569.3	 5638.0	...
10972740	  787.9	  568.4	 5641.0	...
10972741	  787.6	  567.4	 5643.0	...
10972742	  787.6	  567.7	 5644.0	...
10972743	  787.7	  568.1	 5650.0	...
10972744	  787.8	  568.4	 5656.0	...
10972745	  787.8	  568.3	 5659.0	...
10972746	  787.8	  568.2	 5654.0	...
10972747	  788.0	  568.8	 5649.0	...
10972748	  788.6	  569.5	 5647.0	...
10972749	  789.0	  568.9	 5646.0	...
10972750	  789.1	  567.6	 5644.0	...
10972751	  788.8	  566.8	 5642.0	...
10972752	  788.8	  566.7	 5641.0	...
10972753	  789.1	  566.6	 5639.0	...
10972754	  788.0	  566.6	 5641.0	...
10972755	  786.8	  567.2	 5644.0	...
10972756	  786.0	  567.8	 5647.0	...
10972757	  786.4	  567.6	 5651.0	...
10972758	  787.1	  567.3	 5656.0	...
10972759	  787.5	  567.0	 5661.0	...
10972760	  788.1	  568.0	 5661.0	...
10972761	  788.6	  569.3	 5661.0	...
10972762	  788.9	  570.6	 5662.0	...
10972763	  789.1	  570.7	 5663.0	...
10972764	  789.0	  570.7	 5659.0	...
10972765	  788.8	  570.9	 5655.0	...
10972766	  789.2	  571.0	 5650.0	...
10972767	  789.6	  570.6	 5649.0	...
10972768	  789.9	  569.9	 5648.0	...
10972769	  789.8	  569.0	 5646.0	...
10972770	  789.3	  568.8	 5643.0	...
10972771	  788.7	  568.7	 5651.0	...
10972772	  788.2	  568.8	 5662.0	...
10972773	  788.0	  569.0	 5672.0	...
10972774	  787.9	  569.3	 5672.0	...
10972775	  787.8	  569.5	 5673.0	...
10972776	  787.8	  569.4	 5670.0	...
10972777	  788.0	  570.2	 5667.0	...
10972778	  788.8	  571.0	 5664.0	...
10972779	  789.7	  571.6	 5662.0	...
10972780	  790.5	  571.3	 5660.0	...
10972781	  790.5	  571.5	 5657.0	...
10972782	  790.6	  571.9	 5656.0	...
10972783	  790.0	  571.2	 5656.0	...
10972784	  789.3	  569.6	 5658.0	...
10972785	  788.7	  568.3	 5663.0	...
10972786	  788.4	  568.3	 5670.0	...
10972787	  788.0	  569.1	 5677.0	...
10972788	  787.1	  570.0	 5680.0	...
10972789	  786.7	  570.8	 5678.0	...
10972790	  786.5	  571.2	 5676.0	...
10972791	  786.6	  569.7	 5677.0	...
10972792	  786.8	  568.1	 5683.0	...
10972793	  787.6	  567.1	 5691.0	...
10972794	  788.5	  568.2	 5694.0	...
10972795	  789.9	  569.2	 5693.0	...
10972796	  790.6	  569.7	 5691.0	...
10972797	  790.2	  569.7	 5688.0	...
10972798	  789.2	  569.8	 5687.0	...
10972799	  788.3	  569.8	 5688.0	...
10972800	  788.5	  569.6	 5690.0	...
10972801	  788.7	  569.5	 5692.0	...
10972802	  788.8	  570.1	 5692.0	...
10972803	  789.0	  570.6	 5692.0	...
10972804	  789.2	  570.5	 5696.0	...
10972805	  789.3	  569.7	 5700.0	...
10972806	  789.1	  568.9	 5702.0	...
10972807	  790.0	  568.5	 5698.0	...
10972808	  790.9	  568.3	 5695.0	...
10972809	  791.0	  568.3	 5695.0	...
10972810	  790.3	  568.7	 5695.0	...
10972811	  790.0	  569.0	 5696.0	...
10972812	  790.6	  569.2	 5696.0	...
10972813	  791.1	  569.0	 5696.0	...
10972814	  790.7	  568.9	 5696.0	...
10972815	  790.2	  568.2	 5699.0	...
10972816	  789.8	  567.6	 5701.0	...
10972817	  790.2	  566.9	 5696.0	...
MSG	10972818 0000 _ Number On
10972818	  790.9	  566.4	 5688.0	...
10972819	  791.5	  565.8	 5680.0	...
10972820	  791.0	  567.1	 5693.0	...
10972821	  790.0	  568.8	 5708.0	...
10972822	  788.9	  570.0	 5720.0	...
10972823	  788.8	  569.2	 5718.0	...
10972824	  789.0	  568.4	 5714.0	...
10972825	  789.7	  568.7	 5711.0	...
10972826	  790.2	  569.3	 5708.0	...
10972827	  790.6	  569.6	 5711.0	...
10972828	  790.5	  568.5	 5717.0	...
10972829	  790.4	  567.7	 5720.0	...
10972830	  790.3	  567.2	 5716.0	...
10972831	  790.2	  567.4	 5712.0	...
10972832	  790.0	  568.1	 5709.0	...
10972833	  789.9	  568.7	 5709.0	...
10972834	  789.2	  568.4	 5709.0	...
10972835	  788.7	  567.7	 5709.0	...
10972836	  788.8	  568.0	 5709.0	...
10972837	  789.4	  569.0	 5709.0	...
10972838	  790.0	  570.4	 5709.0	...
10972839	  790.6	  571.3	 5708.0	...
10972840	  791.1	  572.2	 5708.0	...
10972841	  791.5	  571.4	 5708.0	...
10972842	  791.4	  570.2	 5713.0	...
10972843	  791.2	  569.0	 5717.0	...
10972844	  790.9	  569.0	 5722.0	...
10972845	  790.8	  570.6	 5720.0	...
10972846	  791.5	  572.1	 5715.0	...
10972847	  792.2	  573.6	 5715.0	...
10972848	  792.6	  573.6	 5718.0	...
10972849	  791.5	  571.9	 5723.0	...
10972850	  790.5	  570.1	 5722.0	...
10972851	  789.8	  568.3	 5720.0	...
10972852	  790.0	  568.1	 5717.0	...
10972853	  790.2	  568.0	 5715.0	...
10972854	  790.7	  567.6	 5712.0	...
10972855	  791.3	  567.4	 5712.0	...
10972856	  791.8	  566.8	 5718.0	...
10972857	  791.9	  566.4	 5725.0	...
10972858	  791.2	  566.7	 5732.0	...
10972859	  790.5	  567.8	 5732.0	...
10972860	  790.7	  568.3	 5730.0	...
10972861	  791.5	  568.3	 5728.0	...
10972862	  792.0	  567.7	 5731.0	...
10972863	  791.6	  567.5	 5736.0	...
10972864	  791.2	  567.9	 5740.0	...
10972865	  791.0	  568.5	 5739.0	...
10972866	  790.1	  569.2	 5739.0	...
10972867	  789.0	  568.8	 5740.0	...
10972868	  788.2	  568.3	 5741.0	...
10972869	  788.5	  568.8	 5739.0	...
10972870	  788.8	  569.8	 5737.0	...
10972871	  788.2	  570.3	 5737.0	...
10972872	  787.6	  569.7	 5738.0	...
10972873	  787.2	  570.0	 5738.0	...
10972874	  787.5	  571.3	 5738.0	...
10972875	  789.1	  572.4	 5740.0	...
10972876	  790.7	  571.1	 5737.0	...
10972877	  792.3	  569.6	 5731.0	...
10972878	  791.9	  568.2	 5728.0	...
10972879	  791.6	  568.1	 5733.0	...
10972880	  791.3	  568.2	 5742.0	...
10972881	  790.2	  567.7	 5755.0	...
10972882	  789.1	  567.3	 5765.0	...
10972883	  788.2	  567.7	 5771.0	...
10972884	  788.3	  568.3	 5776.0	...
10972885	  788.7	  568.8	 5781.0	...
10972886	  789.0	  568.8	 5776.0	...
10972887	  788.4	  570.1	 5766.0	...
10972888	  787.8	  571.6	 5755.0	...
10972889	  787.0	  571.9	 5756.0	...
10972890	  787.0	  571.4	 5757.0	...
10972891	  787.1	  570.9	 5759.0	...
10972892	  787.3	  570.8	 5757.0	...
10972893	  787.5	  570.8	 5755.0	...
10972894	  788.2	  570.7	 5752.0	...
10972895	  788.8	  570.5	 5753.0	...
10972896	  789.7	  570.4	 5754.0	...
10972897	  790.1	  570.3	 5755.0	...
10972898	  789.2	  570.0	 5755.0	...
10972899	  787.9	  569.9	 5757.0	...
10972900	  786.6	  570.1	 5758.0	...
10972901	  787.9	  570.4	 5758.0	...
10972902	  789.3	  570.7	 5753.0	...
10972903	  791.1	  570.6	 5748.0	...
10972904	  791.6	  570.7	 5747.0	...
10972905	  789.7	  571.2	 5757.0	...
10972906	  787.4	  571.7	 5766.0	...
10972907	  785.9	  571.0	 5769.0	...
10972908	  786.9	  569.8	 5765.0	...
10972909	  787.8	  568.6	 5760.0	...
10972910	  788.1	  568.6	 5760.0	...
10972911	  788.5	  568.6	 5765.0	...
10972912	  788.9	  568.5	 5771.0	...
10972913	  788.8	  568.4	 5781.0	...
10972914	  788.4	  568.2	 5787.0	...
10972915	  787.6	  568.2	 5793.0	...
10972916	  786.1	  568.5	 5793.0	...
10972917	  785.1	  569.0	 5793.0	...
10972918	  784.7	  569.2	 5793.0	...
10972919	  784.9	  568.9	 5792.0	...
10972920	  785.0	  568.4	 5790.0	...
10972921	  784.9	  568.3	 5788.0	...
10972922	  784.9	  568.4	 5786.0	...
10972923	  785.8	  569.4	 5782.0	...
10972924	  786.7	  570.3	 5779.0	...
10972925	  787.3	  571.2	 5780.0	...
10972926	  787.1	  571.0	 5783.0	...
10972927	  787.4	  570.9	 5787.0	...
10972928	  787.6	  571.1	 5791.0	...
10972929	  787.5	  571.5	 5794.0	...
10972930	  787.0	  571.9	 5792.0	...
10972931	  786.8	  571.9	 5788.0	...
10972932	  787.7	  571.8	 5786.0	...
10972933	  788.3	  570.6	 5788.0	...
10972934	  788.3	  569.7	 5789.0	...
10972935	  787.8	  569.2	 5788.0	...
10972936	  787.3	  569.7	 5785.0	...
10972937	  787.4	  570.4	 5782.0	...
10972938	  787.4	  571.0	 5781.0	...
10972939	  787.5	  571.8	 5781.0	...
10972940	  787.5	  572.0	 5779.0	...
10972941	  787.8	  572.0	 5776.0	...
10972942	  787.9	  571.0	 5773.0	...
10972943	  787.9	  570.2	 5771.0	...
10972944	  787.5	  570.1	 5773.0	...
10972945	  787.1	  570.5	 5773.0	...
10972946	  787.0	  570.9	 5773.0	...
10972947	  787.1	  570.9	 5775.0	...
10972948	  786.8	  571.0	 5784.0	...
10972949	  786.2	  570.7	 5793.0	...
10972950	  786.0	  570.2	 5800.0	...
10972951	  786.3	  569.7	 5798.0	...
10972952	  786.9	  569.7	 5797.0	...
10972953	  787.2	  570.7	 5797.0	...
10972954	  787.4	  571.8	 5799.0	...
10972955	  787.5	  572.9	 5795.0	...
10972956	  787.4	  573.0	 5794.0	...
10972957	  787.2	  573.7	 5791.0	...
10972958	  787.1	  574.3	 5790.0	...
10972959	  787.0	  575.0	 5788.0	...
10972960	  786.1	  575.1	 5789.0	...
10972961	  785.8	  575.3	 5790.0	...
10972962	  786.1	  575.3	 5791.0	...
10972963	  787.1	  573.2	 5791.0	...
10972964	  787.6	  571.0	 5790.0	...
10972965	  786.6	  569.2	 5790.0	...
10972966	  785.5	  569.4	 5792.0	...
10972967	  784.3	  569.6	 5798.0	...
10972968	  784.0	  569.6	 5808.0	...
10972969	  783.1	  569.6	 5815.0	...
10972970	  782.1	  569.9	 5814.0	...
10972971	  782.1	  570.1	 5804.0	...
10972972	  782.7	  570.2	 5793.0	...
10972973	  783.4	  570.2	 5789.0	...
10972974	  783.2	  570.1	 5791.0	...
10972975	  783.2	  569.9	 5793.0	...
10972976	  783.2	  569.7	 5789.0	...
10972977	  783.3	  569.5	 5784.0	...
10972978	  783.1	  569.3	 5781.0	...
10972979	  782.8	  569.1	 5784.0	...
10972980	  783.2	  568.8	 5787.0	...
10972981	  784.7	  568.6	 5786.0	...
10972982	  786.1	  568.6	 5784.0	...
10972983	  786.8	  569.2	 5789.0	...
10972984	  786.9	  569.9	 5796.0	...
10972985	  787.0	  569.8	 5802.0	...
10972986	  786.6	  569.2	 5801.0	...
10972987	  786.2	  568.7	 5799.0	...
10972988	  785.6	  569.1	 5797.0	...
10972989	  785.1	  569.5	 5797.0	...
10972990	  784.6	  570.0	 5801.0	...
10972991	  784.3	  570.1	 5810.0	...
10972992	  784.2	  570.2	 5820.0	...
10972993	  784.1	  570.3	 5825.0	...
10972994	  783.9	  570.3	 5822.0	...
10972995	  783.7	  570.4	 5819.0	...
10972996	  783.7	  570.4	 5819.0	...
10972997	  783.6	  569.9	 5813.0	...
10972998	  783.0	  569.5	 5807.0	...
10972999	  782.3	  569.3	 5803.0	...
10973000	  782.3	  569.7	 5805.0	...
10973001	  783.0	  570.4	 5807.0	...
10973002	  783.5	  570.9	 5809.0	...
10973003	  783.5	  571.3	 5810.0	...
10973004	  784.1	  571.3	 5811.0	...
10973005	  784.9	  571.1	 5809.0	...
10973006	  785.7	  570.6	 5807.0	...
10973007	  786.0	  570.1	 5806.0	...
10973008	  786.1	  569.6	 5806.0	...
10973009	  786.2	  569.4	 5807.0	...
10973010	  785.8	  569.4	 5801.0	...
10973011	  785.4	  568.3	 5796.0	...
10973012	  785.0	  567.0	 5799.0	...
10973013	  784.6	  566.3	 5807.0	...
10973014	  784.3	  567.6	 5816.0	...
10973015	  784.0	  568.9	 5821.0	...
10973016	  784.0	  569.6	 5827.0	...
10973017	  783.3	  570.0	 5831.0	...
10973018	  782.6	  570.1	 5831.0	...
10973019	  781.5	  569.6	 5833.0	...
10973020	  781.0	  568.2	 5833.0	...
10973021	  780.7	  567.1	 5834.0	...
10973022	  781.2	  566.3	 5834.0	...
10973023	  782.3	  566.1	 5837.0	...
10973024	  783.3	  565.6	 5842.0	...
10973025	  783.7	  565.3	 5846.0	...
10973026	  783.5	  565.1	 5851.0	...
10973027	  783.4	  565.2	 5853.0	...
10973028	  782.7	  566.4	 5856.0	...
10973029	  782.2	  567.4	 5858.0	...
10973030	  781.8	  568.4	 5859.0	...
10973031	  782.0	  568.1	 5857.0	...
10973032	  782.2	  567.7	 5858.0	...
10973033	  782.2	  567.4	 5860.0	...
10973034	  782.1	  567.3	 5862.0	...
10973035	  782.0	  568.4	 5863.0	...
10973036	  782.6	  568.9	 5864.0	...
10973037	  783.2	  569.0	 5864.0	...
10973038	  782.9	  568.1	 5863.0	...
10973039	  782.0	  567.7	 5863.0	...
10973040	  781.1	  567.6	 5863.0	...
10973041	  781.3	  568.4	 5863.0	...
10973042	  781.6	  569.4	 5865.0	...
10973043	  782.1	  570.1	 5872.0	...
10973044	  782.1	  569.7	 5877.0	...
10973045	  781.8	  569.4	 5884.0	...
10973046	  781.3	  569.2	 5887.0	...
10973047	  781.0	  569.3	 5889.0	...
10973048	  782.0	  568.9	 5890.0	...
10973049	  783.9	  568.2	 5891.0	...
10973050	  786.4	  567.4	 5891.0	...
10973051	  787.6	  566.8	 5889.0	...
10973052	  788.0	  566.5	 5886.0	...
10973053	  788.1	  566.4	 5883.0	...
10973054	  789.1	  566.4	 5882.0	...
10973055	  790.1	  566.3	 5882.0	...
10973056	  790.3	  566.2	 5882.0	...
10973057	  790.1	  566.1	 5885.0	...
10973058	  789.8	  565.8	 5886.0	...
10973059	  789.1	  565.4	 5882.0	...
10973060	  788.5	  565.0	 5878.0	...
10973061	  787.4	  566.0	 5872.0	...
10973062	  786.9	  567.0	 5871.0	...
10973063	  787.1	  567.5	 5870.0	...
10973064	  787.7	  567.1	 5869.0	...
10973065	  788.5	  567.0	 5871.0	...
10973066	  789.1	  567.3	 5874.0	...
10973067	  789.6	  567.6	 5876.0	...
10973068	  790.2	  567.6	 5881.0	...
10973069	  790.3	  567.7	 5885.0	...
10973070	  791.1	  567.0	 5890.0	...
10973071	  791.9	  566.4	 5889.0	...
10973072	  792.1	  566.0	 5889.0	...
10973073	  791.4	  566.3	 5890.0	...
10973074	  790.7	  566.6	 5893.0	...
10973075	  790.1	  566.7	 5894.0	...
10973076	  789.8	  566.8	 5895.0	...
10973077	  789.5	  567.0	 5892.0	...
10973078	  789.4	  567.3	 5890.0	...
10973079	  789.1	  567.6	 5890.0	...
10973080	  788.4	  567.9	 5901.0	...
10973081	  787.9	  568.1	 5911.0	...
10973082	  787.6	  568.5	 5922.0	...
10973083	  787.5	  568.8	 5927.0	...
10973084	  788.8	  568.9	 5931.0	...
10973085	  790.1	  569.4	 5931.0	...
10973086	  790.9	  570.0	 5933.0	...
10973087	  790.4	  570.4	 5937.0	...
10973088	  789.8	  570.2	 5943.0	...
10973089	  789.6	  569.1	 5947.0	...
10973090	  789.6	  568.2	 5942.0	...
10973091	  789.5	  566.9	 5937.0	...
10973092	  789.5	  566.3	 5931.0	...
10973093	  788.7	  565.8	 5933.0	...
10973094	  788.2	  565.6	 5934.0	...
10973095	  787.9	  565.4	 5931.0	...
10973096	  788.1	  565.6	 5927.0	...
10973097	  788.2	  566.0	 5926.0	...
10973098	  788.0	  566.4	 5926.0	...
10973099	  788.3	  566.6	 5926.0	...
10973100	  788.8	  566.8	 5934.0	...
10973101	  789.2	  566.5	 5946.0	...
10973102	  789.9	  566.0	 5958.0	...
10973103	  790.3	  565.5	 5949.0	...
10973104	  790.6	  565.4	 5939.0	...
10973105	  789.7	  565.0	 5940.0	...
10973106	  787.7	  564.7	 5952.0	...
10973107	  786.0	  565.5	 5963.0	...
10973108	  785.6	  566.8	 5957.0	...
10973109	  786.5	  567.8	 5951.0	...
10973110	  787.5	  568.0	 5953.0	...
10973111	  787.7	  568.2	 5961.0	...
10973112	  788.0	  568.2	 5971.0	...
10973113	  788.1	  567.5	 5973.0	...
10973114	  788.2	  566.8	 5966.0	...
10973115	  788.3	  566.0	 5958.0	...
10973116	  787.3	  565.7	 5954.0	...
10973117	  786.3	  566.1	 5957.0	...
10973118	  785.7	  567.9	 5962.0	...
10973119	  786.4	  569.6	 5967.0	...
10973120	  788.1	  570.8	 5971.0	...
10973121	  789.4	  570.8	 5974.0	...
10973122	  790.6	  570.6	 5976.0	...
MSG	10973123 0000 _ Number Off
10973123	  790.8	  570.2	 5975.0	...
10973124	  790.9	  569.5	 5973.0	...
10973125	  790.9	  568.8	 5971.0	...
10973126	  790.8	  568.4	 5971.0	...
10973127	  791.2	  567.9	 5967.0	...
10973128	  791.7	  567.4	 5965.0	...
10973129	  792.0	  566.8	 5964.0	...
10973130	  791.4	  566.3	 5969.0	...
10973131	  790.2	  566.1	 5974.0	...
10973132	  789.0	  566.9	 5981.0	...
10973133	  788.0	  568.0	 5985.0	...
10973134	  787.7	  568.6	 5985.0	...
10973135	  787.9	  568.1	 5982.0	...
10973136	  788.3	  567.5	 5979.0	...
10973137	  788.8	  567.5	 5981.0	...
10973138	  788.7	  568.2	 5986.0	...
10973139	  788.5	  568.9	 5990.0	...
10973140	  789.0	  569.1	 5992.0	...
10973141	  789.6	  569.0	 5995.0	...
10973142	  790.1	  568.3	 5998.0	...
10973143	  789.8	  567.8	 5992.0	...
10973144	  790.0	  567.3	 5983.0	...
10973145	  790.3	  566.7	 5974.0	...
10973146	  791.0	  565.7	 5973.0	...
10973147	  791.6	  564.6	 5972.0	...
10973148	  791.1	  565.9	 5980.0	...
10973149	  790.0	  567.6	 5988.0	...
10973150	  789.0	  568.8	 5996.0	...
10973151	  789.1	  568.4	 5998.0	...
10973152	  789.2	  568.0	 6002.0	...
10973153	  789.4	  568.2	 6005.0	...
10973154	  789.5	  568.4	 6007.0	...
10973155	  789.4	  567.4	 6009.0	...
10973156	  789.4	  566.2	 6006.0	...
10973157	  789.7	  566.3	 5999.0	...
10973158	  790.5	  567.6	 5992.0	...
10973159	  791.0	  568.4	 5995.0	...
10973160	  791.2	  567.2	 6001.0	...
10973161	  791.1	  566.0	 6006.0	...
10973162	  790.3	  565.4	 6007.0	...
10973163	  789.7	  565.3	 6010.0	...
10973164	  789.0	  565.3	 6014.0	...
10973165	  789.1	  565.3	 6017.0	...
10973166	  789.3	  567.2	 6020.0	...
10973167	  790.6	  568.8	 6022.0	...
10973168	  791.3	  569.3	 6025.0	...
10973169	  791.5	  568.0	 6032.0	...
10973170	  790.2	  566.9	 6039.0	...
10973171	  789.5	  566.8	 6043.0	...
10973172	  790.2	  566.6	 6041.0	...
10973173	  791.1	  566.3	 6039.0	...
10973174	  792.2	  566.1	 6039.0	...
10973175	  792.4	  566.8	 6039.0	...
10973176	  792.4	  567.4	 6040.0	...
10973177	  792.3	  567.9	 6043.0	...
10973178	  792.6	  567.5	 6045.0	...
10973179	  793.1	  567.2	 6047.0	...
10973180	  792.9	  567.1	 6049.0	...
10973181	  790.9	  567.5	 6051.0	...
10973182	  788.9	  568.0	 6052.0	...
10973183	  788.6	  568.3	 6054.0	...
10973184	  789.5	  568.2	 6054.0	...
10973185	  790.8	  568.1	 6054.0	...
10973186	  791.2	  568.0	 6052.0	...
10973187	  791.5	  567.3	 6051.0	...
10973188	  791.4	  565.8	 6052.0	...
10973189	  791.2	  564.4	 6055.0	...
10973190	  791.1	  563.6	 6055.0	...
10973191	  791.2	  563.6	 6054.0	...
10973192	  791.3	  564.2	 6053.0	...
10973193	  791.4	  565.1	 6054.0	...
10973194	  791.5	  566.3	 6055.0	...
10973195	  791.3	  566.7	 6057.0	...
10973196	  791.0	  567.4	 6059.0	...
10973197	  790.6	  567.9	 6065.0	...
10973198	  790.2	  567.5	 6075.0	...
10973199	  790.1	  566.5	 6083.0	...
10973200	  790.3	  565.7	 6079.0	...
10973201	  790.8	  565.7	 6070.0	...
10973202	  791.2	  565.8	 6061.0	...
10973203	  791.3	  565.9	 6065.0	...
10973204	  791.3	  565.6	 6069.0	...
10973205	  790.9	  564.5	 6074.0	...
10973206	  790.2	  563.5	 6078.0	...
10973207	  789.7	  564.4	 6082.0	...
10973208	  789.6	  566.1	 6087.0	...
10973209	  789.7	  567.7	 6088.0	...
10973210	  789.6	  567.4	 6087.0	...
10973211	  788.5	  567.3	 6085.0	...
10973212	  787.3	  567.2	 6086.0	...
10973213	  786.9	  567.8	 6089.0	...
10973214	  787.7	  568.2	 6091.0	...
10973215	  788.6	  568.7	 6090.0	...
10973216	  789.0	  568.6	 6089.0	...
10973217	  789.3	  568.5	 6094.0	...
10973218	  789.6	  568.0	 6099.0	...
10973219	  789.9	  567.2	 6103.0	...
10973220	  790.3	  566.5	 6100.0	...
10973221	  790.2	  566.9	 6098.0	...
10973222	  790.3	  567.4	 6096.0	...
10973223	  790.7	  568.0	 6095.0	...
10973224	  791.2	  568.6	 6094.0	...
10973225	  791.6	  569.2	 6094.0	...
10973226	  791.2	  568.8	 6096.0	...
10973227	  790.8	  567.7	 6098.0	...
10973228	  790.4	  566.7	 6099.0	...
10973229	  790.5	  566.8	 6100.0	...
10973230	  790.2	  567.1	 6102.0	...
10973231	  789.7	  565.9	 6108.0	...
10973232	  789.6	  564.7	 6114.0	...
10973233	  789.9	  565.5	 6123.0	...
10973234	  790.2	  567.6	 6129.0	...
10973235	  790.1	  569.4	 6135.0	...
10973236	  790.6	  568.5	 6137.0	...
10973237	  791.2	  567.5	 6137.0	...
10973238	  791.4	  567.1	 6136.0	...
10973239	  790.9	  566.9	 6139.0	...
10973240	  791.0	  566.3	 6143.0	...
10973241	  791.7	  565.8	 6136.0	...
10973242	  792.5	  565.5	 6128.0	...
10973243	  792.6	  565.9	 6119.0	...
10973244	  792.7	  566.2	 6122.0	...
10973245	  792.6	  566.2	 6125.0	...
10973246	  792.5	  566.1	 6128.0	...
10973247	  792.4	  566.0	 6133.0	...
10973248	  792.3	  566.1	 6137.0	...
10973249	  792.1	  566.3	 6133.0	...
10973250	  792.6	  566.4	 6126.0	...
10973251	  793.1	  566.1	 6119.0	...
10973252	  793.4	  566.2	 6121.0	...
10973253	  793.5	  566.3	 6122.0	...
10973254	  793.6	  566.7	 6123.0	...
10973255	  793.4	  566.6	 6125.0	...
10973256	  792.3	  565.8	 6128.0	...
10973257	  791.5	  565.1	 6135.0	...
10973258	  791.1	  564.6	 6143.0	...
10973259	  791.5	  564.5	 6150.0	...
10973260	  791.7	  564.5	 6153.0	...
10973261	  791.9	  564.3	 6153.0	...
10973262	  791.9	  564.7	 6148.0	...
10973263	  792.0	  564.6	 6144.0	...
10973264	  791.9	  564.2	 6145.0	...
10973265	  792.0	  563.7	 6150.0	...
10973266	  792.1	  563.2	 6155.0	...
10973267	  791.9	  563.1	 6155.0	...
10973268	  791.6	  563.8	 6155.0	...
10973269	  791.3	  564.7	 6154.0	...
10973270	  791.4	  565.3	 6154.0	...
10973271	  791.4	  565.1	 6154.0	...
10973272	  791.4	  564.9	 6153.0	...
10973273	  791.5	  564.9	 6150.0	...
10973274	  791.8	  564.9	 6145.0	...
10973275	  792.1	  564.9	 6140.0	...
10973276	  791.9	  565.1	 6146.0	...
10973277	  791.6	  565.4	 6154.0	...
10973278	  791.3	  566.0	 6160.0	...
10973279	  791.9	  566.3	 6157.0	...
10973280	  792.3	  565.5	 6153.0	...
10973281	  792.7	  564.3	 6152.0	...
10973282	  792.7	  564.6	 6152.0	...
10973283	  792.8	  566.0	 6159.0	...
10973284	  792.9	  567.3	 6166.0	...
10973285	  791.6	  567.3	 6169.0	...
10973286	  790.2	  567.1	 6166.0	...
10973287	  788.6	  566.9	 6163.0	...
10973288	  788.2	  566.3	 6164.0	...
10973289	  788.8	  565.8	 6167.0	...
10973290	  790.4	  566.1	 6169.0	...
10973291	  792.1	  566.7	 6171.0	...
10973292	  790.9	  566.8	 6172.0	...
10973293	  788.9	  566.2	 6174.0	...
10973294	  787.9	  565.9	 6175.0	...
10973295	  789.0	  566.0	 6177.0	...
10973296	  790.2	  566.0	 6178.0	...
10973297	  790.7	  565.6	 6177.0	...
10973298	  791.1	  566.4	 6178.0	...
10973299	  791.3	  567.3	 6178.0	...
10973300	  790.8	  566.5	 6180.0	...
10973301	  790.3	  564.8	 6180.0	...
10973302	  789.9	  563.4	 6181.0	...
10973303	  789.8	  564.3	 6184.0	...
10973304	  789.8	  565.1	 6189.0	...
10973305	  789.9	  565.7	 6196.0	...
10973306	  790.0	  565.9	 6200.0	...
10973307	  790.0	  566.0	 6194.0	...
10973308	  790.0	  566.0	 6186.0	...
10973309	  790.1	  566.0	 6178.0	...
10973310	  790.1	  566.0	 6179.0	...
10973311	  790.0	  566.6	 6180.0	...
10973312	  789.9	  567.6	 6187.0	...
10973313	  789.9	  568.5	 6194.0	...
10973314	  788.5	  568.4	 6201.0	...
10973315	  787.2	  567.8	 6201.0	...
10973316	  786.2	  567.2	 6203.0	...
10973317	  787.4	  567.0	 6208.0	...
10973318	  788.6	  565.8	 6213.0	...
10973319	  789.4	  564.8	 6211.0	...
10973320	  790.3	  563.6	 6202.0	...
10973321	  791.4	  564.6	 6192.0	...
10973322	  792.5	  565.5	 6190.0	...
10973323	  791.2	  567.2	 6196.0	...
10973324	  790.0	  567.8	 6199.0	...
10973325	  789.1	  568.2	 6201.0	...
10973326	  789.8	  568.1	 6199.0	...
10973327	  790.2	  568.0	 6203.0	...
10973328	  791.1	  568.3	 6205.0	...
10973329	  791.8	  568.6	 6204.0	...
10973330	  791.7	  569.2	 6200.0	...
10973331	  790.2	  569.4	 6197.0	...
10973332	  788.6	  568.7	 6199.0	...
10973333	  787.8	  567.8	 6202.0	...
10973334	  787.6	  566.6	 6203.0	...
MSG	10973335 0000 _ Number On
10973335	  787.7	  566.1	 6204.0	...
10973336	  788.0	  565.8	 6202.0	...
10973337	  788.1	  565.8	 6201.0	...
10973338	  788.1	  566.1	 6201.0	...
10973339	  789.0	  565.6	 6201.0	...
10973340	  790.5	  565.1	 6193.0	...
10973341	  791.9	  564.5	 6186.0	...
10973342	  791.5	  565.4	 6189.0	...
10973343	  790.7	  566.3	 6200.0	...
10973344	  790.0	  567.8	 6211.0	...
10973345	  789.5	  568.5	 6209.0	...
10973346	  788.9	  567.8	 6207.0	...
10973347	  788.2	  566.6	 6204.0	...
10973348	  786.9	  565.3	 6205.0	...
10973349	  785.7	  565.2	 6208.0	...
10973350	  784.8	  565.0	 6215.0	...
10973351	  785.1	  564.4	 6221.0	...
10973352	  785.3	  563.8	 6225.0	...
10973353	  787.4	  563.9	 6224.0	...
10973354	  789.6	  564.5	 6223.0	...
10973355	  791.2	  564.8	 6222.0	...
10973356	  790.7	  564.6	 6223.0	...
10973357	  790.5	  564.6	 6224.0	...
10973358	  790.8	  564.7	 6226.0	...
10973359	  791.6	  565.4	 6226.0	...
10973360	  792.1	  566.4	 6229.0	...
10973361	  791.4	  567.7	 6233.0	...
10973362	  790.3	  568.6	 6236.0	...
10973363	  788.6	  569.0	 6236.0	...
10973364	  788.1	  569.0	 6236.0	...
10973365	  788.8	  568.6	 6237.0	...
10973366	  789.6	  568.1	 6240.0	...
10973367	  789.8	  567.5	 6242.0	...
10973368	  788.7	  567.2	 6242.0	...
10973369	  788.0	  567.0	 6238.0	...
10973370	  788.4	  567.0	 6234.0	...
10973371	  788.0	  567.3	 6231.0	...
10973372	  787.5	  566.8	 6232.0	...
10973373	  786.1	  566.2	 6237.0	...
10973374	  785.6	  565.6	 6241.0	...
10973375	  785.8	  565.6	 6244.0	...
10973376	  786.2	  565.6	 6245.0	...
10973377	  786.6	  566.3	 6246.0	...
10973378	  786.9	  567.0	 6249.0	...
10973379	  787.4	  566.7	 6252.0	...
10973380	  787.8	  565.6	 6255.0	...
10973381	  787.1	  564.9	 6255.0	...
10973382	  786.6	  565.2	 6256.0	...
10973383	  786.2	  566.0	 6254.0	...
10973384	  786.4	  566.5	 6253.0	...
10973385	  786.6	  566.8	 6257.0	...
10973386	  787.9	  566.5	 6263.0	...
10973387	  789.2	  566.2	 6268.0	...
10973388	  790.7	  565.4	 6268.0	...
10973389	  790.8	  564.8	 6262.0	...
10973390	  790.9	  564.6	 6255.0	...
10973391	  790.9	  565.0	 6247.0	...
10973392	  790.8	  565.4	 6251.0	...
10973393	  790.2	  565.5	 6254.0	...
10973394	  789.6	  566.1	 6260.0	...
10973395	  788.5	  566.8	 6263.0	...
10973396	  788.0	  567.2	 6270.0	...
10973397	  787.5	  567.0	 6275.0	...
10973398	  788.7	  566.6	 6269.0	...
10973399	  789.9	  566.2	 6260.0	...
10973400	  791.6	  565.6	 6250.0	...
10973401	  792.0	  565.2	 6249.0	...
10973402	  790.7	  565.5	 6249.0	...
10973403	  788.9	  565.8	 6250.0	...
10973404	  787.1	  566.1	 6259.0	...
10973405	  786.6	  566.3	 6268.0	...
10973406	  786.1	  566.5	 6279.0	...
10973407	  785.6	  566.8	 6282.0	...
10973408	  785.5	  566.7	 6282.0	...
10973409	  785.4	  567.2	 6282.0	...
10973410	  785.2	  567.6	 6281.0	...
10973411	  785.6	  566.9	 6280.0	...
10973412	  786.3	  565.8	 6281.0	...
10973413	  787.0	  564.6	 6283.0	...
10973414	  786.8	  564.9	 6285.0	...
10973415	  786.6	  565.3	 6287.0	...
10973416	  786.4	  565.9	 6288.0	...
10973417	  786.5	  566.0	 6289.0	...
10973418	  786.6	  565.9	 6288.0	...
10973419	  786.7	  565.6	 6287.0	...
10973420	  786.8	  565.8	 6288.0	...
10973421	  785.9	  566.4	 6289.0	...
10973422	  784.9	  567.0	 6290.0	...
10973423	  784.1	  566.5	 6292.0	...
10973424	  784.3	  565.8	 6294.0	...
10973425	  783.7	  565.2	 6296.0	...
10973426	  783.0	  565.2	 6297.0	...
10973427	  782.5	  565.2	 6290.0	...
10973428	  783.2	  566.2	 6281.0	...
10973429	  785.4	  567.1	 6275.0	...
10973430	  787.2	  566.7	 6288.0	...
10973431	  788.3	  564.7	 6299.0	...
10973432	  787.8	  563.0	 6308.0	...
10973433	  787.0	  563.1	 6310.0	...
10973434	  786.3	  563.4	 6312.0	...
10973435	  786.7	  563.6	 6310.0	...
10973436	  787.7	  563.5	 6306.0	...
10973437	  787.7	  564.5	 6301.0	...
10973438	  786.7	  565.5	 6299.0	...
10973439	  786.0	  566.4	 6296.0	...
10973440	  786.7	  566.4	 6295.0	...
10973441	  787.7	  566.4	 6299.0	...
10973442	  788.3	  566.4	 6306.0	...
10973443	  787.2	  566.5	 6311.0	...
10973444	  785.8	  566.7	 6314.0	...
10973445	  784.4	  566.8	 6312.0	...
10973446	  784.5	  566.5	 6315.0	...
10973447	  784.2	  565.3	 6319.0	...
10973448	  783.9	  564.4	 6324.0	...
10973449	  783.6	  563.5	 6324.0	...
10973450	  783.4	  563.4	 6326.0	...
10973451	  783.3	  563.4	 6327.0	...
10973452	  782.6	  563.5	 6328.0	...
10973453	  782.1	  563.7	 6328.0	...
10973454	  781.7	  563.9	 6331.0	...
10973455	  781.8	  565.2	 6333.0	...
10973456	  783.0	  566.3	 6335.0	...
10973457	  784.1	  567.4	 6336.0	...
10973458	  784.8	  567.2	 6337.0	...
10973459	  784.6	  567.2	 6338.0	...
10973460	  784.3	  565.8	 6338.0	...
10973461	  782.8	  564.6	 6337.0	...
10973462	  781.5	  564.9	 6337.0	...
10973463	  780.0	  566.5	 6337.0	...
10973464	  779.7	  566.7	 6333.0	...
10973465	  778.9	  566.1	 6330.0	...
10973466	  778.3	  565.3	 6338.0	...
10973467	  778.8	  565.5	 6353.0	...
10973468	  779.7	  565.1	 6367.0	...
10973469	  780.8	  565.0	 6365.0	...
10973470	  782.9	  565.6	 6354.0	...
10973471	  785.0	  566.2	 6343.0	...
10973472	  784.5	  566.9	 6340.0	...
10973473	  782.1	  567.1	 6343.0	...
10973474	  780.7	  566.9	 6347.0	...
10973475	  781.7	  565.9	 6348.0	...
10973476	  782.4	  565.2	 6354.0	...
10973477	  781.8	  566.3	 6361.0	...
10973478	  781.3	  567.9	 6368.0	...
10973479	  781.1	  569.7	 6370.0	...
10973480	  781.6	  569.9	 6371.0	...
10973481	  782.0	  568.7	 6371.0	...
10973482	  782.6	  567.1	 6370.0	...
10973483	  782.7	  565.5	 6368.0	...
10973484	  782.6	  565.3	 6369.0	...
10973485	  782.7	  564.3	 6371.0	...
10973486	  782.9	  563.4	 6373.0	...
10973487	  783.4	  563.1	 6376.0	...
10973488	  783.4	  563.6	 6380.0	...
10973489	  783.1	  565.6	 6384.0	...
10973490	  782.7	  567.0	 6385.0	...
10973491	  782.2	  568.1	 6384.0	...
10973492	  782.0	  567.6	 6378.0	...
10973493	  781.5	  567.2	 6371.0	...
10973494	  780.2	  567.0	 6379.0	...
10973495	  778.8	  567.7	 6391.0	...
10973496	  778.7	  568.2	 6403.0	...
10973497	  779.7	  567.9	 6403.0	...
10973498	  781.7	  566.9	 6400.0	...
10973499	  783.2	  565.9	 6397.0	...
10973500	  783.7	  564.6	 6397.0	...
10973501	  782.5	  563.8	 6398.0	...
10973502	  781.3	  563.2	 6396.0	...
10973503	  782.2	  563.4	 6393.0	...
10973504	  783.6	  563.6	 6391.0	...
10973505	  783.6	  564.2	 6391.0	...
10973506	  782.2	  564.7	 6390.0	...
10973507	  780.8	  565.0	 6389.0	...
10973508	  780.8	  565.0	 6388.0	...
10973509	  780.6	  565.0	 6387.0	...
10973510	  780.5	  565.0	 6393.0	...
10973511	  780.3	  565.1	 6401.0	...
10973512	  780.5	  565.1	 6409.0	...
10973513	  780.8	  565.1	 6407.0	...
10973514	  780.8	  565.2	 6407.0	...
10973515	  781.1	  565.6	 6407.0	...
10973516	  781.4	  566.7	 6407.0	...
10973517	  781.8	  567.5	 6401.0	...
10973518	  781.6	  568.0	 6397.0	...
10973519	  781.0	  566.1	 6398.0	...
10973520	  780.5	  564.3	 6406.0	...
10973521	  780.3	  563.5	 6414.0	...
10973522	  780.5	  564.4	 6418.0	...
10973523	  779.9	  565.2	 6417.0	...
10973524	  779.2	  565.3	 6414.0	...
10973525	  779.1	  565.3	 6410.0	...
10973526	  779.4	  565.6	 6404.0	...
10973527	  779.8	  565.9	 6399.0	...
10973528	  779.5	  566.1	 6397.0	...
10973529	  779.5	  566.0	 6400.0	...
10973530	  779.9	  566.0	 6402.0	...
10973531	  780.2	  566.2	 6405.0	...
10973532	  780.8	  566.4	 6406.0	...
10973533	  781.0	  566.6	 6401.0	...
10973534	  781.2	  566.7	 6393.0	...
10973535	  781.2	  566.7	 6385.0	...
10973536	  781.0	  565.5	 6395.0	...
10973537	  781.2	  564.1	 6406.0	...
10973538	  781.3	  562.9	 6406.0	...
10973539	  781.7	  563.0	 6395.0	...
10973540	  781.0	  563.4	 6383.0	...
10973541	  780.4	  564.4	 6380.0	...
10973542	  781.5	  565.0	 6378.0	...
10973543	  783.2	  565.3	 6375.0	...
10973544	  784.1	  564.9	 6375.0	...
10973545	  783.3	  565.0	 6380.0	...
10973546	  782.1	  565.2	 6385.0	...
10973547	  781.6	  565.8	 6387.0	...
10973548	  780.7	  566.4	 6387.0	...
10973549	  780.1	  566.5	 6389.0	...
10973550	  779.1	  566.5	 6394.0	...
10973551	  778.7	  566.4	 6396.0	...
10973552	  778.4	  566.5	 6396.0	...
10973553	  778.7	  566.2	 6395.0	...
10973554	  779.3	  566.0	 6392.0	...
10973555	  779.9	  566.1	 6390.0	...
10973556	  779.5	  566.1	 6396.0	...
10973557	  778.9	  565.9	 6403.0	...
10973558	  779.3	  566.1	 6400.0	...
10973559	  780.2	  566.3	 6389.0	...
10973560	  780.8	  566.5	 6379.0	...
10973561	  780.4	  566.3	 6380.0	...
10973562	  780.2	  566.3	 6383.0	...
10973563	  780.1	  566.3	 6385.0	...
10973564	  780.0	  566.1	 6386.0	...
10973565	  780.7	  565.7	 6380.0	...
10973566	  781.1	  565.5	 6374.0	...
10973567	  781.6	  565.4	 6369.0	...
10973568	  781.3	  564.7	 6376.0	...
10973569	  781.6	  564.0	 6385.0	...
10973570	  781.8	  564.8	 6392.0	...
10973571	  783.3	  566.1	 6389.0	...
10973572	  784.7	  567.8	 6382.0	...
10973573	  785.9	  568.0	 6372.0	...
10973574	  785.5	  566.9	 6362.0	...
10973575	  784.6	  565.6	 6356.0	...
10973576	  783.5	  563.9	 6355.0	...
10973577	  782.6	  563.7	 6355.0	...
10973578	  782.1	  564.4	 6355.0	...
10973579	  781.7	  565.3	 6361.0	...
10973580	  781.2	  566.2	 6367.0	...
10973581	  781.0	  566.0	 6376.0	...
10973582	  781.0	  565.8	 6377.0	...
10973583	  781.0	  565.7	 6378.0	...
10973584	  780.9	  564.6	 6377.0	...
10973585	  781.2	  563.5	 6363.0	...
10973586	  781.5	  563.6	 6349.0	...
10973587	  781.8	  564.7	 6338.0	...
10973588	  781.8	  565.9	 6339.0	...
10973589	  781.6	  566.3	 6340.0	...
10973590	  781.5	  566.6	 6346.0	...
10973591	  781.4	  567.1	 6349.0	...
10973592	  781.5	  567.3	 6352.0	...
10973593	  781.6	  566.9	 6348.0	...
10973594	  781.6	  566.0	 6346.0	...
10973595	  781.8	  565.7	 6348.0	...
10973596	  782.0	  565.9	 6351.0	...
10973597	  781.5	  566.6	 6356.0	...
10973598	  780.7	  566.6	 6362.0	...
10973599	  779.9	  566.5	 6369.0	...
10973600	  779.8	  566.8	 6375.0	...
10973601	  780.4	  567.6	 6372.0	...
10973602	  781.1	  568.5	 6358.0	...
10973603	  781.7	  569.1	 6345.0	...
10973604	  781.7	  569.4	 6339.0	...
10973605	  781.5	  568.6	 6341.0	...
10973606	  781.5	  567.6	 6343.0	...
10973607	  781.5	  566.6	 6344.0	...
10973608	  781.7	  566.5	 6343.0	...
10973609	  781.8	  566.3	 6338.0	...
10973610	  781.9	  566.8	 6333.0	...
10973611	  781.4	  567.5	 6331.0	...
10973612	  780.6	  568.3	 6334.0	...
10973613	  779.8	  568.4	 6338.0	...
10973614	  779.4	  568.0	 6333.0	...
10973615	  779.0	  567.5	 6326.0	...
10973616	  778.2	  566.1	 6321.0	...
10973617	  777.1	  565.0	 6324.0	...
10973618	  776.2	  563.9	 6325.0	...
10973619	  775.8	  564.0	 6325.0	...
10973620	  776.3	  564.2	 6327.0	...
10973621	  777.0	  565.5	 6331.0	...
10973622	  777.7	  566.3	 6335.0	...
10973623	  778.3	  566.4	 6329.0	...
10973624	  778.7	  565.2	 6324.0	...
10973625	  779.1	  563.9	 6318.0	...
10973626	  779.6	  562.9	 6308.0	...
10973627	  780.8	  562.3	 6295.0	...
10973628	  782.0	  561.8	 6282.0	...
10973629	  780.9	  562.1	 6282.0	...
10973630	  779.2	  562.4	 6285.0	...
10973631	  778.3	  562.5	 6283.0	...
10973632	  779.1	  560.9	 6277.0	...
10973633	  779.8	  559.2	 6276.0	...
10973634	  779.8	  558.6	 6280.0	...
10973635	  779.9	  559.5	 6284.0	...
10973636	  780.0	  560.8	 6282.0	...
MSG	10973637 0000 _ Number Off
10973637	  779.9	  561.2	 6280.0	...
10973638	  779.8	  562.0	 6284.0	...
10973639	  779.7	  562.4	 6290.0	...
10973640	  779.8	  563.3	 6291.0	...
10973641	  779.5	  563.8	 6285.0	...
10973642	  778.5	  562.8	 6285.0	...
10973643	  776.8	  561.4	 6290.0	...
10973644	  775.7	  560.8	 6292.0	...
10973645	  775.6	  561.7	 6289.0	...
10973646	  776.4	  562.2	 6286.0	...
10973647	  777.1	  561.6	 6286.0	...
10973648	  777.7	  560.7	 6286.0	...
10973649	  778.0	  560.2	 6287.0	...
10973650	  778.1	  559.9	 6283.0	...
10973651	  778.1	  560.0	 6279.0	...
10973652	  778.0	  560.3	 6272.0	...
10973653	  778.1	  561.4	 6271.0	...
10973654	  777.9	  562.4	 6270.0	...
10973655	  777.6	  563.2	 6272.0	...
10973656	  777.4	  562.5	 6273.0	...
10973657	  777.3	  561.8	 6269.0	...
10973658	  777.3	  561.2	 6266.0	...
10973659	  777.4	  561.4	 6262.0	...
10973660	  777.9	  561.8	 6254.0	...
10973661	  778.4	  562.3	 6249.0	...
10973662	  778.8	  561.7	 6244.0	...
10973663	  778.7	  560.7	 6245.0	...
10973664	  778.5	  559.2	 6245.0	...
10973665	  778.3	  558.7	 6244.0	...
10973666	  778.4	  560.7	 6245.0	...
10973667	  778.5	  563.3	 6247.0	...
10973668	  778.2	  564.8	 6243.0	...
10973669	  777.8	  563.8	 6238.0	...
10973670	  777.7	  562.8	 6234.0	...
10973671	  778.0	  562.7	 6233.0	...
10973672	  778.4	  562.7	 6231.0	...
10973673	  778.7	  561.9	 6229.0	...
10973674	  779.0	  561.1	 6228.0	...
10973675	  779.1	  560.0	 6227.0	...
10973676	  779.6	  559.7	 6228.0	...
10973677	  779.9	  559.3	 6227.0	...
10973678	  779.8	  559.3	 6227.0	...
10973679	  779.5	  559.7	 6227.0	...
10973680	  779.2	  560.1	 6227.0	...
10973681	  779.3	  560.4	 6226.0	...
10973682	  779.1	  560.1	 6225.0	...
10973683	  778.6	  559.8	 6228.0	...
10973684	  778.3	  560.7	 6231.0	...
10973685	  778.4	  562.1	 6229.0	...
10973686	  778.9	  563.5	 6216.0	...
10973687	  779.4	  563.7	 6203.0	...
10973688	  779.5	  562.5	 6195.0	...
10973689	  779.6	  561.3	 6191.0	...
10973690	  779.7	  560.3	 6189.0	...
10973691	  779.3	  560.6	 6190.0	...
10973692	  778.8	  560.7	 6192.0	...
10973693	  778.9	  560.5	 6194.0	...
10973694	  779.6	  560.2	 6193.0	...
10973695	  780.5	  560.0	 6193.0	...
10973696	  780.7	  560.1	 6193.0	...
10973697	  780.7	  560.1	 6199.0	...
10973698	  780.4	  560.0	 6205.0	...
10973699	  779.9	  560.0	 6205.0	...
10973700	  779.5	  560.1	 6199.0	...
10973701	  779.3	  560.5	 6186.0	...
10973702	  779.3	  561.3	 6179.0	...
10973703	  779.6	  561.9	 6174.0	...
10973704	  779.8	  562.1	 6176.0	...
10973705	  778.9	  562.0	 6177.0	...
10973706	  777.8	  562.1	 6177.0	...
10973707	  776.1	  562.3	 6175.0	...
10973708	  775.3	  562.5	 6174.0	...
10973709	  774.0	  562.7	 6174.0	...
10973710	  773.4	  561.8	 6177.0	...
10973711	  772.9	  560.8	 6179.0	...
10973712	  773.0	  560.2	 6181.0	...
10973713	  773.4	  561.1	 6182.0	...
10973714	  773.8	  561.9	 6182.0	...
10973715	  774.7	  561.8	 6183.0	...
10973716	  776.1	  561.2	 6173.0	...
10973717	  777.8	  561.1	 6162.0	...
10973718	  778.9	  561.3	 6153.0	...
10973719	  779.0	  561.7	 6158.0	...
10973720	  778.9	  561.9	 6163.0	...
10973721	  778.8	  562.1	 6161.0	...
10973722	  779.0	  562.0	 6158.0	...
10973723	  779.1	  561.8	 6154.0	...
10973724	  779.3	  562.6	 6154.0	...
10973725	  779.3	  563.7	 6151.0	...
10973726	  779.2	  564.5	 6148.0	...
10973727	  778.2	  563.4	 6145.0	...
10973728	  777.3	  562.3	 6144.0	...
10973729	  777.4	  561.3	 6144.0	...
10973730	  778.2	  561.1	 6142.0	...
10973731	  778.9	  560.0	 6142.0	...
10973732	  778.8	  559.1	 6139.0	...
10973733	  778.3	  558.3	 6138.0	...
10973734	  778.0	  558.3	 6138.0	...
10973735	  777.8	  559.7	 6141.0	...
10973736	  778.2	  561.2	 6143.0	...
10973737	  778.6	  562.7	 6146.0	...
10973738	  778.5	  562.6	 6148.0	...
10973739	  777.9	  562.2	 6150.0	...
10973740	  777.0	  561.9	 6156.0	...
10973741	  776.5	  562.7	 6161.0	...
10973742	  776.2	  563.6	 6170.0	...
10973743	  776.2	  564.6	 6173.0	...
10973744	  777.0	  564.6	 6164.0	...
10973745	  778.0	  564.6	 6151.0	...
10973746	  777.8	  564.7	 6139.0	...
10973747	  776.8	  564.9	 6137.0	...
10973748	  777.4	  565.3	 6133.0	...
10973749	  779.0	  565.5	 6130.0	...
10973750	  781.5	  565.8	 6129.0	...
10973751	  782.4	  565.8	 6126.0	...
10973752	  783.1	  565.0	 6121.0	...
10973753	  783.1	  564.0	 6116.0	...
10973754	  782.9	  562.3	 6117.0	...
10973755	  782.5	  561.4	 6122.0	...
10973756	  782.0	  561.0	 6126.0	...
10973757	  781.6	  561.5	 6128.0	...
10973758	  781.5	  561.4	 6125.0	...
10973759	  781.6	  561.1	 6124.0	...
10973760	  781.9	  561.8	 6121.0	...
10973761	  782.4	  563.2	 6118.0	...
10973762	  783.3	  564.7	 6117.0	...
10973763	  783.9	  564.8	 6117.0	...
10973764	  784.3	  564.6	 6121.0	...
10973765	  784.3	  564.3	 6123.0	...
10973766	  783.0	  564.2	 6125.0	...
10973767	  781.5	  564.7	 6129.0	...
10973768	  779.9	  565.2	 6132.0	...
10973769	  779.0	  565.6	 6136.0	...
10973770	  778.5	  565.7	 6138.0	...
10973771	  779.3	  565.3	 6134.0	...
10973772	  780.7	  564.6	 6128.0	...
10973773	  782.6	  563.7	 6122.0	...
10973774	  783.0	  563.3	 6119.0	...
10973775	  782.6	  563.3	 6118.0	...
10973776	  782.0	  563.4	 6118.0	...
10973777	  781.4	  563.7	 6117.0	...
10973778	  781.7	  563.9	 6117.0	...
10973779	  781.7	  564.1	 6117.0	...
10973780	  780.2	  562.9	 6118.0	...
10973781	  778.8	  561.8	 6120.0	...
10973782	  778.5	  561.4	 6119.0	...
10973783	  779.7	  561.7	 6118.0	...
10973784	  780.9	  561.9	 6120.0	...
10973785	  781.3	  563.3	 6124.0	...
10973786	  781.7	  565.1	 6129.0	...
10973787	  781.8	  566.4	 6132.0	...
10973788	  781.5	  565.2	 6134.0	...
10973789	  781.1	  563.9	 6135.0	...
10973790	  782.0	  563.1	 6133.0	...
10973791	  783.1	  563.2	 6129.0	...
10973792	  783.1	  563.4	 6126.0	...
10973793	  782.2	  563.8	 6123.0	...
10973794	  781.1	  565.9	 6117.0	...
10973795	  781.1	  567.8	 6111.0	...
10973796	  782.1	  567.3	 6103.0	...
10973797	  783.0	  564.9	 6102.0	...
10973798	  782.5	  562.8	 6103.0	...
10973799	  781.0	  563.7	 6104.0	...
10973800	  779.8	  564.6	 6106.0	...
10973801	  780.1	  564.8	 6112.0	...
10973802	  780.9	  564.5	 6119.0	...
10973803	  781.4	  564.2	 6126.0	...
10973804	  781.9	  564.8	 6125.0	...
10973805	  781.9	  565.3	 6117.0	...
10973806	  782.0	  564.8	 6109.0	...
10973807	  782.0	  563.8	 6102.0	...
10973808	  782.0	  563.6	 6104.0	...
10973809	  782.2	  564.3	 6107.0	...
10973810	  782.5	  564.9	 6109.0	...
10973811	  782.2	  564.4	 6110.0	...
10973812	  781.8	  563.8	 6109.0	...
10973813	  781.4	  563.5	 6108.0	...
10973814	  782.9	  563.1	 6102.0	...
10973815	  784.6	  563.1	 6096.0	...
10973816	  784.9	  563.0	 6091.0	...
10973817	  783.7	  563.0	 6094.0	...
10973818	  782.9	  562.9	 6095.0	...
10973819	  783.3	  563.0	 6093.0	...
10973820	  783.8	  563.0	 6091.0	...
10973821	  783.6	  563.1	 6090.0	...
10973822	  783.1	  564.1	 6091.0	...
10973823	  782.6	  565.1	 6087.0	...
10973824	  782.9	  565.8	 6083.0	...
10973825	  783.9	  565.5	 6086.0	...
10973826	  785.0	  565.1	 6093.0	...
10973827	  784.1	  564.8	 6099.0	...
10973828	  782.5	  564.5	 6099.0	...
10973829	  780.9	  564.1	 6098.0	...
10973830	  782.4	  562.5	 6095.0	...
10973831	  784.1	  560.9	 6093.0	...
10973832	  784.7	  559.4	 6093.0	...
10973833	  783.5	  559.6	 6096.0	...
10973834	  782.4	  559.8	 6097.0	...
10973835	  782.6	  561.3	 6096.0	...
10973836	  782.7	  562.7	 6094.0	...
10973837	  782.8	  563.8	 6092.0	...
10973838	  783.0	  563.5	 6092.0	...
10973839	  783.3	  563.2	 6095.0	...
10973840	  784.0	  562.8	 6096.0	...
10973841	  784.7	  562.1	 6091.0	...
10973842	  785.5	  561.5	 6083.0	...
10973843	  786.0	  561.7	 6075.0	...
10973844	  786.2	  562.3	 6072.0	...
10973845	  786.6	  563.4	 6069.0	...
10973846	  787.1	  563.9	 6065.0	...
10973847	  787.5	  564.3	 6062.0	...
10973848	  786.6	  564.5	 6069.0	...
MSG	10973849 0000 _ Number On
10973849	  786.1	  564.6	 6077.0	...
10973850	  785.5	  564.6	 6085.0	...
10973851	  786.0	  564.3	 6084.0	...
10973852	  785.9	  565.0	 6084.0	...
10973853	  785.9	  565.8	 6085.0	...
10973854	  786.2	  566.5	 6083.0	...
10973855	  786.7	  566.1	 6079.0	...
10973856	  787.2	  565.5	 6075.0	...
10973857	  787.7	  565.1	 6072.0	...
10973858	  787.9	  564.2	 6072.0	...
10973859	  788.1	  563.5	 6071.0	...
10973860	  788.8	  562.5	 6069.0	...
10973861	  789.6	  562.1	 6067.0	...
10973862	  789.5	  561.7	 6071.0	...
10973863	  788.7	  562.0	 6075.0	...
10973864	  787.8	  562.4	 6074.0	...
10973865	  787.8	  562.6	 6069.0	...
10973866	  787.7	  562.5	 6071.0	...
10973867	  787.0	  562.7	 6078.0	...
10973868	  786.4	  562.9	 6085.0	...
10973869	  785.2	  563.2	 6087.0	...
10973870	  784.7	  563.3	 6090.0	...
10973871	  784.5	  563.3	 6093.0	...
10973872	  785.0	  563.1	 6094.0	...
10973873	  785.7	  562.8	 6095.0	...
10973874	  786.4	  562.9	 6095.0	...
10973875	  786.9	  563.2	 6092.0	...
10973876	  787.1	  563.6	 6085.0	...
10973877	  786.7	  563.4	 6078.0	...
10973878	  786.3	  563.1	 6074.0	...
10973879	  786.1	  562.8	 6076.0	...
10973880	  786.3	  562.5	 6078.0	...
10973881	  786.7	  562.4	 6079.0	...
10973882	  787.0	  562.4	 6079.0	...
10973883	  787.0	  561.1	 6079.0	...
10973884	  786.8	  559.8	 6079.0	...
10973885	  785.9	  559.0	 6086.0	...
10973886	  785.0	  559.5	 6093.0	...
10973887	  784.5	  562.2	 6097.0	...
10973888	  784.8	  564.6	 6087.0	...
10973889	  786.2	  566.4	 6077.0	...
10973890	  787.3	  565.9	 6071.0	...
10973891	  788.4	  564.8	 6073.0	...
10973892	  788.4	  564.0	 6078.0	...
10973893	  787.4	  563.4	 6085.0	...
10973894	  786.3	  563.4	 6092.0	...
10973895	  786.5	  563.7	 6098.0	...
10973896	  787.7	  564.0	 6099.0	...
10973897	  788.2	  564.2	 6100.0	...
10973898	  787.5	  563.9	 6100.0	...
10973899	  786.7	  563.6	 6102.0	...
10973900	  786.6	  563.5	 6105.0	...
10973901	  786.2	  563.6	 6107.0	...
10973902	  785.7	  563.7	 6100.0	...
10973903	  786.0	  563.7	 6093.0	...
10973904	  786.4	  563.7	 6091.0	...
10973905	  786.8	  564.4	 6093.0	...
10973906	  787.0	  565.2	 6093.0	...
10973907	  787.1	  565.0	 6089.0	...
10973908	  787.2	  563.9	 6088.0	...
10973909	  787.0	  562.9	 6092.0	...
10973910	  786.7	  562.9	 6097.0	...
10973911	  785.1	  563.5	 6103.0	...
10973912	  783.7	  564.5	 6105.0	...
10973913	  782.6	  565.5	 6103.0	...
10973914	  782.7	  564.5	 6100.0	...
10973915	  783.9	  562.9	 6092.0	...
10973916	  785.0	  562.5	 6087.0	...
10973917	  786.2	  563.8	 6081.0	...
10973918	  785.7	  565.4	 6079.0	...
10973919	  785.3	  565.3	 6077.0	...
10973920	  785.1	  564.9	 6078.0	...
10973921	  785.4	  564.4	 6084.0	...
10973922	  785.8	  564.5	 6091.0	...
10973923	  785.9	  564.7	 6102.0	...
10973924	  785.9	  564.7	 6107.0	...
10973925	  785.4	  564.6	 6114.0	...
10973926	  784.8	  564.4	 6116.0	...
10973927	  784.4	  564.3	 6118.0	...
10973928	  784.8	  564.1	 6114.0	...
10973929	  785.2	  564.0	 6112.0	...
10973930	  785.1	  564.0	 6111.0	...
10973931	  784.7	  563.2	 6113.0	...
10973932	  784.5	  562.5	 6115.0	...
10973933	  784.7	  561.7	 6111.0	...
10973934	  784.9	  561.8	 6106.0	...
10973935	  785.0	  562.0	 6110.0	...
10973936	  786.0	  562.9	 6121.0	...
10973937	  787.1	  563.9	 6130.0	...
10973938	  788.0	  564.8	 6129.0	...
10973939	  787.9	  565.0	 6127.0	...
10973940	  787.8	  564.8	 6126.0	...
10973941	  787.8	  564.4	 6126.0	...
10973942	  787.0	  564.1	 6129.0	...
10973943	  786.3	  564.0	 6133.0	...
10973944	  785.5	  564.2	 6135.0	...
10973945	  785.6	  565.0	 6135.0	...
10973946	  785.6	  565.9	 6135.0	...
10973947	  787.0	  565.5	 6130.0	...
10973948	  788.3	  564.5	 6126.0	...
10973949	  788.4	  563.6	 6121.0	...
10973950	  787.2	  563.6	 6121.0	...
10973951	  786.8	  563.6	 6120.0	...
10973952	  787.6	  563.9	 6120.0	...
10973953	  788.5	  564.3	 6120.0	...
10973954	  787.9	  565.6	 6124.0	...
10973955	  787.3	  566.8	 6128.0	...
10973956	  786.4	  565.8	 6139.0	...
10973957	  786.1	  563.8	 6146.0	...
10973958	  786.3	  561.9	 6152.0	...
10973959	  786.9	  562.1	 6150.0	...
10973960	  787.8	  562.4	 6148.0	...
10973961	  788.1	  562.6	 6147.0	...
10973962	  788.2	  562.8	 6147.0	...
10973963	  788.0	  562.9	 6149.0	...
10973964	  788.1	  562.7	 6151.0	...
10973965	  788.2	  562.5	 6146.0	...
10973966	  788.3	  562.4	 6143.0	...
10973967	  788.3	  562.4	 6140.0	...
10973968	  788.3	  563.0	 6142.0	...
10973969	  788.3	  563.4	 6136.0	...
10973970	  788.3	  563.7	 6131.0	...
10973971	  787.6	  563.7	 6138.0	...
10973972	  786.9	  563.7	 6150.0	...
10973973	  787.2	  563.7	 6163.0	...
10973974	  788.2	  563.9	 6164.0	...
10973975	  788.4	  564.4	 6159.0	...
10973976	  787.7	  565.1	 6154.0	...
10973977	  787.2	  564.8	 6149.0	...
10973978	  788.1	  564.1	 6147.0	...
10973979	  789.3	  563.3	 6142.0	...
10973980	  790.2	  563.0	 6136.0	...
10973981	  791.2	  563.6	 6129.0	...
10973982	  792.0	  564.3	 6125.0	...
10973983	  792.7	  565.1	 6125.0	...
10973984	  792.6	  565.1	 6127.0	...
10973985	  791.4	  564.0	 6130.0	...
10973986	  790.0	  562.9	 6137.0	...
10973987	  788.8	  562.4	 6145.0	...
10973988	  788.5	  562.9	 6154.0	...
10973989	  788.6	  563.3	 6157.0	...
10973990	  787.3	  563.8	 6161.0	...
10973991	  786.2	  564.7	 6165.0	...
10973992	  785.5	  565.4	 6167.0	...
10973993	  786.9	  565.2	 6169.0	...
10973994	  788.3	  564.2	 6171.0	...
10973995	  788.8	  563.2	 6173.0	...
10973996	  788.6	  563.8	 6174.0	...
10973997	  789.2	  565.1	 6176.0	...
10973998	  790.1	  565.5	 6180.0	...
10973999	  791.2	  564.7	 6182.0	...
10974000	  791.6	  564.2	 6184.0	...
10974001	  790.2	  564.9	 6183.0	...
10974002	  787.9	  565.4	 6183.0	...
10974003	  785.6	  565.6	 6184.0	...
10974004	  785.8	  565.2	 6179.0	...
10974005	  786.4	  564.8	 6173.0	...
10974006	  787.1	  564.5	 6176.0	...
10974007	  787.1	  564.3	 6184.0	...
10974008	  787.0	  563.9	 6193.0	...
10974009	  786.8	  563.4	 6192.0	...
10974010	  786.0	  563.3	 6192.0	...
10974011	  785.3	  563.4	 6192.0	...
10974012	  785.9	  563.5	 6192.0	...
10974013	  787.3	  563.6	 6192.0	...
10974014	  789.0	  563.7	 6193.0	...
10974015	  789.4	  563.8	 6194.0	...
10974016	  789.5	  563.9	 6195.0	...
10974017	  789.3	  564.1	 6197.0	...
10974018	  789.0	  564.1	 6199.0	...
10974019	  789.8	  564.4	 6201.0	...
10974020	  790.6	  564.6	 6202.0	...
10974021	  791.0	  563.4	 6198.0	...
10974022	  790.5	  562.0	 6195.0	...
10974023	  789.7	  562.1	 6201.0	...
10974024	  789.3	  563.7	 6211.0	...
10974025	  789.2	  565.4	 6220.0	...
10974026	  787.8	  566.2	 6220.0	...
10974027	  786.4	  566.9	 6227.0	...
10974028	  785.8	  566.9	 6234.0	...
10974029	  786.7	  566.8	 6243.0	...
10974030	  787.5	  566.8	 6246.0	...
10974031	  787.4	  565.6	 6252.0	...
10974032	  786.7	  564.0	 6255.0	...
10974033	  786.0	  562.5	 6254.0	...
10974034	  786.3	  562.6	 6248.0	...
10974035	  787.4	  563.3	 6242.0	...
10974036	  788.4	  564.0	 6239.0	...
10974037	  788.6	  564.7	 6239.0	...
10974038	  788.6	  564.6	 6239.0	...
10974039	  786.7	  564.6	 6240.0	...
10974040	  784.8	  564.1	 6239.0	...
10974041	  784.4	  563.4	 6238.0	...
10974042	  785.9	  563.1	 6235.0	...
10974043	  787.4	  563.3	 6235.0	...
10974044	  787.9	  563.9	 6240.0	...
10974045	  788.8	  564.1	 6244.0	...
10974046	  789.8	  564.6	 6251.0	...
10974047	  788.4	  565.3	 6253.0	...
10974048	  786.6	  566.1	 6255.0	...
10974049	  786.4	  566.1	 6254.0	...
10974050	  788.0	  565.5	 6252.0	...
10974051	  789.7	  565.0	 6248.0	...
10974052	  789.8	  565.0	 6243.0	...
10974053	  789.3	  564.5	 6239.0	...
10974054	  788.7	  564.2	 6238.0	...
10974055	  788.7	  563.9	 6239.0	...
10974056	  789.3	  563.7	 6240.0	...
10974057	  789.4	  563.0	 6248.0	...
10974058	  788.7	  562.5	 6256.0	...
10974059	  788.2	  562.2	 6263.0	...
10974060	  788.0	  561.8	 6262.0	...
10974061	  787.8	  561.5	 6267.0	...
10974062	  787.5	  562.0	 6274.0	...
10974063	  787.1	  562.7	 6276.0	...
10974064	  787.0	  563.3	 6266.0	...
10974065	  787.1	  563.9	 6256.0	...
10974066	  787.3	  564.1	 6252.0	...
10974067	  787.7	  564.5	 6254.0	...
10974068	  787.9	  564.9	 6255.0	...
10974069	  788.0	  565.4	 6264.0	...
10974070	  788.4	  565.5	 6274.0	...
10974071	  788.6	  565.6	 6281.0	...
10974072	  788.8	  565.5	 6279.0	...
10974073	  788.7	  564.5	 6276.0	...
10974074	  789.0	  563.4	 6283.0	...
10974075	  789.4	  563.6	 6292.0	...
10974076	  789.4	  564.9	 6290.0	...
10974077	  789.3	  564.7	 6280.0	...
10974078	  789.1	  563.0	 6271.0	...
10974079	  789.0	  561.2	 6272.0	...
10974080	  789.1	  561.0	 6274.0	...
10974081	  787.6	  561.4	 6279.0	...
10974082	  785.9	  561.8	 6284.0	...
10974083	  785.8	  562.0	 6287.0	...
10974084	  786.9	  562.1	 6287.0	...
10974085	  788.0	  562.2	 6286.0	...
10974086	  787.7	  562.4	 6285.0	...
10974087	  788.0	  562.7	 6285.0	...
10974088	  788.1	  563.1	 6288.0	...
10974089	  788.2	  563.1	 6290.0	...
10974090	  788.4	  562.9	 6292.0	...
10974091	  788.5	  562.7	 6291.0	...
10974092	  787.5	  562.7	 6301.0	...
10974093	  786.4	  562.9	 6311.0	...
10974094	  785.7	  563.2	 6321.0	...
10974095	  786.0	  563.6	 6321.0	...
10974096	  786.4	  564.0	 6320.0	...
10974097	  788.4	  563.9	 6309.0	...
10974098	  790.4	  563.6	 6299.0	...
10974099	  790.3	  563.5	 6296.0	...
10974100	  787.9	  563.8	 6304.0	...
10974101	  785.5	  564.2	 6312.0	...
10974102	  785.4	  564.8	 6313.0	...
10974103	  785.8	  565.3	 6315.0	...
10974104	  787.0	  566.3	 6317.0	...
10974105	  787.8	  566.7	 6320.0	...
10974106	  788.3	  566.4	 6324.0	...
10974107	  788.0	  565.7	 6327.0	...
10974108	  786.9	  565.6	 6330.0	...
10974109	  785.5	  566.3	 6332.0	...
10974110	  784.3	  566.9	 6334.0	...
10974111	  784.9	  566.8	 6337.0	...
10974112	  785.7	  565.8	 6339.0	...
10974113	  786.6	  564.9	 6340.0	...
10974114	  786.4	  564.4	 6338.0	...
10974115	  786.5	  564.7	 6337.0	...
10974116	  786.9	  565.0	 6339.0	...
10974117	  787.2	  564.5	 6344.0	...
10974118	  787.3	  563.4	 6348.0	...
10974119	  787.4	  562.2	 6350.0	...
10974120	  787.6	  562.5	 6349.0	...
10974121	  786.5	  563.1	 6350.0	...
10974122	  785.2	  563.7	 6352.0	...
10974123	  783.9	  563.5	 6357.0	...
10974124	  784.7	  563.4	 6362.0	...
10974125	  785.3	  562.3	 6365.0	...
10974126	  785.9	  561.2	 6364.0	...
10974127	  785.9	  561.1	 6363.0	...
10974128	  786.2	  561.8	 6363.0	...
10974129	  787.0	  562.4	 6363.0	...
10974130	  787.6	  561.9	 6363.0	...
10974131	  787.3	  561.8	 6369.0	...
10974132	  786.4	  562.5	 6374.0	...
10974133	  786.6	  563.3	 6375.0	...
10974134	  787.6	  564.3	 6371.0	...
10974135	  788.7	  564.9	 6366.0	...
10974136	  789.0	  565.5	 6364.0	...
10974137	  789.1	  564.3	 6370.0	...
10974138	  788.9	  562.8	 6378.0	...
10974139	  788.7	  562.5	 6379.0	...
10974140	  789.0	  563.6	 6372.0	...
10974141	  789.5	  564.7	 6365.0	...
10974142	  789.4	  564.7	 6365.0	...
10974143	  788.9	  564.5	 6374.0	...
10974144	  788.4	  564.2	 6382.0	...
10974145	  788.3	  563.9	 6391.0	...
10974146	  788.5	  563.6	 6389.0	...
10974147	  788.9	  563.4	 6384.0	...
10974148	  789.3	  563.2	 6379.0	...
10974149	  789.3	  563.3	 6376.0	...
10974150	  789.2	  563.7	 6376.0	...
10974151	  789.4	  564.2	 6380.0	...
10974152	  789.5	  563.8	 6385.0	...
10974153	  789.5	  563.0	 6388.0	...
10974154	  789.5	  562.1	 6387.0	...
MSG	10974155 0000 _ Number Off
10974155	  789.3	  561.9	 6386.0	...
10974156	  788.7	  561.6	 6387.0	...
10974157	  788.1	  561.4	 6389.0	...
10974158	  787.7	  561.3	 6389.0	...
10974159	  787.7	  562.0	 6390.0	...
10974160	  787.7	  562.4	 6394.0	...
10974161	  787.7	  562.4	 6398.0	...
10974162	  787.5	  561.4	 6406.0	...
10974163	  787.4	  560.4	 6412.0	...
10974164	  787.4	  560.2	 6416.0	...
10974165	  787.5	  560.6	 6416.0	...
10974166	  788.7	  561.8	 6417.0	...
10974167	  789.9	  562.8	 6413.0	...
10974168	  791.0	  563.0	 6409.0	...
10974169	  790.6	  562.4	 6405.0	...
10974170	  790.0	  561.8	 6407.0	...
10974171	  789.4	  561.7	 6408.0	...
10974172	  789.3	  561.5	 6409.0	...
10974173	  789.6	  561.3	 6406.0	...
10974174	  790.1	  561.8	 6402.0	...
10974175	  790.4	  562.5	 6404.0	...
10974176	  789.8	  563.0	 6409.0	...
10974177	  788.9	  561.9	 6414.0	...
10974178	  788.4	  560.8	 6412.0	...
10974179	  789.2	  559.0	 6411.0	...
10974180	  790.2	  558.1	 6405.0	...
10974181	  790.9	  557.8	 6400.0	...
10974182	  790.9	  558.3	 6401.0	...
10974183	  790.8	  559.0	 6407.0	...
10974184	  790.6	  559.3	 6414.0	...
10974185	  789.8	  560.6	 6417.0	...
10974186	  789.1	  561.9	 6425.0	...
10974187	  788.5	  562.4	 6437.0	...
10974188	  788.4	  561.8	 6446.0	...
10974189	  786.9	  561.6	 6457.0	...
10974190	  785.4	  561.8	 6462.0	...
10974191	  784.1	  561.8	 6465.0	...
10974192	  784.3	  561.7	 6464.0	...
10974193	  784.9	  562.0	 6462.0	...
10974194	  785.4	  562.0	 6461.0	...
10974195	  785.7	  561.7	 6461.0	...
10974196	  785.6	  561.3	 6463.0	...
10974197	  785.4	  561.0	 6465.0	...
10974198	  785.1	  560.9	 6458.0	...
10974199	  785.0	  560.9	 6449.0	...
10974200	  784.8	  561.3	 6448.0	...
10974201	  783.7	  561.8	 6458.0	...
10974202	  782.4	  561.4	 6468.0	...
10974203	  781.2	  560.7	 6474.0	...
10974204	  780.8	  559.2	 6476.0	...
10974205	  780.4	  558.7	 6478.0	...
10974206	  779.0	  558.2	 6477.0	...
10974207	  776.8	  558.4	 6477.0	...
10974208	  773.5	  556.8	 6475.0	...
10974209	  770.4	  555.2	 6474.0	...
10974210	  767.8	  553.6	 6489.0	...
10974211	  766.2	  553.8	 6506.0	...
10974212	  765.1	  553.9	 6513.0	...
10974213	  764.5	  554.0	 6503.0	...
10974214	  764.9	  554.0	 6494.0	...
10974215	  765.6	  553.9	 6495.0	...
10974216	  766.4	  553.7	 6491.0	...
10974217	  766.5	  553.0	 6485.0	...
10974218	  766.8	  551.3	 6482.0	...
10974219	  766.9	  549.5	 6488.0	...
10974220	  766.9	  548.7	 6494.0	...
10974221	  768.0	  548.8	 6499.0	...
10974222	  770.7	  549.0	 6500.0	...
10974223	  773.5	  549.4	 6499.0	...
10974224	  774.0	  550.4	 6498.0	...
10974225	  772.9	  551.3	 6497.0	...
10974226	  772.2	  552.2	 6495.0	...
10974227	  772.5	  552.5	 6490.0	...
10974228	  771.8	  552.5	 6484.0	...
10974229	  770.7	  551.8	 6483.0	...
10974230	  771.1	  551.3	 6482.0	...
10974231	  772.8	  551.0	 6481.0	...
10974232	  774.5	  551.2	 6480.0	...
10974233	  774.8	  550.7	 6480.0	...
10974234	  774.9	  549.8	 6482.0	...
10974235	  774.9	  548.5	 6483.0	...
10974236	  774.9	  547.7	 6483.0	...
10974237	  774.9	  548.3	 6483.0	...
10974238	  774.8	  549.3	 6490.0	...
10974239	  774.5	  550.2	 6499.0	...
10974240	  773.6	  549.5	 6509.0	...
10974241	  772.9	  548.8	 6512.0	...
10974242	  772.1	  547.3	 6514.0	...
10974243	  771.8	  546.1	 6516.0	...
10974244	  771.6	  545.0	 6520.0	...
10974245	  771.6	  545.1	 6528.0	...
10974246	  771.1	  545.6	 6534.0	...
10974247	  770.1	  546.7	 6537.0	...
10974248	  769.2	  548.7	 6532.0	...
10974249	  769.5	  550.2	 6527.0	...
10974250	  770.4	  550.8	 6520.0	...
10974251	  771.1	  550.4	 6518.0	...
10974252	  771.0	  549.9	 6517.0	...
10974253	  771.6	  549.7	 6518.0	...
10974254	  772.3	  549.5	 6531.0	...
10974255	  770.9	  548.4	 6545.0	...
10974256	  768.8	  547.9	 6560.0	...
10974257	  766.2	  547.3	 6563.0	...
10974258	  765.8	  547.7	 6564.0	...
10974259	  766.6	  547.4	 6564.0	...
10974260	  767.8	  547.2	 6562.0	...
10974261	  769.9	  546.9	 6561.0	...
10974262	  770.9	  547.0	 6561.0	...
10974263	  771.8	  547.9	 6569.0	...
10974264	  771.8	  548.4	 6577.0	...
10974265	  771.7	  548.6	 6580.0	...
10974266	  771.5	  547.9	 6576.0	...
10974267	  771.0	  547.8	 6571.0	...
10974268	  770.3	  548.3	 6570.0	...
10974269	  769.7	  548.9	 6564.0	...
10974270	  771.3	  549.2	 6558.0	...
10974271	  773.0	  548.6	 6551.0	...
10974272	  774.4	  547.9	 6550.0	...
10974273	  773.4	  547.4	 6549.0	...
10974274	  772.3	  547.3	 6551.0	...
10974275	  771.7	  547.4	 6553.0	...
10974276	  771.5	  547.5	 6551.0	...
10974277	  771.4	  547.6	 6549.0	...
10974278	  771.3	  548.1	 6547.0	...
10974279	  771.4	  548.7	 6550.0	...
10974280	  771.7	  549.3	 6553.0	...
10974281	  771.9	  549.2	 6561.0	...
10974282	  772.3	  548.9	 6569.0	...
10974283	  772.5	  548.5	 6574.0	...
10974284	  772.8	  547.8	 6572.0	...
10974285	  773.0	  547.4	 6569.0	...
10974286	  773.2	  548.1	 6566.0	...
10974287	  773.4	  548.6	 6571.0	...
10974288	  773.6	  548.7	 6579.0	...
10974289	  773.5	  547.9	 6586.0	...
10974290	  773.4	  547.6	 6576.0	...
10974291	  773.3	  547.8	 6564.0	...
10974292	  773.7	  548.1	 6555.0	...
10974293	  774.4	  548.9	 6559.0	...
10974294	  775.0	  549.4	 6564.0	...
10974295	  775.1	  549.7	 6571.0	...
10974296	  774.9	  549.5	 6575.0	...
10974297	  774.7	  549.4	 6574.0	...
10974298	  774.9	  549.3	 6570.0	...
10974299	  774.9	  548.8	 6565.0	...
10974300	  775.0	  548.3	 6566.0	...
10974301	  775.0	  548.1	 6566.0	...
10974302	  774.9	  548.2	 6565.0	...
10974303	  773.9	  548.2	 6576.0	...
10974304	  772.9	  548.1	 6587.0	...
10974305	  772.4	  547.9	 6591.0	...
10974306	  773.3	  547.9	 6583.0	...
10974307	  774.1	  547.8	 6574.0	...
10974308	  774.4	  547.6	 6573.0	...
10974309	  774.5	  547.7	 6577.0	...
10974310	  774.7	  548.0	 6583.0	...
10974311	  774.9	  548.1	 6589.0	...
10974312	  775.0	  548.0	 6592.0	...
10974313	  775.1	  547.5	 6596.0	...
10974314	  775.4	  547.3	 6600.0	...
10974315	  775.7	  547.0	 6600.0	...
10974316	  775.8	  547.0	 6597.0	...
10974317	  775.6	  547.6	 6595.0	...
10974318	  775.3	  548.2	 6593.0	...
10974319	  775.1	  548.2	 6597.0	...
10974320	  775.0	  547.1	 6599.0	...
10974321	  774.4	  546.2	 6605.0	...
10974322	  773.9	  546.0	 6609.0	...
10974323	  773.0	  546.9	 6611.0	...
10974324	  772.6	  547.5	 6610.0	...
10974325	  772.2	  547.9	 6610.0	...
10974326	  772.3	  547.6	 6611.0	...
10974327	  772.7	  546.6	 6613.0	...
10974328	  773.9	  545.6	 6612.0	...
10974329	  775.1	  545.1	 6608.0	...
10974330	  776.2	  545.9	 6604.0	...
10974331	  776.5	  546.6	 6606.0	...
10974332	  777.0	  546.9	 6613.0	...
10974333	  777.2	  547.5	 6619.0	...
10974334	  777.6	  548.2	 6619.0	...
10974335	  777.8	  548.9	 6612.0	...
10974336	  777.8	  549.0	 6607.0	...
10974337	  777.3	  548.9	 6603.0	...
10974338	  776.5	  548.7	 6605.0	...
10974339	  776.1	  548.4	 6608.0	...
10974340	  775.9	  548.3	 6618.0	...
10974341	  774.7	  547.8	 6632.0	...
10974342	  773.4	  547.2	 6646.0	...
10974343	  771.6	  547.0	 6653.0	...
10974344	  771.1	  547.2	 6656.0	...
10974345	  770.3	  547.5	 6660.0	...
10974346	  770.0	  548.2	 6663.0	...
10974347	  770.1	  549.0	 6662.0	...
10974348	  770.9	  550.1	 6656.0	...
10974349	  772.6	  550.3	 6651.0	...
10974350	  773.9	  549.5	 6646.0	...
10974351	  775.2	  548.6	 6644.0	...
10974352	  775.5	  547.8	 6643.0	...
10974353	  775.8	  548.0	 6648.0	...
MSG	10974354 0000 _ Number On
10974354	  775.9	  547.9	 6655.0	...
10974355	  774.2	  548.2	 6660.0	...
10974356	  772.6	  548.5	 6658.0	...
10974357	  770.6	  548.7	 6657.0	...
10974358	  770.3	  548.2	 6652.0	...
10974359	  769.6	  547.4	 6648.0	...
10974360	  769.3	  546.9	 6650.0	...
10974361	  769.5	  546.5	 6657.0	...
10974362	  770.4	  546.4	 6662.0	...
10974363	  771.3	  546.5	 6661.0	...
10974364	  771.9	  547.8	 6660.0	...
10974365	  771.4	  549.2	 6661.0	...
10974366	  771.0	  550.5	 6661.0	...
10974367	  771.3	  550.3	 6661.0	...
10974368	  773.5	  549.2	 6646.0	...
10974369	  775.7	  548.1	 6632.0	...
10974370	  776.6	  547.1	 6621.0	...
10974371	  775.9	  546.9	 6636.0	...
10974372	  775.3	  546.7	 6652.0	...
10974373	  775.1	  546.9	 6661.0	...
10974374	  775.0	  547.4	 6657.0	...
10974375	  774.8	  547.8	 6652.0	...
10974376	  774.7	  547.9	 6650.0	...
10974377	  774.6	  548.5	 6643.0	...
10974378	  774.1	  548.8	 6638.0	...
10974379	  773.6	  549.0	 6633.0	...
10974380	  774.4	  548.6	 6632.0	...
10974381	  775.4	  548.5	 6631.0	...
10974382	  776.5	  548.4	 6632.0	...
10974383	  775.7	  548.0	 6635.0	...
10974384	  774.9	  547.8	 6637.0	...
10974385	  774.1	  547.6	 6640.0	...
10974386	  774.6	  547.8	 6641.0	...
10974387	  774.9	  547.4	 6642.0	...
10974388	  775.3	  547.0	 6642.0	...
10974389	  775.5	  546.1	 6644.0	...
10974390	  776.0	  545.6	 6638.0	...
10974391	  776.4	  546.0	 6631.0	...
10974392	  776.5	  548.2	 6619.0	...
10974393	  776.5	  550.4	 6614.0	...
10974394	  776.7	  551.6	 6617.0	...
10974395	  776.4	  551.4	 6624.0	...
10974396	  776.0	  551.1	 6638.0	...
10974397	  775.6	  550.0	 6646.0	...
10974398	  775.4	  548.9	 6651.0	...
10974399	  775.3	  548.0	 6648.0	...
10974400	  775.2	  548.0	 6643.0	...
10974401	  775.6	  548.1	 6640.0	...
10974402	  776.0	  548.2	 6637.0	...
10974403	  776.3	  548.3	 6638.0	...
10974404	  776.3	  548.2	 6639.0	...
10974405	  775.4	  548.3	 6641.0	...
10974406	  774.5	  548.4	 6646.0	...
10974407	  773.7	  548.5	 6653.0	...
10974408	  773.7	  548.6	 6658.0	...
10974409	  774.8	  549.4	 6651.0	...
10974410	  775.9	  549.7	 6642.0	...
10974411	  775.8	  550.2	 6634.0	...
10974412	  774.6	  549.9	 6640.0	...
10974413	  773.3	  549.7	 6645.0	...
10974414	  773.6	  548.9	 6649.0	...
10974415	  774.2	  548.5	 6648.0	...
10974416	  775.4	  548.3	 6649.0	...
10974417	  776.3	  548.5	 6651.0	...
10974418	  777.2	  549.2	 6653.0	...
10974419	  777.5	  550.0	 6655.0	...
10974420	  776.6	  550.6	 6669.0	...
10974421	  774.7	  550.2	 6684.0	...
10974422	  772.7	  549.0	 6686.0	...
10974423	  771.9	  548.2	 6673.0	...
10974424	  771.6	  547.8	 6662.0	...
10974425	  771.5	  548.1	 6665.0	...
10974426	  771.6	  548.7	 6670.0	...
10974427	  772.1	  549.5	 6673.0	...
10974428	  773.1	  550.3	 6668.0	...
10974429	  775.1	  550.0	 6662.0	...
10974430	  776.6	  549.4	 6648.0	...
10974431	  777.4	  548.9	 6641.0	...
10974432	  777.7	  549.6	 6631.0	...
10974433	  778.0	  550.3	 6629.0	...
10974434	  777.8	  551.1	 6625.0	...
10974435	  776.4	  550.3	 6625.0	...
10974436	  775.0	  549.5	 6635.0	...
10974437	  774.7	  548.6	 6647.0	...
10974438	  774.9	  548.6	 6653.0	...
10974439	  775.0	  548.6	 6648.0	...
10974440	  775.0	  548.5	 6642.0	...
10974441	  775.2	  548.3	 6646.0	...
10974442	  775.5	  548.1	 6649.0	...
10974443	  775.2	  547.8	 6653.0	...
10974444	  774.9	  547.5	 6651.0	...
10974445	  774.7	  547.7	 6650.0	...
10974446	  774.7	  548.1	 6651.0	...
10974447	  774.9	  548.6	 6652.0	...
10974448	  775.0	  548.6	 6654.0	...
10974449	  775.1	  549.2	 6648.0	...
10974450	  775.1	  549.7	 6642.0	...
10974451	  775.2	  550.0	 6641.0	...
10974452	  775.1	  549.9	 6646.0	...
10974453	  775.1	  549.9	 6649.0	...
10974454	  775.3	  550.4	 6651.0	...
10974455	  775.4	  550.5	 6653.0	...
10974456	  776.1	  550.3	 6655.0	...
10974457	  776.6	  549.3	 6651.0	...
10974458	  776.9	  548.8	 6643.0	...
10974459	  776.6	  548.2	 6637.0	...
10974460	  776.5	  547.9	 6633.0	...
10974461	  777.1	  547.8	 6636.0	...
10974462	  777.7	  548.3	 6638.0	...
10974463	  776.6	  549.2	 6647.0	...
10974464	  774.8	  549.9	 6653.0	...
10974465	  773.1	  549.7	 6659.0	...
10974466	  773.2	  549.0	 6658.0	...
10974467	  773.4	  549.1	 6651.0	...
10974468	  775.6	  549.4	 6644.0	...
10974469	  777.9	  549.7	 6638.0	...
10974470	  780.5	  549.8	 6639.0	...
10974471	  781.1	  550.8	 6640.0	...
10974472	  781.7	  551.4	 6639.0	...
10974473	  781.8	  551.2	 6638.0	...
10974474	  782.0	  550.9	 6638.0	...
10974475	  782.0	  551.0	 6641.0	...
10974476	  781.1	  551.6	 6643.0	...
10974477	  779.1	  552.1	 6646.0	...
10974478	  777.0	  552.6	 6648.0	...
10974479	  775.7	  552.7	 6645.0	...
10974480	  775.4	  552.4	 6642.0	...
10974481	  775.2	  552.0	 6638.0	...
10974482	  775.5	  551.7	 6636.0	...
10974483	  776.8	  551.5	 6634.0	...
10974484	  778.0	  551.4	 6632.0	...
10974485	  779.2	  551.5	 6634.0	...
10974486	  779.5	  551.6	 6636.0	...
10974487	  778.0	  551.7	 6641.0	...
10974488	  776.3	  551.4	 6644.0	...
10974489	  775.4	  551.2	 6646.0	...
10974490	  776.3	  550.9	 6645.0	...
10974491	  777.2	  550.7	 6645.0	...
10974492	  777.5	  550.4	 6645.0	...
10974493	  777.7	  550.0	 6645.0	...
10974494	  778.1	  549.8	 6646.0	...
10974495	  778.2	  550.2	 6647.0	...
10974496	  778.3	  550.5	 6645.0	...
10974497	  778.3	  550.8	 6642.0	...
10974498	  778.0	  550.6	 6649.0	...
10974499	  777.5	  550.0	 6659.0	...
10974500	  775.8	  549.7	 6670.0	...
10974501	  774.4	  549.4	 6670.0	...
10974502	  773.8	  549.5	 6665.0	...
10974503	  774.3	  549.6	 6660.0	...
10974504	  775.2	  549.6	 6655.0	...
10974505	  775.9	  549.4	 6654.0	...
10974506	  776.6	  549.0	 6654.0	...
10974507	  777.3	  549.7	 6644.0	...
10974508	  777.6	  550.7	 6633.0	...
10974509	  777.7	  551.8	 6623.0	...
10974510	  777.5	  551.8	 6622.0	...
10974511	  777.4	  552.3	 6621.0	...
10974512	  777.1	  553.1	 6620.0	...
10974513	  776.9	  553.5	 6619.0	...
10974514	  776.6	  553.0	 6616.0	...
10974515	  777.2	  552.1	 6613.0	...
10974516	  777.8	  551.5	 6616.0	...
10974517	  779.2	  551.2	 6621.0	...
10974518	  779.9	  550.8	 6627.0	...
10974519	  780.2	  550.5	 6627.0	...
10974520	  779.9	  550.8	 6625.0	...
10974521	  779.7	  550.9	 6620.0	...
10974522	  780.0	  551.2	 6615.0	...
10974523	  780.1	  551.1	 6613.0	...
10974524	  780.0	  552.1	 6614.0	...
10974525	  779.9	  552.8	 6619.0	...
10974526	  780.0	  553.4	 6624.0	...
10974527	  779.4	  553.4	 6629.0	...
10974528	  779.0	  553.4	 6633.0	...
10974529	  778.7	  553.2	 6637.0	...
10974530	  779.0	  553.1	 6642.0	...
10974531	  778.2	  553.3	 6644.0	...
10974532	  777.2	  553.6	 6638.0	...
10974533	  776.6	  553.1	 6626.0	...
10974534	  776.8	  552.7	 6615.0	...
10974535	  776.9	  552.2	 6613.0	...
10974536	  776.8	  553.7	 6616.0	...
10974537	  776.9	  555.0	 6618.0	...
10974538	  777.3	  556.0	 6617.0	...
10974539	  777.8	  555.6	 6614.0	...
10974540	  778.4	  556.1	 6613.0	...
10974541	  778.1	  556.9	 6611.0	...
10974542	  777.4	  557.2	 6610.0	...
10974543	  776.7	  556.3	 6610.0	...
10974544	  776.6	  554.3	 6610.0	...
10974545	  776.9	  552.7	 6610.0	...
10974546	  778.1	  551.9	 6604.0	...
10974547	  779.7	  552.2	 6597.0	...
10974548	  781.0	  552.9	 6595.0	...
10974549	  781.4	  553.6	 6599.0	...
10974550	  781.3	  554.1	 6603.0	...
10974551	  781.1	  554.5	 6602.0	...
10974552	  781.3	  554.6	 6602.0	...
10974553	  781.9	  554.6	 6603.0	...
10974554	  782.4	  554.5	 6605.0	...
10974555	  781.8	  554.6	 6608.0	...
10974556	  780.9	  554.9	 6609.0	...
10974557	  780.0	  555.2	 6606.0	...
10974558	  780.1	  555.8	 6604.0	...
10974559	  780.4	  556.6	 6604.0	...
10974560	  780.6	  557.4	 6606.0	...
10974561	  780.6	  557.6	 6604.0	...
10974562	  780.4	  557.2	 6600.0	...
10974563	  780.0	  556.4	 6595.0	...
10974564	  779.8	  555.7	 6591.0	...
10974565	  779.5	  555.0	 6587.0	...
10974566	  779.5	  554.9	 6583.0	...
10974567	  780.8	  554.6	 6578.0	...
10974568	  782.2	  554.4	 6577.0	...
10974569	  783.8	  553.7	 6572.0	...
10974570	  784.2	  553.2	 6569.0	...
10974571	  783.3	  553.3	 6573.0	...
10974572	  781.9	  554.6	 6583.0	...
10974573	  780.5	  555.9	 6592.0	...
10974574	  780.6	  556.0	 6592.0	...
10974575	  781.3	  555.4	 6588.0	...
10974576	  782.1	  555.8	 6587.0	...
10974577	  782.8	  557.3	 6590.0	...
10974578	  783.1	  558.8	 6587.0	...
10974579	  782.7	  557.1	 6584.0	...
10974580	  782.3	  554.9	 6581.0	...
10974581	  781.9	  553.0	 6585.0	...
10974582	  781.8	  553.7	 6585.0	...
10974583	  781.6	  554.3	 6582.0	...
10974584	  781.5	  554.6	 6576.0	...
10974585	  781.6	  554.7	 6569.0	...
10974586	  781.7	  554.8	 6571.0	...
10974587	  781.7	  554.9	 6574.0	...
10974588	  782.1	  554.6	 6578.0	...
10974589	  782.6	  554.3	 6578.0	...
10974590	  783.6	  555.5	 6578.0	...
10974591	  784.1	  557.1	 6577.0	...
10974592	  783.7	  557.5	 6576.0	...
10974593	  782.8	  556.4	 6576.0	...
10974594	  782.3	  556.0	 6576.0	...
10974595	  782.4	  556.9	 6576.0	...
10974596	  782.4	  557.7	 6576.0	...
10974597	  782.1	  557.7	 6576.0	...
10974598	  782.4	  557.1	 6576.0	...
10974599	  782.7	  556.7	 6577.0	...
10974600	  783.9	  556.3	 6577.0	...
10974601	  784.7	  556.3	 6580.0	...
10974602	  785.7	  556.2	 6582.0	...
10974603	  785.7	  556.3	 6583.0	...
10974604	  785.6	  556.3	 6583.0	...
10974605	  785.2	  556.4	 6576.0	...
10974606	  784.3	  556.8	 6569.0	...
10974607	  783.3	  557.2	 6562.0	...
10974608	  782.5	  558.0	 6562.0	...
10974609	  782.2	  558.5	 6564.0	...
10974610	  782.3	  559.0	 6568.0	...
10974611	  782.3	  558.3	 6571.0	...
10974612	  782.3	  557.7	 6572.0	...
10974613	  782.7	  557.6	 6569.0	...
10974614	  783.0	  558.2	 6567.0	...
10974615	  782.9	  557.6	 6566.0	...
10974616	  782.6	  556.4	 6569.0	...
10974617	  782.5	  556.3	 6572.0	...
10974618	  782.2	  557.1	 6574.0	...
10974619	  781.7	  558.0	 6575.0	...
10974620	  781.0	  558.3	 6575.0	...
10974621	  780.5	  558.9	 6575.0	...
10974622	  780.2	  560.0	 6575.0	...
10974623	  780.2	  560.7	 6575.0	...
10974624	  780.5	  561.3	 6568.0	...
10974625	  780.5	  561.5	 6561.0	...
10974626	  780.2	  562.0	 6553.0	...
10974627	  782.5	  562.1	 6546.0	...
10974628	  784.8	  562.0	 6540.0	...
10974629	  786.9	  561.3	 6533.0	...
10974630	  786.5	  560.0	 6533.0	...
10974631	  786.1	  559.0	 6532.0	...
10974632	  785.8	  558.2	 6529.0	...
10974633	  785.9	  559.0	 6526.0	...
10974634	  786.2	  559.8	 6526.0	...
10974635	  786.5	  560.3	 6529.0	...
10974636	  785.8	  559.3	 6532.0	...
10974637	  784.8	  558.3	 6530.0	...
10974638	  783.8	  557.6	 6531.0	...
10974639	  783.7	  557.8	 6531.0	...
10974640	  783.6	  557.9	 6531.0	...
10974641	  783.7	  558.0	 6528.0	...
10974642	  783.7	  557.6	 6526.0	...
10974643	  784.1	  557.2	 6525.0	...
10974644	  784.6	  557.1	 6525.0	...
10974645	  785.2	  557.6	 6527.0	...
10974646	  785.6	  559.2	 6530.0	...
10974647	  786.1	  560.5	 6527.0	...
10974648	  786.6	  561.7	 6521.0	...
10974649	  786.0	  562.0	 6514.0	...
10974650	  784.9	  562.2	 6513.0	...
10974651	  783.8	  562.0	 6512.0	...
10974652	  785.1	  561.4	 6514.0	...
10974653	  786.4	  560.9	 6516.0	...
10974654	  787.4	  560.5	 6518.0	...
10974655	  787.2	  561.4	 6519.0	...
10974656	  786.8	  562.4	 6519.0	...
10974657	  786.5	  563.2	 6523.0	...
10974658	  785.5	  563.0	 6526.0	...
10974659	  784.8	  563.4	 6530.0	...
10974660	  784.7	  564.0	 6529.0	...
10974661	  785.3	  564.5	 6528.0	...
10974662	  785.3	  564.1	 6524.0	...
10974663	  784.7	  562.0	 6520.0	...
10974664	  784.0	  560.1	 6517.0	...
10974665	  783.8	  558.6	 6516.0	...
MSG	10974666 0000 _ Number Off
10974666	  785.2	  559.0	 6516.0	...
10974667	  786.6	  559.5	 6515.0	...
10974668	  788.1	  560.1	 6513.0	...
10974669	  788.1	  560.7	 6510.0	...
10974670	  787.8	  560.9	 6509.0	...
10974671	  787.4	  560.3	 6509.0	...
10974672	  786.9	  559.8	 6506.0	...
10974673	  786.6	  559.5	 6502.0	...
10974674	  786.5	  559.5	 6497.0	...
10974675	  786.5	  559.5	 6496.0	...
10974676	  786.6	  558.4	 6496.0	...
10974677	  786.8	  557.4	 6496.0	...
10974678	  785.9	  556.4	 6496.0	...
10974679	  784.7	  556.4	 6498.0	...
10974680	  784.0	  558.2	 6503.0	...
10974681	  784.9	  560.1	 6506.0	...
10974682	  785.3	  562.1	 6508.0	...
10974683	  785.1	  561.8	 6507.0	...
10974684	  784.8	  561.2	 6506.0	...
10974685	  784.9	  560.0	 6505.0	...
10974686	  784.6	  559.6	 6504.0	...
10974687	  784.5	  559.2	 6505.0	...
10974688	  785.0	  560.1	 6506.0	...
10974689	  785.9	  560.8	 6507.0	...
10974690	  786.5	  562.0	 6508.0	...
10974691	  786.6	  562.8	 6504.0	...
10974692	  786.8	  563.6	 6497.0	...
10974693	  787.0	  563.8	 6491.0	...
10974694	  787.3	  563.6	 6489.0	...
10974695	  787.2	  563.2	 6490.0	...
10974696	  787.2	  562.9	 6492.0	...
10974697	  787.0	  562.8	 6494.0	...
10974698	  785.2	  562.2	 6499.0	...
10974699	  783.4	  561.5	 6504.0	...
10974700	  783.1	  560.6	 6506.0	...
10974701	  784.6	  560.1	 6504.0	...
10974702	  786.0	  559.7	 6502.0	...
10974703	  785.1	  559.8	 6501.0	...
10974704	  784.0	  560.2	 6499.0	...
10974705	  781.8	  560.8	 6496.0	...
10974706	  780.7	  561.3	 6494.0	...
10974707	  781.4	  561.4	 6494.0	...
10974708	  783.1	  561.1	 6495.0	...
10974709	  785.0	  560.9	 6495.0	...
10974710	  785.1	  560.8	 6492.0	...
10974711	  785.3	  560.8	 6488.0	...
10974712	  785.3	  559.9	 6485.0	...
10974713	  785.4	  559.2	 6476.0	...
10974714	  785.5	  559.8	 6467.0	...
10974715	  785.6	  561.0	 6462.0	...
10974716	  785.6	  562.4	 6462.0	...
10974717	  785.6	  562.5	 6462.0	...
10974718	  785.6	  562.4	 6459.0	...
10974719	  785.6	  562.0	 6459.0	...
10974720	  785.2	  561.3	 6459.0	...
10974721	  784.5	  560.8	 6461.0	...
10974722	  784.1	  560.8	 6463.0	...
10974723	  784.3	  560.4	 6464.0	...
10974724	  784.3	  560.1	 6464.0	...
10974725	  783.9	  559.6	 6463.0	...
10974726	  783.2	  559.7	 6462.0	...
10974727	  783.4	  560.2	 6460.0	...
10974728	  783.8	  560.6	 6458.0	...
10974729	  784.6	  561.0	 6456.0	...
10974730	  785.1	  560.9	 6457.0	...
10974731	  785.4	  561.0	 6454.0	...
10974732	  785.2	  561.1	 6453.0	...
10974733	  784.9	  561.3	 6453.0	...
10974734	  784.8	  561.3	 6457.0	...
10974735	  784.7	  560.7	 6459.0	...
10974736	  784.7	  560.2	 6451.0	...
10974737	  784.7	  560.3	 6444.0	...
10974738	  784.8	  560.8	 6436.0	...
10974739	  784.5	  561.4	 6436.0	...
10974740	  784.1	  561.4	 6436.0	...
10974741	  783.4	  561.2	 6435.0	...
10974742	  783.0	  560.4	 6437.0	...
10974743	  783.1	  559.7	 6439.0	...
10974744	  784.6	  558.9	 6438.0	...
10974745	  786.0	  558.7	 6435.0	...
10974746	  786.7	  558.3	 6432.0	...
10974747	  785.9	  558.3	 6429.0	...
10974748	  784.8	  558.4	 6427.0	...
10974749	  783.9	  558.5	 6424.0	...
10974750	  783.4	  558.7	 6423.0	...
10974751	  783.5	  559.8	 6422.0	...
10974752	  784.5	  560.8	 6420.0	...
10974753	  785.4	  561.9	 6418.0	...
10974754	  786.2	  562.4	 6418.0	...
10974755	  786.0	  563.0	 6422.0	...
10974756	  786.1	  563.5	 6427.0	...
10974757	  786.2	  563.7	 6431.0	...
10974758	  786.0	  563.9	 6432.0	...
10974759	  785.7	  564.2	 6424.0	...
10974760	  784.7	  564.3	 6417.0	...
10974761	  784.0	  564.5	 6409.0	...
10974762	  784.3	  563.4	 6409.0	...
10974763	  785.2	  562.2	 6412.0	...
10974764	  786.3	  561.0	 6414.0	...
10974765	  786.6	  561.4	 6414.0	...
10974766	  787.0	  561.9	 6411.0	...
10974767	  787.0	  561.5	 6412.0	...
10974768	  787.0	  560.6	 6414.0	...
10974769	  787.0	  559.7	 6415.0	...
10974770	  785.4	  561.3	 6420.0	...
10974771	  783.7	  562.8	 6425.0	...
10974772	  782.6	  563.9	 6430.0	...
10974773	  783.2	  563.5	 6429.0	...
10974774	  783.7	  563.2	 6427.0	...
10974775	  783.6	  563.1	 6421.0	...
10974776	  783.5	  562.9	 6416.0	...
10974777	  783.5	  562.7	 6411.0	...
10974778	  784.0	  561.7	 6410.0	...
10974779	  784.4	  560.9	 6409.0	...
10974780	  784.7	  560.0	 6409.0	...
10974781	  784.6	  559.9	 6409.0	...
10974782	  784.4	  559.9	 6409.0	...
10974783	  784.2	  559.9	 6410.0	...
10974784	  784.0	  559.9	 6398.0	...
10974785	  784.0	  561.4	 6384.0	...
10974786	  784.1	  562.9	 6372.0	...
10974787	  785.4	  563.3	 6373.0	...
10974788	  786.6	  562.2	 6375.0	...
10974789	  787.5	  561.5	 6385.0	...
10974790	  787.2	  561.9	 6396.0	...
10974791	  786.6	  562.2	 6407.0	...
10974792	  786.4	  562.1	 6408.0	...
10974793	  786.1	  561.9	 6404.0	...
10974794	  786.0	  563.0	 6400.0	...
10974795	  785.6	  564.2	 6387.0	...
10974796	  785.3	  564.2	 6379.0	...
10974797	  784.9	  563.1	 6372.0	...
10974798	  785.0	  561.9	 6374.0	...
10974799	  785.2	  561.9	 6366.0	...
10974800	  786.9	  561.7	 6357.0	...
10974801	  788.4	  561.6	 6348.0	...
10974802	  787.6	  561.7	 6350.0	...
10974803	  785.2	  560.3	 6359.0	...
10974804	  782.7	  558.9	 6369.0	...
10974805	  783.7	  559.7	 6373.0	...
10974806	  784.8	  562.2	 6369.0	...
10974807	  785.9	  564.0	 6364.0	...
10974808	  785.4	  563.4	 6362.0	...
10974809	  784.8	  562.8	 6359.0	...
10974810	  784.2	  562.8	 6355.0	...
10974811	  785.8	  562.5	 6348.0	...
10974812	  787.5	  561.8	 6345.0	...
10974813	  789.1	  561.1	 6344.0	...
10974814	  787.8	  561.2	 6348.0	...
10974815	  786.5	  562.3	 6349.0	...
10974816	  785.4	  563.3	 6349.0	...
10974817	  785.6	  563.4	 6346.0	...
10974818	  785.8	  563.3	 6344.0	...
10974819	  786.1	  563.2	 6349.0	...
10974820	  786.3	  562.4	 6357.0	...
10974821	  784.3	  561.7	 6370.0	...
10974822	  782.1	  561.0	 6376.0	...
10974823	  780.8	  560.6	 6379.0	...
10974824	  781.5	  559.8	 6374.0	...
10974825	  782.5	  559.9	 6373.0	...
10974826	  783.0	  561.4	 6375.0	...
10974827	  783.7	  562.8	 6364.0	...
10974828	  784.2	  563.3	 6348.0	...
10974829	  784.1	  563.3	 6336.0	...
10974830	  783.6	  562.4	 6338.0	...
10974831	  783.2	  561.5	 6338.0	...
10974832	  783.0	  560.6	 6336.0	...
10974833	  783.0	  560.5	 6336.0	...
10974834	  782.9	  560.2	 6342.0	...
10974835	  783.0	  560.0	 6346.0	...
10974836	  783.4	  559.6	 6349.0	...
10974837	  783.8	  560.2	 6344.0	...
10974838	  784.0	  560.9	 6341.0	...
10974839	  783.7	  561.9	 6342.0	...
10974840	  783.2	  562.1	 6345.0	...
10974841	  783.4	  562.3	 6345.0	...
10974842	  784.1	  562.9	 6342.0	...
10974843	  784.6	  563.7	 6340.0	...
10974844	  784.5	  563.6	 6341.0	...
10974845	  784.2	  562.7	 6343.0	...
10974846	  784.1	  561.6	 6345.0	...
10974847	  784.1	  561.6	 6346.0	...
10974848	  784.6	  562.0	 6345.0	...
10974849	  785.4	  562.2	 6335.0	...
10974850	  786.5	  562.5	 6324.0	...
10974851	  787.1	  562.2	 6314.0	...
10974852	  787.1	  561.4	 6313.0	...
10974853	  786.9	  560.6	 6312.0	...
10974854	  786.7	  559.8	 6311.0	...
10974855	  786.1	  559.9	 6311.0	...
10974856	  784.5	  560.1	 6315.0	...
10974857	  783.0	  560.5	 6320.0	...
10974858	  782.1	  560.8	 6325.0	...
10974859	  782.4	  561.1	 6323.0	...
10974860	  782.8	  561.4	 6322.0	...
10974861	  783.4	  562.2	 6320.0	...
10974862	  783.7	  563.0	 6321.0	...
10974863	  784.3	  563.6	 6320.0	...
10974864	  784.7	  563.3	 6319.0	...
10974865	  784.3	  563.1	 6319.0	...
10974866	  783.7	  562.9	 6319.0	...
10974867	  783.5	  563.1	 6310.0	...
10974868	  784.0	  564.9	 6296.0	...
10974869	  784.8	  566.6	 6283.0	...
10974870	  785.2	  567.3	 6283.0	...
10974871	  785.4	  566.5	 6288.0	...
10974872	  784.6	  565.2	 6290.0	...
10974873	  784.0	  564.7	 6288.0	...
10974874	  783.3	  563.4	 6287.0	...
10974875	  783.9	  562.6	 6289.0	...
10974876	  784.9	  562.0	 6282.0	...
10974877	  785.8	  562.2	 6272.0	...
10974878	  786.3	  561.6	 6262.0	...
MSG	10974879 0000 _ Number On
10974879	  786.4	  560.9	 6265.0	...
10974880	  785.6	  560.0	 6271.0	...
10974881	  784.7	  559.8	 6279.0	...
10974882	  784.9	  560.8	 6284.0	...
10974883	  785.9	  562.3	 6288.0	...
10974884	  787.0	  563.8	 6288.0	...
10974885	  786.9	  564.2	 6283.0	...
10974886	  786.7	  564.2	 6278.0	...
10974887	  786.6	  564.1	 6271.0	...
10974888	  786.7	  564.0	 6270.0	...
10974889	  787.0	  564.0	 6273.0	...
10974890	  787.5	  563.9	 6277.0	...
10974891	  787.9	  563.7	 6279.0	...
10974892	  788.6	  563.8	 6277.0	...
10974893	  788.9	  564.0	 6275.0	...
10974894	  788.3	  564.2	 6274.0	...
10974895	  787.1	  564.3	 6275.0	...
10974896	  786.0	  564.3	 6274.0	...
10974897	  785.0	  564.6	 6275.0	...
10974898	  783.7	  565.1	 6278.0	...
10974899	  782.4	  565.3	 6282.0	...
10974900	  781.7	  565.4	 6285.0	...
10974901	  781.6	  565.2	 6289.0	...
10974902	  781.6	  565.4	 6291.0	...
10974903	  781.6	  565.8	 6288.0	...
10974904	  781.9	  566.1	 6282.0	...
10974905	  782.3	  566.2	 6276.0	...
10974906	  782.7	  566.1	 6276.0	...
10974907	  783.1	  565.5	 6277.0	...
10974908	  783.3	  565.0	 6277.0	...
10974909	  783.4	  564.1	 6278.0	...
10974910	  783.4	  563.8	 6281.0	...
10974911	  781.6	  563.6	 6285.0	...
10974912	  779.8	  563.8	 6288.0	...
10974913	  778.8	  564.1	 6289.0	...
10974914	  779.7	  564.1	 6288.0	...
10974915	  780.6	  564.6	 6287.0	...
10974916	  779.9	  564.9	 6285.0	...
10974917	  779.1	  565.2	 6284.0	...
10974918	  778.8	  564.9	 6284.0	...
10974919	  779.4	  565.3	 6285.0	...
10974920	  780.0	  565.7	 6282.0	...
10974921	  780.0	  566.1	 6278.0	...
10974922	  780.0	  566.1	 6274.0	...
10974923	  781.2	  565.7	 6267.0	...
10974924	  782.3	  565.2	 6260.0	...
10974925	  782.0	  565.0	 6256.0	...
10974926	  780.3	  565.0	 6258.0	...
10974927	  780.3	  565.0	 6260.0	...
10974928	  782.0	  564.9	 6260.0	...
10974929	  782.3	  565.1	 6265.0	...
10974930	  781.0	  564.3	 6270.0	...
10974931	  779.6	  563.2	 6275.0	...
10974932	  779.6	  563.0	 6272.0	...
10974933	  779.1	  564.2	 6268.0	...
10974934	  778.6	  565.9	 6264.0	...
10974935	  778.2	  567.0	 6262.0	...
10974936	  778.7	  567.9	 6259.0	...
10974937	  778.9	  567.3	 6257.0	...
10974938	  778.8	  566.3	 6255.0	...
10974939	  778.9	  564.8	 6255.0	...
10974940	  779.3	  564.1	 6255.0	...
10974941	  779.6	  563.4	 6256.0	...
10974942	  779.7	  563.1	 6259.0	...
10974943	  779.7	  563.2	 6262.0	...
10974944	  779.5	  563.4	 6265.0	...
10974945	  779.2	  563.7	 6265.0	...
10974946	  778.9	  563.9	 6265.0	...
10974947	  778.5	  564.1	 6265.0	...
10974948	  778.2	  564.3	 6263.0	...
10974949	  778.0	  564.2	 6260.0	...
10974950	  778.0	  564.0	 6256.0	...
10974951	  777.9	  563.8	 6256.0	...
10974952	  777.8	  563.8	 6257.0	...
10974953	  777.8	  563.9	 6258.0	...
10974954	  778.0	  563.8	 6258.0	...
10974955	  778.3	  565.0	 6260.0	...
10974956	  778.7	  566.4	 6263.0	...
10974957	  778.7	  567.9	 6256.0	...
10974958	  778.6	  567.1	 6247.0	...
10974959	  779.9	  566.0	 6237.0	...
10974960	  781.2	  565.0	 6233.0	...
10974961	  782.7	  564.9	 6227.0	...
10974962	  782.3	  565.5	 6221.0	...
10974963	  782.0	  566.7	 6219.0	...
10974964	  783.0	  567.6	 6215.0	...
10974965	  783.7	  567.3	 6212.0	...
10974966	  784.3	  566.1	 6209.0	...
10974967	  784.1	  565.0	 6208.0	...
10974968	  784.5	  565.2	 6206.0	...
10974969	  785.5	  565.1	 6204.0	...
10974970	  786.1	  565.3	 6201.0	...
10974971	  786.6	  565.2	 6198.0	...
10974972	  786.7	  565.6	 6196.0	...
10974973	  786.0	  566.1	 6204.0	...
10974974	  785.7	  566.0	 6213.0	...
10974975	  785.3	  565.7	 6221.0	...
10974976	  785.6	  565.8	 6220.0	...
10974977	  785.7	  566.2	 6219.0	...
10974978	  785.4	  566.6	 6218.0	...
10974979	  785.0	  566.4	 6211.0	...
10974980	  784.6	  566.4	 6204.0	...
10974981	  784.0	  566.3	 6198.0	...
10974982	  782.6	  565.9	 6203.0	...
10974983	  781.4	  565.3	 6209.0	...
10974984	  780.7	  564.4	 6215.0	...
10974985	  782.5	  563.8	 6204.0	...
10974986	  784.2	  563.1	 6193.0	...
10974987	  784.6	  562.9	 6184.0	...
10974988	  783.4	  564.1	 6187.0	...
10974989	  782.4	  565.3	 6190.0	...
10974990	  782.8	  566.9	 6191.0	...
10974991	  783.6	  567.4	 6192.0	...
10974992	  784.1	  568.1	 6193.0	...
10974993	  784.4	  568.4	 6194.0	...
10974994	  783.8	  567.7	 6193.0	...
10974995	  783.2	  566.8	 6194.0	...
10974996	  782.7	  565.7	 6195.0	...
10974997	  782.0	  565.6	 6194.0	...
10974998	  781.7	  565.4	 6191.0	...
10974999	  781.6	  565.8	 6189.0	...
10975000	  782.0	  566.3	 6188.0	...
10975001	  783.5	  566.8	 6192.0	...
10975002	  784.7	  566.9	 6198.0	...
10975003	  785.7	  567.0	 6204.0	...
10975004	  785.6	  566.8	 6200.0	...
10975005	  783.8	  566.8	 6195.0	...
10975006	  782.2	  566.9	 6196.0	...
10975007	  780.9	  567.5	 6202.0	...
10975008	  781.3	  567.6	 6208.0	...
10975009	  781.6	  567.5	 6208.0	...
10975010	  781.3	  567.9	 6209.0	...
10975011	  781.0	  568.2	 6209.0	...
10975012	  780.7	  568.5	 6198.0	...
10975013	  780.7	  568.6	 6185.0	...
10975014	  782.4	  568.4	 6174.0	...
10975015	  784.2	  568.2	 6177.0	...
10975016	  786.1	  568.1	 6179.0	...
10975017	  786.3	  568.2	 6182.0	...
10975018	  785.3	  568.2	 6184.0	...
10975019	  784.2	  568.3	 6186.0	...
10975020	  783.1	  568.3	 6187.0	...
10975021	  783.7	  567.3	 6185.0	...
10975022	  784.3	  566.4	 6186.0	...
10975023	  783.7	  565.5	 6190.0	...
10975024	  783.1	  565.4	 6195.0	...
10975025	  782.4	  565.9	 6196.0	...
10975026	  783.0	  566.3	 6193.0	...
10975027	  783.1	  566.9	 6190.0	...
10975028	  784.2	  566.8	 6180.0	...
10975029	  785.3	  566.7	 6172.0	...
10975030	  786.3	  566.0	 6166.0	...
10975031	  786.3	  565.4	 6169.0	...
10975032	  786.5	  565.5	 6171.0	...
10975033	  786.8	  566.3	 6171.0	...
10975034	  787.1	  566.9	 6171.0	...
10975035	  786.7	  566.6	 6171.0	...
10975036	  786.2	  566.4	 6173.0	...
10975037	  785.8	  566.3	 6175.0	...
10975038	  785.8	  566.4	 6176.0	...
10975039	  785.9	  566.4	 6174.0	...
10975040	  786.0	  565.7	 6171.0	...
10975041	  785.7	  565.2	 6168.0	...
10975042	  785.2	  564.6	 6168.0	...
10975043	  785.1	  565.0	 6156.0	...
10975044	  785.5	  565.4	 6145.0	...
10975045	  786.0	  565.8	 6138.0	...
10975046	  786.0	  565.8	 6144.0	...
10975047	  785.8	  565.1	 6150.0	...
10975048	  785.1	  564.5	 6156.0	...
10975049	  784.3	  563.8	 6158.0	...
10975050	  784.1	  564.1	 6156.0	...
10975051	  784.9	  564.6	 6155.0	...
10975052	  786.4	  565.0	 6156.0	...
10975053	  788.1	  565.1	 6159.0	...
10975054	  789.4	  564.7	 6159.0	...
10975055	  790.3	  564.1	 6157.0	...
10975056	  790.6	  563.6	 6156.0	...
10975057	  789.7	  564.7	 6154.0	...
10975058	  788.6	  566.1	 6154.0	...
10975059	  787.2	  567.6	 6153.0	...
10975060	  786.8	  566.5	 6154.0	...
10975061	  786.3	  565.5	 6155.0	...
10975062	  786.1	  564.4	 6156.0	...
10975063	  786.2	  564.3	 6156.0	...
10975064	  788.1	  564.0	 6145.0	...
10975065	  790.0	  563.7	 6135.0	...
10975066	  791.8	  563.5	 6127.0	...
10975067	  791.8	  563.8	 6133.0	...
10975068	  791.8	  563.8	 6140.0	...
10975069	  791.5	  564.0	 6143.0	...
10975070	  791.3	  564.2	 6145.0	...
10975071	  791.1	  564.5	 6146.0	...
10975072	  791.2	  564.3	 6144.0	...
10975073	  791.3	  564.0	 6141.0	...
10975074	  791.3	  563.8	 6138.0	...
10975075	  791.3	  564.1	 6137.0	...
10975076	  791.8	  564.7	 6137.0	...
10975077	  792.3	  565.2	 6137.0	...
10975078	  792.3	  565.8	 6140.0	...
10975079	  791.3	  566.0	 6144.0	...
10975080	  790.2	  566.2	 6148.0	...
10975081	  789.6	  567.4	 6151.0	...
10975082	  789.2	  568.5	 6154.0	...
10975083	  788.5	  568.6	 6156.0	...
10975084	  786.5	  567.7	 6157.0	...
10975085	  784.9	  566.8	 6158.0	...
10975086	  785.6	  566.5	 6161.0	...
10975087	  787.7	  567.2	 6164.0	...
10975088	  789.8	  568.0	 6163.0	...
10975089	  790.1	  569.2	 6161.0	...
10975090	  790.4	  569.3	 6159.0	...
10975091	  790.8	  568.6	 6157.0	...
10975092	  791.0	  567.5	 6156.0	...
10975093	  791.3	  566.4	 6154.0	...
10975094	  791.4	  566.1	 6156.0	...
10975095	  792.0	  566.1	 6152.0	...
10975096	  792.6	  566.3	 6149.0	...
10975097	  792.9	  566.4	 6152.0	...
10975098	  792.3	  566.7	 6159.0	...
10975099	  791.4	  567.1	 6163.0	...
10975100	  791.2	  567.2	 6159.0	...
10975101	  791.3	  567.3	 6155.0	...
10975102	  791.6	  565.7	 6154.0	...
10975103	  791.3	  564.2	 6153.0	...
10975104	  791.6	  563.7	 6152.0	...
10975105	  792.1	  564.8	 6153.0	...
10975106	  791.3	  566.0	 6154.0	...
10975107	  790.0	  565.9	 6154.0	...
10975108	  788.7	  565.7	 6157.0	...
10975109	  788.8	  565.6	 6160.0	...
10975110	  788.7	  565.8	 6162.0	...
10975111	  788.5	  566.4	 6162.0	...
10975112	  788.3	  567.4	 6161.0	...
10975113	  788.6	  568.0	 6161.0	...
10975114	  789.0	  567.8	 6158.0	...
10975115	  789.3	  567.1	 6156.0	...
10975116	  789.2	  567.0	 6153.0	...
10975117	  790.8	  566.9	 6152.0	...
10975118	  792.4	  567.0	 6151.0	...
10975119	  793.6	  566.8	 6149.0	...
10975120	  793.3	  566.9	 6146.0	...
10975121	  792.9	  567.0	 6144.0	...
10975122	  793.2	  566.9	 6143.0	...
10975123	  793.5	  566.8	 6143.0	...
10975124	  794.0	  566.6	 6139.0	...
10975125	  794.1	  566.4	 6135.0	...
10975126	  793.6	  566.1	 6133.0	...
10975127	  793.1	  565.6	 6134.0	...
10975128	  792.7	  565.1	 6135.0	...
10975129	  791.9	  564.8	 6141.0	...
10975130	  790.9	  564.8	 6147.0	...
10975131	  790.3	  565.0	 6154.0	...
10975132	  790.8	  565.5	 6147.0	...
10975133	  790.8	  566.0	 6140.0	...
10975134	  790.4	  566.3	 6142.0	...
10975135	  789.9	  566.2	 6150.0	...
10975136	  789.9	  566.1	 6158.0	...
10975137	  790.4	  566.1	 6158.0	...
10975138	  790.9	  566.1	 6159.0	...
10975139	  791.9	  566.0	 6158.0	...
10975140	  792.3	  566.0	 6156.0	...
10975141	  791.1	  566.1	 6155.0	...
10975142	  789.4	  566.0	 6155.0	...
10975143	  787.8	  566.2	 6155.0	...
10975144	  787.9	  566.3	 6158.0	...
10975145	  788.1	  566.5	 6160.0	...
10975146	  788.3	  566.3	 6161.0	...
10975147	  788.4	  566.2	 6160.0	...
10975148	  789.5	  565.9	 6160.0	...
10975149	  790.6	  565.5	 6158.0	...
10975150	  791.5	  565.2	 6154.0	...
10975151	  791.3	  564.9	 6146.0	...
10975152	  791.1	  564.7	 6138.0	...
10975153	  791.1	  564.7	 6131.0	...
10975154	  791.2	  564.9	 6129.0	...
10975155	  791.8	  564.9	 6129.0	...
10975156	  792.3	  564.8	 6131.0	...
10975157	  792.1	  565.0	 6133.0	...
10975158	  791.3	  565.4	 6136.0	...
10975159	  790.5	  565.7	 6139.0	...
10975160	  790.5	  566.2	 6141.0	...
10975161	  790.4	  566.6	 6141.0	...
10975162	  790.5	  567.0	 6143.0	...
10975163	  790.3	  567.1	 6146.0	...
10975164	  790.3	  567.1	 6149.0	...
10975165	  790.2	  566.8	 6151.0	...
10975166	  790.2	  566.5	 6151.0	...
10975167	  789.9	  566.2	 6147.0	...
10975168	  790.2	  566.2	 6143.0	...
10975169	  790.5	  565.8	 6139.0	...
10975170	  790.8	  565.5	 6140.0	...
10975171	  790.5	  565.2	 6140.0	...
10975172	  790.3	  565.0	 6140.0	...
10975173	  790.0	  564.8	 6140.0	...
10975174	  789.7	  565.0	 6141.0	...
10975175	  789.9	  565.7	 6142.0	...
10975176	  790.6	  566.2	 6141.0	...
10975177	  791.3	  566.2	 6137.0	...
10975178	  791.4	  565.8	 6134.0	...
10975179	  791.0	  564.5	 6132.0	...
10975180	  790.7	  563.3	 6134.0	...
10975181	  790.5	  563.9	 6137.0	...
10975182	  790.5	  565.4	 6141.0	...
10975183	  790.6	  566.8	 6139.0	...
MSG	10975184 0000 _ Number Off
10975184	  790.4	  567.5	 6138.0	...
10975185	  790.1	  568.2	 6139.0	...
10975186	  789.6	  567.9	 6144.0	...
10975187	  789.4	  567.0	 6149.0	...
10975188	  789.4	  565.6	 6145.0	...
10975189	  789.7	  564.2	 6140.0	...
10975190	  790.7	  562.8	 6135.0	...
10975191	  791.5	  562.6	 6141.0	...
10975192	  792.5	  563.5	 6145.0	...
10975193	  792.8	  564.5	 6147.0	...
10975194	  791.4	  564.7	 6142.0	...
10975195	  789.9	  566.0	 6138.0	...
10975196	  789.4	  567.0	 6135.0	...
10975197	  790.5	  566.8	 6131.0	...
10975198	  791.7	  564.9	 6133.0	...
10975199	  791.9	  563.2	 6137.0	...
10975200	  792.7	  563.2	 6139.0	...
10975201	  793.3	  563.5	 6137.0	...
10975202	  792.4	  564.1	 6137.0	...
10975203	  791.0	  563.9	 6142.0	...
10975204	  789.8	  564.0	 6147.0	...
10975205	  790.1	  564.1	 6151.0	...
10975206	  790.5	  564.5	 6152.0	...
10975207	  790.8	  565.4	 6154.0	...
10975208	  790.9	  565.8	 6156.0	...
10975209	  790.7	  566.1	 6157.0	...
10975210	  790.3	  566.0	 6156.0	...
10975211	  790.0	  566.1	 6154.0	...
10975212	  789.9	  566.4	 6151.0	...
10975213	  790.1	  567.0	 6150.0	...
10975214	  790.4	  567.6	 6147.0	...
10975215	  790.7	  567.3	 6145.0	...
10975216	  791.3	  566.6	 6143.0	...
10975217	  792.0	  566.0	 6139.0	...
10975218	  792.3	  566.0	 6136.0	...
10975219	  792.4	  566.0	 6134.0	...
10975220	  792.1	  566.1	 6134.0	...
10975221	  792.2	  566.0	 6134.0	...
10975222	  791.8	  565.9	 6135.0	...
10975223	  791.4	  565.8	 6138.0	...
10975224	  790.6	  566.5	 6142.0	...
10975225	  790.1	  567.3	 6146.0	...
10975226	  789.7	  567.9	 6148.0	...
10975227	  789.0	  567.8	 6150.0	...
10975228	  788.4	  567.8	 6155.0	...
10975229	  787.1	  566.5	 6163.0	...
10975230	  786.5	  565.0	 6167.0	...
10975231	  785.7	  564.1	 6168.0	...
10975232	  785.6	  565.2	 6166.0	...
10975233	  785.4	  566.0	 6166.0	...
10975234	  785.7	  566.4	 6166.0	...
10975235	  786.3	  566.1	 6166.0	...
10975236	  787.3	  566.1	 6163.0	...
10975237	  788.5	  567.7	 6161.0	...
10975238	  789.4	  569.4	 6160.0	...
10975239	  789.8	  570.9	 6161.0	...
10975240	  790.2	  570.2	 6161.0	...
10975241	  791.0	  569.8	 6162.0	...
10975242	  791.9	  569.7	 6160.0	...
10975243	  792.2	  569.2	 6158.0	...
10975244	  792.1	  568.2	 6154.0	...
10975245	  791.9	  567.0	 6152.0	...
10975246	  792.9	  566.5	 6150.0	...
10975247	  794.1	  567.4	 6150.0	...
10975248	  795.2	  568.3	 6152.0	...
10975249	  794.8	  568.4	 6154.0	...
10975250	  793.1	  567.5	 6161.0	...
10975251	  791.5	  566.6	 6166.0	...
10975252	  790.8	  566.7	 6164.0	...
10975253	  790.7	  566.4	 6159.0	...
10975254	  790.9	  566.1	 6164.0	...
10975255	  790.4	  565.7	 6174.0	...
10975256	  790.7	  565.6	 6184.0	...
10975257	  791.1	  565.4	 6174.0	...
10975258	  791.5	  565.5	 6165.0	...
10975259	  792.1	  565.7	 6163.0	...
10975260	  792.2	  565.8	 6171.0	...
10975261	  791.8	  566.0	 6180.0	...
10975262	  792.0	  566.0	 6182.0	...
10975263	  792.1	  566.2	 6182.0	...
10975264	  792.0	  566.4	 6181.0	...
10975265	  791.4	  566.5	 6179.0	...
10975266	  790.8	  566.3	 6178.0	...
10975267	  790.0	  566.4	 6184.0	...
10975268	  789.1	  566.8	 6190.0	...
10975269	  788.4	  567.5	 6197.0	...
10975270	  788.5	  567.8	 6195.0	...
10975271	  788.6	  568.1	 6196.0	...
10975272	  789.0	  568.2	 6188.0	...
10975273	  789.4	  568.4	 6180.0	...
10975274	  789.7	  567.9	 6178.0	...
10975275	  788.7	  567.7	 6184.0	...
10975276	  787.8	  567.5	 6188.0	...
10975277	  787.2	  568.0	 6187.0	...
10975278	  787.4	  568.0	 6186.0	...
10975279	  787.6	  567.8	 6186.0	...
10975280	  787.5	  567.5	 6186.0	...
10975281	  787.3	  567.0	 6194.0	...
10975282	  787.8	  566.5	 6201.0	...
10975283	  788.5	  566.3	 6209.0	...
10975284	  789.2	  565.8	 6209.0	...
10975285	  789.4	  564.4	 6209.0	...
10975286	  789.7	  562.9	 6214.0	...
10975287	  787.9	  562.3	 6224.0	...
10975288	  785.8	  562.7	 6234.0	...
10975289	  784.9	  565.1	 6227.0	...
10975290	  786.1	  567.0	 6214.0	...
10975291	  786.9	  567.6	 6202.0	...
10975292	  786.5	  566.4	 6201.0	...
10975293	  787.3	  565.3	 6201.0	...
10975294	  788.5	  565.4	 6199.0	...
10975295	  789.8	  565.5	 6197.0	...
10975296	  789.2	  565.6	 6195.0	...
10975297	  788.5	  565.7	 6197.0	...
10975298	  787.8	  565.9	 6200.0	...
10975299	  787.5	  566.0	 6204.0	...
10975300	  787.1	  566.1	 6203.0	...
10975301	  787.5	  566.6	 6202.0	...
10975302	  788.3	  566.8	 6201.0	...
10975303	  789.0	  566.9	 6207.0	...
10975304	  788.7	  566.6	 6214.0	...
10975305	  788.6	  566.6	 6220.0	...
10975306	  787.4	  566.7	 6220.0	...
10975307	  785.9	  566.9	 6223.0	...
10975308	  784.4	  566.6	 6222.0	...
10975309	  784.1	  565.7	 6221.0	...
10975310	  784.7	  564.6	 6217.0	...
10975311	  785.3	  564.2	 6216.0	...
10975312	  785.8	  564.4	 6215.0	...
10975313	  785.9	  564.4	 6213.0	...
10975314	  786.2	  564.4	 6209.0	...
10975315	  788.7	  565.1	 6199.0	...
10975316	  791.1	  565.9	 6192.0	...
10975317	  793.1	  566.7	 6187.0	...
10975318	  792.3	  566.3	 6188.0	...
10975319	  791.1	  565.9	 6189.0	...
10975320	  790.0	  565.7	 6200.0	...
10975321	  789.4	  565.9	 6210.0	...
10975322	  789.4	  566.1	 6214.0	...
10975323	  789.6	  566.3	 6209.0	...
10975324	  788.9	  566.4	 6211.0	...
10975325	  787.7	  566.7	 6219.0	...
10975326	  786.5	  567.0	 6227.0	...
10975327	  786.8	  567.2	 6227.0	...
10975328	  787.6	  567.3	 6226.0	...
10975329	  788.3	  567.3	 6223.0	...
10975330	  788.4	  568.0	 6223.0	...
10975331	  789.3	  568.5	 6223.0	...
10975332	  789.7	  567.6	 6226.0	...
10975333	  790.0	  566.1	 6228.0	...
10975334	  790.2	  564.9	 6230.0	...
10975335	  791.0	  565.0	 6230.0	...
10975336	  791.9	  565.1	 6228.0	...
10975337	  791.5	  565.1	 6223.0	...
10975338	  789.4	  564.9	 6219.0	...
10975339	  787.4	  564.9	 6221.0	...
10975340	  786.5	  564.7	 6226.0	...
10975341	  787.3	  564.5	 6232.0	...
10975342	  788.6	  564.2	 6232.0	...
10975343	  789.1	  564.0	 6228.0	...
10975344	  789.1	  564.0	 6224.0	...
10975345	  788.8	  564.0	 6221.0	...
10975346	  788.8	  564.5	 6222.0	...
10975347	  789.0	  566.2	 6222.0	...
10975348	  789.0	  568.0	 6220.0	...
10975349	  788.3	  567.7	 6219.0	...
10975350	  787.5	  566.4	 6224.0	...
10975351	  786.8	  565.1	 6232.0	...
10975352	  787.3	  565.2	 6236.0	...
10975353	  788.1	  565.0	 6233.0	...
10975354	  789.0	  565.1	 6230.0	...
10975355	  789.0	  565.5	 6222.0	...
10975356	  789.1	  565.6	 6214.0	...
10975357	  788.5	  565.4	 6213.0	...
10975358	  787.9	  565.2	 6221.0	...
10975359	  787.1	  565.8	 6229.0	...
10975360	  786.9	  566.7	 6230.0	...
10975361	  788.3	  567.6	 6227.0	...
10975362	  790.0	  568.1	 6224.0	...
10975363	  791.1	  566.2	 6221.0	...
10975364	  790.4	  564.3	 6219.0	...
10975365	  789.6	  563.2	 6215.0	...
10975366	  789.2	  564.0	 6211.0	...
10975367	  789.1	  564.2	 6209.0	...
10975368	  789.4	  563.6	 6209.0	...
10975369	  789.8	  563.0	 6207.0	...
10975370	  790.2	  562.8	 6205.0	...
10975371	  790.1	  562.8	 6202.0	...
10975372	  788.7	  562.7	 6208.0	...
10975373	  787.3	  562.7	 6215.0	...
10975374	  786.5	  562.4	 6225.0	...
10975375	  787.0	  562.1	 6228.0	...
10975376	  787.8	  561.8	 6224.0	...
10975377	  787.9	  561.8	 6218.0	...
10975378	  788.0	  562.7	 6211.0	...
10975379	  788.0	  563.6	 6211.0	...
10975380	  787.9	  564.1	 6211.0	...
10975381	  788.0	  563.7	 6211.0	...
10975382	  787.5	  563.0	 6210.0	...
10975383	  786.9	  562.8	 6209.0	...
10975384	  786.3	  562.6	 6211.0	...
10975385	  786.3	  562.6	 6211.0	...
10975386	  787.7	  562.4	 6211.0	...
10975387	  789.1	  562.4	 6210.0	...
10975388	  790.6	  562.7	 6211.0	...
10975389	  790.7	  562.9	 6212.0	...
10975390	  791.1	  563.0	 6215.0	...
10975391	  791.4	  562.9	 6217.0	...
10975392	  790.4	  563.1	 6220.0	...
10975393	  789.2	  563.5	 6222.0	...
MSG	10975394 0000 _ Number On
10975394	  788.0	  563.6	 6221.0	...
10975395	  788.3	  563.1	 6218.0	...
10975396	  788.8	  562.5	 6217.0	...
10975397	  789.3	  562.7	 6217.0	...
10975398	  789.5	  563.4	 6217.0	...
10975399	  789.9	  564.2	 6215.0	...
10975400	  790.9	  564.3	 6216.0	...
10975401	  791.8	  564.2	 6221.0	...
10975402	  792.4	  563.5	 6227.0	...
10975403	  790.8	  563.0	 6230.0	...
10975404	  789.1	  562.6	 6230.0	...
10975405	  787.6	  562.7	 6225.0	...
10975406	  787.8	  562.5	 6220.0	...
10975407	  788.2	  563.3	 6215.0	...
10975408	  788.4	  564.1	 6215.0	...
10975409	  789.0	  564.8	 6214.0	...
10975410	  789.5	  564.8	 6213.0	...
10975411	  788.5	  563.1	 6217.0	...
10975412	  786.8	  561.6	 6224.0	...
10975413	  785.1	  560.3	 6230.0	...
10975414	  785.0	  560.7	 6231.0	...
10975415	  787.0	  561.5	 6231.0	...
10975416	  789.0	  562.6	 6232.0	...
10975417	  790.0	  563.9	 6232.0	...
10975418	  789.0	  562.7	 6232.0	...
10975419	  787.7	  561.0	 6233.0	...
10975420	  787.4	  560.3	 6233.0	...
10975421	  787.6	  562.4	 6232.0	...
10975422	  789.0	  564.4	 6223.0	...
10975423	  790.3	  565.2	 6215.0	...
10975424	  791.4	  564.8	 6204.0	...
10975425	  791.5	  564.7	 6203.0	...
10975426	  791.7	  564.5	 6202.0	...
10975427	  791.8	  563.3	 6205.0	...
10975428	  790.1	  562.3	 6214.0	...
10975429	  788.2	  561.3	 6221.0	...
10975430	  786.7	  562.2	 6227.0	...
10975431	  786.9	  562.6	 6226.0	...
10975432	  786.7	  563.0	 6224.0	...
10975433	  786.2	  562.7	 6223.0	...
10975434	  785.7	  562.4	 6221.0	...
10975435	  785.6	  562.4	 6227.0	...
10975436	  785.8	  562.4	 6234.0	...
10975437	  785.9	  562.4	 6244.0	...
10975438	  785.0	  562.4	 6247.0	...
10975439	  783.9	  562.7	 6253.0	...
10975440	  782.9	  563.3	 6255.0	...
10975441	  782.9	  563.7	 6253.0	...
10975442	  784.2	  563.7	 6249.0	...
10975443	  786.3	  563.4	 6237.0	...
10975444	  788.3	  562.7	 6228.0	...
10975445	  789.2	  562.2	 6221.0	...
10975446	  789.3	  561.7	 6221.0	...
10975447	  789.3	  561.8	 6221.0	...
10975448	  789.1	  561.9	 6221.0	...
10975449	  788.7	  562.1	 6221.0	...
10975450	  788.2	  562.8	 6220.0	...
10975451	  787.8	  563.6	 6218.0	...
10975452	  787.6	  564.0	 6215.0	...
10975453	  787.7	  563.8	 6224.0	...
10975454	  787.8	  563.6	 6235.0	...
10975455	  787.7	  563.4	 6246.0	...
10975456	  787.4	  563.2	 6246.0	...
10975457	  785.8	  563.2	 6247.0	...
10975458	  784.4	  563.7	 6248.0	...
10975459	  785.7	  564.3	 6237.0	...
10975460	  788.3	  564.7	 6225.0	...
10975461	  790.9	  564.8	 6213.0	...
10975462	  790.1	  565.0	 6211.0	...
10975463	  789.4	  565.2	 6210.0	...
10975464	  787.7	  565.5	 6211.0	...
10975465	  786.7	  565.2	 6210.0	...
10975466	  787.3	  564.7	 6208.0	...
10975467	  789.0	  564.4	 6204.0	...
10975468	  790.6	  564.5	 6204.0	...
10975469	  790.5	  564.0	 6205.0	...
10975470	  790.3	  563.2	 6205.0	...
10975471	  790.3	  562.5	 6203.0	...
10975472	  790.3	  562.2	 6201.0	...
10975473	  790.3	  561.9	 6199.0	...
10975474	  790.4	  561.6	 6208.0	...
10975475	  790.4	  561.6	 6217.0	...
10975476	  790.3	  561.5	 6225.0	...
10975477	  790.2	  561.3	 6223.0	...
10975478	  790.2	  561.1	 6221.0	...
10975479	  790.2	  561.1	 6221.0	...
10975480	  790.0	  561.1	 6222.0	...
10975481	  789.6	  560.4	 6223.0	...
10975482	  789.4	  559.7	 6223.0	...
10975483	  789.3	  559.9	 6229.0	...
10975484	  789.5	  561.7	 6237.0	...
10975485	  789.3	  563.6	 6245.0	...
10975486	  788.9	  564.5	 6247.0	...
10975487	  788.3	  564.3	 6247.0	...
10975488	  788.3	  564.2	 6245.0	...
10975489	  788.2	  564.2	 6239.0	...
10975490	  788.1	  564.4	 6225.0	...
10975491	  788.0	  564.4	 6214.0	...
10975492	  788.2	  564.3	 6213.0	...
10975493	  789.2	  564.0	 6220.0	...
10975494	  790.0	  563.8	 6227.0	...
10975495	  789.6	  563.8	 6226.0	...
10975496	  788.6	  564.3	 6223.0	...
10975497	  787.6	  564.7	 6219.0	...
10975498	  787.6	  564.3	 6219.0	...
10975499	  787.7	  563.6	 6221.0	...
10975500	  788.7	  563.1	 6224.0	...
10975501	  789.7	  563.5	 6220.0	...
10975502	  790.6	  563.8	 6216.0	...
10975503	  790.5	  563.1	 6212.0	...
10975504	  790.7	  562.3	 6213.0	...
10975505	  790.9	  562.1	 6216.0	...
10975506	  790.6	  562.6	 6218.0	...
10975507	  790.0	  563.2	 6209.0	...
10975508	  790.8	  563.6	 6199.0	...
10975509	  792.2	  564.0	 6196.0	...
10975510	  793.2	  563.7	 6204.0	...
10975511	  792.8	  562.9	 6211.0	...
10975512	  792.3	  561.9	 6213.0	...
10975513	  793.2	  561.6	 6215.0	...
10975514	  794.2	  561.6	 6218.0	...
10975515	  793.8	  562.6	 6215.0	...
10975516	  792.5	  563.6	 6213.0	...
10975517	  791.0	  563.6	 6213.0	...
10975518	  790.9	  563.0	 6214.0	...
10975519	  791.2	  562.9	 6214.0	...
10975520	  791.5	  563.4	 6214.0	...
10975521	  791.8	  563.4	 6214.0	...
10975522	  791.4	  562.9	 6217.0	...
10975523	  791.1	  562.3	 6218.0	...
10975524	  790.5	  562.3	 6221.0	...
10975525	  789.8	  562.4	 6223.0	...
10975526	  789.0	  562.7	 6226.0	...
10975527	  788.6	  563.0	 6228.0	...
10975528	  788.6	  564.0	 6230.0	...
10975529	  788.5	  565.0	 6232.0	...
10975530	  788.5	  565.8	 6227.0	...
10975531	  788.6	  565.9	 6218.0	...
10975532	  789.1	  566.0	 6209.0	...
10975533	  789.6	  566.0	 6205.0	...
10975534	  789.7	  565.7	 6201.0	...
10975535	  789.7	  565.4	 6197.0	...
10975536	  789.3	  565.7	 6193.0	...
10975537	  789.1	  566.4	 6197.0	...
10975538	  788.9	  566.2	 6201.0	...
10975539	  789.3	  565.5	 6203.0	...
10975540	  789.6	  565.0	 6201.0	...
10975541	  789.8	  565.3	 6203.0	...
10975542	  789.8	  565.6	 6207.0	...
10975543	  789.8	  565.7	 6210.0	...
10975544	  789.8	  565.4	 6213.0	...
10975545	  789.8	  565.1	 6215.0	...
10975546	  790.1	  565.4	 6215.0	...
10975547	  790.7	  565.4	 6212.0	...
10975548	  791.2	  565.5	 6211.0	...
10975549	  791.6	  565.0	 6202.0	...
10975550	  791.5	  565.0	 6194.0	...
10975551	  791.9	  564.9	 6187.0	...
10975552	  792.4	  564.8	 6188.0	...
10975553	  792.8	  565.0	 6190.0	...
10975554	  793.0	  565.3	 6192.0	...
10975555	  793.1	  565.6	 6193.0	...
10975556	  793.3	  565.2	 6194.0	...
10975557	  793.3	  564.9	 6196.0	...
10975558	  793.0	  565.1	 6198.0	...
10975559	  792.5	  565.5	 6199.0	...
10975560	  791.7	  565.8	 6200.0	...
10975561	  791.3	  565.5	 6208.0	...
10975562	  791.5	  565.2	 6215.0	...
10975563	  792.1	  566.0	 6222.0	...
10975564	  792.4	  566.9	 6229.0	...
10975565	  792.2	  568.0	 6235.0	...
10975566	  792.5	  568.0	 6232.0	...
10975567	  793.1	  567.1	 6223.0	...
10975568	  792.5	  566.1	 6213.0	...
10975569	  791.9	  565.1	 6214.0	...
10975570	  791.5	  565.5	 6215.0	...
10975571	  792.4	  565.9	 6215.0	...
10975572	  792.4	  566.4	 6214.0	...
10975573	  792.1	  566.4	 6214.0	...
10975574	  791.8	  566.3	 6212.0	...
10975575	  791.6	  566.3	 6211.0	...
10975576	  791.5	  566.3	 6219.0	...
10975577	  791.6	  566.4	 6229.0	...
10975578	  791.7	  566.2	 6232.0	...
10975579	  791.9	  565.6	 6226.0	...
10975580	  792.3	  564.9	 6219.0	...
10975581	  792.8	  564.5	 6217.0	...
10975582	  793.1	  564.3	 6217.0	...
10975583	  792.8	  564.5	 6218.0	...
10975584	  792.3	  564.7	 6216.0	...
10975585	  791.7	  565.6	 6214.0	...
10975586	  791.2	  566.4	 6216.0	...
10975587	  792.1	  566.9	 6220.0	...
10975588	  793.2	  566.8	 6222.0	...
10975589	  794.2	  565.7	 6217.0	...
10975590	  794.0	  564.6	 6217.0	...
10975591	  793.1	  563.4	 6220.0	...
10975592	  792.3	  563.2	 6226.0	...
10975593	  791.8	  563.5	 6226.0	...
10975594	  792.1	  564.0	 6227.0	...
10975595	  793.1	  564.5	 6223.0	...
10975596	  793.5	  564.9	 6222.0	...
10975597	  793.9	  565.1	 6221.0	...
10975598	  793.7	  565.1	 6225.0	...
10975599	  793.7	  564.8	 6227.0	...
10975600	  793.6	  564.7	 6225.0	...
10975601	  793.5	  564.7	 6223.0	...
10975602	  792.1	  564.9	 6222.0	...
10975603	  790.8	  565.1	 6218.0	...
10975604	  790.2	  565.1	 6218.0	...
10975605	  791.0	  564.9	 6218.0	...
10975606	  791.7	  564.7	 6219.0	...
10975607	  791.7	  564.9	 6214.0	...
10975608	  791.7	  566.2	 6209.0	...
10975609	  790.8	  567.7	 6208.0	...
10975610	  789.9	  568.8	 6210.0	...
10975611	  789.1	  568.3	 6214.0	...
10975612	  789.2	  567.3	 6217.0	...
10975613	  790.1	  566.7	 6217.0	...
10975614	  790.8	  566.3	 6217.0	...
10975615	  791.2	  565.6	 6224.0	...
10975616	  790.7	  565.0	 6230.0	...
10975617	  790.2	  565.3	 6236.0	...
10975618	  790.8	  566.3	 6234.0	...
10975619	  791.6	  567.3	 6235.0	...
10975620	  790.9	  567.1	 6236.0	...
10975621	  789.3	  566.5	 6236.0	...
10975622	  789.2	  565.6	 6236.0	...
10975623	  790.6	  565.2	 6236.0	...
10975624	  791.7	  565.4	 6236.0	...
10975625	  791.2	  565.4	 6237.0	...
10975626	  791.2	  565.0	 6237.0	...
10975627	  791.6	  564.5	 6230.0	...
10975628	  791.6	  564.4	 6222.0	...
10975629	  791.2	  565.2	 6215.0	...
10975630	  790.8	  566.0	 6215.0	...
10975631	  790.9	  567.4	 6219.0	...
10975632	  790.7	  568.0	 6221.0	...
10975633	  790.2	  569.2	 6222.0	...
10975634	  789.7	  569.8	 6225.0	...
10975635	  788.6	  570.4	 6233.0	...
10975636	  787.8	  570.6	 6238.0	...
10975637	  787.1	  570.1	 6236.0	...
10975638	  787.2	  569.4	 6232.0	...
10975639	  787.3	  568.4	 6230.0	...
10975640	  787.3	  567.7	 6229.0	...
10975641	  787.3	  567.1	 6228.0	...
10975642	  787.9	  566.8	 6232.0	...
10975643	  788.5	  566.8	 6238.0	...
10975644	  789.3	  568.2	 6244.0	...
10975645	  789.2	  569.7	 6248.0	...
10975646	  788.9	  569.9	 6249.0	...
10975647	  788.5	  568.8	 6252.0	...
10975648	  788.3	  567.0	 6254.0	...
10975649	  787.5	  566.4	 6256.0	...
10975650	  786.7	  566.1	 6255.0	...
10975651	  786.1	  566.8	 6255.0	...
10975652	  786.2	  567.4	 6254.0	...
10975653	  786.5	  567.7	 6255.0	...
10975654	  787.1	  567.6	 6256.0	...
10975655	  787.7	  567.5	 6257.0	...
10975656	  787.7	  567.6	 6266.0	...
10975657	  787.3	  567.6	 6276.0	...
10975658	  786.9	  567.7	 6277.0	...
10975659	  786.9	  567.5	 6266.0	...
10975660	  787.5	  567.3	 6251.0	...
10975661	  788.6	  567.1	 6243.0	...
10975662	  789.7	  567.2	 6236.0	...
10975663	  791.0	  567.7	 6231.0	...
10975664	  791.8	  568.2	 6229.0	...
10975665	  790.6	  568.8	 6228.0	...
10975666	  788.6	  569.1	 6228.0	...
10975667	  787.3	  569.1	 6227.0	...
10975668	  787.9	  568.6	 6219.0	...
10975669	  788.5	  568.4	 6211.0	...
10975670	  788.5	  568.8	 6213.0	...
10975671	  788.4	  568.9	 6221.0	...
10975672	  788.0	  568.7	 6230.0	...
10975673	  787.8	  568.2	 6229.0	...
10975674	  787.7	  568.2	 6227.0	...
10975675	  787.9	  568.1	 6228.0	...
10975676	  788.1	  568.3	 6232.0	...
10975677	  787.9	  568.4	 6237.0	...
10975678	  787.6	  568.6	 6241.0	...
10975679	  787.2	  568.3	 6242.0	...
10975680	  787.0	  568.0	 6242.0	...
10975681	  786.9	  568.1	 6242.0	...
10975682	  786.9	  568.3	 6242.0	...
10975683	  786.9	  568.5	 6242.0	...
10975684	  786.8	  568.6	 6242.0	...
10975685	  786.0	  569.4	 6244.0	...
10975686	  785.1	  570.1	 6247.0	...
10975687	  784.3	  570.5	 6250.0	...
10975688	  784.5	  570.3	 6251.0	...
10975689	  785.3	  569.4	 6250.0	...
10975690	  785.9	  568.6	 6249.0	...
10975691	  786.3	  568.2	 6249.0	...
10975692	  786.2	  568.3	 6250.0	...
10975693	  786.2	  568.7	 6254.0	...
10975694	  786.9	  569.0	 6258.0	...
10975695	  787.7	  569.3	 6259.0	...
MSG	10975696 0000 _ Number Off
10975696	  787.2	  568.9	 6258.0	...
10975697	  786.1	  568.3	 6258.0	...
10975698	  786.4	  567.2	 6247.0	...
10975699	  787.8	  566.6	 6237.0	...
10975700	  788.2	  567.1	 6227.0	...
10975701	  787.3	  569.4	 6225.0	...
10975702	  786.7	  571.6	 6224.0	...
10975703	  787.1	  572.4	 6220.0	...
10975704	  787.4	  571.9	 6216.0	...
10975705	  787.8	  571.3	 6212.0	...
10975706	  788.3	  571.0	 6210.0	...
10975707	  788.8	  570.6	 6208.0	...
10975708	  788.8	  570.3	 6211.0	...
10975709	  788.9	  570.1	 6216.0	...
10975710	  789.4	  569.7	 6220.0	...
10975711	  789.9	  569.4	 6218.0	...
10975712	  790.7	  569.2	 6217.0	...
10975713	  791.0	  568.9	 6216.0	...
10975714	  790.6	  568.8	 6213.0	...
10975715	  790.0	  568.7	 6212.0	...
10975716	  789.4	  568.6	 6210.0	...
10975717	  789.5	  568.5	 6210.0	...
10975718	  789.6	  568.4	 6209.0	...
10975719	  789.7	  568.6	 6211.0	...
10975720	  790.4	  569.3	 6212.0	...
10975721	  791.0	  569.7	 6215.0	...
10975722	  791.2	  569.7	 6217.0	...
10975723	  790.5	  569.2	 6219.0	...
10975724	  789.7	  569.2	 6219.0	...
10975725	  789.8	  569.4	 6221.0	...
10975726	  790.2	  569.4	 6223.0	...
10975727	  790.5	  569.2	 6226.0	...
10975728	  790.5	  569.3	 6224.0	...
10975729	  790.3	  569.6	 6222.0	...
10975730	  790.1	  569.9	 6220.0	...
10975731	  790.2	  569.8	 6217.0	...
10975732	  790.6	  569.8	 6214.0	...
10975733	  791.0	  569.9	 6209.0	...
10975734	  791.0	  569.9	 6207.0	...
10975735	  791.0	  569.8	 6204.0	...
10975736	  791.0	  569.3	 6204.0	...
10975737	  790.9	  568.7	 6204.0	...
10975738	  790.9	  568.4	 6204.0	...
10975739	  790.0	  568.9	 6204.0	...
10975740	  789.1	  569.5	 6203.0	...
10975741	  787.5	  570.1	 6202.0	...
10975742	  786.9	  570.8	 6198.0	...
10975743	  786.2	  571.4	 6195.0	...
10975744	  786.0	  570.2	 6203.0	...
10975745	  787.2	  568.6	 6213.0	...
10975746	  788.5	  566.9	 6223.0	...
10975747	  789.0	  566.9	 6222.0	...
10975748	  787.9	  567.2	 6221.0	...
10975749	  786.7	  567.6	 6221.0	...
10975750	  786.4	  567.8	 6223.0	...
10975751	  787.5	  568.2	 6226.0	...
10975752	  788.6	  568.6	 6228.0	...
10975753	  789.8	  569.3	 6229.0	...
10975754	  790.5	  569.4	 6230.0	...
10975755	  791.3	  569.4	 6229.0	...
10975756	  791.9	  569.0	 6228.0	...
10975757	  791.6	  568.7	 6227.0	...
10975758	  791.6	  568.5	 6226.0	...
10975759	  791.8	  568.3	 6225.0	...
10975760	  791.7	  568.6	 6224.0	...
10975761	  791.3	  569.0	 6224.0	...
10975762	  790.9	  569.4	 6214.0	...
10975763	  790.9	  569.7	 6204.0	...
10975764	  790.7	  570.2	 6197.0	...
10975765	  790.3	  570.8	 6203.0	...
10975766	  789.9	  571.4	 6209.0	...
10975767	  790.1	  571.7	 6211.0	...
10975768	  791.3	  570.9	 6207.0	...
10975769	  792.5	  569.5	 6204.0	...
10975770	  793.4	  568.0	 6204.0	...
10975771	  792.8	  567.8	 6207.0	...
10975772	  792.1	  567.5	 6210.0	...
10975773	  792.3	  567.3	 6205.0	...
10975774	  793.2	  567.6	 6198.0	...
10975775	  794.2	  568.1	 6193.0	...
10975776	  794.7	  568.6	 6194.0	...
10975777	  795.2	  569.1	 6188.0	...
10975778	  795.7	  569.6	 6180.0	...
10975779	  795.8	  569.6	 6182.0	...
10975780	  794.6	  568.2	 6193.0	...
10975781	  793.2	  566.1	 6205.0	...
10975782	  792.1	  564.5	 6207.0	...
10975783	  792.5	  564.8	 6206.0	...
10975784	  793.1	  565.8	 6206.0	...
10975785	  793.8	  567.4	 6203.0	...
10975786	  794.4	  568.4	 6200.0	...
10975787	  794.6	  569.4	 6197.0	...
10975788	  793.3	  568.7	 6198.0	...
10975789	  792.0	  567.6	 6200.0	...
10975790	  791.1	  567.9	 6203.0	...
10975791	  791.6	  569.4	 6205.0	...
10975792	  791.9	  569.3	 6206.0	...
10975793	  792.4	  567.7	 6203.0	...
10975794	  793.1	  566.5	 6196.0	...
10975795	  794.0	  566.8	 6190.0	...
10975796	  793.1	  567.6	 6187.0	...
10975797	  791.8	  567.9	 6188.0	...
10975798	  790.9	  567.9	 6183.0	...
10975799	  791.7	  567.6	 6176.0	...
10975800	  792.5	  567.0	 6169.0	...
10975801	  792.9	  566.7	 6168.0	...
10975802	  792.9	  566.4	 6167.0	...
10975803	  792.8	  566.5	 6167.0	...
10975804	  792.6	  567.7	 6166.0	...
10975805	  791.7	  569.0	 6165.0	...
10975806	  791.0	  570.1	 6166.0	...
10975807	  791.6	  569.9	 6167.0	...
10975808	  793.3	  569.5	 6169.0	...
10975809	  794.8	  568.1	 6168.0	...
10975810	  795.3	  566.9	 6167.0	...
10975811	  795.9	  566.1	 6166.0	...
10975812	  796.6	  566.8	 6165.0	...
10975813	  795.4	  567.9	 6165.0	...
10975814	  793.8	  568.3	 6167.0	...
10975815	  792.4	  568.3	 6170.0	...
10975816	  792.7	  568.0	 6172.0	...
10975817	  792.9	  567.1	 6175.0	...
10975818	  793.4	  566.1	 6177.0	...
10975819	  793.6	  565.0	 6174.0	...
10975820	  793.9	  564.9	 6169.0	...
10975821	  793.8	  564.9	 6166.0	...
10975822	  793.9	  565.3	 6168.0	...
10975823	  793.9	  565.8	 6163.0	...
10975824	  793.9	  566.3	 6157.0	...
10975825	  794.1	  566.5	 6156.0	...
10975826	  794.6	  566.6	 6162.0	...
10975827	  794.3	  566.5	 6167.0	...
10975828	  793.8	  566.3	 6172.0	...
10975829	  792.8	  566.1	 6180.0	...
10975830	  792.7	  565.8	 6188.0	...
10975831	  792.5	  565.6	 6189.0	...
10975832	  792.7	  565.4	 6190.0	...
10975833	  793.0	  565.2	 6190.0	...
10975834	  793.7	  565.6	 6189.0	...
10975835	  794.6	  566.2	 6187.0	...
10975836	  795.2	  566.9	 6175.0	...
10975837	  795.3	  567.1	 6164.0	...
10975838	  795.0	  567.4	 6155.0	...
10975839	  795.0	  567.7	 6156.0	...
10975840	  794.4	  568.0	 6162.0	...
10975841	  793.3	  568.2	 6167.0	...
10975842	  792.8	  568.3	 6171.0	...
10975843	  792.8	  567.3	 6170.0	...
10975844	  793.5	  566.2	 6171.0	...
10975845	  793.6	  565.7	 6172.0	...
10975846	  793.4	  566.1	 6173.0	...
10975847	  792.4	  566.5	 6180.0	...
10975848	  791.3	  566.4	 6182.0	...
10975849	  791.4	  567.1	 6184.0	...
10975850	  792.0	  567.7	 6177.0	...
10975851	  792.6	  568.3	 6174.0	...
10975852	  793.5	  568.2	 6172.0	...
10975853	  794.3	  566.6	 6172.0	...
10975854	  794.9	  565.1	 6172.0	...
10975855	  794.5	  563.5	 6172.0	...
10975856	  794.1	  563.3	 6174.0	...
10975857	  793.9	  563.0	 6175.0	...
10975858	  793.9	  563.0	 6177.0	...
10975859	  794.1	  562.8	 6177.0	...
10975860	  794.4	  562.7	 6177.0	...
10975861	  794.5	  562.6	 6178.0	...
10975862	  794.6	  562.6	 6176.0	...
10975863	  794.6	  562.9	 6174.0	...
10975864	  795.0	  563.6	 6172.0	...
10975865	  795.4	  564.9	 6171.0	...
10975866	  795.8	  565.9	 6169.0	...
10975867	  795.9	  566.6	 6168.0	...
10975868	  796.0	  566.7	 6167.0	...
10975869	  795.9	  565.8	 6165.0	...
10975870	  796.0	  564.9	 6162.0	...
10975871	  796.0	  564.0	 6159.0	...
10975872	  796.0	  564.0	 6164.0	...
10975873	  795.8	  564.0	 6171.0	...
10975874	  795.7	  563.9	 6177.0	...
10975875	  794.5	  563.9	 6176.0	...
10975876	  793.3	  563.7	 6177.0	...
10975877	  792.2	  563.5	 6182.0	...
10975878	  792.4	  563.4	 6187.0	...
10975879	  792.6	  563.4	 6190.0	...
10975880	  792.3	  563.9	 6191.0	...
10975881	  791.9	  564.4	 6191.0	...
10975882	  793.9	  564.6	 6187.0	...
10975883	  796.5	  564.5	 6173.0	...
10975884	  799.1	  564.3	 6159.0	...
10975885	  799.1	  563.9	 6157.0	...
10975886	  798.1	  563.3	 6164.0	...
10975887	  797.2	  562.7	 6166.0	...
10975888	  796.2	  562.8	 6163.0	...
10975889	  795.9	  563.0	 6167.0	...
10975890	  795.6	  562.8	 6175.0	...
10975891	  795.5	  562.6	 6185.0	...
10975892	  795.1	  562.5	 6187.0	...
10975893	  794.8	  562.7	 6190.0	...
10975894	  794.8	  562.6	 6191.0	...
10975895	  795.1	  562.9	 6191.0	...
10975896	  795.7	  563.2	 6191.0	...
10975897	  796.0	  563.6	 6191.0	...
10975898	  796.4	  563.6	 6189.0	...
10975899	  796.4	  563.8	 6186.0	...
10975900	  796.4	  564.0	 6184.0	...
10975901	  796.6	  563.6	 6183.0	...
10975902	  797.1	  563.1	 6180.0	...
10975903	  797.8	  562.6	 6176.0	...
10975904	  798.7	  562.8	 6174.0	...
10975905	  799.3	  563.1	 6173.0	...
10975906	  798.7	  563.6	 6173.0	...
10975907	  797.4	  563.7	 6187.0	...
10975908	  796.2	  563.1	 6199.0	...
10975909	  796.1	  562.7	 6209.0	...
10975910	  796.4	  562.5	 6205.0	...
10975911	  796.7	  563.0	 6201.0	...
10975912	  796.8	  562.0	 6199.0	...
10975913	  796.6	  560.7	 6200.0	...
10975914	  796.2	  559.5	 6193.0	...
10975915	  795.2	  559.7	 6185.0	...
10975916	  794.5	  560.4	 6180.0	...
10975917	  794.1	  561.2	 6187.0	...
10975918	  794.4	  561.8	 6195.0	...
10975919	  795.0	  561.7	 6200.0	...
10975920	  795.4	  561.6	 6201.0	...
10975921	  795.8	  561.4	 6200.0	...
10975922	  795.7	  561.1	 6198.0	...
10975923	  795.7	  560.9	 6200.0	...
10975924	  795.7	  561.9	 6201.0	...
10975925	  795.7	  563.0	 6202.0	...
10975926	  796.0	  564.1	 6201.0	...
10975927	  796.3	  564.1	 6201.0	...
10975928	  796.6	  564.0	 6200.0	...
10975929	  796.8	  564.4	 6199.0	...
10975930	  796.8	  564.8	 6199.0	...
10975931	  796.7	  564.1	 6201.0	...
10975932	  795.9	  562.4	 6205.0	...
10975933	  795.1	  560.6	 6208.0	...
10975934	  794.6	  561.0	 6210.0	...
10975935	  794.9	  561.9	 6207.0	...
10975936	  795.3	  562.8	 6205.0	...
10975937	  795.5	  562.7	 6200.0	...
10975938	  796.0	  562.5	 6198.0	...
10975939	  796.3	  562.2	 6195.0	...
10975940	  796.4	  561.9	 6198.0	...
10975941	  796.2	  561.6	 6202.0	...
10975942	  796.1	  561.1	 6208.0	...
10975943	  796.1	  560.6	 6210.0	...
10975944	  796.1	  560.3	 6211.0	...
10975945	  796.1	  560.4	 6210.0	...
10975946	  796.7	  560.4	 6208.0	...
10975947	  797.2	  559.9	 6206.0	...
10975948	  796.9	  559.4	 6211.0	...
10975949	  795.8	  559.1	 6217.0	...
10975950	  794.7	  559.3	 6223.0	...
10975951	  794.4	  559.4	 6221.0	...
10975952	  794.1	  559.4	 6219.0	...
10975953	  793.8	  559.5	 6217.0	...
10975954	  793.6	  560.1	 6216.0	...
10975955	  793.5	  561.1	 6216.0	...
10975956	  792.8	  562.2	 6218.0	...
10975957	  792.2	  562.8	 6219.0	...
10975958	  792.4	  562.3	 6221.0	...
10975959	  793.3	  561.7	 6227.0	...
10975960	  794.4	  561.0	 6233.0	...
10975961	  794.5	  560.6	 6239.0	...
10975962	  793.6	  560.3	 6238.0	...
10975963	  792.4	  560.1	 6238.0	...
10975964	  792.4	  560.2	 6239.0	...
10975965	  793.6	  561.1	 6238.0	...
10975966	  794.8	  562.0	 6233.0	...
10975967	  794.3	  561.9	 6224.0	...
10975968	  793.8	  561.1	 6218.0	...
10975969	  793.5	  560.4	 6224.0	...
10975970	  793.7	  560.5	 6233.0	...
10975971	  793.7	  560.4	 6237.0	...
10975972	  793.7	  560.8	 6231.0	...
10975973	  793.6	  561.8	 6226.0	...
10975974	  794.1	  562.7	 6227.0	...
10975975	  794.4	  562.6	 6228.0	...
10975976	  794.4	  561.6	 6238.0	...
10975977	  793.9	  560.7	 6249.0	...
10975978	  793.3	  560.8	 6260.0	...
10975979	  792.7	  561.4	 6261.0	...
10975980	  792.4	  562.0	 6260.0	...
10975981	  792.0	  561.9	 6260.0	...
10975982	  791.7	  561.9	 6264.0	...
10975983	  791.4	  561.8	 6267.0	...
10975984	  791.3	  561.8	 6271.0	...
10975985	  791.6	  562.5	 6269.0	...
10975986	  792.1	  562.3	 6266.0	...
10975987	  792.6	  562.2	 6261.0	...
10975988	  793.4	  562.2	 6253.0	...
10975989	  794.3	  562.9	 6246.0	...
10975990	  795.2	  563.7	 6242.0	...
10975991	  795.3	  563.6	 6244.0	...
10975992	  794.6	  563.5	 6246.0	...
10975993	  794.0	  563.1	 6248.0	...
10975994	  793.8	  562.6	 6248.0	...
10975995	  793.9	  562.1	 6248.0	...
10975996	  793.8	  561.8	 6244.0	...
10975997	  793.6	  562.1	 6244.0	...
10975998	  793.5	  562.2	 6244.0	...
10975999	  793.0	  561.9	 6249.0	...
10976000	  792.2	  561.1	 6245.0	...
10976001	  791.7	  562.7	 6239.0	...
10976002	  792.0	  564.6	 6233.0	...
10976003	  792.4	  565.5	 6233.0	...
10976004	  792.3	  564.7	 6234.0	...
10976005	  792.1	  564.0	 6236.0	...
10976006	  791.9	  564.4	 6237.0	...
10976007	  792.0	  564.6	 6239.0	...
10976008	  792.1	  564.7	 6243.0	...
10976009	  792.2	  564.9	 6248.0	...
10976010	  792.2	  565.9	 6251.0	...
10976011	  792.2	  566.9	 6251.0	...
10976012	  792.3	  568.0	 6252.0	...
10976013	  792.5	  567.7	 6253.0	...
10976014	  793.3	  567.2	 6249.0	...
10976015	  793.9	  567.5	 6245.0	...
EFIX R   10971968	10976015	4048	  792.5	  563.8	   5997
SSACC R  10976016
10976016	  793.7	  569.1	 6243.0	...
10976017	  793.0	  570.7	 6248.0	...
10976018	  792.3	  571.6	 6253.0	...
10976019	  792.3	  571.9	 6255.0	...
10976020	  792.3	  572.1	 6254.0	...
10976021	  791.9	  572.4	 6261.0	...
10976022	  791.5	  572.6	 6269.0	...
10976023	  792.9	  571.9	 6259.0	...
10976024	  794.7	  570.9	 6242.0	...
10976025	  817.8	  532.9	 6357.0	...
10976026	  839.2	  495.9	 6488.0	...
10976027	  860.7	  459.1	 6619.0	...
10976028	  860.7	  459.1	 6619.0	...
SBLINK R 10976029
10976029	   .	   .	    0.0	...
10976030	   .	   .	    0.0	...
10976031	   .	   .	    0.0	...
10976032	   .	   .	    0.0	...
10976033	   .	   .	    0.0	...
10976034	   .	   .	    0.0	...
10976035	   .	   .	    0.0	...
10976036	   .	   .	    0.0	...
10976037	   .	   .	    0.0	...
10976038	   .	   .	    0.0	...
10976039	   .	   .	    0.0	...
10976040	   .	   .	    0.0	...
10976041	   .	   .	    0.0	...
10976042	   .	   .	    0.0	...
10976043	   .	   .	    0.0	...
10976044	   .	   .	    0.0	...
10976045	   .	   .	    0.0	...
10976046	   .	   .	    0.0	...
10976047	   .	   .	    0.0	...
10976048	   .	   .	    0.0	...
10976049	   .	   .	    0.0	...
10976050	   .	   .	    0.0	...
10976051	   .	   .	    0.0	...
10976052	   .	   .	    0.0	...
10976053	   .	   .	    0.0	...
10976054	   .	   .	    0.0	...
10976055	   .	   .	    0.0	...
10976056	   .	   .	    0.0	...
10976057	   .	   .	    0.0	...
10976058	   .	   .	    0.0	...
10976059	   .	   .	    0.0	...
10976060	   .	   .	    0.0	...
10976061	   .	   .	    0.0	...
10976062	   .	   .	    0.0	...
10976063	   .	   .	    0.0	...
10976064	   .	   .	    0.0	...
10976065	   .	   .	    0.0	...
10976066	   .	   .	    0.0	...
10976067	   .	   .	    0.0	...
10976068	   .	   .	    0.0	...
10976069	   .	   .	    0.0	...
10976070	   .	   .	    0.0	...
10976071	   .	   .	    0.0	...
10976072	   .	   .	    0.0	...
10976073	   .	   .	    0.0	...
10976074	   .	   .	    0.0	...
10976075	   .	   .	    0.0	...
10976076	   .	   .	    0.0	...
10976077	   .	   .	    0.0	...
10976078	   .	   .	    0.0	...
10976079	   .	   .	    0.0	...
10976080	   .	   .	    0.0	...
10976081	   .	   .	    0.0	...
10976082	   .	   .	    0.0	...
10976083	   .	   .	    0.0	...
10976084	   .	   .	    0.0	...
10976085	   .	   .	    0.0	...
10976086	   .	   .	    0.0	...
10976087	   .	   .	    0.0	...
10976088	   .	   .	    0.0	...
10976089	   .	   .	    0.0	...
10976090	   .	   .	    0.0	...
10976091	   .	   .	    0.0	...
10976092	   .	   .	    0.0	...
10976093	   .	   .	    0.0	...
10976094	   .	   .	    0.0	...
10976095	   .	   .	    0.0	...
10976096	   .	   .	    0.0	...
10976097	   .	   .	    0.0	...
10976098	   .	   .	    0.0	...
10976099	   .	   .	    0.0	...
10976100	   .	   .	    0.0	...
10976101	   .	   .	    0.0	...
10976102	   .	   .	    0.0	...
10976103	   .	   .	    0.0	...
10976104	   .	   .	    0.0	...
10976105	   .	   .	    0.0	...
10976106	   .	   .	    0.0	...
10976107	   .	   .	    0.0	...
10976108	   .	   .	    0.0	...
10976109	   .	   .	    0.0	...
10976110	   .	   .	    0.0	...
10976111	   .	   .	    0.0	...
10976112	   .	   .	    0.0	...
10976113	   .	   .	    0.0	...
10976114	   .	   .	    0.0	...
10976115	   .	   .	    0.0	...
10976116	   .	   .	    0.0	...
10976117	   .	   .	    0.0	...
10976118	   .	   .	    0.0	...
10976119	   .	   .	    0.0	...
10976120	   .	   .	    0.0	...
10976121	   .	   .	    0.0	...
10976122	   .	   .	    0.0	...
10976123	   .	   .	    0.0	...
10976124	   .	   .	    0.0	...
10976125	   .	   .	    0.0	...
10976126	   .	   .	    0.0	...
10976127	   .	   .	    0.0	...
10976128	   .	   .	    0.0	...
10976129	   .	   .	    0.0	...
10976130	   .	   .	    0.0	...
10976131	   .	   .	    0.0	...
10976132	   .	   .	    0.0	...
10976133	   .	   .	    0.0	...
10976134	   .	   .	    0.0	...
10976135	   .	   .	    0.0	...
10976136	   .	   .	    0.0	...
10976137	   .	   .	    0.0	...
10976138	   .	   .	    0.0	...
10976139	   .	   .	    0.0	...
10976140	   .	   .	    0.0	...
10976141	   .	   .	    0.0	...
10976142	   .	   .	    0.0	...
10976143	   .	   .	    0.0	...
10976144	   .	   .	    0.0	...
10976145	   .	   .	    0.0	...
10976146	   .	   .	    0.0	...
10976147	   .	   .	    0.0	...
10976148	   .	   .	    0.0	...
10976149	   .	   .	    0.0	...
10976150	   .	   .	    0.0	...
10976151	   .	   .	    0.0	...
10976152	   .	   .	    0.0	...
10976153	   .	   .	    0.0	...
10976154	   .	   .	    0.0	...
10976155	   .	   .	    0.0	...
10976156	   .	   .	    0.0	...
10976157	   .	   .	    0.0	...
10976158	   .	   .	    0.0	...
10976159	   .	   .	    0.0	...
10976160	   .	   .	    0.0	...
10976161	   .	   .	    0.0	...
10976162	   .	   .	    0.0	...
10976163	   .	   .	    0.0	...
10976164	   .	   .	    0.0	...
10976165	   .	   .	    0.0	...
10976166	   .	   .	    0.0	...
10976167	   .	   .	    0.0	...
10976168	   .	   .	    0.0	...
10976169	   .	   .	    0.0	...
10976170	   .	   .	    0.0	...
10976171	   .	   .	    0.0	...
10976172	   .	   .	    0.0	...
10976173	   .	   .	    0.0	...
10976174	   .	   .	    0.0	...
10976175	   .	   .	    0.0	...
10976176	   .	   .	    0.0	...
10976177	   .	   .	    0.0	...
10976178	   .	   .	    0.0	...
10976179	   .	   .	    0.0	...
10976180	   .	   .	    0.0	...
10976181	   .	   .	    0.0	...
10976182	   .	   .	    0.0	...
10976183	   .	   .	    0.0	...
10976184	   .	   .	    0.0	...
10976185	   .	   .	    0.0	...
10976186	   .	   .	    0.0	...
10976187	   .	   .	    0.0	...
10976188	   .	   .	    0.0	...
10976189	   .	   .	    0.0	...
10976190	   .	   .	    0.0	...
10976191	   .	   .	    0.0	...
10976192	   .	   .	    0.0	...
10976193	   .	   .	    0.0	...
10976194	   .	   .	    0.0	...
10976195	   .	   .	    0.0	...
10976196	   .	   .	    0.0	...
EBLINK R 10976029	10976196	168
10976197	  756.2	  600.5	 6286.0	...
10976198	  756.2	  600.5	 6286.0	...
10976199	  756.2	  600.5	 6286.0	...
10976200	  755.7	  604.6	 6294.0	...
10976201	  755.2	  608.8	 6302.0	...
10976202	  755.0	  611.2	 6314.0	...
10976203	  755.3	  609.4	 6317.0	...
10976204	  755.2	  609.9	 6328.0	...
10976205	  755.0	  613.7	 6332.0	...
ESACC R  10976016	10976205	190	  793.7	  569.1	  792.3	  571.6	   0.06	     13
SFIX R   10976206
10976206	  754.8	  617.6	 6334.0	...
10976207	  754.9	  618.1	 6330.0	...
10976208	  755.2	  616.8	 6331.0	...
10976209	  755.5	  615.6	 6333.0	...
10976210	  755.8	  615.3	 6334.0	...
10976211	  754.9	  615.0	 6332.0	...
10976212	  754.1	  614.6	 6329.0	...
[truncated: 4,323,977 more chars]
