# Supplementary material for: With an eye on uncertainty: Modelling pupillary responses to environmental volatility
Source: PLoS Comput Biol. 2019 Jul 5;15(7):e1007126. doi: 10.1371/journal.pcbi.1007126 (PMC6636765; doi:10.1371/journal.pcbi.1007126)
Supplement: S4 Data — Zip file containing the pupillometry data for participant 4. (ZIP) [file pcbi.1007126.s004.zip › P4/trial9.asc]

** CONVERTED FROM C:\Users\tparr\Documents\PVR\P4_0712\trial9.edf using edfapi 3.1 Win32 Nov 24 2009 on Thu Dec 07 19:13:43 2017
** DATE: Thu Dec  7 19:49:02 2017
** TYPE: EDF_FILE BINARY EVENT SAMPLE TAGGED
** VERSION: EYELINK II 1
** SOURCE: EYELINK CL
** EYELINK II CL v4.48 Nov 25 2009
** CAMERA: EyeLink CL Version 1.4 Sensor=BHA
** SERIAL NUMBER: CL1-AAD42
** CAMERA_CONFIG: AAD42140.SCD
**

MSG	9826895 RECCFG CR 1000 2 0 R
MSG	9826895 ELCLCFG MTABLER
MSG	9826895 GAZE_COORDS 0.00 0.00 1599.00 1199.00
MSG	9826895 THRESHOLDS R 136 250
MSG	9826895 ELCL_PROC CENTROID (3)
MSG	9826895 ELCL_PCR_PARAM 5 3.0
START	9826896 	RIGHT	SAMPLES	EVENTS
PRESCALER	1
VPRESCALER	1
PUPIL	AREA
EVENTS	GAZE	RIGHT	RATE	1000.00	TRACKING	CR	FILTER	2
SAMPLES	GAZE	RIGHT	RATE	1000.00	TRACKING	CR	FILTER	2
MSG	9826896 !MODE RECORD CR 1000 2 0 R
9826896	  691.3	  542.3	 6612.0	...
INPUT	9826896	127
9826897	  691.7	  542.3	 6613.0	...
9826898	  691.9	  542.8	 6613.0	...
9826899	  691.6	  543.3	 6619.0	...
9826900	  691.0	  543.4	 6624.0	...
9826901	  690.9	  543.2	 6628.0	...
9826902	  690.9	  543.0	 6624.0	...
SFIX R   9826903
9826903	  690.8	  542.3	 6623.0	...
9826904	  690.6	  541.5	 6622.0	...
9826905	  690.5	  540.8	 6627.0	...
9826906	  690.5	  540.8	 6633.0	...
9826907	  690.0	  540.9	 6639.0	...
9826908	  689.5	  541.2	 6640.0	...
9826909	  688.6	  541.5	 6639.0	...
9826910	  688.2	  541.7	 6638.0	...
9826911	  687.9	  541.7	 6637.0	...
9826912	  688.0	  541.7	 6637.0	...
9826913	  687.4	  541.8	 6635.0	...
9826914	  686.7	  541.7	 6634.0	...
9826915	  686.6	  541.6	 6633.0	...
9826916	  687.7	  542.3	 6634.0	...
9826917	  688.9	  543.1	 6629.0	...
9826918	  689.5	  544.2	 6623.0	...
9826919	  689.5	  544.4	 6617.0	...
9826920	  689.4	  544.6	 6617.0	...
9826921	  690.5	  544.5	 6617.0	...
9826922	  691.8	  544.3	 6617.0	...
9826923	  692.7	  544.0	 6622.0	...
9826924	  692.1	  543.8	 6626.0	...
9826925	  691.5	  543.7	 6631.0	...
9826926	  691.2	  543.6	 6633.0	...
9826927	  691.1	  543.7	 6634.0	...
9826928	  691.0	  543.9	 6634.0	...
9826929	  690.0	  544.0	 6634.0	...
9826930	  689.0	  544.1	 6635.0	...
9826931	  688.2	  544.2	 6636.0	...
9826932	  688.7	  544.2	 6636.0	...
9826933	  689.0	  544.1	 6637.0	...
9826934	  689.2	  544.0	 6638.0	...
9826935	  689.1	  544.0	 6642.0	...
9826936	  688.8	  544.1	 6646.0	...
9826937	  688.5	  544.1	 6644.0	...
9826938	  688.1	  544.0	 6640.0	...
9826939	  687.4	  543.8	 6641.0	...
9826940	  686.8	  543.6	 6651.0	...
9826941	  686.4	  543.9	 6662.0	...
9826942	  687.1	  544.0	 6670.0	...
9826943	  687.6	  544.0	 6672.0	...
9826944	  687.9	  543.4	 6675.0	...
9826945	  687.8	  543.1	 6674.0	...
9826946	  687.8	  543.1	 6673.0	...
9826947	  687.1	  544.1	 6672.0	...
9826948	  686.4	  545.0	 6671.0	...
9826949	  686.5	  545.7	 6669.0	...
9826950	  687.3	  545.7	 6669.0	...
9826951	  688.2	  545.6	 6668.0	...
9826952	  688.0	  545.3	 6670.0	...
9826953	  687.8	  544.4	 6672.0	...
9826954	  687.5	  543.5	 6675.0	...
9826955	  687.4	  543.4	 6677.0	...
9826956	  687.3	  544.3	 6676.0	...
9826957	  687.2	  545.2	 6675.0	...
9826958	  687.1	  545.5	 6674.0	...
9826959	  687.4	  545.3	 6671.0	...
9826960	  688.0	  545.5	 6667.0	...
9826961	  689.0	  545.8	 6662.0	...
9826962	  689.3	  546.1	 6667.0	...
9826963	  688.8	  546.4	 6673.0	...
9826964	  688.0	  546.7	 6680.0	...
9826965	  687.7	  547.0	 6686.0	...
9826966	  687.8	  547.1	 6693.0	...
9826967	  687.8	  546.2	 6699.0	...
9826968	  688.0	  545.1	 6698.0	...
9826969	  688.3	  544.1	 6698.0	...
9826970	  688.8	  544.3	 6692.0	...
9826971	  688.5	  544.9	 6685.0	...
9826972	  688.0	  546.1	 6684.0	...
9826973	  687.6	  547.1	 6690.0	...
9826974	  687.8	  547.4	 6696.0	...
9826975	  687.9	  547.2	 6698.0	...
9826976	  686.2	  547.1	 6699.0	...
9826977	  684.5	  547.2	 6699.0	...
9826978	  682.8	  547.3	 6704.0	...
9826979	  683.0	  547.1	 6710.0	...
9826980	  683.3	  546.9	 6716.0	...
9826981	  683.7	  546.9	 6716.0	...
9826982	  684.2	  547.0	 6715.0	...
9826983	  684.4	  547.7	 6712.0	...
9826984	  684.5	  548.2	 6709.0	...
9826985	  685.7	  547.7	 6706.0	...
9826986	  687.0	  546.6	 6705.0	...
9826987	  688.0	  545.5	 6706.0	...
9826988	  686.9	  545.7	 6706.0	...
9826989	  685.7	  546.3	 6704.0	...
9826990	  685.9	  546.9	 6700.0	...
9826991	  687.0	  546.7	 6697.0	...
9826992	  687.9	  546.4	 6695.0	...
9826993	  687.5	  546.3	 6693.0	...
9826994	  687.2	  546.6	 6690.0	...
9826995	  687.0	  546.7	 6687.0	...
9826996	  687.1	  546.2	 6684.0	...
9826997	  687.1	  545.5	 6686.0	...
9826998	  687.1	  545.4	 6691.0	...
9826999	  687.2	  545.9	 6695.0	...
9827000	  687.3	  546.5	 6696.0	...
9827001	  687.4	  546.6	 6696.0	...
9827002	  688.4	  546.8	 6697.0	...
9827003	  689.4	  546.9	 6697.0	...
9827004	  690.4	  547.1	 6697.0	...
9827005	  690.3	  547.1	 6697.0	...
9827006	  690.2	  547.1	 6696.0	...
9827007	  690.1	  547.0	 6696.0	...
9827008	  690.1	  546.9	 6694.0	...
9827009	  690.1	  546.9	 6693.0	...
9827010	  690.0	  546.6	 6693.0	...
9827011	  690.5	  545.9	 6694.0	...
9827012	  691.1	  545.3	 6695.0	...
9827013	  690.4	  545.3	 6695.0	...
9827014	  689.2	  546.1	 6697.0	...
9827015	  688.0	  546.8	 6701.0	...
9827016	  688.3	  547.5	 6703.0	...
9827017	  688.7	  547.8	 6704.0	...
9827018	  689.0	  546.7	 6707.0	...
9827019	  688.9	  545.4	 6712.0	...
9827020	  689.2	  544.3	 6715.0	...
9827021	  689.5	  544.3	 6713.0	...
9827022	  689.2	  544.6	 6710.0	...
9827023	  688.7	  544.9	 6709.0	...
9827024	  687.8	  545.2	 6707.0	...
9827025	  687.6	  545.3	 6706.0	...
9827026	  687.4	  545.3	 6710.0	...
9827027	  687.7	  545.3	 6715.0	...
9827028	  688.5	  545.3	 6710.0	...
9827029	  689.2	  545.4	 6700.0	...
9827030	  689.6	  544.4	 6695.0	...
9827031	  689.3	  543.5	 6700.0	...
9827032	  688.1	  542.7	 6708.0	...
9827033	  687.0	  543.0	 6711.0	...
9827034	  687.6	  544.1	 6712.0	...
9827035	  689.0	  545.1	 6709.0	...
9827036	  689.7	  546.4	 6707.0	...
9827037	  689.0	  546.9	 6709.0	...
9827038	  688.2	  546.9	 6707.0	...
9827039	  688.2	  546.3	 6705.0	...
9827040	  687.2	  545.8	 6707.0	...
9827041	  686.3	  545.6	 6711.0	...
9827042	  686.2	  545.2	 6714.0	...
9827043	  687.0	  545.0	 6714.0	...
9827044	  687.4	  545.3	 6714.0	...
9827045	  687.0	  545.9	 6714.0	...
9827046	  686.7	  546.4	 6715.0	...
9827047	  686.8	  546.7	 6717.0	...
9827048	  686.9	  546.8	 6719.0	...
9827049	  687.0	  546.9	 6721.0	...
9827050	  687.0	  547.0	 6722.0	...
9827051	  687.1	  546.9	 6723.0	...
9827052	  687.3	  546.8	 6724.0	...
9827053	  687.6	  547.2	 6724.0	...
9827054	  688.0	  547.6	 6722.0	...
9827055	  687.9	  547.9	 6722.0	...
9827056	  687.6	  547.7	 6721.0	...
9827057	  687.8	  547.5	 6724.0	...
9827058	  688.3	  547.4	 6726.0	...
9827059	  688.9	  547.4	 6731.0	...
9827060	  689.2	  547.3	 6734.0	...
9827061	  689.3	  546.0	 6734.0	...
9827062	  689.6	  544.6	 6730.0	...
9827063	  689.8	  544.3	 6726.0	...
9827064	  690.2	  545.6	 6724.0	...
9827065	  689.4	  547.1	 6725.0	...
9827066	  688.3	  547.5	 6726.0	...
9827067	  687.1	  547.7	 6726.0	...
9827068	  687.1	  547.7	 6726.0	...
9827069	  687.0	  547.2	 6726.0	...
9827070	  686.8	  547.3	 6726.0	...
9827071	  686.5	  547.5	 6722.0	...
9827072	  686.6	  548.0	 6717.0	...
9827073	  687.0	  548.6	 6712.0	...
9827074	  687.7	  549.2	 6715.0	...
9827075	  688.0	  548.3	 6718.0	...
9827076	  688.0	  546.9	 6720.0	...
9827077	  687.9	  545.3	 6723.0	...
9827078	  688.0	  545.1	 6725.0	...
9827079	  688.2	  545.8	 6727.0	...
9827080	  688.3	  546.7	 6727.0	...
9827081	  688.4	  546.9	 6726.0	...
9827082	  688.4	  546.1	 6726.0	...
9827083	  687.6	  544.8	 6725.0	...
9827084	  686.9	  544.1	 6730.0	...
9827085	  686.3	  543.5	 6735.0	...
9827086	  686.5	  543.8	 6734.0	...
9827087	  686.5	  544.5	 6727.0	...
9827088	  686.4	  545.4	 6721.0	...
9827089	  685.8	  545.9	 6722.0	...
9827090	  685.6	  546.2	 6725.0	...
9827091	  685.2	  547.0	 6727.0	...
9827092	  685.2	  547.8	 6727.0	...
9827093	  685.7	  548.2	 6728.0	...
9827094	  686.2	  547.7	 6731.0	...
9827095	  686.7	  547.1	 6734.0	...
9827096	  686.9	  547.3	 6735.0	...
9827097	  687.0	  547.8	 6735.0	...
9827098	  687.1	  548.4	 6728.0	...
9827099	  687.0	  548.4	 6721.0	...
9827100	  686.8	  548.2	 6719.0	...
9827101	  685.9	  547.9	 6728.0	...
9827102	  685.0	  547.8	 6738.0	...
9827103	  684.3	  548.1	 6744.0	...
9827104	  684.2	  548.8	 6745.0	...
9827105	  684.1	  549.3	 6745.0	...
9827106	  684.1	  549.4	 6745.0	...
9827107	  684.8	  549.1	 6746.0	...
9827108	  685.6	  548.6	 6747.0	...
9827109	  686.3	  548.7	 6743.0	...
9827110	  686.4	  548.9	 6738.0	...
9827111	  685.3	  548.1	 6745.0	...
9827112	  684.1	  546.7	 6757.0	...
9827113	  682.7	  545.3	 6769.0	...
9827114	  682.7	  546.5	 6769.0	...
EFIX R   9826903	9827114	212	  687.7	  545.7	   6695
SSACC R  9827115
9827115	  684.0	  547.5	 6756.0	...
9827116	  685.6	  548.4	 6744.0	...
9827117	  687.3	  548.2	 6733.0	...
9827118	  687.7	  548.2	 6734.0	...
9827119	  689.1	  548.2	 6735.0	...
9827120	  693.5	  548.5	 6735.0	...
9827121	  698.8	  548.6	 6729.0	...
9827122	  704.6	  549.5	 6724.0	...
9827123	  709.0	  551.6	 6716.0	...
9827124	  715.2	  554.0	 6714.0	...
9827125	  721.5	  555.7	 6711.0	...
9827126	  728.1	  556.0	 6709.0	...
9827127	  733.7	  556.4	 6702.0	...
9827128	  739.8	  558.5	 6694.0	...
9827129	  746.1	  560.6	 6687.0	...
9827130	  752.2	  562.0	 6689.0	...
9827131	  756.6	  561.7	 6688.0	...
9827132	  761.9	  562.6	 6687.0	...
9827133	  765.5	  563.8	 6685.0	...
9827134	  769.4	  566.6	 6685.0	...
9827135	  772.6	  568.3	 6683.0	...
9827136	  775.8	  570.0	 6677.0	...
9827137	  780.4	  570.1	 6671.0	...
ESACC R  9827115	9827137	23	  684.0	  547.5	  780.4	  570.1	   2.11	    129
SFIX R   9827138
9827138	  782.5	  571.3	 6668.0	...
9827139	  784.7	  572.6	 6665.0	...
9827140	  784.9	  573.3	 6662.0	...
9827141	  785.3	  572.8	 6653.0	...
9827142	  786.3	  572.3	 6646.0	...
9827143	  787.1	  572.4	 6640.0	...
9827144	  787.4	  572.1	 6642.0	...
9827145	  787.6	  571.7	 6643.0	...
9827146	  788.4	  571.6	 6648.0	...
9827147	  789.2	  572.2	 6651.0	...
9827148	  789.4	  572.6	 6651.0	...
9827149	  789.3	  572.5	 6647.0	...
9827150	  789.2	  572.6	 6644.0	...
9827151	  789.1	  573.0	 6645.0	...
9827152	  789.0	  573.4	 6647.0	...
9827153	  788.8	  573.3	 6648.0	...
9827154	  788.8	  573.7	 6645.0	...
9827155	  788.6	  574.0	 6640.0	...
9827156	  788.2	  574.6	 6639.0	...
9827157	  787.8	  574.8	 6643.0	...
9827158	  787.5	  574.7	 6648.0	...
9827159	  788.0	  574.3	 6651.0	...
9827160	  788.6	  574.2	 6653.0	...
9827161	  789.1	  574.5	 6651.0	...
9827162	  789.6	  575.4	 6644.0	...
9827163	  790.1	  576.1	 6637.0	...
9827164	  790.7	  574.8	 6631.0	...
9827165	  790.9	  572.9	 6628.0	...
9827166	  791.1	  571.4	 6625.0	...
9827167	  790.5	  572.0	 6627.0	...
9827168	  790.0	  572.6	 6630.0	...
9827169	  789.4	  572.8	 6638.0	...
9827170	  789.5	  573.0	 6642.0	...
9827171	  789.6	  573.1	 6642.0	...
9827172	  789.6	  572.8	 6638.0	...
9827173	  789.6	  572.3	 6638.0	...
9827174	  789.6	  571.9	 6642.0	...
9827175	  789.6	  572.0	 6645.0	...
9827176	  788.9	  572.1	 6644.0	...
9827177	  788.3	  572.1	 6642.0	...
9827178	  787.7	  572.1	 6641.0	...
9827179	  787.7	  572.0	 6641.0	...
9827180	  787.4	  571.9	 6641.0	...
9827181	  787.1	  571.4	 6641.0	...
9827182	  788.2	  570.9	 6638.0	...
9827183	  789.6	  571.1	 6634.0	...
9827184	  790.4	  571.7	 6629.0	...
9827185	  789.8	  572.2	 6628.0	...
9827186	  789.2	  571.9	 6626.0	...
9827187	  789.3	  571.6	 6626.0	...
9827188	  789.3	  571.7	 6626.0	...
9827189	  789.4	  572.0	 6625.0	...
9827190	  789.4	  572.3	 6625.0	...
9827191	  789.4	  572.5	 6624.0	...
9827192	  789.1	  573.2	 6623.0	...
9827193	  788.9	  574.0	 6622.0	...
9827194	  788.7	  574.3	 6622.0	...
9827195	  788.2	  573.8	 6630.0	...
9827196	  787.5	  573.4	 6638.0	...
9827197	  786.8	  573.3	 6646.0	...
9827198	  787.8	  573.4	 6642.0	...
9827199	  788.8	  573.5	 6638.0	...
9827200	  789.6	  573.3	 6634.0	...
9827201	  789.3	  573.0	 6635.0	...
9827202	  789.1	  572.9	 6637.0	...
9827203	  789.1	  573.6	 6638.0	...
9827204	  789.2	  574.2	 6642.0	...
9827205	  789.1	  574.6	 6644.0	...
9827206	  789.0	  574.3	 6646.0	...
9827207	  789.2	  573.9	 6646.0	...
9827208	  789.6	  573.6	 6639.0	...
9827209	  790.1	  573.4	 6633.0	...
9827210	  789.5	  573.4	 6627.0	...
9827211	  788.9	  573.4	 6628.0	...
9827212	  788.1	  573.2	 6630.0	...
9827213	  788.2	  572.8	 6631.0	...
9827214	  788.2	  572.6	 6633.0	...
9827215	  788.3	  573.0	 6632.0	...
9827216	  788.4	  573.4	 6632.0	...
9827217	  788.4	  573.6	 6631.0	...
9827218	  788.4	  573.3	 6631.0	...
9827219	  787.5	  573.3	 6629.0	...
9827220	  786.6	  573.3	 6628.0	...
9827221	  786.0	  573.6	 6627.0	...
9827222	  786.4	  574.1	 6633.0	...
9827223	  786.7	  574.5	 6640.0	...
9827224	  786.9	  574.9	 6647.0	...
9827225	  787.4	  574.8	 6646.0	...
9827226	  787.9	  574.8	 6642.0	...
9827227	  788.6	  574.6	 6642.0	...
9827228	  788.8	  574.4	 6645.0	...
9827229	  788.5	  574.3	 6651.0	...
9827230	  787.8	  574.5	 6656.0	...
9827231	  787.2	  574.7	 6661.0	...
9827232	  786.6	  574.9	 6665.0	...
9827233	  786.2	  574.4	 6666.0	...
9827234	  785.7	  573.3	 6668.0	...
9827235	  786.0	  572.1	 6668.0	...
9827236	  786.5	  572.4	 6668.0	...
9827237	  786.9	  573.4	 6668.0	...
9827238	  786.9	  574.5	 6664.0	...
9827239	  787.1	  574.6	 6659.0	...
9827240	  787.3	  574.4	 6654.0	...
9827241	  787.4	  574.1	 6653.0	...
9827242	  788.1	  573.7	 6655.0	...
9827243	  788.8	  573.7	 6657.0	...
9827244	  789.4	  573.7	 6656.0	...
9827245	  789.4	  573.9	 6652.0	...
9827246	  789.2	  573.9	 6648.0	...
9827247	  789.1	  574.0	 6646.0	...
9827248	  789.0	  574.0	 6646.0	...
9827249	  789.0	  574.6	 6648.0	...
9827250	  789.0	  575.1	 6650.0	...
9827251	  788.8	  575.6	 6652.0	...
9827252	  788.7	  575.7	 6652.0	...
9827253	  788.7	  575.9	 6653.0	...
9827254	  789.0	  575.7	 6653.0	...
9827255	  789.2	  575.5	 6648.0	...
9827256	  789.3	  575.2	 6643.0	...
9827257	  788.8	  575.1	 6645.0	...
9827258	  788.2	  574.9	 6652.0	...
9827259	  787.7	  575.1	 6657.0	...
9827260	  788.2	  575.2	 6653.0	...
9827261	  788.8	  575.5	 6649.0	...
9827262	  790.2	  575.4	 6647.0	...
9827263	  791.2	  575.2	 6645.0	...
9827264	  792.0	  575.0	 6643.0	...
9827265	  790.6	  575.1	 6646.0	...
9827266	  789.2	  575.0	 6650.0	...
9827267	  787.9	  575.1	 6654.0	...
9827268	  788.0	  575.0	 6652.0	...
9827269	  788.1	  575.1	 6649.0	...
9827270	  788.7	  575.1	 6646.0	...
9827271	  789.4	  575.0	 6646.0	...
9827272	  790.2	  574.8	 6646.0	...
9827273	  790.3	  574.7	 6645.0	...
9827274	  790.6	  574.6	 6644.0	...
9827275	  790.8	  574.5	 6646.0	...
9827276	  790.9	  574.4	 6649.0	...
9827277	  790.6	  574.5	 6652.0	...
9827278	  790.2	  574.2	 6655.0	...
9827279	  789.8	  573.7	 6658.0	...
9827280	  789.2	  573.2	 6660.0	...
9827281	  788.2	  572.9	 6660.0	...
9827282	  787.3	  572.8	 6659.0	...
9827283	  786.9	  572.7	 6658.0	...
9827284	  787.3	  572.8	 6659.0	...
9827285	  788.0	  573.1	 6659.0	...
9827286	  788.7	  574.1	 6662.0	...
9827287	  789.2	  575.0	 6663.0	...
9827288	  789.4	  575.5	 6657.0	...
9827289	  790.8	  575.1	 6651.0	...
9827290	  792.1	  574.7	 6648.0	...
9827291	  792.4	  574.6	 6652.0	...
9827292	  791.6	  574.8	 6655.0	...
9827293	  790.7	  575.1	 6650.0	...
9827294	  790.8	  574.5	 6642.0	...
9827295	  790.3	  573.9	 6635.0	...
9827296	  789.8	  573.4	 6636.0	...
9827297	  789.9	  573.9	 6640.0	...
9827298	  790.9	  574.9	 6642.0	...
9827299	  791.9	  575.5	 6641.0	...
9827300	  792.2	  575.8	 6639.0	...
9827301	  792.2	  575.5	 6639.0	...
9827302	  792.2	  575.4	 6640.0	...
9827303	  792.2	  575.7	 6641.0	...
9827304	  792.1	  576.1	 6641.0	...
9827305	  791.9	  576.5	 6642.0	...
9827306	  791.7	  576.6	 6646.0	...
9827307	  792.2	  577.1	 6651.0	...
9827308	  792.7	  577.5	 6657.0	...
9827309	  792.5	  576.8	 6659.0	...
9827310	  791.9	  575.7	 6658.0	...
9827311	  791.3	  574.9	 6655.0	...
9827312	  791.4	  575.5	 6652.0	...
9827313	  791.7	  576.4	 6653.0	...
9827314	  792.0	  576.9	 6653.0	...
9827315	  792.2	  576.9	 6654.0	...
9827316	  792.8	  576.5	 6655.0	...
9827317	  793.0	  576.2	 6655.0	...
9827318	  793.1	  576.2	 6655.0	...
9827319	  792.6	  575.9	 6652.0	...
9827320	  792.4	  575.5	 6647.0	...
9827321	  791.6	  575.2	 6643.0	...
9827322	  790.8	  575.8	 6641.0	...
9827323	  790.0	  576.6	 6639.0	...
9827324	  789.9	  577.3	 6637.0	...
9827325	  789.8	  577.2	 6636.0	...
9827326	  789.8	  577.1	 6639.0	...
9827327	  789.8	  577.4	 6642.0	...
9827328	  789.8	  577.9	 6645.0	...
9827329	  790.0	  578.2	 6648.0	...
9827330	  790.3	  578.0	 6651.0	...
9827331	  790.6	  577.9	 6653.0	...
9827332	  790.9	  578.0	 6645.0	...
9827333	  791.3	  577.6	 6637.0	...
9827334	  791.7	  577.1	 6629.0	...
9827335	  791.9	  576.7	 6628.0	...
9827336	  791.8	  576.5	 6629.0	...
9827337	  791.6	  576.4	 6631.0	...
9827338	  792.3	  576.1	 6632.0	...
9827339	  793.1	  576.3	 6633.0	...
9827340	  793.7	  576.4	 6635.0	...
9827341	  793.2	  576.6	 6640.0	...
9827342	  792.5	  576.5	 6643.0	...
9827343	  791.9	  576.4	 6644.0	...
9827344	  791.5	  576.4	 6646.0	...
9827345	  791.4	  576.5	 6650.0	...
9827346	  791.3	  576.6	 6654.0	...
9827347	  791.1	  576.2	 6653.0	...
9827348	  791.0	  575.7	 6651.0	...
9827349	  790.8	  575.2	 6648.0	...
9827350	  790.8	  575.2	 6653.0	...
9827351	  790.7	  575.4	 6657.0	...
9827352	  790.5	  575.9	 6660.0	...
9827353	  790.3	  576.3	 6657.0	...
9827354	  790.2	  576.5	 6653.0	...
9827355	  790.2	  576.9	 6648.0	...
9827356	  790.2	  577.1	 6645.0	...
9827357	  790.9	  577.3	 6641.0	...
9827358	  792.2	  577.0	 6639.0	...
9827359	  793.4	  576.9	 6638.0	...
9827360	  793.0	  577.0	 6641.0	...
9827361	  792.1	  577.2	 6641.0	...
9827362	  791.0	  576.8	 6642.0	...
9827363	  790.8	  576.3	 6642.0	...
9827364	  790.9	  575.5	 6645.0	...
9827365	  791.4	  575.2	 6646.0	...
9827366	  792.8	  576.4	 6646.0	...
9827367	  793.8	  577.8	 6638.0	...
9827368	  794.8	  578.3	 6630.0	...
9827369	  794.9	  577.2	 6632.0	...
9827370	  794.8	  576.0	 6642.0	...
9827371	  794.3	  575.8	 6656.0	...
9827372	  793.8	  575.6	 6660.0	...
9827373	  793.6	  575.7	 6662.0	...
9827374	  794.0	  575.7	 6654.0	...
9827375	  794.4	  575.7	 6647.0	...
9827376	  794.7	  575.7	 6643.0	...
9827377	  795.1	  575.7	 6645.0	...
9827378	  795.2	  575.7	 6648.0	...
9827379	  795.4	  575.4	 6649.0	...
9827380	  795.3	  575.1	 6651.0	...
9827381	  795.2	  574.9	 6649.0	...
9827382	  795.2	  575.3	 6646.0	...
9827383	  794.6	  576.0	 6642.0	...
9827384	  794.0	  576.4	 6641.0	...
9827385	  793.2	  576.6	 6642.0	...
9827386	  792.9	  576.7	 6648.0	...
9827387	  793.3	  577.3	 6654.0	...
9827388	  794.1	  577.8	 6657.0	...
9827389	  794.8	  578.1	 6655.0	...
EFIX R   9827138	9827389	252	  790.0	  574.7	   6645
SSACC R  9827390
9827390	  794.4	  578.2	 6652.0	...
9827391	  792.9	  577.3	 6651.0	...
9827392	  790.1	  576.8	 6651.0	...
9827393	  786.5	  576.5	 6652.0	...
9827394	  783.4	  577.4	 6655.0	...
9827395	  778.8	  578.2	 6663.0	...
9827396	  774.4	  577.6	 6672.0	...
9827397	  768.2	  576.2	 6683.0	...
9827398	  764.0	  573.8	 6690.0	...
9827399	  756.6	  573.1	 6698.0	...
9827400	  751.2	  572.7	 6701.0	...
9827401	  745.3	  572.2	 6708.0	...
9827402	  740.3	  571.7	 6711.0	...
9827403	  735.5	  571.1	 6715.0	...
9827404	  729.8	  571.2	 6716.0	...
9827405	  725.9	  570.4	 6718.0	...
9827406	  721.9	  570.0	 6721.0	...
9827407	  718.9	  569.8	 6724.0	...
9827408	  716.7	  569.1	 6732.0	...
9827409	  714.8	  568.4	 6738.0	...
9827410	  714.2	  567.4	 6743.0	...
9827411	  714.2	  567.5	 6741.0	...
9827412	  714.2	  567.5	 6740.0	...
ESACC R  9827390	9827412	23	  794.4	  578.2	  714.2	  567.5	   1.72	    116
SFIX R   9827413
9827413	  714.3	  568.3	 6740.0	...
9827414	  714.4	  569.2	 6740.0	...
9827415	  714.5	  570.0	 6738.0	...
9827416	  714.8	  569.7	 6734.0	...
9827417	  715.2	  569.4	 6729.0	...
9827418	  716.6	  568.9	 6730.0	...
9827419	  718.6	  568.4	 6733.0	...
9827420	  721.3	  567.6	 6734.0	...
9827421	  722.8	  565.4	 6728.0	...
9827422	  723.3	  563.7	 6722.0	...
9827423	  723.5	  562.4	 6725.0	...
9827424	  723.8	  562.6	 6730.0	...
9827425	  724.4	  562.8	 6734.0	...
9827426	  725.0	  562.7	 6732.0	...
9827427	  725.4	  562.2	 6731.0	...
9827428	  725.5	  561.7	 6730.0	...
9827429	  725.8	  561.1	 6726.0	...
9827430	  726.5	  561.0	 6723.0	...
9827431	  727.3	  561.5	 6720.0	...
9827432	  727.7	  561.9	 6722.0	...
9827433	  727.9	  562.4	 6723.0	...
9827434	  727.9	  562.4	 6723.0	...
9827435	  726.7	  562.6	 6728.0	...
9827436	  725.4	  562.9	 6732.0	...
9827437	  724.2	  563.5	 6732.0	...
9827438	  724.5	  563.7	 6727.0	...
9827439	  725.1	  563.8	 6725.0	...
9827440	  725.7	  563.6	 6727.0	...
9827441	  725.9	  562.7	 6734.0	...
9827442	  725.7	  561.8	 6740.0	...
9827443	  725.6	  561.0	 6744.0	...
9827444	  725.9	  561.7	 6742.0	...
9827445	  726.3	  562.4	 6742.0	...
9827446	  726.7	  562.6	 6743.0	...
9827447	  726.8	  562.1	 6745.0	...
9827448	  726.8	  562.2	 6740.0	...
9827449	  727.0	  562.9	 6736.0	...
9827450	  727.0	  562.9	 6731.0	...
9827451	  726.9	  562.3	 6730.0	...
9827452	  727.3	  561.5	 6726.0	...
9827453	  728.0	  561.4	 6722.0	...
9827454	  728.6	  561.4	 6717.0	...
9827455	  728.9	  561.5	 6720.0	...
9827456	  729.1	  561.3	 6724.0	...
9827457	  729.5	  561.1	 6729.0	...
9827458	  729.8	  561.7	 6729.0	...
9827459	  729.9	  562.3	 6730.0	...
9827460	  730.2	  562.6	 6725.0	...
9827461	  730.6	  562.2	 6720.0	...
9827462	  731.0	  561.7	 6714.0	...
9827463	  731.1	  561.7	 6714.0	...
9827464	  731.1	  561.0	 6716.0	...
9827465	  730.9	  560.4	 6719.0	...
9827466	  730.2	  560.0	 6728.0	...
9827467	  729.6	  560.4	 6735.0	...
9827468	  729.6	  560.5	 6736.0	...
9827469	  730.0	  560.0	 6731.0	...
9827470	  730.5	  559.6	 6726.0	...
9827471	  730.9	  559.0	 6727.0	...
9827472	  731.3	  558.7	 6725.0	...
9827473	  731.6	  558.3	 6722.0	...
9827474	  731.6	  558.2	 6721.0	...
9827475	  731.8	  558.6	 6721.0	...
9827476	  732.0	  559.1	 6722.0	...
9827477	  732.2	  559.5	 6722.0	...
9827478	  732.3	  559.3	 6723.0	...
9827479	  732.8	  559.0	 6725.0	...
9827480	  733.3	  559.8	 6727.0	...
9827481	  732.8	  560.9	 6735.0	...
9827482	  731.8	  561.7	 6743.0	...
9827483	  730.7	  561.7	 6748.0	...
9827484	  730.6	  561.5	 6746.0	...
9827485	  730.8	  561.6	 6744.0	...
9827486	  730.9	  561.6	 6745.0	...
9827487	  731.1	  561.7	 6746.0	...
9827488	  730.5	  561.9	 6748.0	...
9827489	  729.8	  562.0	 6749.0	...
9827490	  729.4	  562.0	 6751.0	...
9827491	  729.8	  562.0	 6751.0	...
9827492	  730.4	  562.2	 6752.0	...
9827493	  730.4	  562.6	 6754.0	...
9827494	  730.2	  561.7	 6756.0	...
9827495	  730.1	  560.5	 6755.0	...
9827496	  730.6	  559.4	 6752.0	...
9827497	  731.4	  559.5	 6746.0	...
9827498	  732.0	  559.5	 6745.0	...
9827499	  733.1	  559.3	 6744.0	...
9827500	  734.0	  559.0	 6741.0	...
9827501	  733.8	  558.9	 6737.0	...
9827502	  732.9	  559.0	 6738.0	...
9827503	  731.8	  559.4	 6743.0	...
9827504	  731.5	  559.6	 6747.0	...
9827505	  731.3	  559.7	 6746.0	...
9827506	  731.2	  559.4	 6754.0	...
9827507	  731.0	  559.5	 6762.0	...
9827508	  730.9	  560.0	 6769.0	...
9827509	  731.1	  560.5	 6766.0	...
9827510	  731.9	  560.7	 6762.0	...
9827511	  732.4	  560.6	 6759.0	...
9827512	  732.5	  560.3	 6757.0	...
9827513	  732.6	  559.9	 6756.0	...
9827514	  732.8	  559.5	 6755.0	...
9827515	  732.9	  559.4	 6754.0	...
9827516	  732.7	  559.3	 6758.0	...
9827517	  732.5	  559.4	 6762.0	...
9827518	  732.0	  559.4	 6766.0	...
9827519	  731.6	  559.4	 6766.0	...
9827520	  731.0	  559.5	 6767.0	...
9827521	  730.7	  559.7	 6767.0	...
9827522	  730.4	  559.8	 6771.0	...
9827523	  730.4	  559.7	 6774.0	...
9827524	  731.0	  559.8	 6777.0	...
9827525	  731.6	  560.4	 6776.0	...
9827526	  732.1	  561.0	 6769.0	...
9827527	  732.0	  561.3	 6763.0	...
9827528	  733.0	  561.1	 6759.0	...
9827529	  734.3	  560.8	 6760.0	...
9827530	  735.6	  560.4	 6760.0	...
9827531	  735.0	  559.5	 6760.0	...
9827532	  734.4	  558.7	 6759.0	...
9827533	  733.9	  558.9	 6758.0	...
9827534	  733.8	  559.9	 6759.0	...
9827535	  733.6	  561.0	 6762.0	...
9827536	  733.5	  561.1	 6765.0	...
9827537	  733.9	  561.4	 6766.0	...
9827538	  734.3	  561.6	 6767.0	...
9827539	  734.4	  561.7	 6768.0	...
9827540	  734.3	  561.5	 6770.0	...
9827541	  734.2	  561.2	 6771.0	...
9827542	  733.7	  561.0	 6771.0	...
9827543	  733.2	  560.6	 6771.0	...
9827544	  732.7	  559.7	 6771.0	...
9827545	  732.6	  558.6	 6772.0	...
9827546	  733.3	  557.7	 6772.0	...
9827547	  734.0	  557.5	 6773.0	...
9827548	  734.4	  557.3	 6772.0	...
9827549	  733.7	  557.0	 6772.0	...
9827550	  733.0	  556.8	 6774.0	...
9827551	  732.8	  556.8	 6776.0	...
9827552	  733.2	  557.1	 6777.0	...
9827553	  733.6	  557.5	 6776.0	...
9827554	  733.5	  557.5	 6780.0	...
9827555	  732.7	  557.1	 6784.0	...
9827556	  731.9	  556.7	 6788.0	...
9827557	  732.4	  557.2	 6784.0	...
9827558	  733.2	  558.2	 6780.0	...
9827559	  733.4	  559.0	 6781.0	...
9827560	  732.8	  558.7	 6784.0	...
9827561	  732.2	  558.4	 6787.0	...
9827562	  732.5	  558.5	 6788.0	...
9827563	  732.7	  558.6	 6790.0	...
9827564	  733.0	  558.6	 6791.0	...
9827565	  733.1	  558.7	 6791.0	...
9827566	  733.2	  558.8	 6792.0	...
9827567	  733.4	  558.8	 6792.0	...
9827568	  733.3	  557.7	 6791.0	...
9827569	  733.2	  555.9	 6791.0	...
9827570	  732.9	  554.5	 6799.0	...
9827571	  732.6	  554.6	 6807.0	...
9827572	  732.3	  555.9	 6807.0	...
9827573	  732.2	  557.1	 6799.0	...
9827574	  732.1	  557.4	 6794.0	...
9827575	  732.3	  557.5	 6792.0	...
9827576	  732.4	  557.6	 6791.0	...
9827577	  732.5	  557.9	 6791.0	...
9827578	  732.5	  558.0	 6797.0	...
9827579	  732.4	  556.8	 6802.0	...
9827580	  732.2	  555.5	 6800.0	...
9827581	  732.0	  554.2	 6799.0	...
9827582	  731.8	  554.3	 6799.0	...
9827583	  731.6	  554.4	 6801.0	...
9827584	  731.6	  555.8	 6803.0	...
9827585	  731.8	  557.2	 6802.0	...
9827586	  732.0	  558.4	 6802.0	...
9827587	  732.0	  558.3	 6802.0	...
9827588	  731.9	  558.1	 6800.0	...
9827589	  731.7	  557.1	 6798.0	...
9827590	  731.7	  556.1	 6800.0	...
9827591	  731.6	  555.7	 6803.0	...
9827592	  732.3	  557.3	 6806.0	...
9827593	  733.0	  559.0	 6805.0	...
9827594	  733.5	  558.8	 6805.0	...
9827595	  733.0	  557.7	 6804.0	...
9827596	  732.1	  556.8	 6805.0	...
9827597	  731.3	  556.9	 6805.0	...
9827598	  731.0	  558.0	 6805.0	...
9827599	  731.1	  559.1	 6805.0	...
9827600	  731.2	  559.9	 6807.0	...
9827601	  731.4	  559.3	 6808.0	...
9827602	  731.5	  558.7	 6808.0	...
9827603	  731.7	  558.1	 6806.0	...
9827604	  731.5	  557.6	 6803.0	...
9827605	  731.2	  557.0	 6801.0	...
9827606	  731.0	  556.5	 6802.0	...
9827607	  730.7	  556.2	 6808.0	...
9827608	  730.5	  555.9	 6813.0	...
9827609	  731.0	  555.6	 6810.0	...
9827610	  731.9	  556.2	 6805.0	...
9827611	  732.6	  557.0	 6806.0	...
9827612	  732.4	  557.8	 6811.0	...
9827613	  732.1	  557.2	 6813.0	...
9827614	  731.6	  556.6	 6809.0	...
9827615	  731.1	  556.2	 6813.0	...
9827616	  730.5	  555.7	 6822.0	...
9827617	  730.5	  555.1	 6830.0	...
9827618	  730.8	  554.6	 6830.0	...
9827619	  731.2	  554.7	 6825.0	...
9827620	  731.3	  554.7	 6819.0	...
9827621	  731.4	  554.6	 6815.0	...
9827622	  731.4	  554.5	 6816.0	...
9827623	  731.3	  554.6	 6816.0	...
9827624	  731.1	  554.9	 6816.0	...
9827625	  731.2	  554.9	 6816.0	...
9827626	  731.1	  554.8	 6819.0	...
9827627	  730.4	  554.7	 6823.0	...
9827628	  729.6	  555.1	 6826.0	...
9827629	  730.7	  555.1	 6826.0	...
9827630	  732.3	  555.3	 6824.0	...
9827631	  732.9	  555.4	 6824.0	...
9827632	  732.0	  556.2	 6817.0	...
9827633	  731.2	  556.8	 6811.0	...
9827634	  731.3	  557.0	 6803.0	...
9827635	  731.6	  556.7	 6801.0	...
9827636	  731.9	  556.1	 6803.0	...
9827637	  732.0	  554.8	 6806.0	...
9827638	  732.0	  553.3	 6809.0	...
9827639	  731.9	  552.2	 6810.0	...
9827640	  731.6	  553.4	 6817.0	...
9827641	  731.4	  554.8	 6823.0	...
9827642	  731.2	  556.4	 6828.0	...
9827643	  731.7	  556.5	 6828.0	...
9827644	  731.9	  556.8	 6828.0	...
9827645	  732.0	  556.9	 6827.0	...
9827646	  731.5	  557.0	 6827.0	...
9827647	  731.3	  557.1	 6827.0	...
9827648	  731.4	  557.2	 6826.0	...
9827649	  731.5	  557.3	 6825.0	...
9827650	  731.7	  557.5	 6824.0	...
9827651	  731.6	  557.5	 6823.0	...
9827652	  731.6	  557.5	 6823.0	...
9827653	  732.3	  557.4	 6823.0	...
9827654	  733.0	  557.1	 6823.0	...
9827655	  733.5	  556.7	 6823.0	...
9827656	  733.1	  555.9	 6824.0	...
9827657	  732.8	  555.2	 6825.0	...
9827658	  732.6	  554.1	 6825.0	...
9827659	  732.6	  553.5	 6823.0	...
9827660	  732.2	  552.9	 6821.0	...
9827661	  731.8	  553.3	 6821.0	...
9827662	  731.4	  553.1	 6821.0	...
9827663	  731.6	  553.2	 6820.0	...
9827664	  731.2	  552.8	 6819.0	...
9827665	  730.7	  553.2	 6819.0	...
9827666	  730.2	  553.2	 6821.0	...
9827667	  730.2	  553.3	 6822.0	...
9827668	  730.1	  553.4	 6824.0	...
9827669	  730.1	  553.7	 6824.0	...
9827670	  730.0	  554.0	 6827.0	...
9827671	  729.8	  554.1	 6829.0	...
9827672	  729.8	  554.2	 6831.0	...
9827673	  730.0	  554.2	 6832.0	...
9827674	  730.3	  554.2	 6833.0	...
9827675	  730.5	  554.2	 6833.0	...
9827676	  730.7	  554.1	 6832.0	...
9827677	  730.7	  554.0	 6832.0	...
9827678	  730.7	  553.9	 6829.0	...
9827679	  730.7	  553.8	 6827.0	...
9827680	  730.5	  553.6	 6829.0	...
9827681	  730.4	  553.7	 6835.0	...
9827682	  731.1	  553.6	 6836.0	...
9827683	  731.8	  553.0	 6834.0	...
9827684	  731.9	  552.2	 6832.0	...
9827685	  730.9	  551.7	 6833.0	...
9827686	  729.9	  551.6	 6832.0	...
9827687	  729.8	  551.6	 6831.0	...
9827688	  729.9	  551.9	 6829.0	...
9827689	  730.1	  552.2	 6827.0	...
9827690	  730.3	  552.8	 6829.0	...
9827691	  730.5	  553.4	 6833.0	...
9827692	  730.5	  554.1	 6828.0	...
9827693	  730.4	  553.9	 6820.0	...
9827694	  729.9	  553.3	 6812.0	...
9827695	  729.4	  552.7	 6822.0	...
EFIX R   9827413	9827695	283	  730.6	  558.5	   6779
SSACC R  9827696
9827696	  729.2	  553.2	 6831.0	...
9827697	  729.4	  554.1	 6840.0	...
9827698	  730.6	  554.8	 6839.0	...
9827699	  732.9	  555.0	 6839.0	...
9827700	  735.1	  555.2	 6840.0	...
9827701	  739.8	  555.3	 6837.0	...
9827702	  743.4	  555.9	 6825.0	...
9827703	  749.0	  557.8	 6813.0	...
9827704	  753.0	  560.5	 6806.0	...
9827705	  757.9	  562.4	 6807.0	...
9827706	  763.7	  562.5	 6808.0	...
9827707	  768.8	  562.7	 6809.0	...
9827708	  775.5	  563.1	 6809.0	...
9827709	  781.3	  563.9	 6807.0	...
9827710	  787.6	  566.4	 6805.0	...
9827711	  792.6	  568.7	 6804.0	...
9827712	  798.2	  570.6	 6791.0	...
9827713	  802.4	  570.9	 6778.0	...
9827714	  806.4	  570.8	 6764.0	...
9827715	  809.6	  571.0	 6766.0	...
9827716	  812.6	  571.4	 6770.0	...
9827717	  814.9	  572.2	 6775.0	...
9827718	  815.6	  573.4	 6767.0	...
9827719	  816.2	  573.5	 6757.0	...
9827720	  816.5	  573.6	 6746.0	...
ESACC R  9827696	9827720	25	  729.2	  553.2	  816.5	  573.6	   1.91	    121
SFIX R   9827721
9827721	  816.6	  573.6	 6745.0	...
9827722	  816.5	  572.0	 6744.0	...
9827723	  816.3	  570.4	 6744.0	...
9827724	  815.5	  568.9	 6750.0	...
9827725	  815.0	  569.0	 6756.0	...
9827726	  814.4	  568.7	 6761.0	...
9827727	  812.6	  568.2	 6760.0	...
9827728	  810.6	  567.7	 6758.0	...
9827729	  808.5	  567.6	 6758.0	...
9827730	  808.2	  567.5	 6757.0	...
9827731	  808.2	  567.4	 6755.0	...
9827732	  808.1	  566.7	 6756.0	...
9827733	  808.2	  565.9	 6758.0	...
9827734	  808.3	  565.0	 6761.0	...
9827735	  808.4	  564.9	 6761.0	...
9827736	  808.6	  565.2	 6761.0	...
9827737	  809.1	  565.5	 6762.0	...
9827738	  810.6	  565.6	 6758.0	...
9827739	  811.8	  565.4	 6754.0	...
9827740	  812.7	  566.5	 6750.0	...
9827741	  811.7	  568.0	 6753.0	...
9827742	  810.9	  569.4	 6757.0	...
9827743	  810.1	  569.5	 6760.0	...
9827744	  810.2	  569.2	 6761.0	...
9827745	  810.2	  568.6	 6763.0	...
9827746	  810.1	  568.0	 6765.0	...
9827747	  810.1	  568.1	 6761.0	...
9827748	  810.1	  568.4	 6755.0	...
9827749	  809.9	  567.3	 6750.0	...
9827750	  809.8	  565.9	 6751.0	...
9827751	  809.8	  565.7	 6752.0	...
9827752	  810.4	  567.0	 6752.0	...
9827753	  810.8	  568.4	 6752.0	...
9827754	  811.1	  568.5	 6752.0	...
9827755	  811.1	  568.1	 6758.0	...
9827756	  809.9	  567.9	 6766.0	...
9827757	  808.6	  567.7	 6774.0	...
9827758	  808.4	  567.8	 6769.0	...
9827759	  809.3	  567.1	 6763.0	...
9827760	  810.2	  566.4	 6756.0	...
9827761	  810.3	  566.7	 6757.0	...
9827762	  810.4	  568.3	 6757.0	...
9827763	  810.2	  570.1	 6758.0	...
9827764	  810.0	  570.9	 6758.0	...
9827765	  810.2	  570.7	 6758.0	...
9827766	  810.3	  570.3	 6757.0	...
9827767	  810.2	  569.3	 6758.0	...
9827768	  809.6	  567.9	 6759.0	...
9827769	  809.4	  566.6	 6760.0	...
9827770	  809.1	  566.0	 6759.0	...
9827771	  808.8	  566.4	 6761.0	...
9827772	  808.5	  566.8	 6763.0	...
9827773	  808.4	  566.9	 6764.0	...
9827774	  808.4	  566.9	 6763.0	...
9827775	  808.4	  566.7	 6759.0	...
9827776	  808.5	  567.2	 6755.0	...
9827777	  808.2	  567.9	 6752.0	...
9827778	  807.9	  567.7	 6751.0	...
9827779	  807.4	  566.7	 6754.0	...
9827780	  807.4	  565.7	 6757.0	...
9827781	  807.7	  565.7	 6758.0	...
9827782	  808.1	  565.8	 6756.0	...
9827783	  808.4	  566.0	 6757.0	...
9827784	  808.4	  567.0	 6759.0	...
9827785	  807.7	  568.2	 6760.0	...
9827786	  807.3	  568.6	 6760.0	...
9827787	  806.6	  568.3	 6761.0	...
9827788	  806.6	  568.2	 6760.0	...
9827789	  806.3	  568.8	 6754.0	...
9827790	  806.1	  569.0	 6748.0	...
9827791	  806.1	  569.1	 6743.0	...
9827792	  806.2	  569.1	 6743.0	...
9827793	  806.5	  569.1	 6745.0	...
9827794	  806.9	  568.7	 6746.0	...
9827795	  807.1	  568.5	 6749.0	...
9827796	  806.8	  568.6	 6749.0	...
9827797	  806.3	  568.9	 6750.0	...
9827798	  805.4	  569.2	 6752.0	...
9827799	  804.8	  569.0	 6757.0	...
9827800	  804.4	  568.7	 6762.0	...
9827801	  804.4	  568.3	 6764.0	...
9827802	  804.5	  568.3	 6763.0	...
9827803	  804.7	  569.4	 6758.0	...
9827804	  805.3	  570.5	 6752.0	...
9827805	  805.9	  571.5	 6750.0	...
9827806	  806.5	  571.3	 6749.0	...
9827807	  806.5	  571.4	 6750.0	...
9827808	  806.6	  571.4	 6749.0	...
9827809	  806.5	  570.5	 6749.0	...
9827810	  807.0	  569.4	 6747.0	...
9827811	  807.3	  568.3	 6745.0	...
9827812	  807.6	  568.3	 6743.0	...
9827813	  806.9	  568.5	 6744.0	...
9827814	  806.3	  568.8	 6744.0	...
9827815	  805.8	  569.0	 6744.0	...
9827816	  805.7	  569.0	 6748.0	...
9827817	  806.0	  568.8	 6750.0	...
9827818	  806.4	  568.7	 6751.0	...
9827819	  806.2	  568.7	 6753.0	...
9827820	  805.4	  568.9	 6756.0	...
9827821	  804.4	  569.0	 6759.0	...
9827822	  803.3	  569.1	 6763.0	...
9827823	  802.2	  569.2	 6768.0	...
9827824	  801.8	  569.5	 6772.0	...
9827825	  802.7	  569.7	 6770.0	...
9827826	  804.2	  569.9	 6767.0	...
9827827	  805.3	  569.9	 6767.0	...
9827828	  806.2	  569.3	 6768.0	...
9827829	  806.4	  568.7	 6763.0	...
9827830	  805.7	  568.1	 6756.0	...
9827831	  805.0	  568.3	 6748.0	...
9827832	  804.4	  568.2	 6750.0	...
9827833	  804.6	  567.6	 6751.0	...
9827834	  804.7	  567.1	 6753.0	...
9827835	  804.9	  567.8	 6753.0	...
9827836	  805.1	  569.0	 6752.0	...
9827837	  805.7	  570.1	 6749.0	...
9827838	  806.1	  570.1	 6745.0	...
9827839	  806.8	  569.8	 6741.0	...
9827840	  806.9	  569.7	 6740.0	...
9827841	  807.2	  569.6	 6742.0	...
9827842	  807.3	  569.9	 6745.0	...
9827843	  806.8	  570.1	 6747.0	...
9827844	  806.1	  569.3	 6745.0	...
9827845	  805.3	  568.2	 6743.0	...
9827846	  805.3	  568.2	 6740.0	...
9827847	  805.4	  569.3	 6739.0	...
9827848	  805.5	  570.3	 6740.0	...
9827849	  805.4	  570.3	 6744.0	...
9827850	  805.2	  570.2	 6749.0	...
9827851	  805.1	  570.1	 6753.0	...
9827852	  805.1	  569.7	 6747.0	...
9827853	  805.3	  569.4	 6739.0	...
9827854	  805.7	  568.9	 6731.0	...
9827855	  805.9	  568.7	 6728.0	...
9827856	  805.9	  568.7	 6727.0	...
9827857	  805.8	  568.9	 6727.0	...
9827858	  805.9	  570.7	 6729.0	...
9827859	  806.0	  572.4	 6729.0	...
9827860	  805.9	  573.0	 6729.0	...
9827861	  805.0	  571.8	 6727.0	...
9827862	  804.2	  570.5	 6729.0	...
9827863	  804.3	  570.3	 6733.0	...
9827864	  805.1	  570.3	 6743.0	...
9827865	  805.5	  569.6	 6752.0	...
9827866	  805.2	  568.8	 6759.0	...
9827867	  805.0	  568.9	 6758.0	...
9827868	  805.2	  569.7	 6755.0	...
9827869	  805.0	  570.5	 6745.0	...
9827870	  804.5	  570.6	 6736.0	...
9827871	  803.8	  569.7	 6733.0	...
9827872	  803.3	  568.8	 6740.0	...
9827873	  803.1	  568.5	 6750.0	...
9827874	  803.1	  569.1	 6757.0	...
9827875	  803.5	  569.6	 6753.0	...
9827876	  803.9	  570.2	 6747.0	...
9827877	  804.1	  570.7	 6740.0	...
9827878	  804.0	  571.3	 6739.0	...
9827879	  803.9	  571.3	 6738.0	...
9827880	  803.5	  571.2	 6738.0	...
9827881	  803.3	  570.8	 6737.0	...
9827882	  803.3	  570.6	 6737.0	...
9827883	  803.6	  570.5	 6738.0	...
9827884	  803.8	  570.9	 6738.0	...
9827885	  805.1	  571.2	 6737.0	...
9827886	  806.4	  571.1	 6735.0	...
9827887	  806.8	  571.7	 6733.0	...
9827888	  805.9	  572.6	 6731.0	...
9827889	  804.9	  573.5	 6729.0	...
9827890	  804.8	  572.6	 6728.0	...
9827891	  804.2	  571.7	 6729.0	...
9827892	  803.6	  570.9	 6733.0	...
9827893	  803.1	  571.6	 6738.0	...
9827894	  803.0	  571.8	 6738.0	...
9827895	  802.9	  572.0	 6734.0	...
9827896	  803.0	  572.0	 6731.0	...
9827897	  803.0	  572.1	 6731.0	...
9827898	  802.9	  570.9	 6734.0	...
9827899	  802.7	  569.6	 6738.0	...
9827900	  802.7	  569.3	 6741.0	...
9827901	  803.4	  570.2	 6740.0	...
9827902	  804.1	  571.2	 6738.0	...
9827903	  804.6	  571.2	 6730.0	...
9827904	  804.5	  571.4	 6724.0	...
9827905	  804.3	  571.6	 6722.0	...
9827906	  804.4	  571.6	 6727.0	...
9827907	  804.3	  571.6	 6728.0	...
9827908	  804.2	  571.5	 6720.0	...
9827909	  804.4	  571.5	 6712.0	...
9827910	  804.6	  571.5	 6707.0	...
9827911	  804.5	  572.3	 6706.0	...
9827912	  804.3	  573.1	 6707.0	...
9827913	  803.9	  572.9	 6709.0	...
MSG	9827914 0000 _ Experiment Start
9827914	  803.8	  571.9	 6710.0	...
9827915	  803.6	  571.3	 6709.0	...
9827916	  803.9	  571.9	 6705.0	...
9827917	  804.3	  572.4	 6703.0	...
9827918	  804.7	  572.8	 6702.0	...
9827919	  804.3	  572.9	 6702.0	...
9827920	  804.0	  573.0	 6701.0	...
9827921	  803.9	  572.7	 6700.0	...
9827922	  804.3	  572.3	 6700.0	...
9827923	  804.6	  572.4	 6699.0	...
9827924	  804.9	  573.1	 6698.0	...
9827925	  805.2	  573.8	 6696.0	...
9827926	  805.4	  574.1	 6695.0	...
9827927	  805.4	  574.0	 6694.0	...
9827928	  805.7	  573.7	 6690.0	...
9827929	  806.0	  573.5	 6686.0	...
9827930	  806.5	  573.2	 6681.0	...
9827931	  806.7	  573.0	 6680.0	...
9827932	  806.1	  572.9	 6678.0	...
9827933	  805.7	  572.9	 6676.0	...
9827934	  805.1	  572.5	 6674.0	...
9827935	  805.0	  572.0	 6674.0	...
9827936	  805.0	  572.7	 6676.0	...
9827937	  805.3	  573.9	 6676.0	...
9827938	  805.8	  574.9	 6670.0	...
9827939	  806.0	  574.7	 6669.0	...
9827940	  806.1	  574.4	 6672.0	...
9827941	  806.0	  574.3	 6680.0	...
9827942	  805.8	  574.3	 6682.0	...
9827943	  805.7	  573.9	 6679.0	...
9827944	  805.6	  573.4	 6677.0	...
9827945	  805.4	  572.2	 6677.0	...
9827946	  805.1	  571.5	 6676.0	...
9827947	  805.2	  572.0	 6672.0	...
9827948	  805.4	  573.4	 6671.0	...
9827949	  805.9	  575.0	 6672.0	...
9827950	  806.1	  575.2	 6674.0	...
9827951	  806.4	  574.7	 6674.0	...
9827952	  806.5	  574.0	 6674.0	...
9827953	  806.6	  573.1	 6674.0	...
9827954	  806.8	  573.1	 6669.0	...
9827955	  806.9	  573.1	 6661.0	...
9827956	  806.6	  573.0	 6656.0	...
9827957	  806.5	  572.8	 6656.0	...
9827958	  806.3	  572.7	 6659.0	...
9827959	  806.4	  573.2	 6660.0	...
9827960	  806.5	  573.8	 6657.0	...
9827961	  806.6	  573.6	 6653.0	...
9827962	  806.5	  572.8	 6649.0	...
9827963	  806.1	  572.3	 6648.0	...
9827964	  805.8	  572.6	 6648.0	...
9827965	  805.4	  573.1	 6647.0	...
9827966	  805.5	  573.3	 6646.0	...
9827967	  805.7	  572.6	 6645.0	...
9827968	  805.9	  571.8	 6644.0	...
9827969	  806.0	  571.5	 6643.0	...
9827970	  806.1	  572.4	 6644.0	...
9827971	  806.5	  573.2	 6638.0	...
9827972	  807.0	  573.7	 6631.0	...
9827973	  807.6	  574.0	 6627.0	...
9827974	  807.9	  574.2	 6636.0	...
EFIX R   9827721	9827974	254	  806.5	  570.1	   6730
SSACC R  9827975
9827975	  808.0	  573.4	 6646.0	...
9827976	  807.7	  572.5	 6653.0	...
9827977	  806.9	  571.4	 6648.0	...
9827978	  805.4	  571.4	 6643.0	...
9827979	  803.2	  572.4	 6642.0	...
9827980	  799.5	  574.0	 6645.0	...
9827981	  796.5	  575.4	 6648.0	...
9827982	  791.3	  575.0	 6652.0	...
9827983	  787.1	  574.0	 6657.0	...
9827984	  780.4	  573.3	 6661.0	...
9827985	  776.7	  572.2	 6662.0	...
9827986	  772.9	  571.4	 6664.0	...
9827987	  766.6	  569.6	 6681.0	...
9827988	  760.6	  568.7	 6698.0	...
9827989	  753.7	  568.0	 6713.0	...
9827990	  749.8	  566.4	 6711.0	...
9827991	  744.4	  564.7	 6704.0	...
9827992	  740.7	  563.0	 6697.0	...
9827993	  737.4	  562.9	 6692.0	...
9827994	  734.9	  563.0	 6692.0	...
9827995	  731.9	  563.2	 6691.0	...
ESACC R  9827975	9827995	21	  808.0	  573.4	  731.9	  563.2	   1.64	    113
SFIX R   9827996
9827996	  730.0	  563.4	 6690.0	...
9827997	  729.0	  563.7	 6690.0	...
9827998	  728.6	  563.9	 6690.0	...
9827999	  728.2	  564.0	 6691.0	...
9828000	  727.4	  564.0	 6694.0	...
9828001	  727.1	  563.8	 6697.0	...
9828002	  726.8	  563.6	 6702.0	...
9828003	  726.9	  561.8	 6704.0	...
9828004	  726.9	  560.0	 6694.0	...
9828005	  726.7	  557.8	 6683.0	...
9828006	  726.5	  557.3	 6671.0	...
9828007	  726.6	  556.8	 6669.0	...
9828008	  727.1	  556.7	 6667.0	...
9828009	  728.3	  556.6	 6669.0	...
9828010	  729.3	  556.9	 6672.0	...
9828011	  730.0	  557.1	 6673.0	...
9828012	  730.2	  557.3	 6667.0	...
9828013	  731.7	  556.9	 6661.0	...
9828014	  733.4	  557.0	 6657.0	...
9828015	  735.0	  557.3	 6657.0	...
9828016	  735.2	  557.9	 6657.0	...
9828017	  735.5	  558.0	 6657.0	...
9828018	  735.7	  558.1	 6657.0	...
9828019	  735.2	  558.3	 6659.0	...
9828020	  734.4	  558.4	 6662.0	...
9828021	  734.3	  558.7	 6660.0	...
9828022	  735.0	  559.1	 6658.0	...
9828023	  735.1	  559.5	 6656.0	...
9828024	  734.8	  559.7	 6659.0	...
9828025	  734.5	  559.6	 6662.0	...
9828026	  733.6	  559.5	 6663.0	...
9828027	  731.7	  559.5	 6664.0	...
9828028	  729.8	  559.7	 6665.0	...
9828029	  730.4	  559.6	 6665.0	...
9828030	  731.7	  558.9	 6665.0	...
9828031	  732.6	  558.3	 6667.0	...
9828032	  731.9	  558.9	 6667.0	...
9828033	  731.3	  560.1	 6664.0	...
9828034	  731.1	  560.8	 6658.0	...
9828035	  731.2	  559.9	 6658.0	...
9828036	  731.4	  558.9	 6661.0	...
9828037	  731.9	  558.6	 6663.0	...
9828038	  732.4	  558.8	 6662.0	...
9828039	  733.6	  558.9	 6660.0	...
9828040	  734.7	  558.7	 6661.0	...
9828041	  735.9	  558.6	 6663.0	...
9828042	  735.7	  558.7	 6664.0	...
9828043	  735.1	  558.9	 6662.0	...
9828044	  735.0	  558.9	 6659.0	...
9828045	  735.6	  558.7	 6657.0	...
9828046	  735.8	  558.6	 6659.0	...
9828047	  735.6	  559.3	 6654.0	...
9828048	  735.4	  560.0	 6645.0	...
9828049	  735.5	  560.1	 6637.0	...
9828050	  736.0	  559.5	 6637.0	...
9828051	  736.5	  558.9	 6636.0	...
9828052	  737.0	  558.8	 6635.0	...
9828053	  736.9	  558.9	 6641.0	...
9828054	  736.3	  559.0	 6647.0	...
9828055	  735.7	  559.9	 6651.0	...
9828056	  736.4	  560.7	 6643.0	...
9828057	  737.8	  561.5	 6634.0	...
9828058	  738.1	  561.7	 6632.0	...
9828059	  737.2	  562.1	 6637.0	...
9828060	  736.3	  562.3	 6643.0	...
9828061	  736.5	  561.1	 6643.0	...
9828062	  736.7	  559.7	 6643.0	...
9828063	  737.8	  559.0	 6644.0	...
9828064	  738.6	  559.7	 6643.0	...
9828065	  738.3	  560.4	 6642.0	...
9828066	  737.2	  560.4	 6641.0	...
9828067	  736.7	  560.3	 6641.0	...
9828068	  737.3	  559.8	 6641.0	...
9828069	  737.9	  559.5	 6642.0	...
9828070	  737.8	  559.2	 6637.0	...
9828071	  737.7	  559.3	 6632.0	...
9828072	  738.1	  559.7	 6628.0	...
9828073	  738.9	  560.8	 6627.0	...
9828074	  739.8	  561.8	 6626.0	...
9828075	  739.1	  562.6	 6635.0	...
9828076	  737.9	  562.2	 6644.0	...
9828077	  737.5	  561.7	 6646.0	...
9828078	  738.1	  561.3	 6639.0	...
9828079	  738.8	  561.2	 6632.0	...
9828080	  738.8	  561.0	 6633.0	...
9828081	  739.0	  560.8	 6633.0	...
9828082	  739.6	  561.1	 6630.0	...
9828083	  740.2	  561.5	 6626.0	...
9828084	  740.5	  561.7	 6629.0	...
9828085	  740.2	  561.6	 6637.0	...
9828086	  739.9	  561.4	 6644.0	...
9828087	  739.7	  561.6	 6643.0	...
9828088	  739.8	  561.6	 6643.0	...
9828089	  739.7	  561.4	 6636.0	...
9828090	  740.1	  561.1	 6629.0	...
9828091	  740.4	  560.7	 6620.0	...
9828092	  740.8	  560.6	 6620.0	...
9828093	  740.3	  560.6	 6622.0	...
9828094	  740.0	  560.2	 6624.0	...
9828095	  739.8	  559.8	 6625.0	...
9828096	  739.6	  559.5	 6623.0	...
9828097	  739.4	  559.7	 6623.0	...
9828098	  739.1	  560.1	 6626.0	...
9828099	  739.1	  560.5	 6629.0	...
9828100	  739.4	  560.9	 6629.0	...
9828101	  739.7	  561.0	 6628.0	...
9828102	  739.8	  560.5	 6626.0	...
9828103	  739.7	  560.1	 6625.0	...
9828104	  739.4	  559.9	 6626.0	...
9828105	  739.4	  559.9	 6628.0	...
9828106	  739.4	  559.9	 6631.0	...
9828107	  738.9	  560.0	 6634.0	...
9828108	  738.5	  560.3	 6635.0	...
9828109	  738.2	  560.6	 6634.0	...
9828110	  738.5	  560.6	 6632.0	...
9828111	  739.1	  560.9	 6634.0	...
9828112	  739.7	  561.2	 6637.0	...
9828113	  740.0	  561.8	 6640.0	...
9828114	  739.8	  562.2	 6640.0	...
9828115	  739.1	  562.2	 6639.0	...
9828116	  738.5	  561.9	 6639.0	...
9828117	  737.7	  561.7	 6642.0	...
9828118	  737.4	  561.7	 6646.0	...
9828119	  738.0	  561.5	 6650.0	...
9828120	  738.8	  561.3	 6644.0	...
9828121	  739.9	  561.2	 6641.0	...
9828122	  740.1	  560.9	 6639.0	...
9828123	  740.2	  560.6	 6645.0	...
9828124	  740.1	  561.5	 6648.0	...
9828125	  740.1	  562.7	 6651.0	...
9828126	  740.3	  563.8	 6654.0	...
MSG	9828127 0000 _ Number On
9828127	  740.4	  563.4	 6654.0	...
9828128	  740.3	  562.8	 6650.0	...
9828129	  740.1	  562.3	 6646.0	...
9828130	  740.1	  562.3	 6644.0	...
9828131	  740.5	  562.5	 6643.0	...
9828132	  740.9	  562.2	 6639.0	...
9828133	  741.0	  561.0	 6635.0	...
9828134	  741.0	  559.8	 6632.0	...
9828135	  741.2	  559.3	 6633.0	...
9828136	  741.7	  560.0	 6634.0	...
9828137	  741.9	  560.7	 6635.0	...
9828138	  741.5	  561.2	 6637.0	...
9828139	  740.2	  561.4	 6645.0	...
9828140	  739.0	  562.0	 6652.0	...
9828141	  738.8	  562.5	 6652.0	...
9828142	  740.3	  562.7	 6645.0	...
9828143	  741.7	  562.5	 6638.0	...
9828144	  743.0	  562.4	 6637.0	...
9828145	  743.0	  562.0	 6637.0	...
9828146	  742.1	  561.7	 6639.0	...
9828147	  741.2	  561.2	 6641.0	...
9828148	  740.2	  561.2	 6643.0	...
9828149	  740.0	  561.2	 6644.0	...
9828150	  740.4	  561.2	 6645.0	...
9828151	  741.0	  561.3	 6648.0	...
9828152	  741.4	  561.4	 6651.0	...
9828153	  741.3	  561.8	 6653.0	...
9828154	  741.2	  563.2	 6654.0	...
9828155	  741.2	  564.5	 6652.0	...
9828156	  740.9	  564.2	 6651.0	...
9828157	  740.7	  562.8	 6649.0	...
9828158	  740.3	  561.3	 6649.0	...
9828159	  740.1	  561.1	 6653.0	...
9828160	  740.3	  560.8	 6659.0	...
9828161	  740.5	  560.5	 6665.0	...
9828162	  741.0	  560.6	 6661.0	...
9828163	  741.3	  560.9	 6655.0	...
9828164	  741.4	  561.3	 6650.0	...
9828165	  741.3	  561.1	 6650.0	...
9828166	  741.1	  560.3	 6653.0	...
9828167	  741.0	  559.4	 6655.0	...
9828168	  740.7	  559.1	 6658.0	...
9828169	  740.4	  559.5	 6658.0	...
9828170	  740.4	  559.9	 6657.0	...
9828171	  740.7	  560.3	 6656.0	...
9828172	  741.1	  560.5	 6655.0	...
9828173	  741.1	  560.1	 6661.0	...
9828174	  741.1	  559.5	 6667.0	...
9828175	  740.8	  559.3	 6672.0	...
9828176	  740.5	  559.8	 6668.0	...
9828177	  740.9	  560.5	 6662.0	...
9828178	  741.9	  560.7	 6658.0	...
9828179	  742.6	  560.0	 6659.0	...
9828180	  742.6	  559.2	 6664.0	...
9828181	  741.2	  558.6	 6669.0	...
9828182	  739.9	  558.8	 6671.0	...
9828183	  738.6	  559.1	 6672.0	...
9828184	  738.4	  559.3	 6673.0	...
9828185	  738.2	  559.3	 6672.0	...
9828186	  738.1	  559.3	 6672.0	...
9828187	  738.2	  559.0	 6671.0	...
9828188	  739.4	  558.7	 6672.0	...
9828189	  740.7	  558.4	 6674.0	...
9828190	  741.2	  558.1	 6677.0	...
9828191	  740.5	  558.0	 6678.0	...
9828192	  739.6	  558.5	 6677.0	...
9828193	  739.4	  559.1	 6678.0	...
9828194	  739.4	  560.0	 6680.0	...
9828195	  739.4	  560.2	 6681.0	...
9828196	  739.1	  559.2	 6680.0	...
9828197	  738.8	  558.2	 6680.0	...
9828198	  738.5	  557.2	 6679.0	...
9828199	  738.7	  557.4	 6677.0	...
9828200	  738.9	  557.7	 6675.0	...
9828201	  739.3	  558.0	 6675.0	...
9828202	  739.4	  558.3	 6679.0	...
9828203	  739.5	  558.0	 6687.0	...
9828204	  739.4	  557.8	 6692.0	...
9828205	  739.5	  557.8	 6689.0	...
9828206	  739.5	  558.0	 6682.0	...
9828207	  739.6	  558.0	 6676.0	...
9828208	  739.5	  558.0	 6678.0	...
9828209	  739.7	  557.8	 6679.0	...
9828210	  739.8	  557.6	 6678.0	...
9828211	  739.9	  557.5	 6676.0	...
9828212	  739.9	  557.7	 6676.0	...
9828213	  740.0	  557.3	 6677.0	...
9828214	  740.0	  556.8	 6682.0	...
9828215	  739.1	  555.7	 6688.0	...
9828216	  738.2	  555.1	 6695.0	...
9828217	  738.2	  555.1	 6696.0	...
9828218	  739.0	  555.4	 6696.0	...
9828219	  739.8	  555.6	 6696.0	...
9828220	  739.9	  556.3	 6694.0	...
9828221	  740.0	  557.5	 6692.0	...
9828222	  740.2	  558.9	 6690.0	...
9828223	  740.3	  559.1	 6690.0	...
9828224	  740.5	  559.3	 6691.0	...
9828225	  740.6	  559.3	 6692.0	...
9828226	  740.8	  558.7	 6694.0	...
9828227	  741.1	  558.4	 6697.0	...
9828228	  741.6	  558.1	 6700.0	...
9828229	  741.7	  557.7	 6701.0	...
9828230	  741.8	  556.7	 6702.0	...
9828231	  741.6	  555.6	 6704.0	...
9828232	  740.8	  555.4	 6709.0	...
9828233	  739.7	  555.4	 6712.0	...
9828234	  738.8	  555.3	 6714.0	...
9828235	  738.3	  555.1	 6716.0	...
9828236	  738.3	  555.0	 6716.0	...
9828237	  737.9	  556.4	 6717.0	...
9828238	  737.2	  557.7	 6719.0	...
9828239	  736.5	  559.5	 6720.0	...
9828240	  737.2	  559.9	 6721.0	...
9828241	  738.3	  560.1	 6721.0	...
9828242	  739.2	  559.0	 6721.0	...
9828243	  738.0	  558.2	 6722.0	...
9828244	  736.7	  557.0	 6727.0	...
9828245	  735.8	  556.6	 6730.0	...
9828246	  736.4	  556.7	 6731.0	...
9828247	  737.2	  557.3	 6731.0	...
9828248	  737.8	  558.3	 6733.0	...
9828249	  738.1	  558.7	 6735.0	...
9828250	  738.8	  557.7	 6733.0	...
9828251	  739.5	  556.4	 6730.0	...
9828252	  739.0	  555.2	 6733.0	...
9828253	  738.0	  555.4	 6736.0	...
9828254	  737.1	  555.5	 6738.0	...
9828255	  737.1	  555.3	 6737.0	...
9828256	  737.2	  555.0	 6735.0	...
9828257	  738.0	  554.5	 6734.0	...
9828258	  738.9	  554.2	 6732.0	...
9828259	  739.6	  554.1	 6733.0	...
9828260	  739.3	  554.0	 6734.0	...
9828261	  739.0	  553.9	 6734.0	...
9828262	  739.0	  553.7	 6739.0	...
9828263	  738.7	  553.6	 6744.0	...
9828264	  738.2	  553.5	 6744.0	...
9828265	  737.7	  554.3	 6740.0	...
9828266	  737.8	  555.1	 6734.0	...
9828267	  738.3	  555.1	 6732.0	...
9828268	  738.7	  554.2	 6731.0	...
9828269	  738.9	  553.4	 6731.0	...
9828270	  738.9	  553.7	 6731.0	...
9828271	  738.6	  553.9	 6738.0	...
9828272	  738.3	  554.0	 6745.0	...
9828273	  738.0	  553.9	 6750.0	...
9828274	  738.2	  553.7	 6748.0	...
9828275	  738.5	  553.5	 6741.0	...
9828276	  738.9	  553.8	 6735.0	...
9828277	  739.1	  554.1	 6736.0	...
9828278	  739.0	  553.8	 6741.0	...
9828279	  738.8	  553.2	 6745.0	...
9828280	  738.6	  553.1	 6743.0	...
9828281	  738.6	  553.9	 6742.0	...
9828282	  738.7	  554.7	 6743.0	...
9828283	  738.5	  554.7	 6748.0	...
9828284	  737.9	  554.4	 6754.0	...
9828285	  737.5	  554.0	 6756.0	...
9828286	  737.6	  554.6	 6745.0	...
9828287	  737.8	  555.2	 6733.0	...
9828288	  737.7	  555.7	 6730.0	...
9828289	  737.4	  555.5	 6736.0	...
9828290	  736.9	  555.3	 6741.0	...
9828291	  736.7	  554.7	 6740.0	...
9828292	  736.5	  554.5	 6741.0	...
9828293	  736.6	  554.2	 6743.0	...
9828294	  736.6	  554.5	 6749.0	...
9828295	  736.8	  555.1	 6755.0	...
9828296	  737.0	  555.7	 6759.0	...
9828297	  737.1	  556.1	 6759.0	...
9828298	  737.1	  555.8	 6758.0	...
9828299	  737.1	  555.5	 6756.0	...
9828300	  737.1	  555.1	 6755.0	...
9828301	  737.1	  554.7	 6757.0	...
9828302	  736.8	  554.2	 6759.0	...
9828303	  736.5	  554.0	 6762.0	...
9828304	  736.2	  553.8	 6764.0	...
9828305	  736.1	  553.9	 6767.0	...
9828306	  736.0	  553.9	 6769.0	...
9828307	  735.8	  553.9	 6770.0	...
9828308	  735.7	  553.8	 6771.0	...
9828309	  735.9	  554.8	 6773.0	...
9828310	  736.8	  555.7	 6776.0	...
EFIX R   9827996	9828310	315	  737.9	  558.7	   6678
SSACC R  9828311
9828311	  737.7	  555.4	 6780.0	...
9828312	  739.5	  553.8	 6782.0	...
9828313	  740.9	  552.2	 6777.0	...
9828314	  744.2	  551.6	 6771.0	...
9828315	  747.4	  551.4	 6766.0	...
9828316	  751.4	  552.0	 6767.0	...
9828317	  753.5	  552.9	 6767.0	...
9828318	  756.5	  553.4	 6765.0	...
9828319	  759.8	  553.6	 6764.0	...
9828320	  763.1	  553.7	 6764.0	...
9828321	  766.0	  553.5	 6768.0	...
9828322	  769.0	  553.0	 6764.0	...
9828323	  772.1	  552.5	 6760.0	...
9828324	  774.2	  552.2	 6756.0	...
ESACC R  9828311	9828324	14	  737.7	  555.4	  774.2	  552.2	   0.78	     65
SFIX R   9828325
9828325	  775.0	  552.3	 6747.0	...
9828326	  775.7	  552.4	 6737.0	...
9828327	  775.3	  552.6	 6729.0	...
9828328	  775.0	  552.7	 6733.0	...
9828329	  775.6	  552.9	 6737.0	...
9828330	  776.4	  553.1	 6740.0	...
9828331	  777.0	  552.1	 6739.0	...
9828332	  776.8	  550.8	 6739.0	...
9828333	  776.7	  550.7	 6743.0	...
9828334	  776.7	  551.8	 6749.0	...
9828335	  776.7	  552.9	 6757.0	...
9828336	  776.4	  552.1	 6765.0	...
9828337	  776.5	  551.3	 6772.0	...
9828338	  776.6	  550.4	 6776.0	...
9828339	  776.8	  550.4	 6776.0	...
9828340	  776.6	  550.6	 6774.0	...
9828341	  776.5	  550.9	 6771.0	...
9828342	  776.4	  551.0	 6766.0	...
9828343	  776.2	  551.0	 6764.0	...
9828344	  776.0	  551.8	 6764.0	...
9828345	  775.9	  552.8	 6766.0	...
9828346	  775.6	  553.5	 6767.0	...
9828347	  775.1	  553.1	 6768.0	...
9828348	  775.5	  552.5	 6770.0	...
9828349	  776.4	  552.2	 6772.0	...
9828350	  777.4	  552.8	 6773.0	...
9828351	  777.4	  553.7	 6773.0	...
9828352	  777.3	  553.5	 6770.0	...
9828353	  777.6	  552.3	 6767.0	...
9828354	  777.9	  551.4	 6765.0	...
9828355	  778.7	  551.8	 6765.0	...
9828356	  778.9	  552.2	 6764.0	...
9828357	  779.0	  552.4	 6762.0	...
9828358	  778.8	  552.5	 6762.0	...
9828359	  778.6	  552.8	 6766.0	...
9828360	  778.0	  553.0	 6769.0	...
9828361	  777.3	  553.0	 6771.0	...
9828362	  777.0	  552.9	 6770.0	...
9828363	  776.9	  552.6	 6770.0	...
9828364	  776.6	  551.9	 6771.0	...
9828365	  776.1	  551.4	 6772.0	...
9828366	  776.0	  550.7	 6772.0	...
9828367	  776.6	  550.5	 6774.0	...
9828368	  777.3	  550.1	 6776.0	...
9828369	  778.4	  549.9	 6778.0	...
9828370	  778.8	  549.7	 6779.0	...
9828371	  778.0	  550.6	 6779.0	...
9828372	  776.8	  551.6	 6777.0	...
9828373	  775.6	  552.6	 6776.0	...
9828374	  775.6	  552.7	 6779.0	...
9828375	  776.5	  552.7	 6783.0	...
9828376	  777.5	  552.8	 6782.0	...
9828377	  778.6	  553.0	 6777.0	...
9828378	  778.7	  552.8	 6780.0	...
9828379	  778.6	  551.9	 6787.0	...
9828380	  778.5	  550.8	 6794.0	...
9828381	  778.5	  550.0	 6795.0	...
9828382	  778.7	  550.0	 6795.0	...
9828383	  779.0	  550.2	 6797.0	...
9828384	  778.9	  550.4	 6798.0	...
9828385	  778.6	  550.3	 6790.0	...
9828386	  778.2	  549.9	 6783.0	...
9828387	  778.2	  549.5	 6776.0	...
9828388	  777.8	  549.2	 6778.0	...
9828389	  777.6	  549.2	 6777.0	...
9828390	  777.4	  549.3	 6776.0	...
9828391	  777.4	  549.4	 6776.0	...
9828392	  777.4	  549.4	 6775.0	...
9828393	  777.2	  549.4	 6776.0	...
9828394	  777.1	  549.7	 6779.0	...
9828395	  777.1	  550.6	 6782.0	...
9828396	  777.1	  551.8	 6792.0	...
9828397	  776.9	  552.7	 6801.0	...
9828398	  776.5	  551.6	 6810.0	...
9828399	  775.8	  550.2	 6810.0	...
9828400	  775.4	  549.2	 6805.0	...
9828401	  775.1	  549.6	 6798.0	...
9828402	  776.4	  549.6	 6794.0	...
9828403	  777.7	  549.1	 6796.0	...
9828404	  778.2	  548.9	 6801.0	...
9828405	  777.7	  549.1	 6803.0	...
9828406	  777.1	  549.2	 6804.0	...
9828407	  777.3	  549.3	 6803.0	...
9828408	  777.9	  549.2	 6801.0	...
9828409	  778.6	  549.1	 6799.0	...
9828410	  778.5	  549.0	 6798.0	...
9828411	  777.6	  549.1	 6800.0	...
9828412	  776.8	  549.0	 6806.0	...
9828413	  776.4	  548.8	 6812.0	...
9828414	  776.1	  549.3	 6814.0	...
9828415	  775.7	  550.0	 6812.0	...
9828416	  775.7	  550.6	 6810.0	...
9828417	  775.6	  550.5	 6810.0	...
9828418	  775.4	  550.9	 6817.0	...
9828419	  774.9	  551.4	 6825.0	...
9828420	  774.3	  551.5	 6826.0	...
9828421	  774.2	  551.1	 6820.0	...
9828422	  774.5	  550.8	 6813.0	...
9828423	  775.1	  551.0	 6811.0	...
9828424	  775.3	  551.2	 6809.0	...
9828425	  775.2	  551.2	 6807.0	...
9828426	  775.2	  551.2	 6807.0	...
9828427	  775.3	  551.2	 6809.0	...
9828428	  775.7	  550.9	 6812.0	...
MSG	9828429 0000 _ Number Off
9828429	  776.0	  550.8	 6817.0	...
9828430	  775.6	  550.8	 6819.0	...
9828431	  775.0	  550.9	 6820.0	...
9828432	  774.2	  550.5	 6817.0	...
9828433	  774.1	  550.0	 6815.0	...
9828434	  774.4	  550.1	 6814.0	...
9828435	  774.9	  550.3	 6812.0	...
9828436	  775.6	  550.5	 6810.0	...
9828437	  775.8	  550.3	 6808.0	...
9828438	  776.2	  549.6	 6814.0	...
9828439	  776.3	  549.1	 6821.0	...
9828440	  776.2	  548.3	 6829.0	...
9828441	  775.9	  548.3	 6829.0	...
9828442	  776.1	  548.2	 6828.0	...
9828443	  776.8	  548.2	 6823.0	...
9828444	  777.6	  548.1	 6818.0	...
9828445	  777.1	  548.0	 6823.0	...
9828446	  776.6	  547.9	 6831.0	...
9828447	  776.1	  547.9	 6838.0	...
9828448	  776.5	  548.0	 6837.0	...
9828449	  776.3	  548.2	 6831.0	...
9828450	  776.1	  549.1	 6826.0	...
9828451	  776.2	  550.1	 6822.0	...
9828452	  776.3	  550.8	 6819.0	...
9828453	  776.5	  550.4	 6816.0	...
9828454	  776.4	  549.8	 6815.0	...
9828455	  776.1	  549.6	 6816.0	...
9828456	  775.9	  550.0	 6818.0	...
9828457	  775.7	  550.5	 6818.0	...
9828458	  775.6	  550.2	 6822.0	...
9828459	  775.4	  549.4	 6825.0	...
9828460	  775.4	  549.7	 6828.0	...
9828461	  775.5	  550.7	 6827.0	...
9828462	  776.0	  550.9	 6826.0	...
9828463	  776.4	  550.0	 6824.0	...
9828464	  775.8	  549.4	 6823.0	...
9828465	  774.9	  551.0	 6822.0	...
9828466	  774.4	  552.7	 6821.0	...
9828467	  774.9	  553.9	 6819.0	...
9828468	  775.2	  553.1	 6818.0	...
9828469	  775.3	  552.2	 6816.0	...
9828470	  775.3	  551.6	 6815.0	...
9828471	  775.6	  551.5	 6814.0	...
9828472	  776.0	  551.4	 6814.0	...
9828473	  776.4	  552.0	 6815.0	...
9828474	  777.0	  552.6	 6817.0	...
9828475	  777.6	  553.2	 6818.0	...
9828476	  777.3	  553.3	 6818.0	...
9828477	  776.7	  553.7	 6818.0	...
9828478	  776.1	  554.0	 6818.0	...
9828479	  775.8	  552.7	 6821.0	...
9828480	  775.4	  551.1	 6824.0	...
9828481	  775.3	  549.7	 6832.0	...
9828482	  775.4	  550.0	 6840.0	...
9828483	  775.6	  550.2	 6848.0	...
9828484	  775.7	  550.2	 6851.0	...
9828485	  775.5	  550.1	 6848.0	...
9828486	  775.0	  550.0	 6846.0	...
9828487	  774.5	  550.7	 6843.0	...
9828488	  774.4	  551.6	 6842.0	...
9828489	  774.8	  552.3	 6841.0	...
9828490	  775.1	  551.8	 6845.0	...
9828491	  775.2	  551.1	 6848.0	...
9828492	  774.9	  550.8	 6851.0	...
9828493	  774.6	  551.3	 6850.0	...
9828494	  774.6	  551.7	 6850.0	...
9828495	  774.6	  551.7	 6843.0	...
9828496	  775.3	  551.5	 6827.0	...
9828497	  775.9	  551.3	 6811.0	...
9828498	  776.6	  551.1	 6804.0	...
9828499	  776.7	  551.6	 6805.0	...
9828500	  776.8	  552.1	 6809.0	...
9828501	  776.9	  552.6	 6812.0	...
9828502	  776.8	  552.5	 6817.0	...
9828503	  777.0	  552.1	 6818.0	...
9828504	  777.3	  551.7	 6819.0	...
9828505	  777.6	  551.5	 6819.0	...
9828506	  777.5	  551.4	 6819.0	...
9828507	  777.4	  551.3	 6818.0	...
9828508	  777.4	  552.0	 6816.0	...
9828509	  777.3	  552.8	 6813.0	...
9828510	  777.5	  553.1	 6807.0	...
9828511	  777.7	  552.6	 6803.0	...
9828512	  777.0	  552.1	 6801.0	...
9828513	  776.2	  552.3	 6802.0	...
9828514	  775.3	  552.6	 6804.0	...
9828515	  775.3	  552.8	 6803.0	...
9828516	  775.0	  552.9	 6802.0	...
9828517	  774.7	  552.5	 6801.0	...
9828518	  775.8	  551.9	 6803.0	...
9828519	  777.1	  550.6	 6805.0	...
9828520	  777.8	  549.7	 6810.0	...
9828521	  777.3	  550.1	 6816.0	...
9828522	  776.9	  551.1	 6821.0	...
9828523	  775.8	  552.0	 6822.0	...
9828524	  775.0	  551.9	 6819.0	...
9828525	  774.3	  551.8	 6811.0	...
9828526	  775.0	  551.6	 6806.0	...
9828527	  775.7	  551.4	 6803.0	...
9828528	  776.2	  551.9	 6804.0	...
9828529	  775.9	  552.5	 6802.0	...
9828530	  775.3	  553.2	 6801.0	...
9828531	  775.0	  553.6	 6803.0	...
9828532	  775.3	  554.4	 6804.0	...
9828533	  775.5	  555.2	 6800.0	...
9828534	  775.8	  555.2	 6795.0	...
9828535	  776.4	  554.7	 6790.0	...
9828536	  776.8	  553.2	 6790.0	...
9828537	  776.9	  552.0	 6791.0	...
9828538	  776.6	  551.2	 6794.0	...
9828539	  776.6	  551.3	 6799.0	...
9828540	  776.8	  551.6	 6803.0	...
9828541	  776.9	  552.8	 6806.0	...
9828542	  777.0	  553.9	 6806.0	...
9828543	  776.9	  554.4	 6804.0	...
9828544	  776.8	  553.6	 6802.0	...
9828545	  776.6	  552.7	 6802.0	...
9828546	  776.4	  552.6	 6803.0	...
9828547	  776.5	  553.1	 6796.0	...
9828548	  776.8	  553.5	 6787.0	...
9828549	  777.6	  553.5	 6779.0	...
9828550	  778.2	  553.3	 6780.0	...
9828551	  778.7	  553.2	 6780.0	...
9828552	  778.7	  553.2	 6780.0	...
9828553	  778.8	  553.1	 6784.0	...
9828554	  778.7	  553.0	 6787.0	...
9828555	  778.9	  552.8	 6791.0	...
9828556	  779.2	  552.8	 6791.0	...
9828557	  779.3	  552.5	 6794.0	...
9828558	  779.2	  552.3	 6798.0	...
9828559	  778.3	  553.4	 6794.0	...
9828560	  777.6	  554.7	 6787.0	...
9828561	  777.6	  555.1	 6780.0	...
9828562	  778.4	  554.0	 6781.0	...
9828563	  778.8	  553.1	 6782.0	...
9828564	  778.3	  552.8	 6783.0	...
9828565	  777.8	  552.5	 6784.0	...
9828566	  777.9	  552.1	 6784.0	...
9828567	  778.1	  552.1	 6788.0	...
9828568	  778.3	  552.7	 6791.0	...
9828569	  777.4	  553.5	 6796.0	...
9828570	  776.3	  554.3	 6797.0	...
9828571	  775.5	  554.2	 6794.0	...
9828572	  775.6	  553.7	 6790.0	...
9828573	  775.6	  553.3	 6789.0	...
9828574	  775.5	  553.0	 6798.0	...
9828575	  775.5	  553.2	 6806.0	...
9828576	  775.8	  553.5	 6811.0	...
9828577	  776.0	  553.9	 6812.0	...
9828578	  776.3	  554.1	 6812.0	...
9828579	  776.5	  554.2	 6803.0	...
9828580	  776.6	  554.0	 6795.0	...
9828581	  776.6	  553.7	 6788.0	...
9828582	  776.6	  554.2	 6790.0	...
9828583	  776.6	  555.1	 6791.0	...
9828584	  776.5	  555.6	 6792.0	...
9828585	  776.2	  555.1	 6792.0	...
9828586	  776.0	  554.4	 6793.0	...
9828587	  775.7	  554.1	 6788.0	...
9828588	  775.7	  554.5	 6782.0	...
9828589	  775.7	  555.2	 6780.0	...
9828590	  775.6	  556.0	 6784.0	...
9828591	  775.5	  556.3	 6789.0	...
9828592	  775.3	  556.3	 6790.0	...
9828593	  775.1	  556.0	 6791.0	...
9828594	  775.0	  555.4	 6791.0	...
9828595	  775.2	  555.0	 6791.0	...
9828596	  775.4	  554.2	 6791.0	...
9828597	  775.5	  553.6	 6793.0	...
9828598	  775.3	  553.1	 6795.0	...
9828599	  775.3	  554.2	 6795.0	...
9828600	  775.2	  555.3	 6791.0	...
9828601	  775.1	  556.3	 6778.0	...
9828602	  775.9	  556.0	 6767.0	...
9828603	  776.8	  555.6	 6757.0	...
9828604	  777.6	  555.3	 6755.0	...
9828605	  777.5	  555.3	 6755.0	...
9828606	  777.6	  555.3	 6757.0	...
9828607	  777.8	  555.2	 6760.0	...
9828608	  777.9	  554.6	 6762.0	...
9828609	  778.1	  554.2	 6764.0	...
9828610	  778.4	  553.8	 6761.0	...
9828611	  778.8	  554.0	 6757.0	...
9828612	  778.2	  554.2	 6752.0	...
9828613	  777.3	  554.2	 6753.0	...
9828614	  776.7	  554.4	 6754.0	...
9828615	  777.1	  554.6	 6754.0	...
9828616	  777.5	  554.8	 6752.0	...
9828617	  777.8	  555.0	 6750.0	...
9828618	  778.0	  555.1	 6752.0	...
9828619	  777.9	  555.2	 6755.0	...
9828620	  777.5	  555.3	 6756.0	...
9828621	  777.2	  555.3	 6755.0	...
9828622	  777.2	  555.7	 6754.0	...
9828623	  777.2	  556.1	 6758.0	...
9828624	  777.7	  556.5	 6761.0	...
9828625	  778.1	  556.4	 6764.0	...
9828626	  778.6	  556.9	 6764.0	...
9828627	  778.7	  557.8	 6762.0	...
9828628	  778.8	  558.8	 6757.0	...
9828629	  778.7	  557.4	 6753.0	...
9828630	  778.6	  555.5	 6747.0	...
9828631	  778.7	  553.8	 6741.0	...
9828632	  779.1	  554.1	 6738.0	...
9828633	  779.3	  554.6	 6739.0	...
9828634	  779.2	  555.2	 6736.0	...
9828635	  779.1	  555.8	 6731.0	...
9828636	  779.0	  556.2	 6724.0	...
9828637	  779.6	  556.7	 6719.0	...
9828638	  780.1	  557.1	 6713.0	...
9828639	  780.2	  557.5	 6711.0	...
9828640	  779.7	  557.3	 6715.0	...
MSG	9828641 0000 _ Number On
9828641	  779.8	  557.0	 6719.0	...
9828642	  780.5	  556.7	 6721.0	...
9828643	  781.2	  557.1	 6722.0	...
9828644	  781.3	  557.4	 6724.0	...
9828645	  781.2	  557.6	 6727.0	...
9828646	  780.8	  557.3	 6727.0	...
9828647	  780.5	  556.9	 6728.0	...
9828648	  781.0	  556.6	 6724.0	...
9828649	  781.9	  556.9	 6714.0	...
9828650	  782.9	  557.2	 6700.0	...
9828651	  783.0	  557.4	 6691.0	...
9828652	  783.0	  557.1	 6689.0	...
9828653	  783.0	  557.1	 6689.0	...
9828654	  783.0	  557.5	 6689.0	...
9828655	  782.8	  557.9	 6689.0	...
9828656	  782.4	  557.7	 6690.0	...
9828657	  781.8	  557.6	 6680.0	...
9828658	  781.4	  557.5	 6671.0	...
9828659	  782.1	  557.5	 6665.0	...
9828660	  783.1	  557.5	 6669.0	...
9828661	  783.5	  557.4	 6673.0	...
9828662	  782.9	  557.4	 6672.0	...
9828663	  782.7	  557.8	 6671.0	...
9828664	  783.2	  558.2	 6671.0	...
9828665	  783.9	  558.6	 6671.0	...
9828666	  784.1	  558.0	 6668.0	...
9828667	  784.3	  557.5	 6665.0	...
9828668	  783.7	  557.2	 6664.0	...
9828669	  783.3	  557.4	 6666.0	...
9828670	  782.8	  557.6	 6671.0	...
9828671	  782.9	  557.7	 6672.0	...
9828672	  783.3	  557.6	 6672.0	...
9828673	  783.6	  557.6	 6671.0	...
9828674	  784.3	  557.5	 6669.0	...
9828675	  784.7	  558.2	 6662.0	...
9828676	  785.4	  558.5	 6655.0	...
9828677	  785.7	  558.8	 6652.0	...
9828678	  785.3	  558.3	 6654.0	...
9828679	  784.6	  558.3	 6656.0	...
9828680	  783.8	  558.4	 6655.0	...
9828681	  783.7	  558.5	 6655.0	...
9828682	  783.7	  558.6	 6658.0	...
9828683	  783.6	  558.7	 6661.0	...
9828684	  783.5	  558.8	 6656.0	...
9828685	  783.3	  558.9	 6649.0	...
9828686	  783.2	  559.6	 6643.0	...
9828687	  783.1	  560.3	 6644.0	...
9828688	  783.0	  561.0	 6643.0	...
9828689	  782.9	  560.5	 6640.0	...
9828690	  783.6	  560.0	 6639.0	...
9828691	  784.3	  559.5	 6639.0	...
9828692	  785.3	  559.5	 6639.0	...
9828693	  785.6	  559.3	 6638.0	...
9828694	  786.2	  559.1	 6636.0	...
9828695	  786.4	  559.2	 6632.0	...
9828696	  786.6	  559.5	 6629.0	...
9828697	  786.5	  560.1	 6627.0	...
9828698	  785.9	  560.5	 6628.0	...
9828699	  785.4	  561.0	 6630.0	...
9828700	  785.0	  561.3	 6625.0	...
9828701	  785.1	  561.5	 6616.0	...
9828702	  786.0	  561.3	 6608.0	...
9828703	  786.8	  560.2	 6605.0	...
9828704	  786.6	  559.2	 6607.0	...
9828705	  785.5	  558.2	 6611.0	...
9828706	  784.5	  558.3	 6615.0	...
9828707	  784.8	  559.1	 6618.0	...
9828708	  785.3	  559.7	 6618.0	...
9828709	  786.1	  560.1	 6617.0	...
9828710	  786.7	  559.7	 6611.0	...
9828711	  786.9	  559.5	 6604.0	...
9828712	  786.6	  559.5	 6598.0	...
9828713	  785.9	  559.6	 6598.0	...
9828714	  785.8	  559.6	 6600.0	...
9828715	  785.9	  559.9	 6601.0	...
9828716	  786.0	  560.5	 6602.0	...
9828717	  785.4	  561.0	 6604.0	...
9828718	  784.9	  561.1	 6606.0	...
9828719	  784.6	  561.1	 6606.0	...
9828720	  784.5	  561.4	 6604.0	...
9828721	  784.8	  561.8	 6599.0	...
9828722	  785.5	  562.0	 6595.0	...
9828723	  785.8	  562.0	 6593.0	...
9828724	  785.7	  561.9	 6596.0	...
9828725	  785.3	  562.2	 6600.0	...
9828726	  785.0	  562.5	 6596.0	...
9828727	  784.9	  562.7	 6589.0	...
9828728	  785.5	  562.6	 6582.0	...
9828729	  786.3	  562.5	 6581.0	...
9828730	  786.8	  562.4	 6580.0	...
9828731	  786.5	  562.6	 6577.0	...
9828732	  786.2	  562.7	 6574.0	...
9828733	  786.1	  562.7	 6580.0	...
9828734	  786.0	  563.7	 6589.0	...
9828735	  786.3	  564.6	 6596.0	...
9828736	  787.0	  564.3	 6587.0	...
9828737	  787.7	  563.0	 6577.0	...
9828738	  788.0	  561.8	 6568.0	...
9828739	  787.0	  562.0	 6571.0	...
9828740	  786.1	  562.8	 6577.0	...
9828741	  785.1	  563.6	 6583.0	...
9828742	  786.4	  563.9	 6578.0	...
9828743	  787.8	  563.5	 6566.0	...
9828744	  789.2	  563.8	 6556.0	...
9828745	  789.3	  564.4	 6551.0	...
9828746	  789.3	  565.0	 6553.0	...
9828747	  788.6	  564.9	 6550.0	...
9828748	  787.7	  564.0	 6547.0	...
9828749	  787.1	  563.3	 6544.0	...
9828750	  787.0	  562.8	 6545.0	...
9828751	  786.8	  563.0	 6548.0	...
9828752	  786.4	  563.2	 6553.0	...
9828753	  785.7	  563.4	 6559.0	...
9828754	  785.3	  564.4	 6553.0	...
9828755	  785.9	  565.3	 6546.0	...
9828756	  787.3	  566.1	 6538.0	...
9828757	  788.3	  566.0	 6541.0	...
9828758	  788.0	  565.4	 6543.0	...
9828759	  787.8	  564.7	 6541.0	...
9828760	  787.9	  564.0	 6537.0	...
9828761	  787.4	  564.1	 6534.0	...
9828762	  786.5	  564.1	 6538.0	...
9828763	  785.7	  564.2	 6542.0	...
9828764	  785.8	  564.1	 6544.0	...
9828765	  786.3	  565.0	 6544.0	...
9828766	  786.9	  565.8	 6543.0	...
9828767	  787.2	  566.0	 6539.0	...
9828768	  787.0	  565.4	 6535.0	...
9828769	  786.7	  564.7	 6532.0	...
9828770	  786.5	  564.5	 6530.0	...
9828771	  786.2	  564.2	 6528.0	...
9828772	  786.2	  563.9	 6532.0	...
9828773	  786.5	  564.2	 6538.0	...
9828774	  786.9	  564.3	 6545.0	...
9828775	  786.9	  564.1	 6546.0	...
9828776	  786.7	  563.4	 6547.0	...
9828777	  786.6	  563.4	 6542.0	...
9828778	  786.9	  564.0	 6533.0	...
9828779	  787.3	  564.8	 6522.0	...
9828780	  787.6	  565.4	 6516.0	...
9828781	  787.6	  564.5	 6514.0	...
9828782	  787.3	  563.4	 6514.0	...
9828783	  786.8	  563.4	 6511.0	...
9828784	  786.6	  564.5	 6509.0	...
9828785	  786.7	  564.8	 6508.0	...
9828786	  786.6	  564.0	 6508.0	...
9828787	  786.3	  563.2	 6513.0	...
9828788	  786.0	  563.2	 6518.0	...
9828789	  786.1	  564.3	 6522.0	...
9828790	  786.5	  565.4	 6516.0	...
9828791	  786.6	  566.5	 6511.0	...
9828792	  786.9	  566.3	 6505.0	...
9828793	  787.1	  565.9	 6503.0	...
9828794	  787.1	  565.7	 6500.0	...
9828795	  786.9	  565.4	 6501.0	...
9828796	  787.5	  565.2	 6503.0	...
9828797	  788.3	  564.8	 6505.0	...
9828798	  787.8	  564.5	 6508.0	...
9828799	  786.5	  564.3	 6511.0	...
9828800	  785.6	  564.5	 6506.0	...
9828801	  786.0	  564.6	 6499.0	...
9828802	  786.5	  564.6	 6495.0	...
9828803	  786.6	  564.6	 6499.0	...
9828804	  786.7	  564.7	 6505.0	...
9828805	  785.9	  564.4	 6511.0	...
9828806	  785.0	  564.2	 6514.0	...
9828807	  783.9	  564.0	 6516.0	...
9828808	  783.6	  564.3	 6516.0	...
9828809	  784.0	  564.4	 6509.0	...
9828810	  785.3	  564.1	 6502.0	...
9828811	  786.6	  563.7	 6495.0	...
9828812	  786.9	  564.6	 6494.0	...
9828813	  786.7	  565.6	 6494.0	...
9828814	  786.9	  566.4	 6493.0	...
9828815	  787.3	  565.8	 6492.0	...
9828816	  786.2	  565.3	 6498.0	...
9828817	  784.7	  565.2	 6503.0	...
9828818	  784.0	  565.4	 6501.0	...
9828819	  784.8	  565.5	 6492.0	...
9828820	  785.6	  565.5	 6487.0	...
9828821	  785.6	  566.0	 6491.0	...
9828822	  786.0	  566.4	 6496.0	...
9828823	  786.3	  566.8	 6497.0	...
9828824	  786.6	  566.8	 6497.0	...
9828825	  786.6	  566.9	 6494.0	...
9828826	  786.7	  566.8	 6491.0	...
9828827	  787.0	  566.8	 6488.0	...
9828828	  787.3	  566.7	 6485.0	...
9828829	  787.8	  566.7	 6481.0	...
9828830	  788.2	  566.7	 6478.0	...
9828831	  788.4	  566.6	 6478.0	...
9828832	  787.7	  566.5	 6477.0	...
9828833	  787.0	  566.4	 6475.0	...
9828834	  786.3	  566.8	 6473.0	...
9828835	  786.4	  567.4	 6471.0	...
9828836	  786.6	  567.9	 6473.0	...
9828837	  787.2	  567.6	 6474.0	...
9828838	  787.7	  566.9	 6476.0	...
9828839	  787.5	  566.3	 6476.0	...
9828840	  787.0	  566.2	 6476.0	...
9828841	  787.7	  566.3	 6474.0	...
9828842	  788.9	  566.6	 6472.0	...
9828843	  790.1	  566.9	 6469.0	...
9828844	  789.7	  568.1	 6471.0	...
9828845	  789.2	  569.0	 6475.0	...
9828846	  787.6	  569.2	 6479.0	...
9828847	  786.6	  568.4	 6479.0	...
EFIX R   9828325	9828847	523	  780.2	  556.3	   6706
SSACC R  9828848
9828848	  784.5	  568.3	 6480.0	...
9828849	  783.4	  568.8	 6482.0	...
9828850	  780.3	  567.8	 6483.0	...
9828851	  778.4	  566.1	 6480.0	...
9828852	  776.6	  564.4	 6476.0	...
9828853	  775.1	  564.3	 6477.0	...
9828854	  773.4	  564.3	 6479.0	...
9828855	  771.4	  564.1	 6481.0	...
9828856	  771.1	  563.5	 6481.0	...
ESACC R  9828848	9828856	9	  784.5	  568.3	  771.1	  563.5	   0.30	     41
SFIX R   9828857
9828857	  768.4	  563.1	 6483.0	...
9828858	  765.9	  563.0	 6487.0	...
9828859	  763.7	  563.8	 6489.0	...
9828860	  764.1	  564.4	 6491.0	...
9828861	  764.5	  564.5	 6494.0	...
9828862	  765.6	  563.8	 6496.0	...
9828863	  766.1	  563.2	 6491.0	...
9828864	  766.7	  563.5	 6486.0	...
9828865	  766.4	  564.0	 6482.0	...
9828866	  766.2	  564.3	 6484.0	...
9828867	  766.0	  563.8	 6481.0	...
9828868	  765.9	  562.7	 6476.0	...
9828869	  766.0	  561.8	 6471.0	...
9828870	  766.1	  561.2	 6474.0	...
9828871	  766.3	  561.2	 6478.0	...
9828872	  766.3	  560.8	 6482.0	...
9828873	  766.2	  560.4	 6482.0	...
9828874	  766.3	  559.9	 6483.0	...
9828875	  766.5	  559.7	 6481.0	...
9828876	  766.0	  559.9	 6480.0	...
9828877	  765.7	  560.1	 6487.0	...
9828878	  765.4	  560.7	 6497.0	...
9828879	  765.6	  561.5	 6507.0	...
9828880	  765.3	  562.2	 6507.0	...
9828881	  764.9	  562.4	 6507.0	...
9828882	  765.5	  561.9	 6504.0	...
9828883	  766.4	  561.6	 6498.0	...
9828884	  766.8	  561.6	 6494.0	...
9828885	  766.4	  561.5	 6493.0	...
9828886	  766.3	  561.4	 6494.0	...
9828887	  767.1	  561.4	 6495.0	...
9828888	  767.8	  561.5	 6497.0	...
9828889	  767.0	  561.8	 6497.0	...
9828890	  765.9	  561.9	 6496.0	...
9828891	  765.6	  561.6	 6495.0	...
9828892	  766.3	  561.1	 6496.0	...
9828893	  767.0	  561.2	 6498.0	...
9828894	  766.8	  561.9	 6501.0	...
9828895	  766.9	  563.0	 6499.0	...
9828896	  767.0	  563.4	 6496.0	...
9828897	  767.1	  563.1	 6494.0	...
9828898	  767.2	  562.4	 6500.0	...
9828899	  767.2	  561.5	 6505.0	...
9828900	  767.2	  561.4	 6508.0	...
9828901	  766.9	  561.0	 6507.0	...
9828902	  766.6	  560.8	 6505.0	...
9828903	  766.7	  561.6	 6504.0	...
9828904	  767.0	  562.6	 6502.0	...
9828905	  767.3	  563.5	 6501.0	...
9828906	  767.4	  563.4	 6500.0	...
9828907	  767.8	  563.2	 6501.0	...
9828908	  768.3	  562.8	 6497.0	...
9828909	  768.6	  562.3	 6493.0	...
9828910	  768.6	  562.2	 6494.0	...
9828911	  768.5	  562.4	 6499.0	...
9828912	  768.3	  561.7	 6503.0	...
9828913	  768.3	  560.8	 6503.0	...
9828914	  768.3	  559.9	 6502.0	...
9828915	  768.4	  560.0	 6505.0	...
9828916	  768.3	  560.0	 6510.0	...
9828917	  768.2	  560.0	 6514.0	...
9828918	  768.3	  560.7	 6514.0	...
9828919	  768.5	  561.5	 6515.0	...
9828920	  768.0	  562.1	 6512.0	...
9828921	  767.4	  561.9	 6510.0	...
9828922	  766.8	  561.8	 6508.0	...
9828923	  766.6	  561.8	 6513.0	...
9828924	  766.4	  561.8	 6517.0	...
9828925	  766.4	  561.2	 6520.0	...
9828926	  766.6	  560.5	 6519.0	...
9828927	  766.8	  559.8	 6518.0	...
9828928	  766.8	  559.7	 6516.0	...
9828929	  766.7	  559.8	 6516.0	...
9828930	  766.5	  559.6	 6519.0	...
9828931	  766.6	  559.3	 6524.0	...
9828932	  767.3	  559.5	 6530.0	...
9828933	  768.0	  560.2	 6531.0	...
9828934	  768.5	  561.1	 6530.0	...
9828935	  768.3	  560.9	 6529.0	...
9828936	  768.1	  560.2	 6529.0	...
9828937	  768.3	  559.5	 6529.0	...
9828938	  768.6	  559.1	 6527.0	...
9828939	  768.9	  558.7	 6526.0	...
9828940	  769.1	  559.1	 6525.0	...
9828941	  769.2	  559.8	 6526.0	...
9828942	  768.9	  560.5	 6525.0	...
9828943	  768.2	  560.2	 6524.0	...
9828944	  767.6	  559.9	 6529.0	...
9828945	  767.3	  559.3	 6536.0	...
MSG	9828946 0000 _ Number Off
9828946	  767.3	  558.6	 6543.0	...
9828947	  767.4	  557.8	 6542.0	...
9828948	  767.3	  557.6	 6546.0	...
9828949	  767.2	  557.7	 6550.0	...
9828950	  766.0	  558.1	 6556.0	...
9828951	  765.0	  559.4	 6558.0	...
9828952	  764.3	  560.7	 6560.0	...
9828953	  764.6	  561.5	 6561.0	...
9828954	  764.8	  561.2	 6559.0	...
9828955	  764.8	  561.1	 6557.0	...
9828956	  765.0	  561.3	 6555.0	...
9828957	  765.7	  561.5	 6554.0	...
9828958	  766.5	  561.6	 6555.0	...
9828959	  767.2	  561.4	 6559.0	...
9828960	  767.3	  561.2	 6563.0	...
9828961	  767.2	  561.1	 6566.0	...
9828962	  767.2	  561.0	 6565.0	...
9828963	  767.2	  560.5	 6565.0	...
9828964	  767.5	  560.1	 6564.0	...
9828965	  767.8	  561.4	 6564.0	...
9828966	  767.7	  562.9	 6564.0	...
9828967	  767.3	  562.9	 6567.0	...
9828968	  766.7	  561.4	 6571.0	...
9828969	  766.7	  559.8	 6577.0	...
9828970	  766.9	  560.0	 6578.0	...
9828971	  767.1	  560.2	 6580.0	...
9828972	  767.1	  560.1	 6585.0	...
9828973	  767.2	  560.1	 6589.0	...
9828974	  767.2	  560.1	 6591.0	...
9828975	  766.9	  560.1	 6588.0	...
9828976	  766.8	  559.4	 6586.0	...
9828977	  766.8	  559.0	 6586.0	...
9828978	  767.2	  558.7	 6587.0	...
9828979	  767.3	  558.9	 6586.0	...
9828980	  767.5	  558.5	 6586.0	...
9828981	  767.6	  558.0	 6585.0	...
9828982	  767.8	  557.6	 6585.0	...
9828983	  767.5	  558.0	 6586.0	...
9828984	  767.2	  558.4	 6586.0	...
9828985	  766.7	  558.4	 6589.0	...
9828986	  766.2	  558.1	 6593.0	...
9828987	  765.8	  558.0	 6598.0	...
9828988	  765.6	  558.3	 6602.0	...
9828989	  765.7	  557.5	 6604.0	...
9828990	  765.9	  556.4	 6610.0	...
9828991	  766.1	  556.1	 6614.0	...
9828992	  766.1	  556.6	 6618.0	...
9828993	  766.2	  557.1	 6618.0	...
9828994	  765.9	  557.2	 6616.0	...
9828995	  765.5	  557.7	 6614.0	...
9828996	  765.1	  558.0	 6614.0	...
9828997	  765.4	  557.8	 6614.0	...
9828998	  765.8	  557.6	 6614.0	...
9828999	  766.3	  557.6	 6615.0	...
9829000	  766.3	  557.7	 6616.0	...
9829001	  766.3	  557.7	 6617.0	...
9829002	  766.1	  557.5	 6619.0	...
9829003	  766.0	  557.5	 6620.0	...
9829004	  766.0	  557.3	 6621.0	...
9829005	  766.3	  557.2	 6623.0	...
9829006	  765.9	  557.2	 6625.0	...
9829007	  765.3	  557.4	 6632.0	...
9829008	  764.4	  557.5	 6639.0	...
9829009	  764.2	  558.1	 6645.0	...
9829010	  764.0	  558.7	 6644.0	...
9829011	  764.3	  558.8	 6643.0	...
9829012	  764.6	  558.2	 6640.0	...
9829013	  764.7	  557.5	 6636.0	...
9829014	  764.6	  557.3	 6633.0	...
9829015	  764.9	  557.0	 6632.0	...
9829016	  765.1	  555.9	 6631.0	...
9829017	  765.5	  554.7	 6632.0	...
9829018	  765.6	  554.0	 6636.0	...
9829019	  765.6	  554.3	 6645.0	...
9829020	  765.5	  554.6	 6653.0	...
9829021	  765.5	  555.0	 6649.0	...
9829022	  765.5	  555.9	 6638.0	...
9829023	  765.6	  556.8	 6632.0	...
9829024	  765.4	  557.6	 6639.0	...
9829025	  765.3	  557.9	 6648.0	...
9829026	  765.7	  557.7	 6653.0	...
9829027	  766.3	  557.0	 6653.0	...
9829028	  766.9	  556.9	 6649.0	...
9829029	  766.8	  557.3	 6654.0	...
9829030	  766.1	  556.7	 6662.0	...
9829031	  765.4	  555.6	 6669.0	...
9829032	  765.4	  554.8	 6668.0	...
9829033	  766.1	  555.1	 6667.0	...
9829034	  766.4	  555.6	 6667.0	...
9829035	  766.1	  555.5	 6668.0	...
9829036	  765.7	  555.4	 6667.0	...
9829037	  765.7	  555.5	 6666.0	...
9829038	  766.2	  555.7	 6666.0	...
9829039	  766.5	  555.6	 6668.0	...
9829040	  766.7	  555.1	 6676.0	...
9829041	  766.8	  556.2	 6682.0	...
9829042	  767.2	  557.6	 6690.0	...
9829043	  767.3	  558.5	 6692.0	...
9829044	  766.0	  558.1	 6695.0	...
9829045	  764.6	  556.9	 6695.0	...
9829046	  763.5	  556.3	 6694.0	...
9829047	  763.3	  555.5	 6690.0	...
9829048	  763.0	  555.5	 6688.0	...
9829049	  762.8	  555.8	 6691.0	...
9829050	  762.7	  556.2	 6702.0	...
9829051	  762.9	  555.6	 6714.0	...
9829052	  762.8	  554.6	 6720.0	...
9829053	  762.8	  555.2	 6719.0	...
9829054	  763.2	  556.6	 6716.0	...
9829055	  763.6	  557.5	 6714.0	...
9829056	  763.8	  556.8	 6714.0	...
9829057	  764.2	  556.0	 6717.0	...
9829058	  764.5	  556.2	 6721.0	...
9829059	  764.5	  556.6	 6725.0	...
9829060	  764.0	  557.5	 6727.0	...
9829061	  764.1	  557.8	 6723.0	...
9829062	  764.5	  558.1	 6719.0	...
9829063	  764.9	  557.3	 6716.0	...
9829064	  765.0	  557.1	 6717.0	...
9829065	  765.2	  556.8	 6726.0	...
9829066	  765.1	  555.7	 6732.0	...
9829067	  765.1	  554.2	 6740.0	...
9829068	  765.1	  552.3	 6741.0	...
9829069	  764.7	  551.8	 6741.0	...
9829070	  764.3	  553.0	 6739.0	...
9829071	  764.7	  554.5	 6736.0	...
9829072	  765.6	  555.9	 6737.0	...
9829073	  766.3	  555.7	 6740.0	...
9829074	  766.4	  555.8	 6744.0	...
9829075	  766.4	  555.6	 6746.0	...
9829076	  766.4	  555.4	 6749.0	...
9829077	  766.4	  555.0	 6750.0	...
9829078	  766.4	  554.7	 6749.0	...
9829079	  766.3	  554.5	 6749.0	...
9829080	  766.2	  554.8	 6749.0	...
9829081	  766.5	  555.5	 6748.0	...
9829082	  766.7	  556.3	 6746.0	...
9829083	  766.8	  555.9	 6751.0	...
9829084	  766.7	  555.3	 6758.0	...
9829085	  766.7	  555.0	 6766.0	...
9829086	  766.7	  554.7	 6768.0	...
9829087	  766.4	  554.7	 6770.0	...
9829088	  766.3	  554.3	 6770.0	...
9829089	  766.3	  554.6	 6770.0	...
9829090	  766.5	  554.3	 6770.0	...
9829091	  766.4	  554.1	 6775.0	...
9829092	  766.2	  554.5	 6780.0	...
9829093	  766.1	  555.1	 6786.0	...
9829094	  766.3	  555.8	 6786.0	...
9829095	  766.0	  556.1	 6788.0	...
9829096	  765.3	  556.0	 6795.0	...
9829097	  764.6	  555.3	 6801.0	...
9829098	  764.4	  554.6	 6809.0	...
9829099	  764.6	  554.2	 6813.0	...
9829100	  765.1	  554.2	 6817.0	...
9829101	  765.7	  554.2	 6818.0	...
9829102	  766.2	  554.2	 6818.0	...
9829103	  766.6	  554.8	 6817.0	...
9829104	  766.6	  555.5	 6816.0	...
9829105	  766.2	  556.6	 6814.0	...
9829106	  765.5	  556.9	 6812.0	...
9829107	  765.3	  555.7	 6810.0	...
9829108	  765.0	  554.2	 6809.0	...
9829109	  764.9	  552.6	 6808.0	...
9829110	  764.8	  552.6	 6808.0	...
9829111	  764.8	  552.6	 6809.0	...
9829112	  764.8	  552.3	 6809.0	...
9829113	  764.9	  552.0	 6811.0	...
9829114	  765.3	  551.8	 6814.0	...
9829115	  765.5	  552.1	 6819.0	...
9829116	  765.8	  552.5	 6823.0	...
9829117	  766.9	  552.7	 6826.0	...
9829118	  768.0	  552.7	 6828.0	...
9829119	  768.4	  552.2	 6830.0	...
9829120	  767.4	  552.0	 6834.0	...
9829121	  766.6	  551.8	 6837.0	...
9829122	  766.4	  551.8	 6834.0	...
9829123	  766.4	  552.0	 6827.0	...
9829124	  766.1	  552.1	 6824.0	...
9829125	  765.9	  552.2	 6832.0	...
9829126	  765.5	  552.3	 6840.0	...
9829127	  765.2	  552.4	 6851.0	...
9829128	  765.0	  553.1	 6856.0	...
9829129	  764.8	  553.6	 6864.0	...
9829130	  764.6	  554.2	 6865.0	...
9829131	  764.4	  554.7	 6866.0	...
9829132	  764.7	  555.2	 6866.0	...
9829133	  765.0	  555.2	 6866.0	...
9829134	  765.2	  554.5	 6871.0	...
9829135	  765.8	  553.7	 6876.0	...
9829136	  766.4	  553.5	 6875.0	...
9829137	  767.2	  553.4	 6868.0	...
9829138	  767.7	  553.5	 6862.0	...
9829139	  768.1	  553.6	 6863.0	...
9829140	  768.5	  553.7	 6865.0	...
9829141	  768.7	  553.7	 6864.0	...
9829142	  768.5	  552.9	 6860.0	...
9829143	  768.1	  552.0	 6862.0	...
9829144	  767.4	  551.4	 6867.0	...
9829145	  767.0	  552.0	 6871.0	...
9829146	  766.9	  553.1	 6871.0	...
9829147	  767.2	  553.9	 6871.0	...
9829148	  767.4	  554.6	 6873.0	...
9829149	  767.1	  554.5	 6876.0	...
9829150	  766.7	  554.0	 6879.0	...
9829151	  766.8	  553.6	 6881.0	...
9829152	  767.2	  553.0	 6882.0	...
9829153	  767.7	  552.6	 6885.0	...
9829154	  767.9	  552.6	 6888.0	...
9829155	  768.0	  552.7	 6889.0	...
9829156	  768.1	  553.0	 6887.0	...
MSG	9829157 0000 _ Number On
9829157	  768.4	  552.8	 6885.0	...
9829158	  768.8	  552.4	 6884.0	...
9829159	  769.1	  551.9	 6890.0	...
9829160	  769.3	  551.6	 6896.0	...
9829161	  769.4	  551.5	 6901.0	...
9829162	  768.9	  551.8	 6900.0	...
9829163	  767.8	  552.1	 6901.0	...
9829164	  766.7	  552.3	 6903.0	...
9829165	  767.2	  552.2	 6906.0	...
9829166	  768.3	  552.1	 6909.0	...
9829167	  769.5	  552.1	 6909.0	...
9829168	  769.7	  552.6	 6909.0	...
9829169	  769.6	  553.1	 6910.0	...
9829170	  769.1	  553.6	 6910.0	...
9829171	  768.5	  553.7	 6910.0	...
9829172	  768.2	  553.7	 6910.0	...
9829173	  768.2	  553.6	 6910.0	...
9829174	  768.2	  553.4	 6913.0	...
9829175	  768.1	  552.8	 6917.0	...
9829176	  768.0	  552.2	 6922.0	...
9829177	  768.0	  552.4	 6921.0	...
9829178	  768.6	  553.8	 6918.0	...
9829179	  769.2	  555.2	 6915.0	...
9829180	  769.8	  554.9	 6914.0	...
9829181	  770.0	  553.9	 6913.0	...
9829182	  768.3	  552.4	 6916.0	...
9829183	  766.5	  551.8	 6925.0	...
9829184	  764.8	  552.1	 6933.0	...
9829185	  764.9	  553.0	 6937.0	...
9829186	  765.9	  553.6	 6936.0	...
9829187	  766.6	  552.1	 6936.0	...
9829188	  767.3	  550.6	 6935.0	...
9829189	  767.5	  549.4	 6935.0	...
9829190	  768.0	  549.5	 6935.0	...
9829191	  768.7	  551.3	 6935.0	...
9829192	  769.2	  553.1	 6937.0	...
9829193	  769.6	  555.0	 6942.0	...
9829194	  769.7	  555.2	 6946.0	...
9829195	  770.0	  554.2	 6950.0	...
9829196	  770.0	  553.0	 6951.0	...
9829197	  770.1	  551.8	 6949.0	...
9829198	  769.8	  552.1	 6944.0	...
9829199	  769.5	  552.4	 6939.0	...
9829200	  769.1	  552.7	 6936.0	...
9829201	  768.9	  552.1	 6935.0	...
9829202	  768.8	  551.4	 6934.0	...
9829203	  768.5	  551.0	 6936.0	...
9829204	  768.4	  551.5	 6939.0	...
9829205	  768.2	  551.9	 6943.0	...
9829206	  768.4	  552.0	 6946.0	...
9829207	  768.6	  552.0	 6947.0	...
9829208	  769.2	  552.2	 6959.0	...
9829209	  769.4	  552.4	 6971.0	...
9829210	  769.4	  552.1	 6983.0	...
9829211	  769.2	  551.5	 6981.0	...
9829212	  769.3	  551.0	 6981.0	...
9829213	  769.6	  551.0	 6980.0	...
9829214	  769.5	  551.3	 6979.0	...
9829215	  768.7	  551.6	 6978.0	...
9829216	  768.0	  551.9	 6984.0	...
9829217	  767.8	  552.0	 6991.0	...
9829218	  767.9	  551.8	 6996.0	...
9829219	  767.8	  551.6	 6992.0	...
9829220	  768.3	  551.6	 6985.0	...
9829221	  768.9	  551.9	 6979.0	...
9829222	  769.4	  551.4	 6976.0	...
9829223	  769.4	  550.3	 6981.0	...
9829224	  769.4	  549.0	 6985.0	...
9829225	  769.5	  548.5	 6992.0	...
9829226	  769.6	  549.5	 6997.0	...
9829227	  769.9	  550.6	 7002.0	...
9829228	  770.0	  551.5	 7006.0	...
9829229	  770.3	  551.3	 7007.0	...
9829230	  770.5	  551.1	 7006.0	...
9829231	  770.5	  551.4	 7002.0	...
9829232	  769.5	  551.8	 6997.0	...
9829233	  768.4	  552.0	 6995.0	...
9829234	  768.0	  551.8	 6997.0	...
9829235	  768.3	  551.4	 7002.0	...
9829236	  767.9	  550.9	 7009.0	...
9829237	  767.1	  550.6	 7009.0	...
9829238	  766.5	  550.4	 7008.0	...
9829239	  766.9	  550.4	 7007.0	...
9829240	  767.0	  550.5	 7010.0	...
9829241	  767.0	  550.7	 7012.0	...
9829242	  766.6	  550.5	 7014.0	...
9829243	  766.4	  550.3	 7014.0	...
9829244	  767.5	  550.1	 7015.0	...
9829245	  768.8	  549.9	 7016.0	...
9829246	  769.9	  549.6	 7017.0	...
9829247	  769.7	  550.7	 7019.0	...
9829248	  769.3	  552.1	 7020.0	...
9829249	  769.0	  552.7	 7020.0	...
9829250	  768.7	  552.0	 7018.0	...
9829251	  769.0	  551.4	 7017.0	...
9829252	  769.3	  551.5	 7021.0	...
9829253	  769.3	  551.0	 7027.0	...
9829254	  768.9	  550.6	 7032.0	...
9829255	  768.5	  550.2	 7032.0	...
9829256	  768.3	  550.0	 7036.0	...
9829257	  768.2	  549.7	 7039.0	...
9829258	  768.5	  549.4	 7041.0	...
9829259	  768.2	  549.5	 7040.0	...
9829260	  767.9	  549.6	 7039.0	...
9829261	  767.3	  550.2	 7039.0	...
9829262	  766.6	  551.2	 7046.0	...
9829263	  766.0	  552.8	 7053.0	...
9829264	  766.7	  553.6	 7061.0	...
9829265	  768.0	  552.8	 7064.0	...
9829266	  769.2	  551.9	 7067.0	...
9829267	  768.8	  551.9	 7067.0	...
9829268	  768.2	  553.1	 7064.0	...
9829269	  767.6	  553.7	 7061.0	...
9829270	  768.2	  553.7	 7061.0	...
9829271	  769.1	  553.2	 7060.0	...
9829272	  770.0	  552.5	 7058.0	...
9829273	  769.9	  551.0	 7055.0	...
9829274	  769.7	  549.8	 7053.0	...
9829275	  769.3	  549.1	 7058.0	...
9829276	  769.0	  549.3	 7064.0	...
9829277	  768.8	  549.9	 7069.0	...
9829278	  768.6	  550.3	 7068.0	...
9829279	  768.8	  550.9	 7071.0	...
9829280	  768.9	  551.0	 7074.0	...
9829281	  768.7	  550.9	 7081.0	...
9829282	  767.5	  550.8	 7085.0	...
9829283	  766.2	  550.9	 7090.0	...
9829284	  765.7	  551.0	 7090.0	...
9829285	  766.4	  550.5	 7088.0	...
9829286	  767.1	  550.1	 7085.0	...
9829287	  767.4	  550.1	 7085.0	...
9829288	  767.4	  550.4	 7086.0	...
9829289	  767.4	  550.5	 7087.0	...
9829290	  767.7	  550.6	 7087.0	...
9829291	  768.0	  550.6	 7088.0	...
9829292	  768.0	  550.5	 7090.0	...
9829293	  767.7	  550.3	 7093.0	...
9829294	  767.6	  550.2	 7097.0	...
9829295	  768.0	  550.1	 7098.0	...
9829296	  768.4	  549.6	 7100.0	...
9829297	  768.3	  549.2	 7101.0	...
9829298	  768.2	  549.7	 7101.0	...
9829299	  768.1	  550.7	 7098.0	...
9829300	  767.6	  551.7	 7098.0	...
9829301	  766.9	  551.4	 7101.0	...
9829302	  766.3	  551.0	 7106.0	...
9829303	  767.2	  550.4	 7109.0	...
9829304	  768.1	  550.3	 7110.0	...
9829305	  768.9	  550.2	 7110.0	...
9829306	  768.5	  548.7	 7114.0	...
9829307	  767.5	  547.4	 7119.0	...
9829308	  766.7	  547.1	 7123.0	...
9829309	  764.9	  548.4	 7126.0	...
9829310	  763.9	  549.6	 7128.0	...
9829311	  763.0	  549.8	 7131.0	...
9829312	  763.1	  550.0	 7131.0	...
9829313	  763.2	  550.2	 7132.0	...
9829314	  763.2	  550.3	 7133.0	...
9829315	  763.6	  550.0	 7137.0	...
9829316	  764.0	  549.8	 7140.0	...
9829317	  764.4	  549.5	 7143.0	...
9829318	  764.4	  549.6	 7141.0	...
9829319	  764.4	  549.7	 7144.0	...
9829320	  764.3	  550.2	 7148.0	...
9829321	  764.4	  550.7	 7152.0	...
9829322	  764.4	  550.6	 7153.0	...
9829323	  764.2	  549.3	 7153.0	...
9829324	  764.3	  547.9	 7152.0	...
9829325	  764.3	  547.0	 7150.0	...
9829326	  764.5	  547.0	 7145.0	...
9829327	  764.6	  547.4	 7140.0	...
9829328	  764.6	  547.5	 7136.0	...
9829329	  764.7	  547.6	 7135.0	...
9829330	  765.4	  548.3	 7134.0	...
9829331	  766.1	  549.4	 7135.0	...
9829332	  766.6	  550.5	 7140.0	...
9829333	  766.4	  550.5	 7145.0	...
9829334	  766.2	  550.6	 7145.0	...
9829335	  766.0	  550.6	 7142.0	...
9829336	  765.7	  550.5	 7144.0	...
9829337	  765.5	  551.1	 7149.0	...
9829338	  765.3	  551.6	 7156.0	...
9829339	  765.2	  552.0	 7158.0	...
9829340	  765.3	  551.5	 7158.0	...
9829341	  766.1	  550.2	 7155.0	...
9829342	  767.2	  549.3	 7152.0	...
9829343	  768.0	  548.7	 7151.0	...
9829344	  768.3	  548.5	 7149.0	...
9829345	  768.3	  548.1	 7146.0	...
9829346	  768.0	  547.2	 7144.0	...
9829347	  767.2	  546.8	 7151.0	...
9829348	  766.6	  547.2	 7159.0	...
9829349	  766.2	  548.0	 7167.0	...
9829350	  766.6	  549.1	 7167.0	...
9829351	  767.0	  549.4	 7162.0	...
9829352	  767.6	  549.7	 7157.0	...
9829353	  767.9	  549.5	 7152.0	...
9829354	  767.8	  549.4	 7153.0	...
9829355	  767.4	  549.6	 7154.0	...
9829356	  767.0	  550.0	 7156.0	...
9829357	  767.0	  550.5	 7157.0	...
9829358	  766.9	  550.6	 7162.0	...
9829359	  766.6	  550.4	 7172.0	...
9829360	  766.3	  550.0	 7181.0	...
9829361	  766.0	  549.6	 7179.0	...
9829362	  766.2	  549.5	 7173.0	...
9829363	  766.3	  549.4	 7167.0	...
9829364	  766.5	  549.4	 7169.0	...
9829365	  766.6	  549.9	 7173.0	...
9829366	  765.2	  550.5	 7177.0	...
9829367	  763.8	  550.6	 7177.0	...
9829368	  763.6	  550.2	 7177.0	...
9829369	  764.9	  549.4	 7183.0	...
9829370	  766.0	  549.1	 7189.0	...
9829371	  765.8	  549.1	 7195.0	...
9829372	  765.7	  549.3	 7194.0	...
9829373	  765.6	  549.5	 7193.0	...
9829374	  765.3	  549.6	 7197.0	...
9829375	  765.2	  549.4	 7202.0	...
9829376	  765.1	  548.4	 7205.0	...
9829377	  765.3	  547.4	 7198.0	...
9829378	  765.3	  546.6	 7190.0	...
9829379	  765.4	  546.7	 7186.0	...
9829380	  765.5	  546.8	 7186.0	...
9829381	  765.5	  547.1	 7186.0	...
9829382	  765.6	  547.5	 7186.0	...
9829383	  765.8	  547.9	 7184.0	...
9829384	  765.8	  548.2	 7183.0	...
9829385	  765.5	  548.4	 7189.0	...
9829386	  765.0	  548.6	 7196.0	...
9829387	  765.6	  549.0	 7202.0	...
9829388	  766.4	  549.5	 7198.0	...
9829389	  767.3	  550.1	 7195.0	...
9829390	  767.2	  550.6	 7193.0	...
9829391	  766.7	  550.1	 7194.0	...
9829392	  766.4	  549.5	 7195.0	...
9829393	  766.4	  548.6	 7195.0	...
9829394	  766.7	  548.3	 7195.0	...
9829395	  766.4	  548.1	 7194.0	...
9829396	  765.9	  548.1	 7195.0	...
9829397	  765.5	  548.0	 7196.0	...
9829398	  765.1	  547.9	 7197.0	...
9829399	  764.5	  548.1	 7199.0	...
9829400	  763.9	  548.3	 7201.0	...
9829401	  763.6	  548.2	 7201.0	...
9829402	  763.8	  548.0	 7200.0	...
9829403	  764.0	  547.9	 7202.0	...
9829404	  764.1	  547.1	 7206.0	...
9829405	  764.1	  546.4	 7209.0	...
9829406	  764.4	  546.5	 7211.0	...
9829407	  764.9	  547.4	 7211.0	...
9829408	  765.0	  547.8	 7211.0	...
9829409	  764.9	  547.2	 7212.0	...
9829410	  764.5	  546.8	 7213.0	...
9829411	  763.8	  546.9	 7213.0	...
9829412	  763.4	  547.6	 7213.0	...
9829413	  764.0	  548.1	 7211.0	...
9829414	  764.8	  548.5	 7209.0	...
9829415	  765.3	  548.3	 7207.0	...
9829416	  764.9	  548.2	 7206.0	...
9829417	  764.5	  547.5	 7206.0	...
9829418	  763.8	  547.3	 7211.0	...
9829419	  763.0	  547.6	 7218.0	...
9829420	  762.1	  548.8	 7225.0	...
9829421	  761.8	  549.3	 7227.0	...
9829422	  762.5	  549.1	 7228.0	...
9829423	  763.3	  548.5	 7229.0	...
9829424	  764.2	  548.1	 7229.0	...
9829425	  764.1	  548.2	 7224.0	...
9829426	  763.9	  547.3	 7219.0	...
9829427	  764.3	  545.4	 7218.0	...
9829428	  764.7	  543.2	 7222.0	...
9829429	  765.4	  542.2	 7220.0	...
9829430	  765.4	  541.7	 7214.0	...
9829431	  765.3	  540.7	 7215.0	...
9829432	  765.3	  539.8	 7222.0	...
9829433	  765.2	  539.0	 7228.0	...
9829434	  765.3	  538.4	 7227.0	...
9829435	  765.3	  537.9	 7227.0	...
9829436	  764.6	  537.4	 7230.0	...
9829437	  763.7	  536.9	 7232.0	...
9829438	  762.9	  535.8	 7234.0	...
9829439	  762.8	  534.6	 7232.0	...
9829440	  762.9	  533.9	 7230.0	...
9829441	  763.0	  533.9	 7231.0	...
9829442	  762.4	  534.4	 7235.0	...
9829443	  762.0	  534.9	 7239.0	...
9829444	  761.5	  535.1	 7238.0	...
9829445	  762.0	  534.7	 7236.0	...
9829446	  762.2	  534.3	 7235.0	...
9829447	  762.4	  533.9	 7244.0	...
9829448	  762.3	  534.0	 7254.0	...
9829449	  761.9	  534.1	 7263.0	...
9829450	  761.6	  535.0	 7263.0	...
9829451	  761.6	  536.0	 7262.0	...
9829452	  761.8	  537.0	 7260.0	...
9829453	  762.1	  537.1	 7257.0	...
9829454	  762.2	  536.0	 7256.0	...
9829455	  762.2	  535.0	 7256.0	...
9829456	  762.2	  534.3	 7257.0	...
9829457	  762.3	  534.6	 7257.0	...
9829458	  762.4	  535.0	 7257.0	...
9829459	  762.5	  535.6	 7256.0	...
9829460	  762.5	  535.8	 7261.0	...
MSG	9829461 0000 _ Number Off
9829461	  762.3	  536.0	 7265.0	...
9829462	  761.7	  536.1	 7270.0	...
9829463	  761.2	  535.8	 7275.0	...
9829464	  760.7	  535.2	 7286.0	...
9829465	  760.6	  534.5	 7296.0	...
9829466	  760.5	  535.0	 7302.0	...
9829467	  760.5	  535.8	 7303.0	...
9829468	  761.3	  536.2	 7299.0	...
9829469	  762.0	  535.7	 7294.0	...
9829470	  763.0	  535.2	 7288.0	...
9829471	  763.3	  535.1	 7287.0	...
9829472	  762.6	  535.1	 7290.0	...
9829473	  761.7	  535.7	 7294.0	...
9829474	  760.9	  536.7	 7296.0	...
9829475	  761.0	  537.5	 7291.0	...
9829476	  761.0	  536.2	 7286.0	...
9829477	  760.8	  534.5	 7283.0	...
9829478	  760.7	  533.6	 7279.0	...
9829479	  760.8	  534.4	 7275.0	...
9829480	  760.7	  535.2	 7274.0	...
9829481	  760.5	  535.1	 7279.0	...
9829482	  760.5	  534.9	 7283.0	...
9829483	  760.9	  534.6	 7282.0	...
9829484	  761.1	  535.5	 7279.0	...
9829485	  761.2	  536.5	 7277.0	...
9829486	  760.9	  537.0	 7279.0	...
9829487	  761.0	  536.5	 7285.0	...
9829488	  760.9	  536.0	 7292.0	...
9829489	  761.2	  535.9	 7298.0	...
9829490	  761.4	  535.7	 7295.0	...
9829491	  761.6	  535.3	 7290.0	...
9829492	  761.5	  535.1	 7292.0	...
9829493	  761.4	  534.7	 7299.0	...
9829494	  761.2	  534.4	 7306.0	...
9829495	  761.0	  534.0	 7305.0	...
9829496	  760.8	  533.2	 7305.0	...
9829497	  760.6	  532.7	 7305.0	...
9829498	  760.2	  533.1	 7307.0	...
9829499	  759.8	  534.2	 7308.0	...
9829500	  759.6	  535.2	 7307.0	...
9829501	  759.5	  535.2	 7306.0	...
9829502	  759.3	  535.2	 7308.0	...
9829503	  758.9	  534.6	 7313.0	...
9829504	  758.5	  534.0	 7318.0	...
9829505	  758.2	  533.3	 7323.0	...
9829506	  758.4	  533.4	 7326.0	...
9829507	  758.6	  533.8	 7327.0	...
9829508	  758.8	  534.1	 7328.0	...
9829509	  758.9	  534.0	 7330.0	...
9829510	  758.9	  533.6	 7331.0	...
9829511	  758.8	  533.1	 7332.0	...
9829512	  758.8	  533.1	 7331.0	...
9829513	  758.7	  533.1	 7328.0	...
9829514	  758.6	  533.2	 7326.0	...
9829515	  758.5	  533.3	 7324.0	...
9829516	  758.5	  533.3	 7324.0	...
9829517	  758.6	  533.2	 7322.0	...
9829518	  758.8	  533.1	 7319.0	...
9829519	  759.2	  533.6	 7318.0	...
9829520	  759.6	  534.2	 7319.0	...
9829521	  760.0	  534.6	 7327.0	...
9829522	  760.2	  534.4	 7333.0	...
9829523	  760.4	  534.2	 7338.0	...
9829524	  760.5	  533.8	 7336.0	...
9829525	  760.4	  533.4	 7335.0	...
9829526	  760.3	  533.0	 7334.0	...
9829527	  760.2	  533.0	 7334.0	...
9829528	  760.2	  532.9	 7332.0	...
9829529	  760.2	  532.8	 7329.0	...
9829530	  760.1	  532.6	 7328.0	...
9829531	  759.9	  532.5	 7329.0	...
9829532	  759.8	  532.4	 7328.0	...
9829533	  759.8	  532.3	 7327.0	...
9829534	  760.0	  532.5	 7326.0	...
9829535	  760.4	  532.8	 7329.0	...
9829536	  760.8	  533.2	 7334.0	...
9829537	  759.7	  533.2	 7340.0	...
9829538	  758.3	  533.1	 7344.0	...
9829539	  757.1	  532.6	 7344.0	...
9829540	  757.3	  532.3	 7351.0	...
9829541	  757.5	  532.5	 7357.0	...
9829542	  757.2	  532.8	 7364.0	...
9829543	  756.9	  533.2	 7364.0	...
9829544	  757.1	  533.1	 7366.0	...
9829545	  757.6	  533.7	 7366.0	...
9829546	  758.2	  534.2	 7364.0	...
9829547	  758.2	  534.4	 7362.0	...
9829548	  758.2	  534.3	 7359.0	...
9829549	  758.4	  534.2	 7360.0	...
9829550	  758.6	  534.0	 7360.0	...
9829551	  758.8	  533.6	 7360.0	...
9829552	  758.8	  532.9	 7363.0	...
9829553	  759.1	  532.3	 7367.0	...
9829554	  759.5	  532.8	 7369.0	...
9829555	  759.6	  534.0	 7368.0	...
9829556	  759.4	  535.3	 7365.0	...
9829557	  759.1	  535.6	 7362.0	...
9829558	  759.2	  535.6	 7362.0	...
9829559	  759.1	  534.9	 7364.0	...
9829560	  758.8	  534.0	 7363.0	...
9829561	  758.6	  533.1	 7360.0	...
9829562	  758.5	  532.6	 7357.0	...
9829563	  757.7	  532.4	 7366.0	...
9829564	  756.9	  532.6	 7378.0	...
9829565	  756.2	  533.1	 7391.0	...
9829566	  756.5	  533.3	 7388.0	...
9829567	  756.8	  533.2	 7384.0	...
9829568	  756.8	  532.9	 7379.0	...
9829569	  756.6	  532.8	 7379.0	...
9829570	  758.0	  533.2	 7379.0	...
9829571	  759.6	  533.3	 7380.0	...
9829572	  761.2	  533.6	 7381.0	...
9829573	  761.2	  533.5	 7380.0	...
9829574	  761.1	  533.8	 7378.0	...
9829575	  760.8	  533.4	 7382.0	...
9829576	  760.3	  532.5	 7388.0	...
9829577	  759.7	  531.6	 7393.0	...
9829578	  758.7	  531.8	 7392.0	...
9829579	  758.0	  532.3	 7392.0	...
9829580	  757.9	  532.9	 7392.0	...
9829581	  758.2	  532.9	 7391.0	...
9829582	  758.4	  533.1	 7391.0	...
9829583	  758.2	  533.2	 7391.0	...
9829584	  758.1	  533.4	 7390.0	...
9829585	  758.2	  534.1	 7390.0	...
9829586	  757.9	  534.9	 7390.0	...
9829587	  757.6	  534.9	 7392.0	...
9829588	  757.0	  533.9	 7395.0	...
9829589	  756.8	  532.8	 7397.0	...
9829590	  756.9	  533.7	 7392.0	...
9829591	  757.2	  534.8	 7385.0	...
9829592	  757.4	  535.3	 7379.0	...
9829593	  757.4	  534.2	 7379.0	...
9829594	  757.3	  533.1	 7384.0	...
9829595	  757.3	  532.8	 7388.0	...
9829596	  756.9	  533.1	 7392.0	...
9829597	  756.6	  534.0	 7393.0	...
9829598	  757.4	  534.6	 7393.0	...
9829599	  758.4	  533.7	 7387.0	...
9829600	  759.3	  532.1	 7380.0	...
9829601	  759.0	  530.7	 7379.0	...
9829602	  759.2	  530.7	 7385.0	...
9829603	  759.5	  530.2	 7391.0	...
9829604	  759.5	  529.8	 7390.0	...
9829605	  759.2	  529.7	 7387.0	...
9829606	  759.1	  530.4	 7384.0	...
9829607	  759.4	  531.4	 7382.0	...
9829608	  759.7	  532.5	 7382.0	...
9829609	  759.9	  533.1	 7383.0	...
9829610	  759.9	  533.1	 7390.0	...
9829611	  759.7	  531.7	 7396.0	...
9829612	  759.8	  530.2	 7401.0	...
9829613	  759.8	  529.8	 7398.0	...
9829614	  760.0	  530.6	 7395.0	...
9829615	  759.6	  531.6	 7395.0	...
9829616	  759.1	  532.5	 7397.0	...
9829617	  758.1	  533.4	 7399.0	...
9829618	  757.7	  533.5	 7400.0	...
9829619	  757.2	  533.0	 7402.0	...
9829620	  757.2	  532.9	 7404.0	...
9829621	  757.4	  533.4	 7405.0	...
9829622	  757.6	  532.9	 7403.0	...
9829623	  758.7	  531.7	 7400.0	...
9829624	  759.8	  531.5	 7397.0	...
9829625	  759.6	  532.6	 7397.0	...
9829626	  758.4	  534.5	 7399.0	...
9829627	  757.8	  535.1	 7398.0	...
9829628	  758.4	  534.0	 7396.0	...
9829629	  759.0	  532.3	 7394.0	...
9829630	  758.4	  530.6	 7394.0	...
9829631	  757.9	  530.5	 7395.0	...
9829632	  757.4	  530.6	 7393.0	...
9829633	  757.9	  530.7	 7392.0	...
9829634	  758.9	  530.8	 7397.0	...
9829635	  759.8	  530.9	 7402.0	...
9829636	  759.7	  531.0	 7407.0	...
9829637	  759.0	  531.0	 7406.0	...
9829638	  758.2	  531.0	 7404.0	...
9829639	  758.0	  530.9	 7402.0	...
9829640	  757.8	  530.8	 7400.0	...
9829641	  757.7	  530.7	 7400.0	...
9829642	  757.7	  530.6	 7394.0	...
9829643	  758.1	  531.5	 7389.0	...
9829644	  758.4	  532.7	 7388.0	...
9829645	  758.6	  533.9	 7394.0	...
9829646	  759.0	  533.7	 7400.0	...
9829647	  759.5	  533.4	 7401.0	...
9829648	  759.9	  533.1	 7403.0	...
9829649	  759.8	  533.2	 7404.0	...
9829650	  759.6	  533.3	 7404.0	...
9829651	  759.5	  533.0	 7404.0	...
9829652	  759.5	  532.6	 7404.0	...
9829653	  759.6	  532.1	 7404.0	...
9829654	  759.6	  531.9	 7407.0	...
9829655	  759.5	  531.7	 7415.0	...
9829656	  759.3	  531.6	 7422.0	...
9829657	  759.4	  531.9	 7427.0	...
9829658	  759.4	  532.0	 7427.0	...
9829659	  759.6	  531.9	 7423.0	...
9829660	  760.0	  531.6	 7419.0	...
9829661	  760.4	  531.5	 7414.0	...
9829662	  760.6	  531.0	 7414.0	...
9829663	  760.6	  530.6	 7415.0	...
9829664	  760.5	  530.1	 7416.0	...
9829665	  760.5	  530.0	 7417.0	...
9829666	  760.4	  529.7	 7417.0	...
9829667	  760.0	  529.6	 7417.0	...
9829668	  759.2	  529.8	 7417.0	...
9829669	  758.5	  530.8	 7423.0	...
9829670	  758.4	  531.7	 7429.0	...
9829671	  758.7	  532.8	 7435.0	...
MSG	9829672 0000 _ Number On
9829672	  758.9	  533.4	 7437.0	...
9829673	  759.2	  533.9	 7439.0	...
9829674	  759.4	  534.0	 7441.0	...
9829675	  759.5	  534.2	 7446.0	...
9829676	  759.5	  534.1	 7452.0	...
9829677	  759.7	  533.8	 7452.0	...
9829678	  760.0	  533.6	 7444.0	...
9829679	  760.3	  533.7	 7436.0	...
9829680	  760.4	  533.9	 7432.0	...
9829681	  760.5	  533.9	 7433.0	...
9829682	  760.1	  533.9	 7436.0	...
9829683	  759.7	  533.8	 7440.0	...
9829684	  760.0	  534.0	 7441.0	...
9829685	  760.6	  534.3	 7443.0	...
9829686	  760.6	  534.6	 7442.0	...
9829687	  759.8	  533.3	 7445.0	...
9829688	  759.0	  531.8	 7448.0	...
9829689	  758.7	  530.2	 7447.0	...
9829690	  758.7	  530.1	 7444.0	...
9829691	  758.6	  530.0	 7443.0	...
9829692	  757.8	  529.2	 7446.0	...
9829693	  757.1	  528.5	 7449.0	...
9829694	  756.6	  529.2	 7450.0	...
9829695	  756.9	  530.5	 7457.0	...
9829696	  757.8	  532.0	 7465.0	...
9829697	  758.5	  532.3	 7471.0	...
9829698	  759.2	  532.7	 7469.0	...
9829699	  759.3	  532.8	 7464.0	...
9829700	  759.3	  531.9	 7462.0	...
9829701	  759.1	  530.9	 7461.0	...
9829702	  759.0	  530.8	 7462.0	...
9829703	  759.0	  531.4	 7461.0	...
9829704	  759.0	  532.0	 7461.0	...
9829705	  759.2	  532.0	 7456.0	...
9829706	  759.4	  531.8	 7452.0	...
9829707	  759.5	  531.6	 7447.0	...
9829708	  759.8	  531.8	 7446.0	...
9829709	  760.2	  532.4	 7450.0	...
9829710	  759.8	  533.1	 7455.0	...
9829711	  759.1	  531.8	 7465.0	...
9829712	  758.6	  530.3	 7469.0	...
9829713	  758.6	  528.7	 7472.0	...
9829714	  758.5	  528.6	 7469.0	...
9829715	  758.2	  529.8	 7465.0	...
9829716	  758.4	  531.8	 7462.0	...
9829717	  758.7	  533.7	 7460.0	...
9829718	  759.0	  532.6	 7459.0	...
9829719	  759.3	  530.6	 7458.0	...
9829720	  759.4	  529.5	 7456.0	...
9829721	  759.2	  530.3	 7454.0	...
9829722	  759.0	  531.3	 7451.0	...
9829723	  758.7	  531.3	 7450.0	...
9829724	  759.3	  530.9	 7448.0	...
9829725	  759.8	  530.4	 7447.0	...
9829726	  760.4	  529.5	 7446.0	...
9829727	  760.5	  529.2	 7446.0	...
9829728	  760.5	  529.1	 7454.0	...
9829729	  760.8	  529.5	 7462.0	...
9829730	  761.1	  530.1	 7465.0	...
9829731	  761.3	  530.7	 7461.0	...
9829732	  761.2	  531.0	 7459.0	...
9829733	  760.7	  531.0	 7462.0	...
9829734	  760.0	  530.8	 7467.0	...
9829735	  759.4	  531.6	 7471.0	...
9829736	  759.3	  532.7	 7472.0	...
9829737	  759.1	  533.1	 7472.0	...
9829738	  758.8	  532.5	 7472.0	...
9829739	  758.4	  531.8	 7472.0	...
9829740	  758.1	  531.8	 7470.0	...
9829741	  758.6	  531.7	 7467.0	...
9829742	  759.2	  531.6	 7467.0	...
9829743	  760.1	  531.4	 7470.0	...
9829744	  760.8	  531.6	 7470.0	...
9829745	  761.3	  531.5	 7469.0	...
9829746	  761.1	  531.2	 7470.0	...
9829747	  760.8	  530.5	 7473.0	...
9829748	  760.7	  530.7	 7473.0	...
9829749	  761.6	  531.0	 7470.0	...
9829750	  762.0	  531.5	 7468.0	...
9829751	  762.2	  531.5	 7468.0	...
9829752	  761.0	  531.1	 7469.0	...
9829753	  759.8	  530.7	 7469.0	...
9829754	  758.8	  530.4	 7469.0	...
9829755	  758.8	  530.6	 7469.0	...
9829756	  759.1	  531.3	 7468.0	...
9829757	  759.9	  531.9	 7468.0	...
9829758	  760.5	  532.1	 7469.0	...
9829759	  760.7	  531.6	 7469.0	...
9829760	  760.2	  531.3	 7469.0	...
9829761	  759.9	  531.8	 7469.0	...
9829762	  759.6	  532.3	 7467.0	...
9829763	  759.3	  532.8	 7466.0	...
9829764	  759.0	  532.5	 7466.0	...
9829765	  758.7	  532.4	 7468.0	...
9829766	  758.6	  532.2	 7471.0	...
9829767	  758.4	  531.7	 7472.0	...
9829768	  758.1	  531.3	 7472.0	...
9829769	  758.0	  530.9	 7475.0	...
9829770	  758.2	  531.5	 7478.0	...
9829771	  758.5	  531.5	 7477.0	...
9829772	  758.7	  531.2	 7475.0	...
9829773	  758.9	  530.6	 7472.0	...
9829774	  759.2	  532.0	 7473.0	...
9829775	  759.3	  533.6	 7472.0	...
9829776	  759.5	  535.0	 7472.0	...
9829777	  759.5	  534.5	 7473.0	...
9829778	  759.1	  533.3	 7475.0	...
9829779	  758.7	  532.3	 7477.0	...
9829780	  758.3	  531.7	 7477.0	...
9829781	  758.2	  532.2	 7476.0	...
9829782	  758.3	  532.7	 7476.0	...
9829783	  758.1	  532.9	 7475.0	...
9829784	  757.9	  533.0	 7474.0	...
9829785	  757.7	  533.0	 7472.0	...
9829786	  757.4	  532.9	 7470.0	...
9829787	  757.8	  532.4	 7474.0	...
9829788	  758.3	  532.5	 7479.0	...
9829789	  759.0	  532.7	 7483.0	...
9829790	  759.4	  533.4	 7483.0	...
9829791	  759.7	  533.6	 7481.0	...
9829792	  759.7	  533.1	 7479.0	...
9829793	  759.5	  532.3	 7480.0	...
9829794	  759.3	  531.6	 7486.0	...
9829795	  759.7	  531.9	 7491.0	...
9829796	  760.1	  531.8	 7494.0	...
9829797	  760.2	  531.8	 7493.0	...
9829798	  759.9	  531.9	 7493.0	...
9829799	  759.4	  532.6	 7486.0	...
9829800	  759.4	  533.6	 7479.0	...
9829801	  759.4	  534.1	 7472.0	...
9829802	  759.8	  534.7	 7472.0	...
9829803	  760.2	  535.1	 7472.0	...
9829804	  760.4	  534.9	 7472.0	...
9829805	  760.3	  534.2	 7472.0	...
9829806	  760.2	  533.6	 7471.0	...
9829807	  760.1	  533.7	 7471.0	...
9829808	  760.0	  533.0	 7478.0	...
9829809	  759.9	  532.4	 7485.0	...
9829810	  759.6	  532.5	 7491.0	...
9829811	  759.6	  534.1	 7485.0	...
9829812	  759.4	  535.3	 7479.0	...
9829813	  759.2	  535.8	 7473.0	...
9829814	  759.3	  535.3	 7472.0	...
9829815	  759.7	  534.4	 7478.0	...
9829816	  759.9	  533.5	 7482.0	...
9829817	  759.8	  532.7	 7487.0	...
9829818	  759.2	  532.8	 7485.0	...
9829819	  758.9	  532.4	 7485.0	...
9829820	  758.6	  531.9	 7481.0	...
9829821	  758.8	  531.7	 7479.0	...
9829822	  758.9	  532.0	 7480.0	...
9829823	  759.1	  532.4	 7484.0	...
9829824	  759.2	  532.9	 7488.0	...
9829825	  759.5	  533.8	 7487.0	...
9829826	  759.5	  534.8	 7485.0	...
9829827	  759.2	  534.4	 7488.0	...
9829828	  758.9	  533.6	 7493.0	...
9829829	  758.6	  533.0	 7493.0	...
9829830	  758.6	  533.9	 7489.0	...
9829831	  758.6	  534.6	 7482.0	...
9829832	  758.7	  535.4	 7475.0	...
9829833	  758.7	  536.2	 7469.0	...
9829834	  758.8	  537.1	 7472.0	...
9829835	  758.9	  537.7	 7482.0	...
9829836	  758.9	  537.8	 7493.0	...
9829837	  759.3	  537.3	 7489.0	...
9829838	  759.8	  536.9	 7481.0	...
9829839	  760.3	  536.7	 7477.0	...
9829840	  760.1	  537.1	 7483.0	...
9829841	  760.0	  537.4	 7490.0	...
9829842	  759.8	  537.5	 7495.0	...
9829843	  759.6	  536.9	 7498.0	...
9829844	  759.2	  535.4	 7498.0	...
9829845	  758.8	  534.0	 7493.0	...
9829846	  758.8	  533.6	 7492.0	...
9829847	  758.9	  533.9	 7498.0	...
9829848	  758.9	  534.2	 7503.0	...
9829849	  758.9	  534.5	 7506.0	...
9829850	  758.7	  534.9	 7505.0	...
9829851	  758.3	  534.9	 7508.0	...
9829852	  758.0	  534.7	 7511.0	...
9829853	  757.9	  534.6	 7513.0	...
9829854	  758.1	  534.7	 7510.0	...
9829855	  758.3	  534.5	 7506.0	...
9829856	  758.5	  535.2	 7502.0	...
9829857	  758.7	  536.0	 7498.0	...
9829858	  758.8	  536.7	 7497.0	...
9829859	  758.7	  536.0	 7501.0	...
9829860	  758.5	  534.9	 7507.0	...
9829861	  758.3	  533.8	 7506.0	...
9829862	  758.3	  533.6	 7500.0	...
9829863	  758.6	  533.7	 7489.0	...
9829864	  759.3	  533.9	 7482.0	...
9829865	  760.0	  534.5	 7475.0	...
9829866	  759.4	  535.3	 7486.0	...
9829867	  758.6	  536.3	 7501.0	...
9829868	  758.2	  536.5	 7510.0	...
9829869	  758.6	  536.1	 7502.0	...
9829870	  758.7	  535.2	 7495.0	...
9829871	  758.9	  534.4	 7491.0	...
9829872	  759.1	  534.5	 7490.0	...
9829873	  759.2	  534.9	 7495.0	...
9829874	  758.6	  535.4	 7500.0	...
9829875	  758.2	  535.5	 7505.0	...
9829876	  758.0	  535.5	 7504.0	...
9829877	  758.4	  535.5	 7503.0	...
9829878	  758.9	  535.4	 7503.0	...
9829879	  759.5	  534.4	 7504.0	...
9829880	  759.6	  533.4	 7506.0	...
9829881	  759.2	  533.3	 7505.0	...
9829882	  758.8	  534.0	 7503.0	...
9829883	  759.1	  534.6	 7501.0	...
9829884	  760.1	  534.3	 7500.0	...
9829885	  761.0	  534.2	 7500.0	...
9829886	  761.6	  534.1	 7499.0	...
9829887	  761.9	  533.7	 7498.0	...
9829888	  762.0	  533.3	 7499.0	...
9829889	  761.6	  533.6	 7502.0	...
9829890	  761.1	  534.4	 7510.0	...
9829891	  760.2	  535.1	 7516.0	...
9829892	  759.2	  535.2	 7517.0	...
9829893	  758.8	  535.1	 7512.0	...
9829894	  758.8	  534.9	 7508.0	...
9829895	  759.1	  534.8	 7509.0	...
9829896	  759.3	  534.7	 7510.0	...
9829897	  759.3	  534.6	 7511.0	...
9829898	  758.5	  534.6	 7521.0	...
9829899	  757.2	  534.6	 7530.0	...
9829900	  756.1	  534.2	 7539.0	...
9829901	  755.5	  533.8	 7538.0	...
9829902	  755.4	  533.3	 7537.0	...
9829903	  756.3	  533.0	 7536.0	...
9829904	  757.2	  532.5	 7535.0	...
9829905	  758.3	  532.1	 7532.0	...
9829906	  758.5	  532.0	 7530.0	...
9829907	  758.8	  532.0	 7529.0	...
9829908	  759.1	  532.7	 7529.0	...
9829909	  759.3	  533.3	 7533.0	...
9829910	  759.2	  533.2	 7537.0	...
9829911	  758.6	  532.4	 7537.0	...
9829912	  758.2	  531.7	 7533.0	...
9829913	  757.7	  531.8	 7531.0	...
9829914	  757.6	  531.7	 7533.0	...
9829915	  757.4	  531.6	 7537.0	...
9829916	  757.4	  531.3	 7538.0	...
9829917	  757.5	  531.3	 7538.0	...
9829918	  757.8	  531.3	 7539.0	...
9829919	  758.5	  531.4	 7539.0	...
9829920	  759.1	  531.7	 7539.0	...
9829921	  758.9	  532.1	 7540.0	...
9829922	  758.6	  533.9	 7537.0	...
9829923	  758.7	  535.5	 7533.0	...
9829924	  759.3	  536.5	 7530.0	...
9829925	  759.8	  535.7	 7530.0	...
9829926	  759.8	  534.8	 7536.0	...
9829927	  759.1	  533.4	 7541.0	...
9829928	  758.5	  532.0	 7546.0	...
9829929	  757.8	  530.8	 7544.0	...
9829930	  757.7	  530.3	 7545.0	...
9829931	  757.7	  530.2	 7545.0	...
9829932	  757.9	  531.1	 7544.0	...
9829933	  758.2	  532.2	 7541.0	...
9829934	  758.5	  533.3	 7539.0	...
9829935	  758.6	  533.5	 7538.0	...
9829936	  758.6	  533.6	 7539.0	...
9829937	  758.0	  532.8	 7548.0	...
9829938	  757.3	  531.9	 7556.0	...
9829939	  756.5	  531.1	 7561.0	...
9829940	  756.5	  531.2	 7559.0	...
9829941	  756.9	  531.5	 7556.0	...
9829942	  757.3	  532.5	 7556.0	...
9829943	  757.6	  533.4	 7556.0	...
9829944	  757.8	  533.7	 7557.0	...
9829945	  757.8	  533.3	 7563.0	...
9829946	  757.5	  532.8	 7570.0	...
9829947	  757.3	  532.8	 7573.0	...
9829948	  757.2	  533.0	 7562.0	...
9829949	  757.5	  533.4	 7552.0	...
9829950	  757.6	  533.2	 7544.0	...
9829951	  757.5	  532.8	 7543.0	...
9829952	  757.4	  532.5	 7541.0	...
9829953	  757.4	  532.5	 7546.0	...
9829954	  758.1	  532.6	 7551.0	...
9829955	  758.8	  532.8	 7548.0	...
9829956	  759.5	  532.7	 7540.0	...
9829957	  759.6	  532.5	 7533.0	...
9829958	  758.9	  532.5	 7538.0	...
9829959	  758.3	  532.3	 7542.0	...
9829960	  757.8	  532.1	 7546.0	...
9829961	  758.3	  531.8	 7547.0	...
9829962	  758.5	  531.8	 7549.0	...
9829963	  758.5	  531.7	 7550.0	...
9829964	  758.4	  531.6	 7553.0	...
9829965	  758.5	  531.3	 7554.0	...
9829966	  758.5	  531.1	 7560.0	...
9829967	  758.4	  531.0	 7565.0	...
9829968	  758.3	  530.9	 7570.0	...
9829969	  758.1	  531.0	 7571.0	...
9829970	  758.0	  531.2	 7561.0	...
9829971	  757.9	  531.8	 7551.0	...
9829972	  758.2	  532.7	 7542.0	...
MSG	9829973 0000 _ Number Off
9829973	  758.5	  533.6	 7545.0	...
9829974	  758.5	  532.9	 7549.0	...
9829975	  758.4	  531.7	 7552.0	...
9829976	  758.5	  530.9	 7554.0	...
9829977	  758.8	  531.2	 7554.0	...
9829978	  758.1	  531.6	 7565.0	...
9829979	  757.5	  531.6	 7578.0	...
9829980	  757.2	  531.7	 7581.0	...
9829981	  758.0	  531.6	 7572.0	...
9829982	  757.5	  531.8	 7573.0	...
9829983	  756.7	  532.6	 7580.0	...
9829984	  756.5	  533.4	 7586.0	...
9829985	  757.0	  533.2	 7583.0	...
9829986	  757.4	  532.6	 7582.0	...
9829987	  757.3	  532.4	 7583.0	...
9829988	  757.4	  533.1	 7580.0	...
9829989	  757.7	  533.6	 7577.0	...
9829990	  758.2	  533.7	 7574.0	...
9829991	  758.5	  533.2	 7570.0	...
9829992	  758.8	  532.5	 7567.0	...
9829993	  758.4	  531.9	 7565.0	...
9829994	  758.0	  532.3	 7568.0	...
9829995	  757.2	  532.8	 7570.0	...
9829996	  757.0	  533.2	 7572.0	...
9829997	  757.0	  533.2	 7573.0	...
9829998	  757.3	  533.1	 7576.0	...
9829999	  757.5	  532.9	 7578.0	...
9830000	  757.6	  532.7	 7580.0	...
9830001	  757.4	  532.5	 7577.0	...
9830002	  757.3	  532.6	 7574.0	...
9830003	  757.2	  532.9	 7568.0	...
9830004	  757.5	  533.3	 7566.0	...
9830005	  757.7	  533.6	 7570.0	...
9830006	  757.7	  533.9	 7576.0	...
9830007	  757.4	  534.2	 7581.0	...
9830008	  757.2	  534.0	 7587.0	...
9830009	  756.9	  533.3	 7593.0	...
9830010	  756.8	  532.3	 7599.0	...
9830011	  757.0	  531.9	 7599.0	...
9830012	  757.2	  531.9	 7598.0	...
9830013	  757.3	  532.1	 7597.0	...
9830014	  756.8	  532.2	 7593.0	...
9830015	  756.4	  532.1	 7589.0	...
9830016	  756.2	  531.9	 7586.0	...
9830017	  756.5	  531.5	 7580.0	...
9830018	  756.6	  531.3	 7574.0	...
9830019	  756.7	  531.1	 7575.0	...
9830020	  756.9	  531.1	 7580.0	...
9830021	  757.1	  531.0	 7586.0	...
9830022	  757.3	  530.8	 7587.0	...
9830023	  757.3	  530.9	 7594.0	...
9830024	  757.4	  530.9	 7600.0	...
9830025	  757.8	  531.1	 7601.0	...
9830026	  757.8	  531.0	 7599.0	...
9830027	  757.6	  531.2	 7596.0	...
9830028	  757.3	  532.1	 7591.0	...
9830029	  758.4	  532.8	 7586.0	...
9830030	  759.8	  533.8	 7583.0	...
9830031	  760.4	  534.2	 7583.0	...
9830032	  759.7	  534.5	 7582.0	...
9830033	  759.0	  533.9	 7580.0	...
9830034	  758.6	  533.3	 7578.0	...
9830035	  757.9	  533.0	 7582.0	...
9830036	  757.2	  533.0	 7588.0	...
9830037	  756.7	  533.0	 7597.0	...
9830038	  756.5	  533.2	 7599.0	...
9830039	  756.3	  533.5	 7601.0	...
9830040	  757.1	  533.0	 7600.0	...
9830041	  757.9	  532.1	 7600.0	...
9830042	  758.5	  531.3	 7601.0	...
9830043	  758.2	  531.4	 7602.0	...
9830044	  757.9	  531.3	 7606.0	...
9830045	  757.4	  531.2	 7611.0	...
9830046	  756.8	  530.9	 7616.0	...
9830047	  756.2	  530.6	 7617.0	...
9830048	  756.0	  530.2	 7619.0	...
9830049	  755.9	  529.8	 7621.0	...
9830050	  755.8	  529.4	 7622.0	...
9830051	  755.9	  529.1	 7619.0	...
9830052	  756.1	  528.9	 7616.0	...
9830053	  756.4	  528.9	 7615.0	...
9830054	  756.5	  529.3	 7616.0	...
9830055	  756.7	  530.1	 7618.0	...
9830056	  756.9	  530.9	 7616.0	...
9830057	  757.0	  531.2	 7613.0	...
9830058	  756.7	  531.2	 7610.0	...
9830059	  756.3	  531.3	 7609.0	...
9830060	  755.8	  531.4	 7608.0	...
9830061	  756.9	  531.4	 7605.0	...
9830062	  757.8	  531.3	 7600.0	...
9830063	  758.7	  531.2	 7596.0	...
9830064	  758.4	  531.2	 7594.0	...
9830065	  758.5	  530.9	 7597.0	...
9830066	  759.2	  530.4	 7599.0	...
9830067	  759.9	  530.3	 7601.0	...
9830068	  760.3	  530.4	 7605.0	...
9830069	  759.2	  530.5	 7609.0	...
9830070	  758.1	  530.4	 7618.0	...
9830071	  757.2	  530.2	 7621.0	...
9830072	  757.0	  530.7	 7627.0	...
9830073	  756.9	  531.1	 7628.0	...
9830074	  757.6	  531.4	 7626.0	...
9830075	  758.5	  531.2	 7623.0	...
9830076	  759.3	  531.3	 7621.0	...
9830077	  759.0	  531.6	 7623.0	...
9830078	  758.7	  531.9	 7624.0	...
9830079	  758.0	  532.3	 7624.0	...
9830080	  757.4	  532.7	 7623.0	...
9830081	  757.4	  531.6	 7621.0	...
9830082	  758.0	  530.2	 7620.0	...
9830083	  758.7	  529.6	 7620.0	...
9830084	  758.8	  530.3	 7620.0	...
9830085	  758.6	  531.4	 7622.0	...
9830086	  758.3	  531.8	 7629.0	...
9830087	  758.0	  532.0	 7636.0	...
9830088	  758.4	  531.7	 7639.0	...
9830089	  758.8	  531.7	 7641.0	...
9830090	  759.2	  532.0	 7642.0	...
9830091	  758.8	  532.3	 7646.0	...
9830092	  758.3	  532.3	 7648.0	...
9830093	  759.1	  531.7	 7642.0	...
9830094	  760.4	  531.0	 7636.0	...
9830095	  760.6	  531.1	 7629.0	...
9830096	  759.4	  531.7	 7628.0	...
9830097	  758.1	  531.2	 7627.0	...
9830098	  757.9	  530.1	 7626.0	...
9830099	  757.6	  529.3	 7625.0	...
9830100	  757.5	  530.0	 7626.0	...
9830101	  757.4	  530.7	 7628.0	...
9830102	  757.7	  530.8	 7630.0	...
9830103	  758.0	  530.7	 7631.0	...
9830104	  758.6	  530.8	 7631.0	...
9830105	  759.2	  531.1	 7631.0	...
9830106	  759.7	  531.5	 7632.0	...
9830107	  759.8	  532.0	 7632.0	...
9830108	  760.2	  532.3	 7631.0	...
9830109	  760.7	  532.3	 7631.0	...
9830110	  760.9	  532.2	 7633.0	...
9830111	  759.2	  532.4	 7636.0	...
9830112	  757.5	  532.9	 7638.0	...
9830113	  756.3	  533.2	 7638.0	...
9830114	  756.6	  533.3	 7637.0	...
9830115	  757.5	  533.2	 7637.0	...
9830116	  758.0	  533.3	 7642.0	...
9830117	  758.3	  533.4	 7648.0	...
9830118	  758.0	  532.3	 7655.0	...
9830119	  758.0	  531.0	 7657.0	...
9830120	  758.1	  529.7	 7657.0	...
9830121	  758.5	  529.8	 7655.0	...
9830122	  759.0	  530.1	 7652.0	...
9830123	  759.5	  531.1	 7652.0	...
9830124	  759.8	  532.0	 7654.0	...
9830125	  760.2	  532.8	 7657.0	...
9830126	  760.5	  532.9	 7659.0	...
9830127	  760.7	  533.0	 7662.0	...
9830128	  760.0	  533.1	 7663.0	...
9830129	  759.2	  532.8	 7664.0	...
9830130	  758.3	  532.5	 7664.0	...
9830131	  758.3	  532.1	 7664.0	...
9830132	  758.3	  531.8	 7665.0	...
9830133	  758.2	  531.2	 7667.0	...
9830134	  758.2	  530.6	 7666.0	...
9830135	  758.2	  530.3	 7666.0	...
9830136	  758.5	  531.1	 7665.0	...
9830137	  759.2	  531.8	 7665.0	...
9830138	  759.8	  532.5	 7665.0	...
9830139	  760.1	  532.6	 7663.0	...
9830140	  760.0	  532.7	 7657.0	...
9830141	  760.1	  532.7	 7649.0	...
9830142	  760.2	  532.4	 7644.0	...
9830143	  759.2	  532.5	 7647.0	...
9830144	  758.0	  532.7	 7652.0	...
9830145	  756.5	  533.0	 7658.0	...
9830146	  756.2	  533.1	 7659.0	...
9830147	  756.0	  533.2	 7656.0	...
9830148	  756.6	  533.4	 7650.0	...
9830149	  757.3	  533.5	 7644.0	...
9830150	  758.1	  533.8	 7640.0	...
9830151	  758.4	  533.8	 7639.0	...
9830152	  758.5	  533.6	 7639.0	...
9830153	  758.5	  533.2	 7641.0	...
9830154	  758.6	  532.7	 7642.0	...
9830155	  758.8	  532.5	 7646.0	...
9830156	  758.8	  532.5	 7651.0	...
9830157	  758.6	  532.4	 7656.0	...
9830158	  758.4	  532.5	 7660.0	...
9830159	  758.1	  532.5	 7662.0	...
9830160	  757.7	  532.5	 7662.0	...
9830161	  757.3	  531.8	 7660.0	...
9830162	  757.2	  531.1	 7659.0	...
9830163	  757.8	  530.4	 7657.0	...
9830164	  758.5	  530.5	 7655.0	...
9830165	  758.9	  530.6	 7652.0	...
9830166	  758.6	  530.6	 7651.0	...
9830167	  758.5	  530.6	 7648.0	...
9830168	  758.6	  531.0	 7646.0	...
9830169	  759.0	  532.0	 7641.0	...
9830170	  759.1	  534.0	 7637.0	...
9830171	  759.3	  535.5	 7642.0	...
9830172	  759.3	  535.2	 7649.0	...
9830173	  759.5	  533.8	 7655.0	...
9830174	  759.7	  532.2	 7654.0	...
9830175	  759.2	  531.6	 7652.0	...
9830176	  758.5	  531.1	 7650.0	...
9830177	  757.9	  531.2	 7648.0	...
9830178	  758.0	  531.7	 7655.0	...
9830179	  758.3	  532.2	 7662.0	...
9830180	  758.5	  532.3	 7662.0	...
9830181	  758.7	  532.4	 7655.0	...
9830182	  759.0	  533.2	 7646.0	...
9830183	  759.2	  533.9	 7645.0	...
9830184	  758.4	  534.5	 7644.0	...
9830185	  757.5	  534.2	 7644.0	...
MSG	9830186 0000 _ Number On
9830186	  756.7	  533.9	 7644.0	...
9830187	  757.1	  533.7	 7643.0	...
9830188	  757.5	  533.6	 7643.0	...
9830189	  757.8	  533.8	 7647.0	...
9830190	  757.9	  534.1	 7651.0	...
9830191	  758.4	  534.7	 7656.0	...
9830192	  759.0	  534.9	 7656.0	...
9830193	  759.6	  534.6	 7654.0	...
9830194	  759.9	  533.2	 7651.0	...
9830195	  759.9	  531.8	 7650.0	...
9830196	  759.9	  531.3	 7648.0	...
9830197	  759.7	  531.8	 7647.0	...
9830198	  759.3	  532.6	 7651.0	...
9830199	  759.5	  533.1	 7657.0	...
9830200	  759.8	  533.4	 7654.0	...
9830201	  760.3	  533.9	 7646.0	...
9830202	  760.4	  534.4	 7637.0	...
9830203	  760.3	  535.2	 7636.0	...
9830204	  759.4	  535.5	 7636.0	...
9830205	  758.6	  535.7	 7634.0	...
9830206	  757.9	  535.6	 7631.0	...
9830207	  758.2	  534.8	 7630.0	...
9830208	  758.4	  534.0	 7631.0	...
9830209	  758.6	  533.1	 7646.0	...
9830210	  758.7	  533.0	 7660.0	...
9830211	  759.1	  533.6	 7670.0	...
9830212	  759.5	  534.4	 7663.0	...
9830213	  759.4	  534.7	 7656.0	...
9830214	  759.1	  534.1	 7653.0	...
9830215	  758.9	  533.6	 7644.0	...
9830216	  759.0	  534.0	 7635.0	...
9830217	  759.1	  534.5	 7627.0	...
9830218	  759.0	  534.8	 7629.0	...
9830219	  758.3	  535.1	 7635.0	...
9830220	  757.7	  535.2	 7639.0	...
9830221	  757.2	  535.3	 7638.0	...
9830222	  757.6	  535.2	 7634.0	...
9830223	  758.6	  535.3	 7628.0	...
9830224	  759.4	  535.4	 7627.0	...
9830225	  760.1	  535.9	 7625.0	...
9830226	  759.8	  536.3	 7628.0	...
9830227	  759.4	  536.1	 7630.0	...
9830228	  759.0	  535.4	 7633.0	...
9830229	  758.9	  534.0	 7630.0	...
9830230	  758.9	  533.0	 7628.0	...
9830231	  758.3	  532.2	 7627.0	...
9830232	  757.8	  532.8	 7630.0	...
9830233	  757.3	  533.5	 7633.0	...
9830234	  757.5	  534.9	 7635.0	...
9830235	  757.7	  535.5	 7635.0	...
9830236	  758.0	  536.1	 7627.0	...
9830237	  758.3	  536.0	 7620.0	...
9830238	  758.5	  535.8	 7614.0	...
9830239	  758.5	  535.8	 7613.0	...
9830240	  759.3	  535.6	 7613.0	...
9830241	  760.1	  535.5	 7614.0	...
9830242	  760.2	  535.5	 7615.0	...
9830243	  759.5	  535.4	 7616.0	...
9830244	  759.0	  535.1	 7615.0	...
9830245	  759.2	  534.7	 7615.0	...
9830246	  759.6	  535.4	 7614.0	...
9830247	  759.8	  536.4	 7614.0	...
9830248	  760.0	  537.1	 7614.0	...
9830249	  760.1	  536.8	 7609.0	...
9830250	  760.3	  536.4	 7604.0	...
9830251	  760.6	  536.2	 7599.0	...
9830252	  760.7	  535.7	 7600.0	...
9830253	  760.6	  535.3	 7601.0	...
9830254	  759.6	  535.0	 7604.0	...
9830255	  758.7	  535.8	 7610.0	...
9830256	  758.1	  536.5	 7615.0	...
9830257	  758.7	  537.2	 7619.0	...
9830258	  759.1	  537.3	 7619.0	...
9830259	  759.9	  537.1	 7619.0	...
9830260	  760.5	  536.7	 7615.0	...
9830261	  760.7	  536.3	 7610.0	...
9830262	  760.3	  536.3	 7606.0	...
9830263	  760.5	  536.1	 7606.0	...
9830264	  761.2	  536.5	 7607.0	...
9830265	  761.8	  537.0	 7603.0	...
9830266	  762.0	  538.2	 7599.0	...
9830267	  762.1	  538.7	 7595.0	...
9830268	  762.2	  538.5	 7598.0	...
9830269	  761.6	  537.8	 7600.0	...
9830270	  761.1	  537.0	 7603.0	...
9830271	  760.3	  536.9	 7602.0	...
9830272	  760.1	  537.1	 7602.0	...
9830273	  760.3	  537.2	 7601.0	...
9830274	  760.6	  536.4	 7600.0	...
9830275	  760.5	  535.3	 7600.0	...
9830276	  760.1	  534.6	 7601.0	...
9830277	  760.0	  535.0	 7602.0	...
9830278	  760.2	  535.3	 7604.0	...
9830279	  760.4	  535.3	 7605.0	...
9830280	  760.2	  535.3	 7605.0	...
9830281	  760.0	  535.4	 7604.0	...
9830282	  759.9	  535.5	 7602.0	...
9830283	  760.2	  535.6	 7599.0	...
9830284	  760.4	  535.6	 7595.0	...
9830285	  760.8	  535.1	 7593.0	...
9830286	  760.9	  534.7	 7590.0	...
9830287	  761.1	  534.4	 7589.0	...
9830288	  761.1	  534.8	 7589.0	...
9830289	  760.7	  535.5	 7590.0	...
9830290	  760.4	  536.2	 7591.0	...
9830291	  759.9	  537.1	 7592.0	...
9830292	  759.9	  537.7	 7591.0	...
9830293	  759.7	  538.2	 7590.0	...
9830294	  759.6	  538.2	 7588.0	...
9830295	  759.5	  538.0	 7581.0	...
9830296	  759.6	  537.6	 7571.0	...
9830297	  759.8	  537.1	 7561.0	...
9830298	  759.7	  536.6	 7557.0	...
9830299	  759.5	  536.3	 7556.0	...
9830300	  759.9	  537.2	 7555.0	...
9830301	  760.3	  538.2	 7558.0	...
9830302	  760.8	  538.4	 7561.0	...
9830303	  761.0	  537.7	 7559.0	...
9830304	  761.5	  537.1	 7554.0	...
9830305	  761.8	  537.2	 7548.0	...
9830306	  761.2	  537.2	 7547.0	...
9830307	  760.2	  537.2	 7545.0	...
9830308	  759.3	  537.2	 7545.0	...
9830309	  759.2	  537.7	 7549.0	...
9830310	  759.1	  538.1	 7552.0	...
9830311	  759.0	  538.5	 7554.0	...
9830312	  759.0	  538.1	 7554.0	...
9830313	  759.7	  537.4	 7554.0	...
9830314	  760.3	  537.0	 7553.0	...
9830315	  761.1	  537.4	 7552.0	...
9830316	  761.2	  537.8	 7551.0	...
9830317	  761.2	  538.0	 7560.0	...
9830318	  761.2	  537.9	 7567.0	...
9830319	  760.3	  537.8	 7573.0	...
9830320	  759.5	  537.7	 7569.0	...
9830321	  758.6	  537.8	 7566.0	...
9830322	  758.6	  536.8	 7565.0	...
9830323	  758.5	  535.9	 7566.0	...
9830324	  758.6	  535.9	 7571.0	...
9830325	  758.6	  536.8	 7577.0	...
9830326	  757.8	  537.6	 7582.0	...
9830327	  757.0	  537.6	 7582.0	...
9830328	  756.7	  537.2	 7575.0	...
9830329	  757.2	  536.6	 7567.0	...
9830330	  757.7	  536.0	 7561.0	...
9830331	  757.9	  537.0	 7563.0	...
9830332	  758.3	  538.3	 7565.0	...
9830333	  759.0	  539.5	 7560.0	...
9830334	  759.6	  539.5	 7555.0	...
9830335	  760.0	  539.5	 7547.0	...
9830336	  759.7	  539.2	 7544.0	...
9830337	  759.4	  538.9	 7546.0	...
9830338	  759.2	  538.5	 7551.0	...
9830339	  759.3	  538.9	 7555.0	...
9830340	  759.3	  539.4	 7555.0	...
9830341	  759.5	  540.1	 7555.0	...
9830342	  759.7	  540.4	 7555.0	...
9830343	  759.6	  540.2	 7548.0	...
9830344	  759.3	  539.6	 7542.0	...
9830345	  759.0	  539.1	 7538.0	...
9830346	  758.8	  538.7	 7540.0	...
9830347	  758.6	  538.3	 7539.0	...
9830348	  758.5	  537.7	 7536.0	...
9830349	  758.5	  537.3	 7534.0	...
9830350	  758.5	  536.8	 7533.0	...
9830351	  759.0	  537.5	 7532.0	...
9830352	  759.4	  538.4	 7531.0	...
9830353	  760.2	  539.2	 7532.0	...
9830354	  760.5	  539.1	 7532.0	...
9830355	  760.9	  538.9	 7529.0	...
9830356	  760.9	  538.8	 7527.0	...
9830357	  760.9	  538.9	 7525.0	...
9830358	  760.8	  538.9	 7526.0	...
9830359	  760.3	  538.6	 7527.0	...
9830360	  759.9	  538.0	 7528.0	...
9830361	  759.7	  537.3	 7528.0	...
9830362	  759.8	  537.0	 7528.0	...
9830363	  759.9	  536.8	 7525.0	...
9830364	  759.9	  537.0	 7522.0	...
9830365	  759.8	  537.0	 7526.0	...
9830366	  759.8	  537.5	 7535.0	...
9830367	  759.8	  538.2	 7535.0	...
9830368	  760.0	  538.8	 7527.0	...
9830369	  760.0	  539.0	 7519.0	...
9830370	  760.3	  538.8	 7516.0	...
9830371	  760.5	  538.6	 7516.0	...
9830372	  760.8	  538.4	 7517.0	...
9830373	  760.8	  538.3	 7520.0	...
9830374	  760.9	  538.1	 7520.0	...
9830375	  761.0	  538.2	 7518.0	...
9830376	  761.2	  538.6	 7512.0	...
9830377	  761.2	  539.3	 7507.0	...
9830378	  761.6	  539.7	 7496.0	...
9830379	  762.0	  539.7	 7487.0	...
9830380	  762.2	  539.5	 7486.0	...
9830381	  762.0	  539.4	 7492.0	...
9830382	  761.7	  539.0	 7499.0	...
9830383	  761.8	  539.0	 7501.0	...
9830384	  761.8	  539.5	 7502.0	...
9830385	  761.9	  540.2	 7501.0	...
9830386	  761.9	  540.7	 7501.0	...
9830387	  761.9	  540.8	 7500.0	...
9830388	  761.9	  540.9	 7494.0	...
9830389	  761.8	  540.8	 7488.0	...
9830390	  760.5	  541.1	 7489.0	...
9830391	  759.2	  541.3	 7495.0	...
9830392	  757.8	  541.7	 7500.0	...
9830393	  757.9	  541.7	 7492.0	...
9830394	  758.1	  541.0	 7485.0	...
9830395	  759.1	  540.1	 7486.0	...
9830396	  760.0	  539.3	 7494.0	...
9830397	  760.9	  539.1	 7497.0	...
9830398	  761.2	  539.0	 7493.0	...
9830399	  761.6	  539.8	 7488.0	...
9830400	  761.7	  540.8	 7488.0	...
9830401	  761.6	  541.8	 7485.0	...
9830402	  761.5	  541.1	 7481.0	...
9830403	  761.6	  540.8	 7477.0	...
9830404	  761.5	  540.7	 7481.0	...
9830405	  760.9	  540.7	 7487.0	...
9830406	  760.3	  540.1	 7491.0	...
9830407	  760.4	  539.4	 7489.0	...
9830408	  760.9	  539.6	 7476.0	...
9830409	  761.6	  539.8	 7464.0	...
9830410	  761.8	  539.9	 7459.0	...
9830411	  761.1	  540.2	 7470.0	...
9830412	  760.3	  540.5	 7482.0	...
9830413	  759.4	  540.8	 7484.0	...
9830414	  759.2	  540.8	 7482.0	...
9830415	  759.1	  540.8	 7477.0	...
9830416	  759.7	  540.9	 7472.0	...
9830417	  760.6	  541.5	 7468.0	...
9830418	  761.5	  542.1	 7466.0	...
9830419	  762.0	  542.5	 7467.0	...
9830420	  762.2	  542.3	 7467.0	...
9830421	  762.3	  541.5	 7465.0	...
9830422	  762.2	  540.8	 7463.0	...
9830423	  762.0	  540.4	 7460.0	...
9830424	  761.9	  540.5	 7456.0	...
9830425	  761.7	  540.6	 7452.0	...
9830426	  761.5	  540.9	 7448.0	...
9830427	  761.3	  541.3	 7446.0	...
9830428	  761.4	  541.7	 7444.0	...
9830429	  761.5	  541.8	 7443.0	...
9830430	  761.6	  541.6	 7441.0	...
9830431	  761.3	  541.5	 7438.0	...
9830432	  761.1	  541.3	 7435.0	...
9830433	  760.8	  541.2	 7434.0	...
9830434	  760.8	  541.1	 7435.0	...
9830435	  760.9	  541.1	 7437.0	...
9830436	  761.1	  540.9	 7436.0	...
9830437	  761.5	  541.0	 7434.0	...
9830438	  761.9	  541.0	 7435.0	...
9830439	  761.8	  541.0	 7444.0	...
9830440	  761.5	  540.6	 7453.0	...
9830441	  761.1	  540.2	 7458.0	...
9830442	  761.6	  540.0	 7458.0	...
9830443	  762.6	  539.9	 7452.0	...
9830444	  763.6	  539.2	 7445.0	...
9830445	  762.6	  538.7	 7444.0	...
9830446	  761.2	  539.2	 7450.0	...
9830447	  760.5	  540.5	 7453.0	...
9830448	  761.1	  541.6	 7449.0	...
9830449	  761.6	  541.6	 7443.0	...
9830450	  762.3	  541.4	 7438.0	...
9830451	  763.1	  541.2	 7434.0	...
9830452	  762.9	  541.6	 7430.0	...
9830453	  762.0	  542.3	 7428.0	...
9830454	  761.3	  543.0	 7427.0	...
9830455	  762.0	  543.0	 7426.0	...
9830456	  762.8	  542.9	 7425.0	...
9830457	  763.3	  542.8	 7423.0	...
9830458	  763.2	  541.9	 7422.0	...
9830459	  763.0	  541.1	 7422.0	...
9830460	  762.9	  541.6	 7415.0	...
9830461	  762.8	  542.8	 7408.0	...
9830462	  762.7	  543.9	 7401.0	...
9830463	  762.2	  543.6	 7403.0	...
9830464	  761.4	  543.5	 7405.0	...
9830465	  760.2	  543.5	 7408.0	...
9830466	  759.2	  543.6	 7408.0	...
9830467	  758.3	  543.9	 7407.0	...
9830468	  756.6	  544.1	 7406.0	...
9830469	  753.8	  544.4	 7409.0	...
9830470	  750.4	  545.0	 7412.0	...
9830471	  747.8	  545.5	 7415.0	...
9830472	  745.9	  544.2	 7413.0	...
9830473	  744.9	  542.6	 7413.0	...
9830474	  744.0	  541.0	 7420.0	...
9830475	  743.8	  542.1	 7428.0	...
9830476	  744.0	  543.1	 7427.0	...
9830477	  744.3	  543.7	 7419.0	...
9830478	  745.0	  542.8	 7411.0	...
9830479	  745.5	  542.0	 7412.0	...
9830480	  746.4	  541.5	 7408.0	...
9830481	  746.8	  541.2	 7405.0	...
9830482	  747.1	  540.6	 7401.0	...
9830483	  748.0	  539.9	 7400.0	...
9830484	  748.8	  539.5	 7401.0	...
9830485	  749.7	  539.7	 7403.0	...
9830486	  749.7	  540.0	 7404.0	...
9830487	  749.8	  540.3	 7401.0	...
MSG	9830488 0000 _ Number Off
9830488	  749.9	  539.4	 7397.0	...
9830489	  749.9	  538.6	 7395.0	...
9830490	  749.9	  538.6	 7398.0	...
9830491	  749.9	  539.8	 7400.0	...
9830492	  750.0	  540.9	 7401.0	...
9830493	  750.1	  540.9	 7402.0	...
9830494	  750.3	  540.5	 7402.0	...
9830495	  751.0	  540.1	 7401.0	...
9830496	  751.5	  540.0	 7401.0	...
9830497	  751.6	  540.0	 7407.0	...
9830498	  751.3	  540.2	 7413.0	...
9830499	  751.1	  540.4	 7411.0	...
9830500	  751.2	  540.8	 7396.0	...
9830501	  751.1	  541.2	 7381.0	...
9830502	  750.8	  541.7	 7374.0	...
9830503	  750.3	  542.0	 7384.0	...
9830504	  749.9	  542.2	 7394.0	...
9830505	  750.0	  541.7	 7399.0	...
9830506	  750.4	  541.1	 7393.0	...
9830507	  750.8	  541.1	 7389.0	...
9830508	  750.9	  541.8	 7390.0	...
9830509	  751.4	  542.1	 7381.0	...
9830510	  751.9	  541.7	 7371.0	...
9830511	  752.7	  540.7	 7363.0	...
9830512	  753.1	  540.0	 7366.0	...
9830513	  752.6	  540.0	 7371.0	...
9830514	  751.7	  540.3	 7378.0	...
9830515	  750.8	  540.6	 7382.0	...
9830516	  750.6	  540.6	 7383.0	...
9830517	  750.4	  540.8	 7380.0	...
9830518	  750.2	  540.9	 7381.0	...
9830519	  750.2	  540.7	 7382.0	...
9830520	  749.9	  540.2	 7383.0	...
9830521	  749.7	  540.0	 7381.0	...
9830522	  749.5	  539.8	 7389.0	...
9830523	  749.7	  539.8	 7396.0	...
9830524	  750.3	  540.0	 7396.0	...
9830525	  751.1	  540.1	 7387.0	...
9830526	  752.0	  540.1	 7378.0	...
9830527	  752.6	  540.5	 7377.0	...
9830528	  752.3	  541.0	 7376.0	...
9830529	  751.8	  541.4	 7376.0	...
9830530	  751.4	  541.1	 7376.0	...
9830531	  751.5	  540.5	 7376.0	...
9830532	  751.6	  540.1	 7379.0	...
9830533	  751.5	  539.7	 7383.0	...
9830534	  751.3	  539.6	 7386.0	...
9830535	  751.2	  539.4	 7385.0	...
9830536	  751.3	  539.5	 7384.0	...
9830537	  751.1	  539.6	 7383.0	...
9830538	  750.8	  539.7	 7383.0	...
9830539	  750.8	  540.3	 7381.0	...
9830540	  751.0	  540.8	 7374.0	...
9830541	  751.3	  541.3	 7367.0	...
9830542	  751.5	  541.5	 7362.0	...
9830543	  751.8	  541.6	 7362.0	...
9830544	  752.0	  541.4	 7361.0	...
9830545	  752.0	  540.4	 7361.0	...
9830546	  751.9	  539.8	 7360.0	...
9830547	  751.0	  539.9	 7358.0	...
9830548	  750.2	  540.3	 7357.0	...
9830549	  750.3	  541.1	 7353.0	...
9830550	  751.1	  541.2	 7349.0	...
9830551	  752.0	  541.2	 7347.0	...
9830552	  752.0	  540.5	 7361.0	...
9830553	  752.0	  540.8	 7375.0	...
9830554	  752.0	  541.2	 7389.0	...
9830555	  751.9	  540.5	 7388.0	...
9830556	  751.7	  539.6	 7381.0	...
9830557	  751.5	  538.4	 7374.0	...
9830558	  751.5	  538.2	 7367.0	...
9830559	  751.6	  539.7	 7359.0	...
9830560	  751.7	  541.4	 7352.0	...
9830561	  751.8	  542.8	 7347.0	...
9830562	  751.9	  542.5	 7349.0	...
9830563	  751.7	  541.8	 7354.0	...
9830564	  751.5	  541.4	 7358.0	...
9830565	  751.7	  541.0	 7361.0	...
9830566	  752.4	  540.9	 7361.0	...
9830567	  753.1	  541.0	 7357.0	...
9830568	  753.5	  541.2	 7354.0	...
9830569	  753.7	  541.4	 7352.0	...
9830570	  754.0	  541.4	 7355.0	...
9830571	  754.0	  542.1	 7357.0	...
9830572	  753.6	  542.9	 7357.0	...
9830573	  752.4	  543.2	 7357.0	...
9830574	  751.4	  542.6	 7357.0	...
9830575	  751.8	  541.9	 7357.0	...
9830576	  752.9	  541.5	 7357.0	...
9830577	  753.8	  541.5	 7356.0	...
9830578	  753.4	  541.8	 7356.0	...
9830579	  752.6	  542.1	 7353.0	...
9830580	  752.0	  542.3	 7352.0	...
9830581	  751.5	  541.8	 7351.0	...
9830582	  751.5	  541.2	 7351.0	...
9830583	  752.5	  540.6	 7350.0	...
9830584	  753.5	  539.9	 7349.0	...
9830585	  753.9	  539.2	 7350.0	...
9830586	  753.1	  539.3	 7351.0	...
9830587	  752.2	  539.8	 7347.0	...
9830588	  752.5	  540.1	 7342.0	...
9830589	  752.9	  539.9	 7338.0	...
9830590	  753.5	  539.7	 7339.0	...
9830591	  753.5	  539.8	 7339.0	...
9830592	  753.5	  540.0	 7339.0	...
9830593	  753.5	  540.2	 7339.0	...
9830594	  753.7	  540.8	 7339.0	...
9830595	  753.8	  541.4	 7340.0	...
9830596	  753.6	  542.2	 7342.0	...
9830597	  753.2	  542.5	 7345.0	...
9830598	  752.5	  541.5	 7343.0	...
9830599	  751.8	  540.1	 7341.0	...
9830600	  751.8	  538.6	 7338.0	...
9830601	  752.5	  539.1	 7338.0	...
9830602	  753.1	  539.8	 7338.0	...
9830603	  752.6	  540.3	 7338.0	...
9830604	  752.0	  540.2	 7338.0	...
9830605	  751.3	  540.1	 7339.0	...
9830606	  751.5	  540.1	 7341.0	...
9830607	  751.7	  539.9	 7342.0	...
9830608	  752.0	  539.7	 7344.0	...
9830609	  752.5	  539.5	 7344.0	...
9830610	  753.0	  539.5	 7344.0	...
9830611	  753.1	  538.7	 7345.0	...
9830612	  752.3	  538.2	 7344.0	...
9830613	  751.8	  538.8	 7343.0	...
9830614	  751.6	  540.0	 7343.0	...
9830615	  752.5	  541.2	 7340.0	...
9830616	  753.3	  541.2	 7339.0	...
9830617	  753.1	  541.4	 7337.0	...
9830618	  752.2	  541.6	 7335.0	...
9830619	  751.4	  541.6	 7332.0	...
9830620	  751.4	  541.4	 7328.0	...
9830621	  751.3	  540.9	 7328.0	...
9830622	  751.2	  540.5	 7328.0	...
9830623	  751.0	  540.1	 7329.0	...
9830624	  751.0	  540.2	 7330.0	...
9830625	  750.5	  540.5	 7331.0	...
9830626	  749.9	  540.9	 7332.0	...
9830627	  749.8	  540.4	 7339.0	...
9830628	  750.6	  539.7	 7345.0	...
9830629	  751.7	  539.5	 7351.0	...
9830630	  752.2	  540.4	 7350.0	...
9830631	  752.4	  541.4	 7348.0	...
9830632	  752.5	  541.9	 7344.0	...
9830633	  752.6	  542.1	 7340.0	...
9830634	  752.3	  541.7	 7336.0	...
9830635	  752.1	  541.2	 7335.0	...
9830636	  751.4	  540.1	 7334.0	...
9830637	  751.0	  539.5	 7341.0	...
9830638	  750.6	  539.0	 7349.0	...
9830639	  750.7	  539.1	 7356.0	...
9830640	  751.0	  539.3	 7355.0	...
9830641	  751.3	  539.7	 7355.0	...
9830642	  751.3	  540.4	 7357.0	...
9830643	  751.2	  540.9	 7357.0	...
9830644	  751.1	  541.3	 7357.0	...
9830645	  751.4	  541.6	 7357.0	...
9830646	  751.7	  542.1	 7350.0	...
9830647	  752.0	  542.9	 7343.0	...
9830648	  752.0	  543.4	 7336.0	...
9830649	  752.0	  543.6	 7336.0	...
9830650	  752.0	  543.6	 7336.0	...
9830651	  752.4	  543.8	 7336.0	...
9830652	  752.8	  544.0	 7335.0	...
9830653	  753.0	  543.2	 7336.0	...
9830654	  752.8	  542.2	 7336.0	...
9830655	  752.6	  541.1	 7338.0	...
9830656	  752.8	  541.1	 7339.0	...
9830657	  752.9	  540.8	 7343.0	...
9830658	  753.1	  540.3	 7347.0	...
9830659	  753.3	  539.8	 7350.0	...
9830660	  752.9	  539.5	 7351.0	...
9830661	  751.8	  540.0	 7353.0	...
9830662	  750.7	  540.5	 7352.0	...
9830663	  749.9	  540.9	 7351.0	...
9830664	  749.7	  540.9	 7354.0	...
9830665	  749.5	  541.1	 7359.0	...
9830666	  749.4	  541.2	 7364.0	...
9830667	  749.5	  541.1	 7374.0	...
9830668	  749.6	  540.8	 7384.0	...
9830669	  749.7	  540.4	 7393.0	...
9830670	  749.7	  540.3	 7391.0	...
9830671	  750.0	  540.2	 7383.0	...
9830672	  750.8	  540.1	 7371.0	...
9830673	  751.2	  540.4	 7354.0	...
9830674	  751.4	  540.8	 7342.0	...
9830675	  751.4	  540.8	 7337.0	...
9830676	  751.6	  540.4	 7338.0	...
9830677	  752.1	  540.0	 7339.0	...
9830678	  751.8	  540.0	 7339.0	...
9830679	  751.5	  540.0	 7341.0	...
9830680	  751.0	  540.1	 7342.0	...
9830681	  750.0	  540.2	 7347.0	...
9830682	  749.2	  540.2	 7349.0	...
9830683	  749.4	  540.9	 7352.0	...
9830684	  750.3	  541.6	 7353.0	...
9830685	  751.2	  542.6	 7351.0	...
9830686	  751.1	  542.8	 7349.0	...
9830687	  751.0	  542.9	 7347.0	...
9830688	  750.8	  542.7	 7344.0	...
9830689	  750.7	  542.3	 7341.0	...
9830690	  750.7	  542.5	 7340.0	...
9830691	  750.6	  542.7	 7343.0	...
9830692	  750.5	  542.9	 7339.0	...
9830693	  751.1	  542.3	 7333.0	...
9830694	  751.7	  541.9	 7330.0	...
9830695	  751.9	  540.8	 7333.0	...
9830696	  751.4	  540.0	 7334.0	...
9830697	  751.0	  539.4	 7331.0	...
9830698	  751.0	  539.5	 7332.0	...
9830699	  751.2	  539.6	 7337.0	...
MSG	9830700 0000 _ Number On
9830700	  751.3	  540.0	 7341.0	...
9830701	  751.5	  540.6	 7333.0	...
9830702	  751.0	  541.4	 7325.0	...
9830703	  750.6	  541.2	 7327.0	...
9830704	  750.2	  540.7	 7336.0	...
9830705	  750.3	  540.0	 7341.0	...
9830706	  750.3	  539.9	 7339.0	...
9830707	  750.4	  540.3	 7337.0	...
9830708	  750.5	  540.9	 7340.0	...
9830709	  750.6	  541.3	 7340.0	...
9830710	  750.6	  541.2	 7338.0	...
9830711	  750.6	  541.0	 7334.0	...
9830712	  750.8	  542.0	 7329.0	...
9830713	  750.5	  543.0	 7327.0	...
9830714	  750.4	  542.7	 7332.0	...
9830715	  750.3	  541.6	 7336.0	...
9830716	  750.6	  540.3	 7342.0	...
9830717	  750.8	  540.4	 7343.0	...
9830718	  750.1	  540.4	 7345.0	...
9830719	  749.4	  540.4	 7342.0	...
9830720	  748.7	  540.1	 7340.0	...
9830721	  748.7	  540.0	 7338.0	...
9830722	  749.3	  539.7	 7338.0	...
9830723	  749.7	  539.6	 7338.0	...
9830724	  750.2	  539.9	 7338.0	...
9830725	  750.0	  540.8	 7338.0	...
9830726	  750.0	  541.6	 7338.0	...
9830727	  750.9	  541.7	 7335.0	...
9830728	  751.7	  541.5	 7332.0	...
9830729	  752.5	  541.6	 7329.0	...
9830730	  752.5	  542.0	 7331.0	...
9830731	  753.0	  541.2	 7332.0	...
9830732	  753.4	  540.2	 7328.0	...
9830733	  753.9	  539.1	 7321.0	...
9830734	  752.9	  539.3	 7317.0	...
9830735	  752.0	  539.8	 7320.0	...
9830736	  750.8	  540.4	 7330.0	...
9830737	  750.5	  540.8	 7338.0	...
9830738	  751.0	  540.8	 7342.0	...
9830739	  751.8	  541.0	 7337.0	...
9830740	  752.7	  541.2	 7328.0	...
9830741	  752.6	  541.5	 7324.0	...
9830742	  752.9	  541.7	 7322.0	...
9830743	  753.2	  541.5	 7324.0	...
9830744	  753.6	  541.4	 7324.0	...
9830745	  753.4	  541.3	 7324.0	...
9830746	  753.0	  541.4	 7323.0	...
9830747	  752.7	  541.7	 7317.0	...
9830748	  752.7	  542.3	 7311.0	...
9830749	  752.8	  543.0	 7306.0	...
9830750	  752.3	  543.5	 7314.0	...
9830751	  751.8	  543.7	 7323.0	...
9830752	  751.3	  543.8	 7331.0	...
9830753	  751.3	  543.8	 7332.0	...
9830754	  750.9	  543.8	 7333.0	...
9830755	  750.4	  542.6	 7327.0	...
9830756	  749.6	  541.5	 7318.0	...
9830757	  749.3	  541.1	 7308.0	...
9830758	  750.2	  541.7	 7307.0	...
9830759	  751.5	  542.7	 7307.0	...
9830760	  752.7	  542.9	 7307.0	...
9830761	  752.7	  543.2	 7306.0	...
9830762	  752.9	  543.1	 7306.0	...
9830763	  753.1	  542.8	 7306.0	...
9830764	  753.1	  542.6	 7306.0	...
9830765	  752.7	  542.7	 7304.0	...
9830766	  752.4	  542.9	 7302.0	...
9830767	  752.4	  543.1	 7300.0	...
9830768	  752.6	  543.1	 7299.0	...
9830769	  752.7	  542.2	 7300.0	...
9830770	  752.7	  541.2	 7305.0	...
9830771	  752.7	  540.3	 7309.0	...
9830772	  752.6	  540.3	 7310.0	...
9830773	  752.5	  540.3	 7309.0	...
9830774	  752.4	  540.6	 7309.0	...
9830775	  752.7	  541.3	 7310.0	...
9830776	  753.1	  542.0	 7312.0	...
9830777	  753.4	  542.4	 7309.0	...
9830778	  753.5	  542.6	 7306.0	...
9830779	  753.6	  542.8	 7303.0	...
9830780	  753.7	  543.3	 7302.0	...
9830781	  754.0	  543.6	 7302.0	...
9830782	  754.0	  543.7	 7306.0	...
9830783	  753.8	  543.5	 7308.0	...
9830784	  753.5	  543.3	 7310.0	...
9830785	  753.6	  543.1	 7308.0	...
9830786	  753.6	  542.9	 7307.0	...
9830787	  753.9	  543.7	 7298.0	...
9830788	  754.2	  544.6	 7289.0	...
9830789	  754.0	  545.7	 7287.0	...
9830790	  753.5	  545.3	 7293.0	...
9830791	  753.0	  544.9	 7298.0	...
9830792	  753.9	  544.3	 7298.0	...
9830793	  754.8	  544.2	 7298.0	...
9830794	  753.9	  544.4	 7298.0	...
9830795	  752.1	  544.6	 7299.0	...
9830796	  751.4	  544.6	 7300.0	...
9830797	  752.4	  544.4	 7301.0	...
9830798	  753.3	  544.3	 7300.0	...
9830799	  753.2	  544.3	 7299.0	...
9830800	  752.9	  544.4	 7297.0	...
9830801	  752.7	  544.7	 7295.0	...
9830802	  752.9	  545.2	 7293.0	...
9830803	  753.1	  545.6	 7292.0	...
9830804	  753.3	  545.2	 7291.0	...
9830805	  753.6	  544.5	 7291.0	...
9830806	  753.9	  543.9	 7289.0	...
9830807	  753.5	  544.4	 7288.0	...
9830808	  752.8	  544.8	 7288.0	...
9830809	  752.2	  545.5	 7291.0	...
9830810	  752.4	  546.0	 7297.0	...
9830811	  752.9	  545.1	 7301.0	...
9830812	  753.2	  544.5	 7305.0	...
9830813	  753.5	  543.7	 7304.0	...
9830814	  753.6	  543.9	 7302.0	...
9830815	  753.9	  543.4	 7301.0	...
9830816	  754.1	  543.0	 7301.0	...
9830817	  754.3	  542.7	 7301.0	...
9830818	  754.3	  542.5	 7300.0	...
9830819	  754.6	  542.2	 7297.0	...
9830820	  754.9	  542.0	 7293.0	...
9830821	  754.9	  542.1	 7294.0	...
9830822	  754.7	  542.8	 7297.0	...
9830823	  754.5	  543.4	 7299.0	...
9830824	  754.7	  544.0	 7296.0	...
9830825	  754.8	  544.0	 7293.0	...
9830826	  755.0	  544.0	 7289.0	...
9830827	  755.2	  543.8	 7290.0	...
9830828	  755.5	  543.7	 7286.0	...
9830829	  755.4	  544.1	 7283.0	...
9830830	  754.8	  544.8	 7281.0	...
9830831	  754.1	  545.6	 7282.0	...
9830832	  754.5	  545.5	 7283.0	...
9830833	  755.1	  545.1	 7283.0	...
9830834	  755.5	  544.6	 7283.0	...
9830835	  755.4	  544.5	 7285.0	...
9830836	  755.6	  544.2	 7284.0	...
9830837	  755.6	  544.1	 7283.0	...
9830838	  755.1	  544.2	 7284.0	...
9830839	  754.4	  544.3	 7294.0	...
9830840	  754.0	  544.4	 7303.0	...
9830841	  754.1	  544.3	 7307.0	...
9830842	  753.8	  544.4	 7305.0	...
9830843	  753.6	  544.7	 7300.0	...
9830844	  753.5	  545.3	 7291.0	...
9830845	  753.7	  545.8	 7283.0	...
9830846	  753.8	  545.6	 7274.0	...
9830847	  754.7	  544.9	 7269.0	...
9830848	  755.5	  544.2	 7264.0	...
9830849	  756.4	  543.8	 7262.0	...
9830850	  756.4	  543.8	 7259.0	...
9830851	  756.4	  545.0	 7258.0	...
9830852	  756.4	  546.1	 7256.0	...
9830853	  756.3	  547.0	 7256.0	...
9830854	  756.2	  546.6	 7264.0	...
9830855	  756.0	  546.4	 7272.0	...
9830856	  755.7	  546.3	 7281.0	...
9830857	  755.5	  546.0	 7282.0	...
9830858	  755.5	  545.7	 7284.0	...
9830859	  755.6	  545.5	 7285.0	...
9830860	  755.6	  545.4	 7284.0	...
9830861	  754.7	  545.3	 7282.0	...
9830862	  753.7	  545.2	 7278.0	...
9830863	  753.2	  545.3	 7273.0	...
9830864	  754.5	  545.5	 7262.0	...
9830865	  755.5	  545.6	 7253.0	...
9830866	  755.9	  545.5	 7253.0	...
9830867	  755.6	  546.0	 7259.0	...
9830868	  755.8	  546.6	 7267.0	...
9830869	  756.9	  547.1	 7269.0	...
9830870	  757.8	  547.1	 7264.0	...
9830871	  758.6	  546.9	 7258.0	...
9830872	  758.5	  546.1	 7253.0	...
9830873	  758.0	  545.4	 7253.0	...
9830874	  757.7	  545.3	 7258.0	...
9830875	  757.7	  546.1	 7262.0	...
9830876	  758.2	  546.8	 7263.0	...
9830877	  758.5	  547.1	 7261.0	...
9830878	  758.7	  547.6	 7259.0	...
9830879	  758.8	  547.8	 7256.0	...
9830880	  758.8	  547.9	 7252.0	...
9830881	  758.7	  547.4	 7250.0	...
9830882	  758.6	  547.2	 7254.0	...
9830883	  758.5	  547.0	 7258.0	...
9830884	  758.5	  546.9	 7262.0	...
9830885	  758.4	  546.7	 7264.0	...
9830886	  758.4	  546.4	 7267.0	...
9830887	  758.4	  546.1	 7268.0	...
9830888	  758.4	  545.9	 7263.0	...
9830889	  758.3	  546.0	 7256.0	...
9830890	  758.3	  546.1	 7250.0	...
9830891	  758.6	  546.4	 7253.0	...
9830892	  758.9	  546.8	 7257.0	...
9830893	  758.7	  546.2	 7256.0	...
9830894	  758.2	  545.2	 7251.0	...
9830895	  758.1	  544.4	 7246.0	...
9830896	  758.9	  544.8	 7247.0	...
9830897	  759.7	  545.9	 7247.0	...
9830898	  759.7	  546.9	 7248.0	...
9830899	  759.3	  547.3	 7250.0	...
9830900	  758.8	  547.1	 7252.0	...
9830901	  758.7	  547.0	 7252.0	...
9830902	  758.5	  547.2	 7258.0	...
9830903	  758.2	  547.6	 7268.0	...
9830904	  757.8	  547.9	 7272.0	...
9830905	  757.2	  548.2	 7264.0	...
9830906	  756.7	  548.2	 7254.0	...
9830907	  756.8	  547.7	 7251.0	...
9830908	  757.1	  547.4	 7254.0	...
9830909	  757.4	  547.3	 7257.0	...
9830910	  757.7	  547.4	 7258.0	...
9830911	  758.8	  547.2	 7257.0	...
9830912	  759.8	  547.1	 7256.0	...
9830913	  759.7	  546.9	 7255.0	...
9830914	  759.0	  546.9	 7253.0	...
9830915	  758.3	  546.8	 7252.0	...
9830916	  758.5	  547.0	 7255.0	...
9830917	  758.7	  547.2	 7259.0	...
9830918	  758.7	  547.2	 7256.0	...
9830919	  758.4	  546.9	 7249.0	...
9830920	  758.1	  546.5	 7244.0	...
9830921	  758.0	  546.2	 7246.0	...
9830922	  757.8	  546.3	 7259.0	...
9830923	  757.3	  546.5	 7268.0	...
9830924	  756.9	  546.8	 7268.0	...
9830925	  756.9	  547.4	 7259.0	...
9830926	  757.8	  547.9	 7247.0	...
9830927	  758.8	  548.4	 7245.0	...
9830928	  759.4	  548.2	 7252.0	...
9830929	  759.6	  548.0	 7260.0	...
9830930	  759.7	  547.2	 7258.0	...
9830931	  759.9	  546.6	 7247.0	...
9830932	  760.1	  546.4	 7236.0	...
9830933	  760.1	  546.8	 7236.0	...
9830934	  760.7	  546.9	 7235.0	...
9830935	  761.3	  546.5	 7233.0	...
9830936	  762.5	  546.3	 7230.0	...
9830937	  763.0	  546.4	 7227.0	...
9830938	  763.5	  546.6	 7227.0	...
9830939	  763.5	  546.7	 7229.0	...
9830940	  763.3	  546.7	 7233.0	...
9830941	  762.1	  546.9	 7240.0	...
9830942	  761.0	  547.1	 7246.0	...
9830943	  760.0	  547.9	 7248.0	...
9830944	  760.4	  548.4	 7248.0	...
9830945	  760.8	  548.4	 7247.0	...
9830946	  760.8	  547.8	 7246.0	...
9830947	  760.4	  547.2	 7245.0	...
9830948	  760.1	  548.0	 7244.0	...
9830949	  760.0	  548.7	 7246.0	...
9830950	  759.6	  549.4	 7249.0	...
9830951	  759.6	  549.2	 7251.0	...
9830952	  759.7	  548.8	 7245.0	...
9830953	  760.3	  548.2	 7240.0	...
9830954	  759.7	  548.0	 7241.0	...
9830955	  759.2	  548.3	 7251.0	...
9830956	  758.6	  549.2	 7263.0	...
9830957	  758.5	  549.8	 7270.0	...
9830958	  758.5	  550.3	 7265.0	...
9830959	  758.5	  550.3	 7258.0	...
9830960	  759.2	  549.0	 7250.0	...
9830961	  760.1	  547.5	 7246.0	...
9830962	  761.2	  547.3	 7242.0	...
9830963	  760.5	  549.0	 7242.0	...
9830964	  759.5	  550.8	 7247.0	...
9830965	  759.4	  551.7	 7246.0	...
9830966	  760.2	  552.0	 7241.0	...
9830967	  761.2	  551.0	 7234.0	...
9830968	  761.5	  549.8	 7230.0	...
9830969	  761.8	  548.5	 7225.0	...
9830970	  762.0	  548.6	 7224.0	...
9830971	  761.9	  548.8	 7224.0	...
9830972	  761.6	  548.9	 7224.0	...
9830973	  761.4	  548.9	 7229.0	...
9830974	  761.2	  548.8	 7233.0	...
9830975	  761.2	  548.7	 7236.0	...
9830976	  761.2	  548.7	 7235.0	...
9830977	  761.0	  548.8	 7234.0	...
9830978	  761.0	  549.6	 7232.0	...
9830979	  760.9	  550.4	 7228.0	...
9830980	  760.8	  551.0	 7223.0	...
9830981	  760.7	  550.9	 7224.0	...
9830982	  760.6	  550.0	 7228.0	...
9830983	  760.6	  549.4	 7234.0	...
9830984	  760.7	  548.9	 7240.0	...
9830985	  760.8	  549.1	 7245.0	...
9830986	  760.7	  549.2	 7249.0	...
9830987	  760.3	  549.2	 7251.0	...
9830988	  759.6	  549.1	 7253.0	...
9830989	  759.1	  549.1	 7253.0	...
9830990	  758.6	  549.3	 7252.0	...
9830991	  758.4	  549.7	 7251.0	...
9830992	  758.4	  550.0	 7250.0	...
9830993	  758.5	  550.2	 7249.0	...
9830994	  758.6	  550.2	 7249.0	...
9830995	  758.7	  550.0	 7246.0	...
9830996	  758.9	  549.9	 7243.0	...
9830997	  759.8	  549.7	 7240.0	...
9830998	  760.8	  549.7	 7241.0	...
9830999	  761.6	  549.5	 7236.0	...
9831000	  761.8	  549.4	 7230.0	...
9831001	  761.9	  550.1	 7225.0	...
9831002	  761.9	  550.9	 7228.0	...
9831003	  761.9	  551.4	 7232.0	...
9831004	  761.8	  550.6	 7236.0	...
MSG	9831005 0000 _ Number Off
9831005	  761.9	  549.9	 7235.0	...
9831006	  761.0	  549.7	 7233.0	...
9831007	  760.0	  549.7	 7231.0	...
9831008	  759.4	  549.3	 7235.0	...
9831009	  760.4	  548.7	 7241.0	...
9831010	  761.5	  549.3	 7245.0	...
9831011	  762.2	  550.0	 7240.0	...
9831012	  762.0	  551.0	 7233.0	...
9831013	  761.6	  550.8	 7228.0	...
9831014	  761.1	  550.6	 7231.0	...
9831015	  761.2	  550.3	 7237.0	...
9831016	  761.8	  550.2	 7235.0	...
9831017	  762.5	  550.1	 7228.0	...
9831018	  762.6	  550.2	 7224.0	...
9831019	  761.9	  550.4	 7226.0	...
9831020	  761.2	  550.7	 7229.0	...
9831021	  761.0	  550.9	 7229.0	...
9831022	  761.0	  551.0	 7229.0	...
9831023	  760.7	  551.1	 7228.0	...
9831024	  760.5	  551.2	 7228.0	...
9831025	  760.5	  549.6	 7238.0	...
9831026	  761.2	  547.1	 7247.0	...
9831027	  762.4	  544.4	 7251.0	...
9831028	  763.2	  543.4	 7246.0	...
9831029	  763.6	  542.9	 7241.0	...
9831030	  763.4	  542.6	 7241.0	...
9831031	  763.2	  542.3	 7240.0	...
9831032	  763.6	  542.5	 7237.0	...
9831033	  763.7	  542.6	 7234.0	...
9831034	  763.7	  542.8	 7235.0	...
9831035	  763.4	  542.6	 7239.0	...
9831036	  763.6	  542.1	 7240.0	...
9831037	  763.7	  541.5	 7237.0	...
9831038	  763.7	  541.0	 7237.0	...
9831039	  763.3	  540.8	 7241.0	...
9831040	  763.1	  540.7	 7245.0	...
9831041	  763.2	  540.5	 7245.0	...
9831042	  763.4	  540.2	 7242.0	...
9831043	  763.4	  540.1	 7240.0	...
9831044	  763.4	  540.0	 7240.0	...
9831045	  763.2	  540.1	 7245.0	...
9831046	  763.1	  540.2	 7248.0	...
9831047	  763.7	  540.1	 7244.0	...
9831048	  764.3	  540.1	 7237.0	...
9831049	  764.9	  540.1	 7230.0	...
9831050	  765.0	  540.7	 7230.0	...
9831051	  765.5	  541.2	 7230.0	...
9831052	  766.0	  541.8	 7230.0	...
9831053	  766.1	  541.5	 7230.0	...
9831054	  765.9	  541.3	 7232.0	...
9831055	  765.8	  541.2	 7236.0	...
9831056	  765.7	  541.6	 7238.0	...
9831057	  765.7	  541.9	 7240.0	...
9831058	  766.2	  542.1	 7236.0	...
9831059	  766.7	  542.2	 7232.0	...
9831060	  766.6	  542.5	 7230.0	...
9831061	  766.1	  543.1	 7230.0	...
9831062	  766.3	  543.6	 7230.0	...
9831063	  767.1	  544.1	 7228.0	...
9831064	  768.0	  544.3	 7225.0	...
9831065	  768.2	  544.2	 7222.0	...
9831066	  768.2	  544.3	 7221.0	...
9831067	  768.2	  544.1	 7223.0	...
9831068	  767.7	  543.9	 7225.0	...
9831069	  767.1	  543.7	 7226.0	...
9831070	  766.5	  543.3	 7225.0	...
9831071	  766.6	  542.7	 7224.0	...
9831072	  766.7	  541.4	 7222.0	...
9831073	  766.4	  540.5	 7220.0	...
9831074	  765.9	  540.3	 7225.0	...
9831075	  765.5	  541.3	 7232.0	...
9831076	  765.4	  542.3	 7240.0	...
9831077	  765.2	  541.7	 7242.0	...
9831078	  764.8	  540.7	 7244.0	...
9831079	  764.3	  539.7	 7245.0	...
9831080	  764.0	  540.6	 7245.0	...
9831081	  764.7	  541.4	 7244.0	...
9831082	  765.5	  541.9	 7243.0	...
9831083	  766.0	  541.6	 7241.0	...
9831084	  765.8	  541.7	 7239.0	...
9831085	  765.5	  542.2	 7238.0	...
9831086	  765.4	  542.8	 7237.0	...
9831087	  765.4	  543.2	 7236.0	...
9831088	  765.6	  543.7	 7234.0	...
9831089	  765.2	  544.1	 7232.0	...
9831090	  764.8	  544.4	 7232.0	...
9831091	  764.5	  544.3	 7236.0	...
9831092	  764.7	  543.0	 7239.0	...
9831093	  765.3	  541.7	 7237.0	...
9831094	  765.9	  540.6	 7232.0	...
9831095	  766.0	  541.0	 7230.0	...
9831096	  765.7	  541.4	 7232.0	...
9831097	  765.3	  541.7	 7232.0	...
9831098	  765.3	  541.7	 7229.0	...
9831099	  764.9	  541.9	 7235.0	...
9831100	  764.6	  542.2	 7241.0	...
9831101	  764.4	  542.5	 7248.0	...
9831102	  764.5	  542.1	 7248.0	...
9831103	  764.6	  541.2	 7248.0	...
9831104	  765.5	  540.2	 7248.0	...
9831105	  766.5	  540.0	 7247.0	...
9831106	  767.1	  541.1	 7245.0	...
9831107	  766.7	  542.5	 7243.0	...
9831108	  766.1	  543.1	 7239.0	...
9831109	  765.9	  542.5	 7235.0	...
9831110	  765.7	  541.6	 7232.0	...
9831111	  765.6	  541.2	 7230.0	...
9831112	  765.6	  540.8	 7229.0	...
9831113	  765.6	  540.5	 7228.0	...
9831114	  765.5	  540.9	 7229.0	...
9831115	  765.5	  541.6	 7230.0	...
9831116	  765.4	  541.7	 7233.0	...
9831117	  765.5	  541.1	 7236.0	...
9831118	  765.7	  541.8	 7239.0	...
9831119	  765.9	  543.1	 7238.0	...
9831120	  766.0	  544.1	 7232.0	...
9831121	  765.9	  543.7	 7227.0	...
9831122	  766.1	  543.5	 7223.0	...
9831123	  766.3	  543.5	 7223.0	...
9831124	  766.6	  543.5	 7225.0	...
9831125	  766.8	  543.1	 7227.0	...
9831126	  767.3	  542.7	 7230.0	...
9831127	  767.5	  542.8	 7234.0	...
9831128	  767.5	  543.3	 7239.0	...
9831129	  767.1	  543.6	 7243.0	...
9831130	  766.1	  543.5	 7242.0	...
9831131	  765.3	  543.2	 7242.0	...
9831132	  764.7	  543.3	 7241.0	...
9831133	  764.7	  543.2	 7241.0	...
9831134	  764.4	  543.3	 7242.0	...
9831135	  764.1	  543.1	 7242.0	...
9831136	  763.7	  542.8	 7245.0	...
9831137	  763.6	  542.6	 7247.0	...
9831138	  763.7	  543.3	 7248.0	...
9831139	  763.9	  544.0	 7246.0	...
9831140	  764.0	  544.7	 7246.0	...
9831141	  764.1	  544.7	 7247.0	...
9831142	  764.2	  544.0	 7248.0	...
9831143	  764.6	  543.3	 7247.0	...
9831144	  764.8	  542.5	 7246.0	...
9831145	  764.0	  542.6	 7250.0	...
9831146	  762.9	  542.7	 7253.0	...
9831147	  761.5	  542.9	 7256.0	...
9831148	  761.2	  543.0	 7255.0	...
9831149	  761.7	  543.0	 7254.0	...
9831150	  762.4	  543.1	 7255.0	...
9831151	  763.1	  543.2	 7257.0	...
9831152	  763.1	  543.4	 7258.0	...
9831153	  763.3	  543.9	 7258.0	...
9831154	  763.6	  543.9	 7258.0	...
9831155	  764.0	  543.9	 7258.0	...
9831156	  764.2	  543.6	 7257.0	...
9831157	  764.6	  543.7	 7253.0	...
9831158	  764.9	  543.5	 7250.0	...
9831159	  764.1	  543.3	 7249.0	...
9831160	  763.1	  543.6	 7251.0	...
9831161	  762.9	  544.0	 7255.0	...
9831162	  763.8	  544.0	 7259.0	...
9831163	  764.4	  543.7	 7263.0	...
9831164	  763.7	  544.0	 7264.0	...
9831165	  762.9	  544.4	 7262.0	...
9831166	  762.4	  544.8	 7255.0	...
9831167	  762.5	  545.3	 7249.0	...
9831168	  762.6	  544.8	 7249.0	...
9831169	  763.0	  544.3	 7252.0	...
9831170	  763.2	  543.4	 7258.0	...
9831171	  763.4	  543.6	 7260.0	...
9831172	  763.2	  544.0	 7260.0	...
9831173	  763.0	  544.4	 7259.0	...
9831174	  763.1	  544.7	 7258.0	...
9831175	  763.5	  544.7	 7255.0	...
9831176	  763.9	  544.7	 7249.0	...
9831177	  764.1	  544.9	 7246.0	...
9831178	  764.1	  545.1	 7246.0	...
9831179	  764.2	  545.5	 7249.0	...
9831180	  764.2	  545.8	 7251.0	...
9831181	  763.7	  545.8	 7252.0	...
9831182	  763.1	  545.5	 7251.0	...
9831183	  763.5	  545.9	 7251.0	...
9831184	  764.6	  546.6	 7252.0	...
9831185	  765.5	  545.9	 7253.0	...
9831186	  765.4	  544.5	 7250.0	...
9831187	  764.5	  543.3	 7245.0	...
9831188	  763.8	  543.4	 7241.0	...
9831189	  763.5	  544.4	 7240.0	...
9831190	  764.0	  545.6	 7240.0	...
9831191	  763.5	  546.8	 7240.0	...
9831192	  762.5	  547.1	 7246.0	...
9831193	  761.6	  547.0	 7253.0	...
9831194	  761.6	  547.8	 7259.0	...
9831195	  761.7	  548.8	 7250.0	...
9831196	  761.7	  549.8	 7242.0	...
9831197	  762.1	  550.4	 7235.0	...
9831198	  762.4	  550.9	 7237.0	...
9831199	  763.0	  551.2	 7246.0	...
9831200	  763.1	  550.8	 7255.0	...
9831201	  763.2	  549.8	 7257.0	...
9831202	  763.1	  548.5	 7252.0	...
9831203	  763.2	  547.8	 7244.0	...
9831204	  763.3	  547.7	 7240.0	...
9831205	  763.2	  547.8	 7242.0	...
9831206	  762.8	  547.4	 7248.0	...
9831207	  762.3	  547.1	 7250.0	...
9831208	  761.9	  546.9	 7245.0	...
9831209	  762.1	  546.7	 7240.0	...
9831210	  762.4	  546.5	 7239.0	...
9831211	  762.6	  546.5	 7238.0	...
9831212	  762.1	  546.3	 7239.0	...
9831213	  761.7	  546.2	 7238.0	...
9831214	  761.2	  547.0	 7236.0	...
9831215	  761.0	  548.1	 7234.0	...
MSG	9831216 0000 _ Number On
9831216	  761.5	  549.2	 7230.0	...
9831217	  762.1	  549.1	 7228.0	...
9831218	  762.4	  548.9	 7225.0	...
9831219	  762.1	  548.5	 7224.0	...
9831220	  761.9	  548.2	 7222.0	...
9831221	  762.2	  548.9	 7223.0	...
9831222	  762.5	  550.0	 7222.0	...
9831223	  762.7	  551.2	 7221.0	...
9831224	  762.6	  551.3	 7219.0	...
9831225	  762.4	  550.9	 7219.0	...
9831226	  762.3	  550.3	 7219.0	...
9831227	  762.4	  550.5	 7219.0	...
9831228	  762.7	  551.2	 7219.0	...
9831229	  763.4	  551.0	 7219.0	...
9831230	  763.8	  549.3	 7219.0	...
9831231	  764.0	  547.4	 7220.0	...
9831232	  763.8	  546.2	 7222.0	...
9831233	  763.7	  546.4	 7224.0	...
9831234	  763.4	  547.0	 7224.0	...
9831235	  763.0	  547.5	 7225.0	...
9831236	  762.6	  547.4	 7225.0	...
9831237	  762.4	  547.4	 7226.0	...
9831238	  762.4	  547.8	 7223.0	...
9831239	  762.4	  548.0	 7220.0	...
9831240	  762.4	  548.0	 7222.0	...
9831241	  762.4	  547.9	 7227.0	...
9831242	  762.3	  547.8	 7233.0	...
9831243	  762.5	  548.1	 7228.0	...
9831244	  762.9	  549.2	 7224.0	...
9831245	  763.2	  550.4	 7220.0	...
9831246	  763.3	  551.1	 7220.0	...
9831247	  763.2	  551.1	 7211.0	...
9831248	  763.1	  550.9	 7202.0	...
9831249	  762.9	  550.8	 7204.0	...
9831250	  762.8	  551.0	 7215.0	...
9831251	  763.1	  551.2	 7225.0	...
9831252	  763.5	  550.8	 7218.0	...
9831253	  763.3	  550.2	 7211.0	...
9831254	  762.7	  549.9	 7203.0	...
9831255	  762.2	  550.4	 7199.0	...
9831256	  762.2	  550.4	 7197.0	...
9831257	  762.2	  550.3	 7197.0	...
9831258	  762.3	  550.9	 7197.0	...
9831259	  762.4	  551.8	 7197.0	...
9831260	  762.7	  552.2	 7198.0	...
9831261	  763.3	  551.7	 7199.0	...
9831262	  763.9	  551.8	 7201.0	...
9831263	  763.7	  553.2	 7203.0	...
9831264	  763.0	  554.6	 7206.0	...
9831265	  762.2	  555.0	 7211.0	...
9831266	  762.0	  554.1	 7214.0	...
9831267	  761.7	  553.3	 7218.0	...
9831268	  761.4	  552.9	 7217.0	...
9831269	  761.0	  552.5	 7214.0	...
9831270	  760.6	  552.0	 7210.0	...
9831271	  760.5	  552.3	 7209.0	...
9831272	  760.5	  553.1	 7209.0	...
9831273	  760.6	  553.6	 7207.0	...
9831274	  760.3	  553.4	 7205.0	...
9831275	  760.0	  553.2	 7201.0	...
9831276	  759.8	  553.2	 7199.0	...
9831277	  760.0	  553.8	 7199.0	...
9831278	  760.4	  554.3	 7199.0	...
9831279	  760.8	  553.9	 7201.0	...
9831280	  761.0	  552.9	 7201.0	...
9831281	  761.1	  552.2	 7201.0	...
9831282	  761.4	  552.5	 7200.0	...
9831283	  761.7	  553.2	 7199.0	...
9831284	  762.1	  553.7	 7195.0	...
9831285	  762.4	  554.0	 7191.0	...
9831286	  762.7	  553.4	 7189.0	...
9831287	  762.8	  552.7	 7189.0	...
9831288	  763.1	  551.8	 7190.0	...
9831289	  763.4	  551.6	 7190.0	...
9831290	  763.7	  552.2	 7190.0	...
9831291	  763.3	  553.0	 7193.0	...
9831292	  762.9	  553.8	 7196.0	...
9831293	  762.0	  553.8	 7202.0	...
9831294	  761.2	  553.8	 7206.0	...
9831295	  760.9	  553.4	 7206.0	...
9831296	  761.4	  552.9	 7203.0	...
9831297	  761.4	  552.4	 7199.0	...
9831298	  761.3	  552.4	 7199.0	...
9831299	  761.4	  552.0	 7200.0	...
9831300	  761.9	  551.6	 7200.0	...
9831301	  762.3	  551.2	 7200.0	...
9831302	  762.6	  551.3	 7198.0	...
9831303	  762.8	  551.6	 7196.0	...
9831304	  763.1	  552.1	 7194.0	...
9831305	  763.2	  552.8	 7196.0	...
9831306	  762.9	  553.5	 7198.0	...
9831307	  762.0	  554.1	 7200.0	...
9831308	  761.3	  554.4	 7203.0	...
9831309	  761.4	  554.3	 7205.0	...
9831310	  762.0	  554.6	 7204.0	...
9831311	  761.6	  555.0	 7202.0	...
9831312	  760.9	  554.6	 7200.0	...
9831313	  760.2	  554.0	 7198.0	...
9831314	  759.9	  553.6	 7197.0	...
9831315	  759.6	  554.3	 7196.0	...
9831316	  759.4	  554.7	 7198.0	...
9831317	  759.4	  554.5	 7199.0	...
9831318	  759.7	  554.0	 7191.0	...
9831319	  759.8	  553.5	 7184.0	...
9831320	  760.3	  553.8	 7176.0	...
9831321	  760.9	  554.0	 7176.0	...
9831322	  761.5	  554.0	 7179.0	...
9831323	  762.0	  553.7	 7183.0	...
9831324	  762.3	  553.8	 7181.0	...
9831325	  762.6	  555.0	 7174.0	...
9831326	  762.6	  556.0	 7168.0	...
9831327	  763.0	  556.7	 7168.0	...
9831328	  763.2	  556.2	 7167.0	...
9831329	  763.4	  555.3	 7170.0	...
9831330	  763.3	  554.6	 7172.0	...
9831331	  763.0	  554.1	 7175.0	...
9831332	  762.8	  554.5	 7175.0	...
9831333	  763.0	  554.8	 7176.0	...
9831334	  763.3	  555.1	 7176.0	...
9831335	  762.7	  555.2	 7174.0	...
9831336	  761.7	  555.3	 7172.0	...
9831337	  761.1	  555.5	 7168.0	...
9831338	  761.5	  555.4	 7167.0	...
9831339	  761.9	  555.4	 7166.0	...
9831340	  761.8	  554.3	 7166.0	...
9831341	  762.1	  553.3	 7160.0	...
9831342	  762.6	  552.2	 7155.0	...
9831343	  763.1	  552.1	 7158.0	...
9831344	  763.1	  551.9	 7167.0	...
9831345	  762.7	  551.7	 7180.0	...
9831346	  762.5	  553.2	 7184.0	...
9831347	  762.5	  554.9	 7184.0	...
9831348	  761.3	  556.4	 7181.0	...
9831349	  759.9	  556.1	 7176.0	...
9831350	  760.1	  555.7	 7173.0	...
9831351	  761.8	  555.5	 7168.0	...
9831352	  763.1	  554.6	 7164.0	...
9831353	  762.4	  554.0	 7164.0	...
9831354	  761.8	  554.1	 7166.0	...
9831355	  761.6	  555.8	 7166.0	...
9831356	  761.7	  557.5	 7164.0	...
9831357	  761.6	  558.7	 7162.0	...
9831358	  761.5	  558.8	 7161.0	...
9831359	  761.3	  558.1	 7165.0	...
9831360	  761.2	  557.3	 7171.0	...
9831361	  761.4	  555.9	 7172.0	...
9831362	  761.2	  555.4	 7167.0	...
9831363	  761.0	  555.6	 7162.0	...
9831364	  760.6	  556.3	 7161.0	...
9831365	  760.8	  556.8	 7167.0	...
9831366	  761.0	  556.5	 7174.0	...
9831367	  761.3	  556.3	 7173.0	...
9831368	  761.9	  556.2	 7166.0	...
9831369	  762.5	  556.2	 7158.0	...
9831370	  762.9	  556.2	 7159.0	...
9831371	  762.9	  556.2	 7162.0	...
9831372	  762.9	  555.9	 7164.0	...
9831373	  762.8	  555.7	 7164.0	...
9831374	  762.9	  555.5	 7167.0	...
9831375	  763.0	  555.7	 7169.0	...
9831376	  763.2	  556.0	 7169.0	...
9831377	  764.0	  556.3	 7158.0	...
9831378	  764.8	  556.7	 7146.0	...
9831379	  765.5	  556.9	 7136.0	...
9831380	  765.3	  556.8	 7138.0	...
9831381	  765.1	  556.3	 7142.0	...
9831382	  765.4	  555.6	 7142.0	...
9831383	  765.8	  555.4	 7141.0	...
9831384	  765.3	  555.8	 7141.0	...
9831385	  764.3	  556.5	 7143.0	...
9831386	  763.0	  556.8	 7144.0	...
9831387	  762.6	  557.0	 7147.0	...
9831388	  762.2	  556.9	 7150.0	...
9831389	  762.3	  556.8	 7154.0	...
9831390	  762.8	  556.9	 7144.0	...
9831391	  763.4	  556.9	 7133.0	...
9831392	  763.5	  556.9	 7129.0	...
9831393	  763.5	  557.0	 7135.0	...
9831394	  764.1	  557.2	 7138.0	...
9831395	  764.6	  556.8	 7138.0	...
9831396	  765.1	  556.0	 7139.0	...
9831397	  765.0	  555.5	 7143.0	...
9831398	  765.3	  556.1	 7145.0	...
9831399	  765.7	  556.6	 7146.0	...
9831400	  766.1	  556.8	 7147.0	...
9831401	  764.7	  556.9	 7146.0	...
9831402	  763.3	  557.0	 7146.0	...
9831403	  761.7	  557.3	 7145.0	...
9831404	  761.5	  557.3	 7145.0	...
9831405	  761.3	  557.6	 7144.0	...
9831406	  761.5	  558.5	 7144.0	...
9831407	  762.5	  559.3	 7143.0	...
9831408	  763.4	  559.3	 7141.0	...
9831409	  764.0	  558.7	 7140.0	...
9831410	  763.9	  558.2	 7140.0	...
9831411	  763.7	  558.2	 7140.0	...
9831412	  763.4	  558.0	 7139.0	...
9831413	  764.1	  557.8	 7138.0	...
9831414	  765.0	  557.8	 7136.0	...
9831415	  765.0	  557.9	 7141.0	...
9831416	  764.0	  558.2	 7148.0	...
9831417	  763.6	  558.8	 7154.0	...
9831418	  764.3	  559.3	 7151.0	...
9831419	  764.9	  559.5	 7148.0	...
9831420	  764.8	  559.2	 7146.0	...
9831421	  764.7	  558.8	 7142.0	...
9831422	  764.7	  558.6	 7138.0	...
9831423	  765.0	  558.5	 7134.0	...
9831424	  765.3	  558.5	 7131.0	...
9831425	  765.5	  558.5	 7130.0	...
9831426	  765.6	  559.0	 7132.0	...
9831427	  765.9	  559.5	 7134.0	...
9831428	  766.2	  559.5	 7136.0	...
9831429	  766.7	  558.9	 7138.0	...
9831430	  766.8	  558.4	 7139.0	...
9831431	  765.9	  558.7	 7140.0	...
9831432	  764.9	  559.0	 7141.0	...
9831433	  764.2	  559.3	 7136.0	...
9831434	  765.0	  559.2	 7131.0	...
9831435	  765.8	  559.1	 7127.0	...
9831436	  766.3	  560.0	 7128.0	...
9831437	  766.2	  561.0	 7129.0	...
9831438	  766.0	  562.1	 7131.0	...
9831439	  765.7	  561.7	 7126.0	...
9831440	  765.6	  561.0	 7122.0	...
9831441	  766.6	  560.2	 7120.0	...
9831442	  767.6	  559.8	 7124.0	...
9831443	  768.3	  559.6	 7128.0	...
9831444	  767.7	  559.7	 7130.0	...
9831445	  767.3	  559.2	 7131.0	...
9831446	  767.2	  558.5	 7130.0	...
9831447	  767.3	  557.7	 7130.0	...
9831448	  767.2	  557.4	 7127.0	...
9831449	  767.2	  557.3	 7123.0	...
9831450	  767.3	  557.3	 7118.0	...
9831451	  767.2	  557.3	 7116.0	...
9831452	  767.1	  558.0	 7115.0	...
9831453	  766.4	  558.8	 7115.0	...
9831454	  765.9	  559.2	 7118.0	...
9831455	  765.4	  558.8	 7124.0	...
9831456	  765.2	  558.2	 7129.0	...
9831457	  764.9	  558.0	 7132.0	...
9831458	  764.5	  558.1	 7134.0	...
9831459	  764.5	  558.3	 7136.0	...
9831460	  765.0	  558.9	 7139.0	...
9831461	  765.5	  559.3	 7137.0	...
9831462	  765.7	  559.8	 7138.0	...
9831463	  765.4	  559.9	 7139.0	...
9831464	  765.1	  559.8	 7140.0	...
9831465	  765.1	  559.7	 7137.0	...
9831466	  765.1	  559.3	 7133.0	...
9831467	  765.0	  558.6	 7130.0	...
9831468	  765.0	  558.4	 7127.0	...
9831469	  765.1	  558.7	 7128.0	...
9831470	  765.4	  559.6	 7128.0	...
9831471	  765.1	  560.2	 7130.0	...
9831472	  764.5	  559.7	 7132.0	...
9831473	  764.9	  558.9	 7134.0	...
9831474	  766.0	  558.3	 7136.0	...
9831475	  767.1	  558.6	 7139.0	...
9831476	  766.9	  559.3	 7140.0	...
9831477	  766.7	  559.7	 7137.0	...
9831478	  766.2	  559.8	 7133.0	...
9831479	  765.7	  560.0	 7131.0	...
9831480	  765.2	  560.2	 7131.0	...
9831481	  765.7	  560.1	 7130.0	...
9831482	  766.4	  559.8	 7128.0	...
9831483	  766.5	  559.8	 7127.0	...
9831484	  766.0	  560.1	 7129.0	...
9831485	  765.4	  560.0	 7132.0	...
9831486	  765.5	  559.7	 7137.0	...
9831487	  765.6	  559.5	 7140.0	...
9831488	  766.1	  559.7	 7142.0	...
9831489	  766.8	  559.4	 7138.0	...
9831490	  767.4	  559.0	 7134.0	...
9831491	  767.3	  558.8	 7128.0	...
9831492	  767.1	  558.7	 7126.0	...
9831493	  766.9	  558.6	 7123.0	...
9831494	  766.8	  558.5	 7122.0	...
9831495	  766.7	  558.9	 7129.0	...
9831496	  766.6	  559.3	 7137.0	...
9831497	  766.4	  559.2	 7144.0	...
9831498	  766.2	  558.7	 7143.0	...
9831499	  766.1	  557.9	 7141.0	...
9831500	  766.0	  557.7	 7139.0	...
9831501	  766.2	  557.9	 7137.0	...
9831502	  766.5	  558.4	 7133.0	...
9831503	  765.6	  558.9	 7131.0	...
9831504	  764.3	  559.4	 7129.0	...
9831505	  763.6	  559.8	 7128.0	...
9831506	  765.1	  559.7	 7128.0	...
9831507	  766.4	  559.0	 7128.0	...
9831508	  767.2	  557.9	 7128.0	...
9831509	  767.1	  557.1	 7122.0	...
9831510	  766.8	  556.6	 7116.0	...
9831511	  766.6	  556.6	 7114.0	...
9831512	  766.4	  556.6	 7118.0	...
9831513	  766.2	  558.2	 7122.0	...
9831514	  766.1	  559.7	 7122.0	...
9831515	  766.2	  561.0	 7122.0	...
9831516	  766.4	  560.5	 7123.0	...
9831517	  766.6	  560.0	 7124.0	...
MSG	9831518 0000 _ Number Off
9831518	  766.5	  559.7	 7124.0	...
9831519	  766.6	  559.2	 7123.0	...
9831520	  766.7	  558.7	 7123.0	...
9831521	  766.6	  558.2	 7129.0	...
9831522	  766.4	  558.0	 7136.0	...
9831523	  766.2	  557.7	 7143.0	...
9831524	  766.3	  557.4	 7143.0	...
9831525	  766.5	  557.2	 7141.0	...
9831526	  766.9	  557.5	 7128.0	...
9831527	  767.4	  557.6	 7116.0	...
9831528	  767.6	  557.6	 7107.0	...
9831529	  767.6	  557.5	 7109.0	...
9831530	  767.3	  557.8	 7114.0	...
9831531	  767.1	  558.1	 7117.0	...
9831532	  766.8	  558.7	 7119.0	...
9831533	  766.7	  559.3	 7118.0	...
9831534	  766.5	  559.7	 7117.0	...
9831535	  767.0	  559.9	 7116.0	...
9831536	  767.3	  560.2	 7117.0	...
9831537	  767.8	  559.5	 7117.0	...
9831538	  768.1	  558.6	 7118.0	...
9831539	  768.4	  557.5	 7120.0	...
9831540	  768.4	  557.4	 7125.0	...
9831541	  768.0	  557.4	 7129.0	...
9831542	  767.6	  557.6	 7128.0	...
9831543	  767.5	  557.7	 7124.0	...
9831544	  767.5	  557.2	 7121.0	...
9831545	  767.6	  556.2	 7119.0	...
9831546	  767.8	  555.2	 7117.0	...
9831547	  768.2	  556.1	 7116.0	...
9831548	  768.1	  557.5	 7117.0	...
9831549	  768.1	  558.9	 7117.0	...
9831550	  767.8	  558.5	 7118.0	...
9831551	  766.9	  557.9	 7117.0	...
9831552	  765.7	  557.3	 7114.0	...
9831553	  764.9	  558.4	 7110.0	...
9831554	  765.3	  559.9	 7106.0	...
9831555	  767.3	  560.5	 7105.0	...
9831556	  769.0	  559.7	 7101.0	...
9831557	  769.8	  559.1	 7098.0	...
9831558	  769.0	  559.2	 7095.0	...
9831559	  768.0	  559.2	 7096.0	...
9831560	  767.7	  559.0	 7096.0	...
9831561	  767.7	  558.9	 7097.0	...
9831562	  767.9	  559.1	 7097.0	...
9831563	  767.8	  559.4	 7097.0	...
9831564	  767.7	  560.0	 7096.0	...
9831565	  767.7	  560.3	 7096.0	...
9831566	  767.8	  559.7	 7097.0	...
9831567	  767.4	  559.0	 7099.0	...
9831568	  766.3	  557.7	 7107.0	...
9831569	  765.3	  557.2	 7114.0	...
9831570	  764.7	  556.9	 7119.0	...
9831571	  765.1	  557.4	 7114.0	...
9831572	  765.5	  557.9	 7110.0	...
9831573	  765.9	  558.3	 7108.0	...
9831574	  766.0	  558.4	 7110.0	...
9831575	  766.2	  558.6	 7106.0	...
9831576	  766.2	  558.3	 7100.0	...
9831577	  766.3	  558.1	 7094.0	...
9831578	  766.3	  557.8	 7093.0	...
9831579	  766.5	  557.7	 7097.0	...
9831580	  766.7	  558.6	 7100.0	...
9831581	  766.8	  559.7	 7105.0	...
9831582	  766.9	  560.7	 7106.0	...
9831583	  767.2	  560.8	 7103.0	...
9831584	  767.5	  560.8	 7096.0	...
9831585	  767.8	  560.9	 7089.0	...
9831586	  767.8	  560.9	 7086.0	...
9831587	  767.8	  560.1	 7086.0	...
9831588	  768.7	  559.0	 7081.0	...
9831589	  769.4	  559.1	 7077.0	...
9831590	  769.9	  560.0	 7072.0	...
9831591	  769.1	  561.0	 7072.0	...
9831592	  768.6	  560.8	 7071.0	...
9831593	  768.3	  560.7	 7068.0	...
9831594	  768.1	  560.4	 7066.0	...
9831595	  768.0	  560.0	 7064.0	...
9831596	  768.2	  559.6	 7064.0	...
9831597	  768.3	  559.4	 7067.0	...
9831598	  767.5	  559.5	 7075.0	...
9831599	  766.4	  559.6	 7083.0	...
9831600	  765.8	  559.6	 7087.0	...
9831601	  766.8	  559.2	 7084.0	...
9831602	  767.8	  558.9	 7079.0	...
9831603	  768.3	  558.4	 7075.0	...
9831604	  768.3	  558.2	 7073.0	...
9831605	  768.4	  558.0	 7074.0	...
9831606	  768.6	  558.0	 7073.0	...
9831607	  768.8	  558.1	 7072.0	...
9831608	  768.4	  558.5	 7071.0	...
9831609	  767.7	  558.6	 7072.0	...
9831610	  766.7	  558.6	 7073.0	...
9831611	  766.3	  558.4	 7075.0	...
9831612	  765.9	  558.7	 7074.0	...
9831613	  765.9	  559.2	 7070.0	...
9831614	  765.9	  559.6	 7063.0	...
9831615	  766.7	  559.6	 7056.0	...
9831616	  767.5	  559.4	 7053.0	...
9831617	  767.7	  559.3	 7055.0	...
9831618	  767.0	  558.3	 7058.0	...
9831619	  766.4	  557.3	 7054.0	...
9831620	  766.3	  556.2	 7047.0	...
9831621	  766.5	  557.9	 7046.0	...
9831622	  766.5	  559.7	 7053.0	...
9831623	  766.4	  560.8	 7061.0	...
9831624	  766.4	  560.1	 7064.0	...
9831625	  766.4	  559.5	 7064.0	...
9831626	  766.0	  559.6	 7064.0	...
9831627	  765.6	  560.2	 7062.0	...
9831628	  765.1	  560.7	 7061.0	...
9831629	  765.1	  559.8	 7061.0	...
9831630	  765.4	  558.4	 7060.0	...
9831631	  765.8	  557.7	 7058.0	...
9831632	  766.3	  558.3	 7057.0	...
9831633	  766.3	  559.3	 7060.0	...
9831634	  766.0	  559.5	 7066.0	...
9831635	  765.7	  559.7	 7071.0	...
9831636	  765.8	  559.5	 7074.0	...
9831637	  766.0	  558.5	 7074.0	...
9831638	  765.5	  557.6	 7074.0	...
9831639	  764.7	  557.1	 7075.0	...
9831640	  763.9	  557.8	 7076.0	...
9831641	  763.4	  558.4	 7077.0	...
9831642	  762.9	  558.8	 7076.0	...
9831643	  762.4	  559.0	 7075.0	...
9831644	  762.2	  558.9	 7074.0	...
9831645	  761.9	  558.7	 7075.0	...
9831646	  761.8	  558.4	 7076.0	...
9831647	  761.9	  558.5	 7074.0	...
9831648	  762.9	  558.4	 7066.0	...
9831649	  764.2	  558.5	 7059.0	...
9831650	  765.6	  558.8	 7054.0	...
9831651	  765.8	  559.1	 7053.0	...
9831652	  765.6	  559.1	 7054.0	...
9831653	  765.4	  558.8	 7054.0	...
9831654	  765.2	  558.1	 7056.0	...
9831655	  765.1	  557.7	 7053.0	...
9831656	  765.1	  558.1	 7050.0	...
9831657	  764.9	  558.9	 7051.0	...
9831658	  764.5	  559.2	 7055.0	...
9831659	  764.2	  558.7	 7059.0	...
9831660	  764.2	  559.1	 7059.0	...
9831661	  764.5	  559.9	 7060.0	...
9831662	  764.8	  560.9	 7060.0	...
9831663	  764.7	  561.0	 7061.0	...
9831664	  765.0	  561.1	 7058.0	...
9831665	  765.2	  560.9	 7054.0	...
9831666	  765.1	  560.7	 7057.0	...
9831667	  764.5	  560.5	 7063.0	...
9831668	  764.1	  560.3	 7066.0	...
9831669	  764.3	  559.5	 7061.0	...
9831670	  763.9	  558.8	 7056.0	...
9831671	  763.0	  558.2	 7054.0	...
9831672	  762.2	  558.4	 7055.0	...
9831673	  762.0	  558.4	 7055.0	...
9831674	  762.2	  558.4	 7056.0	...
9831675	  762.4	  558.4	 7056.0	...
9831676	  763.8	  558.2	 7049.0	...
9831677	  765.1	  557.9	 7042.0	...
9831678	  765.8	  557.7	 7032.0	...
9831679	  765.1	  557.7	 7031.0	...
9831680	  764.0	  557.9	 7030.0	...
9831681	  763.5	  558.0	 7036.0	...
9831682	  763.4	  558.1	 7041.0	...
9831683	  763.7	  557.6	 7047.0	...
9831684	  763.9	  557.2	 7049.0	...
9831685	  763.9	  556.8	 7052.0	...
9831686	  763.8	  556.8	 7056.0	...
9831687	  763.8	  556.9	 7057.0	...
9831688	  763.4	  557.2	 7055.0	...
9831689	  762.8	  557.7	 7052.0	...
9831690	  762.3	  558.3	 7049.0	...
9831691	  762.2	  558.5	 7049.0	...
9831692	  762.4	  558.5	 7051.0	...
9831693	  762.0	  558.4	 7050.0	...
9831694	  761.6	  558.6	 7047.0	...
9831695	  761.7	  558.6	 7043.0	...
9831696	  762.4	  558.6	 7041.0	...
9831697	  763.3	  558.5	 7041.0	...
9831698	  763.5	  557.8	 7039.0	...
9831699	  763.7	  557.1	 7036.0	...
9831700	  763.8	  556.7	 7033.0	...
9831701	  763.6	  557.4	 7033.0	...
9831702	  763.5	  558.0	 7035.0	...
9831703	  763.1	  557.9	 7038.0	...
9831704	  763.2	  557.7	 7040.0	...
9831705	  763.5	  557.7	 7043.0	...
9831706	  764.0	  557.8	 7045.0	...
9831707	  763.9	  557.9	 7043.0	...
9831708	  763.3	  557.5	 7040.0	...
9831709	  763.2	  557.4	 7037.0	...
9831710	  763.8	  557.9	 7037.0	...
9831711	  764.3	  558.4	 7036.0	...
9831712	  764.3	  559.0	 7035.0	...
9831713	  764.1	  558.8	 7034.0	...
9831714	  763.9	  558.3	 7033.0	...
9831715	  763.9	  558.1	 7033.0	...
9831716	  764.1	  558.3	 7032.0	...
9831717	  763.9	  558.9	 7032.0	...
9831718	  763.6	  559.1	 7033.0	...
9831719	  763.0	  558.7	 7034.0	...
9831720	  762.9	  557.9	 7036.0	...
9831721	  763.0	  557.2	 7033.0	...
9831722	  764.0	  557.2	 7031.0	...
9831723	  765.0	  557.6	 7029.0	...
9831724	  765.2	  558.1	 7032.0	...
9831725	  764.7	  558.1	 7034.0	...
9831726	  764.3	  558.1	 7035.0	...
9831727	  764.5	  558.0	 7034.0	...
9831728	  764.5	  557.2	 7033.0	...
9831729	  764.1	  556.7	 7033.0	...
MSG	9831730 0000 _ Number On
9831730	  763.7	  556.2	 7034.0	...
9831731	  764.2	  556.4	 7035.0	...
9831732	  764.9	  556.3	 7037.0	...
9831733	  765.6	  556.0	 7039.0	...
9831734	  765.5	  555.9	 7041.0	...
9831735	  765.3	  555.6	 7035.0	...
9831736	  765.2	  555.5	 7028.0	...
9831737	  765.1	  555.4	 7021.0	...
9831738	  765.0	  555.6	 7024.0	...
9831739	  764.9	  555.7	 7026.0	...
9831740	  764.9	  555.8	 7027.0	...
9831741	  765.2	  555.4	 7028.0	...
9831742	  765.6	  555.2	 7029.0	...
9831743	  765.9	  555.0	 7033.0	...
9831744	  766.0	  555.9	 7036.0	...
9831745	  765.4	  556.8	 7038.0	...
9831746	  764.7	  557.5	 7038.0	...
9831747	  764.0	  557.4	 7038.0	...
9831748	  763.9	  557.2	 7041.0	...
9831749	  763.8	  557.3	 7043.0	...
9831750	  763.6	  557.5	 7045.0	...
9831751	  763.6	  557.6	 7045.0	...
9831752	  763.7	  557.3	 7040.0	...
9831753	  763.9	  556.5	 7036.0	...
9831754	  764.0	  555.7	 7035.0	...
9831755	  763.8	  555.2	 7041.0	...
9831756	  763.9	  555.1	 7047.0	...
9831757	  763.8	  554.9	 7044.0	...
9831758	  763.7	  554.9	 7039.0	...
9831759	  763.4	  555.4	 7034.0	...
9831760	  763.4	  556.0	 7038.0	...
9831761	  763.3	  556.6	 7044.0	...
9831762	  763.2	  555.6	 7050.0	...
9831763	  763.0	  554.8	 7051.0	...
9831764	  763.0	  555.0	 7050.0	...
9831765	  763.7	  556.1	 7049.0	...
9831766	  764.7	  557.4	 7045.0	...
9831767	  765.2	  557.6	 7039.0	...
9831768	  764.9	  556.5	 7034.0	...
9831769	  764.2	  555.2	 7034.0	...
9831770	  764.0	  554.0	 7034.0	...
9831771	  764.0	  554.5	 7035.0	...
9831772	  764.5	  554.7	 7034.0	...
9831773	  765.1	  554.8	 7034.0	...
9831774	  766.0	  555.1	 7035.0	...
9831775	  766.6	  555.5	 7037.0	...
9831776	  766.9	  556.0	 7039.0	...
9831777	  767.1	  556.1	 7041.0	...
9831778	  767.2	  556.2	 7041.0	...
9831779	  766.7	  556.3	 7047.0	...
9831780	  765.8	  556.3	 7052.0	...
9831781	  764.9	  555.8	 7059.0	...
9831782	  764.6	  555.3	 7060.0	...
9831783	  764.7	  554.6	 7062.0	...
9831784	  765.0	  554.6	 7061.0	...
9831785	  765.1	  555.1	 7062.0	...
9831786	  764.4	  555.8	 7062.0	...
9831787	  763.6	  556.5	 7063.0	...
9831788	  763.2	  556.7	 7064.0	...
9831789	  763.9	  556.7	 7062.0	...
9831790	  764.4	  556.8	 7054.0	...
9831791	  764.4	  556.6	 7046.0	...
9831792	  764.3	  556.4	 7040.0	...
9831793	  764.7	  556.2	 7040.0	...
9831794	  764.9	  555.1	 7043.0	...
9831795	  764.9	  554.1	 7046.0	...
9831796	  764.7	  553.8	 7050.0	...
9831797	  765.0	  554.6	 7054.0	...
9831798	  765.4	  555.3	 7057.0	...
9831799	  765.7	  555.4	 7058.0	...
9831800	  765.6	  555.5	 7051.0	...
9831801	  765.5	  555.0	 7045.0	...
9831802	  765.4	  554.4	 7039.0	...
9831803	  765.3	  553.9	 7038.0	...
9831804	  765.8	  554.1	 7038.0	...
9831805	  766.3	  554.3	 7043.0	...
9831806	  766.6	  553.4	 7048.0	...
9831807	  766.5	  552.5	 7051.0	...
9831808	  766.5	  553.4	 7050.0	...
9831809	  766.7	  555.2	 7047.0	...
9831810	  766.9	  557.0	 7040.0	...
9831811	  766.8	  556.8	 7039.0	...
9831812	  766.7	  556.6	 7038.0	...
9831813	  766.7	  556.3	 7033.0	...
9831814	  766.7	  556.3	 7024.0	...
9831815	  766.8	  556.5	 7015.0	...
9831816	  766.6	  556.0	 7017.0	...
9831817	  766.2	  555.2	 7023.0	...
9831818	  765.8	  554.3	 7029.0	...
9831819	  765.6	  554.0	 7034.0	...
9831820	  765.5	  553.6	 7039.0	...
9831821	  765.4	  553.0	 7048.0	...
9831822	  765.3	  552.4	 7057.0	...
9831823	  765.1	  552.0	 7060.0	...
9831824	  765.1	  552.0	 7058.0	...
9831825	  765.1	  551.8	 7055.0	...
9831826	  765.1	  551.8	 7052.0	...
9831827	  765.1	  552.4	 7054.0	...
9831828	  765.0	  552.8	 7056.0	...
9831829	  764.9	  553.1	 7053.0	...
9831830	  765.0	  552.8	 7049.0	...
9831831	  765.4	  553.1	 7042.0	...
9831832	  765.3	  554.2	 7038.0	...
9831833	  765.2	  555.1	 7037.0	...
9831834	  765.5	  555.8	 7039.0	...
9831835	  766.0	  555.2	 7042.0	...
9831836	  766.7	  554.8	 7042.0	...
9831837	  767.0	  554.7	 7042.0	...
9831838	  767.8	  554.9	 7037.0	...
9831839	  768.4	  554.9	 7033.0	...
9831840	  768.4	  554.9	 7029.0	...
9831841	  767.9	  554.9	 7028.0	...
9831842	  767.4	  555.5	 7027.0	...
9831843	  767.0	  556.1	 7027.0	...
9831844	  766.7	  555.4	 7028.0	...
9831845	  766.5	  554.1	 7029.0	...
9831846	  766.5	  553.3	 7030.0	...
9831847	  766.4	  553.9	 7032.0	...
9831848	  767.0	  554.4	 7034.0	...
9831849	  767.5	  554.5	 7037.0	...
9831850	  767.9	  554.3	 7037.0	...
9831851	  767.5	  554.2	 7038.0	...
9831852	  767.6	  554.2	 7039.0	...
9831853	  767.7	  555.1	 7039.0	...
9831854	  767.8	  556.0	 7041.0	...
9831855	  767.8	  555.5	 7045.0	...
9831856	  767.4	  554.2	 7050.0	...
9831857	  766.8	  553.2	 7054.0	...
9831858	  766.4	  553.3	 7057.0	...
9831859	  766.1	  552.6	 7059.0	...
9831860	  766.0	  551.7	 7060.0	...
9831861	  766.1	  552.8	 7061.0	...
9831862	  766.3	  554.7	 7064.0	...
9831863	  766.5	  556.6	 7067.0	...
9831864	  767.2	  556.4	 7066.0	...
9831865	  767.7	  556.2	 7061.0	...
9831866	  767.9	  555.0	 7056.0	...
9831867	  767.2	  553.9	 7058.0	...
9831868	  766.5	  553.9	 7062.0	...
9831869	  766.1	  555.1	 7065.0	...
9831870	  766.0	  556.3	 7071.0	...
9831871	  766.1	  556.3	 7077.0	...
9831872	  766.4	  556.3	 7081.0	...
9831873	  766.6	  556.2	 7080.0	...
9831874	  766.7	  556.0	 7078.0	...
9831875	  766.6	  555.6	 7080.0	...
9831876	  766.9	  554.9	 7083.0	...
9831877	  767.3	  554.6	 7083.0	...
9831878	  767.8	  555.0	 7077.0	...
9831879	  768.1	  555.2	 7071.0	...
9831880	  768.1	  554.8	 7068.0	...
9831881	  769.1	  553.9	 7064.0	...
9831882	  770.2	  553.4	 7059.0	...
9831883	  771.0	  553.5	 7055.0	...
9831884	  770.6	  553.7	 7057.0	...
9831885	  770.1	  553.6	 7058.0	...
9831886	  769.6	  553.3	 7059.0	...
9831887	  769.3	  553.2	 7059.0	...
9831888	  769.0	  553.2	 7059.0	...
9831889	  769.6	  553.1	 7058.0	...
9831890	  770.8	  552.9	 7057.0	...
9831891	  771.9	  552.6	 7057.0	...
9831892	  771.9	  553.4	 7055.0	...
9831893	  771.3	  554.5	 7053.0	...
9831894	  770.8	  555.7	 7052.0	...
9831895	  770.9	  555.8	 7056.0	...
9831896	  770.8	  555.0	 7060.0	...
9831897	  770.6	  553.7	 7062.0	...
9831898	  770.3	  552.4	 7063.0	...
9831899	  770.1	  552.2	 7063.0	...
9831900	  770.1	  552.5	 7066.0	...
9831901	  770.1	  552.9	 7067.0	...
9831902	  770.1	  553.1	 7067.0	...
9831903	  770.1	  552.9	 7065.0	...
9831904	  769.9	  552.8	 7066.0	...
9831905	  769.7	  552.7	 7070.0	...
9831906	  769.7	  552.5	 7075.0	...
9831907	  769.7	  552.1	 7075.0	...
9831908	  769.7	  552.5	 7073.0	...
9831909	  770.2	  553.2	 7068.0	...
9831910	  770.9	  553.9	 7066.0	...
9831911	  770.5	  553.8	 7066.0	...
9831912	  769.5	  553.8	 7066.0	...
9831913	  769.9	  554.0	 7065.0	...
9831914	  771.3	  554.2	 7062.0	...
9831915	  771.4	  554.9	 7073.0	...
9831916	  770.0	  555.4	 7085.0	...
9831917	  768.7	  554.5	 7094.0	...
9831918	  769.0	  553.0	 7090.0	...
9831919	  769.4	  551.4	 7086.0	...
9831920	  769.4	  551.4	 7085.0	...
9831921	  769.4	  552.0	 7086.0	...
9831922	  769.1	  552.6	 7088.0	...
9831923	  769.1	  553.2	 7088.0	...
9831924	  768.9	  552.9	 7089.0	...
9831925	  768.7	  552.5	 7092.0	...
9831926	  768.6	  552.7	 7095.0	...
9831927	  770.0	  552.7	 7096.0	...
9831928	  771.4	  552.8	 7094.0	...
9831929	  772.7	  552.3	 7091.0	...
9831930	  772.8	  552.6	 7089.0	...
9831931	  772.8	  553.0	 7088.0	...
9831932	  772.3	  553.5	 7089.0	...
9831933	  771.7	  553.8	 7091.0	...
9831934	  771.4	  554.0	 7093.0	...
9831935	  771.6	  553.1	 7092.0	...
9831936	  771.8	  552.1	 7098.0	...
9831937	  771.6	  551.4	 7103.0	...
9831938	  771.5	  551.6	 7107.0	...
9831939	  771.3	  551.8	 7105.0	...
9831940	  770.9	  551.7	 7103.0	...
9831941	  770.6	  551.5	 7101.0	...
9831942	  770.3	  551.3	 7099.0	...
9831943	  770.6	  551.9	 7099.0	...
9831944	  770.8	  552.7	 7098.0	...
9831945	  770.9	  552.1	 7098.0	...
9831946	  771.4	  550.8	 7099.0	...
9831947	  772.0	  549.6	 7100.0	...
9831948	  772.5	  551.1	 7100.0	...
9831949	  772.3	  552.8	 7098.0	...
9831950	  772.1	  553.4	 7096.0	...
9831951	  771.9	  552.6	 7094.0	...
9831952	  771.7	  551.6	 7093.0	...
9831953	  771.6	  551.4	 7093.0	...
9831954	  771.6	  551.3	 7094.0	...
9831955	  771.8	  551.3	 7104.0	...
9831956	  772.2	  551.4	 7112.0	...
9831957	  772.5	  551.4	 7120.0	...
9831958	  772.7	  551.6	 7121.0	...
9831959	  772.7	  551.9	 7121.0	...
9831960	  772.7	  551.7	 7121.0	...
9831961	  772.6	  551.2	 7120.0	...
9831962	  772.4	  550.7	 7119.0	...
9831963	  771.3	  550.7	 7119.0	...
9831964	  770.2	  550.4	 7124.0	...
9831965	  769.7	  550.1	 7128.0	...
9831966	  770.4	  550.8	 7126.0	...
9831967	  770.9	  551.9	 7123.0	...
9831968	  771.0	  553.1	 7118.0	...
9831969	  770.7	  553.4	 7118.0	...
9831970	  770.6	  553.4	 7118.0	...
9831971	  770.5	  553.2	 7120.0	...
9831972	  770.5	  553.0	 7120.0	...
9831973	  770.9	  552.2	 7119.0	...
9831974	  771.3	  551.3	 7119.0	...
9831975	  770.7	  550.7	 7126.0	...
9831976	  769.7	  551.0	 7133.0	...
9831977	  768.9	  551.0	 7136.0	...
9831978	  769.2	  550.5	 7134.0	...
9831979	  770.2	  549.7	 7132.0	...
9831980	  771.1	  550.1	 7131.0	...
9831981	  772.0	  550.9	 7132.0	...
9831982	  772.6	  551.8	 7135.0	...
9831983	  773.2	  552.2	 7138.0	...
9831984	  772.8	  552.7	 7144.0	...
9831985	  771.8	  553.0	 7149.0	...
9831986	  770.7	  553.1	 7155.0	...
9831987	  770.4	  553.0	 7155.0	...
9831988	  770.3	  553.2	 7153.0	...
9831989	  770.3	  553.4	 7149.0	...
9831990	  771.6	  553.1	 7146.0	...
9831991	  772.8	  552.7	 7146.0	...
9831992	  773.0	  552.0	 7150.0	...
9831993	  772.1	  551.4	 7154.0	...
9831994	  771.3	  551.3	 7155.0	...
9831995	  771.4	  551.8	 7153.0	...
9831996	  771.7	  552.7	 7149.0	...
9831997	  772.0	  552.6	 7146.0	...
9831998	  772.1	  552.2	 7143.0	...
9831999	  772.1	  551.7	 7142.0	...
9832000	  772.5	  551.9	 7141.0	...
9832001	  772.8	  552.0	 7141.0	...
9832002	  773.1	  552.1	 7145.0	...
9832003	  773.0	  552.1	 7149.0	...
9832004	  772.9	  551.9	 7155.0	...
9832005	  772.6	  551.7	 7159.0	...
9832006	  772.2	  551.0	 7164.0	...
9832007	  771.9	  550.0	 7166.0	...
9832008	  771.7	  549.1	 7167.0	...
9832009	  771.8	  548.2	 7165.0	...
9832010	  771.9	  547.7	 7162.0	...
9832011	  772.2	  548.3	 7159.0	...
9832012	  773.1	  549.9	 7158.0	...
9832013	  773.8	  551.6	 7160.0	...
9832014	  774.3	  551.8	 7167.0	...
9832015	  774.2	  551.2	 7173.0	...
9832016	  773.6	  550.8	 7176.0	...
9832017	  773.2	  550.8	 7175.0	...
9832018	  772.8	  550.0	 7173.0	...
9832019	  772.5	  549.1	 7170.0	...
9832020	  772.3	  548.4	 7168.0	...
9832021	  773.4	  548.9	 7167.0	...
9832022	  774.7	  549.1	 7168.0	...
9832023	  775.6	  549.0	 7170.0	...
9832024	  775.2	  548.4	 7170.0	...
9832025	  774.7	  548.1	 7173.0	...
9832026	  773.7	  548.2	 7175.0	...
9832027	  772.6	  548.3	 7178.0	...
9832028	  771.5	  548.5	 7177.0	...
9832029	  771.2	  548.5	 7175.0	...
9832030	  771.7	  548.6	 7171.0	...
9832031	  773.2	  548.8	 7170.0	...
9832032	  774.7	  548.9	 7172.0	...
9832033	  775.2	  549.4	 7175.0	...
MSG	9832034 0000 _ Number Off
9832034	  774.0	  549.8	 7178.0	...
9832035	  772.7	  550.1	 7182.0	...
9832036	  771.7	  550.1	 7188.0	...
9832037	  771.5	  550.1	 7192.0	...
9832038	  771.6	  550.0	 7194.0	...
9832039	  772.1	  549.7	 7194.0	...
9832040	  772.6	  548.9	 7194.0	...
9832041	  772.7	  548.3	 7198.0	...
9832042	  772.8	  548.0	 7200.0	...
9832043	  772.8	  548.2	 7202.0	...
9832044	  773.3	  548.7	 7196.0	...
9832045	  773.8	  549.1	 7192.0	...
9832046	  774.2	  548.6	 7199.0	...
9832047	  774.0	  547.9	 7211.0	...
9832048	  773.6	  546.9	 7223.0	...
9832049	  772.5	  547.3	 7225.0	...
9832050	  771.5	  548.1	 7224.0	...
9832051	  771.8	  549.0	 7219.0	...
9832052	  772.9	  549.6	 7214.0	...
9832053	  772.4	  549.9	 7211.0	...
9832054	  770.8	  550.6	 7213.0	...
9832055	  769.5	  551.0	 7215.0	...
9832056	  769.8	  550.6	 7224.0	...
9832057	  770.1	  550.0	 7232.0	...
9832058	  770.7	  549.1	 7239.0	...
9832059	  771.4	  548.7	 7238.0	...
9832060	  772.1	  548.4	 7235.0	...
9832061	  772.2	  548.7	 7234.0	...
9832062	  771.6	  549.1	 7235.0	...
9832063	  770.8	  549.2	 7238.0	...
9832064	  770.3	  548.9	 7240.0	...
9832065	  770.5	  548.4	 7240.0	...
9832066	  771.0	  548.3	 7240.0	...
9832067	  771.2	  548.5	 7241.0	...
9832068	  771.4	  548.7	 7242.0	...
9832069	  771.5	  548.8	 7247.0	...
9832070	  771.5	  548.8	 7252.0	...
9832071	  771.5	  548.7	 7257.0	...
9832072	  771.6	  548.4	 7257.0	...
9832073	  771.7	  548.2	 7258.0	...
9832074	  771.9	  548.1	 7259.0	...
9832075	  772.2	  548.4	 7259.0	...
9832076	  772.4	  548.7	 7257.0	...
9832077	  772.4	  549.0	 7252.0	...
9832078	  772.3	  549.0	 7248.0	...
9832079	  772.4	  548.3	 7249.0	...
9832080	  772.6	  547.8	 7250.0	...
9832081	  772.9	  547.6	 7252.0	...
9832082	  773.4	  549.0	 7250.0	...
9832083	  773.8	  550.2	 7250.0	...
9832084	  773.8	  549.9	 7251.0	...
9832085	  773.4	  548.4	 7256.0	...
9832086	  772.8	  546.6	 7262.0	...
9832087	  772.5	  546.0	 7267.0	...
9832088	  772.5	  545.9	 7264.0	...
9832089	  772.5	  546.2	 7257.0	...
9832090	  772.6	  547.2	 7249.0	...
9832091	  772.7	  548.1	 7249.0	...
9832092	  772.9	  548.9	 7254.0	...
9832093	  773.0	  549.1	 7259.0	...
9832094	  773.3	  549.1	 7256.0	...
9832095	  773.9	  548.9	 7251.0	...
9832096	  774.4	  548.9	 7245.0	...
9832097	  774.6	  549.1	 7244.0	...
9832098	  774.4	  548.0	 7253.0	...
9832099	  774.1	  546.8	 7265.0	...
9832100	  773.9	  545.7	 7278.0	...
9832101	  773.9	  545.9	 7281.0	...
9832102	  773.9	  546.1	 7283.0	...
9832103	  773.9	  545.9	 7285.0	...
9832104	  773.8	  545.8	 7288.0	...
9832105	  773.8	  546.4	 7285.0	...
9832106	  773.8	  547.1	 7281.0	...
9832107	  773.7	  548.1	 7278.0	...
9832108	  773.5	  548.3	 7276.0	...
9832109	  773.1	  548.3	 7274.0	...
9832110	  773.0	  548.3	 7273.0	...
9832111	  773.5	  548.1	 7276.0	...
9832112	  774.3	  548.6	 7278.0	...
9832113	  775.1	  548.9	 7274.0	...
9832114	  775.2	  549.1	 7269.0	...
9832115	  775.2	  548.8	 7271.0	...
9832116	  775.1	  548.6	 7278.0	...
9832117	  775.0	  547.8	 7289.0	...
9832118	  773.6	  546.5	 7298.0	...
9832119	  772.3	  545.3	 7306.0	...
9832120	  771.9	  544.5	 7312.0	...
9832121	  773.0	  544.1	 7303.0	...
9832122	  774.9	  544.9	 7295.0	...
9832123	  776.0	  545.9	 7287.0	...
9832124	  775.7	  547.2	 7292.0	...
9832125	  774.5	  547.4	 7297.0	...
9832126	  773.4	  547.2	 7302.0	...
9832127	  773.6	  546.7	 7301.0	...
9832128	  773.9	  546.2	 7300.0	...
9832129	  774.2	  546.0	 7299.0	...
9832130	  774.0	  545.8	 7299.0	...
9832131	  773.7	  546.5	 7300.0	...
9832132	  773.5	  547.2	 7308.0	...
9832133	  773.2	  547.5	 7316.0	...
9832134	  772.9	  547.0	 7322.0	...
9832135	  772.6	  545.8	 7316.0	...
9832136	  772.6	  545.2	 7309.0	...
9832137	  772.7	  544.1	 7302.0	...
9832138	  772.8	  543.7	 7301.0	...
9832139	  773.5	  543.8	 7300.0	...
9832140	  774.2	  544.1	 7299.0	...
9832141	  774.9	  544.4	 7300.0	...
9832142	  774.6	  544.4	 7303.0	...
9832143	  774.3	  544.6	 7305.0	...
9832144	  774.3	  544.7	 7307.0	...
9832145	  774.7	  544.7	 7307.0	...
9832146	  774.3	  544.6	 7308.0	...
9832147	  773.9	  544.6	 7312.0	...
9832148	  773.6	  544.6	 7315.0	...
9832149	  774.0	  545.1	 7321.0	...
9832150	  774.0	  545.7	 7325.0	...
9832151	  773.9	  546.0	 7328.0	...
9832152	  774.0	  545.8	 7329.0	...
9832153	  774.5	  545.5	 7331.0	...
9832154	  773.9	  545.9	 7334.0	...
9832155	  773.0	  546.3	 7337.0	...
9832156	  772.5	  546.7	 7331.0	...
9832157	  773.0	  547.0	 7324.0	...
9832158	  773.5	  547.3	 7323.0	...
9832159	  773.8	  546.8	 7330.0	...
9832160	  774.1	  546.2	 7338.0	...
9832161	  774.3	  545.5	 7341.0	...
9832162	  774.7	  545.3	 7343.0	...
9832163	  775.0	  545.3	 7345.0	...
9832164	  775.4	  545.3	 7346.0	...
9832165	  775.5	  545.2	 7346.0	...
9832166	  774.2	  545.3	 7347.0	...
9832167	  773.3	  545.5	 7346.0	...
9832168	  772.4	  545.8	 7344.0	...
9832169	  773.1	  546.5	 7342.0	...
9832170	  773.0	  547.1	 7340.0	...
9832171	  772.7	  547.2	 7337.0	...
9832172	  772.7	  546.7	 7335.0	...
9832173	  773.0	  546.2	 7335.0	...
9832174	  773.3	  546.1	 7337.0	...
9832175	  773.0	  546.1	 7338.0	...
9832176	  772.8	  546.0	 7337.0	...
9832177	  772.9	  546.0	 7333.0	...
9832178	  772.9	  545.9	 7329.0	...
9832179	  772.6	  545.8	 7336.0	...
9832180	  772.0	  545.7	 7348.0	...
9832181	  771.7	  545.4	 7359.0	...
9832182	  771.6	  545.1	 7364.0	...
9832183	  771.5	  544.7	 7368.0	...
9832184	  771.5	  544.4	 7373.0	...
9832185	  772.0	  544.3	 7373.0	...
9832186	  772.5	  544.1	 7367.0	...
9832187	  773.1	  543.8	 7359.0	...
9832188	  773.7	  543.8	 7352.0	...
9832189	  774.3	  544.0	 7352.0	...
9832190	  773.7	  545.1	 7352.0	...
9832191	  772.7	  546.1	 7357.0	...
9832192	  771.6	  547.1	 7362.0	...
9832193	  772.9	  547.0	 7368.0	...
9832194	  774.2	  547.1	 7367.0	...
9832195	  775.9	  547.2	 7367.0	...
9832196	  776.3	  547.4	 7366.0	...
9832197	  775.5	  547.6	 7365.0	...
9832198	  774.3	  547.9	 7365.0	...
9832199	  773.7	  548.2	 7366.0	...
9832200	  774.4	  547.9	 7370.0	...
9832201	  774.3	  547.4	 7372.0	...
9832202	  773.4	  546.9	 7375.0	...
9832203	  772.7	  546.7	 7375.0	...
9832204	  772.9	  546.3	 7375.0	...
9832205	  773.1	  546.0	 7376.0	...
9832206	  773.1	  545.5	 7379.0	...
9832207	  772.9	  544.9	 7381.0	...
9832208	  772.7	  544.5	 7384.0	...
9832209	  773.1	  544.3	 7382.0	...
9832210	  773.5	  544.4	 7379.0	...
9832211	  773.7	  544.5	 7381.0	...
9832212	  773.1	  544.7	 7385.0	...
9832213	  772.6	  544.8	 7388.0	...
9832214	  772.3	  544.9	 7386.0	...
9832215	  772.5	  545.0	 7385.0	...
9832216	  772.4	  545.2	 7385.0	...
9832217	  772.3	  543.9	 7384.0	...
9832218	  772.2	  542.4	 7382.0	...
9832219	  772.2	  542.4	 7381.0	...
9832220	  772.4	  543.9	 7384.0	...
9832221	  772.6	  545.8	 7389.0	...
9832222	  772.2	  546.5	 7393.0	...
9832223	  771.9	  547.3	 7394.0	...
9832224	  771.6	  547.6	 7396.0	...
9832225	  771.7	  547.7	 7399.0	...
9832226	  771.8	  547.7	 7401.0	...
9832227	  771.8	  547.7	 7404.0	...
9832228	  771.9	  547.3	 7406.0	...
9832229	  772.2	  546.9	 7407.0	...
9832230	  772.6	  546.6	 7399.0	...
9832231	  772.9	  546.9	 7389.0	...
9832232	  772.7	  547.2	 7383.0	...
9832233	  772.4	  547.4	 7387.0	...
9832234	  772.2	  547.3	 7391.0	...
9832235	  772.3	  546.8	 7391.0	...
9832236	  772.4	  546.4	 7392.0	...
9832237	  772.2	  546.0	 7393.0	...
9832238	  772.0	  546.0	 7394.0	...
9832239	  771.8	  546.0	 7394.0	...
9832240	  771.7	  546.1	 7392.0	...
9832241	  772.1	  546.6	 7392.0	...
9832242	  772.7	  547.0	 7393.0	...
9832243	  773.2	  547.3	 7394.0	...
9832244	  773.3	  547.0	 7395.0	...
9832245	  773.3	  546.5	 7393.0	...
9832246	  773.3	  545.9	 7391.0	...
9832247	  773.3	  545.6	 7389.0	...
9832248	  773.3	  545.7	 7388.0	...
9832249	  773.3	  545.7	 7386.0	...
9832250	  773.1	  546.0	 7392.0	...
9832251	  773.0	  546.3	 7399.0	...
9832252	  773.1	  546.6	 7403.0	...
9832253	  773.3	  546.8	 7400.0	...
9832254	  773.6	  547.0	 7398.0	...
9832255	  773.4	  547.2	 7400.0	...
9832256	  773.2	  547.4	 7401.0	...
9832257	  772.7	  548.1	 7404.0	...
9832258	  772.4	  548.8	 7407.0	...
9832259	  771.6	  548.1	 7409.0	...
9832260	  771.2	  546.7	 7408.0	...
9832261	  771.3	  546.6	 7406.0	...
9832262	  772.3	  547.7	 7404.0	...
9832263	  773.2	  548.2	 7403.0	...
9832264	  773.1	  547.5	 7401.0	...
9832265	  772.4	  546.8	 7398.0	...
9832266	  771.8	  546.7	 7402.0	...
9832267	  771.6	  547.1	 7408.0	...
9832268	  771.6	  547.1	 7414.0	...
9832269	  771.6	  547.1	 7414.0	...
9832270	  771.6	  546.8	 7414.0	...
9832271	  771.6	  547.0	 7414.0	...
9832272	  772.1	  547.4	 7412.0	...
9832273	  772.7	  547.9	 7410.0	...
9832274	  773.2	  547.6	 7408.0	...
9832275	  773.2	  547.1	 7409.0	...
9832276	  773.4	  546.8	 7409.0	...
9832277	  773.7	  546.9	 7410.0	...
9832278	  774.1	  546.8	 7411.0	...
9832279	  774.2	  546.5	 7407.0	...
9832280	  773.9	  546.5	 7402.0	...
9832281	  773.6	  546.5	 7397.0	...
9832282	  773.3	  546.3	 7401.0	...
9832283	  773.7	  546.1	 7404.0	...
9832284	  774.1	  545.9	 7409.0	...
9832285	  774.3	  545.9	 7412.0	...
9832286	  773.9	  545.9	 7414.0	...
9832287	  772.5	  546.1	 7418.0	...
9832288	  771.1	  545.8	 7422.0	...
9832289	  770.4	  545.3	 7426.0	...
9832290	  770.4	  544.7	 7425.0	...
9832291	  770.6	  544.8	 7425.0	...
9832292	  770.3	  546.0	 7426.0	...
9832293	  770.3	  547.1	 7430.0	...
9832294	  770.4	  547.8	 7434.0	...
9832295	  770.4	  547.9	 7436.0	...
9832296	  770.4	  547.8	 7438.0	...
9832297	  770.4	  547.5	 7439.0	...
9832298	  770.2	  546.7	 7439.0	...
9832299	  769.4	  546.4	 7439.0	...
9832300	  768.7	  546.2	 7438.0	...
9832301	  768.3	  546.7	 7437.0	...
9832302	  768.5	  546.9	 7437.0	...
9832303	  768.6	  547.2	 7436.0	...
9832304	  768.6	  547.5	 7442.0	...
9832305	  768.6	  547.7	 7449.0	...
9832306	  768.6	  547.9	 7456.0	...
9832307	  768.6	  548.0	 7454.0	...
9832308	  768.9	  547.8	 7454.0	...
9832309	  769.1	  547.4	 7455.0	...
9832310	  769.4	  546.9	 7448.0	...
9832311	  769.8	  546.8	 7439.0	...
9832312	  770.4	  546.8	 7431.0	...
9832313	  770.5	  546.9	 7436.0	...
9832314	  769.9	  546.5	 7443.0	...
9832315	  769.1	  546.2	 7451.0	...
9832316	  768.7	  545.9	 7447.0	...
9832317	  769.4	  545.9	 7440.0	...
9832318	  770.3	  545.9	 7432.0	...
9832319	  770.8	  545.9	 7434.0	...
9832320	  770.1	  546.3	 7436.0	...
9832321	  769.3	  546.6	 7437.0	...
9832322	  769.3	  546.7	 7435.0	...
9832323	  769.6	  546.3	 7432.0	...
9832324	  769.6	  546.1	 7430.0	...
9832325	  769.1	  546.2	 7428.0	...
9832326	  768.7	  546.5	 7427.0	...
9832327	  768.7	  546.5	 7431.0	...
9832328	  769.2	  546.4	 7435.0	...
9832329	  769.6	  546.3	 7433.0	...
9832330	  769.8	  546.2	 7427.0	...
9832331	  769.8	  546.2	 7420.0	...
9832332	  770.0	  547.1	 7419.0	...
9832333	  769.9	  548.4	 7424.0	...
9832334	  769.5	  549.8	 7427.0	...
9832335	  768.8	  548.9	 7430.0	...
9832336	  769.0	  547.5	 7429.0	...
9832337	  769.0	  546.4	 7430.0	...
9832338	  769.1	  546.8	 7432.0	...
9832339	  769.0	  547.9	 7434.0	...
9832340	  768.8	  548.8	 7435.0	...
9832341	  768.7	  549.5	 7435.0	...
9832342	  769.0	  549.1	 7435.0	...
9832343	  769.3	  548.6	 7437.0	...
9832344	  769.7	  548.2	 7438.0	...
9832345	  769.7	  548.2	 7440.0	...
9832346	  769.2	  547.5	 7439.0	...
9832347	  768.8	  546.9	 7435.0	...
9832348	  768.5	  546.5	 7432.0	...
9832349	  768.5	  547.0	 7433.0	...
9832350	  768.4	  548.0	 7436.0	...
9832351	  768.2	  548.7	 7438.0	...
9832352	  768.8	  548.6	 7437.0	...
9832353	  769.4	  548.2	 7434.0	...
9832354	  770.0	  548.2	 7431.0	...
9832355	  770.5	  549.2	 7429.0	...
9832356	  771.0	  550.2	 7430.0	...
9832357	  771.6	  550.3	 7432.0	...
9832358	  771.6	  549.5	 7430.0	...
9832359	  770.7	  548.9	 7427.0	...
9832360	  769.7	  548.6	 7424.0	...
9832361	  769.0	  548.6	 7422.0	...
9832362	  769.2	  548.5	 7419.0	...
9832363	  769.5	  548.4	 7416.0	...
9832364	  769.4	  548.4	 7420.0	...
9832365	  769.2	  548.2	 7425.0	...
9832366	  769.4	  547.9	 7431.0	...
9832367	  769.9	  549.1	 7426.0	...
9832368	  770.4	  550.7	 7421.0	...
9832369	  770.2	  552.2	 7419.0	...
9832370	  769.3	  552.1	 7422.0	...
9832371	  768.6	  550.9	 7425.0	...
9832372	  769.0	  549.8	 7427.0	...
9832373	  770.0	  548.7	 7428.0	...
9832374	  771.1	  549.3	 7421.0	...
9832375	  771.2	  550.1	 7414.0	...
9832376	  771.2	  550.6	 7406.0	...
9832377	  771.1	  550.2	 7405.0	...
9832378	  770.8	  549.8	 7405.0	...
9832379	  770.6	  549.6	 7402.0	...
9832380	  770.5	  549.5	 7398.0	...
9832381	  770.6	  549.8	 7398.0	...
9832382	  770.8	  550.0	 7402.0	...
9832383	  770.9	  550.6	 7405.0	...
9832384	  770.9	  550.9	 7404.0	...
9832385	  771.0	  551.1	 7404.0	...
9832386	  770.9	  550.6	 7402.0	...
9832387	  770.8	  550.0	 7402.0	...
9832388	  771.1	  549.5	 7401.0	...
9832389	  771.4	  549.4	 7401.0	...
9832390	  771.6	  549.3	 7402.0	...
9832391	  771.6	  549.4	 7404.0	...
9832392	  771.4	  549.5	 7399.0	...
9832393	  771.3	  549.6	 7393.0	...
9832394	  771.2	  549.5	 7388.0	...
9832395	  772.0	  550.0	 7389.0	...
9832396	  772.7	  550.4	 7390.0	...
9832397	  773.4	  551.5	 7390.0	...
9832398	  773.5	  552.1	 7391.0	...
9832399	  773.6	  552.6	 7392.0	...
9832400	  773.7	  552.3	 7395.0	...
9832401	  773.7	  552.2	 7397.0	...
9832402	  773.7	  552.4	 7399.0	...
9832403	  773.7	  552.5	 7397.0	...
9832404	  773.6	  552.4	 7394.0	...
9832405	  773.7	  552.3	 7387.0	...
9832406	  773.9	  552.2	 7381.0	...
9832407	  773.6	  552.3	 7375.0	...
9832408	  773.1	  552.5	 7377.0	...
9832409	  772.7	  552.5	 7378.0	...
9832410	  773.5	  552.0	 7381.0	...
9832411	  774.2	  551.2	 7377.0	...
9832412	  774.8	  550.6	 7373.0	...
9832413	  774.8	  550.4	 7369.0	...
9832414	  774.8	  550.4	 7367.0	...
9832415	  774.7	  550.9	 7366.0	...
9832416	  774.4	  551.5	 7365.0	...
9832417	  773.6	  552.1	 7364.0	...
9832418	  772.9	  552.0	 7364.0	...
9832419	  772.3	  551.5	 7362.0	...
9832420	  772.7	  550.3	 7360.0	...
9832421	  773.2	  549.4	 7359.0	...
9832422	  773.6	  548.9	 7358.0	...
9832423	  773.6	  548.9	 7358.0	...
9832424	  773.7	  549.9	 7362.0	...
9832425	  773.7	  550.9	 7366.0	...
9832426	  773.8	  551.8	 7363.0	...
9832427	  774.0	  552.2	 7357.0	...
9832428	  774.3	  552.6	 7350.0	...
9832429	  773.9	  552.4	 7358.0	...
9832430	  773.3	  551.8	 7366.0	...
9832431	  773.4	  551.4	 7369.0	...
9832432	  774.5	  552.0	 7363.0	...
9832433	  775.5	  552.6	 7356.0	...
9832434	  776.1	  552.5	 7354.0	...
9832435	  776.2	  552.1	 7352.0	...
9832436	  776.3	  551.7	 7351.0	...
9832437	  776.3	  551.5	 7343.0	...
9832438	  776.0	  551.4	 7335.0	...
9832439	  775.7	  551.2	 7336.0	...
9832440	  776.2	  551.6	 7343.0	...
9832441	  777.1	  551.9	 7345.0	...
9832442	  778.0	  552.1	 7338.0	...
9832443	  777.6	  551.7	 7331.0	...
9832444	  776.4	  551.5	 7330.0	...
9832445	  775.2	  551.4	 7326.0	...
9832446	  774.4	  551.5	 7323.0	...
9832447	  774.5	  551.4	 7323.0	...
9832448	  775.1	  551.9	 7327.0	...
9832449	  775.7	  552.5	 7330.0	...
9832450	  776.3	  553.0	 7328.0	...
9832451	  777.1	  553.0	 7324.0	...
9832452	  777.8	  553.0	 7319.0	...
EFIX R   9828857	9832452	3596	  763.0	  545.8	   7249
SSACC R  9832453
9832453	  778.4	  553.0	 7317.0	...
9832454	  778.2	  552.9	 7318.0	...
9832455	  777.4	  553.0	 7320.0	...
9832456	  776.7	  553.9	 7321.0	...
9832457	  774.8	  555.0	 7319.0	...
9832458	  772.1	  556.2	 7317.0	...
9832459	  769.2	  557.7	 7316.0	...
9832460	  764.4	  559.4	 7322.0	...
9832461	  759.7	  561.1	 7329.0	...
9832462	  752.9	  563.4	 7336.0	...
9832463	  746.9	  567.3	 7342.0	...
9832464	  740.0	  572.1	 7350.0	...
9832465	  732.9	  576.0	 7357.0	...
9832466	  725.4	  579.2	 7361.0	...
9832467	  718.4	  581.5	 7368.0	...
9832468	  709.7	  583.6	 7390.0	...
9832469	  702.6	  585.6	 7413.0	...
9832470	  696.7	  587.4	 7425.0	...
9832471	  691.8	  589.4	 7419.0	...
9832472	  688.0	  590.3	 7414.0	...
9832473	  681.8	  591.4	 7412.0	...
9832474	  677.6	  591.9	 7413.0	...
9832475	  672.7	  592.5	 7409.0	...
9832476	  669.3	  592.8	 7405.0	...
9832477	  664.0	  593.5	 7400.0	...
9832478	  659.7	  596.6	 7400.0	...
ESACC R  9832453	9832478	26	  778.4	  553.0	  659.7	  596.6	   2.69	    161
SFIX R   9832479
9832479	  657.0	  599.5	 7400.0	...
9832480	  655.0	  602.4	 7400.0	...
9832481	  652.4	  602.9	 7400.0	...
9832482	  649.9	  603.5	 7403.0	...
9832483	  648.4	  604.1	 7405.0	...
9832484	  646.0	  604.9	 7405.0	...
9832485	  643.9	  605.6	 7403.0	...
9832486	  642.1	  606.0	 7403.0	...
9832487	  640.6	  607.0	 7401.0	...
9832488	  639.2	  609.1	 7394.0	...
9832489	  638.7	  611.6	 7385.0	...
9832490	  638.2	  613.2	 7379.0	...
9832491	  637.5	  614.3	 7380.0	...
9832492	  636.7	  615.3	 7384.0	...
9832493	  635.9	  616.2	 7388.0	...
9832494	  635.2	  616.8	 7388.0	...
9832495	  634.7	  617.8	 7383.0	...
9832496	  635.0	  618.8	 7377.0	...
9832497	  635.9	  619.4	 7378.0	...
9832498	  636.7	  619.2	 7381.0	...
9832499	  638.2	  619.7	 7383.0	...
9832500	  639.1	  620.6	 7375.0	...
9832501	  640.0	  621.5	 7367.0	...
9832502	  640.0	  621.5	 7361.0	...
9832503	  639.9	  621.3	 7356.0	...
9832504	  639.8	  620.8	 7353.0	...
9832505	  639.8	  620.4	 7348.0	...
9832506	  639.7	  620.2	 7347.0	...
9832507	  639.8	  620.3	 7349.0	...
9832508	  640.0	  620.3	 7353.0	...
9832509	  639.9	  620.4	 7355.0	...
9832510	  639.7	  620.6	 7351.0	...
9832511	  639.4	  620.6	 7348.0	...
9832512	  638.8	  620.1	 7347.0	...
9832513	  638.0	  618.8	 7348.0	...
9832514	  637.3	  617.8	 7348.0	...
9832515	  637.3	  617.6	 7347.0	...
9832516	  637.3	  618.2	 7346.0	...
9832517	  637.3	  618.4	 7345.0	...
9832518	  638.2	  617.9	 7341.0	...
9832519	  639.2	  618.5	 7338.0	...
9832520	  640.2	  619.5	 7337.0	...
9832521	  640.3	  620.2	 7337.0	...
9832522	  641.0	  619.7	 7329.0	...
9832523	  641.8	  620.3	 7319.0	...
9832524	  641.7	  621.5	 7310.0	...
9832525	  640.9	  623.2	 7311.0	...
9832526	  640.0	  623.8	 7312.0	...
9832527	  640.1	  623.9	 7312.0	...
9832528	  640.2	  623.7	 7306.0	...
9832529	  640.8	  623.3	 7295.0	...
9832530	  640.7	  623.2	 7284.0	...
9832531	  640.9	  622.9	 7278.0	...
9832532	  640.8	  622.6	 7278.0	...
9832533	  641.0	  622.3	 7284.0	...
9832534	  641.1	  622.3	 7291.0	...
9832535	  642.6	  622.4	 7292.0	...
9832536	  644.3	  622.2	 7286.0	...
9832537	  646.0	  621.8	 7280.0	...
9832538	  645.9	  621.5	 7279.0	...
9832539	  644.6	  621.5	 7285.0	...
9832540	  643.4	  621.6	 7292.0	...
9832541	  642.2	  622.2	 7299.0	...
9832542	  642.2	  622.5	 7299.0	...
9832543	  642.1	  623.0	 7299.0	...
9832544	  642.1	  623.2	 7299.0	...
9832545	  641.8	  623.2	 7300.0	...
9832546	  641.5	  623.0	 7299.0	...
9832547	  641.0	  622.9	 7295.0	...
9832548	  640.7	  623.0	 7288.0	...
9832549	  640.4	  623.3	 7282.0	...
9832550	  640.9	  623.4	 7274.0	...
9832551	  641.7	  623.6	 7268.0	...
9832552	  642.5	  624.6	 7262.0	...
9832553	  642.7	  625.7	 7262.0	...
9832554	  642.7	  626.6	 7263.0	...
9832555	  642.7	  626.6	 7262.0	...
9832556	  642.7	  626.3	 7257.0	...
9832557	  642.8	  625.7	 7251.0	...
9832558	  643.1	  624.9	 7246.0	...
9832559	  643.4	  624.4	 7245.0	...
9832560	  643.5	  624.1	 7242.0	...
9832561	  643.4	  624.5	 7239.0	...
9832562	  643.5	  625.0	 7234.0	...
9832563	  643.7	  625.5	 7231.0	...
9832564	  644.0	  625.6	 7228.0	...
9832565	  644.1	  625.5	 7227.0	...
9832566	  644.3	  625.8	 7222.0	...
9832567	  644.4	  626.4	 7221.0	...
9832568	  644.5	  627.0	 7220.0	...
9832569	  644.5	  627.3	 7223.0	...
9832570	  644.5	  627.4	 7223.0	...
9832571	  644.4	  627.0	 7223.0	...
9832572	  644.3	  626.5	 7224.0	...
9832573	  644.2	  625.6	 7221.0	...
9832574	  644.2	  625.2	 7219.0	...
9832575	  644.5	  626.3	 7216.0	...
9832576	  644.8	  627.7	 7216.0	...
9832577	  645.2	  628.8	 7216.0	...
9832578	  645.5	  628.6	 7217.0	...
9832579	  644.7	  628.5	 7221.0	...
9832580	  643.6	  628.5	 7224.0	...
9832581	  642.5	  628.4	 7228.0	...
9832582	  642.4	  627.9	 7229.0	...
9832583	  643.0	  627.6	 7230.0	...
9832584	  643.7	  628.1	 7227.0	...
9832585	  644.5	  628.7	 7225.0	...
9832586	  644.5	  628.1	 7225.0	...
9832587	  644.4	  626.9	 7221.0	...
9832588	  644.3	  625.7	 7215.0	...
9832589	  643.7	  626.0	 7209.0	...
9832590	  643.1	  626.5	 7207.0	...
9832591	  643.0	  626.9	 7206.0	...
9832592	  643.6	  627.8	 7205.0	...
9832593	  644.1	  628.8	 7205.0	...
9832594	  644.0	  629.9	 7198.0	...
9832595	  643.6	  628.6	 7191.0	...
9832596	  643.2	  627.0	 7184.0	...
9832597	  642.9	  625.6	 7178.0	...
9832598	  643.9	  626.1	 7173.0	...
9832599	  645.0	  626.5	 7169.0	...
9832600	  645.9	  626.8	 7170.0	...
9832601	  645.8	  626.8	 7172.0	...
9832602	  645.8	  627.4	 7173.0	...
9832603	  646.0	  628.9	 7167.0	...
9832604	  646.3	  630.4	 7160.0	...
9832605	  646.4	  631.7	 7152.0	...
9832606	  646.4	  632.0	 7144.0	...
9832607	  646.3	  632.3	 7134.0	...
9832608	  646.0	  632.4	 7125.0	...
9832609	  645.9	  632.4	 7124.0	...
9832610	  645.8	  630.5	 7123.0	...
9832611	  645.7	  628.6	 7120.0	...
9832612	  645.9	  627.2	 7126.0	...
9832613	  646.3	  627.7	 7134.0	...
9832614	  646.3	  628.4	 7138.0	...
9832615	  646.3	  629.6	 7134.0	...
9832616	  646.1	  630.7	 7130.0	...
9832617	  646.1	  631.1	 7133.0	...
9832618	  646.1	  630.4	 7137.0	...
9832619	  646.1	  629.8	 7135.0	...
9832620	  646.1	  629.8	 7128.0	...
9832621	  646.5	  629.9	 7120.0	...
9832622	  646.9	  629.9	 7119.0	...
9832623	  647.3	  629.8	 7118.0	...
9832624	  647.3	  629.8	 7119.0	...
9832625	  647.4	  629.9	 7126.0	...
9832626	  647.6	  629.9	 7131.0	...
9832627	  647.6	  630.1	 7129.0	...
9832628	  647.2	  630.0	 7123.0	...
9832629	  646.5	  629.9	 7116.0	...
9832630	  645.9	  629.7	 7123.0	...
9832631	  645.5	  629.3	 7131.0	...
9832632	  645.0	  628.8	 7139.0	...
9832633	  644.8	  629.2	 7133.0	...
9832634	  644.7	  629.9	 7127.0	...
9832635	  644.8	  630.6	 7122.0	...
9832636	  644.5	  630.4	 7123.0	...
9832637	  644.1	  630.3	 7127.0	...
9832638	  643.6	  630.1	 7130.0	...
9832639	  642.5	  629.5	 7132.0	...
9832640	  641.6	  628.9	 7130.0	...
9832641	  641.2	  628.5	 7129.0	...
9832642	  641.3	  628.5	 7129.0	...
9832643	  641.4	  628.6	 7129.0	...
9832644	  641.6	  628.5	 7126.0	...
9832645	  641.7	  628.4	 7123.0	...
9832646	  641.7	  628.5	 7120.0	...
9832647	  641.3	  628.8	 7119.0	...
9832648	  642.5	  630.1	 7117.0	...
9832649	  644.0	  631.0	 7109.0	...
9832650	  645.5	  631.7	 7094.0	...
9832651	  644.9	  631.6	 7080.0	...
9832652	  643.6	  632.1	 7078.0	...
9832653	  642.3	  632.7	 7083.0	...
9832654	  641.5	  631.8	 7097.0	...
9832655	  641.3	  630.3	 7109.0	...
9832656	  641.3	  629.0	 7119.0	...
9832657	  641.5	  629.4	 7121.0	...
9832658	  641.7	  630.0	 7121.0	...
9832659	  642.9	  630.3	 7118.0	...
9832660	  644.2	  632.0	 7114.0	...
9832661	  645.6	  633.6	 7109.0	...
9832662	  645.7	  635.1	 7108.0	...
9832663	  645.3	  635.0	 7105.0	...
9832664	  644.8	  633.7	 7100.0	...
9832665	  644.8	  632.5	 7096.0	...
9832666	  645.1	  631.3	 7097.0	...
9832667	  645.5	  630.8	 7099.0	...
9832668	  645.3	  629.7	 7103.0	...
9832669	  644.1	  628.6	 7103.0	...
9832670	  643.1	  629.6	 7101.0	...
9832671	  642.3	  631.3	 7096.0	...
9832672	  642.9	  632.5	 7091.0	...
9832673	  644.4	  631.9	 7088.0	...
9832674	  645.8	  631.3	 7084.0	...
9832675	  646.7	  631.2	 7080.0	...
9832676	  646.5	  631.3	 7080.0	...
9832677	  645.4	  631.5	 7083.0	...
9832678	  644.5	  632.6	 7088.0	...
9832679	  644.0	  633.6	 7092.0	...
9832680	  644.2	  633.9	 7092.0	...
9832681	  644.1	  633.3	 7088.0	...
9832682	  643.8	  632.8	 7085.0	...
9832683	  643.8	  632.9	 7083.0	...
9832684	  644.0	  632.9	 7082.0	...
9832685	  644.4	  633.0	 7080.0	...
9832686	  644.8	  633.2	 7078.0	...
9832687	  645.1	  633.4	 7076.0	...
9832688	  644.4	  633.8	 7074.0	...
9832689	  643.7	  634.2	 7074.0	...
9832690	  642.5	  634.4	 7075.0	...
9832691	  641.9	  633.9	 7075.0	...
9832692	  641.2	  633.5	 7081.0	...
9832693	  640.8	  633.3	 7087.0	...
9832694	  640.8	  633.5	 7094.0	...
9832695	  640.8	  633.6	 7095.0	...
9832696	  640.4	  632.9	 7097.0	...
9832697	  640.0	  632.2	 7094.0	...
9832698	  640.5	  630.8	 7086.0	...
9832699	  641.4	  630.1	 7077.0	...
9832700	  642.4	  630.6	 7071.0	...
9832701	  642.4	  631.7	 7071.0	...
9832702	  642.9	  633.0	 7063.0	...
9832703	  643.6	  633.1	 7055.0	...
9832704	  644.3	  633.2	 7053.0	...
9832705	  644.4	  632.1	 7059.0	...
9832706	  644.3	  631.0	 7065.0	...
9832707	  644.2	  630.8	 7066.0	...
9832708	  644.2	  631.5	 7067.0	...
9832709	  644.2	  632.3	 7069.0	...
9832710	  643.3	  632.5	 7073.0	...
9832711	  642.3	  632.7	 7076.0	...
9832712	  641.9	  633.1	 7075.0	...
9832713	  642.5	  633.3	 7074.0	...
9832714	  643.0	  633.6	 7078.0	...
9832715	  643.0	  633.1	 7083.0	...
9832716	  642.9	  632.4	 7078.0	...
9832717	  642.8	  631.7	 7068.0	...
9832718	  642.7	  632.3	 7059.0	...
9832719	  642.8	  633.3	 7062.0	...
9832720	  642.9	  634.1	 7065.0	...
9832721	  643.1	  634.0	 7067.0	...
9832722	  643.1	  634.0	 7068.0	...
9832723	  643.3	  634.2	 7069.0	...
9832724	  643.5	  634.1	 7069.0	...
9832725	  643.7	  633.9	 7061.0	...
9832726	  643.8	  635.1	 7054.0	...
EFIX R   9832479	9832726	248	  643.1	  626.6	   7195
SSACC R  9832727
9832727	  644.2	  636.5	 7045.0	...
9832728	  644.8	  637.1	 7044.0	...
9832729	  645.5	  636.1	 7048.0	...
9832730	  645.7	  634.9	 7058.0	...
9832731	  645.8	  634.3	 7067.0	...
9832732	  647.0	  633.3	 7071.0	...
9832733	  650.4	  630.6	 7068.0	...
9832734	  655.7	  627.7	 7062.0	...
9832735	  663.5	  624.0	 7056.0	...
9832736	  669.3	  622.1	 7051.0	...
9832737	  676.8	  619.3	 7049.0	...
9832738	  683.4	  617.2	 7047.0	...
9832739	  692.0	  613.8	 7046.0	...
9832740	  698.9	  610.5	 7046.0	...
9832741	  706.5	  606.5	 7037.0	...
9832742	  715.1	  603.8	 7028.0	...
9832743	  723.5	  601.9	 7018.0	...
9832744	  731.8	  599.9	 7017.0	...
9832745	  740.5	  597.2	 7017.0	...
9832746	  751.1	  594.4	 7006.0	...
9832747	  760.5	  592.5	 6994.0	...
9832748	  770.0	  591.2	 6972.0	...
9832749	  777.7	  590.1	 6962.0	...
9832750	  786.8	  589.5	 6947.0	...
9832751	  794.6	  588.9	 6938.0	...
9832752	  802.3	  588.4	 6929.0	...
9832753	  806.2	  586.9	 6924.0	...
9832754	  809.3	  584.3	 6919.0	...
9832755	  811.2	  581.8	 6912.0	...
9832756	  813.2	  580.0	 6904.0	...
9832757	  814.1	  578.3	 6902.0	...
9832758	  814.4	  575.4	 6900.0	...
ESACC R  9832727	9832758	32	  644.2	  636.5	  814.4	  575.4	   3.85	    194
SFIX R   9832759
9832759	  815.1	  572.5	 6896.0	...
9832760	  817.5	  570.7	 6894.0	...
9832761	  819.6	  570.3	 6888.0	...
9832762	  821.3	  569.7	 6885.0	...
9832763	  820.5	  568.7	 6888.0	...
9832764	  819.9	  567.8	 6896.0	...
9832765	  819.4	  567.2	 6903.0	...
9832766	  819.5	  567.3	 6901.0	...
9832767	  818.5	  566.6	 6898.0	...
9832768	  817.5	  565.9	 6895.0	...
9832769	  816.6	  565.3	 6895.0	...
9832770	  816.7	  565.5	 6895.0	...
9832771	  816.8	  565.7	 6896.0	...
9832772	  816.8	  565.7	 6896.0	...
9832773	  817.4	  565.3	 6894.0	...
9832774	  817.9	  565.0	 6889.0	...
9832775	  818.6	  564.7	 6884.0	...
9832776	  818.7	  564.4	 6880.0	...
9832777	  819.1	  564.1	 6876.0	...
9832778	  819.2	  564.0	 6868.0	...
9832779	  819.3	  563.9	 6859.0	...
9832780	  819.8	  563.3	 6852.0	...
9832781	  820.5	  562.7	 6850.0	...
9832782	  820.5	  563.0	 6854.0	...
9832783	  819.7	  563.7	 6858.0	...
9832784	  819.2	  564.7	 6857.0	...
9832785	  819.7	  565.4	 6853.0	...
9832786	  820.2	  566.1	 6854.0	...
9832787	  820.3	  566.2	 6858.0	...
9832788	  820.3	  565.8	 6853.0	...
9832789	  820.3	  565.7	 6845.0	...
9832790	  820.9	  565.8	 6837.0	...
9832791	  821.5	  566.1	 6843.0	...
9832792	  821.8	  566.1	 6849.0	...
9832793	  821.3	  566.1	 6855.0	...
9832794	  820.7	  566.1	 6853.0	...
9832795	  821.0	  565.9	 6847.0	...
9832796	  821.6	  565.9	 6842.0	...
9832797	  822.2	  566.4	 6838.0	...
9832798	  822.0	  567.0	 6838.0	...
9832799	  820.6	  566.4	 6841.0	...
9832800	  819.3	  565.2	 6845.0	...
9832801	  818.8	  564.3	 6849.0	...
9832802	  819.8	  566.2	 6842.0	...
9832803	  820.9	  568.2	 6834.0	...
9832804	  821.1	  569.5	 6824.0	...
9832805	  820.6	  568.9	 6823.0	...
9832806	  819.7	  568.4	 6821.0	...
9832807	  818.8	  568.3	 6821.0	...
9832808	  818.4	  568.3	 6821.0	...
9832809	  818.3	  568.4	 6822.0	...
9832810	  818.3	  568.5	 6823.0	...
9832811	  818.3	  568.3	 6823.0	...
9832812	  818.4	  568.0	 6821.0	...
9832813	  818.3	  567.7	 6819.0	...
9832814	  818.2	  568.0	 6817.0	...
9832815	  818.1	  568.2	 6818.0	...
9832816	  818.1	  567.9	 6817.0	...
9832817	  818.1	  567.5	 6816.0	...
9832818	  818.2	  567.3	 6816.0	...
9832819	  817.8	  567.6	 6824.0	...
9832820	  817.4	  568.0	 6831.0	...
9832821	  816.9	  568.3	 6840.0	...
9832822	  817.0	  568.5	 6842.0	...
9832823	  817.2	  568.6	 6845.0	...
9832824	  817.4	  568.4	 6845.0	...
9832825	  817.4	  568.2	 6844.0	...
9832826	  817.6	  569.3	 6844.0	...
9832827	  817.7	  570.6	 6831.0	...
9832828	  817.8	  572.3	 6819.0	...
9832829	  817.5	  572.7	 6807.0	...
9832830	  817.0	  572.1	 6810.0	...
9832831	  816.5	  571.0	 6815.0	...
9832832	  816.2	  569.9	 6821.0	...
9832833	  816.4	  570.2	 6811.0	...
9832834	  816.6	  570.6	 6799.0	...
9832835	  816.9	  571.1	 6792.0	...
9832836	  816.9	  571.4	 6797.0	...
9832837	  816.9	  572.1	 6802.0	...
9832838	  816.9	  572.6	 6801.0	...
9832839	  816.8	  572.5	 6800.0	...
9832840	  816.8	  572.1	 6799.0	...
9832841	  816.9	  572.2	 6800.0	...
9832842	  816.9	  572.8	 6802.0	...
9832843	  816.1	  573.8	 6805.0	...
9832844	  815.2	  574.3	 6808.0	...
9832845	  815.2	  574.9	 6808.0	...
9832846	  816.1	  575.0	 6799.0	...
9832847	  816.4	  575.0	 6789.0	...
9832848	  815.8	  574.6	 6785.0	...
9832849	  816.1	  574.1	 6788.0	...
9832850	  816.9	  573.5	 6789.0	...
9832851	  817.9	  574.2	 6785.0	...
9832852	  817.5	  575.0	 6781.0	...
9832853	  817.0	  575.3	 6779.0	...
9832854	  816.4	  574.0	 6779.0	...
9832855	  816.3	  572.7	 6776.0	...
9832856	  816.3	  572.9	 6770.0	...
9832857	  816.3	  573.9	 6765.0	...
9832858	  816.4	  574.6	 6762.0	...
9832859	  816.1	  574.3	 6761.0	...
9832860	  816.0	  573.9	 6761.0	...
9832861	  815.9	  573.8	 6760.0	...
9832862	  815.6	  573.1	 6759.0	...
9832863	  815.4	  572.5	 6751.0	...
9832864	  815.9	  573.0	 6745.0	...
9832865	  816.7	  574.1	 6739.0	...
9832866	  817.5	  575.2	 6739.0	...
9832867	  817.8	  575.1	 6739.0	...
9832868	  818.1	  575.0	 6732.0	...
9832869	  818.7	  574.9	 6725.0	...
9832870	  819.1	  574.9	 6718.0	...
9832871	  819.4	  575.2	 6718.0	...
9832872	  819.5	  575.8	 6716.0	...
9832873	  819.8	  576.5	 6714.0	...
9832874	  820.1	  577.0	 6711.0	...
9832875	  820.2	  576.2	 6711.0	...
9832876	  819.6	  575.2	 6713.0	...
9832877	  818.7	  574.8	 6717.0	...
9832878	  818.2	  575.4	 6720.0	...
9832879	  818.0	  576.1	 6721.0	...
9832880	  818.2	  576.3	 6720.0	...
9832881	  817.8	  576.6	 6720.0	...
9832882	  817.3	  576.8	 6721.0	...
9832883	  817.0	  576.9	 6715.0	...
9832884	  817.4	  576.9	 6703.0	...
9832885	  817.6	  577.1	 6691.0	...
9832886	  817.6	  577.6	 6685.0	...
9832887	  818.7	  577.8	 6679.0	...
9832888	  820.0	  577.9	 6674.0	...
9832889	  821.3	  577.8	 6671.0	...
9832890	  821.8	  577.9	 6674.0	...
9832891	  822.2	  577.0	 6677.0	...
9832892	  821.8	  576.1	 6683.0	...
9832893	  820.6	  575.3	 6689.0	...
9832894	  819.6	  576.2	 6688.0	...
9832895	  819.2	  577.0	 6680.0	...
9832896	  818.8	  577.8	 6673.0	...
9832897	  818.1	  577.8	 6674.0	...
9832898	  817.7	  577.8	 6676.0	...
9832899	  817.7	  577.9	 6677.0	...
9832900	  818.1	  577.9	 6670.0	...
9832901	  818.6	  577.8	 6663.0	...
9832902	  819.0	  578.7	 6656.0	...
9832903	  819.6	  579.5	 6654.0	...
9832904	  820.1	  580.2	 6652.0	...
9832905	  820.5	  580.0	 6651.0	...
9832906	  820.7	  579.8	 6653.0	...
9832907	  820.9	  578.8	 6656.0	...
9832908	  820.7	  577.8	 6653.0	...
9832909	  820.4	  576.7	 6648.0	...
9832910	  819.8	  576.7	 6643.0	...
9832911	  819.5	  577.7	 6642.0	...
9832912	  819.0	  578.5	 6639.0	...
9832913	  818.7	  578.9	 6635.0	...
9832914	  818.4	  578.0	 6631.0	...
9832915	  818.5	  578.4	 6629.0	...
9832916	  818.7	  579.4	 6626.0	...
9832917	  819.6	  580.3	 6621.0	...
9832918	  820.4	  579.2	 6612.0	...
9832919	  820.9	  578.0	 6605.0	...
9832920	  820.7	  577.4	 6599.0	...
9832921	  820.7	  579.1	 6600.0	...
9832922	  821.0	  580.8	 6601.0	...
9832923	  821.3	  581.8	 6601.0	...
9832924	  821.3	  580.9	 6601.0	...
9832925	  821.0	  580.0	 6601.0	...
9832926	  820.7	  579.2	 6601.0	...
9832927	  820.5	  579.2	 6597.0	...
9832928	  821.7	  579.9	 6581.0	...
9832929	  823.1	  580.5	 6564.0	...
9832930	  824.5	  581.0	 6554.0	...
9832931	  824.2	  581.3	 6559.0	...
9832932	  823.3	  581.8	 6563.0	...
9832933	  822.4	  582.3	 6567.0	...
9832934	  822.2	  582.2	 6559.0	...
9832935	  822.1	  581.9	 6551.0	...
9832936	  822.0	  580.8	 6546.0	...
9832937	  821.9	  579.8	 6547.0	...
9832938	  821.8	  579.5	 6548.0	...
9832939	  821.5	  580.2	 6548.0	...
9832940	  821.3	  581.3	 6548.0	...
9832941	  821.9	  581.4	 6541.0	...
9832942	  822.7	  581.3	 6534.0	...
9832943	  823.0	  581.0	 6531.0	...
9832944	  822.6	  581.8	 6534.0	...
9832945	  822.2	  582.6	 6534.0	...
9832946	  821.9	  583.1	 6531.0	...
9832947	  821.6	  582.7	 6525.0	...
9832948	  822.1	  582.4	 6524.0	...
9832949	  822.6	  582.3	 6522.0	...
9832950	  823.2	  582.2	 6521.0	...
9832951	  822.7	  582.0	 6522.0	...
9832952	  822.5	  581.8	 6522.0	...
9832953	  822.5	  582.5	 6525.0	...
9832954	  823.8	  583.0	 6524.0	...
9832955	  825.1	  583.6	 6523.0	...
9832956	  825.1	  583.4	 6515.0	...
9832957	  824.1	  583.9	 6508.0	...
9832958	  823.0	  584.5	 6502.0	...
9832959	  822.2	  583.8	 6504.0	...
9832960	  821.4	  582.7	 6505.0	...
9832961	  820.6	  581.7	 6505.0	...
9832962	  820.6	  581.9	 6503.0	...
9832963	  820.5	  582.3	 6500.0	...
9832964	  820.4	  582.8	 6499.0	...
9832965	  820.4	  583.1	 6499.0	...
9832966	  821.6	  583.0	 6497.0	...
9832967	  822.7	  582.7	 6494.0	...
9832968	  823.8	  582.0	 6489.0	...
9832969	  823.6	  581.5	 6484.0	...
9832970	  823.3	  581.0	 6482.0	...
9832971	  823.0	  581.0	 6480.0	...
9832972	  822.8	  581.9	 6479.0	...
9832973	  822.7	  582.9	 6476.0	...
9832974	  823.4	  583.8	 6462.0	...
9832975	  824.0	  583.7	 6450.0	...
9832976	  824.5	  583.7	 6440.0	...
9832977	  824.5	  583.7	 6440.0	...
9832978	  824.9	  583.3	 6440.0	...
9832979	  825.7	  582.9	 6441.0	...
9832980	  826.2	  583.8	 6440.0	...
9832981	  826.3	  585.0	 6438.0	...
9832982	  826.5	  586.5	 6438.0	...
EFIX R   9832759	9832982	224	  819.7	  574.7	   6707
SSACC R  9832983
9832983	  826.7	  586.6	 6440.0	...
9832984	  825.6	  586.5	 6447.0	...
9832985	  824.3	  586.0	 6453.0	...
9832986	  823.0	  585.5	 6456.0	...
9832987	  822.1	  585.4	 6453.0	...
9832988	  820.0	  584.8	 6450.0	...
9832989	  814.4	  584.6	 6449.0	...
9832990	  809.8	  584.3	 6447.0	...
9832991	  804.2	  585.0	 6443.0	...
9832992	  800.7	  583.8	 6449.0	...
9832993	  795.6	  582.8	 6457.0	...
9832994	  792.3	  581.6	 6467.0	...
9832995	  786.0	  582.3	 6467.0	...
9832996	  779.3	  583.0	 6468.0	...
9832997	  771.8	  583.6	 6468.0	...
9832998	  767.2	  583.9	 6465.0	...
9832999	  763.2	  584.4	 6463.0	...
9833000	  758.5	  584.0	 6460.0	...
9833001	  754.6	  583.6	 6458.0	...
9833002	  750.4	  583.2	 6462.0	...
9833003	  746.7	  583.8	 6473.0	...
9833004	  743.7	  584.1	 6484.0	...
9833005	  742.6	  584.2	 6485.0	...
9833006	  741.7	  584.2	 6481.0	...
ESACC R  9832983	9833006	24	  826.7	  586.6	  741.7	  584.2	   1.81	    112
SFIX R   9833007
9833007	  740.9	  584.3	 6474.0	...
9833008	  739.9	  584.7	 6473.0	...
9833009	  739.6	  585.1	 6472.0	...
9833010	  739.9	  585.7	 6473.0	...
9833011	  740.5	  585.8	 6470.0	...
9833012	  741.6	  585.7	 6467.0	...
9833013	  742.3	  585.2	 6464.0	...
9833014	  742.8	  585.0	 6463.0	...
9833015	  742.7	  585.0	 6463.0	...
9833016	  742.6	  585.1	 6462.0	...
9833017	  742.6	  585.3	 6457.0	...
9833018	  742.8	  585.8	 6453.0	...
9833019	  743.1	  586.2	 6448.0	...
9833020	  744.0	  586.6	 6447.0	...
9833021	  744.8	  586.2	 6449.0	...
9833022	  745.9	  585.8	 6448.0	...
9833023	  746.1	  585.5	 6447.0	...
9833024	  746.6	  585.5	 6449.0	...
9833025	  746.6	  584.8	 6453.0	...
9833026	  746.4	  584.2	 6458.0	...
9833027	  746.1	  584.2	 6446.0	...
9833028	  746.1	  586.3	 6433.0	...
9833029	  746.4	  588.4	 6421.0	...
9833030	  746.6	  590.0	 6422.0	...
9833031	  746.6	  590.3	 6422.0	...
9833032	  746.3	  589.0	 6429.0	...
9833033	  746.0	  587.6	 6436.0	...
9833034	  745.6	  586.2	 6444.0	...
9833035	  744.2	  586.4	 6446.0	...
9833036	  742.9	  587.0	 6448.0	...
9833037	  743.6	  587.6	 6448.0	...
9833038	  745.7	  588.0	 6447.0	...
9833039	  748.4	  588.0	 6438.0	...
9833040	  749.1	  588.2	 6429.0	...
9833041	  748.6	  588.5	 6423.0	...
9833042	  747.4	  589.0	 6426.0	...
9833043	  746.4	  589.4	 6430.0	...
9833044	  746.5	  588.8	 6431.0	...
9833045	  746.6	  588.0	 6435.0	...
9833046	  746.6	  587.5	 6438.0	...
9833047	  746.6	  587.5	 6436.0	...
9833048	  747.5	  587.4	 6432.0	...
9833049	  748.4	  587.4	 6426.0	...
9833050	  748.2	  587.9	 6425.0	...
9833051	  747.0	  588.5	 6424.0	...
9833052	  746.4	  588.5	 6421.0	...
9833053	  748.0	  588.0	 6413.0	...
9833054	  749.5	  587.6	 6403.0	...
9833055	  750.9	  587.7	 6396.0	...
9833056	  751.2	  588.1	 6394.0	...
9833057	  751.3	  587.5	 6404.0	...
9833058	  749.6	  586.8	 6413.0	...
9833059	  747.9	  586.8	 6417.0	...
9833060	  747.8	  587.4	 6408.0	...
9833061	  749.4	  587.9	 6398.0	...
9833062	  750.4	  587.9	 6394.0	...
9833063	  749.7	  587.7	 6395.0	...
9833064	  749.1	  587.4	 6396.0	...
9833065	  749.1	  588.1	 6398.0	...
9833066	  749.1	  588.8	 6401.0	...
9833067	  749.0	  589.5	 6402.0	...
9833068	  748.8	  589.1	 6402.0	...
9833069	  748.9	  589.1	 6403.0	...
9833070	  749.0	  588.9	 6403.0	...
9833071	  749.1	  588.9	 6404.0	...
9833072	  749.7	  589.1	 6406.0	...
9833073	  750.3	  589.4	 6409.0	...
9833074	  750.8	  588.6	 6410.0	...
9833075	  750.5	  587.7	 6410.0	...
9833076	  750.5	  587.6	 6409.0	...
9833077	  750.8	  588.7	 6409.0	...
9833078	  751.2	  589.7	 6408.0	...
9833079	  751.3	  590.1	 6407.0	...
9833080	  750.9	  590.5	 6406.0	...
9833081	  750.4	  590.8	 6406.0	...
9833082	  750.6	  591.0	 6405.0	...
9833083	  751.4	  591.0	 6402.0	...
9833084	  752.1	  590.9	 6400.0	...
9833085	  752.1	  590.7	 6397.0	...
9833086	  752.0	  590.3	 6396.0	...
9833087	  751.8	  589.9	 6398.0	...
9833088	  751.4	  589.7	 6401.0	...
9833089	  750.9	  589.7	 6402.0	...
9833090	  750.5	  589.7	 6398.0	...
9833091	  751.6	  589.6	 6395.0	...
9833092	  752.9	  588.9	 6393.0	...
9833093	  754.1	  588.2	 6392.0	...
9833094	  753.8	  587.5	 6393.0	...
9833095	  753.0	  587.4	 6395.0	...
9833096	  752.5	  589.3	 6396.0	...
9833097	  751.7	  591.5	 6399.0	...
9833098	  751.6	  593.8	 6400.0	...
9833099	  752.0	  594.0	 6402.0	...
9833100	  752.7	  593.3	 6400.0	...
9833101	  753.5	  592.4	 6397.0	...
9833102	  753.6	  592.3	 6390.0	...
9833103	  753.7	  593.0	 6383.0	...
9833104	  753.7	  593.9	 6378.0	...
9833105	  754.0	  593.9	 6376.0	...
9833106	  754.3	  593.3	 6373.0	...
9833107	  754.9	  592.5	 6371.0	...
9833108	  755.3	  591.7	 6371.0	...
9833109	  754.3	  591.8	 6374.0	...
9833110	  753.0	  592.1	 6372.0	...
9833111	  752.2	  593.0	 6370.0	...
9833112	  752.7	  593.7	 6369.0	...
9833113	  753.2	  593.6	 6369.0	...
9833114	  753.3	  592.8	 6367.0	...
9833115	  753.5	  593.0	 6365.0	...
9833116	  754.0	  593.9	 6362.0	...
9833117	  754.5	  595.4	 6363.0	...
9833118	  754.7	  595.8	 6364.0	...
9833119	  754.6	  594.9	 6369.0	...
9833120	  754.4	  593.5	 6372.0	...
9833121	  754.2	  592.5	 6374.0	...
9833122	  754.2	  593.7	 6374.0	...
9833123	  754.5	  594.8	 6372.0	...
9833124	  754.8	  595.5	 6370.0	...
9833125	  754.5	  595.6	 6369.0	...
9833126	  754.0	  595.7	 6369.0	...
9833127	  753.4	  595.9	 6369.0	...
9833128	  753.6	  596.0	 6370.0	...
9833129	  754.4	  594.8	 6369.0	...
9833130	  755.2	  593.5	 6368.0	...
9833131	  755.8	  592.5	 6368.0	...
9833132	  755.6	  592.4	 6371.0	...
9833133	  755.5	  592.2	 6373.0	...
9833134	  755.3	  591.9	 6368.0	...
9833135	  755.5	  592.3	 6361.0	...
9833136	  755.6	  592.9	 6353.0	...
9833137	  755.7	  593.6	 6352.0	...
9833138	  755.8	  593.6	 6351.0	...
9833139	  755.7	  593.6	 6351.0	...
9833140	  755.6	  593.6	 6359.0	...
9833141	  754.9	  593.7	 6368.0	...
9833142	  754.1	  593.8	 6378.0	...
9833143	  753.3	  593.9	 6380.0	...
9833144	  753.1	  593.0	 6379.0	...
9833145	  753.4	  592.1	 6377.0	...
9833146	  754.9	  591.0	 6370.0	...
9833147	  756.4	  590.8	 6364.0	...
9833148	  758.0	  590.8	 6358.0	...
9833149	  758.3	  591.4	 6356.0	...
9833150	  758.9	  592.9	 6355.0	...
9833151	  759.3	  594.4	 6352.0	...
9833152	  758.9	  594.5	 6348.0	...
9833153	  758.3	  593.4	 6345.0	...
9833154	  757.1	  591.9	 6344.0	...
9833155	  756.5	  591.4	 6346.0	...
9833156	  756.0	  590.9	 6347.0	...
9833157	  755.8	  591.0	 6351.0	...
9833158	  755.6	  591.1	 6354.0	...
9833159	  755.6	  591.3	 6357.0	...
9833160	  755.9	  592.2	 6358.0	...
9833161	  756.0	  593.0	 6359.0	...
9833162	  756.1	  593.7	 6360.0	...
9833163	  756.3	  593.9	 6359.0	...
9833164	  756.5	  594.3	 6358.0	...
9833165	  756.7	  594.7	 6357.0	...
9833166	  756.7	  594.7	 6357.0	...
9833167	  756.7	  594.2	 6359.0	...
9833168	  756.5	  593.6	 6363.0	...
9833169	  756.2	  592.8	 6369.0	...
9833170	  756.1	  592.2	 6372.0	...
9833171	  755.9	  591.6	 6375.0	...
9833172	  755.9	  591.6	 6378.0	...
9833173	  755.9	  591.7	 6383.0	...
9833174	  756.0	  591.9	 6386.0	...
9833175	  755.9	  592.1	 6389.0	...
9833176	  755.8	  592.4	 6389.0	...
9833177	  755.7	  592.6	 6390.0	...
9833178	  756.0	  592.4	 6388.0	...
9833179	  756.2	  592.0	 6385.0	...
9833180	  756.7	  591.8	 6380.0	...
9833181	  757.1	  592.2	 6376.0	...
9833182	  757.3	  592.6	 6380.0	...
9833183	  757.2	  592.8	 6387.0	...
9833184	  757.3	  593.0	 6385.0	...
9833185	  757.5	  593.2	 6376.0	...
9833186	  757.5	  592.9	 6368.0	...
9833187	  757.3	  592.3	 6370.0	...
9833188	  756.6	  591.7	 6374.0	...
9833189	  755.7	  591.8	 6382.0	...
9833190	  754.8	  592.3	 6388.0	...
9833191	  754.4	  592.9	 6392.0	...
9833192	  754.3	  593.4	 6392.0	...
9833193	  754.2	  593.3	 6392.0	...
9833194	  754.2	  593.1	 6393.0	...
9833195	  754.8	  592.8	 6393.0	...
9833196	  755.5	  593.1	 6395.0	...
9833197	  755.8	  593.4	 6397.0	...
9833198	  755.8	  594.1	 6395.0	...
9833199	  755.7	  594.5	 6390.0	...
9833200	  755.3	  594.9	 6383.0	...
9833201	  754.8	  594.8	 6380.0	...
9833202	  754.4	  594.4	 6379.0	...
9833203	  754.7	  594.4	 6380.0	...
9833204	  755.0	  594.6	 6380.0	...
9833205	  755.4	  594.3	 6387.0	...
9833206	  755.6	  593.5	 6394.0	...
9833207	  755.9	  593.5	 6401.0	...
9833208	  756.5	  594.2	 6400.0	...
9833209	  757.1	  594.9	 6399.0	...
9833210	  757.1	  594.9	 6399.0	...
9833211	  756.6	  594.9	 6398.0	...
9833212	  756.2	  594.9	 6397.0	...
9833213	  756.2	  594.8	 6396.0	...
9833214	  756.2	  594.7	 6395.0	...
9833215	  756.2	  594.7	 6395.0	...
9833216	  756.0	  594.7	 6395.0	...
9833217	  755.9	  594.8	 6396.0	...
9833218	  755.3	  595.0	 6396.0	...
9833219	  754.7	  594.9	 6394.0	...
9833220	  755.3	  594.6	 6392.0	...
9833221	  756.5	  594.3	 6390.0	...
9833222	  757.4	  594.3	 6390.0	...
9833223	  757.2	  594.4	 6390.0	...
9833224	  756.6	  594.4	 6389.0	...
9833225	  756.2	  594.4	 6389.0	...
9833226	  756.2	  594.4	 6395.0	...
9833227	  756.7	  594.7	 6401.0	...
9833228	  757.1	  594.9	 6401.0	...
9833229	  757.0	  594.7	 6395.0	...
9833230	  756.8	  594.5	 6391.0	...
9833231	  756.5	  594.3	 6393.0	...
9833232	  756.2	  594.1	 6394.0	...
9833233	  756.0	  593.9	 6393.0	...
9833234	  755.4	  593.9	 6392.0	...
9833235	  755.0	  594.1	 6395.0	...
9833236	  755.6	  594.2	 6398.0	...
9833237	  756.6	  594.1	 6400.0	...
9833238	  757.6	  594.2	 6399.0	...
9833239	  757.9	  594.5	 6400.0	...
9833240	  758.1	  594.6	 6405.0	...
9833241	  758.2	  594.5	 6413.0	...
9833242	  758.0	  593.9	 6419.0	...
9833243	  757.7	  593.4	 6422.0	...
9833244	  756.6	  592.6	 6425.0	...
9833245	  755.5	  592.3	 6428.0	...
9833246	  754.4	  592.1	 6431.0	...
9833247	  754.7	  592.2	 6432.0	...
9833248	  754.9	  592.2	 6432.0	...
9833249	  755.2	  592.3	 6432.0	...
9833250	  755.4	  592.5	 6424.0	...
9833251	  755.5	  592.8	 6416.0	...
9833252	  755.6	  593.0	 6413.0	...
9833253	  755.7	  593.0	 6417.0	...
9833254	  755.8	  593.0	 6419.0	...
9833255	  755.8	  592.9	 6418.0	...
9833256	  756.3	  592.8	 6417.0	...
9833257	  756.8	  592.7	 6415.0	...
9833258	  757.5	  592.7	 6411.0	...
9833259	  757.7	  592.9	 6407.0	...
MSG	9833260 0000 _ Number On
9833260	  756.6	  593.1	 6406.0	...
9833261	  755.4	  593.2	 6407.0	...
9833262	  755.0	  593.3	 6407.0	...
9833263	  755.8	  593.1	 6407.0	...
9833264	  757.8	  593.8	 6407.0	...
9833265	  759.1	  594.7	 6406.0	...
9833266	  760.0	  595.6	 6405.0	...
9833267	  759.4	  595.8	 6408.0	...
9833268	  759.2	  596.1	 6410.0	...
9833269	  759.3	  596.5	 6405.0	...
9833270	  759.7	  596.1	 6399.0	...
9833271	  759.6	  595.4	 6397.0	...
9833272	  759.2	  594.7	 6403.0	...
9833273	  758.7	  594.7	 6408.0	...
9833274	  758.4	  595.0	 6408.0	...
9833275	  758.4	  595.3	 6413.0	...
9833276	  758.5	  595.5	 6417.0	...
9833277	  758.6	  595.1	 6422.0	...
9833278	  757.9	  594.4	 6422.0	...
9833279	  757.1	  593.8	 6422.0	...
9833280	  756.3	  593.4	 6421.0	...
9833281	  756.7	  593.3	 6421.0	...
9833282	  757.4	  593.1	 6421.0	...
9833283	  758.0	  592.9	 6421.0	...
9833284	  758.4	  593.3	 6421.0	...
9833285	  758.4	  593.6	 6421.0	...
9833286	  758.3	  593.9	 6422.0	...
9833287	  758.2	  593.7	 6422.0	...
9833288	  758.2	  593.8	 6422.0	...
9833289	  758.3	  594.1	 6423.0	...
9833290	  757.6	  594.4	 6424.0	...
9833291	  756.8	  594.5	 6426.0	...
9833292	  756.7	  594.8	 6426.0	...
9833293	  757.3	  595.2	 6425.0	...
9833294	  758.1	  595.6	 6425.0	...
9833295	  758.4	  595.8	 6424.0	...
9833296	  758.6	  595.7	 6423.0	...
9833297	  758.5	  595.8	 6422.0	...
9833298	  758.3	  595.8	 6422.0	...
9833299	  758.2	  596.0	 6422.0	...
9833300	  758.5	  596.2	 6412.0	...
9833301	  758.8	  596.4	 6401.0	...
9833302	  759.1	  596.9	 6389.0	...
9833303	  759.1	  597.4	 6388.0	...
9833304	  758.9	  596.6	 6387.0	...
9833305	  758.7	  595.7	 6386.0	...
9833306	  758.8	  594.7	 6385.0	...
9833307	  759.2	  595.2	 6383.0	...
9833308	  759.6	  595.3	 6381.0	...
9833309	  759.5	  595.5	 6383.0	...
9833310	  759.9	  595.4	 6385.0	...
9833311	  760.2	  595.5	 6384.0	...
9833312	  760.6	  595.5	 6384.0	...
9833313	  760.6	  595.5	 6383.0	...
9833314	  759.9	  595.4	 6383.0	...
9833315	  759.3	  595.4	 6383.0	...
9833316	  758.9	  595.4	 6384.0	...
9833317	  759.3	  595.8	 6386.0	...
9833318	  759.7	  596.2	 6387.0	...
9833319	  760.0	  596.7	 6388.0	...
9833320	  760.0	  596.7	 6384.0	...
9833321	  760.5	  597.3	 6383.0	...
9833322	  761.0	  597.9	 6383.0	...
9833323	  761.5	  598.6	 6387.0	...
9833324	  761.5	  598.7	 6387.0	...
9833325	  761.3	  598.7	 6385.0	...
9833326	  760.9	  598.5	 6383.0	...
9833327	  759.8	  598.2	 6388.0	...
9833328	  758.8	  597.9	 6395.0	...
9833329	  758.1	  597.6	 6403.0	...
9833330	  758.1	  597.0	 6406.0	...
9833331	  758.2	  596.1	 6404.0	...
9833332	  759.0	  595.2	 6402.0	...
9833333	  759.8	  594.8	 6400.0	...
9833334	  760.3	  595.2	 6400.0	...
9833335	  759.9	  596.7	 6399.0	...
9833336	  759.8	  598.0	 6396.0	...
9833337	  760.1	  598.2	 6393.0	...
9833338	  760.5	  597.6	 6390.0	...
9833339	  760.6	  596.8	 6392.0	...
9833340	  761.0	  596.4	 6395.0	...
9833341	  761.2	  596.1	 6396.0	...
9833342	  761.5	  596.1	 6395.0	...
9833343	  760.3	  596.5	 6394.0	...
9833344	  758.9	  596.8	 6390.0	...
9833345	  759.2	  596.7	 6387.0	...
9833346	  760.9	  596.2	 6384.0	...
9833347	  761.8	  595.8	 6386.0	...
9833348	  760.8	  595.7	 6388.0	...
9833349	  760.0	  595.9	 6389.0	...
9833350	  760.0	  596.5	 6390.0	...
9833351	  760.1	  597.5	 6390.0	...
9833352	  760.3	  598.5	 6389.0	...
9833353	  760.4	  598.9	 6389.0	...
9833354	  760.5	  598.8	 6391.0	...
9833355	  760.6	  598.7	 6394.0	...
9833356	  760.3	  597.2	 6397.0	...
9833357	  759.7	  595.8	 6397.0	...
9833358	  758.6	  594.8	 6398.0	...
9833359	  758.0	  595.7	 6396.0	...
9833360	  757.7	  596.9	 6392.0	...
9833361	  757.8	  597.9	 6387.0	...
9833362	  757.8	  598.5	 6384.0	...
9833363	  757.8	  598.9	 6385.0	...
9833364	  758.0	  598.9	 6386.0	...
9833365	  758.2	  598.9	 6389.0	...
9833366	  758.2	  598.9	 6390.0	...
9833367	  758.1	  598.9	 6390.0	...
9833368	  758.1	  599.0	 6388.0	...
9833369	  758.2	  598.4	 6387.0	...
9833370	  758.7	  597.8	 6387.0	...
9833371	  759.1	  597.1	 6381.0	...
9833372	  759.3	  596.8	 6375.0	...
9833373	  759.0	  596.6	 6369.0	...
9833374	  758.4	  596.5	 6369.0	...
9833375	  757.9	  596.1	 6370.0	...
9833376	  757.3	  595.7	 6372.0	...
9833377	  757.3	  596.6	 6372.0	...
9833378	  757.5	  597.9	 6373.0	...
9833379	  758.2	  599.3	 6374.0	...
9833380	  758.7	  599.3	 6375.0	...
9833381	  758.9	  597.4	 6377.0	...
9833382	  759.1	  595.5	 6379.0	...
9833383	  759.2	  595.4	 6379.0	...
9833384	  759.4	  597.3	 6376.0	...
9833385	  759.7	  598.8	 6372.0	...
9833386	  760.1	  597.9	 6369.0	...
9833387	  759.5	  597.0	 6373.0	...
9833388	  758.6	  596.6	 6378.0	...
9833389	  758.6	  596.5	 6371.0	...
9833390	  759.1	  596.5	 6359.0	...
9833391	  759.5	  596.5	 6346.0	...
9833392	  759.4	  596.5	 6344.0	...
9833393	  759.8	  596.3	 6346.0	...
9833394	  760.5	  596.5	 6347.0	...
9833395	  761.0	  596.9	 6349.0	...
9833396	  761.5	  597.2	 6349.0	...
9833397	  759.7	  597.0	 6351.0	...
9833398	  757.7	  597.0	 6350.0	...
9833399	  755.6	  597.2	 6349.0	...
9833400	  755.5	  597.4	 6348.0	...
9833401	  756.3	  597.7	 6350.0	...
9833402	  757.7	  597.9	 6345.0	...
9833403	  759.6	  597.1	 6338.0	...
9833404	  760.6	  596.1	 6331.0	...
9833405	  761.4	  595.2	 6329.0	...
9833406	  762.0	  596.1	 6329.0	...
9833407	  762.9	  597.0	 6328.0	...
9833408	  763.4	  597.8	 6328.0	...
9833409	  764.1	  597.6	 6328.0	...
9833410	  764.3	  597.3	 6326.0	...
9833411	  763.8	  597.0	 6325.0	...
9833412	  763.0	  596.9	 6323.0	...
9833413	  762.2	  596.7	 6323.0	...
9833414	  762.0	  596.6	 6331.0	...
9833415	  762.0	  596.5	 6339.0	...
9833416	  762.0	  596.6	 6345.0	...
9833417	  761.4	  596.6	 6342.0	...
9833418	  760.7	  596.5	 6338.0	...
9833419	  759.8	  596.4	 6337.0	...
9833420	  759.5	  596.5	 6345.0	...
9833421	  758.9	  596.6	 6353.0	...
9833422	  758.4	  596.8	 6364.0	...
9833423	  757.7	  596.9	 6366.0	...
9833424	  757.2	  597.0	 6360.0	...
9833425	  756.8	  596.9	 6351.0	...
9833426	  756.3	  596.3	 6348.0	...
9833427	  755.6	  595.7	 6355.0	...
9833428	  754.9	  595.1	 6361.0	...
9833429	  755.6	  595.8	 6359.0	...
9833430	  756.5	  596.5	 6348.0	...
9833431	  758.5	  597.1	 6331.0	...
9833432	  759.5	  597.1	 6316.0	...
9833433	  760.5	  596.7	 6312.0	...
9833434	  760.4	  596.3	 6320.0	...
9833435	  760.3	  595.9	 6326.0	...
9833436	  760.6	  596.6	 6325.0	...
9833437	  760.8	  597.5	 6319.0	...
9833438	  761.0	  598.8	 6314.0	...
9833439	  760.8	  599.1	 6315.0	...
9833440	  760.5	  597.9	 6317.0	...
9833441	  760.2	  596.5	 6319.0	...
9833442	  760.4	  595.4	 6316.0	...
9833443	  760.7	  595.7	 6312.0	...
9833444	  761.1	  596.1	 6308.0	...
9833445	  761.1	  596.5	 6307.0	...
9833446	  761.1	  597.1	 6306.0	...
9833447	  761.0	  597.5	 6304.0	...
9833448	  761.2	  597.5	 6305.0	...
9833449	  761.2	  597.4	 6306.0	...
9833450	  761.2	  597.5	 6309.0	...
9833451	  761.1	  597.8	 6310.0	...
9833452	  760.9	  597.8	 6313.0	...
9833453	  760.9	  597.5	 6315.0	...
9833454	  761.0	  597.3	 6318.0	...
9833455	  762.2	  597.2	 6320.0	...
EFIX R   9833007	9833455	449	  755.7	  593.6	   6388
SSACC R  9833456
9833456	  764.1	  597.4	 6310.0	...
9833457	  766.7	  597.4	 6300.0	...
9833458	  768.2	  597.4	 6285.0	...
9833459	  771.4	  596.6	 6281.0	...
9833460	  773.6	  593.3	 6276.0	...
9833461	  775.8	  590.1	 6275.0	...
9833462	  775.9	  587.4	 6273.0	...
ESACC R  9833456	9833462	7	  764.1	  597.4	  775.9	  587.4	   0.33	     46
SFIX R   9833463
9833463	  776.7	  587.2	 6273.0	...
9833464	  777.6	  587.1	 6274.0	...
9833465	  778.1	  586.8	 6276.0	...
9833466	  778.7	  587.2	 6277.0	...
9833467	  779.2	  587.6	 6279.0	...
9833468	  778.5	  588.8	 6280.0	...
9833469	  777.4	  589.3	 6280.0	...
9833470	  775.8	  587.8	 6279.0	...
9833471	  775.4	  586.0	 6278.0	...
9833472	  775.3	  584.0	 6276.0	...
9833473	  775.8	  583.6	 6272.0	...
9833474	  776.3	  582.8	 6276.0	...
9833475	  776.4	  582.1	 6283.0	...
9833476	  776.3	  583.3	 6290.0	...
9833477	  776.3	  584.7	 6285.0	...
9833478	  777.0	  585.9	 6278.0	...
9833479	  777.3	  585.7	 6271.0	...
9833480	  777.8	  585.0	 6268.0	...
9833481	  777.7	  584.5	 6267.0	...
9833482	  778.2	  584.1	 6266.0	...
9833483	  778.7	  584.3	 6262.0	...
9833484	  779.1	  584.7	 6258.0	...
9833485	  779.8	  585.0	 6255.0	...
9833486	  780.5	  585.6	 6255.0	...
9833487	  780.3	  586.2	 6257.0	...
9833488	  779.4	  586.9	 6260.0	...
9833489	  778.2	  587.3	 6262.0	...
9833490	  777.8	  587.4	 6263.0	...
9833491	  777.6	  587.3	 6264.0	...
9833492	  777.6	  587.3	 6265.0	...
9833493	  778.2	  587.0	 6266.0	...
9833494	  778.7	  586.8	 6266.0	...
9833495	  779.2	  586.6	 6270.0	...
9833496	  779.0	  586.6	 6273.0	...
9833497	  778.8	  586.5	 6273.0	...
9833498	  779.1	  586.2	 6271.0	...
9833499	  779.5	  585.9	 6268.0	...
9833500	  780.0	  585.7	 6268.0	...
9833501	  779.4	  586.2	 6266.0	...
9833502	  778.8	  586.7	 6266.0	...
9833503	  778.1	  587.2	 6266.0	...
9833504	  778.3	  586.4	 6266.0	...
9833505	  778.7	  585.5	 6263.0	...
9833506	  779.5	  585.3	 6257.0	...
9833507	  779.9	  586.1	 6252.0	...
9833508	  780.0	  586.7	 6244.0	...
9833509	  779.7	  586.2	 6240.0	...
9833510	  779.6	  586.3	 6235.0	...
9833511	  779.6	  586.4	 6235.0	...
9833512	  779.8	  586.7	 6235.0	...
9833513	  779.9	  586.5	 6235.0	...
9833514	  779.9	  586.4	 6234.0	...
9833515	  780.2	  586.2	 6233.0	...
9833516	  780.7	  585.8	 6231.0	...
9833517	  781.3	  585.4	 6226.0	...
9833518	  781.6	  586.2	 6222.0	...
9833519	  781.7	  587.7	 6221.0	...
9833520	  781.8	  589.1	 6223.0	...
9833521	  781.6	  587.6	 6227.0	...
9833522	  780.4	  585.9	 6227.0	...
9833523	  779.1	  584.2	 6225.0	...
9833524	  779.3	  584.3	 6220.0	...
9833525	  780.5	  584.0	 6218.0	...
9833526	  781.7	  583.7	 6218.0	...
9833527	  781.8	  583.9	 6219.0	...
9833528	  780.9	  584.5	 6225.0	...
9833529	  779.8	  585.0	 6236.0	...
9833530	  778.7	  585.1	 6244.0	...
9833531	  778.8	  585.0	 6244.0	...
9833532	  779.2	  584.9	 6240.0	...
9833533	  779.7	  584.8	 6239.0	...
9833534	  779.9	  584.9	 6239.0	...
9833535	  780.0	  584.9	 6238.0	...
9833536	  780.0	  584.9	 6235.0	...
9833537	  780.1	  584.8	 6234.0	...
9833538	  780.0	  584.7	 6236.0	...
9833539	  780.0	  584.7	 6240.0	...
9833540	  780.1	  585.3	 6242.0	...
9833541	  780.4	  585.9	 6241.0	...
9833542	  780.1	  586.4	 6239.0	...
9833543	  779.7	  586.3	 6238.0	...
9833544	  779.6	  586.2	 6239.0	...
9833545	  779.9	  586.1	 6238.0	...
9833546	  779.8	  586.2	 6237.0	...
9833547	  779.3	  586.3	 6237.0	...
9833548	  779.1	  586.6	 6237.0	...
9833549	  779.4	  586.8	 6237.0	...
9833550	  779.5	  586.3	 6236.0	...
9833551	  779.3	  585.6	 6240.0	...
9833552	  779.2	  585.9	 6245.0	...
9833553	  779.6	  586.8	 6244.0	...
9833554	  779.9	  587.5	 6239.0	...
9833555	  780.1	  587.2	 6233.0	...
9833556	  779.9	  587.1	 6233.0	...
9833557	  779.7	  587.1	 6234.0	...
9833558	  779.7	  587.0	 6234.0	...
9833559	  780.0	  586.7	 6234.0	...
9833560	  780.4	  586.3	 6228.0	...
9833561	  780.7	  586.2	 6224.0	...
9833562	  780.7	  585.9	 6227.0	...
9833563	  780.8	  585.3	 6234.0	...
MSG	9833564 0000 _ Number Off
9833564	  780.0	  584.8	 6239.0	...
9833565	  779.5	  584.8	 6237.0	...
9833566	  779.0	  585.0	 6232.0	...
9833567	  778.7	  585.1	 6228.0	...
9833568	  778.2	  585.0	 6226.0	...
9833569	  777.7	  585.0	 6227.0	...
9833570	  777.7	  585.0	 6228.0	...
9833571	  777.8	  585.0	 6229.0	...
9833572	  779.0	  584.5	 6229.0	...
9833573	  780.2	  584.0	 6229.0	...
9833574	  781.2	  583.5	 6230.0	...
9833575	  781.1	  583.7	 6229.0	...
9833576	  780.9	  584.0	 6228.0	...
9833577	  780.8	  584.5	 6226.0	...
9833578	  780.7	  584.8	 6225.0	...
9833579	  780.0	  585.3	 6230.0	...
9833580	  779.3	  585.6	 6240.0	...
9833581	  778.5	  585.2	 6249.0	...
9833582	  778.5	  584.5	 6253.0	...
9833583	  778.5	  583.7	 6256.0	...
9833584	  778.7	  583.6	 6258.0	...
9833585	  778.9	  583.5	 6257.0	...
9833586	  779.6	  583.2	 6254.0	...
9833587	  780.1	  583.2	 6252.0	...
9833588	  779.8	  583.3	 6252.0	...
9833589	  779.0	  583.5	 6251.0	...
9833590	  778.9	  583.4	 6250.0	...
9833591	  779.8	  583.0	 6246.0	...
9833592	  780.5	  582.6	 6243.0	...
9833593	  780.5	  582.4	 6243.0	...
9833594	  779.9	  582.2	 6246.0	...
9833595	  779.4	  582.5	 6248.0	...
9833596	  779.5	  582.7	 6248.0	...
9833597	  779.9	  582.8	 6248.0	...
9833598	  780.3	  582.7	 6247.0	...
9833599	  779.4	  583.0	 6248.0	...
9833600	  778.6	  583.4	 6251.0	...
9833601	  778.0	  583.4	 6255.0	...
9833602	  778.0	  583.4	 6259.0	...
9833603	  777.9	  582.9	 6260.0	...
9833604	  778.2	  582.3	 6261.0	...
9833605	  778.7	  581.5	 6263.0	...
9833606	  779.2	  581.1	 6264.0	...
9833607	  779.1	  580.9	 6265.0	...
9833608	  778.7	  580.8	 6266.0	...
9833609	  777.5	  580.6	 6272.0	...
9833610	  776.7	  580.3	 6277.0	...
9833611	  775.8	  580.1	 6277.0	...
9833612	  775.7	  579.9	 6271.0	...
9833613	  775.6	  580.0	 6266.0	...
9833614	  775.5	  580.9	 6267.0	...
9833615	  775.4	  581.7	 6270.0	...
9833616	  775.6	  582.3	 6272.0	...
9833617	  775.9	  581.6	 6274.0	...
9833618	  776.2	  581.0	 6273.0	...
9833619	  776.4	  580.5	 6275.0	...
9833620	  776.6	  580.6	 6278.0	...
9833621	  776.9	  581.3	 6282.0	...
9833622	  777.1	  581.9	 6285.0	...
9833623	  777.2	  581.8	 6288.0	...
9833624	  777.2	  581.2	 6291.0	...
9833625	  777.9	  580.5	 6291.0	...
9833626	  779.0	  581.8	 6292.0	...
9833627	  778.6	  583.3	 6292.0	...
9833628	  777.0	  582.4	 6292.0	...
9833629	  775.4	  580.2	 6292.0	...
9833630	  775.2	  577.9	 6291.0	...
9833631	  775.4	  578.4	 6291.0	...
9833632	  775.6	  579.2	 6291.0	...
9833633	  775.4	  580.0	 6293.0	...
9833634	  775.2	  580.3	 6294.0	...
9833635	  774.9	  580.1	 6296.0	...
9833636	  774.8	  579.6	 6297.0	...
9833637	  774.8	  579.2	 6299.0	...
9833638	  775.1	  579.5	 6292.0	...
9833639	  775.6	  580.1	 6283.0	...
9833640	  776.4	  580.6	 6275.0	...
9833641	  776.8	  580.3	 6278.0	...
9833642	  777.0	  580.2	 6280.0	...
9833643	  777.0	  580.1	 6282.0	...
9833644	  776.7	  580.2	 6282.0	...
9833645	  776.7	  580.2	 6287.0	...
9833646	  776.7	  580.1	 6292.0	...
9833647	  776.6	  580.1	 6298.0	...
9833648	  776.2	  580.2	 6298.0	...
9833649	  775.8	  580.2	 6298.0	...
9833650	  775.8	  579.9	 6301.0	...
9833651	  776.1	  579.6	 6303.0	...
9833652	  776.5	  579.3	 6308.0	...
9833653	  776.4	  579.5	 6311.0	...
9833654	  776.0	  579.8	 6314.0	...
9833655	  776.0	  580.0	 6314.0	...
9833656	  776.6	  580.1	 6315.0	...
9833657	  777.1	  580.0	 6316.0	...
9833658	  777.1	  580.0	 6314.0	...
9833659	  777.2	  579.8	 6308.0	...
9833660	  776.8	  579.6	 6303.0	...
9833661	  776.6	  579.2	 6299.0	...
9833662	  776.5	  578.9	 6299.0	...
9833663	  777.2	  578.6	 6300.0	...
9833664	  777.6	  578.6	 6301.0	...
9833665	  777.8	  578.5	 6302.0	...
9833666	  777.5	  578.5	 6305.0	...
9833667	  777.2	  578.7	 6310.0	...
9833668	  777.0	  578.8	 6310.0	...
9833669	  777.0	  578.7	 6306.0	...
9833670	  777.1	  578.4	 6302.0	...
9833671	  777.1	  578.0	 6302.0	...
9833672	  777.2	  577.9	 6302.0	...
9833673	  777.3	  577.7	 6305.0	...
9833674	  777.2	  577.3	 6307.0	...
9833675	  777.2	  576.9	 6310.0	...
9833676	  777.4	  578.5	 6316.0	...
9833677	  776.6	  580.7	 6324.0	...
9833678	  775.5	  581.6	 6332.0	...
9833679	  775.9	  580.3	 6333.0	...
9833680	  777.5	  578.7	 6333.0	...
9833681	  779.0	  578.5	 6331.0	...
9833682	  778.7	  578.8	 6330.0	...
9833683	  778.5	  579.3	 6330.0	...
9833684	  778.2	  579.9	 6332.0	...
9833685	  777.8	  580.0	 6334.0	...
9833686	  777.3	  578.8	 6336.0	...
9833687	  777.1	  577.6	 6336.0	...
9833688	  777.1	  576.6	 6337.0	...
9833689	  776.8	  576.5	 6342.0	...
9833690	  776.4	  576.4	 6348.0	...
9833691	  775.9	  576.9	 6354.0	...
9833692	  775.7	  577.6	 6354.0	...
9833693	  775.6	  577.7	 6351.0	...
9833694	  775.9	  577.0	 6349.0	...
9833695	  776.2	  576.4	 6347.0	...
9833696	  776.6	  576.2	 6347.0	...
9833697	  776.6	  576.2	 6346.0	...
9833698	  776.7	  576.2	 6346.0	...
9833699	  776.7	  576.0	 6346.0	...
9833700	  776.8	  575.8	 6345.0	...
9833701	  776.9	  575.8	 6352.0	...
9833702	  776.9	  575.9	 6358.0	...
9833703	  776.9	  576.1	 6366.0	...
9833704	  777.5	  576.0	 6366.0	...
9833705	  778.1	  575.8	 6363.0	...
9833706	  778.7	  575.6	 6360.0	...
9833707	  778.7	  576.7	 6356.0	...
9833708	  778.9	  577.7	 6353.0	...
9833709	  779.0	  577.5	 6350.0	...
9833710	  778.9	  576.3	 6355.0	...
9833711	  778.6	  574.8	 6361.0	...
9833712	  777.8	  574.7	 6371.0	...
9833713	  777.1	  574.3	 6376.0	...
9833714	  776.4	  574.1	 6382.0	...
9833715	  776.3	  575.2	 6384.0	...
9833716	  776.3	  576.5	 6385.0	...
9833717	  775.7	  577.1	 6391.0	...
9833718	  775.1	  576.4	 6397.0	...
9833719	  775.6	  576.5	 6393.0	...
9833720	  776.7	  577.3	 6383.0	...
9833721	  776.9	  577.4	 6374.0	...
9833722	  776.2	  576.9	 6378.0	...
9833723	  775.8	  576.5	 6384.0	...
9833724	  776.9	  576.7	 6389.0	...
9833725	  777.7	  576.8	 6388.0	...
9833726	  777.9	  577.0	 6384.0	...
9833727	  777.6	  576.7	 6380.0	...
9833728	  777.2	  576.3	 6380.0	...
9833729	  777.3	  575.9	 6378.0	...
9833730	  777.3	  575.9	 6377.0	...
9833731	  776.5	  575.9	 6382.0	...
9833732	  775.7	  576.0	 6388.0	...
9833733	  775.5	  576.0	 6394.0	...
9833734	  776.0	  575.9	 6395.0	...
9833735	  776.5	  575.9	 6396.0	...
9833736	  776.4	  576.2	 6396.0	...
9833737	  776.2	  576.5	 6398.0	...
9833738	  776.3	  576.9	 6401.0	...
9833739	  776.4	  576.4	 6403.0	...
9833740	  776.4	  575.9	 6405.0	...
9833741	  776.2	  575.7	 6407.0	...
9833742	  776.3	  576.3	 6409.0	...
9833743	  776.9	  576.8	 6412.0	...
9833744	  777.5	  577.3	 6414.0	...
9833745	  777.8	  577.6	 6408.0	...
9833746	  777.7	  578.1	 6400.0	...
9833747	  777.6	  577.3	 6392.0	...
9833748	  777.5	  576.2	 6393.0	...
9833749	  777.5	  575.1	 6395.0	...
9833750	  777.5	  575.0	 6397.0	...
9833751	  777.3	  575.0	 6402.0	...
9833752	  777.6	  574.8	 6404.0	...
9833753	  777.9	  574.5	 6405.0	...
9833754	  778.2	  574.9	 6412.0	...
9833755	  778.3	  575.6	 6421.0	...
9833756	  778.0	  576.3	 6432.0	...
9833757	  777.8	  576.2	 6435.0	...
9833758	  777.4	  575.8	 6437.0	...
9833759	  777.4	  575.3	 6433.0	...
9833760	  777.1	  575.6	 6428.0	...
9833761	  776.7	  575.8	 6428.0	...
9833762	  775.9	  575.7	 6432.0	...
9833763	  775.6	  575.3	 6437.0	...
MSG	9833764 0000 _ Number On
9833764	  775.7	  575.5	 6436.0	...
9833765	  776.1	  575.6	 6434.0	...
9833766	  774.8	  575.4	 6437.0	...
9833767	  773.3	  574.6	 6440.0	...
9833768	  772.3	  574.6	 6443.0	...
9833769	  773.2	  574.8	 6446.0	...
9833770	  774.5	  574.9	 6448.0	...
9833771	  775.4	  574.5	 6449.0	...
9833772	  775.8	  573.8	 6447.0	...
9833773	  775.8	  573.1	 6444.0	...
9833774	  776.0	  574.2	 6444.0	...
9833775	  776.3	  575.5	 6444.0	...
9833776	  776.4	  575.5	 6445.0	...
9833777	  776.4	  574.2	 6445.0	...
9833778	  776.4	  573.2	 6445.0	...
9833779	  776.9	  574.0	 6447.0	...
9833780	  777.2	  574.8	 6450.0	...
9833781	  776.1	  574.5	 6461.0	...
9833782	  774.7	  573.7	 6471.0	...
9833783	  773.6	  573.5	 6479.0	...
9833784	  774.0	  574.1	 6478.0	...
9833785	  774.4	  573.7	 6477.0	...
9833786	  774.5	  572.7	 6477.0	...
9833787	  774.5	  571.9	 6475.0	...
9833788	  774.6	  572.8	 6473.0	...
9833789	  774.5	  573.7	 6474.0	...
9833790	  774.0	  574.7	 6476.0	...
9833791	  773.6	  575.1	 6475.0	...
9833792	  773.4	  574.9	 6472.0	...
9833793	  773.5	  574.7	 6470.0	...
9833794	  773.6	  574.5	 6474.0	...
9833795	  773.6	  574.3	 6484.0	...
9833796	  773.5	  573.7	 6493.0	...
9833797	  773.0	  572.7	 6499.0	...
9833798	  772.7	  572.4	 6498.0	...
9833799	  772.8	  572.2	 6497.0	...
9833800	  773.4	  573.7	 6495.0	...
9833801	  774.0	  575.1	 6499.0	...
9833802	  774.3	  576.5	 6505.0	...
9833803	  774.3	  576.5	 6509.0	...
9833804	  774.2	  574.9	 6509.0	...
9833805	  774.1	  573.4	 6508.0	...
9833806	  774.0	  571.9	 6507.0	...
9833807	  773.5	  572.2	 6503.0	...
9833808	  773.1	  572.5	 6499.0	...
9833809	  772.7	  573.3	 6498.0	...
9833810	  772.8	  573.4	 6499.0	...
9833811	  772.9	  573.4	 6499.0	...
9833812	  773.2	  573.2	 6497.0	...
9833813	  773.7	  573.3	 6503.0	...
9833814	  774.1	  573.1	 6509.0	...
9833815	  774.2	  572.3	 6516.0	...
9833816	  774.1	  571.6	 6516.0	...
9833817	  774.5	  572.5	 6516.0	...
9833818	  775.0	  573.7	 6514.0	...
9833819	  775.4	  575.0	 6512.0	...
9833820	  775.6	  575.2	 6512.0	...
9833821	  775.7	  575.0	 6512.0	...
9833822	  775.0	  574.5	 6516.0	...
9833823	  774.2	  573.6	 6520.0	...
9833824	  773.0	  573.0	 6524.0	...
9833825	  772.6	  572.5	 6523.0	...
9833826	  772.6	  573.5	 6522.0	...
9833827	  773.1	  574.3	 6520.0	...
9833828	  773.5	  574.5	 6523.0	...
9833829	  773.7	  573.8	 6524.0	...
9833830	  773.7	  573.1	 6524.0	...
9833831	  774.4	  573.1	 6522.0	...
9833832	  774.9	  572.7	 6527.0	...
9833833	  775.4	  572.3	 6531.0	...
9833834	  775.2	  571.7	 6532.0	...
9833835	  775.0	  571.2	 6526.0	...
9833836	  774.8	  570.6	 6532.0	...
9833837	  774.5	  570.4	 6545.0	...
9833838	  774.2	  571.4	 6559.0	...
9833839	  774.0	  572.5	 6565.0	...
9833840	  774.1	  572.5	 6566.0	...
9833841	  774.1	  571.6	 6567.0	...
9833842	  773.9	  570.9	 6567.0	...
9833843	  773.6	  571.3	 6566.0	...
9833844	  773.6	  571.8	 6565.0	...
9833845	  773.7	  571.2	 6563.0	...
9833846	  773.9	  570.5	 6562.0	...
9833847	  773.8	  570.1	 6562.0	...
9833848	  773.9	  570.9	 6564.0	...
9833849	  773.1	  571.6	 6569.0	...
9833850	  772.3	  572.3	 6576.0	...
9833851	  771.9	  572.7	 6579.0	...
9833852	  772.3	  573.4	 6575.0	...
9833853	  772.7	  573.8	 6569.0	...
9833854	  772.7	  574.0	 6572.0	...
9833855	  772.7	  573.7	 6582.0	...
9833856	  772.6	  573.2	 6592.0	...
9833857	  772.9	  572.6	 6593.0	...
9833858	  773.0	  572.1	 6592.0	...
9833859	  772.9	  570.8	 6590.0	...
9833860	  771.7	  570.3	 6594.0	...
9833861	  770.7	  570.1	 6599.0	...
9833862	  770.5	  571.0	 6604.0	...
9833863	  771.1	  571.7	 6608.0	...
9833864	  771.8	  571.9	 6614.0	...
9833865	  772.1	  572.1	 6614.0	...
9833866	  772.3	  572.2	 6609.0	...
9833867	  772.2	  572.3	 6603.0	...
9833868	  772.1	  572.7	 6611.0	...
9833869	  772.1	  573.0	 6618.0	...
9833870	  772.2	  571.8	 6629.0	...
9833871	  771.9	  570.5	 6631.0	...
9833872	  771.7	  569.2	 6633.0	...
9833873	  771.9	  569.5	 6629.0	...
9833874	  772.2	  570.0	 6621.0	...
9833875	  772.3	  570.3	 6613.0	...
9833876	  771.7	  570.5	 6613.0	...
9833877	  771.2	  570.4	 6620.0	...
9833878	  770.6	  570.5	 6626.0	...
9833879	  770.6	  570.5	 6630.0	...
9833880	  770.3	  570.4	 6631.0	...
9833881	  770.0	  570.2	 6634.0	...
9833882	  769.7	  570.1	 6636.0	...
9833883	  770.2	  570.0	 6637.0	...
9833884	  770.9	  569.9	 6636.0	...
9833885	  772.0	  569.8	 6635.0	...
9833886	  772.5	  569.9	 6636.0	...
9833887	  773.2	  570.3	 6637.0	...
9833888	  773.4	  570.7	 6638.0	...
9833889	  773.6	  570.8	 6640.0	...
9833890	  773.1	  570.8	 6641.0	...
9833891	  772.6	  570.9	 6641.0	...
9833892	  771.8	  571.1	 6640.0	...
9833893	  771.6	  571.2	 6639.0	...
9833894	  771.4	  571.2	 6643.0	...
9833895	  771.6	  571.4	 6646.0	...
9833896	  771.7	  571.8	 6650.0	...
9833897	  771.9	  572.6	 6653.0	...
9833898	  772.0	  573.2	 6655.0	...
9833899	  772.6	  572.8	 6658.0	...
9833900	  773.2	  572.0	 6659.0	...
9833901	  773.2	  570.7	 6660.0	...
9833902	  772.6	  569.9	 6659.0	...
9833903	  772.7	  569.1	 6655.0	...
9833904	  773.4	  569.6	 6652.0	...
9833905	  774.0	  570.5	 6657.0	...
9833906	  773.9	  571.7	 6663.0	...
9833907	  773.3	  572.0	 6670.0	...
9833908	  772.9	  572.2	 6671.0	...
9833909	  772.5	  572.0	 6663.0	...
9833910	  772.5	  571.9	 6655.0	...
9833911	  772.4	  571.8	 6652.0	...
9833912	  773.3	  571.6	 6659.0	...
9833913	  774.3	  571.4	 6666.0	...
9833914	  775.2	  571.1	 6667.0	...
9833915	  775.0	  571.1	 6667.0	...
9833916	  774.5	  570.8	 6666.0	...
9833917	  774.1	  570.6	 6666.0	...
9833918	  773.9	  570.5	 6665.0	...
9833919	  774.1	  570.5	 6663.0	...
9833920	  774.4	  570.6	 6660.0	...
9833921	  775.0	  570.6	 6655.0	...
9833922	  775.3	  570.9	 6653.0	...
9833923	  775.4	  571.1	 6653.0	...
9833924	  775.2	  571.3	 6656.0	...
9833925	  774.3	  571.4	 6660.0	...
9833926	  773.6	  570.5	 6662.0	...
9833927	  772.8	  569.7	 6669.0	...
9833928	  772.8	  569.2	 6676.0	...
9833929	  772.7	  569.6	 6683.0	...
9833930	  772.1	  570.1	 6684.0	...
9833931	  771.7	  570.3	 6687.0	...
9833932	  771.7	  570.5	 6688.0	...
9833933	  772.7	  571.5	 6685.0	...
9833934	  773.3	  572.5	 6681.0	...
9833935	  773.7	  573.0	 6676.0	...
9833936	  773.7	  572.5	 6672.0	...
9833937	  774.2	  572.0	 6668.0	...
9833938	  774.6	  571.8	 6671.0	...
9833939	  775.0	  571.7	 6675.0	...
9833940	  774.9	  571.5	 6679.0	...
9833941	  774.5	  571.5	 6679.0	...
9833942	  774.2	  571.3	 6681.0	...
9833943	  773.9	  570.3	 6682.0	...
9833944	  773.9	  569.9	 6684.0	...
9833945	  774.3	  570.0	 6683.0	...
9833946	  774.9	  570.8	 6682.0	...
9833947	  775.0	  571.0	 6686.0	...
9833948	  774.4	  570.9	 6693.0	...
9833949	  773.3	  570.9	 6699.0	...
9833950	  772.3	  571.4	 6711.0	...
9833951	  771.6	  571.8	 6722.0	...
9833952	  771.4	  572.0	 6733.0	...
9833953	  771.2	  571.7	 6733.0	...
9833954	  771.2	  571.1	 6723.0	...
9833955	  771.2	  570.8	 6712.0	...
9833956	  771.4	  570.6	 6701.0	...
9833957	  771.8	  570.8	 6699.0	...
9833958	  772.4	  571.1	 6696.0	...
9833959	  773.0	  571.4	 6698.0	...
9833960	  773.4	  571.3	 6706.0	...
9833961	  773.5	  571.0	 6713.0	...
9833962	  773.4	  570.7	 6716.0	...
9833963	  774.1	  570.7	 6714.0	...
9833964	  774.8	  570.6	 6713.0	...
9833965	  774.6	  570.5	 6715.0	...
9833966	  773.8	  570.5	 6718.0	...
9833967	  773.2	  570.2	 6720.0	...
9833968	  773.2	  568.8	 6719.0	...
9833969	  773.3	  567.5	 6718.0	...
9833970	  773.7	  567.9	 6718.0	...
9833971	  774.2	  569.4	 6717.0	...
9833972	  774.0	  570.0	 6720.0	...
9833973	  773.1	  568.9	 6726.0	...
9833974	  772.2	  567.7	 6728.0	...
9833975	  771.9	  567.6	 6727.0	...
9833976	  771.9	  567.9	 6726.0	...
9833977	  772.1	  567.9	 6727.0	...
9833978	  772.6	  567.5	 6727.0	...
9833979	  773.0	  567.0	 6726.0	...
9833980	  773.1	  567.1	 6727.0	...
9833981	  772.9	  567.2	 6728.0	...
9833982	  772.9	  567.3	 6734.0	...
9833983	  772.4	  567.6	 6738.0	...
9833984	  772.0	  567.8	 6741.0	...
9833985	  772.1	  568.0	 6742.0	...
9833986	  772.8	  568.0	 6744.0	...
9833987	  773.9	  567.9	 6742.0	...
9833988	  774.5	  567.8	 6738.0	...
9833989	  773.2	  567.8	 6747.0	...
9833990	  771.3	  567.6	 6760.0	...
9833991	  769.4	  566.9	 6775.0	...
9833992	  770.0	  565.9	 6775.0	...
9833993	  770.3	  565.1	 6777.0	...
9833994	  770.5	  564.9	 6778.0	...
9833995	  770.6	  566.2	 6774.0	...
9833996	  770.9	  567.5	 6766.0	...
9833997	  772.0	  568.8	 6758.0	...
9833998	  772.3	  567.8	 6756.0	...
9833999	  772.5	  566.9	 6756.0	...
9834000	  772.2	  566.2	 6757.0	...
9834001	  772.4	  566.3	 6754.0	...
9834002	  772.8	  566.5	 6753.0	...
9834003	  773.2	  566.6	 6754.0	...
9834004	  773.2	  566.6	 6762.0	...
9834005	  773.0	  566.5	 6769.0	...
9834006	  772.8	  566.0	 6776.0	...
9834007	  772.7	  565.7	 6777.0	...
9834008	  772.8	  567.2	 6776.0	...
9834009	  773.4	  568.4	 6770.0	...
9834010	  774.0	  569.0	 6763.0	...
9834011	  773.3	  567.4	 6767.0	...
9834012	  772.3	  566.5	 6775.0	...
9834013	  771.3	  566.3	 6783.0	...
9834014	  771.5	  567.4	 6774.0	...
9834015	  771.1	  568.5	 6766.0	...
9834016	  770.1	  569.0	 6764.0	...
9834017	  768.9	  568.6	 6780.0	...
9834018	  768.1	  568.4	 6795.0	...
9834019	  768.6	  568.6	 6802.0	...
9834020	  769.3	  567.7	 6800.0	...
9834021	  770.2	  566.6	 6799.0	...
9834022	  771.0	  565.5	 6794.0	...
9834023	  771.9	  565.3	 6789.0	...
9834024	  772.7	  565.3	 6784.0	...
9834025	  772.8	  565.4	 6783.0	...
9834026	  771.9	  565.9	 6796.0	...
9834027	  770.4	  566.3	 6809.0	...
9834028	  768.9	  566.7	 6817.0	...
9834029	  768.6	  566.9	 6806.0	...
9834030	  769.2	  566.8	 6794.0	...
9834031	  769.7	  566.7	 6791.0	...
9834032	  770.1	  566.8	 6794.0	...
9834033	  770.2	  567.7	 6802.0	...
9834034	  770.2	  568.6	 6808.0	...
9834035	  770.1	  569.1	 6812.0	...
9834036	  769.8	  568.5	 6809.0	...
9834037	  769.7	  567.7	 6805.0	...
9834038	  769.6	  566.8	 6803.0	...
9834039	  769.5	  566.6	 6803.0	...
9834040	  769.9	  566.6	 6801.0	...
9834041	  770.6	  566.7	 6800.0	...
9834042	  771.3	  567.0	 6805.0	...
9834043	  771.4	  567.2	 6811.0	...
9834044	  771.1	  567.1	 6817.0	...
9834045	  770.9	  566.7	 6818.0	...
9834046	  770.9	  566.7	 6818.0	...
9834047	  770.7	  567.1	 6819.0	...
9834048	  770.2	  567.0	 6818.0	...
9834049	  770.3	  566.4	 6817.0	...
9834050	  770.6	  566.8	 6814.0	...
9834051	  770.7	  567.9	 6812.0	...
9834052	  770.0	  568.3	 6817.0	...
9834053	  769.3	  567.5	 6829.0	...
9834054	  769.5	  566.5	 6841.0	...
9834055	  769.7	  566.2	 6846.0	...
9834056	  770.0	  566.2	 6845.0	...
9834057	  770.1	  566.4	 6844.0	...
9834058	  770.6	  565.7	 6843.0	...
9834059	  770.8	  564.9	 6842.0	...
9834060	  771.2	  563.9	 6841.0	...
9834061	  771.4	  563.8	 6839.0	...
9834062	  770.6	  563.8	 6837.0	...
9834063	  769.7	  564.6	 6835.0	...
9834064	  768.9	  565.4	 6835.0	...
9834065	  768.9	  566.2	 6834.0	...
9834066	  769.1	  565.8	 6831.0	...
9834067	  769.3	  565.4	 6829.0	...
9834068	  768.8	  564.8	 6829.0	...
9834069	  767.5	  564.6	 6832.0	...
9834070	  764.3	  564.7	 6842.0	...
9834071	  761.6	  563.6	 6851.0	...
9834072	  759.6	  562.4	 6857.0	...
9834073	  758.9	  561.1	 6857.0	...
9834074	  757.9	  561.4	 6858.0	...
9834075	  757.0	  561.7	 6860.0	...
9834076	  756.4	  560.3	 6861.0	...
MSG	9834077 0000 _ Number Off
9834077	  755.7	  558.8	 6861.0	...
9834078	  755.4	  557.3	 6860.0	...
9834079	  755.2	  557.1	 6859.0	...
9834080	  755.3	  556.4	 6857.0	...
9834081	  755.6	  555.6	 6853.0	...
9834082	  756.0	  555.2	 6849.0	...
9834083	  757.4	  555.0	 6845.0	...
9834084	  758.6	  554.8	 6849.0	...
9834085	  759.6	  554.6	 6853.0	...
9834086	  759.5	  554.9	 6857.0	...
9834087	  760.4	  555.0	 6853.0	...
9834088	  761.5	  554.8	 6848.0	...
9834089	  761.8	  554.2	 6845.0	...
9834090	  761.1	  553.9	 6846.0	...
9834091	  760.5	  553.8	 6845.0	...
9834092	  760.8	  553.9	 6843.0	...
9834093	  761.3	  554.2	 6840.0	...
9834094	  761.6	  554.6	 6839.0	...
9834095	  761.8	  554.8	 6838.0	...
9834096	  762.3	  554.5	 6837.0	...
9834097	  762.8	  554.1	 6842.0	...
9834098	  763.1	  554.0	 6848.0	...
9834099	  762.8	  554.0	 6854.0	...
9834100	  761.9	  553.3	 6863.0	...
9834101	  761.3	  552.7	 6871.0	...
9834102	  760.4	  553.4	 6878.0	...
9834103	  760.1	  554.8	 6875.0	...
9834104	  760.4	  556.1	 6871.0	...
9834105	  760.9	  556.1	 6870.0	...
9834106	  761.2	  556.1	 6871.0	...
9834107	  761.0	  556.1	 6872.0	...
9834108	  760.5	  555.4	 6867.0	...
9834109	  760.3	  554.7	 6862.0	...
9834110	  760.4	  553.9	 6863.0	...
9834111	  760.7	  553.8	 6874.0	...
9834112	  761.0	  554.6	 6885.0	...
9834113	  761.0	  555.3	 6890.0	...
9834114	  760.4	  555.0	 6889.0	...
9834115	  759.9	  553.8	 6888.0	...
9834116	  759.0	  552.4	 6892.0	...
9834117	  758.5	  552.2	 6895.0	...
9834118	  759.4	  552.3	 6896.0	...
9834119	  760.7	  553.2	 6893.0	...
9834120	  761.2	  554.0	 6889.0	...
9834121	  760.6	  554.4	 6888.0	...
9834122	  759.9	  553.2	 6889.0	...
9834123	  760.5	  552.0	 6890.0	...
9834124	  761.1	  550.9	 6896.0	...
9834125	  761.6	  551.0	 6903.0	...
9834126	  761.4	  551.4	 6908.0	...
9834127	  761.2	  551.6	 6902.0	...
9834128	  761.2	  551.5	 6898.0	...
9834129	  761.6	  551.9	 6896.0	...
9834130	  762.0	  552.6	 6898.0	...
9834131	  762.4	  553.4	 6899.0	...
9834132	  762.4	  553.7	 6899.0	...
9834133	  762.2	  554.0	 6899.0	...
9834134	  762.1	  554.5	 6899.0	...
9834135	  762.1	  554.9	 6900.0	...
9834136	  762.1	  554.8	 6901.0	...
9834137	  762.0	  554.2	 6899.0	...
9834138	  761.9	  553.7	 6898.0	...
9834139	  762.1	  554.3	 6897.0	...
9834140	  762.4	  555.1	 6898.0	...
9834141	  762.6	  556.0	 6898.0	...
9834142	  762.3	  555.8	 6902.0	...
9834143	  762.1	  555.6	 6905.0	...
9834144	  761.9	  555.4	 6910.0	...
9834145	  762.0	  555.5	 6912.0	...
9834146	  761.8	  555.7	 6915.0	...
9834147	  761.5	  555.8	 6915.0	...
9834148	  760.9	  554.5	 6916.0	...
9834149	  760.2	  553.1	 6920.0	...
9834150	  759.6	  551.9	 6927.0	...
9834151	  759.1	  551.9	 6933.0	...
9834152	  759.0	  551.8	 6935.0	...
9834153	  759.1	  552.1	 6935.0	...
9834154	  759.7	  552.5	 6936.0	...
9834155	  760.6	  552.8	 6936.0	...
9834156	  761.1	  552.9	 6935.0	...
9834157	  761.3	  553.3	 6934.0	...
9834158	  761.2	  553.7	 6934.0	...
9834159	  760.8	  553.6	 6932.0	...
9834160	  760.4	  553.2	 6930.0	...
9834161	  760.7	  553.9	 6927.0	...
9834162	  761.3	  555.0	 6929.0	...
9834163	  761.8	  555.5	 6931.0	...
9834164	  761.7	  554.8	 6933.0	...
9834165	  761.5	  553.9	 6939.0	...
9834166	  761.4	  553.3	 6944.0	...
9834167	  761.8	  552.7	 6950.0	...
9834168	  762.4	  552.4	 6945.0	...
9834169	  762.9	  552.3	 6943.0	...
9834170	  762.8	  552.2	 6943.0	...
9834171	  762.7	  552.8	 6947.0	...
9834172	  762.7	  553.3	 6949.0	...
9834173	  762.7	  553.9	 6949.0	...
9834174	  762.5	  554.0	 6945.0	...
9834175	  762.2	  553.5	 6941.0	...
9834176	  761.9	  553.0	 6942.0	...
9834177	  761.5	  552.3	 6950.0	...
9834178	  760.4	  552.3	 6958.0	...
9834179	  759.4	  552.2	 6960.0	...
9834180	  759.7	  552.2	 6960.0	...
9834181	  760.6	  551.9	 6959.0	...
9834182	  760.7	  551.6	 6963.0	...
9834183	  759.8	  551.4	 6967.0	...
9834184	  760.0	  551.3	 6962.0	...
9834185	  760.9	  551.0	 6953.0	...
9834186	  761.7	  551.3	 6943.0	...
9834187	  761.5	  551.7	 6942.0	...
9834188	  761.5	  552.8	 6942.0	...
9834189	  761.7	  553.6	 6945.0	...
9834190	  761.9	  554.4	 6948.0	...
9834191	  761.9	  554.2	 6951.0	...
9834192	  761.9	  553.7	 6952.0	...
9834193	  761.3	  552.1	 6957.0	...
9834194	  760.6	  550.7	 6966.0	...
9834195	  759.9	  550.1	 6975.0	...
9834196	  760.5	  550.6	 6976.0	...
9834197	  761.3	  551.1	 6971.0	...
9834198	  761.9	  551.2	 6966.0	...
9834199	  761.7	  551.0	 6964.0	...
9834200	  761.3	  551.0	 6965.0	...
9834201	  761.0	  551.3	 6965.0	...
9834202	  760.9	  551.8	 6964.0	...
9834203	  761.0	  552.1	 6963.0	...
9834204	  761.5	  552.1	 6963.0	...
9834205	  761.8	  552.2	 6962.0	...
9834206	  762.1	  552.4	 6964.0	...
9834207	  761.9	  552.5	 6966.0	...
9834208	  762.0	  552.7	 6968.0	...
9834209	  762.0	  552.7	 6968.0	...
9834210	  761.9	  552.5	 6970.0	...
9834211	  761.9	  552.3	 6971.0	...
9834212	  761.9	  552.1	 6971.0	...
9834213	  761.7	  552.3	 6971.0	...
9834214	  761.5	  552.7	 6971.0	...
9834215	  761.5	  552.9	 6972.0	...
9834216	  761.2	  552.6	 6973.0	...
9834217	  760.8	  552.2	 6968.0	...
9834218	  760.7	  551.4	 6963.0	...
9834219	  761.1	  551.1	 6959.0	...
9834220	  761.5	  550.7	 6963.0	...
9834221	  762.0	  550.6	 6966.0	...
9834222	  762.7	  550.5	 6968.0	...
9834223	  763.4	  550.7	 6969.0	...
9834224	  763.1	  550.9	 6970.0	...
9834225	  762.9	  550.8	 6972.0	...
9834226	  762.6	  550.6	 6972.0	...
9834227	  762.6	  550.4	 6973.0	...
9834228	  762.7	  550.8	 6972.0	...
9834229	  762.8	  551.1	 6972.0	...
9834230	  762.8	  550.7	 6971.0	...
9834231	  762.7	  550.4	 6972.0	...
9834232	  762.6	  550.2	 6973.0	...
9834233	  762.2	  550.5	 6974.0	...
9834234	  761.6	  550.0	 6975.0	...
9834235	  761.0	  549.4	 6975.0	...
9834236	  761.0	  549.7	 6974.0	...
9834237	  761.6	  550.5	 6978.0	...
9834238	  762.6	  551.3	 6982.0	...
9834239	  763.5	  551.2	 6986.0	...
9834240	  763.9	  550.0	 6987.0	...
9834241	  763.9	  548.9	 6988.0	...
9834242	  763.9	  547.7	 6987.0	...
9834243	  763.9	  547.7	 6985.0	...
9834244	  762.8	  548.2	 6986.0	...
9834245	  761.8	  549.1	 6992.0	...
9834246	  761.1	  549.9	 6998.0	...
9834247	  761.5	  550.2	 7001.0	...
9834248	  762.0	  550.5	 7003.0	...
9834249	  762.3	  550.8	 7008.0	...
9834250	  762.4	  550.7	 7013.0	...
9834251	  762.5	  549.7	 7016.0	...
9834252	  762.6	  548.8	 7015.0	...
9834253	  762.6	  548.4	 7014.0	...
9834254	  762.6	  548.5	 7014.0	...
9834255	  762.6	  548.7	 7016.0	...
9834256	  762.6	  548.3	 7018.0	...
9834257	  762.3	  547.9	 7020.0	...
9834258	  761.9	  547.3	 7020.0	...
9834259	  761.7	  547.3	 7021.0	...
9834260	  761.5	  547.2	 7027.0	...
9834261	  761.4	  547.2	 7032.0	...
9834262	  761.2	  547.2	 7037.0	...
9834263	  761.2	  547.1	 7037.0	...
9834264	  761.0	  547.0	 7035.0	...
9834265	  760.8	  547.1	 7032.0	...
9834266	  761.1	  547.1	 7032.0	...
9834267	  761.8	  547.4	 7034.0	...
9834268	  762.7	  547.6	 7033.0	...
9834269	  762.9	  547.9	 7030.0	...
9834270	  763.0	  547.9	 7025.0	...
9834271	  762.8	  547.8	 7023.0	...
9834272	  762.8	  547.7	 7021.0	...
9834273	  762.8	  547.4	 7020.0	...
9834274	  763.3	  547.1	 7016.0	...
9834275	  763.5	  546.9	 7013.0	...
9834276	  763.7	  546.8	 7008.0	...
9834277	  763.6	  547.3	 7005.0	...
9834278	  764.0	  547.7	 7001.0	...
9834279	  764.3	  548.1	 6998.0	...
9834280	  764.4	  547.7	 6999.0	...
9834281	  764.0	  547.3	 7000.0	...
9834282	  763.7	  546.9	 7001.0	...
9834283	  763.6	  546.8	 7000.0	...
9834284	  763.6	  547.2	 7000.0	...
9834285	  764.2	  547.6	 6999.0	...
9834286	  764.8	  548.3	 6999.0	...
9834287	  764.4	  548.7	 7006.0	...
9834288	  763.3	  549.4	 7011.0	...
MSG	9834289 0000 _ Number On
9834289	  762.2	  549.7	 7015.0	...
9834290	  763.5	  549.5	 7011.0	...
9834291	  764.8	  549.1	 7010.0	...
9834292	  765.5	  548.7	 7009.0	...
9834293	  765.2	  548.5	 7010.0	...
9834294	  765.0	  548.4	 7013.0	...
9834295	  765.6	  548.4	 7015.0	...
9834296	  765.9	  548.6	 7015.0	...
9834297	  765.9	  548.1	 7017.0	...
9834298	  765.6	  547.3	 7021.0	...
9834299	  764.6	  546.1	 7026.0	...
9834300	  763.5	  545.6	 7029.0	...
9834301	  762.5	  545.2	 7031.0	...
9834302	  762.4	  545.4	 7031.0	...
9834303	  762.6	  545.7	 7028.0	...
9834304	  763.7	  545.8	 7027.0	...
9834305	  764.6	  545.7	 7028.0	...
9834306	  764.5	  545.7	 7029.0	...
9834307	  763.8	  546.7	 7033.0	...
9834308	  763.0	  547.8	 7037.0	...
9834309	  762.9	  548.4	 7037.0	...
9834310	  762.8	  548.1	 7033.0	...
9834311	  762.8	  547.7	 7028.0	...
9834312	  763.2	  546.9	 7025.0	...
9834313	  763.6	  546.0	 7024.0	...
9834314	  764.2	  545.3	 7028.0	...
9834315	  764.7	  545.3	 7034.0	...
9834316	  765.2	  545.3	 7039.0	...
9834317	  765.2	  545.4	 7043.0	...
9834318	  764.9	  545.5	 7045.0	...
9834319	  764.1	  545.3	 7046.0	...
9834320	  762.4	  545.3	 7050.0	...
9834321	  761.3	  545.5	 7056.0	...
9834322	  760.9	  545.9	 7061.0	...
9834323	  761.8	  546.0	 7063.0	...
9834324	  762.4	  545.9	 7064.0	...
9834325	  763.1	  546.0	 7064.0	...
9834326	  763.4	  546.2	 7060.0	...
9834327	  763.8	  545.5	 7055.0	...
9834328	  763.8	  544.7	 7049.0	...
9834329	  763.9	  544.4	 7048.0	...
9834330	  763.9	  545.0	 7043.0	...
9834331	  763.9	  545.8	 7040.0	...
9834332	  763.7	  546.1	 7038.0	...
9834333	  763.5	  546.3	 7041.0	...
9834334	  763.6	  545.9	 7044.0	...
9834335	  763.9	  545.5	 7047.0	...
9834336	  764.2	  545.4	 7045.0	...
9834337	  764.0	  546.0	 7044.0	...
9834338	  763.8	  546.5	 7044.0	...
9834339	  763.4	  546.8	 7046.0	...
9834340	  763.2	  546.7	 7049.0	...
9834341	  763.4	  546.6	 7053.0	...
9834342	  763.8	  546.3	 7057.0	...
9834343	  762.9	  545.9	 7064.0	...
9834344	  761.4	  545.8	 7069.0	...
9834345	  760.0	  545.7	 7074.0	...
9834346	  759.9	  545.6	 7073.0	...
9834347	  761.4	  545.1	 7073.0	...
9834348	  763.0	  544.6	 7073.0	...
9834349	  763.8	  544.6	 7075.0	...
9834350	  763.1	  544.9	 7078.0	...
9834351	  762.6	  546.1	 7079.0	...
9834352	  762.4	  547.3	 7084.0	...
9834353	  761.7	  548.0	 7092.0	...
9834354	  761.5	  547.5	 7100.0	...
9834355	  761.3	  546.8	 7102.0	...
9834356	  761.4	  546.3	 7104.0	...
9834357	  760.7	  546.0	 7106.0	...
9834358	  760.2	  545.8	 7108.0	...
9834359	  759.8	  545.5	 7108.0	...
9834360	  759.4	  545.1	 7107.0	...
9834361	  759.0	  544.7	 7106.0	...
9834362	  758.9	  544.5	 7106.0	...
9834363	  758.9	  544.5	 7108.0	...
9834364	  758.7	  544.5	 7109.0	...
9834365	  759.8	  544.3	 7108.0	...
9834366	  761.2	  544.5	 7106.0	...
9834367	  761.4	  544.9	 7113.0	...
9834368	  760.6	  545.4	 7122.0	...
9834369	  759.6	  545.2	 7128.0	...
9834370	  759.7	  544.8	 7125.0	...
9834371	  759.8	  545.2	 7120.0	...
9834372	  760.1	  545.9	 7121.0	...
9834373	  760.3	  546.6	 7121.0	...
9834374	  759.8	  547.0	 7122.0	...
9834375	  759.2	  547.4	 7120.0	...
9834376	  759.2	  547.7	 7119.0	...
9834377	  759.8	  547.4	 7116.0	...
9834378	  761.1	  546.8	 7109.0	...
9834379	  761.4	  546.3	 7103.0	...
9834380	  761.8	  546.2	 7095.0	...
9834381	  761.5	  546.1	 7093.0	...
9834382	  761.6	  545.7	 7096.0	...
9834383	  761.6	  545.3	 7099.0	...
9834384	  761.2	  545.2	 7103.0	...
9834385	  760.7	  545.3	 7100.0	...
9834386	  760.3	  545.3	 7099.0	...
9834387	  760.4	  545.5	 7095.0	...
9834388	  760.4	  545.7	 7092.0	...
9834389	  761.7	  546.0	 7088.0	...
9834390	  763.2	  546.2	 7086.0	...
9834391	  764.6	  546.2	 7086.0	...
9834392	  764.1	  545.9	 7092.0	...
9834393	  763.5	  545.2	 7099.0	...
9834394	  761.9	  544.6	 7111.0	...
9834395	  760.9	  544.2	 7117.0	...
9834396	  760.0	  544.2	 7124.0	...
9834397	  761.4	  544.0	 7123.0	...
9834398	  762.7	  544.0	 7121.0	...
9834399	  763.1	  544.1	 7120.0	...
9834400	  762.3	  544.3	 7118.0	...
9834401	  761.5	  544.0	 7117.0	...
9834402	  761.4	  543.6	 7116.0	...
9834403	  761.5	  543.6	 7114.0	...
9834404	  761.5	  544.3	 7112.0	...
9834405	  761.4	  545.0	 7111.0	...
9834406	  761.2	  545.4	 7110.0	...
9834407	  760.9	  545.6	 7108.0	...
9834408	  761.1	  545.7	 7106.0	...
9834409	  761.6	  545.7	 7104.0	...
9834410	  762.2	  545.6	 7103.0	...
9834411	  762.5	  545.5	 7103.0	...
9834412	  762.6	  545.2	 7104.0	...
9834413	  762.6	  544.7	 7106.0	...
9834414	  762.3	  544.6	 7107.0	...
9834415	  762.0	  545.1	 7117.0	...
9834416	  761.4	  545.6	 7126.0	...
9834417	  761.0	  545.5	 7131.0	...
9834418	  760.6	  545.2	 7128.0	...
9834419	  760.4	  543.8	 7126.0	...
9834420	  760.5	  542.6	 7127.0	...
9834421	  760.6	  541.4	 7130.0	...
9834422	  760.9	  543.4	 7132.0	...
9834423	  761.7	  545.2	 7135.0	...
9834424	  762.5	  546.3	 7135.0	...
9834425	  763.0	  545.6	 7135.0	...
9834426	  762.6	  544.8	 7135.0	...
9834427	  762.7	  544.5	 7135.0	...
9834428	  763.3	  543.8	 7134.0	...
9834429	  764.0	  543.1	 7134.0	...
9834430	  763.7	  542.7	 7133.0	...
9834431	  763.0	  542.4	 7130.0	...
9834432	  762.4	  542.1	 7127.0	...
9834433	  762.5	  542.3	 7121.0	...
9834434	  763.6	  544.0	 7115.0	...
9834435	  764.9	  545.6	 7108.0	...
9834436	  766.0	  545.8	 7115.0	...
9834437	  766.0	  545.1	 7124.0	...
9834438	  765.6	  544.2	 7133.0	...
9834439	  765.3	  544.6	 7136.0	...
9834440	  765.1	  544.9	 7138.0	...
9834441	  764.7	  545.3	 7139.0	...
9834442	  764.2	  545.2	 7137.0	...
9834443	  763.9	  544.5	 7131.0	...
9834444	  764.0	  543.8	 7126.0	...
9834445	  764.0	  543.7	 7121.0	...
9834446	  763.0	  544.2	 7120.0	...
9834447	  762.1	  544.7	 7124.0	...
9834448	  762.4	  544.5	 7129.0	...
9834449	  763.5	  544.3	 7138.0	...
9834450	  765.1	  544.0	 7142.0	...
9834451	  765.6	  543.8	 7148.0	...
9834452	  766.0	  543.5	 7151.0	...
9834453	  765.6	  543.5	 7154.0	...
9834454	  764.6	  544.3	 7155.0	...
9834455	  763.7	  545.2	 7156.0	...
9834456	  763.1	  546.1	 7157.0	...
9834457	  762.7	  546.1	 7158.0	...
9834458	  762.3	  546.2	 7159.0	...
9834459	  762.1	  545.1	 7161.0	...
9834460	  762.3	  543.9	 7162.0	...
9834461	  762.3	  542.9	 7164.0	...
9834462	  762.0	  543.2	 7161.0	...
9834463	  761.7	  543.9	 7156.0	...
9834464	  761.7	  544.4	 7151.0	...
9834465	  762.4	  544.4	 7150.0	...
9834466	  763.2	  543.9	 7149.0	...
9834467	  763.9	  543.5	 7148.0	...
9834468	  763.9	  543.3	 7147.0	...
9834469	  763.7	  543.1	 7146.0	...
9834470	  763.5	  542.9	 7144.0	...
9834471	  763.7	  543.9	 7149.0	...
9834472	  763.9	  544.8	 7155.0	...
9834473	  764.0	  545.9	 7161.0	...
9834474	  764.0	  546.1	 7164.0	...
9834475	  764.1	  545.7	 7165.0	...
9834476	  763.5	  544.3	 7168.0	...
9834477	  762.5	  542.8	 7172.0	...
9834478	  761.4	  541.8	 7175.0	...
9834479	  761.9	  542.2	 7172.0	...
9834480	  762.8	  542.6	 7168.0	...
9834481	  763.9	  543.2	 7164.0	...
9834482	  764.1	  543.4	 7166.0	...
9834483	  764.1	  543.6	 7170.0	...
9834484	  763.7	  544.1	 7174.0	...
9834485	  762.8	  544.7	 7176.0	...
9834486	  761.9	  544.4	 7184.0	...
9834487	  761.3	  543.5	 7192.0	...
9834488	  760.9	  542.5	 7200.0	...
9834489	  760.6	  542.5	 7201.0	...
9834490	  760.0	  542.3	 7202.0	...
9834491	  759.7	  542.1	 7202.0	...
9834492	  759.6	  542.7	 7203.0	...
9834493	  760.0	  543.7	 7198.0	...
9834494	  761.9	  544.1	 7191.0	...
9834495	  763.7	  543.7	 7184.0	...
9834496	  765.3	  542.7	 7183.0	...
9834497	  765.4	  542.5	 7184.0	...
9834498	  764.7	  542.4	 7187.0	...
9834499	  764.4	  543.1	 7188.0	...
9834500	  764.0	  544.0	 7191.0	...
9834501	  763.7	  545.1	 7192.0	...
9834502	  763.1	  545.4	 7193.0	...
9834503	  763.0	  545.0	 7194.0	...
9834504	  763.5	  544.4	 7196.0	...
9834505	  763.7	  543.8	 7198.0	...
9834506	  763.9	  544.0	 7199.0	...
9834507	  764.2	  544.6	 7201.0	...
9834508	  765.0	  545.0	 7203.0	...
9834509	  765.4	  545.3	 7205.0	...
9834510	  764.8	  545.0	 7205.0	...
9834511	  763.9	  544.4	 7205.0	...
9834512	  763.0	  543.9	 7210.0	...
9834513	  763.0	  543.3	 7214.0	...
9834514	  763.5	  542.7	 7219.0	...
9834515	  763.8	  542.2	 7219.0	...
9834516	  763.9	  543.1	 7219.0	...
9834517	  763.7	  544.4	 7215.0	...
9834518	  764.0	  545.6	 7212.0	...
9834519	  764.6	  545.4	 7210.0	...
9834520	  765.0	  545.2	 7214.0	...
9834521	  765.0	  545.2	 7217.0	...
9834522	  764.8	  545.1	 7222.0	...
9834523	  764.7	  545.1	 7226.0	...
9834524	  764.5	  545.0	 7230.0	...
9834525	  764.2	  544.8	 7236.0	...
9834526	  763.8	  544.4	 7242.0	...
9834527	  763.5	  543.9	 7251.0	...
9834528	  763.7	  543.4	 7254.0	...
9834529	  763.9	  543.0	 7251.0	...
9834530	  764.0	  542.5	 7244.0	...
9834531	  763.9	  542.4	 7241.0	...
9834532	  764.1	  542.5	 7243.0	...
9834533	  764.2	  542.5	 7246.0	...
9834534	  764.2	  542.5	 7250.0	...
9834535	  764.0	  542.4	 7255.0	...
9834536	  763.7	  542.6	 7258.0	...
9834537	  763.7	  543.0	 7257.0	...
9834538	  763.8	  543.5	 7256.0	...
9834539	  763.2	  542.7	 7257.0	...
9834540	  762.5	  541.6	 7252.0	...
9834541	  762.0	  542.0	 7247.0	...
9834542	  762.2	  543.5	 7242.0	...
9834543	  762.4	  544.4	 7244.0	...
9834544	  762.7	  543.8	 7247.0	...
9834545	  763.1	  542.9	 7251.0	...
9834546	  763.8	  542.6	 7252.0	...
9834547	  764.4	  542.2	 7254.0	...
9834548	  765.2	  542.7	 7257.0	...
9834549	  765.4	  543.2	 7258.0	...
9834550	  765.4	  543.9	 7257.0	...
9834551	  764.8	  544.1	 7258.0	...
9834552	  765.0	  544.2	 7261.0	...
9834553	  765.4	  544.3	 7257.0	...
9834554	  765.9	  544.0	 7250.0	...
9834555	  765.8	  544.0	 7245.0	...
9834556	  765.6	  543.9	 7245.0	...
9834557	  765.6	  544.0	 7244.0	...
9834558	  765.6	  544.0	 7246.0	...
9834559	  766.0	  544.0	 7251.0	...
9834560	  766.5	  543.7	 7256.0	...
9834561	  765.2	  543.6	 7259.0	...
9834562	  762.9	  543.5	 7263.0	...
9834563	  760.6	  543.6	 7272.0	...
9834564	  760.0	  543.5	 7283.0	...
9834565	  760.1	  543.0	 7294.0	...
9834566	  761.1	  542.3	 7292.0	...
9834567	  762.0	  541.9	 7282.0	...
9834568	  763.0	  542.0	 7272.0	...
9834569	  763.0	  542.2	 7268.0	...
9834570	  763.9	  542.1	 7267.0	...
9834571	  764.8	  542.1	 7266.0	...
9834572	  764.8	  542.7	 7266.0	...
9834573	  763.6	  543.3	 7270.0	...
9834574	  762.6	  543.9	 7277.0	...
9834575	  762.4	  543.4	 7283.0	...
9834576	  762.6	  542.8	 7287.0	...
9834577	  762.6	  542.2	 7288.0	...
9834578	  762.5	  541.9	 7292.0	...
9834579	  762.3	  541.6	 7299.0	...
9834580	  762.3	  541.5	 7305.0	...
9834581	  762.3	  541.8	 7307.0	...
9834582	  762.3	  542.0	 7306.0	...
9834583	  762.1	  542.1	 7305.0	...
9834584	  762.1	  542.1	 7302.0	...
9834585	  762.1	  542.1	 7300.0	...
9834586	  762.0	  542.1	 7305.0	...
9834587	  761.9	  542.0	 7312.0	...
9834588	  761.6	  541.9	 7317.0	...
9834589	  761.5	  541.8	 7315.0	...
9834590	  761.8	  541.8	 7313.0	...
9834591	  762.0	  541.9	 7315.0	...
9834592	  762.3	  542.0	 7316.0	...
9834593	  762.7	  542.3	 7313.0	...
9834594	  763.7	  543.0	 7309.0	...
MSG	9834595 0000 _ Number Off
9834595	  764.6	  543.6	 7302.0	...
9834596	  764.9	  544.1	 7300.0	...
9834597	  764.7	  543.8	 7298.0	...
9834598	  764.5	  543.6	 7297.0	...
9834599	  764.0	  543.5	 7296.0	...
9834600	  763.6	  543.6	 7299.0	...
9834601	  763.5	  543.7	 7305.0	...
9834602	  763.7	  543.8	 7308.0	...
9834603	  763.9	  544.3	 7307.0	...
9834604	  763.9	  544.3	 7305.0	...
9834605	  764.1	  544.3	 7304.0	...
9834606	  764.2	  544.2	 7304.0	...
9834607	  764.4	  544.5	 7304.0	...
9834608	  764.6	  544.9	 7304.0	...
9834609	  764.4	  545.1	 7304.0	...
9834610	  764.2	  545.6	 7303.0	...
9834611	  764.9	  545.7	 7303.0	...
9834612	  765.5	  543.8	 7303.0	...
9834613	  765.9	  541.8	 7302.0	...
9834614	  765.5	  541.6	 7301.0	...
9834615	  765.3	  543.2	 7299.0	...
9834616	  765.3	  544.9	 7299.0	...
9834617	  765.2	  544.7	 7298.0	...
9834618	  765.2	  544.5	 7298.0	...
9834619	  765.2	  543.7	 7297.0	...
9834620	  765.5	  543.0	 7296.0	...
9834621	  765.7	  542.4	 7296.0	...
9834622	  765.9	  542.6	 7295.0	...
9834623	  765.7	  542.8	 7294.0	...
9834624	  765.1	  543.0	 7303.0	...
9834625	  764.5	  543.5	 7314.0	...
9834626	  764.3	  543.9	 7325.0	...
9834627	  764.5	  544.9	 7325.0	...
9834628	  764.6	  545.4	 7324.0	...
9834629	  764.5	  545.9	 7324.0	...
9834630	  764.3	  545.2	 7320.0	...
9834631	  764.2	  543.9	 7317.0	...
9834632	  764.5	  542.6	 7314.0	...
9834633	  764.9	  542.5	 7314.0	...
9834634	  765.3	  543.0	 7322.0	...
9834635	  765.3	  543.7	 7331.0	...
9834636	  765.3	  544.5	 7338.0	...
9834637	  765.0	  545.5	 7338.0	...
9834638	  764.9	  546.5	 7337.0	...
9834639	  764.7	  546.4	 7338.0	...
9834640	  764.9	  545.4	 7337.0	...
9834641	  764.7	  544.4	 7338.0	...
9834642	  764.4	  543.4	 7339.0	...
9834643	  764.0	  542.9	 7340.0	...
9834644	  763.8	  542.4	 7340.0	...
9834645	  763.5	  542.3	 7339.0	...
9834646	  763.5	  542.4	 7338.0	...
9834647	  763.6	  542.6	 7338.0	...
9834648	  763.9	  542.7	 7339.0	...
9834649	  764.0	  542.9	 7345.0	...
9834650	  764.0	  543.3	 7350.0	...
9834651	  763.9	  543.8	 7356.0	...
9834652	  763.6	  544.1	 7356.0	...
9834653	  763.2	  544.2	 7357.0	...
9834654	  762.9	  544.8	 7358.0	...
9834655	  763.0	  545.3	 7358.0	...
9834656	  763.4	  545.1	 7357.0	...
9834657	  763.8	  544.4	 7355.0	...
9834658	  764.0	  544.2	 7353.0	...
9834659	  764.3	  544.9	 7352.0	...
9834660	  764.7	  545.6	 7356.0	...
9834661	  765.1	  545.7	 7361.0	...
9834662	  765.2	  545.3	 7362.0	...
9834663	  765.4	  544.9	 7359.0	...
9834664	  765.3	  544.7	 7357.0	...
9834665	  765.2	  544.4	 7359.0	...
9834666	  765.4	  544.2	 7362.0	...
9834667	  765.6	  543.6	 7362.0	...
9834668	  766.0	  543.3	 7361.0	...
9834669	  766.2	  543.0	 7363.0	...
9834670	  766.0	  542.9	 7365.0	...
9834671	  765.7	  543.3	 7368.0	...
9834672	  765.4	  543.7	 7367.0	...
9834673	  765.0	  544.3	 7364.0	...
9834674	  764.5	  544.5	 7361.0	...
9834675	  764.2	  544.6	 7359.0	...
9834676	  764.4	  543.8	 7361.0	...
9834677	  764.5	  542.9	 7359.0	...
9834678	  764.4	  542.6	 7358.0	...
9834679	  764.3	  543.2	 7361.0	...
9834680	  764.1	  543.8	 7368.0	...
9834681	  764.1	  543.8	 7375.0	...
9834682	  764.3	  544.1	 7374.0	...
9834683	  764.6	  544.5	 7371.0	...
9834684	  764.8	  544.3	 7369.0	...
9834685	  764.6	  544.3	 7370.0	...
9834686	  764.5	  544.3	 7372.0	...
9834687	  764.8	  544.1	 7373.0	...
9834688	  764.8	  543.7	 7373.0	...
9834689	  764.4	  543.4	 7374.0	...
9834690	  763.7	  543.7	 7374.0	...
9834691	  765.0	  543.5	 7367.0	...
9834692	  766.8	  543.2	 7360.0	...
9834693	  768.2	  542.9	 7362.0	...
9834694	  767.9	  542.9	 7370.0	...
9834695	  767.5	  543.0	 7377.0	...
9834696	  766.3	  542.9	 7378.0	...
9834697	  765.0	  542.7	 7379.0	...
9834698	  764.4	  542.5	 7380.0	...
9834699	  765.1	  542.4	 7381.0	...
9834700	  766.0	  542.4	 7382.0	...
9834701	  766.1	  542.5	 7382.0	...
9834702	  766.0	  542.6	 7382.0	...
9834703	  765.1	  542.6	 7383.0	...
9834704	  764.3	  542.6	 7386.0	...
9834705	  763.9	  542.6	 7388.0	...
9834706	  764.0	  542.4	 7388.0	...
9834707	  764.2	  542.2	 7385.0	...
9834708	  764.0	  541.8	 7381.0	...
9834709	  764.2	  541.4	 7378.0	...
9834710	  764.8	  542.3	 7375.0	...
9834711	  765.3	  543.6	 7380.0	...
9834712	  765.4	  544.6	 7390.0	...
9834713	  765.2	  544.7	 7400.0	...
9834714	  765.1	  544.8	 7396.0	...
9834715	  765.2	  545.2	 7388.0	...
9834716	  765.6	  545.2	 7381.0	...
9834717	  766.0	  544.3	 7383.0	...
9834718	  765.7	  543.5	 7386.0	...
9834719	  765.0	  543.8	 7389.0	...
9834720	  764.5	  545.0	 7390.0	...
9834721	  764.6	  545.9	 7396.0	...
9834722	  764.6	  545.4	 7402.0	...
9834723	  764.5	  544.9	 7406.0	...
9834724	  764.5	  545.0	 7402.0	...
9834725	  764.6	  545.3	 7397.0	...
9834726	  764.6	  546.1	 7395.0	...
9834727	  764.8	  546.4	 7384.0	...
9834728	  765.1	  546.1	 7374.0	...
9834729	  766.0	  544.8	 7363.0	...
9834730	  766.9	  543.5	 7361.0	...
9834731	  767.7	  543.0	 7360.0	...
9834732	  767.8	  543.2	 7364.0	...
9834733	  767.0	  543.6	 7375.0	...
9834734	  766.1	  544.1	 7386.0	...
9834735	  765.3	  543.9	 7392.0	...
9834736	  765.5	  543.5	 7392.0	...
9834737	  765.6	  543.0	 7392.0	...
9834738	  765.7	  542.8	 7392.0	...
9834739	  765.6	  542.6	 7393.0	...
9834740	  765.4	  542.8	 7394.0	...
9834741	  765.3	  543.4	 7394.0	...
9834742	  765.3	  544.0	 7391.0	...
9834743	  765.4	  544.0	 7386.0	...
9834744	  765.4	  543.5	 7385.0	...
9834745	  765.4	  542.9	 7386.0	...
9834746	  765.4	  543.5	 7387.0	...
9834747	  765.5	  544.3	 7389.0	...
9834748	  765.6	  545.0	 7393.0	...
9834749	  765.9	  544.7	 7394.0	...
9834750	  766.2	  544.6	 7392.0	...
9834751	  767.0	  544.8	 7391.0	...
9834752	  767.4	  544.4	 7391.0	...
9834753	  767.6	  543.7	 7392.0	...
9834754	  767.0	  543.5	 7390.0	...
9834755	  766.5	  543.9	 7390.0	...
9834756	  766.3	  544.3	 7388.0	...
9834757	  766.5	  544.3	 7387.0	...
9834758	  766.5	  544.3	 7390.0	...
9834759	  766.4	  544.1	 7395.0	...
9834760	  766.3	  544.0	 7391.0	...
9834761	  766.4	  544.1	 7381.0	...
9834762	  766.5	  544.3	 7367.0	...
9834763	  766.9	  545.1	 7362.0	...
9834764	  767.4	  545.4	 7359.0	...
9834765	  767.6	  545.8	 7358.0	...
9834766	  767.6	  545.7	 7358.0	...
9834767	  767.9	  545.8	 7359.0	...
9834768	  768.6	  546.2	 7359.0	...
9834769	  769.2	  546.5	 7365.0	...
9834770	  769.3	  546.8	 7369.0	...
9834771	  769.3	  546.3	 7372.0	...
9834772	  769.4	  545.9	 7370.0	...
9834773	  769.3	  545.1	 7370.0	...
9834774	  769.1	  544.5	 7369.0	...
9834775	  768.7	  544.0	 7367.0	...
9834776	  768.4	  544.1	 7364.0	...
9834777	  768.2	  544.3	 7363.0	...
9834778	  767.7	  544.7	 7361.0	...
9834779	  767.2	  544.9	 7364.0	...
9834780	  766.7	  545.1	 7366.0	...
9834781	  767.0	  545.1	 7368.0	...
9834782	  767.4	  545.1	 7365.0	...
9834783	  767.3	  545.5	 7363.0	...
9834784	  767.2	  546.0	 7362.0	...
9834785	  767.1	  545.6	 7364.0	...
9834786	  767.3	  544.7	 7365.0	...
9834787	  767.7	  543.8	 7364.0	...
9834788	  768.3	  543.7	 7368.0	...
9834789	  768.8	  543.8	 7372.0	...
9834790	  769.1	  543.8	 7376.0	...
9834791	  769.2	  543.8	 7375.0	...
9834792	  769.2	  543.3	 7375.0	...
9834793	  768.8	  542.9	 7375.0	...
9834794	  768.5	  542.7	 7374.0	...
9834795	  768.3	  542.9	 7373.0	...
9834796	  768.5	  543.0	 7380.0	...
9834797	  768.5	  543.2	 7387.0	...
9834798	  768.3	  543.4	 7395.0	...
9834799	  768.1	  543.8	 7399.0	...
9834800	  767.9	  544.3	 7403.0	...
9834801	  768.3	  544.7	 7401.0	...
9834802	  768.7	  544.7	 7396.0	...
9834803	  768.9	  544.7	 7391.0	...
MSG	9834804 0000 _ Number On
9834804	  768.4	  544.7	 7396.0	...
9834805	  768.1	  544.8	 7402.0	...
9834806	  768.1	  545.0	 7407.0	...
9834807	  768.4	  545.2	 7407.0	...
9834808	  768.6	  545.2	 7405.0	...
9834809	  768.6	  545.3	 7402.0	...
9834810	  768.6	  545.2	 7400.0	...
9834811	  768.5	  545.2	 7400.0	...
9834812	  768.4	  545.1	 7399.0	...
9834813	  768.3	  545.0	 7397.0	...
9834814	  768.2	  544.9	 7392.0	...
9834815	  768.2	  545.4	 7389.0	...
9834816	  768.4	  546.0	 7390.0	...
9834817	  768.5	  546.5	 7394.0	...
9834818	  767.9	  546.2	 7400.0	...
9834819	  767.4	  546.4	 7405.0	...
9834820	  767.0	  546.7	 7409.0	...
9834821	  767.6	  546.5	 7408.0	...
9834822	  768.4	  545.7	 7404.0	...
9834823	  769.2	  544.9	 7401.0	...
9834824	  768.7	  545.0	 7400.0	...
9834825	  767.8	  544.5	 7399.0	...
9834826	  767.2	  543.9	 7398.0	...
9834827	  767.5	  543.3	 7397.0	...
9834828	  768.3	  543.5	 7397.0	...
9834829	  768.7	  543.7	 7398.0	...
9834830	  769.3	  543.8	 7398.0	...
9834831	  769.4	  543.6	 7399.0	...
9834832	  769.5	  543.2	 7398.0	...
9834833	  769.5	  542.7	 7397.0	...
9834834	  770.0	  542.7	 7394.0	...
9834835	  770.5	  543.0	 7392.0	...
9834836	  770.3	  542.7	 7390.0	...
9834837	  769.7	  542.1	 7391.0	...
9834838	  769.2	  542.5	 7392.0	...
9834839	  769.4	  543.3	 7392.0	...
9834840	  770.0	  544.0	 7392.0	...
9834841	  770.5	  543.8	 7393.0	...
9834842	  769.9	  544.0	 7399.0	...
9834843	  768.8	  543.9	 7405.0	...
9834844	  767.7	  543.7	 7414.0	...
9834845	  767.7	  543.0	 7419.0	...
9834846	  768.0	  542.6	 7423.0	...
9834847	  768.5	  542.6	 7422.0	...
9834848	  769.0	  543.0	 7419.0	...
9834849	  769.0	  543.4	 7416.0	...
9834850	  768.9	  543.4	 7414.0	...
9834851	  768.6	  543.5	 7413.0	...
9834852	  768.2	  543.0	 7413.0	...
9834853	  767.7	  542.4	 7420.0	...
9834854	  767.2	  542.0	 7428.0	...
9834855	  767.1	  542.3	 7432.0	...
9834856	  767.2	  542.7	 7426.0	...
9834857	  767.3	  543.0	 7421.0	...
9834858	  767.4	  543.1	 7420.0	...
9834859	  767.6	  543.1	 7418.0	...
9834860	  767.9	  543.1	 7414.0	...
9834861	  768.3	  543.1	 7410.0	...
9834862	  768.5	  543.3	 7408.0	...
9834863	  768.7	  543.5	 7408.0	...
9834864	  768.8	  543.3	 7417.0	...
9834865	  768.9	  542.7	 7425.0	...
9834866	  769.1	  542.0	 7434.0	...
9834867	  769.1	  542.5	 7434.0	...
9834868	  769.1	  543.3	 7434.0	...
9834869	  768.9	  543.7	 7434.0	...
9834870	  768.4	  543.3	 7434.0	...
9834871	  767.7	  542.7	 7435.0	...
9834872	  767.7	  542.4	 7437.0	...
9834873	  768.3	  541.6	 7437.0	...
9834874	  768.8	  541.1	 7437.0	...
9834875	  769.0	  541.6	 7437.0	...
9834876	  769.2	  542.6	 7436.0	...
9834877	  769.2	  543.4	 7436.0	...
9834878	  768.6	  543.1	 7436.0	...
9834879	  768.0	  542.5	 7438.0	...
9834880	  767.6	  542.3	 7439.0	...
9834881	  767.8	  542.4	 7440.0	...
9834882	  767.9	  542.7	 7440.0	...
9834883	  768.0	  542.6	 7435.0	...
9834884	  768.1	  542.1	 7430.0	...
9834885	  768.4	  541.6	 7426.0	...
9834886	  768.8	  541.5	 7426.0	...
9834887	  769.6	  542.0	 7426.0	...
9834888	  770.0	  542.3	 7428.0	...
9834889	  769.8	  542.4	 7429.0	...
9834890	  769.0	  541.5	 7429.0	...
9834891	  768.2	  540.7	 7435.0	...
9834892	  768.3	  540.1	 7442.0	...
9834893	  768.5	  540.2	 7443.0	...
9834894	  768.5	  540.4	 7438.0	...
9834895	  768.1	  540.4	 7439.0	...
9834896	  767.6	  540.5	 7447.0	...
9834897	  767.3	  540.4	 7454.0	...
9834898	  767.2	  540.1	 7453.0	...
9834899	  767.8	  539.7	 7451.0	...
9834900	  768.5	  540.5	 7453.0	...
9834901	  768.9	  541.6	 7455.0	...
9834902	  768.6	  541.7	 7458.0	...
9834903	  768.3	  540.8	 7459.0	...
9834904	  768.5	  539.7	 7460.0	...
9834905	  768.4	  539.8	 7460.0	...
9834906	  767.8	  539.7	 7459.0	...
9834907	  767.2	  539.7	 7463.0	...
9834908	  766.8	  539.7	 7467.0	...
9834909	  766.6	  540.1	 7469.0	...
9834910	  766.3	  540.7	 7468.0	...
9834911	  766.0	  541.3	 7466.0	...
9834912	  765.8	  541.7	 7467.0	...
9834913	  765.9	  541.9	 7462.0	...
9834914	  766.3	  541.7	 7456.0	...
9834915	  766.7	  541.3	 7450.0	...
9834916	  767.1	  541.4	 7450.0	...
9834917	  767.2	  541.6	 7450.0	...
9834918	  767.8	  541.7	 7449.0	...
9834919	  768.3	  541.4	 7453.0	...
9834920	  768.1	  541.4	 7456.0	...
9834921	  767.4	  541.4	 7460.0	...
9834922	  766.5	  541.5	 7462.0	...
9834923	  766.4	  541.9	 7465.0	...
9834924	  766.4	  542.4	 7468.0	...
9834925	  766.9	  542.8	 7465.0	...
9834926	  767.3	  542.9	 7463.0	...
9834927	  767.7	  542.9	 7462.0	...
9834928	  767.7	  542.6	 7464.0	...
9834929	  767.9	  542.3	 7466.0	...
9834930	  768.2	  542.0	 7466.0	...
9834931	  768.5	  541.5	 7465.0	...
9834932	  768.9	  541.0	 7465.0	...
9834933	  769.2	  540.5	 7465.0	...
9834934	  768.1	  540.8	 7465.0	...
9834935	  766.7	  541.0	 7467.0	...
9834936	  765.2	  540.8	 7468.0	...
9834937	  765.4	  540.5	 7470.0	...
9834938	  765.7	  540.1	 7471.0	...
9834939	  766.0	  540.0	 7472.0	...
9834940	  765.4	  539.9	 7473.0	...
9834941	  764.6	  539.7	 7474.0	...
9834942	  764.0	  539.1	 7474.0	...
9834943	  764.2	  538.6	 7472.0	...
9834944	  764.4	  538.4	 7472.0	...
9834945	  764.6	  538.6	 7472.0	...
9834946	  765.0	  538.8	 7474.0	...
9834947	  766.0	  540.0	 7473.0	...
9834948	  766.8	  540.9	 7471.0	...
9834949	  767.5	  541.5	 7469.0	...
9834950	  767.4	  540.8	 7467.0	...
9834951	  767.6	  540.7	 7462.0	...
9834952	  767.9	  540.9	 7457.0	...
9834953	  768.3	  540.7	 7450.0	...
9834954	  768.4	  540.3	 7446.0	...
9834955	  768.0	  539.9	 7451.0	...
9834956	  766.9	  540.1	 7461.0	...
9834957	  765.9	  540.8	 7471.0	...
9834958	  765.5	  541.2	 7473.0	...
9834959	  765.6	  541.1	 7475.0	...
9834960	  765.1	  540.4	 7477.0	...
9834961	  764.5	  540.0	 7478.0	...
9834962	  764.0	  540.1	 7478.0	...
9834963	  763.9	  540.3	 7477.0	...
9834964	  763.9	  540.6	 7474.0	...
9834965	  763.9	  540.7	 7470.0	...
9834966	  764.0	  540.9	 7467.0	...
9834967	  764.3	  541.0	 7465.0	...
9834968	  764.7	  540.9	 7464.0	...
9834969	  764.9	  540.8	 7463.0	...
9834970	  765.0	  540.6	 7466.0	...
9834971	  764.9	  540.3	 7469.0	...
9834972	  764.8	  539.9	 7472.0	...
9834973	  764.7	  539.7	 7477.0	...
9834974	  764.5	  539.6	 7482.0	...
9834975	  764.5	  540.6	 7486.0	...
9834976	  764.7	  541.7	 7485.0	...
9834977	  764.5	  542.8	 7483.0	...
9834978	  764.2	  542.8	 7481.0	...
9834979	  764.5	  542.6	 7479.0	...
9834980	  765.2	  542.4	 7467.0	...
9834981	  766.5	  542.1	 7454.0	...
9834982	  767.1	  541.9	 7450.0	...
9834983	  765.7	  541.9	 7459.0	...
9834984	  763.7	  542.5	 7469.0	...
9834985	  763.3	  543.1	 7470.0	...
9834986	  764.8	  543.4	 7469.0	...
9834987	  766.1	  543.2	 7468.0	...
9834988	  765.8	  543.0	 7468.0	...
9834989	  765.6	  542.5	 7469.0	...
9834990	  765.7	  542.1	 7473.0	...
9834991	  765.8	  541.7	 7480.0	...
9834992	  765.7	  541.5	 7487.0	...
9834993	  765.6	  540.9	 7488.0	...
9834994	  765.6	  540.4	 7479.0	...
9834995	  765.4	  540.3	 7468.0	...
9834996	  765.2	  540.5	 7458.0	...
9834997	  765.3	  540.5	 7455.0	...
9834998	  765.3	  540.0	 7463.0	...
9834999	  765.5	  539.6	 7472.0	...
9835000	  765.5	  539.4	 7478.0	...
9835001	  765.3	  540.4	 7468.0	...
9835002	  764.7	  540.8	 7458.0	...
9835003	  763.2	  541.2	 7460.0	...
9835004	  761.9	  540.6	 7470.0	...
9835005	  761.6	  539.8	 7477.0	...
9835006	  762.3	  539.1	 7473.0	...
9835007	  763.1	  539.1	 7469.0	...
9835008	  763.3	  540.0	 7472.0	...
9835009	  763.5	  540.7	 7475.0	...
9835010	  763.7	  540.6	 7479.0	...
9835011	  763.8	  540.6	 7481.0	...
9835012	  763.8	  540.6	 7482.0	...
9835013	  764.1	  541.6	 7480.0	...
9835014	  764.5	  542.7	 7477.0	...
9835015	  764.9	  543.1	 7474.0	...
9835016	  765.0	  542.3	 7476.0	...
9835017	  765.1	  541.4	 7477.0	...
9835018	  765.1	  540.9	 7478.0	...
9835019	  764.5	  540.8	 7475.0	...
9835020	  763.9	  541.1	 7469.0	...
9835021	  763.4	  541.6	 7464.0	...
9835022	  763.4	  541.9	 7463.0	...
9835023	  763.5	  541.9	 7464.0	...
9835024	  763.6	  541.6	 7465.0	...
9835025	  763.6	  540.8	 7462.0	...
9835026	  763.5	  540.1	 7460.0	...
9835027	  763.3	  539.6	 7458.0	...
9835028	  763.3	  540.6	 7459.0	...
9835029	  763.4	  542.0	 7460.0	...
9835030	  763.5	  543.5	 7460.0	...
9835031	  763.3	  543.9	 7461.0	...
9835032	  763.1	  542.8	 7463.0	...
9835033	  762.8	  541.8	 7464.0	...
9835034	  762.7	  541.0	 7464.0	...
9835035	  762.3	  541.3	 7464.0	...
9835036	  761.8	  541.7	 7464.0	...
9835037	  761.8	  541.8	 7467.0	...
9835038	  762.0	  542.0	 7472.0	...
9835039	  762.0	  542.1	 7477.0	...
9835040	  761.5	  542.3	 7480.0	...
9835041	  760.7	  542.3	 7481.0	...
9835042	  759.4	  542.3	 7480.0	...
EFIX R   9833463	9835042	1580	  768.4	  557.2	   6935
SSACC R  9835043
9835043	  758.4	  543.2	 7485.0	...
9835044	  757.6	  544.2	 7490.0	...
9835045	  758.7	  545.6	 7481.0	...
9835046	  759.8	  546.2	 7466.0	...
9835047	  761.0	  547.0	 7457.0	...
9835048	  761.1	  547.0	 7462.0	...
9835049	  760.5	  547.1	 7465.0	...
9835050	  759.9	  547.1	 7461.0	...
9835051	  759.3	  547.1	 7457.0	...
9835052	  759.3	  547.1	 7457.0	...
SBLINK R 9835053
9835053	   .	   .	    0.0	...
9835054	   .	   .	    0.0	...
9835055	   .	   .	    0.0	...
9835056	   .	   .	    0.0	...
9835057	   .	   .	    0.0	...
9835058	   .	   .	    0.0	...
9835059	   .	   .	    0.0	...
9835060	   .	   .	    0.0	...
9835061	   .	   .	    0.0	...
9835062	   .	   .	    0.0	...
9835063	   .	   .	    0.0	...
9835064	   .	   .	    0.0	...
9835065	   .	   .	    0.0	...
9835066	   .	   .	    0.0	...
9835067	   .	   .	    0.0	...
9835068	   .	   .	    0.0	...
9835069	   .	   .	    0.0	...
9835070	   .	   .	    0.0	...
9835071	   .	   .	    0.0	...
9835072	   .	   .	    0.0	...
9835073	   .	   .	    0.0	...
9835074	   .	   .	    0.0	...
9835075	   .	   .	    0.0	...
9835076	   .	   .	    0.0	...
9835077	   .	   .	    0.0	...
9835078	   .	   .	    0.0	...
9835079	   .	   .	    0.0	...
9835080	   .	   .	    0.0	...
9835081	   .	   .	    0.0	...
9835082	   .	   .	    0.0	...
9835083	   .	   .	    0.0	...
9835084	   .	   .	    0.0	...
9835085	   .	   .	    0.0	...
9835086	   .	   .	    0.0	...
9835087	   .	   .	    0.0	...
9835088	   .	   .	    0.0	...
9835089	   .	   .	    0.0	...
9835090	   .	   .	    0.0	...
9835091	   .	   .	    0.0	...
9835092	   .	   .	    0.0	...
9835093	   .	   .	    0.0	...
9835094	   .	   .	    0.0	...
9835095	   .	   .	    0.0	...
9835096	   .	   .	    0.0	...
9835097	   .	   .	    0.0	...
9835098	   .	   .	    0.0	...
9835099	   .	   .	    0.0	...
9835100	   .	   .	    0.0	...
9835101	   .	   .	    0.0	...
9835102	   .	   .	    0.0	...
9835103	   .	   .	    0.0	...
9835104	   .	   .	    0.0	...
9835105	   .	   .	    0.0	...
9835106	   .	   .	    0.0	...
9835107	   .	   .	    0.0	...
9835108	   .	   .	    0.0	...
9835109	   .	   .	    0.0	...
MSG	9835110 0000 _ Number Off
9835110	   .	   .	    0.0	...
9835111	   .	   .	    0.0	...
9835112	   .	   .	    0.0	...
9835113	   .	   .	    0.0	...
9835114	   .	   .	    0.0	...
9835115	   .	   .	    0.0	...
9835116	   .	   .	    0.0	...
9835117	   .	   .	    0.0	...
9835118	   .	   .	    0.0	...
9835119	   .	   .	    0.0	...
9835120	   .	   .	    0.0	...
9835121	   .	   .	    0.0	...
9835122	   .	   .	    0.0	...
9835123	   .	   .	    0.0	...
9835124	   .	   .	    0.0	...
9835125	   .	   .	    0.0	...
9835126	   .	   .	    0.0	...
9835127	   .	   .	    0.0	...
9835128	   .	   .	    0.0	...
9835129	   .	   .	    0.0	...
9835130	   .	   .	    0.0	...
9835131	   .	   .	    0.0	...
9835132	   .	   .	    0.0	...
9835133	   .	   .	    0.0	...
9835134	   .	   .	    0.0	...
9835135	   .	   .	    0.0	...
9835136	   .	   .	    0.0	...
9835137	   .	   .	    0.0	...
9835138	   .	   .	    0.0	...
9835139	   .	   .	    0.0	...
9835140	   .	   .	    0.0	...
9835141	   .	   .	    0.0	...
9835142	   .	   .	    0.0	...
9835143	   .	   .	    0.0	...
9835144	   .	   .	    0.0	...
9835145	   .	   .	    0.0	...
9835146	   .	   .	    0.0	...
9835147	   .	   .	    0.0	...
9835148	   .	   .	    0.0	...
9835149	   .	   .	    0.0	...
9835150	   .	   .	    0.0	...
9835151	   .	   .	    0.0	...
9835152	   .	   .	    0.0	...
9835153	   .	   .	    0.0	...
9835154	   .	   .	    0.0	...
9835155	   .	   .	    0.0	...
9835156	   .	   .	    0.0	...
9835157	   .	   .	    0.0	...
9835158	   .	   .	    0.0	...
9835159	   .	   .	    0.0	...
9835160	   .	   .	    0.0	...
9835161	   .	   .	    0.0	...
9835162	   .	   .	    0.0	...
9835163	   .	   .	    0.0	...
9835164	   .	   .	    0.0	...
9835165	   .	   .	    0.0	...
9835166	   .	   .	    0.0	...
9835167	   .	   .	    0.0	...
9835168	   .	   .	    0.0	...
9835169	   .	   .	    0.0	...
9835170	   .	   .	    0.0	...
9835171	   .	   .	    0.0	...
9835172	   .	   .	    0.0	...
9835173	   .	   .	    0.0	...
9835174	   .	   .	    0.0	...
9835175	   .	   .	    0.0	...
9835176	   .	   .	    0.0	...
9835177	   .	   .	    0.0	...
9835178	   .	   .	    0.0	...
9835179	   .	   .	    0.0	...
9835180	   .	   .	    0.0	...
9835181	   .	   .	    0.0	...
9835182	   .	   .	    0.0	...
9835183	   .	   .	    0.0	...
9835184	   .	   .	    0.0	...
9835185	   .	   .	    0.0	...
9835186	   .	   .	    0.0	...
9835187	   .	   .	    0.0	...
9835188	   .	   .	    0.0	...
9835189	   .	   .	    0.0	...
9835190	   .	   .	    0.0	...
9835191	   .	   .	    0.0	...
9835192	   .	   .	    0.0	...
9835193	   .	   .	    0.0	...
9835194	   .	   .	    0.0	...
9835195	   .	   .	    0.0	...
9835196	   .	   .	    0.0	...
9835197	   .	   .	    0.0	...
9835198	   .	   .	    0.0	...
9835199	   .	   .	    0.0	...
9835200	   .	   .	    0.0	...
9835201	   .	   .	    0.0	...
9835202	   .	   .	    0.0	...
9835203	   .	   .	    0.0	...
9835204	   .	   .	    0.0	...
9835205	   .	   .	    0.0	...
9835206	   .	   .	    0.0	...
9835207	   .	   .	    0.0	...
9835208	   .	   .	    0.0	...
9835209	   .	   .	    0.0	...
9835210	   .	   .	    0.0	...
9835211	   .	   .	    0.0	...
9835212	   .	   .	    0.0	...
9835213	   .	   .	    0.0	...
9835214	   .	   .	    0.0	...
9835215	   .	   .	    0.0	...
9835216	   .	   .	    0.0	...
9835217	   .	   .	    0.0	...
9835218	   .	   .	    0.0	...
9835219	   .	   .	    0.0	...
9835220	   .	   .	    0.0	...
9835221	   .	   .	    0.0	...
9835222	   .	   .	    0.0	...
9835223	   .	   .	    0.0	...
9835224	   .	   .	    0.0	...
9835225	   .	   .	    0.0	...
9835226	   .	   .	    0.0	...
9835227	   .	   .	    0.0	...
9835228	   .	   .	    0.0	...
9835229	   .	   .	    0.0	...
9835230	   .	   .	    0.0	...
9835231	   .	   .	    0.0	...
9835232	   .	   .	    0.0	...
9835233	   .	   .	    0.0	...
9835234	   .	   .	    0.0	...
9835235	   .	   .	    0.0	...
9835236	   .	   .	    0.0	...
9835237	   .	   .	    0.0	...
9835238	   .	   .	    0.0	...
9835239	   .	   .	    0.0	...
9835240	   .	   .	    0.0	...
9835241	   .	   .	    0.0	...
9835242	   .	   .	    0.0	...
9835243	   .	   .	    0.0	...
9835244	   .	   .	    0.0	...
9835245	   .	   .	    0.0	...
9835246	   .	   .	    0.0	...
9835247	   .	   .	    0.0	...
9835248	   .	   .	    0.0	...
9835249	   .	   .	    0.0	...
9835250	   .	   .	    0.0	...
9835251	   .	   .	    0.0	...
9835252	   .	   .	    0.0	...
9835253	   .	   .	    0.0	...
9835254	   .	   .	    0.0	...
9835255	   .	   .	    0.0	...
9835256	   .	   .	    0.0	...
9835257	   .	   .	    0.0	...
9835258	   .	   .	    0.0	...
9835259	   .	   .	    0.0	...
9835260	   .	   .	    0.0	...
EBLINK R 9835053	9835260	208
9835261	  835.9	  401.1	 8097.0	...
9835262	  835.9	  401.1	 8097.0	...
9835263	  833.0	  403.1	 8077.0	...
9835264	  830.0	  405.1	 8058.0	...
9835265	  825.8	  407.0	 8043.0	...
9835266	  824.5	  406.9	 8048.0	...
9835267	  822.6	  409.1	 8047.0	...
9835268	  824.3	  409.8	 8040.0	...
9835269	  825.9	  410.4	 8033.0	...
9835270	  827.4	  409.0	 8031.0	...
9835271	  799.4	  450.9	 7901.0	...
9835272	  771.4	  493.0	 7771.0	...
9835273	  745.3	  536.2	 7640.0	...
9835274	  747.2	  537.0	 7640.0	...
9835275	  748.3	  537.8	 7642.0	...
9835276	  748.4	  537.7	 7644.0	...
9835277	  747.8	  539.4	 7639.0	...
9835278	  748.2	  541.1	 7632.0	...
9835279	  748.7	  542.7	 7629.0	...
9835280	  748.0	  542.5	 7638.0	...
ESACC R  9835043	9835280	238	  827.4	  409.0	  748.0	  542.5	   3.28	    399
SFIX R   9835281
9835281	  746.8	  542.4	 7648.0	...
9835282	  745.9	  542.3	 7645.0	...
9835283	  746.1	  542.2	 7637.0	...
9835284	  746.5	  542.0	 7629.0	...
9835285	  746.8	  543.3	 7629.0	...
9835286	  746.4	  544.7	 7635.0	...
9835287	  746.0	  546.4	 7639.0	...
9835288	  745.5	  546.7	 7643.0	...
9835289	  745.6	  547.0	 7642.0	...
9835290	  745.6	  546.9	 7642.0	...
9835291	  745.5	  546.4	 7643.0	...
9835292	  745.5	  545.5	 7642.0	...
9835293	  745.6	  544.6	 7640.0	...
9835294	  745.9	  544.6	 7639.0	...
9835295	  745.8	  544.9	 7639.0	...
9835296	  745.4	  545.2	 7637.0	...
9835297	  744.8	  545.1	 7634.0	...
9835298	  744.9	  544.8	 7641.0	...
9835299	  745.4	  544.5	 7651.0	...
9835300	  746.1	  545.3	 7659.0	...
9835301	  746.4	  546.4	 7657.0	...
9835302	  747.2	  547.4	 7653.0	...
9835303	  747.9	  547.2	 7649.0	...
9835304	  748.3	  546.9	 7643.0	...
9835305	  747.8	  546.9	 7636.0	...
9835306	  747.4	  547.1	 7632.0	...
9835307	  747.2	  547.3	 7636.0	...
9835308	  747.1	  547.2	 7646.0	...
MSG	9835309 0000 _ Number On
9835309	  747.1	  547.2	 7655.0	...
9835310	  747.0	  546.7	 7657.0	...
9835311	  746.3	  546.4	 7655.0	...
9835312	  745.3	  546.2	 7653.0	...
9835313	  744.4	  546.5	 7653.0	...
9835314	  744.0	  546.6	 7653.0	...
9835315	  743.9	  546.5	 7653.0	...
9835316	  743.8	  546.4	 7655.0	...
9835317	  743.9	  546.4	 7657.0	...
9835318	  744.8	  546.4	 7660.0	...
9835319	  745.7	  546.6	 7657.0	...
9835320	  746.5	  546.8	 7652.0	...
9835321	  746.1	  546.2	 7647.0	...
9835322	  745.7	  545.4	 7648.0	...
9835323	  745.4	  544.6	 7648.0	...
9835324	  745.5	  545.2	 7648.0	...
9835325	  745.6	  545.9	 7649.0	...
9835326	  745.6	  546.2	 7657.0	...
9835327	  745.3	  545.2	 7665.0	...
9835328	  745.1	  544.1	 7669.0	...
9835329	  744.7	  543.5	 7667.0	...
9835330	  744.2	  543.6	 7666.0	...
9835331	  743.8	  543.8	 7667.0	...
9835332	  744.2	  543.9	 7667.0	...
9835333	  745.0	  544.1	 7670.0	...
9835334	  745.2	  544.2	 7674.0	...
9835335	  744.6	  544.3	 7677.0	...
9835336	  743.9	  544.6	 7678.0	...
9835337	  744.1	  545.2	 7679.0	...
9835338	  744.6	  545.8	 7681.0	...
9835339	  745.0	  545.9	 7683.0	...
9835340	  745.0	  545.9	 7676.0	...
9835341	  744.9	  545.1	 7667.0	...
9835342	  744.8	  544.4	 7666.0	...
9835343	  744.6	  543.7	 7674.0	...
9835344	  744.7	  543.8	 7680.0	...
9835345	  744.9	  544.1	 7678.0	...
9835346	  744.3	  544.3	 7675.0	...
9835347	  743.5	  544.2	 7676.0	...
9835348	  742.6	  543.9	 7677.0	...
9835349	  742.6	  544.0	 7677.0	...
9835350	  743.6	  544.2	 7675.0	...
9835351	  744.8	  544.4	 7673.0	...
9835352	  745.9	  544.2	 7676.0	...
9835353	  746.1	  544.3	 7680.0	...
9835354	  746.1	  544.5	 7685.0	...
9835355	  745.3	  544.8	 7686.0	...
9835356	  744.5	  544.2	 7687.0	...
9835357	  744.3	  543.3	 7686.0	...
9835358	  744.8	  542.6	 7688.0	...
9835359	  745.7	  542.6	 7689.0	...
9835360	  745.9	  542.7	 7690.0	...
9835361	  745.9	  542.6	 7690.0	...
9835362	  745.7	  542.5	 7690.0	...
9835363	  745.4	  542.2	 7691.0	...
9835364	  745.2	  541.9	 7692.0	...
9835365	  745.2	  542.1	 7692.0	...
9835366	  745.1	  542.4	 7692.0	...
9835367	  745.0	  542.8	 7693.0	...
9835368	  744.9	  543.0	 7688.0	...
9835369	  744.9	  543.1	 7683.0	...
9835370	  744.8	  543.1	 7681.0	...
9835371	  744.7	  542.9	 7685.0	...
9835372	  744.8	  542.9	 7686.0	...
9835373	  744.9	  543.0	 7683.0	...
9835374	  745.0	  543.2	 7681.0	...
9835375	  745.5	  543.3	 7677.0	...
9835376	  746.2	  543.5	 7673.0	...
9835377	  746.9	  543.7	 7675.0	...
9835378	  746.9	  543.7	 7681.0	...
9835379	  746.8	  543.8	 7682.0	...
9835380	  746.4	  543.8	 7677.0	...
9835381	  746.0	  544.0	 7678.0	...
9835382	  745.7	  544.0	 7685.0	...
9835383	  745.5	  543.8	 7695.0	...
9835384	  745.5	  543.6	 7698.0	...
9835385	  745.3	  543.3	 7703.0	...
9835386	  745.2	  543.3	 7705.0	...
9835387	  745.2	  542.9	 7696.0	...
9835388	  745.3	  542.0	 7686.0	...
9835389	  745.2	  541.3	 7687.0	...
9835390	  744.8	  540.9	 7698.0	...
9835391	  744.3	  541.1	 7710.0	...
9835392	  744.0	  541.7	 7711.0	...
9835393	  744.0	  542.6	 7709.0	...
9835394	  744.2	  543.6	 7706.0	...
9835395	  744.3	  544.1	 7703.0	...
9835396	  743.5	  544.3	 7704.0	...
9835397	  742.7	  544.4	 7705.0	...
9835398	  742.1	  544.3	 7706.0	...
9835399	  742.3	  543.9	 7710.0	...
9835400	  742.5	  543.3	 7715.0	...
9835401	  742.5	  542.8	 7719.0	...
9835402	  742.5	  542.6	 7718.0	...
9835403	  742.7	  542.5	 7716.0	...
9835404	  743.1	  542.4	 7708.0	...
9835405	  743.5	  542.4	 7701.0	...
9835406	  743.6	  542.4	 7695.0	...
9835407	  743.5	  542.4	 7698.0	...
9835408	  743.3	  542.0	 7703.0	...
9835409	  743.3	  541.6	 7708.0	...
9835410	  742.8	  541.0	 7714.0	...
9835411	  742.3	  540.7	 7717.0	...
9835412	  742.2	  541.2	 7710.0	...
9835413	  742.9	  541.9	 7701.0	...
9835414	  743.9	  543.5	 7697.0	...
9835415	  744.4	  544.3	 7701.0	...
9835416	  744.7	  545.4	 7706.0	...
9835417	  744.9	  545.7	 7707.0	...
9835418	  744.5	  546.1	 7708.0	...
9835419	  744.0	  546.2	 7708.0	...
9835420	  743.5	  545.9	 7709.0	...
9835421	  743.5	  545.3	 7709.0	...
9835422	  743.2	  544.9	 7711.0	...
9835423	  742.9	  544.8	 7714.0	...
9835424	  742.9	  544.8	 7717.0	...
9835425	  742.9	  543.8	 7720.0	...
9835426	  741.9	  542.7	 7720.0	...
9835427	  740.8	  542.0	 7719.0	...
9835428	  740.7	  542.3	 7716.0	...
9835429	  741.5	  542.6	 7713.0	...
9835430	  742.6	  542.6	 7708.0	...
9835431	  742.7	  542.2	 7704.0	...
9835432	  743.0	  541.7	 7700.0	...
9835433	  743.2	  541.4	 7700.0	...
9835434	  743.5	  541.5	 7701.0	...
9835435	  743.8	  541.7	 7702.0	...
9835436	  743.4	  541.9	 7704.0	...
9835437	  742.9	  542.0	 7703.0	...
9835438	  742.3	  541.8	 7703.0	...
9835439	  742.2	  541.4	 7706.0	...
9835440	  742.0	  541.1	 7709.0	...
9835441	  741.8	  541.2	 7712.0	...
9835442	  741.7	  541.6	 7710.0	...
9835443	  741.6	  542.0	 7709.0	...
9835444	  741.6	  542.0	 7709.0	...
9835445	  741.8	  541.8	 7709.0	...
9835446	  742.4	  542.1	 7708.0	...
9835447	  742.8	  542.7	 7715.0	...
9835448	  743.3	  543.0	 7724.0	...
9835449	  743.4	  542.8	 7732.0	...
9835450	  743.4	  542.8	 7730.0	...
9835451	  743.3	  543.2	 7725.0	...
9835452	  743.4	  543.7	 7721.0	...
9835453	  743.6	  544.0	 7718.0	...
9835454	  743.4	  544.6	 7720.0	...
9835455	  742.8	  545.0	 7722.0	...
9835456	  742.2	  545.2	 7724.0	...
9835457	  740.5	  544.7	 7728.0	...
9835458	  739.1	  543.9	 7732.0	...
9835459	  738.5	  543.2	 7737.0	...
9835460	  739.3	  543.0	 7736.0	...
9835461	  740.2	  543.3	 7734.0	...
9835462	  741.8	  543.8	 7722.0	...
9835463	  743.2	  544.0	 7712.0	...
9835464	  744.5	  544.0	 7702.0	...
9835465	  744.6	  544.2	 7695.0	...
9835466	  744.2	  544.4	 7687.0	...
9835467	  743.8	  544.7	 7678.0	...
9835468	  743.4	  545.0	 7677.0	...
9835469	  742.8	  545.2	 7677.0	...
9835470	  742.3	  545.1	 7676.0	...
9835471	  741.4	  544.9	 7675.0	...
9835472	  741.1	  544.6	 7677.0	...
9835473	  740.8	  544.3	 7678.0	...
9835474	  740.9	  544.1	 7680.0	...
9835475	  741.2	  543.9	 7681.0	...
9835476	  741.5	  544.3	 7677.0	...
9835477	  742.4	  544.5	 7673.0	...
9835478	  743.0	  544.6	 7669.0	...
9835479	  743.5	  544.7	 7668.0	...
9835480	  743.4	  544.8	 7668.0	...
9835481	  743.4	  545.0	 7668.0	...
9835482	  743.4	  545.1	 7668.0	...
9835483	  743.1	  544.9	 7668.0	...
9835484	  742.8	  544.6	 7668.0	...
9835485	  742.5	  544.4	 7667.0	...
9835486	  742.5	  544.3	 7666.0	...
9835487	  742.5	  544.3	 7666.0	...
9835488	  743.0	  544.1	 7666.0	...
9835489	  743.6	  544.0	 7666.0	...
9835490	  744.3	  545.6	 7657.0	...
9835491	  744.5	  547.3	 7647.0	...
9835492	  744.7	  548.7	 7637.0	...
9835493	  744.8	  548.3	 7628.0	...
9835494	  744.8	  548.0	 7619.0	...
9835495	  744.7	  547.6	 7614.0	...
9835496	  744.4	  547.2	 7614.0	...
9835497	  744.2	  547.3	 7615.0	...
9835498	  744.2	  547.9	 7609.0	...
9835499	  745.0	  548.5	 7605.0	...
9835500	  745.7	  549.1	 7602.0	...
9835501	  746.3	  549.8	 7600.0	...
9835502	  746.3	  550.8	 7602.0	...
9835503	  746.2	  551.1	 7603.0	...
9835504	  745.8	  551.3	 7604.0	...
9835505	  744.9	  551.1	 7604.0	...
9835506	  744.1	  550.9	 7602.0	...
9835507	  743.8	  550.7	 7597.0	...
9835508	  743.8	  550.6	 7593.0	...
9835509	  744.1	  550.5	 7591.0	...
9835510	  744.7	  550.6	 7585.0	...
9835511	  745.1	  550.7	 7579.0	...
9835512	  745.0	  550.8	 7574.0	...
9835513	  744.2	  550.8	 7574.0	...
9835514	  743.5	  551.0	 7573.0	...
9835515	  743.5	  551.2	 7566.0	...
9835516	  744.0	  551.5	 7562.0	...
9835517	  744.5	  551.8	 7558.0	...
9835518	  745.4	  551.7	 7554.0	...
9835519	  746.3	  551.5	 7547.0	...
9835520	  747.3	  551.2	 7532.0	...
9835521	  746.6	  551.4	 7523.0	...
9835522	  745.9	  552.6	 7517.0	...
9835523	  745.3	  553.7	 7519.0	...
9835524	  745.4	  554.1	 7520.0	...
9835525	  745.8	  553.5	 7521.0	...
9835526	  746.2	  554.0	 7515.0	...
9835527	  746.7	  555.0	 7508.0	...
9835528	  747.0	  555.9	 7501.0	...
9835529	  746.7	  555.9	 7506.0	...
9835530	  746.2	  555.9	 7512.0	...
9835531	  745.6	  554.9	 7517.0	...
9835532	  746.8	  553.7	 7499.0	...
9835533	  747.9	  552.6	 7481.0	...
9835534	  749.1	  552.6	 7465.0	...
9835535	  749.3	  552.3	 7465.0	...
9835536	  751.2	  550.5	 7462.0	...
9835537	  753.1	  548.7	 7458.0	...
9835538	  754.6	  547.3	 7448.0	...
9835539	  754.5	  547.2	 7440.0	...
9835540	  754.4	  547.1	 7431.0	...
9835541	  754.6	  547.4	 7428.0	...
9835542	  754.1	  547.9	 7428.0	...
9835543	  753.4	  548.2	 7420.0	...
9835544	  752.7	  547.9	 7408.0	...
9835545	  752.6	  547.6	 7395.0	...
9835546	  752.4	  547.6	 7390.0	...
9835547	  754.1	  547.5	 7387.0	...
9835548	  755.8	  547.1	 7383.0	...
9835549	  756.2	  546.0	 7378.0	...
9835550	  754.8	  545.0	 7376.0	...
9835551	  754.4	  545.1	 7370.0	...
9835552	  756.0	  545.9	 7353.0	...
9835553	  757.5	  546.2	 7337.0	...
9835554	  758.1	  545.7	 7326.0	...
9835555	  758.1	  545.2	 7325.0	...
9835556	  757.6	  545.2	 7324.0	...
9835557	  757.1	  545.2	 7324.0	...
9835558	  756.8	  547.0	 7324.0	...
9835559	  756.9	  548.9	 7325.0	...
9835560	  757.0	  550.6	 7325.0	...
9835561	  756.9	  549.7	 7324.0	...
9835562	  757.3	  548.6	 7312.0	...
9835563	  757.8	  548.2	 7297.0	...
9835564	  758.3	  548.8	 7282.0	...
9835565	  759.1	  549.6	 7278.0	...
9835566	  759.9	  550.0	 7272.0	...
9835567	  760.3	  550.0	 7267.0	...
9835568	  760.0	  550.3	 7257.0	...
9835569	  759.8	  550.8	 7252.0	...
9835570	  759.8	  551.3	 7246.0	...
9835571	  759.7	  551.5	 7244.0	...
9835572	  759.4	  551.2	 7243.0	...
9835573	  759.2	  550.9	 7237.0	...
9835574	  759.1	  550.5	 7231.0	...
9835575	  759.1	  550.7	 7228.0	...
9835576	  759.1	  551.0	 7229.0	...
9835577	  758.9	  551.4	 7230.0	...
9835578	  758.6	  551.7	 7230.0	...
9835579	  758.9	  552.7	 7218.0	...
9835580	  759.6	  553.6	 7205.0	...
9835581	  760.3	  554.3	 7192.0	...
9835582	  760.3	  554.3	 7192.0	...
9835583	  760.3	  554.4	 7194.0	...
9835584	  760.8	  554.4	 7194.0	...
9835585	  761.2	  554.1	 7187.0	...
9835586	  761.1	  554.4	 7178.0	...
9835587	  760.5	  554.9	 7169.0	...
9835588	  761.6	  555.2	 7166.0	...
9835589	  763.3	  555.6	 7155.0	...
9835590	  764.1	  556.0	 7145.0	...
9835591	  763.2	  556.5	 7134.0	...
9835592	  762.3	  556.5	 7134.0	...
9835593	  762.0	  556.3	 7134.0	...
9835594	  761.6	  556.2	 7133.0	...
9835595	  761.5	  556.3	 7130.0	...
9835596	  761.6	  556.5	 7128.0	...
9835597	  761.8	  556.8	 7121.0	...
9835598	  761.7	  556.8	 7114.0	...
9835599	  761.4	  556.8	 7109.0	...
9835600	  761.1	  556.7	 7108.0	...
9835601	  760.7	  556.6	 7107.0	...
9835602	  760.7	  556.6	 7098.0	...
9835603	  762.3	  556.6	 7088.0	...
9835604	  764.0	  556.9	 7072.0	...
9835605	  765.9	  558.1	 7058.0	...
9835606	  766.1	  559.4	 7044.0	...
9835607	  766.2	  560.4	 7037.0	...
9835608	  765.9	  560.4	 7037.0	...
9835609	  766.2	  560.0	 7036.0	...
9835610	  766.6	  559.1	 7036.0	...
9835611	  767.1	  558.4	 7034.0	...
9835612	  767.1	  558.3	 7028.0	...
9835613	  766.6	  558.7	 7021.0	...
9835614	  766.0	  558.9	 7016.0	...
9835615	  765.4	  559.4	 7015.0	...
9835616	  765.5	  560.3	 7011.0	...
9835617	  765.8	  561.1	 7004.0	...
9835618	  766.0	  560.3	 6998.0	...
9835619	  765.9	  559.1	 6994.0	...
9835620	  765.6	  559.4	 6993.0	...
9835621	  766.4	  560.9	 6979.0	...
MSG	9835622 0000 _ Number Off
9835622	  767.5	  562.3	 6967.0	...
9835623	  768.2	  562.0	 6953.0	...
9835624	  767.9	  561.8	 6951.0	...
9835625	  767.7	  562.0	 6945.0	...
9835626	  767.7	  562.4	 6939.0	...
9835627	  767.9	  562.7	 6933.0	...
9835628	  767.9	  562.5	 6930.0	...
9835629	  767.4	  561.6	 6936.0	...
9835630	  767.5	  560.6	 6942.0	...
9835631	  767.7	  560.5	 6944.0	...
9835632	  768.2	  561.1	 6941.0	...
9835633	  768.2	  562.0	 6937.0	...
9835634	  767.7	  562.3	 6937.0	...
9835635	  766.5	  562.5	 6932.0	...
9835636	  765.4	  562.1	 6930.0	...
9835637	  764.9	  561.7	 6927.0	...
9835638	  766.2	  561.7	 6920.0	...
9835639	  767.6	  562.1	 6911.0	...
9835640	  768.6	  562.1	 6900.0	...
9835641	  768.0	  561.5	 6899.0	...
9835642	  767.4	  560.8	 6897.0	...
9835643	  767.1	  560.7	 6899.0	...
9835644	  767.1	  561.2	 6900.0	...
9835645	  767.0	  561.8	 6900.0	...
9835646	  766.6	  561.6	 6901.0	...
9835647	  767.0	  561.0	 6902.0	...
9835648	  767.3	  560.0	 6899.0	...
9835649	  767.6	  559.5	 6891.0	...
9835650	  767.4	  559.1	 6876.0	...
9835651	  767.5	  559.1	 6863.0	...
9835652	  768.1	  560.1	 6848.0	...
9835653	  768.9	  562.0	 6840.0	...
9835654	  769.5	  563.9	 6833.0	...
9835655	  769.8	  564.3	 6831.0	...
9835656	  770.1	  563.8	 6827.0	...
9835657	  770.3	  563.4	 6820.0	...
9835658	  771.0	  563.7	 6812.0	...
9835659	  771.4	  563.8	 6805.0	...
9835660	  771.7	  563.8	 6803.0	...
9835661	  771.6	  563.8	 6802.0	...
9835662	  771.0	  564.3	 6799.0	...
9835663	  770.4	  564.7	 6796.0	...
9835664	  770.0	  564.9	 6795.0	...
9835665	  770.2	  565.5	 6788.0	...
9835666	  770.2	  566.3	 6779.0	...
9835667	  770.2	  567.1	 6765.0	...
9835668	  770.1	  567.2	 6758.0	...
9835669	  770.5	  567.1	 6757.0	...
9835670	  771.2	  567.1	 6763.0	...
9835671	  772.0	  567.1	 6765.0	...
9835672	  772.2	  567.1	 6756.0	...
9835673	  772.5	  567.8	 6748.0	...
9835674	  772.8	  568.5	 6744.0	...
9835675	  772.8	  568.8	 6746.0	...
9835676	  772.3	  567.3	 6749.0	...
9835677	  771.7	  565.9	 6752.0	...
9835678	  771.4	  565.0	 6741.0	...
9835679	  772.3	  565.1	 6726.0	...
9835680	  773.3	  565.0	 6711.0	...
9835681	  774.2	  564.8	 6708.0	...
9835682	  774.3	  564.9	 6715.0	...
9835683	  774.5	  565.6	 6721.0	...
9835684	  774.8	  566.2	 6718.0	...
9835685	  775.2	  566.4	 6708.0	...
9835686	  775.5	  566.2	 6699.0	...
9835687	  775.4	  566.1	 6695.0	...
9835688	  775.2	  566.0	 6689.0	...
9835689	  775.0	  566.0	 6685.0	...
9835690	  774.0	  566.4	 6687.0	...
9835691	  773.1	  567.0	 6685.0	...
9835692	  772.1	  567.6	 6682.0	...
9835693	  772.1	  568.3	 6678.0	...
9835694	  773.1	  568.9	 6677.0	...
9835695	  774.2	  569.7	 6672.0	...
9835696	  774.3	  570.2	 6665.0	...
9835697	  773.2	  569.5	 6661.0	...
9835698	  772.1	  568.7	 6659.0	...
9835699	  771.9	  568.1	 6654.0	...
9835700	  772.2	  568.6	 6650.0	...
9835701	  772.6	  569.2	 6647.0	...
9835702	  773.2	  569.3	 6649.0	...
9835703	  773.8	  569.3	 6646.0	...
9835704	  774.5	  569.2	 6642.0	...
9835705	  774.9	  569.2	 6633.0	...
9835706	  775.2	  569.4	 6628.0	...
9835707	  775.2	  569.6	 6622.0	...
9835708	  775.4	  570.1	 6618.0	...
9835709	  775.1	  570.3	 6615.0	...
9835710	  774.8	  570.5	 6614.0	...
9835711	  774.7	  570.4	 6609.0	...
9835712	  774.9	  570.4	 6604.0	...
9835713	  775.0	  570.4	 6599.0	...
9835714	  774.9	  571.0	 6595.0	...
9835715	  774.9	  571.5	 6592.0	...
9835716	  774.9	  572.1	 6589.0	...
9835717	  775.2	  572.0	 6591.0	...
9835718	  775.5	  572.0	 6593.0	...
9835719	  776.0	  571.9	 6595.0	...
9835720	  776.3	  572.0	 6590.0	...
9835721	  775.7	  572.1	 6585.0	...
9835722	  774.9	  572.2	 6577.0	...
9835723	  774.6	  572.2	 6573.0	...
9835724	  775.2	  571.4	 6567.0	...
9835725	  775.8	  570.1	 6563.0	...
9835726	  775.8	  569.0	 6561.0	...
9835727	  776.1	  569.9	 6562.0	...
9835728	  776.4	  571.4	 6560.0	...
9835729	  776.8	  572.6	 6557.0	...
9835730	  776.8	  572.4	 6554.0	...
9835731	  776.3	  572.2	 6551.0	...
9835732	  776.0	  571.6	 6550.0	...
9835733	  776.1	  571.0	 6549.0	...
9835734	  776.7	  570.1	 6550.0	...
9835735	  777.2	  569.7	 6548.0	...
9835736	  777.5	  570.2	 6546.0	...
9835737	  777.6	  571.3	 6545.0	...
9835738	  777.4	  572.3	 6542.0	...
9835739	  777.2	  572.0	 6538.0	...
9835740	  777.2	  571.3	 6535.0	...
9835741	  778.3	  572.5	 6525.0	...
9835742	  779.4	  574.3	 6516.0	...
9835743	  779.7	  574.3	 6508.0	...
9835744	  778.9	  572.7	 6510.0	...
9835745	  778.1	  571.3	 6512.0	...
9835746	  778.8	  571.9	 6496.0	...
9835747	  779.5	  572.2	 6481.0	...
9835748	  780.7	  571.8	 6468.0	...
9835749	  781.2	  571.4	 6471.0	...
9835750	  781.5	  572.5	 6474.0	...
9835751	  781.2	  574.0	 6474.0	...
9835752	  780.8	  575.5	 6474.0	...
9835753	  781.1	  575.5	 6474.0	...
9835754	  780.9	  575.6	 6472.0	...
9835755	  780.7	  575.3	 6467.0	...
9835756	  780.9	  574.8	 6460.0	...
9835757	  781.7	  574.6	 6456.0	...
9835758	  782.7	  574.8	 6454.0	...
9835759	  782.9	  575.0	 6458.0	...
9835760	  782.7	  574.9	 6461.0	...
9835761	  782.4	  575.5	 6459.0	...
9835762	  782.3	  576.1	 6455.0	...
9835763	  782.6	  576.5	 6451.0	...
9835764	  782.9	  576.3	 6451.0	...
9835765	  782.9	  574.7	 6452.0	...
9835766	  782.9	  573.3	 6452.0	...
9835767	  782.6	  572.1	 6447.0	...
9835768	  782.5	  572.3	 6440.0	...
9835769	  782.6	  573.1	 6433.0	...
9835770	  782.1	  574.0	 6431.0	...
9835771	  781.5	  574.8	 6429.0	...
9835772	  780.9	  574.9	 6428.0	...
9835773	  781.1	  574.9	 6426.0	...
9835774	  781.0	  574.7	 6428.0	...
9835775	  780.5	  574.2	 6428.0	...
9835776	  779.9	  573.8	 6429.0	...
9835777	  779.6	  573.9	 6427.0	...
9835778	  780.6	  574.2	 6425.0	...
9835779	  781.6	  574.4	 6422.0	...
9835780	  782.3	  574.3	 6419.0	...
9835781	  781.8	  574.3	 6417.0	...
9835782	  781.4	  574.8	 6418.0	...
9835783	  781.4	  575.8	 6419.0	...
9835784	  781.9	  577.5	 6420.0	...
9835785	  782.4	  578.6	 6421.0	...
9835786	  782.3	  577.4	 6420.0	...
9835787	  781.8	  575.6	 6419.0	...
9835788	  781.4	  575.3	 6417.0	...
9835789	  781.3	  576.8	 6417.0	...
9835790	  781.4	  578.5	 6418.0	...
9835791	  781.5	  578.7	 6419.0	...
9835792	  781.5	  578.1	 6420.0	...
9835793	  780.9	  577.1	 6419.0	...
9835794	  780.2	  576.0	 6419.0	...
9835795	  780.5	  576.1	 6407.0	...
9835796	  781.5	  576.5	 6395.0	...
9835797	  782.2	  577.0	 6393.0	...
9835798	  781.9	  577.2	 6402.0	...
9835799	  782.0	  577.3	 6409.0	...
9835800	  782.5	  577.3	 6406.0	...
9835801	  782.9	  577.2	 6403.0	...
9835802	  783.1	  577.2	 6394.0	...
9835803	  783.6	  577.5	 6386.0	...
9835804	  785.0	  578.0	 6375.0	...
9835805	  786.2	  578.5	 6374.0	...
9835806	  786.4	  577.7	 6372.0	...
9835807	  785.6	  576.6	 6371.0	...
9835808	  784.8	  575.6	 6370.0	...
9835809	  784.3	  575.9	 6369.0	...
9835810	  783.9	  576.3	 6370.0	...
9835811	  783.9	  576.8	 6371.0	...
9835812	  784.2	  577.1	 6373.0	...
9835813	  784.3	  577.3	 6373.0	...
9835814	  784.1	  576.9	 6373.0	...
9835815	  784.3	  576.3	 6374.0	...
9835816	  784.4	  575.9	 6378.0	...
9835817	  784.6	  576.0	 6381.0	...
9835818	  784.1	  577.0	 6382.0	...
9835819	  783.7	  577.9	 6383.0	...
9835820	  783.8	  578.4	 6383.0	...
9835821	  784.3	  578.0	 6383.0	...
9835822	  784.6	  576.5	 6382.0	...
9835823	  784.5	  575.1	 6380.0	...
9835824	  784.7	  574.2	 6377.0	...
9835825	  785.1	  574.6	 6371.0	...
9835826	  785.6	  575.6	 6366.0	...
9835827	  785.7	  576.6	 6362.0	...
9835828	  785.9	  578.2	 6362.0	...
9835829	  786.0	  579.1	 6364.0	...
9835830	  786.1	  579.9	 6366.0	...
9835831	  786.2	  579.9	 6368.0	...
9835832	  786.2	  580.0	 6366.0	...
9835833	  786.3	  580.1	 6361.0	...
MSG	9835834 0000 _ Number On
9835834	  786.0	  579.4	 6357.0	...
9835835	  785.9	  578.4	 6356.0	...
9835836	  785.8	  577.4	 6357.0	...
9835837	  785.8	  577.3	 6358.0	...
9835838	  785.6	  577.4	 6358.0	...
9835839	  785.7	  577.8	 6357.0	...
9835840	  786.3	  578.1	 6357.0	...
9835841	  787.0	  578.2	 6355.0	...
9835842	  787.3	  578.1	 6353.0	...
9835843	  786.6	  578.2	 6350.0	...
9835844	  785.8	  578.1	 6347.0	...
9835845	  785.2	  578.0	 6343.0	...
9835846	  786.2	  578.5	 6342.0	...
9835847	  787.1	  579.3	 6345.0	...
9835848	  788.4	  580.0	 6348.0	...
9835849	  788.8	  579.9	 6345.0	...
9835850	  789.2	  579.7	 6338.0	...
9835851	  789.3	  580.5	 6332.0	...
9835852	  788.7	  581.4	 6335.0	...
9835853	  788.0	  580.7	 6339.0	...
9835854	  787.3	  579.2	 6344.0	...
9835855	  787.8	  577.7	 6346.0	...
9835856	  788.4	  577.8	 6344.0	...
9835857	  788.6	  577.9	 6341.0	...
9835858	  787.5	  578.2	 6339.0	...
9835859	  786.5	  578.6	 6338.0	...
9835860	  785.4	  579.0	 6337.0	...
9835861	  785.1	  579.3	 6335.0	...
9835862	  785.0	  579.3	 6334.0	...
9835863	  785.2	  578.3	 6335.0	...
9835864	  785.6	  577.4	 6340.0	...
9835865	  786.0	  576.4	 6350.0	...
9835866	  786.4	  577.2	 6357.0	...
9835867	  786.4	  577.8	 6363.0	...
9835868	  786.3	  578.3	 6361.0	...
9835869	  786.9	  577.8	 6357.0	...
9835870	  787.8	  577.5	 6347.0	...
9835871	  788.7	  577.3	 6339.0	...
9835872	  788.9	  578.4	 6337.0	...
9835873	  788.6	  579.5	 6338.0	...
9835874	  788.2	  580.1	 6339.0	...
9835875	  787.9	  579.1	 6338.0	...
9835876	  788.1	  578.1	 6339.0	...
9835877	  787.8	  577.8	 6342.0	...
9835878	  787.4	  578.0	 6342.0	...
9835879	  788.0	  578.2	 6339.0	...
9835880	  788.9	  577.4	 6335.0	...
9835881	  789.4	  576.5	 6336.0	...
9835882	  788.7	  576.6	 6343.0	...
9835883	  788.0	  577.5	 6350.0	...
9835884	  788.9	  577.8	 6353.0	...
9835885	  790.0	  577.4	 6353.0	...
9835886	  790.5	  577.0	 6353.0	...
9835887	  789.8	  576.9	 6353.0	...
9835888	  789.6	  576.7	 6352.0	...
9835889	  790.0	  577.5	 6349.0	...
9835890	  790.1	  578.6	 6345.0	...
9835891	  789.5	  578.4	 6344.0	...
9835892	  788.7	  577.3	 6345.0	...
9835893	  788.5	  575.8	 6345.0	...
9835894	  788.4	  575.5	 6343.0	...
9835895	  788.4	  575.8	 6341.0	...
9835896	  788.7	  576.3	 6339.0	...
9835897	  788.9	  576.7	 6338.0	...
9835898	  789.1	  576.5	 6338.0	...
9835899	  788.5	  576.7	 6338.0	...
9835900	  787.9	  577.2	 6340.0	...
9835901	  787.6	  577.7	 6343.0	...
9835902	  788.0	  577.6	 6347.0	...
9835903	  788.3	  576.1	 6350.0	...
9835904	  788.3	  574.6	 6351.0	...
9835905	  788.4	  573.6	 6349.0	...
9835906	  788.7	  574.2	 6347.0	...
9835907	  788.7	  574.7	 6348.0	...
9835908	  788.5	  575.0	 6353.0	...
9835909	  788.5	  576.1	 6357.0	...
9835910	  788.6	  576.9	 6360.0	...
9835911	  788.8	  577.6	 6362.0	...
9835912	  788.7	  577.3	 6365.0	...
9835913	  788.7	  577.4	 6365.0	...
9835914	  789.0	  577.3	 6365.0	...
9835915	  789.4	  577.1	 6365.0	...
9835916	  789.8	  577.0	 6364.0	...
9835917	  790.1	  577.3	 6361.0	...
9835918	  790.3	  577.5	 6358.0	...
9835919	  790.6	  577.6	 6354.0	...
9835920	  790.7	  577.5	 6355.0	...
9835921	  790.9	  577.3	 6351.0	...
9835922	  790.9	  577.5	 6348.0	...
9835923	  790.9	  577.8	 6344.0	...
9835924	  790.9	  578.2	 6344.0	...
9835925	  790.7	  578.1	 6344.0	...
9835926	  790.4	  577.9	 6343.0	...
9835927	  790.9	  577.6	 6342.0	...
9835928	  791.7	  577.2	 6344.0	...
9835929	  791.7	  576.9	 6347.0	...
9835930	  790.9	  576.6	 6350.0	...
9835931	  789.7	  576.4	 6350.0	...
9835932	  789.3	  576.3	 6348.0	...
9835933	  790.0	  576.9	 6345.0	...
9835934	  791.0	  577.3	 6345.0	...
9835935	  792.3	  577.7	 6347.0	...
9835936	  792.5	  577.4	 6349.0	...
9835937	  792.3	  577.1	 6354.0	...
9835938	  791.4	  576.9	 6359.0	...
9835939	  790.6	  576.9	 6364.0	...
9835940	  790.2	  577.0	 6366.0	...
9835941	  789.5	  577.4	 6367.0	...
9835942	  788.8	  577.7	 6369.0	...
9835943	  788.1	  578.1	 6367.0	...
9835944	  788.1	  578.1	 6364.0	...
9835945	  788.1	  577.6	 6361.0	...
9835946	  788.1	  577.0	 6363.0	...
9835947	  788.0	  576.1	 6365.0	...
9835948	  787.9	  575.7	 6367.0	...
9835949	  787.9	  575.9	 6365.0	...
9835950	  788.7	  576.0	 6360.0	...
9835951	  789.5	  576.2	 6355.0	...
9835952	  790.0	  576.0	 6358.0	...
9835953	  790.0	  576.4	 6367.0	...
9835954	  790.1	  576.7	 6373.0	...
9835955	  790.2	  576.5	 6368.0	...
9835956	  790.1	  576.4	 6362.0	...
9835957	  790.3	  575.7	 6360.0	...
9835958	  790.7	  575.2	 6364.0	...
9835959	  789.9	  574.8	 6368.0	...
9835960	  788.7	  575.0	 6373.0	...
9835961	  787.7	  575.2	 6374.0	...
9835962	  788.2	  575.2	 6374.0	...
9835963	  788.9	  575.6	 6375.0	...
9835964	  789.8	  576.4	 6375.0	...
9835965	  790.5	  577.2	 6375.0	...
9835966	  790.5	  575.7	 6375.0	...
9835967	  790.1	  573.8	 6375.0	...
9835968	  789.7	  571.9	 6375.0	...
9835969	  789.5	  571.9	 6374.0	...
9835970	  789.3	  571.9	 6373.0	...
9835971	  789.1	  571.8	 6370.0	...
9835972	  789.1	  571.8	 6369.0	...
9835973	  789.1	  571.8	 6367.0	...
9835974	  788.9	  571.7	 6367.0	...
9835975	  788.7	  571.6	 6369.0	...
9835976	  788.4	  571.9	 6371.0	...
9835977	  789.3	  572.2	 6374.0	...
9835978	  790.2	  572.6	 6375.0	...
9835979	  790.2	  572.8	 6375.0	...
9835980	  789.3	  573.3	 6373.0	...
9835981	  789.1	  573.6	 6372.0	...
9835982	  789.8	  573.7	 6370.0	...
9835983	  790.6	  573.5	 6370.0	...
9835984	  790.7	  573.9	 6373.0	...
9835985	  790.0	  574.4	 6378.0	...
9835986	  789.1	  574.9	 6383.0	...
9835987	  787.9	  575.1	 6388.0	...
9835988	  787.0	  575.1	 6393.0	...
9835989	  786.2	  575.0	 6397.0	...
9835990	  785.7	  575.0	 6400.0	...
9835991	  785.8	  575.0	 6401.0	...
9835992	  785.7	  574.6	 6406.0	...
9835993	  785.5	  574.1	 6415.0	...
9835994	  785.5	  573.5	 6423.0	...
9835995	  785.7	  573.5	 6426.0	...
9835996	  786.0	  573.4	 6426.0	...
9835997	  785.8	  573.3	 6425.0	...
9835998	  785.6	  572.9	 6424.0	...
9835999	  785.7	  572.5	 6421.0	...
9836000	  785.8	  572.1	 6418.0	...
9836001	  786.0	  572.1	 6422.0	...
9836002	  786.1	  572.1	 6429.0	...
9836003	  786.2	  572.0	 6434.0	...
9836004	  786.4	  572.2	 6433.0	...
9836005	  786.6	  572.4	 6427.0	...
9836006	  787.5	  572.5	 6421.0	...
9836007	  788.4	  572.9	 6415.0	...
9836008	  789.2	  573.3	 6414.0	...
9836009	  789.4	  572.6	 6417.0	...
9836010	  789.5	  571.6	 6420.0	...
9836011	  789.5	  570.7	 6424.0	...
9836012	  789.4	  570.9	 6423.0	...
9836013	  788.7	  571.1	 6423.0	...
9836014	  788.1	  571.0	 6422.0	...
9836015	  787.5	  570.9	 6423.0	...
9836016	  787.2	  570.7	 6426.0	...
9836017	  787.0	  570.8	 6434.0	...
9836018	  786.8	  570.9	 6442.0	...
9836019	  786.7	  571.1	 6446.0	...
9836020	  786.5	  571.0	 6446.0	...
9836021	  786.7	  570.8	 6445.0	...
9836022	  786.6	  570.6	 6441.0	...
9836023	  786.6	  570.6	 6437.0	...
9836024	  786.4	  570.7	 6440.0	...
9836025	  786.5	  570.8	 6445.0	...
9836026	  787.1	  570.7	 6447.0	...
9836027	  787.5	  570.5	 6445.0	...
9836028	  787.9	  570.2	 6442.0	...
9836029	  787.8	  569.9	 6443.0	...
9836030	  787.7	  569.9	 6446.0	...
9836031	  787.7	  569.9	 6449.0	...
9836032	  788.4	  569.7	 6448.0	...
9836033	  789.2	  569.7	 6447.0	...
9836034	  789.9	  569.7	 6446.0	...
9836035	  790.0	  570.3	 6448.0	...
9836036	  788.9	  571.0	 6448.0	...
9836037	  787.7	  570.7	 6447.0	...
9836038	  787.4	  570.0	 6447.0	...
9836039	  788.2	  569.3	 6447.0	...
9836040	  788.7	  569.7	 6456.0	...
9836041	  787.6	  569.9	 6471.0	...
9836042	  786.5	  569.9	 6486.0	...
9836043	  785.7	  569.6	 6493.0	...
9836044	  785.7	  569.3	 6494.0	...
9836045	  785.9	  569.0	 6494.0	...
9836046	  785.8	  568.9	 6494.0	...
9836047	  785.8	  568.9	 6494.0	...
9836048	  785.5	  568.9	 6494.0	...
9836049	  785.7	  568.9	 6495.0	...
9836050	  785.8	  569.0	 6497.0	...
9836051	  786.2	  569.0	 6497.0	...
9836052	  787.4	  569.0	 6496.0	...
9836053	  788.5	  569.1	 6494.0	...
9836054	  788.3	  569.4	 6493.0	...
9836055	  787.1	  568.9	 6492.0	...
9836056	  786.1	  568.3	 6491.0	...
9836057	  786.3	  567.6	 6494.0	...
9836058	  786.1	  567.4	 6497.0	...
9836059	  785.7	  567.2	 6501.0	...
9836060	  785.8	  566.9	 6501.0	...
9836061	  786.3	  566.0	 6501.0	...
9836062	  786.9	  565.1	 6502.0	...
9836063	  786.9	  564.4	 6504.0	...
9836064	  787.0	  564.7	 6506.0	...
9836065	  787.0	  565.1	 6508.0	...
9836066	  787.0	  565.4	 6508.0	...
9836067	  787.0	  565.5	 6510.0	...
9836068	  786.9	  565.1	 6511.0	...
9836069	  787.0	  564.9	 6515.0	...
9836070	  786.8	  564.7	 6519.0	...
9836071	  786.2	  565.2	 6524.0	...
9836072	  785.7	  565.7	 6527.0	...
9836073	  785.2	  566.3	 6527.0	...
9836074	  785.0	  566.7	 6526.0	...
9836075	  784.7	  566.9	 6524.0	...
9836076	  784.7	  567.1	 6522.0	...
9836077	  784.5	  567.4	 6521.0	...
9836078	  784.3	  567.5	 6528.0	...
9836079	  784.1	  567.3	 6533.0	...
9836080	  784.2	  567.2	 6536.0	...
9836081	  784.4	  567.2	 6532.0	...
9836082	  784.6	  567.3	 6537.0	...
9836083	  784.6	  567.1	 6544.0	...
9836084	  784.6	  567.1	 6551.0	...
9836085	  784.4	  567.2	 6553.0	...
9836086	  782.8	  566.2	 6555.0	...
9836087	  781.0	  564.9	 6558.0	...
9836088	  778.6	  562.9	 6558.0	...
9836089	  777.7	  562.1	 6558.0	...
9836090	  776.8	  561.4	 6557.0	...
9836091	  776.3	  560.7	 6556.0	...
9836092	  775.6	  560.2	 6555.0	...
9836093	  774.9	  559.7	 6556.0	...
9836094	  774.7	  559.5	 6560.0	...
9836095	  774.6	  557.5	 6562.0	...
9836096	  774.6	  555.4	 6564.0	...
9836097	  774.5	  554.5	 6568.0	...
9836098	  774.6	  555.5	 6574.0	...
9836099	  774.7	  556.6	 6579.0	...
9836100	  774.7	  556.7	 6578.0	...
9836101	  774.9	  556.7	 6576.0	...
9836102	  775.2	  556.6	 6575.0	...
9836103	  775.4	  556.7	 6574.0	...
9836104	  775.4	  556.9	 6579.0	...
9836105	  775.6	  557.1	 6582.0	...
9836106	  775.8	  557.0	 6580.0	...
9836107	  776.0	  556.5	 6573.0	...
9836108	  776.0	  556.2	 6567.0	...
9836109	  776.8	  556.0	 6566.0	...
9836110	  777.6	  555.4	 6566.0	...
9836111	  778.5	  553.6	 6573.0	...
9836112	  778.7	  552.0	 6579.0	...
9836113	  778.9	  551.0	 6586.0	...
9836114	  778.2	  551.0	 6587.0	...
9836115	  777.4	  551.7	 6587.0	...
9836116	  777.4	  552.3	 6589.0	...
9836117	  778.4	  552.5	 6591.0	...
9836118	  778.8	  551.9	 6596.0	...
9836119	  778.2	  551.4	 6600.0	...
9836120	  777.2	  551.2	 6603.0	...
9836121	  776.6	  551.3	 6603.0	...
9836122	  776.2	  551.5	 6603.0	...
9836123	  776.3	  551.8	 6607.0	...
9836124	  776.3	  552.2	 6612.0	...
9836125	  777.1	  552.8	 6616.0	...
9836126	  777.9	  553.3	 6614.0	...
9836127	  777.9	  553.0	 6613.0	...
9836128	  777.1	  552.2	 6612.0	...
9836129	  776.3	  551.4	 6613.0	...
9836130	  776.5	  551.4	 6614.0	...
9836131	  776.9	  551.1	 6616.0	...
9836132	  777.2	  550.7	 6616.0	...
9836133	  777.2	  550.1	 6616.0	...
9836134	  776.8	  549.8	 6618.0	...
9836135	  776.5	  549.8	 6621.0	...
9836136	  776.5	  550.3	 6637.0	...
9836137	  776.4	  550.8	 6650.0	...
MSG	9836138 0000 _ Number Off
9836138	  776.2	  550.9	 6653.0	...
9836139	  775.8	  550.4	 6646.0	...
9836140	  775.3	  550.1	 6642.0	...
9836141	  774.8	  549.9	 6649.0	...
9836142	  774.4	  550.7	 6656.0	...
9836143	  774.2	  551.3	 6658.0	...
9836144	  774.0	  551.5	 6659.0	...
9836145	  774.1	  551.3	 6660.0	...
9836146	  774.2	  551.4	 6660.0	...
9836147	  774.6	  551.7	 6663.0	...
9836148	  775.1	  552.1	 6666.0	...
9836149	  775.8	  551.8	 6665.0	...
9836150	  776.1	  550.9	 6661.0	...
9836151	  775.0	  550.2	 6661.0	...
9836152	  773.5	  550.1	 6665.0	...
9836153	  772.4	  549.6	 6668.0	...
9836154	  772.7	  548.8	 6665.0	...
9836155	  772.9	  548.9	 6662.0	...
9836156	  772.8	  549.6	 6668.0	...
9836157	  772.7	  549.7	 6676.0	...
9836158	  772.7	  549.0	 6685.0	...
9836159	  774.5	  549.4	 6675.0	...
9836160	  776.4	  550.4	 6666.0	...
9836161	  777.2	  551.4	 6666.0	...
9836162	  776.0	  550.1	 6676.0	...
9836163	  775.0	  548.8	 6687.0	...
9836164	  775.2	  547.6	 6688.0	...
9836165	  775.5	  547.7	 6690.0	...
9836166	  775.6	  547.8	 6686.0	...
9836167	  775.5	  547.8	 6683.0	...
9836168	  775.2	  548.3	 6682.0	...
9836169	  774.9	  548.6	 6689.0	...
9836170	  774.7	  548.8	 6695.0	...
9836171	  774.6	  548.1	 6699.0	...
9836172	  774.2	  547.7	 6702.0	...
9836173	  773.4	  547.9	 6705.0	...
9836174	  772.6	  548.3	 6708.0	...
9836175	  772.2	  549.0	 6705.0	...
9836176	  772.2	  549.3	 6703.0	...
9836177	  771.9	  549.2	 6705.0	...
9836178	  771.5	  548.9	 6709.0	...
9836179	  771.1	  548.6	 6711.0	...
9836180	  770.8	  548.3	 6709.0	...
9836181	  770.7	  547.8	 6713.0	...
9836182	  771.3	  547.2	 6719.0	...
9836183	  772.1	  547.5	 6721.0	...
9836184	  773.0	  547.9	 6718.0	...
9836185	  773.1	  549.0	 6714.0	...
9836186	  773.2	  549.5	 6712.0	...
9836187	  772.3	  548.9	 6713.0	...
9836188	  771.3	  547.9	 6716.0	...
9836189	  770.3	  546.4	 6721.0	...
9836190	  770.4	  546.0	 6727.0	...
9836191	  770.4	  545.6	 6733.0	...
9836192	  771.1	  545.7	 6738.0	...
9836193	  772.0	  546.2	 6739.0	...
9836194	  772.8	  546.6	 6736.0	...
9836195	  772.9	  546.4	 6734.0	...
9836196	  773.9	  545.7	 6734.0	...
9836197	  775.0	  545.8	 6736.0	...
9836198	  775.6	  546.7	 6738.0	...
9836199	  775.2	  547.7	 6740.0	...
9836200	  774.4	  547.2	 6743.0	...
9836201	  773.9	  546.4	 6746.0	...
9836202	  773.2	  545.6	 6750.0	...
9836203	  772.8	  545.6	 6753.0	...
9836204	  772.0	  545.6	 6755.0	...
9836205	  771.5	  545.4	 6755.0	...
9836206	  771.2	  545.2	 6758.0	...
9836207	  771.5	  544.5	 6765.0	...
9836208	  771.8	  544.0	 6772.0	...
9836209	  771.9	  543.7	 6773.0	...
9836210	  772.1	  543.9	 6771.0	...
9836211	  773.1	  544.9	 6763.0	...
9836212	  774.1	  545.7	 6759.0	...
9836213	  775.1	  546.4	 6752.0	...
9836214	  774.7	  546.4	 6749.0	...
9836215	  774.4	  546.6	 6747.0	...
9836216	  774.0	  546.7	 6749.0	...
9836217	  773.7	  546.5	 6760.0	...
9836218	  773.4	  546.3	 6770.0	...
9836219	  773.1	  545.2	 6778.0	...
9836220	  772.7	  544.5	 6778.0	...
9836221	  772.3	  543.9	 6786.0	...
9836222	  771.3	  544.2	 6794.0	...
9836223	  770.6	  544.6	 6803.0	...
9836224	  769.9	  545.0	 6804.0	...
9836225	  769.7	  545.3	 6797.0	...
9836226	  769.5	  545.3	 6790.0	...
9836227	  769.4	  545.2	 6794.0	...
9836228	  769.6	  545.1	 6805.0	...
9836229	  771.2	  544.9	 6814.0	...
9836230	  772.6	  544.7	 6809.0	...
9836231	  774.1	  544.8	 6806.0	...
9836232	  774.2	  545.2	 6805.0	...
9836233	  773.7	  544.2	 6807.0	...
9836234	  773.1	  542.8	 6807.0	...
9836235	  772.5	  541.6	 6808.0	...
9836236	  772.4	  541.8	 6808.0	...
9836237	  772.4	  542.6	 6806.0	...
9836238	  772.4	  543.3	 6804.0	...
9836239	  772.8	  543.8	 6804.0	...
9836240	  773.0	  543.7	 6807.0	...
9836241	  772.1	  543.7	 6810.0	...
9836242	  770.9	  543.7	 6812.0	...
9836243	  770.2	  543.7	 6816.0	...
9836244	  770.6	  543.6	 6818.0	...
9836245	  771.3	  543.5	 6819.0	...
9836246	  771.5	  543.3	 6820.0	...
9836247	  771.8	  543.1	 6822.0	...
9836248	  771.5	  542.8	 6826.0	...
9836249	  770.8	  542.9	 6835.0	...
9836250	  770.2	  543.6	 6844.0	...
9836251	  770.0	  544.3	 6850.0	...
9836252	  770.0	  544.6	 6851.0	...
9836253	  769.8	  544.3	 6851.0	...
9836254	  769.6	  543.9	 6852.0	...
9836255	  769.6	  543.9	 6852.0	...
9836256	  769.5	  543.4	 6851.0	...
9836257	  769.5	  543.0	 6851.0	...
9836258	  769.4	  542.6	 6858.0	...
9836259	  769.4	  542.6	 6864.0	...
9836260	  770.1	  543.5	 6871.0	...
9836261	  770.8	  544.3	 6865.0	...
9836262	  771.5	  545.2	 6859.0	...
9836263	  771.4	  544.5	 6855.0	...
9836264	  770.3	  544.0	 6858.0	...
9836265	  769.2	  543.5	 6864.0	...
9836266	  768.1	  543.6	 6872.0	...
9836267	  768.0	  543.5	 6880.0	...
9836268	  768.7	  543.2	 6884.0	...
9836269	  769.4	  543.0	 6883.0	...
9836270	  770.3	  542.5	 6884.0	...
9836271	  770.4	  542.1	 6885.0	...
9836272	  770.7	  542.5	 6885.0	...
9836273	  770.2	  543.2	 6889.0	...
9836274	  769.7	  543.8	 6893.0	...
9836275	  769.0	  543.7	 6897.0	...
9836276	  769.0	  543.6	 6898.0	...
9836277	  768.6	  543.7	 6894.0	...
9836278	  768.1	  542.9	 6890.0	...
9836279	  767.3	  542.0	 6886.0	...
9836280	  766.8	  541.4	 6901.0	...
9836281	  767.6	  541.7	 6916.0	...
9836282	  768.7	  542.0	 6925.0	...
9836283	  769.3	  542.0	 6919.0	...
9836284	  768.8	  542.4	 6917.0	...
9836285	  768.3	  542.7	 6922.0	...
9836286	  768.0	  542.5	 6926.0	...
9836287	  767.3	  542.1	 6929.0	...
9836288	  766.6	  541.7	 6932.0	...
9836289	  766.5	  541.6	 6934.0	...
9836290	  767.0	  541.5	 6932.0	...
9836291	  767.6	  541.6	 6930.0	...
9836292	  767.8	  541.9	 6929.0	...
9836293	  768.3	  542.2	 6928.0	...
9836294	  768.8	  542.0	 6928.0	...
9836295	  768.6	  541.7	 6934.0	...
9836296	  767.8	  541.4	 6944.0	...
9836297	  767.2	  542.9	 6954.0	...
9836298	  767.2	  544.3	 6954.0	...
9836299	  767.1	  545.7	 6950.0	...
9836300	  766.9	  545.9	 6946.0	...
9836301	  766.4	  545.1	 6946.0	...
9836302	  765.5	  543.6	 6953.0	...
9836303	  764.7	  542.0	 6960.0	...
9836304	  764.4	  541.4	 6967.0	...
9836305	  764.5	  541.4	 6970.0	...
9836306	  764.6	  541.4	 6973.0	...
9836307	  764.6	  541.1	 6976.0	...
9836308	  764.7	  540.7	 6973.0	...
9836309	  764.4	  540.5	 6970.0	...
9836310	  763.9	  540.7	 6970.0	...
9836311	  763.4	  541.0	 6976.0	...
9836312	  763.3	  541.5	 6981.0	...
9836313	  764.1	  541.9	 6980.0	...
9836314	  764.9	  542.5	 6974.0	...
9836315	  765.7	  542.7	 6969.0	...
9836316	  765.9	  543.5	 6964.0	...
9836317	  766.1	  543.9	 6965.0	...
9836318	  766.3	  544.3	 6964.0	...
9836319	  766.3	  544.1	 6963.0	...
9836320	  766.4	  543.6	 6962.0	...
9836321	  766.6	  542.8	 6962.0	...
9836322	  766.8	  542.1	 6966.0	...
9836323	  766.9	  541.9	 6970.0	...
9836324	  766.9	  542.3	 6974.0	...
9836325	  766.9	  542.4	 6974.0	...
9836326	  766.8	  542.1	 6972.0	...
9836327	  767.3	  541.5	 6970.0	...
9836328	  768.6	  542.0	 6968.0	...
9836329	  769.9	  542.8	 6967.0	...
9836330	  769.7	  542.8	 6970.0	...
9836331	  768.8	  542.2	 6974.0	...
9836332	  767.7	  541.8	 6981.0	...
9836333	  767.5	  542.1	 6984.0	...
9836334	  766.5	  542.1	 6990.0	...
9836335	  765.6	  542.0	 6995.0	...
9836336	  764.8	  541.9	 7000.0	...
9836337	  764.9	  542.0	 7002.0	...
9836338	  764.9	  542.3	 7002.0	...
9836339	  764.8	  542.7	 7003.0	...
9836340	  764.7	  543.5	 7004.0	...
9836341	  764.7	  544.2	 7004.0	...
9836342	  766.0	  543.6	 7001.0	...
9836343	  767.3	  542.4	 6999.0	...
9836344	  768.6	  541.9	 6998.0	...
9836345	  768.5	  542.3	 6998.0	...
9836346	  768.4	  542.6	 7000.0	...
9836347	  768.7	  542.8	 7000.0	...
9836348	  768.9	  543.2	 7001.0	...
MSG	9836349 0000 _ Number On
9836349	  768.3	  543.8	 7002.0	...
9836350	  767.9	  543.9	 7005.0	...
9836351	  767.5	  543.2	 7009.0	...
9836352	  767.9	  542.4	 7010.0	...
9836353	  767.8	  540.9	 7010.0	...
9836354	  767.8	  540.2	 7010.0	...
9836355	  767.6	  539.4	 7010.0	...
9836356	  767.4	  539.4	 7011.0	...
9836357	  767.2	  539.3	 7008.0	...
9836358	  767.2	  539.3	 7005.0	...
9836359	  767.3	  539.6	 7010.0	...
9836360	  766.5	  540.5	 7018.0	...
9836361	  765.6	  541.3	 7030.0	...
9836362	  764.9	  542.2	 7033.0	...
9836363	  765.7	  542.5	 7033.0	...
9836364	  766.5	  542.3	 7032.0	...
9836365	  766.8	  541.8	 7034.0	...
9836366	  766.8	  541.8	 7039.0	...
9836367	  766.8	  542.4	 7040.0	...
9836368	  766.8	  543.0	 7037.0	...
9836369	  766.7	  543.0	 7035.0	...
9836370	  766.7	  544.0	 7030.0	...
9836371	  766.7	  544.9	 7025.0	...
9836372	  766.0	  545.0	 7028.0	...
9836373	  765.2	  544.2	 7036.0	...
9836374	  765.4	  543.1	 7037.0	...
9836375	  766.5	  542.9	 7029.0	...
9836376	  767.3	  542.5	 7028.0	...
9836377	  767.2	  542.3	 7035.0	...
9836378	  767.1	  542.2	 7042.0	...
9836379	  766.9	  542.2	 7044.0	...
9836380	  766.9	  542.5	 7047.0	...
9836381	  767.0	  542.8	 7050.0	...
9836382	  767.2	  543.1	 7050.0	...
9836383	  767.0	  543.2	 7051.0	...
9836384	  766.2	  543.3	 7051.0	...
9836385	  765.7	  543.4	 7056.0	...
9836386	  765.2	  543.5	 7061.0	...
9836387	  764.4	  543.7	 7066.0	...
9836388	  763.5	  543.8	 7066.0	...
9836389	  762.1	  544.3	 7066.0	...
9836390	  761.6	  545.0	 7066.0	...
9836391	  762.6	  545.3	 7066.0	...
9836392	  764.0	  544.9	 7065.0	...
9836393	  765.2	  544.5	 7064.0	...
9836394	  764.3	  544.5	 7063.0	...
9836395	  763.4	  544.7	 7062.0	...
9836396	  764.1	  544.6	 7059.0	...
9836397	  765.3	  544.3	 7057.0	...
9836398	  766.2	  544.3	 7055.0	...
9836399	  765.8	  544.5	 7058.0	...
9836400	  765.4	  544.7	 7064.0	...
9836401	  765.8	  544.6	 7069.0	...
9836402	  766.2	  544.5	 7069.0	...
9836403	  766.2	  545.3	 7064.0	...
9836404	  765.8	  546.3	 7065.0	...
9836405	  765.3	  546.6	 7070.0	...
9836406	  765.3	  546.0	 7076.0	...
9836407	  765.5	  545.1	 7076.0	...
9836408	  765.8	  544.8	 7078.0	...
9836409	  765.5	  544.8	 7081.0	...
9836410	  765.0	  545.2	 7084.0	...
9836411	  764.5	  545.6	 7086.0	...
9836412	  764.6	  545.8	 7087.0	...
9836413	  764.7	  546.0	 7084.0	...
9836414	  765.7	  546.0	 7080.0	...
9836415	  766.7	  546.8	 7076.0	...
9836416	  767.5	  547.6	 7074.0	...
9836417	  767.1	  548.9	 7073.0	...
9836418	  766.4	  549.3	 7077.0	...
9836419	  766.0	  549.2	 7082.0	...
9836420	  765.3	  548.8	 7087.0	...
9836421	  764.6	  547.8	 7087.0	...
9836422	  764.8	  547.1	 7086.0	...
9836423	  765.5	  546.9	 7084.0	...
9836424	  766.6	  547.3	 7082.0	...
9836425	  766.9	  547.4	 7082.0	...
9836426	  766.8	  547.0	 7086.0	...
9836427	  766.3	  547.0	 7090.0	...
9836428	  765.8	  547.3	 7092.0	...
9836429	  765.3	  547.4	 7091.0	...
9836430	  765.0	  547.2	 7090.0	...
9836431	  764.8	  547.1	 7089.0	...
9836432	  764.2	  547.2	 7088.0	...
9836433	  763.7	  547.4	 7088.0	...
9836434	  763.2	  547.7	 7089.0	...
9836435	  763.4	  548.0	 7091.0	...
9836436	  763.4	  546.9	 7093.0	...
9836437	  763.5	  545.4	 7098.0	...
9836438	  763.4	  544.5	 7104.0	...
9836439	  763.8	  545.0	 7109.0	...
9836440	  764.3	  545.7	 7110.0	...
9836441	  764.5	  546.8	 7111.0	...
9836442	  764.4	  547.9	 7113.0	...
9836443	  764.2	  548.8	 7111.0	...
9836444	  764.0	  548.9	 7109.0	...
9836445	  763.7	  548.2	 7108.0	...
9836446	  763.4	  547.4	 7110.0	...
9836447	  763.1	  546.8	 7113.0	...
9836448	  763.1	  547.3	 7115.0	...
9836449	  763.0	  547.8	 7116.0	...
9836450	  763.0	  547.9	 7115.0	...
9836451	  762.7	  547.7	 7114.0	...
9836452	  762.3	  547.4	 7113.0	...
9836453	  761.8	  547.3	 7112.0	...
9836454	  761.7	  547.5	 7112.0	...
9836455	  761.6	  547.8	 7112.0	...
9836456	  761.4	  547.1	 7119.0	...
9836457	  761.1	  546.1	 7125.0	...
9836458	  761.2	  545.2	 7130.0	...
9836459	  761.5	  545.5	 7127.0	...
9836460	  762.4	  545.6	 7121.0	...
9836461	  762.9	  545.4	 7117.0	...
9836462	  762.7	  545.1	 7114.0	...
9836463	  762.0	  545.9	 7114.0	...
9836464	  762.1	  547.2	 7114.0	...
9836465	  763.1	  548.5	 7109.0	...
9836466	  763.5	  548.9	 7104.0	...
9836467	  763.0	  549.2	 7106.0	...
9836468	  763.1	  549.5	 7114.0	...
9836469	  763.8	  550.1	 7121.0	...
9836470	  764.4	  550.6	 7120.0	...
9836471	  764.4	  550.8	 7120.0	...
9836472	  764.3	  550.6	 7120.0	...
9836473	  763.2	  550.6	 7119.0	...
9836474	  762.1	  550.7	 7118.0	...
9836475	  761.9	  550.4	 7118.0	...
9836476	  762.8	  549.8	 7118.0	...
9836477	  763.9	  549.2	 7119.0	...
9836478	  764.2	  548.7	 7122.0	...
9836479	  763.9	  548.2	 7128.0	...
9836480	  762.4	  547.9	 7132.0	...
9836481	  761.0	  548.0	 7129.0	...
9836482	  760.4	  548.1	 7121.0	...
9836483	  761.1	  548.0	 7118.0	...
9836484	  762.3	  548.3	 7121.0	...
9836485	  763.3	  548.6	 7125.0	...
9836486	  763.1	  549.1	 7123.0	...
9836487	  762.4	  549.5	 7120.0	...
9836488	  761.6	  549.8	 7121.0	...
9836489	  761.6	  550.6	 7124.0	...
9836490	  761.8	  551.0	 7129.0	...
9836491	  762.0	  551.2	 7132.0	...
9836492	  762.1	  550.8	 7128.0	...
9836493	  762.0	  549.6	 7122.0	...
9836494	  761.1	  548.5	 7120.0	...
9836495	  760.3	  547.7	 7132.0	...
9836496	  759.9	  548.6	 7144.0	...
9836497	  760.8	  549.5	 7149.0	...
9836498	  761.9	  550.0	 7143.0	...
9836499	  762.5	  549.9	 7136.0	...
9836500	  762.7	  549.7	 7133.0	...
9836501	  763.0	  549.9	 7131.0	...
9836502	  763.4	  550.2	 7130.0	...
9836503	  763.8	  550.8	 7129.0	...
9836504	  764.0	  551.0	 7129.0	...
9836505	  764.1	  550.6	 7130.0	...
9836506	  763.9	  550.2	 7132.0	...
9836507	  763.8	  550.2	 7134.0	...
9836508	  763.6	  549.5	 7139.0	...
9836509	  763.7	  548.5	 7141.0	...
9836510	  763.7	  547.6	 7142.0	...
9836511	  763.8	  547.9	 7134.0	...
9836512	  764.1	  548.6	 7126.0	...
9836513	  764.4	  549.3	 7123.0	...
9836514	  763.6	  549.5	 7127.0	...
9836515	  762.7	  549.7	 7130.0	...
9836516	  762.0	  549.9	 7128.0	...
9836517	  762.3	  550.0	 7127.0	...
9836518	  762.8	  550.3	 7125.0	...
9836519	  762.9	  550.7	 7125.0	...
9836520	  762.9	  551.0	 7129.0	...
9836521	  762.7	  551.0	 7135.0	...
9836522	  762.4	  550.9	 7140.0	...
9836523	  762.4	  551.2	 7142.0	...
9836524	  762.2	  551.8	 7142.0	...
9836525	  761.9	  552.5	 7147.0	...
9836526	  761.6	  552.7	 7151.0	...
9836527	  761.5	  552.6	 7155.0	...
9836528	  761.5	  552.4	 7155.0	...
9836529	  761.6	  552.0	 7155.0	...
9836530	  761.7	  551.7	 7155.0	...
9836531	  761.9	  551.4	 7152.0	...
9836532	  762.2	  551.4	 7150.0	...
9836533	  762.7	  551.5	 7148.0	...
9836534	  763.2	  551.8	 7146.0	...
9836535	  763.2	  552.2	 7145.0	...
9836536	  762.8	  552.3	 7145.0	...
9836537	  762.4	  551.6	 7146.0	...
9836538	  762.1	  550.1	 7151.0	...
9836539	  761.5	  549.0	 7161.0	...
9836540	  760.8	  548.7	 7170.0	...
9836541	  760.4	  549.2	 7170.0	...
9836542	  760.5	  549.5	 7165.0	...
9836543	  761.3	  549.4	 7157.0	...
9836544	  762.0	  549.8	 7153.0	...
9836545	  762.1	  550.2	 7149.0	...
9836546	  761.7	  549.6	 7147.0	...
9836547	  761.9	  548.5	 7146.0	...
9836548	  762.4	  547.5	 7146.0	...
9836549	  763.2	  547.9	 7145.0	...
9836550	  763.6	  548.3	 7145.0	...
9836551	  764.1	  548.3	 7144.0	...
9836552	  764.3	  548.1	 7141.0	...
9836553	  763.9	  548.8	 7138.0	...
9836554	  762.9	  549.9	 7134.0	...
9836555	  762.0	  550.9	 7133.0	...
9836556	  761.9	  550.9	 7135.0	...
9836557	  762.4	  551.6	 7138.0	...
9836558	  763.0	  552.2	 7140.0	...
9836559	  763.0	  552.8	 7140.0	...
9836560	  762.9	  552.6	 7141.0	...
9836561	  762.9	  552.3	 7141.0	...
9836562	  763.4	  552.2	 7143.0	...
9836563	  763.8	  552.2	 7146.0	...
9836564	  763.5	  552.4	 7149.0	...
9836565	  762.9	  552.4	 7149.0	...
9836566	  763.6	  552.2	 7147.0	...
9836567	  765.0	  551.9	 7143.0	...
9836568	  766.5	  551.7	 7144.0	...
9836569	  766.5	  551.9	 7146.0	...
9836570	  766.6	  552.1	 7146.0	...
9836571	  766.7	  552.3	 7141.0	...
9836572	  765.9	  551.4	 7139.0	...
9836573	  765.1	  550.3	 7139.0	...
9836574	  764.3	  548.8	 7143.0	...
9836575	  764.4	  548.4	 7144.0	...
9836576	  764.5	  548.1	 7143.0	...
9836577	  764.6	  548.2	 7139.0	...
9836578	  764.5	  548.3	 7135.0	...
9836579	  763.8	  548.5	 7132.0	...
9836580	  763.2	  549.7	 7130.0	...
9836581	  763.2	  550.9	 7127.0	...
9836582	  763.7	  552.0	 7126.0	...
9836583	  763.8	  552.0	 7127.0	...
9836584	  763.4	  551.8	 7127.0	...
9836585	  763.1	  551.4	 7122.0	...
9836586	  763.3	  551.3	 7119.0	...
9836587	  763.2	  551.6	 7117.0	...
9836588	  762.9	  551.9	 7126.0	...
9836589	  762.5	  552.1	 7137.0	...
9836590	  762.6	  552.1	 7146.0	...
9836591	  762.7	  551.4	 7145.0	...
9836592	  762.9	  550.9	 7141.0	...
9836593	  763.0	  550.4	 7136.0	...
9836594	  762.9	  550.6	 7136.0	...
9836595	  763.0	  550.9	 7136.0	...
9836596	  763.1	  551.2	 7138.0	...
9836597	  763.2	  551.4	 7140.0	...
9836598	  763.5	  551.8	 7143.0	...
9836599	  763.9	  552.2	 7143.0	...
9836600	  764.3	  552.2	 7144.0	...
9836601	  763.4	  551.9	 7145.0	...
9836602	  762.4	  551.5	 7146.0	...
9836603	  761.4	  551.5	 7147.0	...
9836604	  761.5	  551.9	 7147.0	...
9836605	  762.1	  552.1	 7146.0	...
9836606	  762.9	  552.3	 7138.0	...
9836607	  763.8	  552.6	 7131.0	...
9836608	  764.2	  553.3	 7125.0	...
9836609	  763.9	  553.4	 7132.0	...
9836610	  763.4	  552.9	 7139.0	...
9836611	  762.8	  552.1	 7147.0	...
9836612	  762.7	  551.8	 7148.0	...
9836613	  763.2	  551.1	 7147.0	...
9836614	  763.6	  550.6	 7146.0	...
9836615	  763.8	  550.8	 7145.0	...
9836616	  763.7	  551.5	 7141.0	...
9836617	  763.8	  552.1	 7137.0	...
9836618	  764.9	  552.0	 7134.0	...
9836619	  765.8	  552.4	 7134.0	...
9836620	  765.2	  553.0	 7136.0	...
9836621	  763.8	  553.8	 7137.0	...
9836622	  763.2	  554.2	 7137.0	...
9836623	  764.1	  554.5	 7137.0	...
9836624	  764.9	  555.0	 7136.0	...
9836625	  764.9	  555.2	 7133.0	...
9836626	  764.9	  555.5	 7129.0	...
9836627	  765.6	  555.5	 7126.0	...
9836628	  766.3	  555.3	 7123.0	...
9836629	  766.8	  554.7	 7122.0	...
9836630	  766.6	  553.7	 7121.0	...
9836631	  766.4	  553.0	 7121.0	...
9836632	  766.3	  552.4	 7121.0	...
9836633	  766.3	  552.3	 7122.0	...
9836634	  766.4	  552.1	 7122.0	...
9836635	  766.3	  551.9	 7121.0	...
9836636	  766.5	  551.9	 7121.0	...
9836637	  766.7	  552.0	 7120.0	...
9836638	  766.7	  552.0	 7123.0	...
9836639	  766.1	  551.8	 7129.0	...
9836640	  765.2	  551.5	 7135.0	...
9836641	  764.5	  551.3	 7138.0	...
9836642	  764.2	  551.5	 7131.0	...
9836643	  765.6	  551.4	 7125.0	...
9836644	  767.0	  551.1	 7121.0	...
9836645	  767.1	  551.0	 7126.0	...
9836646	  765.9	  551.3	 7131.0	...
9836647	  764.6	  551.7	 7134.0	...
9836648	  764.8	  551.7	 7135.0	...
9836649	  764.9	  551.3	 7136.0	...
9836650	  764.7	  551.0	 7136.0	...
9836651	  764.4	  550.7	 7136.0	...
9836652	  764.2	  550.7	 7136.0	...
MSG	9836653 0000 _ Number Off
9836653	  764.7	  550.4	 7137.0	...
9836654	  764.9	  550.3	 7138.0	...
9836655	  765.0	  550.2	 7140.0	...
9836656	  764.5	  550.3	 7145.0	...
9836657	  765.0	  550.3	 7150.0	...
9836658	  765.7	  550.2	 7153.0	...
9836659	  766.5	  550.2	 7153.0	...
9836660	  766.7	  550.2	 7151.0	...
9836661	  766.3	  550.4	 7149.0	...
9836662	  765.6	  550.1	 7145.0	...
9836663	  765.3	  549.8	 7140.0	...
9836664	  765.6	  549.2	 7134.0	...
9836665	  765.9	  549.1	 7129.0	...
9836666	  765.8	  548.9	 7126.0	...
9836667	  765.8	  548.8	 7124.0	...
9836668	  765.4	  549.3	 7123.0	...
9836669	  765.1	  549.9	 7122.0	...
9836670	  765.1	  550.4	 7121.0	...
9836671	  765.5	  550.2	 7120.0	...
9836672	  765.9	  550.1	 7119.0	...
9836673	  765.8	  549.9	 7124.0	...
9836674	  765.7	  549.8	 7128.0	...
9836675	  765.6	  549.7	 7131.0	...
9836676	  766.2	  549.6	 7125.0	...
9836677	  767.0	  549.9	 7120.0	...
9836678	  767.9	  550.6	 7115.0	...
9836679	  768.2	  551.3	 7116.0	...
9836680	  768.4	  551.7	 7115.0	...
9836681	  767.3	  551.9	 7113.0	...
9836682	  766.1	  552.1	 7113.0	...
9836683	  764.8	  552.0	 7113.0	...
9836684	  764.8	  551.5	 7119.0	...
9836685	  764.9	  550.0	 7124.0	...
9836686	  765.0	  548.7	 7131.0	...
9836687	  765.3	  549.0	 7132.0	...
9836688	  765.3	  550.3	 7131.0	...
9836689	  765.3	  551.1	 7130.0	...
9836690	  764.7	  550.6	 7130.0	...
9836691	  764.3	  550.2	 7132.0	...
9836692	  765.0	  549.7	 7130.0	...
9836693	  766.1	  549.3	 7129.0	...
9836694	  767.4	  549.1	 7128.0	...
9836695	  767.6	  549.3	 7124.0	...
9836696	  767.2	  549.6	 7119.0	...
9836697	  766.8	  549.8	 7113.0	...
9836698	  766.4	  550.4	 7113.0	...
9836699	  766.6	  550.8	 7116.0	...
9836700	  766.9	  550.8	 7118.0	...
9836701	  767.2	  550.5	 7118.0	...
9836702	  766.7	  550.4	 7118.0	...
9836703	  766.1	  550.5	 7118.0	...
9836704	  766.7	  550.4	 7118.0	...
9836705	  767.9	  550.2	 7118.0	...
9836706	  769.2	  550.0	 7120.0	...
9836707	  769.9	  550.1	 7122.0	...
9836708	  770.6	  550.6	 7122.0	...
9836709	  769.5	  551.4	 7120.0	...
9836710	  767.7	  552.0	 7119.0	...
9836711	  766.6	  552.3	 7119.0	...
9836712	  767.3	  551.9	 7119.0	...
9836713	  767.8	  551.6	 7117.0	...
9836714	  767.7	  551.4	 7115.0	...
9836715	  767.5	  550.6	 7114.0	...
9836716	  767.3	  549.2	 7117.0	...
9836717	  767.2	  547.8	 7120.0	...
9836718	  767.3	  548.7	 7124.0	...
9836719	  767.4	  550.1	 7126.0	...
9836720	  767.5	  551.6	 7127.0	...
9836721	  767.4	  551.6	 7128.0	...
9836722	  767.3	  551.7	 7128.0	...
9836723	  767.7	  550.9	 7129.0	...
9836724	  768.1	  550.0	 7130.0	...
9836725	  768.6	  550.0	 7133.0	...
9836726	  768.9	  551.2	 7134.0	...
9836727	  769.3	  552.4	 7133.0	...
9836728	  769.2	  552.0	 7132.0	...
9836729	  768.2	  551.4	 7130.0	...
9836730	  767.4	  550.5	 7129.0	...
9836731	  767.1	  550.4	 7127.0	...
9836732	  767.9	  550.0	 7126.0	...
9836733	  768.6	  549.5	 7129.0	...
9836734	  768.5	  549.2	 7131.0	...
9836735	  767.9	  549.3	 7133.0	...
9836736	  767.0	  549.6	 7132.0	...
9836737	  766.7	  549.8	 7133.0	...
9836738	  767.1	  549.1	 7131.0	...
9836739	  768.2	  548.4	 7128.0	...
9836740	  769.3	  547.7	 7129.0	...
9836741	  768.5	  547.2	 7134.0	...
9836742	  767.3	  546.5	 7139.0	...
9836743	  766.3	  547.2	 7138.0	...
9836744	  767.3	  549.1	 7137.0	...
9836745	  768.3	  551.0	 7137.0	...
9836746	  769.2	  551.4	 7135.0	...
9836747	  769.2	  551.0	 7133.0	...
9836748	  769.2	  550.3	 7132.0	...
9836749	  769.3	  549.6	 7133.0	...
9836750	  769.6	  548.7	 7133.0	...
9836751	  769.5	  548.0	 7134.0	...
9836752	  769.4	  547.5	 7134.0	...
9836753	  769.3	  547.8	 7131.0	...
9836754	  769.4	  548.0	 7128.0	...
9836755	  769.2	  548.1	 7125.0	...
9836756	  768.8	  547.8	 7125.0	...
9836757	  768.9	  547.4	 7128.0	...
9836758	  769.1	  547.0	 7130.0	...
9836759	  769.7	  547.7	 7132.0	...
9836760	  770.0	  548.7	 7130.0	...
9836761	  770.5	  549.4	 7128.0	...
9836762	  771.0	  549.1	 7123.0	...
9836763	  771.4	  548.5	 7118.0	...
9836764	  771.5	  548.2	 7116.0	...
9836765	  771.4	  548.8	 7119.0	...
9836766	  771.3	  549.6	 7121.0	...
9836767	  771.0	  549.5	 7123.0	...
9836768	  770.6	  548.7	 7125.0	...
9836769	  770.4	  548.1	 7125.0	...
9836770	  770.9	  548.3	 7125.0	...
9836771	  771.4	  548.2	 7124.0	...
9836772	  771.7	  547.0	 7121.0	...
9836773	  771.6	  546.0	 7118.0	...
9836774	  771.4	  545.7	 7114.0	...
9836775	  771.3	  546.1	 7111.0	...
9836776	  770.8	  546.5	 7109.0	...
9836777	  770.2	  547.7	 7108.0	...
9836778	  769.6	  549.1	 7111.0	...
9836779	  770.4	  549.8	 7115.0	...
9836780	  771.4	  549.2	 7118.0	...
9836781	  772.3	  548.2	 7122.0	...
9836782	  772.2	  547.8	 7126.0	...
9836783	  772.0	  547.5	 7131.0	...
9836784	  771.9	  547.7	 7132.0	...
9836785	  771.9	  548.1	 7124.0	...
9836786	  772.1	  548.4	 7115.0	...
9836787	  772.2	  548.5	 7110.0	...
9836788	  772.2	  548.4	 7115.0	...
9836789	  772.3	  548.4	 7119.0	...
9836790	  771.4	  548.6	 7120.0	...
9836791	  770.6	  548.9	 7124.0	...
9836792	  770.0	  548.0	 7129.0	...
9836793	  770.3	  546.8	 7133.0	...
9836794	  770.7	  545.7	 7132.0	...
9836795	  770.1	  545.7	 7132.0	...
9836796	  769.4	  545.4	 7138.0	...
9836797	  769.0	  545.5	 7142.0	...
9836798	  769.5	  546.1	 7144.0	...
9836799	  769.9	  546.8	 7143.0	...
9836800	  770.2	  547.1	 7142.0	...
9836801	  770.2	  546.8	 7141.0	...
9836802	  770.3	  546.5	 7133.0	...
9836803	  770.6	  547.1	 7125.0	...
9836804	  770.9	  548.0	 7119.0	...
9836805	  771.1	  548.3	 7126.0	...
9836806	  770.8	  547.5	 7134.0	...
9836807	  770.5	  546.8	 7140.0	...
9836808	  770.1	  546.5	 7140.0	...
9836809	  770.0	  546.3	 7137.0	...
9836810	  770.4	  546.1	 7134.0	...
9836811	  770.8	  545.7	 7136.0	...
9836812	  771.2	  545.2	 7140.0	...
9836813	  771.2	  544.9	 7145.0	...
9836814	  771.1	  544.5	 7145.0	...
9836815	  770.9	  544.2	 7146.0	...
9836816	  771.2	  544.7	 7146.0	...
9836817	  771.6	  545.4	 7139.0	...
9836818	  772.0	  546.1	 7132.0	...
9836819	  771.8	  545.9	 7127.0	...
9836820	  771.3	  545.5	 7132.0	...
9836821	  770.9	  545.2	 7136.0	...
9836822	  770.6	  545.2	 7144.0	...
9836823	  770.8	  545.4	 7149.0	...
9836824	  770.8	  545.5	 7153.0	...
9836825	  770.7	  545.5	 7153.0	...
9836826	  771.2	  545.4	 7158.0	...
9836827	  771.5	  545.2	 7163.0	...
9836828	  771.8	  545.1	 7165.0	...
9836829	  771.6	  545.4	 7161.0	...
9836830	  771.5	  545.9	 7158.0	...
9836831	  771.5	  546.1	 7158.0	...
9836832	  770.6	  546.1	 7167.0	...
9836833	  769.8	  546.5	 7175.0	...
9836834	  768.8	  547.1	 7178.0	...
9836835	  768.7	  547.3	 7174.0	...
9836836	  768.5	  546.7	 7169.0	...
9836837	  768.6	  546.0	 7162.0	...
9836838	  768.7	  546.8	 7156.0	...
9836839	  768.8	  547.9	 7151.0	...
9836840	  768.7	  548.3	 7152.0	...
9836841	  768.4	  547.5	 7153.0	...
9836842	  767.9	  545.9	 7158.0	...
9836843	  767.6	  545.0	 7163.0	...
9836844	  767.3	  544.7	 7167.0	...
9836845	  767.3	  545.3	 7165.0	...
9836846	  767.6	  546.7	 7163.0	...
9836847	  767.9	  547.5	 7160.0	...
9836848	  768.5	  547.6	 7156.0	...
9836849	  769.0	  547.0	 7154.0	...
9836850	  769.4	  546.4	 7155.0	...
9836851	  769.1	  545.6	 7160.0	...
9836852	  768.6	  544.8	 7166.0	...
9836853	  768.2	  544.3	 7172.0	...
9836854	  768.0	  544.6	 7172.0	...
9836855	  767.5	  544.6	 7171.0	...
9836856	  767.2	  544.2	 7172.0	...
9836857	  767.3	  545.2	 7173.0	...
9836858	  768.2	  546.5	 7173.0	...
9836859	  769.0	  547.8	 7173.0	...
9836860	  769.3	  547.6	 7167.0	...
9836861	  769.5	  547.6	 7163.0	...
9836862	  769.5	  547.6	 7159.0	...
MSG	9836863 0000 _ Number On
9836863	  769.6	  546.6	 7159.0	...
9836864	  769.8	  545.5	 7161.0	...
9836865	  770.1	  545.3	 7167.0	...
9836866	  769.6	  546.4	 7172.0	...
9836867	  769.0	  547.2	 7176.0	...
9836868	  768.0	  547.1	 7175.0	...
9836869	  767.9	  547.5	 7174.0	...
9836870	  767.8	  548.1	 7175.0	...
9836871	  767.9	  548.4	 7178.0	...
9836872	  768.6	  547.8	 7178.0	...
9836873	  769.2	  547.2	 7175.0	...
9836874	  769.4	  546.9	 7181.0	...
9836875	  769.2	  547.2	 7190.0	...
9836876	  769.2	  547.7	 7189.0	...
9836877	  769.3	  548.2	 7180.0	...
9836878	  769.2	  547.5	 7171.0	...
9836879	  768.9	  546.6	 7170.0	...
9836880	  768.8	  545.2	 7169.0	...
9836881	  767.6	  544.3	 7176.0	...
9836882	  766.4	  543.4	 7183.0	...
9836883	  765.4	  543.4	 7189.0	...
9836884	  765.7	  543.8	 7188.0	...
9836885	  766.3	  544.1	 7186.0	...
9836886	  766.9	  544.6	 7183.0	...
9836887	  767.7	  545.6	 7179.0	...
9836888	  767.9	  546.7	 7176.0	...
9836889	  768.0	  547.2	 7170.0	...
9836890	  767.9	  546.7	 7164.0	...
9836891	  768.0	  546.3	 7160.0	...
9836892	  768.5	  545.9	 7163.0	...
9836893	  768.9	  545.8	 7164.0	...
9836894	  768.9	  545.8	 7163.0	...
9836895	  768.4	  545.4	 7161.0	...
9836896	  768.1	  545.0	 7167.0	...
9836897	  768.2	  545.5	 7174.0	...
9836898	  768.1	  546.4	 7182.0	...
9836899	  767.9	  547.2	 7183.0	...
9836900	  767.5	  547.2	 7187.0	...
9836901	  767.5	  546.5	 7188.0	...
9836902	  767.6	  545.9	 7190.0	...
9836903	  767.9	  545.3	 7191.0	...
9836904	  768.2	  545.5	 7190.0	...
9836905	  767.7	  546.1	 7188.0	...
9836906	  767.3	  546.7	 7184.0	...
9836907	  766.7	  545.9	 7181.0	...
9836908	  766.9	  544.9	 7178.0	...
9836909	  766.7	  543.9	 7174.0	...
9836910	  766.8	  544.5	 7170.0	...
9836911	  766.4	  545.2	 7166.0	...
9836912	  765.7	  545.9	 7171.0	...
9836913	  764.9	  545.7	 7176.0	...
9836914	  764.4	  545.1	 7179.0	...
9836915	  764.6	  544.4	 7178.0	...
9836916	  765.0	  544.2	 7177.0	...
9836917	  765.5	  544.0	 7174.0	...
9836918	  765.9	  544.0	 7167.0	...
9836919	  766.1	  544.3	 7162.0	...
9836920	  766.3	  544.6	 7160.0	...
9836921	  767.1	  544.8	 7161.0	...
9836922	  767.6	  544.7	 7160.0	...
9836923	  768.0	  544.6	 7158.0	...
9836924	  768.1	  544.3	 7157.0	...
9836925	  768.4	  543.9	 7156.0	...
9836926	  768.8	  543.5	 7155.0	...
9836927	  768.5	  543.4	 7154.0	...
9836928	  768.1	  543.1	 7154.0	...
9836929	  767.6	  543.0	 7154.0	...
9836930	  767.7	  543.6	 7154.0	...
9836931	  768.0	  544.4	 7152.0	...
9836932	  768.3	  545.6	 7151.0	...
9836933	  768.6	  545.9	 7149.0	...
9836934	  768.7	  545.3	 7151.0	...
9836935	  768.8	  544.2	 7153.0	...
9836936	  768.8	  543.2	 7157.0	...
9836937	  768.6	  543.4	 7159.0	...
9836938	  768.4	  543.5	 7159.0	...
9836939	  768.2	  544.0	 7163.0	...
9836940	  768.1	  544.7	 7166.0	...
9836941	  768.0	  545.5	 7170.0	...
9836942	  768.3	  545.4	 7165.0	...
9836943	  768.6	  545.0	 7160.0	...
9836944	  768.5	  544.3	 7154.0	...
9836945	  768.1	  544.1	 7153.0	...
9836946	  767.8	  544.2	 7158.0	...
9836947	  768.0	  544.6	 7164.0	...
9836948	  768.3	  544.9	 7169.0	...
9836949	  767.7	  545.1	 7167.0	...
9836950	  766.8	  545.3	 7166.0	...
9836951	  765.9	  545.5	 7165.0	...
9836952	  765.9	  545.6	 7165.0	...
9836953	  766.5	  545.1	 7164.0	...
9836954	  767.2	  544.5	 7164.0	...
9836955	  768.0	  544.0	 7164.0	...
9836956	  768.1	  544.4	 7164.0	...
9836957	  768.0	  544.8	 7163.0	...
9836958	  767.7	  545.3	 7163.0	...
9836959	  767.5	  545.6	 7163.0	...
9836960	  767.0	  545.9	 7163.0	...
9836961	  766.7	  546.1	 7160.0	...
9836962	  766.4	  546.2	 7157.0	...
9836963	  766.3	  546.2	 7156.0	...
9836964	  766.0	  546.0	 7158.0	...
9836965	  766.2	  545.6	 7161.0	...
9836966	  766.7	  545.2	 7162.0	...
9836967	  767.5	  544.1	 7163.0	...
9836968	  767.8	  543.1	 7163.0	...
9836969	  767.5	  542.4	 7165.0	...
9836970	  767.0	  542.9	 7167.0	...
9836971	  766.4	  543.4	 7170.0	...
9836972	  766.9	  543.4	 7170.0	...
9836973	  767.8	  543.7	 7166.0	...
9836974	  768.7	  544.0	 7163.0	...
9836975	  769.2	  544.5	 7162.0	...
9836976	  769.0	  544.5	 7162.0	...
9836977	  768.6	  544.6	 7162.0	...
9836978	  768.1	  544.6	 7162.0	...
9836979	  767.4	  544.7	 7161.0	...
9836980	  766.5	  544.4	 7166.0	...
9836981	  766.0	  544.0	 7168.0	...
9836982	  765.7	  543.7	 7169.0	...
9836983	  765.7	  544.0	 7165.0	...
9836984	  765.5	  544.4	 7165.0	...
9836985	  765.4	  544.9	 7164.0	...
9836986	  765.3	  545.2	 7164.0	...
9836987	  765.5	  545.4	 7164.0	...
9836988	  765.6	  545.3	 7165.0	...
9836989	  765.4	  545.3	 7166.0	...
9836990	  765.2	  545.3	 7161.0	...
9836991	  765.0	  545.6	 7156.0	...
9836992	  764.9	  545.9	 7148.0	...
9836993	  766.0	  546.3	 7145.0	...
9836994	  767.1	  546.4	 7143.0	...
9836995	  767.9	  546.3	 7144.0	...
9836996	  767.6	  546.1	 7146.0	...
9836997	  767.2	  545.5	 7148.0	...
9836998	  767.1	  544.9	 7150.0	...
9836999	  767.1	  544.0	 7155.0	...
9837000	  767.1	  543.2	 7159.0	...
9837001	  767.1	  542.8	 7161.0	...
9837002	  766.6	  542.6	 7161.0	...
9837003	  766.0	  542.8	 7160.0	...
9837004	  765.8	  544.3	 7158.0	...
9837005	  766.2	  545.6	 7156.0	...
9837006	  766.6	  546.9	 7154.0	...
9837007	  766.4	  547.0	 7156.0	...
9837008	  766.1	  546.8	 7159.0	...
9837009	  766.0	  545.5	 7161.0	...
9837010	  766.3	  544.1	 7161.0	...
9837011	  767.0	  544.2	 7160.0	...
9837012	  767.4	  545.5	 7157.0	...
9837013	  767.7	  546.9	 7154.0	...
9837014	  767.6	  546.8	 7150.0	...
9837015	  767.4	  546.6	 7151.0	...
9837016	  767.3	  546.2	 7154.0	...
9837017	  766.4	  546.0	 7159.0	...
9837018	  765.6	  545.9	 7163.0	...
9837019	  765.2	  545.9	 7165.0	...
9837020	  765.5	  545.7	 7165.0	...
9837021	  766.2	  545.5	 7164.0	...
9837022	  766.5	  544.4	 7162.0	...
9837023	  766.8	  543.3	 7163.0	...
9837024	  767.2	  543.6	 7163.0	...
9837025	  767.7	  544.7	 7164.0	...
9837026	  767.1	  545.8	 7163.0	...
9837027	  765.9	  546.0	 7165.0	...
9837028	  764.7	  546.3	 7168.0	...
9837029	  764.5	  546.7	 7166.0	...
9837030	  764.4	  547.3	 7161.0	...
9837031	  764.8	  547.8	 7155.0	...
9837032	  765.2	  547.4	 7155.0	...
9837033	  765.6	  547.1	 7149.0	...
9837034	  766.4	  546.7	 7143.0	...
9837035	  767.2	  546.8	 7144.0	...
9837036	  766.7	  546.3	 7150.0	...
9837037	  765.4	  545.8	 7156.0	...
9837038	  764.0	  545.7	 7159.0	...
9837039	  763.9	  545.9	 7163.0	...
9837040	  763.9	  546.2	 7167.0	...
9837041	  763.8	  546.3	 7168.0	...
9837042	  764.0	  546.2	 7171.0	...
9837043	  764.2	  546.1	 7172.0	...
9837044	  763.7	  546.2	 7173.0	...
9837045	  763.0	  546.2	 7175.0	...
9837046	  762.2	  545.8	 7178.0	...
9837047	  762.2	  544.9	 7179.0	...
9837048	  763.7	  543.8	 7174.0	...
9837049	  765.2	  543.2	 7166.0	...
9837050	  766.7	  543.3	 7152.0	...
9837051	  766.8	  543.9	 7141.0	...
9837052	  766.5	  544.5	 7140.0	...
9837053	  766.1	  545.0	 7147.0	...
9837054	  765.8	  545.4	 7155.0	...
9837055	  766.5	  545.6	 7156.0	...
9837056	  767.0	  545.8	 7148.0	...
9837057	  766.9	  545.9	 7141.0	...
9837058	  766.3	  546.1	 7137.0	...
9837059	  765.7	  546.3	 7141.0	...
9837060	  765.7	  546.4	 7146.0	...
9837061	  765.6	  545.9	 7148.0	...
9837062	  765.6	  545.5	 7150.0	...
9837063	  765.6	  545.8	 7151.0	...
9837064	  766.0	  546.5	 7152.0	...
9837065	  766.9	  547.2	 7151.0	...
9837066	  767.7	  547.2	 7140.0	...
9837067	  768.1	  547.0	 7130.0	...
9837068	  768.0	  546.5	 7129.0	...
9837069	  767.7	  545.6	 7137.0	...
9837070	  767.0	  544.9	 7145.0	...
9837071	  766.5	  544.4	 7145.0	...
9837072	  766.1	  545.3	 7145.0	...
9837073	  766.1	  546.1	 7145.0	...
9837074	  765.5	  546.9	 7147.0	...
9837075	  764.8	  546.9	 7149.0	...
9837076	  764.3	  547.3	 7151.0	...
9837077	  764.7	  547.8	 7151.0	...
9837078	  765.2	  548.3	 7149.0	...
9837079	  765.5	  547.3	 7146.0	...
9837080	  765.6	  546.2	 7144.0	...
9837081	  765.6	  545.0	 7142.0	...
9837082	  765.6	  544.8	 7142.0	...
9837083	  765.6	  544.6	 7145.0	...
9837084	  765.6	  544.6	 7148.0	...
9837085	  766.0	  544.7	 7150.0	...
9837086	  766.5	  544.9	 7148.0	...
9837087	  766.9	  545.1	 7148.0	...
9837088	  766.8	  545.2	 7152.0	...
9837089	  766.6	  545.2	 7157.0	...
9837090	  766.4	  545.2	 7158.0	...
9837091	  766.3	  545.1	 7155.0	...
9837092	  765.9	  545.1	 7152.0	...
9837093	  765.7	  545.2	 7149.0	...
9837094	  765.4	  545.2	 7149.0	...
9837095	  765.5	  545.0	 7148.0	...
9837096	  765.4	  544.6	 7147.0	...
9837097	  765.3	  544.3	 7147.0	...
9837098	  765.2	  545.0	 7149.0	...
9837099	  765.1	  546.6	 7152.0	...
9837100	  765.4	  548.0	 7154.0	...
9837101	  765.8	  548.4	 7156.0	...
9837102	  766.1	  548.0	 7156.0	...
9837103	  766.3	  546.9	 7157.0	...
9837104	  766.4	  546.0	 7157.0	...
9837105	  766.6	  545.3	 7156.0	...
9837106	  766.7	  545.1	 7155.0	...
9837107	  766.7	  544.8	 7154.0	...
9837108	  766.2	  544.4	 7154.0	...
9837109	  766.1	  546.6	 7155.0	...
9837110	  766.0	  548.8	 7155.0	...
9837111	  766.1	  550.1	 7153.0	...
9837112	  766.0	  549.2	 7150.0	...
9837113	  766.0	  548.2	 7145.0	...
9837114	  766.0	  548.0	 7142.0	...
9837115	  765.2	  547.6	 7148.0	...
9837116	  764.5	  547.3	 7155.0	...
9837117	  763.8	  547.2	 7162.0	...
9837118	  763.8	  547.2	 7162.0	...
9837119	  765.0	  547.0	 7157.0	...
9837120	  766.3	  546.8	 7153.0	...
9837121	  767.9	  546.4	 7146.0	...
9837122	  768.3	  546.0	 7144.0	...
9837123	  768.8	  545.7	 7141.0	...
9837124	  768.9	  545.2	 7140.0	...
9837125	  767.9	  545.0	 7138.0	...
9837126	  766.8	  544.9	 7138.0	...
9837127	  766.2	  545.4	 7137.0	...
9837128	  766.9	  546.0	 7136.0	...
9837129	  767.6	  546.6	 7141.0	...
9837130	  767.1	  546.9	 7150.0	...
9837131	  766.5	  547.2	 7159.0	...
9837132	  765.9	  547.4	 7162.0	...
9837133	  765.8	  547.4	 7161.0	...
9837134	  765.7	  546.5	 7159.0	...
9837135	  765.6	  545.6	 7158.0	...
9837136	  765.4	  544.8	 7160.0	...
9837137	  765.4	  546.2	 7161.0	...
9837138	  765.2	  547.5	 7161.0	...
9837139	  765.0	  548.5	 7158.0	...
9837140	  764.4	  547.8	 7157.0	...
9837141	  764.0	  546.7	 7154.0	...
9837142	  763.8	  545.9	 7152.0	...
9837143	  764.5	  546.5	 7150.0	...
9837144	  765.3	  547.6	 7152.0	...
9837145	  765.7	  548.6	 7156.0	...
9837146	  765.5	  548.7	 7160.0	...
9837147	  765.4	  548.9	 7160.0	...
9837148	  765.2	  547.9	 7158.0	...
9837149	  765.1	  546.7	 7156.0	...
9837150	  765.2	  545.2	 7156.0	...
9837151	  765.5	  544.9	 7155.0	...
9837152	  765.8	  544.7	 7153.0	...
9837153	  765.8	  545.0	 7153.0	...
9837154	  766.2	  546.2	 7152.0	...
9837155	  766.8	  547.2	 7148.0	...
9837156	  767.4	  547.8	 7143.0	...
9837157	  767.8	  547.4	 7140.0	...
9837158	  767.0	  547.2	 7140.0	...
9837159	  766.2	  547.2	 7142.0	...
9837160	  765.3	  547.3	 7147.0	...
9837161	  765.3	  547.2	 7151.0	...
9837162	  765.5	  547.2	 7153.0	...
9837163	  765.7	  547.1	 7150.0	...
9837164	  765.9	  547.1	 7148.0	...
9837165	  765.8	  547.2	 7144.0	...
9837166	  766.1	  547.2	 7142.0	...
9837167	  766.4	  547.3	 7141.0	...
9837168	  766.7	  547.0	 7143.0	...
MSG	9837169 0000 _ Number Off
9837169	  766.9	  546.6	 7145.0	...
9837170	  767.1	  546.1	 7146.0	...
9837171	  767.2	  545.6	 7146.0	...
9837172	  767.0	  545.4	 7146.0	...
9837173	  766.0	  545.7	 7146.0	...
9837174	  765.2	  546.0	 7144.0	...
9837175	  764.5	  546.2	 7140.0	...
9837176	  762.9	  546.3	 7136.0	...
9837177	  761.2	  546.6	 7135.0	...
9837178	  759.5	  547.1	 7137.0	...
9837179	  758.2	  547.6	 7139.0	...
9837180	  756.8	  547.4	 7139.0	...
9837181	  755.3	  547.2	 7144.0	...
9837182	  755.0	  547.1	 7153.0	...
9837183	  754.5	  547.5	 7166.0	...
9837184	  754.2	  547.9	 7174.0	...
9837185	  755.3	  547.6	 7168.0	...
9837186	  756.6	  547.1	 7158.0	...
9837187	  758.0	  546.6	 7153.0	...
9837188	  758.0	  546.3	 7158.0	...
9837189	  758.2	  546.3	 7161.0	...
9837190	  758.8	  546.2	 7156.0	...
9837191	  759.8	  545.9	 7153.0	...
9837192	  760.8	  547.2	 7153.0	...
9837193	  761.2	  548.6	 7155.0	...
9837194	  761.0	  548.9	 7151.0	...
9837195	  760.7	  547.7	 7147.0	...
9837196	  760.4	  546.5	 7142.0	...
9837197	  760.2	  546.5	 7140.0	...
9837198	  761.0	  546.4	 7139.0	...
9837199	  761.9	  546.2	 7141.0	...
9837200	  762.3	  546.1	 7145.0	...
9837201	  761.8	  546.1	 7149.0	...
9837202	  761.6	  546.2	 7149.0	...
9837203	  762.1	  547.2	 7150.0	...
9837204	  762.5	  548.3	 7156.0	...
9837205	  762.6	  549.3	 7163.0	...
9837206	  762.7	  549.3	 7164.0	...
9837207	  762.8	  548.6	 7156.0	...
9837208	  762.8	  547.9	 7146.0	...
9837209	  762.5	  547.5	 7140.0	...
9837210	  762.2	  547.9	 7138.0	...
9837211	  762.2	  548.3	 7136.0	...
9837212	  762.6	  548.3	 7138.0	...
9837213	  763.0	  548.1	 7142.0	...
9837214	  763.2	  547.9	 7144.0	...
9837215	  762.9	  548.0	 7143.0	...
9837216	  762.6	  548.2	 7142.0	...
9837217	  762.3	  548.3	 7142.0	...
9837218	  761.5	  548.2	 7151.0	...
9837219	  760.7	  547.9	 7161.0	...
9837220	  760.5	  547.6	 7170.0	...
9837221	  760.8	  547.2	 7168.0	...
9837222	  761.1	  547.0	 7167.0	...
9837223	  760.9	  546.8	 7164.0	...
9837224	  760.9	  546.5	 7160.0	...
9837225	  761.1	  546.3	 7155.0	...
9837226	  761.5	  546.6	 7153.0	...
9837227	  762.1	  547.2	 7151.0	...
9837228	  761.8	  547.6	 7150.0	...
9837229	  761.3	  547.4	 7150.0	...
9837230	  761.4	  547.4	 7151.0	...
9837231	  761.8	  547.3	 7151.0	...
9837232	  762.1	  547.3	 7147.0	...
9837233	  761.9	  547.4	 7144.0	...
9837234	  761.9	  547.7	 7144.0	...
9837235	  762.0	  548.0	 7146.0	...
9837236	  761.9	  548.1	 7144.0	...
9837237	  761.8	  548.2	 7138.0	...
9837238	  761.6	  548.0	 7131.0	...
9837239	  761.6	  547.8	 7131.0	...
9837240	  761.2	  547.7	 7136.0	...
9837241	  760.8	  548.6	 7139.0	...
9837242	  760.4	  549.5	 7138.0	...
9837243	  760.5	  550.3	 7135.0	...
9837244	  760.8	  550.5	 7134.0	...
9837245	  761.1	  550.5	 7134.0	...
9837246	  761.4	  550.1	 7130.0	...
9837247	  761.4	  549.7	 7127.0	...
9837248	  762.1	  548.9	 7127.0	...
9837249	  762.7	  547.0	 7128.0	...
9837250	  763.5	  545.2	 7129.0	...
9837251	  763.6	  545.4	 7127.0	...
9837252	  763.1	  546.9	 7128.0	...
9837253	  762.3	  548.8	 7128.0	...
9837254	  761.4	  549.1	 7128.0	...
9837255	  761.5	  549.2	 7132.0	...
9837256	  761.5	  548.7	 7136.0	...
9837257	  761.8	  548.3	 7129.0	...
9837258	  762.8	  547.8	 7119.0	...
9837259	  763.8	  547.6	 7117.0	...
9837260	  764.3	  547.4	 7126.0	...
9837261	  763.8	  547.5	 7129.0	...
9837262	  763.3	  548.7	 7124.0	...
9837263	  763.1	  550.1	 7120.0	...
9837264	  763.0	  551.6	 7120.0	...
9837265	  762.4	  551.1	 7121.0	...
9837266	  761.8	  550.2	 7125.0	...
9837267	  761.7	  549.5	 7129.0	...
9837268	  761.9	  549.7	 7132.0	...
9837269	  762.2	  549.5	 7128.0	...
9837270	  762.3	  549.1	 7123.0	...
9837271	  762.3	  548.9	 7119.0	...
9837272	  762.2	  549.1	 7118.0	...
9837273	  761.9	  548.7	 7116.0	...
9837274	  761.4	  548.2	 7117.0	...
9837275	  760.9	  547.7	 7118.0	...
9837276	  761.3	  547.6	 7119.0	...
9837277	  762.3	  547.3	 7118.0	...
9837278	  763.3	  547.1	 7117.0	...
9837279	  762.7	  547.2	 7117.0	...
9837280	  761.8	  547.5	 7118.0	...
9837281	  761.2	  547.8	 7119.0	...
9837282	  761.6	  548.1	 7118.0	...
9837283	  762.1	  549.2	 7118.0	...
9837284	  762.1	  550.3	 7119.0	...
9837285	  762.0	  551.4	 7120.0	...
9837286	  762.0	  551.5	 7121.0	...
9837287	  761.3	  551.0	 7122.0	...
9837288	  760.6	  550.3	 7124.0	...
9837289	  759.7	  549.7	 7126.0	...
9837290	  759.5	  549.7	 7125.0	...
9837291	  759.3	  549.7	 7124.0	...
9837292	  759.3	  549.4	 7122.0	...
9837293	  759.7	  548.9	 7122.0	...
9837294	  760.7	  548.7	 7122.0	...
9837295	  761.8	  548.6	 7122.0	...
9837296	  762.4	  548.7	 7122.0	...
9837297	  762.5	  548.5	 7123.0	...
9837298	  762.5	  548.3	 7124.0	...
9837299	  762.4	  548.2	 7125.0	...
9837300	  761.4	  548.3	 7125.0	...
9837301	  760.4	  548.5	 7125.0	...
9837302	  759.8	  548.5	 7125.0	...
9837303	  760.3	  548.7	 7125.0	...
9837304	  760.6	  548.7	 7126.0	...
9837305	  760.4	  548.9	 7124.0	...
9837306	  760.7	  548.7	 7121.0	...
9837307	  761.2	  548.8	 7118.0	...
9837308	  761.6	  548.5	 7116.0	...
9837309	  761.3	  548.3	 7116.0	...
9837310	  761.0	  548.1	 7113.0	...
9837311	  761.1	  548.5	 7110.0	...
9837312	  761.4	  549.1	 7113.0	...
9837313	  761.6	  549.2	 7120.0	...
9837314	  761.1	  548.3	 7132.0	...
9837315	  760.6	  547.3	 7139.0	...
9837316	  760.1	  546.7	 7145.0	...
9837317	  760.3	  546.4	 7145.0	...
9837318	  760.9	  546.5	 7143.0	...
9837319	  761.3	  546.2	 7142.0	...
9837320	  761.4	  545.9	 7142.0	...
9837321	  761.2	  545.6	 7142.0	...
9837322	  761.1	  545.8	 7143.0	...
9837323	  761.9	  545.7	 7142.0	...
9837324	  763.0	  546.0	 7141.0	...
9837325	  763.8	  546.4	 7130.0	...
9837326	  763.6	  546.9	 7120.0	...
9837327	  763.4	  546.9	 7116.0	...
9837328	  763.5	  547.9	 7121.0	...
9837329	  763.7	  548.9	 7119.0	...
9837330	  763.8	  548.8	 7113.0	...
9837331	  763.7	  547.7	 7108.0	...
9837332	  763.4	  546.5	 7111.0	...
9837333	  763.0	  546.5	 7114.0	...
9837334	  762.7	  547.2	 7116.0	...
9837335	  762.6	  548.0	 7116.0	...
9837336	  762.7	  548.7	 7115.0	...
9837337	  762.7	  548.5	 7115.0	...
9837338	  762.8	  548.2	 7114.0	...
9837339	  762.9	  548.0	 7114.0	...
9837340	  763.0	  548.1	 7114.0	...
9837341	  762.9	  548.0	 7115.0	...
9837342	  762.6	  547.9	 7117.0	...
9837343	  762.2	  547.8	 7123.0	...
9837344	  762.0	  548.3	 7129.0	...
9837345	  762.0	  548.9	 7128.0	...
9837346	  762.6	  549.5	 7121.0	...
9837347	  763.5	  548.6	 7114.0	...
9837348	  764.3	  547.4	 7104.0	...
9837349	  764.8	  546.9	 7095.0	...
9837350	  764.8	  547.5	 7095.0	...
9837351	  764.8	  547.8	 7102.0	...
9837352	  764.8	  547.5	 7107.0	...
9837353	  765.2	  547.6	 7099.0	...
9837354	  765.6	  547.8	 7091.0	...
9837355	  765.7	  548.2	 7086.0	...
9837356	  765.4	  548.2	 7086.0	...
9837357	  764.7	  548.3	 7099.0	...
9837358	  764.2	  548.3	 7112.0	...
9837359	  763.7	  548.2	 7121.0	...
9837360	  763.7	  547.9	 7117.0	...
9837361	  763.9	  547.1	 7113.0	...
9837362	  764.3	  546.3	 7113.0	...
9837363	  764.7	  545.7	 7113.0	...
9837364	  764.9	  545.8	 7113.0	...
9837365	  764.8	  546.3	 7112.0	...
9837366	  763.8	  546.7	 7114.0	...
9837367	  763.0	  547.0	 7116.0	...
9837368	  762.3	  548.0	 7116.0	...
9837369	  762.5	  549.0	 7114.0	...
9837370	  762.6	  550.1	 7112.0	...
9837371	  762.8	  550.2	 7113.0	...
9837372	  763.3	  550.3	 7113.0	...
9837373	  764.4	  549.9	 7111.0	...
9837374	  764.9	  549.4	 7108.0	...
9837375	  764.9	  549.1	 7104.0	...
9837376	  764.2	  549.4	 7109.0	...
9837377	  763.7	  549.6	 7115.0	...
9837378	  763.5	  549.5	 7120.0	...
9837379	  763.3	  549.0	 7120.0	...
9837380	  763.1	  547.8	 7116.0	...
9837381	  763.3	  546.5	 7114.0	...
9837382	  763.6	  545.5	 7113.0	...
9837383	  763.4	  545.5	 7119.0	...
9837384	  762.8	  546.2	 7123.0	...
9837385	  763.0	  546.8	 7115.0	...
9837386	  763.2	  547.0	 7104.0	...
9837387	  763.5	  546.0	 7100.0	...
9837388	  763.0	  545.1	 7107.0	...
9837389	  763.3	  545.0	 7112.0	...
9837390	  763.4	  545.3	 7110.0	...
9837391	  763.7	  545.7	 7108.0	...
9837392	  764.0	  545.7	 7106.0	...
9837393	  764.6	  545.7	 7105.0	...
9837394	  765.2	  546.4	 7103.0	...
9837395	  765.4	  546.2	 7105.0	...
9837396	  765.2	  546.1	 7107.0	...
9837397	  765.0	  545.5	 7102.0	...
9837398	  765.5	  546.0	 7095.0	...
9837399	  765.9	  546.4	 7091.0	...
9837400	  765.6	  546.6	 7094.0	...
9837401	  765.1	  546.4	 7097.0	...
9837402	  764.3	  546.2	 7097.0	...
9837403	  764.0	  546.1	 7098.0	...
9837404	  763.8	  546.3	 7098.0	...
9837405	  763.9	  546.4	 7098.0	...
9837406	  764.0	  546.4	 7099.0	...
9837407	  764.2	  546.7	 7099.0	...
9837408	  764.3	  546.9	 7099.0	...
9837409	  764.3	  547.4	 7097.0	...
9837410	  764.2	  547.7	 7098.0	...
9837411	  764.1	  548.0	 7099.0	...
9837412	  763.9	  547.9	 7101.0	...
9837413	  764.0	  547.4	 7104.0	...
9837414	  764.2	  546.9	 7106.0	...
9837415	  764.2	  547.2	 7108.0	...
9837416	  764.1	  547.7	 7110.0	...
9837417	  763.8	  548.2	 7104.0	...
9837418	  763.8	  548.0	 7096.0	...
9837419	  763.6	  547.7	 7090.0	...
9837420	  763.6	  547.7	 7093.0	...
9837421	  763.7	  548.4	 7094.0	...
9837422	  763.8	  549.3	 7094.0	...
9837423	  763.9	  549.7	 7095.0	...
9837424	  764.2	  549.6	 7097.0	...
9837425	  764.6	  549.5	 7096.0	...
9837426	  765.1	  548.1	 7093.0	...
9837427	  765.3	  546.7	 7094.0	...
9837428	  765.0	  546.1	 7099.0	...
9837429	  764.6	  547.0	 7102.0	...
9837430	  765.0	  547.7	 7099.0	...
9837431	  765.8	  547.8	 7096.0	...
9837432	  766.4	  548.0	 7092.0	...
9837433	  766.2	  548.4	 7089.0	...
9837434	  766.0	  548.4	 7090.0	...
9837435	  765.1	  548.0	 7096.0	...
9837436	  764.0	  546.6	 7102.0	...
9837437	  764.0	  545.0	 7104.0	...
9837438	  765.1	  545.2	 7101.0	...
9837439	  766.4	  546.5	 7098.0	...
9837440	  766.8	  546.8	 7092.0	...
9837441	  766.9	  545.8	 7086.0	...
9837442	  766.7	  545.7	 7082.0	...
9837443	  766.4	  546.6	 7081.0	...
9837444	  766.4	  547.6	 7082.0	...
9837445	  766.8	  547.8	 7083.0	...
9837446	  767.1	  548.1	 7086.0	...
9837447	  766.9	  547.6	 7087.0	...
9837448	  766.3	  546.8	 7088.0	...
9837449	  765.7	  546.1	 7087.0	...
9837450	  765.7	  546.1	 7087.0	...
9837451	  766.0	  546.3	 7091.0	...
9837452	  766.5	  546.4	 7095.0	...
9837453	  767.2	  545.9	 7100.0	...
9837454	  767.8	  545.4	 7100.0	...
9837455	  768.2	  544.7	 7100.0	...
9837456	  767.4	  544.7	 7100.0	...
9837457	  766.6	  544.7	 7099.0	...
9837458	  765.9	  545.3	 7098.0	...
9837459	  766.1	  545.7	 7097.0	...
9837460	  766.2	  545.7	 7100.0	...
9837461	  766.6	  545.2	 7104.0	...
9837462	  766.8	  544.8	 7106.0	...
9837463	  766.8	  544.8	 7104.0	...
9837464	  766.8	  546.1	 7100.0	...
9837465	  767.3	  547.5	 7096.0	...
9837466	  768.0	  548.4	 7092.0	...
9837467	  768.5	  547.9	 7092.0	...
9837468	  768.2	  547.5	 7094.0	...
9837469	  768.0	  547.4	 7098.0	...
9837470	  767.7	  547.3	 7103.0	...
9837471	  767.6	  546.8	 7107.0	...
9837472	  767.5	  546.4	 7109.0	...
9837473	  767.3	  546.0	 7113.0	...
9837474	  767.4	  546.1	 7116.0	...
9837475	  767.5	  546.1	 7117.0	...
9837476	  767.6	  546.2	 7113.0	...
9837477	  767.6	  545.7	 7109.0	...
9837478	  766.6	  545.6	 7106.0	...
9837479	  765.7	  545.5	 7106.0	...
9837480	  765.1	  545.8	 7107.0	...
9837481	  765.8	  545.8	 7104.0	...
9837482	  766.4	  545.8	 7101.0	...
9837483	  766.8	  545.5	 7098.0	...
9837484	  766.8	  545.2	 7097.0	...
9837485	  766.8	  544.9	 7096.0	...
9837486	  766.5	  544.9	 7097.0	...
9837487	  766.2	  545.1	 7097.0	...
9837488	  765.9	  545.3	 7098.0	...
9837489	  765.8	  545.4	 7098.0	...
9837490	  766.0	  545.3	 7094.0	...
9837491	  766.5	  545.3	 7090.0	...
9837492	  767.2	  545.4	 7086.0	...
9837493	  767.3	  544.8	 7086.0	...
9837494	  767.2	  544.0	 7087.0	...
9837495	  767.1	  544.2	 7090.0	...
9837496	  767.3	  545.2	 7094.0	...
9837497	  767.5	  546.2	 7096.0	...
9837498	  767.6	  546.3	 7095.0	...
9837499	  768.3	  546.3	 7090.0	...
9837500	  768.9	  546.1	 7085.0	...
9837501	  769.8	  546.0	 7077.0	...
9837502	  770.0	  546.3	 7073.0	...
9837503	  770.2	  546.8	 7076.0	...
9837504	  769.9	  547.1	 7082.0	...
9837505	  769.7	  547.3	 7085.0	...
9837506	  770.1	  547.5	 7082.0	...
9837507	  770.7	  547.5	 7079.0	...
9837508	  770.4	  547.1	 7078.0	...
9837509	  769.5	  546.7	 7077.0	...
9837510	  768.7	  546.4	 7076.0	...
9837511	  768.7	  544.7	 7083.0	...
9837512	  768.6	  543.2	 7090.0	...
9837513	  768.4	  541.8	 7090.0	...
9837514	  769.4	  542.6	 7082.0	...
9837515	  770.7	  543.0	 7075.0	...
9837516	  772.0	  543.3	 7074.0	...
9837517	  772.0	  543.0	 7075.0	...
9837518	  771.5	  543.3	 7077.0	...
9837519	  770.8	  544.0	 7078.0	...
9837520	  769.8	  544.8	 7078.0	...
9837521	  769.5	  545.3	 7074.0	...
9837522	  769.6	  545.5	 7071.0	...
9837523	  770.4	  545.6	 7067.0	...
9837524	  771.0	  545.7	 7071.0	...
9837525	  771.0	  545.8	 7076.0	...
9837526	  770.6	  544.5	 7085.0	...
9837527	  770.1	  543.2	 7089.0	...
9837528	  769.7	  542.7	 7093.0	...
9837529	  769.4	  543.5	 7093.0	...
9837530	  769.2	  543.5	 7094.0	...
9837531	  769.1	  542.7	 7094.0	...
9837532	  768.6	  543.4	 7100.0	...
9837533	  768.3	  544.9	 7106.0	...
9837534	  768.1	  546.7	 7112.0	...
9837535	  768.0	  547.0	 7112.0	...
9837536	  767.5	  546.3	 7112.0	...
9837537	  766.6	  544.5	 7113.0	...
9837538	  766.9	  542.5	 7114.0	...
9837539	  767.7	  541.7	 7114.0	...
9837540	  768.5	  541.8	 7114.0	...
9837541	  768.6	  542.3	 7115.0	...
9837542	  768.9	  542.5	 7115.0	...
9837543	  769.2	  542.7	 7117.0	...
9837544	  769.2	  542.9	 7121.0	...
9837545	  768.7	  543.3	 7126.0	...
9837546	  768.5	  543.6	 7129.0	...
9837547	  768.4	  543.3	 7129.0	...
9837548	  768.6	  543.0	 7129.0	...
9837549	  768.4	  543.7	 7126.0	...
9837550	  768.3	  544.7	 7124.0	...
9837551	  768.2	  545.4	 7113.0	...
9837552	  768.2	  544.9	 7101.0	...
9837553	  768.3	  544.4	 7091.0	...
9837554	  768.4	  544.2	 7090.0	...
9837555	  768.4	  544.5	 7091.0	...
9837556	  768.4	  545.1	 7091.0	...
9837557	  768.5	  545.6	 7090.0	...
9837558	  768.7	  544.4	 7090.0	...
9837559	  769.1	  542.9	 7090.0	...
9837560	  769.5	  542.0	 7090.0	...
9837561	  769.9	  543.2	 7090.0	...
9837562	  769.4	  544.5	 7094.0	...
9837563	  768.9	  545.3	 7099.0	...
9837564	  768.6	  545.4	 7095.0	...
9837565	  768.8	  545.4	 7088.0	...
9837566	  768.9	  545.4	 7086.0	...
9837567	  769.9	  545.3	 7092.0	...
9837568	  771.0	  545.1	 7098.0	...
9837569	  771.1	  543.4	 7099.0	...
9837570	  769.9	  542.0	 7100.0	...
9837571	  768.7	  540.8	 7100.0	...
9837572	  769.3	  541.3	 7101.0	...
9837573	  770.2	  542.0	 7099.0	...
9837574	  770.6	  542.4	 7097.0	...
9837575	  769.8	  542.7	 7096.0	...
9837576	  769.0	  543.7	 7094.0	...
9837577	  769.9	  544.4	 7093.0	...
9837578	  771.1	  545.0	 7092.0	...
9837579	  771.6	  544.4	 7095.0	...
9837580	  771.0	  544.0	 7098.0	...
9837581	  770.3	  543.4	 7099.0	...
9837582	  770.2	  543.2	 7098.0	...
9837583	  770.1	  543.1	 7098.0	...
9837584	  770.1	  543.3	 7099.0	...
9837585	  770.2	  543.3	 7100.0	...
9837586	  770.5	  542.8	 7100.0	...
9837587	  770.8	  542.1	 7099.0	...
9837588	  770.9	  541.5	 7099.0	...
9837589	  770.5	  541.1	 7102.0	...
9837590	  769.9	  540.8	 7105.0	...
9837591	  769.5	  541.1	 7110.0	...
9837592	  769.1	  541.9	 7113.0	...
9837593	  768.8	  543.0	 7116.0	...
9837594	  768.5	  543.4	 7116.0	...
9837595	  768.7	  543.2	 7114.0	...
9837596	  768.8	  542.8	 7108.0	...
9837597	  768.7	  542.4	 7103.0	...
9837598	  768.8	  542.4	 7100.0	...
9837599	  769.0	  542.4	 7102.0	...
9837600	  769.1	  542.3	 7105.0	...
9837601	  769.0	  542.5	 7106.0	...
9837602	  768.8	  543.1	 7101.0	...
9837603	  769.0	  544.4	 7095.0	...
9837604	  769.5	  545.6	 7086.0	...
9837605	  769.9	  546.4	 7083.0	...
9837606	  769.1	  546.5	 7090.0	...
9837607	  768.0	  546.1	 7096.0	...
9837608	  767.3	  545.6	 7103.0	...
9837609	  768.0	  544.3	 7101.0	...
9837610	  769.4	  543.5	 7102.0	...
9837611	  770.4	  542.8	 7102.0	...
9837612	  770.9	  542.8	 7101.0	...
9837613	  770.6	  542.8	 7101.0	...
9837614	  770.3	  543.3	 7103.0	...
9837615	  770.3	  543.5	 7106.0	...
9837616	  770.3	  543.7	 7109.0	...
9837617	  770.4	  543.9	 7109.0	...
9837618	  770.4	  544.1	 7103.0	...
9837619	  770.4	  544.3	 7096.0	...
9837620	  770.1	  544.1	 7093.0	...
9837621	  769.9	  544.1	 7099.0	...
9837622	  770.3	  545.2	 7108.0	...
9837623	  771.0	  546.3	 7113.0	...
9837624	  771.5	  546.1	 7114.0	...
9837625	  771.4	  544.6	 7110.0	...
9837626	  771.4	  543.2	 7107.0	...
9837627	  771.7	  544.0	 7102.0	...
9837628	  771.7	  545.1	 7099.0	...
9837629	  771.6	  546.0	 7097.0	...
9837630	  771.4	  545.9	 7096.0	...
9837631	  771.7	  545.6	 7097.0	...
9837632	  772.0	  546.1	 7098.0	...
9837633	  772.1	  546.5	 7098.0	...
9837634	  771.7	  546.7	 7097.0	...
9837635	  771.3	  545.9	 7098.0	...
9837636	  771.2	  545.2	 7099.0	...
9837637	  771.2	  543.9	 7101.0	...
9837638	  771.3	  543.3	 7107.0	...
9837639	  770.4	  543.0	 7113.0	...
9837640	  769.4	  543.5	 7119.0	...
9837641	  768.7	  543.8	 7118.0	...
9837642	  768.8	  544.1	 7120.0	...
9837643	  768.9	  544.2	 7123.0	...
9837644	  768.7	  544.4	 7125.0	...
9837645	  768.6	  544.3	 7124.0	...
9837646	  768.6	  544.2	 7123.0	...
9837647	  768.4	  544.1	 7121.0	...
9837648	  768.2	  544.1	 7120.0	...
9837649	  768.4	  543.9	 7119.0	...
9837650	  768.9	  543.7	 7118.0	...
9837651	  769.5	  545.2	 7118.0	...
9837652	  769.6	  546.9	 7118.0	...
9837653	  769.7	  547.9	 7116.0	...
9837654	  769.7	  547.2	 7114.0	...
9837655	  769.6	  546.3	 7115.0	...
9837656	  769.7	  546.1	 7117.0	...
9837657	  769.8	  545.5	 7117.0	...
9837658	  769.9	  545.1	 7115.0	...
9837659	  769.9	  544.5	 7111.0	...
9837660	  770.0	  544.3	 7109.0	...
9837661	  770.1	  544.7	 7108.0	...
9837662	  770.5	  545.4	 7109.0	...
9837663	  770.7	  545.3	 7116.0	...
9837664	  771.0	  544.5	 7124.0	...
9837665	  771.1	  543.8	 7131.0	...
9837666	  771.3	  544.0	 7126.0	...
9837667	  771.8	  544.3	 7120.0	...
9837668	  772.6	  544.6	 7108.0	...
9837669	  773.4	  544.6	 7101.0	...
9837670	  772.2	  545.9	 7099.0	...
9837671	  770.6	  547.2	 7103.0	...
9837672	  770.1	  548.2	 7107.0	...
9837673	  771.2	  547.9	 7107.0	...
9837674	  772.3	  547.5	 7107.0	...
9837675	  771.2	  546.7	 7108.0	...
9837676	  770.1	  546.0	 7109.0	...
9837677	  769.0	  545.3	 7110.0	...
9837678	  769.1	  545.1	 7116.0	...
9837679	  769.0	  544.9	 7121.0	...
9837680	  768.8	  544.8	 7127.0	...
9837681	  769.3	  544.6	 7127.0	...
9837682	  770.0	  544.6	 7123.0	...
9837683	  770.6	  544.3	 7120.0	...
9837684	  770.5	  544.2	 7115.0	...
9837685	  770.2	  544.2	 7112.0	...
9837686	  769.9	  544.4	 7109.0	...
9837687	  769.8	  545.1	 7108.0	...
9837688	  769.8	  546.3	 7107.0	...
9837689	  770.4	  547.2	 7107.0	...
9837690	  771.0	  547.5	 7110.0	...
9837691	  771.7	  547.2	 7112.0	...
9837692	  771.9	  547.0	 7115.0	...
9837693	  772.1	  546.4	 7114.0	...
9837694	  771.5	  546.2	 7117.0	...
9837695	  770.4	  546.1	 7120.0	...
9837696	  769.4	  546.2	 7121.0	...
9837697	  768.6	  546.4	 7128.0	...
9837698	  768.3	  546.5	 7135.0	...
9837699	  767.8	  546.7	 7143.0	...
9837700	  767.8	  546.9	 7145.0	...
9837701	  768.1	  547.0	 7144.0	...
9837702	  768.6	  547.5	 7142.0	...
9837703	  769.1	  548.0	 7141.0	...
9837704	  769.3	  548.6	 7143.0	...
9837705	  769.3	  548.6	 7143.0	...
9837706	  769.0	  548.4	 7149.0	...
9837707	  769.2	  547.9	 7155.0	...
9837708	  770.0	  547.2	 7158.0	...
9837709	  770.9	  547.2	 7154.0	...
9837710	  771.5	  547.4	 7149.0	...
9837711	  771.5	  545.8	 7150.0	...
9837712	  771.1	  544.0	 7153.0	...
9837713	  770.1	  543.6	 7156.0	...
9837714	  768.5	  545.4	 7156.0	...
9837715	  767.3	  547.2	 7153.0	...
9837716	  767.4	  547.4	 7148.0	...
9837717	  768.7	  546.9	 7144.0	...
9837718	  770.0	  546.3	 7142.0	...
9837719	  769.2	  545.9	 7142.0	...
9837720	  768.2	  546.0	 7145.0	...
9837721	  767.0	  546.2	 7148.0	...
9837722	  766.9	  546.3	 7151.0	...
9837723	  767.8	  546.6	 7151.0	...
9837724	  769.2	  546.9	 7148.0	...
9837725	  770.7	  547.3	 7147.0	...
9837726	  771.3	  547.4	 7148.0	...
9837727	  771.4	  547.4	 7151.0	...
9837728	  771.1	  547.4	 7151.0	...
9837729	  770.0	  548.0	 7149.0	...
9837730	  768.8	  548.7	 7148.0	...
9837731	  768.1	  548.8	 7151.0	...
9837732	  768.6	  548.3	 7154.0	...
9837733	  769.1	  547.8	 7157.0	...
9837734	  769.6	  546.9	 7158.0	...
9837735	  770.1	  546.1	 7156.0	...
9837736	  770.7	  545.5	 7148.0	...
9837737	  771.1	  546.0	 7139.0	...
9837738	  771.0	  547.8	 7134.0	...
9837739	  771.0	  549.3	 7133.0	...
9837740	  771.1	  550.0	 7132.0	...
9837741	  770.8	  549.2	 7134.0	...
9837742	  770.2	  548.2	 7142.0	...
9837743	  769.0	  547.9	 7150.0	...
9837744	  768.1	  547.7	 7147.0	...
9837745	  768.3	  547.8	 7140.0	...
9837746	  769.1	  548.4	 7133.0	...
9837747	  770.0	  548.9	 7131.0	...
9837748	  770.5	  549.4	 7129.0	...
9837749	  770.9	  549.2	 7132.0	...
9837750	  770.8	  549.2	 7137.0	...
9837751	  770.2	  549.2	 7139.0	...
9837752	  769.6	  549.8	 7137.0	...
9837753	  769.2	  550.3	 7140.0	...
9837754	  768.8	  549.9	 7146.0	...
9837755	  767.3	  549.2	 7157.0	...
9837756	  766.2	  548.4	 7162.0	...
9837757	  766.4	  548.6	 7168.0	...
9837758	  767.6	  548.5	 7169.0	...
9837759	  768.9	  548.8	 7173.0	...
9837760	  769.1	  549.1	 7176.0	...
9837761	  769.2	  549.4	 7177.0	...
9837762	  769.0	  549.4	 7173.0	...
9837763	  768.8	  549.5	 7164.0	...
9837764	  768.4	  549.7	 7159.0	...
9837765	  768.3	  550.3	 7155.0	...
9837766	  768.9	  550.7	 7154.0	...
9837767	  769.6	  550.8	 7154.0	...
9837768	  770.2	  550.3	 7155.0	...
9837769	  770.5	  550.2	 7158.0	...
9837770	  770.8	  550.6	 7159.0	...
9837771	  771.1	  550.9	 7161.0	...
9837772	  769.7	  551.1	 7164.0	...
9837773	  768.2	  551.3	 7161.0	...
9837774	  768.4	  551.3	 7156.0	...
9837775	  770.1	  551.0	 7151.0	...
9837776	  771.8	  551.5	 7148.0	...
9837777	  771.8	  552.1	 7144.0	...
9837778	  771.7	  552.0	 7141.0	...
9837779	  771.7	  551.2	 7140.0	...
9837780	  770.2	  550.4	 7141.0	...
9837781	  768.6	  550.5	 7142.0	...
9837782	  767.1	  550.6	 7143.0	...
9837783	  767.1	  551.0	 7144.0	...
9837784	  767.2	  551.3	 7144.0	...
9837785	  767.7	  551.4	 7144.0	...
9837786	  768.6	  550.9	 7144.0	...
9837787	  769.4	  550.0	 7142.0	...
9837788	  769.9	  549.5	 7141.0	...
9837789	  770.0	  549.1	 7138.0	...
9837790	  770.2	  549.0	 7138.0	...
9837791	  770.3	  549.2	 7135.0	...
9837792	  770.5	  550.7	 7130.0	...
9837793	  770.7	  552.2	 7126.0	...
9837794	  770.4	  553.4	 7126.0	...
9837795	  769.6	  552.7	 7134.0	...
9837796	  768.7	  552.0	 7145.0	...
9837797	  768.1	  551.2	 7152.0	...
9837798	  767.9	  551.4	 7153.0	...
9837799	  768.3	  551.5	 7152.0	...
9837800	  768.5	  550.7	 7145.0	...
9837801	  768.8	  549.7	 7137.0	...
9837802	  768.9	  548.4	 7129.0	...
9837803	  769.1	  547.8	 7127.0	...
9837804	  769.5	  547.1	 7126.0	...
9837805	  769.9	  547.8	 7125.0	...
9837806	  769.4	  548.8	 7125.0	...
9837807	  768.1	  550.0	 7133.0	...
9837808	  766.6	  550.1	 7142.0	...
9837809	  766.1	  550.1	 7147.0	...
9837810	  765.7	  550.1	 7145.0	...
9837811	  765.3	  550.8	 7142.0	...
9837812	  766.0	  551.4	 7142.0	...
9837813	  767.1	  551.6	 7140.0	...
9837814	  767.9	  551.1	 7138.0	...
9837815	  767.5	  550.5	 7138.0	...
9837816	  767.2	  550.2	 7137.0	...
9837817	  767.3	  549.9	 7134.0	...
9837818	  767.6	  549.7	 7131.0	...
9837819	  767.6	  549.6	 7129.0	...
9837820	  767.6	  551.3	 7132.0	...
9837821	  767.7	  553.1	 7127.0	...
9837822	  768.1	  554.0	 7121.0	...
9837823	  768.3	  552.9	 7117.0	...
9837824	  768.3	  551.9	 7119.0	...
9837825	  768.5	  552.4	 7120.0	...
9837826	  768.7	  553.0	 7119.0	...
9837827	  768.8	  553.5	 7118.0	...
9837828	  768.4	  553.0	 7119.0	...
9837829	  768.1	  552.5	 7117.0	...
9837830	  767.6	  552.1	 7114.0	...
9837831	  767.3	  551.5	 7114.0	...
9837832	  767.5	  550.8	 7116.0	...
9837833	  767.9	  550.2	 7118.0	...
9837834	  768.3	  550.0	 7117.0	...
9837835	  768.4	  549.9	 7120.0	...
9837836	  768.6	  549.8	 7124.0	...
9837837	  768.2	  550.0	 7129.0	...
9837838	  767.7	  549.8	 7132.0	...
9837839	  767.1	  549.6	 7135.0	...
9837840	  767.4	  550.6	 7136.0	...
9837841	  767.6	  551.9	 7135.0	...
9837842	  767.9	  553.2	 7134.0	...
9837843	  767.8	  552.7	 7134.0	...
9837844	  767.7	  552.2	 7131.0	...
9837845	  767.7	  551.6	 7128.0	...
9837846	  768.0	  552.3	 7125.0	...
9837847	  768.3	  552.8	 7124.0	...
9837848	  768.4	  553.3	 7124.0	...
9837849	  768.2	  553.1	 7122.0	...
9837850	  768.0	  553.5	 7122.0	...
9837851	  768.1	  554.0	 7119.0	...
9837852	  768.0	  553.9	 7117.0	...
9837853	  768.0	  553.3	 7115.0	...
9837854	  767.8	  552.4	 7115.0	...
9837855	  767.6	  552.2	 7115.0	...
9837856	  767.4	  552.0	 7113.0	...
9837857	  767.7	  551.9	 7113.0	...
9837858	  768.2	  552.4	 7112.0	...
9837859	  769.1	  552.8	 7116.0	...
9837860	  769.4	  553.3	 7118.0	...
9837861	  768.7	  553.3	 7121.0	...
9837862	  767.8	  553.3	 7121.0	...
9837863	  768.2	  553.9	 7116.0	...
9837864	  769.4	  554.5	 7113.0	...
9837865	  770.6	  553.9	 7110.0	...
9837866	  770.6	  552.8	 7116.0	...
EFIX R   9835281	9837866	2586	  767.5	  551.8	   7033
SSACC R  9837867
9837867	  770.1	  552.1	 7121.0	...
9837868	  769.3	  552.8	 7117.0	...
9837869	  768.3	  553.5	 7110.0	...
9837870	  765.5	  554.2	 7109.0	...
9837871	  762.8	  554.7	 7116.0	...
9837872	  759.4	  555.5	 7123.0	...
9837873	  757.3	  558.5	 7127.0	...
9837874	  751.6	  562.0	 7130.0	...
9837875	  746.9	  565.3	 7133.0	...
9837876	  741.9	  567.1	 7138.0	...
9837877	  738.0	  568.8	 7144.0	...
9837878	  734.3	  572.0	 7151.0	...
9837879	  728.2	  574.5	 7160.0	...
9837880	  724.5	  577.7	 7168.0	...
9837881	  718.6	  579.6	 7176.0	...
9837882	  715.3	  582.1	 7177.0	...
9837883	  711.4	  585.1	 7179.0	...
9837884	  708.7	  587.9	 7180.0	...
9837885	  706.0	  590.2	 7180.0	...
9837886	  704.6	  592.3	 7185.0	...
9837887	  703.1	  594.3	 7191.0	...
9837888	  702.4	  595.9	 7194.0	...
ESACC R  9837867	9837888	22	  770.1	  552.1	  702.4	  595.9	   1.72	    111
SFIX R   9837889
9837889	  701.6	  595.9	 7192.0	...
9837890	  701.6	  595.8	 7194.0	...
9837891	  702.1	  596.7	 7199.0	...
9837892	  702.7	  598.1	 7203.0	...
9837893	  703.4	  599.5	 7202.0	...
9837894	  704.3	  600.2	 7198.0	...
9837895	  705.0	  600.5	 7193.0	...
9837896	  705.6	  600.8	 7187.0	...
9837897	  705.6	  600.7	 7182.0	...
9837898	  705.6	  600.6	 7179.0	...
9837899	  706.3	  600.6	 7177.0	...
9837900	  707.3	  600.6	 7175.0	...
9837901	  708.2	  599.8	 7170.0	...
9837902	  708.4	  598.7	 7172.0	...
9837903	  708.6	  597.5	 7178.0	...
9837904	  708.9	  597.0	 7184.0	...
9837905	  708.8	  596.8	 7183.0	...
9837906	  708.5	  596.3	 7185.0	...
9837907	  708.7	  595.6	 7187.0	...
9837908	  709.8	  594.8	 7185.0	...
9837909	  711.0	  594.6	 7181.0	...
9837910	  711.9	  595.3	 7176.0	...
9837911	  712.6	  595.6	 7167.0	...
9837912	  713.2	  596.0	 7160.0	...
9837913	  713.7	  596.0	 7152.0	...
9837914	  714.0	  596.6	 7153.0	...
9837915	  714.3	  597.2	 7156.0	...
9837916	  713.3	  597.4	 7163.0	...
9837917	  712.2	  597.5	 7170.0	...
9837918	  710.9	  597.4	 7175.0	...
9837919	  710.8	  597.1	 7174.0	...
9837920	  710.5	  596.4	 7173.0	...
9837921	  710.2	  595.8	 7172.0	...
9837922	  710.4	  595.3	 7174.0	...
9837923	  710.9	  595.5	 7175.0	...
9837924	  711.1	  596.3	 7177.0	...
9837925	  710.8	  597.1	 7180.0	...
9837926	  710.3	  598.0	 7182.0	...
9837927	  710.1	  598.2	 7184.0	...
9837928	  709.6	  598.5	 7188.0	...
9837929	  709.4	  598.4	 7191.0	...
9837930	  709.1	  597.3	 7191.0	...
9837931	  709.1	  596.1	 7187.0	...
9837932	  710.5	  594.8	 7178.0	...
9837933	  711.9	  594.5	 7173.0	...
[truncated: 4,275,383 more chars]
