# Supplementary material for: With an eye on uncertainty: Modelling pupillary responses to environmental volatility
Source: PLoS Comput Biol. 2019 Jul 5;15(7):e1007126. doi: 10.1371/journal.pcbi.1007126 (PMC6636765; doi:10.1371/journal.pcbi.1007126)
Supplement: S4 Data — Zip file containing the pupillometry data for participant 4. (ZIP) [file pcbi.1007126.s004.zip › P4/trial8.asc]

** CONVERTED FROM C:\Users\tparr\Documents\PVR\P4_0712\trial8.edf using edfapi 3.1 Win32 Nov 24 2009 on Thu Dec 07 19:13:41 2017
** DATE: Thu Dec  7 19:46:30 2017
** TYPE: EDF_FILE BINARY EVENT SAMPLE TAGGED
** VERSION: EYELINK II 1
** SOURCE: EYELINK CL
** EYELINK II CL v4.48 Nov 25 2009
** CAMERA: EyeLink CL Version 1.4 Sensor=BHA
** SERIAL NUMBER: CL1-AAD42
** CAMERA_CONFIG: AAD42140.SCD
**

MSG	9674694 RECCFG CR 1000 2 0 R
MSG	9674694 ELCLCFG MTABLER
MSG	9674694 GAZE_COORDS 0.00 0.00 1599.00 1199.00
MSG	9674694 THRESHOLDS R 136 250
MSG	9674694 ELCL_PROC CENTROID (3)
MSG	9674694 ELCL_PCR_PARAM 5 3.0
START	9674695 	RIGHT	SAMPLES	EVENTS
PRESCALER	1
VPRESCALER	1
PUPIL	AREA
EVENTS	GAZE	RIGHT	RATE	1000.00	TRACKING	CR	FILTER	2
SAMPLES	GAZE	RIGHT	RATE	1000.00	TRACKING	CR	FILTER	2
MSG	9674695 !MODE RECORD CR 1000 2 0 R
9674695	  825.8	  584.8	 4235.0	...
INPUT	9674695	127
9674696	  826.0	  584.4	 4237.0	...
9674697	  825.1	  584.5	 4237.0	...
9674698	  823.9	  585.1	 4235.0	...
9674699	  823.2	  585.5	 4225.0	...
9674700	  824.2	  585.2	 4216.0	...
9674701	  825.3	  584.9	 4211.0	...
SFIX R   9674702
9674702	  825.9	  584.7	 4212.0	...
9674703	  825.9	  584.7	 4213.0	...
9674704	  826.1	  584.7	 4214.0	...
9674705	  826.2	  585.1	 4214.0	...
9674706	  825.5	  585.9	 4215.0	...
9674707	  824.7	  586.9	 4214.0	...
9674708	  823.9	  586.6	 4214.0	...
9674709	  824.0	  585.8	 4211.0	...
9674710	  824.7	  584.9	 4209.0	...
9674711	  825.3	  584.8	 4206.0	...
9674712	  825.8	  584.8	 4206.0	...
9674713	  825.5	  584.9	 4205.0	...
9674714	  825.3	  585.0	 4206.0	...
9674715	  825.2	  585.2	 4208.0	...
9674716	  825.1	  585.5	 4208.0	...
9674717	  825.1	  585.5	 4206.0	...
9674718	  825.3	  585.7	 4204.0	...
9674719	  825.7	  585.9	 4203.0	...
9674720	  826.2	  586.1	 4202.0	...
9674721	  826.2	  586.2	 4201.0	...
9674722	  826.0	  586.1	 4196.0	...
9674723	  825.7	  585.9	 4191.0	...
9674724	  825.7	  585.4	 4185.0	...
9674725	  825.9	  584.9	 4186.0	...
9674726	  826.1	  585.0	 4184.0	...
9674727	  825.8	  585.5	 4181.0	...
9674728	  825.6	  585.8	 4179.0	...
9674729	  825.3	  585.7	 4179.0	...
9674730	  825.4	  585.4	 4182.0	...
9674731	  825.5	  585.3	 4185.0	...
9674732	  826.0	  585.1	 4185.0	...
9674733	  826.4	  585.3	 4182.0	...
9674734	  826.7	  585.4	 4179.0	...
9674735	  826.7	  585.6	 4181.0	...
9674736	  826.7	  585.5	 4184.0	...
9674737	  826.6	  585.5	 4187.0	...
9674738	  826.8	  585.6	 4185.0	...
9674739	  827.3	  585.7	 4180.0	...
9674740	  827.9	  585.9	 4176.0	...
9674741	  828.1	  586.0	 4172.0	...
9674742	  828.0	  585.8	 4170.0	...
9674743	  827.9	  585.8	 4168.0	...
9674744	  827.6	  585.8	 4168.0	...
9674745	  827.3	  585.9	 4168.0	...
9674746	  827.1	  585.8	 4170.0	...
9674747	  827.1	  586.4	 4168.0	...
9674748	  827.4	  587.3	 4166.0	...
9674749	  827.8	  587.9	 4165.0	...
9674750	  827.9	  587.1	 4165.0	...
9674751	  828.0	  586.3	 4161.0	...
9674752	  828.0	  585.3	 4156.0	...
9674753	  828.1	  584.8	 4151.0	...
9674754	  828.2	  584.0	 4150.0	...
9674755	  827.9	  583.8	 4154.0	...
9674756	  827.3	  584.9	 4158.0	...
9674757	  827.0	  586.2	 4164.0	...
9674758	  827.1	  587.1	 4165.0	...
9674759	  827.3	  586.7	 4165.0	...
9674760	  827.4	  586.3	 4164.0	...
9674761	  827.8	  586.2	 4159.0	...
9674762	  828.2	  586.2	 4157.0	...
9674763	  828.5	  586.3	 4154.0	...
9674764	  828.3	  586.3	 4156.0	...
9674765	  828.3	  586.2	 4157.0	...
9674766	  828.4	  586.1	 4158.0	...
9674767	  828.4	  586.1	 4158.0	...
9674768	  828.4	  586.1	 4153.0	...
9674769	  828.5	  586.8	 4149.0	...
9674770	  829.2	  587.3	 4142.0	...
9674771	  829.8	  587.1	 4138.0	...
9674772	  830.1	  586.0	 4135.0	...
9674773	  830.0	  585.0	 4135.0	...
9674774	  830.1	  584.9	 4134.0	...
9674775	  830.2	  585.4	 4134.0	...
9674776	  830.2	  585.9	 4135.0	...
9674777	  830.1	  586.6	 4136.0	...
9674778	  829.8	  587.1	 4136.0	...
9674779	  829.7	  587.3	 4136.0	...
9674780	  829.5	  586.5	 4135.0	...
9674781	  829.3	  585.5	 4134.0	...
9674782	  828.8	  584.6	 4134.0	...
9674783	  828.4	  584.3	 4135.0	...
9674784	  828.3	  584.1	 4136.0	...
9674785	  828.3	  584.1	 4137.0	...
9674786	  828.2	  584.3	 4135.0	...
9674787	  828.1	  584.6	 4135.0	...
9674788	  828.1	  585.1	 4135.0	...
9674789	  828.1	  585.6	 4135.0	...
9674790	  828.6	  585.5	 4128.0	...
9674791	  829.1	  585.0	 4121.0	...
9674792	  829.4	  584.5	 4114.0	...
9674793	  829.3	  584.4	 4115.0	...
9674794	  829.2	  584.2	 4116.0	...
9674795	  829.4	  584.5	 4117.0	...
9674796	  829.5	  585.4	 4117.0	...
9674797	  829.5	  586.1	 4118.0	...
9674798	  829.6	  586.4	 4118.0	...
9674799	  829.9	  586.3	 4116.0	...
9674800	  830.4	  585.5	 4113.0	...
9674801	  830.6	  584.7	 4107.0	...
9674802	  830.5	  584.3	 4104.0	...
9674803	  830.7	  584.6	 4102.0	...
9674804	  831.0	  584.9	 4102.0	...
9674805	  831.3	  584.9	 4103.0	...
9674806	  831.2	  584.8	 4106.0	...
9674807	  830.7	  585.8	 4108.0	...
9674808	  830.2	  586.8	 4109.0	...
9674809	  829.8	  587.8	 4109.0	...
9674810	  830.0	  587.7	 4110.0	...
9674811	  830.0	  586.7	 4110.0	...
9674812	  829.8	  585.8	 4110.0	...
9674813	  829.6	  584.9	 4110.0	...
9674814	  829.5	  584.9	 4109.0	...
9674815	  829.5	  585.0	 4108.0	...
9674816	  829.5	  584.8	 4109.0	...
9674817	  829.4	  584.7	 4110.0	...
9674818	  829.4	  584.9	 4111.0	...
9674819	  829.4	  585.4	 4112.0	...
9674820	  829.3	  585.9	 4113.0	...
9674821	  829.2	  586.0	 4113.0	...
9674822	  829.1	  585.9	 4114.0	...
9674823	  828.8	  585.7	 4114.0	...
9674824	  828.5	  585.0	 4107.0	...
9674825	  828.5	  584.4	 4101.0	...
9674826	  828.9	  585.1	 4097.0	...
9674827	  829.6	  586.3	 4101.0	...
9674828	  829.9	  587.5	 4105.0	...
9674829	  830.7	  587.1	 4107.0	...
9674830	  831.2	  586.8	 4108.0	...
9674831	  830.9	  586.9	 4109.0	...
9674832	  829.9	  587.2	 4109.0	...
9674833	  829.1	  587.7	 4106.0	...
9674834	  829.4	  587.8	 4101.0	...
9674835	  829.5	  587.9	 4097.0	...
9674836	  829.4	  587.8	 4097.0	...
9674837	  830.1	  587.3	 4099.0	...
9674838	  831.1	  586.8	 4100.0	...
9674839	  832.2	  586.0	 4099.0	...
9674840	  832.4	  585.7	 4097.0	...
9674841	  832.6	  585.3	 4095.0	...
9674842	  832.7	  585.4	 4095.0	...
9674843	  832.4	  585.6	 4094.0	...
9674844	  832.0	  585.9	 4094.0	...
9674845	  831.2	  586.3	 4093.0	...
9674846	  830.7	  586.6	 4092.0	...
9674847	  830.3	  586.8	 4091.0	...
9674848	  830.5	  586.8	 4091.0	...
9674849	  830.7	  586.8	 4092.0	...
9674850	  831.1	  586.6	 4092.0	...
9674851	  831.4	  586.4	 4091.0	...
9674852	  832.0	  586.2	 4090.0	...
9674853	  832.1	  586.3	 4089.0	...
9674854	  831.7	  586.5	 4088.0	...
9674855	  831.0	  586.6	 4089.0	...
9674856	  830.6	  586.4	 4089.0	...
9674857	  830.7	  586.0	 4087.0	...
9674858	  830.7	  585.8	 4084.0	...
9674859	  830.4	  585.5	 4083.0	...
9674860	  830.1	  584.8	 4085.0	...
9674861	  830.0	  584.0	 4087.0	...
9674862	  830.1	  584.2	 4086.0	...
9674863	  830.2	  585.0	 4085.0	...
9674864	  830.2	  585.6	 4085.0	...
9674865	  830.2	  585.6	 4084.0	...
9674866	  830.2	  585.2	 4085.0	...
9674867	  830.2	  585.0	 4085.0	...
9674868	  830.2	  584.9	 4085.0	...
9674869	  830.5	  585.1	 4085.0	...
9674870	  830.9	  585.4	 4084.0	...
9674871	  831.5	  585.5	 4084.0	...
9674872	  831.7	  585.5	 4085.0	...
9674873	  832.0	  585.4	 4083.0	...
9674874	  832.0	  585.5	 4080.0	...
9674875	  830.9	  586.0	 4081.0	...
9674876	  829.8	  586.6	 4084.0	...
9674877	  829.3	  587.0	 4088.0	...
9674878	  829.9	  587.0	 4088.0	...
9674879	  830.6	  586.9	 4088.0	...
9674880	  830.7	  586.6	 4089.0	...
9674881	  830.8	  586.2	 4085.0	...
9674882	  830.9	  585.8	 4081.0	...
9674883	  830.8	  585.5	 4079.0	...
9674884	  830.7	  585.3	 4081.0	...
9674885	  830.7	  585.8	 4083.0	...
9674886	  831.2	  586.5	 4083.0	...
9674887	  831.6	  587.1	 4083.0	...
9674888	  831.5	  586.8	 4082.0	...
9674889	  831.0	  586.5	 4079.0	...
9674890	  830.6	  586.3	 4076.0	...
9674891	  830.7	  586.3	 4073.0	...
9674892	  831.0	  586.3	 4071.0	...
9674893	  831.4	  586.4	 4071.0	...
9674894	  832.1	  587.0	 4070.0	...
9674895	  832.5	  587.5	 4069.0	...
9674896	  832.8	  587.9	 4068.0	...
9674897	  832.3	  588.1	 4066.0	...
9674898	  831.8	  588.2	 4066.0	...
9674899	  831.5	  588.2	 4065.0	...
9674900	  831.7	  588.0	 4065.0	...
9674901	  831.9	  587.8	 4064.0	...
9674902	  831.9	  587.7	 4066.0	...
9674903	  832.1	  587.7	 4067.0	...
9674904	  832.3	  587.7	 4070.0	...
9674905	  832.7	  587.8	 4073.0	...
9674906	  833.0	  587.9	 4075.0	...
9674907	  832.2	  588.1	 4076.0	...
9674908	  831.2	  588.3	 4075.0	...
9674909	  830.7	  587.7	 4073.0	...
9674910	  831.2	  586.5	 4072.0	...
9674911	  831.7	  585.4	 4070.0	...
9674912	  831.8	  585.2	 4069.0	...
9674913	  831.8	  584.9	 4069.0	...
9674914	  831.8	  584.5	 4070.0	...
9674915	  831.8	  584.4	 4071.0	...
9674916	  832.1	  585.2	 4072.0	...
9674917	  832.3	  586.1	 4072.0	...
9674918	  832.5	  586.5	 4072.0	...
9674919	  832.6	  586.8	 4075.0	...
9674920	  832.9	  587.2	 4078.0	...
9674921	  833.2	  586.8	 4080.0	...
9674922	  833.4	  586.1	 4079.0	...
9674923	  833.3	  585.4	 4075.0	...
9674924	  832.7	  585.5	 4072.0	...
9674925	  832.4	  586.2	 4072.0	...
9674926	  832.2	  586.9	 4075.0	...
9674927	  832.0	  587.6	 4078.0	...
9674928	  831.6	  587.2	 4078.0	...
9674929	  831.3	  586.9	 4077.0	...
9674930	  831.7	  586.5	 4076.0	...
9674931	  832.0	  586.2	 4075.0	...
9674932	  831.4	  586.0	 4080.0	...
9674933	  830.4	  585.9	 4085.0	...
9674934	  829.8	  586.2	 4088.0	...
9674935	  830.3	  586.4	 4085.0	...
9674936	  830.8	  586.3	 4082.0	...
9674937	  831.0	  586.0	 4081.0	...
9674938	  830.9	  586.7	 4078.0	...
9674939	  830.9	  587.5	 4077.0	...
9674940	  830.6	  588.5	 4076.0	...
9674941	  830.4	  588.4	 4075.0	...
9674942	  830.1	  587.7	 4076.0	...
9674943	  830.2	  587.0	 4076.0	...
9674944	  831.8	  586.1	 4074.0	...
9674945	  833.4	  586.2	 4073.0	...
9674946	  834.3	  586.7	 4074.0	...
9674947	  833.7	  587.3	 4076.0	...
9674948	  833.0	  587.6	 4079.0	...
9674949	  832.8	  587.4	 4080.0	...
9674950	  832.3	  587.1	 4081.0	...
9674951	  832.3	  586.8	 4082.0	...
9674952	  832.2	  585.7	 4084.0	...
9674953	  832.3	  584.7	 4085.0	...
9674954	  832.1	  584.5	 4087.0	...
9674955	  831.6	  585.2	 4089.0	...
9674956	  831.2	  585.8	 4091.0	...
9674957	  831.6	  585.7	 4086.0	...
9674958	  832.5	  585.8	 4081.0	...
9674959	  832.6	  586.1	 4076.0	...
9674960	  831.8	  586.6	 4076.0	...
9674961	  831.0	  587.0	 4076.0	...
9674962	  831.2	  587.4	 4075.0	...
9674963	  831.4	  587.7	 4076.0	...
9674964	  831.5	  587.8	 4077.0	...
9674965	  831.4	  587.6	 4079.0	...
9674966	  831.3	  587.4	 4083.0	...
9674967	  831.2	  587.2	 4086.0	...
9674968	  831.4	  587.1	 4091.0	...
9674969	  831.5	  586.9	 4093.0	...
9674970	  831.6	  586.6	 4094.0	...
9674971	  830.8	  586.5	 4095.0	...
9674972	  830.1	  586.6	 4099.0	...
9674973	  829.4	  586.6	 4103.0	...
9674974	  829.4	  586.8	 4108.0	...
9674975	  830.0	  586.9	 4108.0	...
9674976	  830.8	  587.3	 4105.0	...
9674977	  831.2	  587.5	 4102.0	...
9674978	  829.9	  587.2	 4101.0	...
9674979	  828.7	  586.6	 4102.0	...
9674980	  828.4	  585.9	 4102.0	...
9674981	  829.1	  586.0	 4099.0	...
9674982	  829.8	  586.5	 4098.0	...
9674983	  829.8	  587.3	 4101.0	...
9674984	  829.8	  588.0	 4106.0	...
9674985	  829.6	  587.0	 4109.0	...
9674986	  829.4	  585.8	 4108.0	...
9674987	  829.1	  584.6	 4110.0	...
9674988	  829.1	  584.8	 4112.0	...
9674989	  828.7	  585.2	 4113.0	...
9674990	  828.3	  585.7	 4112.0	...
9674991	  827.9	  586.0	 4113.0	...
9674992	  827.8	  586.1	 4114.0	...
9674993	  827.7	  586.2	 4114.0	...
9674994	  827.9	  586.4	 4115.0	...
9674995	  828.1	  587.0	 4117.0	...
9674996	  828.2	  587.6	 4121.0	...
9674997	  828.3	  588.1	 4125.0	...
9674998	  828.1	  588.2	 4128.0	...
9674999	  827.9	  587.8	 4129.0	...
9675000	  828.1	  587.3	 4129.0	...
9675001	  828.5	  587.2	 4130.0	...
9675002	  828.3	  587.7	 4131.0	...
9675003	  827.7	  587.5	 4132.0	...
9675004	  827.2	  586.8	 4132.0	...
9675005	  826.9	  586.1	 4133.0	...
9675006	  826.4	  586.2	 4133.0	...
9675007	  825.8	  586.5	 4134.0	...
9675008	  825.7	  586.7	 4134.0	...
9675009	  826.2	  586.9	 4132.0	...
9675010	  826.1	  586.9	 4131.0	...
9675011	  826.0	  586.9	 4130.0	...
9675012	  825.8	  587.1	 4131.0	...
9675013	  826.7	  587.1	 4132.0	...
9675014	  827.4	  587.2	 4133.0	...
9675015	  827.9	  586.3	 4138.0	...
9675016	  828.0	  585.5	 4142.0	...
9675017	  828.0	  585.9	 4147.0	...
9675018	  826.8	  587.2	 4147.0	...
9675019	  825.7	  588.6	 4146.0	...
9675020	  825.2	  588.6	 4144.0	...
9675021	  825.8	  588.4	 4141.0	...
9675022	  826.5	  588.3	 4145.0	...
9675023	  826.5	  588.2	 4150.0	...
9675024	  826.3	  588.0	 4155.0	...
9675025	  826.1	  587.4	 4155.0	...
9675026	  826.4	  586.8	 4156.0	...
9675027	  827.0	  586.2	 4156.0	...
9675028	  827.6	  586.1	 4157.0	...
9675029	  827.6	  586.2	 4158.0	...
9675030	  827.3	  586.3	 4158.0	...
9675031	  827.1	  587.0	 4159.0	...
9675032	  826.8	  587.6	 4161.0	...
9675033	  826.4	  588.0	 4165.0	...
9675034	  825.8	  587.3	 4170.0	...
9675035	  825.5	  586.5	 4172.0	...
9675036	  826.2	  586.8	 4170.0	...
9675037	  827.0	  587.7	 4169.0	...
9675038	  827.4	  588.1	 4168.0	...
9675039	  826.9	  587.4	 4168.0	...
9675040	  826.4	  586.6	 4167.0	...
9675041	  826.4	  587.0	 4166.0	...
9675042	  826.5	  587.9	 4168.0	...
9675043	  826.0	  588.9	 4172.0	...
9675044	  825.3	  589.0	 4175.0	...
9675045	  824.6	  588.8	 4176.0	...
9675046	  824.7	  588.4	 4174.0	...
9675047	  825.6	  588.1	 4176.0	...
9675048	  826.3	  587.6	 4178.0	...
9675049	  827.1	  587.1	 4181.0	...
9675050	  826.8	  587.3	 4182.0	...
9675051	  826.5	  587.9	 4183.0	...
9675052	  826.0	  588.5	 4182.0	...
9675053	  825.4	  588.8	 4182.0	...
9675054	  824.9	  589.1	 4182.0	...
9675055	  824.7	  588.3	 4182.0	...
9675056	  824.8	  587.6	 4180.0	...
9675057	  825.0	  586.9	 4186.0	...
9675058	  825.2	  587.3	 4192.0	...
9675059	  825.6	  587.7	 4196.0	...
9675060	  825.6	  587.7	 4193.0	...
9675061	  825.5	  587.4	 4194.0	...
9675062	  825.5	  587.2	 4198.0	...
9675063	  825.8	  587.1	 4201.0	...
9675064	  825.8	  587.3	 4202.0	...
9675065	  824.5	  587.6	 4203.0	...
9675066	  823.3	  587.8	 4205.0	...
9675067	  822.7	  587.9	 4205.0	...
9675068	  823.1	  587.6	 4205.0	...
9675069	  823.5	  587.3	 4211.0	...
9675070	  824.0	  587.4	 4218.0	...
9675071	  824.6	  587.8	 4221.0	...
9675072	  825.2	  588.3	 4218.0	...
9675073	  825.5	  588.4	 4216.0	...
9675074	  825.5	  588.1	 4219.0	...
9675075	  825.3	  586.6	 4220.0	...
9675076	  825.2	  585.2	 4221.0	...
9675077	  825.0	  584.1	 4220.0	...
9675078	  824.7	  584.3	 4219.0	...
9675079	  824.3	  585.6	 4219.0	...
9675080	  824.4	  586.7	 4221.0	...
9675081	  824.6	  588.2	 4223.0	...
9675082	  824.9	  588.6	 4226.0	...
9675083	  824.9	  589.0	 4226.0	...
9675084	  824.9	  588.9	 4226.0	...
9675085	  824.7	  588.5	 4230.0	...
9675086	  825.0	  588.1	 4233.0	...
9675087	  825.3	  587.7	 4236.0	...
9675088	  825.0	  587.3	 4238.0	...
9675089	  824.3	  586.9	 4240.0	...
9675090	  823.8	  586.4	 4242.0	...
9675091	  824.4	  586.3	 4241.0	...
9675092	  824.9	  586.3	 4239.0	...
9675093	  825.4	  585.9	 4237.0	...
9675094	  825.4	  585.6	 4236.0	...
9675095	  825.5	  586.3	 4236.0	...
9675096	  825.5	  587.3	 4236.0	...
9675097	  825.3	  588.0	 4236.0	...
9675098	  825.3	  587.5	 4242.0	...
9675099	  825.4	  587.1	 4248.0	...
9675100	  825.5	  586.5	 4255.0	...
9675101	  825.5	  586.0	 4256.0	...
9675102	  825.4	  585.5	 4254.0	...
9675103	  825.4	  585.5	 4252.0	...
9675104	  825.4	  585.5	 4250.0	...
9675105	  825.7	  585.2	 4250.0	...
9675106	  826.0	  584.8	 4249.0	...
9675107	  826.1	  584.4	 4254.0	...
9675108	  826.2	  585.3	 4257.0	...
9675109	  826.4	  586.4	 4259.0	...
9675110	  826.7	  587.4	 4256.0	...
EFIX R   9674702	9675110	409	  828.7	  586.4	   4135
SSACC R  9675111
9675111	  825.1	  587.7	 4259.0	...
9675112	  823.5	  588.0	 4264.0	...
9675113	  821.8	  588.3	 4272.0	...
9675114	  818.6	  589.3	 4276.0	...
9675115	  815.3	  590.2	 4284.0	...
9675116	  809.2	  590.7	 4290.0	...
9675117	  805.7	  590.3	 4295.0	...
9675118	  801.3	  589.9	 4301.0	...
9675119	  798.3	  590.0	 4307.0	...
9675120	  794.4	  589.8	 4314.0	...
9675121	  791.0	  589.7	 4316.0	...
9675122	  786.7	  589.9	 4323.0	...
9675123	  783.3	  590.3	 4328.0	...
9675124	  779.9	  590.4	 4333.0	...
9675125	  777.5	  590.4	 4334.0	...
9675126	  774.5	  590.4	 4334.0	...
9675127	  771.0	  590.9	 4337.0	...
9675128	  769.3	  591.2	 4340.0	...
9675129	  767.0	  591.3	 4344.0	...
ESACC R  9675111	9675129	19	  825.1	  587.7	  767.0	  591.3	   1.24	     83
SFIX R   9675130
9675130	  765.4	  591.3	 4345.0	...
9675131	  763.3	  591.7	 4345.0	...
9675132	  761.9	  592.4	 4346.0	...
9675133	  760.5	  593.1	 4347.0	...
9675134	  759.6	  593.5	 4347.0	...
9675135	  758.2	  593.8	 4346.0	...
9675136	  757.0	  594.8	 4345.0	...
9675137	  755.9	  595.8	 4349.0	...
9675138	  755.9	  596.3	 4353.0	...
9675139	  755.8	  596.0	 4355.0	...
9675140	  755.7	  595.7	 4354.0	...
9675141	  755.7	  596.0	 4353.0	...
9675142	  756.1	  596.4	 4354.0	...
9675143	  756.6	  596.8	 4354.0	...
9675144	  757.1	  596.6	 4354.0	...
9675145	  757.4	  596.6	 4354.0	...
9675146	  757.7	  596.6	 4355.0	...
9675147	  757.9	  596.4	 4360.0	...
9675148	  757.9	  596.3	 4365.0	...
9675149	  758.2	  596.3	 4368.0	...
9675150	  758.7	  597.0	 4368.0	...
9675151	  758.9	  597.7	 4367.0	...
9675152	  758.9	  598.1	 4367.0	...
9675153	  758.8	  598.0	 4367.0	...
9675154	  758.9	  597.9	 4367.0	...
9675155	  758.0	  597.2	 4370.0	...
9675156	  757.0	  596.6	 4372.0	...
9675157	  757.1	  595.9	 4375.0	...
9675158	  758.0	  595.9	 4375.0	...
9675159	  759.0	  596.2	 4376.0	...
9675160	  759.0	  596.5	 4376.0	...
9675161	  759.3	  596.7	 4376.0	...
9675162	  760.1	  596.8	 4376.0	...
9675163	  760.9	  597.2	 4376.0	...
9675164	  761.4	  597.6	 4378.0	...
9675165	  761.1	  596.5	 4379.0	...
9675166	  760.6	  595.2	 4380.0	...
9675167	  760.3	  594.8	 4381.0	...
9675168	  760.3	  595.6	 4381.0	...
9675169	  760.6	  596.3	 4381.0	...
9675170	  761.7	  595.9	 4381.0	...
9675171	  762.9	  595.7	 4381.0	...
9675172	  763.9	  595.8	 4380.0	...
9675173	  764.4	  596.0	 4380.0	...
9675174	  764.6	  596.0	 4379.0	...
9675175	  764.7	  595.9	 4381.0	...
9675176	  764.8	  595.8	 4383.0	...
9675177	  764.7	  596.4	 4385.0	...
9675178	  764.7	  597.0	 4387.0	...
9675179	  764.6	  596.4	 4393.0	...
9675180	  764.3	  595.0	 4399.0	...
9675181	  764.1	  593.7	 4402.0	...
9675182	  764.2	  594.7	 4399.0	...
9675183	  764.3	  595.3	 4396.0	...
9675184	  765.2	  595.9	 4392.0	...
9675185	  765.9	  595.6	 4391.0	...
9675186	  766.7	  595.7	 4390.0	...
9675187	  766.9	  595.7	 4392.0	...
9675188	  767.0	  595.8	 4393.0	...
9675189	  766.9	  596.0	 4392.0	...
9675190	  766.0	  596.4	 4396.0	...
9675191	  764.4	  596.8	 4402.0	...
9675192	  762.7	  597.0	 4408.0	...
9675193	  761.9	  597.1	 4409.0	...
9675194	  762.0	  597.1	 4411.0	...
9675195	  762.5	  596.9	 4413.0	...
9675196	  762.8	  595.7	 4415.0	...
9675197	  763.1	  594.1	 4415.0	...
9675198	  763.4	  592.5	 4418.0	...
9675199	  763.8	  593.5	 4421.0	...
9675200	  764.2	  595.0	 4423.0	...
9675201	  764.2	  596.4	 4421.0	...
9675202	  763.7	  596.3	 4421.0	...
9675203	  763.2	  596.2	 4424.0	...
9675204	  763.1	  596.7	 4428.0	...
9675205	  763.5	  597.1	 4431.0	...
9675206	  763.9	  596.8	 4430.0	...
9675207	  763.8	  596.2	 4430.0	...
9675208	  763.7	  595.6	 4427.0	...
9675209	  764.2	  595.6	 4425.0	...
9675210	  764.8	  595.9	 4426.0	...
9675211	  765.8	  596.0	 4431.0	...
9675212	  766.1	  596.2	 4436.0	...
9675213	  766.1	  596.2	 4436.0	...
9675214	  765.8	  596.3	 4434.0	...
9675215	  765.5	  596.5	 4432.0	...
9675216	  766.1	  596.5	 4430.0	...
9675217	  766.7	  596.0	 4431.0	...
9675218	  767.3	  595.2	 4432.0	...
9675219	  766.1	  594.9	 4439.0	...
9675220	  764.8	  595.3	 4445.0	...
9675221	  763.8	  596.0	 4448.0	...
9675222	  764.3	  596.2	 4444.0	...
9675223	  764.9	  596.2	 4438.0	...
9675224	  765.3	  596.0	 4434.0	...
9675225	  765.3	  595.8	 4433.0	...
9675226	  765.3	  595.4	 4437.0	...
9675227	  765.1	  595.1	 4441.0	...
9675228	  765.0	  594.9	 4444.0	...
9675229	  764.9	  594.7	 4447.0	...
9675230	  764.8	  594.4	 4451.0	...
9675231	  764.9	  594.4	 4454.0	...
9675232	  765.1	  594.8	 4455.0	...
9675233	  765.4	  595.2	 4453.0	...
9675234	  765.5	  595.3	 4452.0	...
9675235	  765.6	  595.2	 4450.0	...
9675236	  765.4	  595.0	 4451.0	...
9675237	  765.4	  595.0	 4451.0	...
9675238	  765.7	  594.8	 4451.0	...
9675239	  766.1	  595.1	 4448.0	...
9675240	  766.3	  595.6	 4442.0	...
9675241	  766.5	  596.1	 4437.0	...
9675242	  766.7	  595.8	 4435.0	...
9675243	  766.9	  595.2	 4438.0	...
9675244	  767.4	  594.6	 4440.0	...
9675245	  767.9	  594.7	 4440.0	...
9675246	  768.5	  594.8	 4443.0	...
9675247	  768.6	  595.0	 4445.0	...
9675248	  768.0	  595.1	 4448.0	...
9675249	  767.3	  595.2	 4448.0	...
9675250	  766.5	  595.4	 4449.0	...
9675251	  766.4	  596.4	 4447.0	...
9675252	  766.2	  597.3	 4446.0	...
9675253	  766.2	  598.0	 4442.0	...
9675254	  766.2	  597.0	 4440.0	...
9675255	  767.0	  596.1	 4440.0	...
9675256	  767.7	  595.3	 4443.0	...
9675257	  768.4	  595.1	 4446.0	...
9675258	  768.3	  595.1	 4446.0	...
9675259	  768.1	  595.1	 4445.0	...
9675260	  767.7	  595.2	 4444.0	...
9675261	  767.4	  595.3	 4443.0	...
9675262	  767.2	  595.3	 4445.0	...
9675263	  767.2	  595.4	 4448.0	...
9675264	  767.3	  595.4	 4451.0	...
9675265	  767.5	  595.4	 4452.0	...
9675266	  767.6	  596.2	 4452.0	...
9675267	  767.1	  597.0	 4451.0	...
9675268	  766.7	  597.6	 4451.0	...
9675269	  766.2	  597.1	 4451.0	...
9675270	  766.4	  596.4	 4451.0	...
9675271	  766.6	  596.0	 4451.0	...
9675272	  766.6	  595.5	 4451.0	...
9675273	  766.3	  595.1	 4451.0	...
9675274	  766.0	  595.6	 4449.0	...
9675275	  765.7	  596.3	 4447.0	...
9675276	  765.4	  596.9	 4448.0	...
9675277	  765.2	  596.6	 4451.0	...
9675278	  765.1	  596.2	 4457.0	...
9675279	  765.0	  595.8	 4461.0	...
9675280	  765.0	  595.5	 4463.0	...
9675281	  765.1	  595.6	 4461.0	...
9675282	  765.1	  595.7	 4458.0	...
9675283	  765.1	  595.9	 4456.0	...
9675284	  765.1	  596.0	 4455.0	...
9675285	  765.3	  596.3	 4455.0	...
9675286	  765.5	  596.6	 4456.0	...
9675287	  765.5	  596.6	 4457.0	...
9675288	  765.5	  596.5	 4457.0	...
9675289	  765.7	  596.4	 4454.0	...
9675290	  765.8	  596.1	 4452.0	...
9675291	  766.0	  595.8	 4448.0	...
9675292	  766.0	  595.5	 4447.0	...
9675293	  766.1	  595.4	 4447.0	...
9675294	  766.5	  594.7	 4448.0	...
9675295	  766.7	  593.5	 4450.0	...
9675296	  767.0	  592.4	 4451.0	...
9675297	  767.1	  592.9	 4454.0	...
9675298	  767.2	  594.0	 4455.0	...
9675299	  767.2	  595.1	 4456.0	...
9675300	  766.5	  595.6	 4458.0	...
9675301	  765.8	  596.0	 4460.0	...
9675302	  765.3	  596.7	 4463.0	...
9675303	  765.5	  597.2	 4461.0	...
9675304	  766.2	  597.7	 4458.0	...
9675305	  766.7	  597.0	 4456.0	...
9675306	  766.8	  595.9	 4456.0	...
9675307	  766.4	  594.9	 4457.0	...
9675308	  767.1	  594.9	 4458.0	...
9675309	  768.1	  595.2	 4458.0	...
9675310	  769.1	  595.5	 4459.0	...
9675311	  769.0	  595.5	 4460.0	...
9675312	  768.4	  595.6	 4456.0	...
9675313	  767.9	  595.6	 4452.0	...
9675314	  767.7	  595.6	 4447.0	...
9675315	  768.0	  595.6	 4446.0	...
9675316	  768.8	  595.5	 4446.0	...
9675317	  769.2	  595.4	 4446.0	...
9675318	  768.6	  595.4	 4447.0	...
9675319	  767.6	  595.7	 4447.0	...
9675320	  766.5	  596.2	 4447.0	...
9675321	  766.4	  596.6	 4447.0	...
9675322	  766.2	  596.9	 4449.0	...
9675323	  766.2	  597.0	 4450.0	...
9675324	  766.3	  597.0	 4452.0	...
9675325	  766.4	  596.4	 4454.0	...
9675326	  766.4	  595.8	 4457.0	...
9675327	  766.4	  595.2	 4458.0	...
9675328	  766.3	  595.3	 4458.0	...
9675329	  766.2	  595.4	 4458.0	...
9675330	  766.0	  595.5	 4458.0	...
9675331	  766.0	  595.6	 4458.0	...
9675332	  766.1	  595.3	 4458.0	...
9675333	  766.7	  595.0	 4457.0	...
9675334	  767.1	  594.7	 4459.0	...
9675335	  768.0	  594.6	 4460.0	...
9675336	  768.2	  594.6	 4461.0	...
9675337	  768.5	  594.8	 4461.0	...
9675338	  768.4	  595.1	 4461.0	...
9675339	  768.2	  595.5	 4461.0	...
9675340	  768.1	  595.8	 4460.0	...
9675341	  767.9	  596.1	 4458.0	...
9675342	  767.6	  596.0	 4455.0	...
9675343	  767.3	  595.8	 4451.0	...
9675344	  767.2	  595.4	 4447.0	...
9675345	  767.4	  595.1	 4445.0	...
9675346	  767.7	  594.9	 4443.0	...
9675347	  767.3	  594.9	 4443.0	...
9675348	  766.8	  595.8	 4443.0	...
9675349	  766.3	  596.7	 4446.0	...
9675350	  766.3	  597.8	 4449.0	...
9675351	  766.8	  598.0	 4451.0	...
9675352	  767.1	  597.1	 4451.0	...
9675353	  767.1	  595.9	 4451.0	...
9675354	  766.8	  594.7	 4450.0	...
9675355	  767.8	  594.8	 4450.0	...
9675356	  769.1	  595.9	 4444.0	...
9675357	  769.5	  597.0	 4439.0	...
9675358	  768.7	  597.3	 4438.0	...
9675359	  767.9	  596.2	 4442.0	...
9675360	  768.0	  595.1	 4446.0	...
9675361	  768.1	  594.9	 4446.0	...
9675362	  767.9	  594.9	 4446.0	...
9675363	  767.4	  594.5	 4448.0	...
9675364	  767.0	  594.2	 4449.0	...
9675365	  766.7	  594.0	 4448.0	...
9675366	  766.8	  594.2	 4446.0	...
9675367	  766.3	  594.4	 4443.0	...
9675368	  765.7	  594.6	 4440.0	...
9675369	  765.6	  594.7	 4439.0	...
9675370	  766.0	  594.2	 4437.0	...
9675371	  766.4	  593.7	 4436.0	...
9675372	  765.6	  593.4	 4444.0	...
9675373	  764.8	  593.4	 4453.0	...
9675374	  764.2	  594.1	 4458.0	...
9675375	  764.5	  594.7	 4456.0	...
9675376	  765.1	  595.2	 4453.0	...
9675377	  765.4	  595.1	 4453.0	...
9675378	  765.7	  595.1	 4453.0	...
9675379	  765.7	  595.4	 4453.0	...
9675380	  765.7	  595.9	 4452.0	...
9675381	  765.7	  596.5	 4448.0	...
9675382	  765.7	  596.8	 4444.0	...
9675383	  765.8	  596.9	 4441.0	...
9675384	  765.9	  597.1	 4439.0	...
9675385	  766.0	  597.2	 4439.0	...
9675386	  766.0	  597.1	 4438.0	...
9675387	  765.9	  596.3	 4438.0	...
9675388	  766.0	  595.5	 4438.0	...
9675389	  766.1	  595.1	 4438.0	...
9675390	  766.3	  595.4	 4433.0	...
9675391	  766.3	  595.5	 4427.0	...
9675392	  766.2	  595.5	 4422.0	...
9675393	  766.2	  595.1	 4423.0	...
9675394	  766.3	  594.7	 4423.0	...
9675395	  766.4	  594.3	 4424.0	...
9675396	  766.5	  594.2	 4423.0	...
9675397	  766.4	  593.8	 4422.0	...
9675398	  766.8	  593.3	 4418.0	...
9675399	  767.2	  592.7	 4415.0	...
9675400	  767.6	  592.6	 4412.0	...
9675401	  767.5	  592.8	 4412.0	...
9675402	  767.5	  593.3	 4412.0	...
9675403	  767.6	  594.2	 4411.0	...
9675404	  767.7	  594.5	 4410.0	...
9675405	  767.9	  594.8	 4410.0	...
9675406	  768.0	  594.7	 4410.0	...
9675407	  767.1	  595.1	 4411.0	...
9675408	  766.1	  595.3	 4410.0	...
9675409	  764.9	  595.2	 4406.0	...
9675410	  764.7	  594.9	 4401.0	...
9675411	  765.3	  594.9	 4398.0	...
9675412	  766.0	  595.2	 4397.0	...
9675413	  766.7	  595.5	 4395.0	...
9675414	  766.7	  595.6	 4393.0	...
9675415	  766.6	  595.1	 4391.0	...
9675416	  766.7	  594.6	 4390.0	...
9675417	  766.7	  594.1	 4388.0	...
9675418	  766.7	  594.2	 4387.0	...
9675419	  766.6	  594.6	 4386.0	...
9675420	  766.7	  595.3	 4386.0	...
9675421	  766.8	  596.2	 4387.0	...
9675422	  766.9	  597.0	 4385.0	...
9675423	  766.9	  596.9	 4380.0	...
9675424	  766.8	  596.4	 4375.0	...
9675425	  766.7	  596.1	 4370.0	...
9675426	  766.9	  596.2	 4368.0	...
9675427	  767.2	  596.1	 4368.0	...
9675428	  767.5	  595.8	 4370.0	...
9675429	  767.6	  595.8	 4369.0	...
9675430	  767.9	  596.3	 4368.0	...
9675431	  768.1	  596.8	 4367.0	...
9675432	  768.2	  596.7	 4366.0	...
9675433	  768.2	  596.5	 4365.0	...
9675434	  767.8	  595.6	 4363.0	...
9675435	  767.1	  595.0	 4362.0	...
9675436	  766.5	  594.8	 4361.0	...
9675437	  766.3	  595.5	 4358.0	...
9675438	  766.4	  596.1	 4356.0	...
9675439	  766.3	  596.4	 4356.0	...
9675440	  766.1	  596.8	 4359.0	...
9675441	  766.1	  597.2	 4361.0	...
9675442	  766.4	  597.3	 4363.0	...
9675443	  766.7	  597.2	 4364.0	...
9675444	  766.9	  597.4	 4360.0	...
9675445	  766.8	  597.6	 4355.0	...
9675446	  766.9	  597.8	 4350.0	...
9675447	  767.0	  597.8	 4350.0	...
9675448	  767.1	  597.7	 4348.0	...
9675449	  767.8	  597.3	 4342.0	...
9675450	  768.3	  596.9	 4334.0	...
9675451	  768.8	  596.6	 4327.0	...
9675452	  768.9	  596.6	 4324.0	...
9675453	  769.1	  596.4	 4323.0	...
9675454	  769.3	  596.5	 4322.0	...
9675455	  769.2	  596.7	 4321.0	...
9675456	  769.0	  596.9	 4321.0	...
9675457	  768.8	  596.9	 4321.0	...
9675458	  768.4	  596.0	 4322.0	...
9675459	  768.6	  594.9	 4323.0	...
9675460	  768.9	  593.9	 4322.0	...
9675461	  769.7	  593.9	 4320.0	...
9675462	  769.8	  593.9	 4317.0	...
9675463	  769.0	  594.1	 4315.0	...
9675464	  768.5	  594.3	 4314.0	...
9675465	  768.3	  594.7	 4313.0	...
9675466	  769.1	  595.7	 4312.0	...
9675467	  769.6	  596.6	 4312.0	...
9675468	  769.6	  596.5	 4303.0	...
9675469	  769.5	  595.6	 4294.0	...
9675470	  769.5	  595.3	 4283.0	...
9675471	  770.1	  595.9	 4280.0	...
9675472	  770.8	  596.3	 4280.0	...
9675473	  771.3	  596.2	 4281.0	...
9675474	  771.3	  596.1	 4284.0	...
9675475	  771.5	  596.2	 4284.0	...
9675476	  771.6	  596.2	 4282.0	...
9675477	  771.7	  596.3	 4277.0	...
9675478	  771.7	  596.2	 4273.0	...
9675479	  770.9	  596.0	 4269.0	...
9675480	  770.0	  596.1	 4267.0	...
9675481	  769.4	  596.1	 4264.0	...
9675482	  769.8	  596.2	 4263.0	...
9675483	  770.6	  595.2	 4261.0	...
9675484	  771.3	  594.3	 4258.0	...
9675485	  771.8	  593.4	 4256.0	...
9675486	  772.0	  593.4	 4254.0	...
9675487	  772.3	  593.4	 4254.0	...
9675488	  772.7	  593.3	 4253.0	...
9675489	  772.2	  593.4	 4252.0	...
9675490	  771.5	  593.3	 4250.0	...
9675491	  770.9	  593.2	 4247.0	...
9675492	  771.1	  593.0	 4245.0	...
9675493	  771.2	  592.8	 4244.0	...
9675494	  770.5	  592.5	 4249.0	...
9675495	  769.7	  592.5	 4254.0	...
9675496	  769.7	  592.8	 4258.0	...
9675497	  770.6	  593.1	 4253.0	...
9675498	  771.5	  593.0	 4247.0	...
9675499	  771.6	  592.7	 4241.0	...
9675500	  771.6	  592.4	 4240.0	...
9675501	  771.8	  591.5	 4240.0	...
9675502	  772.1	  590.5	 4242.0	...
9675503	  772.2	  589.8	 4244.0	...
9675504	  772.1	  590.3	 4242.0	...
9675505	  772.1	  591.9	 4238.0	...
9675506	  772.4	  593.2	 4234.0	...
9675507	  772.7	  594.2	 4232.0	...
9675508	  772.9	  594.2	 4233.0	...
9675509	  772.9	  593.8	 4234.0	...
9675510	  771.9	  593.2	 4234.0	...
9675511	  770.8	  592.7	 4233.0	...
9675512	  770.3	  592.5	 4232.0	...
9675513	  771.2	  593.2	 4226.0	...
9675514	  772.2	  593.9	 4220.0	...
9675515	  772.4	  594.3	 4215.0	...
9675516	  772.2	  593.9	 4218.0	...
9675517	  772.1	  593.2	 4220.0	...
9675518	  772.0	  592.6	 4222.0	...
9675519	  771.5	  591.8	 4223.0	...
9675520	  771.0	  591.2	 4222.0	...
9675521	  771.4	  591.0	 4220.0	...
9675522	  772.1	  591.0	 4218.0	...
9675523	  772.3	  591.2	 4219.0	...
9675524	  771.9	  591.3	 4221.0	...
9675525	  771.5	  591.3	 4218.0	...
9675526	  771.6	  591.3	 4213.0	...
9675527	  771.6	  591.3	 4209.0	...
9675528	  772.0	  591.3	 4206.0	...
9675529	  772.3	  591.2	 4205.0	...
9675530	  772.6	  590.9	 4206.0	...
9675531	  772.4	  590.6	 4208.0	...
9675532	  772.2	  590.9	 4209.0	...
9675533	  772.2	  591.7	 4207.0	...
9675534	  772.5	  592.3	 4204.0	...
9675535	  772.9	  592.3	 4201.0	...
9675536	  772.5	  592.3	 4199.0	...
9675537	  771.7	  592.5	 4198.0	...
9675538	  771.4	  592.7	 4197.0	...
9675539	  771.7	  592.6	 4196.0	...
9675540	  772.0	  592.7	 4193.0	...
9675541	  771.5	  593.0	 4191.0	...
9675542	  771.4	  592.6	 4190.0	...
9675543	  771.2	  591.9	 4192.0	...
9675544	  771.2	  590.8	 4195.0	...
9675545	  771.2	  590.5	 4198.0	...
9675546	  771.1	  589.8	 4201.0	...
9675547	  771.0	  589.4	 4199.0	...
9675548	  771.3	  589.0	 4198.0	...
9675549	  771.7	  589.3	 4197.0	...
9675550	  771.6	  589.7	 4198.0	...
9675551	  771.0	  589.9	 4200.0	...
9675552	  770.4	  589.8	 4203.0	...
9675553	  770.3	  589.5	 4204.0	...
9675554	  770.4	  590.2	 4204.0	...
9675555	  770.5	  591.4	 4199.0	...
9675556	  771.3	  592.6	 4195.0	...
9675557	  772.0	  592.8	 4191.0	...
9675558	  772.3	  592.7	 4191.0	...
9675559	  772.0	  592.6	 4192.0	...
9675560	  772.1	  592.3	 4192.0	...
9675561	  773.0	  592.4	 4189.0	...
9675562	  773.9	  592.6	 4185.0	...
9675563	  774.2	  592.9	 4187.0	...
9675564	  773.5	  592.8	 4190.0	...
9675565	  773.0	  592.8	 4192.0	...
9675566	  772.7	  592.8	 4188.0	...
9675567	  772.9	  592.6	 4187.0	...
9675568	  773.0	  592.0	 4187.0	...
9675569	  773.1	  591.4	 4186.0	...
9675570	  773.5	  591.7	 4184.0	...
9675571	  774.0	  592.3	 4182.0	...
9675572	  774.4	  592.0	 4180.0	...
9675573	  774.4	  591.1	 4179.0	...
9675574	  774.6	  590.3	 4178.0	...
9675575	  774.9	  590.7	 4177.0	...
9675576	  774.2	  591.6	 4179.0	...
9675577	  773.2	  592.4	 4181.0	...
9675578	  773.1	  593.4	 4180.0	...
9675579	  774.0	  593.9	 4175.0	...
9675580	  775.0	  594.3	 4174.0	...
9675581	  775.1	  594.2	 4177.0	...
9675582	  774.3	  592.6	 4181.0	...
9675583	  773.4	  591.1	 4181.0	...
9675584	  773.1	  589.9	 4182.0	...
9675585	  773.6	  590.6	 4182.0	...
9675586	  774.0	  591.2	 4183.0	...
9675587	  774.0	  591.6	 4184.0	...
9675588	  774.1	  591.6	 4185.0	...
9675589	  774.2	  591.5	 4185.0	...
9675590	  774.1	  591.7	 4183.0	...
9675591	  774.2	  592.4	 4181.0	...
9675592	  774.4	  593.1	 4177.0	...
9675593	  775.0	  593.3	 4173.0	...
9675594	  775.4	  593.1	 4170.0	...
9675595	  775.6	  592.9	 4170.0	...
9675596	  775.4	  592.1	 4171.0	...
9675597	  775.8	  591.2	 4173.0	...
9675598	  776.4	  591.1	 4175.0	...
9675599	  776.2	  592.6	 4176.0	...
9675600	  775.5	  594.1	 4175.0	...
9675601	  774.4	  593.0	 4175.0	...
9675602	  774.2	  591.2	 4174.0	...
9675603	  774.1	  590.0	 4175.0	...
9675604	  774.3	  591.5	 4174.0	...
9675605	  774.5	  593.4	 4174.0	...
9675606	  774.6	  594.6	 4171.0	...
9675607	  774.7	  594.0	 4169.0	...
9675608	  774.7	  592.9	 4168.0	...
9675609	  774.9	  591.7	 4172.0	...
9675610	  774.9	  591.6	 4176.0	...
9675611	  775.1	  592.2	 4179.0	...
9675612	  775.4	  593.0	 4181.0	...
9675613	  775.7	  593.8	 4181.0	...
9675614	  775.9	  593.8	 4182.0	...
9675615	  775.7	  593.8	 4183.0	...
9675616	  775.4	  593.8	 4188.0	...
9675617	  775.1	  593.6	 4192.0	...
9675618	  775.1	  593.2	 4195.0	...
9675619	  774.9	  592.9	 4195.0	...
9675620	  774.6	  592.6	 4195.0	...
9675621	  774.1	  592.7	 4193.0	...
9675622	  774.5	  592.3	 4190.0	...
9675623	  775.2	  592.0	 4188.0	...
9675624	  775.1	  591.8	 4189.0	...
9675625	  774.2	  592.0	 4190.0	...
9675626	  774.0	  592.0	 4192.0	...
9675627	  774.8	  591.9	 4193.0	...
9675628	  775.6	  591.7	 4195.0	...
9675629	  775.7	  591.5	 4196.0	...
9675630	  775.6	  591.4	 4197.0	...
9675631	  775.5	  591.3	 4195.0	...
9675632	  775.7	  591.5	 4194.0	...
9675633	  775.8	  591.7	 4192.0	...
9675634	  775.6	  592.0	 4193.0	...
9675635	  775.2	  592.1	 4193.0	...
9675636	  775.1	  591.8	 4192.0	...
9675637	  775.4	  591.3	 4193.0	...
9675638	  775.7	  592.1	 4195.0	...
9675639	  775.9	  593.4	 4196.0	...
9675640	  775.8	  594.5	 4196.0	...
9675641	  775.7	  594.3	 4198.0	...
9675642	  775.3	  594.0	 4201.0	...
9675643	  775.1	  593.7	 4202.0	...
9675644	  775.1	  593.3	 4202.0	...
9675645	  775.1	  592.8	 4204.0	...
9675646	  774.9	  592.4	 4207.0	...
9675647	  774.5	  592.7	 4209.0	...
9675648	  774.5	  593.3	 4206.0	...
9675649	  774.9	  593.8	 4203.0	...
9675650	  775.6	  593.8	 4201.0	...
9675651	  776.0	  593.5	 4202.0	...
9675652	  776.2	  592.9	 4202.0	...
9675653	  776.2	  592.3	 4203.0	...
9675654	  776.2	  591.9	 4205.0	...
9675655	  776.0	  591.9	 4207.0	...
9675656	  775.7	  591.9	 4207.0	...
9675657	  775.2	  591.8	 4212.0	...
9675658	  774.9	  591.9	 4218.0	...
9675659	  774.7	  591.7	 4226.0	...
9675660	  774.7	  591.6	 4227.0	...
9675661	  774.3	  591.3	 4228.0	...
9675662	  774.2	  592.3	 4225.0	...
9675663	  773.6	  593.3	 4223.0	...
9675664	  773.3	  593.9	 4221.0	...
9675665	  772.8	  593.3	 4220.0	...
9675666	  772.6	  592.6	 4220.0	...
9675667	  772.4	  592.3	 4221.0	...
9675668	  772.3	  592.1	 4222.0	...
9675669	  773.7	  591.8	 4222.0	...
9675670	  775.2	  591.6	 4222.0	...
9675671	  776.6	  591.6	 4228.0	...
9675672	  776.6	  591.0	 4234.0	...
9675673	  776.6	  590.4	 4236.0	...
9675674	  776.5	  589.8	 4231.0	...
9675675	  776.3	  590.1	 4225.0	...
9675676	  776.1	  590.8	 4228.0	...
9675677	  776.0	  591.4	 4234.0	...
9675678	  776.1	  591.8	 4237.0	...
9675679	  776.2	  591.7	 4236.0	...
9675680	  775.8	  591.7	 4235.0	...
9675681	  774.9	  592.2	 4240.0	...
9675682	  774.1	  592.7	 4244.0	...
9675683	  774.0	  593.4	 4248.0	...
9675684	  774.2	  593.6	 4248.0	...
9675685	  774.4	  592.9	 4250.0	...
9675686	  774.4	  591.4	 4255.0	...
9675687	  773.9	  590.5	 4259.0	...
9675688	  773.5	  591.1	 4260.0	...
9675689	  773.6	  592.2	 4260.0	...
9675690	  774.0	  592.6	 4261.0	...
9675691	  774.5	  592.7	 4261.0	...
9675692	  774.7	  592.7	 4261.0	...
9675693	  774.9	  592.4	 4260.0	...
9675694	  775.0	  592.0	 4259.0	...
9675695	  775.0	  591.4	 4259.0	...
9675696	  775.0	  591.2	 4261.0	...
9675697	  775.0	  591.0	 4264.0	...
9675698	  775.1	  591.2	 4265.0	...
9675699	  774.8	  591.7	 4265.0	...
9675700	  774.4	  591.7	 4266.0	...
9675701	  774.5	  591.3	 4269.0	...
9675702	  774.8	  590.8	 4269.0	...
9675703	  775.1	  590.9	 4265.0	...
9675704	  774.8	  591.1	 4260.0	...
9675705	  774.7	  591.2	 4260.0	...
9675706	  775.5	  590.9	 4262.0	...
9675707	  776.3	  590.6	 4270.0	...
9675708	  777.3	  590.3	 4278.0	...
9675709	  777.6	  590.3	 4285.0	...
9675710	  777.8	  589.8	 4287.0	...
9675711	  777.6	  589.4	 4290.0	...
9675712	  777.3	  590.2	 4293.0	...
9675713	  776.9	  591.8	 4294.0	...
9675714	  776.8	  593.5	 4293.0	...
MSG	9675715 0000 _ Experiment Start
9675715	  776.8	  594.1	 4293.0	...
9675716	  776.8	  594.4	 4293.0	...
9675717	  776.9	  594.5	 4293.0	...
9675718	  776.8	  593.9	 4294.0	...
9675719	  776.7	  593.4	 4297.0	...
9675720	  776.5	  593.0	 4302.0	...
9675721	  776.0	  593.0	 4307.0	...
9675722	  775.6	  593.0	 4310.0	...
9675723	  775.9	  593.8	 4312.0	...
9675724	  776.4	  594.6	 4316.0	...
9675725	  776.9	  595.0	 4319.0	...
9675726	  776.6	  594.5	 4322.0	...
9675727	  776.4	  594.0	 4323.0	...
9675728	  776.3	  594.0	 4324.0	...
9675729	  776.4	  593.6	 4324.0	...
9675730	  776.3	  593.3	 4325.0	...
9675731	  776.2	  592.9	 4321.0	...
9675732	  776.1	  592.9	 4318.0	...
9675733	  776.0	  592.8	 4319.0	...
9675734	  775.8	  593.3	 4324.0	...
9675735	  775.4	  593.9	 4330.0	...
9675736	  775.0	  594.4	 4332.0	...
9675737	  775.1	  594.3	 4333.0	...
9675738	  776.2	  594.2	 4333.0	...
9675739	  777.3	  594.2	 4333.0	...
9675740	  777.9	  593.8	 4337.0	...
9675741	  777.1	  593.5	 4340.0	...
9675742	  776.4	  593.5	 4344.0	...
9675743	  775.9	  593.9	 4346.0	...
9675744	  776.0	  594.2	 4348.0	...
9675745	  776.3	  594.2	 4349.0	...
9675746	  776.4	  593.5	 4354.0	...
9675747	  776.3	  593.1	 4359.0	...
9675748	  776.1	  593.0	 4365.0	...
9675749	  776.0	  593.5	 4367.0	...
9675750	  775.6	  593.8	 4368.0	...
9675751	  775.1	  594.0	 4368.0	...
9675752	  774.5	  594.3	 4368.0	...
9675753	  774.3	  594.4	 4374.0	...
9675754	  773.8	  593.3	 4380.0	...
9675755	  773.5	  592.1	 4385.0	...
9675756	  773.8	  590.5	 4385.0	...
9675757	  774.1	  590.2	 4390.0	...
9675758	  774.2	  589.9	 4398.0	...
9675759	  774.0	  589.9	 4407.0	...
9675760	  774.2	  591.2	 4406.0	...
9675761	  774.5	  592.4	 4402.0	...
9675762	  774.3	  593.8	 4403.0	...
9675763	  773.9	  593.8	 4406.0	...
9675764	  773.8	  593.8	 4410.0	...
9675765	  774.1	  593.7	 4412.0	...
9675766	  774.0	  593.6	 4414.0	...
9675767	  773.7	  593.5	 4417.0	...
9675768	  773.3	  593.3	 4419.0	...
9675769	  773.3	  593.2	 4420.0	...
9675770	  773.4	  593.3	 4422.0	...
9675771	  773.4	  593.6	 4424.0	...
9675772	  773.4	  593.7	 4427.0	...
9675773	  773.3	  593.4	 4429.0	...
9675774	  774.2	  593.0	 4432.0	...
9675775	  775.2	  592.9	 4432.0	...
9675776	  776.3	  593.4	 4434.0	...
9675777	  776.3	  594.1	 4438.0	...
9675778	  776.3	  594.8	 4444.0	...
9675779	  776.3	  594.5	 4448.0	...
9675780	  776.1	  593.5	 4451.0	...
9675781	  776.0	  592.6	 4451.0	...
9675782	  775.9	  591.8	 4450.0	...
9675783	  775.9	  591.7	 4450.0	...
9675784	  776.1	  592.3	 4452.0	...
9675785	  775.2	  593.2	 4455.0	...
9675786	  774.3	  594.0	 4458.0	...
9675787	  773.6	  593.7	 4460.0	...
9675788	  773.8	  593.2	 4462.0	...
9675789	  774.5	  593.9	 4463.0	...
9675790	  774.9	  595.1	 4464.0	...
9675791	  775.0	  596.1	 4469.0	...
9675792	  774.4	  595.9	 4475.0	...
9675793	  773.9	  595.8	 4481.0	...
9675794	  773.6	  595.9	 4481.0	...
9675795	  773.6	  595.7	 4481.0	...
9675796	  773.5	  595.3	 4486.0	...
9675797	  772.9	  594.9	 4491.0	...
9675798	  772.3	  595.1	 4495.0	...
9675799	  772.1	  595.4	 4498.0	...
9675800	  772.4	  595.6	 4500.0	...
9675801	  772.8	  595.6	 4503.0	...
9675802	  772.8	  595.7	 4503.0	...
9675803	  772.8	  595.9	 4503.0	...
9675804	  772.7	  595.2	 4504.0	...
9675805	  772.9	  594.3	 4507.0	...
9675806	  773.1	  593.5	 4510.0	...
9675807	  772.9	  593.7	 4517.0	...
9675808	  772.4	  593.9	 4521.0	...
9675809	  771.7	  593.9	 4524.0	...
9675810	  771.6	  593.8	 4524.0	...
9675811	  771.9	  593.6	 4523.0	...
9675812	  772.5	  593.6	 4523.0	...
9675813	  773.0	  593.8	 4523.0	...
9675814	  773.0	  594.1	 4528.0	...
9675815	  772.9	  594.2	 4534.0	...
9675816	  772.7	  594.9	 4540.0	...
9675817	  772.5	  595.5	 4543.0	...
9675818	  772.3	  596.3	 4547.0	...
9675819	  772.4	  596.4	 4551.0	...
9675820	  772.4	  595.9	 4551.0	...
9675821	  772.2	  594.6	 4552.0	...
9675822	  771.8	  593.4	 4553.0	...
9675823	  771.0	  592.8	 4554.0	...
9675824	  770.5	  592.8	 4556.0	...
9675825	  770.0	  592.8	 4560.0	...
9675826	  770.1	  592.8	 4566.0	...
9675827	  770.7	  593.4	 4570.0	...
9675828	  771.7	  594.0	 4571.0	...
9675829	  772.6	  594.4	 4570.0	...
9675830	  772.8	  593.9	 4575.0	...
9675831	  772.0	  593.6	 4582.0	...
9675832	  771.5	  593.4	 4590.0	...
9675833	  771.8	  593.7	 4591.0	...
9675834	  772.5	  593.7	 4590.0	...
9675835	  773.1	  593.7	 4590.0	...
9675836	  772.4	  593.6	 4589.0	...
9675837	  772.0	  593.6	 4594.0	...
9675838	  771.6	  593.7	 4599.0	...
9675839	  771.7	  593.9	 4604.0	...
9675840	  771.8	  594.5	 4603.0	...
9675841	  771.9	  594.9	 4603.0	...
9675842	  772.2	  595.0	 4603.0	...
9675843	  772.3	  594.6	 4604.0	...
9675844	  772.3	  594.0	 4607.0	...
9675845	  772.3	  593.5	 4611.0	...
9675846	  771.7	  593.5	 4619.0	...
9675847	  771.0	  593.7	 4624.0	...
9675848	  770.8	  593.8	 4628.0	...
9675849	  771.2	  593.8	 4628.0	...
9675850	  771.8	  593.0	 4629.0	...
9675851	  772.0	  592.3	 4630.0	...
9675852	  772.4	  591.7	 4634.0	...
9675853	  772.7	  591.9	 4637.0	...
9675854	  771.8	  592.2	 4639.0	...
9675855	  770.6	  592.4	 4639.0	...
9675856	  769.6	  593.5	 4639.0	...
9675857	  769.7	  594.5	 4639.0	...
9675858	  769.8	  595.2	 4642.0	...
9675859	  769.6	  594.9	 4645.0	...
9675860	  769.3	  594.4	 4648.0	...
9675861	  769.6	  594.0	 4647.0	...
9675862	  770.1	  593.6	 4649.0	...
9675863	  770.3	  593.3	 4656.0	...
9675864	  769.8	  592.7	 4663.0	...
9675865	  769.4	  592.2	 4668.0	...
9675866	  769.5	  592.1	 4669.0	...
9675867	  769.3	  592.5	 4671.0	...
9675868	  769.1	  592.9	 4671.0	...
9675869	  768.6	  593.1	 4672.0	...
9675870	  768.3	  593.3	 4671.0	...
9675871	  768.5	  593.2	 4671.0	...
9675872	  768.9	  593.2	 4673.0	...
9675873	  769.2	  592.5	 4677.0	...
9675874	  769.1	  591.6	 4682.0	...
9675875	  769.0	  590.7	 4684.0	...
9675876	  769.1	  590.8	 4686.0	...
9675877	  769.2	  591.7	 4688.0	...
9675878	  769.1	  592.6	 4691.0	...
9675879	  768.9	  592.6	 4695.0	...
9675880	  768.8	  592.6	 4698.0	...
9675881	  769.0	  592.5	 4701.0	...
9675882	  769.2	  593.1	 4702.0	...
9675883	  769.3	  593.4	 4703.0	...
9675884	  769.1	  593.8	 4704.0	...
9675885	  768.9	  593.5	 4703.0	...
9675886	  768.6	  592.7	 4706.0	...
9675887	  768.5	  592.0	 4709.0	...
9675888	  768.4	  592.0	 4712.0	...
9675889	  768.3	  592.2	 4712.0	...
9675890	  768.2	  592.6	 4712.0	...
9675891	  768.0	  592.8	 4713.0	...
9675892	  768.2	  592.6	 4714.0	...
9675893	  768.6	  592.4	 4716.0	...
9675894	  769.1	  592.2	 4722.0	...
9675895	  769.5	  592.1	 4728.0	...
9675896	  769.5	  592.1	 4732.0	...
9675897	  769.6	  592.0	 4733.0	...
9675898	  769.5	  591.9	 4733.0	...
9675899	  769.6	  592.6	 4732.0	...
9675900	  769.6	  593.3	 4733.0	...
9675901	  769.6	  593.8	 4733.0	...
9675902	  770.1	  593.5	 4733.0	...
9675903	  770.8	  593.4	 4737.0	...
9675904	  770.3	  593.3	 4742.0	...
9675905	  769.1	  593.1	 4747.0	...
9675906	  767.8	  592.8	 4748.0	...
9675907	  767.6	  592.3	 4749.0	...
9675908	  767.4	  592.0	 4750.0	...
9675909	  767.4	  591.8	 4751.0	...
9675910	  767.5	  591.5	 4750.0	...
9675911	  767.3	  590.8	 4754.0	...
9675912	  767.1	  590.1	 4760.0	...
9675913	  767.4	  590.8	 4765.0	...
9675914	  768.3	  591.7	 4766.0	...
9675915	  769.2	  592.7	 4766.0	...
9675916	  769.6	  591.9	 4766.0	...
MSG	9675917 0000 _ Number On
9675917	  769.5	  591.2	 4764.0	...
9675918	  769.4	  591.0	 4762.0	...
9675919	  769.5	  591.5	 4761.0	...
9675920	  769.8	  591.7	 4767.0	...
9675921	  770.0	  591.3	 4773.0	...
9675922	  770.5	  591.1	 4781.0	...
9675923	  770.7	  591.3	 4783.0	...
9675924	  769.6	  591.7	 4786.0	...
9675925	  768.2	  591.8	 4787.0	...
9675926	  768.0	  591.7	 4787.0	...
9675927	  769.2	  591.5	 4786.0	...
9675928	  770.6	  591.4	 4785.0	...
9675929	  770.7	  591.4	 4787.0	...
9675930	  770.5	  591.2	 4789.0	...
9675931	  770.0	  591.1	 4791.0	...
9675932	  769.5	  591.1	 4792.0	...
9675933	  769.3	  591.1	 4791.0	...
9675934	  769.3	  591.3	 4796.0	...
9675935	  769.3	  591.5	 4801.0	...
9675936	  769.3	  591.3	 4807.0	...
9675937	  769.3	  590.6	 4806.0	...
9675938	  769.2	  589.8	 4805.0	...
9675939	  769.2	  589.6	 4803.0	...
9675940	  769.2	  589.6	 4800.0	...
9675941	  769.2	  589.7	 4798.0	...
9675942	  769.0	  589.8	 4797.0	...
9675943	  768.7	  589.7	 4801.0	...
9675944	  768.4	  589.9	 4809.0	...
9675945	  768.3	  590.3	 4814.0	...
9675946	  768.1	  590.7	 4816.0	...
9675947	  767.5	  590.9	 4816.0	...
9675948	  767.0	  591.2	 4818.0	...
9675949	  766.6	  591.4	 4820.0	...
9675950	  766.7	  591.2	 4821.0	...
9675951	  766.8	  590.7	 4821.0	...
9675952	  766.8	  590.6	 4820.0	...
9675953	  766.7	  591.0	 4819.0	...
9675954	  766.6	  591.5	 4819.0	...
9675955	  766.7	  591.7	 4818.0	...
9675956	  767.4	  591.6	 4817.0	...
9675957	  768.1	  591.2	 4818.0	...
9675958	  768.6	  590.7	 4819.0	...
9675959	  769.0	  590.6	 4818.0	...
9675960	  769.4	  590.6	 4817.0	...
9675961	  769.6	  590.4	 4816.0	...
9675962	  769.5	  590.2	 4816.0	...
9675963	  769.4	  590.1	 4817.0	...
9675964	  770.3	  590.3	 4819.0	...
9675965	  771.2	  590.6	 4824.0	...
9675966	  770.9	  590.2	 4828.0	...
9675967	  769.8	  589.9	 4832.0	...
9675968	  768.6	  590.2	 4834.0	...
9675969	  768.9	  590.7	 4839.0	...
9675970	  769.1	  591.2	 4843.0	...
9675971	  769.4	  591.3	 4843.0	...
9675972	  769.6	  591.4	 4840.0	...
9675973	  769.6	  591.4	 4840.0	...
9675974	  769.4	  591.1	 4842.0	...
9675975	  769.4	  590.7	 4845.0	...
9675976	  769.6	  590.5	 4845.0	...
9675977	  769.5	  590.4	 4844.0	...
9675978	  769.3	  590.4	 4844.0	...
9675979	  768.9	  590.5	 4845.0	...
9675980	  768.6	  590.6	 4849.0	...
9675981	  768.3	  590.6	 4855.0	...
9675982	  768.2	  590.1	 4861.0	...
9675983	  768.3	  589.6	 4863.0	...
9675984	  768.3	  589.2	 4863.0	...
9675985	  768.5	  589.2	 4864.0	...
9675986	  768.7	  589.2	 4866.0	...
9675987	  768.9	  589.2	 4867.0	...
9675988	  769.0	  590.1	 4866.0	...
9675989	  769.1	  591.1	 4865.0	...
9675990	  769.2	  592.0	 4865.0	...
9675991	  769.0	  591.9	 4865.0	...
9675992	  768.7	  591.8	 4869.0	...
9675993	  768.2	  591.6	 4872.0	...
9675994	  767.9	  590.9	 4878.0	...
9675995	  767.7	  590.4	 4880.0	...
9675996	  767.3	  590.1	 4882.0	...
9675997	  767.0	  590.4	 4879.0	...
9675998	  766.7	  590.6	 4876.0	...
9675999	  766.8	  590.8	 4879.0	...
9676000	  767.4	  590.9	 4885.0	...
9676001	  768.2	  590.8	 4885.0	...
9676002	  769.0	  590.8	 4879.0	...
9676003	  769.1	  590.7	 4874.0	...
9676004	  769.6	  590.7	 4875.0	...
9676005	  770.1	  590.2	 4877.0	...
9676006	  770.4	  589.8	 4878.0	...
9676007	  770.2	  589.5	 4880.0	...
9676008	  770.1	  589.6	 4885.0	...
9676009	  769.5	  589.7	 4890.0	...
9676010	  768.8	  589.8	 4895.0	...
9676011	  768.1	  589.9	 4896.0	...
9676012	  768.7	  589.8	 4897.0	...
9676013	  769.3	  589.8	 4898.0	...
9676014	  769.7	  589.9	 4898.0	...
9676015	  769.5	  590.3	 4897.0	...
9676016	  769.4	  590.9	 4903.0	...
9676017	  769.2	  591.4	 4908.0	...
9676018	  769.1	  591.5	 4913.0	...
9676019	  769.0	  591.2	 4912.0	...
9676020	  768.8	  590.3	 4913.0	...
9676021	  768.1	  589.7	 4914.0	...
9676022	  767.6	  590.7	 4914.0	...
9676023	  768.0	  592.2	 4913.0	...
9676024	  768.7	  592.3	 4910.0	...
9676025	  769.2	  591.0	 4908.0	...
9676026	  768.9	  589.8	 4909.0	...
9676027	  768.7	  590.0	 4913.0	...
9676028	  768.1	  590.2	 4922.0	...
9676029	  767.7	  590.3	 4927.0	...
9676030	  767.2	  590.0	 4931.0	...
9676031	  766.8	  589.7	 4932.0	...
9676032	  766.4	  589.3	 4930.0	...
9676033	  766.7	  589.1	 4929.0	...
9676034	  767.5	  589.2	 4928.0	...
9676035	  768.3	  589.8	 4928.0	...
9676036	  768.4	  590.6	 4929.0	...
9676037	  768.7	  591.2	 4929.0	...
9676038	  768.6	  591.0	 4929.0	...
9676039	  768.4	  591.0	 4930.0	...
9676040	  767.7	  591.0	 4932.0	...
9676041	  767.2	  591.2	 4937.0	...
9676042	  767.0	  591.6	 4942.0	...
9676043	  766.9	  591.8	 4944.0	...
9676044	  766.8	  591.9	 4941.0	...
9676045	  766.9	  591.8	 4940.0	...
9676046	  767.3	  591.8	 4940.0	...
9676047	  768.5	  591.5	 4937.0	...
9676048	  769.5	  591.3	 4932.0	...
9676049	  769.5	  591.2	 4932.0	...
9676050	  768.7	  591.3	 4936.0	...
9676051	  767.9	  591.6	 4940.0	...
9676052	  768.4	  591.7	 4938.0	...
9676053	  768.9	  591.8	 4937.0	...
9676054	  769.1	  592.8	 4936.0	...
9676055	  768.8	  593.8	 4936.0	...
9676056	  768.6	  594.7	 4935.0	...
9676057	  768.9	  594.4	 4935.0	...
9676058	  769.1	  593.6	 4936.0	...
9676059	  769.4	  592.9	 4936.0	...
9676060	  769.3	  592.6	 4940.0	...
9676061	  768.8	  592.8	 4944.0	...
9676062	  768.6	  593.2	 4947.0	...
9676063	  768.3	  593.3	 4946.0	...
9676064	  768.4	  593.4	 4946.0	...
9676065	  768.0	  593.4	 4944.0	...
9676066	  767.8	  593.3	 4944.0	...
9676067	  767.7	  593.3	 4944.0	...
9676068	  767.6	  593.8	 4944.0	...
9676069	  767.6	  594.4	 4944.0	...
9676070	  767.6	  594.6	 4944.0	...
9676071	  767.7	  594.3	 4945.0	...
9676072	  767.7	  593.7	 4945.0	...
9676073	  768.4	  593.3	 4943.0	...
9676074	  769.0	  592.9	 4941.0	...
9676075	  769.4	  592.8	 4940.0	...
9676076	  768.8	  592.9	 4943.0	...
9676077	  768.5	  594.0	 4944.0	...
9676078	  768.2	  595.3	 4942.0	...
9676079	  768.2	  596.6	 4938.0	...
9676080	  768.8	  596.6	 4934.0	...
EFIX R   9675130	9676080	951	  769.6	  593.6	   4468
SSACC R  9676081
9676081	  770.1	  596.3	 4933.0	...
9676082	  772.0	  595.9	 4933.0	...
9676083	  775.3	  595.3	 4933.0	...
9676084	  778.2	  593.8	 4933.0	...
9676085	  782.7	  591.9	 4933.0	...
9676086	  784.9	  590.4	 4939.0	...
9676087	  788.9	  589.8	 4945.0	...
9676088	  792.1	  589.6	 4947.0	...
9676089	  797.0	  589.2	 4942.0	...
9676090	  800.3	  589.1	 4937.0	...
9676091	  802.9	  589.1	 4936.0	...
9676092	  805.3	  589.4	 4934.0	...
9676093	  807.7	  589.6	 4931.0	...
9676094	  809.1	  589.2	 4926.0	...
ESACC R  9676081	9676094	14	  770.1	  596.3	  809.1	  589.2	   0.85	     75
SFIX R   9676095
9676095	  809.6	  588.7	 4923.0	...
9676096	  810.4	  588.2	 4921.0	...
9676097	  811.4	  588.3	 4921.0	...
9676098	  812.5	  588.5	 4922.0	...
9676099	  813.4	  589.0	 4922.0	...
9676100	  814.2	  589.2	 4922.0	...
9676101	  814.7	  589.5	 4921.0	...
9676102	  815.7	  589.4	 4920.0	...
9676103	  816.6	  588.3	 4918.0	...
9676104	  817.0	  587.1	 4915.0	...
9676105	  817.6	  585.6	 4914.0	...
9676106	  818.3	  585.1	 4913.0	...
9676107	  819.1	  585.6	 4912.0	...
9676108	  819.2	  586.4	 4910.0	...
9676109	  819.3	  587.2	 4907.0	...
9676110	  819.3	  587.0	 4906.0	...
9676111	  819.5	  587.2	 4902.0	...
9676112	  819.9	  587.3	 4899.0	...
9676113	  820.2	  587.4	 4897.0	...
9676114	  820.6	  587.6	 4899.0	...
9676115	  820.8	  587.8	 4902.0	...
9676116	  821.4	  588.3	 4904.0	...
9676117	  821.8	  588.6	 4906.0	...
9676118	  822.2	  588.8	 4905.0	...
9676119	  822.3	  588.7	 4902.0	...
9676120	  822.1	  588.6	 4900.0	...
9676121	  821.9	  588.5	 4899.0	...
9676122	  821.7	  588.4	 4899.0	...
9676123	  821.8	  588.3	 4901.0	...
9676124	  821.9	  587.9	 4902.0	...
9676125	  822.0	  587.5	 4897.0	...
9676126	  821.9	  587.0	 4889.0	...
9676127	  821.8	  586.7	 4882.0	...
9676128	  821.7	  586.4	 4881.0	...
9676129	  821.7	  587.1	 4882.0	...
9676130	  822.0	  587.8	 4880.0	...
9676131	  822.4	  588.9	 4876.0	...
9676132	  822.6	  589.4	 4871.0	...
9676133	  822.6	  589.9	 4868.0	...
9676134	  822.4	  590.1	 4867.0	...
9676135	  822.2	  590.2	 4869.0	...
9676136	  822.3	  590.1	 4872.0	...
9676137	  822.5	  589.7	 4876.0	...
9676138	  822.3	  589.4	 4877.0	...
9676139	  821.6	  587.9	 4877.0	...
9676140	  821.0	  586.9	 4876.0	...
9676141	  820.9	  587.3	 4873.0	...
9676142	  821.0	  588.9	 4871.0	...
9676143	  821.0	  589.9	 4869.0	...
9676144	  820.5	  589.3	 4868.0	...
9676145	  819.9	  589.1	 4865.0	...
9676146	  819.7	  589.6	 4863.0	...
9676147	  820.1	  590.0	 4862.0	...
9676148	  820.4	  590.1	 4861.0	...
9676149	  820.3	  589.6	 4859.0	...
9676150	  820.1	  588.8	 4856.0	...
9676151	  819.7	  587.9	 4855.0	...
9676152	  819.5	  588.0	 4855.0	...
9676153	  819.4	  588.4	 4856.0	...
9676154	  819.5	  588.7	 4858.0	...
9676155	  819.6	  588.9	 4860.0	...
9676156	  819.5	  589.1	 4858.0	...
9676157	  819.4	  589.4	 4855.0	...
9676158	  819.2	  589.4	 4852.0	...
9676159	  819.1	  590.1	 4853.0	...
9676160	  819.2	  590.8	 4855.0	...
9676161	  819.3	  591.6	 4849.0	...
9676162	  819.4	  591.6	 4841.0	...
9676163	  819.5	  591.2	 4834.0	...
9676164	  819.4	  590.9	 4834.0	...
9676165	  819.4	  590.4	 4835.0	...
9676166	  819.4	  590.3	 4835.0	...
9676167	  820.0	  590.0	 4835.0	...
9676168	  820.6	  589.8	 4834.0	...
9676169	  820.9	  589.9	 4835.0	...
9676170	  820.6	  590.2	 4836.0	...
9676171	  820.3	  590.7	 4837.0	...
9676172	  820.7	  591.2	 4833.0	...
9676173	  821.0	  591.6	 4829.0	...
9676174	  821.3	  591.0	 4824.0	...
9676175	  821.3	  590.2	 4824.0	...
9676176	  821.0	  589.4	 4819.0	...
9676177	  820.5	  589.6	 4813.0	...
9676178	  819.9	  589.4	 4807.0	...
9676179	  820.3	  589.0	 4804.0	...
9676180	  821.1	  589.7	 4801.0	...
9676181	  820.9	  590.7	 4799.0	...
9676182	  820.0	  591.8	 4799.0	...
9676183	  819.1	  591.8	 4799.0	...
9676184	  819.6	  591.0	 4795.0	...
9676185	  820.2	  590.2	 4792.0	...
9676186	  820.7	  589.3	 4790.0	...
9676187	  820.6	  589.2	 4792.0	...
9676188	  820.7	  589.7	 4789.0	...
9676189	  821.3	  590.4	 4786.0	...
9676190	  821.9	  591.0	 4783.0	...
9676191	  822.3	  591.0	 4781.0	...
9676192	  822.1	  590.9	 4779.0	...
9676193	  821.9	  590.9	 4777.0	...
9676194	  821.7	  590.9	 4776.0	...
9676195	  821.3	  590.7	 4778.0	...
9676196	  820.5	  590.1	 4780.0	...
9676197	  819.5	  589.6	 4782.0	...
9676198	  818.8	  589.1	 4782.0	...
9676199	  818.5	  588.8	 4780.0	...
9676200	  818.6	  588.5	 4779.0	...
9676201	  818.7	  588.0	 4778.0	...
9676202	  819.6	  587.7	 4774.0	...
9676203	  820.5	  588.5	 4769.0	...
9676204	  821.5	  589.6	 4765.0	...
9676205	  820.8	  590.7	 4764.0	...
9676206	  820.0	  590.7	 4762.0	...
9676207	  820.2	  590.5	 4762.0	...
9676208	  821.0	  590.4	 4755.0	...
9676209	  822.0	  590.2	 4747.0	...
9676210	  822.0	  590.1	 4741.0	...
9676211	  821.8	  589.9	 4738.0	...
9676212	  821.5	  590.5	 4736.0	...
9676213	  820.9	  591.2	 4738.0	...
9676214	  820.5	  591.9	 4744.0	...
9676215	  820.1	  591.4	 4749.0	...
9676216	  821.1	  590.7	 4747.0	...
9676217	  822.3	  590.2	 4738.0	...
9676218	  823.6	  590.4	 4730.0	...
9676219	  822.9	  590.8	 4724.0	...
9676220	  822.0	  591.0	 4727.0	...
9676221	  821.0	  591.0	 4728.0	...
9676222	  821.0	  590.9	 4729.0	...
9676223	  821.6	  590.9	 4725.0	...
9676224	  822.1	  591.0	 4723.0	...
9676225	  822.4	  590.9	 4721.0	...
9676226	  822.0	  590.7	 4721.0	...
9676227	  821.6	  590.8	 4722.0	...
9676228	  821.3	  591.3	 4724.0	...
9676229	  821.7	  591.9	 4725.0	...
MSG	9676230 0000 _ Number Off
9676230	  822.4	  592.2	 4722.0	...
9676231	  823.1	  592.0	 4718.0	...
9676232	  822.8	  591.8	 4713.0	...
9676233	  822.7	  591.8	 4713.0	...
9676234	  822.6	  592.1	 4713.0	...
9676235	  822.8	  592.3	 4705.0	...
9676236	  823.2	  592.1	 4698.0	...
9676237	  823.3	  592.4	 4691.0	...
9676238	  823.6	  592.6	 4698.0	...
9676239	  823.4	  593.1	 4705.0	...
9676240	  823.6	  593.1	 4708.0	...
9676241	  823.7	  593.1	 4703.0	...
9676242	  823.8	  593.1	 4699.0	...
9676243	  823.8	  593.0	 4699.0	...
9676244	  823.5	  592.8	 4694.0	...
9676245	  823.2	  592.6	 4688.0	...
9676246	  823.3	  592.5	 4688.0	...
9676247	  823.6	  592.4	 4693.0	...
9676248	  823.9	  591.6	 4698.0	...
9676249	  824.0	  590.8	 4694.0	...
9676250	  824.7	  591.4	 4689.0	...
9676251	  825.5	  592.9	 4685.0	...
9676252	  826.0	  592.9	 4684.0	...
9676253	  826.0	  591.6	 4683.0	...
9676254	  826.1	  590.8	 4681.0	...
9676255	  826.2	  591.4	 4675.0	...
9676256	  826.2	  592.9	 4670.0	...
9676257	  826.2	  593.8	 4665.0	...
9676258	  826.4	  594.5	 4667.0	...
9676259	  826.5	  594.2	 4670.0	...
9676260	  826.3	  593.5	 4674.0	...
9676261	  826.0	  593.0	 4675.0	...
9676262	  825.7	  593.0	 4675.0	...
9676263	  826.5	  593.2	 4674.0	...
9676264	  827.4	  594.0	 4671.0	...
9676265	  828.2	  594.3	 4668.0	...
9676266	  828.2	  594.5	 4665.0	...
9676267	  828.3	  594.1	 4658.0	...
9676268	  828.4	  593.8	 4652.0	...
9676269	  828.7	  593.1	 4648.0	...
9676270	  828.8	  592.3	 4650.0	...
9676271	  827.9	  591.8	 4653.0	...
9676272	  827.0	  592.0	 4654.0	...
9676273	  826.1	  592.1	 4654.0	...
9676274	  826.2	  592.0	 4655.0	...
9676275	  826.6	  592.2	 4651.0	...
9676276	  826.9	  592.4	 4646.0	...
9676277	  827.1	  592.6	 4642.0	...
9676278	  827.4	  592.5	 4643.0	...
9676279	  827.7	  592.5	 4645.0	...
9676280	  827.9	  591.9	 4647.0	...
9676281	  827.9	  591.4	 4648.0	...
9676282	  827.8	  590.8	 4649.0	...
9676283	  827.9	  590.7	 4648.0	...
9676284	  828.1	  590.7	 4649.0	...
9676285	  828.3	  590.7	 4649.0	...
9676286	  828.5	  591.5	 4644.0	...
9676287	  828.7	  592.1	 4639.0	...
9676288	  829.1	  592.5	 4634.0	...
9676289	  829.4	  592.1	 4635.0	...
9676290	  829.2	  591.8	 4638.0	...
9676291	  828.8	  591.8	 4641.0	...
9676292	  828.8	  591.9	 4641.0	...
9676293	  829.1	  592.1	 4640.0	...
9676294	  828.7	  592.5	 4639.0	...
9676295	  828.1	  592.9	 4639.0	...
9676296	  827.4	  593.3	 4640.0	...
9676297	  827.4	  593.0	 4640.0	...
9676298	  827.5	  592.5	 4640.0	...
9676299	  827.8	  592.1	 4640.0	...
9676300	  828.2	  592.3	 4639.0	...
9676301	  828.7	  592.2	 4635.0	...
9676302	  829.8	  591.9	 4628.0	...
9676303	  830.9	  591.6	 4620.0	...
9676304	  831.7	  591.8	 4617.0	...
9676305	  831.6	  592.0	 4618.0	...
9676306	  831.0	  592.0	 4620.0	...
9676307	  830.8	  592.0	 4621.0	...
9676308	  830.6	  592.1	 4625.0	...
9676309	  831.0	  592.3	 4630.0	...
9676310	  831.7	  592.4	 4630.0	...
9676311	  832.5	  592.6	 4626.0	...
9676312	  833.3	  592.7	 4622.0	...
9676313	  833.3	  592.7	 4622.0	...
9676314	  833.3	  592.6	 4621.0	...
9676315	  833.5	  592.4	 4620.0	...
9676316	  833.8	  592.3	 4619.0	...
9676317	  832.5	  592.7	 4618.0	...
9676318	  831.1	  593.0	 4618.0	...
9676319	  828.5	  593.7	 4620.0	...
9676320	  827.2	  594.1	 4622.0	...
EFIX R   9676095	9676320	226	  823.1	  590.6	   4762
SSACC R  9676321
9676321	  825.2	  594.0	 4624.0	...
9676322	  824.0	  592.7	 4625.0	...
9676323	  823.1	  590.7	 4626.0	...
9676324	  822.0	  589.3	 4625.0	...
9676325	  820.7	  588.7	 4627.0	...
9676326	  817.6	  587.6	 4628.0	...
9676327	  814.5	  586.4	 4628.0	...
ESACC R  9676321	9676327	7	  825.2	  594.0	  814.5	  586.4	   0.28	     43
SFIX R   9676328
9676328	  811.8	  585.4	 4627.0	...
9676329	  811.1	  585.4	 4626.0	...
9676330	  811.3	  585.4	 4628.0	...
9676331	  811.6	  585.4	 4628.0	...
9676332	  811.7	  585.4	 4627.0	...
9676333	  811.6	  585.0	 4625.0	...
9676334	  811.2	  584.2	 4624.0	...
9676335	  810.9	  583.3	 4625.0	...
9676336	  810.9	  583.6	 4624.0	...
9676337	  811.1	  584.3	 4623.0	...
9676338	  811.1	  584.3	 4621.0	...
9676339	  811.0	  583.6	 4620.0	...
9676340	  810.7	  582.9	 4618.0	...
9676341	  810.9	  582.6	 4617.0	...
9676342	  811.2	  582.3	 4617.0	...
9676343	  811.3	  582.1	 4616.0	...
9676344	  811.2	  582.3	 4616.0	...
9676345	  811.1	  582.6	 4617.0	...
9676346	  811.3	  582.8	 4618.0	...
9676347	  811.3	  582.7	 4619.0	...
9676348	  811.4	  583.1	 4617.0	...
9676349	  811.6	  583.7	 4616.0	...
9676350	  811.7	  584.4	 4614.0	...
9676351	  812.3	  584.2	 4614.0	...
9676352	  812.7	  583.9	 4614.0	...
9676353	  812.6	  583.7	 4615.0	...
9676354	  812.0	  583.5	 4617.0	...
9676355	  811.4	  583.3	 4619.0	...
9676356	  811.4	  583.0	 4618.0	...
9676357	  811.9	  582.6	 4617.0	...
9676358	  812.4	  582.1	 4616.0	...
9676359	  812.4	  581.6	 4617.0	...
9676360	  811.8	  581.5	 4617.0	...
9676361	  811.3	  581.8	 4617.0	...
9676362	  811.1	  582.1	 4617.0	...
9676363	  810.9	  582.0	 4617.0	...
9676364	  810.6	  581.8	 4616.0	...
9676365	  811.2	  581.3	 4615.0	...
9676366	  811.8	  581.1	 4615.0	...
9676367	  812.3	  581.0	 4615.0	...
9676368	  812.1	  581.3	 4615.0	...
9676369	  812.1	  581.7	 4618.0	...
9676370	  812.2	  581.8	 4622.0	...
9676371	  812.3	  582.0	 4623.0	...
9676372	  812.3	  582.3	 4621.0	...
9676373	  812.3	  582.5	 4622.0	...
9676374	  812.4	  582.9	 4626.0	...
9676375	  812.5	  583.0	 4630.0	...
9676376	  812.7	  583.4	 4631.0	...
9676377	  812.5	  583.5	 4631.0	...
9676378	  812.1	  583.7	 4631.0	...
9676379	  811.6	  583.8	 4631.0	...
9676380	  812.2	  583.6	 4629.0	...
9676381	  812.9	  583.4	 4626.0	...
9676382	  813.9	  582.9	 4621.0	...
9676383	  814.2	  582.7	 4617.0	...
9676384	  814.6	  582.5	 4611.0	...
9676385	  814.7	  582.5	 4606.0	...
9676386	  814.7	  582.7	 4601.0	...
9676387	  814.8	  582.8	 4600.0	...
9676388	  814.2	  582.6	 4612.0	...
9676389	  813.2	  582.2	 4625.0	...
9676390	  812.3	  582.7	 4635.0	...
9676391	  811.9	  583.7	 4630.0	...
9676392	  812.0	  584.6	 4624.0	...
9676393	  812.0	  584.6	 4622.0	...
9676394	  812.0	  583.6	 4627.0	...
9676395	  811.9	  582.6	 4632.0	...
9676396	  811.7	  581.5	 4637.0	...
9676397	  811.6	  581.5	 4636.0	...
9676398	  811.5	  581.7	 4634.0	...
9676399	  811.5	  582.1	 4632.0	...
9676400	  811.6	  582.5	 4633.0	...
9676401	  811.6	  582.6	 4636.0	...
9676402	  812.3	  582.6	 4633.0	...
9676403	  813.0	  582.6	 4628.0	...
9676404	  813.5	  582.6	 4628.0	...
9676405	  813.2	  582.5	 4633.0	...
9676406	  812.9	  582.5	 4638.0	...
9676407	  812.8	  582.6	 4639.0	...
9676408	  812.8	  582.9	 4639.0	...
9676409	  813.7	  583.1	 4639.0	...
9676410	  814.7	  583.3	 4639.0	...
9676411	  815.5	  583.4	 4636.0	...
9676412	  815.3	  583.4	 4634.0	...
9676413	  815.3	  583.2	 4630.0	...
9676414	  815.3	  583.3	 4629.0	...
9676415	  815.7	  583.5	 4629.0	...
9676416	  816.0	  583.8	 4629.0	...
9676417	  815.0	  584.0	 4630.0	...
9676418	  813.7	  584.0	 4631.0	...
9676419	  812.6	  583.7	 4636.0	...
9676420	  812.9	  583.4	 4642.0	...
9676421	  813.2	  583.3	 4647.0	...
9676422	  813.4	  583.4	 4646.0	...
9676423	  813.1	  583.3	 4646.0	...
9676424	  812.6	  583.2	 4646.0	...
9676425	  812.1	  583.1	 4647.0	...
9676426	  812.1	  583.1	 4646.0	...
9676427	  812.4	  583.1	 4644.0	...
9676428	  813.0	  583.1	 4642.0	...
9676429	  813.4	  583.1	 4641.0	...
9676430	  813.5	  583.2	 4642.0	...
9676431	  813.3	  583.6	 4642.0	...
9676432	  813.1	  584.1	 4643.0	...
9676433	  812.9	  584.4	 4643.0	...
9676434	  812.7	  584.3	 4644.0	...
9676435	  812.7	  584.3	 4648.0	...
9676436	  813.0	  584.2	 4653.0	...
9676437	  813.2	  584.1	 4657.0	...
9676438	  813.5	  583.8	 4659.0	...
9676439	  813.4	  583.3	 4658.0	...
9676440	  813.4	  582.9	 4658.0	...
MSG	9676441 0000 _ Number On
9676441	  813.5	  582.8	 4658.0	...
9676442	  813.6	  582.9	 4661.0	...
9676443	  814.1	  582.8	 4662.0	...
9676444	  814.4	  582.3	 4663.0	...
9676445	  814.8	  581.9	 4663.0	...
9676446	  814.9	  581.3	 4662.0	...
9676447	  814.2	  581.0	 4662.0	...
9676448	  813.6	  582.1	 4661.0	...
9676449	  813.3	  583.3	 4660.0	...
9676450	  813.7	  584.5	 4662.0	...
9676451	  814.1	  584.4	 4665.0	...
9676452	  814.2	  584.2	 4664.0	...
9676453	  814.5	  584.0	 4659.0	...
9676454	  814.7	  583.7	 4655.0	...
9676455	  814.9	  583.6	 4659.0	...
9676456	  814.8	  583.4	 4662.0	...
9676457	  814.3	  583.0	 4666.0	...
9676458	  813.8	  582.9	 4666.0	...
9676459	  813.3	  582.9	 4666.0	...
9676460	  813.1	  583.2	 4670.0	...
9676461	  812.9	  583.4	 4674.0	...
9676462	  812.6	  583.5	 4678.0	...
9676463	  812.7	  583.5	 4677.0	...
9676464	  812.7	  583.5	 4674.0	...
9676465	  813.3	  583.4	 4673.0	...
9676466	  813.7	  583.5	 4671.0	...
9676467	  814.0	  583.7	 4673.0	...
9676468	  813.7	  583.1	 4675.0	...
9676469	  813.5	  582.1	 4675.0	...
9676470	  813.4	  581.1	 4674.0	...
9676471	  813.4	  581.4	 4675.0	...
9676472	  813.2	  582.0	 4678.0	...
9676473	  813.0	  582.5	 4680.0	...
9676474	  812.4	  582.7	 4681.0	...
9676475	  811.9	  582.9	 4678.0	...
9676476	  812.2	  582.8	 4675.0	...
9676477	  812.9	  582.7	 4673.0	...
9676478	  813.7	  582.4	 4674.0	...
9676479	  813.7	  582.4	 4673.0	...
9676480	  813.7	  581.9	 4670.0	...
9676481	  813.6	  581.4	 4670.0	...
9676482	  813.5	  581.0	 4675.0	...
9676483	  813.4	  581.2	 4686.0	...
9676484	  813.0	  582.2	 4693.0	...
9676485	  812.8	  583.1	 4696.0	...
9676486	  812.6	  582.8	 4695.0	...
9676487	  812.5	  581.8	 4700.0	...
9676488	  812.5	  581.1	 4707.0	...
9676489	  812.6	  581.5	 4709.0	...
9676490	  813.0	  582.0	 4705.0	...
9676491	  813.5	  582.2	 4700.0	...
9676492	  814.3	  582.5	 4698.0	...
9676493	  814.7	  582.8	 4698.0	...
9676494	  814.3	  583.1	 4698.0	...
9676495	  813.9	  583.2	 4699.0	...
9676496	  813.6	  583.3	 4699.0	...
9676497	  813.9	  583.3	 4698.0	...
9676498	  814.0	  583.2	 4696.0	...
9676499	  814.0	  583.2	 4693.0	...
9676500	  814.1	  583.2	 4693.0	...
9676501	  814.8	  583.2	 4691.0	...
9676502	  815.5	  583.3	 4690.0	...
9676503	  815.7	  583.4	 4691.0	...
9676504	  815.4	  583.6	 4694.0	...
9676505	  815.0	  583.7	 4698.0	...
9676506	  814.8	  583.6	 4701.0	...
9676507	  814.5	  583.3	 4704.0	...
9676508	  814.2	  583.0	 4708.0	...
9676509	  814.2	  582.7	 4708.0	...
9676510	  814.6	  582.7	 4707.0	...
9676511	  815.1	  583.0	 4705.0	...
9676512	  815.3	  583.3	 4706.0	...
9676513	  815.1	  583.3	 4710.0	...
9676514	  814.7	  583.0	 4715.0	...
9676515	  814.1	  582.5	 4718.0	...
9676516	  813.8	  582.5	 4716.0	...
9676517	  813.3	  582.6	 4714.0	...
9676518	  813.1	  582.7	 4713.0	...
9676519	  812.8	  582.8	 4713.0	...
9676520	  813.0	  583.4	 4712.0	...
9676521	  813.2	  584.1	 4711.0	...
9676522	  813.5	  584.6	 4710.0	...
9676523	  814.0	  584.4	 4709.0	...
9676524	  814.1	  584.3	 4709.0	...
9676525	  814.2	  584.4	 4708.0	...
9676526	  814.6	  584.4	 4705.0	...
9676527	  815.2	  584.2	 4702.0	...
9676528	  815.9	  584.0	 4704.0	...
9676529	  815.9	  583.8	 4707.0	...
9676530	  816.4	  583.8	 4710.0	...
9676531	  816.9	  584.2	 4710.0	...
9676532	  817.3	  584.6	 4714.0	...
9676533	  817.3	  585.0	 4719.0	...
9676534	  816.7	  585.1	 4720.0	...
9676535	  816.5	  584.9	 4717.0	...
9676536	  816.2	  584.5	 4717.0	...
9676537	  815.9	  584.0	 4721.0	...
9676538	  815.4	  583.7	 4725.0	...
9676539	  814.9	  583.7	 4726.0	...
9676540	  814.8	  583.6	 4726.0	...
9676541	  814.8	  583.3	 4727.0	...
9676542	  814.6	  582.9	 4728.0	...
9676543	  814.3	  582.8	 4728.0	...
9676544	  813.7	  582.6	 4727.0	...
9676545	  813.4	  582.4	 4726.0	...
9676546	  813.3	  582.1	 4729.0	...
9676547	  813.5	  582.2	 4732.0	...
9676548	  813.5	  582.4	 4738.0	...
9676549	  813.5	  582.5	 4743.0	...
9676550	  813.7	  582.3	 4746.0	...
9676551	  813.9	  582.2	 4746.0	...
9676552	  814.1	  582.1	 4743.0	...
9676553	  814.2	  582.1	 4740.0	...
9676554	  814.7	  582.1	 4736.0	...
9676555	  815.1	  581.9	 4738.0	...
9676556	  815.5	  581.7	 4739.0	...
9676557	  815.4	  581.6	 4741.0	...
9676558	  815.3	  581.2	 4740.0	...
9676559	  814.8	  580.8	 4741.0	...
9676560	  814.2	  580.5	 4744.0	...
9676561	  813.6	  580.4	 4748.0	...
9676562	  813.7	  580.7	 4750.0	...
9676563	  814.2	  581.0	 4750.0	...
9676564	  814.7	  581.3	 4747.0	...
9676565	  815.3	  581.8	 4742.0	...
9676566	  815.6	  582.2	 4736.0	...
9676567	  816.0	  582.7	 4733.0	...
9676568	  816.3	  582.9	 4732.0	...
9676569	  816.5	  583.3	 4733.0	...
9676570	  816.3	  583.5	 4737.0	...
9676571	  815.9	  583.6	 4741.0	...
9676572	  815.4	  583.5	 4745.0	...
9676573	  815.7	  583.4	 4747.0	...
9676574	  816.0	  583.2	 4745.0	...
9676575	  816.1	  583.2	 4742.0	...
9676576	  816.0	  583.3	 4740.0	...
9676577	  816.1	  583.5	 4743.0	...
9676578	  816.2	  582.7	 4746.0	...
9676579	  815.8	  581.8	 4748.0	...
9676580	  815.6	  581.0	 4750.0	...
9676581	  815.6	  581.0	 4752.0	...
9676582	  815.0	  580.8	 4754.0	...
9676583	  814.3	  580.7	 4754.0	...
9676584	  813.6	  580.5	 4754.0	...
9676585	  813.5	  580.4	 4753.0	...
9676586	  813.3	  580.6	 4754.0	...
9676587	  813.2	  580.9	 4755.0	...
9676588	  813.2	  581.2	 4757.0	...
9676589	  813.3	  580.9	 4759.0	...
9676590	  813.6	  580.3	 4759.0	...
9676591	  813.7	  579.7	 4759.0	...
9676592	  813.2	  579.5	 4759.0	...
9676593	  812.5	  579.8	 4757.0	...
9676594	  812.0	  580.6	 4756.0	...
9676595	  812.2	  581.3	 4754.0	...
9676596	  812.3	  580.6	 4756.0	...
9676597	  812.1	  579.3	 4760.0	...
9676598	  811.9	  578.2	 4763.0	...
9676599	  811.9	  578.7	 4765.0	...
9676600	  812.6	  579.3	 4763.0	...
9676601	  813.4	  579.7	 4761.0	...
9676602	  814.1	  579.8	 4759.0	...
9676603	  814.1	  579.9	 4758.0	...
9676604	  813.9	  580.0	 4757.0	...
9676605	  813.5	  579.8	 4756.0	...
9676606	  813.0	  579.5	 4757.0	...
9676607	  813.0	  580.0	 4756.0	...
9676608	  813.3	  580.6	 4753.0	...
9676609	  813.7	  581.2	 4751.0	...
9676610	  814.4	  581.5	 4751.0	...
9676611	  814.9	  582.0	 4753.0	...
9676612	  815.6	  582.2	 4755.0	...
9676613	  815.7	  581.6	 4756.0	...
9676614	  815.7	  580.9	 4755.0	...
9676615	  815.1	  580.2	 4753.0	...
9676616	  814.6	  580.0	 4751.0	...
9676617	  814.5	  580.1	 4752.0	...
9676618	  814.7	  580.3	 4753.0	...
9676619	  814.9	  580.3	 4753.0	...
9676620	  814.9	  580.2	 4753.0	...
9676621	  814.8	  580.5	 4752.0	...
9676622	  814.9	  580.8	 4752.0	...
9676623	  815.3	  580.7	 4752.0	...
9676624	  815.3	  580.5	 4752.0	...
9676625	  815.2	  580.4	 4752.0	...
9676626	  814.9	  580.9	 4753.0	...
9676627	  814.9	  581.3	 4754.0	...
9676628	  815.7	  581.8	 4754.0	...
9676629	  816.4	  581.8	 4753.0	...
9676630	  816.9	  581.9	 4752.0	...
9676631	  816.5	  582.0	 4752.0	...
9676632	  816.1	  581.3	 4753.0	...
9676633	  815.1	  580.6	 4756.0	...
9676634	  814.0	  579.8	 4759.0	...
9676635	  813.1	  579.8	 4759.0	...
9676636	  812.6	  579.5	 4758.0	...
9676637	  812.3	  579.3	 4760.0	...
9676638	  812.0	  578.9	 4764.0	...
9676639	  812.3	  578.8	 4769.0	...
9676640	  812.9	  579.5	 4769.0	...
9676641	  813.4	  580.3	 4769.0	...
9676642	  813.6	  580.8	 4767.0	...
9676643	  813.4	  580.5	 4764.0	...
9676644	  813.4	  580.2	 4762.0	...
9676645	  813.6	  580.3	 4763.0	...
9676646	  814.2	  580.5	 4761.0	...
9676647	  814.6	  580.6	 4759.0	...
9676648	  814.9	  580.7	 4761.0	...
9676649	  814.9	  581.0	 4765.0	...
9676650	  814.9	  581.1	 4769.0	...
9676651	  814.9	  581.2	 4769.0	...
9676652	  814.8	  581.0	 4770.0	...
9676653	  814.5	  580.8	 4770.0	...
9676654	  814.2	  580.5	 4770.0	...
9676655	  814.3	  580.3	 4770.0	...
9676656	  814.5	  580.2	 4769.0	...
9676657	  814.7	  580.1	 4769.0	...
9676658	  814.7	  579.3	 4769.0	...
9676659	  814.7	  578.4	 4770.0	...
9676660	  814.8	  577.5	 4770.0	...
9676661	  814.9	  578.0	 4771.0	...
9676662	  815.0	  578.5	 4770.0	...
9676663	  815.1	  578.9	 4763.0	...
9676664	  815.3	  579.3	 4756.0	...
9676665	  816.5	  579.6	 4752.0	...
9676666	  817.5	  580.0	 4754.0	...
9676667	  818.4	  580.0	 4757.0	...
9676668	  818.1	  579.5	 4757.0	...
9676669	  817.5	  578.9	 4757.0	...
9676670	  817.1	  578.4	 4761.0	...
9676671	  816.9	  578.6	 4764.0	...
9676672	  817.0	  578.8	 4764.0	...
9676673	  817.1	  579.2	 4759.0	...
9676674	  817.3	  579.3	 4753.0	...
9676675	  817.6	  579.2	 4750.0	...
9676676	  817.9	  578.9	 4750.0	...
9676677	  818.4	  578.6	 4751.0	...
9676678	  818.7	  578.7	 4752.0	...
9676679	  819.1	  578.9	 4752.0	...
9676680	  819.3	  578.8	 4751.0	...
9676681	  819.5	  578.5	 4751.0	...
9676682	  819.9	  579.1	 4750.0	...
9676683	  820.2	  580.0	 4748.0	...
9676684	  820.6	  581.1	 4746.0	...
9676685	  820.7	  581.2	 4747.0	...
9676686	  820.6	  580.7	 4750.0	...
9676687	  820.5	  579.9	 4753.0	...
9676688	  819.9	  579.1	 4753.0	...
9676689	  819.4	  579.0	 4754.0	...
9676690	  819.0	  579.3	 4753.0	...
9676691	  819.5	  579.4	 4753.0	...
9676692	  820.0	  579.4	 4753.0	...
9676693	  820.3	  579.5	 4755.0	...
9676694	  820.0	  579.8	 4756.0	...
9676695	  819.6	  580.0	 4757.0	...
9676696	  820.1	  579.7	 4754.0	...
9676697	  820.7	  579.5	 4750.0	...
9676698	  821.1	  579.9	 4747.0	...
9676699	  821.2	  580.5	 4752.0	...
9676700	  821.2	  581.1	 4757.0	...
9676701	  820.9	  581.1	 4762.0	...
9676702	  820.1	  580.4	 4763.0	...
9676703	  819.6	  579.7	 4760.0	...
9676704	  819.9	  578.9	 4756.0	...
9676705	  820.5	  579.0	 4752.0	...
9676706	  821.0	  579.8	 4752.0	...
9676707	  821.2	  580.5	 4750.0	...
9676708	  821.3	  581.0	 4748.0	...
9676709	  821.5	  580.9	 4746.0	...
9676710	  821.6	  580.7	 4745.0	...
9676711	  821.8	  580.5	 4745.0	...
9676712	  821.9	  580.3	 4748.0	...
9676713	  822.1	  579.9	 4751.0	...
9676714	  822.3	  579.5	 4753.0	...
9676715	  822.7	  579.0	 4753.0	...
9676716	  823.3	  579.1	 4754.0	...
9676717	  823.8	  579.4	 4754.0	...
9676718	  823.8	  579.9	 4752.0	...
9676719	  823.7	  580.2	 4750.0	...
9676720	  823.5	  580.4	 4747.0	...
9676721	  823.2	  580.6	 4747.0	...
9676722	  822.4	  580.0	 4751.0	...
9676723	  821.7	  579.3	 4756.0	...
9676724	  820.8	  578.7	 4762.0	...
9676725	  820.4	  578.7	 4764.0	...
9676726	  820.1	  577.9	 4766.0	...
9676727	  820.4	  577.1	 4765.0	...
9676728	  821.1	  577.8	 4765.0	...
9676729	  821.8	  579.3	 4764.0	...
9676730	  822.4	  580.4	 4765.0	...
9676731	  822.6	  579.9	 4766.0	...
9676732	  822.5	  580.1	 4766.0	...
9676733	  822.5	  580.7	 4767.0	...
9676734	  822.4	  581.2	 4767.0	...
9676735	  822.3	  580.8	 4768.0	...
9676736	  822.1	  580.4	 4770.0	...
9676737	  822.2	  580.0	 4771.0	...
9676738	  822.5	  580.3	 4773.0	...
9676739	  822.8	  580.6	 4773.0	...
9676740	  823.0	  580.8	 4774.0	...
9676741	  823.6	  580.5	 4774.0	...
9676742	  824.2	  580.1	 4775.0	...
9676743	  823.9	  579.9	 4777.0	...
9676744	  823.0	  579.8	 4778.0	...
9676745	  822.4	  580.0	 4777.0	...
MSG	9676746 0000 _ Number Off
9676746	  822.8	  580.2	 4775.0	...
9676747	  823.3	  580.3	 4775.0	...
9676748	  823.2	  579.8	 4775.0	...
9676749	  823.1	  579.3	 4780.0	...
9676750	  823.0	  579.2	 4784.0	...
9676751	  822.9	  579.5	 4788.0	...
9676752	  822.6	  579.7	 4788.0	...
9676753	  822.2	  579.7	 4786.0	...
9676754	  822.3	  579.8	 4784.0	...
9676755	  822.5	  580.0	 4782.0	...
9676756	  823.0	  580.1	 4782.0	...
9676757	  823.3	  580.1	 4782.0	...
9676758	  823.7	  580.4	 4781.0	...
9676759	  824.0	  580.6	 4781.0	...
9676760	  824.2	  581.0	 4782.0	...
9676761	  824.1	  581.0	 4785.0	...
9676762	  824.0	  581.1	 4788.0	...
9676763	  823.8	  580.8	 4789.0	...
9676764	  823.7	  580.3	 4790.0	...
9676765	  823.6	  579.8	 4792.0	...
9676766	  823.6	  580.0	 4793.0	...
9676767	  823.6	  580.4	 4793.0	...
9676768	  823.3	  580.3	 4792.0	...
9676769	  823.0	  579.8	 4791.0	...
9676770	  823.6	  579.9	 4789.0	...
9676771	  824.5	  580.5	 4787.0	...
9676772	  825.4	  581.0	 4788.0	...
9676773	  825.3	  581.2	 4791.0	...
9676774	  825.7	  581.2	 4790.0	...
9676775	  826.3	  581.3	 4787.0	...
9676776	  826.8	  581.4	 4784.0	...
9676777	  826.8	  581.5	 4787.0	...
9676778	  826.6	  580.9	 4790.0	...
9676779	  826.4	  580.2	 4793.0	...
9676780	  826.0	  579.6	 4794.0	...
9676781	  825.8	  579.6	 4794.0	...
9676782	  825.8	  579.6	 4794.0	...
9676783	  826.0	  579.4	 4794.0	...
9676784	  826.2	  579.2	 4795.0	...
9676785	  826.3	  579.2	 4801.0	...
9676786	  826.6	  579.4	 4808.0	...
9676787	  826.8	  579.7	 4814.0	...
9676788	  826.4	  579.9	 4812.0	...
9676789	  825.8	  580.3	 4811.0	...
9676790	  825.1	  580.7	 4811.0	...
9676791	  824.8	  581.1	 4812.0	...
9676792	  824.4	  581.1	 4811.0	...
9676793	  824.0	  581.2	 4810.0	...
9676794	  823.8	  581.3	 4810.0	...
9676795	  824.2	  581.4	 4811.0	...
9676796	  824.8	  581.4	 4811.0	...
9676797	  825.4	  581.0	 4809.0	...
9676798	  825.3	  580.8	 4809.0	...
9676799	  825.0	  581.0	 4810.0	...
9676800	  824.7	  581.4	 4813.0	...
9676801	  824.6	  581.7	 4820.0	...
9676802	  824.8	  581.5	 4827.0	...
9676803	  825.8	  581.6	 4828.0	...
9676804	  826.9	  582.4	 4823.0	...
9676805	  827.6	  583.3	 4819.0	...
9676806	  827.7	  583.8	 4820.0	...
9676807	  827.5	  583.7	 4821.0	...
9676808	  826.9	  583.6	 4821.0	...
9676809	  826.2	  583.4	 4821.0	...
9676810	  825.1	  582.4	 4823.0	...
9676811	  824.8	  581.3	 4825.0	...
9676812	  824.7	  580.6	 4827.0	...
9676813	  825.1	  580.9	 4827.0	...
9676814	  825.3	  581.4	 4830.0	...
9676815	  825.0	  581.5	 4836.0	...
9676816	  824.7	  581.6	 4842.0	...
9676817	  825.2	  581.4	 4845.0	...
9676818	  825.9	  581.5	 4845.0	...
9676819	  826.8	  581.5	 4845.0	...
9676820	  826.9	  581.7	 4843.0	...
9676821	  827.1	  582.0	 4841.0	...
9676822	  827.3	  582.3	 4840.0	...
9676823	  827.6	  582.4	 4842.0	...
9676824	  826.5	  582.5	 4847.0	...
9676825	  825.1	  582.6	 4850.0	...
9676826	  824.4	  582.6	 4855.0	...
9676827	  825.2	  582.5	 4856.0	...
9676828	  826.0	  582.1	 4856.0	...
9676829	  826.2	  581.6	 4856.0	...
9676830	  826.2	  581.1	 4856.0	...
9676831	  826.3	  580.9	 4853.0	...
9676832	  826.6	  580.9	 4852.0	...
9676833	  827.1	  580.9	 4851.0	...
9676834	  827.6	  581.1	 4849.0	...
9676835	  827.7	  581.4	 4845.0	...
9676836	  827.2	  581.8	 4845.0	...
9676837	  826.7	  581.7	 4848.0	...
9676838	  827.1	  581.5	 4850.0	...
9676839	  827.8	  581.3	 4851.0	...
9676840	  828.7	  581.5	 4854.0	...
9676841	  828.8	  581.7	 4857.0	...
9676842	  828.8	  581.8	 4855.0	...
9676843	  828.8	  581.8	 4852.0	...
9676844	  827.9	  582.1	 4855.0	...
9676845	  826.9	  581.9	 4861.0	...
9676846	  826.0	  581.6	 4867.0	...
9676847	  825.9	  581.0	 4866.0	...
9676848	  825.9	  580.7	 4869.0	...
9676849	  825.9	  580.5	 4872.0	...
9676850	  826.0	  580.4	 4875.0	...
9676851	  825.9	  580.5	 4875.0	...
9676852	  825.7	  580.6	 4876.0	...
9676853	  825.4	  580.7	 4877.0	...
9676854	  825.2	  580.8	 4876.0	...
9676855	  825.8	  580.9	 4874.0	...
9676856	  826.6	  581.0	 4871.0	...
9676857	  827.5	  580.9	 4875.0	...
9676858	  827.6	  580.9	 4878.0	...
9676859	  827.8	  580.6	 4882.0	...
9676860	  827.9	  580.3	 4882.0	...
9676861	  827.2	  580.8	 4882.0	...
9676862	  826.5	  581.7	 4881.0	...
9676863	  825.9	  582.6	 4879.0	...
9676864	  826.2	  582.7	 4878.0	...
9676865	  826.6	  582.2	 4879.0	...
9676866	  826.9	  581.7	 4880.0	...
9676867	  827.1	  581.2	 4880.0	...
9676868	  827.1	  581.0	 4884.0	...
9676869	  827.0	  580.9	 4888.0	...
9676870	  827.1	  580.7	 4891.0	...
9676871	  827.1	  580.7	 4890.0	...
9676872	  826.8	  580.8	 4889.0	...
9676873	  826.3	  581.2	 4888.0	...
9676874	  825.8	  581.6	 4887.0	...
9676875	  826.1	  581.6	 4886.0	...
9676876	  826.6	  581.2	 4890.0	...
9676877	  826.9	  580.8	 4896.0	...
9676878	  826.5	  580.5	 4902.0	...
9676879	  826.0	  580.3	 4903.0	...
9676880	  825.8	  580.5	 4903.0	...
9676881	  825.5	  580.9	 4900.0	...
9676882	  825.3	  581.3	 4896.0	...
9676883	  824.8	  581.2	 4892.0	...
9676884	  824.6	  581.2	 4894.0	...
9676885	  824.3	  581.1	 4898.0	...
9676886	  824.8	  581.1	 4901.0	...
9676887	  825.4	  581.3	 4901.0	...
9676888	  826.0	  581.4	 4901.0	...
9676889	  826.0	  580.9	 4901.0	...
9676890	  825.6	  580.4	 4905.0	...
9676891	  825.2	  579.9	 4908.0	...
9676892	  825.5	  579.9	 4910.0	...
9676893	  826.3	  581.2	 4909.0	...
9676894	  827.0	  582.5	 4908.0	...
9676895	  827.0	  583.7	 4907.0	...
9676896	  826.8	  583.5	 4904.0	...
9676897	  826.6	  583.4	 4900.0	...
9676898	  826.5	  583.3	 4896.0	...
9676899	  826.1	  583.0	 4896.0	...
9676900	  825.6	  582.6	 4897.0	...
9676901	  825.2	  582.2	 4898.0	...
9676902	  825.0	  582.4	 4901.0	...
9676903	  825.1	  582.7	 4905.0	...
9676904	  825.3	  583.0	 4911.0	...
9676905	  825.5	  582.7	 4916.0	...
9676906	  825.5	  582.3	 4919.0	...
9676907	  825.5	  581.9	 4920.0	...
9676908	  825.4	  581.8	 4921.0	...
9676909	  825.4	  581.7	 4922.0	...
9676910	  824.7	  581.9	 4924.0	...
9676911	  824.1	  582.1	 4925.0	...
9676912	  824.2	  582.0	 4921.0	...
9676913	  824.9	  581.5	 4915.0	...
9676914	  825.6	  581.0	 4910.0	...
9676915	  825.4	  580.9	 4910.0	...
9676916	  825.3	  580.7	 4910.0	...
9676917	  824.8	  580.5	 4913.0	...
9676918	  824.5	  580.1	 4916.0	...
9676919	  824.3	  579.6	 4919.0	...
9676920	  824.4	  579.0	 4919.0	...
9676921	  824.4	  578.6	 4920.0	...
9676922	  824.3	  578.2	 4921.0	...
9676923	  824.2	  578.2	 4919.0	...
9676924	  824.1	  578.4	 4916.0	...
9676925	  824.3	  579.7	 4915.0	...
9676926	  824.8	  580.9	 4915.0	...
9676927	  825.2	  581.4	 4918.0	...
9676928	  825.5	  581.0	 4919.0	...
9676929	  825.3	  580.7	 4920.0	...
9676930	  825.2	  580.7	 4915.0	...
9676931	  825.4	  580.6	 4910.0	...
9676932	  826.1	  580.4	 4906.0	...
9676933	  826.7	  580.2	 4906.0	...
9676934	  827.1	  580.1	 4908.0	...
9676935	  827.1	  580.0	 4911.0	...
9676936	  826.4	  580.0	 4914.0	...
9676937	  825.6	  579.7	 4917.0	...
9676938	  825.3	  579.3	 4918.0	...
9676939	  825.7	  578.8	 4919.0	...
9676940	  825.8	  578.7	 4919.0	...
9676941	  825.6	  578.7	 4919.0	...
9676942	  825.4	  578.8	 4919.0	...
9676943	  825.4	  578.9	 4917.0	...
9676944	  825.3	  579.3	 4914.0	...
9676945	  825.2	  579.9	 4912.0	...
9676946	  825.5	  580.3	 4912.0	...
9676947	  825.8	  580.2	 4914.0	...
9676948	  826.1	  580.3	 4916.0	...
9676949	  826.0	  580.6	 4916.0	...
9676950	  825.6	  581.0	 4912.0	...
9676951	  825.2	  581.3	 4909.0	...
9676952	  825.3	  581.6	 4907.0	...
9676953	  825.3	  581.4	 4908.0	...
9676954	  825.3	  581.0	 4909.0	...
9676955	  825.1	  580.3	 4908.0	...
9676956	  825.5	  580.0	 4907.0	...
MSG	9676957 0000 _ Number On
9676957	  825.8	  579.4	 4907.0	...
9676958	  825.0	  579.2	 4909.0	...
9676959	  823.8	  579.5	 4910.0	...
9676960	  823.0	  580.5	 4908.0	...
9676961	  823.2	  581.3	 4904.0	...
9676962	  823.5	  581.8	 4899.0	...
9676963	  823.3	  581.6	 4898.0	...
9676964	  824.2	  581.3	 4896.0	...
9676965	  825.1	  581.0	 4895.0	...
9676966	  825.9	  581.0	 4896.0	...
9676967	  825.8	  581.2	 4898.0	...
9676968	  825.4	  581.4	 4903.0	...
9676969	  824.9	  581.5	 4906.0	...
9676970	  825.6	  581.6	 4907.0	...
9676971	  826.7	  581.6	 4906.0	...
9676972	  826.8	  581.6	 4905.0	...
9676973	  825.8	  581.5	 4900.0	...
9676974	  824.9	  580.6	 4895.0	...
9676975	  824.9	  579.8	 4896.0	...
9676976	  825.0	  579.6	 4902.0	...
9676977	  825.0	  580.9	 4908.0	...
9676978	  825.8	  582.1	 4904.0	...
9676979	  826.5	  581.3	 4900.0	...
9676980	  826.0	  580.0	 4898.0	...
9676981	  824.7	  579.3	 4901.0	...
9676982	  824.4	  579.9	 4902.0	...
9676983	  825.2	  580.4	 4900.0	...
9676984	  826.0	  580.1	 4897.0	...
9676985	  826.0	  580.0	 4896.0	...
9676986	  826.0	  580.0	 4898.0	...
9676987	  826.0	  580.2	 4902.0	...
9676988	  826.1	  580.6	 4903.0	...
9676989	  826.2	  581.0	 4901.0	...
9676990	  826.4	  581.3	 4899.0	...
9676991	  826.5	  580.8	 4898.0	...
9676992	  827.0	  580.2	 4899.0	...
9676993	  827.3	  579.6	 4900.0	...
9676994	  826.8	  579.6	 4900.0	...
9676995	  826.1	  579.4	 4899.0	...
9676996	  825.4	  579.4	 4898.0	...
9676997	  825.4	  579.3	 4897.0	...
9676998	  825.3	  579.5	 4896.0	...
9676999	  825.2	  580.1	 4895.0	...
9677000	  825.2	  580.6	 4893.0	...
9677001	  825.5	  581.3	 4891.0	...
9677002	  825.6	  581.5	 4889.0	...
9677003	  825.8	  581.8	 4890.0	...
9677004	  825.6	  581.9	 4897.0	...
9677005	  825.4	  582.3	 4904.0	...
9677006	  825.2	  582.5	 4908.0	...
9677007	  825.2	  582.5	 4905.0	...
9677008	  825.0	  582.3	 4902.0	...
9677009	  824.8	  582.4	 4901.0	...
9677010	  824.6	  582.7	 4905.0	...
9677011	  824.4	  583.1	 4909.0	...
9677012	  824.5	  582.8	 4913.0	...
9677013	  824.6	  582.5	 4914.0	...
9677014	  824.6	  582.1	 4914.0	...
9677015	  824.4	  581.9	 4912.0	...
9677016	  824.3	  581.8	 4910.0	...
9677017	  824.7	  581.7	 4910.0	...
9677018	  825.1	  581.5	 4911.0	...
9677019	  825.3	  581.4	 4912.0	...
9677020	  825.1	  581.8	 4908.0	...
9677021	  825.0	  582.3	 4904.0	...
9677022	  825.1	  582.4	 4897.0	...
9677023	  825.3	  582.2	 4895.0	...
9677024	  825.5	  582.0	 4894.0	...
9677025	  825.5	  582.0	 4896.0	...
9677026	  825.4	  582.1	 4899.0	...
9677027	  826.0	  581.9	 4896.0	...
9677028	  826.8	  581.9	 4891.0	...
9677029	  827.4	  581.9	 4886.0	...
9677030	  827.2	  581.8	 4886.0	...
9677031	  826.6	  581.7	 4888.0	...
9677032	  826.3	  581.6	 4890.0	...
9677033	  826.1	  581.1	 4890.0	...
9677034	  826.2	  580.6	 4891.0	...
9677035	  826.1	  580.3	 4891.0	...
9677036	  826.2	  580.4	 4891.0	...
9677037	  826.4	  580.4	 4887.0	...
9677038	  826.4	  580.2	 4883.0	...
9677039	  826.3	  579.9	 4879.0	...
9677040	  826.0	  579.9	 4879.0	...
9677041	  825.7	  579.9	 4881.0	...
9677042	  825.4	  579.6	 4883.0	...
9677043	  825.1	  579.4	 4888.0	...
9677044	  824.9	  579.1	 4892.0	...
9677045	  824.8	  579.3	 4897.0	...
9677046	  824.7	  579.5	 4897.0	...
9677047	  824.8	  579.6	 4898.0	...
9677048	  824.8	  579.7	 4894.0	...
9677049	  824.8	  579.9	 4890.0	...
9677050	  824.8	  580.0	 4886.0	...
9677051	  824.7	  579.9	 4886.0	...
9677052	  824.6	  579.9	 4888.0	...
9677053	  824.5	  579.8	 4890.0	...
9677054	  824.2	  579.5	 4890.0	...
9677055	  823.9	  579.2	 4887.0	...
9677056	  823.6	  579.7	 4885.0	...
9677057	  823.6	  580.6	 4886.0	...
9677058	  823.9	  581.5	 4888.0	...
9677059	  824.3	  581.6	 4889.0	...
9677060	  824.7	  581.0	 4889.0	...
9677061	  824.6	  580.3	 4888.0	...
9677062	  824.2	  579.9	 4888.0	...
9677063	  824.3	  580.1	 4889.0	...
9677064	  824.8	  580.2	 4891.0	...
9677065	  825.2	  579.8	 4894.0	...
9677066	  825.8	  579.5	 4888.0	...
9677067	  826.5	  579.3	 4881.0	...
9677068	  827.3	  579.4	 4874.0	...
9677069	  827.4	  579.7	 4874.0	...
9677070	  827.4	  579.7	 4875.0	...
9677071	  827.2	  579.4	 4881.0	...
9677072	  827.0	  579.2	 4889.0	...
9677073	  826.9	  579.0	 4897.0	...
9677074	  827.0	  579.1	 4891.0	...
9677075	  827.0	  579.1	 4883.0	...
9677076	  826.6	  579.3	 4884.0	...
9677077	  826.0	  579.5	 4893.0	...
9677078	  825.3	  579.5	 4902.0	...
9677079	  825.3	  579.4	 4902.0	...
9677080	  825.5	  579.3	 4902.0	...
9677081	  825.8	  579.7	 4902.0	...
9677082	  825.8	  580.1	 4903.0	...
9677083	  825.7	  579.8	 4904.0	...
9677084	  825.6	  579.3	 4904.0	...
9677085	  825.9	  579.6	 4904.0	...
9677086	  826.3	  580.4	 4903.0	...
9677087	  826.7	  581.1	 4904.0	...
9677088	  826.7	  580.9	 4905.0	...
9677089	  826.6	  580.5	 4906.0	...
9677090	  826.6	  580.3	 4906.0	...
9677091	  826.7	  580.1	 4906.0	...
9677092	  826.8	  580.3	 4908.0	...
9677093	  827.3	  580.2	 4909.0	...
9677094	  827.5	  580.1	 4910.0	...
9677095	  827.6	  580.0	 4909.0	...
9677096	  827.3	  580.0	 4905.0	...
9677097	  827.2	  580.8	 4905.0	...
9677098	  827.2	  581.7	 4906.0	...
9677099	  827.1	  582.0	 4911.0	...
9677100	  826.9	  581.4	 4912.0	...
9677101	  826.7	  581.1	 4913.0	...
9677102	  826.7	  581.3	 4911.0	...
9677103	  826.7	  582.1	 4909.0	...
9677104	  827.0	  582.5	 4911.0	...
9677105	  827.3	  582.9	 4915.0	...
9677106	  827.7	  582.9	 4916.0	...
9677107	  827.8	  582.2	 4914.0	...
9677108	  827.9	  581.5	 4911.0	...
9677109	  827.7	  580.9	 4907.0	...
9677110	  827.7	  580.8	 4904.0	...
9677111	  827.5	  580.8	 4905.0	...
9677112	  827.2	  580.8	 4910.0	...
9677113	  826.9	  580.8	 4914.0	...
9677114	  826.7	  581.0	 4914.0	...
9677115	  826.6	  581.2	 4914.0	...
9677116	  826.6	  581.5	 4914.0	...
9677117	  826.6	  581.6	 4914.0	...
9677118	  826.7	  581.4	 4913.0	...
9677119	  826.6	  581.3	 4909.0	...
9677120	  826.4	  581.3	 4905.0	...
9677121	  826.0	  581.3	 4902.0	...
9677122	  825.9	  581.3	 4902.0	...
9677123	  826.2	  580.9	 4904.0	...
9677124	  826.5	  580.5	 4907.0	...
9677125	  826.8	  580.1	 4912.0	...
9677126	  826.9	  580.2	 4916.0	...
9677127	  826.6	  579.6	 4923.0	...
9677128	  826.0	  579.0	 4929.0	...
9677129	  825.5	  578.9	 4933.0	...
9677130	  825.5	  579.4	 4932.0	...
9677131	  825.5	  579.9	 4930.0	...
9677132	  826.1	  580.0	 4929.0	...
9677133	  826.7	  580.2	 4928.0	...
9677134	  827.4	  580.4	 4928.0	...
9677135	  827.6	  580.5	 4930.0	...
9677136	  827.2	  580.7	 4932.0	...
9677137	  826.6	  581.0	 4932.0	...
9677138	  825.9	  581.3	 4926.0	...
9677139	  825.6	  581.0	 4921.0	...
9677140	  825.2	  580.4	 4927.0	...
9677141	  824.9	  579.8	 4936.0	...
9677142	  825.3	  579.2	 4941.0	...
9677143	  825.8	  578.9	 4938.0	...
9677144	  826.7	  579.3	 4933.0	...
9677145	  827.1	  580.1	 4931.0	...
9677146	  827.7	  580.5	 4928.0	...
9677147	  827.9	  580.2	 4932.0	...
9677148	  827.7	  580.1	 4937.0	...
9677149	  827.0	  580.4	 4944.0	...
9677150	  825.9	  580.8	 4948.0	...
9677151	  825.1	  581.3	 4951.0	...
9677152	  824.7	  581.6	 4952.0	...
9677153	  824.8	  581.3	 4953.0	...
9677154	  825.0	  580.7	 4954.0	...
9677155	  825.2	  579.9	 4955.0	...
9677156	  825.4	  579.6	 4957.0	...
9677157	  825.4	  579.4	 4959.0	...
9677158	  825.6	  579.5	 4960.0	...
9677159	  825.3	  579.7	 4961.0	...
9677160	  824.8	  579.8	 4960.0	...
9677161	  824.3	  579.8	 4959.0	...
9677162	  824.3	  579.6	 4958.0	...
9677163	  824.3	  579.4	 4961.0	...
9677164	  824.8	  579.2	 4963.0	...
9677165	  825.3	  579.4	 4965.0	...
9677166	  825.7	  579.5	 4963.0	...
9677167	  825.6	  580.2	 4962.0	...
9677168	  825.4	  580.7	 4961.0	...
9677169	  825.0	  581.3	 4964.0	...
9677170	  824.6	  581.3	 4964.0	...
9677171	  825.1	  581.2	 4963.0	...
9677172	  825.8	  581.0	 4960.0	...
9677173	  826.7	  580.8	 4961.0	...
9677174	  826.8	  580.7	 4963.0	...
9677175	  826.6	  581.0	 4970.0	...
9677176	  826.4	  581.2	 4974.0	...
9677177	  826.1	  581.0	 4981.0	...
9677178	  825.0	  580.7	 4984.0	...
9677179	  823.9	  580.4	 4987.0	...
9677180	  822.9	  579.9	 4988.0	...
9677181	  823.1	  579.3	 4985.0	...
9677182	  823.4	  578.7	 4981.0	...
9677183	  823.6	  578.8	 4977.0	...
9677184	  823.9	  578.7	 4980.0	...
9677185	  824.2	  578.6	 4983.0	...
9677186	  824.5	  578.5	 4985.0	...
9677187	  824.5	  578.9	 4984.0	...
9677188	  824.5	  579.3	 4983.0	...
9677189	  824.4	  579.6	 4982.0	...
9677190	  824.4	  579.8	 4985.0	...
9677191	  824.4	  580.2	 4988.0	...
9677192	  824.5	  580.6	 4995.0	...
9677193	  824.6	  580.9	 4999.0	...
9677194	  825.0	  581.0	 4995.0	...
9677195	  825.5	  581.0	 4987.0	...
9677196	  826.0	  581.1	 4980.0	...
9677197	  825.8	  581.2	 4981.0	...
9677198	  825.6	  581.2	 4982.0	...
9677199	  825.4	  581.2	 4983.0	...
9677200	  825.5	  581.1	 4982.0	...
9677201	  825.5	  581.3	 4984.0	...
9677202	  825.3	  581.5	 4986.0	...
9677203	  825.0	  581.8	 4988.0	...
9677204	  825.0	  582.0	 4988.0	...
9677205	  825.0	  581.4	 4992.0	...
9677206	  825.3	  580.6	 4995.0	...
9677207	  825.4	  579.6	 5000.0	...
9677208	  825.3	  579.4	 5001.0	...
9677209	  824.2	  579.1	 5004.0	...
9677210	  823.1	  579.0	 5006.0	...
9677211	  823.2	  578.9	 5003.0	...
9677212	  824.1	  579.1	 4999.0	...
9677213	  825.1	  579.3	 4999.0	...
9677214	  825.0	  579.5	 5003.0	...
9677215	  824.9	  579.7	 5006.0	...
9677216	  825.3	  579.8	 5005.0	...
9677217	  825.9	  579.7	 5004.0	...
9677218	  826.2	  579.5	 5003.0	...
9677219	  826.1	  579.4	 5002.0	...
9677220	  826.0	  579.5	 5002.0	...
9677221	  825.8	  579.5	 5004.0	...
9677222	  825.6	  579.3	 5005.0	...
9677223	  825.3	  579.1	 5006.0	...
9677224	  825.0	  579.1	 5011.0	...
9677225	  824.7	  578.9	 5018.0	...
9677226	  825.6	  578.6	 5022.0	...
9677227	  826.7	  578.9	 5014.0	...
9677228	  827.4	  579.5	 5006.0	...
9677229	  826.9	  579.5	 5008.0	...
9677230	  826.4	  578.7	 5017.0	...
9677231	  826.4	  578.2	 5024.0	...
9677232	  826.3	  578.5	 5022.0	...
9677233	  825.7	  579.4	 5019.0	...
9677234	  825.1	  580.0	 5017.0	...
9677235	  824.9	  580.4	 5016.0	...
9677236	  825.1	  580.4	 5019.0	...
9677237	  825.2	  580.5	 5021.0	...
9677238	  825.1	  580.6	 5023.0	...
9677239	  825.5	  580.5	 5020.0	...
9677240	  826.1	  580.3	 5018.0	...
9677241	  826.6	  580.2	 5016.0	...
9677242	  826.8	  580.1	 5018.0	...
9677243	  827.0	  580.0	 5021.0	...
9677244	  826.9	  580.2	 5023.0	...
9677245	  826.6	  580.4	 5024.0	...
9677246	  826.3	  580.2	 5024.0	...
9677247	  826.2	  579.5	 5025.0	...
9677248	  826.2	  578.8	 5030.0	...
9677249	  826.3	  578.6	 5035.0	...
9677250	  825.9	  578.9	 5041.0	...
9677251	  825.5	  579.2	 5042.0	...
9677252	  825.2	  579.2	 5040.0	...
9677253	  825.5	  579.1	 5036.0	...
9677254	  825.9	  579.5	 5037.0	...
9677255	  826.1	  580.0	 5042.0	...
9677256	  825.3	  579.7	 5046.0	...
9677257	  824.4	  578.8	 5043.0	...
9677258	  824.9	  577.7	 5039.0	...
9677259	  826.2	  577.8	 5037.0	...
9677260	  827.5	  577.8	 5038.0	...
9677261	  827.3	  578.0	 5040.0	...
9677262	  827.3	  577.9	 5040.0	...
MSG	9677263 0000 _ Number Off
9677263	  827.3	  577.8	 5040.0	...
9677264	  827.0	  577.8	 5039.0	...
9677265	  826.4	  577.9	 5039.0	...
9677266	  825.9	  577.6	 5040.0	...
9677267	  825.9	  577.2	 5041.0	...
9677268	  825.6	  577.7	 5043.0	...
9677269	  825.4	  578.3	 5043.0	...
9677270	  826.1	  578.8	 5045.0	...
9677271	  827.2	  578.8	 5047.0	...
9677272	  828.4	  578.8	 5048.0	...
9677273	  828.3	  579.1	 5047.0	...
9677274	  828.2	  579.2	 5047.0	...
9677275	  827.9	  578.8	 5047.0	...
9677276	  827.4	  578.4	 5048.0	...
9677277	  827.1	  578.8	 5046.0	...
9677278	  827.1	  579.7	 5043.0	...
9677279	  827.3	  580.3	 5043.0	...
9677280	  827.0	  579.9	 5045.0	...
9677281	  826.6	  579.5	 5047.0	...
9677282	  826.0	  579.3	 5048.0	...
9677283	  825.8	  579.1	 5049.0	...
9677284	  825.7	  578.8	 5050.0	...
9677285	  825.9	  578.9	 5046.0	...
9677286	  826.3	  579.1	 5044.0	...
9677287	  826.6	  579.2	 5043.0	...
9677288	  826.9	  579.0	 5045.0	...
9677289	  827.3	  578.7	 5047.0	...
9677290	  827.5	  578.7	 5051.0	...
9677291	  827.6	  578.7	 5054.0	...
9677292	  827.9	  579.1	 5052.0	...
9677293	  829.0	  579.3	 5048.0	...
9677294	  830.2	  579.5	 5043.0	...
9677295	  829.9	  578.7	 5042.0	...
9677296	  829.0	  577.9	 5045.0	...
9677297	  828.1	  577.2	 5049.0	...
9677298	  828.2	  577.4	 5055.0	...
9677299	  828.2	  577.8	 5057.0	...
9677300	  828.3	  578.0	 5058.0	...
9677301	  828.3	  578.1	 5058.0	...
9677302	  828.4	  578.4	 5059.0	...
9677303	  828.8	  579.1	 5060.0	...
9677304	  829.2	  579.8	 5060.0	...
9677305	  829.3	  579.8	 5061.0	...
9677306	  829.1	  579.4	 5061.0	...
9677307	  829.3	  578.8	 5062.0	...
9677308	  829.8	  578.5	 5063.0	...
9677309	  830.4	  578.3	 5064.0	...
9677310	  830.5	  578.6	 5061.0	...
9677311	  829.8	  579.0	 5057.0	...
9677312	  829.0	  579.5	 5054.0	...
9677313	  828.3	  579.5	 5055.0	...
9677314	  828.5	  579.3	 5058.0	...
9677315	  828.8	  579.2	 5059.0	...
9677316	  829.2	  579.5	 5059.0	...
9677317	  829.6	  579.9	 5059.0	...
9677318	  829.7	  580.3	 5061.0	...
9677319	  829.5	  580.7	 5070.0	...
9677320	  829.2	  581.0	 5078.0	...
9677321	  829.0	  580.6	 5086.0	...
9677322	  829.0	  579.9	 5084.0	...
9677323	  829.1	  579.6	 5081.0	...
9677324	  829.4	  580.0	 5074.0	...
9677325	  830.1	  580.2	 5070.0	...
9677326	  830.7	  579.2	 5068.0	...
9677327	  830.3	  578.3	 5069.0	...
9677328	  829.2	  577.5	 5074.0	...
9677329	  828.3	  577.7	 5078.0	...
9677330	  828.2	  577.7	 5082.0	...
9677331	  828.3	  577.5	 5084.0	...
9677332	  828.4	  577.3	 5085.0	...
9677333	  828.5	  577.2	 5086.0	...
9677334	  827.7	  577.4	 5082.0	...
9677335	  826.9	  577.2	 5078.0	...
9677336	  825.9	  576.6	 5075.0	...
9677337	  825.5	  576.0	 5075.0	...
9677338	  825.0	  575.7	 5076.0	...
9677339	  824.6	  575.7	 5076.0	...
9677340	  824.0	  575.8	 5075.0	...
9677341	  823.6	  575.9	 5073.0	...
9677342	  823.5	  576.0	 5073.0	...
9677343	  823.8	  575.9	 5074.0	...
9677344	  823.4	  575.5	 5078.0	...
9677345	  822.8	  574.9	 5081.0	...
9677346	  822.2	  574.3	 5085.0	...
9677347	  822.4	  573.6	 5087.0	...
9677348	  822.5	  572.7	 5089.0	...
9677349	  822.4	  571.6	 5089.0	...
9677350	  822.7	  570.9	 5088.0	...
9677351	  824.1	  571.4	 5084.0	...
9677352	  825.4	  572.2	 5081.0	...
9677353	  825.6	  573.2	 5082.0	...
9677354	  824.9	  572.3	 5086.0	...
9677355	  824.1	  570.6	 5091.0	...
9677356	  823.9	  568.9	 5091.0	...
9677357	  823.9	  569.2	 5091.0	...
9677358	  824.0	  570.6	 5091.0	...
9677359	  824.1	  572.1	 5092.0	...
9677360	  824.3	  572.2	 5093.0	...
9677361	  824.4	  571.9	 5095.0	...
9677362	  825.1	  571.9	 5096.0	...
9677363	  825.6	  572.3	 5096.0	...
9677364	  826.1	  572.5	 5097.0	...
9677365	  826.0	  572.3	 5097.0	...
9677366	  825.3	  572.1	 5097.0	...
9677367	  824.6	  572.1	 5097.0	...
9677368	  824.0	  572.3	 5096.0	...
9677369	  823.6	  571.4	 5096.0	...
9677370	  823.3	  570.4	 5096.0	...
9677371	  823.8	  570.7	 5096.0	...
9677372	  824.7	  572.0	 5096.0	...
9677373	  825.0	  572.9	 5096.0	...
9677374	  824.3	  572.1	 5096.0	...
9677375	  823.6	  571.2	 5099.0	...
9677376	  823.6	  570.8	 5103.0	...
9677377	  823.6	  570.8	 5101.0	...
9677378	  824.0	  570.8	 5097.0	...
9677379	  824.3	  570.3	 5093.0	...
9677380	  824.7	  569.8	 5092.0	...
9677381	  824.9	  570.4	 5091.0	...
9677382	  825.4	  571.4	 5090.0	...
9677383	  825.8	  572.0	 5089.0	...
9677384	  826.0	  571.3	 5088.0	...
9677385	  825.8	  570.6	 5092.0	...
9677386	  825.3	  570.2	 5096.0	...
9677387	  824.6	  569.9	 5100.0	...
9677388	  824.0	  569.6	 5098.0	...
9677389	  824.0	  570.0	 5097.0	...
9677390	  824.5	  570.8	 5097.0	...
9677391	  825.0	  571.3	 5099.0	...
9677392	  825.1	  571.0	 5101.0	...
9677393	  825.1	  571.5	 5104.0	...
9677394	  824.1	  572.4	 5106.0	...
9677395	  823.0	  572.5	 5108.0	...
9677396	  821.7	  571.9	 5111.0	...
9677397	  821.5	  570.8	 5112.0	...
9677398	  822.7	  570.3	 5111.0	...
9677399	  824.2	  570.1	 5109.0	...
9677400	  824.6	  570.3	 5105.0	...
9677401	  823.7	  570.6	 5103.0	...
9677402	  822.4	  571.7	 5102.0	...
9677403	  822.2	  572.8	 5103.0	...
9677404	  822.1	  573.8	 5105.0	...
9677405	  822.4	  573.8	 5104.0	...
9677406	  823.7	  573.4	 5102.0	...
9677407	  824.8	  573.2	 5099.0	...
9677408	  825.4	  573.0	 5099.0	...
9677409	  825.0	  572.8	 5099.0	...
9677410	  824.6	  572.6	 5099.0	...
9677411	  824.5	  572.4	 5102.0	...
9677412	  824.5	  572.8	 5103.0	...
9677413	  825.1	  573.1	 5095.0	...
9677414	  825.7	  573.0	 5084.0	...
9677415	  825.1	  572.8	 5079.0	...
9677416	  823.9	  572.6	 5085.0	...
9677417	  822.9	  572.7	 5091.0	...
9677418	  823.3	  572.6	 5090.0	...
9677419	  823.5	  573.2	 5088.0	...
9677420	  823.2	  573.8	 5091.0	...
9677421	  823.2	  574.1	 5096.0	...
9677422	  823.8	  573.9	 5096.0	...
9677423	  824.6	  573.6	 5092.0	...
9677424	  824.9	  573.3	 5093.0	...
9677425	  824.8	  573.0	 5098.0	...
9677426	  824.2	  572.8	 5099.0	...
9677427	  823.8	  572.8	 5094.0	...
9677428	  823.5	  573.0	 5087.0	...
9677429	  823.6	  573.0	 5083.0	...
9677430	  823.6	  573.0	 5080.0	...
9677431	  823.7	  573.3	 5079.0	...
9677432	  823.6	  573.6	 5080.0	...
9677433	  823.3	  574.0	 5078.0	...
9677434	  823.4	  574.1	 5075.0	...
9677435	  823.8	  574.3	 5069.0	...
9677436	  824.2	  574.3	 5066.0	...
9677437	  824.1	  574.5	 5062.0	...
9677438	  824.0	  574.8	 5061.0	...
9677439	  823.9	  575.1	 5058.0	...
9677440	  824.1	  575.2	 5057.0	...
9677441	  824.3	  575.0	 5056.0	...
9677442	  824.4	  575.0	 5055.0	...
9677443	  824.5	  575.1	 5055.0	...
9677444	  824.4	  574.3	 5056.0	...
9677445	  824.3	  573.3	 5055.0	...
9677446	  824.6	  572.2	 5054.0	...
9677447	  825.0	  572.2	 5053.0	...
9677448	  825.4	  572.2	 5053.0	...
9677449	  825.4	  572.2	 5047.0	...
9677450	  825.3	  572.3	 5041.0	...
9677451	  825.3	  572.4	 5034.0	...
9677452	  825.3	  572.6	 5034.0	...
9677453	  825.5	  573.1	 5031.0	...
9677454	  825.6	  573.5	 5025.0	...
9677455	  825.1	  574.0	 5020.0	...
9677456	  824.7	  573.7	 5021.0	...
9677457	  824.4	  573.6	 5025.0	...
9677458	  824.7	  573.6	 5023.0	...
9677459	  824.9	  573.2	 5017.0	...
9677460	  825.0	  572.8	 5009.0	...
9677461	  825.5	  573.4	 5009.0	...
MSG	9677462 0000 _ Number On
9677462	  826.0	  574.4	 5008.0	...
9677463	  826.4	  575.3	 5009.0	...
9677464	  826.6	  575.1	 5007.0	...
9677465	  826.8	  574.8	 5005.0	...
9677466	  826.8	  574.1	 5004.0	...
9677467	  826.6	  573.8	 5004.0	...
9677468	  825.9	  573.5	 5004.0	...
9677469	  825.4	  574.0	 5005.0	...
9677470	  824.9	  574.2	 5006.0	...
9677471	  824.8	  574.0	 5006.0	...
9677472	  824.8	  573.9	 5005.0	...
9677473	  825.0	  573.8	 4999.0	...
9677474	  824.8	  574.2	 4992.0	...
9677475	  824.6	  574.3	 4985.0	...
9677476	  824.0	  574.3	 4984.0	...
9677477	  823.7	  574.3	 4983.0	...
9677478	  823.5	  574.0	 4985.0	...
9677479	  823.6	  573.8	 4986.0	...
9677480	  823.9	  573.7	 4986.0	...
9677481	  824.0	  573.8	 4986.0	...
9677482	  824.2	  574.1	 4984.0	...
9677483	  824.7	  574.1	 4981.0	...
9677484	  825.1	  574.0	 4978.0	...
9677485	  825.6	  573.8	 4977.0	...
9677486	  825.3	  573.6	 4977.0	...
9677487	  824.9	  573.6	 4978.0	...
9677488	  824.5	  573.6	 4975.0	...
9677489	  824.4	  573.5	 4971.0	...
9677490	  824.5	  573.3	 4967.0	...
9677491	  824.5	  573.0	 4964.0	...
9677492	  824.4	  572.6	 4960.0	...
9677493	  824.6	  571.9	 4957.0	...
9677494	  825.0	  571.4	 4956.0	...
9677495	  825.5	  571.9	 4950.0	...
9677496	  825.7	  572.8	 4943.0	...
9677497	  825.8	  573.7	 4937.0	...
9677498	  825.7	  573.6	 4939.0	...
9677499	  825.9	  573.4	 4941.0	...
9677500	  826.1	  573.0	 4943.0	...
9677501	  826.5	  572.5	 4943.0	...
9677502	  826.8	  571.8	 4942.0	...
9677503	  826.0	  571.5	 4941.0	...
9677504	  825.0	  571.9	 4937.0	...
9677505	  824.0	  572.7	 4934.0	...
9677506	  823.9	  572.9	 4932.0	...
9677507	  823.8	  572.5	 4930.0	...
9677508	  823.8	  572.2	 4927.0	...
9677509	  823.8	  572.4	 4925.0	...
9677510	  823.5	  572.9	 4926.0	...
9677511	  823.2	  573.4	 4927.0	...
9677512	  823.4	  573.6	 4926.0	...
9677513	  823.9	  573.4	 4923.0	...
9677514	  824.3	  573.0	 4917.0	...
9677515	  824.3	  572.8	 4913.0	...
9677516	  824.2	  572.8	 4909.0	...
9677517	  824.3	  573.5	 4909.0	...
9677518	  824.3	  574.2	 4910.0	...
9677519	  824.4	  575.4	 4910.0	...
9677520	  824.3	  576.0	 4907.0	...
9677521	  824.1	  576.2	 4904.0	...
9677522	  823.6	  575.8	 4901.0	...
9677523	  823.1	  575.0	 4901.0	...
9677524	  823.3	  574.5	 4901.0	...
9677525	  824.0	  574.1	 4900.0	...
9677526	  824.8	  574.0	 4894.0	...
9677527	  825.0	  573.9	 4889.0	...
9677528	  824.6	  574.0	 4883.0	...
9677529	  824.0	  574.2	 4883.0	...
9677530	  823.7	  574.4	 4882.0	...
9677531	  824.2	  574.0	 4882.0	...
9677532	  824.6	  573.4	 4883.0	...
9677533	  825.0	  572.6	 4883.0	...
9677534	  825.2	  572.0	 4881.0	...
9677535	  825.3	  571.4	 4878.0	...
9677536	  825.1	  571.6	 4877.0	...
9677537	  824.9	  572.0	 4876.0	...
9677538	  825.0	  572.3	 4872.0	...
9677539	  825.1	  572.4	 4866.0	...
9677540	  824.9	  572.6	 4862.0	...
9677541	  824.5	  572.9	 4861.0	...
9677542	  824.8	  573.1	 4860.0	...
9677543	  825.3	  573.4	 4859.0	...
9677544	  824.8	  573.8	 4864.0	...
9677545	  823.8	  574.0	 4869.0	...
9677546	  822.9	  573.9	 4876.0	...
9677547	  823.2	  573.4	 4877.0	...
9677548	  823.5	  573.1	 4873.0	...
9677549	  823.7	  573.0	 4866.0	...
9677550	  823.6	  573.3	 4858.0	...
9677551	  823.5	  573.8	 4855.0	...
9677552	  823.2	  574.1	 4856.0	...
9677553	  822.6	  573.7	 4856.0	...
9677554	  822.1	  573.1	 4856.0	...
9677555	  822.2	  572.5	 4859.0	...
9677556	  822.6	  572.5	 4863.0	...
9677557	  823.2	  572.4	 4862.0	...
9677558	  823.8	  572.3	 4859.0	...
9677559	  824.5	  572.8	 4855.0	...
9677560	  825.2	  573.3	 4854.0	...
9677561	  825.1	  573.5	 4853.0	...
9677562	  825.0	  573.2	 4852.0	...
9677563	  824.9	  572.9	 4852.0	...
9677564	  824.9	  572.9	 4852.0	...
9677565	  824.9	  573.0	 4852.0	...
9677566	  824.4	  573.1	 4852.0	...
9677567	  823.9	  573.2	 4852.0	...
9677568	  823.3	  573.3	 4853.0	...
9677569	  822.8	  573.4	 4851.0	...
9677570	  822.4	  573.6	 4847.0	...
9677571	  822.0	  574.0	 4843.0	...
9677572	  823.7	  574.4	 4837.0	...
9677573	  825.3	  574.8	 4834.0	...
9677574	  826.1	  574.4	 4830.0	...
9677575	  825.1	  573.1	 4830.0	...
9677576	  824.1	  571.8	 4830.0	...
9677577	  824.4	  571.1	 4830.0	...
9677578	  824.8	  571.2	 4827.0	...
9677579	  825.3	  571.4	 4824.0	...
9677580	  825.4	  571.5	 4821.0	...
9677581	  825.6	  571.6	 4822.0	...
9677582	  825.2	  572.0	 4823.0	...
9677583	  824.5	  572.3	 4823.0	...
9677584	  823.7	  572.6	 4823.0	...
9677585	  823.4	  572.2	 4823.0	...
9677586	  823.2	  571.9	 4819.0	...
9677587	  823.9	  571.6	 4815.0	...
9677588	  824.8	  571.6	 4816.0	...
9677589	  825.5	  572.1	 4821.0	...
9677590	  825.3	  573.3	 4825.0	...
9677591	  825.1	  574.3	 4824.0	...
9677592	  824.0	  575.0	 4823.0	...
9677593	  822.9	  574.6	 4823.0	...
9677594	  821.8	  574.2	 4823.0	...
9677595	  822.4	  573.6	 4823.0	...
9677596	  823.1	  573.6	 4823.0	...
9677597	  823.8	  573.5	 4821.0	...
9677598	  823.8	  573.2	 4819.0	...
9677599	  823.8	  572.9	 4817.0	...
9677600	  823.8	  573.0	 4818.0	...
9677601	  823.5	  573.5	 4818.0	...
9677602	  823.1	  573.5	 4816.0	...
9677603	  822.6	  572.9	 4812.0	...
9677604	  822.4	  572.4	 4808.0	...
9677605	  822.4	  572.6	 4806.0	...
9677606	  822.6	  573.0	 4804.0	...
9677607	  822.7	  573.2	 4804.0	...
9677608	  822.7	  573.3	 4805.0	...
9677609	  822.6	  573.8	 4803.0	...
9677610	  822.5	  574.3	 4801.0	...
9677611	  822.3	  574.7	 4802.0	...
9677612	  822.3	  574.5	 4805.0	...
9677613	  822.4	  574.6	 4808.0	...
9677614	  822.5	  574.8	 4807.0	...
9677615	  822.9	  574.8	 4807.0	...
9677616	  823.3	  574.5	 4804.0	...
9677617	  823.4	  574.4	 4801.0	...
9677618	  823.0	  574.5	 4798.0	...
9677619	  822.2	  574.8	 4798.0	...
9677620	  821.7	  574.9	 4797.0	...
9677621	  821.4	  575.0	 4797.0	...
9677622	  821.6	  575.1	 4796.0	...
9677623	  822.6	  575.0	 4796.0	...
9677624	  823.6	  574.8	 4794.0	...
9677625	  824.8	  574.6	 4792.0	...
9677626	  825.1	  574.6	 4791.0	...
9677627	  825.4	  573.9	 4790.0	...
9677628	  825.5	  573.2	 4791.0	...
9677629	  824.8	  573.0	 4789.0	...
9677630	  824.0	  573.6	 4788.0	...
9677631	  823.2	  573.3	 4788.0	...
9677632	  822.9	  572.5	 4790.0	...
9677633	  822.6	  572.2	 4791.0	...
9677634	  822.8	  572.6	 4791.0	...
9677635	  822.9	  572.9	 4790.0	...
9677636	  822.8	  572.7	 4788.0	...
9677637	  822.7	  574.4	 4786.0	...
9677638	  822.7	  576.2	 4787.0	...
9677639	  822.7	  577.1	 4790.0	...
9677640	  822.6	  576.2	 4792.0	...
9677641	  822.4	  575.2	 4791.0	...
9677642	  822.3	  575.4	 4791.0	...
9677643	  822.6	  575.7	 4793.0	...
9677644	  822.9	  576.0	 4794.0	...
9677645	  823.1	  575.9	 4793.0	...
9677646	  822.8	  575.6	 4793.0	...
9677647	  822.2	  575.4	 4793.0	...
9677648	  821.9	  575.2	 4796.0	...
9677649	  821.6	  574.3	 4799.0	...
9677650	  821.5	  573.3	 4802.0	...
9677651	  821.1	  572.1	 4801.0	...
9677652	  820.9	  571.8	 4800.0	...
9677653	  820.9	  572.9	 4798.0	...
9677654	  821.3	  574.3	 4797.0	...
9677655	  822.4	  575.5	 4795.0	...
9677656	  823.4	  575.1	 4793.0	...
9677657	  823.7	  574.7	 4791.0	...
9677658	  823.5	  574.6	 4792.0	...
9677659	  823.4	  575.0	 4791.0	...
9677660	  823.3	  575.4	 4789.0	...
9677661	  823.3	  575.9	 4787.0	...
9677662	  823.3	  575.9	 4787.0	...
9677663	  823.3	  576.2	 4786.0	...
9677664	  822.9	  576.4	 4791.0	...
9677665	  822.4	  575.6	 4796.0	...
9677666	  822.3	  574.4	 4799.0	...
9677667	  822.2	  573.3	 4797.0	...
9677668	  822.2	  572.9	 4793.0	...
9677669	  822.2	  572.8	 4792.0	...
9677670	  822.1	  574.1	 4789.0	...
9677671	  822.4	  575.4	 4787.0	...
9677672	  823.0	  576.2	 4787.0	...
9677673	  823.5	  575.4	 4787.0	...
9677674	  823.7	  574.6	 4787.0	...
9677675	  823.7	  574.3	 4787.0	...
9677676	  823.6	  574.4	 4788.0	...
9677677	  823.5	  574.5	 4789.0	...
9677678	  823.4	  574.9	 4790.0	...
9677679	  822.2	  575.5	 4791.0	...
9677680	  821.1	  576.1	 4791.0	...
9677681	  820.9	  576.5	 4791.0	...
9677682	  821.8	  576.7	 4790.0	...
9677683	  822.6	  576.2	 4790.0	...
9677684	  822.5	  575.6	 4790.0	...
9677685	  822.5	  575.0	 4790.0	...
9677686	  822.7	  574.9	 4789.0	...
9677687	  822.8	  574.3	 4788.0	...
9677688	  822.6	  573.8	 4787.0	...
9677689	  822.4	  573.4	 4787.0	...
9677690	  822.2	  573.4	 4788.0	...
9677691	  821.5	  573.5	 4789.0	...
9677692	  820.7	  573.1	 4791.0	...
9677693	  820.6	  572.5	 4792.0	...
9677694	  821.4	  572.6	 4792.0	...
9677695	  822.2	  573.2	 4793.0	...
9677696	  822.1	  573.7	 4797.0	...
9677697	  821.7	  573.5	 4801.0	...
9677698	  821.5	  572.9	 4805.0	...
9677699	  821.9	  572.4	 4805.0	...
9677700	  822.6	  572.6	 4805.0	...
9677701	  823.0	  573.2	 4805.0	...
9677702	  823.0	  573.9	 4804.0	...
9677703	  822.8	  574.0	 4803.0	...
9677704	  822.3	  573.7	 4803.0	...
9677705	  821.9	  573.3	 4804.0	...
9677706	  821.7	  572.9	 4803.0	...
9677707	  821.5	  573.8	 4801.0	...
9677708	  821.4	  574.7	 4799.0	...
9677709	  821.1	  574.7	 4799.0	...
9677710	  821.0	  573.8	 4798.0	...
9677711	  820.9	  572.7	 4796.0	...
9677712	  820.7	  572.6	 4797.0	...
9677713	  820.5	  573.6	 4798.0	...
9677714	  820.4	  574.7	 4799.0	...
9677715	  821.1	  574.7	 4797.0	...
9677716	  821.6	  573.6	 4794.0	...
9677717	  822.0	  572.5	 4794.0	...
9677718	  821.9	  572.5	 4798.0	...
9677719	  821.8	  572.6	 4802.0	...
9677720	  821.7	  572.7	 4805.0	...
9677721	  821.6	  572.6	 4807.0	...
9677722	  821.7	  572.4	 4808.0	...
9677723	  821.7	  571.7	 4810.0	...
9677724	  821.1	  571.3	 4811.0	...
9677725	  820.6	  571.6	 4812.0	...
9677726	  820.1	  572.6	 4814.0	...
9677727	  820.1	  573.7	 4816.0	...
9677728	  820.5	  574.3	 4819.0	...
9677729	  820.9	  574.6	 4820.0	...
9677730	  821.2	  574.7	 4814.0	...
9677731	  821.2	  574.6	 4808.0	...
9677732	  821.2	  573.9	 4804.0	...
9677733	  821.1	  573.3	 4807.0	...
9677734	  821.0	  572.7	 4810.0	...
9677735	  820.8	  572.8	 4811.0	...
9677736	  820.4	  573.6	 4809.0	...
9677737	  820.1	  574.4	 4805.0	...
9677738	  819.8	  574.8	 4806.0	...
9677739	  819.9	  574.5	 4811.0	...
9677740	  820.0	  574.4	 4808.0	...
9677741	  820.2	  574.7	 4801.0	...
9677742	  820.2	  574.7	 4799.0	...
9677743	  820.2	  574.0	 4810.0	...
9677744	  820.1	  573.5	 4821.0	...
9677745	  820.2	  573.3	 4826.0	...
9677746	  820.7	  573.1	 4825.0	...
9677747	  821.0	  572.0	 4825.0	...
9677748	  821.3	  570.9	 4824.0	...
9677749	  821.3	  570.7	 4824.0	...
9677750	  821.6	  571.3	 4823.0	...
9677751	  822.0	  572.1	 4824.0	...
9677752	  821.4	  572.7	 4826.0	...
9677753	  820.6	  573.0	 4827.0	...
9677754	  819.5	  573.2	 4829.0	...
9677755	  819.2	  573.3	 4831.0	...
9677756	  819.0	  573.4	 4833.0	...
9677757	  819.1	  573.6	 4832.0	...
9677758	  819.3	  573.8	 4828.0	...
9677759	  819.7	  573.9	 4824.0	...
9677760	  820.0	  573.7	 4821.0	...
9677761	  820.1	  574.3	 4822.0	...
9677762	  819.9	  575.1	 4823.0	...
9677763	  819.7	  574.9	 4826.0	...
9677764	  819.4	  573.9	 4827.0	...
9677765	  819.5	  573.6	 4828.0	...
9677766	  819.7	  574.3	 4831.0	...
9677767	  820.0	  575.0	 4833.0	...
9677768	  820.2	  575.0	 4835.0	...
9677769	  820.3	  574.8	 4834.0	...
9677770	  820.4	  574.4	 4835.0	...
9677771	  820.6	  574.0	 4839.0	...
9677772	  820.6	  573.8	 4842.0	...
9677773	  820.5	  573.9	 4844.0	...
9677774	  820.7	  573.9	 4841.0	...
9677775	  820.8	  574.1	 4838.0	...
9677776	  819.3	  574.9	 4839.0	...
MSG	9677777 0000 _ Number Off
9677777	  817.7	  575.6	 4840.0	...
9677778	  815.5	  576.4	 4844.0	...
9677779	  815.1	  576.7	 4847.0	...
9677780	  813.7	  577.3	 4848.0	...
9677781	  812.7	  577.7	 4848.0	...
9677782	  811.7	  578.6	 4848.0	...
9677783	  812.1	  579.2	 4850.0	...
9677784	  812.5	  579.8	 4854.0	...
9677785	  813.1	  579.7	 4857.0	...
9677786	  813.9	  580.3	 4859.0	...
9677787	  814.7	  581.0	 4858.0	...
9677788	  815.5	  581.5	 4858.0	...
9677789	  815.9	  581.2	 4858.0	...
9677790	  816.2	  580.9	 4858.0	...
9677791	  816.1	  580.1	 4855.0	...
9677792	  816.3	  579.4	 4853.0	...
9677793	  816.8	  579.1	 4852.0	...
9677794	  817.3	  579.5	 4860.0	...
9677795	  817.5	  580.4	 4866.0	...
9677796	  817.7	  581.6	 4869.0	...
9677797	  817.7	  582.7	 4866.0	...
9677798	  817.5	  583.5	 4864.0	...
9677799	  817.3	  583.5	 4867.0	...
9677800	  817.1	  583.1	 4870.0	...
9677801	  817.4	  582.6	 4871.0	...
9677802	  818.1	  582.0	 4868.0	...
9677803	  818.8	  581.9	 4864.0	...
9677804	  819.2	  581.8	 4862.0	...
9677805	  819.2	  581.7	 4865.0	...
9677806	  819.1	  581.8	 4869.0	...
9677807	  819.1	  582.2	 4869.0	...
9677808	  818.8	  582.6	 4865.0	...
9677809	  818.2	  582.5	 4868.0	...
9677810	  817.5	  582.1	 4875.0	...
9677811	  817.5	  581.9	 4881.0	...
9677812	  817.7	  582.1	 4882.0	...
9677813	  817.9	  583.2	 4882.0	...
9677814	  817.7	  584.1	 4880.0	...
9677815	  817.7	  584.6	 4879.0	...
9677816	  817.6	  584.0	 4878.0	...
9677817	  817.7	  583.3	 4879.0	...
9677818	  817.6	  583.1	 4886.0	...
9677819	  817.3	  583.3	 4893.0	...
9677820	  817.1	  583.4	 4899.0	...
9677821	  817.5	  583.2	 4893.0	...
9677822	  818.1	  582.5	 4888.0	...
9677823	  818.8	  581.7	 4882.0	...
9677824	  819.2	  581.6	 4883.0	...
9677825	  819.2	  582.2	 4883.0	...
9677826	  819.2	  582.9	 4883.0	...
9677827	  818.8	  583.3	 4882.0	...
9677828	  818.4	  583.7	 4883.0	...
9677829	  818.7	  583.9	 4884.0	...
9677830	  819.3	  583.5	 4886.0	...
9677831	  819.9	  583.1	 4889.0	...
9677832	  819.9	  582.9	 4896.0	...
9677833	  819.8	  582.6	 4903.0	...
9677834	  819.8	  582.3	 4907.0	...
9677835	  820.0	  582.2	 4907.0	...
9677836	  819.8	  582.4	 4908.0	...
9677837	  819.5	  582.6	 4908.0	...
9677838	  819.1	  582.8	 4906.0	...
9677839	  819.2	  582.9	 4900.0	...
9677840	  819.2	  583.1	 4895.0	...
9677841	  819.2	  582.8	 4893.0	...
9677842	  819.2	  582.5	 4897.0	...
9677843	  819.1	  582.2	 4900.0	...
9677844	  819.0	  582.1	 4903.0	...
9677845	  819.3	  581.9	 4902.0	...
9677846	  819.8	  581.7	 4904.0	...
9677847	  820.4	  581.5	 4905.0	...
9677848	  819.9	  581.5	 4908.0	...
9677849	  819.3	  581.6	 4909.0	...
9677850	  819.0	  581.5	 4911.0	...
9677851	  818.9	  581.4	 4911.0	...
9677852	  818.9	  581.5	 4911.0	...
9677853	  818.7	  582.2	 4912.0	...
9677854	  818.9	  582.6	 4913.0	...
9677855	  819.0	  582.9	 4915.0	...
9677856	  819.0	  582.7	 4914.0	...
9677857	  818.9	  583.1	 4914.0	...
9677858	  818.6	  583.8	 4919.0	...
9677859	  818.3	  584.5	 4925.0	...
9677860	  818.1	  584.3	 4931.0	...
9677861	  818.5	  583.8	 4933.0	...
9677862	  819.3	  583.2	 4934.0	...
9677863	  819.9	  582.7	 4935.0	...
9677864	  820.4	  582.1	 4934.0	...
9677865	  820.5	  581.6	 4932.0	...
9677866	  820.1	  582.1	 4931.0	...
9677867	  819.4	  582.8	 4929.0	...
9677868	  818.8	  583.4	 4929.0	...
9677869	  819.6	  583.3	 4927.0	...
9677870	  820.5	  582.3	 4925.0	...
9677871	  821.3	  581.2	 4923.0	...
9677872	  821.2	  580.5	 4924.0	...
9677873	  820.5	  580.9	 4925.0	...
9677874	  819.7	  581.3	 4929.0	...
9677875	  818.9	  581.4	 4935.0	...
9677876	  818.2	  581.3	 4945.0	...
9677877	  817.6	  582.1	 4953.0	...
9677878	  817.0	  582.9	 4955.0	...
9677879	  816.8	  583.5	 4950.0	...
9677880	  816.6	  583.5	 4944.0	...
9677881	  816.3	  583.2	 4941.0	...
9677882	  816.4	  583.0	 4948.0	...
9677883	  817.1	  583.7	 4955.0	...
9677884	  818.0	  584.6	 4962.0	...
9677885	  818.9	  585.7	 4962.0	...
9677886	  819.6	  585.7	 4959.0	...
9677887	  819.9	  585.0	 4955.0	...
9677888	  820.4	  584.3	 4949.0	...
9677889	  820.4	  584.0	 4944.0	...
9677890	  820.2	  584.5	 4942.0	...
9677891	  820.0	  584.9	 4945.0	...
9677892	  819.7	  584.7	 4950.0	...
9677893	  819.6	  584.3	 4954.0	...
9677894	  819.4	  584.0	 4953.0	...
9677895	  819.3	  583.7	 4954.0	...
9677896	  819.4	  583.6	 4956.0	...
9677897	  819.7	  583.5	 4958.0	...
9677898	  819.8	  582.7	 4960.0	...
9677899	  819.2	  581.9	 4962.0	...
9677900	  818.6	  581.9	 4964.0	...
9677901	  818.5	  582.6	 4959.0	...
9677902	  818.9	  583.4	 4952.0	...
9677903	  819.2	  583.5	 4945.0	...
9677904	  819.4	  583.3	 4945.0	...
9677905	  819.6	  583.2	 4946.0	...
9677906	  819.5	  583.3	 4952.0	...
9677907	  819.1	  583.4	 4957.0	...
9677908	  818.8	  583.5	 4957.0	...
9677909	  818.8	  583.5	 4952.0	...
9677910	  818.7	  583.4	 4948.0	...
9677911	  818.2	  583.0	 4950.0	...
9677912	  817.9	  582.7	 4952.0	...
9677913	  817.7	  583.1	 4954.0	...
9677914	  817.9	  583.7	 4953.0	...
9677915	  817.8	  583.7	 4953.0	...
9677916	  817.7	  583.2	 4951.0	...
9677917	  818.1	  582.4	 4950.0	...
9677918	  818.6	  582.1	 4953.0	...
9677919	  818.9	  581.8	 4957.0	...
9677920	  818.2	  581.8	 4961.0	...
9677921	  817.5	  581.6	 4958.0	...
9677922	  817.1	  581.2	 4957.0	...
9677923	  817.3	  580.8	 4956.0	...
9677924	  818.6	  581.4	 4958.0	...
9677925	  819.7	  582.3	 4958.0	...
9677926	  820.7	  583.2	 4956.0	...
9677927	  820.7	  583.2	 4952.0	...
9677928	  820.7	  583.7	 4944.0	...
9677929	  820.8	  584.1	 4940.0	...
9677930	  820.2	  584.7	 4936.0	...
9677931	  819.7	  584.8	 4935.0	...
9677932	  819.3	  584.3	 4935.0	...
9677933	  819.5	  583.6	 4934.0	...
9677934	  819.6	  582.8	 4934.0	...
9677935	  819.5	  582.6	 4937.0	...
9677936	  819.3	  582.4	 4940.0	...
9677937	  819.3	  582.4	 4938.0	...
9677938	  819.1	  582.3	 4934.0	...
9677939	  819.0	  582.1	 4929.0	...
9677940	  819.2	  581.9	 4930.0	...
9677941	  819.6	  582.0	 4930.0	...
9677942	  820.1	  582.6	 4931.0	...
9677943	  820.5	  583.2	 4933.0	...
9677944	  820.8	  583.7	 4935.0	...
9677945	  821.1	  583.8	 4936.0	...
9677946	  821.1	  583.3	 4934.0	...
9677947	  820.6	  582.7	 4932.0	...
9677948	  820.0	  583.3	 4930.0	...
9677949	  820.0	  584.5	 4930.0	...
9677950	  820.4	  584.4	 4930.0	...
9677951	  820.8	  583.2	 4930.0	...
9677952	  820.9	  582.0	 4929.0	...
9677953	  821.1	  582.6	 4928.0	...
9677954	  821.2	  583.2	 4928.0	...
9677955	  821.2	  583.8	 4926.0	...
9677956	  821.2	  583.6	 4924.0	...
9677957	  820.7	  583.5	 4922.0	...
9677958	  820.2	  583.6	 4922.0	...
9677959	  819.4	  583.9	 4922.0	...
9677960	  819.0	  584.1	 4917.0	...
9677961	  818.8	  584.0	 4913.0	...
9677962	  819.1	  583.9	 4907.0	...
9677963	  820.6	  583.7	 4903.0	...
9677964	  821.9	  583.6	 4899.0	...
9677965	  822.3	  583.7	 4899.0	...
9677966	  821.6	  584.0	 4904.0	...
9677967	  820.9	  584.2	 4907.0	...
9677968	  820.9	  583.4	 4908.0	...
9677969	  820.9	  582.8	 4907.0	...
9677970	  820.9	  582.2	 4908.0	...
9677971	  821.0	  582.3	 4908.0	...
9677972	  821.3	  582.8	 4906.0	...
9677973	  821.5	  583.2	 4904.0	...
9677974	  821.5	  584.1	 4905.0	...
9677975	  821.4	  584.5	 4908.0	...
9677976	  821.3	  584.8	 4909.0	...
9677977	  821.3	  584.7	 4908.0	...
9677978	  821.3	  584.6	 4907.0	...
9677979	  821.2	  584.5	 4907.0	...
9677980	  821.2	  584.5	 4905.0	...
9677981	  821.2	  584.5	 4904.0	...
9677982	  821.1	  584.1	 4902.0	...
9677983	  821.0	  583.8	 4902.0	...
9677984	  821.3	  583.5	 4901.0	...
9677985	  821.7	  583.8	 4901.0	...
9677986	  822.3	  584.1	 4901.0	...
MSG	9677987 0000 _ Number On
9677987	  822.4	  584.2	 4902.0	...
9677988	  822.5	  584.2	 4902.0	...
9677989	  822.4	  584.2	 4900.0	...
9677990	  822.0	  584.1	 4898.0	...
9677991	  821.6	  583.9	 4895.0	...
9677992	  820.6	  583.8	 4895.0	...
9677993	  820.0	  583.7	 4892.0	...
9677994	  820.9	  584.1	 4884.0	...
9677995	  822.3	  584.2	 4878.0	...
9677996	  823.1	  584.5	 4874.0	...
9677997	  822.5	  584.4	 4878.0	...
9677998	  821.8	  584.4	 4881.0	...
9677999	  821.9	  584.0	 4878.0	...
9678000	  822.0	  583.5	 4875.0	...
9678001	  821.8	  583.1	 4871.0	...
9678002	  820.8	  583.2	 4870.0	...
9678003	  819.8	  583.5	 4869.0	...
9678004	  819.0	  583.9	 4870.0	...
9678005	  818.9	  584.2	 4870.0	...
9678006	  818.7	  584.4	 4873.0	...
9678007	  818.6	  584.3	 4876.0	...
9678008	  820.3	  583.9	 4878.0	...
9678009	  822.1	  583.6	 4876.0	...
9678010	  823.7	  583.6	 4875.0	...
9678011	  823.4	  583.9	 4874.0	...
9678012	  823.1	  584.2	 4872.0	...
9678013	  823.0	  584.1	 4867.0	...
9678014	  823.1	  583.9	 4863.0	...
9678015	  823.0	  584.2	 4860.0	...
9678016	  823.0	  584.9	 4861.0	...
9678017	  822.3	  585.7	 4862.0	...
9678018	  821.4	  585.4	 4863.0	...
9678019	  820.4	  584.8	 4864.0	...
9678020	  820.6	  583.9	 4862.0	...
9678021	  820.7	  583.6	 4861.0	...
9678022	  820.9	  583.2	 4859.0	...
9678023	  820.8	  583.0	 4858.0	...
9678024	  820.8	  583.2	 4858.0	...
9678025	  820.9	  583.4	 4857.0	...
9678026	  821.0	  583.6	 4856.0	...
9678027	  821.2	  583.6	 4856.0	...
9678028	  822.2	  584.0	 4851.0	...
9678029	  823.2	  584.5	 4847.0	...
9678030	  823.4	  585.0	 4843.0	...
9678031	  822.8	  585.1	 4843.0	...
9678032	  822.3	  585.3	 4844.0	...
9678033	  822.3	  585.5	 4844.0	...
9678034	  822.3	  585.9	 4844.0	...
9678035	  822.3	  586.0	 4843.0	...
9678036	  822.2	  586.2	 4843.0	...
9678037	  822.3	  586.1	 4844.0	...
9678038	  822.3	  586.1	 4845.0	...
9678039	  822.3	  585.7	 4847.0	...
9678040	  822.2	  585.4	 4846.0	...
9678041	  822.6	  585.1	 4845.0	...
9678042	  822.9	  585.1	 4845.0	...
9678043	  823.2	  585.0	 4847.0	...
9678044	  823.1	  585.2	 4850.0	...
9678045	  823.0	  585.5	 4851.0	...
9678046	  823.0	  585.8	 4850.0	...
9678047	  823.0	  585.9	 4847.0	...
9678048	  822.8	  586.1	 4843.0	...
9678049	  822.4	  585.9	 4841.0	...
9678050	  822.0	  585.7	 4841.0	...
9678051	  822.8	  586.2	 4839.0	...
9678052	  823.7	  586.9	 4838.0	...
9678053	  824.7	  587.0	 4834.0	...
9678054	  824.7	  586.1	 4832.0	...
9678055	  824.6	  585.2	 4831.0	...
9678056	  824.9	  584.9	 4830.0	...
9678057	  825.1	  585.4	 4829.0	...
9678058	  825.2	  586.0	 4831.0	...
9678059	  824.6	  586.7	 4834.0	...
9678060	  823.9	  586.9	 4834.0	...
9678061	  823.4	  587.0	 4831.0	...
9678062	  823.6	  586.7	 4827.0	...
9678063	  824.0	  586.2	 4826.0	...
9678064	  824.6	  585.6	 4826.0	...
9678065	  824.7	  585.5	 4827.0	...
9678066	  825.0	  585.4	 4830.0	...
9678067	  825.0	  585.4	 4832.0	...
9678068	  825.0	  585.5	 4833.0	...
9678069	  825.0	  584.8	 4831.0	...
9678070	  824.9	  584.0	 4825.0	...
9678071	  824.9	  583.4	 4821.0	...
9678072	  824.9	  583.6	 4818.0	...
9678073	  824.9	  583.9	 4817.0	...
9678074	  825.2	  584.0	 4817.0	...
9678075	  825.3	  584.0	 4818.0	...
9678076	  825.4	  584.3	 4818.0	...
9678077	  825.0	  584.5	 4817.0	...
9678078	  824.9	  584.8	 4817.0	...
9678079	  824.7	  584.7	 4817.0	...
9678080	  824.5	  584.6	 4816.0	...
9678081	  824.4	  584.5	 4815.0	...
9678082	  824.6	  584.4	 4815.0	...
9678083	  824.7	  584.4	 4819.0	...
9678084	  824.9	  584.4	 4824.0	...
9678085	  825.3	  584.3	 4828.0	...
9678086	  825.3	  584.3	 4825.0	...
9678087	  825.3	  584.3	 4821.0	...
9678088	  825.7	  585.2	 4817.0	...
9678089	  826.4	  586.1	 4819.0	...
9678090	  826.0	  587.0	 4825.0	...
9678091	  824.8	  586.3	 4830.0	...
9678092	  823.2	  585.8	 4835.0	...
9678093	  822.7	  585.2	 4835.0	...
9678094	  822.2	  585.3	 4836.0	...
9678095	  822.2	  585.2	 4836.0	...
9678096	  823.5	  584.8	 4829.0	...
9678097	  824.8	  584.1	 4822.0	...
9678098	  825.2	  583.7	 4816.0	...
9678099	  824.3	  584.1	 4816.0	...
9678100	  824.0	  585.0	 4815.0	...
9678101	  824.4	  585.5	 4814.0	...
9678102	  824.7	  585.3	 4811.0	...
9678103	  824.6	  584.8	 4810.0	...
9678104	  824.5	  585.1	 4812.0	...
9678105	  824.5	  585.7	 4815.0	...
9678106	  824.3	  586.4	 4819.0	...
9678107	  824.1	  586.5	 4819.0	...
9678108	  823.7	  585.5	 4819.0	...
9678109	  823.5	  584.5	 4818.0	...
9678110	  824.5	  583.3	 4814.0	...
9678111	  825.8	  584.6	 4810.0	...
9678112	  827.3	  585.8	 4806.0	...
9678113	  827.5	  587.4	 4806.0	...
9678114	  827.1	  587.8	 4806.0	...
9678115	  826.5	  587.0	 4806.0	...
9678116	  825.8	  585.9	 4809.0	...
9678117	  825.6	  584.4	 4812.0	...
9678118	  825.6	  583.8	 4815.0	...
9678119	  825.6	  583.2	 4815.0	...
9678120	  825.7	  583.6	 4814.0	...
9678121	  825.9	  584.2	 4814.0	...
9678122	  826.2	  585.0	 4813.0	...
9678123	  826.6	  585.3	 4812.0	...
9678124	  826.8	  585.7	 4814.0	...
9678125	  826.6	  585.9	 4816.0	...
9678126	  826.4	  586.1	 4817.0	...
9678127	  826.0	  586.2	 4816.0	...
9678128	  826.1	  586.3	 4816.0	...
9678129	  826.4	  586.4	 4814.0	...
9678130	  826.8	  586.2	 4811.0	...
9678131	  826.8	  585.9	 4809.0	...
9678132	  826.4	  585.8	 4807.0	...
9678133	  826.1	  585.9	 4806.0	...
9678134	  826.0	  586.0	 4809.0	...
9678135	  826.0	  585.9	 4811.0	...
9678136	  826.1	  585.7	 4812.0	...
9678137	  826.4	  585.9	 4810.0	...
9678138	  826.8	  586.4	 4811.0	...
9678139	  826.2	  586.9	 4813.0	...
9678140	  825.5	  587.2	 4814.0	...
9678141	  824.7	  587.4	 4812.0	...
9678142	  824.5	  587.5	 4809.0	...
9678143	  823.9	  587.3	 4811.0	...
9678144	  823.4	  587.0	 4814.0	...
9678145	  823.6	  586.5	 4817.0	...
9678146	  824.1	  586.0	 4818.0	...
9678147	  824.5	  586.0	 4819.0	...
9678148	  824.5	  586.7	 4820.0	...
9678149	  824.8	  587.4	 4821.0	...
9678150	  825.3	  588.0	 4821.0	...
9678151	  825.6	  588.0	 4822.0	...
9678152	  825.6	  588.0	 4819.0	...
9678153	  825.5	  588.0	 4817.0	...
9678154	  825.4	  587.9	 4815.0	...
9678155	  825.2	  587.8	 4815.0	...
9678156	  824.8	  587.8	 4819.0	...
9678157	  824.2	  587.9	 4822.0	...
9678158	  823.7	  588.0	 4826.0	...
9678159	  824.1	  588.0	 4826.0	...
9678160	  824.4	  588.1	 4829.0	...
9678161	  824.6	  588.5	 4831.0	...
9678162	  824.2	  588.9	 4833.0	...
9678163	  824.3	  588.7	 4834.0	...
9678164	  824.4	  588.3	 4835.0	...
9678165	  824.4	  586.9	 4835.0	...
9678166	  824.2	  586.0	 4835.0	...
9678167	  824.4	  585.7	 4836.0	...
9678168	  824.6	  586.6	 4837.0	...
9678169	  824.7	  587.5	 4838.0	...
9678170	  824.4	  588.1	 4838.0	...
9678171	  824.9	  588.3	 4833.0	...
9678172	  825.5	  587.3	 4828.0	...
9678173	  825.4	  586.2	 4830.0	...
9678174	  824.6	  586.2	 4837.0	...
9678175	  824.0	  587.4	 4844.0	...
9678176	  824.2	  588.3	 4844.0	...
9678177	  824.2	  588.0	 4844.0	...
9678178	  824.1	  587.3	 4842.0	...
9678179	  824.0	  585.9	 4840.0	...
9678180	  824.2	  584.7	 4838.0	...
9678181	  824.4	  583.9	 4838.0	...
9678182	  825.3	  584.9	 4838.0	...
9678183	  825.9	  586.3	 4837.0	...
9678184	  826.6	  587.6	 4837.0	...
9678185	  826.6	  587.7	 4837.0	...
9678186	  826.6	  587.0	 4837.0	...
9678187	  826.6	  586.3	 4838.0	...
9678188	  826.6	  586.7	 4840.0	...
9678189	  826.6	  587.5	 4843.0	...
9678190	  826.5	  586.9	 4849.0	...
9678191	  826.4	  585.4	 4855.0	...
9678192	  826.0	  585.1	 4853.0	...
9678193	  825.9	  586.2	 4847.0	...
9678194	  825.8	  587.2	 4844.0	...
9678195	  825.7	  587.2	 4848.0	...
9678196	  825.4	  587.2	 4853.0	...
9678197	  825.1	  587.0	 4854.0	...
9678198	  825.6	  586.7	 4855.0	...
9678199	  826.4	  586.3	 4856.0	...
9678200	  827.1	  586.2	 4853.0	...
9678201	  826.9	  586.2	 4849.0	...
9678202	  826.5	  586.5	 4846.0	...
9678203	  826.1	  586.8	 4849.0	...
9678204	  825.7	  587.1	 4852.0	...
9678205	  825.7	  587.3	 4853.0	...
9678206	  825.7	  587.4	 4853.0	...
9678207	  825.6	  587.2	 4853.0	...
9678208	  825.6	  586.6	 4855.0	...
9678209	  825.7	  585.9	 4856.0	...
9678210	  826.2	  585.7	 4855.0	...
9678211	  826.6	  585.8	 4854.0	...
9678212	  827.1	  586.4	 4853.0	...
9678213	  827.1	  586.9	 4852.0	...
9678214	  826.4	  587.7	 4857.0	...
9678215	  825.6	  587.9	 4863.0	...
9678216	  824.8	  588.1	 4868.0	...
9678217	  824.7	  588.1	 4868.0	...
9678218	  824.5	  588.1	 4865.0	...
9678219	  824.3	  587.2	 4863.0	...
9678220	  823.7	  586.4	 4861.0	...
9678221	  823.2	  585.3	 4862.0	...
9678222	  823.5	  585.0	 4863.0	...
9678223	  824.2	  585.4	 4868.0	...
9678224	  824.9	  585.9	 4872.0	...
9678225	  825.0	  586.6	 4877.0	...
9678226	  825.1	  586.9	 4881.0	...
9678227	  825.2	  587.5	 4884.0	...
9678228	  825.4	  588.0	 4887.0	...
9678229	  825.5	  587.6	 4884.0	...
9678230	  825.6	  587.2	 4879.0	...
9678231	  825.9	  587.3	 4876.0	...
9678232	  826.2	  587.9	 4877.0	...
9678233	  825.6	  587.7	 4880.0	...
9678234	  824.7	  587.0	 4883.0	...
9678235	  823.6	  586.5	 4884.0	...
9678236	  823.4	  586.8	 4888.0	...
9678237	  823.5	  586.6	 4892.0	...
9678238	  823.7	  585.9	 4896.0	...
9678239	  824.0	  585.1	 4897.0	...
9678240	  824.1	  585.1	 4897.0	...
9678241	  824.4	  585.8	 4899.0	...
9678242	  823.6	  586.2	 4900.0	...
9678243	  822.6	  586.3	 4901.0	...
9678244	  821.8	  586.0	 4900.0	...
9678245	  822.2	  586.7	 4901.0	...
9678246	  822.6	  587.4	 4903.0	...
9678247	  822.0	  587.7	 4906.0	...
9678248	  821.2	  587.5	 4907.0	...
9678249	  820.3	  586.8	 4905.0	...
9678250	  820.8	  586.2	 4903.0	...
9678251	  821.4	  586.3	 4901.0	...
9678252	  822.1	  587.0	 4900.0	...
9678253	  822.8	  587.8	 4900.0	...
9678254	  823.7	  588.2	 4900.0	...
9678255	  824.6	  588.3	 4900.0	...
9678256	  824.0	  587.6	 4901.0	...
9678257	  823.2	  586.7	 4901.0	...
9678258	  822.3	  585.8	 4902.0	...
9678259	  820.6	  586.0	 4903.0	...
9678260	  818.5	  586.2	 4903.0	...
9678261	  816.1	  586.5	 4903.0	...
9678262	  814.9	  586.6	 4903.0	...
9678263	  813.9	  585.5	 4904.0	...
9678264	  812.1	  584.4	 4905.0	...
9678265	  810.7	  583.3	 4907.0	...
9678266	  808.2	  583.4	 4910.0	...
9678267	  807.0	  583.1	 4912.0	...
9678268	  805.7	  582.9	 4914.0	...
9678269	  805.7	  582.7	 4916.0	...
9678270	  805.7	  582.4	 4921.0	...
9678271	  805.7	  581.8	 4925.0	...
9678272	  805.7	  581.3	 4927.0	...
9678273	  805.8	  581.1	 4927.0	...
9678274	  805.8	  581.1	 4927.0	...
9678275	  805.8	  580.8	 4928.0	...
9678276	  805.8	  580.5	 4928.0	...
9678277	  806.1	  581.2	 4928.0	...
9678278	  806.5	  582.1	 4921.0	...
9678279	  806.7	  582.3	 4915.0	...
9678280	  806.4	  581.2	 4911.0	...
9678281	  805.9	  580.2	 4913.0	...
9678282	  805.7	  580.0	 4916.0	...
9678283	  805.6	  580.2	 4915.0	...
9678284	  805.4	  580.4	 4915.0	...
9678285	  805.1	  579.6	 4916.0	...
9678286	  804.5	  578.7	 4917.0	...
9678287	  804.2	  578.1	 4917.0	...
9678288	  804.6	  579.3	 4917.0	...
9678289	  805.8	  580.2	 4915.0	...
MSG	9678290 0000 _ Number Off
9678290	  807.4	  580.7	 4915.0	...
9678291	  808.4	  580.1	 4914.0	...
9678292	  808.9	  579.8	 4915.0	...
9678293	  809.1	  579.7	 4910.0	...
9678294	  808.9	  580.0	 4905.0	...
9678295	  808.4	  580.0	 4903.0	...
9678296	  807.8	  579.6	 4908.0	...
9678297	  807.9	  578.8	 4913.0	...
9678298	  808.2	  578.8	 4915.0	...
9678299	  808.0	  579.1	 4915.0	...
9678300	  807.5	  579.6	 4915.0	...
9678301	  807.1	  580.3	 4915.0	...
9678302	  807.3	  581.0	 4912.0	...
9678303	  807.5	  581.1	 4910.0	...
9678304	  807.4	  580.5	 4908.0	...
9678305	  807.8	  580.4	 4908.0	...
9678306	  808.2	  580.9	 4907.0	...
9678307	  808.1	  581.5	 4906.0	...
9678308	  807.4	  581.2	 4906.0	...
9678309	  806.6	  580.9	 4907.0	...
9678310	  806.6	  580.5	 4905.0	...
9678311	  806.5	  580.4	 4904.0	...
9678312	  806.6	  580.4	 4903.0	...
9678313	  806.7	  580.3	 4902.0	...
9678314	  806.7	  580.1	 4906.0	...
9678315	  806.9	  579.9	 4909.0	...
9678316	  807.2	  579.8	 4910.0	...
9678317	  808.1	  580.0	 4907.0	...
9678318	  809.0	  580.7	 4905.0	...
9678319	  808.7	  581.3	 4905.0	...
9678320	  807.7	  581.9	 4905.0	...
9678321	  807.0	  582.0	 4905.0	...
9678322	  807.4	  581.8	 4905.0	...
9678323	  807.4	  581.3	 4905.0	...
9678324	  807.1	  580.8	 4904.0	...
9678325	  806.7	  581.5	 4904.0	...
9678326	  806.7	  582.4	 4904.0	...
9678327	  807.4	  583.2	 4904.0	...
9678328	  808.7	  583.0	 4904.0	...
9678329	  810.0	  582.4	 4898.0	...
9678330	  810.4	  581.4	 4892.0	...
9678331	  810.0	  580.3	 4887.0	...
9678332	  809.6	  579.8	 4888.0	...
9678333	  809.6	  579.7	 4888.0	...
9678334	  810.0	  579.7	 4888.0	...
9678335	  810.2	  579.7	 4888.0	...
9678336	  809.7	  579.8	 4887.0	...
9678337	  809.1	  579.9	 4886.0	...
9678338	  808.8	  579.9	 4886.0	...
9678339	  808.7	  579.9	 4886.0	...
9678340	  808.2	  580.0	 4885.0	...
9678341	  807.8	  580.2	 4884.0	...
9678342	  808.0	  580.3	 4883.0	...
9678343	  809.3	  580.3	 4878.0	...
9678344	  810.7	  579.8	 4873.0	...
9678345	  810.9	  579.4	 4869.0	...
9678346	  810.5	  578.0	 4870.0	...
9678347	  810.1	  577.0	 4871.0	...
9678348	  809.8	  576.1	 4871.0	...
9678349	  809.5	  576.2	 4871.0	...
9678350	  809.3	  576.3	 4871.0	...
9678351	  809.5	  576.3	 4868.0	...
9678352	  809.7	  576.9	 4866.0	...
9678353	  810.2	  577.4	 4863.0	...
9678354	  810.5	  577.6	 4860.0	...
9678355	  810.7	  577.3	 4856.0	...
9678356	  810.6	  577.4	 4856.0	...
9678357	  810.5	  578.1	 4860.0	...
9678358	  810.4	  578.8	 4860.0	...
9678359	  810.4	  578.8	 4856.0	...
9678360	  810.6	  578.6	 4851.0	...
9678361	  810.8	  578.4	 4852.0	...
9678362	  811.1	  578.3	 4851.0	...
9678363	  811.1	  578.4	 4851.0	...
9678364	  811.0	  578.4	 4851.0	...
9678365	  810.8	  578.5	 4851.0	...
9678366	  810.3	  579.3	 4851.0	...
9678367	  809.8	  580.2	 4848.0	...
9678368	  810.0	  580.9	 4844.0	...
9678369	  810.4	  580.8	 4840.0	...
9678370	  810.7	  580.7	 4840.0	...
9678371	  810.9	  580.6	 4841.0	...
9678372	  811.1	  580.5	 4842.0	...
9678373	  811.1	  580.6	 4842.0	...
9678374	  810.8	  580.8	 4842.0	...
9678375	  810.5	  580.8	 4842.0	...
9678376	  809.8	  580.4	 4841.0	...
9678377	  809.0	  580.0	 4843.0	...
9678378	  808.8	  579.8	 4844.0	...
9678379	  809.3	  579.8	 4845.0	...
9678380	  809.5	  579.8	 4844.0	...
9678381	  809.2	  579.9	 4842.0	...
9678382	  808.9	  579.9	 4840.0	...
9678383	  809.4	  580.1	 4839.0	...
9678384	  810.0	  580.3	 4839.0	...
9678385	  809.9	  579.6	 4840.0	...
9678386	  809.3	  578.6	 4839.0	...
9678387	  808.9	  578.3	 4836.0	...
9678388	  809.0	  579.0	 4834.0	...
9678389	  809.0	  579.6	 4832.0	...
9678390	  808.8	  579.4	 4831.0	...
9678391	  808.8	  579.3	 4829.0	...
9678392	  808.8	  579.4	 4826.0	...
9678393	  808.7	  579.5	 4825.0	...
9678394	  808.3	  579.1	 4823.0	...
9678395	  807.9	  578.6	 4820.0	...
9678396	  808.1	  578.7	 4819.0	...
9678397	  808.6	  579.5	 4817.0	...
9678398	  809.1	  580.3	 4816.0	...
9678399	  809.1	  580.3	 4816.0	...
9678400	  808.9	  580.1	 4813.0	...
9678401	  808.6	  579.4	 4808.0	...
9678402	  808.2	  578.8	 4805.0	...
9678403	  807.9	  578.4	 4804.0	...
9678404	  808.1	  579.2	 4802.0	...
9678405	  808.8	  579.9	 4799.0	...
9678406	  809.5	  580.6	 4797.0	...
9678407	  810.2	  580.7	 4799.0	...
9678408	  810.3	  580.8	 4802.0	...
9678409	  809.6	  579.8	 4804.0	...
9678410	  809.0	  578.7	 4804.0	...
9678411	  808.4	  577.4	 4803.0	...
9678412	  808.8	  576.9	 4802.0	...
9678413	  808.8	  576.7	 4799.0	...
9678414	  808.8	  577.0	 4796.0	...
9678415	  808.8	  577.6	 4794.0	...
9678416	  808.8	  578.0	 4795.0	...
9678417	  809.2	  578.8	 4796.0	...
9678418	  809.6	  579.2	 4794.0	...
9678419	  809.4	  579.6	 4792.0	...
9678420	  808.7	  579.3	 4789.0	...
9678421	  808.1	  579.0	 4789.0	...
9678422	  808.1	  578.9	 4791.0	...
9678423	  808.1	  579.0	 4797.0	...
9678424	  808.3	  579.2	 4803.0	...
9678425	  808.5	  579.5	 4800.0	...
9678426	  808.6	  579.8	 4793.0	...
9678427	  809.0	  580.0	 4786.0	...
9678428	  809.0	  580.1	 4788.0	...
9678429	  809.1	  580.3	 4789.0	...
9678430	  809.0	  580.4	 4790.0	...
9678431	  809.2	  580.1	 4790.0	...
9678432	  809.3	  578.9	 4790.0	...
9678433	  809.3	  577.8	 4791.0	...
9678434	  809.1	  577.3	 4791.0	...
9678435	  808.1	  577.6	 4791.0	...
9678436	  807.1	  577.9	 4791.0	...
9678437	  806.9	  578.0	 4791.0	...
9678438	  808.1	  578.5	 4791.0	...
9678439	  809.1	  578.6	 4791.0	...
9678440	  809.7	  578.2	 4790.0	...
9678441	  810.0	  577.5	 4788.0	...
9678442	  810.3	  577.4	 4784.0	...
9678443	  810.3	  577.7	 4782.0	...
9678444	  809.7	  578.0	 4781.0	...
9678445	  809.1	  578.0	 4782.0	...
9678446	  808.6	  577.9	 4783.0	...
9678447	  808.8	  577.6	 4783.0	...
9678448	  808.6	  577.3	 4781.0	...
9678449	  808.3	  577.0	 4779.0	...
9678450	  808.4	  577.1	 4780.0	...
9678451	  808.8	  577.1	 4783.0	...
9678452	  809.0	  577.2	 4788.0	...
9678453	  808.5	  577.4	 4788.0	...
9678454	  808.2	  577.7	 4786.0	...
9678455	  808.2	  577.8	 4783.0	...
9678456	  808.4	  577.4	 4777.0	...
9678457	  808.2	  576.8	 4774.0	...
9678458	  807.9	  576.5	 4770.0	...
9678459	  807.6	  577.1	 4770.0	...
9678460	  807.5	  577.9	 4770.0	...
9678461	  806.9	  578.4	 4774.0	...
9678462	  806.3	  578.3	 4778.0	...
9678463	  805.7	  578.0	 4779.0	...
9678464	  805.9	  577.8	 4777.0	...
9678465	  806.5	  577.5	 4775.0	...
9678466	  807.0	  577.4	 4770.0	...
9678467	  807.3	  577.4	 4764.0	...
9678468	  807.2	  577.7	 4761.0	...
9678469	  807.7	  577.7	 4762.0	...
9678470	  808.3	  577.2	 4765.0	...
9678471	  808.7	  576.7	 4766.0	...
9678472	  808.4	  577.4	 4763.0	...
9678473	  808.1	  578.6	 4757.0	...
9678474	  808.7	  579.7	 4752.0	...
9678475	  809.4	  579.5	 4749.0	...
9678476	  810.0	  579.1	 4750.0	...
9678477	  809.7	  578.7	 4752.0	...
9678478	  809.8	  577.4	 4753.0	...
9678479	  809.9	  576.0	 4754.0	...
9678480	  809.8	  574.8	 4754.0	...
9678481	  808.4	  574.9	 4754.0	...
9678482	  807.1	  575.5	 4754.0	...
9678483	  806.2	  575.9	 4755.0	...
9678484	  806.5	  576.0	 4758.0	...
9678485	  806.8	  577.0	 4760.0	...
9678486	  807.1	  578.0	 4761.0	...
9678487	  807.2	  579.1	 4760.0	...
9678488	  807.1	  578.2	 4760.0	...
9678489	  807.0	  577.4	 4759.0	...
9678490	  806.9	  576.5	 4759.0	...
9678491	  807.1	  576.5	 4759.0	...
9678492	  807.2	  576.9	 4759.0	...
9678493	  806.5	  577.5	 4763.0	...
9678494	  805.6	  578.0	 4767.0	...
9678495	  804.8	  578.1	 4767.0	...
9678496	  805.0	  577.9	 4764.0	...
9678497	  805.9	  577.6	 4760.0	...
9678498	  806.7	  577.4	 4761.0	...
9678499	  806.4	  577.4	 4762.0	...
9678500	  805.4	  577.9	 4763.0	...
9678501	  804.2	  578.3	 4765.0	...
MSG	9678502 0000 _ Number On
9678502	  804.0	  578.5	 4767.0	...
9678503	  804.5	  578.4	 4764.0	...
9678504	  805.7	  578.5	 4759.0	...
9678505	  807.1	  578.6	 4750.0	...
9678506	  807.7	  578.5	 4746.0	...
9678507	  807.6	  578.6	 4743.0	...
9678508	  807.3	  578.7	 4748.0	...
9678509	  806.8	  578.9	 4755.0	...
9678510	  806.5	  579.0	 4762.0	...
9678511	  806.3	  579.0	 4765.0	...
9678512	  806.6	  578.9	 4764.0	...
9678513	  807.0	  579.4	 4759.0	...
9678514	  807.5	  580.0	 4754.0	...
9678515	  807.7	  580.6	 4750.0	...
9678516	  807.8	  580.1	 4750.0	...
9678517	  807.0	  579.8	 4751.0	...
9678518	  806.1	  579.6	 4750.0	...
9678519	  805.3	  579.7	 4750.0	...
9678520	  805.8	  579.8	 4753.0	...
9678521	  806.2	  580.0	 4757.0	...
9678522	  806.6	  580.3	 4761.0	...
9678523	  806.6	  580.4	 4761.0	...
9678524	  806.6	  580.3	 4760.0	...
9678525	  806.3	  580.5	 4760.0	...
9678526	  806.2	  580.8	 4758.0	...
9678527	  806.2	  581.0	 4758.0	...
9678528	  806.6	  581.1	 4757.0	...
9678529	  806.9	  580.9	 4756.0	...
9678530	  807.1	  580.6	 4755.0	...
9678531	  807.0	  580.3	 4752.0	...
9678532	  806.8	  580.3	 4751.0	...
9678533	  806.4	  580.8	 4753.0	...
9678534	  805.9	  581.2	 4756.0	...
9678535	  805.6	  581.3	 4760.0	...
9678536	  805.8	  581.2	 4760.0	...
9678537	  806.3	  581.5	 4764.0	...
9678538	  807.2	  581.8	 4768.0	...
9678539	  807.5	  582.2	 4767.0	...
9678540	  807.7	  582.2	 4760.0	...
9678541	  807.3	  581.7	 4752.0	...
9678542	  806.9	  581.2	 4750.0	...
9678543	  806.5	  580.6	 4749.0	...
9678544	  806.0	  580.5	 4748.0	...
9678545	  805.9	  580.5	 4748.0	...
9678546	  806.0	  580.4	 4748.0	...
9678547	  806.1	  580.3	 4747.0	...
9678548	  806.2	  580.2	 4748.0	...
9678549	  806.5	  580.0	 4750.0	...
9678550	  806.7	  579.9	 4753.0	...
9678551	  806.9	  580.2	 4756.0	...
9678552	  806.6	  580.7	 4758.0	...
9678553	  807.2	  581.1	 4759.0	...
9678554	  807.8	  580.8	 4760.0	...
9678555	  808.1	  580.1	 4760.0	...
9678556	  807.7	  579.4	 4760.0	...
9678557	  807.4	  578.9	 4758.0	...
9678558	  807.3	  578.9	 4757.0	...
9678559	  807.3	  578.4	 4756.0	...
9678560	  807.1	  578.0	 4756.0	...
9678561	  807.0	  577.7	 4756.0	...
9678562	  806.8	  577.8	 4755.0	...
9678563	  806.8	  577.8	 4754.0	...
9678564	  807.0	  577.7	 4753.0	...
9678565	  807.2	  577.7	 4753.0	...
9678566	  807.4	  577.9	 4754.0	...
9678567	  807.9	  578.1	 4755.0	...
9678568	  808.4	  578.2	 4755.0	...
9678569	  808.9	  578.2	 4752.0	...
9678570	  808.8	  578.2	 4751.0	...
9678571	  808.1	  579.3	 4750.0	...
9678572	  807.4	  580.4	 4747.0	...
9678573	  807.2	  580.5	 4743.0	...
9678574	  807.9	  579.5	 4739.0	...
9678575	  808.7	  578.5	 4739.0	...
9678576	  808.9	  578.2	 4739.0	...
9678577	  808.9	  577.9	 4740.0	...
9678578	  808.9	  578.1	 4740.0	...
9678579	  809.0	  578.7	 4740.0	...
9678580	  808.8	  579.3	 4742.0	...
9678581	  808.3	  579.4	 4744.0	...
9678582	  807.9	  579.5	 4744.0	...
9678583	  807.7	  579.7	 4741.0	...
9678584	  807.5	  580.0	 4739.0	...
9678585	  807.2	  580.3	 4739.0	...
9678586	  807.2	  580.7	 4739.0	...
9678587	  807.5	  580.9	 4739.0	...
9678588	  807.7	  580.8	 4739.0	...
9678589	  807.6	  580.5	 4740.0	...
9678590	  807.7	  580.2	 4739.0	...
9678591	  807.9	  580.2	 4738.0	...
9678592	  808.0	  580.0	 4737.0	...
9678593	  808.1	  579.1	 4736.0	...
9678594	  808.1	  578.2	 4735.0	...
9678595	  808.2	  577.8	 4734.0	...
9678596	  808.5	  578.4	 4735.0	...
9678597	  808.7	  579.6	 4735.0	...
9678598	  808.6	  580.5	 4736.0	...
9678599	  808.3	  580.3	 4736.0	...
9678600	  808.4	  579.5	 4736.0	...
9678601	  808.9	  578.7	 4736.0	...
9678602	  809.2	  578.9	 4735.0	...
9678603	  808.9	  579.3	 4734.0	...
9678604	  808.7	  580.0	 4734.0	...
9678605	  808.9	  580.2	 4736.0	...
9678606	  809.1	  580.2	 4743.0	...
9678607	  809.5	  580.1	 4748.0	...
9678608	  809.7	  580.3	 4746.0	...
9678609	  809.5	  580.7	 4740.0	...
9678610	  809.0	  580.6	 4738.0	...
9678611	  808.1	  580.5	 4741.0	...
9678612	  807.7	  580.2	 4744.0	...
9678613	  807.5	  580.2	 4745.0	...
9678614	  807.7	  580.8	 4751.0	...
9678615	  808.0	  581.5	 4756.0	...
9678616	  808.1	  581.3	 4762.0	...
9678617	  808.1	  580.9	 4763.0	...
9678618	  808.5	  580.6	 4759.0	...
9678619	  808.9	  581.1	 4753.0	...
9678620	  809.2	  581.3	 4749.0	...
9678621	  808.9	  581.2	 4751.0	...
9678622	  808.7	  580.9	 4755.0	...
9678623	  808.5	  580.7	 4757.0	...
9678624	  808.2	  580.9	 4758.0	...
9678625	  807.8	  581.3	 4758.0	...
9678626	  807.5	  581.7	 4764.0	...
9678627	  807.5	  581.8	 4769.0	...
9678628	  807.4	  581.9	 4768.0	...
9678629	  807.2	  582.0	 4761.0	...
9678630	  807.0	  582.2	 4754.0	...
9678631	  807.5	  582.3	 4753.0	...
9678632	  808.0	  582.2	 4753.0	...
9678633	  807.6	  581.9	 4764.0	...
9678634	  806.7	  581.6	 4774.0	...
9678635	  805.8	  581.6	 4782.0	...
9678636	  806.7	  581.8	 4776.0	...
9678637	  807.6	  582.1	 4770.0	...
9678638	  808.4	  581.7	 4766.0	...
9678639	  808.2	  581.2	 4771.0	...
9678640	  808.1	  580.9	 4776.0	...
9678641	  808.1	  581.1	 4776.0	...
9678642	  808.2	  581.5	 4772.0	...
9678643	  808.2	  581.7	 4769.0	...
9678644	  808.4	  581.8	 4770.0	...
9678645	  808.6	  581.6	 4774.0	...
9678646	  808.8	  581.3	 4777.0	...
9678647	  808.9	  581.1	 4780.0	...
9678648	  808.8	  581.1	 4780.0	...
9678649	  808.5	  581.2	 4780.0	...
9678650	  808.0	  581.3	 4783.0	...
9678651	  807.6	  581.5	 4788.0	...
9678652	  807.2	  581.6	 4793.0	...
9678653	  807.0	  581.7	 4794.0	...
9678654	  806.9	  581.8	 4796.0	...
9678655	  806.9	  582.0	 4798.0	...
9678656	  806.8	  582.2	 4798.0	...
9678657	  806.7	  582.3	 4797.0	...
9678658	  806.4	  582.3	 4796.0	...
9678659	  806.1	  582.3	 4796.0	...
9678660	  807.1	  581.7	 4796.0	...
9678661	  808.3	  581.2	 4795.0	...
9678662	  808.8	  581.3	 4795.0	...
9678663	  808.1	  582.4	 4794.0	...
9678664	  807.2	  583.6	 4794.0	...
9678665	  806.9	  584.0	 4797.0	...
9678666	  807.1	  582.5	 4799.0	...
9678667	  807.5	  581.0	 4802.0	...
9678668	  807.2	  579.6	 4804.0	...
9678669	  806.5	  580.5	 4806.0	...
9678670	  806.5	  581.3	 4807.0	...
9678671	  807.5	  581.7	 4807.0	...
9678672	  808.4	  581.3	 4807.0	...
9678673	  808.1	  581.1	 4809.0	...
9678674	  807.5	  581.3	 4809.0	...
9678675	  806.9	  581.5	 4809.0	...
9678676	  806.5	  581.3	 4807.0	...
9678677	  806.2	  581.1	 4808.0	...
9678678	  806.3	  581.0	 4808.0	...
9678679	  806.7	  581.4	 4808.0	...
9678680	  807.1	  581.7	 4810.0	...
9678681	  807.1	  582.3	 4813.0	...
9678682	  806.9	  583.0	 4818.0	...
9678683	  806.3	  583.6	 4821.0	...
9678684	  805.7	  583.5	 4823.0	...
9678685	  805.4	  583.0	 4823.0	...
9678686	  805.4	  582.5	 4825.0	...
9678687	  805.8	  582.8	 4827.0	...
9678688	  806.2	  583.0	 4828.0	...
9678689	  807.0	  582.6	 4826.0	...
9678690	  807.7	  581.8	 4824.0	...
9678691	  808.3	  581.7	 4822.0	...
9678692	  808.6	  582.3	 4821.0	...
9678693	  808.6	  582.5	 4819.0	...
9678694	  808.6	  582.1	 4819.0	...
9678695	  808.6	  581.7	 4819.0	...
9678696	  808.3	  581.8	 4820.0	...
9678697	  808.1	  582.2	 4820.0	...
9678698	  807.8	  582.9	 4820.0	...
9678699	  807.8	  583.6	 4822.0	...
9678700	  807.6	  582.9	 4827.0	...
9678701	  807.4	  581.9	 4832.0	...
9678702	  807.1	  580.9	 4836.0	...
9678703	  806.9	  581.4	 4838.0	...
9678704	  806.9	  581.8	 4840.0	...
9678705	  807.0	  582.6	 4841.0	...
9678706	  807.1	  582.9	 4844.0	...
9678707	  807.5	  582.8	 4847.0	...
9678708	  808.0	  582.3	 4849.0	...
9678709	  808.6	  582.8	 4848.0	...
9678710	  809.0	  583.7	 4846.0	...
9678711	  809.0	  583.6	 4846.0	...
9678712	  808.8	  582.5	 4845.0	...
9678713	  808.6	  581.3	 4844.0	...
9678714	  808.4	  581.3	 4841.0	...
9678715	  808.3	  581.3	 4839.0	...
9678716	  808.3	  581.3	 4837.0	...
9678717	  808.1	  581.4	 4837.0	...
9678718	  808.0	  581.5	 4838.0	...
9678719	  807.7	  581.4	 4838.0	...
9678720	  807.5	  581.3	 4843.0	...
9678721	  807.8	  580.9	 4846.0	...
9678722	  808.2	  580.7	 4850.0	...
9678723	  808.6	  580.9	 4850.0	...
9678724	  808.4	  581.3	 4850.0	...
9678725	  808.2	  581.3	 4850.0	...
9678726	  807.9	  581.1	 4850.0	...
9678727	  807.8	  581.0	 4850.0	...
9678728	  808.0	  581.2	 4853.0	...
9678729	  808.4	  581.3	 4855.0	...
9678730	  808.6	  581.2	 4857.0	...
9678731	  808.6	  581.9	 4858.0	...
9678732	  808.3	  582.5	 4860.0	...
9678733	  807.7	  582.9	 4861.0	...
9678734	  807.1	  582.9	 4861.0	...
9678735	  807.5	  582.8	 4863.0	...
9678736	  808.1	  581.5	 4865.0	...
9678737	  808.6	  580.2	 4867.0	...
9678738	  808.5	  579.7	 4867.0	...
9678739	  808.6	  580.7	 4869.0	...
9678740	  808.7	  581.8	 4871.0	...
9678741	  808.8	  582.2	 4871.0	...
9678742	  808.6	  581.6	 4868.0	...
9678743	  808.5	  580.9	 4865.0	...
9678744	  808.5	  580.8	 4864.0	...
9678745	  808.5	  581.5	 4867.0	...
9678746	  808.5	  581.1	 4870.0	...
9678747	  808.4	  580.0	 4875.0	...
9678748	  808.0	  579.4	 4878.0	...
9678749	  808.2	  579.6	 4876.0	...
9678750	  808.2	  579.8	 4872.0	...
9678751	  808.4	  579.4	 4870.0	...
9678752	  808.1	  579.2	 4871.0	...
9678753	  808.3	  579.5	 4870.0	...
9678754	  808.7	  580.0	 4867.0	...
9678755	  809.0	  580.3	 4866.0	...
9678756	  808.9	  580.1	 4867.0	...
9678757	  808.5	  580.0	 4871.0	...
9678758	  808.2	  580.1	 4874.0	...
9678759	  808.8	  580.0	 4877.0	...
9678760	  809.7	  580.1	 4878.0	...
9678761	  810.3	  580.3	 4880.0	...
9678762	  810.1	  580.7	 4881.0	...
9678763	  810.1	  580.8	 4880.0	...
9678764	  810.2	  580.5	 4879.0	...
9678765	  810.3	  580.2	 4883.0	...
9678766	  809.7	  579.9	 4888.0	...
9678767	  809.4	  580.1	 4893.0	...
9678768	  809.1	  580.2	 4892.0	...
9678769	  809.4	  580.3	 4891.0	...
9678770	  809.6	  580.1	 4892.0	...
9678771	  809.6	  579.9	 4894.0	...
9678772	  809.4	  580.4	 4895.0	...
9678773	  809.1	  581.2	 4894.0	...
9678774	  808.6	  581.1	 4893.0	...
9678775	  808.5	  580.3	 4894.0	...
9678776	  808.5	  579.4	 4894.0	...
9678777	  808.6	  579.4	 4894.0	...
9678778	  808.7	  580.6	 4894.0	...
9678779	  808.8	  581.8	 4893.0	...
9678780	  808.7	  582.5	 4892.0	...
9678781	  808.8	  581.9	 4891.0	...
9678782	  809.3	  581.2	 4891.0	...
9678783	  809.6	  581.3	 4891.0	...
9678784	  809.6	  581.7	 4889.0	...
9678785	  809.2	  582.2	 4888.0	...
9678786	  809.1	  581.6	 4888.0	...
9678787	  809.1	  581.1	 4888.0	...
9678788	  808.8	  580.7	 4893.0	...
9678789	  808.4	  580.7	 4897.0	...
9678790	  808.0	  580.3	 4902.0	...
9678791	  808.4	  579.8	 4903.0	...
9678792	  809.5	  580.1	 4901.0	...
9678793	  810.6	  580.2	 4898.0	...
9678794	  811.5	  580.4	 4896.0	...
9678795	  811.9	  580.4	 4895.0	...
9678796	  812.4	  581.1	 4893.0	...
9678797	  812.3	  581.9	 4891.0	...
9678798	  811.2	  582.7	 4890.0	...
9678799	  810.0	  583.1	 4890.0	...
9678800	  809.7	  582.9	 4893.0	...
9678801	  810.2	  582.1	 4896.0	...
9678802	  810.6	  581.3	 4900.0	...
9678803	  810.5	  581.2	 4901.0	...
MSG	9678804 0000 _ Number Off
9678804	  810.5	  581.4	 4902.0	...
9678805	  809.6	  581.8	 4903.0	...
9678806	  808.6	  581.8	 4904.0	...
9678807	  808.5	  581.9	 4904.0	...
9678808	  809.5	  582.0	 4901.0	...
9678809	  810.5	  582.1	 4899.0	...
9678810	  810.1	  582.4	 4899.0	...
9678811	  809.6	  582.5	 4901.0	...
9678812	  809.1	  582.6	 4903.0	...
9678813	  809.4	  582.6	 4901.0	...
9678814	  809.4	  582.7	 4898.0	...
9678815	  809.4	  582.8	 4896.0	...
9678816	  809.2	  582.9	 4896.0	...
9678817	  809.4	  582.9	 4896.0	...
9678818	  809.6	  583.7	 4897.0	...
9678819	  809.8	  584.6	 4897.0	...
9678820	  809.2	  584.8	 4899.0	...
9678821	  808.6	  584.3	 4901.0	...
9678822	  808.4	  583.7	 4903.0	...
9678823	  809.0	  583.7	 4904.0	...
9678824	  809.6	  584.6	 4905.0	...
9678825	  809.9	  585.4	 4905.0	...
9678826	  810.6	  586.1	 4901.0	...
9678827	  811.1	  585.5	 4894.0	...
9678828	  811.7	  584.1	 4886.0	...
9678829	  811.6	  583.0	 4884.0	...
9678830	  811.0	  582.1	 4886.0	...
9678831	  810.5	  582.5	 4888.0	...
9678832	  809.5	  582.8	 4890.0	...
9678833	  809.0	  583.0	 4890.0	...
9678834	  809.7	  582.8	 4890.0	...
9678835	  810.8	  582.6	 4891.0	...
9678836	  812.0	  582.4	 4892.0	...
9678837	  812.2	  582.9	 4891.0	...
9678838	  812.5	  583.4	 4891.0	...
9678839	  812.0	  583.4	 4890.0	...
9678840	  811.4	  582.8	 4890.0	...
9678841	  811.0	  582.9	 4890.0	...
9678842	  811.3	  583.6	 4891.0	...
9678843	  811.2	  583.2	 4893.0	...
9678844	  810.9	  582.1	 4891.0	...
9678845	  810.5	  581.2	 4886.0	...
9678846	  810.5	  581.4	 4882.0	...
9678847	  810.7	  581.3	 4880.0	...
9678848	  811.1	  581.0	 4878.0	...
9678849	  811.8	  580.9	 4869.0	...
9678850	  812.3	  581.1	 4861.0	...
9678851	  812.5	  580.9	 4855.0	...
9678852	  812.5	  580.4	 4855.0	...
9678853	  812.0	  580.4	 4862.0	...
9678854	  811.5	  580.9	 4869.0	...
9678855	  811.5	  581.3	 4872.0	...
9678856	  811.9	  581.2	 4868.0	...
9678857	  812.3	  580.8	 4864.0	...
9678858	  812.1	  580.6	 4865.0	...
9678859	  811.9	  581.1	 4865.0	...
9678860	  811.8	  581.8	 4865.0	...
9678861	  811.7	  582.5	 4864.0	...
9678862	  811.9	  582.5	 4863.0	...
9678863	  812.1	  582.9	 4862.0	...
9678864	  812.3	  583.2	 4862.0	...
9678865	  812.3	  583.6	 4862.0	...
9678866	  812.3	  583.5	 4860.0	...
9678867	  812.4	  583.6	 4858.0	...
9678868	  812.4	  583.6	 4857.0	...
9678869	  813.0	  583.9	 4856.0	...
9678870	  813.6	  584.0	 4856.0	...
9678871	  813.9	  582.9	 4856.0	...
9678872	  813.6	  581.6	 4856.0	...
9678873	  813.1	  580.5	 4858.0	...
9678874	  812.8	  580.6	 4861.0	...
9678875	  812.5	  580.7	 4864.0	...
9678876	  812.4	  580.7	 4865.0	...
9678877	  812.4	  580.8	 4861.0	...
9678878	  812.4	  580.9	 4857.0	...
9678879	  812.5	  581.0	 4853.0	...
9678880	  812.6	  581.4	 4854.0	...
9678881	  812.7	  582.2	 4855.0	...
9678882	  812.8	  582.9	 4855.0	...
9678883	  812.9	  583.4	 4855.0	...
9678884	  813.0	  583.4	 4856.0	...
9678885	  812.4	  583.7	 4857.0	...
9678886	  811.6	  584.0	 4852.0	...
9678887	  811.2	  584.3	 4845.0	...
9678888	  811.4	  584.3	 4839.0	...
9678889	  811.5	  583.9	 4839.0	...
9678890	  811.3	  583.5	 4840.0	...
9678891	  811.3	  583.1	 4840.0	...
9678892	  811.4	  582.8	 4840.0	...
9678893	  811.5	  582.8	 4839.0	...
9678894	  811.6	  582.8	 4840.0	...
9678895	  812.0	  582.8	 4840.0	...
9678896	  812.4	  582.8	 4842.0	...
9678897	  811.9	  583.3	 4844.0	...
9678898	  811.3	  583.8	 4846.0	...
9678899	  810.6	  584.3	 4845.0	...
9678900	  810.7	  584.4	 4844.0	...
9678901	  810.7	  584.3	 4843.0	...
9678902	  810.7	  584.3	 4843.0	...
9678903	  810.7	  584.3	 4843.0	...
9678904	  810.7	  584.7	 4839.0	...
9678905	  810.7	  585.1	 4835.0	...
9678906	  810.7	  585.5	 4831.0	...
9678907	  810.8	  585.6	 4832.0	...
9678908	  810.8	  585.5	 4833.0	...
9678909	  811.4	  585.1	 4833.0	...
9678910	  812.0	  584.8	 4833.0	...
9678911	  812.9	  584.3	 4831.0	...
9678912	  813.3	  583.9	 4825.0	...
9678913	  813.1	  583.6	 4819.0	...
9678914	  812.5	  584.0	 4815.0	...
9678915	  811.7	  584.3	 4816.0	...
9678916	  811.5	  584.5	 4816.0	...
9678917	  811.7	  584.2	 4819.0	...
9678918	  812.4	  584.8	 4821.0	...
9678919	  813.2	  585.5	 4822.0	...
9678920	  813.1	  586.1	 4821.0	...
9678921	  812.7	  586.0	 4819.0	...
9678922	  812.4	  586.0	 4816.0	...
9678923	  812.5	  585.6	 4814.0	...
9678924	  812.6	  584.4	 4812.0	...
9678925	  812.7	  583.0	 4813.0	...
9678926	  812.5	  582.0	 4813.0	...
9678927	  812.3	  582.6	 4808.0	...
9678928	  812.1	  583.8	 4802.0	...
9678929	  812.0	  585.1	 4797.0	...
9678930	  811.9	  585.6	 4796.0	...
9678931	  811.8	  585.9	 4796.0	...
9678932	  812.2	  586.1	 4796.0	...
9678933	  812.7	  586.1	 4796.0	...
9678934	  813.1	  586.1	 4798.0	...
9678935	  813.1	  586.4	 4800.0	...
9678936	  812.6	  586.6	 4802.0	...
9678937	  812.6	  586.7	 4803.0	...
9678938	  812.5	  586.2	 4803.0	...
9678939	  812.5	  585.7	 4803.0	...
9678940	  812.3	  585.3	 4803.0	...
9678941	  812.1	  585.3	 4801.0	...
9678942	  811.4	  585.5	 4798.0	...
9678943	  810.7	  585.7	 4795.0	...
9678944	  809.6	  586.0	 4795.0	...
9678945	  809.2	  586.3	 4796.0	...
9678946	  808.9	  586.6	 4797.0	...
9678947	  809.1	  586.8	 4794.0	...
9678948	  809.7	  587.0	 4793.0	...
9678949	  810.3	  587.1	 4791.0	...
9678950	  810.7	  587.1	 4791.0	...
9678951	  810.7	  586.7	 4792.0	...
9678952	  810.8	  586.0	 4792.0	...
9678953	  811.1	  585.4	 4792.0	...
9678954	  811.2	  585.5	 4791.0	...
9678955	  811.1	  585.7	 4790.0	...
9678956	  810.8	  586.0	 4789.0	...
9678957	  810.7	  585.9	 4791.0	...
9678958	  810.8	  586.0	 4793.0	...
9678959	  810.9	  586.0	 4795.0	...
9678960	  811.1	  586.0	 4795.0	...
9678961	  811.2	  585.9	 4793.0	...
9678962	  811.3	  585.8	 4791.0	...
9678963	  810.9	  585.7	 4790.0	...
9678964	  810.4	  585.8	 4789.0	...
9678965	  809.9	  585.9	 4787.0	...
9678966	  809.7	  585.5	 4785.0	...
9678967	  809.7	  585.1	 4784.0	...
9678968	  809.8	  584.8	 4779.0	...
9678969	  810.0	  584.9	 4776.0	...
9678970	  811.1	  585.0	 4772.0	...
9678971	  811.8	  585.0	 4772.0	...
9678972	  812.3	  584.9	 4767.0	...
9678973	  812.6	  585.0	 4763.0	...
9678974	  813.2	  585.2	 4761.0	...
9678975	  813.4	  585.5	 4763.0	...
9678976	  813.0	  585.6	 4768.0	...
9678977	  812.6	  585.5	 4773.0	...
9678978	  812.6	  585.3	 4773.0	...
9678979	  813.0	  585.2	 4771.0	...
9678980	  813.2	  584.9	 4769.0	...
9678981	  813.5	  584.6	 4771.0	...
9678982	  813.5	  584.4	 4769.0	...
9678983	  813.4	  584.4	 4765.0	...
9678984	  813.4	  584.4	 4762.0	...
9678985	  813.4	  584.6	 4758.0	...
9678986	  813.5	  584.8	 4755.0	...
9678987	  813.3	  585.1	 4751.0	...
9678988	  813.0	  585.4	 4758.0	...
9678989	  812.7	  585.8	 4766.0	...
9678990	  812.9	  586.8	 4774.0	...
9678991	  813.0	  587.5	 4774.0	...
9678992	  813.3	  588.2	 4774.0	...
9678993	  813.4	  588.2	 4772.0	...
9678994	  813.7	  588.1	 4769.0	...
9678995	  813.9	  588.1	 4767.0	...
9678996	  814.2	  588.1	 4766.0	...
9678997	  814.3	  588.1	 4765.0	...
9678998	  813.9	  588.2	 4765.0	...
9678999	  813.3	  588.0	 4765.0	...
9679000	  812.6	  587.9	 4766.0	...
9679001	  812.5	  587.8	 4766.0	...
9679002	  812.4	  588.0	 4765.0	...
9679003	  812.4	  587.8	 4763.0	...
9679004	  812.9	  587.4	 4762.0	...
9679005	  813.5	  586.7	 4762.0	...
9679006	  813.9	  586.5	 4761.0	...
9679007	  813.6	  586.3	 4762.0	...
9679008	  813.4	  586.3	 4763.0	...
9679009	  813.3	  586.3	 4764.0	...
9679010	  813.2	  586.3	 4765.0	...
9679011	  813.1	  586.3	 4765.0	...
9679012	  813.1	  586.3	 4765.0	...
9679013	  813.3	  586.7	 4764.0	...
9679014	  813.6	  587.2	 4762.0	...
MSG	9679015 0000 _ Number On
9679015	  814.3	  587.1	 4759.0	...
9679016	  814.8	  586.6	 4756.0	...
9679017	  815.0	  586.1	 4756.0	...
9679018	  814.7	  585.9	 4758.0	...
9679019	  814.3	  585.6	 4760.0	...
9679020	  814.2	  585.7	 4759.0	...
9679021	  814.3	  586.0	 4755.0	...
9679022	  814.4	  587.0	 4751.0	...
9679023	  814.4	  587.6	 4749.0	...
9679024	  814.4	  588.1	 4750.0	...
9679025	  814.4	  588.0	 4749.0	...
9679026	  814.4	  587.8	 4748.0	...
9679027	  814.2	  587.8	 4751.0	...
9679028	  813.9	  587.9	 4755.0	...
9679029	  813.7	  588.0	 4755.0	...
9679030	  813.4	  588.1	 4751.0	...
9679031	  813.3	  588.1	 4751.0	...
9679032	  813.1	  588.3	 4756.0	...
9679033	  813.0	  588.4	 4757.0	...
9679034	  812.9	  588.2	 4754.0	...
9679035	  812.8	  587.9	 4751.0	...
9679036	  813.1	  587.5	 4750.0	...
9679037	  813.4	  587.3	 4751.0	...
9679038	  813.5	  587.2	 4751.0	...
9679039	  813.5	  587.5	 4751.0	...
9679040	  813.4	  587.8	 4750.0	...
9679041	  812.8	  588.3	 4750.0	...
9679042	  812.2	  588.5	 4750.0	...
9679043	  811.3	  588.4	 4751.0	...
9679044	  811.1	  588.0	 4750.0	...
9679045	  812.4	  587.5	 4748.0	...
9679046	  813.7	  587.1	 4745.0	...
9679047	  815.0	  586.8	 4743.0	...
9679048	  814.7	  587.4	 4742.0	...
9679049	  814.5	  588.2	 4742.0	...
9679050	  814.8	  588.8	 4739.0	...
9679051	  815.2	  588.7	 4736.0	...
9679052	  814.9	  588.7	 4733.0	...
9679053	  814.1	  588.8	 4734.0	...
9679054	  813.3	  588.9	 4734.0	...
9679055	  813.3	  589.2	 4734.0	...
9679056	  813.4	  589.5	 4734.0	...
9679057	  813.6	  589.7	 4739.0	...
9679058	  813.8	  589.4	 4744.0	...
9679059	  814.0	  588.5	 4746.0	...
9679060	  814.3	  587.7	 4743.0	...
9679061	  814.5	  586.9	 4740.0	...
9679062	  814.4	  586.7	 4740.0	...
9679063	  814.1	  586.7	 4741.0	...
9679064	  813.7	  586.5	 4740.0	...
9679065	  813.6	  586.1	 4739.0	...
9679066	  813.6	  586.2	 4739.0	...
9679067	  813.7	  587.0	 4739.0	...
9679068	  813.6	  587.5	 4740.0	...
9679069	  813.4	  587.6	 4738.0	...
9679070	  812.9	  588.2	 4736.0	...
9679071	  812.6	  589.4	 4738.0	...
9679072	  812.3	  590.5	 4742.0	...
9679073	  812.1	  590.6	 4746.0	...
9679074	  812.1	  590.2	 4747.0	...
9679075	  812.2	  588.9	 4748.0	...
9679076	  812.5	  587.8	 4749.0	...
9679077	  812.7	  587.2	 4749.0	...
9679078	  812.2	  587.6	 4748.0	...
9679079	  811.7	  588.0	 4748.0	...
9679080	  811.9	  587.8	 4748.0	...
9679081	  812.5	  587.4	 4747.0	...
9679082	  813.2	  587.0	 4746.0	...
9679083	  813.0	  587.1	 4744.0	...
9679084	  812.8	  587.5	 4742.0	...
9679085	  812.9	  588.0	 4741.0	...
9679086	  813.4	  588.6	 4741.0	...
9679087	  814.0	  589.0	 4740.0	...
9679088	  814.3	  589.3	 4738.0	...
9679089	  814.3	  589.4	 4736.0	...
9679090	  814.2	  589.5	 4734.0	...
9679091	  814.1	  589.5	 4735.0	...
9679092	  813.6	  589.6	 4736.0	...
9679093	  813.2	  589.6	 4737.0	...
9679094	  813.3	  589.5	 4738.0	...
9679095	  813.9	  589.3	 4736.0	...
9679096	  814.2	  589.2	 4734.0	...
9679097	  814.1	  589.1	 4733.0	...
9679098	  814.0	  589.8	 4730.0	...
9679099	  814.4	  590.0	 4727.0	...
9679100	  814.8	  589.9	 4725.0	...
9679101	  814.5	  589.3	 4730.0	...
9679102	  813.7	  589.2	 4734.0	...
9679103	  813.0	  589.2	 4736.0	...
9679104	  812.8	  588.8	 4736.0	...
9679105	  812.6	  588.6	 4737.0	...
9679106	  812.3	  588.5	 4735.0	...
9679107	  811.8	  588.6	 4734.0	...
9679108	  811.6	  588.6	 4733.0	...
9679109	  811.3	  588.5	 4734.0	...
9679110	  812.3	  588.1	 4730.0	...
9679111	  813.3	  588.1	 4725.0	...
9679112	  814.3	  588.3	 4721.0	...
9679113	  814.2	  588.6	 4723.0	...
9679114	  814.1	  588.3	 4725.0	...
9679115	  813.5	  588.0	 4724.0	...
9679116	  812.5	  587.4	 4721.0	...
9679117	  811.5	  587.2	 4717.0	...
9679118	  811.9	  587.1	 4717.0	...
9679119	  812.5	  587.4	 4716.0	...
9679120	  813.1	  587.8	 4716.0	...
9679121	  813.2	  588.0	 4716.0	...
9679122	  813.7	  588.0	 4716.0	...
9679123	  814.1	  588.0	 4715.0	...
9679124	  814.1	  587.9	 4714.0	...
9679125	  814.1	  587.7	 4714.0	...
9679126	  814.1	  587.5	 4713.0	...
9679127	  814.1	  587.3	 4713.0	...
9679128	  814.2	  587.2	 4711.0	...
9679129	  814.5	  587.6	 4709.0	...
9679130	  814.5	  588.1	 4706.0	...
9679131	  814.4	  588.7	 4704.0	...
9679132	  814.2	  588.7	 4702.0	...
9679133	  813.6	  588.1	 4703.0	...
9679134	  813.1	  587.6	 4704.0	...
9679135	  813.4	  586.8	 4705.0	...
9679136	  814.5	  586.6	 4705.0	...
9679137	  815.3	  586.6	 4705.0	...
9679138	  815.2	  586.7	 4704.0	...
9679139	  814.8	  586.8	 4703.0	...
9679140	  814.4	  587.0	 4704.0	...
9679141	  814.3	  587.3	 4706.0	...
9679142	  814.3	  587.9	 4707.0	...
9679143	  814.3	  588.3	 4706.0	...
9679144	  814.6	  588.7	 4706.0	...
9679145	  814.9	  589.0	 4704.0	...
9679146	  815.1	  589.1	 4702.0	...
9679147	  815.0	  589.0	 4699.0	...
9679148	  815.0	  588.4	 4699.0	...
9679149	  815.0	  587.8	 4701.0	...
9679150	  815.1	  587.6	 4702.0	...
9679151	  815.1	  587.8	 4703.0	...
9679152	  815.2	  587.9	 4702.0	...
9679153	  815.3	  588.2	 4700.0	...
9679154	  815.1	  588.5	 4699.0	...
9679155	  814.9	  588.8	 4698.0	...
9679156	  814.5	  589.0	 4693.0	...
9679157	  814.4	  589.0	 4689.0	...
9679158	  814.3	  588.9	 4685.0	...
9679159	  814.5	  588.7	 4685.0	...
9679160	  814.7	  588.4	 4685.0	...
9679161	  814.8	  588.3	 4685.0	...
9679162	  814.8	  588.4	 4684.0	...
9679163	  814.9	  588.5	 4689.0	...
9679164	  814.8	  588.7	 4694.0	...
9679165	  814.9	  588.8	 4694.0	...
9679166	  815.1	  588.4	 4689.0	...
9679167	  815.3	  588.0	 4684.0	...
9679168	  815.1	  587.7	 4685.0	...
9679169	  814.9	  587.3	 4687.0	...
9679170	  814.6	  586.9	 4688.0	...
9679171	  814.6	  586.8	 4687.0	...
9679172	  814.6	  587.1	 4687.0	...
9679173	  814.5	  587.3	 4686.0	...
9679174	  814.7	  587.2	 4683.0	...
9679175	  815.0	  587.5	 4681.0	...
9679176	  815.5	  588.1	 4677.0	...
9679177	  815.9	  588.7	 4675.0	...
9679178	  816.0	  588.6	 4673.0	...
9679179	  816.0	  588.0	 4673.0	...
9679180	  814.8	  587.5	 4675.0	...
9679181	  813.6	  587.4	 4679.0	...
9679182	  812.4	  587.2	 4682.0	...
9679183	  813.4	  586.6	 4680.0	...
9679184	  814.4	  586.1	 4676.0	...
9679185	  815.0	  586.0	 4672.0	...
9679186	  814.5	  586.0	 4671.0	...
9679187	  813.9	  586.1	 4671.0	...
9679188	  813.6	  586.2	 4669.0	...
9679189	  813.6	  586.2	 4668.0	...
9679190	  814.1	  586.1	 4666.0	...
9679191	  814.9	  587.4	 4665.0	...
9679192	  815.3	  588.7	 4664.0	...
9679193	  815.3	  588.9	 4666.0	...
9679194	  815.1	  587.6	 4669.0	...
9679195	  814.9	  586.3	 4672.0	...
9679196	  813.8	  586.3	 4675.0	...
9679197	  812.8	  586.3	 4678.0	...
9679198	  811.6	  586.6	 4682.0	...
9679199	  811.6	  587.1	 4683.0	...
9679200	  811.8	  587.2	 4682.0	...
9679201	  812.3	  587.2	 4684.0	...
9679202	  812.7	  587.6	 4689.0	...
9679203	  812.8	  588.3	 4684.0	...
9679204	  813.1	  588.5	 4676.0	...
9679205	  813.1	  587.5	 4669.0	...
9679206	  813.0	  587.0	 4673.0	...
9679207	  812.8	  587.1	 4676.0	...
9679208	  812.8	  587.3	 4680.0	...
9679209	  812.8	  587.1	 4683.0	...
9679210	  812.9	  586.8	 4681.0	...
9679211	  813.1	  586.9	 4676.0	...
9679212	  813.2	  587.0	 4673.0	...
9679213	  813.1	  586.9	 4674.0	...
9679214	  812.9	  586.8	 4677.0	...
9679215	  812.7	  586.7	 4677.0	...
9679216	  812.7	  586.4	 4678.0	...
9679217	  812.7	  586.1	 4677.0	...
9679218	  812.2	  585.4	 4675.0	...
9679219	  811.8	  585.1	 4676.0	...
9679220	  811.5	  585.7	 4680.0	...
9679221	  812.0	  586.6	 4683.0	...
9679222	  812.5	  587.9	 4682.0	...
9679223	  812.8	  588.5	 4682.0	...
9679224	  812.9	  589.1	 4681.0	...
9679225	  812.8	  588.6	 4681.0	...
9679226	  812.7	  587.8	 4681.0	...
9679227	  813.2	  587.2	 4681.0	...
9679228	  813.7	  587.5	 4684.0	...
9679229	  814.6	  587.7	 4687.0	...
9679230	  814.9	  587.6	 4687.0	...
9679231	  815.2	  587.6	 4686.0	...
9679232	  815.0	  587.4	 4684.0	...
9679233	  814.7	  587.1	 4684.0	...
9679234	  814.5	  586.8	 4678.0	...
9679235	  814.0	  586.4	 4673.0	...
9679236	  813.7	  586.1	 4670.0	...
9679237	  813.4	  586.7	 4670.0	...
9679238	  813.4	  587.5	 4673.0	...
9679239	  813.4	  588.3	 4676.0	...
9679240	  813.3	  587.8	 4678.0	...
9679241	  813.3	  587.3	 4677.0	...
9679242	  812.9	  587.0	 4677.0	...
9679243	  812.8	  587.0	 4676.0	...
9679244	  813.0	  587.6	 4674.0	...
9679245	  813.5	  588.0	 4671.0	...
9679246	  814.0	  588.2	 4675.0	...
9679247	  814.2	  587.6	 4681.0	...
9679248	  813.6	  587.2	 4687.0	...
9679249	  812.7	  587.2	 4688.0	...
9679250	  811.9	  587.3	 4688.0	...
9679251	  811.9	  587.2	 4689.0	...
9679252	  811.8	  586.9	 4687.0	...
9679253	  811.5	  586.7	 4686.0	...
9679254	  811.5	  587.7	 4682.0	...
9679255	  811.7	  588.8	 4682.0	...
9679256	  812.0	  590.1	 4682.0	...
9679257	  812.1	  590.1	 4684.0	...
9679258	  812.3	  589.0	 4685.0	...
9679259	  812.3	  587.5	 4687.0	...
9679260	  812.3	  586.0	 4688.0	...
9679261	  812.4	  585.8	 4689.0	...
9679262	  812.6	  585.9	 4688.0	...
9679263	  812.7	  586.3	 4687.0	...
9679264	  812.6	  586.6	 4686.0	...
9679265	  812.5	  586.8	 4686.0	...
9679266	  812.7	  586.9	 4687.0	...
9679267	  812.9	  586.9	 4688.0	...
9679268	  812.6	  587.0	 4688.0	...
9679269	  811.9	  587.4	 4688.0	...
9679270	  811.3	  588.2	 4688.0	...
9679271	  811.4	  589.2	 4688.0	...
9679272	  811.6	  589.9	 4690.0	...
9679273	  811.6	  589.3	 4690.0	...
9679274	  812.0	  588.4	 4691.0	...
9679275	  812.5	  587.5	 4692.0	...
9679276	  812.5	  587.7	 4694.0	...
9679277	  812.0	  587.8	 4695.0	...
9679278	  811.4	  588.2	 4695.0	...
9679279	  811.4	  588.6	 4695.0	...
9679280	  811.3	  588.4	 4695.0	...
9679281	  811.2	  587.8	 4694.0	...
9679282	  811.1	  587.2	 4692.0	...
9679283	  811.1	  587.1	 4691.0	...
9679284	  811.0	  587.0	 4694.0	...
9679285	  810.9	  587.0	 4697.0	...
9679286	  810.9	  587.1	 4701.0	...
9679287	  810.9	  587.3	 4701.0	...
9679288	  811.0	  587.4	 4700.0	...
9679289	  811.1	  587.7	 4703.0	...
9679290	  811.2	  587.9	 4706.0	...
9679291	  811.2	  588.0	 4710.0	...
9679292	  811.3	  587.9	 4711.0	...
9679293	  810.9	  588.0	 4715.0	...
9679294	  810.4	  588.2	 4719.0	...
9679295	  810.0	  588.4	 4722.0	...
9679296	  809.7	  588.2	 4718.0	...
9679297	  809.5	  588.1	 4715.0	...
9679298	  809.8	  588.1	 4712.0	...
9679299	  810.2	  588.2	 4712.0	...
9679300	  810.6	  588.3	 4713.0	...
9679301	  810.9	  588.4	 4714.0	...
9679302	  811.3	  587.8	 4714.0	...
9679303	  812.1	  587.0	 4713.0	...
9679304	  812.6	  586.1	 4717.0	...
9679305	  812.1	  586.1	 4723.0	...
9679306	  811.4	  586.9	 4731.0	...
9679307	  811.0	  587.8	 4734.0	...
9679308	  811.5	  588.6	 4736.0	...
9679309	  812.0	  588.5	 4730.0	...
9679310	  812.3	  588.2	 4724.0	...
9679311	  812.7	  588.0	 4719.0	...
9679312	  813.1	  588.0	 4721.0	...
9679313	  813.0	  587.5	 4723.0	...
9679314	  812.7	  586.8	 4726.0	...
9679315	  812.3	  586.1	 4727.0	...
9679316	  812.4	  586.8	 4727.0	...
9679317	  812.6	  587.4	 4727.0	...
9679318	  812.8	  587.4	 4727.0	...
MSG	9679319 0000 _ Number Off
9679319	  811.8	  586.8	 4731.0	...
9679320	  810.0	  586.8	 4734.0	...
9679321	  808.3	  587.5	 4738.0	...
9679322	  808.5	  587.6	 4738.0	...
9679323	  809.7	  587.1	 4738.0	...
9679324	  810.8	  586.7	 4738.0	...
9679325	  810.9	  586.9	 4739.0	...
9679326	  810.9	  587.4	 4742.0	...
9679327	  810.9	  587.7	 4744.0	...
9679328	  811.1	  588.1	 4741.0	...
9679329	  811.4	  588.1	 4736.0	...
9679330	  811.7	  588.3	 4731.0	...
9679331	  811.7	  588.3	 4730.0	...
9679332	  811.4	  588.4	 4734.0	...
9679333	  810.9	  588.3	 4740.0	...
9679334	  810.4	  588.4	 4747.0	...
9679335	  810.3	  588.3	 4747.0	...
9679336	  810.1	  588.3	 4746.0	...
9679337	  810.0	  587.9	 4743.0	...
9679338	  809.9	  587.6	 4739.0	...
9679339	  810.4	  587.2	 4741.0	...
9679340	  811.1	  587.7	 4745.0	...
9679341	  811.6	  588.3	 4747.0	...
9679342	  811.5	  588.9	 4745.0	...
9679343	  811.3	  588.9	 4743.0	...
9679344	  811.1	  588.9	 4743.0	...
9679345	  811.1	  588.7	 4746.0	...
9679346	  811.1	  588.5	 4750.0	...
9679347	  811.1	  588.4	 4753.0	...
9679348	  810.9	  588.0	 4753.0	...
9679349	  810.7	  587.6	 4755.0	...
9679350	  810.3	  587.3	 4757.0	...
9679351	  809.8	  587.3	 4760.0	...
9679352	  809.3	  587.4	 4759.0	...
9679353	  809.9	  587.4	 4758.0	...
9679354	  810.8	  587.3	 4758.0	...
9679355	  811.9	  587.9	 4754.0	...
9679356	  812.2	  588.7	 4750.0	...
9679357	  812.0	  589.7	 4750.0	...
9679358	  811.4	  589.9	 4755.0	...
9679359	  810.9	  590.0	 4758.0	...
9679360	  810.9	  589.8	 4756.0	...
9679361	  811.0	  589.5	 4754.0	...
9679362	  811.3	  589.5	 4754.0	...
9679363	  811.7	  589.6	 4755.0	...
9679364	  812.1	  589.4	 4756.0	...
9679365	  812.1	  589.0	 4757.0	...
9679366	  812.0	  588.7	 4757.0	...
9679367	  812.0	  588.6	 4757.0	...
9679368	  812.2	  588.7	 4756.0	...
9679369	  812.5	  588.8	 4756.0	...
9679370	  812.8	  588.9	 4756.0	...
9679371	  812.9	  589.2	 4757.0	...
9679372	  812.8	  589.3	 4758.0	...
9679373	  812.6	  589.5	 4759.0	...
9679374	  812.5	  589.5	 4760.0	...
9679375	  812.6	  589.6	 4760.0	...
9679376	  812.8	  589.7	 4760.0	...
9679377	  812.9	  589.9	 4760.0	...
9679378	  813.0	  590.1	 4760.0	...
9679379	  813.0	  590.2	 4763.0	...
9679380	  812.9	  590.4	 4765.0	...
9679381	  812.9	  590.5	 4767.0	...
9679382	  812.4	  589.8	 4769.0	...
9679383	  812.0	  588.9	 4773.0	...
9679384	  811.7	  588.5	 4773.0	...
9679385	  812.0	  589.0	 4771.0	...
9679386	  812.3	  589.5	 4771.0	...
9679387	  812.5	  589.4	 4775.0	...
9679388	  812.3	  589.0	 4778.0	...
9679389	  812.0	  588.7	 4779.0	...
9679390	  812.1	  588.3	 4776.0	...
9679391	  812.7	  587.5	 4772.0	...
9679392	  814.0	  586.7	 4769.0	...
9679393	  814.9	  584.8	 4768.0	...
9679394	  815.3	  583.2	 4770.0	...
9679395	  815.0	  581.6	 4771.0	...
9679396	  814.8	  581.3	 4774.0	...
9679397	  815.0	  581.7	 4776.0	...
9679398	  815.3	  582.9	 4778.0	...
9679399	  815.8	  583.8	 4778.0	...
9679400	  816.0	  583.8	 4778.0	...
9679401	  815.9	  583.0	 4776.0	...
9679402	  815.5	  582.2	 4771.0	...
9679403	  815.1	  582.1	 4768.0	...
9679404	  815.1	  581.9	 4766.0	...
9679405	  814.4	  581.8	 4768.0	...
9679406	  813.7	  581.7	 4771.0	...
9679407	  814.0	  581.5	 4773.0	...
9679408	  815.0	  581.4	 4773.0	...
9679409	  815.9	  581.4	 4777.0	...
9679410	  815.8	  581.6	 4781.0	...
9679411	  815.7	  581.9	 4786.0	...
9679412	  815.7	  582.2	 4787.0	...
9679413	  815.6	  582.5	 4785.0	...
9679414	  815.5	  582.7	 4782.0	...
9679415	  815.5	  582.6	 4775.0	...
9679416	  815.6	  582.7	 4772.0	...
9679417	  816.1	  582.8	 4770.0	...
9679418	  816.6	  582.8	 4772.0	...
9679419	  817.1	  583.1	 4773.0	...
9679420	  817.2	  583.4	 4773.0	...
9679421	  816.9	  583.2	 4772.0	...
9679422	  816.5	  582.7	 4775.0	...
9679423	  816.1	  583.2	 4779.0	...
9679424	  816.2	  584.4	 4778.0	...
9679425	  816.6	  585.6	 4774.0	...
9679426	  817.0	  585.5	 4770.0	...
9679427	  817.2	  585.1	 4771.0	...
9679428	  817.4	  585.0	 4772.0	...
9679429	  817.5	  585.3	 4772.0	...
9679430	  817.5	  584.8	 4772.0	...
9679431	  817.5	  584.0	 4773.0	...
9679432	  817.5	  583.9	 4772.0	...
9679433	  816.9	  584.7	 4771.0	...
9679434	  816.4	  585.3	 4769.0	...
9679435	  816.4	  585.2	 4769.0	...
9679436	  817.0	  584.9	 4769.0	...
9679437	  816.6	  584.5	 4770.0	...
9679438	  815.6	  584.1	 4770.0	...
9679439	  815.0	  583.7	 4771.0	...
9679440	  815.8	  584.1	 4772.0	...
9679441	  816.8	  584.4	 4769.0	...
9679442	  817.6	  584.7	 4765.0	...
9679443	  817.9	  584.6	 4761.0	...
9679444	  817.3	  584.8	 4759.0	...
9679445	  816.5	  584.8	 4758.0	...
9679446	  815.9	  584.7	 4756.0	...
9679447	  816.1	  584.5	 4756.0	...
9679448	  816.3	  584.3	 4755.0	...
9679449	  816.2	  584.1	 4755.0	...
9679450	  816.9	  583.8	 4754.0	...
9679451	  817.8	  584.6	 4751.0	...
9679452	  818.7	  585.3	 4748.0	...
9679453	  818.9	  586.2	 4750.0	...
9679454	  819.0	  586.1	 4756.0	...
9679455	  818.8	  585.7	 4757.0	...
9679456	  818.5	  585.3	 4753.0	...
9679457	  817.9	  584.8	 4749.0	...
9679458	  817.6	  584.6	 4748.0	...
9679459	  817.4	  585.3	 4748.0	...
9679460	  817.6	  586.1	 4748.0	...
9679461	  817.8	  587.2	 4748.0	...
9679462	  817.9	  587.5	 4748.0	...
9679463	  817.9	  587.4	 4748.0	...
9679464	  817.7	  586.2	 4747.0	...
9679465	  817.4	  585.0	 4745.0	...
9679466	  817.3	  584.9	 4742.0	...
9679467	  817.4	  585.8	 4739.0	...
9679468	  817.6	  586.6	 4740.0	...
9679469	  817.6	  586.7	 4742.0	...
9679470	  818.0	  586.8	 4741.0	...
9679471	  818.5	  586.9	 4738.0	...
9679472	  818.7	  586.9	 4735.0	...
9679473	  818.5	  586.8	 4735.0	...
9679474	  818.7	  586.0	 4731.0	...
9679475	  819.2	  585.2	 4726.0	...
9679476	  819.1	  585.5	 4721.0	...
9679477	  818.4	  586.5	 4720.0	...
9679478	  817.9	  587.8	 4719.0	...
9679479	  818.2	  587.9	 4719.0	...
9679480	  818.6	  588.1	 4714.0	...
9679481	  818.8	  588.2	 4709.0	...
9679482	  818.5	  588.7	 4711.0	...
9679483	  817.9	  589.2	 4718.0	...
9679484	  817.2	  589.0	 4724.0	...
9679485	  817.3	  587.7	 4724.0	...
9679486	  817.7	  586.3	 4720.0	...
9679487	  817.5	  586.3	 4716.0	...
9679488	  816.9	  587.0	 4711.0	...
9679489	  816.2	  587.7	 4710.0	...
9679490	  816.9	  587.7	 4706.0	...
9679491	  817.6	  587.7	 4703.0	...
9679492	  818.3	  587.8	 4700.0	...
9679493	  818.3	  587.9	 4700.0	...
9679494	  818.3	  587.8	 4699.0	...
9679495	  818.5	  587.6	 4701.0	...
9679496	  818.5	  587.5	 4703.0	...
9679497	  818.6	  587.8	 4706.0	...
9679498	  818.7	  588.2	 4706.0	...
9679499	  818.8	  588.6	 4705.0	...
9679500	  819.1	  588.7	 4701.0	...
9679501	  819.1	  588.7	 4698.0	...
9679502	  818.9	  588.8	 4697.0	...
9679503	  818.6	  588.9	 4699.0	...
9679504	  818.4	  588.4	 4697.0	...
9679505	  818.3	  587.8	 4693.0	...
9679506	  818.2	  586.9	 4689.0	...
9679507	  818.1	  586.6	 4688.0	...
9679508	  818.1	  586.4	 4687.0	...
9679509	  818.4	  585.8	 4686.0	...
9679510	  818.7	  585.2	 4686.0	...
9679511	  819.1	  585.2	 4686.0	...
9679512	  819.3	  585.7	 4686.0	...
9679513	  819.4	  586.3	 4684.0	...
9679514	  819.2	  586.6	 4681.0	...
9679515	  818.6	  587.0	 4678.0	...
9679516	  818.2	  587.3	 4677.0	...
9679517	  817.8	  587.6	 4677.0	...
9679518	  817.7	  588.0	 4676.0	...
9679519	  818.0	  588.5	 4676.0	...
9679520	  818.4	  588.8	 4674.0	...
9679521	  819.0	  588.8	 4674.0	...
9679522	  819.2	  588.1	 4674.0	...
9679523	  819.8	  587.4	 4674.0	...
9679524	  820.1	  586.6	 4670.0	...
9679525	  820.5	  586.9	 4666.0	...
9679526	  820.4	  587.3	 4662.0	...
9679527	  820.4	  587.7	 4663.0	...
9679528	  820.3	  587.8	 4658.0	...
9679529	  819.1	  588.0	 4652.0	...
9679530	  818.0	  588.3	 4649.0	...
MSG	9679531 0000 _ Number On
9679531	  817.5	  588.3	 4652.0	...
9679532	  817.9	  587.8	 4656.0	...
9679533	  818.5	  587.2	 4656.0	...
9679534	  818.5	  587.2	 4656.0	...
9679535	  818.6	  587.6	 4654.0	...
9679536	  818.6	  588.1	 4648.0	...
9679537	  818.6	  588.1	 4644.0	...
9679538	  818.6	  587.7	 4640.0	...
9679539	  818.7	  587.2	 4640.0	...
9679540	  818.4	  587.0	 4641.0	...
9679541	  818.3	  587.4	 4642.0	...
9679542	  818.2	  587.8	 4642.0	...
9679543	  818.2	  588.1	 4639.0	...
9679544	  818.2	  588.0	 4635.0	...
9679545	  818.3	  587.9	 4633.0	...
9679546	  818.3	  587.9	 4631.0	...
9679547	  818.5	  588.0	 4630.0	...
9679548	  818.7	  588.3	 4629.0	...
9679549	  818.9	  588.5	 4628.0	...
9679550	  819.0	  588.7	 4628.0	...
9679551	  818.9	  588.7	 4623.0	...
9679552	  818.8	  588.6	 4618.0	...
9679553	  818.6	  588.6	 4614.0	...
9679554	  818.4	  588.9	 4615.0	...
9679555	  819.2	  589.0	 4614.0	...
9679556	  820.1	  589.0	 4612.0	...
9679557	  821.1	  588.9	 4610.0	...
9679558	  821.3	  589.9	 4610.0	...
9679559	  821.3	  590.9	 4607.0	...
9679560	  821.1	  591.0	 4603.0	...
9679561	  820.8	  590.4	 4600.0	...
9679562	  820.3	  589.7	 4599.0	...
9679563	  820.0	  589.6	 4599.0	...
9679564	  819.9	  589.3	 4597.0	...
9679565	  819.9	  588.8	 4595.0	...
9679566	  819.5	  588.6	 4595.0	...
9679567	  819.1	  588.2	 4595.0	...
9679568	  818.7	  588.1	 4595.0	...
9679569	  818.8	  588.0	 4593.0	...
9679570	  818.8	  588.1	 4590.0	...
9679571	  818.9	  588.0	 4586.0	...
9679572	  818.8	  588.0	 4589.0	...
9679573	  818.6	  588.2	 4594.0	...
9679574	  819.1	  588.3	 4594.0	...
9679575	  819.7	  588.2	 4590.0	...
9679576	  819.8	  588.3	 4587.0	...
9679577	  819.3	  588.8	 4587.0	...
9679578	  818.7	  589.2	 4587.0	...
9679579	  818.6	  589.3	 4585.0	...
9679580	  818.5	  589.2	 4586.0	...
9679581	  818.2	  589.2	 4586.0	...
9679582	  818.1	  589.3	 4585.0	...
9679583	  818.0	  589.6	 4585.0	...
9679584	  818.2	  589.8	 4586.0	...
9679585	  818.2	  590.0	 4588.0	...
9679586	  818.1	  590.0	 4589.0	...
9679587	  818.1	  589.7	 4588.0	...
9679588	  818.1	  589.4	 4587.0	...
9679589	  818.0	  588.9	 4582.0	...
9679590	  817.8	  588.7	 4579.0	...
9679591	  817.4	  588.5	 4578.0	...
9679592	  816.7	  589.0	 4580.0	...
9679593	  816.2	  589.6	 4581.0	...
9679594	  816.7	  590.3	 4582.0	...
9679595	  817.7	  590.7	 4578.0	...
9679596	  818.6	  590.2	 4574.0	...
9679597	  818.7	  589.3	 4571.0	...
9679598	  818.5	  588.3	 4571.0	...
9679599	  818.3	  588.0	 4571.0	...
9679600	  818.0	  587.8	 4573.0	...
9679601	  817.4	  588.4	 4576.0	...
9679602	  817.0	  589.2	 4578.0	...
9679603	  817.0	  589.9	 4579.0	...
9679604	  817.3	  590.0	 4579.0	...
9679605	  817.5	  589.9	 4578.0	...
9679606	  817.7	  590.2	 4575.0	...
9679607	  817.2	  590.5	 4573.0	...
9679608	  816.5	  589.3	 4571.0	...
9679609	  816.0	  587.9	 4568.0	...
9679610	  816.2	  587.7	 4564.0	...
9679611	  816.9	  588.9	 4559.0	...
9679612	  817.6	  589.8	 4558.0	...
9679613	  818.1	  589.4	 4557.0	...
9679614	  818.2	  589.1	 4558.0	...
9679615	  818.0	  589.0	 4559.0	...
9679616	  817.7	  588.8	 4555.0	...
9679617	  817.3	  588.6	 4552.0	...
9679618	  817.2	  588.6	 4549.0	...
9679619	  817.1	  588.7	 4549.0	...
9679620	  817.0	  589.1	 4549.0	...
9679621	  816.6	  589.5	 4549.0	...
9679622	  816.3	  589.6	 4551.0	...
9679623	  815.5	  589.5	 4553.0	...
9679624	  815.0	  589.3	 4554.0	...
9679625	  814.6	  589.3	 4553.0	...
9679626	  814.6	  589.2	 4556.0	...
9679627	  814.7	  589.1	 4560.0	...
9679628	  814.9	  588.7	 4562.0	...
9679629	  815.4	  588.4	 4555.0	...
9679630	  815.8	  588.1	 4548.0	...
9679631	  815.5	  588.3	 4545.0	...
9679632	  814.9	  588.5	 4547.0	...
9679633	  814.4	  588.8	 4549.0	...
9679634	  814.8	  588.9	 4547.0	...
9679635	  815.2	  589.1	 4545.0	...
9679636	  815.0	  589.3	 4548.0	...
9679637	  814.7	  589.1	 4552.0	...
9679638	  814.5	  588.9	 4556.0	...
9679639	  814.5	  588.7	 4554.0	...
9679640	  814.6	  588.8	 4553.0	...
9679641	  815.0	  589.0	 4553.0	...
9679642	  815.7	  589.2	 4554.0	...
9679643	  816.4	  589.2	 4553.0	...
9679644	  816.6	  589.0	 4550.0	...
9679645	  816.4	  588.8	 4547.0	...
9679646	  815.8	  588.0	 4547.0	...
9679647	  815.2	  587.3	 4546.0	...
9679648	  814.9	  586.7	 4546.0	...
9679649	  814.6	  586.9	 4547.0	...
9679650	  814.4	  587.3	 4547.0	...
9679651	  814.3	  587.6	 4547.0	...
9679652	  814.2	  587.5	 4544.0	...
9679653	  814.1	  587.4	 4543.0	...
9679654	  813.9	  587.9	 4542.0	...
9679655	  813.4	  588.2	 4542.0	...
9679656	  813.1	  588.6	 4542.0	...
9679657	  813.5	  588.2	 4542.0	...
9679658	  814.1	  588.1	 4544.0	...
9679659	  814.0	  586.6	 4545.0	...
9679660	  813.4	  585.3	 4543.0	...
9679661	  812.7	  584.3	 4541.0	...
9679662	  812.6	  584.7	 4540.0	...
9679663	  812.7	  585.6	 4540.0	...
9679664	  812.7	  586.4	 4541.0	...
9679665	  812.9	  587.0	 4541.0	...
9679666	  813.3	  587.1	 4540.0	...
9679667	  813.9	  587.3	 4538.0	...
9679668	  814.3	  587.4	 4536.0	...
9679669	  814.5	  587.4	 4536.0	...
9679670	  814.6	  587.2	 4535.0	...
9679671	  814.6	  587.2	 4535.0	...
9679672	  814.7	  587.5	 4535.0	...
9679673	  814.6	  587.9	 4532.0	...
9679674	  814.4	  588.1	 4529.0	...
9679675	  814.1	  588.2	 4526.0	...
9679676	  814.0	  588.3	 4527.0	...
9679677	  813.6	  588.4	 4528.0	...
9679678	  813.2	  588.2	 4531.0	...
9679679	  813.0	  587.8	 4534.0	...
9679680	  813.1	  587.3	 4534.0	...
9679681	  813.2	  587.0	 4534.0	...
9679682	  813.2	  586.8	 4533.0	...
9679683	  813.4	  586.6	 4532.0	...
9679684	  813.4	  586.7	 4531.0	...
9679685	  813.4	  586.8	 4534.0	...
9679686	  813.3	  587.0	 4537.0	...
9679687	  813.4	  587.1	 4540.0	...
9679688	  813.5	  587.1	 4538.0	...
9679689	  813.5	  586.9	 4535.0	...
9679690	  813.5	  586.8	 4529.0	...
9679691	  813.4	  586.8	 4526.0	...
9679692	  812.5	  587.1	 4527.0	...
9679693	  811.5	  587.4	 4531.0	...
9679694	  811.1	  587.6	 4535.0	...
9679695	  811.8	  587.7	 4536.0	...
9679696	  812.5	  587.8	 4535.0	...
9679697	  812.8	  588.4	 4529.0	...
9679698	  812.9	  588.7	 4524.0	...
9679699	  812.9	  589.0	 4519.0	...
9679700	  812.7	  588.9	 4521.0	...
9679701	  812.5	  588.2	 4525.0	...
9679702	  812.3	  587.5	 4529.0	...
9679703	  812.1	  586.7	 4530.0	...
9679704	  812.1	  586.5	 4528.0	...
9679705	  812.1	  587.0	 4527.0	...
9679706	  811.9	  587.8	 4527.0	...
9679707	  811.7	  588.5	 4527.0	...
9679708	  812.5	  588.3	 4526.0	...
9679709	  813.6	  588.0	 4525.0	...
9679710	  814.1	  587.2	 4524.0	...
9679711	  813.5	  586.5	 4524.0	...
9679712	  812.8	  585.6	 4525.0	...
9679713	  812.5	  585.3	 4525.0	...
9679714	  812.3	  586.3	 4526.0	...
9679715	  812.4	  587.6	 4526.0	...
9679716	  812.7	  588.3	 4527.0	...
9679717	  813.0	  587.9	 4526.0	...
9679718	  813.3	  587.7	 4524.0	...
9679719	  813.6	  588.1	 4522.0	...
9679720	  813.3	  588.3	 4521.0	...
9679721	  812.8	  588.9	 4521.0	...
9679722	  812.4	  589.2	 4520.0	...
9679723	  812.5	  589.4	 4520.0	...
9679724	  812.4	  588.8	 4520.0	...
9679725	  812.2	  588.4	 4520.0	...
9679726	  812.3	  588.2	 4521.0	...
9679727	  812.4	  588.2	 4521.0	...
9679728	  812.2	  588.1	 4520.0	...
9679729	  811.8	  588.0	 4517.0	...
9679730	  811.4	  587.9	 4514.0	...
9679731	  811.4	  588.0	 4516.0	...
9679732	  811.6	  588.0	 4519.0	...
9679733	  812.1	  587.9	 4523.0	...
9679734	  812.6	  587.3	 4524.0	...
9679735	  813.0	  586.8	 4524.0	...
9679736	  813.2	  586.5	 4523.0	...
9679737	  813.5	  586.5	 4519.0	...
9679738	  813.4	  586.4	 4515.0	...
9679739	  813.2	  586.2	 4512.0	...
9679740	  812.8	  586.3	 4511.0	...
9679741	  812.2	  586.6	 4511.0	...
9679742	  811.8	  587.4	 4512.0	...
9679743	  811.5	  587.8	 4514.0	...
9679744	  811.4	  588.1	 4514.0	...
9679745	  811.5	  588.0	 4515.0	...
9679746	  811.7	  588.0	 4516.0	...
9679747	  812.1	  588.4	 4518.0	...
9679748	  812.4	  588.8	 4520.0	...
9679749	  812.6	  589.3	 4522.0	...
9679750	  812.6	  589.4	 4522.0	...
9679751	  812.5	  589.4	 4523.0	...
9679752	  812.4	  589.4	 4524.0	...
9679753	  812.9	  589.4	 4521.0	...
9679754	  813.6	  589.3	 4518.0	...
9679755	  813.3	  589.2	 4514.0	...
9679756	  812.3	  589.1	 4514.0	...
9679757	  811.9	  589.2	 4516.0	...
9679758	  812.5	  589.2	 4516.0	...
9679759	  813.0	  589.3	 4516.0	...
9679760	  813.2	  589.9	 4514.0	...
9679761	  813.4	  590.5	 4513.0	...
9679762	  813.6	  590.8	 4513.0	...
9679763	  813.7	  590.6	 4514.0	...
9679764	  813.7	  589.8	 4518.0	...
9679765	  813.6	  589.2	 4522.0	...
9679766	  813.1	  588.7	 4526.0	...
9679767	  812.4	  588.9	 4527.0	...
9679768	  812.0	  589.3	 4527.0	...
9679769	  812.2	  589.2	 4527.0	...
9679770	  812.7	  589.0	 4528.0	...
9679771	  812.6	  588.9	 4529.0	...
9679772	  812.0	  589.3	 4529.0	...
9679773	  811.6	  589.7	 4528.0	...
9679774	  812.5	  589.7	 4526.0	...
9679775	  813.6	  590.1	 4522.0	...
9679776	  814.5	  590.4	 4519.0	...
9679777	  813.9	  589.8	 4517.0	...
9679778	  813.0	  589.2	 4523.0	...
9679779	  812.3	  588.3	 4530.0	...
9679780	  812.6	  588.4	 4534.0	...
9679781	  812.8	  587.7	 4531.0	...
9679782	  812.8	  587.3	 4528.0	...
9679783	  812.2	  587.1	 4529.0	...
9679784	  811.6	  587.4	 4529.0	...
9679785	  811.1	  587.5	 4529.0	...
9679786	  811.3	  587.4	 4530.0	...
9679787	  811.6	  587.3	 4529.0	...
9679788	  811.9	  588.1	 4528.0	...
9679789	  812.0	  588.9	 4527.0	...
9679790	  811.9	  589.6	 4527.0	...
9679791	  811.8	  589.7	 4526.0	...
9679792	  812.0	  589.6	 4525.0	...
9679793	  812.2	  589.6	 4524.0	...
9679794	  812.6	  589.8	 4525.0	...
9679795	  812.6	  590.2	 4526.0	...
9679796	  812.1	  590.1	 4526.0	...
9679797	  811.4	  589.5	 4528.0	...
9679798	  810.7	  588.9	 4529.0	...
9679799	  810.7	  589.4	 4531.0	...
9679800	  810.7	  589.8	 4533.0	...
9679801	  810.8	  590.1	 4535.0	...
9679802	  810.9	  590.1	 4535.0	...
9679803	  811.2	  590.1	 4534.0	...
9679804	  811.4	  589.2	 4532.0	...
9679805	  811.5	  588.2	 4534.0	...
9679806	  811.3	  587.5	 4537.0	...
9679807	  811.0	  588.1	 4541.0	...
9679808	  810.8	  588.6	 4542.0	...
9679809	  810.8	  589.0	 4543.0	...
9679810	  810.8	  589.0	 4547.0	...
9679811	  811.1	  588.9	 4550.0	...
9679812	  811.3	  588.9	 4554.0	...
9679813	  811.8	  589.3	 4553.0	...
9679814	  812.0	  589.8	 4552.0	...
9679815	  812.2	  590.4	 4550.0	...
9679816	  812.0	  589.9	 4553.0	...
9679817	  811.8	  589.4	 4556.0	...
9679818	  811.7	  588.9	 4558.0	...
9679819	  811.4	  589.0	 4555.0	...
9679820	  810.8	  588.8	 4552.0	...
9679821	  810.1	  588.5	 4550.0	...
9679822	  810.2	  588.0	 4549.0	...
9679823	  810.6	  588.1	 4546.0	...
9679824	  811.0	  589.1	 4545.0	...
9679825	  811.0	  590.1	 4544.0	...
9679826	  811.0	  591.3	 4544.0	...
9679827	  810.9	  591.7	 4547.0	...
9679828	  810.8	  591.1	 4551.0	...
9679829	  810.6	  590.2	 4556.0	...
9679830	  810.5	  589.2	 4557.0	...
9679831	  810.6	  589.3	 4558.0	...
9679832	  810.5	  589.4	 4555.0	...
9679833	  810.3	  589.3	 4550.0	...
MSG	9679834 0000 _ Number Off
9679834	  810.2	  589.3	 4547.0	...
9679835	  810.2	  589.5	 4550.0	...
9679836	  810.1	  590.0	 4551.0	...
9679837	  809.9	  589.4	 4551.0	...
9679838	  809.7	  588.7	 4551.0	...
9679839	  810.0	  588.0	 4553.0	...
9679840	  810.5	  588.4	 4554.0	...
9679841	  811.0	  588.6	 4555.0	...
9679842	  811.2	  589.1	 4554.0	...
9679843	  811.9	  589.2	 4554.0	...
9679844	  812.4	  588.4	 4553.0	...
9679845	  812.5	  587.4	 4553.0	...
9679846	  812.2	  586.7	 4553.0	...
9679847	  812.0	  587.0	 4553.0	...
9679848	  811.5	  587.4	 4553.0	...
9679849	  810.9	  587.9	 4553.0	...
9679850	  810.4	  588.5	 4554.0	...
9679851	  810.4	  589.1	 4556.0	...
9679852	  810.2	  588.7	 4559.0	...
9679853	  809.8	  588.2	 4562.0	...
9679854	  809.2	  587.7	 4565.0	...
9679855	  808.6	  587.8	 4570.0	...
9679856	  809.2	  587.9	 4574.0	...
9679857	  810.2	  587.9	 4575.0	...
9679858	  811.0	  587.8	 4575.0	...
9679859	  811.1	  587.8	 4575.0	...
9679860	  811.1	  587.9	 4575.0	...
9679861	  811.2	  588.0	 4575.0	...
9679862	  811.3	  588.3	 4577.0	...
9679863	  811.5	  588.5	 4580.0	...
9679864	  811.6	  588.6	 4584.0	...
9679865	  811.7	  588.6	 4586.0	...
9679866	  812.2	  588.5	 4586.0	...
9679867	  812.5	  588.2	 4581.0	...
9679868	  812.9	  588.1	 4576.0	...
9679869	  812.7	  587.7	 4576.0	...
9679870	  811.6	  587.5	 4581.0	...
9679871	  810.5	  587.3	 4586.0	...
9679872	  809.5	  587.4	 4586.0	...
9679873	  809.8	  587.0	 4584.0	...
9679874	  810.5	  586.6	 4583.0	...
9679875	  811.0	  586.3	 4581.0	...
9679876	  811.5	  586.1	 4581.0	...
9679877	  811.9	  585.8	 4580.0	...
9679878	  812.1	  586.3	 4580.0	...
9679879	  812.1	  587.0	 4579.0	...
9679880	  811.7	  587.8	 4578.0	...
9679881	  811.6	  588.4	 4578.0	...
9679882	  811.5	  589.0	 4580.0	...
9679883	  811.3	  589.5	 4583.0	...
9679884	  811.0	  589.2	 4582.0	...
9679885	  810.2	  588.9	 4581.0	...
9679886	  809.7	  588.6	 4580.0	...
9679887	  809.3	  588.0	 4581.0	...
9679888	  809.5	  587.4	 4589.0	...
9679889	  810.3	  586.7	 4596.0	...
9679890	  811.1	  586.7	 4603.0	...
9679891	  812.2	  586.7	 4602.0	...
9679892	  812.7	  586.2	 4602.0	...
9679893	  812.5	  585.7	 4603.0	...
9679894	  811.8	  585.4	 4605.0	...
9679895	  811.2	  585.5	 4609.0	...
9679896	  811.0	  585.3	 4612.0	...
9679897	  811.0	  585.1	 4615.0	...
9679898	  811.1	  584.9	 4615.0	...
9679899	  811.3	  584.8	 4617.0	...
9679900	  811.2	  584.7	 4618.0	...
9679901	  811.0	  584.8	 4620.0	...
9679902	  811.5	  585.3	 4620.0	...
9679903	  812.2	  585.4	 4619.0	...
9679904	  812.1	  585.6	 4618.0	...
9679905	  811.2	  586.1	 4616.0	...
9679906	  810.4	  587.2	 4616.0	...
9679907	  810.4	  588.2	 4618.0	...
9679908	  810.3	  588.5	 4619.0	...
9679909	  810.9	  588.2	 4620.0	...
9679910	  811.5	  587.5	 4619.0	...
9679911	  812.2	  586.9	 4620.0	...
9679912	  812.3	  586.6	 4621.0	...
9679913	  812.5	  586.9	 4620.0	...
9679914	  812.7	  587.1	 4619.0	...
9679915	  812.1	  587.3	 4624.0	...
9679916	  811.5	  587.3	 4629.0	...
9679917	  811.5	  587.8	 4634.0	...
9679918	  812.1	  588.3	 4631.0	...
9679919	  812.6	  587.7	 4629.0	...
9679920	  812.3	  586.7	 4626.0	...
9679921	  812.3	  585.6	 4625.0	...
9679922	  812.7	  586.4	 4630.0	...
9679923	  812.9	  587.2	 4635.0	...
9679924	  812.9	  588.0	 4642.0	...
9679925	  812.7	  586.9	 4646.0	...
9679926	  812.8	  585.8	 4649.0	...
9679927	  812.8	  585.0	 4648.0	...
9679928	  813.0	  585.1	 4646.0	...
9679929	  813.3	  585.2	 4642.0	...
9679930	  813.6	  585.3	 4640.0	...
9679931	  813.9	  585.4	 4638.0	...
9679932	  814.0	  585.7	 4639.0	...
9679933	  813.8	  585.8	 4641.0	...
9679934	  813.5	  585.9	 4642.0	...
9679935	  813.4	  586.6	 4642.0	...
9679936	  813.8	  587.2	 4643.0	...
9679937	  814.0	  587.3	 4643.0	...
9679938	  814.2	  586.8	 4642.0	...
9679939	  814.2	  586.3	 4641.0	...
9679940	  814.0	  586.6	 4643.0	...
9679941	  813.4	  586.9	 4648.0	...
9679942	  812.8	  586.6	 4652.0	...
9679943	  812.4	  586.0	 4653.0	...
9679944	  812.3	  585.0	 4653.0	...
9679945	  812.2	  584.6	 4652.0	...
9679946	  812.0	  584.2	 4653.0	...
9679947	  811.6	  584.3	 4655.0	...
9679948	  811.5	  584.7	 4657.0	...
9679949	  811.5	  584.9	 4659.0	...
9679950	  811.7	  585.2	 4661.0	...
9679951	  811.9	  585.3	 4664.0	...
9679952	  812.4	  585.6	 4667.0	...
9679953	  812.8	  585.9	 4664.0	...
9679954	  814.1	  585.8	 4660.0	...
9679955	  814.8	  585.4	 4655.0	...
9679956	  815.6	  584.6	 4653.0	...
9679957	  815.6	  584.0	 4656.0	...
9679958	  815.1	  583.7	 4660.0	...
9679959	  814.4	  583.7	 4665.0	...
9679960	  813.6	  583.4	 4669.0	...
9679961	  813.4	  583.2	 4673.0	...
9679962	  813.6	  583.5	 4674.0	...
9679963	  813.9	  583.9	 4674.0	...
9679964	  814.3	  584.3	 4673.0	...
9679965	  814.3	  584.3	 4672.0	...
9679966	  814.2	  584.4	 4671.0	...
9679967	  814.0	  583.6	 4672.0	...
9679968	  813.9	  582.7	 4677.0	...
9679969	  814.0	  583.3	 4683.0	...
9679970	  813.9	  584.9	 4684.0	...
9679971	  813.6	  586.4	 4681.0	...
9679972	  813.1	  586.2	 4684.0	...
9679973	  813.2	  585.9	 4691.0	...
9679974	  813.7	  586.5	 4691.0	...
9679975	  814.5	  587.1	 4685.0	...
9679976	  815.1	  587.3	 4680.0	...
9679977	  815.6	  586.7	 4683.0	...
9679978	  816.3	  586.2	 4684.0	...
9679979	  816.7	  586.2	 4686.0	...
9679980	  816.0	  586.7	 4685.0	...
9679981	  814.9	  587.3	 4684.0	...
9679982	  813.8	  587.8	 4683.0	...
9679983	  814.0	  587.7	 4686.0	...
9679984	  814.1	  587.5	 4689.0	...
9679985	  814.1	  587.2	 4692.0	...
9679986	  814.1	  587.2	 4691.0	...
9679987	  813.9	  587.4	 4691.0	...
9679988	  813.5	  587.7	 4697.0	...
9679989	  813.1	  587.6	 4702.0	...
9679990	  813.3	  587.4	 4707.0	...
9679991	  813.9	  587.2	 4708.0	...
9679992	  814.5	  586.9	 4710.0	...
9679993	  814.6	  586.5	 4712.0	...
9679994	  814.3	  585.5	 4712.0	...
9679995	  814.3	  584.7	 4712.0	...
9679996	  814.4	  584.1	 4711.0	...
9679997	  814.6	  584.2	 4713.0	...
9679998	  814.6	  584.7	 4716.0	...
9679999	  814.7	  585.1	 4714.0	...
9680000	  814.7	  585.3	 4709.0	...
9680001	  814.3	  585.3	 4710.0	...
9680002	  813.8	  585.9	 4717.0	...
9680003	  813.4	  586.7	 4720.0	...
9680004	  813.5	  587.4	 4716.0	...
9680005	  813.5	  587.3	 4713.0	...
9680006	  814.1	  587.2	 4711.0	...
9680007	  814.7	  587.1	 4710.0	...
9680008	  815.2	  586.9	 4714.0	...
9680009	  815.6	  586.8	 4718.0	...
9680010	  815.9	  586.7	 4719.0	...
9680011	  816.3	  586.5	 4716.0	...
9680012	  816.3	  586.4	 4714.0	...
9680013	  816.2	  585.9	 4716.0	...
9680014	  815.8	  585.2	 4721.0	...
9680015	  815.4	  584.4	 4725.0	...
9680016	  815.2	  584.2	 4727.0	...
9680017	  815.3	  584.3	 4729.0	...
9680018	  815.4	  584.6	 4731.0	...
9680019	  815.2	  584.7	 4734.0	...
9680020	  815.0	  584.8	 4733.0	...
9680021	  814.8	  585.0	 4732.0	...
9680022	  814.7	  585.3	 4730.0	...
9680023	  814.6	  585.5	 4729.0	...
9680024	  814.7	  585.5	 4729.0	...
9680025	  814.7	  585.5	 4731.0	...
9680026	  815.1	  585.4	 4734.0	...
9680027	  815.4	  585.1	 4733.0	...
9680028	  815.5	  584.8	 4732.0	...
9680029	  815.1	  584.8	 4729.0	...
9680030	  815.3	  585.1	 4728.0	...
9680031	  815.7	  585.4	 4728.0	...
9680032	  816.1	  585.6	 4730.0	...
9680033	  816.1	  585.7	 4732.0	...
9680034	  816.1	  585.6	 4734.0	...
9680035	  815.6	  585.6	 4738.0	...
9680036	  815.1	  585.6	 4741.0	...
9680037	  815.2	  585.6	 4744.0	...
9680038	  815.9	  585.8	 4745.0	...
9680039	  815.8	  586.2	 4748.0	...
9680040	  815.1	  586.0	 4750.0	...
9680041	  814.6	  585.5	 4751.0	...
9680042	  814.8	  584.7	 4750.0	...
9680043	  815.0	  584.6	 4751.0	...
9680044	  815.2	  584.5	 4752.0	...
9680045	  815.4	  584.3	 4749.0	...
9680046	  815.5	  584.1	 4745.0	...
9680047	  815.4	  583.9	 4745.0	...
9680048	  815.8	  584.0	 4749.0	...
9680049	  816.2	  583.6	 4753.0	...
9680050	  816.3	  582.9	 4752.0	...
9680051	  815.7	  581.9	 4753.0	...
9680052	  815.2	  582.2	 4754.0	...
9680053	  815.1	  582.7	 4755.0	...
9680054	  815.2	  583.3	 4756.0	...
9680055	  815.3	  583.3	 4758.0	...
9680056	  816.1	  583.8	 4760.0	...
9680057	  816.9	  584.3	 4759.0	...
9680058	  817.6	  583.9	 4756.0	...
9680059	  817.4	  582.9	 4754.0	...
9680060	  817.1	  581.9	 4752.0	...
9680061	  816.9	  581.8	 4751.0	...
9680062	  817.0	  581.6	 4754.0	...
9680063	  817.2	  581.4	 4757.0	...
9680064	  817.5	  582.1	 4760.0	...
9680065	  817.8	  582.9	 4760.0	...
9680066	  818.1	  583.4	 4767.0	...
9680067	  818.1	  582.6	 4773.0	...
9680068	  817.6	  581.8	 4777.0	...
9680069	  817.1	  581.3	 4775.0	...
9680070	  816.7	  581.3	 4775.0	...
9680071	  817.1	  582.2	 4776.0	...
9680072	  817.4	  582.9	 4777.0	...
9680073	  817.8	  583.4	 4773.0	...
9680074	  817.9	  582.9	 4768.0	...
9680075	  817.8	  582.8	 4766.0	...
9680076	  817.7	  582.9	 4767.0	...
9680077	  817.4	  582.8	 4769.0	...
9680078	  817.2	  582.6	 4769.0	...
9680079	  817.1	  582.3	 4770.0	...
9680080	  817.3	  582.2	 4771.0	...
9680081	  817.5	  582.0	 4772.0	...
9680082	  817.7	  582.0	 4774.0	...
9680083	  817.8	  582.2	 4775.0	...
9680084	  817.9	  582.4	 4773.0	...
9680085	  817.9	  582.6	 4771.0	...
9680086	  818.0	  582.6	 4769.0	...
9680087	  819.1	  583.5	 4769.0	...
9680088	  820.2	  584.4	 4769.0	...
9680089	  821.1	  585.6	 4769.0	...
9680090	  820.7	  585.9	 4770.0	...
9680091	  819.8	  586.0	 4769.0	...
9680092	  818.9	  585.7	 4768.0	...
9680093	  818.0	  584.5	 4773.0	...
9680094	  817.5	  583.4	 4777.0	...
9680095	  817.4	  582.5	 4781.0	...
9680096	  817.6	  583.1	 4779.0	...
9680097	  818.2	  583.2	 4778.0	...
9680098	  819.4	  583.4	 4778.0	...
9680099	  820.5	  583.0	 4778.0	...
9680100	  819.7	  583.3	 4781.0	...
9680101	  818.3	  583.4	 4783.0	...
9680102	  817.5	  583.5	 4785.0	...
9680103	  818.0	  583.9	 4785.0	...
9680104	  818.6	  584.3	 4785.0	...
9680105	  818.5	  584.6	 4785.0	...
9680106	  818.5	  584.4	 4786.0	...
9680107	  819.1	  584.1	 4788.0	...
9680108	  819.7	  583.6	 4789.0	...
9680109	  820.2	  583.2	 4789.0	...
9680110	  820.2	  583.0	 4789.0	...
9680111	  820.2	  583.2	 4789.0	...
9680112	  819.6	  583.5	 4789.0	...
9680113	  819.0	  583.7	 4789.0	...
9680114	  818.7	  583.9	 4790.0	...
9680115	  818.9	  583.2	 4790.0	...
9680116	  819.1	  582.4	 4790.0	...
9680117	  818.9	  582.0	 4789.0	...
9680118	  818.6	  582.2	 4792.0	...
9680119	  819.0	  582.4	 4796.0	...
9680120	  819.6	  582.0	 4799.0	...
9680121	  819.7	  581.7	 4800.0	...
9680122	  819.2	  581.5	 4799.0	...
9680123	  818.7	  581.5	 4798.0	...
9680124	  818.7	  582.1	 4798.0	...
9680125	  818.7	  582.8	 4799.0	...
9680126	  818.6	  583.5	 4800.0	...
9680127	  819.2	  583.2	 4799.0	...
9680128	  819.8	  583.2	 4799.0	...
9680129	  820.5	  583.3	 4799.0	...
9680130	  820.6	  583.2	 4799.0	...
9680131	  820.9	  582.9	 4799.0	...
9680132	  820.9	  583.0	 4799.0	...
9680133	  820.5	  583.3	 4799.0	...
9680134	  819.9	  583.6	 4798.0	...
9680135	  820.4	  583.2	 4798.0	...
9680136	  821.3	  582.8	 4797.0	...
9680137	  821.7	  582.5	 4797.0	...
9680138	  821.3	  582.1	 4798.0	...
9680139	  820.9	  581.8	 4801.0	...
9680140	  820.9	  581.4	 4804.0	...
9680141	  820.9	  581.4	 4805.0	...
9680142	  820.8	  580.9	 4806.0	...
9680143	  820.7	  580.5	 4806.0	...
9680144	  820.5	  580.0	 4805.0	...
9680145	  820.4	  579.9	 4804.0	...
9680146	  820.3	  580.1	 4803.0	...
9680147	  820.3	  580.7	 4804.0	...
9680148	  820.4	  581.2	 4805.0	...
9680149	  820.3	  581.1	 4804.0	...
9680150	  820.2	  580.8	 4804.0	...
9680151	  819.5	  580.6	 4809.0	...
9680152	  818.9	  580.8	 4814.0	...
9680153	  818.6	  581.4	 4818.0	...
9680154	  818.9	  581.8	 4817.0	...
9680155	  819.1	  581.5	 4816.0	...
9680156	  819.1	  581.3	 4819.0	...
9680157	  819.3	  581.1	 4821.0	...
9680158	  819.8	  580.6	 4824.0	...
9680159	  820.3	  579.8	 4825.0	...
9680160	  820.2	  579.2	 4826.0	...
9680161	  819.9	  579.6	 4825.0	...
9680162	  819.7	  581.0	 4824.0	...
9680163	  819.9	  582.2	 4822.0	...
9680164	  820.0	  582.6	 4823.0	...
9680165	  820.0	  582.2	 4824.0	...
9680166	  819.9	  581.9	 4827.0	...
9680167	  819.9	  582.1	 4830.0	...
9680168	  820.2	  581.9	 4832.0	...
9680169	  820.8	  581.5	 4832.0	...
9680170	  821.3	  581.1	 4834.0	...
9680171	  821.7	  581.0	 4835.0	...
9680172	  821.7	  581.1	 4836.0	...
9680173	  821.6	  581.2	 4836.0	...
9680174	  820.7	  582.3	 4836.0	...
9680175	  819.9	  583.4	 4835.0	...
9680176	  818.8	  583.7	 4835.0	...
9680177	  818.5	  582.9	 4833.0	...
9680178	  818.4	  582.0	 4832.0	...
9680179	  818.7	  582.0	 4839.0	...
9680180	  818.9	  581.4	 4846.0	...
9680181	  818.9	  580.8	 4853.0	...
9680182	  818.9	  579.9	 4854.0	...
9680183	  819.4	  579.1	 4854.0	...
9680184	  819.9	  578.4	 4856.0	...
9680185	  820.9	  579.7	 4858.0	...
9680186	  821.4	  581.6	 4861.0	...
9680187	  820.8	  582.5	 4863.0	...
9680188	  819.8	  581.5	 4865.0	...
9680189	  819.4	  580.7	 4866.0	...
9680190	  820.1	  580.8	 4866.0	...
9680191	  820.7	  580.9	 4866.0	...
9680192	  820.7	  580.8	 4866.0	...
9680193	  820.4	  580.3	 4866.0	...
9680194	  820.2	  579.3	 4868.0	...
9680195	  819.9	  578.5	 4871.0	...
9680196	  819.4	  578.2	 4876.0	...
9680197	  819.0	  578.4	 4880.0	...
9680198	  818.7	  578.9	 4880.0	...
9680199	  818.8	  579.2	 4878.0	...
9680200	  819.0	  579.7	 4879.0	...
9680201	  819.0	  579.9	 4883.0	...
9680202	  818.8	  580.1	 4883.0	...
9680203	  818.7	  580.2	 4881.0	...
9680204	  818.6	  580.6	 4877.0	...
9680205	  818.5	  580.9	 4876.0	...
9680206	  818.5	  580.6	 4878.0	...
9680207	  818.5	  580.2	 4881.0	...
9680208	  818.6	  579.8	 4884.0	...
9680209	  818.5	  580.1	 4884.0	...
9680210	  818.4	  579.5	 4884.0	...
9680211	  818.7	  578.8	 4884.0	...
9680212	  819.3	  577.6	 4884.0	...
9680213	  820.0	  577.2	 4883.0	...
9680214	  820.3	  578.2	 4883.0	...
9680215	  820.2	  579.5	 4885.0	...
9680216	  820.1	  580.5	 4887.0	...
9680217	  820.5	  579.3	 4890.0	...
9680218	  821.0	  578.2	 4892.0	...
9680219	  820.5	  577.6	 4896.0	...
9680220	  819.5	  577.8	 4899.0	...
9680221	  818.5	  578.3	 4900.0	...
9680222	  818.4	  578.3	 4897.0	...
9680223	  818.2	  578.3	 4894.0	...
9680224	  818.6	  578.3	 4893.0	...
9680225	  819.3	  578.5	 4894.0	...
9680226	  820.1	  578.7	 4895.0	...
9680227	  820.4	  578.7	 4897.0	...
9680228	  820.6	  578.8	 4897.0	...
9680229	  820.7	  579.0	 4897.0	...
9680230	  820.6	  578.1	 4896.0	...
9680231	  820.4	  577.2	 4896.0	...
9680232	  820.3	  576.7	 4897.0	...
9680233	  820.4	  577.1	 4898.0	...
9680234	  820.4	  577.3	 4901.0	...
9680235	  820.3	  577.1	 4907.0	...
9680236	  820.2	  577.0	 4911.0	...
9680237	  820.8	  577.1	 4911.0	...
9680238	  821.5	  577.2	 4909.0	...
9680239	  821.9	  577.4	 4910.0	...
9680240	  821.2	  577.7	 4915.0	...
9680241	  820.5	  577.5	 4920.0	...
9680242	  819.9	  577.2	 4920.0	...
9680243	  819.5	  577.1	 4919.0	...
9680244	  819.3	  577.5	 4920.0	...
9680245	  819.4	  577.9	 4921.0	...
9680246	  819.3	  577.4	 4923.0	...
9680247	  818.5	  577.0	 4926.0	...
9680248	  817.7	  576.8	 4928.0	...
9680249	  817.5	  577.3	 4929.0	...
9680250	  818.0	  577.8	 4928.0	...
9680251	  818.4	  578.4	 4927.0	...
9680252	  818.6	  578.6	 4926.0	...
9680253	  818.4	  578.7	 4925.0	...
9680254	  818.2	  578.3	 4925.0	...
9680255	  818.1	  578.1	 4927.0	...
9680256	  818.0	  578.3	 4929.0	...
9680257	  817.9	  578.8	 4934.0	...
9680258	  817.7	  579.3	 4940.0	...
9680259	  817.6	  579.4	 4943.0	...
9680260	  817.8	  579.5	 4942.0	...
9680261	  818.1	  579.5	 4942.0	...
9680262	  818.2	  578.6	 4943.0	...
9680263	  818.1	  577.7	 4943.0	...
9680264	  818.1	  577.3	 4943.0	...
9680265	  818.1	  577.8	 4944.0	...
9680266	  818.2	  578.1	 4943.0	...
9680267	  817.8	  578.0	 4943.0	...
9680268	  817.4	  577.9	 4942.0	...
9680269	  817.1	  577.9	 4943.0	...
9680270	  816.7	  577.7	 4948.0	...
9680271	  816.3	  577.7	 4953.0	...
9680272	  815.7	  577.6	 4956.0	...
9680273	  816.8	  577.5	 4954.0	...
9680274	  818.0	  577.3	 4953.0	...
9680275	  818.8	  577.7	 4953.0	...
9680276	  818.5	  578.3	 4954.0	...
9680277	  818.2	  578.9	 4955.0	...
9680278	  818.2	  578.9	 4954.0	...
9680279	  818.3	  579.4	 4953.0	...
9680280	  818.5	  580.0	 4954.0	...
9680281	  818.7	  579.4	 4957.0	...
9680282	  818.8	  578.3	 4960.0	...
9680283	  818.9	  577.1	 4960.0	...
9680284	  818.9	  577.1	 4963.0	...
9680285	  819.0	  577.2	 4965.0	...
9680286	  819.0	  577.3	 4967.0	...
9680287	  819.0	  577.6	 4968.0	...
9680288	  819.0	  577.8	 4969.0	...
9680289	  819.0	  578.0	 4968.0	...
9680290	  819.1	  578.1	 4964.0	...
9680291	  819.4	  578.1	 4964.0	...
9680292	  819.7	  578.0	 4967.0	...
9680293	  819.7	  577.9	 4972.0	...
9680294	  819.2	  577.9	 4974.0	...
9680295	  818.5	  578.0	 4974.0	...
9680296	  818.0	  578.3	 4973.0	...
9680297	  817.2	  578.3	 4978.0	...
9680298	  816.5	  578.0	 4984.0	...
9680299	  815.7	  577.6	 4989.0	...
9680300	  815.4	  577.0	 4985.0	...
9680301	  815.5	  576.6	 4980.0	...
9680302	  815.9	  576.8	 4982.0	...
9680303	  816.4	  577.4	 4985.0	...
9680304	  816.4	  578.0	 4988.0	...
9680305	  816.7	  577.9	 4988.0	...
9680306	  817.2	  577.9	 4986.0	...
9680307	  817.6	  577.8	 4985.0	...
9680308	  817.7	  577.7	 4985.0	...
9680309	  817.5	  577.7	 4987.0	...
9680310	  817.5	  577.6	 4988.0	...
9680311	  817.7	  577.5	 4987.0	...
9680312	  817.7	  578.2	 4992.0	...
9680313	  817.6	  578.9	 4997.0	...
9680314	  817.0	  579.8	 5005.0	...
9680315	  816.7	  580.0	 5006.0	...
9680316	  816.3	  580.1	 5007.0	...
9680317	  816.4	  579.8	 5007.0	...
9680318	  816.4	  579.6	 5011.0	...
9680319	  816.3	  578.9	 5015.0	...
9680320	  816.2	  578.3	 5017.0	...
9680321	  816.2	  578.1	 5017.0	...
9680322	  816.4	  578.8	 5017.0	...
9680323	  816.5	  579.4	 5017.0	...
9680324	  816.6	  579.3	 5019.0	...
9680325	  816.6	  578.4	 5022.0	...
9680326	  816.2	  577.6	 5025.0	...
9680327	  815.8	  577.2	 5024.0	...
9680328	  815.4	  577.4	 5024.0	...
9680329	  816.2	  577.4	 5025.0	...
9680330	  817.0	  577.3	 5027.0	...
9680331	  817.6	  577.1	 5028.0	...
9680332	  817.3	  577.1	 5027.0	...
9680333	  817.1	  577.2	 5026.0	...
9680334	  817.1	  577.3	 5027.0	...
9680335	  816.9	  576.7	 5033.0	...
9680336	  816.6	  576.1	 5038.0	...
9680337	  816.3	  575.7	 5043.0	...
9680338	  816.4	  576.0	 5044.0	...
9680339	  816.5	  576.5	 5046.0	...
9680340	  816.6	  576.7	 5048.0	...
9680341	  816.5	  576.9	 5050.0	...
9680342	  816.5	  577.2	 5049.0	...
9680343	  816.0	  577.6	 5048.0	...
9680344	  815.8	  577.8	 5054.0	...
9680345	  815.7	  577.7	 5059.0	...
9680346	  816.0	  577.7	 5065.0	...
9680347	  816.1	  577.9	 5064.0	...
9680348	  815.9	  578.1	 5064.0	...
9680349	  815.7	  578.1	 5065.0	...
9680350	  815.3	  578.2	 5068.0	...
9680351	  815.0	  578.1	 5071.0	...
9680352	  814.9	  577.8	 5066.0	...
9680353	  815.3	  576.7	 5059.0	...
9680354	  815.6	  575.7	 5052.0	...
9680355	  815.8	  575.4	 5058.0	...
9680356	  815.8	  575.8	 5063.0	...
9680357	  815.9	  576.2	 5066.0	...
9680358	  816.1	  576.3	 5062.0	...
9680359	  816.4	  576.6	 5064.0	...
9680360	  816.5	  576.8	 5067.0	...
9680361	  816.6	  576.8	 5070.0	...
9680362	  816.5	  576.9	 5070.0	...
9680363	  816.1	  577.0	 5069.0	...
9680364	  815.6	  577.1	 5070.0	...
9680365	  815.7	  576.9	 5069.0	...
9680366	  815.8	  576.8	 5072.0	...
9680367	  816.0	  576.8	 5074.0	...
9680368	  816.6	  577.0	 5066.0	...
9680369	  816.9	  577.3	 5055.0	...
9680370	  817.2	  577.4	 5046.0	...
9680371	  817.4	  577.4	 5050.0	...
9680372	  818.1	  577.1	 5059.0	...
9680373	  818.7	  576.6	 5066.0	...
9680374	  818.6	  576.6	 5072.0	...
9680375	  818.5	  576.7	 5073.0	...
9680376	  818.6	  577.3	 5074.0	...
9680377	  818.7	  577.9	 5075.0	...
9680378	  819.0	  578.3	 5075.0	...
9680379	  819.3	  578.2	 5072.0	...
9680380	  819.6	  577.5	 5070.0	...
9680381	  819.7	  577.0	 5072.0	...
9680382	  819.6	  577.1	 5075.0	...
9680383	  819.6	  577.6	 5080.0	...
9680384	  819.4	  577.7	 5084.0	...
9680385	  819.0	  577.5	 5089.0	...
9680386	  818.5	  577.2	 5092.0	...
9680387	  818.3	  577.2	 5093.0	...
9680388	  818.2	  577.0	 5092.0	...
9680389	  818.1	  577.1	 5095.0	...
9680390	  818.2	  577.2	 5098.0	...
9680391	  818.5	  577.5	 5099.0	...
9680392	  818.7	  577.6	 5097.0	...
9680393	  818.7	  576.7	 5095.0	...
9680394	  819.1	  575.7	 5096.0	...
9680395	  819.5	  575.0	 5095.0	...
9680396	  820.0	  575.2	 5094.0	...
9680397	  820.2	  575.3	 5093.0	...
9680398	  819.6	  575.1	 5093.0	...
9680399	  819.1	  574.9	 5092.0	...
9680400	  818.6	  575.1	 5091.0	...
9680401	  818.9	  575.4	 5090.0	...
9680402	  818.4	  576.6	 5089.0	...
9680403	  818.0	  577.6	 5091.0	...
9680404	  817.5	  578.4	 5093.0	...
9680405	  818.0	  578.2	 5095.0	...
9680406	  818.5	  577.7	 5094.0	...
9680407	  819.0	  576.9	 5093.0	...
9680408	  819.1	  576.1	 5091.0	...
9680409	  819.0	  575.7	 5098.0	...
9680410	  818.8	  575.7	 5106.0	...
9680411	  819.2	  575.7	 5111.0	...
9680412	  819.8	  575.6	 5108.0	...
9680413	  820.5	  575.7	 5105.0	...
9680414	  820.6	  575.8	 5104.0	...
9680415	  820.2	  576.0	 5103.0	...
9680416	  819.7	  576.1	 5101.0	...
9680417	  819.2	  576.3	 5100.0	...
9680418	  819.6	  576.0	 5099.0	...
9680419	  820.0	  575.8	 5099.0	...
9680420	  819.9	  575.7	 5102.0	...
9680421	  819.4	  575.9	 5104.0	...
9680422	  819.5	  575.9	 5105.0	...
9680423	  820.0	  575.6	 5104.0	...
9680424	  820.0	  575.4	 5102.0	...
9680425	  819.2	  575.4	 5102.0	...
9680426	  818.3	  575.4	 5108.0	...
9680427	  818.1	  575.3	 5114.0	...
9680428	  818.3	  575.7	 5113.0	...
9680429	  818.4	  576.3	 5106.0	...
9680430	  818.3	  576.8	 5106.0	...
9680431	  818.1	  576.6	 5115.0	...
9680432	  818.1	  576.5	 5123.0	...
9680433	  818.1	  576.5	 5123.0	...
9680434	  817.6	  576.7	 5121.0	...
9680435	  817.1	  577.0	 5119.0	...
9680436	  817.4	  577.2	 5118.0	...
9680437	  818.5	  577.2	 5119.0	...
9680438	  819.4	  576.8	 5120.0	...
9680439	  819.5	  576.5	 5121.0	...
9680440	  819.8	  576.0	 5121.0	...
9680441	  820.2	  575.6	 5121.0	...
9680442	  820.6	  575.7	 5119.0	...
9680443	  820.6	  576.3	 5118.0	...
9680444	  820.5	  576.9	 5119.0	...
9680445	  820.4	  576.8	 5121.0	...
9680446	  820.4	  576.6	 5123.0	...
9680447	  820.6	  576.4	 5123.0	...
9680448	  820.9	  576.3	 5124.0	...
9680449	  821.1	  576.1	 5122.0	...
9680450	  821.0	  576.0	 5120.0	...
9680451	  821.0	  575.8	 5117.0	...
9680452	  821.1	  575.7	 5117.0	...
9680453	  821.1	  575.7	 5116.0	...
9680454	  821.5	  576.3	 5116.0	...
9680455	  821.7	  576.8	 5116.0	...
9680456	  821.8	  577.5	 5115.0	...
9680457	  821.6	  577.9	 5115.0	...
9680458	  821.5	  578.0	 5116.0	...
9680459	  821.4	  577.8	 5119.0	...
9680460	  820.7	  577.5	 5122.0	...
9680461	  820.0	  577.5	 5125.0	...
9680462	  819.3	  577.5	 5127.0	...
9680463	  819.2	  577.4	 5129.0	...
9680464	  819.2	  577.4	 5128.0	...
9680465	  819.5	  577.3	 5123.0	...
9680466	  819.8	  577.2	 5119.0	...
9680467	  820.0	  576.6	 5119.0	...
9680468	  820.3	  576.1	 5120.0	...
9680469	  820.4	  575.6	 5121.0	...
9680470	  820.7	  575.6	 5122.0	...
9680471	  820.9	  576.2	 5124.0	...
9680472	  820.5	  576.9	 5127.0	...
9680473	  820.2	  578.1	 5125.0	...
9680474	  819.8	  578.6	 5121.0	...
9680475	  819.8	  578.8	 5117.0	...
9680476	  820.4	  578.6	 5119.0	...
9680477	  821.1	  578.3	 5123.0	...
9680478	  821.9	  578.2	 5127.0	...
9680479	  822.1	  578.5	 5130.0	...
9680480	  821.9	  578.8	 5130.0	...
9680481	  821.5	  579.2	 5131.0	...
9680482	  820.8	  579.4	 5132.0	...
9680483	  820.6	  579.3	 5131.0	...
9680484	  820.6	  578.9	 5128.0	...
9680485	  820.7	  578.4	 5125.0	...
9680486	  820.6	  577.5	 5124.0	...
9680487	  820.1	  577.2	 5126.0	...
9680488	  819.8	  577.1	 5130.0	...
9680489	  820.3	  577.5	 5130.0	...
9680490	  820.9	  577.6	 5128.0	...
9680491	  821.2	  577.3	 5128.0	...
9680492	  820.7	  577.2	 5131.0	...
9680493	  820.4	  577.4	 5133.0	...
9680494	  820.5	  577.7	 5133.0	...
9680495	  820.6	  577.4	 5133.0	...
9680496	  820.6	  576.6	 5129.0	...
9680497	  820.1	  575.8	 5125.0	...
9680498	  819.7	  575.7	 5128.0	...
9680499	  819.9	  575.9	 5135.0	...
9680500	  820.5	  577.3	 5137.0	...
9680501	  820.5	  578.7	 5132.0	...
9680502	  819.8	  579.2	 5126.0	...
9680503	  819.3	  578.5	 5127.0	...
9680504	  819.6	  577.7	 5126.0	...
9680505	  819.9	  578.2	 5125.0	...
9680506	  820.0	  578.6	 5123.0	...
9680507	  820.2	  579.0	 5125.0	...
9680508	  819.7	  579.1	 5134.0	...
9680509	  819.1	  579.3	 5142.0	...
9680510	  818.9	  579.3	 5144.0	...
9680511	  819.3	  579.3	 5140.0	...
9680512	  819.7	  579.3	 5136.0	...
9680513	  819.5	  579.7	 5134.0	...
9680514	  819.3	  580.1	 5132.0	...
9680515	  818.9	  580.1	 5130.0	...
9680516	  818.7	  579.8	 5129.0	...
9680517	  818.7	  579.4	 5128.0	...
9680518	  818.8	  579.1	 5127.0	...
9680519	  818.8	  579.0	 5129.0	...
9680520	  818.8	  579.2	 5130.0	...
9680521	  819.3	  579.5	 5131.0	...
9680522	  819.9	  579.5	 5135.0	...
9680523	  820.7	  579.3	 5139.0	...
9680524	  820.8	  578.9	 5143.0	...
9680525	  820.0	  578.8	 5144.0	...
9680526	  819.0	  578.5	 5143.0	...
9680527	  817.8	  578.6	 5143.0	...
9680528	  817.5	  578.3	 5143.0	...
9680529	  818.2	  578.0	 5147.0	...
9680530	  819.0	  577.6	 5151.0	...
9680531	  819.8	  577.5	 5149.0	...
9680532	  819.7	  577.4	 5144.0	...
9680533	  819.4	  578.0	 5139.0	...
9680534	  819.2	  578.6	 5138.0	...
9680535	  819.4	  579.1	 5137.0	...
9680536	  819.8	  579.1	 5138.0	...
9680537	  819.5	  579.4	 5139.0	...
9680538	  818.8	  579.8	 5141.0	...
9680539	  818.7	  580.2	 5143.0	...
9680540	  819.3	  580.2	 5144.0	...
9680541	  819.7	  580.3	 5143.0	...
9680542	  819.6	  580.5	 5143.0	...
9680543	  819.2	  580.7	 5143.0	...
9680544	  818.9	  580.6	 5143.0	...
9680545	  819.0	  580.7	 5142.0	...
9680546	  819.4	  580.8	 5141.0	...
9680547	  819.5	  581.0	 5141.0	...
9680548	  819.3	  580.9	 5141.0	...
9680549	  818.6	  580.1	 5142.0	...
9680550	  818.1	  579.3	 5142.0	...
9680551	  818.2	  578.2	 5142.0	...
9680552	  818.7	  577.9	 5142.0	...
9680553	  819.4	  577.6	 5143.0	...
9680554	  819.5	  577.9	 5138.0	...
9680555	  819.6	  577.8	 5135.0	...
9680556	  819.8	  577.5	 5131.0	...
9680557	  819.9	  577.1	 5135.0	...
9680558	  820.0	  578.5	 5138.0	...
9680559	  819.8	  579.9	 5140.0	...
9680560	  819.7	  581.6	 5139.0	...
9680561	  819.8	  581.8	 5136.0	...
9680562	  819.9	  581.4	 5134.0	...
9680563	  819.7	  580.9	 5132.0	...
9680564	  819.4	  580.5	 5131.0	...
9680565	  819.2	  580.7	 5132.0	...
9680566	  819.2	  580.9	 5132.0	...
9680567	  819.3	  580.9	 5133.0	...
9680568	  819.5	  580.3	 5134.0	...
9680569	  819.8	  579.7	 5134.0	...
9680570	  820.1	  579.1	 5135.0	...
9680571	  820.4	  579.1	 5136.0	...
9680572	  820.9	  579.1	 5137.0	...
9680573	  821.1	  579.1	 5134.0	...
9680574	  820.8	  579.1	 5131.0	...
9680575	  820.3	  579.1	 5131.0	...
9680576	  819.8	  579.1	 5135.0	...
9680577	  819.5	  579.0	 5136.0	...
9680578	  819.4	  579.5	 5133.0	...
9680579	  819.4	  580.1	 5132.0	...
9680580	  819.0	  580.0	 5134.0	...
9680581	  818.9	  579.0	 5136.0	...
9680582	  819.2	  577.9	 5137.0	...
9680583	  819.9	  577.6	 5136.0	...
9680584	  820.2	  578.1	 5136.0	...
9680585	  820.2	  578.5	 5135.0	...
9680586	  820.3	  578.8	 5135.0	...
9680587	  820.3	  578.7	 5135.0	...
9680588	  819.1	  579.1	 5133.0	...
9680589	  817.7	  579.5	 5131.0	...
9680590	  817.6	  579.8	 5130.0	...
9680591	  818.9	  579.7	 5129.0	...
9680592	  820.4	  579.6	 5132.0	...
9680593	  820.6	  580.2	 5135.0	...
9680594	  819.6	  581.0	 5138.0	...
9680595	  818.4	  581.8	 5138.0	...
9680596	  817.6	  581.6	 5138.0	...
9680597	  818.0	  581.3	 5138.0	...
9680598	  818.4	  580.9	 5138.0	...
9680599	  818.3	  580.5	 5135.0	...
9680600	  818.0	  580.2	 5132.0	...
9680601	  817.7	  580.0	 5129.0	...
9680602	  818.0	  579.8	 5129.0	...
9680603	  818.4	  579.6	 5128.0	...
9680604	  818.6	  579.6	 5128.0	...
9680605	  818.3	  579.7	 5125.0	...
9680606	  818.2	  579.9	 5124.0	...
9680607	  818.5	  580.1	 5124.0	...
9680608	  818.8	  581.0	 5126.0	...
9680609	  819.0	  581.9	 5123.0	...
9680610	  819.1	  582.4	 5120.0	...
9680611	  819.2	  582.2	 5115.0	...
9680612	  819.4	  582.4	 5113.0	...
9680613	  819.6	  582.6	 5111.0	...
9680614	  819.8	  582.9	 5115.0	...
9680615	  820.0	  583.1	 5120.0	...
9680616	  820.3	  583.4	 5126.0	...
9680617	  820.8	  583.5	 5128.0	...
9680618	  820.9	  582.8	 5129.0	...
9680619	  820.5	  582.2	 5129.0	...
9680620	  819.9	  582.5	 5129.0	...
9680621	  819.1	  583.4	 5125.0	...
9680622	  818.1	  583.6	 5122.0	...
9680623	  817.2	  582.8	 5119.0	...
9680624	  816.6	  582.0	 5120.0	...
9680625	  816.6	  581.7	 5123.0	...
9680626	  816.3	  581.7	 5125.0	...
9680627	  816.0	  581.6	 5127.0	...
9680628	  816.1	  581.6	 5126.0	...
9680629	  816.3	  582.0	 5125.0	...
9680630	  816.5	  582.6	 5123.0	...
9680631	  816.4	  583.6	 5128.0	...
9680632	  816.6	  583.9	 5132.0	...
9680633	  817.1	  584.1	 5132.0	...
9680634	  817.8	  584.1	 5128.0	...
9680635	  818.0	  584.0	 5123.0	...
9680636	  817.7	  583.8	 5126.0	...
9680637	  817.2	  583.5	 5130.0	...
9680638	  816.6	  583.0	 5133.0	...
9680639	  816.6	  582.7	 5132.0	...
9680640	  816.5	  582.8	 5132.0	...
9680641	  816.7	  583.3	 5131.0	...
9680642	  817.1	  584.1	 5128.0	...
9680643	  817.7	  584.5	 5126.0	...
9680644	  817.6	  584.8	 5124.0	...
9680645	  817.5	  584.7	 5123.0	...
9680646	  817.3	  584.6	 5122.0	...
9680647	  817.4	  584.5	 5120.0	...
9680648	  818.2	  584.5	 5118.0	...
9680649	  818.9	  584.7	 5117.0	...
9680650	  819.6	  584.8	 5117.0	...
9680651	  819.0	  585.0	 5117.0	...
9680652	  818.6	  585.0	 5117.0	...
9680653	  818.3	  584.8	 5117.0	...
9680654	  818.6	  584.6	 5121.0	...
9680655	  818.6	  584.8	 5125.0	...
9680656	  819.1	  585.0	 5121.0	...
9680657	  819.6	  585.2	 5114.0	...
9680658	  819.1	  585.3	 5107.0	...
9680659	  818.1	  585.3	 5110.0	...
9680660	  817.9	  585.1	 5112.0	...
9680661	  818.7	  585.1	 5114.0	...
9680662	  819.6	  585.8	 5115.0	...
9680663	  819.7	  586.6	 5114.0	...
9680664	  819.7	  587.1	 5117.0	...
9680665	  818.7	  587.0	 5120.0	...
9680666	  817.8	  587.0	 5122.0	...
9680667	  817.9	  586.8	 5115.0	...
9680668	  818.9	  587.0	 5107.0	...
9680669	  819.1	  587.4	 5108.0	...
9680670	  818.2	  587.9	 5116.0	...
9680671	  817.8	  587.9	 5124.0	...
9680672	  818.8	  587.2	 5116.0	...
9680673	  819.9	  586.5	 5111.0	...
9680674	  820.3	  585.9	 5109.0	...
9680675	  819.0	  586.1	 5109.0	...
EFIX R   9676328	9680675	4348	  817.4	  582.0	   4827
SSACC R  9680676
9680676	  817.8	  586.4	 5106.0	...
9680677	  816.2	  586.8	 5100.0	...
9680678	  813.9	  587.7	 5098.0	...
9680679	  810.7	  588.7	 5101.0	...
9680680	  805.6	  589.7	 5108.0	...
9680681	  801.1	  589.7	 5116.0	...
9680682	  797.0	  589.8	 5123.0	...
9680683	  793.2	  590.7	 5125.0	...
9680684	  789.7	  592.1	 5122.0	...
9680685	  785.4	  593.4	 5120.0	...
9680686	  781.4	  593.5	 5119.0	...
9680687	  777.5	  593.3	 5122.0	...
9680688	  773.3	  592.9	 5124.0	...
9680689	  770.4	  592.8	 5125.0	...
9680690	  768.3	  592.9	 5125.0	...
9680691	  766.1	  591.6	 5128.0	...
9680692	  764.2	  590.1	 5131.0	...
9680693	  762.3	  588.3	 5133.0	...
ESACC R  9680676	9680693	18	  817.8	  586.4	  762.3	  588.3	   1.18	     87
SFIX R   9680694
9680694	  760.5	  588.3	 5138.0	...
9680695	  758.7	  588.7	 5142.0	...
9680696	  756.8	  589.4	 5147.0	...
9680697	  755.6	  589.4	 5148.0	...
9680698	  754.5	  589.0	 5148.0	...
9680699	  753.7	  588.5	 5150.0	...
9680700	  753.8	  588.5	 5151.0	...
9680701	  754.3	  588.3	 5146.0	...
9680702	  755.2	  588.2	 5141.0	...
9680703	  755.9	  588.3	 5136.0	...
9680704	  756.5	  588.7	 5134.0	...
9680705	  756.6	  589.2	 5132.0	...
9680706	  756.6	  589.2	 5131.0	...
9680707	  756.6	  588.8	 5131.0	...
9680708	  756.9	  588.4	 5130.0	...
9680709	  757.2	  588.2	 5131.0	...
9680710	  757.4	  588.1	 5135.0	...
9680711	  757.1	  588.2	 5140.0	...
9680712	  756.9	  588.2	 5142.0	...
9680713	  756.8	  588.2	 5139.0	...
9680714	  756.8	  588.4	 5136.0	...
9680715	  756.8	  588.5	 5135.0	...
9680716	  756.7	  588.7	 5135.0	...
9680717	  756.5	  589.2	 5138.0	...
9680718	  756.3	  589.7	 5140.0	...
9680719	  756.0	  590.4	 5140.0	...
9680720	  755.7	  590.5	 5139.0	...
9680721	  755.4	  590.5	 5138.0	...
9680722	  755.9	  590.4	 5133.0	...
9680723	  756.0	  590.5	 5128.0	...
9680724	  756.1	  590.4	 5127.0	...
9680725	  756.5	  590.2	 5129.0	...
9680726	  757.3	  589.9	 5131.0	...
9680727	  758.2	  590.5	 5128.0	...
9680728	  758.0	  591.2	 5124.0	...
9680729	  757.9	  591.8	 5122.0	...
9680730	  757.9	  591.7	 5121.0	...
9680731	  757.9	  591.6	 5122.0	...
9680732	  757.9	  591.7	 5123.0	...
9680733	  757.8	  591.7	 5123.0	...
9680734	  757.6	  591.2	 5123.0	...
9680735	  757.1	  590.9	 5126.0	...
9680736	  756.7	  590.8	 5129.0	...
9680737	  757.3	  591.3	 5131.0	...
9680738	  758.2	  590.7	 5129.0	...
9680739	  759.0	  589.7	 5127.0	...
9680740	  758.9	  589.2	 5126.0	...
9680741	  759.8	  589.3	 5125.0	...
9680742	  760.6	  589.4	 5124.0	...
9680743	  760.8	  589.3	 5122.0	...
9680744	  760.1	  589.4	 5128.0	...
9680745	  759.7	  589.5	 5136.0	...
9680746	  760.1	  589.5	 5138.0	...
9680747	  760.6	  589.6	 5132.0	...
9680748	  760.8	  589.7	 5124.0	...
9680749	  760.3	  590.0	 5122.0	...
9680750	  759.7	  590.5	 5120.0	...
9680751	  759.0	  591.0	 5122.0	...
9680752	  759.5	  590.8	 5126.0	...
9680753	  759.8	  589.9	 5130.0	...
9680754	  760.3	  589.0	 5132.0	...
9680755	  760.5	  589.5	 5132.0	...
9680756	  761.0	  590.4	 5132.0	...
9680757	  761.3	  590.7	 5132.0	...
9680758	  761.5	  590.0	 5133.0	...
9680759	  761.3	  589.5	 5133.0	...
9680760	  760.9	  589.5	 5134.0	...
9680761	  760.6	  589.6	 5133.0	...
9680762	  760.6	  590.4	 5133.0	...
9680763	  760.6	  591.3	 5132.0	...
9680764	  760.6	  592.2	 5131.0	...
9680765	  760.6	  592.0	 5131.0	...
9680766	  760.5	  591.9	 5131.0	...
9680767	  760.5	  591.7	 5133.0	...
9680768	  760.6	  591.8	 5140.0	...
9680769	  760.7	  591.8	 5147.0	...
9680770	  760.0	  591.8	 5150.0	...
9680771	  759.3	  591.9	 5147.0	...
9680772	  758.6	  592.0	 5144.0	...
9680773	  758.6	  592.2	 5141.0	...
9680774	  758.5	  592.4	 5137.0	...
9680775	  758.3	  592.3	 5133.0	...
9680776	  758.1	  592.1	 5130.0	...
9680777	  758.0	  591.9	 5130.0	...
9680778	  758.4	  591.8	 5129.0	...
9680779	  758.7	  591.2	 5131.0	...
9680780	  759.0	  590.4	 5134.0	...
9680781	  758.8	  589.6	 5137.0	...
9680782	  758.5	  590.2	 5139.0	...
9680783	  758.3	  591.1	 5140.0	...
9680784	  759.7	  591.8	 5135.0	...
9680785	  761.2	  591.0	 5130.0	...
9680786	  761.9	  590.2	 5123.0	...
9680787	  761.0	  589.7	 5122.0	...
9680788	  760.3	  589.6	 5121.0	...
9680789	  760.3	  589.3	 5122.0	...
9680790	  760.3	  589.5	 5123.0	...
9680791	  760.0	  590.0	 5127.0	...
9680792	  759.7	  590.6	 5130.0	...
9680793	  759.6	  590.8	 5132.0	...
9680794	  759.7	  591.1	 5130.0	...
9680795	  760.0	  591.4	 5128.0	...
9680796	  760.3	  591.5	 5125.0	...
9680797	  760.7	  591.3	 5122.0	...
9680798	  760.8	  591.1	 5120.0	...
9680799	  760.7	  591.0	 5121.0	...
9680800	  760.7	  591.0	 5126.0	...
9680801	  760.8	  591.3	 5131.0	...
9680802	  760.4	  591.8	 5136.0	...
9680803	  760.0	  592.7	 5136.0	...
9680804	  759.8	  593.3	 5130.0	...
9680805	  760.2	  593.7	 5125.0	...
9680806	  760.5	  593.6	 5119.0	...
9680807	  760.5	  593.3	 5118.0	...
9680808	  760.5	  593.1	 5117.0	...
9680809	  760.6	  593.0	 5121.0	...
9680810	  760.9	  592.9	 5125.0	...
9680811	  761.1	  592.5	 5130.0	...
9680812	  762.0	  591.7	 5128.0	...
9680813	  762.9	  591.1	 5124.0	...
9680814	  762.5	  590.5	 5121.0	...
9680815	  761.3	  590.3	 5121.0	...
9680816	  760.1	  589.8	 5122.0	...
9680817	  760.4	  589.5	 5123.0	...
9680818	  760.6	  589.3	 5124.0	...
9680819	  760.8	  589.3	 5124.0	...
9680820	  759.8	  589.6	 5125.0	...
9680821	  759.3	  590.0	 5126.0	...
9680822	  759.2	  590.2	 5128.0	...
9680823	  760.0	  590.2	 5128.0	...
9680824	  760.6	  590.8	 5128.0	...
9680825	  760.7	  591.4	 5130.0	...
9680826	  760.9	  592.1	 5132.0	...
9680827	  760.8	  592.3	 5132.0	...
9680828	  760.5	  592.1	 5130.0	...
9680829	  759.6	  591.9	 5128.0	...
9680830	  759.0	  592.0	 5128.0	...
9680831	  758.2	  592.4	 5128.0	...
9680832	  757.8	  592.3	 5130.0	...
9680833	  757.3	  591.3	 5132.0	...
9680834	  757.1	  590.3	 5134.0	...
9680835	  757.3	  591.0	 5135.0	...
9680836	  757.6	  592.1	 5135.0	...
9680837	  758.3	  592.6	 5136.0	...
9680838	  758.8	  591.8	 5137.0	...
9680839	  758.3	  591.3	 5139.0	...
9680840	  757.3	  591.4	 5140.0	...
9680841	  755.9	  591.4	 5139.0	...
9680842	  755.6	  591.3	 5140.0	...
9680843	  755.6	  591.1	 5141.0	...
9680844	  756.0	  591.6	 5142.0	...
9680845	  756.4	  592.5	 5141.0	...
9680846	  756.3	  593.5	 5140.0	...
9680847	  756.2	  593.8	 5140.0	...
9680848	  756.4	  593.5	 5140.0	...
9680849	  757.6	  592.6	 5139.0	...
9680850	  758.9	  591.9	 5137.0	...
9680851	  759.6	  591.4	 5134.0	...
9680852	  759.5	  592.3	 5137.0	...
9680853	  758.8	  593.2	 5140.0	...
9680854	  758.3	  594.1	 5143.0	...
9680855	  757.7	  593.5	 5142.0	...
9680856	  757.7	  592.8	 5141.0	...
9680857	  757.8	  592.2	 5140.0	...
9680858	  757.8	  592.2	 5139.0	...
9680859	  758.1	  592.8	 5138.0	...
9680860	  758.6	  593.3	 5136.0	...
9680861	  758.9	  592.6	 5137.0	...
9680862	  758.6	  591.5	 5139.0	...
9680863	  757.9	  590.3	 5142.0	...
9680864	  757.5	  590.9	 5144.0	...
9680865	  757.5	  591.5	 5142.0	...
9680866	  757.8	  592.2	 5139.0	...
9680867	  757.9	  592.3	 5135.0	...
9680868	  757.9	  592.6	 5133.0	...
9680869	  758.1	  592.9	 5133.0	...
9680870	  758.4	  593.0	 5134.0	...
9680871	  758.7	  592.8	 5135.0	...
9680872	  758.7	  592.6	 5135.0	...
9680873	  758.8	  592.6	 5135.0	...
9680874	  759.0	  592.9	 5134.0	...
9680875	  759.2	  593.2	 5134.0	...
9680876	  759.6	  592.2	 5135.0	...
9680877	  759.8	  591.2	 5138.0	...
9680878	  759.9	  590.4	 5140.0	...
9680879	  758.9	  590.9	 5140.0	...
9680880	  757.9	  591.4	 5140.0	...
9680881	  757.2	  591.8	 5140.0	...
9680882	  757.6	  592.0	 5137.0	...
9680883	  757.6	  591.9	 5135.0	...
9680884	  757.5	  591.6	 5134.0	...
9680885	  757.3	  591.2	 5135.0	...
9680886	  757.4	  591.0	 5138.0	...
9680887	  757.4	  590.7	 5140.0	...
9680888	  757.3	  590.6	 5143.0	...
9680889	  757.6	  590.8	 5145.0	...
9680890	  757.9	  591.1	 5142.0	...
9680891	  758.2	  591.3	 5138.0	...
9680892	  757.8	  591.4	 5132.0	...
9680893	  757.7	  591.9	 5132.0	...
9680894	  757.4	  592.4	 5131.0	...
9680895	  757.5	  592.7	 5131.0	...
9680896	  758.0	  592.7	 5130.0	...
9680897	  758.5	  591.8	 5129.0	...
9680898	  758.8	  590.9	 5129.0	...
9680899	  758.4	  590.6	 5131.0	...
9680900	  757.4	  591.2	 5133.0	...
9680901	  756.7	  591.7	 5135.0	...
9680902	  756.5	  591.3	 5134.0	...
9680903	  757.1	  590.9	 5132.0	...
9680904	  757.8	  590.6	 5135.0	...
9680905	  758.1	  590.9	 5140.0	...
9680906	  758.5	  591.3	 5142.0	...
9680907	  759.1	  591.5	 5138.0	...
9680908	  759.6	  591.5	 5135.0	...
9680909	  759.8	  591.7	 5134.0	...
9680910	  759.7	  591.9	 5133.0	...
9680911	  759.5	  592.5	 5131.0	...
9680912	  759.3	  593.1	 5129.0	...
9680913	  759.0	  593.0	 5129.0	...
9680914	  758.9	  592.2	 5128.0	...
9680915	  759.0	  591.4	 5127.0	...
9680916	  759.3	  591.0	 5126.0	...
9680917	  758.9	  590.8	 5126.0	...
9680918	  758.3	  591.5	 5131.0	...
9680919	  757.6	  592.2	 5135.0	...
9680920	  757.5	  592.6	 5139.0	...
9680921	  757.2	  591.9	 5138.0	...
9680922	  757.1	  591.5	 5138.0	...
9680923	  756.9	  591.3	 5138.0	...
9680924	  757.0	  592.0	 5138.0	...
9680925	  758.3	  592.5	 5139.0	...
9680926	  759.6	  592.4	 5140.0	...
9680927	  760.6	  590.8	 5141.0	...
9680928	  760.4	  589.3	 5141.0	...
9680929	  760.3	  589.6	 5136.0	...
9680930	  760.5	  590.6	 5130.0	...
9680931	  760.1	  591.9	 5125.0	...
9680932	  759.6	  592.1	 5124.0	...
9680933	  758.9	  591.6	 5124.0	...
9680934	  758.8	  590.8	 5124.0	...
9680935	  759.1	  589.8	 5125.0	...
9680936	  759.4	  589.7	 5127.0	...
9680937	  759.7	  589.5	 5128.0	...
9680938	  758.7	  589.8	 5130.0	...
9680939	  757.9	  590.1	 5132.0	...
9680940	  758.2	  590.1	 5132.0	...
9680941	  759.5	  590.1	 5134.0	...
9680942	  761.0	  590.2	 5134.0	...
9680943	  761.3	  590.5	 5135.0	...
9680944	  760.6	  590.7	 5135.0	...
9680945	  759.7	  590.8	 5136.0	...
9680946	  758.8	  591.4	 5135.0	...
9680947	  758.9	  592.0	 5134.0	...
9680948	  758.8	  591.0	 5134.0	...
9680949	  758.7	  589.5	 5136.0	...
9680950	  758.7	  589.0	 5138.0	...
9680951	  758.8	  590.5	 5140.0	...
9680952	  759.1	  592.0	 5141.0	...
9680953	  759.3	  592.5	 5141.0	...
9680954	  759.4	  592.6	 5137.0	...
9680955	  759.4	  592.4	 5134.0	...
9680956	  759.6	  591.6	 5130.0	...
9680957	  759.9	  590.7	 5130.0	...
9680958	  760.3	  590.2	 5132.0	...
9680959	  760.6	  590.3	 5133.0	...
9680960	  760.5	  590.4	 5135.0	...
9680961	  760.3	  590.4	 5135.0	...
9680962	  760.3	  590.9	 5136.0	...
9680963	  760.6	  591.4	 5137.0	...
9680964	  760.8	  591.8	 5138.0	...
9680965	  760.7	  591.5	 5138.0	...
9680966	  760.5	  591.1	 5137.0	...
9680967	  760.4	  591.0	 5136.0	...
9680968	  760.1	  591.2	 5135.0	...
9680969	  759.7	  591.4	 5133.0	...
9680970	  759.5	  591.6	 5132.0	...
9680971	  759.6	  591.6	 5134.0	...
9680972	  759.8	  591.7	 5136.0	...
9680973	  759.5	  591.8	 5137.0	...
9680974	  759.3	  591.2	 5136.0	...
9680975	  758.9	  590.4	 5136.0	...
9680976	  759.1	  589.8	 5137.0	...
9680977	  759.2	  590.2	 5138.0	...
9680978	  759.4	  590.7	 5139.0	...
9680979	  759.2	  591.1	 5138.0	...
9680980	  759.0	  591.4	 5137.0	...
9680981	  759.5	  591.6	 5137.0	...
9680982	  760.1	  591.5	 5139.0	...
9680983	  760.0	  591.3	 5141.0	...
9680984	  759.4	  591.1	 5142.0	...
9680985	  758.8	  591.1	 5142.0	...
9680986	  758.0	  591.2	 5142.0	...
9680987	  757.2	  591.3	 5145.0	...
9680988	  756.4	  591.2	 5152.0	...
9680989	  756.4	  590.9	 5156.0	...
9680990	  757.0	  590.6	 5157.0	...
9680991	  757.6	  590.7	 5155.0	...
9680992	  758.1	  590.9	 5152.0	...
9680993	  758.1	  591.1	 5151.0	...
9680994	  758.3	  591.1	 5150.0	...
9680995	  758.4	  591.2	 5150.0	...
9680996	  758.5	  591.4	 5148.0	...
9680997	  758.6	  591.6	 5147.0	...
9680998	  758.8	  591.9	 5146.0	...
9680999	  758.5	  592.2	 5147.0	...
9681000	  758.0	  592.5	 5147.0	...
9681001	  757.5	  592.4	 5147.0	...
9681002	  757.7	  592.1	 5148.0	...
9681003	  757.8	  591.8	 5148.0	...
9681004	  759.2	  591.5	 5141.0	...
9681005	  760.4	  591.2	 5133.0	...
9681006	  761.7	  590.5	 5131.0	...
9681007	  761.8	  590.0	 5139.0	...
9681008	  761.6	  589.6	 5146.0	...
9681009	  761.0	  589.8	 5148.0	...
9681010	  760.0	  589.6	 5148.0	...
9681011	  759.3	  589.4	 5146.0	...
9681012	  759.0	  589.7	 5144.0	...
9681013	  758.6	  590.4	 5144.0	...
9681014	  758.3	  591.1	 5145.0	...
9681015	  758.5	  591.1	 5146.0	...
9681016	  759.2	  590.9	 5147.0	...
9681017	  759.9	  590.7	 5149.0	...
9681018	  760.4	  590.6	 5150.0	...
9681019	  760.9	  590.7	 5149.0	...
9681020	  761.3	  590.7	 5149.0	...
9681021	  760.9	  590.6	 5149.0	...
9681022	  760.6	  590.5	 5151.0	...
9681023	  760.4	  590.4	 5152.0	...
9681024	  760.1	  590.3	 5149.0	...
9681025	  759.8	  590.2	 5144.0	...
9681026	  759.5	  590.1	 5140.0	...
9681027	  759.5	  590.2	 5140.0	...
9681028	  759.6	  590.3	 5142.0	...
9681029	  759.1	  590.8	 5144.0	...
9681030	  758.7	  591.2	 5149.0	...
9681031	  758.2	  591.8	 5151.0	...
9681032	  757.8	  592.2	 5154.0	...
9681033	  757.6	  592.4	 5153.0	...
9681034	  757.2	  592.3	 5155.0	...
9681035	  757.3	  592.3	 5156.0	...
9681036	  757.5	  592.6	 5158.0	...
9681037	  757.9	  592.7	 5157.0	...
9681038	  758.2	  592.6	 5157.0	...
9681039	  758.2	  592.4	 5157.0	...
9681040	  758.0	  592.3	 5158.0	...
9681041	  757.8	  592.2	 5159.0	...
9681042	  757.7	  591.7	 5163.0	...
9681043	  757.7	  591.3	 5166.0	...
9681044	  757.7	  591.0	 5167.0	...
9681045	  757.7	  591.2	 5165.0	...
9681046	  757.7	  591.3	 5162.0	...
9681047	  757.8	  591.1	 5160.0	...
9681048	  757.9	  591.0	 5158.0	...
9681049	  758.0	  591.5	 5158.0	...
9681050	  758.1	  592.3	 5161.0	...
9681051	  758.2	  593.2	 5164.0	...
9681052	  758.1	  593.3	 5164.0	...
9681053	  758.0	  593.4	 5162.0	...
9681054	  758.1	  593.2	 5160.0	...
9681055	  759.1	  592.9	 5159.0	...
9681056	  760.2	  592.6	 5155.0	...
9681057	  761.0	  592.5	 5150.0	...
9681058	  761.3	  592.6	 5148.0	...
9681059	  761.6	  592.8	 5153.0	...
MSG	9681060 0000 _ Number On
9681060	  761.2	  593.0	 5157.0	...
9681061	  760.5	  592.8	 5159.0	...
9681062	  759.5	  592.6	 5164.0	...
9681063	  759.0	  592.3	 5169.0	...
9681064	  758.2	  592.4	 5170.0	...
9681065	  757.6	  592.2	 5167.0	...
9681066	  757.2	  592.0	 5164.0	...
9681067	  757.2	  592.0	 5167.0	...
9681068	  757.2	  592.0	 5168.0	...
9681069	  757.7	  591.9	 5169.0	...
9681070	  758.2	  592.2	 5167.0	...
9681071	  758.7	  593.1	 5164.0	...
9681072	  758.8	  594.1	 5161.0	...
9681073	  758.8	  594.1	 5159.0	...
9681074	  758.7	  593.4	 5164.0	...
9681075	  758.7	  592.8	 5170.0	...
9681076	  758.6	  592.5	 5172.0	...
9681077	  758.8	  592.3	 5168.0	...
9681078	  759.1	  592.1	 5168.0	...
9681079	  759.4	  592.3	 5170.0	...
9681080	  759.3	  592.7	 5177.0	...
9681081	  759.2	  593.0	 5180.0	...
9681082	  759.0	  592.6	 5182.0	...
9681083	  759.0	  592.2	 5181.0	...
9681084	  759.0	  592.5	 5180.0	...
9681085	  759.2	  593.1	 5182.0	...
9681086	  759.0	  593.7	 5178.0	...
9681087	  758.8	  593.6	 5173.0	...
9681088	  758.6	  593.6	 5168.0	...
9681089	  758.6	  593.5	 5169.0	...
9681090	  758.7	  593.8	 5171.0	...
9681091	  758.8	  594.2	 5173.0	...
9681092	  759.0	  594.7	 5174.0	...
9681093	  759.1	  594.9	 5176.0	...
9681094	  759.3	  595.0	 5178.0	...
9681095	  759.5	  594.9	 5180.0	...
9681096	  759.6	  594.8	 5181.0	...
9681097	  759.5	  594.6	 5181.0	...
9681098	  760.1	  594.3	 5181.0	...
9681099	  760.8	  594.1	 5181.0	...
9681100	  760.7	  593.5	 5180.0	...
9681101	  759.8	  593.1	 5181.0	...
9681102	  759.0	  593.1	 5181.0	...
9681103	  760.2	  593.4	 5182.0	...
9681104	  761.4	  594.1	 5182.0	...
9681105	  762.0	  595.0	 5182.0	...
9681106	  761.6	  595.9	 5181.0	...
9681107	  761.2	  596.2	 5182.0	...
9681108	  761.4	  595.9	 5183.0	...
9681109	  761.2	  595.6	 5183.0	...
9681110	  761.0	  595.6	 5182.0	...
9681111	  760.9	  595.7	 5180.0	...
9681112	  761.3	  595.6	 5175.0	...
9681113	  761.5	  595.5	 5171.0	...
9681114	  761.8	  595.2	 5169.0	...
9681115	  761.8	  594.0	 5169.0	...
9681116	  761.9	  593.2	 5169.0	...
9681117	  761.9	  592.8	 5170.0	...
9681118	  762.3	  594.0	 5172.0	...
9681119	  762.6	  594.8	 5174.0	...
9681120	  762.8	  595.5	 5175.0	...
9681121	  762.8	  595.5	 5174.0	...
9681122	  761.9	  595.7	 5174.0	...
9681123	  761.3	  596.1	 5180.0	...
9681124	  760.6	  596.4	 5184.0	...
9681125	  760.8	  596.6	 5189.0	...
9681126	  760.4	  596.4	 5191.0	...
9681127	  760.0	  596.2	 5192.0	...
9681128	  759.9	  596.1	 5193.0	...
9681129	  760.2	  595.4	 5192.0	...
9681130	  760.4	  594.7	 5191.0	...
9681131	  760.2	  594.8	 5192.0	...
9681132	  760.2	  595.9	 5192.0	...
9681133	  760.3	  597.1	 5192.0	...
9681134	  760.2	  597.5	 5192.0	...
9681135	  760.1	  597.1	 5194.0	...
9681136	  760.5	  596.2	 5196.0	...
9681137	  761.0	  595.2	 5198.0	...
9681138	  761.1	  595.1	 5196.0	...
9681139	  760.7	  595.5	 5195.0	...
9681140	  760.3	  595.9	 5196.0	...
9681141	  760.2	  595.9	 5200.0	...
9681142	  760.1	  595.9	 5203.0	...
9681143	  760.0	  595.8	 5201.0	...
9681144	  759.6	  595.7	 5198.0	...
9681145	  759.4	  596.0	 5196.0	...
9681146	  759.1	  596.4	 5195.0	...
9681147	  759.0	  596.8	 5196.0	...
9681148	  758.9	  597.0	 5196.0	...
9681149	  759.9	  597.0	 5197.0	...
9681150	  760.9	  596.9	 5199.0	...
9681151	  761.9	  596.8	 5201.0	...
9681152	  761.9	  596.9	 5204.0	...
9681153	  762.0	  596.9	 5205.0	...
9681154	  762.2	  596.9	 5206.0	...
9681155	  762.3	  596.9	 5206.0	...
9681156	  762.2	  596.8	 5206.0	...
9681157	  762.2	  597.0	 5206.0	...
9681158	  762.0	  597.1	 5210.0	...
9681159	  761.6	  597.2	 5213.0	...
9681160	  761.2	  597.1	 5213.0	...
9681161	  761.0	  597.2	 5210.0	...
9681162	  761.1	  597.2	 5205.0	...
9681163	  761.2	  597.1	 5203.0	...
9681164	  761.5	  597.0	 5203.0	...
9681165	  761.6	  597.0	 5205.0	...
9681166	  761.8	  597.6	 5206.0	...
9681167	  761.9	  598.1	 5208.0	...
9681168	  762.3	  598.5	 5209.0	...
9681169	  762.6	  597.9	 5213.0	...
9681170	  761.9	  597.5	 5217.0	...
9681171	  761.1	  597.4	 5220.0	...
9681172	  760.3	  597.3	 5221.0	...
9681173	  760.1	  597.0	 5219.0	...
9681174	  760.1	  597.3	 5217.0	...
9681175	  760.6	  597.9	 5214.0	...
9681176	  761.4	  597.8	 5214.0	...
9681177	  762.2	  597.1	 5213.0	...
9681178	  762.4	  596.9	 5211.0	...
9681179	  762.6	  597.3	 5211.0	...
9681180	  763.0	  598.0	 5212.0	...
9681181	  763.4	  598.2	 5214.0	...
9681182	  763.6	  598.4	 5217.0	...
9681183	  763.5	  598.4	 5220.0	...
9681184	  763.2	  597.5	 5222.0	...
9681185	  763.5	  597.0	 5223.0	...
9681186	  763.8	  596.5	 5224.0	...
9681187	  764.0	  596.9	 5224.0	...
9681188	  763.8	  596.7	 5224.0	...
9681189	  763.6	  596.6	 5221.0	...
9681190	  763.5	  596.6	 5219.0	...
9681191	  763.3	  596.7	 5215.0	...
9681192	  762.9	  596.5	 5213.0	...
9681193	  762.1	  596.2	 5214.0	...
9681194	  761.5	  595.9	 5217.0	...
9681195	  761.0	  596.0	 5219.0	...
9681196	  760.7	  596.2	 5219.0	...
9681197	  760.4	  596.5	 5219.0	...
9681198	  760.3	  597.3	 5219.0	...
9681199	  760.3	  598.2	 5219.0	...
9681200	  760.4	  599.1	 5220.0	...
9681201	  760.4	  599.4	 5220.0	...
9681202	  760.7	  598.8	 5221.0	...
9681203	  761.0	  598.3	 5223.0	...
9681204	  761.4	  597.9	 5223.0	...
9681205	  761.8	  597.7	 5223.0	...
EFIX R   9680694	9681205	512	  759.3	  592.4	   5153
SSACC R  9681206
9681206	  762.4	  597.4	 5225.0	...
9681207	  764.7	  596.9	 5229.0	...
9681208	  767.4	  596.3	 5226.0	...
9681209	  771.2	  596.2	 5221.0	...
9681210	  774.8	  596.4	 5216.0	...
9681211	  778.4	  596.9	 5216.0	...
9681212	  781.6	  597.0	 5216.0	...
9681213	  784.7	  596.9	 5216.0	...
9681214	  787.7	  596.8	 5214.0	...
9681215	  790.8	  596.6	 5211.0	...
9681216	  792.7	  596.6	 5207.0	...
9681217	  794.0	  596.2	 5206.0	...
9681218	  795.4	  596.1	 5205.0	...
9681219	  797.0	  596.2	 5203.0	...
ESACC R  9681206	9681219	14	  762.4	  597.4	  797.0	  596.2	   0.74	     66
SFIX R   9681220
9681220	  798.8	  596.2	 5202.0	...
9681221	  801.0	  596.1	 5202.0	...
9681222	  802.7	  597.0	 5203.0	...
9681223	  803.9	  597.9	 5205.0	...
9681224	  804.4	  598.6	 5207.0	...
9681225	  804.9	  598.3	 5208.0	...
9681226	  805.4	  598.1	 5208.0	...
9681227	  805.4	  598.1	 5209.0	...
9681228	  806.1	  597.9	 5210.0	...
9681229	  807.9	  597.8	 5212.0	...
9681230	  809.7	  597.8	 5214.0	...
9681231	  810.8	  598.1	 5215.0	...
9681232	  810.6	  597.8	 5217.0	...
9681233	  810.3	  597.6	 5218.0	...
9681234	  809.9	  597.8	 5214.0	...
9681235	  810.0	  598.2	 5210.0	...
9681236	  810.2	  598.8	 5207.0	...
9681237	  810.0	  599.0	 5210.0	...
9681238	  809.4	  598.9	 5212.0	...
9681239	  808.8	  598.6	 5211.0	...
9681240	  808.3	  598.3	 5210.0	...
9681241	  808.3	  598.7	 5208.0	...
9681242	  809.1	  598.9	 5206.0	...
9681243	  810.0	  599.0	 5205.0	...
9681244	  810.8	  598.7	 5207.0	...
9681245	  810.8	  598.5	 5208.0	...
9681246	  810.8	  598.4	 5208.0	...
9681247	  810.8	  598.8	 5210.0	...
9681248	  810.8	  599.2	 5212.0	...
9681249	  810.8	  599.5	 5216.0	...
9681250	  810.8	  599.3	 5217.0	...
9681251	  810.9	  599.2	 5218.0	...
9681252	  810.9	  599.3	 5217.0	...
9681253	  811.7	  599.3	 5215.0	...
9681254	  812.5	  599.2	 5214.0	...
9681255	  813.3	  599.0	 5212.0	...
9681256	  813.3	  598.9	 5211.0	...
9681257	  813.2	  598.9	 5210.0	...
9681258	  812.9	  599.0	 5212.0	...
9681259	  812.4	  599.1	 5213.0	...
9681260	  811.6	  599.1	 5209.0	...
9681261	  811.0	  599.1	 5205.0	...
9681262	  811.1	  598.8	 5201.0	...
9681263	  811.6	  598.7	 5202.0	...
9681264	  812.2	  598.8	 5203.0	...
9681265	  812.2	  599.2	 5204.0	...
9681266	  812.2	  599.7	 5205.0	...
9681267	  811.9	  599.9	 5205.0	...
9681268	  811.5	  600.0	 5206.0	...
9681269	  811.1	  599.9	 5206.0	...
9681270	  810.7	  599.0	 5204.0	...
9681271	  810.6	  598.3	 5203.0	...
9681272	  810.6	  597.4	 5201.0	...
9681273	  810.8	  597.1	 5202.0	...
9681274	  810.4	  597.2	 5209.0	...
9681275	  809.8	  597.7	 5219.0	...
9681276	  809.3	  599.1	 5228.0	...
9681277	  809.4	  600.2	 5229.0	...
9681278	  809.8	  601.1	 5227.0	...
9681279	  810.4	  601.1	 5219.0	...
9681280	  811.1	  601.1	 5212.0	...
9681281	  810.6	  601.6	 5207.0	...
9681282	  809.8	  602.1	 5209.0	...
9681283	  808.9	  602.2	 5212.0	...
9681284	  808.6	  600.3	 5214.0	...
9681285	  808.6	  598.3	 5215.0	...
9681286	  808.8	  597.3	 5215.0	...
9681287	  809.1	  598.1	 5213.0	...
9681288	  809.0	  598.7	 5211.0	...
9681289	  808.8	  598.9	 5215.0	...
9681290	  808.2	  598.8	 5222.0	...
9681291	  807.8	  599.0	 5224.0	...
9681292	  807.8	  599.1	 5221.0	...
9681293	  808.1	  599.6	 5218.0	...
9681294	  808.4	  600.1	 5218.0	...
9681295	  808.1	  600.6	 5217.0	...
9681296	  807.5	  600.6	 5215.0	...
9681297	  806.9	  600.6	 5213.0	...
9681298	  806.9	  599.9	 5211.0	...
9681299	  807.4	  599.2	 5210.0	...
9681300	  808.1	  598.2	 5209.0	...
9681301	  808.6	  597.9	 5210.0	...
9681302	  809.0	  597.4	 5210.0	...
9681303	  809.2	  597.2	 5210.0	...
9681304	  809.3	  597.0	 5210.0	...
9681305	  809.1	  597.1	 5210.0	...
9681306	  808.9	  598.1	 5209.0	...
9681307	  808.8	  599.1	 5205.0	...
9681308	  808.6	  600.3	 5202.0	...
9681309	  808.3	  600.7	 5201.0	...
9681310	  807.8	  601.2	 5202.0	...
9681311	  807.7	  601.6	 5205.0	...
9681312	  807.7	  601.8	 5206.0	...
9681313	  808.1	  601.5	 5207.0	...
9681314	  808.3	  601.3	 5206.0	...
9681315	  808.5	  601.2	 5205.0	...
9681316	  808.9	  601.1	 5202.0	...
9681317	  809.0	  601.1	 5200.0	...
9681318	  809.2	  601.3	 5198.0	...
9681319	  809.0	  601.7	 5197.0	...
9681320	  809.5	  600.8	 5197.0	...
9681321	  809.6	  599.5	 5197.0	...
9681322	  809.9	  598.5	 5197.0	...
9681323	  809.8	  599.4	 5198.0	...
9681324	  810.0	  600.2	 5201.0	...
9681325	  809.9	  600.7	 5204.0	...
9681326	  809.8	  600.8	 5206.0	...
9681327	  809.7	  600.9	 5205.0	...
9681328	  809.5	  601.0	 5208.0	...
9681329	  809.1	  601.1	 5211.0	...
9681330	  808.7	  601.1	 5206.0	...
9681331	  808.7	  601.1	 5197.0	...
9681332	  808.5	  601.7	 5193.0	...
9681333	  808.5	  602.3	 5197.0	...
9681334	  808.5	  601.9	 5201.0	...
9681335	  808.6	  600.8	 5200.0	...
9681336	  809.5	  599.6	 5200.0	...
9681337	  810.5	  599.5	 5196.0	...
9681338	  811.0	  598.9	 5191.0	...
9681339	  810.3	  598.6	 5190.0	...
9681340	  809.3	  599.3	 5192.0	...
9681341	  808.7	  600.4	 5193.0	...
9681342	  808.7	  601.5	 5192.0	...
9681343	  808.8	  601.3	 5192.0	...
9681344	  809.0	  600.8	 5193.0	...
9681345	  809.1	  600.6	 5193.0	...
9681346	  809.0	  600.6	 5193.0	...
9681347	  808.8	  600.8	 5200.0	...
9681348	  808.3	  600.7	 5207.0	...
9681349	  808.3	  600.7	 5214.0	...
9681350	  808.8	  600.7	 5213.0	...
9681351	  809.3	  600.6	 5210.0	...
9681352	  810.1	  600.3	 5208.0	...
9681353	  810.2	  600.0	 5208.0	...
9681354	  809.4	  599.9	 5211.0	...
9681355	  808.5	  599.9	 5214.0	...
9681356	  808.1	  600.1	 5216.0	...
9681357	  808.5	  600.1	 5216.0	...
9681358	  808.9	  599.7	 5218.0	...
9681359	  808.8	  599.4	 5219.0	...
9681360	  808.4	  600.4	 5219.0	...
9681361	  808.2	  601.7	 5216.0	...
MSG	9681362 0000 _ Number Off
9681362	  808.5	  602.9	 5210.0	...
9681363	  809.7	  603.0	 5205.0	...
9681364	  811.0	  603.0	 5202.0	...
9681365	  811.5	  602.1	 5205.0	...
9681366	  811.6	  601.0	 5210.0	...
9681367	  811.5	  600.0	 5209.0	...
9681368	  811.4	  599.5	 5205.0	...
9681369	  811.1	  599.2	 5201.0	...
9681370	  810.3	  600.0	 5204.0	...
9681371	  809.6	  601.1	 5207.0	...
9681372	  809.1	  602.2	 5208.0	...
9681373	  809.3	  602.2	 5207.0	...
9681374	  809.5	  602.4	 5202.0	...
9681375	  809.8	  602.5	 5198.0	...
9681376	  810.2	  602.5	 5195.0	...
9681377	  810.6	  602.3	 5194.0	...
9681378	  810.6	  602.1	 5196.0	...
9681379	  810.3	  602.1	 5198.0	...
9681380	  809.9	  602.1	 5199.0	...
9681381	  809.5	  602.1	 5197.0	...
9681382	  809.3	  602.3	 5195.0	...
9681383	  809.4	  602.4	 5195.0	...
9681384	  809.5	  602.5	 5196.0	...
9681385	  809.6	  602.7	 5197.0	...
9681386	  809.4	  603.0	 5195.0	...
9681387	  809.7	  602.5	 5193.0	...
9681388	  810.1	  601.8	 5191.0	...
9681389	  810.6	  601.1	 5191.0	...
9681390	  810.6	  600.4	 5191.0	...
9681391	  810.7	  599.6	 5186.0	...
9681392	  810.9	  600.0	 5182.0	...
9681393	  811.2	  601.0	 5179.0	...
9681394	  811.0	  601.3	 5182.0	...
9681395	  810.8	  600.8	 5184.0	...
9681396	  810.6	  600.5	 5181.0	...
9681397	  810.7	  601.4	 5178.0	...
9681398	  811.0	  602.1	 5175.0	...
9681399	  811.2	  602.2	 5174.0	...
9681400	  811.5	  601.6	 5174.0	...
9681401	  811.4	  601.0	 5175.0	...
9681402	  811.1	  600.3	 5178.0	...
9681403	  810.7	  599.9	 5182.0	...
9681404	  810.4	  600.0	 5183.0	...
9681405	  810.6	  600.5	 5183.0	...
9681406	  810.7	  600.3	 5183.0	...
9681407	  810.7	  599.7	 5184.0	...
9681408	  810.6	  598.7	 5181.0	...
9681409	  810.5	  598.3	 5178.0	...
9681410	  810.3	  598.5	 5175.0	...
9681411	  810.4	  599.4	 5174.0	...
9681412	  810.4	  600.3	 5173.0	...
9681413	  810.5	  600.6	 5172.0	...
9681414	  810.1	  600.4	 5173.0	...
9681415	  809.8	  600.1	 5173.0	...
9681416	  809.6	  599.9	 5173.0	...
9681417	  809.8	  599.8	 5173.0	...
9681418	  809.9	  599.4	 5172.0	...
9681419	  810.1	  599.0	 5172.0	...
9681420	  810.3	  598.5	 5174.0	...
9681421	  810.4	  598.2	 5175.0	...
9681422	  810.3	  597.9	 5170.0	...
9681423	  810.1	  597.9	 5165.0	...
9681424	  810.1	  598.1	 5159.0	...
9681425	  809.8	  598.3	 5159.0	...
9681426	  809.6	  598.6	 5159.0	...
9681427	  809.5	  598.8	 5159.0	...
9681428	  809.8	  598.9	 5159.0	...
9681429	  810.1	  599.8	 5159.0	...
9681430	  810.1	  600.6	 5159.0	...
9681431	  809.9	  601.5	 5159.0	...
9681432	  810.0	  601.6	 5159.0	...
9681433	  810.5	  601.3	 5158.0	...
9681434	  810.8	  600.7	 5158.0	...
9681435	  810.8	  600.0	 5158.0	...
9681436	  810.9	  599.6	 5158.0	...
9681437	  811.2	  599.5	 5158.0	...
9681438	  811.6	  600.3	 5156.0	...
9681439	  811.9	  601.3	 5153.0	...
9681440	  811.9	  601.3	 5151.0	...
9681441	  811.8	  600.7	 5151.0	...
9681442	  811.7	  600.1	 5150.0	...
9681443	  811.7	  600.5	 5149.0	...
9681444	  811.8	  600.3	 5150.0	...
9681445	  811.6	  599.9	 5154.0	...
9681446	  811.4	  599.4	 5158.0	...
9681447	  811.1	  599.2	 5157.0	...
9681448	  811.1	  599.5	 5155.0	...
9681449	  811.1	  599.7	 5152.0	...
9681450	  811.1	  599.9	 5153.0	...
9681451	  811.0	  600.4	 5153.0	...
9681452	  811.0	  600.9	 5154.0	...
9681453	  810.5	  600.9	 5154.0	...
9681454	  810.1	  600.4	 5154.0	...
9681455	  809.8	  599.9	 5155.0	...
9681456	  810.0	  599.3	 5155.0	...
9681457	  810.0	  598.7	 5151.0	...
9681458	  810.1	  598.2	 5147.0	...
9681459	  810.3	  598.8	 5147.0	...
9681460	  810.4	  599.4	 5150.0	...
9681461	  810.1	  600.3	 5154.0	...
9681462	  809.8	  600.7	 5155.0	...
9681463	  809.6	  601.5	 5152.0	...
9681464	  810.0	  601.8	 5148.0	...
9681465	  809.9	  601.9	 5145.0	...
9681466	  809.7	  601.6	 5147.0	...
9681467	  809.9	  601.1	 5149.0	...
9681468	  810.4	  600.7	 5151.0	...
9681469	  810.8	  600.1	 5151.0	...
9681470	  810.8	  599.6	 5145.0	...
9681471	  810.8	  599.4	 5139.0	...
9681472	  810.9	  599.5	 5133.0	...
9681473	  810.8	  599.6	 5137.0	...
9681474	  810.8	  600.3	 5140.0	...
9681475	  810.7	  601.1	 5139.0	...
9681476	  810.4	  601.0	 5134.0	...
9681477	  810.1	  600.1	 5130.0	...
9681478	  811.1	  599.4	 5130.0	...
9681479	  812.4	  599.4	 5130.0	...
9681480	  813.4	  599.6	 5132.0	...
9681481	  813.0	  599.6	 5133.0	...
9681482	  812.4	  599.7	 5134.0	...
9681483	  812.1	  599.7	 5134.0	...
9681484	  812.3	  599.1	 5133.0	...
9681485	  812.6	  598.5	 5132.0	...
9681486	  812.9	  597.8	 5128.0	...
9681487	  812.8	  597.7	 5123.0	...
9681488	  812.8	  597.4	 5118.0	...
9681489	  811.7	  597.5	 5118.0	...
9681490	  810.5	  597.5	 5118.0	...
9681491	  810.3	  597.4	 5119.0	...
9681492	  811.2	  597.1	 5118.0	...
9681493	  812.4	  596.7	 5118.0	...
9681494	  812.5	  596.4	 5118.0	...
9681495	  813.0	  596.2	 5119.0	...
9681496	  813.2	  596.1	 5122.0	...
9681497	  812.6	  596.3	 5123.0	...
9681498	  811.7	  596.6	 5126.0	...
9681499	  811.1	  597.1	 5128.0	...
9681500	  811.4	  597.3	 5124.0	...
9681501	  811.0	  597.4	 5118.0	...
9681502	  810.2	  597.0	 5112.0	...
9681503	  810.4	  596.7	 5112.0	...
9681504	  811.2	  596.2	 5113.0	...
9681505	  812.3	  596.0	 5113.0	...
9681506	  812.5	  597.0	 5114.0	...
9681507	  812.8	  597.9	 5113.0	...
9681508	  813.2	  598.8	 5111.0	...
9681509	  813.4	  598.7	 5110.0	...
9681510	  813.6	  598.7	 5109.0	...
9681511	  813.4	  598.9	 5111.0	...
9681512	  813.2	  599.2	 5113.0	...
9681513	  813.2	  599.1	 5113.0	...
9681514	  813.1	  598.6	 5110.0	...
9681515	  813.2	  598.3	 5106.0	...
9681516	  813.1	  598.3	 5103.0	...
9681517	  813.0	  598.2	 5101.0	...
9681518	  812.9	  597.9	 5102.0	...
9681519	  812.8	  597.2	 5103.0	...
9681520	  812.8	  596.7	 5105.0	...
9681521	  812.6	  596.2	 5105.0	...
9681522	  812.4	  596.2	 5105.0	...
9681523	  812.2	  596.3	 5102.0	...
9681524	  812.7	  596.6	 5098.0	...
9681525	  813.1	  596.9	 5094.0	...
9681526	  813.6	  597.0	 5096.0	...
9681527	  813.5	  597.0	 5099.0	...
9681528	  813.3	  596.9	 5102.0	...
9681529	  813.1	  596.8	 5102.0	...
9681530	  812.8	  596.7	 5101.0	...
9681531	  812.7	  596.5	 5101.0	...
9681532	  812.1	  596.4	 5102.0	...
9681533	  811.7	  596.1	 5104.0	...
9681534	  811.3	  595.8	 5105.0	...
9681535	  811.5	  595.4	 5103.0	...
9681536	  812.2	  595.1	 5105.0	...
9681537	  812.9	  595.0	 5106.0	...
9681538	  813.6	  595.0	 5107.0	...
9681539	  813.9	  595.2	 5107.0	...
9681540	  814.0	  595.3	 5104.0	...
9681541	  813.6	  595.5	 5099.0	...
9681542	  813.3	  596.3	 5094.0	...
9681543	  813.0	  597.0	 5096.0	...
9681544	  813.1	  597.0	 5100.0	...
9681545	  813.5	  596.2	 5103.0	...
9681546	  814.0	  596.2	 5104.0	...
9681547	  814.2	  596.8	 5105.0	...
9681548	  813.7	  597.2	 5105.0	...
9681549	  813.2	  596.9	 5104.0	...
9681550	  812.9	  596.6	 5101.0	...
9681551	  812.9	  596.1	 5099.0	...
9681552	  812.9	  595.8	 5098.0	...
9681553	  812.9	  595.9	 5099.0	...
9681554	  813.0	  596.7	 5100.0	...
9681555	  813.0	  597.2	 5101.0	...
9681556	  812.9	  597.5	 5103.0	...
9681557	  812.5	  597.5	 5104.0	...
9681558	  812.2	  597.8	 5103.0	...
9681559	  812.5	  597.9	 5099.0	...
9681560	  813.7	  597.2	 5095.0	...
9681561	  814.8	  596.2	 5093.0	...
9681562	  815.6	  595.4	 5093.0	...
9681563	  815.9	  595.5	 5092.0	...
9681564	  815.6	  595.9	 5090.0	...
9681565	  815.1	  596.2	 5088.0	...
9681566	  814.8	  596.6	 5087.0	...
9681567	  815.0	  596.8	 5089.0	...
9681568	  814.6	  597.1	 5091.0	...
9681569	  813.9	  597.3	 5094.0	...
9681570	  813.5	  597.3	 5099.0	...
9681571	  813.7	  596.8	 5103.0	...
9681572	  814.4	  596.1	 5106.0	...
9681573	  814.8	  595.3	 5107.0	...
MSG	9681574 0000 _ Number On
9681574	  814.4	  595.1	 5106.0	...
9681575	  813.6	  595.2	 5104.0	...
9681576	  812.6	  595.5	 5103.0	...
9681577	  812.3	  595.1	 5105.0	...
9681578	  812.0	  594.7	 5109.0	...
9681579	  811.9	  594.7	 5112.0	...
9681580	  811.5	  595.3	 5113.0	...
9681581	  811.2	  595.8	 5114.0	...
9681582	  810.9	  595.8	 5116.0	...
9681583	  811.0	  595.7	 5116.0	...
9681584	  810.8	  595.8	 5117.0	...
9681585	  810.5	  595.9	 5117.0	...
9681586	  810.7	  596.0	 5115.0	...
9681587	  811.0	  595.9	 5109.0	...
9681588	  812.0	  595.8	 5103.0	...
9681589	  812.6	  595.6	 5105.0	...
9681590	  812.9	  595.7	 5108.0	...
9681591	  812.6	  595.9	 5111.0	...
9681592	  812.2	  595.2	 5111.0	...
9681593	  812.1	  594.2	 5109.0	...
9681594	  812.0	  593.3	 5107.0	...
9681595	  812.6	  593.3	 5104.0	...
9681596	  813.4	  593.5	 5103.0	...
9681597	  813.9	  593.6	 5105.0	...
9681598	  813.8	  593.7	 5106.0	...
9681599	  813.7	  593.5	 5107.0	...
9681600	  813.6	  593.3	 5108.0	...
9681601	  813.5	  593.3	 5107.0	...
9681602	  813.3	  593.5	 5106.0	...
9681603	  813.0	  593.7	 5111.0	...
9681604	  812.7	  593.9	 5117.0	...
9681605	  812.6	  594.0	 5121.0	...
9681606	  812.7	  594.5	 5118.0	...
9681607	  812.8	  595.2	 5115.0	...
9681608	  812.9	  595.9	 5114.0	...
9681609	  813.0	  596.0	 5115.0	...
9681610	  813.1	  595.7	 5115.0	...
9681611	  813.2	  595.9	 5116.0	...
9681612	  812.6	  596.6	 5117.0	...
9681613	  812.0	  596.9	 5117.0	...
9681614	  811.4	  596.3	 5116.0	...
9681615	  811.1	  595.6	 5115.0	...
9681616	  811.0	  595.3	 5114.0	...
9681617	  811.9	  595.3	 5109.0	...
9681618	  813.0	  595.8	 5105.0	...
9681619	  813.8	  596.3	 5104.0	...
9681620	  813.3	  595.9	 5108.0	...
9681621	  812.1	  595.0	 5112.0	...
9681622	  810.9	  595.4	 5113.0	...
9681623	  810.1	  596.8	 5114.0	...
9681624	  811.0	  596.8	 5113.0	...
9681625	  812.1	  595.3	 5113.0	...
9681626	  812.9	  594.0	 5114.0	...
9681627	  812.6	  594.2	 5116.0	...
9681628	  812.3	  594.3	 5117.0	...
9681629	  812.3	  594.3	 5117.0	...
9681630	  812.3	  594.1	 5117.0	...
9681631	  812.0	  593.9	 5120.0	...
9681632	  811.7	  593.7	 5123.0	...
9681633	  811.5	  594.3	 5124.0	...
9681634	  811.6	  595.0	 5129.0	...
9681635	  811.7	  595.5	 5135.0	...
9681636	  811.8	  595.3	 5137.0	...
9681637	  812.0	  595.4	 5137.0	...
9681638	  812.3	  595.9	 5136.0	...
9681639	  812.4	  596.4	 5138.0	...
9681640	  812.5	  596.5	 5136.0	...
9681641	  812.3	  596.6	 5135.0	...
9681642	  812.0	  596.6	 5134.0	...
9681643	  811.7	  596.8	 5134.0	...
9681644	  811.5	  597.1	 5134.0	...
9681645	  811.3	  596.1	 5134.0	...
9681646	  811.1	  594.8	 5134.0	...
9681647	  811.1	  594.4	 5134.0	...
9681648	  811.8	  595.2	 5137.0	...
9681649	  812.5	  595.5	 5140.0	...
9681650	  813.1	  594.8	 5141.0	...
9681651	  813.0	  594.2	 5139.0	...
9681652	  813.1	  594.5	 5137.0	...
9681653	  813.4	  594.6	 5136.0	...
9681654	  813.1	  594.8	 5138.0	...
9681655	  812.1	  595.1	 5142.0	...
9681656	  811.1	  595.4	 5147.0	...
9681657	  810.6	  595.6	 5149.0	...
9681658	  810.5	  595.4	 5150.0	...
9681659	  810.5	  595.5	 5149.0	...
9681660	  811.0	  595.6	 5147.0	...
9681661	  811.6	  595.7	 5146.0	...
9681662	  812.1	  595.8	 5147.0	...
9681663	  811.9	  595.9	 5147.0	...
9681664	  811.7	  595.9	 5148.0	...
9681665	  811.3	  596.0	 5148.0	...
9681666	  810.7	  595.4	 5149.0	...
9681667	  810.0	  594.9	 5149.0	...
9681668	  809.7	  594.4	 5150.0	...
9681669	  809.7	  594.6	 5152.0	...
9681670	  809.6	  594.9	 5154.0	...
9681671	  809.3	  595.2	 5155.0	...
9681672	  809.0	  595.6	 5159.0	...
9681673	  808.9	  595.7	 5165.0	...
9681674	  809.5	  595.7	 5169.0	...
9681675	  810.8	  595.5	 5168.0	...
9681676	  812.0	  595.3	 5162.0	...
9681677	  811.8	  595.5	 5157.0	...
9681678	  810.9	  595.9	 5152.0	...
9681679	  809.8	  596.6	 5151.0	...
9681680	  809.6	  596.9	 5151.0	...
9681681	  809.7	  597.1	 5149.0	...
9681682	  809.8	  597.1	 5148.0	...
9681683	  810.1	  597.6	 5144.0	...
9681684	  810.0	  598.2	 5143.0	...
9681685	  810.1	  598.1	 5152.0	...
9681686	  810.2	  597.5	 5162.0	...
9681687	  810.6	  596.8	 5169.0	...
9681688	  811.1	  596.7	 5165.0	...
9681689	  811.5	  596.6	 5162.0	...
9681690	  811.6	  596.6	 5161.0	...
9681691	  811.7	  596.7	 5168.0	...
9681692	  811.8	  597.0	 5174.0	...
9681693	  811.7	  597.6	 5182.0	...
9681694	  811.7	  597.9	 5183.0	...
9681695	  811.8	  597.9	 5178.0	...
9681696	  811.8	  597.0	 5172.0	...
9681697	  811.7	  596.4	 5170.0	...
9681698	  811.5	  595.9	 5175.0	...
9681699	  811.4	  596.0	 5181.0	...
9681700	  811.2	  596.1	 5182.0	...
9681701	  811.0	  596.3	 5181.0	...
9681702	  810.4	  596.6	 5179.0	...
9681703	  810.2	  596.6	 5177.0	...
9681704	  810.2	  596.4	 5178.0	...
9681705	  810.6	  596.2	 5178.0	...
9681706	  810.9	  596.0	 5179.0	...
9681707	  810.9	  596.4	 5182.0	...
9681708	  810.4	  597.0	 5187.0	...
9681709	  809.9	  597.7	 5192.0	...
9681710	  809.4	  598.0	 5197.0	...
9681711	  809.3	  597.9	 5198.0	...
9681712	  809.7	  597.6	 5195.0	...
9681713	  810.5	  596.3	 5186.0	...
9681714	  811.2	  595.3	 5176.0	...
9681715	  811.5	  594.6	 5174.0	...
9681716	  811.7	  595.0	 5175.0	...
9681717	  811.6	  595.4	 5176.0	...
9681718	  811.6	  596.4	 5173.0	...
9681719	  811.4	  597.2	 5172.0	...
9681720	  811.4	  597.9	 5177.0	...
9681721	  811.5	  597.8	 5183.0	...
9681722	  811.7	  597.9	 5189.0	...
9681723	  812.3	  597.9	 5188.0	...
9681724	  812.6	  597.7	 5188.0	...
9681725	  812.9	  597.2	 5188.0	...
9681726	  812.9	  597.0	 5183.0	...
9681727	  813.0	  597.2	 5178.0	...
9681728	  813.1	  597.9	 5177.0	...
9681729	  813.0	  598.5	 5180.0	...
9681730	  812.8	  598.9	 5183.0	...
9681731	  812.5	  598.9	 5182.0	...
9681732	  812.0	  598.6	 5185.0	...
9681733	  811.6	  598.3	 5191.0	...
9681734	  812.3	  597.8	 5196.0	...
9681735	  813.2	  597.9	 5198.0	...
9681736	  813.9	  598.0	 5199.0	...
9681737	  813.6	  598.2	 5205.0	...
9681738	  812.8	  598.5	 5211.0	...
9681739	  812.2	  598.9	 5216.0	...
9681740	  812.1	  599.5	 5215.0	...
9681741	  812.5	  599.9	 5212.0	...
9681742	  812.9	  599.8	 5209.0	...
9681743	  812.9	  599.1	 5206.0	...
9681744	  812.9	  598.3	 5205.0	...
9681745	  812.2	  597.9	 5204.0	...
9681746	  811.5	  598.2	 5204.0	...
9681747	  810.8	  598.6	 5203.0	...
9681748	  811.0	  599.1	 5202.0	...
9681749	  811.1	  599.5	 5203.0	...
9681750	  810.9	  599.6	 5204.0	...
9681751	  810.5	  599.5	 5211.0	...
9681752	  810.1	  599.0	 5216.0	...
9681753	  810.1	  598.6	 5218.0	...
9681754	  810.1	  598.2	 5215.0	...
9681755	  810.5	  598.0	 5212.0	...
9681756	  811.0	  598.1	 5212.0	...
9681757	  810.6	  598.6	 5217.0	...
9681758	  809.7	  599.2	 5222.0	...
9681759	  809.2	  599.3	 5225.0	...
9681760	  809.5	  599.1	 5224.0	...
9681761	  809.9	  599.1	 5223.0	...
9681762	  809.8	  599.3	 5224.0	...
9681763	  809.9	  599.7	 5222.0	...
9681764	  810.1	  600.0	 5219.0	...
9681765	  810.2	  600.4	 5216.0	...
9681766	  810.3	  600.4	 5215.0	...
9681767	  810.2	  600.4	 5217.0	...
9681768	  810.2	  600.5	 5218.0	...
9681769	  810.3	  600.7	 5219.0	...
9681770	  810.4	  600.6	 5222.0	...
9681771	  810.4	  600.3	 5224.0	...
9681772	  810.3	  599.6	 5225.0	...
9681773	  810.1	  599.1	 5225.0	...
9681774	  809.9	  598.7	 5226.0	...
9681775	  809.6	  598.8	 5228.0	...
9681776	  809.6	  598.7	 5230.0	...
9681777	  809.6	  598.5	 5231.0	...
9681778	  809.8	  598.3	 5231.0	...
9681779	  809.8	  599.3	 5229.0	...
9681780	  809.9	  600.4	 5228.0	...
9681781	  809.9	  601.8	 5227.0	...
9681782	  809.9	  602.1	 5227.0	...
9681783	  809.9	  602.7	 5226.0	...
9681784	  809.8	  602.9	 5224.0	...
9681785	  809.7	  602.4	 5225.0	...
9681786	  809.1	  601.6	 5230.0	...
9681787	  808.5	  600.1	 5235.0	...
9681788	  808.1	  599.7	 5235.0	...
9681789	  808.2	  599.4	 5233.0	...
9681790	  808.6	  599.7	 5229.0	...
9681791	  808.9	  599.9	 5226.0	...
9681792	  809.1	  599.7	 5224.0	...
9681793	  809.0	  599.5	 5224.0	...
9681794	  808.8	  599.2	 5226.0	...
9681795	  808.6	  599.7	 5229.0	...
9681796	  808.7	  600.3	 5227.0	...
9681797	  808.9	  600.3	 5222.0	...
9681798	  809.0	  599.7	 5219.0	...
9681799	  809.0	  599.0	 5221.0	...
9681800	  808.8	  598.8	 5226.0	...
9681801	  808.6	  598.6	 5229.0	...
9681802	  808.4	  598.9	 5231.0	...
9681803	  808.4	  599.6	 5230.0	...
9681804	  808.9	  600.3	 5230.0	...
9681805	  809.3	  600.6	 5230.0	...
9681806	  808.5	  600.2	 5229.0	...
9681807	  807.4	  599.9	 5227.0	...
9681808	  806.2	  599.6	 5225.0	...
9681809	  806.0	  598.5	 5226.0	...
9681810	  805.9	  597.4	 5229.0	...
9681811	  804.8	  596.4	 5232.0	...
9681812	  803.7	  595.6	 5233.0	...
9681813	  802.5	  594.9	 5234.0	...
9681814	  802.2	  594.1	 5234.0	...
9681815	  801.5	  594.3	 5234.0	...
9681816	  801.1	  594.4	 5235.0	...
9681817	  800.8	  594.5	 5235.0	...
9681818	  800.8	  594.0	 5235.0	...
9681819	  801.0	  593.4	 5235.0	...
9681820	  801.2	  592.9	 5236.0	...
9681821	  801.5	  593.2	 5238.0	...
9681822	  801.9	  593.6	 5239.0	...
9681823	  802.2	  592.9	 5240.0	...
9681824	  802.5	  591.5	 5240.0	...
9681825	  803.3	  590.0	 5239.0	...
9681826	  804.2	  589.5	 5234.0	...
9681827	  804.9	  589.0	 5229.0	...
9681828	  804.6	  588.6	 5226.0	...
9681829	  804.2	  588.4	 5225.0	...
9681830	  804.1	  589.0	 5223.0	...
9681831	  803.9	  589.5	 5222.0	...
9681832	  804.0	  589.8	 5222.0	...
9681833	  803.9	  589.8	 5223.0	...
9681834	  803.8	  590.0	 5224.0	...
9681835	  803.7	  590.5	 5224.0	...
9681836	  803.6	  590.9	 5225.0	...
9681837	  803.4	  591.1	 5225.0	...
9681838	  803.3	  591.4	 5223.0	...
9681839	  803.8	  591.8	 5222.0	...
9681840	  804.3	  591.6	 5224.0	...
9681841	  804.7	  591.0	 5227.0	...
9681842	  805.5	  590.0	 5221.0	...
9681843	  806.3	  589.6	 5211.0	...
9681844	  807.1	  589.3	 5202.0	...
9681845	  806.8	  589.5	 5202.0	...
9681846	  806.5	  589.1	 5202.0	...
9681847	  806.3	  588.7	 5202.0	...
9681848	  806.0	  588.2	 5203.0	...
9681849	  805.8	  588.2	 5202.0	...
9681850	  805.3	  588.0	 5202.0	...
9681851	  804.7	  587.9	 5201.0	...
9681852	  804.1	  587.3	 5201.0	...
9681853	  804.0	  587.0	 5202.0	...
9681854	  804.1	  587.0	 5203.0	...
9681855	  804.3	  587.8	 5203.0	...
9681856	  804.6	  588.5	 5203.0	...
9681857	  804.8	  588.8	 5203.0	...
9681858	  805.1	  588.6	 5202.0	...
9681859	  805.1	  588.5	 5201.0	...
9681860	  805.3	  588.3	 5201.0	...
9681861	  805.5	  588.0	 5200.0	...
9681862	  805.8	  587.7	 5200.0	...
9681863	  806.1	  587.8	 5200.0	...
9681864	  805.8	  588.2	 5200.0	...
9681865	  805.2	  588.7	 5201.0	...
9681866	  804.6	  589.1	 5202.0	...
9681867	  804.6	  589.3	 5203.0	...
9681868	  804.6	  589.5	 5205.0	...
9681869	  805.5	  589.3	 5207.0	...
9681870	  806.2	  589.5	 5208.0	...
9681871	  806.8	  589.7	 5205.0	...
9681872	  806.6	  590.0	 5201.0	...
9681873	  806.4	  590.1	 5199.0	...
9681874	  806.1	  590.1	 5202.0	...
9681875	  805.9	  589.0	 5206.0	...
9681876	  805.8	  587.9	 5208.0	...
MSG	9681877 0000 _ Number Off
9681877	  805.7	  586.8	 5207.0	...
9681878	  805.8	  586.8	 5207.0	...
9681879	  806.0	  587.8	 5206.0	...
9681880	  805.7	  588.8	 5205.0	...
9681881	  805.3	  589.2	 5203.0	...
9681882	  804.9	  588.6	 5203.0	...
9681883	  804.9	  587.9	 5201.0	...
9681884	  805.9	  587.3	 5199.0	...
9681885	  806.8	  586.4	 5198.0	...
9681886	  807.5	  585.4	 5199.0	...
9681887	  807.6	  586.2	 5199.0	...
9681888	  807.7	  587.3	 5198.0	...
9681889	  807.9	  588.4	 5198.0	...
9681890	  807.7	  588.4	 5198.0	...
9681891	  807.6	  588.5	 5194.0	...
9681892	  807.4	  588.3	 5189.0	...
9681893	  807.4	  588.0	 5184.0	...
9681894	  806.4	  587.9	 5186.0	...
9681895	  805.4	  588.3	 5189.0	...
9681896	  804.6	  589.0	 5192.0	...
9681897	  804.7	  589.7	 5192.0	...
9681898	  805.4	  589.8	 5192.0	...
9681899	  806.1	  588.9	 5192.0	...
9681900	  806.8	  587.8	 5192.0	...
9681901	  807.0	  588.1	 5189.0	...
9681902	  807.2	  589.2	 5184.0	...
9681903	  807.4	  590.4	 5179.0	...
9681904	  807.2	  590.5	 5179.0	...
9681905	  806.5	  589.9	 5179.0	...
9681906	  805.9	  589.5	 5181.0	...
9681907	  805.5	  589.1	 5183.0	...
9681908	  805.5	  589.4	 5185.0	...
9681909	  805.4	  588.5	 5186.0	...
9681910	  805.5	  587.7	 5188.0	...
9681911	  805.5	  587.1	 5188.0	...
9681912	  805.5	  587.6	 5190.0	...
9681913	  805.2	  587.8	 5191.0	...
9681914	  804.9	  587.4	 5193.0	...
9681915	  804.6	  587.1	 5194.0	...
9681916	  804.5	  587.0	 5195.0	...
9681917	  804.4	  587.3	 5197.0	...
9681918	  804.4	  587.5	 5195.0	...
9681919	  804.2	  587.6	 5193.0	...
9681920	  804.0	  587.5	 5192.0	...
9681921	  804.0	  587.6	 5190.0	...
9681922	  804.3	  587.5	 5188.0	...
9681923	  804.5	  587.5	 5187.0	...
9681924	  804.6	  587.5	 5189.0	...
9681925	  804.7	  587.2	 5186.0	...
9681926	  805.2	  586.8	 5182.0	...
9681927	  806.0	  586.2	 5183.0	...
9681928	  806.7	  585.9	 5189.0	...
9681929	  807.1	  585.6	 5190.0	...
9681930	  807.3	  585.4	 5185.0	...
9681931	  807.3	  586.3	 5186.0	...
9681932	  807.0	  587.3	 5191.0	...
9681933	  806.2	  588.3	 5198.0	...
9681934	  805.5	  588.4	 5200.0	...
9681935	  806.0	  588.3	 5198.0	...
9681936	  807.0	  587.7	 5196.0	...
9681937	  807.1	  587.2	 5193.0	...
9681938	  806.3	  586.9	 5194.0	...
9681939	  805.5	  587.0	 5193.0	...
9681940	  805.5	  586.3	 5193.0	...
9681941	  805.7	  585.5	 5193.0	...
9681942	  806.0	  586.2	 5193.0	...
9681943	  806.3	  587.6	 5190.0	...
9681944	  806.7	  589.3	 5186.0	...
9681945	  807.0	  589.5	 5182.0	...
9681946	  807.1	  589.6	 5181.0	...
9681947	  806.4	  589.5	 5182.0	...
9681948	  805.6	  589.0	 5187.0	...
9681949	  804.9	  587.9	 5192.0	...
9681950	  804.8	  586.9	 5190.0	...
9681951	  804.9	  586.2	 5182.0	...
9681952	  805.2	  586.2	 5176.0	...
9681953	  805.6	  586.1	 5179.0	...
9681954	  805.8	  586.5	 5186.0	...
9681955	  805.9	  587.0	 5193.0	...
9681956	  805.7	  587.6	 5194.0	...
9681957	  805.5	  587.8	 5192.0	...
9681958	  805.2	  588.1	 5190.0	...
9681959	  804.9	  588.4	 5191.0	...
9681960	  804.8	  588.7	 5191.0	...
9681961	  804.9	  588.7	 5188.0	...
9681962	  805.0	  588.6	 5185.0	...
9681963	  805.0	  588.1	 5183.0	...
9681964	  805.1	  588.2	 5184.0	...
9681965	  805.1	  588.3	 5185.0	...
9681966	  805.2	  588.3	 5185.0	...
9681967	  805.2	  587.9	 5185.0	...
9681968	  805.1	  587.6	 5185.0	...
9681969	  805.0	  587.7	 5184.0	...
9681970	  805.0	  588.0	 5184.0	...
9681971	  804.9	  588.1	 5187.0	...
9681972	  804.9	  588.0	 5189.0	...
9681973	  805.0	  587.7	 5189.0	...
9681974	  805.0	  586.5	 5185.0	...
9681975	  805.0	  585.5	 5183.0	...
9681976	  805.0	  585.2	 5183.0	...
9681977	  804.6	  585.7	 5183.0	...
9681978	  804.3	  586.3	 5183.0	...
9681979	  804.6	  586.4	 5183.0	...
9681980	  805.3	  586.8	 5183.0	...
9681981	  805.6	  587.3	 5184.0	...
9681982	  805.2	  587.4	 5185.0	...
9681983	  805.4	  586.9	 5187.0	...
9681984	  806.1	  586.5	 5189.0	...
9681985	  806.8	  586.8	 5191.0	...
9681986	  806.7	  587.1	 5192.0	...
9681987	  806.5	  587.3	 5189.0	...
9681988	  806.4	  587.4	 5188.0	...
9681989	  805.8	  587.7	 5190.0	...
9681990	  805.1	  587.5	 5193.0	...
9681991	  804.7	  587.0	 5191.0	...
9681992	  804.9	  586.4	 5185.0	...
9681993	  805.1	  586.4	 5181.0	...
9681994	  805.1	  586.5	 5181.0	...
9681995	  805.0	  586.7	 5183.0	...
9681996	  805.0	  586.9	 5184.0	...
9681997	  805.0	  587.1	 5182.0	...
9681998	  804.9	  586.9	 5180.0	...
9681999	  804.9	  586.7	 5179.0	...
9682000	  805.2	  586.2	 5180.0	...
9682001	  806.0	  585.7	 5181.0	...
9682002	  806.8	  585.4	 5182.0	...
9682003	  806.8	  585.4	 5184.0	...
9682004	  806.3	  585.5	 5186.0	...
9682005	  805.8	  585.4	 5183.0	...
9682006	  805.9	  586.4	 5179.0	...
9682007	  805.9	  587.4	 5176.0	...
9682008	  805.8	  587.7	 5178.0	...
9682009	  805.6	  587.0	 5181.0	...
9682010	  805.4	  586.6	 5185.0	...
9682011	  805.3	  586.8	 5188.0	...
9682012	  805.5	  586.9	 5188.0	...
9682013	  805.4	  586.7	 5183.0	...
9682014	  805.1	  585.8	 5179.0	...
9682015	  804.6	  585.0	 5174.0	...
9682016	  804.3	  584.0	 5177.0	...
9682017	  804.2	  583.7	 5180.0	...
9682018	  804.3	  584.0	 5183.0	...
9682019	  804.7	  584.7	 5180.0	...
9682020	  805.5	  586.1	 5178.0	...
9682021	  806.1	  586.8	 5176.0	...
9682022	  806.2	  586.3	 5177.0	...
9682023	  806.2	  584.9	 5178.0	...
9682024	  806.2	  584.2	 5179.0	...
9682025	  806.4	  584.9	 5179.0	...
9682026	  806.7	  585.7	 5179.0	...
9682027	  806.9	  585.9	 5178.0	...
9682028	  806.9	  586.1	 5178.0	...
9682029	  806.5	  585.8	 5182.0	...
9682030	  806.2	  585.3	 5186.0	...
9682031	  805.8	  584.5	 5190.0	...
9682032	  806.0	  584.2	 5186.0	...
9682033	  806.2	  584.6	 5181.0	...
9682034	  805.8	  585.4	 5178.0	...
9682035	  805.2	  586.3	 5178.0	...
9682036	  804.4	  586.4	 5184.0	...
9682037	  804.2	  586.9	 5190.0	...
9682038	  804.9	  587.2	 5194.0	...
9682039	  806.2	  586.8	 5189.0	...
9682040	  807.2	  586.0	 5179.0	...
9682041	  807.5	  585.7	 5172.0	...
9682042	  807.2	  586.1	 5169.0	...
9682043	  807.1	  586.1	 5171.0	...
9682044	  807.3	  585.5	 5173.0	...
9682045	  807.8	  585.0	 5176.0	...
9682046	  808.5	  584.8	 5178.0	...
9682047	  808.7	  584.7	 5179.0	...
9682048	  809.0	  584.4	 5178.0	...
9682049	  809.2	  584.1	 5177.0	...
9682050	  809.4	  583.8	 5177.0	...
9682051	  809.4	  583.8	 5174.0	...
9682052	  809.1	  583.8	 5171.0	...
9682053	  809.1	  583.9	 5168.0	...
9682054	  809.2	  584.3	 5168.0	...
9682055	  809.5	  584.6	 5168.0	...
9682056	  809.7	  584.8	 5167.0	...
9682057	  809.7	  585.0	 5167.0	...
9682058	  809.6	  585.3	 5165.0	...
9682059	  809.4	  585.1	 5165.0	...
9682060	  809.2	  584.1	 5167.0	...
9682061	  808.9	  583.2	 5169.0	...
9682062	  808.4	  583.6	 5172.0	...
9682063	  808.1	  584.3	 5173.0	...
9682064	  808.0	  584.6	 5174.0	...
9682065	  808.3	  584.3	 5175.0	...
9682066	  808.7	  584.0	 5174.0	...
9682067	  809.0	  584.1	 5173.0	...
9682068	  808.9	  585.0	 5175.0	...
9682069	  808.9	  585.9	 5180.0	...
9682070	  808.8	  586.1	 5180.0	...
9682071	  808.6	  585.9	 5176.0	...
9682072	  808.1	  585.7	 5174.0	...
9682073	  807.7	  586.1	 5176.0	...
9682074	  807.6	  586.3	 5177.0	...
9682075	  807.6	  586.5	 5177.0	...
9682076	  807.6	  586.6	 5178.0	...
9682077	  807.1	  586.3	 5183.0	...
9682078	  806.7	  585.6	 5188.0	...
9682079	  806.5	  584.8	 5188.0	...
9682080	  807.2	  584.3	 5187.0	...
9682081	  807.9	  583.6	 5185.0	...
9682082	  808.1	  582.9	 5184.0	...
9682083	  807.7	  582.6	 5182.0	...
9682084	  807.0	  583.2	 5186.0	...
9682085	  806.3	  584.0	 5191.0	...
9682086	  806.4	  584.3	 5195.0	...
9682087	  806.9	  584.4	 5194.0	...
9682088	  807.2	  584.1	 5190.0	...
9682089	  807.0	  584.0	 5187.0	...
MSG	9682090 0000 _ Number On
9682090	  806.8	  584.3	 5185.0	...
9682091	  806.9	  584.8	 5185.0	...
9682092	  807.1	  585.7	 5185.0	...
9682093	  807.2	  586.2	 5185.0	...
9682094	  807.3	  586.7	 5184.0	...
9682095	  807.9	  586.7	 5184.0	...
9682096	  808.5	  586.2	 5183.0	...
9682097	  808.7	  585.5	 5184.0	...
9682098	  807.9	  585.3	 5184.0	...
9682099	  807.2	  585.6	 5184.0	...
9682100	  806.7	  585.8	 5185.0	...
9682101	  806.6	  585.4	 5186.0	...
9682102	  806.6	  585.2	 5185.0	...
9682103	  806.3	  585.5	 5184.0	...
9682104	  805.7	  585.7	 5189.0	...
9682105	  805.1	  585.6	 5194.0	...
9682106	  805.0	  585.2	 5198.0	...
9682107	  805.8	  584.8	 5194.0	...
9682108	  806.6	  584.6	 5192.0	...
9682109	  807.3	  584.8	 5190.0	...
9682110	  807.5	  585.1	 5191.0	...
9682111	  807.8	  585.8	 5192.0	...
9682112	  808.1	  586.3	 5191.0	...
9682113	  808.2	  586.9	 5188.0	...
9682114	  808.1	  586.7	 5183.0	...
9682115	  808.0	  586.3	 5181.0	...
9682116	  808.0	  585.8	 5179.0	...
9682117	  808.1	  585.6	 5179.0	...
9682118	  808.4	  585.3	 5179.0	...
9682119	  808.7	  584.9	 5179.0	...
9682120	  808.9	  584.7	 5179.0	...
9682121	  808.4	  584.7	 5181.0	...
9682122	  808.0	  584.6	 5183.0	...
9682123	  808.3	  584.5	 5183.0	...
9682124	  808.8	  584.6	 5181.0	...
9682125	  809.3	  584.8	 5180.0	...
9682126	  809.5	  585.1	 5181.0	...
9682127	  809.8	  585.0	 5181.0	...
9682128	  810.1	  584.9	 5181.0	...
9682129	  810.2	  584.8	 5182.0	...
9682130	  810.2	  584.9	 5182.0	...
9682131	  810.5	  584.8	 5184.0	...
9682132	  810.9	  584.7	 5186.0	...
9682133	  810.8	  584.6	 5187.0	...
9682134	  810.5	  584.6	 5186.0	...
9682135	  810.1	  584.1	 5189.0	...
9682136	  810.1	  583.9	 5192.0	...
9682137	  810.1	  584.1	 5193.0	...
9682138	  810.1	  584.7	 5191.0	...
9682139	  810.0	  584.9	 5189.0	...
9682140	  810.3	  584.6	 5188.0	...
9682141	  810.6	  584.1	 5188.0	...
9682142	  810.9	  583.7	 5187.0	...
9682143	  810.8	  583.4	 5185.0	...
9682144	  810.5	  583.3	 5184.0	...
9682145	  810.2	  583.2	 5183.0	...
9682146	  809.9	  583.2	 5183.0	...
9682147	  810.1	  583.9	 5183.0	...
9682148	  810.5	  584.6	 5183.0	...
9682149	  811.0	  585.2	 5183.0	...
9682150	  811.2	  585.0	 5183.0	...
9682151	  811.3	  584.8	 5182.0	...
9682152	  811.2	  584.8	 5181.0	...
9682153	  811.0	  584.7	 5185.0	...
9682154	  810.8	  584.4	 5192.0	...
9682155	  810.9	  584.2	 5199.0	...
9682156	  810.9	  584.4	 5200.0	...
9682157	  811.0	  584.6	 5198.0	...
9682158	  811.1	  584.9	 5197.0	...
9682159	  811.0	  585.0	 5196.0	...
9682160	  810.8	  585.0	 5195.0	...
9682161	  810.5	  584.8	 5197.0	...
9682162	  810.3	  584.4	 5200.0	...
9682163	  810.1	  584.1	 5205.0	...
9682164	  810.0	  584.1	 5206.0	...
9682165	  810.4	  584.3	 5208.0	...
9682166	  811.3	  584.3	 5207.0	...
9682167	  812.3	  584.4	 5204.0	...
9682168	  812.7	  584.3	 5200.0	...
9682169	  812.7	  584.4	 5197.0	...
9682170	  812.0	  584.7	 5197.0	...
9682171	  811.3	  584.3	 5199.0	...
9682172	  810.7	  583.7	 5201.0	...
9682173	  810.9	  583.9	 5203.0	...
9682174	  811.1	  584.8	 5203.0	...
9682175	  811.2	  585.5	 5203.0	...
9682176	  811.4	  585.4	 5202.0	...
9682177	  811.4	  585.2	 5202.0	...
9682178	  811.3	  585.1	 5204.0	...
9682179	  811.2	  585.1	 5210.0	...
9682180	  811.3	  584.4	 5215.0	...
9682181	  811.3	  583.7	 5216.0	...
9682182	  811.3	  583.9	 5215.0	...
9682183	  811.3	  584.9	 5214.0	...
9682184	  811.1	  585.8	 5215.0	...
9682185	  810.9	  586.1	 5214.0	...
9682186	  810.8	  586.2	 5213.0	...
9682187	  810.9	  586.4	 5216.0	...
9682188	  810.7	  586.3	 5221.0	...
9682189	  810.7	  586.4	 5224.0	...
9682190	  810.7	  586.6	 5222.0	...
9682191	  811.4	  585.8	 5221.0	...
9682192	  812.1	  584.9	 5221.0	...
9682193	  812.6	  583.8	 5222.0	...
9682194	  812.6	  583.7	 5220.0	...
9682195	  812.5	  583.6	 5219.0	...
9682196	  812.6	  583.7	 5218.0	...
9682197	  812.6	  583.8	 5219.0	...
9682198	  812.7	  583.9	 5220.0	...
9682199	  812.4	  583.9	 5221.0	...
9682200	  812.6	  583.8	 5223.0	...
9682201	  812.9	  583.8	 5223.0	...
9682202	  813.4	  584.0	 5223.0	...
9682203	  812.3	  584.6	 5224.0	...
9682204	  811.1	  584.7	 5226.0	...
9682205	  810.2	  584.4	 5226.0	...
9682206	  810.5	  584.6	 5225.0	...
9682207	  811.2	  585.2	 5223.0	...
9682208	  811.6	  585.8	 5222.0	...
9682209	  811.9	  585.7	 5223.0	...
9682210	  811.9	  585.5	 5225.0	...
9682211	  811.9	  585.2	 5227.0	...
9682212	  812.0	  584.8	 5227.0	...
9682213	  812.2	  584.5	 5225.0	...
9682214	  812.1	  584.5	 5227.0	...
9682215	  812.0	  584.8	 5232.0	...
9682216	  811.9	  585.7	 5235.0	...
9682217	  811.6	  586.5	 5237.0	...
9682218	  811.2	  586.5	 5235.0	...
9682219	  811.0	  586.1	 5236.0	...
9682220	  811.2	  585.4	 5237.0	...
9682221	  811.4	  585.2	 5238.0	...
9682222	  812.2	  585.3	 5235.0	...
9682223	  813.0	  585.7	 5232.0	...
9682224	  813.4	  585.8	 5231.0	...
9682225	  813.0	  585.5	 5232.0	...
9682226	  812.5	  585.2	 5233.0	...
9682227	  812.4	  585.3	 5231.0	...
9682228	  812.4	  585.4	 5228.0	...
9682229	  812.5	  585.5	 5226.0	...
9682230	  812.6	  585.4	 5229.0	...
9682231	  812.9	  585.4	 5236.0	...
9682232	  813.3	  584.7	 5244.0	...
9682233	  813.7	  583.9	 5245.0	...
9682234	  813.0	  584.1	 5241.0	...
9682235	  812.1	  585.0	 5241.0	...
9682236	  811.1	  585.5	 5244.0	...
9682237	  811.2	  585.1	 5248.0	...
9682238	  812.3	  584.6	 5249.0	...
9682239	  813.4	  584.7	 5250.0	...
9682240	  813.2	  585.0	 5251.0	...
9682241	  812.2	  585.3	 5250.0	...
9682242	  811.2	  585.6	 5249.0	...
9682243	  811.4	  585.7	 5248.0	...
9682244	  811.8	  585.7	 5248.0	...
9682245	  812.2	  585.6	 5248.0	...
9682246	  812.7	  585.4	 5248.0	...
9682247	  812.9	  585.1	 5248.0	...
9682248	  813.1	  584.9	 5250.0	...
9682249	  812.2	  585.0	 5256.0	...
9682250	  811.3	  585.2	 5262.0	...
9682251	  811.0	  585.2	 5264.0	...
9682252	  811.6	  585.7	 5258.0	...
9682253	  813.0	  586.1	 5250.0	...
9682254	  813.9	  586.5	 5248.0	...
9682255	  814.6	  586.5	 5249.0	...
9682256	  814.5	  586.5	 5254.0	...
9682257	  814.4	  586.4	 5257.0	...
9682258	  814.4	  586.0	 5257.0	...
9682259	  814.1	  585.6	 5256.0	...
9682260	  813.7	  585.9	 5257.0	...
9682261	  813.3	  586.5	 5258.0	...
9682262	  813.2	  587.1	 5258.0	...
9682263	  813.2	  586.9	 5258.0	...
9682264	  813.2	  586.6	 5257.0	...
9682265	  813.5	  586.2	 5256.0	...
9682266	  813.6	  586.7	 5255.0	...
9682267	  813.7	  587.5	 5254.0	...
9682268	  813.5	  587.6	 5254.0	...
9682269	  813.5	  587.1	 5253.0	...
9682270	  812.8	  586.6	 5253.0	...
9682271	  812.3	  586.7	 5255.0	...
9682272	  812.2	  586.3	 5258.0	...
9682273	  812.7	  585.9	 5263.0	...
9682274	  812.9	  585.8	 5268.0	...
9682275	  812.4	  586.1	 5274.0	...
9682276	  811.9	  586.4	 5275.0	...
9682277	  812.6	  586.3	 5277.0	...
9682278	  813.7	  586.4	 5277.0	...
9682279	  814.7	  586.5	 5273.0	...
9682280	  814.7	  586.7	 5269.0	...
9682281	  814.4	  586.8	 5268.0	...
9682282	  813.9	  587.5	 5271.0	...
9682283	  813.3	  588.2	 5275.0	...
9682284	  813.6	  587.7	 5275.0	...
9682285	  814.0	  586.0	 5276.0	...
9682286	  814.1	  584.3	 5280.0	...
9682287	  813.9	  583.9	 5283.0	...
9682288	  813.7	  584.3	 5282.0	...
9682289	  813.8	  584.5	 5279.0	...
9682290	  813.8	  584.5	 5281.0	...
9682291	  813.3	  584.6	 5286.0	...
9682292	  812.9	  585.0	 5293.0	...
9682293	  812.7	  585.4	 5294.0	...
9682294	  813.1	  585.6	 5294.0	...
9682295	  813.4	  585.7	 5291.0	...
9682296	  813.9	  585.7	 5285.0	...
9682297	  814.1	  585.5	 5282.0	...
9682298	  814.2	  585.1	 5279.0	...
9682299	  814.1	  584.8	 5280.0	...
9682300	  814.0	  584.4	 5281.0	...
9682301	  814.0	  584.3	 5291.0	...
9682302	  814.0	  584.5	 5301.0	...
9682303	  814.0	  585.0	 5310.0	...
9682304	  813.8	  585.5	 5308.0	...
9682305	  813.6	  585.2	 5306.0	...
9682306	  813.5	  584.8	 5305.0	...
9682307	  813.5	  585.1	 5305.0	...
9682308	  813.3	  586.0	 5304.0	...
9682309	  813.0	  586.9	 5303.0	...
9682310	  812.9	  587.1	 5303.0	...
9682311	  812.9	  586.8	 5307.0	...
9682312	  813.1	  586.7	 5309.0	...
9682313	  813.3	  586.5	 5312.0	...
9682314	  813.4	  585.4	 5311.0	...
9682315	  813.5	  584.2	 5312.0	...
9682316	  813.6	  583.0	 5314.0	...
9682317	  813.7	  583.0	 5312.0	...
9682318	  813.6	  583.3	 5308.0	...
9682319	  813.6	  583.7	 5305.0	...
9682320	  813.8	  584.0	 5305.0	...
9682321	  813.9	  584.2	 5305.0	...
9682322	  813.3	  584.5	 5310.0	...
9682323	  812.6	  584.9	 5314.0	...
9682324	  812.3	  585.1	 5318.0	...
9682325	  812.7	  585.2	 5319.0	...
9682326	  813.1	  585.3	 5319.0	...
9682327	  812.8	  585.5	 5320.0	...
9682328	  812.4	  585.8	 5322.0	...
9682329	  812.2	  586.0	 5325.0	...
9682330	  812.4	  585.8	 5331.0	...
9682331	  812.5	  585.5	 5333.0	...
9682332	  812.6	  586.1	 5332.0	...
9682333	  812.9	  586.9	 5329.0	...
9682334	  813.2	  587.6	 5327.0	...
9682335	  813.4	  587.3	 5330.0	...
9682336	  813.0	  587.0	 5333.0	...
9682337	  812.8	  586.7	 5335.0	...
9682338	  812.6	  585.4	 5332.0	...
9682339	  812.8	  584.1	 5329.0	...
9682340	  812.7	  583.7	 5332.0	...
9682341	  812.6	  584.3	 5335.0	...
9682342	  813.4	  584.7	 5337.0	...
9682343	  814.3	  584.5	 5334.0	...
9682344	  814.5	  584.3	 5330.0	...
9682345	  813.7	  584.3	 5332.0	...
9682346	  812.9	  584.9	 5336.0	...
9682347	  813.1	  585.8	 5340.0	...
9682348	  813.4	  586.6	 5339.0	...
9682349	  813.8	  586.8	 5342.0	...
9682350	  814.0	  586.4	 5346.0	...
9682351	  814.0	  586.0	 5346.0	...
9682352	  813.8	  585.9	 5344.0	...
9682353	  813.6	  585.6	 5341.0	...
9682354	  813.6	  585.3	 5342.0	...
9682355	  813.6	  585.8	 5342.0	...
9682356	  813.7	  586.5	 5343.0	...
9682357	  813.8	  587.3	 5343.0	...
9682358	  813.7	  587.6	 5347.0	...
9682359	  813.6	  587.9	 5350.0	...
9682360	  813.5	  587.6	 5354.0	...
9682361	  813.3	  587.0	 5354.0	...
9682362	  813.1	  586.9	 5354.0	...
9682363	  813.4	  587.3	 5351.0	...
9682364	  813.8	  586.9	 5347.0	...
9682365	  814.1	  586.0	 5344.0	...
9682366	  814.0	  585.2	 5347.0	...
9682367	  814.0	  585.2	 5350.0	...
9682368	  814.0	  585.1	 5355.0	...
9682369	  813.9	  585.0	 5358.0	...
9682370	  813.6	  585.2	 5360.0	...
9682371	  813.2	  585.1	 5361.0	...
9682372	  812.9	  585.0	 5362.0	...
9682373	  812.8	  585.0	 5366.0	...
9682374	  812.9	  585.4	 5370.0	...
9682375	  813.0	  585.8	 5373.0	...
9682376	  812.9	  585.7	 5375.0	...
9682377	  812.8	  585.5	 5376.0	...
9682378	  812.9	  585.3	 5376.0	...
9682379	  812.9	  584.6	 5375.0	...
9682380	  812.8	  584.0	 5379.0	...
9682381	  812.6	  583.6	 5385.0	...
9682382	  811.7	  583.8	 5390.0	...
9682383	  811.0	  584.2	 5391.0	...
9682384	  810.7	  584.7	 5393.0	...
9682385	  811.0	  585.1	 5393.0	...
9682386	  811.2	  585.3	 5392.0	...
9682387	  811.1	  585.3	 5391.0	...
9682388	  811.4	  585.3	 5390.0	...
9682389	  811.5	  585.3	 5389.0	...
9682390	  811.6	  585.7	 5387.0	...
9682391	  811.4	  586.1	 5389.0	...
9682392	  811.5	  586.4	 5394.0	...
9682393	  811.5	  586.3	 5398.0	...
MSG	9682394 0000 _ Number Off
9682394	  811.6	  586.3	 5399.0	...
9682395	  811.4	  586.3	 5399.0	...
9682396	  811.6	  586.4	 5397.0	...
9682397	  812.0	  586.4	 5392.0	...
9682398	  812.6	  586.3	 5386.0	...
9682399	  812.8	  585.1	 5383.0	...
9682400	  812.7	  584.0	 5384.0	...
9682401	  812.6	  584.4	 5386.0	...
9682402	  812.5	  585.9	 5388.0	...
9682403	  812.5	  587.4	 5388.0	...
9682404	  812.3	  587.4	 5388.0	...
9682405	  812.0	  587.3	 5389.0	...
9682406	  811.5	  587.2	 5390.0	...
9682407	  810.8	  587.1	 5391.0	...
9682408	  808.4	  586.3	 5392.0	...
9682409	  806.2	  585.4	 5394.0	...
9682410	  803.9	  584.5	 5395.0	...
9682411	  803.3	  584.7	 5394.0	...
9682412	  801.7	  584.3	 5399.0	...
9682413	  800.5	  583.9	 5405.0	...
9682414	  799.7	  583.4	 5410.0	...
9682415	  798.8	  583.5	 5411.0	...
9682416	  798.0	  583.7	 5412.0	...
9682417	  797.2	  584.1	 5413.0	...
9682418	  797.1	  584.3	 5415.0	...
9682419	  797.0	  583.7	 5415.0	...
9682420	  797.0	  582.9	 5416.0	...
9682421	  797.1	  582.1	 5411.0	...
9682422	  797.8	  582.1	 5407.0	...
9682423	  798.4	  582.1	 5408.0	...
9682424	  798.8	  581.6	 5413.0	...
9682425	  798.8	  581.0	 5421.0	...
9682426	  799.0	  580.5	 5423.0	...
9682427	  799.6	  580.9	 5426.0	...
9682428	  800.6	  580.7	 5427.0	...
9682429	  801.2	  580.5	 5425.0	...
9682430	  801.3	  579.9	 5421.0	...
9682431	  801.0	  579.8	 5418.0	...
9682432	  800.4	  579.7	 5412.0	...
9682433	  800.1	  580.1	 5410.0	...
9682434	  799.9	  580.6	 5411.0	...
9682435	  800.4	  580.7	 5416.0	...
9682436	  800.7	  580.2	 5418.0	...
9682437	  801.0	  579.4	 5415.0	...
9682438	  801.0	  579.0	 5412.0	...
9682439	  801.0	  578.3	 5416.0	...
9682440	  801.1	  577.8	 5420.0	...
9682441	  801.1	  578.6	 5423.0	...
9682442	  801.1	  579.8	 5422.0	...
9682443	  801.2	  581.0	 5421.0	...
9682444	  801.2	  580.2	 5420.0	...
9682445	  800.7	  579.6	 5417.0	...
9682446	  800.1	  578.9	 5413.0	...
9682447	  800.4	  578.8	 5409.0	...
9682448	  801.2	  579.1	 5408.0	...
9682449	  802.1	  579.4	 5410.0	...
9682450	  802.2	  579.8	 5413.0	...
9682451	  802.1	  579.7	 5416.0	...
9682452	  802.0	  579.7	 5418.0	...
9682453	  802.2	  579.3	 5419.0	...
9682454	  802.6	  578.8	 5420.0	...
9682455	  803.1	  578.4	 5417.0	...
9682456	  803.5	  579.0	 5414.0	...
9682457	  803.8	  579.4	 5412.0	...
9682458	  803.8	  579.6	 5414.0	...
9682459	  803.3	  579.0	 5422.0	...
9682460	  802.6	  578.5	 5428.0	...
9682461	  802.1	  579.5	 5430.0	...
9682462	  802.3	  580.9	 5427.0	...
9682463	  802.4	  581.3	 5424.0	...
9682464	  802.4	  580.4	 5422.0	...
9682465	  802.3	  579.5	 5421.0	...
9682466	  802.3	  579.6	 5419.0	...
9682467	  802.3	  580.0	 5419.0	...
9682468	  802.1	  580.3	 5422.0	...
9682469	  801.9	  580.6	 5425.0	...
9682470	  801.8	  580.6	 5428.0	...
9682471	  802.0	  580.5	 5428.0	...
9682472	  802.2	  580.3	 5430.0	...
9682473	  801.9	  580.2	 5431.0	...
9682474	  801.6	  579.9	 5429.0	...
9682475	  801.4	  579.5	 5428.0	...
9682476	  802.0	  579.1	 5427.0	...
9682477	  802.3	  578.8	 5427.0	...
9682478	  802.6	  578.7	 5427.0	...
9682479	  802.6	  578.6	 5426.0	...
9682480	  802.5	  578.7	 5430.0	...
9682481	  802.4	  578.8	 5435.0	...
9682482	  802.3	  578.9	 5441.0	...
9682483	  802.3	  578.9	 5441.0	...
9682484	  802.4	  578.4	 5441.0	...
9682485	  802.1	  578.1	 5441.0	...
9682486	  801.1	  578.2	 5441.0	...
9682487	  800.2	  578.9	 5442.0	...
9682488	  799.1	  579.3	 5443.0	...
9682489	  798.8	  579.6	 5442.0	...
9682490	  798.5	  579.9	 5440.0	...
9682491	  798.7	  580.1	 5439.0	...
9682492	  798.8	  580.1	 5438.0	...
9682493	  798.8	  580.0	 5438.0	...
9682494	  798.7	  579.8	 5440.0	...
9682495	  798.6	  579.6	 5443.0	...
9682496	  799.0	  579.3	 5445.0	...
9682497	  799.4	  579.1	 5445.0	...
9682498	  799.9	  579.0	 5445.0	...
9682499	  799.9	  579.2	 5446.0	...
9682500	  800.0	  579.3	 5447.0	...
9682501	  800.1	  578.8	 5449.0	...
9682502	  800.2	  578.1	 5450.0	...
9682503	  800.3	  577.6	 5449.0	...
9682504	  800.3	  577.8	 5447.0	...
9682505	  800.6	  578.5	 5446.0	...
9682506	  801.1	  579.0	 5445.0	...
9682507	  801.2	  579.5	 5444.0	...
9682508	  800.6	  579.5	 5447.0	...
9682509	  799.8	  579.3	 5451.0	...
9682510	  799.4	  579.2	 5454.0	...
9682511	  799.3	  578.8	 5454.0	...
9682512	  799.3	  578.6	 5454.0	...
9682513	  799.4	  578.9	 5450.0	...
9682514	  799.5	  579.4	 5445.0	...
9682515	  799.5	  579.1	 5445.0	...
9682516	  799.5	  578.2	 5449.0	...
9682517	  799.6	  577.9	 5451.0	...
9682518	  799.8	  579.2	 5449.0	...
9682519	  799.7	  580.4	 5450.0	...
9682520	  799.6	  580.5	 5454.0	...
9682521	  799.5	  580.0	 5458.0	...
9682522	  799.5	  579.4	 5458.0	...
9682523	  799.4	  578.8	 5456.0	...
9682524	  799.2	  578.2	 5456.0	...
9682525	  798.5	  577.7	 5457.0	...
9682526	  798.0	  577.8	 5459.0	...
9682527	  797.5	  578.0	 5460.0	...
9682528	  797.4	  578.2	 5462.0	...
9682529	  797.2	  578.5	 5464.0	...
9682530	  797.5	  578.8	 5466.0	...
9682531	  798.2	  579.0	 5465.0	...
9682532	  799.0	  579.2	 5463.0	...
9682533	  799.3	  578.5	 5462.0	...
9682534	  799.5	  577.4	 5463.0	...
9682535	  799.5	  576.7	 5464.0	...
9682536	  799.4	  577.5	 5464.0	...
9682537	  799.3	  578.2	 5465.0	...
9682538	  799.6	  578.6	 5465.0	...
9682539	  800.0	  578.8	 5459.0	...
9682540	  800.1	  579.1	 5453.0	...
9682541	  799.8	  579.6	 5446.0	...
9682542	  799.8	  579.7	 5445.0	...
9682543	  800.0	  579.7	 5444.0	...
9682544	  800.0	  580.2	 5446.0	...
9682545	  799.7	  580.6	 5452.0	...
9682546	  799.5	  580.9	 5458.0	...
9682547	  799.3	  580.7	 5462.0	...
9682548	  799.3	  580.6	 5463.0	...
9682549	  799.6	  580.0	 5465.0	...
9682550	  799.7	  579.3	 5467.0	...
9682551	  799.8	  578.5	 5467.0	...
9682552	  799.1	  578.6	 5468.0	...
9682553	  798.7	  579.1	 5469.0	...
9682554	  798.3	  579.6	 5470.0	...
9682555	  798.7	  579.7	 5470.0	...
9682556	  799.6	  579.4	 5465.0	...
9682557	  800.5	  579.0	 5459.0	...
9682558	  800.8	  578.9	 5459.0	...
9682559	  800.5	  578.9	 5466.0	...
9682560	  799.9	  578.7	 5474.0	...
9682561	  799.0	  578.5	 5475.0	...
9682562	  798.2	  578.0	 5475.0	...
9682563	  797.5	  577.9	 5473.0	...
9682564	  797.4	  578.0	 5471.0	...
9682565	  798.1	  578.2	 5466.0	...
9682566	  799.0	  578.6	 5464.0	...
9682567	  799.7	  578.6	 5463.0	...
9682568	  799.3	  578.8	 5464.0	...
9682569	  798.8	  578.9	 5465.0	...
9682570	  798.6	  579.0	 5465.0	...
9682571	  798.6	  579.0	 5466.0	...
9682572	  798.5	  578.9	 5467.0	...
9682573	  798.5	  578.9	 5470.0	...
9682574	  798.4	  578.4	 5473.0	...
9682575	  798.4	  578.0	 5475.0	...
9682576	  798.1	  577.6	 5475.0	...
9682577	  797.7	  578.0	 5477.0	...
9682578	  797.3	  578.6	 5478.0	...
9682579	  797.2	  578.8	 5475.0	...
9682580	  797.4	  578.9	 5471.0	...
9682581	  797.8	  578.6	 5466.0	...
9682582	  798.3	  578.6	 5466.0	...
9682583	  798.9	  578.6	 5465.0	...
9682584	  799.0	  577.5	 5464.0	...
9682585	  798.9	  576.5	 5471.0	...
9682586	  798.7	  575.5	 5478.0	...
9682587	  798.8	  576.3	 5485.0	...
9682588	  798.7	  577.3	 5486.0	...
9682589	  798.6	  578.3	 5487.0	...
9682590	  798.3	  578.5	 5486.0	...
9682591	  798.2	  578.4	 5484.0	...
9682592	  798.6	  578.1	 5482.0	...
9682593	  799.0	  577.9	 5481.0	...
9682594	  799.3	  577.6	 5486.0	...
9682595	  798.9	  577.6	 5492.0	...
9682596	  798.1	  577.7	 5499.0	...
9682597	  797.5	  578.1	 5501.0	...
9682598	  797.3	  578.7	 5501.0	...
9682599	  797.7	  579.2	 5499.0	...
9682600	  798.2	  579.8	 5498.0	...
9682601	  798.7	  579.9	 5495.0	...
9682602	  799.1	  580.0	 5492.0	...
9682603	  798.6	  579.5	 5489.0	...
9682604	  798.0	  579.6	 5490.0	...
MSG	9682605 0000 _ Number On
9682605	  797.4	  579.8	 5491.0	...
9682606	  798.2	  579.9	 5492.0	...
9682607	  798.9	  579.2	 5494.0	...
9682608	  798.3	  578.8	 5500.0	...
9682609	  797.0	  578.7	 5506.0	...
9682610	  795.7	  578.8	 5508.0	...
9682611	  795.6	  578.5	 5506.0	...
9682612	  795.5	  578.3	 5503.0	...
9682613	  795.3	  578.0	 5501.0	...
9682614	  795.1	  577.9	 5497.0	...
9682615	  795.2	  577.7	 5495.0	...
9682616	  795.5	  577.6	 5494.0	...
9682617	  795.9	  578.1	 5494.0	...
9682618	  795.9	  578.6	 5495.0	...
9682619	  795.9	  579.0	 5496.0	...
9682620	  795.8	  578.7	 5497.0	...
9682621	  795.8	  578.9	 5498.0	...
9682622	  795.9	  579.4	 5497.0	...
9682623	  796.0	  579.8	 5495.0	...
9682624	  796.3	  579.9	 5493.0	...
9682625	  796.5	  579.9	 5492.0	...
9682626	  796.7	  579.9	 5491.0	...
9682627	  796.5	  579.9	 5491.0	...
9682628	  796.3	  579.9	 5491.0	...
9682629	  796.5	  580.1	 5490.0	...
9682630	  797.0	  580.4	 5490.0	...
9682631	  797.2	  580.5	 5490.0	...
9682632	  797.0	  580.2	 5491.0	...
9682633	  796.7	  579.8	 5491.0	...
9682634	  796.7	  579.4	 5489.0	...
9682635	  796.5	  579.3	 5488.0	...
9682636	  796.3	  579.4	 5487.0	...
9682637	  796.3	  579.6	 5487.0	...
9682638	  797.0	  579.6	 5487.0	...
9682639	  797.6	  580.0	 5487.0	...
9682640	  798.3	  580.3	 5486.0	...
9682641	  798.6	  580.6	 5486.0	...
9682642	  798.7	  580.4	 5487.0	...
9682643	  798.3	  580.2	 5485.0	...
9682644	  797.4	  580.2	 5481.0	...
9682645	  796.7	  580.1	 5478.0	...
9682646	  796.9	  580.0	 5479.0	...
9682647	  798.1	  580.4	 5477.0	...
9682648	  799.2	  580.9	 5474.0	...
9682649	  799.7	  581.6	 5476.0	...
9682650	  799.8	  581.7	 5479.0	...
9682651	  799.1	  581.8	 5483.0	...
9682652	  798.1	  582.6	 5483.0	...
9682653	  797.2	  583.4	 5484.0	...
9682654	  797.3	  583.9	 5485.0	...
9682655	  797.7	  583.9	 5484.0	...
9682656	  798.3	  584.5	 5480.0	...
9682657	  798.6	  585.2	 5478.0	...
9682658	  798.5	  585.1	 5478.0	...
9682659	  798.2	  584.3	 5480.0	...
9682660	  797.9	  583.3	 5482.0	...
9682661	  798.1	  583.2	 5484.0	...
9682662	  798.2	  583.5	 5487.0	...
9682663	  798.3	  584.0	 5484.0	...
9682664	  798.2	  583.9	 5479.0	...
9682665	  797.9	  583.0	 5475.0	...
9682666	  797.5	  582.1	 5477.0	...
9682667	  797.0	  581.8	 5478.0	...
9682668	  796.4	  581.7	 5479.0	...
9682669	  796.1	  581.5	 5479.0	...
9682670	  796.3	  581.2	 5479.0	...
9682671	  796.7	  581.1	 5479.0	...
9682672	  797.1	  581.0	 5478.0	...
9682673	  797.3	  581.9	 5478.0	...
9682674	  797.6	  582.6	 5476.0	...
9682675	  797.9	  583.0	 5474.0	...
9682676	  798.4	  582.5	 5470.0	...
9682677	  798.8	  582.2	 5467.0	...
9682678	  799.2	  582.1	 5463.0	...
9682679	  799.9	  581.7	 5466.0	...
9682680	  800.4	  581.4	 5472.0	...
9682681	  799.8	  581.3	 5479.0	...
9682682	  798.7	  581.4	 5482.0	...
9682683	  797.5	  581.5	 5482.0	...
9682684	  797.3	  581.7	 5480.0	...
9682685	  797.2	  582.4	 5475.0	...
9682686	  797.1	  582.7	 5470.0	...
9682687	  797.1	  583.0	 5467.0	...
9682688	  796.9	  582.9	 5469.0	...
9682689	  796.8	  583.0	 5472.0	...
9682690	  796.7	  583.0	 5475.0	...
9682691	  796.7	  583.0	 5475.0	...
9682692	  796.8	  583.1	 5475.0	...
9682693	  796.8	  583.2	 5475.0	...
9682694	  796.9	  583.9	 5475.0	...
9682695	  797.0	  584.7	 5477.0	...
9682696	  797.3	  584.7	 5480.0	...
9682697	  797.5	  583.9	 5477.0	...
9682698	  797.6	  583.2	 5471.0	...
9682699	  797.3	  583.4	 5464.0	...
9682700	  797.1	  583.9	 5464.0	...
9682701	  796.9	  584.5	 5464.0	...
9682702	  797.1	  585.2	 5465.0	...
9682703	  797.4	  585.5	 5465.0	...
9682704	  797.7	  585.2	 5464.0	...
9682705	  797.5	  584.7	 5466.0	...
9682706	  797.1	  584.3	 5469.0	...
9682707	  796.7	  584.1	 5471.0	...
9682708	  796.7	  584.5	 5470.0	...
9682709	  796.6	  585.0	 5464.0	...
9682710	  797.4	  585.3	 5459.0	...
9682711	  798.4	  585.1	 5459.0	...
9682712	  799.1	  584.9	 5462.0	...
9682713	  798.0	  584.3	 5465.0	...
9682714	  796.7	  583.7	 5464.0	...
9682715	  795.6	  583.6	 5464.0	...
9682716	  796.4	  585.0	 5463.0	...
9682717	  797.6	  586.4	 5462.0	...
9682718	  798.5	  586.9	 5459.0	...
9682719	  798.3	  586.4	 5455.0	...
9682720	  797.8	  585.7	 5451.0	...
9682721	  797.5	  585.4	 5450.0	...
9682722	  797.2	  585.2	 5451.0	...
9682723	  797.8	  586.1	 5452.0	...
9682724	  798.5	  586.9	 5453.0	...
9682725	  798.4	  587.8	 5454.0	...
9682726	  797.6	  587.0	 5455.0	...
9682727	  796.7	  586.3	 5457.0	...
9682728	  796.5	  585.6	 5459.0	...
9682729	  796.2	  585.7	 5460.0	...
9682730	  796.1	  586.1	 5458.0	...
9682731	  796.9	  586.2	 5456.0	...
9682732	  797.7	  586.3	 5455.0	...
9682733	  797.8	  586.5	 5454.0	...
9682734	  797.1	  587.1	 5456.0	...
9682735	  797.0	  587.7	 5458.0	...
9682736	  797.4	  587.9	 5461.0	...
9682737	  797.7	  587.9	 5461.0	...
9682738	  797.2	  588.1	 5461.0	...
9682739	  796.9	  588.4	 5460.0	...
9682740	  796.6	  588.7	 5459.0	...
9682741	  796.7	  589.0	 5457.0	...
9682742	  796.8	  589.1	 5456.0	...
9682743	  796.9	  589.0	 5460.0	...
9682744	  797.0	  588.9	 5463.0	...
9682745	  797.1	  588.5	 5468.0	...
9682746	  797.4	  587.9	 5469.0	...
9682747	  798.0	  587.2	 5470.0	...
9682748	  798.5	  586.6	 5470.0	...
9682749	  798.0	  586.4	 5470.0	...
9682750	  797.2	  587.3	 5469.0	...
9682751	  796.4	  588.3	 5465.0	...
9682752	  796.7	  589.4	 5462.0	...
9682753	  797.0	  589.6	 5458.0	...
9682754	  797.2	  590.0	 5457.0	...
9682755	  797.1	  590.2	 5455.0	...
9682756	  796.9	  590.2	 5452.0	...
9682757	  796.9	  590.0	 5451.0	...
9682758	  796.9	  589.7	 5452.0	...
9682759	  796.9	  589.8	 5455.0	...
9682760	  797.3	  589.8	 5455.0	...
9682761	  797.7	  589.4	 5452.0	...
9682762	  798.0	  589.0	 5448.0	...
9682763	  797.8	  588.8	 5446.0	...
9682764	  797.7	  588.9	 5446.0	...
9682765	  797.7	  589.1	 5450.0	...
9682766	  798.0	  588.8	 5455.0	...
9682767	  798.2	  588.5	 5461.0	...
9682768	  798.3	  588.2	 5462.0	...
9682769	  798.1	  588.2	 5463.0	...
9682770	  797.7	  588.3	 5463.0	...
9682771	  797.6	  588.2	 5461.0	...
9682772	  797.4	  588.1	 5458.0	...
9682773	  797.6	  588.3	 5455.0	...
9682774	  797.6	  588.6	 5452.0	...
9682775	  798.3	  588.8	 5448.0	...
9682776	  798.9	  589.2	 5444.0	...
9682777	  799.9	  589.6	 5442.0	...
9682778	  800.2	  590.0	 5442.0	...
9682779	  799.7	  590.2	 5443.0	...
9682780	  798.8	  590.5	 5445.0	...
9682781	  797.8	  590.9	 5447.0	...
9682782	  797.8	  591.0	 5449.0	...
9682783	  797.9	  591.1	 5450.0	...
9682784	  798.0	  591.1	 5446.0	...
9682785	  797.9	  590.8	 5442.0	...
9682786	  798.1	  590.5	 5436.0	...
9682787	  798.4	  590.3	 5434.0	...
9682788	  798.9	  590.5	 5436.0	...
9682789	  799.1	  590.6	 5440.0	...
9682790	  799.1	  590.8	 5448.0	...
9682791	  798.8	  589.6	 5452.0	...
9682792	  798.4	  588.5	 5452.0	...
9682793	  798.3	  587.5	 5445.0	...
9682794	  798.4	  588.0	 5437.0	...
9682795	  798.5	  588.6	 5439.0	...
9682796	  798.5	  588.9	 5444.0	...
9682797	  798.5	  588.9	 5449.0	...
9682798	  798.5	  588.8	 5445.0	...
9682799	  798.5	  588.5	 5441.0	...
9682800	  797.7	  588.5	 5438.0	...
9682801	  797.0	  588.5	 5440.0	...
9682802	  796.9	  588.6	 5442.0	...
9682803	  797.5	  588.5	 5442.0	...
9682804	  798.1	  588.6	 5442.0	...
9682805	  798.0	  589.2	 5440.0	...
9682806	  797.9	  590.5	 5439.0	...
9682807	  798.6	  591.4	 5437.0	...
9682808	  799.4	  591.7	 5435.0	...
9682809	  799.3	  591.5	 5434.0	...
9682810	  798.3	  591.4	 5432.0	...
9682811	  797.8	  591.5	 5431.0	...
9682812	  798.1	  591.4	 5432.0	...
9682813	  798.1	  591.3	 5433.0	...
9682814	  797.8	  591.3	 5436.0	...
9682815	  797.6	  589.8	 5439.0	...
9682816	  797.8	  588.4	 5441.0	...
9682817	  797.9	  587.2	 5441.0	...
9682818	  797.9	  588.7	 5443.0	...
9682819	  797.9	  590.2	 5444.0	...
9682820	  797.7	  591.0	 5444.0	...
9682821	  797.4	  590.1	 5442.0	...
9682822	  797.7	  589.0	 5445.0	...
9682823	  798.4	  588.4	 5447.0	...
9682824	  798.8	  588.6	 5449.0	...
9682825	  798.5	  588.9	 5449.0	...
9682826	  798.3	  589.8	 5449.0	...
9682827	  798.3	  590.5	 5448.0	...
9682828	  798.2	  590.2	 5453.0	...
9682829	  797.4	  589.3	 5458.0	...
9682830	  796.5	  589.3	 5464.0	...
9682831	  795.7	  590.3	 5464.0	...
9682832	  796.0	  591.2	 5463.0	...
9682833	  796.7	  591.2	 5461.0	...
9682834	  797.4	  591.0	 5458.0	...
9682835	  797.5	  590.6	 5456.0	...
9682836	  797.6	  590.4	 5454.0	...
9682837	  798.0	  590.5	 5454.0	...
9682838	  799.0	  590.9	 5455.0	...
9682839	  799.7	  591.0	 5456.0	...
9682840	  800.5	  591.0	 5456.0	...
9682841	  800.8	  591.2	 5459.0	...
9682842	  800.1	  591.6	 5462.0	...
9682843	  799.2	  592.2	 5459.0	...
9682844	  798.4	  592.5	 5453.0	...
9682845	  798.5	  592.2	 5449.0	...
9682846	  799.1	  591.2	 5450.0	...
9682847	  799.5	  590.0	 5453.0	...
9682848	  799.1	  589.6	 5454.0	...
9682849	  798.2	  589.9	 5454.0	...
9682850	  797.9	  590.3	 5454.0	...
9682851	  798.4	  590.4	 5453.0	...
9682852	  798.8	  590.3	 5453.0	...
9682853	  798.9	  590.4	 5453.0	...
9682854	  799.6	  590.4	 5452.0	...
9682855	  800.3	  590.3	 5450.0	...
9682856	  800.3	  590.0	 5448.0	...
9682857	  799.6	  589.7	 5449.0	...
9682858	  798.9	  589.6	 5452.0	...
9682859	  798.9	  589.5	 5455.0	...
9682860	  799.2	  588.6	 5455.0	...
9682861	  799.4	  587.7	 5454.0	...
9682862	  799.6	  586.9	 5454.0	...
9682863	  799.5	  587.1	 5451.0	...
9682864	  799.7	  587.2	 5444.0	...
9682865	  800.1	  588.1	 5435.0	...
9682866	  800.5	  589.0	 5429.0	...
9682867	  800.9	  589.8	 5430.0	...
9682868	  801.3	  589.8	 5434.0	...
9682869	  801.8	  589.7	 5438.0	...
9682870	  802.2	  589.5	 5438.0	...
9682871	  802.4	  589.2	 5439.0	...
9682872	  801.5	  589.0	 5439.0	...
9682873	  800.6	  588.8	 5438.0	...
9682874	  800.6	  588.6	 5437.0	...
9682875	  801.3	  588.5	 5436.0	...
9682876	  802.0	  588.5	 5436.0	...
9682877	  801.9	  588.6	 5435.0	...
9682878	  801.7	  588.9	 5438.0	...
9682879	  801.5	  589.1	 5441.0	...
9682880	  801.5	  589.4	 5445.0	...
9682881	  801.6	  589.6	 5446.0	...
9682882	  801.5	  589.5	 5448.0	...
9682883	  801.4	  589.2	 5449.0	...
9682884	  801.5	  589.0	 5443.0	...
9682885	  801.9	  589.1	 5438.0	...
9682886	  802.2	  589.1	 5432.0	...
9682887	  802.3	  589.0	 5429.0	...
9682888	  802.5	  588.9	 5427.0	...
9682889	  803.0	  588.5	 5427.0	...
9682890	  803.5	  588.1	 5433.0	...
9682891	  803.8	  587.6	 5438.0	...
9682892	  803.4	  587.5	 5440.0	...
9682893	  803.0	  587.4	 5437.0	...
9682894	  802.8	  587.6	 5433.0	...
9682895	  802.9	  587.8	 5430.0	...
9682896	  803.0	  588.0	 5429.0	...
9682897	  803.0	  587.9	 5429.0	...
9682898	  803.0	  587.7	 5428.0	...
9682899	  802.9	  587.1	 5426.0	...
9682900	  803.1	  586.8	 5423.0	...
9682901	  803.5	  586.6	 5421.0	...
9682902	  803.9	  586.8	 5419.0	...
9682903	  804.0	  587.1	 5419.0	...
9682904	  803.8	  587.3	 5421.0	...
9682905	  803.6	  587.3	 5422.0	...
9682906	  803.7	  587.3	 5424.0	...
MSG	9682907 0000 _ Number Off
9682907	  804.1	  587.1	 5429.0	...
9682908	  804.0	  586.8	 5434.0	...
9682909	  803.5	  586.8	 5439.0	...
9682910	  802.8	  587.3	 5438.0	...
9682911	  802.5	  587.7	 5435.0	...
9682912	  802.5	  588.0	 5428.0	...
9682913	  802.8	  587.8	 5422.0	...
9682914	  803.6	  587.5	 5418.0	...
9682915	  804.1	  587.2	 5419.0	...
9682916	  804.4	  586.7	 5420.0	...
9682917	  804.4	  586.3	 5420.0	...
9682918	  804.3	  585.9	 5419.0	...
9682919	  804.1	  586.1	 5422.0	...
9682920	  803.8	  586.3	 5424.0	...
9682921	  803.7	  586.4	 5426.0	...
9682922	  804.0	  587.5	 5425.0	...
9682923	  804.3	  588.5	 5424.0	...
9682924	  804.4	  588.7	 5425.0	...
9682925	  804.2	  587.5	 5428.0	...
9682926	  804.2	  586.4	 5430.0	...
9682927	  804.3	  585.9	 5431.0	...
9682928	  804.5	  585.8	 5430.0	...
9682929	  804.5	  585.8	 5425.0	...
9682930	  804.5	  585.8	 5422.0	...
9682931	  805.1	  586.4	 5417.0	...
9682932	  805.6	  586.9	 5415.0	...
9682933	  805.6	  587.5	 5416.0	...
9682934	  805.1	  587.6	 5419.0	...
9682935	  805.2	  587.5	 5421.0	...
9682936	  805.8	  587.3	 5421.0	...
9682937	  806.5	  587.2	 5417.0	...
9682938	  806.6	  587.0	 5414.0	...
9682939	  806.5	  586.8	 5411.0	...
9682940	  806.6	  586.5	 5415.0	...
9682941	  806.7	  586.8	 5419.0	...
9682942	  807.0	  587.2	 5423.0	...
9682943	  807.0	  587.7	 5424.0	...
9682944	  806.3	  587.8	 5424.0	...
9682945	  805.5	  587.9	 5424.0	...
9682946	  804.7	  587.9	 5423.0	...
9682947	  804.7	  587.8	 5422.0	...
9682948	  804.6	  587.6	 5420.0	...
9682949	  805.0	  587.3	 5419.0	...
9682950	  805.5	  587.5	 5420.0	...
9682951	  806.4	  587.7	 5422.0	...
9682952	  806.9	  588.2	 5426.0	...
9682953	  806.9	  588.1	 5426.0	...
9682954	  806.5	  588.1	 5422.0	...
9682955	  806.8	  587.7	 5417.0	...
9682956	  807.4	  587.3	 5412.0	...
9682957	  808.0	  587.0	 5413.0	...
9682958	  808.0	  586.9	 5409.0	...
9682959	  807.9	  586.7	 5405.0	...
9682960	  807.8	  587.2	 5402.0	...
9682961	  807.6	  587.3	 5403.0	...
9682962	  807.7	  587.3	 5406.0	...
9682963	  807.8	  586.6	 5409.0	...
9682964	  807.1	  586.6	 5412.0	...
9682965	  806.2	  586.6	 5413.0	...
9682966	  805.4	  586.7	 5412.0	...
9682967	  805.5	  586.6	 5412.0	...
9682968	  806.2	  586.3	 5405.0	...
9682969	  806.8	  586.0	 5398.0	...
9682970	  807.4	  585.8	 5397.0	...
9682971	  807.7	  585.9	 5403.0	...
9682972	  807.8	  585.9	 5409.0	...
9682973	  808.0	  586.0	 5409.0	...
9682974	  808.0	  586.3	 5411.0	...
9682975	  808.0	  586.5	 5414.0	...
9682976	  808.3	  586.6	 5409.0	...
9682977	  808.8	  586.5	 5399.0	...
9682978	  809.4	  587.3	 5390.0	...
9682979	  809.2	  588.2	 5389.0	...
9682980	  808.8	  588.9	 5390.0	...
9682981	  808.5	  588.7	 5390.0	...
9682982	  808.7	  588.2	 5390.0	...
9682983	  808.9	  587.9	 5390.0	...
9682984	  809.4	  588.1	 5390.0	...
9682985	  809.8	  588.7	 5390.0	...
9682986	  810.1	  588.4	 5391.0	...
9682987	  810.0	  587.5	 5393.0	...
9682988	  809.9	  586.9	 5395.0	...
9682989	  809.9	  586.9	 5398.0	...
9682990	  810.2	  587.0	 5399.0	...
9682991	  810.8	  587.5	 5394.0	...
9682992	  811.4	  588.4	 5390.0	...
9682993	  811.2	  589.5	 5387.0	...
9682994	  810.5	  589.3	 5391.0	...
9682995	  809.7	  588.2	 5391.0	...
9682996	  809.4	  587.1	 5391.0	...
9682997	  809.6	  587.7	 5390.0	...
9682998	  809.9	  588.8	 5388.0	...
9682999	  810.1	  590.2	 5387.0	...
9683000	  809.8	  590.4	 5387.0	...
9683001	  809.5	  589.7	 5388.0	...
9683002	  809.1	  588.8	 5387.0	...
9683003	  809.1	  589.2	 5386.0	...
9683004	  809.0	  590.4	 5385.0	...
9683005	  808.8	  590.7	 5386.0	...
9683006	  808.6	  589.7	 5388.0	...
9683007	  808.6	  589.2	 5390.0	...
9683008	  808.9	  589.6	 5394.0	...
9683009	  809.1	  589.9	 5397.0	...
9683010	  809.3	  589.5	 5401.0	...
9683011	  808.0	  589.4	 5404.0	...
9683012	  806.7	  589.3	 5407.0	...
9683013	  807.4	  588.9	 5402.0	...
9683014	  809.4	  588.4	 5394.0	...
9683015	  811.4	  588.2	 5386.0	...
9683016	  811.4	  588.2	 5385.0	...
9683017	  810.9	  588.2	 5387.0	...
9683018	  810.0	  588.2	 5390.0	...
9683019	  809.4	  589.0	 5393.0	...
9683020	  809.3	  589.9	 5393.0	...
9683021	  808.8	  591.0	 5394.0	...
9683022	  808.1	  591.8	 5395.0	...
9683023	  808.0	  592.5	 5399.0	...
9683024	  808.5	  591.7	 5401.0	...
9683025	  809.0	  590.0	 5404.0	...
9683026	  808.8	  588.3	 5404.0	...
9683027	  807.9	  587.6	 5402.0	...
9683028	  807.1	  587.2	 5399.0	...
9683029	  807.2	  587.8	 5397.0	...
9683030	  808.1	  588.5	 5397.0	...
9683031	  809.2	  589.4	 5397.0	...
9683032	  809.6	  589.7	 5397.0	...
9683033	  810.2	  589.3	 5396.0	...
9683034	  810.6	  588.5	 5390.0	...
9683035	  810.4	  587.4	 5385.0	...
9683036	  809.5	  587.0	 5380.0	...
9683037	  808.6	  586.8	 5379.0	...
9683038	  808.5	  587.0	 5378.0	...
9683039	  809.3	  587.2	 5377.0	...
9683040	  810.1	  587.7	 5377.0	...
9683041	  810.1	  588.0	 5379.0	...
9683042	  809.8	  588.5	 5380.0	...
9683043	  809.2	  588.6	 5383.0	...
9683044	  808.9	  588.8	 5384.0	...
9683045	  808.6	  589.0	 5386.0	...
9683046	  808.4	  589.0	 5385.0	...
9683047	  808.1	  589.1	 5385.0	...
9683048	  807.9	  589.3	 5385.0	...
9683049	  807.8	  589.5	 5385.0	...
9683050	  808.3	  589.6	 5386.0	...
9683051	  808.7	  589.6	 5387.0	...
9683052	  808.5	  589.6	 5388.0	...
9683053	  808.0	  589.3	 5388.0	...
9683054	  808.3	  588.9	 5388.0	...
9683055	  809.1	  588.5	 5389.0	...
9683056	  809.9	  588.4	 5390.0	...
9683057	  809.8	  588.2	 5392.0	...
9683058	  809.8	  587.9	 5391.0	...
9683059	  809.8	  587.7	 5388.0	...
9683060	  809.8	  587.6	 5386.0	...
9683061	  809.7	  587.4	 5385.0	...
9683062	  809.3	  587.3	 5386.0	...
9683063	  809.0	  588.3	 5387.0	...
9683064	  808.9	  589.4	 5389.0	...
9683065	  809.2	  590.4	 5386.0	...
9683066	  809.2	  589.6	 5381.0	...
9683067	  809.2	  588.8	 5376.0	...
9683068	  809.8	  587.9	 5374.0	...
9683069	  810.5	  587.8	 5377.0	...
9683070	  811.3	  588.2	 5380.0	...
9683071	  811.3	  588.9	 5383.0	...
9683072	  811.3	  589.6	 5383.0	...
9683073	  811.3	  589.8	 5382.0	...
9683074	  811.6	  589.5	 5380.0	...
9683075	  812.1	  589.5	 5377.0	...
9683076	  812.5	  589.5	 5374.0	...
9683077	  812.4	  589.1	 5372.0	...
9683078	  812.1	  588.4	 5375.0	...
9683079	  811.9	  587.6	 5376.0	...
9683080	  811.9	  587.7	 5376.0	...
9683081	  811.7	  587.9	 5377.0	...
9683082	  811.5	  588.2	 5379.0	...
9683083	  811.3	  588.6	 5382.0	...
9683084	  811.4	  588.5	 5383.0	...
9683085	  811.5	  588.2	 5382.0	...
9683086	  811.5	  587.8	 5380.0	...
9683087	  811.5	  587.2	 5379.0	...
9683088	  811.7	  586.8	 5378.0	...
9683089	  811.8	  586.4	 5378.0	...
9683090	  811.8	  586.7	 5379.0	...
9683091	  811.8	  587.0	 5382.0	...
9683092	  811.9	  587.2	 5386.0	...
9683093	  812.1	  587.3	 5390.0	...
9683094	  812.3	  587.4	 5391.0	...
9683095	  812.2	  587.9	 5385.0	...
9683096	  812.1	  588.5	 5379.0	...
9683097	  811.3	  589.2	 5374.0	...
9683098	  810.7	  589.3	 5377.0	...
9683099	  810.5	  588.9	 5380.0	...
9683100	  811.6	  588.4	 5382.0	...
9683101	  812.6	  588.0	 5383.0	...
9683102	  813.0	  588.0	 5387.0	...
9683103	  812.4	  588.3	 5391.0	...
9683104	  811.3	  589.3	 5396.0	...
9683105	  810.4	  590.1	 5399.0	...
9683106	  809.7	  590.1	 5401.0	...
9683107	  809.6	  589.6	 5402.0	...
9683108	  809.6	  589.1	 5402.0	...
9683109	  809.9	  588.8	 5403.0	...
9683110	  810.2	  588.2	 5404.0	...
9683111	  811.2	  587.6	 5399.0	...
9683112	  812.0	  587.5	 5394.0	...
9683113	  813.3	  587.4	 5389.0	...
9683114	  813.7	  587.1	 5389.0	...
9683115	  813.8	  586.9	 5390.0	...
9683116	  813.4	  587.7	 5390.0	...
9683117	  813.2	  588.7	 5390.0	...
9683118	  813.1	  589.2	 5389.0	...
MSG	9683119 0000 _ Number On
9683119	  813.2	  589.0	 5387.0	...
9683120	  813.0	  588.8	 5386.0	...
9683121	  812.5	  588.6	 5386.0	...
9683122	  812.1	  588.2	 5386.0	...
9683123	  811.7	  588.0	 5383.0	...
9683124	  811.7	  588.1	 5380.0	...
9683125	  811.7	  588.1	 5379.0	...
9683126	  811.9	  588.0	 5382.0	...
9683127	  812.1	  587.9	 5385.0	...
9683128	  812.4	  588.2	 5387.0	...
9683129	  812.5	  588.3	 5388.0	...
9683130	  812.8	  588.3	 5385.0	...
9683131	  813.0	  588.1	 5381.0	...
9683132	  813.2	  587.9	 5377.0	...
9683133	  813.2	  588.0	 5378.0	...
9683134	  813.7	  588.1	 5378.0	...
9683135	  814.2	  588.1	 5377.0	...
9683136	  814.4	  587.6	 5377.0	...
9683137	  813.7	  587.3	 5378.0	...
9683138	  812.6	  587.5	 5379.0	...
9683139	  811.9	  588.0	 5381.0	...
9683140	  811.8	  588.3	 5383.0	...
9683141	  812.1	  588.2	 5385.0	...
9683142	  812.4	  588.3	 5385.0	...
9683143	  812.3	  588.6	 5385.0	...
9683144	  812.1	  588.9	 5391.0	...
9683145	  811.9	  588.9	 5397.0	...
9683146	  811.8	  589.5	 5403.0	...
9683147	  811.7	  590.1	 5405.0	...
9683148	  811.5	  589.9	 5406.0	...
9683149	  811.4	  589.1	 5406.0	...
9683150	  811.4	  588.3	 5404.0	...
9683151	  811.4	  588.3	 5398.0	...
9683152	  811.5	  588.6	 5392.0	...
9683153	  811.5	  589.1	 5386.0	...
9683154	  811.6	  589.6	 5383.0	...
9683155	  811.6	  589.8	 5383.0	...
9683156	  811.7	  589.6	 5383.0	...
9683157	  811.3	  588.2	 5387.0	...
9683158	  810.8	  586.9	 5391.0	...
9683159	  810.6	  586.7	 5395.0	...
9683160	  810.9	  587.6	 5396.0	...
9683161	  811.4	  588.5	 5396.0	...
9683162	  811.7	  588.4	 5396.0	...
9683163	  812.0	  588.5	 5396.0	...
9683164	  812.1	  588.6	 5395.0	...
9683165	  812.1	  588.7	 5395.0	...
9683166	  812.0	  588.8	 5394.0	...
9683167	  812.1	  588.8	 5393.0	...
9683168	  812.4	  589.1	 5393.0	...
9683169	  813.2	  589.4	 5395.0	...
9683170	  813.8	  589.2	 5397.0	...
9683171	  813.8	  588.6	 5399.0	...
9683172	  813.2	  587.7	 5400.0	...
9683173	  812.6	  587.4	 5400.0	...
9683174	  811.7	  587.7	 5398.0	...
9683175	  811.0	  588.3	 5396.0	...
9683176	  811.3	  588.6	 5394.0	...
9683177	  812.4	  588.4	 5390.0	...
9683178	  813.2	  588.3	 5387.0	...
9683179	  813.0	  588.0	 5387.0	...
9683180	  813.0	  587.7	 5389.0	...
9683181	  813.4	  587.7	 5390.0	...
9683182	  813.3	  588.0	 5387.0	...
9683183	  812.8	  588.3	 5383.0	...
9683184	  812.3	  588.3	 5380.0	...
9683185	  812.1	  588.6	 5382.0	...
9683186	  811.8	  589.1	 5385.0	...
9683187	  811.3	  588.8	 5388.0	...
9683188	  811.0	  588.0	 5391.0	...
9683189	  811.0	  587.7	 5394.0	...
9683190	  811.1	  588.2	 5399.0	...
9683191	  811.1	  588.2	 5401.0	...
9683192	  811.2	  587.6	 5400.0	...
9683193	  811.4	  588.0	 5395.0	...
9683194	  811.8	  588.9	 5389.0	...
9683195	  812.0	  589.7	 5389.0	...
9683196	  811.7	  588.6	 5388.0	...
9683197	  811.4	  587.5	 5391.0	...
9683198	  811.2	  586.8	 5393.0	...
9683199	  811.4	  586.7	 5397.0	...
9683200	  811.5	  586.6	 5398.0	...
9683201	  811.7	  586.3	 5396.0	...
9683202	  812.1	  587.0	 5392.0	...
9683203	  812.4	  587.7	 5389.0	...
9683204	  812.5	  588.2	 5389.0	...
9683205	  812.5	  587.9	 5387.0	...
9683206	  812.6	  588.4	 5384.0	...
9683207	  812.7	  589.2	 5381.0	...
9683208	  812.8	  589.6	 5381.0	...
9683209	  813.0	  589.2	 5382.0	...
9683210	  813.1	  588.5	 5382.0	...
9683211	  813.0	  588.3	 5382.0	...
9683212	  812.8	  588.1	 5382.0	...
9683213	  812.8	  588.1	 5382.0	...
9683214	  813.0	  588.0	 5381.0	...
9683215	  812.9	  588.4	 5378.0	...
9683216	  812.7	  588.9	 5375.0	...
9683217	  813.7	  589.1	 5369.0	...
9683218	  814.9	  588.4	 5365.0	...
9683219	  815.2	  587.9	 5361.0	...
9683220	  814.2	  587.9	 5361.0	...
9683221	  813.3	  588.6	 5360.0	...
9683222	  813.6	  589.0	 5362.0	...
9683223	  813.8	  589.1	 5363.0	...
9683224	  814.0	  588.9	 5364.0	...
9683225	  814.1	  588.5	 5364.0	...
9683226	  814.2	  588.0	 5363.0	...
9683227	  814.0	  587.5	 5363.0	...
9683228	  813.8	  588.1	 5363.0	...
9683229	  813.6	  589.0	 5362.0	...
9683230	  813.7	  590.0	 5360.0	...
9683231	  814.0	  590.0	 5358.0	...
9683232	  814.2	  589.7	 5358.0	...
9683233	  814.5	  589.5	 5359.0	...
9683234	  814.6	  589.4	 5359.0	...
9683235	  814.6	  589.4	 5358.0	...
9683236	  814.4	  589.2	 5352.0	...
9683237	  814.2	  588.8	 5346.0	...
9683238	  814.1	  588.4	 5344.0	...
9683239	  814.1	  588.3	 5348.0	...
9683240	  814.2	  588.6	 5352.0	...
9683241	  814.2	  588.9	 5353.0	...
9683242	  814.7	  589.1	 5351.0	...
9683243	  815.2	  589.2	 5349.0	...
9683244	  815.5	  589.3	 5346.0	...
9683245	  815.5	  589.3	 5345.0	...
9683246	  815.5	  589.5	 5343.0	...
9683247	  815.3	  589.7	 5341.0	...
9683248	  815.1	  589.3	 5341.0	...
9683249	  814.8	  588.8	 5342.0	...
9683250	  814.9	  588.3	 5343.0	...
9683251	  815.1	  588.4	 5345.0	...
9683252	  815.1	  588.8	 5346.0	...
9683253	  815.0	  589.2	 5346.0	...
9683254	  815.1	  589.7	 5348.0	...
9683255	  815.3	  589.8	 5349.0	...
9683256	  815.3	  589.4	 5347.0	...
9683257	  815.2	  588.9	 5344.0	...
9683258	  815.0	  588.4	 5341.0	...
9683259	  814.6	  588.3	 5340.0	...
9683260	  814.3	  588.7	 5340.0	...
9683261	  814.1	  589.2	 5340.0	...
9683262	  814.1	  589.6	 5341.0	...
9683263	  815.0	  589.4	 5340.0	...
9683264	  816.0	  589.6	 5338.0	...
9683265	  816.4	  589.9	 5333.0	...
9683266	  815.9	  590.7	 5329.0	...
9683267	  815.8	  591.0	 5328.0	...
9683268	  816.4	  591.1	 5331.0	...
9683269	  817.0	  590.5	 5333.0	...
9683270	  817.0	  590.0	 5328.0	...
9683271	  817.1	  589.6	 5323.0	...
9683272	  816.7	  589.6	 5318.0	...
9683273	  816.4	  589.6	 5317.0	...
9683274	  816.9	  589.6	 5317.0	...
9683275	  817.7	  589.7	 5317.0	...
9683276	  818.1	  589.8	 5321.0	...
9683277	  817.4	  589.9	 5324.0	...
9683278	  816.7	  589.9	 5327.0	...
9683279	  816.5	  589.9	 5327.0	...
9683280	  816.7	  590.0	 5326.0	...
9683281	  816.7	  590.0	 5325.0	...
9683282	  816.6	  590.0	 5323.0	...
9683283	  817.6	  589.9	 5321.0	...
9683284	  818.6	  589.8	 5319.0	...
9683285	  819.5	  589.7	 5318.0	...
9683286	  819.4	  589.8	 5318.0	...
9683287	  819.3	  590.3	 5317.0	...
9683288	  818.8	  590.7	 5311.0	...
9683289	  818.5	  591.3	 5306.0	...
9683290	  818.2	  591.4	 5300.0	...
9683291	  818.4	  591.4	 5307.0	...
9683292	  818.6	  591.3	 5315.0	...
9683293	  818.8	  591.2	 5324.0	...
9683294	  819.0	  591.0	 5322.0	...
9683295	  819.9	  590.8	 5316.0	...
9683296	  820.7	  590.6	 5310.0	...
9683297	  820.3	  590.5	 5306.0	...
9683298	  819.3	  590.8	 5305.0	...
9683299	  818.1	  591.1	 5306.0	...
9683300	  817.9	  591.0	 5306.0	...
9683301	  817.9	  590.9	 5303.0	...
9683302	  818.2	  590.8	 5301.0	...
9683303	  818.6	  591.0	 5298.0	...
9683304	  819.0	  591.0	 5299.0	...
9683305	  819.4	  591.0	 5298.0	...
9683306	  819.7	  590.9	 5293.0	...
9683307	  820.1	  591.0	 5288.0	...
9683308	  820.4	  591.1	 5284.0	...
9683309	  820.5	  591.1	 5284.0	...
9683310	  820.4	  590.7	 5283.0	...
9683311	  820.7	  590.3	 5283.0	...
9683312	  821.0	  590.2	 5283.0	...
9683313	  821.5	  590.4	 5282.0	...
9683314	  821.7	  590.4	 5281.0	...
9683315	  820.3	  590.5	 5284.0	...
9683316	  818.9	  590.6	 5287.0	...
9683317	  818.1	  590.7	 5291.0	...
9683318	  818.6	  590.7	 5291.0	...
9683319	  818.8	  590.5	 5292.0	...
9683320	  818.2	  590.4	 5292.0	...
9683321	  818.0	  590.4	 5294.0	...
9683322	  818.2	  590.7	 5295.0	...
9683323	  818.5	  591.0	 5296.0	...
9683324	  818.6	  591.1	 5295.0	...
9683325	  819.0	  590.9	 5293.0	...
9683326	  819.4	  590.6	 5290.0	...
9683327	  819.8	  590.8	 5291.0	...
9683328	  819.8	  591.1	 5294.0	...
9683329	  819.7	  591.4	 5296.0	...
9683330	  819.4	  590.0	 5295.0	...
9683331	  819.1	  588.7	 5294.0	...
9683332	  818.8	  588.2	 5293.0	...
9683333	  818.8	  589.2	 5287.0	...
9683334	  819.1	  590.1	 5280.0	...
9683335	  819.4	  590.3	 5276.0	...
9683336	  819.7	  590.3	 5278.0	...
9683337	  819.7	  590.3	 5281.0	...
9683338	  819.8	  590.1	 5282.0	...
9683339	  819.9	  590.0	 5286.0	...
9683340	  820.1	  589.9	 5289.0	...
9683341	  820.1	  589.1	 5292.0	...
9683342	  820.3	  588.4	 5291.0	...
9683343	  820.6	  588.5	 5288.0	...
9683344	  820.2	  589.3	 5285.0	...
9683345	  819.8	  590.2	 5282.0	...
9683346	  819.5	  590.3	 5282.0	...
9683347	  820.0	  590.5	 5281.0	...
9683348	  820.4	  590.8	 5281.0	...
9683349	  820.6	  591.2	 5282.0	...
9683350	  820.6	  591.2	 5282.0	...
9683351	  820.3	  590.9	 5281.0	...
9683352	  820.1	  590.5	 5277.0	...
9683353	  819.7	  590.0	 5274.0	...
9683354	  819.4	  590.0	 5274.0	...
9683355	  819.2	  590.0	 5276.0	...
9683356	  819.2	  590.1	 5277.0	...
9683357	  819.1	  590.3	 5276.0	...
9683358	  818.9	  590.4	 5271.0	...
9683359	  819.0	  590.5	 5267.0	...
9683360	  819.1	  590.5	 5263.0	...
9683361	  819.2	  590.6	 5263.0	...
9683362	  819.2	  590.9	 5262.0	...
9683363	  819.0	  591.2	 5263.0	...
9683364	  818.9	  591.4	 5263.0	...
9683365	  818.4	  591.1	 5264.0	...
9683366	  818.1	  590.8	 5266.0	...
9683367	  817.8	  590.6	 5269.0	...
9683368	  818.0	  591.1	 5266.0	...
9683369	  818.5	  591.4	 5262.0	...
9683370	  819.0	  591.7	 5259.0	...
9683371	  819.4	  591.8	 5259.0	...
9683372	  820.0	  592.0	 5261.0	...
9683373	  820.7	  592.0	 5263.0	...
9683374	  821.3	  591.9	 5265.0	...
9683375	  821.5	  591.7	 5266.0	...
9683376	  821.2	  591.7	 5266.0	...
9683377	  820.7	  591.7	 5265.0	...
9683378	  820.0	  591.6	 5265.0	...
9683379	  819.6	  591.6	 5266.0	...
9683380	  819.9	  591.6	 5267.0	...
9683381	  820.3	  591.7	 5269.0	...
9683382	  820.8	  591.7	 5269.0	...
9683383	  820.2	  591.5	 5269.0	...
9683384	  819.6	  591.4	 5268.0	...
9683385	  818.7	  591.4	 5268.0	...
9683386	  818.4	  591.6	 5266.0	...
9683387	  818.5	  591.9	 5264.0	...
9683388	  819.0	  592.1	 5263.0	...
9683389	  819.6	  592.2	 5265.0	...
9683390	  819.8	  592.3	 5267.0	...
9683391	  820.0	  592.7	 5268.0	...
9683392	  820.3	  593.7	 5267.0	...
9683393	  820.6	  594.6	 5267.0	...
9683394	  820.0	  594.5	 5267.0	...
9683395	  819.0	  593.3	 5267.0	...
9683396	  818.2	  592.1	 5267.0	...
9683397	  818.4	  592.1	 5266.0	...
9683398	  818.9	  592.8	 5266.0	...
9683399	  819.0	  593.5	 5267.0	...
9683400	  819.1	  593.4	 5268.0	...
9683401	  819.6	  594.0	 5267.0	...
9683402	  820.3	  594.6	 5266.0	...
9683403	  820.6	  594.8	 5267.0	...
9683404	  819.8	  594.5	 5269.0	...
9683405	  819.0	  593.8	 5271.0	...
9683406	  818.4	  593.3	 5270.0	...
9683407	  817.8	  592.8	 5269.0	...
9683408	  817.6	  592.4	 5266.0	...
9683409	  817.6	  591.7	 5265.0	...
9683410	  818.1	  590.9	 5263.0	...
9683411	  818.2	  590.0	 5262.0	...
9683412	  818.4	  589.6	 5263.0	...
9683413	  818.4	  589.5	 5264.0	...
9683414	  818.0	  589.6	 5265.0	...
9683415	  817.5	  589.2	 5265.0	...
9683416	  816.7	  588.0	 5265.0	...
9683417	  816.3	  586.8	 5265.0	...
9683418	  816.8	  587.0	 5265.0	...
9683419	  817.6	  587.8	 5265.0	...
9683420	  818.4	  588.1	 5265.0	...
9683421	  818.2	  586.4	 5266.0	...
9683422	  817.3	  584.9	 5266.0	...
9683423	  816.4	  584.0	 5265.0	...
9683424	  815.7	  584.0	 5263.0	...
MSG	9683425 0000 _ Number Off
9683425	  815.8	  583.9	 5261.0	...
9683426	  816.0	  583.8	 5261.0	...
9683427	  816.2	  583.8	 5261.0	...
9683428	  816.4	  584.0	 5262.0	...
9683429	  816.5	  584.2	 5263.0	...
9683430	  817.3	  584.2	 5264.0	...
9683431	  818.1	  584.0	 5264.0	...
9683432	  818.8	  584.0	 5262.0	...
9683433	  818.6	  584.5	 5261.0	...
9683434	  818.5	  585.1	 5259.0	...
9683435	  818.3	  585.0	 5258.0	...
9683436	  818.2	  584.6	 5259.0	...
9683437	  818.5	  585.1	 5261.0	...
9683438	  818.9	  586.0	 5262.0	...
9683439	  818.7	  586.3	 5262.0	...
9683440	  818.2	  585.9	 5263.0	...
9683441	  817.3	  584.8	 5263.0	...
9683442	  816.8	  584.3	 5263.0	...
9683443	  816.4	  584.0	 5264.0	...
9683444	  816.3	  584.3	 5265.0	...
9683445	  816.4	  584.5	 5266.0	...
9683446	  816.6	  584.7	 5268.0	...
9683447	  816.7	  585.0	 5269.0	...
9683448	  816.7	  585.1	 5269.0	...
9683449	  816.6	  585.1	 5268.0	...
9683450	  817.1	  585.0	 5266.0	...
9683451	  818.1	  584.8	 5265.0	...
9683452	  819.1	  584.4	 5264.0	...
9683453	  819.6	  584.2	 5263.0	...
9683454	  819.1	  584.5	 5265.0	...
9683455	  818.5	  584.9	 5265.0	...
9683456	  817.7	  585.5	 5265.0	...
9683457	  817.3	  585.7	 5264.0	...
9683458	  818.2	  584.8	 5264.0	...
9683459	  819.5	  583.8	 5262.0	...
9683460	  820.5	  584.4	 5258.0	...
9683461	  820.1	  586.0	 5254.0	...
9683462	  819.2	  587.2	 5250.0	...
9683463	  818.6	  587.0	 5250.0	...
9683464	  818.2	  586.8	 5249.0	...
9683465	  818.1	  586.7	 5252.0	...
9683466	  817.9	  586.0	 5256.0	...
9683467	  817.8	  585.3	 5260.0	...
9683468	  817.8	  585.0	 5260.0	...
9683469	  817.9	  585.5	 5260.0	...
9683470	  818.2	  586.2	 5259.0	...
9683471	  818.4	  586.9	 5257.0	...
9683472	  818.5	  586.1	 5256.0	...
9683473	  818.2	  585.2	 5254.0	...
9683474	  817.9	  584.0	 5253.0	...
9683475	  818.2	  583.8	 5253.0	...
9683476	  818.8	  583.4	 5253.0	...
9683477	  819.5	  583.1	 5253.0	...
9683478	  819.7	  582.7	 5254.0	...
9683479	  819.9	  582.3	 5254.0	...
9683480	  819.9	  582.2	 5254.0	...
9683481	  818.9	  582.7	 5261.0	...
9683482	  817.9	  584.2	 5267.0	...
9683483	  816.9	  585.5	 5273.0	...
9683484	  816.9	  586.3	 5272.0	...
9683485	  817.6	  586.1	 5270.0	...
9683486	  818.4	  586.7	 5267.0	...
9683487	  819.2	  587.5	 5270.0	...
9683488	  819.2	  588.0	 5274.0	...
9683489	  819.1	  587.5	 5278.0	...
9683490	  818.9	  586.5	 5277.0	...
9683491	  818.7	  585.8	 5277.0	...
9683492	  818.7	  585.3	 5275.0	...
9683493	  818.9	  585.2	 5274.0	...
9683494	  818.6	  585.4	 5273.0	...
9683495	  818.2	  585.6	 5270.0	...
9683496	  817.7	  585.8	 5268.0	...
9683497	  817.7	  585.8	 5269.0	...
9683498	  817.8	  586.0	 5275.0	...
9683499	  818.0	  586.1	 5282.0	...
9683500	  818.1	  586.0	 5285.0	...
9683501	  818.1	  585.9	 5285.0	...
9683502	  818.0	  585.4	 5281.0	...
9683503	  817.6	  584.7	 5278.0	...
9683504	  817.4	  583.8	 5275.0	...
9683505	  817.6	  583.3	 5278.0	...
9683506	  818.1	  583.5	 5276.0	...
9683507	  818.4	  583.9	 5273.0	...
9683508	  818.1	  584.3	 5273.0	...
9683509	  817.1	  584.4	 5279.0	...
9683510	  816.4	  584.4	 5284.0	...
9683511	  815.9	  584.4	 5285.0	...
9683512	  816.1	  584.7	 5284.0	...
9683513	  816.3	  584.9	 5278.0	...
9683514	  816.5	  585.0	 5274.0	...
9683515	  816.4	  585.2	 5271.0	...
9683516	  816.3	  585.7	 5273.0	...
9683517	  817.2	  586.2	 5275.0	...
9683518	  818.0	  586.1	 5276.0	...
9683519	  818.6	  585.1	 5276.0	...
9683520	  818.3	  584.2	 5275.0	...
9683521	  818.1	  583.6	 5274.0	...
9683522	  818.4	  583.6	 5274.0	...
9683523	  818.5	  583.6	 5274.0	...
9683524	  818.2	  584.1	 5277.0	...
9683525	  817.7	  584.7	 5279.0	...
9683526	  817.4	  584.6	 5279.0	...
9683527	  818.3	  583.8	 5278.0	...
9683528	  819.1	  582.9	 5277.0	...
9683529	  818.4	  582.8	 5278.0	...
9683530	  817.3	  584.2	 5277.0	...
9683531	  815.5	  585.7	 5276.0	...
9683532	  815.0	  586.6	 5276.0	...
9683533	  815.9	  586.4	 5276.0	...
9683534	  817.4	  586.0	 5276.0	...
9683535	  819.1	  585.9	 5276.0	...
9683536	  819.2	  585.3	 5277.0	...
9683537	  819.4	  584.6	 5279.0	...
9683538	  819.6	  584.7	 5282.0	...
9683539	  819.8	  585.2	 5280.0	...
9683540	  820.0	  585.8	 5278.0	...
9683541	  819.0	  586.0	 5275.0	...
9683542	  818.1	  586.2	 5275.0	...
9683543	  817.2	  586.2	 5275.0	...
9683544	  816.7	  586.1	 5278.0	...
9683545	  816.1	  585.8	 5281.0	...
9683546	  816.2	  585.4	 5286.0	...
9683547	  817.0	  585.0	 5287.0	...
9683548	  817.8	  585.1	 5288.0	...
9683549	  817.7	  585.5	 5289.0	...
9683550	  817.7	  585.9	 5290.0	...
9683551	  817.5	  586.0	 5291.0	...
9683552	  817.3	  586.1	 5293.0	...
9683553	  816.7	  586.3	 5293.0	...
9683554	  816.3	  586.7	 5291.0	...
9683555	  816.5	  586.8	 5288.0	...
9683556	  817.0	  586.6	 5285.0	...
9683557	  817.3	  585.3	 5282.0	...
9683558	  817.3	  584.3	 5282.0	...
9683559	  817.2	  583.4	 5285.0	...
9683560	  817.4	  583.4	 5289.0	...
9683561	  817.6	  583.3	 5292.0	...
9683562	  817.7	  583.4	 5293.0	...
9683563	  817.6	  584.1	 5293.0	...
9683564	  817.4	  584.6	 5293.0	...
9683565	  817.3	  584.9	 5292.0	...
9683566	  817.3	  584.7	 5293.0	...
9683567	  817.4	  584.6	 5296.0	...
9683568	  817.6	  584.7	 5299.0	...
9683569	  817.9	  584.7	 5301.0	...
9683570	  818.2	  584.7	 5300.0	...
9683571	  817.8	  584.8	 5300.0	...
9683572	  817.2	  584.8	 5301.0	...
9683573	  816.6	  584.8	 5301.0	...
9683574	  816.5	  584.7	 5300.0	...
9683575	  816.5	  585.1	 5297.0	...
9683576	  816.6	  585.3	 5294.0	...
9683577	  816.8	  585.6	 5292.0	...
9683578	  818.0	  585.4	 5290.0	...
9683579	  819.1	  585.7	 5286.0	...
9683580	  819.4	  586.1	 5282.0	...
9683581	  818.5	  586.7	 5279.0	...
9683582	  817.9	  586.6	 5279.0	...
9683583	  818.2	  586.3	 5279.0	...
9683584	  818.5	  585.7	 5280.0	...
9683585	  818.3	  585.3	 5285.0	...
9683586	  818.2	  585.1	 5289.0	...
9683587	  818.1	  585.0	 5293.0	...
9683588	  818.0	  584.8	 5293.0	...
9683589	  818.0	  584.8	 5294.0	...
9683590	  818.0	  585.0	 5292.0	...
9683591	  817.9	  585.3	 5289.0	...
9683592	  817.6	  585.3	 5285.0	...
9683593	  817.4	  585.4	 5282.0	...
9683594	  817.9	  585.3	 5280.0	...
9683595	  818.8	  585.2	 5279.0	...
9683596	  819.7	  585.7	 5279.0	...
9683597	  819.6	  586.4	 5278.0	...
9683598	  819.5	  587.5	 5278.0	...
9683599	  819.4	  588.0	 5278.0	...
9683600	  819.4	  588.3	 5278.0	...
9683601	  819.3	  587.9	 5278.0	...
9683602	  819.5	  586.5	 5278.0	...
9683603	  819.6	  585.3	 5278.0	...
9683604	  819.5	  585.6	 5278.0	...
9683605	  819.0	  586.8	 5279.0	...
9683606	  818.4	  588.0	 5279.0	...
9683607	  818.3	  587.8	 5280.0	...
9683608	  818.3	  587.2	 5282.0	...
9683609	  818.3	  586.6	 5283.0	...
9683610	  818.4	  586.1	 5282.0	...
9683611	  818.5	  586.0	 5287.0	...
9683612	  818.0	  586.0	 5293.0	...
9683613	  817.9	  585.6	 5299.0	...
9683614	  817.8	  585.2	 5297.0	...
9683615	  818.0	  584.6	 5295.0	...
9683616	  817.8	  584.5	 5293.0	...
9683617	  817.5	  584.2	 5292.0	...
9683618	  817.4	  583.9	 5291.0	...
9683619	  817.6	  584.1	 5291.0	...
9683620	  817.8	  584.4	 5291.0	...
9683621	  817.7	  584.5	 5291.0	...
9683622	  817.3	  584.3	 5291.0	...
9683623	  817.4	  584.0	 5283.0	...
MSG	9683624 0000 _ Number On
9683624	  817.6	  584.0	 5274.0	...
9683625	  817.8	  584.0	 5269.0	...
9683626	  817.8	  584.5	 5273.0	...
9683627	  818.4	  584.9	 5270.0	...
9683628	  819.0	  585.2	 5262.0	...
9683629	  820.1	  585.1	 5255.0	...
9683630	  820.4	  585.0	 5255.0	...
9683631	  820.3	  584.8	 5256.0	...
9683632	  819.8	  584.4	 5256.0	...
9683633	  819.4	  584.2	 5257.0	...
9683634	  819.4	  584.1	 5258.0	...
9683635	  819.5	  584.7	 5259.0	...
9683636	  819.4	  585.4	 5260.0	...
9683637	  819.3	  585.9	 5262.0	...
9683638	  819.2	  586.0	 5262.0	...
9683639	  819.2	  586.0	 5262.0	...
9683640	  819.2	  585.9	 5261.0	...
9683641	  819.2	  585.8	 5254.0	...
9683642	  819.4	  585.7	 5247.0	...
9683643	  819.7	  585.6	 5241.0	...
9683644	  819.8	  585.6	 5237.0	...
9683645	  820.1	  586.6	 5235.0	...
9683646	  820.7	  587.5	 5232.0	...
9683647	  821.3	  586.9	 5234.0	...
9683648	  821.6	  585.3	 5234.0	...
9683649	  821.4	  583.9	 5230.0	...
9683650	  821.1	  584.3	 5226.0	...
9683651	  820.9	  584.8	 5226.0	...
9683652	  820.9	  584.8	 5229.0	...
9683653	  820.8	  584.4	 5232.0	...
9683654	  820.8	  584.0	 5231.0	...
9683655	  820.8	  584.0	 5228.0	...
9683656	  820.8	  584.4	 5225.0	...
9683657	  821.0	  584.7	 5222.0	...
9683658	  821.7	  584.8	 5220.0	...
9683659	  822.4	  584.7	 5217.0	...
9683660	  823.1	  584.2	 5211.0	...
9683661	  823.5	  583.8	 5206.0	...
9683662	  823.9	  584.4	 5208.0	...
9683663	  823.3	  585.6	 5213.0	...
9683664	  822.6	  585.6	 5219.0	...
9683665	  822.3	  584.4	 5219.0	...
9683666	  822.9	  584.2	 5216.0	...
9683667	  823.9	  585.2	 5212.0	...
9683668	  824.4	  586.2	 5208.0	...
9683669	  824.3	  586.2	 5208.0	...
9683670	  824.0	  586.2	 5206.0	...
9683671	  823.6	  586.0	 5204.0	...
9683672	  823.1	  585.5	 5204.0	...
9683673	  822.7	  585.5	 5207.0	...
9683674	  822.5	  585.7	 5210.0	...
9683675	  822.7	  586.0	 5211.0	...
9683676	  822.9	  585.9	 5209.0	...
9683677	  822.9	  585.7	 5204.0	...
9683678	  823.1	  585.4	 5200.0	...
9683679	  823.4	  585.6	 5196.0	...
9683680	  823.7	  586.0	 5196.0	...
9683681	  823.7	  586.0	 5196.0	...
9683682	  822.8	  585.8	 5198.0	...
9683683	  822.0	  586.6	 5201.0	...
9683684	  821.7	  587.6	 5196.0	...
9683685	  822.3	  588.4	 5190.0	...
9683686	  822.7	  588.2	 5183.0	...
9683687	  822.9	  588.0	 5183.0	...
9683688	  823.1	  587.1	 5183.0	...
9683689	  823.3	  586.1	 5183.0	...
9683690	  823.4	  585.2	 5181.0	...
9683691	  823.9	  585.5	 5179.0	...
9683692	  824.3	  586.1	 5179.0	...
9683693	  824.6	  586.7	 5180.0	...
9683694	  824.4	  586.8	 5181.0	...
9683695	  824.1	  586.2	 5181.0	...
9683696	  823.8	  585.6	 5181.0	...
9683697	  823.6	  585.1	 5179.0	...
9683698	  823.6	  585.1	 5177.0	...
9683699	  823.6	  584.8	 5175.0	...
9683700	  823.8	  584.6	 5174.0	...
9683701	  823.9	  584.4	 5173.0	...
9683702	  823.3	  584.9	 5172.0	...
9683703	  822.5	  586.0	 5171.0	...
9683704	  822.4	  586.9	 5171.0	...
9683705	  823.2	  587.2	 5172.0	...
9683706	  823.7	  587.0	 5173.0	...
9683707	  823.6	  586.8	 5171.0	...
9683708	  823.5	  586.5	 5167.0	...
9683709	  823.6	  586.1	 5169.0	...
9683710	  823.6	  585.7	 5175.0	...
9683711	  823.6	  585.8	 5174.0	...
9683712	  823.5	  586.3	 5167.0	...
9683713	  823.4	  586.8	 5158.0	...
9683714	  823.4	  587.0	 5156.0	...
9683715	  823.5	  587.1	 5155.0	...
9683716	  823.7	  587.1	 5156.0	...
9683717	  824.0	  587.2	 5152.0	...
9683718	  824.4	  587.2	 5146.0	...
9683719	  824.8	  587.2	 5139.0	...
9683720	  824.8	  587.2	 5139.0	...
9683721	  824.9	  587.2	 5138.0	...
9683722	  825.0	  587.2	 5136.0	...
9683723	  825.8	  587.1	 5135.0	...
9683724	  826.6	  587.0	 5134.0	...
9683725	  827.2	  586.1	 5135.0	...
9683726	  826.1	  585.3	 5136.0	...
9683727	  825.1	  585.4	 5131.0	...
9683728	  825.4	  586.2	 5125.0	...
9683729	  826.7	  586.9	 5118.0	...
9683730	  827.9	  586.7	 5117.0	...
9683731	  828.0	  586.7	 5117.0	...
9683732	  828.1	  587.2	 5116.0	...
9683733	  828.2	  587.6	 5113.0	...
9683734	  828.0	  588.0	 5110.0	...
9683735	  827.7	  588.0	 5109.0	...
9683736	  827.1	  586.7	 5113.0	...
9683737	  826.5	  585.4	 5118.0	...
9683738	  826.0	  584.1	 5121.0	...
9683739	  825.8	  584.1	 5122.0	...
9683740	  825.7	  584.9	 5117.0	...
9683741	  825.7	  585.8	 5112.0	...
9683742	  825.7	  586.5	 5108.0	...
9683743	  826.0	  586.4	 5108.0	...
9683744	  826.4	  586.9	 5101.0	...
9683745	  826.8	  587.4	 5095.0	...
9683746	  826.7	  587.4	 5090.0	...
9683747	  826.6	  586.9	 5091.0	...
9683748	  826.4	  586.5	 5093.0	...
9683749	  826.3	  586.6	 5093.0	...
9683750	  826.1	  586.4	 5093.0	...
9683751	  826.1	  586.3	 5094.0	...
9683752	  826.3	  586.3	 5093.0	...
9683753	  826.5	  586.6	 5093.0	...
9683754	  826.7	  587.0	 5091.0	...
9683755	  826.8	  587.5	 5089.0	...
9683756	  827.1	  587.9	 5087.0	...
9683757	  827.2	  588.0	 5089.0	...
9683758	  827.3	  587.8	 5092.0	...
9683759	  827.4	  587.6	 5091.0	...
9683760	  827.6	  586.4	 5086.0	...
9683761	  828.0	  585.3	 5081.0	...
9683762	  828.2	  584.4	 5077.0	...
9683763	  828.1	  585.2	 5074.0	...
9683764	  827.4	  586.2	 5074.0	...
9683765	  826.6	  586.9	 5079.0	...
9683766	  826.1	  586.4	 5085.0	...
9683767	  825.8	  585.9	 5085.0	...
9683768	  825.7	  586.0	 5084.0	...
9683769	  825.7	  586.5	 5083.0	...
9683770	  826.7	  586.8	 5084.0	...
9683771	  827.7	  586.9	 5086.0	...
9683772	  828.4	  587.1	 5087.0	...
9683773	  828.2	  587.4	 5085.0	...
9683774	  828.0	  587.4	 5077.0	...
9683775	  828.2	  587.3	 5069.0	...
9683776	  827.8	  587.3	 5067.0	...
9683777	  827.5	  587.1	 5070.0	...
9683778	  827.1	  586.9	 5073.0	...
9683779	  826.4	  586.6	 5075.0	...
9683780	  825.7	  586.5	 5076.0	...
9683781	  825.6	  586.2	 5074.0	...
9683782	  826.1	  585.9	 5073.0	...
9683783	  826.7	  585.9	 5073.0	...
9683784	  826.7	  586.2	 5075.0	...
9683785	  826.7	  586.5	 5077.0	...
9683786	  826.7	  587.0	 5074.0	...
9683787	  826.8	  587.5	 5070.0	...
9683788	  826.8	  588.1	 5067.0	...
9683789	  827.4	  588.3	 5062.0	...
9683790	  828.1	  588.7	 5056.0	...
9683791	  828.8	  589.0	 5051.0	...
9683792	  828.8	  589.4	 5054.0	...
9683793	  829.1	  589.5	 5057.0	...
9683794	  829.2	  587.9	 5060.0	...
9683795	  829.2	  586.3	 5060.0	...
9683796	  829.0	  585.2	 5060.0	...
9683797	  828.6	  585.7	 5060.0	...
9683798	  828.1	  586.1	 5056.0	...
9683799	  827.6	  586.8	 5053.0	...
9683800	  827.2	  587.6	 5053.0	...
9683801	  827.0	  588.4	 5057.0	...
9683802	  826.7	  587.7	 5061.0	...
9683803	  826.5	  586.8	 5062.0	...
9683804	  826.5	  586.1	 5063.0	...
9683805	  826.7	  586.3	 5059.0	...
9683806	  826.8	  586.6	 5053.0	...
9683807	  827.0	  586.9	 5047.0	...
9683808	  827.3	  587.1	 5047.0	...
9683809	  827.7	  587.0	 5047.0	...
9683810	  828.0	  587.2	 5048.0	...
9683811	  828.2	  587.6	 5048.0	...
9683812	  828.4	  588.1	 5048.0	...
9683813	  828.1	  588.4	 5049.0	...
9683814	  827.9	  588.5	 5051.0	...
9683815	  827.8	  588.5	 5046.0	...
9683816	  827.9	  588.2	 5039.0	...
9683817	  827.9	  587.9	 5032.0	...
9683818	  827.9	  587.7	 5032.0	...
9683819	  828.0	  587.7	 5036.0	...
9683820	  828.0	  587.2	 5038.0	...
9683821	  828.1	  586.8	 5039.0	...
9683822	  828.1	  586.4	 5038.0	...
9683823	  828.5	  586.5	 5038.0	...
9683824	  828.8	  587.4	 5038.0	...
9683825	  829.0	  588.3	 5036.0	...
9683826	  829.0	  588.9	 5034.0	...
9683827	  829.0	  588.4	 5031.0	...
9683828	  828.5	  587.9	 5032.0	...
9683829	  827.8	  587.7	 5034.0	...
9683830	  827.4	  587.4	 5036.0	...
9683831	  827.8	  587.0	 5034.0	...
9683832	  828.1	  586.7	 5032.0	...
9683833	  827.9	  586.7	 5030.0	...
9683834	  827.4	  586.8	 5034.0	...
9683835	  827.1	  586.8	 5037.0	...
9683836	  827.0	  587.3	 5040.0	...
9683837	  827.4	  587.9	 5039.0	...
9683838	  827.7	  588.2	 5038.0	...
9683839	  827.7	  588.0	 5037.0	...
9683840	  827.6	  587.8	 5041.0	...
9683841	  827.6	  587.9	 5042.0	...
9683842	  827.5	  588.1	 5043.0	...
9683843	  827.5	  588.3	 5037.0	...
9683844	  827.5	  588.4	 5032.0	...
9683845	  827.5	  588.4	 5029.0	...
9683846	  827.2	  588.4	 5029.0	...
9683847	  826.9	  588.3	 5030.0	...
9683848	  826.3	  588.4	 5030.0	...
9683849	  826.1	  588.4	 5027.0	...
9683850	  826.9	  588.2	 5025.0	...
9683851	  828.0	  587.9	 5023.0	...
9683852	  829.2	  587.6	 5024.0	...
9683853	  829.3	  587.6	 5025.0	...
9683854	  828.1	  587.8	 5035.0	...
9683855	  826.6	  588.0	 5044.0	...
9683856	  825.2	  588.2	 5049.0	...
9683857	  826.3	  588.0	 5042.0	...
9683858	  827.3	  587.6	 5035.0	...
9683859	  827.8	  587.3	 5033.0	...
9683860	  827.3	  587.4	 5036.0	...
9683861	  826.9	  587.7	 5040.0	...
9683862	  827.0	  588.1	 5040.0	...
9683863	  827.1	  588.3	 5036.0	...
9683864	  827.0	  588.1	 5031.0	...
9683865	  826.9	  587.8	 5031.0	...
9683866	  827.4	  587.9	 5031.0	...
9683867	  828.4	  588.4	 5032.0	...
9683868	  829.4	  588.9	 5034.0	...
9683869	  829.8	  588.8	 5035.0	...
9683870	  829.8	  588.6	 5038.0	...
9683871	  829.8	  588.5	 5041.0	...
9683872	  829.8	  588.0	 5040.0	...
9683873	  828.8	  587.6	 5037.0	...
9683874	  827.8	  588.0	 5036.0	...
9683875	  826.5	  589.0	 5041.0	...
9683876	  826.2	  589.4	 5045.0	...
9683877	  826.2	  588.6	 5049.0	...
9683878	  826.6	  587.4	 5052.0	...
9683879	  827.0	  586.6	 5054.0	...
9683880	  826.9	  586.3	 5052.0	...
9683881	  827.6	  586.4	 5049.0	...
9683882	  828.3	  586.9	 5046.0	...
9683883	  828.8	  587.3	 5044.0	...
9683884	  828.3	  587.7	 5036.0	...
9683885	  827.3	  587.9	 5029.0	...
9683886	  826.7	  587.9	 5029.0	...
9683887	  826.3	  587.4	 5034.0	...
9683888	  826.1	  586.8	 5039.0	...
9683889	  825.8	  586.6	 5039.0	...
9683890	  825.4	  587.2	 5037.0	...
9683891	  825.9	  587.8	 5036.0	...
9683892	  826.6	  588.4	 5034.0	...
9683893	  827.0	  589.4	 5035.0	...
9683894	  826.9	  590.3	 5038.0	...
9683895	  826.9	  591.1	 5041.0	...
9683896	  827.1	  591.3	 5044.0	...
9683897	  827.2	  591.5	 5043.0	...
9683898	  826.8	  591.4	 5041.0	...
9683899	  826.2	  591.2	 5039.0	...
9683900	  825.5	  590.5	 5042.0	...
9683901	  825.5	  589.2	 5047.0	...
9683902	  825.5	  587.9	 5050.0	...
9683903	  825.5	  587.2	 5048.0	...
9683904	  825.9	  586.9	 5040.0	...
9683905	  826.3	  586.6	 5034.0	...
9683906	  826.7	  586.0	 5031.0	...
9683907	  826.6	  585.7	 5033.0	...
9683908	  826.8	  586.8	 5041.0	...
9683909	  827.0	  588.3	 5048.0	...
9683910	  827.4	  589.7	 5054.0	...
9683911	  828.4	  589.4	 5047.0	...
9683912	  829.3	  589.1	 5040.0	...
9683913	  828.8	  589.1	 5034.0	...
9683914	  827.4	  589.3	 5035.0	...
9683915	  826.5	  589.5	 5036.0	...
9683916	  826.7	  589.0	 5037.0	...
9683917	  826.9	  588.5	 5040.0	...
9683918	  826.6	  588.1	 5045.0	...
9683919	  826.5	  588.2	 5049.0	...
9683920	  826.4	  588.0	 5048.0	...
9683921	  826.3	  588.2	 5047.0	...
9683922	  826.3	  588.1	 5045.0	...
9683923	  826.5	  588.3	 5045.0	...
9683924	  826.8	  588.9	 5046.0	...
9683925	  827.0	  589.7	 5047.0	...
9683926	  827.0	  589.0	 5049.0	...
9683927	  826.5	  587.6	 5052.0	...
9683928	  826.1	  587.0	 5055.0	...
9683929	  825.9	  587.9	 5058.0	...
9683930	  825.7	  588.7	 5058.0	...
9683931	  825.4	  588.6	 5058.0	...
9683932	  825.6	  588.4	 5058.0	...
9683933	  826.1	  588.3	 5058.0	...
9683934	  826.7	  588.3	 5057.0	...
9683935	  826.7	  588.4	 5055.0	...
9683936	  826.8	  588.4	 5054.0	...
9683937	  826.8	  587.9	 5054.0	...
MSG	9683938 0000 _ Number Off
9683938	  826.1	  587.6	 5055.0	...
9683939	  825.2	  587.5	 5057.0	...
9683940	  824.5	  588.0	 5058.0	...
9683941	  824.7	  588.3	 5058.0	...
9683942	  825.4	  588.3	 5057.0	...
9683943	  826.1	  588.0	 5057.0	...
9683944	  826.6	  587.8	 5060.0	...
9683945	  826.8	  587.8	 5064.0	...
9683946	  826.8	  588.2	 5066.0	...
9683947	  826.7	  588.6	 5065.0	...
9683948	  826.9	  588.1	 5061.0	...
9683949	  827.3	  587.5	 5056.0	...
9683950	  827.8	  587.0	 5050.0	...
9683951	  828.0	  587.0	 5047.0	...
9683952	  828.0	  587.0	 5048.0	...
9683953	  827.6	  587.0	 5049.0	...
9683954	  827.2	  587.3	 5051.0	...
9683955	  826.5	  587.7	 5052.0	...
9683956	  825.8	  588.0	 5053.0	...
9683957	  825.1	  588.0	 5055.0	...
9683958	  825.4	  587.7	 5055.0	...
9683959	  825.9	  587.0	 5056.0	...
9683960	  826.3	  586.6	 5057.0	...
9683961	  825.8	  587.2	 5058.0	...
9683962	  825.8	  588.0	 5057.0	...
9683963	  826.1	  588.9	 5057.0	...
9683964	  826.7	  588.8	 5056.0	...
9683965	  827.1	  588.8	 5056.0	...
9683966	  827.2	  588.7	 5056.0	...
9683967	  827.1	  588.5	 5058.0	...
9683968	  825.7	  588.7	 5061.0	...
9683969	  824.3	  588.8	 5063.0	...
9683970	  823.1	  589.3	 5065.0	...
9683971	  823.1	  589.7	 5067.0	...
9683972	  824.1	  589.7	 5066.0	...
9683973	  825.0	  589.0	 5064.0	...
9683974	  825.9	  588.2	 5062.0	...
9683975	  825.8	  588.5	 5062.0	...
9683976	  825.6	  589.2	 5061.0	...
9683977	  825.5	  589.0	 5060.0	...
9683978	  825.1	  588.3	 5060.0	...
9683979	  824.8	  587.6	 5067.0	...
9683980	  824.5	  587.6	 5074.0	...
9683981	  824.5	  588.4	 5072.0	...
9683982	  824.7	  589.4	 5063.0	...
9683983	  825.0	  590.4	 5059.0	...
9683984	  825.2	  590.5	 5063.0	...
9683985	  825.3	  590.4	 5067.0	...
9683986	  825.4	  590.2	 5067.0	...
9683987	  825.0	  590.0	 5068.0	...
9683988	  823.9	  589.7	 5074.0	...
9683989	  823.0	  589.6	 5081.0	...
9683990	  822.5	  589.6	 5085.0	...
9683991	  823.1	  590.2	 5083.0	...
9683992	  823.8	  590.7	 5080.0	...
9683993	  824.4	  591.3	 5079.0	...
9683994	  824.5	  591.4	 5078.0	...
9683995	  824.7	  591.3	 5077.0	...
9683996	  825.2	  590.9	 5076.0	...
9683997	  825.7	  589.9	 5076.0	...
9683998	  826.0	  589.5	 5075.0	...
9683999	  826.1	  589.3	 5074.0	...
9684000	  825.8	  589.8	 5074.0	...
9684001	  825.4	  590.1	 5074.0	...
9684002	  825.1	  590.1	 5070.0	...
9684003	  825.2	  590.3	 5066.0	...
9684004	  824.6	  590.7	 5064.0	...
9684005	  823.1	  591.2	 5066.0	...
9684006	  820.9	  591.5	 5069.0	...
EFIX R   9681220	9684006	2787	  811.3	  588.9	   5266
SSACC R  9684007
9684007	  819.0	  591.5	 5068.0	...
9684008	  817.7	  591.5	 5068.0	...
9684009	  816.3	  591.3	 5070.0	...
9684010	  813.4	  591.6	 5076.0	...
9684011	  810.9	  592.1	 5080.0	...
9684012	  809.0	  592.4	 5082.0	...
ESACC R  9684007	9684012	6	  819.0	  591.5	  809.0	  592.4	   0.21	     43
SFIX R   9684013
9684013	  807.0	  592.7	 5080.0	...
9684014	  804.7	  592.8	 5079.0	...
9684015	  802.5	  592.9	 5079.0	...
9684016	  802.6	  592.8	 5079.0	...
9684017	  803.6	  592.7	 5077.0	...
9684018	  804.5	  593.0	 5076.0	...
9684019	  805.2	  593.4	 5076.0	...
9684020	  805.2	  593.6	 5077.0	...
9684021	  805.2	  593.3	 5073.0	...
9684022	  805.4	  593.0	 5068.0	...
9684023	  805.9	  592.7	 5061.0	...
9684024	  806.4	  592.6	 5058.0	...
9684025	  807.1	  593.2	 5056.0	...
9684026	  806.9	  593.9	 5057.0	...
9684027	  806.4	  594.1	 5057.0	...
9684028	  805.7	  593.7	 5058.0	...
9684029	  805.5	  593.2	 5059.0	...
9684030	  805.4	  593.0	 5059.0	...
9684031	  805.8	  592.8	 5059.0	...
9684032	  806.7	  593.0	 5059.0	...
9684033	  807.5	  593.4	 5058.0	...
9684034	  807.7	  593.9	 5058.0	...
9684035	  807.2	  593.9	 5058.0	...
9684036	  806.7	  593.9	 5058.0	...
9684037	  806.7	  593.7	 5056.0	...
9684038	  806.7	  593.5	 5055.0	...
9684039	  806.7	  593.3	 5052.0	...
9684040	  806.6	  593.7	 5051.0	...
9684041	  806.5	  594.3	 5050.0	...
9684042	  806.5	  594.4	 5050.0	...
9684043	  806.5	  593.9	 5053.0	...
9684044	  806.4	  593.4	 5056.0	...
9684045	  806.6	  593.3	 5059.0	...
9684046	  806.7	  593.3	 5060.0	...
9684047	  807.1	  593.3	 5061.0	...
9684048	  807.2	  593.4	 5062.0	...
9684049	  807.3	  593.3	 5067.0	...
9684050	  807.3	  593.1	 5072.0	...
9684051	  807.3	  592.6	 5074.0	...
9684052	  807.3	  592.4	 5071.0	...
9684053	  807.6	  592.8	 5068.0	...
9684054	  807.9	  593.5	 5066.0	...
9684055	  808.3	  594.2	 5065.0	...
9684056	  808.5	  594.4	 5060.0	...
9684057	  808.7	  594.5	 5055.0	...
9684058	  809.0	  594.4	 5050.0	...
9684059	  809.3	  593.9	 5051.0	...
9684060	  809.6	  593.5	 5055.0	...
9684061	  809.1	  593.1	 5058.0	...
9684062	  808.5	  593.0	 5062.0	...
9684063	  808.0	  593.1	 5064.0	...
9684064	  808.1	  593.5	 5066.0	...
9684065	  807.8	  594.5	 5068.0	...
9684066	  807.4	  595.3	 5067.0	...
9684067	  807.3	  595.9	 5066.0	...
9684068	  807.6	  595.5	 5063.0	...
9684069	  807.8	  594.9	 5062.0	...
9684070	  807.8	  594.3	 5059.0	...
9684071	  807.7	  594.1	 5057.0	...
9684072	  807.6	  594.0	 5055.0	...
9684073	  807.5	  593.8	 5055.0	...
9684074	  807.5	  593.9	 5054.0	...
9684075	  808.1	  594.1	 5053.0	...
9684076	  808.6	  594.2	 5050.0	...
9684077	  809.0	  593.9	 5048.0	...
9684078	  808.5	  593.7	 5047.0	...
9684079	  808.1	  593.7	 5047.0	...
9684080	  807.8	  593.6	 5047.0	...
9684081	  807.4	  593.7	 5045.0	...
9684082	  807.0	  593.7	 5049.0	...
9684083	  806.6	  593.5	 5053.0	...
9684084	  806.6	  593.2	 5058.0	...
9684085	  806.6	  592.9	 5057.0	...
9684086	  806.8	  592.8	 5057.0	...
9684087	  807.1	  592.8	 5056.0	...
9684088	  807.3	  593.0	 5055.0	...
9684089	  807.4	  592.9	 5055.0	...
9684090	  807.4	  592.8	 5055.0	...
9684091	  807.6	  593.9	 5053.0	...
9684092	  807.8	  595.2	 5050.0	...
9684093	  808.8	  596.4	 5047.0	...
9684094	  809.7	  596.3	 5045.0	...
9684095	  810.1	  596.2	 5047.0	...
9684096	  809.6	  596.2	 5043.0	...
9684097	  808.9	  596.5	 5038.0	...
9684098	  808.7	  596.7	 5034.0	...
9684099	  808.4	  596.4	 5034.0	...
9684100	  808.3	  595.9	 5034.0	...
9684101	  808.1	  595.5	 5035.0	...
9684102	  808.1	  595.7	 5035.0	...
9684103	  807.8	  595.6	 5035.0	...
9684104	  807.2	  595.1	 5035.0	...
9684105	  806.6	  594.5	 5035.0	...
9684106	  807.1	  593.7	 5035.0	...
9684107	  807.8	  593.2	 5036.0	...
9684108	  808.6	  593.5	 5038.0	...
9684109	  808.8	  594.5	 5038.0	...
9684110	  809.0	  595.5	 5037.0	...
9684111	  808.9	  595.8	 5035.0	...
9684112	  808.6	  595.9	 5034.0	...
9684113	  808.3	  595.1	 5034.0	...
9684114	  808.2	  594.3	 5034.0	...
9684115	  808.2	  593.9	 5034.0	...
9684116	  808.3	  594.4	 5030.0	...
9684117	  808.5	  595.0	 5027.0	...
9684118	  808.7	  595.2	 5028.0	...
9684119	  809.3	  595.7	 5031.0	...
9684120	  809.6	  596.1	 5030.0	...
9684121	  809.7	  596.1	 5026.0	...
9684122	  809.5	  595.6	 5020.0	...
9684123	  809.4	  595.2	 5018.0	...
9684124	  809.5	  595.3	 5020.0	...
9684125	  809.4	  595.3	 5025.0	...
9684126	  809.2	  595.4	 5030.0	...
9684127	  809.1	  595.4	 5029.0	...
9684128	  809.2	  595.9	 5027.0	...
9684129	  809.3	  596.5	 5025.0	...
9684130	  809.4	  596.7	 5026.0	...
9684131	  809.3	  596.1	 5029.0	...
9684132	  809.2	  595.5	 5032.0	...
9684133	  808.9	  594.9	 5033.0	...
9684134	  808.5	  594.8	 5033.0	...
9684135	  808.6	  595.3	 5034.0	...
9684136	  809.1	  596.4	 5036.0	...
9684137	  809.5	  597.6	 5036.0	...
9684138	  809.6	  598.2	 5036.0	...
9684139	  809.6	  598.0	 5033.0	...
9684140	  809.3	  598.2	 5031.0	...
9684141	  808.5	  598.8	 5030.0	...
9684142	  807.9	  599.5	 5033.0	...
9684143	  807.6	  598.4	 5035.0	...
9684144	  807.6	  597.1	 5036.0	...
9684145	  807.9	  595.4	 5036.0	...
9684146	  808.6	  595.1	 5035.0	...
9684147	  809.3	  595.3	 5036.0	...
9684148	  809.7	  595.9	 5036.0	...
MSG	9684149 0000 _ Number On
9684149	  809.7	  596.5	 5039.0	...
9684150	  809.5	  596.6	 5042.0	...
9684151	  809.2	  596.7	 5046.0	...
9684152	  809.1	  596.7	 5043.0	...
9684153	  808.3	  596.4	 5040.0	...
9684154	  807.7	  596.5	 5037.0	...
9684155	  806.5	  596.6	 5037.0	...
9684156	  806.0	  597.2	 5038.0	...
9684157	  805.9	  597.5	 5036.0	...
9684158	  806.6	  598.2	 5034.0	...
9684159	  807.5	  598.6	 5032.0	...
9684160	  808.1	  598.3	 5032.0	...
9684161	  808.8	  597.7	 5031.0	...
9684162	  809.1	  597.2	 5030.0	...
9684163	  809.3	  597.3	 5032.0	...
9684164	  809.0	  597.2	 5035.0	...
9684165	  809.1	  597.0	 5035.0	...
9684166	  809.4	  596.8	 5031.0	...
9684167	  809.5	  596.6	 5027.0	...
9684168	  809.2	  596.6	 5028.0	...
9684169	  808.9	  597.0	 5028.0	...
9684170	  808.8	  597.4	 5030.0	...
9684171	  809.0	  597.8	 5031.0	...
9684172	  809.1	  597.8	 5028.0	...
9684173	  808.5	  596.8	 5024.0	...
9684174	  808.1	  595.9	 5027.0	...
9684175	  807.7	  595.2	 5033.0	...
9684176	  807.8	  596.3	 5040.0	...
9684177	  808.0	  597.3	 5041.0	...
9684178	  808.2	  598.2	 5035.0	...
9684179	  808.4	  598.1	 5029.0	...
9684180	  808.7	  597.8	 5023.0	...
9684181	  808.8	  597.5	 5026.0	...
9684182	  809.6	  597.0	 5028.0	...
9684183	  810.3	  596.7	 5030.0	...
9684184	  809.9	  596.5	 5030.0	...
9684185	  808.6	  596.4	 5029.0	...
9684186	  807.4	  596.2	 5030.0	...
9684187	  807.8	  595.8	 5031.0	...
9684188	  808.6	  595.5	 5032.0	...
9684189	  809.3	  595.4	 5033.0	...
9684190	  809.6	  595.2	 5035.0	...
9684191	  809.4	  594.9	 5035.0	...
9684192	  809.2	  594.6	 5034.0	...
9684193	  809.1	  595.6	 5030.0	...
9684194	  809.5	  596.7	 5028.0	...
9684195	  809.8	  596.4	 5030.0	...
9684196	  809.2	  595.2	 5035.0	...
9684197	  808.2	  594.0	 5040.0	...
9684198	  807.9	  594.1	 5040.0	...
9684199	  808.6	  594.0	 5039.0	...
9684200	  809.2	  593.9	 5037.0	...
9684201	  809.3	  593.9	 5037.0	...
9684202	  809.7	  594.7	 5034.0	...
9684203	  809.8	  595.4	 5031.0	...
9684204	  809.8	  596.2	 5028.0	...
9684205	  809.6	  595.8	 5028.0	...
9684206	  809.6	  595.4	 5031.0	...
9684207	  809.6	  595.0	 5036.0	...
9684208	  809.7	  595.0	 5041.0	...
9684209	  810.0	  595.0	 5042.0	...
9684210	  810.4	  595.0	 5044.0	...
9684211	  809.9	  595.2	 5044.0	...
9684212	  809.2	  595.4	 5044.0	...
9684213	  809.1	  595.6	 5043.0	...
9684214	  809.6	  596.3	 5043.0	...
9684215	  810.2	  596.8	 5044.0	...
9684216	  810.8	  597.7	 5044.0	...
9684217	  811.3	  598.1	 5045.0	...
9684218	  811.5	  596.8	 5047.0	...
9684219	  810.8	  595.2	 5048.0	...
9684220	  810.2	  593.7	 5049.0	...
9684221	  809.9	  593.7	 5048.0	...
9684222	  810.0	  593.8	 5048.0	...
9684223	  810.2	  593.9	 5048.0	...
9684224	  810.8	  593.9	 5048.0	...
9684225	  811.3	  594.0	 5048.0	...
9684226	  810.7	  594.2	 5049.0	...
9684227	  809.7	  594.4	 5050.0	...
9684228	  808.8	  594.6	 5053.0	...
9684229	  809.9	  594.5	 5056.0	...
9684230	  810.9	  594.3	 5057.0	...
9684231	  811.6	  594.8	 5057.0	...
9684232	  811.3	  595.4	 5055.0	...
9684233	  811.0	  595.0	 5055.0	...
9684234	  810.6	  594.0	 5057.0	...
9684235	  810.3	  592.9	 5059.0	...
9684236	  810.3	  592.9	 5058.0	...
9684237	  810.5	  593.6	 5058.0	...
9684238	  810.6	  594.0	 5058.0	...
9684239	  810.5	  594.0	 5058.0	...
9684240	  810.3	  592.9	 5059.0	...
9684241	  809.9	  592.2	 5061.0	...
9684242	  809.8	  592.4	 5063.0	...
9684243	  809.9	  593.1	 5064.0	...
9684244	  810.4	  593.6	 5065.0	...
9684245	  810.9	  593.2	 5066.0	...
9684246	  809.7	  593.1	 5067.0	...
9684247	  808.1	  592.9	 5067.0	...
9684248	  807.4	  593.0	 5067.0	...
9684249	  808.2	  592.7	 5066.0	...
9684250	  809.0	  592.4	 5065.0	...
9684251	  809.1	  593.1	 5064.0	...
9684252	  808.7	  594.0	 5067.0	...
9684253	  808.4	  595.1	 5071.0	...
9684254	  808.1	  595.7	 5075.0	...
9684255	  808.9	  596.0	 5076.0	...
9684256	  809.6	  596.0	 5072.0	...
9684257	  809.9	  595.5	 5067.0	...
9684258	  809.4	  595.1	 5063.0	...
9684259	  808.7	  594.8	 5064.0	...
9684260	  808.2	  594.6	 5068.0	...
9684261	  808.0	  594.2	 5072.0	...
9684262	  808.1	  593.8	 5074.0	...
9684263	  808.2	  593.6	 5073.0	...
9684264	  808.4	  593.0	 5072.0	...
9684265	  808.5	  592.6	 5071.0	...
9684266	  808.8	  592.1	 5074.0	...
9684267	  809.1	  592.1	 5077.0	...
9684268	  808.7	  592.2	 5082.0	...
9684269	  808.1	  591.9	 5085.0	...
9684270	  808.3	  591.7	 5088.0	...
9684271	  809.1	  591.3	 5088.0	...
9684272	  809.2	  591.6	 5083.0	...
9684273	  808.4	  591.8	 5080.0	...
9684274	  807.7	  591.9	 5079.0	...
9684275	  807.6	  591.3	 5081.0	...
9684276	  807.5	  590.7	 5087.0	...
9684277	  807.6	  591.0	 5094.0	...
9684278	  807.8	  591.8	 5100.0	...
9684279	  807.8	  592.1	 5100.0	...
9684280	  807.6	  591.5	 5100.0	...
9684281	  807.6	  590.8	 5101.0	...
9684282	  808.0	  590.6	 5099.0	...
9684283	  808.8	  590.4	 5096.0	...
9684284	  809.5	  590.2	 5092.0	...
9684285	  809.9	  590.3	 5091.0	...
9684286	  809.8	  590.6	 5090.0	...
9684287	  809.9	  590.2	 5090.0	...
9684288	  809.9	  589.7	 5089.0	...
9684289	  809.5	  589.1	 5089.0	...
9684290	  809.3	  589.0	 5090.0	...
9684291	  809.0	  589.2	 5091.0	...
9684292	  809.3	  589.6	 5092.0	...
9684293	  809.3	  589.5	 5092.0	...
9684294	  809.4	  589.1	 5090.0	...
9684295	  809.4	  588.9	 5088.0	...
9684296	  809.5	  589.1	 5091.0	...
9684297	  809.5	  589.3	 5096.0	...
9684298	  809.4	  588.9	 5101.0	...
9684299	  809.2	  588.6	 5100.0	...
9684300	  809.1	  589.0	 5099.0	...
9684301	  809.0	  589.7	 5099.0	...
9684302	  809.1	  590.2	 5103.0	...
9684303	  809.1	  590.0	 5108.0	...
9684304	  809.4	  589.6	 5111.0	...
9684305	  809.6	  589.4	 5107.0	...
9684306	  809.5	  589.2	 5102.0	...
9684307	  809.3	  588.5	 5097.0	...
9684308	  809.0	  587.8	 5101.0	...
9684309	  808.7	  588.0	 5106.0	...
9684310	  808.3	  588.9	 5111.0	...
9684311	  808.0	  589.8	 5113.0	...
9684312	  807.9	  589.7	 5113.0	...
9684313	  808.2	  589.7	 5113.0	...
9684314	  808.2	  589.3	 5116.0	...
9684315	  808.2	  588.9	 5120.0	...
9684316	  808.2	  589.1	 5123.0	...
9684317	  808.2	  589.6	 5125.0	...
9684318	  808.2	  589.9	 5126.0	...
9684319	  808.2	  589.6	 5128.0	...
9684320	  808.2	  589.3	 5128.0	...
9684321	  808.5	  589.2	 5135.0	...
9684322	  808.6	  589.2	 5142.0	...
9684323	  808.7	  588.8	 5150.0	...
9684324	  808.7	  588.6	 5151.0	...
9684325	  808.8	  588.5	 5151.0	...
9684326	  808.9	  588.7	 5149.0	...
9684327	  808.9	  588.7	 5144.0	...
9684328	  808.8	  588.7	 5139.0	...
9684329	  808.5	  588.9	 5135.0	...
9684330	  807.9	  588.9	 5139.0	...
9684331	  807.3	  588.7	 5143.0	...
9684332	  807.0	  588.4	 5146.0	...
9684333	  807.1	  588.3	 5145.0	...
9684334	  807.1	  588.2	 5145.0	...
9684335	  806.8	  588.0	 5146.0	...
9684336	  806.3	  587.7	 5149.0	...
9684337	  806.0	  587.5	 5152.0	...
9684338	  805.8	  587.3	 5156.0	...
9684339	  805.8	  587.3	 5157.0	...
9684340	  805.8	  587.0	 5157.0	...
9684341	  805.8	  586.7	 5157.0	...
9684342	  805.8	  587.0	 5156.0	...
9684343	  806.4	  587.6	 5155.0	...
9684344	  806.9	  587.5	 5158.0	...
9684345	  807.2	  586.9	 5163.0	...
9684346	  806.9	  586.4	 5168.0	...
9684347	  806.6	  586.6	 5168.0	...
9684348	  806.4	  586.5	 5167.0	...
9684349	  806.1	  586.3	 5170.0	...
9684350	  805.8	  586.0	 5175.0	...
9684351	  806.4	  585.9	 5179.0	...
9684352	  807.3	  586.3	 5177.0	...
9684353	  808.4	  586.8	 5174.0	...
9684354	  808.6	  587.2	 5171.0	...
9684355	  808.7	  586.5	 5165.0	...
9684356	  808.3	  585.9	 5161.0	...
9684357	  808.2	  585.7	 5156.0	...
9684358	  808.2	  586.4	 5156.0	...
9684359	  808.6	  587.2	 5155.0	...
9684360	  809.1	  587.8	 5153.0	...
9684361	  809.5	  588.0	 5151.0	...
9684362	  809.1	  586.5	 5151.0	...
9684363	  808.5	  584.9	 5152.0	...
9684364	  807.8	  583.5	 5163.0	...
9684365	  807.8	  585.2	 5172.0	...
9684366	  807.8	  586.8	 5180.0	...
9684367	  807.9	  587.9	 5179.0	...
9684368	  807.9	  587.3	 5176.0	...
9684369	  807.9	  586.2	 5173.0	...
9684370	  807.9	  585.4	 5174.0	...
9684371	  807.9	  584.7	 5177.0	...
9684372	  807.9	  584.5	 5180.0	...
9684373	  806.8	  584.7	 5181.0	...
9684374	  805.6	  584.5	 5181.0	...
9684375	  805.3	  584.2	 5183.0	...
9684376	  806.2	  583.7	 5183.0	...
9684377	  807.0	  583.6	 5184.0	...
9684378	  807.0	  583.3	 5184.0	...
9684379	  806.9	  582.9	 5183.0	...
9684380	  806.7	  583.8	 5182.0	...
9684381	  806.7	  585.0	 5181.0	...
9684382	  806.6	  585.9	 5180.0	...
9684383	  806.5	  585.9	 5181.0	...
9684384	  806.4	  585.9	 5182.0	...
9684385	  806.4	  585.7	 5181.0	...
9684386	  806.6	  585.6	 5180.0	...
9684387	  805.7	  585.8	 5178.0	...
9684388	  804.7	  586.3	 5177.0	...
9684389	  804.9	  586.5	 5178.0	...
9684390	  806.3	  586.3	 5181.0	...
9684391	  807.6	  586.1	 5184.0	...
9684392	  807.6	  586.1	 5185.0	...
9684393	  807.6	  586.1	 5186.0	...
9684394	  807.6	  586.0	 5191.0	...
9684395	  807.6	  585.7	 5197.0	...
9684396	  807.6	  585.4	 5201.0	...
9684397	  807.6	  585.2	 5203.0	...
9684398	  806.9	  585.3	 5204.0	...
9684399	  806.8	  585.2	 5203.0	...
9684400	  806.9	  585.1	 5202.0	...
9684401	  807.3	  585.2	 5204.0	...
9684402	  807.0	  585.4	 5208.0	...
9684403	  806.7	  585.6	 5213.0	...
9684404	  806.5	  585.7	 5212.0	...
9684405	  806.4	  585.7	 5210.0	...
9684406	  806.2	  585.5	 5209.0	...
9684407	  806.0	  585.4	 5209.0	...
9684408	  805.9	  585.2	 5209.0	...
9684409	  805.9	  585.1	 5209.0	...
9684410	  805.7	  585.1	 5210.0	...
9684411	  805.5	  585.1	 5207.0	...
9684412	  805.4	  585.1	 5204.0	...
9684413	  805.5	  585.0	 5204.0	...
9684414	  805.6	  585.3	 5212.0	...
9684415	  805.6	  585.5	 5219.0	...
9684416	  805.6	  585.6	 5221.0	...
9684417	  805.6	  585.4	 5219.0	...
9684418	  805.8	  585.1	 5215.0	...
9684419	  806.0	  584.9	 5209.0	...
9684420	  806.1	  584.6	 5204.0	...
9684421	  806.2	  584.5	 5206.0	...
9684422	  806.2	  584.8	 5214.0	...
9684423	  806.2	  585.2	 5221.0	...
9684424	  806.3	  584.3	 5224.0	...
9684425	  806.4	  583.0	 5223.0	...
9684426	  806.0	  581.8	 5221.0	...
9684427	  805.8	  582.0	 5220.0	...
9684428	  805.8	  583.2	 5221.0	...
9684429	  806.3	  584.2	 5223.0	...
9684430	  806.0	  585.3	 5224.0	...
9684431	  805.0	  585.5	 5224.0	...
9684432	  804.0	  585.8	 5223.0	...
9684433	  804.4	  585.8	 5222.0	...
9684434	  805.3	  585.9	 5220.0	...
9684435	  806.5	  585.6	 5219.0	...
9684436	  806.8	  585.6	 5219.0	...
9684437	  806.6	  584.9	 5220.0	...
9684438	  806.1	  584.4	 5224.0	...
9684439	  805.5	  583.8	 5230.0	...
9684440	  805.4	  583.9	 5236.0	...
9684441	  804.9	  583.9	 5240.0	...
9684442	  804.5	  583.9	 5242.0	...
9684443	  804.3	  583.8	 5243.0	...
9684444	  804.5	  583.7	 5243.0	...
9684445	  804.7	  583.6	 5242.0	...
9684446	  804.7	  582.9	 5240.0	...
9684447	  804.8	  582.2	 5238.0	...
9684448	  805.3	  582.7	 5238.0	...
9684449	  806.0	  584.0	 5237.0	...
9684450	  806.3	  585.3	 5240.0	...
9684451	  806.4	  585.3	 5243.0	...
MSG	9684452 0000 _ Number Off
9684452	  806.4	  585.3	 5245.0	...
9684453	  806.1	  585.4	 5241.0	...
9684454	  805.9	  585.2	 5236.0	...
9684455	  805.8	  584.6	 5231.0	...
9684456	  805.7	  583.9	 5233.0	...
9684457	  805.5	  583.4	 5236.0	...
9684458	  805.3	  583.6	 5237.0	...
9684459	  805.4	  583.8	 5235.0	...
9684460	  806.0	  583.9	 5233.0	...
9684461	  806.6	  583.6	 5232.0	...
9684462	  807.1	  583.2	 5234.0	...
9684463	  806.7	  583.1	 5237.0	...
9684464	  806.3	  582.9	 5239.0	...
9684465	  805.9	  582.8	 5238.0	...
9684466	  806.1	  582.5	 5240.0	...
9684467	  806.4	  582.3	 5242.0	...
9684468	  806.8	  582.6	 5242.0	...
9684469	  806.8	  583.0	 5240.0	...
9684470	  807.2	  583.5	 5237.0	...
9684471	  807.6	  583.4	 5235.0	...
9684472	  808.1	  583.4	 5233.0	...
9684473	  808.0	  583.6	 5237.0	...
9684474	  807.9	  583.6	 5240.0	...
9684475	  807.8	  583.9	 5240.0	...
9684476	  807.6	  584.2	 5237.0	...
9684477	  807.3	  584.5	 5234.0	...
9684478	  807.1	  584.4	 5234.0	...
9684479	  807.3	  584.2	 5234.0	...
9684480	  807.5	  583.9	 5234.0	...
9684481	  807.5	  584.4	 5229.0	...
9684482	  807.5	  585.0	 5225.0	...
9684483	  807.5	  585.3	 5223.0	...
9684484	  807.7	  584.5	 5224.0	...
9684485	  808.1	  583.8	 5227.0	...
9684486	  808.4	  583.6	 5228.0	...
9684487	  808.5	  583.8	 5230.0	...
9684488	  808.5	  583.9	 5229.0	...
9684489	  808.0	  584.0	 5231.0	...
9684490	  807.5	  584.3	 5234.0	...
9684491	  807.1	  584.7	 5237.0	...
9684492	  807.5	  585.0	 5237.0	...
9684493	  807.8	  585.0	 5233.0	...
9684494	  808.0	  585.0	 5229.0	...
9684495	  808.1	  585.2	 5227.0	...
9684496	  808.1	  585.5	 5236.0	...
9684497	  808.0	  585.5	 5246.0	...
9684498	  807.7	  584.9	 5242.0	...
9684499	  807.6	  584.4	 5231.0	...
9684500	  807.2	  584.3	 5219.0	...
9684501	  807.1	  585.0	 5219.0	...
9684502	  806.9	  585.6	 5225.0	...
9684503	  807.0	  585.9	 5231.0	...
9684504	  807.1	  585.6	 5237.0	...
9684505	  807.2	  585.2	 5237.0	...
9684506	  807.1	  585.0	 5240.0	...
9684507	  806.7	  584.9	 5243.0	...
9684508	  806.2	  584.8	 5246.0	...
9684509	  806.0	  584.7	 5245.0	...
9684510	  805.9	  584.7	 5246.0	...
9684511	  805.9	  584.5	 5248.0	...
9684512	  805.8	  584.4	 5249.0	...
9684513	  806.0	  583.7	 5246.0	...
9684514	  806.6	  583.1	 5243.0	...
9684515	  807.2	  583.0	 5241.0	...
9684516	  807.1	  583.5	 5239.0	...
9684517	  807.2	  584.1	 5238.0	...
9684518	  807.2	  584.2	 5239.0	...
9684519	  807.2	  584.1	 5242.0	...
9684520	  806.8	  583.7	 5245.0	...
9684521	  806.3	  583.2	 5241.0	...
9684522	  806.2	  582.8	 5236.0	...
9684523	  806.1	  582.9	 5231.0	...
9684524	  806.0	  583.2	 5230.0	...
9684525	  806.0	  583.0	 5228.0	...
9684526	  805.9	  582.8	 5226.0	...
9684527	  805.8	  583.5	 5226.0	...
9684528	  805.8	  584.5	 5227.0	...
9684529	  805.8	  585.4	 5229.0	...
9684530	  805.8	  585.1	 5232.0	...
9684531	  806.1	  585.3	 5235.0	...
9684532	  806.4	  585.6	 5233.0	...
9684533	  806.8	  585.5	 5228.0	...
9684534	  806.8	  585.1	 5224.0	...
9684535	  806.9	  585.1	 5225.0	...
9684536	  807.1	  585.4	 5229.0	...
9684537	  807.1	  585.6	 5232.0	...
9684538	  807.4	  585.5	 5233.0	...
9684539	  807.7	  585.1	 5233.0	...
9684540	  807.9	  584.9	 5232.0	...
9684541	  807.6	  584.7	 5232.0	...
9684542	  807.3	  584.0	 5234.0	...
9684543	  806.2	  583.5	 5235.0	...
9684544	  805.3	  582.8	 5236.0	...
9684545	  804.4	  582.9	 5239.0	...
9684546	  804.5	  584.3	 5241.0	...
9684547	  804.3	  585.8	 5244.0	...
9684548	  804.0	  587.3	 5246.0	...
9684549	  803.6	  587.3	 5247.0	...
9684550	  803.7	  587.1	 5245.0	...
9684551	  804.8	  586.7	 5243.0	...
9684552	  806.0	  586.4	 5241.0	...
9684553	  805.7	  586.2	 5243.0	...
9684554	  804.6	  585.9	 5244.0	...
9684555	  803.5	  585.5	 5242.0	...
9684556	  803.7	  585.0	 5239.0	...
9684557	  804.0	  585.6	 5236.0	...
9684558	  804.2	  586.2	 5236.0	...
9684559	  804.4	  586.9	 5237.0	...
9684560	  804.6	  586.9	 5238.0	...
9684561	  804.2	  586.8	 5242.0	...
9684562	  803.5	  586.6	 5246.0	...
9684563	  804.7	  586.8	 5242.0	...
9684564	  806.6	  587.2	 5231.0	...
9684565	  807.8	  587.0	 5221.0	...
9684566	  807.1	  586.4	 5219.0	...
9684567	  806.2	  586.0	 5223.0	...
9684568	  805.9	  586.2	 5227.0	...
9684569	  805.8	  586.3	 5233.0	...
9684570	  805.8	  586.1	 5236.0	...
9684571	  805.9	  586.4	 5236.0	...
9684572	  806.2	  586.8	 5235.0	...
9684573	  806.7	  587.2	 5234.0	...
9684574	  807.2	  587.2	 5236.0	...
9684575	  807.4	  587.2	 5236.0	...
9684576	  807.5	  587.0	 5233.0	...
9684577	  807.6	  586.8	 5230.0	...
9684578	  807.7	  586.6	 5227.0	...
9684579	  807.4	  586.6	 5228.0	...
9684580	  807.1	  586.7	 5228.0	...
9684581	  806.8	  587.0	 5226.0	...
9684582	  806.6	  587.6	 5224.0	...
9684583	  806.6	  588.1	 5223.0	...
9684584	  806.5	  589.0	 5224.0	...
9684585	  805.9	  589.7	 5227.0	...
9684586	  805.4	  590.4	 5229.0	...
9684587	  805.5	  590.3	 5229.0	...
9684588	  806.0	  590.1	 5229.0	...
9684589	  806.3	  589.6	 5228.0	...
9684590	  805.9	  589.3	 5231.0	...
9684591	  805.7	  588.9	 5233.0	...
9684592	  805.6	  588.9	 5234.0	...
9684593	  805.8	  589.2	 5233.0	...
9684594	  805.8	  589.5	 5232.0	...
9684595	  806.1	  588.9	 5230.0	...
9684596	  806.4	  588.0	 5228.0	...
9684597	  805.8	  587.4	 5227.0	...
9684598	  805.0	  587.8	 5227.0	...
9684599	  804.2	  588.2	 5222.0	...
9684600	  803.7	  588.5	 5217.0	...
9684601	  803.2	  588.6	 5216.0	...
9684602	  804.4	  589.2	 5219.0	...
9684603	  806.1	  589.7	 5216.0	...
9684604	  807.0	  589.6	 5213.0	...
9684605	  805.9	  588.5	 5209.0	...
9684606	  804.8	  587.4	 5213.0	...
9684607	  805.0	  588.2	 5213.0	...
9684608	  805.5	  589.5	 5214.0	...
9684609	  806.0	  590.2	 5213.0	...
9684610	  806.2	  589.6	 5212.0	...
9684611	  806.2	  589.0	 5209.0	...
9684612	  806.3	  589.7	 5206.0	...
9684613	  806.3	  590.5	 5205.0	...
9684614	  806.0	  591.4	 5204.0	...
9684615	  805.5	  591.6	 5202.0	...
9684616	  805.2	  591.5	 5200.0	...
9684617	  805.4	  591.3	 5199.0	...
9684618	  805.8	  591.5	 5196.0	...
9684619	  806.3	  591.8	 5196.0	...
9684620	  806.4	  592.2	 5196.0	...
9684621	  806.3	  592.1	 5199.0	...
9684622	  806.2	  591.9	 5199.0	...
9684623	  806.2	  591.7	 5198.0	...
9684624	  806.3	  591.5	 5197.0	...
9684625	  806.7	  591.3	 5195.0	...
9684626	  807.1	  591.4	 5191.0	...
9684627	  807.4	  591.5	 5185.0	...
9684628	  807.4	  591.6	 5179.0	...
9684629	  807.1	  591.7	 5175.0	...
9684630	  806.8	  591.6	 5172.0	...
9684631	  806.6	  591.6	 5172.0	...
9684632	  806.6	  591.5	 5172.0	...
9684633	  806.7	  591.5	 5168.0	...
9684634	  806.7	  591.4	 5165.0	...
9684635	  806.8	  591.2	 5163.0	...
9684636	  806.6	  591.0	 5161.0	...
9684637	  806.5	  590.9	 5159.0	...
9684638	  806.5	  591.0	 5157.0	...
9684639	  806.7	  591.5	 5157.0	...
9684640	  807.5	  591.9	 5156.0	...
9684641	  808.3	  592.0	 5155.0	...
9684642	  809.1	  591.9	 5155.0	...
9684643	  809.0	  591.6	 5154.0	...
9684644	  808.9	  591.4	 5154.0	...
9684645	  808.8	  591.6	 5155.0	...
9684646	  808.9	  591.9	 5156.0	...
9684647	  809.0	  592.5	 5156.0	...
9684648	  809.4	  593.0	 5155.0	...
9684649	  809.7	  593.4	 5153.0	...
9684650	  809.4	  593.5	 5153.0	...
9684651	  808.5	  593.1	 5153.0	...
9684652	  807.5	  592.5	 5153.0	...
9684653	  807.2	  592.1	 5151.0	...
9684654	  807.0	  591.6	 5150.0	...
9684655	  806.9	  591.3	 5150.0	...
9684656	  807.2	  591.3	 5150.0	...
9684657	  807.6	  591.7	 5152.0	...
9684658	  808.0	  592.0	 5153.0	...
9684659	  808.0	  592.4	 5155.0	...
9684660	  808.3	  593.0	 5151.0	...
9684661	  808.6	  593.8	 5146.0	...
9684662	  808.7	  594.1	 5141.0	...
9684663	  808.7	  594.3	 5141.0	...
MSG	9684664 0000 _ Number On
9684664	  808.6	  594.4	 5141.0	...
9684665	  808.6	  594.6	 5139.0	...
9684666	  808.7	  594.8	 5136.0	...
9684667	  808.9	  595.5	 5133.0	...
9684668	  809.0	  596.1	 5131.0	...
9684669	  808.8	  595.3	 5129.0	...
9684670	  808.4	  594.0	 5128.0	...
9684671	  807.8	  592.5	 5128.0	...
9684672	  807.5	  592.3	 5129.0	...
9684673	  807.5	  592.0	 5128.0	...
9684674	  807.5	  591.9	 5127.0	...
9684675	  807.5	  591.9	 5126.0	...
9684676	  807.5	  591.9	 5128.0	...
9684677	  807.6	  591.8	 5130.0	...
9684678	  807.9	  592.4	 5130.0	...
9684679	  808.0	  592.9	 5131.0	...
9684680	  807.7	  593.6	 5133.0	...
9684681	  807.3	  593.7	 5131.0	...
9684682	  807.1	  593.4	 5127.0	...
9684683	  807.2	  593.1	 5123.0	...
9684684	  807.2	  592.5	 5121.0	...
9684685	  807.3	  591.7	 5123.0	...
9684686	  807.4	  591.0	 5125.0	...
9684687	  807.6	  591.6	 5126.0	...
9684688	  807.8	  592.6	 5125.0	...
9684689	  807.7	  593.9	 5125.0	...
9684690	  807.5	  594.3	 5127.0	...
9684691	  807.4	  594.8	 5129.0	...
9684692	  807.3	  594.9	 5127.0	...
9684693	  807.3	  594.7	 5123.0	...
9684694	  807.2	  594.4	 5120.0	...
9684695	  807.0	  593.9	 5121.0	...
9684696	  806.9	  593.5	 5122.0	...
9684697	  806.9	  593.1	 5122.0	...
9684698	  806.8	  592.7	 5122.0	...
9684699	  806.8	  592.4	 5121.0	...
9684700	  806.7	  592.4	 5121.0	...
9684701	  806.5	  592.9	 5122.0	...
9684702	  806.3	  593.3	 5123.0	...
9684703	  806.1	  593.4	 5123.0	...
9684704	  806.0	  593.2	 5122.0	...
9684705	  805.8	  593.2	 5127.0	...
9684706	  805.5	  593.5	 5132.0	...
9684707	  805.2	  594.0	 5137.0	...
9684708	  805.6	  594.4	 5132.0	...
9684709	  806.1	  594.1	 5127.0	...
9684710	  806.5	  593.7	 5121.0	...
9684711	  806.5	  593.7	 5121.0	...
9684712	  806.4	  594.0	 5119.0	...
9684713	  806.2	  593.3	 5118.0	...
9684714	  806.0	  592.3	 5119.0	...
9684715	  806.6	  592.3	 5120.0	...
9684716	  807.4	  593.4	 5120.0	...
9684717	  808.2	  594.6	 5118.0	...
9684718	  808.2	  594.9	 5116.0	...
9684719	  807.9	  595.1	 5115.0	...
9684720	  807.1	  595.1	 5115.0	...
9684721	  806.6	  594.6	 5117.0	...
9684722	  806.4	  594.1	 5120.0	...
9684723	  807.1	  593.7	 5119.0	...
9684724	  807.8	  594.1	 5115.0	...
9684725	  808.3	  594.5	 5111.0	...
9684726	  808.3	  594.8	 5111.0	...
9684727	  807.9	  594.5	 5112.0	...
9684728	  807.5	  594.3	 5115.0	...
9684729	  807.0	  594.1	 5119.0	...
9684730	  806.9	  593.9	 5118.0	...
9684731	  806.9	  593.5	 5115.0	...
9684732	  807.0	  593.1	 5111.0	...
9684733	  806.9	  592.7	 5109.0	...
9684734	  806.6	  592.7	 5108.0	...
9684735	  806.5	  593.0	 5112.0	...
9684736	  806.9	  593.3	 5117.0	...
9684737	  807.5	  593.6	 5122.0	...
9684738	  808.0	  593.4	 5123.0	...
9684739	  808.0	  593.2	 5123.0	...
9684740	  808.2	  593.1	 5120.0	...
9684741	  808.3	  593.0	 5118.0	...
9684742	  808.8	  593.5	 5115.0	...
9684743	  809.0	  594.1	 5116.0	...
9684744	  808.9	  594.5	 5116.0	...
9684745	  808.2	  594.5	 5116.0	...
9684746	  807.5	  594.4	 5115.0	...
9684747	  807.3	  594.3	 5114.0	...
9684748	  807.3	  594.1	 5115.0	...
9684749	  807.3	  593.8	 5117.0	...
9684750	  807.3	  593.7	 5119.0	...
9684751	  807.5	  593.6	 5119.0	...
9684752	  807.8	  593.9	 5119.0	...
9684753	  807.3	  594.7	 5119.0	...
9684754	  806.7	  595.6	 5120.0	...
9684755	  806.1	  596.5	 5121.0	...
9684756	  806.3	  596.7	 5124.0	...
9684757	  806.4	  595.8	 5125.0	...
9684758	  806.5	  594.7	 5126.0	...
9684759	  806.4	  593.9	 5124.0	...
9684760	  806.3	  594.4	 5122.0	...
9684761	  806.5	  594.8	 5121.0	...
9684762	  806.8	  594.8	 5120.0	...
9684763	  807.2	  594.3	 5120.0	...
9684764	  807.3	  593.8	 5120.0	...
9684765	  807.4	  593.6	 5119.0	...
9684766	  807.5	  593.5	 5119.0	...
9684767	  807.5	  593.5	 5119.0	...
9684768	  807.6	  593.4	 5119.0	...
9684769	  807.6	  593.3	 5118.0	...
9684770	  807.5	  593.2	 5116.0	...
9684771	  807.5	  593.2	 5114.0	...
9684772	  807.4	  593.3	 5113.0	...
9684773	  807.4	  593.6	 5117.0	...
9684774	  807.1	  593.8	 5123.0	...
9684775	  806.8	  593.9	 5128.0	...
9684776	  806.6	  594.0	 5128.0	...
9684777	  806.3	  593.3	 5128.0	...
9684778	  806.1	  592.6	 5129.0	...
9684779	  806.1	  592.8	 5127.0	...
9684780	  805.9	  593.9	 5125.0	...
9684781	  805.8	  594.4	 5124.0	...
9684782	  805.5	  593.9	 5124.0	...
9684783	  805.5	  593.4	 5127.0	...
9684784	  805.6	  593.4	 5129.0	...
9684785	  806.1	  593.4	 5124.0	...
9684786	  806.7	  593.7	 5117.0	...
9684787	  807.2	  594.0	 5117.0	...
9684788	  807.2	  594.1	 5123.0	...
9684789	  806.8	  593.8	 5131.0	...
9684790	  806.4	  593.4	 5131.0	...
9684791	  806.4	  593.9	 5128.0	...
9684792	  807.0	  594.5	 5124.0	...
9684793	  807.7	  594.9	 5120.0	...
9684794	  808.0	  594.6	 5121.0	...
9684795	  808.1	  594.3	 5121.0	...
9684796	  808.1	  594.0	 5122.0	...
9684797	  808.0	  594.5	 5121.0	...
9684798	  807.8	  594.9	 5121.0	...
9684799	  807.6	  595.2	 5122.0	...
9684800	  807.3	  594.9	 5122.0	...
9684801	  806.9	  594.8	 5121.0	...
9684802	  806.7	  594.8	 5120.0	...
9684803	  806.8	  594.8	 5119.0	...
9684804	  806.9	  594.8	 5119.0	...
9684805	  807.1	  594.8	 5120.0	...
9684806	  807.0	  594.1	 5121.0	...
9684807	  807.1	  593.6	 5120.0	...
9684808	  807.3	  593.0	 5120.0	...
9684809	  807.4	  593.0	 5120.0	...
9684810	  807.5	  592.8	 5120.0	...
9684811	  807.5	  593.4	 5120.0	...
9684812	  807.4	  594.2	 5120.0	...
9684813	  807.2	  594.6	 5119.0	...
9684814	  806.9	  594.1	 5119.0	...
9684815	  806.9	  593.6	 5120.0	...
9684816	  807.1	  593.6	 5121.0	...
9684817	  807.3	  593.7	 5123.0	...
9684818	  807.7	  593.7	 5122.0	...
9684819	  808.0	  593.6	 5121.0	...
9684820	  807.9	  593.6	 5119.0	...
9684821	  807.1	  594.2	 5118.0	...
9684822	  806.3	  594.9	 5118.0	...
9684823	  807.4	  595.4	 5115.0	...
9684824	  808.8	  595.1	 5112.0	...
9684825	  809.3	  595.1	 5110.0	...
9684826	  808.4	  595.4	 5114.0	...
9684827	  807.5	  595.7	 5118.0	...
9684828	  807.4	  595.3	 5122.0	...
9684829	  807.4	  595.2	 5122.0	...
9684830	  807.5	  595.2	 5123.0	...
9684831	  807.5	  595.4	 5123.0	...
9684832	  807.6	  595.1	 5122.0	...
9684833	  807.6	  594.5	 5122.0	...
9684834	  807.3	  593.7	 5122.0	...
9684835	  806.8	  593.1	 5121.0	...
9684836	  806.6	  593.1	 5121.0	...
9684837	  807.1	  593.4	 5121.0	...
9684838	  807.9	  593.6	 5121.0	...
9684839	  808.5	  593.5	 5121.0	...
9684840	  809.0	  593.4	 5120.0	...
9684841	  809.2	  593.7	 5119.0	...
9684842	  809.2	  593.9	 5119.0	...
9684843	  808.9	  594.2	 5119.0	...
9684844	  808.4	  594.3	 5120.0	...
9684845	  808.1	  594.5	 5122.0	...
9684846	  807.6	  594.8	 5125.0	...
9684847	  807.3	  595.1	 5128.0	...
9684848	  807.6	  595.0	 5125.0	...
9684849	  808.1	  594.4	 5122.0	...
9684850	  808.7	  593.7	 5118.0	...
9684851	  808.7	  593.4	 5119.0	...
9684852	  808.7	  593.5	 5119.0	...
9684853	  808.7	  593.7	 5122.0	...
9684854	  808.6	  593.9	 5123.0	...
9684855	  808.4	  594.0	 5123.0	...
9684856	  808.3	  594.3	 5121.0	...
9684857	  808.3	  594.5	 5117.0	...
9684858	  808.5	  594.5	 5114.0	...
9684859	  808.8	  594.3	 5118.0	...
9684860	  809.1	  594.2	 5125.0	...
9684861	  809.1	  593.5	 5132.0	...
9684862	  808.9	  592.9	 5131.0	...
9684863	  808.5	  594.0	 5130.0	...
9684864	  808.3	  595.7	 5129.0	...
9684865	  808.1	  596.4	 5131.0	...
9684866	  808.3	  595.3	 5133.0	...
9684867	  808.4	  594.3	 5134.0	...
9684868	  808.0	  594.3	 5132.0	...
9684869	  807.4	  594.3	 5131.0	...
9684870	  806.9	  594.5	 5130.0	...
9684871	  807.6	  594.8	 5130.0	...
9684872	  808.3	  595.1	 5128.0	...
9684873	  807.9	  595.4	 5126.0	...
9684874	  806.9	  595.1	 5123.0	...
9684875	  806.4	  594.7	 5121.0	...
9684876	  806.9	  594.0	 5118.0	...
9684877	  807.7	  593.9	 5119.0	...
9684878	  807.9	  593.9	 5120.0	...
9684879	  807.8	  593.3	 5122.0	...
9684880	  807.5	  592.8	 5121.0	...
9684881	  807.5	  593.6	 5120.0	...
9684882	  807.7	  594.9	 5121.0	...
9684883	  807.7	  596.0	 5121.0	...
9684884	  807.2	  595.9	 5122.0	...
9684885	  806.8	  596.1	 5123.0	...
9684886	  806.7	  596.6	 5124.0	...
9684887	  806.7	  597.0	 5125.0	...
9684888	  806.7	  597.5	 5124.0	...
9684889	  806.5	  598.0	 5124.0	...
9684890	  806.3	  598.9	 5125.0	...
9684891	  806.8	  599.2	 5126.0	...
9684892	  807.3	  598.9	 5127.0	...
9684893	  807.9	  597.6	 5124.0	...
9684894	  808.1	  596.4	 5120.0	...
9684895	  808.1	  596.1	 5115.0	...
9684896	  807.8	  596.3	 5115.0	...
9684897	  807.1	  596.6	 5114.0	...
9684898	  806.5	  596.6	 5112.0	...
9684899	  806.3	  595.9	 5110.0	...
9684900	  806.6	  595.2	 5109.0	...
9684901	  807.0	  594.6	 5106.0	...
9684902	  807.4	  594.9	 5102.0	...
9684903	  807.6	  595.5	 5102.0	...
9684904	  807.1	  596.3	 5106.0	...
9684905	  806.5	  596.8	 5108.0	...
9684906	  806.8	  597.0	 5106.0	...
9684907	  807.7	  596.6	 5102.0	...
9684908	  808.6	  596.3	 5098.0	...
9684909	  808.6	  595.9	 5098.0	...
9684910	  808.5	  595.8	 5100.0	...
9684911	  808.6	  596.5	 5100.0	...
9684912	  808.6	  596.9	 5098.0	...
9684913	  808.9	  597.1	 5096.0	...
9684914	  809.2	  596.5	 5100.0	...
9684915	  809.4	  595.9	 5104.0	...
9684916	  810.0	  595.3	 5108.0	...
9684917	  810.7	  594.8	 5109.0	...
9684918	  811.5	  594.0	 5110.0	...
9684919	  811.7	  593.7	 5108.0	...
9684920	  812.0	  593.3	 5105.0	...
9684921	  812.2	  593.0	 5102.0	...
9684922	  812.3	  592.5	 5096.0	...
9684923	  812.3	  591.5	 5090.0	...
9684924	  812.9	  590.8	 5086.0	...
9684925	  813.5	  589.1	 5087.0	...
9684926	  812.7	  588.2	 5087.0	...
9684927	  811.4	  587.3	 5086.0	...
9684928	  810.3	  587.8	 5083.0	...
9684929	  810.6	  588.0	 5081.0	...
9684930	  810.9	  587.9	 5080.0	...
9684931	  811.1	  587.5	 5080.0	...
9684932	  811.5	  587.0	 5080.0	...
9684933	  811.7	  587.0	 5077.0	...
9684934	  811.2	  587.5	 5074.0	...
9684935	  810.5	  588.0	 5069.0	...
9684936	  809.8	  587.4	 5069.0	...
9684937	  809.7	  586.2	 5067.0	...
9684938	  809.6	  585.0	 5067.0	...
9684939	  809.7	  585.0	 5067.0	...
9684940	  809.9	  585.0	 5062.0	...
9684941	  810.2	  584.9	 5057.0	...
9684942	  810.5	  584.4	 5051.0	...
9684943	  810.3	  583.6	 5055.0	...
9684944	  809.9	  582.8	 5061.0	...
9684945	  809.6	  583.5	 5064.0	...
9684946	  809.7	  584.7	 5061.0	...
9684947	  810.0	  585.4	 5057.0	...
9684948	  810.2	  584.6	 5056.0	...
9684949	  810.4	  583.7	 5056.0	...
9684950	  810.4	  582.9	 5055.0	...
9684951	  810.5	  582.5	 5053.0	...
9684952	  810.3	  583.3	 5048.0	...
9684953	  810.2	  584.9	 5042.0	...
9684954	  810.1	  586.5	 5042.0	...
9684955	  810.2	  586.8	 5045.0	...
9684956	  810.4	  586.6	 5048.0	...
9684957	  810.6	  586.7	 5047.0	...
9684958	  810.9	  587.0	 5043.0	...
9684959	  811.0	  586.7	 5039.0	...
9684960	  810.8	  586.0	 5036.0	...
9684961	  810.6	  585.5	 5035.0	...
9684962	  810.5	  585.6	 5035.0	...
9684963	  810.6	  585.0	 5036.0	...
9684964	  810.5	  584.5	 5037.0	...
9684965	  810.3	  583.9	 5037.0	...
9684966	  810.0	  583.9	 5036.0	...
MSG	9684967 0000 _ Number Off
9684967	  809.7	  583.6	 5036.0	...
9684968	  809.8	  583.2	 5036.0	...
9684969	  810.0	  582.9	 5033.0	...
9684970	  809.7	  583.0	 5030.0	...
9684971	  809.3	  583.9	 5027.0	...
9684972	  809.0	  584.9	 5025.0	...
9684973	  809.1	  585.3	 5024.0	...
9684974	  809.1	  584.8	 5024.0	...
9684975	  809.0	  584.4	 5026.0	...
9684976	  809.3	  584.9	 5028.0	...
9684977	  809.7	  585.8	 5029.0	...
9684978	  810.0	  586.8	 5023.0	...
9684979	  809.9	  587.5	 5017.0	...
9684980	  809.8	  587.8	 5011.0	...
9684981	  809.6	  586.9	 5008.0	...
9684982	  809.6	  585.6	 5004.0	...
9684983	  809.5	  584.4	 5000.0	...
9684984	  809.5	  584.7	 5000.0	...
9684985	  809.5	  584.8	 4995.0	...
9684986	  809.5	  585.0	 4990.0	...
9684987	  809.5	  585.0	 4988.0	...
9684988	  809.6	  585.2	 4993.0	...
9684989	  809.6	  585.4	 4998.0	...
9684990	  809.7	  585.4	 4998.0	...
9684991	  809.8	  585.6	 4995.0	...
9684992	  809.1	  585.9	 4993.0	...
9684993	  808.2	  586.1	 4992.0	...
9684994	  808.3	  586.9	 4989.0	...
9684995	  809.1	  587.6	 4985.0	...
9684996	  809.9	  588.4	 4981.0	...
9684997	  809.8	  588.7	 4981.0	...
9684998	  809.7	  589.0	 4980.0	...
9684999	  809.6	  588.1	 4981.0	...
9685000	  809.4	  587.2	 4982.0	...
9685001	  809.2	  586.2	 4985.0	...
9685002	  809.1	  586.3	 4986.0	...
9685003	  809.0	  586.5	 4984.0	...
9685004	  809.6	  587.0	 4979.0	...
9685005	  810.3	  587.6	 4974.0	...
9685006	  811.0	  588.4	 4972.0	...
9685007	  811.2	  588.8	 4974.0	...
9685008	  810.9	  589.0	 4977.0	...
9685009	  810.4	  589.0	 4980.0	...
9685010	  810.0	  589.0	 4974.0	...
9685011	  809.9	  589.0	 4967.0	...
9685012	  810.0	  589.0	 4963.0	...
9685013	  810.0	  589.7	 4966.0	...
9685014	  810.2	  590.3	 4965.0	...
9685015	  810.3	  590.9	 4957.0	...
9685016	  810.5	  590.9	 4949.0	...
9685017	  810.6	  590.5	 4947.0	...
9685018	  810.5	  589.2	 4949.0	...
9685019	  810.5	  588.0	 4952.0	...
9685020	  810.4	  587.0	 4952.0	...
9685021	  810.0	  587.6	 4953.0	...
9685022	  809.8	  588.0	 4953.0	...
9685023	  809.8	  588.3	 4953.0	...
9685024	  809.8	  588.1	 4951.0	...
9685025	  809.6	  588.3	 4948.0	...
9685026	  809.3	  588.6	 4945.0	...
9685027	  809.7	  588.8	 4944.0	...
9685028	  810.4	  589.2	 4939.0	...
9685029	  811.1	  589.7	 4933.0	...
9685030	  811.7	  590.2	 4928.0	...
9685031	  812.0	  590.2	 4929.0	...
9685032	  812.3	  590.1	 4929.0	...
9685033	  811.6	  590.2	 4930.0	...
9685034	  810.8	  589.9	 4930.0	...
9685035	  810.0	  589.6	 4930.0	...
9685036	  809.9	  589.2	 4931.0	...
9685037	  809.8	  588.9	 4932.0	...
9685038	  810.1	  588.7	 4930.0	...
9685039	  810.6	  588.6	 4927.0	...
9685040	  811.5	  588.8	 4924.0	...
9685041	  812.2	  588.9	 4919.0	...
9685042	  812.5	  588.9	 4913.0	...
9685043	  812.6	  588.8	 4908.0	...
9685044	  812.8	  588.5	 4907.0	...
9685045	  812.9	  588.2	 4911.0	...
9685046	  813.3	  588.1	 4914.0	...
9685047	  813.6	  588.2	 4917.0	...
9685048	  812.6	  588.4	 4917.0	...
9685049	  811.5	  588.6	 4917.0	...
9685050	  810.5	  588.9	 4917.0	...
9685051	  811.0	  589.5	 4918.0	...
9685052	  811.4	  590.0	 4915.0	...
9685053	  811.6	  590.3	 4914.0	...
9685054	  811.8	  589.9	 4913.0	...
9685055	  812.0	  589.7	 4915.0	...
9685056	  812.2	  589.7	 4913.0	...
9685057	  812.2	  589.9	 4910.0	...
9685058	  811.9	  589.6	 4908.0	...
9685059	  811.5	  589.4	 4908.0	...
9685060	  811.2	  589.1	 4914.0	...
9685061	  811.5	  589.5	 4920.0	...
9685062	  811.7	  590.0	 4926.0	...
9685063	  811.7	  590.7	 4921.0	...
9685064	  811.3	  590.8	 4915.0	...
9685065	  811.0	  590.8	 4907.0	...
9685066	  811.0	  590.8	 4904.0	...
9685067	  811.1	  590.7	 4901.0	...
9685068	  811.2	  590.7	 4900.0	...
9685069	  811.1	  590.8	 4902.0	...
9685070	  810.7	  590.9	 4903.0	...
9685071	  810.4	  590.8	 4904.0	...
9685072	  810.2	  590.5	 4904.0	...
9685073	  810.3	  590.4	 4903.0	...
9685074	  810.6	  590.4	 4904.0	...
9685075	  811.2	  590.5	 4905.0	...
9685076	  811.7	  590.6	 4900.0	...
9685077	  812.1	  590.9	 4894.0	...
9685078	  812.6	  591.1	 4887.0	...
9685079	  813.1	  591.3	 4884.0	...
9685080	  813.4	  591.1	 4880.0	...
9685081	  813.0	  590.8	 4882.0	...
9685082	  812.7	  590.5	 4887.0	...
9685083	  812.7	  590.4	 4892.0	...
9685084	  813.0	  590.5	 4891.0	...
9685085	  812.9	  590.6	 4890.0	...
9685086	  812.6	  590.8	 4890.0	...
9685087	  812.2	  590.7	 4892.0	...
9685088	  812.0	  590.8	 4893.0	...
9685089	  812.4	  590.6	 4893.0	...
9685090	  812.7	  590.4	 4891.0	...
9685091	  812.9	  590.2	 4890.0	...
9685092	  812.6	  590.1	 4886.0	...
9685093	  812.4	  590.1	 4883.0	...
9685094	  812.2	  590.4	 4879.0	...
9685095	  812.1	  590.8	 4880.0	...
9685096	  812.0	  591.1	 4880.0	...
9685097	  812.5	  591.0	 4877.0	...
9685098	  812.9	  590.9	 4874.0	...
9685099	  813.1	  590.8	 4877.0	...
9685100	  812.8	  590.7	 4883.0	...
9685101	  812.5	  590.7	 4889.0	...
9685102	  812.2	  590.5	 4888.0	...
9685103	  812.1	  590.4	 4887.0	...
9685104	  812.5	  590.3	 4887.0	...
9685105	  813.1	  590.3	 4885.0	...
9685106	  813.8	  591.1	 4881.0	...
9685107	  814.2	  591.9	 4878.0	...
9685108	  814.5	  592.6	 4878.0	...
9685109	  814.9	  592.6	 4880.0	...
9685110	  815.2	  592.5	 4879.0	...
9685111	  815.3	  592.6	 4875.0	...
9685112	  815.3	  592.4	 4867.0	...
9685113	  815.3	  591.9	 4862.0	...
9685114	  815.3	  591.3	 4857.0	...
9685115	  815.4	  590.9	 4859.0	...
9685116	  815.4	  591.2	 4865.0	...
9685117	  815.3	  591.6	 4873.0	...
9685118	  815.5	  592.2	 4879.0	...
9685119	  815.6	  592.9	 4876.0	...
9685120	  815.9	  593.5	 4870.0	...
9685121	  816.0	  593.4	 4865.0	...
9685122	  814.6	  593.0	 4867.0	...
9685123	  813.0	  592.8	 4869.0	...
9685124	  812.1	  592.9	 4870.0	...
9685125	  812.3	  592.3	 4872.0	...
9685126	  812.5	  591.4	 4876.0	...
9685127	  812.3	  590.9	 4880.0	...
9685128	  813.4	  590.9	 4878.0	...
9685129	  814.5	  590.9	 4874.0	...
9685130	  815.5	  590.5	 4870.0	...
9685131	  815.3	  590.8	 4871.0	...
9685132	  814.9	  591.2	 4873.0	...
9685133	  814.6	  591.4	 4876.0	...
9685134	  814.4	  591.2	 4878.0	...
9685135	  814.3	  591.2	 4879.0	...
9685136	  814.1	  591.5	 4878.0	...
9685137	  814.1	  591.8	 4873.0	...
9685138	  814.2	  591.9	 4868.0	...
9685139	  814.3	  591.5	 4866.0	...
9685140	  814.4	  591.0	 4869.0	...
9685141	  814.5	  590.8	 4871.0	...
9685142	  814.5	  591.3	 4870.0	...
9685143	  814.6	  592.3	 4869.0	...
9685144	  814.4	  593.1	 4871.0	...
9685145	  814.1	  593.2	 4873.0	...
9685146	  813.8	  592.2	 4874.0	...
9685147	  813.5	  590.9	 4875.0	...
9685148	  813.4	  590.0	 4874.0	...
9685149	  813.6	  590.3	 4871.0	...
9685150	  814.3	  590.8	 4862.0	...
9685151	  815.0	  591.2	 4854.0	...
9685152	  815.2	  591.1	 4857.0	...
9685153	  814.6	  590.6	 4866.0	...
9685154	  814.1	  590.1	 4870.0	...
9685155	  813.9	  591.1	 4865.0	...
9685156	  813.9	  592.5	 4863.0	...
9685157	  813.7	  593.1	 4866.0	...
9685158	  813.6	  592.4	 4869.0	...
9685159	  813.5	  591.9	 4870.0	...
9685160	  813.5	  592.2	 4871.0	...
9685161	  813.4	  591.7	 4875.0	...
9685162	  813.2	  590.9	 4878.0	...
9685163	  813.3	  591.0	 4882.0	...
9685164	  813.4	  591.7	 4884.0	...
9685165	  813.4	  592.4	 4882.0	...
9685166	  813.1	  592.1	 4879.0	...
9685167	  813.0	  591.6	 4876.0	...
9685168	  813.0	  591.3	 4878.0	...
9685169	  813.0	  591.6	 4880.0	...
9685170	  813.3	  592.4	 4879.0	...
9685171	  813.6	  593.2	 4875.0	...
9685172	  813.7	  592.9	 4873.0	...
9685173	  813.6	  592.3	 4873.0	...
9685174	  813.5	  591.6	 4874.0	...
9685175	  814.2	  591.4	 4873.0	...
9685176	  814.6	  591.0	 4872.0	...
9685177	  814.8	  590.7	 4874.0	...
9685178	  814.3	  590.9	 4878.0	...
9685179	  814.1	  591.2	 4882.0	...
9685180	  814.1	  591.5	 4883.0	...
9685181	  814.2	  591.3	 4882.0	...
9685182	  814.8	  591.2	 4881.0	...
9685183	  816.0	  591.4	 4877.0	...
9685184	  817.1	  591.7	 4875.0	...
9685185	  817.6	  591.5	 4871.0	...
9685186	  817.6	  590.9	 4871.0	...
9685187	  817.5	  590.2	 4871.0	...
9685188	  817.4	  590.2	 4873.0	...
9685189	  817.4	  591.1	 4875.0	...
9685190	  817.1	  592.4	 4876.0	...
9685191	  816.7	  593.7	 4879.0	...
9685192	  816.3	  593.8	 4882.0	...
9685193	  816.2	  593.5	 4886.0	...
9685194	  815.8	  593.1	 4889.0	...
9685195	  815.4	  593.1	 4892.0	...
9685196	  815.1	  593.2	 4894.0	...
9685197	  815.2	  593.0	 4895.0	...
9685198	  814.5	  591.8	 4895.0	...
9685199	  813.7	  590.7	 4901.0	...
9685200	  813.0	  590.0	 4906.0	...
9685201	  813.0	  590.1	 4911.0	...
9685202	  813.2	  590.2	 4911.0	...
9685203	  813.5	  590.3	 4907.0	...
9685204	  813.7	  590.8	 4901.0	...
9685205	  813.9	  591.2	 4895.0	...
9685206	  813.9	  591.5	 4894.0	...
9685207	  814.0	  591.3	 4894.0	...
9685208	  814.0	  590.7	 4895.0	...
9685209	  814.1	  590.1	 4895.0	...
9685210	  814.3	  589.6	 4896.0	...
9685211	  814.6	  589.6	 4897.0	...
9685212	  815.0	  589.8	 4898.0	...
9685213	  815.4	  590.7	 4900.0	...
9685214	  815.6	  591.5	 4898.0	...
9685215	  815.7	  592.3	 4896.0	...
9685216	  815.5	  592.4	 4895.0	...
9685217	  815.1	  592.5	 4897.0	...
9685218	  814.7	  592.6	 4902.0	...
9685219	  814.6	  592.9	 4907.0	...
9685220	  814.8	  593.2	 4916.0	...
9685221	  815.0	  593.4	 4921.0	...
9685222	  815.1	  593.2	 4927.0	...
9685223	  814.6	  593.2	 4928.0	...
9685224	  814.1	  593.3	 4929.0	...
9685225	  813.7	  593.5	 4929.0	...
9685226	  814.7	  593.5	 4925.0	...
9685227	  815.6	  593.4	 4922.0	...
9685228	  816.7	  592.7	 4919.0	...
9685229	  816.8	  592.0	 4919.0	...
9685230	  815.2	  591.5	 4927.0	...
9685231	  813.5	  591.3	 4934.0	...
9685232	  812.6	  591.2	 4942.0	...
9685233	  813.8	  592.2	 4942.0	...
9685234	  814.9	  593.4	 4942.0	...
9685235	  815.2	  593.6	 4942.0	...
9685236	  814.2	  592.6	 4944.0	...
9685237	  813.4	  591.4	 4946.0	...
9685238	  812.6	  591.3	 4948.0	...
9685239	  812.7	  591.3	 4948.0	...
9685240	  812.6	  591.5	 4948.0	...
9685241	  812.5	  591.3	 4948.0	...
9685242	  812.7	  590.8	 4948.0	...
9685243	  812.9	  589.7	 4949.0	...
9685244	  813.1	  589.2	 4950.0	...
9685245	  812.8	  588.1	 4956.0	...
9685246	  812.6	  587.5	 4961.0	...
9685247	  812.7	  587.8	 4964.0	...
9685248	  812.9	  588.8	 4964.0	...
9685249	  813.0	  590.0	 4962.0	...
9685250	  813.0	  590.4	 4961.0	...
9685251	  813.0	  590.6	 4960.0	...
9685252	  813.1	  590.6	 4961.0	...
9685253	  812.5	  591.2	 4965.0	...
9685254	  811.9	  591.9	 4968.0	...
9685255	  811.9	  592.7	 4970.0	...
9685256	  812.7	  593.4	 4970.0	...
9685257	  813.8	  594.0	 4975.0	...
9685258	  814.1	  594.2	 4980.0	...
9685259	  814.4	  593.9	 4982.0	...
9685260	  814.4	  593.6	 4981.0	...
9685261	  814.3	  592.9	 4980.0	...
9685262	  814.2	  592.2	 4982.0	...
9685263	  814.2	  591.6	 4980.0	...
9685264	  814.4	  591.8	 4975.0	...
9685265	  814.6	  592.0	 4971.0	...
9685266	  814.4	  592.3	 4971.0	...
9685267	  814.1	  592.5	 4977.0	...
9685268	  813.9	  592.6	 4983.0	...
9685269	  813.9	  592.7	 4990.0	...
9685270	  813.5	  592.9	 4993.0	...
9685271	  812.9	  593.1	 4997.0	...
9685272	  813.0	  592.9	 4996.0	...
9685273	  813.6	  592.3	 4993.0	...
9685274	  814.7	  591.7	 4991.0	...
9685275	  815.0	  591.3	 4992.0	...
9685276	  814.6	  592.0	 4994.0	...
9685277	  813.8	  592.8	 4997.0	...
9685278	  813.0	  592.5	 4999.0	...
9685279	  813.0	  591.3	 5004.0	...
9685280	  811.8	  590.1	 5008.0	...
9685281	  810.6	  590.5	 5011.0	...
9685282	  810.8	  590.9	 5011.0	...
9685283	  812.2	  590.7	 5012.0	...
9685284	  813.6	  590.0	 5014.0	...
9685285	  813.9	  589.5	 5015.0	...
9685286	  814.1	  589.3	 5013.0	...
9685287	  814.5	  589.7	 5010.0	...
9685288	  814.7	  590.4	 5007.0	...
9685289	  814.9	  591.0	 5004.0	...
9685290	  814.9	  590.7	 5000.0	...
9685291	  815.4	  590.5	 4996.0	...
9685292	  815.8	  590.2	 5000.0	...
9685293	  814.2	  590.3	 5006.0	...
9685294	  812.3	  590.5	 5013.0	...
9685295	  811.5	  590.9	 5016.0	...
9685296	  812.7	  591.4	 5019.0	...
9685297	  813.8	  591.9	 5020.0	...
9685298	  813.8	  591.4	 5021.0	...
9685299	  813.5	  590.6	 5022.0	...
9685300	  813.2	  589.9	 5024.0	...
9685301	  812.5	  590.2	 5027.0	...
9685302	  812.1	  590.5	 5026.0	...
9685303	  811.7	  590.9	 5025.0	...
9685304	  811.5	  591.2	 5026.0	...
9685305	  811.6	  592.8	 5028.0	...
9685306	  812.8	  593.8	 5030.0	...
9685307	  814.1	  594.9	 5034.0	...
9685308	  815.1	  594.9	 5038.0	...
9685309	  814.6	  594.1	 5042.0	...
9685310	  813.6	  593.3	 5041.0	...
9685311	  812.7	  592.5	 5041.0	...
9685312	  812.4	  592.6	 5039.0	...
9685313	  812.8	  592.1	 5038.0	...
9685314	  813.3	  591.9	 5040.0	...
9685315	  813.5	  592.1	 5043.0	...
9685316	  813.7	  592.7	 5045.0	...
9685317	  814.1	  593.2	 5044.0	...
9685318	  814.5	  593.4	 5040.0	...
9685319	  814.9	  593.2	 5037.0	...
9685320	  814.8	  592.7	 5032.0	...
9685321	  814.7	  592.2	 5031.0	...
9685322	  814.5	  591.9	 5030.0	...
9685323	  814.3	  591.7	 5031.0	...
9685324	  814.1	  591.4	 5032.0	...
9685325	  814.1	  591.2	 5036.0	...
9685326	  814.2	  591.1	 5041.0	...
9685327	  814.2	  591.1	 5046.0	...
9685328	  814.3	  591.4	 5044.0	...
9685329	  814.2	  591.5	 5042.0	...
9685330	  814.2	  591.5	 5040.0	...
9685331	  814.1	  591.2	 5040.0	...
9685332	  814.0	  590.8	 5039.0	...
9685333	  813.7	  590.3	 5042.0	...
9685334	  813.3	  590.3	 5046.0	...
9685335	  813.1	  590.4	 5049.0	...
9685336	  813.2	  590.4	 5048.0	...
9685337	  813.4	  590.2	 5046.0	...
9685338	  814.0	  590.0	 5042.0	...
9685339	  814.3	  589.9	 5041.0	...
9685340	  814.7	  589.7	 5040.0	...
9685341	  814.9	  589.6	 5043.0	...
9685342	  815.0	  589.4	 5044.0	...
9685343	  814.7	  590.1	 5045.0	...
9685344	  814.3	  590.8	 5046.0	...
9685345	  813.5	  591.7	 5048.0	...
9685346	  813.1	  592.1	 5049.0	...
9685347	  812.7	  592.1	 5051.0	...
9685348	  812.7	  591.9	 5052.0	...
9685349	  812.8	  591.6	 5052.0	...
9685350	  813.1	  591.7	 5050.0	...
9685351	  814.0	  591.9	 5049.0	...
9685352	  814.7	  592.4	 5051.0	...
9685353	  815.4	  592.9	 5052.0	...
9685354	  815.4	  591.9	 5052.0	...
9685355	  815.5	  590.6	 5049.0	...
9685356	  815.6	  590.8	 5048.0	...
9685357	  815.9	  592.3	 5047.0	...
9685358	  815.5	  593.8	 5044.0	...
9685359	  814.7	  593.1	 5039.0	...
9685360	  814.7	  592.2	 5036.0	...
9685361	  815.4	  591.2	 5035.0	...
9685362	  816.1	  591.0	 5035.0	...
9685363	  816.1	  591.0	 5034.0	...
9685364	  815.7	  591.0	 5034.0	...
9685365	  815.3	  591.5	 5035.0	...
9685366	  814.9	  592.4	 5035.0	...
9685367	  814.9	  593.3	 5036.0	...
9685368	  814.7	  593.8	 5036.0	...
9685369	  814.3	  593.9	 5034.0	...
9685370	  813.9	  594.0	 5032.0	...
9685371	  813.9	  594.0	 5033.0	...
9685372	  814.1	  594.2	 5035.0	...
9685373	  814.3	  594.3	 5038.0	...
9685374	  814.5	  594.7	 5037.0	...
9685375	  814.7	  594.9	 5036.0	...
9685376	  814.8	  594.4	 5034.0	...
9685377	  814.9	  593.7	 5032.0	...
9685378	  814.8	  593.1	 5029.0	...
9685379	  814.7	  593.2	 5027.0	...
9685380	  814.3	  592.9	 5025.0	...
9685381	  813.9	  592.5	 5027.0	...
9685382	  813.4	  592.1	 5031.0	...
9685383	  813.1	  592.2	 5028.0	...
9685384	  812.9	  592.1	 5023.0	...
9685385	  812.7	  592.5	 5023.0	...
9685386	  812.6	  593.2	 5029.0	...
9685387	  812.7	  593.9	 5035.0	...
9685388	  812.9	  593.6	 5035.0	...
9685389	  813.0	  593.4	 5033.0	...
9685390	  813.0	  593.1	 5030.0	...
9685391	  813.9	  593.2	 5020.0	...
9685392	  814.7	  593.3	 5011.0	...
9685393	  815.6	  593.6	 5003.0	...
9685394	  815.7	  594.0	 5003.0	...
9685395	  814.9	  594.3	 5002.0	...
9685396	  814.0	  594.4	 5001.0	...
9685397	  814.3	  594.4	 4999.0	...
9685398	  815.4	  594.2	 4996.0	...
9685399	  816.5	  593.8	 4994.0	...
9685400	  815.7	  593.8	 4993.0	...
9685401	  814.9	  593.7	 4994.0	...
9685402	  814.1	  593.9	 4993.0	...
9685403	  814.1	  594.1	 4991.0	...
9685404	  814.2	  594.2	 4989.0	...
9685405	  814.6	  594.3	 4988.0	...
9685406	  814.9	  594.9	 4980.0	...
9685407	  815.5	  595.5	 4974.0	...
9685408	  815.8	  596.0	 4967.0	...
9685409	  816.3	  596.0	 4967.0	...
9685410	  816.4	  594.8	 4966.0	...
9685411	  816.1	  593.7	 4969.0	...
9685412	  815.5	  593.3	 4972.0	...
9685413	  815.0	  594.2	 4968.0	...
9685414	  815.1	  595.1	 4960.0	...
9685415	  815.6	  595.5	 4952.0	...
9685416	  816.0	  595.8	 4951.0	...
9685417	  816.1	  596.0	 4949.0	...
9685418	  816.0	  595.9	 4948.0	...
9685419	  815.3	  595.8	 4947.0	...
9685420	  814.6	  595.8	 4945.0	...
9685421	  814.1	  595.1	 4943.0	...
9685422	  814.4	  594.4	 4939.0	...
9685423	  815.4	  593.5	 4938.0	...
9685424	  816.3	  593.3	 4937.0	...
9685425	  816.9	  593.2	 4937.0	...
9685426	  816.9	  593.2	 4930.0	...
9685427	  817.0	  593.3	 4922.0	...
9685428	  816.9	  593.4	 4915.0	...
9685429	  816.7	  593.5	 4915.0	...
9685430	  816.5	  593.8	 4914.0	...
9685431	  816.5	  594.4	 4912.0	...
9685432	  816.5	  594.9	 4910.0	...
9685433	  816.5	  595.1	 4905.0	...
9685434	  816.4	  595.6	 4900.0	...
9685435	  816.2	  596.0	 4896.0	...
9685436	  816.0	  596.4	 4893.0	...
9685437	  816.6	  596.1	 4890.0	...
9685438	  817.2	  595.6	 4883.0	...
9685439	  817.7	  595.2	 4876.0	...
9685440	  817.6	  595.0	 4870.0	...
9685441	  816.6	  595.0	 4871.0	...
9685442	  815.7	  594.9	 4874.0	...
9685443	  814.7	  594.9	 4877.0	...
9685444	  814.7	  594.7	 4875.0	...
9685445	  815.4	  594.9	 4874.0	...
9685446	  816.1	  595.1	 4863.0	...
9685447	  817.1	  595.2	 4853.0	...
9685448	  817.3	  595.2	 4843.0	...
9685449	  817.4	  595.2	 4844.0	...
9685450	  817.5	  595.0	 4843.0	...
9685451	  817.5	  594.8	 4842.0	...
9685452	  817.0	  594.5	 4839.0	...
9685453	  816.4	  594.3	 4836.0	...
9685454	  816.3	  595.4	 4832.0	...
9685455	  817.2	  596.5	 4831.0	...
9685456	  818.0	  597.5	 4831.0	...
9685457	  818.4	  597.2	 4831.0	...
9685458	  818.1	  597.0	 4831.0	...
9685459	  817.9	  596.9	 4830.0	...
9685460	  817.7	  597.0	 4829.0	...
9685461	  817.8	  596.5	 4829.0	...
9685462	  817.8	  596.1	 4827.0	...
9685463	  817.8	  595.6	 4823.0	...
9685464	  818.0	  595.6	 4820.0	...
9685465	  818.7	  596.2	 4814.0	...
9685466	  819.3	  596.9	 4808.0	...
9685467	  820.0	  597.8	 4802.0	...
9685468	  820.6	  597.8	 4802.0	...
9685469	  821.3	  598.2	 4801.0	...
9685470	  821.6	  598.4	 4800.0	...
9685471	  821.4	  598.3	 4799.0	...
9685472	  821.1	  597.9	 4797.0	...
9685473	  821.4	  597.3	 4795.0	...
9685474	  821.6	  596.6	 4787.0	...
9685475	  821.6	  595.9	 4779.0	...
9685476	  821.3	  595.6	 4773.0	...
9685477	  820.4	  596.1	 4774.0	...
9685478	  819.7	  596.6	 4774.0	...
9685479	  818.9	  596.6	 4775.0	...
9685480	  818.7	  596.6	 4775.0	...
9685481	  818.5	  596.6	 4774.0	...
9685482	  818.4	  596.6	 4770.0	...
9685483	  818.4	  596.7	 4763.0	...
9685484	  818.5	  597.3	 4756.0	...
9685485	  818.8	  597.9	 4752.0	...
9685486	  819.2	  598.4	 4749.0	...
9685487	  819.6	  598.2	 4748.0	...
9685488	  819.7	  597.9	 4747.0	...
9685489	  819.7	  597.7	 4743.0	...
9685490	  820.0	  597.4	 4734.0	...
9685491	  820.3	  597.3	 4725.0	...
9685492	  821.0	  597.1	 4720.0	...
9685493	  821.7	  597.1	 4720.0	...
9685494	  822.6	  597.0	 4720.0	...
9685495	  822.8	  597.0	 4719.0	...
9685496	  822.1	  597.6	 4717.0	...
9685497	  821.1	  598.3	 4714.0	...
9685498	  820.3	  598.5	 4711.0	...
9685499	  820.7	  598.1	 4710.0	...
9685500	  821.2	  598.1	 4711.0	...
9685501	  821.4	  598.6	 4707.0	...
9685502	  821.3	  599.2	 4701.0	...
9685503	  821.0	  598.8	 4695.0	...
9685504	  820.8	  598.3	 4693.0	...
9685505	  820.7	  597.7	 4694.0	...
9685506	  820.9	  597.6	 4692.0	...
9685507	  821.4	  597.3	 4688.0	...
9685508	  821.9	  597.2	 4685.0	...
9685509	  821.4	  596.9	 4682.0	...
9685510	  820.6	  596.9	 4682.0	...
9685511	  820.0	  596.4	 4682.0	...
9685512	  820.5	  596.1	 4682.0	...
9685513	  821.2	  596.3	 4675.0	...
9685514	  821.0	  597.2	 4670.0	...
9685515	  820.5	  598.2	 4666.0	...
9685516	  819.8	  598.7	 4666.0	...
9685517	  820.0	  598.9	 4661.0	...
9685518	  821.0	  598.2	 4656.0	...
9685519	  821.8	  597.5	 4654.0	...
9685520	  821.7	  597.7	 4655.0	...
9685521	  820.8	  598.5	 4654.0	...
9685522	  821.1	  598.9	 4654.0	...
9685523	  822.4	  598.4	 4654.0	...
9685524	  823.7	  598.5	 4658.0	...
9685525	  823.9	  598.9	 4662.0	...
9685526	  824.0	  599.3	 4658.0	...
9685527	  824.1	  599.3	 4652.0	...
9685528	  824.2	  599.2	 4646.0	...
9685529	  823.2	  599.6	 4646.0	...
9685530	  822.1	  600.3	 4646.0	...
9685531	  821.0	  600.9	 4645.0	...
9685532	  821.1	  601.2	 4644.0	...
9685533	  821.4	  600.5	 4643.0	...
9685534	  821.6	  599.8	 4643.0	...
9685535	  821.0	  598.8	 4639.0	...
9685536	  820.2	  598.4	 4635.0	...
9685537	  820.0	  598.0	 4632.0	...
9685538	  820.9	  597.9	 4630.0	...
9685539	  821.8	  597.7	 4629.0	...
9685540	  821.9	  597.1	 4623.0	...
9685541	  821.7	  596.5	 4618.0	...
9685542	  821.0	  597.5	 4612.0	...
9685543	  821.0	  598.9	 4612.0	...
9685544	  821.0	  600.5	 4611.0	...
9685545	  820.9	  601.0	 4610.0	...
9685546	  820.6	  601.5	 4610.0	...
9685547	  820.4	  601.9	 4610.0	...
9685548	  820.6	  602.1	 4611.0	...
9685549	  820.9	  602.4	 4611.0	...
9685550	  820.9	  602.5	 4610.0	...
9685551	  820.7	  601.8	 4609.0	...
9685552	  821.3	  601.0	 4608.0	...
9685553	  822.1	  600.1	 4610.0	...
9685554	  823.0	  600.7	 4611.0	...
9685555	  823.1	  601.3	 4601.0	...
9685556	  822.9	  601.7	 4589.0	...
9685557	  822.6	  600.6	 4581.0	...
9685558	  822.2	  599.5	 4585.0	...
9685559	  822.1	  598.5	 4588.0	...
9685560	  822.0	  598.3	 4587.0	...
9685561	  822.1	  598.2	 4584.0	...
9685562	  822.4	  598.1	 4581.0	...
9685563	  822.6	  598.4	 4579.0	...
9685564	  822.5	  599.0	 4577.0	...
9685565	  822.5	  600.4	 4574.0	...
9685566	  822.8	  601.6	 4570.0	...
9685567	  823.1	  601.8	 4571.0	...
9685568	  822.9	  601.1	 4574.0	...
9685569	  821.8	  600.5	 4577.0	...
9685570	  820.7	  600.0	 4578.0	...
9685571	  820.2	  599.7	 4577.0	...
9685572	  820.4	  599.3	 4577.0	...
9685573	  820.8	  599.7	 4578.0	...
9685574	  821.0	  600.5	 4575.0	...
9685575	  821.2	  601.3	 4570.0	...
9685576	  821.1	  600.6	 4564.0	...
9685577	  821.0	  599.5	 4562.0	...
9685578	  821.9	  598.2	 4553.0	...
9685579	  823.1	  598.3	 4546.0	...
9685580	  824.3	  598.4	 4541.0	...
9685581	  823.9	  598.7	 4543.0	...
9685582	  823.5	  598.9	 4545.0	...
9685583	  823.1	  599.1	 4546.0	...
9685584	  823.3	  599.6	 4544.0	...
9685585	  823.3	  600.0	 4543.0	...
9685586	  823.3	  600.4	 4540.0	...
9685587	  823.2	  600.6	 4539.0	...
9685588	  823.3	  601.2	 4540.0	...
9685589	  823.4	  601.8	 4543.0	...
9685590	  823.3	  601.7	 4547.0	...
9685591	  822.9	  600.9	 4548.0	...
9685592	  822.8	  600.1	 4541.0	...
9685593	  823.2	  599.4	 4535.0	...
9685594	  823.5	  598.8	 4531.0	...
9685595	  823.4	  598.3	 4533.0	...
9685596	  823.3	  598.2	 4534.0	...
9685597	  823.2	  598.1	 4536.0	...
9685598	  822.7	  598.1	 4537.0	...
9685599	  822.2	  598.2	 4538.0	...
9685600	  821.7	  598.4	 4539.0	...
9685601	  821.7	  598.6	 4542.0	...
9685602	  821.5	  598.7	 4544.0	...
9685603	  821.8	  597.7	 4543.0	...
9685604	  822.2	  596.8	 4540.0	...
9685605	  822.7	  597.5	 4537.0	...
9685606	  822.7	  599.3	 4538.0	...
9685607	  822.6	  601.2	 4538.0	...
9685608	  822.4	  600.9	 4537.0	...
9685609	  822.2	  600.4	 4537.0	...
9685610	  821.9	  600.0	 4536.0	...
9685611	  821.5	  599.9	 4534.0	...
9685612	  821.3	  599.8	 4533.0	...
9685613	  821.3	  599.7	 4533.0	...
9685614	  820.8	  600.0	 4535.0	...
9685615	  820.1	  599.6	 4537.0	...
9685616	  819.9	  598.9	 4536.0	...
9685617	  820.4	  598.4	 4533.0	...
9685618	  821.3	  598.5	 4528.0	...
9685619	  822.2	  598.9	 4525.0	...
9685620	  823.1	  599.1	 4523.0	...
9685621	  823.1	  599.3	 4521.0	...
9685622	  822.5	  597.8	 4520.0	...
9685623	  822.4	  596.3	 4519.0	...
9685624	  823.0	  595.4	 4518.0	...
9685625	  823.5	  596.0	 4516.0	...
9685626	  823.2	  596.6	 4513.0	...
9685627	  822.5	  597.4	 4512.0	...
9685628	  821.5	  598.2	 4513.0	...
9685629	  820.6	  599.2	 4515.0	...
9685630	  820.2	  599.3	 4516.0	...
9685631	  819.9	  599.4	 4518.0	...
9685632	  819.6	  599.4	 4518.0	...
9685633	  819.1	  599.4	 4519.0	...
9685634	  818.9	  599.5	 4519.0	...
9685635	  819.4	  599.4	 4520.0	...
9685636	  820.2	  599.4	 4519.0	...
9685637	  821.1	  599.3	 4517.0	...
9685638	  821.2	  599.2	 4512.0	...
9685639	  821.3	  599.1	 4508.0	...
9685640	  821.3	  599.1	 4504.0	...
9685641	  821.4	  599.3	 4503.0	...
9685642	  821.4	  598.3	 4502.0	...
9685643	  821.6	  597.2	 4503.0	...
9685644	  821.8	  596.7	 4504.0	...
9685645	  820.9	  597.5	 4506.0	...
9685646	  819.6	  598.1	 4506.0	...
9685647	  819.0	  597.9	 4506.0	...
9685648	  819.5	  597.6	 4506.0	...
9685649	  819.2	  597.6	 4508.0	...
9685650	  818.2	  597.4	 4510.0	...
9685651	  817.5	  597.1	 4515.0	...
9685652	  818.0	  596.7	 4518.0	...
9685653	  818.9	  598.0	 4520.0	...
9685654	  819.5	  599.4	 4520.0	...
9685655	  819.9	  600.5	 4520.0	...
9685656	  820.6	  600.0	 4520.0	...
9685657	  821.2	  598.9	 4519.0	...
9685658	  822.0	  598.0	 4517.0	...
9685659	  822.1	  597.2	 4514.0	...
9685660	  821.5	  597.2	 4512.0	...
9685661	  820.9	  597.5	 4510.0	...
9685662	  820.2	  598.3	 4510.0	...
9685663	  819.9	  598.9	 4511.0	...
9685664	  819.4	  599.2	 4512.0	...
9685665	  819.0	  599.3	 4513.0	...
9685666	  818.8	  599.5	 4513.0	...
9685667	  818.7	  598.6	 4513.0	...
9685668	  818.5	  597.6	 4514.0	...
9685669	  818.4	  597.6	 4513.0	...
9685670	  818.4	  598.8	 4511.0	...
9685671	  818.1	  599.8	 4509.0	...
9685672	  818.0	  599.6	 4512.0	...
9685673	  817.9	  599.5	 4516.0	...
9685674	  818.9	  599.4	 4521.0	...
9685675	  819.7	  599.6	 4521.0	...
9685676	  819.4	  599.8	 4520.0	...
9685677	  818.6	  600.0	 4524.0	...
9685678	  817.9	  600.2	 4528.0	...
9685679	  818.1	  600.3	 4524.0	...
9685680	  818.8	  600.4	 4517.0	...
9685681	  819.3	  600.5	 4513.0	...
9685682	  819.6	  599.6	 4516.0	...
9685683	  819.5	  598.8	 4519.0	...
9685684	  818.8	  598.0	 4519.0	...
9685685	  818.2	  598.0	 4517.0	...
9685686	  817.5	  598.0	 4514.0	...
9685687	  817.2	  597.8	 4510.0	...
9685688	  816.8	  597.7	 4509.0	...
9685689	  816.6	  597.6	 4513.0	...
9685690	  816.1	  597.6	 4518.0	...
9685691	  815.8	  597.7	 4523.0	...
9685692	  815.6	  596.9	 4523.0	...
9685693	  815.7	  596.1	 4522.0	...
9685694	  816.6	  595.9	 4521.0	...
9685695	  817.8	  596.5	 4524.0	...
9685696	  819.0	  597.1	 4528.0	...
9685697	  819.4	  597.1	 4531.0	...
9685698	  819.5	  597.0	 4531.0	...
9685699	  819.5	  596.7	 4532.0	...
9685700	  819.3	  596.5	 4532.0	...
9685701	  819.2	  596.5	 4530.0	...
9685702	  819.1	  596.6	 4525.0	...
9685703	  818.7	  596.4	 4520.0	...
9685704	  818.3	  596.2	 4524.0	...
9685705	  818.0	  595.9	 4529.0	...
9685706	  818.4	  595.9	 4534.0	...
9685707	  818.8	  596.0	 4533.0	...
9685708	  819.2	  595.9	 4532.0	...
9685709	  819.1	  595.8	 4531.0	...
9685710	  819.0	  595.6	 4532.0	...
9685711	  818.9	  595.5	 4534.0	...
9685712	  819.0	  596.1	 4536.0	...
9685713	  819.2	  596.8	 4538.0	...
9685714	  819.4	  596.6	 4538.0	...
9685715	  819.2	  595.8	 4537.0	...
9685716	  819.0	  595.0	 4538.0	...
9685717	  818.2	  595.2	 4540.0	...
9685718	  817.6	  595.3	 4542.0	...
9685719	  817.0	  595.8	 4543.0	...
9685720	  817.0	  596.2	 4543.0	...
9685721	  817.1	  596.5	 4543.0	...
9685722	  817.3	  595.6	 4543.0	...
9685723	  817.5	  594.7	 4547.0	...
9685724	  817.2	  594.9	 4551.0	...
9685725	  816.8	  595.8	 4555.0	...
9685726	  816.8	  596.4	 4556.0	...
[truncated: 4,273,112 more chars]
