# Supplementary material for: With an eye on uncertainty: Modelling pupillary responses to environmental volatility
Source: PLoS Comput Biol. 2019 Jul 5;15(7):e1007126. doi: 10.1371/journal.pcbi.1007126 (PMC6636765; doi:10.1371/journal.pcbi.1007126)
Supplement: S4 Data — Zip file containing the pupillometry data for participant 4. (ZIP) [file pcbi.1007126.s004.zip › P4/trial1.asc]

** CONVERTED FROM C:\Users\tparr\Documents\PVR\P4_0712\trial1.edf using edfapi 3.1 Win32 Nov 24 2009 on Thu Dec 07 19:13:27 2017
** DATE: Thu Dec  7 19:25:16 2017
** TYPE: EDF_FILE BINARY EVENT SAMPLE TAGGED
** VERSION: EYELINK II 1
** SOURCE: EYELINK CL
** EYELINK II CL v4.48 Nov 25 2009
** CAMERA: EyeLink CL Version 1.4 Sensor=BHA
** SERIAL NUMBER: CL1-AAD42
** CAMERA_CONFIG: AAD42140.SCD
**

MSG	8401108 RECCFG CR 1000 2 0 R
MSG	8401108 ELCLCFG MTABLER
MSG	8401108 GAZE_COORDS 0.00 0.00 1599.00 1199.00
MSG	8401108 THRESHOLDS R 136 250
MSG	8401108 ELCL_PROC CENTROID (3)
MSG	8401108 ELCL_PCR_PARAM 5 3.0
START	8401109 	RIGHT	SAMPLES	EVENTS
PRESCALER	1
VPRESCALER	1
PUPIL	AREA
EVENTS	GAZE	RIGHT	RATE	1000.00	TRACKING	CR	FILTER	2
SAMPLES	GAZE	RIGHT	RATE	1000.00	TRACKING	CR	FILTER	2
MSG	8401109 !MODE RECORD CR 1000 2 0 R
8401109	  744.4	  518.0	 8627.0	...
INPUT	8401109	127
8401110	  743.3	  519.4	 8626.0	...
8401111	  742.2	  520.8	 8626.0	...
8401112	  742.3	  521.3	 8628.0	...
8401113	  742.7	  521.1	 8632.0	...
8401114	  743.4	  520.5	 8634.0	...
8401115	  744.2	  519.9	 8636.0	...
SFIX R   8401116
8401116	  744.6	  519.4	 8638.0	...
8401117	  744.5	  519.3	 8641.0	...
8401118	  743.8	  519.7	 8646.0	...
8401119	  743.3	  520.2	 8650.0	...
8401120	  742.7	  520.7	 8654.0	...
8401121	  742.6	  520.5	 8655.0	...
8401122	  742.4	  520.4	 8655.0	...
8401123	  742.5	  520.3	 8646.0	...
8401124	  742.7	  519.4	 8640.0	...
8401125	  742.4	  518.6	 8645.0	...
8401126	  741.8	  517.6	 8655.0	...
8401127	  741.1	  517.5	 8668.0	...
8401128	  741.0	  517.6	 8670.0	...
8401129	  741.7	  517.8	 8672.0	...
8401130	  742.7	  518.6	 8672.0	...
8401131	  743.7	  519.9	 8671.0	...
8401132	  743.5	  521.3	 8670.0	...
8401133	  743.1	  520.4	 8667.0	...
8401134	  743.3	  518.9	 8665.0	...
8401135	  743.9	  517.6	 8663.0	...
8401136	  744.1	  517.9	 8661.0	...
8401137	  743.7	  518.3	 8661.0	...
8401138	  742.9	  518.5	 8662.0	...
8401139	  742.8	  518.8	 8662.0	...
8401140	  742.8	  519.3	 8661.0	...
8401141	  743.4	  519.5	 8661.0	...
8401142	  743.8	  520.1	 8662.0	...
8401143	  744.2	  520.4	 8661.0	...
8401144	  744.3	  520.7	 8660.0	...
8401145	  744.2	  519.5	 8657.0	...
8401146	  744.0	  518.3	 8654.0	...
8401147	  743.8	  517.5	 8651.0	...
8401148	  743.9	  518.2	 8649.0	...
8401149	  744.0	  518.9	 8644.0	...
8401150	  744.4	  519.5	 8639.0	...
8401151	  744.6	  519.7	 8638.0	...
8401152	  744.9	  519.8	 8643.0	...
8401153	  745.0	  519.8	 8647.0	...
8401154	  745.0	  519.4	 8651.0	...
8401155	  744.9	  519.0	 8655.0	...
8401156	  744.8	  518.3	 8659.0	...
8401157	  743.7	  518.1	 8659.0	...
8401158	  742.8	  518.7	 8657.0	...
8401159	  742.3	  519.4	 8651.0	...
8401160	  742.8	  519.9	 8646.0	...
8401161	  743.2	  519.8	 8644.0	...
8401162	  743.3	  519.9	 8645.0	...
8401163	  743.5	  520.0	 8649.0	...
8401164	  743.4	  519.7	 8659.0	...
8401165	  743.3	  519.5	 8667.0	...
8401166	  743.4	  519.2	 8671.0	...
8401167	  743.5	  519.2	 8662.0	...
8401168	  743.5	  519.2	 8653.0	...
8401169	  743.3	  519.8	 8645.0	...
8401170	  743.9	  520.3	 8645.0	...
8401171	  744.6	  520.7	 8646.0	...
8401172	  744.5	  520.2	 8650.0	...
8401173	  743.9	  519.9	 8653.0	...
8401174	  743.7	  519.5	 8656.0	...
8401175	  744.2	  519.5	 8656.0	...
8401176	  745.4	  519.6	 8656.0	...
8401177	  746.1	  519.7	 8654.0	...
8401178	  747.1	  519.6	 8652.0	...
8401179	  747.3	  519.3	 8652.0	...
8401180	  747.1	  519.4	 8656.0	...
8401181	  746.3	  519.7	 8660.0	...
8401182	  745.4	  519.4	 8664.0	...
8401183	  745.0	  518.9	 8665.0	...
8401184	  745.1	  518.1	 8665.0	...
8401185	  745.3	  517.8	 8666.0	...
8401186	  745.4	  517.5	 8667.0	...
8401187	  745.4	  517.4	 8667.0	...
8401188	  745.5	  517.3	 8668.0	...
8401189	  745.2	  517.0	 8677.0	...
8401190	  744.8	  516.8	 8685.0	...
8401191	  744.4	  517.1	 8689.0	...
8401192	  744.3	  517.7	 8682.0	...
8401193	  744.4	  518.2	 8674.0	...
8401194	  744.3	  518.2	 8670.0	...
8401195	  744.3	  518.2	 8667.0	...
8401196	  744.2	  518.1	 8668.0	...
8401197	  744.6	  518.1	 8670.0	...
8401198	  745.0	  518.0	 8676.0	...
8401199	  745.4	  517.9	 8680.0	...
8401200	  745.3	  518.0	 8671.0	...
8401201	  744.8	  518.8	 8658.0	...
8401202	  744.3	  519.6	 8648.0	...
8401203	  744.5	  520.1	 8652.0	...
8401204	  745.4	  519.8	 8657.0	...
8401205	  746.0	  519.7	 8657.0	...
8401206	  745.6	  519.8	 8655.0	...
8401207	  744.9	  519.7	 8652.0	...
8401208	  744.3	  519.6	 8655.0	...
8401209	  744.0	  519.6	 8662.0	...
8401210	  744.4	  519.7	 8669.0	...
8401211	  744.8	  519.9	 8674.0	...
8401212	  744.4	  520.3	 8675.0	...
8401213	  743.6	  520.8	 8675.0	...
8401214	  743.0	  521.0	 8672.0	...
8401215	  743.2	  521.0	 8669.0	...
8401216	  743.4	  520.8	 8669.0	...
8401217	  743.4	  520.9	 8669.0	...
8401218	  743.4	  521.0	 8670.0	...
8401219	  743.4	  520.5	 8671.0	...
8401220	  743.4	  519.8	 8673.0	...
8401221	  743.4	  519.2	 8673.0	...
8401222	  743.4	  518.9	 8672.0	...
8401223	  743.3	  518.6	 8674.0	...
8401224	  743.2	  518.4	 8676.0	...
8401225	  743.1	  518.0	 8677.0	...
8401226	  743.4	  517.9	 8676.0	...
8401227	  743.8	  517.7	 8674.0	...
8401228	  744.3	  517.5	 8671.0	...
8401229	  744.5	  517.9	 8666.0	...
8401230	  744.8	  519.1	 8661.0	...
8401231	  744.9	  520.4	 8658.0	...
8401232	  744.3	  520.6	 8657.0	...
8401233	  743.7	  520.6	 8656.0	...
8401234	  743.0	  520.7	 8655.0	...
8401235	  742.9	  520.3	 8654.0	...
8401236	  743.7	  519.4	 8655.0	...
8401237	  744.5	  518.3	 8658.0	...
8401238	  745.4	  517.8	 8663.0	...
8401239	  745.6	  518.6	 8665.0	...
8401240	  745.7	  519.6	 8668.0	...
8401241	  745.6	  520.4	 8667.0	...
8401242	  745.5	  520.3	 8666.0	...
8401243	  745.7	  520.0	 8666.0	...
8401244	  746.0	  520.0	 8668.0	...
8401245	  746.4	  520.0	 8672.0	...
8401246	  746.5	  519.7	 8673.0	...
8401247	  746.6	  519.3	 8675.0	...
8401248	  746.5	  518.7	 8676.0	...
8401249	  746.6	  518.6	 8670.0	...
8401250	  746.9	  518.7	 8658.0	...
8401251	  747.1	  519.1	 8647.0	...
8401252	  747.0	  519.0	 8644.0	...
8401253	  746.7	  518.5	 8643.0	...
8401254	  745.8	  517.8	 8640.0	...
8401255	  745.2	  517.6	 8639.0	...
8401256	  744.7	  517.8	 8642.0	...
8401257	  744.8	  518.0	 8651.0	...
8401258	  744.7	  518.1	 8658.0	...
8401259	  744.5	  517.7	 8664.0	...
8401260	  745.6	  518.4	 8664.0	...
8401261	  746.7	  519.3	 8664.0	...
8401262	  747.3	  519.7	 8663.0	...
8401263	  746.9	  519.2	 8652.0	...
8401264	  746.4	  518.7	 8641.0	...
8401265	  746.5	  518.5	 8632.0	...
8401266	  746.6	  518.1	 8632.0	...
8401267	  746.2	  517.8	 8634.0	...
8401268	  745.7	  517.7	 8635.0	...
8401269	  745.7	  519.3	 8635.0	...
8401270	  746.2	  520.8	 8633.0	...
8401271	  746.8	  522.3	 8634.0	...
8401272	  747.1	  522.3	 8635.0	...
8401273	  747.1	  522.1	 8636.0	...
8401274	  746.9	  521.8	 8636.0	...
8401275	  746.5	  521.4	 8637.0	...
8401276	  746.2	  521.1	 8639.0	...
8401277	  746.3	  520.8	 8642.0	...
8401278	  746.4	  520.4	 8650.0	...
8401279	  746.5	  520.0	 8652.0	...
8401280	  746.4	  519.9	 8654.0	...
8401281	  746.3	  519.9	 8650.0	...
8401282	  745.8	  520.0	 8650.0	...
8401283	  745.3	  520.0	 8651.0	...
8401284	  744.7	  520.0	 8651.0	...
8401285	  744.5	  519.9	 8652.0	...
8401286	  744.2	  519.8	 8654.0	...
8401287	  744.0	  519.3	 8656.0	...
8401288	  744.0	  519.2	 8658.0	...
8401289	  744.6	  519.4	 8659.0	...
8401290	  745.3	  520.0	 8661.0	...
8401291	  745.9	  520.2	 8663.0	...
8401292	  746.3	  520.1	 8659.0	...
8401293	  746.6	  519.8	 8655.0	...
8401294	  746.5	  519.3	 8650.0	...
8401295	  746.0	  518.8	 8655.0	...
8401296	  745.4	  518.6	 8659.0	...
8401297	  746.0	  518.4	 8658.0	...
8401298	  746.7	  518.2	 8653.0	...
8401299	  747.3	  518.2	 8648.0	...
8401300	  747.2	  518.2	 8648.0	...
8401301	  746.3	  518.3	 8649.0	...
8401302	  745.7	  518.2	 8652.0	...
8401303	  745.2	  518.2	 8655.0	...
8401304	  745.6	  518.0	 8658.0	...
8401305	  745.5	  518.0	 8659.0	...
8401306	  745.3	  518.1	 8659.0	...
8401307	  744.9	  518.1	 8659.0	...
8401308	  745.0	  518.6	 8652.0	...
8401309	  745.2	  519.2	 8645.0	...
8401310	  745.4	  519.4	 8647.0	...
8401311	  745.4	  518.9	 8658.0	...
8401312	  745.3	  518.3	 8669.0	...
8401313	  745.3	  518.1	 8670.0	...
8401314	  745.2	  518.0	 8666.0	...
8401315	  745.4	  518.2	 8662.0	...
8401316	  745.7	  518.5	 8659.0	...
8401317	  745.8	  518.9	 8657.0	...
8401318	  745.6	  518.8	 8656.0	...
8401319	  745.5	  518.5	 8656.0	...
8401320	  745.3	  518.4	 8656.0	...
8401321	  745.1	  518.7	 8655.0	...
8401322	  744.9	  518.8	 8652.0	...
8401323	  745.4	  518.7	 8650.0	...
8401324	  746.0	  519.4	 8647.0	...
8401325	  746.8	  520.1	 8642.0	...
8401326	  747.0	  520.8	 8637.0	...
8401327	  747.0	  520.5	 8637.0	...
8401328	  746.7	  520.1	 8642.0	...
8401329	  746.5	  519.9	 8647.0	...
8401330	  746.5	  519.7	 8648.0	...
8401331	  746.2	  519.8	 8649.0	...
8401332	  746.0	  520.0	 8648.0	...
8401333	  745.7	  520.2	 8649.0	...
8401334	  745.9	  519.8	 8649.0	...
8401335	  746.3	  519.2	 8636.0	...
8401336	  747.1	  518.6	 8622.0	...
8401337	  747.7	  518.5	 8615.0	...
8401338	  747.5	  518.4	 8621.0	...
8401339	  747.1	  518.3	 8624.0	...
8401340	  746.7	  518.2	 8622.0	...
8401341	  746.6	  518.4	 8620.0	...
8401342	  746.5	  518.6	 8622.0	...
8401343	  746.4	  518.6	 8623.0	...
8401344	  746.1	  518.5	 8624.0	...
8401345	  746.0	  519.1	 8622.0	...
8401346	  746.0	  519.7	 8621.0	...
8401347	  746.1	  520.5	 8619.0	...
8401348	  746.0	  520.8	 8618.0	...
8401349	  745.7	  521.2	 8623.0	...
8401350	  745.6	  521.3	 8628.0	...
8401351	  745.7	  521.5	 8637.0	...
8401352	  745.7	  521.4	 8641.0	...
8401353	  745.7	  521.2	 8645.0	...
8401354	  745.6	  520.7	 8645.0	...
8401355	  745.6	  520.2	 8638.0	...
8401356	  745.5	  519.6	 8631.0	...
8401357	  745.4	  519.4	 8628.0	...
8401358	  745.4	  519.2	 8632.0	...
8401359	  745.5	  519.1	 8635.0	...
8401360	  745.8	  518.9	 8634.0	...
8401361	  746.3	  518.4	 8633.0	...
8401362	  746.6	  518.0	 8633.0	...
8401363	  746.7	  517.7	 8630.0	...
8401364	  746.6	  517.8	 8626.0	...
8401365	  746.6	  518.0	 8622.0	...
8401366	  746.3	  517.9	 8622.0	...
8401367	  746.0	  517.5	 8626.0	...
8401368	  746.0	  517.0	 8629.0	...
8401369	  746.1	  516.8	 8629.0	...
8401370	  746.3	  517.1	 8626.0	...
8401371	  746.4	  518.3	 8623.0	...
8401372	  746.2	  519.5	 8625.0	...
8401373	  745.9	  520.3	 8628.0	...
8401374	  745.4	  520.3	 8630.0	...
8401375	  745.2	  520.1	 8631.0	...
8401376	  744.4	  519.2	 8632.0	...
8401377	  743.8	  518.4	 8636.0	...
8401378	  743.1	  517.6	 8642.0	...
8401379	  743.0	  517.7	 8643.0	...
8401380	  743.5	  518.7	 8640.0	...
8401381	  745.0	  519.9	 8634.0	...
8401382	  746.6	  521.0	 8631.0	...
8401383	  747.3	  521.1	 8640.0	...
8401384	  747.2	  521.0	 8649.0	...
8401385	  746.9	  519.7	 8655.0	...
8401386	  746.7	  518.4	 8650.0	...
8401387	  746.9	  516.9	 8646.0	...
8401388	  747.0	  516.6	 8644.0	...
8401389	  747.3	  516.9	 8646.0	...
8401390	  747.2	  517.4	 8649.0	...
8401391	  747.4	  518.3	 8652.0	...
8401392	  747.3	  518.7	 8647.0	...
8401393	  747.0	  519.0	 8641.0	...
8401394	  746.6	  518.8	 8635.0	...
8401395	  746.5	  519.3	 8635.0	...
8401396	  746.1	  519.8	 8637.0	...
8401397	  745.9	  520.3	 8639.0	...
8401398	  745.7	  520.4	 8641.0	...
8401399	  745.9	  520.1	 8641.0	...
8401400	  746.0	  519.7	 8634.0	...
8401401	  745.9	  519.4	 8628.0	...
8401402	  746.3	  519.4	 8619.0	...
8401403	  747.6	  519.5	 8615.0	...
8401404	  748.9	  519.3	 8611.0	...
8401405	  749.5	  519.2	 8608.0	...
8401406	  749.5	  519.1	 8608.0	...
8401407	  749.6	  519.5	 8608.0	...
8401408	  749.7	  519.8	 8608.0	...
8401409	  749.8	  520.1	 8608.0	...
8401410	  749.6	  519.4	 8607.0	...
8401411	  749.4	  518.7	 8606.0	...
8401412	  749.3	  518.7	 8604.0	...
8401413	  749.0	  519.4	 8608.0	...
8401414	  748.2	  519.6	 8615.0	...
8401415	  747.3	  519.2	 8622.0	...
8401416	  746.6	  518.7	 8623.0	...
8401417	  746.5	  518.7	 8624.0	...
8401418	  747.4	  518.7	 8624.0	...
8401419	  748.5	  518.7	 8625.0	...
8401420	  748.5	  518.8	 8622.0	...
8401421	  747.5	  519.0	 8620.0	...
8401422	  746.1	  519.2	 8618.0	...
8401423	  745.8	  519.3	 8621.0	...
8401424	  745.4	  519.5	 8623.0	...
8401425	  745.6	  519.7	 8623.0	...
8401426	  746.4	  520.1	 8621.0	...
8401427	  747.3	  520.3	 8619.0	...
8401428	  747.7	  520.2	 8618.0	...
8401429	  747.3	  520.1	 8618.0	...
8401430	  746.9	  520.3	 8619.0	...
8401431	  747.7	  520.5	 8619.0	...
8401432	  748.5	  520.8	 8623.0	...
8401433	  748.4	  520.9	 8629.0	...
8401434	  747.6	  521.3	 8635.0	...
8401435	  747.0	  521.6	 8638.0	...
8401436	  747.3	  521.4	 8638.0	...
8401437	  747.5	  520.5	 8639.0	...
8401438	  747.7	  519.6	 8633.0	...
8401439	  748.0	  519.2	 8627.0	...
8401440	  748.0	  518.7	 8621.0	...
8401441	  747.5	  518.4	 8625.0	...
8401442	  747.4	  517.9	 8629.0	...
8401443	  747.5	  517.9	 8636.0	...
8401444	  746.9	  518.0	 8638.0	...
8401445	  746.1	  518.6	 8637.0	...
8401446	  745.6	  519.3	 8634.0	...
8401447	  746.0	  519.9	 8631.0	...
8401448	  746.4	  519.9	 8631.0	...
8401449	  746.7	  519.8	 8630.0	...
8401450	  747.3	  520.0	 8627.0	...
8401451	  748.0	  520.4	 8625.0	...
8401452	  747.6	  520.8	 8624.0	...
8401453	  746.8	  520.8	 8626.0	...
8401454	  746.0	  520.8	 8627.0	...
8401455	  745.9	  520.3	 8626.0	...
8401456	  745.8	  519.7	 8624.0	...
8401457	  745.6	  519.4	 8622.0	...
8401458	  745.4	  519.7	 8620.0	...
8401459	  745.1	  520.1	 8617.0	...
8401460	  745.3	  520.2	 8616.0	...
8401461	  745.7	  520.0	 8616.0	...
8401462	  746.1	  519.8	 8617.0	...
8401463	  746.2	  519.5	 8618.0	...
8401464	  746.4	  519.4	 8619.0	...
8401465	  746.7	  519.7	 8618.0	...
8401466	  747.2	  520.2	 8615.0	...
8401467	  747.7	  520.9	 8612.0	...
8401468	  748.0	  521.1	 8612.0	...
8401469	  748.4	  521.0	 8614.0	...
8401470	  748.8	  520.6	 8616.0	...
8401471	  747.9	  520.2	 8622.0	...
8401472	  746.4	  520.2	 8628.0	...
8401473	  744.8	  520.0	 8633.0	...
8401474	  744.8	  519.7	 8634.0	...
8401475	  745.3	  519.9	 8634.0	...
8401476	  745.8	  520.4	 8635.0	...
8401477	  746.8	  521.0	 8630.0	...
8401478	  747.5	  521.2	 8625.0	...
8401479	  748.4	  520.8	 8621.0	...
8401480	  748.5	  520.1	 8627.0	...
8401481	  748.1	  519.4	 8633.0	...
8401482	  747.4	  519.7	 8637.0	...
8401483	  746.7	  520.7	 8638.0	...
8401484	  746.6	  521.6	 8640.0	...
8401485	  746.6	  521.8	 8641.0	...
8401486	  746.4	  521.6	 8641.0	...
8401487	  746.3	  521.8	 8639.0	...
8401488	  746.1	  522.2	 8636.0	...
8401489	  746.0	  522.6	 8634.0	...
8401490	  746.1	  522.7	 8631.0	...
8401491	  746.3	  522.3	 8628.0	...
8401492	  746.5	  521.5	 8626.0	...
8401493	  745.8	  520.8	 8625.0	...
8401494	  745.1	  520.7	 8627.0	...
8401495	  744.8	  520.9	 8630.0	...
8401496	  745.4	  520.6	 8633.0	...
8401497	  745.8	  520.3	 8634.0	...
8401498	  745.8	  519.9	 8634.0	...
8401499	  745.5	  519.7	 8633.0	...
8401500	  745.3	  519.9	 8637.0	...
8401501	  745.8	  520.1	 8641.0	...
8401502	  746.3	  520.3	 8648.0	...
8401503	  746.4	  520.4	 8652.0	...
8401504	  746.1	  520.6	 8656.0	...
8401505	  745.7	  520.9	 8652.0	...
8401506	  745.9	  521.1	 8647.0	...
8401507	  746.0	  521.3	 8642.0	...
8401508	  745.9	  521.4	 8642.0	...
8401509	  745.9	  521.4	 8642.0	...
8401510	  746.4	  521.2	 8643.0	...
8401511	  746.8	  521.0	 8643.0	...
8401512	  747.3	  520.9	 8638.0	...
8401513	  747.3	  521.3	 8634.0	...
8401514	  747.2	  521.8	 8629.0	...
8401515	  747.1	  522.3	 8627.0	...
8401516	  747.0	  522.4	 8627.0	...
8401517	  746.9	  522.4	 8628.0	...
8401518	  747.0	  522.5	 8630.0	...
8401519	  747.1	  522.5	 8631.0	...
8401520	  747.0	  522.1	 8637.0	...
8401521	  746.8	  521.7	 8642.0	...
8401522	  746.6	  521.4	 8643.0	...
8401523	  746.5	  521.2	 8639.0	...
8401524	  746.5	  521.2	 8634.0	...
8401525	  746.3	  521.1	 8634.0	...
8401526	  746.3	  521.3	 8636.0	...
8401527	  746.3	  521.1	 8639.0	...
8401528	  746.4	  521.0	 8643.0	...
8401529	  746.2	  521.0	 8646.0	...
8401530	  745.9	  521.1	 8653.0	...
8401531	  745.6	  520.8	 8660.0	...
8401532	  745.5	  520.4	 8666.0	...
8401533	  745.5	  519.7	 8666.0	...
8401534	  745.5	  519.5	 8666.0	...
8401535	  745.2	  520.0	 8665.0	...
8401536	  745.0	  520.8	 8661.0	...
8401537	  745.4	  521.6	 8658.0	...
8401538	  746.1	  521.5	 8657.0	...
8401539	  746.7	  521.7	 8660.0	...
8401540	  746.7	  522.1	 8664.0	...
8401541	  747.0	  522.7	 8660.0	...
8401542	  747.3	  523.5	 8654.0	...
8401543	  747.6	  524.1	 8648.0	...
8401544	  747.5	  524.2	 8648.0	...
8401545	  747.2	  523.8	 8647.0	...
8401546	  746.8	  522.8	 8650.0	...
8401547	  746.8	  522.0	 8654.0	...
8401548	  746.9	  521.5	 8656.0	...
8401549	  746.9	  521.5	 8654.0	...
8401550	  747.2	  521.5	 8652.0	...
8401551	  747.5	  521.3	 8651.0	...
8401552	  747.8	  521.8	 8649.0	...
8401553	  747.4	  522.4	 8656.0	...
8401554	  746.8	  523.0	 8664.0	...
8401555	  746.3	  523.0	 8672.0	...
8401556	  745.8	  523.1	 8671.0	...
8401557	  745.3	  523.3	 8669.0	...
8401558	  745.2	  523.2	 8667.0	...
8401559	  745.3	  522.8	 8665.0	...
8401560	  745.4	  522.2	 8664.0	...
8401561	  745.5	  522.0	 8663.0	...
8401562	  745.9	  522.4	 8662.0	...
8401563	  746.4	  522.7	 8664.0	...
8401564	  746.5	  522.8	 8666.0	...
8401565	  746.2	  522.2	 8668.0	...
8401566	  746.0	  521.6	 8668.0	...
8401567	  745.7	  521.3	 8666.0	...
8401568	  745.3	  521.5	 8665.0	...
8401569	  744.5	  521.8	 8664.0	...
8401570	  743.8	  522.1	 8663.0	...
8401571	  743.2	  522.4	 8662.0	...
8401572	  743.2	  522.6	 8662.0	...
8401573	  743.9	  522.9	 8663.0	...
8401574	  745.0	  523.0	 8658.0	...
8401575	  745.8	  523.0	 8651.0	...
8401576	  746.1	  522.9	 8645.0	...
8401577	  746.0	  523.1	 8644.0	...
8401578	  745.8	  523.5	 8642.0	...
8401579	  745.8	  524.1	 8643.0	...
8401580	  745.9	  524.2	 8648.0	...
8401581	  746.0	  524.2	 8655.0	...
8401582	  745.9	  524.1	 8660.0	...
8401583	  746.2	  524.0	 8662.0	...
8401584	  746.6	  523.8	 8661.0	...
8401585	  747.2	  523.5	 8662.0	...
8401586	  747.3	  523.3	 8666.0	...
8401587	  746.5	  523.6	 8667.0	...
8401588	  745.5	  524.0	 8666.0	...
8401589	  744.9	  523.6	 8661.0	...
8401590	  745.3	  522.7	 8659.0	...
8401591	  745.7	  521.9	 8665.0	...
8401592	  745.8	  521.9	 8672.0	...
8401593	  745.8	  522.2	 8679.0	...
8401594	  745.8	  522.7	 8680.0	...
8401595	  746.1	  523.1	 8674.0	...
8401596	  746.6	  523.3	 8668.0	...
8401597	  747.1	  523.2	 8665.0	...
8401598	  747.1	  523.1	 8669.0	...
8401599	  746.9	  523.0	 8671.0	...
8401600	  746.9	  523.1	 8670.0	...
8401601	  746.8	  523.1	 8668.0	...
8401602	  746.8	  523.3	 8669.0	...
8401603	  746.9	  523.5	 8669.0	...
8401604	  747.1	  523.6	 8669.0	...
8401605	  747.2	  523.6	 8668.0	...
8401606	  747.3	  523.5	 8666.0	...
8401607	  747.5	  524.1	 8664.0	...
8401608	  747.8	  524.7	 8664.0	...
8401609	  748.0	  525.2	 8664.0	...
8401610	  748.1	  525.2	 8665.0	...
8401611	  747.8	  525.4	 8665.0	...
8401612	  747.0	  525.8	 8666.0	...
8401613	  746.2	  525.0	 8665.0	...
8401614	  746.0	  524.0	 8665.0	...
8401615	  747.1	  523.3	 8665.0	...
8401616	  748.2	  523.6	 8667.0	...
8401617	  748.6	  524.0	 8673.0	...
8401618	  747.6	  523.5	 8679.0	...
8401619	  746.6	  523.0	 8684.0	...
8401620	  746.4	  523.1	 8682.0	...
8401621	  746.6	  523.9	 8680.0	...
8401622	  747.4	  524.3	 8678.0	...
8401623	  748.1	  523.9	 8677.0	...
8401624	  748.7	  523.5	 8676.0	...
8401625	  748.7	  523.3	 8674.0	...
8401626	  748.7	  523.0	 8672.0	...
8401627	  748.7	  523.0	 8669.0	...
8401628	  748.7	  523.0	 8667.0	...
8401629	  748.7	  523.5	 8674.0	...
8401630	  748.9	  523.6	 8681.0	...
8401631	  749.0	  523.7	 8689.0	...
8401632	  749.1	  523.6	 8680.0	...
8401633	  749.2	  523.4	 8672.0	...
8401634	  749.1	  523.2	 8662.0	...
8401635	  749.1	  523.2	 8662.0	...
8401636	  748.7	  523.3	 8658.0	...
8401637	  748.4	  523.7	 8653.0	...
8401638	  748.5	  524.6	 8647.0	...
8401639	  748.8	  525.3	 8643.0	...
8401640	  749.2	  525.0	 8646.0	...
8401641	  749.1	  524.3	 8655.0	...
8401642	  748.5	  523.6	 8668.0	...
8401643	  748.1	  523.6	 8677.0	...
8401644	  747.7	  523.4	 8685.0	...
8401645	  747.9	  523.2	 8688.0	...
8401646	  747.9	  523.5	 8688.0	...
8401647	  747.8	  523.8	 8685.0	...
8401648	  747.6	  524.2	 8679.0	...
8401649	  747.3	  524.2	 8675.0	...
8401650	  747.2	  524.4	 8673.0	...
8401651	  747.3	  524.7	 8672.0	...
8401652	  747.5	  524.7	 8670.0	...
8401653	  747.5	  524.7	 8668.0	...
8401654	  747.4	  524.6	 8665.0	...
8401655	  747.3	  524.8	 8662.0	...
8401656	  747.3	  525.1	 8660.0	...
8401657	  747.4	  525.4	 8666.0	...
8401658	  747.2	  524.8	 8673.0	...
8401659	  747.6	  524.0	 8677.0	...
8401660	  747.9	  523.0	 8678.0	...
8401661	  748.6	  523.0	 8680.0	...
8401662	  748.6	  523.5	 8683.0	...
8401663	  748.6	  524.1	 8685.0	...
8401664	  748.3	  524.6	 8686.0	...
8401665	  748.2	  524.9	 8687.0	...
8401666	  748.0	  525.2	 8686.0	...
8401667	  748.1	  525.1	 8681.0	...
8401668	  748.0	  524.9	 8677.0	...
8401669	  748.0	  524.5	 8673.0	...
8401670	  748.0	  523.8	 8674.0	...
8401671	  747.9	  523.3	 8674.0	...
8401672	  747.9	  523.0	 8674.0	...
8401673	  747.9	  523.0	 8674.0	...
8401674	  747.8	  523.1	 8673.0	...
EFIX R   8401116	8401674	559	  746.0	  520.5	   8650
SSACC R  8401675
8401675	  747.6	  522.8	 8671.0	...
8401676	  746.9	  522.3	 8674.0	...
8401677	  745.9	  521.9	 8680.0	...
8401678	  744.6	  522.3	 8686.0	...
8401679	  743.8	  523.3	 8686.0	...
8401680	  741.6	  524.5	 8692.0	...
8401681	  738.4	  525.4	 8701.0	...
8401682	  732.4	  527.6	 8709.0	...
8401683	  726.3	  529.9	 8712.0	...
8401684	  720.4	  533.4	 8721.0	...
8401685	  713.7	  535.6	 8732.0	...
8401686	  708.7	  537.5	 8743.0	...
8401687	  702.1	  538.5	 8754.0	...
8401688	  695.7	  539.6	 8763.0	...
8401689	  689.3	  540.7	 8779.0	...
8401690	  684.3	  541.9	 8788.0	...
8401691	  680.4	  543.2	 8796.0	...
8401692	  674.9	  546.0	 8800.0	...
8401693	  669.4	  548.5	 8807.0	...
8401694	  663.5	  550.3	 8809.0	...
8401695	  659.1	  550.6	 8808.0	...
8401696	  655.9	  550.7	 8805.0	...
8401697	  654.0	  551.0	 8809.0	...
ESACC R  8401675	8401697	23	  747.6	  522.8	  654.0	  551.0	   2.08	    131
SFIX R   8401698
8401698	  650.8	  552.2	 8812.0	...
8401699	  647.9	  553.4	 8814.0	...
8401700	  645.3	  554.7	 8821.0	...
8401701	  643.9	  554.3	 8828.0	...
8401702	  642.9	  553.7	 8834.0	...
8401703	  642.8	  552.7	 8834.0	...
8401704	  641.7	  552.4	 8834.0	...
8401705	  640.6	  553.0	 8835.0	...
8401706	  639.3	  554.0	 8835.0	...
8401707	  639.0	  554.8	 8835.0	...
8401708	  638.5	  554.6	 8835.0	...
8401709	  638.4	  554.2	 8835.0	...
8401710	  637.9	  553.5	 8835.0	...
8401711	  637.4	  552.9	 8834.0	...
8401712	  637.5	  552.7	 8832.0	...
8401713	  638.2	  552.8	 8831.0	...
8401714	  637.7	  552.9	 8835.0	...
8401715	  636.5	  553.0	 8841.0	...
8401716	  635.3	  552.8	 8847.0	...
8401717	  635.8	  552.5	 8847.0	...
8401718	  636.4	  552.1	 8843.0	...
8401719	  637.4	  551.8	 8839.0	...
8401720	  637.7	  551.7	 8835.0	...
8401721	  638.2	  551.3	 8833.0	...
8401722	  638.4	  551.1	 8832.0	...
8401723	  638.5	  551.1	 8830.0	...
8401724	  638.6	  551.2	 8832.0	...
8401725	  638.8	  551.1	 8840.0	...
8401726	  638.1	  551.1	 8848.0	...
8401727	  637.4	  551.2	 8855.0	...
8401728	  636.6	  550.3	 8855.0	...
8401729	  637.3	  549.3	 8849.0	...
8401730	  638.0	  548.2	 8843.0	...
8401731	  638.1	  548.2	 8839.0	...
8401732	  637.5	  548.6	 8843.0	...
8401733	  636.7	  549.1	 8850.0	...
8401734	  636.5	  549.6	 8854.0	...
8401735	  636.2	  550.2	 8857.0	...
8401736	  635.8	  550.7	 8860.0	...
8401737	  635.6	  551.2	 8862.0	...
8401738	  635.6	  551.2	 8864.0	...
8401739	  636.2	  551.1	 8864.0	...
8401740	  637.5	  550.7	 8864.0	...
8401741	  638.7	  550.4	 8865.0	...
8401742	  639.4	  549.7	 8867.0	...
8401743	  638.9	  549.4	 8868.0	...
8401744	  638.6	  550.0	 8868.0	...
8401745	  638.7	  551.1	 8863.0	...
8401746	  639.4	  552.2	 8857.0	...
8401747	  640.0	  552.5	 8852.0	...
8401748	  639.6	  551.6	 8858.0	...
8401749	  639.0	  550.8	 8863.0	...
8401750	  638.4	  550.1	 8866.0	...
8401751	  638.5	  551.1	 8864.0	...
8401752	  638.9	  552.0	 8862.0	...
8401753	  639.3	  552.8	 8865.0	...
8401754	  639.6	  552.8	 8865.0	...
8401755	  639.6	  551.8	 8866.0	...
8401756	  639.5	  550.8	 8866.0	...
8401757	  639.4	  550.1	 8866.0	...
8401758	  639.4	  550.4	 8863.0	...
8401759	  639.4	  550.6	 8861.0	...
8401760	  639.7	  550.5	 8858.0	...
8401761	  640.0	  550.4	 8857.0	...
8401762	  640.4	  550.3	 8858.0	...
8401763	  640.3	  550.0	 8858.0	...
8401764	  640.1	  549.7	 8859.0	...
8401765	  640.0	  550.5	 8860.0	...
8401766	  640.1	  551.6	 8860.0	...
8401767	  640.3	  552.9	 8861.0	...
8401768	  640.2	  553.0	 8861.0	...
8401769	  639.9	  553.0	 8867.0	...
8401770	  639.2	  552.3	 8873.0	...
8401771	  638.8	  551.5	 8878.0	...
8401772	  638.4	  550.8	 8877.0	...
8401773	  638.4	  550.5	 8874.0	...
8401774	  638.3	  550.2	 8873.0	...
8401775	  638.7	  550.1	 8868.0	...
8401776	  639.1	  550.0	 8865.0	...
8401777	  639.5	  549.9	 8870.0	...
8401778	  639.6	  550.0	 8878.0	...
8401779	  639.7	  550.3	 8886.0	...
8401780	  639.8	  550.6	 8883.0	...
8401781	  639.9	  550.6	 8881.0	...
8401782	  639.8	  550.6	 8881.0	...
8401783	  639.6	  550.7	 8887.0	...
8401784	  639.4	  551.1	 8892.0	...
8401785	  640.0	  551.3	 8889.0	...
8401786	  640.7	  550.9	 8882.0	...
8401787	  641.2	  549.8	 8879.0	...
8401788	  640.6	  549.0	 8881.0	...
8401789	  640.2	  548.9	 8880.0	...
8401790	  639.9	  549.4	 8876.0	...
8401791	  639.6	  549.8	 8874.0	...
8401792	  639.2	  549.9	 8875.0	...
8401793	  639.6	  549.8	 8880.0	...
8401794	  640.4	  549.8	 8887.0	...
8401795	  640.4	  549.9	 8893.0	...
8401796	  639.2	  550.3	 8894.0	...
8401797	  638.0	  550.6	 8894.0	...
8401798	  638.2	  550.6	 8892.0	...
8401799	  638.7	  550.0	 8891.0	...
8401800	  639.1	  549.5	 8888.0	...
8401801	  638.8	  549.4	 8887.0	...
8401802	  638.6	  549.6	 8888.0	...
8401803	  638.3	  549.9	 8891.0	...
8401804	  638.1	  549.9	 8894.0	...
8401805	  638.1	  550.3	 8894.0	...
8401806	  638.7	  550.7	 8894.0	...
8401807	  639.3	  551.0	 8894.0	...
8401808	  639.7	  550.7	 8895.0	...
8401809	  639.9	  550.3	 8893.0	...
8401810	  640.2	  550.0	 8890.0	...
8401811	  640.3	  549.9	 8888.0	...
8401812	  640.3	  549.7	 8888.0	...
8401813	  640.7	  549.5	 8889.0	...
8401814	  641.1	  549.3	 8890.0	...
8401815	  641.4	  549.3	 8890.0	...
8401816	  640.6	  550.3	 8890.0	...
8401817	  639.8	  551.3	 8889.0	...
8401818	  639.2	  552.2	 8890.0	...
8401819	  640.2	  551.8	 8892.0	...
8401820	  641.2	  551.5	 8896.0	...
8401821	  641.8	  551.4	 8898.0	...
8401822	  641.4	  551.4	 8900.0	...
8401823	  640.8	  551.3	 8901.0	...
8401824	  640.5	  550.2	 8899.0	...
8401825	  640.6	  548.9	 8898.0	...
8401826	  640.8	  547.7	 8897.0	...
8401827	  641.0	  548.3	 8898.0	...
8401828	  641.0	  549.3	 8901.0	...
8401829	  641.2	  549.8	 8904.0	...
8401830	  641.2	  549.0	 8908.0	...
8401831	  641.3	  548.3	 8908.0	...
8401832	  641.2	  548.1	 8908.0	...
8401833	  641.2	  548.2	 8908.0	...
8401834	  641.1	  548.2	 8907.0	...
8401835	  641.0	  547.9	 8907.0	...
8401836	  641.2	  547.5	 8911.0	...
8401837	  641.3	  547.4	 8915.0	...
8401838	  641.2	  547.7	 8920.0	...
8401839	  640.9	  548.0	 8921.0	...
8401840	  641.3	  547.2	 8921.0	...
8401841	  642.0	  546.3	 8921.0	...
8401842	  642.2	  546.3	 8920.0	...
8401843	  641.7	  548.6	 8909.0	...
8401844	  641.5	  550.9	 8899.0	...
8401845	  641.6	  551.1	 8899.0	...
8401846	  641.6	  549.8	 8911.0	...
8401847	  641.4	  548.5	 8921.0	...
8401848	  641.1	  548.6	 8919.0	...
8401849	  640.8	  548.8	 8918.0	...
8401850	  641.5	  548.8	 8918.0	...
8401851	  642.5	  548.7	 8918.0	...
8401852	  643.2	  548.2	 8919.0	...
8401853	  642.9	  547.9	 8920.0	...
8401854	  642.5	  547.9	 8913.0	...
8401855	  642.4	  548.2	 8906.0	...
8401856	  642.2	  548.6	 8900.0	...
8401857	  641.9	  548.3	 8902.0	...
8401858	  641.6	  547.9	 8903.0	...
8401859	  641.7	  548.5	 8904.0	...
8401860	  641.9	  549.4	 8903.0	...
8401861	  642.1	  550.1	 8903.0	...
8401862	  642.2	  549.8	 8908.0	...
8401863	  642.3	  549.5	 8916.0	...
8401864	  642.5	  549.0	 8929.0	...
8401865	  642.5	  548.6	 8936.0	...
8401866	  642.6	  548.5	 8935.0	...
8401867	  642.6	  548.8	 8929.0	...
8401868	  642.7	  548.6	 8928.0	...
8401869	  642.5	  548.1	 8934.0	...
8401870	  642.3	  547.7	 8938.0	...
8401871	  642.2	  547.7	 8931.0	...
8401872	  642.2	  547.6	 8925.0	...
8401873	  642.2	  547.4	 8929.0	...
8401874	  642.3	  547.3	 8938.0	...
8401875	  642.6	  546.8	 8939.0	...
8401876	  642.7	  546.1	 8931.0	...
8401877	  643.0	  545.4	 8924.0	...
8401878	  643.3	  545.7	 8926.0	...
8401879	  643.0	  546.6	 8929.0	...
8401880	  642.3	  547.5	 8932.0	...
8401881	  641.8	  547.7	 8933.0	...
8401882	  641.9	  547.7	 8935.0	...
8401883	  642.3	  547.7	 8935.0	...
8401884	  642.3	  547.7	 8936.0	...
8401885	  642.3	  547.8	 8941.0	...
8401886	  642.2	  547.9	 8947.0	...
8401887	  641.6	  548.0	 8952.0	...
8401888	  641.2	  548.0	 8953.0	...
8401889	  640.8	  547.8	 8952.0	...
8401890	  640.7	  547.7	 8952.0	...
8401891	  641.2	  547.7	 8951.0	...
8401892	  641.7	  547.7	 8949.0	...
8401893	  642.1	  547.5	 8950.0	...
8401894	  641.1	  546.2	 8951.0	...
8401895	  640.2	  545.1	 8951.0	...
8401896	  639.0	  544.1	 8948.0	...
8401897	  638.9	  545.1	 8944.0	...
8401898	  639.6	  546.0	 8943.0	...
8401899	  640.4	  547.2	 8941.0	...
8401900	  640.9	  547.5	 8948.0	...
8401901	  640.4	  547.9	 8955.0	...
8401902	  640.2	  547.9	 8955.0	...
8401903	  640.3	  547.8	 8949.0	...
8401904	  640.4	  547.8	 8943.0	...
8401905	  640.5	  547.8	 8945.0	...
8401906	  640.5	  547.7	 8946.0	...
8401907	  640.6	  547.5	 8947.0	...
8401908	  641.3	  547.6	 8948.0	...
8401909	  642.1	  547.7	 8948.0	...
8401910	  642.8	  547.8	 8948.0	...
8401911	  642.5	  547.9	 8949.0	...
8401912	  642.2	  547.8	 8952.0	...
8401913	  642.4	  547.7	 8956.0	...
8401914	  643.4	  547.5	 8955.0	...
8401915	  644.2	  546.9	 8951.0	...
8401916	  643.3	  546.0	 8957.0	...
8401917	  641.9	  545.2	 8968.0	...
8401918	  640.6	  545.2	 8978.0	...
8401919	  640.7	  546.0	 8974.0	...
8401920	  641.5	  546.7	 8965.0	...
8401921	  642.2	  547.0	 8957.0	...
8401922	  642.9	  546.9	 8952.0	...
8401923	  642.9	  547.2	 8952.0	...
8401924	  642.9	  547.8	 8952.0	...
8401925	  642.9	  548.4	 8953.0	...
8401926	  642.9	  548.4	 8953.0	...
8401927	  642.8	  547.8	 8956.0	...
8401928	  642.6	  545.9	 8959.0	...
8401929	  642.3	  544.3	 8962.0	...
8401930	  641.3	  543.2	 8971.0	...
8401931	  640.6	  543.5	 8977.0	...
8401932	  640.7	  544.9	 8982.0	...
8401933	  641.6	  546.0	 8975.0	...
8401934	  642.3	  546.7	 8967.0	...
8401935	  642.6	  546.3	 8962.0	...
8401936	  642.9	  546.6	 8962.0	...
8401937	  643.1	  547.1	 8962.0	...
8401938	  642.7	  547.5	 8962.0	...
8401939	  642.3	  547.0	 8962.0	...
8401940	  642.1	  546.5	 8961.0	...
8401941	  641.7	  546.2	 8968.0	...
8401942	  641.2	  545.6	 8977.0	...
8401943	  640.7	  545.1	 8982.0	...
8401944	  640.5	  544.5	 8978.0	...
8401945	  640.4	  544.3	 8974.0	...
8401946	  640.4	  544.1	 8972.0	...
8401947	  640.6	  543.9	 8969.0	...
8401948	  640.8	  544.5	 8967.0	...
8401949	  640.9	  545.2	 8963.0	...
8401950	  640.6	  545.9	 8960.0	...
8401951	  640.2	  545.8	 8956.0	...
8401952	  640.0	  545.6	 8955.0	...
8401953	  640.4	  545.6	 8960.0	...
8401954	  641.0	  545.7	 8966.0	...
8401955	  641.2	  545.2	 8975.0	...
8401956	  641.1	  544.4	 8986.0	...
8401957	  640.8	  543.8	 9002.0	...
8401958	  640.6	  543.8	 9015.0	...
8401959	  640.4	  543.3	 9021.0	...
8401960	  640.3	  542.9	 9024.0	...
8401961	  640.1	  543.1	 9021.0	...
8401962	  640.0	  543.8	 9015.0	...
8401963	  640.0	  544.5	 9009.0	...
8401964	  640.0	  544.5	 9009.0	...
8401965	  640.2	  544.6	 9008.0	...
8401966	  640.3	  544.1	 9013.0	...
8401967	  639.6	  543.6	 9018.0	...
8401968	  638.8	  543.3	 9020.0	...
8401969	  638.1	  543.5	 9016.0	...
8401970	  638.1	  543.6	 9012.0	...
8401971	  638.0	  543.3	 9011.0	...
8401972	  638.0	  543.0	 9009.0	...
8401973	  637.9	  542.7	 9006.0	...
8401974	  638.2	  542.8	 9009.0	...
8401975	  638.7	  542.9	 9013.0	...
8401976	  639.2	  543.1	 9019.0	...
8401977	  639.4	  543.6	 9021.0	...
8401978	  639.0	  544.1	 9023.0	...
8401979	  638.7	  544.4	 9023.0	...
8401980	  638.5	  544.2	 9022.0	...
8401981	  638.5	  544.0	 9021.0	...
8401982	  638.4	  543.7	 9019.0	...
8401983	  638.6	  543.3	 9018.0	...
8401984	  639.0	  542.8	 9017.0	...
8401985	  639.4	  542.4	 9017.0	...
8401986	  639.5	  542.2	 9016.0	...
8401987	  638.9	  542.0	 9015.0	...
8401988	  638.3	  542.1	 9013.0	...
8401989	  638.0	  542.2	 9013.0	...
8401990	  638.2	  542.2	 9015.0	...
8401991	  638.4	  542.1	 9017.0	...
8401992	  638.5	  542.0	 9012.0	...
8401993	  638.7	  541.9	 9008.0	...
8401994	  639.0	  541.9	 9009.0	...
8401995	  640.0	  541.8	 9014.0	...
8401996	  640.7	  542.0	 9022.0	...
8401997	  640.5	  542.5	 9029.0	...
8401998	  639.6	  543.0	 9036.0	...
8401999	  639.1	  543.2	 9034.0	...
8402000	  639.5	  542.3	 9028.0	...
8402001	  639.9	  541.2	 9021.0	...
8402002	  639.8	  540.3	 9022.0	...
8402003	  639.6	  540.3	 9026.0	...
8402004	  639.5	  540.8	 9030.0	...
8402005	  639.4	  541.1	 9033.0	...
8402006	  639.8	  541.4	 9031.0	...
8402007	  640.1	  541.3	 9030.0	...
8402008	  640.4	  541.0	 9031.0	...
8402009	  640.2	  540.7	 9033.0	...
8402010	  640.4	  540.9	 9030.0	...
8402011	  640.8	  541.7	 9024.0	...
8402012	  641.0	  542.6	 9022.0	...
8402013	  640.8	  542.9	 9026.0	...
8402014	  640.6	  543.2	 9030.0	...
8402015	  640.0	  542.9	 9030.0	...
8402016	  638.9	  542.2	 9037.0	...
8402017	  638.1	  540.9	 9042.0	...
8402018	  638.0	  540.1	 9043.0	...
8402019	  638.7	  540.6	 9038.0	...
8402020	  639.2	  541.6	 9035.0	...
8402021	  639.5	  542.4	 9035.0	...
8402022	  639.4	  542.1	 9035.0	...
8402023	  639.2	  541.9	 9035.0	...
8402024	  639.0	  541.8	 9036.0	...
8402025	  638.8	  541.7	 9036.0	...
8402026	  638.8	  541.0	 9037.0	...
8402027	  638.9	  540.2	 9044.0	...
8402028	  639.0	  539.5	 9051.0	...
8402029	  639.3	  540.2	 9049.0	...
8402030	  640.2	  541.0	 9040.0	...
8402031	  640.9	  541.7	 9031.0	...
8402032	  640.6	  541.5	 9033.0	...
8402033	  639.7	  541.3	 9034.0	...
8402034	  638.8	  541.4	 9035.0	...
8402035	  638.8	  541.5	 9036.0	...
8402036	  638.7	  540.8	 9039.0	...
8402037	  638.7	  540.5	 9041.0	...
8402038	  638.7	  540.3	 9043.0	...
8402039	  638.7	  540.0	 9046.0	...
8402040	  638.7	  539.4	 9048.0	...
8402041	  638.5	  538.9	 9050.0	...
8402042	  638.3	  539.2	 9050.0	...
8402043	  637.4	  539.3	 9050.0	...
8402044	  636.4	  539.6	 9058.0	...
8402045	  635.4	  539.9	 9068.0	...
8402046	  635.8	  540.0	 9077.0	...
8402047	  636.5	  539.9	 9076.0	...
8402048	  636.9	  539.8	 9073.0	...
8402049	  636.5	  539.6	 9071.0	...
8402050	  636.8	  539.2	 9073.0	...
8402051	  637.4	  538.8	 9074.0	...
8402052	  638.0	  538.8	 9075.0	...
8402053	  637.7	  539.1	 9075.0	...
8402054	  637.8	  538.8	 9074.0	...
8402055	  638.1	  538.5	 9074.0	...
8402056	  638.4	  538.1	 9077.0	...
8402057	  638.0	  538.3	 9082.0	...
8402058	  638.0	  538.4	 9086.0	...
8402059	  638.1	  538.4	 9084.0	...
8402060	  638.3	  538.5	 9081.0	...
8402061	  637.9	  538.4	 9084.0	...
8402062	  637.3	  538.3	 9089.0	...
8402063	  636.8	  538.7	 9095.0	...
8402064	  636.4	  539.3	 9095.0	...
8402065	  636.5	  540.1	 9096.0	...
8402066	  636.7	  540.5	 9096.0	...
8402067	  636.7	  541.0	 9096.0	...
8402068	  636.5	  540.9	 9096.0	...
8402069	  636.4	  540.1	 9099.0	...
8402070	  636.6	  539.3	 9101.0	...
8402071	  636.7	  538.6	 9097.0	...
8402072	  636.7	  538.3	 9091.0	...
8402073	  636.7	  538.3	 9085.0	...
8402074	  637.0	  538.6	 9086.0	...
8402075	  637.2	  538.9	 9087.0	...
8402076	  637.4	  538.9	 9087.0	...
8402077	  636.7	  539.1	 9097.0	...
8402078	  635.6	  539.0	 9107.0	...
8402079	  634.5	  538.8	 9113.0	...
8402080	  633.8	  538.3	 9108.0	...
8402081	  633.6	  538.1	 9102.0	...
8402082	  634.4	  537.8	 9099.0	...
8402083	  635.1	  537.8	 9093.0	...
8402084	  635.8	  537.9	 9089.0	...
8402085	  635.3	  538.0	 9093.0	...
8402086	  635.4	  537.9	 9099.0	...
8402087	  635.6	  537.8	 9108.0	...
8402088	  636.1	  538.3	 9110.0	...
8402089	  636.7	  538.9	 9106.0	...
8402090	  637.1	  538.7	 9101.0	...
8402091	  636.5	  538.0	 9097.0	...
8402092	  635.7	  537.4	 9100.0	...
8402093	  635.5	  537.6	 9103.0	...
8402094	  636.0	  537.9	 9105.0	...
8402095	  635.9	  538.2	 9106.0	...
8402096	  635.3	  538.3	 9106.0	...
8402097	  634.7	  538.0	 9109.0	...
8402098	  634.5	  537.7	 9114.0	...
8402099	  634.4	  538.5	 9118.0	...
8402100	  634.2	  539.5	 9120.0	...
8402101	  634.3	  540.9	 9122.0	...
8402102	  634.2	  541.3	 9124.0	...
8402103	  634.2	  541.3	 9121.0	...
8402104	  634.8	  540.3	 9117.0	...
8402105	  635.4	  539.0	 9115.0	...
8402106	  636.1	  537.9	 9118.0	...
8402107	  635.9	  537.7	 9122.0	...
8402108	  635.7	  537.9	 9124.0	...
8402109	  635.5	  538.6	 9118.0	...
8402110	  635.4	  538.8	 9111.0	...
8402111	  635.3	  539.2	 9107.0	...
8402112	  635.2	  539.4	 9113.0	...
8402113	  635.1	  538.6	 9119.0	...
8402114	  634.9	  537.8	 9122.0	...
8402115	  634.6	  537.1	 9120.0	...
8402116	  634.6	  536.6	 9118.0	...
8402117	  634.6	  535.9	 9121.0	...
8402118	  634.7	  535.6	 9127.0	...
8402119	  634.9	  536.3	 9133.0	...
8402120	  635.2	  536.9	 9132.0	...
8402121	  635.2	  536.7	 9133.0	...
8402122	  634.9	  535.5	 9133.0	...
8402123	  634.0	  534.5	 9133.0	...
8402124	  633.2	  533.8	 9137.0	...
8402125	  633.7	  533.8	 9140.0	...
8402126	  634.7	  533.8	 9145.0	...
8402127	  635.7	  533.9	 9147.0	...
8402128	  635.6	  534.2	 9150.0	...
8402129	  635.7	  534.3	 9150.0	...
MSG	8402130 0000 _ Experiment Start
8402130	  635.8	  534.6	 9147.0	...
8402131	  635.8	  534.7	 9145.0	...
8402132	  635.7	  534.6	 9144.0	...
8402133	  635.5	  534.4	 9140.0	...
8402134	  635.6	  534.1	 9132.0	...
8402135	  636.0	  534.0	 9123.0	...
8402136	  636.3	  533.6	 9119.0	...
8402137	  636.5	  533.3	 9127.0	...
8402138	  636.3	  533.0	 9134.0	...
8402139	  636.0	  533.2	 9135.0	...
8402140	  635.5	  533.2	 9129.0	...
8402141	  635.4	  533.1	 9121.0	...
8402142	  635.6	  533.0	 9120.0	...
8402143	  635.5	  532.8	 9119.0	...
8402144	  635.1	  532.6	 9119.0	...
8402145	  634.7	  532.7	 9126.0	...
8402146	  634.8	  532.9	 9135.0	...
8402147	  635.0	  533.6	 9144.0	...
8402148	  635.2	  534.0	 9144.0	...
8402149	  635.4	  534.4	 9141.0	...
8402150	  635.9	  534.4	 9136.0	...
8402151	  636.4	  534.4	 9137.0	...
8402152	  636.8	  534.5	 9138.0	...
8402153	  636.7	  534.7	 9141.0	...
8402154	  636.4	  534.2	 9140.0	...
8402155	  636.1	  533.6	 9140.0	...
8402156	  636.0	  533.9	 9141.0	...
8402157	  636.4	  534.8	 9141.0	...
8402158	  636.5	  534.8	 9145.0	...
8402159	  635.8	  534.0	 9150.0	...
8402160	  634.9	  533.4	 9149.0	...
8402161	  634.7	  533.6	 9143.0	...
8402162	  635.1	  533.8	 9138.0	...
8402163	  635.8	  533.7	 9137.0	...
8402164	  636.1	  533.7	 9138.0	...
8402165	  636.5	  533.6	 9139.0	...
8402166	  636.8	  533.9	 9140.0	...
8402167	  636.3	  534.3	 9135.0	...
8402168	  635.6	  534.9	 9131.0	...
8402169	  634.8	  535.1	 9133.0	...
8402170	  634.8	  534.7	 9140.0	...
8402171	  634.7	  534.3	 9142.0	...
8402172	  634.5	  533.8	 9139.0	...
8402173	  634.4	  533.9	 9136.0	...
8402174	  634.4	  533.9	 9137.0	...
8402175	  634.6	  533.9	 9137.0	...
8402176	  634.7	  533.7	 9137.0	...
8402177	  634.7	  533.5	 9134.0	...
8402178	  635.2	  533.0	 9132.0	...
8402179	  635.8	  532.7	 9133.0	...
8402180	  636.4	  532.9	 9135.0	...
8402181	  636.0	  533.3	 9138.0	...
8402182	  635.3	  533.7	 9138.0	...
8402183	  634.4	  533.4	 9139.0	...
8402184	  634.0	  533.1	 9141.0	...
8402185	  634.0	  533.2	 9148.0	...
8402186	  634.2	  533.6	 9153.0	...
8402187	  634.5	  534.1	 9156.0	...
8402188	  634.7	  534.5	 9154.0	...
8402189	  634.8	  534.6	 9151.0	...
8402190	  634.9	  534.3	 9153.0	...
8402191	  634.8	  533.8	 9154.0	...
8402192	  634.7	  533.3	 9153.0	...
8402193	  634.7	  533.3	 9145.0	...
8402194	  634.8	  532.8	 9138.0	...
8402195	  635.0	  532.4	 9139.0	...
8402196	  635.2	  532.1	 9145.0	...
8402197	  635.1	  532.3	 9148.0	...
8402198	  635.0	  532.2	 9145.0	...
8402199	  635.0	  532.1	 9149.0	...
8402200	  634.9	  532.2	 9156.0	...
8402201	  634.9	  532.6	 9162.0	...
8402202	  634.9	  532.8	 9160.0	...
8402203	  634.8	  532.6	 9159.0	...
8402204	  634.6	  532.2	 9165.0	...
8402205	  634.5	  532.1	 9173.0	...
8402206	  634.0	  532.3	 9179.0	...
8402207	  633.6	  532.6	 9175.0	...
8402208	  633.1	  532.7	 9172.0	...
8402209	  632.9	  532.8	 9173.0	...
8402210	  632.8	  532.8	 9178.0	...
8402211	  632.9	  532.8	 9183.0	...
8402212	  633.0	  532.8	 9179.0	...
8402213	  633.2	  532.9	 9174.0	...
8402214	  633.2	  532.9	 9168.0	...
8402215	  633.0	  532.6	 9168.0	...
8402216	  632.8	  532.3	 9177.0	...
8402217	  632.8	  532.5	 9186.0	...
8402218	  632.9	  532.9	 9196.0	...
8402219	  632.3	  533.3	 9198.0	...
8402220	  631.8	  534.0	 9199.0	...
8402221	  631.5	  534.5	 9189.0	...
8402222	  631.7	  535.0	 9178.0	...
8402223	  632.9	  534.8	 9166.0	...
8402224	  633.9	  534.4	 9163.0	...
8402225	  634.8	  533.8	 9160.0	...
8402226	  634.1	  533.5	 9165.0	...
8402227	  633.2	  532.6	 9177.0	...
8402228	  632.2	  531.9	 9190.0	...
8402229	  631.7	  531.1	 9196.0	...
8402230	  631.6	  531.5	 9195.0	...
8402231	  631.5	  531.7	 9198.0	...
8402232	  631.6	  531.9	 9201.0	...
8402233	  632.0	  532.0	 9204.0	...
8402234	  632.3	  531.9	 9202.0	...
8402235	  632.5	  531.5	 9198.0	...
8402236	  632.4	  530.8	 9195.0	...
8402237	  632.1	  530.7	 9193.0	...
8402238	  631.9	  530.8	 9192.0	...
8402239	  631.7	  531.0	 9190.0	...
8402240	  631.9	  531.0	 9185.0	...
8402241	  632.8	  531.0	 9180.0	...
8402242	  633.5	  531.1	 9177.0	...
8402243	  634.2	  532.3	 9177.0	...
8402244	  634.1	  533.4	 9177.0	...
8402245	  633.7	  533.7	 9178.0	...
8402246	  633.3	  533.0	 9178.0	...
8402247	  632.8	  533.2	 9179.0	...
8402248	  632.6	  534.0	 9179.0	...
8402249	  632.5	  534.9	 9179.0	...
8402250	  632.4	  533.6	 9185.0	...
8402251	  632.4	  532.4	 9193.0	...
8402252	  632.2	  531.1	 9203.0	...
8402253	  632.1	  531.0	 9207.0	...
8402254	  633.5	  530.9	 9201.0	...
EFIX R   8401698	8402254	557	  638.2	  542.7	   9011
SSACC R  8402255
8402255	  634.9	  531.1	 9193.0	...
8402256	  638.0	  532.7	 9185.0	...
8402257	  640.5	  533.7	 9187.0	...
8402258	  643.8	  534.4	 9189.0	...
8402259	  645.6	  533.8	 9186.0	...
8402260	  647.7	  533.6	 9182.0	...
8402261	  650.3	  533.4	 9180.0	...
8402262	  653.9	  534.1	 9182.0	...
8402263	  658.3	  534.6	 9175.0	...
8402264	  662.1	  536.5	 9165.0	...
8402265	  666.3	  537.7	 9156.0	...
8402266	  669.8	  538.9	 9155.0	...
8402267	  672.6	  538.8	 9155.0	...
8402268	  676.3	  538.9	 9154.0	...
8402269	  678.6	  539.4	 9152.0	...
8402270	  681.0	  540.1	 9150.0	...
8402271	  682.4	  540.6	 9147.0	...
ESACC R  8402255	8402271	17	  634.9	  531.1	  682.4	  540.6	   1.03	     75
SFIX R   8402272
8402272	  683.9	  540.9	 9142.0	...
8402273	  685.8	  540.3	 9137.0	...
8402274	  686.3	  539.5	 9134.0	...
8402275	  686.8	  538.3	 9134.0	...
8402276	  688.3	  537.2	 9136.0	...
8402277	  689.8	  536.3	 9139.0	...
8402278	  690.9	  535.7	 9142.0	...
8402279	  690.5	  535.5	 9143.0	...
8402280	  690.2	  535.7	 9142.0	...
8402281	  689.8	  536.1	 9141.0	...
8402282	  689.6	  536.6	 9139.0	...
8402283	  689.6	  537.2	 9136.0	...
8402284	  689.0	  537.9	 9135.0	...
8402285	  688.4	  537.7	 9136.0	...
8402286	  687.7	  536.9	 9137.0	...
8402287	  687.7	  535.9	 9138.0	...
8402288	  687.8	  535.8	 9139.0	...
8402289	  688.7	  536.8	 9139.0	...
8402290	  689.6	  537.9	 9141.0	...
8402291	  691.1	  539.0	 9142.0	...
8402292	  691.7	  539.1	 9143.0	...
8402293	  692.3	  538.5	 9142.0	...
8402294	  692.4	  538.0	 9141.0	...
8402295	  692.5	  537.5	 9136.0	...
8402296	  692.6	  537.7	 9131.0	...
8402297	  692.6	  537.6	 9126.0	...
8402298	  692.7	  537.4	 9127.0	...
8402299	  692.7	  536.9	 9129.0	...
8402300	  692.9	  536.4	 9131.0	...
8402301	  693.1	  536.0	 9132.0	...
8402302	  693.4	  536.0	 9135.0	...
8402303	  693.4	  536.1	 9139.0	...
8402304	  692.8	  536.1	 9149.0	...
8402305	  692.2	  535.8	 9156.0	...
8402306	  692.1	  535.6	 9162.0	...
8402307	  693.0	  535.5	 9158.0	...
8402308	  693.8	  535.2	 9154.0	...
8402309	  694.1	  534.8	 9152.0	...
8402310	  694.2	  535.3	 9152.0	...
8402311	  694.4	  536.4	 9147.0	...
8402312	  694.6	  537.8	 9141.0	...
8402313	  694.4	  538.4	 9136.0	...
8402314	  693.9	  538.9	 9137.0	...
8402315	  693.4	  539.1	 9138.0	...
8402316	  693.2	  538.7	 9142.0	...
8402317	  693.3	  538.2	 9145.0	...
8402318	  693.3	  537.4	 9144.0	...
8402319	  693.3	  536.6	 9140.0	...
8402320	  693.5	  535.7	 9139.0	...
8402321	  693.6	  535.5	 9147.0	...
8402322	  693.8	  535.6	 9154.0	...
8402323	  693.7	  535.8	 9158.0	...
8402324	  693.6	  536.0	 9159.0	...
8402325	  693.7	  536.3	 9159.0	...
8402326	  694.1	  536.8	 9157.0	...
8402327	  694.4	  537.1	 9155.0	...
8402328	  695.0	  537.2	 9157.0	...
8402329	  695.2	  536.9	 9161.0	...
8402330	  695.1	  536.6	 9165.0	...
8402331	  694.3	  536.8	 9154.0	...
8402332	  693.6	  537.2	 9144.0	...
8402333	  693.3	  538.0	 9138.0	...
8402334	  693.4	  538.3	 9143.0	...
8402335	  693.5	  538.6	 9149.0	...
8402336	  693.6	  537.7	 9150.0	...
8402337	  693.4	  536.9	 9151.0	...
8402338	  693.4	  536.6	 9151.0	...
8402339	  693.4	  537.0	 9151.0	...
8402340	  693.6	  537.4	 9149.0	...
8402341	  693.6	  537.4	 9147.0	...
8402342	  693.8	  537.3	 9147.0	...
8402343	  694.0	  537.1	 9149.0	...
MSG	8402344 0000 _ Number On
8402344	  693.8	  537.0	 9153.0	...
8402345	  693.5	  537.1	 9155.0	...
8402346	  693.2	  537.3	 9157.0	...
8402347	  693.4	  537.5	 9150.0	...
8402348	  693.5	  538.3	 9141.0	...
8402349	  693.7	  539.2	 9133.0	...
8402350	  693.6	  540.2	 9134.0	...
8402351	  693.4	  539.2	 9137.0	...
8402352	  693.1	  538.2	 9143.0	...
8402353	  692.9	  537.3	 9147.0	...
8402354	  692.8	  537.5	 9149.0	...
8402355	  692.9	  537.6	 9148.0	...
8402356	  693.0	  537.6	 9149.0	...
8402357	  693.1	  537.4	 9157.0	...
8402358	  693.1	  537.7	 9165.0	...
8402359	  693.1	  538.2	 9170.0	...
8402360	  693.4	  538.8	 9162.0	...
8402361	  693.7	  539.0	 9154.0	...
8402362	  694.1	  539.0	 9146.0	...
8402363	  694.5	  538.8	 9144.0	...
8402364	  695.0	  538.7	 9147.0	...
8402365	  695.4	  537.8	 9153.0	...
8402366	  695.1	  536.9	 9159.0	...
8402367	  694.6	  536.0	 9161.0	...
8402368	  694.2	  536.1	 9160.0	...
8402369	  692.7	  536.4	 9166.0	...
8402370	  691.5	  536.9	 9170.0	...
8402371	  690.7	  537.3	 9174.0	...
8402372	  691.2	  537.4	 9173.0	...
8402373	  691.6	  537.3	 9173.0	...
8402374	  691.5	  537.3	 9170.0	...
8402375	  691.3	  537.1	 9169.0	...
8402376	  691.1	  537.0	 9168.0	...
8402377	  691.6	  537.2	 9170.0	...
8402378	  691.9	  537.5	 9172.0	...
8402379	  692.1	  538.3	 9174.0	...
8402380	  692.0	  538.6	 9165.0	...
8402381	  692.3	  538.7	 9154.0	...
8402382	  692.6	  538.6	 9151.0	...
8402383	  692.7	  538.7	 9159.0	...
8402384	  692.8	  539.0	 9167.0	...
8402385	  692.9	  539.1	 9168.0	...
8402386	  693.1	  538.9	 9169.0	...
8402387	  693.4	  538.7	 9173.0	...
8402388	  693.7	  538.5	 9178.0	...
8402389	  694.0	  538.2	 9179.0	...
8402390	  694.0	  537.7	 9177.0	...
8402391	  694.3	  537.3	 9176.0	...
8402392	  694.7	  537.4	 9177.0	...
8402393	  694.4	  537.7	 9175.0	...
8402394	  693.9	  538.5	 9171.0	...
8402395	  693.3	  539.2	 9168.0	...
8402396	  693.2	  538.6	 9166.0	...
8402397	  692.7	  537.6	 9166.0	...
8402398	  692.2	  536.7	 9173.0	...
8402399	  691.8	  536.9	 9179.0	...
8402400	  691.7	  536.8	 9185.0	...
8402401	  691.8	  536.6	 9184.0	...
8402402	  691.9	  537.1	 9177.0	...
8402403	  691.9	  537.5	 9173.0	...
8402404	  691.9	  537.5	 9170.0	...
8402405	  691.9	  536.8	 9171.0	...
8402406	  692.2	  536.5	 9172.0	...
8402407	  692.6	  536.6	 9172.0	...
8402408	  693.0	  536.6	 9172.0	...
8402409	  693.2	  537.2	 9172.0	...
8402410	  693.3	  537.7	 9172.0	...
8402411	  693.5	  538.2	 9171.0	...
8402412	  693.6	  538.1	 9170.0	...
8402413	  693.1	  537.7	 9174.0	...
8402414	  692.4	  537.3	 9176.0	...
8402415	  691.9	  537.7	 9179.0	...
8402416	  692.2	  538.4	 9178.0	...
8402417	  692.1	  539.0	 9179.0	...
8402418	  691.9	  539.0	 9181.0	...
8402419	  691.7	  538.4	 9183.0	...
8402420	  691.7	  537.9	 9179.0	...
8402421	  691.7	  537.2	 9175.0	...
8402422	  692.2	  536.9	 9173.0	...
8402423	  692.7	  536.5	 9179.0	...
8402424	  693.2	  536.1	 9182.0	...
8402425	  693.2	  535.9	 9183.0	...
8402426	  693.2	  535.6	 9183.0	...
8402427	  693.2	  535.6	 9184.0	...
8402428	  693.0	  535.8	 9192.0	...
8402429	  692.6	  535.9	 9200.0	...
8402430	  692.2	  536.0	 9204.0	...
8402431	  692.5	  536.2	 9199.0	...
8402432	  693.0	  536.5	 9193.0	...
8402433	  693.8	  536.8	 9191.0	...
8402434	  694.1	  537.2	 9191.0	...
8402435	  693.7	  537.4	 9192.0	...
8402436	  693.1	  537.7	 9188.0	...
8402437	  692.6	  537.7	 9183.0	...
8402438	  692.8	  537.7	 9179.0	...
8402439	  693.1	  538.0	 9183.0	...
8402440	  693.2	  538.2	 9187.0	...
8402441	  693.0	  538.0	 9191.0	...
8402442	  692.8	  537.6	 9197.0	...
8402443	  692.7	  537.4	 9202.0	...
8402444	  693.4	  537.5	 9203.0	...
8402445	  694.1	  537.5	 9199.0	...
8402446	  694.7	  537.4	 9195.0	...
8402447	  694.7	  537.3	 9194.0	...
8402448	  695.2	  537.1	 9193.0	...
8402449	  695.7	  536.9	 9192.0	...
8402450	  695.6	  536.7	 9191.0	...
8402451	  695.2	  536.6	 9190.0	...
8402452	  694.7	  536.3	 9191.0	...
8402453	  694.6	  536.0	 9190.0	...
8402454	  694.0	  536.0	 9188.0	...
8402455	  692.9	  536.4	 9188.0	...
8402456	  691.8	  536.7	 9189.0	...
8402457	  693.5	  536.5	 9189.0	...
8402458	  695.9	  537.1	 9186.0	...
8402459	  698.3	  537.7	 9184.0	...
8402460	  698.3	  538.0	 9184.0	...
8402461	  698.2	  537.6	 9188.0	...
8402462	  698.0	  536.3	 9195.0	...
8402463	  697.4	  535.5	 9198.0	...
8402464	  696.7	  535.6	 9200.0	...
8402465	  696.0	  536.5	 9199.0	...
8402466	  695.8	  537.3	 9199.0	...
8402467	  695.9	  537.1	 9207.0	...
8402468	  695.9	  536.6	 9215.0	...
8402469	  695.6	  536.1	 9223.0	...
8402470	  695.3	  535.7	 9222.0	...
8402471	  695.2	  535.3	 9216.0	...
8402472	  695.3	  535.3	 9210.0	...
8402473	  695.3	  535.3	 9204.0	...
8402474	  695.4	  535.2	 9202.0	...
8402475	  694.2	  535.3	 9207.0	...
8402476	  692.9	  535.3	 9211.0	...
8402477	  691.7	  535.5	 9214.0	...
8402478	  691.8	  535.4	 9215.0	...
8402479	  692.0	  535.3	 9218.0	...
8402480	  692.2	  535.2	 9221.0	...
8402481	  692.6	  534.9	 9220.0	...
8402482	  693.0	  534.2	 9220.0	...
8402483	  693.3	  533.6	 9219.0	...
8402484	  693.6	  533.8	 9219.0	...
8402485	  693.9	  534.4	 9218.0	...
8402486	  694.2	  535.1	 9216.0	...
8402487	  694.2	  535.3	 9214.0	...
8402488	  694.3	  535.4	 9211.0	...
8402489	  694.6	  535.5	 9209.0	...
8402490	  695.0	  536.2	 9207.0	...
8402491	  695.2	  536.9	 9206.0	...
8402492	  695.3	  536.6	 9207.0	...
8402493	  695.1	  535.8	 9210.0	...
8402494	  695.1	  535.0	 9212.0	...
8402495	  695.7	  534.7	 9214.0	...
8402496	  696.4	  534.6	 9224.0	...
8402497	  697.2	  534.5	 9233.0	...
8402498	  697.3	  534.6	 9240.0	...
8402499	  697.4	  535.0	 9238.0	...
8402500	  697.2	  535.4	 9235.0	...
8402501	  697.2	  536.2	 9232.0	...
8402502	  697.2	  536.7	 9231.0	...
8402503	  697.3	  536.3	 9230.0	...
8402504	  697.2	  535.5	 9232.0	...
8402505	  696.7	  534.8	 9233.0	...
8402506	  696.3	  535.2	 9232.0	...
8402507	  695.9	  535.5	 9232.0	...
8402508	  696.1	  535.9	 9232.0	...
8402509	  696.4	  536.0	 9231.0	...
8402510	  696.6	  535.2	 9231.0	...
8402511	  696.6	  534.4	 9234.0	...
8402512	  696.6	  533.8	 9241.0	...
8402513	  696.7	  534.3	 9247.0	...
8402514	  697.2	  535.0	 9242.0	...
8402515	  697.7	  535.4	 9232.0	...
8402516	  697.2	  535.8	 9224.0	...
8402517	  696.3	  535.7	 9226.0	...
8402518	  695.4	  535.8	 9232.0	...
8402519	  695.4	  535.9	 9235.0	...
8402520	  695.2	  536.0	 9245.0	...
8402521	  694.9	  536.1	 9254.0	...
EFIX R   8402272	8402521	250	  693.5	  536.9	   9177
SSACC R  8402522
8402522	  694.6	  536.0	 9263.0	...
8402523	  695.0	  536.0	 9264.0	...
8402524	  695.9	  536.0	 9265.0	...
8402525	  697.4	  534.8	 9266.0	...
8402526	  698.7	  533.4	 9266.0	...
8402527	  702.3	  531.2	 9263.0	...
8402528	  705.4	  529.7	 9260.0	...
8402529	  710.5	  527.2	 9258.0	...
8402530	  715.0	  524.2	 9257.0	...
8402531	  719.3	  520.4	 9257.0	...
8402532	  723.7	  517.2	 9258.0	...
8402533	  726.4	  514.6	 9260.0	...
8402534	  730.9	  511.8	 9253.0	...
8402535	  733.3	  509.4	 9247.0	...
8402536	  735.3	  507.8	 9240.0	...
8402537	  735.7	  507.3	 9241.0	...
8402538	  735.9	  506.7	 9239.0	...
ESACC R  8402522	8402538	17	  694.6	  536.0	  735.9	  506.7	   1.08	     99
SFIX R   8402539
8402539	  737.2	  506.1	 9237.0	...
8402540	  738.6	  505.8	 9235.0	...
8402541	  740.1	  505.5	 9234.0	...
8402542	  741.4	  505.3	 9231.0	...
8402543	  742.4	  505.1	 9229.0	...
8402544	  743.2	  504.4	 9232.0	...
8402545	  743.1	  503.8	 9237.0	...
8402546	  743.2	  503.1	 9243.0	...
8402547	  743.3	  503.0	 9244.0	...
8402548	  744.4	  502.6	 9244.0	...
8402549	  745.4	  502.2	 9242.0	...
8402550	  746.5	  501.8	 9239.0	...
8402551	  746.5	  502.0	 9237.0	...
8402552	  746.3	  502.2	 9234.0	...
8402553	  746.1	  502.2	 9228.0	...
8402554	  746.1	  502.0	 9221.0	...
8402555	  746.3	  502.3	 9216.0	...
8402556	  746.6	  502.7	 9215.0	...
8402557	  747.4	  503.0	 9218.0	...
8402558	  748.2	  503.0	 9224.0	...
8402559	  749.4	  502.9	 9230.0	...
8402560	  750.0	  503.1	 9222.0	...
8402561	  750.7	  503.4	 9212.0	...
8402562	  750.8	  503.7	 9202.0	...
8402563	  750.3	  503.3	 9205.0	...
8402564	  749.8	  503.0	 9210.0	...
8402565	  749.5	  502.5	 9220.0	...
8402566	  749.3	  502.4	 9227.0	...
8402567	  749.0	  502.3	 9223.0	...
8402568	  748.5	  502.3	 9215.0	...
8402569	  748.0	  502.2	 9217.0	...
8402570	  747.8	  502.1	 9226.0	...
8402571	  748.0	  501.9	 9228.0	...
8402572	  748.1	  501.9	 9222.0	...
8402573	  748.1	  501.9	 9216.0	...
8402574	  748.3	  501.8	 9220.0	...
8402575	  748.5	  501.4	 9232.0	...
8402576	  748.7	  501.1	 9242.0	...
8402577	  748.7	  500.8	 9250.0	...
8402578	  748.7	  500.0	 9249.0	...
8402579	  748.7	  499.3	 9249.0	...
8402580	  748.5	  498.3	 9244.0	...
8402581	  748.5	  498.0	 9240.0	...
8402582	  748.0	  499.4	 9234.0	...
8402583	  747.6	  501.1	 9233.0	...
8402584	  747.2	  502.6	 9236.0	...
8402585	  747.1	  502.2	 9247.0	...
8402586	  746.9	  502.0	 9257.0	...
8402587	  746.7	  502.0	 9261.0	...
8402588	  746.5	  502.2	 9260.0	...
8402589	  746.5	  502.0	 9256.0	...
8402590	  746.4	  501.7	 9256.0	...
8402591	  746.3	  501.1	 9256.0	...
8402592	  746.3	  500.6	 9258.0	...
8402593	  746.5	  500.3	 9258.0	...
8402594	  746.8	  500.5	 9254.0	...
8402595	  747.1	  500.7	 9250.0	...
8402596	  747.2	  500.9	 9249.0	...
8402597	  747.2	  500.9	 9253.0	...
8402598	  747.2	  500.9	 9255.0	...
8402599	  747.1	  500.9	 9254.0	...
8402600	  747.1	  501.0	 9253.0	...
8402601	  747.2	  501.1	 9254.0	...
8402602	  747.4	  501.5	 9253.0	...
8402603	  747.6	  501.8	 9251.0	...
8402604	  747.8	  502.1	 9249.0	...
8402605	  747.6	  502.4	 9249.0	...
8402606	  747.2	  502.1	 9254.0	...
8402607	  746.5	  501.6	 9258.0	...
8402608	  746.2	  501.2	 9263.0	...
8402609	  746.0	  501.5	 9262.0	...
8402610	  746.2	  501.7	 9261.0	...
8402611	  746.4	  502.1	 9260.0	...
8402612	  746.6	  502.2	 9259.0	...
8402613	  746.6	  502.4	 9258.0	...
8402614	  747.1	  502.7	 9253.0	...
8402615	  747.6	  503.0	 9248.0	...
8402616	  748.1	  503.5	 9249.0	...
8402617	  748.1	  503.5	 9255.0	...
8402618	  748.6	  503.7	 9261.0	...
8402619	  749.0	  503.8	 9261.0	...
8402620	  748.5	  503.0	 9258.0	...
8402621	  747.6	  502.0	 9256.0	...
8402622	  746.7	  501.0	 9258.0	...
8402623	  746.8	  500.9	 9262.0	...
8402624	  746.3	  499.6	 9276.0	...
8402625	  745.6	  498.3	 9287.0	...
8402626	  744.9	  497.3	 9294.0	...
8402627	  744.8	  497.6	 9289.0	...
8402628	  744.7	  498.2	 9280.0	...
8402629	  744.8	  499.4	 9274.0	...
8402630	  745.9	  500.3	 9268.0	...
8402631	  746.9	  500.3	 9266.0	...
8402632	  748.0	  499.7	 9263.0	...
8402633	  748.1	  499.5	 9260.0	...
8402634	  748.0	  499.8	 9257.0	...
8402635	  747.7	  500.2	 9264.0	...
8402636	  747.9	  500.6	 9273.0	...
8402637	  748.2	  500.9	 9280.0	...
8402638	  748.6	  501.2	 9278.0	...
8402639	  748.5	  501.4	 9276.0	...
8402640	  747.5	  501.7	 9276.0	...
8402641	  746.5	  502.0	 9276.0	...
8402642	  745.7	  502.1	 9276.0	...
8402643	  745.8	  502.0	 9277.0	...
8402644	  746.0	  501.9	 9277.0	...
8402645	  746.0	  501.1	 9278.0	...
8402646	  745.9	  500.3	 9283.0	...
8402647	  745.4	  499.7	 9287.0	...
8402648	  745.2	  499.9	 9291.0	...
8402649	  745.2	  499.9	 9288.0	...
8402650	  745.4	  499.7	 9286.0	...
8402651	  745.2	  499.5	 9290.0	...
8402652	  744.8	  499.4	 9296.0	...
8402653	  744.4	  499.3	 9303.0	...
8402654	  744.3	  498.9	 9303.0	...
8402655	  744.1	  498.7	 9300.0	...
8402656	  743.9	  498.5	 9295.0	...
8402657	  743.8	  498.8	 9294.0	...
8402658	  743.9	  498.9	 9300.0	...
8402659	  744.1	  499.2	 9305.0	...
MSG	8402660 0000 _ Number Off
8402660	  744.1	  499.6	 9306.0	...
8402661	  744.2	  499.9	 9305.0	...
8402662	  744.0	  500.0	 9301.0	...
8402663	  743.5	  500.0	 9297.0	...
8402664	  743.1	  499.9	 9300.0	...
8402665	  742.8	  499.7	 9307.0	...
8402666	  742.5	  499.1	 9316.0	...
8402667	  742.4	  498.6	 9318.0	...
8402668	  742.4	  498.2	 9319.0	...
8402669	  742.7	  498.3	 9310.0	...
8402670	  743.2	  498.4	 9300.0	...
8402671	  743.7	  498.6	 9292.0	...
8402672	  744.1	  498.7	 9298.0	...
8402673	  744.2	  499.2	 9304.0	...
8402674	  744.4	  499.6	 9308.0	...
8402675	  744.5	  500.1	 9308.0	...
8402676	  744.3	  500.2	 9308.0	...
8402677	  744.0	  500.2	 9302.0	...
8402678	  743.8	  500.3	 9295.0	...
8402679	  743.5	  500.4	 9288.0	...
8402680	  743.3	  500.4	 9284.0	...
8402681	  742.9	  500.5	 9281.0	...
8402682	  742.7	  500.5	 9281.0	...
8402683	  742.6	  500.6	 9283.0	...
8402684	  742.4	  500.8	 9285.0	...
8402685	  742.1	  500.6	 9286.0	...
8402686	  741.5	  500.3	 9288.0	...
8402687	  741.2	  500.0	 9297.0	...
8402688	  741.9	  499.9	 9303.0	...
8402689	  742.7	  499.4	 9303.0	...
8402690	  743.7	  498.9	 9296.0	...
8402691	  743.6	  499.5	 9289.0	...
8402692	  743.7	  500.3	 9288.0	...
8402693	  744.4	  501.2	 9286.0	...
8402694	  745.2	  501.1	 9285.0	...
8402695	  745.8	  501.1	 9282.0	...
8402696	  745.4	  499.8	 9280.0	...
8402697	  744.0	  498.6	 9284.0	...
8402698	  743.0	  499.2	 9290.0	...
8402699	  742.3	  501.1	 9296.0	...
8402700	  742.6	  502.7	 9297.0	...
8402701	  742.8	  502.2	 9299.0	...
8402702	  743.5	  501.3	 9298.0	...
8402703	  744.2	  500.4	 9296.0	...
8402704	  744.9	  500.1	 9294.0	...
8402705	  745.1	  500.5	 9294.0	...
8402706	  745.3	  501.1	 9294.0	...
8402707	  745.2	  501.4	 9294.0	...
8402708	  745.2	  501.7	 9293.0	...
8402709	  745.2	  502.0	 9292.0	...
8402710	  744.9	  502.3	 9292.0	...
8402711	  744.3	  502.4	 9292.0	...
8402712	  743.7	  502.2	 9291.0	...
8402713	  743.5	  501.9	 9293.0	...
8402714	  743.5	  501.0	 9295.0	...
8402715	  743.4	  500.3	 9297.0	...
8402716	  742.7	  499.8	 9300.0	...
8402717	  742.1	  499.8	 9305.0	...
8402718	  741.4	  499.8	 9310.0	...
8402719	  741.3	  499.9	 9315.0	...
8402720	  741.5	  500.7	 9317.0	...
8402721	  742.5	  501.4	 9307.0	...
8402722	  743.5	  501.8	 9295.0	...
8402723	  744.0	  501.1	 9290.0	...
8402724	  743.7	  500.7	 9295.0	...
8402725	  743.4	  500.8	 9300.0	...
8402726	  743.3	  500.9	 9299.0	...
8402727	  743.8	  500.5	 9300.0	...
8402728	  744.3	  500.1	 9301.0	...
8402729	  743.3	  500.1	 9303.0	...
8402730	  741.8	  500.3	 9305.0	...
8402731	  741.4	  500.3	 9305.0	...
8402732	  742.4	  500.1	 9304.0	...
8402733	  743.4	  500.6	 9302.0	...
8402734	  743.6	  501.2	 9302.0	...
8402735	  744.0	  501.8	 9302.0	...
8402736	  744.2	  501.1	 9302.0	...
8402737	  744.1	  500.4	 9296.0	...
8402738	  743.9	  499.7	 9290.0	...
8402739	  743.9	  499.8	 9285.0	...
8402740	  743.0	  500.0	 9285.0	...
8402741	  742.2	  500.2	 9290.0	...
8402742	  741.6	  500.4	 9295.0	...
8402743	  741.8	  500.4	 9300.0	...
8402744	  742.0	  500.4	 9298.0	...
8402745	  741.7	  500.6	 9295.0	...
8402746	  741.4	  500.8	 9291.0	...
8402747	  741.3	  501.2	 9289.0	...
8402748	  741.4	  501.5	 9294.0	...
8402749	  741.5	  501.9	 9299.0	...
8402750	  741.5	  502.1	 9304.0	...
8402751	  741.3	  502.3	 9303.0	...
8402752	  741.2	  502.1	 9302.0	...
8402753	  741.2	  501.8	 9303.0	...
8402754	  741.5	  502.4	 9295.0	...
8402755	  742.5	  503.2	 9287.0	...
8402756	  743.4	  503.8	 9279.0	...
8402757	  744.3	  503.7	 9278.0	...
8402758	  744.4	  503.7	 9280.0	...
8402759	  744.0	  503.6	 9283.0	...
8402760	  741.9	  503.6	 9286.0	...
8402761	  739.7	  503.2	 9287.0	...
8402762	  737.6	  502.7	 9281.0	...
8402763	  736.7	  501.7	 9275.0	...
8402764	  735.3	  500.0	 9275.0	...
8402765	  733.3	  498.8	 9286.0	...
8402766	  731.7	  497.7	 9298.0	...
8402767	  731.0	  497.3	 9304.0	...
8402768	  731.2	  496.8	 9304.0	...
8402769	  732.3	  496.7	 9295.0	...
8402770	  733.1	  496.0	 9286.0	...
8402771	  734.0	  495.2	 9277.0	...
8402772	  734.5	  494.5	 9277.0	...
8402773	  735.2	  494.5	 9275.0	...
8402774	  736.3	  494.5	 9272.0	...
8402775	  737.5	  493.9	 9268.0	...
8402776	  738.3	  493.0	 9267.0	...
8402777	  738.6	  492.2	 9267.0	...
8402778	  739.4	  492.7	 9263.0	...
8402779	  740.3	  493.1	 9256.0	...
8402780	  741.1	  493.6	 9248.0	...
8402781	  740.5	  493.7	 9245.0	...
8402782	  739.9	  494.0	 9256.0	...
8402783	  739.3	  494.6	 9268.0	...
8402784	  739.3	  495.0	 9278.0	...
8402785	  739.3	  494.8	 9276.0	...
8402786	  739.1	  493.7	 9277.0	...
8402787	  738.9	  492.5	 9280.0	...
8402788	  738.9	  492.9	 9284.0	...
8402789	  739.2	  494.0	 9278.0	...
8402790	  739.8	  495.1	 9269.0	...
8402791	  740.3	  495.1	 9260.0	...
8402792	  740.5	  494.3	 9258.0	...
8402793	  740.4	  493.4	 9267.0	...
8402794	  740.3	  492.4	 9274.0	...
8402795	  740.4	  492.1	 9280.0	...
8402796	  740.9	  491.9	 9279.0	...
8402797	  741.4	  491.8	 9278.0	...
8402798	  741.6	  492.0	 9274.0	...
8402799	  741.1	  492.4	 9269.0	...
8402800	  740.5	  492.8	 9266.0	...
8402801	  740.2	  492.7	 9267.0	...
8402802	  740.4	  492.5	 9271.0	...
8402803	  740.6	  492.1	 9274.0	...
8402804	  741.0	  492.5	 9274.0	...
8402805	  741.3	  493.0	 9271.0	...
8402806	  741.4	  493.5	 9264.0	...
8402807	  741.4	  493.5	 9259.0	...
8402808	  741.1	  493.6	 9256.0	...
8402809	  740.7	  493.6	 9256.0	...
8402810	  740.3	  493.4	 9258.0	...
8402811	  740.1	  492.7	 9257.0	...
8402812	  740.1	  491.9	 9258.0	...
8402813	  740.4	  491.5	 9255.0	...
8402814	  740.8	  491.7	 9256.0	...
8402815	  741.0	  492.0	 9253.0	...
8402816	  741.3	  492.4	 9249.0	...
8402817	  741.4	  493.8	 9246.0	...
8402818	  741.4	  495.1	 9244.0	...
8402819	  741.0	  495.2	 9244.0	...
8402820	  740.6	  494.3	 9241.0	...
8402821	  740.2	  493.9	 9240.0	...
8402822	  740.0	  494.5	 9245.0	...
8402823	  739.7	  495.0	 9255.0	...
8402824	  739.3	  495.0	 9265.0	...
8402825	  739.9	  494.9	 9260.0	...
8402826	  740.7	  494.8	 9250.0	...
8402827	  741.6	  494.5	 9240.0	...
8402828	  741.3	  494.5	 9243.0	...
8402829	  740.7	  494.6	 9244.0	...
8402830	  740.2	  494.8	 9246.0	...
8402831	  740.0	  494.9	 9246.0	...
8402832	  740.0	  494.7	 9248.0	...
8402833	  740.2	  494.4	 9248.0	...
8402834	  740.5	  494.2	 9248.0	...
8402835	  740.9	  494.2	 9252.0	...
8402836	  740.5	  494.3	 9257.0	...
8402837	  740.0	  494.0	 9263.0	...
8402838	  739.5	  493.8	 9268.0	...
8402839	  739.6	  493.8	 9273.0	...
8402840	  739.7	  494.0	 9275.0	...
8402841	  739.8	  494.2	 9268.0	...
8402842	  739.8	  493.9	 9261.0	...
8402843	  740.0	  493.8	 9263.0	...
8402844	  740.2	  493.6	 9267.0	...
8402845	  740.4	  493.8	 9271.0	...
8402846	  740.5	  493.9	 9270.0	...
8402847	  740.4	  494.0	 9268.0	...
8402848	  740.4	  494.4	 9264.0	...
8402849	  740.5	  494.6	 9260.0	...
8402850	  740.7	  494.9	 9254.0	...
8402851	  740.8	  494.8	 9252.0	...
8402852	  740.9	  494.9	 9250.0	...
8402853	  741.0	  494.9	 9249.0	...
8402854	  741.1	  495.1	 9248.0	...
8402855	  741.1	  495.0	 9247.0	...
8402856	  741.0	  494.7	 9245.0	...
8402857	  740.8	  494.2	 9244.0	...
8402858	  740.7	  494.0	 9246.0	...
8402859	  740.9	  494.1	 9249.0	...
8402860	  741.1	  494.1	 9251.0	...
8402861	  741.4	  494.2	 9246.0	...
8402862	  741.6	  494.3	 9244.0	...
8402863	  741.7	  494.4	 9242.0	...
8402864	  741.7	  494.9	 9242.0	...
8402865	  741.8	  495.6	 9241.0	...
8402866	  741.9	  496.1	 9234.0	...
8402867	  741.8	  496.5	 9226.0	...
8402868	  741.5	  496.7	 9220.0	...
8402869	  741.2	  497.0	 9223.0	...
8402870	  741.2	  497.2	 9228.0	...
8402871	  741.3	  497.5	 9230.0	...
8402872	  741.4	  497.7	 9232.0	...
8402873	  741.4	  497.1	 9231.0	...
MSG	8402874 0000 _ Number On
8402874	  741.4	  496.4	 9230.0	...
8402875	  741.3	  496.7	 9230.0	...
8402876	  741.4	  497.8	 9229.0	...
8402877	  741.3	  498.7	 9227.0	...
8402878	  741.0	  498.7	 9225.0	...
8402879	  740.8	  498.8	 9224.0	...
8402880	  741.0	  499.1	 9224.0	...
8402881	  741.3	  498.6	 9225.0	...
8402882	  741.6	  497.9	 9225.0	...
8402883	  742.0	  497.1	 9224.0	...
8402884	  742.4	  497.0	 9223.0	...
8402885	  742.8	  497.2	 9222.0	...
8402886	  743.1	  497.7	 9219.0	...
8402887	  743.4	  498.2	 9216.0	...
8402888	  743.7	  498.2	 9214.0	...
8402889	  743.8	  498.1	 9215.0	...
8402890	  743.7	  498.0	 9215.0	...
8402891	  743.5	  498.1	 9214.0	...
8402892	  743.3	  498.5	 9214.0	...
8402893	  743.3	  499.0	 9215.0	...
8402894	  743.3	  499.3	 9216.0	...
8402895	  743.3	  499.1	 9217.0	...
8402896	  743.3	  498.9	 9215.0	...
8402897	  743.4	  498.0	 9211.0	...
8402898	  743.4	  497.2	 9212.0	...
8402899	  743.1	  496.6	 9217.0	...
8402900	  742.8	  496.6	 9221.0	...
8402901	  743.3	  496.5	 9219.0	...
8402902	  744.1	  496.3	 9217.0	...
8402903	  744.3	  496.4	 9218.0	...
8402904	  743.2	  496.7	 9220.0	...
8402905	  742.2	  497.0	 9221.0	...
8402906	  741.9	  497.6	 9224.0	...
8402907	  742.0	  498.3	 9225.0	...
8402908	  742.1	  499.1	 9225.0	...
8402909	  742.0	  498.4	 9224.0	...
8402910	  741.9	  497.9	 9223.0	...
8402911	  742.7	  497.4	 9222.0	...
8402912	  743.6	  497.7	 9217.0	...
8402913	  744.0	  497.9	 9213.0	...
8402914	  743.4	  498.2	 9206.0	...
8402915	  742.6	  498.6	 9201.0	...
8402916	  742.4	  498.9	 9195.0	...
8402917	  742.5	  499.1	 9194.0	...
8402918	  742.5	  498.8	 9194.0	...
8402919	  742.4	  498.6	 9196.0	...
8402920	  742.2	  498.1	 9197.0	...
8402921	  742.2	  497.7	 9196.0	...
8402922	  742.4	  498.0	 9197.0	...
8402923	  742.4	  498.7	 9199.0	...
8402924	  742.4	  499.2	 9199.0	...
8402925	  742.5	  499.0	 9198.0	...
8402926	  742.6	  498.8	 9197.0	...
8402927	  742.7	  498.5	 9198.0	...
8402928	  742.8	  498.5	 9199.0	...
8402929	  743.0	  498.6	 9199.0	...
8402930	  743.1	  498.9	 9199.0	...
8402931	  743.2	  499.0	 9199.0	...
8402932	  743.2	  498.4	 9202.0	...
8402933	  743.2	  497.8	 9206.0	...
8402934	  743.3	  497.6	 9209.0	...
8402935	  743.3	  497.9	 9209.0	...
8402936	  743.5	  499.2	 9209.0	...
8402937	  743.6	  500.0	 9210.0	...
8402938	  743.4	  501.1	 9207.0	...
8402939	  743.1	  501.3	 9203.0	...
8402940	  743.4	  502.3	 9188.0	...
8402941	  744.4	  502.9	 9175.0	...
8402942	  745.2	  501.9	 9165.0	...
8402943	  745.4	  500.3	 9165.0	...
8402944	  745.2	  499.7	 9166.0	...
8402945	  745.2	  500.6	 9166.0	...
8402946	  745.5	  501.4	 9168.0	...
8402947	  745.6	  501.2	 9168.0	...
8402948	  745.6	  501.1	 9169.0	...
8402949	  745.6	  501.0	 9167.0	...
8402950	  745.9	  501.0	 9164.0	...
8402951	  746.1	  501.0	 9161.0	...
8402952	  746.3	  501.0	 9163.0	...
8402953	  746.2	  501.3	 9166.0	...
8402954	  746.3	  501.5	 9168.0	...
8402955	  746.4	  501.8	 9163.0	...
8402956	  746.7	  501.8	 9158.0	...
8402957	  746.7	  501.1	 9154.0	...
8402958	  746.8	  500.3	 9155.0	...
8402959	  747.1	  499.8	 9148.0	...
8402960	  747.6	  500.2	 9144.0	...
8402961	  746.7	  500.7	 9139.0	...
8402962	  745.7	  501.1	 9141.0	...
8402963	  744.9	  501.1	 9140.0	...
8402964	  745.3	  501.0	 9139.0	...
8402965	  745.8	  500.8	 9138.0	...
8402966	  746.2	  501.3	 9138.0	...
8402967	  746.4	  501.7	 9145.0	...
8402968	  746.5	  502.1	 9152.0	...
8402969	  746.3	  501.9	 9158.0	...
8402970	  746.0	  502.0	 9157.0	...
8402971	  745.6	  502.1	 9150.0	...
8402972	  746.1	  502.0	 9145.0	...
8402973	  746.8	  501.9	 9141.0	...
8402974	  747.2	  501.6	 9142.0	...
8402975	  747.2	  501.4	 9143.0	...
8402976	  747.5	  501.7	 9137.0	...
8402977	  748.1	  502.2	 9132.0	...
8402978	  748.6	  502.7	 9127.0	...
8402979	  748.8	  502.6	 9129.0	...
8402980	  748.6	  502.6	 9131.0	...
8402981	  748.0	  502.5	 9132.0	...
8402982	  747.2	  502.5	 9136.0	...
8402983	  746.6	  502.5	 9140.0	...
8402984	  746.1	  502.4	 9145.0	...
8402985	  745.8	  502.3	 9145.0	...
8402986	  745.8	  502.1	 9144.0	...
8402987	  746.0	  501.9	 9142.0	...
8402988	  746.7	  501.6	 9141.0	...
8402989	  747.1	  502.0	 9134.0	...
8402990	  747.5	  502.7	 9125.0	...
8402991	  747.6	  503.2	 9117.0	...
8402992	  747.7	  503.0	 9121.0	...
8402993	  748.1	  502.6	 9126.0	...
8402994	  748.3	  502.3	 9130.0	...
8402995	  748.2	  502.2	 9128.0	...
8402996	  747.9	  502.9	 9125.0	...
8402997	  747.9	  503.7	 9122.0	...
8402998	  748.2	  504.3	 9122.0	...
8402999	  748.1	  503.9	 9123.0	...
8403000	  747.6	  503.4	 9123.0	...
8403001	  747.2	  503.1	 9124.0	...
8403002	  747.2	  503.1	 9124.0	...
8403003	  747.2	  503.1	 9124.0	...
8403004	  746.9	  503.2	 9126.0	...
8403005	  746.7	  503.2	 9128.0	...
8403006	  747.3	  503.7	 9130.0	...
8403007	  748.1	  504.1	 9131.0	...
8403008	  749.0	  504.4	 9124.0	...
8403009	  749.1	  504.2	 9117.0	...
8403010	  749.2	  503.5	 9111.0	...
8403011	  748.9	  502.9	 9114.0	...
8403012	  748.5	  502.4	 9120.0	...
8403013	  748.1	  502.9	 9125.0	...
8403014	  748.5	  503.8	 9124.0	...
8403015	  749.1	  504.5	 9119.0	...
8403016	  749.6	  504.7	 9115.0	...
8403017	  749.5	  504.5	 9116.0	...
8403018	  749.2	  504.2	 9117.0	...
8403019	  748.7	  503.7	 9125.0	...
8403020	  748.0	  503.3	 9133.0	...
8403021	  747.4	  503.4	 9139.0	...
8403022	  747.1	  504.2	 9135.0	...
8403023	  747.5	  504.8	 9132.0	...
8403024	  747.9	  504.6	 9131.0	...
8403025	  747.5	  503.9	 9130.0	...
8403026	  746.5	  503.0	 9128.0	...
8403027	  745.6	  502.8	 9128.0	...
8403028	  746.0	  502.3	 9130.0	...
8403029	  746.7	  502.0	 9133.0	...
8403030	  747.4	  502.7	 9129.0	...
8403031	  747.4	  503.7	 9124.0	...
8403032	  747.3	  504.6	 9118.0	...
8403033	  747.8	  504.6	 9114.0	...
8403034	  748.4	  504.5	 9112.0	...
8403035	  748.4	  504.5	 9109.0	...
8403036	  747.8	  504.5	 9109.0	...
8403037	  747.3	  504.4	 9108.0	...
8403038	  747.4	  504.4	 9111.0	...
8403039	  747.4	  504.5	 9116.0	...
8403040	  747.4	  504.7	 9120.0	...
8403041	  747.4	  504.9	 9121.0	...
8403042	  747.4	  505.1	 9122.0	...
8403043	  747.1	  505.4	 9124.0	...
8403044	  746.7	  504.6	 9126.0	...
8403045	  746.2	  503.9	 9129.0	...
8403046	  745.9	  503.1	 9127.0	...
8403047	  746.1	  503.1	 9123.0	...
8403048	  746.6	  503.1	 9121.0	...
8403049	  747.2	  503.2	 9121.0	...
8403050	  747.6	  503.3	 9123.0	...
8403051	  747.8	  503.5	 9124.0	...
8403052	  748.0	  503.6	 9116.0	...
8403053	  747.9	  503.1	 9107.0	...
8403054	  747.8	  502.6	 9106.0	...
8403055	  747.7	  502.5	 9113.0	...
8403056	  747.7	  502.9	 9113.0	...
8403057	  747.6	  502.5	 9106.0	...
8403058	  747.5	  501.7	 9098.0	...
8403059	  747.2	  501.6	 9096.0	...
8403060	  747.2	  502.4	 9102.0	...
8403061	  747.2	  502.9	 9110.0	...
8403062	  747.3	  502.7	 9119.0	...
8403063	  747.3	  502.5	 9120.0	...
8403064	  747.2	  502.5	 9116.0	...
8403065	  746.8	  502.5	 9112.0	...
8403066	  746.1	  501.2	 9112.0	...
8403067	  745.5	  499.9	 9124.0	...
8403068	  745.4	  499.9	 9137.0	...
8403069	  745.5	  501.2	 9147.0	...
8403070	  745.6	  502.6	 9148.0	...
8403071	  745.5	  502.6	 9144.0	...
8403072	  745.6	  502.6	 9136.0	...
8403073	  746.9	  502.9	 9127.0	...
8403074	  748.1	  503.2	 9124.0	...
8403075	  748.6	  503.6	 9126.0	...
8403076	  747.8	  504.0	 9127.0	...
8403077	  747.2	  504.5	 9130.0	...
8403078	  747.4	  504.8	 9131.0	...
8403079	  747.6	  504.9	 9130.0	...
8403080	  747.9	  504.0	 9120.0	...
8403081	  748.3	  502.9	 9110.0	...
8403082	  748.6	  501.9	 9113.0	...
8403083	  748.5	  502.5	 9124.0	...
8403084	  748.3	  503.3	 9129.0	...
8403085	  748.1	  504.1	 9126.0	...
8403086	  747.5	  504.0	 9124.0	...
8403087	  747.0	  503.8	 9127.0	...
8403088	  746.6	  503.7	 9127.0	...
8403089	  747.0	  503.3	 9127.0	...
8403090	  747.5	  502.6	 9126.0	...
8403091	  748.1	  503.0	 9128.0	...
8403092	  748.0	  503.9	 9133.0	...
8403093	  748.2	  504.6	 9137.0	...
8403094	  748.3	  504.2	 9136.0	...
8403095	  747.8	  503.9	 9133.0	...
8403096	  747.0	  503.8	 9131.0	...
8403097	  745.9	  504.0	 9132.0	...
8403098	  745.4	  504.0	 9133.0	...
8403099	  744.9	  504.0	 9134.0	...
8403100	  744.8	  503.1	 9135.0	...
8403101	  744.8	  502.4	 9136.0	...
8403102	  745.5	  502.7	 9127.0	...
8403103	  746.6	  503.6	 9118.0	...
8403104	  747.7	  504.4	 9113.0	...
8403105	  747.9	  504.1	 9117.0	...
8403106	  747.8	  503.6	 9121.0	...
8403107	  747.5	  503.2	 9121.0	...
8403108	  747.2	  503.3	 9122.0	...
8403109	  747.1	  503.8	 9132.0	...
8403110	  746.9	  504.1	 9142.0	...
8403111	  746.5	  503.8	 9150.0	...
8403112	  746.1	  503.2	 9147.0	...
8403113	  746.1	  502.7	 9145.0	...
8403114	  746.2	  502.5	 9137.0	...
8403115	  746.3	  502.8	 9132.0	...
8403116	  746.2	  503.1	 9134.0	...
8403117	  746.5	  503.3	 9142.0	...
8403118	  746.8	  503.3	 9146.0	...
8403119	  747.3	  503.2	 9143.0	...
8403120	  747.4	  503.1	 9136.0	...
8403121	  747.4	  503.0	 9133.0	...
8403122	  747.2	  502.9	 9131.0	...
8403123	  746.6	  503.0	 9130.0	...
8403124	  746.4	  503.2	 9130.0	...
8403125	  746.1	  503.3	 9129.0	...
8403126	  746.1	  503.1	 9129.0	...
8403127	  746.2	  503.0	 9128.0	...
8403128	  746.3	  502.8	 9129.0	...
8403129	  746.4	  502.7	 9131.0	...
8403130	  746.4	  502.6	 9132.0	...
8403131	  746.8	  503.0	 9132.0	...
8403132	  747.2	  503.4	 9135.0	...
8403133	  747.1	  503.1	 9142.0	...
8403134	  746.5	  502.4	 9150.0	...
8403135	  746.0	  501.9	 9153.0	...
8403136	  746.5	  502.1	 9153.0	...
8403137	  747.0	  502.2	 9155.0	...
8403138	  746.0	  502.4	 9160.0	...
8403139	  744.6	  502.5	 9165.0	...
8403140	  743.9	  502.6	 9159.0	...
8403141	  744.7	  502.4	 9150.0	...
8403142	  745.4	  502.2	 9144.0	...
8403143	  745.4	  502.1	 9146.0	...
8403144	  745.3	  502.1	 9148.0	...
8403145	  745.4	  502.8	 9151.0	...
8403146	  745.6	  503.6	 9156.0	...
8403147	  746.1	  504.2	 9159.0	...
8403148	  746.5	  504.1	 9158.0	...
8403149	  745.7	  504.2	 9158.0	...
8403150	  744.6	  504.5	 9160.0	...
8403151	  743.7	  504.9	 9156.0	...
8403152	  744.0	  505.2	 9150.0	...
8403153	  744.2	  505.4	 9147.0	...
8403154	  744.1	  505.1	 9152.0	...
8403155	  744.0	  504.8	 9158.0	...
8403156	  743.8	  504.5	 9160.0	...
8403157	  743.8	  504.4	 9163.0	...
8403158	  744.0	  504.1	 9165.0	...
8403159	  744.3	  503.7	 9166.0	...
8403160	  744.6	  503.7	 9166.0	...
8403161	  744.4	  503.8	 9169.0	...
8403162	  744.1	  503.6	 9171.0	...
8403163	  743.8	  503.3	 9171.0	...
8403164	  743.7	  503.0	 9165.0	...
8403165	  744.0	  502.9	 9158.0	...
8403166	  744.2	  502.7	 9152.0	...
8403167	  744.4	  502.5	 9149.0	...
8403168	  744.3	  502.3	 9147.0	...
8403169	  744.1	  502.3	 9144.0	...
8403170	  743.9	  503.0	 9142.0	...
8403171	  744.1	  503.9	 9142.0	...
8403172	  744.5	  504.8	 9141.0	...
8403173	  745.1	  504.4	 9143.0	...
8403174	  745.5	  504.0	 9144.0	...
8403175	  745.7	  503.7	 9145.0	...
MSG	8403176 0000 _ Number Off
8403176	  744.9	  503.8	 9144.0	...
8403177	  744.0	  503.8	 9145.0	...
8403178	  744.0	  503.5	 9145.0	...
8403179	  744.9	  503.2	 9148.0	...
8403180	  745.9	  503.3	 9152.0	...
8403181	  746.0	  503.8	 9155.0	...
8403182	  746.3	  504.5	 9153.0	...
8403183	  746.4	  505.1	 9153.0	...
8403184	  746.3	  505.3	 9153.0	...
8403185	  745.8	  505.2	 9154.0	...
8403186	  745.3	  505.1	 9153.0	...
8403187	  744.8	  504.5	 9152.0	...
8403188	  744.7	  503.8	 9152.0	...
8403189	  744.5	  503.2	 9153.0	...
8403190	  744.6	  503.4	 9153.0	...
8403191	  745.3	  503.8	 9153.0	...
8403192	  746.0	  504.5	 9152.0	...
8403193	  747.0	  504.9	 9152.0	...
8403194	  747.2	  504.5	 9152.0	...
8403195	  746.9	  503.9	 9152.0	...
8403196	  745.9	  503.4	 9152.0	...
8403197	  745.1	  503.5	 9154.0	...
8403198	  744.4	  503.5	 9155.0	...
8403199	  744.1	  503.4	 9154.0	...
8403200	  743.8	  504.0	 9152.0	...
8403201	  743.8	  504.8	 9152.0	...
8403202	  743.6	  505.6	 9157.0	...
8403203	  743.2	  504.9	 9163.0	...
8403204	  743.2	  504.1	 9165.0	...
8403205	  743.4	  503.2	 9165.0	...
8403206	  743.7	  503.1	 9164.0	...
8403207	  744.0	  503.0	 9167.0	...
8403208	  744.4	  502.8	 9171.0	...
8403209	  744.7	  502.7	 9174.0	...
8403210	  744.2	  502.6	 9175.0	...
8403211	  743.8	  502.5	 9179.0	...
8403212	  743.3	  502.5	 9179.0	...
8403213	  743.4	  502.6	 9178.0	...
8403214	  743.5	  502.7	 9175.0	...
8403215	  743.6	  502.9	 9178.0	...
8403216	  743.6	  502.8	 9182.0	...
8403217	  743.5	  502.6	 9184.0	...
8403218	  744.1	  502.4	 9183.0	...
8403219	  744.6	  502.4	 9188.0	...
8403220	  745.5	  502.4	 9194.0	...
8403221	  745.8	  502.5	 9201.0	...
8403222	  745.1	  501.9	 9202.0	...
8403223	  744.0	  501.3	 9196.0	...
8403224	  743.5	  500.6	 9189.0	...
8403225	  744.1	  500.7	 9181.0	...
8403226	  744.8	  500.6	 9181.0	...
8403227	  744.9	  500.6	 9180.0	...
8403228	  745.0	  500.8	 9178.0	...
8403229	  745.3	  501.3	 9174.0	...
8403230	  745.6	  501.8	 9170.0	...
8403231	  745.8	  501.9	 9170.0	...
8403232	  745.8	  501.7	 9171.0	...
8403233	  746.0	  502.4	 9172.0	...
8403234	  746.1	  503.3	 9174.0	...
8403235	  746.3	  503.7	 9176.0	...
8403236	  746.1	  502.5	 9178.0	...
8403237	  746.1	  501.3	 9176.0	...
8403238	  746.1	  500.7	 9174.0	...
8403239	  745.2	  501.0	 9172.0	...
8403240	  744.3	  501.3	 9180.0	...
8403241	  743.4	  501.5	 9186.0	...
8403242	  743.2	  501.6	 9192.0	...
8403243	  743.1	  501.6	 9193.0	...
8403244	  743.2	  501.6	 9187.0	...
8403245	  743.5	  501.6	 9181.0	...
8403246	  744.0	  501.5	 9182.0	...
8403247	  744.3	  501.5	 9189.0	...
8403248	  744.6	  501.6	 9195.0	...
8403249	  744.9	  501.5	 9189.0	...
8403250	  745.0	  501.5	 9184.0	...
8403251	  745.2	  501.5	 9179.0	...
8403252	  745.3	  501.9	 9179.0	...
8403253	  745.4	  502.3	 9180.0	...
8403254	  745.1	  502.0	 9181.0	...
8403255	  744.7	  501.3	 9182.0	...
8403256	  744.2	  500.3	 9184.0	...
8403257	  743.5	  500.0	 9190.0	...
8403258	  742.9	  500.5	 9201.0	...
8403259	  742.4	  501.3	 9210.0	...
8403260	  742.6	  502.0	 9215.0	...
8403261	  743.2	  501.7	 9215.0	...
8403262	  743.6	  501.4	 9212.0	...
8403263	  744.0	  501.1	 9210.0	...
8403264	  744.7	  500.6	 9206.0	...
8403265	  745.6	  500.3	 9205.0	...
8403266	  745.4	  500.3	 9210.0	...
8403267	  744.8	  500.6	 9216.0	...
8403268	  744.2	  500.4	 9222.0	...
8403269	  744.7	  500.0	 9222.0	...
8403270	  744.9	  500.0	 9222.0	...
8403271	  745.0	  500.5	 9219.0	...
8403272	  745.3	  500.9	 9212.0	...
8403273	  745.6	  501.0	 9205.0	...
8403274	  745.7	  501.1	 9207.0	...
8403275	  745.9	  501.2	 9212.0	...
8403276	  746.0	  501.1	 9217.0	...
8403277	  746.0	  501.3	 9217.0	...
8403278	  746.1	  501.5	 9216.0	...
8403279	  746.0	  500.7	 9214.0	...
8403280	  745.9	  500.0	 9212.0	...
8403281	  745.7	  499.7	 9213.0	...
8403282	  745.7	  500.6	 9208.0	...
8403283	  745.6	  501.2	 9203.0	...
8403284	  745.4	  501.0	 9204.0	...
8403285	  745.3	  500.5	 9211.0	...
8403286	  745.5	  500.2	 9215.0	...
8403287	  745.8	  500.4	 9212.0	...
8403288	  745.4	  500.6	 9210.0	...
8403289	  744.7	  500.0	 9208.0	...
8403290	  744.0	  499.5	 9208.0	...
8403291	  744.0	  499.2	 9206.0	...
8403292	  743.7	  499.4	 9206.0	...
8403293	  743.4	  499.7	 9211.0	...
8403294	  743.0	  499.8	 9216.0	...
8403295	  743.0	  500.0	 9214.0	...
8403296	  743.1	  500.1	 9206.0	...
8403297	  743.9	  499.9	 9201.0	...
8403298	  744.5	  499.2	 9203.0	...
8403299	  745.0	  498.5	 9205.0	...
8403300	  744.9	  498.5	 9208.0	...
8403301	  745.0	  499.2	 9213.0	...
8403302	  744.6	  499.9	 9218.0	...
8403303	  744.2	  500.2	 9218.0	...
8403304	  744.3	  500.5	 9214.0	...
8403305	  744.9	  500.9	 9210.0	...
8403306	  744.8	  501.1	 9208.0	...
8403307	  744.3	  500.9	 9211.0	...
8403308	  743.7	  500.5	 9213.0	...
8403309	  743.7	  500.3	 9214.0	...
8403310	  744.2	  500.3	 9209.0	...
8403311	  744.4	  500.3	 9204.0	...
8403312	  744.5	  500.3	 9199.0	...
8403313	  744.3	  500.4	 9198.0	...
8403314	  744.4	  500.4	 9205.0	...
8403315	  744.4	  500.4	 9212.0	...
8403316	  744.2	  499.1	 9216.0	...
8403317	  744.0	  497.8	 9213.0	...
8403318	  743.9	  497.1	 9210.0	...
8403319	  743.9	  497.6	 9212.0	...
8403320	  744.1	  498.1	 9220.0	...
8403321	  744.4	  498.0	 9226.0	...
8403322	  744.7	  498.1	 9232.0	...
8403323	  744.8	  497.8	 9233.0	...
8403324	  744.3	  497.5	 9235.0	...
8403325	  743.8	  497.8	 9235.0	...
8403326	  743.4	  498.7	 9233.0	...
8403327	  743.5	  499.2	 9236.0	...
8403328	  743.6	  499.0	 9240.0	...
8403329	  743.4	  498.7	 9241.0	...
8403330	  743.2	  498.5	 9238.0	...
8403331	  742.9	  498.3	 9234.0	...
8403332	  742.9	  498.5	 9233.0	...
8403333	  743.3	  498.6	 9232.0	...
8403334	  743.7	  498.7	 9232.0	...
8403335	  744.1	  498.6	 9230.0	...
8403336	  743.7	  498.6	 9228.0	...
8403337	  743.3	  498.9	 9227.0	...
8403338	  743.4	  499.3	 9227.0	...
8403339	  743.8	  499.7	 9228.0	...
8403340	  744.1	  499.7	 9235.0	...
8403341	  744.2	  499.4	 9242.0	...
8403342	  744.6	  499.1	 9246.0	...
8403343	  745.2	  498.9	 9244.0	...
8403344	  745.5	  498.6	 9241.0	...
8403345	  745.1	  498.4	 9239.0	...
8403346	  744.6	  498.1	 9241.0	...
8403347	  744.2	  498.0	 9253.0	...
8403348	  744.8	  498.0	 9265.0	...
8403349	  745.2	  498.2	 9264.0	...
8403350	  744.8	  498.5	 9254.0	...
8403351	  743.9	  498.5	 9245.0	...
8403352	  743.1	  497.8	 9245.0	...
8403353	  743.2	  497.1	 9247.0	...
8403354	  743.2	  496.4	 9250.0	...
8403355	  743.0	  496.0	 9252.0	...
8403356	  742.7	  495.7	 9252.0	...
8403357	  742.7	  495.3	 9250.0	...
8403358	  742.9	  495.4	 9254.0	...
8403359	  742.5	  496.1	 9260.0	...
8403360	  742.1	  496.8	 9268.0	...
8403361	  741.9	  497.4	 9268.0	...
8403362	  742.7	  497.1	 9266.0	...
8403363	  743.6	  496.8	 9261.0	...
8403364	  744.4	  497.5	 9258.0	...
8403365	  744.7	  498.4	 9265.0	...
8403366	  744.7	  499.6	 9272.0	...
8403367	  744.7	  499.7	 9277.0	...
8403368	  744.7	  500.0	 9273.0	...
8403369	  744.7	  500.2	 9265.0	...
8403370	  744.6	  499.0	 9258.0	...
8403371	  744.4	  497.7	 9253.0	...
8403372	  743.9	  496.3	 9253.0	...
8403373	  743.5	  496.0	 9258.0	...
8403374	  743.1	  495.8	 9264.0	...
8403375	  743.1	  496.3	 9271.0	...
8403376	  743.6	  496.9	 9274.0	...
8403377	  744.0	  497.5	 9275.0	...
8403378	  744.1	  497.3	 9273.0	...
8403379	  743.6	  496.5	 9273.0	...
8403380	  743.3	  495.8	 9274.0	...
8403381	  743.2	  495.2	 9272.0	...
8403382	  743.2	  495.3	 9268.0	...
8403383	  743.4	  496.1	 9265.0	...
8403384	  743.5	  496.7	 9265.0	...
8403385	  743.5	  497.3	 9268.0	...
8403386	  743.2	  496.9	 9269.0	...
8403387	  742.9	  496.3	 9268.0	...
MSG	8403388 0000 _ Number On
8403388	  743.2	  495.6	 9266.0	...
8403389	  743.8	  496.2	 9264.0	...
8403390	  744.3	  497.2	 9263.0	...
8403391	  744.2	  498.3	 9263.0	...
8403392	  744.1	  498.4	 9264.0	...
8403393	  744.5	  498.6	 9264.0	...
8403394	  744.9	  498.7	 9263.0	...
8403395	  745.2	  497.9	 9264.0	...
8403396	  745.1	  497.0	 9269.0	...
8403397	  745.0	  496.1	 9275.0	...
8403398	  745.1	  496.1	 9280.0	...
8403399	  744.5	  496.7	 9282.0	...
8403400	  743.8	  497.4	 9281.0	...
8403401	  743.1	  497.4	 9277.0	...
8403402	  743.0	  496.8	 9274.0	...
8403403	  742.9	  496.1	 9272.0	...
8403404	  743.0	  495.9	 9273.0	...
8403405	  743.4	  495.7	 9277.0	...
8403406	  743.9	  495.4	 9281.0	...
8403407	  744.3	  495.1	 9287.0	...
8403408	  744.6	  494.9	 9289.0	...
8403409	  744.7	  494.9	 9294.0	...
8403410	  744.6	  495.4	 9297.0	...
8403411	  744.4	  495.7	 9298.0	...
8403412	  744.4	  495.8	 9297.0	...
8403413	  744.4	  495.6	 9293.0	...
8403414	  744.9	  495.5	 9290.0	...
8403415	  745.3	  495.7	 9288.0	...
8403416	  745.4	  496.1	 9285.0	...
8403417	  745.3	  496.5	 9282.0	...
8403418	  745.2	  496.6	 9279.0	...
8403419	  745.4	  496.4	 9282.0	...
8403420	  744.6	  496.1	 9285.0	...
8403421	  743.7	  495.9	 9291.0	...
8403422	  742.6	  495.9	 9295.0	...
8403423	  742.4	  496.0	 9297.0	...
8403424	  742.3	  496.3	 9298.0	...
8403425	  742.3	  496.7	 9301.0	...
8403426	  742.4	  496.1	 9306.0	...
8403427	  742.4	  495.2	 9308.0	...
8403428	  742.4	  494.2	 9304.0	...
8403429	  742.5	  494.1	 9303.0	...
8403430	  742.5	  494.0	 9304.0	...
8403431	  742.6	  494.2	 9305.0	...
8403432	  743.0	  495.3	 9305.0	...
8403433	  743.5	  496.4	 9305.0	...
8403434	  743.6	  496.5	 9305.0	...
8403435	  743.3	  495.7	 9301.0	...
8403436	  743.2	  495.5	 9296.0	...
8403437	  743.0	  496.3	 9294.0	...
8403438	  742.8	  497.0	 9296.0	...
8403439	  742.7	  497.6	 9300.0	...
8403440	  743.2	  498.1	 9302.0	...
8403441	  743.6	  498.1	 9303.0	...
8403442	  744.2	  497.0	 9303.0	...
8403443	  744.6	  496.0	 9302.0	...
8403444	  744.0	  495.3	 9302.0	...
8403445	  742.8	  495.1	 9304.0	...
8403446	  741.6	  494.9	 9306.0	...
8403447	  742.2	  495.0	 9307.0	...
8403448	  743.1	  495.3	 9307.0	...
8403449	  743.9	  495.9	 9308.0	...
8403450	  744.1	  496.4	 9308.0	...
8403451	  744.2	  496.6	 9308.0	...
8403452	  744.3	  496.5	 9308.0	...
8403453	  744.3	  496.4	 9309.0	...
8403454	  744.1	  496.2	 9309.0	...
8403455	  743.9	  496.0	 9313.0	...
8403456	  743.8	  495.8	 9317.0	...
8403457	  744.0	  495.8	 9320.0	...
8403458	  744.3	  495.9	 9319.0	...
8403459	  743.9	  495.5	 9319.0	...
8403460	  743.2	  495.0	 9320.0	...
8403461	  742.6	  494.8	 9320.0	...
8403462	  742.7	  495.4	 9318.0	...
8403463	  742.8	  496.2	 9315.0	...
8403464	  742.8	  496.8	 9313.0	...
8403465	  742.6	  497.0	 9312.0	...
8403466	  742.3	  497.1	 9313.0	...
8403467	  742.0	  496.0	 9315.0	...
8403468	  742.1	  494.9	 9316.0	...
8403469	  743.0	  494.4	 9316.0	...
8403470	  744.0	  495.3	 9314.0	...
8403471	  744.6	  496.3	 9312.0	...
8403472	  744.6	  496.7	 9316.0	...
8403473	  744.5	  496.7	 9322.0	...
8403474	  744.6	  496.8	 9327.0	...
8403475	  744.8	  496.9	 9323.0	...
8403476	  744.9	  497.1	 9318.0	...
8403477	  744.8	  497.3	 9319.0	...
8403478	  744.7	  497.0	 9325.0	...
8403479	  745.3	  496.5	 9319.0	...
8403480	  745.9	  495.7	 9306.0	...
8403481	  745.5	  495.3	 9297.0	...
8403482	  744.4	  494.9	 9308.0	...
8403483	  743.4	  494.6	 9320.0	...
8403484	  743.5	  494.5	 9328.0	...
8403485	  743.6	  494.5	 9328.0	...
8403486	  743.3	  495.2	 9324.0	...
8403487	  743.0	  495.8	 9320.0	...
8403488	  742.7	  495.9	 9315.0	...
8403489	  742.6	  495.5	 9314.0	...
8403490	  742.6	  495.0	 9314.0	...
8403491	  742.7	  495.0	 9321.0	...
8403492	  742.7	  494.7	 9328.0	...
8403493	  742.7	  494.3	 9336.0	...
8403494	  742.6	  493.9	 9337.0	...
8403495	  742.6	  493.8	 9341.0	...
8403496	  742.6	  493.7	 9345.0	...
8403497	  742.5	  493.7	 9346.0	...
8403498	  742.5	  493.9	 9343.0	...
8403499	  742.6	  494.5	 9340.0	...
8403500	  742.7	  495.0	 9339.0	...
8403501	  742.4	  494.9	 9347.0	...
8403502	  742.0	  494.3	 9355.0	...
8403503	  741.5	  494.6	 9359.0	...
8403504	  741.5	  495.5	 9355.0	...
8403505	  741.8	  496.2	 9352.0	...
8403506	  742.1	  496.0	 9353.0	...
8403507	  742.4	  495.8	 9346.0	...
8403508	  742.4	  495.0	 9338.0	...
8403509	  742.5	  494.1	 9330.0	...
8403510	  742.4	  492.9	 9333.0	...
8403511	  742.3	  492.5	 9336.0	...
8403512	  742.0	  492.0	 9338.0	...
8403513	  741.8	  492.0	 9338.0	...
8403514	  741.7	  492.2	 9338.0	...
8403515	  742.3	  492.6	 9339.0	...
8403516	  742.9	  493.2	 9341.0	...
8403517	  743.5	  493.7	 9342.0	...
8403518	  743.5	  493.9	 9343.0	...
8403519	  743.4	  493.8	 9342.0	...
8403520	  743.2	  494.1	 9338.0	...
8403521	  742.9	  494.5	 9334.0	...
8403522	  742.7	  494.9	 9336.0	...
8403523	  742.6	  494.9	 9340.0	...
8403524	  742.8	  495.1	 9344.0	...
8403525	  742.9	  495.2	 9343.0	...
8403526	  743.0	  495.3	 9342.0	...
8403527	  743.6	  495.2	 9336.0	...
8403528	  744.2	  495.3	 9331.0	...
8403529	  744.7	  495.3	 9325.0	...
8403530	  743.8	  495.1	 9323.0	...
8403531	  742.9	  494.9	 9321.0	...
8403532	  742.0	  494.6	 9321.0	...
8403533	  742.1	  494.7	 9323.0	...
8403534	  742.0	  494.7	 9327.0	...
8403535	  741.8	  494.7	 9334.0	...
8403536	  741.4	  494.2	 9341.0	...
8403537	  741.5	  493.7	 9344.0	...
8403538	  741.9	  493.6	 9341.0	...
8403539	  742.6	  493.9	 9339.0	...
8403540	  742.9	  494.3	 9336.0	...
8403541	  743.1	  494.2	 9334.0	...
8403542	  743.7	  494.1	 9333.0	...
8403543	  744.3	  493.7	 9333.0	...
8403544	  745.0	  493.0	 9331.0	...
8403545	  744.3	  492.6	 9333.0	...
8403546	  743.9	  492.2	 9336.0	...
8403547	  743.6	  492.2	 9340.0	...
8403548	  744.0	  492.1	 9339.0	...
8403549	  744.3	  492.6	 9339.0	...
8403550	  744.5	  493.2	 9340.0	...
8403551	  744.7	  493.7	 9338.0	...
8403552	  744.4	  493.8	 9336.0	...
8403553	  744.1	  493.7	 9336.0	...
8403554	  743.8	  493.5	 9338.0	...
8403555	  743.4	  492.9	 9341.0	...
8403556	  742.8	  492.2	 9343.0	...
8403557	  742.2	  491.4	 9348.0	...
8403558	  742.1	  491.4	 9351.0	...
8403559	  742.3	  491.5	 9353.0	...
8403560	  743.2	  492.3	 9347.0	...
8403561	  744.1	  493.6	 9342.0	...
8403562	  744.8	  494.7	 9341.0	...
8403563	  745.2	  495.1	 9345.0	...
8403564	  745.4	  495.0	 9344.0	...
8403565	  745.5	  494.7	 9339.0	...
8403566	  745.4	  494.8	 9334.0	...
8403567	  745.4	  495.0	 9333.0	...
8403568	  745.2	  495.3	 9332.0	...
8403569	  744.8	  494.9	 9333.0	...
8403570	  744.4	  494.5	 9335.0	...
8403571	  744.2	  493.8	 9336.0	...
8403572	  744.2	  493.4	 9338.0	...
8403573	  744.2	  493.8	 9339.0	...
8403574	  744.2	  494.5	 9340.0	...
8403575	  745.0	  495.1	 9340.0	...
8403576	  745.6	  494.2	 9339.0	...
8403577	  745.6	  493.4	 9339.0	...
8403578	  744.5	  492.7	 9344.0	...
8403579	  743.4	  492.7	 9347.0	...
8403580	  742.9	  492.5	 9350.0	...
8403581	  743.3	  492.3	 9348.0	...
8403582	  743.9	  492.4	 9349.0	...
8403583	  744.4	  492.7	 9349.0	...
8403584	  744.5	  494.4	 9349.0	...
8403585	  744.6	  495.9	 9349.0	...
8403586	  744.9	  496.6	 9352.0	...
8403587	  745.0	  495.9	 9355.0	...
8403588	  745.2	  494.9	 9358.0	...
8403589	  745.4	  494.4	 9354.0	...
8403590	  745.8	  494.2	 9350.0	...
8403591	  746.1	  494.1	 9347.0	...
8403592	  746.3	  494.0	 9347.0	...
8403593	  746.2	  493.9	 9348.0	...
8403594	  746.0	  493.2	 9350.0	...
8403595	  745.7	  492.5	 9352.0	...
8403596	  745.7	  492.2	 9355.0	...
8403597	  745.7	  492.5	 9357.0	...
8403598	  745.2	  492.9	 9360.0	...
8403599	  744.7	  493.5	 9360.0	...
8403600	  744.3	  494.3	 9359.0	...
8403601	  745.1	  494.8	 9359.0	...
8403602	  745.7	  494.6	 9352.0	...
8403603	  746.3	  494.7	 9346.0	...
8403604	  746.3	  495.0	 9341.0	...
8403605	  746.6	  495.5	 9344.0	...
8403606	  746.8	  495.7	 9348.0	...
8403607	  746.8	  495.7	 9348.0	...
8403608	  746.3	  495.5	 9347.0	...
8403609	  745.8	  495.4	 9348.0	...
8403610	  745.4	  494.9	 9355.0	...
8403611	  745.3	  494.3	 9361.0	...
8403612	  745.5	  494.9	 9365.0	...
8403613	  745.7	  496.0	 9367.0	...
8403614	  745.6	  495.7	 9371.0	...
8403615	  745.5	  494.2	 9374.0	...
8403616	  745.5	  493.1	 9376.0	...
8403617	  745.7	  493.5	 9374.0	...
8403618	  746.3	  493.8	 9363.0	...
8403619	  746.8	  494.2	 9354.0	...
8403620	  746.9	  494.6	 9345.0	...
8403621	  746.5	  494.9	 9345.0	...
8403622	  746.6	  494.7	 9345.0	...
8403623	  747.1	  494.7	 9343.0	...
8403624	  747.2	  495.2	 9341.0	...
8403625	  746.4	  495.7	 9346.0	...
8403626	  745.4	  495.0	 9352.0	...
8403627	  745.1	  494.1	 9356.0	...
8403628	  745.3	  493.2	 9355.0	...
8403629	  745.5	  493.2	 9351.0	...
8403630	  745.6	  493.4	 9349.0	...
8403631	  745.6	  493.7	 9351.0	...
8403632	  745.6	  493.9	 9357.0	...
8403633	  744.5	  494.2	 9366.0	...
8403634	  743.3	  494.5	 9372.0	...
EFIX R   8402539	8403634	1096	  744.3	  499.1	   9238
SSACC R  8403635
8403635	  740.7	  494.0	 9375.0	...
8403636	  738.6	  493.2	 9377.0	...
8403637	  736.3	  492.5	 9377.0	...
8403638	  735.0	  492.5	 9377.0	...
8403639	  732.5	  493.1	 9380.0	...
8403640	  730.2	  493.5	 9383.0	...
ESACC R  8403635	8403640	6	  740.7	  494.0	  730.2	  493.5	   0.22	     42
SFIX R   8403641
8403641	  728.2	  493.7	 9386.0	...
8403642	  727.0	  493.5	 9387.0	...
8403643	  725.8	  493.2	 9386.0	...
8403644	  724.9	  493.1	 9382.0	...
8403645	  725.5	  493.0	 9378.0	...
8403646	  726.1	  493.3	 9376.0	...
8403647	  726.5	  493.3	 9376.0	...
8403648	  726.4	  492.9	 9378.0	...
8403649	  726.4	  492.3	 9381.0	...
8403650	  726.5	  492.3	 9385.0	...
8403651	  727.4	  492.7	 9386.0	...
8403652	  728.2	  493.2	 9386.0	...
8403653	  728.9	  493.6	 9386.0	...
8403654	  728.9	  493.8	 9385.0	...
8403655	  729.0	  494.0	 9384.0	...
8403656	  729.0	  494.0	 9382.0	...
8403657	  729.0	  493.9	 9382.0	...
8403658	  730.2	  493.6	 9381.0	...
8403659	  731.4	  493.3	 9380.0	...
8403660	  732.6	  492.9	 9379.0	...
8403661	  732.6	  492.7	 9380.0	...
8403662	  732.1	  492.7	 9383.0	...
8403663	  731.5	  491.9	 9385.0	...
8403664	  731.4	  491.1	 9385.0	...
8403665	  731.8	  490.6	 9385.0	...
8403666	  732.5	  490.9	 9389.0	...
8403667	  732.6	  491.2	 9394.0	...
8403668	  731.9	  491.3	 9398.0	...
8403669	  730.9	  492.3	 9395.0	...
8403670	  729.9	  493.3	 9392.0	...
8403671	  729.9	  493.3	 9388.0	...
8403672	  730.0	  492.5	 9389.0	...
8403673	  730.0	  492.1	 9390.0	...
8403674	  730.2	  492.4	 9390.0	...
8403675	  730.4	  492.8	 9390.0	...
8403676	  730.6	  492.9	 9389.0	...
8403677	  730.9	  493.2	 9388.0	...
8403678	  731.2	  493.2	 9387.0	...
8403679	  731.5	  492.8	 9389.0	...
8403680	  731.9	  492.3	 9391.0	...
8403681	  732.0	  491.8	 9394.0	...
8403682	  731.5	  491.9	 9395.0	...
8403683	  730.6	  491.6	 9396.0	...
8403684	  729.9	  491.3	 9397.0	...
8403685	  730.2	  491.1	 9392.0	...
8403686	  730.5	  491.2	 9386.0	...
8403687	  730.6	  491.2	 9387.0	...
8403688	  730.7	  491.1	 9393.0	...
8403689	  730.8	  491.7	 9398.0	...
8403690	  731.0	  492.5	 9396.0	...
MSG	8403691 0000 _ Number Off
8403691	  731.1	  493.3	 9392.0	...
8403692	  731.1	  493.3	 9389.0	...
8403693	  730.7	  493.3	 9387.0	...
8403694	  730.3	  493.5	 9387.0	...
8403695	  729.7	  493.6	 9388.0	...
8403696	  729.6	  494.0	 9386.0	...
8403697	  729.7	  494.3	 9381.0	...
8403698	  730.1	  494.4	 9377.0	...
8403699	  730.6	  493.9	 9377.0	...
8403700	  731.0	  493.4	 9380.0	...
8403701	  731.2	  492.8	 9383.0	...
8403702	  731.1	  492.4	 9383.0	...
8403703	  730.9	  492.1	 9382.0	...
8403704	  731.2	  492.1	 9382.0	...
8403705	  731.6	  492.0	 9381.0	...
8403706	  731.7	  491.4	 9387.0	...
8403707	  731.2	  490.8	 9394.0	...
8403708	  730.6	  490.7	 9401.0	...
8403709	  730.3	  491.2	 9400.0	...
8403710	  730.0	  491.7	 9398.0	...
8403711	  729.8	  491.9	 9395.0	...
8403712	  729.7	  492.1	 9393.0	...
8403713	  730.8	  492.0	 9392.0	...
8403714	  731.9	  492.0	 9390.0	...
8403715	  733.0	  492.2	 9394.0	...
8403716	  733.0	  492.2	 9398.0	...
8403717	  731.9	  491.9	 9403.0	...
8403718	  730.7	  491.4	 9404.0	...
8403719	  730.4	  491.7	 9398.0	...
8403720	  731.3	  492.2	 9391.0	...
8403721	  732.0	  492.6	 9383.0	...
8403722	  731.8	  492.6	 9382.0	...
8403723	  731.6	  492.3	 9381.0	...
8403724	  731.1	  491.8	 9382.0	...
8403725	  730.5	  491.4	 9386.0	...
8403726	  730.1	  491.3	 9391.0	...
8403727	  730.1	  491.4	 9396.0	...
8403728	  730.6	  491.2	 9399.0	...
8403729	  731.2	  490.9	 9401.0	...
8403730	  731.7	  490.9	 9399.0	...
8403731	  731.5	  491.3	 9398.0	...
8403732	  731.9	  491.7	 9395.0	...
8403733	  732.4	  492.5	 9393.0	...
8403734	  732.0	  493.4	 9391.0	...
8403735	  731.1	  494.2	 9389.0	...
8403736	  730.7	  493.9	 9389.0	...
8403737	  731.3	  493.5	 9395.0	...
8403738	  731.9	  493.2	 9403.0	...
8403739	  731.5	  493.3	 9412.0	...
8403740	  731.2	  493.3	 9414.0	...
8403741	  730.8	  493.4	 9413.0	...
8403742	  731.0	  493.7	 9407.0	...
8403743	  731.1	  494.0	 9402.0	...
8403744	  731.5	  493.7	 9399.0	...
8403745	  731.9	  493.1	 9399.0	...
8403746	  731.8	  492.6	 9400.0	...
8403747	  731.7	  492.6	 9400.0	...
8403748	  731.6	  492.6	 9398.0	...
8403749	  731.7	  492.7	 9396.0	...
8403750	  731.8	  492.5	 9394.0	...
8403751	  731.8	  492.3	 9394.0	...
8403752	  731.2	  492.1	 9394.0	...
8403753	  730.6	  492.2	 9397.0	...
8403754	  729.9	  492.3	 9400.0	...
8403755	  729.6	  491.7	 9404.0	...
8403756	  729.3	  490.9	 9402.0	...
8403757	  729.3	  490.2	 9399.0	...
8403758	  729.7	  490.8	 9396.0	...
8403759	  730.0	  491.9	 9395.0	...
8403760	  729.9	  493.1	 9396.0	...
8403761	  729.6	  492.7	 9405.0	...
8403762	  729.4	  491.9	 9414.0	...
8403763	  729.5	  491.3	 9419.0	...
8403764	  729.9	  491.5	 9417.0	...
8403765	  730.2	  491.6	 9414.0	...
8403766	  730.5	  491.6	 9414.0	...
8403767	  730.6	  491.6	 9414.0	...
8403768	  730.8	  491.7	 9413.0	...
8403769	  730.9	  491.9	 9413.0	...
8403770	  731.1	  492.1	 9416.0	...
8403771	  731.0	  492.6	 9419.0	...
8403772	  730.7	  493.0	 9415.0	...
8403773	  730.7	  493.4	 9405.0	...
8403774	  730.7	  491.9	 9395.0	...
8403775	  730.8	  490.5	 9394.0	...
8403776	  730.9	  489.3	 9398.0	...
8403777	  731.1	  489.6	 9402.0	...
8403778	  731.0	  489.8	 9404.0	...
8403779	  730.8	  489.9	 9405.0	...
8403780	  730.6	  490.0	 9409.0	...
8403781	  730.5	  490.1	 9412.0	...
8403782	  730.6	  490.4	 9414.0	...
8403783	  730.6	  490.7	 9412.0	...
8403784	  730.3	  490.6	 9412.0	...
8403785	  730.1	  490.2	 9417.0	...
8403786	  729.8	  489.9	 9423.0	...
8403787	  729.5	  489.4	 9433.0	...
8403788	  729.0	  488.9	 9436.0	...
8403789	  728.6	  489.5	 9438.0	...
8403790	  729.2	  490.7	 9431.0	...
8403791	  729.9	  491.9	 9425.0	...
8403792	  730.5	  491.4	 9423.0	...
8403793	  730.9	  490.8	 9426.0	...
8403794	  731.2	  490.3	 9428.0	...
8403795	  731.6	  490.3	 9425.0	...
8403796	  731.5	  490.9	 9422.0	...
8403797	  731.4	  491.3	 9426.0	...
8403798	  731.2	  491.2	 9429.0	...
8403799	  730.9	  490.4	 9430.0	...
8403800	  730.7	  489.7	 9426.0	...
8403801	  730.6	  489.6	 9425.0	...
8403802	  730.6	  489.8	 9422.0	...
8403803	  730.6	  489.9	 9418.0	...
8403804	  730.6	  489.9	 9418.0	...
8403805	  731.6	  490.3	 9421.0	...
8403806	  732.7	  491.1	 9424.0	...
8403807	  733.4	  491.9	 9424.0	...
8403808	  732.3	  492.0	 9430.0	...
8403809	  731.2	  492.2	 9435.0	...
8403810	  730.4	  492.3	 9445.0	...
8403811	  730.5	  492.5	 9448.0	...
8403812	  730.3	  491.0	 9449.0	...
8403813	  730.1	  489.4	 9445.0	...
8403814	  729.9	  488.8	 9442.0	...
8403815	  729.9	  490.3	 9442.0	...
8403816	  730.7	  491.7	 9443.0	...
8403817	  731.5	  492.0	 9444.0	...
8403818	  732.3	  491.8	 9445.0	...
8403819	  732.3	  491.6	 9445.0	...
8403820	  732.3	  491.9	 9445.0	...
8403821	  732.0	  492.0	 9447.0	...
8403822	  731.6	  491.7	 9444.0	...
8403823	  731.1	  491.4	 9438.0	...
8403824	  730.7	  490.2	 9435.0	...
8403825	  730.3	  489.5	 9437.0	...
8403826	  730.1	  488.7	 9438.0	...
8403827	  730.2	  488.9	 9439.0	...
8403828	  731.2	  489.6	 9440.0	...
8403829	  732.1	  490.2	 9442.0	...
8403830	  732.5	  490.7	 9444.0	...
8403831	  732.0	  490.6	 9447.0	...
8403832	  731.7	  490.6	 9447.0	...
8403833	  731.8	  490.5	 9447.0	...
8403834	  731.9	  490.4	 9446.0	...
8403835	  731.7	  489.6	 9447.0	...
8403836	  731.3	  488.8	 9452.0	...
8403837	  731.2	  488.0	 9455.0	...
8403838	  731.5	  488.1	 9454.0	...
8403839	  731.2	  488.3	 9453.0	...
8403840	  730.4	  488.8	 9457.0	...
8403841	  729.6	  489.3	 9460.0	...
8403842	  729.7	  489.7	 9461.0	...
8403843	  730.0	  489.9	 9460.0	...
8403844	  730.0	  490.0	 9459.0	...
8403845	  729.8	  490.2	 9459.0	...
8403846	  729.6	  490.3	 9459.0	...
8403847	  729.4	  489.9	 9460.0	...
8403848	  729.2	  489.0	 9466.0	...
8403849	  729.1	  488.2	 9473.0	...
8403850	  729.3	  488.2	 9474.0	...
8403851	  729.0	  488.9	 9469.0	...
8403852	  728.7	  489.4	 9462.0	...
8403853	  728.5	  489.1	 9460.0	...
8403854	  728.7	  488.8	 9464.0	...
8403855	  729.5	  488.5	 9469.0	...
8403856	  730.1	  488.4	 9475.0	...
8403857	  730.2	  488.4	 9475.0	...
8403858	  730.0	  488.3	 9474.0	...
8403859	  729.6	  487.2	 9474.0	...
8403860	  729.7	  486.1	 9473.0	...
8403861	  729.8	  485.4	 9475.0	...
8403862	  729.9	  485.8	 9478.0	...
8403863	  729.9	  486.3	 9482.0	...
8403864	  729.8	  486.7	 9484.0	...
8403865	  730.0	  486.9	 9485.0	...
8403866	  730.4	  488.4	 9479.0	...
8403867	  730.7	  489.8	 9471.0	...
8403868	  730.4	  489.9	 9469.0	...
8403869	  729.6	  488.8	 9475.0	...
8403870	  728.9	  488.3	 9480.0	...
8403871	  728.3	  489.1	 9479.0	...
8403872	  727.9	  488.3	 9479.0	...
8403873	  727.2	  486.8	 9481.0	...
8403874	  726.8	  485.0	 9482.0	...
8403875	  727.0	  484.8	 9485.0	...
8403876	  727.5	  484.6	 9488.0	...
8403877	  727.8	  484.6	 9490.0	...
8403878	  727.5	  484.8	 9486.0	...
8403879	  727.3	  485.3	 9478.0	...
8403880	  727.4	  486.6	 9471.0	...
8403881	  727.6	  487.6	 9474.0	...
8403882	  727.6	  487.7	 9478.0	...
8403883	  727.5	  487.0	 9483.0	...
8403884	  727.4	  487.0	 9484.0	...
8403885	  727.2	  487.7	 9485.0	...
8403886	  727.1	  488.2	 9486.0	...
8403887	  727.0	  488.1	 9486.0	...
8403888	  727.1	  488.0	 9487.0	...
8403889	  727.2	  487.3	 9489.0	...
8403890	  727.1	  486.8	 9492.0	...
8403891	  727.0	  486.2	 9495.0	...
8403892	  727.1	  486.4	 9495.0	...
8403893	  727.1	  486.4	 9494.0	...
8403894	  727.2	  486.0	 9493.0	...
8403895	  727.9	  485.5	 9489.0	...
8403896	  728.7	  485.9	 9483.0	...
8403897	  729.5	  486.8	 9478.0	...
8403898	  729.1	  487.2	 9476.0	...
8403899	  728.6	  486.6	 9475.0	...
8403900	  728.1	  486.0	 9475.0	...
8403901	  728.1	  485.9	 9475.0	...
8403902	  728.2	  486.1	 9476.0	...
8403903	  728.4	  486.5	 9475.0	...
8403904	  728.6	  486.9	 9475.0	...
MSG	8403905 0000 _ Number On
8403905	  728.7	  487.1	 9475.0	...
8403906	  729.3	  487.4	 9475.0	...
8403907	  729.8	  487.7	 9475.0	...
8403908	  729.7	  488.0	 9474.0	...
8403909	  729.2	  487.9	 9482.0	...
8403910	  728.7	  487.5	 9491.0	...
8403911	  728.8	  486.9	 9495.0	...
8403912	  728.9	  486.3	 9491.0	...
8403913	  728.8	  485.8	 9484.0	...
8403914	  728.9	  485.6	 9481.0	...
8403915	  729.0	  485.6	 9478.0	...
8403916	  729.2	  485.7	 9479.0	...
8403917	  728.7	  485.2	 9483.0	...
8403918	  728.2	  484.6	 9489.0	...
8403919	  728.2	  484.2	 9494.0	...
8403920	  728.5	  485.1	 9496.0	...
8403921	  728.9	  486.0	 9495.0	...
8403922	  728.5	  486.2	 9495.0	...
8403923	  728.1	  485.9	 9495.0	...
8403924	  727.7	  485.1	 9495.0	...
8403925	  727.5	  484.7	 9496.0	...
8403926	  727.3	  484.3	 9499.0	...
8403927	  727.1	  484.3	 9501.0	...
8403928	  727.0	  484.2	 9502.0	...
8403929	  726.9	  484.0	 9500.0	...
8403930	  727.0	  484.0	 9497.0	...
8403931	  727.3	  484.5	 9499.0	...
8403932	  727.5	  485.1	 9503.0	...
8403933	  727.5	  485.8	 9506.0	...
8403934	  727.6	  485.7	 9506.0	...
8403935	  727.6	  485.5	 9506.0	...
8403936	  727.6	  485.2	 9508.0	...
8403937	  727.9	  485.5	 9510.0	...
8403938	  728.4	  485.9	 9512.0	...
8403939	  728.7	  486.4	 9511.0	...
8403940	  728.3	  486.6	 9510.0	...
8403941	  727.9	  486.6	 9513.0	...
8403942	  727.7	  486.2	 9514.0	...
8403943	  727.7	  485.6	 9513.0	...
8403944	  727.9	  485.5	 9505.0	...
8403945	  728.1	  485.7	 9499.0	...
8403946	  728.2	  486.0	 9500.0	...
8403947	  728.4	  486.0	 9504.0	...
8403948	  728.4	  485.3	 9509.0	...
8403949	  728.7	  484.5	 9509.0	...
8403950	  728.9	  484.2	 9504.0	...
8403951	  729.1	  484.5	 9500.0	...
8403952	  729.0	  485.0	 9495.0	...
8403953	  728.8	  485.1	 9496.0	...
8403954	  728.6	  484.9	 9497.0	...
8403955	  728.5	  484.4	 9498.0	...
8403956	  728.5	  484.0	 9504.0	...
8403957	  728.6	  483.8	 9511.0	...
8403958	  728.7	  483.8	 9514.0	...
8403959	  728.8	  483.7	 9512.0	...
8403960	  728.8	  483.5	 9510.0	...
8403961	  728.7	  483.4	 9511.0	...
8403962	  728.5	  483.3	 9513.0	...
8403963	  728.1	  483.3	 9514.0	...
8403964	  727.8	  483.4	 9514.0	...
8403965	  728.2	  483.5	 9519.0	...
8403966	  728.8	  483.4	 9523.0	...
8403967	  729.2	  483.3	 9527.0	...
8403968	  728.9	  483.3	 9527.0	...
8403969	  728.6	  483.3	 9526.0	...
8403970	  728.1	  483.4	 9525.0	...
8403971	  727.7	  483.5	 9522.0	...
8403972	  727.4	  484.1	 9519.0	...
8403973	  727.5	  484.8	 9516.0	...
8403974	  727.8	  485.1	 9515.0	...
8403975	  728.1	  484.9	 9514.0	...
8403976	  728.4	  484.8	 9514.0	...
8403977	  728.3	  484.8	 9519.0	...
8403978	  728.1	  484.9	 9524.0	...
8403979	  728.1	  484.1	 9528.0	...
8403980	  728.1	  483.3	 9530.0	...
8403981	  727.5	  482.5	 9534.0	...
8403982	  726.8	  482.4	 9538.0	...
8403983	  726.2	  482.4	 9540.0	...
8403984	  726.7	  482.3	 9540.0	...
8403985	  727.4	  482.5	 9539.0	...
8403986	  728.2	  482.7	 9538.0	...
8403987	  728.4	  482.8	 9537.0	...
8403988	  728.4	  482.8	 9538.0	...
8403989	  728.5	  482.8	 9539.0	...
8403990	  728.6	  482.8	 9541.0	...
8403991	  728.8	  482.7	 9542.0	...
8403992	  729.0	  482.7	 9543.0	...
8403993	  728.3	  482.8	 9546.0	...
8403994	  727.4	  482.8	 9550.0	...
8403995	  726.5	  482.8	 9552.0	...
8403996	  726.5	  482.9	 9547.0	...
8403997	  726.7	  482.9	 9541.0	...
8403998	  727.0	  483.0	 9539.0	...
8403999	  727.2	  482.9	 9544.0	...
8404000	  727.3	  482.8	 9549.0	...
8404001	  727.6	  483.3	 9549.0	...
8404002	  727.8	  484.0	 9548.0	...
8404003	  727.8	  484.6	 9546.0	...
8404004	  727.6	  484.7	 9544.0	...
8404005	  727.3	  484.1	 9544.0	...
8404006	  727.1	  483.4	 9545.0	...
8404007	  727.4	  483.1	 9546.0	...
8404008	  728.2	  483.6	 9540.0	...
8404009	  729.0	  484.0	 9532.0	...
8404010	  728.9	  484.1	 9531.0	...
8404011	  728.4	  484.0	 9537.0	...
8404012	  728.0	  483.9	 9544.0	...
8404013	  727.9	  484.0	 9547.0	...
8404014	  727.9	  484.1	 9550.0	...
8404015	  727.9	  483.8	 9550.0	...
8404016	  727.8	  483.7	 9548.0	...
8404017	  727.7	  483.8	 9544.0	...
8404018	  727.7	  484.4	 9539.0	...
8404019	  727.1	  484.5	 9543.0	...
8404020	  726.5	  484.2	 9549.0	...
8404021	  726.5	  483.7	 9555.0	...
8404022	  727.1	  483.3	 9559.0	...
8404023	  727.7	  482.8	 9563.0	...
8404024	  727.8	  482.4	 9567.0	...
8404025	  727.8	  482.7	 9567.0	...
8404026	  727.3	  483.1	 9572.0	...
8404027	  726.4	  483.3	 9576.0	...
8404028	  725.6	  483.0	 9580.0	...
8404029	  725.2	  482.7	 9579.0	...
8404030	  725.8	  482.5	 9578.0	...
8404031	  726.1	  481.9	 9574.0	...
8404032	  726.4	  481.3	 9571.0	...
8404033	  726.4	  481.0	 9570.0	...
8404034	  726.6	  481.1	 9572.0	...
8404035	  726.8	  481.5	 9574.0	...
8404036	  727.0	  481.8	 9574.0	...
8404037	  726.5	  482.5	 9576.0	...
8404038	  725.9	  482.9	 9579.0	...
8404039	  725.0	  483.0	 9576.0	...
8404040	  724.6	  482.7	 9571.0	...
8404041	  725.4	  482.2	 9569.0	...
8404042	  726.5	  481.4	 9571.0	...
8404043	  727.5	  480.5	 9574.0	...
8404044	  727.5	  481.0	 9574.0	...
8404045	  727.7	  482.1	 9574.0	...
8404046	  728.1	  482.6	 9573.0	...
8404047	  728.4	  481.8	 9572.0	...
8404048	  728.5	  480.9	 9572.0	...
8404049	  728.4	  481.1	 9572.0	...
8404050	  728.2	  481.6	 9572.0	...
8404051	  727.7	  482.1	 9572.0	...
8404052	  726.9	  482.1	 9573.0	...
8404053	  726.0	  481.3	 9572.0	...
8404054	  725.7	  480.5	 9571.0	...
8404055	  725.7	  480.0	 9569.0	...
8404056	  725.9	  480.2	 9566.0	...
8404057	  725.9	  480.4	 9564.0	...
8404058	  726.3	  480.3	 9566.0	...
8404059	  726.8	  480.3	 9572.0	...
8404060	  727.2	  480.4	 9578.0	...
8404061	  727.1	  480.9	 9580.0	...
8404062	  727.2	  481.4	 9580.0	...
8404063	  727.3	  481.8	 9575.0	...
8404064	  727.4	  481.9	 9570.0	...
8404065	  727.2	  481.3	 9566.0	...
8404066	  726.2	  480.9	 9568.0	...
8404067	  725.3	  480.5	 9573.0	...
8404068	  724.6	  480.7	 9575.0	...
8404069	  724.8	  480.7	 9573.0	...
8404070	  726.0	  480.5	 9569.0	...
8404071	  727.0	  480.5	 9564.0	...
8404072	  727.7	  480.4	 9563.0	...
8404073	  727.1	  480.4	 9566.0	...
8404074	  726.6	  480.2	 9572.0	...
8404075	  726.2	  480.1	 9577.0	...
8404076	  726.0	  480.1	 9580.0	...
8404077	  726.0	  480.2	 9579.0	...
8404078	  726.0	  480.1	 9578.0	...
8404079	  725.9	  480.0	 9580.0	...
8404080	  725.9	  479.7	 9583.0	...
8404081	  726.0	  479.4	 9585.0	...
8404082	  726.2	  479.4	 9583.0	...
8404083	  726.1	  479.9	 9588.0	...
8404084	  726.0	  480.3	 9595.0	...
8404085	  725.9	  480.3	 9601.0	...
8404086	  725.7	  480.1	 9601.0	...
8404087	  725.7	  480.1	 9600.0	...
8404088	  725.7	  480.3	 9600.0	...
8404089	  725.8	  480.7	 9597.0	...
8404090	  725.8	  480.9	 9595.0	...
8404091	  725.8	  481.1	 9592.0	...
8404092	  725.8	  481.2	 9593.0	...
8404093	  725.9	  481.2	 9597.0	...
8404094	  726.0	  481.2	 9602.0	...
8404095	  726.0	  481.1	 9606.0	...
8404096	  725.8	  481.0	 9606.0	...
8404097	  725.6	  480.8	 9608.0	...
8404098	  725.9	  480.6	 9610.0	...
8404099	  726.3	  480.3	 9611.0	...
8404100	  726.7	  480.3	 9608.0	...
8404101	  726.7	  480.3	 9605.0	...
8404102	  726.7	  480.4	 9605.0	...
8404103	  726.1	  480.3	 9606.0	...
8404104	  725.4	  480.3	 9607.0	...
8404105	  724.7	  480.3	 9608.0	...
8404106	  724.4	  480.3	 9609.0	...
8404107	  724.2	  480.1	 9617.0	...
8404108	  724.3	  479.7	 9624.0	...
8404109	  724.2	  479.2	 9625.0	...
8404110	  724.5	  478.8	 9620.0	...
8404111	  724.9	  478.7	 9615.0	...
8404112	  725.2	  478.6	 9617.0	...
8404113	  725.6	  478.6	 9621.0	...
8404114	  725.9	  478.4	 9623.0	...
8404115	  726.0	  478.3	 9621.0	...
8404116	  725.7	  478.2	 9620.0	...
8404117	  725.5	  478.2	 9620.0	...
8404118	  725.5	  478.3	 9619.0	...
8404119	  725.5	  478.3	 9621.0	...
8404120	  725.5	  478.1	 9625.0	...
8404121	  725.5	  478.0	 9629.0	...
8404122	  725.5	  478.2	 9624.0	...
8404123	  725.8	  478.5	 9620.0	...
8404124	  726.0	  478.8	 9618.0	...
8404125	  726.3	  478.9	 9621.0	...
8404126	  726.3	  478.6	 9623.0	...
8404127	  726.4	  478.2	 9623.0	...
8404128	  725.8	  477.9	 9622.0	...
8404129	  725.5	  479.0	 9619.0	...
8404130	  725.1	  480.4	 9617.0	...
8404131	  725.3	  481.7	 9616.0	...
8404132	  725.3	  481.7	 9616.0	...
8404133	  725.4	  480.0	 9616.0	...
8404134	  725.4	  478.4	 9614.0	...
8404135	  725.7	  477.6	 9612.0	...
8404136	  725.9	  478.8	 9609.0	...
8404137	  725.9	  480.2	 9608.0	...
8404138	  725.3	  480.7	 9613.0	...
8404139	  724.6	  480.4	 9619.0	...
8404140	  724.0	  480.1	 9627.0	...
8404141	  723.9	  480.3	 9629.0	...
8404142	  723.6	  480.6	 9634.0	...
8404143	  723.6	  480.5	 9637.0	...
8404144	  724.4	  480.0	 9633.0	...
8404145	  725.1	  479.8	 9624.0	...
8404146	  725.8	  479.9	 9615.0	...
8404147	  725.3	  479.7	 9616.0	...
8404148	  724.8	  479.1	 9619.0	...
8404149	  724.1	  478.7	 9623.0	...
8404150	  723.8	  479.2	 9624.0	...
8404151	  724.5	  480.3	 9624.0	...
8404152	  725.3	  481.3	 9624.0	...
8404153	  725.8	  480.4	 9624.0	...
8404154	  725.5	  478.9	 9623.0	...
8404155	  725.0	  477.5	 9622.0	...
8404156	  724.5	  477.8	 9622.0	...
8404157	  724.1	  478.1	 9624.0	...
8404158	  723.9	  478.3	 9629.0	...
8404159	  723.9	  478.3	 9635.0	...
8404160	  724.9	  478.2	 9640.0	...
8404161	  726.0	  478.2	 9640.0	...
8404162	  725.9	  478.4	 9638.0	...
8404163	  724.9	  478.8	 9635.0	...
8404164	  723.8	  478.8	 9633.0	...
8404165	  723.7	  478.7	 9631.0	...
8404166	  723.7	  478.6	 9632.0	...
8404167	  723.9	  478.7	 9633.0	...
8404168	  724.0	  478.9	 9635.0	...
8404169	  724.1	  479.0	 9634.0	...
8404170	  724.2	  479.0	 9635.0	...
8404171	  724.4	  479.2	 9635.0	...
8404172	  724.8	  479.1	 9628.0	...
8404173	  725.2	  478.9	 9620.0	...
8404174	  725.7	  478.5	 9615.0	...
8404175	  726.0	  478.2	 9616.0	...
8404176	  726.0	  478.1	 9617.0	...
8404177	  726.0	  478.5	 9615.0	...
8404178	  726.0	  478.9	 9611.0	...
8404179	  726.0	  479.2	 9608.0	...
8404180	  725.9	  479.0	 9610.0	...
8404181	  725.9	  478.7	 9613.0	...
8404182	  725.6	  478.4	 9622.0	...
8404183	  725.3	  478.2	 9628.0	...
8404184	  725.1	  478.1	 9633.0	...
8404185	  725.0	  478.2	 9631.0	...
8404186	  724.7	  478.2	 9630.0	...
8404187	  724.2	  478.5	 9632.0	...
8404188	  724.5	  478.6	 9637.0	...
8404189	  725.1	  478.7	 9643.0	...
8404190	  725.7	  478.7	 9647.0	...
8404191	  725.9	  478.6	 9649.0	...
8404192	  725.9	  478.8	 9650.0	...
8404193	  725.6	  479.1	 9650.0	...
8404194	  725.5	  479.2	 9647.0	...
8404195	  725.7	  479.0	 9643.0	...
8404196	  726.1	  478.9	 9637.0	...
8404197	  725.2	  478.7	 9632.0	...
8404198	  724.1	  478.5	 9629.0	...
8404199	  723.6	  479.0	 9628.0	...
8404200	  724.2	  479.7	 9629.0	...
8404201	  724.8	  479.3	 9631.0	...
8404202	  724.7	  478.2	 9640.0	...
8404203	  724.5	  477.1	 9651.0	...
8404204	  723.8	  477.0	 9662.0	...
8404205	  723.4	  477.1	 9666.0	...
8404206	  723.1	  477.1	 9666.0	...
8404207	  723.1	  477.1	 9663.0	...
8404208	  722.9	  477.5	 9662.0	...
8404209	  722.8	  478.2	 9660.0	...
8404210	  723.0	  478.8	 9656.0	...
8404211	  723.2	  479.0	 9653.0	...
8404212	  723.3	  479.0	 9653.0	...
8404213	  723.3	  478.6	 9658.0	...
8404214	  723.2	  478.3	 9662.0	...
8404215	  723.2	  478.3	 9657.0	...
8404216	  723.1	  478.3	 9654.0	...
8404217	  723.0	  478.4	 9653.0	...
8404218	  722.7	  478.2	 9655.0	...
8404219	  722.5	  478.3	 9656.0	...
8404220	  722.0	  478.3	 9661.0	...
8404221	  721.8	  478.2	 9667.0	...
MSG	8404222 0000 _ Number Off
8404222	  721.7	  478.4	 9671.0	...
8404223	  722.1	  478.6	 9668.0	...
8404224	  722.2	  478.6	 9667.0	...
8404225	  722.1	  478.5	 9667.0	...
8404226	  722.1	  478.3	 9661.0	...
8404227	  723.2	  478.1	 9653.0	...
8404228	  724.3	  478.1	 9644.0	...
8404229	  725.3	  478.7	 9638.0	...
8404230	  725.8	  479.2	 9633.0	...
8404231	  726.2	  479.5	 9630.0	...
8404232	  726.1	  479.3	 9635.0	...
8404233	  725.6	  479.1	 9639.0	...
8404234	  725.2	  478.9	 9640.0	...
8404235	  725.1	  479.0	 9635.0	...
8404236	  725.0	  479.1	 9632.0	...
8404237	  724.8	  479.3	 9639.0	...
8404238	  724.5	  478.6	 9647.0	...
8404239	  724.4	  477.9	 9655.0	...
8404240	  724.5	  477.3	 9655.0	...
8404241	  724.8	  477.6	 9650.0	...
8404242	  725.0	  477.8	 9644.0	...
8404243	  724.9	  478.2	 9645.0	...
8404244	  724.6	  478.5	 9652.0	...
8404245	  724.8	  478.7	 9658.0	...
8404246	  725.3	  478.8	 9660.0	...
8404247	  726.0	  479.2	 9660.0	...
8404248	  726.3	  479.7	 9651.0	...
8404249	  726.8	  479.4	 9639.0	...
8404250	  727.2	  478.9	 9626.0	...
8404251	  726.3	  478.7	 9632.0	...
8404252	  725.2	  479.0	 9642.0	...
8404253	  724.1	  479.1	 9647.0	...
8404254	  724.0	  478.8	 9643.0	...
8404255	  724.1	  478.6	 9639.0	...
8404256	  724.5	  478.5	 9640.0	...
8404257	  724.9	  478.5	 9648.0	...
8404258	  725.6	  478.4	 9656.0	...
8404259	  725.9	  478.1	 9664.0	...
8404260	  725.9	  477.9	 9665.0	...
8404261	  725.4	  477.9	 9667.0	...
8404262	  724.7	  478.1	 9672.0	...
8404263	  724.2	  478.2	 9675.0	...
8404264	  723.8	  478.3	 9678.0	...
8404265	  723.6	  478.4	 9678.0	...
8404266	  723.9	  478.4	 9672.0	...
8404267	  724.2	  478.2	 9667.0	...
8404268	  724.4	  478.0	 9662.0	...
8404269	  724.2	  477.3	 9662.0	...
8404270	  724.1	  476.9	 9665.0	...
8404271	  724.2	  476.5	 9668.0	...
8404272	  724.3	  476.5	 9671.0	...
8404273	  724.5	  477.0	 9672.0	...
8404274	  724.7	  477.5	 9672.0	...
8404275	  724.8	  478.4	 9671.0	...
8404276	  724.9	  478.9	 9670.0	...
8404277	  724.3	  479.7	 9673.0	...
8404278	  723.7	  480.0	 9677.0	...
8404279	  723.2	  480.4	 9679.0	...
8404280	  723.3	  480.4	 9675.0	...
8404281	  723.4	  480.2	 9671.0	...
8404282	  723.5	  479.8	 9663.0	...
8404283	  723.6	  479.5	 9657.0	...
8404284	  723.7	  479.4	 9651.0	...
8404285	  723.6	  479.4	 9654.0	...
8404286	  723.9	  479.3	 9658.0	...
8404287	  724.1	  479.3	 9660.0	...
8404288	  724.3	  479.2	 9656.0	...
8404289	  724.4	  479.1	 9653.0	...
8404290	  724.8	  479.0	 9654.0	...
8404291	  724.4	  479.1	 9651.0	...
8404292	  723.6	  479.3	 9647.0	...
8404293	  723.5	  479.5	 9643.0	...
8404294	  724.1	  479.4	 9643.0	...
8404295	  724.7	  479.0	 9655.0	...
8404296	  723.9	  479.0	 9666.0	...
8404297	  723.1	  479.1	 9677.0	...
8404298	  722.5	  479.6	 9674.0	...
8404299	  722.6	  479.4	 9673.0	...
8404300	  723.4	  478.9	 9674.0	...
8404301	  724.1	  478.6	 9674.0	...
8404302	  724.5	  478.6	 9673.0	...
8404303	  724.4	  479.0	 9663.0	...
8404304	  724.2	  479.5	 9651.0	...
8404305	  723.8	  479.8	 9640.0	...
8404306	  723.3	  479.6	 9647.0	...
8404307	  722.9	  479.7	 9657.0	...
8404308	  723.0	  479.7	 9668.0	...
8404309	  724.0	  479.6	 9668.0	...
8404310	  724.9	  478.9	 9668.0	...
8404311	  725.4	  478.1	 9666.0	...
8404312	  725.0	  477.5	 9664.0	...
8404313	  724.6	  477.3	 9662.0	...
8404314	  724.6	  477.5	 9659.0	...
8404315	  724.6	  477.7	 9657.0	...
8404316	  724.7	  477.9	 9655.0	...
8404317	  724.8	  478.1	 9655.0	...
8404318	  725.0	  478.3	 9660.0	...
8404319	  725.1	  478.4	 9666.0	...
8404320	  725.2	  478.4	 9671.0	...
8404321	  725.3	  479.0	 9672.0	...
8404322	  725.5	  479.5	 9664.0	...
8404323	  725.4	  479.6	 9657.0	...
8404324	  725.1	  479.0	 9658.0	...
8404325	  724.2	  478.6	 9668.0	...
8404326	  723.6	  478.7	 9678.0	...
8404327	  723.2	  478.7	 9677.0	...
8404328	  723.5	  478.5	 9677.0	...
8404329	  724.1	  478.2	 9675.0	...
8404330	  724.5	  477.8	 9677.0	...
8404331	  724.9	  477.4	 9677.0	...
8404332	  725.0	  477.0	 9677.0	...
8404333	  724.5	  477.1	 9680.0	...
8404334	  724.0	  477.5	 9683.0	...
8404335	  723.8	  478.1	 9687.0	...
8404336	  724.2	  478.6	 9683.0	...
8404337	  723.6	  478.9	 9679.0	...
8404338	  722.8	  478.9	 9672.0	...
8404339	  722.7	  478.9	 9668.0	...
8404340	  723.5	  478.9	 9668.0	...
8404341	  724.2	  478.9	 9674.0	...
8404342	  724.1	  478.9	 9680.0	...
8404343	  724.4	  478.2	 9686.0	...
8404344	  724.8	  477.7	 9689.0	...
8404345	  725.1	  477.3	 9693.0	...
8404346	  724.9	  477.6	 9694.0	...
8404347	  724.7	  477.8	 9682.0	...
8404348	  724.7	  478.6	 9670.0	...
8404349	  724.6	  479.4	 9664.0	...
8404350	  724.4	  479.8	 9671.0	...
8404351	  724.2	  479.4	 9677.0	...
8404352	  724.0	  479.0	 9678.0	...
8404353	  724.0	  478.9	 9681.0	...
8404354	  724.1	  478.6	 9686.0	...
8404355	  723.7	  478.3	 9692.0	...
8404356	  723.1	  478.5	 9694.0	...
8404357	  722.8	  479.1	 9694.0	...
8404358	  723.1	  479.6	 9692.0	...
8404359	  723.3	  479.6	 9695.0	...
8404360	  724.0	  479.5	 9697.0	...
8404361	  724.7	  479.5	 9691.0	...
8404362	  726.4	  479.4	 9682.0	...
8404363	  727.6	  479.4	 9676.0	...
8404364	  727.5	  479.1	 9678.0	...
8404365	  726.3	  478.9	 9681.0	...
8404366	  724.8	  477.8	 9681.0	...
8404367	  724.5	  477.0	 9681.0	...
8404368	  724.0	  477.0	 9681.0	...
8404369	  723.9	  477.9	 9682.0	...
8404370	  723.8	  478.8	 9681.0	...
8404371	  724.0	  479.1	 9679.0	...
8404372	  724.2	  479.5	 9677.0	...
8404373	  724.3	  479.4	 9676.0	...
8404374	  724.0	  478.8	 9681.0	...
8404375	  723.7	  478.2	 9686.0	...
8404376	  723.4	  478.1	 9691.0	...
8404377	  723.4	  478.8	 9691.0	...
8404378	  723.9	  479.4	 9692.0	...
8404379	  724.2	  479.6	 9693.0	...
8404380	  724.5	  478.4	 9693.0	...
8404381	  724.4	  477.3	 9693.0	...
8404382	  724.0	  476.6	 9692.0	...
8404383	  723.6	  476.3	 9690.0	...
8404384	  723.4	  475.9	 9689.0	...
8404385	  723.7	  476.3	 9686.0	...
8404386	  724.2	  477.4	 9684.0	...
8404387	  724.5	  478.5	 9689.0	...
8404388	  724.1	  478.3	 9698.0	...
8404389	  723.5	  477.7	 9708.0	...
8404390	  723.3	  476.7	 9709.0	...
8404391	  723.6	  476.3	 9707.0	...
8404392	  723.9	  475.9	 9700.0	...
8404393	  723.9	  476.1	 9695.0	...
8404394	  723.9	  476.2	 9690.0	...
8404395	  723.9	  476.3	 9690.0	...
8404396	  724.3	  476.3	 9692.0	...
8404397	  724.6	  476.9	 9692.0	...
8404398	  725.0	  477.5	 9691.0	...
8404399	  725.0	  478.1	 9691.0	...
8404400	  724.9	  478.1	 9693.0	...
8404401	  724.9	  477.9	 9695.0	...
8404402	  724.8	  477.8	 9699.0	...
8404403	  724.3	  477.8	 9702.0	...
8404404	  723.9	  477.5	 9706.0	...
8404405	  723.9	  477.2	 9707.0	...
8404406	  724.0	  477.0	 9705.0	...
8404407	  723.9	  477.5	 9702.0	...
8404408	  723.4	  478.0	 9698.0	...
8404409	  723.5	  478.2	 9697.0	...
8404410	  723.8	  478.2	 9697.0	...
8404411	  724.2	  478.3	 9703.0	...
8404412	  724.5	  478.4	 9708.0	...
8404413	  724.8	  478.4	 9705.0	...
8404414	  724.8	  478.5	 9696.0	...
8404415	  724.9	  478.5	 9688.0	...
8404416	  725.2	  478.5	 9688.0	...
8404417	  725.6	  478.5	 9687.0	...
8404418	  725.8	  478.7	 9686.0	...
8404419	  725.3	  479.0	 9684.0	...
8404420	  724.8	  479.5	 9683.0	...
8404421	  724.7	  479.7	 9684.0	...
8404422	  725.3	  479.7	 9682.0	...
MSG	8404423 0000 _ Number On
8404423	  725.8	  479.4	 9680.0	...
8404424	  726.1	  478.9	 9679.0	...
8404425	  726.2	  478.6	 9682.0	...
8404426	  726.1	  478.5	 9685.0	...
8404427	  725.9	  478.7	 9687.0	...
8404428	  725.9	  478.7	 9684.0	...
8404429	  726.1	  478.6	 9683.0	...
8404430	  726.3	  478.5	 9683.0	...
8404431	  726.3	  478.7	 9685.0	...
8404432	  726.5	  479.0	 9686.0	...
8404433	  726.4	  479.2	 9685.0	...
8404434	  726.1	  479.2	 9688.0	...
8404435	  725.0	  479.1	 9695.0	...
8404436	  724.2	  479.1	 9702.0	...
8404437	  724.3	  479.0	 9704.0	...
8404438	  725.3	  478.9	 9701.0	...
8404439	  726.2	  478.9	 9704.0	...
8404440	  725.6	  478.6	 9709.0	...
8404441	  725.1	  478.3	 9715.0	...
8404442	  724.6	  477.9	 9712.0	...
8404443	  724.8	  478.1	 9713.0	...
8404444	  725.1	  478.3	 9712.0	...
8404445	  725.3	  478.5	 9714.0	...
8404446	  725.3	  478.4	 9714.0	...
8404447	  725.1	  478.4	 9715.0	...
8404448	  725.0	  478.4	 9717.0	...
8404449	  725.1	  478.5	 9719.0	...
8404450	  725.3	  478.5	 9720.0	...
8404451	  725.5	  478.4	 9720.0	...
8404452	  725.3	  478.1	 9720.0	...
8404453	  724.4	  478.0	 9719.0	...
8404454	  723.5	  478.1	 9717.0	...
8404455	  723.1	  478.1	 9714.0	...
8404456	  723.7	  478.0	 9712.0	...
8404457	  724.4	  478.1	 9711.0	...
8404458	  724.8	  478.2	 9708.0	...
8404459	  724.8	  478.3	 9705.0	...
8404460	  724.5	  478.4	 9702.0	...
8404461	  724.2	  478.4	 9699.0	...
8404462	  724.1	  478.9	 9697.0	...
8404463	  724.3	  479.4	 9696.0	...
8404464	  724.6	  480.2	 9696.0	...
8404465	  724.8	  480.5	 9696.0	...
8404466	  724.0	  479.4	 9697.0	...
8404467	  723.0	  478.1	 9705.0	...
8404468	  722.1	  477.3	 9711.0	...
8404469	  722.2	  477.9	 9716.0	...
8404470	  723.0	  478.9	 9715.0	...
8404471	  723.8	  479.3	 9712.0	...
8404472	  724.8	  479.4	 9709.0	...
8404473	  724.9	  478.7	 9701.0	...
8404474	  725.1	  477.9	 9696.0	...
8404475	  724.8	  477.4	 9692.0	...
8404476	  724.7	  477.2	 9692.0	...
8404477	  724.5	  477.1	 9692.0	...
8404478	  724.6	  477.4	 9693.0	...
8404479	  724.6	  477.7	 9696.0	...
8404480	  724.3	  478.0	 9698.0	...
8404481	  724.0	  477.5	 9700.0	...
8404482	  723.9	  477.0	 9700.0	...
8404483	  724.1	  476.6	 9701.0	...
8404484	  724.1	  476.7	 9704.0	...
8404485	  724.0	  476.6	 9709.0	...
8404486	  723.7	  476.6	 9715.0	...
8404487	  723.6	  476.5	 9717.0	...
8404488	  723.3	  476.4	 9718.0	...
8404489	  723.3	  477.7	 9715.0	...
8404490	  722.9	  479.1	 9712.0	...
8404491	  722.7	  479.8	 9711.0	...
8404492	  722.7	  479.2	 9711.0	...
8404493	  723.3	  478.4	 9712.0	...
8404494	  723.9	  478.3	 9714.0	...
8404495	  724.1	  477.8	 9717.0	...
8404496	  724.1	  477.4	 9718.0	...
8404497	  724.5	  477.5	 9719.0	...
8404498	  724.9	  477.9	 9719.0	...
8404499	  725.2	  478.2	 9722.0	...
8404500	  724.6	  478.1	 9725.0	...
8404501	  724.0	  478.2	 9728.0	...
8404502	  723.3	  478.3	 9728.0	...
8404503	  723.2	  478.4	 9724.0	...
8404504	  724.0	  478.4	 9717.0	...
8404505	  725.0	  478.0	 9709.0	...
8404506	  725.2	  477.7	 9711.0	...
8404507	  724.3	  477.4	 9717.0	...
8404508	  723.6	  477.6	 9723.0	...
8404509	  723.7	  477.7	 9724.0	...
8404510	  723.7	  477.7	 9724.0	...
8404511	  723.6	  477.6	 9723.0	...
8404512	  723.5	  477.5	 9723.0	...
8404513	  723.4	  478.3	 9719.0	...
8404514	  724.2	  478.9	 9709.0	...
8404515	  724.9	  479.2	 9700.0	...
8404516	  725.9	  478.5	 9694.0	...
8404517	  726.2	  478.1	 9694.0	...
8404518	  726.6	  478.2	 9693.0	...
8404519	  726.7	  478.4	 9693.0	...
8404520	  726.4	  479.1	 9692.0	...
8404521	  725.6	  479.7	 9692.0	...
8404522	  724.7	  479.7	 9693.0	...
8404523	  724.2	  479.1	 9693.0	...
8404524	  724.3	  479.0	 9696.0	...
8404525	  724.6	  479.6	 9698.0	...
8404526	  724.5	  480.1	 9701.0	...
8404527	  724.1	  480.1	 9701.0	...
8404528	  723.5	  480.3	 9701.0	...
8404529	  723.6	  480.4	 9702.0	...
8404530	  723.9	  479.9	 9700.0	...
8404531	  724.2	  479.3	 9698.0	...
8404532	  724.3	  478.4	 9702.0	...
8404533	  724.2	  478.1	 9708.0	...
8404534	  724.2	  478.5	 9714.0	...
8404535	  724.2	  479.2	 9709.0	...
8404536	  724.8	  479.9	 9705.0	...
8404537	  725.2	  479.5	 9702.0	...
8404538	  725.4	  479.3	 9701.0	...
8404539	  725.2	  479.1	 9701.0	...
8404540	  724.8	  479.3	 9700.0	...
8404541	  724.5	  479.4	 9700.0	...
8404542	  724.1	  479.4	 9702.0	...
8404543	  724.7	  479.3	 9704.0	...
8404544	  725.5	  478.9	 9706.0	...
8404545	  724.7	  478.4	 9707.0	...
8404546	  723.1	  478.0	 9709.0	...
8404547	  721.9	  478.8	 9711.0	...
8404548	  722.5	  479.6	 9711.0	...
8404549	  723.0	  480.2	 9711.0	...
8404550	  723.2	  480.1	 9713.0	...
8404551	  723.1	  480.0	 9717.0	...
8404552	  723.2	  480.1	 9721.0	...
8404553	  723.1	  479.8	 9723.0	...
8404554	  723.4	  479.8	 9719.0	...
8404555	  723.5	  479.9	 9716.0	...
8404556	  723.7	  480.2	 9713.0	...
8404557	  723.6	  480.4	 9716.0	...
8404558	  723.6	  480.4	 9719.0	...
8404559	  723.7	  480.1	 9721.0	...
8404560	  723.8	  479.6	 9723.0	...
8404561	  723.9	  478.5	 9725.0	...
8404562	  723.9	  477.8	 9725.0	...
8404563	  724.0	  477.7	 9724.0	...
8404564	  724.0	  477.9	 9724.0	...
8404565	  724.1	  478.1	 9725.0	...
8404566	  724.2	  477.8	 9729.0	...
8404567	  724.2	  477.8	 9738.0	...
8404568	  724.0	  477.7	 9746.0	...
8404569	  723.5	  477.3	 9752.0	...
8404570	  723.2	  476.8	 9753.0	...
8404571	  723.0	  477.1	 9745.0	...
8404572	  723.1	  477.8	 9736.0	...
8404573	  723.1	  478.5	 9731.0	...
8404574	  722.8	  478.6	 9741.0	...
8404575	  722.5	  478.8	 9750.0	...
8404576	  722.9	  478.8	 9751.0	...
8404577	  723.7	  478.6	 9748.0	...
8404578	  724.6	  478.3	 9744.0	...
8404579	  725.0	  478.9	 9737.0	...
8404580	  725.4	  479.5	 9731.0	...
8404581	  725.1	  480.3	 9726.0	...
8404582	  724.6	  480.4	 9725.0	...
8404583	  724.2	  480.6	 9722.0	...
8404584	  724.5	  480.7	 9718.0	...
8404585	  724.6	  480.2	 9718.0	...
8404586	  724.4	  479.7	 9718.0	...
8404587	  723.7	  479.5	 9718.0	...
8404588	  723.0	  479.8	 9720.0	...
8404589	  723.0	  479.7	 9723.0	...
8404590	  723.5	  479.3	 9728.0	...
8404591	  724.1	  478.9	 9732.0	...
8404592	  724.0	  479.1	 9735.0	...
8404593	  724.0	  479.3	 9737.0	...
8404594	  723.8	  479.5	 9736.0	...
8404595	  723.6	  479.4	 9734.0	...
8404596	  723.3	  478.9	 9732.0	...
8404597	  723.2	  478.2	 9731.0	...
8404598	  723.1	  477.6	 9731.0	...
8404599	  723.1	  478.3	 9728.0	...
8404600	  722.9	  479.3	 9726.0	...
8404601	  722.6	  479.3	 9724.0	...
8404602	  722.2	  478.4	 9725.0	...
8404603	  722.2	  477.4	 9736.0	...
8404604	  722.0	  477.4	 9746.0	...
8404605	  721.9	  477.5	 9750.0	...
8404606	  721.9	  477.7	 9744.0	...
8404607	  722.0	  478.0	 9738.0	...
8404608	  722.2	  478.6	 9737.0	...
8404609	  722.7	  479.1	 9736.0	...
8404610	  723.3	  479.3	 9736.0	...
8404611	  723.4	  479.3	 9736.0	...
8404612	  723.0	  479.2	 9737.0	...
8404613	  723.0	  479.1	 9738.0	...
8404614	  723.4	  479.0	 9737.0	...
8404615	  723.3	  479.1	 9736.0	...
8404616	  722.6	  479.3	 9735.0	...
8404617	  721.8	  479.5	 9735.0	...
8404618	  722.0	  479.6	 9730.0	...
8404619	  722.6	  479.5	 9725.0	...
8404620	  723.1	  479.5	 9723.0	...
8404621	  723.1	  480.0	 9725.0	...
8404622	  723.4	  480.5	 9723.0	...
8404623	  723.7	  480.9	 9719.0	...
8404624	  723.4	  481.0	 9725.0	...
8404625	  722.9	  480.5	 9735.0	...
8404626	  722.4	  480.1	 9746.0	...
8404627	  722.3	  479.6	 9743.0	...
8404628	  722.5	  480.0	 9737.0	...
8404629	  722.8	  480.4	 9732.0	...
8404630	  723.4	  480.3	 9726.0	...
8404631	  723.6	  479.7	 9720.0	...
8404632	  724.0	  479.7	 9713.0	...
8404633	  724.1	  480.3	 9720.0	...
8404634	  723.3	  481.3	 9730.0	...
8404635	  722.4	  481.8	 9740.0	...
8404636	  722.0	  481.3	 9740.0	...
8404637	  722.5	  480.4	 9740.0	...
8404638	  722.5	  478.7	 9741.0	...
8404639	  722.0	  478.0	 9739.0	...
8404640	  721.7	  477.3	 9736.0	...
8404641	  721.9	  477.5	 9737.0	...
8404642	  722.0	  477.8	 9744.0	...
8404643	  721.6	  478.2	 9753.0	...
8404644	  721.2	  478.3	 9758.0	...
8404645	  721.5	  478.2	 9753.0	...
8404646	  721.9	  478.1	 9749.0	...
8404647	  722.4	  478.4	 9744.0	...
8404648	  722.2	  478.4	 9747.0	...
8404649	  722.2	  478.5	 9749.0	...
8404650	  722.2	  478.1	 9746.0	...
8404651	  722.1	  478.0	 9742.0	...
8404652	  722.3	  478.2	 9737.0	...
8404653	  722.6	  478.7	 9732.0	...
8404654	  722.6	  479.2	 9726.0	...
8404655	  722.4	  479.5	 9729.0	...
8404656	  722.1	  479.5	 9738.0	...
8404657	  722.3	  479.2	 9747.0	...
8404658	  722.4	  478.9	 9750.0	...
8404659	  722.4	  478.6	 9752.0	...
8404660	  722.4	  479.2	 9752.0	...
8404661	  722.5	  479.9	 9751.0	...
8404662	  722.0	  479.7	 9750.0	...
8404663	  721.5	  478.8	 9752.0	...
8404664	  721.0	  477.9	 9752.0	...
8404665	  721.2	  477.8	 9752.0	...
8404666	  721.3	  477.9	 9750.0	...
8404667	  722.3	  478.0	 9744.0	...
8404668	  723.3	  478.2	 9739.0	...
8404669	  724.1	  478.3	 9734.0	...
8404670	  723.8	  478.4	 9731.0	...
8404671	  723.7	  478.4	 9727.0	...
8404672	  723.9	  479.3	 9724.0	...
8404673	  724.1	  480.2	 9725.0	...
8404674	  724.1	  481.0	 9728.0	...
8404675	  723.8	  480.3	 9731.0	...
8404676	  723.5	  479.1	 9731.0	...
8404677	  723.3	  478.1	 9731.0	...
8404678	  723.3	  477.7	 9743.0	...
8404679	  723.1	  477.9	 9755.0	...
8404680	  722.5	  478.4	 9767.0	...
8404681	  721.6	  478.4	 9757.0	...
8404682	  720.9	  478.3	 9746.0	...
8404683	  720.8	  478.2	 9733.0	...
8404684	  721.1	  478.4	 9732.0	...
8404685	  721.3	  478.6	 9728.0	...
8404686	  721.1	  478.6	 9725.0	...
8404687	  720.9	  478.7	 9737.0	...
8404688	  720.7	  478.8	 9750.0	...
8404689	  721.0	  478.8	 9758.0	...
8404690	  721.3	  478.6	 9751.0	...
8404691	  721.6	  478.2	 9754.0	...
8404692	  721.5	  477.8	 9765.0	...
8404693	  721.4	  477.8	 9772.0	...
8404694	  721.4	  477.9	 9768.0	...
8404695	  721.4	  477.9	 9759.0	...
8404696	  721.3	  477.8	 9753.0	...
8404697	  721.4	  477.6	 9747.0	...
8404698	  721.8	  477.9	 9748.0	...
8404699	  722.4	  478.0	 9748.0	...
8404700	  722.9	  478.1	 9747.0	...
8404701	  722.6	  478.1	 9747.0	...
8404702	  721.9	  478.1	 9749.0	...
8404703	  720.8	  478.3	 9754.0	...
8404704	  720.4	  478.3	 9757.0	...
8404705	  719.9	  477.9	 9759.0	...
8404706	  719.6	  477.5	 9760.0	...
8404707	  719.4	  477.2	 9760.0	...
8404708	  719.3	  477.3	 9759.0	...
8404709	  718.4	  477.5	 9757.0	...
8404710	  717.2	  476.8	 9755.0	...
8404711	  714.3	  476.4	 9753.0	...
8404712	  712.1	  475.9	 9752.0	...
8404713	  709.8	  475.3	 9749.0	...
8404714	  709.1	  474.4	 9747.0	...
8404715	  708.7	  473.6	 9748.0	...
8404716	  708.4	  473.7	 9751.0	...
8404717	  708.5	  473.7	 9754.0	...
8404718	  709.1	  473.5	 9754.0	...
8404719	  710.2	  473.2	 9753.0	...
8404720	  711.1	  472.9	 9754.0	...
8404721	  711.6	  471.9	 9754.0	...
8404722	  712.3	  471.0	 9755.0	...
8404723	  713.4	  470.4	 9755.0	...
8404724	  714.5	  470.8	 9755.0	...
8404725	  715.4	  471.7	 9755.0	...
8404726	  715.4	  472.3	 9754.0	...
8404727	  715.5	  472.9	 9754.0	...
8404728	  716.0	  472.6	 9753.0	...
8404729	  716.8	  472.1	 9753.0	...
8404730	  717.7	  471.9	 9754.0	...
8404731	  717.7	  471.9	 9758.0	...
8404732	  718.1	  472.3	 9763.0	...
8404733	  718.5	  472.3	 9766.0	...
8404734	  718.8	  471.7	 9767.0	...
8404735	  718.7	  470.9	 9768.0	...
MSG	8404736 0000 _ Number Off
8404736	  718.6	  471.0	 9769.0	...
8404737	  718.6	  471.8	 9768.0	...
8404738	  718.4	  472.7	 9768.0	...
8404739	  718.1	  472.9	 9774.0	...
8404740	  717.8	  473.1	 9780.0	...
8404741	  717.8	  473.2	 9779.0	...
8404742	  717.8	  473.1	 9772.0	...
8404743	  718.4	  473.0	 9765.0	...
8404744	  719.0	  473.0	 9764.0	...
8404745	  719.6	  472.9	 9759.0	...
8404746	  719.7	  473.0	 9755.0	...
8404747	  719.7	  473.0	 9752.0	...
8404748	  719.1	  472.0	 9753.0	...
8404749	  718.6	  471.1	 9756.0	...
8404750	  718.3	  470.4	 9762.0	...
8404751	  718.5	  470.3	 9771.0	...
8404752	  718.1	  470.2	 9777.0	...
8404753	  717.5	  469.9	 9773.0	...
8404754	  717.0	  469.9	 9765.0	...
8404755	  717.8	  470.2	 9756.0	...
8404756	  718.2	  470.9	 9757.0	...
8404757	  718.5	  471.6	 9759.0	...
8404758	  718.1	  471.7	 9764.0	...
8404759	  718.3	  471.6	 9767.0	...
8404760	  718.5	  471.6	 9764.0	...
8404761	  718.7	  471.9	 9759.0	...
8404762	  718.7	  471.9	 9757.0	...
8404763	  718.6	  471.5	 9761.0	...
8404764	  718.5	  471.0	 9762.0	...
8404765	  718.4	  470.3	 9762.0	...
8404766	  718.6	  470.0	 9762.0	...
8404767	  718.9	  469.8	 9761.0	...
8404768	  719.1	  469.9	 9758.0	...
8404769	  719.2	  470.2	 9753.0	...
8404770	  719.1	  470.4	 9750.0	...
8404771	  719.1	  470.6	 9749.0	...
8404772	  718.9	  470.6	 9749.0	...
8404773	  718.7	  470.7	 9759.0	...
8404774	  718.5	  470.8	 9768.0	...
8404775	  719.0	  470.9	 9764.0	...
8404776	  720.2	  470.9	 9749.0	...
8404777	  721.3	  470.9	 9735.0	...
8404778	  721.1	  470.9	 9747.0	...
8404779	  720.1	  470.9	 9758.0	...
8404780	  719.1	  470.9	 9771.0	...
8404781	  719.4	  470.8	 9773.0	...
8404782	  720.0	  470.6	 9767.0	...
8404783	  720.4	  470.4	 9759.0	...
8404784	  720.5	  470.6	 9752.0	...
8404785	  720.4	  471.2	 9754.0	...
8404786	  720.6	  471.8	 9755.0	...
8404787	  720.9	  471.9	 9757.0	...
8404788	  721.1	  471.3	 9758.0	...
8404789	  721.1	  470.6	 9761.0	...
8404790	  721.0	  470.4	 9764.0	...
8404791	  721.0	  470.9	 9763.0	...
8404792	  720.4	  471.4	 9761.0	...
8404793	  720.0	  471.4	 9757.0	...
8404794	  719.6	  471.4	 9755.0	...
8404795	  719.8	  471.4	 9753.0	...
8404796	  719.9	  471.4	 9758.0	...
8404797	  719.9	  471.5	 9768.0	...
8404798	  720.0	  471.4	 9777.0	...
8404799	  720.2	  471.5	 9781.0	...
8404800	  720.5	  471.5	 9782.0	...
8404801	  720.7	  471.5	 9784.0	...
8404802	  720.6	  471.5	 9787.0	...
8404803	  720.3	  471.5	 9788.0	...
8404804	  719.9	  471.6	 9786.0	...
8404805	  719.5	  471.7	 9784.0	...
8404806	  719.2	  471.6	 9782.0	...
8404807	  719.6	  471.4	 9782.0	...
8404808	  720.1	  471.1	 9782.0	...
8404809	  720.5	  471.1	 9783.0	...
8404810	  720.2	  470.9	 9782.0	...
8404811	  719.9	  470.6	 9778.0	...
8404812	  719.6	  470.3	 9774.0	...
8404813	  719.3	  470.2	 9771.0	...
8404814	  719.2	  470.3	 9773.0	...
8404815	  719.3	  470.6	 9773.0	...
8404816	  719.5	  471.4	 9771.0	...
8404817	  719.7	  472.1	 9769.0	...
8404818	  719.8	  472.0	 9770.0	...
8404819	  719.9	  471.1	 9773.0	...
8404820	  720.0	  470.1	 9775.0	...
8404821	  720.0	  469.6	 9776.0	...
8404822	  720.0	  469.6	 9776.0	...
8404823	  720.0	  469.7	 9776.0	...
8404824	  719.6	  469.6	 9777.0	...
8404825	  719.3	  469.5	 9780.0	...
8404826	  719.0	  469.5	 9784.0	...
8404827	  719.2	  469.6	 9787.0	...
8404828	  719.2	  469.7	 9787.0	...
8404829	  719.3	  469.7	 9786.0	...
8404830	  719.5	  469.6	 9789.0	...
8404831	  719.4	  469.3	 9795.0	...
8404832	  719.3	  469.1	 9803.0	...
8404833	  719.2	  469.0	 9808.0	...
8404834	  719.6	  469.0	 9811.0	...
8404835	  719.7	  469.0	 9812.0	...
8404836	  719.9	  468.9	 9813.0	...
8404837	  719.6	  468.9	 9812.0	...
8404838	  719.3	  468.8	 9807.0	...
8404839	  719.7	  468.7	 9802.0	...
8404840	  720.3	  468.5	 9792.0	...
8404841	  720.5	  468.4	 9786.0	...
8404842	  719.9	  468.4	 9784.0	...
8404843	  719.3	  468.3	 9789.0	...
8404844	  719.3	  467.9	 9794.0	...
8404845	  719.4	  467.5	 9795.0	...
8404846	  719.4	  467.2	 9801.0	...
8404847	  719.3	  467.3	 9807.0	...
8404848	  719.4	  468.0	 9812.0	...
8404849	  719.7	  468.7	 9798.0	...
8404850	  720.0	  469.3	 9784.0	...
8404851	  720.1	  469.3	 9773.0	...
8404852	  720.1	  469.3	 9775.0	...
8404853	  719.8	  469.4	 9784.0	...
8404854	  719.6	  469.5	 9793.0	...
8404855	  719.5	  469.7	 9802.0	...
8404856	  719.8	  469.8	 9799.0	...
8404857	  719.9	  469.9	 9796.0	...
8404858	  720.4	  469.8	 9791.0	...
8404859	  720.9	  469.7	 9789.0	...
8404860	  721.3	  469.5	 9789.0	...
8404861	  721.6	  469.3	 9789.0	...
8404862	  722.0	  469.2	 9791.0	...
8404863	  722.2	  469.0	 9793.0	...
8404864	  722.1	  469.0	 9797.0	...
8404865	  722.1	  468.9	 9800.0	...
8404866	  722.4	  468.7	 9800.0	...
8404867	  722.8	  468.3	 9797.0	...
8404868	  723.0	  468.3	 9793.0	...
8404869	  723.0	  468.7	 9790.0	...
8404870	  722.7	  469.1	 9790.0	...
8404871	  722.3	  469.5	 9790.0	...
8404872	  722.1	  470.0	 9789.0	...
8404873	  721.8	  470.4	 9789.0	...
8404874	  721.7	  470.3	 9789.0	...
8404875	  721.0	  470.0	 9791.0	...
8404876	  720.3	  469.6	 9793.0	...
8404877	  720.4	  469.4	 9796.0	...
8404878	  721.1	  469.4	 9797.0	...
8404879	  721.9	  469.6	 9798.0	...
8404880	  721.9	  470.0	 9797.0	...
8404881	  722.3	  469.3	 9797.0	...
8404882	  722.6	  468.4	 9790.0	...
8404883	  722.7	  467.4	 9783.0	...
8404884	  722.5	  467.4	 9777.0	...
8404885	  722.3	  467.4	 9778.0	...
8404886	  721.9	  467.7	 9782.0	...
8404887	  721.5	  468.0	 9785.0	...
8404888	  721.3	  468.2	 9787.0	...
8404889	  721.5	  468.0	 9787.0	...
8404890	  721.7	  467.9	 9794.0	...
8404891	  721.7	  467.9	 9800.0	...
8404892	  721.6	  467.9	 9808.0	...
8404893	  721.4	  467.9	 9809.0	...
8404894	  721.2	  468.0	 9809.0	...
8404895	  721.4	  467.7	 9808.0	...
8404896	  721.9	  467.3	 9808.0	...
8404897	  722.5	  467.7	 9808.0	...
8404898	  722.8	  468.4	 9806.0	...
8404899	  722.6	  468.6	 9800.0	...
8404900	  722.4	  468.0	 9796.0	...
8404901	  721.9	  467.4	 9799.0	...
8404902	  721.6	  467.4	 9805.0	...
8404903	  721.3	  467.5	 9806.0	...
8404904	  721.1	  467.6	 9804.0	...
8404905	  721.1	  467.5	 9803.0	...
8404906	  721.2	  467.4	 9804.0	...
8404907	  721.5	  467.6	 9804.0	...
8404908	  721.8	  467.8	 9798.0	...
8404909	  722.0	  467.6	 9793.0	...
8404910	  721.7	  467.3	 9794.0	...
8404911	  721.3	  466.9	 9799.0	...
8404912	  721.5	  467.5	 9800.0	...
8404913	  722.0	  468.1	 9795.0	...
8404914	  723.0	  468.4	 9790.0	...
8404915	  723.2	  468.0	 9784.0	...
8404916	  723.3	  467.6	 9778.0	...
8404917	  723.1	  467.5	 9787.0	...
8404918	  722.9	  467.5	 9801.0	...
8404919	  722.8	  467.3	 9815.0	...
8404920	  722.8	  467.4	 9813.0	...
8404921	  722.7	  467.8	 9812.0	...
8404922	  722.7	  468.4	 9813.0	...
8404923	  722.4	  468.2	 9813.0	...
8404924	  722.1	  467.7	 9812.0	...
8404925	  721.9	  467.7	 9806.0	...
8404926	  722.1	  468.1	 9799.0	...
8404927	  722.3	  468.4	 9795.0	...
8404928	  722.7	  468.0	 9795.0	...
8404929	  723.1	  467.7	 9797.0	...
8404930	  723.6	  467.7	 9797.0	...
8404931	  723.4	  467.9	 9798.0	...
8404932	  723.0	  468.1	 9798.0	...
8404933	  722.8	  467.9	 9792.0	...
8404934	  722.8	  467.3	 9785.0	...
8404935	  722.9	  466.7	 9779.0	...
8404936	  722.9	  466.8	 9779.0	...
8404937	  722.6	  467.1	 9782.0	...
8404938	  722.4	  467.3	 9786.0	...
8404939	  721.9	  466.5	 9790.0	...
8404940	  721.7	  465.8	 9793.0	...
8404941	  721.6	  465.1	 9795.0	...
8404942	  721.8	  465.2	 9796.0	...
8404943	  722.1	  465.0	 9796.0	...
8404944	  722.5	  464.8	 9792.0	...
8404945	  722.7	  464.8	 9792.0	...
8404946	  722.8	  465.3	 9795.0	...
MSG	8404947 0000 _ Number On
8404947	  723.0	  466.1	 9799.0	...
8404948	  723.1	  466.5	 9800.0	...
8404949	  723.1	  466.7	 9799.0	...
8404950	  723.0	  466.6	 9799.0	...
8404951	  722.7	  466.3	 9802.0	...
8404952	  722.5	  466.0	 9805.0	...
8404953	  722.2	  465.5	 9807.0	...
8404954	  722.4	  465.1	 9808.0	...
8404955	  722.7	  465.6	 9808.0	...
8404956	  722.7	  466.5	 9806.0	...
8404957	  722.5	  467.2	 9801.0	...
8404958	  722.7	  467.0	 9797.0	...
8404959	  723.3	  466.8	 9793.0	...
8404960	  723.9	  466.7	 9794.0	...
8404961	  723.9	  466.5	 9796.0	...
8404962	  722.9	  466.4	 9799.0	...
8404963	  721.9	  466.7	 9802.0	...
8404964	  721.2	  467.3	 9802.0	...
8404965	  721.5	  467.6	 9804.0	...
8404966	  721.9	  467.0	 9807.0	...
8404967	  722.6	  466.4	 9810.0	...
8404968	  723.2	  466.4	 9810.0	...
8404969	  723.7	  466.8	 9809.0	...
8404970	  723.6	  467.3	 9807.0	...
8404971	  723.4	  466.7	 9805.0	...
8404972	  723.2	  466.1	 9804.0	...
8404973	  723.2	  465.8	 9802.0	...
8404974	  723.2	  466.2	 9800.0	...
8404975	  723.3	  466.5	 9797.0	...
8404976	  723.2	  466.5	 9794.0	...
8404977	  723.2	  466.8	 9790.0	...
8404978	  723.8	  467.2	 9791.0	...
8404979	  724.3	  467.0	 9793.0	...
8404980	  724.0	  466.4	 9796.0	...
8404981	  723.1	  466.0	 9796.0	...
8404982	  722.2	  466.2	 9794.0	...
8404983	  722.2	  466.3	 9792.0	...
8404984	  721.9	  466.4	 9795.0	...
8404985	  721.5	  466.4	 9804.0	...
8404986	  721.7	  466.2	 9813.0	...
8404987	  722.4	  466.0	 9817.0	...
8404988	  723.1	  465.4	 9817.0	...
8404989	  722.6	  465.1	 9816.0	...
8404990	  722.0	  464.9	 9819.0	...
8404991	  721.4	  465.1	 9822.0	...
8404992	  721.5	  465.1	 9823.0	...
8404993	  721.5	  464.9	 9822.0	...
8404994	  721.4	  465.2	 9825.0	...
8404995	  721.2	  465.6	 9830.0	...
8404996	  721.1	  466.0	 9829.0	...
8404997	  721.4	  466.6	 9823.0	...
8404998	  721.6	  467.2	 9811.0	...
8404999	  721.6	  467.9	 9805.0	...
8405000	  721.7	  467.5	 9801.0	...
8405001	  721.8	  467.1	 9805.0	...
8405002	  722.0	  466.7	 9808.0	...
8405003	  722.0	  466.8	 9810.0	...
8405004	  721.7	  467.0	 9813.0	...
8405005	  721.2	  467.0	 9820.0	...
8405006	  720.7	  466.7	 9825.0	...
8405007	  721.0	  466.2	 9827.0	...
8405008	  721.4	  465.7	 9825.0	...
8405009	  721.8	  465.4	 9824.0	...
8405010	  721.6	  465.2	 9823.0	...
8405011	  721.5	  465.2	 9823.0	...
8405012	  720.7	  465.3	 9825.0	...
8405013	  719.8	  465.3	 9827.0	...
8405014	  719.0	  465.1	 9830.0	...
8405015	  719.1	  465.2	 9831.0	...
8405016	  719.5	  465.3	 9832.0	...
8405017	  720.2	  464.7	 9833.0	...
8405018	  720.9	  463.9	 9834.0	...
8405019	  721.3	  464.2	 9833.0	...
8405020	  721.4	  465.2	 9832.0	...
8405021	  721.6	  466.0	 9829.0	...
8405022	  721.6	  465.6	 9824.0	...
8405023	  721.6	  465.4	 9822.0	...
8405024	  721.7	  465.3	 9822.0	...
8405025	  721.9	  465.2	 9826.0	...
8405026	  721.6	  465.6	 9828.0	...
8405027	  721.2	  466.0	 9825.0	...
8405028	  720.8	  466.0	 9820.0	...
8405029	  720.7	  465.5	 9820.0	...
8405030	  721.0	  465.3	 9826.0	...
8405031	  721.3	  465.5	 9833.0	...
8405032	  722.0	  465.7	 9834.0	...
8405033	  722.3	  465.7	 9833.0	...
8405034	  722.4	  465.6	 9831.0	...
8405035	  722.0	  465.7	 9828.0	...
8405036	  721.7	  465.9	 9823.0	...
8405037	  721.4	  465.7	 9819.0	...
8405038	  721.4	  465.2	 9815.0	...
8405039	  721.3	  464.9	 9813.0	...
8405040	  721.4	  465.3	 9819.0	...
8405041	  720.7	  465.7	 9824.0	...
8405042	  719.9	  465.7	 9829.0	...
8405043	  719.2	  465.8	 9829.0	...
8405044	  719.4	  465.8	 9831.0	...
8405045	  719.8	  465.7	 9831.0	...
8405046	  720.1	  465.4	 9830.0	...
8405047	  720.3	  465.7	 9822.0	...
8405048	  720.4	  466.3	 9815.0	...
8405049	  720.5	  466.6	 9809.0	...
8405050	  721.0	  466.3	 9811.0	...
8405051	  721.6	  465.9	 9812.0	...
8405052	  722.4	  465.9	 9813.0	...
8405053	  722.7	  466.0	 9816.0	...
8405054	  723.0	  466.2	 9819.0	...
8405055	  723.0	  466.3	 9821.0	...
8405056	  722.5	  466.4	 9820.0	...
8405057	  722.0	  466.4	 9818.0	...
8405058	  721.4	  466.0	 9816.0	...
8405059	  721.2	  465.5	 9809.0	...
8405060	  721.2	  464.8	 9806.0	...
8405061	  721.3	  464.6	 9809.0	...
8405062	  721.6	  465.2	 9817.0	...
8405063	  721.7	  466.0	 9826.0	...
8405064	  722.2	  466.8	 9827.0	...
8405065	  722.5	  467.0	 9828.0	...
8405066	  722.0	  466.9	 9829.0	...
8405067	  721.0	  466.6	 9828.0	...
8405068	  720.1	  466.3	 9825.0	...
8405069	  720.0	  465.5	 9822.0	...
8405070	  719.9	  464.8	 9825.0	...
8405071	  719.9	  464.7	 9829.0	...
8405072	  719.9	  465.3	 9833.0	...
8405073	  720.2	  466.1	 9833.0	...
8405074	  720.4	  466.2	 9832.0	...
8405075	  720.7	  466.3	 9828.0	...
8405076	  720.7	  466.2	 9824.0	...
8405077	  720.4	  464.7	 9824.0	...
8405078	  720.1	  463.2	 9831.0	...
8405079	  719.8	  462.8	 9837.0	...
8405080	  719.7	  463.8	 9839.0	...
8405081	  719.9	  464.9	 9836.0	...
8405082	  720.4	  464.8	 9832.0	...
8405083	  721.2	  464.7	 9828.0	...
8405084	  721.8	  464.6	 9823.0	...
8405085	  721.8	  464.5	 9819.0	...
8405086	  721.5	  464.3	 9819.0	...
8405087	  721.1	  463.8	 9823.0	...
8405088	  720.9	  463.4	 9827.0	...
8405089	  720.7	  463.3	 9830.0	...
8405090	  721.0	  463.4	 9831.0	...
8405091	  721.5	  463.4	 9831.0	...
8405092	  721.9	  463.4	 9830.0	...
8405093	  721.6	  463.5	 9834.0	...
8405094	  721.2	  463.5	 9838.0	...
8405095	  720.6	  463.2	 9844.0	...
8405096	  720.3	  462.8	 9845.0	...
8405097	  720.4	  462.6	 9842.0	...
8405098	  720.8	  463.0	 9837.0	...
8405099	  721.4	  463.9	 9832.0	...
8405100	  721.9	  464.6	 9828.0	...
8405101	  722.3	  465.0	 9824.0	...
8405102	  722.5	  465.3	 9823.0	...
8405103	  722.5	  465.5	 9827.0	...
8405104	  722.1	  465.6	 9832.0	...
8405105	  721.7	  465.2	 9837.0	...
8405106	  721.6	  464.9	 9840.0	...
8405107	  722.0	  464.8	 9844.0	...
8405108	  722.3	  464.8	 9843.0	...
8405109	  721.6	  464.7	 9845.0	...
8405110	  720.8	  465.1	 9846.0	...
8405111	  720.0	  465.5	 9844.0	...
8405112	  720.0	  465.7	 9840.0	...
8405113	  720.0	  465.5	 9839.0	...
8405114	  720.2	  465.1	 9841.0	...
8405115	  720.4	  464.4	 9838.0	...
8405116	  720.4	  463.9	 9834.0	...
8405117	  720.6	  463.9	 9830.0	...
8405118	  720.8	  464.5	 9834.0	...
8405119	  721.1	  464.2	 9836.0	...
8405120	  721.1	  463.3	 9835.0	...
8405121	  721.0	  462.6	 9833.0	...
8405122	  721.0	  462.7	 9832.0	...
8405123	  721.0	  462.9	 9833.0	...
8405124	  720.6	  463.2	 9836.0	...
8405125	  720.3	  463.2	 9839.0	...
8405126	  720.8	  463.0	 9841.0	...
8405127	  721.5	  462.8	 9838.0	...
8405128	  722.1	  462.8	 9833.0	...
8405129	  721.9	  463.0	 9831.0	...
8405130	  721.4	  463.2	 9835.0	...
8405131	  721.1	  463.4	 9839.0	...
8405132	  721.1	  463.9	 9841.0	...
8405133	  721.2	  464.2	 9841.0	...
8405134	  721.6	  464.6	 9841.0	...
8405135	  721.8	  464.5	 9840.0	...
8405136	  721.4	  464.1	 9839.0	...
8405137	  720.7	  463.5	 9838.0	...
8405138	  719.9	  462.9	 9834.0	...
8405139	  719.6	  462.9	 9827.0	...
8405140	  719.3	  463.0	 9820.0	...
8405141	  719.0	  462.8	 9816.0	...
8405142	  719.1	  462.5	 9815.0	...
8405143	  719.1	  462.9	 9814.0	...
8405144	  719.1	  463.7	 9814.0	...
8405145	  719.2	  464.7	 9812.0	...
8405146	  720.1	  464.8	 9809.0	...
8405147	  721.1	  464.9	 9806.0	...
8405148	  721.8	  464.5	 9811.0	...
8405149	  721.5	  463.6	 9824.0	...
8405150	  721.3	  462.8	 9836.0	...
8405151	  721.1	  462.8	 9842.0	...
8405152	  720.8	  463.6	 9842.0	...
8405153	  720.2	  464.0	 9842.0	...
8405154	  719.4	  463.6	 9840.0	...
8405155	  719.2	  463.0	 9837.0	...
8405156	  719.4	  462.8	 9834.0	...
8405157	  719.8	  462.4	 9835.0	...
8405158	  720.3	  462.2	 9836.0	...
8405159	  720.6	  461.9	 9838.0	...
8405160	  720.6	  461.8	 9840.0	...
8405161	  720.7	  461.7	 9841.0	...
8405162	  720.6	  461.6	 9845.0	...
8405163	  720.5	  461.7	 9848.0	...
8405164	  720.3	  461.8	 9850.0	...
8405165	  720.3	  461.9	 9848.0	...
8405166	  720.2	  461.9	 9847.0	...
8405167	  720.1	  461.8	 9847.0	...
8405168	  719.3	  462.0	 9848.0	...
8405169	  718.6	  462.2	 9850.0	...
8405170	  717.6	  461.8	 9850.0	...
8405171	  717.2	  461.1	 9848.0	...
8405172	  717.4	  460.6	 9847.0	...
8405173	  718.0	  460.9	 9842.0	...
8405174	  718.8	  461.8	 9838.0	...
8405175	  719.0	  462.5	 9834.0	...
8405176	  719.0	  462.6	 9833.0	...
8405177	  719.0	  462.1	 9832.0	...
8405178	  719.1	  462.0	 9832.0	...
8405179	  719.3	  462.5	 9833.0	...
8405180	  719.5	  463.0	 9835.0	...
8405181	  719.7	  462.6	 9839.0	...
8405182	  719.9	  462.1	 9843.0	...
8405183	  719.9	  461.7	 9847.0	...
8405184	  720.1	  462.1	 9849.0	...
8405185	  720.2	  462.5	 9850.0	...
8405186	  720.1	  462.9	 9844.0	...
8405187	  719.8	  463.1	 9836.0	...
8405188	  719.6	  463.3	 9829.0	...
8405189	  719.7	  463.3	 9835.0	...
8405190	  720.0	  463.4	 9841.0	...
8405191	  720.4	  463.6	 9847.0	...
8405192	  720.9	  463.7	 9848.0	...
8405193	  721.3	  463.7	 9845.0	...
8405194	  721.5	  463.8	 9842.0	...
8405195	  721.8	  464.1	 9838.0	...
8405196	  721.8	  464.5	 9840.0	...
8405197	  721.4	  464.5	 9842.0	...
8405198	  720.8	  463.9	 9851.0	...
8405199	  720.3	  463.5	 9859.0	...
8405200	  720.0	  463.4	 9857.0	...
8405201	  720.0	  463.4	 9849.0	...
8405202	  720.1	  463.1	 9841.0	...
8405203	  720.4	  463.1	 9842.0	...
8405204	  720.6	  463.2	 9842.0	...
8405205	  720.4	  463.3	 9841.0	...
8405206	  719.8	  463.0	 9840.0	...
8405207	  719.4	  462.4	 9841.0	...
8405208	  719.4	  461.9	 9845.0	...
8405209	  719.1	  461.6	 9851.0	...
8405210	  718.6	  461.7	 9855.0	...
8405211	  718.0	  461.9	 9856.0	...
8405212	  718.0	  462.0	 9856.0	...
8405213	  718.0	  462.1	 9857.0	...
8405214	  718.1	  462.3	 9857.0	...
8405215	  718.4	  462.6	 9856.0	...
8405216	  718.6	  463.0	 9855.0	...
8405217	  718.7	  463.1	 9858.0	...
8405218	  718.6	  463.0	 9862.0	...
8405219	  718.4	  463.0	 9865.0	...
8405220	  719.2	  463.0	 9859.0	...
8405221	  720.1	  463.0	 9854.0	...
8405222	  720.3	  463.0	 9850.0	...
8405223	  719.1	  462.2	 9853.0	...
8405224	  717.9	  461.3	 9857.0	...
8405225	  717.3	  460.4	 9863.0	...
8405226	  717.2	  460.3	 9864.0	...
8405227	  718.2	  460.8	 9859.0	...
8405228	  719.5	  461.6	 9852.0	...
8405229	  720.2	  462.8	 9847.0	...
8405230	  719.8	  463.5	 9847.0	...
8405231	  719.4	  462.9	 9847.0	...
8405232	  719.4	  462.0	 9852.0	...
8405233	  718.5	  460.8	 9860.0	...
8405234	  717.7	  460.6	 9867.0	...
8405235	  718.0	  460.3	 9867.0	...
8405236	  719.1	  460.6	 9864.0	...
8405237	  720.4	  461.0	 9859.0	...
8405238	  720.7	  461.6	 9852.0	...
8405239	  720.9	  462.0	 9848.0	...
8405240	  720.9	  462.3	 9845.0	...
8405241	  720.7	  462.3	 9843.0	...
8405242	  720.5	  462.3	 9842.0	...
8405243	  720.3	  462.2	 9841.0	...
8405244	  720.5	  462.3	 9841.0	...
8405245	  720.8	  462.3	 9843.0	...
8405246	  721.1	  462.3	 9847.0	...
8405247	  721.0	  462.0	 9854.0	...
8405248	  720.8	  461.4	 9860.0	...
8405249	  720.8	  460.7	 9862.0	...
8405250	  720.8	  460.3	 9859.0	...
8405251	  720.9	  460.3	 9857.0	...
MSG	8405252 0000 _ Number Off
8405252	  720.5	  460.2	 9856.0	...
8405253	  719.6	  460.3	 9856.0	...
8405254	  718.8	  461.0	 9857.0	...
8405255	  718.9	  461.6	 9857.0	...
8405256	  719.5	  462.4	 9858.0	...
8405257	  720.0	  462.5	 9864.0	...
8405258	  720.0	  461.5	 9873.0	...
8405259	  719.2	  460.5	 9882.0	...
8405260	  718.3	  459.5	 9885.0	...
8405261	  717.6	  459.6	 9884.0	...
8405262	  718.2	  459.4	 9878.0	...
8405263	  718.8	  459.2	 9872.0	...
8405264	  719.9	  459.3	 9867.0	...
8405265	  720.4	  460.0	 9866.0	...
8405266	  720.5	  460.5	 9864.0	...
8405267	  720.0	  460.9	 9863.0	...
8405268	  719.5	  461.0	 9862.0	...
8405269	  719.3	  461.4	 9863.0	...
8405270	  719.3	  461.7	 9865.0	...
8405271	  719.6	  461.9	 9861.0	...
8405272	  720.0	  462.0	 9855.0	...
8405273	  720.3	  462.0	 9852.0	...
8405274	  720.3	  461.8	 9859.0	...
8405275	  720.3	  461.4	 9868.0	...
8405276	  720.2	  461.1	 9875.0	...
8405277	  720.2	  461.0	 9877.0	...
8405278	  720.1	  461.1	 9876.0	...
8405279	  719.9	  461.5	 9874.0	...
8405280	  719.7	  461.9	 9872.0	...
8405281	  719.5	  462.3	 9871.0	...
8405282	  719.4	  462.5	 9871.0	...
8405283	  719.3	  462.6	 9871.0	...
8405284	  719.3	  462.6	 9869.0	...
8405285	  719.7	  462.5	 9867.0	...
8405286	  720.3	  462.7	 9866.0	...
8405287	  720.8	  462.9	 9866.0	...
8405288	  720.8	  463.3	 9867.0	...
8405289	  720.6	  463.0	 9868.0	...
8405290	  720.5	  462.8	 9869.0	...
8405291	  720.5	  462.7	 9870.0	...
8405292	  720.7	  463.0	 9870.0	...
8405293	  720.9	  462.6	 9871.0	...
8405294	  720.7	  462.1	 9873.0	...
8405295	  720.4	  461.6	 9876.0	...
8405296	  720.2	  461.6	 9874.0	...
8405297	  720.3	  461.6	 9871.0	...
8405298	  720.4	  461.5	 9877.0	...
8405299	  720.1	  461.8	 9886.0	...
8405300	  719.7	  462.2	 9891.0	...
8405301	  719.3	  462.5	 9887.0	...
8405302	  719.7	  462.3	 9883.0	...
8405303	  720.3	  462.0	 9881.0	...
8405304	  720.9	  461.7	 9878.0	...
8405305	  721.1	  461.4	 9874.0	...
8405306	  720.9	  461.4	 9870.0	...
8405307	  720.6	  461.5	 9877.0	...
8405308	  720.1	  461.4	 9884.0	...
8405309	  719.7	  461.4	 9890.0	...
8405310	  719.4	  461.3	 9889.0	...
8405311	  719.4	  461.4	 9888.0	...
8405312	  719.5	  461.3	 9888.0	...
8405313	  719.5	  461.4	 9888.0	...
8405314	  719.8	  461.6	 9884.0	...
8405315	  720.2	  462.0	 9880.0	...
8405316	  720.5	  462.3	 9885.0	...
8405317	  719.9	  462.0	 9894.0	...
8405318	  719.2	  462.0	 9902.0	...
8405319	  718.6	  462.0	 9902.0	...
8405320	  718.6	  461.8	 9902.0	...
8405321	  718.7	  461.2	 9902.0	...
8405322	  719.4	  461.1	 9898.0	...
8405323	  720.0	  461.6	 9894.0	...
8405324	  720.2	  462.3	 9891.0	...
8405325	  719.8	  462.3	 9891.0	...
8405326	  719.1	  461.8	 9892.0	...
8405327	  718.8	  461.3	 9895.0	...
8405328	  718.7	  460.9	 9896.0	...
8405329	  719.2	  461.7	 9898.0	...
8405330	  719.7	  462.4	 9899.0	...
8405331	  719.9	  462.9	 9896.0	...
8405332	  719.8	  461.9	 9891.0	...
8405333	  719.6	  461.0	 9889.0	...
8405334	  719.5	  460.2	 9893.0	...
8405335	  719.4	  460.5	 9898.0	...
8405336	  719.1	  460.5	 9901.0	...
8405337	  719.1	  460.4	 9899.0	...
8405338	  719.5	  460.3	 9895.0	...
8405339	  720.1	  460.2	 9893.0	...
8405340	  720.5	  460.5	 9894.0	...
8405341	  720.6	  461.0	 9895.0	...
8405342	  720.4	  461.6	 9898.0	...
8405343	  720.1	  461.7	 9901.0	...
8405344	  719.7	  461.7	 9905.0	...
8405345	  719.7	  461.5	 9910.0	...
8405346	  719.6	  461.2	 9916.0	...
8405347	  719.5	  460.9	 9922.0	...
8405348	  719.6	  461.6	 9922.0	...
8405349	  719.1	  462.4	 9924.0	...
8405350	  718.6	  462.9	 9926.0	...
8405351	  718.1	  462.5	 9926.0	...
8405352	  718.3	  462.0	 9924.0	...
8405353	  718.6	  461.6	 9915.0	...
8405354	  719.5	  461.2	 9908.0	...
8405355	  719.9	  460.9	 9901.0	...
8405356	  720.1	  460.7	 9901.0	...
8405357	  719.2	  460.8	 9911.0	...
8405358	  718.4	  460.7	 9920.0	...
8405359	  718.0	  460.6	 9924.0	...
8405360	  718.5	  460.7	 9918.0	...
8405361	  719.5	  461.0	 9911.0	...
8405362	  720.5	  461.5	 9908.0	...
8405363	  721.2	  461.9	 9906.0	...
8405364	  721.1	  462.3	 9910.0	...
8405365	  720.4	  462.1	 9916.0	...
8405366	  719.7	  461.8	 9922.0	...
8405367	  719.8	  461.3	 9916.0	...
8405368	  720.1	  461.4	 9911.0	...
8405369	  720.4	  461.7	 9908.0	...
8405370	  720.2	  462.0	 9911.0	...
8405371	  719.7	  461.5	 9914.0	...
8405372	  719.4	  460.9	 9916.0	...
8405373	  719.0	  460.2	 9923.0	...
8405374	  718.9	  460.1	 9930.0	...
8405375	  719.0	  460.5	 9936.0	...
8405376	  719.7	  461.0	 9935.0	...
8405377	  720.4	  461.4	 9936.0	...
8405378	  721.0	  461.3	 9939.0	...
8405379	  721.0	  461.1	 9944.0	...
8405380	  721.0	  461.0	 9948.0	...
8405381	  721.1	  461.0	 9942.0	...
8405382	  720.8	  460.6	 9935.0	...
8405383	  720.3	  460.3	 9933.0	...
8405384	  719.7	  460.0	 9939.0	...
8405385	  719.5	  460.5	 9946.0	...
8405386	  719.3	  460.9	 9945.0	...
8405387	  719.2	  461.5	 9945.0	...
8405388	  718.4	  461.8	 9948.0	...
8405389	  718.1	  462.2	 9951.0	...
8405390	  717.9	  462.7	 9947.0	...
8405391	  719.7	  462.9	 9940.0	...
8405392	  721.1	  462.8	 9935.0	...
8405393	  721.2	  462.8	 9937.0	...
8405394	  720.1	  462.9	 9939.0	...
8405395	  719.8	  463.0	 9933.0	...
8405396	  720.6	  462.6	 9926.0	...
8405397	  721.4	  462.3	 9920.0	...
8405398	  721.1	  462.1	 9925.0	...
8405399	  720.8	  462.5	 9930.0	...
8405400	  720.7	  463.0	 9934.0	...
8405401	  720.9	  462.7	 9933.0	...
8405402	  721.1	  461.9	 9932.0	...
8405403	  721.2	  461.2	 9930.0	...
8405404	  721.5	  461.1	 9929.0	...
8405405	  721.7	  461.6	 9927.0	...
8405406	  721.8	  462.1	 9928.0	...
8405407	  721.6	  462.5	 9930.0	...
8405408	  721.6	  462.1	 9933.0	...
8405409	  721.7	  461.7	 9934.0	...
8405410	  721.7	  461.6	 9935.0	...
8405411	  721.7	  461.6	 9936.0	...
8405412	  721.7	  461.4	 9935.0	...
8405413	  721.7	  461.1	 9934.0	...
8405414	  721.5	  460.8	 9932.0	...
8405415	  721.3	  460.6	 9932.0	...
8405416	  721.2	  460.6	 9934.0	...
8405417	  720.9	  460.7	 9940.0	...
8405418	  720.7	  460.9	 9947.0	...
8405419	  720.4	  460.9	 9951.0	...
8405420	  720.7	  460.8	 9953.0	...
8405421	  721.0	  460.6	 9955.0	...
8405422	  721.2	  460.5	 9958.0	...
8405423	  721.1	  460.1	 9960.0	...
8405424	  721.0	  460.0	 9960.0	...
8405425	  720.3	  460.0	 9964.0	...
8405426	  719.6	  460.5	 9968.0	...
8405427	  719.5	  459.9	 9971.0	...
8405428	  720.0	  459.1	 9973.0	...
8405429	  720.6	  458.5	 9973.0	...
8405430	  720.8	  458.8	 9974.0	...
8405431	  720.5	  458.9	 9975.0	...
8405432	  720.1	  458.9	 9976.0	...
8405433	  720.5	  459.3	 9975.0	...
8405434	  721.4	  460.0	 9973.0	...
8405435	  722.3	  460.8	 9970.0	...
8405436	  722.4	  461.0	 9967.0	...
8405437	  721.8	  461.2	 9963.0	...
8405438	  721.3	  461.3	 9958.0	...
8405439	  720.9	  461.3	 9954.0	...
8405440	  721.0	  461.3	 9955.0	...
8405441	  721.2	  461.2	 9956.0	...
8405442	  721.4	  460.4	 9955.0	...
8405443	  721.5	  459.7	 9952.0	...
8405444	  721.4	  459.2	 9952.0	...
8405445	  721.3	  459.4	 9953.0	...
8405446	  721.5	  460.1	 9952.0	...
8405447	  721.9	  460.6	 9950.0	...
8405448	  722.3	  460.8	 9949.0	...
8405449	  722.4	  460.6	 9952.0	...
8405450	  722.4	  460.4	 9957.0	...
8405451	  722.7	  460.3	 9962.0	...
8405452	  723.1	  460.3	 9966.0	...
MSG	8405453 0000 _ Number On
8405453	  723.2	  460.3	 9965.0	...
8405454	  723.1	  460.4	 9964.0	...
8405455	  723.0	  460.2	 9963.0	...
8405456	  723.1	  460.0	 9962.0	...
8405457	  723.0	  459.9	 9962.0	...
8405458	  722.8	  459.9	 9966.0	...
8405459	  722.7	  460.0	 9969.0	...
8405460	  722.8	  460.1	 9971.0	...
8405461	  722.6	  460.8	 9970.0	...
8405462	  722.2	  461.5	 9969.0	...
8405463	  722.0	  461.8	 9969.0	...
8405464	  722.3	  461.0	 9968.0	...
8405465	  722.8	  460.1	 9967.0	...
8405466	  723.3	  460.0	 9966.0	...
8405467	  723.6	  460.3	 9967.0	...
8405468	  723.7	  460.6	 9968.0	...
8405469	  723.6	  460.3	 9967.0	...
8405470	  723.6	  459.7	 9965.0	...
8405471	  723.5	  459.1	 9966.0	...
8405472	  723.3	  459.0	 9970.0	...
8405473	  723.1	  459.2	 9974.0	...
8405474	  723.2	  459.7	 9975.0	...
8405475	  723.6	  460.0	 9974.0	...
8405476	  723.9	  460.0	 9976.0	...
8405477	  724.0	  459.8	 9979.0	...
8405478	  724.0	  459.5	 9983.0	...
8405479	  724.0	  459.7	 9987.0	...
8405480	  724.1	  460.4	 9989.0	...
8405481	  724.2	  461.0	 9989.0	...
8405482	  724.4	  461.3	 9986.0	...
8405483	  724.6	  461.2	 9983.0	...
8405484	  724.7	  461.1	 9986.0	...
8405485	  724.6	  460.9	 9990.0	...
8405486	  724.7	  460.7	 9995.0	...
8405487	  724.7	  460.4	 9990.0	...
8405488	  724.7	  460.4	 9984.0	...
8405489	  724.7	  460.4	 9979.0	...
8405490	  724.5	  460.3	 9981.0	...
8405491	  724.4	  459.5	 9982.0	...
8405492	  724.3	  458.6	 9984.0	...
8405493	  724.3	  457.8	 9989.0	...
8405494	  724.3	  457.6	 9994.0	...
8405495	  724.3	  457.4	 9997.0	...
8405496	  723.8	  458.2	 9993.0	...
8405497	  723.4	  459.0	 9989.0	...
8405498	  723.7	  459.5	 9988.0	...
8405499	  724.5	  459.1	 9988.0	...
8405500	  725.1	  458.8	 9987.0	...
8405501	  725.0	  458.7	 9986.0	...
8405502	  725.0	  458.9	 9984.0	...
8405503	  724.8	  459.2	 9985.0	...
8405504	  724.8	  459.7	 9985.0	...
8405505	  724.7	  459.9	 9986.0	...
8405506	  724.5	  460.0	 9988.0	...
8405507	  724.0	  459.8	 9989.0	...
8405508	  723.6	  459.6	 9991.0	...
8405509	  723.5	  459.6	 9996.0	...
8405510	  723.3	  459.1	10001.0	...
8405511	  723.1	  458.5	10003.0	...
8405512	  722.8	  457.9	10004.0	...
8405513	  722.9	  457.9	10005.0	...
8405514	  723.0	  458.3	10005.0	...
8405515	  723.0	  458.8	10005.0	...
8405516	  723.1	  459.5	10003.0	...
8405517	  723.7	  459.7	10000.0	...
8405518	  724.4	  459.7	 9996.0	...
8405519	  724.8	  459.0	 9995.0	...
8405520	  724.4	  458.5	 9995.0	...
8405521	  724.2	  458.1	 9996.0	...
8405522	  724.2	  458.3	 9998.0	...
8405523	  724.1	  458.6	 9999.0	...
8405524	  723.7	  458.2	10000.0	...
8405525	  723.4	  457.6	10000.0	...
8405526	  723.3	  456.9	10003.0	...
8405527	  723.2	  456.8	10006.0	...
8405528	  722.9	  457.2	10003.0	...
8405529	  722.6	  457.9	 9997.0	...
8405530	  722.6	  458.7	 9991.0	...
8405531	  722.9	  459.1	 9991.0	...
8405532	  723.6	  459.2	 9992.0	...
8405533	  724.2	  459.1	 9994.0	...
8405534	  724.4	  459.5	 9995.0	...
8405535	  723.8	  459.9	 9996.0	...
8405536	  723.1	  459.9	 9995.0	...
8405537	  722.9	  459.1	 9999.0	...
8405538	  723.3	  458.2	10002.0	...
8405539	  723.5	  457.9	10000.0	...
8405540	  723.6	  458.3	 9994.0	...
8405541	  723.5	  458.7	 9987.0	...
8405542	  723.5	  459.0	 9986.0	...
8405543	  723.3	  459.2	 9986.0	...
8405544	  723.2	  459.2	 9997.0	...
8405545	  723.2	  459.0	10008.0	...
8405546	  723.4	  458.6	10018.0	...
8405547	  723.6	  458.3	10013.0	...
8405548	  723.7	  458.0	10009.0	...
8405549	  723.6	  457.7	10007.0	...
8405550	  723.4	  457.2	10008.0	...
8405551	  723.6	  456.7	10008.0	...
8405552	  723.9	  456.7	10009.0	...
8405553	  723.9	  457.0	10010.0	...
8405554	  723.5	  457.3	10011.0	...
8405555	  722.8	  457.2	10011.0	...
8405556	  722.5	  457.0	10011.0	...
8405557	  722.9	  456.7	10010.0	...
8405558	  723.6	  456.4	10010.0	...
8405559	  724.4	  456.2	10009.0	...
8405560	  724.6	  456.2	10007.0	...
8405561	  724.9	  456.2	10005.0	...
8405562	  725.1	  456.3	10003.0	...
8405563	  724.7	  456.4	10003.0	...
8405564	  723.8	  456.5	10012.0	...
8405565	  722.9	  456.9	10021.0	...
8405566	  722.7	  457.3	10028.0	...
8405567	  722.9	  457.3	10023.0	...
8405568	  723.1	  457.0	10020.0	...
8405569	  723.0	  456.8	10018.0	...
8405570	  723.0	  456.9	10015.0	...
8405571	  722.9	  457.2	10011.0	...
8405572	  723.1	  457.3	10008.0	...
8405573	  723.4	  457.3	10008.0	...
8405574	  723.7	  457.1	10007.0	...
8405575	  723.8	  456.9	10011.0	...
8405576	  723.8	  457.0	10014.0	...
8405577	  723.7	  457.0	10014.0	...
8405578	  723.3	  456.6	10010.0	...
8405579	  722.7	  456.4	10016.0	...
8405580	  722.3	  456.3	10025.0	...
8405581	  722.3	  456.5	10034.0	...
8405582	  722.6	  456.3	10035.0	...
8405583	  723.0	  456.2	10036.0	...
8405584	  723.2	  456.7	10039.0	...
8405585	  722.9	  457.3	10037.0	...
8405586	  722.4	  457.3	10030.0	...
8405587	  722.8	  456.6	10022.0	...
8405588	  723.6	  455.9	10022.0	...
8405589	  723.8	  455.9	10028.0	...
8405590	  723.2	  456.2	10038.0	...
8405591	  722.5	  456.5	10043.0	...
8405592	  722.0	  456.7	10047.0	...
8405593	  721.4	  456.1	10047.0	...
8405594	  721.2	  455.5	10047.0	...
8405595	  721.4	  454.9	10047.0	...
8405596	  721.7	  455.0	10048.0	...
8405597	  721.7	  454.7	10042.0	...
8405598	  722.6	  454.3	10035.0	...
8405599	  723.5	  454.0	10029.0	...
8405600	  724.3	  454.2	10030.0	...
8405601	  724.7	  455.1	10031.0	...
8405602	  725.1	  455.8	10035.0	...
8405603	  725.0	  456.4	10036.0	...
8405604	  724.5	  456.5	10037.0	...
8405605	  724.0	  456.6	10036.0	...
8405606	  723.8	  456.8	10036.0	...
8405607	  723.7	  457.1	10036.0	...
8405608	  724.0	  457.3	10036.0	...
8405609	  724.5	  457.3	10036.0	...
8405610	  725.2	  457.0	10035.0	...
8405611	  725.4	  456.7	10033.0	...
8405612	  725.8	  457.3	10034.0	...
8405613	  725.8	  458.3	10037.0	...
8405614	  725.6	  458.5	10040.0	...
EFIX R   8403641	8405614	1974	  723.8	  474.0	   9720
SSACC R  8405615
8405615	  725.2	  457.7	10041.0	...
8405616	  725.1	  457.0	10042.0	...
8405617	  725.1	  457.2	10041.0	...
8405618	  724.8	  457.6	10041.0	...
8405619	  724.4	  458.3	10043.0	...
8405620	  723.9	  458.9	10045.0	...
8405621	  724.7	  458.8	10048.0	...
8405622	  726.4	  456.2	10048.0	...
8405623	  728.7	  450.3	10049.0	...
8405624	  746.8	  405.4	10199.0	...
8405625	  763.9	  363.1	10348.0	...
8405626	  780.6	  324.3	10498.0	...
8405627	  780.6	  324.3	10498.0	...
SBLINK R 8405628
8405628	   .	   .	    0.0	...
8405629	   .	   .	    0.0	...
8405630	   .	   .	    0.0	...
8405631	   .	   .	    0.0	...
8405632	   .	   .	    0.0	...
8405633	   .	   .	    0.0	...
8405634	   .	   .	    0.0	...
8405635	   .	   .	    0.0	...
8405636	   .	   .	    0.0	...
8405637	   .	   .	    0.0	...
8405638	   .	   .	    0.0	...
8405639	   .	   .	    0.0	...
8405640	   .	   .	    0.0	...
8405641	   .	   .	    0.0	...
8405642	   .	   .	    0.0	...
8405643	   .	   .	    0.0	...
8405644	   .	   .	    0.0	...
8405645	   .	   .	    0.0	...
8405646	   .	   .	    0.0	...
8405647	   .	   .	    0.0	...
8405648	   .	   .	    0.0	...
8405649	   .	   .	    0.0	...
8405650	   .	   .	    0.0	...
8405651	   .	   .	    0.0	...
8405652	   .	   .	    0.0	...
8405653	   .	   .	    0.0	...
8405654	   .	   .	    0.0	...
8405655	   .	   .	    0.0	...
8405656	   .	   .	    0.0	...
8405657	   .	   .	    0.0	...
8405658	   .	   .	    0.0	...
8405659	   .	   .	    0.0	...
8405660	   .	   .	    0.0	...
8405661	   .	   .	    0.0	...
8405662	   .	   .	    0.0	...
8405663	   .	   .	    0.0	...
8405664	   .	   .	    0.0	...
8405665	   .	   .	    0.0	...
8405666	   .	   .	    0.0	...
8405667	   .	   .	    0.0	...
8405668	   .	   .	    0.0	...
8405669	   .	   .	    0.0	...
8405670	   .	   .	    0.0	...
8405671	   .	   .	    0.0	...
8405672	   .	   .	    0.0	...
8405673	   .	   .	    0.0	...
8405674	   .	   .	    0.0	...
8405675	   .	   .	    0.0	...
8405676	   .	   .	    0.0	...
8405677	   .	   .	    0.0	...
8405678	   .	   .	    0.0	...
8405679	   .	   .	    0.0	...
8405680	   .	   .	    0.0	...
8405681	   .	   .	    0.0	...
8405682	   .	   .	    0.0	...
8405683	   .	   .	    0.0	...
8405684	   .	   .	    0.0	...
8405685	   .	   .	    0.0	...
8405686	   .	   .	    0.0	...
8405687	   .	   .	    0.0	...
8405688	   .	   .	    0.0	...
8405689	   .	   .	    0.0	...
8405690	   .	   .	    0.0	...
8405691	   .	   .	    0.0	...
8405692	   .	   .	    0.0	...
8405693	   .	   .	    0.0	...
8405694	   .	   .	    0.0	...
8405695	   .	   .	    0.0	...
8405696	   .	   .	    0.0	...
8405697	   .	   .	    0.0	...
8405698	   .	   .	    0.0	...
8405699	   .	   .	    0.0	...
8405700	   .	   .	    0.0	...
8405701	   .	   .	    0.0	...
8405702	   .	   .	    0.0	...
8405703	   .	   .	    0.0	...
8405704	   .	   .	    0.0	...
8405705	   .	   .	    0.0	...
8405706	   .	   .	    0.0	...
8405707	   .	   .	    0.0	...
8405708	   .	   .	    0.0	...
8405709	   .	   .	    0.0	...
8405710	   .	   .	    0.0	...
8405711	   .	   .	    0.0	...
8405712	   .	   .	    0.0	...
8405713	   .	   .	    0.0	...
8405714	   .	   .	    0.0	...
8405715	   .	   .	    0.0	...
8405716	   .	   .	    0.0	...
8405717	   .	   .	    0.0	...
8405718	   .	   .	    0.0	...
8405719	   .	   .	    0.0	...
8405720	   .	   .	    0.0	...
8405721	   .	   .	    0.0	...
8405722	   .	   .	    0.0	...
8405723	   .	   .	    0.0	...
8405724	   .	   .	    0.0	...
8405725	   .	   .	    0.0	...
8405726	   .	   .	    0.0	...
8405727	   .	   .	    0.0	...
8405728	   .	   .	    0.0	...
8405729	   .	   .	    0.0	...
8405730	   .	   .	    0.0	...
8405731	   .	   .	    0.0	...
8405732	   .	   .	    0.0	...
8405733	   .	   .	    0.0	...
8405734	   .	   .	    0.0	...
8405735	   .	   .	    0.0	...
8405736	   .	   .	    0.0	...
8405737	   .	   .	    0.0	...
8405738	   .	   .	    0.0	...
8405739	   .	   .	    0.0	...
8405740	   .	   .	    0.0	...
8405741	   .	   .	    0.0	...
8405742	   .	   .	    0.0	...
8405743	   .	   .	    0.0	...
8405744	   .	   .	    0.0	...
8405745	   .	   .	    0.0	...
8405746	   .	   .	    0.0	...
8405747	   .	   .	    0.0	...
8405748	   .	   .	    0.0	...
8405749	   .	   .	    0.0	...
8405750	   .	   .	    0.0	...
8405751	   .	   .	    0.0	...
8405752	   .	   .	    0.0	...
8405753	   .	   .	    0.0	...
8405754	   .	   .	    0.0	...
8405755	   .	   .	    0.0	...
8405756	   .	   .	    0.0	...
8405757	   .	   .	    0.0	...
8405758	   .	   .	    0.0	...
8405759	   .	   .	    0.0	...
8405760	   .	   .	    0.0	...
8405761	   .	   .	    0.0	...
8405762	   .	   .	    0.0	...
8405763	   .	   .	    0.0	...
8405764	   .	   .	    0.0	...
8405765	   .	   .	    0.0	...
8405766	   .	   .	    0.0	...
MSG	8405767 0000 _ Number Off
8405767	   .	   .	    0.0	...
8405768	   .	   .	    0.0	...
8405769	   .	   .	    0.0	...
8405770	   .	   .	    0.0	...
8405771	   .	   .	    0.0	...
8405772	   .	   .	    0.0	...
8405773	   .	   .	    0.0	...
8405774	   .	   .	    0.0	...
8405775	   .	   .	    0.0	...
8405776	   .	   .	    0.0	...
8405777	   .	   .	    0.0	...
8405778	   .	   .	    0.0	...
8405779	   .	   .	    0.0	...
8405780	   .	   .	    0.0	...
8405781	   .	   .	    0.0	...
8405782	   .	   .	    0.0	...
8405783	   .	   .	    0.0	...
8405784	   .	   .	    0.0	...
8405785	   .	   .	    0.0	...
8405786	   .	   .	    0.0	...
8405787	   .	   .	    0.0	...
8405788	   .	   .	    0.0	...
8405789	   .	   .	    0.0	...
8405790	   .	   .	    0.0	...
8405791	   .	   .	    0.0	...
8405792	   .	   .	    0.0	...
8405793	   .	   .	    0.0	...
8405794	   .	   .	    0.0	...
8405795	   .	   .	    0.0	...
8405796	   .	   .	    0.0	...
8405797	   .	   .	    0.0	...
8405798	   .	   .	    0.0	...
8405799	   .	   .	    0.0	...
8405800	   .	   .	    0.0	...
8405801	   .	   .	    0.0	...
8405802	   .	   .	    0.0	...
8405803	   .	   .	    0.0	...
8405804	   .	   .	    0.0	...
8405805	   .	   .	    0.0	...
8405806	   .	   .	    0.0	...
8405807	   .	   .	    0.0	...
8405808	   .	   .	    0.0	...
8405809	   .	   .	    0.0	...
8405810	   .	   .	    0.0	...
8405811	   .	   .	    0.0	...
8405812	   .	   .	    0.0	...
8405813	   .	   .	    0.0	...
8405814	   .	   .	    0.0	...
8405815	   .	   .	    0.0	...
8405816	   .	   .	    0.0	...
8405817	   .	   .	    0.0	...
8405818	   .	   .	    0.0	...
8405819	   .	   .	    0.0	...
8405820	   .	   .	    0.0	...
8405821	   .	   .	    0.0	...
8405822	   .	   .	    0.0	...
8405823	   .	   .	    0.0	...
EBLINK R 8405628	8405823	196
8405824	  749.6	  356.1	10460.0	...
8405825	  749.6	  356.1	10460.0	...
8405826	  749.6	  356.1	10460.0	...
8405827	  752.8	  353.0	10478.0	...
8405828	  755.7	  349.9	10479.0	...
8405829	  758.5	  346.9	10481.0	...
8405830	  754.6	  350.8	10454.0	...
8405831	  752.3	  354.4	10438.0	...
8405832	  749.9	  358.1	10416.0	...
8405833	  737.1	  390.8	10301.0	...
8405834	  722.9	  423.9	10190.0	...
8405835	  708.9	  458.6	10079.0	...
8405836	  709.7	  460.5	10064.0	...
8405837	  710.6	  462.3	10053.0	...
8405838	  711.4	  462.8	10043.0	...
8405839	  711.7	  464.4	10036.0	...
8405840	  711.9	  465.9	10029.0	...
8405841	  712.0	  467.5	10025.0	...
8405842	  711.6	  467.5	10024.0	...
ESACC R  8405615	8405842	228	  725.2	  457.7	  711.6	  467.5	   0.35	    317
SFIX R   8405843
8405843	  711.0	  467.6	10027.0	...
8405844	  710.7	  467.7	10030.0	...
8405845	  710.7	  468.3	10033.0	...
8405846	  710.9	  469.7	10033.0	...
8405847	  710.8	  471.2	10032.0	...
8405848	  710.3	  472.0	10036.0	...
8405849	  709.7	  471.9	10039.0	...
8405850	  709.5	  471.7	10042.0	...
8405851	  709.6	  471.5	10041.0	...
8405852	  709.5	  471.1	10041.0	...
8405853	  709.5	  470.8	10042.0	...
8405854	  709.4	  471.3	10041.0	...
8405855	  709.4	  471.9	10041.0	...
8405856	  709.3	  472.5	10040.0	...
8405857	  709.2	  472.5	10039.0	...
8405858	  709.2	  472.0	10038.0	...
8405859	  708.7	  471.6	10039.0	...
8405860	  708.5	  471.4	10045.0	...
8405861	  708.5	  471.7	10052.0	...
8405862	  708.9	  471.8	10056.0	...
8405863	  709.0	  471.8	10058.0	...
8405864	  709.1	  471.7	10059.0	...
8405865	  709.3	  471.3	10058.0	...
8405866	  709.4	  471.0	10058.0	...
8405867	  709.2	  470.9	10057.0	...
8405868	  709.0	  471.0	10052.0	...
8405869	  708.9	  471.2	10048.0	...
8405870	  709.0	  471.2	10044.0	...
8405871	  709.1	  471.3	10046.0	...
8405872	  709.1	  471.4	10048.0	...
8405873	  709.1	  471.3	10049.0	...
8405874	  710.0	  471.0	10048.0	...
8405875	  710.9	  470.7	10046.0	...
8405876	  711.6	  470.4	10042.0	...
8405877	  711.5	  470.2	10038.0	...
8405878	  711.4	  470.1	10036.0	...
8405879	  711.4	  469.9	10035.0	...
8405880	  711.0	  469.8	10033.0	...
8405881	  710.7	  469.8	10031.0	...
8405882	  710.4	  470.1	10030.0	...
8405883	  710.1	  470.3	10030.0	...
8405884	  709.7	  470.7	10029.0	...
8405885	  709.3	  471.1	10026.0	...
8405886	  709.7	  471.5	10024.0	...
8405887	  710.1	  471.7	10025.0	...
8405888	  710.3	  470.6	10028.0	...
8405889	  710.7	  469.5	10031.0	...
8405890	  710.9	  468.4	10031.0	...
8405891	  711.2	  468.3	10032.0	...
8405892	  710.9	  468.3	10033.0	...
8405893	  710.6	  468.3	10034.0	...
8405894	  710.2	  468.3	10033.0	...
8405895	  710.1	  469.4	10023.0	...
8405896	  710.2	  470.6	10018.0	...
8405897	  710.3	  471.1	10012.0	...
8405898	  710.4	  470.4	10016.0	...
8405899	  709.7	  470.0	10022.0	...
8405900	  709.1	  470.2	10027.0	...
8405901	  708.5	  470.7	10033.0	...
8405902	  708.4	  471.0	10031.0	...
8405903	  708.2	  471.2	10028.0	...
8405904	  708.2	  470.9	10022.0	...
8405905	  708.6	  470.7	10017.0	...
8405906	  709.5	  470.5	10015.0	...
8405907	  710.2	  470.4	10016.0	...
8405908	  710.7	  469.4	10022.0	...
8405909	  710.7	  468.7	10027.0	...
8405910	  710.8	  468.3	10030.0	...
8405911	  710.3	  468.9	10027.0	...
8405912	  709.6	  469.3	10022.0	...
8405913	  709.3	  469.3	10017.0	...
8405914	  709.7	  469.2	10009.0	...
8405915	  710.1	  469.1	10000.0	...
8405916	  710.1	  469.1	10001.0	...
8405917	  710.1	  469.2	10008.0	...
8405918	  710.0	  469.6	10013.0	...
8405919	  709.8	  470.0	10012.0	...
8405920	  709.6	  470.3	10017.0	...
8405921	  709.8	  470.3	10023.0	...
8405922	  710.1	  470.2	10027.0	...
8405923	  710.3	  470.1	10025.0	...
8405924	  710.3	  470.1	10022.0	...
8405925	  709.9	  469.6	10025.0	...
8405926	  709.5	  469.1	10029.0	...
8405927	  709.1	  468.6	10033.0	...
8405928	  709.1	  468.7	10030.0	...
8405929	  709.2	  468.8	10027.0	...
8405930	  709.2	  468.8	10027.0	...
8405931	  709.1	  468.9	10030.0	...
8405932	  709.0	  468.7	10034.0	...
8405933	  708.9	  468.8	10035.0	...
8405934	  709.3	  468.7	10021.0	...
8405935	  709.9	  468.7	10005.0	...
8405936	  710.6	  468.7	 9994.0	...
8405937	  710.7	  468.8	 9999.0	...
8405938	  710.8	  468.9	10003.0	...
8405939	  710.4	  469.0	10005.0	...
8405940	  709.7	  469.4	10007.0	...
8405941	  708.9	  469.6	10009.0	...
8405942	  708.6	  469.8	10015.0	...
8405943	  708.8	  469.7	10020.0	...
8405944	  708.9	  468.7	10029.0	...
8405945	  709.0	  467.7	10033.0	...
8405946	  708.9	  466.9	10041.0	...
8405947	  708.6	  467.3	10045.0	...
8405948	  708.3	  468.4	10044.0	...
8405949	  708.1	  469.0	10040.0	...
8405950	  708.4	  469.0	10035.0	...
8405951	  709.2	  468.1	10032.0	...
8405952	  709.9	  468.9	10029.0	...
8405953	  710.7	  470.1	10027.0	...
8405954	  711.0	  471.8	10024.0	...
8405955	  710.8	  472.2	10022.0	...
8405956	  710.5	  471.5	10016.0	...
8405957	  709.8	  470.4	10013.0	...
8405958	  709.5	  469.1	10010.0	...
8405959	  709.3	  469.0	10014.0	...
8405960	  709.4	  469.3	10019.0	...
8405961	  709.4	  469.7	10021.0	...
8405962	  709.5	  470.1	10019.0	...
8405963	  709.4	  470.1	10022.0	...
8405964	  709.6	  470.0	10029.0	...
8405965	  709.8	  469.5	10031.0	...
8405966	  708.9	  469.2	10027.0	...
8405967	  707.7	  468.9	10020.0	...
8405968	  707.3	  468.9	10018.0	...
8405969	  708.1	  468.7	10021.0	...
8405970	  708.9	  468.8	10026.0	...
MSG	8405971 0000 _ Number On
8405971	  709.1	  469.5	10028.0	...
8405972	  709.3	  470.1	10024.0	...
8405973	  709.6	  470.4	10021.0	...
8405974	  709.8	  470.3	10020.0	...
8405975	  709.7	  470.1	10019.0	...
8405976	  709.7	  469.8	10016.0	...
8405977	  709.9	  469.5	10015.0	...
8405978	  710.2	  469.2	10009.0	...
8405979	  710.4	  469.0	10006.0	...
8405980	  710.3	  468.8	10003.0	...
8405981	  710.4	  469.5	10003.0	...
8405982	  710.6	  470.2	10001.0	...
8405983	  711.0	  470.7	10003.0	...
8405984	  711.2	  470.6	10007.0	...
8405985	  710.9	  470.6	10012.0	...
8405986	  710.5	  470.8	10014.0	...
8405987	  709.9	  471.0	10018.0	...
8405988	  709.9	  471.0	10019.0	...
8405989	  709.8	  471.0	10019.0	...
8405990	  710.3	  471.0	10016.0	...
8405991	  710.7	  471.0	10013.0	...
8405992	  711.0	  471.0	10013.0	...
8405993	  710.9	  471.0	10015.0	...
8405994	  710.5	  471.3	10015.0	...
8405995	  710.2	  471.5	10015.0	...
8405996	  709.9	  471.9	10011.0	...
8405997	  710.5	  471.8	10007.0	...
8405998	  711.1	  471.8	10003.0	...
8405999	  711.2	  471.7	 9998.0	...
8406000	  710.6	  471.6	 9994.0	...
8406001	  710.1	  471.4	10001.0	...
8406002	  710.2	  471.0	10011.0	...
8406003	  710.3	  470.8	10020.0	...
8406004	  710.2	  470.7	10019.0	...
8406005	  709.7	  470.9	10020.0	...
8406006	  709.2	  471.0	10021.0	...
8406007	  708.9	  471.1	10022.0	...
8406008	  708.6	  471.2	10023.0	...
8406009	  708.2	  471.0	10023.0	...
8406010	  707.8	  470.5	10023.0	...
8406011	  707.6	  470.2	10023.0	...
8406012	  707.2	  470.2	10025.0	...
8406013	  706.7	  470.0	10026.0	...
8406014	  707.2	  469.3	10026.0	...
8406015	  708.2	  469.2	10026.0	...
8406016	  708.9	  470.1	10026.0	...
8406017	  708.7	  471.1	10025.0	...
8406018	  708.6	  471.6	10024.0	...
8406019	  709.0	  471.5	10022.0	...
8406020	  709.1	  471.4	10020.0	...
8406021	  709.0	  471.0	10019.0	...
8406022	  709.1	  471.0	10022.0	...
8406023	  709.2	  471.1	10026.0	...
8406024	  709.2	  470.7	10030.0	...
8406025	  708.7	  470.0	10032.0	...
8406026	  708.3	  469.7	10033.0	...
8406027	  708.1	  470.2	10040.0	...
8406028	  708.0	  470.7	10045.0	...
8406029	  707.9	  470.7	10049.0	...
8406030	  707.8	  470.1	10049.0	...
8406031	  707.9	  469.5	10049.0	...
8406032	  707.9	  468.9	10046.0	...
8406033	  708.0	  469.1	10040.0	...
8406034	  707.9	  469.2	10033.0	...
8406035	  708.2	  469.2	10031.0	...
8406036	  708.5	  468.9	10037.0	...
8406037	  708.2	  468.9	10048.0	...
8406038	  707.7	  469.0	10060.0	...
8406039	  707.3	  469.1	10064.0	...
8406040	  707.5	  469.2	10061.0	...
8406041	  707.6	  469.6	10058.0	...
8406042	  707.5	  469.9	10056.0	...
8406043	  707.5	  470.2	10054.0	...
8406044	  707.3	  470.3	10052.0	...
8406045	  707.1	  470.2	10054.0	...
8406046	  706.9	  470.1	10058.0	...
8406047	  706.9	  470.1	10061.0	...
8406048	  707.0	  470.2	10060.0	...
8406049	  707.1	  470.6	10060.0	...
8406050	  706.9	  470.9	10061.0	...
8406051	  707.0	  471.1	10061.0	...
8406052	  707.6	  471.3	10052.0	...
8406053	  708.3	  471.6	10043.0	...
8406054	  708.6	  471.9	10032.0	...
8406055	  708.4	  472.0	10027.0	...
8406056	  708.2	  471.3	10030.0	...
8406057	  708.0	  470.5	10036.0	...
8406058	  707.9	  469.8	10045.0	...
8406059	  707.8	  470.2	10046.0	...
8406060	  707.7	  470.3	10047.0	...
8406061	  707.5	  470.2	10047.0	...
8406062	  707.6	  470.3	10046.0	...
8406063	  708.3	  470.9	10046.0	...
8406064	  709.0	  471.3	10043.0	...
8406065	  709.2	  471.3	10040.0	...
8406066	  708.8	  471.2	10038.0	...
8406067	  708.3	  471.2	10036.0	...
8406068	  708.3	  471.2	10032.0	...
8406069	  708.3	  471.1	10028.0	...
8406070	  708.3	  470.9	10024.0	...
8406071	  708.2	  470.9	10027.0	...
8406072	  708.2	  471.0	10032.0	...
8406073	  708.2	  471.3	10036.0	...
8406074	  708.4	  470.7	10039.0	...
8406075	  708.5	  470.1	10046.0	...
8406076	  708.4	  469.5	10053.0	...
8406077	  708.0	  469.8	10049.0	...
8406078	  707.6	  469.9	10042.0	...
8406079	  708.2	  470.4	10035.0	...
8406080	  708.8	  470.8	10037.0	...
8406081	  709.6	  471.2	10042.0	...
8406082	  709.7	  471.4	10047.0	...
8406083	  709.3	  471.9	10049.0	...
8406084	  708.7	  472.4	10048.0	...
8406085	  708.7	  472.5	10041.0	...
8406086	  709.3	  472.2	10035.0	...
8406087	  709.8	  472.1	10031.0	...
8406088	  709.2	  472.2	10035.0	...
8406089	  708.5	  471.6	10039.0	...
8406090	  707.9	  470.9	10041.0	...
8406091	  707.9	  470.1	10041.0	...
8406092	  708.0	  470.0	10040.0	...
8406093	  708.1	  470.2	10043.0	...
8406094	  708.1	  470.5	10047.0	...
8406095	  708.1	  471.3	10045.0	...
8406096	  708.0	  471.8	10031.0	...
8406097	  708.1	  472.1	10016.0	...
8406098	  708.2	  472.0	10015.0	...
8406099	  708.3	  471.9	10022.0	...
8406100	  708.9	  471.9	10029.0	...
8406101	  709.4	  471.9	10028.0	...
8406102	  709.5	  471.8	10027.0	...
8406103	  709.2	  471.7	10031.0	...
8406104	  708.7	  471.7	10037.0	...
8406105	  708.4	  471.8	10042.0	...
8406106	  708.1	  471.6	10042.0	...
8406107	  707.9	  471.1	10045.0	...
8406108	  707.9	  470.7	10048.0	...
8406109	  708.0	  471.0	10051.0	...
8406110	  708.0	  471.5	10051.0	...
8406111	  708.1	  471.9	10050.0	...
8406112	  708.3	  471.8	10049.0	...
8406113	  708.5	  471.9	10048.0	...
8406114	  708.6	  472.0	10047.0	...
8406115	  708.7	  472.1	10041.0	...
8406116	  708.9	  472.0	10034.0	...
8406117	  709.1	  472.0	10029.0	...
8406118	  709.2	  471.9	10031.0	...
8406119	  709.4	  471.9	10032.0	...
8406120	  709.6	  472.2	10033.0	...
8406121	  709.4	  472.7	10034.0	...
8406122	  708.3	  473.2	10036.0	...
8406123	  707.1	  473.1	10040.0	...
8406124	  706.3	  472.8	10045.0	...
8406125	  706.2	  472.6	10048.0	...
8406126	  706.0	  472.6	10049.0	...
8406127	  705.9	  472.2	10048.0	...
8406128	  706.2	  471.8	10039.0	...
8406129	  706.7	  471.3	10031.0	...
8406130	  707.4	  471.2	10023.0	...
8406131	  707.8	  471.9	10025.0	...
8406132	  708.0	  472.5	10029.0	...
8406133	  708.1	  473.2	10033.0	...
8406134	  707.9	  473.1	10035.0	...
8406135	  707.8	  473.1	10034.0	...
8406136	  708.1	  473.2	10034.0	...
8406137	  708.5	  473.3	10029.0	...
8406138	  708.8	  473.5	10025.0	...
8406139	  708.6	  473.6	10025.0	...
8406140	  707.8	  474.0	10029.0	...
8406141	  707.1	  474.2	10028.0	...
8406142	  707.3	  474.1	10018.0	...
8406143	  708.0	  473.5	10007.0	...
8406144	  708.6	  472.9	10009.0	...
8406145	  708.5	  472.5	10016.0	...
8406146	  708.4	  472.4	10023.0	...
8406147	  708.2	  472.3	10022.0	...
8406148	  707.7	  472.0	10020.0	...
8406149	  707.4	  471.7	10020.0	...
8406150	  707.2	  471.9	10018.0	...
8406151	  707.3	  472.2	10017.0	...
8406152	  707.3	  472.5	10017.0	...
8406153	  707.2	  472.4	10019.0	...
8406154	  707.4	  473.1	10022.0	...
8406155	  707.5	  474.0	10021.0	...
8406156	  707.6	  474.3	10021.0	...
8406157	  707.6	  473.7	10018.0	...
8406158	  707.5	  473.1	10015.0	...
8406159	  707.4	  473.0	10013.0	...
8406160	  707.3	  472.9	10013.0	...
8406161	  707.8	  472.7	10007.0	...
8406162	  708.4	  472.5	10001.0	...
8406163	  708.8	  472.4	 9993.0	...
8406164	  708.7	  472.8	 9992.0	...
8406165	  708.0	  472.8	 9992.0	...
8406166	  707.4	  472.8	 9993.0	...
8406167	  707.3	  472.8	 9994.0	...
8406168	  707.8	  473.3	 9994.0	...
8406169	  708.4	  473.6	 9995.0	...
8406170	  708.5	  473.7	 9996.0	...
8406171	  708.5	  473.8	 9994.0	...
8406172	  708.4	  474.3	 9991.0	...
8406173	  708.1	  474.7	 9988.0	...
8406174	  708.0	  475.4	 9984.0	...
8406175	  707.7	  475.7	 9983.0	...
8406176	  707.6	  475.9	 9981.0	...
8406177	  708.0	  475.5	 9980.0	...
8406178	  708.4	  475.2	 9977.0	...
8406179	  708.6	  475.3	 9974.0	...
8406180	  708.8	  475.8	 9973.0	...
8406181	  709.0	  476.5	 9971.0	...
8406182	  709.0	  477.0	 9969.0	...
8406183	  708.4	  476.3	 9974.0	...
8406184	  708.0	  475.6	 9981.0	...
8406185	  708.1	  474.8	 9979.0	...
8406186	  708.2	  475.1	 9969.0	...
8406187	  708.2	  475.1	 9959.0	...
8406188	  708.1	  475.2	 9958.0	...
8406189	  708.1	  475.6	 9958.0	...
8406190	  708.0	  476.0	 9954.0	...
8406191	  707.9	  476.4	 9952.0	...
8406192	  707.6	  476.0	 9948.0	...
8406193	  707.4	  475.5	 9946.0	...
8406194	  708.0	  475.3	 9943.0	...
8406195	  708.8	  475.7	 9940.0	...
8406196	  709.6	  476.4	 9935.0	...
8406197	  709.6	  476.7	 9933.0	...
8406198	  709.8	  476.6	 9932.0	...
8406199	  709.9	  476.3	 9933.0	...
8406200	  709.5	  476.2	 9934.0	...
8406201	  709.2	  476.2	 9936.0	...
8406202	  709.4	  477.1	 9939.0	...
8406203	  710.1	  477.9	 9934.0	...
8406204	  710.3	  477.8	 9928.0	...
8406205	  709.0	  477.1	 9924.0	...
8406206	  707.7	  476.3	 9928.0	...
8406207	  707.3	  476.9	 9930.0	...
8406208	  708.0	  477.3	 9927.0	...
8406209	  708.7	  477.7	 9924.0	...
8406210	  708.8	  477.7	 9920.0	...
8406211	  708.6	  477.6	 9917.0	...
8406212	  708.5	  477.7	 9915.0	...
8406213	  708.4	  478.1	 9908.0	...
8406214	  708.5	  478.6	 9900.0	...
8406215	  708.5	  478.9	 9890.0	...
8406216	  708.2	  478.7	 9887.0	...
8406217	  707.8	  478.6	 9888.0	...
8406218	  708.0	  478.5	 9891.0	...
8406219	  708.4	  478.4	 9893.0	...
8406220	  708.7	  478.4	 9892.0	...
8406221	  708.6	  478.6	 9893.0	...
8406222	  708.6	  478.2	 9893.0	...
8406223	  708.7	  477.6	 9894.0	...
8406224	  708.9	  477.0	 9894.0	...
8406225	  709.0	  477.0	 9893.0	...
8406226	  708.8	  477.1	 9892.0	...
8406227	  708.8	  477.3	 9892.0	...
8406228	  709.0	  477.8	 9893.0	...
8406229	  709.0	  478.2	 9894.0	...
8406230	  708.6	  478.3	 9893.0	...
8406231	  708.2	  478.1	 9895.0	...
8406232	  707.8	  477.9	 9897.0	...
8406233	  707.6	  477.9	 9890.0	...
8406234	  707.7	  479.0	 9879.0	...
8406235	  708.0	  480.0	 9868.0	...
8406236	  709.0	  480.6	 9862.0	...
8406237	  709.6	  480.2	 9860.0	...
8406238	  710.3	  479.9	 9857.0	...
8406239	  710.5	  480.0	 9858.0	...
8406240	  709.9	  480.0	 9858.0	...
8406241	  709.1	  480.1	 9859.0	...
8406242	  708.2	  480.4	 9859.0	...
8406243	  708.3	  480.6	 9857.0	...
8406244	  708.5	  480.5	 9852.0	...
8406245	  709.0	  480.6	 9846.0	...
8406246	  709.1	  480.7	 9845.0	...
8406247	  708.9	  480.8	 9847.0	...
8406248	  708.7	  480.9	 9850.0	...
8406249	  709.2	  480.7	 9846.0	...
8406250	  709.8	  480.5	 9840.0	...
8406251	  710.1	  479.9	 9835.0	...
8406252	  710.0	  479.1	 9834.0	...
8406253	  710.0	  478.2	 9832.0	...
8406254	  710.2	  478.8	 9831.0	...
8406255	  710.4	  479.8	 9829.0	...
8406256	  710.6	  480.8	 9831.0	...
8406257	  710.6	  480.2	 9832.0	...
8406258	  710.1	  479.6	 9831.0	...
8406259	  709.5	  479.5	 9828.0	...
8406260	  709.4	  479.7	 9828.0	...
8406261	  709.8	  479.7	 9830.0	...
8406262	  710.0	  479.3	 9834.0	...
8406263	  709.7	  479.2	 9831.0	...
8406264	  709.4	  479.3	 9826.0	...
8406265	  709.1	  479.0	 9823.0	...
8406266	  708.7	  478.7	 9824.0	...
8406267	  708.3	  478.5	 9822.0	...
8406268	  708.2	  478.8	 9819.0	...
8406269	  708.4	  479.5	 9809.0	...
8406270	  708.6	  480.1	 9802.0	...
8406271	  708.8	  480.6	 9799.0	...
8406272	  708.9	  480.7	 9804.0	...
8406273	  708.9	  481.0	 9808.0	...
8406274	  708.9	  481.3	 9809.0	...
8406275	  708.8	  481.5	 9810.0	...
8406276	  708.9	  481.4	 9808.0	...
8406277	  709.4	  481.2	 9805.0	...
8406278	  709.8	  481.1	 9801.0	...
8406279	  710.1	  481.1	 9802.0	...
8406280	  709.9	  481.1	 9803.0	...
8406281	  709.9	  481.1	 9803.0	...
MSG	8406282 0000 _ Number Off
8406282	  710.2	  481.0	 9796.0	...
8406283	  710.6	  481.0	 9788.0	...
8406284	  711.0	  480.7	 9782.0	...
8406285	  710.9	  480.4	 9780.0	...
8406286	  710.7	  480.1	 9780.0	...
8406287	  710.5	  480.2	 9780.0	...
8406288	  710.2	  480.5	 9783.0	...
8406289	  709.8	  480.9	 9784.0	...
8406290	  709.4	  480.7	 9785.0	...
8406291	  709.2	  480.4	 9784.0	...
8406292	  709.3	  480.2	 9781.0	...
8406293	  709.6	  480.3	 9777.0	...
8406294	  709.7	  480.5	 9774.0	...
8406295	  709.6	  480.4	 9774.0	...
8406296	  709.7	  480.2	 9775.0	...
8406297	  709.9	  480.2	 9768.0	...
8406298	  710.2	  480.6	 9761.0	...
8406299	  711.0	  480.9	 9755.0	...
8406300	  711.7	  481.0	 9754.0	...
8406301	  711.5	  480.9	 9758.0	...
8406302	  710.7	  480.9	 9762.0	...
8406303	  710.4	  480.7	 9765.0	...
8406304	  711.0	  480.7	 9765.0	...
8406305	  711.5	  480.2	 9764.0	...
8406306	  711.2	  479.8	 9763.0	...
8406307	  711.1	  479.3	 9761.0	...
8406308	  711.0	  479.2	 9759.0	...
8406309	  711.2	  479.3	 9758.0	...
8406310	  711.3	  479.7	 9757.0	...
8406311	  711.6	  481.7	 9756.0	...
8406312	  711.9	  483.4	 9753.0	...
8406313	  712.2	  483.6	 9750.0	...
8406314	  712.2	  482.2	 9748.0	...
8406315	  712.2	  480.6	 9748.0	...
8406316	  712.0	  480.4	 9748.0	...
8406317	  711.9	  480.2	 9750.0	...
8406318	  712.4	  478.9	 9750.0	...
8406319	  713.7	  477.6	 9746.0	...
8406320	  715.4	  476.1	 9744.0	...
8406321	  716.6	  475.6	 9741.0	...
8406322	  717.3	  473.5	 9742.0	...
8406323	  717.5	  471.4	 9741.0	...
8406324	  718.9	  469.2	 9743.0	...
8406325	  720.1	  468.5	 9745.0	...
8406326	  721.2	  467.9	 9746.0	...
8406327	  721.1	  468.0	 9744.0	...
8406328	  721.0	  468.2	 9736.0	...
8406329	  720.8	  467.9	 9730.0	...
8406330	  720.7	  467.2	 9725.0	...
8406331	  720.5	  466.5	 9725.0	...
8406332	  720.5	  466.6	 9727.0	...
8406333	  720.8	  466.6	 9730.0	...
8406334	  721.0	  466.6	 9733.0	...
8406335	  721.2	  466.6	 9733.0	...
8406336	  721.1	  466.7	 9735.0	...
8406337	  720.5	  467.3	 9738.0	...
8406338	  719.9	  467.7	 9737.0	...
8406339	  719.4	  468.1	 9730.0	...
8406340	  719.4	  468.1	 9722.0	...
8406341	  719.4	  468.2	 9719.0	...
8406342	  719.4	  468.2	 9719.0	...
8406343	  720.2	  469.3	 9712.0	...
8406344	  721.0	  470.3	 9705.0	...
8406345	  721.8	  470.1	 9703.0	...
8406346	  721.7	  468.8	 9709.0	...
8406347	  721.7	  467.7	 9715.0	...
8406348	  721.8	  468.1	 9715.0	...
8406349	  721.8	  468.5	 9716.0	...
8406350	  721.7	  468.9	 9715.0	...
8406351	  721.7	  469.1	 9715.0	...
8406352	  721.7	  469.1	 9715.0	...
8406353	  721.5	  468.9	 9708.0	...
8406354	  721.3	  468.5	 9701.0	...
8406355	  721.0	  468.2	 9694.0	...
8406356	  720.9	  468.0	 9695.0	...
8406357	  720.9	  468.3	 9690.0	...
8406358	  720.9	  468.6	 9685.0	...
8406359	  721.5	  468.9	 9683.0	...
8406360	  722.1	  468.9	 9686.0	...
8406361	  722.1	  468.3	 9690.0	...
8406362	  721.5	  467.8	 9689.0	...
8406363	  720.8	  467.3	 9688.0	...
8406364	  720.7	  467.5	 9689.0	...
8406365	  720.6	  467.8	 9693.0	...
8406366	  720.6	  468.3	 9703.0	...
8406367	  720.7	  468.6	 9711.0	...
8406368	  721.1	  468.8	 9716.0	...
8406369	  721.5	  468.8	 9711.0	...
8406370	  721.5	  468.4	 9706.0	...
8406371	  721.0	  468.1	 9708.0	...
8406372	  720.6	  467.8	 9711.0	...
8406373	  720.7	  468.0	 9717.0	...
8406374	  720.6	  468.2	 9722.0	...
8406375	  720.9	  468.1	 9728.0	...
8406376	  721.0	  468.0	 9731.0	...
8406377	  721.4	  467.9	 9732.0	...
8406378	  721.2	  468.0	 9731.0	...
8406379	  720.5	  468.2	 9732.0	...
8406380	  719.7	  467.8	 9734.0	...
8406381	  719.9	  467.2	 9728.0	...
8406382	  720.8	  466.4	 9719.0	...
8406383	  721.8	  466.7	 9710.0	...
8406384	  721.9	  467.1	 9709.0	...
8406385	  722.0	  467.3	 9708.0	...
8406386	  722.0	  466.8	 9707.0	...
8406387	  721.5	  466.7	 9708.0	...
8406388	  721.0	  466.6	 9709.0	...
8406389	  720.5	  466.8	 9710.0	...
8406390	  720.7	  467.5	 9710.0	...
8406391	  720.9	  468.2	 9717.0	...
8406392	  721.1	  469.1	 9724.0	...
8406393	  721.8	  469.1	 9729.0	...
8406394	  722.4	  469.3	 9727.0	...
8406395	  722.4	  469.4	 9726.0	...
8406396	  721.6	  469.0	 9726.0	...
8406397	  720.9	  468.1	 9721.0	...
8406398	  721.0	  467.1	 9715.0	...
8406399	  721.0	  466.7	 9703.0	...
8406400	  721.0	  466.6	 9696.0	...
8406401	  720.7	  467.1	 9701.0	...
8406402	  720.4	  467.8	 9712.0	...
8406403	  720.1	  468.6	 9721.0	...
8406404	  721.1	  468.6	 9717.0	...
8406405	  722.2	  468.7	 9712.0	...
8406406	  723.5	  469.0	 9709.0	...
8406407	  723.7	  469.5	 9707.0	...
8406408	  724.0	  469.1	 9708.0	...
8406409	  724.0	  468.2	 9708.0	...
8406410	  724.1	  467.2	 9708.0	...
8406411	  723.0	  467.4	 9706.0	...
8406412	  721.9	  467.6	 9702.0	...
8406413	  721.2	  467.8	 9698.0	...
8406414	  721.6	  467.8	 9699.0	...
8406415	  722.1	  467.8	 9703.0	...
8406416	  722.1	  467.3	 9707.0	...
8406417	  721.8	  466.9	 9707.0	...
8406418	  721.5	  466.5	 9707.0	...
8406419	  721.3	  467.5	 9709.0	...
8406420	  721.3	  468.4	 9710.0	...
8406421	  721.3	  468.9	 9712.0	...
8406422	  721.2	  468.6	 9712.0	...
8406423	  721.3	  468.4	 9713.0	...
8406424	  721.6	  468.5	 9712.0	...
8406425	  722.1	  468.5	 9711.0	...
8406426	  722.7	  469.0	 9707.0	...
8406427	  723.3	  469.7	 9704.0	...
8406428	  723.4	  469.8	 9702.0	...
8406429	  723.0	  468.0	 9703.0	...
8406430	  722.7	  466.3	 9714.0	...
8406431	  721.9	  466.2	 9725.0	...
8406432	  721.2	  467.2	 9733.0	...
8406433	  720.3	  468.0	 9732.0	...
8406434	  720.0	  467.7	 9731.0	...
8406435	  720.7	  467.2	 9733.0	...
8406436	  721.6	  466.9	 9730.0	...
8406437	  722.7	  466.7	 9727.0	...
8406438	  722.9	  466.9	 9721.0	...
8406439	  723.0	  467.5	 9719.0	...
8406440	  722.7	  468.0	 9719.0	...
8406441	  722.7	  468.2	 9721.0	...
8406442	  722.7	  468.0	 9721.0	...
8406443	  723.0	  468.0	 9719.0	...
8406444	  722.7	  468.0	 9713.0	...
8406445	  722.5	  468.1	 9707.0	...
8406446	  722.2	  468.9	 9699.0	...
8406447	  722.2	  469.6	 9697.0	...
8406448	  722.0	  469.7	 9696.0	...
8406449	  722.0	  469.0	 9697.0	...
8406450	  721.9	  468.2	 9699.0	...
8406451	  721.8	  468.0	 9703.0	...
8406452	  721.6	  467.7	 9706.0	...
8406453	  721.5	  467.6	 9709.0	...
8406454	  722.0	  467.4	 9708.0	...
8406455	  722.5	  467.3	 9706.0	...
8406456	  723.1	  467.3	 9706.0	...
8406457	  723.1	  467.2	 9712.0	...
8406458	  723.0	  467.0	 9717.0	...
8406459	  722.9	  466.8	 9722.0	...
8406460	  722.7	  466.5	 9722.0	...
8406461	  722.7	  466.5	 9722.0	...
8406462	  722.7	  466.6	 9722.0	...
8406463	  722.0	  466.8	 9721.0	...
8406464	  721.3	  466.9	 9728.0	...
8406465	  720.8	  466.9	 9735.0	...
8406466	  721.0	  467.4	 9737.0	...
8406467	  721.0	  468.2	 9733.0	...
8406468	  720.9	  468.6	 9728.0	...
8406469	  720.7	  468.1	 9728.0	...
8406470	  720.4	  467.7	 9733.0	...
8406471	  720.2	  467.6	 9738.0	...
8406472	  720.3	  467.8	 9742.0	...
8406473	  720.6	  467.7	 9742.0	...
8406474	  720.9	  467.6	 9743.0	...
8406475	  720.7	  467.6	 9743.0	...
8406476	  720.3	  467.5	 9744.0	...
8406477	  719.7	  466.3	 9743.0	...
8406478	  719.1	  465.2	 9744.0	...
8406479	  718.8	  464.8	 9745.0	...
8406480	  719.5	  465.8	 9743.0	...
8406481	  720.5	  466.8	 9741.0	...
8406482	  721.1	  467.1	 9739.0	...
8406483	  720.7	  467.2	 9739.0	...
8406484	  720.0	  467.3	 9737.0	...
8406485	  719.9	  467.3	 9735.0	...
8406486	  719.9	  467.3	 9738.0	...
8406487	  720.0	  466.6	 9741.0	...
8406488	  720.1	  465.9	 9745.0	...
8406489	  720.1	  466.3	 9743.0	...
8406490	  720.1	  467.4	 9745.0	...
8406491	  719.9	  467.2	 9749.0	...
8406492	  719.5	  466.1	 9753.0	...
8406493	  719.2	  465.2	 9750.0	...
8406494	  719.2	  465.4	 9745.0	...
8406495	  719.2	  465.6	 9740.0	...
8406496	  719.4	  465.1	 9740.0	...
8406497	  719.7	  464.6	 9739.0	...
8406498	  720.0	  464.4	 9737.0	...
8406499	  719.9	  464.7	 9736.0	...
8406500	  719.7	  464.9	 9737.0	...
8406501	  719.4	  465.0	 9738.0	...
8406502	  719.6	  465.7	 9740.0	...
8406503	  719.9	  466.4	 9738.0	...
8406504	  720.2	  466.8	 9739.0	...
8406505	  720.4	  466.6	 9742.0	...
8406506	  720.5	  466.3	 9747.0	...
8406507	  721.0	  466.3	 9750.0	...
8406508	  721.3	  466.2	 9751.0	...
8406509	  721.8	  465.8	 9750.0	...
8406510	  721.8	  465.2	 9748.0	...
8406511	  722.0	  465.0	 9747.0	...
8406512	  722.0	  465.0	 9747.0	...
8406513	  721.8	  465.1	 9746.0	...
8406514	  721.5	  464.8	 9746.0	...
8406515	  721.2	  464.6	 9745.0	...
8406516	  721.6	  464.6	 9747.0	...
8406517	  722.2	  464.5	 9749.0	...
8406518	  722.2	  464.5	 9750.0	...
8406519	  721.8	  464.5	 9751.0	...
8406520	  721.2	  464.6	 9751.0	...
8406521	  721.0	  464.9	 9752.0	...
8406522	  720.7	  465.2	 9753.0	...
8406523	  720.6	  464.8	 9755.0	...
8406524	  720.3	  463.9	 9758.0	...
8406525	  720.0	  463.0	 9762.0	...
8406526	  719.8	  462.9	 9766.0	...
8406527	  720.0	  463.3	 9766.0	...
8406528	  720.2	  463.7	 9762.0	...
8406529	  720.8	  464.2	 9755.0	...
8406530	  721.3	  464.3	 9751.0	...
8406531	  721.6	  464.4	 9744.0	...
8406532	  721.3	  464.5	 9741.0	...
8406533	  721.1	  464.5	 9739.0	...
8406534	  721.0	  464.7	 9740.0	...
8406535	  721.1	  464.9	 9739.0	...
8406536	  721.2	  465.0	 9737.0	...
8406537	  721.0	  464.9	 9740.0	...
8406538	  720.8	  464.6	 9746.0	...
8406539	  720.7	  464.5	 9752.0	...
8406540	  720.8	  464.4	 9756.0	...
8406541	  720.5	  464.4	 9758.0	...
8406542	  720.1	  464.4	 9759.0	...
8406543	  719.8	  464.3	 9756.0	...
8406544	  719.6	  464.2	 9753.0	...
8406545	  719.5	  464.2	 9756.0	...
8406546	  719.3	  464.2	 9762.0	...
8406547	  719.3	  463.8	 9769.0	...
8406548	  719.0	  463.4	 9770.0	...
8406549	  718.8	  462.6	 9774.0	...
8406550	  718.6	  462.3	 9779.0	...
8406551	  718.7	  461.9	 9783.0	...
8406552	  718.8	  461.9	 9781.0	...
8406553	  719.3	  462.0	 9781.0	...
8406554	  720.1	  462.1	 9781.0	...
8406555	  720.9	  462.1	 9782.0	...
8406556	  721.2	  462.1	 9780.0	...
8406557	  721.0	  462.1	 9779.0	...
8406558	  721.0	  462.1	 9778.0	...
8406559	  721.3	  462.3	 9777.0	...
8406560	  721.8	  462.6	 9775.0	...
8406561	  721.7	  463.4	 9766.0	...
8406562	  721.4	  464.1	 9758.0	...
8406563	  721.0	  464.6	 9758.0	...
8406564	  721.0	  464.7	 9766.0	...
8406565	  720.7	  464.8	 9775.0	...
8406566	  720.2	  464.7	 9776.0	...
8406567	  719.8	  464.6	 9776.0	...
8406568	  720.4	  464.3	 9775.0	...
8406569	  720.6	  464.2	 9773.0	...
8406570	  720.7	  464.2	 9773.0	...
8406571	  720.1	  464.1	 9777.0	...
8406572	  719.6	  464.2	 9780.0	...
8406573	  719.4	  464.5	 9781.0	...
8406574	  719.6	  464.8	 9781.0	...
8406575	  720.3	  464.7	 9780.0	...
8406576	  721.4	  464.4	 9779.0	...
8406577	  722.1	  464.2	 9778.0	...
8406578	  722.3	  463.4	 9779.0	...
8406579	  722.2	  462.4	 9778.0	...
8406580	  721.8	  461.6	 9777.0	...
8406581	  721.2	  461.8	 9775.0	...
8406582	  720.8	  461.8	 9775.0	...
8406583	  720.7	  462.2	 9778.0	...
8406584	  720.8	  462.4	 9781.0	...
8406585	  720.7	  462.9	 9789.0	...
8406586	  720.8	  462.8	 9793.0	...
8406587	  720.8	  462.8	 9797.0	...
8406588	  720.9	  462.5	 9795.0	...
8406589	  720.8	  462.2	 9797.0	...
8406590	  720.5	  461.8	 9797.0	...
8406591	  720.2	  462.0	 9796.0	...
8406592	  720.3	  462.4	 9796.0	...
8406593	  720.8	  462.7	 9796.0	...
8406594	  721.5	  463.0	 9790.0	...
8406595	  722.0	  463.3	 9781.0	...
8406596	  722.5	  463.4	 9772.0	...
8406597	  722.8	  463.5	 9778.0	...
8406598	  722.8	  463.7	 9784.0	...
8406599	  722.7	  464.1	 9789.0	...
8406600	  722.7	  464.3	 9789.0	...
8406601	  722.9	  464.4	 9789.0	...
8406602	  722.5	  463.9	 9790.0	...
8406603	  722.1	  463.3	 9789.0	...
8406604	  721.7	  463.3	 9790.0	...
8406605	  721.7	  464.0	 9793.0	...
8406606	  722.2	  464.6	 9795.0	...
8406607	  722.8	  464.5	 9790.0	...
8406608	  723.4	  463.9	 9785.0	...
8406609	  723.5	  463.4	 9787.0	...
8406610	  723.4	  462.9	 9797.0	...
8406611	  723.3	  463.0	 9806.0	...
8406612	  723.6	  463.2	 9805.0	...
8406613	  723.9	  463.4	 9804.0	...
8406614	  724.2	  463.7	 9802.0	...
8406615	  724.1	  463.7	 9802.0	...
8406616	  723.6	  463.3	 9801.0	...
8406617	  723.0	  462.8	 9799.0	...
8406618	  722.5	  462.4	 9798.0	...
8406619	  722.4	  462.5	 9803.0	...
8406620	  722.7	  462.4	 9808.0	...
8406621	  723.1	  462.2	 9814.0	...
8406622	  723.4	  461.9	 9816.0	...
8406623	  723.5	  461.5	 9822.0	...
8406624	  723.2	  461.3	 9827.0	...
8406625	  722.9	  461.8	 9830.0	...
8406626	  722.5	  462.5	 9829.0	...
8406627	  722.8	  463.4	 9829.0	...
8406628	  723.0	  463.5	 9828.0	...
8406629	  723.6	  463.6	 9827.0	...
8406630	  723.8	  463.6	 9816.0	...
8406631	  724.1	  463.5	 9806.0	...
8406632	  723.8	  463.4	 9801.0	...
8406633	  723.5	  463.5	 9807.0	...
8406634	  723.5	  463.6	 9812.0	...
8406635	  723.8	  463.7	 9813.0	...
8406636	  723.4	  463.2	 9821.0	...
8406637	  722.9	  462.8	 9829.0	...
8406638	  722.4	  462.3	 9836.0	...
8406639	  722.7	  462.6	 9837.0	...
8406640	  722.9	  463.0	 9837.0	...
8406641	  723.1	  463.4	 9838.0	...
8406642	  723.2	  463.3	 9840.0	...
8406643	  723.1	  463.0	 9842.0	...
8406644	  723.0	  462.6	 9842.0	...
8406645	  723.0	  462.5	 9836.0	...
8406646	  723.5	  462.8	 9830.0	...
8406647	  724.0	  463.0	 9829.0	...
8406648	  724.0	  463.3	 9829.0	...
8406649	  723.7	  463.2	 9830.0	...
8406650	  723.0	  463.2	 9834.0	...
8406651	  722.6	  462.5	 9840.0	...
8406652	  722.2	  461.8	 9846.0	...
8406653	  722.3	  460.8	 9847.0	...
8406654	  722.7	  460.6	 9845.0	...
8406655	  723.0	  460.3	 9850.0	...
8406656	  723.3	  460.2	 9856.0	...
8406657	  723.5	  460.7	 9861.0	...
8406658	  723.9	  461.3	 9861.0	...
8406659	  724.3	  461.9	 9861.0	...
8406660	  724.6	  461.4	 9864.0	...
8406661	  723.8	  461.1	 9873.0	...
8406662	  722.8	  460.9	 9881.0	...
8406663	  721.8	  461.1	 9882.0	...
8406664	  721.9	  461.2	 9877.0	...
8406665	  722.0	  461.4	 9874.0	...
8406666	  722.1	  461.4	 9877.0	...
8406667	  721.9	  461.7	 9882.0	...
8406668	  721.6	  461.9	 9884.0	...
8406669	  722.5	  461.9	 9885.0	...
8406670	  723.6	  461.9	 9887.0	...
8406671	  724.4	  462.0	 9889.0	...
8406672	  723.6	  461.8	 9890.0	...
8406673	  722.9	  461.3	 9886.0	...
8406674	  722.5	  460.7	 9885.0	...
8406675	  722.6	  460.3	 9885.0	...
8406676	  722.5	  459.9	 9888.0	...
8406677	  722.3	  460.1	 9888.0	...
8406678	  722.1	  460.6	 9887.0	...
8406679	  722.0	  461.4	 9884.0	...
8406680	  722.0	  461.9	 9881.0	...
8406681	  722.7	  461.9	 9881.0	...
8406682	  723.4	  461.9	 9881.0	...
8406683	  723.7	  462.0	 9880.0	...
8406684	  723.3	  462.0	 9880.0	...
8406685	  722.8	  461.7	 9882.0	...
8406686	  722.8	  460.8	 9884.0	...
8406687	  722.8	  460.3	 9886.0	...
8406688	  723.4	  459.9	 9886.0	...
8406689	  724.1	  460.0	 9884.0	...
8406690	  724.4	  460.2	 9882.0	...
8406691	  724.2	  460.1	 9880.0	...
8406692	  723.4	  460.3	 9879.0	...
8406693	  723.0	  460.5	 9878.0	...
8406694	  722.5	  460.8	 9879.0	...
8406695	  722.4	  461.0	 9888.0	...
8406696	  722.4	  461.2	 9896.0	...
8406697	  722.5	  461.5	 9903.0	...
8406698	  723.3	  461.9	 9898.0	...
8406699	  724.1	  462.2	 9888.0	...
8406700	  724.9	  462.4	 9881.0	...
8406701	  725.0	  462.3	 9876.0	...
8406702	  725.1	  462.2	 9876.0	...
8406703	  725.2	  462.9	 9875.0	...
8406704	  725.4	  463.6	 9874.0	...
8406705	  725.4	  463.7	 9874.0	...
8406706	  725.2	  463.1	 9872.0	...
8406707	  725.0	  462.7	 9870.0	...
8406708	  724.9	  462.9	 9879.0	...
8406709	  725.1	  463.2	 9889.0	...
8406710	  725.2	  463.4	 9900.0	...
8406711	  725.6	  463.2	 9901.0	...
8406712	  725.9	  462.5	 9901.0	...
8406713	  726.6	  461.8	 9898.0	...
8406714	  726.9	  461.6	 9896.0	...
8406715	  727.3	  461.8	 9894.0	...
8406716	  727.3	  462.1	 9894.0	...
8406717	  727.1	  462.3	 9893.0	...
8406718	  726.8	  462.4	 9889.0	...
8406719	  726.4	  462.6	 9885.0	...
8406720	  725.9	  462.8	 9882.0	...
8406721	  725.4	  463.0	 9882.0	...
8406722	  724.8	  462.2	 9888.0	...
8406723	  724.4	  461.2	 9896.0	...
8406724	  724.2	  460.2	 9903.0	...
8406725	  724.2	  460.2	 9906.0	...
8406726	  724.0	  460.3	 9909.0	...
8406727	  724.0	  461.1	 9913.0	...
8406728	  724.0	  461.9	 9915.0	...
8406729	  724.2	  462.5	 9915.0	...
8406730	  724.3	  462.3	 9915.0	...
8406731	  724.5	  462.1	 9913.0	...
8406732	  724.6	  461.9	 9910.0	...
8406733	  724.7	  461.7	 9908.0	...
8406734	  724.8	  461.6	 9906.0	...
8406735	  724.6	  461.5	 9904.0	...
8406736	  724.4	  461.6	 9903.0	...
8406737	  724.0	  461.8	 9904.0	...
8406738	  723.8	  462.3	 9906.0	...
8406739	  724.5	  462.5	 9905.0	...
8406740	  725.5	  461.9	 9903.0	...
8406741	  726.3	  461.0	 9902.0	...
8406742	  725.9	  460.3	 9901.0	...
8406743	  724.9	  460.5	 9901.0	...
8406744	  724.0	  461.1	 9906.0	...
8406745	  723.3	  461.7	 9911.0	...
8406746	  723.3	  462.2	 9916.0	...
8406747	  723.4	  461.8	 9916.0	...
8406748	  723.5	  461.3	 9917.0	...
8406749	  723.8	  460.8	 9918.0	...
8406750	  724.0	  460.6	 9918.0	...
8406751	  723.9	  460.6	 9917.0	...
8406752	  724.1	  460.7	 9917.0	...
8406753	  724.3	  460.7	 9918.0	...
8406754	  724.5	  460.5	 9919.0	...
8406755	  724.4	  460.4	 9920.0	...
8406756	  724.6	  460.7	 9921.0	...
8406757	  724.8	  461.3	 9918.0	...
8406758	  724.8	  461.9	 9914.0	...
8406759	  724.4	  461.5	 9910.0	...
8406760	  723.8	  460.8	 9909.0	...
8406761	  723.5	  461.3	 9914.0	...
8406762	  723.5	  462.4	 9921.0	...
8406763	  723.5	  463.2	 9929.0	...
8406764	  723.5	  462.7	 9932.0	...
8406765	  723.2	  462.0	 9931.0	...
8406766	  722.8	  460.9	 9931.0	...
8406767	  722.2	  460.1	 9931.0	...
8406768	  721.9	  460.0	 9929.0	...
8406769	  722.2	  460.5	 9928.0	...
8406770	  722.6	  460.3	 9934.0	...
8406771	  722.9	  459.7	 9941.0	...
8406772	  722.9	  459.4	 9941.0	...
8406773	  723.0	  459.6	 9934.0	...
8406774	  723.1	  459.9	 9930.0	...
8406775	  723.1	  459.6	 9933.0	...
8406776	  723.0	  459.3	 9936.0	...
8406777	  722.8	  459.3	 9935.0	...
8406778	  722.9	  459.6	 9934.0	...
8406779	  722.9	  459.3	 9935.0	...
8406780	  723.0	  458.6	 9940.0	...
8406781	  722.7	  458.8	 9944.0	...
8406782	  722.5	  459.6	 9948.0	...
8406783	  722.3	  460.3	 9950.0	...
8406784	  722.1	  460.2	 9951.0	...
8406785	  721.9	  460.1	 9952.0	...
8406786	  721.8	  460.1	 9955.0	...
8406787	  722.1	  460.0	 9959.0	...
8406788	  722.4	  459.9	 9961.0	...
8406789	  722.8	  459.9	 9961.0	...
8406790	  722.8	  460.0	 9960.0	...
8406791	  722.6	  460.2	 9960.0	...
8406792	  722.3	  460.7	 9959.0	...
8406793	  721.9	  461.1	 9960.0	...
8406794	  722.3	  461.4	 9957.0	...
8406795	  722.8	  461.2	 9955.0	...
8406796	  723.3	  460.9	 9953.0	...
8406797	  723.3	  460.5	 9955.0	...
8406798	  723.7	  460.3	 9962.0	...
8406799	  724.1	  460.2	 9968.0	...
8406800	  724.5	  460.4	 9971.0	...
8406801	  724.4	  460.4	 9966.0	...
8406802	  724.3	  460.4	 9959.0	...
8406803	  724.2	  460.3	 9955.0	...
8406804	  723.9	  459.6	 9954.0	...
8406805	  723.9	  458.9	 9954.0	...
8406806	  724.0	  458.8	 9954.0	...
8406807	  724.1	  459.6	 9955.0	...
8406808	  724.1	  460.3	 9957.0	...
8406809	  723.9	  459.9	 9961.0	...
8406810	  723.8	  459.8	 9964.0	...
8406811	  723.7	  459.7	 9960.0	...
8406812	  723.5	  459.3	 9956.0	...
8406813	  723.2	  458.3	 9960.0	...
8406814	  722.8	  456.9	 9970.0	...
8406815	  722.4	  456.2	 9976.0	...
8406816	  722.2	  456.6	 9974.0	...
8406817	  722.1	  457.3	 9970.0	...
8406818	  722.1	  458.1	 9969.0	...
8406819	  722.2	  458.0	 9976.0	...
8406820	  722.3	  457.8	 9983.0	...
8406821	  722.8	  457.2	 9992.0	...
8406822	  723.6	  456.6	 9993.0	...
8406823	  724.4	  456.2	 9988.0	...
8406824	  724.8	  456.1	 9982.0	...
8406825	  724.8	  456.5	 9975.0	...
8406826	  724.4	  457.1	 9977.0	...
8406827	  724.0	  457.7	 9979.0	...
8406828	  723.6	  457.4	 9978.0	...
8406829	  723.7	  457.0	 9974.0	...
8406830	  723.8	  456.4	 9969.0	...
8406831	  723.8	  456.4	 9965.0	...
8406832	  723.6	  456.4	 9963.0	...
8406833	  723.4	  456.5	 9969.0	...
8406834	  723.8	  456.7	 9977.0	...
8406835	  724.3	  456.9	 9986.0	...
8406836	  724.4	  457.1	 9992.0	...
8406837	  724.2	  457.2	 9997.0	...
8406838	  724.0	  457.1	10005.0	...
8406839	  724.3	  456.6	10007.0	...
8406840	  724.2	  456.2	10006.0	...
8406841	  724.1	  455.6	10003.0	...
8406842	  724.1	  455.4	10001.0	...
8406843	  724.2	  455.1	10001.0	...
8406844	  724.3	  455.1	10002.0	...
8406845	  724.3	  454.8	10003.0	...
8406846	  724.4	  454.5	10004.0	...
8406847	  724.8	  454.1	 9997.0	...
8406848	  725.4	  454.5	 9982.0	...
8406849	  725.5	  455.0	 9968.0	...
8406850	  725.0	  455.6	 9962.0	...
8406851	  724.4	  455.8	 9972.0	...
8406852	  724.3	  455.9	 9982.0	...
8406853	  724.3	  455.8	 9985.0	...
8406854	  724.5	  455.6	 9980.0	...
8406855	  724.6	  455.8	 9978.0	...
8406856	  724.6	  456.2	 9984.0	...
8406857	  724.5	  456.7	 9990.0	...
8406858	  724.4	  456.7	 9994.0	...
8406859	  724.4	  456.8	 9996.0	...
8406860	  724.4	  456.8	 9990.0	...
8406861	  724.5	  456.8	 9982.0	...
8406862	  724.2	  456.2	 9982.0	...
8406863	  723.8	  455.7	 9987.0	...
8406864	  723.3	  455.2	 9992.0	...
8406865	  723.0	  455.1	 9991.0	...
8406866	  723.0	  454.8	 9998.0	...
8406867	  723.1	  454.4	10005.0	...
8406868	  723.5	  454.3	10009.0	...
8406869	  723.6	  454.6	10007.0	...
8406870	  723.8	  454.8	10008.0	...
8406871	  723.7	  455.2	10012.0	...
8406872	  724.0	  455.4	10010.0	...
8406873	  724.2	  455.6	10003.0	...
8406874	  724.4	  455.5	 9999.0	...
8406875	  724.7	  455.3	10002.0	...
8406876	  724.9	  455.1	10005.0	...
8406877	  724.8	  455.3	10006.0	...
8406878	  724.5	  455.8	10005.0	...
8406879	  724.1	  456.3	10002.0	...
8406880	  723.8	  456.5	 9999.0	...
8406881	  723.6	  456.6	 9999.0	...
8406882	  723.5	  456.6	10001.0	...
8406883	  723.5	  456.6	10003.0	...
8406884	  723.7	  456.6	10004.0	...
8406885	  723.8	  456.7	10001.0	...
8406886	  723.9	  456.9	 9999.0	...
8406887	  723.5	  457.1	 9999.0	...
8406888	  723.1	  457.0	10000.0	...
8406889	  723.9	  456.6	10000.0	...
8406890	  725.0	  456.0	 9997.0	...
8406891	  725.6	  455.8	 9996.0	...
8406892	  724.8	  455.8	 9994.0	...
8406893	  724.0	  455.0	 9993.0	...
8406894	  723.4	  454.2	 9994.0	...
8406895	  723.1	  453.9	 9993.0	...
8406896	  723.1	  454.4	 9990.0	...
8406897	  723.5	  454.9	 9988.0	...
8406898	  723.8	  454.9	 9988.0	...
8406899	  724.0	  455.0	 9988.0	...
8406900	  724.2	  455.0	 9988.0	...
8406901	  724.5	  455.1	 9989.0	...
8406902	  724.7	  455.2	 9990.0	...
8406903	  725.1	  455.2	 9990.0	...
8406904	  725.4	  455.4	 9988.0	...
8406905	  725.6	  455.6	 9985.0	...
8406906	  725.3	  455.5	 9989.0	...
8406907	  725.3	  455.2	 9993.0	...
8406908	  725.3	  454.8	 9998.0	...
8406909	  725.4	  454.7	 9997.0	...
8406910	  725.2	  454.7	 9997.0	...
8406911	  725.2	  454.8	 9998.0	...
8406912	  725.3	  454.9	10000.0	...
8406913	  725.3	  454.7	10001.0	...
8406914	  725.4	  454.4	10003.0	...
8406915	  725.0	  454.2	10004.0	...
8406916	  724.5	  454.2	10000.0	...
8406917	  724.1	  454.3	 9993.0	...
8406918	  724.2	  454.3	 9986.0	...
8406919	  724.2	  454.3	 9985.0	...
8406920	  724.2	  454.4	 9985.0	...
8406921	  724.2	  454.5	 9986.0	...
8406922	  724.5	  454.5	 9987.0	...
8406923	  724.6	  454.6	 9987.0	...
8406924	  724.7	  454.6	 9994.0	...
8406925	  724.2	  454.7	10000.0	...
8406926	  723.9	  455.0	10004.0	...
8406927	  723.6	  455.2	10002.0	...
8406928	  723.8	  455.3	10000.0	...
8406929	  724.0	  455.2	10003.0	...
8406930	  724.2	  455.1	10004.0	...
8406931	  724.3	  455.2	10005.0	...
8406932	  724.3	  455.3	10005.0	...
8406933	  724.3	  455.2	10005.0	...
8406934	  724.3	  455.1	10004.0	...
8406935	  724.3	  455.1	10003.0	...
8406936	  724.0	  455.5	10002.0	...
8406937	  723.8	  455.7	10000.0	...
8406938	  724.0	  455.8	 9998.0	...
8406939	  724.4	  455.8	 9998.0	...
8406940	  724.9	  456.0	 9999.0	...
8406941	  724.8	  456.3	 9999.0	...
8406942	  724.7	  456.5	 9998.0	...
8406943	  724.6	  456.3	 9999.0	...
8406944	  724.4	  456.1	10002.0	...
8406945	  724.4	  455.9	10005.0	...
8406946	  724.2	  455.4	10006.0	...
8406947	  724.2	  455.3	10006.0	...
8406948	  724.2	  455.4	10004.0	...
8406949	  724.3	  456.0	10002.0	...
8406950	  724.5	  455.1	10006.0	...
8406951	  725.0	  453.9	10010.0	...
8406952	  725.5	  452.9	10007.0	...
8406953	  725.4	  453.2	10000.0	...
8406954	  725.0	  453.8	10000.0	...
8406955	  724.7	  454.0	10011.0	...
8406956	  724.7	  454.2	10021.0	...
8406957	  724.3	  454.4	10025.0	...
8406958	  723.8	  454.6	10024.0	...
8406959	  723.9	  454.6	10022.0	...
8406960	  724.5	  454.4	10021.0	...
8406961	  725.0	  454.2	10017.0	...
8406962	  724.4	  453.8	10014.0	...
8406963	  723.6	  453.0	10011.0	...
8406964	  722.9	  452.2	10013.0	...
8406965	  723.0	  452.7	10014.0	...
8406966	  723.7	  453.6	10016.0	...
8406967	  724.3	  454.7	10018.0	...
8406968	  724.3	  454.9	10018.0	...
8406969	  723.6	  455.1	10016.0	...
8406970	  724.0	  455.0	10015.0	...
8406971	  724.9	  454.1	10015.0	...
8406972	  725.6	  453.3	10016.0	...
8406973	  725.4	  452.6	10016.0	...
8406974	  725.3	  452.4	10016.0	...
8406975	  725.0	  452.2	10020.0	...
8406976	  724.8	  452.2	10024.0	...
8406977	  724.6	  452.4	10023.0	...
8406978	  724.5	  452.6	10019.0	...
8406979	  724.6	  452.3	10017.0	...
8406980	  724.8	  452.0	10021.0	...
8406981	  724.9	  451.8	10028.0	...
8406982	  724.8	  451.8	10035.0	...
8406983	  724.5	  452.0	10040.0	...
8406984	  724.4	  452.7	10037.0	...
8406985	  724.3	  453.4	10031.0	...
8406986	  724.4	  454.0	10024.0	...
8406987	  724.4	  454.0	10023.0	...
8406988	  724.3	  454.3	10023.0	...
8406989	  724.3	  454.9	10022.0	...
8406990	  724.3	  455.4	10021.0	...
8406991	  724.3	  454.8	10021.0	...
8406992	  724.3	  454.0	10022.0	...
8406993	  724.5	  453.7	10024.0	...
8406994	  724.8	  454.2	10023.0	...
8406995	  725.1	  454.6	10022.0	...
8406996	  724.9	  454.6	10021.0	...
8406997	  724.6	  454.9	10023.0	...
8406998	  724.1	  455.1	10025.0	...
8406999	  723.7	  454.9	10027.0	...
8407000	  723.5	  454.4	10026.0	...
8407001	  723.5	  454.1	10025.0	...
8407002	  723.4	  454.3	10029.0	...
8407003	  723.3	  454.5	10034.0	...
8407004	  723.5	  454.4	10039.0	...
8407005	  724.0	  454.5	10038.0	...
8407006	  724.2	  454.7	10037.0	...
8407007	  723.9	  454.2	10037.0	...
8407008	  723.5	  453.6	10037.0	...
8407009	  723.3	  452.7	10041.0	...
8407010	  723.2	  452.5	10044.0	...
8407011	  723.1	  452.2	10047.0	...
8407012	  722.9	  452.1	10047.0	...
8407013	  722.8	  452.1	10046.0	...
8407014	  722.7	  451.7	10046.0	...
8407015	  723.0	  451.3	10047.0	...
8407016	  723.2	  451.0	10048.0	...
8407017	  723.5	  451.0	10047.0	...
8407018	  723.5	  451.9	10045.0	...
8407019	  723.5	  452.8	10046.0	...
8407020	  723.5	  453.6	10051.0	...
8407021	  723.3	  453.1	10056.0	...
8407022	  723.2	  452.1	10060.0	...
8407023	  723.2	  451.1	10060.0	...
8407024	  723.4	  451.0	10058.0	...
8407025	  724.1	  451.6	10053.0	...
8407026	  724.7	  452.2	10049.0	...
8407027	  725.3	  452.6	10047.0	...
8407028	  725.3	  452.3	10048.0	...
8407029	  725.3	  452.1	10046.0	...
8407030	  725.2	  452.1	10043.0	...
8407031	  725.2	  452.4	10040.0	...
8407032	  725.3	  452.7	10039.0	...
8407033	  724.7	  452.8	10038.0	...
8407034	  724.0	  452.2	10039.0	...
8407035	  723.5	  451.6	10042.0	...
8407036	  723.5	  450.9	10049.0	...
8407037	  723.5	  451.0	10055.0	...
8407038	  723.5	  451.2	10059.0	...
8407039	  723.9	  452.0	10057.0	...
8407040	  724.3	  452.7	10057.0	...
8407041	  724.7	  453.3	10059.0	...
8407042	  724.5	  452.5	10062.0	...
8407043	  723.6	  451.9	10063.0	...
8407044	  722.9	  452.0	10062.0	...
8407045	  722.1	  452.8	10062.0	...
8407046	  721.8	  453.6	10062.0	...
8407047	  722.6	  453.6	10059.0	...
8407048	  723.8	  453.5	10056.0	...
8407049	  724.8	  452.7	10057.0	...
8407050	  724.5	  452.0	10061.0	...
8407051	  724.2	  451.4	10064.0	...
8407052	  723.9	  451.5	10063.0	...
8407053	  723.9	  452.6	10065.0	...
8407054	  724.0	  453.6	10067.0	...
8407055	  723.7	  454.0	10068.0	...
8407056	  723.3	  453.3	10067.0	...
8407057	  723.1	  452.6	10065.0	...
8407058	  723.2	  452.9	10064.0	...
8407059	  723.2	  453.3	10063.0	...
8407060	  723.4	  453.3	10065.0	...
8407061	  723.5	  453.2	10066.0	...
8407062	  723.6	  453.1	10068.0	...
8407063	  723.5	  453.4	10069.0	...
8407064	  723.8	  452.8	10068.0	...
8407065	  724.0	  452.0	10067.0	...
8407066	  724.2	  451.3	10065.0	...
8407067	  724.1	  451.3	10064.0	...
8407068	  723.9	  451.3	10063.0	...
8407069	  723.8	  450.9	10063.0	...
8407070	  723.7	  450.6	10064.0	...
8407071	  723.6	  450.6	10066.0	...
8407072	  723.4	  451.0	10068.0	...
8407073	  723.1	  451.4	10071.0	...
8407074	  723.3	  451.2	10074.0	...
8407075	  723.8	  450.9	10075.0	...
8407076	  724.1	  450.7	10078.0	...
8407077	  723.5	  451.0	10082.0	...
8407078	  722.9	  451.5	10082.0	...
8407079	  723.0	  452.0	10080.0	...
8407080	  723.4	  452.0	10077.0	...
8407081	  723.8	  452.2	10081.0	...
8407082	  723.8	  452.6	10084.0	...
8407083	  723.9	  453.0	10079.0	...
8407084	  723.8	  453.1	10070.0	...
8407085	  723.5	  453.1	10066.0	...
8407086	  723.5	  452.9	10072.0	...
8407087	  723.8	  452.7	10078.0	...
8407088	  724.1	  452.5	10077.0	...
8407089	  724.3	  452.5	10077.0	...
8407090	  724.2	  452.7	10076.0	...
8407091	  724.1	  452.8	10076.0	...
8407092	  723.9	  452.7	10076.0	...
8407093	  723.2	  452.4	10082.0	...
8407094	  722.6	  452.3	10086.0	...
8407095	  722.8	  452.2	10089.0	...
8407096	  723.5	  452.1	10091.0	...
8407097	  723.7	  451.9	10094.0	...
8407098	  723.3	  451.6	10099.0	...
8407099	  722.8	  451.5	10100.0	...
8407100	  722.9	  451.3	10093.0	...
8407101	  723.0	  451.8	10085.0	...
8407102	  723.0	  452.3	10079.0	...
8407103	  723.1	  452.7	10080.0	...
8407104	  723.1	  452.6	10081.0	...
8407105	  723.2	  452.3	10080.0	...
8407106	  723.6	  452.1	10079.0	...
8407107	  723.9	  452.0	10077.0	...
8407108	  724.0	  451.2	10076.0	...
8407109	  723.8	  450.5	10076.0	...
8407110	  723.7	  450.0	10072.0	...
8407111	  723.8	  450.5	10068.0	...
8407112	  724.0	  451.7	10065.0	...
8407113	  724.4	  452.7	10065.0	...
8407114	  724.7	  453.4	10066.0	...
8407115	  724.3	  453.0	10067.0	...
8407116	  723.7	  452.4	10072.0	...
8407117	  723.2	  451.7	10077.0	...
8407118	  723.6	  451.7	10081.0	...
8407119	  724.0	  451.9	10083.0	...
8407120	  724.5	  452.0	10086.0	...
8407121	  724.6	  452.3	10089.0	...
8407122	  724.8	  452.6	10090.0	...
8407123	  724.8	  452.9	10090.0	...
8407124	  725.0	  453.1	10089.0	...
8407125	  725.2	  453.2	10092.0	...
8407126	  725.5	  453.3	10095.0	...
8407127	  725.0	  453.3	10098.0	...
8407128	  724.4	  453.7	10099.0	...
8407129	  723.8	  454.1	10099.0	...
8407130	  723.7	  454.1	10097.0	...
8407131	  723.6	  453.8	10093.0	...
8407132	  723.6	  453.5	10091.0	...
8407133	  723.6	  453.5	10090.0	...
8407134	  723.6	  453.7	10090.0	...
8407135	  723.7	  453.8	10094.0	...
8407136	  723.8	  454.0	10098.0	...
8407137	  724.0	  454.1	10102.0	...
8407138	  724.1	  453.5	10103.0	...
8407139	  723.9	  452.3	10103.0	...
8407140	  723.6	  451.2	10104.0	...
8407141	  723.5	  451.0	10107.0	...
8407142	  723.7	  451.5	10110.0	...
8407143	  723.8	  451.6	10110.0	...
8407144	  723.8	  451.5	10109.0	...
8407145	  723.7	  451.5	10108.0	...
8407146	  723.9	  451.8	10110.0	...
8407147	  724.2	  452.0	10112.0	...
8407148	  724.5	  452.3	10112.0	...
8407149	  724.6	  452.4	10112.0	...
8407150	  724.1	  452.6	10118.0	...
8407151	  723.9	  452.7	10125.0	...
8407152	  723.7	  453.0	10132.0	...
8407153	  724.1	  453.1	10131.0	...
8407154	  724.0	  453.2	10128.0	...
8407155	  723.7	  453.2	10126.0	...
8407156	  723.4	  453.2	10126.0	...
8407157	  723.2	  453.3	10127.0	...
8407158	  722.9	  453.5	10127.0	...
8407159	  722.6	  452.8	10126.0	...
8407160	  722.1	  452.0	10124.0	...
8407161	  721.9	  451.7	10122.0	...
8407162	  722.1	  452.3	10115.0	...
8407163	  722.2	  452.8	10109.0	...
8407164	  722.3	  452.8	10111.0	...
8407165	  722.4	  452.6	10119.0	...
8407166	  722.4	  452.7	10130.0	...
8407167	  722.4	  453.0	10134.0	...
8407168	  722.6	  453.2	10129.0	...
8407169	  722.9	  452.8	10120.0	...
8407170	  723.1	  452.6	10115.0	...
8407171	  722.9	  452.6	10118.0	...
8407172	  722.8	  452.6	10122.0	...
8407173	  722.8	  453.4	10123.0	...
8407174	  722.9	  454.1	10117.0	...
8407175	  723.0	  454.9	10111.0	...
8407176	  723.1	  454.9	10105.0	...
8407177	  723.1	  454.4	10106.0	...
8407178	  723.5	  453.5	10114.0	...
8407179	  723.9	  452.6	10122.0	...
8407180	  724.3	  452.2	10127.0	...
8407181	  724.4	  451.9	10126.0	...
8407182	  724.7	  451.8	10125.0	...
8407183	  725.0	  451.8	10128.0	...
8407184	  725.3	  451.9	10130.0	...
8407185	  725.4	  451.8	10131.0	...
8407186	  725.5	  451.7	10131.0	...
8407187	  725.4	  451.7	10131.0	...
8407188	  724.5	  451.7	10132.0	...
8407189	  723.5	  451.2	10131.0	...
8407190	  723.4	  450.5	10127.0	...
8407191	  723.6	  450.0	10123.0	...
8407192	  723.8	  450.4	10119.0	...
8407193	  723.3	  450.9	10119.0	...
8407194	  723.3	  451.1	10119.0	...
8407195	  723.3	  450.8	10119.0	...
8407196	  723.3	  450.5	10122.0	...
8407197	  723.4	  450.4	10126.0	...
8407198	  723.4	  450.9	10128.0	...
8407199	  723.6	  451.6	10127.0	...
8407200	  723.9	  452.0	10126.0	...
8407201	  724.2	  452.2	10127.0	...
8407202	  724.8	  452.1	10128.0	...
8407203	  725.2	  452.0	10129.0	...
8407204	  725.1	  452.0	10131.0	...
8407205	  724.6	  452.0	10133.0	...
8407206	  725.2	  452.2	10132.0	...
8407207	  726.2	  452.5	10130.0	...
8407208	  727.3	  452.8	10128.0	...
8407209	  727.3	  452.7	10131.0	...
8407210	  727.0	  452.1	10135.0	...
8407211	  726.3	  451.5	10139.0	...
8407212	  725.2	  451.4	10139.0	...
8407213	  724.4	  451.4	10137.0	...
8407214	  724.7	  451.2	10135.0	...
8407215	  725.3	  450.8	10134.0	...
8407216	  724.8	  451.0	10135.0	...
8407217	  723.6	  451.2	10138.0	...
8407218	  723.2	  451.3	10140.0	...
8407219	  724.1	  451.2	10139.0	...
8407220	  725.1	  451.2	10135.0	...
8407221	  725.3	  451.3	10131.0	...
8407222	  725.4	  451.3	10129.0	...
8407223	  725.4	  451.3	10133.0	...
8407224	  724.8	  451.3	10137.0	...
8407225	  724.2	  451.0	10142.0	...
8407226	  723.5	  450.7	10145.0	...
8407227	  723.4	  450.6	10151.0	...
8407228	  723.2	  450.4	10155.0	...
8407229	  723.0	  450.1	10156.0	...
8407230	  722.8	  449.9	10153.0	...
8407231	  722.7	  449.8	10152.0	...
8407232	  722.6	  450.0	10156.0	...
8407233	  722.5	  450.1	10162.0	...
8407234	  722.5	  450.2	10168.0	...
8407235	  722.6	  450.2	10170.0	...
8407236	  722.5	  450.2	10171.0	...
8407237	  722.5	  450.2	10172.0	...
8407238	  722.6	  450.5	10170.0	...
8407239	  722.7	  450.6	10167.0	...
8407240	  722.9	  450.4	10164.0	...
8407241	  723.1	  449.9	10162.0	...
8407242	  723.5	  449.4	10161.0	...
8407243	  724.0	  449.1	10160.0	...
8407244	  724.5	  449.0	10160.0	...
8407245	  724.6	  449.1	10160.0	...
8407246	  724.7	  449.3	10160.0	...
8407247	  724.8	  450.0	10162.0	...
8407248	  724.7	  451.0	10164.0	...
8407249	  724.4	  451.9	10166.0	...
8407250	  723.7	  452.3	10166.0	...
8407251	  723.2	  452.0	10168.0	...
8407252	  722.9	  451.5	10169.0	...
8407253	  722.8	  451.0	10169.0	...
8407254	  722.7	  450.5	10169.0	...
8407255	  722.5	  450.4	10170.0	...
8407256	  722.5	  450.4	10170.0	...
8407257	  722.7	  450.3	10169.0	...
8407258	  722.9	  450.0	10178.0	...
8407259	  723.0	  449.6	10188.0	...
8407260	  723.0	  449.3	10198.0	...
8407261	  722.5	  449.3	10197.0	...
8407262	  721.9	  449.4	10198.0	...
8407263	  721.3	  449.6	10199.0	...
8407264	  721.5	  450.0	10192.0	...
8407265	  721.9	  450.3	10185.0	...
8407266	  722.3	  450.4	10178.0	...
8407267	  722.3	  450.3	10180.0	...
8407268	  722.3	  450.2	10183.0	...
8407269	  722.2	  450.0	10190.0	...
8407270	  722.2	  449.6	10197.0	...
8407271	  722.0	  449.2	10200.0	...
8407272	  721.8	  449.1	10199.0	...
8407273	  721.6	  449.6	10197.0	...
8407274	  721.5	  450.0	10197.0	...
8407275	  721.6	  450.4	10195.0	...
8407276	  721.8	  450.5	10192.0	...
8407277	  722.0	  450.5	10190.0	...
8407278	  722.3	  450.5	10188.0	...
8407279	  722.5	  450.4	10190.0	...
8407280	  722.6	  450.3	10192.0	...
8407281	  722.6	  450.2	10191.0	...
8407282	  722.7	  450.0	10188.0	...
8407283	  722.7	  449.9	10187.0	...
8407284	  722.5	  449.7	10190.0	...
8407285	  722.2	  449.7	10194.0	...
8407286	  721.9	  449.6	10197.0	...
8407287	  722.0	  449.5	10198.0	...
8407288	  722.2	  449.4	10199.0	...
8407289	  722.4	  449.3	10194.0	...
8407290	  722.6	  448.9	10187.0	...
8407291	  722.7	  448.2	10191.0	...
8407292	  721.4	  447.7	10202.0	...
8407293	  720.2	  448.6	10214.0	...
8407294	  719.4	  449.8	10215.0	...
8407295	  719.9	  450.6	10215.0	...
8407296	  720.3	  450.0	10216.0	...
8407297	  720.6	  449.4	10217.0	...
8407298	  721.8	  448.8	10212.0	...
8407299	  723.0	  448.3	10207.0	...
8407300	  723.8	  447.8	10201.0	...
8407301	  723.6	  447.9	10199.0	...
8407302	  723.4	  448.5	10197.0	...
8407303	  723.4	  449.3	10195.0	...
8407304	  723.4	  449.8	10194.0	...
8407305	  723.4	  450.3	10195.0	...
8407306	  723.5	  450.8	10196.0	...
8407307	  723.6	  451.3	10197.0	...
8407308	  723.7	  451.5	10204.0	...
8407309	  723.4	  451.4	10211.0	...
8407310	  722.9	  451.2	10219.0	...
8407311	  722.5	  450.8	10221.0	...
8407312	  722.3	  450.3	10222.0	...
8407313	  722.3	  450.4	10222.0	...
8407314	  722.6	  450.6	10220.0	...
8407315	  722.8	  450.0	10218.0	...
8407316	  722.5	  449.2	10217.0	...
8407317	  722.0	  448.1	10214.0	...
8407318	  721.6	  448.0	10211.0	...
8407319	  721.5	  447.9	10210.0	...
8407320	  721.6	  448.1	10214.0	...
8407321	  722.6	  448.0	10217.0	...
8407322	  723.6	  447.8	10218.0	...
8407323	  724.4	  447.5	10218.0	...
8407324	  723.6	  447.6	10226.0	...
EFIX R   8405843	8407324	1482	  718.5	  463.3	   9952
SSACC R  8407325
8407325	  722.7	  447.5	10233.0	...
8407326	  721.2	  447.7	10238.0	...
8407327	  720.0	  447.4	10234.0	...
8407328	  717.2	  447.4	10238.0	...
8407329	  715.0	  447.3	10244.0	...
8407330	  711.9	  447.8	10249.0	...
8407331	  707.9	  447.9	10247.0	...
8407332	  703.1	  448.1	10248.0	...
8407333	  696.7	  447.8	10252.0	...
8407334	  690.6	  447.8	10264.0	...
8407335	  684.8	  447.8	10277.0	...
8407336	  680.0	  447.9	10297.0	...
8407337	  675.3	  447.4	10309.0	...
8407338	  671.0	  446.4	10319.0	...
8407339	  667.7	  445.6	10321.0	...
8407340	  666.4	  445.2	10322.0	...
8407341	  664.9	  444.7	10321.0	...
8407342	  664.0	  443.8	10321.0	...
8407343	  661.4	  442.7	10321.0	...
8407344	  659.3	  442.0	10320.0	...
ESACC R  8407325	8407344	20	  722.7	  447.5	  659.3	  442.0	   1.35	    104
SFIX R   8407345
8407345	  656.8	  441.8	10326.0	...
8407346	  655.8	  440.8	10332.0	...
8407347	  654.9	  439.9	10336.0	...
8407348	  654.5	  438.3	10335.0	...
8407349	  652.7	  437.7	10334.0	...
8407350	  650.3	  437.3	10335.0	...
8407351	  647.2	  437.2	10336.0	...
8407352	  645.6	  437.1	10336.0	...
8407353	  644.7	  436.9	10342.0	...
8407354	  644.0	  436.9	10347.0	...
8407355	  643.5	  437.7	10352.0	...
8407356	  643.1	  438.5	10358.0	...
8407357	  643.2	  438.2	10368.0	...
8407358	  643.4	  437.3	10375.0	...
8407359	  643.7	  436.1	10374.0	...
8407360	  644.7	  435.7	10371.0	...
8407361	  645.5	  435.5	10370.0	...
8407362	  646.3	  435.5	10370.0	...
8407363	  646.5	  436.5	10369.0	...
8407364	  646.7	  437.5	10368.0	...
8407365	  646.9	  438.3	10368.0	...
8407366	  647.1	  438.4	10363.0	...
8407367	  647.2	  438.6	10356.0	...
8407368	  647.4	  438.7	10348.0	...
8407369	  647.5	  438.6	10347.0	...
8407370	  646.7	  438.0	10347.0	...
8407371	  645.8	  437.3	10347.0	...
8407372	  645.1	  436.8	10348.0	...
8407373	  645.5	  436.9	10351.0	...
8407374	  646.0	  437.3	10353.0	...
8407375	  646.5	  438.6	10350.0	...
8407376	  647.0	  439.7	10348.0	...
8407377	  648.4	  440.2	10345.0	...
8407378	  649.6	  439.7	10347.0	...
8407379	  650.4	  438.5	10348.0	...
8407380	  649.9	  437.7	10349.0	...
8407381	  649.5	  437.1	10351.0	...
8407382	  649.4	  437.1	10353.0	...
8407383	  649.4	  437.1	10352.0	...
8407384	  649.6	  437.2	10350.0	...
8407385	  649.8	  437.3	10348.0	...
8407386	  650.4	  437.5	10347.0	...
8407387	  650.9	  438.2	10341.0	...
8407388	  651.2	  438.7	10336.0	...
8407389	  651.0	  439.1	10333.0	...
8407390	  650.7	  438.8	10332.0	...
8407391	  650.4	  438.7	10330.0	...
8407392	  650.3	  438.7	10337.0	...
8407393	  650.8	  438.9	10346.0	...
8407394	  651.5	  439.0	10353.0	...
8407395	  652.2	  438.8	10351.0	...
8407396	  652.2	  438.6	10355.0	...
8407397	  652.1	  438.5	10360.0	...
8407398	  651.9	  438.3	10364.0	...
8407399	  651.9	  438.0	10363.0	...
8407400	  651.9	  437.6	10364.0	...
8407401	  652.4	  437.6	10364.0	...
8407402	  652.9	  437.6	10364.0	...
8407403	  653.3	  437.6	10363.0	...
8407404	  653.4	  437.6	10360.0	...
8407405	  653.2	  437.4	10357.0	...
8407406	  653.2	  437.3	10355.0	...
8407407	  653.0	  437.0	10356.0	...
8407408	  653.1	  436.8	10357.0	...
8407409	  653.0	  437.0	10357.0	...
8407410	  652.7	  437.0	10357.0	...
8407411	  652.6	  437.1	10359.0	...
8407412	  652.5	  437.7	10363.0	...
8407413	  652.6	  438.4	10368.0	...
8407414	  653.0	  439.3	10366.0	...
8407415	  653.2	  439.3	10362.0	...
8407416	  653.4	  439.3	10363.0	...
8407417	  653.5	  439.2	10368.0	...
8407418	  653.8	  438.8	10373.0	...
8407419	  654.0	  438.3	10372.0	...
8407420	  654.1	  438.0	10369.0	...
8407421	  654.2	  438.0	10368.0	...
8407422	  654.7	  438.2	10366.0	...
8407423	  655.0	  438.1	10365.0	...
8407424	  655.0	  438.1	10367.0	...
8407425	  654.7	  438.1	10370.0	...
8407426	  654.3	  437.8	10371.0	...
8407427	  654.3	  437.5	10368.0	...
8407428	  654.2	  437.8	10366.0	...
8407429	  653.9	  438.5	10367.0	...
8407430	  653.6	  438.3	10369.0	...
8407431	  654.1	  437.3	10363.0	...
8407432	  654.9	  436.3	10356.0	...
8407433	  655.8	  436.2	10356.0	...
8407434	  655.5	  436.2	10363.0	...
8407435	  654.6	  436.3	10379.0	...
8407436	  654.0	  436.3	10387.0	...
8407437	  653.9	  436.2	10390.0	...
8407438	  654.2	  436.4	10384.0	...
8407439	  654.1	  436.7	10378.0	...
8407440	  653.9	  436.9	10378.0	...
8407441	  653.7	  436.6	10380.0	...
8407442	  653.4	  436.4	10389.0	...
8407443	  653.0	  436.3	10398.0	...
8407444	  652.6	  436.5	10405.0	...
8407445	  652.5	  436.7	10405.0	...
8407446	  652.5	  436.6	10404.0	...
8407447	  652.4	  436.4	10407.0	...
8407448	  652.6	  436.2	10409.0	...
8407449	  652.9	  436.4	10414.0	...
8407450	  653.2	  436.6	10415.0	...
8407451	  653.7	  436.7	10409.0	...
8407452	  654.1	  436.6	10403.0	...
8407453	  654.4	  436.6	10396.0	...
8407454	  654.8	  436.5	10399.0	...
8407455	  655.2	  436.4	10401.0	...
8407456	  655.6	  436.7	10401.0	...
8407457	  655.6	  436.3	10396.0	...
8407458	  655.1	  436.0	10387.0	...
8407459	  654.7	  435.4	10381.0	...
8407460	  654.4	  435.3	10377.0	...
8407461	  654.7	  435.2	10376.0	...
8407462	  654.6	  435.6	10375.0	...
8407463	  654.5	  436.0	10377.0	...
8407464	  654.3	  435.8	10379.0	...
8407465	  654.2	  435.2	10382.0	...
8407466	  654.3	  434.4	10381.0	...
8407467	  654.3	  434.2	10380.0	...
8407468	  654.2	  434.4	10380.0	...
8407469	  654.2	  434.9	10392.0	...
8407470	  654.3	  435.3	10404.0	...
8407471	  654.1	  435.3	10417.0	...
8407472	  653.7	  435.4	10418.0	...
8407473	  653.3	  435.4	10415.0	...
8407474	  653.4	  435.4	10411.0	...
8407475	  653.5	  435.7	10408.0	...
8407476	  653.6	  435.9	10410.0	...
8407477	  653.6	  436.1	10411.0	...
8407478	  653.8	  436.0	10411.0	...
8407479	  654.1	  435.7	10411.0	...
8407480	  654.3	  435.4	10411.0	...
8407481	  654.2	  435.1	10413.0	...
8407482	  654.0	  434.9	10415.0	...
8407483	  654.0	  434.7	10411.0	...
8407484	  654.2	  434.7	10406.0	...
8407485	  654.2	  434.8	10402.0	...
8407486	  654.0	  434.7	10403.0	...
8407487	  653.8	  434.6	10406.0	...
8407488	  653.5	  434.6	10410.0	...
8407489	  653.4	  434.9	10412.0	...
8407490	  653.2	  435.3	10413.0	...
8407491	  653.0	  434.9	10413.0	...
8407492	  653.5	  434.1	10415.0	...
8407493	  654.1	  433.3	10418.0	...
8407494	  654.8	  433.7	10420.0	...
8407495	  654.7	  434.1	10415.0	...
8407496	  654.6	  434.4	10409.0	...
8407497	  654.5	  434.0	10410.0	...
8407498	  654.5	  433.6	10417.0	...
8407499	  654.4	  433.5	10423.0	...
8407500	  654.3	  433.6	10422.0	...
8407501	  654.3	  434.1	10420.0	...
8407502	  654.5	  434.5	10418.0	...
8407503	  654.8	  434.6	10417.0	...
8407504	  655.1	  434.4	10416.0	...
8407505	  655.3	  434.6	10416.0	...
8407506	  655.4	  434.9	10411.0	...
MSG	8407507 0000 _ Number On
8407507	  655.4	  434.5	10406.0	...
8407508	  654.9	  433.9	10401.0	...
8407509	  654.5	  433.8	10401.0	...
8407510	  654.4	  434.4	10401.0	...
8407511	  655.0	  435.2	10402.0	...
8407512	  655.5	  435.3	10402.0	...
8407513	  655.5	  435.2	10404.0	...
8407514	  655.1	  434.8	10407.0	...
8407515	  654.5	  434.3	10410.0	...
8407516	  654.2	  434.0	10411.0	...
8407517	  654.1	  434.2	10412.0	...
8407518	  654.2	  434.6	10412.0	...
8407519	  654.9	  434.5	10413.0	...
8407520	  655.5	  434.1	10417.0	...
8407521	  656.1	  433.8	10421.0	...
8407522	  656.1	  433.8	10425.0	...
8407523	  655.3	  433.9	10424.0	...
8407524	  654.6	  433.9	10423.0	...
8407525	  654.0	  434.0	10422.0	...
8407526	  654.0	  434.1	10421.0	...
8407527	  653.7	  434.3	10422.0	...
8407528	  653.5	  434.7	10425.0	...
8407529	  653.5	  434.9	10430.0	...
8407530	  653.7	  435.1	10434.0	...
8407531	  653.9	  435.1	10437.0	...
8407532	  653.9	  434.8	10437.0	...
8407533	  653.9	  434.5	10436.0	...
8407534	  653.5	  434.1	10435.0	...
8407535	  653.2	  433.7	10435.0	...
8407536	  653.1	  433.5	10433.0	...
8407537	  653.3	  433.4	10431.0	...
8407538	  653.6	  433.5	10429.0	...
8407539	  653.6	  433.5	10437.0	...
8407540	  653.4	  433.5	10448.0	...
8407541	  653.3	  433.6	10457.0	...
8407542	  653.6	  433.7	10456.0	...
8407543	  654.4	  433.9	10451.0	...
8407544	  655.3	  434.2	10448.0	...
8407545	  655.8	  434.6	10441.0	...
8407546	  655.8	  433.9	10437.0	...
8407547	  655.6	  433.0	10441.0	...
8407548	  655.4	  431.6	10450.0	...
8407549	  655.0	  431.1	10454.0	...
8407550	  654.7	  431.3	10448.0	...
8407551	  654.4	  432.1	10442.0	...
8407552	  654.1	  432.6	10451.0	...
8407553	  653.9	  432.3	10461.0	...
8407554	  653.7	  432.0	10470.0	...
8407555	  653.7	  431.9	10468.0	...
8407556	  653.7	  431.9	10467.0	...
8407557	  653.7	  431.6	10467.0	...
8407558	  654.0	  431.2	10468.0	...
8407559	  654.3	  430.7	10472.0	...
8407560	  654.5	  430.4	10478.0	...
8407561	  652.9	  430.7	10484.0	...
8407562	  651.3	  431.1	10487.0	...
8407563	  650.7	  431.2	10485.0	...
8407564	  651.4	  431.9	10482.0	...
8407565	  652.1	  432.5	10478.0	...
8407566	  651.8	  432.4	10474.0	...
8407567	  651.7	  431.6	10469.0	...
8407568	  651.6	  431.0	10467.0	...
8407569	  651.6	  431.4	10462.0	...
8407570	  652.1	  431.6	10459.0	...
8407571	  653.1	  432.2	10456.0	...
8407572	  654.0	  432.8	10456.0	...
8407573	  654.6	  433.4	10453.0	...
8407574	  654.7	  433.4	10451.0	...
8407575	  654.4	  433.3	10462.0	...
8407576	  654.0	  433.2	10473.0	...
8407577	  653.4	  433.1	10481.0	...
8407578	  653.3	  432.8	10477.0	...
8407579	  653.1	  432.2	10477.0	...
8407580	  653.4	  431.5	10480.0	...
8407581	  653.7	  431.1	10483.0	...
8407582	  653.3	  430.9	10485.0	...
8407583	  652.5	  430.8	10488.0	...
8407584	  651.9	  431.2	10488.0	...
8407585	  652.0	  431.8	10487.0	...
8407586	  651.8	  432.0	10486.0	...
8407587	  651.4	  431.6	10486.0	...
8407588	  651.8	  431.1	10483.0	...
8407589	  652.7	  431.4	10477.0	...
8407590	  653.5	  431.9	10471.0	...
8407591	  653.6	  432.5	10472.0	...
8407592	  653.7	  432.6	10477.0	...
8407593	  653.8	  432.8	10482.0	...
8407594	  654.1	  432.9	10482.0	...
8407595	  654.3	  432.7	10482.0	...
8407596	  654.3	  432.4	10482.0	...
8407597	  653.9	  432.2	10483.0	...
8407598	  653.4	  432.2	10488.0	...
8407599	  652.7	  432.3	10494.0	...
8407600	  652.1	  432.3	10498.0	...
8407601	  652.2	  432.2	10497.0	...
8407602	  653.0	  432.1	10494.0	...
8407603	  653.8	  431.9	10487.0	...
8407604	  654.1	  431.3	10481.0	...
8407605	  654.0	  430.8	10476.0	...
8407606	  653.8	  430.2	10474.0	...
8407607	  653.8	  430.2	10473.0	...
8407608	  653.7	  430.6	10473.0	...
8407609	  653.7	  431.2	10474.0	...
8407610	  653.9	  432.3	10475.0	...
8407611	  654.1	  432.8	10475.0	...
8407612	  654.3	  433.2	10476.0	...
8407613	  654.2	  433.2	10478.0	...
8407614	  654.1	  432.5	10476.0	...
8407615	  654.1	  431.7	10473.0	...
8407616	  654.0	  431.0	10470.0	...
8407617	  654.0	  431.5	10469.0	...
8407618	  653.9	  432.1	10469.0	...
8407619	  653.6	  432.6	10472.0	...
8407620	  653.3	  431.6	10474.0	...
8407621	  653.1	  430.6	10475.0	...
8407622	  653.2	  429.6	10473.0	...
8407623	  653.3	  429.7	10471.0	...
8407624	  653.5	  430.0	10479.0	...
8407625	  653.5	  430.0	10488.0	...
8407626	  652.8	  429.9	10497.0	...
8407627	  652.1	  429.7	10497.0	...
8407628	  651.3	  429.3	10496.0	...
8407629	  651.2	  429.0	10496.0	...
8407630	  651.2	  429.8	10495.0	...
8407631	  651.4	  430.9	10497.0	...
8407632	  651.9	  431.3	10498.0	...
8407633	  652.1	  430.5	10500.0	...
8407634	  652.3	  429.7	10500.0	...
8407635	  652.2	  429.7	10499.0	...
8407636	  652.5	  429.6	10496.0	...
8407637	  652.8	  429.6	10490.0	...
8407638	  653.0	  429.7	10485.0	...
8407639	  652.9	  429.9	10484.0	...
8407640	  652.8	  430.1	10487.0	...
8407641	  652.9	  430.2	10491.0	...
8407642	  652.8	  429.7	10491.0	...
8407643	  652.7	  429.2	10493.0	...
8407644	  652.5	  428.6	10497.0	...
8407645	  652.3	  428.4	10501.0	...
8407646	  652.1	  428.8	10504.0	...
8407647	  652.0	  429.4	10504.0	...
8407648	  652.4	  429.9	10504.0	...
8407649	  652.9	  429.8	10503.0	...
8407650	  653.4	  429.8	10503.0	...
8407651	  653.6	  429.8	10502.0	...
8407652	  653.6	  429.7	10502.0	...
8407653	  653.4	  429.6	10504.0	...
8407654	  653.0	  429.5	10510.0	...
EFIX R   8407345	8407654	310	  652.8	  434.5	  10419
SSACC R  8407655
8407655	  652.6	  429.5	10516.0	...
8407656	  652.6	  429.4	10520.0	...
8407657	  652.9	  429.2	10518.0	...
8407658	  655.5	  428.7	10510.0	...
8407659	  659.7	  428.1	10502.0	...
8407660	  664.9	  428.1	10494.0	...
8407661	  669.7	  428.2	10494.0	...
8407662	  674.3	  428.3	10494.0	...
8407663	  680.1	  428.8	10498.0	...
8407664	  685.6	  429.3	10501.0	...
8407665	  689.9	  429.9	10504.0	...
8407666	  694.8	  430.8	10498.0	...
8407667	  698.6	  432.2	10492.0	...
8407668	  704.1	  433.7	10488.0	...
8407669	  707.7	  433.9	10489.0	...
8407670	  711.5	  434.1	10473.0	...
8407671	  713.8	  434.2	10452.0	...
8407672	  715.1	  434.2	10430.0	...
ESACC R  8407655	8407672	18	  652.6	  429.5	  715.1	  434.2	   1.33	    103
SFIX R   8407673
8407673	  716.8	  435.0	10423.0	...
8407674	  718.2	  435.8	10421.0	...
8407675	  719.5	  436.7	10418.0	...
8407676	  719.6	  436.9	10418.0	...
8407677	  719.7	  437.2	10425.0	...
8407678	  719.9	  437.6	10432.0	...
8407679	  720.0	  438.3	10428.0	...
8407680	  720.1	  438.8	10416.0	...
8407681	  720.4	  439.2	10409.0	...
8407682	  720.8	  439.1	10416.0	...
8407683	  721.1	  438.8	10424.0	...
8407684	  721.6	  438.5	10427.0	...
8407685	  722.2	  438.6	10421.0	...
8407686	  722.8	  439.0	10414.0	...
8407687	  723.1	  439.9	10407.0	...
8407688	  723.3	  440.6	10406.0	...
8407689	  723.4	  441.1	10406.0	...
8407690	  724.2	  440.2	10403.0	...
8407691	  725.1	  439.2	10400.0	...
8407692	  725.9	  438.9	10396.0	...
8407693	  725.8	  439.5	10393.0	...
8407694	  725.7	  440.0	10395.0	...
8407695	  725.2	  439.8	10399.0	...
8407696	  724.6	  439.1	10402.0	...
8407697	  724.1	  438.3	10402.0	...
8407698	  724.6	  437.3	10402.0	...
8407699	  725.2	  437.2	10404.0	...
8407700	  725.6	  437.8	10406.0	...
8407701	  725.4	  438.4	10408.0	...
8407702	  725.2	  439.1	10412.0	...
8407703	  725.2	  438.8	10417.0	...
8407704	  725.2	  438.4	10422.0	...
8407705	  725.1	  438.3	10422.0	...
8407706	  725.1	  438.5	10423.0	...
8407707	  725.3	  438.6	10417.0	...
8407708	  725.7	  438.7	10412.0	...
8407709	  725.1	  438.9	10408.0	...
8407710	  724.4	  439.1	10410.0	...
8407711	  723.6	  439.3	10410.0	...
8407712	  723.7	  439.4	10412.0	...
8407713	  724.3	  439.5	10415.0	...
8407714	  724.8	  439.4	10417.0	...
8407715	  724.8	  439.4	10412.0	...
8407716	  724.1	  439.5	10405.0	...
8407717	  723.4	  439.5	10400.0	...
8407718	  723.3	  439.5	10402.0	...
8407719	  723.2	  439.1	10407.0	...
8407720	  723.1	  438.6	10413.0	...
8407721	  723.1	  438.9	10416.0	...
8407722	  724.0	  439.7	10417.0	...
8407723	  724.8	  440.4	10417.0	...
8407724	  725.1	  440.0	10418.0	...
8407725	  724.6	  439.7	10419.0	...
8407726	  724.2	  439.8	10419.0	...
8407727	  724.4	  440.2	10418.0	...
8407728	  724.3	  440.1	10420.0	...
8407729	  723.8	  439.4	10423.0	...
8407730	  723.4	  438.6	10422.0	...
8407731	  723.3	  438.2	10417.0	...
8407732	  723.1	  438.3	10412.0	...
8407733	  722.7	  438.7	10411.0	...
8407734	  722.2	  438.9	10414.0	...
8407735	  722.0	  438.9	10423.0	...
8407736	  721.9	  438.5	10436.0	...
8407737	  722.0	  438.4	10447.0	...
8407738	  722.2	  438.5	10450.0	...
8407739	  722.3	  438.6	10446.0	...
8407740	  722.0	  439.0	10439.0	...
8407741	  721.5	  439.3	10433.0	...
8407742	  721.0	  439.0	10430.0	...
8407743	  720.7	  438.5	10430.0	...
8407744	  720.8	  438.0	10430.0	...
8407745	  721.1	  439.0	10427.0	...
8407746	  721.4	  440.1	10424.0	...
8407747	  721.3	  441.1	10422.0	...
8407748	  721.2	  440.7	10426.0	...
8407749	  721.0	  440.1	10431.0	...
8407750	  720.3	  439.7	10439.0	...
8407751	  719.7	  439.5	10442.0	...
8407752	  718.9	  439.6	10446.0	...
8407753	  718.5	  439.5	10447.0	...
8407754	  718.3	  439.2	10449.0	...
8407755	  718.2	  438.9	10449.0	...
8407756	  718.6	  438.9	10446.0	...
8407757	  719.0	  438.9	10441.0	...
8407758	  719.3	  438.9	10438.0	...
8407759	  719.3	  438.8	10437.0	...
8407760	  719.4	  438.7	10437.0	...
8407761	  719.6	  438.5	10437.0	...
8407762	  719.8	  438.4	10438.0	...
8407763	  719.9	  438.6	10440.0	...
8407764	  720.0	  438.9	10441.0	...
8407765	  719.9	  438.6	10442.0	...
8407766	  719.7	  438.1	10447.0	...
8407767	  719.5	  437.7	10450.0	...
8407768	  719.6	  437.7	10453.0	...
8407769	  719.5	  437.8	10449.0	...
8407770	  719.3	  437.8	10448.0	...
8407771	  719.0	  437.4	10445.0	...
8407772	  718.8	  437.0	10443.0	...
8407773	  718.6	  436.7	10448.0	...
8407774	  718.5	  437.0	10455.0	...
8407775	  718.7	  437.2	10459.0	...
8407776	  719.0	  437.3	10458.0	...
8407777	  719.6	  437.2	10452.0	...
8407778	  719.9	  437.4	10448.0	...
8407779	  719.4	  437.7	10454.0	...
8407780	  718.5	  438.1	10463.0	...
8407781	  717.5	  438.4	10470.0	...
8407782	  717.6	  438.6	10466.0	...
8407783	  718.0	  438.7	10460.0	...
8407784	  718.5	  438.8	10455.0	...
8407785	  719.0	  438.3	10452.0	...
8407786	  719.0	  438.0	10452.0	...
8407787	  718.9	  437.7	10453.0	...
8407788	  718.7	  437.8	10454.0	...
8407789	  718.5	  437.8	10454.0	...
8407790	  718.4	  437.8	10453.0	...
8407791	  718.4	  438.2	10452.0	...
8407792	  718.1	  438.5	10452.0	...
8407793	  717.8	  438.9	10452.0	...
8407794	  717.8	  439.8	10446.0	...
8407795	  718.1	  440.6	10440.0	...
8407796	  718.4	  441.5	10435.0	...
8407797	  718.6	  441.5	10437.0	...
8407798	  718.9	  440.9	10442.0	...
8407799	  719.1	  440.2	10453.0	...
8407800	  719.1	  439.3	10462.0	...
8407801	  719.1	  439.1	10463.0	...
8407802	  719.0	  438.9	10458.0	...
8407803	  719.0	  438.9	10455.0	...
8407804	  718.4	  439.0	10456.0	...
8407805	  717.8	  439.4	10457.0	...
8407806	  717.2	  439.7	10452.0	...
8407807	  717.2	  439.9	10449.0	...
8407808	  717.5	  439.9	10452.0	...
8407809	  717.7	  439.6	10458.0	...
MSG	8407810 0000 _ Number Off
8407810	  718.0	  439.4	10464.0	...
8407811	  717.1	  438.8	10465.0	...
8407812	  716.2	  438.5	10464.0	...
8407813	  716.4	  438.0	10461.0	...
8407814	  717.5	  437.9	10457.0	...
8407815	  718.4	  437.9	10456.0	...
8407816	  718.1	  438.0	10456.0	...
8407817	  717.9	  438.0	10456.0	...
8407818	  717.9	  438.1	10456.0	...
8407819	  717.8	  438.1	10458.0	...
8407820	  717.7	  438.4	10463.0	...
8407821	  717.6	  438.8	10468.0	...
8407822	  717.5	  439.3	10466.0	...
8407823	  717.2	  439.5	10461.0	...
8407824	  716.8	  439.6	10454.0	...
8407825	  717.0	  440.5	10453.0	...
8407826	  717.3	  441.3	10451.0	...
8407827	  717.5	  441.7	10451.0	...
8407828	  717.4	  440.8	10448.0	...
8407829	  717.4	  439.5	10446.0	...
8407830	  717.4	  438.6	10443.0	...
8407831	  717.3	  438.2	10444.0	...
8407832	  717.7	  438.3	10444.0	...
8407833	  718.1	  438.5	10445.0	...
8407834	  718.4	  438.7	10446.0	...
8407835	  718.3	  439.4	10449.0	...
8407836	  718.2	  440.0	10457.0	...
8407837	  718.1	  440.5	10464.0	...
8407838	  718.1	  440.4	10470.0	...
8407839	  718.1	  440.3	10470.0	...
8407840	  718.3	  440.1	10461.0	...
8407841	  718.7	  439.9	10452.0	...
8407842	  718.9	  439.8	10442.0	...
8407843	  718.9	  439.8	10440.0	...
8407844	  718.9	  439.9	10438.0	...
8407845	  718.9	  439.9	10438.0	...
8407846	  718.9	  440.0	10441.0	...
8407847	  718.9	  440.0	10444.0	...
8407848	  718.7	  440.0	10448.0	...
8407849	  718.2	  440.0	10451.0	...
8407850	  717.7	  439.9	10447.0	...
8407851	  717.5	  439.8	10439.0	...
8407852	  717.6	  440.0	10434.0	...
8407853	  717.8	  440.2	10439.0	...
8407854	  717.9	  440.3	10448.0	...
8407855	  717.9	  440.2	10455.0	...
8407856	  717.8	  440.1	10458.0	...
8407857	  717.8	  439.9	10450.0	...
8407858	  717.7	  439.3	10441.0	...
8407859	  717.6	  438.2	10440.0	...
8407860	  717.7	  437.1	10447.0	...
8407861	  717.6	  436.7	10455.0	...
8407862	  717.5	  436.9	10457.0	...
8407863	  717.4	  438.2	10454.0	...
8407864	  717.3	  439.4	10449.0	...
8407865	  717.4	  439.7	10452.0	...
8407866	  717.4	  438.9	10459.0	...
8407867	  716.9	  438.3	10466.0	...
8407868	  716.2	  438.3	10466.0	...
8407869	  715.5	  438.8	10464.0	...
8407870	  713.9	  439.5	10463.0	...
8407871	  711.7	  440.2	10460.0	...
8407872	  709.4	  440.4	10457.0	...
8407873	  708.7	  440.4	10454.0	...
8407874	  708.4	  441.2	10457.0	...
8407875	  706.9	  441.9	10463.0	...
8407876	  704.3	  442.6	10470.0	...
8407877	  702.1	  442.7	10471.0	...
8407878	  700.3	  442.8	10472.0	...
8407879	  699.6	  442.3	10472.0	...
8407880	  699.2	  441.7	10473.0	...
8407881	  699.4	  441.8	10474.0	...
8407882	  699.8	  442.9	10474.0	...
8407883	  700.0	  444.0	10473.0	...
8407884	  700.1	  444.3	10472.0	...
8407885	  699.8	  444.2	10471.0	...
8407886	  699.4	  443.7	10484.0	...
8407887	  698.9	  442.7	10498.0	...
8407888	  699.5	  441.8	10507.0	...
8407889	  700.1	  441.5	10503.0	...
8407890	  700.9	  441.6	10498.0	...
8407891	  701.0	  441.9	10497.0	...
8407892	  700.9	  441.9	10495.0	...
8407893	  701.0	  441.8	10493.0	...
8407894	  700.9	  441.4	10491.0	...
8407895	  701.0	  440.7	10490.0	...
8407896	  700.9	  439.9	10490.0	...
8407897	  700.8	  439.8	10491.0	...
8407898	  701.0	  440.4	10492.0	...
8407899	  701.1	  441.0	10489.0	...
8407900	  701.1	  441.3	10485.0	...
8407901	  700.8	  441.3	10482.0	...
8407902	  700.6	  441.3	10483.0	...
8407903	  700.7	  441.1	10484.0	...
8407904	  700.9	  441.0	10484.0	...
8407905	  701.0	  441.1	10485.0	...
8407906	  700.9	  441.2	10488.0	...
8407907	  700.7	  440.8	10493.0	...
8407908	  700.7	  440.2	10496.0	...
8407909	  700.9	  440.2	10496.0	...
8407910	  701.5	  440.7	10489.0	...
8407911	  701.9	  441.5	10483.0	...
8407912	  702.0	  441.9	10475.0	...
8407913	  702.0	  442.2	10471.0	...
8407914	  702.2	  442.1	10466.0	...
8407915	  702.4	  442.5	10463.0	...
8407916	  702.1	  442.9	10462.0	...
8407917	  701.8	  443.3	10461.0	...
8407918	  701.5	  443.7	10461.0	...
8407919	  701.5	  444.1	10466.0	...
8407920	  701.3	  443.5	10472.0	...
8407921	  701.1	  442.5	10471.0	...
8407922	  701.4	  441.5	10464.0	...
8407923	  702.2	  441.6	10456.0	...
8407924	  702.9	  441.9	10455.0	...
8407925	  703.0	  442.2	10456.0	...
8407926	  702.9	  442.3	10460.0	...
8407927	  702.5	  442.0	10463.0	...
8407928	  702.1	  441.7	10466.0	...
8407929	  701.4	  441.4	10465.0	...
8407930	  701.1	  441.3	10464.0	...
8407931	  701.9	  441.1	10464.0	...
8407932	  703.0	  440.9	10464.0	...
8407933	  703.4	  440.8	10465.0	...
8407934	  702.6	  441.4	10466.0	...
8407935	  701.9	  441.9	10468.0	...
8407936	  701.6	  441.8	10471.0	...
8407937	  701.2	  441.3	10472.0	...
8407938	  701.3	  441.0	10471.0	...
8407939	  701.6	  441.4	10469.0	...
8407940	  702.0	  442.2	10468.0	...
8407941	  702.0	  442.9	10469.0	...
8407942	  702.1	  443.3	10470.0	...
8407943	  702.1	  443.3	10472.0	...
8407944	  702.3	  442.9	10472.0	...
8407945	  702.9	  442.4	10468.0	...
8407946	  703.5	  442.0	10460.0	...
8407947	  704.1	  441.7	10452.0	...
8407948	  704.1	  441.5	10455.0	...
8407949	  703.6	  442.0	10460.0	...
8407950	  703.1	  442.6	10466.0	...
8407951	  702.4	  442.9	10471.0	...
8407952	  702.2	  442.5	10476.0	...
8407953	  702.7	  441.9	10477.0	...
8407954	  703.5	  441.7	10473.0	...
8407955	  704.3	  441.6	10469.0	...
8407956	  704.4	  442.4	10469.0	...
8407957	  704.4	  443.1	10468.0	...
8407958	  704.5	  443.7	10465.0	...
8407959	  704.5	  443.7	10462.0	...
8407960	  704.4	  443.6	10462.0	...
8407961	  704.3	  443.4	10464.0	...
8407962	  704.3	  443.5	10459.0	...
8407963	  704.4	  443.5	10452.0	...
8407964	  704.3	  443.5	10453.0	...
8407965	  704.3	  443.0	10461.0	...
8407966	  704.3	  442.0	10473.0	...
8407967	  704.3	  441.2	10477.0	...
8407968	  704.0	  440.6	10481.0	...
8407969	  703.7	  440.4	10482.0	...
8407970	  703.5	  440.4	10484.0	...
8407971	  703.6	  440.6	10486.0	...
8407972	  703.7	  440.3	10488.0	...
8407973	  703.5	  439.8	10489.0	...
8407974	  703.3	  440.1	10490.0	...
8407975	  703.5	  440.9	10490.0	...
8407976	  703.4	  441.7	10489.0	...
8407977	  703.2	  441.7	10489.0	...
8407978	  703.2	  441.6	10488.0	...
8407979	  703.6	  441.4	10487.0	...
8407980	  703.7	  441.2	10485.0	...
8407981	  703.4	  440.9	10485.0	...
8407982	  703.3	  440.7	10483.0	...
8407983	  703.6	  440.7	10481.0	...
8407984	  704.0	  441.5	10483.0	...
8407985	  704.2	  442.2	10489.0	...
8407986	  703.6	  441.9	10496.0	...
8407987	  702.9	  441.1	10497.0	...
8407988	  702.1	  440.8	10499.0	...
8407989	  702.1	  441.3	10501.0	...
8407990	  702.2	  441.8	10496.0	...
8407991	  702.5	  441.8	10489.0	...
8407992	  702.6	  441.4	10482.0	...
8407993	  702.4	  441.0	10483.0	...
8407994	  701.9	  441.5	10485.0	...
8407995	  701.6	  442.4	10487.0	...
8407996	  701.3	  442.4	10488.0	...
8407997	  701.1	  441.4	10487.0	...
8407998	  700.8	  440.7	10486.0	...
8407999	  700.8	  440.9	10484.0	...
8408000	  700.8	  441.2	10485.0	...
8408001	  700.9	  441.0	10485.0	...
8408002	  700.6	  440.9	10485.0	...
8408003	  700.2	  440.8	10486.0	...
8408004	  699.8	  440.8	10487.0	...
8408005	  699.8	  440.8	10488.0	...
8408006	  700.0	  441.3	10490.0	...
8408007	  700.5	  441.9	10491.0	...
8408008	  701.2	  442.5	10490.0	...
8408009	  701.7	  442.4	10486.0	...
8408010	  702.0	  442.4	10483.0	...
MSG	8408011 0000 _ Number On
8408011	  701.8	  442.1	10482.0	...
8408012	  701.7	  441.2	10482.0	...
8408013	  701.5	  440.2	10479.0	...
8408014	  701.5	  440.3	10478.0	...
8408015	  701.8	  441.1	10477.0	...
8408016	  701.8	  442.2	10475.0	...
8408017	  701.9	  442.6	10473.0	...
8408018	  701.8	  442.1	10479.0	...
8408019	  702.0	  441.1	10487.0	...
8408020	  702.3	  440.2	10489.0	...
8408021	  702.3	  439.9	10484.0	...
8408022	  702.1	  439.6	10482.0	...
8408023	  702.2	  440.4	10486.0	...
8408024	  703.1	  441.4	10489.0	...
8408025	  704.0	  442.4	10489.0	...
8408026	  704.4	  442.1	10485.0	...
8408027	  704.0	  442.0	10482.0	...
8408028	  703.6	  441.8	10471.0	...
8408029	  703.4	  441.7	10463.0	...
8408030	  703.6	  441.6	10461.0	...
8408031	  703.9	  441.7	10467.0	...
8408032	  704.2	  442.2	10473.0	...
8408033	  704.0	  442.7	10473.0	...
8408034	  703.5	  443.1	10473.0	...
8408035	  703.0	  443.2	10475.0	...
8408036	  703.1	  443.2	10477.0	...
8408037	  703.2	  442.6	10480.0	...
8408038	  703.2	  442.0	10481.0	...
8408039	  703.2	  441.3	10482.0	...
8408040	  703.1	  441.2	10483.0	...
8408041	  703.6	  441.1	10484.0	...
8408042	  703.9	  441.1	10483.0	...
8408043	  704.2	  441.2	10482.0	...
8408044	  704.2	  441.6	10478.0	...
8408045	  704.4	  441.9	10475.0	...
8408046	  704.0	  441.5	10479.0	...
8408047	  703.6	  440.7	10486.0	...
8408048	  703.1	  440.1	10493.0	...
8408049	  703.5	  440.3	10493.0	...
8408050	  704.1	  440.4	10486.0	...
8408051	  705.3	  440.3	10479.0	...
8408052	  706.1	  440.3	10472.0	...
8408053	  706.9	  440.3	10472.0	...
8408054	  707.1	  440.4	10474.0	...
8408055	  707.1	  441.2	10476.0	...
8408056	  706.6	  442.1	10475.0	...
8408057	  705.7	  443.0	10473.0	...
8408058	  705.1	  443.2	10472.0	...
8408059	  705.2	  442.9	10474.0	...
8408060	  705.2	  441.1	10477.0	...
8408061	  705.2	  439.3	10480.0	...
8408062	  705.0	  438.6	10480.0	...
8408063	  705.1	  439.2	10481.0	...
8408064	  704.9	  439.8	10481.0	...
8408065	  704.8	  439.8	10481.0	...
8408066	  704.9	  439.8	10481.0	...
8408067	  705.1	  439.6	10482.0	...
8408068	  705.3	  439.4	10484.0	...
8408069	  705.1	  439.1	10485.0	...
8408070	  704.9	  438.9	10485.0	...
8408071	  705.2	  438.7	10482.0	...
8408072	  705.6	  438.8	10479.0	...
8408073	  705.8	  438.9	10476.0	...
8408074	  705.6	  439.2	10477.0	...
8408075	  705.5	  439.6	10477.0	...
8408076	  705.7	  439.9	10478.0	...
8408077	  705.7	  439.9	10480.0	...
8408078	  705.5	  439.6	10481.0	...
8408079	  705.1	  439.3	10482.0	...
8408080	  704.8	  439.2	10484.0	...
8408081	  704.7	  439.2	10485.0	...
8408082	  705.3	  439.2	10485.0	...
8408083	  705.7	  439.3	10483.0	...
8408084	  706.0	  439.5	10482.0	...
8408085	  706.1	  439.7	10481.0	...
8408086	  706.1	  439.9	10482.0	...
8408087	  706.2	  439.9	10482.0	...
8408088	  706.2	  439.8	10481.0	...
8408089	  705.7	  439.7	10479.0	...
8408090	  705.3	  439.6	10484.0	...
8408091	  704.7	  439.7	10489.0	...
8408092	  704.5	  439.4	10493.0	...
8408093	  704.4	  439.2	10493.0	...
8408094	  704.4	  439.9	10492.0	...
8408095	  704.6	  440.9	10492.0	...
8408096	  705.0	  442.0	10490.0	...
8408097	  705.5	  442.1	10491.0	...
8408098	  705.8	  441.3	10491.0	...
8408099	  706.0	  440.3	10492.0	...
8408100	  705.9	  439.3	10492.0	...
8408101	  706.2	  438.7	10492.0	...
8408102	  706.5	  438.1	10492.0	...
8408103	  706.6	  438.7	10495.0	...
8408104	  706.6	  439.7	10497.0	...
8408105	  706.6	  440.6	10497.0	...
8408106	  706.8	  440.6	10493.0	...
8408107	  706.9	  440.6	10488.0	...
8408108	  707.1	  440.6	10491.0	...
8408109	  706.7	  440.5	10495.0	...
8408110	  706.3	  440.0	10500.0	...
8408111	  705.8	  439.5	10503.0	...
8408112	  705.8	  439.1	10503.0	...
8408113	  705.8	  439.3	10501.0	...
8408114	  705.8	  439.5	10493.0	...
8408115	  705.8	  439.5	10487.0	...
8408116	  705.8	  439.4	10482.0	...
8408117	  705.9	  440.1	10480.0	...
8408118	  706.0	  440.9	10484.0	...
8408119	  705.8	  441.7	10490.0	...
8408120	  705.6	  441.0	10495.0	...
8408121	  705.5	  440.5	10495.0	...
8408122	  706.0	  439.9	10496.0	...
8408123	  706.6	  439.8	10497.0	...
8408124	  707.0	  439.5	10500.0	...
8408125	  707.0	  439.1	10506.0	...
8408126	  706.9	  439.6	10512.0	...
8408127	  706.7	  440.2	10506.0	...
8408128	  706.7	  440.9	10497.0	...
8408129	  706.9	  440.9	10491.0	...
8408130	  707.1	  441.1	10495.0	...
8408131	  707.2	  441.4	10502.0	...
8408132	  707.2	  440.9	10504.0	...
8408133	  707.1	  440.2	10504.0	...
8408134	  707.0	  439.5	10500.0	...
8408135	  707.0	  439.7	10498.0	...
8408136	  706.8	  439.7	10496.0	...
8408137	  706.5	  439.6	10495.0	...
8408138	  706.0	  439.5	10495.0	...
8408139	  705.7	  439.6	10495.0	...
8408140	  705.5	  440.5	10496.0	...
8408141	  705.6	  441.4	10494.0	...
8408142	  705.8	  442.0	10493.0	...
8408143	  705.8	  441.8	10493.0	...
8408144	  705.8	  441.8	10494.0	...
8408145	  705.8	  442.1	10495.0	...
8408146	  705.7	  442.0	10496.0	...
8408147	  705.2	  441.2	10500.0	...
8408148	  704.7	  440.5	10505.0	...
8408149	  705.1	  440.9	10509.0	...
8408150	  705.9	  441.7	10507.0	...
8408151	  706.6	  442.6	10505.0	...
8408152	  706.2	  442.3	10502.0	...
8408153	  705.7	  442.0	10503.0	...
8408154	  705.4	  441.8	10503.0	...
8408155	  705.1	  441.8	10503.0	...
8408156	  704.9	  441.6	10502.0	...
8408157	  704.6	  441.3	10502.0	...
8408158	  704.3	  440.8	10502.0	...
8408159	  704.1	  440.3	10503.0	...
8408160	  704.0	  440.2	10504.0	...
8408161	  704.3	  440.4	10505.0	...
8408162	  704.6	  440.7	10506.0	...
8408163	  704.8	  440.6	10507.0	...
8408164	  704.7	  440.6	10507.0	...
8408165	  705.3	  440.7	10500.0	...
8408166	  706.0	  440.8	10491.0	...
8408167	  706.7	  440.9	10485.0	...
8408168	  706.6	  441.0	10487.0	...
8408169	  706.6	  441.0	10489.0	...
8408170	  706.7	  440.9	10489.0	...
8408171	  706.7	  440.9	10492.0	...
8408172	  706.6	  441.0	10495.0	...
8408173	  706.5	  441.1	10498.0	...
8408174	  706.5	  440.8	10497.0	...
8408175	  706.2	  440.7	10498.0	...
8408176	  706.0	  440.6	10498.0	...
8408177	  705.8	  441.0	10501.0	...
8408178	  705.7	  441.2	10505.0	...
8408179	  706.1	  441.3	10510.0	...
8408180	  706.4	  441.1	10510.0	...
8408181	  706.4	  440.9	10505.0	...
8408182	  706.0	  440.4	10499.0	...
8408183	  705.8	  440.2	10495.0	...
8408184	  706.1	  439.9	10494.0	...
8408185	  706.5	  440.0	10495.0	...
8408186	  706.6	  440.1	10493.0	...
8408187	  706.5	  440.1	10491.0	...
8408188	  706.4	  440.2	10488.0	...
8408189	  706.4	  440.2	10487.0	...
8408190	  706.5	  440.8	10486.0	...
8408191	  707.0	  441.4	10486.0	...
8408192	  707.5	  442.0	10486.0	...
8408193	  707.2	  441.7	10486.0	...
8408194	  706.6	  441.4	10484.0	...
8408195	  706.0	  441.2	10482.0	...
8408196	  706.1	  441.3	10482.0	...
8408197	  706.4	  441.6	10483.0	...
8408198	  706.8	  441.8	10485.0	...
8408199	  707.2	  442.0	10485.0	...
8408200	  707.0	  441.7	10484.0	...
8408201	  706.6	  441.4	10483.0	...
8408202	  706.2	  441.1	10484.0	...
8408203	  706.0	  441.2	10486.0	...
8408204	  705.9	  441.3	10487.0	...
8408205	  706.1	  441.4	10490.0	...
8408206	  706.4	  441.0	10494.0	...
8408207	  706.4	  440.5	10499.0	...
8408208	  705.9	  440.6	10502.0	...
8408209	  705.4	  441.1	10508.0	...
8408210	  705.7	  441.3	10511.0	...
8408211	  706.2	  441.1	10512.0	...
8408212	  706.8	  441.0	10506.0	...
8408213	  707.0	  441.1	10501.0	...
8408214	  707.1	  441.1	10497.0	...
8408215	  707.2	  440.9	10495.0	...
8408216	  707.1	  440.7	10495.0	...
8408217	  706.8	  440.6	10496.0	...
8408218	  706.4	  440.4	10497.0	...
8408219	  706.2	  440.2	10498.0	...
8408220	  706.0	  439.5	10499.0	...
8408221	  705.8	  439.1	10500.0	...
8408222	  705.6	  438.8	10501.0	...
8408223	  705.6	  439.0	10490.0	...
8408224	  706.1	  439.2	10480.0	...
8408225	  706.5	  439.3	10471.0	...
8408226	  706.7	  439.4	10472.0	...
8408227	  706.5	  439.6	10483.0	...
8408228	  706.3	  440.1	10493.0	...
8408229	  706.4	  440.3	10500.0	...
8408230	  706.2	  440.5	10498.0	...
8408231	  706.0	  440.5	10497.0	...
8408232	  705.8	  440.4	10497.0	...
8408233	  705.6	  440.1	10498.0	...
8408234	  705.2	  439.7	10497.0	...
8408235	  704.8	  439.5	10492.0	...
8408236	  704.9	  439.7	10487.0	...
8408237	  705.4	  439.8	10483.0	...
8408238	  705.9	  439.8	10488.0	...
8408239	  706.2	  439.8	10494.0	...
8408240	  706.0	  439.7	10501.0	...
8408241	  705.7	  439.5	10501.0	...
8408242	  705.3	  439.7	10499.0	...
8408243	  705.2	  440.3	10494.0	...
8408244	  705.1	  440.8	10490.0	...
8408245	  705.2	  440.9	10489.0	...
8408246	  705.3	  440.9	10492.0	...
8408247	  705.3	  440.9	10492.0	...
8408248	  705.4	  441.5	10486.0	...
8408249	  705.4	  441.9	10480.0	...
8408250	  705.3	  442.5	10480.0	...
8408251	  705.2	  442.6	10485.0	...
8408252	  704.9	  441.5	10493.0	...
8408253	  704.9	  440.2	10497.0	...
8408254	  704.9	  439.3	10501.0	...
8408255	  705.1	  439.7	10502.0	...
8408256	  705.3	  440.3	10502.0	...
8408257	  705.4	  440.5	10502.0	...
8408258	  705.3	  440.3	10506.0	...
8408259	  705.2	  439.9	10509.0	...
8408260	  705.2	  439.8	10512.0	...
8408261	  705.3	  440.8	10510.0	...
8408262	  705.8	  441.8	10506.0	...
8408263	  706.2	  442.2	10504.0	...
8408264	  706.6	  441.8	10503.0	...
8408265	  706.5	  441.4	10504.0	...
8408266	  706.6	  441.2	10507.0	...
8408267	  706.7	  441.1	10509.0	...
8408268	  706.8	  441.0	10507.0	...
8408269	  707.1	  440.8	10500.0	...
8408270	  707.3	  440.7	10494.0	...
8408271	  706.9	  441.0	10492.0	...
8408272	  706.1	  441.3	10493.0	...
8408273	  705.5	  441.2	10491.0	...
8408274	  705.7	  440.8	10488.0	...
8408275	  705.9	  440.4	10485.0	...
8408276	  706.2	  440.2	10484.0	...
8408277	  706.7	  440.5	10481.0	...
8408278	  706.8	  441.0	10479.0	...
8408279	  706.6	  441.7	10480.0	...
8408280	  706.1	  441.9	10485.0	...
8408281	  705.8	  441.5	10490.0	...
8408282	  705.7	  440.9	10492.0	...
8408283	  706.0	  440.3	10493.0	...
8408284	  706.4	  440.3	10495.0	...
8408285	  706.8	  440.2	10495.0	...
8408286	  707.0	  439.9	10494.0	...
8408287	  707.2	  439.6	10500.0	...
8408288	  707.1	  439.6	10508.0	...
8408289	  707.0	  439.5	10516.0	...
8408290	  706.9	  439.5	10517.0	...
8408291	  706.9	  439.6	10516.0	...
8408292	  706.8	  439.9	10517.0	...
8408293	  706.7	  440.0	10519.0	...
8408294	  706.8	  440.2	10521.0	...
8408295	  707.0	  440.1	10524.0	...
8408296	  705.9	  439.5	10526.0	...
8408297	  704.7	  438.9	10517.0	...
8408298	  704.2	  438.2	10507.0	...
8408299	  705.2	  438.3	10500.0	...
8408300	  706.1	  438.5	10503.0	...
8408301	  706.4	  438.8	10507.0	...
8408302	  706.3	  439.6	10507.0	...
8408303	  706.2	  440.2	10506.0	...
8408304	  706.2	  440.7	10507.0	...
8408305	  706.3	  440.7	10507.0	...
8408306	  706.3	  440.8	10506.0	...
8408307	  706.2	  440.8	10504.0	...
8408308	  706.4	  441.0	10500.0	...
8408309	  706.5	  441.0	10498.0	...
8408310	  706.6	  441.1	10500.0	...
8408311	  706.5	  441.1	10502.0	...
8408312	  705.7	  441.3	10503.0	...
8408313	  705.0	  441.4	10501.0	...
8408314	  704.7	  441.6	10507.0	...
8408315	  705.0	  441.7	10515.0	...
8408316	  705.2	  441.1	10522.0	...
8408317	  705.4	  440.5	10521.0	...
8408318	  705.5	  439.8	10517.0	...
8408319	  705.7	  440.1	10515.0	...
8408320	  705.5	  440.5	10513.0	...
8408321	  705.3	  441.4	10514.0	...
8408322	  705.0	  441.8	10521.0	...
8408323	  704.7	  442.1	10529.0	...
MSG	8408324 0000 _ Number Off
8408324	  704.5	  441.9	10535.0	...
8408325	  704.4	  441.6	10531.0	...
8408326	  704.5	  441.4	10528.0	...
8408327	  704.8	  441.2	10526.0	...
8408328	  705.3	  441.3	10527.0	...
8408329	  705.9	  441.3	10520.0	...
8408330	  706.4	  441.3	10513.0	...
8408331	  706.4	  441.0	10506.0	...
8408332	  706.0	  440.8	10506.0	...
8408333	  705.6	  440.8	10504.0	...
8408334	  705.9	  440.9	10503.0	...
8408335	  706.3	  441.1	10504.0	...
8408336	  706.2	  441.2	10507.0	...
8408337	  705.7	  440.7	10511.0	...
8408338	  705.2	  439.9	10516.0	...
8408339	  705.1	  438.9	10522.0	...
8408340	  705.1	  438.8	10527.0	...
8408341	  705.1	  439.2	10530.0	...
8408342	  705.4	  440.2	10530.0	...
8408343	  705.7	  440.9	10521.0	...
8408344	  706.0	  441.4	10511.0	...
8408345	  705.9	  441.5	10505.0	...
8408346	  705.9	  441.5	10509.0	...
8408347	  705.9	  441.5	10512.0	...
8408348	  705.8	  441.5	10511.0	...
8408349	  705.7	  441.4	10515.0	...
8408350	  705.6	  441.3	10520.0	...
8408351	  705.5	  441.2	10523.0	...
8408352	  705.3	  441.0	10521.0	...
8408353	  705.1	  440.8	10519.0	...
8408354	  705.2	  440.5	10521.0	...
8408355	  705.5	  440.3	10524.0	...
8408356	  705.7	  440.2	10530.0	...
8408357	  705.9	  440.2	10533.0	...
8408358	  706.0	  440.6	10535.0	...
8408359	  706.1	  441.1	10535.0	...
8408360	  706.1	  441.6	10527.0	...
8408361	  706.0	  441.9	10518.0	...
8408362	  705.9	  442.3	10516.0	...
8408363	  705.9	  442.8	10523.0	...
8408364	  705.9	  443.4	10522.0	...
8408365	  705.8	  442.8	10515.0	...
8408366	  705.5	  441.9	10512.0	...
8408367	  705.3	  441.1	10517.0	...
8408368	  705.5	  441.2	10522.0	...
8408369	  706.0	  441.7	10521.0	...
8408370	  706.4	  441.9	10519.0	...
8408371	  706.4	  442.0	10516.0	...
8408372	  706.7	  441.6	10512.0	...
8408373	  706.9	  441.4	10512.0	...
8408374	  707.2	  441.4	10513.0	...
8408375	  707.2	  442.1	10513.0	...
8408376	  707.3	  442.7	10510.0	...
8408377	  707.3	  442.9	10508.0	...
8408378	  706.4	  442.4	10521.0	...
8408379	  705.6	  442.6	10533.0	...
8408380	  705.8	  443.1	10535.0	...
8408381	  706.7	  443.0	10526.0	...
8408382	  707.2	  442.4	10517.0	...
8408383	  706.7	  442.0	10518.0	...
8408384	  706.8	  442.0	10516.0	...
8408385	  707.2	  441.9	10514.0	...
8408386	  707.7	  442.3	10510.0	...
8408387	  707.6	  442.7	10508.0	...
8408388	  707.6	  443.1	10507.0	...
8408389	  707.8	  443.6	10507.0	...
8408390	  707.8	  444.2	10505.0	...
8408391	  707.6	  444.3	10504.0	...
8408392	  707.2	  444.1	10505.0	...
8408393	  707.4	  443.8	10508.0	...
8408394	  707.8	  443.9	10507.0	...
8408395	  708.2	  443.7	10503.0	...
8408396	  708.2	  443.4	10501.0	...
8408397	  708.3	  443.2	10502.0	...
8408398	  708.4	  443.4	10504.0	...
8408399	  708.0	  443.8	10507.0	...
8408400	  707.5	  443.9	10506.0	...
8408401	  707.1	  443.6	10506.0	...
8408402	  707.6	  443.0	10504.0	...
8408403	  708.2	  442.6	10501.0	...
8408404	  708.6	  442.4	10497.0	...
8408405	  708.8	  442.8	10493.0	...
8408406	  709.1	  443.8	10491.0	...
8408407	  709.4	  444.8	10489.0	...
8408408	  709.5	  445.3	10492.0	...
8408409	  709.7	  445.1	10497.0	...
8408410	  709.8	  444.9	10501.0	...
8408411	  710.0	  444.5	10497.0	...
8408412	  709.8	  444.2	10493.0	...
8408413	  709.4	  444.1	10490.0	...
8408414	  708.8	  444.4	10490.0	...
8408415	  708.4	  444.6	10490.0	...
8408416	  709.0	  444.4	10489.0	...
8408417	  709.9	  443.9	10487.0	...
8408418	  710.6	  443.6	10487.0	...
8408419	  710.4	  443.7	10491.0	...
8408420	  709.9	  443.9	10495.0	...
8408421	  709.5	  443.9	10500.0	...
8408422	  709.4	  443.9	10498.0	...
8408423	  709.5	  443.9	10497.0	...
8408424	  709.7	  443.9	10496.0	...
8408425	  709.6	  443.9	10496.0	...
8408426	  709.8	  443.9	10496.0	...
8408427	  710.1	  443.8	10495.0	...
8408428	  710.5	  443.7	10493.0	...
8408429	  710.3	  443.7	10492.0	...
8408430	  709.5	  443.9	10491.0	...
8408431	  708.7	  444.1	10490.0	...
8408432	  708.6	  444.1	10491.0	...
8408433	  709.0	  443.9	10494.0	...
8408434	  709.4	  443.8	10496.0	...
8408435	  709.8	  444.4	10496.0	...
8408436	  710.3	  444.9	10496.0	...
8408437	  710.6	  444.8	10496.0	...
8408438	  709.8	  444.2	10502.0	...
8408439	  709.1	  443.6	10506.0	...
8408440	  708.3	  443.3	10510.0	...
8408441	  708.1	  442.9	10508.0	...
8408442	  707.9	  442.3	10508.0	...
8408443	  707.8	  442.1	10510.0	...
8408444	  708.5	  442.4	10511.0	...
8408445	  709.2	  442.9	10513.0	...
8408446	  709.1	  442.9	10514.0	...
8408447	  708.3	  442.4	10515.0	...
8408448	  707.6	  442.1	10515.0	...
8408449	  708.0	  442.1	10516.0	...
8408450	  708.4	  442.2	10516.0	...
8408451	  708.7	  442.2	10518.0	...
8408452	  709.0	  442.3	10520.0	...
8408453	  709.3	  442.7	10522.0	...
8408454	  709.7	  443.2	10526.0	...
8408455	  709.8	  443.3	10530.0	...
8408456	  709.7	  443.0	10533.0	...
8408457	  709.3	  442.9	10532.0	...
8408458	  709.0	  443.0	10536.0	...
8408459	  708.5	  443.0	10541.0	...
8408460	  708.3	  442.9	10544.0	...
8408461	  708.4	  442.7	10540.0	...
8408462	  708.8	  442.4	10531.0	...
8408463	  709.2	  442.0	10523.0	...
8408464	  709.0	  441.8	10517.0	...
8408465	  708.5	  442.1	10521.0	...
8408466	  708.0	  442.6	10526.0	...
8408467	  707.9	  442.9	10531.0	...
8408468	  708.0	  442.8	10529.0	...
8408469	  708.0	  442.7	10528.0	...
8408470	  707.6	  442.9	10528.0	...
8408471	  707.3	  443.0	10528.0	...
8408472	  706.9	  443.0	10531.0	...
8408473	  706.8	  443.1	10533.0	...
8408474	  707.1	  443.1	10537.0	...
8408475	  707.4	  443.3	10538.0	...
8408476	  707.7	  443.6	10527.0	...
8408477	  708.4	  443.8	10515.0	...
8408478	  709.0	  443.7	10510.0	...
8408479	  709.5	  443.5	10516.0	...
8408480	  709.5	  443.2	10523.0	...
8408481	  709.4	  442.9	10523.0	...
8408482	  709.2	  442.8	10523.0	...
8408483	  708.9	  442.7	10523.0	...
8408484	  708.2	  442.6	10523.0	...
8408485	  707.7	  442.5	10526.0	...
8408486	  707.2	  442.5	10528.0	...
8408487	  707.1	  442.2	10530.0	...
8408488	  707.0	  442.1	10531.0	...
8408489	  707.2	  441.8	10533.0	...
8408490	  707.9	  441.7	10530.0	...
8408491	  708.4	  442.6	10527.0	...
8408492	  708.6	  443.6	10522.0	...
8408493	  708.1	  443.6	10521.0	...
8408494	  707.9	  442.9	10519.0	...
8408495	  707.8	  442.1	10518.0	...
8408496	  707.7	  442.0	10525.0	...
8408497	  708.2	  441.5	10533.0	...
8408498	  708.9	  441.0	10537.0	...
8408499	  709.7	  441.2	10528.0	...
8408500	  709.8	  441.5	10519.0	...
8408501	  710.0	  441.7	10523.0	...
8408502	  709.3	  441.9	10531.0	...
8408503	  708.5	  442.2	10539.0	...
8408504	  707.6	  442.6	10535.0	...
8408505	  707.5	  442.9	10534.0	...
8408506	  707.6	  442.9	10533.0	...
8408507	  708.3	  442.6	10530.0	...
8408508	  709.0	  442.4	10525.0	...
8408509	  708.9	  442.5	10519.0	...
8408510	  708.3	  442.5	10519.0	...
8408511	  707.6	  442.4	10520.0	...
8408512	  707.4	  442.3	10520.0	...
8408513	  707.6	  442.3	10520.0	...
8408514	  707.9	  442.2	10513.0	...
8408515	  709.4	  442.1	10506.0	...
8408516	  710.4	  442.0	10500.0	...
8408517	  711.3	  442.1	10501.0	...
8408518	  710.6	  442.1	10502.0	...
8408519	  710.1	  442.1	10504.0	...
8408520	  709.6	  442.1	10501.0	...
8408521	  709.7	  442.2	10499.0	...
8408522	  709.8	  442.2	10496.0	...
8408523	  710.0	  442.4	10494.0	...
8408524	  710.0	  442.8	10492.0	...
8408525	  709.9	  443.0	10491.0	...
8408526	  709.6	  442.6	10494.0	...
8408527	  709.6	  442.3	10500.0	...
8408528	  709.7	  442.3	10505.0	...
8408529	  710.0	  442.3	10509.0	...
8408530	  710.2	  442.3	10509.0	...
8408531	  710.3	  442.5	10509.0	...
8408532	  710.1	  442.9	10507.0	...
8408533	  710.0	  443.0	10505.0	...
8408534	  709.7	  442.8	10503.0	...
8408535	  709.5	  442.5	10503.0	...
8408536	  709.9	  442.5	10502.0	...
MSG	8408537 0000 _ Number On
8408537	  710.3	  442.2	10502.0	...
8408538	  710.8	  441.7	10508.0	...
8408539	  710.5	  441.3	10514.0	...
8408540	  710.2	  441.1	10518.0	...
8408541	  710.3	  441.0	10515.0	...
8408542	  710.8	  441.4	10515.0	...
8408543	  711.0	  441.9	10518.0	...
8408544	  710.6	  442.4	10521.0	...
8408545	  709.7	  442.4	10525.0	...
8408546	  709.0	  442.3	10530.0	...
8408547	  709.0	  442.2	10527.0	...
8408548	  709.5	  442.6	10515.0	...
8408549	  710.0	  443.1	10503.0	...
8408550	  709.9	  443.6	10505.0	...
8408551	  710.3	  443.6	10511.0	...
8408552	  710.6	  443.5	10516.0	...
8408553	  711.0	  443.7	10515.0	...
8408554	  710.9	  443.9	10512.0	...
8408555	  710.9	  443.8	10510.0	...
8408556	  710.4	  443.3	10509.0	...
8408557	  709.9	  442.9	10508.0	...
8408558	  709.3	  442.8	10507.0	...
8408559	  709.3	  442.7	10505.0	...
8408560	  710.0	  442.4	10502.0	...
8408561	  710.7	  442.1	10505.0	...
8408562	  711.4	  441.9	10509.0	...
8408563	  711.2	  442.6	10507.0	...
8408564	  711.1	  443.4	10500.0	...
8408565	  711.0	  444.1	10494.0	...
8408566	  711.0	  444.1	10494.0	...
8408567	  710.6	  443.9	10494.0	...
8408568	  710.1	  443.5	10499.0	...
8408569	  709.5	  442.8	10505.0	...
8408570	  710.1	  442.3	10507.0	...
8408571	  711.0	  441.9	10505.0	...
8408572	  711.7	  441.8	10502.0	...
8408573	  711.5	  441.8	10501.0	...
8408574	  710.6	  441.6	10499.0	...
8408575	  710.0	  441.3	10498.0	...
8408576	  709.7	  441.7	10498.0	...
8408577	  709.9	  442.7	10498.0	...
8408578	  710.2	  443.6	10494.0	...
8408579	  710.2	  443.9	10490.0	...
8408580	  710.3	  443.2	10490.0	...
8408581	  710.5	  442.5	10498.0	...
8408582	  710.6	  442.1	10506.0	...
8408583	  710.5	  442.1	10510.0	...
8408584	  710.4	  442.4	10511.0	...
8408585	  710.2	  442.8	10513.0	...
8408586	  710.0	  443.2	10518.0	...
8408587	  709.9	  442.9	10523.0	...
8408588	  709.9	  442.5	10525.0	...
8408589	  710.0	  442.2	10524.0	...
8408590	  710.2	  442.4	10523.0	...
8408591	  710.1	  442.6	10523.0	...
8408592	  710.1	  442.6	10520.0	...
8408593	  710.4	  442.6	10517.0	...
8408594	  710.7	  442.6	10520.0	...
8408595	  711.0	  442.6	10525.0	...
8408596	  711.3	  442.4	10530.0	...
8408597	  711.6	  442.2	10529.0	...
8408598	  712.0	  442.0	10525.0	...
8408599	  712.2	  442.6	10521.0	...
8408600	  711.9	  443.1	10517.0	...
8408601	  711.5	  443.8	10514.0	...
8408602	  711.2	  443.9	10513.0	...
8408603	  710.8	  443.6	10514.0	...
8408604	  710.2	  443.2	10517.0	...
8408605	  709.5	  442.9	10520.0	...
8408606	  710.1	  443.3	10514.0	...
8408607	  710.9	  443.6	10508.0	...
8408608	  711.8	  443.6	10503.0	...
8408609	  711.9	  443.3	10503.0	...
8408610	  711.6	  443.0	10504.0	...
8408611	  711.0	  442.9	10506.0	...
8408612	  710.3	  442.8	10508.0	...
8408613	  709.7	  442.9	10510.0	...
8408614	  709.5	  443.1	10509.0	...
8408615	  709.7	  443.2	10508.0	...
8408616	  710.1	  442.6	10507.0	...
8408617	  710.4	  442.0	10511.0	...
8408618	  710.2	  441.5	10516.0	...
8408619	  710.2	  441.6	10520.0	...
8408620	  710.2	  441.5	10521.0	...
8408621	  710.1	  441.4	10523.0	...
8408622	  710.1	  441.3	10526.0	...
8408623	  710.1	  441.4	10529.0	...
8408624	  710.1	  441.5	10522.0	...
8408625	  710.1	  441.7	10512.0	...
8408626	  710.7	  441.9	10503.0	...
8408627	  711.3	  442.4	10505.0	...
8408628	  711.7	  442.9	10516.0	...
8408629	  711.7	  443.0	10526.0	...
8408630	  711.7	  442.9	10535.0	...
8408631	  711.9	  442.6	10536.0	...
8408632	  712.2	  442.7	10525.0	...
8408633	  712.5	  442.8	10514.0	...
8408634	  712.3	  443.0	10509.0	...
8408635	  711.7	  443.2	10514.0	...
8408636	  711.1	  443.1	10520.0	...
8408637	  711.3	  442.8	10520.0	...
8408638	  711.5	  442.6	10518.0	...
8408639	  711.1	  442.4	10517.0	...
8408640	  710.3	  442.3	10518.0	...
8408641	  709.5	  442.7	10522.0	...
8408642	  709.6	  443.1	10524.0	...
8408643	  709.8	  443.6	10525.0	...
8408644	  710.0	  443.4	10528.0	...
8408645	  710.1	  443.1	10531.0	...
8408646	  710.2	  442.7	10534.0	...
8408647	  710.4	  442.8	10534.0	...
8408648	  710.6	  443.0	10526.0	...
8408649	  710.3	  443.0	10518.0	...
8408650	  710.0	  442.9	10512.0	...
8408651	  710.4	  442.4	10516.0	...
8408652	  711.1	  442.1	10518.0	...
8408653	  711.9	  442.1	10517.0	...
8408654	  712.0	  442.9	10514.0	...
8408655	  712.0	  443.7	10515.0	...
8408656	  711.9	  444.1	10517.0	...
8408657	  711.6	  444.0	10520.0	...
8408658	  710.6	  443.9	10525.0	...
8408659	  709.7	  443.9	10533.0	...
8408660	  708.8	  443.6	10541.0	...
8408661	  708.6	  443.1	10544.0	...
8408662	  709.0	  442.5	10544.0	...
8408663	  709.5	  442.3	10538.0	...
8408664	  710.2	  442.7	10531.0	...
8408665	  710.2	  443.2	10525.0	...
8408666	  711.0	  443.8	10528.0	...
8408667	  711.7	  444.0	10530.0	...
8408668	  712.3	  443.4	10527.0	...
8408669	  712.2	  442.2	10520.0	...
8408670	  712.4	  440.9	10515.0	...
8408671	  712.7	  440.2	10518.0	...
8408672	  712.7	  440.1	10522.0	...
8408673	  712.4	  440.1	10525.0	...
8408674	  711.6	  440.1	10526.0	...
8408675	  711.2	  439.9	10533.0	...
8408676	  710.8	  439.7	10539.0	...
8408677	  710.8	  439.5	10544.0	...
8408678	  710.5	  440.1	10545.0	...
8408679	  710.2	  441.0	10545.0	...
8408680	  710.3	  442.3	10542.0	...
8408681	  710.8	  442.8	10539.0	...
8408682	  711.2	  442.1	10535.0	...
8408683	  711.2	  441.0	10535.0	...
8408684	  710.8	  439.9	10541.0	...
8408685	  710.5	  440.0	10547.0	...
8408686	  710.2	  440.5	10553.0	...
8408687	  710.2	  441.1	10552.0	...
8408688	  710.5	  441.7	10551.0	...
8408689	  710.3	  441.3	10549.0	...
8408690	  710.2	  440.9	10549.0	...
8408691	  710.0	  440.6	10540.0	...
8408692	  710.2	  440.6	10530.0	...
8408693	  710.4	  440.5	10525.0	...
8408694	  710.5	  440.4	10530.0	...
8408695	  710.4	  440.5	10535.0	...
8408696	  710.3	  440.7	10534.0	...
8408697	  710.2	  440.8	10534.0	...
8408698	  710.3	  440.7	10533.0	...
8408699	  710.4	  440.3	10531.0	...
8408700	  710.5	  439.9	10530.0	...
8408701	  710.2	  439.5	10531.0	...
8408702	  710.0	  439.5	10537.0	...
8408703	  710.1	  440.1	10542.0	...
8408704	  710.2	  440.7	10548.0	...
8408705	  710.3	  440.8	10546.0	...
8408706	  710.3	  440.3	10544.0	...
8408707	  710.5	  439.7	10541.0	...
8408708	  710.8	  440.3	10541.0	...
8408709	  711.0	  440.8	10542.0	...
8408710	  711.3	  441.5	10543.0	...
8408711	  711.6	  441.6	10543.0	...
8408712	  711.9	  441.7	10544.0	...
8408713	  712.0	  441.7	10544.0	...
8408714	  712.1	  441.3	10542.0	...
8408715	  712.0	  440.9	10539.0	...
8408716	  711.9	  440.4	10537.0	...
8408717	  711.3	  440.4	10541.0	...
8408718	  710.8	  440.8	10545.0	...
8408719	  710.2	  441.2	10548.0	...
8408720	  710.2	  441.6	10547.0	...
8408721	  710.2	  441.6	10548.0	...
8408722	  710.3	  441.3	10550.0	...
8408723	  710.8	  441.2	10553.0	...
8408724	  710.9	  441.1	10553.0	...
8408725	  711.0	  441.2	10551.0	...
8408726	  710.9	  441.3	10544.0	...
8408727	  711.4	  441.4	10540.0	...
8408728	  711.9	  441.5	10535.0	...
8408729	  711.9	  441.7	10535.0	...
8408730	  711.6	  441.0	10536.0	...
8408731	  711.3	  440.3	10541.0	...
8408732	  710.9	  440.0	10546.0	...
8408733	  710.6	  440.5	10549.0	...
8408734	  710.6	  440.9	10553.0	...
8408735	  710.8	  440.9	10559.0	...
8408736	  711.1	  440.8	10564.0	...
8408737	  711.1	  440.7	10567.0	...
8408738	  711.1	  440.6	10568.0	...
8408739	  711.4	  440.6	10566.0	...
8408740	  711.7	  440.5	10564.0	...
8408741	  712.3	  440.4	10561.0	...
8408742	  712.7	  440.3	10560.0	...
8408743	  712.4	  440.4	10556.0	...
8408744	  711.7	  440.6	10551.0	...
8408745	  711.0	  440.4	10548.0	...
8408746	  710.9	  440.1	10548.0	...
8408747	  710.8	  439.8	10548.0	...
8408748	  710.7	  439.9	10550.0	...
8408749	  710.7	  440.0	10552.0	...
8408750	  710.7	  440.6	10550.0	...
8408751	  710.8	  441.2	10546.0	...
8408752	  710.8	  441.6	10545.0	...
8408753	  710.8	  441.5	10550.0	...
8408754	  710.8	  441.4	10553.0	...
8408755	  710.9	  441.2	10554.0	...
8408756	  711.0	  440.8	10553.0	...
8408757	  711.1	  440.5	10554.0	...
8408758	  710.8	  440.4	10558.0	...
8408759	  710.6	  440.3	10562.0	...
8408760	  710.5	  440.0	10565.0	...
8408761	  710.5	  439.8	10564.0	...
8408762	  710.6	  439.5	10563.0	...
8408763	  710.9	  439.2	10563.0	...
8408764	  711.3	  438.9	10563.0	...
8408765	  711.1	  439.1	10562.0	...
8408766	  710.5	  439.3	10560.0	...
8408767	  709.9	  439.5	10558.0	...
8408768	  709.8	  439.9	10557.0	...
8408769	  709.8	  441.2	10552.0	...
8408770	  709.9	  442.3	10544.0	...
8408771	  709.9	  442.5	10536.0	...
8408772	  709.8	  441.8	10533.0	...
8408773	  709.9	  441.0	10533.0	...
8408774	  710.1	  440.9	10534.0	...
8408775	  710.3	  440.9	10536.0	...
8408776	  710.3	  441.2	10545.0	...
8408777	  710.3	  441.6	10552.0	...
8408778	  710.3	  442.0	10553.0	...
8408779	  710.2	  442.1	10547.0	...
8408780	  710.0	  441.9	10546.0	...
8408781	  709.8	  441.6	10554.0	...
8408782	  709.8	  441.2	10561.0	...
8408783	  709.7	  441.2	10562.0	...
8408784	  709.4	  441.2	10561.0	...
8408785	  709.2	  441.1	10561.0	...
8408786	  710.0	  441.6	10557.0	...
8408787	  711.3	  442.2	10553.0	...
8408788	  712.7	  442.7	10548.0	...
8408789	  713.1	  442.8	10546.0	...
8408790	  712.9	  442.8	10547.0	...
8408791	  712.1	  442.8	10549.0	...
8408792	  711.3	  442.8	10551.0	...
8408793	  710.5	  442.6	10552.0	...
8408794	  710.4	  442.4	10552.0	...
8408795	  711.2	  442.1	10555.0	...
8408796	  712.2	  442.0	10558.0	...
8408797	  712.3	  442.0	10561.0	...
8408798	  711.5	  442.3	10559.0	...
8408799	  710.7	  442.6	10558.0	...
8408800	  710.3	  442.9	10555.0	...
8408801	  709.8	  443.0	10553.0	...
8408802	  710.1	  443.2	10550.0	...
8408803	  710.9	  443.2	10547.0	...
8408804	  711.7	  442.4	10545.0	...
8408805	  711.7	  441.6	10545.0	...
8408806	  711.6	  440.8	10545.0	...
8408807	  711.4	  440.8	10544.0	...
8408808	  711.0	  441.3	10542.0	...
8408809	  710.2	  442.0	10543.0	...
8408810	  709.4	  442.5	10547.0	...
8408811	  708.4	  442.4	10550.0	...
8408812	  706.6	  441.9	10551.0	...
8408813	  704.5	  441.5	10552.0	...
8408814	  702.3	  439.8	10553.0	...
8408815	  701.1	  438.6	10553.0	...
8408816	  700.3	  437.9	10554.0	...
8408817	  699.7	  438.7	10555.0	...
8408818	  699.7	  439.5	10557.0	...
8408819	  699.7	  439.6	10555.0	...
8408820	  699.7	  439.7	10552.0	...
8408821	  699.8	  439.7	10550.0	...
8408822	  700.1	  439.4	10550.0	...
8408823	  700.4	  438.9	10552.0	...
8408824	  700.7	  438.4	10552.0	...
8408825	  701.6	  438.8	10552.0	...
8408826	  702.9	  439.3	10555.0	...
8408827	  704.0	  439.6	10560.0	...
8408828	  704.2	  439.2	10564.0	...
8408829	  704.0	  439.5	10557.0	...
8408830	  703.9	  439.9	10549.0	...
8408831	  704.0	  440.5	10539.0	...
8408832	  704.1	  440.5	10536.0	...
8408833	  704.2	  440.5	10544.0	...
8408834	  704.4	  440.5	10554.0	...
8408835	  704.6	  440.3	10559.0	...
8408836	  704.7	  439.9	10554.0	...
8408837	  704.7	  439.7	10548.0	...
8408838	  704.8	  439.6	10546.0	...
MSG	8408839 0000 _ Number Off
8408839	  705.7	  439.2	10543.0	...
8408840	  706.4	  438.8	10543.0	...
8408841	  706.3	  438.6	10546.0	...
8408842	  705.6	  438.7	10548.0	...
8408843	  705.2	  438.8	10549.0	...
8408844	  705.6	  438.9	10550.0	...
8408845	  705.9	  439.4	10552.0	...
8408846	  706.0	  439.8	10545.0	...
8408847	  706.0	  440.4	10537.0	...
8408848	  706.2	  440.7	10533.0	...
8408849	  706.2	  441.1	10537.0	...
8408850	  706.2	  441.7	10541.0	...
8408851	  706.1	  442.2	10540.0	...
8408852	  706.5	  441.0	10540.0	...
8408853	  706.9	  439.4	10539.0	...
8408854	  707.4	  438.0	10538.0	...
8408855	  706.8	  438.2	10542.0	...
8408856	  706.3	  438.4	10547.0	...
8408857	  706.2	  439.1	10552.0	...
8408858	  706.8	  439.9	10546.0	...
8408859	  707.3	  440.6	10540.0	...
8408860	  707.1	  440.5	10539.0	...
8408861	  706.7	  440.3	10545.0	...
8408862	  706.4	  440.0	10550.0	...
8408863	  706.7	  439.8	10551.0	...
8408864	  707.1	  440.0	10551.0	...
8408865	  706.9	  440.4	10552.0	...
8408866	  706.4	  440.5	10554.0	...
8408867	  705.8	  440.3	10555.0	...
8408868	  705.8	  440.0	10551.0	...
8408869	  705.9	  439.8	10545.0	...
8408870	  706.0	  439.6	10542.0	...
8408871	  706.1	  439.6	10543.0	...
8408872	  706.1	  439.7	10547.0	...
8408873	  706.1	  439.3	10552.0	...
8408874	  706.1	  438.9	10557.0	...
8408875	  706.0	  438.6	10561.0	...
8408876	  705.2	  439.0	10560.0	...
8408877	  704.5	  439.3	10560.0	...
8408878	  704.9	  439.4	10556.0	...
8408879	  705.9	  439.0	10554.0	...
8408880	  706.7	  438.6	10553.0	...
8408881	  706.4	  438.4	10554.0	...
8408882	  706.1	  438.5	10554.0	...
8408883	  705.7	  438.7	10551.0	...
8408884	  705.6	  438.9	10550.0	...
8408885	  705.4	  439.1	10549.0	...
8408886	  705.2	  439.2	10550.0	...
8408887	  704.9	  439.3	10549.0	...
8408888	  704.7	  439.3	10547.0	...
8408889	  704.9	  439.5	10543.0	...
8408890	  705.1	  439.6	10540.0	...
8408891	  705.2	  439.6	10537.0	...
8408892	  705.2	  439.5	10542.0	...
8408893	  705.2	  439.3	10549.0	...
8408894	  705.0	  439.3	10556.0	...
8408895	  704.8	  439.3	10559.0	...
8408896	  704.7	  440.2	10552.0	...
8408897	  704.8	  441.0	10545.0	...
8408898	  704.8	  441.1	10540.0	...
8408899	  704.6	  440.1	10543.0	...
8408900	  704.3	  439.1	10546.0	...
8408901	  704.1	  439.1	10546.0	...
8408902	  704.0	  439.5	10546.0	...
8408903	  704.2	  440.0	10546.0	...
8408904	  704.3	  440.4	10544.0	...
8408905	  704.9	  441.2	10536.0	...
8408906	  705.6	  441.9	10528.0	...
8408907	  705.4	  441.6	10536.0	...
8408908	  704.6	  440.9	10550.0	...
8408909	  704.4	  440.0	10565.0	...
8408910	  704.8	  439.9	10564.0	...
8408911	  705.1	  439.8	10562.0	...
8408912	  704.9	  439.7	10557.0	...
8408913	  704.8	  439.7	10551.0	...
8408914	  705.1	  439.1	10548.0	...
8408915	  705.3	  438.6	10547.0	...
8408916	  705.6	  438.7	10546.0	...
8408917	  705.7	  439.4	10544.0	...
8408918	  705.9	  440.0	10546.0	...
8408919	  706.2	  440.1	10550.0	...
8408920	  706.5	  440.3	10555.0	...
8408921	  706.6	  440.3	10555.0	...
8408922	  706.6	  440.1	10552.0	...
8408923	  706.6	  440.0	10549.0	...
8408924	  706.4	  440.0	10546.0	...
8408925	  706.2	  440.0	10540.0	...
8408926	  706.0	  439.9	10534.0	...
8408927	  705.9	  439.3	10539.0	...
8408928	  705.9	  438.7	10551.0	...
8408929	  705.9	  438.3	10561.0	...
8408930	  705.9	  438.6	10557.0	...
8408931	  705.9	  438.7	10554.0	...
8408932	  705.8	  438.6	10556.0	...
8408933	  705.9	  439.3	10561.0	...
8408934	  706.1	  440.1	10565.0	...
8408935	  706.3	  441.2	10565.0	...
8408936	  706.5	  441.4	10560.0	...
8408937	  706.8	  441.3	10555.0	...
8408938	  707.0	  441.0	10550.0	...
8408939	  706.6	  440.8	10549.0	...
8408940	  706.1	  440.8	10548.0	...
8408941	  705.8	  440.9	10548.0	...
8408942	  705.9	  440.9	10549.0	...
8408943	  706.0	  440.8	10552.0	...
8408944	  706.1	  440.6	10554.0	...
8408945	  706.1	  440.5	10555.0	...
8408946	  706.2	  440.4	10555.0	...
8408947	  706.2	  440.4	10555.0	...
8408948	  706.5	  440.7	10554.0	...
8408949	  706.8	  441.3	10547.0	...
8408950	  707.2	  441.6	10540.0	...
8408951	  707.3	  441.6	10533.0	...
8408952	  707.4	  440.9	10534.0	...
8408953	  707.3	  440.5	10535.0	...
8408954	  707.3	  440.2	10537.0	...
8408955	  706.8	  440.0	10538.0	...
8408956	  706.5	  439.7	10540.0	...
8408957	  706.6	  440.7	10541.0	...
8408958	  707.2	  441.7	10540.0	...
8408959	  707.6	  442.1	10538.0	...
8408960	  706.9	  441.7	10537.0	...
8408961	  706.0	  441.3	10537.0	...
8408962	  705.4	  441.6	10537.0	...
8408963	  705.9	  441.8	10544.0	...
8408964	  706.3	  441.3	10550.0	...
8408965	  706.5	  440.5	10557.0	...
8408966	  706.5	  439.8	10557.0	...
8408967	  706.1	  439.9	10556.0	...
8408968	  705.4	  439.8	10555.0	...
8408969	  704.7	  439.5	10555.0	...
8408970	  705.0	  439.1	10556.0	...
8408971	  705.7	  439.0	10556.0	...
8408972	  705.8	  439.5	10555.0	...
8408973	  705.2	  440.1	10553.0	...
8408974	  704.9	  440.8	10550.0	...
8408975	  705.7	  441.0	10549.0	...
8408976	  706.9	  441.0	10549.0	...
8408977	  707.8	  440.7	10549.0	...
8408978	  707.7	  441.3	10551.0	...
8408979	  707.2	  442.1	10553.0	...
8408980	  706.8	  442.8	10554.0	...
8408981	  706.5	  442.8	10552.0	...
8408982	  706.1	  442.7	10550.0	...
8408983	  705.7	  442.2	10547.0	...
8408984	  705.7	  441.3	10546.0	...
8408985	  706.0	  440.5	10546.0	...
8408986	  706.4	  441.4	10548.0	...
8408987	  706.3	  442.2	10552.0	...
8408988	  706.2	  442.6	10558.0	...
8408989	  706.0	  441.6	10561.0	...
8408990	  706.0	  440.9	10561.0	...
8408991	  705.8	  440.9	10560.0	...
8408992	  705.7	  441.4	10558.0	...
8408993	  705.5	  441.2	10558.0	...
8408994	  705.5	  440.7	10557.0	...
8408995	  705.4	  440.2	10557.0	...
8408996	  705.5	  440.3	10557.0	...
8408997	  705.9	  440.9	10557.0	...
8408998	  706.1	  441.4	10558.0	...
8408999	  705.9	  441.3	10558.0	...
8409000	  705.7	  440.9	10559.0	...
8409001	  705.6	  440.6	10560.0	...
8409002	  705.8	  440.7	10558.0	...
8409003	  705.9	  441.0	10551.0	...
8409004	  706.0	  441.2	10543.0	...
8409005	  706.1	  441.6	10543.0	...
8409006	  707.3	  441.8	10547.0	...
8409007	  708.5	  441.9	10551.0	...
8409008	  708.6	  441.9	10551.0	...
8409009	  707.4	  441.8	10551.0	...
8409010	  706.3	  441.4	10550.0	...
8409011	  706.2	  441.0	10549.0	...
8409012	  706.3	  440.5	10546.0	...
8409013	  706.5	  440.4	10543.0	...
8409014	  706.8	  440.7	10544.0	...
8409015	  706.4	  441.3	10549.0	...
8409016	  705.9	  442.1	10553.0	...
8409017	  706.1	  442.3	10554.0	...
8409018	  706.8	  442.5	10552.0	...
8409019	  707.5	  442.1	10547.0	...
8409020	  707.2	  440.9	10542.0	...
8409021	  707.0	  439.7	10540.0	...
8409022	  706.9	  438.9	10537.0	...
8409023	  706.8	  439.0	10535.0	...
8409024	  706.7	  439.9	10535.0	...
8409025	  706.7	  440.6	10538.0	...
8409026	  706.7	  441.3	10540.0	...
8409027	  706.8	  441.1	10545.0	...
8409028	  706.7	  440.7	10550.0	...
8409029	  706.6	  440.4	10553.0	...
8409030	  706.2	  440.2	10551.0	...
8409031	  706.1	  440.2	10549.0	...
8409032	  706.3	  440.1	10551.0	...
8409033	  706.8	  440.1	10551.0	...
8409034	  707.3	  440.2	10551.0	...
8409035	  707.4	  440.4	10549.0	...
8409036	  707.4	  440.2	10548.0	...
8409037	  707.6	  440.1	10546.0	...
8409038	  707.8	  440.3	10544.0	...
8409039	  707.6	  440.6	10544.0	...
8409040	  707.2	  440.7	10544.0	...
MSG	8409041 0000 _ Number On
8409041	  707.3	  440.4	10542.0	...
8409042	  707.5	  439.7	10538.0	...
8409043	  707.8	  439.3	10535.0	...
8409044	  708.0	  439.4	10535.0	...
8409045	  708.3	  439.8	10536.0	...
8409046	  708.9	  440.2	10537.0	...
8409047	  709.2	  440.2	10533.0	...
8409048	  709.4	  440.2	10528.0	...
8409049	  708.4	  440.4	10524.0	...
8409050	  707.3	  440.4	10525.0	...
8409051	  706.4	  440.2	10527.0	...
8409052	  707.3	  439.8	10527.0	...
8409053	  708.2	  439.4	10527.0	...
8409054	  709.2	  438.9	10528.0	...
8409055	  709.5	  438.6	10527.0	...
8409056	  709.0	  438.8	10530.0	...
8409057	  708.2	  439.1	10533.0	...
8409058	  707.1	  439.6	10537.0	...
8409059	  706.8	  439.9	10537.0	...
8409060	  707.0	  440.7	10538.0	...
8409061	  708.5	  441.1	10535.0	...
8409062	  709.7	  441.2	10530.0	...
8409063	  710.2	  440.7	10525.0	...
8409064	  710.0	  440.9	10516.0	...
8409065	  709.9	  441.4	10510.0	...
8409066	  710.0	  441.5	10503.0	...
8409067	  709.8	  441.1	10505.0	...
8409068	  709.7	  440.7	10508.0	...
8409069	  709.9	  440.7	10511.0	...
8409070	  710.4	  440.6	10512.0	...
8409071	  710.6	  440.1	10513.0	...
8409072	  710.1	  439.7	10514.0	...
8409073	  709.6	  439.3	10514.0	...
8409074	  709.1	  439.7	10517.0	...
8409075	  708.9	  440.1	10518.0	...
8409076	  708.8	  440.6	10519.0	...
8409077	  708.7	  440.5	10514.0	...
8409078	  708.6	  440.5	10510.0	...
8409079	  708.5	  440.7	10508.0	...
8409080	  708.6	  441.2	10511.0	...
8409081	  708.7	  441.7	10513.0	...
8409082	  708.6	  441.4	10514.0	...
8409083	  708.5	  441.2	10514.0	...
8409084	  709.4	  440.7	10515.0	...
8409085	  710.5	  440.7	10515.0	...
8409086	  711.4	  440.5	10520.0	...
8409087	  711.3	  440.4	10524.0	...
8409088	  711.2	  440.2	10529.0	...
8409089	  711.2	  440.1	10529.0	...
8409090	  711.1	  439.8	10529.0	...
8409091	  711.0	  439.5	10529.0	...
8409092	  711.1	  439.9	10523.0	...
8409093	  711.1	  440.8	10517.0	...
8409094	  711.0	  441.3	10511.0	...
8409095	  710.7	  441.0	10512.0	...
8409096	  710.5	  440.6	10514.0	...
8409097	  710.6	  440.5	10509.0	...
8409098	  710.7	  440.5	10503.0	...
8409099	  711.0	  440.7	10495.0	...
8409100	  711.1	  440.8	10493.0	...
8409101	  711.2	  441.1	10491.0	...
8409102	  711.2	  441.3	10491.0	...
8409103	  711.2	  441.3	10500.0	...
8409104	  711.2	  441.0	10508.0	...
8409105	  711.0	  440.1	10516.0	...
8409106	  710.6	  439.4	10516.0	...
8409107	  710.3	  440.2	10517.0	...
8409108	  710.2	  441.5	10519.0	...
8409109	  710.2	  441.7	10521.0	...
8409110	  710.2	  440.6	10523.0	...
8409111	  709.9	  439.4	10520.0	...
8409112	  709.6	  439.5	10516.0	...
8409113	  709.3	  439.5	10513.0	...
8409114	  709.9	  439.7	10513.0	...
8409115	  710.6	  439.9	10512.0	...
8409116	  711.0	  440.5	10512.0	...
8409117	  710.6	  441.0	10514.0	...
8409118	  710.3	  441.5	10518.0	...
8409119	  710.1	  441.6	10523.0	...
8409120	  710.5	  441.0	10527.0	...
8409121	  710.8	  440.1	10531.0	...
8409122	  711.3	  439.2	10531.0	...
8409123	  711.4	  438.9	10527.0	...
8409124	  711.0	  439.0	10523.0	...
8409125	  710.1	  439.1	10518.0	...
8409126	  709.2	  439.8	10516.0	...
8409127	  709.3	  440.5	10512.0	...
8409128	  709.9	  441.3	10507.0	...
8409129	  710.4	  441.9	10505.0	...
8409130	  710.5	  442.4	10504.0	...
8409131	  710.9	  442.3	10503.0	...
8409132	  711.2	  441.9	10501.0	...
8409133	  711.6	  441.8	10501.0	...
8409134	  711.5	  442.2	10501.0	...
8409135	  711.4	  442.0	10513.0	...
8409136	  711.1	  441.5	10524.0	...
8409137	  710.9	  441.0	10530.0	...
8409138	  710.8	  441.0	10524.0	...
8409139	  710.7	  440.6	10519.0	...
8409140	  710.8	  440.1	10517.0	...
8409141	  711.0	  440.0	10516.0	...
8409142	  711.3	  440.9	10514.0	...
8409143	  711.4	  441.6	10514.0	...
8409144	  711.7	  441.9	10511.0	...
8409145	  711.9	  441.6	10508.0	...
8409146	  712.0	  441.4	10506.0	...
8409147	  711.8	  441.3	10507.0	...
8409148	  711.6	  441.5	10507.0	...
8409149	  711.3	  441.7	10511.0	...
8409150	  711.1	  442.0	10516.0	...
8409151	  711.2	  442.0	10521.0	...
8409152	  711.3	  441.5	10524.0	...
8409153	  711.3	  440.9	10526.0	...
8409154	  711.2	  441.0	10529.0	...
8409155	  711.2	  441.7	10530.0	...
8409156	  711.0	  441.1	10531.0	...
8409157	  710.8	  439.9	10531.0	...
8409158	  710.1	  438.5	10534.0	...
8409159	  709.4	  438.2	10537.0	...
8409160	  708.6	  439.6	10540.0	...
8409161	  708.5	  441.2	10539.0	...
8409162	  708.4	  442.3	10537.0	...
8409163	  708.6	  441.8	10538.0	...
8409164	  708.6	  440.8	10540.0	...
8409165	  708.5	  440.2	10540.0	...
8409166	  708.4	  439.7	10538.0	...
8409167	  708.7	  439.7	10535.0	...
8409168	  708.9	  439.7	10536.0	...
8409169	  708.5	  439.7	10536.0	...
8409170	  708.1	  440.5	10535.0	...
8409171	  707.8	  441.3	10535.0	...
8409172	  707.9	  441.5	10536.0	...
8409173	  708.0	  441.0	10537.0	...
8409174	  708.4	  440.8	10536.0	...
8409175	  709.1	  441.2	10535.0	...
8409176	  709.7	  441.5	10539.0	...
8409177	  709.9	  441.6	10544.0	...
8409178	  709.8	  441.8	10546.0	...
8409179	  710.0	  442.0	10542.0	...
8409180	  710.3	  442.0	10539.0	...
8409181	  709.9	  441.5	10538.0	...
8409182	  709.5	  441.0	10540.0	...
8409183	  709.1	  440.6	10542.0	...
8409184	  709.3	  440.7	10543.0	...
8409185	  709.2	  441.0	10545.0	...
8409186	  709.1	  441.5	10548.0	...
8409187	  709.1	  441.9	10541.0	...
8409188	  709.2	  441.9	10533.0	...
8409189	  709.2	  442.0	10525.0	...
8409190	  709.5	  442.1	10526.0	...
8409191	  709.9	  442.3	10530.0	...
8409192	  710.3	  442.1	10535.0	...
8409193	  710.4	  441.6	10539.0	...
8409194	  710.4	  441.1	10537.0	...
8409195	  710.4	  440.8	10534.0	...
8409196	  710.7	  440.8	10529.0	...
8409197	  711.0	  440.8	10527.0	...
8409198	  710.8	  440.8	10523.0	...
8409199	  710.3	  440.9	10520.0	...
8409200	  710.2	  440.9	10518.0	...
8409201	  710.7	  440.9	10517.0	...
8409202	  711.3	  441.3	10524.0	...
8409203	  711.5	  441.7	10531.0	...
8409204	  711.4	  442.0	10538.0	...
8409205	  711.0	  441.7	10539.0	...
8409206	  710.4	  441.3	10534.0	...
8409207	  710.0	  441.2	10529.0	...
8409208	  710.0	  441.3	10527.0	...
8409209	  710.1	  441.4	10531.0	...
8409210	  710.2	  441.3	10537.0	...
8409211	  710.4	  441.3	10539.0	...
8409212	  710.5	  441.2	10541.0	...
8409213	  710.5	  440.9	10541.0	...
8409214	  710.0	  440.5	10541.0	...
8409215	  709.4	  440.0	10539.0	...
8409216	  709.2	  439.8	10533.0	...
8409217	  709.6	  440.0	10527.0	...
8409218	  710.0	  440.2	10524.0	...
8409219	  710.0	  440.7	10524.0	...
8409220	  710.2	  441.2	10524.0	...
8409221	  711.1	  441.7	10524.0	...
8409222	  712.1	  442.0	10523.0	...
8409223	  712.5	  441.9	10522.0	...
8409224	  712.0	  442.0	10524.0	...
8409225	  711.5	  441.9	10527.0	...
8409226	  711.2	  441.7	10528.0	...
8409227	  711.2	  441.5	10520.0	...
8409228	  711.9	  441.2	10513.0	...
8409229	  712.7	  441.0	10506.0	...
8409230	  712.3	  441.3	10505.0	...
8409231	  711.2	  441.7	10507.0	...
8409232	  709.8	  441.3	10512.0	...
8409233	  709.5	  440.4	10516.0	...
8409234	  709.5	  439.6	10518.0	...
8409235	  709.9	  439.5	10518.0	...
8409236	  710.3	  439.4	10522.0	...
8409237	  710.3	  439.5	10525.0	...
8409238	  710.3	  439.4	10530.0	...
8409239	  710.4	  439.3	10533.0	...
8409240	  710.9	  439.7	10534.0	...
8409241	  711.5	  440.3	10532.0	...
8409242	  711.8	  441.0	10526.0	...
8409243	  711.6	  441.1	10521.0	...
8409244	  711.8	  440.9	10519.0	...
8409245	  712.3	  440.8	10525.0	...
8409246	  712.7	  440.7	10531.0	...
8409247	  712.6	  440.4	10537.0	...
8409248	  712.5	  440.0	10539.0	...
8409249	  712.3	  440.3	10536.0	...
8409250	  712.3	  440.9	10533.0	...
8409251	  712.2	  441.5	10529.0	...
8409252	  712.2	  441.4	10527.0	...
8409253	  712.2	  441.2	10526.0	...
8409254	  712.1	  441.2	10525.0	...
8409255	  712.1	  441.2	10525.0	...
8409256	  712.1	  441.2	10521.0	...
8409257	  712.0	  441.3	10517.0	...
8409258	  711.9	  441.3	10514.0	...
8409259	  711.9	  441.5	10513.0	...
8409260	  712.0	  441.9	10512.0	...
8409261	  712.1	  442.3	10510.0	...
8409262	  712.1	  441.9	10509.0	...
8409263	  711.8	  441.5	10513.0	...
8409264	  711.3	  441.0	10518.0	...
8409265	  710.9	  441.3	10523.0	...
8409266	  711.0	  441.3	10524.0	...
8409267	  711.2	  441.3	10523.0	...
8409268	  711.6	  441.1	10520.0	...
8409269	  712.0	  441.2	10516.0	...
8409270	  712.4	  441.6	10512.0	...
8409271	  712.6	  441.9	10520.0	...
8409272	  711.8	  442.2	10529.0	...
8409273	  711.0	  442.4	10536.0	...
8409274	  710.1	  441.9	10533.0	...
8409275	  710.1	  441.2	10532.0	...
8409276	  710.0	  440.3	10533.0	...
8409277	  710.0	  440.5	10535.0	...
8409278	  710.0	  441.0	10535.0	...
8409279	  710.0	  441.9	10533.0	...
8409280	  709.9	  442.3	10530.0	...
8409281	  710.4	  442.1	10529.0	...
8409282	  711.1	  441.5	10532.0	...
8409283	  711.8	  441.0	10531.0	...
8409284	  711.7	  440.6	10528.0	...
8409285	  711.2	  440.6	10523.0	...
8409286	  710.6	  440.5	10522.0	...
8409287	  710.4	  440.5	10521.0	...
8409288	  710.7	  440.3	10520.0	...
8409289	  711.2	  440.0	10520.0	...
8409290	  711.6	  439.6	10520.0	...
8409291	  712.0	  440.2	10519.0	...
8409292	  712.2	  440.9	10520.0	...
8409293	  712.3	  441.9	10520.0	...
8409294	  712.3	  442.0	10520.0	...
8409295	  712.2	  441.9	10519.0	...
8409296	  712.0	  441.6	10520.0	...
8409297	  711.5	  441.3	10521.0	...
8409298	  710.9	  441.2	10523.0	...
8409299	  710.5	  441.1	10523.0	...
8409300	  710.2	  441.0	10524.0	...
8409301	  710.2	  440.8	10525.0	...
8409302	  710.2	  440.5	10527.0	...
8409303	  710.4	  441.1	10529.0	...
8409304	  710.6	  441.8	10532.0	...
8409305	  710.6	  442.5	10534.0	...
8409306	  710.5	  442.2	10530.0	...
8409307	  710.4	  441.8	10525.0	...
8409308	  710.2	  441.6	10520.0	...
8409309	  710.1	  441.4	10520.0	...
8409310	  710.4	  441.3	10522.0	...
8409311	  710.7	  441.1	10524.0	...
8409312	  710.6	  441.1	10528.0	...
8409313	  710.3	  440.7	10531.0	...
8409314	  710.3	  440.3	10533.0	...
8409315	  710.7	  439.9	10533.0	...
8409316	  711.0	  440.0	10534.0	...
8409317	  711.3	  440.2	10535.0	...
8409318	  711.7	  440.5	10535.0	...
8409319	  711.3	  440.6	10534.0	...
8409320	  710.8	  440.7	10532.0	...
8409321	  710.5	  441.0	10531.0	...
8409322	  711.0	  441.5	10527.0	...
8409323	  711.5	  442.1	10523.0	...
8409324	  711.7	  441.7	10523.0	...
8409325	  711.7	  441.4	10526.0	...
8409326	  711.7	  441.2	10522.0	...
8409327	  711.6	  441.6	10515.0	...
8409328	  711.5	  442.0	10511.0	...
8409329	  711.3	  442.3	10514.0	...
8409330	  711.3	  442.5	10517.0	...
8409331	  710.8	  442.2	10519.0	...
8409332	  710.3	  441.9	10523.0	...
8409333	  710.1	  441.5	10525.0	...
8409334	  710.2	  441.8	10522.0	...
8409335	  710.2	  442.2	10518.0	...
8409336	  710.1	  441.9	10514.0	...
8409337	  710.2	  441.2	10512.0	...
8409338	  710.4	  440.2	10510.0	...
8409339	  710.4	  439.9	10509.0	...
8409340	  710.1	  439.6	10513.0	...
8409341	  709.9	  439.5	10513.0	...
8409342	  709.7	  439.7	10512.0	...
8409343	  709.8	  440.4	10510.0	...
8409344	  710.1	  440.7	10515.0	...
8409345	  710.4	  440.6	10521.0	...
8409346	  710.7	  440.1	10525.0	...
8409347	  710.9	  440.7	10526.0	...
8409348	  711.0	  441.4	10526.0	...
8409349	  710.7	  442.1	10526.0	...
8409350	  709.8	  442.2	10527.0	...
8409351	  709.1	  442.9	10529.0	...
8409352	  708.7	  443.4	10528.0	...
8409353	  708.9	  443.8	10526.0	...
8409354	  709.0	  443.4	10523.0	...
MSG	8409355 0000 _ Number Off
8409355	  709.0	  443.0	10523.0	...
8409356	  708.9	  442.6	10525.0	...
8409357	  708.9	  442.6	10527.0	...
8409358	  708.7	  442.5	10529.0	...
8409359	  708.6	  442.7	10529.0	...
8409360	  708.7	  443.6	10529.0	...
8409361	  709.0	  444.0	10528.0	...
8409362	  709.2	  444.3	10524.0	...
8409363	  709.6	  443.8	10519.0	...
8409364	  710.2	  443.8	10514.0	...
8409365	  710.9	  443.8	10513.0	...
8409366	  711.1	  443.3	10513.0	...
8409367	  711.3	  442.8	10515.0	...
8409368	  711.5	  442.9	10515.0	...
8409369	  711.5	  443.3	10515.0	...
8409370	  711.5	  443.8	10515.0	...
8409371	  711.3	  443.1	10518.0	...
8409372	  711.2	  442.4	10520.0	...
8409373	  711.5	  442.1	10521.0	...
8409374	  712.0	  442.5	10519.0	...
8409375	  711.5	  443.2	10519.0	...
8409376	  710.9	  443.4	10519.0	...
8409377	  710.2	  443.6	10519.0	...
8409378	  710.3	  443.7	10518.0	...
8409379	  710.2	  443.9	10512.0	...
8409380	  710.0	  444.0	10507.0	...
8409381	  709.8	  444.0	10503.0	...
8409382	  709.6	  443.9	10505.0	...
8409383	  709.4	  443.9	10506.0	...
8409384	  709.5	  443.9	10507.0	...
8409385	  709.7	  443.8	10506.0	...
8409386	  710.2	  443.8	10506.0	...
8409387	  710.4	  443.8	10506.0	...
8409388	  710.4	  444.1	10507.0	...
8409389	  710.2	  444.2	10507.0	...
8409390	  710.4	  444.2	10506.0	...
8409391	  710.8	  444.0	10504.0	...
8409392	  711.2	  444.2	10504.0	...
8409393	  711.2	  444.5	10504.0	...
8409394	  710.8	  444.9	10505.0	...
8409395	  710.4	  445.0	10506.0	...
8409396	  710.2	  445.1	10506.0	...
8409397	  710.3	  445.2	10508.0	...
8409398	  710.4	  445.2	10509.0	...
8409399	  710.2	  445.0	10510.0	...
8409400	  710.0	  444.8	10513.0	...
8409401	  710.4	  444.6	10516.0	...
8409402	  711.2	  444.1	10519.0	...
8409403	  711.9	  443.5	10517.0	...
8409404	  711.6	  443.4	10515.0	...
8409405	  710.9	  443.7	10514.0	...
8409406	  710.2	  443.9	10517.0	...
8409407	  710.1	  443.7	10521.0	...
8409408	  710.0	  443.8	10524.0	...
8409409	  710.1	  444.1	10521.0	...
8409410	  710.1	  444.4	10517.0	...
8409411	  709.8	  444.3	10514.0	...
8409412	  709.5	  444.1	10514.0	...
8409413	  709.9	  443.8	10515.0	...
8409414	  710.6	  444.1	10516.0	...
8409415	  711.2	  444.7	10518.0	...
8409416	  711.2	  445.4	10516.0	...
8409417	  711.2	  445.4	10512.0	...
8409418	  711.2	  445.4	10508.0	...
8409419	  711.2	  445.0	10507.0	...
8409420	  711.7	  444.5	10510.0	...
8409421	  712.1	  443.9	10513.0	...
8409422	  712.5	  443.9	10516.0	...
8409423	  712.5	  443.8	10516.0	...
8409424	  712.4	  443.7	10514.0	...
8409425	  712.3	  443.5	10510.0	...
8409426	  711.2	  443.6	10506.0	...
8409427	  710.1	  443.9	10505.0	...
8409428	  710.0	  444.4	10505.0	...
8409429	  710.8	  444.6	10512.0	...
8409430	  711.5	  443.9	10518.0	...
8409431	  711.6	  443.1	10522.0	...
8409432	  711.7	  442.3	10523.0	...
8409433	  711.9	  442.2	10524.0	...
8409434	  711.9	  442.3	10526.0	...
8409435	  711.9	  442.4	10526.0	...
8409436	  711.9	  442.6	10524.0	...
8409437	  711.8	  442.6	10523.0	...
8409438	  711.7	  442.7	10524.0	...
8409439	  711.5	  442.7	10526.0	...
8409440	  710.7	  442.7	10528.0	...
8409441	  710.0	  442.8	10527.0	...
8409442	  709.4	  442.8	10526.0	...
8409443	  709.4	  442.8	10525.0	...
8409444	  710.1	  442.5	10523.0	...
8409445	  710.7	  442.3	10521.0	...
8409446	  710.9	  442.4	10519.0	...
8409447	  710.4	  442.7	10519.0	...
8409448	  709.9	  442.9	10519.0	...
8409449	  710.6	  443.6	10518.0	...
8409450	  711.2	  444.3	10514.0	...
8409451	  711.9	  444.1	10510.0	...
8409452	  711.9	  443.1	10507.0	...
8409453	  711.8	  442.9	10507.0	...
8409454	  711.5	  443.5	10507.0	...
8409455	  710.7	  444.4	10505.0	...
8409456	  710.1	  444.7	10504.0	...
8409457	  709.9	  444.8	10503.0	...
8409458	  710.2	  444.6	10504.0	...
8409459	  710.6	  444.8	10505.0	...
8409460	  710.7	  445.2	10507.0	...
8409461	  710.8	  445.0	10509.0	...
8409462	  710.8	  444.3	10509.0	...
8409463	  710.8	  442.8	10515.0	...
8409464	  710.8	  442.1	10521.0	...
8409465	  711.0	  442.2	10526.0	...
8409466	  711.2	  443.2	10523.0	...
8409467	  711.4	  444.2	10517.0	...
8409468	  711.3	  444.3	10510.0	...
8409469	  711.3	  444.4	10507.0	...
8409470	  711.3	  444.4	10507.0	...
8409471	  711.3	  444.3	10507.0	...
8409472	  711.4	  443.6	10508.0	...
8409473	  711.6	  442.9	10509.0	...
8409474	  711.9	  442.8	10510.0	...
8409475	  711.4	  443.4	10513.0	...
8409476	  710.7	  444.3	10517.0	...
8409477	  710.1	  444.6	10521.0	...
8409478	  710.2	  444.8	10522.0	...
8409479	  710.2	  444.7	10520.0	...
8409480	  710.3	  443.9	10519.0	...
8409481	  710.3	  443.2	10522.0	...
8409482	  710.2	  442.7	10526.0	...
8409483	  710.0	  443.0	10527.0	...
8409484	  709.5	  443.3	10526.0	...
8409485	  709.2	  443.1	10524.0	...
8409486	  709.3	  442.7	10525.0	...
8409487	  709.6	  442.3	10520.0	...
8409488	  710.0	  442.4	10514.0	...
8409489	  710.0	  443.0	10508.0	...
8409490	  710.1	  443.6	10507.0	...
8409491	  710.2	  444.2	10507.0	...
8409492	  710.4	  444.2	10509.0	...
8409493	  710.7	  444.5	10514.0	...
8409494	  711.0	  444.7	10519.0	...
8409495	  711.1	  445.0	10523.0	...
8409496	  711.5	  445.3	10518.0	...
8409497	  712.0	  445.6	10514.0	...
8409498	  711.6	  445.5	10508.0	...
8409499	  710.7	  445.3	10507.0	...
8409500	  710.5	  444.9	10505.0	...
8409501	  711.1	  444.7	10507.0	...
8409502	  711.6	  444.5	10510.0	...
8409503	  711.4	  444.6	10514.0	...
8409504	  711.1	  444.7	10515.0	...
8409505	  711.1	  444.8	10516.0	...
8409506	  711.2	  444.7	10520.0	...
8409507	  711.6	  444.5	10524.0	...
8409508	  711.7	  444.1	10520.0	...
8409509	  711.6	  443.8	10511.0	...
8409510	  711.0	  443.4	10505.0	...
8409511	  710.7	  443.3	10508.0	...
8409512	  710.6	  443.3	10512.0	...
8409513	  710.8	  443.3	10514.0	...
8409514	  710.8	  443.3	10514.0	...
8409515	  710.7	  443.0	10515.0	...
8409516	  710.2	  443.1	10516.0	...
8409517	  710.0	  443.2	10519.0	...
8409518	  710.0	  443.4	10521.0	...
8409519	  710.3	  443.3	10521.0	...
8409520	  710.4	  443.8	10519.0	...
8409521	  710.0	  444.1	10515.0	...
8409522	  709.8	  444.5	10513.0	...
8409523	  709.6	  444.3	10510.0	...
8409524	  709.8	  444.4	10508.0	...
8409525	  709.9	  444.5	10507.0	...
8409526	  710.3	  444.5	10507.0	...
8409527	  710.8	  444.5	10505.0	...
8409528	  711.1	  444.3	10501.0	...
8409529	  711.3	  444.0	10502.0	...
8409530	  711.1	  443.8	10509.0	...
8409531	  711.0	  443.6	10515.0	...
8409532	  710.9	  443.7	10517.0	...
8409533	  710.9	  444.0	10514.0	...
8409534	  710.5	  444.3	10512.0	...
8409535	  710.2	  444.3	10513.0	...
8409536	  710.5	  444.2	10514.0	...
8409537	  711.2	  444.0	10516.0	...
8409538	  711.8	  444.1	10519.0	...
8409539	  711.7	  444.0	10523.0	...
8409540	  711.8	  443.8	10535.0	...
8409541	  712.0	  444.5	10544.0	...
EFIX R   8407673	8409541	1869	  709.2	  441.2	  10508
SSACC R  8409542
8409542	  712.2	  445.2	10552.0	...
8409543	  712.0	  445.3	10554.0	...
8409544	  711.8	  444.7	10554.0	...
8409545	  711.7	  444.3	10555.0	...
8409546	  711.6	  444.6	10556.0	...
8409547	  711.5	  444.8	10557.0	...
8409548	  711.7	  444.8	10557.0	...
8409549	  711.9	  443.7	10557.0	...
8409550	  712.0	  440.4	10570.0	...
8409551	  728.1	  401.8	10717.0	...
8409552	  744.4	  364.5	10865.0	...
8409553	  761.0	  329.5	11000.0	...
8409554	  761.0	  329.5	11000.0	...
SBLINK R 8409555
8409555	   .	   .	    0.0	...
MSG	8409556 0000 _ Number On
8409556	   .	   .	    0.0	...
8409557	   .	   .	    0.0	...
8409558	   .	   .	    0.0	...
8409559	   .	   .	    0.0	...
8409560	   .	   .	    0.0	...
8409561	   .	   .	    0.0	...
8409562	   .	   .	    0.0	...
8409563	   .	   .	    0.0	...
8409564	   .	   .	    0.0	...
8409565	   .	   .	    0.0	...
8409566	   .	   .	    0.0	...
8409567	   .	   .	    0.0	...
8409568	   .	   .	    0.0	...
8409569	   .	   .	    0.0	...
8409570	   .	   .	    0.0	...
8409571	   .	   .	    0.0	...
8409572	   .	   .	    0.0	...
8409573	   .	   .	    0.0	...
8409574	   .	   .	    0.0	...
8409575	   .	   .	    0.0	...
8409576	   .	   .	    0.0	...
8409577	   .	   .	    0.0	...
8409578	   .	   .	    0.0	...
8409579	   .	   .	    0.0	...
8409580	   .	   .	    0.0	...
8409581	   .	   .	    0.0	...
8409582	   .	   .	    0.0	...
8409583	   .	   .	    0.0	...
8409584	   .	   .	    0.0	...
8409585	   .	   .	    0.0	...
8409586	   .	   .	    0.0	...
8409587	   .	   .	    0.0	...
8409588	   .	   .	    0.0	...
8409589	   .	   .	    0.0	...
8409590	   .	   .	    0.0	...
8409591	   .	   .	    0.0	...
8409592	   .	   .	    0.0	...
8409593	   .	   .	    0.0	...
8409594	   .	   .	    0.0	...
8409595	   .	   .	    0.0	...
8409596	   .	   .	    0.0	...
8409597	   .	   .	    0.0	...
8409598	   .	   .	    0.0	...
8409599	   .	   .	    0.0	...
8409600	   .	   .	    0.0	...
8409601	   .	   .	    0.0	...
8409602	   .	   .	    0.0	...
8409603	   .	   .	    0.0	...
8409604	   .	   .	    0.0	...
8409605	   .	   .	    0.0	...
8409606	   .	   .	    0.0	...
8409607	   .	   .	    0.0	...
8409608	   .	   .	    0.0	...
8409609	   .	   .	    0.0	...
8409610	   .	   .	    0.0	...
8409611	   .	   .	    0.0	...
8409612	   .	   .	    0.0	...
8409613	   .	   .	    0.0	...
8409614	   .	   .	    0.0	...
8409615	   .	   .	    0.0	...
8409616	   .	   .	    0.0	...
8409617	   .	   .	    0.0	...
8409618	   .	   .	    0.0	...
8409619	   .	   .	    0.0	...
8409620	   .	   .	    0.0	...
8409621	   .	   .	    0.0	...
8409622	   .	   .	    0.0	...
8409623	   .	   .	    0.0	...
8409624	   .	   .	    0.0	...
8409625	   .	   .	    0.0	...
8409626	   .	   .	    0.0	...
8409627	   .	   .	    0.0	...
8409628	   .	   .	    0.0	...
8409629	   .	   .	    0.0	...
8409630	   .	   .	    0.0	...
8409631	   .	   .	    0.0	...
8409632	   .	   .	    0.0	...
8409633	   .	   .	    0.0	...
8409634	   .	   .	    0.0	...
8409635	   .	   .	    0.0	...
8409636	   .	   .	    0.0	...
8409637	   .	   .	    0.0	...
8409638	   .	   .	    0.0	...
8409639	   .	   .	    0.0	...
8409640	   .	   .	    0.0	...
8409641	   .	   .	    0.0	...
8409642	   .	   .	    0.0	...
8409643	   .	   .	    0.0	...
8409644	   .	   .	    0.0	...
8409645	   .	   .	    0.0	...
8409646	   .	   .	    0.0	...
8409647	   .	   .	    0.0	...
8409648	   .	   .	    0.0	...
8409649	   .	   .	    0.0	...
8409650	   .	   .	    0.0	...
8409651	   .	   .	    0.0	...
8409652	   .	   .	    0.0	...
8409653	   .	   .	    0.0	...
8409654	   .	   .	    0.0	...
8409655	   .	   .	    0.0	...
8409656	   .	   .	    0.0	...
8409657	   .	   .	    0.0	...
8409658	   .	   .	    0.0	...
8409659	   .	   .	    0.0	...
8409660	   .	   .	    0.0	...
8409661	   .	   .	    0.0	...
8409662	   .	   .	    0.0	...
8409663	   .	   .	    0.0	...
8409664	   .	   .	    0.0	...
8409665	   .	   .	    0.0	...
8409666	   .	   .	    0.0	...
8409667	   .	   .	    0.0	...
8409668	   .	   .	    0.0	...
8409669	   .	   .	    0.0	...
8409670	   .	   .	    0.0	...
8409671	   .	   .	    0.0	...
8409672	   .	   .	    0.0	...
8409673	   .	   .	    0.0	...
8409674	   .	   .	    0.0	...
8409675	   .	   .	    0.0	...
8409676	   .	   .	    0.0	...
8409677	   .	   .	    0.0	...
8409678	   .	   .	    0.0	...
8409679	   .	   .	    0.0	...
8409680	   .	   .	    0.0	...
8409681	   .	   .	    0.0	...
8409682	   .	   .	    0.0	...
8409683	   .	   .	    0.0	...
8409684	   .	   .	    0.0	...
8409685	   .	   .	    0.0	...
8409686	   .	   .	    0.0	...
8409687	   .	   .	    0.0	...
8409688	   .	   .	    0.0	...
8409689	   .	   .	    0.0	...
8409690	   .	   .	    0.0	...
8409691	   .	   .	    0.0	...
8409692	   .	   .	    0.0	...
8409693	   .	   .	    0.0	...
8409694	   .	   .	    0.0	...
8409695	   .	   .	    0.0	...
8409696	   .	   .	    0.0	...
8409697	   .	   .	    0.0	...
8409698	   .	   .	    0.0	...
8409699	   .	   .	    0.0	...
8409700	   .	   .	    0.0	...
8409701	   .	   .	    0.0	...
8409702	   .	   .	    0.0	...
8409703	   .	   .	    0.0	...
8409704	   .	   .	    0.0	...
8409705	   .	   .	    0.0	...
8409706	   .	   .	    0.0	...
8409707	   .	   .	    0.0	...
8409708	   .	   .	    0.0	...
8409709	   .	   .	    0.0	...
8409710	   .	   .	    0.0	...
8409711	   .	   .	    0.0	...
8409712	   .	   .	    0.0	...
8409713	   .	   .	    0.0	...
8409714	   .	   .	    0.0	...
8409715	   .	   .	    0.0	...
8409716	   .	   .	    0.0	...
8409717	   .	   .	    0.0	...
8409718	   .	   .	    0.0	...
8409719	   .	   .	    0.0	...
8409720	   .	   .	    0.0	...
8409721	   .	   .	    0.0	...
8409722	   .	   .	    0.0	...
8409723	   .	   .	    0.0	...
8409724	   .	   .	    0.0	...
8409725	   .	   .	    0.0	...
8409726	   .	   .	    0.0	...
8409727	   .	   .	    0.0	...
8409728	   .	   .	    0.0	...
8409729	   .	   .	    0.0	...
8409730	   .	   .	    0.0	...
8409731	   .	   .	    0.0	...
8409732	   .	   .	    0.0	...
8409733	   .	   .	    0.0	...
8409734	   .	   .	    0.0	...
8409735	   .	   .	    0.0	...
8409736	   .	   .	    0.0	...
8409737	   .	   .	    0.0	...
8409738	   .	   .	    0.0	...
EBLINK R 8409555	8409738	184
8409739	  768.7	  326.7	11059.0	...
8409740	  768.7	  326.7	11059.0	...
8409741	  768.6	  323.9	11070.0	...
8409742	  768.5	  321.0	11081.0	...
8409743	  769.4	  320.9	11068.0	...
8409744	  767.4	  325.7	11042.0	...
8409745	  765.4	  330.5	11016.0	...
8409746	  762.6	  333.0	11011.0	...
8409747	  762.9	  333.5	11009.0	...
8409748	  764.1	  333.4	11010.0	...
8409749	  765.2	  333.7	10997.0	...
8409750	  766.4	  334.8	10981.0	...
8409751	  751.3	  370.0	10847.0	...
8409752	  736.1	  404.9	10728.0	...
8409753	  720.5	  439.7	10610.0	...
8409754	  720.2	  441.1	10610.0	...
8409755	  719.9	  442.4	10611.0	...
8409756	  720.0	  443.4	10611.0	...
8409757	  720.2	  445.6	10609.0	...
8409758	  720.5	  447.5	10604.0	...
8409759	  720.7	  449.6	10594.0	...
8409760	  720.8	  450.5	10586.0	...
ESACC R  8409542	8409760	219	  712.2	  445.2	  720.8	  450.5	   0.21	    314
SFIX R   8409761
8409761	  720.8	  451.3	10584.0	...
8409762	  720.9	  451.7	10587.0	...
8409763	  720.9	  451.4	10589.0	...
8409764	  720.2	  451.5	10588.0	...
8409765	  719.5	  451.6	10586.0	...
8409766	  719.5	  452.7	10582.0	...
8409767	  720.1	  453.6	10577.0	...
8409768	  720.1	  454.3	10573.0	...
8409769	  719.2	  454.1	10571.0	...
8409770	  718.5	  454.1	10572.0	...
8409771	  718.4	  454.3	10574.0	...
8409772	  718.6	  454.6	10576.0	...
8409773	  718.6	  454.6	10577.0	...
8409774	  718.4	  454.4	10577.0	...
8409775	  718.2	  454.8	10576.0	...
8409776	  718.0	  455.6	10575.0	...
8409777	  717.7	  456.4	10576.0	...
8409778	  717.4	  455.7	10578.0	...
8409779	  717.1	  454.9	10580.0	...
8409780	  717.2	  454.1	10579.0	...
8409781	  717.3	  454.1	10579.0	...
8409782	  717.3	  454.1	10580.0	...
8409783	  717.1	  454.1	10580.0	...
8409784	  716.9	  453.9	10582.0	...
8409785	  716.8	  453.7	10583.0	...
8409786	  717.1	  453.6	10581.0	...
8409787	  717.5	  453.6	10576.0	...
8409788	  718.0	  454.5	10573.0	...
8409789	  717.8	  455.3	10573.0	...
8409790	  717.4	  455.3	10572.0	...
8409791	  717.3	  454.4	10572.0	...
8409792	  717.5	  453.6	10570.0	...
8409793	  717.8	  453.5	10567.0	...
8409794	  717.9	  453.4	10563.0	...
8409795	  718.0	  453.3	10561.0	...
8409796	  717.6	  453.1	10568.0	...
8409797	  717.1	  452.9	10574.0	...
8409798	  716.6	  452.9	10581.0	...
8409799	  716.5	  452.9	10583.0	...
8409800	  715.7	  453.0	10585.0	...
8409801	  715.0	  453.4	10586.0	...
8409802	  714.5	  453.7	10586.0	...
8409803	  714.8	  453.8	10586.0	...
8409804	  715.1	  453.8	10586.0	...
8409805	  715.0	  453.9	10586.0	...
8409806	  714.8	  454.0	10586.0	...
8409807	  714.4	  454.1	10577.0	...
8409808	  714.2	  454.4	10568.0	...
8409809	  714.2	  454.5	10559.0	...
8409810	  714.3	  454.5	10569.0	...
8409811	  714.4	  454.3	10580.0	...
8409812	  714.2	  454.1	10587.0	...
8409813	  713.9	  454.0	10585.0	...
8409814	  713.7	  454.1	10581.0	...
8409815	  713.9	  454.3	10568.0	...
8409816	  713.8	  454.4	10556.0	...
8409817	  713.5	  454.4	10552.0	...
8409818	  713.9	  454.3	10559.0	...
8409819	  714.6	  454.2	10573.0	...
8409820	  715.5	  453.7	10580.0	...
8409821	  715.5	  453.3	10587.0	...
8409822	  715.4	  452.9	10586.0	...
8409823	  714.9	  453.0	10585.0	...
8409824	  714.3	  453.2	10585.0	...
8409825	  713.8	  453.5	10583.0	...
8409826	  713.5	  453.8	10582.0	...
8409827	  713.4	  454.1	10579.0	...
8409828	  713.5	  454.5	10579.0	...
8409829	  713.5	  454.5	10578.0	...
8409830	  713.6	  454.8	10572.0	...
8409831	  713.8	  455.2	10565.0	...
8409832	  714.1	  455.4	10558.0	...
8409833	  714.3	  455.2	10558.0	...
8409834	  714.5	  455.1	10560.0	...
8409835	  714.5	  455.0	10564.0	...
8409836	  714.6	  454.9	10567.0	...
8409837	  714.8	  455.1	10570.0	...
8409838	  714.9	  455.6	10571.0	...
8409839	  714.9	  456.1	10570.0	...
8409840	  714.9	  456.2	10570.0	...
8409841	  714.9	  456.1	10569.0	...
8409842	  714.8	  455.9	10568.0	...
8409843	  714.7	  456.9	10562.0	...
8409844	  714.7	  457.9	10557.0	...
8409845	  715.2	  458.5	10561.0	...
8409846	  715.6	  457.9	10569.0	...
8409847	  715.4	  457.5	10575.0	...
8409848	  714.7	  457.6	10575.0	...
8409849	  714.1	  457.9	10574.0	...
8409850	  714.3	  457.7	10575.0	...
8409851	  714.3	  457.3	10578.0	...
8409852	  714.3	  457.0	10580.0	...
8409853	  713.7	  457.0	10582.0	...
8409854	  713.3	  457.3	10583.0	...
8409855	  713.5	  457.3	10576.0	...
8409856	  714.2	  457.2	10568.0	...
8409857	  714.4	  457.0	10561.0	...
8409858	  713.8	  456.9	10562.0	...
8409859	  713.3	  456.8	10564.0	...
8409860	  713.9	  456.8	10565.0	...
8409861	  714.6	  456.9	10566.0	...
8409862	  714.8	  457.0	10562.0	...
8409863	  714.6	  456.9	10557.0	...
8409864	  714.3	  456.7	10552.0	...
8409865	  714.1	  456.7	10550.0	...
8409866	  714.3	  456.9	10549.0	...
8409867	  714.4	  457.2	10548.0	...
8409868	  714.6	  457.2	10550.0	...
8409869	  714.6	  457.0	10555.0	...
MSG	8409870 0000 _ Number Off
8409870	  714.8	  457.7	10559.0	...
8409871	  714.9	  458.5	10557.0	...
8409872	  714.9	  459.0	10551.0	...
8409873	  714.8	  458.5	10547.0	...
8409874	  714.8	  458.0	10548.0	...
8409875	  714.8	  457.8	10548.0	...
8409876	  714.9	  457.8	10549.0	...
8409877	  714.9	  457.8	10551.0	...
8409878	  714.0	  457.2	10555.0	...
8409879	  713.1	  456.6	10557.0	...
8409880	  712.3	  457.2	10558.0	...
8409881	  712.7	  458.6	10555.0	...
8409882	  713.2	  460.0	10551.0	...
8409883	  713.3	  460.0	10548.0	...
8409884	  713.3	  459.6	10546.0	...
8409885	  713.3	  459.2	10545.0	...
8409886	  713.0	  459.8	10541.0	...
8409887	  712.6	  460.5	10538.0	...
8409888	  712.6	  461.0	10542.0	...
8409889	  712.9	  460.6	10547.0	...
8409890	  713.2	  459.7	10551.0	...
8409891	  713.1	  459.0	10548.0	...
8409892	  713.2	  458.5	10547.0	...
8409893	  713.2	  458.8	10548.0	...
8409894	  713.2	  459.0	10547.0	...
8409895	  713.3	  458.9	10545.0	...
8409896	  713.3	  458.9	10543.0	...
8409897	  713.5	  458.9	10542.0	...
8409898	  713.7	  459.0	10543.0	...
8409899	  713.7	  459.1	10544.0	...
8409900	  713.4	  459.2	10545.0	...
8409901	  712.3	  459.2	10547.0	...
8409902	  711.4	  459.3	10548.0	...
8409903	  711.0	  459.3	10542.0	...
8409904	  711.3	  459.3	10536.0	...
8409905	  711.6	  459.2	10530.0	...
8409906	  711.6	  459.3	10531.0	...
8409907	  711.5	  459.5	10534.0	...
8409908	  711.4	  459.9	10537.0	...
8409909	  711.3	  460.2	10541.0	...
8409910	  711.2	  459.8	10547.0	...
8409911	  711.6	  459.1	10553.0	...
8409912	  711.7	  458.4	10549.0	...
8409913	  711.7	  458.4	10542.0	...
8409914	  711.4	  459.1	10534.0	...
8409915	  711.5	  459.8	10534.0	...
8409916	  711.8	  460.5	10536.0	...
8409917	  712.1	  460.6	10538.0	...
8409918	  712.1	  460.9	10533.0	...
8409919	  712.2	  461.1	10525.0	...
8409920	  713.0	  461.3	10517.0	...
8409921	  713.7	  461.3	10517.0	...
8409922	  714.0	  461.5	10520.0	...
8409923	  713.6	  461.6	10522.0	...
8409924	  713.2	  461.6	10523.0	...
8409925	  713.5	  461.4	10520.0	...
8409926	  713.9	  461.0	10521.0	...
8409927	  714.0	  460.6	10526.0	...
8409928	  713.6	  460.3	10529.0	...
8409929	  713.3	  460.1	10530.0	...
8409930	  713.2	  460.1	10528.0	...
8409931	  712.3	  460.5	10529.0	...
8409932	  711.3	  461.0	10528.0	...
8409933	  710.5	  461.4	10526.0	...
8409934	  710.8	  461.4	10523.0	...
8409935	  711.1	  461.5	10522.0	...
8409936	  711.0	  461.7	10522.0	...
8409937	  711.0	  461.8	10523.0	...
8409938	  711.2	  461.7	10525.0	...
8409939	  710.8	  461.7	10526.0	...
8409940	  710.3	  461.7	10528.0	...
8409941	  709.8	  461.6	10530.0	...
8409942	  710.0	  461.8	10533.0	...
8409943	  710.8	  462.2	10534.0	...
8409944	  711.6	  462.7	10532.0	...
8409945	  712.2	  462.5	10529.0	...
8409946	  711.3	  462.1	10532.0	...
8409947	  710.5	  461.6	10538.0	...
8409948	  710.1	  462.1	10539.0	...
8409949	  710.6	  462.4	10529.0	...
8409950	  711.3	  462.9	10520.0	...
8409951	  711.7	  463.1	10515.0	...
8409952	  711.9	  463.2	10514.0	...
8409953	  711.9	  463.0	10513.0	...
8409954	  711.8	  462.9	10513.0	...
8409955	  711.7	  462.9	10512.0	...
8409956	  711.7	  463.0	10511.0	...
8409957	  711.8	  463.0	10510.0	...
8409958	  711.1	  463.1	10517.0	...
8409959	  710.5	  463.3	10523.0	...
8409960	  710.0	  463.4	10528.0	...
8409961	  710.2	  463.6	10527.0	...
8409962	  710.5	  463.6	10526.0	...
8409963	  710.8	  463.3	10527.0	...
8409964	  711.0	  462.8	10522.0	...
8409965	  711.2	  462.5	10517.0	...
8409966	  711.2	  462.9	10512.0	...
8409967	  711.0	  463.2	10510.0	...
8409968	  710.9	  463.4	10507.0	...
8409969	  710.9	  463.3	10505.0	...
8409970	  711.0	  463.4	10505.0	...
8409971	  711.1	  463.6	10505.0	...
8409972	  711.2	  463.9	10504.0	...
8409973	  711.2	  463.8	10506.0	...
8409974	  711.4	  463.6	10509.0	...
8409975	  711.5	  463.6	10512.0	...
8409976	  711.6	  464.3	10513.0	...
8409977	  711.5	  464.8	10511.0	...
8409978	  711.3	  465.0	10509.0	...
8409979	  711.1	  464.4	10506.0	...
8409980	  711.1	  463.8	10508.0	...
8409981	  711.7	  463.4	10510.0	...
8409982	  712.3	  463.3	10509.0	...
8409983	  712.2	  463.4	10505.0	...
8409984	  711.5	  464.0	10502.0	...
8409985	  711.1	  464.7	10501.0	...
8409986	  711.5	  465.4	10501.0	...
8409987	  711.8	  465.3	10501.0	...
8409988	  712.0	  465.3	10502.0	...
8409989	  712.2	  465.3	10503.0	...
8409990	  712.5	  464.9	10504.0	...
8409991	  712.8	  464.2	10506.0	...
8409992	  712.7	  463.5	10506.0	...
8409993	  712.6	  464.2	10502.0	...
8409994	  712.4	  464.5	10498.0	...
8409995	  712.2	  464.8	10494.0	...
8409996	  711.9	  464.6	10499.0	...
8409997	  711.8	  464.7	10508.0	...
8409998	  711.6	  464.7	10516.0	...
8409999	  711.5	  464.8	10512.0	...
8410000	  711.2	  464.9	10503.0	...
8410001	  711.0	  464.9	10492.0	...
8410002	  710.9	  465.1	10489.0	...
8410003	  710.9	  465.1	10487.0	...
8410004	  711.1	  465.1	10488.0	...
8410005	  711.5	  464.9	10493.0	...
8410006	  711.9	  464.9	10497.0	...
8410007	  712.4	  464.9	10500.0	...
8410008	  712.5	  464.3	10500.0	...
8410009	  712.8	  463.7	10501.0	...
8410010	  712.9	  463.8	10503.0	...
8410011	  712.3	  464.7	10505.0	...
8410012	  711.6	  465.5	10504.0	...
8410013	  710.7	  465.5	10503.0	...
8410014	  710.8	  465.8	10506.0	...
8410015	  711.2	  466.1	10511.0	...
8410016	  711.5	  466.3	10514.0	...
8410017	  711.5	  466.4	10514.0	...
8410018	  711.2	  466.5	10513.0	...
8410019	  710.9	  466.7	10511.0	...
8410020	  710.9	  466.5	10510.0	...
8410021	  711.0	  466.3	10509.0	...
8410022	  711.1	  466.1	10512.0	...
8410023	  710.7	  466.3	10515.0	...
8410024	  710.3	  466.5	10511.0	...
8410025	  709.7	  466.6	10505.0	...
8410026	  709.6	  466.6	10498.0	...
8410027	  709.8	  466.7	10502.0	...
8410028	  710.4	  466.8	10507.0	...
8410029	  711.1	  466.9	10499.0	...
8410030	  711.5	  466.8	10486.0	...
8410031	  711.1	  467.2	10478.0	...
8410032	  710.5	  467.5	10483.0	...
8410033	  710.3	  467.8	10487.0	...
8410034	  710.6	  467.7	10484.0	...
8410035	  711.0	  467.7	10481.0	...
8410036	  711.1	  467.7	10479.0	...
8410037	  711.4	  467.7	10477.0	...
8410038	  711.7	  467.6	10477.0	...
8410039	  711.7	  466.9	10477.0	...
8410040	  711.2	  466.3	10477.0	...
8410041	  710.6	  465.6	10477.0	...
8410042	  710.2	  465.5	10474.0	...
8410043	  710.4	  466.2	10469.0	...
8410044	  710.6	  466.9	10463.0	...
8410045	  710.5	  467.4	10473.0	...
8410046	  710.4	  467.0	10485.0	...
8410047	  710.2	  466.7	10493.0	...
8410048	  710.3	  466.8	10489.0	...
8410049	  710.5	  467.1	10485.0	...
8410050	  710.6	  467.3	10484.0	...
8410051	  710.4	  467.4	10483.0	...
8410052	  710.1	  467.4	10480.0	...
8410053	  709.8	  467.7	10475.0	...
8410054	  709.6	  468.0	10471.0	...
8410055	  709.5	  467.5	10470.0	...
8410056	  709.3	  466.7	10477.0	...
8410057	  709.2	  466.2	10484.0	...
8410058	  709.1	  466.3	10488.0	...
8410059	  709.1	  466.5	10485.0	...
8410060	  709.1	  467.0	10480.0	...
8410061	  709.2	  467.6	10479.0	...
8410062	  709.2	  468.0	10479.0	...
8410063	  709.2	  467.7	10480.0	...
8410064	  709.1	  467.3	10481.0	...
8410065	  708.8	  467.0	10481.0	...
8410066	  708.5	  467.3	10481.0	...
8410067	  708.9	  467.7	10482.0	...
8410068	  709.7	  468.2	10483.0	...
8410069	  710.5	  468.2	10483.0	...
8410070	  710.3	  467.9	10483.0	...
8410071	  710.0	  467.6	10481.0	...
8410072	  709.6	  467.2	10478.0	...
8410073	  709.0	  467.0	10484.0	...
8410074	  708.4	  466.9	10493.0	...
8410075	  708.0	  466.8	10502.0	...
8410076	  708.3	  466.7	10496.0	...
8410077	  708.6	  466.9	10491.0	...
8410078	  708.8	  467.3	10485.0	...
8410079	  708.9	  467.7	10486.0	...
MSG	8410080 0000 _ Number On
8410080	  709.0	  468.2	10486.0	...
8410081	  708.9	  468.6	10486.0	...
8410082	  708.6	  468.9	10487.0	...
8410083	  708.4	  468.9	10486.0	...
8410084	  708.8	  469.1	10485.0	...
8410085	  709.4	  469.3	10482.0	...
8410086	  710.0	  469.2	10481.0	...
8410087	  710.0	  468.9	10480.0	...
8410088	  710.1	  468.5	10480.0	...
8410089	  710.2	  468.3	10482.0	...
8410090	  710.2	  468.2	10485.0	...
8410091	  709.4	  467.9	10489.0	...
8410092	  708.5	  467.7	10490.0	...
8410093	  708.2	  467.5	10490.0	...
8410094	  708.7	  467.6	10485.0	...
8410095	  709.2	  467.9	10481.0	...
8410096	  709.1	  468.5	10478.0	...
8410097	  709.1	  469.1	10471.0	...
8410098	  709.2	  469.6	10470.0	...
8410099	  709.4	  469.8	10468.0	...
8410100	  709.6	  469.9	10472.0	...
8410101	  709.8	  469.8	10471.0	...
8410102	  709.8	  469.7	10473.0	...
8410103	  709.5	  469.7	10476.0	...
8410104	  709.3	  469.7	10473.0	...
8410105	  709.2	  469.4	10468.0	...
8410106	  709.2	  469.0	10466.0	...
8410107	  709.1	  468.6	10469.0	...
8410108	  709.0	  468.8	10463.0	...
8410109	  708.9	  469.2	10455.0	...
8410110	  708.6	  469.6	10454.0	...
8410111	  708.3	  469.4	10462.0	...
8410112	  708.1	  469.1	10472.0	...
8410113	  708.0	  469.1	10473.0	...
8410114	  708.1	  469.7	10467.0	...
8410115	  708.3	  470.2	10460.0	...
8410116	  708.4	  470.8	10457.0	...
8410117	  708.1	  471.0	10460.0	...
8410118	  707.6	  470.6	10464.0	...
8410119	  707.4	  470.1	10465.0	...
8410120	  707.6	  469.7	10467.0	...
8410121	  708.0	  470.3	10468.0	...
8410122	  708.2	  470.7	10468.0	...
8410123	  708.7	  471.0	10468.0	...
8410124	  709.3	  470.9	10469.0	...
8410125	  709.1	  470.5	10469.0	...
8410126	  708.2	  470.1	10466.0	...
8410127	  707.2	  469.7	10463.0	...
8410128	  707.0	  469.8	10460.0	...
8410129	  707.2	  469.9	10460.0	...
8410130	  707.2	  470.1	10459.0	...
8410131	  707.1	  470.6	10458.0	...
8410132	  706.9	  471.2	10458.0	...
8410133	  706.9	  471.8	10459.0	...
8410134	  707.7	  472.0	10453.0	...
8410135	  708.5	  472.0	10444.0	...
8410136	  709.4	  471.9	10434.0	...
8410137	  709.4	  471.8	10429.0	...
8410138	  709.2	  471.7	10428.0	...
8410139	  709.0	  471.7	10427.0	...
8410140	  708.9	  471.7	10427.0	...
8410141	  709.2	  471.7	10428.0	...
8410142	  709.5	  471.7	10429.0	...
8410143	  709.2	  471.7	10430.0	...
8410144	  708.8	  472.1	10428.0	...
8410145	  708.7	  472.2	10421.0	...
8410146	  709.1	  472.3	10416.0	...
8410147	  709.5	  472.3	10414.0	...
8410148	  709.7	  472.4	10419.0	...
8410149	  709.6	  472.6	10420.0	...
8410150	  709.6	  472.6	10418.0	...
8410151	  709.4	  472.1	10415.0	...
8410152	  709.2	  471.5	10411.0	...
8410153	  709.1	  471.6	10410.0	...
8410154	  709.1	  472.2	10420.0	...
8410155	  708.9	  472.5	10431.0	...
8410156	  708.6	  471.9	10441.0	...
8410157	  708.9	  471.3	10440.0	...
8410158	  709.3	  471.2	10438.0	...
8410159	  709.7	  471.2	10442.0	...
8410160	  709.7	  471.3	10445.0	...
8410161	  709.7	  471.3	10445.0	...
8410162	  709.9	  471.0	10441.0	...
8410163	  710.1	  470.8	10437.0	...
8410164	  709.6	  470.6	10436.0	...
8410165	  708.2	  470.6	10435.0	...
8410166	  706.8	  470.3	10435.0	...
8410167	  706.7	  469.9	10437.0	...
8410168	  707.5	  469.8	10441.0	...
8410169	  708.0	  470.1	10441.0	...
8410170	  707.9	  470.3	10436.0	...
8410171	  707.7	  470.3	10432.0	...
8410172	  707.7	  470.1	10432.0	...
8410173	  707.6	  470.2	10433.0	...
8410174	  707.7	  470.9	10435.0	...
8410175	  708.1	  471.7	10431.0	...
8410176	  708.6	  472.5	10427.0	...
8410177	  708.7	  472.8	10419.0	...
8410178	  708.0	  473.2	10415.0	...
8410179	  707.4	  473.5	10411.0	...
8410180	  706.7	  473.1	10410.0	...
8410181	  706.4	  472.4	10416.0	...
8410182	  706.5	  471.9	10423.0	...
8410183	  706.8	  472.1	10431.0	...
8410184	  707.2	  472.4	10431.0	...
8410185	  707.3	  472.5	10431.0	...
8410186	  707.8	  472.6	10426.0	...
8410187	  708.3	  472.6	10421.0	...
8410188	  709.1	  472.5	10417.0	...
8410189	  709.5	  472.5	10418.0	...
8410190	  709.2	  472.9	10419.0	...
8410191	  708.6	  473.3	10417.0	...
8410192	  708.5	  473.7	10413.0	...
8410193	  709.1	  473.5	10410.0	...
8410194	  709.5	  473.3	10409.0	...
8410195	  709.4	  473.1	10409.0	...
8410196	  709.2	  473.2	10409.0	...
8410197	  709.1	  473.2	10411.0	...
8410198	  708.6	  473.2	10414.0	...
8410199	  708.3	  473.3	10417.0	...
8410200	  708.3	  474.0	10407.0	...
8410201	  708.9	  474.6	10398.0	...
8410202	  709.5	  475.4	10389.0	...
8410203	  709.4	  475.5	10389.0	...
8410204	  709.1	  474.8	10390.0	...
8410205	  708.7	  473.9	10390.0	...
8410206	  708.6	  473.1	10388.0	...
8410207	  708.8	  473.1	10389.0	...
8410208	  708.9	  473.0	10392.0	...
8410209	  708.6	  472.9	10397.0	...
8410210	  708.2	  473.4	10393.0	...
8410211	  708.0	  474.0	10387.0	...
8410212	  708.4	  474.3	10381.0	...
8410213	  708.5	  474.0	10383.0	...
8410214	  708.4	  473.8	10385.0	...
8410215	  708.3	  473.6	10387.0	...
8410216	  708.5	  473.3	10388.0	...
8410217	  708.5	  473.1	10388.0	...
8410218	  708.4	  473.1	10388.0	...
8410219	  708.1	  472.9	10387.0	...
8410220	  708.0	  472.9	10384.0	...
8410221	  708.2	  472.9	10383.0	...
8410222	  708.5	  473.0	10381.0	...
8410223	  708.8	  473.0	10382.0	...
8410224	  708.8	  473.1	10389.0	...
8410225	  708.2	  473.5	10396.0	...
8410226	  707.6	  473.9	10401.0	...
8410227	  707.1	  474.2	10398.0	...
8410228	  707.3	  474.2	10396.0	...
8410229	  708.0	  474.4	10394.0	...
8410230	  708.5	  474.7	10392.0	...
8410231	  708.0	  474.7	10390.0	...
8410232	  707.2	  474.4	10388.0	...
8410233	  706.9	  474.1	10384.0	...
8410234	  707.1	  474.0	10379.0	...
8410235	  707.3	  473.9	10376.0	...
8410236	  707.8	  473.7	10363.0	...
8410237	  708.7	  473.7	10350.0	...
8410238	  709.6	  473.7	10338.0	...
8410239	  709.6	  473.9	10337.0	...
8410240	  709.6	  474.1	10339.0	...
8410241	  709.7	  474.3	10344.0	...
8410242	  709.6	  474.3	10348.0	...
8410243	  709.5	  474.0	10351.0	...
8410244	  709.3	  473.5	10350.0	...
8410245	  709.2	  473.4	10349.0	...
8410246	  709.1	  473.6	10349.0	...
8410247	  708.9	  473.6	10348.0	...
8410248	  708.7	  473.4	10348.0	...
8410249	  708.7	  473.1	10347.0	...
8410250	  708.6	  473.0	10348.0	...
8410251	  708.6	  473.6	10343.0	...
8410252	  709.0	  474.7	10338.0	...
8410253	  709.5	  475.9	10334.0	...
8410254	  709.9	  476.1	10334.0	...
8410255	  710.0	  475.8	10334.0	...
8410256	  709.9	  475.5	10333.0	...
8410257	  709.5	  475.5	10333.0	...
8410258	  709.1	  475.7	10334.0	...
8410259	  709.0	  476.0	10338.0	...
8410260	  709.1	  476.6	10341.0	...
8410261	  709.2	  477.0	10348.0	...
8410262	  709.7	  477.1	10352.0	...
8410263	  710.0	  476.7	10356.0	...
8410264	  710.4	  476.7	10357.0	...
8410265	  710.5	  477.3	10356.0	...
8410266	  709.9	  477.9	10351.0	...
8410267	  709.2	  477.4	10340.0	...
8410268	  708.2	  476.7	10330.0	...
8410269	  707.8	  475.7	10330.0	...
8410270	  707.6	  475.2	10337.0	...
8410271	  707.6	  474.7	10346.0	...
8410272	  707.6	  474.3	10349.0	...
8410273	  707.5	  474.3	10340.0	...
8410274	  707.4	  474.9	10329.0	...
8410275	  708.0	  475.4	10317.0	...
8410276	  708.9	  476.2	10313.0	...
8410277	  709.7	  476.5	10310.0	...
8410278	  709.6	  477.0	10308.0	...
8410279	  709.1	  476.9	10309.0	...
8410280	  708.6	  476.8	10309.0	...
8410281	  707.9	  476.8	10309.0	...
8410282	  707.3	  476.9	10306.0	...
8410283	  706.8	  477.0	10303.0	...
8410284	  707.3	  476.9	10300.0	...
8410285	  708.1	  476.8	10304.0	...
8410286	  708.4	  476.7	10311.0	...
8410287	  707.9	  476.6	10318.0	...
8410288	  708.0	  476.4	10318.0	...
8410289	  708.6	  476.0	10318.0	...
8410290	  708.4	  475.8	10326.0	...
8410291	  707.5	  475.6	10333.0	...
8410292	  707.0	  475.6	10338.0	...
8410293	  707.5	  475.7	10337.0	...
8410294	  708.0	  476.2	10335.0	...
8410295	  707.3	  476.8	10335.0	...
8410296	  706.2	  477.2	10336.0	...
8410297	  705.8	  477.2	10336.0	...
8410298	  706.5	  476.9	10336.0	...
8410299	  707.2	  476.8	10335.0	...
8410300	  707.3	  476.9	10334.0	...
8410301	  707.2	  477.2	10328.0	...
8410302	  707.2	  477.5	10323.0	...
8410303	  707.3	  477.4	10316.0	...
8410304	  707.4	  477.1	10313.0	...
8410305	  707.6	  476.7	10307.0	...
8410306	  707.8	  477.2	10306.0	...
8410307	  707.5	  478.0	10308.0	...
8410308	  707.0	  478.9	10313.0	...
8410309	  706.3	  479.0	10316.0	...
8410310	  706.3	  479.3	10318.0	...
8410311	  706.4	  479.5	10313.0	...
8410312	  706.7	  479.9	10306.0	...
8410313	  707.1	  480.2	10298.0	...
8410314	  707.3	  479.4	10297.0	...
8410315	  707.3	  478.4	10294.0	...
8410316	  707.1	  478.0	10288.0	...
8410317	  707.1	  478.6	10282.0	...
8410318	  707.0	  479.2	10286.0	...
8410319	  706.5	  478.7	10294.0	...
8410320	  706.1	  478.2	10303.0	...
8410321	  705.9	  477.6	10304.0	...
8410322	  706.4	  477.4	10304.0	...
8410323	  706.9	  477.3	10304.0	...
8410324	  707.1	  477.2	10303.0	...
8410325	  706.8	  477.2	10304.0	...
8410326	  706.6	  477.7	10305.0	...
8410327	  706.6	  478.2	10301.0	...
8410328	  706.8	  478.5	10297.0	...
8410329	  706.8	  478.1	10292.0	...
8410330	  706.6	  477.8	10293.0	...
8410331	  706.6	  477.4	10294.0	...
8410332	  706.7	  477.1	10295.0	...
8410333	  707.0	  477.8	10294.0	...
8410334	  707.3	  478.9	10291.0	...
8410335	  707.5	  480.0	10288.0	...
8410336	  707.5	  480.0	10286.0	...
8410337	  707.2	  479.8	10286.0	...
8410338	  706.4	  479.6	10286.0	...
8410339	  705.8	  479.7	10286.0	...
8410340	  705.6	  480.4	10279.0	...
8410341	  706.4	  481.0	10272.0	...
8410342	  707.1	  481.3	10265.0	...
8410343	  707.8	  480.8	10265.0	...
8410344	  708.1	  479.9	10269.0	...
8410345	  708.1	  479.2	10272.0	...
8410346	  707.8	  479.1	10276.0	...
8410347	  708.0	  479.4	10276.0	...
8410348	  708.5	  479.6	10277.0	...
8410349	  708.6	  479.6	10278.0	...
8410350	  708.6	  479.7	10279.0	...
8410351	  708.5	  479.9	10277.0	...
8410352	  708.5	  480.2	10271.0	...
8410353	  708.2	  480.4	10258.0	...
8410354	  707.9	  480.7	10247.0	...
8410355	  707.6	  480.9	10253.0	...
8410356	  707.2	  480.8	10266.0	...
8410357	  706.7	  480.3	10280.0	...
8410358	  706.6	  479.2	10282.0	...
8410359	  706.5	  478.2	10278.0	...
8410360	  706.6	  477.7	10274.0	...
8410361	  706.4	  477.9	10271.0	...
8410362	  706.3	  478.9	10273.0	...
8410363	  706.2	  479.8	10275.0	...
8410364	  706.2	  479.8	10278.0	...
8410365	  705.9	  479.0	10281.0	...
8410366	  705.7	  478.3	10284.0	...
8410367	  705.7	  478.7	10275.0	...
8410368	  705.8	  479.2	10265.0	...
8410369	  705.8	  479.7	10256.0	...
8410370	  705.8	  479.9	10259.0	...
8410371	  705.7	  480.1	10260.0	...
8410372	  705.8	  480.5	10259.0	...
8410373	  706.0	  481.0	10257.0	...
8410374	  706.0	  481.6	10258.0	...
8410375	  706.0	  481.0	10259.0	...
8410376	  705.8	  480.1	10261.0	...
8410377	  705.8	  478.3	10269.0	...
8410378	  705.9	  477.5	10278.0	...
8410379	  706.0	  477.1	10278.0	...
8410380	  706.0	  477.7	10269.0	...
8410381	  705.9	  478.5	10259.0	...
8410382	  706.1	  479.5	10259.0	...
8410383	  706.7	  480.1	10258.0	...
MSG	8410384 0000 _ Number Off
8410384	  707.3	  479.9	10259.0	...
8410385	  707.5	  479.1	10258.0	...
8410386	  707.4	  478.1	10257.0	...
8410387	  707.4	  477.8	10261.0	...
8410388	  707.3	  477.5	10266.0	...
8410389	  707.2	  477.4	10271.0	...
8410390	  707.1	  478.5	10270.0	...
8410391	  706.6	  479.9	10268.0	...
8410392	  706.2	  481.0	10267.0	...
8410393	  705.8	  480.6	10266.0	...
8410394	  705.8	  479.7	10265.0	...
8410395	  705.9	  479.0	10264.0	...
8410396	  705.7	  478.6	10265.0	...
8410397	  705.5	  478.5	10270.0	...
8410398	  705.4	  478.4	10275.0	...
8410399	  705.7	  478.4	10277.0	...
8410400	  705.8	  478.5	10274.0	...
8410401	  705.9	  478.5	10268.0	...
8410402	  706.0	  478.4	10264.0	...
8410403	  706.0	  478.3	10262.0	...
8410404	  706.0	  479.2	10262.0	...
8410405	  705.9	  480.0	10262.0	...
8410406	  705.8	  480.9	10260.0	...
8410407	  705.7	  480.5	10255.0	...
8410408	  705.4	  480.1	10250.0	...
8410409	  705.2	  479.7	10248.0	...
8410410	  705.3	  479.8	10250.0	...
8410411	  705.8	  479.7	10251.0	...
8410412	  706.2	  479.4	10252.0	...
8410413	  706.1	  479.2	10252.0	...
8410414	  705.7	  478.5	10254.0	...
8410415	  705.2	  478.0	10255.0	...
8410416	  705.2	  478.2	10255.0	...
8410417	  705.3	  479.2	10252.0	...
8410418	  705.4	  479.7	10250.0	...
8410419	  705.5	  479.5	10249.0	...
8410420	  705.5	  479.2	10251.0	...
8410421	  705.5	  479.2	10253.0	...
8410422	  705.5	  479.3	10253.0	...
8410423	  705.6	  479.4	10255.0	...
8410424	  705.7	  479.5	10257.0	...
8410425	  706.1	  479.2	10259.0	...
8410426	  706.8	  478.9	10257.0	...
8410427	  707.4	  478.6	10255.0	...
8410428	  707.8	  478.5	10253.0	...
8410429	  708.0	  478.6	10249.0	...
8410430	  707.3	  478.8	10246.0	...
8410431	  706.6	  478.9	10245.0	...
8410432	  706.8	  479.6	10245.0	...
8410433	  707.7	  479.9	10241.0	...
8410434	  708.2	  480.3	10237.0	...
8410435	  707.5	  479.8	10240.0	...
8410436	  707.0	  480.0	10247.0	...
8410437	  706.6	  480.3	10255.0	...
8410438	  706.5	  481.3	10254.0	...
8410439	  706.4	  482.0	10254.0	...
8410440	  706.4	  482.2	10251.0	...
8410441	  706.1	  481.8	10248.0	...
8410442	  705.7	  481.5	10246.0	...
8410443	  706.2	  481.6	10245.0	...
8410444	  706.7	  481.6	10243.0	...
8410445	  707.3	  482.1	10243.0	...
8410446	  707.3	  482.6	10243.0	...
8410447	  707.2	  482.6	10244.0	...
8410448	  707.0	  481.6	10246.0	...
8410449	  706.8	  480.5	10248.0	...
8410450	  706.7	  479.8	10249.0	...
8410451	  706.7	  479.7	10249.0	...
8410452	  706.9	  479.9	10248.0	...
8410453	  707.1	  480.1	10248.0	...
8410454	  707.3	  480.4	10248.0	...
8410455	  707.2	  480.6	10247.0	...
8410456	  707.0	  480.7	10245.0	...
8410457	  706.8	  480.4	10244.0	...
8410458	  706.6	  480.0	10242.0	...
8410459	  706.5	  479.8	10240.0	...
8410460	  706.4	  479.9	10245.0	...
8410461	  707.1	  480.3	10251.0	...
8410462	  707.9	  480.8	10257.0	...
8410463	  708.7	  481.2	10255.0	...
8410464	  708.0	  481.6	10253.0	...
8410465	  707.3	  481.6	10255.0	...
8410466	  706.9	  481.8	10259.0	...
8410467	  707.2	  482.0	10264.0	...
8410468	  707.3	  481.7	10264.0	...
8410469	  707.1	  481.2	10264.0	...
8410470	  706.8	  480.9	10263.0	...
8410471	  706.5	  481.1	10262.0	...
8410472	  706.4	  481.3	10261.0	...
8410473	  706.5	  481.6	10260.0	...
8410474	  706.5	  481.8	10258.0	...
8410475	  706.3	  481.2	10257.0	...
8410476	  706.1	  480.5	10255.0	...
8410477	  706.1	  479.8	10254.0	...
8410478	  706.1	  479.8	10252.0	...
8410479	  706.2	  479.8	10252.0	...
8410480	  706.3	  480.0	10253.0	...
8410481	  706.6	  480.5	10256.0	...
8410482	  706.8	  481.0	10258.0	...
8410483	  707.0	  481.5	10259.0	...
8410484	  707.6	  481.6	10259.0	...
8410485	  708.1	  481.7	10259.0	...
8410486	  708.5	  481.7	10258.0	...
8410487	  708.1	  481.4	10258.0	...
8410488	  707.5	  481.1	10260.0	...
8410489	  707.0	  480.7	10261.0	...
8410490	  706.8	  480.5	10264.0	...
8410491	  706.6	  480.3	10266.0	...
8410492	  706.7	  480.2	10267.0	...
8410493	  706.2	  479.8	10269.0	...
8410494	  705.7	  479.4	10271.0	...
8410495	  705.3	  479.3	10272.0	...
8410496	  706.0	  479.9	10267.0	...
8410497	  706.7	  480.6	10262.0	...
8410498	  707.2	  480.4	10259.0	...
8410499	  707.0	  479.9	10258.0	...
8410500	  706.6	  479.4	10250.0	...
8410501	  706.3	  479.4	10243.0	...
8410502	  705.9	  479.6	10240.0	...
8410503	  705.8	  480.2	10242.0	...
8410504	  706.4	  481.2	10244.0	...
8410505	  707.1	  482.1	10248.0	...
8410506	  707.4	  482.4	10257.0	...
8410507	  706.8	  482.2	10267.0	...
8410508	  705.9	  481.1	10271.0	...
8410509	  705.3	  480.2	10271.0	...
8410510	  705.1	  479.7	10267.0	...
8410511	  706.2	  480.0	10260.0	...
8410512	  707.3	  480.4	10254.0	...
8410513	  708.4	  480.3	10253.0	...
8410514	  707.9	  480.2	10257.0	...
8410515	  706.9	  480.0	10262.0	...
8410516	  705.9	  480.0	10266.0	...
8410517	  705.4	  479.8	10269.0	...
8410518	  705.5	  479.5	10272.0	...
8410519	  705.6	  479.8	10274.0	...
8410520	  705.6	  480.2	10274.0	...
8410521	  705.5	  480.6	10275.0	...
8410522	  705.3	  480.4	10274.0	...
8410523	  705.3	  480.2	10277.0	...
8410524	  705.4	  480.6	10281.0	...
8410525	  705.5	  481.0	10285.0	...
8410526	  705.5	  481.4	10287.0	...
8410527	  705.3	  481.2	10283.0	...
8410528	  705.2	  480.6	10277.0	...
8410529	  705.2	  480.1	10271.0	...
8410530	  705.4	  479.5	10272.0	...
8410531	  705.8	  479.2	10271.0	...
8410532	  706.1	  479.3	10270.0	...
8410533	  706.4	  479.4	10269.0	...
8410534	  706.8	  479.7	10268.0	...
8410535	  707.3	  480.2	10268.0	...
8410536	  707.7	  480.8	10267.0	...
8410537	  707.6	  481.4	10260.0	...
8410538	  707.5	  481.8	10253.0	...
8410539	  707.6	  482.3	10251.0	...
8410540	  707.7	  482.0	10253.0	...
8410541	  707.7	  481.2	10253.0	...
8410542	  707.6	  480.4	10248.0	...
8410543	  707.3	  480.3	10256.0	...
8410544	  707.1	  480.1	10265.0	...
8410545	  707.7	  480.5	10272.0	...
8410546	  708.3	  481.0	10266.0	...
8410547	  708.8	  481.3	10261.0	...
8410548	  708.7	  481.5	10261.0	...
8410549	  708.7	  481.6	10263.0	...
8410550	  708.5	  481.2	10265.0	...
8410551	  708.1	  480.4	10271.0	...
8410552	  707.6	  480.0	10277.0	...
8410553	  707.2	  480.3	10283.0	...
8410554	  707.7	  480.9	10282.0	...
8410555	  708.2	  481.1	10281.0	...
8410556	  708.4	  481.2	10283.0	...
8410557	  707.9	  481.1	10284.0	...
8410558	  707.8	  481.0	10287.0	...
8410559	  707.8	  480.5	10288.0	...
8410560	  707.7	  479.8	10287.0	...
8410561	  707.4	  479.1	10284.0	...
8410562	  707.5	  479.5	10276.0	...
8410563	  707.2	  480.1	10270.0	...
8410564	  707.0	  480.8	10268.0	...
8410565	  706.5	  481.0	10272.0	...
8410566	  706.3	  481.1	10276.0	...
8410567	  706.0	  481.3	10277.0	...
8410568	  705.9	  480.7	10282.0	...
8410569	  706.0	  480.1	10287.0	...
8410570	  706.0	  479.2	10292.0	...
8410571	  706.2	  478.9	10291.0	...
8410572	  706.9	  478.5	10290.0	...
8410573	  707.5	  478.1	10290.0	...
8410574	  707.3	  478.0	10296.0	...
8410575	  706.4	  478.2	10302.0	...
8410576	  705.5	  478.5	10304.0	...
8410577	  705.7	  478.6	10302.0	...
8410578	  705.8	  478.9	10299.0	...
8410579	  706.0	  479.2	10299.0	...
8410580	  706.2	  479.7	10296.0	...
8410581	  706.4	  480.1	10294.0	...
8410582	  706.5	  480.5	10299.0	...
8410583	  706.5	  480.6	10306.0	...
8410584	  706.5	  480.6	10309.0	...
MSG	8410585 0000 _ Number On
8410585	  706.4	  479.6	10306.0	...
8410586	  706.2	  478.4	10304.0	...
8410587	  706.0	  477.1	10307.0	...
8410588	  705.6	  476.9	10311.0	...
8410589	  705.3	  476.9	10313.0	...
8410590	  705.2	  477.1	10315.0	...
8410591	  705.3	  477.2	10315.0	...
8410592	  705.4	  477.8	10315.0	...
8410593	  705.5	  478.1	10315.0	...
8410594	  705.5	  478.2	10314.0	...
8410595	  705.5	  477.8	10311.0	...
8410596	  705.3	  477.9	10308.0	...
8410597	  705.1	  478.4	10305.0	...
8410598	  705.0	  478.3	10305.0	...
8410599	  705.4	  478.0	10306.0	...
8410600	  706.3	  477.6	10306.0	...
8410601	  707.0	  477.8	10303.0	...
8410602	  707.6	  478.6	10300.0	...
8410603	  707.8	  479.2	10298.0	...
8410604	  708.0	  479.7	10299.0	...
8410605	  708.1	  479.7	10300.0	...
8410606	  708.0	  479.6	10301.0	...
8410607	  708.0	  479.6	10301.0	...
8410608	  708.1	  479.6	10301.0	...
8410609	  708.2	  479.6	10301.0	...
8410610	  708.1	  478.7	10302.0	...
8410611	  707.9	  477.8	10304.0	...
8410612	  707.5	  476.9	10305.0	...
8410613	  707.5	  477.4	10304.0	...
8410614	  707.2	  477.7	10304.0	...
8410615	  707.0	  478.1	10304.0	...
8410616	  707.3	  477.9	10304.0	...
8410617	  707.8	  477.8	10310.0	...
8410618	  708.1	  477.7	10316.0	...
8410619	  707.8	  477.7	10322.0	...
8410620	  707.5	  477.9	10322.0	...
8410621	  707.1	  478.0	10322.0	...
8410622	  706.8	  478.4	10324.0	...
8410623	  707.1	  478.8	10327.0	...
8410624	  707.7	  479.2	10329.0	...
8410625	  707.7	  478.6	10328.0	...
8410626	  707.2	  477.9	10324.0	...
8410627	  706.7	  477.1	10321.0	...
8410628	  706.8	  477.1	10323.0	...
8410629	  706.7	  476.9	10330.0	...
8410630	  706.5	  476.6	10341.0	...
8410631	  706.2	  476.0	10345.0	...
8410632	  706.2	  475.7	10348.0	...
8410633	  706.2	  475.8	10347.0	...
8410634	  706.4	  476.2	10345.0	...
8410635	  706.7	  476.7	10343.0	...
8410636	  706.9	  476.9	10341.0	...
8410637	  706.9	  476.9	10338.0	...
8410638	  706.8	  476.6	10337.0	...
8410639	  706.7	  476.6	10337.0	...
8410640	  707.3	  477.0	10338.0	...
8410641	  708.1	  477.4	10339.0	...
8410642	  708.9	  477.4	10338.0	...
8410643	  709.1	  477.0	10337.0	...
8410644	  708.3	  477.0	10339.0	...
8410645	  707.5	  477.5	10341.0	...
8410646	  707.1	  478.0	10343.0	...
8410647	  707.5	  477.9	10345.0	...
8410648	  707.7	  477.9	10348.0	...
8410649	  707.5	  477.5	10352.0	...
8410650	  707.4	  477.1	10349.0	...
8410651	  707.6	  476.7	10342.0	...
8410652	  707.8	  476.8	10336.0	...
8410653	  708.2	  476.8	10340.0	...
8410654	  708.4	  476.7	10346.0	...
8410655	  708.5	  476.6	10352.0	...
8410656	  708.4	  476.5	10352.0	...
8410657	  708.4	  476.5	10351.0	...
8410658	  708.3	  476.5	10350.0	...
8410659	  708.2	  476.5	10351.0	...
8410660	  708.1	  476.2	10353.0	...
8410661	  708.0	  475.8	10358.0	...
8410662	  707.9	  475.4	10362.0	...
8410663	  707.9	  475.5	10366.0	...
8410664	  707.7	  475.4	10366.0	...
8410665	  706.7	  475.4	10366.0	...
8410666	  705.7	  475.1	10367.0	...
8410667	  705.7	  476.0	10368.0	...
8410668	  706.7	  476.8	10369.0	...
8410669	  707.6	  476.9	10369.0	...
8410670	  707.6	  476.0	10368.0	...
8410671	  707.6	  475.2	10367.0	...
8410672	  707.9	  475.2	10369.0	...
8410673	  708.1	  475.1	10372.0	...
8410674	  708.3	  475.1	10376.0	...
8410675	  708.2	  475.1	10377.0	...
8410676	  707.7	  475.1	10376.0	...
8410677	  707.4	  475.0	10376.0	...
8410678	  707.1	  474.9	10375.0	...
8410679	  707.1	  474.7	10376.0	...
8410680	  707.0	  474.8	10376.0	...
8410681	  706.9	  474.9	10375.0	...
8410682	  707.5	  474.8	10373.0	...
8410683	  708.3	  474.4	10372.0	...
8410684	  709.0	  474.0	10372.0	...
8410685	  709.0	  474.5	10371.0	...
8410686	  709.2	  475.0	10369.0	...
8410687	  709.6	  475.2	10372.0	...
8410688	  709.8	  474.6	10377.0	...
8410689	  710.0	  474.4	10377.0	...
8410690	  710.0	  474.5	10372.0	...
8410691	  709.3	  474.7	10368.0	...
8410692	  708.9	  474.8	10368.0	...
8410693	  708.5	  474.7	10369.0	...
8410694	  708.5	  474.6	10369.0	...
8410695	  708.3	  474.6	10368.0	...
8410696	  708.3	  474.6	10368.0	...
8410697	  708.4	  474.7	10368.0	...
8410698	  708.5	  474.6	10379.0	...
8410699	  708.3	  474.6	10390.0	...
8410700	  708.0	  474.4	10401.0	...
8410701	  707.8	  474.1	10401.0	...
8410702	  707.9	  473.8	10391.0	...
8410703	  707.9	  473.7	10381.0	...
8410704	  707.7	  473.8	10377.0	...
8410705	  707.3	  474.4	10382.0	...
8410706	  707.6	  474.9	10388.0	...
8410707	  708.2	  475.4	10389.0	...
8410708	  708.7	  475.6	10389.0	...
8410709	  708.9	  475.4	10385.0	...
8410710	  709.0	  475.2	10377.0	...
8410711	  709.1	  474.9	10371.0	...
8410712	  709.2	  474.9	10365.0	...
8410713	  708.8	  474.4	10364.0	...
8410714	  708.4	  473.9	10362.0	...
8410715	  707.9	  473.6	10362.0	...
8410716	  707.7	  473.9	10362.0	...
8410717	  707.7	  474.5	10363.0	...
8410718	  707.9	  474.8	10364.0	...
8410719	  708.5	  475.1	10363.0	...
8410720	  709.3	  475.2	10363.0	...
8410721	  710.1	  475.3	10364.0	...
8410722	  709.8	  475.0	10366.0	...
8410723	  709.0	  474.4	10371.0	...
8410724	  708.4	  473.8	10383.0	...
8410725	  708.6	  473.9	10394.0	...
8410726	  708.3	  474.2	10401.0	...
8410727	  707.7	  474.8	10400.0	...
8410728	  707.1	  475.1	10399.0	...
8410729	  707.2	  475.3	10398.0	...
8410730	  707.3	  474.9	10397.0	...
8410731	  708.1	  474.6	10394.0	...
8410732	  709.0	  474.2	10392.0	...
8410733	  709.9	  474.2	10391.0	...
8410734	  710.4	  474.1	10392.0	...
8410735	  710.5	  474.0	10395.0	...
8410736	  710.6	  473.8	10397.0	...
8410737	  710.5	  473.3	10393.0	...
8410738	  710.0	  472.8	10388.0	...
8410739	  709.5	  472.6	10389.0	...
8410740	  709.2	  473.4	10395.0	...
8410741	  709.1	  474.2	10402.0	...
8410742	  709.1	  474.1	10402.0	...
8410743	  709.2	  473.1	10402.0	...
8410744	  709.3	  472.1	10402.0	...
8410745	  709.7	  472.4	10401.0	...
8410746	  709.9	  472.9	10399.0	...
8410747	  710.1	  473.6	10391.0	...
8410748	  709.8	  473.9	10383.0	...
8410749	  709.5	  474.2	10378.0	...
8410750	  709.2	  473.7	10382.0	...
8410751	  709.1	  473.3	10384.0	...
8410752	  708.9	  473.1	10386.0	...
8410753	  709.0	  473.4	10385.0	...
8410754	  709.3	  473.7	10387.0	...
8410755	  709.9	  473.8	10388.0	...
8410756	  710.2	  473.9	10390.0	...
8410757	  710.6	  474.3	10392.0	...
8410758	  710.9	  474.7	10393.0	...
8410759	  711.2	  475.1	10399.0	...
8410760	  711.4	  475.1	10404.0	...
8410761	  711.2	  474.9	10410.0	...
8410762	  711.2	  474.7	10409.0	...
8410763	  711.2	  474.6	10409.0	...
8410764	  711.1	  474.8	10408.0	...
8410765	  710.7	  475.1	10406.0	...
8410766	  710.1	  475.5	10402.0	...
8410767	  709.9	  476.3	10399.0	...
8410768	  709.4	  477.0	10398.0	...
8410769	  709.2	  476.4	10398.0	...
8410770	  708.8	  475.2	10398.0	...
8410771	  708.7	  474.3	10399.0	...
8410772	  708.8	  474.2	10399.0	...
8410773	  709.0	  474.1	10400.0	...
8410774	  710.6	  473.8	10403.0	...
8410775	  712.0	  473.8	10407.0	...
8410776	  711.6	  474.1	10415.0	...
8410777	  709.9	  474.2	10422.0	...
8410778	  708.4	  474.4	10426.0	...
8410779	  708.6	  474.4	10427.0	...
8410780	  708.9	  474.5	10429.0	...
8410781	  709.3	  474.7	10431.0	...
8410782	  709.7	  474.9	10432.0	...
8410783	  710.1	  475.1	10440.0	...
8410784	  710.1	  474.9	10448.0	...
8410785	  710.6	  474.4	10451.0	...
8410786	  711.1	  474.3	10447.0	...
8410787	  711.7	  474.4	10438.0	...
8410788	  711.6	  474.8	10434.0	...
8410789	  711.3	  475.0	10431.0	...
8410790	  711.1	  475.1	10432.0	...
8410791	  710.9	  475.2	10433.0	...
8410792	  710.9	  475.1	10434.0	...
8410793	  710.9	  474.9	10434.0	...
8410794	  710.7	  474.5	10434.0	...
8410795	  710.5	  474.1	10441.0	...
8410796	  710.1	  473.9	10451.0	...
8410797	  709.9	  473.4	10462.0	...
8410798	  709.9	  472.9	10459.0	...
8410799	  710.1	  472.7	10453.0	...
8410800	  710.4	  473.7	10446.0	...
8410801	  710.5	  474.6	10446.0	...
8410802	  710.5	  474.9	10447.0	...
8410803	  710.6	  474.7	10449.0	...
8410804	  710.8	  474.5	10451.0	...
8410805	  711.3	  474.4	10452.0	...
8410806	  711.6	  474.5	10453.0	...
8410807	  711.9	  474.6	10450.0	...
8410808	  712.5	  474.5	10445.0	...
8410809	  713.1	  474.3	10440.0	...
8410810	  713.9	  474.7	10438.0	...
8410811	  714.1	  475.2	10439.0	...
8410812	  713.9	  475.6	10441.0	...
8410813	  713.3	  475.3	10442.0	...
8410814	  712.5	  475.1	10442.0	...
8410815	  712.0	  475.0	10440.0	...
8410816	  711.8	  475.0	10445.0	...
8410817	  711.9	  475.1	10449.0	...
8410818	  712.0	  475.2	10454.0	...
8410819	  712.1	  474.6	10455.0	...
8410820	  712.2	  473.9	10456.0	...
8410821	  712.3	  473.1	10448.0	...
8410822	  712.8	  472.8	10439.0	...
8410823	  713.1	  472.7	10431.0	...
8410824	  712.3	  472.9	10434.0	...
8410825	  711.3	  473.1	10439.0	...
8410826	  710.6	  473.1	10442.0	...
8410827	  711.0	  473.4	10443.0	...
8410828	  711.3	  473.7	10451.0	...
8410829	  711.5	  474.3	10462.0	...
8410830	  711.9	  474.5	10466.0	...
8410831	  712.2	  474.1	10459.0	...
8410832	  712.5	  473.3	10452.0	...
8410833	  712.3	  473.3	10450.0	...
8410834	  712.2	  474.1	10449.0	...
8410835	  712.0	  474.7	10450.0	...
8410836	  712.1	  474.2	10453.0	...
8410837	  712.4	  473.7	10454.0	...
8410838	  712.7	  473.4	10452.0	...
8410839	  712.8	  473.1	10452.0	...
8410840	  712.8	  472.6	10454.0	...
8410841	  712.4	  472.2	10455.0	...
8410842	  712.1	  472.2	10447.0	...
8410843	  711.8	  472.4	10437.0	...
8410844	  711.9	  472.6	10427.0	...
8410845	  712.1	  472.7	10430.0	...
8410846	  712.2	  472.7	10435.0	...
8410847	  712.6	  472.9	10441.0	...
8410848	  712.8	  473.1	10445.0	...
8410849	  713.0	  473.1	10447.0	...
8410850	  713.0	  472.8	10448.0	...
8410851	  713.1	  473.1	10448.0	...
8410852	  713.2	  473.6	10448.0	...
8410853	  712.5	  474.3	10453.0	...
8410854	  711.7	  474.4	10458.0	...
8410855	  710.9	  474.2	10462.0	...
8410856	  710.3	  474.0	10461.0	...
8410857	  709.6	  473.7	10459.0	...
8410858	  708.9	  473.2	10459.0	...
8410859	  707.1	  472.9	10459.0	...
8410860	  705.3	  472.3	10462.0	...
8410861	  703.1	  472.5	10464.0	...
8410862	  702.3	  472.4	10468.0	...
8410863	  700.4	  472.3	10471.0	...
8410864	  699.1	  472.0	10475.0	...
8410865	  697.8	  471.4	10477.0	...
8410866	  697.5	  470.9	10479.0	...
8410867	  696.9	  470.4	10480.0	...
8410868	  696.5	  470.2	10480.0	...
8410869	  696.6	  470.1	10476.0	...
8410870	  696.8	  470.1	10474.0	...
8410871	  696.9	  470.1	10472.0	...
8410872	  697.2	  470.1	10476.0	...
8410873	  697.8	  470.0	10480.0	...
8410874	  698.6	  469.8	10481.0	...
8410875	  699.2	  469.5	10478.0	...
8410876	  699.7	  469.2	10475.0	...
8410877	  700.6	  468.9	10474.0	...
8410878	  701.4	  468.8	10474.0	...
8410879	  702.1	  468.5	10476.0	...
8410880	  702.1	  468.4	10479.0	...
8410881	  702.5	  468.2	10476.0	...
8410882	  702.8	  468.2	10472.0	...
8410883	  703.2	  468.7	10468.0	...
8410884	  703.5	  469.1	10469.0	...
8410885	  703.8	  469.4	10467.0	...
8410886	  703.9	  469.5	10466.0	...
8410887	  703.9	  469.8	10464.0	...
8410888	  703.9	  470.3	10463.0	...
8410889	  703.9	  470.8	10461.0	...
8410890	  703.8	  471.0	10465.0	...
8410891	  703.7	  470.8	10471.0	...
8410892	  703.4	  470.6	10476.0	...
8410893	  703.2	  470.4	10478.0	...
8410894	  703.0	  470.3	10481.0	...
8410895	  703.1	  470.6	10487.0	...
8410896	  702.9	  470.9	10492.0	...
8410897	  702.7	  471.0	10493.0	...
8410898	  702.5	  470.6	10492.0	...
MSG	8410899 0000 _ Number Off
8410899	  702.5	  470.0	10491.0	...
8410900	  702.7	  469.7	10489.0	...
8410901	  703.4	  469.3	10485.0	...
8410902	  704.0	  469.7	10482.0	...
8410903	  704.5	  470.1	10480.0	...
8410904	  704.7	  470.5	10484.0	...
8410905	  704.9	  470.4	10487.0	...
8410906	  705.1	  470.3	10490.0	...
8410907	  704.7	  470.4	10488.0	...
8410908	  704.1	  470.5	10487.0	...
8410909	  703.5	  470.4	10486.0	...
8410910	  703.4	  469.6	10486.0	...
8410911	  703.4	  468.9	10485.0	...
8410912	  703.5	  469.1	10484.0	...
8410913	  703.7	  469.8	10481.0	...
8410914	  703.9	  471.0	10477.0	...
8410915	  704.0	  471.4	10475.0	...
8410916	  704.4	  471.7	10477.0	...
8410917	  704.5	  471.7	10481.0	...
8410918	  704.6	  471.4	10484.0	...
8410919	  704.2	  471.0	10486.0	...
8410920	  704.0	  470.5	10485.0	...
8410921	  703.8	  470.1	10484.0	...
8410922	  703.9	  470.0	10485.0	...
8410923	  703.8	  469.2	10486.0	...
8410924	  703.7	  468.4	10485.0	...
8410925	  703.6	  468.3	10484.0	...
8410926	  703.6	  469.0	10482.0	...
8410927	  704.2	  469.8	10477.0	...
8410928	  705.0	  470.0	10471.0	...
8410929	  705.8	  470.2	10468.0	...
8410930	  705.5	  470.4	10471.0	...
8410931	  705.0	  470.5	10479.0	...
8410932	  704.4	  470.7	10485.0	...
8410933	  704.3	  470.5	10490.0	...
8410934	  704.3	  470.4	10488.0	...
8410935	  704.5	  470.0	10486.0	...
8410936	  704.4	  469.8	10481.0	...
8410937	  704.3	  469.5	10478.0	...
8410938	  704.1	  469.8	10473.0	...
8410939	  704.6	  470.1	10472.0	...
8410940	  705.1	  470.3	10471.0	...
8410941	  705.7	  470.4	10469.0	...
8410942	  705.2	  470.6	10467.0	...
8410943	  704.6	  470.9	10463.0	...
8410944	  704.0	  471.1	10461.0	...
8410945	  704.2	  470.8	10467.0	...
8410946	  704.0	  470.1	10473.0	...
8410947	  703.7	  469.3	10485.0	...
8410948	  704.0	  469.5	10491.0	...
8410949	  704.6	  470.1	10494.0	...
8410950	  705.3	  470.7	10492.0	...
8410951	  705.1	  470.8	10491.0	...
8410952	  704.9	  470.9	10490.0	...
8410953	  704.7	  470.9	10490.0	...
8410954	  705.1	  470.7	10494.0	...
8410955	  705.6	  470.6	10499.0	...
8410956	  705.8	  470.4	10506.0	...
8410957	  705.3	  470.2	10508.0	...
8410958	  704.8	  470.4	10504.0	...
8410959	  704.6	  470.7	10498.0	...
8410960	  704.4	  470.9	10493.0	...
8410961	  704.4	  470.5	10493.0	...
8410962	  704.6	  470.1	10493.0	...
8410963	  704.9	  469.8	10491.0	...
8410964	  704.8	  469.8	10492.0	...
8410965	  704.6	  469.8	10493.0	...
8410966	  704.3	  469.6	10490.0	...
8410967	  704.0	  469.5	10485.0	...
8410968	  703.7	  469.4	10481.0	...
8410969	  703.7	  469.3	10483.0	...
8410970	  704.4	  469.0	10486.0	...
8410971	  705.1	  469.4	10487.0	...
8410972	  705.3	  470.1	10488.0	...
8410973	  704.9	  470.4	10489.0	...
8410974	  704.3	  469.9	10489.0	...
8410975	  704.4	  469.4	10491.0	...
8410976	  704.7	  469.2	10495.0	...
8410977	  705.0	  469.1	10499.0	...
8410978	  704.9	  469.0	10502.0	...
8410979	  705.0	  469.0	10503.0	...
8410980	  704.9	  469.0	10504.0	...
8410981	  704.9	  469.0	10505.0	...
8410982	  705.0	  468.9	10505.0	...
8410983	  705.2	  468.7	10508.0	...
8410984	  705.5	  468.6	10511.0	...
8410985	  705.6	  468.5	10514.0	...
8410986	  705.7	  468.5	10513.0	...
8410987	  705.6	  468.5	10512.0	...
8410988	  705.3	  468.6	10512.0	...
8410989	  705.0	  468.0	10512.0	...
8410990	  704.7	  467.5	10510.0	...
8410991	  704.8	  468.3	10501.0	...
8410992	  705.2	  469.7	10493.0	...
8410993	  705.6	  470.5	10491.0	...
8410994	  705.8	  469.8	10494.0	...
8410995	  705.7	  469.1	10495.0	...
8410996	  705.6	  469.0	10492.0	...
8410997	  705.4	  468.9	10487.0	...
8410998	  705.3	  468.8	10484.0	...
8410999	  705.4	  468.7	10480.0	...
8411000	  705.9	  468.9	10482.0	...
8411001	  706.1	  469.2	10485.0	...
8411002	  706.3	  468.9	10488.0	...
8411003	  705.9	  468.4	10488.0	...
8411004	  705.7	  468.2	10488.0	...
8411005	  705.6	  468.4	10489.0	...
8411006	  705.5	  468.6	10489.0	...
8411007	  705.2	  468.1	10489.0	...
8411008	  704.9	  467.7	10488.0	...
8411009	  704.8	  468.3	10487.0	...
8411010	  705.1	  469.1	10487.0	...
8411011	  705.3	  470.0	10489.0	...
8411012	  705.0	  469.7	10490.0	...
8411013	  704.6	  469.4	10489.0	...
8411014	  704.3	  469.2	10493.0	...
8411015	  704.7	  469.2	10498.0	...
8411016	  705.1	  469.2	10502.0	...
8411017	  705.3	  469.0	10501.0	...
8411018	  704.9	  468.4	10503.0	...
8411019	  704.5	  467.9	10502.0	...
8411020	  704.1	  467.3	10502.0	...
8411021	  703.9	  467.2	10499.0	...
8411022	  703.9	  467.4	10503.0	...
8411023	  703.9	  467.8	10504.0	...
8411024	  704.1	  468.5	10498.0	...
8411025	  704.1	  468.5	10490.0	...
8411026	  704.1	  468.4	10481.0	...
8411027	  704.2	  468.6	10481.0	...
8411028	  704.3	  469.2	10486.0	...
8411029	  704.3	  469.0	10487.0	...
8411030	  704.2	  468.2	10488.0	...
8411031	  704.0	  467.4	10496.0	...
8411032	  703.8	  467.3	10506.0	...
8411033	  703.7	  468.4	10510.0	...
8411034	  703.8	  469.7	10506.0	...
8411035	  703.4	  469.8	10503.0	...
8411036	  702.8	  468.7	10506.0	...
8411037	  702.4	  468.0	10507.0	...
8411038	  702.6	  468.8	10507.0	...
8411039	  702.8	  469.6	10507.0	...
8411040	  703.3	  470.1	10500.0	...
8411041	  703.8	  470.1	10494.0	...
8411042	  704.3	  469.6	10490.0	...
8411043	  704.6	  469.2	10493.0	...
8411044	  704.9	  468.9	10495.0	...
8411045	  704.9	  469.3	10497.0	...
8411046	  704.5	  469.5	10497.0	...
8411047	  704.3	  469.5	10497.0	...
8411048	  704.4	  469.5	10497.0	...
8411049	  704.6	  469.5	10498.0	...
8411050	  704.5	  469.6	10500.0	...
8411051	  704.4	  469.0	10503.0	...
8411052	  703.4	  468.2	10508.0	...
8411053	  702.6	  467.3	10512.0	...
8411054	  701.8	  467.1	10516.0	...
8411055	  701.8	  467.1	10518.0	...
8411056	  701.8	  467.9	10520.0	...
8411057	  702.0	  468.7	10521.0	...
8411058	  702.2	  469.6	10522.0	...
8411059	  703.1	  469.6	10521.0	...
8411060	  703.8	  469.5	10516.0	...
8411061	  704.0	  469.5	10508.0	...
8411062	  703.5	  469.6	10502.0	...
8411063	  703.2	  469.7	10493.0	...
8411064	  703.4	  470.4	10486.0	...
8411065	  703.7	  471.1	10476.0	...
8411066	  703.8	  471.8	10472.0	...
8411067	  703.8	  470.8	10472.0	...
8411068	  703.8	  469.8	10475.0	...
8411069	  704.3	  469.1	10478.0	...
8411070	  705.1	  469.8	10480.0	...
8411071	  705.9	  470.5	10480.0	...
8411072	  706.0	  470.9	10481.0	...
8411073	  706.3	  471.0	10479.0	...
8411074	  706.4	  470.7	10478.0	...
8411075	  706.0	  470.4	10476.0	...
8411076	  705.4	  470.0	10474.0	...
8411077	  704.9	  470.2	10471.0	...
8411078	  705.2	  470.3	10469.0	...
8411079	  705.5	  469.9	10471.0	...
8411080	  705.7	  469.5	10473.0	...
8411081	  705.5	  469.3	10466.0	...
8411082	  705.5	  469.5	10458.0	...
8411083	  705.3	  469.7	10461.0	...
8411084	  705.1	  469.3	10474.0	...
8411085	  704.8	  468.9	10488.0	...
8411086	  704.7	  469.3	10487.0	...
8411087	  704.7	  470.0	10484.0	...
8411088	  704.8	  470.8	10481.0	...
8411089	  705.3	  470.5	10480.0	...
8411090	  705.7	  470.2	10477.0	...
8411091	  706.1	  470.0	10476.0	...
8411092	  706.2	  470.3	10475.0	...
8411093	  706.2	  470.4	10477.0	...
8411094	  706.2	  470.2	10478.0	...
8411095	  706.2	  469.8	10479.0	...
8411096	  706.3	  469.9	10479.0	...
8411097	  705.9	  470.1	10479.0	...
8411098	  705.4	  470.4	10479.0	...
8411099	  705.1	  470.5	10479.0	...
8411100	  705.4	  470.9	10480.0	...
8411101	  705.9	  471.0	10482.0	...
8411102	  706.1	  471.1	10484.0	...
8411103	  706.2	  471.2	10474.0	...
8411104	  706.0	  471.8	10462.0	...
8411105	  705.6	  472.5	10455.0	...
8411106	  705.2	  472.7	10460.0	...
8411107	  705.1	  472.5	10472.0	...
MSG	8411108 0000 _ Number On
8411108	  705.2	  471.8	10482.0	...
8411109	  705.2	  471.7	10489.0	...
8411110	  704.9	  471.6	10488.0	...
8411111	  705.0	  471.8	10485.0	...
8411112	  704.9	  471.3	10485.0	...
8411113	  705.1	  471.0	10483.0	...
8411114	  705.0	  471.1	10481.0	...
8411115	  705.1	  471.4	10480.0	...
8411116	  705.3	  471.4	10481.0	...
8411117	  705.5	  471.1	10482.0	...
8411118	  705.8	  471.5	10481.0	...
8411119	  706.1	  472.0	10478.0	...
8411120	  706.1	  471.5	10477.0	...
8411121	  706.1	  470.4	10477.0	...
8411122	  706.1	  469.4	10478.0	...
8411123	  705.7	  469.8	10480.0	...
8411124	  705.2	  470.1	10482.0	...
8411125	  704.7	  470.2	10482.0	...
8411126	  704.7	  470.2	10480.0	...
8411127	  704.7	  470.2	10477.0	...
8411128	  704.6	  470.3	10475.0	...
8411129	  704.6	  470.5	10470.0	...
8411130	  704.5	  470.8	10464.0	...
8411131	  704.4	  471.1	10464.0	...
8411132	  704.4	  471.1	10469.0	...
8411133	  704.6	  471.1	10474.0	...
8411134	  705.0	  471.7	10478.0	...
8411135	  705.1	  472.4	10483.0	...
8411136	  704.9	  471.9	10487.0	...
8411137	  704.7	  470.8	10488.0	...
8411138	  704.7	  470.0	10486.0	...
8411139	  704.8	  470.6	10479.0	...
8411140	  705.2	  471.2	10474.0	...
8411141	  705.5	  471.5	10471.0	...
8411142	  704.9	  471.9	10480.0	...
8411143	  704.0	  472.2	10490.0	...
8411144	  703.1	  472.4	10499.0	...
8411145	  703.2	  472.1	10495.0	...
8411146	  703.6	  471.7	10490.0	...
8411147	  703.5	  471.5	10485.0	...
8411148	  703.0	  470.8	10486.0	...
8411149	  702.3	  470.1	10487.0	...
8411150	  702.1	  469.4	10488.0	...
8411151	  702.7	  469.5	10490.0	...
8411152	  703.4	  470.1	10492.0	...
8411153	  704.2	  470.7	10494.0	...
8411154	  704.1	  471.1	10492.0	...
8411155	  704.2	  471.2	10490.0	...
8411156	  704.4	  471.3	10487.0	...
8411157	  704.6	  471.3	10486.0	...
8411158	  704.8	  471.2	10483.0	...
8411159	  704.8	  471.3	10481.0	...
8411160	  704.6	  470.7	10478.0	...
8411161	  704.2	  470.1	10474.0	...
8411162	  704.0	  469.8	10470.0	...
8411163	  703.8	  470.0	10472.0	...
8411164	  704.0	  470.3	10478.0	...
8411165	  704.1	  470.4	10485.0	...
8411166	  704.1	  470.5	10489.0	...
8411167	  704.1	  470.4	10489.0	...
8411168	  704.0	  470.3	10490.0	...
8411169	  704.1	  471.2	10492.0	...
8411170	  704.4	  472.2	10487.0	...
8411171	  704.5	  471.9	10480.0	...
8411172	  704.2	  470.5	10475.0	...
8411173	  703.8	  469.2	10477.0	...
8411174	  703.5	  468.9	10479.0	...
8411175	  703.3	  468.5	10480.0	...
8411176	  703.2	  468.6	10480.0	...
8411177	  703.2	  469.0	10480.0	...
8411178	  703.1	  470.1	10484.0	...
8411179	  703.0	  470.7	10488.0	...
8411180	  702.8	  471.3	10492.0	...
8411181	  702.7	  471.1	10493.0	...
8411182	  702.9	  470.9	10491.0	...
8411183	  703.8	  471.2	10487.0	...
8411184	  704.8	  471.7	10483.0	...
8411185	  705.6	  472.2	10482.0	...
8411186	  705.8	  472.1	10483.0	...
8411187	  705.9	  471.7	10485.0	...
8411188	  705.7	  471.6	10486.0	...
8411189	  705.4	  471.5	10487.0	...
8411190	  705.2	  471.9	10488.0	...
8411191	  705.2	  472.4	10483.0	...
8411192	  705.3	  472.9	10479.0	...
8411193	  705.2	  472.6	10484.0	...
8411194	  704.8	  472.0	10494.0	...
8411195	  704.3	  471.1	10501.0	...
8411196	  704.1	  470.7	10498.0	...
8411197	  704.2	  470.4	10494.0	...
8411198	  704.2	  470.3	10492.0	...
8411199	  703.9	  470.3	10489.0	...
8411200	  703.6	  470.5	10490.0	...
8411201	  703.7	  470.6	10493.0	...
8411202	  703.9	  470.6	10496.0	...
8411203	  704.1	  470.4	10497.0	...
8411204	  704.1	  470.3	10498.0	...
8411205	  704.0	  470.4	10500.0	...
8411206	  704.7	  470.5	10494.0	...
8411207	  705.3	  470.6	10487.0	...
8411208	  706.0	  470.6	10481.0	...
8411209	  706.0	  470.5	10483.0	...
8411210	  705.8	  470.2	10486.0	...
8411211	  705.3	  469.9	10489.0	...
8411212	  704.9	  469.9	10496.0	...
8411213	  704.5	  469.9	10502.0	...
8411214	  704.9	  470.0	10508.0	...
8411215	  705.2	  470.0	10509.0	...
8411216	  705.6	  470.3	10510.0	...
8411217	  705.7	  470.5	10513.0	...
8411218	  705.7	  470.6	10515.0	...
8411219	  705.4	  470.6	10512.0	...
8411220	  704.8	  470.6	10507.0	...
8411221	  704.2	  470.7	10505.0	...
8411222	  703.6	  470.7	10510.0	...
8411223	  703.3	  470.7	10515.0	...
8411224	  703.3	  470.8	10517.0	...
8411225	  703.8	  471.1	10518.0	...
8411226	  704.2	  471.4	10517.0	...
8411227	  704.6	  471.5	10515.0	...
8411228	  704.3	  470.7	10513.0	...
8411229	  704.1	  469.8	10511.0	...
8411230	  704.1	  469.1	10509.0	...
8411231	  704.3	  469.1	10515.0	...
8411232	  704.4	  469.3	10522.0	...
8411233	  704.3	  469.6	10530.0	...
8411234	  704.3	  469.6	10528.0	...
8411235	  704.2	  469.5	10522.0	...
8411236	  704.3	  470.2	10517.0	...
8411237	  704.4	  471.0	10513.0	...
8411238	  704.4	  470.9	10515.0	...
8411239	  704.4	  469.7	10516.0	...
8411240	  704.5	  468.5	10517.0	...
8411241	  704.8	  469.3	10514.0	...
8411242	  704.9	  470.4	10511.0	...
8411243	  705.0	  471.6	10509.0	...
8411244	  705.1	  471.7	10510.0	...
8411245	  705.4	  471.6	10512.0	...
8411246	  705.8	  471.3	10515.0	...
8411247	  705.8	  471.1	10512.0	...
8411248	  705.6	  470.9	10507.0	...
8411249	  705.5	  471.0	10503.0	...
8411250	  705.6	  471.1	10503.0	...
8411251	  705.9	  470.9	10503.0	...
8411252	  706.1	  470.9	10502.0	...
8411253	  706.1	  471.2	10500.0	...
8411254	  705.9	  471.6	10499.0	...
8411255	  705.6	  471.3	10500.0	...
8411256	  705.2	  470.8	10500.0	...
8411257	  704.7	  470.4	10506.0	...
8411258	  704.2	  470.5	10512.0	...
8411259	  703.8	  470.4	10518.0	...
8411260	  703.7	  470.2	10518.0	...
8411261	  703.3	  470.1	10518.0	...
8411262	  703.0	  470.3	10518.0	...
8411263	  702.9	  470.9	10519.0	...
8411264	  703.4	  471.1	10518.0	...
8411265	  704.0	  471.2	10518.0	...
8411266	  704.7	  471.3	10516.0	...
8411267	  705.1	  471.5	10516.0	...
8411268	  705.5	  472.1	10515.0	...
8411269	  705.6	  472.5	10520.0	...
8411270	  705.7	  472.1	10524.0	...
8411271	  705.8	  471.4	10531.0	...
8411272	  704.9	  470.8	10535.0	...
8411273	  704.0	  471.0	10538.0	...
8411274	  703.1	  471.1	10536.0	...
8411275	  703.1	  471.2	10534.0	...
8411276	  703.7	  471.3	10533.0	...
8411277	  704.2	  471.4	10527.0	...
8411278	  704.8	  471.5	10521.0	...
8411279	  705.0	  471.6	10518.0	...
8411280	  704.7	  471.4	10527.0	...
8411281	  704.2	  471.1	10535.0	...
8411282	  703.9	  471.0	10540.0	...
8411283	  704.0	  471.1	10539.0	...
8411284	  704.1	  471.3	10535.0	...
8411285	  703.9	  471.5	10531.0	...
8411286	  703.8	  471.6	10530.0	...
8411287	  703.7	  471.5	10538.0	...
8411288	  703.6	  471.4	10547.0	...
8411289	  703.5	  471.3	10544.0	...
8411290	  703.6	  471.4	10535.0	...
8411291	  703.8	  471.3	10527.0	...
8411292	  704.0	  471.4	10524.0	...
8411293	  703.8	  471.6	10521.0	...
8411294	  703.5	  471.8	10522.0	...
8411295	  703.1	  471.7	10527.0	...
8411296	  703.0	  471.6	10529.0	...
8411297	  703.2	  471.4	10525.0	...
8411298	  703.5	  471.3	10521.0	...
8411299	  704.2	  471.0	10518.0	...
8411300	  704.9	  470.9	10517.0	...
8411301	  705.5	  470.9	10515.0	...
8411302	  705.3	  471.0	10514.0	...
8411303	  704.6	  471.2	10515.0	...
8411304	  704.0	  471.2	10518.0	...
8411305	  703.6	  471.1	10522.0	...
8411306	  704.1	  471.7	10523.0	...
8411307	  704.6	  472.3	10523.0	...
8411308	  705.1	  472.2	10522.0	...
8411309	  705.4	  471.4	10520.0	...
8411310	  705.7	  471.0	10518.0	...
8411311	  705.7	  471.5	10517.0	...
8411312	  705.6	  472.0	10517.0	...
8411313	  705.4	  472.0	10517.0	...
8411314	  705.3	  472.1	10517.0	...
8411315	  705.0	  472.1	10517.0	...
8411316	  704.7	  471.3	10518.0	...
8411317	  704.6	  470.5	10519.0	...
8411318	  704.5	  469.6	10520.0	...
8411319	  704.6	  469.6	10527.0	...
8411320	  704.7	  470.2	10535.0	...
8411321	  704.8	  470.9	10540.0	...
8411322	  704.7	  471.6	10534.0	...
8411323	  704.6	  471.2	10529.0	...
8411324	  704.4	  470.9	10527.0	...
8411325	  704.2	  470.2	10529.0	...
8411326	  704.3	  469.7	10533.0	...
8411327	  704.3	  469.2	10535.0	...
8411328	  703.5	  468.9	10536.0	...
8411329	  702.6	  468.7	10533.0	...
8411330	  701.6	  469.0	10529.0	...
8411331	  701.4	  469.4	10529.0	...
8411332	  701.3	  469.9	10532.0	...
8411333	  702.0	  470.3	10535.0	...
8411334	  702.8	  470.9	10534.0	...
8411335	  703.4	  471.4	10534.0	...
8411336	  703.3	  471.5	10530.0	...
8411337	  702.9	  471.2	10527.0	...
8411338	  702.5	  470.6	10524.0	...
8411339	  702.0	  469.9	10532.0	...
8411340	  701.6	  469.7	10540.0	...
8411341	  701.3	  469.9	10547.0	...
8411342	  700.9	  470.1	10550.0	...
8411343	  700.8	  470.2	10552.0	...
8411344	  700.7	  470.3	10549.0	...
8411345	  700.7	  470.3	10542.0	...
8411346	  701.3	  470.9	10536.0	...
8411347	  701.9	  471.4	10534.0	...
8411348	  702.3	  471.9	10535.0	...
8411349	  702.2	  471.7	10535.0	...
8411350	  702.1	  471.2	10534.0	...
8411351	  702.2	  470.9	10534.0	...
8411352	  702.6	  471.0	10534.0	...
8411353	  702.9	  472.0	10535.0	...
8411354	  703.1	  472.7	10535.0	...
8411355	  702.9	  471.8	10537.0	...
8411356	  702.8	  470.3	10538.0	...
8411357	  702.7	  468.5	10539.0	...
8411358	  702.7	  468.3	10539.0	...
8411359	  702.4	  468.0	10540.0	...
8411360	  702.1	  468.0	10540.0	...
8411361	  701.9	  468.3	10542.0	...
8411362	  702.0	  468.9	10544.0	...
8411363	  702.1	  469.4	10548.0	...
8411364	  702.6	  469.6	10551.0	...
8411365	  703.3	  469.6	10553.0	...
8411366	  704.0	  469.7	10554.0	...
8411367	  704.2	  469.9	10556.0	...
8411368	  703.5	  470.2	10556.0	...
8411369	  702.8	  470.4	10556.0	...
8411370	  702.3	  470.3	10555.0	...
8411371	  702.3	  470.0	10552.0	...
8411372	  702.3	  470.0	10547.0	...
8411373	  702.3	  470.1	10543.0	...
8411374	  702.0	  470.3	10541.0	...
8411375	  701.8	  470.1	10542.0	...
8411376	  702.5	  469.7	10543.0	...
8411377	  703.5	  469.3	10545.0	...
8411378	  704.2	  469.0	10546.0	...
8411379	  704.0	  468.6	10549.0	...
8411380	  704.0	  468.3	10555.0	...
8411381	  704.4	  468.8	10560.0	...
8411382	  704.4	  469.6	10564.0	...
8411383	  703.7	  470.4	10565.0	...
8411384	  703.0	  470.3	10563.0	...
8411385	  702.7	  470.1	10559.0	...
8411386	  702.9	  469.8	10554.0	...
8411387	  703.1	  469.6	10554.0	...
8411388	  703.0	  469.9	10557.0	...
8411389	  702.9	  470.3	10560.0	...
8411390	  703.1	  470.5	10561.0	...
8411391	  703.3	  470.4	10563.0	...
8411392	  703.5	  470.3	10561.0	...
8411393	  703.3	  470.2	10557.0	...
8411394	  703.2	  470.1	10551.0	...
8411395	  703.6	  469.8	10549.0	...
8411396	  704.2	  469.6	10547.0	...
8411397	  704.7	  469.5	10547.0	...
8411398	  704.6	  470.2	10549.0	...
8411399	  704.4	  470.8	10551.0	...
8411400	  704.2	  471.1	10553.0	...
8411401	  704.1	  470.7	10555.0	...
8411402	  703.8	  470.3	10556.0	...
8411403	  703.6	  470.3	10558.0	...
8411404	  703.4	  470.3	10559.0	...
8411405	  703.4	  470.4	10559.0	...
8411406	  703.8	  470.3	10562.0	...
8411407	  704.3	  469.8	10568.0	...
8411408	  704.7	  469.3	10573.0	...
8411409	  704.8	  469.9	10574.0	...
8411410	  704.9	  470.9	10573.0	...
8411411	  704.3	  472.0	10571.0	...
8411412	  703.7	  472.3	10569.0	...
MSG	8411413 0000 _ Number Off
8411413	  703.1	  472.7	10568.0	...
8411414	  703.2	  472.9	10568.0	...
8411415	  703.4	  472.7	10567.0	...
8411416	  703.3	  471.2	10569.0	...
8411417	  703.1	  469.9	10572.0	...
8411418	  702.7	  468.9	10574.0	...
8411419	  702.8	  468.8	10576.0	...
8411420	  703.1	  468.8	10579.0	...
8411421	  703.5	  468.7	10583.0	...
8411422	  703.8	  469.1	10581.0	...
8411423	  704.0	  469.3	10577.0	...
8411424	  704.2	  469.5	10574.0	...
8411425	  704.6	  470.4	10575.0	...
8411426	  704.9	  471.4	10576.0	...
8411427	  705.0	  472.4	10577.0	...
8411428	  704.8	  472.5	10577.0	...
8411429	  705.0	  472.6	10577.0	...
8411430	  705.3	  472.6	10576.0	...
8411431	  705.6	  471.5	10575.0	...
8411432	  705.7	  470.2	10573.0	...
8411433	  705.7	  469.1	10573.0	...
8411434	  705.5	  469.4	10573.0	...
8411435	  705.5	  469.6	10574.0	...
8411436	  705.4	  469.4	10575.0	...
8411437	  705.4	  469.1	10577.0	...
8411438	  705.3	  468.8	10579.0	...
8411439	  705.2	  468.9	10580.0	...
8411440	  705.0	  469.3	10579.0	...
8411441	  704.8	  469.8	10573.0	...
8411442	  704.8	  470.3	10567.0	...
8411443	  704.9	  470.6	10563.0	...
8411444	  705.2	  470.7	10564.0	...
8411445	  705.4	  470.7	10567.0	...
8411446	  705.2	  470.5	10571.0	...
8411447	  704.8	  470.3	10573.0	...
8411448	  704.4	  470.1	10577.0	...
8411449	  704.4	  470.3	10579.0	...
8411450	  704.3	  470.6	10582.0	...
8411451	  704.1	  470.4	10582.0	...
8411452	  704.0	  469.9	10580.0	...
8411453	  704.3	  469.3	10573.0	...
8411454	  705.0	  469.3	10567.0	...
8411455	  705.6	  468.8	10567.0	...
8411456	  705.6	  468.0	10571.0	...
8411457	  705.1	  467.4	10574.0	...
8411458	  704.7	  467.3	10575.0	...
8411459	  704.8	  468.1	10576.0	...
8411460	  705.0	  468.9	10579.0	...
8411461	  705.3	  468.9	10581.0	...
8411462	  705.4	  468.3	10582.0	...
8411463	  705.4	  467.5	10582.0	...
8411464	  705.4	  467.3	10583.0	...
8411465	  705.4	  467.4	10578.0	...
8411466	  705.4	  467.7	10573.0	...
8411467	  705.3	  468.0	10569.0	...
8411468	  705.2	  467.9	10573.0	...
8411469	  704.8	  467.6	10576.0	...
8411470	  704.5	  466.9	10584.0	...
8411471	  704.1	  466.3	10588.0	...
8411472	  704.2	  466.2	10593.0	...
8411473	  704.3	  466.6	10592.0	...
8411474	  704.5	  467.0	10592.0	...
8411475	  704.6	  467.2	10591.0	...
8411476	  704.4	  467.2	10593.0	...
8411477	  704.0	  467.4	10595.0	...
8411478	  703.7	  467.7	10597.0	...
8411479	  703.7	  467.0	10602.0	...
8411480	  703.9	  465.8	10610.0	...
8411481	  703.7	  464.6	10618.0	...
8411482	  703.4	  464.6	10622.0	...
8411483	  703.2	  465.2	10622.0	...
8411484	  703.3	  465.8	10624.0	...
8411485	  703.5	  466.0	10625.0	...
8411486	  703.6	  466.2	10623.0	...
8411487	  703.7	  466.2	10621.0	...
8411488	  703.7	  466.3	10618.0	...
8411489	  703.8	  466.2	10618.0	...
8411490	  703.8	  466.1	10619.0	...
8411491	  703.5	  465.3	10625.0	...
8411492	  703.2	  464.6	10631.0	...
8411493	  702.6	  464.2	10637.0	...
8411494	  702.2	  464.5	10637.0	...
8411495	  702.6	  464.7	10631.0	...
8411496	  703.4	  466.0	10624.0	...
8411497	  704.2	  467.2	10616.0	...
8411498	  704.1	  468.4	10616.0	...
8411499	  703.8	  468.3	10620.0	...
8411500	  703.5	  468.1	10623.0	...
8411501	  703.3	  467.2	10625.0	...
8411502	  703.4	  466.4	10627.0	...
8411503	  703.4	  465.8	10628.0	...
8411504	  703.6	  465.9	10629.0	...
8411505	  703.5	  466.0	10627.0	...
8411506	  703.3	  466.1	10625.0	...
8411507	  703.1	  466.2	10621.0	...
8411508	  703.5	  466.3	10619.0	...
8411509	  704.1	  466.6	10621.0	...
8411510	  704.0	  466.8	10630.0	...
8411511	  703.3	  466.8	10638.0	...
8411512	  703.1	  466.5	10637.0	...
8411513	  703.5	  466.0	10630.0	...
8411514	  703.9	  465.8	10621.0	...
8411515	  704.0	  465.6	10619.0	...
8411516	  704.0	  465.2	10624.0	...
8411517	  704.0	  465.1	10632.0	...
8411518	  703.9	  465.0	10639.0	...
8411519	  703.8	  465.2	10637.0	...
8411520	  704.6	  465.3	10632.0	...
8411521	  705.4	  465.4	10629.0	...
8411522	  705.3	  465.6	10626.0	...
8411523	  704.4	  465.9	10626.0	...
8411524	  703.6	  466.1	10625.0	...
8411525	  703.9	  466.2	10623.0	...
8411526	  704.4	  466.1	10620.0	...
8411527	  704.8	  465.7	10628.0	...
8411528	  704.9	  465.8	10636.0	...
8411529	  704.8	  466.1	10644.0	...
8411530	  704.5	  466.7	10643.0	...
8411531	  704.2	  467.1	10640.0	...
8411532	  703.7	  467.4	10641.0	...
8411533	  703.5	  467.4	10645.0	...
8411534	  703.3	  466.9	10651.0	...
8411535	  703.6	  466.3	10653.0	...
8411536	  703.8	  466.0	10652.0	...
8411537	  703.9	  466.1	10651.0	...
8411538	  703.9	  466.2	10646.0	...
8411539	  704.1	  466.1	10635.0	...
8411540	  704.2	  465.5	10625.0	...
8411541	  704.2	  464.2	10630.0	...
8411542	  704.0	  463.1	10640.0	...
8411543	  703.9	  462.6	10652.0	...
8411544	  704.0	  462.9	10653.0	...
8411545	  703.9	  464.1	10649.0	...
8411546	  703.7	  465.1	10644.0	...
8411547	  703.4	  465.2	10638.0	...
8411548	  703.4	  464.4	10633.0	...
8411549	  703.4	  463.5	10629.0	...
8411550	  703.6	  463.5	10628.0	...
8411551	  704.1	  464.4	10631.0	...
8411552	  704.5	  465.5	10633.0	...
8411553	  704.8	  466.5	10641.0	...
8411554	  704.8	  465.8	10651.0	...
8411555	  704.7	  465.0	10660.0	...
8411556	  704.5	  464.2	10661.0	...
8411557	  704.6	  464.2	10661.0	...
8411558	  704.8	  464.1	10654.0	...
8411559	  705.2	  464.4	10647.0	...
8411560	  705.3	  464.8	10641.0	...
8411561	  705.2	  465.3	10641.0	...
8411562	  705.0	  464.8	10642.0	...
8411563	  704.8	  464.4	10641.0	...
8411564	  705.2	  463.9	10640.0	...
8411565	  705.9	  463.8	10640.0	...
8411566	  706.5	  463.8	10639.0	...
8411567	  706.5	  463.9	10640.0	...
8411568	  706.1	  464.0	10641.0	...
8411569	  705.8	  464.3	10645.0	...
8411570	  705.4	  464.7	10649.0	...
8411571	  705.5	  465.2	10646.0	...
8411572	  705.4	  465.3	10641.0	...
8411573	  705.3	  465.2	10637.0	...
8411574	  705.7	  465.0	10639.0	...
8411575	  706.3	  464.7	10645.0	...
8411576	  706.7	  464.5	10651.0	...
8411577	  706.5	  464.2	10657.0	...
8411578	  705.9	  464.0	10660.0	...
8411579	  705.4	  464.0	10663.0	...
8411580	  705.2	  464.0	10664.0	...
8411581	  705.4	  464.1	10658.0	...
8411582	  705.6	  464.0	10652.0	...
8411583	  705.3	  464.0	10650.0	...
8411584	  704.9	  464.0	10660.0	...
8411585	  704.6	  464.2	10669.0	...
8411586	  704.8	  464.3	10674.0	...
8411587	  704.9	  464.3	10665.0	...
8411588	  704.9	  464.0	10656.0	...
8411589	  705.0	  463.6	10654.0	...
8411590	  705.5	  463.2	10657.0	...
8411591	  705.9	  463.3	10660.0	...
8411592	  705.8	  463.6	10661.0	...
8411593	  705.5	  464.0	10665.0	...
8411594	  705.3	  464.1	10670.0	...
8411595	  705.5	  464.1	10671.0	...
8411596	  705.7	  464.1	10669.0	...
8411597	  705.8	  464.1	10667.0	...
8411598	  705.8	  463.4	10669.0	...
8411599	  705.7	  462.7	10672.0	...
8411600	  705.5	  461.9	10671.0	...
8411601	  705.8	  462.5	10665.0	...
8411602	  706.1	  463.1	10661.0	...
8411603	  706.0	  463.9	10663.0	...
8411604	  705.4	  463.3	10665.0	...
8411605	  705.6	  462.5	10666.0	...
8411606	  706.4	  461.9	10670.0	...
8411607	  707.1	  462.0	10674.0	...
8411608	  706.8	  462.2	10679.0	...
8411609	  706.4	  461.9	10678.0	...
8411610	  706.2	  461.6	10684.0	...
8411611	  706.3	  462.2	10690.0	...
8411612	  706.6	  463.3	10689.0	...
8411613	  706.7	  464.1	10682.0	...
8411614	  706.6	  463.8	10676.0	...
8411615	  706.3	  463.5	10678.0	...
8411616	  705.8	  463.5	10681.0	...
8411617	  705.2	  463.5	10683.0	...
8411618	  705.8	  463.4	10682.0	...
8411619	  706.7	  463.4	10675.0	...
8411620	  707.4	  463.3	10667.0	...
8411621	  707.1	  463.4	10666.0	...
8411622	  706.7	  463.6	10671.0	...
8411623	  706.6	  463.5	10676.0	...
8411624	  706.6	  463.3	10676.0	...
8411625	  706.6	  463.1	10676.0	...
8411626	  706.7	  462.9	10674.0	...
8411627	  706.7	  462.7	10671.0	...
8411628	  706.2	  462.6	10671.0	...
8411629	  705.6	  462.9	10675.0	...
8411630	  705.0	  463.1	10681.0	...
8411631	  705.1	  463.4	10685.0	...
8411632	  705.5	  463.6	10684.0	...
8411633	  706.3	  463.7	10677.0	...
8411634	  707.0	  463.8	10669.0	...
8411635	  706.7	  463.9	10670.0	...
8411636	  705.8	  464.1	10674.0	...
8411637	  704.9	  464.2	10678.0	...
8411638	  704.9	  464.0	10672.0	...
8411639	  705.4	  463.7	10666.0	...
8411640	  706.2	  463.1	10663.0	...
8411641	  706.8	  462.7	10665.0	...
8411642	  707.2	  462.3	10667.0	...
8411643	  707.2	  462.1	10667.0	...
8411644	  707.4	  462.3	10668.0	...
8411645	  707.6	  462.5	10669.0	...
8411646	  707.6	  462.5	10673.0	...
8411647	  707.0	  462.2	10677.0	...
8411648	  706.6	  462.1	10677.0	...
8411649	  706.5	  462.2	10672.0	...
8411650	  706.6	  462.2	10673.0	...
8411651	  706.6	  462.3	10679.0	...
8411652	  706.5	  462.2	10682.0	...
8411653	  706.5	  462.7	10680.0	...
8411654	  706.6	  463.2	10686.0	...
8411655	  706.2	  462.9	10695.0	...
8411656	  705.7	  462.0	10704.0	...
8411657	  705.2	  462.3	10702.0	...
8411658	  705.2	  463.4	10698.0	...
8411659	  705.1	  464.0	10692.0	...
8411660	  705.0	  463.4	10688.0	...
8411661	  705.5	  462.8	10686.0	...
8411662	  706.1	  462.8	10688.0	...
8411663	  706.0	  463.0	10688.0	...
8411664	  705.2	  462.0	10693.0	...
8411665	  704.4	  460.8	10700.0	...
8411666	  704.6	  460.7	10707.0	...
8411667	  704.7	  461.9	10704.0	...
8411668	  704.7	  463.1	10698.0	...
8411669	  704.5	  462.9	10692.0	...
8411670	  704.6	  462.2	10689.0	...
8411671	  705.2	  461.5	10689.0	...
8411672	  705.8	  461.7	10689.0	...
8411673	  706.2	  462.5	10690.0	...
8411674	  705.9	  462.5	10691.0	...
8411675	  705.5	  461.7	10695.0	...
8411676	  705.4	  461.9	10700.0	...
8411677	  705.8	  462.9	10704.0	...
8411678	  706.3	  464.1	10705.0	...
8411679	  706.7	  464.4	10698.0	...
8411680	  706.8	  464.0	10692.0	...
8411681	  707.0	  463.3	10687.0	...
8411682	  707.2	  462.8	10680.0	...
8411683	  707.4	  462.9	10673.0	...
8411684	  707.3	  462.9	10664.0	...
8411685	  707.2	  462.7	10662.0	...
8411686	  706.8	  462.8	10662.0	...
8411687	  706.5	  463.2	10665.0	...
8411688	  706.2	  463.8	10668.0	...
8411689	  706.3	  464.1	10668.0	...
8411690	  706.5	  464.0	10665.0	...
8411691	  706.6	  463.7	10662.0	...
8411692	  706.7	  463.5	10659.0	...
8411693	  706.8	  463.5	10658.0	...
8411694	  706.4	  463.7	10664.0	...
8411695	  705.8	  463.7	10671.0	...
8411696	  705.4	  463.6	10679.0	...
8411697	  705.9	  463.3	10681.0	...
8411698	  706.5	  463.0	10683.0	...
8411699	  707.0	  462.2	10683.0	...
8411700	  707.1	  461.5	10680.0	...
8411701	  707.1	  461.4	10677.0	...
8411702	  707.1	  461.8	10672.0	...
8411703	  707.1	  462.3	10671.0	...
8411704	  707.0	  462.3	10670.0	...
8411705	  707.0	  462.4	10670.0	...
8411706	  707.0	  462.4	10671.0	...
8411707	  706.9	  462.4	10671.0	...
8411708	  706.7	  462.8	10672.0	...
8411709	  706.4	  463.2	10676.0	...
8411710	  705.9	  462.9	10679.0	...
8411711	  705.6	  462.4	10681.0	...
8411712	  705.4	  461.9	10679.0	...
8411713	  706.0	  462.0	10678.0	...
8411714	  706.6	  462.0	10677.0	...
8411715	  706.5	  462.0	10679.0	...
8411716	  705.8	  461.9	10682.0	...
8411717	  705.3	  461.8	10683.0	...
8411718	  705.5	  461.6	10681.0	...
8411719	  705.8	  461.6	10680.0	...
8411720	  706.2	  461.8	10680.0	...
8411721	  706.3	  462.1	10679.0	...
8411722	  706.1	  462.3	10678.0	...
8411723	  705.6	  462.3	10678.0	...
8411724	  705.3	  462.1	10686.0	...
8411725	  705.2	  461.8	10694.0	...
8411726	  705.2	  461.7	10699.0	...
8411727	  705.2	  461.6	10694.0	...
8411728	  705.3	  462.1	10688.0	...
8411729	  705.6	  462.6	10680.0	...
8411730	  705.8	  463.1	10674.0	...
8411731	  706.0	  462.3	10680.0	...
8411732	  705.3	  461.3	10690.0	...
8411733	  704.6	  460.3	10707.0	...
8411734	  703.7	  460.2	10713.0	...
8411735	  703.5	  460.2	10719.0	...
8411736	  703.3	  460.2	10718.0	...
8411737	  703.4	  460.2	10716.0	...
8411738	  703.5	  460.8	10716.0	...
8411739	  703.7	  461.4	10716.0	...
8411740	  703.7	  461.3	10716.0	...
8411741	  703.8	  460.6	10716.0	...
8411742	  704.1	  461.2	10712.0	...
8411743	  704.6	  462.4	10699.0	...
8411744	  705.2	  463.5	10687.0	...
8411745	  705.4	  463.3	10679.0	...
8411746	  705.2	  463.3	10685.0	...
8411747	  704.9	  463.3	10691.0	...
8411748	  705.2	  463.1	10696.0	...
8411749	  705.7	  462.9	10695.0	...
8411750	  706.7	  462.9	10700.0	...
8411751	  707.1	  463.1	10707.0	...
8411752	  707.5	  463.5	10712.0	...
8411753	  707.5	  463.6	10709.0	...
8411754	  707.5	  463.8	10703.0	...
8411755	  707.5	  463.6	10699.0	...
8411756	  707.5	  463.6	10697.0	...
8411757	  707.5	  463.7	10692.0	...
8411758	  707.0	  462.7	10687.0	...
8411759	  706.4	  461.7	10683.0	...
8411760	  705.9	  460.7	10684.0	...
8411761	  706.0	  461.3	10684.0	...
8411762	  706.1	  461.7	10686.0	...
8411763	  706.1	  462.1	10689.0	...
8411764	  706.1	  461.8	10691.0	...
8411765	  706.0	  461.9	10690.0	...
8411766	  706.0	  462.3	10689.0	...
8411767	  706.1	  462.7	10688.0	...
8411768	  706.1	  462.8	10693.0	...
8411769	  706.1	  462.5	10699.0	...
8411770	  706.1	  461.8	10706.0	...
8411771	  706.1	  461.3	10706.0	...
8411772	  706.2	  461.4	10707.0	...
8411773	  706.2	  461.9	10707.0	...
8411774	  706.3	  462.3	10707.0	...
8411775	  706.3	  462.6	10707.0	...
8411776	  706.3	  462.9	10707.0	...
8411777	  706.2	  463.3	10707.0	...
8411778	  706.2	  463.5	10707.0	...
8411779	  706.3	  463.7	10707.0	...
8411780	  706.5	  463.6	10705.0	...
8411781	  706.6	  463.5	10702.0	...
8411782	  706.6	  463.4	10700.0	...
8411783	  706.6	  463.4	10703.0	...
8411784	  706.6	  463.3	10708.0	...
8411785	  706.6	  463.2	10713.0	...
8411786	  706.2	  463.0	10714.0	...
8411787	  705.4	  462.9	10711.0	...
8411788	  704.6	  462.7	10709.0	...
8411789	  705.2	  462.4	10707.0	...
8411790	  706.1	  462.1	10706.0	...
8411791	  707.3	  462.0	10706.0	...
8411792	  707.7	  462.8	10707.0	...
8411793	  707.6	  463.7	10708.0	...
8411794	  707.1	  463.9	10708.0	...
8411795	  706.4	  462.9	10707.0	...
8411796	  706.3	  462.1	10707.0	...
8411797	  706.3	  461.9	10707.0	...
8411798	  706.3	  462.4	10719.0	...
8411799	  706.2	  462.9	10731.0	...
8411800	  706.1	  463.3	10740.0	...
8411801	  706.2	  463.3	10732.0	...
8411802	  706.3	  463.2	10724.0	...
8411803	  706.2	  462.7	10720.0	...
8411804	  706.2	  462.2	10721.0	...
8411805	  706.3	  461.7	10723.0	...
8411806	  706.5	  461.7	10724.0	...
8411807	  706.8	  461.6	10723.0	...
8411808	  707.2	  461.4	10721.0	...
8411809	  707.6	  461.3	10719.0	...
8411810	  707.4	  461.2	10725.0	...
8411811	  706.5	  461.3	10731.0	...
8411812	  705.7	  461.5	10736.0	...
8411813	  705.8	  461.7	10733.0	...
8411814	  705.9	  461.5	10729.0	...
8411815	  706.3	  461.0	10729.0	...
8411816	  706.6	  460.7	10720.0	...
8411817	  707.0	  460.7	10712.0	...
8411818	  706.7	  460.8	10707.0	...
8411819	  706.3	  461.0	10712.0	...
8411820	  705.8	  461.2	10717.0	...
8411821	  705.9	  461.3	10725.0	...
8411822	  706.1	  461.3	10732.0	...
8411823	  706.2	  461.3	10737.0	...
8411824	  706.3	  461.4	10734.0	...
8411825	  706.3	  461.6	10732.0	...
8411826	  706.6	  461.7	10732.0	...
8411827	  707.0	  462.0	10733.0	...
8411828	  706.9	  462.4	10733.0	...
8411829	  706.5	  462.8	10732.0	...
8411830	  706.2	  463.4	10730.0	...
8411831	  706.2	  463.8	10728.0	...
8411832	  706.0	  463.3	10732.0	...
8411833	  705.2	  462.7	10738.0	...
8411834	  704.4	  462.1	10742.0	...
8411835	  704.0	  462.2	10740.0	...
8411836	  704.2	  462.9	10739.0	...
8411837	  705.4	  463.6	10735.0	...
8411838	  706.5	  464.3	10731.0	...
8411839	  706.7	  465.0	10727.0	...
8411840	  705.9	  465.5	10727.0	...
8411841	  705.0	  465.2	10725.0	...
8411842	  704.9	  464.3	10722.0	...
8411843	  705.1	  463.3	10719.0	...
8411844	  705.5	  463.2	10718.0	...
8411845	  705.8	  463.1	10718.0	...
8411846	  705.8	  463.2	10719.0	...
8411847	  705.5	  463.3	10720.0	...
8411848	  705.2	  463.5	10720.0	...
8411849	  705.0	  463.6	10720.0	...
8411850	  705.3	  463.8	10718.0	...
8411851	  706.3	  463.9	10716.0	...
8411852	  707.3	  464.3	10716.0	...
8411853	  707.4	  464.8	10720.0	...
8411854	  706.5	  464.0	10726.0	...
8411855	  705.6	  462.9	10731.0	...
8411856	  705.4	  461.8	10733.0	...
8411857	  705.3	  461.9	10738.0	...
8411858	  705.2	  462.0	10742.0	...
8411859	  705.7	  461.9	10744.0	...
8411860	  706.3	  461.7	10738.0	...
8411861	  706.9	  462.3	10728.0	...
8411862	  706.9	  463.0	10719.0	...
8411863	  707.2	  463.7	10714.0	...
8411864	  707.6	  463.7	10712.0	...
8411865	  707.8	  463.0	10714.0	...
8411866	  707.8	  462.5	10716.0	...
8411867	  707.7	  462.4	10718.0	...
8411868	  707.2	  463.0	10718.0	...
8411869	  706.8	  463.0	10717.0	...
8411870	  706.4	  463.4	10715.0	...
8411871	  706.5	  463.6	10715.0	...
8411872	  706.7	  463.7	10717.0	...
8411873	  706.7	  463.0	10720.0	...
8411874	  706.2	  462.3	10721.0	...
8411875	  705.6	  462.1	10722.0	...
8411876	  705.1	  462.2	10724.0	...
8411877	  705.2	  462.2	10725.0	...
8411878	  705.3	  462.1	10724.0	...
8411879	  705.3	  461.8	10727.0	...
8411880	  705.5	  461.4	10731.0	...
8411881	  706.2	  461.1	10734.0	...
8411882	  707.0	  461.0	10733.0	...
8411883	  707.4	  460.9	10732.0	...
8411884	  706.8	  460.5	10731.0	...
8411885	  706.2	  460.1	10730.0	...
8411886	  705.5	  459.7	10729.0	...
8411887	  705.5	  459.7	10728.0	...
8411888	  705.6	  459.9	10729.0	...
8411889	  706.3	  460.5	10726.0	...
8411890	  706.9	  461.0	10722.0	...
8411891	  707.4	  461.5	10721.0	...
8411892	  707.1	  461.8	10721.0	...
8411893	  706.6	  462.2	10722.0	...
8411894	  706.0	  462.7	10721.0	...
8411895	  705.8	  463.5	10722.0	...
8411896	  705.9	  464.2	10722.0	...
8411897	  705.8	  463.3	10721.0	...
8411898	  705.3	  462.2	10722.0	...
8411899	  704.8	  461.2	10724.0	...
8411900	  705.6	  461.1	10725.0	...
8411901	  706.8	  461.0	10725.0	...
8411902	  707.7	  460.8	10725.0	...
8411903	  707.4	  460.8	10726.0	...
8411904	  706.7	  461.0	10727.0	...
8411905	  706.2	  461.0	10727.0	...
8411906	  705.9	  460.7	10726.0	...
8411907	  706.0	  460.4	10725.0	...
8411908	  706.2	  460.1	10724.0	...
8411909	  706.6	  461.4	10723.0	...
8411910	  706.7	  462.6	10729.0	...
8411911	  706.6	  462.8	10735.0	...
8411912	  706.3	  461.9	10739.0	...
8411913	  706.0	  461.7	10736.0	...
8411914	  706.2	  462.5	10736.0	...
8411915	  706.4	  463.3	10737.0	...
8411916	  706.2	  462.8	10738.0	...
8411917	  706.0	  462.4	10733.0	...
8411918	  705.7	  462.2	10728.0	...
8411919	  705.6	  462.4	10724.0	...
8411920	  705.4	  462.7	10726.0	...
8411921	  704.8	  462.9	10728.0	...
8411922	  704.4	  462.9	10729.0	...
8411923	  704.6	  462.4	10739.0	...
8411924	  705.2	  461.8	10750.0	...
8411925	  705.8	  461.1	10761.0	...
8411926	  705.8	  461.0	10761.0	...
8411927	  705.8	  460.9	10762.0	...
8411928	  705.9	  461.2	10763.0	...
8411929	  706.0	  461.3	10762.0	...
8411930	  706.1	  461.3	10760.0	...
8411931	  706.1	  461.2	10759.0	...
8411932	  706.1	  461.1	10758.0	...
8411933	  706.1	  461.0	10756.0	...
8411934	  706.1	  460.9	10754.0	...
8411935	  706.0	  460.8	10746.0	...
8411936	  705.9	  461.0	10737.0	...
8411937	  705.8	  461.0	10731.0	...
8411938	  705.7	  461.0	10735.0	...
8411939	  705.5	  460.9	10739.0	...
8411940	  705.4	  461.0	10738.0	...
8411941	  705.2	  461.1	10735.0	...
8411942	  705.1	  461.3	10738.0	...
8411943	  705.4	  461.2	10743.0	...
8411944	  705.4	  461.5	10750.0	...
8411945	  705.4	  461.7	10751.0	...
8411946	  705.4	  462.3	10745.0	...
8411947	  705.7	  462.7	10738.0	...
8411948	  705.9	  462.7	10730.0	...
8411949	  705.9	  462.3	10729.0	...
8411950	  706.2	  461.8	10726.0	...
8411951	  706.5	  461.7	10723.0	...
8411952	  706.8	  461.6	10727.0	...
8411953	  706.8	  461.5	10732.0	...
8411954	  707.0	  462.2	10736.0	...
8411955	  707.2	  463.0	10734.0	...
8411956	  707.3	  462.6	10733.0	...
8411957	  707.2	  461.6	10733.0	...
8411958	  707.0	  460.5	10738.0	...
8411959	  706.9	  460.6	10742.0	...
8411960	  707.0	  460.7	10738.0	...
8411961	  707.0	  460.8	10731.0	...
8411962	  706.9	  460.9	10726.0	...
8411963	  706.4	  460.9	10730.0	...
8411964	  706.1	  460.7	10731.0	...
8411965	  706.1	  460.4	10730.0	...
8411966	  706.1	  459.7	10729.0	...
8411967	  706.3	  459.3	10730.0	...
8411968	  706.4	  459.8	10733.0	...
8411969	  706.4	  460.4	10736.0	...
8411970	  706.1	  461.1	10738.0	...
8411971	  706.0	  462.1	10738.0	...
8411972	  706.3	  463.2	10738.0	...
8411973	  706.8	  463.5	10738.0	...
8411974	  707.2	  462.5	10738.0	...
8411975	  707.3	  461.4	10739.0	...
8411976	  707.0	  461.1	10739.0	...
8411977	  706.6	  460.8	10739.0	...
8411978	  706.3	  460.8	10738.0	...
8411979	  706.4	  460.8	10736.0	...
8411980	  706.4	  460.8	10735.0	...
8411981	  706.4	  460.7	10733.0	...
8411982	  706.5	  460.5	10734.0	...
8411983	  706.8	  461.2	10734.0	...
8411984	  707.3	  461.9	10734.0	...
8411985	  707.6	  462.1	10728.0	...
8411986	  707.8	  461.5	10721.0	...
8411987	  707.6	  461.3	10718.0	...
8411988	  707.3	  461.3	10725.0	...
8411989	  707.0	  461.3	10732.0	...
8411990	  707.1	  461.1	10733.0	...
8411991	  707.1	  461.0	10730.0	...
8411992	  707.1	  460.8	10739.0	...
8411993	  706.8	  460.2	10750.0	...
8411994	  706.4	  459.7	10760.0	...
8411995	  706.1	  460.2	10755.0	...
8411996	  706.7	  461.0	10753.0	...
8411997	  707.5	  460.4	10753.0	...
8411998	  707.9	  458.8	10755.0	...
8411999	  707.8	  458.6	10756.0	...
8412000	  707.8	  459.9	10747.0	...
8412001	  707.9	  461.1	10737.0	...
8412002	  707.8	  461.1	10730.0	...
8412003	  707.7	  461.2	10731.0	...
8412004	  707.7	  461.4	10732.0	...
8412005	  707.7	  461.5	10733.0	...
8412006	  707.7	  461.5	10735.0	...
8412007	  707.7	  461.5	10737.0	...
8412008	  707.7	  461.8	10738.0	...
8412009	  707.7	  462.2	10739.0	...
8412010	  707.7	  462.4	10740.0	...
8412011	  707.7	  462.2	10735.0	...
8412012	  707.3	  462.0	10730.0	...
8412013	  706.8	  461.7	10731.0	...
8412014	  706.3	  461.6	10739.0	...
8412015	  706.4	  461.8	10745.0	...
8412016	  706.5	  462.0	10744.0	...
8412017	  706.7	  461.9	10745.0	...
8412018	  707.0	  461.5	10746.0	...
8412019	  707.4	  461.6	10745.0	...
8412020	  707.6	  462.1	10742.0	...
8412021	  707.6	  462.0	10745.0	...
8412022	  707.4	  461.6	10750.0	...
8412023	  707.4	  461.1	10751.0	...
8412024	  707.4	  460.9	10746.0	...
8412025	  707.6	  460.8	10741.0	...
8412026	  706.9	  460.8	10740.0	...
8412027	  706.3	  461.1	10740.0	...
8412028	  706.4	  461.3	10739.0	...
8412029	  707.2	  461.4	10739.0	...
8412030	  708.3	  461.4	10741.0	...
8412031	  708.7	  461.3	10742.0	...
8412032	  709.0	  461.3	10737.0	...
8412033	  709.0	  461.0	10732.0	...
8412034	  709.0	  460.6	10726.0	...
8412035	  709.0	  460.3	10725.0	...
8412036	  709.1	  460.7	10723.0	...
8412037	  709.0	  461.3	10722.0	...
8412038	  708.9	  461.9	10722.0	...
8412039	  708.8	  462.3	10722.0	...
8412040	  708.8	  462.5	10721.0	...
8412041	  708.9	  462.7	10719.0	...
8412042	  708.9	  462.6	10724.0	...
8412043	  708.8	  462.6	10730.0	...
8412044	  708.6	  462.5	10739.0	...
8412045	  708.5	  462.5	10742.0	...
8412046	  708.6	  462.5	10740.0	...
8412047	  708.7	  462.6	10735.0	...
8412048	  708.9	  462.6	10730.0	...
8412049	  709.0	  462.4	10730.0	...
8412050	  709.1	  461.9	10730.0	...
8412051	  709.1	  461.1	10729.0	...
8412052	  709.0	  460.5	10729.0	...
8412053	  708.7	  460.3	10732.0	...
8412054	  708.3	  460.5	10735.0	...
8412055	  708.0	  461.3	10737.0	...
8412056	  708.1	  462.1	10736.0	...
8412057	  708.2	  462.6	10735.0	...
8412058	  707.9	  462.4	10734.0	...
8412059	  707.6	  462.2	10733.0	...
8412060	  707.3	  461.9	10730.0	...
8412061	  707.2	  461.8	10728.0	...
8412062	  706.8	  461.6	10729.0	...
8412063	  706.5	  461.8	10732.0	...
8412064	  706.3	  461.8	10736.0	...
8412065	  706.5	  461.9	10737.0	...
8412066	  707.6	  462.0	10736.0	...
8412067	  708.6	  462.1	10735.0	...
8412068	  708.9	  461.9	10737.0	...
8412069	  708.4	  461.9	10739.0	...
8412070	  707.5	  461.9	10741.0	...
8412071	  707.3	  462.2	10741.0	...
8412072	  706.8	  462.3	10742.0	...
8412073	  706.7	  462.2	10741.0	...
8412074	  706.7	  462.4	10739.0	...
8412075	  707.1	  462.7	10735.0	...
8412076	  707.6	  463.2	10731.0	...
8412077	  708.1	  463.1	10728.0	...
8412078	  708.4	  462.7	10728.0	...
8412079	  708.4	  462.4	10727.0	...
8412080	  708.2	  462.3	10727.0	...
8412081	  707.9	  462.1	10727.0	...
8412082	  707.6	  461.3	10729.0	...
8412083	  707.3	  460.4	10729.0	...
8412084	  707.2	  459.6	10728.0	...
8412085	  707.3	  459.4	10728.0	...
8412086	  707.3	  459.3	10732.0	...
8412087	  707.4	  460.1	10735.0	...
8412088	  707.6	  461.0	10735.0	...
8412089	  707.8	  461.9	10730.0	...
8412090	  707.9	  461.7	10725.0	...
8412091	  707.9	  461.6	10720.0	...
8412092	  707.9	  461.5	10719.0	...
8412093	  707.8	  460.6	10728.0	...
8412094	  707.8	  459.7	10743.0	...
8412095	  707.8	  458.8	10758.0	...
8412096	  707.9	  458.8	10763.0	...
8412097	  708.0	  458.9	10763.0	...
8412098	  708.1	  458.9	10755.0	...
8412099	  707.2	  459.1	10746.0	...
8412100	  706.2	  459.2	10737.0	...
8412101	  705.9	  459.2	10737.0	...
8412102	  706.5	  459.2	10737.0	...
8412103	  707.3	  459.1	10737.0	...
8412104	  707.4	  458.7	10737.0	...
8412105	  707.1	  458.4	10736.0	...
8412106	  706.7	  458.6	10735.0	...
8412107	  706.4	  459.1	10740.0	...
8412108	  706.5	  459.6	10748.0	...
8412109	  707.2	  459.8	10755.0	...
8412110	  707.9	  460.0	10759.0	...
8412111	  708.5	  460.1	10761.0	...
8412112	  708.2	  460.3	10762.0	...
8412113	  708.1	  460.3	10759.0	...
8412114	  708.0	  460.2	10757.0	...
8412115	  707.9	  459.5	10757.0	...
8412116	  707.7	  458.7	10760.0	...
8412117	  707.2	  458.2	10764.0	...
8412118	  706.7	  458.3	10768.0	...
8412119	  706.3	  458.4	10768.0	...
8412120	  706.4	  458.1	10766.0	...
8412121	  706.5	  457.5	10764.0	...
8412122	  706.5	  456.9	10758.0	...
8412123	  706.6	  457.6	10753.0	...
8412124	  706.8	  458.5	10751.0	...
8412125	  707.1	  459.6	10756.0	...
8412126	  707.3	  459.9	10761.0	...
8412127	  707.4	  460.3	10763.0	...
8412128	  707.6	  460.5	10763.0	...
8412129	  707.8	  460.4	10763.0	...
8412130	  707.9	  460.3	10763.0	...
8412131	  707.9	  460.1	10764.0	...
8412132	  707.9	  460.1	10767.0	...
8412133	  708.0	  460.5	10768.0	...
8412134	  708.2	  461.0	10768.0	...
8412135	  708.3	  461.3	10764.0	...
8412136	  708.3	  461.0	10762.0	...
8412137	  708.4	  460.6	10761.0	...
8412138	  708.3	  460.3	10760.0	...
8412139	  708.1	  459.9	10760.0	...
8412140	  707.9	  459.5	10760.0	...
8412141	  707.9	  459.7	10760.0	...
8412142	  707.8	  460.2	10757.0	...
8412143	  707.8	  460.8	10754.0	...
8412144	  707.9	  460.9	10754.0	...
8412145	  707.7	  461.1	10756.0	...
8412146	  707.3	  461.0	10758.0	...
8412147	  706.7	  460.6	10763.0	...
8412148	  706.6	  460.2	10769.0	...
8412149	  706.4	  459.7	10776.0	...
8412150	  706.4	  459.6	10786.0	...
8412151	  706.3	  459.5	10795.0	...
8412152	  706.3	  459.5	10799.0	...
8412153	  706.5	  459.1	10793.0	...
8412154	  706.9	  458.7	10787.0	...
8412155	  707.4	  459.0	10785.0	...
8412156	  707.6	  459.7	10782.0	...
8412157	  707.7	  460.4	10780.0	...
8412158	  707.7	  460.8	10778.0	...
8412159	  707.7	  461.1	10780.0	...
8412160	  707.6	  461.4	10782.0	...
8412161	  707.5	  461.4	10780.0	...
8412162	  707.1	  460.9	10775.0	...
8412163	  706.5	  460.5	10772.0	...
8412164	  706.0	  460.1	10774.0	...
8412165	  705.8	  459.6	10780.0	...
8412166	  706.0	  459.1	10785.0	...
8412167	  706.1	  458.7	10785.0	...
8412168	  706.3	  459.4	10782.0	...
8412169	  706.2	  460.1	10782.0	...
8412170	  706.0	  460.0	10784.0	...
8412171	  705.7	  459.1	10786.0	...
8412172	  705.6	  458.3	10785.0	...
8412173	  705.5	  458.7	10786.0	...
8412174	  705.6	  459.2	10784.0	...
8412175	  705.9	  459.7	10782.0	...
8412176	  706.4	  459.7	10780.0	...
8412177	  706.7	  459.6	10781.0	...
8412178	  706.9	  459.6	10784.0	...
8412179	  706.9	  459.0	10788.0	...
8412180	  706.7	  458.5	10784.0	...
8412181	  706.7	  458.3	10777.0	...
8412182	  706.9	  459.3	10770.0	...
8412183	  707.3	  460.2	10769.0	...
8412184	  707.5	  461.0	10768.0	...
8412185	  707.3	  461.1	10768.0	...
8412186	  707.1	  460.9	10770.0	...
8412187	  707.4	  460.4	10771.0	...
8412188	  707.7	  459.0	10769.0	...
8412189	  708.0	  458.0	10774.0	...
8412190	  708.0	  458.0	10780.0	...
8412191	  708.0	  458.8	10786.0	...
8412192	  707.9	  459.8	10785.0	...
[truncated: 4,270,388 more chars]
