# Supplementary material for: With an eye on uncertainty: Modelling pupillary responses to environmental volatility
Source: PLoS Comput Biol. 2019 Jul 5;15(7):e1007126. doi: 10.1371/journal.pcbi.1007126 (PMC6636765; doi:10.1371/journal.pcbi.1007126)
Supplement: S4 Data — Zip file containing the pupillometry data for participant 4. (ZIP) [file pcbi.1007126.s004.zip › P4/trial3.asc]

** CONVERTED FROM C:\Users\tparr\Documents\PVR\P4_0712\trial3.edf using edfapi 3.1 Win32 Nov 24 2009 on Thu Dec 07 19:13:31 2017
** DATE: Thu Dec  7 19:31:27 2017
** TYPE: EDF_FILE BINARY EVENT SAMPLE TAGGED
** VERSION: EYELINK II 1
** SOURCE: EYELINK CL
** EYELINK II CL v4.48 Nov 25 2009
** CAMERA: EyeLink CL Version 1.4 Sensor=BHA
** SERIAL NUMBER: CL1-AAD42
** CAMERA_CONFIG: AAD42140.SCD
**

MSG	8771763 RECCFG CR 1000 2 0 R
MSG	8771763 ELCLCFG MTABLER
MSG	8771763 GAZE_COORDS 0.00 0.00 1599.00 1199.00
MSG	8771763 THRESHOLDS R 136 250
MSG	8771763 ELCL_PROC CENTROID (3)
MSG	8771763 ELCL_PCR_PARAM 5 3.0
START	8771764 	RIGHT	SAMPLES	EVENTS
PRESCALER	1
VPRESCALER	1
PUPIL	AREA
EVENTS	GAZE	RIGHT	RATE	1000.00	TRACKING	CR	FILTER	2
SAMPLES	GAZE	RIGHT	RATE	1000.00	TRACKING	CR	FILTER	2
MSG	8771764 !MODE RECORD CR 1000 2 0 R
8771764	  707.2	  522.5	 9119.0	...
INPUT	8771764	127
8771765	  707.0	  522.2	 9113.0	...
8771766	  707.1	  522.2	 9107.0	...
8771767	  708.1	  522.7	 9104.0	...
8771768	  708.9	  523.1	 9104.0	...
8771769	  709.4	  523.3	 9104.0	...
8771770	  709.5	  524.4	 9105.0	...
SFIX R   8771771
8771771	  709.9	  525.5	 9105.0	...
8771772	  710.5	  527.0	 9105.0	...
8771773	  710.9	  527.2	 9098.0	...
8771774	  711.1	  527.4	 9092.0	...
8771775	  711.4	  527.2	 9086.0	...
8771776	  711.7	  527.5	 9089.0	...
8771777	  711.9	  527.9	 9096.0	...
8771778	  711.4	  526.9	 9102.0	...
8771779	  710.1	  525.6	 9105.0	...
8771780	  709.5	  524.4	 9102.0	...
8771781	  709.3	  524.6	 9099.0	...
8771782	  709.0	  524.8	 9099.0	...
8771783	  708.3	  525.3	 9103.0	...
8771784	  707.7	  525.8	 9106.0	...
8771785	  707.8	  526.2	 9105.0	...
8771786	  708.5	  526.0	 9104.0	...
8771787	  709.1	  526.0	 9102.0	...
8771788	  709.7	  526.1	 9102.0	...
8771789	  708.7	  526.5	 9100.0	...
8771790	  707.7	  526.7	 9099.0	...
8771791	  707.3	  527.3	 9098.0	...
8771792	  707.7	  527.7	 9103.0	...
8771793	  708.1	  527.4	 9108.0	...
8771794	  708.8	  526.6	 9108.0	...
8771795	  709.7	  525.3	 9104.0	...
8771796	  709.6	  524.9	 9102.0	...
8771797	  708.6	  524.8	 9105.0	...
8771798	  707.9	  526.2	 9107.0	...
8771799	  708.2	  527.3	 9107.0	...
8771800	  709.3	  528.3	 9103.0	...
8771801	  710.1	  528.2	 9100.0	...
8771802	  710.6	  527.2	 9096.0	...
8771803	  710.4	  526.2	 9096.0	...
8771804	  710.1	  525.3	 9096.0	...
8771805	  709.9	  525.1	 9096.0	...
8771806	  709.5	  524.9	 9100.0	...
8771807	  708.6	  524.6	 9105.0	...
8771808	  707.8	  524.5	 9109.0	...
8771809	  707.9	  524.3	 9109.0	...
8771810	  708.6	  524.2	 9109.0	...
8771811	  709.2	  524.2	 9104.0	...
8771812	  709.2	  524.7	 9100.0	...
8771813	  709.2	  525.3	 9096.0	...
8771814	  708.9	  526.0	 9097.0	...
8771815	  708.6	  526.1	 9100.0	...
8771816	  708.3	  526.3	 9098.0	...
8771817	  709.3	  526.4	 9097.0	...
8771818	  710.3	  526.3	 9093.0	...
8771819	  710.8	  525.7	 9093.0	...
8771820	  709.9	  524.6	 9105.0	...
8771821	  709.0	  523.6	 9117.0	...
8771822	  708.7	  523.1	 9129.0	...
8771823	  708.8	  523.2	 9129.0	...
8771824	  709.0	  523.7	 9126.0	...
8771825	  708.9	  525.4	 9122.0	...
8771826	  708.9	  527.0	 9116.0	...
8771827	  708.8	  527.8	 9114.0	...
8771828	  709.6	  527.5	 9112.0	...
8771829	  710.0	  527.2	 9110.0	...
8771830	  710.4	  527.1	 9108.0	...
8771831	  710.2	  527.0	 9108.0	...
8771832	  709.5	  526.6	 9111.0	...
8771833	  708.8	  526.0	 9117.0	...
8771834	  708.1	  525.6	 9122.0	...
8771835	  708.0	  525.1	 9126.0	...
8771836	  707.9	  524.6	 9132.0	...
8771837	  708.1	  524.1	 9138.0	...
8771838	  708.3	  524.0	 9144.0	...
8771839	  708.5	  524.2	 9139.0	...
8771840	  708.5	  524.6	 9135.0	...
8771841	  708.4	  524.9	 9130.0	...
8771842	  708.2	  525.5	 9130.0	...
8771843	  707.6	  526.1	 9132.0	...
8771844	  706.9	  525.3	 9140.0	...
8771845	  706.5	  524.0	 9147.0	...
8771846	  707.4	  524.0	 9148.0	...
8771847	  708.4	  525.3	 9143.0	...
8771848	  709.4	  526.6	 9137.0	...
8771849	  708.9	  526.7	 9135.0	...
8771850	  708.3	  526.3	 9134.0	...
8771851	  707.7	  525.9	 9135.0	...
8771852	  707.0	  525.2	 9136.0	...
8771853	  706.5	  525.0	 9132.0	...
8771854	  706.2	  524.8	 9127.0	...
8771855	  706.5	  524.9	 9132.0	...
8771856	  706.8	  525.2	 9144.0	...
8771857	  706.9	  525.7	 9156.0	...
8771858	  708.2	  526.1	 9158.0	...
8771859	  709.6	  526.4	 9155.0	...
8771860	  710.4	  526.3	 9149.0	...
8771861	  709.6	  526.1	 9144.0	...
8771862	  708.8	  525.9	 9141.0	...
8771863	  708.5	  525.6	 9138.0	...
8771864	  708.4	  526.4	 9135.0	...
8771865	  708.4	  527.4	 9131.0	...
8771866	  709.1	  528.3	 9130.0	...
8771867	  709.8	  527.3	 9129.0	...
8771868	  710.0	  526.3	 9130.0	...
8771869	  709.4	  525.3	 9133.0	...
8771870	  708.9	  525.7	 9132.0	...
8771871	  708.6	  526.3	 9130.0	...
8771872	  708.2	  526.9	 9125.0	...
8771873	  708.1	  527.0	 9122.0	...
8771874	  708.0	  527.2	 9118.0	...
8771875	  708.3	  527.4	 9117.0	...
8771876	  708.5	  527.6	 9116.0	...
8771877	  708.7	  527.7	 9122.0	...
8771878	  709.0	  528.3	 9129.0	...
8771879	  709.3	  528.8	 9136.0	...
8771880	  709.5	  529.4	 9136.0	...
8771881	  709.4	  529.3	 9135.0	...
8771882	  709.1	  528.5	 9136.0	...
8771883	  708.5	  527.3	 9136.0	...
8771884	  707.8	  526.3	 9136.0	...
8771885	  707.4	  526.3	 9136.0	...
8771886	  707.2	  526.6	 9134.0	...
8771887	  707.4	  526.9	 9130.0	...
8771888	  707.6	  526.9	 9126.0	...
8771889	  707.8	  527.3	 9130.0	...
8771890	  708.0	  527.7	 9137.0	...
8771891	  708.9	  528.3	 9135.0	...
8771892	  709.7	  528.4	 9130.0	...
8771893	  710.2	  528.7	 9128.0	...
8771894	  710.1	  528.9	 9134.0	...
8771895	  709.9	  529.1	 9139.0	...
8771896	  709.5	  528.4	 9140.0	...
8771897	  709.3	  527.6	 9140.0	...
8771898	  709.0	  526.8	 9129.0	...
8771899	  708.8	  526.6	 9118.0	...
8771900	  708.7	  526.4	 9111.0	...
8771901	  709.1	  526.5	 9114.0	...
8771902	  709.8	  526.7	 9116.0	...
8771903	  710.5	  526.8	 9119.0	...
8771904	  710.6	  527.1	 9122.0	...
8771905	  710.6	  527.7	 9124.0	...
8771906	  710.6	  528.1	 9124.0	...
8771907	  710.6	  528.0	 9124.0	...
8771908	  711.1	  527.5	 9124.0	...
8771909	  711.6	  527.1	 9127.0	...
8771910	  710.9	  527.0	 9130.0	...
8771911	  709.6	  526.5	 9133.0	...
8771912	  708.3	  526.2	 9135.0	...
8771913	  708.2	  525.5	 9136.0	...
8771914	  708.3	  525.2	 9128.0	...
8771915	  709.4	  525.3	 9119.0	...
8771916	  710.5	  525.6	 9114.0	...
8771917	  711.3	  526.3	 9117.0	...
8771918	  710.9	  526.8	 9120.0	...
8771919	  710.5	  527.2	 9118.0	...
8771920	  710.2	  527.3	 9122.0	...
8771921	  710.1	  527.4	 9126.0	...
8771922	  710.1	  527.3	 9125.0	...
8771923	  710.1	  527.0	 9121.0	...
8771924	  709.9	  526.8	 9124.0	...
8771925	  709.6	  526.9	 9131.0	...
8771926	  709.2	  527.1	 9140.0	...
8771927	  709.0	  527.4	 9141.0	...
8771928	  709.7	  527.4	 9142.0	...
8771929	  710.3	  527.0	 9134.0	...
8771930	  710.1	  526.7	 9126.0	...
8771931	  709.2	  526.4	 9128.0	...
8771932	  708.5	  527.2	 9137.0	...
8771933	  708.7	  527.9	 9146.0	...
8771934	  708.6	  527.3	 9146.0	...
8771935	  708.5	  525.9	 9146.0	...
8771936	  709.3	  524.9	 9146.0	...
8771937	  710.1	  525.3	 9142.0	...
8771938	  710.9	  525.7	 9138.0	...
8771939	  710.9	  525.6	 9143.0	...
8771940	  711.2	  525.5	 9151.0	...
8771941	  709.8	  525.7	 9158.0	...
8771942	  708.1	  526.0	 9157.0	...
8771943	  706.5	  526.3	 9158.0	...
8771944	  706.7	  526.2	 9165.0	...
8771945	  707.7	  526.0	 9171.0	...
8771946	  708.2	  526.6	 9166.0	...
8771947	  708.7	  527.2	 9157.0	...
8771948	  708.4	  527.7	 9149.0	...
8771949	  708.8	  527.4	 9147.0	...
8771950	  709.0	  527.0	 9146.0	...
8771951	  709.0	  526.0	 9149.0	...
8771952	  708.9	  525.1	 9152.0	...
8771953	  709.1	  525.1	 9150.0	...
8771954	  709.2	  526.0	 9145.0	...
8771955	  709.1	  525.9	 9141.0	...
8771956	  709.3	  524.8	 9142.0	...
8771957	  709.6	  524.5	 9147.0	...
8771958	  709.8	  525.3	 9153.0	...
8771959	  709.7	  526.5	 9158.0	...
8771960	  708.8	  527.3	 9161.0	...
8771961	  707.9	  528.0	 9158.0	...
8771962	  707.4	  528.8	 9157.0	...
8771963	  707.8	  528.9	 9156.0	...
8771964	  708.1	  528.9	 9158.0	...
8771965	  708.1	  528.3	 9159.0	...
8771966	  708.4	  527.8	 9153.0	...
8771967	  709.1	  527.5	 9145.0	...
8771968	  710.0	  527.4	 9138.0	...
8771969	  710.4	  527.5	 9138.0	...
8771970	  710.2	  527.7	 9138.0	...
8771971	  709.7	  527.7	 9136.0	...
8771972	  709.3	  528.0	 9133.0	...
8771973	  709.3	  528.3	 9130.0	...
8771974	  709.3	  528.9	 9127.0	...
8771975	  709.3	  529.1	 9126.0	...
8771976	  709.5	  529.3	 9128.0	...
8771977	  710.0	  529.1	 9131.0	...
8771978	  710.3	  527.7	 9132.0	...
8771979	  710.3	  526.3	 9131.0	...
8771980	  711.1	  525.9	 9131.0	...
8771981	  712.1	  526.9	 9131.0	...
8771982	  712.5	  528.0	 9132.0	...
8771983	  712.0	  528.1	 9138.0	...
8771984	  711.3	  527.9	 9144.0	...
8771985	  711.2	  527.6	 9147.0	...
8771986	  711.1	  527.4	 9144.0	...
8771987	  711.6	  527.3	 9140.0	...
8771988	  712.0	  527.0	 9138.0	...
8771989	  711.6	  526.9	 9137.0	...
8771990	  710.6	  526.8	 9138.0	...
8771991	  709.7	  527.0	 9136.0	...
8771992	  710.0	  527.1	 9135.0	...
8771993	  709.8	  527.1	 9135.0	...
8771994	  709.5	  527.0	 9139.0	...
8771995	  710.3	  527.7	 9141.0	...
8771996	  711.5	  528.5	 9143.0	...
8771997	  712.7	  528.9	 9143.0	...
8771998	  711.6	  528.4	 9149.0	...
8771999	  710.6	  527.9	 9154.0	...
8772000	  710.0	  527.7	 9161.0	...
8772001	  710.5	  528.3	 9162.0	...
8772002	  711.0	  529.4	 9160.0	...
8772003	  711.8	  529.9	 9149.0	...
8772004	  712.8	  529.8	 9137.0	...
8772005	  713.8	  529.6	 9131.0	...
8772006	  713.1	  530.1	 9133.0	...
8772007	  712.3	  530.5	 9135.0	...
8772008	  711.9	  530.6	 9133.0	...
8772009	  712.6	  530.6	 9132.0	...
8772010	  711.5	  530.5	 9136.0	...
8772011	  710.0	  530.6	 9140.0	...
8772012	  709.7	  530.5	 9140.0	...
8772013	  710.9	  530.4	 9134.0	...
8772014	  711.9	  530.1	 9128.0	...
8772015	  711.7	  530.1	 9129.0	...
8772016	  712.0	  530.3	 9130.0	...
8772017	  712.5	  530.4	 9132.0	...
8772018	  711.9	  530.6	 9139.0	...
8772019	  710.9	  530.7	 9143.0	...
8772020	  709.8	  530.9	 9148.0	...
8772021	  710.3	  530.8	 9146.0	...
8772022	  710.7	  530.5	 9145.0	...
8772023	  711.1	  530.2	 9143.0	...
8772024	  711.3	  530.1	 9142.0	...
8772025	  711.5	  530.0	 9142.0	...
8772026	  711.7	  530.1	 9139.0	...
8772027	  711.9	  530.7	 9137.0	...
8772028	  712.1	  531.2	 9140.0	...
8772029	  712.3	  530.7	 9143.0	...
8772030	  712.9	  529.5	 9136.0	...
8772031	  713.4	  528.9	 9126.0	...
8772032	  713.7	  529.5	 9119.0	...
8772033	  713.5	  530.2	 9122.0	...
8772034	  713.3	  530.6	 9125.0	...
8772035	  713.4	  531.0	 9130.0	...
8772036	  713.6	  531.4	 9134.0	...
8772037	  713.6	  531.5	 9138.0	...
8772038	  713.8	  531.5	 9138.0	...
8772039	  714.0	  531.4	 9138.0	...
8772040	  713.7	  531.1	 9137.0	...
8772041	  713.2	  531.0	 9137.0	...
8772042	  712.7	  530.9	 9137.0	...
8772043	  712.9	  530.7	 9136.0	...
8772044	  713.3	  530.5	 9136.0	...
8772045	  714.3	  530.2	 9138.0	...
8772046	  715.3	  530.1	 9140.0	...
8772047	  715.1	  530.4	 9142.0	...
8772048	  714.0	  530.8	 9146.0	...
8772049	  712.9	  531.3	 9147.0	...
8772050	  712.5	  531.6	 9148.0	...
8772051	  712.4	  531.2	 9147.0	...
8772052	  712.4	  530.7	 9148.0	...
8772053	  712.6	  530.2	 9148.0	...
8772054	  713.0	  529.7	 9142.0	...
8772055	  713.3	  529.3	 9136.0	...
8772056	  713.6	  529.9	 9130.0	...
8772057	  713.6	  530.9	 9131.0	...
8772058	  713.4	  531.0	 9134.0	...
8772059	  713.1	  529.6	 9138.0	...
8772060	  712.9	  528.1	 9141.0	...
8772061	  713.0	  528.5	 9143.0	...
8772062	  712.8	  529.2	 9145.0	...
8772063	  712.7	  530.0	 9147.0	...
8772064	  711.9	  530.1	 9150.0	...
8772065	  711.2	  529.4	 9153.0	...
8772066	  710.8	  528.6	 9151.0	...
8772067	  711.5	  528.6	 9146.0	...
8772068	  713.3	  531.2	 9141.0	...
8772069	  714.8	  533.8	 9138.0	...
8772070	  715.4	  533.9	 9140.0	...
8772071	  715.1	  532.1	 9142.0	...
8772072	  714.9	  530.5	 9144.0	...
8772073	  714.8	  531.3	 9143.0	...
8772074	  714.6	  532.0	 9141.0	...
8772075	  715.5	  532.3	 9129.0	...
8772076	  716.6	  532.1	 9117.0	...
8772077	  717.3	  532.0	 9106.0	...
8772078	  717.4	  532.5	 9106.0	...
8772079	  717.5	  533.0	 9107.0	...
8772080	  718.0	  532.3	 9114.0	...
8772081	  718.0	  531.1	 9125.0	...
8772082	  717.9	  529.4	 9138.0	...
8772083	  717.0	  529.0	 9148.0	...
8772084	  716.0	  528.6	 9154.0	...
8772085	  715.0	  529.0	 9155.0	...
8772086	  714.9	  529.3	 9150.0	...
8772087	  714.7	  529.7	 9146.0	...
8772088	  714.3	  529.7	 9145.0	...
8772089	  713.9	  529.7	 9146.0	...
8772090	  714.2	  530.5	 9145.0	...
8772091	  714.6	  531.5	 9145.0	...
8772092	  715.7	  532.4	 9145.0	...
8772093	  716.4	  532.9	 9144.0	...
8772094	  716.8	  533.2	 9144.0	...
8772095	  715.5	  532.3	 9148.0	...
8772096	  714.2	  531.0	 9152.0	...
8772097	  713.2	  529.5	 9154.0	...
8772098	  713.5	  529.3	 9151.0	...
8772099	  714.0	  529.3	 9147.0	...
8772100	  714.8	  529.6	 9145.0	...
8772101	  715.3	  529.8	 9145.0	...
8772102	  715.1	  530.0	 9145.0	...
8772103	  714.5	  530.2	 9145.0	...
8772104	  715.0	  531.2	 9143.0	...
8772105	  716.0	  532.2	 9142.0	...
8772106	  717.0	  533.1	 9141.0	...
8772107	  716.9	  533.4	 9141.0	...
8772108	  716.5	  532.0	 9142.0	...
8772109	  716.1	  530.4	 9145.0	...
8772110	  715.5	  529.7	 9148.0	...
8772111	  715.3	  530.6	 9150.0	...
8772112	  715.0	  531.3	 9152.0	...
8772113	  714.9	  531.1	 9153.0	...
8772114	  714.8	  530.9	 9154.0	...
8772115	  714.8	  530.8	 9151.0	...
8772116	  714.6	  530.6	 9148.0	...
8772117	  714.4	  530.2	 9142.0	...
8772118	  714.5	  529.9	 9140.0	...
8772119	  715.1	  529.7	 9137.0	...
8772120	  715.8	  531.1	 9136.0	...
8772121	  716.2	  532.5	 9135.0	...
8772122	  716.1	  533.2	 9134.0	...
8772123	  715.8	  532.6	 9131.0	...
8772124	  716.0	  531.6	 9129.0	...
8772125	  716.4	  531.3	 9126.0	...
8772126	  716.7	  530.9	 9125.0	...
8772127	  716.2	  530.8	 9123.0	...
8772128	  715.4	  530.5	 9123.0	...
8772129	  714.7	  530.4	 9124.0	...
8772130	  714.4	  531.0	 9125.0	...
8772131	  714.4	  532.1	 9127.0	...
8772132	  715.5	  533.3	 9124.0	...
8772133	  716.7	  533.7	 9122.0	...
8772134	  717.3	  534.5	 9122.0	...
8772135	  716.7	  535.3	 9123.0	...
8772136	  715.7	  535.5	 9126.0	...
8772137	  715.3	  534.9	 9127.0	...
8772138	  714.8	  533.9	 9134.0	...
8772139	  714.6	  533.4	 9140.0	...
8772140	  715.0	  532.3	 9148.0	...
8772141	  715.4	  531.7	 9149.0	...
8772142	  715.6	  531.8	 9143.0	...
8772143	  715.4	  532.5	 9135.0	...
8772144	  715.0	  533.2	 9129.0	...
8772145	  714.8	  533.0	 9132.0	...
8772146	  715.1	  532.6	 9135.0	...
8772147	  715.7	  532.1	 9135.0	...
8772148	  715.9	  531.7	 9137.0	...
8772149	  715.5	  531.6	 9140.0	...
8772150	  715.3	  532.6	 9144.0	...
8772151	  715.4	  533.8	 9146.0	...
8772152	  715.5	  534.1	 9147.0	...
8772153	  715.9	  532.3	 9146.0	...
8772154	  716.4	  530.5	 9147.0	...
8772155	  716.2	  530.7	 9148.0	...
8772156	  715.8	  531.8	 9148.0	...
8772157	  715.5	  533.1	 9147.0	...
8772158	  716.0	  533.2	 9146.0	...
8772159	  715.7	  533.4	 9146.0	...
8772160	  715.4	  533.4	 9148.0	...
8772161	  715.0	  533.5	 9149.0	...
8772162	  714.9	  533.7	 9147.0	...
8772163	  715.0	  534.5	 9146.0	...
8772164	  715.1	  535.3	 9146.0	...
8772165	  715.1	  535.4	 9145.0	...
8772166	  715.7	  534.3	 9141.0	...
8772167	  716.4	  533.2	 9144.0	...
8772168	  716.5	  532.6	 9151.0	...
8772169	  715.9	  532.7	 9158.0	...
8772170	  715.1	  533.5	 9147.0	...
8772171	  714.9	  534.2	 9137.0	...
8772172	  715.6	  534.5	 9124.0	...
8772173	  716.8	  534.1	 9121.0	...
8772174	  718.1	  534.8	 9119.0	...
8772175	  718.4	  535.8	 9118.0	...
8772176	  717.7	  536.4	 9118.0	...
8772177	  717.2	  536.2	 9118.0	...
8772178	  716.9	  535.9	 9119.0	...
8772179	  717.4	  536.3	 9114.0	...
8772180	  717.8	  536.3	 9110.0	...
8772181	  717.8	  535.6	 9107.0	...
8772182	  717.8	  534.8	 9110.0	...
8772183	  717.9	  534.4	 9111.0	...
8772184	  718.1	  534.8	 9113.0	...
8772185	  718.7	  535.1	 9114.0	...
8772186	  719.2	  535.1	 9114.0	...
8772187	  719.0	  535.1	 9114.0	...
8772188	  718.3	  535.2	 9113.0	...
8772189	  717.6	  534.9	 9113.0	...
8772190	  717.8	  534.5	 9113.0	...
8772191	  718.1	  534.7	 9114.0	...
8772192	  718.4	  535.3	 9114.0	...
8772193	  718.3	  535.9	 9113.0	...
8772194	  717.4	  535.9	 9113.0	...
8772195	  716.7	  535.8	 9115.0	...
8772196	  716.1	  535.7	 9122.0	...
8772197	  716.0	  535.5	 9129.0	...
8772198	  716.1	  535.2	 9133.0	...
8772199	  716.4	  534.9	 9132.0	...
8772200	  716.7	  534.9	 9131.0	...
8772201	  717.2	  535.2	 9131.0	...
8772202	  717.9	  535.0	 9131.0	...
8772203	  718.5	  534.6	 9129.0	...
8772204	  718.9	  534.9	 9128.0	...
8772205	  718.9	  535.6	 9127.0	...
8772206	  718.9	  535.7	 9124.0	...
8772207	  718.6	  535.1	 9121.0	...
8772208	  718.0	  534.6	 9119.0	...
8772209	  717.4	  534.9	 9120.0	...
8772210	  717.3	  535.2	 9122.0	...
8772211	  717.5	  535.4	 9122.0	...
8772212	  717.8	  535.2	 9123.0	...
8772213	  718.0	  534.9	 9126.0	...
8772214	  718.3	  534.6	 9129.0	...
8772215	  718.3	  534.6	 9133.0	...
8772216	  718.2	  535.2	 9136.0	...
8772217	  717.9	  535.7	 9134.0	...
8772218	  717.7	  536.5	 9130.0	...
8772219	  718.3	  536.7	 9129.0	...
8772220	  718.9	  536.2	 9131.0	...
8772221	  719.0	  535.5	 9134.0	...
8772222	  718.2	  534.5	 9133.0	...
8772223	  717.6	  534.2	 9132.0	...
8772224	  717.5	  533.8	 9131.0	...
8772225	  717.8	  533.6	 9130.0	...
8772226	  717.1	  533.6	 9131.0	...
8772227	  716.3	  534.0	 9131.0	...
8772228	  716.0	  534.5	 9132.0	...
8772229	  716.5	  534.9	 9132.0	...
8772230	  716.7	  534.7	 9132.0	...
8772231	  716.5	  534.6	 9133.0	...
8772232	  716.3	  534.8	 9133.0	...
8772233	  716.2	  535.2	 9132.0	...
8772234	  716.1	  535.6	 9130.0	...
8772235	  716.3	  534.9	 9130.0	...
8772236	  716.8	  534.1	 9129.0	...
8772237	  717.3	  533.6	 9131.0	...
8772238	  717.3	  533.9	 9133.0	...
8772239	  717.1	  534.3	 9137.0	...
8772240	  716.7	  534.7	 9139.0	...
8772241	  716.5	  535.0	 9135.0	...
8772242	  716.2	  535.1	 9129.0	...
8772243	  715.7	  535.1	 9126.0	...
8772244	  715.4	  535.8	 9127.0	...
8772245	  716.1	  536.5	 9131.0	...
8772246	  716.9	  536.5	 9133.0	...
8772247	  717.6	  535.7	 9133.0	...
8772248	  717.3	  534.7	 9129.0	...
8772249	  716.7	  534.4	 9126.0	...
8772250	  716.4	  534.6	 9127.0	...
8772251	  716.1	  535.1	 9128.0	...
8772252	  716.3	  535.6	 9127.0	...
8772253	  716.0	  535.6	 9125.0	...
8772254	  715.8	  536.0	 9123.0	...
8772255	  716.0	  536.2	 9124.0	...
8772256	  716.4	  535.8	 9127.0	...
8772257	  716.7	  535.0	 9129.0	...
8772258	  716.4	  535.2	 9130.0	...
8772259	  716.2	  536.3	 9130.0	...
8772260	  716.2	  537.3	 9131.0	...
8772261	  716.3	  537.3	 9131.0	...
8772262	  716.0	  537.3	 9135.0	...
8772263	  715.4	  537.3	 9137.0	...
8772264	  714.9	  537.3	 9138.0	...
8772265	  715.4	  537.8	 9129.0	...
8772266	  716.5	  538.1	 9122.0	...
8772267	  717.7	  538.2	 9116.0	...
8772268	  718.1	  537.2	 9119.0	...
8772269	  717.9	  536.3	 9121.0	...
8772270	  717.6	  535.7	 9123.0	...
8772271	  717.3	  535.9	 9124.0	...
8772272	  717.1	  535.9	 9124.0	...
8772273	  717.0	  535.8	 9129.0	...
8772274	  716.9	  535.9	 9132.0	...
8772275	  716.9	  537.0	 9132.0	...
8772276	  716.7	  538.2	 9125.0	...
8772277	  716.5	  539.0	 9117.0	...
8772278	  716.5	  538.9	 9111.0	...
8772279	  716.9	  538.7	 9110.0	...
8772280	  717.5	  538.5	 9115.0	...
8772281	  717.8	  538.2	 9122.0	...
8772282	  717.8	  537.9	 9128.0	...
8772283	  717.1	  537.8	 9128.0	...
8772284	  716.4	  537.7	 9118.0	...
8772285	  717.3	  537.4	 9107.0	...
8772286	  718.6	  537.0	 9093.0	...
8772287	  719.9	  536.8	 9089.0	...
8772288	  720.2	  536.8	 9085.0	...
8772289	  720.4	  536.8	 9083.0	...
8772290	  720.7	  536.7	 9082.0	...
8772291	  720.6	  536.9	 9085.0	...
8772292	  720.6	  537.2	 9087.0	...
8772293	  720.5	  537.5	 9088.0	...
8772294	  720.3	  537.6	 9088.0	...
8772295	  720.1	  537.6	 9088.0	...
8772296	  720.2	  537.9	 9088.0	...
8772297	  720.8	  538.1	 9089.0	...
8772298	  721.5	  538.3	 9091.0	...
8772299	  721.8	  538.3	 9092.0	...
8772300	  721.6	  538.4	 9087.0	...
8772301	  721.4	  538.7	 9074.0	...
8772302	  721.4	  538.9	 9062.0	...
8772303	  721.2	  539.4	 9065.0	...
8772304	  720.7	  539.8	 9075.0	...
8772305	  720.1	  540.0	 9081.0	...
8772306	  720.0	  539.6	 9075.0	...
8772307	  720.1	  539.2	 9071.0	...
8772308	  720.2	  539.1	 9071.0	...
8772309	  720.1	  539.2	 9074.0	...
8772310	  720.0	  539.2	 9076.0	...
8772311	  719.8	  539.6	 9075.0	...
8772312	  719.7	  539.8	 9074.0	...
8772313	  719.8	  540.0	 9075.0	...
8772314	  720.0	  539.8	 9077.0	...
8772315	  720.0	  538.9	 9076.0	...
8772316	  719.8	  538.1	 9074.0	...
8772317	  719.7	  538.0	 9072.0	...
8772318	  719.7	  539.1	 9073.0	...
8772319	  719.7	  540.2	 9075.0	...
8772320	  719.9	  540.4	 9077.0	...
8772321	  720.2	  540.3	 9080.0	...
8772322	  720.5	  540.2	 9083.0	...
8772323	  720.6	  540.2	 9086.0	...
8772324	  720.7	  540.2	 9083.0	...
8772325	  720.9	  539.2	 9081.0	...
8772326	  721.0	  538.3	 9079.0	...
8772327	  721.0	  537.3	 9079.0	...
8772328	  721.2	  538.7	 9079.0	...
8772329	  720.8	  540.1	 9080.0	...
8772330	  720.4	  541.6	 9078.0	...
8772331	  719.9	  541.7	 9072.0	...
8772332	  720.0	  541.7	 9066.0	...
8772333	  720.3	  541.6	 9061.0	...
8772334	  720.6	  541.5	 9062.0	...
8772335	  721.2	  541.2	 9065.0	...
8772336	  721.5	  540.7	 9072.0	...
8772337	  721.9	  540.4	 9079.0	...
8772338	  721.9	  540.2	 9084.0	...
8772339	  721.3	  539.9	 9085.0	...
8772340	  720.6	  539.6	 9086.0	...
8772341	  720.0	  539.2	 9086.0	...
8772342	  719.9	  539.5	 9085.0	...
8772343	  719.9	  539.9	 9085.0	...
8772344	  719.7	  540.2	 9085.0	...
8772345	  719.7	  540.1	 9086.0	...
8772346	  719.6	  539.6	 9087.0	...
8772347	  718.9	  539.5	 9090.0	...
8772348	  718.2	  539.5	 9090.0	...
8772349	  717.9	  539.5	 9089.0	...
8772350	  718.5	  539.5	 9086.0	...
8772351	  719.1	  538.9	 9086.0	...
8772352	  719.5	  538.4	 9083.0	...
8772353	  719.5	  537.3	 9081.0	...
8772354	  719.4	  536.9	 9082.0	...
8772355	  719.6	  536.7	 9085.0	...
8772356	  720.5	  538.1	 9085.0	...
8772357	  721.5	  538.9	 9082.0	...
8772358	  722.1	  539.5	 9078.0	...
8772359	  721.9	  539.1	 9077.0	...
8772360	  721.6	  539.1	 9076.0	...
8772361	  721.4	  539.4	 9075.0	...
8772362	  720.8	  539.9	 9074.0	...
8772363	  720.0	  540.4	 9072.0	...
8772364	  719.2	  540.6	 9068.0	...
8772365	  719.2	  540.7	 9065.0	...
8772366	  719.3	  540.7	 9062.0	...
8772367	  719.4	  540.5	 9063.0	...
8772368	  719.2	  539.8	 9064.0	...
8772369	  719.2	  539.1	 9066.0	...
8772370	  719.7	  538.2	 9069.0	...
8772371	  720.3	  537.9	 9070.0	...
8772372	  721.0	  539.3	 9068.0	...
8772373	  721.2	  541.0	 9063.0	...
8772374	  721.5	  542.7	 9059.0	...
8772375	  722.2	  543.1	 9056.0	...
8772376	  722.9	  543.4	 9055.0	...
8772377	  722.6	  542.7	 9054.0	...
8772378	  721.7	  541.4	 9055.0	...
8772379	  720.6	  539.2	 9061.0	...
8772380	  720.6	  537.9	 9067.0	...
8772381	  720.6	  537.0	 9073.0	...
8772382	  720.7	  537.1	 9071.0	...
8772383	  720.7	  537.1	 9069.0	...
8772384	  720.7	  537.0	 9067.0	...
8772385	  720.8	  536.8	 9066.0	...
8772386	  720.8	  536.5	 9064.0	...
8772387	  720.7	  536.2	 9068.0	...
8772388	  720.4	  536.2	 9073.0	...
8772389	  719.8	  536.5	 9081.0	...
8772390	  719.2	  536.8	 9085.0	...
8772391	  718.9	  537.2	 9087.0	...
8772392	  718.9	  537.6	 9083.0	...
8772393	  719.0	  539.0	 9076.0	...
8772394	  719.2	  540.0	 9072.0	...
8772395	  719.3	  539.7	 9077.0	...
8772396	  719.8	  538.3	 9085.0	...
8772397	  720.0	  536.8	 9092.0	...
8772398	  720.6	  536.5	 9089.0	...
8772399	  721.0	  537.1	 9086.0	...
8772400	  721.4	  538.0	 9083.0	...
8772401	  721.5	  539.2	 9081.0	...
8772402	  721.5	  539.4	 9080.0	...
8772403	  721.9	  539.5	 9079.0	...
8772404	  722.7	  539.5	 9076.0	...
8772405	  723.5	  539.6	 9071.0	...
8772406	  723.5	  538.8	 9067.0	...
8772407	  722.5	  538.0	 9068.0	...
8772408	  721.6	  537.3	 9070.0	...
8772409	  721.0	  537.6	 9073.0	...
8772410	  721.1	  537.7	 9073.0	...
8772411	  721.3	  537.8	 9073.0	...
8772412	  721.1	  538.0	 9071.0	...
8772413	  720.7	  538.3	 9070.0	...
8772414	  720.2	  538.5	 9069.0	...
8772415	  720.6	  539.6	 9063.0	...
8772416	  721.0	  540.9	 9055.0	...
8772417	  721.4	  542.2	 9047.0	...
8772418	  721.4	  542.2	 9044.0	...
8772419	  721.6	  542.0	 9044.0	...
8772420	  722.0	  541.7	 9048.0	...
8772421	  722.4	  541.1	 9050.0	...
8772422	  722.3	  539.9	 9053.0	...
8772423	  721.8	  538.8	 9054.0	...
8772424	  721.3	  538.1	 9059.0	...
8772425	  720.9	  538.1	 9062.0	...
8772426	  720.6	  538.5	 9060.0	...
8772427	  720.6	  539.9	 9056.0	...
8772428	  720.9	  541.1	 9054.0	...
8772429	  721.8	  541.7	 9049.0	...
8772430	  722.6	  541.4	 9045.0	...
8772431	  723.0	  540.5	 9042.0	...
8772432	  722.8	  539.8	 9042.0	...
8772433	  722.8	  539.0	 9042.0	...
8772434	  722.9	  538.8	 9044.0	...
8772435	  723.1	  539.0	 9046.0	...
8772436	  723.3	  539.4	 9046.0	...
8772437	  723.4	  539.8	 9042.0	...
8772438	  723.4	  539.9	 9039.0	...
8772439	  723.4	  540.0	 9037.0	...
8772440	  723.3	  540.5	 9037.0	...
8772441	  723.2	  541.0	 9038.0	...
8772442	  723.0	  541.8	 9039.0	...
8772443	  722.6	  542.2	 9042.0	...
8772444	  722.1	  541.0	 9045.0	...
8772445	  721.7	  539.4	 9048.0	...
8772446	  721.5	  538.2	 9048.0	...
8772447	  721.5	  538.2	 9049.0	...
8772448	  720.7	  538.3	 9051.0	...
8772449	  720.0	  538.9	 9052.0	...
8772450	  719.5	  539.7	 9055.0	...
8772451	  720.3	  540.7	 9057.0	...
8772452	  720.9	  540.9	 9060.0	...
8772453	  721.7	  541.1	 9062.0	...
8772454	  722.1	  541.0	 9063.0	...
8772455	  722.1	  540.7	 9061.0	...
8772456	  721.7	  540.3	 9048.0	...
8772457	  721.4	  540.0	 9036.0	...
8772458	  721.5	  540.0	 9029.0	...
8772459	  721.5	  540.0	 9032.0	...
8772460	  721.5	  540.0	 9028.0	...
8772461	  721.5	  540.0	 9021.0	...
8772462	  721.5	  540.1	 9017.0	...
8772463	  721.9	  540.3	 9019.0	...
8772464	  722.4	  540.8	 9022.0	...
8772465	  722.9	  541.3	 9018.0	...
8772466	  723.1	  541.7	 9014.0	...
8772467	  723.2	  541.8	 9010.0	...
8772468	  723.8	  541.6	 9010.0	...
8772469	  724.1	  541.6	 9010.0	...
8772470	  724.2	  541.7	 9009.0	...
8772471	  723.6	  541.4	 9009.0	...
8772472	  723.4	  540.9	 9008.0	...
8772473	  723.4	  540.1	 9012.0	...
8772474	  723.4	  539.7	 9017.0	...
8772475	  723.5	  540.8	 9016.0	...
8772476	  723.9	  542.2	 9010.0	...
8772477	  724.0	  542.6	 9005.0	...
8772478	  723.3	  541.7	 9006.0	...
8772479	  722.8	  541.1	 9008.0	...
8772480	  722.6	  541.5	 9009.0	...
8772481	  722.8	  542.0	 9013.0	...
8772482	  722.9	  542.1	 9018.0	...
8772483	  722.4	  541.5	 9024.0	...
8772484	  721.9	  540.8	 9024.0	...
8772485	  721.3	  540.0	 9025.0	...
8772486	  721.8	  539.6	 9023.0	...
8772487	  722.4	  539.2	 9021.0	...
8772488	  723.1	  539.3	 9020.0	...
8772489	  722.5	  539.7	 9019.0	...
8772490	  722.0	  540.1	 9021.0	...
8772491	  721.7	  540.3	 9024.0	...
8772492	  721.8	  540.2	 9022.0	...
8772493	  721.9	  540.2	 9017.0	...
8772494	  722.4	  540.1	 9013.0	...
8772495	  723.0	  540.3	 9015.0	...
8772496	  724.0	  540.5	 9018.0	...
8772497	  724.4	  540.6	 9014.0	...
8772498	  724.6	  540.6	 9007.0	...
8772499	  724.5	  540.5	 9001.0	...
8772500	  724.5	  541.3	 8999.0	...
8772501	  724.6	  541.7	 8998.0	...
8772502	  724.9	  542.0	 8996.0	...
8772503	  725.1	  541.7	 8996.0	...
8772504	  725.5	  541.9	 8989.0	...
8772505	  725.8	  542.2	 8981.0	...
8772506	  726.0	  542.0	 8981.0	...
8772507	  725.9	  541.8	 8991.0	...
8772508	  725.4	  541.6	 8999.0	...
8772509	  725.0	  541.7	 8999.0	...
8772510	  724.7	  541.7	 8993.0	...
8772511	  724.7	  542.0	 8988.0	...
8772512	  724.9	  542.4	 8984.0	...
8772513	  725.2	  542.8	 8984.0	...
8772514	  725.5	  543.2	 8981.0	...
8772515	  725.6	  543.5	 8978.0	...
8772516	  725.2	  544.4	 8976.0	...
8772517	  724.8	  545.1	 8979.0	...
8772518	  724.2	  544.9	 8985.0	...
8772519	  724.8	  544.4	 8993.0	...
8772520	  725.4	  543.9	 9004.0	...
8772521	  725.8	  544.3	 9010.0	...
8772522	  725.6	  544.4	 9000.0	...
8772523	  725.3	  544.0	 8987.0	...
8772524	  725.6	  543.4	 8976.0	...
8772525	  725.9	  542.8	 8981.0	...
8772526	  726.2	  543.1	 8987.0	...
8772527	  726.2	  543.7	 8992.0	...
8772528	  726.2	  544.2	 8994.0	...
8772529	  725.8	  544.0	 8993.0	...
8772530	  725.2	  542.9	 8983.0	...
8772531	  724.7	  541.8	 8973.0	...
8772532	  724.0	  541.4	 8972.0	...
8772533	  723.4	  541.7	 8980.0	...
8772534	  722.9	  542.0	 8987.0	...
8772535	  723.1	  542.2	 8985.0	...
8772536	  723.5	  542.4	 8986.0	...
8772537	  723.7	  542.6	 8988.0	...
8772538	  723.8	  542.8	 8990.0	...
8772539	  723.5	  543.2	 8992.0	...
8772540	  723.4	  543.1	 8986.0	...
8772541	  724.1	  542.4	 8979.0	...
8772542	  724.9	  541.4	 8982.0	...
8772543	  725.1	  541.0	 8992.0	...
8772544	  724.3	  541.5	 9002.0	...
8772545	  723.4	  542.4	 9002.0	...
8772546	  723.2	  543.1	 9001.0	...
8772547	  723.7	  543.3	 9000.0	...
8772548	  724.5	  543.1	 8993.0	...
8772549	  724.7	  543.3	 8987.0	...
8772550	  724.2	  543.6	 8982.0	...
8772551	  724.9	  543.8	 8982.0	...
8772552	  725.9	  544.1	 8979.0	...
8772553	  726.9	  544.3	 8973.0	...
8772554	  726.8	  544.0	 8966.0	...
8772555	  727.0	  543.6	 8963.0	...
8772556	  727.3	  543.2	 8965.0	...
8772557	  727.4	  543.5	 8968.0	...
8772558	  727.4	  543.5	 8971.0	...
8772559	  727.4	  543.4	 8968.0	...
8772560	  727.6	  543.3	 8963.0	...
8772561	  727.7	  543.2	 8959.0	...
8772562	  727.7	  543.3	 8963.0	...
8772563	  727.2	  543.6	 8967.0	...
8772564	  726.6	  543.4	 8971.0	...
8772565	  726.3	  543.0	 8971.0	...
8772566	  726.7	  542.0	 8972.0	...
8772567	  725.7	  541.7	 8973.0	...
8772568	  724.3	  541.6	 8975.0	...
8772569	  723.9	  542.0	 8975.0	...
8772570	  725.1	  543.4	 8975.0	...
8772571	  726.3	  544.7	 8974.0	...
8772572	  726.4	  545.2	 8976.0	...
8772573	  727.0	  544.6	 8979.0	...
8772574	  727.4	  543.9	 8981.0	...
8772575	  727.2	  543.5	 8979.0	...
8772576	  726.5	  543.1	 8976.0	...
8772577	  725.0	  542.6	 8973.0	...
8772578	  724.2	  542.1	 8981.0	...
8772579	  723.3	  541.6	 8988.0	...
8772580	  724.2	  542.9	 8989.0	...
8772581	  725.5	  544.5	 8982.0	...
8772582	  726.8	  546.0	 8966.0	...
8772583	  727.8	  545.8	 8957.0	...
8772584	  728.4	  545.7	 8947.0	...
8772585	  728.5	  545.4	 8950.0	...
8772586	  728.6	  545.7	 8954.0	...
8772587	  728.6	  545.7	 8958.0	...
8772588	  728.1	  546.1	 8961.0	...
8772589	  727.2	  546.2	 8962.0	...
8772590	  726.4	  546.5	 8961.0	...
8772591	  726.7	  546.7	 8958.0	...
8772592	  727.4	  546.3	 8954.0	...
8772593	  727.9	  545.7	 8956.0	...
8772594	  728.5	  545.4	 8960.0	...
8772595	  728.6	  545.8	 8962.0	...
8772596	  728.0	  546.8	 8961.0	...
8772597	  727.0	  547.6	 8958.0	...
8772598	  726.0	  547.8	 8957.0	...
8772599	  726.9	  547.1	 8955.0	...
8772600	  727.9	  546.0	 8955.0	...
8772601	  728.6	  545.1	 8957.0	...
8772602	  728.2	  544.6	 8959.0	...
8772603	  727.7	  544.5	 8961.0	...
8772604	  727.6	  544.5	 8962.0	...
8772605	  727.7	  545.1	 8962.0	...
8772606	  727.8	  545.9	 8962.0	...
8772607	  727.9	  546.6	 8962.0	...
8772608	  728.0	  546.6	 8962.0	...
8772609	  728.0	  546.6	 8957.0	...
8772610	  727.8	  546.7	 8953.0	...
8772611	  727.5	  546.7	 8949.0	...
8772612	  727.3	  546.7	 8949.0	...
8772613	  727.4	  546.6	 8949.0	...
8772614	  727.5	  546.4	 8951.0	...
8772615	  727.6	  545.7	 8954.0	...
8772616	  727.4	  545.1	 8958.0	...
8772617	  727.3	  545.5	 8961.0	...
8772618	  727.2	  546.6	 8963.0	...
8772619	  727.7	  547.6	 8966.0	...
8772620	  728.0	  547.6	 8967.0	...
8772621	  727.9	  547.1	 8968.0	...
8772622	  727.1	  546.6	 8970.0	...
8772623	  726.4	  546.1	 8975.0	...
8772624	  726.0	  546.1	 8977.0	...
8772625	  726.0	  545.9	 8975.0	...
8772626	  726.1	  545.8	 8971.0	...
8772627	  726.4	  546.3	 8968.0	...
8772628	  727.0	  546.9	 8967.0	...
8772629	  727.9	  547.5	 8966.0	...
8772630	  728.4	  547.4	 8967.0	...
8772631	  728.5	  547.4	 8968.0	...
8772632	  728.5	  547.4	 8970.0	...
8772633	  727.4	  546.8	 8970.0	...
8772634	  726.5	  546.1	 8970.0	...
8772635	  725.6	  545.8	 8969.0	...
8772636	  726.0	  546.1	 8971.0	...
8772637	  726.2	  546.3	 8974.0	...
8772638	  725.3	  546.3	 8977.0	...
8772639	  724.2	  546.8	 8979.0	...
8772640	  723.3	  547.5	 8972.0	...
8772641	  723.7	  547.9	 8963.0	...
8772642	  724.8	  547.7	 8960.0	...
8772643	  725.7	  547.4	 8964.0	...
8772644	  726.5	  547.3	 8960.0	...
8772645	  726.2	  547.6	 8954.0	...
8772646	  726.0	  548.2	 8948.0	...
8772647	  725.7	  549.5	 8953.0	...
8772648	  725.6	  550.4	 8955.0	...
8772649	  725.3	  550.6	 8958.0	...
8772650	  725.1	  550.1	 8959.0	...
8772651	  724.9	  549.7	 8959.0	...
8772652	  724.8	  549.8	 8959.0	...
8772653	  724.9	  549.9	 8958.0	...
8772654	  725.0	  549.9	 8954.0	...
8772655	  725.0	  549.9	 8950.0	...
8772656	  724.9	  549.9	 8945.0	...
8772657	  725.2	  550.0	 8940.0	...
8772658	  726.1	  550.0	 8935.0	...
8772659	  727.7	  549.7	 8934.0	...
8772660	  728.8	  549.4	 8936.0	...
8772661	  729.2	  549.2	 8937.0	...
8772662	  728.3	  549.3	 8937.0	...
8772663	  727.7	  549.3	 8939.0	...
8772664	  727.5	  549.0	 8942.0	...
8772665	  727.7	  548.7	 8946.0	...
8772666	  727.5	  549.0	 8951.0	...
8772667	  727.4	  549.6	 8954.0	...
8772668	  728.2	  550.5	 8946.0	...
8772669	  729.1	  550.7	 8936.0	...
8772670	  729.9	  550.8	 8926.0	...
8772671	  730.0	  550.5	 8927.0	...
8772672	  729.8	  550.1	 8929.0	...
8772673	  730.0	  550.3	 8930.0	...
8772674	  730.2	  550.6	 8933.0	...
8772675	  730.2	  550.9	 8935.0	...
8772676	  729.9	  550.9	 8934.0	...
8772677	  729.6	  550.7	 8936.0	...
8772678	  729.4	  550.3	 8939.0	...
8772679	  729.4	  551.0	 8938.0	...
8772680	  729.3	  552.1	 8932.0	...
8772681	  728.8	  552.3	 8927.0	...
8772682	  728.1	  551.5	 8930.0	...
8772683	  727.7	  550.9	 8933.0	...
8772684	  728.1	  551.1	 8934.0	...
8772685	  728.6	  552.0	 8933.0	...
8772686	  728.9	  552.8	 8932.0	...
8772687	  729.8	  553.4	 8929.0	...
8772688	  730.6	  553.3	 8926.0	...
8772689	  730.6	  551.7	 8927.0	...
8772690	  729.7	  550.2	 8932.0	...
8772691	  728.6	  548.8	 8941.0	...
8772692	  729.0	  550.0	 8947.0	...
8772693	  729.6	  551.1	 8938.0	...
8772694	  730.5	  552.1	 8925.0	...
8772695	  730.7	  552.1	 8917.0	...
8772696	  730.4	  553.1	 8927.0	...
8772697	  729.3	  554.2	 8937.0	...
8772698	  727.6	  555.1	 8943.0	...
EFIX R   8771771	8772698	928	  717.7	  535.7	   9079
SSACC R  8772699
8772699	  725.8	  554.6	 8945.0	...
8772700	  724.3	  554.1	 8946.0	...
8772701	  722.4	  553.9	 8944.0	...
8772702	  719.3	  554.3	 8948.0	...
8772703	  716.5	  554.9	 8953.0	...
8772704	  712.4	  555.9	 8957.0	...
8772705	  707.7	  557.0	 8956.0	...
8772706	  701.5	  558.2	 8958.0	...
8772707	  697.8	  560.3	 8961.0	...
8772708	  694.9	  562.2	 8964.0	...
8772709	  692.1	  564.0	 8969.0	...
8772710	  687.5	  564.5	 8976.0	...
8772711	  683.5	  564.6	 8984.0	...
8772712	  681.1	  564.6	 8987.0	...
8772713	  678.7	  564.6	 8990.0	...
8772714	  675.4	  563.9	 8998.0	...
8772715	  671.2	  563.4	 9009.0	...
8772716	  668.1	  562.9	 9020.0	...
8772717	  666.3	  563.4	 9024.0	...
ESACC R  8772699	8772717	19	  725.8	  554.6	  666.3	  563.4	   1.28	     88
SFIX R   8772718
8772718	  664.4	  563.8	 9025.0	...
8772719	  663.0	  564.6	 9027.0	...
8772720	  660.2	  565.4	 9032.0	...
8772721	  658.4	  566.3	 9035.0	...
8772722	  657.4	  566.6	 9039.0	...
8772723	  658.2	  566.7	 9040.0	...
8772724	  657.9	  566.7	 9035.0	...
8772725	  656.8	  566.3	 9029.0	...
8772726	  655.8	  565.9	 9023.0	...
8772727	  656.2	  566.0	 9021.0	...
8772728	  656.7	  566.5	 9018.0	...
8772729	  657.1	  566.7	 9016.0	...
8772730	  658.5	  566.1	 9013.0	...
8772731	  659.8	  566.2	 9010.0	...
8772732	  661.3	  567.5	 9006.0	...
8772733	  662.6	  568.8	 9007.0	...
8772734	  663.9	  569.1	 9004.0	...
8772735	  664.8	  568.5	 9001.0	...
8772736	  664.8	  568.1	 9006.0	...
8772737	  665.0	  567.7	 9015.0	...
8772738	  665.3	  567.3	 9017.0	...
8772739	  665.6	  567.7	 9011.0	...
8772740	  666.3	  568.6	 8998.0	...
8772741	  667.0	  569.5	 8991.0	...
8772742	  667.7	  570.0	 8982.0	...
8772743	  667.7	  570.4	 8979.0	...
8772744	  667.8	  571.2	 8981.0	...
8772745	  666.5	  571.8	 8992.0	...
8772746	  665.1	  571.9	 9002.0	...
8772747	  664.1	  571.1	 9005.0	...
8772748	  664.8	  570.1	 9000.0	...
8772749	  665.5	  569.4	 8995.0	...
8772750	  665.7	  569.2	 8994.0	...
8772751	  665.4	  569.0	 8997.0	...
8772752	  665.0	  568.7	 9000.0	...
8772753	  665.6	  568.4	 9000.0	...
8772754	  666.7	  568.5	 9000.0	...
8772755	  667.9	  569.4	 9002.0	...
8772756	  667.4	  570.4	 9003.0	...
8772757	  666.7	  571.1	 8991.0	...
8772758	  666.0	  570.9	 8979.0	...
8772759	  666.4	  570.7	 8972.0	...
8772760	  667.2	  570.6	 8977.0	...
8772761	  668.1	  570.5	 8983.0	...
8772762	  668.9	  570.7	 8983.0	...
8772763	  668.9	  570.9	 8984.0	...
8772764	  668.5	  570.9	 8986.0	...
8772765	  668.0	  570.8	 8988.0	...
8772766	  667.8	  570.6	 8991.0	...
8772767	  667.8	  570.1	 8993.0	...
8772768	  667.7	  568.5	 8994.0	...
8772769	  668.0	  566.9	 8994.0	...
8772770	  668.4	  565.9	 8993.0	...
8772771	  668.0	  566.0	 9000.0	...
8772772	  667.0	  566.4	 9007.0	...
8772773	  666.0	  566.9	 9014.0	...
8772774	  667.0	  567.8	 9013.0	...
8772775	  668.1	  568.5	 9012.0	...
8772776	  668.7	  569.1	 9012.0	...
8772777	  668.3	  569.1	 8999.0	...
8772778	  668.1	  569.6	 8987.0	...
8772779	  668.5	  569.7	 8976.0	...
8772780	  669.0	  569.7	 8982.0	...
8772781	  669.4	  569.3	 8986.0	...
8772782	  669.6	  569.1	 8995.0	...
8772783	  669.3	  568.7	 9001.0	...
MSG	8772784 0000 _ Experiment Start
8772784	  668.8	  568.2	 9008.0	...
8772785	  668.3	  567.6	 9009.0	...
8772786	  668.3	  567.6	 9010.0	...
8772787	  668.0	  567.9	 9011.0	...
8772788	  667.7	  568.1	 9010.0	...
8772789	  667.4	  568.5	 9010.0	...
8772790	  667.4	  568.7	 9009.0	...
8772791	  667.5	  568.9	 9008.0	...
8772792	  667.5	  568.7	 9004.0	...
8772793	  667.5	  568.2	 9001.0	...
8772794	  667.5	  567.7	 9001.0	...
8772795	  667.7	  568.0	 9004.0	...
8772796	  667.7	  568.7	 9007.0	...
8772797	  667.6	  569.3	 9011.0	...
8772798	  667.4	  568.6	 9016.0	...
8772799	  667.4	  568.1	 9019.0	...
8772800	  667.8	  567.9	 9012.0	...
8772801	  668.2	  568.3	 9005.0	...
8772802	  668.6	  568.8	 9001.0	...
8772803	  668.8	  569.1	 9003.0	...
8772804	  669.2	  568.3	 9008.0	...
8772805	  669.5	  567.3	 9011.0	...
8772806	  668.6	  566.1	 9014.0	...
8772807	  667.2	  565.9	 9013.0	...
8772808	  665.9	  566.7	 9011.0	...
8772809	  666.9	  567.5	 9007.0	...
8772810	  667.9	  568.6	 9004.0	...
8772811	  668.6	  568.8	 9001.0	...
8772812	  667.9	  568.9	 9001.0	...
8772813	  667.7	  568.7	 9003.0	...
8772814	  667.7	  568.5	 9006.0	...
8772815	  667.8	  567.9	 9009.0	...
8772816	  667.9	  567.3	 9009.0	...
8772817	  668.0	  567.4	 9008.0	...
8772818	  668.8	  567.9	 9007.0	...
8772819	  669.6	  569.2	 9006.0	...
8772820	  670.0	  569.8	 9004.0	...
8772821	  669.3	  569.8	 9000.0	...
8772822	  668.6	  569.2	 8996.0	...
8772823	  668.2	  568.5	 8998.0	...
8772824	  668.2	  567.8	 9004.0	...
8772825	  667.8	  567.2	 9006.0	...
8772826	  667.6	  566.7	 9005.0	...
8772827	  667.5	  567.1	 8997.0	...
8772828	  667.5	  567.5	 8993.0	...
8772829	  667.5	  567.5	 8998.0	...
8772830	  667.3	  567.4	 9006.0	...
8772831	  667.2	  566.8	 9013.0	...
8772832	  666.4	  566.5	 9012.0	...
8772833	  665.9	  566.7	 9016.0	...
8772834	  665.4	  566.8	 9021.0	...
8772835	  665.4	  566.9	 9028.0	...
8772836	  665.4	  566.7	 9030.0	...
8772837	  666.2	  568.0	 9032.0	...
8772838	  667.2	  569.2	 9033.0	...
8772839	  667.8	  569.7	 9033.0	...
8772840	  667.3	  569.1	 9033.0	...
8772841	  666.9	  568.7	 9033.0	...
8772842	  666.6	  569.0	 9028.0	...
8772843	  666.6	  569.1	 9022.0	...
8772844	  666.1	  568.6	 9018.0	...
8772845	  665.6	  568.1	 9021.0	...
8772846	  666.1	  567.6	 9025.0	...
8772847	  667.0	  567.4	 9027.0	...
8772848	  667.8	  567.5	 9028.0	...
8772849	  667.6	  567.9	 9029.0	...
8772850	  667.0	  568.4	 9028.0	...
8772851	  666.9	  568.5	 9027.0	...
8772852	  667.3	  568.2	 9026.0	...
8772853	  668.0	  567.7	 9025.0	...
8772854	  667.8	  567.7	 9024.0	...
8772855	  667.2	  567.9	 9022.0	...
8772856	  667.0	  568.3	 9018.0	...
8772857	  667.3	  568.6	 9016.0	...
8772858	  667.3	  568.8	 9015.0	...
8772859	  666.9	  569.1	 9016.0	...
8772860	  666.8	  569.2	 9016.0	...
8772861	  667.1	  569.3	 9014.0	...
8772862	  667.1	  569.4	 9017.0	...
8772863	  666.9	  569.8	 9023.0	...
8772864	  667.0	  569.9	 9029.0	...
8772865	  667.4	  569.6	 9025.0	...
8772866	  667.8	  569.1	 9021.0	...
8772867	  668.2	  569.0	 9015.0	...
8772868	  668.9	  569.2	 9012.0	...
8772869	  669.6	  569.5	 9012.0	...
8772870	  669.3	  569.4	 9020.0	...
8772871	  667.9	  569.4	 9028.0	...
8772872	  666.5	  569.3	 9032.0	...
8772873	  666.0	  569.1	 9030.0	...
8772874	  666.3	  569.0	 9029.0	...
8772875	  667.0	  569.0	 9029.0	...
8772876	  667.6	  569.2	 9028.0	...
8772877	  668.2	  569.4	 9028.0	...
8772878	  668.5	  569.5	 9030.0	...
8772879	  668.8	  569.1	 9031.0	...
8772880	  669.0	  569.0	 9033.0	...
8772881	  669.2	  568.9	 9033.0	...
8772882	  669.3	  568.4	 9031.0	...
8772883	  669.2	  567.5	 9028.0	...
8772884	  669.0	  566.9	 9028.0	...
8772885	  668.8	  567.7	 9030.0	...
8772886	  668.8	  568.4	 9028.0	...
8772887	  669.0	  568.8	 9024.0	...
8772888	  669.3	  569.3	 9019.0	...
8772889	  669.7	  569.9	 9018.0	...
8772890	  669.8	  570.5	 9018.0	...
8772891	  669.8	  571.0	 9018.0	...
8772892	  670.3	  571.7	 9017.0	...
8772893	  671.0	  572.3	 9016.0	...
8772894	  671.4	  571.2	 9017.0	...
8772895	  671.2	  569.6	 9022.0	...
8772896	  670.6	  568.0	 9035.0	...
8772897	  669.8	  567.7	 9045.0	...
8772898	  668.9	  568.2	 9050.0	...
8772899	  668.3	  568.7	 9046.0	...
8772900	  668.1	  568.9	 9044.0	...
8772901	  668.0	  569.1	 9046.0	...
8772902	  668.1	  570.1	 9048.0	...
8772903	  668.7	  570.4	 9046.0	...
8772904	  669.3	  570.2	 9042.0	...
8772905	  669.0	  569.4	 9041.0	...
8772906	  668.2	  569.2	 9042.0	...
8772907	  668.2	  569.2	 9042.0	...
8772908	  668.9	  568.7	 9037.0	...
8772909	  669.6	  568.3	 9033.0	...
8772910	  669.6	  568.6	 9035.0	...
8772911	  669.5	  568.8	 9040.0	...
8772912	  669.6	  569.1	 9039.0	...
8772913	  669.7	  569.2	 9035.0	...
8772914	  669.6	  568.3	 9031.0	...
8772915	  669.7	  567.3	 9031.0	...
8772916	  669.8	  566.7	 9030.0	...
8772917	  669.8	  567.4	 9023.0	...
8772918	  669.4	  568.1	 9019.0	...
8772919	  669.1	  568.4	 9017.0	...
8772920	  668.8	  568.4	 9022.0	...
8772921	  668.7	  568.4	 9023.0	...
8772922	  668.6	  568.4	 9023.0	...
8772923	  668.7	  568.3	 9028.0	...
8772924	  668.6	  568.2	 9034.0	...
8772925	  668.6	  568.1	 9038.0	...
8772926	  669.0	  567.9	 9036.0	...
8772927	  669.5	  567.3	 9042.0	...
8772928	  669.4	  566.9	 9050.0	...
8772929	  668.9	  566.6	 9049.0	...
8772930	  668.2	  566.6	 9041.0	...
8772931	  667.8	  566.7	 9047.0	...
8772932	  667.6	  566.1	 9061.0	...
8772933	  667.7	  565.5	 9070.0	...
8772934	  668.5	  566.1	 9062.0	...
8772935	  669.0	  567.2	 9053.0	...
8772936	  669.3	  568.4	 9053.0	...
8772937	  669.0	  568.4	 9056.0	...
8772938	  668.9	  567.5	 9060.0	...
8772939	  669.0	  566.6	 9059.0	...
8772940	  669.4	  566.3	 9056.0	...
8772941	  669.6	  567.0	 9053.0	...
8772942	  669.7	  567.5	 9054.0	...
8772943	  669.1	  567.2	 9055.0	...
8772944	  668.6	  566.9	 9054.0	...
8772945	  668.2	  566.9	 9052.0	...
8772946	  668.3	  567.1	 9054.0	...
8772947	  668.3	  566.6	 9062.0	...
8772948	  667.6	  565.9	 9074.0	...
8772949	  667.0	  565.4	 9082.0	...
8772950	  666.5	  565.5	 9085.0	...
8772951	  666.6	  565.6	 9082.0	...
8772952	  667.0	  566.1	 9077.0	...
8772953	  667.0	  566.6	 9075.0	...
8772954	  666.9	  567.1	 9074.0	...
8772955	  667.7	  566.9	 9072.0	...
8772956	  668.8	  566.7	 9068.0	...
8772957	  669.7	  566.6	 9063.0	...
8772958	  669.3	  566.7	 9058.0	...
8772959	  668.8	  566.2	 9056.0	...
8772960	  668.3	  565.8	 9057.0	...
8772961	  667.9	  565.3	 9064.0	...
8772962	  667.7	  566.0	 9070.0	...
8772963	  667.2	  566.9	 9073.0	...
8772964	  666.7	  567.8	 9073.0	...
8772965	  667.2	  567.2	 9075.0	...
8772966	  668.3	  566.3	 9077.0	...
8772967	  669.3	  565.9	 9071.0	...
8772968	  669.3	  566.5	 9064.0	...
8772969	  669.3	  567.1	 9056.0	...
8772970	  669.1	  567.2	 9061.0	...
8772971	  668.6	  566.7	 9066.0	...
8772972	  668.1	  566.3	 9070.0	...
8772973	  667.3	  565.2	 9070.0	...
8772974	  666.9	  564.8	 9070.0	...
8772975	  667.5	  564.4	 9071.0	...
8772976	  668.8	  565.7	 9067.0	...
8772977	  670.2	  566.7	 9063.0	...
8772978	  670.5	  567.7	 9059.0	...
8772979	  670.2	  567.3	 9059.0	...
8772980	  669.9	  566.9	 9056.0	...
8772981	  669.6	  566.4	 9054.0	...
8772982	  669.2	  566.5	 9053.0	...
8772983	  668.7	  566.5	 9057.0	...
8772984	  667.8	  566.7	 9060.0	...
8772985	  667.3	  566.7	 9063.0	...
8772986	  666.8	  566.7	 9069.0	...
8772987	  667.7	  566.4	 9075.0	...
8772988	  668.8	  566.0	 9080.0	...
8772989	  669.9	  566.0	 9078.0	...
8772990	  670.4	  566.2	 9076.0	...
8772991	  670.9	  566.4	 9076.0	...
8772992	  671.3	  566.4	 9076.0	...
8772993	  671.6	  566.3	 9074.0	...
8772994	  671.8	  566.5	 9073.0	...
8772995	  671.6	  566.6	 9073.0	...
8772996	  671.0	  566.8	 9066.0	...
8772997	  670.3	  566.7	 9059.0	...
MSG	8772998 0000 _ Number On
8772998	  670.0	  566.4	 9059.0	...
8772999	  670.0	  566.0	 9066.0	...
8773000	  669.6	  565.8	 9073.0	...
8773001	  669.3	  566.2	 9080.0	...
8773002	  668.9	  566.6	 9088.0	...
8773003	  668.8	  567.0	 9088.0	...
8773004	  668.7	  567.1	 9081.0	...
8773005	  668.6	  567.1	 9073.0	...
8773006	  668.7	  566.7	 9071.0	...
8773007	  669.1	  566.3	 9069.0	...
8773008	  669.4	  565.7	 9067.0	...
8773009	  668.4	  565.4	 9067.0	...
8773010	  667.2	  565.2	 9067.0	...
8773011	  666.9	  565.0	 9066.0	...
8773012	  668.0	  564.9	 9066.0	...
8773013	  669.3	  564.7	 9067.0	...
8773014	  669.7	  564.8	 9066.0	...
8773015	  668.8	  565.4	 9063.0	...
8773016	  667.7	  566.2	 9061.0	...
8773017	  667.6	  566.6	 9062.0	...
8773018	  668.8	  566.4	 9062.0	...
8773019	  669.9	  566.1	 9062.0	...
8773020	  669.8	  565.8	 9064.0	...
8773021	  669.6	  565.3	 9070.0	...
8773022	  669.0	  565.0	 9072.0	...
8773023	  668.5	  564.9	 9071.0	...
8773024	  668.1	  565.2	 9069.0	...
8773025	  667.8	  565.4	 9069.0	...
8773026	  667.6	  565.6	 9068.0	...
8773027	  668.3	  565.8	 9067.0	...
8773028	  669.3	  566.0	 9065.0	...
8773029	  670.3	  566.2	 9065.0	...
8773030	  669.1	  566.3	 9063.0	...
8773031	  667.8	  566.6	 9062.0	...
8773032	  667.5	  566.8	 9061.0	...
8773033	  668.5	  566.9	 9061.0	...
8773034	  669.6	  567.1	 9059.0	...
8773035	  669.7	  567.5	 9058.0	...
8773036	  669.6	  566.8	 9064.0	...
8773037	  669.7	  565.7	 9070.0	...
8773038	  669.8	  564.6	 9078.0	...
8773039	  669.8	  564.7	 9079.0	...
8773040	  669.6	  564.8	 9080.0	...
8773041	  670.1	  565.0	 9079.0	...
8773042	  670.8	  565.3	 9077.0	...
8773043	  671.5	  565.5	 9073.0	...
8773044	  671.5	  565.5	 9068.0	...
8773045	  670.3	  565.2	 9067.0	...
8773046	  669.2	  564.8	 9069.0	...
8773047	  668.2	  565.4	 9070.0	...
8773048	  668.3	  567.0	 9070.0	...
8773049	  670.6	  568.3	 9072.0	...
EFIX R   8772718	8773049	332	  667.8	  567.7	   9034
SSACC R  8773050
8773050	  672.8	  568.4	 9073.0	...
8773051	  675.6	  567.4	 9074.0	...
8773052	  676.5	  565.2	 9072.0	...
8773053	  677.4	  563.3	 9078.0	...
8773054	  677.6	  562.1	 9085.0	...
8773055	  680.2	  562.1	 9090.0	...
8773056	  683.3	  559.5	 9086.0	...
8773057	  688.1	  556.4	 9080.0	...
8773058	  693.2	  553.5	 9072.0	...
8773059	  698.2	  553.4	 9063.0	...
8773060	  702.9	  553.7	 9057.0	...
8773061	  707.6	  553.8	 9054.0	...
8773062	  712.0	  552.7	 9050.0	...
8773063	  715.2	  551.1	 9046.0	...
8773064	  715.4	  549.5	 9042.0	...
8773065	  717.5	  548.6	 9037.0	...
8773066	  719.4	  547.3	 9032.0	...
8773067	  723.2	  545.8	 9026.0	...
8773068	  725.0	  544.6	 9026.0	...
ESACC R  8773050	8773068	19	  672.8	  568.4	  725.0	  544.6	   1.22	     91
SFIX R   8773069
8773069	  726.8	  544.0	 9029.0	...
8773070	  727.2	  544.0	 9031.0	...
8773071	  728.7	  543.8	 9025.0	...
8773072	  730.1	  543.7	 9017.0	...
8773073	  731.3	  543.7	 9008.0	...
8773074	  731.2	  543.6	 9007.0	...
8773075	  731.0	  543.4	 9012.0	...
8773076	  730.8	  543.3	 9017.0	...
8773077	  730.1	  543.2	 9023.0	...
8773078	  729.5	  543.2	 9023.0	...
8773079	  729.1	  543.3	 9023.0	...
8773080	  729.2	  543.5	 9026.0	...
8773081	  729.1	  543.5	 9029.0	...
8773082	  728.9	  543.8	 9032.0	...
8773083	  728.0	  544.3	 9030.0	...
8773084	  727.0	  543.5	 9030.0	...
8773085	  726.2	  542.2	 9033.0	...
8773086	  726.6	  541.5	 9038.0	...
8773087	  726.8	  542.2	 9044.0	...
8773088	  726.9	  543.3	 9047.0	...
8773089	  727.0	  543.5	 9048.0	...
8773090	  727.4	  543.4	 9050.0	...
8773091	  727.8	  543.0	 9051.0	...
8773092	  728.0	  542.8	 9042.0	...
8773093	  728.5	  541.9	 9030.0	...
8773094	  728.9	  541.1	 9017.0	...
8773095	  729.3	  540.8	 9016.0	...
8773096	  729.7	  541.3	 9018.0	...
8773097	  730.7	  541.9	 9021.0	...
8773098	  731.7	  542.1	 9025.0	...
8773099	  730.9	  542.5	 9027.0	...
8773100	  729.4	  542.8	 9027.0	...
8773101	  728.5	  543.5	 9024.0	...
8773102	  729.1	  543.9	 9021.0	...
8773103	  729.8	  544.4	 9019.0	...
8773104	  729.6	  544.5	 9026.0	...
8773105	  729.0	  544.2	 9035.0	...
8773106	  728.4	  543.9	 9045.0	...
8773107	  728.1	  543.9	 9049.0	...
8773108	  728.5	  544.5	 9040.0	...
8773109	  728.9	  545.1	 9029.0	...
8773110	  729.1	  544.4	 9026.0	...
8773111	  729.1	  543.4	 9034.0	...
8773112	  729.1	  542.4	 9036.0	...
8773113	  729.2	  542.8	 9031.0	...
8773114	  729.2	  543.1	 9032.0	...
8773115	  728.7	  543.0	 9039.0	...
8773116	  728.2	  542.6	 9045.0	...
8773117	  728.3	  542.1	 9044.0	...
8773118	  728.8	  541.7	 9043.0	...
8773119	  728.4	  541.5	 9043.0	...
8773120	  727.5	  542.0	 9040.0	...
8773121	  726.7	  543.4	 9038.0	...
8773122	  726.8	  544.7	 9036.0	...
8773123	  726.7	  544.2	 9041.0	...
8773124	  726.5	  543.2	 9045.0	...
8773125	  726.2	  542.3	 9052.0	...
8773126	  725.8	  542.4	 9055.0	...
8773127	  725.6	  543.2	 9058.0	...
8773128	  726.2	  543.9	 9050.0	...
8773129	  726.7	  544.4	 9041.0	...
8773130	  726.8	  542.9	 9035.0	...
8773131	  726.3	  541.6	 9036.0	...
8773132	  725.5	  540.4	 9038.0	...
8773133	  725.0	  540.5	 9038.0	...
8773134	  725.1	  540.7	 9041.0	...
8773135	  725.9	  540.9	 9047.0	...
8773136	  726.6	  541.1	 9054.0	...
8773137	  726.3	  541.1	 9058.0	...
8773138	  725.7	  541.1	 9058.0	...
8773139	  725.2	  541.1	 9056.0	...
8773140	  724.7	  541.4	 9054.0	...
8773141	  724.2	  542.1	 9058.0	...
8773142	  723.8	  543.0	 9060.0	...
8773143	  723.8	  543.5	 9063.0	...
8773144	  724.0	  543.7	 9060.0	...
8773145	  724.1	  543.6	 9058.0	...
8773146	  724.0	  543.5	 9056.0	...
8773147	  724.0	  543.8	 9052.0	...
8773148	  724.3	  544.3	 9048.0	...
8773149	  724.6	  544.6	 9045.0	...
8773150	  724.8	  544.3	 9046.0	...
8773151	  724.8	  544.3	 9047.0	...
8773152	  724.7	  545.0	 9048.0	...
8773153	  724.7	  545.7	 9047.0	...
8773154	  725.2	  544.6	 9048.0	...
8773155	  726.2	  543.1	 9045.0	...
8773156	  727.2	  541.9	 9041.0	...
8773157	  727.8	  542.5	 9035.0	...
8773158	  727.9	  543.2	 9032.0	...
8773159	  728.1	  544.3	 9029.0	...
8773160	  727.5	  545.2	 9031.0	...
8773161	  727.3	  546.1	 9036.0	...
8773162	  726.8	  546.2	 9040.0	...
8773163	  727.0	  546.2	 9041.0	...
8773164	  727.5	  546.2	 9041.0	...
8773165	  728.6	  545.9	 9041.0	...
8773166	  729.6	  545.6	 9041.0	...
8773167	  729.7	  545.3	 9040.0	...
8773168	  729.2	  545.1	 9040.0	...
8773169	  728.5	  544.9	 9040.0	...
8773170	  727.7	  545.0	 9040.0	...
8773171	  727.1	  545.1	 9040.0	...
8773172	  726.5	  545.1	 9039.0	...
8773173	  726.2	  544.7	 9040.0	...
8773174	  725.8	  544.2	 9043.0	...
8773175	  725.8	  543.9	 9046.0	...
8773176	  725.9	  543.7	 9047.0	...
8773177	  726.0	  543.5	 9045.0	...
8773178	  727.2	  543.2	 9042.0	...
8773179	  728.5	  543.5	 9038.0	...
8773180	  729.8	  544.0	 9036.0	...
8773181	  729.8	  544.7	 9036.0	...
8773182	  729.7	  544.7	 9030.0	...
8773183	  729.6	  545.2	 9025.0	...
8773184	  729.4	  545.7	 9022.0	...
8773185	  729.1	  545.2	 9025.0	...
8773186	  728.2	  544.3	 9033.0	...
8773187	  727.4	  544.5	 9039.0	...
8773188	  726.8	  545.6	 9034.0	...
8773189	  727.0	  546.8	 9026.0	...
8773190	  727.4	  547.0	 9017.0	...
8773191	  728.2	  547.2	 9016.0	...
8773192	  728.9	  547.3	 9015.0	...
8773193	  729.3	  547.8	 9013.0	...
8773194	  729.0	  548.4	 9011.0	...
8773195	  728.6	  548.1	 9014.0	...
8773196	  728.1	  547.3	 9021.0	...
8773197	  727.8	  546.6	 9028.0	...
8773198	  727.5	  546.8	 9043.0	...
8773199	  727.1	  547.0	 9054.0	...
8773200	  726.8	  547.0	 9063.0	...
8773201	  726.6	  547.0	 9059.0	...
8773202	  726.5	  546.9	 9047.0	...
8773203	  727.3	  546.7	 9037.0	...
8773204	  728.2	  546.7	 9036.0	...
8773205	  729.0	  546.8	 9049.0	...
8773206	  728.5	  546.1	 9061.0	...
8773207	  728.1	  545.1	 9064.0	...
8773208	  727.9	  544.9	 9061.0	...
8773209	  728.2	  546.3	 9054.0	...
8773210	  728.3	  547.6	 9050.0	...
8773211	  728.4	  547.9	 9047.0	...
8773212	  728.3	  547.5	 9047.0	...
8773213	  728.3	  547.3	 9037.0	...
8773214	  728.5	  547.4	 9027.0	...
8773215	  729.2	  547.6	 9016.0	...
8773216	  729.9	  547.7	 9015.0	...
8773217	  730.2	  548.3	 9016.0	...
8773218	  729.9	  548.8	 9019.0	...
8773219	  729.5	  549.2	 9022.0	...
8773220	  729.0	  549.2	 9022.0	...
8773221	  729.4	  549.2	 9022.0	...
8773222	  730.1	  548.7	 9024.0	...
8773223	  730.7	  548.2	 9025.0	...
8773224	  730.7	  547.6	 9025.0	...
8773225	  729.7	  547.7	 9026.0	...
8773226	  728.8	  547.7	 9029.0	...
8773227	  728.0	  547.8	 9032.0	...
8773228	  728.2	  547.7	 9034.0	...
8773229	  728.6	  548.1	 9033.0	...
8773230	  728.9	  548.4	 9033.0	...
8773231	  728.9	  547.7	 9032.0	...
8773232	  728.9	  546.5	 9031.0	...
8773233	  729.0	  546.5	 9031.0	...
8773234	  729.2	  547.6	 9030.0	...
8773235	  728.9	  548.8	 9032.0	...
8773236	  728.5	  548.8	 9034.0	...
8773237	  728.1	  548.7	 9028.0	...
8773238	  729.5	  548.6	 9023.0	...
8773239	  731.0	  548.7	 9017.0	...
8773240	  732.4	  548.8	 9021.0	...
8773241	  731.5	  549.0	 9021.0	...
8773242	  731.0	  549.1	 9020.0	...
8773243	  731.0	  549.2	 9017.0	...
8773244	  731.8	  549.1	 9010.0	...
8773245	  732.0	  548.6	 9005.0	...
8773246	  731.9	  548.4	 9001.0	...
8773247	  731.7	  548.4	 9001.0	...
8773248	  731.6	  549.4	 9000.0	...
8773249	  731.5	  550.3	 8999.0	...
8773250	  731.2	  550.9	 9008.0	...
8773251	  730.7	  550.8	 9017.0	...
8773252	  730.1	  550.3	 9026.0	...
8773253	  730.2	  549.9	 9020.0	...
8773254	  730.6	  549.5	 9013.0	...
8773255	  731.0	  548.7	 9017.0	...
8773256	  730.9	  548.0	 9028.0	...
8773257	  730.7	  547.3	 9040.0	...
8773258	  730.5	  547.6	 9042.0	...
8773259	  730.3	  548.3	 9035.0	...
8773260	  730.6	  549.6	 9021.0	...
8773261	  730.9	  550.6	 9007.0	...
8773262	  731.1	  551.0	 9009.0	...
8773263	  731.0	  550.3	 9016.0	...
8773264	  731.0	  549.7	 9022.0	...
8773265	  731.2	  549.3	 9020.0	...
8773266	  731.1	  549.2	 9022.0	...
8773267	  730.8	  549.7	 9025.0	...
8773268	  730.6	  550.3	 9028.0	...
8773269	  730.8	  551.0	 9028.0	...
8773270	  730.9	  551.1	 9027.0	...
8773271	  731.5	  551.5	 9026.0	...
8773272	  732.0	  551.9	 9022.0	...
8773273	  732.6	  552.1	 9020.0	...
8773274	  732.8	  551.7	 9018.0	...
8773275	  732.3	  550.9	 9011.0	...
8773276	  731.6	  550.2	 9004.0	...
8773277	  730.8	  549.5	 9005.0	...
8773278	  730.6	  549.3	 9014.0	...
8773279	  730.6	  549.1	 9022.0	...
8773280	  731.3	  549.5	 9010.0	...
8773281	  732.1	  550.1	 8998.0	...
8773282	  732.5	  550.8	 8985.0	...
8773283	  732.1	  550.6	 8986.0	...
8773284	  731.5	  550.2	 8987.0	...
8773285	  731.1	  549.8	 8991.0	...
8773286	  730.8	  550.0	 8994.0	...
8773287	  730.6	  550.2	 8996.0	...
8773288	  730.5	  549.9	 8996.0	...
8773289	  730.7	  549.5	 8997.0	...
8773290	  731.0	  548.8	 8999.0	...
8773291	  731.4	  548.5	 9001.0	...
8773292	  732.2	  548.1	 9001.0	...
8773293	  733.0	  548.0	 8999.0	...
8773294	  733.4	  548.0	 8998.0	...
8773295	  732.8	  548.2	 9000.0	...
8773296	  731.4	  549.0	 9006.0	...
8773297	  730.7	  549.8	 9009.0	...
8773298	  730.1	  550.6	 9010.0	...
8773299	  730.6	  550.6	 9010.0	...
MSG	8773300 0000 _ Number Off
8773300	  730.9	  551.0	 9011.0	...
8773301	  730.7	  551.4	 9012.0	...
8773302	  730.5	  551.5	 9015.0	...
8773303	  730.0	  551.3	 9019.0	...
8773304	  729.9	  551.1	 9018.0	...
8773305	  729.5	  551.1	 9014.0	...
8773306	  729.3	  551.5	 9009.0	...
8773307	  729.2	  551.9	 9004.0	...
8773308	  729.4	  552.0	 8999.0	...
8773309	  729.7	  551.5	 8999.0	...
8773310	  729.9	  550.8	 9006.0	...
8773311	  731.2	  550.3	 9013.0	...
8773312	  732.5	  550.3	 9018.0	...
8773313	  732.5	  550.9	 9021.0	...
8773314	  731.3	  551.7	 9025.0	...
8773315	  730.1	  552.1	 9021.0	...
8773316	  730.0	  551.3	 9016.0	...
8773317	  730.0	  550.5	 9010.0	...
8773318	  730.2	  550.8	 9009.0	...
8773319	  731.1	  551.9	 9006.0	...
8773320	  732.0	  552.7	 9003.0	...
8773321	  732.6	  552.4	 9005.0	...
8773322	  732.9	  552.3	 9008.0	...
8773323	  733.1	  552.4	 9008.0	...
8773324	  733.6	  552.4	 9002.0	...
8773325	  733.8	  552.3	 8998.0	...
8773326	  733.2	  552.3	 8996.0	...
8773327	  732.5	  552.3	 8998.0	...
8773328	  731.6	  552.5	 8999.0	...
8773329	  731.3	  553.0	 9000.0	...
8773330	  731.2	  554.1	 8992.0	...
8773331	  731.4	  555.0	 8986.0	...
8773332	  731.6	  554.9	 8983.0	...
8773333	  731.7	  554.3	 8986.0	...
8773334	  731.1	  553.8	 8989.0	...
8773335	  730.5	  553.8	 8991.0	...
8773336	  730.8	  553.8	 8996.0	...
8773337	  731.6	  552.6	 8999.0	...
8773338	  732.1	  551.5	 8996.0	...
8773339	  731.6	  550.5	 8991.0	...
8773340	  731.2	  550.5	 8987.0	...
8773341	  731.1	  550.5	 8987.0	...
8773342	  731.3	  550.8	 8987.0	...
8773343	  731.7	  551.1	 8987.0	...
8773344	  732.0	  551.5	 8989.0	...
8773345	  731.7	  552.1	 8991.0	...
8773346	  731.2	  552.5	 8992.0	...
8773347	  731.1	  552.7	 8994.0	...
8773348	  731.5	  551.7	 8996.0	...
8773349	  731.9	  550.8	 8989.0	...
8773350	  732.1	  551.5	 8983.0	...
8773351	  732.4	  552.8	 8976.0	...
8773352	  732.2	  554.3	 8981.0	...
8773353	  731.4	  554.4	 8990.0	...
8773354	  730.8	  554.4	 8998.0	...
8773355	  730.5	  554.1	 9002.0	...
8773356	  730.6	  553.9	 9003.0	...
8773357	  730.5	  553.3	 8998.0	...
8773358	  730.4	  553.0	 8995.0	...
8773359	  730.3	  552.8	 8991.0	...
8773360	  730.2	  552.9	 8989.0	...
8773361	  730.0	  553.0	 8984.0	...
8773362	  731.4	  553.0	 8977.0	...
8773363	  733.0	  552.9	 8976.0	...
8773364	  733.6	  552.9	 8977.0	...
8773365	  732.6	  553.0	 8980.0	...
8773366	  731.7	  553.1	 8980.0	...
8773367	  731.9	  553.0	 8973.0	...
8773368	  732.7	  553.4	 8964.0	...
8773369	  733.4	  554.1	 8954.0	...
8773370	  733.7	  554.8	 8959.0	...
8773371	  732.9	  554.4	 8967.0	...
8773372	  732.1	  553.8	 8967.0	...
8773373	  731.4	  553.1	 8958.0	...
8773374	  731.1	  553.1	 8954.0	...
8773375	  730.8	  553.1	 8958.0	...
8773376	  731.0	  553.2	 8956.0	...
8773377	  731.5	  553.7	 8951.0	...
8773378	  731.9	  554.0	 8946.0	...
8773379	  731.1	  554.0	 8954.0	...
8773380	  730.1	  553.8	 8961.0	...
8773381	  729.9	  555.0	 8964.0	...
8773382	  730.9	  556.2	 8962.0	...
8773383	  731.9	  557.4	 8960.0	...
8773384	  732.3	  557.4	 8959.0	...
8773385	  732.3	  557.4	 8957.0	...
8773386	  732.3	  557.4	 8956.0	...
8773387	  732.8	  557.5	 8956.0	...
8773388	  733.3	  557.6	 8955.0	...
8773389	  734.1	  557.2	 8954.0	...
8773390	  734.6	  556.6	 8954.0	...
8773391	  735.1	  556.1	 8953.0	...
8773392	  735.3	  556.0	 8953.0	...
8773393	  735.2	  555.8	 8952.0	...
8773394	  735.2	  555.8	 8949.0	...
8773395	  735.0	  556.0	 8947.0	...
8773396	  734.7	  555.9	 8945.0	...
8773397	  734.2	  554.8	 8944.0	...
8773398	  733.1	  553.8	 8947.0	...
8773399	  732.1	  553.0	 8951.0	...
8773400	  731.4	  553.1	 8955.0	...
8773401	  731.6	  553.2	 8950.0	...
8773402	  731.9	  553.7	 8946.0	...
8773403	  732.0	  554.1	 8943.0	...
8773404	  732.1	  554.3	 8947.0	...
8773405	  732.2	  554.1	 8950.0	...
8773406	  732.3	  553.9	 8952.0	...
8773407	  732.3	  553.6	 8952.0	...
8773408	  732.2	  553.4	 8951.0	...
8773409	  732.0	  553.5	 8950.0	...
8773410	  732.0	  553.3	 8948.0	...
8773411	  732.1	  553.2	 8950.0	...
8773412	  732.2	  553.0	 8952.0	...
8773413	  732.3	  553.0	 8954.0	...
8773414	  732.4	  553.5	 8953.0	...
8773415	  732.5	  554.3	 8947.0	...
8773416	  732.6	  554.6	 8941.0	...
8773417	  732.4	  554.1	 8936.0	...
8773418	  732.1	  553.2	 8936.0	...
8773419	  732.7	  553.5	 8936.0	...
8773420	  733.5	  554.3	 8937.0	...
8773421	  734.2	  555.1	 8939.0	...
8773422	  734.5	  555.0	 8940.0	...
8773423	  734.9	  555.0	 8940.0	...
8773424	  735.4	  555.7	 8940.0	...
8773425	  735.5	  556.4	 8940.0	...
8773426	  735.4	  557.0	 8941.0	...
8773427	  734.3	  557.2	 8942.0	...
8773428	  733.1	  557.3	 8943.0	...
8773429	  732.1	  556.4	 8946.0	...
8773430	  731.9	  555.3	 8948.0	...
8773431	  732.1	  554.3	 8950.0	...
8773432	  732.4	  554.2	 8950.0	...
8773433	  733.0	  554.2	 8953.0	...
8773434	  733.2	  554.1	 8956.0	...
8773435	  732.9	  554.2	 8954.0	...
8773436	  732.3	  554.2	 8948.0	...
8773437	  731.4	  554.3	 8950.0	...
8773438	  731.0	  554.4	 8958.0	...
8773439	  732.1	  554.3	 8962.0	...
8773440	  733.4	  554.3	 8958.0	...
8773441	  734.1	  554.5	 8960.0	...
8773442	  732.8	  554.8	 8965.0	...
8773443	  731.6	  554.9	 8970.0	...
8773444	  732.0	  554.8	 8960.0	...
8773445	  732.9	  554.6	 8950.0	...
8773446	  733.7	  554.6	 8942.0	...
8773447	  733.3	  554.7	 8942.0	...
8773448	  732.8	  554.7	 8942.0	...
8773449	  732.6	  555.0	 8947.0	...
8773450	  732.7	  555.2	 8952.0	...
8773451	  732.9	  554.9	 8962.0	...
8773452	  733.1	  554.2	 8967.0	...
8773453	  733.1	  553.1	 8966.0	...
8773454	  733.0	  552.6	 8959.0	...
8773455	  732.6	  552.2	 8954.0	...
8773456	  732.4	  553.0	 8958.0	...
8773457	  732.4	  554.4	 8963.0	...
8773458	  733.0	  555.7	 8957.0	...
8773459	  733.5	  556.3	 8949.0	...
8773460	  734.2	  556.1	 8940.0	...
8773461	  734.3	  556.0	 8939.0	...
8773462	  734.5	  555.9	 8937.0	...
8773463	  734.1	  556.0	 8934.0	...
8773464	  733.8	  556.0	 8932.0	...
8773465	  733.6	  555.9	 8932.0	...
8773466	  733.6	  555.8	 8930.0	...
8773467	  733.2	  555.7	 8927.0	...
8773468	  732.4	  555.9	 8929.0	...
8773469	  731.9	  556.0	 8936.0	...
8773470	  731.6	  556.1	 8943.0	...
8773471	  732.2	  556.0	 8944.0	...
8773472	  732.8	  555.9	 8944.0	...
8773473	  733.4	  555.8	 8941.0	...
8773474	  733.5	  555.8	 8939.0	...
8773475	  733.6	  556.1	 8942.0	...
8773476	  732.9	  556.6	 8951.0	...
8773477	  731.7	  556.5	 8961.0	...
8773478	  730.4	  556.1	 8966.0	...
8773479	  729.7	  555.7	 8969.0	...
8773480	  729.5	  555.8	 8974.0	...
8773481	  729.3	  555.9	 8979.0	...
8773482	  729.6	  555.8	 8975.0	...
8773483	  730.0	  555.8	 8970.0	...
8773484	  730.5	  556.1	 8963.0	...
8773485	  730.3	  556.3	 8956.0	...
8773486	  730.1	  556.4	 8949.0	...
8773487	  730.4	  556.2	 8943.0	...
8773488	  731.0	  556.2	 8942.0	...
8773489	  731.4	  555.5	 8942.0	...
8773490	  731.4	  554.8	 8938.0	...
8773491	  731.4	  554.9	 8935.0	...
8773492	  732.1	  556.2	 8932.0	...
8773493	  732.8	  557.4	 8932.0	...
8773494	  733.5	  557.8	 8932.0	...
8773495	  733.5	  557.6	 8932.0	...
8773496	  733.3	  556.8	 8932.0	...
8773497	  733.0	  556.2	 8933.0	...
8773498	  732.7	  555.8	 8935.0	...
8773499	  732.5	  556.0	 8938.0	...
8773500	  732.3	  556.3	 8946.0	...
MSG	8773501 0000 _ Number On
8773501	  732.3	  556.4	 8953.0	...
8773502	  732.7	  556.8	 8948.0	...
8773503	  732.9	  557.2	 8939.0	...
8773504	  732.8	  557.4	 8931.0	...
8773505	  732.5	  557.1	 8933.0	...
8773506	  732.3	  556.9	 8935.0	...
8773507	  731.9	  557.1	 8936.0	...
8773508	  731.6	  557.6	 8935.0	...
8773509	  731.4	  558.2	 8934.0	...
8773510	  731.9	  558.6	 8933.0	...
8773511	  732.4	  558.5	 8936.0	...
8773512	  732.7	  558.2	 8939.0	...
8773513	  733.4	  558.0	 8932.0	...
8773514	  733.6	  558.1	 8926.0	...
8773515	  733.8	  556.9	 8923.0	...
8773516	  733.5	  555.6	 8930.0	...
8773517	  734.3	  554.5	 8934.0	...
8773518	  735.2	  554.8	 8937.0	...
8773519	  736.2	  555.2	 8940.0	...
8773520	  736.4	  555.3	 8943.0	...
8773521	  735.8	  555.7	 8943.0	...
8773522	  735.1	  556.2	 8937.0	...
8773523	  734.3	  556.7	 8930.0	...
8773524	  734.1	  556.7	 8923.0	...
8773525	  733.7	  556.6	 8925.0	...
8773526	  733.4	  556.6	 8926.0	...
8773527	  733.0	  556.8	 8930.0	...
8773528	  732.6	  556.7	 8935.0	...
8773529	  732.2	  556.4	 8939.0	...
8773530	  732.0	  556.1	 8935.0	...
8773531	  732.2	  555.9	 8925.0	...
8773532	  733.3	  555.5	 8916.0	...
8773533	  734.4	  555.2	 8913.0	...
8773534	  735.3	  555.6	 8914.0	...
8773535	  735.4	  556.8	 8914.0	...
8773536	  735.5	  557.9	 8923.0	...
8773537	  734.5	  557.4	 8933.0	...
8773538	  733.4	  556.6	 8936.0	...
8773539	  732.3	  555.8	 8929.0	...
8773540	  732.4	  556.2	 8921.0	...
8773541	  732.4	  556.6	 8921.0	...
8773542	  733.7	  556.8	 8923.0	...
8773543	  734.9	  556.6	 8926.0	...
8773544	  735.2	  556.7	 8928.0	...
8773545	  734.4	  557.0	 8928.0	...
8773546	  733.7	  557.2	 8929.0	...
8773547	  733.7	  557.1	 8926.0	...
8773548	  733.8	  556.8	 8923.0	...
8773549	  734.0	  556.5	 8919.0	...
8773550	  734.1	  556.2	 8918.0	...
8773551	  734.1	  556.0	 8918.0	...
8773552	  734.1	  556.3	 8917.0	...
8773553	  734.1	  556.7	 8918.0	...
8773554	  734.1	  557.0	 8918.0	...
8773555	  734.3	  556.9	 8919.0	...
8773556	  734.4	  556.7	 8921.0	...
8773557	  734.7	  556.5	 8923.0	...
8773558	  735.1	  557.2	 8919.0	...
8773559	  735.4	  557.9	 8913.0	...
8773560	  735.1	  558.1	 8906.0	...
8773561	  734.5	  557.5	 8913.0	...
8773562	  734.1	  556.9	 8920.0	...
8773563	  734.4	  557.0	 8926.0	...
8773564	  734.1	  557.0	 8924.0	...
8773565	  733.7	  557.3	 8913.0	...
8773566	  733.6	  557.6	 8904.0	...
8773567	  734.0	  558.0	 8900.0	...
8773568	  734.7	  558.2	 8904.0	...
8773569	  735.0	  558.4	 8910.0	...
8773570	  735.5	  558.3	 8911.0	...
8773571	  735.9	  559.4	 8898.0	...
8773572	  736.3	  560.4	 8883.0	...
8773573	  736.3	  561.5	 8868.0	...
8773574	  736.2	  561.6	 8867.0	...
8773575	  736.2	  560.6	 8866.0	...
8773576	  736.4	  559.6	 8865.0	...
8773577	  736.1	  558.4	 8870.0	...
8773578	  735.6	  558.2	 8873.0	...
8773579	  735.2	  558.6	 8878.0	...
8773580	  734.7	  559.2	 8879.0	...
8773581	  734.2	  559.8	 8880.0	...
8773582	  733.9	  560.0	 8879.0	...
8773583	  734.0	  560.1	 8878.0	...
8773584	  733.3	  559.6	 8881.0	...
8773585	  732.5	  558.9	 8883.0	...
8773586	  731.7	  559.3	 8881.0	...
8773587	  731.7	  560.2	 8877.0	...
8773588	  732.0	  561.0	 8869.0	...
8773589	  733.1	  560.6	 8865.0	...
8773590	  734.2	  561.0	 8857.0	...
8773591	  735.1	  561.7	 8853.0	...
8773592	  734.7	  561.3	 8853.0	...
8773593	  734.3	  560.2	 8857.0	...
8773594	  733.9	  559.1	 8860.0	...
8773595	  734.0	  559.0	 8861.0	...
8773596	  734.2	  559.0	 8860.0	...
8773597	  734.9	  558.9	 8860.0	...
8773598	  735.5	  559.5	 8846.0	...
8773599	  736.1	  560.1	 8833.0	...
8773600	  735.9	  560.6	 8822.0	...
8773601	  735.6	  560.4	 8825.0	...
8773602	  735.2	  560.4	 8829.0	...
8773603	  735.1	  560.8	 8831.0	...
8773604	  735.1	  561.2	 8833.0	...
8773605	  735.0	  561.4	 8836.0	...
8773606	  734.7	  561.4	 8839.0	...
8773607	  734.2	  562.1	 8842.0	...
8773608	  733.8	  562.7	 8841.0	...
8773609	  734.9	  562.5	 8836.0	...
8773610	  736.3	  561.6	 8830.0	...
8773611	  736.7	  560.7	 8827.0	...
8773612	  735.8	  560.7	 8829.0	...
8773613	  735.4	  561.2	 8829.0	...
8773614	  736.1	  561.4	 8827.0	...
8773615	  736.8	  561.7	 8825.0	...
8773616	  736.3	  561.4	 8822.0	...
8773617	  735.6	  562.0	 8823.0	...
8773618	  735.0	  562.8	 8824.0	...
8773619	  734.9	  563.5	 8826.0	...
8773620	  734.5	  563.7	 8829.0	...
8773621	  734.1	  563.4	 8824.0	...
8773622	  734.0	  563.0	 8819.0	...
8773623	  734.5	  562.9	 8814.0	...
8773624	  734.9	  562.8	 8816.0	...
8773625	  735.0	  562.7	 8818.0	...
8773626	  734.8	  562.7	 8820.0	...
8773627	  734.7	  562.4	 8820.0	...
8773628	  734.6	  562.2	 8818.0	...
8773629	  734.8	  563.4	 8817.0	...
8773630	  735.0	  564.7	 8815.0	...
8773631	  735.2	  565.1	 8814.0	...
8773632	  735.3	  564.3	 8813.0	...
8773633	  735.1	  563.5	 8813.0	...
8773634	  734.9	  563.6	 8813.0	...
8773635	  734.6	  562.9	 8815.0	...
8773636	  734.5	  562.0	 8816.0	...
8773637	  735.4	  561.6	 8814.0	...
8773638	  736.8	  562.1	 8807.0	...
8773639	  738.2	  562.7	 8801.0	...
8773640	  737.2	  563.1	 8798.0	...
8773641	  735.7	  563.3	 8798.0	...
8773642	  734.4	  563.5	 8805.0	...
8773643	  734.6	  563.4	 8812.0	...
8773644	  735.2	  563.9	 8812.0	...
8773645	  736.9	  564.3	 8804.0	...
8773646	  738.4	  564.5	 8796.0	...
8773647	  738.6	  564.0	 8796.0	...
8773648	  737.6	  563.3	 8807.0	...
8773649	  736.6	  562.7	 8818.0	...
8773650	  736.8	  562.0	 8819.0	...
8773651	  737.1	  561.8	 8806.0	...
8773652	  736.9	  561.6	 8794.0	...
8773653	  736.4	  561.4	 8791.0	...
8773654	  735.9	  561.3	 8787.0	...
8773655	  737.0	  561.3	 8779.0	...
8773656	  738.1	  561.3	 8772.0	...
8773657	  739.2	  561.5	 8774.0	...
8773658	  738.9	  561.8	 8778.0	...
8773659	  737.9	  562.2	 8782.0	...
8773660	  736.9	  562.2	 8781.0	...
8773661	  736.2	  562.7	 8778.0	...
8773662	  736.3	  563.2	 8775.0	...
8773663	  737.4	  563.4	 8773.0	...
8773664	  738.3	  563.2	 8772.0	...
8773665	  739.2	  563.4	 8767.0	...
8773666	  739.2	  563.8	 8761.0	...
8773667	  739.0	  564.2	 8754.0	...
8773668	  738.8	  564.0	 8751.0	...
8773669	  738.6	  563.7	 8753.0	...
8773670	  738.6	  563.5	 8755.0	...
8773671	  737.9	  563.5	 8758.0	...
8773672	  737.2	  563.6	 8757.0	...
8773673	  737.3	  564.3	 8754.0	...
8773674	  738.0	  564.8	 8754.0	...
8773675	  738.8	  565.5	 8756.0	...
8773676	  738.9	  565.5	 8754.0	...
8773677	  738.9	  565.1	 8748.0	...
8773678	  738.8	  564.7	 8753.0	...
8773679	  738.6	  564.3	 8763.0	...
8773680	  738.5	  564.3	 8769.0	...
8773681	  738.3	  564.4	 8764.0	...
8773682	  738.2	  564.5	 8758.0	...
8773683	  738.8	  564.5	 8759.0	...
8773684	  739.6	  564.8	 8760.0	...
8773685	  739.9	  565.4	 8760.0	...
8773686	  739.5	  565.9	 8757.0	...
8773687	  739.3	  565.8	 8755.0	...
8773688	  739.7	  565.2	 8755.0	...
8773689	  738.9	  565.1	 8756.0	...
8773690	  737.7	  565.2	 8750.0	...
8773691	  736.9	  564.4	 8745.0	...
8773692	  737.2	  563.5	 8738.0	...
8773693	  737.6	  562.9	 8737.0	...
8773694	  737.5	  563.2	 8736.0	...
8773695	  736.7	  563.0	 8739.0	...
8773696	  735.9	  562.3	 8743.0	...
8773697	  735.1	  561.6	 8753.0	...
8773698	  735.2	  562.0	 8760.0	...
8773699	  735.5	  563.0	 8757.0	...
8773700	  735.8	  563.9	 8751.0	...
8773701	  736.1	  564.6	 8744.0	...
8773702	  736.7	  564.8	 8744.0	...
8773703	  737.5	  565.2	 8742.0	...
8773704	  738.2	  565.4	 8740.0	...
8773705	  738.2	  565.8	 8741.0	...
8773706	  737.7	  565.2	 8743.0	...
8773707	  737.2	  564.6	 8744.0	...
8773708	  736.9	  564.2	 8745.0	...
8773709	  737.1	  564.6	 8746.0	...
8773710	  737.4	  564.8	 8748.0	...
8773711	  737.8	  564.7	 8749.0	...
8773712	  738.1	  564.6	 8743.0	...
8773713	  738.1	  564.5	 8738.0	...
8773714	  738.3	  564.2	 8740.0	...
8773715	  738.3	  563.8	 8745.0	...
8773716	  737.9	  563.6	 8749.0	...
8773717	  737.4	  563.7	 8749.0	...
8773718	  736.7	  562.9	 8746.0	...
8773719	  736.5	  561.7	 8744.0	...
8773720	  736.3	  560.7	 8742.0	...
8773721	  736.3	  560.7	 8743.0	...
8773722	  736.5	  560.8	 8744.0	...
8773723	  736.8	  560.9	 8746.0	...
8773724	  737.1	  561.0	 8747.0	...
8773725	  737.2	  562.3	 8747.0	...
8773726	  737.2	  563.5	 8746.0	...
8773727	  737.1	  564.8	 8749.0	...
8773728	  736.9	  564.8	 8756.0	...
8773729	  736.8	  564.8	 8764.0	...
8773730	  736.3	  564.5	 8767.0	...
8773731	  736.0	  564.1	 8766.0	...
8773732	  736.0	  563.6	 8760.0	...
8773733	  736.7	  563.4	 8757.0	...
8773734	  737.1	  563.5	 8755.0	...
8773735	  737.3	  563.6	 8755.0	...
8773736	  737.1	  563.7	 8754.0	...
8773737	  737.1	  563.8	 8756.0	...
8773738	  736.9	  563.8	 8758.0	...
8773739	  736.7	  564.1	 8760.0	...
8773740	  736.2	  564.4	 8760.0	...
8773741	  735.7	  564.8	 8759.0	...
8773742	  735.1	  564.9	 8759.0	...
8773743	  735.0	  564.8	 8760.0	...
8773744	  735.1	  564.6	 8760.0	...
8773745	  735.1	  563.8	 8760.0	...
8773746	  735.9	  563.0	 8760.0	...
8773747	  736.7	  561.8	 8765.0	...
8773748	  737.4	  561.5	 8768.0	...
8773749	  737.1	  561.3	 8772.0	...
8773750	  736.5	  562.6	 8772.0	...
8773751	  736.1	  563.4	 8772.0	...
8773752	  736.4	  564.0	 8764.0	...
8773753	  737.0	  563.5	 8756.0	...
8773754	  736.8	  563.4	 8748.0	...
8773755	  735.6	  563.6	 8748.0	...
8773756	  734.1	  564.5	 8756.0	...
8773757	  733.0	  565.4	 8765.0	...
EFIX R   8773069	8773757	689	  732.3	  554.0	   8936
SSACC R  8773758
8773758	  732.1	  564.5	 8774.0	...
8773759	  730.7	  562.8	 8771.0	...
8773760	  729.4	  560.9	 8768.0	...
8773761	  727.3	  560.4	 8764.0	...
8773762	  724.8	  559.6	 8763.0	...
8773763	  720.9	  558.5	 8775.0	...
8773764	  718.0	  557.6	 8787.0	...
ESACC R  8773758	8773764	7	  732.1	  564.5	  718.0	  557.6	   0.33	     47
SFIX R   8773765
8773765	  716.1	  557.2	 8798.0	...
8773766	  715.5	  557.8	 8796.0	...
8773767	  714.9	  558.6	 8789.0	...
8773768	  715.7	  558.6	 8780.0	...
8773769	  716.9	  558.4	 8773.0	...
8773770	  718.3	  558.0	 8771.0	...
8773771	  718.6	  557.7	 8772.0	...
8773772	  718.9	  557.4	 8772.0	...
8773773	  718.5	  557.3	 8781.0	...
8773774	  718.2	  557.4	 8791.0	...
8773775	  717.9	  557.6	 8800.0	...
8773776	  717.8	  557.9	 8801.0	...
8773777	  717.5	  558.2	 8801.0	...
8773778	  717.1	  558.0	 8802.0	...
8773779	  717.8	  557.3	 8795.0	...
8773780	  718.6	  556.6	 8789.0	...
8773781	  719.4	  555.8	 8786.0	...
8773782	  719.9	  555.0	 8790.0	...
8773783	  720.4	  554.1	 8796.0	...
8773784	  720.9	  554.0	 8797.0	...
8773785	  721.0	  554.3	 8799.0	...
8773786	  721.0	  554.9	 8798.0	...
8773787	  721.0	  555.5	 8798.0	...
8773788	  720.7	  555.8	 8799.0	...
8773789	  720.5	  556.1	 8796.0	...
8773790	  720.6	  556.4	 8791.0	...
8773791	  720.9	  556.2	 8785.0	...
8773792	  721.2	  555.9	 8788.0	...
8773793	  720.9	  555.7	 8793.0	...
8773794	  720.6	  556.1	 8795.0	...
8773795	  720.5	  557.1	 8792.0	...
8773796	  720.9	  557.9	 8789.0	...
8773797	  721.4	  558.2	 8779.0	...
8773798	  721.6	  557.8	 8769.0	...
8773799	  721.6	  557.7	 8760.0	...
8773800	  721.5	  557.6	 8765.0	...
8773801	  721.6	  558.0	 8773.0	...
8773802	  721.7	  557.9	 8780.0	...
8773803	  721.5	  556.6	 8780.0	...
8773804	  721.2	  555.3	 8781.0	...
8773805	  720.7	  554.0	 8784.0	...
8773806	  720.4	  553.9	 8791.0	...
8773807	  720.2	  553.8	 8794.0	...
8773808	  720.2	  553.8	 8797.0	...
8773809	  721.0	  553.7	 8795.0	...
8773810	  721.8	  553.7	 8792.0	...
8773811	  722.4	  554.1	 8788.0	...
8773812	  722.3	  554.7	 8784.0	...
8773813	  722.2	  555.6	 8783.0	...
MSG	8773814 0000 _ Number Off
8773814	  722.5	  556.1	 8780.0	...
8773815	  722.9	  556.3	 8778.0	...
8773816	  723.0	  556.1	 8779.0	...
8773817	  722.6	  556.0	 8782.0	...
8773818	  721.9	  556.0	 8785.0	...
8773819	  721.3	  555.9	 8785.0	...
8773820	  720.7	  555.8	 8785.0	...
8773821	  720.5	  556.1	 8784.0	...
8773822	  721.3	  556.4	 8783.0	...
8773823	  722.3	  556.1	 8783.0	...
8773824	  723.2	  555.0	 8782.0	...
8773825	  723.0	  554.1	 8783.0	...
8773826	  722.3	  553.6	 8783.0	...
8773827	  721.7	  553.6	 8783.0	...
8773828	  721.4	  553.8	 8785.0	...
8773829	  721.9	  554.1	 8791.0	...
8773830	  722.4	  554.5	 8796.0	...
8773831	  722.9	  554.7	 8795.0	...
8773832	  722.9	  555.1	 8789.0	...
8773833	  723.0	  555.7	 8786.0	...
8773834	  723.1	  556.3	 8788.0	...
8773835	  723.1	  556.6	 8789.0	...
8773836	  723.3	  556.0	 8790.0	...
8773837	  723.4	  555.6	 8792.0	...
8773838	  723.6	  555.2	 8793.0	...
8773839	  723.6	  555.3	 8795.0	...
8773840	  723.4	  556.3	 8798.0	...
8773841	  723.2	  557.5	 8800.0	...
8773842	  723.0	  558.6	 8801.0	...
8773843	  723.2	  558.6	 8802.0	...
8773844	  723.3	  557.5	 8803.0	...
8773845	  723.1	  556.5	 8805.0	...
8773846	  722.9	  555.2	 8807.0	...
8773847	  722.8	  554.9	 8808.0	...
8773848	  723.0	  554.6	 8807.0	...
8773849	  723.0	  554.5	 8806.0	...
8773850	  723.2	  554.5	 8806.0	...
8773851	  723.4	  554.5	 8807.0	...
8773852	  722.8	  554.4	 8809.0	...
8773853	  722.0	  554.1	 8811.0	...
8773854	  720.6	  553.8	 8819.0	...
8773855	  720.1	  553.5	 8825.0	...
8773856	  720.6	  553.3	 8826.0	...
8773857	  721.7	  553.1	 8825.0	...
8773858	  720.9	  553.3	 8827.0	...
8773859	  719.1	  553.4	 8832.0	...
8773860	  718.8	  553.3	 8829.0	...
8773861	  720.3	  553.4	 8825.0	...
8773862	  721.8	  553.8	 8823.0	...
8773863	  721.8	  554.3	 8828.0	...
8773864	  721.8	  554.4	 8831.0	...
8773865	  721.9	  554.9	 8831.0	...
8773866	  721.7	  555.3	 8832.0	...
8773867	  721.0	  554.6	 8833.0	...
8773868	  720.7	  553.6	 8834.0	...
8773869	  720.5	  552.4	 8837.0	...
8773870	  719.9	  552.5	 8840.0	...
8773871	  719.0	  552.6	 8843.0	...
8773872	  718.9	  552.5	 8842.0	...
8773873	  719.6	  552.4	 8839.0	...
8773874	  719.9	  552.1	 8835.0	...
8773875	  719.4	  551.9	 8835.0	...
8773876	  719.2	  551.8	 8836.0	...
8773877	  719.6	  551.9	 8843.0	...
8773878	  720.0	  551.9	 8848.0	...
8773879	  720.1	  551.8	 8847.0	...
8773880	  720.2	  551.8	 8840.0	...
8773881	  720.2	  552.1	 8832.0	...
8773882	  720.5	  552.4	 8831.0	...
8773883	  721.1	  552.8	 8830.0	...
8773884	  721.7	  552.8	 8830.0	...
8773885	  721.6	  552.4	 8830.0	...
8773886	  721.3	  551.9	 8830.0	...
8773887	  720.6	  551.3	 8829.0	...
8773888	  720.3	  551.3	 8826.0	...
8773889	  720.6	  551.1	 8823.0	...
8773890	  721.1	  550.9	 8821.0	...
8773891	  721.6	  550.4	 8821.0	...
8773892	  721.9	  550.1	 8819.0	...
8773893	  722.2	  549.8	 8818.0	...
8773894	  723.4	  549.6	 8817.0	...
8773895	  724.3	  549.5	 8816.0	...
8773896	  724.7	  549.5	 8819.0	...
8773897	  723.3	  549.7	 8822.0	...
8773898	  722.0	  550.3	 8825.0	...
8773899	  721.3	  551.2	 8825.0	...
8773900	  721.7	  551.7	 8825.0	...
8773901	  722.6	  551.6	 8829.0	...
8773902	  723.4	  551.3	 8833.0	...
8773903	  723.3	  551.4	 8835.0	...
8773904	  722.8	  551.8	 8834.0	...
8773905	  721.9	  552.0	 8837.0	...
8773906	  721.5	  551.8	 8840.0	...
8773907	  721.1	  551.8	 8843.0	...
8773908	  721.0	  551.9	 8842.0	...
8773909	  720.9	  551.2	 8842.0	...
8773910	  721.0	  550.6	 8840.0	...
8773911	  721.5	  550.2	 8836.0	...
8773912	  721.8	  550.5	 8834.0	...
8773913	  721.9	  550.7	 8834.0	...
8773914	  721.7	  550.9	 8831.0	...
8773915	  721.3	  551.1	 8828.0	...
8773916	  720.9	  550.8	 8825.0	...
8773917	  721.3	  550.2	 8828.0	...
8773918	  722.1	  550.0	 8828.0	...
8773919	  723.1	  550.7	 8828.0	...
8773920	  723.3	  551.5	 8829.0	...
8773921	  723.5	  552.2	 8828.0	...
8773922	  723.6	  552.6	 8827.0	...
8773923	  723.6	  551.9	 8829.0	...
8773924	  723.5	  550.8	 8835.0	...
8773925	  723.8	  550.1	 8840.0	...
8773926	  724.2	  550.8	 8837.0	...
8773927	  724.2	  551.5	 8832.0	...
8773928	  723.5	  551.1	 8829.0	...
8773929	  722.6	  550.4	 8840.0	...
8773930	  722.1	  550.1	 8849.0	...
8773931	  721.8	  550.5	 8855.0	...
8773932	  721.3	  550.3	 8851.0	...
8773933	  721.4	  550.1	 8858.0	...
8773934	  721.5	  550.3	 8867.0	...
8773935	  721.9	  551.2	 8871.0	...
8773936	  721.4	  550.4	 8867.0	...
8773937	  721.1	  549.2	 8863.0	...
8773938	  720.6	  548.8	 8866.0	...
8773939	  720.1	  549.6	 8868.0	...
8773940	  719.5	  550.3	 8876.0	...
8773941	  719.2	  550.3	 8881.0	...
8773942	  719.5	  550.2	 8886.0	...
8773943	  720.0	  550.1	 8890.0	...
8773944	  720.6	  550.0	 8895.0	...
8773945	  720.9	  550.0	 8899.0	...
8773946	  721.0	  549.9	 8889.0	...
8773947	  720.9	  549.8	 8877.0	...
8773948	  720.8	  549.3	 8867.0	...
8773949	  720.2	  548.4	 8867.0	...
8773950	  719.7	  547.6	 8869.0	...
8773951	  719.3	  547.3	 8871.0	...
8773952	  719.2	  547.6	 8873.0	...
8773953	  718.9	  547.9	 8875.0	...
8773954	  719.4	  548.4	 8876.0	...
8773955	  720.5	  548.5	 8874.0	...
8773956	  721.6	  548.5	 8870.0	...
8773957	  721.5	  548.4	 8865.0	...
8773958	  721.7	  548.2	 8862.0	...
8773959	  721.7	  548.0	 8862.0	...
8773960	  722.0	  547.6	 8862.0	...
8773961	  721.8	  547.3	 8862.0	...
8773962	  721.1	  547.0	 8863.0	...
8773963	  720.6	  546.7	 8872.0	...
8773964	  720.1	  546.3	 8881.0	...
8773965	  720.1	  546.1	 8888.0	...
8773966	  720.1	  546.2	 8885.0	...
8773967	  720.3	  546.5	 8880.0	...
8773968	  720.8	  546.8	 8875.0	...
8773969	  721.2	  546.8	 8873.0	...
8773970	  721.4	  546.7	 8872.0	...
8773971	  721.4	  546.7	 8875.0	...
8773972	  721.5	  546.4	 8876.0	...
8773973	  721.7	  546.1	 8879.0	...
8773974	  721.7	  545.8	 8881.0	...
8773975	  721.3	  545.8	 8883.0	...
8773976	  721.1	  546.4	 8883.0	...
8773977	  720.7	  547.0	 8883.0	...
8773978	  720.5	  548.2	 8881.0	...
8773979	  720.3	  548.8	 8880.0	...
8773980	  720.7	  549.3	 8880.0	...
8773981	  721.1	  550.0	 8879.0	...
8773982	  721.4	  550.6	 8878.0	...
8773983	  721.6	  551.0	 8878.0	...
8773984	  721.7	  550.3	 8880.0	...
8773985	  721.7	  549.2	 8879.0	...
8773986	  721.7	  548.4	 8876.0	...
8773987	  721.0	  547.9	 8874.0	...
8773988	  720.3	  547.6	 8875.0	...
8773989	  719.6	  547.3	 8877.0	...
8773990	  719.9	  547.6	 8877.0	...
8773991	  720.1	  547.9	 8880.0	...
8773992	  720.3	  548.2	 8881.0	...
8773993	  720.4	  548.1	 8881.0	...
8773994	  720.4	  548.1	 8880.0	...
8773995	  720.5	  548.2	 8880.0	...
8773996	  720.5	  548.2	 8877.0	...
8773997	  720.7	  548.3	 8874.0	...
8773998	  721.0	  548.5	 8870.0	...
8773999	  722.1	  548.6	 8871.0	...
8774000	  723.1	  548.6	 8870.0	...
8774001	  723.7	  547.6	 8868.0	...
8774002	  723.6	  546.7	 8866.0	...
8774003	  723.5	  545.8	 8866.0	...
8774004	  722.9	  546.0	 8867.0	...
8774005	  722.4	  546.3	 8868.0	...
8774006	  721.9	  546.6	 8869.0	...
8774007	  722.0	  546.8	 8870.0	...
8774008	  722.1	  546.9	 8871.0	...
8774009	  722.3	  546.7	 8872.0	...
8774010	  722.4	  546.5	 8872.0	...
8774011	  722.8	  545.7	 8872.0	...
8774012	  723.2	  545.2	 8870.0	...
8774013	  723.6	  545.5	 8869.0	...
8774014	  723.8	  546.4	 8868.0	...
8774015	  723.9	  547.3	 8868.0	...
8774016	  723.7	  547.6	 8868.0	...
8774017	  723.4	  547.9	 8868.0	...
8774018	  723.0	  547.8	 8868.0	...
8774019	  722.5	  547.5	 8870.0	...
8774020	  721.4	  547.4	 8874.0	...
8774021	  720.3	  547.4	 8877.0	...
8774022	  721.1	  547.3	 8879.0	...
8774023	  722.6	  547.0	 8883.0	...
8774024	  723.0	  547.0	 8887.0	...
8774025	  720.8	  547.2	 8891.0	...
8774026	  718.6	  547.4	 8891.0	...
8774027	  718.6	  547.1	 8888.0	...
MSG	8774028 0000 _ Number On
8774028	  720.3	  546.8	 8884.0	...
8774029	  722.0	  546.5	 8876.0	...
8774030	  721.9	  546.7	 8870.0	...
8774031	  721.5	  546.9	 8870.0	...
8774032	  721.0	  547.0	 8876.0	...
8774033	  720.9	  547.3	 8889.0	...
8774034	  720.8	  547.9	 8899.0	...
8774035	  720.9	  548.4	 8906.0	...
8774036	  721.1	  548.8	 8904.0	...
8774037	  720.6	  549.0	 8899.0	...
8774038	  720.0	  549.1	 8895.0	...
8774039	  720.2	  548.9	 8895.0	...
8774040	  721.0	  548.5	 8898.0	...
8774041	  721.9	  547.9	 8902.0	...
8774042	  721.8	  547.0	 8903.0	...
8774043	  721.5	  546.3	 8893.0	...
8774044	  720.9	  545.9	 8882.0	...
8774045	  720.5	  546.1	 8871.0	...
8774046	  720.4	  547.3	 8874.0	...
8774047	  720.5	  548.3	 8880.0	...
8774048	  720.5	  548.0	 8887.0	...
8774049	  719.4	  547.0	 8892.0	...
8774050	  718.2	  546.0	 8894.0	...
8774051	  717.6	  546.2	 8895.0	...
8774052	  718.2	  546.5	 8894.0	...
8774053	  719.8	  546.6	 8893.0	...
8774054	  721.0	  546.8	 8893.0	...
8774055	  722.1	  547.0	 8883.0	...
8774056	  722.3	  547.0	 8873.0	...
8774057	  722.1	  547.0	 8869.0	...
8774058	  721.7	  546.9	 8874.0	...
8774059	  721.9	  547.2	 8879.0	...
8774060	  722.5	  547.5	 8878.0	...
8774061	  723.0	  547.8	 8876.0	...
8774062	  722.7	  547.5	 8874.0	...
8774063	  722.4	  547.0	 8878.0	...
8774064	  722.5	  546.4	 8883.0	...
8774065	  722.8	  546.3	 8880.0	...
8774066	  723.0	  545.6	 8872.0	...
8774067	  722.8	  544.9	 8864.0	...
8774068	  722.6	  544.5	 8864.0	...
8774069	  723.8	  544.8	 8865.0	...
8774070	  725.1	  545.7	 8865.0	...
8774071	  726.2	  546.4	 8867.0	...
8774072	  726.1	  546.1	 8870.0	...
8774073	  724.0	  545.8	 8877.0	...
8774074	  721.9	  545.4	 8882.0	...
8774075	  720.2	  545.9	 8886.0	...
8774076	  720.8	  545.8	 8886.0	...
8774077	  722.5	  545.6	 8883.0	...
8774078	  723.6	  545.4	 8876.0	...
8774079	  724.5	  545.1	 8868.0	...
8774080	  724.3	  545.0	 8867.0	...
8774081	  724.4	  544.8	 8872.0	...
8774082	  724.4	  545.0	 8872.0	...
8774083	  724.3	  545.0	 8867.0	...
8774084	  724.1	  545.1	 8868.0	...
8774085	  723.6	  545.1	 8874.0	...
8774086	  723.2	  545.2	 8887.0	...
8774087	  722.9	  545.2	 8895.0	...
8774088	  722.7	  545.2	 8902.0	...
8774089	  722.1	  545.2	 8902.0	...
8774090	  720.6	  545.3	 8903.0	...
8774091	  719.3	  545.5	 8904.0	...
8774092	  719.0	  545.5	 8905.0	...
8774093	  719.9	  545.4	 8905.0	...
8774094	  720.6	  546.4	 8901.0	...
8774095	  720.8	  547.4	 8898.0	...
8774096	  721.1	  548.1	 8892.0	...
8774097	  722.1	  547.0	 8890.0	...
8774098	  723.0	  546.3	 8888.0	...
8774099	  723.1	  546.1	 8888.0	...
8774100	  722.9	  546.5	 8889.0	...
8774101	  722.6	  546.7	 8890.0	...
8774102	  722.5	  545.8	 8892.0	...
8774103	  722.6	  544.9	 8892.0	...
8774104	  722.8	  544.0	 8891.0	...
8774105	  723.1	  544.1	 8889.0	...
8774106	  723.3	  544.2	 8883.0	...
8774107	  723.4	  544.3	 8880.0	...
8774108	  723.6	  544.3	 8880.0	...
8774109	  724.0	  543.9	 8881.0	...
8774110	  724.3	  543.6	 8882.0	...
8774111	  724.5	  543.7	 8889.0	...
8774112	  724.5	  544.4	 8900.0	...
8774113	  724.3	  545.1	 8912.0	...
8774114	  724.2	  545.3	 8907.0	...
8774115	  724.1	  545.2	 8899.0	...
8774116	  724.0	  545.1	 8891.0	...
8774117	  723.9	  545.0	 8892.0	...
8774118	  723.8	  545.0	 8895.0	...
8774119	  723.9	  545.5	 8896.0	...
8774120	  723.7	  546.1	 8895.0	...
8774121	  723.4	  546.4	 8890.0	...
8774122	  722.9	  546.1	 8885.0	...
8774123	  722.7	  546.0	 8885.0	...
8774124	  722.5	  546.2	 8890.0	...
8774125	  722.3	  545.3	 8900.0	...
8774126	  721.9	  544.2	 8907.0	...
8774127	  721.6	  543.6	 8912.0	...
8774128	  722.2	  543.9	 8906.0	...
8774129	  722.8	  544.1	 8900.0	...
8774130	  722.6	  543.5	 8894.0	...
8774131	  721.9	  543.3	 8902.0	...
8774132	  721.5	  543.6	 8910.0	...
8774133	  721.9	  544.1	 8919.0	...
8774134	  722.2	  544.6	 8918.0	...
8774135	  722.2	  544.0	 8919.0	...
8774136	  722.1	  543.3	 8919.0	...
8774137	  722.7	  542.6	 8920.0	...
8774138	  723.3	  542.3	 8920.0	...
8774139	  724.0	  542.1	 8919.0	...
8774140	  722.8	  542.0	 8919.0	...
8774141	  721.7	  541.9	 8917.0	...
8774142	  720.7	  543.1	 8915.0	...
8774143	  721.0	  544.3	 8912.0	...
8774144	  721.2	  545.9	 8909.0	...
8774145	  721.3	  546.2	 8910.0	...
8774146	  721.2	  546.4	 8912.0	...
8774147	  721.1	  546.3	 8914.0	...
8774148	  721.0	  546.2	 8914.0	...
8774149	  721.9	  546.1	 8913.0	...
8774150	  722.8	  545.9	 8913.0	...
8774151	  723.7	  545.6	 8915.0	...
8774152	  723.4	  545.0	 8917.0	...
8774153	  723.0	  544.4	 8917.0	...
8774154	  722.6	  544.0	 8917.0	...
8774155	  722.8	  543.9	 8915.0	...
8774156	  723.1	  543.6	 8914.0	...
8774157	  723.2	  543.2	 8914.0	...
8774158	  723.0	  543.0	 8915.0	...
8774159	  722.8	  542.6	 8916.0	...
8774160	  722.8	  542.3	 8917.0	...
8774161	  723.2	  542.0	 8918.0	...
8774162	  723.6	  542.3	 8918.0	...
8774163	  723.1	  542.8	 8919.0	...
8774164	  722.3	  543.2	 8920.0	...
8774165	  722.4	  543.4	 8921.0	...
8774166	  723.3	  543.4	 8922.0	...
8774167	  722.7	  543.7	 8923.0	...
8774168	  721.1	  543.5	 8925.0	...
8774169	  719.4	  543.1	 8925.0	...
8774170	  719.1	  542.5	 8923.0	...
8774171	  719.1	  543.2	 8922.0	...
8774172	  719.4	  544.1	 8921.0	...
8774173	  719.8	  545.0	 8922.0	...
8774174	  720.0	  544.9	 8925.0	...
8774175	  720.1	  544.6	 8927.0	...
8774176	  719.7	  544.1	 8929.0	...
8774177	  719.1	  543.7	 8934.0	...
8774178	  718.6	  543.2	 8945.0	...
8774179	  718.6	  542.7	 8954.0	...
8774180	  718.9	  542.1	 8958.0	...
8774181	  719.2	  541.6	 8956.0	...
8774182	  719.5	  541.3	 8954.0	...
8774183	  719.5	  540.8	 8958.0	...
8774184	  719.8	  540.4	 8962.0	...
8774185	  720.4	  540.8	 8959.0	...
8774186	  721.3	  541.8	 8943.0	...
8774187	  722.0	  542.9	 8926.0	...
8774188	  722.3	  543.3	 8917.0	...
8774189	  722.2	  543.3	 8915.0	...
8774190	  722.2	  543.2	 8916.0	...
8774191	  722.2	  542.7	 8919.0	...
8774192	  722.4	  542.1	 8923.0	...
8774193	  722.6	  542.4	 8927.0	...
8774194	  722.2	  543.3	 8933.0	...
8774195	  721.5	  543.4	 8939.0	...
8774196	  720.8	  542.6	 8941.0	...
8774197	  720.8	  541.5	 8941.0	...
8774198	  720.8	  541.2	 8942.0	...
8774199	  720.9	  541.9	 8941.0	...
8774200	  721.3	  542.9	 8937.0	...
8774201	  721.2	  543.9	 8936.0	...
8774202	  720.6	  544.0	 8935.0	...
8774203	  719.8	  544.3	 8936.0	...
8774204	  720.4	  544.1	 8935.0	...
8774205	  721.4	  543.5	 8939.0	...
8774206	  722.7	  543.0	 8943.0	...
8774207	  722.9	  542.9	 8946.0	...
8774208	  722.5	  543.1	 8946.0	...
8774209	  721.9	  543.3	 8944.0	...
8774210	  721.3	  543.5	 8942.0	...
8774211	  721.8	  543.5	 8939.0	...
8774212	  722.1	  543.4	 8940.0	...
8774213	  722.5	  543.4	 8942.0	...
8774214	  722.7	  543.5	 8944.0	...
8774215	  722.8	  543.2	 8945.0	...
8774216	  723.0	  542.6	 8951.0	...
8774217	  721.9	  541.8	 8957.0	...
8774218	  720.9	  541.3	 8955.0	...
8774219	  719.6	  540.8	 8947.0	...
8774220	  719.2	  540.5	 8949.0	...
8774221	  719.7	  540.3	 8958.0	...
8774222	  720.6	  540.5	 8966.0	...
8774223	  721.5	  540.7	 8964.0	...
8774224	  721.5	  540.8	 8962.0	...
8774225	  721.4	  541.0	 8957.0	...
8774226	  721.3	  541.4	 8947.0	...
8774227	  721.5	  542.3	 8937.0	...
8774228	  721.8	  543.0	 8932.0	...
8774229	  722.0	  543.6	 8932.0	...
8774230	  722.0	  543.9	 8930.0	...
8774231	  722.4	  544.1	 8929.0	...
8774232	  722.8	  544.4	 8931.0	...
8774233	  723.6	  544.6	 8934.0	...
8774234	  723.8	  543.7	 8937.0	...
8774235	  723.3	  542.8	 8944.0	...
8774236	  721.8	  541.9	 8957.0	...
8774237	  720.4	  542.1	 8970.0	...
8774238	  720.4	  541.6	 8975.0	...
8774239	  721.2	  541.0	 8972.0	...
8774240	  722.3	  541.6	 8964.0	...
8774241	  722.5	  542.7	 8957.0	...
8774242	  722.4	  543.8	 8952.0	...
8774243	  722.1	  543.7	 8952.0	...
8774244	  721.8	  543.6	 8952.0	...
8774245	  721.3	  543.6	 8954.0	...
8774246	  720.8	  543.6	 8961.0	...
8774247	  720.1	  543.1	 8968.0	...
8774248	  719.9	  542.8	 8978.0	...
8774249	  720.2	  542.4	 8981.0	...
8774250	  720.6	  542.4	 8981.0	...
8774251	  720.9	  542.3	 8977.0	...
8774252	  721.5	  542.3	 8972.0	...
8774253	  722.2	  542.3	 8967.0	...
8774254	  722.8	  542.5	 8960.0	...
8774255	  722.4	  542.6	 8954.0	...
8774256	  722.2	  543.0	 8950.0	...
8774257	  722.3	  543.3	 8950.0	...
8774258	  722.3	  542.8	 8951.0	...
8774259	  722.2	  542.1	 8952.0	...
8774260	  722.0	  541.1	 8953.0	...
8774261	  722.3	  540.8	 8953.0	...
8774262	  722.6	  540.6	 8954.0	...
8774263	  722.8	  540.9	 8954.0	...
8774264	  722.8	  541.3	 8951.0	...
8774265	  722.8	  541.6	 8948.0	...
8774266	  723.1	  541.7	 8942.0	...
8774267	  723.3	  541.5	 8941.0	...
8774268	  723.9	  541.2	 8945.0	...
8774269	  724.1	  540.9	 8952.0	...
8774270	  724.2	  540.8	 8959.0	...
8774271	  723.7	  540.9	 8960.0	...
8774272	  723.3	  540.8	 8962.0	...
8774273	  722.7	  540.8	 8963.0	...
8774274	  722.0	  540.6	 8965.0	...
8774275	  721.3	  540.8	 8965.0	...
8774276	  721.1	  540.9	 8965.0	...
8774277	  721.1	  540.9	 8965.0	...
8774278	  721.3	  541.0	 8965.0	...
8774279	  721.2	  540.6	 8962.0	...
8774280	  720.9	  540.0	 8959.0	...
8774281	  720.5	  539.0	 8957.0	...
8774282	  720.2	  538.3	 8960.0	...
8774283	  720.1	  538.5	 8963.0	...
8774284	  720.1	  539.0	 8967.0	...
8774285	  720.5	  539.5	 8967.0	...
8774286	  720.9	  539.5	 8969.0	...
8774287	  721.4	  539.9	 8971.0	...
8774288	  721.4	  540.3	 8973.0	...
8774289	  721.2	  540.2	 8975.0	...
8774290	  721.5	  539.9	 8976.0	...
8774291	  721.9	  539.8	 8975.0	...
8774292	  721.6	  539.9	 8973.0	...
8774293	  720.8	  540.1	 8968.0	...
8774294	  720.8	  540.2	 8964.0	...
8774295	  721.7	  540.1	 8963.0	...
8774296	  722.9	  539.8	 8968.0	...
8774297	  723.2	  539.6	 8972.0	...
8774298	  723.4	  538.9	 8976.0	...
8774299	  723.2	  538.4	 8979.0	...
8774300	  723.0	  538.7	 8981.0	...
8774301	  722.8	  539.5	 8978.0	...
8774302	  722.3	  540.4	 8974.0	...
8774303	  722.1	  540.0	 8970.0	...
8774304	  722.1	  539.5	 8971.0	...
8774305	  722.6	  538.9	 8972.0	...
8774306	  722.3	  539.7	 8973.0	...
8774307	  722.0	  540.8	 8973.0	...
8774308	  721.5	  541.9	 8973.0	...
8774309	  721.2	  541.1	 8976.0	...
8774310	  720.9	  539.9	 8979.0	...
8774311	  720.8	  538.6	 8982.0	...
8774312	  720.9	  538.5	 8981.0	...
8774313	  720.8	  538.6	 8980.0	...
8774314	  720.7	  538.9	 8982.0	...
8774315	  720.7	  539.5	 8982.0	...
8774316	  720.9	  540.1	 8982.0	...
8774317	  721.1	  540.6	 8980.0	...
8774318	  720.1	  540.3	 8989.0	...
8774319	  719.1	  539.9	 8997.0	...
8774320	  719.3	  539.6	 8998.0	...
8774321	  720.7	  540.7	 8991.0	...
8774322	  722.0	  541.7	 8989.0	...
8774323	  721.8	  541.9	 8997.0	...
8774324	  721.5	  541.2	 9005.0	...
8774325	  721.4	  540.6	 9008.0	...
8774326	  721.3	  539.1	 9007.0	...
8774327	  720.6	  537.8	 9004.0	...
8774328	  719.7	  536.1	 9002.0	...
MSG	8774329 0000 _ Number Off
8774329	  719.9	  535.8	 9000.0	...
8774330	  720.9	  536.6	 8995.0	...
8774331	  721.9	  537.6	 8990.0	...
8774332	  721.9	  538.8	 8990.0	...
8774333	  721.7	  538.2	 8995.0	...
8774334	  720.7	  537.6	 9000.0	...
8774335	  719.9	  537.3	 9001.0	...
8774336	  719.4	  537.6	 9000.0	...
8774337	  719.5	  537.8	 8997.0	...
8774338	  719.6	  538.0	 8994.0	...
8774339	  719.8	  538.2	 8999.0	...
8774340	  720.0	  538.3	 9008.0	...
8774341	  720.1	  538.1	 9014.0	...
8774342	  720.1	  538.1	 9010.0	...
8774343	  720.0	  538.2	 9011.0	...
8774344	  719.6	  538.3	 9016.0	...
8774345	  719.3	  538.4	 9020.0	...
8774346	  719.2	  538.6	 9020.0	...
8774347	  719.5	  538.8	 9020.0	...
8774348	  719.6	  538.9	 9024.0	...
8774349	  719.5	  539.2	 9027.0	...
8774350	  720.3	  539.3	 9028.0	...
8774351	  721.3	  539.4	 9023.0	...
8774352	  722.3	  539.6	 9017.0	...
8774353	  722.0	  539.8	 9013.0	...
8774354	  721.8	  539.9	 9006.0	...
8774355	  721.6	  539.7	 9001.0	...
8774356	  721.5	  539.3	 8996.0	...
8774357	  722.1	  539.1	 8992.0	...
8774358	  723.0	  538.8	 8983.0	...
8774359	  723.9	  538.6	 8975.0	...
8774360	  723.6	  538.3	 8984.0	...
8774361	  723.0	  538.0	 8996.0	...
8774362	  723.0	  538.6	 9001.0	...
8774363	  723.6	  539.4	 8995.0	...
8774364	  724.1	  540.1	 8991.0	...
8774365	  723.3	  539.9	 8995.0	...
8774366	  722.2	  539.5	 8998.0	...
8774367	  720.9	  539.0	 9000.0	...
8774368	  720.3	  538.5	 9003.0	...
8774369	  719.6	  538.6	 9005.0	...
8774370	  719.4	  538.7	 9008.0	...
8774371	  719.1	  538.9	 9007.0	...
8774372	  719.1	  538.6	 9001.0	...
8774373	  718.8	  538.4	 8996.0	...
8774374	  716.2	  538.7	 8997.0	...
8774375	  713.7	  538.9	 9002.0	...
8774376	  713.1	  538.8	 9008.0	...
8774377	  714.8	  538.7	 9014.0	...
8774378	  716.6	  538.7	 9020.0	...
8774379	  716.6	  539.0	 9021.0	...
8774380	  717.5	  538.8	 9016.0	...
8774381	  718.3	  538.5	 9011.0	...
8774382	  719.2	  538.1	 9007.0	...
8774383	  719.3	  537.9	 9005.0	...
8774384	  720.3	  537.3	 9002.0	...
8774385	  721.2	  536.8	 9002.0	...
8774386	  722.2	  536.4	 9002.0	...
8774387	  722.3	  536.3	 9003.0	...
8774388	  722.5	  536.5	 9005.0	...
8774389	  722.3	  536.9	 9002.0	...
8774390	  721.9	  537.4	 9000.0	...
8774391	  721.6	  537.8	 8997.0	...
8774392	  721.6	  538.0	 8998.0	...
8774393	  722.5	  537.9	 8993.0	...
8774394	  723.5	  537.7	 8989.0	...
8774395	  724.0	  537.5	 8990.0	...
8774396	  723.2	  537.6	 9000.0	...
8774397	  722.5	  537.9	 9009.0	...
8774398	  722.2	  538.1	 9014.0	...
8774399	  722.3	  537.7	 9015.0	...
8774400	  722.2	  537.1	 9016.0	...
8774401	  722.2	  536.9	 9015.0	...
8774402	  722.3	  537.3	 9013.0	...
8774403	  722.5	  537.8	 9011.0	...
8774404	  722.7	  538.0	 9011.0	...
8774405	  723.0	  538.3	 9011.0	...
8774406	  723.1	  538.4	 9015.0	...
8774407	  723.6	  538.3	 9017.0	...
8774408	  723.9	  538.2	 9021.0	...
8774409	  724.4	  537.9	 9023.0	...
8774410	  724.8	  537.2	 9019.0	...
8774411	  725.2	  536.6	 9013.0	...
8774412	  725.5	  537.4	 9007.0	...
8774413	  724.6	  538.8	 9006.0	...
8774414	  723.5	  538.5	 9004.0	...
8774415	  723.6	  536.8	 9002.0	...
8774416	  724.9	  535.4	 9002.0	...
8774417	  726.4	  535.6	 9003.0	...
8774418	  726.5	  535.9	 9007.0	...
8774419	  725.6	  535.9	 9016.0	...
8774420	  724.5	  536.0	 9024.0	...
8774421	  723.5	  536.1	 9026.0	...
8774422	  723.3	  536.0	 9020.0	...
8774423	  723.2	  536.0	 9014.0	...
8774424	  723.6	  535.8	 9009.0	...
8774425	  724.3	  535.6	 9007.0	...
8774426	  724.9	  535.2	 9005.0	...
8774427	  725.1	  535.1	 9005.0	...
8774428	  725.2	  535.9	 9012.0	...
8774429	  725.1	  536.7	 9020.0	...
8774430	  725.1	  537.7	 9024.0	...
8774431	  724.8	  537.8	 9021.0	...
8774432	  724.6	  538.0	 9018.0	...
8774433	  724.3	  538.3	 9013.0	...
8774434	  724.8	  538.4	 9007.0	...
8774435	  725.3	  538.7	 8999.0	...
8774436	  725.8	  538.8	 8998.0	...
8774437	  725.9	  538.6	 9001.0	...
8774438	  725.8	  538.2	 9007.0	...
8774439	  725.7	  537.8	 9013.0	...
8774440	  725.5	  537.1	 9013.0	...
8774441	  725.4	  536.4	 9012.0	...
8774442	  725.0	  536.2	 9011.0	...
8774443	  724.6	  536.7	 9011.0	...
8774444	  724.3	  537.4	 9011.0	...
8774445	  724.0	  537.6	 9014.0	...
8774446	  723.4	  537.2	 9019.0	...
8774447	  722.8	  536.6	 9024.0	...
8774448	  722.7	  537.7	 9020.0	...
8774449	  723.1	  539.3	 9018.0	...
8774450	  723.4	  539.8	 9016.0	...
8774451	  723.5	  538.5	 9019.0	...
8774452	  724.1	  537.0	 9014.0	...
8774453	  724.8	  536.6	 9009.0	...
8774454	  725.4	  536.5	 9006.0	...
8774455	  725.6	  536.9	 9008.0	...
8774456	  725.7	  537.3	 9012.0	...
8774457	  725.5	  536.5	 9014.0	...
8774458	  725.7	  535.4	 9015.0	...
8774459	  725.9	  535.3	 9013.0	...
8774460	  726.5	  536.4	 9009.0	...
8774461	  726.4	  537.5	 9006.0	...
8774462	  726.4	  538.1	 9005.0	...
8774463	  725.5	  538.6	 9010.0	...
8774464	  724.7	  540.0	 9014.0	...
8774465	  724.0	  541.0	 9014.0	...
8774466	  724.1	  542.1	 9009.0	...
8774467	  725.4	  542.1	 9003.0	...
8774468	  726.6	  540.9	 9003.0	...
8774469	  728.2	  539.1	 9003.0	...
8774470	  728.9	  537.3	 9002.0	...
8774471	  729.8	  537.0	 9002.0	...
8774472	  729.6	  537.3	 9002.0	...
8774473	  729.1	  537.6	 9007.0	...
8774474	  728.3	  536.8	 9012.0	...
8774475	  727.6	  535.8	 9018.0	...
8774476	  726.4	  535.8	 9016.0	...
8774477	  725.7	  536.9	 9012.0	...
8774478	  725.3	  537.8	 9009.0	...
8774479	  725.3	  537.4	 9013.0	...
8774480	  725.3	  537.0	 9019.0	...
8774481	  725.3	  537.1	 9025.0	...
8774482	  725.5	  537.4	 9024.0	...
8774483	  725.7	  537.7	 9024.0	...
8774484	  725.2	  537.6	 9022.0	...
8774485	  724.5	  537.6	 9021.0	...
8774486	  723.8	  537.6	 9023.0	...
8774487	  723.7	  537.9	 9027.0	...
8774488	  723.8	  538.3	 9027.0	...
8774489	  724.1	  538.8	 9022.0	...
8774490	  724.4	  539.1	 9023.0	...
8774491	  723.7	  539.1	 9027.0	...
8774492	  722.8	  538.7	 9031.0	...
8774493	  721.9	  538.3	 9032.0	...
8774494	  721.9	  538.1	 9033.0	...
8774495	  722.0	  537.4	 9044.0	...
8774496	  722.4	  536.8	 9055.0	...
8774497	  723.2	  536.9	 9053.0	...
8774498	  723.8	  537.8	 9038.0	...
8774499	  724.1	  538.1	 9024.0	...
8774500	  724.3	  537.4	 9020.0	...
8774501	  724.6	  536.4	 9020.0	...
8774502	  725.0	  536.0	 9019.0	...
8774503	  724.8	  535.8	 9020.0	...
8774504	  724.7	  535.6	 9025.0	...
8774505	  724.7	  535.3	 9030.0	...
8774506	  724.4	  535.4	 9033.0	...
8774507	  724.2	  535.8	 9032.0	...
8774508	  724.1	  536.0	 9029.0	...
8774509	  724.3	  536.2	 9028.0	...
8774510	  724.4	  536.4	 9027.0	...
8774511	  724.4	  536.5	 9028.0	...
8774512	  724.5	  534.7	 9035.0	...
8774513	  725.0	  532.9	 9041.0	...
8774514	  725.9	  531.3	 9041.0	...
8774515	  726.7	  531.7	 9036.0	...
8774516	  726.6	  533.2	 9030.0	...
8774517	  726.1	  535.4	 9031.0	...
8774518	  725.4	  537.3	 9031.0	...
8774519	  725.4	  538.0	 9024.0	...
8774520	  725.5	  538.0	 9018.0	...
8774521	  725.5	  537.0	 9014.0	...
8774522	  725.6	  535.9	 9017.0	...
8774523	  725.6	  535.4	 9010.0	...
8774524	  725.6	  536.1	 9000.0	...
8774525	  725.6	  536.7	 8997.0	...
8774526	  725.5	  536.8	 9005.0	...
8774527	  725.0	  536.5	 9014.0	...
8774528	  724.4	  536.4	 9014.0	...
8774529	  723.8	  536.4	 9012.0	...
8774530	  724.8	  537.3	 9007.0	...
8774531	  726.1	  538.3	 9001.0	...
8774532	  727.7	  539.1	 8997.0	...
8774533	  728.3	  539.2	 8994.0	...
8774534	  728.9	  539.1	 8991.0	...
8774535	  729.1	  539.0	 8991.0	...
8774536	  729.0	  539.0	 8993.0	...
8774537	  728.2	  538.9	 9000.0	...
8774538	  727.6	  538.6	 9008.0	...
8774539	  727.0	  537.9	 9019.0	...
8774540	  727.4	  537.1	 9026.0	...
8774541	  727.6	  536.5	 9025.0	...
MSG	8774542 0000 _ Number On
8774542	  727.6	  536.3	 9018.0	...
8774543	  727.2	  536.0	 9010.0	...
8774544	  726.9	  535.7	 9006.0	...
8774545	  726.8	  535.8	 9001.0	...
8774546	  726.8	  536.4	 8998.0	...
8774547	  726.6	  537.0	 9004.0	...
8774548	  726.3	  537.4	 9011.0	...
8774549	  725.9	  537.5	 9016.0	...
8774550	  725.9	  537.5	 9015.0	...
8774551	  726.6	  537.4	 9013.0	...
8774552	  727.5	  537.3	 9015.0	...
8774553	  728.1	  536.4	 9018.0	...
8774554	  727.6	  535.6	 9021.0	...
8774555	  727.2	  534.9	 9021.0	...
8774556	  726.7	  534.5	 9018.0	...
8774557	  726.3	  534.2	 9017.0	...
8774558	  725.6	  534.5	 9017.0	...
8774559	  725.2	  535.2	 9019.0	...
8774560	  724.5	  535.7	 9021.0	...
8774561	  724.3	  535.4	 9023.0	...
8774562	  724.9	  534.9	 9024.0	...
8774563	  725.6	  534.1	 9025.0	...
8774564	  726.9	  533.3	 9023.0	...
8774565	  727.4	  533.7	 9022.0	...
8774566	  727.3	  534.8	 9020.0	...
8774567	  726.8	  536.4	 9021.0	...
8774568	  726.2	  537.0	 9021.0	...
8774569	  726.2	  537.2	 9021.0	...
8774570	  726.1	  536.9	 9024.0	...
8774571	  726.2	  536.5	 9026.0	...
8774572	  726.4	  536.8	 9023.0	...
8774573	  726.6	  537.3	 9017.0	...
8774574	  726.9	  537.6	 9013.0	...
8774575	  727.0	  537.3	 9016.0	...
8774576	  727.0	  537.1	 9018.0	...
8774577	  725.8	  536.6	 9017.0	...
8774578	  724.8	  536.3	 9017.0	...
8774579	  724.7	  535.6	 9020.0	...
8774580	  726.2	  535.3	 9022.0	...
8774581	  727.6	  534.8	 9026.0	...
8774582	  728.3	  534.5	 9027.0	...
8774583	  728.4	  535.1	 9021.0	...
8774584	  727.9	  536.1	 9014.0	...
8774585	  727.3	  537.2	 9006.0	...
8774586	  726.5	  537.2	 9006.0	...
8774587	  726.5	  537.2	 9006.0	...
8774588	  726.4	  537.2	 9001.0	...
8774589	  726.4	  537.2	 8995.0	...
8774590	  726.7	  537.3	 8989.0	...
8774591	  727.1	  537.1	 8990.0	...
8774592	  727.5	  536.9	 8987.0	...
8774593	  727.5	  536.9	 8983.0	...
8774594	  727.5	  537.3	 8986.0	...
8774595	  727.5	  538.1	 8993.0	...
8774596	  727.6	  538.9	 8998.0	...
8774597	  727.6	  538.5	 8996.0	...
8774598	  727.2	  537.6	 8993.0	...
8774599	  726.8	  536.2	 8991.0	...
8774600	  726.5	  535.2	 9000.0	...
8774601	  726.0	  534.3	 9012.0	...
8774602	  725.5	  534.1	 9023.0	...
8774603	  725.0	  535.6	 9023.0	...
8774604	  725.0	  537.1	 9022.0	...
8774605	  725.0	  538.5	 9023.0	...
8774606	  725.1	  538.4	 9023.0	...
8774607	  724.8	  538.4	 9016.0	...
8774608	  724.6	  539.1	 9008.0	...
8774609	  724.1	  539.9	 8994.0	...
8774610	  724.0	  540.9	 8989.0	...
8774611	  724.2	  541.2	 8986.0	...
8774612	  724.7	  540.5	 8988.0	...
8774613	  725.7	  539.4	 8987.0	...
8774614	  726.9	  538.3	 8983.0	...
8774615	  728.0	  538.3	 8979.0	...
8774616	  728.7	  538.4	 8978.0	...
8774617	  728.7	  538.6	 8978.0	...
8774618	  728.6	  538.5	 8977.0	...
8774619	  728.5	  538.4	 8985.0	...
8774620	  727.6	  538.3	 8993.0	...
8774621	  726.8	  538.6	 9001.0	...
8774622	  726.1	  538.9	 9001.0	...
8774623	  725.4	  538.8	 9000.0	...
8774624	  724.6	  538.3	 9000.0	...
8774625	  725.3	  537.7	 8986.0	...
8774626	  726.8	  538.0	 8971.0	...
8774627	  727.5	  538.6	 8967.0	...
8774628	  726.2	  539.5	 8978.0	...
8774629	  724.8	  539.6	 8989.0	...
8774630	  724.3	  539.7	 8990.0	...
8774631	  724.5	  539.7	 8991.0	...
8774632	  724.5	  539.4	 8993.0	...
8774633	  724.5	  539.2	 8993.0	...
8774634	  724.4	  539.0	 8991.0	...
8774635	  724.4	  539.1	 8988.0	...
8774636	  725.1	  539.6	 8988.0	...
8774637	  725.8	  540.1	 8986.0	...
8774638	  726.4	  540.8	 8983.0	...
8774639	  726.5	  540.9	 8981.0	...
8774640	  726.5	  540.3	 8981.0	...
8774641	  726.5	  539.5	 8981.0	...
8774642	  725.7	  539.0	 8981.0	...
8774643	  724.9	  539.4	 8981.0	...
8774644	  724.5	  540.5	 8979.0	...
8774645	  725.1	  541.1	 8977.0	...
8774646	  725.8	  541.9	 8975.0	...
8774647	  726.0	  542.0	 8975.0	...
8774648	  726.2	  541.7	 8970.0	...
8774649	  726.2	  541.4	 8965.0	...
8774650	  727.1	  541.0	 8960.0	...
8774651	  728.0	  540.9	 8964.0	...
8774652	  727.7	  540.4	 8968.0	...
8774653	  726.5	  539.9	 8972.0	...
8774654	  725.3	  539.4	 8972.0	...
8774655	  725.5	  539.5	 8974.0	...
8774656	  725.6	  539.2	 8978.0	...
8774657	  725.7	  538.9	 8983.0	...
8774658	  725.7	  539.2	 8985.0	...
8774659	  724.7	  540.0	 8996.0	...
8774660	  723.6	  540.9	 9008.0	...
8774661	  724.0	  541.1	 9005.0	...
8774662	  725.4	  541.1	 8984.0	...
8774663	  726.5	  541.1	 8963.0	...
8774664	  726.2	  541.5	 8956.0	...
8774665	  726.2	  541.9	 8955.0	...
8774666	  726.3	  542.3	 8956.0	...
8774667	  726.2	  542.4	 8961.0	...
8774668	  726.2	  542.5	 8972.0	...
8774669	  726.2	  542.5	 8983.0	...
8774670	  726.0	  542.3	 8994.0	...
8774671	  725.2	  540.7	 9002.0	...
8774672	  724.3	  539.2	 9008.0	...
8774673	  723.8	  538.6	 9010.0	...
8774674	  724.1	  539.5	 9009.0	...
8774675	  724.5	  540.3	 9010.0	...
8774676	  723.9	  540.3	 9012.0	...
8774677	  723.1	  540.2	 9015.0	...
8774678	  723.5	  540.0	 9014.0	...
8774679	  724.7	  539.0	 9008.0	...
8774680	  725.3	  538.0	 9002.0	...
8774681	  724.6	  537.4	 8999.0	...
8774682	  724.0	  539.1	 8991.0	...
8774683	  724.0	  540.7	 8984.0	...
8774684	  723.5	  541.6	 8996.0	...
8774685	  722.9	  541.5	 9015.0	...
8774686	  722.2	  541.4	 9034.0	...
8774687	  721.5	  541.9	 9033.0	...
8774688	  720.7	  542.0	 9032.0	...
8774689	  721.0	  541.9	 9028.0	...
8774690	  721.7	  541.5	 9017.0	...
8774691	  722.5	  541.2	 9006.0	...
8774692	  722.6	  541.1	 9000.0	...
8774693	  723.0	  541.2	 9001.0	...
8774694	  723.0	  539.7	 9003.0	...
8774695	  723.0	  538.2	 9004.0	...
8774696	  722.8	  537.7	 9003.0	...
8774697	  722.7	  538.6	 9002.0	...
8774698	  722.8	  539.5	 9003.0	...
8774699	  722.8	  539.6	 9006.0	...
8774700	  722.8	  539.7	 9008.0	...
8774701	  722.7	  540.1	 9007.0	...
8774702	  722.3	  540.3	 9006.0	...
8774703	  722.1	  540.7	 9005.0	...
8774704	  722.4	  540.7	 9006.0	...
8774705	  722.9	  540.7	 9008.0	...
8774706	  723.3	  540.8	 9010.0	...
8774707	  722.6	  541.2	 9011.0	...
8774708	  722.1	  542.0	 9011.0	...
8774709	  722.8	  542.6	 9012.0	...
8774710	  724.2	  542.7	 9007.0	...
8774711	  725.5	  542.4	 8994.0	...
8774712	  725.7	  542.6	 8981.0	...
8774713	  725.1	  543.6	 8978.0	...
8774714	  724.5	  544.5	 8985.0	...
8774715	  724.0	  544.0	 8991.0	...
8774716	  724.1	  543.0	 8991.0	...
8774717	  724.2	  542.2	 8989.0	...
8774718	  724.1	  542.3	 8988.0	...
8774719	  724.3	  542.3	 8990.0	...
8774720	  724.4	  542.0	 8994.0	...
8774721	  724.4	  541.8	 8997.0	...
8774722	  724.2	  543.0	 8998.0	...
8774723	  723.9	  544.3	 8998.0	...
8774724	  724.1	  545.6	 8992.0	...
8774725	  724.6	  545.6	 8986.0	...
8774726	  725.2	  545.5	 8980.0	...
8774727	  725.4	  545.1	 8979.0	...
8774728	  725.4	  544.7	 8981.0	...
8774729	  725.2	  544.4	 8984.0	...
8774730	  724.9	  544.5	 8986.0	...
8774731	  725.2	  544.1	 8985.0	...
8774732	  725.3	  543.6	 8984.0	...
8774733	  725.5	  543.6	 8985.0	...
8774734	  724.2	  544.8	 8993.0	...
8774735	  723.0	  545.9	 9002.0	...
8774736	  722.6	  546.3	 9011.0	...
8774737	  723.4	  545.9	 9011.0	...
8774738	  724.0	  545.2	 9009.0	...
8774739	  723.4	  544.2	 9008.0	...
8774740	  722.3	  543.7	 9009.0	...
8774741	  721.4	  543.5	 9010.0	...
8774742	  721.6	  543.7	 9011.0	...
8774743	  722.3	  543.6	 9009.0	...
8774744	  723.4	  543.5	 9006.0	...
8774745	  723.8	  543.4	 9005.0	...
8774746	  723.3	  542.6	 9013.0	...
8774747	  722.3	  541.8	 9024.0	...
8774748	  720.8	  541.2	 9036.0	...
8774749	  720.2	  541.7	 9039.0	...
8774750	  719.6	  542.0	 9037.0	...
8774751	  720.4	  542.0	 9026.0	...
8774752	  721.2	  542.2	 9015.0	...
8774753	  722.4	  542.7	 9007.0	...
8774754	  722.8	  543.5	 9007.0	...
8774755	  723.2	  544.4	 9006.0	...
8774756	  723.5	  544.9	 9006.0	...
8774757	  723.8	  545.0	 9004.0	...
8774758	  724.1	  545.0	 9002.0	...
8774759	  724.3	  545.7	 9001.0	...
8774760	  725.6	  546.3	 8998.0	...
8774761	  726.8	  546.9	 8994.0	...
8774762	  727.7	  546.7	 8990.0	...
8774763	  727.3	  546.5	 8985.0	...
8774764	  726.8	  546.3	 8988.0	...
8774765	  726.5	  546.5	 8990.0	...
8774766	  726.6	  546.8	 8988.0	...
8774767	  726.6	  546.7	 8981.0	...
8774768	  726.1	  546.3	 8976.0	...
8774769	  725.5	  546.0	 8976.0	...
8774770	  725.5	  547.0	 8969.0	...
8774771	  726.1	  547.9	 8960.0	...
8774772	  726.8	  548.9	 8959.0	...
8774773	  726.6	  549.0	 8967.0	...
8774774	  726.5	  549.1	 8972.0	...
8774775	  726.4	  548.7	 8969.0	...
8774776	  726.4	  548.2	 8964.0	...
8774777	  726.4	  547.7	 8961.0	...
8774778	  726.4	  547.8	 8956.0	...
8774779	  726.0	  548.0	 8953.0	...
8774780	  725.4	  548.2	 8951.0	...
8774781	  724.8	  548.1	 8953.0	...
8774782	  724.3	  547.8	 8954.0	...
8774783	  724.0	  546.8	 8963.0	...
8774784	  723.8	  546.2	 8971.0	...
8774785	  724.1	  546.0	 8979.0	...
8774786	  724.7	  547.3	 8972.0	...
8774787	  725.0	  548.4	 8966.0	...
8774788	  725.0	  548.5	 8961.0	...
8774789	  724.9	  547.8	 8955.0	...
8774790	  725.0	  547.1	 8951.0	...
8774791	  725.1	  547.4	 8947.0	...
8774792	  724.3	  547.7	 8949.0	...
8774793	  723.7	  547.9	 8951.0	...
8774794	  722.9	  547.8	 8955.0	...
8774795	  722.8	  547.6	 8957.0	...
8774796	  723.6	  547.6	 8959.0	...
8774797	  725.5	  547.7	 8959.0	...
8774798	  727.5	  547.2	 8960.0	...
8774799	  728.8	  546.5	 8957.0	...
8774800	  729.0	  546.0	 8953.0	...
8774801	  727.3	  546.3	 8950.0	...
8774802	  725.4	  546.6	 8950.0	...
8774803	  724.6	  546.8	 8951.0	...
8774804	  725.8	  546.9	 8952.0	...
8774805	  727.0	  547.0	 8957.0	...
8774806	  726.2	  547.2	 8961.0	...
8774807	  725.5	  548.4	 8955.0	...
8774808	  725.0	  549.5	 8944.0	...
8774809	  725.5	  550.8	 8932.0	...
8774810	  725.9	  551.0	 8932.0	...
8774811	  726.1	  550.9	 8937.0	...
8774812	  726.2	  550.1	 8943.0	...
8774813	  726.3	  549.7	 8941.0	...
8774814	  726.3	  549.8	 8933.0	...
8774815	  727.0	  550.3	 8928.0	...
8774816	  727.6	  550.7	 8933.0	...
8774817	  728.2	  551.1	 8937.0	...
8774818	  728.1	  551.6	 8940.0	...
8774819	  727.8	  551.6	 8938.0	...
8774820	  727.6	  551.5	 8935.0	...
8774821	  727.5	  551.5	 8931.0	...
8774822	  727.5	  551.6	 8927.0	...
8774823	  727.4	  551.8	 8926.0	...
8774824	  727.2	  551.9	 8926.0	...
8774825	  727.2	  551.2	 8923.0	...
8774826	  727.4	  550.3	 8920.0	...
8774827	  727.8	  549.4	 8919.0	...
8774828	  728.2	  549.4	 8920.0	...
8774829	  728.0	  549.5	 8922.0	...
8774830	  727.7	  549.7	 8922.0	...
8774831	  727.3	  549.7	 8923.0	...
8774832	  727.3	  549.6	 8924.0	...
8774833	  727.8	  550.3	 8911.0	...
8774834	  728.3	  550.9	 8898.0	...
8774835	  728.8	  551.6	 8884.0	...
8774836	  729.1	  551.4	 8891.0	...
8774837	  729.2	  551.4	 8899.0	...
8774838	  729.3	  551.5	 8903.0	...
8774839	  729.2	  551.6	 8899.0	...
8774840	  728.7	  551.6	 8896.0	...
8774841	  727.4	  552.7	 8895.0	...
8774842	  726.1	  553.9	 8894.0	...
8774843	  725.1	  554.4	 8896.0	...
MSG	8774844 0000 _ Number Off
8774844	  725.1	  553.8	 8899.0	...
8774845	  724.7	  553.2	 8902.0	...
8774846	  724.3	  553.6	 8901.0	...
8774847	  724.0	  554.0	 8901.0	...
8774848	  724.1	  554.6	 8901.0	...
8774849	  725.6	  554.8	 8900.0	...
8774850	  727.0	  555.1	 8899.0	...
8774851	  727.6	  555.1	 8901.0	...
8774852	  726.8	  555.1	 8904.0	...
8774853	  726.2	  555.0	 8903.0	...
8774854	  726.4	  555.0	 8893.0	...
8774855	  726.5	  555.1	 8885.0	...
8774856	  726.5	  555.1	 8881.0	...
8774857	  726.8	  554.9	 8882.0	...
8774858	  727.0	  554.6	 8882.0	...
8774859	  727.1	  554.5	 8881.0	...
8774860	  726.8	  554.4	 8880.0	...
8774861	  726.9	  554.4	 8879.0	...
8774862	  727.3	  554.3	 8875.0	...
8774863	  727.4	  554.2	 8866.0	...
8774864	  727.3	  554.3	 8852.0	...
8774865	  727.3	  554.5	 8841.0	...
8774866	  725.6	  555.1	 8844.0	...
8774867	  722.1	  555.9	 8854.0	...
8774868	  718.7	  556.6	 8863.0	...
8774869	  716.4	  556.9	 8863.0	...
8774870	  715.3	  557.1	 8856.0	...
8774871	  713.7	  557.5	 8847.0	...
8774872	  712.7	  558.0	 8838.0	...
8774873	  712.1	  558.2	 8835.0	...
8774874	  711.8	  557.9	 8833.0	...
8774875	  711.1	  557.5	 8832.0	...
8774876	  710.4	  557.2	 8835.0	...
8774877	  709.8	  557.1	 8837.0	...
8774878	  709.6	  557.0	 8838.0	...
8774879	  709.2	  557.0	 8839.0	...
8774880	  708.9	  557.1	 8840.0	...
8774881	  709.5	  557.3	 8838.0	...
8774882	  710.4	  557.5	 8835.0	...
8774883	  711.4	  557.5	 8831.0	...
8774884	  711.7	  557.5	 8820.0	...
8774885	  712.1	  557.7	 8806.0	...
8774886	  712.3	  558.0	 8794.0	...
8774887	  712.8	  559.2	 8792.0	...
8774888	  713.3	  560.8	 8793.0	...
8774889	  713.8	  562.3	 8790.0	...
8774890	  713.6	  562.5	 8785.0	...
8774891	  713.4	  562.4	 8779.0	...
8774892	  713.7	  561.7	 8775.0	...
8774893	  714.4	  561.0	 8766.0	...
8774894	  715.5	  561.1	 8758.0	...
8774895	  716.0	  561.9	 8751.0	...
8774896	  716.6	  562.7	 8749.0	...
8774897	  717.1	  563.2	 8743.0	...
8774898	  717.6	  563.6	 8737.0	...
8774899	  717.8	  563.6	 8733.0	...
8774900	  717.9	  563.3	 8730.0	...
8774901	  717.9	  563.0	 8724.0	...
8774902	  717.2	  563.9	 8711.0	...
8774903	  716.4	  565.2	 8701.0	...
8774904	  715.7	  566.4	 8702.0	...
8774905	  715.7	  565.3	 8709.0	...
8774906	  715.7	  563.9	 8717.0	...
8774907	  715.3	  563.8	 8717.0	...
8774908	  715.2	  565.1	 8708.0	...
8774909	  714.7	  566.2	 8698.0	...
8774910	  714.4	  565.8	 8687.0	...
8774911	  713.8	  564.8	 8684.0	...
8774912	  713.5	  564.1	 8680.0	...
8774913	  714.2	  563.7	 8678.0	...
8774914	  715.3	  564.7	 8676.0	...
8774915	  716.0	  565.8	 8680.0	...
8774916	  715.7	  566.5	 8685.0	...
8774917	  715.2	  566.1	 8691.0	...
8774918	  715.0	  565.8	 8685.0	...
8774919	  714.9	  566.0	 8673.0	...
8774920	  714.7	  566.1	 8662.0	...
8774921	  715.2	  566.2	 8659.0	...
8774922	  715.9	  566.5	 8655.0	...
8774923	  716.8	  566.9	 8647.0	...
8774924	  717.0	  567.1	 8638.0	...
8774925	  717.1	  567.4	 8633.0	...
8774926	  716.8	  567.6	 8633.0	...
8774927	  716.3	  567.8	 8637.0	...
8774928	  716.7	  567.6	 8642.0	...
8774929	  717.5	  567.5	 8636.0	...
8774930	  717.9	  567.6	 8622.0	...
8774931	  717.4	  567.6	 8607.0	...
8774932	  717.0	  567.6	 8602.0	...
8774933	  717.0	  567.5	 8600.0	...
8774934	  717.0	  567.6	 8600.0	...
8774935	  716.9	  567.7	 8601.0	...
8774936	  716.9	  568.0	 8601.0	...
8774937	  717.1	  568.5	 8596.0	...
8774938	  717.3	  568.8	 8585.0	...
8774939	  717.5	  569.1	 8575.0	...
8774940	  717.5	  569.1	 8568.0	...
8774941	  717.5	  569.3	 8566.0	...
8774942	  717.6	  570.5	 8563.0	...
8774943	  717.4	  571.7	 8561.0	...
8774944	  717.2	  572.7	 8562.0	...
8774945	  716.5	  572.8	 8566.0	...
8774946	  716.0	  571.3	 8571.0	...
8774947	  715.7	  569.8	 8573.0	...
8774948	  716.2	  568.9	 8570.0	...
8774949	  717.2	  569.1	 8567.0	...
8774950	  717.9	  569.3	 8563.0	...
8774951	  718.3	  569.0	 8562.0	...
8774952	  718.1	  570.6	 8561.0	...
8774953	  717.6	  572.2	 8559.0	...
8774954	  717.1	  573.8	 8548.0	...
8774955	  717.4	  573.7	 8539.0	...
8774956	  718.1	  573.5	 8533.0	...
8774957	  718.7	  572.4	 8534.0	...
8774958	  718.2	  571.5	 8534.0	...
8774959	  717.5	  570.7	 8534.0	...
8774960	  717.0	  570.8	 8534.0	...
8774961	  716.6	  571.6	 8530.0	...
8774962	  716.2	  572.2	 8523.0	...
8774963	  717.1	  572.5	 8515.0	...
8774964	  717.8	  573.1	 8509.0	...
8774965	  718.0	  573.8	 8505.0	...
8774966	  716.9	  574.6	 8497.0	...
8774967	  717.0	  573.6	 8492.0	...
8774968	  717.7	  572.8	 8490.0	...
8774969	  718.5	  572.3	 8488.0	...
8774970	  718.7	  572.6	 8479.0	...
8774971	  719.4	  572.9	 8469.0	...
8774972	  720.3	  574.5	 8461.0	...
8774973	  720.7	  576.1	 8459.0	...
8774974	  719.4	  577.8	 8465.0	...
8774975	  717.8	  578.2	 8471.0	...
8774976	  716.7	  578.5	 8477.0	...
8774977	  717.0	  578.8	 8475.0	...
8774978	  717.4	  579.3	 8474.0	...
8774979	  718.4	  579.6	 8473.0	...
8774980	  719.2	  579.5	 8463.0	...
8774981	  720.1	  579.1	 8454.0	...
8774982	  720.3	  578.9	 8446.0	...
8774983	  720.1	  578.6	 8448.0	...
8774984	  719.7	  578.0	 8450.0	...
8774985	  719.3	  576.5	 8452.0	...
8774986	  719.4	  575.2	 8451.0	...
8774987	  719.6	  575.1	 8436.0	...
8774988	  719.9	  576.0	 8419.0	...
8774989	  720.2	  578.1	 8403.0	...
8774990	  719.3	  579.5	 8400.0	...
8774991	  718.3	  580.3	 8400.0	...
8774992	  718.4	  579.3	 8397.0	...
8774993	  719.7	  578.0	 8392.0	...
8774994	  721.0	  577.3	 8387.0	...
8774995	  721.1	  577.0	 8386.0	...
8774996	  721.2	  576.6	 8386.0	...
8774997	  721.3	  577.3	 8385.0	...
8774998	  721.4	  578.3	 8382.0	...
8774999	  721.7	  579.9	 8371.0	...
8775000	  721.9	  580.5	 8363.0	...
8775001	  722.3	  581.0	 8356.0	...
8775002	  722.5	  581.0	 8359.0	...
8775003	  722.4	  581.0	 8360.0	...
8775004	  722.1	  581.1	 8361.0	...
8775005	  721.7	  580.8	 8360.0	...
8775006	  721.6	  580.5	 8355.0	...
8775007	  721.5	  580.1	 8349.0	...
8775008	  721.6	  579.9	 8344.0	...
8775009	  721.8	  580.1	 8339.0	...
8775010	  721.9	  580.6	 8335.0	...
8775011	  722.0	  581.0	 8332.0	...
8775012	  722.1	  581.1	 8324.0	...
8775013	  722.7	  581.6	 8315.0	...
8775014	  723.2	  582.2	 8306.0	...
8775015	  723.5	  582.5	 8304.0	...
8775016	  723.4	  582.0	 8301.0	...
8775017	  723.1	  581.7	 8306.0	...
8775018	  723.1	  581.7	 8314.0	...
8775019	  723.1	  581.8	 8319.0	...
8775020	  723.3	  581.9	 8314.0	...
8775021	  723.5	  582.1	 8306.0	...
8775022	  723.6	  582.4	 8301.0	...
8775023	  723.4	  582.7	 8299.0	...
8775024	  723.1	  583.0	 8300.0	...
8775025	  722.6	  583.3	 8295.0	...
8775026	  722.4	  583.5	 8289.0	...
8775027	  722.3	  583.5	 8283.0	...
8775028	  722.5	  583.7	 8282.0	...
8775029	  722.6	  583.9	 8281.0	...
8775030	  722.8	  584.1	 8281.0	...
8775031	  723.0	  583.9	 8282.0	...
8775032	  723.1	  584.0	 8280.0	...
8775033	  723.2	  584.7	 8280.0	...
8775034	  723.0	  585.5	 8279.0	...
8775035	  722.7	  585.7	 8282.0	...
8775036	  721.8	  585.5	 8283.0	...
8775037	  721.0	  585.1	 8281.0	...
8775038	  720.3	  584.9	 8277.0	...
8775039	  720.2	  584.6	 8271.0	...
8775040	  719.9	  584.1	 8269.0	...
8775041	  719.7	  583.8	 8267.0	...
8775042	  719.6	  583.3	 8268.0	...
8775043	  719.9	  583.0	 8267.0	...
8775044	  720.7	  582.4	 8264.0	...
MSG	8775045 0000 _ Number On
8775045	  721.5	  581.9	 8257.0	...
8775046	  722.1	  581.9	 8249.0	...
8775047	  722.6	  582.3	 8244.0	...
8775048	  722.9	  582.8	 8246.0	...
8775049	  723.1	  583.2	 8250.0	...
8775050	  723.1	  583.5	 8246.0	...
8775051	  723.3	  584.5	 8237.0	...
8775052	  723.4	  585.5	 8230.0	...
8775053	  723.6	  586.3	 8230.0	...
8775054	  722.9	  586.4	 8227.0	...
8775055	  722.6	  587.4	 8223.0	...
8775056	  722.7	  588.4	 8219.0	...
8775057	  723.6	  589.5	 8219.0	...
8775058	  724.2	  589.7	 8218.0	...
8775059	  724.3	  588.9	 8217.0	...
8775060	  724.2	  588.0	 8216.0	...
8775061	  723.9	  587.2	 8206.0	...
8775062	  723.5	  587.6	 8195.0	...
8775063	  723.0	  588.4	 8185.0	...
8775064	  722.5	  589.1	 8185.0	...
8775065	  722.4	  589.4	 8184.0	...
8775066	  722.7	  589.1	 8183.0	...
8775067	  723.1	  588.9	 8188.0	...
8775068	  723.2	  589.2	 8193.0	...
8775069	  723.2	  589.6	 8198.0	...
8775070	  723.1	  589.4	 8195.0	...
8775071	  723.1	  588.8	 8186.0	...
8775072	  722.8	  588.1	 8178.0	...
8775073	  722.6	  587.9	 8171.0	...
8775074	  722.6	  588.0	 8169.0	...
8775075	  723.0	  588.2	 8169.0	...
8775076	  723.1	  588.6	 8170.0	...
8775077	  723.2	  588.7	 8171.0	...
8775078	  723.1	  588.8	 8172.0	...
8775079	  723.2	  588.6	 8171.0	...
8775080	  723.2	  588.2	 8173.0	...
8775081	  723.2	  587.9	 8177.0	...
8775082	  722.8	  588.1	 8183.0	...
8775083	  722.3	  588.2	 8186.0	...
8775084	  721.9	  589.2	 8179.0	...
8775085	  722.8	  589.7	 8168.0	...
8775086	  723.5	  589.7	 8157.0	...
8775087	  724.1	  588.7	 8153.0	...
8775088	  724.1	  588.2	 8147.0	...
8775089	  723.3	  587.6	 8140.0	...
8775090	  722.0	  587.2	 8143.0	...
8775091	  720.7	  586.3	 8149.0	...
8775092	  720.1	  585.9	 8151.0	...
8775093	  720.3	  585.4	 8147.0	...
8775094	  720.7	  585.4	 8151.0	...
8775095	  721.3	  586.7	 8158.0	...
8775096	  721.4	  587.9	 8164.0	...
8775097	  721.4	  589.2	 8159.0	...
8775098	  721.5	  589.2	 8146.0	...
8775099	  721.8	  589.2	 8136.0	...
8775100	  722.1	  589.0	 8129.0	...
8775101	  722.3	  588.8	 8135.0	...
8775102	  722.5	  588.1	 8142.0	...
8775103	  722.4	  587.6	 8149.0	...
8775104	  722.2	  587.4	 8144.0	...
8775105	  722.1	  587.9	 8139.0	...
8775106	  722.4	  588.7	 8135.0	...
8775107	  722.6	  589.8	 8135.0	...
8775108	  722.4	  590.6	 8131.0	...
8775109	  722.2	  590.9	 8128.0	...
8775110	  721.8	  590.6	 8128.0	...
8775111	  721.6	  590.8	 8131.0	...
8775112	  722.4	  591.1	 8128.0	...
8775113	  723.4	  591.3	 8122.0	...
8775114	  724.2	  591.4	 8116.0	...
8775115	  724.0	  591.5	 8116.0	...
8775116	  723.6	  591.4	 8117.0	...
8775117	  723.2	  591.1	 8117.0	...
8775118	  722.6	  590.9	 8116.0	...
8775119	  722.3	  590.7	 8115.0	...
8775120	  722.3	  590.4	 8106.0	...
8775121	  722.9	  590.1	 8094.0	...
8775122	  723.5	  590.1	 8082.0	...
8775123	  724.1	  590.4	 8082.0	...
8775124	  724.9	  591.3	 8083.0	...
8775125	  725.6	  592.1	 8085.0	...
8775126	  726.3	  592.7	 8084.0	...
8775127	  726.6	  592.6	 8090.0	...
8775128	  726.6	  593.2	 8095.0	...
8775129	  726.3	  593.8	 8099.0	...
8775130	  726.3	  593.1	 8088.0	...
8775131	  726.8	  591.9	 8079.0	...
8775132	  727.1	  590.9	 8077.0	...
8775133	  727.0	  591.1	 8085.0	...
8775134	  726.7	  591.6	 8091.0	...
8775135	  726.4	  591.9	 8089.0	...
8775136	  725.9	  592.0	 8088.0	...
8775137	  725.6	  591.7	 8088.0	...
8775138	  725.3	  591.1	 8088.0	...
8775139	  725.4	  590.5	 8088.0	...
8775140	  724.0	  590.2	 8090.0	...
8775141	  722.7	  590.2	 8092.0	...
8775142	  722.3	  590.5	 8086.0	...
8775143	  723.4	  590.8	 8077.0	...
8775144	  724.7	  591.3	 8068.0	...
8775145	  725.0	  591.5	 8068.0	...
8775146	  725.4	  591.9	 8070.0	...
8775147	  725.5	  592.2	 8073.0	...
8775148	  725.9	  592.2	 8069.0	...
8775149	  726.1	  591.9	 8064.0	...
8775150	  725.9	  591.4	 8062.0	...
8775151	  726.1	  590.9	 8067.0	...
8775152	  726.2	  590.4	 8072.0	...
8775153	  726.3	  590.0	 8069.0	...
8775154	  726.1	  590.6	 8066.0	...
8775155	  726.0	  591.3	 8061.0	...
8775156	  725.4	  592.1	 8060.0	...
8775157	  724.8	  592.1	 8064.0	...
8775158	  724.1	  591.7	 8069.0	...
8775159	  724.5	  591.2	 8079.0	...
8775160	  724.8	  591.7	 8084.0	...
8775161	  724.9	  592.6	 8089.0	...
8775162	  724.9	  593.5	 8088.0	...
8775163	  724.7	  593.7	 8085.0	...
8775164	  723.8	  594.2	 8083.0	...
8775165	  722.9	  594.6	 8081.0	...
8775166	  722.2	  595.3	 8078.0	...
8775167	  723.4	  595.4	 8072.0	...
8775168	  724.6	  595.6	 8066.0	...
8775169	  725.5	  595.5	 8065.0	...
8775170	  725.5	  594.6	 8065.0	...
8775171	  725.5	  593.8	 8062.0	...
8775172	  725.6	  593.1	 8058.0	...
8775173	  724.4	  593.4	 8057.0	...
8775174	  723.1	  592.6	 8061.0	...
8775175	  721.7	  591.6	 8065.0	...
8775176	  722.6	  591.0	 8068.0	...
8775177	  723.7	  591.6	 8066.0	...
8775178	  724.8	  592.3	 8062.0	...
8775179	  724.8	  592.4	 8058.0	...
8775180	  724.8	  592.2	 8057.0	...
8775181	  724.7	  591.9	 8057.0	...
8775182	  725.2	  591.6	 8058.0	...
8775183	  725.8	  591.9	 8059.0	...
8775184	  726.3	  592.2	 8060.0	...
8775185	  726.2	  592.6	 8052.0	...
8775186	  725.9	  592.5	 8044.0	...
8775187	  725.8	  593.2	 8035.0	...
8775188	  725.8	  594.0	 8037.0	...
8775189	  726.0	  594.0	 8042.0	...
8775190	  726.1	  593.1	 8046.0	...
8775191	  725.7	  592.2	 8053.0	...
8775192	  725.1	  591.8	 8056.0	...
8775193	  724.6	  591.5	 8059.0	...
8775194	  724.3	  591.7	 8060.0	...
8775195	  724.1	  592.1	 8061.0	...
8775196	  723.9	  592.4	 8062.0	...
8775197	  723.9	  592.4	 8065.0	...
8775198	  724.0	  592.7	 8067.0	...
8775199	  724.8	  593.1	 8068.0	...
8775200	  725.4	  593.4	 8068.0	...
8775201	  725.9	  593.5	 8071.0	...
8775202	  725.6	  593.7	 8075.0	...
8775203	  725.1	  592.8	 8078.0	...
8775204	  724.5	  591.8	 8076.0	...
8775205	  723.5	  590.6	 8075.0	...
8775206	  722.9	  590.5	 8084.0	...
8775207	  722.6	  591.0	 8095.0	...
8775208	  723.1	  591.8	 8100.0	...
8775209	  723.6	  592.5	 8084.0	...
8775210	  724.0	  592.6	 8068.0	...
8775211	  724.2	  592.4	 8057.0	...
8775212	  724.3	  592.1	 8056.0	...
8775213	  724.3	  591.8	 8055.0	...
8775214	  724.4	  591.9	 8054.0	...
8775215	  724.2	  592.3	 8053.0	...
8775216	  723.9	  592.6	 8051.0	...
8775217	  723.5	  592.6	 8049.0	...
8775218	  723.4	  592.2	 8057.0	...
8775219	  723.0	  592.0	 8065.0	...
8775220	  722.7	  592.2	 8072.0	...
8775221	  722.2	  592.6	 8071.0	...
8775222	  721.8	  592.9	 8070.0	...
8775223	  721.5	  592.8	 8073.0	...
8775224	  721.8	  592.6	 8075.0	...
8775225	  722.4	  592.8	 8076.0	...
8775226	  723.0	  593.3	 8076.0	...
8775227	  722.6	  593.9	 8075.0	...
8775228	  722.2	  593.5	 8076.0	...
8775229	  721.3	  592.7	 8076.0	...
8775230	  720.9	  591.7	 8075.0	...
8775231	  721.6	  592.2	 8072.0	...
8775232	  722.7	  593.0	 8068.0	...
8775233	  723.6	  593.1	 8074.0	...
8775234	  723.4	  592.5	 8083.0	...
8775235	  722.4	  591.9	 8092.0	...
8775236	  721.5	  591.8	 8090.0	...
8775237	  722.2	  591.4	 8087.0	...
8775238	  723.8	  590.9	 8084.0	...
8775239	  724.0	  591.0	 8081.0	...
8775240	  723.4	  591.4	 8080.0	...
8775241	  723.3	  591.7	 8080.0	...
8775242	  724.6	  591.8	 8080.0	...
8775243	  725.2	  591.8	 8079.0	...
8775244	  725.2	  591.7	 8079.0	...
8775245	  724.5	  591.6	 8082.0	...
8775246	  724.1	  591.6	 8085.0	...
8775247	  723.7	  591.8	 8086.0	...
8775248	  724.0	  591.8	 8076.0	...
8775249	  723.9	  591.9	 8067.0	...
8775250	  723.7	  592.3	 8059.0	...
8775251	  723.3	  592.6	 8062.0	...
8775252	  722.9	  592.6	 8077.0	...
8775253	  722.7	  592.0	 8089.0	...
8775254	  722.1	  590.9	 8100.0	...
8775255	  721.5	  590.1	 8100.0	...
8775256	  721.2	  590.3	 8100.0	...
8775257	  721.5	  590.9	 8097.0	...
8775258	  722.0	  591.5	 8095.0	...
8775259	  722.1	  591.3	 8093.0	...
8775260	  721.6	  590.9	 8094.0	...
8775261	  720.9	  590.6	 8098.0	...
8775262	  719.9	  590.5	 8103.0	...
8775263	  719.6	  591.1	 8106.0	...
8775264	  719.1	  591.7	 8107.0	...
8775265	  718.6	  592.2	 8115.0	...
8775266	  718.0	  592.2	 8123.0	...
8775267	  718.4	  591.4	 8130.0	...
8775268	  719.1	  590.7	 8128.0	...
8775269	  719.7	  590.0	 8126.0	...
8775270	  719.6	  589.9	 8125.0	...
8775271	  719.5	  589.7	 8125.0	...
8775272	  719.2	  589.5	 8128.0	...
8775273	  718.9	  589.4	 8131.0	...
8775274	  718.7	  589.3	 8127.0	...
8775275	  719.1	  589.2	 8120.0	...
8775276	  719.6	  589.3	 8113.0	...
8775277	  720.0	  589.6	 8112.0	...
8775278	  720.0	  589.8	 8112.0	...
8775279	  720.1	  590.0	 8111.0	...
8775280	  719.8	  590.2	 8112.0	...
8775281	  719.8	  590.5	 8114.0	...
8775282	  719.6	  590.8	 8116.0	...
8775283	  719.9	  591.2	 8118.0	...
8775284	  720.1	  591.3	 8120.0	...
8775285	  719.6	  591.5	 8119.0	...
8775286	  719.0	  591.6	 8118.0	...
8775287	  718.6	  591.5	 8117.0	...
8775288	  718.8	  591.1	 8117.0	...
8775289	  719.6	  590.7	 8117.0	...
8775290	  720.2	  590.5	 8119.0	...
8775291	  720.7	  590.2	 8121.0	...
8775292	  721.5	  589.8	 8111.0	...
8775293	  722.2	  589.4	 8099.0	...
8775294	  722.2	  589.3	 8094.0	...
8775295	  721.4	  589.5	 8105.0	...
8775296	  720.0	  589.5	 8116.0	...
8775297	  719.3	  589.4	 8117.0	...
8775298	  718.5	  589.3	 8115.0	...
8775299	  718.1	  589.2	 8118.0	...
8775300	  717.7	  588.7	 8121.0	...
8775301	  717.4	  588.4	 8125.0	...
8775302	  717.4	  588.1	 8126.0	...
8775303	  717.4	  588.4	 8129.0	...
8775304	  717.5	  588.6	 8132.0	...
8775305	  717.6	  588.8	 8135.0	...
8775306	  717.7	  588.8	 8140.0	...
8775307	  717.7	  588.6	 8144.0	...
8775308	  717.5	  588.4	 8147.0	...
8775309	  717.3	  588.6	 8145.0	...
8775310	  717.3	  589.1	 8143.0	...
8775311	  717.9	  589.4	 8141.0	...
8775312	  718.5	  589.5	 8140.0	...
8775313	  719.0	  589.2	 8139.0	...
8775314	  718.5	  589.0	 8144.0	...
8775315	  717.9	  588.7	 8149.0	...
8775316	  717.4	  588.5	 8154.0	...
8775317	  718.0	  588.5	 8153.0	...
8775318	  718.5	  588.7	 8150.0	...
8775319	  718.3	  588.1	 8148.0	...
8775320	  717.5	  587.4	 8145.0	...
8775321	  716.8	  586.6	 8144.0	...
8775322	  716.6	  586.1	 8144.0	...
8775323	  716.3	  585.6	 8152.0	...
8775324	  716.7	  585.8	 8161.0	...
8775325	  717.4	  586.6	 8170.0	...
8775326	  718.1	  587.3	 8170.0	...
8775327	  718.1	  587.1	 8169.0	...
8775328	  717.8	  587.0	 8163.0	...
8775329	  717.5	  586.8	 8158.0	...
8775330	  717.5	  586.8	 8152.0	...
8775331	  717.8	  586.7	 8153.0	...
8775332	  718.2	  586.6	 8156.0	...
8775333	  718.3	  586.5	 8160.0	...
8775334	  718.1	  586.2	 8163.0	...
8775335	  717.7	  586.0	 8164.0	...
8775336	  717.5	  585.9	 8170.0	...
8775337	  717.4	  585.9	 8176.0	...
8775338	  716.6	  586.2	 8187.0	...
8775339	  715.7	  586.6	 8194.0	...
8775340	  716.0	  586.8	 8200.0	...
8775341	  716.9	  586.9	 8197.0	...
8775342	  717.8	  586.8	 8193.0	...
8775343	  717.8	  587.0	 8185.0	...
8775344	  718.1	  587.2	 8180.0	...
8775345	  718.5	  587.4	 8178.0	...
8775346	  718.9	  587.6	 8174.0	...
8775347	  719.3	  587.5	 8170.0	...
8775348	  719.4	  587.1	 8166.0	...
8775349	  719.5	  586.0	 8167.0	...
8775350	  719.6	  585.0	 8167.0	...
8775351	  719.9	  583.8	 8166.0	...
8775352	  720.1	  583.2	 8165.0	...
8775353	  719.6	  582.2	 8174.0	...
8775354	  719.0	  581.0	 8184.0	...
8775355	  718.4	  579.9	 8194.0	...
8775356	  718.4	  579.1	 8194.0	...
8775357	  718.4	  578.6	 8194.0	...
8775358	  718.5	  577.2	 8192.0	...
8775359	  718.5	  576.2	 8189.0	...
MSG	8775360 0000 _ Number Off
8775360	  718.5	  575.4	 8186.0	...
8775361	  718.3	  575.9	 8185.0	...
8775362	  717.9	  576.2	 8188.0	...
8775363	  717.8	  576.6	 8191.0	...
8775364	  717.8	  576.8	 8194.0	...
8775365	  718.0	  576.4	 8194.0	...
8775366	  718.0	  575.3	 8193.0	...
8775367	  717.9	  574.3	 8191.0	...
8775368	  717.5	  573.8	 8189.0	...
8775369	  716.7	  574.0	 8190.0	...
8775370	  716.3	  574.1	 8199.0	...
8775371	  716.0	  574.2	 8207.0	...
8775372	  716.0	  574.2	 8216.0	...
8775373	  715.0	  573.6	 8216.0	...
8775374	  714.1	  572.9	 8215.0	...
8775375	  713.5	  572.2	 8216.0	...
8775376	  713.7	  572.3	 8217.0	...
8775377	  713.9	  572.5	 8218.0	...
8775378	  714.0	  572.7	 8218.0	...
8775379	  713.8	  572.0	 8221.0	...
8775380	  713.5	  571.2	 8225.0	...
8775381	  713.4	  570.9	 8229.0	...
8775382	  713.5	  572.3	 8230.0	...
8775383	  714.7	  573.4	 8230.0	...
8775384	  715.7	  574.0	 8228.0	...
8775385	  716.5	  573.0	 8226.0	...
8775386	  716.3	  572.3	 8229.0	...
8775387	  716.1	  571.7	 8233.0	...
8775388	  715.8	  571.7	 8237.0	...
8775389	  715.3	  571.8	 8236.0	...
8775390	  714.3	  571.3	 8237.0	...
8775391	  713.3	  570.9	 8246.0	...
8775392	  712.7	  570.6	 8256.0	...
8775393	  713.0	  570.8	 8266.0	...
8775394	  713.5	  570.8	 8269.0	...
8775395	  713.6	  570.6	 8270.0	...
8775396	  713.4	  570.5	 8272.0	...
8775397	  713.2	  570.5	 8273.0	...
8775398	  712.6	  570.4	 8275.0	...
8775399	  712.0	  570.4	 8274.0	...
8775400	  712.2	  570.2	 8273.0	...
8775401	  713.2	  570.0	 8273.0	...
8775402	  714.3	  569.9	 8274.0	...
8775403	  714.5	  569.8	 8275.0	...
8775404	  714.1	  569.7	 8272.0	...
8775405	  713.9	  570.3	 8269.0	...
8775406	  713.8	  571.1	 8266.0	...
8775407	  714.4	  571.8	 8266.0	...
8775408	  715.5	  571.8	 8256.0	...
8775409	  716.5	  572.3	 8246.0	...
8775410	  716.5	  573.0	 8237.0	...
8775411	  716.0	  573.7	 8236.0	...
8775412	  715.1	  573.9	 8238.0	...
8775413	  714.6	  572.0	 8243.0	...
8775414	  714.5	  570.3	 8247.0	...
8775415	  714.9	  568.6	 8251.0	...
8775416	  716.2	  568.9	 8251.0	...
8775417	  717.2	  569.6	 8254.0	...
8775418	  718.2	  570.3	 8257.0	...
8775419	  718.7	  571.0	 8259.0	...
8775420	  718.2	  571.1	 8253.0	...
8775421	  717.3	  570.8	 8249.0	...
8775422	  716.4	  569.9	 8246.0	...
8775423	  716.4	  568.8	 8246.0	...
8775424	  716.5	  568.2	 8244.0	...
8775425	  716.7	  569.0	 8242.0	...
8775426	  716.4	  569.9	 8249.0	...
8775427	  716.0	  570.3	 8256.0	...
8775428	  716.0	  570.0	 8257.0	...
8775429	  716.5	  569.9	 8251.0	...
8775430	  717.3	  570.2	 8245.0	...
8775431	  717.4	  570.2	 8250.0	...
8775432	  716.7	  570.3	 8254.0	...
8775433	  715.9	  570.8	 8259.0	...
8775434	  715.3	  571.5	 8259.0	...
8775435	  715.7	  571.8	 8259.0	...
8775436	  715.6	  571.7	 8258.0	...
8775437	  715.3	  571.6	 8256.0	...
8775438	  714.7	  571.6	 8255.0	...
8775439	  714.7	  570.0	 8261.0	...
8775440	  714.8	  568.2	 8267.0	...
8775441	  715.0	  566.5	 8272.0	...
8775442	  715.3	  568.0	 8269.0	...
8775443	  715.8	  569.7	 8260.0	...
8775444	  716.3	  570.7	 8254.0	...
8775445	  715.9	  569.7	 8252.0	...
8775446	  715.3	  568.4	 8254.0	...
8775447	  714.4	  567.7	 8256.0	...
8775448	  713.7	  567.1	 8267.0	...
8775449	  713.1	  566.8	 8277.0	...
8775450	  713.2	  566.9	 8287.0	...
8775451	  713.7	  567.3	 8287.0	...
8775452	  714.2	  567.9	 8288.0	...
8775453	  713.8	  568.1	 8290.0	...
8775454	  713.5	  568.4	 8292.0	...
8775455	  712.8	  568.5	 8295.0	...
8775456	  712.6	  568.7	 8299.0	...
8775457	  712.4	  569.0	 8308.0	...
8775458	  712.3	  569.0	 8316.0	...
8775459	  712.2	  568.5	 8314.0	...
8775460	  712.5	  568.3	 8305.0	...
8775461	  713.3	  568.6	 8296.0	...
8775462	  714.1	  569.1	 8290.0	...
8775463	  713.9	  568.5	 8283.0	...
8775464	  712.8	  567.6	 8289.0	...
8775465	  711.7	  567.4	 8302.0	...
8775466	  711.3	  568.1	 8313.0	...
8775467	  712.2	  568.4	 8310.0	...
8775468	  713.0	  568.1	 8305.0	...
8775469	  714.6	  567.6	 8303.0	...
8775470	  715.3	  567.1	 8302.0	...
8775471	  715.1	  566.7	 8308.0	...
8775472	  713.9	  566.2	 8315.0	...
8775473	  712.9	  565.8	 8323.0	...
8775474	  712.8	  565.3	 8324.0	...
8775475	  712.9	  565.4	 8322.0	...
8775476	  713.6	  565.3	 8312.0	...
8775477	  714.4	  565.2	 8302.0	...
8775478	  715.6	  565.3	 8295.0	...
8775479	  716.1	  565.8	 8295.0	...
8775480	  716.5	  565.9	 8301.0	...
8775481	  716.5	  565.8	 8310.0	...
8775482	  716.5	  565.4	 8320.0	...
8775483	  716.6	  565.5	 8321.0	...
8775484	  716.4	  565.2	 8318.0	...
8775485	  716.0	  565.0	 8315.0	...
8775486	  715.9	  565.6	 8314.0	...
8775487	  716.4	  566.4	 8314.0	...
8775488	  716.9	  567.1	 8309.0	...
8775489	  717.0	  567.0	 8305.0	...
8775490	  716.5	  566.9	 8304.0	...
8775491	  716.0	  566.8	 8306.0	...
8775492	  715.5	  566.8	 8308.0	...
8775493	  715.5	  567.1	 8308.0	...
8775494	  715.5	  567.7	 8309.0	...
8775495	  714.8	  568.3	 8309.0	...
8775496	  714.2	  567.2	 8310.0	...
8775497	  713.9	  565.7	 8309.0	...
8775498	  714.3	  565.1	 8308.0	...
8775499	  714.7	  566.0	 8307.0	...
8775500	  714.8	  567.1	 8307.0	...
8775501	  714.6	  567.2	 8317.0	...
8775502	  713.7	  567.2	 8327.0	...
8775503	  712.9	  566.7	 8339.0	...
8775504	  712.5	  566.5	 8341.0	...
8775505	  713.5	  566.7	 8338.0	...
8775506	  714.4	  567.3	 8336.0	...
8775507	  715.2	  567.2	 8333.0	...
8775508	  715.4	  566.5	 8336.0	...
8775509	  715.5	  565.7	 8340.0	...
8775510	  714.9	  565.1	 8346.0	...
8775511	  714.3	  565.0	 8348.0	...
8775512	  714.4	  565.2	 8345.0	...
8775513	  715.2	  565.4	 8340.0	...
8775514	  715.9	  565.6	 8333.0	...
8775515	  715.5	  565.7	 8337.0	...
8775516	  715.2	  565.8	 8341.0	...
8775517	  714.9	  565.9	 8346.0	...
8775518	  715.0	  566.0	 8345.0	...
8775519	  715.2	  566.0	 8338.0	...
8775520	  715.3	  565.7	 8332.0	...
8775521	  715.4	  564.6	 8326.0	...
8775522	  715.6	  563.2	 8325.0	...
8775523	  715.7	  562.1	 8325.0	...
8775524	  715.1	  561.8	 8327.0	...
8775525	  714.3	  561.9	 8328.0	...
8775526	  713.4	  562.2	 8328.0	...
8775527	  713.3	  562.5	 8323.0	...
8775528	  713.4	  563.1	 8320.0	...
8775529	  714.0	  564.3	 8322.0	...
8775530	  714.5	  565.3	 8329.0	...
8775531	  714.8	  564.8	 8337.0	...
8775532	  714.7	  563.5	 8340.0	...
8775533	  714.6	  563.1	 8340.0	...
8775534	  714.5	  564.0	 8340.0	...
8775535	  714.5	  565.4	 8342.0	...
8775536	  714.4	  565.9	 8346.0	...
8775537	  714.2	  564.8	 8348.0	...
8775538	  714.1	  563.2	 8346.0	...
8775539	  714.4	  561.1	 8342.0	...
8775540	  715.0	  560.7	 8340.0	...
8775541	  714.9	  560.7	 8348.0	...
8775542	  714.4	  561.2	 8356.0	...
8775543	  713.8	  561.8	 8365.0	...
8775544	  714.0	  561.8	 8363.0	...
8775545	  714.3	  562.5	 8361.0	...
8775546	  713.9	  563.3	 8363.0	...
8775547	  713.2	  564.6	 8366.0	...
8775548	  712.2	  565.1	 8368.0	...
8775549	  711.8	  565.4	 8367.0	...
8775550	  711.6	  565.1	 8367.0	...
8775551	  711.7	  564.6	 8369.0	...
8775552	  711.9	  564.1	 8370.0	...
8775553	  711.9	  564.0	 8376.0	...
8775554	  712.8	  563.9	 8382.0	...
8775555	  713.6	  563.6	 8389.0	...
8775556	  714.2	  563.2	 8389.0	...
8775557	  713.9	  562.9	 8388.0	...
8775558	  713.7	  562.5	 8386.0	...
8775559	  713.3	  561.7	 8380.0	...
8775560	  712.9	  560.9	 8376.0	...
MSG	8775561 0000 _ Number On
8775561	  712.8	  560.8	 8373.0	...
8775562	  713.1	  561.3	 8376.0	...
8775563	  713.4	  561.8	 8378.0	...
8775564	  713.4	  562.0	 8379.0	...
8775565	  713.4	  562.6	 8377.0	...
8775566	  713.1	  563.2	 8373.0	...
8775567	  712.9	  563.6	 8369.0	...
8775568	  713.3	  563.2	 8366.0	...
8775569	  714.2	  562.7	 8370.0	...
8775570	  715.1	  562.8	 8377.0	...
8775571	  715.3	  563.3	 8383.0	...
8775572	  715.3	  563.5	 8384.0	...
8775573	  715.2	  562.9	 8382.0	...
8775574	  715.1	  562.6	 8387.0	...
8775575	  714.7	  562.6	 8393.0	...
8775576	  714.2	  562.8	 8395.0	...
8775577	  713.9	  562.8	 8391.0	...
8775578	  713.9	  562.7	 8386.0	...
8775579	  714.4	  562.5	 8384.0	...
8775580	  715.0	  562.2	 8381.0	...
8775581	  714.5	  561.3	 8380.0	...
8775582	  713.5	  560.6	 8380.0	...
8775583	  712.6	  559.9	 8381.0	...
8775584	  712.7	  560.0	 8382.0	...
8775585	  712.8	  559.9	 8382.0	...
8775586	  712.8	  559.7	 8382.0	...
8775587	  711.2	  559.4	 8400.0	...
8775588	  709.9	  559.1	 8418.0	...
8775589	  708.9	  558.9	 8429.0	...
8775590	  710.3	  558.6	 8423.0	...
8775591	  711.6	  559.0	 8415.0	...
8775592	  712.7	  559.5	 8412.0	...
8775593	  712.9	  560.1	 8409.0	...
8775594	  712.9	  560.0	 8409.0	...
8775595	  712.7	  559.9	 8406.0	...
8775596	  712.3	  560.0	 8405.0	...
8775597	  711.5	  560.1	 8404.0	...
8775598	  710.9	  559.9	 8408.0	...
8775599	  710.6	  559.9	 8411.0	...
8775600	  710.5	  559.8	 8414.0	...
8775601	  710.7	  560.3	 8414.0	...
8775602	  711.3	  560.5	 8420.0	...
8775603	  711.8	  560.1	 8426.0	...
8775604	  711.7	  558.5	 8435.0	...
8775605	  711.2	  556.9	 8438.0	...
8775606	  710.6	  557.6	 8433.0	...
8775607	  710.3	  559.4	 8425.0	...
8775608	  710.0	  560.8	 8418.0	...
8775609	  709.9	  560.7	 8420.0	...
8775610	  709.9	  560.5	 8423.0	...
8775611	  709.9	  560.3	 8427.0	...
8775612	  710.6	  559.5	 8428.0	...
8775613	  711.4	  559.1	 8428.0	...
8775614	  712.2	  559.4	 8425.0	...
8775615	  712.1	  560.0	 8422.0	...
8775616	  711.6	  560.7	 8424.0	...
8775617	  711.6	  561.7	 8428.0	...
8775618	  711.9	  562.4	 8432.0	...
8775619	  712.3	  561.2	 8433.0	...
8775620	  712.4	  559.9	 8436.0	...
8775621	  712.2	  558.8	 8440.0	...
8775622	  711.3	  558.9	 8444.0	...
8775623	  710.2	  558.5	 8446.0	...
8775624	  708.8	  557.4	 8447.0	...
8775625	  708.3	  556.5	 8447.0	...
8775626	  708.9	  556.4	 8445.0	...
8775627	  709.9	  557.0	 8442.0	...
8775628	  710.9	  557.6	 8441.0	...
8775629	  711.0	  558.0	 8442.0	...
8775630	  710.6	  558.4	 8445.0	...
8775631	  709.3	  558.9	 8448.0	...
8775632	  708.0	  559.0	 8451.0	...
8775633	  708.4	  559.0	 8455.0	...
8775634	  709.7	  558.9	 8459.0	...
8775635	  711.1	  558.6	 8462.0	...
8775636	  711.3	  558.4	 8457.0	...
8775637	  711.4	  558.3	 8451.0	...
8775638	  711.1	  558.6	 8446.0	...
8775639	  710.8	  558.8	 8449.0	...
8775640	  710.6	  558.0	 8454.0	...
8775641	  710.3	  557.0	 8457.0	...
8775642	  710.3	  558.1	 8454.0	...
8775643	  710.1	  560.2	 8450.0	...
8775644	  710.1	  562.0	 8448.0	...
8775645	  710.4	  561.8	 8449.0	...
8775646	  710.9	  561.5	 8451.0	...
8775647	  711.4	  561.4	 8451.0	...
8775648	  711.2	  561.4	 8453.0	...
8775649	  710.9	  561.1	 8454.0	...
8775650	  711.1	  560.7	 8453.0	...
8775651	  711.3	  560.3	 8450.0	...
8775652	  711.4	  559.9	 8447.0	...
8775653	  711.4	  559.5	 8447.0	...
8775654	  711.4	  558.7	 8447.0	...
8775655	  711.6	  558.2	 8447.0	...
8775656	  712.0	  557.7	 8448.0	...
8775657	  712.5	  558.1	 8456.0	...
8775658	  712.8	  558.3	 8463.0	...
8775659	  712.8	  558.5	 8471.0	...
8775660	  712.7	  558.8	 8473.0	...
8775661	  712.3	  559.2	 8474.0	...
8775662	  712.0	  559.4	 8474.0	...
8775663	  711.9	  559.0	 8474.0	...
8775664	  712.0	  559.1	 8474.0	...
8775665	  712.0	  559.7	 8474.0	...
8775666	  712.0	  560.3	 8474.0	...
8775667	  712.0	  560.4	 8463.0	...
8775668	  712.0	  560.1	 8452.0	...
8775669	  712.0	  559.7	 8441.0	...
8775670	  712.9	  559.1	 8441.0	...
8775671	  713.9	  558.9	 8443.0	...
8775672	  714.1	  559.5	 8444.0	...
8775673	  713.4	  560.5	 8444.0	...
8775674	  712.9	  561.4	 8454.0	...
8775675	  713.4	  560.4	 8466.0	...
8775676	  713.9	  559.2	 8479.0	...
8775677	  712.9	  558.1	 8481.0	...
8775678	  711.7	  558.3	 8483.0	...
8775679	  710.5	  558.5	 8484.0	...
8775680	  710.4	  558.5	 8484.0	...
8775681	  710.8	  558.5	 8480.0	...
8775682	  711.2	  558.0	 8477.0	...
8775683	  711.6	  557.4	 8474.0	...
8775684	  711.6	  557.8	 8475.0	...
8775685	  711.9	  559.4	 8471.0	...
8775686	  711.9	  561.0	 8466.0	...
8775687	  711.7	  560.5	 8468.0	...
8775688	  711.4	  559.5	 8477.0	...
8775689	  711.2	  558.4	 8486.0	...
8775690	  711.1	  559.0	 8486.0	...
8775691	  712.4	  559.2	 8476.0	...
8775692	  713.7	  559.2	 8467.0	...
8775693	  714.1	  558.7	 8464.0	...
8775694	  713.2	  558.6	 8468.0	...
8775695	  712.5	  558.4	 8473.0	...
8775696	  713.0	  558.1	 8474.0	...
8775697	  713.4	  558.0	 8475.0	...
8775698	  713.7	  558.1	 8477.0	...
8775699	  713.7	  558.2	 8479.0	...
8775700	  713.8	  558.2	 8480.0	...
8775701	  713.8	  558.5	 8480.0	...
8775702	  713.7	  559.0	 8481.0	...
8775703	  713.6	  559.4	 8487.0	...
8775704	  712.5	  558.6	 8496.0	...
8775705	  711.4	  557.6	 8505.0	...
8775706	  710.3	  556.6	 8507.0	...
8775707	  710.6	  556.6	 8501.0	...
8775708	  711.0	  556.7	 8495.0	...
8775709	  711.4	  556.3	 8489.0	...
8775710	  711.5	  556.0	 8488.0	...
8775711	  711.5	  556.2	 8487.0	...
8775712	  711.4	  556.9	 8489.0	...
8775713	  710.9	  557.6	 8494.0	...
8775714	  710.4	  557.7	 8498.0	...
8775715	  710.2	  557.7	 8500.0	...
8775716	  710.2	  556.9	 8507.0	...
8775717	  709.9	  556.0	 8514.0	...
8775718	  709.7	  555.2	 8522.0	...
8775719	  709.8	  556.2	 8522.0	...
8775720	  710.2	  557.2	 8521.0	...
8775721	  710.9	  558.3	 8522.0	...
8775722	  711.7	  558.7	 8523.0	...
8775723	  712.5	  558.4	 8525.0	...
8775724	  711.9	  558.1	 8525.0	...
8775725	  710.6	  558.6	 8525.0	...
8775726	  709.3	  559.6	 8524.0	...
8775727	  708.8	  558.6	 8529.0	...
8775728	  708.3	  556.8	 8536.0	...
8775729	  709.0	  556.3	 8540.0	...
8775730	  710.1	  557.6	 8535.0	...
8775731	  711.2	  558.9	 8531.0	...
8775732	  711.2	  558.8	 8531.0	...
8775733	  711.3	  559.0	 8531.0	...
8775734	  711.3	  559.5	 8528.0	...
8775735	  711.4	  559.9	 8523.0	...
8775736	  712.0	  559.8	 8513.0	...
8775737	  712.2	  559.4	 8508.0	...
8775738	  712.4	  559.0	 8508.0	...
8775739	  711.9	  558.4	 8514.0	...
8775740	  711.6	  557.6	 8519.0	...
8775741	  712.7	  556.7	 8518.0	...
8775742	  714.1	  556.2	 8517.0	...
8775743	  714.4	  556.2	 8516.0	...
8775744	  713.3	  556.2	 8515.0	...
8775745	  712.2	  556.2	 8515.0	...
8775746	  711.6	  555.5	 8519.0	...
8775747	  711.1	  555.0	 8524.0	...
8775748	  710.4	  556.2	 8524.0	...
8775749	  710.3	  558.0	 8520.0	...
8775750	  711.0	  559.6	 8514.0	...
8775751	  712.0	  559.8	 8511.0	...
8775752	  713.1	  559.9	 8508.0	...
8775753	  713.2	  559.4	 8508.0	...
8775754	  713.2	  558.7	 8511.0	...
8775755	  713.0	  557.5	 8515.0	...
8775756	  712.8	  557.1	 8520.0	...
8775757	  712.7	  556.8	 8523.0	...
8775758	  712.9	  557.0	 8524.0	...
8775759	  713.1	  557.2	 8522.0	...
8775760	  713.4	  557.2	 8526.0	...
8775761	  713.5	  557.4	 8531.0	...
8775762	  712.6	  557.7	 8542.0	...
8775763	  711.8	  558.0	 8548.0	...
8775764	  711.8	  558.0	 8552.0	...
8775765	  712.7	  557.9	 8553.0	...
8775766	  713.6	  557.3	 8554.0	...
8775767	  713.4	  556.7	 8547.0	...
8775768	  712.5	  556.3	 8538.0	...
8775769	  711.7	  556.6	 8528.0	...
8775770	  712.8	  557.3	 8515.0	...
8775771	  714.8	  557.9	 8503.0	...
8775772	  716.5	  557.8	 8497.0	...
8775773	  716.1	  557.2	 8509.0	...
8775774	  715.4	  557.1	 8521.0	...
8775775	  714.9	  557.7	 8527.0	...
8775776	  714.2	  558.5	 8527.0	...
8775777	  713.9	  558.7	 8526.0	...
8775778	  713.7	  559.0	 8526.0	...
8775779	  713.7	  559.2	 8527.0	...
8775780	  713.6	  559.3	 8528.0	...
8775781	  713.2	  558.9	 8529.0	...
8775782	  712.9	  558.3	 8530.0	...
8775783	  713.4	  558.2	 8528.0	...
8775784	  714.0	  558.8	 8523.0	...
8775785	  714.5	  559.1	 8517.0	...
8775786	  714.5	  558.1	 8512.0	...
8775787	  714.9	  557.1	 8511.0	...
8775788	  715.2	  556.4	 8510.0	...
8775789	  715.2	  556.4	 8512.0	...
8775790	  715.2	  557.2	 8512.0	...
8775791	  715.3	  558.5	 8511.0	...
8775792	  715.4	  559.7	 8510.0	...
8775793	  715.3	  560.6	 8510.0	...
8775794	  714.9	  561.5	 8512.0	...
8775795	  714.6	  562.4	 8519.0	...
8775796	  714.5	  562.0	 8526.0	...
8775797	  714.6	  561.1	 8534.0	...
8775798	  714.7	  560.3	 8536.0	...
8775799	  714.8	  559.7	 8539.0	...
8775800	  715.1	  559.0	 8539.0	...
8775801	  715.3	  558.2	 8539.0	...
8775802	  715.5	  558.0	 8539.0	...
8775803	  715.5	  558.7	 8539.0	...
8775804	  714.1	  559.2	 8539.0	...
8775805	  712.8	  559.7	 8538.0	...
8775806	  712.7	  559.3	 8538.0	...
8775807	  714.1	  559.4	 8538.0	...
8775808	  715.3	  559.8	 8539.0	...
8775809	  715.0	  560.4	 8539.0	...
8775810	  714.7	  560.0	 8539.0	...
8775811	  714.4	  558.7	 8539.0	...
8775812	  714.8	  557.3	 8538.0	...
8775813	  715.1	  555.9	 8537.0	...
8775814	  715.5	  555.1	 8535.0	...
8775815	  715.6	  555.7	 8533.0	...
8775816	  715.9	  557.2	 8532.0	...
8775817	  716.0	  558.5	 8533.0	...
8775818	  716.0	  558.7	 8535.0	...
8775819	  716.1	  559.7	 8536.0	...
8775820	  715.3	  561.0	 8538.0	...
8775821	  714.4	  561.9	 8541.0	...
8775822	  713.2	  561.1	 8549.0	...
8775823	  712.5	  559.7	 8567.0	...
8775824	  711.9	  559.1	 8584.0	...
8775825	  712.4	  559.2	 8582.0	...
8775826	  713.2	  560.1	 8568.0	...
8775827	  713.6	  560.8	 8554.0	...
8775828	  713.2	  561.0	 8557.0	...
8775829	  712.9	  560.7	 8559.0	...
8775830	  713.0	  559.9	 8562.0	...
8775831	  713.1	  559.3	 8562.0	...
8775832	  712.8	  558.7	 8561.0	...
8775833	  712.4	  558.4	 8560.0	...
8775834	  712.1	  558.1	 8562.0	...
8775835	  712.4	  558.6	 8564.0	...
8775836	  712.9	  559.3	 8565.0	...
8775837	  713.0	  560.2	 8565.0	...
8775838	  712.5	  560.3	 8565.0	...
8775839	  711.9	  559.8	 8571.0	...
8775840	  711.2	  558.8	 8578.0	...
8775841	  710.7	  557.8	 8585.0	...
8775842	  710.4	  557.7	 8588.0	...
8775843	  710.6	  558.3	 8591.0	...
8775844	  711.4	  558.9	 8592.0	...
8775845	  712.3	  559.3	 8589.0	...
8775846	  713.0	  559.4	 8586.0	...
8775847	  713.2	  559.5	 8592.0	...
8775848	  713.0	  559.6	 8600.0	...
8775849	  712.5	  559.3	 8605.0	...
8775850	  712.0	  558.9	 8601.0	...
8775851	  711.5	  557.8	 8596.0	...
8775852	  711.1	  556.9	 8593.0	...
8775853	  710.8	  557.0	 8592.0	...
8775854	  711.3	  557.6	 8592.0	...
8775855	  712.4	  558.1	 8593.0	...
8775856	  713.3	  557.8	 8593.0	...
8775857	  713.5	  557.7	 8593.0	...
8775858	  713.7	  558.3	 8592.0	...
8775859	  714.1	  558.9	 8586.0	...
8775860	  714.4	  559.3	 8580.0	...
8775861	  714.7	  559.1	 8578.0	...
8775862	  714.8	  558.9	 8581.0	...
8775863	  715.0	  558.2	 8583.0	...
8775864	  715.1	  557.6	 8581.0	...
8775865	  714.7	  556.8	 8581.0	...
8775866	  714.2	  556.6	 8583.0	...
8775867	  713.6	  556.4	 8587.0	...
8775868	  713.5	  556.5	 8593.0	...
8775869	  713.9	  557.4	 8598.0	...
8775870	  714.3	  558.4	 8602.0	...
8775871	  714.7	  559.0	 8604.0	...
8775872	  714.9	  559.0	 8607.0	...
MSG	8775873 0000 _ Number Off
8775873	  715.3	  559.0	 8611.0	...
8775874	  714.6	  558.5	 8618.0	...
8775875	  713.5	  558.0	 8624.0	...
8775876	  712.3	  557.5	 8627.0	...
8775877	  712.2	  557.4	 8626.0	...
8775878	  712.2	  557.1	 8627.0	...
8775879	  712.4	  556.9	 8628.0	...
8775880	  712.7	  557.4	 8629.0	...
8775881	  712.9	  558.1	 8630.0	...
8775882	  713.1	  558.6	 8629.0	...
8775883	  713.2	  558.1	 8627.0	...
8775884	  713.2	  557.2	 8626.0	...
8775885	  713.8	  556.6	 8623.0	...
8775886	  714.5	  556.3	 8617.0	...
8775887	  715.2	  556.3	 8610.0	...
8775888	  714.5	  556.6	 8607.0	...
8775889	  714.1	  557.1	 8608.0	...
8775890	  713.7	  557.6	 8611.0	...
8775891	  713.2	  557.8	 8615.0	...
8775892	  712.4	  557.5	 8623.0	...
8775893	  711.7	  558.5	 8629.0	...
8775894	  711.9	  559.8	 8635.0	...
8775895	  712.0	  560.7	 8633.0	...
8775896	  712.1	  560.8	 8631.0	...
8775897	  712.3	  560.8	 8629.0	...
8775898	  712.6	  561.4	 8628.0	...
8775899	  713.0	  561.5	 8628.0	...
8775900	  713.1	  560.7	 8630.0	...
8775901	  712.9	  559.7	 8633.0	...
8775902	  712.5	  558.6	 8636.0	...
8775903	  712.0	  558.3	 8643.0	...
8775904	  711.8	  558.1	 8648.0	...
8775905	  711.5	  558.0	 8654.0	...
8775906	  712.0	  557.9	 8654.0	...
8775907	  712.6	  557.9	 8650.0	...
8775908	  713.2	  557.9	 8647.0	...
8775909	  713.5	  557.9	 8646.0	...
8775910	  713.7	  557.8	 8652.0	...
8775911	  713.8	  557.5	 8657.0	...
8775912	  713.7	  557.0	 8660.0	...
8775913	  713.2	  556.6	 8656.0	...
8775914	  712.8	  556.8	 8654.0	...
8775915	  712.6	  557.2	 8653.0	...
8775916	  712.8	  557.6	 8659.0	...
8775917	  713.3	  557.5	 8664.0	...
8775918	  713.8	  557.2	 8667.0	...
8775919	  714.2	  556.4	 8667.0	...
8775920	  714.2	  555.7	 8669.0	...
8775921	  713.6	  555.2	 8674.0	...
8775922	  712.9	  555.2	 8681.0	...
8775923	  712.2	  555.8	 8686.0	...
8775924	  713.3	  556.3	 8677.0	...
8775925	  714.3	  556.8	 8666.0	...
8775926	  714.7	  556.5	 8662.0	...
8775927	  714.1	  556.3	 8668.0	...
8775928	  712.6	  556.1	 8676.0	...
8775929	  711.4	  556.2	 8677.0	...
8775930	  710.1	  556.4	 8678.0	...
8775931	  709.7	  556.5	 8680.0	...
8775932	  709.6	  556.6	 8683.0	...
8775933	  710.2	  556.6	 8684.0	...
8775934	  711.0	  556.7	 8681.0	...
8775935	  711.8	  556.9	 8676.0	...
8775936	  711.8	  557.2	 8675.0	...
8775937	  711.6	  557.0	 8677.0	...
8775938	  712.3	  556.6	 8679.0	...
8775939	  713.2	  556.1	 8687.0	...
8775940	  713.7	  555.8	 8696.0	...
8775941	  713.1	  555.8	 8705.0	...
8775942	  712.3	  555.7	 8704.0	...
8775943	  711.7	  555.8	 8704.0	...
8775944	  711.4	  555.8	 8706.0	...
8775945	  711.2	  556.1	 8710.0	...
8775946	  711.2	  556.4	 8712.0	...
8775947	  711.8	  556.6	 8714.0	...
8775948	  712.4	  556.5	 8716.0	...
8775949	  713.2	  556.3	 8716.0	...
8775950	  713.2	  556.0	 8714.0	...
8775951	  713.2	  555.5	 8709.0	...
8775952	  713.0	  554.9	 8706.0	...
8775953	  713.0	  555.2	 8702.0	...
8775954	  712.9	  555.5	 8701.0	...
8775955	  712.8	  555.5	 8704.0	...
8775956	  712.6	  555.1	 8708.0	...
8775957	  712.5	  555.0	 8714.0	...
8775958	  712.4	  555.1	 8716.0	...
8775959	  711.6	  555.1	 8717.0	...
8775960	  710.7	  555.0	 8717.0	...
8775961	  710.2	  554.8	 8717.0	...
8775962	  710.9	  554.7	 8714.0	...
8775963	  711.5	  554.8	 8710.0	...
8775964	  711.6	  554.9	 8713.0	...
8775965	  711.4	  554.9	 8720.0	...
8775966	  712.4	  554.8	 8726.0	...
8775967	  713.6	  554.7	 8724.0	...
8775968	  714.6	  554.8	 8724.0	...
8775969	  714.4	  555.1	 8722.0	...
8775970	  714.2	  555.0	 8720.0	...
8775971	  713.9	  555.0	 8718.0	...
8775972	  713.4	  555.0	 8719.0	...
8775973	  713.1	  555.2	 8719.0	...
8775974	  713.7	  555.1	 8719.0	...
8775975	  714.5	  555.0	 8719.0	...
8775976	  714.1	  555.1	 8726.0	...
8775977	  712.9	  554.7	 8732.0	...
8775978	  711.8	  554.3	 8741.0	...
8775979	  711.9	  553.8	 8746.0	...
8775980	  712.0	  553.8	 8749.0	...
8775981	  711.8	  553.8	 8750.0	...
8775982	  712.1	  554.1	 8746.0	...
8775983	  712.9	  554.3	 8744.0	...
8775984	  714.3	  554.6	 8741.0	...
8775985	  715.1	  554.6	 8742.0	...
8775986	  715.7	  554.9	 8742.0	...
8775987	  715.9	  555.2	 8743.0	...
8775988	  716.0	  556.1	 8743.0	...
8775989	  715.9	  556.5	 8744.0	...
8775990	  715.8	  556.7	 8744.0	...
8775991	  715.0	  556.3	 8744.0	...
8775992	  714.0	  556.2	 8744.0	...
8775993	  713.1	  555.9	 8744.0	...
8775994	  713.1	  555.4	 8744.0	...
8775995	  713.3	  554.9	 8744.0	...
8775996	  713.7	  555.1	 8743.0	...
8775997	  714.1	  555.5	 8742.0	...
8775998	  714.0	  556.2	 8741.0	...
8775999	  713.9	  556.4	 8741.0	...
8776000	  713.6	  555.3	 8742.0	...
8776001	  713.6	  554.0	 8744.0	...
8776002	  713.5	  552.7	 8745.0	...
8776003	  713.5	  552.6	 8745.0	...
8776004	  713.6	  552.4	 8750.0	...
8776005	  713.6	  552.2	 8757.0	...
8776006	  713.6	  552.1	 8768.0	...
8776007	  713.3	  552.1	 8771.0	...
8776008	  712.9	  551.7	 8772.0	...
8776009	  712.5	  551.5	 8773.0	...
8776010	  711.6	  551.8	 8774.0	...
8776011	  710.8	  552.3	 8776.0	...
8776012	  710.4	  552.9	 8776.0	...
8776013	  710.7	  552.8	 8776.0	...
8776014	  711.0	  552.7	 8775.0	...
8776015	  711.9	  553.4	 8771.0	...
8776016	  712.8	  554.1	 8769.0	...
8776017	  713.4	  554.6	 8768.0	...
8776018	  712.3	  554.3	 8772.0	...
8776019	  711.2	  554.0	 8777.0	...
8776020	  710.3	  553.9	 8783.0	...
8776021	  710.2	  553.9	 8788.0	...
8776022	  711.0	  553.9	 8789.0	...
8776023	  712.0	  554.8	 8786.0	...
8776024	  713.8	  555.6	 8780.0	...
8776025	  714.5	  555.0	 8777.0	...
8776026	  714.4	  553.7	 8776.0	...
8776027	  713.6	  552.7	 8777.0	...
8776028	  713.0	  553.7	 8778.0	...
8776029	  713.1	  554.5	 8777.0	...
8776030	  713.2	  555.2	 8776.0	...
8776031	  713.1	  555.5	 8775.0	...
8776032	  712.9	  555.8	 8774.0	...
8776033	  712.7	  555.8	 8774.0	...
8776034	  712.3	  555.0	 8773.0	...
8776035	  712.0	  554.2	 8773.0	...
8776036	  713.0	  553.8	 8773.0	...
8776037	  714.3	  554.0	 8773.0	...
8776038	  715.7	  554.0	 8773.0	...
8776039	  715.1	  553.8	 8772.0	...
8776040	  714.4	  553.5	 8780.0	...
8776041	  714.1	  554.3	 8789.0	...
8776042	  714.8	  555.0	 8791.0	...
8776043	  715.6	  555.6	 8785.0	...
8776044	  715.0	  555.5	 8782.0	...
8776045	  714.0	  556.0	 8786.0	...
8776046	  713.4	  556.6	 8789.0	...
8776047	  713.8	  557.1	 8788.0	...
8776048	  714.1	  557.0	 8791.0	...
8776049	  714.0	  555.7	 8793.0	...
8776050	  713.8	  554.5	 8793.0	...
8776051	  713.4	  553.3	 8790.0	...
8776052	  713.3	  553.1	 8787.0	...
8776053	  713.2	  552.9	 8786.0	...
8776054	  713.4	  552.6	 8793.0	...
8776055	  713.4	  552.5	 8801.0	...
8776056	  713.2	  552.6	 8798.0	...
8776057	  713.1	  552.7	 8785.0	...
8776058	  712.9	  553.0	 8772.0	...
8776059	  712.5	  553.5	 8770.0	...
8776060	  712.0	  553.9	 8782.0	...
8776061	  711.7	  554.5	 8794.0	...
8776062	  712.5	  554.7	 8807.0	...
8776063	  713.4	  554.8	 8805.0	...
8776064	  714.6	  553.9	 8803.0	...
8776065	  714.8	  553.1	 8802.0	...
8776066	  715.0	  552.4	 8802.0	...
8776067	  715.4	  552.4	 8802.0	...
8776068	  715.7	  552.3	 8802.0	...
8776069	  715.5	  552.2	 8802.0	...
8776070	  714.7	  552.0	 8802.0	...
8776071	  713.9	  552.0	 8801.0	...
8776072	  713.9	  552.1	 8804.0	...
8776073	  713.9	  552.6	 8809.0	...
8776074	  714.6	  553.0	 8815.0	...
8776075	  715.3	  553.2	 8815.0	...
8776076	  715.8	  553.4	 8812.0	...
8776077	  715.7	  553.7	 8809.0	...
8776078	  715.5	  553.9	 8802.0	...
8776079	  716.3	  553.2	 8796.0	...
8776080	  717.1	  552.5	 8792.0	...
8776081	  717.6	  551.8	 8798.0	...
8776082	  716.9	  551.8	 8803.0	...
8776083	  716.3	  551.7	 8806.0	...
8776084	  716.0	  551.6	 8805.0	...
8776085	  715.8	  551.7	 8805.0	...
8776086	  715.6	  552.2	 8803.0	...
MSG	8776087 0000 _ Number On
8776087	  716.2	  552.5	 8800.0	...
8776088	  717.1	  552.4	 8798.0	...
8776089	  717.9	  552.1	 8797.0	...
8776090	  717.8	  551.4	 8796.0	...
8776091	  716.9	  551.0	 8797.0	...
8776092	  716.0	  550.5	 8804.0	...
8776093	  715.8	  550.1	 8811.0	...
8776094	  716.5	  549.6	 8816.0	...
8776095	  716.8	  549.7	 8816.0	...
8776096	  716.5	  550.3	 8815.0	...
8776097	  716.1	  550.8	 8820.0	...
8776098	  716.3	  550.8	 8827.0	...
8776099	  716.4	  550.8	 8833.0	...
8776100	  716.1	  550.8	 8833.0	...
8776101	  716.0	  550.7	 8834.0	...
8776102	  716.0	  551.6	 8835.0	...
8776103	  716.3	  552.4	 8831.0	...
8776104	  716.4	  552.1	 8827.0	...
8776105	  715.8	  551.0	 8830.0	...
8776106	  715.3	  550.7	 8835.0	...
8776107	  714.9	  551.7	 8840.0	...
8776108	  714.9	  551.4	 8840.0	...
8776109	  715.2	  550.2	 8841.0	...
8776110	  715.6	  548.8	 8843.0	...
8776111	  716.2	  548.5	 8844.0	...
8776112	  716.1	  548.3	 8844.0	...
8776113	  716.1	  548.5	 8840.0	...
8776114	  715.9	  549.4	 8837.0	...
8776115	  715.8	  550.1	 8835.0	...
8776116	  715.6	  550.7	 8838.0	...
8776117	  715.7	  550.6	 8840.0	...
8776118	  715.8	  550.6	 8841.0	...
8776119	  716.1	  550.6	 8841.0	...
8776120	  716.3	  550.6	 8840.0	...
8776121	  716.4	  550.6	 8841.0	...
8776122	  715.5	  550.7	 8842.0	...
8776123	  714.6	  550.9	 8844.0	...
8776124	  713.7	  551.0	 8845.0	...
8776125	  713.7	  551.4	 8846.0	...
8776126	  714.0	  551.6	 8847.0	...
8776127	  714.7	  551.8	 8848.0	...
8776128	  715.6	  551.6	 8846.0	...
8776129	  716.2	  551.3	 8843.0	...
8776130	  716.5	  551.1	 8838.0	...
8776131	  716.6	  551.0	 8837.0	...
8776132	  716.7	  551.1	 8837.0	...
8776133	  716.7	  551.2	 8838.0	...
8776134	  716.7	  551.2	 8840.0	...
8776135	  716.7	  550.5	 8841.0	...
8776136	  716.7	  549.7	 8843.0	...
8776137	  716.5	  549.3	 8856.0	...
8776138	  716.2	  549.7	 8869.0	...
8776139	  716.7	  549.9	 8877.0	...
8776140	  717.5	  549.8	 8874.0	...
8776141	  718.1	  549.5	 8875.0	...
8776142	  717.6	  549.3	 8879.0	...
8776143	  717.3	  549.8	 8883.0	...
8776144	  717.2	  550.5	 8883.0	...
8776145	  717.2	  550.9	 8882.0	...
8776146	  716.4	  550.8	 8882.0	...
8776147	  715.6	  550.7	 8881.0	...
8776148	  714.7	  550.6	 8881.0	...
8776149	  714.7	  550.7	 8881.0	...
8776150	  715.2	  550.7	 8881.0	...
8776151	  715.8	  550.3	 8881.0	...
8776152	  716.4	  549.7	 8881.0	...
8776153	  716.5	  549.1	 8879.0	...
8776154	  716.3	  549.1	 8878.0	...
8776155	  715.9	  548.8	 8876.0	...
8776156	  715.6	  548.4	 8877.0	...
8776157	  715.3	  548.0	 8875.0	...
8776158	  715.3	  548.0	 8872.0	...
8776159	  715.4	  548.4	 8875.0	...
8776160	  715.4	  549.3	 8879.0	...
8776161	  715.4	  549.9	 8884.0	...
8776162	  715.4	  550.7	 8883.0	...
8776163	  715.3	  551.0	 8886.0	...
8776164	  715.1	  550.7	 8890.0	...
8776165	  714.4	  550.1	 8894.0	...
8776166	  713.9	  549.5	 8894.0	...
8776167	  713.4	  549.4	 8892.0	...
8776168	  713.2	  549.0	 8890.0	...
8776169	  713.8	  548.5	 8888.0	...
8776170	  714.6	  548.9	 8889.0	...
8776171	  715.6	  549.4	 8891.0	...
8776172	  715.9	  550.0	 8893.0	...
8776173	  714.8	  549.9	 8898.0	...
8776174	  713.5	  548.9	 8904.0	...
8776175	  712.2	  547.9	 8911.0	...
8776176	  713.3	  548.2	 8914.0	...
8776177	  714.6	  549.1	 8915.0	...
8776178	  715.3	  549.1	 8916.0	...
8776179	  714.8	  548.1	 8917.0	...
8776180	  714.6	  547.8	 8906.0	...
8776181	  715.0	  548.4	 8891.0	...
8776182	  715.7	  549.2	 8876.0	...
8776183	  716.1	  549.5	 8873.0	...
8776184	  716.3	  549.9	 8880.0	...
8776185	  716.3	  550.8	 8888.0	...
8776186	  716.3	  551.5	 8897.0	...
8776187	  716.2	  550.8	 8898.0	...
8776188	  716.2	  549.3	 8898.0	...
8776189	  716.2	  548.3	 8894.0	...
8776190	  716.4	  549.1	 8891.0	...
8776191	  716.5	  550.0	 8887.0	...
8776192	  716.5	  550.4	 8894.0	...
8776193	  715.8	  549.6	 8907.0	...
8776194	  715.0	  548.8	 8919.0	...
8776195	  713.9	  547.3	 8924.0	...
8776196	  713.7	  546.6	 8922.0	...
8776197	  713.8	  546.3	 8920.0	...
8776198	  713.9	  546.6	 8921.0	...
8776199	  714.1	  547.0	 8922.0	...
8776200	  714.2	  547.6	 8925.0	...
8776201	  714.4	  548.2	 8925.0	...
8776202	  714.6	  548.9	 8923.0	...
8776203	  714.7	  548.9	 8915.0	...
8776204	  715.0	  548.6	 8908.0	...
8776205	  715.3	  548.5	 8902.0	...
8776206	  715.7	  548.4	 8900.0	...
8776207	  715.8	  548.2	 8898.0	...
8776208	  715.8	  547.7	 8897.0	...
8776209	  715.6	  547.2	 8899.0	...
8776210	  716.0	  547.1	 8900.0	...
8776211	  716.6	  547.0	 8900.0	...
8776212	  717.5	  547.5	 8899.0	...
8776213	  717.9	  548.2	 8901.0	...
8776214	  717.5	  549.1	 8903.0	...
8776215	  716.7	  549.3	 8905.0	...
8776216	  716.8	  549.5	 8905.0	...
8776217	  717.6	  549.4	 8904.0	...
8776218	  718.4	  549.3	 8900.0	...
8776219	  718.3	  549.3	 8897.0	...
8776220	  718.2	  549.2	 8893.0	...
8776221	  718.1	  549.0	 8893.0	...
8776222	  717.8	  548.5	 8904.0	...
8776223	  717.6	  548.1	 8915.0	...
8776224	  717.3	  547.8	 8926.0	...
8776225	  716.9	  547.4	 8925.0	...
8776226	  716.4	  546.9	 8924.0	...
8776227	  716.1	  546.4	 8923.0	...
8776228	  716.4	  546.4	 8921.0	...
8776229	  716.5	  546.4	 8919.0	...
8776230	  716.3	  546.5	 8919.0	...
8776231	  715.8	  546.6	 8922.0	...
8776232	  715.5	  546.3	 8927.0	...
8776233	  715.3	  545.9	 8934.0	...
8776234	  715.3	  545.7	 8938.0	...
8776235	  715.8	  545.8	 8940.0	...
8776236	  716.5	  545.9	 8940.0	...
8776237	  717.2	  545.6	 8940.0	...
8776238	  717.8	  545.3	 8941.0	...
8776239	  718.1	  545.7	 8942.0	...
8776240	  717.8	  546.4	 8943.0	...
8776241	  717.2	  547.2	 8943.0	...
8776242	  716.1	  547.3	 8943.0	...
8776243	  715.7	  547.3	 8942.0	...
8776244	  715.2	  547.3	 8941.0	...
8776245	  715.0	  547.1	 8939.0	...
8776246	  714.9	  547.0	 8938.0	...
8776247	  714.8	  546.7	 8938.0	...
8776248	  714.7	  546.5	 8936.0	...
8776249	  714.9	  547.5	 8932.0	...
8776250	  715.8	  548.6	 8927.0	...
8776251	  716.5	  548.8	 8924.0	...
8776252	  717.2	  547.9	 8923.0	...
8776253	  716.9	  547.0	 8924.0	...
8776254	  716.7	  546.9	 8926.0	...
8776255	  716.3	  547.1	 8929.0	...
8776256	  716.1	  547.4	 8931.0	...
8776257	  716.7	  547.6	 8931.0	...
8776258	  717.4	  547.5	 8929.0	...
8776259	  717.9	  547.4	 8928.0	...
8776260	  717.5	  547.3	 8928.0	...
8776261	  717.1	  547.3	 8929.0	...
8776262	  716.6	  547.2	 8936.0	...
8776263	  716.4	  547.0	 8941.0	...
8776264	  716.1	  546.9	 8942.0	...
8776265	  716.1	  546.7	 8937.0	...
8776266	  716.1	  546.6	 8935.0	...
8776267	  716.1	  546.9	 8939.0	...
8776268	  716.1	  547.2	 8945.0	...
8776269	  716.1	  547.5	 8949.0	...
8776270	  716.4	  547.5	 8950.0	...
8776271	  716.9	  547.5	 8953.0	...
8776272	  717.5	  547.5	 8956.0	...
8776273	  717.2	  547.7	 8960.0	...
8776274	  716.0	  547.9	 8961.0	...
8776275	  715.0	  547.9	 8962.0	...
8776276	  714.6	  547.9	 8961.0	...
8776277	  714.8	  547.8	 8960.0	...
8776278	  715.4	  547.9	 8958.0	...
8776279	  716.1	  547.9	 8958.0	...
8776280	  716.5	  548.1	 8965.0	...
8776281	  716.2	  548.2	 8973.0	...
8776282	  716.5	  548.2	 8974.0	...
8776283	  717.1	  548.0	 8968.0	...
8776284	  717.5	  547.6	 8962.0	...
8776285	  717.3	  547.3	 8962.0	...
8776286	  717.4	  547.0	 8961.0	...
8776287	  717.6	  546.7	 8961.0	...
8776288	  716.9	  546.6	 8961.0	...
8776289	  715.9	  546.5	 8961.0	...
8776290	  715.8	  546.5	 8961.0	...
8776291	  716.7	  546.0	 8960.0	...
8776292	  717.7	  545.6	 8960.0	...
8776293	  717.8	  546.4	 8961.0	...
8776294	  717.0	  547.8	 8961.0	...
8776295	  716.3	  549.1	 8965.0	...
8776296	  715.6	  548.9	 8975.0	...
8776297	  715.7	  548.0	 8984.0	...
8776298	  715.5	  547.1	 8981.0	...
8776299	  715.3	  545.9	 8970.0	...
8776300	  715.6	  545.3	 8963.0	...
8776301	  715.9	  545.1	 8971.0	...
8776302	  716.1	  545.4	 8983.0	...
8776303	  715.4	  545.6	 8992.0	...
8776304	  714.7	  545.5	 8996.0	...
8776305	  714.6	  546.3	 8996.0	...
8776306	  715.3	  547.1	 8994.0	...
8776307	  716.2	  547.8	 8992.0	...
8776308	  716.7	  547.8	 8990.0	...
8776309	  717.0	  547.8	 8983.0	...
8776310	  716.7	  548.6	 8978.0	...
8776311	  716.0	  549.3	 8975.0	...
8776312	  715.2	  550.1	 8981.0	...
8776313	  715.1	  550.1	 8976.0	...
8776314	  715.5	  548.8	 8970.0	...
8776315	  716.1	  547.4	 8964.0	...
8776316	  717.1	  546.2	 8965.0	...
8776317	  717.9	  546.4	 8968.0	...
8776318	  718.2	  547.0	 8973.0	...
8776319	  717.5	  547.5	 8982.0	...
8776320	  716.7	  547.5	 8988.0	...
8776321	  716.5	  547.1	 8992.0	...
8776322	  717.1	  547.2	 8992.0	...
8776323	  717.0	  547.9	 8984.0	...
8776324	  716.9	  548.5	 8977.0	...
8776325	  716.6	  548.2	 8970.0	...
8776326	  717.3	  547.8	 8973.0	...
8776327	  717.8	  547.4	 8975.0	...
8776328	  716.8	  546.9	 8977.0	...
8776329	  715.4	  546.4	 8979.0	...
8776330	  715.7	  545.7	 8981.0	...
8776331	  717.2	  544.8	 8986.0	...
8776332	  718.1	  544.2	 8988.0	...
8776333	  717.3	  543.9	 8990.0	...
8776334	  716.4	  544.0	 8991.0	...
8776335	  715.8	  543.9	 8998.0	...
8776336	  715.4	  544.0	 9005.0	...
8776337	  714.9	  544.3	 9004.0	...
8776338	  714.7	  544.7	 8994.0	...
8776339	  715.4	  545.8	 8983.0	...
8776340	  716.4	  546.5	 8977.0	...
8776341	  717.3	  547.1	 8987.0	...
8776342	  717.2	  546.6	 8998.0	...
8776343	  717.0	  545.8	 9012.0	...
8776344	  716.9	  545.3	 9017.0	...
8776345	  716.9	  544.9	 9019.0	...
8776346	  717.1	  545.2	 9016.0	...
8776347	  717.2	  544.9	 9014.0	...
8776348	  717.5	  544.6	 9013.0	...
8776349	  717.6	  544.6	 9007.0	...
8776350	  717.8	  545.2	 8999.0	...
8776351	  717.8	  545.4	 8992.0	...
8776352	  717.8	  545.3	 8995.0	...
8776353	  717.9	  546.2	 9000.0	...
8776354	  718.0	  547.7	 8996.0	...
8776355	  718.1	  549.3	 8987.0	...
8776356	  717.9	  550.0	 8979.0	...
8776357	  717.4	  550.3	 8980.0	...
8776358	  716.9	  550.4	 8980.0	...
8776359	  716.7	  549.9	 8980.0	...
8776360	  716.6	  549.4	 8983.0	...
8776361	  715.9	  548.9	 8987.0	...
8776362	  715.2	  548.6	 8989.0	...
8776363	  714.4	  548.3	 8986.0	...
8776364	  714.3	  548.1	 8982.0	...
8776365	  715.4	  548.0	 8981.0	...
8776366	  716.6	  547.7	 8984.0	...
8776367	  717.6	  547.3	 8988.0	...
8776368	  717.5	  547.4	 9000.0	...
8776369	  717.4	  547.7	 9007.0	...
8776370	  717.4	  547.5	 9015.0	...
8776371	  717.3	  547.2	 9016.0	...
8776372	  716.6	  546.9	 9010.0	...
8776373	  716.0	  547.2	 9003.0	...
8776374	  716.5	  547.6	 8994.0	...
8776375	  717.5	  548.0	 8992.0	...
8776376	  718.5	  548.1	 8993.0	...
8776377	  718.6	  547.6	 9006.0	...
8776378	  717.8	  547.2	 9019.0	...
8776379	  716.9	  546.8	 9025.0	...
8776380	  716.5	  546.9	 9022.0	...
8776381	  716.6	  546.7	 9019.0	...
8776382	  716.7	  546.7	 9018.0	...
8776383	  716.7	  546.9	 9017.0	...
8776384	  717.2	  547.0	 9015.0	...
8776385	  717.7	  547.5	 9014.0	...
8776386	  717.7	  548.0	 9013.0	...
8776387	  717.5	  548.8	 9010.0	...
8776388	  717.3	  549.0	 9008.0	...
MSG	8776389 0000 _ Number Off
8776389	  717.3	  548.8	 9006.0	...
8776390	  717.3	  548.5	 9005.0	...
8776391	  717.4	  548.1	 9008.0	...
8776392	  717.2	  548.4	 9011.0	...
8776393	  716.7	  548.6	 9017.0	...
8776394	  715.9	  547.5	 9020.0	...
8776395	  715.3	  546.2	 9015.0	...
8776396	  715.3	  545.0	 9009.0	...
8776397	  715.5	  545.3	 9004.0	...
8776398	  715.6	  545.5	 9007.0	...
8776399	  715.4	  545.7	 9008.0	...
8776400	  715.1	  545.8	 9011.0	...
8776401	  714.8	  545.5	 9013.0	...
8776402	  714.4	  545.2	 9015.0	...
8776403	  714.2	  544.8	 9017.0	...
8776404	  713.8	  544.7	 9024.0	...
8776405	  713.4	  544.3	 9030.0	...
8776406	  713.4	  543.9	 9024.0	...
8776407	  715.0	  544.8	 9010.0	...
8776408	  716.7	  546.0	 8996.0	...
8776409	  717.8	  546.5	 8992.0	...
8776410	  717.4	  545.9	 8991.0	...
8776411	  716.7	  545.7	 8991.0	...
8776412	  715.8	  546.1	 8993.0	...
8776413	  715.2	  546.5	 8994.0	...
8776414	  715.8	  546.4	 8995.0	...
8776415	  716.6	  546.0	 8996.0	...
8776416	  717.6	  545.5	 8998.0	...
8776417	  717.8	  545.8	 9000.0	...
8776418	  718.5	  546.4	 8998.0	...
8776419	  719.0	  546.8	 8991.0	...
8776420	  719.1	  546.6	 8984.0	...
8776421	  719.4	  546.3	 8978.0	...
8776422	  719.7	  546.4	 8973.0	...
8776423	  720.2	  546.6	 8967.0	...
8776424	  720.2	  546.7	 8971.0	...
8776425	  720.3	  546.4	 8978.0	...
8776426	  720.4	  546.1	 8985.0	...
8776427	  720.5	  546.0	 8984.0	...
8776428	  719.3	  545.8	 8993.0	...
8776429	  718.1	  545.5	 9002.0	...
8776430	  717.3	  545.1	 9007.0	...
8776431	  718.0	  545.4	 8998.0	...
8776432	  718.7	  545.8	 8992.0	...
8776433	  718.8	  546.4	 8992.0	...
8776434	  718.7	  546.3	 8998.0	...
8776435	  718.7	  546.1	 9002.0	...
8776436	  718.3	  546.0	 9002.0	...
8776437	  717.9	  546.3	 9001.0	...
8776438	  717.5	  546.4	 8999.0	...
8776439	  717.4	  546.3	 9001.0	...
8776440	  717.2	  546.1	 9002.0	...
8776441	  717.1	  546.1	 9004.0	...
8776442	  717.2	  546.2	 9006.0	...
8776443	  717.4	  546.4	 9011.0	...
8776444	  717.7	  546.5	 9015.0	...
8776445	  718.0	  546.5	 9016.0	...
8776446	  718.0	  546.2	 9015.0	...
8776447	  717.6	  545.5	 9015.0	...
8776448	  717.4	  544.7	 9020.0	...
8776449	  717.5	  544.1	 9025.0	...
8776450	  717.9	  543.8	 9023.0	...
8776451	  718.2	  544.9	 9016.0	...
8776452	  718.7	  546.1	 9011.0	...
8776453	  719.1	  546.9	 9014.0	...
8776454	  719.5	  546.3	 9017.0	...
8776455	  719.5	  545.8	 9018.0	...
8776456	  719.6	  545.4	 9016.0	...
8776457	  718.3	  545.3	 9019.0	...
8776458	  716.7	  545.3	 9025.0	...
8776459	  715.2	  544.9	 9031.0	...
8776460	  715.1	  544.0	 9033.0	...
8776461	  715.5	  543.0	 9032.0	...
8776462	  715.7	  542.8	 9032.0	...
8776463	  715.9	  542.9	 9040.0	...
8776464	  716.0	  542.9	 9048.0	...
8776465	  716.3	  542.8	 9050.0	...
8776466	  716.7	  542.6	 9045.0	...
8776467	  716.5	  542.4	 9042.0	...
8776468	  716.1	  542.7	 9044.0	...
8776469	  715.8	  543.0	 9046.0	...
8776470	  716.4	  543.7	 9043.0	...
8776471	  716.9	  544.1	 9041.0	...
8776472	  716.8	  543.9	 9041.0	...
8776473	  716.0	  543.4	 9044.0	...
8776474	  714.1	  543.0	 9047.0	...
8776475	  712.9	  543.4	 9045.0	...
8776476	  712.3	  543.8	 9045.0	...
8776477	  712.9	  543.6	 9045.0	...
8776478	  714.6	  543.0	 9046.0	...
8776479	  715.7	  542.9	 9042.0	...
8776480	  717.0	  543.3	 9037.0	...
8776481	  717.2	  543.8	 9031.0	...
8776482	  717.6	  543.8	 9034.0	...
8776483	  717.8	  543.8	 9038.0	...
8776484	  718.1	  543.8	 9042.0	...
8776485	  718.1	  543.5	 9042.0	...
8776486	  718.0	  543.3	 9040.0	...
8776487	  717.6	  542.8	 9037.0	...
8776488	  716.5	  542.2	 9035.0	...
8776489	  715.6	  541.6	 9033.0	...
8776490	  714.9	  541.3	 9032.0	...
8776491	  714.8	  541.2	 9030.0	...
8776492	  714.7	  541.2	 9029.0	...
8776493	  714.6	  541.2	 9030.0	...
8776494	  714.6	  541.2	 9035.0	...
8776495	  714.7	  541.2	 9042.0	...
8776496	  714.8	  541.8	 9046.0	...
8776497	  715.1	  542.4	 9048.0	...
8776498	  715.5	  543.0	 9048.0	...
8776499	  715.3	  543.0	 9055.0	...
8776500	  714.9	  543.1	 9063.0	...
8776501	  714.3	  542.9	 9069.0	...
8776502	  714.2	  542.5	 9070.0	...
8776503	  713.8	  542.2	 9066.0	...
8776504	  713.7	  542.4	 9063.0	...
8776505	  713.3	  542.8	 9060.0	...
8776506	  713.2	  543.2	 9060.0	...
8776507	  713.9	  543.2	 9058.0	...
8776508	  714.7	  542.9	 9056.0	...
8776509	  715.5	  542.7	 9054.0	...
8776510	  716.2	  542.7	 9053.0	...
8776511	  716.8	  542.9	 9052.0	...
8776512	  717.8	  543.6	 9051.0	...
8776513	  718.2	  544.4	 9046.0	...
8776514	  718.6	  545.1	 9040.0	...
8776515	  718.3	  545.2	 9037.0	...
8776516	  717.8	  544.4	 9047.0	...
8776517	  717.4	  543.6	 9055.0	...
8776518	  717.4	  542.4	 9060.0	...
8776519	  717.4	  542.0	 9059.0	...
8776520	  717.4	  541.5	 9059.0	...
8776521	  717.4	  541.4	 9059.0	...
8776522	  717.5	  541.6	 9060.0	...
8776523	  717.6	  541.9	 9060.0	...
8776524	  717.8	  542.2	 9060.0	...
8776525	  717.8	  542.2	 9060.0	...
8776526	  718.1	  542.2	 9061.0	...
8776527	  718.4	  543.0	 9062.0	...
8776528	  718.7	  543.9	 9063.0	...
8776529	  718.8	  544.7	 9065.0	...
8776530	  718.8	  544.7	 9066.0	...
8776531	  718.8	  544.5	 9062.0	...
8776532	  718.6	  544.4	 9058.0	...
8776533	  718.4	  544.5	 9054.0	...
8776534	  718.2	  544.5	 9057.0	...
8776535	  717.3	  544.4	 9063.0	...
8776536	  716.4	  544.3	 9068.0	...
8776537	  715.4	  544.3	 9075.0	...
8776538	  715.2	  544.3	 9078.0	...
8776539	  715.7	  544.6	 9066.0	...
8776540	  716.9	  544.6	 9051.0	...
8776541	  718.1	  544.5	 9044.0	...
8776542	  718.6	  544.1	 9053.0	...
8776543	  718.3	  543.5	 9059.0	...
8776544	  718.0	  543.2	 9058.0	...
8776545	  717.9	  543.4	 9059.0	...
8776546	  718.3	  543.9	 9062.0	...
8776547	  718.9	  544.3	 9066.0	...
8776548	  719.3	  544.2	 9068.0	...
8776549	  719.2	  544.0	 9070.0	...
8776550	  717.0	  542.8	 9077.0	...
8776551	  714.8	  541.7	 9084.0	...
8776552	  713.7	  540.4	 9086.0	...
8776553	  716.1	  539.8	 9080.0	...
8776554	  718.6	  540.7	 9075.0	...
8776555	  720.0	  542.0	 9076.0	...
8776556	  719.8	  543.4	 9078.0	...
8776557	  718.5	  543.4	 9083.0	...
8776558	  717.2	  543.7	 9085.0	...
8776559	  716.3	  544.0	 9088.0	...
8776560	  716.4	  544.2	 9083.0	...
8776561	  716.8	  543.8	 9080.0	...
8776562	  717.3	  543.6	 9077.0	...
8776563	  717.7	  543.6	 9080.0	...
8776564	  717.9	  544.0	 9086.0	...
8776565	  717.7	  544.4	 9091.0	...
8776566	  717.4	  543.7	 9092.0	...
8776567	  717.0	  543.2	 9089.0	...
8776568	  716.9	  542.7	 9085.0	...
8776569	  717.0	  543.5	 9086.0	...
8776570	  717.4	  543.8	 9088.0	...
8776571	  717.8	  543.6	 9091.0	...
8776572	  718.1	  543.1	 9092.0	...
8776573	  717.8	  542.8	 9092.0	...
8776574	  717.4	  543.0	 9097.0	...
8776575	  717.6	  543.3	 9102.0	...
8776576	  718.1	  543.4	 9106.0	...
8776577	  717.5	  543.3	 9108.0	...
8776578	  716.3	  542.6	 9110.0	...
8776579	  716.1	  541.8	 9113.0	...
8776580	  716.5	  540.8	 9114.0	...
8776581	  717.2	  540.4	 9116.0	...
8776582	  717.1	  540.3	 9118.0	...
8776583	  717.5	  540.2	 9119.0	...
8776584	  717.5	  540.0	 9127.0	...
8776585	  717.3	  539.8	 9135.0	...
8776586	  717.3	  539.6	 9140.0	...
8776587	  717.6	  539.9	 9136.0	...
8776588	  717.9	  540.1	 9132.0	...
8776589	  717.8	  540.3	 9127.0	...
MSG	8776590 0000 _ Number On
8776590	  717.8	  540.4	 9122.0	...
8776591	  717.9	  540.4	 9115.0	...
8776592	  718.1	  540.4	 9110.0	...
8776593	  718.6	  540.6	 9106.0	...
8776594	  718.8	  540.8	 9103.0	...
8776595	  718.9	  541.0	 9110.0	...
8776596	  719.1	  540.8	 9118.0	...
8776597	  719.2	  540.6	 9129.0	...
8776598	  719.0	  540.5	 9133.0	...
8776599	  718.8	  540.7	 9135.0	...
8776600	  718.6	  541.0	 9135.0	...
8776601	  718.3	  540.6	 9134.0	...
8776602	  717.7	  540.0	 9135.0	...
8776603	  717.3	  539.3	 9136.0	...
8776604	  717.5	  539.4	 9136.0	...
8776605	  716.5	  539.8	 9140.0	...
8776606	  715.3	  539.8	 9145.0	...
8776607	  714.2	  539.7	 9150.0	...
8776608	  714.5	  539.4	 9148.0	...
8776609	  716.3	  539.1	 9145.0	...
8776610	  717.9	  538.6	 9143.0	...
8776611	  719.4	  538.1	 9143.0	...
8776612	  719.3	  538.4	 9145.0	...
8776613	  719.0	  539.0	 9150.0	...
8776614	  718.9	  539.6	 9158.0	...
8776615	  719.0	  539.6	 9164.0	...
8776616	  719.4	  539.6	 9161.0	...
8776617	  719.0	  539.7	 9154.0	...
8776618	  717.9	  540.0	 9155.0	...
8776619	  717.2	  540.2	 9163.0	...
8776620	  717.1	  540.3	 9172.0	...
8776621	  717.6	  540.1	 9171.0	...
8776622	  717.2	  539.1	 9169.0	...
8776623	  716.6	  538.3	 9165.0	...
8776624	  716.9	  537.7	 9163.0	...
8776625	  717.6	  537.9	 9162.0	...
8776626	  718.3	  538.1	 9162.0	...
8776627	  718.4	  538.3	 9161.0	...
8776628	  718.5	  538.6	 9160.0	...
8776629	  717.5	  539.1	 9160.0	...
8776630	  716.1	  539.2	 9161.0	...
8776631	  714.9	  539.4	 9163.0	...
8776632	  714.7	  539.4	 9164.0	...
8776633	  714.3	  539.5	 9167.0	...
8776634	  713.7	  538.3	 9170.0	...
8776635	  713.7	  537.0	 9172.0	...
8776636	  714.8	  535.8	 9171.0	...
8776637	  716.6	  535.7	 9164.0	...
8776638	  717.6	  535.8	 9158.0	...
8776639	  718.1	  535.9	 9155.0	...
8776640	  718.0	  536.2	 9158.0	...
8776641	  718.3	  536.1	 9161.0	...
8776642	  718.4	  535.9	 9163.0	...
8776643	  718.1	  536.0	 9172.0	...
8776644	  717.7	  536.5	 9180.0	...
8776645	  717.3	  537.0	 9187.0	...
8776646	  717.4	  537.0	 9186.0	...
8776647	  717.3	  537.5	 9185.0	...
8776648	  717.2	  537.9	 9182.0	...
8776649	  717.4	  538.6	 9180.0	...
8776650	  717.9	  538.7	 9179.0	...
8776651	  718.8	  538.9	 9180.0	...
8776652	  719.5	  538.7	 9182.0	...
8776653	  719.7	  538.3	 9183.0	...
8776654	  719.6	  538.1	 9184.0	...
8776655	  719.8	  538.0	 9179.0	...
8776656	  719.9	  538.0	 9172.0	...
8776657	  719.9	  537.8	 9176.0	...
8776658	  719.6	  538.0	 9187.0	...
8776659	  719.1	  538.4	 9197.0	...
8776660	  718.8	  538.8	 9197.0	...
8776661	  719.0	  538.4	 9195.0	...
8776662	  719.5	  537.9	 9193.0	...
8776663	  719.9	  537.4	 9188.0	...
8776664	  719.7	  536.8	 9185.0	...
8776665	  719.1	  536.4	 9188.0	...
8776666	  718.7	  536.1	 9194.0	...
8776667	  718.4	  537.2	 9196.0	...
8776668	  718.4	  537.9	 9192.0	...
8776669	  718.4	  538.3	 9189.0	...
8776670	  718.3	  538.0	 9192.0	...
8776671	  718.2	  538.0	 9196.0	...
8776672	  718.2	  538.1	 9200.0	...
8776673	  717.4	  537.5	 9206.0	...
8776674	  716.7	  536.7	 9212.0	...
8776675	  716.0	  535.7	 9216.0	...
8776676	  716.1	  535.5	 9213.0	...
8776677	  716.2	  535.4	 9210.0	...
8776678	  716.6	  535.6	 9211.0	...
8776679	  717.4	  535.6	 9215.0	...
8776680	  718.1	  535.5	 9219.0	...
8776681	  718.6	  535.4	 9219.0	...
8776682	  718.7	  535.4	 9217.0	...
8776683	  718.8	  535.5	 9215.0	...
8776684	  718.9	  534.9	 9210.0	...
8776685	  719.2	  534.3	 9205.0	...
8776686	  719.6	  533.7	 9200.0	...
8776687	  720.0	  533.8	 9201.0	...
8776688	  720.1	  533.6	 9206.0	...
8776689	  720.0	  533.4	 9215.0	...
8776690	  719.7	  533.4	 9222.0	...
8776691	  719.0	  534.8	 9228.0	...
8776692	  718.3	  535.9	 9232.0	...
8776693	  718.0	  536.6	 9236.0	...
8776694	  718.1	  535.6	 9241.0	...
8776695	  718.1	  534.8	 9243.0	...
8776696	  717.9	  534.1	 9245.0	...
8776697	  717.8	  534.2	 9246.0	...
8776698	  718.4	  534.8	 9233.0	...
8776699	  719.0	  535.3	 9219.0	...
8776700	  719.7	  535.8	 9215.0	...
8776701	  719.8	  535.3	 9226.0	...
8776702	  720.0	  534.6	 9237.0	...
8776703	  720.0	  534.0	 9233.0	...
8776704	  720.1	  534.1	 9230.0	...
8776705	  720.4	  534.5	 9227.0	...
8776706	  720.8	  534.9	 9227.0	...
8776707	  720.9	  534.5	 9237.0	...
8776708	  720.8	  534.2	 9246.0	...
8776709	  720.1	  535.0	 9254.0	...
8776710	  719.6	  536.1	 9252.0	...
8776711	  718.8	  536.3	 9250.0	...
8776712	  718.5	  535.6	 9252.0	...
8776713	  718.3	  534.8	 9255.0	...
8776714	  718.3	  534.8	 9261.0	...
8776715	  718.4	  534.9	 9264.0	...
8776716	  718.4	  535.0	 9267.0	...
8776717	  718.4	  535.5	 9267.0	...
8776718	  718.3	  536.0	 9270.0	...
8776719	  718.2	  536.2	 9272.0	...
8776720	  718.2	  535.8	 9271.0	...
8776721	  718.4	  535.4	 9268.0	...
8776722	  718.7	  535.2	 9263.0	...
8776723	  719.1	  535.0	 9262.0	...
8776724	  719.3	  534.9	 9261.0	...
8776725	  719.7	  534.6	 9261.0	...
8776726	  720.3	  534.5	 9256.0	...
8776727	  720.8	  534.3	 9250.0	...
8776728	  721.0	  534.0	 9243.0	...
8776729	  720.7	  533.8	 9249.0	...
8776730	  720.7	  534.7	 9257.0	...
8776731	  720.6	  535.6	 9261.0	...
8776732	  720.2	  536.3	 9257.0	...
8776733	  719.5	  536.2	 9255.0	...
8776734	  719.0	  536.2	 9257.0	...
8776735	  718.7	  536.6	 9259.0	...
8776736	  718.6	  535.3	 9260.0	...
8776737	  718.5	  533.9	 9262.0	...
8776738	  719.3	  532.2	 9263.0	...
8776739	  720.1	  531.7	 9267.0	...
8776740	  721.1	  532.2	 9270.0	...
8776741	  721.5	  533.1	 9274.0	...
8776742	  721.8	  534.0	 9274.0	...
8776743	  722.0	  533.8	 9279.0	...
8776744	  721.9	  532.5	 9283.0	...
8776745	  721.7	  531.3	 9288.0	...
8776746	  721.7	  531.3	 9289.0	...
8776747	  721.8	  532.5	 9290.0	...
8776748	  722.0	  533.8	 9291.0	...
8776749	  722.1	  533.9	 9285.0	...
8776750	  722.1	  534.0	 9279.0	...
8776751	  722.0	  533.9	 9273.0	...
8776752	  722.1	  533.8	 9271.0	...
8776753	  722.2	  533.6	 9269.0	...
8776754	  721.5	  533.4	 9285.0	...
8776755	  720.6	  533.2	 9304.0	...
8776756	  720.9	  533.8	 9312.0	...
8776757	  722.1	  534.5	 9301.0	...
8776758	  722.7	  533.9	 9296.0	...
8776759	  722.3	  532.6	 9299.0	...
8776760	  721.8	  532.1	 9302.0	...
8776761	  721.6	  533.0	 9300.0	...
8776762	  721.3	  533.8	 9300.0	...
8776763	  721.0	  533.6	 9300.0	...
8776764	  721.1	  533.1	 9299.0	...
8776765	  721.0	  533.0	 9299.0	...
8776766	  720.9	  533.1	 9298.0	...
8776767	  720.2	  532.6	 9302.0	...
8776768	  719.6	  531.8	 9305.0	...
8776769	  719.4	  531.8	 9307.0	...
8776770	  719.8	  532.6	 9306.0	...
8776771	  721.2	  533.5	 9304.0	...
8776772	  722.0	  533.9	 9304.0	...
8776773	  722.7	  534.4	 9306.0	...
8776774	  722.7	  535.2	 9307.0	...
8776775	  722.9	  535.6	 9308.0	...
8776776	  722.9	  535.1	 9308.0	...
8776777	  722.9	  534.1	 9307.0	...
8776778	  723.1	  534.2	 9307.0	...
8776779	  723.4	  535.2	 9307.0	...
8776780	  723.6	  536.2	 9311.0	...
EFIX R   8773765	8776780	3016	  719.0	  554.4	   8748
SSACC R  8776781
8776781	  723.8	  536.0	 9315.0	...
8776782	  724.3	  535.7	 9310.0	...
8776783	  724.7	  535.9	 9301.0	...
8776784	  724.9	  537.4	 9297.0	...
8776785	  725.1	  539.8	 9302.0	...
8776786	  725.6	  543.5	 9304.0	...
8776787	  726.2	  548.0	 9300.0	...
8776788	  725.9	  553.9	 9298.0	...
8776789	  725.4	  559.6	 9305.0	...
8776790	  722.9	  565.9	 9325.0	...
8776791	  722.0	  575.5	 9350.0	...
8776792	  719.6	  585.1	 9386.0	...
8776793	  719.7	  598.8	 9418.0	...
8776794	  718.3	  610.8	 9466.0	...
8776795	  719.0	  629.1	 9505.0	...
8776796	  717.5	  647.6	 9559.0	...
8776797	  717.6	  669.6	 9600.0	...
8776798	  714.4	  690.3	 9650.0	...
8776799	  710.9	  710.8	 9685.0	...
8776800	  705.7	  732.7	 9717.0	...
8776801	  702.8	  757.0	 9740.0	...
8776802	  700.0	  786.4	 9757.0	...
8776803	  696.8	  815.9	 9779.0	...
8776804	  692.1	  847.3	 9803.0	...
8776805	  688.9	  878.3	 9819.0	...
8776806	  687.5	  913.5	 9827.0	...
8776807	  686.6	  948.0	 9827.0	...
8776808	  685.9	  981.1	 9836.0	...
8776809	  683.7	 1012.3	 9849.0	...
8776810	  682.0	 1044.3	 9862.0	...
8776811	  681.2	 1077.9	 9853.0	...
8776812	  679.9	 1114.6	 9829.0	...
8776813	  678.9	 1152.8	 9805.0	...
8776814	  676.2	 1189.4	 9788.0	...
8776815	  673.1	 1222.4	 9777.0	...
8776816	  670.5	 1255.8	 9763.0	...
8776817	  669.0	 1292.2	 9753.0	...
8776818	  665.0	 1323.7	 9748.0	...
8776819	  661.2	 1342.4	 9747.0	...
8776820	  657.0	 1348.2	 9746.0	...
8776821	  657.0	 1348.2	 9746.0	...
SBLINK R 8776822
8776822	   .	   .	    0.0	...
8776823	   .	   .	    0.0	...
8776824	   .	   .	    0.0	...
8776825	   .	   .	    0.0	...
8776826	   .	   .	    0.0	...
8776827	   .	   .	    0.0	...
8776828	   .	   .	    0.0	...
8776829	   .	   .	    0.0	...
8776830	   .	   .	    0.0	...
8776831	   .	   .	    0.0	...
8776832	   .	   .	    0.0	...
8776833	   .	   .	    0.0	...
8776834	   .	   .	    0.0	...
8776835	   .	   .	    0.0	...
8776836	   .	   .	    0.0	...
8776837	   .	   .	    0.0	...
8776838	   .	   .	    0.0	...
8776839	   .	   .	    0.0	...
8776840	   .	   .	    0.0	...
8776841	   .	   .	    0.0	...
8776842	   .	   .	    0.0	...
8776843	   .	   .	    0.0	...
8776844	   .	   .	    0.0	...
8776845	   .	   .	    0.0	...
8776846	   .	   .	    0.0	...
8776847	   .	   .	    0.0	...
8776848	   .	   .	    0.0	...
8776849	   .	   .	    0.0	...
8776850	   .	   .	    0.0	...
8776851	   .	   .	    0.0	...
8776852	   .	   .	    0.0	...
8776853	   .	   .	    0.0	...
8776854	   .	   .	    0.0	...
8776855	   .	   .	    0.0	...
8776856	   .	   .	    0.0	...
8776857	   .	   .	    0.0	...
8776858	   .	   .	    0.0	...
8776859	   .	   .	    0.0	...
8776860	   .	   .	    0.0	...
8776861	   .	   .	    0.0	...
8776862	   .	   .	    0.0	...
8776863	   .	   .	    0.0	...
8776864	   .	   .	    0.0	...
8776865	   .	   .	    0.0	...
8776866	   .	   .	    0.0	...
8776867	   .	   .	    0.0	...
8776868	   .	   .	    0.0	...
8776869	   .	   .	    0.0	...
8776870	   .	   .	    0.0	...
8776871	   .	   .	    0.0	...
8776872	   .	   .	    0.0	...
8776873	   .	   .	    0.0	...
8776874	   .	   .	    0.0	...
8776875	   .	   .	    0.0	...
8776876	   .	   .	    0.0	...
8776877	   .	   .	    0.0	...
8776878	   .	   .	    0.0	...
8776879	   .	   .	    0.0	...
8776880	   .	   .	    0.0	...
8776881	   .	   .	    0.0	...
8776882	   .	   .	    0.0	...
8776883	   .	   .	    0.0	...
8776884	   .	   .	    0.0	...
8776885	   .	   .	    0.0	...
8776886	   .	   .	    0.0	...
8776887	   .	   .	    0.0	...
8776888	   .	   .	    0.0	...
8776889	   .	   .	    0.0	...
8776890	   .	   .	    0.0	...
8776891	   .	   .	    0.0	...
8776892	   .	   .	    0.0	...
8776893	   .	   .	    0.0	...
8776894	   .	   .	    0.0	...
8776895	   .	   .	    0.0	...
8776896	   .	   .	    0.0	...
8776897	   .	   .	    0.0	...
8776898	   .	   .	    0.0	...
8776899	   .	   .	    0.0	...
8776900	   .	   .	    0.0	...
8776901	   .	   .	    0.0	...
8776902	   .	   .	    0.0	...
8776903	   .	   .	    0.0	...
8776904	   .	   .	    0.0	...
MSG	8776905 0000 _ Number Off
8776905	   .	   .	    0.0	...
8776906	   .	   .	    0.0	...
8776907	   .	   .	    0.0	...
8776908	   .	   .	    0.0	...
8776909	   .	   .	    0.0	...
8776910	   .	   .	    0.0	...
8776911	   .	   .	    0.0	...
8776912	   .	   .	    0.0	...
8776913	   .	   .	    0.0	...
8776914	   .	   .	    0.0	...
8776915	   .	   .	    0.0	...
8776916	   .	   .	    0.0	...
8776917	   .	   .	    0.0	...
8776918	   .	   .	    0.0	...
8776919	   .	   .	    0.0	...
8776920	   .	   .	    0.0	...
8776921	   .	   .	    0.0	...
8776922	   .	   .	    0.0	...
8776923	   .	   .	    0.0	...
8776924	   .	   .	    0.0	...
8776925	   .	   .	    0.0	...
8776926	   .	   .	    0.0	...
8776927	   .	   .	    0.0	...
8776928	   .	   .	    0.0	...
8776929	   .	   .	    0.0	...
8776930	   .	   .	    0.0	...
8776931	   .	   .	    0.0	...
8776932	   .	   .	    0.0	...
8776933	   .	   .	    0.0	...
8776934	   .	   .	    0.0	...
8776935	   .	   .	    0.0	...
8776936	   .	   .	    0.0	...
8776937	   .	   .	    0.0	...
8776938	   .	   .	    0.0	...
8776939	   .	   .	    0.0	...
8776940	   .	   .	    0.0	...
8776941	   .	   .	    0.0	...
8776942	   .	   .	    0.0	...
8776943	   .	   .	    0.0	...
8776944	   .	   .	    0.0	...
8776945	   .	   .	    0.0	...
8776946	   .	   .	    0.0	...
8776947	   .	   .	    0.0	...
8776948	   .	   .	    0.0	...
8776949	   .	   .	    0.0	...
8776950	   .	   .	    0.0	...
8776951	   .	   .	    0.0	...
8776952	   .	   .	    0.0	...
8776953	   .	   .	    0.0	...
8776954	   .	   .	    0.0	...
8776955	   .	   .	    0.0	...
8776956	   .	   .	    0.0	...
8776957	   .	   .	    0.0	...
8776958	   .	   .	    0.0	...
8776959	   .	   .	    0.0	...
8776960	   .	   .	    0.0	...
8776961	   .	   .	    0.0	...
8776962	   .	   .	    0.0	...
8776963	   .	   .	    0.0	...
8776964	   .	   .	    0.0	...
8776965	   .	   .	    0.0	...
8776966	   .	   .	    0.0	...
8776967	   .	   .	    0.0	...
8776968	   .	   .	    0.0	...
8776969	   .	   .	    0.0	...
8776970	   .	   .	    0.0	...
8776971	   .	   .	    0.0	...
8776972	   .	   .	    0.0	...
8776973	   .	   .	    0.0	...
8776974	   .	   .	    0.0	...
8776975	   .	   .	    0.0	...
8776976	   .	   .	    0.0	...
8776977	   .	   .	    0.0	...
8776978	   .	   .	    0.0	...
8776979	   .	   .	    0.0	...
8776980	   .	   .	    0.0	...
8776981	   .	   .	    0.0	...
8776982	   .	   .	    0.0	...
8776983	   .	   .	    0.0	...
8776984	   .	   .	    0.0	...
8776985	   .	   .	    0.0	...
8776986	   .	   .	    0.0	...
8776987	   .	   .	    0.0	...
8776988	   .	   .	    0.0	...
8776989	   .	   .	    0.0	...
8776990	   .	   .	    0.0	...
8776991	   .	   .	    0.0	...
8776992	   .	   .	    0.0	...
8776993	   .	   .	    0.0	...
8776994	   .	   .	    0.0	...
8776995	   .	   .	    0.0	...
8776996	   .	   .	    0.0	...
8776997	   .	   .	    0.0	...
8776998	   .	   .	    0.0	...
8776999	   .	   .	    0.0	...
8777000	   .	   .	    0.0	...
8777001	   .	   .	    0.0	...
8777002	   .	   .	    0.0	...
8777003	   .	   .	    0.0	...
8777004	   .	   .	    0.0	...
8777005	   .	   .	    0.0	...
8777006	   .	   .	    0.0	...
8777007	   .	   .	    0.0	...
8777008	   .	   .	    0.0	...
8777009	   .	   .	    0.0	...
8777010	   .	   .	    0.0	...
8777011	   .	   .	    0.0	...
8777012	   .	   .	    0.0	...
8777013	   .	   .	    0.0	...
8777014	   .	   .	    0.0	...
8777015	   .	   .	    0.0	...
8777016	   .	   .	    0.0	...
8777017	   .	   .	    0.0	...
8777018	   .	   .	    0.0	...
8777019	   .	   .	    0.0	...
8777020	   .	   .	    0.0	...
8777021	   .	   .	    0.0	...
8777022	   .	   .	    0.0	...
8777023	   .	   .	    0.0	...
8777024	   .	   .	    0.0	...
8777025	   .	   .	    0.0	...
8777026	   .	   .	    0.0	...
8777027	   .	   .	    0.0	...
8777028	   .	   .	    0.0	...
8777029	   .	   .	    0.0	...
8777030	   .	   .	    0.0	...
8777031	   .	   .	    0.0	...
8777032	   .	   .	    0.0	...
8777033	   .	   .	    0.0	...
8777034	   .	   .	    0.0	...
8777035	   .	   .	    0.0	...
8777036	   .	   .	    0.0	...
8777037	   .	   .	    0.0	...
8777038	   .	   .	    0.0	...
8777039	   .	   .	    0.0	...
8777040	   .	   .	    0.0	...
8777041	   .	   .	    0.0	...
8777042	   .	   .	    0.0	...
8777043	   .	   .	    0.0	...
8777044	   .	   .	    0.0	...
8777045	   .	   .	    0.0	...
8777046	   .	   .	    0.0	...
8777047	   .	   .	    0.0	...
8777048	   .	   .	    0.0	...
8777049	   .	   .	    0.0	...
8777050	   .	   .	    0.0	...
8777051	   .	   .	    0.0	...
8777052	   .	   .	    0.0	...
8777053	   .	   .	    0.0	...
8777054	   .	   .	    0.0	...
8777055	   .	   .	    0.0	...
8777056	   .	   .	    0.0	...
8777057	   .	   .	    0.0	...
8777058	   .	   .	    0.0	...
8777059	   .	   .	    0.0	...
8777060	   .	   .	    0.0	...
8777061	   .	   .	    0.0	...
8777062	   .	   .	    0.0	...
8777063	   .	   .	    0.0	...
8777064	   .	   .	    0.0	...
8777065	   .	   .	    0.0	...
8777066	   .	   .	    0.0	...
8777067	   .	   .	    0.0	...
8777068	   .	   .	    0.0	...
8777069	   .	   .	    0.0	...
8777070	   .	   .	    0.0	...
8777071	   .	   .	    0.0	...
8777072	   .	   .	    0.0	...
8777073	   .	   .	    0.0	...
8777074	   .	   .	    0.0	...
8777075	   .	   .	    0.0	...
8777076	   .	   .	    0.0	...
8777077	   .	   .	    0.0	...
8777078	   .	   .	    0.0	...
8777079	   .	   .	    0.0	...
8777080	   .	   .	    0.0	...
8777081	   .	   .	    0.0	...
8777082	   .	   .	    0.0	...
8777083	   .	   .	    0.0	...
8777084	   .	   .	    0.0	...
8777085	   .	   .	    0.0	...
8777086	   .	   .	    0.0	...
8777087	   .	   .	    0.0	...
8777088	   .	   .	    0.0	...
8777089	   .	   .	    0.0	...
8777090	   .	   .	    0.0	...
8777091	   .	   .	    0.0	...
8777092	   .	   .	    0.0	...
8777093	   .	   .	    0.0	...
8777094	   .	   .	    0.0	...
8777095	   .	   .	    0.0	...
8777096	   .	   .	    0.0	...
8777097	   .	   .	    0.0	...
8777098	   .	   .	    0.0	...
8777099	   .	   .	    0.0	...
8777100	   .	   .	    0.0	...
8777101	   .	   .	    0.0	...
8777102	   .	   .	    0.0	...
8777103	   .	   .	    0.0	...
8777104	   .	   .	    0.0	...
8777105	   .	   .	    0.0	...
8777106	   .	   .	    0.0	...
8777107	   .	   .	    0.0	...
8777108	   .	   .	    0.0	...
8777109	   .	   .	    0.0	...
8777110	   .	   .	    0.0	...
8777111	   .	   .	    0.0	...
8777112	   .	   .	    0.0	...
8777113	   .	   .	    0.0	...
8777114	   .	   .	    0.0	...
8777115	   .	   .	    0.0	...
8777116	   .	   .	    0.0	...
8777117	   .	   .	    0.0	...
8777118	   .	   .	    0.0	...
8777119	   .	   .	    0.0	...
8777120	   .	   .	    0.0	...
8777121	   .	   .	    0.0	...
8777122	   .	   .	    0.0	...
8777123	   .	   .	    0.0	...
8777124	   .	   .	    0.0	...
8777125	   .	   .	    0.0	...
8777126	   .	   .	    0.0	...
8777127	   .	   .	    0.0	...
8777128	   .	   .	    0.0	...
8777129	   .	   .	    0.0	...
8777130	   .	   .	    0.0	...
8777131	   .	   .	    0.0	...
8777132	   .	   .	    0.0	...
8777133	   .	   .	    0.0	...
8777134	   .	   .	    0.0	...
8777135	   .	   .	    0.0	...
8777136	   .	   .	    0.0	...
8777137	   .	   .	    0.0	...
8777138	   .	   .	    0.0	...
8777139	   .	   .	    0.0	...
8777140	   .	   .	    0.0	...
8777141	   .	   .	    0.0	...
8777142	   .	   .	    0.0	...
8777143	   .	   .	    0.0	...
8777144	   .	   .	    0.0	...
8777145	   .	   .	    0.0	...
8777146	   .	   .	    0.0	...
8777147	   .	   .	    0.0	...
8777148	   .	   .	    0.0	...
8777149	   .	   .	    0.0	...
8777150	   .	   .	    0.0	...
8777151	   .	   .	    0.0	...
8777152	   .	   .	    0.0	...
8777153	   .	   .	    0.0	...
8777154	   .	   .	    0.0	...
8777155	   .	   .	    0.0	...
8777156	   .	   .	    0.0	...
8777157	   .	   .	    0.0	...
8777158	   .	   .	    0.0	...
8777159	   .	   .	    0.0	...
8777160	   .	   .	    0.0	...
8777161	   .	   .	    0.0	...
8777162	   .	   .	    0.0	...
8777163	   .	   .	    0.0	...
8777164	   .	   .	    0.0	...
8777165	   .	   .	    0.0	...
8777166	   .	   .	    0.0	...
8777167	   .	   .	    0.0	...
8777168	   .	   .	    0.0	...
8777169	   .	   .	    0.0	...
8777170	   .	   .	    0.0	...
8777171	   .	   .	    0.0	...
8777172	   .	   .	    0.0	...
8777173	   .	   .	    0.0	...
8777174	   .	   .	    0.0	...
8777175	   .	   .	    0.0	...
8777176	   .	   .	    0.0	...
8777177	   .	   .	    0.0	...
8777178	   .	   .	    0.0	...
8777179	   .	   .	    0.0	...
8777180	   .	   .	    0.0	...
8777181	   .	   .	    0.0	...
8777182	   .	   .	    0.0	...
8777183	   .	   .	    0.0	...
8777184	   .	   .	    0.0	...
8777185	   .	   .	    0.0	...
8777186	   .	   .	    0.0	...
8777187	   .	   .	    0.0	...
8777188	   .	   .	    0.0	...
8777189	   .	   .	    0.0	...
8777190	   .	   .	    0.0	...
8777191	   .	   .	    0.0	...
8777192	   .	   .	    0.0	...
8777193	   .	   .	    0.0	...
8777194	   .	   .	    0.0	...
8777195	   .	   .	    0.0	...
8777196	   .	   .	    0.0	...
8777197	   .	   .	    0.0	...
8777198	   .	   .	    0.0	...
8777199	   .	   .	    0.0	...
8777200	   .	   .	    0.0	...
8777201	   .	   .	    0.0	...
8777202	   .	   .	    0.0	...
8777203	   .	   .	    0.0	...
8777204	   .	   .	    0.0	...
8777205	   .	   .	    0.0	...
8777206	   .	   .	    0.0	...
8777207	   .	   .	    0.0	...
8777208	   .	   .	    0.0	...
8777209	   .	   .	    0.0	...
8777210	   .	   .	    0.0	...
8777211	   .	   .	    0.0	...
8777212	   .	   .	    0.0	...
8777213	   .	   .	    0.0	...
8777214	   .	   .	    0.0	...
8777215	   .	   .	    0.0	...
8777216	   .	   .	    0.0	...
8777217	   .	   .	    0.0	...
8777218	   .	   .	    0.0	...
8777219	   .	   .	    0.0	...
8777220	   .	   .	    0.0	...
8777221	   .	   .	    0.0	...
8777222	   .	   .	    0.0	...
8777223	   .	   .	    0.0	...
8777224	   .	   .	    0.0	...
8777225	   .	   .	    0.0	...
8777226	   .	   .	    0.0	...
8777227	   .	   .	    0.0	...
8777228	   .	   .	    0.0	...
8777229	   .	   .	    0.0	...
8777230	   .	   .	    0.0	...
8777231	   .	   .	    0.0	...
8777232	   .	   .	    0.0	...
8777233	   .	   .	    0.0	...
8777234	   .	   .	    0.0	...
8777235	   .	   .	    0.0	...
8777236	   .	   .	    0.0	...
8777237	   .	   .	    0.0	...
8777238	   .	   .	    0.0	...
8777239	   .	   .	    0.0	...
8777240	   .	   .	    0.0	...
8777241	   .	   .	    0.0	...
8777242	   .	   .	    0.0	...
8777243	   .	   .	    0.0	...
8777244	   .	   .	    0.0	...
8777245	   .	   .	    0.0	...
8777246	   .	   .	    0.0	...
8777247	   .	   .	    0.0	...
8777248	   .	   .	    0.0	...
8777249	   .	   .	    0.0	...
8777250	   .	   .	    0.0	...
8777251	   .	   .	    0.0	...
8777252	   .	   .	    0.0	...
8777253	   .	   .	    0.0	...
8777254	   .	   .	    0.0	...
8777255	   .	   .	    0.0	...
8777256	   .	   .	    0.0	...
8777257	   .	   .	    0.0	...
8777258	   .	   .	    0.0	...
8777259	   .	   .	    0.0	...
8777260	   .	   .	    0.0	...
8777261	   .	   .	    0.0	...
8777262	   .	   .	    0.0	...
8777263	   .	   .	    0.0	...
8777264	   .	   .	    0.0	...
8777265	   .	   .	    0.0	...
8777266	   .	   .	    0.0	...
8777267	   .	   .	    0.0	...
8777268	   .	   .	    0.0	...
8777269	   .	   .	    0.0	...
8777270	   .	   .	    0.0	...
8777271	   .	   .	    0.0	...
8777272	   .	   .	    0.0	...
8777273	   .	   .	    0.0	...
8777274	   .	   .	    0.0	...
8777275	   .	   .	    0.0	...
8777276	   .	   .	    0.0	...
8777277	   .	   .	    0.0	...
8777278	   .	   .	    0.0	...
8777279	   .	   .	    0.0	...
8777280	   .	   .	    0.0	...
8777281	   .	   .	    0.0	...
8777282	   .	   .	    0.0	...
8777283	   .	   .	    0.0	...
8777284	   .	   .	    0.0	...
8777285	   .	   .	    0.0	...
8777286	   .	   .	    0.0	...
8777287	   .	   .	    0.0	...
8777288	   .	   .	    0.0	...
8777289	   .	   .	    0.0	...
8777290	   .	   .	    0.0	...
8777291	   .	   .	    0.0	...
8777292	   .	   .	    0.0	...
8777293	   .	   .	    0.0	...
8777294	   .	   .	    0.0	...
8777295	   .	   .	    0.0	...
8777296	   .	   .	    0.0	...
8777297	   .	   .	    0.0	...
8777298	   .	   .	    0.0	...
8777299	   .	   .	    0.0	...
8777300	   .	   .	    0.0	...
8777301	   .	   .	    0.0	...
8777302	   .	   .	    0.0	...
8777303	   .	   .	    0.0	...
8777304	   .	   .	    0.0	...
8777305	   .	   .	    0.0	...
8777306	   .	   .	    0.0	...
8777307	   .	   .	    0.0	...
8777308	   .	   .	    0.0	...
8777309	   .	   .	    0.0	...
8777310	   .	   .	    0.0	...
8777311	   .	   .	    0.0	...
8777312	   .	   .	    0.0	...
8777313	   .	   .	    0.0	...
8777314	   .	   .	    0.0	...
8777315	   .	   .	    0.0	...
8777316	   .	   .	    0.0	...
8777317	   .	   .	    0.0	...
8777318	   .	   .	    0.0	...
8777319	   .	   .	    0.0	...
8777320	   .	   .	    0.0	...
8777321	   .	   .	    0.0	...
8777322	   .	   .	    0.0	...
8777323	   .	   .	    0.0	...
8777324	   .	   .	    0.0	...
8777325	   .	   .	    0.0	...
8777326	   .	   .	    0.0	...
8777327	   .	   .	    0.0	...
8777328	   .	   .	    0.0	...
8777329	   .	   .	    0.0	...
8777330	   .	   .	    0.0	...
8777331	   .	   .	    0.0	...
8777332	   .	   .	    0.0	...
8777333	   .	   .	    0.0	...
8777334	   .	   .	    0.0	...
8777335	   .	   .	    0.0	...
8777336	   .	   .	    0.0	...
8777337	   .	   .	    0.0	...
8777338	   .	   .	    0.0	...
8777339	   .	   .	    0.0	...
8777340	   .	   .	    0.0	...
8777341	   .	   .	    0.0	...
8777342	   .	   .	    0.0	...
8777343	   .	   .	    0.0	...
8777344	   .	   .	    0.0	...
8777345	   .	   .	    0.0	...
8777346	   .	   .	    0.0	...
8777347	   .	   .	    0.0	...
8777348	   .	   .	    0.0	...
8777349	   .	   .	    0.0	...
8777350	   .	   .	    0.0	...
8777351	   .	   .	    0.0	...
8777352	   .	   .	    0.0	...
8777353	   .	   .	    0.0	...
8777354	   .	   .	    0.0	...
8777355	   .	   .	    0.0	...
8777356	   .	   .	    0.0	...
8777357	   .	   .	    0.0	...
8777358	   .	   .	    0.0	...
8777359	   .	   .	    0.0	...
8777360	   .	   .	    0.0	...
8777361	   .	   .	    0.0	...
8777362	   .	   .	    0.0	...
8777363	   .	   .	    0.0	...
8777364	   .	   .	    0.0	...
8777365	   .	   .	    0.0	...
8777366	   .	   .	    0.0	...
8777367	   .	   .	    0.0	...
8777368	   .	   .	    0.0	...
8777369	   .	   .	    0.0	...
8777370	   .	   .	    0.0	...
8777371	   .	   .	    0.0	...
8777372	   .	   .	    0.0	...
8777373	   .	   .	    0.0	...
8777374	   .	   .	    0.0	...
8777375	   .	   .	    0.0	...
8777376	   .	   .	    0.0	...
8777377	   .	   .	    0.0	...
8777378	   .	   .	    0.0	...
8777379	   .	   .	    0.0	...
8777380	   .	   .	    0.0	...
8777381	   .	   .	    0.0	...
8777382	   .	   .	    0.0	...
8777383	   .	   .	    0.0	...
8777384	   .	   .	    0.0	...
8777385	   .	   .	    0.0	...
8777386	   .	   .	    0.0	...
8777387	   .	   .	    0.0	...
8777388	   .	   .	    0.0	...
8777389	   .	   .	    0.0	...
8777390	   .	   .	    0.0	...
8777391	   .	   .	    0.0	...
8777392	   .	   .	    0.0	...
8777393	   .	   .	    0.0	...
8777394	   .	   .	    0.0	...
8777395	   .	   .	    0.0	...
8777396	   .	   .	    0.0	...
8777397	   .	   .	    0.0	...
8777398	   .	   .	    0.0	...
8777399	   .	   .	    0.0	...
8777400	   .	   .	    0.0	...
8777401	   .	   .	    0.0	...
8777402	   .	   .	    0.0	...
8777403	   .	   .	    0.0	...
8777404	   .	   .	    0.0	...
8777405	   .	   .	    0.0	...
8777406	   .	   .	    0.0	...
8777407	   .	   .	    0.0	...
8777408	   .	   .	    0.0	...
8777409	   .	   .	    0.0	...
8777410	   .	   .	    0.0	...
8777411	   .	   .	    0.0	...
8777412	   .	   .	    0.0	...
8777413	   .	   .	    0.0	...
8777414	   .	   .	    0.0	...
8777415	   .	   .	    0.0	...
8777416	   .	   .	    0.0	...
8777417	   .	   .	    0.0	...
8777418	   .	   .	    0.0	...
8777419	   .	   .	    0.0	...
8777420	   .	   .	    0.0	...
8777421	   .	   .	    0.0	...
8777422	   .	   .	    0.0	...
8777423	   .	   .	    0.0	...
8777424	   .	   .	    0.0	...
8777425	   .	   .	    0.0	...
8777426	   .	   .	    0.0	...
8777427	   .	   .	    0.0	...
8777428	   .	   .	    0.0	...
8777429	   .	   .	    0.0	...
8777430	   .	   .	    0.0	...
8777431	   .	   .	    0.0	...
8777432	   .	   .	    0.0	...
8777433	   .	   .	    0.0	...
8777434	   .	   .	    0.0	...
8777435	   .	   .	    0.0	...
8777436	   .	   .	    0.0	...
8777437	   .	   .	    0.0	...
8777438	   .	   .	    0.0	...
8777439	   .	   .	    0.0	...
8777440	   .	   .	    0.0	...
8777441	   .	   .	    0.0	...
8777442	   .	   .	    0.0	...
8777443	   .	   .	    0.0	...
8777444	   .	   .	    0.0	...
8777445	   .	   .	    0.0	...
8777446	   .	   .	    0.0	...
8777447	   .	   .	    0.0	...
8777448	   .	   .	    0.0	...
8777449	   .	   .	    0.0	...
8777450	   .	   .	    0.0	...
8777451	   .	   .	    0.0	...
8777452	   .	   .	    0.0	...
8777453	   .	   .	    0.0	...
8777454	   .	   .	    0.0	...
8777455	   .	   .	    0.0	...
8777456	   .	   .	    0.0	...
8777457	   .	   .	    0.0	...
8777458	   .	   .	    0.0	...
8777459	   .	   .	    0.0	...
8777460	   .	   .	    0.0	...
8777461	   .	   .	    0.0	...
8777462	   .	   .	    0.0	...
8777463	   .	   .	    0.0	...
8777464	   .	   .	    0.0	...
8777465	   .	   .	    0.0	...
8777466	   .	   .	    0.0	...
8777467	   .	   .	    0.0	...
8777468	   .	   .	    0.0	...
8777469	   .	   .	    0.0	...
8777470	   .	   .	    0.0	...
8777471	   .	   .	    0.0	...
8777472	   .	   .	    0.0	...
8777473	   .	   .	    0.0	...
8777474	   .	   .	    0.0	...
8777475	   .	   .	    0.0	...
8777476	   .	   .	    0.0	...
8777477	   .	   .	    0.0	...
8777478	   .	   .	    0.0	...
8777479	   .	   .	    0.0	...
8777480	   .	   .	    0.0	...
8777481	   .	   .	    0.0	...
8777482	   .	   .	    0.0	...
8777483	   .	   .	    0.0	...
8777484	   .	   .	    0.0	...
8777485	   .	   .	    0.0	...
8777486	   .	   .	    0.0	...
8777487	   .	   .	    0.0	...
8777488	   .	   .	    0.0	...
8777489	   .	   .	    0.0	...
8777490	   .	   .	    0.0	...
8777491	   .	   .	    0.0	...
8777492	   .	   .	    0.0	...
8777493	   .	   .	    0.0	...
8777494	   .	   .	    0.0	...
8777495	   .	   .	    0.0	...
8777496	   .	   .	    0.0	...
8777497	   .	   .	    0.0	...
8777498	   .	   .	    0.0	...
8777499	   .	   .	    0.0	...
8777500	   .	   .	    0.0	...
8777501	   .	   .	    0.0	...
8777502	   .	   .	    0.0	...
8777503	   .	   .	    0.0	...
8777504	   .	   .	    0.0	...
8777505	   .	   .	    0.0	...
8777506	   .	   .	    0.0	...
8777507	   .	   .	    0.0	...
8777508	   .	   .	    0.0	...
8777509	   .	   .	    0.0	...
8777510	   .	   .	    0.0	...
8777511	   .	   .	    0.0	...
8777512	   .	   .	    0.0	...
8777513	   .	   .	    0.0	...
8777514	   .	   .	    0.0	...
8777515	   .	   .	    0.0	...
8777516	   .	   .	    0.0	...
8777517	   .	   .	    0.0	...
8777518	   .	   .	    0.0	...
8777519	   .	   .	    0.0	...
8777520	   .	   .	    0.0	...
8777521	   .	   .	    0.0	...
8777522	   .	   .	    0.0	...
8777523	   .	   .	    0.0	...
8777524	   .	   .	    0.0	...
8777525	   .	   .	    0.0	...
8777526	   .	   .	    0.0	...
8777527	   .	   .	    0.0	...
8777528	   .	   .	    0.0	...
8777529	   .	   .	    0.0	...
8777530	   .	   .	    0.0	...
8777531	   .	   .	    0.0	...
8777532	   .	   .	    0.0	...
8777533	   .	   .	    0.0	...
8777534	   .	   .	    0.0	...
8777535	   .	   .	    0.0	...
8777536	   .	   .	    0.0	...
8777537	   .	   .	    0.0	...
8777538	   .	   .	    0.0	...
8777539	   .	   .	    0.0	...
8777540	   .	   .	    0.0	...
8777541	   .	   .	    0.0	...
8777542	   .	   .	    0.0	...
8777543	   .	   .	    0.0	...
8777544	   .	   .	    0.0	...
8777545	   .	   .	    0.0	...
8777546	   .	   .	    0.0	...
8777547	   .	   .	    0.0	...
8777548	   .	   .	    0.0	...
8777549	   .	   .	    0.0	...
8777550	   .	   .	    0.0	...
8777551	   .	   .	    0.0	...
8777552	   .	   .	    0.0	...
8777553	   .	   .	    0.0	...
8777554	   .	   .	    0.0	...
8777555	   .	   .	    0.0	...
8777556	   .	   .	    0.0	...
8777557	   .	   .	    0.0	...
8777558	   .	   .	    0.0	...
8777559	   .	   .	    0.0	...
8777560	   .	   .	    0.0	...
8777561	   .	   .	    0.0	...
8777562	   .	   .	    0.0	...
8777563	   .	   .	    0.0	...
8777564	   .	   .	    0.0	...
8777565	   .	   .	    0.0	...
8777566	   .	   .	    0.0	...
8777567	   .	   .	    0.0	...
8777568	   .	   .	    0.0	...
8777569	   .	   .	    0.0	...
8777570	   .	   .	    0.0	...
8777571	   .	   .	    0.0	...
8777572	   .	   .	    0.0	...
8777573	   .	   .	    0.0	...
8777574	   .	   .	    0.0	...
8777575	   .	   .	    0.0	...
8777576	   .	   .	    0.0	...
8777577	   .	   .	    0.0	...
8777578	   .	   .	    0.0	...
8777579	   .	   .	    0.0	...
8777580	   .	   .	    0.0	...
8777581	   .	   .	    0.0	...
8777582	   .	   .	    0.0	...
8777583	   .	   .	    0.0	...
8777584	   .	   .	    0.0	...
8777585	   .	   .	    0.0	...
8777586	   .	   .	    0.0	...
8777587	   .	   .	    0.0	...
8777588	   .	   .	    0.0	...
8777589	   .	   .	    0.0	...
8777590	   .	   .	    0.0	...
8777591	   .	   .	    0.0	...
8777592	   .	   .	    0.0	...
8777593	   .	   .	    0.0	...
8777594	   .	   .	    0.0	...
8777595	   .	   .	    0.0	...
8777596	   .	   .	    0.0	...
8777597	   .	   .	    0.0	...
8777598	   .	   .	    0.0	...
8777599	   .	   .	    0.0	...
8777600	   .	   .	    0.0	...
8777601	   .	   .	    0.0	...
8777602	   .	   .	    0.0	...
8777603	   .	   .	    0.0	...
8777604	   .	   .	    0.0	...
8777605	   .	   .	    0.0	...
8777606	   .	   .	    0.0	...
8777607	   .	   .	    0.0	...
8777608	   .	   .	    0.0	...
8777609	   .	   .	    0.0	...
8777610	   .	   .	    0.0	...
8777611	   .	   .	    0.0	...
8777612	   .	   .	    0.0	...
8777613	   .	   .	    0.0	...
8777614	   .	   .	    0.0	...
8777615	   .	   .	    0.0	...
8777616	   .	   .	    0.0	...
8777617	   .	   .	    0.0	...
8777618	   .	   .	    0.0	...
8777619	   .	   .	    0.0	...
8777620	   .	   .	    0.0	...
8777621	   .	   .	    0.0	...
8777622	   .	   .	    0.0	...
8777623	   .	   .	    0.0	...
8777624	   .	   .	    0.0	...
8777625	   .	   .	    0.0	...
8777626	   .	   .	    0.0	...
8777627	   .	   .	    0.0	...
8777628	   .	   .	    0.0	...
8777629	   .	   .	    0.0	...
8777630	   .	   .	    0.0	...
8777631	   .	   .	    0.0	...
8777632	   .	   .	    0.0	...
8777633	   .	   .	    0.0	...
8777634	   .	   .	    0.0	...
8777635	   .	   .	    0.0	...
8777636	   .	   .	    0.0	...
8777637	   .	   .	    0.0	...
8777638	   .	   .	    0.0	...
8777639	   .	   .	    0.0	...
8777640	   .	   .	    0.0	...
8777641	   .	   .	    0.0	...
8777642	   .	   .	    0.0	...
8777643	   .	   .	    0.0	...
8777644	   .	   .	    0.0	...
8777645	   .	   .	    0.0	...
8777646	   .	   .	    0.0	...
8777647	   .	   .	    0.0	...
8777648	   .	   .	    0.0	...
8777649	   .	   .	    0.0	...
8777650	   .	   .	    0.0	...
8777651	   .	   .	    0.0	...
8777652	   .	   .	    0.0	...
8777653	   .	   .	    0.0	...
8777654	   .	   .	    0.0	...
8777655	   .	   .	    0.0	...
8777656	   .	   .	    0.0	...
8777657	   .	   .	    0.0	...
8777658	   .	   .	    0.0	...
8777659	   .	   .	    0.0	...
8777660	   .	   .	    0.0	...
8777661	   .	   .	    0.0	...
8777662	   .	   .	    0.0	...
8777663	   .	   .	    0.0	...
8777664	   .	   .	    0.0	...
8777665	   .	   .	    0.0	...
8777666	   .	   .	    0.0	...
8777667	   .	   .	    0.0	...
8777668	   .	   .	    0.0	...
8777669	   .	   .	    0.0	...
8777670	   .	   .	    0.0	...
8777671	   .	   .	    0.0	...
8777672	   .	   .	    0.0	...
8777673	   .	   .	    0.0	...
8777674	   .	   .	    0.0	...
8777675	   .	   .	    0.0	...
8777676	   .	   .	    0.0	...
8777677	   .	   .	    0.0	...
8777678	   .	   .	    0.0	...
8777679	   .	   .	    0.0	...
8777680	   .	   .	    0.0	...
8777681	   .	   .	    0.0	...
8777682	   .	   .	    0.0	...
8777683	   .	   .	    0.0	...
8777684	   .	   .	    0.0	...
8777685	   .	   .	    0.0	...
8777686	   .	   .	    0.0	...
8777687	   .	   .	    0.0	...
8777688	   .	   .	    0.0	...
8777689	   .	   .	    0.0	...
8777690	   .	   .	    0.0	...
8777691	   .	   .	    0.0	...
8777692	   .	   .	    0.0	...
8777693	   .	   .	    0.0	...
8777694	   .	   .	    0.0	...
8777695	   .	   .	    0.0	...
8777696	   .	   .	    0.0	...
8777697	   .	   .	    0.0	...
8777698	   .	   .	    0.0	...
8777699	   .	   .	    0.0	...
8777700	   .	   .	    0.0	...
8777701	   .	   .	    0.0	...
8777702	   .	   .	    0.0	...
8777703	   .	   .	    0.0	...
8777704	   .	   .	    0.0	...
8777705	   .	   .	    0.0	...
8777706	   .	   .	    0.0	...
8777707	   .	   .	    0.0	...
8777708	   .	   .	    0.0	...
8777709	   .	   .	    0.0	...
8777710	   .	   .	    0.0	...
8777711	   .	   .	    0.0	...
8777712	   .	   .	    0.0	...
8777713	   .	   .	    0.0	...
8777714	   .	   .	    0.0	...
8777715	   .	   .	    0.0	...
8777716	   .	   .	    0.0	...
8777717	   .	   .	    0.0	...
8777718	   .	   .	    0.0	...
8777719	   .	   .	    0.0	...
8777720	   .	   .	    0.0	...
8777721	   .	   .	    0.0	...
8777722	   .	   .	    0.0	...
8777723	   .	   .	    0.0	...
8777724	   .	   .	    0.0	...
8777725	   .	   .	    0.0	...
8777726	   .	   .	    0.0	...
8777727	   .	   .	    0.0	...
8777728	   .	   .	    0.0	...
8777729	   .	   .	    0.0	...
8777730	   .	   .	    0.0	...
8777731	   .	   .	    0.0	...
8777732	   .	   .	    0.0	...
8777733	   .	   .	    0.0	...
8777734	   .	   .	    0.0	...
8777735	   .	   .	    0.0	...
8777736	   .	   .	    0.0	...
8777737	   .	   .	    0.0	...
8777738	   .	   .	    0.0	...
8777739	   .	   .	    0.0	...
8777740	   .	   .	    0.0	...
8777741	   .	   .	    0.0	...
8777742	   .	   .	    0.0	...
8777743	   .	   .	    0.0	...
8777744	   .	   .	    0.0	...
8777745	   .	   .	    0.0	...
8777746	   .	   .	    0.0	...
8777747	   .	   .	    0.0	...
8777748	   .	   .	    0.0	...
8777749	   .	   .	    0.0	...
8777750	   .	   .	    0.0	...
8777751	   .	   .	    0.0	...
8777752	   .	   .	    0.0	...
8777753	   .	   .	    0.0	...
8777754	   .	   .	    0.0	...
8777755	   .	   .	    0.0	...
8777756	   .	   .	    0.0	...
8777757	   .	   .	    0.0	...
8777758	   .	   .	    0.0	...
8777759	   .	   .	    0.0	...
8777760	   .	   .	    0.0	...
8777761	   .	   .	    0.0	...
8777762	   .	   .	    0.0	...
8777763	   .	   .	    0.0	...
8777764	   .	   .	    0.0	...
8777765	   .	   .	    0.0	...
8777766	   .	   .	    0.0	...
8777767	   .	   .	    0.0	...
8777768	   .	   .	    0.0	...
8777769	   .	   .	    0.0	...
8777770	   .	   .	    0.0	...
8777771	   .	   .	    0.0	...
8777772	   .	   .	    0.0	...
8777773	   .	   .	    0.0	...
8777774	   .	   .	    0.0	...
8777775	   .	   .	    0.0	...
8777776	   .	   .	    0.0	...
8777777	   .	   .	    0.0	...
8777778	   .	   .	    0.0	...
8777779	   .	   .	    0.0	...
8777780	   .	   .	    0.0	...
8777781	   .	   .	    0.0	...
8777782	   .	   .	    0.0	...
8777783	   .	   .	    0.0	...
8777784	   .	   .	    0.0	...
8777785	   .	   .	    0.0	...
8777786	   .	   .	    0.0	...
8777787	   .	   .	    0.0	...
8777788	   .	   .	    0.0	...
8777789	   .	   .	    0.0	...
8777790	   .	   .	    0.0	...
8777791	   .	   .	    0.0	...
8777792	   .	   .	    0.0	...
8777793	   .	   .	    0.0	...
8777794	   .	   .	    0.0	...
8777795	   .	   .	    0.0	...
8777796	   .	   .	    0.0	...
8777797	   .	   .	    0.0	...
8777798	   .	   .	    0.0	...
8777799	   .	   .	    0.0	...
8777800	   .	   .	    0.0	...
8777801	   .	   .	    0.0	...
8777802	   .	   .	    0.0	...
8777803	   .	   .	    0.0	...
8777804	   .	   .	    0.0	...
8777805	   .	   .	    0.0	...
8777806	   .	   .	    0.0	...
8777807	   .	   .	    0.0	...
8777808	   .	   .	    0.0	...
8777809	   .	   .	    0.0	...
8777810	   .	   .	    0.0	...
8777811	   .	   .	    0.0	...
8777812	   .	   .	    0.0	...
8777813	   .	   .	    0.0	...
8777814	   .	   .	    0.0	...
8777815	   .	   .	    0.0	...
8777816	   .	   .	    0.0	...
8777817	   .	   .	    0.0	...
8777818	   .	   .	    0.0	...
8777819	   .	   .	    0.0	...
8777820	   .	   .	    0.0	...
8777821	   .	   .	    0.0	...
8777822	   .	   .	    0.0	...
8777823	   .	   .	    0.0	...
8777824	   .	   .	    0.0	...
8777825	   .	   .	    0.0	...
8777826	   .	   .	    0.0	...
8777827	   .	   .	    0.0	...
8777828	   .	   .	    0.0	...
8777829	   .	   .	    0.0	...
8777830	   .	   .	    0.0	...
8777831	   .	   .	    0.0	...
8777832	   .	   .	    0.0	...
8777833	   .	   .	    0.0	...
8777834	   .	   .	    0.0	...
8777835	   .	   .	    0.0	...
8777836	   .	   .	    0.0	...
8777837	   .	   .	    0.0	...
8777838	   .	   .	    0.0	...
8777839	   .	   .	    0.0	...
8777840	   .	   .	    0.0	...
8777841	   .	   .	    0.0	...
8777842	   .	   .	    0.0	...
8777843	   .	   .	    0.0	...
8777844	   .	   .	    0.0	...
8777845	   .	   .	    0.0	...
8777846	   .	   .	    0.0	...
8777847	   .	   .	    0.0	...
8777848	   .	   .	    0.0	...
8777849	   .	   .	    0.0	...
8777850	   .	   .	    0.0	...
8777851	   .	   .	    0.0	...
8777852	   .	   .	    0.0	...
8777853	   .	   .	    0.0	...
8777854	   .	   .	    0.0	...
8777855	   .	   .	    0.0	...
8777856	   .	   .	    0.0	...
8777857	   .	   .	    0.0	...
8777858	   .	   .	    0.0	...
8777859	   .	   .	    0.0	...
8777860	   .	   .	    0.0	...
8777861	   .	   .	    0.0	...
8777862	   .	   .	    0.0	...
8777863	   .	   .	    0.0	...
8777864	   .	   .	    0.0	...
8777865	   .	   .	    0.0	...
8777866	   .	   .	    0.0	...
8777867	   .	   .	    0.0	...
8777868	   .	   .	    0.0	...
8777869	   .	   .	    0.0	...
8777870	   .	   .	    0.0	...
8777871	   .	   .	    0.0	...
8777872	   .	   .	    0.0	...
8777873	   .	   .	    0.0	...
8777874	   .	   .	    0.0	...
8777875	   .	   .	    0.0	...
8777876	   .	   .	    0.0	...
8777877	   .	   .	    0.0	...
8777878	   .	   .	    0.0	...
8777879	   .	   .	    0.0	...
8777880	   .	   .	    0.0	...
8777881	   .	   .	    0.0	...
EBLINK R 8776822	8777881	1060
8777882	  836.1	  404.7	 9923.0	...
8777883	  836.1	  404.7	 9923.0	...
8777884	  836.4	  404.7	 9914.0	...
8777885	  836.8	  405.3	 9905.0	...
8777886	  837.1	  405.9	 9893.0	...
8777887	  838.6	  406.9	 9888.0	...
8777888	  840.0	  407.6	 9885.0	...
8777889	  841.3	  408.3	 9885.0	...
8777890	  841.4	  408.6	 9884.0	...
ESACC R  8776781	8777890	1110	  723.8	  536.0	  681.2	 1077.9	  11.53	    712
SFIX R   8777891
8777891	  841.5	  408.6	 9882.0	...
8777892	  841.1	  408.6	 9882.0	...
8777893	  840.4	  408.9	 9884.0	...
8777894	  840.0	  409.2	 9891.0	...
8777895	  840.3	  409.5	 9897.0	...
8777896	  840.7	  409.9	 9892.0	...
8777897	  840.5	  410.3	 9884.0	...
8777898	  840.1	  409.1	 9875.0	...
8777899	  839.5	  407.5	 9879.0	...
8777900	  839.4	  407.1	 9884.0	...
8777901	  839.3	  408.3	 9889.0	...
8777902	  839.4	  409.5	 9888.0	...
8777903	  839.5	  409.3	 9887.0	...
8777904	  840.8	  410.1	 9886.0	...
8777905	  842.1	  410.9	 9886.0	...
8777906	  843.3	  411.8	 9886.0	...
8777907	  843.3	  411.8	 9882.0	...
8777908	  843.9	  411.4	 9879.0	...
8777909	  844.6	  410.9	 9878.0	...
8777910	  844.9	  410.4	 9881.0	...
8777911	  844.4	  410.4	 9885.0	...
8777912	  843.7	  410.0	 9889.0	...
8777913	  843.0	  409.9	 9893.0	...
8777914	  842.2	  409.7	 9895.0	...
8777915	  841.6	  410.3	 9895.0	...
8777916	  841.2	  410.7	 9898.0	...
8777917	  841.4	  411.1	 9900.0	...
8777918	  841.6	  411.0	 9903.0	...
8777919	  841.6	  411.0	 9903.0	...
8777920	  841.3	  411.0	 9903.0	...
8777921	  841.0	  411.0	 9902.0	...
8777922	  840.7	  411.0	 9901.0	...
8777923	  840.8	  411.0	 9900.0	...
8777924	  841.1	  411.1	 9895.0	...
8777925	  841.3	  411.3	 9890.0	...
8777926	  841.4	  410.8	 9894.0	...
8777927	  840.1	  410.5	 9904.0	...
8777928	  838.9	  410.3	 9906.0	...
8777929	  839.2	  410.4	 9898.0	...
8777930	  840.7	  410.3	 9893.0	...
8777931	  842.2	  410.1	 9897.0	...
8777932	  842.2	  410.1	 9903.0	...
8777933	  842.4	  410.0	 9907.0	...
8777934	  842.6	  410.1	 9909.0	...
8777935	  842.7	  410.3	 9909.0	...
8777936	  842.6	  410.5	 9910.0	...
8777937	  842.1	  410.9	 9911.0	...
8777938	  841.7	  411.3	 9912.0	...
8777939	  841.3	  411.4	 9912.0	...
8777940	  841.2	  411.0	 9909.0	...
8777941	  841.0	  410.3	 9907.0	...
8777942	  840.9	  410.1	 9906.0	...
8777943	  840.9	  410.1	 9908.0	...
8777944	  841.1	  410.4	 9909.0	...
8777945	  841.2	  410.5	 9909.0	...
8777946	  842.0	  410.2	 9909.0	...
8777947	  842.9	  410.4	 9907.0	...
8777948	  843.5	  410.9	 9904.0	...
8777949	  843.3	  411.6	 9905.0	...
8777950	  842.8	  411.5	 9908.0	...
8777951	  842.5	  411.2	 9913.0	...
8777952	  842.1	  410.9	 9915.0	...
8777953	  841.4	  410.9	 9915.0	...
8777954	  841.0	  411.0	 9924.0	...
8777955	  840.3	  411.2	 9934.0	...
8777956	  840.0	  411.3	 9942.0	...
8777957	  840.2	  411.4	 9937.0	...
8777958	  840.8	  411.4	 9932.0	...
8777959	  841.6	  411.3	 9928.0	...
8777960	  842.0	  411.3	 9929.0	...
8777961	  841.4	  410.5	 9931.0	...
8777962	  840.4	  409.8	 9932.0	...
8777963	  840.4	  409.1	 9934.0	...
8777964	  841.3	  409.4	 9935.0	...
8777965	  842.2	  409.7	 9940.0	...
8777966	  841.4	  410.2	 9948.0	...
8777967	  840.6	  410.6	 9956.0	...
8777968	  839.5	  410.9	 9956.0	...
8777969	  839.4	  411.0	 9951.0	...
8777970	  839.3	  410.9	 9944.0	...
8777971	  839.3	  411.0	 9941.0	...
8777972	  839.1	  411.1	 9938.0	...
8777973	  839.0	  411.3	 9937.0	...
8777974	  839.8	  411.3	 9936.0	...
8777975	  840.6	  410.9	 9943.0	...
8777976	  841.2	  410.5	 9948.0	...
8777977	  840.8	  410.0	 9953.0	...
8777978	  839.6	  410.0	 9958.0	...
8777979	  838.5	  410.6	 9967.0	...
8777980	  837.9	  411.4	 9967.0	...
8777981	  838.6	  412.0	 9960.0	...
8777982	  839.1	  411.9	 9948.0	...
8777983	  839.2	  411.7	 9943.0	...
8777984	  838.8	  411.5	 9942.0	...
8777985	  838.4	  411.6	 9945.0	...
8777986	  838.2	  411.9	 9949.0	...
8777987	  838.1	  412.3	 9950.0	...
8777988	  838.0	  412.3	 9951.0	...
8777989	  838.0	  412.4	 9953.0	...
8777990	  837.6	  412.1	 9960.0	...
8777991	  836.7	  411.8	 9967.0	...
8777992	  835.8	  411.6	 9974.0	...
8777993	  835.5	  411.5	 9975.0	...
8777994	  835.6	  411.4	 9976.0	...
8777995	  835.6	  411.2	 9980.0	...
8777996	  835.6	  411.1	 9983.0	...
8777997	  835.6	  411.1	 9985.0	...
8777998	  836.3	  411.0	 9983.0	...
8777999	  837.0	  410.9	 9981.0	...
8778000	  837.5	  411.1	 9979.0	...
8778001	  837.3	  411.4	 9981.0	...
8778002	  836.6	  410.9	 9985.0	...
8778003	  835.8	  410.1	 9987.0	...
8778004	  836.0	  410.0	 9984.0	...
8778005	  836.5	  410.7	 9981.0	...
8778006	  836.9	  410.5	 9980.0	...
8778007	  836.6	  409.6	 9989.0	...
8778008	  836.3	  408.7	 9997.0	...
8778009	  836.1	  408.7	10002.0	...
8778010	  836.4	  409.3	 9998.0	...
8778011	  836.7	  410.0	 9994.0	...
8778012	  836.9	  410.4	 9994.0	...
8778013	  836.7	  410.0	 9995.0	...
8778014	  836.8	  410.6	 9994.0	...
8778015	  836.9	  411.5	 9993.0	...
8778016	  837.0	  412.7	 9993.0	...
8778017	  836.9	  413.1	 9995.0	...
8778018	  836.9	  413.5	 9996.0	...
8778019	  836.9	  413.7	 9997.0	...
8778020	  836.8	  413.0	 9998.0	...
8778021	  836.7	  412.4	 9999.0	...
8778022	  836.7	  411.7	10000.0	...
8778023	  836.8	  411.4	10002.0	...
8778024	  837.0	  411.2	10003.0	...
8778025	  837.2	  411.1	10005.0	...
8778026	  837.4	  411.2	10005.0	...
8778027	  837.5	  411.1	10006.0	...
8778028	  837.7	  410.9	10014.0	...
8778029	  837.8	  411.4	10022.0	...
8778030	  838.0	  412.1	10030.0	...
8778031	  838.0	  412.8	10027.0	...
8778032	  837.8	  412.9	10023.0	...
8778033	  837.6	  413.0	10019.0	...
8778034	  837.3	  413.1	10017.0	...
8778035	  837.1	  413.2	10019.0	...
8778036	  836.8	  413.2	10022.0	...
8778037	  836.9	  413.1	10027.0	...
8778038	  837.0	  412.7	10029.0	...
8778039	  837.2	  412.2	10031.0	...
8778040	  837.4	  412.3	10031.0	...
EFIX R   8777891	8778040	150	  839.5	  410.9	   9943
SSACC R  8778041
8778041	  837.6	  412.8	10030.0	...
8778042	  837.7	  413.7	10029.0	...
8778043	  837.7	  414.4	10030.0	...
8778044	  837.1	  415.6	10032.0	...
8778045	  836.6	  417.5	10041.0	...
8778046	  834.2	  419.9	10058.0	...
8778047	  831.2	  423.2	10077.0	...
8778048	  828.4	  426.9	10089.0	...
8778049	  826.4	  433.0	10092.0	...
8778050	  823.6	  439.5	10093.0	...
8778051	  820.1	  445.8	10111.0	...
8778052	  816.3	  451.8	10131.0	...
8778053	  814.6	  457.6	10153.0	...
8778054	  812.0	  465.0	10161.0	...
8778055	  810.8	  472.8	10173.0	...
8778056	  809.4	  479.6	10181.0	...
8778057	  809.1	  486.4	10185.0	...
8778058	  807.7	  492.1	10184.0	...
8778059	  805.7	  498.4	10177.0	...
8778060	  802.6	  503.8	10170.0	...
8778061	  799.2	  508.9	10163.0	...
8778062	  796.4	  512.4	10160.0	...
8778063	  795.1	  516.1	10158.0	...
8778064	  793.8	  518.2	10156.0	...
8778065	  792.6	  522.2	10155.0	...
8778066	  791.5	  524.3	10146.0	...
ESACC R  8778041	8778066	26	  837.6	  412.8	  791.5	  524.3	   2.54	    146
SFIX R   8778067
8778067	  791.5	  526.3	10138.0	...
8778068	  791.5	  528.4	10135.0	...
8778069	  791.7	  530.7	10137.0	...
8778070	  791.7	  532.9	10139.0	...
8778071	  791.6	  533.2	10137.0	...
8778072	  791.6	  532.8	10137.0	...
8778073	  791.4	  532.4	10136.0	...
8778074	  791.3	  533.7	10136.0	...
8778075	  791.9	  535.4	10135.0	...
8778076	  792.3	  537.2	10132.0	...
8778077	  792.3	  536.2	10127.0	...
8778078	  791.6	  535.2	10122.0	...
8778079	  792.2	  534.3	10118.0	...
8778080	  792.8	  534.5	10117.0	...
8778081	  793.0	  534.6	10116.0	...
8778082	  792.5	  534.4	10114.0	...
8778083	  792.0	  534.5	10112.0	...
8778084	  792.2	  534.7	10110.0	...
8778085	  792.6	  535.2	10105.0	...
8778086	  792.9	  535.4	10101.0	...
8778087	  793.4	  535.6	10099.0	...
8778088	  793.6	  535.5	10101.0	...
8778089	  793.5	  535.0	10105.0	...
8778090	  793.2	  533.5	10109.0	...
8778091	  793.0	  532.1	10113.0	...
8778092	  793.3	  531.8	10115.0	...
8778093	  793.5	  532.5	10109.0	...
8778094	  793.4	  533.0	10101.0	...
8778095	  793.3	  532.9	10093.0	...
8778096	  792.8	  533.1	10090.0	...
8778097	  792.9	  533.4	10089.0	...
8778098	  793.0	  533.5	10088.0	...
8778099	  793.4	  533.5	10087.0	...
8778100	  793.4	  533.5	10088.0	...
8778101	  793.3	  533.6	10090.0	...
8778102	  793.0	  532.9	10092.0	...
8778103	  792.6	  532.0	10091.0	...
8778104	  792.4	  531.2	10087.0	...
8778105	  792.4	  531.1	10077.0	...
8778106	  792.4	  531.0	10069.0	...
8778107	  792.8	  531.1	10064.0	...
8778108	  793.9	  531.0	10065.0	...
8778109	  795.1	  530.9	10061.0	...
8778110	  796.0	  532.1	10055.0	...
8778111	  796.0	  533.7	10043.0	...
8778112	  795.9	  534.1	10037.0	...
8778113	  796.2	  532.8	10031.0	...
8778114	  796.6	  531.6	10031.0	...
8778115	  797.2	  531.7	10026.0	...
8778116	  796.8	  532.0	10023.0	...
8778117	  796.8	  532.2	10020.0	...
8778118	  796.8	  532.5	10016.0	...
8778119	  796.2	  532.6	10010.0	...
8778120	  795.6	  532.4	10009.0	...
8778121	  795.0	  532.1	10013.0	...
8778122	  795.1	  532.2	10019.0	...
8778123	  795.0	  532.4	10019.0	...
8778124	  794.9	  532.6	10013.0	...
8778125	  794.9	  532.4	10007.0	...
8778126	  794.8	  532.0	10003.0	...
8778127	  794.9	  531.6	10006.0	...
MSG	8778128 0000 _ Number On
8778128	  794.9	  531.4	10008.0	...
8778129	  795.1	  531.4	10005.0	...
8778130	  795.1	  531.2	 9990.0	...
8778131	  795.0	  531.1	 9975.0	...
8778132	  794.9	  531.2	 9961.0	...
8778133	  795.2	  531.7	 9958.0	...
8778134	  795.5	  532.8	 9958.0	...
8778135	  795.7	  534.2	 9957.0	...
8778136	  795.5	  534.9	 9951.0	...
8778137	  795.1	  534.9	 9943.0	...
8778138	  794.9	  534.8	 9935.0	...
8778139	  795.0	  535.6	 9932.0	...
8778140	  795.1	  536.4	 9929.0	...
8778141	  795.2	  536.8	 9926.0	...
8778142	  795.0	  536.8	 9925.0	...
8778143	  794.8	  537.1	 9919.0	...
8778144	  794.7	  537.7	 9913.0	...
8778145	  794.4	  538.5	 9910.0	...
8778146	  794.1	  539.5	 9913.0	...
8778147	  793.7	  540.2	 9914.0	...
8778148	  792.9	  540.4	 9911.0	...
8778149	  792.0	  539.6	 9906.0	...
8778150	  791.2	  538.9	 9895.0	...
8778151	  791.2	  538.7	 9886.0	...
8778152	  791.3	  539.0	 9878.0	...
8778153	  791.3	  539.3	 9874.0	...
8778154	  791.0	  539.1	 9868.0	...
8778155	  790.5	  538.9	 9861.0	...
8778156	  790.4	  540.1	 9856.0	...
8778157	  790.6	  542.5	 9850.0	...
8778158	  791.4	  544.6	 9844.0	...
8778159	  791.9	  545.2	 9827.0	...
8778160	  792.2	  545.0	 9813.0	...
8778161	  791.5	  545.0	 9800.0	...
8778162	  790.7	  545.0	 9801.0	...
8778163	  790.0	  545.7	 9798.0	...
8778164	  790.0	  546.4	 9795.0	...
8778165	  789.9	  547.1	 9793.0	...
8778166	  789.9	  547.4	 9795.0	...
8778167	  789.9	  547.1	 9798.0	...
8778168	  789.7	  546.6	 9801.0	...
8778169	  789.2	  546.0	 9804.0	...
8778170	  788.7	  546.9	 9805.0	...
8778171	  788.5	  547.6	 9803.0	...
8778172	  788.3	  548.4	 9800.0	...
8778173	  788.0	  548.0	 9796.0	...
8778174	  785.4	  548.2	 9794.0	...
8778175	  783.1	  549.7	 9793.0	...
8778176	  782.0	  551.2	 9792.0	...
8778177	  783.4	  552.3	 9785.0	...
8778178	  784.5	  551.6	 9767.0	...
8778179	  784.4	  551.0	 9750.0	...
8778180	  783.8	  550.0	 9742.0	...
8778181	  783.2	  549.6	 9745.0	...
8778182	  783.3	  549.1	 9742.0	...
8778183	  783.9	  549.0	 9734.0	...
8778184	  782.9	  550.1	 9726.0	...
8778185	  781.9	  551.7	 9718.0	...
8778186	  781.7	  553.8	 9707.0	...
8778187	  783.3	  556.2	 9696.0	...
8778188	  784.0	  556.8	 9689.0	...
8778189	  784.0	  557.4	 9686.0	...
8778190	  784.6	  556.7	 9681.0	...
8778191	  785.3	  557.2	 9678.0	...
8778192	  785.9	  557.8	 9676.0	...
8778193	  785.9	  558.1	 9674.0	...
8778194	  785.9	  558.3	 9671.0	...
8778195	  785.5	  558.6	 9670.0	...
8778196	  784.9	  558.9	 9671.0	...
8778197	  784.2	  559.2	 9661.0	...
8778198	  785.2	  559.0	 9651.0	...
8778199	  786.5	  558.8	 9642.0	...
8778200	  787.3	  558.3	 9638.0	...
8778201	  786.9	  558.0	 9634.0	...
8778202	  786.5	  557.9	 9629.0	...
8778203	  786.4	  558.0	 9631.0	...
8778204	  786.2	  558.1	 9633.0	...
8778205	  781.2	  572.9	 9672.0	...
8778206	  776.3	  587.7	 9709.0	...
8778207	  777.3	  589.8	 9696.0	...
8778208	  783.1	  577.1	 9645.0	...
8778209	  788.9	  564.2	 9594.0	...
8778210	  788.9	  564.1	 9594.0	...
8778211	  788.1	  563.5	 9588.0	...
8778212	  787.3	  563.3	 9576.0	...
8778213	  786.5	  563.1	 9564.0	...
8778214	  787.3	  563.0	 9561.0	...
8778215	  787.8	  562.7	 9563.0	...
8778216	  788.3	  562.3	 9565.0	...
8778217	  788.0	  562.3	 9564.0	...
8778218	  788.1	  561.4	 9563.0	...
8778219	  788.3	  560.4	 9562.0	...
8778220	  788.4	  559.0	 9558.0	...
8778221	  788.4	  558.6	 9552.0	...
8778222	  788.2	  558.2	 9546.0	...
8778223	  788.0	  558.4	 9542.0	...
8778224	  787.8	  558.6	 9542.0	...
8778225	  787.7	  558.8	 9541.0	...
8778226	  787.7	  558.6	 9542.0	...
8778227	  788.0	  558.2	 9544.0	...
8778228	  788.7	  558.2	 9537.0	...
8778229	  789.4	  558.6	 9529.0	...
8778230	  789.7	  557.8	 9526.0	...
8778231	  790.0	  556.6	 9531.0	...
8778232	  790.6	  557.1	 9536.0	...
8778233	  790.8	  558.9	 9535.0	...
8778234	  790.6	  560.7	 9529.0	...
8778235	  790.0	  559.3	 9521.0	...
8778236	  789.6	  557.8	 9514.0	...
8778237	  789.3	  557.2	 9514.0	...
8778238	  789.4	  558.1	 9509.0	...
8778239	  789.8	  558.9	 9504.0	...
8778240	  789.9	  558.5	 9504.0	...
8778241	  789.5	  557.8	 9510.0	...
8778242	  789.2	  557.1	 9508.0	...
8778243	  788.7	  556.4	 9500.0	...
8778244	  788.3	  556.1	 9495.0	...
8778245	  788.0	  556.5	 9498.0	...
8778246	  787.9	  557.3	 9501.0	...
8778247	  787.2	  557.4	 9504.0	...
8778248	  786.3	  556.2	 9507.0	...
8778249	  786.0	  554.9	 9510.0	...
8778250	  786.4	  553.8	 9504.0	...
8778251	  787.6	  553.0	 9494.0	...
8778252	  788.7	  552.8	 9480.0	...
8778253	  789.5	  553.3	 9473.0	...
8778254	  789.3	  553.8	 9469.0	...
8778255	  789.1	  554.0	 9468.0	...
8778256	  789.1	  554.2	 9467.0	...
8778257	  788.8	  554.3	 9466.0	...
8778258	  788.6	  554.2	 9466.0	...
8778259	  789.7	  554.2	 9464.0	...
8778260	  790.7	  554.4	 9461.0	...
8778261	  791.4	  554.5	 9459.0	...
8778262	  790.7	  554.4	 9459.0	...
8778263	  790.3	  553.9	 9457.0	...
8778264	  790.1	  553.6	 9453.0	...
8778265	  789.4	  553.5	 9451.0	...
8778266	  788.6	  553.5	 9452.0	...
8778267	  788.4	  553.9	 9442.0	...
8778268	  788.9	  554.4	 9431.0	...
8778269	  790.2	  554.9	 9419.0	...
8778270	  791.6	  555.0	 9417.0	...
8778271	  793.1	  555.1	 9415.0	...
8778272	  792.5	  555.2	 9414.0	...
8778273	  791.3	  555.8	 9410.0	...
8778274	  789.9	  556.3	 9406.0	...
8778275	  789.6	  556.1	 9401.0	...
8778276	  789.3	  555.3	 9403.0	...
8778277	  789.1	  554.8	 9414.0	...
8778278	  789.0	  555.0	 9426.0	...
8778279	  789.5	  555.5	 9431.0	...
8778280	  790.1	  555.8	 9425.0	...
8778281	  790.3	  555.5	 9418.0	...
8778282	  790.0	  554.5	 9415.0	...
8778283	  789.8	  553.5	 9410.0	...
8778284	  789.8	  553.2	 9406.0	...
8778285	  789.8	  553.4	 9405.0	...
8778286	  790.3	  553.3	 9404.0	...
8778287	  791.1	  553.0	 9404.0	...
8778288	  791.9	  552.7	 9401.0	...
8778289	  791.1	  552.8	 9397.0	...
8778290	  789.8	  553.2	 9392.0	...
8778291	  788.4	  553.6	 9389.0	...
8778292	  788.4	  552.7	 9388.0	...
8778293	  789.2	  551.7	 9388.0	...
8778294	  790.1	  551.4	 9387.0	...
8778295	  790.6	  552.4	 9383.0	...
8778296	  790.8	  553.4	 9378.0	...
8778297	  791.6	  553.5	 9373.0	...
EFIX R   8778067	8778297	231	  790.2	  547.2	   9751
SSACC R  8778298
8778298	  792.0	  553.5	 9367.0	...
8778299	  792.4	  553.8	 9362.0	...
8778300	  792.4	  554.1	 9360.0	...
8778301	  792.9	  554.3	 9361.0	...
8778302	  791.4	  555.4	 9363.0	...
8778303	  789.5	  556.1	 9364.0	...
8778304	  784.9	  556.6	 9365.0	...
8778305	  780.5	  555.3	 9379.0	...
8778306	  773.4	  552.8	 9393.0	...
8778307	  767.0	  550.8	 9410.0	...
8778308	  759.1	  546.7	 9425.0	...
8778309	  751.4	  543.9	 9440.0	...
8778310	  744.8	  539.9	 9452.0	...
8778311	  737.4	  539.2	 9454.0	...
8778312	  729.3	  534.6	 9456.0	...
8778313	  720.9	  531.4	 9456.0	...
8778314	  715.4	  527.1	 9456.0	...
8778315	  709.9	  525.6	 9456.0	...
8778316	  704.4	  524.4	 9457.0	...
8778317	  700.2	  523.7	 9448.0	...
8778318	  698.0	  524.1	 9439.0	...
8778319	  694.5	  524.0	 9430.0	...
8778320	  689.2	  521.5	 9439.0	...
8778321	  684.6	  519.1	 9456.0	...
8778322	  681.2	  516.7	 9473.0	...
ESACC R  8778298	8778322	25	  792.0	  553.5	  681.2	  516.7	   2.48	    166
SFIX R   8778323
8778323	  679.8	  516.4	 9482.0	...
8778324	  678.7	  515.7	 9482.0	...
8778325	  677.5	  513.4	 9483.0	...
8778326	  676.2	  511.7	 9483.0	...
8778327	  675.0	  510.2	 9481.0	...
8778328	  674.7	  510.0	 9479.0	...
8778329	  674.3	  509.7	 9477.0	...
8778330	  674.3	  509.3	 9474.0	...
8778331	  674.8	  509.3	 9469.0	...
8778332	  675.5	  509.3	 9464.0	...
8778333	  675.7	  508.8	 9460.0	...
8778334	  676.0	  508.3	 9452.0	...
8778335	  676.3	  508.6	 9445.0	...
8778336	  676.9	  509.3	 9434.0	...
8778337	  678.6	  509.8	 9429.0	...
8778338	  680.1	  509.8	 9424.0	...
8778339	  681.5	  509.9	 9424.0	...
8778340	  681.7	  509.9	 9429.0	...
8778341	  681.9	  509.7	 9434.0	...
8778342	  681.8	  510.3	 9433.0	...
8778343	  681.8	  511.2	 9430.0	...
8778344	  681.9	  512.1	 9428.0	...
8778345	  682.3	  512.1	 9425.0	...
8778346	  683.3	  511.9	 9419.0	...
8778347	  685.3	  512.6	 9415.0	...
8778348	  686.8	  513.3	 9420.0	...
8778349	  688.0	  513.9	 9430.0	...
8778350	  688.1	  513.5	 9440.0	...
8778351	  688.3	  512.6	 9445.0	...
8778352	  688.3	  512.0	 9445.0	...
8778353	  688.3	  511.7	 9444.0	...
8778354	  688.2	  512.0	 9444.0	...
8778355	  687.9	  512.1	 9444.0	...
8778356	  687.7	  512.1	 9438.0	...
8778357	  688.3	  512.1	 9431.0	...
8778358	  689.4	  512.2	 9423.0	...
8778359	  690.5	  512.4	 9423.0	...
8778360	  690.5	  512.5	 9423.0	...
8778361	  690.3	  512.6	 9425.0	...
8778362	  690.1	  513.4	 9427.0	...
8778363	  690.8	  514.0	 9427.0	...
8778364	  691.5	  513.6	 9426.0	...
8778365	  691.6	  512.4	 9429.0	...
8778366	  691.0	  511.4	 9432.0	...
8778367	  690.7	  511.9	 9436.0	...
8778368	  691.0	  512.9	 9429.0	...
8778369	  691.5	  513.8	 9421.0	...
8778370	  691.8	  513.1	 9422.0	...
8778371	  692.0	  512.2	 9430.0	...
8778372	  692.0	  511.6	 9438.0	...
8778373	  692.2	  512.4	 9439.0	...
8778374	  692.2	  513.1	 9440.0	...
8778375	  692.5	  512.3	 9441.0	...
8778376	  692.9	  511.2	 9442.0	...
8778377	  693.2	  509.9	 9442.0	...
8778378	  693.2	  509.8	 9438.0	...
8778379	  693.2	  511.4	 9432.0	...
8778380	  693.4	  513.0	 9426.0	...
8778381	  693.9	  515.0	 9422.0	...
8778382	  694.5	  515.3	 9423.0	...
8778383	  695.0	  515.6	 9423.0	...
8778384	  695.4	  514.3	 9424.0	...
8778385	  695.4	  513.1	 9421.0	...
8778386	  695.0	  512.7	 9419.0	...
8778387	  694.9	  514.2	 9417.0	...
8778388	  694.8	  515.6	 9421.0	...
8778389	  694.6	  516.2	 9425.0	...
8778390	  693.9	  516.2	 9433.0	...
8778391	  693.3	  516.3	 9440.0	...
8778392	  693.5	  516.4	 9447.0	...
8778393	  693.9	  515.9	 9451.0	...
8778394	  694.3	  515.3	 9448.0	...
EFIX R   8778323	8778394	72	  687.2	  512.4	   9438
SSACC R  8778395
8778395	  693.8	  515.4	 9445.0	...
8778396	  693.4	  516.3	 9446.0	...
8778397	  693.2	  517.7	 9457.0	...
8778398	  693.5	  519.5	 9467.0	...
8778399	  693.8	  520.9	 9473.0	...
8778400	  694.2	  521.7	 9473.0	...
8778401	  694.4	  521.5	 9474.0	...
8778402	  692.8	  521.5	 9474.0	...
8778403	  689.1	  538.8	 9531.0	...
8778404	  685.2	  556.2	 9594.0	...
8778405	  683.1	  574.0	 9656.0	...
8778406	  682.7	  574.5	 9670.0	...
8778407	  682.3	  575.0	 9677.0	...
8778408	  682.0	  574.2	 9685.0	...
8778409	  683.7	  573.5	 9686.0	...
8778410	  685.9	  572.7	 9686.0	...
8778411	  688.2	  571.8	 9685.0	...
8778412	  688.1	  570.0	 9707.0	...
8778413	  687.3	  568.4	 9729.0	...
8778414	  686.4	  566.5	 9749.0	...
8778415	  686.0	  565.4	 9744.0	...
8778416	  686.2	  562.0	 9739.0	...
8778417	  686.9	  559.4	 9741.0	...
8778418	  699.5	  513.9	 9880.0	...
8778419	  717.6	  470.2	10024.0	...
8778420	  735.3	  427.2	10162.0	...
8778421	  740.8	  426.4	10167.0	...
8778422	  740.8	  426.4	10167.0	...
SBLINK R 8778423
8778423	   .	   .	    0.0	...
8778424	   .	   .	    0.0	...
8778425	   .	   .	    0.0	...
8778426	   .	   .	    0.0	...
8778427	   .	   .	    0.0	...
8778428	   .	   .	    0.0	...
8778429	   .	   .	    0.0	...
8778430	   .	   .	    0.0	...
MSG	8778431 0000 _ Number Off
8778431	   .	   .	    0.0	...
8778432	   .	   .	    0.0	...
8778433	   .	   .	    0.0	...
8778434	   .	   .	    0.0	...
8778435	   .	   .	    0.0	...
8778436	   .	   .	    0.0	...
8778437	   .	   .	    0.0	...
8778438	   .	   .	    0.0	...
8778439	   .	   .	    0.0	...
8778440	   .	   .	    0.0	...
8778441	   .	   .	    0.0	...
8778442	   .	   .	    0.0	...
8778443	   .	   .	    0.0	...
8778444	   .	   .	    0.0	...
8778445	   .	   .	    0.0	...
8778446	   .	   .	    0.0	...
8778447	   .	   .	    0.0	...
8778448	   .	   .	    0.0	...
8778449	   .	   .	    0.0	...
8778450	   .	   .	    0.0	...
8778451	   .	   .	    0.0	...
8778452	   .	   .	    0.0	...
8778453	   .	   .	    0.0	...
8778454	   .	   .	    0.0	...
8778455	   .	   .	    0.0	...
8778456	   .	   .	    0.0	...
8778457	   .	   .	    0.0	...
8778458	   .	   .	    0.0	...
8778459	   .	   .	    0.0	...
8778460	   .	   .	    0.0	...
8778461	   .	   .	    0.0	...
8778462	   .	   .	    0.0	...
8778463	   .	   .	    0.0	...
8778464	   .	   .	    0.0	...
8778465	   .	   .	    0.0	...
8778466	   .	   .	    0.0	...
8778467	   .	   .	    0.0	...
8778468	   .	   .	    0.0	...
8778469	   .	   .	    0.0	...
8778470	   .	   .	    0.0	...
8778471	   .	   .	    0.0	...
8778472	   .	   .	    0.0	...
8778473	   .	   .	    0.0	...
8778474	   .	   .	    0.0	...
8778475	   .	   .	    0.0	...
8778476	   .	   .	    0.0	...
8778477	   .	   .	    0.0	...
8778478	   .	   .	    0.0	...
8778479	   .	   .	    0.0	...
8778480	   .	   .	    0.0	...
8778481	   .	   .	    0.0	...
8778482	   .	   .	    0.0	...
8778483	   .	   .	    0.0	...
8778484	   .	   .	    0.0	...
8778485	   .	   .	    0.0	...
8778486	   .	   .	    0.0	...
8778487	   .	   .	    0.0	...
8778488	   .	   .	    0.0	...
8778489	   .	   .	    0.0	...
8778490	   .	   .	    0.0	...
8778491	   .	   .	    0.0	...
8778492	   .	   .	    0.0	...
8778493	   .	   .	    0.0	...
8778494	   .	   .	    0.0	...
8778495	   .	   .	    0.0	...
8778496	   .	   .	    0.0	...
8778497	   .	   .	    0.0	...
8778498	   .	   .	    0.0	...
8778499	   .	   .	    0.0	...
8778500	   .	   .	    0.0	...
8778501	   .	   .	    0.0	...
8778502	   .	   .	    0.0	...
8778503	   .	   .	    0.0	...
8778504	   .	   .	    0.0	...
8778505	   .	   .	    0.0	...
8778506	   .	   .	    0.0	...
8778507	   .	   .	    0.0	...
8778508	   .	   .	    0.0	...
8778509	   .	   .	    0.0	...
8778510	   .	   .	    0.0	...
8778511	   .	   .	    0.0	...
8778512	   .	   .	    0.0	...
8778513	   .	   .	    0.0	...
8778514	   .	   .	    0.0	...
8778515	   .	   .	    0.0	...
8778516	   .	   .	    0.0	...
8778517	   .	   .	    0.0	...
8778518	   .	   .	    0.0	...
8778519	   .	   .	    0.0	...
8778520	   .	   .	    0.0	...
8778521	   .	   .	    0.0	...
8778522	   .	   .	    0.0	...
8778523	   .	   .	    0.0	...
8778524	   .	   .	    0.0	...
8778525	   .	   .	    0.0	...
8778526	   .	   .	    0.0	...
8778527	   .	   .	    0.0	...
8778528	   .	   .	    0.0	...
8778529	   .	   .	    0.0	...
8778530	   .	   .	    0.0	...
8778531	   .	   .	    0.0	...
8778532	   .	   .	    0.0	...
8778533	   .	   .	    0.0	...
8778534	   .	   .	    0.0	...
8778535	   .	   .	    0.0	...
8778536	   .	   .	    0.0	...
8778537	   .	   .	    0.0	...
8778538	   .	   .	    0.0	...
8778539	   .	   .	    0.0	...
8778540	   .	   .	    0.0	...
8778541	   .	   .	    0.0	...
8778542	   .	   .	    0.0	...
8778543	   .	   .	    0.0	...
8778544	   .	   .	    0.0	...
8778545	   .	   .	    0.0	...
8778546	   .	   .	    0.0	...
8778547	   .	   .	    0.0	...
8778548	   .	   .	    0.0	...
8778549	   .	   .	    0.0	...
8778550	   .	   .	    0.0	...
8778551	   .	   .	    0.0	...
8778552	   .	   .	    0.0	...
8778553	   .	   .	    0.0	...
8778554	   .	   .	    0.0	...
8778555	   .	   .	    0.0	...
8778556	   .	   .	    0.0	...
8778557	   .	   .	    0.0	...
8778558	   .	   .	    0.0	...
8778559	   .	   .	    0.0	...
8778560	   .	   .	    0.0	...
8778561	   .	   .	    0.0	...
8778562	   .	   .	    0.0	...
8778563	   .	   .	    0.0	...
8778564	   .	   .	    0.0	...
8778565	   .	   .	    0.0	...
8778566	   .	   .	    0.0	...
8778567	   .	   .	    0.0	...
8778568	   .	   .	    0.0	...
8778569	   .	   .	    0.0	...
8778570	   .	   .	    0.0	...
8778571	   .	   .	    0.0	...
8778572	   .	   .	    0.0	...
8778573	   .	   .	    0.0	...
8778574	   .	   .	    0.0	...
8778575	   .	   .	    0.0	...
8778576	   .	   .	    0.0	...
8778577	   .	   .	    0.0	...
8778578	   .	   .	    0.0	...
8778579	   .	   .	    0.0	...
8778580	   .	   .	    0.0	...
8778581	   .	   .	    0.0	...
8778582	   .	   .	    0.0	...
8778583	   .	   .	    0.0	...
8778584	   .	   .	    0.0	...
8778585	   .	   .	    0.0	...
8778586	   .	   .	    0.0	...
8778587	   .	   .	    0.0	...
8778588	   .	   .	    0.0	...
8778589	   .	   .	    0.0	...
8778590	   .	   .	    0.0	...
8778591	   .	   .	    0.0	...
8778592	   .	   .	    0.0	...
8778593	   .	   .	    0.0	...
8778594	   .	   .	    0.0	...
8778595	   .	   .	    0.0	...
8778596	   .	   .	    0.0	...
8778597	   .	   .	    0.0	...
8778598	   .	   .	    0.0	...
8778599	   .	   .	    0.0	...
8778600	   .	   .	    0.0	...
8778601	   .	   .	    0.0	...
8778602	   .	   .	    0.0	...
8778603	   .	   .	    0.0	...
8778604	   .	   .	    0.0	...
8778605	   .	   .	    0.0	...
8778606	   .	   .	    0.0	...
8778607	   .	   .	    0.0	...
8778608	   .	   .	    0.0	...
8778609	   .	   .	    0.0	...
8778610	   .	   .	    0.0	...
8778611	   .	   .	    0.0	...
8778612	   .	   .	    0.0	...
8778613	   .	   .	    0.0	...
8778614	   .	   .	    0.0	...
8778615	   .	   .	    0.0	...
8778616	   .	   .	    0.0	...
8778617	   .	   .	    0.0	...
8778618	   .	   .	    0.0	...
8778619	   .	   .	    0.0	...
8778620	   .	   .	    0.0	...
8778621	   .	   .	    0.0	...
8778622	   .	   .	    0.0	...
8778623	   .	   .	    0.0	...
8778624	   .	   .	    0.0	...
EBLINK R 8778423	8778624	202
8778625	  768.8	  132.4	 8463.0	...
8778626	  768.8	  132.4	 8463.0	...
8778627	  768.8	  132.4	 8463.0	...
8778628	  745.5	  171.1	 8300.0	...
8778629	  722.6	  212.6	 8137.0	...
8778630	  702.3	  285.3	 8197.0	...
8778631	  707.3	  347.3	 8622.0	...
8778632	  711.6	  429.1	 9166.0	...
8778633	  711.7	  486.6	 9521.0	...
8778634	  709.8	  516.4	 9675.0	...
8778635	  708.4	  523.7	 9705.0	...
8778636	  708.6	  524.3	 9700.0	...
8778637	  708.8	  525.3	 9696.0	...
8778638	  708.7	  526.9	 9709.0	...
8778639	  708.1	  527.8	 9725.0	...
8778640	  707.4	  527.3	 9742.0	...
8778641	  706.3	  527.0	 9746.0	...
ESACC R  8778395	8778641	247	  693.8	  515.4	  706.3	  527.0	   0.36	    550
SFIX R   8778642
8778642	  705.5	  527.5	 9741.0	...
8778643	  705.7	  527.8	 9737.0	...
8778644	  706.6	  527.6	 9734.0	...
8778645	  707.5	  527.7	 9736.0	...
MSG	8778646 0000 _ Number On
8778646	  708.1	  527.8	 9731.0	...
8778647	  708.7	  527.9	 9725.0	...
8778648	  709.3	  528.1	 9723.0	...
8778649	  709.3	  528.3	 9727.0	...
8778650	  709.0	  528.6	 9735.0	...
8778651	  708.7	  528.5	 9738.0	...
8778652	  708.3	  528.1	 9741.0	...
8778653	  707.8	  527.7	 9740.0	...
8778654	  707.3	  527.4	 9730.0	...
8778655	  706.5	  527.5	 9720.0	...
8778656	  706.2	  527.6	 9711.0	...
8778657	  705.9	  527.7	 9712.0	...
8778658	  706.0	  528.0	 9715.0	...
8778659	  706.0	  528.4	 9717.0	...
8778660	  706.3	  528.2	 9719.0	...
8778661	  706.6	  527.6	 9719.0	...
8778662	  707.0	  527.1	 9718.0	...
8778663	  707.1	  527.1	 9718.0	...
8778664	  706.2	  526.1	 9733.0	...
8778665	  705.2	  525.3	 9749.0	...
8778666	  704.4	  524.4	 9763.0	...
8778667	  705.2	  524.5	 9761.0	...
8778668	  706.1	  524.8	 9758.0	...
8778669	  706.8	  525.4	 9755.0	...
8778670	  706.6	  526.1	 9752.0	...
8778671	  706.4	  525.9	 9750.0	...
8778672	  706.2	  525.7	 9750.0	...
8778673	  706.2	  524.2	 9750.0	...
8778674	  706.1	  522.8	 9754.0	...
8778675	  706.0	  521.5	 9760.0	...
8778676	  706.1	  521.3	 9766.0	...
8778677	  705.5	  521.3	 9775.0	...
8778678	  705.0	  521.2	 9781.0	...
8778679	  704.6	  521.5	 9785.0	...
8778680	  704.6	  522.0	 9783.0	...
8778681	  704.6	  522.4	 9780.0	...
8778682	  704.7	  522.6	 9770.0	...
8778683	  705.2	  522.3	 9761.0	...
8778684	  705.5	  522.0	 9758.0	...
8778685	  705.6	  521.9	 9764.0	...
8778686	  705.7	  521.8	 9773.0	...
8778687	  706.5	  521.7	 9776.0	...
8778688	  707.4	  521.5	 9770.0	...
8778689	  708.0	  520.8	 9762.0	...
8778690	  708.3	  520.4	 9757.0	...
8778691	  709.1	  519.9	 9762.0	...
8778692	  709.7	  519.4	 9767.0	...
8778693	  710.5	  518.8	 9767.0	...
8778694	  710.8	  519.3	 9768.0	...
8778695	  711.3	  520.1	 9768.0	...
8778696	  711.7	  520.5	 9767.0	...
8778697	  711.9	  519.9	 9763.0	...
8778698	  711.7	  519.1	 9759.0	...
8778699	  710.4	  519.0	 9761.0	...
8778700	  709.2	  518.9	 9765.0	...
8778701	  708.8	  519.0	 9768.0	...
8778702	  709.6	  519.0	 9767.0	...
8778703	  710.0	  519.0	 9767.0	...
8778704	  709.6	  519.5	 9764.0	...
8778705	  709.3	  520.3	 9759.0	...
8778706	  709.5	  520.9	 9750.0	...
8778707	  710.0	  521.2	 9744.0	...
8778708	  710.4	  521.3	 9742.0	...
8778709	  710.6	  521.3	 9746.0	...
8778710	  710.4	  521.1	 9751.0	...
8778711	  710.1	  520.5	 9754.0	...
8778712	  709.9	  519.9	 9755.0	...
8778713	  710.4	  519.5	 9755.0	...
8778714	  711.1	  519.8	 9755.0	...
8778715	  712.0	  520.2	 9756.0	...
8778716	  712.1	  520.7	 9757.0	...
8778717	  712.1	  520.8	 9761.0	...
8778718	  712.0	  520.9	 9764.0	...
8778719	  712.3	  520.8	 9765.0	...
8778720	  712.7	  520.5	 9765.0	...
8778721	  712.3	  520.2	 9772.0	...
8778722	  711.5	  519.9	 9780.0	...
8778723	  710.9	  519.0	 9788.0	...
8778724	  711.6	  518.0	 9788.0	...
8778725	  712.3	  517.5	 9788.0	...
8778726	  712.7	  517.7	 9789.0	...
8778727	  712.0	  518.5	 9789.0	...
8778728	  711.3	  519.0	 9790.0	...
8778729	  710.3	  518.1	 9791.0	...
8778730	  710.1	  516.8	 9792.0	...
8778731	  709.9	  515.1	 9793.0	...
8778732	  710.0	  514.8	 9793.0	...
8778733	  710.6	  515.3	 9789.0	...
8778734	  711.2	  516.6	 9784.0	...
8778735	  711.7	  517.9	 9783.0	...
8778736	  711.8	  518.6	 9787.0	...
8778737	  711.2	  519.0	 9793.0	...
8778738	  710.5	  517.7	 9802.0	...
8778739	  709.7	  516.2	 9810.0	...
8778740	  710.0	  515.6	 9808.0	...
8778741	  710.7	  516.5	 9801.0	...
8778742	  711.8	  516.9	 9794.0	...
8778743	  712.8	  516.3	 9791.0	...
8778744	  713.5	  516.4	 9786.0	...
8778745	  713.4	  516.8	 9780.0	...
8778746	  713.0	  517.2	 9779.0	...
8778747	  712.4	  516.8	 9781.0	...
8778748	  712.2	  516.8	 9789.0	...
8778749	  712.0	  516.9	 9798.0	...
8778750	  712.0	  516.9	 9802.0	...
8778751	  712.0	  516.9	 9798.0	...
8778752	  712.4	  516.9	 9795.0	...
8778753	  712.8	  517.7	 9793.0	...
8778754	  713.2	  518.6	 9788.0	...
8778755	  714.1	  519.3	 9784.0	...
8778756	  715.0	  518.9	 9781.0	...
8778757	  716.1	  518.6	 9783.0	...
8778758	  716.3	  518.3	 9782.0	...
8778759	  716.2	  518.4	 9780.0	...
8778760	  715.7	  518.5	 9778.0	...
8778761	  715.2	  518.5	 9781.0	...
8778762	  715.1	  518.4	 9782.0	...
8778763	  715.0	  517.8	 9783.0	...
8778764	  715.2	  517.3	 9787.0	...
8778765	  715.8	  517.5	 9794.0	...
8778766	  716.4	  518.0	 9801.0	...
8778767	  716.7	  518.3	 9802.0	...
8778768	  716.6	  518.2	 9803.0	...
8778769	  716.6	  518.2	 9803.0	...
8778770	  716.6	  518.4	 9802.0	...
8778771	  716.6	  518.5	 9800.0	...
8778772	  716.5	  518.9	 9799.0	...
8778773	  716.5	  519.3	 9799.0	...
8778774	  716.5	  519.8	 9806.0	...
8778775	  716.5	  520.1	 9813.0	...
8778776	  716.5	  520.7	 9818.0	...
8778777	  716.8	  521.0	 9817.0	...
8778778	  717.2	  521.4	 9818.0	...
8778779	  717.8	  521.4	 9819.0	...
8778780	  718.2	  522.0	 9822.0	...
8778781	  718.5	  522.5	 9822.0	...
8778782	  718.1	  523.0	 9829.0	...
8778783	  717.3	  523.0	 9836.0	...
8778784	  716.4	  523.0	 9847.0	...
8778785	  716.6	  523.0	 9851.0	...
8778786	  717.1	  522.9	 9856.0	...
8778787	  717.4	  521.1	 9857.0	...
8778788	  717.6	  519.3	 9851.0	...
EFIX R   8778642	8778788	147	  710.8	  521.1	   9774
SSACC R  8778789
8778789	  718.3	  519.0	 9841.0	...
8778790	  719.3	  520.4	 9830.0	...
8778791	  719.8	  521.9	 9826.0	...
8778792	  719.3	  521.6	 9828.0	...
8778793	  718.3	  521.4	 9829.0	...
8778794	  717.5	  522.1	 9831.0	...
8778795	  717.5	  522.4	 9832.0	...
8778796	  718.0	  522.6	 9837.0	...
8778797	  712.2	  538.6	 9892.0	...
8778798	  706.1	  555.4	 9945.0	...
8778799	  705.9	  557.2	 9951.0	...
8778800	  711.9	  542.3	 9908.0	...
8778801	  713.9	  542.0	 9904.0	...
8778802	  710.0	  557.6	 9944.0	...
8778803	  706.0	  573.3	10005.0	...
8778804	  705.9	  574.3	10027.0	...
8778805	  705.0	  574.9	10053.0	...
8778806	  703.6	  575.5	10060.0	...
8778807	  702.2	  576.9	10066.0	...
8778808	  701.4	  577.7	10073.0	...
8778809	  701.2	  577.4	10076.0	...
ESACC R  8778789	8778809	21	  718.3	  519.0	  701.2	  577.4	   1.29	    118
SFIX R   8778810
8778810	  701.8	  576.3	10071.0	...
8778811	  702.6	  575.5	10063.0	...
8778812	  703.6	  575.7	10056.0	...
8778813	  704.0	  576.5	10053.0	...
8778814	  704.2	  576.9	10050.0	...
8778815	  703.9	  577.8	10055.0	...
8778816	  703.1	  578.5	10063.0	...
8778817	  702.5	  578.7	10070.0	...
8778818	  702.7	  578.3	10068.0	...
8778819	  703.2	  577.6	10067.0	...
8778820	  703.4	  577.3	10069.0	...
8778821	  703.6	  577.0	10070.0	...
8778822	  703.9	  576.9	10069.0	...
8778823	  703.5	  577.4	10080.0	...
8778824	  702.2	  578.1	10092.0	...
8778825	  700.5	  578.9	10112.0	...
8778826	  699.4	  580.3	10121.0	...
8778827	  698.9	  581.6	10129.0	...
8778828	  699.0	  580.0	10131.0	...
8778829	  699.4	  577.1	10130.0	...
8778830	  700.1	  575.1	10125.0	...
8778831	  700.8	  577.4	10118.0	...
8778832	  701.0	  579.8	10112.0	...
8778833	  700.8	  580.9	10115.0	...
8778834	  700.1	  580.6	10120.0	...
8778835	  699.3	  581.2	10125.0	...
8778836	  698.6	  582.1	10124.0	...
8778837	  698.3	  582.9	10129.0	...
8778838	  698.3	  582.4	10134.0	...
8778839	  699.1	  581.9	10138.0	...
8778840	  700.0	  581.3	10138.0	...
8778841	  700.3	  581.3	10137.0	...
8778842	  700.0	  582.6	10136.0	...
8778843	  699.6	  583.8	10134.0	...
8778844	  699.0	  583.9	10149.0	...
8778845	  698.1	  582.7	10165.0	...
8778846	  697.3	  581.6	10181.0	...
8778847	  697.4	  581.7	10179.0	...
8778848	  697.5	  582.1	10177.0	...
8778849	  697.6	  582.8	10173.0	...
8778850	  698.7	  583.2	10160.0	...
8778851	  699.9	  583.5	10148.0	...
8778852	  700.6	  583.5	10140.0	...
8778853	  700.2	  583.7	10142.0	...
8778854	  699.9	  583.9	10152.0	...
8778855	  699.8	  584.2	10160.0	...
8778856	  699.6	  584.8	10170.0	...
8778857	  699.5	  585.8	10172.0	...
8778858	  699.5	  586.7	10170.0	...
8778859	  699.4	  587.2	10172.0	...
8778860	  698.6	  587.1	10179.0	...
8778861	  697.8	  587.2	10187.0	...
8778862	  697.8	  587.1	10184.0	...
8778863	  699.1	  586.6	10176.0	...
8778864	  700.3	  586.2	10172.0	...
8778865	  700.8	  586.0	10169.0	...
8778866	  700.8	  586.2	10161.0	...
8778867	  700.7	  586.4	10149.0	...
8778868	  700.5	  588.4	10144.0	...
8778869	  700.3	  590.2	10147.0	...
8778870	  698.4	  590.1	10153.0	...
8778871	  697.3	  588.2	10153.0	...
8778872	  696.2	  585.1	10141.0	...
8778873	  695.4	  583.9	10130.0	...
8778874	  694.0	  582.9	10120.0	...
8778875	  695.9	  578.1	10111.0	...
8778876	  697.6	  575.1	10109.0	...
8778877	  698.0	  574.0	10113.0	...
8778878	  693.4	  579.3	10127.0	...
8778879	  690.3	  583.0	10128.0	...
8778880	  688.7	  584.8	10125.0	...
8778881	  689.1	  584.8	10114.0	...
8778882	  689.4	  584.5	10103.0	...
8778883	  689.0	  584.3	10092.0	...
8778884	  688.8	  584.3	10090.0	...
8778885	  688.6	  584.3	10090.0	...
8778886	  688.7	  584.2	10087.0	...
8778887	  693.7	  567.4	10024.0	...
8778888	  698.9	  550.5	 9963.0	...
8778889	  699.5	  549.3	 9962.0	...
8778890	  694.6	  564.9	10032.0	...
8778891	  689.4	  580.7	10102.0	...
8778892	  688.8	  580.8	10103.0	...
8778893	  688.0	  581.7	10090.0	...
8778894	  687.5	  582.7	10078.0	...
8778895	  686.4	  583.6	10087.0	...
8778896	  685.9	  583.5	10096.0	...
8778897	  685.6	  583.4	10103.0	...
8778898	  687.6	  582.8	10099.0	...
8778899	  690.9	  579.0	10081.0	...
8778900	  694.3	  577.8	10075.0	...
8778901	  695.1	  579.6	10073.0	...
8778902	  693.2	  584.3	10086.0	...
8778903	  691.1	  586.2	10088.0	...
8778904	  694.1	  570.5	10020.0	...
8778905	  698.4	  555.2	 9950.0	...
8778906	  698.0	  555.4	 9941.0	...
8778907	  692.2	  571.9	10007.0	...
8778908	  686.5	  588.4	10073.0	...
8778909	  685.3	  589.8	10075.0	...
8778910	  684.9	  589.8	10069.0	...
EFIX R   8778810	8778910	101	  696.9	  580.5	  10108
SSACC R  8778911
8778911	  689.8	  574.0	 9997.0	...
8778912	  694.9	  558.2	 9929.0	...
8778913	  697.1	  554.8	 9907.0	...
8778914	  694.1	  567.1	 9950.0	...
8778915	  694.1	  567.6	 9951.0	...
8778916	  697.1	  555.9	 9909.0	...
8778917	  700.1	  544.0	 9863.0	...
8778918	  700.0	  543.6	 9858.0	...
ESACC R  8778911	8778918	8	  689.8	  574.0	  700.0	  543.6	   0.68	    108
SFIX R   8778919
8778919	  700.1	  543.3	 9852.0	...
8778920	  700.2	  543.1	 9851.0	...
8778921	  700.2	  542.6	 9851.0	...
8778922	  700.2	  542.1	 9852.0	...
8778923	  700.2	  541.6	 9844.0	...
8778924	  700.1	  542.4	 9837.0	...
8778925	  700.0	  543.2	 9830.0	...
8778926	  700.4	  543.9	 9834.0	...
8778927	  701.2	  543.9	 9835.0	...
8778928	  701.9	  544.1	 9835.0	...
8778929	  701.9	  544.5	 9833.0	...
8778930	  702.4	  543.4	 9828.0	...
8778931	  702.9	  541.9	 9821.0	...
8778932	  703.5	  540.6	 9812.0	...
8778933	  703.7	  540.9	 9800.0	...
8778934	  703.7	  541.2	 9792.0	...
8778935	  703.6	  541.5	 9784.0	...
8778936	  703.3	  541.6	 9782.0	...
8778937	  703.2	  542.4	 9779.0	...
8778938	  702.6	  543.2	 9779.0	...
8778939	  702.3	  544.0	 9783.0	...
8778940	  703.3	  543.9	 9788.0	...
8778941	  704.6	  543.7	 9793.0	...
8778942	  706.1	  542.7	 9790.0	...
8778943	  706.3	  542.2	 9789.0	...
8778944	  705.7	  542.2	 9787.0	...
8778945	  704.9	  543.1	 9784.0	...
8778946	  704.0	  543.5	 9779.0	...
8778947	  703.6	  543.2	 9781.0	...
MSG	8778948 0000 _ Number Off
8778948	  703.2	  542.9	 9787.0	...
8778949	  702.8	  542.8	 9794.0	...
8778950	  702.8	  543.2	 9794.0	...
8778951	  703.1	  543.5	 9786.0	...
8778952	  703.6	  543.7	 9778.0	...
8778953	  705.5	  543.3	 9771.0	...
8778954	  707.0	  542.9	 9774.0	...
8778955	  707.3	  542.3	 9780.0	...
8778956	  706.5	  541.9	 9786.0	...
8778957	  705.9	  541.5	 9789.0	...
8778958	  706.3	  541.4	 9786.0	...
8778959	  706.5	  541.3	 9783.0	...
8778960	  706.3	  540.1	 9781.0	...
8778961	  706.4	  539.0	 9775.0	...
8778962	  706.4	  538.2	 9770.0	...
8778963	  706.8	  538.3	 9764.0	...
8778964	  707.3	  538.4	 9756.0	...
8778965	  707.7	  538.6	 9747.0	...
8778966	  707.1	  538.9	 9740.0	...
8778967	  706.4	  539.1	 9742.0	...
8778968	  706.6	  538.8	 9729.0	...
8778969	  707.7	  538.5	 9715.0	...
8778970	  708.7	  538.4	 9704.0	...
8778971	  708.6	  538.5	 9711.0	...
8778972	  708.4	  538.4	 9714.0	...
8778973	  708.2	  538.0	 9715.0	...
8778974	  707.8	  537.7	 9719.0	...
8778975	  707.1	  537.6	 9726.0	...
8778976	  706.4	  537.8	 9732.0	...
8778977	  706.1	  537.9	 9730.0	...
8778978	  706.2	  537.9	 9725.0	...
8778979	  706.1	  537.0	 9723.0	...
8778980	  707.5	  535.9	 9721.0	...
8778981	  708.9	  535.7	 9717.0	...
8778982	  709.5	  536.5	 9712.0	...
8778983	  708.6	  537.4	 9701.0	...
8778984	  707.8	  537.2	 9695.0	...
8778985	  707.9	  537.0	 9690.0	...
8778986	  708.3	  537.0	 9690.0	...
8778987	  708.7	  537.4	 9688.0	...
8778988	  709.1	  537.6	 9686.0	...
8778989	  709.2	  537.7	 9683.0	...
8778990	  709.1	  537.6	 9683.0	...
8778991	  708.8	  537.6	 9680.0	...
8778992	  708.9	  537.6	 9676.0	...
8778993	  709.2	  535.8	 9673.0	...
8778994	  709.5	  534.1	 9673.0	...
8778995	  709.4	  532.5	 9672.0	...
8778996	  708.7	  532.5	 9672.0	...
8778997	  707.9	  532.2	 9684.0	...
8778998	  707.9	  531.7	 9697.0	...
8778999	  709.0	  531.1	 9710.0	...
8779000	  710.2	  530.7	 9710.0	...
8779001	  710.6	  530.7	 9709.0	...
8779002	  711.4	  531.1	 9699.0	...
8779003	  712.2	  531.6	 9688.0	...
8779004	  711.1	  532.0	 9678.0	...
8779005	  709.3	  532.6	 9682.0	...
8779006	  708.1	  532.8	 9686.0	...
8779007	  709.0	  532.8	 9679.0	...
8779008	  710.3	  533.0	 9667.0	...
8779009	  711.2	  533.2	 9655.0	...
8779010	  712.0	  532.9	 9656.0	...
8779011	  712.4	  532.5	 9658.0	...
8779012	  712.3	  532.2	 9661.0	...
8779013	  712.1	  532.2	 9663.0	...
8779014	  712.0	  532.2	 9659.0	...
8779015	  713.3	  532.2	 9652.0	...
8779016	  714.7	  532.9	 9643.0	...
8779017	  715.7	  533.8	 9638.0	...
8779018	  715.3	  534.3	 9634.0	...
8779019	  714.5	  533.8	 9635.0	...
8779020	  713.0	  532.8	 9639.0	...
8779021	  711.6	  532.1	 9638.0	...
8779022	  710.5	  532.5	 9633.0	...
8779023	  710.6	  534.0	 9629.0	...
8779024	  710.6	  535.5	 9628.0	...
8779025	  710.4	  535.2	 9630.0	...
8779026	  710.1	  534.3	 9633.0	...
8779027	  710.9	  534.5	 9637.0	...
8779028	  712.0	  535.7	 9638.0	...
8779029	  713.1	  535.5	 9640.0	...
8779030	  713.1	  534.2	 9640.0	...
8779031	  712.1	  533.1	 9639.0	...
8779032	  711.1	  534.1	 9637.0	...
8779033	  710.7	  535.2	 9635.0	...
8779034	  711.3	  536.2	 9634.0	...
8779035	  711.6	  536.0	 9634.0	...
8779036	  711.2	  535.7	 9632.0	...
8779037	  711.1	  535.5	 9627.0	...
8779038	  711.0	  535.6	 9623.0	...
8779039	  711.0	  535.6	 9624.0	...
8779040	  711.0	  536.5	 9626.0	...
8779041	  710.9	  537.4	 9629.0	...
8779042	  710.8	  538.4	 9629.0	...
8779043	  710.6	  538.5	 9628.0	...
8779044	  711.3	  538.2	 9625.0	...
8779045	  711.8	  537.9	 9619.0	...
8779046	  712.2	  537.5	 9615.0	...
8779047	  712.1	  537.4	 9618.0	...
8779048	  712.1	  537.6	 9625.0	...
8779049	  712.6	  537.6	 9630.0	...
8779050	  713.1	  537.5	 9627.0	...
8779051	  712.1	  537.3	 9625.0	...
8779052	  710.6	  537.2	 9625.0	...
8779053	  709.0	  537.1	 9624.0	...
8779054	  709.4	  537.2	 9611.0	...
8779055	  709.9	  537.4	 9599.0	...
8779056	  710.7	  537.3	 9595.0	...
8779057	  711.1	  537.0	 9601.0	...
8779058	  711.6	  538.0	 9603.0	...
8779059	  711.9	  539.2	 9599.0	...
8779060	  712.2	  540.1	 9597.0	...
8779061	  711.1	  539.4	 9601.0	...
8779062	  708.2	  537.5	 9607.0	...
8779063	  705.4	  536.0	 9610.0	...
8779064	  704.7	  536.8	 9599.0	...
8779065	  705.8	  538.9	 9581.0	...
8779066	  706.8	  541.0	 9564.0	...
8779067	  708.0	  541.4	 9560.0	...
8779068	  709.1	  541.8	 9562.0	...
8779069	  709.4	  541.1	 9563.0	...
8779070	  708.4	  539.9	 9563.0	...
8779071	  707.5	  540.1	 9563.0	...
8779072	  707.5	  541.4	 9562.0	...
8779073	  707.7	  542.9	 9561.0	...
8779074	  707.7	  543.1	 9558.0	...
8779075	  707.5	  542.0	 9558.0	...
8779076	  707.3	  540.8	 9562.0	...
8779077	  707.1	  539.6	 9567.0	...
8779078	  707.7	  540.3	 9568.0	...
8779079	  708.8	  541.3	 9562.0	...
8779080	  709.9	  542.4	 9554.0	...
8779081	  710.2	  542.9	 9547.0	...
8779082	  709.6	  542.7	 9545.0	...
8779083	  708.6	  542.3	 9546.0	...
8779084	  707.2	  542.0	 9547.0	...
8779085	  706.6	  542.3	 9546.0	...
8779086	  706.6	  542.9	 9545.0	...
8779087	  707.0	  543.5	 9544.0	...
8779088	  707.1	  543.6	 9542.0	...
8779089	  706.8	  543.9	 9533.0	...
8779090	  706.4	  544.1	 9524.0	...
8779091	  706.0	  543.6	 9521.0	...
8779092	  705.6	  542.9	 9527.0	...
8779093	  705.4	  542.2	 9533.0	...
8779094	  705.2	  542.2	 9533.0	...
8779095	  706.8	  542.0	 9537.0	...
8779096	  708.4	  541.9	 9540.0	...
8779097	  710.0	  541.9	 9546.0	...
8779098	  708.7	  542.3	 9551.0	...
8779099	  707.3	  542.5	 9557.0	...
8779100	  705.9	  542.4	 9559.0	...
8779101	  706.4	  543.4	 9547.0	...
8779102	  706.9	  544.7	 9535.0	...
8779103	  707.2	  544.6	 9521.0	...
8779104	  707.0	  543.2	 9517.0	...
8779105	  706.8	  541.7	 9522.0	...
8779106	  706.9	  541.5	 9530.0	...
8779107	  707.1	  541.9	 9531.0	...
8779108	  707.1	  542.6	 9524.0	...
8779109	  707.0	  543.4	 9516.0	...
8779110	  707.2	  544.3	 9514.0	...
8779111	  707.9	  545.0	 9513.0	...
8779112	  708.7	  545.6	 9517.0	...
8779113	  708.9	  545.5	 9531.0	...
8779114	  708.7	  545.3	 9544.0	...
8779115	  708.6	  545.7	 9544.0	...
8779116	  708.5	  546.3	 9533.0	...
8779117	  708.5	  546.9	 9524.0	...
8779118	  708.2	  545.6	 9527.0	...
8779119	  707.6	  543.9	 9535.0	...
8779120	  706.9	  542.3	 9540.0	...
8779121	  706.5	  541.7	 9544.0	...
8779122	  706.6	  541.4	 9541.0	...
8779123	  706.9	  542.2	 9539.0	...
8779124	  707.2	  543.3	 9537.0	...
8779125	  707.4	  544.3	 9540.0	...
8779126	  707.3	  544.1	 9543.0	...
8779127	  707.6	  543.7	 9544.0	...
8779128	  707.9	  543.4	 9544.0	...
8779129	  708.0	  543.2	 9543.0	...
8779130	  707.8	  543.2	 9543.0	...
8779131	  707.7	  544.2	 9523.0	...
8779132	  707.9	  545.6	 9504.0	...
8779133	  708.6	  546.9	 9492.0	...
8779134	  709.2	  547.1	 9499.0	...
8779135	  710.0	  547.4	 9507.0	...
8779136	  710.2	  547.8	 9509.0	...
8779137	  710.0	  548.0	 9515.0	...
8779138	  709.7	  547.4	 9521.0	...
8779139	  708.3	  545.6	 9524.0	...
8779140	  707.3	  544.3	 9521.0	...
8779141	  706.3	  543.4	 9517.0	...
8779142	  706.2	  543.7	 9514.0	...
8779143	  706.6	  543.6	 9515.0	...
8779144	  707.2	  543.3	 9521.0	...
8779145	  707.7	  543.2	 9531.0	...
8779146	  707.7	  543.3	 9540.0	...
8779147	  707.7	  543.4	 9545.0	...
8779148	  707.7	  543.4	 9547.0	...
8779149	  707.7	  543.4	 9541.0	...
8779150	  707.2	  543.7	 9531.0	...
8779151	  706.7	  544.2	 9521.0	...
8779152	  706.3	  544.8	 9524.0	...
8779153	  706.6	  544.6	 9530.0	...
8779154	  707.4	  544.1	 9530.0	...
8779155	  708.3	  543.6	 9525.0	...
8779156	  709.1	  543.5	 9519.0	...
8779157	  709.4	  544.0	 9520.0	...
8779158	  709.7	  544.9	 9520.0	...
8779159	  709.8	  545.8	 9519.0	...
8779160	  709.1	  545.2	 9524.0	...
MSG	8779161 0000 _ Number On
8779161	  708.7	  544.5	 9529.0	...
8779162	  708.4	  544.2	 9532.0	...
8779163	  709.0	  545.7	 9525.0	...
8779164	  709.7	  546.8	 9512.0	...
8779165	  710.3	  546.7	 9502.0	...
8779166	  710.7	  545.4	 9496.0	...
8779167	  710.3	  544.2	 9501.0	...
8779168	  710.1	  543.8	 9506.0	...
8779169	  710.2	  544.4	 9510.0	...
8779170	  710.4	  545.0	 9507.0	...
8779171	  710.3	  545.9	 9504.0	...
8779172	  709.6	  546.4	 9515.0	...
8779173	  708.0	  545.6	 9527.0	...
8779174	  706.6	  544.5	 9530.0	...
8779175	  705.5	  543.5	 9519.0	...
8779176	  705.2	  543.6	 9505.0	...
8779177	  704.8	  544.2	 9501.0	...
8779178	  704.8	  544.8	 9502.0	...
8779179	  705.6	  545.1	 9506.0	...
8779180	  706.4	  544.9	 9511.0	...
8779181	  707.5	  545.7	 9509.0	...
8779182	  708.1	  546.6	 9504.0	...
8779183	  708.7	  547.6	 9499.0	...
8779184	  708.9	  547.3	 9504.0	...
8779185	  708.1	  546.7	 9511.0	...
8779186	  707.4	  545.9	 9519.0	...
8779187	  706.7	  545.1	 9520.0	...
8779188	  707.0	  544.6	 9521.0	...
8779189	  707.4	  544.3	 9522.0	...
8779190	  707.5	  543.4	 9522.0	...
8779191	  706.9	  542.0	 9521.0	...
8779192	  705.8	  540.7	 9524.0	...
8779193	  705.0	  540.2	 9528.0	...
8779194	  706.2	  541.7	 9533.0	...
8779195	  708.0	  543.2	 9534.0	...
8779196	  708.3	  544.9	 9533.0	...
8779197	  706.9	  545.7	 9532.0	...
8779198	  706.4	  546.4	 9528.0	...
8779199	  707.2	  545.6	 9525.0	...
8779200	  707.7	  544.0	 9528.0	...
8779201	  707.3	  542.5	 9535.0	...
8779202	  706.8	  543.3	 9541.0	...
8779203	  706.4	  544.1	 9544.0	...
8779204	  705.3	  544.6	 9548.0	...
8779205	  704.4	  543.8	 9553.0	...
8779206	  704.5	  542.8	 9544.0	...
8779207	  705.2	  542.7	 9533.0	...
8779208	  705.9	  543.1	 9520.0	...
8779209	  705.9	  543.7	 9517.0	...
8779210	  705.3	  543.8	 9513.0	...
8779211	  704.1	  543.8	 9524.0	...
8779212	  703.0	  543.7	 9537.0	...
8779213	  703.0	  543.6	 9550.0	...
8779214	  703.7	  543.7	 9551.0	...
8779215	  703.8	  543.7	 9554.0	...
8779216	  703.3	  543.8	 9555.0	...
8779217	  704.0	  543.6	 9553.0	...
8779218	  705.3	  543.2	 9548.0	...
8779219	  706.9	  542.9	 9543.0	...
8779220	  707.2	  542.5	 9540.0	...
8779221	  706.4	  542.4	 9539.0	...
8779222	  705.4	  542.3	 9534.0	...
8779223	  704.9	  542.3	 9528.0	...
8779224	  705.4	  541.9	 9523.0	...
8779225	  706.1	  541.4	 9522.0	...
8779226	  706.3	  540.7	 9521.0	...
8779227	  706.6	  540.2	 9523.0	...
8779228	  706.9	  540.7	 9524.0	...
8779229	  707.0	  542.3	 9525.0	...
8779230	  707.0	  544.2	 9522.0	...
8779231	  707.2	  545.1	 9520.0	...
8779232	  707.3	  545.1	 9527.0	...
8779233	  707.2	  544.8	 9534.0	...
8779234	  706.0	  544.6	 9543.0	...
8779235	  704.7	  544.7	 9545.0	...
8779236	  703.9	  543.9	 9550.0	...
8779237	  703.6	  542.4	 9557.0	...
8779238	  703.3	  540.9	 9562.0	...
8779239	  703.5	  540.4	 9562.0	...
8779240	  704.1	  540.4	 9559.0	...
8779241	  704.8	  540.3	 9558.0	...
8779242	  705.1	  539.9	 9559.0	...
8779243	  705.2	  539.6	 9558.0	...
8779244	  705.9	  539.6	 9551.0	...
8779245	  706.9	  540.2	 9543.0	...
8779246	  706.7	  541.1	 9539.0	...
8779247	  705.6	  541.6	 9541.0	...
8779248	  704.4	  541.7	 9539.0	...
8779249	  706.3	  543.5	 9531.0	...
8779250	  708.2	  545.4	 9524.0	...
8779251	  709.7	  545.3	 9523.0	...
8779252	  709.3	  543.3	 9526.0	...
8779253	  708.6	  541.4	 9528.0	...
8779254	  707.9	  541.4	 9540.0	...
8779255	  707.4	  541.5	 9552.0	...
8779256	  707.2	  541.5	 9562.0	...
8779257	  707.6	  541.5	 9560.0	...
8779258	  707.9	  541.3	 9560.0	...
8779259	  708.3	  541.9	 9551.0	...
8779260	  708.6	  542.7	 9541.0	...
8779261	  708.6	  542.9	 9532.0	...
8779262	  708.6	  542.2	 9532.0	...
8779263	  708.5	  541.5	 9532.0	...
8779264	  708.4	  541.5	 9532.0	...
8779265	  708.3	  541.5	 9532.0	...
8779266	  707.8	  541.6	 9536.0	...
8779267	  707.4	  541.6	 9539.0	...
8779268	  707.0	  540.6	 9552.0	...
8779269	  706.9	  538.7	 9563.0	...
8779270	  707.0	  536.9	 9569.0	...
8779271	  708.6	  539.6	 9559.0	...
8779272	  710.1	  543.1	 9549.0	...
8779273	  711.0	  546.4	 9542.0	...
8779274	  710.3	  545.9	 9541.0	...
8779275	  708.9	  544.9	 9546.0	...
8779276	  708.1	  543.5	 9551.0	...
8779277	  708.0	  542.0	 9555.0	...
8779278	  708.6	  541.0	 9554.0	...
8779279	  709.3	  541.2	 9552.0	...
8779280	  709.4	  542.0	 9551.0	...
8779281	  709.9	  542.7	 9550.0	...
8779282	  710.2	  542.4	 9549.0	...
8779283	  710.4	  541.8	 9547.0	...
8779284	  710.3	  541.6	 9546.0	...
8779285	  709.9	  542.0	 9544.0	...
8779286	  709.6	  542.9	 9541.0	...
8779287	  709.6	  543.5	 9537.0	...
8779288	  710.0	  543.6	 9537.0	...
8779289	  710.4	  543.3	 9539.0	...
8779290	  710.7	  542.0	 9540.0	...
8779291	  710.9	  540.9	 9541.0	...
8779292	  710.8	  539.8	 9546.0	...
8779293	  710.7	  539.8	 9552.0	...
8779294	  710.2	  540.0	 9559.0	...
8779295	  709.9	  540.1	 9568.0	...
8779296	  709.7	  540.3	 9578.0	...
8779297	  710.4	  540.7	 9573.0	...
8779298	  711.0	  541.0	 9554.0	...
8779299	  711.9	  541.1	 9537.0	...
8779300	  712.1	  541.1	 9535.0	...
8779301	  712.2	  541.1	 9541.0	...
8779302	  711.7	  540.8	 9541.0	...
8779303	  711.4	  540.6	 9540.0	...
8779304	  711.3	  540.0	 9537.0	...
8779305	  710.9	  539.7	 9540.0	...
8779306	  710.6	  539.3	 9543.0	...
8779307	  710.3	  539.2	 9546.0	...
8779308	  710.9	  539.0	 9546.0	...
8779309	  711.4	  539.2	 9545.0	...
8779310	  711.8	  539.3	 9554.0	...
8779311	  711.4	  539.4	 9565.0	...
8779312	  711.3	  539.7	 9576.0	...
8779313	  711.4	  540.8	 9572.0	...
8779314	  711.5	  541.9	 9564.0	...
8779315	  711.3	  542.2	 9568.0	...
8779316	  710.3	  541.8	 9579.0	...
8779317	  709.6	  541.4	 9591.0	...
8779318	  708.6	  541.6	 9594.0	...
8779319	  708.2	  542.1	 9597.0	...
8779320	  707.7	  542.7	 9596.0	...
8779321	  707.6	  543.3	 9586.0	...
8779322	  707.9	  543.3	 9577.0	...
8779323	  708.5	  543.0	 9572.0	...
8779324	  708.7	  542.6	 9580.0	...
8779325	  708.3	  541.6	 9588.0	...
8779326	  708.3	  540.7	 9595.0	...
8779327	  708.5	  540.3	 9598.0	...
8779328	  708.9	  540.7	 9600.0	...
8779329	  709.5	  540.9	 9602.0	...
8779330	  710.1	  540.8	 9602.0	...
8779331	  710.3	  539.8	 9603.0	...
8779332	  709.9	  538.9	 9603.0	...
8779333	  710.2	  538.3	 9604.0	...
8779334	  710.9	  538.6	 9604.0	...
8779335	  711.3	  539.0	 9605.0	...
8779336	  711.5	  539.3	 9603.0	...
8779337	  711.6	  539.5	 9603.0	...
8779338	  710.7	  539.7	 9602.0	...
8779339	  709.4	  540.2	 9604.0	...
8779340	  708.2	  541.2	 9603.0	...
8779341	  708.6	  542.1	 9607.0	...
8779342	  709.0	  542.5	 9609.0	...
8779343	  709.6	  542.2	 9611.0	...
8779344	  709.8	  541.2	 9611.0	...
8779345	  710.0	  540.3	 9614.0	...
8779346	  710.0	  540.2	 9616.0	...
8779347	  709.3	  541.0	 9617.0	...
8779348	  708.4	  540.7	 9622.0	...
8779349	  707.8	  539.7	 9626.0	...
8779350	  708.1	  539.5	 9631.0	...
8779351	  708.5	  540.4	 9630.0	...
8779352	  708.3	  540.8	 9628.0	...
8779353	  707.7	  539.9	 9627.0	...
8779354	  707.1	  539.1	 9627.0	...
8779355	  706.7	  538.9	 9628.0	...
8779356	  706.5	  538.9	 9630.0	...
8779357	  707.9	  538.8	 9629.0	...
8779358	  709.6	  538.6	 9626.0	...
8779359	  710.7	  538.4	 9622.0	...
8779360	  710.2	  538.5	 9617.0	...
8779361	  709.6	  538.4	 9614.0	...
8779362	  709.6	  537.6	 9612.0	...
8779363	  709.5	  537.0	 9615.0	...
8779364	  709.5	  536.5	 9621.0	...
8779365	  709.5	  536.3	 9626.0	...
8779366	  709.4	  536.0	 9630.0	...
8779367	  709.5	  537.2	 9631.0	...
8779368	  710.5	  539.6	 9631.0	...
8779369	  711.4	  542.0	 9627.0	...
8779370	  712.0	  542.6	 9626.0	...
8779371	  711.5	  542.0	 9627.0	...
8779372	  710.6	  541.3	 9630.0	...
8779373	  709.5	  540.8	 9633.0	...
8779374	  708.7	  540.7	 9634.0	...
8779375	  709.1	  540.5	 9634.0	...
8779376	  709.9	  540.4	 9631.0	...
8779377	  710.5	  540.1	 9627.0	...
8779378	  710.4	  539.9	 9626.0	...
8779379	  710.6	  540.5	 9624.0	...
8779380	  711.2	  541.3	 9616.0	...
8779381	  712.1	  542.0	 9609.0	...
8779382	  713.4	  542.1	 9601.0	...
8779383	  714.4	  542.1	 9601.0	...
8779384	  714.9	  542.3	 9602.0	...
8779385	  714.6	  542.2	 9604.0	...
8779386	  714.2	  541.8	 9610.0	...
8779387	  713.8	  541.0	 9623.0	...
8779388	  713.5	  540.1	 9635.0	...
8779389	  713.3	  539.1	 9642.0	...
8779390	  712.7	  537.9	 9641.0	...
8779391	  712.1	  536.9	 9639.0	...
8779392	  711.6	  536.5	 9637.0	...
8779393	  711.5	  536.8	 9634.0	...
8779394	  711.2	  537.0	 9632.0	...
8779395	  710.8	  536.9	 9629.0	...
8779396	  710.3	  536.9	 9628.0	...
8779397	  709.9	  536.8	 9632.0	...
8779398	  710.1	  536.2	 9636.0	...
8779399	  710.7	  535.6	 9644.0	...
8779400	  711.3	  534.9	 9656.0	...
8779401	  711.2	  535.2	 9668.0	...
8779402	  710.4	  535.7	 9676.0	...
8779403	  709.7	  536.8	 9669.0	...
8779404	  709.9	  537.7	 9656.0	...
8779405	  710.8	  538.3	 9645.0	...
8779406	  711.5	  538.4	 9644.0	...
8779407	  711.2	  537.5	 9648.0	...
8779408	  711.4	  536.5	 9652.0	...
8779409	  711.9	  535.4	 9651.0	...
8779410	  712.4	  535.3	 9650.0	...
8779411	  713.0	  535.7	 9650.0	...
8779412	  713.5	  536.2	 9652.0	...
8779413	  713.6	  536.9	 9653.0	...
8779414	  713.0	  537.3	 9659.0	...
8779415	  712.2	  537.5	 9670.0	...
8779416	  712.3	  537.2	 9681.0	...
8779417	  712.5	  537.0	 9674.0	...
8779418	  713.0	  537.4	 9661.0	...
8779419	  713.0	  537.9	 9648.0	...
8779420	  713.0	  539.1	 9647.0	...
8779421	  712.8	  539.8	 9646.0	...
8779422	  712.0	  540.2	 9646.0	...
8779423	  711.1	  539.5	 9649.0	...
8779424	  710.3	  537.6	 9658.0	...
8779425	  709.9	  535.9	 9672.0	...
8779426	  709.5	  535.0	 9683.0	...
8779427	  709.1	  535.7	 9691.0	...
8779428	  708.9	  536.7	 9692.0	...
8779429	  709.3	  537.2	 9687.0	...
8779430	  709.8	  537.4	 9681.0	...
8779431	  710.2	  537.2	 9677.0	...
8779432	  711.7	  536.9	 9680.0	...
8779433	  713.3	  536.7	 9677.0	...
8779434	  714.8	  536.5	 9672.0	...
8779435	  714.6	  536.6	 9664.0	...
8779436	  714.3	  537.1	 9659.0	...
8779437	  714.1	  537.7	 9654.0	...
8779438	  714.0	  538.0	 9656.0	...
8779439	  714.1	  537.6	 9661.0	...
8779440	  714.4	  536.9	 9666.0	...
8779441	  714.6	  536.6	 9666.0	...
8779442	  714.5	  536.4	 9666.0	...
8779443	  714.6	  536.6	 9664.0	...
8779444	  714.8	  536.6	 9662.0	...
8779445	  714.7	  536.3	 9666.0	...
8779446	  714.4	  536.2	 9672.0	...
8779447	  714.0	  536.2	 9678.0	...
8779448	  714.3	  535.6	 9676.0	...
8779449	  714.5	  534.7	 9673.0	...
8779450	  714.7	  533.7	 9667.0	...
8779451	  714.6	  533.4	 9663.0	...
8779452	  714.5	  532.8	 9660.0	...
8779453	  715.3	  532.4	 9661.0	...
8779454	  716.1	  532.3	 9663.0	...
8779455	  716.4	  532.7	 9665.0	...
8779456	  715.8	  532.7	 9667.0	...
8779457	  715.2	  532.3	 9669.0	...
8779458	  715.1	  532.2	 9672.0	...
8779459	  714.9	  532.5	 9675.0	...
8779460	  715.0	  532.9	 9679.0	...
8779461	  715.4	  533.1	 9679.0	...
8779462	  715.5	  533.3	 9682.0	...
MSG	8779463 0000 _ Number Off
8779463	  715.4	  533.4	 9683.0	...
8779464	  714.6	  533.5	 9684.0	...
8779465	  714.2	  533.5	 9683.0	...
8779466	  714.8	  533.4	 9683.0	...
8779467	  716.0	  533.2	 9683.0	...
8779468	  717.3	  533.1	 9683.0	...
8779469	  717.4	  533.1	 9682.0	...
8779470	  717.3	  533.2	 9681.0	...
8779471	  717.3	  533.0	 9678.0	...
8779472	  717.3	  532.6	 9676.0	...
8779473	  717.5	  532.1	 9678.0	...
8779474	  717.5	  531.5	 9684.0	...
8779475	  717.6	  530.7	 9697.0	...
8779476	  717.7	  529.4	 9707.0	...
8779477	  718.1	  528.3	 9711.0	...
8779478	  718.5	  528.1	 9710.0	...
8779479	  717.7	  529.1	 9709.0	...
8779480	  716.6	  530.4	 9712.0	...
8779481	  715.6	  531.7	 9713.0	...
8779482	  716.0	  532.4	 9710.0	...
8779483	  716.1	  531.8	 9704.0	...
8779484	  716.0	  530.4	 9698.0	...
8779485	  715.8	  529.1	 9696.0	...
8779486	  715.5	  528.3	 9695.0	...
8779487	  715.2	  527.9	 9702.0	...
8779488	  715.8	  528.4	 9711.0	...
8779489	  716.6	  529.4	 9719.0	...
8779490	  717.2	  530.1	 9719.0	...
8779491	  716.8	  529.7	 9719.0	...
8779492	  716.4	  529.0	 9724.0	...
8779493	  716.1	  528.7	 9730.0	...
8779494	  716.7	  529.2	 9737.0	...
8779495	  717.3	  529.9	 9737.0	...
8779496	  718.0	  530.8	 9735.0	...
8779497	  718.6	  531.3	 9733.0	...
8779498	  719.3	  531.8	 9732.0	...
8779499	  718.1	  531.8	 9734.0	...
8779500	  716.2	  531.2	 9737.0	...
8779501	  714.3	  530.6	 9740.0	...
8779502	  715.4	  529.5	 9735.0	...
8779503	  716.4	  528.2	 9727.0	...
8779504	  717.3	  526.8	 9722.0	...
8779505	  717.2	  526.1	 9725.0	...
8779506	  717.1	  526.0	 9729.0	...
8779507	  717.1	  526.2	 9738.0	...
8779508	  717.1	  526.9	 9745.0	...
8779509	  717.1	  528.0	 9743.0	...
8779510	  717.3	  528.9	 9735.0	...
8779511	  717.4	  529.4	 9726.0	...
8779512	  717.5	  529.3	 9727.0	...
8779513	  717.7	  529.2	 9728.0	...
8779514	  718.0	  528.9	 9729.0	...
8779515	  718.2	  528.6	 9729.0	...
8779516	  718.2	  528.5	 9730.0	...
8779517	  718.0	  528.4	 9733.0	...
8779518	  717.7	  527.9	 9735.0	...
8779519	  718.1	  527.2	 9730.0	...
8779520	  718.6	  526.5	 9724.0	...
8779521	  719.3	  527.3	 9720.0	...
8779522	  717.8	  528.1	 9723.0	...
8779523	  716.4	  528.7	 9734.0	...
8779524	  715.7	  528.3	 9742.0	...
8779525	  716.6	  528.0	 9749.0	...
8779526	  717.4	  527.9	 9748.0	...
8779527	  717.3	  528.3	 9747.0	...
8779528	  717.9	  528.7	 9740.0	...
8779529	  718.6	  529.0	 9733.0	...
8779530	  719.2	  528.9	 9729.0	...
8779531	  719.0	  528.8	 9732.0	...
8779532	  719.0	  528.8	 9736.0	...
8779533	  718.9	  528.8	 9737.0	...
8779534	  719.0	  528.9	 9735.0	...
8779535	  719.1	  529.0	 9733.0	...
8779536	  719.1	  528.9	 9730.0	...
8779537	  718.9	  528.7	 9729.0	...
8779538	  718.8	  528.5	 9737.0	...
8779539	  718.9	  529.0	 9746.0	...
8779540	  719.1	  529.6	 9754.0	...
8779541	  719.2	  530.2	 9751.0	...
8779542	  719.3	  530.7	 9742.0	...
8779543	  719.5	  531.1	 9734.0	...
8779544	  719.6	  530.8	 9731.0	...
8779545	  719.5	  530.2	 9734.0	...
8779546	  718.8	  528.8	 9737.0	...
8779547	  718.1	  528.1	 9740.0	...
8779548	  717.4	  527.1	 9745.0	...
8779549	  717.3	  526.8	 9749.0	...
8779550	  717.6	  528.4	 9751.0	...
8779551	  717.9	  530.3	 9751.0	...
8779552	  718.7	  532.1	 9751.0	...
8779553	  719.3	  532.1	 9748.0	...
8779554	  719.9	  531.6	 9746.0	...
8779555	  719.1	  531.2	 9744.0	...
8779556	  718.3	  530.9	 9744.0	...
8779557	  717.9	  530.6	 9742.0	...
8779558	  718.2	  530.4	 9741.0	...
8779559	  718.7	  530.2	 9739.0	...
8779560	  718.9	  530.1	 9737.0	...
8779561	  719.0	  530.0	 9735.0	...
8779562	  718.8	  529.8	 9735.0	...
8779563	  718.4	  529.7	 9737.0	...
8779564	  717.3	  529.0	 9740.0	...
8779565	  716.3	  528.3	 9745.0	...
8779566	  716.4	  528.3	 9748.0	...
8779567	  717.4	  529.6	 9750.0	...
8779568	  718.9	  530.8	 9749.0	...
8779569	  719.5	  530.1	 9749.0	...
8779570	  720.1	  528.6	 9748.0	...
8779571	  720.2	  527.3	 9743.0	...
8779572	  719.8	  527.6	 9738.0	...
8779573	  719.2	  528.0	 9736.0	...
8779574	  718.1	  528.4	 9743.0	...
8779575	  717.7	  528.7	 9750.0	...
8779576	  717.2	  529.0	 9753.0	...
8779577	  717.1	  529.2	 9752.0	...
8779578	  717.3	  529.1	 9750.0	...
8779579	  717.5	  528.3	 9754.0	...
8779580	  717.9	  527.5	 9759.0	...
8779581	  718.3	  527.1	 9764.0	...
8779582	  719.2	  527.4	 9757.0	...
8779583	  719.9	  527.6	 9750.0	...
8779584	  719.1	  527.7	 9745.0	...
8779585	  717.8	  527.8	 9752.0	...
8779586	  716.4	  527.9	 9760.0	...
8779587	  716.2	  528.9	 9762.0	...
8779588	  716.4	  529.8	 9755.0	...
8779589	  716.9	  531.2	 9749.0	...
8779590	  717.3	  531.6	 9752.0	...
8779591	  717.7	  532.2	 9756.0	...
8779592	  717.9	  532.3	 9759.0	...
8779593	  717.2	  531.5	 9767.0	...
8779594	  716.3	  530.7	 9777.0	...
8779595	  715.6	  529.8	 9785.0	...
8779596	  715.7	  529.8	 9785.0	...
8779597	  715.8	  530.1	 9786.0	...
8779598	  715.8	  530.3	 9789.0	...
8779599	  715.8	  530.8	 9789.0	...
8779600	  715.6	  531.1	 9790.0	...
8779601	  715.0	  531.5	 9793.0	...
8779602	  714.4	  531.7	 9795.0	...
8779603	  714.6	  531.8	 9785.0	...
8779604	  715.6	  530.8	 9773.0	...
8779605	  716.7	  529.8	 9767.0	...
8779606	  717.0	  528.8	 9773.0	...
8779607	  717.1	  528.9	 9775.0	...
8779608	  717.3	  529.0	 9772.0	...
8779609	  717.4	  529.1	 9769.0	...
8779610	  717.5	  530.5	 9770.0	...
8779611	  717.5	  531.9	 9773.0	...
8779612	  716.7	  531.7	 9776.0	...
8779613	  715.8	  530.3	 9778.0	...
8779614	  714.6	  528.9	 9789.0	...
8779615	  714.3	  529.0	 9797.0	...
8779616	  715.0	  529.0	 9801.0	...
8779617	  716.3	  530.1	 9793.0	...
8779618	  717.4	  531.2	 9787.0	...
8779619	  717.4	  532.3	 9784.0	...
8779620	  717.3	  532.1	 9775.0	...
8779621	  717.0	  530.6	 9766.0	...
8779622	  716.7	  529.2	 9759.0	...
8779623	  716.4	  528.1	 9762.0	...
8779624	  714.9	  528.5	 9769.0	...
8779625	  713.4	  528.9	 9774.0	...
8779626	  713.8	  528.8	 9772.0	...
8779627	  715.7	  528.7	 9765.0	...
8779628	  717.6	  528.6	 9767.0	...
8779629	  717.5	  529.2	 9774.0	...
8779630	  717.4	  529.8	 9782.0	...
8779631	  717.3	  530.3	 9778.0	...
8779632	  716.2	  530.4	 9771.0	...
8779633	  715.0	  530.2	 9764.0	...
8779634	  713.7	  529.9	 9777.0	...
8779635	  713.2	  529.7	 9797.0	...
8779636	  712.9	  529.2	 9818.0	...
8779637	  712.9	  529.0	 9810.0	...
8779638	  713.8	  528.9	 9795.0	...
8779639	  714.8	  529.1	 9772.0	...
8779640	  715.7	  529.4	 9761.0	...
8779641	  716.0	  529.6	 9752.0	...
8779642	  716.6	  529.6	 9751.0	...
8779643	  717.1	  529.8	 9753.0	...
8779644	  717.6	  530.1	 9752.0	...
8779645	  717.9	  531.6	 9749.0	...
8779646	  718.2	  532.8	 9745.0	...
8779647	  718.2	  532.6	 9743.0	...
8779648	  718.1	  531.4	 9743.0	...
8779649	  717.9	  529.2	 9755.0	...
8779650	  717.7	  528.1	 9767.0	...
8779651	  717.6	  528.2	 9773.0	...
8779652	  717.6	  529.3	 9765.0	...
8779653	  717.6	  530.4	 9758.0	...
8779654	  717.6	  530.4	 9760.0	...
8779655	  717.7	  530.4	 9765.0	...
8779656	  717.8	  530.4	 9764.0	...
8779657	  718.1	  531.0	 9759.0	...
8779658	  717.5	  531.6	 9757.0	...
8779659	  716.7	  531.0	 9763.0	...
8779660	  715.9	  529.9	 9772.0	...
8779661	  716.3	  528.4	 9777.0	...
8779662	  716.8	  528.3	 9778.0	...
8779663	  717.4	  528.1	 9786.0	...
MSG	8779664 0000 _ Number On
8779664	  717.4	  528.1	 9793.0	...
8779665	  717.3	  528.2	 9794.0	...
8779666	  717.1	  528.2	 9788.0	...
8779667	  716.6	  528.1	 9782.0	...
8779668	  716.4	  527.9	 9785.0	...
8779669	  716.6	  527.9	 9787.0	...
8779670	  716.9	  527.8	 9788.0	...
8779671	  717.2	  528.1	 9788.0	...
8779672	  717.0	  528.5	 9791.0	...
8779673	  716.8	  527.9	 9796.0	...
8779674	  716.7	  526.9	 9801.0	...
8779675	  716.9	  526.2	 9798.0	...
8779676	  717.4	  527.4	 9792.0	...
8779677	  718.2	  528.5	 9783.0	...
8779678	  718.7	  529.0	 9781.0	...
8779679	  718.8	  528.7	 9779.0	...
8779680	  718.4	  528.4	 9785.0	...
8779681	  718.1	  528.6	 9791.0	...
8779682	  718.0	  528.6	 9784.0	...
8779683	  718.0	  528.4	 9770.0	...
8779684	  718.0	  528.3	 9758.0	...
8779685	  718.2	  529.1	 9759.0	...
8779686	  718.3	  530.1	 9766.0	...
8779687	  718.8	  530.1	 9769.0	...
8779688	  719.7	  529.1	 9771.0	...
8779689	  720.5	  528.1	 9767.0	...
8779690	  720.7	  527.4	 9766.0	...
8779691	  720.1	  527.0	 9770.0	...
8779692	  719.4	  527.0	 9774.0	...
8779693	  719.0	  527.9	 9776.0	...
8779694	  718.9	  528.5	 9778.0	...
8779695	  719.2	  527.8	 9779.0	...
8779696	  719.5	  526.8	 9779.0	...
8779697	  719.6	  525.8	 9778.0	...
8779698	  719.4	  525.0	 9778.0	...
8779699	  718.9	  524.2	 9777.0	...
8779700	  718.6	  524.4	 9772.0	...
8779701	  718.3	  525.4	 9768.0	...
8779702	  718.4	  526.5	 9772.0	...
8779703	  718.3	  526.6	 9780.0	...
8779704	  718.3	  526.7	 9787.0	...
8779705	  718.2	  526.8	 9786.0	...
8779706	  718.2	  526.8	 9789.0	...
8779707	  718.5	  526.7	 9792.0	...
8779708	  718.8	  526.6	 9794.0	...
8779709	  718.8	  526.6	 9792.0	...
8779710	  718.5	  526.8	 9786.0	...
8779711	  719.0	  527.1	 9782.0	...
8779712	  719.7	  527.3	 9780.0	...
8779713	  720.6	  526.4	 9786.0	...
8779714	  720.8	  525.5	 9789.0	...
8779715	  720.9	  524.4	 9790.0	...
8779716	  720.7	  524.2	 9788.0	...
8779717	  720.6	  524.3	 9787.0	...
8779718	  720.6	  524.7	 9789.0	...
8779719	  721.1	  525.1	 9791.0	...
8779720	  721.5	  525.0	 9794.0	...
8779721	  721.5	  524.9	 9795.0	...
8779722	  720.7	  524.6	 9797.0	...
8779723	  719.6	  524.4	 9796.0	...
8779724	  719.0	  524.4	 9795.0	...
8779725	  718.6	  524.0	 9793.0	...
8779726	  718.4	  523.7	 9791.0	...
8779727	  718.4	  523.3	 9791.0	...
8779728	  718.7	  524.7	 9786.0	...
8779729	  719.0	  526.0	 9782.0	...
8779730	  718.9	  527.1	 9778.0	...
8779731	  718.8	  526.8	 9779.0	...
8779732	  718.7	  525.4	 9779.0	...
8779733	  718.7	  524.1	 9779.0	...
8779734	  718.6	  523.0	 9782.0	...
8779735	  717.8	  523.1	 9788.0	...
8779736	  717.0	  523.3	 9795.0	...
8779737	  716.0	  523.8	 9786.0	...
8779738	  715.9	  524.3	 9774.0	...
8779739	  716.3	  525.0	 9766.0	...
8779740	  716.9	  525.2	 9770.0	...
8779741	  718.1	  525.4	 9775.0	...
8779742	  718.7	  525.2	 9776.0	...
8779743	  719.1	  524.9	 9777.0	...
8779744	  718.7	  525.0	 9777.0	...
8779745	  718.5	  525.1	 9776.0	...
8779746	  718.1	  525.3	 9782.0	...
8779747	  717.9	  525.1	 9787.0	...
8779748	  717.8	  525.1	 9788.0	...
8779749	  717.8	  525.0	 9785.0	...
8779750	  718.1	  524.7	 9781.0	...
8779751	  718.4	  524.5	 9781.0	...
8779752	  718.5	  524.4	 9782.0	...
8779753	  718.4	  524.8	 9784.0	...
8779754	  718.2	  525.2	 9785.0	...
8779755	  718.1	  525.5	 9786.0	...
8779756	  718.4	  525.4	 9786.0	...
8779757	  718.8	  525.3	 9786.0	...
8779758	  719.1	  525.1	 9779.0	...
8779759	  719.0	  525.0	 9773.0	...
8779760	  719.1	  525.1	 9758.0	...
8779761	  719.3	  525.3	 9749.0	...
8779762	  719.9	  525.5	 9742.0	...
8779763	  720.4	  525.5	 9744.0	...
8779764	  720.5	  525.5	 9748.0	...
8779765	  720.2	  525.5	 9753.0	...
8779766	  719.9	  525.9	 9760.0	...
8779767	  719.9	  526.1	 9766.0	...
8779768	  719.9	  526.5	 9769.0	...
8779769	  719.8	  526.8	 9760.0	...
8779770	  719.6	  526.7	 9752.0	...
8779771	  719.5	  526.2	 9744.0	...
8779772	  719.4	  525.5	 9743.0	...
8779773	  719.5	  525.4	 9739.0	...
8779774	  719.6	  525.5	 9737.0	...
8779775	  720.0	  525.9	 9732.0	...
8779776	  720.8	  526.2	 9729.0	...
8779777	  721.6	  525.8	 9723.0	...
8779778	  721.3	  525.2	 9720.0	...
8779779	  720.8	  525.9	 9718.0	...
8779780	  721.7	  527.1	 9720.0	...
8779781	  722.9	  527.0	 9722.0	...
8779782	  724.1	  525.7	 9725.0	...
8779783	  723.2	  524.8	 9730.0	...
8779784	  722.5	  525.0	 9740.0	...
8779785	  721.8	  525.2	 9749.0	...
8779786	  721.9	  525.1	 9746.0	...
8779787	  722.0	  524.6	 9739.0	...
8779788	  722.2	  524.1	 9732.0	...
8779789	  721.9	  523.7	 9736.0	...
8779790	  721.6	  523.9	 9738.0	...
8779791	  721.7	  525.4	 9738.0	...
8779792	  722.4	  526.7	 9733.0	...
8779793	  723.5	  527.8	 9726.0	...
8779794	  724.2	  527.6	 9722.0	...
8779795	  724.3	  527.5	 9719.0	...
8779796	  724.2	  527.7	 9718.0	...
8779797	  724.2	  527.9	 9716.0	...
8779798	  724.9	  528.0	 9713.0	...
8779799	  725.6	  527.9	 9712.0	...
8779800	  726.2	  527.8	 9710.0	...
8779801	  725.9	  527.7	 9709.0	...
8779802	  725.4	  526.7	 9713.0	...
8779803	  724.8	  525.9	 9719.0	...
8779804	  724.6	  525.1	 9717.0	...
8779805	  725.2	  524.9	 9711.0	...
8779806	  725.8	  524.7	 9707.0	...
8779807	  726.4	  524.5	 9711.0	...
8779808	  725.9	  524.7	 9717.0	...
8779809	  725.5	  525.3	 9721.0	...
8779810	  725.2	  526.1	 9724.0	...
8779811	  725.4	  526.9	 9725.0	...
8779812	  725.6	  527.1	 9723.0	...
8779813	  725.0	  526.7	 9724.0	...
8779814	  724.5	  526.2	 9725.0	...
8779815	  724.3	  525.7	 9728.0	...
8779816	  724.7	  525.7	 9729.0	...
8779817	  724.6	  525.8	 9730.0	...
8779818	  724.0	  526.0	 9731.0	...
8779819	  723.8	  526.2	 9728.0	...
8779820	  724.3	  526.3	 9726.0	...
8779821	  724.8	  526.4	 9724.0	...
8779822	  725.3	  526.3	 9720.0	...
8779823	  725.4	  526.6	 9716.0	...
8779824	  725.6	  527.0	 9718.0	...
8779825	  725.5	  527.4	 9725.0	...
8779826	  725.2	  527.7	 9729.0	...
8779827	  725.0	  527.8	 9725.0	...
8779828	  725.5	  527.4	 9719.0	...
8779829	  726.2	  526.9	 9718.0	...
8779830	  727.2	  526.4	 9717.0	...
8779831	  727.4	  526.5	 9706.0	...
8779832	  726.5	  527.0	 9695.0	...
8779833	  725.4	  527.4	 9688.0	...
8779834	  724.4	  527.7	 9695.0	...
8779835	  724.4	  527.6	 9706.0	...
8779836	  725.1	  527.6	 9713.0	...
8779837	  725.7	  527.4	 9717.0	...
8779838	  726.4	  527.2	 9715.0	...
8779839	  726.5	  526.9	 9712.0	...
8779840	  726.3	  527.1	 9709.0	...
8779841	  726.0	  527.3	 9713.0	...
8779842	  725.7	  527.4	 9716.0	...
8779843	  725.5	  527.6	 9720.0	...
8779844	  725.3	  527.7	 9718.0	...
8779845	  725.1	  527.6	 9717.0	...
8779846	  725.2	  527.3	 9718.0	...
8779847	  725.2	  526.9	 9719.0	...
8779848	  725.1	  526.6	 9714.0	...
8779849	  725.1	  526.4	 9709.0	...
8779850	  725.1	  526.5	 9703.0	...
8779851	  725.1	  526.5	 9707.0	...
8779852	  725.0	  526.5	 9710.0	...
8779853	  725.7	  527.6	 9707.0	...
8779854	  726.8	  528.7	 9701.0	...
8779855	  728.0	  529.5	 9692.0	...
8779856	  728.5	  529.2	 9691.0	...
8779857	  728.7	  528.9	 9689.0	...
8779858	  728.5	  527.4	 9692.0	...
8779859	  726.9	  526.2	 9696.0	...
8779860	  725.2	  524.8	 9700.0	...
8779861	  724.8	  524.7	 9703.0	...
8779862	  726.1	  525.5	 9706.0	...
8779863	  727.0	  526.5	 9708.0	...
8779864	  726.6	  527.6	 9707.0	...
8779865	  726.1	  527.4	 9707.0	...
8779866	  726.0	  527.1	 9707.0	...
8779867	  725.8	  526.9	 9705.0	...
8779868	  725.4	  527.6	 9703.0	...
8779869	  725.1	  528.2	 9701.0	...
8779870	  725.0	  528.8	 9704.0	...
8779871	  725.2	  528.8	 9706.0	...
8779872	  725.6	  528.9	 9707.0	...
8779873	  726.4	  529.0	 9707.0	...
8779874	  726.9	  529.1	 9707.0	...
8779875	  727.0	  528.7	 9709.0	...
8779876	  727.3	  528.2	 9711.0	...
8779877	  727.8	  528.5	 9710.0	...
8779878	  728.4	  529.3	 9703.0	...
8779879	  728.7	  530.2	 9697.0	...
8779880	  728.6	  529.3	 9698.0	...
8779881	  728.4	  528.2	 9705.0	...
8779882	  728.3	  527.2	 9711.0	...
8779883	  728.2	  527.1	 9710.0	...
8779884	  728.0	  527.1	 9717.0	...
8779885	  727.5	  526.9	 9726.0	...
8779886	  727.2	  526.8	 9734.0	...
8779887	  727.1	  527.4	 9728.0	...
8779888	  727.8	  528.2	 9723.0	...
8779889	  728.0	  529.2	 9719.0	...
8779890	  728.0	  529.4	 9719.0	...
8779891	  727.6	  529.8	 9712.0	...
8779892	  727.5	  529.9	 9706.0	...
8779893	  727.2	  529.8	 9702.0	...
8779894	  726.9	  529.8	 9704.0	...
8779895	  727.1	  529.8	 9706.0	...
8779896	  727.6	  530.3	 9709.0	...
8779897	  728.1	  530.5	 9711.0	...
8779898	  728.3	  530.6	 9709.0	...
8779899	  728.5	  530.2	 9705.0	...
8779900	  728.6	  529.2	 9703.0	...
8779901	  728.6	  528.6	 9706.0	...
8779902	  727.2	  528.3	 9710.0	...
8779903	  725.5	  526.6	 9716.0	...
8779904	  723.4	  524.8	 9721.0	...
8779905	  722.8	  522.7	 9723.0	...
8779906	  722.3	  521.7	 9729.0	...
8779907	  722.1	  520.6	 9734.0	...
8779908	  721.4	  519.7	 9738.0	...
8779909	  719.7	  519.7	 9737.0	...
8779910	  717.7	  519.6	 9737.0	...
8779911	  716.2	  519.5	 9737.0	...
8779912	  717.1	  519.2	 9739.0	...
8779913	  718.7	  518.4	 9740.0	...
8779914	  720.9	  517.5	 9736.0	...
8779915	  721.9	  516.9	 9729.0	...
8779916	  722.6	  516.9	 9722.0	...
8779917	  722.4	  515.7	 9721.0	...
8779918	  722.0	  514.4	 9722.0	...
8779919	  721.6	  513.1	 9721.0	...
8779920	  721.3	  513.3	 9717.0	...
8779921	  721.5	  513.6	 9713.0	...
8779922	  721.6	  513.9	 9710.0	...
8779923	  721.7	  513.5	 9709.0	...
8779924	  721.6	  513.0	 9706.0	...
8779925	  721.5	  512.7	 9705.0	...
8779926	  721.4	  512.8	 9713.0	...
8779927	  721.5	  513.2	 9723.0	...
8779928	  721.8	  513.8	 9733.0	...
8779929	  722.2	  514.8	 9733.0	...
8779930	  722.5	  515.6	 9727.0	...
8779931	  722.7	  515.2	 9720.0	...
8779932	  722.7	  513.4	 9720.0	...
8779933	  722.5	  511.7	 9727.0	...
8779934	  723.2	  511.5	 9725.0	...
8779935	  724.8	  512.1	 9718.0	...
8779936	  726.3	  512.7	 9714.0	...
8779937	  727.0	  513.2	 9722.0	...
8779938	  726.7	  513.6	 9730.0	...
8779939	  725.9	  514.0	 9733.0	...
8779940	  725.0	  513.8	 9732.0	...
8779941	  724.2	  513.7	 9729.0	...
8779942	  723.6	  513.7	 9727.0	...
8779943	  723.1	  513.9	 9724.0	...
8779944	  722.6	  514.0	 9721.0	...
8779945	  722.3	  514.0	 9726.0	...
8779946	  722.6	  514.0	 9733.0	...
8779947	  723.0	  514.2	 9741.0	...
8779948	  723.5	  514.3	 9739.0	...
8779949	  723.9	  514.4	 9737.0	...
8779950	  724.3	  514.2	 9733.0	...
8779951	  723.1	  514.2	 9730.0	...
8779952	  721.6	  514.5	 9730.0	...
8779953	  720.5	  514.6	 9733.0	...
8779954	  721.2	  513.8	 9737.0	...
8779955	  721.8	  512.9	 9741.0	...
8779956	  722.0	  512.1	 9744.0	...
8779957	  722.3	  512.1	 9747.0	...
8779958	  722.6	  511.6	 9746.0	...
8779959	  723.4	  511.0	 9746.0	...
8779960	  723.9	  510.8	 9735.0	...
8779961	  724.5	  511.3	 9724.0	...
8779962	  724.4	  512.9	 9714.0	...
8779963	  724.2	  514.2	 9716.0	...
8779964	  723.8	  514.8	 9718.0	...
8779965	  723.5	  514.4	 9719.0	...
8779966	  723.3	  514.3	 9719.0	...
8779967	  723.2	  514.6	 9725.0	...
8779968	  723.1	  515.0	 9728.0	...
8779969	  723.0	  515.1	 9731.0	...
8779970	  723.0	  514.5	 9729.0	...
8779971	  722.6	  513.8	 9730.0	...
8779972	  722.3	  513.5	 9731.0	...
8779973	  721.9	  514.0	 9731.0	...
8779974	  721.8	  514.9	 9733.0	...
8779975	  721.6	  515.4	 9737.0	...
8779976	  721.8	  516.3	 9740.0	...
MSG	8779977 0000 _ Number Off
8779977	  721.7	  516.8	 9741.0	...
8779978	  721.6	  517.3	 9739.0	...
8779979	  721.6	  517.3	 9737.0	...
8779980	  721.9	  517.3	 9736.0	...
8779981	  722.9	  517.5	 9734.0	...
8779982	  723.8	  517.7	 9733.0	...
8779983	  724.6	  517.4	 9731.0	...
8779984	  724.5	  516.8	 9735.0	...
8779985	  724.2	  515.9	 9739.0	...
8779986	  723.9	  515.5	 9732.0	...
8779987	  724.1	  514.9	 9722.0	...
8779988	  724.7	  514.6	 9712.0	...
8779989	  725.3	  514.5	 9712.0	...
8779990	  725.4	  514.6	 9722.0	...
8779991	  725.4	  514.9	 9733.0	...
8779992	  725.4	  515.1	 9744.0	...
8779993	  725.3	  515.3	 9743.0	...
8779994	  725.0	  515.1	 9741.0	...
8779995	  723.9	  514.8	 9738.0	...
8779996	  723.1	  515.0	 9737.0	...
8779997	  722.3	  515.3	 9738.0	...
8779998	  722.2	  514.5	 9743.0	...
8779999	  722.2	  513.3	 9746.0	...
8780000	  722.0	  512.1	 9750.0	...
8780001	  722.0	  513.3	 9747.0	...
8780002	  722.3	  514.2	 9747.0	...
8780003	  723.1	  514.8	 9747.0	...
8780004	  723.8	  514.8	 9745.0	...
8780005	  724.4	  515.1	 9740.0	...
8780006	  724.8	  516.0	 9736.0	...
8780007	  725.1	  516.3	 9737.0	...
8780008	  725.5	  516.8	 9737.0	...
8780009	  725.8	  517.0	 9737.0	...
8780010	  726.0	  516.7	 9735.0	...
8780011	  725.9	  516.3	 9736.0	...
8780012	  725.7	  515.9	 9739.0	...
8780013	  725.5	  515.8	 9733.0	...
8780014	  725.3	  515.8	 9725.0	...
8780015	  725.3	  515.8	 9716.0	...
8780016	  725.3	  515.9	 9723.0	...
8780017	  725.2	  516.1	 9730.0	...
8780018	  724.8	  516.3	 9737.0	...
8780019	  724.4	  516.3	 9736.0	...
8780020	  723.9	  516.0	 9737.0	...
8780021	  723.2	  515.8	 9740.0	...
8780022	  722.7	  515.6	 9743.0	...
8780023	  722.0	  515.1	 9744.0	...
8780024	  722.8	  514.4	 9744.0	...
8780025	  723.5	  513.1	 9744.0	...
8780026	  723.4	  512.5	 9749.0	...
8780027	  722.6	  512.9	 9753.0	...
8780028	  721.6	  514.0	 9759.0	...
8780029	  721.5	  515.0	 9760.0	...
8780030	  721.3	  515.1	 9759.0	...
8780031	  721.3	  515.3	 9757.0	...
8780032	  721.2	  515.4	 9754.0	...
8780033	  720.9	  515.2	 9754.0	...
8780034	  720.6	  515.2	 9751.0	...
8780035	  720.6	  515.4	 9749.0	...
8780036	  720.7	  515.8	 9747.0	...
8780037	  720.8	  515.9	 9745.0	...
8780038	  720.3	  515.2	 9744.0	...
8780039	  719.8	  514.3	 9739.0	...
8780040	  719.9	  514.3	 9735.0	...
8780041	  721.0	  515.0	 9731.0	...
8780042	  722.1	  515.7	 9730.0	...
8780043	  722.8	  515.6	 9732.0	...
8780044	  723.3	  515.5	 9734.0	...
8780045	  723.7	  515.4	 9736.0	...
8780046	  723.9	  515.3	 9735.0	...
8780047	  724.2	  515.2	 9735.0	...
8780048	  724.4	  515.3	 9734.0	...
8780049	  724.4	  515.7	 9734.0	...
8780050	  724.2	  516.4	 9738.0	...
8780051	  724.2	  517.2	 9742.0	...
8780052	  724.3	  517.6	 9745.0	...
8780053	  724.8	  518.1	 9744.0	...
8780054	  725.1	  518.5	 9743.0	...
8780055	  725.2	  518.9	 9742.0	...
8780056	  724.9	  519.0	 9742.0	...
8780057	  724.8	  519.0	 9742.0	...
8780058	  725.0	  519.0	 9744.0	...
8780059	  725.2	  519.0	 9746.0	...
8780060	  724.6	  518.4	 9750.0	...
8780061	  723.7	  517.9	 9753.0	...
8780062	  723.1	  517.3	 9756.0	...
8780063	  723.4	  517.1	 9758.0	...
8780064	  723.7	  516.7	 9760.0	...
8780065	  723.6	  515.9	 9762.0	...
8780066	  723.4	  515.4	 9763.0	...
8780067	  723.4	  516.0	 9756.0	...
8780068	  723.4	  517.0	 9747.0	...
8780069	  723.4	  517.1	 9740.0	...
8780070	  723.3	  516.2	 9740.0	...
8780071	  723.4	  515.1	 9740.0	...
8780072	  723.7	  515.0	 9742.0	...
8780073	  724.1	  515.3	 9746.0	...
8780074	  724.3	  515.6	 9750.0	...
8780075	  724.3	  515.9	 9751.0	...
8780076	  724.2	  517.0	 9749.0	...
8780077	  723.8	  518.2	 9750.0	...
8780078	  723.5	  519.1	 9752.0	...
8780079	  723.1	  518.9	 9750.0	...
8780080	  723.1	  518.6	 9747.0	...
8780081	  723.2	  517.6	 9743.0	...
8780082	  723.3	  516.7	 9742.0	...
8780083	  723.3	  515.7	 9736.0	...
8780084	  723.2	  515.7	 9730.0	...
8780085	  723.1	  515.7	 9733.0	...
8780086	  722.9	  515.8	 9740.0	...
8780087	  722.8	  515.8	 9749.0	...
8780088	  722.7	  515.9	 9753.0	...
8780089	  722.4	  516.1	 9753.0	...
8780090	  722.1	  516.6	 9752.0	...
8780091	  721.8	  517.0	 9746.0	...
8780092	  723.0	  517.1	 9739.0	...
8780093	  724.1	  516.5	 9732.0	...
8780094	  725.3	  515.9	 9729.0	...
8780095	  725.5	  516.6	 9721.0	...
8780096	  725.2	  517.8	 9715.0	...
8780097	  724.8	  518.9	 9715.0	...
8780098	  724.2	  517.7	 9720.0	...
8780099	  724.2	  516.5	 9726.0	...
8780100	  723.1	  515.8	 9725.0	...
8780101	  722.0	  516.4	 9724.0	...
8780102	  721.0	  516.5	 9724.0	...
8780103	  721.1	  515.7	 9725.0	...
8780104	  721.4	  514.8	 9726.0	...
8780105	  721.8	  515.3	 9726.0	...
8780106	  722.9	  516.2	 9727.0	...
8780107	  723.8	  516.9	 9728.0	...
8780108	  724.0	  516.7	 9728.0	...
8780109	  723.4	  516.9	 9727.0	...
8780110	  722.8	  517.1	 9732.0	...
8780111	  723.4	  517.2	 9738.0	...
8780112	  724.3	  517.1	 9743.0	...
8780113	  725.1	  517.1	 9743.0	...
8780114	  725.0	  517.2	 9742.0	...
8780115	  724.3	  517.5	 9741.0	...
8780116	  723.7	  517.7	 9733.0	...
8780117	  723.2	  517.8	 9725.0	...
8780118	  723.3	  517.6	 9721.0	...
8780119	  723.4	  517.3	 9726.0	...
8780120	  723.6	  517.8	 9729.0	...
8780121	  723.6	  518.4	 9729.0	...
8780122	  723.9	  518.9	 9727.0	...
8780123	  724.1	  518.5	 9728.0	...
8780124	  723.5	  517.9	 9731.0	...
8780125	  722.6	  517.5	 9733.0	...
8780126	  721.9	  517.3	 9735.0	...
8780127	  722.1	  517.4	 9734.0	...
8780128	  722.6	  517.5	 9733.0	...
8780129	  723.0	  517.0	 9732.0	...
8780130	  723.0	  516.4	 9732.0	...
8780131	  722.5	  516.2	 9731.0	...
8780132	  722.1	  517.0	 9730.0	...
8780133	  722.0	  518.3	 9728.0	...
8780134	  721.9	  519.3	 9732.0	...
8780135	  721.8	  520.0	 9735.0	...
8780136	  721.6	  520.1	 9738.0	...
8780137	  721.8	  519.5	 9745.0	...
8780138	  722.2	  518.8	 9753.0	...
8780139	  723.2	  518.1	 9748.0	...
8780140	  724.0	  518.1	 9737.0	...
8780141	  724.8	  517.0	 9726.0	...
8780142	  724.9	  516.0	 9727.0	...
8780143	  723.5	  515.9	 9727.0	...
8780144	  721.9	  516.8	 9732.0	...
8780145	  720.5	  517.8	 9736.0	...
8780146	  723.0	  518.1	 9728.0	...
8780147	  725.4	  518.5	 9715.0	...
8780148	  725.9	  518.9	 9709.0	...
8780149	  724.0	  519.0	 9717.0	...
8780150	  722.6	  519.0	 9723.0	...
8780151	  722.6	  518.7	 9721.0	...
8780152	  722.7	  518.6	 9720.0	...
8780153	  722.4	  518.5	 9719.0	...
8780154	  722.5	  518.5	 9724.0	...
8780155	  722.6	  518.4	 9729.0	...
8780156	  722.1	  518.4	 9734.0	...
8780157	  721.5	  517.7	 9735.0	...
8780158	  720.8	  517.0	 9736.0	...
8780159	  721.4	  516.0	 9738.0	...
8780160	  722.1	  515.8	 9739.0	...
8780161	  722.8	  515.9	 9739.0	...
8780162	  722.8	  516.2	 9738.0	...
8780163	  722.5	  516.5	 9738.0	...
8780164	  722.0	  516.5	 9737.0	...
8780165	  721.6	  516.9	 9736.0	...
8780166	  721.9	  517.4	 9734.0	...
8780167	  722.2	  517.9	 9733.0	...
8780168	  722.6	  517.9	 9738.0	...
8780169	  722.6	  517.4	 9743.0	...
8780170	  722.0	  516.7	 9748.0	...
8780171	  721.4	  516.3	 9747.0	...
8780172	  720.3	  517.3	 9747.0	...
8780173	  719.9	  518.3	 9748.0	...
8780174	  720.1	  518.2	 9748.0	...
8780175	  720.7	  517.0	 9748.0	...
8780176	  721.3	  515.9	 9746.0	...
8780177	  721.3	  516.0	 9747.0	...
8780178	  721.3	  516.1	 9750.0	...
MSG	8780179 0000 _ Number On
8780179	  721.5	  516.1	 9755.0	...
8780180	  721.7	  515.9	 9758.0	...
8780181	  722.0	  515.8	 9755.0	...
8780182	  722.0	  515.8	 9751.0	...
8780183	  722.1	  516.8	 9744.0	...
8780184	  722.0	  517.8	 9743.0	...
8780185	  722.0	  518.6	 9744.0	...
8780186	  721.4	  518.2	 9753.0	...
8780187	  720.2	  517.4	 9764.0	...
8780188	  719.0	  516.7	 9772.0	...
8780189	  718.6	  516.2	 9774.0	...
8780190	  719.0	  516.1	 9773.0	...
8780191	  719.5	  516.0	 9774.0	...
8780192	  719.9	  515.9	 9777.0	...
8780193	  720.0	  515.8	 9779.0	...
8780194	  719.6	  515.6	 9785.0	...
8780195	  719.1	  515.5	 9790.0	...
8780196	  719.5	  516.3	 9794.0	...
8780197	  720.5	  517.3	 9791.0	...
8780198	  721.4	  518.1	 9788.0	...
8780199	  721.3	  517.8	 9787.0	...
8780200	  721.4	  516.7	 9787.0	...
8780201	  721.4	  515.7	 9787.0	...
8780202	  720.0	  515.1	 9788.0	...
8780203	  718.4	  515.5	 9787.0	...
8780204	  716.6	  515.7	 9786.0	...
8780205	  716.2	  515.5	 9794.0	...
8780206	  715.8	  515.2	 9804.0	...
8780207	  717.3	  514.9	 9810.0	...
8780208	  719.0	  514.5	 9805.0	...
8780209	  719.7	  514.2	 9800.0	...
8780210	  718.6	  514.9	 9799.0	...
8780211	  718.4	  515.6	 9797.0	...
8780212	  719.2	  516.1	 9793.0	...
8780213	  719.9	  516.0	 9789.0	...
8780214	  719.3	  515.4	 9786.0	...
8780215	  718.6	  514.9	 9786.0	...
8780216	  717.8	  514.3	 9789.0	...
8780217	  717.7	  514.7	 9792.0	...
8780218	  717.4	  515.4	 9795.0	...
8780219	  717.2	  516.0	 9787.0	...
8780220	  717.1	  516.1	 9777.0	...
8780221	  717.1	  515.7	 9777.0	...
8780222	  717.3	  515.3	 9786.0	...
8780223	  717.6	  515.0	 9786.0	...
8780224	  717.7	  514.4	 9777.0	...
8780225	  718.0	  513.9	 9770.0	...
8780226	  718.3	  513.1	 9773.0	...
8780227	  718.4	  512.7	 9774.0	...
8780228	  718.3	  514.1	 9774.0	...
8780229	  718.2	  515.8	 9776.0	...
8780230	  717.9	  517.6	 9780.0	...
8780231	  717.7	  516.8	 9790.0	...
8780232	  717.5	  515.9	 9800.0	...
8780233	  717.6	  515.3	 9809.0	...
8780234	  717.6	  515.3	 9808.0	...
8780235	  717.8	  515.3	 9805.0	...
8780236	  718.0	  515.1	 9805.0	...
8780237	  717.9	  515.3	 9809.0	...
8780238	  717.3	  515.4	 9813.0	...
8780239	  715.8	  515.4	 9813.0	...
8780240	  714.7	  515.3	 9814.0	...
8780241	  715.4	  516.0	 9811.0	...
8780242	  716.8	  516.7	 9805.0	...
8780243	  718.0	  517.3	 9800.0	...
8780244	  717.7	  516.9	 9803.0	...
8780245	  716.5	  515.9	 9813.0	...
8780246	  715.4	  514.9	 9824.0	...
8780247	  714.9	  514.2	 9827.0	...
8780248	  715.9	  514.0	 9824.0	...
8780249	  717.0	  513.8	 9822.0	...
8780250	  717.2	  513.8	 9817.0	...
8780251	  716.6	  513.5	 9812.0	...
8780252	  716.1	  513.2	 9807.0	...
8780253	  716.0	  513.8	 9805.0	...
8780254	  716.2	  514.7	 9803.0	...
8780255	  716.7	  515.4	 9802.0	...
8780256	  717.0	  515.2	 9802.0	...
8780257	  716.9	  515.2	 9802.0	...
8780258	  715.9	  515.5	 9811.0	...
8780259	  715.0	  515.5	 9822.0	...
8780260	  714.6	  516.0	 9833.0	...
8780261	  714.8	  516.3	 9831.0	...
8780262	  715.0	  516.6	 9828.0	...
8780263	  715.0	  516.4	 9832.0	...
8780264	  715.0	  516.5	 9839.0	...
8780265	  715.0	  516.7	 9845.0	...
8780266	  715.2	  516.8	 9844.0	...
8780267	  715.4	  516.5	 9840.0	...
8780268	  715.8	  516.2	 9832.0	...
8780269	  716.1	  516.0	 9824.0	...
8780270	  715.9	  516.1	 9821.0	...
8780271	  715.5	  516.2	 9822.0	...
8780272	  715.3	  516.1	 9821.0	...
8780273	  715.5	  516.1	 9819.0	...
8780274	  715.6	  515.9	 9825.0	...
8780275	  715.3	  515.8	 9833.0	...
8780276	  715.1	  515.7	 9840.0	...
8780277	  715.7	  515.7	 9831.0	...
8780278	  716.4	  515.9	 9823.0	...
8780279	  716.9	  516.0	 9815.0	...
8780280	  716.9	  516.1	 9815.0	...
8780281	  716.9	  515.9	 9818.0	...
8780282	  717.1	  515.9	 9817.0	...
8780283	  717.1	  516.1	 9815.0	...
8780284	  717.2	  516.1	 9810.0	...
8780285	  717.1	  515.9	 9810.0	...
8780286	  717.2	  515.1	 9810.0	...
8780287	  717.5	  515.1	 9812.0	...
8780288	  717.7	  514.9	 9814.0	...
8780289	  716.8	  515.3	 9817.0	...
8780290	  715.6	  514.9	 9826.0	...
8780291	  714.4	  514.4	 9836.0	...
8780292	  714.5	  514.0	 9843.0	...
8780293	  714.6	  514.0	 9844.0	...
8780294	  714.7	  513.9	 9846.0	...
8780295	  714.8	  513.7	 9847.0	...
8780296	  714.9	  513.8	 9840.0	...
8780297	  715.1	  514.3	 9832.0	...
8780298	  715.1	  514.2	 9827.0	...
8780299	  714.9	  513.6	 9832.0	...
8780300	  714.3	  513.3	 9836.0	...
8780301	  714.0	  514.0	 9842.0	...
8780302	  713.8	  514.6	 9845.0	...
8780303	  714.1	  514.9	 9844.0	...
8780304	  714.8	  514.7	 9840.0	...
8780305	  715.4	  514.4	 9836.0	...
8780306	  716.1	  514.1	 9840.0	...
8780307	  716.3	  514.4	 9845.0	...
8780308	  716.6	  514.9	 9844.0	...
8780309	  716.7	  515.7	 9840.0	...
8780310	  716.6	  516.0	 9836.0	...
8780311	  716.5	  516.1	 9832.0	...
8780312	  716.2	  516.0	 9825.0	...
8780313	  716.0	  515.4	 9817.0	...
8780314	  715.8	  514.9	 9822.0	...
8780315	  716.3	  514.4	 9831.0	...
8780316	  717.1	  515.1	 9837.0	...
8780317	  717.8	  515.8	 9834.0	...
8780318	  717.2	  515.9	 9825.0	...
8780319	  716.3	  515.2	 9819.0	...
8780320	  715.5	  514.5	 9812.0	...
8780321	  715.1	  514.7	 9812.0	...
8780322	  714.7	  514.9	 9820.0	...
8780323	  715.0	  515.5	 9828.0	...
8780324	  715.8	  516.0	 9835.0	...
8780325	  716.8	  516.5	 9834.0	...
8780326	  716.9	  516.0	 9836.0	...
8780327	  716.9	  515.4	 9838.0	...
8780328	  716.3	  514.5	 9840.0	...
8780329	  715.8	  514.3	 9841.0	...
8780330	  715.7	  514.5	 9841.0	...
8780331	  715.9	  514.9	 9842.0	...
8780332	  716.0	  515.4	 9842.0	...
8780333	  715.4	  514.7	 9843.0	...
8780334	  714.9	  514.0	 9844.0	...
8780335	  714.6	  514.0	 9845.0	...
8780336	  714.8	  514.8	 9845.0	...
8780337	  714.8	  514.9	 9844.0	...
8780338	  714.8	  514.1	 9840.0	...
8780339	  714.6	  512.9	 9837.0	...
8780340	  714.6	  512.5	 9835.0	...
8780341	  714.7	  513.4	 9835.0	...
8780342	  714.9	  514.7	 9838.0	...
8780343	  714.8	  516.1	 9840.0	...
8780344	  714.5	  516.3	 9843.0	...
8780345	  714.4	  516.5	 9844.0	...
8780346	  714.9	  516.8	 9843.0	...
8780347	  715.3	  517.0	 9843.0	...
8780348	  715.4	  517.5	 9841.0	...
8780349	  716.6	  517.6	 9835.0	...
8780350	  718.0	  517.5	 9831.0	...
8780351	  719.1	  517.1	 9832.0	...
8780352	  718.7	  516.8	 9840.0	...
8780353	  717.5	  515.2	 9849.0	...
8780354	  716.5	  513.7	 9857.0	...
8780355	  716.0	  513.0	 9857.0	...
8780356	  716.6	  513.4	 9857.0	...
8780357	  717.2	  513.8	 9857.0	...
8780358	  717.6	  513.4	 9859.0	...
8780359	  716.6	  512.1	 9857.0	...
8780360	  715.5	  510.7	 9854.0	...
8780361	  714.3	  510.2	 9853.0	...
8780362	  714.2	  511.3	 9857.0	...
8780363	  714.2	  512.5	 9863.0	...
8780364	  714.4	  513.0	 9868.0	...
8780365	  714.6	  513.1	 9868.0	...
8780366	  714.8	  513.3	 9868.0	...
8780367	  714.9	  513.4	 9866.0	...
8780368	  715.6	  513.4	 9864.0	...
8780369	  716.3	  514.0	 9860.0	...
8780370	  717.0	  514.6	 9855.0	...
8780371	  716.3	  514.1	 9850.0	...
8780372	  715.7	  512.9	 9848.0	...
8780373	  715.0	  511.6	 9849.0	...
8780374	  715.2	  511.6	 9850.0	...
8780375	  715.4	  511.7	 9850.0	...
8780376	  715.6	  512.2	 9849.0	...
8780377	  715.3	  513.0	 9848.0	...
8780378	  715.0	  513.7	 9847.0	...
8780379	  715.0	  513.9	 9848.0	...
8780380	  715.3	  513.7	 9847.0	...
8780381	  715.5	  513.3	 9846.0	...
8780382	  715.4	  513.2	 9847.0	...
8780383	  715.4	  513.4	 9851.0	...
8780384	  715.6	  513.4	 9860.0	...
8780385	  715.7	  513.8	 9867.0	...
8780386	  715.8	  514.1	 9872.0	...
8780387	  715.8	  513.9	 9870.0	...
8780388	  715.9	  513.4	 9868.0	...
8780389	  716.2	  512.9	 9869.0	...
8780390	  716.6	  512.8	 9870.0	...
8780391	  716.9	  512.7	 9865.0	...
8780392	  717.1	  512.6	 9860.0	...
8780393	  715.9	  512.5	 9859.0	...
8780394	  714.7	  512.5	 9865.0	...
8780395	  714.4	  512.4	 9870.0	...
8780396	  715.4	  512.3	 9870.0	...
8780397	  716.4	  512.2	 9867.0	...
8780398	  716.5	  512.3	 9864.0	...
8780399	  716.5	  512.1	 9862.0	...
8780400	  716.3	  511.8	 9863.0	...
8780401	  716.2	  512.6	 9862.0	...
8780402	  716.3	  513.6	 9862.0	...
8780403	  716.9	  514.5	 9859.0	...
8780404	  717.8	  515.1	 9857.0	...
8780405	  718.8	  515.7	 9855.0	...
8780406	  718.6	  516.4	 9857.0	...
8780407	  718.0	  516.4	 9857.0	...
8780408	  717.8	  516.3	 9856.0	...
8780409	  718.2	  515.5	 9855.0	...
8780410	  717.4	  514.7	 9869.0	...
8780411	  716.2	  514.0	 9882.0	...
8780412	  715.4	  513.5	 9888.0	...
8780413	  715.9	  513.6	 9877.0	...
8780414	  716.5	  513.8	 9866.0	...
8780415	  716.7	  514.4	 9862.0	...
8780416	  717.2	  514.6	 9860.0	...
8780417	  717.7	  514.6	 9859.0	...
8780418	  717.8	  514.2	 9858.0	...
8780419	  717.4	  513.9	 9855.0	...
8780420	  717.2	  514.5	 9853.0	...
8780421	  717.6	  515.3	 9853.0	...
8780422	  718.0	  516.2	 9856.0	...
8780423	  718.0	  516.3	 9858.0	...
8780424	  717.8	  515.9	 9859.0	...
8780425	  717.7	  515.4	 9862.0	...
8780426	  717.6	  514.3	 9864.0	...
8780427	  717.5	  513.8	 9863.0	...
8780428	  717.5	  513.7	 9858.0	...
8780429	  717.7	  514.0	 9849.0	...
8780430	  718.1	  514.3	 9842.0	...
8780431	  718.6	  514.4	 9837.0	...
8780432	  719.0	  514.4	 9838.0	...
8780433	  719.0	  513.5	 9839.0	...
8780434	  719.2	  512.5	 9840.0	...
8780435	  719.4	  512.0	 9839.0	...
8780436	  719.4	  512.7	 9839.0	...
8780437	  719.1	  513.9	 9838.0	...
8780438	  719.3	  514.5	 9838.0	...
8780439	  719.9	  515.3	 9838.0	...
8780440	  720.4	  515.7	 9838.0	...
8780441	  720.4	  516.2	 9846.0	...
8780442	  720.2	  516.4	 9855.0	...
8780443	  719.8	  515.6	 9865.0	...
8780444	  719.2	  514.6	 9867.0	...
8780445	  718.3	  513.6	 9868.0	...
8780446	  718.0	  513.8	 9870.0	...
8780447	  718.2	  514.1	 9871.0	...
8780448	  718.8	  514.3	 9873.0	...
8780449	  718.9	  514.4	 9873.0	...
8780450	  718.8	  514.5	 9874.0	...
8780451	  718.6	  514.5	 9874.0	...
8780452	  717.9	  514.4	 9872.0	...
8780453	  717.6	  514.0	 9870.0	...
8780454	  717.6	  513.8	 9868.0	...
8780455	  718.0	  513.8	 9863.0	...
8780456	  717.4	  513.8	 9858.0	...
8780457	  716.5	  513.7	 9851.0	...
8780458	  715.6	  513.5	 9850.0	...
8780459	  715.6	  513.4	 9849.0	...
8780460	  715.9	  513.1	 9850.0	...
8780461	  716.3	  512.8	 9852.0	...
8780462	  716.9	  512.6	 9846.0	...
8780463	  716.7	  512.9	 9841.0	...
8780464	  716.4	  513.9	 9835.0	...
8780465	  716.4	  514.7	 9835.0	...
8780466	  717.3	  515.2	 9841.0	...
8780467	  718.1	  515.0	 9848.0	...
8780468	  718.9	  514.8	 9855.0	...
8780469	  719.0	  514.1	 9855.0	...
8780470	  718.9	  513.3	 9856.0	...
8780471	  718.3	  512.4	 9854.0	...
8780472	  718.0	  512.1	 9851.0	...
8780473	  718.0	  512.5	 9849.0	...
8780474	  717.9	  513.1	 9854.0	...
8780475	  717.8	  513.4	 9859.0	...
8780476	  717.9	  513.1	 9862.0	...
8780477	  718.0	  512.7	 9859.0	...
8780478	  718.1	  512.6	 9856.0	...
8780479	  718.7	  512.0	 9857.0	...
8780480	  719.2	  511.5	 9858.0	...
8780481	  719.9	  512.5	 9858.0	...
8780482	  719.8	  513.7	 9855.0	...
8780483	  719.9	  514.5	 9854.0	...
8780484	  719.0	  514.0	 9853.0	...
8780485	  718.1	  514.0	 9855.0	...
8780486	  717.3	  514.8	 9857.0	...
8780487	  717.6	  515.3	 9859.0	...
8780488	  717.7	  515.5	 9863.0	...
8780489	  717.8	  515.2	 9865.0	...
8780490	  717.5	  515.0	 9863.0	...
8780491	  717.3	  515.4	 9858.0	...
8780492	  717.2	  515.9	 9854.0	...
MSG	8780493 0000 _ Number Off
8780493	  717.2	  515.2	 9852.0	...
8780494	  717.2	  514.0	 9849.0	...
8780495	  718.2	  513.0	 9846.0	...
8780496	  719.4	  513.2	 9846.0	...
8780497	  719.5	  512.9	 9849.0	...
8780498	  718.2	  512.5	 9850.0	...
8780499	  716.8	  511.6	 9851.0	...
8780500	  716.6	  511.1	 9849.0	...
8780501	  716.6	  510.5	 9862.0	...
8780502	  716.8	  510.7	 9876.0	...
8780503	  716.7	  510.9	 9890.0	...
8780504	  716.7	  511.2	 9890.0	...
8780505	  717.6	  511.2	 9887.0	...
8780506	  718.4	  511.0	 9883.0	...
8780507	  719.1	  510.9	 9873.0	...
8780508	  718.3	  511.0	 9865.0	...
8780509	  717.4	  511.2	 9860.0	...
8780510	  715.8	  511.6	 9861.0	...
8780511	  714.9	  511.9	 9857.0	...
8780512	  714.1	  512.2	 9853.0	...
8780513	  712.3	  511.9	 9850.0	...
8780514	  710.5	  511.8	 9852.0	...
8780515	  708.5	  511.7	 9858.0	...
8780516	  708.4	  511.7	 9863.0	...
8780517	  708.4	  511.1	 9867.0	...
8780518	  708.5	  510.5	 9867.0	...
8780519	  708.9	  509.3	 9868.0	...
8780520	  709.1	  508.0	 9861.0	...
8780521	  709.2	  506.7	 9854.0	...
8780522	  709.4	  507.2	 9846.0	...
8780523	  709.7	  507.8	 9845.0	...
8780524	  710.0	  508.5	 9844.0	...
8780525	  711.2	  508.0	 9843.0	...
8780526	  712.9	  507.4	 9841.0	...
8780527	  714.6	  507.6	 9833.0	...
8780528	  715.3	  508.3	 9825.0	...
8780529	  715.5	  508.4	 9822.0	...
8780530	  715.6	  507.6	 9826.0	...
8780531	  715.7	  506.9	 9829.0	...
8780532	  715.7	  507.1	 9827.0	...
8780533	  715.9	  507.5	 9826.0	...
8780534	  716.3	  507.9	 9824.0	...
8780535	  716.6	  507.2	 9829.0	...
8780536	  716.9	  506.1	 9834.0	...
8780537	  717.4	  504.9	 9835.0	...
8780538	  718.0	  504.6	 9832.0	...
8780539	  717.7	  504.5	 9829.0	...
8780540	  717.1	  506.1	 9831.0	...
8780541	  716.6	  507.8	 9831.0	...
8780542	  716.8	  509.2	 9831.0	...
8780543	  716.9	  508.7	 9832.0	...
8780544	  717.0	  508.2	 9827.0	...
8780545	  717.1	  508.0	 9821.0	...
8780546	  717.0	  508.1	 9817.0	...
8780547	  716.9	  508.2	 9819.0	...
8780548	  717.1	  507.8	 9823.0	...
8780549	  717.5	  507.5	 9825.0	...
8780550	  717.7	  507.1	 9822.0	...
8780551	  717.8	  507.2	 9817.0	...
8780552	  717.8	  507.3	 9813.0	...
8780553	  717.9	  507.4	 9816.0	...
8780554	  718.2	  507.2	 9822.0	...
8780555	  718.4	  507.0	 9827.0	...
8780556	  718.6	  506.6	 9832.0	...
8780557	  718.8	  506.5	 9833.0	...
8780558	  718.8	  507.1	 9834.0	...
8780559	  719.2	  507.7	 9833.0	...
8780560	  719.2	  508.5	 9829.0	...
8780561	  719.0	  508.7	 9825.0	...
8780562	  718.5	  508.7	 9822.0	...
8780563	  718.4	  508.5	 9823.0	...
8780564	  718.6	  508.3	 9824.0	...
8780565	  718.4	  507.6	 9825.0	...
8780566	  717.9	  507.0	 9825.0	...
8780567	  717.7	  506.7	 9826.0	...
8780568	  718.1	  507.0	 9826.0	...
8780569	  718.2	  507.2	 9831.0	...
8780570	  718.0	  507.0	 9836.0	...
8780571	  717.9	  507.8	 9839.0	...
8780572	  718.1	  508.6	 9834.0	...
8780573	  718.3	  508.8	 9829.0	...
8780574	  718.4	  508.2	 9826.0	...
8780575	  719.0	  507.4	 9825.0	...
8780576	  719.7	  507.5	 9825.0	...
8780577	  719.9	  507.6	 9826.0	...
8780578	  719.5	  507.9	 9827.0	...
8780579	  718.7	  508.4	 9828.0	...
8780580	  718.3	  508.8	 9826.0	...
8780581	  718.0	  509.2	 9825.0	...
8780582	  718.2	  509.1	 9824.0	...
8780583	  718.5	  509.3	 9815.0	...
8780584	  718.8	  509.5	 9810.0	...
8780585	  719.0	  509.8	 9808.0	...
8780586	  719.0	  509.6	 9814.0	...
8780587	  719.0	  509.4	 9818.0	...
8780588	  718.8	  509.2	 9817.0	...
8780589	  718.7	  509.3	 9816.0	...
8780590	  718.9	  509.9	 9808.0	...
8780591	  719.0	  510.5	 9801.0	...
8780592	  719.0	  510.0	 9795.0	...
8780593	  718.6	  508.9	 9796.0	...
8780594	  718.4	  507.8	 9796.0	...
8780595	  719.1	  508.4	 9795.0	...
8780596	  719.9	  509.1	 9793.0	...
8780597	  720.6	  509.5	 9792.0	...
8780598	  720.5	  509.2	 9793.0	...
8780599	  720.4	  508.8	 9795.0	...
8780600	  720.4	  507.7	 9799.0	...
8780601	  720.5	  506.5	 9804.0	...
8780602	  720.5	  505.2	 9809.0	...
8780603	  720.6	  504.9	 9812.0	...
8780604	  721.4	  506.3	 9811.0	...
8780605	  722.2	  508.0	 9808.0	...
8780606	  723.0	  509.6	 9806.0	...
8780607	  722.8	  509.2	 9807.0	...
8780608	  722.5	  508.8	 9813.0	...
8780609	  722.5	  508.5	 9816.0	...
8780610	  722.5	  508.5	 9810.0	...
8780611	  722.4	  508.3	 9800.0	...
8780612	  722.1	  507.9	 9789.0	...
8780613	  722.1	  507.7	 9787.0	...
8780614	  722.3	  507.7	 9784.0	...
8780615	  722.4	  508.4	 9780.0	...
8780616	  722.1	  509.1	 9787.0	...
8780617	  721.9	  509.1	 9795.0	...
8780618	  721.8	  508.5	 9802.0	...
8780619	  721.6	  508.0	 9797.0	...
8780620	  721.3	  508.1	 9793.0	...
8780621	  721.1	  508.3	 9789.0	...
8780622	  720.6	  508.4	 9788.0	...
8780623	  720.0	  508.5	 9789.0	...
8780624	  719.3	  508.6	 9791.0	...
8780625	  718.8	  508.1	 9796.0	...
8780626	  718.5	  507.7	 9803.0	...
8780627	  718.3	  507.4	 9807.0	...
8780628	  718.2	  508.0	 9806.0	...
8780629	  718.4	  508.8	 9801.0	...
8780630	  718.7	  509.7	 9802.0	...
8780631	  718.9	  510.4	 9805.0	...
8780632	  718.9	  510.7	 9808.0	...
8780633	  719.8	  510.3	 9807.0	...
8780634	  720.7	  509.1	 9804.0	...
8780635	  721.6	  508.1	 9801.0	...
8780636	  721.5	  508.2	 9798.0	...
8780637	  721.3	  509.1	 9795.0	...
8780638	  721.2	  510.0	 9787.0	...
8780639	  720.7	  510.0	 9780.0	...
8780640	  720.0	  510.0	 9780.0	...
8780641	  719.5	  510.0	 9785.0	...
8780642	  719.6	  510.0	 9790.0	...
8780643	  719.5	  509.9	 9791.0	...
8780644	  719.2	  509.8	 9791.0	...
8780645	  718.8	  510.7	 9790.0	...
8780646	  719.9	  511.5	 9789.0	...
8780647	  721.1	  512.5	 9782.0	...
8780648	  722.2	  512.5	 9775.0	...
8780649	  722.2	  512.1	 9770.0	...
8780650	  722.2	  511.3	 9774.0	...
8780651	  722.1	  510.9	 9780.0	...
8780652	  722.0	  511.0	 9785.0	...
8780653	  722.2	  511.4	 9782.0	...
8780654	  722.5	  511.2	 9776.0	...
8780655	  722.8	  511.1	 9767.0	...
8780656	  722.6	  511.1	 9766.0	...
8780657	  722.5	  511.2	 9764.0	...
8780658	  722.7	  511.1	 9765.0	...
8780659	  723.0	  511.6	 9763.0	...
8780660	  723.4	  512.2	 9761.0	...
8780661	  723.4	  512.9	 9759.0	...
8780662	  723.3	  512.3	 9758.0	...
8780663	  723.5	  511.6	 9760.0	...
8780664	  723.6	  510.8	 9762.0	...
8780665	  723.7	  510.6	 9759.0	...
8780666	  723.5	  511.1	 9751.0	...
8780667	  723.4	  511.7	 9743.0	...
8780668	  723.4	  512.3	 9740.0	...
8780669	  723.1	  511.8	 9740.0	...
8780670	  722.4	  511.0	 9740.0	...
8780671	  721.8	  510.1	 9741.0	...
8780672	  721.5	  509.8	 9740.0	...
8780673	  721.5	  509.8	 9740.0	...
8780674	  721.5	  510.2	 9741.0	...
8780675	  721.5	  510.3	 9743.0	...
8780676	  721.7	  510.3	 9742.0	...
8780677	  722.1	  510.1	 9741.0	...
8780678	  722.6	  510.2	 9740.0	...
8780679	  722.9	  510.6	 9743.0	...
8780680	  722.8	  511.2	 9747.0	...
8780681	  722.6	  511.9	 9750.0	...
8780682	  723.1	  512.0	 9752.0	...
8780683	  723.7	  511.6	 9751.0	...
8780684	  724.3	  511.2	 9750.0	...
8780685	  724.2	  511.1	 9749.0	...
8780686	  724.0	  511.0	 9747.0	...
8780687	  723.5	  511.0	 9745.0	...
8780688	  722.6	  510.9	 9746.0	...
8780689	  721.6	  510.9	 9748.0	...
8780690	  720.8	  510.9	 9747.0	...
8780691	  720.0	  511.0	 9744.0	...
8780692	  719.2	  510.9	 9748.0	...
8780693	  718.3	  510.9	 9756.0	...
MSG	8780694 0000 _ Number On
8780694	  717.7	  510.9	 9765.0	...
8780695	  718.0	  511.1	 9768.0	...
8780696	  718.4	  511.1	 9763.0	...
8780697	  718.7	  511.0	 9758.0	...
8780698	  718.6	  511.4	 9753.0	...
8780699	  718.5	  511.7	 9752.0	...
8780700	  718.5	  511.0	 9750.0	...
8780701	  718.6	  509.7	 9749.0	...
8780702	  718.7	  508.3	 9754.0	...
8780703	  718.7	  508.4	 9760.0	...
8780704	  718.5	  508.7	 9766.0	...
8780705	  718.4	  509.8	 9766.0	...
8780706	  718.6	  510.8	 9765.0	...
8780707	  718.5	  511.8	 9761.0	...
8780708	  718.3	  511.2	 9756.0	...
8780709	  718.4	  510.5	 9751.0	...
8780710	  718.6	  509.4	 9751.0	...
8780711	  718.9	  509.0	 9753.0	...
8780712	  718.7	  508.9	 9755.0	...
8780713	  718.5	  509.5	 9754.0	...
8780714	  718.1	  510.3	 9755.0	...
8780715	  717.7	  510.8	 9756.0	...
8780716	  717.2	  511.0	 9756.0	...
8780717	  717.2	  511.1	 9755.0	...
8780718	  717.2	  512.0	 9756.0	...
8780719	  718.4	  512.6	 9758.0	...
8780720	  719.5	  513.3	 9748.0	...
8780721	  720.6	  512.9	 9737.0	...
8780722	  720.6	  512.7	 9726.0	...
8780723	  721.0	  513.4	 9727.0	...
8780724	  721.5	  514.4	 9729.0	...
8780725	  721.9	  515.3	 9730.0	...
8780726	  721.8	  515.4	 9731.0	...
8780727	  721.7	  514.8	 9730.0	...
8780728	  721.7	  514.1	 9729.0	...
8780729	  721.9	  513.4	 9729.0	...
8780730	  722.1	  513.4	 9729.0	...
8780731	  722.0	  513.5	 9730.0	...
8780732	  721.8	  513.5	 9724.0	...
8780733	  721.8	  513.4	 9717.0	...
8780734	  721.8	  513.7	 9717.0	...
8780735	  721.2	  514.0	 9727.0	...
8780736	  720.6	  514.5	 9738.0	...
8780737	  720.3	  514.7	 9727.0	...
8780738	  720.6	  515.0	 9712.0	...
8780739	  720.7	  515.1	 9704.0	...
8780740	  720.3	  515.2	 9708.0	...
8780741	  719.9	  514.9	 9710.0	...
8780742	  719.7	  514.6	 9710.0	...
8780743	  719.7	  514.5	 9713.0	...
8780744	  719.8	  514.6	 9719.0	...
8780745	  719.9	  514.8	 9722.0	...
8780746	  720.1	  515.0	 9720.0	...
8780747	  720.3	  515.0	 9711.0	...
8780748	  720.6	  515.1	 9703.0	...
8780749	  720.7	  514.9	 9703.0	...
8780750	  720.7	  514.3	 9709.0	...
8780751	  720.8	  513.7	 9715.0	...
8780752	  720.6	  514.1	 9707.0	...
8780753	  720.2	  515.1	 9700.0	...
8780754	  719.6	  516.2	 9690.0	...
8780755	  719.2	  516.3	 9687.0	...
8780756	  719.1	  516.5	 9695.0	...
8780757	  719.3	  516.6	 9706.0	...
8780758	  719.5	  516.3	 9715.0	...
8780759	  719.4	  515.7	 9713.0	...
8780760	  719.1	  515.4	 9705.0	...
8780761	  720.1	  515.3	 9698.0	...
8780762	  721.3	  515.6	 9693.0	...
8780763	  722.1	  515.7	 9693.0	...
8780764	  721.6	  515.6	 9694.0	...
8780765	  720.3	  515.4	 9701.0	...
8780766	  719.3	  514.9	 9708.0	...
8780767	  718.6	  514.8	 9707.0	...
8780768	  719.1	  514.5	 9703.0	...
8780769	  719.7	  514.4	 9699.0	...
8780770	  720.2	  514.4	 9702.0	...
8780771	  720.6	  515.2	 9706.0	...
8780772	  721.3	  516.2	 9710.0	...
8780773	  721.8	  517.1	 9715.0	...
8780774	  721.4	  516.4	 9715.0	...
8780775	  721.0	  515.6	 9715.0	...
8780776	  721.0	  514.7	 9712.0	...
8780777	  721.3	  514.3	 9709.0	...
8780778	  721.6	  513.8	 9706.0	...
8780779	  721.9	  514.4	 9706.0	...
8780780	  721.9	  515.4	 9707.0	...
8780781	  721.8	  517.1	 9704.0	...
8780782	  721.5	  517.8	 9702.0	...
8780783	  721.5	  518.2	 9700.0	...
8780784	  721.6	  518.0	 9694.0	...
8780785	  721.5	  517.8	 9689.0	...
8780786	  721.2	  517.0	 9689.0	...
8780787	  720.8	  515.8	 9694.0	...
8780788	  720.6	  514.6	 9698.0	...
8780789	  720.5	  513.2	 9698.0	...
8780790	  720.4	  512.3	 9705.0	...
8780791	  720.1	  512.6	 9712.0	...
8780792	  719.9	  513.8	 9721.0	...
8780793	  719.9	  515.9	 9722.0	...
8780794	  720.1	  516.7	 9727.0	...
8780795	  720.2	  517.3	 9734.0	...
8780796	  720.2	  516.9	 9742.0	...
8780797	  719.6	  516.2	 9744.0	...
8780798	  719.4	  515.4	 9744.0	...
8780799	  719.6	  514.7	 9743.0	...
8780800	  720.2	  514.0	 9742.0	...
8780801	  720.5	  513.6	 9742.0	...
8780802	  720.5	  513.7	 9735.0	...
8780803	  720.5	  514.2	 9730.0	...
8780804	  720.6	  515.1	 9726.0	...
8780805	  720.5	  515.5	 9728.0	...
8780806	  720.4	  515.9	 9729.0	...
8780807	  720.3	  515.9	 9729.0	...
8780808	  720.1	  515.2	 9729.0	...
8780809	  719.9	  514.4	 9727.0	...
8780810	  719.8	  514.0	 9724.0	...
8780811	  719.9	  514.6	 9721.0	...
8780812	  720.0	  515.3	 9722.0	...
8780813	  720.0	  515.7	 9724.0	...
8780814	  719.9	  515.7	 9725.0	...
8780815	  720.3	  516.0	 9725.0	...
8780816	  720.8	  516.2	 9727.0	...
8780817	  721.2	  516.2	 9728.0	...
8780818	  721.3	  515.9	 9728.0	...
8780819	  721.2	  515.7	 9727.0	...
8780820	  721.1	  515.4	 9727.0	...
8780821	  721.1	  515.0	 9723.0	...
8780822	  721.3	  514.5	 9717.0	...
8780823	  721.5	  513.9	 9711.0	...
8780824	  720.8	  513.8	 9710.0	...
8780825	  719.9	  513.7	 9715.0	...
8780826	  719.2	  514.0	 9719.0	...
8780827	  719.4	  514.7	 9722.0	...
8780828	  719.7	  515.5	 9720.0	...
8780829	  719.8	  516.4	 9719.0	...
8780830	  719.8	  516.3	 9719.0	...
8780831	  719.9	  515.9	 9714.0	...
8780832	  720.0	  515.5	 9712.0	...
8780833	  719.3	  515.5	 9709.0	...
8780834	  718.6	  515.6	 9707.0	...
8780835	  718.7	  515.9	 9703.0	...
8780836	  719.6	  516.0	 9698.0	...
8780837	  720.3	  515.8	 9696.0	...
8780838	  720.0	  515.6	 9691.0	...
8780839	  719.3	  515.1	 9689.0	...
8780840	  718.8	  514.9	 9701.0	...
8780841	  718.4	  514.6	 9718.0	...
8780842	  718.4	  514.6	 9734.0	...
8780843	  718.5	  515.1	 9736.0	...
8780844	  718.4	  515.7	 9736.0	...
8780845	  718.2	  516.4	 9736.0	...
8780846	  718.0	  516.7	 9732.0	...
8780847	  718.2	  517.5	 9726.0	...
8780848	  718.3	  518.2	 9715.0	...
8780849	  718.0	  518.4	 9709.0	...
8780850	  717.6	  517.9	 9706.0	...
8780851	  717.4	  517.2	 9712.0	...
8780852	  717.6	  516.8	 9716.0	...
8780853	  717.3	  516.5	 9718.0	...
8780854	  716.2	  515.7	 9718.0	...
8780855	  715.1	  515.0	 9729.0	...
8780856	  714.7	  514.3	 9739.0	...
8780857	  715.0	  515.4	 9744.0	...
8780858	  715.3	  516.4	 9735.0	...
8780859	  715.5	  517.3	 9724.0	...
8780860	  715.7	  517.4	 9718.0	...
8780861	  715.9	  517.5	 9717.0	...
8780862	  717.3	  517.3	 9712.0	...
8780863	  718.8	  517.0	 9708.0	...
8780864	  719.3	  516.8	 9711.0	...
8780865	  718.2	  516.6	 9718.0	...
8780866	  717.0	  515.2	 9725.0	...
8780867	  716.9	  513.6	 9726.0	...
8780868	  717.0	  513.7	 9721.0	...
8780869	  717.3	  515.0	 9716.0	...
8780870	  717.5	  516.3	 9713.0	...
8780871	  718.1	  515.9	 9715.0	...
8780872	  718.7	  515.5	 9723.0	...
8780873	  719.3	  515.1	 9730.0	...
8780874	  719.3	  515.0	 9737.0	...
8780875	  719.1	  515.3	 9738.0	...
8780876	  718.8	  515.9	 9737.0	...
8780877	  718.0	  516.6	 9744.0	...
8780878	  717.5	  517.0	 9751.0	...
8780879	  717.1	  517.0	 9750.0	...
8780880	  717.1	  517.1	 9741.0	...
8780881	  717.5	  517.3	 9730.0	...
8780882	  718.1	  517.5	 9724.0	...
8780883	  718.7	  517.8	 9719.0	...
8780884	  718.9	  517.9	 9717.0	...
8780885	  718.8	  517.5	 9723.0	...
8780886	  718.7	  517.0	 9726.0	...
8780887	  718.9	  516.7	 9729.0	...
8780888	  719.2	  517.0	 9732.0	...
8780889	  719.3	  517.4	 9735.0	...
8780890	  719.1	  517.6	 9733.0	...
8780891	  718.9	  517.5	 9723.0	...
8780892	  718.7	  517.1	 9713.0	...
8780893	  718.8	  516.7	 9708.0	...
8780894	  719.2	  516.6	 9704.0	...
8780895	  719.9	  517.5	 9699.0	...
8780896	  720.4	  518.3	 9696.0	...
8780897	  720.6	  517.8	 9700.0	...
8780898	  720.8	  516.4	 9701.0	...
8780899	  721.4	  515.8	 9700.0	...
8780900	  722.2	  516.6	 9695.0	...
8780901	  723.2	  516.6	 9694.0	...
8780902	  723.7	  515.7	 9695.0	...
8780903	  723.3	  515.0	 9696.0	...
8780904	  722.4	  515.1	 9695.0	...
8780905	  721.4	  515.3	 9695.0	...
8780906	  721.4	  515.4	 9695.0	...
8780907	  721.3	  515.5	 9694.0	...
8780908	  721.2	  515.7	 9693.0	...
8780909	  721.2	  515.8	 9693.0	...
8780910	  721.2	  515.5	 9695.0	...
8780911	  721.1	  515.2	 9700.0	...
8780912	  721.2	  515.2	 9710.0	...
8780913	  721.5	  515.5	 9722.0	...
8780914	  721.5	  515.8	 9730.0	...
8780915	  721.4	  515.7	 9725.0	...
8780916	  721.2	  515.7	 9718.0	...
8780917	  721.1	  515.9	 9708.0	...
8780918	  721.0	  516.3	 9703.0	...
8780919	  721.0	  516.1	 9703.0	...
8780920	  721.0	  516.1	 9709.0	...
8780921	  720.9	  516.0	 9717.0	...
8780922	  721.0	  516.4	 9718.0	...
8780923	  721.1	  517.0	 9715.0	...
8780924	  721.2	  517.4	 9712.0	...
8780925	  721.2	  517.6	 9721.0	...
8780926	  721.2	  517.3	 9731.0	...
8780927	  720.9	  517.0	 9738.0	...
8780928	  720.3	  516.8	 9734.0	...
8780929	  719.8	  516.9	 9730.0	...
8780930	  719.3	  517.0	 9731.0	...
8780931	  719.1	  517.3	 9731.0	...
8780932	  719.6	  516.9	 9731.0	...
8780933	  720.3	  516.4	 9733.0	...
8780934	  721.3	  515.9	 9736.0	...
8780935	  721.6	  515.7	 9739.0	...
8780936	  721.7	  515.5	 9740.0	...
8780937	  721.5	  515.5	 9733.0	...
8780938	  721.1	  515.5	 9724.0	...
8780939	  720.8	  515.8	 9714.0	...
8780940	  720.6	  516.0	 9713.0	...
8780941	  720.5	  515.8	 9714.0	...
8780942	  720.6	  515.5	 9714.0	...
8780943	  720.8	  514.9	 9711.0	...
8780944	  720.9	  514.6	 9711.0	...
8780945	  720.9	  514.6	 9713.0	...
8780946	  720.8	  514.8	 9720.0	...
8780947	  720.9	  515.0	 9726.0	...
8780948	  720.8	  515.0	 9731.0	...
8780949	  720.9	  515.2	 9731.0	...
8780950	  721.1	  515.8	 9732.0	...
8780951	  721.3	  516.3	 9733.0	...
8780952	  721.4	  516.5	 9728.0	...
8780953	  721.6	  516.4	 9722.0	...
8780954	  721.4	  515.1	 9720.0	...
8780955	  721.3	  513.7	 9725.0	...
8780956	  721.2	  512.7	 9730.0	...
8780957	  720.6	  513.3	 9731.0	...
8780958	  719.8	  513.9	 9740.0	...
8780959	  718.9	  514.1	 9749.0	...
8780960	  719.7	  514.8	 9760.0	...
8780961	  720.7	  515.4	 9762.0	...
8780962	  721.7	  515.6	 9764.0	...
8780963	  721.6	  515.4	 9758.0	...
8780964	  721.6	  515.2	 9752.0	...
8780965	  721.6	  514.9	 9746.0	...
8780966	  721.2	  514.7	 9746.0	...
8780967	  720.8	  514.6	 9746.0	...
8780968	  720.5	  514.7	 9744.0	...
8780969	  720.6	  514.9	 9741.0	...
8780970	  720.9	  515.5	 9739.0	...
8780971	  721.1	  516.0	 9740.0	...
8780972	  721.6	  516.4	 9741.0	...
8780973	  722.0	  516.4	 9739.0	...
8780974	  722.3	  515.5	 9735.0	...
8780975	  722.1	  514.7	 9731.0	...
8780976	  721.9	  514.0	 9733.0	...
8780977	  721.7	  514.1	 9743.0	...
8780978	  721.5	  514.2	 9754.0	...
8780979	  720.5	  513.3	 9762.0	...
8780980	  719.6	  512.4	 9757.0	...
8780981	  718.7	  513.2	 9752.0	...
8780982	  718.6	  515.1	 9747.0	...
8780983	  719.8	  516.7	 9749.0	...
8780984	  721.4	  516.5	 9749.0	...
8780985	  722.9	  515.8	 9750.0	...
8780986	  723.1	  515.4	 9750.0	...
8780987	  722.9	  515.1	 9739.0	...
8780988	  722.7	  515.3	 9727.0	...
8780989	  722.5	  515.5	 9711.0	...
8780990	  722.3	  515.6	 9707.0	...
8780991	  722.2	  515.7	 9705.0	...
8780992	  722.3	  515.7	 9711.0	...
8780993	  722.4	  515.8	 9722.0	...
8780994	  722.5	  515.2	 9729.0	...
8780995	  722.4	  514.9	 9732.0	...
8780996	  722.1	  515.1	 9729.0	...
8780997	  721.8	  515.9	 9726.0	...
8780998	  721.9	  515.9	 9725.0	...
8780999	  722.3	  514.7	 9727.0	...
8781000	  722.5	  513.5	 9744.0	...
8781001	  722.2	  512.8	 9761.0	...
8781002	  721.9	  512.8	 9778.0	...
8781003	  721.2	  512.7	 9779.0	...
8781004	  720.4	  512.6	 9779.0	...
8781005	  719.7	  512.4	 9773.0	...
MSG	8781006 0000 _ Number Off
8781006	  719.5	  512.6	 9760.0	...
8781007	  719.0	  512.6	 9748.0	...
8781008	  718.2	  512.4	 9743.0	...
EFIX R   8778919	8781008	2090	  717.0	  523.9	   9724
SSACC R  8781009
8781009	  717.2	  512.1	 9744.0	...
8781010	  716.2	  512.0	 9745.0	...
8781011	  713.4	  510.9	 9754.0	...
8781012	  710.0	  509.9	 9764.0	...
8781013	  706.7	  509.3	 9773.0	...
8781014	  704.5	  510.5	 9776.0	...
8781015	  702.7	  513.0	 9780.0	...
8781016	  700.7	  515.1	 9784.0	...
8781017	  699.4	  516.6	 9786.0	...
ESACC R  8781009	8781017	9	  717.2	  512.1	  699.4	  516.6	   0.39	     47
SFIX R   8781018
8781018	  698.4	  515.5	 9793.0	...
8781019	  697.1	  514.5	 9803.0	...
8781020	  696.0	  513.9	 9813.0	...
8781021	  695.2	  514.4	 9816.0	...
8781022	  694.7	  513.4	 9815.0	...
8781023	  694.4	  512.0	 9815.0	...
8781024	  695.2	  511.7	 9814.0	...
8781025	  696.2	  512.7	 9814.0	...
8781026	  697.0	  513.8	 9811.0	...
8781027	  696.7	  514.0	 9808.0	...
8781028	  696.6	  514.1	 9809.0	...
8781029	  696.5	  513.2	 9814.0	...
8781030	  696.5	  512.2	 9818.0	...
8781031	  696.7	  511.3	 9820.0	...
8781032	  697.3	  511.4	 9822.0	...
8781033	  698.7	  512.3	 9818.0	...
8781034	  699.3	  513.3	 9811.0	...
8781035	  699.7	  513.6	 9805.0	...
8781036	  699.5	  513.3	 9804.0	...
8781037	  699.6	  512.9	 9804.0	...
8781038	  699.7	  513.2	 9804.0	...
8781039	  699.8	  513.3	 9805.0	...
8781040	  700.9	  513.5	 9800.0	...
8781041	  702.1	  513.7	 9795.0	...
8781042	  701.6	  513.5	 9792.0	...
8781043	  700.0	  513.3	 9793.0	...
8781044	  698.7	  512.8	 9794.0	...
8781045	  699.5	  512.4	 9796.0	...
8781046	  700.4	  512.0	 9797.0	...
8781047	  700.8	  511.8	 9797.0	...
8781048	  700.8	  511.3	 9796.0	...
8781049	  700.6	  510.8	 9797.0	...
8781050	  700.7	  510.6	 9797.0	...
8781051	  700.7	  511.3	 9797.0	...
8781052	  701.0	  512.0	 9796.0	...
8781053	  701.6	  512.3	 9795.0	...
8781054	  702.0	  512.3	 9793.0	...
8781055	  702.3	  512.3	 9791.0	...
8781056	  702.0	  512.4	 9789.0	...
8781057	  701.7	  512.6	 9790.0	...
8781058	  701.3	  512.8	 9790.0	...
8781059	  700.9	  512.0	 9789.0	...
8781060	  700.7	  511.0	 9788.0	...
8781061	  700.9	  510.3	 9792.0	...
8781062	  701.1	  510.6	 9796.0	...
8781063	  701.2	  510.8	 9801.0	...
8781064	  701.2	  510.7	 9801.0	...
8781065	  701.3	  511.0	 9798.0	...
8781066	  702.7	  511.1	 9794.0	...
8781067	  704.0	  510.9	 9797.0	...
8781068	  704.9	  510.4	 9802.0	...
8781069	  704.6	  510.6	 9804.0	...
8781070	  704.2	  511.1	 9802.0	...
8781071	  704.1	  511.4	 9799.0	...
8781072	  703.6	  511.7	 9801.0	...
8781073	  703.2	  512.1	 9801.0	...
8781074	  702.9	  512.6	 9800.0	...
8781075	  703.0	  512.6	 9799.0	...
8781076	  703.1	  512.0	 9799.0	...
8781077	  703.3	  511.2	 9800.0	...
8781078	  703.4	  510.8	 9802.0	...
8781079	  703.2	  510.8	 9804.0	...
8781080	  702.7	  510.8	 9806.0	...
8781081	  702.2	  510.7	 9806.0	...
8781082	  702.9	  510.4	 9807.0	...
8781083	  703.8	  510.2	 9808.0	...
8781084	  704.6	  509.2	 9809.0	...
8781085	  704.3	  508.2	 9809.0	...
8781086	  704.1	  507.4	 9809.0	...
8781087	  704.2	  507.8	 9815.0	...
8781088	  704.4	  508.1	 9819.0	...
8781089	  704.5	  508.2	 9823.0	...
8781090	  703.7	  508.3	 9823.0	...
8781091	  702.7	  507.5	 9827.0	...
8781092	  701.8	  506.8	 9830.0	...
8781093	  702.3	  507.7	 9823.0	...
8781094	  702.9	  509.4	 9814.0	...
8781095	  703.6	  511.0	 9812.0	...
8781096	  703.7	  510.3	 9827.0	...
8781097	  703.8	  509.6	 9842.0	...
8781098	  703.6	  508.7	 9850.0	...
8781099	  702.9	  508.5	 9851.0	...
8781100	  702.4	  508.9	 9846.0	...
8781101	  701.8	  509.5	 9840.0	...
8781102	  701.8	  510.0	 9839.0	...
8781103	  701.7	  510.1	 9843.0	...
8781104	  701.8	  509.9	 9848.0	...
8781105	  701.7	  509.6	 9848.0	...
8781106	  702.3	  508.7	 9842.0	...
8781107	  702.9	  507.6	 9835.0	...
8781108	  703.5	  506.5	 9838.0	...
8781109	  703.4	  506.5	 9847.0	...
8781110	  703.0	  506.8	 9857.0	...
8781111	  702.5	  507.2	 9858.0	...
8781112	  701.8	  507.0	 9858.0	...
8781113	  701.5	  506.7	 9858.0	...
8781114	  701.4	  507.3	 9861.0	...
8781115	  701.4	  508.2	 9864.0	...
8781116	  701.7	  509.0	 9857.0	...
8781117	  701.8	  508.3	 9848.0	...
8781118	  701.9	  507.7	 9843.0	...
8781119	  701.7	  507.8	 9848.0	...
8781120	  701.7	  508.6	 9853.0	...
8781121	  701.8	  509.2	 9850.0	...
8781122	  701.0	  509.2	 9848.0	...
8781123	  700.2	  509.7	 9848.0	...
8781124	  699.7	  510.3	 9852.0	...
8781125	  700.7	  509.5	 9856.0	...
8781126	  702.0	  508.3	 9857.0	...
8781127	  702.9	  507.1	 9856.0	...
8781128	  702.9	  507.1	 9855.0	...
8781129	  702.6	  506.4	 9855.0	...
8781130	  702.6	  505.6	 9849.0	...
8781131	  703.4	  505.1	 9844.0	...
8781132	  704.4	  505.8	 9840.0	...
8781133	  704.6	  506.5	 9836.0	...
8781134	  704.0	  506.9	 9832.0	...
8781135	  703.3	  507.1	 9832.0	...
8781136	  702.9	  506.8	 9836.0	...
8781137	  702.7	  506.5	 9841.0	...
8781138	  702.6	  507.3	 9841.0	...
8781139	  702.8	  508.3	 9840.0	...
8781140	  703.1	  509.0	 9839.0	...
8781141	  703.3	  508.7	 9839.0	...
8781142	  703.2	  508.2	 9840.0	...
8781143	  703.1	  507.9	 9842.0	...
8781144	  702.9	  507.6	 9844.0	...
8781145	  702.7	  507.4	 9846.0	...
8781146	  702.5	  507.1	 9849.0	...
8781147	  702.4	  506.9	 9853.0	...
8781148	  702.9	  506.5	 9856.0	...
8781149	  703.3	  506.1	 9853.0	...
8781150	  703.7	  506.6	 9849.0	...
8781151	  703.9	  508.0	 9847.0	...
8781152	  704.0	  509.5	 9848.0	...
8781153	  703.9	  509.0	 9850.0	...
8781154	  703.6	  507.8	 9853.0	...
8781155	  703.2	  506.8	 9855.0	...
8781156	  702.9	  507.7	 9859.0	...
8781157	  702.8	  508.5	 9861.0	...
8781158	  702.9	  509.2	 9856.0	...
8781159	  703.7	  509.2	 9851.0	...
8781160	  704.5	  508.9	 9846.0	...
8781161	  704.8	  508.5	 9845.0	...
8781162	  704.4	  508.6	 9844.0	...
8781163	  704.3	  509.0	 9840.0	...
8781164	  704.5	  509.4	 9837.0	...
8781165	  704.7	  509.1	 9838.0	...
8781166	  704.6	  508.8	 9845.0	...
8781167	  704.5	  508.1	 9853.0	...
8781168	  704.5	  507.6	 9858.0	...
8781169	  704.8	  507.1	 9856.0	...
8781170	  705.4	  507.1	 9853.0	...
8781171	  706.0	  507.1	 9858.0	...
8781172	  705.8	  507.2	 9866.0	...
8781173	  705.2	  507.3	 9875.0	...
8781174	  704.4	  507.4	 9875.0	...
8781175	  704.1	  507.3	 9875.0	...
8781176	  703.7	  507.1	 9873.0	...
8781177	  703.6	  507.0	 9872.0	...
8781178	  703.8	  507.8	 9870.0	...
8781179	  703.5	  508.6	 9869.0	...
8781180	  703.1	  508.8	 9878.0	...
8781181	  702.7	  508.5	 9886.0	...
8781182	  703.3	  508.1	 9893.0	...
8781183	  704.0	  508.2	 9890.0	...
8781184	  704.7	  508.1	 9887.0	...
8781185	  704.8	  507.8	 9885.0	...
8781186	  704.9	  507.5	 9880.0	...
8781187	  705.0	  506.9	 9874.0	...
8781188	  705.1	  506.6	 9870.0	...
8781189	  705.1	  506.2	 9874.0	...
8781190	  704.7	  506.3	 9881.0	...
8781191	  704.2	  506.6	 9888.0	...
8781192	  703.8	  506.9	 9893.0	...
8781193	  703.8	  507.3	 9894.0	...
8781194	  703.9	  507.5	 9892.0	...
8781195	  703.9	  507.5	 9889.0	...
8781196	  703.1	  507.5	 9885.0	...
8781197	  702.4	  508.1	 9878.0	...
8781198	  702.7	  508.6	 9874.0	...
8781199	  703.7	  508.9	 9869.0	...
8781200	  704.7	  508.7	 9863.0	...
8781201	  704.8	  508.7	 9857.0	...
8781202	  705.5	  509.0	 9851.0	...
8781203	  706.1	  509.2	 9852.0	...
8781204	  705.8	  509.1	 9852.0	...
8781205	  705.0	  508.6	 9854.0	...
8781206	  704.2	  508.1	 9855.0	...
8781207	  704.0	  508.0	 9855.0	...
8781208	  703.5	  507.9	 9853.0	...
8781209	  703.2	  509.0	 9851.0	...
8781210	  704.0	  510.1	 9851.0	...
8781211	  705.0	  509.9	 9852.0	...
8781212	  705.4	  508.6	 9858.0	...
8781213	  704.9	  507.5	 9863.0	...
8781214	  704.6	  507.7	 9869.0	...
8781215	  704.3	  507.7	 9869.0	...
8781216	  703.7	  507.5	 9867.0	...
8781217	  703.1	  507.1	 9865.0	...
8781218	  702.8	  506.6	 9874.0	...
MSG	8781219 0000 _ Number On
8781219	  702.4	  506.2	 9884.0	...
8781220	  702.0	  506.2	 9881.0	...
8781221	  702.3	  506.4	 9868.0	...
8781222	  702.9	  506.8	 9858.0	...
8781223	  703.6	  507.7	 9864.0	...
8781224	  703.9	  508.4	 9870.0	...
8781225	  704.0	  508.8	 9868.0	...
8781226	  704.3	  508.6	 9862.0	...
8781227	  705.4	  508.2	 9855.0	...
8781228	  706.4	  508.1	 9856.0	...
8781229	  707.2	  508.2	 9859.0	...
8781230	  707.2	  508.4	 9853.0	...
8781231	  707.3	  508.4	 9843.0	...
8781232	  707.3	  508.2	 9843.0	...
8781233	  707.4	  508.2	 9852.0	...
8781234	  707.3	  508.2	 9862.0	...
8781235	  706.9	  508.4	 9863.0	...
8781236	  706.4	  508.7	 9859.0	...
8781237	  706.0	  509.3	 9854.0	...
8781238	  705.6	  509.8	 9846.0	...
8781239	  705.4	  509.9	 9843.0	...
8781240	  705.2	  509.1	 9841.0	...
8781241	  705.2	  508.5	 9843.0	...
8781242	  704.9	  508.0	 9844.0	...
8781243	  704.2	  508.3	 9846.0	...
8781244	  703.5	  508.3	 9848.0	...
8781245	  703.2	  508.4	 9851.0	...
8781246	  703.3	  508.6	 9852.0	...
8781247	  703.5	  509.5	 9852.0	...
8781248	  703.7	  510.2	 9849.0	...
8781249	  703.9	  510.6	 9847.0	...
8781250	  703.9	  510.0	 9843.0	...
8781251	  703.8	  509.4	 9843.0	...
8781252	  703.4	  509.0	 9843.0	...
8781253	  702.8	  508.8	 9844.0	...
8781254	  703.1	  509.1	 9845.0	...
8781255	  703.9	  509.3	 9845.0	...
8781256	  704.8	  509.5	 9845.0	...
8781257	  705.1	  509.1	 9842.0	...
8781258	  705.2	  508.5	 9839.0	...
8781259	  704.3	  508.0	 9848.0	...
8781260	  703.8	  507.6	 9860.0	...
8781261	  703.2	  507.5	 9867.0	...
8781262	  703.4	  508.3	 9857.0	...
8781263	  703.2	  509.2	 9848.0	...
8781264	  703.3	  510.1	 9844.0	...
8781265	  703.5	  510.0	 9840.0	...
8781266	  703.6	  509.9	 9837.0	...
8781267	  703.5	  509.5	 9832.0	...
8781268	  703.5	  509.2	 9831.0	...
8781269	  703.4	  508.9	 9824.0	...
8781270	  703.7	  510.7	 9821.0	...
8781271	  704.0	  512.4	 9821.0	...
8781272	  704.1	  513.1	 9827.0	...
8781273	  704.0	  512.2	 9830.0	...
8781274	  704.2	  511.3	 9831.0	...
8781275	  704.6	  511.6	 9831.0	...
8781276	  704.7	  511.8	 9836.0	...
8781277	  703.5	  511.1	 9841.0	...
8781278	  702.3	  510.2	 9848.0	...
8781279	  701.4	  509.2	 9851.0	...
8781280	  701.4	  509.2	 9853.0	...
8781281	  701.6	  509.5	 9845.0	...
8781282	  702.0	  509.8	 9837.0	...
8781283	  702.8	  510.0	 9836.0	...
8781284	  703.5	  510.6	 9845.0	...
8781285	  704.0	  511.2	 9854.0	...
8781286	  704.1	  512.0	 9848.0	...
8781287	  704.1	  512.1	 9840.0	...
8781288	  704.3	  512.2	 9832.0	...
8781289	  704.4	  511.6	 9834.0	...
8781290	  704.5	  511.0	 9835.0	...
8781291	  704.4	  510.5	 9837.0	...
8781292	  704.2	  510.8	 9838.0	...
8781293	  704.3	  510.4	 9838.0	...
8781294	  704.6	  509.8	 9836.0	...
8781295	  705.1	  509.8	 9835.0	...
8781296	  705.7	  510.7	 9835.0	...
8781297	  706.0	  511.6	 9830.0	...
8781298	  705.0	  512.1	 9823.0	...
8781299	  703.8	  512.2	 9816.0	...
8781300	  703.6	  511.9	 9817.0	...
8781301	  704.8	  511.1	 9814.0	...
8781302	  706.0	  510.2	 9810.0	...
8781303	  706.1	  510.0	 9813.0	...
8781304	  705.5	  510.4	 9819.0	...
8781305	  704.9	  511.1	 9820.0	...
8781306	  704.3	  511.5	 9814.0	...
8781307	  703.7	  511.7	 9813.0	...
8781308	  703.0	  511.7	 9817.0	...
8781309	  704.1	  512.3	 9808.0	...
8781310	  705.4	  512.8	 9795.0	...
8781311	  706.1	  513.4	 9783.0	...
8781312	  705.5	  513.6	 9784.0	...
8781313	  704.8	  514.6	 9784.0	...
8781314	  704.8	  515.5	 9791.0	...
8781315	  704.7	  514.7	 9798.0	...
8781316	  704.6	  513.5	 9800.0	...
8781317	  704.7	  512.7	 9795.0	...
8781318	  705.2	  513.3	 9790.0	...
8781319	  705.6	  513.7	 9791.0	...
8781320	  705.9	  513.7	 9791.0	...
8781321	  705.9	  513.7	 9791.0	...
8781322	  706.2	  513.5	 9790.0	...
8781323	  706.4	  513.2	 9799.0	...
8781324	  706.3	  512.6	 9810.0	...
8781325	  705.8	  512.2	 9820.0	...
8781326	  705.3	  511.8	 9819.0	...
8781327	  705.0	  511.9	 9818.0	...
8781328	  704.9	  512.2	 9818.0	...
8781329	  705.4	  512.5	 9819.0	...
8781330	  706.1	  512.9	 9819.0	...
8781331	  706.8	  513.1	 9817.0	...
8781332	  706.8	  513.3	 9813.0	...
8781333	  706.7	  512.7	 9804.0	...
8781334	  707.2	  512.1	 9796.0	...
8781335	  707.7	  511.5	 9789.0	...
8781336	  707.8	  512.0	 9790.0	...
8781337	  707.4	  512.2	 9791.0	...
8781338	  706.9	  512.2	 9792.0	...
8781339	  706.9	  512.0	 9792.0	...
8781340	  707.0	  512.2	 9792.0	...
8781341	  707.3	  512.3	 9792.0	...
8781342	  707.7	  512.6	 9792.0	...
8781343	  708.2	  513.8	 9792.0	...
8781344	  708.5	  515.1	 9793.0	...
8781345	  708.8	  515.4	 9793.0	...
8781346	  708.3	  514.7	 9793.0	...
8781347	  707.6	  514.5	 9792.0	...
8781348	  706.6	  515.1	 9783.0	...
8781349	  706.3	  515.4	 9775.0	...
8781350	  705.9	  514.9	 9773.0	...
8781351	  705.8	  514.5	 9778.0	...
8781352	  706.0	  514.2	 9787.0	...
8781353	  705.9	  514.2	 9789.0	...
8781354	  705.9	  514.4	 9790.0	...
8781355	  706.8	  514.4	 9788.0	...
8781356	  707.9	  514.4	 9786.0	...
8781357	  709.1	  513.9	 9786.0	...
8781358	  709.3	  513.5	 9786.0	...
8781359	  709.5	  513.2	 9787.0	...
8781360	  709.2	  513.3	 9787.0	...
8781361	  708.5	  513.5	 9787.0	...
8781362	  707.7	  513.9	 9786.0	...
8781363	  707.0	  514.3	 9799.0	...
8781364	  706.4	  514.5	 9811.0	...
8781365	  706.0	  514.5	 9823.0	...
8781366	  705.6	  514.6	 9823.0	...
8781367	  705.5	  514.1	 9826.0	...
8781368	  705.6	  513.6	 9828.0	...
8781369	  705.8	  513.1	 9828.0	...
8781370	  706.2	  513.1	 9823.0	...
8781371	  706.4	  513.2	 9817.0	...
8781372	  706.5	  513.5	 9813.0	...
8781373	  706.5	  514.0	 9805.0	...
8781374	  706.8	  515.3	 9797.0	...
8781375	  707.1	  516.4	 9790.0	...
8781376	  707.5	  517.9	 9793.0	...
8781377	  708.0	  518.3	 9797.0	...
8781378	  708.4	  517.5	 9800.0	...
8781379	  708.9	  516.1	 9804.0	...
8781380	  708.9	  515.1	 9807.0	...
8781381	  709.1	  515.3	 9810.0	...
8781382	  709.1	  515.5	 9809.0	...
8781383	  708.4	  515.6	 9808.0	...
8781384	  707.6	  515.6	 9808.0	...
8781385	  706.7	  515.5	 9807.0	...
8781386	  706.6	  515.3	 9806.0	...
8781387	  706.5	  515.3	 9806.0	...
8781388	  707.2	  515.2	 9807.0	...
8781389	  708.0	  515.2	 9807.0	...
8781390	  708.7	  515.0	 9807.0	...
8781391	  708.7	  514.9	 9807.0	...
8781392	  708.8	  514.4	 9807.0	...
8781393	  708.9	  514.1	 9808.0	...
8781394	  708.6	  514.1	 9809.0	...
8781395	  708.1	  514.7	 9810.0	...
8781396	  708.0	  514.9	 9812.0	...
8781397	  708.4	  514.9	 9812.0	...
8781398	  708.9	  514.9	 9811.0	...
8781399	  709.0	  515.1	 9809.0	...
8781400	  709.4	  515.6	 9808.0	...
8781401	  709.8	  515.8	 9799.0	...
8781402	  709.7	  515.8	 9790.0	...
8781403	  709.2	  515.5	 9780.0	...
8781404	  708.7	  515.9	 9779.0	...
8781405	  708.7	  516.2	 9777.0	...
8781406	  708.9	  516.1	 9776.0	...
8781407	  708.6	  515.6	 9779.0	...
8781408	  708.0	  514.8	 9788.0	...
8781409	  707.9	  514.7	 9797.0	...
8781410	  708.6	  515.0	 9795.0	...
8781411	  709.8	  516.4	 9784.0	...
8781412	  710.7	  517.6	 9773.0	...
8781413	  710.8	  517.6	 9774.0	...
8781414	  710.3	  516.7	 9780.0	...
8781415	  709.7	  515.7	 9784.0	...
8781416	  709.6	  515.5	 9782.0	...
8781417	  709.5	  515.1	 9778.0	...
8781418	  709.5	  514.9	 9774.0	...
8781419	  709.4	  514.9	 9780.0	...
8781420	  709.8	  515.1	 9790.0	...
8781421	  710.1	  515.1	 9802.0	...
8781422	  709.3	  515.2	 9804.0	...
8781423	  708.1	  515.4	 9809.0	...
8781424	  706.9	  515.3	 9811.0	...
8781425	  707.1	  515.0	 9812.0	...
8781426	  707.3	  514.7	 9812.0	...
8781427	  707.5	  514.1	 9816.0	...
8781428	  707.5	  513.3	 9821.0	...
8781429	  707.7	  513.4	 9824.0	...
8781430	  708.2	  514.3	 9823.0	...
8781431	  708.6	  515.6	 9822.0	...
8781432	  708.3	  516.0	 9821.0	...
8781433	  707.9	  515.1	 9819.0	...
8781434	  707.9	  513.8	 9818.0	...
8781435	  708.6	  513.5	 9813.0	...
8781436	  709.4	  514.4	 9801.0	...
8781437	  709.8	  515.0	 9788.0	...
8781438	  710.0	  514.7	 9781.0	...
8781439	  710.0	  515.2	 9779.0	...
8781440	  709.9	  516.1	 9778.0	...
8781441	  709.6	  515.9	 9776.0	...
8781442	  709.2	  514.8	 9774.0	...
8781443	  709.2	  514.7	 9771.0	...
8781444	  710.6	  515.5	 9769.0	...
8781445	  712.2	  516.3	 9766.0	...
8781446	  713.5	  516.2	 9761.0	...
8781447	  713.4	  516.1	 9758.0	...
8781448	  712.9	  516.1	 9762.0	...
8781449	  711.9	  516.5	 9768.0	...
8781450	  710.9	  517.0	 9774.0	...
8781451	  710.2	  517.1	 9773.0	...
8781452	  710.3	  516.8	 9771.0	...
8781453	  710.3	  516.1	 9770.0	...
8781454	  710.4	  515.7	 9770.0	...
8781455	  712.3	  515.8	 9766.0	...
8781456	  714.2	  516.2	 9760.0	...
8781457	  716.2	  516.6	 9753.0	...
8781458	  716.0	  516.6	 9749.0	...
8781459	  715.8	  517.0	 9752.0	...
8781460	  714.7	  517.4	 9758.0	...
8781461	  713.0	  516.7	 9767.0	...
8781462	  711.5	  515.7	 9773.0	...
8781463	  711.1	  514.7	 9776.0	...
8781464	  711.6	  515.2	 9775.0	...
8781465	  712.6	  516.7	 9770.0	...
8781466	  713.3	  518.0	 9767.0	...
8781467	  713.7	  518.3	 9763.0	...
8781468	  713.3	  517.6	 9765.0	...
8781469	  712.7	  516.9	 9767.0	...
8781470	  712.4	  516.9	 9769.0	...
8781471	  712.7	  516.9	 9767.0	...
8781472	  713.0	  517.0	 9764.0	...
8781473	  713.1	  517.2	 9759.0	...
8781474	  712.9	  517.2	 9758.0	...
8781475	  712.4	  516.9	 9757.0	...
8781476	  711.9	  516.4	 9754.0	...
8781477	  713.0	  516.9	 9749.0	...
8781478	  714.3	  517.2	 9744.0	...
8781479	  715.6	  517.5	 9740.0	...
8781480	  715.6	  517.0	 9739.0	...
8781481	  715.0	  517.4	 9749.0	...
8781482	  714.3	  517.8	 9760.0	...
8781483	  713.8	  518.0	 9769.0	...
8781484	  713.8	  518.0	 9767.0	...
8781485	  713.1	  518.4	 9764.0	...
8781486	  712.4	  518.7	 9763.0	...
8781487	  712.3	  518.9	 9762.0	...
8781488	  712.8	  519.1	 9763.0	...
8781489	  713.4	  519.5	 9761.0	...
8781490	  713.2	  520.0	 9760.0	...
8781491	  713.1	  519.4	 9759.0	...
8781492	  713.1	  518.6	 9759.0	...
8781493	  713.5	  518.1	 9758.0	...
8781494	  714.1	  518.4	 9758.0	...
8781495	  714.6	  518.6	 9758.0	...
8781496	  714.7	  518.5	 9757.0	...
8781497	  713.9	  518.6	 9754.0	...
8781498	  712.9	  518.9	 9749.0	...
8781499	  712.6	  519.2	 9742.0	...
8781500	  713.3	  519.3	 9738.0	...
8781501	  713.9	  517.7	 9745.0	...
8781502	  713.8	  516.2	 9751.0	...
8781503	  713.4	  515.6	 9757.0	...
8781504	  713.2	  516.5	 9763.0	...
8781505	  714.0	  517.3	 9770.0	...
8781506	  714.8	  516.9	 9780.0	...
8781507	  714.2	  516.4	 9787.0	...
8781508	  712.7	  516.0	 9793.0	...
8781509	  712.3	  516.7	 9796.0	...
8781510	  713.2	  517.4	 9797.0	...
8781511	  714.2	  517.8	 9794.0	...
8781512	  714.2	  517.5	 9785.0	...
8781513	  714.1	  517.2	 9777.0	...
8781514	  713.9	  517.2	 9772.0	...
8781515	  713.6	  517.3	 9770.0	...
8781516	  713.6	  517.5	 9767.0	...
8781517	  713.9	  517.7	 9765.0	...
8781518	  714.5	  518.0	 9765.0	...
8781519	  714.7	  517.7	 9766.0	...
8781520	  714.7	  516.8	 9778.0	...
8781521	  714.5	  516.0	 9791.0	...
8781522	  714.9	  515.4	 9804.0	...
8781523	  715.4	  515.2	 9809.0	...
MSG	8781524 0000 _ Number Off
8781524	  715.7	  515.0	 9812.0	...
8781525	  715.6	  515.0	 9814.0	...
8781526	  715.3	  515.4	 9812.0	...
8781527	  714.7	  515.8	 9809.0	...
8781528	  714.0	  516.1	 9803.0	...
8781529	  713.3	  516.1	 9796.0	...
8781530	  713.1	  517.1	 9791.0	...
8781531	  713.1	  518.3	 9790.0	...
8781532	  713.2	  519.4	 9790.0	...
8781533	  714.8	  519.3	 9791.0	...
8781534	  716.3	  518.9	 9792.0	...
8781535	  717.0	  518.6	 9793.0	...
8781536	  715.7	  518.5	 9799.0	...
8781537	  714.6	  518.4	 9803.0	...
8781538	  714.4	  518.2	 9807.0	...
8781539	  714.5	  518.7	 9812.0	...
8781540	  714.2	  519.5	 9815.0	...
8781541	  713.7	  519.9	 9816.0	...
8781542	  713.6	  519.5	 9812.0	...
8781543	  714.1	  518.5	 9810.0	...
8781544	  714.7	  517.7	 9811.0	...
8781545	  714.6	  516.2	 9812.0	...
8781546	  714.2	  515.3	 9814.0	...
8781547	  713.8	  513.5	 9816.0	...
8781548	  713.8	  512.3	 9818.0	...
8781549	  714.0	  511.1	 9820.0	...
8781550	  714.0	  509.8	 9822.0	...
8781551	  713.6	  508.6	 9829.0	...
8781552	  712.9	  505.8	 9834.0	...
8781553	  712.6	  504.2	 9834.0	...
8781554	  712.4	  502.3	 9829.0	...
8781555	  712.3	  502.1	 9824.0	...
8781556	  712.3	  502.6	 9823.0	...
8781557	  712.5	  503.3	 9822.0	...
8781558	  712.6	  503.5	 9819.0	...
8781559	  712.5	  503.0	 9816.0	...
8781560	  713.0	  502.4	 9811.0	...
8781561	  713.5	  502.5	 9807.0	...
8781562	  714.9	  503.0	 9798.0	...
8781563	  715.7	  503.6	 9793.0	...
8781564	  716.6	  504.0	 9787.0	...
8781565	  716.0	  504.1	 9786.0	...
8781566	  715.3	  503.7	 9789.0	...
8781567	  714.9	  503.1	 9791.0	...
8781568	  715.2	  503.2	 9794.0	...
8781569	  715.6	  503.8	 9797.0	...
8781570	  715.7	  504.0	 9802.0	...
8781571	  715.2	  502.9	 9810.0	...
8781572	  714.8	  501.8	 9814.0	...
8781573	  714.7	  501.6	 9814.0	...
8781574	  715.1	  501.8	 9811.0	...
8781575	  715.5	  502.1	 9809.0	...
8781576	  715.7	  502.0	 9809.0	...
8781577	  715.8	  502.2	 9810.0	...
8781578	  715.9	  502.3	 9811.0	...
8781579	  716.0	  502.6	 9816.0	...
8781580	  715.8	  502.8	 9823.0	...
8781581	  715.5	  502.3	 9830.0	...
8781582	  715.2	  501.3	 9833.0	...
8781583	  714.7	  500.5	 9839.0	...
8781584	  714.3	  500.4	 9847.0	...
8781585	  713.9	  500.5	 9855.0	...
8781586	  713.8	  500.4	 9856.0	...
8781587	  713.5	  500.3	 9844.0	...
8781588	  713.2	  500.3	 9833.0	...
8781589	  713.2	  500.2	 9835.0	...
8781590	  713.7	  500.0	 9847.0	...
8781591	  714.4	  499.8	 9847.0	...
8781592	  714.8	  499.9	 9836.0	...
8781593	  714.4	  500.4	 9827.0	...
8781594	  714.1	  501.8	 9831.0	...
8781595	  713.8	  502.7	 9835.0	...
8781596	  714.4	  502.8	 9838.0	...
8781597	  715.0	  502.2	 9840.0	...
8781598	  715.5	  501.7	 9844.0	...
8781599	  715.5	  501.6	 9846.0	...
8781600	  715.5	  501.6	 9846.0	...
8781601	  715.4	  502.1	 9843.0	...
8781602	  715.3	  502.5	 9843.0	...
8781603	  715.5	  502.8	 9848.0	...
8781604	  715.8	  502.7	 9853.0	...
8781605	  716.3	  502.8	 9857.0	...
8781606	  716.4	  502.9	 9857.0	...
8781607	  716.2	  503.1	 9866.0	...
8781608	  716.0	  503.1	 9875.0	...
8781609	  716.4	  503.1	 9871.0	...
8781610	  717.2	  503.1	 9859.0	...
8781611	  718.0	  503.4	 9846.0	...
8781612	  717.9	  503.8	 9847.0	...
8781613	  718.1	  504.5	 9847.0	...
8781614	  718.3	  504.9	 9849.0	...
8781615	  718.1	  505.4	 9852.0	...
8781616	  717.6	  505.5	 9854.0	...
8781617	  717.0	  505.6	 9853.0	...
8781618	  716.8	  505.6	 9851.0	...
8781619	  716.8	  505.8	 9847.0	...
8781620	  716.8	  505.9	 9844.0	...
8781621	  716.7	  505.7	 9846.0	...
8781622	  716.7	  505.2	 9857.0	...
8781623	  716.7	  504.6	 9868.0	...
8781624	  716.6	  504.2	 9869.0	...
8781625	  716.4	  503.9	 9861.0	...
8781626	  716.5	  503.3	 9860.0	...
8781627	  716.7	  502.7	 9866.0	...
8781628	  716.4	  502.3	 9872.0	...
8781629	  715.8	  501.9	 9872.0	...
8781630	  715.3	  501.5	 9874.0	...
8781631	  715.6	  501.4	 9875.0	...
8781632	  715.8	  501.8	 9877.0	...
8781633	  716.4	  502.4	 9878.0	...
8781634	  716.9	  503.0	 9880.0	...
8781635	  717.4	  503.4	 9881.0	...
8781636	  717.1	  503.6	 9881.0	...
8781637	  716.5	  503.4	 9877.0	...
8781638	  715.8	  503.2	 9872.0	...
8781639	  715.7	  503.2	 9869.0	...
8781640	  715.9	  503.3	 9873.0	...
8781641	  716.0	  503.6	 9877.0	...
8781642	  716.1	  504.0	 9880.0	...
8781643	  715.7	  504.6	 9883.0	...
8781644	  715.2	  504.9	 9886.0	...
8781645	  716.0	  504.4	 9890.0	...
8781646	  717.1	  503.4	 9890.0	...
8781647	  718.2	  502.4	 9889.0	...
8781648	  718.2	  502.1	 9892.0	...
8781649	  718.1	  503.0	 9898.0	...
8781650	  718.0	  503.8	 9908.0	...
8781651	  717.4	  505.3	 9913.0	...
8781652	  716.8	  505.7	 9910.0	...
8781653	  716.3	  505.9	 9902.0	...
8781654	  716.3	  505.7	 9895.0	...
8781655	  716.3	  505.6	 9894.0	...
8781656	  716.2	  504.7	 9895.0	...
8781657	  716.1	  503.8	 9894.0	...
8781658	  715.9	  502.8	 9893.0	...
8781659	  715.7	  502.8	 9891.0	...
8781660	  716.3	  503.0	 9890.0	...
8781661	  717.0	  503.3	 9890.0	...
8781662	  717.7	  503.9	 9889.0	...
8781663	  717.8	  504.3	 9897.0	...
8781664	  717.9	  504.5	 9906.0	...
8781665	  717.9	  504.1	 9913.0	...
8781666	  717.9	  503.6	 9912.0	...
8781667	  717.2	  503.4	 9916.0	...
8781668	  716.4	  503.1	 9922.0	...
8781669	  715.6	  502.8	 9926.0	...
8781670	  716.2	  502.2	 9922.0	...
8781671	  716.9	  501.8	 9918.0	...
8781672	  717.5	  501.6	 9916.0	...
8781673	  717.4	  502.0	 9910.0	...
8781674	  717.4	  502.5	 9903.0	...
8781675	  717.4	  503.0	 9897.0	...
8781676	  716.3	  502.5	 9899.0	...
8781677	  715.5	  501.8	 9901.0	...
8781678	  715.1	  502.1	 9902.0	...
8781679	  715.8	  503.0	 9905.0	...
8781680	  716.7	  504.0	 9909.0	...
8781681	  717.1	  503.2	 9913.0	...
8781682	  716.0	  502.5	 9914.0	...
8781683	  714.6	  501.8	 9915.0	...
8781684	  713.3	  501.9	 9916.0	...
8781685	  714.0	  502.4	 9916.0	...
8781686	  714.7	  503.1	 9916.0	...
8781687	  715.4	  503.7	 9914.0	...
8781688	  715.6	  504.0	 9911.0	...
8781689	  715.8	  504.2	 9905.0	...
8781690	  715.5	  504.5	 9902.0	...
8781691	  714.9	  504.4	 9900.0	...
8781692	  715.2	  504.1	 9901.0	...
8781693	  715.9	  503.6	 9908.0	...
8781694	  716.6	  502.9	 9918.0	...
8781695	  716.3	  502.4	 9929.0	...
8781696	  716.0	  502.2	 9930.0	...
8781697	  715.7	  502.1	 9929.0	...
8781698	  715.5	  502.1	 9928.0	...
8781699	  715.1	  502.2	 9927.0	...
8781700	  714.7	  502.4	 9918.0	...
8781701	  714.4	  503.8	 9910.0	...
8781702	  714.4	  505.2	 9904.0	...
8781703	  715.4	  506.3	 9903.0	...
8781704	  716.4	  506.3	 9901.0	...
8781705	  717.4	  506.1	 9900.0	...
8781706	  717.4	  506.0	 9905.0	...
8781707	  717.3	  505.9	 9911.0	...
8781708	  717.3	  505.8	 9917.0	...
8781709	  717.3	  505.7	 9917.0	...
8781710	  717.1	  505.6	 9917.0	...
8781711	  716.7	  505.7	 9916.0	...
8781712	  716.2	  505.4	 9920.0	...
8781713	  715.9	  504.7	 9924.0	...
8781714	  715.9	  503.9	 9923.0	...
8781715	  716.0	  503.5	 9917.0	...
8781716	  716.2	  503.4	 9910.0	...
8781717	  716.2	  503.2	 9907.0	...
8781718	  716.2	  503.1	 9904.0	...
8781719	  716.3	  503.9	 9901.0	...
8781720	  716.4	  504.7	 9898.0	...
8781721	  717.3	  505.4	 9898.0	...
8781722	  718.0	  505.0	 9898.0	...
8781723	  718.0	  504.7	 9905.0	...
8781724	  717.2	  504.5	 9912.0	...
MSG	8781725 0000 _ Number On
8781725	  716.6	  504.2	 9919.0	...
8781726	  716.8	  503.8	 9918.0	...
8781727	  717.2	  503.4	 9918.0	...
8781728	  717.5	  503.8	 9919.0	...
8781729	  717.6	  504.6	 9920.0	...
8781730	  717.5	  505.1	 9922.0	...
8781731	  717.4	  504.9	 9924.0	...
8781732	  717.2	  504.7	 9926.0	...
8781733	  716.8	  505.0	 9926.0	...
8781734	  716.4	  505.4	 9926.0	...
8781735	  716.2	  505.7	 9922.0	...
8781736	  716.2	  505.6	 9918.0	...
8781737	  716.5	  505.5	 9914.0	...
8781738	  716.7	  505.2	 9913.0	...
8781739	  716.5	  504.9	 9911.0	...
8781740	  716.3	  504.7	 9909.0	...
8781741	  716.1	  504.7	 9909.0	...
8781742	  716.2	  504.5	 9912.0	...
8781743	  716.1	  504.2	 9928.0	...
8781744	  716.1	  504.6	 9941.0	...
8781745	  716.1	  505.3	 9945.0	...
8781746	  716.2	  506.2	 9935.0	...
8781747	  715.7	  506.5	 9925.0	...
8781748	  715.2	  506.5	 9924.0	...
8781749	  715.4	  505.9	 9921.0	...
8781750	  716.2	  505.4	 9919.0	...
8781751	  716.2	  505.2	 9923.0	...
8781752	  715.4	  504.7	 9928.0	...
8781753	  714.5	  504.2	 9934.0	...
8781754	  714.4	  503.8	 9939.0	...
8781755	  714.4	  504.1	 9944.0	...
8781756	  714.5	  504.5	 9949.0	...
8781757	  714.7	  504.6	 9949.0	...
8781758	  714.7	  504.6	 9951.0	...
8781759	  714.8	  504.4	 9953.0	...
8781760	  715.2	  504.3	 9945.0	...
8781761	  715.6	  504.2	 9935.0	...
8781762	  715.9	  504.3	 9925.0	...
8781763	  716.2	  504.4	 9925.0	...
8781764	  716.5	  504.4	 9927.0	...
8781765	  716.4	  504.4	 9928.0	...
8781766	  715.8	  504.6	 9927.0	...
8781767	  715.3	  504.9	 9926.0	...
8781768	  714.9	  504.5	 9928.0	...
8781769	  714.9	  503.7	 9931.0	...
8781770	  714.9	  504.2	 9933.0	...
8781771	  715.0	  505.5	 9930.0	...
8781772	  714.6	  506.7	 9928.0	...
8781773	  714.0	  506.7	 9928.0	...
8781774	  714.4	  506.0	 9927.0	...
8781775	  715.3	  505.1	 9927.0	...
8781776	  715.6	  504.4	 9927.0	...
8781777	  714.9	  504.4	 9927.0	...
8781778	  714.0	  504.5	 9927.0	...
8781779	  713.9	  504.3	 9927.0	...
8781780	  713.7	  503.9	 9928.0	...
8781781	  713.9	  503.3	 9930.0	...
8781782	  714.4	  502.9	 9931.0	...
8781783	  714.8	  503.1	 9926.0	...
8781784	  714.9	  503.3	 9921.0	...
8781785	  714.6	  502.6	 9917.0	...
8781786	  714.5	  501.7	 9919.0	...
8781787	  714.3	  500.9	 9920.0	...
8781788	  714.3	  501.2	 9925.0	...
8781789	  714.4	  501.6	 9929.0	...
8781790	  714.4	  502.0	 9933.0	...
8781791	  714.4	  502.3	 9932.0	...
8781792	  714.6	  502.5	 9932.0	...
8781793	  715.1	  502.6	 9927.0	...
8781794	  716.0	  503.7	 9921.0	...
8781795	  716.7	  504.8	 9917.0	...
8781796	  716.9	  505.0	 9915.0	...
8781797	  716.7	  504.1	 9915.0	...
8781798	  716.4	  503.1	 9913.0	...
8781799	  716.4	  503.1	 9910.0	...
8781800	  716.4	  503.4	 9907.0	...
8781801	  716.4	  503.8	 9904.0	...
8781802	  716.6	  504.6	 9903.0	...
8781803	  716.6	  505.0	 9908.0	...
8781804	  716.7	  505.2	 9915.0	...
8781805	  716.4	  505.1	 9921.0	...
8781806	  715.9	  505.0	 9920.0	...
8781807	  715.6	  504.8	 9919.0	...
8781808	  715.4	  504.5	 9918.0	...
8781809	  715.4	  504.1	 9918.0	...
8781810	  715.3	  503.9	 9918.0	...
8781811	  715.1	  504.0	 9918.0	...
8781812	  714.9	  504.2	 9914.0	...
8781813	  714.8	  504.4	 9910.0	...
8781814	  714.5	  504.4	 9907.0	...
8781815	  714.3	  504.4	 9907.0	...
8781816	  714.0	  504.2	 9908.0	...
8781817	  713.9	  504.0	 9906.0	...
8781818	  713.7	  504.1	 9905.0	...
8781819	  713.6	  504.5	 9904.0	...
8781820	  713.5	  504.8	 9909.0	...
8781821	  713.7	  504.2	 9913.0	...
8781822	  713.9	  503.2	 9923.0	...
8781823	  714.0	  502.2	 9930.0	...
8781824	  714.4	  503.2	 9936.0	...
8781825	  714.5	  504.7	 9933.0	...
8781826	  715.0	  505.6	 9929.0	...
8781827	  715.5	  505.2	 9924.0	...
8781828	  716.1	  504.8	 9921.0	...
8781829	  715.1	  504.7	 9920.0	...
8781830	  713.9	  504.6	 9913.0	...
8781831	  713.9	  504.9	 9901.0	...
8781832	  715.4	  505.3	 9889.0	...
8781833	  716.6	  505.6	 9884.0	...
8781834	  716.7	  505.4	 9886.0	...
8781835	  716.5	  505.2	 9888.0	...
8781836	  716.0	  504.8	 9890.0	...
8781837	  715.4	  504.3	 9892.0	...
8781838	  715.5	  504.7	 9887.0	...
8781839	  716.5	  504.7	 9883.0	...
8781840	  717.4	  504.7	 9879.0	...
8781841	  717.5	  504.0	 9880.0	...
8781842	  716.8	  504.4	 9879.0	...
8781843	  716.1	  504.8	 9886.0	...
8781844	  715.7	  505.2	 9893.0	...
8781845	  716.1	  505.1	 9899.0	...
8781846	  716.5	  505.6	 9899.0	...
8781847	  716.7	  506.2	 9898.0	...
8781848	  717.1	  506.6	 9897.0	...
8781849	  717.2	  506.4	 9892.0	...
8781850	  716.9	  506.2	 9892.0	...
8781851	  716.7	  506.1	 9893.0	...
8781852	  716.5	  506.2	 9899.0	...
8781853	  716.7	  506.4	 9899.0	...
8781854	  716.8	  506.5	 9898.0	...
8781855	  716.1	  505.3	 9896.0	...
8781856	  715.4	  503.9	 9895.0	...
8781857	  715.1	  503.5	 9888.0	...
8781858	  715.6	  504.6	 9882.0	...
8781859	  715.9	  505.6	 9876.0	...
8781860	  715.9	  505.6	 9879.0	...
8781861	  715.5	  505.6	 9879.0	...
8781862	  715.1	  505.6	 9879.0	...
8781863	  714.6	  505.7	 9877.0	...
8781864	  714.7	  505.9	 9877.0	...
8781865	  714.9	  506.0	 9878.0	...
8781866	  715.0	  504.8	 9879.0	...
8781867	  715.2	  503.3	 9880.0	...
8781868	  715.2	  501.9	 9881.0	...
8781869	  715.2	  501.8	 9881.0	...
8781870	  714.8	  502.7	 9882.0	...
8781871	  714.4	  504.1	 9883.0	...
8781872	  714.4	  505.5	 9883.0	...
8781873	  714.8	  505.9	 9879.0	...
8781874	  715.4	  505.6	 9874.0	...
8781875	  715.6	  505.4	 9871.0	...
8781876	  715.7	  505.1	 9872.0	...
8781877	  714.7	  505.0	 9874.0	...
8781878	  713.7	  504.9	 9878.0	...
8781879	  712.6	  504.7	 9882.0	...
8781880	  713.3	  504.5	 9883.0	...
8781881	  714.0	  504.3	 9880.0	...
8781882	  714.8	  504.6	 9877.0	...
8781883	  714.9	  504.9	 9877.0	...
8781884	  714.7	  504.7	 9880.0	...
8781885	  714.2	  504.1	 9884.0	...
8781886	  714.0	  504.0	 9882.0	...
8781887	  714.1	  504.4	 9877.0	...
8781888	  713.7	  504.4	 9875.0	...
8781889	  713.4	  504.0	 9882.0	...
8781890	  713.1	  503.5	 9891.0	...
8781891	  713.5	  503.4	 9896.0	...
8781892	  713.8	  503.1	 9888.0	...
8781893	  714.2	  503.0	 9881.0	...
8781894	  713.4	  502.9	 9872.0	...
8781895	  712.6	  504.5	 9872.0	...
8781896	  713.0	  505.9	 9872.0	...
8781897	  714.2	  506.4	 9874.0	...
8781898	  715.2	  505.5	 9876.0	...
8781899	  714.9	  505.1	 9865.0	...
8781900	  714.7	  505.5	 9852.0	...
8781901	  714.7	  505.7	 9839.0	...
8781902	  715.3	  505.3	 9837.0	...
8781903	  715.9	  504.8	 9836.0	...
8781904	  715.9	  504.4	 9836.0	...
8781905	  715.4	  504.8	 9837.0	...
8781906	  715.0	  505.5	 9833.0	...
8781907	  715.2	  506.0	 9823.0	...
8781908	  715.1	  506.0	 9814.0	...
8781909	  715.0	  505.6	 9810.0	...
8781910	  715.0	  505.1	 9814.0	...
8781911	  715.2	  504.6	 9818.0	...
8781912	  715.3	  504.4	 9821.0	...
8781913	  714.8	  504.2	 9820.0	...
8781914	  714.2	  504.3	 9820.0	...
8781915	  713.6	  504.5	 9821.0	...
8781916	  714.3	  505.4	 9822.0	...
8781917	  715.1	  505.9	 9824.0	...
8781918	  716.0	  506.3	 9826.0	...
8781919	  715.4	  505.8	 9826.0	...
8781920	  714.8	  505.6	 9824.0	...
8781921	  715.1	  505.4	 9821.0	...
8781922	  716.1	  505.3	 9820.0	...
8781923	  716.4	  505.2	 9818.0	...
8781924	  715.8	  504.9	 9822.0	...
8781925	  715.2	  504.6	 9826.0	...
8781926	  715.3	  504.7	 9821.0	...
8781927	  715.5	  505.4	 9811.0	...
8781928	  715.7	  506.2	 9801.0	...
8781929	  715.4	  506.6	 9800.0	...
8781930	  714.8	  506.8	 9800.0	...
8781931	  714.1	  506.7	 9800.0	...
8781932	  714.8	  506.5	 9799.0	...
8781933	  715.9	  506.2	 9800.0	...
8781934	  716.7	  506.1	 9801.0	...
8781935	  716.3	  506.3	 9802.0	...
8781936	  716.0	  506.4	 9801.0	...
8781937	  716.3	  506.6	 9800.0	...
8781938	  716.8	  506.8	 9798.0	...
8781939	  715.6	  507.3	 9798.0	...
8781940	  713.9	  507.8	 9797.0	...
8781941	  712.7	  508.2	 9804.0	...
8781942	  713.3	  508.3	 9812.0	...
8781943	  714.1	  508.2	 9816.0	...
8781944	  714.4	  507.9	 9811.0	...
8781945	  714.8	  507.5	 9805.0	...
8781946	  714.8	  507.1	 9805.0	...
8781947	  714.5	  506.7	 9806.0	...
8781948	  714.1	  506.2	 9808.0	...
8781949	  713.3	  505.8	 9809.0	...
8781950	  712.6	  506.1	 9809.0	...
8781951	  712.0	  506.5	 9809.0	...
8781952	  712.6	  506.7	 9806.0	...
8781953	  713.6	  506.3	 9804.0	...
8781954	  714.3	  506.0	 9801.0	...
8781955	  714.2	  505.8	 9800.0	...
8781956	  714.2	  506.7	 9799.0	...
8781957	  714.5	  507.6	 9799.0	...
8781958	  714.7	  508.2	 9799.0	...
8781959	  714.3	  507.8	 9801.0	...
8781960	  713.7	  507.4	 9803.0	...
8781961	  713.6	  506.9	 9800.0	...
8781962	  714.0	  506.3	 9795.0	...
8781963	  714.3	  505.7	 9790.0	...
8781964	  714.2	  505.7	 9790.0	...
8781965	  714.2	  506.2	 9789.0	...
8781966	  714.3	  506.7	 9789.0	...
8781967	  714.3	  507.2	 9789.0	...
8781968	  714.2	  507.5	 9790.0	...
8781969	  714.2	  507.5	 9791.0	...
8781970	  714.1	  507.0	 9792.0	...
8781971	  714.1	  505.9	 9791.0	...
8781972	  714.3	  505.0	 9788.0	...
8781973	  714.4	  503.8	 9786.0	...
8781974	  714.3	  503.2	 9788.0	...
8781975	  714.2	  503.3	 9791.0	...
8781976	  714.1	  504.1	 9792.0	...
8781977	  713.9	  505.2	 9788.0	...
8781978	  713.6	  505.4	 9785.0	...
8781979	  713.4	  505.4	 9784.0	...
8781980	  713.9	  505.2	 9782.0	...
8781981	  714.6	  505.3	 9780.0	...
8781982	  714.9	  505.5	 9777.0	...
8781983	  714.6	  505.8	 9775.0	...
8781984	  714.3	  506.0	 9779.0	...
8781985	  714.0	  506.2	 9783.0	...
8781986	  713.7	  506.4	 9786.0	...
8781987	  713.1	  506.6	 9783.0	...
8781988	  712.9	  506.7	 9781.0	...
8781989	  712.4	  506.7	 9780.0	...
8781990	  712.2	  506.8	 9780.0	...
8781991	  713.1	  507.4	 9777.0	...
8781992	  714.2	  508.0	 9774.0	...
8781993	  715.4	  508.4	 9772.0	...
8781994	  715.5	  508.1	 9774.0	...
8781995	  715.3	  508.0	 9775.0	...
8781996	  714.2	  508.3	 9777.0	...
8781997	  713.3	  507.3	 9774.0	...
8781998	  712.7	  506.3	 9772.0	...
8781999	  712.7	  505.1	 9769.0	...
8782000	  712.6	  505.2	 9769.0	...
8782001	  713.6	  505.1	 9770.0	...
8782002	  714.7	  505.5	 9777.0	...
8782003	  715.7	  507.0	 9783.0	...
8782004	  715.5	  508.6	 9790.0	...
8782005	  714.6	  508.8	 9791.0	...
8782006	  712.9	  507.9	 9794.0	...
8782007	  711.4	  507.1	 9796.0	...
8782008	  710.5	  507.0	 9789.0	...
8782009	  710.5	  506.7	 9780.0	...
8782010	  710.5	  506.4	 9774.0	...
8782011	  711.0	  506.3	 9776.0	...
8782012	  712.4	  506.0	 9777.0	...
8782013	  713.8	  505.8	 9775.0	...
8782014	  714.8	  505.5	 9778.0	...
8782015	  715.1	  506.0	 9782.0	...
8782016	  714.5	  506.7	 9787.0	...
8782017	  713.5	  507.4	 9789.0	...
8782018	  712.5	  507.4	 9793.0	...
8782019	  712.4	  507.2	 9794.0	...
8782020	  712.4	  505.9	 9795.0	...
8782021	  712.4	  504.7	 9793.0	...
8782022	  712.6	  504.5	 9783.0	...
8782023	  713.0	  504.8	 9775.0	...
8782024	  713.3	  505.1	 9768.0	...
8782025	  713.4	  504.5	 9769.0	...
8782026	  713.4	  504.6	 9770.0	...
8782027	  713.4	  505.4	 9768.0	...
8782028	  713.8	  506.1	 9765.0	...
8782029	  714.2	  506.6	 9763.0	...
8782030	  714.6	  506.4	 9763.0	...
8782031	  714.5	  505.9	 9771.0	...
8782032	  714.2	  505.6	 9778.0	...
8782033	  713.8	  505.2	 9777.0	...
8782034	  713.4	  505.1	 9769.0	...
8782035	  713.2	  505.0	 9766.0	...
MSG	8782036 0000 _ Number Off
8782036	  713.5	  505.1	 9771.0	...
8782037	  713.8	  505.7	 9776.0	...
8782038	  713.4	  506.4	 9777.0	...
8782039	  712.8	  507.0	 9777.0	...
8782040	  712.1	  507.0	 9778.0	...
8782041	  712.4	  507.3	 9777.0	...
8782042	  712.6	  507.7	 9775.0	...
8782043	  712.7	  508.1	 9772.0	...
8782044	  713.3	  508.1	 9772.0	...
8782045	  714.0	  508.1	 9772.0	...
8782046	  714.6	  508.0	 9771.0	...
8782047	  714.6	  507.8	 9771.0	...
8782048	  714.6	  507.5	 9770.0	...
8782049	  713.7	  507.2	 9771.0	...
8782050	  712.8	  506.6	 9775.0	...
8782051	  711.8	  506.0	 9776.0	...
8782052	  711.8	  505.7	 9775.0	...
8782053	  712.0	  505.9	 9773.0	...
8782054	  712.3	  506.3	 9773.0	...
8782055	  712.6	  506.8	 9774.0	...
8782056	  712.7	  507.0	 9771.0	...
8782057	  712.9	  506.7	 9769.0	...
8782058	  714.0	  506.1	 9768.0	...
8782059	  715.1	  505.8	 9767.0	...
8782060	  715.1	  505.9	 9768.0	...
8782061	  714.2	  506.1	 9769.0	...
8782062	  713.3	  506.3	 9771.0	...
8782063	  713.3	  506.3	 9768.0	...
8782064	  713.5	  506.5	 9764.0	...
8782065	  713.8	  506.7	 9761.0	...
8782066	  713.9	  506.9	 9760.0	...
8782067	  713.9	  506.8	 9762.0	...
8782068	  713.5	  506.7	 9766.0	...
8782069	  713.1	  506.6	 9769.0	...
8782070	  714.1	  508.3	 9763.0	...
8782071	  715.5	  510.1	 9753.0	...
8782072	  717.0	  511.6	 9743.0	...
8782073	  717.0	  511.0	 9742.0	...
8782074	  717.0	  510.7	 9743.0	...
8782075	  716.7	  510.9	 9743.0	...
8782076	  716.3	  511.4	 9742.0	...
8782077	  715.4	  510.0	 9746.0	...
8782078	  714.3	  508.3	 9752.0	...
8782079	  713.5	  507.9	 9757.0	...
8782080	  713.2	  509.2	 9756.0	...
8782081	  713.2	  508.9	 9755.0	...
8782082	  713.0	  507.5	 9757.0	...
8782083	  713.0	  506.4	 9759.0	...
8782084	  713.1	  506.8	 9761.0	...
8782085	  713.4	  507.2	 9762.0	...
8782086	  713.7	  507.4	 9764.0	...
8782087	  714.0	  507.5	 9765.0	...
8782088	  714.3	  507.7	 9766.0	...
8782089	  714.6	  508.0	 9766.0	...
8782090	  714.3	  508.6	 9766.0	...
8782091	  713.8	  509.8	 9766.0	...
8782092	  713.3	  510.8	 9768.0	...
8782093	  713.2	  510.0	 9772.0	...
8782094	  713.0	  508.7	 9775.0	...
8782095	  711.6	  507.2	 9775.0	...
8782096	  710.4	  507.1	 9775.0	...
8782097	  708.2	  507.0	 9775.0	...
8782098	  706.3	  507.6	 9775.0	...
8782099	  703.2	  508.3	 9776.0	...
8782100	  700.8	  508.9	 9777.0	...
8782101	  698.9	  508.9	 9779.0	...
8782102	  697.8	  508.1	 9781.0	...
8782103	  695.9	  506.9	 9782.0	...
8782104	  694.2	  505.9	 9785.0	...
8782105	  693.0	  505.5	 9791.0	...
8782106	  692.9	  506.1	 9797.0	...
8782107	  692.7	  506.6	 9803.0	...
8782108	  692.6	  507.0	 9806.0	...
8782109	  692.3	  506.8	 9804.0	...
8782110	  692.1	  506.5	 9801.0	...
8782111	  692.7	  506.1	 9796.0	...
8782112	  694.6	  505.5	 9793.0	...
8782113	  696.6	  505.0	 9792.0	...
8782114	  697.8	  504.0	 9795.0	...
8782115	  697.9	  503.2	 9800.0	...
8782116	  698.0	  503.0	 9802.0	...
8782117	  697.9	  503.5	 9800.0	...
8782118	  697.7	  503.5	 9798.0	...
8782119	  697.5	  502.9	 9797.0	...
8782120	  697.5	  502.7	 9792.0	...
8782121	  697.7	  503.1	 9786.0	...
8782122	  697.9	  503.5	 9780.0	...
8782123	  697.9	  503.3	 9780.0	...
8782124	  697.6	  503.1	 9782.0	...
8782125	  697.3	  502.8	 9783.0	...
8782126	  697.8	  502.6	 9785.0	...
8782127	  698.7	  502.9	 9785.0	...
8782128	  699.5	  503.1	 9784.0	...
8782129	  699.4	  503.4	 9782.0	...
8782130	  699.2	  503.4	 9773.0	...
8782131	  699.0	  503.7	 9765.0	...
8782132	  699.1	  504.4	 9762.0	...
8782133	  699.3	  505.1	 9768.0	...
8782134	  699.6	  505.7	 9773.0	...
8782135	  699.4	  505.9	 9775.0	...
8782136	  698.7	  505.8	 9776.0	...
8782137	  698.0	  505.1	 9774.0	...
8782138	  697.5	  504.4	 9769.0	...
8782139	  697.4	  504.5	 9762.0	...
8782140	  698.2	  505.7	 9761.0	...
8782141	  699.1	  506.9	 9763.0	...
8782142	  699.7	  507.6	 9765.0	...
8782143	  699.4	  507.4	 9771.0	...
8782144	  699.0	  506.7	 9777.0	...
8782145	  698.9	  506.0	 9783.0	...
8782146	  699.1	  505.5	 9778.0	...
8782147	  699.3	  505.3	 9773.0	...
8782148	  699.2	  505.1	 9768.0	...
8782149	  699.0	  504.6	 9769.0	...
8782150	  698.8	  504.3	 9770.0	...
8782151	  698.8	  504.8	 9772.0	...
8782152	  698.7	  505.7	 9778.0	...
8782153	  698.6	  506.7	 9783.0	...
8782154	  699.3	  506.7	 9776.0	...
8782155	  700.0	  506.5	 9765.0	...
8782156	  700.3	  505.5	 9762.0	...
8782157	  699.4	  504.8	 9772.0	...
8782158	  698.5	  504.2	 9782.0	...
8782159	  698.0	  504.1	 9785.0	...
8782160	  697.9	  503.9	 9787.0	...
8782161	  697.8	  503.7	 9787.0	...
8782162	  697.8	  503.7	 9786.0	...
8782163	  697.7	  503.5	 9786.0	...
8782164	  697.6	  503.3	 9787.0	...
8782165	  697.4	  503.2	 9787.0	...
8782166	  697.3	  503.3	 9786.0	...
8782167	  698.0	  503.6	 9785.0	...
8782168	  699.1	  504.3	 9783.0	...
8782169	  700.0	  504.8	 9777.0	...
8782170	  700.0	  505.0	 9770.0	...
8782171	  699.4	  504.7	 9763.0	...
8782172	  699.2	  503.9	 9770.0	...
8782173	  699.2	  503.4	 9779.0	...
8782174	  699.6	  502.7	 9788.0	...
8782175	  699.8	  503.7	 9788.0	...
8782176	  700.7	  504.6	 9786.0	...
8782177	  701.5	  505.5	 9785.0	...
8782178	  701.4	  505.6	 9783.0	...
8782179	  700.7	  505.8	 9781.0	...
8782180	  699.9	  504.9	 9779.0	...
8782181	  700.2	  503.8	 9778.0	...
8782182	  700.5	  502.6	 9775.0	...
8782183	  700.9	  502.4	 9772.0	...
8782184	  700.7	  503.5	 9770.0	...
8782185	  700.4	  504.9	 9770.0	...
8782186	  700.0	  506.4	 9771.0	...
8782187	  699.9	  506.6	 9776.0	...
8782188	  700.2	  506.6	 9780.0	...
8782189	  700.4	  506.6	 9778.0	...
8782190	  700.6	  506.0	 9774.0	...
8782191	  700.6	  505.3	 9776.0	...
8782192	  700.7	  504.9	 9782.0	...
8782193	  701.2	  505.2	 9789.0	...
8782194	  701.7	  505.1	 9789.0	...
8782195	  702.0	  504.6	 9784.0	...
8782196	  701.8	  505.3	 9779.0	...
8782197	  701.6	  506.4	 9773.0	...
8782198	  701.5	  506.9	 9777.0	...
8782199	  701.8	  506.5	 9784.0	...
8782200	  702.2	  506.1	 9784.0	...
8782201	  702.7	  506.0	 9778.0	...
8782202	  702.8	  505.7	 9766.0	...
8782203	  702.3	  505.4	 9760.0	...
8782204	  701.4	  505.4	 9767.0	...
8782205	  700.5	  505.1	 9779.0	...
8782206	  700.3	  504.8	 9791.0	...
8782207	  700.4	  504.8	 9791.0	...
8782208	  700.6	  505.7	 9789.0	...
8782209	  700.6	  506.5	 9785.0	...
8782210	  701.1	  507.1	 9778.0	...
8782211	  701.7	  507.0	 9772.0	...
8782212	  702.4	  506.8	 9768.0	...
8782213	  702.2	  506.8	 9768.0	...
8782214	  701.8	  506.9	 9769.0	...
8782215	  701.2	  507.0	 9776.0	...
8782216	  700.9	  507.4	 9784.0	...
8782217	  700.9	  507.7	 9790.0	...
8782218	  700.9	  507.5	 9789.0	...
8782219	  700.9	  507.0	 9788.0	...
8782220	  701.2	  507.0	 9783.0	...
8782221	  701.8	  507.4	 9773.0	...
8782222	  703.0	  507.7	 9763.0	...
8782223	  703.8	  507.4	 9760.0	...
8782224	  704.5	  507.3	 9761.0	...
8782225	  704.5	  507.2	 9761.0	...
8782226	  704.3	  506.9	 9763.0	...
8782227	  704.3	  506.7	 9765.0	...
8782228	  704.1	  506.6	 9766.0	...
8782229	  704.1	  506.2	 9768.0	...
8782230	  703.1	  506.0	 9769.0	...
8782231	  702.2	  506.0	 9770.0	...
8782232	  702.0	  506.3	 9768.0	...
8782233	  702.3	  506.4	 9767.0	...
8782234	  702.9	  506.5	 9764.0	...
8782235	  703.1	  506.6	 9762.0	...
8782236	  703.4	  506.5	 9770.0	...
8782237	  703.6	  506.3	 9778.0	...
8782238	  703.8	  506.5	 9787.0	...
8782239	  703.8	  506.8	 9783.0	...
8782240	  703.8	  507.3	 9779.0	...
8782241	  703.6	  507.4	 9777.0	...
8782242	  702.3	  506.9	 9786.0	...
8782243	  701.1	  506.8	 9795.0	...
8782244	  701.4	  506.5	 9804.0	...
8782245	  702.7	  506.4	 9806.0	...
8782246	  703.7	  505.4	 9804.0	...
8782247	  703.2	  504.7	 9799.0	...
8782248	  702.3	  504.2	 9796.0	...
8782249	  701.7	  504.0	 9798.0	...
8782250	  701.3	  503.9	 9801.0	...
8782251	  701.3	  503.9	 9803.0	...
8782252	  701.3	  503.5	 9803.0	...
8782253	  701.3	  503.1	 9800.0	...
8782254	  701.5	  503.0	 9793.0	...
8782255	  701.6	  503.4	 9789.0	...
8782256	  701.7	  504.0	 9787.0	...
8782257	  702.0	  504.5	 9785.0	...
8782258	  703.1	  505.7	 9784.0	...
8782259	  704.1	  506.7	 9782.0	...
8782260	  704.1	  506.4	 9787.0	...
8782261	  703.3	  505.4	 9787.0	...
8782262	  703.3	  504.9	 9788.0	...
8782263	  704.0	  505.5	 9777.0	...
8782264	  704.0	  506.2	 9767.0	...
8782265	  703.2	  506.4	 9764.0	...
8782266	  702.4	  506.5	 9772.0	...
8782267	  703.0	  506.6	 9777.0	...
8782268	  703.7	  506.6	 9772.0	...
8782269	  704.4	  506.9	 9764.0	...
8782270	  705.1	  507.4	 9758.0	...
8782271	  705.8	  507.9	 9754.0	...
8782272	  706.1	  507.0	 9755.0	...
8782273	  705.7	  506.0	 9756.0	...
8782274	  705.3	  505.1	 9756.0	...
8782275	  705.2	  505.4	 9754.0	...
8782276	  705.2	  505.4	 9763.0	...
8782277	  704.4	  504.9	 9774.0	...
8782278	  703.5	  504.1	 9784.0	...
8782279	  702.5	  504.5	 9779.0	...
8782280	  702.2	  505.7	 9775.0	...
8782281	  703.6	  507.4	 9771.0	...
8782282	  705.3	  508.4	 9768.0	...
8782283	  706.5	  507.5	 9766.0	...
8782284	  706.1	  506.0	 9766.0	...
8782285	  705.5	  504.5	 9766.0	...
8782286	  705.3	  504.6	 9767.0	...
8782287	  705.1	  504.6	 9767.0	...
8782288	  705.5	  504.5	 9764.0	...
8782289	  706.0	  504.5	 9759.0	...
8782290	  706.8	  504.3	 9756.0	...
8782291	  707.1	  504.6	 9758.0	...
8782292	  707.4	  505.0	 9759.0	...
8782293	  706.6	  505.5	 9763.0	...
8782294	  705.7	  505.8	 9768.0	...
8782295	  705.3	  506.0	 9774.0	...
8782296	  705.9	  506.1	 9770.0	...
8782297	  706.4	  506.4	 9763.0	...
8782298	  706.4	  506.2	 9761.0	...
8782299	  706.0	  506.0	 9765.0	...
8782300	  705.5	  506.1	 9769.0	...
8782301	  704.9	  506.3	 9769.0	...
8782302	  704.3	  505.9	 9769.0	...
8782303	  704.0	  505.3	 9774.0	...
8782304	  704.0	  504.9	 9779.0	...
8782305	  705.5	  504.8	 9777.0	...
8782306	  706.9	  504.5	 9770.0	...
8782307	  708.2	  503.9	 9761.0	...
8782308	  708.1	  504.6	 9760.0	...
8782309	  708.1	  505.5	 9760.0	...
8782310	  708.2	  506.3	 9761.0	...
8782311	  708.5	  506.8	 9762.0	...
8782312	  708.6	  507.2	 9762.0	...
8782313	  708.7	  507.8	 9761.0	...
8782314	  708.4	  508.0	 9760.0	...
8782315	  706.9	  507.6	 9772.0	...
8782316	  705.5	  507.1	 9784.0	...
8782317	  704.7	  506.4	 9788.0	...
8782318	  705.5	  506.5	 9781.0	...
8782319	  706.4	  506.5	 9773.0	...
8782320	  707.1	  506.2	 9773.0	...
8782321	  707.5	  505.8	 9771.0	...
8782322	  707.8	  505.8	 9765.0	...
8782323	  707.8	  506.3	 9760.0	...
8782324	  707.7	  506.7	 9756.0	...
8782325	  707.6	  507.8	 9756.0	...
8782326	  707.5	  508.9	 9755.0	...
8782327	  707.3	  509.7	 9755.0	...
8782328	  707.1	  509.4	 9755.0	...
8782329	  706.8	  509.2	 9759.0	...
8782330	  706.6	  508.8	 9766.0	...
8782331	  707.2	  508.2	 9773.0	...
8782332	  707.8	  507.6	 9767.0	...
8782333	  708.1	  507.1	 9757.0	...
8782334	  707.5	  506.3	 9755.0	...
8782335	  707.0	  505.5	 9763.0	...
8782336	  706.9	  505.2	 9771.0	...
8782337	  706.9	  505.5	 9772.0	...
8782338	  707.0	  505.6	 9772.0	...
8782339	  707.2	  505.6	 9770.0	...
8782340	  707.4	  505.4	 9766.0	...
8782341	  707.5	  505.2	 9765.0	...
8782342	  707.6	  505.0	 9764.0	...
8782343	  707.8	  504.8	 9764.0	...
8782344	  707.8	  504.7	 9780.0	...
8782345	  707.6	  504.6	 9796.0	...
8782346	  707.5	  505.3	 9804.0	...
8782347	  707.3	  506.5	 9790.0	...
8782348	  707.3	  507.6	 9778.0	...
8782349	  707.0	  507.6	 9774.0	...
8782350	  706.9	  506.8	 9776.0	...
8782351	  706.8	  505.9	 9777.0	...
8782352	  706.9	  506.1	 9775.0	...
8782353	  708.2	  506.8	 9774.0	...
8782354	  709.5	  507.5	 9773.0	...
8782355	  710.5	  507.9	 9776.0	...
8782356	  710.1	  508.1	 9777.0	...
8782357	  708.7	  507.4	 9777.0	...
8782358	  707.4	  506.5	 9776.0	...
8782359	  707.0	  505.4	 9777.0	...
8782360	  707.6	  505.2	 9779.0	...
8782361	  708.2	  505.1	 9782.0	...
8782362	  708.2	  505.1	 9779.0	...
8782363	  708.3	  505.2	 9775.0	...
8782364	  708.4	  505.3	 9770.0	...
8782365	  708.6	  505.2	 9772.0	...
8782366	  708.3	  505.0	 9776.0	...
8782367	  708.0	  504.7	 9780.0	...
8782368	  707.8	  504.3	 9778.0	...
8782369	  707.6	  504.2	 9776.0	...
8782370	  707.4	  504.4	 9772.0	...
8782371	  708.1	  504.8	 9769.0	...
8782372	  709.0	  505.4	 9768.0	...
8782373	  709.6	  505.5	 9769.0	...
8782374	  709.2	  505.4	 9771.0	...
8782375	  708.8	  505.3	 9766.0	...
8782376	  709.5	  505.1	 9761.0	...
8782377	  710.4	  504.9	 9751.0	...
8782378	  711.3	  504.3	 9748.0	...
8782379	  711.3	  503.9	 9754.0	...
8782380	  710.4	  503.9	 9764.0	...
8782381	  709.5	  504.4	 9773.0	...
8782382	  708.9	  504.7	 9773.0	...
8782383	  708.5	  504.7	 9775.0	...
8782384	  708.2	  504.6	 9781.0	...
8782385	  707.8	  504.5	 9786.0	...
8782386	  707.6	  504.8	 9789.0	...
8782387	  707.5	  505.3	 9790.0	...
8782388	  707.7	  505.7	 9790.0	...
8782389	  707.5	  505.0	 9790.0	...
8782390	  707.2	  504.0	 9788.0	...
8782391	  708.0	  503.2	 9787.0	...
8782392	  709.2	  503.5	 9785.0	...
8782393	  710.9	  503.5	 9776.0	...
8782394	  711.4	  503.3	 9767.0	...
8782395	  711.4	  502.4	 9775.0	...
8782396	  710.6	  501.8	 9793.0	...
8782397	  709.6	  502.1	 9807.0	...
8782398	  708.4	  502.9	 9804.0	...
8782399	  707.4	  503.6	 9798.0	...
8782400	  708.4	  503.5	 9794.0	...
8782401	  710.2	  502.9	 9790.0	...
8782402	  711.8	  502.2	 9790.0	...
8782403	  711.5	  502.8	 9790.0	...
8782404	  710.9	  503.8	 9790.0	...
8782405	  710.5	  504.7	 9791.0	...
8782406	  710.1	  504.1	 9795.0	...
8782407	  710.4	  503.3	 9799.0	...
8782408	  710.9	  503.4	 9796.0	...
8782409	  711.0	  504.0	 9789.0	...
8782410	  710.6	  504.7	 9783.0	...
8782411	  710.1	  504.6	 9784.0	...
8782412	  710.0	  504.4	 9785.0	...
8782413	  710.3	  504.3	 9787.0	...
8782414	  710.8	  504.2	 9788.0	...
8782415	  711.5	  504.1	 9784.0	...
8782416	  711.9	  504.7	 9780.0	...
8782417	  712.4	  505.2	 9775.0	...
8782418	  712.6	  505.6	 9775.0	...
8782419	  712.8	  505.3	 9776.0	...
8782420	  713.0	  505.0	 9779.0	...
8782421	  712.6	  505.0	 9782.0	...
8782422	  711.6	  504.2	 9784.0	...
8782423	  710.6	  503.4	 9797.0	...
8782424	  710.1	  502.3	 9811.0	...
8782425	  710.1	  502.1	 9823.0	...
8782426	  710.1	  501.8	 9822.0	...
8782427	  710.2	  501.7	 9821.0	...
8782428	  710.3	  501.7	 9820.0	...
8782429	  710.2	  501.7	 9818.0	...
8782430	  710.1	  501.8	 9817.0	...
8782431	  710.0	  502.0	 9817.0	...
8782432	  710.0	  502.1	 9817.0	...
8782433	  710.0	  502.1	 9814.0	...
8782434	  710.1	  502.0	 9810.0	...
8782435	  710.4	  502.0	 9809.0	...
8782436	  710.8	  502.7	 9810.0	...
8782437	  711.3	  503.4	 9810.0	...
8782438	  711.5	  503.8	 9809.0	...
8782439	  711.7	  503.2	 9808.0	...
8782440	  711.6	  502.5	 9808.0	...
8782441	  711.4	  502.2	 9810.0	...
8782442	  711.2	  502.1	 9811.0	...
8782443	  711.1	  502.2	 9812.0	...
8782444	  711.4	  502.3	 9811.0	...
8782445	  711.8	  502.7	 9811.0	...
8782446	  712.0	  503.0	 9809.0	...
8782447	  711.9	  503.2	 9809.0	...
8782448	  711.5	  503.3	 9807.0	...
8782449	  711.1	  503.3	 9806.0	...
8782450	  710.8	  503.3	 9807.0	...
8782451	  710.5	  503.1	 9810.0	...
8782452	  711.0	  502.4	 9813.0	...
8782453	  711.7	  501.6	 9818.0	...
8782454	  711.6	  501.1	 9824.0	...
8782455	  710.8	  501.0	 9830.0	...
8782456	  710.8	  501.0	 9831.0	...
8782457	  711.5	  501.3	 9828.0	...
8782458	  712.1	  501.4	 9817.0	...
8782459	  711.9	  501.6	 9807.0	...
8782460	  711.8	  501.2	 9805.0	...
8782461	  712.0	  501.7	 9813.0	...
8782462	  712.2	  502.2	 9820.0	...
8782463	  712.4	  501.9	 9821.0	...
8782464	  712.6	  501.0	 9821.0	...
8782465	  713.0	  500.1	 9815.0	...
8782466	  713.3	  499.9	 9810.0	...
8782467	  712.6	  499.5	 9815.0	...
8782468	  711.8	  499.2	 9825.0	...
8782469	  711.1	  499.7	 9832.0	...
8782470	  711.4	  500.3	 9827.0	...
8782471	  711.4	  499.8	 9827.0	...
8782472	  711.3	  498.7	 9832.0	...
8782473	  711.1	  497.2	 9831.0	...
8782474	  711.1	  496.9	 9826.0	...
8782475	  711.3	  497.4	 9829.0	...
8782476	  711.5	  498.2	 9836.0	...
8782477	  711.8	  499.0	 9845.0	...
8782478	  712.0	  499.1	 9845.0	...
8782479	  712.1	  499.2	 9846.0	...
8782480	  712.5	  499.6	 9846.0	...
8782481	  712.9	  500.6	 9843.0	...
8782482	  712.4	  501.7	 9840.0	...
8782483	  711.5	  502.0	 9838.0	...
8782484	  710.3	  501.8	 9845.0	...
8782485	  710.1	  501.5	 9851.0	...
8782486	  710.8	  501.1	 9846.0	...
8782487	  711.8	  500.8	 9837.0	...
8782488	  712.8	  500.5	 9822.0	...
8782489	  713.0	  500.4	 9816.0	...
8782490	  712.0	  500.3	 9822.0	...
8782491	  711.0	  500.2	 9834.0	...
8782492	  710.9	  500.0	 9846.0	...
8782493	  712.3	  499.6	 9847.0	...
8782494	  713.6	  499.0	 9847.0	...
8782495	  713.3	  498.7	 9846.0	...
8782496	  712.3	  498.5	 9846.0	...
8782497	  711.4	  498.6	 9847.0	...
8782498	  711.8	  498.6	 9847.0	...
8782499	  712.5	  499.1	 9847.0	...
8782500	  713.4	  499.6	 9843.0	...
8782501	  713.6	  500.3	 9840.0	...
8782502	  713.7	  500.4	 9845.0	...
8782503	  713.5	  500.3	 9854.0	...
8782504	  713.4	  500.0	 9865.0	...
8782505	  712.9	  499.6	 9867.0	...
8782506	  712.7	  499.4	 9868.0	...
8782507	  712.4	  499.2	 9863.0	...
8782508	  712.2	  499.0	 9858.0	...
8782509	  711.8	  498.6	 9853.0	...
8782510	  711.8	  498.4	 9851.0	...
8782511	  712.0	  498.3	 9848.0	...
8782512	  712.2	  498.7	 9845.0	...
8782513	  712.0	  500.1	 9840.0	...
8782514	  712.1	  501.2	 9837.0	...
8782515	  712.2	  501.9	 9838.0	...
8782516	  712.3	  501.2	 9841.0	...
8782517	  712.5	  500.5	 9845.0	...
8782518	  712.8	  500.1	 9847.0	...
8782519	  713.0	  500.0	 9849.0	...
8782520	  713.1	  500.0	 9850.0	...
8782521	  713.2	  499.9	 9854.0	...
8782522	  713.3	  499.7	 9856.0	...
8782523	  713.1	  498.8	 9858.0	...
8782524	  712.8	  498.1	 9857.0	...
8782525	  712.0	  498.1	 9861.0	...
8782526	  711.4	  498.7	 9865.0	...
8782527	  711.1	  499.0	 9868.0	...
8782528	  711.5	  498.6	 9869.0	...
8782529	  712.1	  499.3	 9860.0	...
8782530	  712.1	  500.4	 9850.0	...
8782531	  711.9	  500.6	 9846.0	...
8782532	  711.5	  499.6	 9851.0	...
8782533	  711.4	  498.6	 9857.0	...
8782534	  711.4	  498.5	 9858.0	...
8782535	  711.4	  498.6	 9859.0	...
8782536	  711.4	  498.6	 9862.0	...
8782537	  711.4	  499.3	 9866.0	...
8782538	  711.5	  499.8	 9871.0	...
8782539	  711.8	  500.1	 9859.0	...
8782540	  711.9	  499.5	 9846.0	...
8782541	  712.1	  498.7	 9831.0	...
8782542	  711.5	  498.1	 9828.0	...
8782543	  710.4	  497.8	 9830.0	...
8782544	  709.4	  498.3	 9841.0	...
8782545	  709.9	  498.6	 9852.0	...
8782546	  710.9	  498.8	 9859.0	...
8782547	  711.8	  498.3	 9855.0	...
8782548	  711.7	  497.8	 9851.0	...
8782549	  711.6	  497.4	 9848.0	...
8782550	  711.5	  497.4	 9850.0	...
8782551	  711.3	  497.6	 9852.0	...
8782552	  711.2	  497.7	 9853.0	...
8782553	  711.2	  497.9	 9852.0	...
8782554	  711.2	  498.0	 9853.0	...
8782555	  711.2	  498.0	 9854.0	...
8782556	  711.2	  498.3	 9856.0	...
8782557	  711.2	  498.6	 9856.0	...
8782558	  711.2	  498.9	 9856.0	...
8782559	  711.2	  498.9	 9855.0	...
8782560	  711.9	  498.7	 9853.0	...
8782561	  712.5	  497.9	 9860.0	...
8782562	  713.0	  497.2	 9868.0	...
8782563	  713.0	  497.4	 9867.0	...
8782564	  713.0	  498.2	 9858.0	...
8782565	  713.2	  498.6	 9850.0	...
8782566	  712.8	  498.4	 9851.0	...
8782567	  712.5	  499.1	 9853.0	...
8782568	  712.3	  500.0	 9854.0	...
8782569	  713.1	  500.0	 9856.0	...
8782570	  713.5	  497.7	 9868.0	...
8782571	  712.3	  495.7	 9879.0	...
8782572	  710.6	  495.8	 9888.0	...
8782573	  710.0	  497.0	 9885.0	...
8782574	  711.2	  498.2	 9881.0	...
8782575	  712.2	  498.3	 9878.0	...
8782576	  712.1	  497.7	 9878.0	...
8782577	  711.7	  497.0	 9877.0	...
8782578	  711.2	  496.3	 9884.0	...
8782579	  710.7	  496.4	 9891.0	...
8782580	  710.7	  496.4	 9897.0	...
8782581	  710.6	  496.3	 9896.0	...
8782582	  710.6	  496.3	 9892.0	...
8782583	  710.7	  496.3	 9888.0	...
8782584	  710.8	  496.3	 9884.0	...
8782585	  711.1	  496.4	 9881.0	...
8782586	  711.5	  497.6	 9883.0	...
8782587	  711.7	  498.7	 9886.0	...
8782588	  711.9	  497.8	 9890.0	...
8782589	  711.9	  495.9	 9891.0	...
8782590	  711.8	  494.7	 9893.0	...
8782591	  711.7	  495.4	 9894.0	...
8782592	  712.1	  496.1	 9895.0	...
8782593	  712.2	  496.1	 9895.0	...
8782594	  712.4	  496.2	 9894.0	...
8782595	  712.0	  496.3	 9901.0	...
8782596	  712.0	  496.2	 9909.0	...
8782597	  712.1	  496.1	 9912.0	...
8782598	  712.3	  496.0	 9908.0	...
8782599	  711.2	  496.0	 9910.0	...
8782600	  710.2	  496.6	 9917.0	...
8782601	  709.3	  497.0	 9922.0	...
8782602	  709.5	  497.1	 9921.0	...
8782603	  709.4	  496.0	 9919.0	...
8782604	  709.2	  495.3	 9916.0	...
8782605	  709.2	  494.8	 9915.0	...
8782606	  709.7	  495.0	 9914.0	...
8782607	  710.2	  495.6	 9918.0	...
8782608	  710.6	  496.0	 9920.0	...
8782609	  711.5	  496.1	 9913.0	...
8782610	  712.3	  496.2	 9906.0	...
8782611	  713.2	  496.5	 9898.0	...
8782612	  713.4	  497.3	 9896.0	...
8782613	  713.6	  497.9	 9893.0	...
8782614	  713.7	  498.3	 9890.0	...
8782615	  713.6	  498.4	 9890.0	...
8782616	  712.5	  497.1	 9893.0	...
8782617	  711.4	  495.8	 9896.0	...
8782618	  710.6	  496.0	 9899.0	...
8782619	  711.0	  497.5	 9902.0	...
8782620	  711.3	  499.1	 9907.0	...
8782621	  711.2	  499.2	 9912.0	...
8782622	  711.1	  498.7	 9912.0	...
8782623	  711.1	  498.0	 9904.0	...
8782624	  711.6	  497.3	 9896.0	...
8782625	  712.3	  497.3	 9886.0	...
8782626	  713.0	  497.4	 9884.0	...
8782627	  712.9	  497.6	 9885.0	...
8782628	  712.5	  497.7	 9888.0	...
8782629	  712.1	  497.8	 9892.0	...
8782630	  712.1	  497.7	 9895.0	...
8782631	  712.3	  497.6	 9899.0	...
8782632	  712.6	  497.6	 9900.0	...
8782633	  712.7	  498.1	 9900.0	...
8782634	  712.9	  498.5	 9897.0	...
8782635	  713.0	  499.3	 9898.0	...
8782636	  713.1	  499.6	 9900.0	...
8782637	  713.0	  499.0	 9904.0	...
8782638	  712.9	  498.1	 9905.0	...
8782639	  712.7	  497.8	 9902.0	...
8782640	  712.0	  498.4	 9900.0	...
8782641	  711.4	  499.1	 9905.0	...
8782642	  710.9	  499.2	 9913.0	...
8782643	  711.5	  499.1	 9916.0	...
8782644	  712.0	  498.9	 9911.0	...
8782645	  712.4	  498.5	 9908.0	...
8782646	  712.3	  498.2	 9910.0	...
8782647	  712.2	  498.1	 9912.0	...
8782648	  712.3	  498.6	 9912.0	...
8782649	  712.5	  499.1	 9914.0	...
8782650	  712.8	  499.3	 9918.0	...
8782651	  713.0	  499.1	 9922.0	...
8782652	  713.2	  499.3	 9923.0	...
8782653	  713.1	  499.8	 9922.0	...
8782654	  713.0	  500.3	 9921.0	...
8782655	  712.8	  500.5	 9921.0	...
EFIX R   8781018	8782655	1638	  709.5	  506.6	   9827
SSACC R  8782656
8782656	  712.6	  500.6	 9922.0	...
8782657	  712.6	  500.6	 9923.0	...
8782658	  712.3	  500.7	 9923.0	...
8782659	  712.0	  500.6	 9919.0	...
8782660	  712.0	  500.5	 9912.0	...
8782661	  712.2	  500.9	 9906.0	...
8782662	  713.0	  501.6	 9902.0	...
8782663	  713.5	  502.5	 9900.0	...
8782664	  713.8	  500.9	 9908.0	...
8782665	  730.6	  461.1	10053.0	...
8782666	  747.6	  421.6	10199.0	...
8782667	  764.8	  384.2	10334.0	...
8782668	  764.8	  384.2	10334.0	...
8782669	  764.8	  384.2	10334.0	...
SBLINK R 8782670
8782670	   .	   .	    0.0	...
8782671	   .	   .	    0.0	...
8782672	   .	   .	    0.0	...
8782673	   .	   .	    0.0	...
8782674	   .	   .	    0.0	...
8782675	   .	   .	    0.0	...
8782676	   .	   .	    0.0	...
8782677	   .	   .	    0.0	...
8782678	   .	   .	    0.0	...
8782679	   .	   .	    0.0	...
8782680	   .	   .	    0.0	...
8782681	   .	   .	    0.0	...
8782682	   .	   .	    0.0	...
8782683	   .	   .	    0.0	...
8782684	   .	   .	    0.0	...
8782685	   .	   .	    0.0	...
8782686	   .	   .	    0.0	...
8782687	   .	   .	    0.0	...
8782688	   .	   .	    0.0	...
8782689	   .	   .	    0.0	...
8782690	   .	   .	    0.0	...
8782691	   .	   .	    0.0	...
8782692	   .	   .	    0.0	...
8782693	   .	   .	    0.0	...
8782694	   .	   .	    0.0	...
8782695	   .	   .	    0.0	...
8782696	   .	   .	    0.0	...
8782697	   .	   .	    0.0	...
8782698	   .	   .	    0.0	...
8782699	   .	   .	    0.0	...
8782700	   .	   .	    0.0	...
8782701	   .	   .	    0.0	...
8782702	   .	   .	    0.0	...
8782703	   .	   .	    0.0	...
8782704	   .	   .	    0.0	...
8782705	   .	   .	    0.0	...
8782706	   .	   .	    0.0	...
8782707	   .	   .	    0.0	...
8782708	   .	   .	    0.0	...
8782709	   .	   .	    0.0	...
8782710	   .	   .	    0.0	...
8782711	   .	   .	    0.0	...
8782712	   .	   .	    0.0	...
8782713	   .	   .	    0.0	...
8782714	   .	   .	    0.0	...
8782715	   .	   .	    0.0	...
8782716	   .	   .	    0.0	...
8782717	   .	   .	    0.0	...
8782718	   .	   .	    0.0	...
8782719	   .	   .	    0.0	...
8782720	   .	   .	    0.0	...
8782721	   .	   .	    0.0	...
8782722	   .	   .	    0.0	...
8782723	   .	   .	    0.0	...
8782724	   .	   .	    0.0	...
8782725	   .	   .	    0.0	...
8782726	   .	   .	    0.0	...
8782727	   .	   .	    0.0	...
8782728	   .	   .	    0.0	...
8782729	   .	   .	    0.0	...
8782730	   .	   .	    0.0	...
8782731	   .	   .	    0.0	...
8782732	   .	   .	    0.0	...
8782733	   .	   .	    0.0	...
8782734	   .	   .	    0.0	...
8782735	   .	   .	    0.0	...
8782736	   .	   .	    0.0	...
8782737	   .	   .	    0.0	...
8782738	   .	   .	    0.0	...
8782739	   .	   .	    0.0	...
8782740	   .	   .	    0.0	...
8782741	   .	   .	    0.0	...
8782742	   .	   .	    0.0	...
8782743	   .	   .	    0.0	...
8782744	   .	   .	    0.0	...
8782745	   .	   .	    0.0	...
8782746	   .	   .	    0.0	...
8782747	   .	   .	    0.0	...
8782748	   .	   .	    0.0	...
8782749	   .	   .	    0.0	...
8782750	   .	   .	    0.0	...
8782751	   .	   .	    0.0	...
8782752	   .	   .	    0.0	...
8782753	   .	   .	    0.0	...
8782754	   .	   .	    0.0	...
8782755	   .	   .	    0.0	...
8782756	   .	   .	    0.0	...
8782757	   .	   .	    0.0	...
8782758	   .	   .	    0.0	...
8782759	   .	   .	    0.0	...
8782760	   .	   .	    0.0	...
8782761	   .	   .	    0.0	...
8782762	   .	   .	    0.0	...
8782763	   .	   .	    0.0	...
8782764	   .	   .	    0.0	...
8782765	   .	   .	    0.0	...
8782766	   .	   .	    0.0	...
8782767	   .	   .	    0.0	...
8782768	   .	   .	    0.0	...
8782769	   .	   .	    0.0	...
8782770	   .	   .	    0.0	...
8782771	   .	   .	    0.0	...
8782772	   .	   .	    0.0	...
8782773	   .	   .	    0.0	...
8782774	   .	   .	    0.0	...
8782775	   .	   .	    0.0	...
8782776	   .	   .	    0.0	...
8782777	   .	   .	    0.0	...
8782778	   .	   .	    0.0	...
8782779	   .	   .	    0.0	...
8782780	   .	   .	    0.0	...
8782781	   .	   .	    0.0	...
8782782	   .	   .	    0.0	...
8782783	   .	   .	    0.0	...
8782784	   .	   .	    0.0	...
8782785	   .	   .	    0.0	...
8782786	   .	   .	    0.0	...
8782787	   .	   .	    0.0	...
8782788	   .	   .	    0.0	...
8782789	   .	   .	    0.0	...
8782790	   .	   .	    0.0	...
8782791	   .	   .	    0.0	...
8782792	   .	   .	    0.0	...
8782793	   .	   .	    0.0	...
8782794	   .	   .	    0.0	...
8782795	   .	   .	    0.0	...
8782796	   .	   .	    0.0	...
8782797	   .	   .	    0.0	...
8782798	   .	   .	    0.0	...
8782799	   .	   .	    0.0	...
8782800	   .	   .	    0.0	...
8782801	   .	   .	    0.0	...
8782802	   .	   .	    0.0	...
8782803	   .	   .	    0.0	...
8782804	   .	   .	    0.0	...
8782805	   .	   .	    0.0	...
8782806	   .	   .	    0.0	...
8782807	   .	   .	    0.0	...
8782808	   .	   .	    0.0	...
8782809	   .	   .	    0.0	...
8782810	   .	   .	    0.0	...
8782811	   .	   .	    0.0	...
8782812	   .	   .	    0.0	...
8782813	   .	   .	    0.0	...
8782814	   .	   .	    0.0	...
8782815	   .	   .	    0.0	...
8782816	   .	   .	    0.0	...
8782817	   .	   .	    0.0	...
8782818	   .	   .	    0.0	...
8782819	   .	   .	    0.0	...
8782820	   .	   .	    0.0	...
8782821	   .	   .	    0.0	...
8782822	   .	   .	    0.0	...
8782823	   .	   .	    0.0	...
8782824	   .	   .	    0.0	...
8782825	   .	   .	    0.0	...
8782826	   .	   .	    0.0	...
8782827	   .	   .	    0.0	...
8782828	   .	   .	    0.0	...
8782829	   .	   .	    0.0	...
8782830	   .	   .	    0.0	...
8782831	   .	   .	    0.0	...
8782832	   .	   .	    0.0	...
8782833	   .	   .	    0.0	...
8782834	   .	   .	    0.0	...
8782835	   .	   .	    0.0	...
8782836	   .	   .	    0.0	...
8782837	   .	   .	    0.0	...
8782838	   .	   .	    0.0	...
8782839	   .	   .	    0.0	...
8782840	   .	   .	    0.0	...
8782841	   .	   .	    0.0	...
8782842	   .	   .	    0.0	...
8782843	   .	   .	    0.0	...
8782844	   .	   .	    0.0	...
8782845	   .	   .	    0.0	...
8782846	   .	   .	    0.0	...
8782847	   .	   .	    0.0	...
8782848	   .	   .	    0.0	...
8782849	   .	   .	    0.0	...
8782850	   .	   .	    0.0	...
8782851	   .	   .	    0.0	...
8782852	   .	   .	    0.0	...
8782853	   .	   .	    0.0	...
8782854	   .	   .	    0.0	...
8782855	   .	   .	    0.0	...
8782856	   .	   .	    0.0	...
8782857	   .	   .	    0.0	...
8782858	   .	   .	    0.0	...
8782859	   .	   .	    0.0	...
8782860	   .	   .	    0.0	...
8782861	   .	   .	    0.0	...
8782862	   .	   .	    0.0	...
8782863	   .	   .	    0.0	...
8782864	   .	   .	    0.0	...
8782865	   .	   .	    0.0	...
8782866	   .	   .	    0.0	...
8782867	   .	   .	    0.0	...
8782868	   .	   .	    0.0	...
8782869	   .	   .	    0.0	...
8782870	   .	   .	    0.0	...
8782871	   .	   .	    0.0	...
8782872	   .	   .	    0.0	...
8782873	   .	   .	    0.0	...
8782874	   .	   .	    0.0	...
8782875	   .	   .	    0.0	...
8782876	   .	   .	    0.0	...
8782877	   .	   .	    0.0	...
8782878	   .	   .	    0.0	...
8782879	   .	   .	    0.0	...
8782880	   .	   .	    0.0	...
8782881	   .	   .	    0.0	...
8782882	   .	   .	    0.0	...
8782883	   .	   .	    0.0	...
8782884	   .	   .	    0.0	...
8782885	   .	   .	    0.0	...
8782886	   .	   .	    0.0	...
8782887	   .	   .	    0.0	...
8782888	   .	   .	    0.0	...
8782889	   .	   .	    0.0	...
8782890	   .	   .	    0.0	...
8782891	   .	   .	    0.0	...
8782892	   .	   .	    0.0	...
8782893	   .	   .	    0.0	...
8782894	   .	   .	    0.0	...
8782895	   .	   .	    0.0	...
8782896	   .	   .	    0.0	...
8782897	   .	   .	    0.0	...
8782898	   .	   .	    0.0	...
8782899	   .	   .	    0.0	...
8782900	   .	   .	    0.0	...
8782901	   .	   .	    0.0	...
8782902	   .	   .	    0.0	...
8782903	   .	   .	    0.0	...
8782904	   .	   .	    0.0	...
8782905	   .	   .	    0.0	...
8782906	   .	   .	    0.0	...
8782907	   .	   .	    0.0	...
8782908	   .	   .	    0.0	...
8782909	   .	   .	    0.0	...
8782910	   .	   .	    0.0	...
8782911	   .	   .	    0.0	...
8782912	   .	   .	    0.0	...
8782913	   .	   .	    0.0	...
8782914	   .	   .	    0.0	...
8782915	   .	   .	    0.0	...
8782916	   .	   .	    0.0	...
8782917	   .	   .	    0.0	...
8782918	   .	   .	    0.0	...
8782919	   .	   .	    0.0	...
8782920	   .	   .	    0.0	...
8782921	   .	   .	    0.0	...
8782922	   .	   .	    0.0	...
8782923	   .	   .	    0.0	...
8782924	   .	   .	    0.0	...
8782925	   .	   .	    0.0	...
8782926	   .	   .	    0.0	...
8782927	   .	   .	    0.0	...
8782928	   .	   .	    0.0	...
8782929	   .	   .	    0.0	...
8782930	   .	   .	    0.0	...
8782931	   .	   .	    0.0	...
8782932	   .	   .	    0.0	...
8782933	   .	   .	    0.0	...
8782934	   .	   .	    0.0	...
8782935	   .	   .	    0.0	...
8782936	   .	   .	    0.0	...
8782937	   .	   .	    0.0	...
8782938	   .	   .	    0.0	...
8782939	   .	   .	    0.0	...
8782940	   .	   .	    0.0	...
8782941	   .	   .	    0.0	...
8782942	   .	   .	    0.0	...
8782943	   .	   .	    0.0	...
8782944	   .	   .	    0.0	...
8782945	   .	   .	    0.0	...
8782946	   .	   .	    0.0	...
8782947	   .	   .	    0.0	...
8782948	   .	   .	    0.0	...
8782949	   .	   .	    0.0	...
8782950	   .	   .	    0.0	...
8782951	   .	   .	    0.0	...
8782952	   .	   .	    0.0	...
8782953	   .	   .	    0.0	...
8782954	   .	   .	    0.0	...
8782955	   .	   .	    0.0	...
EBLINK R 8782670	8782955	286
8782956	  794.6	  379.2	10412.0	...
8782957	  794.6	  379.2	10412.0	...
8782958	  795.6	  379.5	10393.0	...
8782959	  796.6	  379.8	10375.0	...
8782960	  797.7	  380.2	10357.0	...
8782961	  797.3	  381.2	10363.0	...
8782962	  796.9	  382.3	10370.0	...
8782963	  796.9	  382.3	10365.0	...
8782964	  797.4	  382.6	10358.0	...
8782965	  798.0	  382.8	10350.0	...
8782966	  798.3	  382.7	10346.0	...
8782967	  797.6	  382.3	10346.0	...
8782968	  797.0	  381.9	10347.0	...
8782969	  796.8	  382.0	10346.0	...
8782970	  795.7	  382.3	10345.0	...
8782971	  794.6	  382.6	10332.0	...
8782972	  793.0	  383.8	10320.0	...
8782973	  776.6	  420.8	10183.0	...
8782974	  760.2	  458.0	10056.0	...
8782975	  744.3	  495.3	 9926.0	...
8782976	  744.3	  496.0	 9922.0	...
8782977	  743.9	  496.8	 9918.0	...
8782978	  743.5	  496.7	 9920.0	...
8782979	  743.2	  497.3	 9921.0	...
8782980	  743.4	  498.5	 9923.0	...
8782981	  743.6	  500.1	 9922.0	...
8782982	  743.8	  501.4	 9918.0	...
ESACC R  8782656	8782982	327	  712.6	  500.6	  743.8	  501.4	   0.66	    332
SFIX R   8782983
8782983	  744.4	  503.1	 9912.0	...
8782984	  745.5	  504.2	 9906.0	...
8782985	  746.3	  505.9	 9903.0	...
8782986	  746.2	  506.8	 9902.0	...
8782987	  745.5	  506.7	 9903.0	...
8782988	  745.2	  505.6	 9903.0	...
8782989	  745.5	  505.5	 9899.0	...
8782990	  745.9	  506.4	 9895.0	...
8782991	  746.1	  507.5	 9892.0	...
8782992	  745.9	  507.7	 9893.0	...
8782993	  745.9	  507.9	 9894.0	...
8782994	  745.2	  508.0	 9899.0	...
8782995	  744.6	  508.2	 9904.0	...
8782996	  744.2	  508.2	 9907.0	...
8782997	  744.4	  508.0	 9905.0	...
8782998	  744.5	  507.9	 9902.0	...
8782999	  744.4	  508.2	 9899.0	...
8783000	  744.6	  509.0	 9896.0	...
8783001	  744.8	  509.6	 9886.0	...
8783002	  745.1	  510.1	 9877.0	...
8783003	  745.1	  510.1	 9873.0	...
8783004	  745.1	  510.1	 9877.0	...
8783005	  745.2	  510.1	 9880.0	...
8783006	  745.2	  510.0	 9880.0	...
8783007	  745.2	  509.9	 9878.0	...
8783008	  745.3	  509.9	 9886.0	...
8783009	  745.7	  510.1	 9895.0	...
8783010	  746.3	  511.1	 9903.0	...
8783011	  746.3	  512.1	 9903.0	...
8783012	  746.1	  512.5	 9899.0	...
8783013	  745.9	  512.2	 9897.0	...
8783014	  745.6	  511.9	 9895.0	...
8783015	  745.3	  512.5	 9897.0	...
8783016	  745.0	  513.0	 9898.0	...
8783017	  744.8	  513.0	 9900.0	...
8783018	  744.7	  512.5	 9900.0	...
8783019	  744.6	  511.4	 9901.0	...
8783020	  744.7	  510.8	 9904.0	...
8783021	  744.6	  510.3	 9907.0	...
8783022	  744.6	  510.5	 9910.0	...
8783023	  744.6	  510.6	 9915.0	...
8783024	  744.9	  510.8	 9919.0	...
8783025	  745.4	  511.7	 9914.0	...
8783026	  745.7	  512.6	 9905.0	...
8783027	  745.6	  513.4	 9896.0	...
[truncated: 4,243,361 more chars]
