# Supplementary material for: With an eye on uncertainty: Modelling pupillary responses to environmental volatility
Source: PLoS Comput Biol. 2019 Jul 5;15(7):e1007126. doi: 10.1371/journal.pcbi.1007126 (PMC6636765; doi:10.1371/journal.pcbi.1007126)
Supplement: S4 Data — Zip file containing the pupillometry data for participant 4. (ZIP) [file pcbi.1007126.s004.zip › P4/trial2.asc]

** CONVERTED FROM C:\Users\tparr\Documents\PVR\P4_0712\trial2.edf using edfapi 3.1 Win32 Nov 24 2009 on Thu Dec 07 19:13:29 2017
** DATE: Thu Dec  7 19:28:18 2017
** TYPE: EDF_FILE BINARY EVENT SAMPLE TAGGED
** VERSION: EYELINK II 1
** SOURCE: EYELINK CL
** EYELINK II CL v4.48 Nov 25 2009
** CAMERA: EyeLink CL Version 1.4 Sensor=BHA
** SERIAL NUMBER: CL1-AAD42
** CAMERA_CONFIG: AAD42140.SCD
**

MSG	8582835 RECCFG CR 1000 2 0 R
MSG	8582835 ELCLCFG MTABLER
MSG	8582835 GAZE_COORDS 0.00 0.00 1599.00 1199.00
MSG	8582835 THRESHOLDS R 136 250
MSG	8582835 ELCL_PROC CENTROID (3)
MSG	8582835 ELCL_PCR_PARAM 5 3.0
START	8582836 	RIGHT	SAMPLES	EVENTS
PRESCALER	1
VPRESCALER	1
PUPIL	AREA
EVENTS	GAZE	RIGHT	RATE	1000.00	TRACKING	CR	FILTER	2
SAMPLES	GAZE	RIGHT	RATE	1000.00	TRACKING	CR	FILTER	2
MSG	8582836 !MODE RECORD CR 1000 2 0 R
8582836	  700.5	  513.0	 9115.0	...
INPUT	8582836	127
8582837	  701.1	  514.2	 9106.0	...
8582838	  701.5	  515.4	 9107.0	...
8582839	  701.8	  515.8	 9108.0	...
8582840	  702.0	  515.8	 9109.0	...
8582841	  702.2	  515.8	 9109.0	...
8582842	  701.6	  515.4	 9108.0	...
SFIX R   8582843
8582843	  700.9	  515.0	 9109.0	...
8582844	  700.6	  514.5	 9110.0	...
8582845	  701.1	  514.4	 9111.0	...
8582846	  701.5	  513.6	 9112.0	...
8582847	  701.4	  512.8	 9112.0	...
8582848	  701.0	  513.5	 9113.0	...
8582849	  700.7	  514.8	 9113.0	...
8582850	  700.8	  515.5	 9112.0	...
8582851	  701.3	  514.7	 9111.0	...
8582852	  701.8	  513.8	 9105.0	...
8582853	  701.9	  514.0	 9100.0	...
8582854	  701.6	  514.2	 9098.0	...
8582855	  701.3	  514.8	 9100.0	...
8582856	  701.0	  515.3	 9101.0	...
8582857	  700.5	  514.9	 9104.0	...
8582858	  699.9	  514.2	 9111.0	...
8582859	  699.5	  513.7	 9121.0	...
8582860	  699.6	  513.8	 9126.0	...
8582861	  699.7	  514.0	 9121.0	...
8582862	  699.8	  514.5	 9114.0	...
8582863	  699.8	  514.9	 9112.0	...
8582864	  699.8	  515.2	 9115.0	...
8582865	  699.7	  515.0	 9118.0	...
8582866	  699.5	  514.8	 9117.0	...
8582867	  699.2	  514.7	 9118.0	...
8582868	  698.7	  514.7	 9119.0	...
8582869	  698.3	  514.7	 9119.0	...
8582870	  699.2	  514.6	 9120.0	...
8582871	  700.2	  514.5	 9125.0	...
8582872	  700.6	  514.3	 9130.0	...
8582873	  700.0	  514.1	 9128.0	...
8582874	  699.8	  513.8	 9123.0	...
8582875	  699.9	  513.8	 9119.0	...
8582876	  700.1	  513.8	 9122.0	...
8582877	  699.6	  513.9	 9125.0	...
8582878	  699.4	  513.5	 9128.0	...
8582879	  699.4	  513.0	 9129.0	...
8582880	  699.5	  512.8	 9128.0	...
8582881	  699.5	  513.2	 9134.0	...
8582882	  699.4	  513.8	 9140.0	...
8582883	  699.8	  514.1	 9146.0	...
8582884	  700.4	  514.3	 9146.0	...
8582885	  700.7	  514.1	 9148.0	...
8582886	  700.6	  514.0	 9151.0	...
8582887	  700.6	  513.9	 9148.0	...
8582888	  700.9	  513.9	 9141.0	...
8582889	  700.8	  513.9	 9132.0	...
8582890	  700.0	  513.5	 9130.0	...
8582891	  699.3	  513.1	 9133.0	...
8582892	  698.8	  512.5	 9139.0	...
8582893	  699.3	  512.3	 9143.0	...
8582894	  700.1	  512.5	 9140.0	...
8582895	  701.0	  512.9	 9137.0	...
8582896	  700.3	  513.3	 9136.0	...
8582897	  699.3	  513.4	 9136.0	...
8582898	  698.3	  513.4	 9136.0	...
8582899	  698.3	  513.4	 9135.0	...
8582900	  698.4	  513.4	 9134.0	...
8582901	  698.3	  513.6	 9134.0	...
8582902	  698.4	  514.5	 9138.0	...
8582903	  698.7	  515.1	 9143.0	...
8582904	  699.1	  515.7	 9146.0	...
8582905	  699.5	  515.6	 9144.0	...
8582906	  699.7	  515.5	 9146.0	...
8582907	  699.9	  515.2	 9151.0	...
8582908	  699.9	  514.9	 9157.0	...
8582909	  699.9	  514.6	 9162.0	...
8582910	  700.0	  514.4	 9167.0	...
8582911	  700.0	  514.2	 9170.0	...
8582912	  700.1	  514.0	 9169.0	...
8582913	  700.3	  514.0	 9164.0	...
8582914	  700.3	  514.0	 9160.0	...
8582915	  700.0	  512.6	 9162.0	...
8582916	  699.9	  511.3	 9169.0	...
8582917	  700.0	  509.9	 9171.0	...
8582918	  700.3	  510.0	 9166.0	...
8582919	  700.0	  511.0	 9161.0	...
8582920	  699.4	  511.9	 9162.0	...
8582921	  698.8	  512.8	 9163.0	...
8582922	  698.7	  512.5	 9164.0	...
8582923	  699.2	  512.2	 9162.0	...
8582924	  699.7	  511.9	 9161.0	...
8582925	  699.2	  511.6	 9160.0	...
8582926	  698.3	  511.4	 9162.0	...
8582927	  697.4	  512.8	 9167.0	...
8582928	  697.4	  514.4	 9171.0	...
8582929	  698.4	  515.9	 9172.0	...
8582930	  699.3	  515.6	 9170.0	...
8582931	  700.7	  515.2	 9169.0	...
8582932	  701.1	  514.9	 9168.0	...
8582933	  700.3	  514.8	 9172.0	...
8582934	  699.1	  514.6	 9176.0	...
8582935	  697.8	  514.5	 9180.0	...
8582936	  697.7	  514.3	 9183.0	...
8582937	  697.7	  514.3	 9185.0	...
8582938	  697.6	  514.2	 9188.0	...
8582939	  697.7	  514.1	 9188.0	...
8582940	  698.3	  514.1	 9189.0	...
8582941	  698.7	  514.0	 9190.0	...
8582942	  699.1	  514.2	 9192.0	...
8582943	  699.0	  514.5	 9193.0	...
8582944	  698.9	  515.4	 9196.0	...
8582945	  699.2	  515.9	 9199.0	...
8582946	  699.5	  515.6	 9202.0	...
8582947	  700.0	  514.7	 9202.0	...
8582948	  700.3	  514.1	 9205.0	...
8582949	  699.5	  514.3	 9208.0	...
8582950	  698.4	  514.7	 9205.0	...
8582951	  697.9	  514.4	 9198.0	...
8582952	  698.5	  514.0	 9192.0	...
8582953	  698.9	  513.7	 9190.0	...
8582954	  698.8	  513.7	 9189.0	...
8582955	  698.7	  514.0	 9187.0	...
8582956	  698.7	  514.4	 9188.0	...
8582957	  698.4	  513.4	 9188.0	...
8582958	  698.0	  512.1	 9197.0	...
8582959	  697.6	  510.3	 9206.0	...
8582960	  697.6	  509.8	 9215.0	...
8582961	  697.8	  510.7	 9215.0	...
8582962	  697.7	  512.3	 9213.0	...
8582963	  697.4	  513.0	 9207.0	...
8582964	  697.4	  512.1	 9201.0	...
8582965	  697.8	  511.1	 9196.0	...
8582966	  698.0	  510.9	 9201.0	...
8582967	  697.7	  511.1	 9206.0	...
8582968	  697.4	  511.3	 9211.0	...
8582969	  697.6	  511.5	 9210.0	...
8582970	  697.7	  511.7	 9207.0	...
8582971	  697.8	  512.2	 9204.0	...
8582972	  698.6	  513.3	 9203.0	...
8582973	  699.4	  514.2	 9204.0	...
8582974	  699.3	  515.2	 9206.0	...
8582975	  698.3	  515.6	 9207.0	...
8582976	  697.1	  515.9	 9205.0	...
8582977	  696.8	  515.9	 9205.0	...
8582978	  696.7	  515.7	 9207.0	...
8582979	  697.1	  515.5	 9211.0	...
8582980	  697.3	  515.3	 9214.0	...
8582981	  697.2	  515.5	 9212.0	...
8582982	  697.3	  515.6	 9209.0	...
8582983	  697.5	  515.6	 9206.0	...
8582984	  697.7	  515.1	 9197.0	...
8582985	  697.5	  514.0	 9190.0	...
8582986	  697.3	  512.9	 9191.0	...
8582987	  697.1	  512.1	 9200.0	...
8582988	  697.4	  512.9	 9209.0	...
8582989	  697.6	  513.8	 9211.0	...
8582990	  697.4	  513.8	 9212.0	...
8582991	  697.1	  513.0	 9212.0	...
8582992	  696.6	  513.0	 9208.0	...
8582993	  696.4	  513.9	 9205.0	...
8582994	  696.1	  514.6	 9210.0	...
8582995	  695.9	  513.8	 9218.0	...
8582996	  695.8	  513.1	 9225.0	...
8582997	  695.9	  512.6	 9225.0	...
8582998	  696.1	  512.7	 9224.0	...
8582999	  696.2	  512.4	 9222.0	...
8583000	  695.8	  512.0	 9223.0	...
8583001	  695.4	  511.5	 9224.0	...
8583002	  695.0	  510.9	 9222.0	...
8583003	  695.0	  510.7	 9218.0	...
8583004	  694.7	  510.6	 9213.0	...
8583005	  694.6	  510.8	 9212.0	...
8583006	  694.2	  511.0	 9211.0	...
8583007	  694.1	  511.3	 9209.0	...
8583008	  694.4	  511.5	 9208.0	...
8583009	  694.9	  511.6	 9211.0	...
8583010	  695.1	  511.6	 9215.0	...
8583011	  694.8	  511.7	 9219.0	...
8583012	  694.4	  511.7	 9225.0	...
8583013	  694.1	  511.3	 9231.0	...
8583014	  694.0	  511.0	 9237.0	...
8583015	  694.7	  510.9	 9237.0	...
8583016	  695.6	  510.9	 9236.0	...
8583017	  696.4	  510.8	 9234.0	...
8583018	  696.5	  510.4	 9235.0	...
8583019	  696.6	  509.9	 9237.0	...
8583020	  696.7	  509.3	 9242.0	...
8583021	  697.0	  509.8	 9244.0	...
8583022	  697.3	  510.3	 9248.0	...
8583023	  697.9	  511.2	 9251.0	...
8583024	  698.2	  511.5	 9252.0	...
8583025	  697.7	  511.7	 9251.0	...
8583026	  697.1	  511.3	 9248.0	...
8583027	  696.7	  510.8	 9245.0	...
8583028	  697.2	  510.4	 9238.0	...
8583029	  697.6	  510.1	 9232.0	...
8583030	  697.5	  510.0	 9226.0	...
8583031	  697.3	  510.0	 9225.0	...
8583032	  697.1	  510.0	 9231.0	...
8583033	  696.9	  510.1	 9238.0	...
8583034	  696.7	  510.1	 9244.0	...
8583035	  696.4	  510.2	 9238.0	...
8583036	  696.3	  510.8	 9235.0	...
8583037	  696.3	  511.7	 9231.0	...
8583038	  696.3	  512.6	 9233.0	...
8583039	  696.6	  513.0	 9232.0	...
8583040	  697.4	  513.1	 9232.0	...
8583041	  698.0	  511.9	 9242.0	...
8583042	  697.2	  510.7	 9252.0	...
8583043	  696.0	  509.5	 9251.0	...
8583044	  695.0	  510.4	 9242.0	...
8583045	  695.1	  511.2	 9235.0	...
8583046	  695.1	  511.9	 9239.0	...
8583047	  695.1	  512.1	 9242.0	...
8583048	  694.9	  512.3	 9247.0	...
8583049	  694.6	  512.4	 9253.0	...
8583050	  694.4	  512.2	 9260.0	...
8583051	  694.4	  512.0	 9266.0	...
8583052	  694.9	  512.0	 9270.0	...
8583053	  695.1	  512.1	 9264.0	...
8583054	  695.1	  512.3	 9255.0	...
8583055	  694.9	  512.4	 9246.0	...
8583056	  694.9	  512.3	 9246.0	...
8583057	  694.6	  510.3	 9258.0	...
8583058	  694.2	  508.3	 9270.0	...
8583059	  694.0	  508.4	 9276.0	...
8583060	  694.1	  510.0	 9271.0	...
8583061	  694.2	  511.5	 9267.0	...
8583062	  694.2	  511.0	 9268.0	...
8583063	  694.2	  510.8	 9271.0	...
8583064	  694.3	  510.7	 9273.0	...
8583065	  694.3	  510.6	 9274.0	...
8583066	  694.3	  510.6	 9272.0	...
8583067	  694.3	  510.6	 9270.0	...
8583068	  695.0	  510.6	 9269.0	...
8583069	  695.8	  510.4	 9269.0	...
8583070	  696.5	  510.3	 9270.0	...
8583071	  696.5	  510.6	 9260.0	...
8583072	  696.5	  511.0	 9250.0	...
8583073	  696.4	  511.4	 9247.0	...
8583074	  696.3	  511.6	 9254.0	...
8583075	  696.2	  511.9	 9261.0	...
8583076	  695.7	  512.1	 9268.0	...
8583077	  695.2	  512.5	 9275.0	...
8583078	  695.0	  512.8	 9272.0	...
8583079	  695.3	  513.1	 9262.0	...
8583080	  695.5	  512.6	 9255.0	...
8583081	  695.4	  512.1	 9258.0	...
8583082	  695.2	  511.4	 9262.0	...
8583083	  695.0	  511.0	 9262.0	...
8583084	  694.9	  510.6	 9259.0	...
8583085	  695.0	  510.1	 9256.0	...
8583086	  695.2	  509.7	 9254.0	...
8583087	  695.7	  510.5	 9255.0	...
8583088	  696.2	  511.7	 9256.0	...
8583089	  696.6	  512.9	 9262.0	...
8583090	  696.6	  513.0	 9266.0	...
8583091	  695.9	  513.0	 9269.0	...
8583092	  695.0	  512.5	 9272.0	...
8583093	  693.9	  511.9	 9277.0	...
8583094	  693.5	  511.2	 9280.0	...
8583095	  693.7	  510.9	 9278.0	...
8583096	  693.8	  510.9	 9285.0	...
8583097	  694.0	  510.8	 9291.0	...
8583098	  693.8	  510.8	 9297.0	...
8583099	  694.1	  510.6	 9298.0	...
8583100	  694.3	  510.9	 9300.0	...
8583101	  694.5	  511.6	 9295.0	...
8583102	  694.5	  512.3	 9287.0	...
8583103	  694.4	  512.9	 9285.0	...
8583104	  694.3	  513.1	 9299.0	...
8583105	  694.2	  513.5	 9312.0	...
8583106	  694.1	  513.7	 9317.0	...
8583107	  694.5	  513.2	 9311.0	...
8583108	  694.9	  511.6	 9304.0	...
8583109	  695.0	  510.0	 9306.0	...
8583110	  694.7	  509.4	 9310.0	...
8583111	  695.1	  510.4	 9314.0	...
8583112	  695.7	  511.4	 9310.0	...
8583113	  696.2	  511.7	 9305.0	...
8583114	  696.2	  511.3	 9301.0	...
8583115	  695.6	  511.0	 9301.0	...
8583116	  694.9	  511.0	 9303.0	...
8583117	  694.2	  510.3	 9305.0	...
8583118	  694.0	  509.5	 9306.0	...
8583119	  693.9	  509.2	 9307.0	...
8583120	  694.0	  509.8	 9308.0	...
8583121	  694.3	  510.2	 9308.0	...
8583122	  695.0	  510.0	 9308.0	...
8583123	  695.7	  510.1	 9308.0	...
8583124	  696.0	  510.2	 9310.0	...
8583125	  695.8	  510.2	 9311.0	...
8583126	  695.5	  510.0	 9317.0	...
8583127	  695.5	  509.9	 9320.0	...
8583128	  695.6	  509.8	 9315.0	...
8583129	  695.7	  509.6	 9306.0	...
8583130	  695.7	  509.5	 9308.0	...
8583131	  695.5	  509.4	 9319.0	...
8583132	  695.2	  509.4	 9327.0	...
8583133	  695.1	  509.4	 9325.0	...
8583134	  695.3	  509.2	 9322.0	...
8583135	  695.5	  509.1	 9314.0	...
8583136	  695.1	  509.7	 9306.0	...
8583137	  694.8	  510.4	 9299.0	...
8583138	  695.1	  511.0	 9299.0	...
8583139	  695.6	  510.7	 9302.0	...
8583140	  696.1	  510.4	 9306.0	...
8583141	  696.0	  510.1	 9314.0	...
8583142	  696.0	  510.0	 9321.0	...
8583143	  696.0	  509.7	 9326.0	...
8583144	  696.2	  509.4	 9326.0	...
8583145	  696.4	  509.5	 9323.0	...
8583146	  696.4	  509.6	 9317.0	...
8583147	  696.5	  509.6	 9312.0	...
8583148	  696.6	  509.3	 9313.0	...
8583149	  696.7	  509.1	 9316.0	...
8583150	  696.7	  508.9	 9323.0	...
8583151	  696.1	  508.9	 9327.0	...
8583152	  695.6	  509.0	 9322.0	...
8583153	  695.1	  509.1	 9312.0	...
8583154	  695.1	  509.1	 9308.0	...
8583155	  695.4	  509.1	 9313.0	...
8583156	  695.7	  509.3	 9318.0	...
8583157	  696.5	  509.4	 9318.0	...
8583158	  697.5	  509.7	 9311.0	...
8583159	  698.3	  509.3	 9305.0	...
8583160	  698.0	  508.8	 9305.0	...
8583161	  697.3	  508.2	 9312.0	...
8583162	  697.0	  507.7	 9319.0	...
8583163	  697.5	  507.4	 9320.0	...
8583164	  698.0	  507.2	 9323.0	...
8583165	  697.9	  507.5	 9327.0	...
8583166	  697.7	  507.8	 9334.0	...
8583167	  697.5	  507.9	 9338.0	...
8583168	  696.8	  507.5	 9341.0	...
8583169	  696.1	  507.1	 9343.0	...
8583170	  695.8	  506.9	 9345.0	...
8583171	  696.2	  507.2	 9341.0	...
8583172	  696.6	  507.8	 9336.0	...
8583173	  696.4	  508.2	 9330.0	...
8583174	  696.2	  508.5	 9330.0	...
8583175	  696.0	  508.6	 9330.0	...
8583176	  695.8	  508.8	 9328.0	...
8583177	  695.6	  509.4	 9328.0	...
8583178	  695.1	  510.0	 9327.0	...
8583179	  694.6	  510.5	 9331.0	...
8583180	  694.3	  510.4	 9334.0	...
8583181	  694.4	  510.4	 9338.0	...
8583182	  694.8	  510.7	 9340.0	...
8583183	  695.0	  511.1	 9347.0	...
8583184	  695.0	  511.1	 9352.0	...
8583185	  695.3	  510.7	 9357.0	...
8583186	  695.7	  510.2	 9355.0	...
8583187	  695.8	  509.0	 9352.0	...
8583188	  695.5	  507.8	 9348.0	...
8583189	  695.1	  506.9	 9346.0	...
8583190	  695.0	  507.4	 9344.0	...
8583191	  694.5	  508.4	 9344.0	...
8583192	  693.9	  509.2	 9347.0	...
8583193	  693.4	  509.8	 9349.0	...
8583194	  693.5	  509.8	 9346.0	...
8583195	  693.5	  510.0	 9342.0	...
8583196	  693.8	  510.1	 9345.0	...
8583197	  694.2	  510.2	 9350.0	...
8583198	  694.3	  510.3	 9358.0	...
8583199	  693.8	  510.5	 9360.0	...
8583200	  693.3	  510.7	 9365.0	...
8583201	  693.4	  510.4	 9367.0	...
8583202	  693.8	  510.2	 9367.0	...
8583203	  694.3	  510.0	 9358.0	...
8583204	  694.3	  509.9	 9349.0	...
8583205	  694.5	  509.0	 9342.0	...
8583206	  694.6	  508.1	 9342.0	...
8583207	  695.0	  508.3	 9340.0	...
8583208	  695.2	  509.3	 9339.0	...
8583209	  694.4	  510.2	 9348.0	...
8583210	  693.4	  510.0	 9357.0	...
8583211	  693.1	  509.3	 9367.0	...
8583212	  693.7	  508.7	 9368.0	...
8583213	  694.2	  507.9	 9369.0	...
8583214	  694.2	  507.7	 9370.0	...
8583215	  694.4	  509.1	 9367.0	...
8583216	  694.7	  510.7	 9363.0	...
8583217	  694.8	  510.8	 9360.0	...
8583218	  695.1	  509.2	 9360.0	...
8583219	  695.1	  508.0	 9360.0	...
8583220	  694.9	  508.5	 9361.0	...
8583221	  694.2	  509.1	 9362.0	...
8583222	  693.7	  509.3	 9363.0	...
8583223	  693.6	  509.3	 9365.0	...
8583224	  693.3	  509.1	 9372.0	...
8583225	  693.3	  509.2	 9378.0	...
8583226	  693.7	  509.7	 9382.0	...
8583227	  694.2	  510.3	 9380.0	...
8583228	  694.6	  510.4	 9379.0	...
8583229	  694.4	  510.5	 9380.0	...
8583230	  693.8	  509.9	 9386.0	...
8583231	  693.3	  509.2	 9392.0	...
8583232	  693.3	  509.7	 9397.0	...
8583233	  693.8	  510.8	 9396.0	...
8583234	  694.2	  511.4	 9390.0	...
8583235	  694.3	  510.9	 9385.0	...
8583236	  694.2	  510.3	 9380.0	...
8583237	  694.1	  510.1	 9383.0	...
8583238	  694.0	  509.6	 9385.0	...
8583239	  694.3	  509.0	 9388.0	...
8583240	  694.5	  508.9	 9391.0	...
8583241	  694.9	  509.4	 9392.0	...
8583242	  695.0	  509.9	 9395.0	...
8583243	  695.0	  509.9	 9396.0	...
8583244	  695.0	  509.7	 9399.0	...
8583245	  694.8	  509.6	 9400.0	...
8583246	  694.6	  509.7	 9397.0	...
8583247	  693.8	  509.4	 9393.0	...
8583248	  693.2	  509.0	 9388.0	...
8583249	  692.6	  508.3	 9385.0	...
8583250	  691.6	  508.2	 9382.0	...
8583251	  690.6	  508.1	 9384.0	...
8583252	  689.9	  508.3	 9388.0	...
8583253	  690.5	  508.1	 9393.0	...
8583254	  691.0	  507.9	 9392.0	...
8583255	  691.6	  507.6	 9391.0	...
8583256	  692.1	  507.6	 9394.0	...
8583257	  692.5	  507.5	 9397.0	...
8583258	  692.5	  506.7	 9410.0	...
8583259	  691.8	  506.0	 9419.0	...
8583260	  691.3	  506.5	 9423.0	...
8583261	  691.1	  507.9	 9416.0	...
8583262	  691.8	  509.1	 9410.0	...
8583263	  692.0	  509.2	 9407.0	...
8583264	  691.9	  509.4	 9407.0	...
8583265	  691.4	  509.7	 9409.0	...
8583266	  691.2	  510.1	 9412.0	...
8583267	  691.2	  510.4	 9413.0	...
8583268	  691.4	  510.0	 9414.0	...
8583269	  691.7	  509.4	 9413.0	...
8583270	  692.0	  508.5	 9413.0	...
8583271	  691.7	  507.8	 9412.0	...
8583272	  691.4	  507.2	 9416.0	...
8583273	  690.9	  506.8	 9422.0	...
8583274	  691.0	  506.8	 9430.0	...
8583275	  690.9	  506.7	 9433.0	...
8583276	  690.9	  506.9	 9437.0	...
8583277	  690.7	  507.1	 9441.0	...
8583278	  690.6	  507.0	 9443.0	...
8583279	  690.5	  506.7	 9445.0	...
8583280	  690.5	  506.4	 9445.0	...
8583281	  691.4	  506.5	 9444.0	...
8583282	  692.3	  506.5	 9440.0	...
8583283	  693.5	  506.4	 9436.0	...
8583284	  693.9	  506.8	 9432.0	...
8583285	  693.8	  507.5	 9428.0	...
8583286	  693.4	  507.6	 9421.0	...
8583287	  692.8	  507.2	 9413.0	...
8583288	  692.6	  507.0	 9409.0	...
8583289	  692.5	  507.3	 9409.0	...
8583290	  692.7	  507.6	 9410.0	...
8583291	  692.9	  507.3	 9414.0	...
8583292	  693.1	  507.1	 9420.0	...
8583293	  693.2	  507.1	 9424.0	...
8583294	  693.3	  507.4	 9425.0	...
8583295	  693.2	  507.8	 9423.0	...
8583296	  693.0	  508.1	 9422.0	...
8583297	  692.8	  508.3	 9421.0	...
8583298	  692.8	  508.3	 9421.0	...
8583299	  692.7	  508.2	 9422.0	...
8583300	  692.9	  507.6	 9431.0	...
8583301	  692.9	  507.0	 9439.0	...
8583302	  693.0	  506.8	 9449.0	...
8583303	  692.9	  507.3	 9450.0	...
8583304	  693.0	  508.2	 9444.0	...
8583305	  693.1	  508.8	 9438.0	...
8583306	  693.1	  508.3	 9437.0	...
8583307	  692.3	  507.5	 9447.0	...
8583308	  691.6	  506.7	 9456.0	...
8583309	  691.1	  506.8	 9454.0	...
8583310	  691.3	  506.8	 9447.0	...
8583311	  691.4	  506.4	 9441.0	...
8583312	  691.3	  505.9	 9442.0	...
8583313	  691.2	  505.5	 9446.0	...
8583314	  691.4	  505.5	 9449.0	...
8583315	  691.7	  505.9	 9450.0	...
8583316	  692.0	  506.1	 9452.0	...
8583317	  692.1	  506.1	 9455.0	...
8583318	  691.8	  506.1	 9452.0	...
8583319	  691.4	  506.8	 9444.0	...
8583320	  691.3	  507.4	 9438.0	...
8583321	  691.6	  507.9	 9438.0	...
8583322	  691.9	  507.8	 9440.0	...
8583323	  692.0	  507.8	 9439.0	...
8583324	  691.9	  508.2	 9439.0	...
8583325	  692.7	  508.5	 9438.0	...
8583326	  693.5	  509.0	 9438.0	...
8583327	  694.6	  509.2	 9437.0	...
8583328	  694.9	  509.6	 9436.0	...
8583329	  694.6	  509.7	 9435.0	...
8583330	  693.3	  509.7	 9436.0	...
8583331	  691.9	  509.3	 9438.0	...
8583332	  690.9	  508.5	 9439.0	...
8583333	  691.6	  507.7	 9438.0	...
8583334	  692.4	  507.1	 9439.0	...
8583335	  693.1	  507.1	 9441.0	...
8583336	  692.7	  507.3	 9443.0	...
8583337	  692.4	  507.6	 9444.0	...
8583338	  692.2	  507.8	 9445.0	...
8583339	  692.2	  507.3	 9447.0	...
8583340	  692.1	  506.7	 9448.0	...
8583341	  692.2	  506.6	 9447.0	...
8583342	  692.4	  507.5	 9444.0	...
8583343	  692.8	  508.3	 9438.0	...
8583344	  693.1	  508.7	 9434.0	...
8583345	  693.4	  508.8	 9429.0	...
8583346	  693.8	  508.8	 9428.0	...
8583347	  694.2	  508.8	 9431.0	...
8583348	  693.8	  508.6	 9435.0	...
8583349	  693.0	  508.1	 9440.0	...
8583350	  692.2	  507.2	 9442.0	...
8583351	  692.2	  506.4	 9447.0	...
8583352	  691.7	  506.0	 9452.0	...
8583353	  691.2	  506.1	 9451.0	...
8583354	  690.9	  506.2	 9449.0	...
8583355	  691.1	  506.2	 9446.0	...
8583356	  691.4	  507.1	 9447.0	...
8583357	  691.3	  508.1	 9449.0	...
8583358	  690.9	  508.2	 9451.0	...
8583359	  690.4	  507.4	 9452.0	...
8583360	  691.2	  506.4	 9452.0	...
8583361	  692.2	  506.3	 9452.0	...
8583362	  692.3	  506.2	 9451.0	...
8583363	  691.4	  506.3	 9453.0	...
8583364	  691.1	  506.9	 9456.0	...
8583365	  691.5	  507.4	 9458.0	...
8583366	  691.7	  508.0	 9461.0	...
8583367	  691.1	  508.0	 9463.0	...
8583368	  691.5	  507.8	 9461.0	...
8583369	  692.1	  507.7	 9458.0	...
8583370	  692.3	  507.0	 9459.0	...
8583371	  691.5	  506.6	 9462.0	...
8583372	  690.7	  506.0	 9464.0	...
8583373	  691.0	  505.9	 9461.0	...
8583374	  692.0	  506.0	 9457.0	...
8583375	  693.1	  505.8	 9453.0	...
8583376	  693.3	  505.6	 9449.0	...
8583377	  693.2	  505.3	 9444.0	...
8583378	  693.0	  505.4	 9441.0	...
8583379	  692.8	  505.4	 9442.0	...
8583380	  692.7	  506.1	 9444.0	...
8583381	  692.7	  506.9	 9446.0	...
8583382	  692.8	  507.7	 9447.0	...
8583383	  692.6	  507.8	 9447.0	...
8583384	  692.4	  507.8	 9447.0	...
8583385	  692.3	  508.0	 9447.0	...
8583386	  693.0	  508.0	 9445.0	...
8583387	  693.5	  508.1	 9442.0	...
8583388	  694.0	  508.1	 9443.0	...
8583389	  693.8	  507.8	 9447.0	...
8583390	  693.6	  507.1	 9451.0	...
8583391	  693.5	  506.5	 9456.0	...
8583392	  693.3	  506.2	 9462.0	...
8583393	  692.9	  506.5	 9469.0	...
8583394	  691.9	  506.9	 9474.0	...
EFIX R   8582843	8583394	552	  695.5	  510.5	   9299
SSACC R  8583395
8583395	  690.7	  507.5	 9478.0	...
8583396	  689.4	  508.1	 9475.0	...
8583397	  687.4	  509.1	 9470.0	...
8583398	  684.6	  510.0	 9464.0	...
8583399	  681.6	  510.6	 9464.0	...
8583400	  677.6	  511.1	 9465.0	...
8583401	  673.6	  511.5	 9468.0	...
8583402	  668.3	  512.2	 9470.0	...
8583403	  664.4	  512.9	 9470.0	...
8583404	  660.1	  513.7	 9469.0	...
8583405	  656.3	  514.5	 9470.0	...
8583406	  652.2	  515.4	 9475.0	...
8583407	  648.3	  516.2	 9481.0	...
8583408	  645.1	  516.9	 9488.0	...
8583409	  641.5	  517.5	 9500.0	...
8583410	  638.8	  517.9	 9508.0	...
8583411	  636.6	  518.3	 9516.0	...
8583412	  633.7	  518.8	 9515.0	...
8583413	  631.6	  521.4	 9516.0	...
ESACC R  8583395	8583413	19	  690.7	  507.5	  631.6	  521.4	   1.29	     88
SFIX R   8583414
8583414	  629.5	  524.0	 9516.0	...
8583415	  629.8	  526.5	 9515.0	...
8583416	  629.9	  526.8	 9513.0	...
8583417	  629.2	  527.2	 9517.0	...
8583418	  628.4	  527.1	 9522.0	...
8583419	  627.4	  526.8	 9527.0	...
8583420	  627.0	  526.3	 9527.0	...
8583421	  626.7	  527.2	 9524.0	...
8583422	  626.4	  528.4	 9520.0	...
8583423	  626.3	  529.4	 9517.0	...
8583424	  626.2	  529.3	 9514.0	...
8583425	  626.1	  529.7	 9512.0	...
8583426	  626.3	  530.2	 9511.0	...
8583427	  626.5	  531.2	 9514.0	...
8583428	  627.0	  531.7	 9521.0	...
8583429	  627.5	  532.2	 9529.0	...
8583430	  627.9	  532.2	 9527.0	...
8583431	  628.3	  532.0	 9522.0	...
8583432	  628.4	  532.0	 9516.0	...
8583433	  628.5	  531.9	 9515.0	...
8583434	  628.4	  531.7	 9515.0	...
8583435	  628.3	  531.6	 9516.0	...
8583436	  627.9	  531.3	 9520.0	...
8583437	  627.6	  531.2	 9523.0	...
8583438	  628.2	  532.0	 9518.0	...
8583439	  629.1	  533.0	 9511.0	...
8583440	  629.5	  533.5	 9510.0	...
8583441	  629.2	  533.1	 9517.0	...
8583442	  628.8	  532.6	 9521.0	...
8583443	  629.3	  532.6	 9517.0	...
8583444	  629.8	  532.6	 9512.0	...
8583445	  630.2	  532.2	 9511.0	...
8583446	  629.7	  532.0	 9511.0	...
8583447	  629.0	  532.5	 9507.0	...
8583448	  628.4	  533.4	 9503.0	...
8583449	  628.6	  533.6	 9497.0	...
8583450	  628.4	  533.1	 9496.0	...
8583451	  628.1	  532.6	 9497.0	...
8583452	  627.8	  532.1	 9504.0	...
8583453	  627.8	  531.6	 9510.0	...
8583454	  627.9	  531.1	 9516.0	...
8583455	  628.3	  531.0	 9517.0	...
8583456	  628.8	  531.0	 9518.0	...
8583457	  629.4	  531.3	 9516.0	...
8583458	  629.5	  531.8	 9514.0	...
8583459	  629.1	  532.3	 9513.0	...
8583460	  628.7	  531.9	 9514.0	...
8583461	  628.8	  531.2	 9513.0	...
8583462	  629.4	  530.5	 9510.0	...
8583463	  630.0	  531.5	 9506.0	...
8583464	  630.4	  532.6	 9501.0	...
8583465	  630.1	  533.8	 9497.0	...
8583466	  629.8	  534.0	 9495.0	...
8583467	  629.4	  533.3	 9488.0	...
8583468	  630.2	  532.2	 9482.0	...
8583469	  630.7	  530.8	 9481.0	...
8583470	  631.5	  530.2	 9486.0	...
8583471	  631.7	  529.8	 9490.0	...
8583472	  631.6	  529.7	 9489.0	...
8583473	  630.4	  529.8	 9488.0	...
8583474	  629.2	  530.2	 9487.0	...
8583475	  629.1	  530.8	 9492.0	...
8583476	  629.9	  531.3	 9498.0	...
8583477	  630.8	  531.4	 9494.0	...
8583478	  630.6	  531.3	 9485.0	...
8583479	  630.5	  531.1	 9478.0	...
8583480	  630.4	  531.6	 9480.0	...
8583481	  630.7	  532.1	 9479.0	...
8583482	  631.0	  532.6	 9472.0	...
8583483	  631.1	  532.6	 9467.0	...
8583484	  631.5	  532.7	 9467.0	...
8583485	  631.8	  532.2	 9470.0	...
8583486	  631.3	  531.9	 9476.0	...
8583487	  630.6	  531.7	 9480.0	...
8583488	  629.9	  532.0	 9483.0	...
8583489	  629.9	  532.1	 9483.0	...
8583490	  630.2	  532.0	 9487.0	...
8583491	  630.4	  532.0	 9491.0	...
8583492	  630.2	  532.1	 9494.0	...
8583493	  629.6	  531.9	 9492.0	...
8583494	  629.0	  531.7	 9488.0	...
8583495	  628.8	  531.3	 9486.0	...
8583496	  628.6	  531.1	 9482.0	...
8583497	  628.4	  531.0	 9478.0	...
8583498	  628.4	  531.0	 9474.0	...
8583499	  628.5	  531.0	 9473.0	...
8583500	  628.6	  530.9	 9474.0	...
8583501	  628.5	  530.8	 9473.0	...
8583502	  628.5	  530.9	 9471.0	...
8583503	  629.2	  530.9	 9462.0	...
8583504	  630.1	  530.8	 9455.0	...
8583505	  631.0	  531.1	 9448.0	...
8583506	  631.1	  531.6	 9448.0	...
8583507	  631.2	  532.0	 9448.0	...
8583508	  631.1	  531.5	 9451.0	...
8583509	  630.8	  531.1	 9453.0	...
8583510	  630.5	  531.5	 9455.0	...
8583511	  630.4	  532.4	 9449.0	...
8583512	  630.5	  533.4	 9443.0	...
8583513	  630.5	  533.4	 9441.0	...
8583514	  630.8	  532.9	 9445.0	...
8583515	  631.1	  532.6	 9450.0	...
8583516	  630.6	  532.3	 9452.0	...
8583517	  630.0	  532.7	 9450.0	...
8583518	  629.4	  532.9	 9447.0	...
8583519	  629.5	  533.0	 9441.0	...
8583520	  629.7	  533.2	 9439.0	...
8583521	  629.7	  533.5	 9437.0	...
8583522	  629.8	  533.7	 9433.0	...
8583523	  629.9	  533.8	 9428.0	...
8583524	  630.1	  533.6	 9424.0	...
8583525	  630.5	  533.2	 9425.0	...
8583526	  630.8	  532.4	 9427.0	...
8583527	  630.9	  531.7	 9427.0	...
8583528	  630.8	  532.0	 9425.0	...
8583529	  630.9	  532.9	 9420.0	...
8583530	  631.2	  533.9	 9417.0	...
8583531	  631.1	  533.4	 9415.0	...
8583532	  630.9	  532.5	 9415.0	...
8583533	  630.7	  531.7	 9417.0	...
8583534	  630.5	  531.8	 9418.0	...
8583535	  630.5	  531.8	 9419.0	...
8583536	  630.5	  532.2	 9419.0	...
8583537	  630.4	  532.7	 9417.0	...
8583538	  630.1	  533.1	 9415.0	...
8583539	  630.2	  533.1	 9414.0	...
8583540	  630.6	  532.4	 9419.0	...
8583541	  631.0	  531.6	 9425.0	...
8583542	  630.9	  530.9	 9421.0	...
8583543	  630.8	  530.9	 9410.0	...
8583544	  630.6	  531.2	 9399.0	...
8583545	  630.4	  532.2	 9396.0	...
8583546	  630.4	  533.2	 9396.0	...
8583547	  630.5	  533.9	 9394.0	...
8583548	  630.4	  534.1	 9392.0	...
8583549	  630.3	  534.8	 9392.0	...
8583550	  629.8	  535.6	 9393.0	...
8583551	  629.2	  535.0	 9400.0	...
8583552	  628.6	  534.2	 9406.0	...
8583553	  628.3	  533.3	 9410.0	...
8583554	  628.2	  533.5	 9408.0	...
8583555	  628.3	  533.6	 9409.0	...
8583556	  628.6	  533.4	 9409.0	...
8583557	  628.9	  533.3	 9408.0	...
8583558	  629.2	  533.0	 9405.0	...
8583559	  629.0	  532.8	 9408.0	...
8583560	  628.6	  532.7	 9412.0	...
8583561	  627.9	  532.8	 9417.0	...
8583562	  627.5	  532.8	 9417.0	...
8583563	  627.3	  532.9	 9410.0	...
8583564	  627.3	  533.0	 9403.0	...
8583565	  627.7	  533.4	 9398.0	...
8583566	  628.2	  533.4	 9400.0	...
8583567	  628.7	  533.4	 9405.0	...
8583568	  628.9	  533.0	 9407.0	...
8583569	  628.8	  532.9	 9409.0	...
8583570	  628.7	  533.1	 9402.0	...
8583571	  628.7	  533.6	 9394.0	...
8583572	  628.7	  534.0	 9387.0	...
8583573	  628.5	  534.0	 9393.0	...
8583574	  627.8	  534.0	 9401.0	...
8583575	  627.1	  533.9	 9409.0	...
8583576	  626.5	  533.8	 9409.0	...
8583577	  626.6	  533.7	 9406.0	...
8583578	  627.1	  532.9	 9402.0	...
8583579	  627.6	  532.1	 9399.0	...
8583580	  627.9	  531.3	 9399.0	...
8583581	  627.8	  531.4	 9398.0	...
8583582	  627.8	  531.5	 9397.0	...
8583583	  628.1	  531.9	 9397.0	...
8583584	  628.3	  532.3	 9399.0	...
8583585	  628.5	  532.8	 9400.0	...
8583586	  628.1	  533.0	 9400.0	...
8583587	  627.9	  533.2	 9400.0	...
8583588	  627.7	  533.3	 9399.0	...
8583589	  628.0	  533.5	 9399.0	...
8583590	  628.4	  533.4	 9398.0	...
8583591	  628.7	  533.4	 9396.0	...
8583592	  628.6	  533.2	 9390.0	...
8583593	  628.5	  532.8	 9386.0	...
8583594	  628.0	  531.7	 9384.0	...
8583595	  627.6	  530.9	 9390.0	...
8583596	  627.4	  530.8	 9396.0	...
8583597	  627.6	  531.2	 9393.0	...
8583598	  627.9	  532.2	 9387.0	...
8583599	  628.4	  532.6	 9376.0	...
8583600	  628.9	  532.9	 9371.0	...
8583601	  628.6	  531.8	 9364.0	...
8583602	  627.8	  530.9	 9362.0	...
8583603	  627.5	  530.8	 9367.0	...
8583604	  627.9	  531.6	 9375.0	...
8583605	  628.3	  532.5	 9383.0	...
8583606	  628.7	  532.6	 9381.0	...
8583607	  629.2	  532.7	 9378.0	...
8583608	  629.5	  532.8	 9374.0	...
8583609	  629.3	  532.8	 9372.0	...
8583610	  629.1	  532.7	 9369.0	...
8583611	  629.0	  532.5	 9367.0	...
8583612	  629.1	  532.4	 9370.0	...
8583613	  629.2	  532.5	 9375.0	...
8583614	  628.8	  532.6	 9381.0	...
8583615	  628.4	  532.8	 9382.0	...
8583616	  628.2	  534.3	 9376.0	...
8583617	  628.7	  535.7	 9367.0	...
8583618	  629.0	  536.3	 9359.0	...
8583619	  629.0	  535.6	 9359.0	...
8583620	  628.6	  534.9	 9361.0	...
8583621	  628.3	  533.8	 9363.0	...
8583622	  628.0	  532.7	 9365.0	...
8583623	  627.9	  531.6	 9370.0	...
8583624	  628.0	  531.6	 9375.0	...
8583625	  627.6	  531.7	 9379.0	...
8583626	  627.0	  531.9	 9379.0	...
8583627	  626.9	  531.9	 9378.0	...
8583628	  627.2	  532.3	 9378.0	...
8583629	  627.6	  532.6	 9376.0	...
8583630	  627.6	  533.0	 9375.0	...
8583631	  627.7	  533.0	 9377.0	...
8583632	  627.7	  533.0	 9380.0	...
8583633	  627.7	  532.5	 9384.0	...
8583634	  627.4	  531.9	 9382.0	...
8583635	  626.9	  531.2	 9380.0	...
8583636	  626.6	  531.1	 9378.0	...
8583637	  627.3	  530.8	 9370.0	...
8583638	  628.3	  530.7	 9363.0	...
8583639	  628.9	  530.8	 9361.0	...
8583640	  628.7	  531.1	 9364.0	...
8583641	  628.6	  531.5	 9367.0	...
8583642	  628.9	  531.6	 9365.0	...
8583643	  628.6	  531.1	 9370.0	...
8583644	  627.9	  530.7	 9374.0	...
8583645	  627.2	  531.0	 9377.0	...
8583646	  627.1	  531.8	 9378.0	...
8583647	  627.2	  532.8	 9376.0	...
8583648	  627.2	  533.1	 9375.0	...
8583649	  627.2	  533.3	 9377.0	...
8583650	  627.3	  533.2	 9380.0	...
8583651	  627.4	  533.1	 9381.0	...
8583652	  627.2	  532.6	 9378.0	...
8583653	  626.9	  531.9	 9376.0	...
8583654	  626.7	  531.2	 9377.0	...
8583655	  626.7	  531.0	 9378.0	...
8583656	  627.0	  530.9	 9376.0	...
8583657	  627.3	  530.9	 9374.0	...
8583658	  627.7	  530.7	 9373.0	...
8583659	  626.9	  530.7	 9378.0	...
8583660	  626.0	  530.7	 9383.0	...
8583661	  625.7	  530.8	 9389.0	...
8583662	  626.3	  530.8	 9391.0	...
8583663	  626.2	  530.8	 9393.0	...
8583664	  625.6	  531.1	 9391.0	...
8583665	  625.3	  531.5	 9388.0	...
8583666	  625.6	  531.8	 9386.0	...
8583667	  625.9	  531.7	 9389.0	...
8583668	  625.7	  531.2	 9393.0	...
8583669	  625.6	  530.7	 9394.0	...
8583670	  625.6	  530.6	 9388.0	...
8583671	  625.5	  531.4	 9383.0	...
8583672	  625.3	  532.1	 9380.0	...
8583673	  625.1	  532.5	 9382.0	...
8583674	  625.0	  532.0	 9383.0	...
8583675	  625.2	  531.5	 9383.0	...
8583676	  625.3	  531.4	 9384.0	...
8583677	  625.2	  531.6	 9384.0	...
8583678	  626.1	  531.7	 9383.0	...
8583679	  627.1	  531.5	 9381.0	...
8583680	  628.0	  531.5	 9380.0	...
8583681	  627.6	  531.5	 9377.0	...
8583682	  627.1	  531.4	 9374.0	...
8583683	  626.7	  531.3	 9376.0	...
8583684	  626.6	  531.2	 9380.0	...
8583685	  626.4	  530.6	 9383.0	...
8583686	  626.1	  529.9	 9384.0	...
8583687	  626.4	  529.0	 9384.0	...
8583688	  626.9	  528.9	 9380.0	...
8583689	  627.4	  529.3	 9375.0	...
8583690	  626.9	  529.9	 9371.0	...
8583691	  626.4	  530.5	 9372.0	...
8583692	  625.7	  530.5	 9374.0	...
8583693	  625.6	  530.9	 9377.0	...
8583694	  625.4	  531.2	 9381.0	...
8583695	  625.4	  531.6	 9384.0	...
8583696	  625.1	  531.6	 9387.0	...
8583697	  625.0	  531.7	 9388.0	...
8583698	  624.8	  531.8	 9389.0	...
8583699	  624.8	  531.7	 9390.0	...
8583700	  625.4	  531.4	 9388.0	...
8583701	  626.0	  531.1	 9387.0	...
8583702	  626.5	  531.3	 9387.0	...
8583703	  626.3	  531.8	 9388.0	...
8583704	  627.6	  532.1	 9378.0	...
8583705	  629.1	  531.8	 9368.0	...
8583706	  629.9	  530.9	 9358.0	...
8583707	  628.9	  530.0	 9362.0	...
8583708	  628.0	  529.5	 9365.0	...
8583709	  627.4	  529.4	 9371.0	...
8583710	  627.2	  529.2	 9373.0	...
8583711	  626.5	  529.1	 9375.0	...
8583712	  626.1	  529.3	 9375.0	...
8583713	  625.7	  529.8	 9372.0	...
8583714	  625.7	  530.2	 9369.0	...
8583715	  625.6	  529.8	 9366.0	...
8583716	  625.9	  529.2	 9367.0	...
8583717	  626.1	  528.4	 9367.0	...
8583718	  626.3	  527.4	 9365.0	...
8583719	  626.4	  526.8	 9361.0	...
8583720	  626.4	  526.4	 9358.0	...
8583721	  626.4	  526.8	 9353.0	...
8583722	  626.3	  527.0	 9351.0	...
8583723	  626.3	  527.0	 9357.0	...
8583724	  626.5	  526.8	 9366.0	...
8583725	  626.6	  526.7	 9374.0	...
8583726	  626.5	  526.6	 9379.0	...
8583727	  626.1	  526.5	 9382.0	...
8583728	  625.8	  526.0	 9386.0	...
8583729	  625.7	  525.6	 9389.0	...
8583730	  625.7	  525.1	 9392.0	...
8583731	  625.9	  525.1	 9406.0	...
8583732	  626.1	  525.2	 9416.0	...
8583733	  626.2	  525.4	 9426.0	...
8583734	  626.3	  525.8	 9425.0	...
8583735	  626.3	  526.2	 9422.0	...
8583736	  625.8	  527.2	 9417.0	...
8583737	  625.8	  528.6	 9411.0	...
8583738	  625.6	  529.3	 9409.0	...
8583739	  626.2	  529.0	 9408.0	...
8583740	  626.2	  528.1	 9411.0	...
8583741	  626.2	  527.1	 9414.0	...
8583742	  626.0	  526.6	 9418.0	...
8583743	  625.9	  526.2	 9419.0	...
8583744	  625.3	  526.4	 9420.0	...
8583745	  624.9	  526.5	 9420.0	...
8583746	  624.7	  527.2	 9415.0	...
8583747	  625.3	  527.8	 9408.0	...
8583748	  626.2	  528.4	 9397.0	...
8583749	  627.0	  528.4	 9391.0	...
8583750	  627.8	  527.9	 9393.0	...
8583751	  628.3	  527.4	 9401.0	...
8583752	  628.9	  526.8	 9408.0	...
8583753	  628.3	  526.9	 9405.0	...
8583754	  627.6	  527.2	 9400.0	...
8583755	  626.8	  527.4	 9403.0	...
8583756	  626.2	  527.5	 9411.0	...
8583757	  625.7	  527.7	 9421.0	...
8583758	  625.1	  527.9	 9423.0	...
8583759	  625.0	  527.8	 9424.0	...
8583760	  625.2	  527.7	 9424.0	...
8583761	  625.5	  527.8	 9426.0	...
8583762	  626.0	  527.9	 9427.0	...
8583763	  626.4	  527.9	 9428.0	...
8583764	  626.8	  527.3	 9425.0	...
8583765	  627.0	  526.4	 9424.0	...
8583766	  626.9	  525.7	 9425.0	...
8583767	  626.8	  525.3	 9427.0	...
8583768	  626.8	  525.2	 9430.0	...
8583769	  625.7	  525.2	 9434.0	...
8583770	  624.5	  525.4	 9438.0	...
8583771	  623.8	  525.6	 9440.0	...
8583772	  624.6	  525.5	 9439.0	...
8583773	  625.4	  526.1	 9437.0	...
8583774	  625.9	  526.8	 9435.0	...
8583775	  626.4	  527.4	 9431.0	...
8583776	  626.9	  527.3	 9426.0	...
8583777	  626.7	  526.8	 9422.0	...
8583778	  626.3	  526.2	 9429.0	...
8583779	  626.2	  526.0	 9437.0	...
8583780	  626.8	  527.0	 9438.0	...
8583781	  627.3	  528.0	 9431.0	...
8583782	  627.5	  528.6	 9421.0	...
8583783	  627.7	  527.7	 9419.0	...
8583784	  627.9	  526.8	 9427.0	...
8583785	  628.0	  525.9	 9437.0	...
8583786	  628.1	  525.9	 9447.0	...
8583787	  628.3	  525.9	 9449.0	...
8583788	  627.9	  524.7	 9455.0	...
8583789	  627.4	  523.5	 9461.0	...
8583790	  627.2	  523.1	 9454.0	...
8583791	  627.4	  524.2	 9442.0	...
8583792	  627.1	  525.4	 9431.0	...
8583793	  626.7	  525.6	 9435.0	...
8583794	  626.2	  525.7	 9439.0	...
8583795	  626.2	  525.5	 9443.0	...
8583796	  627.0	  525.4	 9441.0	...
8583797	  627.7	  525.2	 9439.0	...
8583798	  628.6	  525.0	 9445.0	...
8583799	  628.8	  524.9	 9452.0	...
8583800	  628.4	  525.1	 9459.0	...
8583801	  627.7	  525.3	 9458.0	...
8583802	  626.9	  525.3	 9457.0	...
8583803	  626.8	  525.2	 9455.0	...
8583804	  626.5	  525.3	 9451.0	...
8583805	  626.4	  525.4	 9448.0	...
8583806	  626.4	  525.4	 9444.0	...
8583807	  626.7	  525.7	 9442.0	...
8583808	  627.1	  526.0	 9438.0	...
8583809	  627.4	  526.4	 9434.0	...
8583810	  627.6	  525.8	 9452.0	...
8583811	  627.8	  525.1	 9473.0	...
8583812	  627.8	  524.5	 9489.0	...
8583813	  627.8	  524.7	 9485.0	...
8583814	  628.1	  524.8	 9481.0	...
8583815	  628.4	  524.6	 9477.0	...
8583816	  628.2	  524.4	 9473.0	...
8583817	  627.6	  524.3	 9469.0	...
8583818	  627.1	  524.2	 9469.0	...
8583819	  627.1	  523.9	 9471.0	...
8583820	  627.2	  524.4	 9473.0	...
8583821	  627.2	  525.1	 9475.0	...
8583822	  627.2	  525.7	 9480.0	...
8583823	  626.6	  524.9	 9485.0	...
8583824	  625.8	  524.1	 9489.0	...
8583825	  625.1	  523.5	 9485.0	...
8583826	  626.0	  524.0	 9478.0	...
8583827	  627.2	  524.6	 9473.0	...
8583828	  628.3	  525.1	 9481.0	...
8583829	  628.5	  525.2	 9492.0	...
8583830	  628.7	  525.1	 9502.0	...
8583831	  628.2	  525.3	 9499.0	...
8583832	  627.6	  525.6	 9496.0	...
8583833	  626.7	  524.3	 9492.0	...
8583834	  626.4	  522.7	 9490.0	...
8583835	  626.0	  521.8	 9494.0	...
8583836	  625.9	  522.3	 9499.0	...
8583837	  626.0	  522.8	 9500.0	...
8583838	  626.6	  522.9	 9495.0	...
8583839	  627.2	  523.2	 9497.0	...
8583840	  627.5	  523.5	 9507.0	...
8583841	  626.8	  523.9	 9517.0	...
8583842	  626.2	  524.3	 9519.0	...
8583843	  625.4	  523.7	 9520.0	...
8583844	  625.4	  522.8	 9518.0	...
8583845	  625.7	  522.9	 9515.0	...
8583846	  626.0	  523.8	 9512.0	...
8583847	  626.3	  524.9	 9512.0	...
8583848	  626.2	  525.1	 9516.0	...
8583849	  625.9	  525.0	 9520.0	...
8583850	  625.6	  524.8	 9523.0	...
8583851	  626.2	  524.3	 9524.0	...
8583852	  627.0	  524.0	 9519.0	...
8583853	  627.5	  523.5	 9515.0	...
8583854	  627.4	  523.4	 9516.0	...
8583855	  627.3	  523.4	 9522.0	...
8583856	  627.1	  523.6	 9528.0	...
8583857	  626.9	  523.3	 9529.0	...
8583858	  626.7	  523.2	 9527.0	...
8583859	  626.4	  523.0	 9524.0	...
MSG	8583860 0000 _ Experiment Start
8583860	  626.0	  523.0	 9521.0	...
8583861	  625.8	  522.8	 9523.0	...
8583862	  626.0	  522.5	 9529.0	...
8583863	  626.2	  522.5	 9533.0	...
8583864	  626.5	  522.4	 9535.0	...
8583865	  626.8	  522.2	 9533.0	...
8583866	  627.1	  522.0	 9534.0	...
8583867	  627.1	  521.4	 9535.0	...
8583868	  627.2	  520.8	 9537.0	...
8583869	  626.3	  520.2	 9545.0	...
8583870	  625.3	  520.1	 9554.0	...
8583871	  624.2	  520.1	 9560.0	...
8583872	  624.2	  520.1	 9551.0	...
8583873	  624.4	  520.4	 9541.0	...
8583874	  625.1	  520.7	 9533.0	...
8583875	  625.5	  521.0	 9543.0	...
8583876	  625.8	  520.9	 9555.0	...
8583877	  626.6	  520.6	 9564.0	...
8583878	  627.6	  520.3	 9563.0	...
8583879	  628.4	  520.1	 9562.0	...
8583880	  628.0	  521.1	 9559.0	...
8583881	  627.7	  522.1	 9552.0	...
8583882	  627.5	  523.1	 9546.0	...
8583883	  627.4	  522.9	 9545.0	...
8583884	  627.2	  522.1	 9548.0	...
8583885	  627.4	  521.4	 9549.0	...
8583886	  627.5	  520.9	 9551.0	...
8583887	  627.7	  521.2	 9552.0	...
8583888	  627.6	  521.2	 9553.0	...
8583889	  627.5	  520.9	 9553.0	...
8583890	  627.6	  520.3	 9553.0	...
8583891	  628.1	  521.1	 9556.0	...
8583892	  628.6	  522.2	 9560.0	...
8583893	  629.0	  523.4	 9564.0	...
8583894	  629.0	  523.6	 9564.0	...
8583895	  628.4	  522.9	 9570.0	...
8583896	  627.7	  522.2	 9578.0	...
8583897	  627.0	  521.2	 9584.0	...
8583898	  626.9	  520.9	 9583.0	...
8583899	  626.9	  520.7	 9582.0	...
8583900	  627.1	  520.7	 9582.0	...
8583901	  627.3	  520.7	 9580.0	...
8583902	  626.7	  520.7	 9578.0	...
8583903	  626.0	  520.8	 9585.0	...
8583904	  625.3	  520.8	 9593.0	...
8583905	  625.1	  519.9	 9602.0	...
8583906	  625.6	  518.9	 9598.0	...
8583907	  626.3	  517.9	 9594.0	...
8583908	  627.3	  517.7	 9591.0	...
8583909	  627.9	  519.2	 9592.0	...
8583910	  628.3	  521.1	 9592.0	...
8583911	  628.4	  523.0	 9591.0	...
8583912	  628.2	  523.2	 9589.0	...
8583913	  628.5	  523.1	 9588.0	...
8583914	  629.1	  522.9	 9587.0	...
8583915	  629.6	  522.8	 9586.0	...
8583916	  629.5	  522.3	 9587.0	...
8583917	  629.3	  521.7	 9588.0	...
8583918	  629.4	  521.1	 9582.0	...
8583919	  630.0	  520.9	 9575.0	...
8583920	  630.7	  520.6	 9575.0	...
8583921	  629.9	  520.5	 9584.0	...
8583922	  628.7	  520.2	 9593.0	...
8583923	  627.6	  520.0	 9594.0	...
8583924	  628.7	  519.6	 9596.0	...
8583925	  629.7	  519.4	 9595.0	...
8583926	  630.8	  519.5	 9594.0	...
8583927	  631.1	  520.0	 9593.0	...
8583928	  631.4	  520.8	 9592.0	...
8583929	  631.4	  521.3	 9591.0	...
8583930	  630.9	  521.3	 9593.0	...
8583931	  630.3	  521.0	 9597.0	...
8583932	  629.8	  520.9	 9600.0	...
8583933	  630.1	  521.0	 9596.0	...
8583934	  630.6	  520.9	 9592.0	...
8583935	  631.2	  520.9	 9591.0	...
8583936	  631.4	  521.0	 9597.0	...
8583937	  630.7	  519.9	 9607.0	...
8583938	  629.3	  518.9	 9613.0	...
8583939	  628.0	  518.9	 9617.0	...
8583940	  627.5	  519.9	 9618.0	...
8583941	  627.5	  521.0	 9622.0	...
8583942	  627.2	  520.9	 9626.0	...
8583943	  627.0	  520.7	 9628.0	...
8583944	  627.4	  520.3	 9627.0	...
8583945	  627.7	  520.0	 9623.0	...
8583946	  628.1	  519.6	 9621.0	...
8583947	  628.3	  519.3	 9622.0	...
8583948	  628.9	  520.0	 9620.0	...
8583949	  629.6	  520.8	 9617.0	...
8583950	  630.4	  521.2	 9615.0	...
8583951	  631.0	  520.6	 9616.0	...
8583952	  631.5	  520.1	 9617.0	...
8583953	  631.5	  520.0	 9621.0	...
8583954	  631.6	  519.9	 9625.0	...
8583955	  631.6	  519.5	 9628.0	...
8583956	  631.3	  519.2	 9627.0	...
8583957	  631.1	  519.1	 9628.0	...
8583958	  630.5	  519.2	 9628.0	...
8583959	  630.1	  519.5	 9628.0	...
8583960	  629.5	  519.7	 9625.0	...
8583961	  629.2	  519.9	 9624.0	...
8583962	  630.1	  519.8	 9623.0	...
8583963	  631.2	  519.7	 9624.0	...
8583964	  632.3	  519.6	 9625.0	...
8583965	  632.4	  519.4	 9627.0	...
8583966	  632.1	  519.3	 9627.0	...
8583967	  631.6	  519.3	 9627.0	...
8583968	  630.7	  519.6	 9635.0	...
8583969	  630.2	  519.8	 9647.0	...
8583970	  630.3	  519.9	 9659.0	...
8583971	  631.3	  520.6	 9660.0	...
8583972	  632.2	  521.2	 9658.0	...
8583973	  632.7	  521.8	 9657.0	...
8583974	  632.7	  521.7	 9657.0	...
8583975	  632.8	  521.0	 9656.0	...
8583976	  632.9	  520.4	 9659.0	...
8583977	  631.8	  520.0	 9668.0	...
8583978	  630.5	  520.3	 9677.0	...
8583979	  630.0	  520.6	 9674.0	...
8583980	  630.8	  520.3	 9666.0	...
8583981	  631.5	  519.2	 9662.0	...
8583982	  631.4	  518.2	 9664.0	...
8583983	  631.5	  518.3	 9665.0	...
8583984	  631.6	  518.8	 9657.0	...
8583985	  631.9	  519.3	 9650.0	...
8583986	  632.1	  519.3	 9646.0	...
8583987	  632.2	  519.2	 9653.0	...
8583988	  632.1	  519.0	 9661.0	...
8583989	  632.6	  518.9	 9667.0	...
8583990	  633.0	  519.1	 9673.0	...
8583991	  633.4	  519.2	 9678.0	...
8583992	  633.1	  518.7	 9684.0	...
8583993	  632.9	  518.1	 9685.0	...
8583994	  632.7	  517.5	 9676.0	...
8583995	  632.9	  518.7	 9665.0	...
8583996	  633.2	  519.8	 9654.0	...
8583997	  633.5	  520.8	 9659.0	...
8583998	  633.6	  520.1	 9666.0	...
8583999	  633.6	  519.7	 9672.0	...
8584000	  633.7	  519.4	 9669.0	...
8584001	  633.8	  519.4	 9667.0	...
8584002	  633.9	  519.3	 9666.0	...
8584003	  633.9	  518.9	 9666.0	...
8584004	  633.8	  518.7	 9660.0	...
8584005	  634.6	  518.8	 9654.0	...
8584006	  635.3	  519.2	 9649.0	...
8584007	  635.9	  518.7	 9656.0	...
8584008	  635.6	  517.9	 9663.0	...
8584009	  635.0	  517.0	 9670.0	...
8584010	  634.7	  517.8	 9670.0	...
8584011	  634.4	  518.5	 9670.0	...
8584012	  634.4	  519.1	 9669.0	...
8584013	  634.3	  519.1	 9668.0	...
8584014	  634.3	  519.1	 9666.0	...
8584015	  634.2	  519.1	 9675.0	...
8584016	  633.9	  518.9	 9683.0	...
8584017	  633.6	  518.7	 9692.0	...
8584018	  633.5	  518.7	 9691.0	...
8584019	  633.5	  518.9	 9689.0	...
8584020	  633.9	  519.1	 9682.0	...
8584021	  634.2	  518.9	 9675.0	...
8584022	  634.5	  518.4	 9670.0	...
8584023	  634.4	  517.8	 9673.0	...
8584024	  634.4	  517.6	 9682.0	...
8584025	  634.5	  517.9	 9692.0	...
8584026	  634.7	  518.1	 9697.0	...
8584027	  635.1	  518.1	 9696.0	...
8584028	  635.4	  518.1	 9695.0	...
8584029	  635.5	  518.0	 9693.0	...
8584030	  635.2	  518.6	 9689.0	...
8584031	  634.8	  519.2	 9685.0	...
8584032	  634.1	  519.7	 9689.0	...
8584033	  633.7	  519.6	 9693.0	...
8584034	  633.4	  519.3	 9697.0	...
8584035	  633.3	  517.8	 9696.0	...
8584036	  633.2	  516.3	 9697.0	...
8584037	  633.1	  515.1	 9703.0	...
8584038	  632.9	  515.5	 9709.0	...
8584039	  632.7	  516.8	 9714.0	...
8584040	  632.6	  517.9	 9713.0	...
8584041	  633.9	  518.7	 9700.0	...
8584042	  635.2	  518.4	 9688.0	...
8584043	  635.9	  518.0	 9688.0	...
8584044	  635.3	  517.8	 9699.0	...
8584045	  634.8	  517.9	 9712.0	...
8584046	  634.0	  517.6	 9712.0	...
8584047	  633.1	  517.3	 9713.0	...
8584048	  632.3	  517.3	 9713.0	...
8584049	  632.6	  517.6	 9713.0	...
8584050	  632.8	  517.9	 9713.0	...
8584051	  632.9	  517.7	 9716.0	...
8584052	  634.2	  517.2	 9720.0	...
8584053	  635.1	  516.9	 9717.0	...
8584054	  635.8	  516.7	 9710.0	...
8584055	  635.1	  517.0	 9712.0	...
8584056	  634.3	  517.2	 9720.0	...
8584057	  633.7	  517.2	 9729.0	...
8584058	  633.4	  517.0	 9729.0	...
8584059	  633.9	  517.1	 9727.0	...
8584060	  634.4	  517.3	 9724.0	...
8584061	  634.3	  517.5	 9721.0	...
8584062	  633.9	  517.6	 9725.0	...
8584063	  633.4	  517.5	 9730.0	...
8584064	  633.3	  517.4	 9723.0	...
8584065	  633.2	  517.4	 9712.0	...
8584066	  633.3	  517.6	 9708.0	...
8584067	  633.2	  517.8	 9716.0	...
8584068	  633.1	  517.9	 9723.0	...
8584069	  632.8	  517.8	 9721.0	...
8584070	  633.0	  518.0	 9720.0	...
8584071	  633.2	  518.3	 9722.0	...
8584072	  633.4	  518.7	 9726.0	...
8584073	  633.9	  518.9	 9730.0	...
MSG	8584074 0000 _ Number On
8584074	  634.5	  519.2	 9725.0	...
8584075	  634.8	  519.5	 9719.0	...
8584076	  634.7	  519.6	 9715.0	...
8584077	  634.5	  519.5	 9718.0	...
8584078	  634.8	  519.2	 9721.0	...
8584079	  635.0	  518.9	 9722.0	...
8584080	  635.2	  518.7	 9721.0	...
8584081	  635.0	  518.6	 9719.0	...
8584082	  635.1	  518.5	 9719.0	...
8584083	  635.1	  518.6	 9722.0	...
8584084	  634.6	  519.0	 9726.0	...
8584085	  634.0	  519.4	 9728.0	...
8584086	  633.4	  519.5	 9730.0	...
8584087	  633.3	  519.5	 9731.0	...
8584088	  633.1	  519.2	 9730.0	...
8584089	  633.8	  518.7	 9727.0	...
8584090	  634.5	  517.9	 9726.0	...
8584091	  635.3	  517.4	 9726.0	...
8584092	  635.5	  517.8	 9726.0	...
8584093	  635.7	  518.6	 9726.0	...
8584094	  635.4	  519.6	 9727.0	...
8584095	  634.7	  519.8	 9726.0	...
8584096	  633.8	  518.5	 9724.0	...
8584097	  633.2	  517.0	 9721.0	...
8584098	  633.5	  515.7	 9722.0	...
8584099	  634.1	  515.9	 9722.0	...
8584100	  634.7	  516.2	 9733.0	...
8584101	  634.7	  516.4	 9743.0	...
8584102	  634.8	  517.4	 9750.0	...
8584103	  634.8	  518.3	 9743.0	...
8584104	  634.9	  518.8	 9736.0	...
8584105	  634.9	  518.5	 9735.0	...
8584106	  634.9	  518.2	 9738.0	...
8584107	  635.3	  518.1	 9737.0	...
8584108	  635.7	  517.9	 9732.0	...
8584109	  635.4	  518.4	 9740.0	...
8584110	  633.9	  519.1	 9753.0	...
8584111	  632.5	  519.9	 9762.0	...
8584112	  632.3	  519.8	 9760.0	...
8584113	  633.1	  519.5	 9757.0	...
8584114	  633.8	  519.2	 9756.0	...
8584115	  633.6	  519.0	 9755.0	...
8584116	  633.2	  518.6	 9759.0	...
8584117	  632.8	  518.1	 9764.0	...
8584118	  632.6	  517.7	 9760.0	...
8584119	  632.7	  517.7	 9751.0	...
8584120	  633.3	  517.7	 9741.0	...
8584121	  633.8	  517.7	 9739.0	...
8584122	  634.4	  517.8	 9737.0	...
8584123	  634.5	  518.0	 9741.0	...
8584124	  634.6	  518.1	 9748.0	...
8584125	  634.6	  518.2	 9757.0	...
8584126	  634.0	  518.1	 9764.0	...
8584127	  633.4	  518.2	 9771.0	...
8584128	  633.3	  518.3	 9775.0	...
8584129	  633.8	  518.6	 9768.0	...
8584130	  634.2	  518.9	 9758.0	...
8584131	  634.1	  518.4	 9749.0	...
8584132	  633.9	  517.8	 9751.0	...
8584133	  633.6	  517.1	 9753.0	...
8584134	  633.4	  517.3	 9754.0	...
8584135	  633.5	  517.2	 9756.0	...
8584136	  633.9	  517.2	 9758.0	...
8584137	  634.3	  517.0	 9761.0	...
8584138	  634.4	  517.0	 9762.0	...
8584139	  633.9	  517.0	 9761.0	...
8584140	  633.5	  517.0	 9760.0	...
8584141	  632.9	  516.9	 9757.0	...
8584142	  632.6	  516.5	 9761.0	...
8584143	  632.5	  516.1	 9765.0	...
8584144	  632.7	  516.0	 9768.0	...
8584145	  633.0	  516.2	 9765.0	...
8584146	  633.2	  516.9	 9764.0	...
8584147	  633.6	  517.4	 9762.0	...
8584148	  633.9	  517.9	 9760.0	...
8584149	  634.0	  518.0	 9760.0	...
8584150	  634.0	  518.2	 9760.0	...
8584151	  634.2	  518.4	 9757.0	...
8584152	  634.8	  518.4	 9753.0	...
8584153	  635.2	  518.5	 9750.0	...
8584154	  635.3	  518.5	 9752.0	...
8584155	  635.1	  518.8	 9753.0	...
8584156	  635.0	  519.2	 9754.0	...
8584157	  635.2	  520.0	 9754.0	...
8584158	  635.1	  520.5	 9754.0	...
8584159	  634.8	  521.0	 9756.0	...
8584160	  634.5	  520.9	 9757.0	...
8584161	  634.4	  520.1	 9760.0	...
8584162	  634.5	  519.3	 9762.0	...
8584163	  634.5	  518.1	 9764.0	...
8584164	  634.3	  517.6	 9761.0	...
8584165	  634.2	  517.3	 9758.0	...
8584166	  634.1	  517.7	 9756.0	...
8584167	  634.2	  518.2	 9759.0	...
8584168	  634.3	  518.7	 9763.0	...
8584169	  634.8	  518.9	 9765.0	...
8584170	  635.4	  519.0	 9766.0	...
8584171	  636.3	  519.0	 9763.0	...
8584172	  636.4	  518.3	 9760.0	...
8584173	  636.4	  517.5	 9758.0	...
8584174	  635.1	  516.5	 9764.0	...
8584175	  633.9	  516.3	 9771.0	...
8584176	  633.6	  516.0	 9778.0	...
8584177	  634.3	  515.8	 9779.0	...
8584178	  635.2	  516.3	 9780.0	...
8584179	  635.2	  517.0	 9777.0	...
8584180	  635.2	  517.7	 9772.0	...
8584181	  635.1	  517.8	 9766.0	...
8584182	  635.1	  517.9	 9771.0	...
8584183	  635.1	  517.9	 9777.0	...
8584184	  635.0	  517.9	 9783.0	...
8584185	  635.0	  517.9	 9783.0	...
8584186	  635.0	  517.6	 9784.0	...
8584187	  634.7	  516.3	 9785.0	...
8584188	  634.7	  514.9	 9785.0	...
8584189	  635.0	  515.3	 9785.0	...
8584190	  635.3	  516.8	 9784.0	...
8584191	  635.5	  518.0	 9775.0	...
8584192	  635.3	  517.6	 9766.0	...
8584193	  635.0	  516.8	 9766.0	...
8584194	  634.8	  516.1	 9775.0	...
8584195	  634.7	  515.0	 9784.0	...
8584196	  634.7	  514.4	 9786.0	...
8584197	  634.7	  514.8	 9789.0	...
8584198	  634.6	  515.9	 9793.0	...
8584199	  634.6	  517.0	 9789.0	...
8584200	  635.1	  517.0	 9785.0	...
8584201	  635.8	  517.0	 9780.0	...
8584202	  636.5	  517.0	 9780.0	...
8584203	  636.5	  516.9	 9780.0	...
8584204	  636.4	  517.0	 9779.0	...
8584205	  636.3	  517.1	 9779.0	...
8584206	  635.8	  516.3	 9779.0	...
8584207	  635.4	  515.4	 9785.0	...
8584208	  635.1	  514.1	 9789.0	...
8584209	  635.0	  513.9	 9791.0	...
8584210	  635.2	  513.7	 9791.0	...
8584211	  635.6	  514.5	 9793.0	...
8584212	  635.9	  514.9	 9796.0	...
8584213	  635.8	  515.3	 9797.0	...
8584214	  634.6	  515.3	 9798.0	...
8584215	  633.6	  515.6	 9797.0	...
8584216	  632.9	  515.7	 9794.0	...
8584217	  633.3	  516.5	 9792.0	...
8584218	  633.6	  517.4	 9794.0	...
8584219	  634.0	  517.7	 9797.0	...
8584220	  634.4	  517.0	 9794.0	...
8584221	  634.7	  516.1	 9788.0	...
8584222	  634.6	  515.7	 9786.0	...
8584223	  634.4	  515.4	 9792.0	...
8584224	  634.4	  515.3	 9797.0	...
8584225	  634.7	  515.9	 9795.0	...
8584226	  635.0	  516.4	 9793.0	...
8584227	  635.2	  515.9	 9791.0	...
8584228	  634.0	  515.0	 9793.0	...
8584229	  632.9	  515.8	 9797.0	...
8584230	  632.9	  517.5	 9802.0	...
8584231	  634.1	  519.6	 9799.0	...
8584232	  635.0	  520.0	 9793.0	...
8584233	  635.0	  519.8	 9786.0	...
8584234	  634.9	  519.2	 9786.0	...
8584235	  634.8	  518.3	 9786.0	...
8584236	  634.7	  518.1	 9787.0	...
EFIX R   8583414	8584236	823	  630.0	  524.8	   9550
SSACC R  8584237
8584237	  635.2	  517.5	 9795.0	...
8584238	  636.4	  516.8	 9802.0	...
8584239	  639.4	  515.8	 9806.0	...
8584240	  643.0	  515.1	 9802.0	...
8584241	  647.4	  514.6	 9797.0	...
8584242	  651.0	  514.2	 9794.0	...
8584243	  654.9	  513.5	 9789.0	...
8584244	  657.9	  512.8	 9782.0	...
8584245	  662.6	  511.9	 9775.0	...
8584246	  666.8	  511.4	 9772.0	...
8584247	  674.3	  510.1	 9770.0	...
8584248	  679.5	  508.8	 9769.0	...
8584249	  685.2	  507.4	 9769.0	...
8584250	  689.1	  506.6	 9759.0	...
8584251	  692.7	  506.1	 9746.0	...
8584252	  694.9	  506.0	 9733.0	...
8584253	  696.5	  506.2	 9732.0	...
ESACC R  8584237	8584253	17	  635.2	  517.5	  696.5	  506.2	   1.32	    102
SFIX R   8584254
8584254	  697.9	  506.4	 9733.0	...
8584255	  699.4	  506.7	 9733.0	...
8584256	  700.2	  506.9	 9725.0	...
8584257	  701.0	  507.0	 9719.0	...
8584258	  701.4	  506.8	 9720.0	...
8584259	  701.4	  507.0	 9726.0	...
8584260	  702.9	  507.2	 9732.0	...
8584261	  704.5	  507.4	 9731.0	...
8584262	  706.1	  507.2	 9732.0	...
8584263	  706.3	  506.3	 9733.0	...
8584264	  706.1	  505.4	 9736.0	...
8584265	  705.5	  504.2	 9738.0	...
8584266	  705.2	  504.0	 9740.0	...
8584267	  704.9	  503.8	 9735.0	...
8584268	  705.1	  504.1	 9730.0	...
8584269	  705.1	  504.3	 9729.0	...
8584270	  705.1	  504.5	 9731.0	...
8584271	  705.6	  504.6	 9731.0	...
8584272	  706.3	  504.7	 9729.0	...
8584273	  706.9	  504.6	 9725.0	...
8584274	  706.9	  504.1	 9722.0	...
8584275	  706.8	  503.6	 9717.0	...
8584276	  707.5	  504.5	 9715.0	...
8584277	  708.3	  506.0	 9718.0	...
8584278	  708.8	  507.5	 9726.0	...
8584279	  708.4	  507.5	 9734.0	...
8584280	  707.8	  506.4	 9737.0	...
8584281	  707.6	  505.4	 9736.0	...
8584282	  706.8	  504.4	 9735.0	...
8584283	  706.1	  504.7	 9734.0	...
8584284	  706.3	  504.7	 9734.0	...
8584285	  707.1	  504.6	 9736.0	...
8584286	  707.8	  503.5	 9738.0	...
8584287	  707.6	  502.5	 9742.0	...
8584288	  707.5	  502.4	 9745.0	...
8584289	  707.3	  503.3	 9747.0	...
8584290	  706.9	  504.3	 9748.0	...
8584291	  706.4	  504.4	 9739.0	...
8584292	  705.8	  504.2	 9730.0	...
8584293	  705.5	  503.9	 9720.0	...
8584294	  705.3	  504.4	 9720.0	...
8584295	  705.3	  505.0	 9728.0	...
8584296	  705.4	  505.7	 9737.0	...
8584297	  705.4	  505.8	 9745.0	...
8584298	  705.6	  505.5	 9742.0	...
8584299	  706.0	  505.3	 9736.0	...
8584300	  706.4	  505.0	 9731.0	...
8584301	  706.7	  505.0	 9727.0	...
8584302	  706.7	  504.9	 9726.0	...
8584303	  706.6	  504.4	 9732.0	...
8584304	  705.8	  503.9	 9738.0	...
8584305	  705.0	  503.6	 9745.0	...
8584306	  704.4	  503.5	 9746.0	...
8584307	  704.3	  503.6	 9744.0	...
8584308	  704.3	  503.7	 9740.0	...
8584309	  704.3	  503.8	 9736.0	...
8584310	  704.3	  504.3	 9735.0	...
8584311	  704.3	  505.0	 9735.0	...
8584312	  704.2	  505.6	 9736.0	...
8584313	  704.2	  505.8	 9738.0	...
8584314	  704.2	  505.7	 9740.0	...
8584315	  704.0	  505.6	 9742.0	...
8584316	  703.7	  505.3	 9742.0	...
8584317	  703.5	  505.0	 9743.0	...
8584318	  703.6	  504.7	 9744.0	...
8584319	  703.6	  504.7	 9746.0	...
8584320	  703.7	  505.6	 9741.0	...
8584321	  703.6	  506.5	 9735.0	...
8584322	  703.6	  506.5	 9728.0	...
8584323	  703.7	  505.6	 9726.0	...
8584324	  703.9	  505.0	 9724.0	...
8584325	  704.3	  505.8	 9725.0	...
8584326	  704.6	  506.5	 9723.0	...
8584327	  704.7	  507.1	 9722.0	...
8584328	  704.7	  507.2	 9721.0	...
8584329	  704.7	  507.3	 9721.0	...
8584330	  704.7	  506.8	 9721.0	...
8584331	  704.6	  505.9	 9722.0	...
8584332	  704.5	  505.0	 9724.0	...
8584333	  704.6	  505.2	 9725.0	...
8584334	  704.5	  505.9	 9723.0	...
8584335	  704.1	  506.3	 9719.0	...
8584336	  703.7	  505.9	 9715.0	...
8584337	  703.5	  505.4	 9716.0	...
8584338	  703.6	  505.2	 9719.0	...
8584339	  703.7	  505.1	 9721.0	...
8584340	  703.8	  505.0	 9723.0	...
8584341	  703.9	  504.7	 9722.0	...
8584342	  703.7	  504.1	 9720.0	...
8584343	  703.5	  503.5	 9719.0	...
8584344	  703.9	  505.0	 9714.0	...
8584345	  704.6	  506.8	 9709.0	...
8584346	  705.1	  506.7	 9703.0	...
8584347	  705.2	  504.6	 9700.0	...
8584348	  705.4	  503.4	 9699.0	...
8584349	  705.8	  504.2	 9703.0	...
8584350	  706.0	  505.2	 9708.0	...
8584351	  706.1	  505.5	 9706.0	...
8584352	  706.4	  505.8	 9696.0	...
8584353	  706.6	  506.1	 9686.0	...
8584354	  706.5	  506.2	 9686.0	...
8584355	  706.1	  506.3	 9694.0	...
8584356	  705.8	  506.3	 9702.0	...
8584357	  705.7	  506.3	 9709.0	...
8584358	  705.7	  507.3	 9711.0	...
8584359	  705.5	  508.2	 9706.0	...
8584360	  705.4	  509.1	 9698.0	...
8584361	  705.1	  508.5	 9690.0	...
8584362	  705.0	  507.8	 9690.0	...
8584363	  704.8	  507.2	 9693.0	...
8584364	  704.6	  506.5	 9694.0	...
8584365	  704.1	  506.1	 9694.0	...
8584366	  703.3	  505.7	 9704.0	...
8584367	  702.5	  505.7	 9716.0	...
8584368	  701.9	  505.4	 9728.0	...
8584369	  701.6	  505.1	 9728.0	...
8584370	  701.7	  505.0	 9727.0	...
8584371	  702.2	  505.6	 9724.0	...
8584372	  702.8	  506.1	 9722.0	...
8584373	  703.4	  506.5	 9721.0	...
8584374	  703.7	  506.9	 9722.0	...
8584375	  704.1	  507.1	 9720.0	...
8584376	  704.2	  507.1	 9718.0	...
8584377	  704.2	  506.7	 9717.0	...
MSG	8584378 0000 _ Number Off
8584378	  704.2	  506.3	 9718.0	...
8584379	  704.2	  505.9	 9720.0	...
8584380	  704.2	  505.4	 9721.0	...
8584381	  704.2	  505.2	 9722.0	...
8584382	  704.5	  505.2	 9722.0	...
8584383	  704.9	  505.5	 9722.0	...
8584384	  704.5	  505.7	 9722.0	...
8584385	  703.9	  505.8	 9722.0	...
8584386	  703.4	  505.3	 9723.0	...
8584387	  703.7	  504.7	 9723.0	...
8584388	  704.1	  505.9	 9719.0	...
8584389	  704.2	  507.7	 9717.0	...
8584390	  704.1	  508.5	 9714.0	...
8584391	  703.8	  507.5	 9707.0	...
8584392	  703.8	  506.4	 9701.0	...
8584393	  703.8	  506.4	 9694.0	...
8584394	  703.6	  507.7	 9696.0	...
8584395	  703.1	  509.1	 9698.0	...
8584396	  702.6	  510.4	 9700.0	...
8584397	  702.8	  510.2	 9701.0	...
8584398	  703.2	  508.8	 9702.0	...
8584399	  703.7	  507.4	 9703.0	...
8584400	  704.1	  506.3	 9701.0	...
8584401	  704.6	  506.5	 9700.0	...
8584402	  704.4	  506.7	 9703.0	...
8584403	  703.9	  506.8	 9708.0	...
8584404	  703.3	  506.7	 9712.0	...
8584405	  703.1	  506.7	 9711.0	...
8584406	  703.0	  507.1	 9705.0	...
8584407	  703.3	  507.6	 9697.0	...
8584408	  703.7	  508.0	 9689.0	...
8584409	  704.0	  507.8	 9686.0	...
8584410	  704.0	  506.5	 9687.0	...
8584411	  703.5	  505.2	 9690.0	...
8584412	  702.7	  505.0	 9692.0	...
8584413	  701.9	  505.8	 9693.0	...
8584414	  701.5	  506.4	 9705.0	...
8584415	  701.5	  506.1	 9717.0	...
8584416	  701.5	  505.9	 9729.0	...
8584417	  701.7	  506.0	 9726.0	...
8584418	  701.9	  506.1	 9722.0	...
8584419	  702.2	  506.1	 9718.0	...
8584420	  702.2	  505.9	 9715.0	...
8584421	  702.3	  505.6	 9713.0	...
8584422	  702.4	  505.1	 9711.0	...
8584423	  702.8	  504.9	 9710.0	...
8584424	  703.2	  505.6	 9709.0	...
8584425	  703.6	  506.6	 9708.0	...
8584426	  703.4	  507.2	 9707.0	...
8584427	  703.0	  506.7	 9704.0	...
8584428	  702.6	  506.3	 9701.0	...
8584429	  702.3	  506.5	 9698.0	...
8584430	  702.2	  506.7	 9696.0	...
8584431	  701.9	  507.0	 9696.0	...
8584432	  701.9	  507.1	 9699.0	...
8584433	  701.8	  507.3	 9705.0	...
8584434	  701.0	  507.5	 9713.0	...
8584435	  700.3	  507.6	 9714.0	...
8584436	  699.9	  507.7	 9709.0	...
8584437	  700.6	  507.5	 9705.0	...
8584438	  701.0	  507.4	 9704.0	...
8584439	  701.7	  507.4	 9706.0	...
8584440	  702.1	  507.0	 9707.0	...
8584441	  702.4	  506.7	 9709.0	...
8584442	  702.0	  506.6	 9700.0	...
8584443	  701.7	  506.8	 9691.0	...
8584444	  701.4	  507.0	 9680.0	...
8584445	  701.4	  508.1	 9679.0	...
8584446	  701.2	  509.2	 9682.0	...
8584447	  701.0	  510.3	 9686.0	...
8584448	  700.8	  510.1	 9690.0	...
8584449	  701.0	  509.5	 9689.0	...
8584450	  701.3	  509.0	 9688.0	...
8584451	  701.5	  508.2	 9688.0	...
8584452	  701.5	  507.5	 9689.0	...
8584453	  701.7	  506.7	 9689.0	...
8584454	  701.9	  506.2	 9690.0	...
8584455	  701.9	  506.1	 9692.0	...
8584456	  701.5	  505.9	 9694.0	...
8584457	  701.2	  506.0	 9696.0	...
8584458	  701.4	  506.5	 9695.0	...
8584459	  701.6	  507.0	 9694.0	...
8584460	  701.7	  507.4	 9700.0	...
8584461	  701.5	  507.4	 9706.0	...
8584462	  701.3	  507.0	 9709.0	...
8584463	  700.5	  506.8	 9707.0	...
8584464	  699.7	  506.4	 9706.0	...
8584465	  699.6	  506.1	 9708.0	...
8584466	  700.3	  506.3	 9697.0	...
8584467	  701.0	  506.8	 9685.0	...
8584468	  701.1	  508.2	 9673.0	...
8584469	  701.4	  509.1	 9675.0	...
8584470	  701.6	  509.6	 9676.0	...
8584471	  701.2	  509.2	 9676.0	...
8584472	  700.7	  508.8	 9687.0	...
8584473	  700.2	  508.5	 9696.0	...
8584474	  700.4	  508.3	 9705.0	...
8584475	  700.7	  508.0	 9702.0	...
8584476	  701.3	  507.1	 9700.0	...
8584477	  701.6	  506.4	 9698.0	...
8584478	  701.7	  506.7	 9697.0	...
8584479	  701.7	  508.0	 9695.0	...
8584480	  701.6	  509.3	 9691.0	...
8584481	  701.6	  509.5	 9687.0	...
8584482	  701.0	  509.1	 9689.0	...
8584483	  700.4	  508.7	 9696.0	...
8584484	  699.7	  508.6	 9704.0	...
8584485	  699.6	  508.3	 9707.0	...
8584486	  699.8	  508.1	 9706.0	...
8584487	  700.2	  507.7	 9704.0	...
8584488	  700.5	  507.3	 9703.0	...
8584489	  700.3	  507.0	 9704.0	...
8584490	  700.1	  506.8	 9705.0	...
8584491	  699.9	  506.7	 9705.0	...
8584492	  699.8	  506.6	 9705.0	...
8584493	  699.9	  506.5	 9703.0	...
8584494	  700.0	  506.8	 9702.0	...
8584495	  700.4	  507.1	 9707.0	...
8584496	  700.6	  506.8	 9713.0	...
8584497	  700.8	  506.2	 9713.0	...
8584498	  701.0	  506.4	 9707.0	...
8584499	  701.3	  507.2	 9702.0	...
8584500	  700.8	  508.3	 9703.0	...
8584501	  700.1	  508.5	 9703.0	...
8584502	  700.1	  508.1	 9702.0	...
8584503	  700.7	  507.4	 9704.0	...
8584504	  700.3	  507.1	 9708.0	...
8584505	  699.3	  507.5	 9712.0	...
8584506	  698.3	  507.9	 9714.0	...
8584507	  698.3	  507.9	 9718.0	...
8584508	  698.2	  507.1	 9723.0	...
8584509	  698.3	  506.2	 9723.0	...
8584510	  698.8	  506.5	 9715.0	...
8584511	  699.3	  507.7	 9706.0	...
8584512	  699.5	  507.8	 9704.0	...
8584513	  699.5	  506.3	 9709.0	...
8584514	  699.7	  504.8	 9710.0	...
8584515	  700.0	  505.1	 9709.0	...
8584516	  700.2	  506.0	 9706.0	...
8584517	  700.2	  506.8	 9708.0	...
8584518	  700.4	  506.8	 9713.0	...
8584519	  700.4	  506.5	 9722.0	...
8584520	  700.4	  506.5	 9728.0	...
8584521	  700.5	  506.6	 9724.0	...
8584522	  700.6	  506.8	 9718.0	...
8584523	  700.8	  507.0	 9712.0	...
8584524	  700.7	  507.3	 9708.0	...
8584525	  700.6	  507.5	 9703.0	...
8584526	  700.4	  507.7	 9700.0	...
8584527	  700.8	  507.7	 9703.0	...
8584528	  701.5	  507.7	 9706.0	...
8584529	  702.2	  507.6	 9705.0	...
8584530	  702.2	  507.0	 9704.0	...
8584531	  701.8	  506.4	 9703.0	...
8584532	  701.4	  505.9	 9704.0	...
8584533	  701.2	  505.8	 9706.0	...
8584534	  701.0	  505.8	 9703.0	...
8584535	  700.9	  506.4	 9699.0	...
8584536	  700.6	  507.4	 9693.0	...
8584537	  700.5	  508.4	 9691.0	...
8584538	  700.8	  508.7	 9693.0	...
8584539	  701.6	  508.6	 9699.0	...
8584540	  702.3	  508.0	 9708.0	...
8584541	  701.6	  506.9	 9712.0	...
8584542	  700.8	  505.9	 9713.0	...
8584543	  700.1	  505.8	 9712.0	...
8584544	  700.1	  506.1	 9712.0	...
8584545	  700.1	  505.7	 9714.0	...
8584546	  700.4	  505.0	 9716.0	...
8584547	  700.6	  504.3	 9716.0	...
8584548	  701.1	  504.4	 9716.0	...
8584549	  701.4	  505.2	 9705.0	...
8584550	  701.3	  505.9	 9695.0	...
8584551	  701.4	  507.4	 9690.0	...
8584552	  701.3	  508.2	 9696.0	...
8584553	  701.4	  508.5	 9702.0	...
8584554	  700.9	  508.4	 9702.0	...
8584555	  700.4	  508.2	 9705.0	...
8584556	  699.8	  508.1	 9708.0	...
8584557	  699.7	  507.2	 9711.0	...
8584558	  699.6	  506.5	 9717.0	...
8584559	  699.6	  506.3	 9724.0	...
8584560	  699.2	  506.4	 9729.0	...
8584561	  698.8	  506.3	 9725.0	...
8584562	  699.0	  506.5	 9717.0	...
8584563	  699.6	  506.8	 9711.0	...
8584564	  700.1	  506.5	 9713.0	...
8584565	  700.1	  506.0	 9719.0	...
8584566	  700.2	  505.5	 9726.0	...
8584567	  700.5	  505.5	 9726.0	...
8584568	  700.2	  505.6	 9726.0	...
8584569	  700.0	  505.7	 9726.0	...
8584570	  699.7	  505.8	 9726.0	...
8584571	  699.4	  505.8	 9725.0	...
8584572	  699.1	  505.8	 9724.0	...
8584573	  698.8	  505.8	 9722.0	...
8584574	  698.5	  505.9	 9721.0	...
8584575	  698.3	  505.7	 9718.0	...
8584576	  698.3	  505.4	 9718.0	...
8584577	  698.7	  505.5	 9717.0	...
8584578	  699.7	  505.8	 9717.0	...
8584579	  700.5	  506.2	 9715.0	...
8584580	  701.3	  506.8	 9713.0	...
8584581	  701.0	  507.3	 9711.0	...
8584582	  700.9	  507.6	 9710.0	...
8584583	  700.8	  507.3	 9711.0	...
8584584	  700.7	  507.4	 9717.0	...
8584585	  700.4	  507.4	 9722.0	...
8584586	  699.9	  507.3	 9727.0	...
8584587	  699.4	  506.5	 9728.0	...
8584588	  700.1	  505.5	 9727.0	...
MSG	8584589 0000 _ Number On
8584589	  701.1	  504.5	 9723.0	...
8584590	  702.0	  504.3	 9717.0	...
8584591	  701.3	  504.2	 9712.0	...
8584592	  700.5	  504.2	 9709.0	...
8584593	  700.2	  504.3	 9710.0	...
8584594	  700.4	  504.3	 9713.0	...
8584595	  700.6	  504.5	 9715.0	...
8584596	  700.6	  504.7	 9717.0	...
8584597	  700.5	  504.9	 9718.0	...
8584598	  700.6	  505.0	 9719.0	...
8584599	  701.0	  506.3	 9720.0	...
8584600	  701.1	  507.6	 9720.0	...
8584601	  701.1	  508.5	 9721.0	...
8584602	  700.5	  508.3	 9722.0	...
8584603	  700.2	  508.0	 9724.0	...
8584604	  700.1	  507.8	 9724.0	...
8584605	  700.3	  507.3	 9724.0	...
8584606	  701.0	  506.9	 9724.0	...
8584607	  701.7	  506.4	 9721.0	...
8584608	  702.3	  506.1	 9716.0	...
8584609	  702.5	  505.8	 9712.0	...
8584610	  701.7	  505.6	 9718.0	...
8584611	  700.9	  505.7	 9727.0	...
8584612	  700.7	  507.1	 9730.0	...
8584613	  701.3	  508.5	 9724.0	...
8584614	  701.9	  509.4	 9721.0	...
8584615	  701.5	  507.5	 9725.0	...
8584616	  701.1	  505.7	 9728.0	...
8584617	  700.6	  504.4	 9728.0	...
8584618	  700.4	  504.5	 9732.0	...
8584619	  700.2	  504.6	 9737.0	...
8584620	  700.3	  505.8	 9736.0	...
8584621	  700.6	  507.0	 9730.0	...
8584622	  700.7	  507.9	 9723.0	...
8584623	  700.6	  507.5	 9721.0	...
8584624	  700.4	  507.6	 9722.0	...
8584625	  700.4	  508.2	 9724.0	...
8584626	  700.5	  508.5	 9726.0	...
8584627	  700.8	  507.9	 9726.0	...
8584628	  701.4	  507.3	 9725.0	...
8584629	  701.9	  507.1	 9723.0	...
8584630	  702.2	  507.3	 9721.0	...
8584631	  702.1	  507.5	 9718.0	...
8584632	  703.0	  507.4	 9710.0	...
8584633	  704.0	  507.4	 9704.0	...
8584634	  704.2	  507.5	 9698.0	...
8584635	  703.5	  507.3	 9698.0	...
8584636	  702.9	  506.9	 9702.0	...
8584637	  702.6	  506.4	 9705.0	...
8584638	  702.4	  506.8	 9708.0	...
8584639	  702.1	  507.3	 9709.0	...
8584640	  702.2	  507.7	 9710.0	...
8584641	  701.9	  507.8	 9712.0	...
8584642	  701.7	  507.9	 9713.0	...
8584643	  702.4	  507.6	 9714.0	...
8584644	  703.5	  507.1	 9720.0	...
8584645	  703.7	  506.9	 9726.0	...
8584646	  702.9	  507.3	 9728.0	...
8584647	  702.0	  507.8	 9726.0	...
8584648	  701.9	  508.0	 9724.0	...
8584649	  702.8	  508.0	 9727.0	...
8584650	  703.6	  507.2	 9728.0	...
8584651	  704.3	  506.4	 9729.0	...
8584652	  703.8	  505.7	 9729.0	...
8584653	  703.0	  505.8	 9727.0	...
8584654	  702.3	  505.8	 9725.0	...
8584655	  701.9	  505.8	 9725.0	...
8584656	  702.1	  506.1	 9728.0	...
8584657	  702.3	  506.1	 9726.0	...
8584658	  702.5	  506.1	 9722.0	...
8584659	  702.7	  505.7	 9715.0	...
8584660	  703.0	  506.4	 9708.0	...
8584661	  703.1	  507.1	 9702.0	...
8584662	  703.2	  507.8	 9707.0	...
8584663	  703.2	  507.8	 9716.0	...
8584664	  703.6	  507.5	 9718.0	...
8584665	  704.0	  506.9	 9711.0	...
8584666	  703.9	  506.4	 9703.0	...
8584667	  703.4	  506.3	 9715.0	...
8584668	  703.0	  506.1	 9726.0	...
8584669	  703.0	  505.6	 9736.0	...
8584670	  702.9	  505.2	 9730.0	...
8584671	  702.9	  505.6	 9725.0	...
8584672	  702.9	  506.1	 9720.0	...
8584673	  703.0	  506.5	 9720.0	...
8584674	  702.9	  506.2	 9719.0	...
8584675	  702.9	  506.1	 9718.0	...
8584676	  703.0	  506.0	 9718.0	...
8584677	  703.1	  505.9	 9715.0	...
8584678	  703.3	  505.8	 9711.0	...
8584679	  703.5	  505.9	 9708.0	...
8584680	  703.9	  506.1	 9707.0	...
8584681	  704.3	  506.2	 9707.0	...
8584682	  704.5	  506.3	 9702.0	...
8584683	  704.2	  506.2	 9698.0	...
8584684	  703.9	  506.3	 9700.0	...
8584685	  703.8	  506.3	 9707.0	...
8584686	  703.8	  505.6	 9716.0	...
8584687	  703.4	  505.0	 9722.0	...
8584688	  702.9	  504.5	 9727.0	...
8584689	  702.4	  504.7	 9732.0	...
8584690	  702.4	  504.8	 9734.0	...
8584691	  702.3	  503.9	 9737.0	...
8584692	  702.5	  503.1	 9746.0	...
8584693	  702.8	  503.5	 9755.0	...
8584694	  703.2	  504.6	 9760.0	...
8584695	  703.3	  505.6	 9756.0	...
8584696	  702.6	  505.4	 9751.0	...
8584697	  701.9	  505.4	 9751.0	...
8584698	  701.1	  505.4	 9750.0	...
8584699	  701.0	  505.2	 9750.0	...
8584700	  701.6	  505.6	 9745.0	...
8584701	  702.2	  506.3	 9742.0	...
8584702	  702.8	  506.5	 9739.0	...
8584703	  703.0	  505.5	 9739.0	...
8584704	  703.1	  504.8	 9738.0	...
8584705	  703.1	  504.6	 9736.0	...
8584706	  702.7	  504.7	 9737.0	...
8584707	  702.6	  504.5	 9737.0	...
8584708	  702.8	  504.3	 9737.0	...
8584709	  702.9	  504.0	 9738.0	...
8584710	  702.8	  503.6	 9739.0	...
8584711	  702.6	  503.3	 9738.0	...
8584712	  703.3	  503.3	 9736.0	...
8584713	  703.9	  503.1	 9733.0	...
8584714	  704.6	  502.9	 9729.0	...
8584715	  704.6	  503.3	 9728.0	...
8584716	  704.5	  504.3	 9724.0	...
8584717	  704.4	  505.3	 9721.0	...
8584718	  703.6	  505.0	 9724.0	...
8584719	  702.9	  504.3	 9730.0	...
8584720	  702.2	  504.3	 9735.0	...
8584721	  702.1	  505.1	 9734.0	...
8584722	  702.2	  505.9	 9734.0	...
8584723	  702.3	  505.8	 9734.0	...
8584724	  702.6	  505.8	 9734.0	...
8584725	  702.8	  505.4	 9737.0	...
8584726	  703.0	  504.7	 9739.0	...
8584727	  702.7	  503.3	 9741.0	...
8584728	  702.3	  502.2	 9740.0	...
8584729	  702.1	  502.3	 9736.0	...
8584730	  701.9	  503.2	 9732.0	...
8584731	  702.0	  504.1	 9731.0	...
8584732	  701.9	  504.1	 9734.0	...
8584733	  702.7	  503.9	 9731.0	...
8584734	  703.5	  503.8	 9724.0	...
8584735	  704.5	  503.8	 9716.0	...
8584736	  704.7	  503.9	 9713.0	...
8584737	  704.8	  504.1	 9713.0	...
8584738	  704.5	  504.3	 9715.0	...
8584739	  703.6	  504.5	 9733.0	...
8584740	  703.1	  504.5	 9751.0	...
8584741	  702.7	  504.6	 9763.0	...
8584742	  702.8	  504.8	 9756.0	...
8584743	  702.8	  505.0	 9741.0	...
8584744	  702.9	  505.2	 9730.0	...
8584745	  703.1	  504.8	 9723.0	...
8584746	  702.6	  503.9	 9729.0	...
8584747	  702.1	  503.0	 9734.0	...
8584748	  701.9	  503.4	 9731.0	...
8584749	  702.5	  504.3	 9722.0	...
8584750	  703.0	  505.1	 9714.0	...
8584751	  703.3	  505.1	 9715.0	...
8584752	  703.1	  504.7	 9721.0	...
8584753	  702.8	  503.8	 9729.0	...
8584754	  702.5	  502.9	 9731.0	...
8584755	  702.5	  502.9	 9729.0	...
8584756	  702.6	  503.3	 9725.0	...
8584757	  702.7	  504.0	 9720.0	...
8584758	  702.9	  504.2	 9717.0	...
8584759	  703.1	  504.4	 9716.0	...
8584760	  702.9	  504.4	 9718.0	...
8584761	  702.8	  504.5	 9720.0	...
8584762	  702.8	  504.6	 9720.0	...
8584763	  703.1	  504.6	 9727.0	...
8584764	  702.9	  504.2	 9736.0	...
8584765	  702.5	  504.3	 9745.0	...
8584766	  702.2	  504.3	 9739.0	...
8584767	  702.0	  504.7	 9731.0	...
8584768	  702.3	  504.6	 9722.0	...
8584769	  702.7	  505.0	 9724.0	...
8584770	  702.4	  505.6	 9728.0	...
8584771	  701.8	  506.1	 9730.0	...
8584772	  700.9	  506.1	 9728.0	...
8584773	  700.4	  505.3	 9727.0	...
8584774	  700.0	  504.7	 9725.0	...
8584775	  700.9	  503.9	 9723.0	...
8584776	  701.8	  503.7	 9721.0	...
8584777	  702.8	  503.7	 9720.0	...
8584778	  702.7	  503.7	 9721.0	...
8584779	  703.1	  503.6	 9722.0	...
8584780	  703.6	  504.5	 9722.0	...
8584781	  703.6	  505.5	 9728.0	...
8584782	  703.3	  506.5	 9731.0	...
8584783	  702.9	  506.5	 9733.0	...
8584784	  702.9	  505.2	 9728.0	...
8584785	  702.8	  503.9	 9724.0	...
8584786	  702.4	  502.6	 9726.0	...
8584787	  702.0	  502.6	 9730.0	...
8584788	  701.6	  502.7	 9734.0	...
8584789	  701.6	  503.1	 9733.0	...
8584790	  701.7	  503.4	 9731.0	...
8584791	  701.8	  503.8	 9731.0	...
8584792	  701.8	  504.0	 9733.0	...
8584793	  701.7	  504.1	 9737.0	...
8584794	  701.2	  504.0	 9742.0	...
8584795	  700.6	  503.9	 9747.0	...
8584796	  700.1	  503.8	 9749.0	...
8584797	  700.0	  503.0	 9748.0	...
8584798	  699.2	  502.2	 9746.0	...
8584799	  698.5	  501.9	 9744.0	...
8584800	  698.6	  502.4	 9743.0	...
8584801	  699.4	  502.4	 9740.0	...
8584802	  700.0	  502.0	 9737.0	...
8584803	  700.0	  502.2	 9735.0	...
8584804	  699.5	  502.5	 9735.0	...
8584805	  699.1	  502.6	 9735.0	...
8584806	  698.6	  502.3	 9736.0	...
8584807	  698.4	  502.0	 9740.0	...
8584808	  698.2	  501.9	 9743.0	...
8584809	  698.9	  501.8	 9743.0	...
8584810	  700.1	  502.0	 9739.0	...
8584811	  701.3	  502.5	 9736.0	...
8584812	  701.1	  503.1	 9736.0	...
8584813	  700.5	  503.4	 9738.0	...
8584814	  699.9	  503.6	 9737.0	...
8584815	  699.9	  503.7	 9728.0	...
8584816	  699.7	  503.8	 9720.0	...
8584817	  699.5	  503.9	 9708.0	...
8584818	  699.5	  503.8	 9705.0	...
8584819	  699.6	  503.7	 9706.0	...
8584820	  699.7	  503.6	 9710.0	...
8584821	  699.6	  503.6	 9716.0	...
8584822	  699.7	  504.0	 9718.0	...
8584823	  700.5	  504.2	 9717.0	...
8584824	  701.2	  504.4	 9714.0	...
8584825	  701.7	  503.6	 9716.0	...
8584826	  701.4	  503.2	 9720.0	...
8584827	  701.2	  502.9	 9723.0	...
8584828	  701.1	  503.3	 9721.0	...
8584829	  701.7	  503.5	 9719.0	...
8584830	  702.2	  503.6	 9719.0	...
8584831	  702.8	  503.7	 9718.0	...
8584832	  702.8	  503.5	 9717.0	...
8584833	  702.0	  503.3	 9716.0	...
8584834	  701.1	  502.5	 9722.0	...
8584835	  700.2	  502.0	 9727.0	...
8584836	  700.1	  501.5	 9731.0	...
8584837	  700.1	  501.5	 9731.0	...
8584838	  700.0	  501.3	 9737.0	...
8584839	  699.8	  501.2	 9743.0	...
8584840	  699.1	  502.0	 9743.0	...
8584841	  698.6	  502.9	 9737.0	...
8584842	  698.8	  503.8	 9730.0	...
8584843	  699.6	  503.8	 9729.0	...
8584844	  700.5	  503.7	 9729.0	...
8584845	  700.7	  503.7	 9729.0	...
8584846	  700.5	  503.4	 9727.0	...
8584847	  700.2	  503.1	 9724.0	...
8584848	  699.9	  502.8	 9722.0	...
8584849	  700.4	  502.7	 9719.0	...
8584850	  700.9	  502.6	 9716.0	...
8584851	  701.3	  502.6	 9713.0	...
8584852	  701.2	  502.3	 9712.0	...
8584853	  701.1	  502.0	 9711.0	...
8584854	  701.1	  501.6	 9710.0	...
8584855	  701.2	  501.9	 9710.0	...
8584856	  701.3	  502.6	 9709.0	...
8584857	  701.4	  503.2	 9705.0	...
8584858	  701.1	  503.4	 9701.0	...
8584859	  700.9	  504.0	 9696.0	...
8584860	  700.6	  504.6	 9695.0	...
8584861	  700.6	  505.0	 9694.0	...
8584862	  700.6	  504.9	 9694.0	...
8584863	  700.5	  504.7	 9695.0	...
8584864	  700.5	  504.5	 9696.0	...
8584865	  700.7	  504.2	 9703.0	...
8584866	  700.8	  503.5	 9709.0	...
8584867	  700.9	  503.3	 9713.0	...
8584868	  700.2	  503.2	 9712.0	...
8584869	  699.6	  503.6	 9710.0	...
8584870	  699.1	  503.8	 9713.0	...
8584871	  699.2	  503.8	 9715.0	...
8584872	  699.4	  503.4	 9720.0	...
8584873	  699.9	  503.1	 9722.0	...
8584874	  700.3	  502.9	 9724.0	...
8584875	  700.8	  502.9	 9722.0	...
8584876	  700.9	  502.9	 9719.0	...
8584877	  701.2	  504.1	 9716.0	...
8584878	  701.3	  505.4	 9705.0	...
8584879	  701.7	  505.5	 9695.0	...
8584880	  702.0	  504.4	 9690.0	...
8584881	  701.8	  503.9	 9693.0	...
8584882	  701.5	  504.6	 9697.0	...
8584883	  700.8	  505.1	 9696.0	...
8584884	  699.9	  504.9	 9693.0	...
8584885	  698.2	  504.8	 9688.0	...
EFIX R   8584254	8584885	632	  702.2	  505.6	   9718
SSACC R  8584886
8584886	  696.9	  504.8	 9683.0	...
8584887	  694.5	  503.8	 9678.0	...
8584888	  692.9	  502.8	 9674.0	...
8584889	  690.3	  500.8	 9671.0	...
8584890	  689.2	  499.6	 9673.0	...
8584891	  687.8	  498.3	 9676.0	...
ESACC R  8584886	8584891	6	  696.9	  504.8	  687.8	  498.3	   0.24	     38
SFIX R   8584892
8584892	  687.2	  498.1	 9673.0	...
MSG	8584893 0000 _ Number Off
8584893	  685.8	  498.2	 9667.0	...
8584894	  684.6	  498.4	 9663.0	...
8584895	  683.7	  498.5	 9664.0	...
8584896	  683.7	  498.5	 9665.0	...
8584897	  683.8	  498.4	 9664.0	...
8584898	  684.3	  498.2	 9662.0	...
8584899	  684.7	  498.0	 9661.0	...
8584900	  684.6	  498.0	 9659.0	...
8584901	  684.1	  498.1	 9666.0	...
8584902	  683.4	  497.1	 9673.0	...
8584903	  683.1	  496.0	 9678.0	...
8584904	  682.8	  494.8	 9676.0	...
8584905	  682.8	  494.7	 9673.0	...
8584906	  682.8	  494.6	 9673.0	...
8584907	  682.7	  494.4	 9675.0	...
8584908	  682.6	  494.3	 9673.0	...
8584909	  682.5	  494.8	 9671.0	...
8584910	  682.4	  495.5	 9670.0	...
8584911	  683.0	  495.8	 9672.0	...
8584912	  683.5	  495.5	 9675.0	...
8584913	  683.8	  495.2	 9674.0	...
8584914	  683.5	  495.1	 9674.0	...
8584915	  683.3	  494.8	 9680.0	...
8584916	  683.3	  494.8	 9686.0	...
8584917	  683.4	  495.0	 9692.0	...
8584918	  683.8	  496.2	 9681.0	...
8584919	  684.1	  497.1	 9671.0	...
8584920	  684.5	  498.1	 9660.0	...
8584921	  684.1	  498.1	 9660.0	...
8584922	  683.7	  498.1	 9660.0	...
8584923	  684.0	  498.0	 9661.0	...
8584924	  684.6	  497.8	 9664.0	...
8584925	  685.4	  497.8	 9666.0	...
8584926	  685.6	  497.8	 9668.0	...
8584927	  685.2	  497.1	 9667.0	...
8584928	  684.5	  496.3	 9665.0	...
8584929	  683.7	  495.7	 9668.0	...
8584930	  683.5	  496.0	 9672.0	...
8584931	  683.3	  495.8	 9676.0	...
8584932	  683.2	  495.4	 9675.0	...
8584933	  683.1	  495.3	 9675.0	...
8584934	  683.0	  495.6	 9676.0	...
8584935	  682.9	  496.2	 9676.0	...
8584936	  683.0	  496.6	 9668.0	...
8584937	  683.1	  496.8	 9659.0	...
8584938	  683.1	  496.7	 9658.0	...
8584939	  683.5	  496.5	 9665.0	...
8584940	  684.2	  496.8	 9672.0	...
8584941	  684.9	  497.1	 9672.0	...
8584942	  685.1	  497.4	 9671.0	...
8584943	  685.0	  497.2	 9670.0	...
8584944	  684.9	  496.8	 9670.0	...
8584945	  685.0	  496.1	 9670.0	...
8584946	  685.1	  495.5	 9671.0	...
8584947	  685.0	  495.2	 9670.0	...
8584948	  684.7	  495.2	 9670.0	...
8584949	  684.3	  494.9	 9672.0	...
8584950	  684.2	  494.6	 9676.0	...
8584951	  684.1	  494.5	 9679.0	...
8584952	  684.2	  494.6	 9682.0	...
8584953	  684.3	  494.7	 9684.0	...
8584954	  684.3	  494.5	 9686.0	...
8584955	  684.2	  494.4	 9687.0	...
8584956	  684.1	  494.3	 9687.0	...
8584957	  683.7	  494.5	 9686.0	...
8584958	  683.3	  494.6	 9685.0	...
8584959	  683.7	  494.6	 9684.0	...
8584960	  684.6	  494.7	 9681.0	...
8584961	  685.0	  494.9	 9679.0	...
8584962	  684.6	  495.4	 9677.0	...
8584963	  684.2	  495.8	 9679.0	...
8584964	  683.9	  496.2	 9680.0	...
8584965	  683.5	  496.3	 9676.0	...
8584966	  683.1	  496.4	 9671.0	...
8584967	  683.1	  496.4	 9666.0	...
8584968	  683.2	  496.6	 9667.0	...
8584969	  683.6	  497.2	 9667.0	...
8584970	  683.9	  497.8	 9669.0	...
8584971	  684.0	  498.2	 9670.0	...
8584972	  683.9	  498.1	 9673.0	...
8584973	  683.6	  497.9	 9674.0	...
8584974	  683.3	  497.9	 9676.0	...
8584975	  683.0	  498.1	 9676.0	...
8584976	  683.3	  498.9	 9675.0	...
8584977	  683.8	  499.5	 9676.0	...
8584978	  684.1	  497.9	 9676.0	...
8584979	  683.8	  495.8	 9678.0	...
8584980	  683.7	  494.5	 9674.0	...
8584981	  683.8	  495.2	 9669.0	...
8584982	  683.8	  495.4	 9664.0	...
8584983	  683.7	  494.9	 9664.0	...
8584984	  683.8	  494.3	 9663.0	...
8584985	  683.9	  494.4	 9662.0	...
8584986	  684.5	  494.6	 9659.0	...
8584987	  684.8	  494.8	 9656.0	...
8584988	  685.2	  495.0	 9652.0	...
8584989	  684.3	  495.2	 9656.0	...
8584990	  683.3	  495.3	 9663.0	...
8584991	  682.3	  495.3	 9671.0	...
8584992	  682.2	  494.9	 9672.0	...
8584993	  682.5	  494.5	 9672.0	...
8584994	  682.7	  494.4	 9673.0	...
8584995	  683.0	  494.5	 9674.0	...
8584996	  683.0	  495.2	 9675.0	...
8584997	  683.0	  495.7	 9677.0	...
8584998	  683.5	  496.0	 9678.0	...
8584999	  683.9	  495.8	 9670.0	...
8585000	  684.1	  495.6	 9662.0	...
8585001	  683.8	  495.1	 9660.0	...
8585002	  683.6	  494.7	 9670.0	...
8585003	  683.5	  494.3	 9679.0	...
8585004	  683.4	  494.4	 9681.0	...
8585005	  683.2	  494.9	 9681.0	...
8585006	  682.9	  495.2	 9674.0	...
8585007	  682.5	  495.4	 9667.0	...
8585008	  681.9	  495.2	 9660.0	...
8585009	  681.5	  495.4	 9662.0	...
8585010	  681.5	  495.5	 9668.0	...
8585011	  681.6	  495.6	 9672.0	...
8585012	  681.8	  495.7	 9674.0	...
8585013	  682.2	  495.8	 9673.0	...
8585014	  682.7	  496.3	 9673.0	...
8585015	  682.9	  496.7	 9673.0	...
8585016	  682.8	  496.7	 9670.0	...
8585017	  682.6	  496.3	 9668.0	...
8585018	  682.5	  495.9	 9668.0	...
8585019	  682.5	  495.9	 9668.0	...
8585020	  682.8	  495.7	 9665.0	...
8585021	  683.1	  495.4	 9661.0	...
8585022	  682.8	  494.5	 9655.0	...
8585023	  682.5	  493.7	 9654.0	...
8585024	  682.8	  494.1	 9654.0	...
8585025	  683.6	  495.0	 9655.0	...
8585026	  684.1	  496.0	 9649.0	...
8585027	  684.0	  495.8	 9643.0	...
8585028	  683.9	  495.7	 9635.0	...
8585029	  683.7	  495.5	 9634.0	...
8585030	  683.3	  495.6	 9634.0	...
8585031	  683.0	  495.7	 9637.0	...
8585032	  682.9	  496.2	 9639.0	...
8585033	  683.3	  496.7	 9641.0	...
8585034	  683.8	  497.0	 9641.0	...
8585035	  684.3	  497.0	 9642.0	...
8585036	  684.5	  497.1	 9643.0	...
8585037	  684.6	  497.3	 9644.0	...
8585038	  684.7	  497.5	 9646.0	...
8585039	  684.5	  497.1	 9647.0	...
8585040	  684.3	  496.6	 9647.0	...
8585041	  684.0	  496.8	 9646.0	...
8585042	  683.9	  497.6	 9647.0	...
8585043	  684.1	  498.4	 9648.0	...
8585044	  684.3	  498.5	 9650.0	...
8585045	  684.5	  497.6	 9650.0	...
8585046	  684.4	  496.2	 9650.0	...
8585047	  684.3	  494.8	 9650.0	...
8585048	  684.3	  494.9	 9650.0	...
8585049	  684.2	  495.9	 9650.0	...
8585050	  684.0	  496.9	 9650.0	...
8585051	  683.6	  497.2	 9650.0	...
8585052	  683.5	  496.8	 9649.0	...
8585053	  683.4	  496.3	 9647.0	...
8585054	  683.3	  495.8	 9646.0	...
8585055	  683.4	  495.7	 9647.0	...
8585056	  683.6	  495.7	 9644.0	...
8585057	  683.7	  495.7	 9642.0	...
8585058	  683.9	  496.6	 9642.0	...
8585059	  684.2	  497.6	 9646.0	...
8585060	  684.4	  497.8	 9650.0	...
8585061	  684.6	  497.0	 9650.0	...
8585062	  684.6	  495.7	 9652.0	...
8585063	  684.2	  495.1	 9653.0	...
8585064	  683.7	  495.1	 9650.0	...
8585065	  683.3	  496.2	 9646.0	...
8585066	  683.7	  497.2	 9642.0	...
8585067	  684.0	  497.3	 9640.0	...
8585068	  684.2	  496.8	 9637.0	...
8585069	  684.2	  496.5	 9634.0	...
8585070	  684.2	  496.5	 9636.0	...
8585071	  684.2	  496.6	 9636.0	...
8585072	  683.8	  496.7	 9636.0	...
8585073	  683.4	  496.8	 9643.0	...
8585074	  683.0	  497.0	 9651.0	...
8585075	  683.0	  497.8	 9655.0	...
8585076	  683.2	  498.5	 9650.0	...
8585077	  683.6	  498.9	 9646.0	...
8585078	  684.0	  498.7	 9651.0	...
8585079	  684.0	  497.6	 9655.0	...
8585080	  683.9	  496.7	 9659.0	...
8585081	  683.7	  495.8	 9661.0	...
8585082	  683.2	  495.7	 9662.0	...
8585083	  682.7	  495.6	 9663.0	...
8585084	  682.5	  496.5	 9663.0	...
8585085	  682.6	  497.5	 9664.0	...
8585086	  682.6	  498.3	 9665.0	...
8585087	  682.5	  497.9	 9666.0	...
8585088	  682.7	  497.4	 9665.0	...
8585089	  683.0	  497.1	 9657.0	...
8585090	  683.4	  497.2	 9643.0	...
8585091	  684.2	  497.3	 9630.0	...
8585092	  684.9	  497.3	 9625.0	...
8585093	  685.3	  497.1	 9628.0	...
8585094	  684.9	  496.9	 9629.0	...
8585095	  684.6	  496.5	 9630.0	...
8585096	  684.7	  496.2	 9628.0	...
8585097	  685.0	  496.5	 9623.0	...
8585098	  685.4	  497.0	 9619.0	...
8585099	  685.7	  497.5	 9614.0	...
8585100	  685.4	  497.1	 9619.0	...
8585101	  684.9	  496.9	 9624.0	...
MSG	8585102 0000 _ Number On
8585102	  684.4	  496.9	 9627.0	...
8585103	  684.1	  497.2	 9626.0	...
8585104	  683.9	  497.6	 9625.0	...
8585105	  683.6	  497.7	 9625.0	...
8585106	  683.9	  497.4	 9631.0	...
8585107	  684.6	  496.9	 9636.0	...
8585108	  685.2	  496.6	 9638.0	...
8585109	  685.3	  496.7	 9634.0	...
8585110	  685.2	  497.2	 9630.0	...
8585111	  684.8	  497.6	 9629.0	...
8585112	  684.8	  497.2	 9635.0	...
8585113	  685.0	  496.4	 9639.0	...
8585114	  685.2	  496.0	 9645.0	...
8585115	  685.2	  496.3	 9649.0	...
8585116	  685.0	  496.6	 9651.0	...
8585117	  684.8	  496.6	 9650.0	...
8585118	  684.5	  496.3	 9647.0	...
8585119	  684.1	  496.0	 9645.0	...
8585120	  683.8	  495.7	 9640.0	...
8585121	  684.2	  495.9	 9635.0	...
8585122	  685.0	  496.1	 9632.0	...
8585123	  685.6	  495.7	 9633.0	...
8585124	  685.2	  495.3	 9635.0	...
8585125	  684.6	  495.0	 9635.0	...
8585126	  683.7	  495.7	 9637.0	...
8585127	  683.5	  496.3	 9639.0	...
8585128	  683.4	  497.0	 9638.0	...
8585129	  683.7	  497.0	 9635.0	...
8585130	  684.9	  496.7	 9632.0	...
8585131	  685.9	  496.3	 9633.0	...
8585132	  685.9	  495.6	 9635.0	...
8585133	  685.0	  495.3	 9636.0	...
8585134	  684.3	  495.1	 9637.0	...
8585135	  684.6	  495.1	 9638.0	...
8585136	  684.8	  495.1	 9639.0	...
8585137	  685.0	  495.0	 9640.0	...
8585138	  685.2	  495.0	 9640.0	...
8585139	  685.3	  494.9	 9632.0	...
8585140	  685.4	  494.0	 9624.0	...
8585141	  685.3	  493.1	 9624.0	...
8585142	  684.6	  492.8	 9636.0	...
8585143	  684.1	  493.9	 9645.0	...
8585144	  683.5	  495.1	 9647.0	...
8585145	  683.4	  494.6	 9647.0	...
8585146	  683.2	  493.7	 9650.0	...
8585147	  683.1	  492.7	 9651.0	...
8585148	  683.4	  493.6	 9650.0	...
8585149	  683.9	  494.5	 9650.0	...
8585150	  684.4	  495.4	 9650.0	...
8585151	  684.5	  495.4	 9654.0	...
8585152	  684.5	  495.3	 9657.0	...
8585153	  684.6	  495.3	 9655.0	...
8585154	  684.5	  495.2	 9647.0	...
8585155	  684.5	  495.1	 9638.0	...
8585156	  684.3	  495.1	 9634.0	...
8585157	  683.9	  494.9	 9635.0	...
8585158	  683.6	  494.7	 9639.0	...
8585159	  683.7	  494.4	 9641.0	...
8585160	  684.1	  494.4	 9642.0	...
8585161	  684.5	  494.6	 9640.0	...
8585162	  684.8	  495.0	 9639.0	...
8585163	  685.5	  495.2	 9636.0	...
8585164	  686.1	  495.0	 9635.0	...
8585165	  686.7	  494.7	 9636.0	...
8585166	  686.7	  494.6	 9638.0	...
8585167	  686.4	  494.7	 9640.0	...
8585168	  686.1	  494.9	 9647.0	...
8585169	  685.9	  495.0	 9655.0	...
8585170	  686.0	  494.9	 9662.0	...
8585171	  686.3	  495.2	 9660.0	...
8585172	  686.6	  495.4	 9657.0	...
8585173	  687.0	  495.9	 9650.0	...
8585174	  687.4	  496.0	 9640.0	...
8585175	  687.7	  496.1	 9631.0	...
8585176	  687.8	  495.9	 9630.0	...
8585177	  687.7	  496.1	 9636.0	...
8585178	  687.6	  496.6	 9642.0	...
8585179	  687.4	  497.2	 9645.0	...
8585180	  687.1	  497.6	 9647.0	...
8585181	  686.9	  497.6	 9652.0	...
8585182	  686.7	  497.5	 9656.0	...
8585183	  686.5	  497.3	 9659.0	...
8585184	  686.4	  497.4	 9655.0	...
8585185	  686.5	  497.6	 9652.0	...
8585186	  686.7	  498.0	 9649.0	...
8585187	  686.6	  498.2	 9644.0	...
8585188	  686.5	  498.4	 9633.0	...
8585189	  686.5	  498.4	 9621.0	...
8585190	  687.0	  498.2	 9616.0	...
8585191	  687.4	  498.0	 9621.0	...
8585192	  687.5	  496.6	 9627.0	...
8585193	  687.4	  495.4	 9630.0	...
8585194	  687.1	  494.4	 9631.0	...
8585195	  686.9	  494.6	 9631.0	...
8585196	  686.7	  495.0	 9637.0	...
8585197	  686.6	  495.3	 9646.0	...
8585198	  687.2	  495.5	 9655.0	...
8585199	  687.9	  495.3	 9648.0	...
8585200	  688.4	  495.1	 9640.0	...
8585201	  688.2	  495.0	 9635.0	...
8585202	  688.0	  495.2	 9640.0	...
8585203	  688.0	  495.4	 9649.0	...
8585204	  688.0	  495.6	 9653.0	...
8585205	  688.1	  495.6	 9651.0	...
8585206	  688.0	  495.8	 9645.0	...
8585207	  687.7	  495.3	 9640.0	...
8585208	  687.1	  494.2	 9649.0	...
8585209	  686.7	  493.1	 9659.0	...
8585210	  686.5	  492.7	 9669.0	...
8585211	  686.5	  493.0	 9668.0	...
8585212	  686.8	  493.3	 9666.0	...
8585213	  687.3	  493.5	 9662.0	...
8585214	  687.8	  493.7	 9654.0	...
8585215	  687.9	  493.9	 9649.0	...
8585216	  687.7	  494.1	 9644.0	...
8585217	  687.8	  494.0	 9644.0	...
8585218	  687.9	  494.1	 9643.0	...
8585219	  688.1	  494.2	 9643.0	...
8585220	  688.1	  494.1	 9642.0	...
8585221	  688.4	  493.9	 9639.0	...
8585222	  688.8	  493.9	 9632.0	...
8585223	  689.2	  494.2	 9625.0	...
8585224	  689.3	  495.0	 9621.0	...
8585225	  689.1	  495.6	 9624.0	...
8585226	  689.1	  496.2	 9629.0	...
8585227	  689.0	  496.3	 9633.0	...
8585228	  689.1	  496.3	 9636.0	...
8585229	  689.1	  496.4	 9640.0	...
8585230	  688.9	  496.2	 9647.0	...
8585231	  687.9	  496.0	 9654.0	...
8585232	  686.7	  495.6	 9656.0	...
8585233	  685.9	  495.3	 9655.0	...
8585234	  686.0	  494.9	 9654.0	...
8585235	  686.2	  494.9	 9655.0	...
8585236	  686.4	  495.2	 9657.0	...
8585237	  686.4	  495.6	 9660.0	...
8585238	  686.4	  495.8	 9663.0	...
8585239	  686.2	  495.7	 9665.0	...
8585240	  686.3	  495.6	 9666.0	...
8585241	  686.0	  495.5	 9666.0	...
8585242	  686.2	  495.4	 9665.0	...
8585243	  686.4	  495.4	 9662.0	...
8585244	  687.0	  495.7	 9659.0	...
8585245	  687.2	  496.1	 9656.0	...
8585246	  687.4	  496.5	 9660.0	...
8585247	  686.7	  497.2	 9665.0	...
8585248	  685.6	  497.9	 9670.0	...
8585249	  684.4	  497.9	 9671.0	...
8585250	  685.0	  497.1	 9672.0	...
8585251	  685.8	  496.2	 9672.0	...
8585252	  686.4	  496.1	 9672.0	...
8585253	  685.7	  496.2	 9673.0	...
8585254	  685.0	  496.3	 9673.0	...
8585255	  684.7	  495.9	 9673.0	...
8585256	  684.7	  495.4	 9674.0	...
8585257	  684.8	  495.3	 9674.0	...
8585258	  685.3	  495.6	 9674.0	...
8585259	  685.7	  495.8	 9666.0	...
8585260	  686.1	  495.5	 9659.0	...
8585261	  686.1	  495.2	 9654.0	...
8585262	  686.1	  495.1	 9657.0	...
8585263	  685.6	  495.3	 9659.0	...
8585264	  685.2	  495.6	 9658.0	...
8585265	  684.8	  495.8	 9657.0	...
8585266	  684.4	  496.0	 9656.0	...
8585267	  684.0	  496.3	 9655.0	...
8585268	  684.2	  496.7	 9654.0	...
8585269	  684.9	  496.9	 9655.0	...
8585270	  685.4	  496.8	 9658.0	...
8585271	  685.2	  496.5	 9662.0	...
8585272	  685.0	  496.3	 9663.0	...
8585273	  684.7	  496.2	 9663.0	...
8585274	  684.5	  496.1	 9661.0	...
8585275	  684.5	  496.2	 9659.0	...
8585276	  684.7	  496.2	 9666.0	...
8585277	  684.9	  496.3	 9673.0	...
8585278	  685.1	  496.7	 9675.0	...
8585279	  685.2	  497.1	 9669.0	...
8585280	  685.4	  497.1	 9663.0	...
8585281	  685.3	  496.8	 9665.0	...
8585282	  685.2	  496.5	 9668.0	...
8585283	  685.1	  496.5	 9670.0	...
8585284	  685.2	  496.6	 9672.0	...
8585285	  685.1	  496.1	 9670.0	...
8585286	  685.2	  495.4	 9669.0	...
8585287	  685.3	  494.8	 9668.0	...
8585288	  685.5	  494.9	 9671.0	...
8585289	  685.7	  495.0	 9673.0	...
8585290	  685.8	  495.2	 9671.0	...
8585291	  686.0	  495.4	 9666.0	...
8585292	  686.3	  495.5	 9662.0	...
8585293	  686.9	  495.4	 9662.0	...
8585294	  687.4	  495.4	 9662.0	...
8585295	  687.3	  495.4	 9661.0	...
8585296	  686.9	  495.5	 9660.0	...
8585297	  686.6	  495.7	 9660.0	...
8585298	  686.6	  495.9	 9663.0	...
8585299	  686.2	  496.2	 9667.0	...
8585300	  685.8	  496.3	 9671.0	...
8585301	  685.5	  496.2	 9669.0	...
8585302	  685.5	  495.9	 9668.0	...
8585303	  685.5	  495.7	 9673.0	...
8585304	  685.7	  496.3	 9679.0	...
8585305	  686.5	  497.1	 9668.0	...
8585306	  687.3	  497.7	 9652.0	...
8585307	  688.3	  497.9	 9638.0	...
8585308	  688.5	  498.4	 9641.0	...
8585309	  687.8	  498.9	 9645.0	...
8585310	  686.9	  498.9	 9647.0	...
8585311	  685.5	  498.6	 9652.0	...
8585312	  684.9	  498.1	 9656.0	...
8585313	  684.3	  497.7	 9660.0	...
8585314	  684.2	  497.3	 9661.0	...
8585315	  685.3	  497.3	 9662.0	...
8585316	  686.6	  497.6	 9661.0	...
8585317	  687.8	  497.3	 9661.0	...
8585318	  687.8	  496.4	 9663.0	...
8585319	  687.9	  495.4	 9664.0	...
8585320	  687.9	  495.3	 9664.0	...
8585321	  687.7	  495.5	 9665.0	...
8585322	  687.4	  495.9	 9667.0	...
8585323	  686.9	  496.5	 9668.0	...
8585324	  686.6	  497.0	 9667.0	...
8585325	  686.6	  497.2	 9665.0	...
8585326	  686.7	  497.2	 9652.0	...
8585327	  686.4	  497.2	 9639.0	...
8585328	  686.2	  497.3	 9626.0	...
8585329	  686.0	  497.4	 9628.0	...
8585330	  686.1	  497.5	 9639.0	...
8585331	  685.9	  497.5	 9648.0	...
8585332	  685.8	  497.5	 9655.0	...
8585333	  686.2	  497.4	 9654.0	...
8585334	  686.8	  497.8	 9653.0	...
8585335	  687.4	  498.2	 9655.0	...
8585336	  687.5	  498.4	 9656.0	...
8585337	  687.4	  498.0	 9655.0	...
8585338	  686.9	  497.5	 9653.0	...
8585339	  686.1	  497.3	 9654.0	...
8585340	  685.3	  496.6	 9657.0	...
8585341	  684.6	  496.0	 9661.0	...
8585342	  684.2	  495.1	 9663.0	...
8585343	  683.9	  495.0	 9667.0	...
8585344	  683.7	  495.0	 9672.0	...
8585345	  683.7	  495.7	 9678.0	...
8585346	  683.8	  496.4	 9679.0	...
8585347	  684.1	  496.9	 9680.0	...
8585348	  684.3	  497.0	 9680.0	...
8585349	  684.5	  496.4	 9678.0	...
8585350	  685.5	  495.7	 9676.0	...
8585351	  686.5	  495.7	 9675.0	...
8585352	  687.0	  496.2	 9675.0	...
8585353	  685.8	  496.0	 9674.0	...
8585354	  684.5	  495.1	 9674.0	...
8585355	  683.8	  495.2	 9674.0	...
8585356	  684.5	  496.1	 9674.0	...
8585357	  685.1	  497.1	 9678.0	...
8585358	  685.2	  497.3	 9683.0	...
8585359	  684.8	  497.5	 9685.0	...
8585360	  684.2	  497.8	 9682.0	...
8585361	  683.9	  498.2	 9679.0	...
8585362	  684.8	  498.2	 9672.0	...
8585363	  685.7	  498.0	 9666.0	...
8585364	  686.6	  497.6	 9660.0	...
8585365	  686.0	  497.7	 9664.0	...
8585366	  685.3	  497.5	 9669.0	...
8585367	  685.4	  497.2	 9671.0	...
8585368	  686.3	  496.8	 9666.0	...
8585369	  687.1	  496.9	 9663.0	...
8585370	  686.9	  497.2	 9662.0	...
8585371	  686.6	  497.4	 9665.0	...
8585372	  685.5	  497.3	 9668.0	...
8585373	  684.7	  496.9	 9672.0	...
8585374	  684.0	  496.4	 9681.0	...
8585375	  684.0	  496.1	 9688.0	...
8585376	  684.1	  496.1	 9689.0	...
8585377	  684.2	  496.1	 9682.0	...
8585378	  685.0	  497.2	 9674.0	...
8585379	  685.5	  498.3	 9662.0	...
8585380	  685.9	  499.4	 9654.0	...
8585381	  685.6	  498.9	 9646.0	...
8585382	  685.3	  498.5	 9646.0	...
8585383	  684.9	  498.4	 9650.0	...
8585384	  684.6	  498.7	 9655.0	...
8585385	  684.2	  498.3	 9662.0	...
8585386	  684.5	  497.5	 9664.0	...
8585387	  684.9	  497.5	 9665.0	...
8585388	  685.5	  498.3	 9667.0	...
8585389	  685.6	  497.7	 9669.0	...
8585390	  685.7	  496.2	 9672.0	...
8585391	  685.7	  495.4	 9674.0	...
8585392	  685.0	  496.0	 9677.0	...
8585393	  684.2	  496.7	 9680.0	...
8585394	  683.4	  496.8	 9681.0	...
8585395	  684.1	  496.8	 9679.0	...
8585396	  684.8	  496.8	 9677.0	...
8585397	  685.3	  496.8	 9675.0	...
8585398	  684.9	  496.8	 9675.0	...
8585399	  684.3	  497.2	 9674.0	...
8585400	  683.9	  497.4	 9673.0	...
8585401	  683.6	  497.6	 9679.0	...
8585402	  683.6	  497.4	 9686.0	...
8585403	  683.6	  497.5	 9688.0	...
8585404	  683.5	  497.8	 9683.0	...
8585405	  683.4	  497.1	 9681.0	...
MSG	8585406 0000 _ Number Off
8585406	  683.5	  496.2	 9684.0	...
8585407	  684.0	  495.8	 9685.0	...
8585408	  684.5	  496.4	 9682.0	...
8585409	  685.0	  497.0	 9680.0	...
8585410	  684.0	  497.2	 9680.0	...
8585411	  683.0	  496.0	 9682.0	...
8585412	  682.0	  494.8	 9684.0	...
8585413	  682.0	  493.8	 9686.0	...
8585414	  682.1	  494.4	 9686.0	...
8585415	  682.1	  495.1	 9686.0	...
8585416	  682.1	  495.3	 9682.0	...
8585417	  683.0	  495.4	 9681.0	...
8585418	  683.8	  495.6	 9679.0	...
8585419	  684.7	  496.2	 9679.0	...
8585420	  684.8	  496.7	 9681.0	...
8585421	  684.4	  497.1	 9683.0	...
8585422	  684.2	  497.3	 9686.0	...
8585423	  684.0	  497.4	 9690.0	...
8585424	  684.2	  497.6	 9694.0	...
8585425	  684.2	  497.8	 9697.0	...
8585426	  684.1	  498.0	 9698.0	...
8585427	  683.9	  498.1	 9687.0	...
8585428	  683.9	  497.8	 9676.0	...
8585429	  684.3	  497.4	 9665.0	...
8585430	  684.4	  497.0	 9665.0	...
8585431	  684.3	  497.1	 9664.0	...
8585432	  684.2	  497.1	 9663.0	...
8585433	  684.5	  497.1	 9661.0	...
8585434	  684.8	  497.0	 9664.0	...
8585435	  684.9	  496.9	 9666.0	...
8585436	  685.0	  497.0	 9669.0	...
8585437	  685.2	  497.1	 9669.0	...
8585438	  685.3	  497.1	 9669.0	...
8585439	  685.4	  497.0	 9670.0	...
8585440	  685.6	  496.4	 9670.0	...
8585441	  685.8	  495.8	 9671.0	...
8585442	  686.0	  495.3	 9672.0	...
8585443	  686.1	  496.5	 9673.0	...
8585444	  686.2	  497.8	 9673.0	...
8585445	  686.7	  499.1	 9672.0	...
8585446	  687.0	  499.0	 9671.0	...
8585447	  687.1	  497.5	 9670.0	...
8585448	  686.9	  496.1	 9670.0	...
8585449	  686.8	  495.5	 9669.0	...
8585450	  686.8	  496.3	 9665.0	...
8585451	  686.4	  497.2	 9662.0	...
8585452	  685.3	  497.4	 9670.0	...
8585453	  684.2	  497.6	 9680.0	...
8585454	  683.7	  497.8	 9688.0	...
8585455	  683.7	  498.0	 9685.0	...
8585456	  684.6	  498.0	 9672.0	...
8585457	  685.5	  497.0	 9661.0	...
8585458	  686.0	  494.9	 9660.0	...
8585459	  685.4	  492.9	 9674.0	...
8585460	  684.8	  492.1	 9688.0	...
8585461	  684.6	  492.5	 9684.0	...
8585462	  684.5	  493.0	 9675.0	...
8585463	  684.2	  493.7	 9668.0	...
8585464	  683.9	  494.0	 9675.0	...
8585465	  683.5	  494.2	 9682.0	...
8585466	  683.6	  494.2	 9687.0	...
8585467	  684.3	  494.4	 9682.0	...
8585468	  685.1	  494.7	 9676.0	...
8585469	  685.8	  495.0	 9672.0	...
8585470	  685.8	  495.5	 9672.0	...
8585471	  685.8	  496.1	 9671.0	...
8585472	  686.1	  496.8	 9669.0	...
8585473	  686.3	  497.2	 9670.0	...
8585474	  686.6	  496.8	 9672.0	...
8585475	  686.8	  496.2	 9675.0	...
8585476	  686.9	  495.9	 9678.0	...
8585477	  686.1	  496.2	 9681.0	...
8585478	  685.1	  495.4	 9684.0	...
8585479	  684.5	  494.3	 9686.0	...
8585480	  684.7	  493.6	 9687.0	...
8585481	  685.1	  494.0	 9687.0	...
8585482	  684.9	  494.4	 9687.0	...
8585483	  684.4	  494.4	 9687.0	...
8585484	  683.8	  494.4	 9688.0	...
8585485	  683.5	  494.3	 9688.0	...
8585486	  684.0	  494.2	 9687.0	...
8585487	  684.7	  494.7	 9685.0	...
8585488	  685.4	  495.9	 9678.0	...
8585489	  685.4	  497.2	 9677.0	...
8585490	  685.5	  496.3	 9676.0	...
8585491	  685.5	  494.8	 9679.0	...
8585492	  685.4	  493.2	 9684.0	...
8585493	  685.3	  493.2	 9690.0	...
8585494	  685.1	  494.0	 9698.0	...
8585495	  684.8	  494.9	 9704.0	...
8585496	  684.5	  496.4	 9711.0	...
8585497	  684.2	  497.0	 9714.0	...
8585498	  684.0	  496.4	 9710.0	...
8585499	  684.0	  495.2	 9701.0	...
8585500	  684.1	  494.1	 9693.0	...
8585501	  684.3	  494.6	 9687.0	...
8585502	  684.5	  495.2	 9685.0	...
8585503	  684.6	  495.8	 9682.0	...
8585504	  684.4	  496.0	 9681.0	...
8585505	  684.3	  496.7	 9681.0	...
8585506	  684.2	  497.5	 9682.0	...
8585507	  684.6	  498.3	 9682.0	...
8585508	  685.2	  498.5	 9681.0	...
8585509	  685.9	  498.4	 9681.0	...
8585510	  686.0	  498.4	 9680.0	...
8585511	  685.6	  498.4	 9680.0	...
8585512	  685.3	  498.4	 9681.0	...
8585513	  685.1	  498.4	 9681.0	...
8585514	  685.1	  498.2	 9677.0	...
8585515	  684.8	  497.8	 9674.0	...
8585516	  684.2	  497.5	 9671.0	...
8585517	  683.7	  497.4	 9673.0	...
8585518	  683.6	  497.2	 9675.0	...
8585519	  684.3	  497.0	 9677.0	...
8585520	  684.9	  496.8	 9678.0	...
8585521	  685.6	  496.7	 9683.0	...
8585522	  685.9	  496.7	 9688.0	...
8585523	  686.5	  496.7	 9685.0	...
8585524	  686.9	  496.8	 9674.0	...
8585525	  686.5	  496.8	 9662.0	...
8585526	  685.7	  496.8	 9662.0	...
8585527	  685.5	  497.7	 9664.0	...
8585528	  686.0	  498.5	 9667.0	...
8585529	  686.4	  498.2	 9669.0	...
8585530	  686.5	  497.0	 9671.0	...
8585531	  686.7	  495.9	 9674.0	...
8585532	  686.6	  496.1	 9676.0	...
8585533	  686.3	  496.1	 9678.0	...
8585534	  686.0	  496.1	 9678.0	...
8585535	  685.9	  495.8	 9678.0	...
8585536	  685.7	  495.9	 9678.0	...
8585537	  685.2	  495.9	 9679.0	...
8585538	  684.7	  496.2	 9679.0	...
8585539	  684.5	  496.8	 9677.0	...
8585540	  684.1	  497.5	 9676.0	...
8585541	  683.7	  497.6	 9671.0	...
8585542	  684.3	  497.1	 9666.0	...
8585543	  685.3	  496.1	 9660.0	...
8585544	  685.6	  495.5	 9658.0	...
8585545	  684.8	  495.5	 9658.0	...
8585546	  684.7	  495.8	 9658.0	...
8585547	  685.3	  496.1	 9661.0	...
8585548	  685.8	  496.2	 9664.0	...
8585549	  685.6	  496.3	 9666.0	...
8585550	  685.5	  496.4	 9668.0	...
8585551	  685.5	  496.5	 9674.0	...
8585552	  685.6	  496.6	 9684.0	...
8585553	  685.7	  496.7	 9691.0	...
8585554	  686.1	  497.3	 9685.0	...
8585555	  686.4	  497.8	 9674.0	...
8585556	  686.6	  498.2	 9663.0	...
8585557	  685.8	  497.9	 9666.0	...
8585558	  685.1	  497.1	 9671.0	...
8585559	  685.1	  496.1	 9675.0	...
8585560	  685.6	  495.7	 9676.0	...
8585561	  686.2	  495.7	 9676.0	...
8585562	  686.5	  495.8	 9674.0	...
8585563	  687.0	  495.8	 9671.0	...
8585564	  687.6	  495.6	 9669.0	...
8585565	  687.8	  495.4	 9669.0	...
8585566	  688.0	  495.4	 9669.0	...
8585567	  688.0	  495.5	 9670.0	...
8585568	  688.0	  495.4	 9671.0	...
8585569	  687.8	  495.0	 9671.0	...
8585570	  687.0	  495.0	 9669.0	...
8585571	  686.4	  495.3	 9667.0	...
8585572	  685.9	  495.3	 9668.0	...
8585573	  685.8	  494.8	 9670.0	...
8585574	  685.9	  495.0	 9673.0	...
8585575	  686.0	  495.6	 9672.0	...
8585576	  686.0	  496.2	 9670.0	...
8585577	  685.8	  496.1	 9670.0	...
8585578	  685.6	  496.1	 9671.0	...
8585579	  685.4	  496.1	 9673.0	...
8585580	  685.4	  496.1	 9675.0	...
8585581	  685.4	  496.2	 9677.0	...
8585582	  685.3	  495.7	 9674.0	...
8585583	  685.2	  495.2	 9670.0	...
8585584	  685.6	  495.0	 9663.0	...
8585585	  686.1	  495.3	 9659.0	...
8585586	  686.3	  495.4	 9654.0	...
8585587	  685.9	  495.1	 9653.0	...
8585588	  685.6	  495.5	 9659.0	...
8585589	  685.8	  496.0	 9662.0	...
8585590	  686.0	  496.6	 9666.0	...
8585591	  686.2	  496.7	 9670.0	...
8585592	  686.2	  496.8	 9677.0	...
8585593	  685.2	  497.1	 9686.0	...
8585594	  684.2	  497.2	 9687.0	...
8585595	  684.0	  497.1	 9687.0	...
8585596	  684.7	  496.8	 9683.0	...
8585597	  685.5	  496.4	 9680.0	...
8585598	  685.5	  496.8	 9677.0	...
8585599	  686.1	  497.3	 9675.0	...
8585600	  686.5	  497.1	 9674.0	...
8585601	  685.7	  496.0	 9674.0	...
8585602	  684.4	  495.0	 9675.0	...
8585603	  683.4	  494.7	 9677.0	...
8585604	  684.0	  494.9	 9679.0	...
8585605	  685.1	  495.1	 9682.0	...
8585606	  685.8	  495.2	 9683.0	...
8585607	  686.3	  495.3	 9685.0	...
8585608	  686.0	  495.3	 9684.0	...
8585609	  685.7	  495.2	 9684.0	...
8585610	  685.4	  495.1	 9685.0	...
8585611	  685.7	  495.4	 9684.0	...
8585612	  686.1	  495.9	 9683.0	...
8585613	  686.3	  496.1	 9681.0	...
8585614	  686.2	  495.9	 9682.0	...
8585615	  686.2	  495.6	 9684.0	...
8585616	  686.4	  495.4	 9685.0	...
8585617	  686.8	  495.3	 9681.0	...
MSG	8585618 0000 _ Number On
8585618	  686.9	  494.9	 9678.0	...
8585619	  686.7	  494.4	 9678.0	...
8585620	  686.3	  494.0	 9683.0	...
8585621	  686.1	  493.9	 9686.0	...
8585622	  686.1	  493.3	 9688.0	...
8585623	  686.1	  492.6	 9690.0	...
8585624	  686.2	  492.1	 9694.0	...
8585625	  685.5	  492.3	 9697.0	...
8585626	  684.9	  492.7	 9695.0	...
8585627	  684.8	  493.7	 9690.0	...
8585628	  685.3	  494.6	 9686.0	...
8585629	  685.7	  494.9	 9688.0	...
8585630	  685.6	  494.3	 9689.0	...
8585631	  685.5	  493.4	 9690.0	...
8585632	  685.5	  493.1	 9693.0	...
8585633	  685.6	  493.3	 9696.0	...
8585634	  685.8	  493.8	 9695.0	...
8585635	  686.0	  494.3	 9690.0	...
8585636	  685.4	  494.4	 9686.0	...
8585637	  684.7	  494.5	 9686.0	...
8585638	  683.7	  493.8	 9686.0	...
8585639	  683.2	  493.0	 9688.0	...
8585640	  682.9	  492.3	 9690.0	...
8585641	  683.1	  492.3	 9695.0	...
8585642	  682.9	  492.3	 9699.0	...
8585643	  682.6	  492.3	 9703.0	...
8585644	  683.7	  493.3	 9704.0	...
8585645	  685.0	  494.4	 9701.0	...
8585646	  686.3	  495.5	 9699.0	...
8585647	  686.3	  495.8	 9699.0	...
8585648	  686.3	  496.0	 9701.0	...
8585649	  686.8	  495.9	 9703.0	...
8585650	  687.3	  495.4	 9695.0	...
8585651	  687.7	  494.8	 9681.0	...
8585652	  688.0	  495.1	 9667.0	...
8585653	  688.0	  495.7	 9665.0	...
8585654	  687.9	  495.7	 9665.0	...
8585655	  687.9	  495.3	 9666.0	...
8585656	  688.1	  494.8	 9669.0	...
8585657	  688.4	  494.6	 9674.0	...
8585658	  687.9	  494.4	 9678.0	...
8585659	  687.2	  494.0	 9679.0	...
8585660	  686.5	  493.9	 9678.0	...
8585661	  686.3	  494.0	 9678.0	...
8585662	  686.1	  494.3	 9680.0	...
8585663	  685.7	  494.7	 9685.0	...
8585664	  685.5	  494.8	 9690.0	...
8585665	  685.6	  494.9	 9693.0	...
8585666	  686.0	  494.2	 9689.0	...
8585667	  686.4	  493.5	 9684.0	...
8585668	  686.3	  493.2	 9681.0	...
8585669	  686.6	  494.1	 9681.0	...
8585670	  686.8	  495.1	 9684.0	...
8585671	  687.0	  495.7	 9686.0	...
8585672	  687.1	  495.7	 9687.0	...
8585673	  687.2	  495.8	 9684.0	...
8585674	  687.4	  495.8	 9682.0	...
8585675	  687.5	  495.9	 9680.0	...
8585676	  687.4	  496.1	 9681.0	...
8585677	  687.1	  496.1	 9682.0	...
8585678	  686.8	  495.8	 9682.0	...
8585679	  687.0	  495.1	 9682.0	...
8585680	  687.6	  494.6	 9682.0	...
8585681	  688.3	  494.0	 9688.0	...
8585682	  688.5	  493.9	 9694.0	...
8585683	  688.5	  493.8	 9701.0	...
8585684	  687.9	  493.9	 9701.0	...
8585685	  687.4	  493.8	 9704.0	...
8585686	  687.0	  493.7	 9706.0	...
8585687	  687.2	  493.6	 9701.0	...
8585688	  687.3	  493.7	 9694.0	...
8585689	  687.5	  493.7	 9687.0	...
8585690	  687.8	  493.2	 9689.0	...
8585691	  688.1	  492.7	 9690.0	...
8585692	  687.9	  492.9	 9694.0	...
8585693	  687.7	  493.6	 9696.0	...
8585694	  687.3	  494.3	 9695.0	...
8585695	  687.1	  494.3	 9693.0	...
8585696	  687.5	  494.1	 9686.0	...
8585697	  688.0	  493.9	 9682.0	...
8585698	  687.9	  494.0	 9680.0	...
8585699	  687.4	  494.4	 9683.0	...
8585700	  687.0	  494.7	 9687.0	...
8585701	  687.2	  494.5	 9691.0	...
8585702	  687.2	  494.3	 9696.0	...
8585703	  687.1	  494.5	 9700.0	...
8585704	  687.2	  494.7	 9699.0	...
8585705	  687.6	  495.0	 9697.0	...
8585706	  688.0	  494.8	 9695.0	...
8585707	  688.1	  494.6	 9700.0	...
8585708	  687.8	  493.5	 9706.0	...
8585709	  687.5	  492.3	 9711.0	...
8585710	  687.3	  491.5	 9709.0	...
8585711	  687.0	  491.5	 9708.0	...
8585712	  686.7	  492.0	 9711.0	...
8585713	  686.1	  492.6	 9714.0	...
8585714	  685.8	  493.2	 9717.0	...
8585715	  686.2	  493.3	 9717.0	...
8585716	  686.9	  493.4	 9716.0	...
8585717	  686.7	  493.6	 9716.0	...
8585718	  685.8	  493.9	 9716.0	...
8585719	  684.5	  493.7	 9717.0	...
8585720	  684.2	  493.5	 9729.0	...
8585721	  684.0	  493.2	 9740.0	...
8585722	  684.2	  493.1	 9744.0	...
8585723	  684.5	  492.6	 9737.0	...
8585724	  684.8	  492.1	 9728.0	...
8585725	  685.3	  492.5	 9726.0	...
8585726	  685.8	  493.1	 9725.0	...
8585727	  686.3	  493.1	 9726.0	...
8585728	  685.8	  492.4	 9735.0	...
8585729	  685.3	  491.8	 9744.0	...
8585730	  684.8	  492.3	 9753.0	...
8585731	  684.9	  492.7	 9752.0	...
8585732	  685.0	  493.1	 9752.0	...
8585733	  684.7	  493.1	 9751.0	...
8585734	  684.4	  492.8	 9751.0	...
8585735	  684.1	  492.6	 9750.0	...
8585736	  683.9	  492.3	 9747.0	...
8585737	  683.5	  492.3	 9743.0	...
8585738	  683.1	  492.7	 9740.0	...
8585739	  683.9	  493.4	 9740.0	...
8585740	  685.0	  494.0	 9739.0	...
8585741	  685.9	  494.2	 9734.0	...
8585742	  685.7	  494.4	 9727.0	...
8585743	  685.5	  494.5	 9721.0	...
8585744	  684.6	  494.1	 9729.0	...
8585745	  684.0	  493.5	 9739.0	...
8585746	  683.8	  492.7	 9749.0	...
8585747	  684.2	  492.4	 9747.0	...
8585748	  685.0	  493.0	 9744.0	...
8585749	  685.4	  493.9	 9742.0	...
8585750	  685.7	  494.1	 9742.0	...
8585751	  685.6	  493.3	 9744.0	...
8585752	  685.0	  492.6	 9745.0	...
8585753	  684.4	  492.7	 9746.0	...
8585754	  684.1	  492.7	 9747.0	...
8585755	  684.4	  492.7	 9747.0	...
8585756	  684.8	  492.6	 9746.0	...
8585757	  684.4	  492.9	 9747.0	...
8585758	  684.0	  493.3	 9749.0	...
8585759	  684.2	  493.7	 9751.0	...
8585760	  684.8	  494.0	 9748.0	...
8585761	  684.8	  494.2	 9744.0	...
8585762	  684.1	  493.7	 9741.0	...
8585763	  683.0	  493.0	 9746.0	...
8585764	  682.2	  492.2	 9753.0	...
8585765	  681.4	  492.0	 9758.0	...
8585766	  681.4	  491.7	 9761.0	...
8585767	  681.9	  491.1	 9762.0	...
8585768	  682.4	  490.7	 9760.0	...
8585769	  682.5	  491.1	 9758.0	...
8585770	  682.7	  491.8	 9757.0	...
8585771	  682.8	  492.6	 9757.0	...
8585772	  682.9	  492.9	 9764.0	...
8585773	  682.9	  493.0	 9771.0	...
8585774	  682.9	  493.2	 9768.0	...
8585775	  683.0	  493.1	 9759.0	...
8585776	  683.2	  493.0	 9750.0	...
8585777	  683.4	  492.9	 9750.0	...
8585778	  683.5	  492.6	 9750.0	...
8585779	  683.4	  492.5	 9750.0	...
8585780	  683.1	  492.4	 9750.0	...
8585781	  682.9	  492.7	 9754.0	...
8585782	  682.8	  492.9	 9757.0	...
8585783	  682.9	  493.0	 9762.0	...
8585784	  683.0	  493.0	 9763.0	...
8585785	  683.1	  493.1	 9764.0	...
8585786	  683.0	  493.2	 9764.0	...
8585787	  682.9	  493.7	 9763.0	...
8585788	  683.3	  494.0	 9763.0	...
8585789	  683.7	  494.1	 9763.0	...
8585790	  684.3	  493.8	 9762.0	...
8585791	  684.7	  493.8	 9761.0	...
8585792	  685.2	  494.1	 9758.0	...
8585793	  685.3	  493.7	 9756.0	...
8585794	  685.2	  492.4	 9754.0	...
8585795	  685.0	  491.2	 9754.0	...
8585796	  684.3	  490.8	 9753.0	...
8585797	  683.6	  491.0	 9753.0	...
8585798	  683.2	  491.1	 9753.0	...
8585799	  683.5	  491.0	 9753.0	...
8585800	  684.4	  491.0	 9753.0	...
8585801	  684.9	  491.0	 9753.0	...
8585802	  685.2	  491.0	 9754.0	...
8585803	  685.3	  491.6	 9753.0	...
8585804	  685.5	  492.2	 9752.0	...
8585805	  685.3	  492.3	 9759.0	...
8585806	  684.8	  491.7	 9767.0	...
8585807	  684.4	  492.2	 9776.0	...
8585808	  684.5	  493.4	 9778.0	...
8585809	  684.5	  494.4	 9781.0	...
8585810	  684.7	  494.2	 9781.0	...
8585811	  685.0	  493.8	 9779.0	...
8585812	  684.5	  493.4	 9777.0	...
8585813	  683.7	  493.1	 9775.0	...
8585814	  683.6	  492.3	 9773.0	...
8585815	  684.5	  491.5	 9771.0	...
8585816	  685.3	  491.1	 9770.0	...
8585817	  685.4	  491.5	 9774.0	...
8585818	  684.6	  492.3	 9779.0	...
8585819	  684.0	  493.4	 9784.0	...
8585820	  683.9	  494.5	 9786.0	...
8585821	  684.2	  493.9	 9787.0	...
8585822	  684.4	  492.6	 9789.0	...
8585823	  684.3	  491.3	 9791.0	...
8585824	  684.4	  491.3	 9790.0	...
8585825	  684.4	  491.1	 9788.0	...
8585826	  684.4	  491.0	 9785.0	...
8585827	  684.6	  490.7	 9784.0	...
8585828	  684.7	  490.4	 9782.0	...
8585829	  685.0	  490.2	 9783.0	...
8585830	  685.1	  490.2	 9783.0	...
8585831	  685.1	  490.5	 9783.0	...
8585832	  684.4	  491.0	 9781.0	...
8585833	  683.7	  491.3	 9780.0	...
8585834	  683.3	  491.7	 9779.0	...
8585835	  682.8	  491.9	 9783.0	...
8585836	  682.3	  492.2	 9788.0	...
8585837	  681.9	  492.4	 9791.0	...
8585838	  683.1	  492.4	 9788.0	...
8585839	  684.3	  492.5	 9784.0	...
8585840	  684.8	  492.5	 9782.0	...
8585841	  684.1	  492.5	 9784.0	...
8585842	  683.2	  492.3	 9788.0	...
8585843	  683.0	  491.7	 9790.0	...
8585844	  682.8	  491.2	 9789.0	...
8585845	  682.4	  490.7	 9787.0	...
8585846	  682.3	  490.5	 9786.0	...
8585847	  682.3	  490.7	 9787.0	...
8585848	  682.6	  490.9	 9788.0	...
8585849	  683.2	  491.0	 9787.0	...
8585850	  683.5	  491.4	 9785.0	...
8585851	  683.8	  492.0	 9783.0	...
8585852	  683.0	  492.8	 9784.0	...
8585853	  682.3	  492.9	 9785.0	...
8585854	  681.7	  492.9	 9786.0	...
8585855	  681.8	  492.7	 9789.0	...
8585856	  682.0	  492.5	 9793.0	...
8585857	  682.0	  492.3	 9798.0	...
8585858	  681.9	  492.2	 9799.0	...
8585859	  681.9	  491.7	 9798.0	...
8585860	  682.1	  491.0	 9795.0	...
8585861	  683.0	  490.3	 9791.0	...
8585862	  683.9	  490.0	 9787.0	...
8585863	  684.6	  489.9	 9785.0	...
8585864	  684.8	  489.7	 9787.0	...
8585865	  684.9	  489.5	 9790.0	...
8585866	  685.0	  490.0	 9792.0	...
8585867	  684.9	  490.9	 9792.0	...
8585868	  684.6	  491.5	 9789.0	...
8585869	  684.3	  491.2	 9787.0	...
8585870	  684.3	  490.9	 9785.0	...
8585871	  684.4	  490.7	 9784.0	...
8585872	  683.8	  490.9	 9795.0	...
8585873	  683.0	  491.2	 9807.0	...
8585874	  682.2	  491.5	 9807.0	...
8585875	  682.2	  491.0	 9796.0	...
8585876	  682.2	  490.4	 9786.0	...
8585877	  682.4	  489.8	 9787.0	...
8585878	  682.4	  489.5	 9789.0	...
8585879	  682.2	  489.1	 9790.0	...
8585880	  681.9	  488.7	 9789.0	...
8585881	  681.9	  488.8	 9788.0	...
8585882	  682.0	  490.2	 9787.0	...
8585883	  682.6	  491.4	 9795.0	...
8585884	  683.1	  492.1	 9805.0	...
8585885	  683.7	  491.3	 9814.0	...
8585886	  684.1	  490.6	 9814.0	...
8585887	  684.4	  489.8	 9813.0	...
8585888	  684.6	  489.5	 9810.0	...
8585889	  684.4	  489.2	 9808.0	...
8585890	  683.4	  489.1	 9805.0	...
8585891	  682.5	  489.0	 9811.0	...
8585892	  681.8	  489.0	 9818.0	...
8585893	  681.8	  489.4	 9825.0	...
8585894	  681.6	  489.9	 9825.0	...
8585895	  681.5	  490.5	 9817.0	...
8585896	  681.5	  490.5	 9809.0	...
8585897	  681.2	  489.4	 9809.0	...
8585898	  680.8	  488.4	 9817.0	...
8585899	  680.5	  488.1	 9824.0	...
8585900	  680.9	  489.1	 9815.0	...
8585901	  681.7	  490.1	 9805.0	...
8585902	  683.4	  490.5	 9797.0	...
8585903	  684.5	  490.0	 9796.0	...
8585904	  684.0	  489.3	 9796.0	...
8585905	  682.5	  488.6	 9799.0	...
8585906	  681.0	  488.4	 9803.0	...
8585907	  680.9	  488.4	 9808.0	...
8585908	  681.3	  489.1	 9808.0	...
8585909	  682.4	  489.7	 9809.0	...
8585910	  683.3	  490.1	 9806.0	...
8585911	  684.0	  489.8	 9803.0	...
8585912	  683.4	  489.8	 9801.0	...
8585913	  682.8	  490.2	 9804.0	...
8585914	  682.5	  490.6	 9815.0	...
8585915	  682.7	  491.1	 9824.0	...
8585916	  682.8	  491.3	 9824.0	...
8585917	  682.9	  492.0	 9813.0	...
8585918	  683.0	  492.3	 9803.0	...
8585919	  683.1	  491.1	 9798.0	...
8585920	  683.2	  489.6	 9796.0	...
8585921	  683.4	  489.0	 9794.0	...
8585922	  683.5	  489.9	 9794.0	...
MSG	8585923 0000 _ Number Off
8585923	  683.6	  490.7	 9794.0	...
8585924	  683.5	  490.4	 9795.0	...
8585925	  683.4	  490.1	 9797.0	...
8585926	  683.3	  489.3	 9802.0	...
8585927	  681.9	  488.9	 9815.0	...
8585928	  680.6	  488.6	 9827.0	...
8585929	  680.2	  488.6	 9836.0	...
8585930	  681.1	  488.5	 9834.0	...
8585931	  681.9	  488.3	 9832.0	...
8585932	  681.7	  488.1	 9833.0	...
8585933	  681.6	  488.0	 9833.0	...
8585934	  681.6	  487.9	 9825.0	...
8585935	  682.1	  489.1	 9817.0	...
8585936	  682.6	  490.1	 9809.0	...
8585937	  682.7	  490.2	 9813.0	...
8585938	  682.3	  489.3	 9817.0	...
8585939	  682.8	  488.2	 9821.0	...
8585940	  683.7	  488.0	 9822.0	...
8585941	  683.7	  488.0	 9823.0	...
8585942	  682.4	  488.2	 9825.0	...
8585943	  681.2	  488.4	 9826.0	...
8585944	  681.2	  489.0	 9827.0	...
8585945	  681.6	  489.5	 9830.0	...
8585946	  682.1	  490.1	 9832.0	...
8585947	  682.3	  490.2	 9835.0	...
8585948	  682.8	  489.9	 9837.0	...
8585949	  683.6	  489.6	 9831.0	...
8585950	  684.3	  489.3	 9822.0	...
8585951	  684.7	  489.5	 9813.0	...
8585952	  684.6	  489.8	 9813.0	...
8585953	  684.6	  490.0	 9812.0	...
8585954	  684.1	  490.2	 9811.0	...
8585955	  683.7	  490.2	 9811.0	...
8585956	  683.1	  490.3	 9814.0	...
8585957	  683.0	  490.3	 9816.0	...
8585958	  682.9	  490.3	 9818.0	...
8585959	  682.7	  490.3	 9819.0	...
8585960	  682.1	  490.3	 9821.0	...
8585961	  681.4	  490.2	 9824.0	...
8585962	  680.8	  490.2	 9825.0	...
8585963	  680.6	  489.8	 9824.0	...
8585964	  681.2	  489.5	 9820.0	...
8585965	  682.0	  489.2	 9816.0	...
8585966	  682.8	  488.9	 9812.0	...
8585967	  682.8	  488.7	 9811.0	...
8585968	  682.7	  488.3	 9811.0	...
8585969	  682.7	  488.1	 9809.0	...
8585970	  682.3	  487.9	 9808.0	...
8585971	  681.6	  487.9	 9817.0	...
8585972	  680.9	  488.4	 9826.0	...
8585973	  680.5	  489.0	 9834.0	...
8585974	  680.4	  489.7	 9828.0	...
8585975	  680.2	  489.8	 9822.0	...
8585976	  680.1	  490.2	 9816.0	...
8585977	  680.0	  490.4	 9826.0	...
8585978	  679.9	  490.5	 9838.0	...
8585979	  679.7	  490.2	 9850.0	...
8585980	  679.8	  490.2	 9852.0	...
8585981	  679.9	  490.3	 9843.0	...
8585982	  680.1	  490.0	 9834.0	...
8585983	  680.2	  489.4	 9825.0	...
8585984	  680.9	  488.6	 9823.0	...
8585985	  681.6	  488.4	 9822.0	...
8585986	  681.9	  488.4	 9822.0	...
8585987	  681.4	  489.0	 9823.0	...
8585988	  680.8	  489.6	 9823.0	...
8585989	  681.2	  490.2	 9821.0	...
8585990	  681.4	  490.5	 9817.0	...
8585991	  681.5	  489.9	 9818.0	...
8585992	  681.2	  489.1	 9822.0	...
8585993	  681.5	  489.4	 9822.0	...
8585994	  681.9	  490.5	 9819.0	...
8585995	  682.3	  491.9	 9816.0	...
8585996	  682.4	  492.1	 9817.0	...
8585997	  682.5	  492.2	 9817.0	...
8585998	  682.4	  492.0	 9817.0	...
8585999	  682.1	  490.5	 9821.0	...
8586000	  681.8	  489.1	 9825.0	...
8586001	  681.8	  487.9	 9828.0	...
8586002	  682.1	  487.9	 9821.0	...
8586003	  682.3	  488.3	 9814.0	...
8586004	  682.2	  488.7	 9817.0	...
8586005	  682.2	  489.1	 9825.0	...
8586006	  682.2	  489.0	 9822.0	...
8586007	  682.4	  489.0	 9812.0	...
8586008	  682.4	  489.0	 9804.0	...
8586009	  682.4	  489.1	 9808.0	...
8586010	  682.2	  489.2	 9812.0	...
8586011	  682.0	  489.3	 9812.0	...
8586012	  681.8	  489.3	 9811.0	...
8586013	  681.7	  489.3	 9808.0	...
8586014	  681.3	  489.1	 9805.0	...
8586015	  680.9	  488.9	 9804.0	...
8586016	  681.1	  488.4	 9808.0	...
8586017	  681.6	  488.1	 9818.0	...
8586018	  682.1	  487.7	 9828.0	...
8586019	  682.1	  487.7	 9836.0	...
8586020	  682.1	  488.8	 9837.0	...
8586021	  682.1	  490.0	 9830.0	...
8586022	  682.0	  491.1	 9823.0	...
8586023	  682.0	  491.0	 9816.0	...
8586024	  682.9	  490.7	 9814.0	...
8586025	  683.8	  490.6	 9812.0	...
8586026	  684.6	  490.5	 9810.0	...
8586027	  684.6	  490.5	 9808.0	...
8586028	  684.7	  490.5	 9809.0	...
8586029	  683.8	  490.6	 9811.0	...
8586030	  682.9	  490.7	 9814.0	...
8586031	  683.1	  490.3	 9815.0	...
8586032	  684.3	  489.7	 9815.0	...
8586033	  684.8	  489.9	 9815.0	...
8586034	  684.0	  490.6	 9814.0	...
8586035	  683.2	  491.2	 9813.0	...
8586036	  683.0	  490.5	 9817.0	...
8586037	  682.8	  489.9	 9821.0	...
8586038	  682.9	  489.6	 9824.0	...
8586039	  683.0	  490.0	 9823.0	...
8586040	  682.9	  490.3	 9823.0	...
8586041	  682.6	  490.6	 9827.0	...
8586042	  682.7	  490.7	 9832.0	...
8586043	  683.0	  490.3	 9837.0	...
8586044	  683.2	  489.8	 9841.0	...
8586045	  683.1	  489.1	 9843.0	...
8586046	  683.1	  489.1	 9842.0	...
8586047	  683.0	  489.1	 9841.0	...
8586048	  682.9	  489.4	 9840.0	...
8586049	  682.9	  489.9	 9840.0	...
8586050	  683.0	  490.4	 9837.0	...
8586051	  682.8	  491.0	 9836.0	...
8586052	  682.7	  491.1	 9834.0	...
8586053	  683.4	  490.7	 9836.0	...
8586054	  684.3	  490.4	 9837.0	...
8586055	  685.1	  490.0	 9837.0	...
8586056	  685.2	  490.1	 9837.0	...
8586057	  685.4	  490.2	 9831.0	...
8586058	  685.3	  490.4	 9825.0	...
8586059	  685.0	  490.7	 9823.0	...
8586060	  684.7	  490.9	 9827.0	...
8586061	  684.8	  490.9	 9832.0	...
8586062	  684.9	  490.5	 9832.0	...
8586063	  684.8	  490.1	 9831.0	...
8586064	  684.7	  490.0	 9829.0	...
8586065	  684.7	  490.2	 9831.0	...
8586066	  684.2	  490.3	 9832.0	...
8586067	  683.7	  490.0	 9833.0	...
8586068	  683.4	  489.6	 9833.0	...
8586069	  683.7	  489.1	 9828.0	...
8586070	  684.0	  489.3	 9825.0	...
8586071	  684.0	  489.4	 9824.0	...
8586072	  684.1	  489.4	 9827.0	...
8586073	  684.4	  489.3	 9830.0	...
8586074	  684.8	  489.2	 9837.0	...
8586075	  684.7	  489.1	 9843.0	...
8586076	  684.6	  489.0	 9848.0	...
8586077	  684.6	  489.4	 9847.0	...
8586078	  684.7	  489.7	 9849.0	...
8586079	  684.6	  490.0	 9852.0	...
8586080	  684.5	  489.9	 9856.0	...
8586081	  684.4	  489.7	 9858.0	...
8586082	  684.2	  489.6	 9858.0	...
8586083	  683.5	  489.9	 9856.0	...
8586084	  682.8	  490.2	 9860.0	...
8586085	  682.5	  490.3	 9865.0	...
8586086	  682.7	  490.0	 9864.0	...
8586087	  682.8	  489.6	 9856.0	...
8586088	  683.4	  489.2	 9849.0	...
8586089	  683.9	  489.3	 9848.0	...
8586090	  684.4	  489.4	 9848.0	...
8586091	  684.4	  489.5	 9848.0	...
8586092	  684.2	  489.4	 9848.0	...
8586093	  684.1	  489.4	 9848.0	...
8586094	  684.0	  489.4	 9847.0	...
8586095	  684.0	  488.9	 9846.0	...
8586096	  684.0	  488.4	 9846.0	...
8586097	  684.1	  488.5	 9842.0	...
8586098	  684.0	  489.0	 9838.0	...
8586099	  683.9	  489.5	 9837.0	...
8586100	  683.8	  489.3	 9840.0	...
8586101	  684.0	  489.6	 9845.0	...
8586102	  684.1	  490.2	 9846.0	...
8586103	  684.4	  490.9	 9847.0	...
8586104	  684.5	  490.5	 9847.0	...
8586105	  684.4	  490.0	 9846.0	...
8586106	  684.1	  489.5	 9844.0	...
8586107	  683.9	  489.7	 9841.0	...
8586108	  684.0	  489.9	 9846.0	...
8586109	  684.2	  489.8	 9851.0	...
8586110	  684.4	  489.6	 9852.0	...
8586111	  684.4	  489.1	 9848.0	...
8586112	  684.3	  488.5	 9844.0	...
8586113	  684.4	  487.9	 9846.0	...
8586114	  684.9	  487.5	 9846.0	...
8586115	  685.4	  487.4	 9847.0	...
8586116	  686.0	  488.1	 9839.0	...
8586117	  686.2	  488.9	 9829.0	...
8586118	  686.6	  489.6	 9819.0	...
8586119	  686.8	  489.2	 9825.0	...
8586120	  686.8	  488.9	 9830.0	...
8586121	  686.8	  488.9	 9835.0	...
8586122	  686.8	  489.1	 9829.0	...
8586123	  686.1	  489.4	 9824.0	...
8586124	  684.9	  489.5	 9832.0	...
8586125	  683.6	  489.6	 9846.0	...
8586126	  682.9	  489.9	 9859.0	...
8586127	  682.7	  490.5	 9855.0	...
8586128	  683.2	  491.1	 9852.0	...
8586129	  683.7	  490.4	 9850.0	...
8586130	  684.3	  489.4	 9848.0	...
8586131	  684.3	  488.5	 9847.0	...
8586132	  684.3	  488.5	 9846.0	...
8586133	  684.3	  488.9	 9846.0	...
MSG	8586134 0000 _ Number On
8586134	  684.0	  489.3	 9845.0	...
8586135	  683.6	  488.8	 9846.0	...
8586136	  683.8	  487.9	 9850.0	...
8586137	  684.2	  487.1	 9852.0	...
8586138	  684.5	  487.3	 9852.0	...
8586139	  684.3	  487.7	 9850.0	...
8586140	  684.1	  488.3	 9850.0	...
8586141	  684.2	  488.6	 9852.0	...
8586142	  684.2	  488.9	 9848.0	...
8586143	  684.3	  489.0	 9841.0	...
8586144	  684.3	  489.0	 9835.0	...
8586145	  684.5	  488.6	 9836.0	...
8586146	  684.7	  488.4	 9843.0	...
8586147	  685.1	  488.2	 9850.0	...
8586148	  685.4	  488.4	 9850.0	...
8586149	  685.2	  488.7	 9845.0	...
8586150	  684.8	  489.2	 9841.0	...
8586151	  684.2	  489.6	 9843.0	...
8586152	  683.8	  489.6	 9843.0	...
8586153	  683.5	  489.3	 9841.0	...
8586154	  683.2	  489.2	 9840.0	...
8586155	  682.8	  489.1	 9849.0	...
8586156	  682.5	  489.3	 9858.0	...
8586157	  682.5	  488.9	 9868.0	...
8586158	  683.3	  488.4	 9870.0	...
8586159	  683.7	  488.1	 9859.0	...
8586160	  683.9	  488.5	 9845.0	...
8586161	  683.3	  489.4	 9833.0	...
8586162	  683.0	  490.0	 9836.0	...
8586163	  682.9	  489.8	 9844.0	...
8586164	  682.8	  489.0	 9850.0	...
8586165	  682.8	  488.2	 9855.0	...
8586166	  683.0	  488.2	 9853.0	...
8586167	  683.3	  488.6	 9852.0	...
8586168	  683.7	  489.1	 9855.0	...
8586169	  683.9	  489.2	 9859.0	...
8586170	  683.9	  488.7	 9866.0	...
8586171	  684.0	  488.1	 9869.0	...
8586172	  684.2	  487.6	 9867.0	...
8586173	  684.3	  487.8	 9863.0	...
8586174	  684.2	  488.2	 9859.0	...
8586175	  683.8	  488.6	 9861.0	...
8586176	  683.6	  488.9	 9863.0	...
8586177	  683.4	  489.0	 9869.0	...
8586178	  683.6	  489.2	 9872.0	...
8586179	  683.8	  489.4	 9873.0	...
8586180	  684.0	  489.6	 9870.0	...
8586181	  684.1	  490.3	 9867.0	...
8586182	  684.5	  491.1	 9864.0	...
8586183	  684.9	  491.5	 9863.0	...
8586184	  684.7	  490.8	 9863.0	...
8586185	  684.2	  490.1	 9865.0	...
8586186	  683.6	  489.7	 9865.0	...
8586187	  683.3	  489.5	 9866.0	...
8586188	  683.1	  489.4	 9867.0	...
8586189	  683.1	  489.5	 9865.0	...
8586190	  683.5	  489.6	 9863.0	...
8586191	  683.8	  489.7	 9860.0	...
8586192	  684.8	  489.4	 9859.0	...
8586193	  685.3	  489.0	 9859.0	...
8586194	  685.6	  488.7	 9858.0	...
8586195	  685.2	  488.7	 9857.0	...
8586196	  684.8	  488.9	 9857.0	...
8586197	  685.0	  489.0	 9856.0	...
8586198	  685.4	  489.1	 9862.0	...
8586199	  685.7	  488.6	 9871.0	...
8586200	  685.7	  488.1	 9879.0	...
8586201	  685.8	  487.8	 9883.0	...
8586202	  685.9	  487.9	 9886.0	...
8586203	  685.2	  488.0	 9888.0	...
8586204	  684.5	  488.1	 9888.0	...
8586205	  683.9	  488.3	 9887.0	...
8586206	  684.1	  488.4	 9885.0	...
8586207	  683.9	  487.9	 9883.0	...
8586208	  683.6	  487.4	 9881.0	...
8586209	  684.4	  486.9	 9877.0	...
8586210	  685.5	  486.9	 9873.0	...
8586211	  686.0	  487.5	 9871.0	...
8586212	  685.6	  488.1	 9871.0	...
8586213	  685.3	  488.8	 9869.0	...
8586214	  685.4	  489.0	 9865.0	...
8586215	  685.0	  489.3	 9869.0	...
8586216	  684.4	  489.5	 9874.0	...
8586217	  684.4	  489.6	 9879.0	...
8586218	  685.0	  489.6	 9879.0	...
8586219	  685.2	  489.0	 9882.0	...
8586220	  684.8	  488.4	 9882.0	...
8586221	  684.4	  487.6	 9882.0	...
8586222	  683.9	  487.5	 9881.0	...
8586223	  683.4	  487.3	 9883.0	...
8586224	  683.1	  487.0	 9886.0	...
8586225	  683.3	  486.8	 9888.0	...
8586226	  683.5	  486.6	 9890.0	...
8586227	  683.5	  487.1	 9893.0	...
8586228	  683.6	  487.7	 9895.0	...
8586229	  683.2	  488.5	 9895.0	...
8586230	  682.8	  488.9	 9892.0	...
8586231	  682.6	  489.3	 9888.0	...
8586232	  682.9	  489.2	 9887.0	...
8586233	  683.7	  488.7	 9889.0	...
8586234	  684.2	  488.2	 9895.0	...
8586235	  684.4	  487.9	 9899.0	...
8586236	  684.1	  487.7	 9907.0	...
8586237	  684.1	  487.9	 9911.0	...
8586238	  684.3	  488.0	 9915.0	...
8586239	  684.7	  487.7	 9915.0	...
8586240	  684.8	  486.9	 9913.0	...
8586241	  684.7	  486.2	 9909.0	...
8586242	  684.8	  486.8	 9906.0	...
8586243	  684.5	  487.5	 9903.0	...
8586244	  684.3	  487.9	 9902.0	...
8586245	  684.1	  487.3	 9901.0	...
8586246	  684.1	  486.6	 9901.0	...
8586247	  684.1	  486.4	 9901.0	...
8586248	  684.2	  486.4	 9897.0	...
8586249	  684.7	  486.7	 9893.0	...
8586250	  685.2	  487.1	 9890.0	...
8586251	  686.1	  487.3	 9892.0	...
8586252	  686.6	  487.2	 9894.0	...
8586253	  686.8	  486.9	 9898.0	...
8586254	  686.6	  486.6	 9903.0	...
8586255	  686.4	  486.7	 9905.0	...
8586256	  686.0	  487.1	 9906.0	...
8586257	  685.6	  487.5	 9907.0	...
8586258	  685.1	  487.0	 9907.0	...
8586259	  685.4	  486.4	 9908.0	...
8586260	  685.6	  485.8	 9909.0	...
8586261	  685.9	  485.7	 9911.0	...
8586262	  685.9	  485.7	 9912.0	...
8586263	  685.9	  485.8	 9913.0	...
8586264	  686.4	  486.2	 9912.0	...
8586265	  686.8	  486.4	 9912.0	...
8586266	  687.1	  486.3	 9911.0	...
8586267	  687.0	  486.4	 9909.0	...
8586268	  686.9	  486.5	 9907.0	...
8586269	  687.0	  486.9	 9905.0	...
8586270	  687.1	  486.8	 9905.0	...
8586271	  685.9	  486.6	 9904.0	...
8586272	  684.6	  486.4	 9909.0	...
8586273	  684.1	  486.7	 9916.0	...
8586274	  684.8	  487.2	 9916.0	...
8586275	  685.8	  487.6	 9904.0	...
8586276	  685.9	  486.9	 9892.0	...
8586277	  686.3	  486.1	 9893.0	...
8586278	  686.5	  485.4	 9901.0	...
8586279	  686.9	  486.0	 9909.0	...
8586280	  686.9	  486.5	 9909.0	...
8586281	  687.0	  486.5	 9908.0	...
8586282	  687.1	  486.0	 9907.0	...
8586283	  686.7	  485.1	 9912.0	...
8586284	  686.3	  484.6	 9917.0	...
8586285	  685.9	  484.2	 9923.0	...
8586286	  686.0	  484.5	 9919.0	...
8586287	  686.1	  484.7	 9916.0	...
8586288	  686.5	  484.8	 9914.0	...
8586289	  686.4	  484.9	 9916.0	...
8586290	  686.3	  485.1	 9914.0	...
8586291	  686.0	  485.5	 9911.0	...
8586292	  686.1	  485.8	 9909.0	...
8586293	  686.5	  485.7	 9910.0	...
8586294	  686.8	  485.5	 9907.0	...
8586295	  687.1	  485.2	 9905.0	...
8586296	  687.4	  484.7	 9907.0	...
8586297	  687.7	  484.2	 9913.0	...
8586298	  687.4	  484.1	 9919.0	...
8586299	  686.8	  484.7	 9919.0	...
8586300	  686.8	  485.2	 9919.0	...
8586301	  687.3	  485.2	 9917.0	...
8586302	  687.8	  485.1	 9914.0	...
8586303	  687.6	  485.1	 9910.0	...
8586304	  687.3	  485.3	 9911.0	...
8586305	  686.9	  485.3	 9916.0	...
8586306	  686.3	  484.8	 9922.0	...
8586307	  685.7	  484.3	 9925.0	...
8586308	  685.0	  483.8	 9926.0	...
8586309	  684.7	  484.1	 9925.0	...
8586310	  684.6	  484.3	 9925.0	...
8586311	  685.3	  484.5	 9929.0	...
8586312	  685.9	  484.1	 9932.0	...
8586313	  686.1	  483.8	 9935.0	...
8586314	  685.6	  483.5	 9934.0	...
8586315	  685.2	  483.6	 9932.0	...
8586316	  685.7	  483.5	 9930.0	...
8586317	  686.2	  483.3	 9930.0	...
8586318	  686.3	  483.2	 9931.0	...
8586319	  686.0	  483.1	 9932.0	...
8586320	  685.7	  483.2	 9933.0	...
8586321	  685.6	  483.3	 9933.0	...
8586322	  685.8	  483.3	 9935.0	...
8586323	  686.1	  483.3	 9937.0	...
8586324	  686.2	  483.4	 9939.0	...
8586325	  686.1	  483.6	 9941.0	...
8586326	  686.0	  483.7	 9942.0	...
8586327	  686.0	  484.3	 9942.0	...
8586328	  687.1	  484.8	 9940.0	...
8586329	  688.2	  484.8	 9937.0	...
8586330	  689.6	  484.4	 9925.0	...
8586331	  689.9	  483.5	 9915.0	...
8586332	  690.2	  482.9	 9916.0	...
8586333	  690.0	  482.7	 9925.0	...
8586334	  689.4	  482.9	 9934.0	...
8586335	  688.7	  483.2	 9930.0	...
8586336	  688.1	  483.4	 9925.0	...
8586337	  688.1	  483.8	 9921.0	...
8586338	  688.4	  484.2	 9922.0	...
8586339	  688.6	  484.4	 9925.0	...
8586340	  688.8	  484.5	 9927.0	...
8586341	  688.5	  484.1	 9930.0	...
8586342	  688.3	  483.7	 9932.0	...
8586343	  688.2	  484.2	 9934.0	...
8586344	  688.2	  485.0	 9937.0	...
8586345	  688.0	  485.9	 9941.0	...
8586346	  687.8	  486.5	 9945.0	...
8586347	  687.8	  487.1	 9947.0	...
8586348	  687.8	  487.2	 9948.0	...
8586349	  688.3	  486.5	 9950.0	...
8586350	  688.8	  485.9	 9952.0	...
8586351	  689.6	  485.9	 9954.0	...
8586352	  689.8	  486.0	 9953.0	...
8586353	  689.3	  486.0	 9951.0	...
8586354	  688.7	  485.8	 9950.0	...
8586355	  687.8	  485.6	 9949.0	...
8586356	  687.6	  485.1	 9947.0	...
8586357	  687.7	  484.9	 9947.0	...
8586358	  687.9	  484.9	 9948.0	...
8586359	  687.7	  485.3	 9952.0	...
8586360	  687.2	  485.5	 9961.0	...
8586361	  686.6	  484.9	 9971.0	...
8586362	  686.5	  484.3	 9975.0	...
8586363	  685.3	  483.4	 9967.0	...
8586364	  684.1	  483.2	 9959.0	...
8586365	  682.6	  483.0	 9956.0	...
8586366	  681.7	  483.2	 9961.0	...
8586367	  679.3	  482.9	 9965.0	...
8586368	  677.3	  482.6	 9972.0	...
8586369	  675.6	  482.2	 9978.0	...
8586370	  675.1	  482.2	 9984.0	...
8586371	  673.4	  482.4	 9986.0	...
8586372	  672.2	  482.4	 9992.0	...
8586373	  671.2	  482.4	 9997.0	...
8586374	  671.3	  481.8	10003.0	...
8586375	  671.1	  481.5	10003.0	...
8586376	  670.8	  481.2	10004.0	...
8586377	  671.4	  481.3	10003.0	...
8586378	  671.5	  481.3	10002.0	...
8586379	  671.6	  481.2	10002.0	...
8586380	  671.8	  482.0	 9998.0	...
8586381	  672.6	  482.9	 9992.0	...
8586382	  673.5	  483.2	 9987.0	...
8586383	  673.3	  482.6	 9986.0	...
8586384	  673.0	  481.9	 9980.0	...
8586385	  672.9	  481.7	 9973.0	...
8586386	  672.9	  481.5	 9965.0	...
8586387	  673.0	  481.5	 9964.0	...
8586388	  673.9	  482.4	 9963.0	...
8586389	  674.7	  483.4	 9963.0	...
8586390	  675.2	  484.3	 9970.0	...
8586391	  674.9	  484.1	 9978.0	...
8586392	  674.6	  483.7	 9983.0	...
8586393	  674.6	  483.1	 9981.0	...
8586394	  674.7	  482.7	 9987.0	...
8586395	  674.7	  482.5	 9995.0	...
8586396	  674.7	  482.6	10002.0	...
8586397	  674.5	  481.8	10001.0	...
8586398	  674.3	  481.0	10000.0	...
8586399	  674.2	  479.9	 9999.0	...
8586400	  673.8	  479.7	10001.0	...
8586401	  673.0	  479.4	10005.0	...
8586402	  672.2	  479.4	10008.0	...
8586403	  672.9	  479.6	10007.0	...
8586404	  674.0	  480.2	10000.0	...
8586405	  675.3	  480.6	 9994.0	...
8586406	  675.5	  480.6	 9989.0	...
8586407	  675.4	  481.3	 9991.0	...
8586408	  675.2	  482.1	 9993.0	...
8586409	  674.7	  482.5	 9995.0	...
8586410	  674.4	  481.8	 9997.0	...
8586411	  674.0	  481.2	 9999.0	...
8586412	  674.1	  481.8	10001.0	...
8586413	  674.4	  482.7	10001.0	...
8586414	  674.6	  483.4	 9995.0	...
8586415	  674.9	  483.1	 9988.0	...
8586416	  675.3	  482.6	 9984.0	...
8586417	  676.0	  482.1	 9987.0	...
8586418	  676.4	  481.7	 9989.0	...
8586419	  676.8	  481.4	 9989.0	...
8586420	  676.9	  481.2	 9985.0	...
8586421	  677.1	  481.0	 9982.0	...
8586422	  677.4	  481.0	 9978.0	...
8586423	  677.9	  481.1	 9978.0	...
8586424	  678.2	  481.2	 9977.0	...
8586425	  678.2	  481.2	 9977.0	...
8586426	  678.3	  481.2	 9985.0	...
8586427	  678.7	  481.1	 9993.0	...
8586428	  678.9	  481.1	 9995.0	...
8586429	  678.8	  481.1	 9989.0	...
8586430	  678.4	  481.4	 9984.0	...
8586431	  677.9	  481.7	 9984.0	...
8586432	  677.6	  481.9	 9988.0	...
8586433	  677.5	  481.7	 9992.0	...
8586434	  677.7	  482.4	 9996.0	...
8586435	  678.0	  483.1	 9996.0	...
MSG	8586436 0000 _ Number Off
8586436	  678.3	  483.2	 9997.0	...
8586437	  678.3	  482.5	 9998.0	...
8586438	  678.3	  481.8	 9999.0	...
8586439	  678.1	  482.0	10004.0	...
8586440	  677.1	  482.4	10008.0	...
8586441	  676.2	  482.5	10012.0	...
8586442	  675.2	  481.9	10011.0	...
8586443	  675.4	  481.2	10010.0	...
8586444	  675.5	  480.8	10015.0	...
8586445	  675.7	  481.0	10019.0	...
8586446	  675.8	  481.3	10024.0	...
8586447	  676.1	  481.4	10021.0	...
8586448	  676.7	  481.4	10014.0	...
8586449	  677.2	  481.3	10008.0	...
8586450	  676.8	  480.7	10004.0	...
8586451	  676.1	  480.2	10003.0	...
8586452	  675.5	  480.6	10003.0	...
8586453	  675.7	  481.8	10003.0	...
8586454	  676.5	  482.8	10003.0	...
8586455	  677.1	  482.9	10003.0	...
8586456	  676.8	  482.9	10006.0	...
8586457	  675.9	  483.1	10009.0	...
8586458	  675.7	  482.8	10012.0	...
8586459	  676.1	  482.3	10011.0	...
8586460	  676.4	  481.7	10011.0	...
8586461	  676.1	  481.5	10012.0	...
8586462	  676.2	  481.0	10013.0	...
8586463	  676.5	  480.7	10015.0	...
8586464	  676.8	  480.6	10017.0	...
8586465	  676.9	  480.6	10018.0	...
8586466	  677.1	  480.2	10020.0	...
8586467	  677.2	  479.8	10024.0	...
8586468	  677.2	  479.7	10026.0	...
8586469	  677.2	  479.8	10024.0	...
8586470	  677.2	  480.2	10020.0	...
8586471	  676.8	  480.1	10018.0	...
8586472	  676.4	  479.9	10018.0	...
8586473	  676.1	  480.6	10016.0	...
8586474	  676.3	  481.7	10014.0	...
8586475	  676.3	  482.9	10013.0	...
8586476	  676.3	  482.9	10016.0	...
8586477	  676.2	  482.2	10018.0	...
8586478	  676.3	  481.4	10019.0	...
8586479	  676.5	  480.6	10018.0	...
8586480	  676.9	  480.9	10012.0	...
8586481	  677.2	  481.3	10006.0	...
8586482	  677.4	  481.7	10000.0	...
8586483	  676.8	  482.0	10008.0	...
8586484	  676.3	  482.3	10016.0	...
8586485	  676.1	  482.5	10025.0	...
8586486	  676.6	  482.5	10025.0	...
8586487	  677.2	  482.7	10025.0	...
8586488	  678.1	  482.9	10016.0	...
8586489	  678.8	  483.0	10008.0	...
8586490	  678.6	  482.9	10005.0	...
8586491	  677.9	  482.8	10011.0	...
8586492	  677.4	  482.6	10017.0	...
8586493	  677.8	  482.6	10013.0	...
8586494	  677.6	  482.7	10009.0	...
8586495	  677.1	  481.8	10011.0	...
8586496	  675.5	  480.8	10019.0	...
8586497	  674.2	  479.9	10027.0	...
8586498	  674.2	  480.8	10027.0	...
8586499	  675.2	  481.5	10025.0	...
8586500	  676.2	  482.1	10023.0	...
8586501	  676.4	  482.0	10022.0	...
8586502	  676.5	  481.0	10022.0	...
8586503	  676.6	  480.0	10024.0	...
8586504	  676.8	  479.9	10027.0	...
8586505	  676.9	  481.0	10028.0	...
8586506	  676.3	  482.2	10024.0	...
8586507	  675.6	  482.5	10019.0	...
8586508	  675.0	  482.5	10016.0	...
8586509	  675.5	  482.5	10016.0	...
8586510	  676.1	  482.4	10016.0	...
8586511	  676.4	  482.4	10018.0	...
8586512	  676.4	  482.5	10019.0	...
8586513	  676.3	  482.0	10020.0	...
8586514	  676.1	  481.4	10021.0	...
8586515	  676.5	  480.6	10016.0	...
8586516	  676.8	  480.4	10011.0	...
8586517	  677.3	  480.9	10011.0	...
8586518	  677.3	  481.5	10017.0	...
8586519	  676.9	  481.3	10031.0	...
8586520	  676.2	  480.6	10040.0	...
8586521	  675.6	  481.0	10039.0	...
8586522	  675.4	  482.0	10031.0	...
8586523	  675.5	  481.7	10025.0	...
8586524	  675.8	  480.4	10027.0	...
8586525	  676.7	  480.0	10027.0	...
8586526	  677.8	  481.3	10022.0	...
8586527	  678.7	  482.6	10018.0	...
8586528	  677.4	  482.2	10023.0	...
8586529	  675.9	  481.6	10031.0	...
8586530	  674.9	  480.6	10039.0	...
8586531	  675.4	  480.3	10039.0	...
8586532	  675.7	  480.4	10038.0	...
8586533	  675.6	  480.8	10038.0	...
8586534	  675.5	  480.5	10039.0	...
8586535	  675.5	  479.9	10047.0	...
8586536	  675.4	  479.4	10054.0	...
8586537	  675.0	  479.5	10061.0	...
8586538	  674.3	  479.9	10060.0	...
8586539	  673.5	  480.4	10059.0	...
8586540	  673.1	  480.8	10056.0	...
8586541	  673.1	  481.1	10053.0	...
8586542	  674.1	  481.1	10049.0	...
8586543	  674.7	  481.1	10045.0	...
8586544	  675.3	  480.1	10043.0	...
8586545	  674.9	  479.2	10043.0	...
8586546	  675.0	  479.1	10039.0	...
8586547	  675.2	  479.9	10034.0	...
8586548	  675.1	  480.4	10035.0	...
8586549	  674.9	  480.0	10041.0	...
8586550	  674.8	  479.9	10046.0	...
8586551	  674.8	  480.7	10040.0	...
8586552	  674.9	  481.4	10035.0	...
8586553	  675.1	  481.8	10030.0	...
8586554	  675.5	  482.2	10031.0	...
8586555	  675.9	  482.4	10032.0	...
8586556	  676.9	  482.6	10036.0	...
8586557	  677.6	  482.4	10041.0	...
8586558	  678.1	  482.3	10040.0	...
8586559	  678.0	  482.3	10030.0	...
8586560	  677.8	  481.3	10020.0	...
8586561	  677.4	  480.3	10020.0	...
8586562	  677.1	  480.2	10023.0	...
8586563	  677.1	  481.1	10027.0	...
8586564	  677.2	  481.9	10026.0	...
8586565	  677.5	  481.5	10025.0	...
8586566	  677.3	  481.5	10027.0	...
8586567	  677.1	  481.5	10030.0	...
8586568	  676.7	  481.3	10033.0	...
8586569	  676.3	  480.8	10032.0	...
8586570	  675.9	  479.8	10031.0	...
8586571	  675.6	  479.2	10030.0	...
8586572	  675.5	  478.7	10029.0	...
8586573	  675.4	  478.8	10035.0	...
8586574	  675.0	  479.0	10040.0	...
8586575	  674.8	  479.6	10045.0	...
8586576	  674.9	  480.2	10043.0	...
8586577	  675.4	  480.7	10041.0	...
8586578	  676.1	  480.6	10036.0	...
8586579	  676.5	  480.6	10031.0	...
8586580	  677.0	  480.6	10026.0	...
8586581	  676.8	  480.4	10030.0	...
8586582	  676.5	  480.1	10034.0	...
8586583	  675.9	  479.9	10038.0	...
8586584	  675.4	  479.9	10040.0	...
8586585	  674.8	  479.8	10045.0	...
8586586	  674.5	  479.6	10053.0	...
8586587	  674.5	  479.4	10058.0	...
8586588	  674.6	  479.2	10060.0	...
8586589	  674.5	  479.3	10060.0	...
8586590	  674.4	  479.4	10060.0	...
8586591	  674.3	  479.5	10059.0	...
8586592	  674.3	  479.5	10057.0	...
8586593	  674.4	  478.9	10053.0	...
8586594	  674.4	  478.3	10050.0	...
8586595	  674.4	  478.0	10049.0	...
8586596	  674.5	  478.8	10051.0	...
8586597	  674.9	  480.0	10054.0	...
8586598	  675.2	  480.3	10056.0	...
8586599	  675.4	  480.2	10058.0	...
8586600	  675.5	  479.9	10059.0	...
8586601	  675.8	  480.1	10059.0	...
8586602	  676.1	  480.3	10058.0	...
8586603	  675.7	  480.2	10057.0	...
8586604	  675.0	  479.8	10057.0	...
8586605	  674.2	  478.9	10059.0	...
8586606	  674.0	  478.4	10060.0	...
8586607	  675.2	  479.0	10061.0	...
8586608	  676.7	  480.0	10061.0	...
8586609	  678.2	  480.7	10058.0	...
8586610	  677.7	  480.5	10054.0	...
8586611	  676.9	  480.2	10051.0	...
8586612	  677.0	  480.0	10044.0	...
8586613	  677.7	  479.8	10036.0	...
8586614	  678.4	  479.7	10038.0	...
8586615	  678.3	  479.8	10047.0	...
8586616	  678.2	  479.9	10056.0	...
8586617	  676.8	  479.6	10056.0	...
8586618	  675.4	  479.4	10056.0	...
8586619	  674.2	  479.0	10057.0	...
8586620	  674.5	  478.3	10063.0	...
8586621	  674.9	  477.6	10069.0	...
8586622	  675.4	  478.0	10072.0	...
8586623	  675.8	  479.0	10070.0	...
8586624	  676.2	  480.1	10058.0	...
8586625	  676.7	  480.1	10045.0	...
8586626	  677.1	  480.2	10033.0	...
8586627	  677.6	  480.7	10032.0	...
8586628	  677.8	  481.1	10032.0	...
8586629	  678.0	  481.4	10036.0	...
8586630	  678.1	  481.3	10037.0	...
8586631	  678.0	  480.5	10038.0	...
8586632	  678.1	  479.6	10039.0	...
8586633	  678.1	  478.8	10043.0	...
8586634	  678.2	  478.7	10046.0	...
8586635	  678.3	  479.6	10045.0	...
8586636	  678.4	  480.4	10044.0	...
8586637	  678.3	  481.3	10042.0	...
8586638	  678.1	  481.3	10040.0	...
8586639	  677.9	  481.3	10039.0	...
8586640	  678.0	  481.2	10041.0	...
8586641	  678.2	  481.0	10046.0	...
8586642	  678.4	  480.8	10049.0	...
8586643	  678.6	  480.7	10052.0	...
8586644	  678.8	  480.7	10051.0	...
8586645	  679.0	  480.7	10053.0	...
8586646	  679.0	  480.3	10058.0	...
8586647	  678.9	  480.0	10063.0	...
MSG	8586648 0000 _ Number On
8586648	  678.8	  479.7	10065.0	...
8586649	  677.9	  479.9	10064.0	...
8586650	  677.0	  479.8	10062.0	...
8586651	  676.9	  479.7	10055.0	...
8586652	  677.8	  479.6	10051.0	...
8586653	  678.7	  479.7	10048.0	...
8586654	  679.0	  479.8	10046.0	...
8586655	  679.2	  480.0	10044.0	...
8586656	  679.4	  480.4	10040.0	...
8586657	  678.9	  480.7	10039.0	...
8586658	  678.6	  480.8	10044.0	...
8586659	  678.3	  480.7	10051.0	...
8586660	  678.6	  480.6	10058.0	...
8586661	  678.7	  480.6	10050.0	...
8586662	  678.4	  480.7	10041.0	...
8586663	  678.0	  480.7	10032.0	...
8586664	  677.6	  480.5	10034.0	...
8586665	  677.9	  480.3	10040.0	...
8586666	  678.3	  480.3	10045.0	...
8586667	  678.5	  480.0	10049.0	...
8586668	  678.4	  479.9	10051.0	...
8586669	  678.2	  479.8	10053.0	...
8586670	  678.4	  479.9	10058.0	...
8586671	  678.6	  479.7	10060.0	...
8586672	  678.8	  479.3	10062.0	...
8586673	  678.7	  478.9	10063.0	...
8586674	  678.6	  478.6	10065.0	...
8586675	  678.6	  479.9	10062.0	...
8586676	  678.5	  481.2	10058.0	...
8586677	  677.8	  482.3	10056.0	...
8586678	  677.1	  481.9	10058.0	...
8586679	  677.6	  481.4	10058.0	...
8586680	  678.5	  481.2	10056.0	...
8586681	  679.3	  480.6	10056.0	...
8586682	  678.9	  479.9	10054.0	...
8586683	  678.6	  479.6	10052.0	...
8586684	  678.1	  479.7	10048.0	...
8586685	  677.8	  479.4	10047.0	...
8586686	  677.6	  478.8	10045.0	...
8586687	  678.4	  478.6	10042.0	...
8586688	  678.7	  478.8	10039.0	...
8586689	  678.8	  479.0	10037.0	...
8586690	  678.4	  479.1	10042.0	...
8586691	  678.2	  479.2	10048.0	...
8586692	  678.1	  479.2	10054.0	...
8586693	  678.3	  479.1	10054.0	...
8586694	  678.6	  479.3	10051.0	...
8586695	  678.8	  479.5	10049.0	...
8586696	  678.1	  479.8	10051.0	...
8586697	  677.4	  479.9	10053.0	...
8586698	  676.9	  480.0	10055.0	...
8586699	  677.0	  479.9	10053.0	...
8586700	  677.9	  479.7	10045.0	...
8586701	  678.7	  479.4	10038.0	...
8586702	  679.4	  479.3	10038.0	...
8586703	  679.2	  479.8	10050.0	...
8586704	  678.9	  480.4	10061.0	...
8586705	  678.7	  481.1	10063.0	...
8586706	  678.5	  481.3	10061.0	...
8586707	  678.2	  480.9	10059.0	...
8586708	  677.8	  479.8	10060.0	...
8586709	  677.1	  478.7	10063.0	...
8586710	  676.7	  479.4	10067.0	...
8586711	  676.4	  480.5	10073.0	...
8586712	  676.3	  480.9	10075.0	...
8586713	  676.9	  480.0	10072.0	...
8586714	  677.7	  478.7	10067.0	...
8586715	  678.3	  478.4	10061.0	...
8586716	  678.1	  478.2	10070.0	...
8586717	  678.0	  478.4	10080.0	...
8586718	  677.1	  478.8	10090.0	...
8586719	  676.1	  479.2	10091.0	...
8586720	  675.6	  479.4	10091.0	...
8586721	  676.0	  479.1	10083.0	...
8586722	  676.4	  478.8	10076.0	...
8586723	  676.3	  478.7	10069.0	...
8586724	  675.9	  478.7	10068.0	...
8586725	  675.6	  478.7	10072.0	...
8586726	  675.4	  478.7	10075.0	...
8586727	  675.8	  478.8	10071.0	...
8586728	  676.3	  479.2	10064.0	...
8586729	  676.6	  479.5	10061.0	...
8586730	  677.1	  479.8	10066.0	...
8586731	  677.5	  479.8	10067.0	...
8586732	  677.8	  479.9	10064.0	...
8586733	  677.6	  480.1	10061.0	...
8586734	  677.6	  480.0	10062.0	...
8586735	  677.7	  479.6	10054.0	...
8586736	  677.7	  479.1	10047.0	...
8586737	  677.7	  479.4	10048.0	...
8586738	  677.7	  479.9	10054.0	...
8586739	  678.2	  480.4	10060.0	...
8586740	  678.5	  480.0	10061.0	...
8586741	  678.6	  479.5	10062.0	...
8586742	  677.3	  479.2	10064.0	...
8586743	  676.2	  479.2	10066.0	...
8586744	  675.7	  479.1	10067.0	...
8586745	  676.5	  478.6	10066.0	...
8586746	  677.4	  478.3	10064.0	...
8586747	  677.7	  478.1	10063.0	...
8586748	  677.4	  478.1	10071.0	...
8586749	  677.1	  478.1	10081.0	...
8586750	  676.8	  477.6	10085.0	...
8586751	  677.0	  477.1	10080.0	...
8586752	  677.2	  476.7	10075.0	...
8586753	  677.2	  476.9	10075.0	...
8586754	  677.3	  478.0	10075.0	...
8586755	  678.0	  479.0	10076.0	...
8586756	  678.6	  479.8	10076.0	...
8586757	  679.0	  479.7	10074.0	...
8586758	  678.8	  479.6	10072.0	...
8586759	  678.7	  480.1	10071.0	...
8586760	  678.8	  480.7	10072.0	...
8586761	  678.7	  481.3	10076.0	...
8586762	  678.6	  481.1	10081.0	...
8586763	  678.5	  481.1	10087.0	...
8586764	  678.5	  481.2	10090.0	...
8586765	  678.3	  481.2	10090.0	...
8586766	  677.9	  481.0	10087.0	...
8586767	  677.8	  480.7	10084.0	...
8586768	  677.8	  480.4	10084.0	...
8586769	  677.8	  480.1	10089.0	...
8586770	  676.9	  479.3	10094.0	...
8586771	  676.0	  478.8	10099.0	...
8586772	  675.2	  478.3	10099.0	...
8586773	  675.1	  478.3	10099.0	...
8586774	  674.9	  478.2	10095.0	...
8586775	  675.1	  478.0	10087.0	...
8586776	  675.6	  478.6	10078.0	...
8586777	  676.6	  479.1	10070.0	...
8586778	  677.5	  479.7	10066.0	...
8586779	  678.3	  479.8	10064.0	...
8586780	  678.5	  480.1	10065.0	...
8586781	  678.6	  480.5	10065.0	...
8586782	  678.7	  480.5	10064.0	...
8586783	  678.8	  479.9	10065.0	...
8586784	  679.0	  479.3	10067.0	...
8586785	  678.2	  478.8	10070.0	...
8586786	  677.4	  478.9	10073.0	...
8586787	  677.1	  479.3	10076.0	...
8586788	  677.6	  479.5	10080.0	...
8586789	  677.9	  479.2	10083.0	...
8586790	  677.7	  478.6	10084.0	...
8586791	  678.0	  478.2	10085.0	...
8586792	  678.6	  478.3	10085.0	...
8586793	  679.1	  478.8	10082.0	...
8586794	  679.2	  479.7	10079.0	...
8586795	  679.5	  480.6	10074.0	...
8586796	  679.7	  481.3	10071.0	...
8586797	  679.9	  481.5	10068.0	...
8586798	  679.8	  480.9	10067.0	...
8586799	  679.2	  479.8	10070.0	...
8586800	  678.4	  478.8	10073.0	...
8586801	  677.8	  479.0	10075.0	...
8586802	  677.7	  479.1	10074.0	...
8586803	  677.6	  479.2	10073.0	...
8586804	  677.6	  478.7	10073.0	...
8586805	  677.7	  479.3	10073.0	...
8586806	  677.9	  479.9	10081.0	...
8586807	  678.2	  480.3	10089.0	...
8586808	  678.4	  480.0	10090.0	...
8586809	  678.6	  479.6	10083.0	...
8586810	  678.3	  479.3	10078.0	...
8586811	  677.6	  479.1	10082.0	...
8586812	  677.0	  479.0	10085.0	...
8586813	  676.8	  479.0	10088.0	...
8586814	  676.8	  479.1	10090.0	...
8586815	  677.3	  479.2	10083.0	...
8586816	  677.8	  479.3	10075.0	...
8586817	  678.0	  479.8	10068.0	...
8586818	  677.7	  480.2	10070.0	...
8586819	  677.3	  480.8	10071.0	...
8586820	  677.2	  481.0	10077.0	...
8586821	  677.1	  481.1	10081.0	...
8586822	  676.4	  480.9	10088.0	...
8586823	  675.7	  480.5	10093.0	...
8586824	  675.3	  480.3	10096.0	...
8586825	  675.9	  480.1	10097.0	...
8586826	  676.4	  479.9	10095.0	...
8586827	  676.6	  479.7	10096.0	...
8586828	  676.3	  479.6	10097.0	...
8586829	  675.8	  479.8	10099.0	...
8586830	  675.4	  480.2	10100.0	...
8586831	  676.0	  480.6	10100.0	...
8586832	  676.6	  480.5	10100.0	...
8586833	  677.2	  480.2	10103.0	...
8586834	  676.9	  479.9	10105.0	...
8586835	  676.6	  479.8	10101.0	...
8586836	  676.4	  479.8	10096.0	...
8586837	  676.0	  479.2	10093.0	...
8586838	  675.7	  478.7	10097.0	...
8586839	  675.6	  478.3	10098.0	...
8586840	  675.9	  478.6	10097.0	...
8586841	  676.3	  478.9	10095.0	...
8586842	  676.7	  479.1	10094.0	...
8586843	  676.5	  479.1	10090.0	...
8586844	  676.5	  479.2	10086.0	...
8586845	  676.5	  479.5	10083.0	...
8586846	  676.9	  479.7	10082.0	...
8586847	  677.2	  479.9	10082.0	...
8586848	  677.3	  479.6	10087.0	...
8586849	  677.4	  479.1	10092.0	...
8586850	  677.4	  478.6	10098.0	...
8586851	  677.2	  478.6	10099.0	...
8586852	  677.3	  478.6	10100.0	...
8586853	  677.3	  478.6	10101.0	...
8586854	  676.9	  478.8	10101.0	...
8586855	  676.4	  479.0	10104.0	...
8586856	  676.1	  479.7	10107.0	...
8586857	  676.2	  480.3	10109.0	...
8586858	  676.2	  480.1	10109.0	...
8586859	  676.0	  479.5	10107.0	...
8586860	  676.5	  479.4	10106.0	...
8586861	  677.1	  480.1	10107.0	...
8586862	  677.5	  480.6	10116.0	...
8586863	  677.3	  480.6	10126.0	...
8586864	  677.2	  480.5	10124.0	...
8586865	  677.1	  480.5	10116.0	...
8586866	  677.1	  480.4	10109.0	...
8586867	  677.0	  479.9	10110.0	...
8586868	  677.0	  479.3	10113.0	...
8586869	  676.9	  478.8	10114.0	...
8586870	  676.6	  478.9	10116.0	...
8586871	  676.6	  478.9	10115.0	...
8586872	  677.1	  479.7	10108.0	...
8586873	  677.9	  480.5	10101.0	...
8586874	  678.4	  481.2	10096.0	...
8586875	  678.3	  481.0	10101.0	...
8586876	  678.1	  480.8	10106.0	...
8586877	  677.6	  480.8	10110.0	...
8586878	  677.2	  481.0	10110.0	...
8586879	  676.9	  480.8	10115.0	...
8586880	  676.8	  480.4	10121.0	...
8586881	  676.6	  479.6	10126.0	...
8586882	  676.9	  479.0	10125.0	...
8586883	  677.2	  478.5	10131.0	...
8586884	  677.7	  478.5	10139.0	...
8586885	  677.8	  478.0	10136.0	...
8586886	  677.0	  477.7	10125.0	...
8586887	  676.0	  476.9	10115.0	...
8586888	  675.5	  476.6	10116.0	...
8586889	  676.0	  476.9	10117.0	...
8586890	  676.4	  477.7	10119.0	...
8586891	  676.1	  478.5	10123.0	...
8586892	  675.7	  478.4	10128.0	...
8586893	  675.4	  478.1	10132.0	...
8586894	  675.2	  477.8	10136.0	...
8586895	  675.1	  477.6	10139.0	...
8586896	  674.7	  477.6	10141.0	...
8586897	  674.3	  478.0	10138.0	...
8586898	  673.9	  478.3	10135.0	...
8586899	  673.8	  478.5	10136.0	...
8586900	  673.7	  478.5	10141.0	...
8586901	  673.8	  478.3	10147.0	...
8586902	  674.4	  477.9	10146.0	...
8586903	  674.8	  477.3	10144.0	...
8586904	  674.5	  477.1	10147.0	...
8586905	  673.8	  477.1	10153.0	...
8586906	  674.0	  478.0	10159.0	...
8586907	  674.7	  478.3	10155.0	...
8586908	  675.5	  478.6	10150.0	...
8586909	  675.5	  478.1	10145.0	...
8586910	  675.5	  477.7	10149.0	...
8586911	  675.5	  477.2	10152.0	...
8586912	  675.4	  476.9	10156.0	...
8586913	  675.3	  476.7	10156.0	...
8586914	  675.6	  476.7	10156.0	...
8586915	  675.9	  476.7	10156.0	...
8586916	  676.2	  477.4	10156.0	...
8586917	  676.3	  478.1	10148.0	...
8586918	  676.3	  478.7	10139.0	...
8586919	  676.4	  478.7	10139.0	...
8586920	  676.7	  478.7	10147.0	...
8586921	  677.5	  479.0	10146.0	...
8586922	  678.2	  479.5	10138.0	...
8586923	  678.1	  479.3	10129.0	...
8586924	  677.4	  478.7	10130.0	...
8586925	  676.5	  478.1	10131.0	...
8586926	  676.4	  478.6	10132.0	...
8586927	  677.1	  479.1	10132.0	...
8586928	  677.7	  479.4	10132.0	...
8586929	  678.3	  479.0	10131.0	...
8586930	  678.2	  478.7	10132.0	...
8586931	  678.2	  478.5	10134.0	...
8586932	  678.4	  478.5	10135.0	...
8586933	  678.4	  478.4	10135.0	...
8586934	  678.3	  478.2	10137.0	...
8586935	  678.1	  478.0	10140.0	...
8586936	  678.0	  477.9	10144.0	...
8586937	  678.1	  477.9	10149.0	...
8586938	  678.2	  478.1	10153.0	...
8586939	  678.0	  478.0	10156.0	...
8586940	  678.0	  477.7	10157.0	...
8586941	  678.1	  477.6	10158.0	...
8586942	  678.1	  478.1	10159.0	...
8586943	  677.8	  478.5	10160.0	...
8586944	  677.9	  478.7	10159.0	...
8586945	  678.3	  478.5	10159.0	...
8586946	  679.0	  478.4	10159.0	...
8586947	  679.3	  478.6	10160.0	...
8586948	  679.7	  478.9	10160.0	...
8586949	  679.7	  479.2	10160.0	...
8586950	  679.8	  479.4	10160.0	...
MSG	8586951 0000 _ Number Off
8586951	  679.8	  479.5	10157.0	...
8586952	  679.3	  479.6	10154.0	...
8586953	  678.2	  479.6	10155.0	...
8586954	  677.1	  479.6	10158.0	...
8586955	  676.3	  479.2	10156.0	...
8586956	  676.1	  479.0	10150.0	...
8586957	  676.5	  478.6	10147.0	...
8586958	  677.3	  478.6	10152.0	...
8586959	  678.1	  478.6	10161.0	...
8586960	  678.2	  478.7	10169.0	...
8586961	  678.0	  478.7	10174.0	...
8586962	  677.7	  479.0	10176.0	...
8586963	  677.9	  479.6	10179.0	...
8586964	  678.3	  480.2	10177.0	...
8586965	  678.6	  479.7	10171.0	...
8586966	  678.6	  478.8	10166.0	...
8586967	  678.7	  478.3	10165.0	...
8586968	  678.7	  479.2	10165.0	...
8586969	  678.8	  480.1	10171.0	...
8586970	  678.9	  480.4	10183.0	...
8586971	  677.7	  480.3	10193.0	...
8586972	  676.5	  480.2	10199.0	...
8586973	  675.6	  480.5	10199.0	...
8586974	  676.4	  480.6	10194.0	...
8586975	  677.0	  479.6	10189.0	...
8586976	  677.3	  478.4	10183.0	...
8586977	  677.5	  477.0	10182.0	...
8586978	  677.8	  476.7	10184.0	...
8586979	  677.8	  476.9	10186.0	...
8586980	  677.4	  477.5	10189.0	...
8586981	  677.1	  478.4	10189.0	...
8586982	  677.6	  478.7	10189.0	...
8586983	  678.2	  479.0	10193.0	...
8586984	  678.6	  478.8	10198.0	...
8586985	  678.5	  478.6	10205.0	...
8586986	  678.3	  478.0	10207.0	...
8586987	  678.0	  477.5	10202.0	...
8586988	  677.6	  477.0	10193.0	...
8586989	  677.0	  476.8	10184.0	...
8586990	  676.9	  476.7	10188.0	...
8586991	  676.7	  476.6	10195.0	...
8586992	  676.6	  476.7	10202.0	...
8586993	  676.3	  476.9	10202.0	...
8586994	  676.0	  477.1	10202.0	...
8586995	  675.9	  476.7	10202.0	...
8586996	  676.5	  476.1	10202.0	...
8586997	  677.0	  476.3	10203.0	...
8586998	  677.5	  476.9	10206.0	...
8586999	  677.6	  477.9	10208.0	...
8587000	  677.6	  478.7	10204.0	...
8587001	  677.7	  479.4	10198.0	...
8587002	  677.8	  479.6	10201.0	...
8587003	  677.9	  479.1	10213.0	...
8587004	  677.7	  478.0	10225.0	...
8587005	  677.6	  477.1	10223.0	...
8587006	  677.6	  476.8	10217.0	...
8587007	  677.6	  477.3	10212.0	...
8587008	  677.0	  477.8	10215.0	...
8587009	  676.4	  478.0	10218.0	...
8587010	  676.0	  478.1	10216.0	...
8587011	  676.2	  478.2	10214.0	...
8587012	  676.6	  478.3	10216.0	...
8587013	  676.9	  478.4	10224.0	...
8587014	  677.0	  478.4	10232.0	...
8587015	  676.9	  478.5	10225.0	...
8587016	  676.7	  479.2	10214.0	...
8587017	  676.5	  479.8	10203.0	...
8587018	  676.0	  479.9	10205.0	...
8587019	  675.8	  479.4	10208.0	...
8587020	  675.7	  479.0	10212.0	...
8587021	  675.7	  479.1	10213.0	...
8587022	  675.5	  479.2	10209.0	...
8587023	  675.7	  479.3	10207.0	...
8587024	  676.3	  479.3	10205.0	...
8587025	  676.9	  479.3	10207.0	...
8587026	  677.0	  478.8	10208.0	...
8587027	  677.4	  478.3	10211.0	...
8587028	  677.8	  477.9	10214.0	...
8587029	  678.2	  478.2	10215.0	...
8587030	  678.1	  478.5	10214.0	...
8587031	  678.1	  478.6	10213.0	...
8587032	  678.1	  478.3	10214.0	...
8587033	  678.0	  478.3	10213.0	...
8587034	  677.5	  478.5	10212.0	...
8587035	  677.0	  478.5	10214.0	...
8587036	  676.6	  478.7	10216.0	...
8587037	  676.6	  479.2	10217.0	...
8587038	  676.5	  480.0	10216.0	...
8587039	  676.8	  480.3	10216.0	...
8587040	  676.9	  479.5	10219.0	...
8587041	  676.8	  479.0	10221.0	...
8587042	  676.3	  478.7	10220.0	...
8587043	  676.2	  478.8	10217.0	...
8587044	  676.3	  478.4	10213.0	...
8587045	  676.8	  478.0	10210.0	...
8587046	  677.4	  477.8	10206.0	...
8587047	  678.0	  477.7	10204.0	...
8587048	  678.3	  477.7	10204.0	...
8587049	  678.2	  477.8	10203.0	...
8587050	  678.6	  477.8	10203.0	...
8587051	  678.9	  477.8	10203.0	...
8587052	  678.8	  477.9	10206.0	...
8587053	  678.3	  477.8	10210.0	...
8587054	  678.2	  477.8	10214.0	...
8587055	  678.5	  478.1	10212.0	...
8587056	  679.0	  478.5	10211.0	...
8587057	  679.4	  479.0	10209.0	...
8587058	  679.6	  479.0	10210.0	...
8587059	  679.7	  478.9	10210.0	...
8587060	  679.4	  478.9	10209.0	...
8587061	  679.0	  478.9	10210.0	...
8587062	  678.6	  479.0	10210.0	...
8587063	  678.3	  479.2	10213.0	...
8587064	  677.9	  478.7	10216.0	...
8587065	  677.5	  478.0	10219.0	...
8587066	  677.8	  478.2	10217.0	...
8587067	  678.4	  479.0	10214.0	...
8587068	  679.1	  479.9	10210.0	...
8587069	  679.3	  479.7	10209.0	...
8587070	  679.3	  479.4	10208.0	...
8587071	  678.9	  479.0	10208.0	...
8587072	  678.4	  478.6	10209.0	...
8587073	  678.1	  478.4	10217.0	...
8587074	  678.2	  478.3	10223.0	...
8587075	  679.2	  478.1	10224.0	...
8587076	  680.1	  477.9	10221.0	...
8587077	  681.1	  477.7	10218.0	...
8587078	  681.1	  477.1	10222.0	...
8587079	  680.3	  476.7	10224.0	...
8587080	  679.5	  476.3	10222.0	...
8587081	  678.3	  477.0	10216.0	...
8587082	  677.8	  477.6	10210.0	...
8587083	  677.3	  478.2	10209.0	...
8587084	  677.9	  478.1	10210.0	...
8587085	  678.6	  478.0	10219.0	...
8587086	  679.1	  477.0	10231.0	...
8587087	  679.0	  476.1	10242.0	...
8587088	  679.1	  476.0	10245.0	...
8587089	  679.3	  476.8	10245.0	...
8587090	  678.7	  477.2	10241.0	...
8587091	  678.0	  476.8	10238.0	...
8587092	  677.4	  476.8	10240.0	...
8587093	  677.6	  477.1	10245.0	...
8587094	  677.5	  477.4	10251.0	...
8587095	  677.2	  477.1	10252.0	...
8587096	  677.0	  477.0	10253.0	...
8587097	  677.1	  477.0	10251.0	...
8587098	  677.2	  477.1	10247.0	...
8587099	  677.4	  477.5	10244.0	...
8587100	  677.3	  478.0	10244.0	...
8587101	  677.2	  478.7	10238.0	...
8587102	  676.9	  479.2	10233.0	...
8587103	  676.8	  479.3	10225.0	...
8587104	  677.3	  479.1	10218.0	...
8587105	  678.0	  478.6	10212.0	...
8587106	  678.8	  478.2	10218.0	...
8587107	  678.8	  477.7	10227.0	...
8587108	  678.5	  477.4	10234.0	...
8587109	  678.1	  477.2	10233.0	...
8587110	  678.1	  477.2	10234.0	...
8587111	  678.5	  477.2	10238.0	...
8587112	  679.3	  477.3	10240.0	...
8587113	  679.7	  477.4	10245.0	...
8587114	  679.8	  477.5	10248.0	...
8587115	  679.3	  477.6	10250.0	...
8587116	  678.9	  477.6	10246.0	...
8587117	  679.0	  477.6	10241.0	...
8587118	  679.0	  477.5	10236.0	...
8587119	  679.1	  477.5	10240.0	...
8587120	  678.9	  477.3	10244.0	...
8587121	  678.8	  477.1	10248.0	...
8587122	  678.7	  476.9	10247.0	...
8587123	  678.6	  476.8	10246.0	...
8587124	  678.5	  476.7	10243.0	...
8587125	  678.4	  476.7	10241.0	...
8587126	  678.3	  476.8	10239.0	...
8587127	  678.2	  476.9	10243.0	...
8587128	  678.1	  476.2	10247.0	...
8587129	  678.3	  475.5	10251.0	...
8587130	  678.6	  476.0	10251.0	...
8587131	  678.9	  477.1	10253.0	...
8587132	  679.2	  478.2	10255.0	...
8587133	  679.0	  477.6	10257.0	...
8587134	  678.9	  477.0	10255.0	...
8587135	  678.7	  476.4	10254.0	...
8587136	  679.0	  476.4	10252.0	...
8587137	  679.3	  476.4	10252.0	...
8587138	  679.6	  476.5	10253.0	...
8587139	  679.7	  476.6	10253.0	...
8587140	  679.8	  476.9	10252.0	...
8587141	  679.6	  477.2	10249.0	...
8587142	  679.3	  477.5	10245.0	...
8587143	  679.0	  477.0	10242.0	...
8587144	  678.7	  476.4	10241.0	...
8587145	  678.6	  475.8	10242.0	...
8587146	  678.3	  476.0	10246.0	...
8587147	  678.2	  476.3	10251.0	...
8587148	  678.6	  476.7	10254.0	...
8587149	  679.2	  476.9	10255.0	...
8587150	  680.0	  476.8	10255.0	...
8587151	  680.3	  476.7	10254.0	...
8587152	  679.7	  477.0	10253.0	...
8587153	  679.0	  477.3	10252.0	...
8587154	  678.5	  477.7	10252.0	...
8587155	  679.0	  477.7	10251.0	...
8587156	  679.5	  478.1	10249.0	...
8587157	  679.6	  478.4	10248.0	...
8587158	  679.4	  478.2	10248.0	...
8587159	  679.3	  477.7	10248.0	...
8587160	  679.3	  477.0	10250.0	...
8587161	  679.2	  476.7	10251.0	...
8587162	  678.9	  475.8	10254.0	...
8587163	  678.7	  475.1	10258.0	...
MSG	8587164 0000 _ Number On
8587164	  678.6	  474.6	10264.0	...
8587165	  678.6	  474.6	10278.0	...
8587166	  678.7	  474.6	10290.0	...
8587167	  679.1	  474.6	10285.0	...
8587168	  679.4	  475.3	10272.0	...
8587169	  679.5	  476.0	10259.0	...
8587170	  679.5	  477.0	10254.0	...
8587171	  679.5	  477.2	10250.0	...
8587172	  679.2	  476.5	10255.0	...
8587173	  678.9	  475.4	10263.0	...
8587174	  679.0	  474.3	10276.0	...
8587175	  679.5	  474.2	10281.0	...
8587176	  679.8	  474.2	10286.0	...
8587177	  679.6	  474.4	10285.0	...
8587178	  679.4	  475.3	10283.0	...
8587179	  679.4	  476.3	10280.0	...
8587180	  679.3	  477.0	10283.0	...
8587181	  679.2	  477.0	10286.0	...
8587182	  679.4	  476.8	10282.0	...
8587183	  680.0	  476.7	10275.0	...
8587184	  680.5	  476.6	10264.0	...
8587185	  680.7	  477.0	10259.0	...
8587186	  681.1	  477.4	10254.0	...
8587187	  681.5	  477.9	10253.0	...
8587188	  681.8	  477.8	10254.0	...
8587189	  681.8	  477.7	10254.0	...
8587190	  681.7	  477.1	10264.0	...
8587191	  681.6	  476.5	10274.0	...
8587192	  681.4	  476.0	10281.0	...
8587193	  681.5	  476.1	10278.0	...
8587194	  681.6	  476.1	10275.0	...
8587195	  681.6	  476.2	10273.0	...
8587196	  681.5	  476.1	10271.0	...
8587197	  681.4	  476.1	10271.0	...
8587198	  681.3	  476.2	10272.0	...
8587199	  680.8	  476.3	10274.0	...
8587200	  680.4	  476.3	10277.0	...
8587201	  680.2	  476.5	10274.0	...
8587202	  680.5	  476.9	10269.0	...
8587203	  680.7	  477.3	10265.0	...
8587204	  680.8	  477.4	10266.0	...
8587205	  680.8	  477.3	10267.0	...
8587206	  680.9	  477.3	10269.0	...
8587207	  680.9	  477.2	10272.0	...
8587208	  680.8	  477.1	10277.0	...
8587209	  680.6	  477.0	10279.0	...
8587210	  680.7	  476.8	10280.0	...
8587211	  680.6	  476.8	10277.0	...
8587212	  680.5	  476.5	10274.0	...
8587213	  680.8	  476.2	10272.0	...
8587214	  681.3	  475.9	10268.0	...
8587215	  681.9	  476.0	10264.0	...
8587216	  681.4	  476.3	10261.0	...
8587217	  680.9	  476.4	10262.0	...
8587218	  680.4	  476.4	10262.0	...
8587219	  679.9	  475.9	10265.0	...
8587220	  679.3	  475.4	10275.0	...
8587221	  678.5	  475.0	10285.0	...
8587222	  678.2	  475.1	10293.0	...
8587223	  678.2	  475.2	10294.0	...
8587224	  678.5	  475.0	10292.0	...
8587225	  678.9	  474.9	10290.0	...
8587226	  679.1	  474.7	10288.0	...
8587227	  679.3	  474.7	10290.0	...
8587228	  679.3	  474.6	10292.0	...
8587229	  679.3	  474.5	10291.0	...
8587230	  679.2	  474.4	10287.0	...
8587231	  679.3	  474.5	10287.0	...
8587232	  679.3	  474.5	10291.0	...
8587233	  679.2	  474.5	10296.0	...
8587234	  679.4	  474.5	10299.0	...
8587235	  679.9	  474.1	10302.0	...
8587236	  680.5	  473.5	10304.0	...
8587237	  680.4	  473.0	10304.0	...
8587238	  679.9	  472.7	10303.0	...
8587239	  679.5	  472.7	10300.0	...
8587240	  679.6	  473.9	10297.0	...
8587241	  679.7	  475.1	10294.0	...
8587242	  679.8	  476.4	10295.0	...
8587243	  679.8	  476.5	10297.0	...
8587244	  679.7	  476.4	10299.0	...
8587245	  679.7	  475.9	10300.0	...
8587246	  679.8	  475.4	10302.0	...
8587247	  679.8	  475.2	10304.0	...
8587248	  679.7	  475.3	10305.0	...
8587249	  679.8	  475.8	10305.0	...
8587250	  680.2	  476.2	10305.0	...
8587251	  680.8	  476.5	10305.0	...
8587252	  680.3	  476.5	10306.0	...
8587253	  679.6	  476.4	10307.0	...
8587254	  678.9	  476.1	10307.0	...
8587255	  679.0	  475.9	10306.0	...
8587256	  679.1	  475.9	10304.0	...
8587257	  679.1	  476.0	10300.0	...
8587258	  679.1	  475.9	10297.0	...
8587259	  679.3	  475.7	10293.0	...
8587260	  679.4	  475.8	10293.0	...
8587261	  679.4	  475.9	10293.0	...
8587262	  679.2	  476.1	10293.0	...
8587263	  679.1	  476.3	10293.0	...
8587264	  679.1	  476.5	10293.0	...
8587265	  678.9	  476.4	10299.0	...
8587266	  678.6	  476.4	10304.0	...
8587267	  678.8	  476.2	10306.0	...
8587268	  679.3	  476.3	10301.0	...
8587269	  679.7	  476.3	10298.0	...
8587270	  679.7	  476.3	10300.0	...
8587271	  679.7	  476.3	10304.0	...
8587272	  680.1	  475.9	10302.0	...
8587273	  680.4	  475.3	10295.0	...
8587274	  680.1	  474.8	10289.0	...
8587275	  679.7	  475.0	10291.0	...
8587276	  679.4	  475.4	10294.0	...
8587277	  679.2	  475.9	10299.0	...
8587278	  678.9	  475.1	10301.0	...
8587279	  678.5	  474.3	10310.0	...
8587280	  678.4	  473.5	10318.0	...
8587281	  678.3	  473.6	10325.0	...
8587282	  678.2	  473.6	10323.0	...
8587283	  678.1	  473.7	10322.0	...
8587284	  678.3	  474.3	10322.0	...
8587285	  678.7	  474.9	10323.0	...
8587286	  679.1	  475.7	10324.0	...
8587287	  678.9	  475.8	10323.0	...
8587288	  678.4	  475.8	10322.0	...
8587289	  678.2	  475.4	10319.0	...
8587290	  678.4	  474.9	10317.0	...
8587291	  678.7	  474.8	10312.0	...
8587292	  678.5	  475.2	10309.0	...
8587293	  678.4	  475.7	10306.0	...
8587294	  678.9	  475.9	10304.0	...
8587295	  679.6	  476.2	10303.0	...
8587296	  680.4	  476.3	10304.0	...
8587297	  680.4	  476.5	10304.0	...
8587298	  680.4	  476.5	10304.0	...
8587299	  680.4	  476.4	10303.0	...
8587300	  680.6	  476.3	10303.0	...
8587301	  680.8	  475.7	10308.0	...
8587302	  680.4	  475.2	10314.0	...
8587303	  679.8	  474.6	10316.0	...
8587304	  679.0	  474.5	10311.0	...
8587305	  678.8	  474.3	10315.0	...
8587306	  678.7	  474.4	10322.0	...
8587307	  679.0	  474.6	10331.0	...
8587308	  679.1	  474.8	10333.0	...
8587309	  679.1	  474.4	10337.0	...
8587310	  679.0	  473.9	10338.0	...
8587311	  679.0	  474.0	10338.0	...
8587312	  679.1	  474.6	10336.0	...
8587313	  678.9	  473.4	10335.0	...
8587314	  678.9	  471.7	10335.0	...
8587315	  679.2	  471.5	10337.0	...
8587316	  679.7	  473.1	10338.0	...
8587317	  679.9	  474.7	10336.0	...
8587318	  680.0	  474.8	10334.0	...
8587319	  680.2	  474.8	10332.0	...
8587320	  680.3	  474.7	10326.0	...
8587321	  680.5	  474.5	10320.0	...
8587322	  680.5	  474.4	10316.0	...
8587323	  680.6	  473.8	10318.0	...
8587324	  680.6	  473.3	10316.0	...
8587325	  681.1	  473.7	10311.0	...
8587326	  681.7	  474.9	10310.0	...
8587327	  682.4	  476.2	10310.0	...
8587328	  682.0	  475.2	10311.0	...
8587329	  681.2	  474.2	10312.0	...
8587330	  680.2	  473.3	10312.0	...
8587331	  679.6	  473.6	10312.0	...
8587332	  680.3	  473.9	10312.0	...
8587333	  681.3	  474.1	10311.0	...
8587334	  682.3	  474.4	10310.0	...
8587335	  682.4	  474.5	10311.0	...
8587336	  682.2	  474.7	10312.0	...
8587337	  681.7	  475.0	10314.0	...
8587338	  680.9	  475.2	10315.0	...
8587339	  680.4	  475.1	10315.0	...
8587340	  680.3	  475.2	10315.0	...
8587341	  679.9	  475.6	10316.0	...
8587342	  679.6	  475.9	10317.0	...
8587343	  679.3	  476.5	10322.0	...
8587344	  679.4	  476.9	10325.0	...
8587345	  679.4	  477.3	10326.0	...
8587346	  679.3	  477.4	10324.0	...
8587347	  678.6	  476.4	10327.0	...
8587348	  678.0	  475.3	10331.0	...
8587349	  677.3	  474.3	10333.0	...
8587350	  677.6	  475.1	10329.0	...
8587351	  678.0	  475.7	10324.0	...
8587352	  678.6	  476.1	10320.0	...
8587353	  679.0	  475.9	10319.0	...
8587354	  679.5	  475.6	10319.0	...
8587355	  679.7	  475.5	10314.0	...
8587356	  680.0	  475.6	10309.0	...
8587357	  679.9	  475.7	10306.0	...
8587358	  679.9	  475.9	10308.0	...
8587359	  679.9	  476.0	10310.0	...
8587360	  679.8	  476.5	10317.0	...
8587361	  679.7	  477.0	10323.0	...
8587362	  679.6	  476.4	10327.0	...
8587363	  679.5	  475.5	10326.0	...
8587364	  679.4	  474.9	10325.0	...
8587365	  679.4	  475.3	10318.0	...
8587366	  678.9	  475.7	10311.0	...
8587367	  678.4	  475.3	10311.0	...
8587368	  678.0	  474.9	10317.0	...
8587369	  678.1	  474.5	10322.0	...
8587370	  678.7	  474.7	10321.0	...
8587371	  679.3	  475.4	10322.0	...
8587372	  679.8	  476.1	10323.0	...
8587373	  679.6	  476.1	10326.0	...
8587374	  679.3	  475.5	10328.0	...
8587375	  679.2	  474.8	10331.0	...
8587376	  679.3	  474.7	10333.0	...
8587377	  679.5	  475.3	10335.0	...
8587378	  679.6	  476.0	10326.0	...
8587379	  679.7	  476.8	10317.0	...
8587380	  679.7	  476.8	10307.0	...
8587381	  679.6	  476.8	10309.0	...
8587382	  680.0	  476.7	10312.0	...
8587383	  680.6	  476.5	10318.0	...
8587384	  681.1	  476.1	10321.0	...
8587385	  681.3	  475.7	10323.0	...
8587386	  681.2	  475.8	10322.0	...
8587387	  681.0	  476.1	10324.0	...
8587388	  680.6	  475.1	10325.0	...
8587389	  680.3	  473.8	10328.0	...
8587390	  680.1	  472.6	10329.0	...
8587391	  680.0	  472.8	10329.0	...
8587392	  680.0	  473.0	10330.0	...
8587393	  680.2	  473.4	10330.0	...
8587394	  680.4	  473.9	10330.0	...
8587395	  680.9	  474.1	10330.0	...
8587396	  681.3	  474.2	10330.0	...
8587397	  682.0	  474.2	10324.0	...
8587398	  682.5	  474.5	10317.0	...
8587399	  682.7	  474.9	10309.0	...
8587400	  682.3	  474.5	10314.0	...
8587401	  682.0	  474.0	10320.0	...
8587402	  682.3	  474.4	10326.0	...
8587403	  682.8	  475.3	10329.0	...
8587404	  683.4	  476.2	10332.0	...
8587405	  683.6	  476.1	10335.0	...
8587406	  683.6	  475.2	10334.0	...
8587407	  683.3	  474.3	10333.0	...
8587408	  683.1	  473.6	10332.0	...
8587409	  683.0	  473.6	10332.0	...
8587410	  683.1	  473.7	10331.0	...
8587411	  683.5	  473.8	10331.0	...
8587412	  684.0	  474.0	10331.0	...
8587413	  684.4	  474.2	10330.0	...
8587414	  684.2	  474.2	10329.0	...
8587415	  683.9	  474.2	10328.0	...
8587416	  683.4	  474.0	10327.0	...
8587417	  682.9	  473.8	10324.0	...
8587418	  682.6	  473.5	10321.0	...
8587419	  682.6	  473.4	10320.0	...
8587420	  682.2	  473.8	10317.0	...
8587421	  681.7	  474.5	10316.0	...
8587422	  681.1	  475.3	10316.0	...
8587423	  681.0	  475.6	10317.0	...
8587424	  681.3	  476.1	10316.0	...
8587425	  681.7	  476.5	10313.0	...
8587426	  682.1	  476.6	10312.0	...
8587427	  682.2	  476.3	10312.0	...
8587428	  682.3	  476.4	10312.0	...
8587429	  682.2	  476.5	10306.0	...
8587430	  681.7	  476.4	10301.0	...
8587431	  681.2	  476.4	10304.0	...
8587432	  680.9	  476.4	10311.0	...
8587433	  681.0	  476.4	10318.0	...
8587434	  681.1	  476.4	10318.0	...
8587435	  680.4	  476.4	10317.0	...
8587436	  679.6	  476.3	10316.0	...
8587437	  678.8	  476.2	10312.0	...
8587438	  679.0	  476.2	10309.0	...
8587439	  679.5	  476.0	10308.0	...
8587440	  679.9	  475.6	10309.0	...
8587441	  680.1	  475.1	10318.0	...
8587442	  680.1	  475.4	10326.0	...
8587443	  680.4	  475.8	10335.0	...
8587444	  680.7	  476.6	10336.0	...
8587445	  681.0	  476.9	10340.0	...
8587446	  680.1	  477.3	10343.0	...
8587447	  679.1	  477.3	10345.0	...
8587448	  678.7	  477.3	10344.0	...
8587449	  679.0	  476.6	10344.0	...
8587450	  679.3	  475.9	10343.0	...
8587451	  679.0	  475.4	10342.0	...
8587452	  678.9	  475.6	10342.0	...
8587453	  679.8	  475.6	10336.0	...
8587454	  681.0	  475.5	10330.0	...
8587455	  682.1	  475.4	10324.0	...
8587456	  682.0	  475.4	10324.0	...
8587457	  681.3	  475.6	10320.0	...
8587458	  680.6	  475.9	10316.0	...
8587459	  681.0	  476.3	10316.0	...
8587460	  681.6	  476.5	10320.0	...
8587461	  682.1	  476.7	10324.0	...
8587462	  682.0	  476.8	10322.0	...
8587463	  681.9	  476.9	10320.0	...
8587464	  681.9	  476.7	10319.0	...
8587465	  682.3	  476.5	10318.0	...
8587466	  682.7	  476.4	10317.0	...
8587467	  682.8	  476.4	10322.0	...
MSG	8587468 0000 _ Number Off
8587468	  682.3	  475.8	10328.0	...
8587469	  681.8	  475.2	10327.0	...
8587470	  682.2	  475.5	10319.0	...
8587471	  682.9	  476.2	10313.0	...
8587472	  683.7	  476.8	10317.0	...
8587473	  683.5	  476.4	10320.0	...
8587474	  682.8	  476.0	10319.0	...
8587475	  681.9	  475.8	10317.0	...
8587476	  681.4	  476.0	10315.0	...
8587477	  681.3	  476.5	10316.0	...
8587478	  681.5	  475.9	10318.0	...
8587479	  681.7	  474.9	10317.0	...
8587480	  681.7	  474.0	10306.0	...
8587481	  681.9	  474.2	10294.0	...
8587482	  682.1	  475.0	10293.0	...
8587483	  682.3	  475.7	10299.0	...
8587484	  682.3	  476.2	10305.0	...
8587485	  682.2	  476.1	10306.0	...
8587486	  682.7	  476.1	10306.0	...
8587487	  683.2	  476.3	10308.0	...
8587488	  683.3	  476.5	10310.0	...
8587489	  682.5	  476.0	10310.0	...
8587490	  681.6	  475.3	10307.0	...
8587491	  682.0	  474.4	10303.0	...
8587492	  682.8	  475.1	10300.0	...
8587493	  683.7	  475.9	10296.0	...
8587494	  683.9	  476.5	10293.0	...
8587495	  684.2	  476.3	10291.0	...
8587496	  684.7	  476.1	10290.0	...
8587497	  685.2	  476.3	10289.0	...
8587498	  685.0	  476.5	10289.0	...
8587499	  684.5	  476.6	10291.0	...
8587500	  683.7	  476.7	10293.0	...
8587501	  683.3	  476.8	10294.0	...
8587502	  683.1	  477.0	10295.0	...
8587503	  683.2	  477.1	10296.0	...
8587504	  683.3	  476.4	10297.0	...
8587505	  683.3	  475.6	10300.0	...
8587506	  683.2	  474.9	10305.0	...
8587507	  682.9	  474.8	10309.0	...
8587508	  682.3	  475.1	10309.0	...
8587509	  681.6	  475.5	10307.0	...
8587510	  681.1	  475.8	10308.0	...
8587511	  680.8	  475.8	10311.0	...
8587512	  682.3	  476.4	10312.0	...
8587513	  684.0	  477.1	10310.0	...
8587514	  684.4	  476.9	10309.0	...
8587515	  683.0	  475.9	10314.0	...
8587516	  682.4	  475.3	10319.0	...
8587517	  683.1	  475.7	10315.0	...
8587518	  683.8	  476.2	10306.0	...
8587519	  684.0	  476.3	10299.0	...
8587520	  684.3	  476.3	10301.0	...
8587521	  684.6	  476.4	10304.0	...
8587522	  684.7	  476.5	10303.0	...
8587523	  686.0	  477.1	10300.0	...
8587524	  687.3	  477.7	10297.0	...
8587525	  687.8	  477.9	10301.0	...
8587526	  686.9	  477.5	10306.0	...
8587527	  686.0	  477.1	10306.0	...
8587528	  685.9	  477.0	10301.0	...
8587529	  685.6	  477.0	10298.0	...
8587530	  685.3	  477.1	10301.0	...
8587531	  685.1	  477.2	10301.0	...
8587532	  685.0	  477.3	10298.0	...
8587533	  684.9	  476.9	10295.0	...
8587534	  684.8	  476.5	10295.0	...
8587535	  684.8	  476.0	10295.0	...
8587536	  684.6	  475.9	10298.0	...
8587537	  684.3	  475.8	10296.0	...
8587538	  683.9	  475.5	10293.0	...
8587539	  683.8	  475.3	10292.0	...
8587540	  684.2	  475.0	10297.0	...
8587541	  684.7	  474.9	10304.0	...
8587542	  685.5	  474.8	10307.0	...
8587543	  685.6	  474.9	10309.0	...
8587544	  685.9	  475.1	10305.0	...
8587545	  686.0	  475.8	10301.0	...
8587546	  686.0	  476.5	10299.0	...
8587547	  686.0	  477.0	10300.0	...
8587548	  686.0	  477.2	10300.0	...
8587549	  686.3	  477.3	10300.0	...
8587550	  686.7	  477.3	10299.0	...
8587551	  687.1	  477.1	10297.0	...
8587552	  687.0	  476.9	10295.0	...
8587553	  687.3	  476.7	10293.0	...
8587554	  687.7	  476.7	10292.0	...
8587555	  687.5	  476.8	10296.0	...
8587556	  687.0	  477.1	10302.0	...
8587557	  686.2	  477.4	10307.0	...
8587558	  686.0	  477.6	10307.0	...
8587559	  686.1	  477.8	10307.0	...
8587560	  686.4	  477.8	10307.0	...
8587561	  686.8	  477.8	10308.0	...
8587562	  687.0	  477.8	10308.0	...
8587563	  687.1	  477.0	10310.0	...
8587564	  686.9	  476.2	10315.0	...
8587565	  686.0	  475.6	10319.0	...
EFIX R   8584892	8587565	2674	  681.9	  486.4	   9933
SSACC R  8587566
8587566	  685.3	  475.8	10323.0	...
8587567	  684.1	  473.8	10326.0	...
8587568	  681.8	  471.9	10328.0	...
8587569	  679.2	  469.5	10328.0	...
8587570	  676.6	  468.5	10327.0	...
8587571	  675.5	  466.1	10326.0	...
8587572	  674.4	  462.9	10324.0	...
8587573	  672.4	  460.2	10321.0	...
8587574	  670.8	  458.6	10319.0	...
8587575	  667.3	  458.0	10329.0	...
8587576	  665.2	  457.4	10341.0	...
8587577	  663.1	  456.8	10352.0	...
8587578	  663.3	  455.4	10351.0	...
8587579	  663.5	  453.6	10343.0	...
8587580	  663.1	  451.3	10337.0	...
8587581	  662.2	  448.7	10333.0	...
8587582	  661.0	  445.7	10335.0	...
8587583	  660.5	  443.2	10338.0	...
ESACC R  8587566	8587583	18	  685.3	  475.8	  660.5	  443.2	   0.86	     58
SFIX R   8587584
8587584	  660.1	  442.1	10338.0	...
8587585	  660.0	  440.7	10339.0	...
8587586	  660.0	  439.5	10340.0	...
8587587	  660.1	  438.4	10340.0	...
8587588	  660.6	  438.3	10343.0	...
8587589	  661.0	  438.1	10346.0	...
8587590	  661.1	  437.9	10347.0	...
8587591	  660.9	  437.8	10345.0	...
8587592	  661.6	  436.9	10342.0	...
8587593	  662.3	  435.1	10341.0	...
8587594	  662.7	  433.3	10341.0	...
8587595	  662.5	  433.6	10343.0	...
8587596	  662.7	  434.7	10345.0	...
8587597	  663.3	  435.7	10347.0	...
8587598	  663.7	  435.5	10348.0	...
8587599	  664.0	  435.3	10351.0	...
8587600	  664.1	  435.4	10355.0	...
8587601	  664.1	  435.2	10360.0	...
8587602	  664.5	  434.9	10363.0	...
8587603	  665.2	  435.4	10366.0	...
8587604	  666.5	  436.3	10361.0	...
8587605	  667.3	  437.5	10353.0	...
8587606	  667.6	  437.9	10345.0	...
8587607	  667.3	  438.0	10342.0	...
8587608	  667.2	  437.7	10342.0	...
8587609	  667.4	  438.1	10342.0	...
8587610	  667.7	  438.9	10342.0	...
8587611	  667.9	  439.5	10343.0	...
8587612	  667.9	  439.2	10345.0	...
8587613	  668.4	  438.9	10345.0	...
8587614	  668.8	  438.6	10344.0	...
8587615	  669.2	  439.0	10343.0	...
8587616	  669.3	  440.1	10335.0	...
8587617	  669.4	  441.3	10326.0	...
8587618	  669.3	  441.8	10320.0	...
8587619	  669.1	  441.4	10325.0	...
8587620	  668.9	  440.5	10332.0	...
8587621	  668.3	  439.9	10337.0	...
8587622	  667.7	  439.4	10339.0	...
8587623	  667.1	  438.9	10344.0	...
8587624	  667.0	  438.4	10348.0	...
8587625	  666.9	  438.2	10351.0	...
8587626	  666.7	  438.4	10351.0	...
8587627	  666.5	  438.6	10351.0	...
8587628	  667.2	  439.1	10350.0	...
8587629	  668.1	  439.4	10350.0	...
8587630	  668.9	  439.8	10348.0	...
8587631	  668.6	  439.6	10347.0	...
8587632	  667.5	  439.9	10346.0	...
8587633	  666.6	  440.1	10346.0	...
8587634	  666.3	  440.5	10346.0	...
8587635	  667.3	  440.7	10345.0	...
8587636	  668.4	  440.8	10343.0	...
8587637	  668.7	  440.9	10342.0	...
8587638	  668.5	  441.0	10342.0	...
8587639	  668.8	  441.3	10341.0	...
8587640	  669.3	  441.4	10336.0	...
8587641	  669.8	  441.1	10330.0	...
8587642	  669.8	  440.7	10328.0	...
8587643	  669.8	  440.6	10331.0	...
8587644	  669.8	  440.9	10336.0	...
8587645	  669.9	  441.2	10333.0	...
8587646	  670.0	  441.3	10327.0	...
8587647	  670.0	  441.0	10321.0	...
8587648	  669.7	  440.5	10327.0	...
8587649	  669.5	  440.0	10337.0	...
8587650	  669.4	  440.0	10343.0	...
8587651	  669.3	  440.0	10339.0	...
8587652	  669.1	  440.1	10345.0	...
8587653	  668.9	  440.3	10355.0	...
8587654	  669.0	  440.4	10365.0	...
8587655	  669.4	  440.5	10365.0	...
8587656	  669.7	  440.5	10362.0	...
8587657	  669.9	  440.6	10358.0	...
8587658	  670.1	  441.0	10350.0	...
8587659	  670.4	  441.4	10343.0	...
8587660	  670.5	  441.9	10340.0	...
8587661	  670.3	  442.1	10344.0	...
8587662	  669.4	  441.8	10350.0	...
8587663	  668.7	  441.3	10354.0	...
8587664	  667.9	  440.7	10357.0	...
8587665	  667.7	  439.6	10358.0	...
8587666	  667.8	  438.4	10358.0	...
8587667	  668.2	  437.7	10357.0	...
8587668	  668.9	  439.1	10356.0	...
8587669	  669.5	  440.5	10356.0	...
8587670	  669.8	  441.5	10358.0	...
8587671	  670.1	  441.4	10360.0	...
8587672	  670.1	  441.2	10361.0	...
8587673	  670.0	  440.9	10364.0	...
8587674	  669.9	  440.5	10365.0	...
8587675	  669.6	  440.5	10366.0	...
MSG	8587676 0000 _ Number On
8587676	  669.4	  441.0	10366.0	...
8587677	  669.3	  441.5	10368.0	...
8587678	  669.6	  441.7	10371.0	...
8587679	  669.8	  441.6	10375.0	...
8587680	  670.0	  441.5	10375.0	...
8587681	  670.1	  441.3	10375.0	...
8587682	  670.1	  441.0	10375.0	...
8587683	  670.0	  440.9	10376.0	...
8587684	  669.7	  440.9	10379.0	...
8587685	  669.4	  440.8	10381.0	...
8587686	  669.7	  440.6	10380.0	...
8587687	  670.1	  440.1	10378.0	...
8587688	  670.2	  439.8	10377.0	...
8587689	  670.0	  440.6	10379.0	...
8587690	  669.8	  441.6	10380.0	...
8587691	  669.9	  441.5	10381.0	...
8587692	  670.3	  440.5	10381.0	...
8587693	  670.6	  439.6	10379.0	...
8587694	  670.3	  439.7	10377.0	...
8587695	  669.7	  439.9	10376.0	...
8587696	  668.9	  439.8	10377.0	...
8587697	  668.8	  439.6	10381.0	...
8587698	  669.2	  439.3	10383.0	...
8587699	  669.8	  440.1	10383.0	...
8587700	  670.0	  441.0	10378.0	...
8587701	  669.6	  441.3	10375.0	...
8587702	  669.1	  440.6	10379.0	...
8587703	  669.1	  440.4	10383.0	...
8587704	  669.9	  440.8	10385.0	...
8587705	  670.7	  441.2	10383.0	...
8587706	  671.2	  441.0	10384.0	...
8587707	  670.7	  440.8	10386.0	...
8587708	  670.1	  440.4	10389.0	...
8587709	  669.5	  440.2	10390.0	...
8587710	  669.1	  440.0	10388.0	...
8587711	  668.9	  440.0	10385.0	...
8587712	  669.6	  441.0	10382.0	...
8587713	  670.2	  441.9	10383.0	...
8587714	  670.9	  443.1	10383.0	...
8587715	  671.0	  443.5	10384.0	...
8587716	  671.2	  444.1	10381.0	...
8587717	  671.6	  444.4	10377.0	...
8587718	  672.4	  444.5	10373.0	...
8587719	  673.1	  444.4	10366.0	...
8587720	  673.2	  444.4	10359.0	...
8587721	  673.2	  444.3	10356.0	...
8587722	  673.0	  443.7	10359.0	...
8587723	  672.8	  443.3	10362.0	...
8587724	  671.9	  443.0	10363.0	...
8587725	  671.0	  442.5	10367.0	...
8587726	  670.1	  441.9	10371.0	...
8587727	  669.6	  441.7	10375.0	...
8587728	  669.3	  442.4	10377.0	...
8587729	  669.7	  442.9	10385.0	...
8587730	  670.0	  443.3	10393.0	...
8587731	  670.2	  443.5	10392.0	...
8587732	  670.6	  443.1	10385.0	...
8587733	  671.0	  442.6	10379.0	...
8587734	  670.9	  442.2	10381.0	...
8587735	  670.4	  442.2	10386.0	...
8587736	  669.9	  442.3	10390.0	...
8587737	  670.0	  442.4	10395.0	...
8587738	  670.0	  442.6	10397.0	...
8587739	  669.9	  442.6	10398.0	...
8587740	  669.7	  442.4	10399.0	...
8587741	  669.6	  442.4	10398.0	...
8587742	  669.5	  442.4	10398.0	...
8587743	  670.0	  443.0	10398.0	...
8587744	  670.5	  443.4	10393.0	...
8587745	  670.7	  443.8	10387.0	...
8587746	  670.4	  443.2	10384.0	...
8587747	  670.1	  442.3	10392.0	...
8587748	  670.0	  441.3	10401.0	...
8587749	  670.0	  441.0	10408.0	...
8587750	  670.6	  440.9	10401.0	...
8587751	  671.3	  440.8	10394.0	...
8587752	  672.1	  440.6	10387.0	...
8587753	  672.4	  441.4	10388.0	...
8587754	  672.6	  442.2	10387.0	...
8587755	  672.8	  443.1	10386.0	...
8587756	  672.9	  443.4	10384.0	...
8587757	  672.8	  443.7	10383.0	...
8587758	  672.6	  444.0	10382.0	...
8587759	  672.3	  444.1	10384.0	...
8587760	  672.2	  444.0	10385.0	...
8587761	  672.2	  444.0	10387.0	...
8587762	  672.0	  444.1	10388.0	...
8587763	  671.5	  444.2	10389.0	...
8587764	  671.0	  443.8	10389.0	...
8587765	  670.7	  442.6	10390.0	...
8587766	  670.9	  441.4	10400.0	...
8587767	  671.2	  441.5	10409.0	...
8587768	  671.3	  442.3	10416.0	...
8587769	  671.3	  443.3	10413.0	...
8587770	  671.1	  443.5	10410.0	...
8587771	  670.8	  443.5	10407.0	...
8587772	  670.4	  443.4	10409.0	...
8587773	  670.3	  443.3	10413.0	...
8587774	  670.5	  442.9	10412.0	...
8587775	  670.7	  442.4	10408.0	...
8587776	  671.0	  442.0	10404.0	...
8587777	  671.6	  441.9	10400.0	...
8587778	  672.3	  442.3	10396.0	...
8587779	  672.6	  442.9	10391.0	...
8587780	  672.3	  443.6	10391.0	...
8587781	  671.9	  444.0	10391.0	...
8587782	  672.1	  444.1	10395.0	...
8587783	  672.6	  443.6	10401.0	...
8587784	  672.5	  443.0	10405.0	...
8587785	  671.9	  442.6	10406.0	...
8587786	  672.0	  442.8	10401.0	...
8587787	  672.8	  443.8	10396.0	...
8587788	  674.0	  444.6	10391.0	...
8587789	  674.5	  445.5	10388.0	...
8587790	  673.4	  444.8	10394.0	...
8587791	  672.1	  444.1	10402.0	...
8587792	  670.7	  443.2	10410.0	...
8587793	  670.7	  442.9	10412.0	...
8587794	  671.0	  442.6	10418.0	...
8587795	  671.3	  442.7	10422.0	...
8587796	  671.6	  442.9	10425.0	...
8587797	  671.6	  443.3	10420.0	...
8587798	  671.8	  443.4	10416.0	...
8587799	  672.3	  443.4	10412.0	...
8587800	  672.8	  443.3	10413.0	...
8587801	  673.2	  443.1	10413.0	...
8587802	  673.7	  442.9	10413.0	...
8587803	  673.9	  442.7	10414.0	...
8587804	  674.1	  442.6	10415.0	...
8587805	  673.8	  442.5	10417.0	...
8587806	  673.3	  442.4	10421.0	...
8587807	  673.2	  442.3	10425.0	...
8587808	  673.1	  442.3	10429.0	...
8587809	  672.5	  442.3	10426.0	...
8587810	  671.7	  442.4	10423.0	...
8587811	  671.7	  442.8	10419.0	...
8587812	  672.5	  443.1	10419.0	...
8587813	  673.2	  443.4	10418.0	...
8587814	  672.4	  443.4	10420.0	...
8587815	  671.6	  443.2	10422.0	...
8587816	  670.9	  443.1	10423.0	...
8587817	  671.0	  443.1	10424.0	...
8587818	  671.4	  443.2	10424.0	...
8587819	  671.7	  442.8	10424.0	...
8587820	  671.5	  442.6	10426.0	...
8587821	  671.1	  442.5	10427.0	...
8587822	  671.0	  442.4	10429.0	...
8587823	  671.3	  442.2	10428.0	...
8587824	  671.5	  441.9	10432.0	...
8587825	  671.3	  442.0	10441.0	...
8587826	  670.8	  442.3	10450.0	...
8587827	  670.4	  442.5	10455.0	...
8587828	  670.2	  443.0	10455.0	...
8587829	  670.2	  443.6	10446.0	...
8587830	  670.3	  444.2	10436.0	...
8587831	  670.3	  444.0	10433.0	...
8587832	  670.6	  443.5	10439.0	...
8587833	  671.0	  443.5	10436.0	...
8587834	  671.5	  443.8	10426.0	...
8587835	  671.7	  443.9	10420.0	...
8587836	  671.8	  443.4	10424.0	...
8587837	  672.0	  443.4	10429.0	...
8587838	  672.2	  443.7	10428.0	...
8587839	  672.0	  444.2	10430.0	...
8587840	  671.6	  444.3	10432.0	...
8587841	  672.2	  444.2	10434.0	...
8587842	  673.3	  444.0	10430.0	...
8587843	  674.5	  444.0	10425.0	...
8587844	  675.0	  444.3	10420.0	...
8587845	  675.7	  444.9	10424.0	...
8587846	  676.8	  446.3	10431.0	...
8587847	  677.8	  447.7	10438.0	...
8587848	  680.5	  449.5	10438.0	...
8587849	  682.8	  450.5	10439.0	...
8587850	  684.7	  451.3	10439.0	...
8587851	  684.9	  451.3	10436.0	...
8587852	  685.5	  452.1	10432.0	...
8587853	  686.1	  453.0	10427.0	...
8587854	  686.8	  454.5	10425.0	...
8587855	  687.5	  455.8	10419.0	...
8587856	  688.5	  457.1	10413.0	...
8587857	  689.3	  457.4	10406.0	...
8587858	  689.3	  457.1	10411.0	...
8587859	  689.1	  458.5	10416.0	...
8587860	  688.9	  460.3	10421.0	...
8587861	  689.1	  462.1	10422.0	...
8587862	  689.2	  462.1	10423.0	...
8587863	  689.3	  462.3	10423.0	...
8587864	  689.4	  462.5	10425.0	...
8587865	  689.5	  462.9	10426.0	...
8587866	  689.5	  463.2	10428.0	...
8587867	  689.4	  463.2	10432.0	...
8587868	  689.3	  462.9	10433.0	...
8587869	  689.2	  462.4	10434.0	...
8587870	  689.0	  461.8	10437.0	...
8587871	  688.7	  461.3	10444.0	...
8587872	  688.6	  461.2	10450.0	...
8587873	  688.7	  461.5	10453.0	...
8587874	  688.9	  462.0	10454.0	...
8587875	  688.6	  463.4	10453.0	...
8587876	  688.3	  464.4	10448.0	...
8587877	  688.6	  465.2	10443.0	...
8587878	  689.1	  464.9	10441.0	...
8587879	  689.3	  464.6	10440.0	...
8587880	  688.9	  464.3	10438.0	...
8587881	  689.1	  463.5	10436.0	...
8587882	  689.7	  462.9	10434.0	...
8587883	  690.2	  462.6	10436.0	...
8587884	  689.9	  462.7	10437.0	...
8587885	  689.7	  462.8	10437.0	...
8587886	  689.7	  464.2	10437.0	...
8587887	  689.9	  465.5	10433.0	...
8587888	  690.0	  466.6	10429.0	...
8587889	  690.1	  466.1	10424.0	...
8587890	  690.3	  465.0	10422.0	...
8587891	  690.5	  464.2	10419.0	...
8587892	  690.3	  464.0	10428.0	...
8587893	  690.1	  464.4	10437.0	...
8587894	  689.7	  464.3	10442.0	...
8587895	  689.7	  463.8	10433.0	...
8587896	  689.8	  463.4	10424.0	...
8587897	  690.0	  463.5	10418.0	...
8587898	  690.1	  463.5	10416.0	...
8587899	  690.4	  463.4	10415.0	...
8587900	  690.7	  463.3	10414.0	...
8587901	  691.1	  463.3	10418.0	...
8587902	  691.2	  463.5	10423.0	...
8587903	  691.2	  463.8	10427.0	...
8587904	  691.1	  464.1	10427.0	...
8587905	  690.5	  464.4	10429.0	...
8587906	  689.9	  464.6	10431.0	...
8587907	  689.5	  464.6	10433.0	...
8587908	  689.5	  464.5	10440.0	...
8587909	  689.6	  464.2	10447.0	...
8587910	  690.2	  463.8	10449.0	...
8587911	  690.7	  463.5	10445.0	...
8587912	  691.4	  463.1	10442.0	...
8587913	  691.4	  463.0	10443.0	...
8587914	  691.4	  463.1	10443.0	...
8587915	  691.4	  463.5	10443.0	...
8587916	  691.3	  464.0	10443.0	...
8587917	  691.4	  464.5	10435.0	...
8587918	  691.2	  464.9	10428.0	...
8587919	  690.8	  465.3	10427.0	...
8587920	  690.4	  464.0	10431.0	...
8587921	  690.2	  462.7	10436.0	...
8587922	  690.2	  461.3	10436.0	...
8587923	  690.3	  461.6	10440.0	...
8587924	  690.2	  462.0	10445.0	...
8587925	  690.3	  462.4	10450.0	...
8587926	  690.4	  462.6	10452.0	...
8587927	  690.5	  462.6	10452.0	...
8587928	  690.5	  462.6	10455.0	...
8587929	  690.6	  462.7	10458.0	...
8587930	  690.7	  462.7	10456.0	...
8587931	  690.6	  461.9	10452.0	...
8587932	  690.5	  461.1	10448.0	...
8587933	  690.3	  460.6	10449.0	...
8587934	  689.4	  461.3	10455.0	...
8587935	  688.5	  462.0	10463.0	...
8587936	  687.7	  462.4	10471.0	...
8587937	  688.0	  462.4	10476.0	...
8587938	  688.5	  462.4	10477.0	...
8587939	  688.8	  462.5	10479.0	...
8587940	  688.9	  462.4	10479.0	...
8587941	  689.2	  462.3	10480.0	...
8587942	  689.4	  462.2	10473.0	...
8587943	  689.6	  462.4	10467.0	...
8587944	  689.5	  462.6	10461.0	...
8587945	  689.1	  462.6	10470.0	...
8587946	  688.7	  462.4	10478.0	...
8587947	  688.2	  462.7	10478.0	...
8587948	  688.0	  463.1	10469.0	...
8587949	  688.4	  463.4	10461.0	...
8587950	  689.0	  463.0	10463.0	...
8587951	  689.5	  462.7	10466.0	...
8587952	  689.3	  462.6	10469.0	...
8587953	  688.9	  463.0	10471.0	...
8587954	  688.8	  463.3	10472.0	...
8587955	  688.9	  463.6	10472.0	...
8587956	  689.2	  463.6	10470.0	...
8587957	  689.4	  463.5	10469.0	...
8587958	  689.0	  463.3	10468.0	...
8587959	  688.5	  462.9	10468.0	...
8587960	  688.0	  462.5	10468.0	...
8587961	  688.1	  462.3	10472.0	...
8587962	  688.2	  462.3	10476.0	...
8587963	  688.4	  462.8	10481.0	...
8587964	  688.8	  463.3	10482.0	...
8587965	  689.3	  463.3	10482.0	...
8587966	  689.6	  462.7	10475.0	...
8587967	  689.6	  462.3	10468.0	...
8587968	  689.8	  462.4	10463.0	...
8587969	  690.0	  462.5	10464.0	...
8587970	  689.8	  462.5	10466.0	...
8587971	  689.4	  462.7	10464.0	...
8587972	  689.2	  462.9	10462.0	...
8587973	  689.4	  462.6	10460.0	...
8587974	  689.6	  462.1	10460.0	...
8587975	  689.4	  461.7	10464.0	...
8587976	  689.0	  461.7	10470.0	...
8587977	  688.6	  461.6	10477.0	...
8587978	  689.1	  462.8	10473.0	...
8587979	  689.9	  464.0	10470.0	...
8587980	  690.7	  464.4	10466.0	...
MSG	8587981 0000 _ Number Off
8587981	  690.7	  463.6	10470.0	...
8587982	  690.8	  463.7	10464.0	...
8587983	  690.5	  464.7	10458.0	...
8587984	  690.1	  465.7	10452.0	...
8587985	  689.3	  465.4	10452.0	...
8587986	  689.0	  464.8	10458.0	...
8587987	  688.5	  463.7	10464.0	...
8587988	  688.1	  462.7	10469.0	...
8587989	  688.4	  461.9	10469.0	...
8587990	  689.0	  461.5	10470.0	...
8587991	  689.0	  461.2	10470.0	...
8587992	  688.8	  461.2	10468.0	...
8587993	  688.5	  461.2	10466.0	...
8587994	  688.4	  461.7	10468.0	...
8587995	  688.1	  462.4	10472.0	...
8587996	  688.5	  463.0	10475.0	...
8587997	  689.1	  463.3	10475.0	...
8587998	  689.7	  463.3	10482.0	...
8587999	  689.5	  463.3	10489.0	...
8588000	  688.5	  462.7	10496.0	...
8588001	  687.6	  462.1	10496.0	...
8588002	  687.6	  461.8	10494.0	...
8588003	  688.5	  462.6	10489.0	...
8588004	  689.1	  463.3	10484.0	...
8588005	  689.0	  463.6	10474.0	...
8588006	  688.7	  463.3	10468.0	...
8588007	  688.6	  463.1	10463.0	...
8588008	  688.8	  463.1	10463.0	...
8588009	  689.0	  463.2	10463.0	...
8588010	  689.2	  463.2	10470.0	...
8588011	  689.2	  463.3	10476.0	...
8588012	  689.2	  463.5	10482.0	...
8588013	  689.5	  463.7	10480.0	...
8588014	  690.0	  463.6	10477.0	...
8588015	  690.4	  463.3	10482.0	...
8588016	  690.5	  463.6	10488.0	...
8588017	  690.5	  464.3	10484.0	...
8588018	  690.4	  465.2	10474.0	...
8588019	  690.4	  465.2	10468.0	...
8588020	  690.3	  464.8	10473.0	...
8588021	  689.8	  463.5	10477.0	...
8588022	  689.1	  462.5	10478.0	...
8588023	  688.4	  461.7	10480.0	...
8588024	  688.1	  461.8	10482.0	...
8588025	  688.2	  461.8	10483.0	...
8588026	  688.3	  461.8	10483.0	...
8588027	  687.8	  462.1	10485.0	...
8588028	  687.2	  462.6	10486.0	...
8588029	  686.7	  463.1	10488.0	...
8588030	  686.7	  463.3	10487.0	...
8588031	  687.3	  463.2	10487.0	...
8588032	  687.8	  463.1	10485.0	...
8588033	  688.3	  463.0	10484.0	...
8588034	  688.3	  463.1	10483.0	...
8588035	  688.6	  463.1	10483.0	...
8588036	  688.9	  463.0	10484.0	...
8588037	  688.5	  463.0	10487.0	...
8588038	  687.5	  463.1	10492.0	...
8588039	  686.6	  463.6	10496.0	...
8588040	  686.3	  464.0	10501.0	...
8588041	  686.3	  464.3	10505.0	...
8588042	  687.1	  464.0	10501.0	...
8588043	  687.9	  463.7	10495.0	...
8588044	  688.7	  463.1	10490.0	...
8588045	  688.8	  462.6	10494.0	...
8588046	  687.9	  462.3	10498.0	...
8588047	  687.1	  463.0	10500.0	...
8588048	  686.2	  463.7	10496.0	...
8588049	  686.3	  464.3	10491.0	...
8588050	  686.9	  464.2	10486.0	...
8588051	  688.2	  464.3	10484.0	...
8588052	  689.4	  464.2	10473.0	...
8588053	  689.9	  464.3	10464.0	...
8588054	  689.1	  464.2	10467.0	...
8588055	  688.5	  464.1	10477.0	...
8588056	  688.6	  464.1	10488.0	...
8588057	  689.3	  464.1	10481.0	...
8588058	  689.6	  464.7	10473.0	...
8588059	  689.5	  465.2	10466.0	...
8588060	  689.5	  465.4	10469.0	...
8588061	  689.6	  465.3	10475.0	...
8588062	  689.7	  465.1	10481.0	...
8588063	  689.7	  465.0	10481.0	...
8588064	  689.7	  464.7	10478.0	...
8588065	  689.8	  464.4	10475.0	...
8588066	  689.8	  464.1	10475.0	...
8588067	  689.4	  463.9	10474.0	...
8588068	  688.8	  463.5	10474.0	...
8588069	  688.2	  463.2	10473.0	...
8588070	  688.2	  463.1	10472.0	...
8588071	  688.3	  463.3	10477.0	...
8588072	  688.7	  463.0	10483.0	...
8588073	  688.7	  462.6	10489.0	...
8588074	  688.4	  462.4	10489.0	...
8588075	  687.8	  462.9	10488.0	...
8588076	  687.3	  463.5	10488.0	...
8588077	  687.0	  463.9	10488.0	...
8588078	  686.8	  464.1	10491.0	...
8588079	  687.0	  464.1	10492.0	...
8588080	  687.3	  464.0	10496.0	...
8588081	  687.5	  463.9	10497.0	...
8588082	  687.7	  463.8	10499.0	...
8588083	  687.9	  463.9	10497.0	...
8588084	  688.0	  463.8	10498.0	...
8588085	  688.1	  463.8	10498.0	...
8588086	  688.1	  463.8	10499.0	...
8588087	  688.2	  463.3	10501.0	...
8588088	  688.1	  463.1	10502.0	...
8588089	  688.1	  462.9	10500.0	...
8588090	  688.0	  463.1	10497.0	...
8588091	  688.3	  463.3	10493.0	...
8588092	  688.8	  463.5	10493.0	...
8588093	  689.4	  463.6	10492.0	...
8588094	  689.7	  463.5	10491.0	...
8588095	  689.9	  463.3	10491.0	...
8588096	  689.9	  463.0	10491.0	...
8588097	  689.9	  462.7	10491.0	...
8588098	  689.8	  462.5	10492.0	...
8588099	  689.7	  462.8	10492.0	...
8588100	  689.6	  463.4	10492.0	...
8588101	  689.5	  464.3	10491.0	...
8588102	  689.7	  464.7	10496.0	...
8588103	  689.9	  464.8	10501.0	...
8588104	  690.0	  464.7	10500.0	...
8588105	  689.9	  464.6	10494.0	...
8588106	  690.2	  464.6	10488.0	...
8588107	  690.6	  464.2	10493.0	...
8588108	  690.9	  463.9	10497.0	...
8588109	  690.8	  463.5	10493.0	...
8588110	  690.8	  463.8	10484.0	...
8588111	  690.7	  464.1	10476.0	...
8588112	  690.3	  464.3	10479.0	...
8588113	  689.8	  464.1	10481.0	...
8588114	  689.5	  464.1	10483.0	...
8588115	  689.5	  464.1	10486.0	...
8588116	  689.4	  464.2	10490.0	...
8588117	  689.4	  464.3	10494.0	...
8588118	  689.6	  464.4	10497.0	...
8588119	  689.7	  464.4	10498.0	...
8588120	  689.9	  464.3	10491.0	...
8588121	  689.9	  464.2	10482.0	...
8588122	  690.0	  464.4	10477.0	...
8588123	  690.0	  464.5	10485.0	...
8588124	  689.8	  464.5	10493.0	...
8588125	  689.5	  464.2	10505.0	...
8588126	  688.3	  463.4	10512.0	...
8588127	  687.2	  462.7	10516.0	...
8588128	  686.6	  462.0	10515.0	...
8588129	  687.0	  462.7	10514.0	...
8588130	  687.5	  463.5	10514.0	...
8588131	  687.2	  464.3	10513.0	...
8588132	  686.8	  464.5	10509.0	...
8588133	  686.7	  464.7	10507.0	...
8588134	  686.9	  464.7	10509.0	...
8588135	  687.1	  464.2	10512.0	...
8588136	  687.4	  463.8	10513.0	...
8588137	  687.9	  463.4	10511.0	...
8588138	  688.3	  463.3	10508.0	...
8588139	  688.2	  463.4	10508.0	...
8588140	  688.0	  463.2	10510.0	...
8588141	  687.8	  463.0	10511.0	...
8588142	  688.3	  463.5	10504.0	...
8588143	  688.8	  464.3	10496.0	...
8588144	  689.3	  465.2	10486.0	...
8588145	  688.9	  465.6	10485.0	...
8588146	  688.9	  466.1	10485.0	...
8588147	  688.8	  466.3	10491.0	...
8588148	  688.9	  466.2	10495.0	...
8588149	  689.4	  466.3	10498.0	...
8588150	  690.0	  466.5	10497.0	...
8588151	  690.4	  465.6	10494.0	...
8588152	  690.1	  464.7	10491.0	...
8588153	  689.8	  464.1	10489.0	...
8588154	  689.7	  464.3	10489.0	...
8588155	  689.7	  464.3	10489.0	...
8588156	  689.5	  464.0	10490.0	...
8588157	  689.4	  464.3	10491.0	...
8588158	  689.3	  465.0	10492.0	...
8588159	  689.3	  465.7	10492.0	...
8588160	  689.1	  465.2	10491.0	...
8588161	  689.3	  464.6	10491.0	...
8588162	  689.7	  463.9	10488.0	...
8588163	  690.2	  464.2	10486.0	...
8588164	  690.5	  464.8	10485.0	...
8588165	  690.8	  465.8	10487.0	...
8588166	  691.4	  466.5	10488.0	...
8588167	  691.9	  466.8	10489.0	...
8588168	  692.1	  466.9	10488.0	...
8588169	  691.8	  466.4	10486.0	...
8588170	  691.5	  465.9	10484.0	...
8588171	  691.4	  465.8	10482.0	...
8588172	  691.3	  466.2	10480.0	...
8588173	  690.7	  466.7	10479.0	...
8588174	  690.1	  466.8	10478.0	...
8588175	  689.4	  466.9	10488.0	...
8588176	  689.2	  466.5	10498.0	...
8588177	  689.1	  466.2	10508.0	...
8588178	  689.2	  465.9	10507.0	...
8588179	  689.3	  466.1	10508.0	...
8588180	  689.5	  466.2	10509.0	...
8588181	  689.6	  466.3	10511.0	...
8588182	  689.7	  466.4	10511.0	...
8588183	  689.7	  466.4	10513.0	...
8588184	  689.6	  465.4	10517.0	...
8588185	  689.6	  464.4	10520.0	...
8588186	  689.7	  463.6	10517.0	...
8588187	  689.8	  463.9	10511.0	...
8588188	  689.9	  464.3	10505.0	...
8588189	  689.9	  464.6	10505.0	...
8588190	  690.0	  465.1	10505.0	...
8588191	  690.2	  465.4	10504.0	...
8588192	  690.1	  465.8	10504.0	...
8588193	  689.9	  465.6	10505.0	...
8588194	  689.8	  465.5	10506.0	...
8588195	  690.2	  465.6	10502.0	...
8588196	  690.6	  466.2	10498.0	...
8588197	  690.8	  466.8	10493.0	...
8588198	  689.8	  466.7	10498.0	...
8588199	  688.9	  466.2	10504.0	...
8588200	  688.3	  465.8	10505.0	...
8588201	  689.1	  465.8	10502.0	...
8588202	  689.8	  465.9	10498.0	...
8588203	  690.3	  466.4	10499.0	...
8588204	  690.3	  466.8	10498.0	...
8588205	  689.9	  467.1	10500.0	...
8588206	  689.5	  466.9	10501.0	...
8588207	  689.1	  466.7	10499.0	...
8588208	  689.4	  466.6	10496.0	...
8588209	  689.8	  466.6	10493.0	...
8588210	  690.1	  466.3	10497.0	...
8588211	  690.0	  465.9	10501.0	...
8588212	  689.6	  465.7	10505.0	...
8588213	  689.2	  465.7	10507.0	...
8588214	  688.8	  465.9	10510.0	...
8588215	  689.1	  465.9	10512.0	...
8588216	  689.4	  466.0	10515.0	...
8588217	  689.8	  466.1	10516.0	...
8588218	  689.8	  466.2	10511.0	...
8588219	  690.1	  466.1	10505.0	...
8588220	  690.3	  466.1	10505.0	...
8588221	  690.4	  466.1	10511.0	...
8588222	  690.4	  466.4	10511.0	...
8588223	  690.9	  466.7	10504.0	...
8588224	  691.5	  466.8	10500.0	...
8588225	  691.3	  466.6	10502.0	...
8588226	  690.6	  466.4	10504.0	...
8588227	  690.1	  466.5	10503.0	...
8588228	  690.3	  466.5	10503.0	...
8588229	  690.3	  466.5	10503.0	...
8588230	  690.3	  466.4	10505.0	...
8588231	  690.3	  466.1	10506.0	...
8588232	  690.4	  465.9	10507.0	...
8588233	  690.5	  465.8	10508.0	...
8588234	  690.6	  466.1	10509.0	...
8588235	  691.1	  466.4	10511.0	...
8588236	  691.6	  466.6	10513.0	...
8588237	  691.6	  467.1	10511.0	...
8588238	  691.2	  467.7	10509.0	...
8588239	  690.7	  468.1	10507.0	...
8588240	  690.7	  467.8	10510.0	...
8588241	  690.7	  467.5	10511.0	...
8588242	  690.7	  466.7	10514.0	...
8588243	  690.5	  466.1	10515.0	...
8588244	  690.5	  465.6	10519.0	...
8588245	  690.5	  465.7	10521.0	...
8588246	  690.6	  465.7	10517.0	...
8588247	  690.8	  465.7	10508.0	...
8588248	  690.8	  465.8	10499.0	...
8588249	  690.6	  465.9	10503.0	...
8588250	  689.9	  466.2	10509.0	...
8588251	  689.3	  466.7	10515.0	...
8588252	  689.6	  467.1	10513.0	...
8588253	  690.4	  467.6	10511.0	...
8588254	  691.2	  468.0	10508.0	...
8588255	  691.1	  468.5	10507.0	...
8588256	  691.3	  468.8	10506.0	...
8588257	  691.5	  469.0	10506.0	...
8588258	  691.9	  468.1	10502.0	...
8588259	  692.0	  466.9	10499.0	...
8588260	  692.3	  465.7	10504.0	...
8588261	  692.4	  465.6	10512.0	...
8588262	  691.2	  464.9	10520.0	...
8588263	  690.0	  464.3	10519.0	...
8588264	  689.2	  463.7	10515.0	...
8588265	  689.7	  463.6	10510.0	...
8588266	  690.1	  464.1	10512.0	...
8588267	  690.1	  465.0	10516.0	...
8588268	  689.9	  465.9	10525.0	...
8588269	  689.8	  466.1	10529.0	...
8588270	  689.6	  466.1	10534.0	...
8588271	  689.6	  466.1	10533.0	...
8588272	  689.4	  465.8	10532.0	...
8588273	  689.4	  465.5	10530.0	...
8588274	  690.2	  465.0	10525.0	...
8588275	  691.0	  464.7	10520.0	...
8588276	  691.8	  465.1	10511.0	...
8588277	  691.8	  465.7	10506.0	...
8588278	  690.7	  466.5	10506.0	...
8588279	  689.7	  466.1	10520.0	...
8588280	  688.8	  465.6	10534.0	...
8588281	  689.1	  464.9	10532.0	...
8588282	  689.4	  465.0	10523.0	...
8588283	  689.5	  465.2	10515.0	...
8588284	  689.3	  465.3	10517.0	...
8588285	  688.9	  465.5	10519.0	...
8588286	  688.5	  465.6	10519.0	...
8588287	  688.2	  465.7	10520.0	...
8588288	  688.3	  465.9	10523.0	...
8588289	  688.3	  466.0	10526.0	...
8588290	  688.2	  466.0	10528.0	...
8588291	  688.1	  465.9	10527.0	...
8588292	  688.4	  465.7	10525.0	...
8588293	  688.7	  465.7	10521.0	...
8588294	  688.8	  465.9	10515.0	...
8588295	  688.8	  466.1	10511.0	...
8588296	  688.9	  466.3	10509.0	...
8588297	  689.1	  466.1	10513.0	...
8588298	  689.2	  466.1	10517.0	...
8588299	  689.2	  466.1	10519.0	...
8588300	  689.2	  466.3	10518.0	...
8588301	  689.2	  466.2	10516.0	...
8588302	  689.1	  466.0	10517.0	...
8588303	  689.1	  465.9	10527.0	...
8588304	  689.2	  465.9	10536.0	...
8588305	  689.5	  466.0	10538.0	...
8588306	  689.7	  466.2	10530.0	...
8588307	  689.9	  466.2	10524.0	...
8588308	  690.1	  466.2	10526.0	...
8588309	  690.6	  466.2	10530.0	...
8588310	  691.0	  465.7	10533.0	...
8588311	  690.6	  465.5	10534.0	...
8588312	  689.8	  465.3	10535.0	...
8588313	  688.9	  465.6	10535.0	...
8588314	  688.8	  465.7	10534.0	...
8588315	  688.7	  465.7	10533.0	...
8588316	  689.7	  466.3	10533.0	...
8588317	  690.8	  466.8	10534.0	...
8588318	  691.7	  467.2	10530.0	...
8588319	  691.5	  467.1	10524.0	...
8588320	  691.4	  467.3	10518.0	...
8588321	  691.6	  467.6	10514.0	...
8588322	  692.0	  467.9	10510.0	...
8588323	  692.4	  467.7	10505.0	...
8588324	  692.2	  467.4	10509.0	...
8588325	  691.7	  466.5	10515.0	...
8588326	  691.3	  465.7	10521.0	...
8588327	  691.6	  464.9	10521.0	...
8588328	  691.9	  464.7	10521.0	...
8588329	  692.2	  464.5	10513.0	...
8588330	  692.3	  465.2	10503.0	...
8588331	  691.9	  465.9	10493.0	...
8588332	  691.4	  466.6	10507.0	...
8588333	  690.9	  466.5	10522.0	...
8588334	  690.9	  466.8	10525.0	...
8588335	  690.9	  467.2	10513.0	...
8588336	  690.8	  467.8	10501.0	...
8588337	  691.1	  468.2	10492.0	...
8588338	  691.7	  468.5	10482.0	...
8588339	  692.4	  468.5	10479.0	...
8588340	  692.4	  467.7	10489.0	...
8588341	  692.0	  467.0	10499.0	...
8588342	  691.6	  466.2	10503.0	...
8588343	  691.5	  466.0	10502.0	...
8588344	  691.6	  466.5	10499.0	...
8588345	  691.7	  467.1	10498.0	...
8588346	  691.9	  467.8	10500.0	...
8588347	  692.2	  467.8	10499.0	...
8588348	  692.5	  467.5	10494.0	...
8588349	  692.8	  467.1	10489.0	...
8588350	  693.0	  466.4	10488.0	...
8588351	  692.5	  466.0	10487.0	...
8588352	  692.1	  466.7	10484.0	...
8588353	  691.9	  467.8	10481.0	...
8588354	  692.4	  469.4	10478.0	...
8588355	  692.6	  469.9	10477.0	...
8588356	  692.6	  469.8	10476.0	...
8588357	  692.6	  469.1	10476.0	...
8588358	  692.6	  468.3	10475.0	...
8588359	  692.8	  468.2	10474.0	...
8588360	  692.9	  467.9	10473.0	...
8588361	  693.0	  467.6	10473.0	...
8588362	  693.1	  467.4	10472.0	...
8588363	  692.5	  467.5	10472.0	...
8588364	  692.0	  468.4	10471.0	...
8588365	  692.1	  469.2	10473.0	...
8588366	  692.7	  469.6	10476.0	...
8588367	  692.8	  468.6	10483.0	...
8588368	  692.4	  467.6	10490.0	...
8588369	  692.3	  467.1	10496.0	...
8588370	  692.4	  467.1	10499.0	...
8588371	  692.4	  467.2	10496.0	...
8588372	  692.5	  467.2	10494.0	...
8588373	  692.7	  467.3	10492.0	...
8588374	  692.8	  467.5	10486.0	...
8588375	  692.6	  467.7	10479.0	...
8588376	  692.0	  467.8	10479.0	...
8588377	  691.3	  467.6	10487.0	...
8588378	  690.7	  467.2	10495.0	...
8588379	  690.7	  466.8	10498.0	...
8588380	  690.7	  466.5	10495.0	...
8588381	  691.1	  466.5	10489.0	...
8588382	  691.5	  467.7	10479.0	...
8588383	  691.8	  469.0	10474.0	...
8588384	  691.7	  470.2	10472.0	...
8588385	  691.4	  469.9	10475.0	...
8588386	  691.1	  468.4	10482.0	...
8588387	  690.7	  466.9	10487.0	...
8588388	  690.5	  465.7	10491.0	...
8588389	  690.4	  465.8	10498.0	...
8588390	  690.3	  466.2	10505.0	...
8588391	  690.5	  466.6	10508.0	...
8588392	  691.1	  467.0	10504.0	...
8588393	  691.6	  468.0	10494.0	...
8588394	  691.8	  468.9	10488.0	...
8588395	  691.8	  468.8	10487.0	...
8588396	  691.8	  467.9	10492.0	...
8588397	  691.5	  466.6	10498.0	...
8588398	  691.2	  466.2	10501.0	...
8588399	  691.0	  466.6	10497.0	...
8588400	  691.0	  467.4	10491.0	...
8588401	  691.0	  468.2	10485.0	...
8588402	  690.7	  468.2	10488.0	...
8588403	  690.5	  468.6	10495.0	...
8588404	  690.2	  469.0	10501.0	...
8588405	  690.2	  469.3	10505.0	...
8588406	  690.2	  469.2	10506.0	...
8588407	  690.4	  469.1	10502.0	...
8588408	  690.5	  469.2	10496.0	...
8588409	  691.2	  469.2	10495.0	...
8588410	  691.8	  469.2	10500.0	...
8588411	  692.4	  469.0	10499.0	...
8588412	  692.3	  468.9	10492.0	...
8588413	  692.4	  469.0	10488.0	...
8588414	  692.4	  469.2	10491.0	...
8588415	  692.5	  469.3	10494.0	...
8588416	  692.6	  469.3	10490.0	...
8588417	  692.7	  468.9	10487.0	...
8588418	  692.1	  468.4	10491.0	...
8588419	  691.4	  467.3	10499.0	...
8588420	  691.0	  466.6	10507.0	...
8588421	  691.3	  466.5	10502.0	...
8588422	  691.7	  467.3	10496.0	...
8588423	  691.8	  468.1	10490.0	...
8588424	  691.7	  468.5	10489.0	...
8588425	  692.0	  468.3	10483.0	...
8588426	  692.3	  468.2	10478.0	...
8588427	  692.7	  468.0	10476.0	...
8588428	  692.9	  467.9	10477.0	...
8588429	  693.2	  467.9	10478.0	...
8588430	  692.8	  468.1	10483.0	...
8588431	  692.3	  467.9	10489.0	...
8588432	  691.8	  467.5	10496.0	...
8588433	  692.0	  467.4	10497.0	...
8588434	  692.2	  467.8	10493.0	...
8588435	  692.4	  468.3	10488.0	...
8588436	  692.4	  468.5	10486.0	...
8588437	  691.5	  468.5	10488.0	...
8588438	  690.6	  468.4	10493.0	...
8588439	  689.8	  468.3	10494.0	...
8588440	  690.1	  468.2	10496.0	...
8588441	  690.5	  468.2	10497.0	...
8588442	  690.8	  468.4	10497.0	...
8588443	  690.9	  468.5	10492.0	...
8588444	  690.8	  468.4	10486.0	...
8588445	  690.7	  468.3	10482.0	...
8588446	  691.0	  468.3	10486.0	...
8588447	  691.5	  468.4	10492.0	...
8588448	  691.8	  468.7	10500.0	...
8588449	  691.6	  469.1	10505.0	...
8588450	  691.3	  469.5	10498.0	...
8588451	  691.7	  470.4	10489.0	...
8588452	  692.1	  471.1	10480.0	...
8588453	  691.8	  471.0	10483.0	...
8588454	  691.0	  470.6	10484.0	...
8588455	  690.3	  470.1	10485.0	...
8588456	  690.4	  470.4	10485.0	...
8588457	  690.9	  470.4	10484.0	...
8588458	  691.4	  470.2	10485.0	...
8588459	  691.9	  470.0	10487.0	...
8588460	  691.9	  470.0	10482.0	...
8588461	  691.9	  470.3	10476.0	...
8588462	  691.8	  470.2	10468.0	...
8588463	  692.0	  469.9	10467.0	...
8588464	  692.2	  469.6	10471.0	...
8588465	  692.2	  469.1	10477.0	...
8588466	  692.0	  468.5	10483.0	...
8588467	  691.8	  467.9	10484.0	...
8588468	  691.6	  468.0	10486.0	...
8588469	  691.1	  468.9	10488.0	...
8588470	  690.6	  469.7	10489.0	...
8588471	  690.3	  470.3	10488.0	...
8588472	  689.8	  469.8	10486.0	...
8588473	  689.3	  469.2	10485.0	...
8588474	  690.0	  468.6	10481.0	...
8588475	  691.2	  468.1	10476.0	...
8588476	  692.5	  467.8	10472.0	...
8588477	  692.6	  468.0	10474.0	...
8588478	  692.2	  468.4	10476.0	...
8588479	  691.6	  468.8	10478.0	...
8588480	  690.9	  469.0	10479.0	...
8588481	  690.8	  469.1	10484.0	...
8588482	  691.5	  469.5	10490.0	...
8588483	  692.1	  469.8	10495.0	...
8588484	  692.2	  470.0	10495.0	...
8588485	  691.6	  469.9	10493.0	...
8588486	  691.0	  469.8	10486.0	...
8588487	  691.0	  469.7	10480.0	...
8588488	  691.0	  469.7	10475.0	...
8588489	  691.2	  469.7	10473.0	...
8588490	  691.5	  469.7	10472.0	...
8588491	  691.8	  469.7	10474.0	...
8588492	  692.0	  469.7	10475.0	...
8588493	  692.1	  469.7	10480.0	...
8588494	  692.2	  469.7	10486.0	...
8588495	  692.4	  470.0	10491.0	...
8588496	  692.6	  470.6	10495.0	...
8588497	  692.6	  471.2	10497.0	...
8588498	  691.8	  471.7	10499.0	...
8588499	  691.1	  471.8	10498.0	...
8588500	  690.6	  471.8	10497.0	...
8588501	  690.7	  471.5	10498.0	...
8588502	  690.6	  471.0	10499.0	...
8588503	  690.3	  470.0	10500.0	...
8588504	  690.1	  469.0	10501.0	...
8588505	  689.9	  467.9	10502.0	...
8588506	  689.7	  467.8	10502.0	...
8588507	  689.4	  467.7	10501.0	...
8588508	  690.1	  468.2	10493.0	...
8588509	  690.7	  468.3	10485.0	...
8588510	  691.4	  468.4	10478.0	...
8588511	  691.1	  468.7	10480.0	...
8588512	  690.9	  469.2	10485.0	...
8588513	  690.8	  469.5	10490.0	...
8588514	  691.1	  469.2	10493.0	...
8588515	  691.4	  468.9	10492.0	...
8588516	  691.6	  469.0	10492.0	...
8588517	  691.5	  469.1	10489.0	...
8588518	  691.3	  469.0	10488.0	...
8588519	  691.1	  469.4	10484.0	...
8588520	  691.1	  469.7	10481.0	...
8588521	  691.0	  469.7	10478.0	...
8588522	  690.8	  469.1	10479.0	...
8588523	  690.5	  468.6	10482.0	...
8588524	  690.3	  468.7	10485.0	...
8588525	  690.2	  468.8	10487.0	...
8588526	  689.9	  469.0	10486.0	...
8588527	  689.7	  469.6	10485.0	...
8588528	  689.7	  470.1	10483.0	...
8588529	  689.7	  470.3	10482.0	...
8588530	  689.7	  470.1	10482.0	...
8588531	  689.8	  470.0	10482.0	...
8588532	  690.0	  470.0	10487.0	...
8588533	  690.2	  470.1	10492.0	...
8588534	  690.7	  470.1	10493.0	...
8588535	  691.1	  469.9	10490.0	...
8588536	  691.4	  469.3	10488.0	...
8588537	  691.0	  468.8	10490.0	...
8588538	  690.7	  468.9	10491.0	...
8588539	  690.6	  469.3	10492.0	...
8588540	  690.3	  468.9	10494.0	...
8588541	  690.4	  468.0	10495.0	...
8588542	  690.2	  467.2	10494.0	...
8588543	  690.4	  467.1	10493.0	...
8588544	  690.2	  467.6	10493.0	...
8588545	  689.7	  468.1	10497.0	...
8588546	  689.1	  468.6	10501.0	...
8588547	  688.6	  468.6	10506.0	...
8588548	  688.5	  468.6	10506.0	...
8588549	  688.5	  468.6	10506.0	...
8588550	  688.4	  468.3	10507.0	...
8588551	  688.4	  467.9	10509.0	...
8588552	  688.3	  467.5	10512.0	...
8588553	  688.6	  467.5	10514.0	...
8588554	  689.0	  467.7	10519.0	...
8588555	  688.5	  468.0	10521.0	...
8588556	  687.8	  468.5	10523.0	...
8588557	  687.2	  468.7	10523.0	...
8588558	  688.0	  469.1	10522.0	...
8588559	  688.8	  469.5	10518.0	...
8588560	  689.4	  469.8	10514.0	...
8588561	  688.8	  469.9	10511.0	...
8588562	  688.3	  470.1	10509.0	...
8588563	  687.7	  470.1	10510.0	...
8588564	  687.6	  470.0	10513.0	...
8588565	  687.4	  469.9	10515.0	...
8588566	  687.4	  469.9	10515.0	...
8588567	  686.7	  470.0	10514.0	...
EFIX R   8587584	8588567	984	  684.6	  459.1	  10458
SSACC R  8588568
8588568	  686.3	  470.1	10518.0	...
8588569	  685.8	  470.1	10521.0	...
8588570	  686.0	  470.0	10525.0	...
8588571	  685.5	  470.4	10527.0	...
8588572	  685.1	  470.7	10531.0	...
8588573	  684.7	  471.0	10534.0	...
8588574	  684.6	  470.9	10534.0	...
8588575	  685.1	  469.7	10535.0	...
8588576	  685.5	  466.7	10538.0	...
8588577	  701.2	  432.0	10661.0	...
8588578	  716.5	  398.6	10784.0	...
8588579	  732.0	  367.2	10906.0	...
8588580	  732.0	  367.2	10906.0	...
SBLINK R 8588581
8588581	   .	   .	    0.0	...
8588582	   .	   .	    0.0	...
8588583	   .	   .	    0.0	...
8588584	   .	   .	    0.0	...
8588585	   .	   .	    0.0	...
8588586	   .	   .	    0.0	...
8588587	   .	   .	    0.0	...
8588588	   .	   .	    0.0	...
8588589	   .	   .	    0.0	...
8588590	   .	   .	    0.0	...
8588591	   .	   .	    0.0	...
8588592	   .	   .	    0.0	...
8588593	   .	   .	    0.0	...
8588594	   .	   .	    0.0	...
8588595	   .	   .	    0.0	...
8588596	   .	   .	    0.0	...
8588597	   .	   .	    0.0	...
8588598	   .	   .	    0.0	...
8588599	   .	   .	    0.0	...
8588600	   .	   .	    0.0	...
8588601	   .	   .	    0.0	...
8588602	   .	   .	    0.0	...
8588603	   .	   .	    0.0	...
8588604	   .	   .	    0.0	...
8588605	   .	   .	    0.0	...
8588606	   .	   .	    0.0	...
8588607	   .	   .	    0.0	...
8588608	   .	   .	    0.0	...
8588609	   .	   .	    0.0	...
8588610	   .	   .	    0.0	...
8588611	   .	   .	    0.0	...
8588612	   .	   .	    0.0	...
8588613	   .	   .	    0.0	...
8588614	   .	   .	    0.0	...
8588615	   .	   .	    0.0	...
8588616	   .	   .	    0.0	...
8588617	   .	   .	    0.0	...
8588618	   .	   .	    0.0	...
8588619	   .	   .	    0.0	...
8588620	   .	   .	    0.0	...
8588621	   .	   .	    0.0	...
8588622	   .	   .	    0.0	...
8588623	   .	   .	    0.0	...
8588624	   .	   .	    0.0	...
8588625	   .	   .	    0.0	...
8588626	   .	   .	    0.0	...
8588627	   .	   .	    0.0	...
8588628	   .	   .	    0.0	...
8588629	   .	   .	    0.0	...
8588630	   .	   .	    0.0	...
8588631	   .	   .	    0.0	...
8588632	   .	   .	    0.0	...
8588633	   .	   .	    0.0	...
8588634	   .	   .	    0.0	...
8588635	   .	   .	    0.0	...
8588636	   .	   .	    0.0	...
8588637	   .	   .	    0.0	...
8588638	   .	   .	    0.0	...
8588639	   .	   .	    0.0	...
8588640	   .	   .	    0.0	...
8588641	   .	   .	    0.0	...
8588642	   .	   .	    0.0	...
8588643	   .	   .	    0.0	...
8588644	   .	   .	    0.0	...
8588645	   .	   .	    0.0	...
8588646	   .	   .	    0.0	...
8588647	   .	   .	    0.0	...
8588648	   .	   .	    0.0	...
8588649	   .	   .	    0.0	...
8588650	   .	   .	    0.0	...
8588651	   .	   .	    0.0	...
8588652	   .	   .	    0.0	...
8588653	   .	   .	    0.0	...
8588654	   .	   .	    0.0	...
8588655	   .	   .	    0.0	...
8588656	   .	   .	    0.0	...
8588657	   .	   .	    0.0	...
8588658	   .	   .	    0.0	...
8588659	   .	   .	    0.0	...
8588660	   .	   .	    0.0	...
8588661	   .	   .	    0.0	...
8588662	   .	   .	    0.0	...
8588663	   .	   .	    0.0	...
8588664	   .	   .	    0.0	...
8588665	   .	   .	    0.0	...
8588666	   .	   .	    0.0	...
8588667	   .	   .	    0.0	...
8588668	   .	   .	    0.0	...
8588669	   .	   .	    0.0	...
8588670	   .	   .	    0.0	...
8588671	   .	   .	    0.0	...
8588672	   .	   .	    0.0	...
8588673	   .	   .	    0.0	...
8588674	   .	   .	    0.0	...
8588675	   .	   .	    0.0	...
8588676	   .	   .	    0.0	...
8588677	   .	   .	    0.0	...
8588678	   .	   .	    0.0	...
8588679	   .	   .	    0.0	...
8588680	   .	   .	    0.0	...
8588681	   .	   .	    0.0	...
8588682	   .	   .	    0.0	...
8588683	   .	   .	    0.0	...
8588684	   .	   .	    0.0	...
8588685	   .	   .	    0.0	...
8588686	   .	   .	    0.0	...
8588687	   .	   .	    0.0	...
8588688	   .	   .	    0.0	...
8588689	   .	   .	    0.0	...
8588690	   .	   .	    0.0	...
8588691	   .	   .	    0.0	...
8588692	   .	   .	    0.0	...
8588693	   .	   .	    0.0	...
8588694	   .	   .	    0.0	...
8588695	   .	   .	    0.0	...
8588696	   .	   .	    0.0	...
8588697	   .	   .	    0.0	...
8588698	   .	   .	    0.0	...
8588699	   .	   .	    0.0	...
8588700	   .	   .	    0.0	...
8588701	   .	   .	    0.0	...
8588702	   .	   .	    0.0	...
8588703	   .	   .	    0.0	...
8588704	   .	   .	    0.0	...
8588705	   .	   .	    0.0	...
8588706	   .	   .	    0.0	...
8588707	   .	   .	    0.0	...
8588708	   .	   .	    0.0	...
8588709	   .	   .	    0.0	...
8588710	   .	   .	    0.0	...
8588711	   .	   .	    0.0	...
8588712	   .	   .	    0.0	...
8588713	   .	   .	    0.0	...
8588714	   .	   .	    0.0	...
8588715	   .	   .	    0.0	...
8588716	   .	   .	    0.0	...
8588717	   .	   .	    0.0	...
8588718	   .	   .	    0.0	...
8588719	   .	   .	    0.0	...
8588720	   .	   .	    0.0	...
8588721	   .	   .	    0.0	...
8588722	   .	   .	    0.0	...
8588723	   .	   .	    0.0	...
8588724	   .	   .	    0.0	...
8588725	   .	   .	    0.0	...
8588726	   .	   .	    0.0	...
8588727	   .	   .	    0.0	...
8588728	   .	   .	    0.0	...
8588729	   .	   .	    0.0	...
8588730	   .	   .	    0.0	...
8588731	   .	   .	    0.0	...
8588732	   .	   .	    0.0	...
8588733	   .	   .	    0.0	...
8588734	   .	   .	    0.0	...
8588735	   .	   .	    0.0	...
8588736	   .	   .	    0.0	...
8588737	   .	   .	    0.0	...
8588738	   .	   .	    0.0	...
8588739	   .	   .	    0.0	...
8588740	   .	   .	    0.0	...
8588741	   .	   .	    0.0	...
8588742	   .	   .	    0.0	...
8588743	   .	   .	    0.0	...
8588744	   .	   .	    0.0	...
8588745	   .	   .	    0.0	...
8588746	   .	   .	    0.0	...
8588747	   .	   .	    0.0	...
8588748	   .	   .	    0.0	...
8588749	   .	   .	    0.0	...
8588750	   .	   .	    0.0	...
8588751	   .	   .	    0.0	...
8588752	   .	   .	    0.0	...
8588753	   .	   .	    0.0	...
8588754	   .	   .	    0.0	...
8588755	   .	   .	    0.0	...
8588756	   .	   .	    0.0	...
8588757	   .	   .	    0.0	...
8588758	   .	   .	    0.0	...
8588759	   .	   .	    0.0	...
8588760	   .	   .	    0.0	...
8588761	   .	   .	    0.0	...
8588762	   .	   .	    0.0	...
8588763	   .	   .	    0.0	...
8588764	   .	   .	    0.0	...
8588765	   .	   .	    0.0	...
8588766	   .	   .	    0.0	...
8588767	   .	   .	    0.0	...
8588768	   .	   .	    0.0	...
8588769	   .	   .	    0.0	...
8588770	   .	   .	    0.0	...
8588771	   .	   .	    0.0	...
8588772	   .	   .	    0.0	...
8588773	   .	   .	    0.0	...
8588774	   .	   .	    0.0	...
8588775	   .	   .	    0.0	...
8588776	   .	   .	    0.0	...
8588777	   .	   .	    0.0	...
8588778	   .	   .	    0.0	...
8588779	   .	   .	    0.0	...
8588780	   .	   .	    0.0	...
8588781	   .	   .	    0.0	...
8588782	   .	   .	    0.0	...
8588783	   .	   .	    0.0	...
8588784	   .	   .	    0.0	...
8588785	   .	   .	    0.0	...
8588786	   .	   .	    0.0	...
8588787	   .	   .	    0.0	...
8588788	   .	   .	    0.0	...
8588789	   .	   .	    0.0	...
8588790	   .	   .	    0.0	...
8588791	   .	   .	    0.0	...
8588792	   .	   .	    0.0	...
8588793	   .	   .	    0.0	...
8588794	   .	   .	    0.0	...
8588795	   .	   .	    0.0	...
8588796	   .	   .	    0.0	...
8588797	   .	   .	    0.0	...
8588798	   .	   .	    0.0	...
8588799	   .	   .	    0.0	...
8588800	   .	   .	    0.0	...
8588801	   .	   .	    0.0	...
8588802	   .	   .	    0.0	...
8588803	   .	   .	    0.0	...
8588804	   .	   .	    0.0	...
8588805	   .	   .	    0.0	...
8588806	   .	   .	    0.0	...
8588807	   .	   .	    0.0	...
8588808	   .	   .	    0.0	...
8588809	   .	   .	    0.0	...
8588810	   .	   .	    0.0	...
8588811	   .	   .	    0.0	...
8588812	   .	   .	    0.0	...
8588813	   .	   .	    0.0	...
8588814	   .	   .	    0.0	...
8588815	   .	   .	    0.0	...
8588816	   .	   .	    0.0	...
8588817	   .	   .	    0.0	...
8588818	   .	   .	    0.0	...
8588819	   .	   .	    0.0	...
8588820	   .	   .	    0.0	...
8588821	   .	   .	    0.0	...
8588822	   .	   .	    0.0	...
8588823	   .	   .	    0.0	...
8588824	   .	   .	    0.0	...
EBLINK R 8588581	8588824	244
8588825	  718.0	  349.6	10905.0	...
8588826	  718.0	  349.6	10905.0	...
8588827	  717.3	  349.7	10905.0	...
8588828	  716.7	  349.8	10903.0	...
8588829	  716.6	  350.0	10902.0	...
8588830	  717.8	  350.0	10895.0	...
8588831	  718.4	  350.1	10889.0	...
8588832	  718.5	  350.2	10884.0	...
8588833	  718.5	  350.1	10882.0	...
8588834	  719.3	  349.3	10880.0	...
8588835	  720.2	  348.7	10876.0	...
8588836	  720.9	  348.5	10872.0	...
8588837	  721.3	  350.0	10865.0	...
8588838	  721.2	  351.5	10859.0	...
8588839	  720.5	  353.2	10854.0	...
8588840	  719.7	  353.8	10853.0	...
8588841	  704.0	  387.9	10723.0	...
8588842	  688.7	  421.9	10594.0	...
8588843	  688.2	  421.5	10588.0	...
8588844	  703.0	  387.1	10711.0	...
8588845	  703.3	  389.3	10705.0	...
8588846	  688.8	  426.0	10578.0	...
8588847	  673.8	  463.0	10450.0	...
8588848	  673.3	  463.1	10449.0	...
8588849	  672.9	  463.4	10446.0	...
8588850	  672.3	  463.4	10442.0	...
8588851	  671.6	  463.4	10440.0	...
8588852	  671.9	  464.3	10432.0	...
8588853	  672.9	  465.4	10424.0	...
8588854	  672.9	  466.6	10416.0	...
ESACC R  8588568	8588854	287	  686.3	  470.1	  672.9	  466.6	   0.29	    263
SFIX R   8588855
8588855	  672.0	  466.9	10416.0	...
8588856	  670.8	  467.1	10417.0	...
8588857	  670.7	  468.2	10418.0	...
8588858	  671.0	  469.3	10419.0	...
8588859	  671.5	  470.0	10422.0	...
8588860	  672.0	  469.7	10424.0	...
8588861	  672.5	  470.1	10415.0	...
8588862	  673.1	  470.7	10405.0	...
8588863	  673.5	  471.2	10395.0	...
8588864	  673.3	  471.1	10395.0	...
8588865	  673.0	  471.1	10394.0	...
8588866	  672.9	  471.1	10396.0	...
8588867	  672.7	  471.2	10399.0	...
8588868	  672.8	  471.8	10402.0	...
8588869	  672.9	  472.5	10402.0	...
8588870	  673.3	  473.2	10401.0	...
8588871	  673.9	  473.2	10399.0	...
8588872	  674.4	  473.3	10396.0	...
8588873	  674.3	  473.4	10394.0	...
8588874	  673.6	  473.5	10391.0	...
8588875	  673.0	  473.5	10402.0	...
8588876	  672.6	  473.2	10415.0	...
8588877	  672.7	  472.7	10425.0	...
8588878	  671.9	  472.3	10422.0	...
8588879	  670.9	  471.6	10420.0	...
8588880	  670.7	  470.9	10416.0	...
8588881	  671.5	  470.5	10410.0	...
8588882	  672.4	  470.8	10403.0	...
8588883	  672.8	  471.2	10399.0	...
8588884	  673.9	  471.4	10391.0	...
8588885	  674.9	  471.4	10386.0	...
8588886	  675.0	  471.9	10392.0	...
8588887	  674.1	  472.3	10402.0	...
8588888	  673.7	  472.8	10411.0	...
8588889	  674.1	  472.9	10411.0	...
8588890	  674.2	  473.0	10402.0	...
8588891	  673.9	  473.0	10393.0	...
8588892	  673.6	  473.3	10386.0	...
8588893	  673.5	  473.7	10388.0	...
8588894	  673.7	  474.0	10384.0	...
8588895	  674.3	  474.0	10377.0	...
8588896	  675.0	  474.1	10371.0	...
8588897	  675.2	  474.3	10373.0	...
8588898	  674.7	  473.9	10375.0	...
8588899	  674.2	  473.2	10378.0	...
8588900	  674.1	  472.5	10381.0	...
8588901	  674.2	  472.3	10383.0	...
8588902	  674.2	  472.3	10382.0	...
8588903	  673.9	  472.5	10378.0	...
8588904	  673.8	  472.8	10375.0	...
8588905	  673.7	  473.0	10374.0	...
8588906	  673.9	  473.2	10374.0	...
8588907	  674.2	  473.2	10378.0	...
8588908	  674.4	  473.0	10386.0	...
8588909	  674.6	  472.7	10394.0	...
8588910	  674.6	  472.0	10397.0	...
8588911	  673.9	  471.8	10398.0	...
8588912	  673.2	  471.7	10400.0	...
8588913	  673.1	  471.8	10401.0	...
8588914	  673.6	  471.7	10401.0	...
8588915	  674.5	  471.5	10401.0	...
8588916	  674.8	  471.6	10399.0	...
8588917	  675.0	  471.5	10399.0	...
8588918	  674.6	  471.3	10399.0	...
8588919	  674.3	  471.1	10398.0	...
8588920	  674.1	  471.3	10394.0	...
8588921	  674.8	  471.3	10391.0	...
8588922	  675.4	  471.3	10385.0	...
8588923	  676.0	  471.4	10379.0	...
8588924	  676.0	  471.6	10372.0	...
8588925	  676.0	  471.8	10371.0	...
8588926	  676.5	  472.4	10367.0	...
8588927	  676.9	  472.6	10363.0	...
8588928	  676.8	  472.8	10362.0	...
8588929	  676.3	  472.9	10365.0	...
8588930	  675.8	  473.4	10368.0	...
8588931	  675.6	  473.9	10366.0	...
8588932	  675.5	  473.9	10360.0	...
8588933	  675.2	  474.0	10355.0	...
8588934	  675.1	  473.9	10350.0	...
8588935	  675.0	  473.8	10346.0	...
8588936	  675.3	  473.6	10352.0	...
8588937	  675.5	  473.6	10362.0	...
8588938	  675.7	  473.4	10371.0	...
8588939	  676.2	  472.9	10370.0	...
8588940	  676.6	  472.2	10370.0	...
8588941	  676.9	  471.8	10369.0	...
8588942	  676.6	  471.5	10369.0	...
8588943	  676.0	  471.5	10368.0	...
8588944	  675.4	  471.5	10364.0	...
8588945	  674.8	  471.6	10359.0	...
8588946	  674.7	  471.8	10361.0	...
8588947	  675.1	  472.1	10367.0	...
8588948	  675.6	  472.4	10371.0	...
8588949	  675.7	  472.3	10369.0	...
8588950	  675.3	  472.3	10370.0	...
8588951	  675.6	  472.3	10373.0	...
8588952	  676.7	  472.7	10365.0	...
8588953	  677.7	  473.1	10354.0	...
8588954	  677.8	  473.5	10348.0	...
8588955	  677.4	  473.1	10355.0	...
8588956	  677.1	  472.4	10363.0	...
8588957	  676.8	  471.7	10363.0	...
8588958	  676.5	  471.5	10359.0	...
8588959	  676.1	  471.4	10369.0	...
8588960	  675.7	  471.3	10381.0	...
8588961	  676.1	  471.3	10393.0	...
8588962	  676.7	  471.3	10392.0	...
8588963	  677.3	  471.3	10388.0	...
8588964	  676.6	  471.4	10385.0	...
8588965	  676.0	  471.7	10383.0	...
8588966	  675.3	  472.0	10383.0	...
8588967	  675.3	  472.2	10384.0	...
8588968	  675.8	  472.9	10377.0	...
8588969	  676.4	  473.5	10370.0	...
8588970	  676.9	  472.9	10364.0	...
8588971	  676.9	  471.7	10369.0	...
8588972	  676.9	  471.4	10373.0	...
8588973	  677.1	  472.4	10375.0	...
8588974	  677.2	  472.8	10374.0	...
8588975	  677.4	  472.3	10373.0	...
8588976	  677.5	  471.7	10372.0	...
8588977	  677.2	  471.8	10372.0	...
8588978	  676.6	  471.9	10371.0	...
8588979	  676.6	  472.0	10370.0	...
8588980	  677.0	  472.0	10360.0	...
8588981	  677.3	  472.0	10351.0	...
8588982	  677.1	  472.0	10348.0	...
8588983	  676.9	  472.0	10353.0	...
8588984	  676.8	  472.4	10358.0	...
8588985	  676.8	  472.6	10358.0	...
8588986	  676.4	  472.7	10359.0	...
8588987	  676.1	  472.5	10360.0	...
8588988	  675.9	  472.5	10360.0	...
8588989	  676.1	  472.8	10358.0	...
8588990	  676.6	  473.0	10356.0	...
8588991	  677.7	  472.9	10356.0	...
8588992	  678.7	  472.5	10354.0	...
8588993	  679.4	  472.1	10352.0	...
8588994	  679.6	  472.1	10351.0	...
8588995	  679.0	  472.6	10359.0	...
8588996	  677.7	  473.1	10368.0	...
8588997	  676.3	  473.2	10373.0	...
8588998	  676.6	  472.9	10370.0	...
8588999	  677.6	  472.7	10367.0	...
8589000	  677.8	  472.9	10366.0	...
8589001	  677.1	  473.2	10366.0	...
8589002	  676.5	  473.2	10366.0	...
8589003	  676.8	  473.2	10366.0	...
8589004	  676.9	  473.6	10366.0	...
8589005	  676.9	  474.4	10365.0	...
8589006	  677.0	  475.2	10364.0	...
8589007	  677.2	  475.0	10363.0	...
8589008	  677.1	  474.4	10363.0	...
8589009	  676.8	  473.1	10362.0	...
8589010	  676.3	  472.4	10361.0	...
8589011	  676.0	  471.7	10363.0	...
8589012	  675.9	  471.6	10365.0	...
8589013	  675.5	  471.6	10367.0	...
8589014	  675.2	  471.6	10364.0	...
8589015	  675.0	  471.9	10360.0	...
8589016	  675.2	  472.1	10363.0	...
8589017	  675.4	  472.4	10369.0	...
8589018	  675.7	  472.5	10373.0	...
8589019	  675.8	  472.7	10372.0	...
8589020	  675.9	  472.9	10371.0	...
8589021	  676.0	  472.9	10377.0	...
8589022	  676.2	  473.2	10381.0	...
8589023	  676.4	  473.5	10382.0	...
8589024	  676.5	  473.8	10380.0	...
8589025	  676.1	  473.5	10374.0	...
8589026	  675.7	  473.3	10371.0	...
8589027	  675.5	  473.0	10368.0	...
8589028	  675.5	  472.6	10368.0	...
8589029	  675.5	  472.3	10367.0	...
8589030	  675.6	  472.8	10366.0	...
8589031	  676.1	  473.7	10362.0	...
8589032	  676.5	  474.6	10358.0	...
8589033	  676.7	  474.5	10356.0	...
8589034	  676.6	  474.4	10360.0	...
8589035	  677.1	  474.3	10365.0	...
8589036	  677.5	  473.9	10369.0	...
8589037	  677.9	  473.4	10369.0	...
8589038	  678.1	  474.0	10367.0	...
8589039	  678.1	  475.1	10365.0	...
8589040	  677.9	  476.1	10362.0	...
8589041	  677.6	  476.2	10359.0	...
8589042	  677.5	  476.2	10355.0	...
8589043	  677.5	  476.2	10354.0	...
8589044	  677.5	  476.5	10352.0	...
8589045	  677.5	  476.8	10352.0	...
8589046	  677.4	  476.4	10352.0	...
8589047	  677.2	  475.8	10348.0	...
8589048	  677.0	  475.3	10345.0	...
8589049	  676.9	  474.5	10345.0	...
8589050	  676.7	  473.7	10352.0	...
8589051	  676.7	  473.5	10354.0	...
8589052	  676.7	  474.2	10353.0	...
8589053	  676.8	  474.8	10349.0	...
8589054	  676.8	  474.7	10347.0	...
8589055	  676.8	  475.0	10347.0	...
8589056	  677.1	  475.4	10348.0	...
8589057	  677.6	  475.7	10348.0	...
8589058	  678.1	  475.9	10350.0	...
8589059	  677.7	  476.2	10351.0	...
8589060	  677.0	  476.6	10351.0	...
8589061	  676.4	  476.4	10350.0	...
8589062	  676.3	  475.9	10350.0	...
8589063	  676.7	  475.6	10351.0	...
8589064	  677.1	  475.7	10351.0	...
8589065	  677.4	  476.2	10350.0	...
8589066	  676.9	  476.6	10350.0	...
8589067	  676.5	  476.8	10347.0	...
8589068	  676.1	  476.8	10345.0	...
8589069	  676.2	  476.8	10342.0	...
8589070	  676.0	  477.3	10342.0	...
8589071	  675.8	  477.8	10342.0	...
8589072	  675.6	  478.3	10342.0	...
8589073	  675.5	  477.5	10342.0	...
8589074	  675.7	  476.4	10343.0	...
8589075	  675.8	  475.8	10344.0	...
8589076	  676.1	  475.9	10333.0	...
8589077	  676.2	  476.0	10321.0	...
8589078	  676.6	  476.8	10308.0	...
8589079	  676.9	  477.9	10307.0	...
8589080	  677.1	  479.3	10306.0	...
8589081	  676.9	  479.6	10306.0	...
8589082	  677.0	  479.7	10306.0	...
8589083	  677.2	  479.7	10304.0	...
8589084	  677.6	  479.6	10300.0	...
8589085	  678.0	  479.5	10295.0	...
8589086	  678.2	  479.5	10293.0	...
8589087	  678.2	  479.6	10294.0	...
8589088	  678.6	  479.7	10295.0	...
8589089	  678.9	  479.8	10297.0	...
8589090	  678.4	  479.8	10298.0	...
8589091	  677.4	  478.9	10296.0	...
8589092	  676.8	  477.9	10292.0	...
8589093	  677.3	  477.4	10282.0	...
8589094	  677.9	  478.0	10275.0	...
8589095	  678.3	  478.8	10270.0	...
8589096	  678.1	  479.5	10275.0	...
8589097	  678.0	  479.8	10281.0	...
8589098	  677.8	  479.9	10284.0	...
8589099	  677.9	  479.8	10279.0	...
8589100	  677.9	  480.3	10269.0	...
8589101	  677.7	  481.7	10256.0	...
8589102	  677.5	  483.1	10247.0	...
8589103	  677.1	  483.6	10242.0	...
8589104	  676.8	  482.5	10242.0	...
8589105	  676.7	  481.4	10242.0	...
8589106	  676.7	  481.2	10242.0	...
8589107	  676.7	  481.9	10238.0	...
8589108	  676.6	  482.5	10234.0	...
8589109	  676.4	  482.4	10230.0	...
8589110	  676.2	  482.5	10230.0	...
8589111	  676.2	  482.6	10230.0	...
8589112	  676.1	  482.8	10227.0	...
8589113	  676.1	  483.2	10224.0	...
8589114	  676.2	  483.7	10221.0	...
8589115	  676.3	  484.2	10221.0	...
8589116	  676.5	  484.2	10212.0	...
8589117	  676.3	  484.2	10202.0	...
8589118	  676.2	  484.3	10192.0	...
8589119	  675.9	  484.2	10197.0	...
8589120	  675.9	  484.2	10201.0	...
8589121	  675.9	  484.9	10202.0	...
8589122	  676.8	  485.5	10192.0	...
8589123	  677.8	  486.3	10176.0	...
8589124	  678.7	  486.7	10163.0	...
8589125	  678.7	  487.3	10156.0	...
8589126	  678.8	  487.2	10156.0	...
8589127	  678.7	  486.4	10157.0	...
8589128	  678.7	  485.6	10158.0	...
8589129	  678.5	  485.7	10156.0	...
8589130	  678.4	  486.2	10154.0	...
8589131	  678.2	  486.5	10153.0	...
8589132	  678.4	  486.3	10148.0	...
8589133	  678.7	  486.7	10138.0	...
8589134	  678.7	  487.4	10128.0	...
8589135	  678.3	  488.2	10124.0	...
8589136	  677.9	  488.5	10126.0	...
8589137	  677.8	  488.5	10130.0	...
8589138	  677.9	  488.5	10134.0	...
8589139	  678.3	  489.3	10124.0	...
8589140	  678.7	  490.1	10109.0	...
8589141	  679.0	  490.7	10095.0	...
8589142	  679.3	  490.4	10094.0	...
8589143	  679.6	  490.0	10088.0	...
8589144	  678.5	  489.6	10082.0	...
8589145	  677.2	  489.4	10076.0	...
8589146	  676.5	  489.3	10073.0	...
8589147	  677.3	  489.2	10070.0	...
8589148	  678.1	  489.7	10068.0	...
8589149	  678.2	  490.5	10070.0	...
8589150	  678.6	  491.2	10071.0	...
8589151	  678.9	  491.5	10068.0	...
8589152	  679.2	  491.5	10056.0	...
8589153	  679.1	  491.6	10044.0	...
8589154	  679.2	  491.6	10034.0	...
8589155	  678.8	  491.7	10035.0	...
8589156	  678.4	  491.9	10031.0	...
8589157	  678.1	  492.2	10026.0	...
8589158	  678.3	  492.2	10013.0	...
8589159	  678.2	  492.3	10005.0	...
8589160	  677.9	  492.6	10002.0	...
8589161	  678.1	  492.9	10006.0	...
8589162	  678.6	  493.2	10010.0	...
8589163	  679.1	  493.1	10010.0	...
8589164	  678.9	  493.6	10009.0	...
8589165	  678.5	  494.2	10008.0	...
8589166	  678.1	  494.7	10006.0	...
8589167	  678.2	  494.6	 9998.0	...
8589168	  678.8	  494.7	 9988.0	...
8589169	  679.3	  494.6	 9980.0	...
8589170	  679.5	  494.5	 9980.0	...
8589171	  679.6	  495.2	 9981.0	...
8589172	  679.6	  496.0	 9981.0	...
8589173	  679.7	  496.4	 9978.0	...
8589174	  679.5	  496.0	 9972.0	...
8589175	  679.3	  495.5	 9966.0	...
8589176	  679.2	  495.3	 9961.0	...
8589177	  679.0	  495.2	 9960.0	...
8589178	  678.8	  495.1	 9957.0	...
8589179	  678.2	  495.0	 9954.0	...
8589180	  677.8	  495.2	 9949.0	...
8589181	  678.1	  495.6	 9946.0	...
8589182	  678.7	  495.7	 9937.0	...
8589183	  679.2	  495.5	 9929.0	...
8589184	  678.9	  495.8	 9923.0	...
8589185	  678.6	  496.3	 9923.0	...
8589186	  678.1	  496.8	 9923.0	...
8589187	  677.9	  496.6	 9921.0	...
8589188	  678.3	  496.6	 9910.0	...
8589189	  679.0	  497.3	 9900.0	...
8589190	  679.5	  498.1	 9892.0	...
8589191	  679.2	  498.8	 9899.0	...
8589192	  678.7	  498.6	 9907.0	...
8589193	  678.5	  498.6	 9901.0	...
8589194	  678.4	  498.8	 9891.0	...
8589195	  678.4	  498.8	 9879.0	...
8589196	  678.3	  498.4	 9879.0	...
8589197	  678.5	  498.1	 9879.0	...
8589198	  678.9	  498.8	 9870.0	...
8589199	  679.4	  499.6	 9861.0	...
8589200	  679.5	  500.2	 9854.0	...
8589201	  679.8	  499.8	 9855.0	...
8589202	  680.2	  499.5	 9856.0	...
8589203	  680.7	  499.4	 9855.0	...
8589204	  680.9	  499.6	 9846.0	...
8589205	  681.1	  499.7	 9837.0	...
8589206	  681.2	  499.8	 9828.0	...
MSG	8589207 0000 _ Number On
8589207	  680.8	  500.2	 9829.0	...
8589208	  680.4	  500.5	 9830.0	...
8589209	  679.3	  501.0	 9831.0	...
8589210	  678.8	  502.1	 9832.0	...
8589211	  678.5	  503.3	 9829.0	...
8589212	  678.6	  503.7	 9825.0	...
8589213	  678.7	  502.8	 9821.0	...
8589214	  678.7	  502.0	 9819.0	...
8589215	  678.8	  501.9	 9817.0	...
8589216	  679.0	  501.7	 9818.0	...
8589217	  678.8	  501.5	 9820.0	...
8589218	  678.2	  501.5	 9821.0	...
8589219	  677.5	  501.8	 9820.0	...
8589220	  677.6	  502.1	 9816.0	...
8589221	  678.0	  502.3	 9811.0	...
8589222	  678.4	  502.5	 9801.0	...
8589223	  678.5	  502.6	 9795.0	...
8589224	  678.7	  502.7	 9780.0	...
8589225	  679.3	  502.9	 9771.0	...
8589226	  679.9	  503.2	 9759.0	...
8589227	  680.3	  503.3	 9756.0	...
8589228	  680.2	  502.8	 9755.0	...
8589229	  680.0	  502.3	 9756.0	...
8589230	  679.9	  502.6	 9756.0	...
8589231	  679.5	  503.9	 9751.0	...
8589232	  679.3	  505.1	 9740.0	...
8589233	  679.1	  505.5	 9731.0	...
8589234	  679.3	  505.6	 9725.0	...
8589235	  679.2	  505.5	 9727.0	...
8589236	  679.0	  505.4	 9729.0	...
8589237	  679.5	  505.1	 9730.0	...
8589238	  680.1	  504.9	 9732.0	...
8589239	  680.7	  504.7	 9733.0	...
8589240	  680.6	  504.3	 9718.0	...
8589241	  680.4	  504.1	 9702.0	...
8589242	  680.4	  504.3	 9683.0	...
8589243	  680.2	  504.5	 9681.0	...
8589244	  679.9	  504.3	 9681.0	...
8589245	  679.7	  503.8	 9685.0	...
8589246	  679.6	  504.5	 9693.0	...
8589247	  679.6	  505.6	 9699.0	...
8589248	  679.5	  506.7	 9705.0	...
8589249	  680.0	  506.9	 9707.0	...
8589250	  680.3	  506.9	 9701.0	...
8589251	  680.6	  506.8	 9694.0	...
8589252	  680.5	  506.7	 9683.0	...
8589253	  680.3	  506.7	 9680.0	...
8589254	  679.4	  507.0	 9677.0	...
8589255	  678.7	  507.2	 9677.0	...
8589256	  678.5	  507.1	 9675.0	...
8589257	  679.0	  506.9	 9673.0	...
8589258	  678.7	  506.4	 9676.0	...
8589259	  677.8	  505.8	 9682.0	...
8589260	  676.9	  505.2	 9688.0	...
8589261	  676.9	  504.8	 9686.0	...
8589262	  677.3	  504.5	 9684.0	...
8589263	  677.7	  504.6	 9675.0	...
8589264	  678.1	  506.2	 9667.0	...
8589265	  678.4	  507.7	 9659.0	...
8589266	  678.7	  508.9	 9658.0	...
8589267	  678.9	  508.9	 9651.0	...
8589268	  679.0	  508.6	 9645.0	...
8589269	  679.1	  508.5	 9635.0	...
8589270	  679.0	  508.4	 9631.0	...
8589271	  678.9	  508.5	 9627.0	...
8589272	  679.4	  508.6	 9625.0	...
8589273	  680.5	  508.5	 9625.0	...
8589274	  681.5	  508.1	 9625.0	...
8589275	  681.5	  507.7	 9635.0	...
8589276	  681.2	  507.4	 9644.0	...
8589277	  680.9	  507.4	 9645.0	...
8589278	  680.6	  507.4	 9638.0	...
8589279	  680.2	  507.3	 9629.0	...
8589280	  679.9	  507.2	 9628.0	...
8589281	  680.0	  507.7	 9626.0	...
8589282	  680.0	  508.3	 9630.0	...
8589283	  680.0	  508.6	 9634.0	...
8589284	  679.9	  507.9	 9632.0	...
8589285	  680.0	  506.9	 9623.0	...
8589286	  680.4	  506.1	 9615.0	...
8589287	  681.4	  506.3	 9613.0	...
8589288	  682.2	  507.5	 9610.0	...
8589289	  682.6	  508.7	 9603.0	...
8589290	  682.6	  509.5	 9596.0	...
8589291	  682.6	  509.8	 9592.0	...
8589292	  683.2	  510.0	 9592.0	...
8589293	  683.9	  510.2	 9592.0	...
8589294	  684.3	  510.4	 9588.0	...
8589295	  683.7	  510.4	 9585.0	...
8589296	  683.1	  509.9	 9581.0	...
8589297	  682.7	  509.7	 9579.0	...
8589298	  682.8	  509.8	 9564.0	...
8589299	  682.9	  510.1	 9550.0	...
8589300	  683.1	  510.5	 9538.0	...
8589301	  683.5	  510.7	 9542.0	...
8589302	  683.9	  510.7	 9546.0	...
8589303	  683.9	  510.4	 9542.0	...
8589304	  683.4	  510.1	 9535.0	...
8589305	  683.0	  510.1	 9529.0	...
8589306	  683.3	  510.0	 9530.0	...
8589307	  683.8	  509.7	 9525.0	...
8589308	  684.0	  509.3	 9519.0	...
8589309	  684.1	  508.9	 9510.0	...
8589310	  684.1	  508.9	 9508.0	...
8589311	  683.7	  509.1	 9510.0	...
8589312	  683.3	  509.3	 9515.0	...
8589313	  682.8	  509.4	 9521.0	...
8589314	  682.8	  509.4	 9522.0	...
8589315	  683.0	  510.3	 9522.0	...
8589316	  683.3	  511.1	 9518.0	...
8589317	  683.5	  511.9	 9513.0	...
8589318	  683.3	  511.6	 9506.0	...
8589319	  683.1	  511.0	 9500.0	...
8589320	  682.8	  510.4	 9495.0	...
8589321	  682.8	  510.1	 9494.0	...
8589322	  682.8	  510.3	 9494.0	...
8589323	  682.7	  510.4	 9494.0	...
8589324	  682.7	  510.9	 9493.0	...
8589325	  682.6	  511.1	 9492.0	...
8589326	  682.6	  511.2	 9492.0	...
8589327	  682.6	  510.7	 9493.0	...
8589328	  682.7	  510.6	 9492.0	...
8589329	  682.7	  510.6	 9492.0	...
8589330	  682.8	  511.0	 9492.0	...
8589331	  683.0	  511.1	 9493.0	...
8589332	  683.1	  511.2	 9490.0	...
8589333	  683.3	  511.2	 9484.0	...
8589334	  683.2	  511.3	 9478.0	...
8589335	  683.0	  511.4	 9475.0	...
8589336	  682.6	  511.2	 9475.0	...
8589337	  682.2	  511.1	 9474.0	...
8589338	  682.1	  511.3	 9473.0	...
8589339	  682.2	  511.6	 9472.0	...
8589340	  682.3	  511.9	 9471.0	...
8589341	  682.3	  511.9	 9467.0	...
8589342	  682.8	  511.7	 9460.0	...
8589343	  683.3	  511.5	 9456.0	...
8589344	  683.9	  511.3	 9451.0	...
8589345	  683.9	  510.9	 9450.0	...
8589346	  683.9	  510.6	 9446.0	...
8589347	  683.8	  510.5	 9444.0	...
8589348	  683.8	  510.6	 9448.0	...
8589349	  683.2	  510.8	 9456.0	...
8589350	  682.6	  510.7	 9464.0	...
8589351	  682.3	  510.6	 9463.0	...
8589352	  683.1	  510.3	 9460.0	...
8589353	  684.0	  510.2	 9459.0	...
8589354	  684.3	  510.1	 9459.0	...
8589355	  684.0	  510.8	 9457.0	...
8589356	  683.9	  511.9	 9455.0	...
8589357	  684.2	  513.0	 9455.0	...
8589358	  684.5	  513.1	 9457.0	...
8589359	  684.4	  512.6	 9455.0	...
8589360	  684.1	  511.9	 9450.0	...
8589361	  683.9	  511.5	 9446.0	...
8589362	  683.6	  511.4	 9446.0	...
8589363	  682.6	  511.8	 9450.0	...
8589364	  681.6	  512.2	 9454.0	...
8589365	  681.0	  512.4	 9458.0	...
8589366	  681.2	  512.3	 9457.0	...
8589367	  681.4	  512.3	 9457.0	...
8589368	  682.1	  511.6	 9457.0	...
8589369	  682.6	  511.0	 9448.0	...
8589370	  683.6	  511.0	 9437.0	...
8589371	  684.2	  511.2	 9428.0	...
8589372	  684.7	  511.3	 9429.0	...
8589373	  684.1	  510.9	 9430.0	...
8589374	  683.4	  511.2	 9426.0	...
8589375	  683.1	  511.7	 9418.0	...
8589376	  683.6	  512.4	 9410.0	...
8589377	  684.1	  513.0	 9414.0	...
8589378	  684.2	  513.4	 9420.0	...
8589379	  684.2	  513.3	 9426.0	...
8589380	  683.9	  513.1	 9425.0	...
8589381	  683.8	  512.9	 9419.0	...
8589382	  683.6	  512.8	 9413.0	...
8589383	  683.9	  512.8	 9408.0	...
8589384	  683.9	  513.0	 9407.0	...
8589385	  683.9	  513.0	 9405.0	...
8589386	  683.9	  513.1	 9404.0	...
8589387	  684.0	  513.0	 9404.0	...
8589388	  684.0	  513.1	 9406.0	...
8589389	  683.6	  513.3	 9407.0	...
8589390	  683.1	  513.5	 9398.0	...
8589391	  682.5	  513.4	 9388.0	...
8589392	  682.6	  512.8	 9378.0	...
8589393	  682.7	  512.3	 9377.0	...
8589394	  682.9	  512.5	 9377.0	...
8589395	  682.8	  513.2	 9377.0	...
8589396	  682.6	  513.7	 9377.0	...
8589397	  682.5	  513.7	 9374.0	...
8589398	  682.7	  514.3	 9367.0	...
8589399	  684.0	  514.6	 9359.0	...
8589400	  685.2	  514.8	 9346.0	...
8589401	  685.6	  514.5	 9336.0	...
8589402	  685.0	  514.4	 9339.0	...
8589403	  684.3	  514.0	 9349.0	...
8589404	  684.2	  513.1	 9363.0	...
8589405	  683.9	  512.4	 9364.0	...
8589406	  683.8	  512.0	 9365.0	...
8589407	  683.7	  512.0	 9362.0	...
8589408	  683.7	  512.1	 9360.0	...
8589409	  683.6	  512.1	 9358.0	...
8589410	  683.9	  512.0	 9352.0	...
8589411	  684.2	  511.8	 9349.0	...
8589412	  684.8	  512.0	 9348.0	...
8589413	  684.9	  513.0	 9349.0	...
8589414	  685.1	  513.9	 9350.0	...
8589415	  685.3	  514.5	 9346.0	...
8589416	  685.4	  514.4	 9342.0	...
8589417	  686.1	  514.8	 9342.0	...
8589418	  686.7	  515.2	 9344.0	...
8589419	  686.6	  515.0	 9347.0	...
8589420	  686.0	  514.3	 9347.0	...
8589421	  685.5	  513.5	 9347.0	...
8589422	  685.8	  513.4	 9346.0	...
8589423	  686.0	  513.5	 9343.0	...
8589424	  686.0	  513.5	 9344.0	...
8589425	  685.2	  513.6	 9345.0	...
8589426	  684.4	  513.5	 9347.0	...
8589427	  683.6	  513.5	 9346.0	...
8589428	  683.5	  513.4	 9343.0	...
8589429	  683.5	  513.4	 9342.0	...
8589430	  683.8	  513.2	 9342.0	...
8589431	  684.2	  513.0	 9343.0	...
8589432	  684.8	  512.8	 9344.0	...
8589433	  685.2	  512.8	 9345.0	...
8589434	  685.6	  512.7	 9344.0	...
8589435	  685.4	  512.7	 9342.0	...
8589436	  685.4	  512.8	 9341.0	...
8589437	  685.4	  512.5	 9340.0	...
8589438	  685.4	  512.2	 9339.0	...
8589439	  684.6	  511.4	 9339.0	...
8589440	  683.9	  510.9	 9337.0	...
8589441	  683.8	  511.4	 9335.0	...
8589442	  684.4	  512.4	 9330.0	...
8589443	  684.7	  513.0	 9327.0	...
8589444	  684.5	  512.8	 9326.0	...
8589445	  684.5	  512.6	 9327.0	...
8589446	  684.8	  512.8	 9328.0	...
8589447	  685.0	  512.7	 9329.0	...
8589448	  684.9	  512.5	 9328.0	...
8589449	  684.8	  512.3	 9327.0	...
8589450	  684.7	  512.2	 9330.0	...
8589451	  684.6	  512.5	 9334.0	...
8589452	  684.7	  512.7	 9338.0	...
8589453	  684.9	  513.0	 9339.0	...
8589454	  685.0	  512.9	 9338.0	...
8589455	  684.8	  512.4	 9338.0	...
8589456	  683.5	  512.1	 9337.0	...
8589457	  682.4	  511.9	 9337.0	...
8589458	  681.2	  512.0	 9337.0	...
8589459	  681.1	  511.9	 9336.0	...
8589460	  681.6	  512.5	 9335.0	...
8589461	  682.1	  513.2	 9334.0	...
8589462	  682.6	  514.0	 9329.0	...
8589463	  683.0	  513.9	 9325.0	...
8589464	  683.5	  514.1	 9326.0	...
8589465	  683.8	  514.2	 9333.0	...
8589466	  683.4	  514.4	 9338.0	...
8589467	  683.1	  514.5	 9338.0	...
8589468	  682.7	  514.3	 9333.0	...
8589469	  682.7	  514.1	 9327.0	...
8589470	  682.6	  513.7	 9324.0	...
8589471	  682.7	  513.3	 9326.0	...
8589472	  683.3	  512.8	 9327.0	...
8589473	  683.8	  512.1	 9326.0	...
8589474	  684.2	  511.6	 9325.0	...
8589475	  684.1	  511.7	 9324.0	...
8589476	  684.1	  512.5	 9321.0	...
8589477	  684.5	  513.3	 9319.0	...
8589478	  684.8	  513.8	 9316.0	...
8589479	  684.3	  514.0	 9317.0	...
8589480	  683.6	  514.2	 9320.0	...
8589481	  682.9	  514.2	 9323.0	...
8589482	  683.6	  514.1	 9322.0	...
8589483	  684.2	  513.5	 9322.0	...
8589484	  684.3	  513.0	 9325.0	...
8589485	  683.7	  512.7	 9332.0	...
8589486	  683.1	  511.9	 9338.0	...
8589487	  683.2	  511.2	 9336.0	...
8589488	  683.2	  510.4	 9333.0	...
8589489	  683.3	  509.6	 9334.0	...
8589490	  683.1	  508.9	 9344.0	...
8589491	  683.1	  508.3	 9354.0	...
8589492	  683.2	  508.8	 9353.0	...
8589493	  683.4	  509.3	 9348.0	...
8589494	  683.4	  509.5	 9347.0	...
8589495	  682.9	  510.0	 9357.0	...
8589496	  682.4	  510.2	 9367.0	...
8589497	  681.8	  510.3	 9372.0	...
8589498	  681.8	  511.0	 9370.0	...
8589499	  681.9	  511.7	 9365.0	...
8589500	  682.0	  512.2	 9362.0	...
8589501	  681.9	  511.9	 9361.0	...
8589502	  681.8	  511.7	 9362.0	...
8589503	  681.8	  511.8	 9359.0	...
8589504	  681.9	  511.9	 9353.0	...
8589505	  681.9	  511.6	 9347.0	...
8589506	  682.6	  511.2	 9343.0	...
8589507	  683.9	  511.2	 9342.0	...
8589508	  685.5	  511.5	 9346.0	...
MSG	8589509 0000 _ Number Off
8589509	  686.4	  512.1	 9349.0	...
8589510	  688.0	  512.3	 9346.0	...
8589511	  689.4	  512.7	 9339.0	...
8589512	  690.8	  513.3	 9333.0	...
8589513	  691.2	  514.3	 9336.0	...
8589514	  691.8	  515.0	 9338.0	...
8589515	  693.5	  515.4	 9340.0	...
8589516	  694.9	  516.9	 9340.0	...
8589517	  696.1	  518.2	 9340.0	...
8589518	  696.2	  519.3	 9340.0	...
8589519	  696.2	  519.0	 9339.0	...
8589520	  696.3	  518.7	 9339.0	...
8589521	  695.9	  518.7	 9341.0	...
8589522	  695.6	  518.6	 9342.0	...
8589523	  695.4	  518.7	 9343.0	...
8589524	  695.9	  518.7	 9342.0	...
8589525	  696.5	  518.8	 9345.0	...
8589526	  697.0	  518.5	 9349.0	...
8589527	  697.2	  518.2	 9351.0	...
8589528	  697.1	  518.5	 9349.0	...
8589529	  697.0	  519.4	 9347.0	...
8589530	  696.8	  520.5	 9344.0	...
8589531	  696.6	  521.2	 9342.0	...
8589532	  696.7	  521.6	 9342.0	...
8589533	  696.9	  521.3	 9345.0	...
8589534	  697.0	  520.9	 9345.0	...
8589535	  696.8	  520.5	 9344.0	...
8589536	  695.8	  520.8	 9342.0	...
8589537	  694.9	  521.1	 9343.0	...
8589538	  694.7	  521.3	 9344.0	...
8589539	  695.1	  521.2	 9343.0	...
8589540	  695.8	  521.1	 9341.0	...
8589541	  695.9	  520.8	 9339.0	...
8589542	  695.3	  520.6	 9338.0	...
8589543	  694.6	  520.4	 9338.0	...
8589544	  694.0	  520.4	 9338.0	...
8589545	  694.7	  520.2	 9338.0	...
8589546	  695.2	  520.1	 9337.0	...
8589547	  695.8	  520.1	 9338.0	...
8589548	  695.9	  520.2	 9339.0	...
8589549	  695.9	  520.2	 9340.0	...
8589550	  695.9	  520.3	 9340.0	...
8589551	  695.7	  520.4	 9342.0	...
8589552	  695.4	  520.5	 9345.0	...
8589553	  695.0	  519.9	 9348.0	...
8589554	  694.8	  519.2	 9345.0	...
8589555	  695.0	  519.3	 9341.0	...
8589556	  695.3	  520.0	 9337.0	...
8589557	  695.6	  520.9	 9336.0	...
8589558	  695.6	  521.0	 9335.0	...
8589559	  695.9	  521.0	 9335.0	...
8589560	  696.1	  521.0	 9335.0	...
8589561	  696.4	  521.5	 9334.0	...
8589562	  696.4	  521.9	 9334.0	...
8589563	  696.5	  522.3	 9334.0	...
8589564	  696.5	  522.2	 9333.0	...
8589565	  696.6	  522.2	 9333.0	...
8589566	  696.6	  522.2	 9333.0	...
8589567	  696.4	  522.2	 9335.0	...
8589568	  695.7	  521.6	 9339.0	...
8589569	  695.1	  521.2	 9341.0	...
8589570	  694.4	  520.8	 9341.0	...
8589571	  694.1	  520.9	 9342.0	...
8589572	  693.8	  520.7	 9346.0	...
8589573	  694.5	  520.5	 9345.0	...
8589574	  695.4	  520.3	 9341.0	...
8589575	  696.3	  521.0	 9338.0	...
8589576	  696.2	  521.8	 9339.0	...
8589577	  696.0	  522.1	 9341.0	...
8589578	  696.1	  521.6	 9340.0	...
8589579	  696.3	  521.1	 9338.0	...
8589580	  696.7	  521.2	 9339.0	...
8589581	  697.1	  521.4	 9341.0	...
8589582	  697.4	  521.5	 9343.0	...
8589583	  697.5	  521.3	 9349.0	...
8589584	  697.0	  521.7	 9354.0	...
8589585	  696.3	  522.0	 9360.0	...
8589586	  695.7	  522.1	 9360.0	...
8589587	  695.4	  521.3	 9360.0	...
8589588	  695.2	  520.6	 9360.0	...
8589589	  695.2	  520.2	 9361.0	...
8589590	  695.1	  520.3	 9361.0	...
8589591	  695.0	  521.2	 9360.0	...
8589592	  695.0	  521.9	 9361.0	...
8589593	  695.0	  521.8	 9362.0	...
8589594	  694.9	  521.0	 9362.0	...
8589595	  694.9	  520.0	 9361.0	...
8589596	  695.0	  519.9	 9359.0	...
8589597	  695.3	  521.1	 9357.0	...
8589598	  695.0	  522.4	 9355.0	...
8589599	  694.8	  523.5	 9355.0	...
8589600	  694.9	  523.0	 9356.0	...
8589601	  695.5	  522.7	 9357.0	...
8589602	  695.9	  522.7	 9359.0	...
8589603	  695.6	  522.8	 9363.0	...
8589604	  694.9	  522.6	 9367.0	...
8589605	  694.3	  522.1	 9369.0	...
8589606	  694.3	  521.6	 9369.0	...
8589607	  694.4	  521.0	 9370.0	...
8589608	  694.6	  520.3	 9370.0	...
8589609	  694.7	  520.0	 9370.0	...
8589610	  695.0	  520.4	 9365.0	...
8589611	  695.2	  520.7	 9360.0	...
8589612	  695.2	  520.9	 9357.0	...
8589613	  694.8	  521.2	 9360.0	...
8589614	  694.5	  521.4	 9370.0	...
8589615	  694.7	  521.3	 9378.0	...
8589616	  695.0	  520.3	 9382.0	...
8589617	  695.4	  519.3	 9380.0	...
8589618	  694.6	  518.8	 9386.0	...
8589619	  693.9	  519.4	 9395.0	...
8589620	  693.3	  520.4	 9400.0	...
8589621	  693.4	  521.1	 9397.0	...
8589622	  693.4	  521.1	 9395.0	...
8589623	  693.3	  520.6	 9398.0	...
8589624	  693.1	  520.0	 9400.0	...
8589625	  693.0	  519.3	 9402.0	...
8589626	  692.9	  518.7	 9401.0	...
8589627	  692.8	  518.9	 9400.0	...
8589628	  692.7	  519.9	 9398.0	...
8589629	  692.4	  521.0	 9398.0	...
8589630	  692.2	  521.4	 9398.0	...
8589631	  692.4	  521.2	 9399.0	...
8589632	  693.4	  521.0	 9397.0	...
8589633	  694.5	  520.9	 9394.0	...
8589634	  695.2	  520.9	 9388.0	...
8589635	  695.2	  520.7	 9383.0	...
8589636	  695.2	  520.4	 9380.0	...
8589637	  694.9	  520.2	 9381.0	...
8589638	  694.6	  519.3	 9389.0	...
8589639	  694.6	  518.3	 9396.0	...
8589640	  694.9	  517.4	 9400.0	...
8589641	  695.0	  517.5	 9399.0	...
8589642	  694.5	  517.8	 9402.0	...
8589643	  693.9	  517.9	 9407.0	...
8589644	  693.7	  519.3	 9408.0	...
8589645	  693.8	  520.6	 9403.0	...
8589646	  694.0	  521.5	 9397.0	...
8589647	  694.0	  521.1	 9396.0	...
8589648	  693.7	  520.6	 9395.0	...
8589649	  693.2	  520.3	 9395.0	...
8589650	  692.9	  520.4	 9404.0	...
8589651	  692.8	  520.6	 9413.0	...
8589652	  692.8	  520.2	 9422.0	...
8589653	  692.7	  519.5	 9422.0	...
8589654	  692.9	  518.8	 9424.0	...
8589655	  693.1	  518.2	 9428.0	...
8589656	  693.2	  517.9	 9431.0	...
8589657	  693.2	  517.6	 9432.0	...
8589658	  693.2	  517.8	 9430.0	...
8589659	  693.2	  518.8	 9426.0	...
8589660	  693.3	  519.8	 9421.0	...
8589661	  693.3	  520.8	 9418.0	...
8589662	  693.7	  520.7	 9419.0	...
8589663	  694.0	  520.1	 9421.0	...
8589664	  694.3	  519.2	 9420.0	...
8589665	  694.2	  518.2	 9419.0	...
8589666	  694.8	  518.1	 9418.0	...
8589667	  695.5	  518.5	 9416.0	...
8589668	  695.5	  519.1	 9415.0	...
8589669	  695.0	  519.4	 9410.0	...
8589670	  694.5	  519.4	 9406.0	...
8589671	  694.7	  519.5	 9402.0	...
8589672	  694.8	  519.6	 9403.0	...
8589673	  695.2	  519.7	 9404.0	...
8589674	  695.6	  519.7	 9404.0	...
8589675	  696.1	  520.1	 9397.0	...
8589676	  696.1	  520.7	 9391.0	...
8589677	  695.9	  520.5	 9384.0	...
8589678	  695.6	  519.6	 9385.0	...
8589679	  695.3	  518.1	 9387.0	...
8589680	  695.1	  517.5	 9398.0	...
8589681	  694.8	  516.8	 9414.0	...
8589682	  694.7	  516.8	 9428.0	...
8589683	  694.9	  517.1	 9432.0	...
8589684	  695.3	  517.7	 9432.0	...
8589685	  695.0	  518.4	 9431.0	...
8589686	  694.8	  519.4	 9432.0	...
8589687	  694.6	  520.0	 9431.0	...
8589688	  694.9	  520.3	 9429.0	...
8589689	  694.9	  520.1	 9424.0	...
8589690	  695.3	  519.7	 9420.0	...
8589691	  696.0	  519.7	 9415.0	...
8589692	  696.7	  519.8	 9414.0	...
8589693	  696.2	  519.3	 9420.0	...
8589694	  695.4	  518.6	 9426.0	...
8589695	  694.7	  517.9	 9432.0	...
8589696	  695.1	  518.0	 9430.0	...
8589697	  695.4	  518.0	 9428.0	...
8589698	  695.4	  517.7	 9425.0	...
8589699	  695.3	  517.4	 9425.0	...
8589700	  695.3	  517.1	 9426.0	...
8589701	  695.0	  517.0	 9429.0	...
8589702	  694.8	  516.9	 9433.0	...
8589703	  694.7	  516.6	 9437.0	...
8589704	  694.9	  516.2	 9439.0	...
8589705	  694.8	  515.9	 9439.0	...
8589706	  694.2	  515.2	 9439.0	...
8589707	  693.6	  514.7	 9438.0	...
8589708	  693.3	  514.6	 9438.0	...
8589709	  693.5	  515.3	 9439.0	...
8589710	  693.5	  516.4	 9444.0	...
8589711	  693.3	  517.0	 9460.0	...
8589712	  693.0	  516.9	 9473.0	...
8589713	  692.6	  516.6	 9484.0	...
8589714	  692.3	  516.3	 9484.0	...
8589715	  692.7	  516.2	 9484.0	...
8589716	  693.4	  516.0	 9485.0	...
8589717	  693.7	  515.9	 9483.0	...
8589718	  693.3	  515.8	 9476.0	...
8589719	  692.8	  515.5	 9469.0	...
8589720	  692.7	  515.3	 9464.0	...
MSG	8589721 0000 _ Number On
8589721	  693.3	  515.6	 9464.0	...
8589722	  694.0	  516.1	 9463.0	...
8589723	  694.7	  516.6	 9461.0	...
8589724	  694.0	  515.6	 9468.0	...
8589725	  693.2	  514.6	 9478.0	...
8589726	  692.9	  514.4	 9488.0	...
8589727	  693.4	  515.1	 9488.0	...
8589728	  693.8	  516.1	 9493.0	...
8589729	  693.7	  516.5	 9497.0	...
8589730	  693.5	  516.5	 9494.0	...
8589731	  693.4	  516.0	 9487.0	...
8589732	  693.4	  516.5	 9476.0	...
8589733	  693.6	  517.5	 9473.0	...
8589734	  693.8	  518.4	 9468.0	...
8589735	  693.9	  518.4	 9465.0	...
8589736	  694.0	  518.4	 9469.0	...
8589737	  694.0	  518.5	 9474.0	...
8589738	  694.3	  518.4	 9479.0	...
8589739	  694.5	  518.1	 9479.0	...
8589740	  694.8	  517.7	 9480.0	...
8589741	  694.9	  517.6	 9481.0	...
8589742	  694.9	  518.1	 9482.0	...
8589743	  694.6	  518.6	 9484.0	...
8589744	  694.0	  517.7	 9487.0	...
8589745	  693.7	  516.4	 9489.0	...
8589746	  693.7	  515.4	 9491.0	...
8589747	  693.9	  515.8	 9492.0	...
8589748	  693.7	  516.3	 9496.0	...
8589749	  692.8	  516.7	 9500.0	...
8589750	  691.9	  517.1	 9505.0	...
8589751	  691.5	  517.5	 9505.0	...
8589752	  691.3	  516.9	 9505.0	...
8589753	  691.2	  516.2	 9503.0	...
8589754	  691.1	  515.5	 9501.0	...
8589755	  691.1	  515.4	 9503.0	...
8589756	  690.9	  515.4	 9508.0	...
8589757	  690.8	  515.7	 9514.0	...
8589758	  691.2	  516.0	 9517.0	...
8589759	  691.6	  516.1	 9521.0	...
8589760	  692.4	  515.7	 9526.0	...
8589761	  692.7	  515.5	 9530.0	...
8589762	  693.0	  515.2	 9529.0	...
8589763	  692.5	  515.3	 9528.0	...
8589764	  692.5	  515.2	 9531.0	...
8589765	  692.4	  515.1	 9535.0	...
8589766	  692.8	  515.3	 9540.0	...
8589767	  692.7	  515.7	 9534.0	...
8589768	  692.6	  516.2	 9529.0	...
8589769	  692.4	  515.9	 9528.0	...
8589770	  692.2	  515.4	 9533.0	...
8589771	  692.2	  514.9	 9536.0	...
8589772	  692.2	  515.0	 9536.0	...
8589773	  692.1	  515.0	 9535.0	...
8589774	  692.0	  514.6	 9534.0	...
8589775	  691.9	  514.2	 9532.0	...
8589776	  691.7	  514.0	 9531.0	...
8589777	  691.5	  514.5	 9529.0	...
8589778	  691.3	  515.2	 9528.0	...
8589779	  692.2	  516.3	 9516.0	...
8589780	  693.1	  517.1	 9505.0	...
8589781	  693.7	  517.5	 9504.0	...
8589782	  693.3	  517.5	 9515.0	...
8589783	  693.1	  517.3	 9525.0	...
8589784	  693.1	  516.7	 9524.0	...
8589785	  693.1	  516.2	 9526.0	...
8589786	  692.9	  515.8	 9534.0	...
8589787	  692.8	  515.7	 9543.0	...
8589788	  692.7	  515.5	 9550.0	...
8589789	  692.4	  515.3	 9550.0	...
8589790	  692.1	  515.1	 9544.0	...
8589791	  691.9	  515.0	 9539.0	...
8589792	  692.0	  514.8	 9533.0	...
8589793	  691.8	  514.7	 9535.0	...
8589794	  691.6	  514.5	 9535.0	...
8589795	  691.4	  514.5	 9535.0	...
8589796	  692.1	  514.2	 9532.0	...
8589797	  692.7	  514.2	 9531.0	...
8589798	  693.5	  514.2	 9533.0	...
8589799	  693.8	  514.5	 9536.0	...
8589800	  693.3	  514.8	 9541.0	...
8589801	  692.6	  515.0	 9543.0	...
8589802	  692.3	  514.9	 9545.0	...
8589803	  692.5	  514.9	 9544.0	...
8589804	  692.5	  515.0	 9542.0	...
8589805	  692.3	  515.2	 9539.0	...
8589806	  692.1	  515.3	 9538.0	...
8589807	  692.2	  515.3	 9545.0	...
8589808	  692.2	  515.3	 9552.0	...
8589809	  692.3	  515.3	 9563.0	...
8589810	  692.4	  515.4	 9568.0	...
8589811	  692.7	  515.5	 9574.0	...
8589812	  692.8	  514.5	 9575.0	...
8589813	  692.5	  513.5	 9581.0	...
8589814	  692.4	  513.3	 9587.0	...
8589815	  692.4	  513.9	 9593.0	...
8589816	  692.7	  514.4	 9593.0	...
8589817	  692.8	  513.9	 9594.0	...
8589818	  692.8	  513.8	 9596.0	...
8589819	  692.7	  514.1	 9598.0	...
8589820	  692.6	  514.6	 9598.0	...
8589821	  692.5	  514.8	 9596.0	...
8589822	  692.3	  514.5	 9593.0	...
8589823	  692.2	  514.1	 9589.0	...
8589824	  692.2	  514.2	 9587.0	...
8589825	  692.2	  514.3	 9585.0	...
8589826	  692.1	  514.4	 9584.0	...
8589827	  692.0	  514.5	 9583.0	...
8589828	  691.9	  514.6	 9583.0	...
8589829	  691.9	  514.6	 9582.0	...
8589830	  691.5	  514.4	 9583.0	...
8589831	  691.1	  514.3	 9584.0	...
8589832	  690.7	  514.5	 9587.0	...
8589833	  691.3	  514.8	 9588.0	...
8589834	  691.9	  515.5	 9588.0	...
8589835	  692.2	  515.8	 9586.0	...
8589836	  691.9	  516.2	 9588.0	...
8589837	  691.5	  515.7	 9593.0	...
8589838	  691.5	  515.4	 9596.0	...
8589839	  691.8	  515.1	 9599.0	...
8589840	  692.2	  515.3	 9599.0	...
8589841	  692.4	  515.3	 9599.0	...
8589842	  692.6	  515.4	 9599.0	...
8589843	  692.5	  514.5	 9601.0	...
8589844	  692.4	  513.6	 9603.0	...
8589845	  692.2	  512.8	 9605.0	...
8589846	  692.2	  512.9	 9607.0	...
8589847	  692.0	  513.3	 9608.0	...
8589848	  691.8	  513.6	 9607.0	...
8589849	  691.7	  514.0	 9604.0	...
8589850	  691.8	  514.4	 9601.0	...
8589851	  691.9	  514.9	 9600.0	...
8589852	  692.0	  515.4	 9600.0	...
8589853	  692.1	  515.3	 9601.0	...
8589854	  691.9	  515.2	 9602.0	...
8589855	  691.6	  515.1	 9602.0	...
8589856	  691.4	  515.2	 9602.0	...
8589857	  691.4	  515.5	 9603.0	...
8589858	  691.6	  515.7	 9605.0	...
8589859	  691.8	  516.0	 9605.0	...
8589860	  691.6	  516.0	 9606.0	...
8589861	  691.2	  515.3	 9610.0	...
8589862	  690.5	  514.7	 9616.0	...
8589863	  690.1	  514.2	 9621.0	...
8589864	  690.4	  514.2	 9621.0	...
8589865	  691.1	  514.0	 9619.0	...
8589866	  691.8	  513.8	 9617.0	...
8589867	  691.5	  513.8	 9614.0	...
8589868	  691.3	  514.0	 9611.0	...
8589869	  691.9	  514.3	 9614.0	...
8589870	  692.8	  514.7	 9620.0	...
8589871	  692.4	  515.2	 9630.0	...
8589872	  691.2	  515.6	 9635.0	...
8589873	  690.2	  515.7	 9637.0	...
8589874	  690.7	  515.4	 9632.0	...
8589875	  691.2	  514.5	 9629.0	...
8589876	  691.6	  513.5	 9628.0	...
8589877	  691.7	  512.8	 9632.0	...
8589878	  691.9	  512.6	 9640.0	...
8589879	  691.9	  513.0	 9645.0	...
8589880	  691.7	  513.5	 9649.0	...
8589881	  690.7	  514.0	 9645.0	...
8589882	  689.7	  514.0	 9643.0	...
8589883	  688.8	  514.2	 9641.0	...
8589884	  689.0	  514.3	 9639.0	...
8589885	  689.4	  514.4	 9639.0	...
8589886	  689.9	  514.2	 9639.0	...
8589887	  690.2	  513.1	 9640.0	...
8589888	  690.3	  512.0	 9642.0	...
8589889	  690.3	  510.8	 9646.0	...
8589890	  690.3	  510.6	 9648.0	...
8589891	  690.2	  510.8	 9651.0	...
8589892	  690.2	  511.1	 9651.0	...
8589893	  690.1	  511.5	 9652.0	...
8589894	  689.7	  511.7	 9655.0	...
8589895	  689.3	  512.0	 9658.0	...
8589896	  689.2	  512.4	 9662.0	...
8589897	  689.4	  512.8	 9664.0	...
8589898	  689.5	  513.1	 9665.0	...
8589899	  689.2	  513.2	 9669.0	...
8589900	  689.5	  513.3	 9673.0	...
8589901	  690.1	  513.4	 9671.0	...
8589902	  690.4	  513.6	 9665.0	...
8589903	  690.5	  513.8	 9661.0	...
8589904	  690.3	  513.9	 9663.0	...
8589905	  690.5	  513.8	 9669.0	...
8589906	  690.5	  513.2	 9673.0	...
8589907	  690.1	  512.8	 9679.0	...
8589908	  689.7	  512.7	 9682.0	...
8589909	  689.2	  512.9	 9684.0	...
8589910	  689.4	  512.4	 9682.0	...
8589911	  689.5	  511.8	 9682.0	...
8589912	  689.0	  511.4	 9684.0	...
8589913	  688.3	  510.7	 9687.0	...
8589914	  688.6	  509.8	 9688.0	...
8589915	  689.6	  510.3	 9686.0	...
8589916	  690.9	  511.6	 9685.0	...
8589917	  691.3	  512.3	 9686.0	...
8589918	  690.9	  511.5	 9692.0	...
8589919	  690.2	  510.7	 9702.0	...
8589920	  689.7	  510.5	 9710.0	...
8589921	  689.7	  510.2	 9711.0	...
8589922	  689.1	  510.0	 9709.0	...
8589923	  688.6	  510.1	 9701.0	...
8589924	  689.2	  510.2	 9694.0	...
8589925	  690.4	  510.2	 9683.0	...
8589926	  691.6	  509.6	 9677.0	...
8589927	  691.6	  509.3	 9674.0	...
8589928	  691.7	  510.3	 9676.0	...
8589929	  691.1	  511.7	 9678.0	...
8589930	  690.5	  512.9	 9680.0	...
8589931	  689.5	  512.7	 9684.0	...
8589932	  689.2	  512.2	 9688.0	...
8589933	  689.3	  511.9	 9690.0	...
8589934	  690.3	  511.7	 9689.0	...
8589935	  691.3	  511.5	 9684.0	...
8589936	  691.7	  511.7	 9680.0	...
8589937	  691.6	  512.2	 9676.0	...
8589938	  691.7	  512.7	 9677.0	...
8589939	  691.9	  512.9	 9678.0	...
8589940	  692.1	  512.8	 9680.0	...
8589941	  692.1	  512.8	 9683.0	...
8589942	  692.1	  512.8	 9686.0	...
8589943	  692.2	  512.9	 9688.0	...
8589944	  692.1	  512.8	 9690.0	...
8589945	  692.0	  512.9	 9693.0	...
8589946	  691.6	  513.2	 9696.0	...
8589947	  691.4	  512.3	 9699.0	...
8589948	  691.2	  511.1	 9702.0	...
8589949	  691.1	  510.0	 9704.0	...
8589950	  691.0	  510.1	 9706.0	...
8589951	  690.0	  510.3	 9705.0	...
8589952	  689.0	  510.4	 9707.0	...
8589953	  688.7	  510.4	 9710.0	...
8589954	  689.3	  510.2	 9714.0	...
8589955	  689.9	  510.4	 9719.0	...
8589956	  689.9	  510.6	 9723.0	...
8589957	  689.8	  510.7	 9731.0	...
8589958	  689.8	  510.6	 9737.0	...
8589959	  690.2	  510.5	 9734.0	...
8589960	  690.5	  510.3	 9726.0	...
8589961	  690.8	  510.9	 9717.0	...
8589962	  690.8	  511.7	 9716.0	...
8589963	  690.7	  512.5	 9714.0	...
8589964	  690.5	  511.8	 9713.0	...
8589965	  690.2	  511.0	 9716.0	...
8589966	  689.9	  510.6	 9721.0	...
8589967	  689.8	  510.9	 9725.0	...
8589968	  689.8	  511.0	 9725.0	...
8589969	  689.6	  510.7	 9721.0	...
8589970	  689.5	  510.3	 9716.0	...
8589971	  689.4	  510.2	 9712.0	...
8589972	  689.5	  509.7	 9720.0	...
8589973	  689.7	  509.3	 9728.0	...
EFIX R   8588855	8589973	1119	  685.0	  503.0	   9740
SSACC R  8589974
8589974	  690.0	  508.8	 9735.0	...
8589975	  690.2	  508.3	 9735.0	...
8589976	  689.2	  508.1	 9745.0	...
8589977	  688.1	  508.8	 9755.0	...
8589978	  687.1	  509.4	 9767.0	...
8589979	  687.3	  509.8	 9768.0	...
8589980	  687.6	  510.2	 9769.0	...
8589981	  687.9	  511.0	 9770.0	...
8589982	  688.3	  511.5	 9777.0	...
8589983	  707.1	  468.9	 9928.0	...
8589984	  725.8	  426.3	10084.0	...
8589985	  744.4	  384.4	10235.0	...
8589986	  744.3	  384.1	10242.0	...
8589987	  744.3	  384.1	10242.0	...
SBLINK R 8589988
8589988	   .	   .	    0.0	...
8589989	   .	   .	    0.0	...
8589990	   .	   .	    0.0	...
8589991	   .	   .	    0.0	...
8589992	   .	   .	    0.0	...
8589993	   .	   .	    0.0	...
8589994	   .	   .	    0.0	...
8589995	   .	   .	    0.0	...
8589996	   .	   .	    0.0	...
8589997	   .	   .	    0.0	...
8589998	   .	   .	    0.0	...
8589999	   .	   .	    0.0	...
8590000	   .	   .	    0.0	...
8590001	   .	   .	    0.0	...
8590002	   .	   .	    0.0	...
8590003	   .	   .	    0.0	...
8590004	   .	   .	    0.0	...
8590005	   .	   .	    0.0	...
8590006	   .	   .	    0.0	...
8590007	   .	   .	    0.0	...
8590008	   .	   .	    0.0	...
8590009	   .	   .	    0.0	...
8590010	   .	   .	    0.0	...
8590011	   .	   .	    0.0	...
8590012	   .	   .	    0.0	...
8590013	   .	   .	    0.0	...
8590014	   .	   .	    0.0	...
8590015	   .	   .	    0.0	...
8590016	   .	   .	    0.0	...
8590017	   .	   .	    0.0	...
8590018	   .	   .	    0.0	...
8590019	   .	   .	    0.0	...
8590020	   .	   .	    0.0	...
8590021	   .	   .	    0.0	...
8590022	   .	   .	    0.0	...
8590023	   .	   .	    0.0	...
8590024	   .	   .	    0.0	...
8590025	   .	   .	    0.0	...
8590026	   .	   .	    0.0	...
MSG	8590027 0000 _ Number Off
8590027	   .	   .	    0.0	...
8590028	   .	   .	    0.0	...
8590029	   .	   .	    0.0	...
8590030	   .	   .	    0.0	...
8590031	   .	   .	    0.0	...
8590032	   .	   .	    0.0	...
8590033	   .	   .	    0.0	...
8590034	   .	   .	    0.0	...
8590035	   .	   .	    0.0	...
8590036	   .	   .	    0.0	...
8590037	   .	   .	    0.0	...
8590038	   .	   .	    0.0	...
8590039	   .	   .	    0.0	...
8590040	   .	   .	    0.0	...
8590041	   .	   .	    0.0	...
8590042	   .	   .	    0.0	...
8590043	   .	   .	    0.0	...
8590044	   .	   .	    0.0	...
8590045	   .	   .	    0.0	...
8590046	   .	   .	    0.0	...
8590047	   .	   .	    0.0	...
8590048	   .	   .	    0.0	...
8590049	   .	   .	    0.0	...
8590050	   .	   .	    0.0	...
8590051	   .	   .	    0.0	...
8590052	   .	   .	    0.0	...
8590053	   .	   .	    0.0	...
8590054	   .	   .	    0.0	...
8590055	   .	   .	    0.0	...
8590056	   .	   .	    0.0	...
8590057	   .	   .	    0.0	...
8590058	   .	   .	    0.0	...
8590059	   .	   .	    0.0	...
8590060	   .	   .	    0.0	...
8590061	   .	   .	    0.0	...
8590062	   .	   .	    0.0	...
8590063	   .	   .	    0.0	...
8590064	   .	   .	    0.0	...
8590065	   .	   .	    0.0	...
8590066	   .	   .	    0.0	...
8590067	   .	   .	    0.0	...
8590068	   .	   .	    0.0	...
8590069	   .	   .	    0.0	...
8590070	   .	   .	    0.0	...
8590071	   .	   .	    0.0	...
8590072	   .	   .	    0.0	...
8590073	   .	   .	    0.0	...
8590074	   .	   .	    0.0	...
8590075	   .	   .	    0.0	...
8590076	   .	   .	    0.0	...
8590077	   .	   .	    0.0	...
8590078	   .	   .	    0.0	...
8590079	   .	   .	    0.0	...
8590080	   .	   .	    0.0	...
8590081	   .	   .	    0.0	...
8590082	   .	   .	    0.0	...
8590083	   .	   .	    0.0	...
8590084	   .	   .	    0.0	...
8590085	   .	   .	    0.0	...
8590086	   .	   .	    0.0	...
8590087	   .	   .	    0.0	...
8590088	   .	   .	    0.0	...
8590089	   .	   .	    0.0	...
8590090	   .	   .	    0.0	...
8590091	   .	   .	    0.0	...
8590092	   .	   .	    0.0	...
8590093	   .	   .	    0.0	...
8590094	   .	   .	    0.0	...
8590095	   .	   .	    0.0	...
8590096	   .	   .	    0.0	...
8590097	   .	   .	    0.0	...
8590098	   .	   .	    0.0	...
8590099	   .	   .	    0.0	...
8590100	   .	   .	    0.0	...
8590101	   .	   .	    0.0	...
8590102	   .	   .	    0.0	...
8590103	   .	   .	    0.0	...
8590104	   .	   .	    0.0	...
8590105	   .	   .	    0.0	...
8590106	   .	   .	    0.0	...
8590107	   .	   .	    0.0	...
8590108	   .	   .	    0.0	...
8590109	   .	   .	    0.0	...
8590110	   .	   .	    0.0	...
8590111	   .	   .	    0.0	...
8590112	   .	   .	    0.0	...
8590113	   .	   .	    0.0	...
8590114	   .	   .	    0.0	...
8590115	   .	   .	    0.0	...
8590116	   .	   .	    0.0	...
8590117	   .	   .	    0.0	...
8590118	   .	   .	    0.0	...
8590119	   .	   .	    0.0	...
8590120	   .	   .	    0.0	...
8590121	   .	   .	    0.0	...
8590122	   .	   .	    0.0	...
8590123	   .	   .	    0.0	...
8590124	   .	   .	    0.0	...
8590125	   .	   .	    0.0	...
8590126	   .	   .	    0.0	...
8590127	   .	   .	    0.0	...
8590128	   .	   .	    0.0	...
8590129	   .	   .	    0.0	...
8590130	   .	   .	    0.0	...
8590131	   .	   .	    0.0	...
8590132	   .	   .	    0.0	...
8590133	   .	   .	    0.0	...
8590134	   .	   .	    0.0	...
8590135	   .	   .	    0.0	...
8590136	   .	   .	    0.0	...
8590137	   .	   .	    0.0	...
8590138	   .	   .	    0.0	...
8590139	   .	   .	    0.0	...
8590140	   .	   .	    0.0	...
8590141	   .	   .	    0.0	...
8590142	   .	   .	    0.0	...
8590143	   .	   .	    0.0	...
8590144	   .	   .	    0.0	...
8590145	   .	   .	    0.0	...
8590146	   .	   .	    0.0	...
8590147	   .	   .	    0.0	...
8590148	   .	   .	    0.0	...
8590149	   .	   .	    0.0	...
8590150	   .	   .	    0.0	...
8590151	   .	   .	    0.0	...
8590152	   .	   .	    0.0	...
8590153	   .	   .	    0.0	...
8590154	   .	   .	    0.0	...
8590155	   .	   .	    0.0	...
8590156	   .	   .	    0.0	...
8590157	   .	   .	    0.0	...
8590158	   .	   .	    0.0	...
8590159	   .	   .	    0.0	...
8590160	   .	   .	    0.0	...
8590161	   .	   .	    0.0	...
8590162	   .	   .	    0.0	...
8590163	   .	   .	    0.0	...
8590164	   .	   .	    0.0	...
8590165	   .	   .	    0.0	...
8590166	   .	   .	    0.0	...
8590167	   .	   .	    0.0	...
8590168	   .	   .	    0.0	...
8590169	   .	   .	    0.0	...
8590170	   .	   .	    0.0	...
8590171	   .	   .	    0.0	...
8590172	   .	   .	    0.0	...
8590173	   .	   .	    0.0	...
8590174	   .	   .	    0.0	...
8590175	   .	   .	    0.0	...
8590176	   .	   .	    0.0	...
8590177	   .	   .	    0.0	...
8590178	   .	   .	    0.0	...
8590179	   .	   .	    0.0	...
8590180	   .	   .	    0.0	...
8590181	   .	   .	    0.0	...
8590182	   .	   .	    0.0	...
8590183	   .	   .	    0.0	...
8590184	   .	   .	    0.0	...
8590185	   .	   .	    0.0	...
8590186	   .	   .	    0.0	...
8590187	   .	   .	    0.0	...
8590188	   .	   .	    0.0	...
8590189	   .	   .	    0.0	...
8590190	   .	   .	    0.0	...
8590191	   .	   .	    0.0	...
8590192	   .	   .	    0.0	...
8590193	   .	   .	    0.0	...
8590194	   .	   .	    0.0	...
8590195	   .	   .	    0.0	...
8590196	   .	   .	    0.0	...
8590197	   .	   .	    0.0	...
8590198	   .	   .	    0.0	...
8590199	   .	   .	    0.0	...
8590200	   .	   .	    0.0	...
8590201	   .	   .	    0.0	...
8590202	   .	   .	    0.0	...
8590203	   .	   .	    0.0	...
8590204	   .	   .	    0.0	...
8590205	   .	   .	    0.0	...
8590206	   .	   .	    0.0	...
8590207	   .	   .	    0.0	...
EBLINK R 8589988	8590207	220
8590208	  744.0	   57.1	 8011.0	...
8590209	  744.0	   57.1	 8011.0	...
8590210	  744.1	   58.1	 7992.0	...
8590211	  744.3	   60.2	 7972.0	...
8590212	  746.4	   63.8	 7945.0	...
8590213	  748.4	   66.3	 7937.0	...
8590214	  752.1	  116.1	 8380.0	...
8590215	  754.0	  165.0	 8830.0	...
8590216	  736.9	  298.1	 9488.0	...
8590217	  718.8	  390.8	 9698.0	...
8590218	  701.2	  485.1	 9910.0	...
8590219	  702.0	  492.6	 9923.0	...
8590220	  702.1	  493.2	 9933.0	...
8590221	  702.2	  494.6	 9942.0	...
8590222	  702.2	  496.4	 9944.0	...
8590223	  701.8	  497.7	 9946.0	...
8590224	  701.8	  500.4	 9942.0	...
8590225	  701.5	  502.8	 9937.0	...
8590226	  701.5	  505.0	 9931.0	...
ESACC R  8589974	8590226	253	  690.0	  508.8	  701.5	  505.0	   0.26	   1043
SFIX R   8590227
8590227	  701.8	  505.2	 9929.0	...
8590228	  702.3	  505.2	 9931.0	...
8590229	  703.4	  505.0	 9935.0	...
8590230	  704.0	  505.2	 9938.0	...
8590231	  704.5	  505.6	 9938.0	...
8590232	  704.5	  506.2	 9935.0	...
8590233	  704.3	  506.1	 9932.0	...
8590234	  704.1	  505.5	 9931.0	...
8590235	  703.9	  504.7	 9931.0	...
MSG	8590236 0000 _ Number On
8590236	  703.9	  504.2	 9929.0	...
8590237	  703.8	  503.9	 9927.0	...
8590238	  703.7	  504.0	 9926.0	...
8590239	  703.5	  504.3	 9926.0	...
8590240	  703.5	  505.0	 9926.0	...
8590241	  704.3	  505.5	 9926.0	...
8590242	  705.1	  505.8	 9927.0	...
8590243	  705.7	  505.8	 9929.0	...
8590244	  705.7	  505.9	 9930.0	...
8590245	  705.6	  505.9	 9930.0	...
8590246	  705.9	  506.5	 9930.0	...
8590247	  705.9	  507.2	 9932.0	...
8590248	  705.8	  508.2	 9933.0	...
8590249	  706.0	  508.4	 9933.0	...
8590250	  706.2	  507.0	 9931.0	...
8590251	  705.7	  505.6	 9936.0	...
8590252	  704.8	  504.4	 9942.0	...
8590253	  703.9	  504.8	 9948.0	...
8590254	  703.6	  504.1	 9948.0	...
8590255	  703.3	  503.4	 9951.0	...
8590256	  703.3	  502.7	 9955.0	...
8590257	  703.4	  502.9	 9957.0	...
8590258	  703.9	  504.2	 9953.0	...
8590259	  704.5	  505.3	 9952.0	...
8590260	  705.3	  506.0	 9952.0	...
8590261	  705.5	  505.9	 9955.0	...
8590262	  705.7	  505.8	 9955.0	...
8590263	  705.7	  505.9	 9954.0	...
8590264	  705.3	  505.8	 9946.0	...
8590265	  704.9	  505.7	 9936.0	...
8590266	  704.4	  505.8	 9926.0	...
8590267	  704.2	  505.5	 9924.0	...
8590268	  704.1	  505.2	 9924.0	...
8590269	  704.1	  504.8	 9926.0	...
8590270	  703.9	  504.5	 9930.0	...
8590271	  703.5	  504.2	 9934.0	...
8590272	  703.3	  504.1	 9936.0	...
8590273	  703.4	  504.1	 9937.0	...
8590274	  703.6	  504.4	 9942.0	...
8590275	  703.6	  505.0	 9946.0	...
8590276	  704.3	  506.3	 9945.0	...
8590277	  705.0	  507.3	 9938.0	...
8590278	  705.7	  507.5	 9931.0	...
8590279	  705.6	  506.7	 9931.0	...
8590280	  705.5	  505.7	 9935.0	...
8590281	  705.3	  505.2	 9937.0	...
8590282	  704.6	  505.1	 9939.0	...
8590283	  703.9	  504.9	 9942.0	...
8590284	  703.3	  504.8	 9950.0	...
8590285	  703.3	  504.3	 9959.0	...
8590286	  703.3	  503.9	 9963.0	...
8590287	  703.6	  503.6	 9962.0	...
8590288	  703.9	  504.1	 9960.0	...
8590289	  704.2	  505.3	 9958.0	...
8590290	  704.0	  506.3	 9955.0	...
8590291	  703.5	  506.6	 9952.0	...
8590292	  703.0	  506.3	 9950.0	...
8590293	  702.6	  506.0	 9948.0	...
8590294	  702.5	  505.9	 9947.0	...
8590295	  702.2	  505.4	 9952.0	...
8590296	  702.0	  504.8	 9956.0	...
8590297	  702.4	  505.7	 9961.0	...
8590298	  703.0	  507.0	 9961.0	...
8590299	  703.5	  507.8	 9961.0	...
8590300	  703.5	  507.4	 9960.0	...
8590301	  703.4	  506.2	 9960.0	...
8590302	  703.4	  505.1	 9959.0	...
8590303	  703.3	  504.0	 9957.0	...
8590304	  703.1	  503.7	 9957.0	...
8590305	  702.9	  503.6	 9956.0	...
8590306	  702.1	  503.7	 9958.0	...
8590307	  701.5	  504.0	 9958.0	...
8590308	  701.5	  504.3	 9958.0	...
8590309	  702.1	  504.3	 9957.0	...
8590310	  702.1	  504.2	 9964.0	...
8590311	  701.5	  503.9	 9971.0	...
8590312	  700.7	  503.4	 9974.0	...
8590313	  700.4	  502.9	 9970.0	...
8590314	  700.7	  503.8	 9964.0	...
8590315	  701.1	  505.2	 9962.0	...
8590316	  701.5	  506.7	 9960.0	...
8590317	  701.4	  507.0	 9960.0	...
8590318	  701.2	  507.1	 9960.0	...
8590319	  701.1	  507.2	 9967.0	...
8590320	  701.1	  507.3	 9975.0	...
8590321	  701.6	  507.2	 9981.0	...
8590322	  702.1	  507.0	 9981.0	...
8590323	  701.7	  506.7	 9980.0	...
8590324	  701.1	  506.5	 9981.0	...
8590325	  700.6	  506.3	 9981.0	...
8590326	  700.7	  505.8	 9982.0	...
8590327	  700.7	  505.4	 9983.0	...
8590328	  700.5	  505.2	 9983.0	...
8590329	  700.4	  505.3	 9977.0	...
8590330	  700.3	  505.4	 9974.0	...
8590331	  700.5	  505.5	 9971.0	...
8590332	  700.6	  505.6	 9973.0	...
8590333	  700.6	  505.9	 9974.0	...
8590334	  700.5	  506.0	 9976.0	...
8590335	  700.7	  506.4	 9978.0	...
8590336	  701.0	  507.0	 9978.0	...
8590337	  701.2	  507.7	 9979.0	...
8590338	  700.7	  506.9	 9980.0	...
8590339	  700.3	  505.8	 9981.0	...
8590340	  700.1	  504.9	 9982.0	...
8590341	  700.3	  505.2	 9983.0	...
8590342	  700.4	  506.0	 9983.0	...
8590343	  700.1	  506.7	 9983.0	...
8590344	  699.9	  506.6	 9984.0	...
8590345	  699.5	  506.0	 9981.0	...
8590346	  699.6	  505.3	 9979.0	...
8590347	  699.5	  505.3	 9983.0	...
8590348	  699.7	  505.4	 9990.0	...
8590349	  699.8	  505.5	 9995.0	...
8590350	  699.9	  505.5	 9990.0	...
8590351	  699.9	  505.2	 9987.0	...
8590352	  699.5	  505.0	 9984.0	...
8590353	  699.0	  504.9	 9982.0	...
8590354	  699.5	  504.4	 9979.0	...
8590355	  700.6	  503.9	 9976.0	...
8590356	  701.0	  503.5	 9976.0	...
8590357	  700.4	  503.6	 9976.0	...
8590358	  699.8	  503.7	 9976.0	...
8590359	  699.7	  503.6	 9977.0	...
8590360	  699.6	  503.7	 9981.0	...
8590361	  699.4	  504.0	 9983.0	...
8590362	  699.3	  504.2	 9984.0	...
8590363	  699.2	  504.2	 9983.0	...
8590364	  699.3	  504.1	 9983.0	...
8590365	  699.3	  504.2	 9984.0	...
8590366	  699.4	  504.1	 9984.0	...
8590367	  699.6	  504.1	 9981.0	...
8590368	  700.0	  504.4	 9977.0	...
8590369	  700.3	  504.6	 9974.0	...
8590370	  700.5	  505.2	 9975.0	...
8590371	  700.3	  505.8	 9973.0	...
8590372	  700.2	  506.4	 9971.0	...
8590373	  699.4	  506.7	 9969.0	...
8590374	  698.7	  506.6	 9972.0	...
8590375	  697.9	  506.4	 9976.0	...
8590376	  697.8	  506.0	 9980.0	...
8590377	  698.2	  505.7	 9972.0	...
8590378	  699.2	  506.0	 9962.0	...
8590379	  700.3	  506.5	 9960.0	...
8590380	  699.1	  505.6	 9969.0	...
8590381	  697.5	  504.2	 9978.0	...
8590382	  696.3	  503.9	 9980.0	...
8590383	  697.1	  504.9	 9983.0	...
8590384	  698.4	  506.1	 9986.0	...
8590385	  699.2	  506.3	 9990.0	...
8590386	  698.8	  506.8	 9990.0	...
8590387	  697.7	  507.0	 9991.0	...
8590388	  696.8	  507.2	 9991.0	...
8590389	  697.0	  506.9	 9995.0	...
8590390	  697.7	  506.3	 9998.0	...
8590391	  698.4	  505.6	 9998.0	...
8590392	  698.9	  505.1	 9996.0	...
8590393	  699.5	  504.8	 9994.0	...
8590394	  700.0	  504.7	 9993.0	...
8590395	  700.5	  504.5	 9990.0	...
8590396	  700.1	  504.3	 9992.0	...
8590397	  699.4	  503.9	 9996.0	...
8590398	  698.8	  503.6	10001.0	...
8590399	  698.7	  503.5	10000.0	...
8590400	  699.0	  503.7	 9998.0	...
8590401	  699.3	  504.6	 9994.0	...
8590402	  699.2	  505.5	 9989.0	...
8590403	  699.5	  506.2	 9985.0	...
8590404	  699.9	  505.9	 9983.0	...
8590405	  700.2	  505.6	 9981.0	...
8590406	  699.5	  505.3	 9986.0	...
8590407	  698.7	  505.6	 9993.0	...
8590408	  697.9	  505.7	10000.0	...
8590409	  697.6	  505.7	10001.0	...
8590410	  697.5	  505.4	 9996.0	...
8590411	  697.5	  504.7	 9990.0	...
8590412	  697.7	  503.9	 9984.0	...
8590413	  698.1	  504.6	 9983.0	...
8590414	  698.5	  505.6	 9985.0	...
8590415	  698.7	  506.7	 9987.0	...
8590416	  698.3	  506.9	 9989.0	...
8590417	  698.0	  506.9	 9995.0	...
8590418	  697.4	  506.8	10001.0	...
8590419	  697.2	  506.7	10008.0	...
8590420	  697.8	  506.6	10010.0	...
8590421	  698.6	  506.5	10011.0	...
8590422	  699.6	  505.7	10007.0	...
8590423	  699.6	  504.9	10001.0	...
8590424	  699.6	  504.3	10004.0	...
8590425	  699.6	  504.5	10013.0	...
8590426	  699.7	  504.8	10015.0	...
8590427	  699.8	  505.1	10004.0	...
8590428	  699.5	  505.3	 9993.0	...
8590429	  699.3	  505.2	10000.0	...
8590430	  699.2	  505.1	10009.0	...
8590431	  699.0	  505.7	10016.0	...
8590432	  698.9	  506.4	10012.0	...
8590433	  698.7	  507.0	10010.0	...
8590434	  698.7	  507.5	10013.0	...
8590435	  698.6	  508.0	10010.0	...
8590436	  697.8	  507.0	10005.0	...
EFIX R   8590227	8590436	210	  701.3	  505.4	   9969
SSACC R  8590437
8590437	  697.0	  505.6	10001.0	...
8590438	  694.9	  504.0	10002.0	...
8590439	  692.1	  503.7	10006.0	...
8590440	  689.0	  502.6	10009.0	...
8590441	  687.1	  501.7	10011.0	...
8590442	  686.0	  501.0	10011.0	...
8590443	  684.2	  501.0	10017.0	...
8590444	  682.5	  500.9	10023.0	...
ESACC R  8590437	8590444	8	  697.0	  505.6	  682.5	  500.9	   0.32	     43
SFIX R   8590445
8590445	  680.6	  500.5	10028.0	...
8590446	  679.5	  499.9	10028.0	...
8590447	  678.0	  498.5	10033.0	...
8590448	  677.2	  497.3	10042.0	...
8590449	  676.4	  496.4	10051.0	...
8590450	  676.7	  496.3	10053.0	...
8590451	  677.0	  496.3	10050.0	...
8590452	  677.6	  496.2	10047.0	...
8590453	  677.8	  496.0	10045.0	...
8590454	  677.8	  495.6	10045.0	...
8590455	  677.2	  494.2	10047.0	...
8590456	  676.7	  492.9	10048.0	...
8590457	  676.1	  493.2	10049.0	...
8590458	  675.9	  494.5	10050.0	...
8590459	  676.2	  495.7	10052.0	...
8590460	  676.6	  495.6	10055.0	...
8590461	  676.7	  495.6	10056.0	...
8590462	  676.4	  495.7	10057.0	...
8590463	  676.1	  496.0	10062.0	...
8590464	  676.2	  496.3	10068.0	...
8590465	  677.9	  496.9	10062.0	...
8590466	  679.7	  497.3	10047.0	...
8590467	  681.3	  497.8	10033.0	...
8590468	  681.1	  497.9	10029.0	...
8590469	  680.9	  497.6	10028.0	...
8590470	  680.0	  497.1	10027.0	...
8590471	  679.3	  496.5	10033.0	...
8590472	  679.0	  496.3	10036.0	...
8590473	  679.3	  496.4	10039.0	...
8590474	  679.7	  496.7	10036.0	...
8590475	  679.8	  497.2	10031.0	...
8590476	  680.0	  497.7	10026.0	...
8590477	  679.5	  498.1	10029.0	...
8590478	  678.9	  498.5	10034.0	...
8590479	  678.3	  498.9	10040.0	...
8590480	  678.4	  499.2	10038.0	...
8590481	  678.7	  498.8	10036.0	...
8590482	  678.9	  498.2	10034.0	...
8590483	  678.9	  497.7	10033.0	...
8590484	  679.1	  497.7	10033.0	...
8590485	  679.3	  497.7	10033.0	...
8590486	  679.6	  497.7	10025.0	...
8590487	  679.4	  497.5	10017.0	...
8590488	  679.2	  497.2	10006.0	...
8590489	  679.8	  498.6	10002.0	...
8590490	  680.5	  500.1	10003.0	...
8590491	  680.8	  500.6	10009.0	...
8590492	  680.2	  499.5	10021.0	...
8590493	  679.6	  498.8	10028.0	...
8590494	  679.3	  499.8	10025.0	...
8590495	  679.0	  500.7	10016.0	...
8590496	  678.7	  501.4	10008.0	...
8590497	  679.6	  501.4	10003.0	...
8590498	  680.6	  501.3	 9998.0	...
8590499	  681.6	  501.1	 9994.0	...
8590500	  681.6	  500.9	 9996.0	...
8590501	  681.1	  500.8	 9997.0	...
8590502	  680.9	  501.6	 9995.0	...
8590503	  680.7	  502.6	 9992.0	...
8590504	  680.6	  502.3	 9998.0	...
8590505	  680.2	  501.0	10006.0	...
8590506	  679.8	  500.3	10014.0	...
8590507	  679.6	  500.9	10012.0	...
8590508	  679.5	  501.9	10001.0	...
8590509	  679.4	  502.3	 9990.0	...
8590510	  679.4	  502.2	 9981.0	...
8590511	  679.4	  501.6	 9982.0	...
8590512	  679.4	  502.0	 9980.0	...
8590513	  679.5	  502.8	 9978.0	...
8590514	  679.6	  503.1	 9976.0	...
8590515	  679.2	  502.5	 9977.0	...
8590516	  678.9	  502.0	 9978.0	...
8590517	  678.7	  502.3	 9973.0	...
8590518	  678.8	  502.6	 9967.0	...
8590519	  678.8	  502.8	 9960.0	...
8590520	  678.7	  503.3	 9960.0	...
8590521	  679.1	  503.7	 9959.0	...
8590522	  679.5	  503.9	 9953.0	...
8590523	  679.9	  503.6	 9948.0	...
8590524	  680.2	  503.4	 9942.0	...
8590525	  680.5	  503.4	 9939.0	...
8590526	  680.5	  503.6	 9936.0	...
8590527	  679.6	  504.0	 9934.0	...
8590528	  678.8	  504.4	 9935.0	...
8590529	  678.5	  504.6	 9935.0	...
8590530	  678.6	  504.5	 9933.0	...
8590531	  678.7	  504.4	 9930.0	...
8590532	  678.7	  504.8	 9921.0	...
8590533	  678.8	  505.2	 9916.0	...
8590534	  678.9	  505.8	 9911.0	...
8590535	  679.6	  506.0	 9912.0	...
8590536	  680.3	  506.2	 9915.0	...
8590537	  680.7	  506.3	 9918.0	...
8590538	  680.6	  506.9	 9908.0	...
MSG	8590539 0000 _ Number Off
8590539	  680.2	  507.6	 9896.0	...
8590540	  679.8	  508.4	 9889.0	...
8590541	  679.3	  508.4	 9894.0	...
8590542	  679.2	  508.3	 9899.0	...
8590543	  679.2	  508.0	 9899.0	...
8590544	  679.3	  508.0	 9893.0	...
8590545	  679.3	  508.0	 9886.0	...
8590546	  679.2	  507.7	 9880.0	...
8590547	  679.0	  507.3	 9881.0	...
8590548	  679.2	  507.5	 9877.0	...
8590549	  679.2	  508.1	 9872.0	...
8590550	  679.3	  508.9	 9866.0	...
8590551	  678.9	  509.3	 9865.0	...
8590552	  679.2	  509.5	 9864.0	...
8590553	  679.6	  509.5	 9856.0	...
8590554	  680.1	  510.6	 9848.0	...
8590555	  680.4	  511.7	 9839.0	...
8590556	  680.5	  512.8	 9835.0	...
8590557	  680.5	  512.8	 9831.0	...
8590558	  680.5	  512.5	 9827.0	...
8590559	  680.2	  512.0	 9825.0	...
8590560	  679.6	  511.5	 9823.0	...
8590561	  679.0	  511.0	 9822.0	...
8590562	  678.6	  510.7	 9822.0	...
8590563	  678.8	  510.4	 9814.0	...
8590564	  679.2	  510.3	 9804.0	...
8590565	  679.7	  511.0	 9793.0	...
8590566	  679.8	  512.0	 9790.0	...
8590567	  679.9	  512.9	 9789.0	...
8590568	  680.0	  513.0	 9789.0	...
8590569	  680.1	  513.9	 9787.0	...
8590570	  680.5	  514.8	 9778.0	...
8590571	  680.6	  514.3	 9769.0	...
8590572	  679.8	  513.1	 9772.0	...
8590573	  678.8	  512.0	 9783.0	...
8590574	  678.1	  512.4	 9780.0	...
8590575	  678.7	  512.4	 9767.0	...
8590576	  679.4	  512.2	 9752.0	...
8590577	  679.7	  512.2	 9749.0	...
8590578	  678.9	  512.7	 9745.0	...
8590579	  678.0	  513.3	 9746.0	...
8590580	  677.9	  513.4	 9748.0	...
8590581	  678.5	  514.5	 9741.0	...
8590582	  679.1	  515.7	 9732.0	...
8590583	  679.2	  516.3	 9724.0	...
8590584	  678.9	  515.8	 9721.0	...
8590585	  678.7	  515.4	 9719.0	...
8590586	  678.6	  515.5	 9718.0	...
8590587	  678.7	  515.5	 9719.0	...
8590588	  678.7	  515.3	 9718.0	...
8590589	  678.6	  515.0	 9715.0	...
8590590	  678.4	  515.0	 9713.0	...
8590591	  678.3	  515.2	 9712.0	...
8590592	  678.4	  515.3	 9712.0	...
8590593	  678.2	  515.3	 9712.0	...
8590594	  677.8	  515.2	 9712.0	...
8590595	  677.5	  515.3	 9712.0	...
8590596	  677.6	  516.6	 9704.0	...
8590597	  677.8	  517.8	 9693.0	...
8590598	  677.7	  519.3	 9680.0	...
8590599	  677.6	  519.7	 9676.0	...
8590600	  678.1	  520.1	 9676.0	...
8590601	  678.9	  520.2	 9667.0	...
8590602	  679.6	  520.1	 9659.0	...
8590603	  679.6	  520.0	 9650.0	...
8590604	  679.6	  520.5	 9650.0	...
8590605	  679.5	  520.9	 9651.0	...
8590606	  679.4	  521.3	 9653.0	...
8590607	  679.3	  521.1	 9655.0	...
8590608	  679.2	  520.9	 9656.0	...
8590609	  679.2	  520.8	 9655.0	...
8590610	  679.4	  520.8	 9655.0	...
8590611	  679.9	  520.6	 9653.0	...
8590612	  680.2	  520.3	 9649.0	...
8590613	  680.4	  520.3	 9642.0	...
8590614	  680.4	  520.4	 9638.0	...
8590615	  680.4	  520.2	 9636.0	...
8590616	  680.5	  519.7	 9636.0	...
8590617	  679.8	  519.1	 9633.0	...
8590618	  679.3	  519.1	 9631.0	...
8590619	  678.8	  518.8	 9629.0	...
8590620	  679.0	  518.7	 9629.0	...
8590621	  679.0	  518.7	 9625.0	...
8590622	  679.1	  518.9	 9621.0	...
8590623	  679.6	  519.1	 9611.0	...
8590624	  680.2	  519.9	 9605.0	...
8590625	  680.8	  520.6	 9599.0	...
8590626	  681.0	  521.4	 9595.0	...
8590627	  681.2	  521.7	 9591.0	...
8590628	  681.3	  521.9	 9587.0	...
8590629	  681.4	  521.8	 9586.0	...
8590630	  680.9	  521.8	 9584.0	...
8590631	  680.4	  521.9	 9584.0	...
8590632	  680.3	  522.1	 9585.0	...
8590633	  680.8	  522.2	 9586.0	...
8590634	  681.1	  522.2	 9593.0	...
8590635	  680.7	  522.2	 9599.0	...
8590636	  680.4	  522.2	 9600.0	...
8590637	  680.5	  522.2	 9595.0	...
8590638	  680.7	  522.0	 9589.0	...
8590639	  681.0	  521.7	 9589.0	...
8590640	  680.9	  521.6	 9583.0	...
8590641	  681.6	  521.7	 9576.0	...
8590642	  682.3	  521.9	 9566.0	...
8590643	  682.9	  522.1	 9561.0	...
8590644	  682.4	  522.4	 9557.0	...
8590645	  681.9	  522.6	 9557.0	...
8590646	  681.5	  522.8	 9556.0	...
8590647	  681.3	  522.3	 9555.0	...
8590648	  681.1	  521.8	 9555.0	...
8590649	  681.3	  523.0	 9556.0	...
8590650	  681.7	  524.7	 9557.0	...
8590651	  682.0	  525.0	 9558.0	...
8590652	  682.4	  523.6	 9559.0	...
8590653	  683.0	  522.0	 9548.0	...
8590654	  683.6	  521.8	 9537.0	...
8590655	  682.6	  522.6	 9526.0	...
8590656	  681.2	  523.8	 9523.0	...
8590657	  680.6	  524.9	 9520.0	...
8590658	  681.4	  524.6	 9519.0	...
8590659	  682.2	  524.3	 9520.0	...
8590660	  682.3	  524.1	 9521.0	...
8590661	  682.2	  524.3	 9520.0	...
8590662	  682.1	  524.2	 9524.0	...
8590663	  681.9	  524.1	 9529.0	...
8590664	  682.1	  523.9	 9533.0	...
8590665	  682.2	  523.7	 9532.0	...
8590666	  682.4	  523.6	 9530.0	...
8590667	  682.4	  523.0	 9525.0	...
8590668	  682.3	  522.4	 9516.0	...
8590669	  682.1	  522.9	 9508.0	...
8590670	  681.7	  524.4	 9506.0	...
8590671	  681.4	  525.7	 9507.0	...
8590672	  681.7	  525.8	 9508.0	...
8590673	  682.3	  525.9	 9508.0	...
8590674	  682.4	  526.5	 9508.0	...
8590675	  682.0	  527.4	 9505.0	...
8590676	  681.6	  528.0	 9501.0	...
8590677	  681.6	  528.0	 9497.0	...
8590678	  681.1	  527.6	 9495.0	...
8590679	  680.7	  527.1	 9493.0	...
8590680	  680.2	  526.8	 9493.0	...
8590681	  680.5	  527.1	 9488.0	...
8590682	  681.5	  527.2	 9484.0	...
8590683	  682.6	  527.2	 9480.0	...
8590684	  683.2	  527.2	 9478.0	...
8590685	  683.1	  527.3	 9475.0	...
8590686	  682.9	  527.2	 9471.0	...
8590687	  683.0	  526.9	 9466.0	...
8590688	  683.0	  526.7	 9461.0	...
8590689	  682.5	  526.8	 9459.0	...
8590690	  682.0	  526.8	 9462.0	...
8590691	  681.9	  526.8	 9464.0	...
8590692	  682.3	  526.5	 9464.0	...
8590693	  682.8	  526.4	 9465.0	...
8590694	  682.8	  526.9	 9459.0	...
8590695	  682.8	  527.5	 9453.0	...
8590696	  683.3	  528.0	 9446.0	...
8590697	  683.9	  526.9	 9447.0	...
8590698	  684.6	  525.8	 9448.0	...
8590699	  684.8	  525.5	 9448.0	...
8590700	  685.0	  526.1	 9447.0	...
8590701	  683.9	  526.7	 9457.0	...
8590702	  682.6	  526.7	 9468.0	...
8590703	  682.0	  526.5	 9466.0	...
8590704	  682.7	  526.6	 9456.0	...
8590705	  683.5	  526.8	 9447.0	...
8590706	  683.4	  526.4	 9452.0	...
8590707	  683.4	  525.8	 9447.0	...
8590708	  683.3	  525.2	 9440.0	...
8590709	  683.3	  525.4	 9430.0	...
8590710	  684.0	  525.0	 9431.0	...
8590711	  684.7	  524.5	 9431.0	...
8590712	  684.6	  525.0	 9436.0	...
8590713	  683.8	  526.1	 9438.0	...
8590714	  683.8	  527.0	 9437.0	...
8590715	  684.5	  527.0	 9434.0	...
8590716	  685.2	  526.6	 9431.0	...
8590717	  685.2	  526.3	 9431.0	...
8590718	  685.2	  526.2	 9423.0	...
8590719	  685.3	  526.5	 9414.0	...
8590720	  685.1	  526.9	 9403.0	...
8590721	  684.9	  527.2	 9401.0	...
8590722	  684.6	  526.3	 9399.0	...
8590723	  684.7	  525.4	 9401.0	...
8590724	  685.4	  525.6	 9402.0	...
8590725	  686.0	  527.3	 9401.0	...
8590726	  686.4	  529.1	 9399.0	...
8590727	  685.9	  529.0	 9394.0	...
8590728	  685.4	  528.5	 9389.0	...
8590729	  685.1	  528.4	 9385.0	...
8590730	  685.3	  528.8	 9382.0	...
8590731	  685.5	  528.8	 9385.0	...
8590732	  685.5	  528.1	 9386.0	...
8590733	  685.9	  527.2	 9386.0	...
8590734	  686.3	  527.0	 9383.0	...
8590735	  685.8	  527.2	 9383.0	...
8590736	  684.3	  526.9	 9386.0	...
8590737	  682.8	  526.5	 9391.0	...
8590738	  682.9	  525.8	 9395.0	...
8590739	  683.6	  525.7	 9397.0	...
8590740	  684.5	  525.8	 9392.0	...
8590741	  684.8	  526.2	 9381.0	...
8590742	  685.1	  528.0	 9367.0	...
8590743	  685.3	  529.4	 9358.0	...
8590744	  685.5	  530.1	 9361.0	...
8590745	  685.3	  529.8	 9367.0	...
8590746	  685.1	  530.1	 9372.0	...
8590747	  685.4	  530.7	 9373.0	...
8590748	  686.0	  529.9	 9374.0	...
8590749	  686.7	  529.1	 9376.0	...
8590750	  686.7	  528.4	 9374.0	...
MSG	8590751 0000 _ Number On
8590751	  686.4	  528.7	 9373.0	...
8590752	  686.1	  528.7	 9370.0	...
8590753	  686.0	  528.7	 9369.0	...
8590754	  685.7	  528.3	 9368.0	...
8590755	  685.3	  528.0	 9368.0	...
8590756	  685.5	  527.6	 9366.0	...
8590757	  685.6	  527.5	 9360.0	...
8590758	  685.9	  527.4	 9353.0	...
8590759	  685.9	  528.6	 9350.0	...
8590760	  686.3	  529.8	 9350.0	...
8590761	  686.5	  530.8	 9351.0	...
8590762	  686.5	  530.5	 9351.0	...
8590763	  686.6	  530.2	 9350.0	...
8590764	  686.6	  530.7	 9349.0	...
8590765	  686.5	  531.3	 9350.0	...
8590766	  686.5	  532.1	 9351.0	...
8590767	  686.5	  532.3	 9352.0	...
8590768	  686.3	  531.6	 9351.0	...
8590769	  685.9	  530.6	 9351.0	...
8590770	  685.7	  529.6	 9350.0	...
8590771	  685.6	  529.6	 9351.0	...
8590772	  685.7	  529.5	 9352.0	...
8590773	  685.7	  529.5	 9348.0	...
8590774	  685.7	  529.7	 9342.0	...
8590775	  685.6	  530.6	 9336.0	...
8590776	  685.5	  531.2	 9337.0	...
8590777	  685.4	  531.3	 9337.0	...
8590778	  685.5	  530.8	 9337.0	...
8590779	  685.7	  530.3	 9337.0	...
8590780	  685.7	  530.3	 9337.0	...
8590781	  685.9	  530.3	 9339.0	...
8590782	  686.0	  530.5	 9340.0	...
8590783	  686.2	  530.6	 9340.0	...
8590784	  686.0	  530.5	 9339.0	...
8590785	  686.0	  530.4	 9337.0	...
8590786	  686.0	  530.4	 9337.0	...
8590787	  686.1	  530.5	 9338.0	...
8590788	  686.3	  530.5	 9344.0	...
8590789	  686.5	  530.4	 9349.0	...
8590790	  686.5	  530.2	 9353.0	...
8590791	  686.3	  530.1	 9354.0	...
8590792	  686.0	  529.8	 9355.0	...
8590793	  685.9	  529.6	 9356.0	...
8590794	  685.8	  529.3	 9358.0	...
8590795	  685.6	  529.1	 9361.0	...
8590796	  685.4	  528.9	 9356.0	...
8590797	  685.7	  529.3	 9349.0	...
8590798	  686.3	  529.8	 9341.0	...
8590799	  686.8	  530.2	 9341.0	...
8590800	  686.8	  529.8	 9340.0	...
8590801	  686.7	  529.2	 9339.0	...
8590802	  686.7	  528.8	 9339.0	...
8590803	  686.7	  528.8	 9339.0	...
8590804	  686.5	  529.0	 9340.0	...
8590805	  686.2	  529.1	 9340.0	...
8590806	  686.0	  530.1	 9340.0	...
8590807	  686.6	  531.1	 9340.0	...
8590808	  687.3	  531.8	 9340.0	...
8590809	  688.1	  531.3	 9339.0	...
8590810	  688.3	  530.7	 9338.0	...
8590811	  688.7	  530.7	 9338.0	...
8590812	  688.9	  530.8	 9338.0	...
8590813	  689.0	  530.7	 9335.0	...
8590814	  688.0	  529.8	 9333.0	...
8590815	  687.0	  529.1	 9329.0	...
8590816	  687.7	  528.7	 9328.0	...
8590817	  689.5	  529.4	 9326.0	...
8590818	  691.2	  529.8	 9322.0	...
8590819	  690.9	  529.4	 9317.0	...
8590820	  690.5	  528.4	 9310.0	...
8590821	  690.2	  528.4	 9308.0	...
8590822	  690.0	  529.3	 9307.0	...
8590823	  689.6	  530.2	 9308.0	...
8590824	  689.2	  530.4	 9309.0	...
8590825	  688.9	  530.5	 9311.0	...
8590826	  689.3	  530.6	 9313.0	...
8590827	  689.6	  530.6	 9314.0	...
8590828	  689.2	  530.8	 9314.0	...
8590829	  688.5	  530.9	 9315.0	...
8590830	  687.8	  531.1	 9316.0	...
8590831	  687.8	  531.2	 9318.0	...
8590832	  687.8	  531.2	 9318.0	...
8590833	  687.7	  531.3	 9310.0	...
8590834	  687.6	  531.5	 9302.0	...
8590835	  687.8	  532.1	 9295.0	...
8590836	  688.0	  532.5	 9296.0	...
8590837	  688.2	  532.3	 9310.0	...
8590838	  688.2	  531.6	 9323.0	...
8590839	  688.2	  531.3	 9330.0	...
8590840	  688.4	  531.8	 9322.0	...
8590841	  688.3	  532.1	 9314.0	...
8590842	  688.2	  531.8	 9310.0	...
8590843	  688.0	  531.5	 9317.0	...
8590844	  688.0	  531.6	 9324.0	...
8590845	  687.8	  532.0	 9330.0	...
8590846	  687.5	  532.5	 9330.0	...
8590847	  687.2	  533.0	 9327.0	...
8590848	  687.8	  533.3	 9323.0	...
8590849	  688.6	  534.1	 9319.0	...
8590850	  689.4	  534.5	 9315.0	...
8590851	  689.4	  534.3	 9313.0	...
8590852	  689.4	  533.6	 9311.0	...
8590853	  689.0	  532.1	 9312.0	...
8590854	  688.6	  531.3	 9310.0	...
8590855	  688.2	  530.7	 9308.0	...
8590856	  688.5	  531.5	 9306.0	...
8590857	  688.9	  532.3	 9311.0	...
8590858	  689.2	  532.2	 9317.0	...
8590859	  689.1	  531.6	 9322.0	...
8590860	  689.3	  530.5	 9324.0	...
8590861	  689.5	  529.8	 9324.0	...
8590862	  688.9	  529.1	 9326.0	...
8590863	  688.0	  528.9	 9327.0	...
8590864	  687.6	  528.9	 9327.0	...
8590865	  688.0	  529.2	 9326.0	...
8590866	  688.2	  529.6	 9325.0	...
8590867	  687.8	  530.0	 9324.0	...
8590868	  687.4	  530.6	 9324.0	...
8590869	  688.1	  531.4	 9324.0	...
8590870	  688.9	  532.2	 9323.0	...
8590871	  689.1	  532.5	 9323.0	...
8590872	  687.9	  532.7	 9329.0	...
8590873	  686.6	  532.6	 9342.0	...
8590874	  686.0	  532.4	 9355.0	...
8590875	  686.0	  532.3	 9360.0	...
8590876	  686.5	  532.6	 9356.0	...
8590877	  687.0	  532.9	 9353.0	...
8590878	  687.4	  532.7	 9352.0	...
8590879	  687.3	  531.8	 9353.0	...
8590880	  687.2	  531.1	 9351.0	...
8590881	  688.0	  530.8	 9348.0	...
8590882	  688.9	  530.9	 9346.0	...
8590883	  689.6	  530.6	 9347.0	...
8590884	  688.3	  530.4	 9349.0	...
8590885	  687.1	  530.4	 9351.0	...
8590886	  686.9	  530.3	 9352.0	...
8590887	  687.8	  530.1	 9350.0	...
8590888	  688.7	  530.5	 9348.0	...
8590889	  688.5	  531.0	 9346.0	...
8590890	  688.0	  531.4	 9346.0	...
8590891	  687.8	  531.2	 9347.0	...
8590892	  687.8	  531.0	 9348.0	...
8590893	  687.9	  530.9	 9350.0	...
8590894	  687.9	  530.8	 9353.0	...
8590895	  687.7	  530.0	 9355.0	...
8590896	  687.0	  529.3	 9355.0	...
8590897	  686.4	  528.9	 9354.0	...
8590898	  685.7	  528.7	 9351.0	...
8590899	  685.7	  528.5	 9349.0	...
8590900	  686.5	  528.7	 9346.0	...
8590901	  687.3	  529.4	 9346.0	...
8590902	  688.2	  530.3	 9346.0	...
8590903	  688.3	  532.0	 9346.0	...
8590904	  688.3	  533.4	 9347.0	...
8590905	  688.7	  533.4	 9346.0	...
8590906	  689.0	  532.1	 9347.0	...
8590907	  689.2	  530.8	 9347.0	...
8590908	  688.9	  530.3	 9356.0	...
8590909	  688.7	  529.7	 9364.0	...
8590910	  687.7	  530.0	 9371.0	...
8590911	  686.7	  530.8	 9371.0	...
8590912	  686.5	  531.7	 9369.0	...
8590913	  687.3	  531.8	 9364.0	...
8590914	  688.2	  531.8	 9359.0	...
8590915	  688.7	  531.7	 9357.0	...
8590916	  689.1	  531.6	 9358.0	...
8590917	  689.3	  531.6	 9358.0	...
8590918	  689.3	  531.8	 9360.0	...
8590919	  689.2	  532.1	 9361.0	...
8590920	  689.1	  532.3	 9355.0	...
8590921	  689.0	  532.3	 9348.0	...
8590922	  688.9	  532.0	 9345.0	...
8590923	  688.9	  532.0	 9350.0	...
8590924	  688.9	  531.9	 9355.0	...
8590925	  688.8	  532.0	 9357.0	...
8590926	  688.6	  531.7	 9361.0	...
8590927	  688.2	  531.6	 9365.0	...
8590928	  687.9	  531.6	 9365.0	...
8590929	  687.6	  531.4	 9361.0	...
8590930	  687.5	  531.0	 9358.0	...
8590931	  687.3	  530.6	 9362.0	...
8590932	  687.3	  530.5	 9365.0	...
8590933	  687.6	  530.6	 9366.0	...
8590934	  687.9	  530.7	 9366.0	...
8590935	  688.3	  530.9	 9364.0	...
8590936	  688.3	  531.1	 9362.0	...
8590937	  688.3	  531.3	 9360.0	...
8590938	  688.3	  531.3	 9360.0	...
8590939	  688.3	  530.3	 9369.0	...
8590940	  688.4	  529.3	 9379.0	...
8590941	  688.4	  528.9	 9389.0	...
8590942	  688.4	  529.6	 9389.0	...
8590943	  688.5	  530.8	 9387.0	...
8590944	  689.0	  531.4	 9384.0	...
8590945	  689.6	  531.7	 9380.0	...
8590946	  689.4	  530.5	 9382.0	...
8590947	  688.7	  529.4	 9386.0	...
8590948	  687.9	  529.6	 9382.0	...
8590949	  687.8	  530.3	 9374.0	...
8590950	  687.9	  531.2	 9366.0	...
8590951	  688.4	  531.0	 9367.0	...
8590952	  689.0	  531.2	 9361.0	...
8590953	  689.2	  531.2	 9356.0	...
8590954	  689.1	  531.8	 9350.0	...
8590955	  688.8	  532.5	 9350.0	...
8590956	  688.8	  532.4	 9356.0	...
8590957	  689.2	  531.6	 9363.0	...
8590958	  689.5	  531.5	 9372.0	...
8590959	  689.4	  532.1	 9374.0	...
8590960	  689.1	  532.5	 9375.0	...
8590961	  689.0	  532.4	 9375.0	...
8590962	  689.1	  533.0	 9370.0	...
8590963	  689.3	  533.7	 9364.0	...
8590964	  689.2	  534.4	 9361.0	...
8590965	  688.9	  533.0	 9362.0	...
8590966	  688.7	  531.6	 9363.0	...
8590967	  688.5	  530.4	 9362.0	...
8590968	  688.3	  530.6	 9362.0	...
8590969	  688.2	  530.8	 9369.0	...
8590970	  688.0	  531.0	 9376.0	...
8590971	  688.1	  531.1	 9381.0	...
8590972	  688.3	  532.0	 9377.0	...
8590973	  688.5	  532.9	 9372.0	...
8590974	  688.6	  533.3	 9378.0	...
8590975	  688.4	  533.1	 9386.0	...
8590976	  688.3	  532.8	 9395.0	...
8590977	  688.2	  532.9	 9397.0	...
8590978	  688.1	  532.9	 9390.0	...
8590979	  688.1	  533.2	 9383.0	...
8590980	  688.2	  533.4	 9380.0	...
8590981	  687.9	  531.9	 9389.0	...
8590982	  687.6	  530.2	 9397.0	...
8590983	  687.4	  529.6	 9400.0	...
8590984	  687.5	  530.7	 9404.0	...
8590985	  687.7	  531.9	 9409.0	...
8590986	  687.6	  532.0	 9413.0	...
8590987	  687.3	  531.2	 9413.0	...
8590988	  686.9	  530.4	 9413.0	...
8590989	  686.7	  529.8	 9412.0	...
8590990	  686.6	  530.0	 9410.0	...
8590991	  686.5	  530.2	 9409.0	...
8590992	  686.9	  530.1	 9410.0	...
8590993	  687.3	  530.2	 9410.0	...
8590994	  688.2	  530.1	 9402.0	...
8590995	  688.7	  530.2	 9393.0	...
8590996	  689.0	  530.4	 9391.0	...
8590997	  688.9	  530.7	 9398.0	...
8590998	  689.0	  531.1	 9406.0	...
8590999	  689.0	  531.4	 9411.0	...
8591000	  688.7	  531.6	 9415.0	...
8591001	  688.4	  531.5	 9412.0	...
8591002	  688.2	  531.3	 9405.0	...
8591003	  688.0	  531.2	 9395.0	...
8591004	  688.8	  531.2	 9392.0	...
8591005	  689.8	  531.5	 9388.0	...
8591006	  690.8	  532.3	 9388.0	...
8591007	  690.7	  532.9	 9389.0	...
8591008	  690.3	  532.8	 9392.0	...
8591009	  689.9	  532.3	 9402.0	...
8591010	  689.7	  531.9	 9411.0	...
8591011	  689.3	  532.0	 9417.0	...
8591012	  688.9	  532.3	 9416.0	...
8591013	  688.5	  532.5	 9414.0	...
8591014	  688.5	  532.4	 9415.0	...
8591015	  688.5	  532.4	 9415.0	...
8591016	  688.5	  532.4	 9414.0	...
8591017	  688.6	  532.7	 9413.0	...
8591018	  688.8	  532.9	 9413.0	...
8591019	  689.0	  533.0	 9414.0	...
8591020	  689.5	  532.9	 9416.0	...
8591021	  689.8	  533.0	 9417.0	...
8591022	  690.0	  533.2	 9419.0	...
8591023	  689.5	  533.3	 9421.0	...
8591024	  689.0	  532.7	 9427.0	...
8591025	  688.4	  532.2	 9431.0	...
8591026	  687.8	  531.6	 9436.0	...
8591027	  687.4	  531.5	 9438.0	...
8591028	  687.2	  531.4	 9441.0	...
8591029	  687.3	  531.4	 9441.0	...
8591030	  687.1	  531.4	 9441.0	...
8591031	  686.7	  530.8	 9440.0	...
8591032	  686.3	  530.1	 9439.0	...
8591033	  686.4	  530.0	 9438.0	...
8591034	  686.4	  530.5	 9438.0	...
8591035	  686.3	  531.0	 9439.0	...
8591036	  686.0	  531.0	 9441.0	...
8591037	  686.0	  531.0	 9446.0	...
8591038	  686.1	  530.9	 9450.0	...
8591039	  686.3	  531.1	 9453.0	...
8591040	  686.5	  531.2	 9452.0	...
8591041	  686.6	  531.1	 9450.0	...
8591042	  687.3	  530.8	 9448.0	...
8591043	  688.1	  530.9	 9448.0	...
8591044	  688.8	  531.3	 9447.0	...
8591045	  688.7	  531.6	 9450.0	...
8591046	  688.6	  531.3	 9454.0	...
8591047	  688.6	  530.8	 9462.0	...
8591048	  688.6	  530.4	 9466.0	...
8591049	  688.6	  530.4	 9460.0	...
8591050	  688.6	  530.5	 9448.0	...
8591051	  688.5	  530.9	 9449.0	...
8591052	  688.3	  531.2	 9460.0	...
8591053	  688.2	  531.5	 9470.0	...
8591054	  688.3	  531.9	 9469.0	...
MSG	8591055 0000 _ Number Off
8591055	  688.5	  532.2	 9469.0	...
8591056	  688.3	  531.8	 9470.0	...
8591057	  687.7	  531.0	 9472.0	...
8591058	  686.9	  529.5	 9473.0	...
8591059	  686.5	  528.9	 9473.0	...
8591060	  686.4	  529.2	 9473.0	...
8591061	  686.5	  530.2	 9473.0	...
8591062	  686.5	  530.5	 9473.0	...
8591063	  686.5	  529.9	 9473.0	...
8591064	  686.7	  529.3	 9473.0	...
8591065	  686.8	  529.3	 9473.0	...
8591066	  686.6	  529.4	 9473.0	...
8591067	  686.2	  529.8	 9474.0	...
8591068	  686.1	  530.2	 9475.0	...
8591069	  686.6	  530.6	 9475.0	...
8591070	  687.7	  530.4	 9472.0	...
8591071	  688.5	  530.2	 9469.0	...
8591072	  689.1	  529.8	 9468.0	...
8591073	  688.8	  529.7	 9466.0	...
8591074	  688.3	  529.5	 9464.0	...
8591075	  687.2	  529.5	 9464.0	...
8591076	  686.4	  529.3	 9465.0	...
8591077	  686.4	  529.9	 9467.0	...
8591078	  686.9	  530.4	 9470.0	...
8591079	  687.3	  530.8	 9474.0	...
8591080	  687.3	  530.6	 9478.0	...
8591081	  687.2	  530.4	 9478.0	...
8591082	  687.2	  530.3	 9480.0	...
8591083	  687.1	  530.2	 9482.0	...
8591084	  686.9	  530.4	 9483.0	...
8591085	  686.9	  530.7	 9483.0	...
8591086	  686.9	  530.5	 9484.0	...
8591087	  686.9	  530.0	 9483.0	...
8591088	  687.0	  529.3	 9483.0	...
8591089	  687.2	  529.2	 9481.0	...
8591090	  687.4	  529.2	 9482.0	...
8591091	  687.6	  530.0	 9483.0	...
8591092	  687.7	  530.8	 9484.0	...
8591093	  687.6	  530.5	 9482.0	...
8591094	  687.4	  529.4	 9479.0	...
8591095	  687.7	  528.3	 9475.0	...
8591096	  688.0	  528.3	 9475.0	...
8591097	  687.7	  528.4	 9476.0	...
8591098	  686.3	  527.6	 9490.0	...
8591099	  685.0	  526.7	 9504.0	...
8591100	  684.4	  525.8	 9514.0	...
8591101	  683.9	  525.4	 9513.0	...
8591102	  682.9	  524.6	 9516.0	...
8591103	  681.8	  523.8	 9519.0	...
8591104	  681.3	  523.0	 9520.0	...
8591105	  681.2	  522.1	 9516.0	...
8591106	  681.1	  521.2	 9514.0	...
8591107	  681.3	  520.8	 9515.0	...
8591108	  681.6	  520.6	 9516.0	...
8591109	  682.1	  520.2	 9519.0	...
8591110	  682.4	  519.9	 9527.0	...
8591111	  682.6	  519.7	 9534.0	...
8591112	  682.8	  519.4	 9532.0	...
8591113	  682.2	  518.6	 9526.0	...
8591114	  681.6	  517.8	 9519.0	...
8591115	  682.0	  516.9	 9514.0	...
8591116	  683.1	  516.7	 9510.0	...
8591117	  682.6	  516.7	 9520.0	...
8591118	  681.1	  516.8	 9529.0	...
8591119	  680.6	  516.8	 9538.0	...
8591120	  681.8	  516.6	 9534.0	...
8591121	  682.9	  516.4	 9534.0	...
8591122	  682.9	  516.3	 9535.0	...
8591123	  683.0	  515.8	 9538.0	...
8591124	  683.2	  515.3	 9541.0	...
8591125	  683.4	  515.0	 9543.0	...
8591126	  683.6	  515.2	 9542.0	...
8591127	  683.9	  515.2	 9541.0	...
8591128	  684.3	  515.4	 9541.0	...
8591129	  684.4	  515.7	 9548.0	...
8591130	  684.2	  516.2	 9554.0	...
8591131	  684.1	  516.5	 9560.0	...
8591132	  684.4	  516.4	 9557.0	...
8591133	  684.5	  516.0	 9553.0	...
8591134	  684.0	  515.3	 9557.0	...
8591135	  683.5	  514.7	 9565.0	...
8591136	  683.2	  514.3	 9572.0	...
8591137	  683.4	  514.6	 9561.0	...
8591138	  684.4	  515.6	 9551.0	...
8591139	  685.2	  516.9	 9542.0	...
8591140	  685.9	  517.8	 9545.0	...
8591141	  685.8	  517.2	 9547.0	...
8591142	  685.6	  516.3	 9549.0	...
8591143	  685.5	  515.3	 9550.0	...
8591144	  685.8	  515.1	 9554.0	...
8591145	  685.9	  514.9	 9557.0	...
8591146	  686.1	  514.6	 9559.0	...
8591147	  686.0	  514.7	 9560.0	...
8591148	  686.3	  515.0	 9563.0	...
8591149	  686.7	  515.6	 9566.0	...
8591150	  687.1	  516.2	 9569.0	...
8591151	  687.0	  515.3	 9572.0	...
8591152	  686.0	  514.1	 9575.0	...
8591153	  684.9	  512.7	 9577.0	...
8591154	  684.2	  512.6	 9579.0	...
8591155	  684.5	  512.7	 9580.0	...
8591156	  684.8	  513.0	 9582.0	...
8591157	  684.9	  513.3	 9582.0	...
8591158	  685.0	  513.7	 9583.0	...
8591159	  685.0	  514.0	 9586.0	...
8591160	  684.9	  514.5	 9593.0	...
8591161	  684.9	  514.7	 9599.0	...
8591162	  684.7	  514.5	 9595.0	...
8591163	  684.4	  514.3	 9586.0	...
8591164	  684.5	  514.1	 9583.0	...
8591165	  685.1	  514.3	 9588.0	...
8591166	  685.6	  514.1	 9594.0	...
8591167	  685.2	  513.9	 9594.0	...
8591168	  684.7	  513.8	 9595.0	...
8591169	  684.2	  513.5	 9595.0	...
8591170	  684.1	  513.1	 9595.0	...
8591171	  684.0	  513.3	 9595.0	...
8591172	  684.6	  514.3	 9598.0	...
8591173	  684.7	  515.3	 9602.0	...
8591174	  684.6	  515.2	 9604.0	...
8591175	  684.0	  514.6	 9603.0	...
8591176	  684.0	  514.4	 9602.0	...
8591177	  684.1	  514.9	 9602.0	...
8591178	  684.3	  515.4	 9602.0	...
8591179	  684.4	  515.4	 9605.0	...
8591180	  684.4	  515.0	 9609.0	...
8591181	  684.2	  514.6	 9618.0	...
8591182	  684.1	  514.2	 9624.0	...
8591183	  684.7	  514.6	 9618.0	...
8591184	  685.3	  515.1	 9607.0	...
8591185	  685.9	  515.8	 9599.0	...
8591186	  686.0	  515.9	 9603.0	...
8591187	  686.3	  516.0	 9605.0	...
8591188	  686.5	  515.9	 9603.0	...
8591189	  687.0	  515.9	 9601.0	...
8591190	  687.2	  516.0	 9601.0	...
8591191	  687.3	  515.5	 9601.0	...
8591192	  686.8	  514.8	 9599.0	...
8591193	  686.4	  513.7	 9597.0	...
8591194	  686.7	  513.2	 9598.0	...
8591195	  687.0	  513.3	 9603.0	...
8591196	  687.4	  513.7	 9607.0	...
8591197	  687.4	  514.4	 9607.0	...
8591198	  687.5	  514.5	 9604.0	...
8591199	  687.5	  514.2	 9607.0	...
8591200	  687.3	  513.7	 9610.0	...
8591201	  686.7	  513.5	 9614.0	...
8591202	  686.2	  513.9	 9615.0	...
8591203	  685.8	  513.7	 9619.0	...
8591204	  685.6	  513.1	 9623.0	...
8591205	  685.4	  512.5	 9627.0	...
8591206	  685.1	  512.4	 9632.0	...
8591207	  684.9	  512.2	 9637.0	...
8591208	  685.2	  512.1	 9641.0	...
8591209	  685.5	  512.6	 9642.0	...
8591210	  685.7	  513.4	 9633.0	...
8591211	  685.7	  514.3	 9626.0	...
8591212	  686.0	  514.7	 9622.0	...
8591213	  686.2	  514.9	 9627.0	...
8591214	  686.4	  515.4	 9624.0	...
8591215	  687.0	  515.9	 9619.0	...
8591216	  687.5	  516.4	 9614.0	...
8591217	  687.8	  515.7	 9613.0	...
8591218	  687.5	  514.0	 9612.0	...
8591219	  687.3	  512.2	 9612.0	...
8591220	  687.5	  512.0	 9613.0	...
8591221	  687.7	  512.9	 9617.0	...
8591222	  687.9	  513.7	 9624.0	...
8591223	  688.0	  514.0	 9630.0	...
8591224	  688.0	  514.1	 9632.0	...
8591225	  687.7	  513.9	 9630.0	...
8591226	  687.4	  513.7	 9625.0	...
8591227	  687.3	  514.1	 9623.0	...
8591228	  687.2	  514.8	 9621.0	...
8591229	  687.0	  515.4	 9621.0	...
8591230	  687.6	  515.3	 9622.0	...
8591231	  688.2	  515.3	 9622.0	...
8591232	  688.8	  515.0	 9621.0	...
8591233	  688.6	  514.7	 9620.0	...
8591234	  688.3	  514.1	 9628.0	...
8591235	  688.2	  513.6	 9637.0	...
8591236	  688.2	  513.4	 9645.0	...
8591237	  688.5	  513.4	 9645.0	...
8591238	  688.5	  513.2	 9645.0	...
8591239	  688.3	  512.6	 9645.0	...
8591240	  688.4	  511.9	 9645.0	...
8591241	  688.4	  511.4	 9645.0	...
8591242	  688.0	  511.2	 9644.0	...
8591243	  687.3	  510.9	 9644.0	...
8591244	  687.0	  510.8	 9642.0	...
8591245	  687.4	  510.9	 9640.0	...
8591246	  687.7	  511.1	 9638.0	...
8591247	  687.6	  511.4	 9637.0	...
8591248	  687.9	  511.2	 9641.0	...
8591249	  688.3	  511.0	 9647.0	...
8591250	  688.8	  511.6	 9653.0	...
8591251	  688.9	  512.2	 9655.0	...
8591252	  689.0	  512.7	 9655.0	...
8591253	  688.8	  511.8	 9655.0	...
8591254	  688.7	  511.1	 9655.0	...
8591255	  688.4	  510.3	 9659.0	...
8591256	  688.2	  510.1	 9662.0	...
8591257	  688.2	  510.9	 9666.0	...
8591258	  688.5	  511.9	 9664.0	...
8591259	  688.7	  512.8	 9661.0	...
8591260	  688.8	  511.8	 9658.0	...
8591261	  688.7	  510.8	 9660.0	...
8591262	  688.8	  510.2	 9664.0	...
8591263	  689.2	  510.3	 9669.0	...
MSG	8591264 0000 _ Number On
8591264	  689.6	  510.5	 9669.0	...
8591265	  689.6	  511.0	 9667.0	...
8591266	  689.3	  511.6	 9669.0	...
8591267	  689.1	  511.6	 9671.0	...
8591268	  689.3	  511.1	 9674.0	...
8591269	  689.4	  510.6	 9672.0	...
8591270	  688.4	  510.8	 9671.0	...
8591271	  687.3	  511.2	 9671.0	...
8591272	  686.9	  511.5	 9675.0	...
8591273	  687.6	  511.6	 9681.0	...
8591274	  688.3	  511.6	 9684.0	...
8591275	  687.9	  512.2	 9686.0	...
8591276	  687.7	  512.8	 9689.0	...
8591277	  687.5	  511.8	 9693.0	...
8591278	  687.8	  510.1	 9688.0	...
8591279	  688.0	  509.1	 9681.0	...
8591280	  688.1	  509.7	 9673.0	...
8591281	  688.2	  510.2	 9672.0	...
8591282	  688.2	  510.1	 9673.0	...
8591283	  688.2	  510.0	 9675.0	...
8591284	  688.2	  509.7	 9681.0	...
8591285	  688.2	  509.4	 9690.0	...
8591286	  688.3	  508.8	 9697.0	...
8591287	  688.5	  508.6	 9700.0	...
8591288	  688.8	  508.9	 9694.0	...
8591289	  689.5	  509.9	 9689.0	...
8591290	  690.3	  510.9	 9684.0	...
8591291	  691.1	  511.4	 9683.0	...
8591292	  691.4	  510.9	 9687.0	...
8591293	  690.5	  510.1	 9698.0	...
8591294	  689.8	  508.9	 9709.0	...
8591295	  689.4	  508.1	 9716.0	...
8591296	  689.9	  507.2	 9716.0	...
8591297	  690.3	  506.7	 9712.0	...
8591298	  690.5	  507.5	 9702.0	...
8591299	  690.7	  508.7	 9692.0	...
8591300	  690.7	  509.9	 9687.0	...
8591301	  690.7	  510.5	 9686.0	...
8591302	  690.6	  511.2	 9685.0	...
8591303	  690.5	  511.9	 9684.0	...
8591304	  690.4	  511.8	 9692.0	...
8591305	  690.4	  511.6	 9699.0	...
8591306	  690.3	  510.4	 9705.0	...
8591307	  690.2	  509.3	 9704.0	...
8591308	  690.0	  508.4	 9705.0	...
8591309	  690.0	  508.4	 9708.0	...
8591310	  690.3	  508.6	 9707.0	...
8591311	  690.5	  508.8	 9702.0	...
8591312	  690.5	  509.1	 9695.0	...
8591313	  690.4	  509.4	 9691.0	...
8591314	  690.3	  509.8	 9694.0	...
8591315	  690.2	  510.2	 9700.0	...
8591316	  690.3	  510.4	 9705.0	...
8591317	  690.4	  510.5	 9704.0	...
8591318	  691.1	  510.3	 9700.0	...
8591319	  691.7	  509.9	 9697.0	...
8591320	  691.9	  509.6	 9695.0	...
8591321	  691.4	  509.4	 9699.0	...
8591322	  691.2	  509.4	 9702.0	...
8591323	  691.2	  509.3	 9704.0	...
8591324	  691.2	  509.6	 9704.0	...
8591325	  691.3	  510.2	 9703.0	...
8591326	  691.7	  511.2	 9702.0	...
8591327	  691.5	  511.9	 9703.0	...
8591328	  691.0	  511.9	 9705.0	...
8591329	  690.6	  511.5	 9706.0	...
8591330	  690.8	  511.1	 9705.0	...
8591331	  691.1	  511.0	 9703.0	...
8591332	  691.2	  510.8	 9704.0	...
8591333	  691.2	  510.4	 9706.0	...
8591334	  691.0	  510.1	 9708.0	...
8591335	  690.7	  509.1	 9714.0	...
8591336	  690.5	  508.2	 9720.0	...
8591337	  690.3	  507.6	 9725.0	...
8591338	  690.3	  508.2	 9720.0	...
8591339	  690.5	  509.5	 9716.0	...
8591340	  690.9	  510.3	 9712.0	...
8591341	  691.4	  510.8	 9706.0	...
8591342	  691.8	  510.8	 9700.0	...
8591343	  691.6	  510.8	 9698.0	...
8591344	  691.4	  510.9	 9704.0	...
8591345	  691.2	  510.8	 9710.0	...
8591346	  691.4	  510.7	 9712.0	...
8591347	  691.6	  510.3	 9712.0	...
8591348	  691.7	  509.7	 9713.0	...
8591349	  691.4	  509.2	 9714.0	...
8591350	  691.2	  508.9	 9719.0	...
8591351	  691.1	  508.9	 9722.0	...
8591352	  691.1	  508.5	 9724.0	...
8591353	  691.1	  508.0	 9724.0	...
8591354	  691.1	  508.2	 9725.0	...
8591355	  691.1	  508.6	 9727.0	...
8591356	  690.7	  508.8	 9730.0	...
8591357	  690.2	  508.2	 9734.0	...
8591358	  690.0	  508.2	 9733.0	...
8591359	  690.6	  508.6	 9725.0	...
8591360	  691.2	  509.1	 9718.0	...
8591361	  691.4	  509.6	 9714.0	...
8591362	  691.2	  509.9	 9715.0	...
8591363	  691.0	  510.1	 9714.0	...
8591364	  690.8	  510.1	 9713.0	...
8591365	  690.8	  510.2	 9713.0	...
8591366	  690.7	  510.2	 9714.0	...
8591367	  690.5	  510.6	 9716.0	...
8591368	  690.2	  510.9	 9717.0	...
8591369	  690.1	  511.3	 9715.0	...
8591370	  690.2	  511.2	 9713.0	...
8591371	  690.5	  511.2	 9711.0	...
8591372	  690.8	  511.1	 9711.0	...
8591373	  690.8	  511.1	 9711.0	...
8591374	  690.9	  511.1	 9712.0	...
8591375	  691.0	  511.1	 9716.0	...
8591376	  691.2	  511.3	 9720.0	...
8591377	  690.9	  511.8	 9724.0	...
8591378	  690.7	  512.2	 9723.0	...
8591379	  691.1	  512.2	 9722.0	...
8591380	  691.4	  511.4	 9723.0	...
8591381	  691.8	  510.5	 9725.0	...
8591382	  691.7	  510.3	 9724.0	...
8591383	  691.6	  510.7	 9722.0	...
8591384	  691.2	  511.2	 9727.0	...
8591385	  690.9	  511.2	 9734.0	...
8591386	  690.8	  511.2	 9740.0	...
8591387	  690.8	  511.3	 9738.0	...
8591388	  690.4	  511.4	 9738.0	...
8591389	  690.0	  511.5	 9738.0	...
8591390	  689.7	  511.4	 9738.0	...
8591391	  689.8	  511.2	 9736.0	...
8591392	  689.9	  511.0	 9731.0	...
8591393	  690.2	  511.6	 9725.0	...
8591394	  690.4	  512.2	 9719.0	...
8591395	  690.6	  511.9	 9717.0	...
8591396	  690.3	  511.1	 9715.0	...
8591397	  690.0	  510.3	 9713.0	...
8591398	  689.9	  510.2	 9712.0	...
8591399	  689.6	  510.3	 9721.0	...
8591400	  689.4	  510.5	 9731.0	...
8591401	  689.7	  510.6	 9741.0	...
8591402	  690.4	  510.8	 9730.0	...
8591403	  691.2	  510.9	 9717.0	...
8591404	  691.4	  511.1	 9705.0	...
8591405	  690.9	  511.0	 9704.0	...
8591406	  690.3	  511.0	 9704.0	...
8591407	  689.8	  511.0	 9708.0	...
8591408	  690.7	  510.8	 9714.0	...
8591409	  691.6	  510.8	 9720.0	...
8591410	  691.6	  510.4	 9723.0	...
8591411	  690.7	  510.2	 9726.0	...
8591412	  689.7	  509.9	 9734.0	...
8591413	  689.7	  509.8	 9739.0	...
8591414	  689.9	  509.6	 9743.0	...
8591415	  690.2	  510.6	 9742.0	...
8591416	  690.6	  511.8	 9734.0	...
8591417	  690.8	  512.5	 9726.0	...
8591418	  691.0	  511.4	 9719.0	...
8591419	  691.1	  510.4	 9728.0	...
8591420	  691.1	  509.5	 9737.0	...
8591421	  690.9	  509.4	 9744.0	...
8591422	  690.3	  509.5	 9738.0	...
8591423	  689.8	  509.7	 9735.0	...
8591424	  689.4	  509.8	 9734.0	...
8591425	  689.1	  509.9	 9734.0	...
8591426	  688.7	  509.8	 9732.0	...
8591427	  688.4	  509.8	 9726.0	...
8591428	  689.2	  509.9	 9723.0	...
8591429	  690.1	  510.5	 9721.0	...
8591430	  691.0	  510.8	 9721.0	...
8591431	  690.7	  510.8	 9717.0	...
8591432	  690.3	  511.7	 9714.0	...
8591433	  689.9	  512.8	 9711.0	...
8591434	  690.4	  513.5	 9709.0	...
8591435	  690.7	  512.3	 9707.0	...
8591436	  690.7	  511.1	 9717.0	...
8591437	  689.9	  510.3	 9727.0	...
8591438	  689.1	  510.4	 9734.0	...
8591439	  688.8	  510.4	 9729.0	...
8591440	  689.1	  510.3	 9724.0	...
8591441	  689.5	  510.2	 9721.0	...
8591442	  689.5	  510.2	 9720.0	...
8591443	  689.3	  511.0	 9719.0	...
8591444	  689.1	  511.7	 9720.0	...
8591445	  688.5	  512.5	 9720.0	...
8591446	  687.9	  512.9	 9716.0	...
8591447	  688.3	  513.4	 9711.0	...
8591448	  689.3	  513.8	 9707.0	...
8591449	  689.9	  513.1	 9714.0	...
8591450	  689.4	  512.4	 9722.0	...
8591451	  689.0	  511.6	 9728.0	...
8591452	  688.9	  511.5	 9727.0	...
8591453	  688.5	  511.3	 9725.0	...
8591454	  688.2	  511.6	 9725.0	...
8591455	  688.0	  512.0	 9722.0	...
8591456	  688.0	  512.1	 9719.0	...
8591457	  688.0	  511.7	 9715.0	...
8591458	  687.9	  511.1	 9713.0	...
8591459	  687.9	  511.3	 9713.0	...
8591460	  688.0	  512.1	 9715.0	...
8591461	  688.3	  513.0	 9713.0	...
8591462	  688.5	  513.0	 9710.0	...
8591463	  688.8	  512.5	 9707.0	...
8591464	  688.9	  512.0	 9708.0	...
8591465	  689.1	  511.8	 9709.0	...
8591466	  689.0	  511.7	 9710.0	...
8591467	  688.3	  511.7	 9713.0	...
8591468	  687.3	  512.2	 9717.0	...
8591469	  686.3	  512.8	 9722.0	...
8591470	  686.1	  513.2	 9725.0	...
8591471	  686.5	  513.1	 9726.0	...
8591472	  687.0	  512.9	 9725.0	...
8591473	  687.1	  512.9	 9724.0	...
8591474	  687.0	  513.5	 9720.0	...
8591475	  687.0	  514.1	 9716.0	...
8591476	  687.3	  514.8	 9714.0	...
8591477	  687.5	  515.2	 9714.0	...
8591478	  687.4	  515.6	 9714.0	...
8591479	  687.3	  515.6	 9713.0	...
8591480	  687.1	  514.8	 9712.0	...
8591481	  686.6	  513.6	 9712.0	...
8591482	  686.3	  513.0	 9713.0	...
8591483	  686.0	  513.0	 9714.0	...
8591484	  686.2	  513.4	 9714.0	...
8591485	  685.8	  513.0	 9714.0	...
8591486	  685.3	  512.7	 9715.0	...
8591487	  685.8	  512.5	 9716.0	...
8591488	  686.9	  512.5	 9720.0	...
8591489	  687.8	  512.4	 9723.0	...
8591490	  687.7	  512.9	 9718.0	...
8591491	  687.6	  513.5	 9711.0	...
8591492	  686.7	  514.3	 9710.0	...
8591493	  685.7	  514.9	 9717.0	...
8591494	  685.5	  515.4	 9723.0	...
8591495	  686.3	  515.9	 9721.0	...
8591496	  686.8	  514.4	 9719.0	...
8591497	  686.5	  513.0	 9717.0	...
8591498	  686.1	  511.8	 9720.0	...
8591499	  685.9	  512.4	 9722.0	...
8591500	  686.3	  513.5	 9723.0	...
8591501	  687.0	  514.5	 9720.0	...
8591502	  687.7	  515.0	 9717.0	...
8591503	  687.3	  515.0	 9715.0	...
8591504	  686.8	  515.1	 9714.0	...
8591505	  685.9	  515.3	 9723.0	...
8591506	  685.6	  515.2	 9733.0	...
8591507	  685.3	  515.1	 9735.0	...
8591508	  685.2	  514.3	 9728.0	...
8591509	  685.1	  514.0	 9718.0	...
8591510	  685.7	  513.5	 9716.0	...
8591511	  686.3	  513.7	 9714.0	...
8591512	  687.0	  513.7	 9711.0	...
8591513	  687.0	  513.9	 9706.0	...
8591514	  687.0	  514.1	 9705.0	...
8591515	  686.9	  514.1	 9709.0	...
8591516	  686.6	  514.1	 9713.0	...
8591517	  686.4	  514.2	 9715.0	...
8591518	  686.2	  513.6	 9718.0	...
8591519	  685.3	  513.1	 9724.0	...
8591520	  684.6	  512.7	 9727.0	...
8591521	  684.0	  512.9	 9728.0	...
8591522	  683.9	  512.9	 9727.0	...
8591523	  683.5	  512.7	 9724.0	...
8591524	  683.2	  512.8	 9720.0	...
8591525	  683.9	  513.4	 9716.0	...
8591526	  684.6	  514.0	 9714.0	...
8591527	  685.2	  514.3	 9708.0	...
8591528	  686.2	  513.9	 9696.0	...
8591529	  687.1	  513.4	 9684.0	...
8591530	  687.6	  512.9	 9678.0	...
8591531	  687.0	  512.9	 9685.0	...
8591532	  686.5	  513.4	 9690.0	...
8591533	  686.4	  513.9	 9695.0	...
8591534	  686.5	  514.7	 9687.0	...
8591535	  686.4	  514.8	 9682.0	...
8591536	  685.6	  515.2	 9676.0	...
8591537	  685.0	  515.4	 9677.0	...
8591538	  684.6	  515.6	 9690.0	...
8591539	  685.0	  515.1	 9703.0	...
8591540	  685.0	  514.5	 9704.0	...
8591541	  684.8	  514.0	 9692.0	...
8591542	  684.6	  514.0	 9680.0	...
8591543	  684.6	  514.7	 9678.0	...
8591544	  684.6	  515.4	 9682.0	...
8591545	  684.6	  516.0	 9687.0	...
8591546	  684.6	  515.7	 9692.0	...
8591547	  684.5	  515.6	 9693.0	...
8591548	  685.4	  515.7	 9693.0	...
8591549	  686.5	  516.5	 9685.0	...
8591550	  687.6	  517.1	 9677.0	...
8591551	  687.7	  516.5	 9670.0	...
8591552	  686.6	  515.4	 9679.0	...
8591553	  685.5	  514.3	 9688.0	...
8591554	  684.4	  514.3	 9696.0	...
8591555	  685.1	  514.3	 9696.0	...
8591556	  685.7	  514.1	 9695.0	...
8591557	  685.5	  513.7	 9694.0	...
8591558	  684.7	  513.1	 9690.0	...
8591559	  684.5	  513.1	 9684.0	...
8591560	  685.2	  513.3	 9679.0	...
8591561	  685.1	  513.6	 9675.0	...
8591562	  684.4	  514.1	 9674.0	...
8591563	  683.7	  514.1	 9672.0	...
8591564	  683.8	  514.0	 9679.0	...
8591565	  684.0	  514.3	 9686.0	...
8591566	  684.9	  514.8	 9695.0	...
8591567	  685.7	  515.2	 9696.0	...
MSG	8591568 0000 _ Number Off
8591568	  686.2	  515.1	 9690.0	...
8591569	  686.1	  515.1	 9684.0	...
8591570	  685.9	  514.4	 9677.0	...
8591571	  686.0	  513.7	 9684.0	...
8591572	  685.8	  512.7	 9691.0	...
8591573	  684.7	  512.5	 9698.0	...
8591574	  683.8	  513.1	 9693.0	...
8591575	  682.9	  514.2	 9688.0	...
8591576	  682.9	  515.1	 9681.0	...
8591577	  683.7	  515.0	 9679.0	...
8591578	  684.5	  514.5	 9677.0	...
8591579	  685.3	  514.0	 9681.0	...
8591580	  685.2	  513.9	 9686.0	...
8591581	  684.7	  514.1	 9691.0	...
8591582	  684.4	  514.9	 9691.0	...
8591583	  685.0	  515.9	 9684.0	...
8591584	  686.5	  517.1	 9676.0	...
8591585	  687.9	  517.6	 9670.0	...
8591586	  687.2	  516.7	 9676.0	...
8591587	  686.0	  515.8	 9681.0	...
8591588	  685.5	  515.1	 9686.0	...
8591589	  686.3	  515.6	 9689.0	...
8591590	  687.0	  515.7	 9691.0	...
8591591	  687.1	  515.6	 9690.0	...
8591592	  687.5	  515.3	 9685.0	...
8591593	  687.8	  515.1	 9679.0	...
8591594	  688.2	  515.0	 9679.0	...
8591595	  688.4	  515.1	 9681.0	...
8591596	  687.0	  515.4	 9685.0	...
8591597	  685.3	  515.6	 9688.0	...
8591598	  684.9	  515.7	 9686.0	...
8591599	  686.3	  515.3	 9682.0	...
8591600	  687.5	  514.9	 9679.0	...
8591601	  687.5	  514.7	 9676.0	...
8591602	  687.4	  514.6	 9674.0	...
8591603	  686.8	  514.2	 9678.0	...
8591604	  686.1	  513.7	 9685.0	...
8591605	  685.5	  514.5	 9691.0	...
8591606	  685.5	  515.6	 9691.0	...
8591607	  685.6	  516.9	 9690.0	...
8591608	  685.6	  517.0	 9690.0	...
8591609	  685.6	  516.8	 9688.0	...
8591610	  685.1	  516.6	 9686.0	...
8591611	  684.1	  516.5	 9685.0	...
8591612	  683.1	  516.5	 9686.0	...
8591613	  682.2	  516.4	 9688.0	...
8591614	  680.7	  515.1	 9692.0	...
8591615	  678.7	  514.0	 9697.0	...
8591616	  676.4	  513.8	 9702.0	...
8591617	  675.2	  514.6	 9704.0	...
8591618	  674.2	  515.5	 9707.0	...
8591619	  673.6	  515.0	 9711.0	...
8591620	  672.9	  514.4	 9712.0	...
8591621	  672.7	  513.7	 9712.0	...
8591622	  672.3	  513.5	 9709.0	...
8591623	  671.8	  513.6	 9707.0	...
8591624	  671.4	  513.9	 9704.0	...
8591625	  671.9	  514.2	 9702.0	...
8591626	  672.6	  514.3	 9701.0	...
8591627	  673.7	  514.2	 9700.0	...
8591628	  674.1	  514.0	 9697.0	...
8591629	  674.6	  513.7	 9694.0	...
8591630	  674.5	  513.4	 9693.0	...
8591631	  674.7	  513.4	 9695.0	...
8591632	  674.9	  513.4	 9700.0	...
8591633	  675.3	  513.6	 9702.0	...
8591634	  675.4	  513.6	 9699.0	...
8591635	  675.7	  513.7	 9691.0	...
8591636	  675.7	  513.7	 9683.0	...
8591637	  675.6	  514.5	 9678.0	...
8591638	  675.7	  514.8	 9677.0	...
8591639	  676.0	  514.8	 9683.0	...
8591640	  676.3	  514.2	 9692.0	...
8591641	  676.5	  514.0	 9701.0	...
8591642	  676.7	  513.9	 9703.0	...
8591643	  677.5	  513.6	 9704.0	...
8591644	  678.4	  513.3	 9700.0	...
8591645	  679.0	  513.1	 9695.0	...
8591646	  678.9	  512.9	 9691.0	...
8591647	  678.3	  512.7	 9694.0	...
8591648	  677.6	  513.0	 9697.0	...
8591649	  676.9	  513.5	 9699.0	...
8591650	  676.9	  513.3	 9699.0	...
8591651	  677.0	  512.7	 9699.0	...
8591652	  677.2	  512.2	 9698.0	...
8591653	  677.3	  513.2	 9691.0	...
8591654	  677.6	  514.2	 9685.0	...
8591655	  677.9	  514.9	 9682.0	...
8591656	  677.8	  514.8	 9687.0	...
8591657	  677.8	  514.6	 9692.0	...
8591658	  677.8	  514.6	 9696.0	...
8591659	  677.6	  514.3	 9698.0	...
8591660	  677.4	  514.1	 9694.0	...
8591661	  677.9	  513.7	 9683.0	...
8591662	  678.6	  513.6	 9672.0	...
8591663	  679.1	  513.6	 9666.0	...
8591664	  678.5	  513.5	 9668.0	...
8591665	  678.1	  513.3	 9672.0	...
8591666	  677.6	  512.6	 9676.0	...
8591667	  677.5	  512.1	 9672.0	...
8591668	  677.4	  512.1	 9666.0	...
8591669	  677.3	  512.7	 9662.0	...
8591670	  677.2	  512.7	 9673.0	...
8591671	  677.2	  512.2	 9684.0	...
8591672	  677.4	  511.6	 9690.0	...
8591673	  677.6	  511.6	 9685.0	...
8591674	  677.7	  511.8	 9682.0	...
8591675	  677.8	  512.0	 9682.0	...
8591676	  677.5	  512.3	 9685.0	...
8591677	  677.1	  512.4	 9689.0	...
8591678	  676.8	  512.6	 9696.0	...
8591679	  676.9	  513.2	 9702.0	...
8591680	  677.2	  513.8	 9700.0	...
8591681	  677.6	  514.5	 9695.0	...
8591682	  677.9	  514.7	 9693.0	...
8591683	  678.0	  515.0	 9697.0	...
8591684	  678.0	  515.1	 9699.0	...
8591685	  678.3	  514.3	 9697.0	...
8591686	  678.9	  513.5	 9695.0	...
8591687	  680.0	  513.2	 9694.0	...
8591688	  680.8	  513.7	 9695.0	...
8591689	  680.7	  514.4	 9696.0	...
8591690	  679.7	  514.6	 9695.0	...
8591691	  678.7	  514.9	 9693.0	...
8591692	  678.2	  514.7	 9691.0	...
8591693	  678.1	  514.2	 9693.0	...
8591694	  678.1	  513.7	 9694.0	...
8591695	  678.2	  513.7	 9687.0	...
8591696	  678.6	  513.8	 9678.0	...
8591697	  679.0	  513.8	 9669.0	...
8591698	  679.2	  513.7	 9679.0	...
8591699	  678.9	  514.0	 9688.0	...
8591700	  678.6	  514.3	 9703.0	...
8591701	  678.4	  514.8	 9709.0	...
8591702	  678.3	  515.0	 9706.0	...
8591703	  678.1	  515.0	 9696.0	...
8591704	  678.6	  514.7	 9686.0	...
8591705	  679.2	  514.4	 9689.0	...
8591706	  679.0	  514.2	 9691.0	...
8591707	  678.3	  514.0	 9694.0	...
8591708	  677.5	  513.7	 9695.0	...
8591709	  677.6	  511.9	 9695.0	...
8591710	  677.6	  510.3	 9696.0	...
8591711	  677.7	  509.7	 9697.0	...
8591712	  677.9	  511.2	 9698.0	...
8591713	  678.1	  512.6	 9698.0	...
8591714	  678.3	  513.2	 9699.0	...
8591715	  678.4	  513.0	 9698.0	...
8591716	  678.5	  512.8	 9697.0	...
8591717	  678.5	  512.7	 9698.0	...
8591718	  678.6	  512.6	 9704.0	...
8591719	  678.5	  512.7	 9710.0	...
8591720	  677.7	  512.4	 9714.0	...
8591721	  676.8	  512.2	 9715.0	...
8591722	  676.3	  512.0	 9714.0	...
8591723	  676.4	  512.1	 9710.0	...
8591724	  676.2	  512.2	 9704.0	...
8591725	  675.8	  512.2	 9699.0	...
8591726	  675.6	  512.5	 9696.0	...
8591727	  675.6	  513.1	 9696.0	...
8591728	  675.7	  513.6	 9694.0	...
8591729	  675.5	  513.5	 9694.0	...
8591730	  675.2	  513.2	 9693.0	...
8591731	  675.9	  512.8	 9692.0	...
8591732	  676.9	  512.8	 9692.0	...
8591733	  677.9	  512.8	 9692.0	...
8591734	  677.9	  512.9	 9698.0	...
8591735	  678.2	  512.6	 9705.0	...
8591736	  678.5	  512.4	 9711.0	...
8591737	  678.1	  512.4	 9711.0	...
8591738	  677.4	  513.0	 9710.0	...
8591739	  676.8	  513.5	 9709.0	...
8591740	  677.0	  513.8	 9709.0	...
8591741	  677.1	  512.9	 9708.0	...
8591742	  677.1	  512.1	 9708.0	...
8591743	  676.9	  511.9	 9710.0	...
8591744	  676.8	  512.5	 9710.0	...
8591745	  676.6	  513.0	 9709.0	...
8591746	  676.5	  512.9	 9707.0	...
8591747	  676.4	  513.2	 9705.0	...
8591748	  676.3	  513.6	 9704.0	...
8591749	  676.3	  514.1	 9701.0	...
8591750	  676.5	  514.2	 9698.0	...
8591751	  676.8	  514.0	 9694.0	...
8591752	  677.4	  513.7	 9697.0	...
8591753	  677.8	  513.2	 9702.0	...
8591754	  677.6	  512.7	 9709.0	...
8591755	  676.9	  512.4	 9711.0	...
8591756	  677.1	  512.0	 9710.0	...
8591757	  677.8	  511.7	 9707.0	...
8591758	  678.6	  511.5	 9704.0	...
8591759	  678.6	  511.9	 9704.0	...
8591760	  678.4	  512.3	 9703.0	...
8591761	  678.1	  512.6	 9702.0	...
8591762	  677.7	  512.6	 9705.0	...
8591763	  677.6	  512.8	 9709.0	...
8591764	  677.5	  512.9	 9713.0	...
8591765	  677.5	  512.9	 9713.0	...
8591766	  677.3	  513.6	 9715.0	...
8591767	  677.2	  514.2	 9718.0	...
8591768	  677.0	  513.6	 9721.0	...
8591769	  677.0	  512.3	 9722.0	...
8591770	  677.9	  511.3	 9723.0	...
8591771	  678.8	  513.0	 9717.0	...
8591772	  679.6	  514.7	 9710.0	...
8591773	  679.2	  514.4	 9703.0	...
8591774	  678.7	  512.7	 9703.0	...
8591775	  678.5	  511.5	 9698.0	...
8591776	  678.8	  512.7	 9693.0	...
8591777	  679.3	  513.8	 9693.0	...
8591778	  679.7	  514.0	 9700.0	...
8591779	  679.7	  513.8	 9710.0	...
MSG	8591780 0000 _ Number On
8591780	  679.6	  513.8	 9715.0	...
8591781	  679.9	  513.9	 9718.0	...
8591782	  680.2	  513.8	 9716.0	...
8591783	  680.5	  513.7	 9714.0	...
8591784	  680.1	  513.7	 9716.0	...
8591785	  679.6	  513.9	 9716.0	...
8591786	  679.2	  514.1	 9717.0	...
8591787	  678.9	  513.2	 9716.0	...
8591788	  678.8	  512.3	 9715.0	...
8591789	  679.4	  512.4	 9713.0	...
8591790	  680.0	  513.5	 9711.0	...
8591791	  680.1	  514.5	 9710.0	...
8591792	  679.4	  513.9	 9717.0	...
8591793	  678.8	  513.4	 9723.0	...
8591794	  678.6	  512.5	 9731.0	...
8591795	  678.2	  512.2	 9732.0	...
8591796	  677.8	  512.0	 9734.0	...
8591797	  677.5	  512.3	 9736.0	...
8591798	  677.4	  512.5	 9737.0	...
8591799	  678.3	  512.5	 9738.0	...
8591800	  679.3	  512.3	 9737.0	...
8591801	  680.1	  511.3	 9735.0	...
8591802	  679.8	  510.5	 9732.0	...
8591803	  679.3	  509.6	 9729.0	...
8591804	  678.8	  510.1	 9728.0	...
8591805	  678.5	  510.5	 9730.0	...
8591806	  678.4	  510.8	 9731.0	...
8591807	  678.7	  510.9	 9733.0	...
8591808	  678.8	  511.1	 9735.0	...
8591809	  678.3	  510.7	 9738.0	...
8591810	  677.8	  510.1	 9740.0	...
8591811	  676.8	  509.3	 9745.0	...
8591812	  676.4	  509.1	 9749.0	...
8591813	  675.9	  509.5	 9753.0	...
8591814	  675.9	  510.0	 9754.0	...
8591815	  676.6	  509.9	 9754.0	...
8591816	  677.4	  509.4	 9751.0	...
8591817	  678.4	  509.6	 9741.0	...
8591818	  678.7	  510.5	 9731.0	...
8591819	  679.0	  511.4	 9722.0	...
8591820	  679.2	  510.8	 9726.0	...
8591821	  679.4	  510.1	 9731.0	...
8591822	  679.9	  509.4	 9736.0	...
8591823	  680.1	  509.5	 9737.0	...
8591824	  679.3	  509.7	 9738.0	...
8591825	  678.2	  509.9	 9738.0	...
8591826	  677.3	  510.8	 9737.0	...
8591827	  677.5	  511.6	 9736.0	...
8591828	  677.6	  512.1	 9741.0	...
8591829	  677.5	  511.6	 9747.0	...
8591830	  677.5	  511.1	 9753.0	...
8591831	  677.5	  511.0	 9753.0	...
8591832	  677.5	  511.1	 9752.0	...
8591833	  677.5	  510.7	 9753.0	...
8591834	  677.4	  510.0	 9755.0	...
8591835	  677.1	  508.7	 9757.0	...
8591836	  676.8	  507.8	 9758.0	...
8591837	  676.6	  507.3	 9750.0	...
8591838	  676.7	  507.3	 9743.0	...
8591839	  676.5	  508.1	 9737.0	...
8591840	  676.2	  508.9	 9739.0	...
8591841	  676.1	  509.9	 9742.0	...
8591842	  676.3	  510.2	 9745.0	...
8591843	  676.8	  510.4	 9746.0	...
8591844	  677.1	  510.7	 9748.0	...
8591845	  677.5	  511.0	 9751.0	...
8591846	  677.7	  511.6	 9753.0	...
8591847	  677.8	  512.1	 9750.0	...
8591848	  678.0	  512.5	 9743.0	...
8591849	  677.8	  512.8	 9737.0	...
8591850	  677.0	  512.0	 9740.0	...
8591851	  676.1	  511.2	 9745.0	...
8591852	  675.9	  510.3	 9750.0	...
8591853	  676.2	  510.2	 9749.0	...
8591854	  676.7	  510.1	 9747.0	...
8591855	  677.2	  509.8	 9744.0	...
8591856	  677.5	  509.6	 9743.0	...
8591857	  677.7	  509.9	 9739.0	...
8591858	  677.6	  510.4	 9736.0	...
8591859	  677.8	  510.8	 9741.0	...
8591860	  677.9	  510.9	 9749.0	...
8591861	  677.7	  511.1	 9752.0	...
8591862	  677.4	  511.0	 9746.0	...
8591863	  677.0	  510.7	 9746.0	...
8591864	  677.0	  510.8	 9752.0	...
8591865	  677.0	  511.2	 9757.0	...
8591866	  677.2	  511.6	 9753.0	...
8591867	  677.4	  511.6	 9750.0	...
8591868	  677.4	  510.5	 9751.0	...
8591869	  677.3	  509.3	 9759.0	...
8591870	  677.2	  508.2	 9768.0	...
8591871	  677.1	  508.2	 9771.0	...
8591872	  677.3	  508.5	 9761.0	...
8591873	  677.5	  509.1	 9752.0	...
8591874	  677.0	  509.7	 9754.0	...
8591875	  676.3	  510.1	 9763.0	...
8591876	  676.2	  510.0	 9773.0	...
8591877	  676.8	  510.2	 9774.0	...
8591878	  677.6	  510.3	 9767.0	...
8591879	  678.5	  510.5	 9759.0	...
8591880	  679.3	  510.3	 9753.0	...
8591881	  679.0	  510.0	 9755.0	...
8591882	  678.3	  509.8	 9758.0	...
8591883	  678.0	  510.0	 9759.0	...
8591884	  678.7	  510.3	 9758.0	...
8591885	  678.9	  510.2	 9758.0	...
8591886	  678.6	  509.7	 9764.0	...
8591887	  678.3	  509.2	 9769.0	...
8591888	  678.4	  509.1	 9772.0	...
8591889	  678.5	  508.9	 9771.0	...
8591890	  678.8	  508.9	 9770.0	...
8591891	  678.8	  508.9	 9771.0	...
8591892	  678.5	  509.2	 9771.0	...
8591893	  678.0	  509.2	 9768.0	...
8591894	  677.8	  510.3	 9764.0	...
8591895	  677.9	  511.3	 9761.0	...
8591896	  678.0	  511.9	 9761.0	...
8591897	  677.8	  511.1	 9761.0	...
8591898	  677.5	  510.4	 9766.0	...
8591899	  677.2	  509.8	 9771.0	...
8591900	  677.0	  509.0	 9776.0	...
8591901	  676.9	  508.3	 9777.0	...
8591902	  676.8	  507.8	 9779.0	...
8591903	  676.7	  508.1	 9781.0	...
8591904	  676.6	  508.3	 9783.0	...
8591905	  677.4	  508.4	 9785.0	...
8591906	  678.2	  508.1	 9788.0	...
8591907	  677.9	  507.5	 9794.0	...
8591908	  676.7	  507.1	 9795.0	...
8591909	  675.6	  507.0	 9796.0	...
8591910	  675.6	  507.2	 9793.0	...
8591911	  675.9	  508.0	 9793.0	...
8591912	  677.0	  508.5	 9791.0	...
8591913	  678.0	  508.8	 9791.0	...
8591914	  679.1	  508.2	 9792.0	...
8591915	  679.4	  507.6	 9796.0	...
8591916	  679.4	  506.9	 9802.0	...
8591917	  679.0	  506.5	 9809.0	...
8591918	  678.6	  506.2	 9809.0	...
8591919	  678.0	  506.4	 9807.0	...
8591920	  677.9	  506.7	 9804.0	...
8591921	  678.2	  506.9	 9802.0	...
8591922	  679.0	  506.9	 9797.0	...
8591923	  679.3	  507.1	 9794.0	...
8591924	  678.9	  507.6	 9792.0	...
8591925	  678.6	  508.3	 9793.0	...
8591926	  677.9	  509.0	 9794.0	...
8591927	  677.6	  508.6	 9795.0	...
8591928	  677.6	  507.2	 9796.0	...
8591929	  677.8	  505.8	 9794.0	...
8591930	  678.3	  506.6	 9790.0	...
8591931	  678.5	  507.9	 9787.0	...
8591932	  678.8	  508.7	 9790.0	...
8591933	  678.8	  507.9	 9793.0	...
8591934	  679.1	  507.1	 9799.0	...
8591935	  679.6	  507.2	 9801.0	...
8591936	  680.1	  507.7	 9802.0	...
8591937	  680.2	  508.3	 9799.0	...
8591938	  679.9	  508.4	 9797.0	...
8591939	  679.6	  508.2	 9796.0	...
8591940	  679.1	  507.8	 9796.0	...
8591941	  679.0	  507.2	 9800.0	...
8591942	  679.1	  506.7	 9802.0	...
8591943	  679.3	  506.4	 9805.0	...
8591944	  679.6	  506.2	 9805.0	...
8591945	  679.8	  506.8	 9805.0	...
8591946	  679.9	  507.3	 9806.0	...
8591947	  679.8	  507.1	 9807.0	...
8591948	  679.6	  506.8	 9813.0	...
8591949	  679.5	  506.4	 9820.0	...
8591950	  679.3	  506.5	 9826.0	...
8591951	  679.6	  506.2	 9823.0	...
8591952	  680.0	  505.8	 9821.0	...
8591953	  680.5	  505.8	 9819.0	...
8591954	  680.6	  505.9	 9820.0	...
8591955	  680.2	  505.7	 9825.0	...
8591956	  679.9	  505.5	 9830.0	...
8591957	  679.7	  505.7	 9834.0	...
8591958	  679.9	  506.2	 9830.0	...
8591959	  679.9	  506.1	 9825.0	...
8591960	  679.8	  505.6	 9820.0	...
8591961	  679.7	  504.9	 9821.0	...
8591962	  679.9	  504.8	 9819.0	...
8591963	  680.1	  504.8	 9817.0	...
8591964	  680.3	  505.0	 9818.0	...
8591965	  680.5	  505.3	 9821.0	...
8591966	  680.6	  505.4	 9825.0	...
8591967	  680.2	  505.4	 9827.0	...
8591968	  679.8	  505.6	 9829.0	...
8591969	  679.3	  505.7	 9830.0	...
8591970	  678.9	  506.0	 9831.0	...
8591971	  678.4	  506.2	 9829.0	...
8591972	  677.9	  506.2	 9823.0	...
8591973	  677.9	  506.0	 9818.0	...
8591974	  677.9	  505.7	 9819.0	...
8591975	  677.9	  505.8	 9824.0	...
8591976	  677.9	  505.8	 9828.0	...
8591977	  678.3	  505.2	 9826.0	...
8591978	  678.8	  504.5	 9820.0	...
8591979	  677.9	  503.9	 9832.0	...
8591980	  676.6	  504.1	 9848.0	...
8591981	  676.1	  504.2	 9857.0	...
8591982	  676.8	  503.8	 9848.0	...
8591983	  677.8	  503.3	 9839.0	...
8591984	  677.9	  503.0	 9838.0	...
8591985	  678.0	  503.1	 9837.0	...
8591986	  678.0	  503.4	 9836.0	...
8591987	  678.1	  505.2	 9836.0	...
8591988	  678.4	  507.1	 9832.0	...
8591989	  678.8	  508.1	 9829.0	...
8591990	  679.1	  507.1	 9828.0	...
8591991	  679.4	  506.6	 9832.0	...
8591992	  679.4	  506.5	 9834.0	...
8591993	  679.5	  506.0	 9836.0	...
8591994	  679.6	  505.1	 9837.0	...
8591995	  679.7	  504.2	 9837.0	...
8591996	  679.8	  504.1	 9837.0	...
8591997	  679.9	  504.1	 9837.0	...
8591998	  680.0	  503.9	 9836.0	...
8591999	  679.5	  503.8	 9835.0	...
8592000	  678.7	  503.8	 9838.0	...
8592001	  677.5	  504.0	 9847.0	...
8592002	  676.8	  504.4	 9853.0	...
8592003	  677.4	  504.7	 9851.0	...
8592004	  678.3	  505.0	 9845.0	...
8592005	  679.0	  505.1	 9842.0	...
8592006	  678.6	  505.2	 9843.0	...
8592007	  678.5	  504.9	 9846.0	...
8592008	  678.6	  504.3	 9849.0	...
8592009	  678.6	  503.4	 9851.0	...
8592010	  678.7	  502.8	 9851.0	...
8592011	  678.8	  502.6	 9851.0	...
8592012	  678.9	  502.9	 9850.0	...
8592013	  679.0	  503.1	 9849.0	...
8592014	  678.8	  503.2	 9852.0	...
8592015	  678.4	  503.6	 9856.0	...
8592016	  678.0	  504.0	 9859.0	...
8592017	  677.7	  504.4	 9858.0	...
8592018	  677.6	  504.5	 9858.0	...
8592019	  677.9	  504.8	 9860.0	...
8592020	  678.2	  505.0	 9862.0	...
8592021	  678.5	  505.0	 9862.0	...
8592022	  678.6	  504.9	 9861.0	...
8592023	  678.7	  504.8	 9860.0	...
8592024	  679.3	  504.8	 9858.0	...
8592025	  679.8	  504.9	 9856.0	...
8592026	  680.2	  504.9	 9854.0	...
8592027	  679.9	  504.2	 9859.0	...
8592028	  679.9	  503.5	 9865.0	...
8592029	  680.0	  503.6	 9872.0	...
8592030	  680.2	  504.3	 9871.0	...
8592031	  680.3	  504.9	 9870.0	...
8592032	  679.6	  505.1	 9869.0	...
8592033	  678.8	  505.3	 9871.0	...
8592034	  678.0	  505.0	 9872.0	...
8592035	  678.0	  504.6	 9872.0	...
8592036	  678.0	  504.1	 9871.0	...
8592037	  678.1	  503.6	 9871.0	...
8592038	  678.1	  503.1	 9871.0	...
8592039	  678.0	  502.7	 9871.0	...
8592040	  678.0	  502.9	 9869.0	...
8592041	  678.1	  503.1	 9867.0	...
8592042	  678.0	  503.1	 9866.0	...
8592043	  677.6	  503.2	 9866.0	...
8592044	  677.1	  503.5	 9864.0	...
8592045	  677.4	  503.7	 9861.0	...
8592046	  678.5	  503.9	 9857.0	...
8592047	  679.5	  503.9	 9854.0	...
8592048	  679.8	  503.9	 9851.0	...
8592049	  679.6	  503.8	 9853.0	...
8592050	  679.7	  503.6	 9854.0	...
8592051	  679.9	  503.5	 9856.0	...
8592052	  680.0	  503.6	 9856.0	...
8592053	  679.9	  503.9	 9858.0	...
8592054	  679.8	  504.2	 9862.0	...
8592055	  679.8	  503.5	 9865.0	...
8592056	  679.7	  502.8	 9869.0	...
8592057	  679.5	  502.1	 9871.0	...
8592058	  678.7	  502.7	 9869.0	...
8592059	  677.9	  503.1	 9868.0	...
8592060	  677.5	  503.4	 9872.0	...
8592061	  677.9	  503.5	 9878.0	...
8592062	  678.2	  503.6	 9885.0	...
8592063	  678.2	  503.8	 9887.0	...
8592064	  678.2	  503.6	 9886.0	...
8592065	  678.7	  503.2	 9885.0	...
8592066	  679.2	  503.0	 9885.0	...
8592067	  679.9	  503.1	 9885.0	...
8592068	  680.1	  503.3	 9884.0	...
8592069	  680.3	  503.9	 9880.0	...
8592070	  680.4	  504.3	 9875.0	...
8592071	  679.8	  504.7	 9876.0	...
8592072	  679.3	  504.5	 9880.0	...
8592073	  678.7	  504.3	 9884.0	...
8592074	  678.4	  504.1	 9882.0	...
8592075	  678.1	  504.4	 9879.0	...
8592076	  678.3	  504.6	 9877.0	...
8592077	  678.8	  504.9	 9878.0	...
8592078	  679.4	  504.3	 9879.0	...
8592079	  679.6	  503.7	 9881.0	...
8592080	  679.8	  503.0	 9881.0	...
8592081	  679.9	  503.0	 9880.0	...
8592082	  679.7	  503.1	 9878.0	...
MSG	8592083 0000 _ Number Off
8592083	  679.0	  503.0	 9876.0	...
8592084	  678.3	  502.9	 9882.0	...
8592085	  678.0	  502.8	 9889.0	...
8592086	  678.0	  502.8	 9895.0	...
8592087	  678.2	  502.8	 9893.0	...
8592088	  678.6	  502.9	 9892.0	...
8592089	  679.0	  503.1	 9893.0	...
8592090	  679.1	  503.3	 9894.0	...
8592091	  678.6	  503.4	 9896.0	...
8592092	  678.2	  503.4	 9898.0	...
8592093	  678.4	  503.4	 9893.0	...
8592094	  679.0	  503.6	 9885.0	...
8592095	  679.4	  503.6	 9876.0	...
8592096	  679.5	  503.5	 9878.0	...
8592097	  679.8	  503.3	 9882.0	...
8592098	  680.3	  503.3	 9886.0	...
8592099	  680.5	  503.2	 9886.0	...
8592100	  680.3	  503.0	 9882.0	...
8592101	  680.0	  502.7	 9878.0	...
8592102	  679.0	  502.4	 9883.0	...
8592103	  678.5	  502.2	 9891.0	...
8592104	  678.2	  502.7	 9899.0	...
8592105	  678.0	  503.3	 9899.0	...
8592106	  677.5	  503.7	 9900.0	...
8592107	  676.7	  503.5	 9908.0	...
8592108	  676.4	  503.2	 9916.0	...
8592109	  676.6	  502.7	 9920.0	...
8592110	  677.1	  502.2	 9916.0	...
8592111	  677.7	  501.6	 9914.0	...
8592112	  677.8	  501.6	 9916.0	...
8592113	  677.8	  501.5	 9919.0	...
8592114	  677.6	  501.2	 9926.0	...
8592115	  677.3	  500.8	 9931.0	...
8592116	  676.8	  500.5	 9933.0	...
8592117	  676.5	  500.5	 9930.0	...
8592118	  676.3	  501.0	 9927.0	...
8592119	  676.4	  501.3	 9927.0	...
8592120	  676.8	  501.2	 9922.0	...
8592121	  677.2	  501.1	 9917.0	...
8592122	  677.2	  501.1	 9912.0	...
8592123	  677.1	  501.3	 9920.0	...
8592124	  677.0	  501.6	 9929.0	...
8592125	  678.0	  501.8	 9939.0	...
8592126	  678.9	  501.0	 9940.0	...
8592127	  678.1	  500.3	 9949.0	...
8592128	  676.6	  499.2	 9957.0	...
8592129	  675.3	  499.1	 9962.0	...
8592130	  675.4	  498.9	 9959.0	...
8592131	  675.6	  499.3	 9956.0	...
8592132	  675.5	  499.8	 9954.0	...
8592133	  675.5	  500.1	 9950.0	...
8592134	  675.6	  499.5	 9946.0	...
8592135	  676.1	  498.8	 9943.0	...
8592136	  676.6	  498.0	 9941.0	...
8592137	  676.8	  497.8	 9940.0	...
8592138	  676.6	  498.6	 9939.0	...
8592139	  676.5	  499.5	 9944.0	...
8592140	  676.9	  499.8	 9950.0	...
8592141	  677.4	  499.3	 9955.0	...
8592142	  677.8	  498.7	 9955.0	...
8592143	  677.7	  498.8	 9955.0	...
8592144	  677.5	  498.9	 9955.0	...
8592145	  677.4	  499.0	 9957.0	...
8592146	  677.2	  499.0	 9958.0	...
8592147	  677.1	  498.9	 9959.0	...
8592148	  677.3	  498.7	 9952.0	...
8592149	  677.5	  498.6	 9946.0	...
8592150	  677.6	  498.7	 9940.0	...
8592151	  677.5	  498.7	 9939.0	...
8592152	  677.5	  498.7	 9942.0	...
8592153	  677.3	  498.6	 9944.0	...
8592154	  677.2	  498.5	 9945.0	...
8592155	  677.0	  498.5	 9944.0	...
8592156	  677.0	  498.6	 9948.0	...
8592157	  677.1	  498.7	 9953.0	...
8592158	  677.2	  499.0	 9958.0	...
8592159	  677.2	  499.6	 9956.0	...
8592160	  677.2	  499.9	 9954.0	...
8592161	  677.4	  499.7	 9950.0	...
8592162	  677.5	  499.3	 9948.0	...
8592163	  678.1	  499.0	 9947.0	...
8592164	  678.5	  498.6	 9948.0	...
8592165	  678.4	  498.4	 9949.0	...
8592166	  677.9	  498.4	 9952.0	...
8592167	  677.6	  498.6	 9954.0	...
8592168	  677.6	  498.7	 9956.0	...
8592169	  677.7	  498.7	 9958.0	...
8592170	  678.4	  498.7	 9959.0	...
8592171	  679.0	  498.4	 9959.0	...
8592172	  679.4	  498.2	 9957.0	...
8592173	  679.1	  498.1	 9955.0	...
8592174	  678.9	  497.9	 9953.0	...
8592175	  678.9	  497.7	 9952.0	...
8592176	  678.9	  497.6	 9951.0	...
8592177	  678.2	  497.8	 9950.0	...
8592178	  677.9	  497.9	 9955.0	...
8592179	  677.6	  498.5	 9961.0	...
8592180	  677.6	  499.1	 9966.0	...
8592181	  677.3	  499.8	 9966.0	...
8592182	  677.1	  499.7	 9962.0	...
8592183	  677.1	  499.6	 9958.0	...
8592184	  676.9	  499.6	 9953.0	...
8592185	  676.6	  499.7	 9951.0	...
8592186	  676.4	  500.0	 9946.0	...
8592187	  676.6	  500.3	 9944.0	...
8592188	  676.8	  500.6	 9952.0	...
8592189	  677.0	  500.7	 9962.0	...
8592190	  677.2	  500.6	 9971.0	...
8592191	  677.1	  500.6	 9969.0	...
8592192	  676.8	  499.4	 9967.0	...
8592193	  676.0	  498.4	 9965.0	...
8592194	  675.5	  497.3	 9965.0	...
8592195	  675.4	  498.1	 9960.0	...
8592196	  675.7	  498.9	 9954.0	...
8592197	  675.7	  499.2	 9947.0	...
8592198	  675.9	  498.5	 9945.0	...
8592199	  676.2	  498.5	 9945.0	...
8592200	  677.7	  499.4	 9944.0	...
8592201	  678.8	  500.2	 9942.0	...
8592202	  679.7	  500.1	 9940.0	...
8592203	  679.7	  499.5	 9940.0	...
8592204	  678.9	  499.2	 9939.0	...
8592205	  678.2	  499.2	 9938.0	...
8592206	  677.3	  499.0	 9947.0	...
8592207	  677.1	  498.7	 9957.0	...
8592208	  676.9	  497.8	 9967.0	...
8592209	  677.0	  497.2	 9966.0	...
8592210	  677.3	  497.0	 9964.0	...
8592211	  677.5	  497.3	 9963.0	...
8592212	  677.6	  496.9	 9961.0	...
8592213	  677.5	  496.3	 9960.0	...
8592214	  677.4	  497.4	 9959.0	...
8592215	  677.4	  499.2	 9954.0	...
8592216	  677.4	  500.5	 9949.0	...
8592217	  677.5	  499.9	 9945.0	...
8592218	  678.2	  499.2	 9948.0	...
8592219	  678.9	  499.0	 9950.0	...
8592220	  679.3	  499.0	 9952.0	...
8592221	  678.6	  499.1	 9952.0	...
8592222	  678.0	  498.8	 9958.0	...
8592223	  678.0	  498.4	 9966.0	...
8592224	  678.6	  498.1	 9974.0	...
8592225	  679.2	  498.3	 9962.0	...
8592226	  679.4	  498.3	 9949.0	...
8592227	  679.6	  498.3	 9935.0	...
8592228	  679.3	  498.3	 9934.0	...
8592229	  679.1	  498.8	 9935.0	...
8592230	  678.8	  499.1	 9942.0	...
8592231	  679.0	  499.3	 9949.0	...
8592232	  679.3	  498.9	 9953.0	...
8592233	  679.6	  498.5	 9953.0	...
8592234	  678.8	  498.2	 9953.0	...
8592235	  677.9	  498.1	 9955.0	...
8592236	  677.7	  498.3	 9956.0	...
8592237	  678.3	  498.5	 9955.0	...
8592238	  679.0	  498.4	 9953.0	...
8592239	  679.0	  498.1	 9949.0	...
8592240	  678.6	  497.8	 9946.0	...
8592241	  678.2	  497.7	 9947.0	...
8592242	  677.9	  497.7	 9950.0	...
8592243	  677.9	  497.4	 9952.0	...
8592244	  678.4	  496.6	 9953.0	...
8592245	  678.8	  495.7	 9954.0	...
8592246	  678.8	  496.3	 9958.0	...
8592247	  678.2	  497.4	 9963.0	...
8592248	  677.7	  498.4	 9968.0	...
8592249	  677.8	  498.3	 9970.0	...
8592250	  677.8	  497.6	 9972.0	...
8592251	  677.5	  497.1	 9975.0	...
8592252	  677.4	  496.3	 9983.0	...
8592253	  677.6	  496.0	 9990.0	...
8592254	  678.2	  495.8	 9988.0	...
8592255	  678.6	  496.1	 9981.0	...
8592256	  678.5	  496.6	 9976.0	...
8592257	  678.4	  497.0	 9978.0	...
8592258	  678.3	  497.1	 9982.0	...
8592259	  677.8	  496.9	 9983.0	...
8592260	  677.3	  496.7	 9983.0	...
8592261	  676.8	  496.5	 9986.0	...
8592262	  676.7	  496.5	 9988.0	...
8592263	  676.0	  496.5	 9987.0	...
8592264	  675.3	  496.6	 9982.0	...
8592265	  675.4	  496.7	 9977.0	...
8592266	  676.0	  496.7	 9977.0	...
8592267	  676.7	  496.8	 9976.0	...
8592268	  676.7	  497.0	 9979.0	...
8592269	  677.0	  497.4	 9984.0	...
8592270	  677.3	  497.6	 9989.0	...
8592271	  677.6	  497.9	 9989.0	...
8592272	  677.6	  497.8	 9989.0	...
8592273	  677.7	  497.2	 9988.0	...
8592274	  677.7	  496.7	 9988.0	...
8592275	  678.0	  496.9	 9987.0	...
8592276	  678.3	  497.6	 9990.0	...
8592277	  678.9	  497.7	 9992.0	...
8592278	  679.0	  497.0	 9989.0	...
8592279	  678.3	  496.5	 9984.0	...
8592280	  677.5	  496.9	 9979.0	...
8592281	  676.4	  497.2	 9979.0	...
8592282	  676.1	  497.3	 9981.0	...
8592283	  675.9	  497.1	 9988.0	...
8592284	  676.0	  496.9	 9995.0	...
8592285	  675.9	  497.0	10002.0	...
8592286	  675.7	  496.8	10005.0	...
8592287	  675.4	  496.2	10008.0	...
8592288	  675.4	  495.1	10010.0	...
8592289	  675.3	  494.4	10010.0	...
8592290	  675.3	  494.2	10005.0	...
8592291	  675.6	  494.4	 9999.0	...
8592292	  676.2	  495.0	 9995.0	...
8592293	  676.7	  495.5	 9994.0	...
8592294	  676.5	  494.6	 9996.0	...
MSG	8592295 0000 _ Number On
8592295	  676.0	  493.4	10002.0	...
8592296	  675.3	  492.6	10009.0	...
8592297	  675.1	  493.1	10014.0	...
8592298	  675.0	  493.7	10016.0	...
8592299	  675.0	  493.8	10015.0	...
8592300	  675.1	  493.9	10015.0	...
8592301	  676.1	  495.4	10008.0	...
8592302	  677.2	  497.0	10000.0	...
8592303	  677.3	  498.2	10003.0	...
8592304	  676.2	  497.5	10010.0	...
8592305	  675.2	  496.8	10018.0	...
8592306	  675.3	  496.4	10015.0	...
8592307	  675.8	  496.1	10008.0	...
8592308	  676.6	  495.5	10001.0	...
8592309	  677.3	  495.1	 9993.0	...
8592310	  677.2	  495.3	 9993.0	...
8592311	  676.9	  495.7	 9999.0	...
8592312	  676.6	  495.9	10004.0	...
8592313	  676.8	  496.0	10008.0	...
8592314	  676.9	  496.2	10007.0	...
8592315	  676.9	  496.6	10006.0	...
8592316	  677.2	  497.0	10004.0	...
8592317	  677.5	  497.5	10002.0	...
8592318	  677.6	  497.8	10000.0	...
8592319	  677.5	  497.8	10002.0	...
8592320	  677.3	  497.6	10004.0	...
8592321	  677.1	  497.4	10007.0	...
8592322	  676.9	  497.1	10013.0	...
8592323	  676.6	  496.3	10021.0	...
8592324	  676.6	  495.8	10027.0	...
8592325	  676.4	  495.3	10031.0	...
8592326	  676.2	  495.4	10033.0	...
8592327	  676.0	  494.6	10031.0	...
8592328	  675.5	  494.0	10026.0	...
8592329	  675.0	  493.3	10021.0	...
8592330	  675.2	  493.1	10019.0	...
8592331	  675.8	  493.5	10022.0	...
8592332	  676.4	  494.1	10024.0	...
8592333	  676.7	  495.0	10027.0	...
8592334	  676.8	  495.1	10027.0	...
8592335	  677.0	  495.3	10024.0	...
8592336	  677.0	  495.4	10022.0	...
8592337	  677.1	  495.7	10017.0	...
8592338	  677.1	  495.9	10015.0	...
8592339	  676.5	  496.3	10014.0	...
8592340	  675.9	  496.6	10016.0	...
8592341	  675.5	  496.2	10017.0	...
8592342	  675.9	  495.6	10016.0	...
8592343	  676.9	  495.0	10014.0	...
8592344	  677.6	  494.9	10014.0	...
8592345	  678.1	  495.6	10015.0	...
8592346	  678.2	  496.3	10012.0	...
8592347	  678.3	  497.0	10009.0	...
8592348	  678.0	  496.9	10005.0	...
8592349	  677.7	  496.9	10005.0	...
8592350	  678.0	  497.0	10004.0	...
8592351	  678.5	  496.7	10003.0	...
8592352	  678.9	  496.3	10002.0	...
8592353	  678.7	  496.4	10002.0	...
8592354	  678.4	  497.0	10001.0	...
8592355	  678.1	  497.3	10001.0	...
8592356	  677.8	  496.2	10000.0	...
8592357	  677.7	  495.1	 9999.0	...
8592358	  677.9	  494.1	10007.0	...
8592359	  678.3	  494.5	10012.0	...
8592360	  678.7	  494.7	10016.0	...
8592361	  678.8	  494.9	10017.0	...
8592362	  678.6	  494.8	10021.0	...
8592363	  678.5	  494.8	10027.0	...
8592364	  678.6	  494.8	10028.0	...
8592365	  678.5	  494.8	10024.0	...
8592366	  678.4	  494.8	10017.0	...
8592367	  678.3	  495.2	10009.0	...
8592368	  678.4	  496.0	10006.0	...
8592369	  678.5	  496.7	10007.0	...
8592370	  678.3	  497.4	10008.0	...
8592371	  678.2	  497.6	10008.0	...
8592372	  678.1	  497.1	10005.0	...
8592373	  678.9	  495.5	10003.0	...
8592374	  679.6	  493.9	10003.0	...
8592375	  680.1	  493.9	10006.0	...
8592376	  680.1	  494.7	10009.0	...
8592377	  680.5	  495.5	10008.0	...
8592378	  681.1	  495.0	10005.0	...
8592379	  680.8	  494.7	10001.0	...
8592380	  680.2	  494.4	10002.0	...
8592381	  679.8	  494.3	10004.0	...
8592382	  679.5	  494.3	10001.0	...
8592383	  679.3	  494.2	 9995.0	...
8592384	  679.0	  494.1	 9994.0	...
8592385	  678.7	  493.7	10001.0	...
8592386	  678.5	  493.4	10005.0	...
8592387	  678.6	  494.3	10000.0	...
8592388	  678.9	  495.3	 9994.0	...
8592389	  679.2	  495.6	 9998.0	...
8592390	  679.3	  494.6	10006.0	...
8592391	  679.4	  493.3	10014.0	...
8592392	  679.0	  492.8	10011.0	...
8592393	  678.3	  492.5	10009.0	...
8592394	  677.5	  492.2	10014.0	...
8592395	  677.2	  491.9	10020.0	...
8592396	  676.9	  491.6	10028.0	...
8592397	  676.8	  491.4	10028.0	...
8592398	  676.9	  491.2	10030.0	...
8592399	  676.9	  491.2	10031.0	...
8592400	  677.1	  491.3	10030.0	...
8592401	  677.2	  491.5	10028.0	...
8592402	  677.5	  492.2	10026.0	...
8592403	  677.0	  492.6	10025.0	...
8592404	  676.5	  492.6	10028.0	...
8592405	  675.9	  491.9	10031.0	...
8592406	  675.9	  492.5	10033.0	...
8592407	  676.1	  493.3	10031.0	...
8592408	  676.7	  494.3	10024.0	...
8592409	  677.2	  494.4	10017.0	...
8592410	  677.3	  494.6	10011.0	...
8592411	  677.0	  493.7	10016.0	...
8592412	  677.1	  492.7	10023.0	...
8592413	  677.4	  491.7	10029.0	...
8592414	  678.2	  491.5	10030.0	...
8592415	  678.5	  491.5	10030.0	...
8592416	  678.9	  491.4	10030.0	...
8592417	  679.2	  491.2	10028.0	...
8592418	  679.6	  490.9	10028.0	...
8592419	  679.8	  490.7	10029.0	...
8592420	  679.5	  490.9	10024.0	...
8592421	  679.3	  491.3	10012.0	...
8592422	  679.3	  491.8	10001.0	...
8592423	  678.8	  492.2	 9997.0	...
8592424	  678.3	  492.8	10002.0	...
8592425	  678.0	  493.2	10006.0	...
8592426	  678.4	  493.5	10008.0	...
8592427	  678.7	  493.4	10010.0	...
8592428	  678.8	  492.7	10015.0	...
8592429	  678.7	  492.1	10020.0	...
8592430	  678.4	  492.4	10025.0	...
8592431	  678.2	  493.2	10028.0	...
8592432	  678.0	  493.9	10029.0	...
8592433	  677.9	  493.6	10028.0	...
8592434	  677.7	  493.5	10020.0	...
8592435	  677.7	  493.7	10014.0	...
8592436	  677.6	  493.9	10008.0	...
8592437	  677.6	  493.9	10006.0	...
8592438	  677.9	  494.0	10005.0	...
8592439	  678.2	  494.1	10008.0	...
8592440	  678.6	  494.4	10017.0	...
8592441	  678.7	  494.4	10026.0	...
8592442	  678.4	  494.4	10036.0	...
8592443	  678.0	  493.6	10040.0	...
8592444	  677.6	  492.8	10037.0	...
8592445	  677.8	  492.1	10030.0	...
8592446	  677.9	  492.2	10020.0	...
8592447	  678.1	  492.7	10012.0	...
8592448	  678.3	  493.1	10004.0	...
8592449	  678.4	  493.3	10002.0	...
8592450	  678.4	  493.2	10004.0	...
8592451	  678.6	  493.1	10006.0	...
8592452	  678.9	  493.2	10007.0	...
8592453	  679.1	  493.0	10007.0	...
8592454	  679.2	  492.6	10005.0	...
8592455	  679.4	  492.7	 9997.0	...
8592456	  679.6	  493.1	 9991.0	...
8592457	  679.8	  493.6	 9985.0	...
8592458	  679.8	  493.6	 9985.0	...
8592459	  679.6	  492.5	 9985.0	...
8592460	  679.4	  491.4	 9988.0	...
8592461	  679.2	  490.7	 9992.0	...
8592462	  679.7	  490.8	 9997.0	...
8592463	  680.4	  491.0	 9998.0	...
8592464	  681.0	  490.8	10000.0	...
8592465	  681.0	  490.9	10002.0	...
8592466	  680.6	  491.3	10003.0	...
8592467	  679.4	  491.6	10004.0	...
8592468	  678.2	  491.9	10003.0	...
8592469	  678.2	  492.0	10003.0	...
8592470	  679.0	  491.8	10002.0	...
8592471	  679.7	  491.6	10002.0	...
8592472	  679.4	  491.3	10007.0	...
8592473	  679.3	  491.3	10008.0	...
8592474	  679.3	  491.3	10009.0	...
8592475	  678.7	  491.5	10014.0	...
8592476	  677.9	  491.5	10018.0	...
8592477	  677.1	  491.4	10017.0	...
8592478	  677.1	  491.4	10009.0	...
8592479	  677.2	  491.7	10011.0	...
8592480	  677.3	  492.1	10017.0	...
8592481	  677.7	  492.4	10022.0	...
8592482	  678.3	  492.8	10019.0	...
8592483	  678.7	  493.0	10016.0	...
8592484	  678.7	  492.8	10014.0	...
8592485	  678.5	  492.6	10015.0	...
8592486	  678.9	  492.7	10016.0	...
8592487	  679.4	  492.9	10016.0	...
8592488	  680.0	  492.9	10016.0	...
8592489	  680.1	  492.9	10017.0	...
8592490	  680.3	  492.6	10019.0	...
8592491	  680.3	  492.3	10021.0	...
8592492	  679.7	  492.7	10022.0	...
8592493	  679.0	  493.4	10020.0	...
8592494	  678.8	  494.0	10016.0	...
8592495	  679.9	  493.8	10004.0	...
8592496	  680.8	  493.4	 9995.0	...
8592497	  681.0	  493.1	 9989.0	...
8592498	  680.1	  492.5	 9995.0	...
8592499	  679.3	  492.1	10001.0	...
8592500	  679.7	  492.5	10006.0	...
8592501	  680.8	  493.3	10006.0	...
8592502	  681.8	  493.5	10011.0	...
8592503	  681.6	  493.0	10016.0	...
8592504	  681.3	  492.6	10007.0	...
8592505	  681.1	  493.1	 9994.0	...
8592506	  680.9	  493.5	 9982.0	...
8592507	  681.4	  493.8	 9984.0	...
8592508	  681.8	  493.9	 9986.0	...
8592509	  682.1	  494.1	 9987.0	...
8592510	  681.9	  494.4	 9988.0	...
8592511	  681.6	  494.7	 9990.0	...
8592512	  681.8	  494.8	 9987.0	...
8592513	  682.1	  494.7	 9984.0	...
8592514	  681.9	  494.4	 9986.0	...
8592515	  681.1	  493.8	 9992.0	...
8592516	  680.3	  493.2	 9998.0	...
8592517	  680.3	  492.7	 9997.0	...
8592518	  680.3	  492.4	10003.0	...
8592519	  680.3	  492.0	10008.0	...
8592520	  680.3	  492.0	10015.0	...
8592521	  680.2	  492.5	10016.0	...
8592522	  680.0	  493.0	10017.0	...
8592523	  679.4	  492.9	10016.0	...
8592524	  678.9	  492.2	10015.0	...
8592525	  678.3	  491.5	10012.0	...
8592526	  678.2	  491.2	10010.0	...
8592527	  678.2	  491.2	10008.0	...
8592528	  678.3	  491.1	10007.0	...
8592529	  678.4	  490.9	10005.0	...
8592530	  678.4	  490.8	10004.0	...
8592531	  678.3	  491.2	10004.0	...
8592532	  678.2	  491.4	10008.0	...
8592533	  678.1	  491.6	10012.0	...
8592534	  678.0	  491.4	10010.0	...
8592535	  677.4	  491.4	10004.0	...
8592536	  676.8	  491.4	 9998.0	...
8592537	  677.2	  491.4	 9997.0	...
8592538	  678.1	  491.3	10002.0	...
8592539	  678.8	  491.4	10007.0	...
8592540	  678.6	  491.7	10012.0	...
8592541	  678.1	  492.0	10017.0	...
8592542	  677.6	  492.0	10023.0	...
8592543	  677.2	  492.0	10026.0	...
8592544	  677.1	  491.9	10022.0	...
8592545	  677.0	  491.9	10019.0	...
8592546	  677.3	  491.9	10018.0	...
8592547	  677.5	  491.6	10020.0	...
8592548	  677.8	  491.2	10020.0	...
8592549	  677.3	  490.9	10019.0	...
8592550	  677.0	  490.8	10019.0	...
8592551	  676.7	  491.5	10018.0	...
8592552	  676.4	  492.2	10015.0	...
8592553	  676.0	  492.3	10015.0	...
8592554	  676.0	  491.8	10016.0	...
8592555	  676.2	  491.4	10017.0	...
8592556	  676.6	  491.7	10017.0	...
8592557	  677.0	  492.1	10018.0	...
8592558	  677.7	  491.7	10016.0	...
8592559	  678.2	  491.2	10013.0	...
8592560	  677.9	  490.8	10021.0	...
8592561	  677.2	  490.9	10032.0	...
8592562	  676.4	  491.0	10038.0	...
8592563	  676.4	  491.0	10031.0	...
8592564	  676.6	  491.0	10018.0	...
8592565	  676.9	  491.0	10011.0	...
8592566	  677.4	  491.1	10013.0	...
8592567	  677.3	  491.1	10020.0	...
8592568	  676.9	  491.3	10028.0	...
8592569	  676.3	  491.5	10032.0	...
8592570	  676.0	  491.6	10038.0	...
8592571	  675.9	  492.1	10045.0	...
8592572	  676.4	  492.6	10047.0	...
8592573	  677.0	  492.9	10047.0	...
8592574	  677.5	  492.6	10038.0	...
8592575	  677.7	  492.3	10029.0	...
8592576	  678.5	  492.5	10022.0	...
8592577	  679.3	  492.8	10024.0	...
8592578	  679.0	  492.5	10026.0	...
8592579	  678.4	  491.9	10027.0	...
8592580	  677.9	  491.4	10028.0	...
8592581	  678.1	  491.4	10029.0	...
8592582	  678.0	  491.3	10032.0	...
8592583	  677.7	  491.2	10033.0	...
8592584	  677.4	  491.3	10035.0	...
8592585	  677.1	  491.9	10035.0	...
8592586	  677.3	  492.3	10035.0	...
8592587	  677.6	  492.4	10034.0	...
8592588	  677.9	  492.1	10039.0	...
8592589	  677.7	  492.0	10043.0	...
8592590	  677.6	  492.2	10045.0	...
8592591	  678.1	  492.3	10039.0	...
8592592	  678.5	  492.0	10036.0	...
8592593	  679.2	  491.5	10036.0	...
8592594	  679.3	  491.1	10036.0	...
8592595	  679.0	  490.9	10036.0	...
8592596	  678.2	  490.8	10038.0	...
8592597	  677.5	  491.2	10039.0	...
MSG	8592598 0000 _ Number Off
8592598	  676.9	  491.9	10041.0	...
8592599	  676.7	  492.4	10039.0	...
8592600	  676.4	  492.3	10036.0	...
8592601	  676.3	  492.3	10039.0	...
8592602	  676.4	  492.3	10045.0	...
8592603	  676.6	  492.4	10051.0	...
8592604	  677.2	  492.3	10056.0	...
8592605	  677.7	  492.3	10059.0	...
8592606	  678.2	  492.2	10056.0	...
8592607	  678.2	  492.3	10049.0	...
8592608	  677.6	  492.5	10044.0	...
8592609	  676.9	  492.7	10046.0	...
8592610	  675.8	  492.5	10048.0	...
8592611	  675.4	  492.2	10046.0	...
8592612	  675.1	  492.0	10044.0	...
8592613	  675.2	  492.1	10045.0	...
8592614	  675.7	  492.2	10048.0	...
8592615	  676.5	  492.2	10050.0	...
8592616	  677.3	  492.2	10048.0	...
8592617	  677.9	  492.2	10043.0	...
8592618	  678.1	  492.2	10035.0	...
8592619	  678.3	  492.4	10029.0	...
8592620	  678.2	  492.7	10027.0	...
8592621	  677.4	  492.5	10038.0	...
8592622	  676.7	  491.9	10048.0	...
8592623	  676.1	  491.3	10059.0	...
8592624	  676.4	  491.2	10061.0	...
8592625	  676.6	  491.4	10060.0	...
8592626	  676.8	  491.7	10058.0	...
8592627	  677.4	  491.8	10052.0	...
8592628	  678.0	  491.8	10051.0	...
8592629	  678.5	  491.9	10049.0	...
8592630	  678.6	  492.1	10051.0	...
8592631	  678.7	  491.2	10050.0	...
8592632	  678.9	  490.1	10050.0	...
8592633	  677.8	  489.3	10053.0	...
8592634	  676.4	  489.3	10060.0	...
8592635	  675.3	  489.2	10067.0	...
8592636	  675.9	  489.3	10070.0	...
8592637	  676.5	  489.7	10069.0	...
8592638	  675.6	  490.3	10074.0	...
8592639	  674.5	  490.6	10079.0	...
8592640	  673.6	  490.8	10085.0	...
8592641	  673.8	  490.7	10087.0	...
8592642	  674.2	  491.2	10088.0	...
8592643	  675.4	  491.6	10081.0	...
8592644	  676.5	  491.0	10074.0	...
8592645	  677.4	  489.9	10069.0	...
8592646	  677.0	  488.9	10071.0	...
8592647	  676.7	  488.5	10073.0	...
8592648	  676.6	  488.2	10072.0	...
8592649	  676.1	  487.8	10079.0	...
8592650	  675.6	  487.6	10086.0	...
8592651	  675.2	  487.9	10086.0	...
8592652	  675.4	  489.1	10079.0	...
8592653	  675.7	  490.3	10072.0	...
8592654	  676.0	  490.7	10067.0	...
8592655	  676.1	  490.3	10062.0	...
8592656	  676.2	  489.9	10058.0	...
8592657	  676.2	  489.9	10061.0	...
8592658	  676.2	  489.9	10064.0	...
8592659	  677.0	  489.6	10065.0	...
8592660	  677.7	  489.4	10064.0	...
8592661	  678.6	  489.9	10064.0	...
8592662	  678.7	  490.6	10064.0	...
8592663	  678.8	  491.4	10064.0	...
8592664	  678.8	  491.5	10065.0	...
8592665	  679.2	  491.6	10066.0	...
8592666	  679.6	  491.7	10062.0	...
8592667	  678.7	  491.7	10057.0	...
8592668	  677.4	  491.2	10050.0	...
8592669	  676.3	  490.7	10048.0	...
8592670	  676.4	  490.2	10049.0	...
8592671	  676.6	  489.8	10061.0	...
8592672	  676.8	  489.4	10073.0	...
8592673	  677.0	  488.5	10086.0	...
8592674	  677.4	  488.0	10089.0	...
8592675	  677.7	  487.7	10093.0	...
8592676	  678.3	  487.9	10091.0	...
8592677	  678.7	  488.5	10090.0	...
8592678	  677.5	  489.0	10090.0	...
8592679	  676.1	  489.5	10092.0	...
8592680	  675.6	  489.3	10093.0	...
8592681	  676.6	  488.9	10093.0	...
8592682	  677.5	  488.6	10093.0	...
8592683	  677.1	  488.6	10092.0	...
8592684	  676.8	  488.6	10090.0	...
8592685	  677.1	  488.8	10085.0	...
8592686	  677.8	  489.1	10081.0	...
8592687	  678.1	  489.5	10077.0	...
8592688	  677.7	  490.2	10077.0	...
8592689	  677.1	  490.7	10076.0	...
8592690	  676.9	  491.1	10076.0	...
8592691	  676.2	  491.2	10077.0	...
8592692	  675.9	  491.1	10079.0	...
8592693	  676.1	  491.0	10081.0	...
8592694	  676.8	  490.5	10083.0	...
8592695	  677.2	  490.0	10084.0	...
8592696	  677.0	  489.5	10084.0	...
8592697	  676.8	  489.5	10084.0	...
8592698	  676.9	  489.4	10088.0	...
8592699	  677.0	  489.7	10091.0	...
8592700	  677.2	  490.2	10094.0	...
8592701	  677.8	  490.8	10093.0	...
8592702	  678.2	  491.2	10092.0	...
8592703	  678.3	  491.0	10095.0	...
8592704	  678.0	  490.8	10099.0	...
8592705	  677.8	  490.6	10100.0	...
8592706	  677.9	  490.6	10097.0	...
8592707	  677.6	  490.5	10095.0	...
8592708	  677.3	  490.5	10086.0	...
8592709	  677.1	  490.5	10077.0	...
8592710	  677.1	  490.5	10073.0	...
8592711	  677.2	  490.7	10078.0	...
8592712	  677.2	  490.8	10082.0	...
8592713	  677.3	  491.1	10082.0	...
8592714	  677.3	  491.1	10082.0	...
8592715	  677.3	  491.1	10081.0	...
8592716	  676.8	  491.2	10081.0	...
8592717	  676.3	  491.2	10083.0	...
8592718	  676.6	  491.1	10084.0	...
8592719	  677.3	  490.7	10081.0	...
8592720	  677.9	  490.2	10077.0	...
8592721	  677.9	  489.8	10076.0	...
8592722	  677.3	  489.9	10084.0	...
8592723	  676.6	  489.5	10093.0	...
8592724	  676.0	  489.2	10105.0	...
8592725	  676.1	  488.9	10112.0	...
8592726	  676.5	  489.2	10120.0	...
8592727	  677.0	  489.5	10112.0	...
8592728	  678.0	  489.5	10105.0	...
8592729	  678.9	  489.5	10098.0	...
8592730	  679.5	  489.4	10098.0	...
8592731	  679.5	  489.2	10103.0	...
8592732	  679.0	  488.7	10107.0	...
8592733	  678.6	  488.0	10121.0	...
8592734	  677.9	  487.6	10130.0	...
8592735	  677.7	  488.4	10137.0	...
8592736	  677.8	  489.5	10135.0	...
8592737	  678.1	  490.7	10132.0	...
8592738	  678.2	  490.6	10131.0	...
8592739	  678.0	  490.1	10129.0	...
8592740	  678.0	  489.6	10124.0	...
8592741	  678.1	  489.2	10123.0	...
8592742	  678.3	  489.1	10126.0	...
8592743	  678.5	  489.0	10137.0	...
8592744	  678.9	  489.0	10144.0	...
8592745	  679.1	  489.3	10140.0	...
8592746	  679.4	  489.6	10130.0	...
8592747	  679.5	  489.6	10118.0	...
8592748	  679.6	  489.1	10115.0	...
8592749	  679.7	  488.5	10114.0	...
8592750	  679.7	  488.6	10115.0	...
8592751	  679.8	  489.0	10112.0	...
8592752	  679.8	  488.8	10108.0	...
8592753	  680.0	  488.2	10105.0	...
8592754	  680.3	  488.5	10104.0	...
8592755	  680.5	  489.4	10104.0	...
8592756	  680.2	  490.0	10105.0	...
8592757	  679.5	  489.8	10106.0	...
8592758	  678.9	  489.4	10108.0	...
8592759	  678.5	  489.2	10109.0	...
8592760	  678.6	  489.5	10111.0	...
8592761	  678.7	  490.0	10115.0	...
8592762	  678.8	  490.4	10119.0	...
8592763	  678.9	  490.1	10121.0	...
8592764	  678.8	  489.8	10120.0	...
8592765	  678.6	  489.2	10120.0	...
8592766	  678.7	  488.5	10121.0	...
8592767	  678.8	  488.0	10121.0	...
8592768	  678.9	  487.7	10120.0	...
8592769	  678.7	  487.7	10118.0	...
8592770	  678.6	  487.5	10116.0	...
8592771	  678.6	  487.4	10116.0	...
8592772	  678.5	  487.2	10122.0	...
8592773	  678.5	  487.1	10128.0	...
8592774	  678.4	  486.2	10133.0	...
8592775	  678.4	  485.4	10133.0	...
8592776	  678.3	  484.5	10134.0	...
8592777	  678.5	  484.2	10129.0	...
8592778	  678.8	  485.3	10124.0	...
8592779	  678.8	  486.6	10126.0	...
8592780	  678.6	  487.8	10134.0	...
8592781	  678.0	  487.8	10140.0	...
8592782	  677.8	  488.1	10139.0	...
8592783	  678.4	  488.5	10138.0	...
8592784	  679.0	  487.9	10130.0	...
8592785	  679.6	  486.9	10123.0	...
8592786	  679.0	  486.2	10124.0	...
8592787	  678.6	  486.5	10134.0	...
8592788	  677.6	  487.0	10143.0	...
8592789	  677.1	  487.1	10142.0	...
8592790	  677.3	  487.2	10140.0	...
8592791	  678.0	  487.0	10139.0	...
8592792	  678.7	  486.8	10138.0	...
8592793	  678.5	  486.8	10138.0	...
8592794	  678.3	  486.5	10137.0	...
8592795	  678.7	  486.0	10134.0	...
8592796	  679.3	  485.7	10131.0	...
8592797	  679.7	  485.8	10128.0	...
8592798	  679.3	  485.9	10127.0	...
8592799	  678.9	  486.0	10127.0	...
8592800	  679.2	  486.0	10129.0	...
8592801	  679.7	  486.0	10131.0	...
8592802	  680.3	  486.5	10132.0	...
8592803	  680.2	  487.1	10136.0	...
8592804	  680.2	  487.1	10139.0	...
8592805	  680.0	  486.2	10141.0	...
8592806	  680.0	  485.2	10141.0	...
8592807	  680.4	  485.2	10142.0	...
8592808	  680.8	  485.7	10144.0	...
8592809	  680.5	  486.3	10146.0	...
MSG	8592810 0000 _ Number On
8592810	  679.8	  486.5	10146.0	...
8592811	  679.0	  486.5	10145.0	...
8592812	  679.0	  486.3	10144.0	...
8592813	  679.0	  485.8	10143.0	...
8592814	  678.9	  485.5	10140.0	...
8592815	  678.9	  485.9	10137.0	...
8592816	  678.9	  486.6	10137.0	...
8592817	  679.0	  487.3	10137.0	...
8592818	  679.3	  487.4	10136.0	...
8592819	  679.7	  487.4	10135.0	...
8592820	  680.0	  487.6	10134.0	...
8592821	  680.0	  487.8	10134.0	...
8592822	  679.8	  487.5	10134.0	...
8592823	  679.6	  487.1	10133.0	...
8592824	  679.5	  486.7	10133.0	...
8592825	  679.7	  486.7	10132.0	...
8592826	  680.0	  487.0	10132.0	...
8592827	  680.1	  487.3	10132.0	...
8592828	  680.1	  488.1	10130.0	...
8592829	  679.9	  488.6	10129.0	...
8592830	  679.9	  489.4	10128.0	...
8592831	  679.8	  489.6	10129.0	...
8592832	  679.8	  489.9	10130.0	...
8592833	  680.1	  489.7	10138.0	...
8592834	  680.6	  489.3	10149.0	...
8592835	  681.0	  487.8	10159.0	...
8592836	  680.8	  486.3	10162.0	...
8592837	  680.4	  485.0	10161.0	...
8592838	  680.0	  484.7	10161.0	...
8592839	  679.9	  484.6	10160.0	...
8592840	  679.6	  484.7	10159.0	...
8592841	  679.2	  484.8	10158.0	...
8592842	  678.4	  484.7	10157.0	...
8592843	  677.8	  484.5	10157.0	...
8592844	  677.1	  485.0	10152.0	...
8592845	  676.8	  485.7	10146.0	...
8592846	  676.6	  486.5	10143.0	...
8592847	  676.8	  486.5	10146.0	...
8592848	  677.2	  486.6	10148.0	...
8592849	  677.6	  486.4	10150.0	...
8592850	  677.4	  485.9	10157.0	...
8592851	  677.1	  485.4	10165.0	...
8592852	  676.8	  484.6	10174.0	...
8592853	  676.7	  484.4	10175.0	...
8592854	  677.5	  484.1	10176.0	...
8592855	  678.3	  484.3	10177.0	...
8592856	  679.1	  484.4	10174.0	...
8592857	  679.0	  484.7	10172.0	...
8592858	  679.0	  485.0	10169.0	...
8592859	  678.8	  485.4	10169.0	...
8592860	  678.6	  485.7	10164.0	...
8592861	  678.9	  485.7	10159.0	...
8592862	  679.4	  485.6	10156.0	...
8592863	  679.9	  485.4	10159.0	...
8592864	  680.0	  485.3	10164.0	...
8592865	  680.2	  485.6	10168.0	...
8592866	  680.3	  485.8	10172.0	...
8592867	  679.5	  486.0	10175.0	...
8592868	  678.8	  485.8	10177.0	...
8592869	  678.0	  485.7	10178.0	...
8592870	  678.1	  485.8	10186.0	...
8592871	  678.2	  485.8	10195.0	...
8592872	  678.5	  485.8	10204.0	...
8592873	  678.9	  485.8	10199.0	...
8592874	  679.4	  485.7	10192.0	...
8592875	  679.6	  485.8	10186.0	...
8592876	  679.8	  485.9	10185.0	...
8592877	  679.8	  486.1	10182.0	...
8592878	  679.9	  486.2	10181.0	...
8592879	  679.5	  486.4	10182.0	...
8592880	  678.9	  486.5	10183.0	...
8592881	  678.2	  485.7	10183.0	...
8592882	  678.4	  484.8	10185.0	...
8592883	  678.8	  483.7	10187.0	...
8592884	  679.1	  483.6	10189.0	...
8592885	  679.0	  483.7	10187.0	...
8592886	  678.9	  484.5	10187.0	...
8592887	  679.1	  485.1	10188.0	...
8592888	  679.1	  484.6	10187.0	...
8592889	  678.4	  483.8	10185.0	...
8592890	  677.8	  483.6	10183.0	...
8592891	  677.8	  484.1	10183.0	...
8592892	  678.3	  484.5	10181.0	...
8592893	  678.8	  484.5	10180.0	...
8592894	  678.7	  485.0	10179.0	...
8592895	  678.6	  485.6	10178.0	...
8592896	  678.7	  485.6	10176.0	...
8592897	  678.9	  485.4	10175.0	...
8592898	  679.3	  484.9	10175.0	...
8592899	  679.6	  484.5	10176.0	...
8592900	  680.0	  483.9	10177.0	...
8592901	  680.2	  483.9	10179.0	...
8592902	  680.5	  484.0	10186.0	...
8592903	  680.2	  484.3	10192.0	...
8592904	  679.7	  484.3	10196.0	...
8592905	  679.5	  484.3	10194.0	...
8592906	  679.7	  485.0	10193.0	...
8592907	  680.2	  485.6	10192.0	...
8592908	  680.4	  486.4	10189.0	...
8592909	  680.6	  486.5	10184.0	...
8592910	  680.6	  486.7	10187.0	...
8592911	  680.4	  485.6	10194.0	...
8592912	  680.1	  484.5	10202.0	...
8592913	  679.4	  483.5	10202.0	...
8592914	  678.7	  483.7	10202.0	...
8592915	  678.7	  483.8	10202.0	...
8592916	  679.3	  483.8	10201.0	...
8592917	  679.8	  483.7	10201.0	...
8592918	  679.8	  483.6	10203.0	...
8592919	  679.8	  483.8	10208.0	...
8592920	  679.9	  484.3	10214.0	...
8592921	  679.4	  484.6	10213.0	...
8592922	  678.9	  484.2	10209.0	...
8592923	  678.6	  483.5	10205.0	...
8592924	  679.8	  483.7	10197.0	...
8592925	  680.9	  484.2	10190.0	...
8592926	  681.1	  484.7	10190.0	...
8592927	  680.4	  484.7	10198.0	...
8592928	  679.8	  484.7	10206.0	...
8592929	  680.1	  484.9	10206.0	...
8592930	  680.3	  485.1	10208.0	...
8592931	  680.3	  485.3	10210.0	...
8592932	  680.1	  485.4	10210.0	...
8592933	  679.9	  484.9	10207.0	...
8592934	  679.8	  484.4	10203.0	...
8592935	  679.8	  483.9	10201.0	...
8592936	  679.9	  483.9	10200.0	...
8592937	  679.9	  483.9	10201.0	...
8592938	  679.3	  483.9	10205.0	...
8592939	  678.8	  484.3	10208.0	...
8592940	  678.5	  484.7	10210.0	...
8592941	  679.0	  485.0	10212.0	...
8592942	  679.5	  484.9	10220.0	...
8592943	  679.3	  485.0	10227.0	...
8592944	  679.0	  484.9	10231.0	...
8592945	  678.3	  484.7	10228.0	...
8592946	  678.1	  484.5	10225.0	...
8592947	  678.1	  484.4	10221.0	...
8592948	  678.6	  484.4	10218.0	...
8592949	  679.0	  484.5	10217.0	...
8592950	  679.3	  484.8	10220.0	...
8592951	  679.5	  484.9	10224.0	...
8592952	  679.6	  484.7	10227.0	...
8592953	  679.6	  484.5	10224.0	...
8592954	  679.7	  484.2	10218.0	...
8592955	  679.6	  483.5	10213.0	...
8592956	  679.6	  482.7	10217.0	...
8592957	  679.6	  482.0	10225.0	...
8592958	  679.5	  482.1	10232.0	...
8592959	  679.4	  482.2	10234.0	...
8592960	  679.7	  482.2	10235.0	...
8592961	  680.2	  482.6	10235.0	...
8592962	  680.1	  482.9	10236.0	...
8592963	  679.2	  483.2	10239.0	...
8592964	  678.2	  483.0	10243.0	...
8592965	  677.9	  482.5	10244.0	...
8592966	  678.3	  482.1	10243.0	...
8592967	  678.5	  481.2	10241.0	...
8592968	  678.5	  480.8	10239.0	...
8592969	  678.2	  480.3	10231.0	...
8592970	  678.2	  480.2	10223.0	...
8592971	  678.7	  481.5	10216.0	...
8592972	  679.6	  482.9	10223.0	...
8592973	  680.5	  484.1	10229.0	...
8592974	  680.9	  483.5	10236.0	...
8592975	  680.9	  483.0	10236.0	...
8592976	  680.5	  483.0	10235.0	...
8592977	  680.2	  483.2	10235.0	...
8592978	  680.1	  483.3	10232.0	...
8592979	  680.5	  483.0	10230.0	...
8592980	  680.6	  482.8	10228.0	...
8592981	  680.6	  482.5	10229.0	...
8592982	  680.6	  482.3	10232.0	...
8592983	  680.6	  481.7	10235.0	...
8592984	  680.6	  481.3	10243.0	...
8592985	  680.5	  480.8	10247.0	...
8592986	  680.5	  480.9	10251.0	...
8592987	  680.4	  481.2	10252.0	...
8592988	  680.1	  481.7	10254.0	...
8592989	  680.0	  482.0	10256.0	...
8592990	  680.2	  482.0	10248.0	...
8592991	  680.9	  482.0	10240.0	...
8592992	  681.4	  481.9	10236.0	...
8592993	  681.0	  481.8	10242.0	...
8592994	  680.3	  482.2	10247.0	...
8592995	  679.5	  482.6	10250.0	...
8592996	  679.4	  482.9	10252.0	...
8592997	  679.1	  482.8	10254.0	...
8592998	  678.7	  482.5	10255.0	...
8592999	  678.5	  482.3	10252.0	...
8593000	  679.0	  482.8	10249.0	...
8593001	  680.0	  483.5	10246.0	...
8593002	  680.9	  484.0	10249.0	...
8593003	  681.0	  483.7	10253.0	...
8593004	  680.7	  483.4	10257.0	...
8593005	  680.3	  483.6	10258.0	...
8593006	  680.2	  483.7	10250.0	...
8593007	  680.2	  484.1	10241.0	...
8593008	  679.8	  484.4	10233.0	...
8593009	  679.3	  483.7	10240.0	...
8593010	  678.8	  483.1	10248.0	...
8593011	  678.8	  482.4	10254.0	...
8593012	  678.8	  482.9	10252.0	...
8593013	  679.4	  483.4	10251.0	...
8593014	  679.9	  483.9	10251.0	...
8593015	  680.8	  483.2	10250.0	...
8593016	  681.0	  482.3	10248.0	...
8593017	  681.1	  481.5	10246.0	...
8593018	  680.7	  481.7	10255.0	...
8593019	  680.3	  481.9	10266.0	...
8593020	  680.0	  481.9	10265.0	...
8593021	  679.9	  482.0	10255.0	...
8593022	  680.2	  482.1	10248.0	...
8593023	  680.5	  482.4	10253.0	...
8593024	  680.5	  482.8	10257.0	...
8593025	  680.1	  483.2	10256.0	...
8593026	  679.8	  483.3	10255.0	...
8593027	  680.0	  483.4	10254.0	...
8593028	  680.2	  483.0	10256.0	...
8593029	  680.6	  482.4	10259.0	...
8593030	  680.8	  481.6	10263.0	...
8593031	  681.6	  481.2	10263.0	...
8593032	  681.9	  480.8	10264.0	...
8593033	  681.5	  480.8	10264.0	...
8593034	  680.7	  480.8	10265.0	...
8593035	  680.0	  480.7	10266.0	...
8593036	  680.0	  480.7	10267.0	...
8593037	  680.6	  481.0	10268.0	...
8593038	  681.2	  481.7	10268.0	...
8593039	  681.7	  482.1	10268.0	...
8593040	  681.7	  482.5	10269.0	...
8593041	  681.7	  482.4	10269.0	...
8593042	  680.9	  482.5	10276.0	...
8593043	  679.8	  481.6	10289.0	...
8593044	  678.7	  480.7	10302.0	...
8593045	  678.6	  479.8	10306.0	...
8593046	  679.4	  480.1	10303.0	...
8593047	  680.3	  480.4	10301.0	...
8593048	  680.7	  480.7	10299.0	...
8593049	  680.4	  481.0	10299.0	...
8593050	  680.6	  481.4	10300.0	...
8593051	  680.9	  481.6	10290.0	...
8593052	  681.1	  481.0	10279.0	...
8593053	  681.0	  480.8	10273.0	...
8593054	  680.8	  480.7	10278.0	...
8593055	  680.6	  481.3	10286.0	...
8593056	  680.4	  481.5	10288.0	...
8593057	  680.4	  481.1	10290.0	...
8593058	  680.3	  480.5	10288.0	...
8593059	  681.1	  480.8	10285.0	...
8593060	  682.0	  481.8	10283.0	...
8593061	  682.3	  482.5	10282.0	...
8593062	  681.8	  482.2	10282.0	...
8593063	  681.3	  481.0	10282.0	...
8593064	  681.6	  480.0	10277.0	...
8593065	  682.1	  480.4	10271.0	...
8593066	  682.2	  481.6	10266.0	...
8593067	  682.0	  482.4	10266.0	...
8593068	  681.7	  482.0	10270.0	...
8593069	  681.3	  481.5	10273.0	...
8593070	  681.0	  481.5	10277.0	...
8593071	  680.3	  481.4	10282.0	...
8593072	  680.1	  481.5	10288.0	...
8593073	  680.9	  481.5	10289.0	...
8593074	  681.9	  480.8	10286.0	...
8593075	  682.1	  480.1	10289.0	...
8593076	  681.4	  479.9	10295.0	...
8593077	  680.7	  480.7	10299.0	...
8593078	  680.9	  481.4	10294.0	...
8593079	  681.5	  481.7	10282.0	...
8593080	  682.0	  482.2	10273.0	...
8593081	  682.1	  482.7	10269.0	...
8593082	  681.6	  482.5	10272.0	...
8593083	  681.3	  481.8	10275.0	...
8593084	  681.2	  481.2	10279.0	...
8593085	  681.3	  481.3	10283.0	...
8593086	  681.4	  481.2	10287.0	...
8593087	  681.2	  480.8	10288.0	...
8593088	  681.0	  480.5	10286.0	...
8593089	  680.9	  480.5	10284.0	...
8593090	  681.2	  480.8	10281.0	...
8593091	  682.7	  481.1	10274.0	...
8593092	  684.0	  481.2	10267.0	...
8593093	  683.9	  481.5	10272.0	...
8593094	  683.1	  481.8	10282.0	...
8593095	  682.7	  482.0	10284.0	...
8593096	  683.4	  481.8	10276.0	...
8593097	  683.8	  481.7	10267.0	...
8593098	  683.8	  481.8	10265.0	...
8593099	  684.0	  481.8	10261.0	...
8593100	  684.2	  481.9	10259.0	...
8593101	  684.7	  481.9	10259.0	...
8593102	  685.0	  481.8	10261.0	...
8593103	  685.1	  481.8	10267.0	...
8593104	  684.7	  481.8	10272.0	...
8593105	  684.4	  481.1	10276.0	...
8593106	  684.2	  480.4	10277.0	...
8593107	  684.0	  479.8	10283.0	...
8593108	  683.7	  480.1	10289.0	...
8593109	  683.6	  480.9	10295.0	...
8593110	  683.6	  481.6	10293.0	...
8593111	  683.7	  482.3	10282.0	...
8593112	  683.7	  482.5	10271.0	...
MSG	8593113 0000 _ Number Off
8593113	  683.6	  482.7	10272.0	...
8593114	  683.8	  482.4	10285.0	...
8593115	  684.0	  481.9	10299.0	...
8593116	  684.4	  481.3	10304.0	...
8593117	  684.6	  481.0	10303.0	...
8593118	  684.8	  481.2	10297.0	...
8593119	  684.7	  481.3	10290.0	...
8593120	  684.2	  481.3	10284.0	...
8593121	  683.1	  481.2	10285.0	...
8593122	  682.3	  481.3	10287.0	...
8593123	  682.3	  481.4	10289.0	...
8593124	  682.8	  481.5	10290.0	...
8593125	  683.3	  481.4	10291.0	...
8593126	  683.4	  481.3	10291.0	...
8593127	  683.7	  481.3	10288.0	...
8593128	  684.1	  481.1	10283.0	...
8593129	  684.3	  480.9	10279.0	...
8593130	  684.3	  480.7	10281.0	...
8593131	  684.6	  480.7	10283.0	...
8593132	  684.8	  480.5	10285.0	...
8593133	  685.0	  480.5	10288.0	...
8593134	  685.0	  480.4	10290.0	...
8593135	  684.5	  480.4	10293.0	...
8593136	  684.1	  480.2	10294.0	...
8593137	  684.0	  479.9	10294.0	...
8593138	  684.2	  479.7	10293.0	...
8593139	  684.7	  480.2	10292.0	...
8593140	  684.9	  480.6	10296.0	...
8593141	  684.5	  481.0	10301.0	...
8593142	  683.9	  480.9	10307.0	...
8593143	  683.2	  480.7	10310.0	...
8593144	  683.0	  480.0	10310.0	...
8593145	  683.2	  479.3	10309.0	...
8593146	  683.5	  479.0	10307.0	...
8593147	  683.8	  479.1	10306.0	...
8593148	  683.8	  479.2	10305.0	...
8593149	  683.8	  479.2	10304.0	...
8593150	  683.8	  479.6	10305.0	...
8593151	  684.0	  480.4	10308.0	...
8593152	  684.1	  481.2	10310.0	...
8593153	  684.2	  481.2	10311.0	...
8593154	  684.4	  480.9	10311.0	...
8593155	  684.4	  480.6	10312.0	...
8593156	  684.5	  480.8	10312.0	...
8593157	  684.3	  481.0	10312.0	...
8593158	  684.2	  481.0	10316.0	...
8593159	  683.2	  480.4	10321.0	...
8593160	  682.2	  479.9	10327.0	...
8593161	  681.8	  479.5	10330.0	...
8593162	  682.3	  479.4	10332.0	...
8593163	  682.6	  479.4	10339.0	...
8593164	  682.6	  479.4	10345.0	...
8593165	  682.6	  479.4	10347.0	...
8593166	  682.8	  479.4	10343.0	...
8593167	  682.9	  479.7	10338.0	...
8593168	  683.0	  479.9	10328.0	...
8593169	  683.4	  480.2	10320.0	...
8593170	  683.8	  480.2	10309.0	...
8593171	  684.1	  479.7	10303.0	...
8593172	  684.2	  479.3	10298.0	...
8593173	  684.3	  478.5	10295.0	...
8593174	  684.6	  478.1	10294.0	...
8593175	  685.1	  478.7	10293.0	...
8593176	  685.5	  479.8	10293.0	...
8593177	  685.3	  480.4	10297.0	...
8593178	  685.0	  480.2	10306.0	...
8593179	  684.7	  480.2	10313.0	...
8593180	  684.7	  480.5	10320.0	...
8593181	  685.1	  480.9	10321.0	...
8593182	  685.5	  481.1	10320.0	...
8593183	  685.4	  481.2	10318.0	...
8593184	  684.9	  481.2	10316.0	...
8593185	  684.3	  481.2	10316.0	...
8593186	  684.0	  480.6	10316.0	...
8593187	  684.0	  480.0	10316.0	...
8593188	  684.2	  479.4	10315.0	...
8593189	  684.7	  479.3	10314.0	...
8593190	  684.9	  478.8	10314.0	...
8593191	  684.3	  478.6	10318.0	...
8593192	  683.5	  478.5	10322.0	...
8593193	  682.8	  478.8	10326.0	...
8593194	  682.9	  478.9	10325.0	...
8593195	  682.8	  478.9	10324.0	...
8593196	  682.7	  479.0	10322.0	...
8593197	  682.9	  479.1	10321.0	...
8593198	  683.2	  479.2	10321.0	...
8593199	  683.4	  479.7	10323.0	...
8593200	  683.4	  480.0	10326.0	...
8593201	  683.3	  480.3	10328.0	...
8593202	  683.1	  480.3	10327.0	...
8593203	  682.9	  480.2	10326.0	...
8593204	  682.6	  480.2	10326.0	...
8593205	  682.9	  480.2	10325.0	...
8593206	  683.4	  480.1	10319.0	...
8593207	  683.8	  480.2	10314.0	...
8593208	  683.9	  480.3	10317.0	...
8593209	  683.8	  480.1	10327.0	...
8593210	  684.4	  479.7	10339.0	...
8593211	  685.3	  479.2	10340.0	...
8593212	  686.3	  478.7	10341.0	...
8593213	  685.8	  478.4	10338.0	...
8593214	  684.9	  478.1	10336.0	...
8593215	  684.0	  478.1	10334.0	...
8593216	  684.1	  478.1	10332.0	...
8593217	  684.2	  478.2	10330.0	...
8593218	  684.4	  478.7	10337.0	...
8593219	  684.4	  479.1	10349.0	...
8593220	  684.2	  478.7	10361.0	...
8593221	  684.0	  477.9	10364.0	...
8593222	  683.8	  477.2	10361.0	...
8593223	  683.4	  477.1	10359.0	...
8593224	  683.0	  476.9	10356.0	...
8593225	  682.9	  476.6	10353.0	...
8593226	  683.3	  476.5	10351.0	...
8593227	  683.5	  476.7	10350.0	...
8593228	  684.5	  477.5	10347.0	...
8593229	  685.3	  478.1	10344.0	...
8593230	  686.1	  478.8	10340.0	...
8593231	  686.1	  478.8	10340.0	...
8593232	  685.8	  478.7	10340.0	...
8593233	  685.4	  478.4	10341.0	...
8593234	  685.0	  477.9	10340.0	...
8593235	  684.9	  477.8	10339.0	...
8593236	  684.8	  477.8	10339.0	...
8593237	  685.1	  478.8	10340.0	...
8593238	  685.3	  479.6	10339.0	...
8593239	  685.5	  479.8	10336.0	...
8593240	  685.6	  478.4	10335.0	...
8593241	  685.7	  477.0	10337.0	...
8593242	  686.0	  476.4	10343.0	...
8593243	  686.1	  476.7	10350.0	...
8593244	  686.2	  477.7	10357.0	...
8593245	  686.2	  478.6	10360.0	...
8593246	  685.9	  478.4	10358.0	...
8593247	  685.7	  477.5	10354.0	...
8593248	  685.5	  476.6	10350.0	...
8593249	  685.7	  476.6	10347.0	...
8593250	  685.9	  477.5	10346.0	...
8593251	  685.6	  478.5	10345.0	...
8593252	  685.2	  479.4	10346.0	...
8593253	  684.8	  479.4	10350.0	...
8593254	  685.0	  479.2	10356.0	...
8593255	  685.2	  478.9	10362.0	...
8593256	  685.3	  478.6	10365.0	...
8593257	  684.8	  478.3	10364.0	...
8593258	  684.5	  478.3	10360.0	...
8593259	  684.2	  478.5	10355.0	...
8593260	  684.5	  478.8	10353.0	...
8593261	  684.7	  478.6	10353.0	...
8593262	  684.8	  477.6	10354.0	...
8593263	  684.7	  476.6	10355.0	...
8593264	  684.5	  476.0	10362.0	...
8593265	  684.4	  476.4	10369.0	...
8593266	  685.0	  476.8	10367.0	...
8593267	  685.5	  477.2	10359.0	...
8593268	  686.0	  477.1	10350.0	...
8593269	  685.3	  477.4	10352.0	...
8593270	  684.6	  477.8	10355.0	...
8593271	  684.4	  478.2	10358.0	...
8593272	  684.8	  478.1	10360.0	...
8593273	  685.2	  477.7	10362.0	...
8593274	  685.2	  477.3	10361.0	...
8593275	  685.2	  477.1	10359.0	...
8593276	  684.9	  477.4	10369.0	...
8593277	  684.4	  477.1	10380.0	...
8593278	  684.0	  476.6	10392.0	...
8593279	  684.1	  476.3	10390.0	...
8593280	  684.5	  476.6	10387.0	...
8593281	  684.8	  476.9	10384.0	...
8593282	  684.6	  476.7	10386.0	...
8593283	  684.1	  476.2	10390.0	...
8593284	  683.5	  475.7	10395.0	...
8593285	  683.2	  475.5	10397.0	...
8593286	  683.7	  475.6	10396.0	...
8593287	  684.4	  475.8	10394.0	...
8593288	  685.1	  475.8	10393.0	...
8593289	  685.1	  475.7	10394.0	...
8593290	  685.1	  475.6	10394.0	...
8593291	  685.1	  475.6	10395.0	...
8593292	  685.2	  475.5	10396.0	...
8593293	  685.9	  475.5	10394.0	...
8593294	  686.6	  475.5	10391.0	...
8593295	  686.1	  475.4	10386.0	...
8593296	  684.9	  475.3	10385.0	...
8593297	  684.8	  475.0	10384.0	...
8593298	  685.9	  474.9	10387.0	...
8593299	  687.1	  475.0	10389.0	...
8593300	  686.4	  475.3	10389.0	...
8593301	  686.0	  476.0	10391.0	...
8593302	  685.5	  476.5	10395.0	...
8593303	  685.7	  476.4	10400.0	...
8593304	  685.8	  475.9	10403.0	...
8593305	  685.9	  475.4	10397.0	...
8593306	  685.8	  475.5	10390.0	...
8593307	  685.3	  475.3	10384.0	...
8593308	  685.8	  474.9	10388.0	...
8593309	  686.7	  474.2	10393.0	...
8593310	  686.9	  473.9	10396.0	...
8593311	  686.3	  474.8	10397.0	...
8593312	  685.7	  476.0	10396.0	...
8593313	  686.0	  477.1	10394.0	...
8593314	  686.0	  476.8	10393.0	...
8593315	  686.0	  476.4	10395.0	...
8593316	  685.9	  476.0	10399.0	...
8593317	  686.0	  476.0	10403.0	...
8593318	  686.0	  476.0	10403.0	...
8593319	  686.1	  476.4	10400.0	...
8593320	  686.5	  476.6	10398.0	...
8593321	  686.8	  476.5	10401.0	...
8593322	  687.0	  476.1	10406.0	...
8593323	  686.9	  475.8	10412.0	...
8593324	  686.8	  475.7	10411.0	...
8593325	  686.7	  474.6	10414.0	...
8593326	  686.4	  473.6	10419.0	...
8593327	  686.2	  472.9	10425.0	...
8593328	  686.0	  473.2	10429.0	...
8593329	  685.9	  473.6	10430.0	...
8593330	  686.0	  474.1	10429.0	...
8593331	  686.7	  474.4	10427.0	...
8593332	  687.3	  474.3	10429.0	...
8593333	  687.8	  473.8	10431.0	...
8593334	  687.4	  473.4	10434.0	...
8593335	  687.0	  472.9	10437.0	...
8593336	  686.8	  472.6	10441.0	...
8593337	  687.3	  472.2	10445.0	...
8593338	  687.7	  472.2	10443.0	...
8593339	  688.1	  472.0	10444.0	...
8593340	  688.1	  472.4	10445.0	...
8593341	  687.8	  473.4	10447.0	...
8593342	  687.5	  474.3	10440.0	...
8593343	  687.7	  474.1	10433.0	...
8593344	  688.1	  473.8	10426.0	...
8593345	  688.6	  473.7	10419.0	...
8593346	  688.6	  473.9	10413.0	...
8593347	  688.4	  473.9	10411.0	...
8593348	  688.2	  473.6	10416.0	...
8593349	  688.0	  473.6	10422.0	...
8593350	  687.9	  474.3	10419.0	...
8593351	  687.8	  475.0	10415.0	...
8593352	  687.6	  475.5	10413.0	...
8593353	  687.4	  474.7	10417.0	...
8593354	  687.4	  473.7	10421.0	...
8593355	  687.7	  472.9	10423.0	...
8593356	  688.2	  472.8	10421.0	...
8593357	  688.5	  473.0	10421.0	...
8593358	  688.7	  473.2	10421.0	...
8593359	  689.0	  472.9	10423.0	...
8593360	  689.3	  472.5	10420.0	...
8593361	  689.5	  472.1	10419.0	...
8593362	  689.5	  472.0	10419.0	...
8593363	  689.4	  471.9	10420.0	...
8593364	  689.6	  471.8	10420.0	...
8593365	  689.7	  471.5	10418.0	...
8593366	  690.0	  471.4	10416.0	...
8593367	  690.2	  471.5	10415.0	...
8593368	  690.3	  471.2	10415.0	...
8593369	  690.2	  470.9	10414.0	...
8593370	  690.1	  470.8	10409.0	...
8593371	  689.9	  471.3	10404.0	...
8593372	  689.9	  471.9	10409.0	...
8593373	  689.9	  472.2	10420.0	...
8593374	  689.9	  472.6	10429.0	...
8593375	  690.4	  472.9	10431.0	...
8593376	  690.9	  473.1	10428.0	...
8593377	  691.3	  472.9	10427.0	...
8593378	  690.6	  472.6	10424.0	...
8593379	  690.4	  472.1	10424.0	...
8593380	  690.2	  472.1	10426.0	...
8593381	  690.4	  471.9	10438.0	...
8593382	  690.4	  471.9	10451.0	...
8593383	  690.3	  472.2	10450.0	...
8593384	  690.5	  472.6	10440.0	...
8593385	  690.6	  472.9	10438.0	...
8593386	  690.5	  472.9	10444.0	...
8593387	  690.1	  472.8	10449.0	...
8593388	  689.8	  472.8	10447.0	...
8593389	  689.8	  473.0	10445.0	...
8593390	  689.9	  473.1	10445.0	...
8593391	  690.0	  473.2	10446.0	...
8593392	  689.7	  473.3	10446.0	...
8593393	  689.1	  473.2	10445.0	...
8593394	  688.7	  473.1	10445.0	...
8593395	  688.9	  473.0	10450.0	...
8593396	  689.3	  473.2	10459.0	...
8593397	  689.6	  473.3	10466.0	...
8593398	  689.6	  473.3	10463.0	...
8593399	  689.6	  473.4	10454.0	...
8593400	  689.4	  473.5	10444.0	...
8593401	  689.2	  473.7	10448.0	...
8593402	  689.1	  474.1	10453.0	...
8593403	  689.5	  475.0	10455.0	...
8593404	  689.8	  475.7	10451.0	...
8593405	  690.0	  476.1	10448.0	...
8593406	  689.8	  475.9	10448.0	...
8593407	  689.5	  475.2	10447.0	...
8593408	  689.0	  474.7	10447.0	...
8593409	  688.7	  474.0	10450.0	...
8593410	  688.0	  473.0	10459.0	...
8593411	  687.6	  472.0	10466.0	...
8593412	  687.7	  471.6	10468.0	...
8593413	  688.5	  472.0	10463.0	...
8593414	  689.3	  472.4	10460.0	...
8593415	  689.5	  472.4	10457.0	...
8593416	  689.4	  472.3	10455.0	...
8593417	  689.4	  472.0	10455.0	...
8593418	  689.5	  471.6	10459.0	...
8593419	  689.5	  471.8	10462.0	...
8593420	  689.9	  472.4	10464.0	...
8593421	  690.2	  473.4	10464.0	...
8593422	  690.5	  473.9	10465.0	...
8593423	  690.4	  474.2	10471.0	...
8593424	  690.3	  474.2	10478.0	...
8593425	  690.8	  474.4	10480.0	...
8593426	  691.5	  474.6	10478.0	...
8593427	  692.0	  474.0	10475.0	...
8593428	  691.9	  473.2	10477.0	...
8593429	  691.8	  472.4	10476.0	...
8593430	  691.2	  472.4	10476.0	...
8593431	  690.6	  472.5	10480.0	...
8593432	  690.6	  473.0	10484.0	...
8593433	  691.1	  473.5	10488.0	...
8593434	  691.7	  474.2	10488.0	...
8593435	  691.6	  474.4	10487.0	...
8593436	  690.5	  473.9	10488.0	...
8593437	  689.5	  473.2	10489.0	...
8593438	  688.2	  472.5	10489.0	...
8593439	  687.9	  472.0	10488.0	...
8593440	  687.9	  471.5	10485.0	...
8593441	  688.3	  471.3	10482.0	...
8593442	  688.7	  471.6	10479.0	...
8593443	  689.4	  471.8	10477.0	...
8593444	  690.2	  471.7	10478.0	...
8593445	  691.2	  471.6	10482.0	...
8593446	  691.5	  471.7	10485.0	...
8593447	  691.8	  471.7	10485.0	...
8593448	  691.8	  471.6	10484.0	...
8593449	  691.8	  471.1	10483.0	...
8593450	  691.7	  470.8	10487.0	...
8593451	  691.5	  470.8	10492.0	...
8593452	  691.4	  471.2	10497.0	...
8593453	  691.3	  472.2	10502.0	...
8593454	  691.3	  472.9	10508.0	...
8593455	  691.2	  473.5	10508.0	...
8593456	  691.0	  473.6	10502.0	...
8593457	  690.9	  473.3	10496.0	...
8593458	  690.7	  472.8	10495.0	...
8593459	  690.6	  472.3	10494.0	...
8593460	  690.5	  472.0	10495.0	...
8593461	  690.4	  472.0	10497.0	...
8593462	  691.0	  472.1	10498.0	...
8593463	  691.5	  472.2	10498.0	...
8593464	  691.6	  472.4	10498.0	...
8593465	  691.0	  471.8	10506.0	...
8593466	  689.7	  471.2	10515.0	...
8593467	  688.9	  470.2	10525.0	...
8593468	  688.1	  470.2	10527.0	...
8593469	  688.3	  470.0	10530.0	...
8593470	  688.6	  470.1	10530.0	...
8593471	  689.0	  471.3	10522.0	...
8593472	  689.7	  471.9	10515.0	...
8593473	  690.2	  472.2	10510.0	...
8593474	  690.5	  471.4	10509.0	...
8593475	  690.3	  471.4	10503.0	...
8593476	  690.6	  472.6	10497.0	...
8593477	  690.9	  473.5	10495.0	...
8593478	  691.3	  474.1	10497.0	...
8593479	  691.9	  473.8	10498.0	...
8593480	  692.5	  473.5	10498.0	...
8593481	  693.0	  473.0	10497.0	...
8593482	  692.9	  472.5	10495.0	...
8593483	  692.7	  472.0	10493.0	...
8593484	  692.5	  471.9	10496.0	...
8593485	  692.6	  471.8	10502.0	...
8593486	  692.8	  471.6	10507.0	...
8593487	  693.0	  471.5	10501.0	...
8593488	  693.1	  471.6	10496.0	...
8593489	  693.2	  471.7	10496.0	...
8593490	  693.5	  471.7	10501.0	...
8593491	  694.0	  472.4	10505.0	...
8593492	  694.5	  473.0	10505.0	...
8593493	  693.9	  473.5	10502.0	...
8593494	  693.1	  473.5	10500.0	...
8593495	  692.9	  473.3	10494.0	...
8593496	  693.6	  473.3	10491.0	...
8593497	  693.9	  473.1	10494.0	...
8593498	  693.5	  473.0	10502.0	...
8593499	  693.2	  472.8	10508.0	...
8593500	  693.6	  472.6	10506.0	...
8593501	  693.9	  472.4	10506.0	...
8593502	  694.2	  472.5	10507.0	...
8593503	  693.8	  472.7	10509.0	...
8593504	  693.1	  471.7	10509.0	...
8593505	  692.7	  470.6	10509.0	...
8593506	  692.5	  469.4	10507.0	...
8593507	  692.7	  470.2	10505.0	...
8593508	  692.9	  470.8	10504.0	...
8593509	  693.0	  471.6	10509.0	...
8593510	  692.6	  471.3	10513.0	...
8593511	  692.2	  471.3	10518.0	...
8593512	  691.5	  471.5	10520.0	...
8593513	  691.4	  471.8	10522.0	...
8593514	  691.3	  471.8	10518.0	...
8593515	  691.4	  471.5	10511.0	...
8593516	  691.5	  471.4	10504.0	...
8593517	  691.4	  471.4	10505.0	...
8593518	  691.4	  471.3	10512.0	...
8593519	  691.4	  471.2	10520.0	...
8593520	  691.4	  471.8	10517.0	...
8593521	  691.4	  472.6	10511.0	...
8593522	  691.3	  472.7	10504.0	...
8593523	  691.2	  472.2	10504.0	...
8593524	  691.1	  471.8	10507.0	...
8593525	  691.1	  472.0	10511.0	...
8593526	  691.5	  472.2	10514.0	...
8593527	  691.8	  472.1	10514.0	...
8593528	  692.1	  472.0	10513.0	...
8593529	  692.2	  471.8	10511.0	...
8593530	  692.3	  471.5	10508.0	...
8593531	  692.3	  471.1	10507.0	...
8593532	  692.7	  470.9	10518.0	...
8593533	  692.9	  470.8	10531.0	...
8593534	  692.9	  470.9	10545.0	...
8593535	  692.9	  471.4	10545.0	...
8593536	  693.3	  471.7	10541.0	...
8593537	  694.0	  471.9	10534.0	...
8593538	  693.4	  471.8	10524.0	...
8593539	  692.4	  471.8	10519.0	...
8593540	  691.5	  472.0	10516.0	...
8593541	  691.3	  472.1	10515.0	...
8593542	  691.3	  471.6	10522.0	...
8593543	  691.5	  471.1	10530.0	...
8593544	  691.7	  470.9	10537.0	...
8593545	  692.0	  471.1	10535.0	...
8593546	  692.2	  471.3	10533.0	...
8593547	  692.3	  471.3	10534.0	...
8593548	  692.5	  471.3	10535.0	...
8593549	  692.5	  471.2	10535.0	...
8593550	  692.5	  471.4	10532.0	...
8593551	  692.0	  471.6	10530.0	...
8593552	  691.4	  471.9	10529.0	...
8593553	  691.5	  471.9	10525.0	...
8593554	  692.4	  471.8	10520.0	...
8593555	  693.3	  471.5	10517.0	...
8593556	  693.4	  471.3	10518.0	...
8593557	  693.4	  471.1	10524.0	...
8593558	  693.3	  471.0	10528.0	...
8593559	  693.1	  471.1	10533.0	...
8593560	  692.9	  471.2	10534.0	...
8593561	  692.7	  470.6	10538.0	...
8593562	  692.0	  469.9	10541.0	...
8593563	  691.3	  469.3	10544.0	...
8593564	  690.9	  469.3	10547.0	...
8593565	  691.2	  469.3	10550.0	...
8593566	  691.3	  469.4	10549.0	...
8593567	  691.5	  470.5	10543.0	...
8593568	  691.8	  471.7	10538.0	...
8593569	  692.0	  471.8	10541.0	...
8593570	  692.0	  470.9	10545.0	...
8593571	  692.0	  470.0	10549.0	...
8593572	  692.0	  470.1	10550.0	...
8593573	  692.3	  470.2	10552.0	...
8593574	  692.6	  470.2	10552.0	...
8593575	  692.2	  470.2	10552.0	...
8593576	  691.6	  470.3	10549.0	...
8593577	  692.1	  470.3	10545.0	...
8593578	  693.3	  470.2	10541.0	...
8593579	  693.7	  470.5	10540.0	...
8593580	  692.9	  471.1	10542.0	...
8593581	  692.1	  471.8	10548.0	...
8593582	  692.1	  471.9	10555.0	...
8593583	  692.2	  472.1	10561.0	...
8593584	  692.1	  471.0	10563.0	...
8593585	  692.5	  469.8	10560.0	...
8593586	  692.9	  469.3	10558.0	...
8593587	  693.7	  469.7	10555.0	...
8593588	  694.1	  470.0	10554.0	...
8593589	  694.3	  469.8	10552.0	...
8593590	  694.0	  469.6	10553.0	...
8593591	  693.5	  469.6	10555.0	...
8593592	  692.8	  469.5	10560.0	...
8593593	  692.4	  469.4	10562.0	...
8593594	  692.1	  468.9	10564.0	...
8593595	  691.9	  468.5	10562.0	...
8593596	  691.7	  468.1	10559.0	...
8593597	  691.6	  468.1	10556.0	...
8593598	  691.5	  468.1	10556.0	...
8593599	  691.6	  468.6	10556.0	...
8593600	  691.9	  469.3	10557.0	...
8593601	  692.2	  470.0	10557.0	...
8593602	  692.7	  470.1	10558.0	...
8593603	  692.9	  470.1	10558.0	...
8593604	  693.0	  470.1	10559.0	...
8593605	  692.9	  469.9	10559.0	...
8593606	  692.7	  469.5	10565.0	...
8593607	  692.8	  469.1	10571.0	...
8593608	  692.9	  468.8	10571.0	...
8593609	  693.1	  469.1	10562.0	...
8593610	  693.2	  469.4	10546.0	...
8593611	  693.3	  468.9	10537.0	...
8593612	  693.1	  468.1	10531.0	...
8593613	  692.7	  466.9	10533.0	...
8593614	  692.5	  466.5	10537.0	...
8593615	  693.3	  466.9	10540.0	...
8593616	  694.2	  467.6	10542.0	...
8593617	  695.4	  468.2	10540.0	...
8593618	  695.7	  468.2	10539.0	...
8593619	  696.2	  468.1	10537.0	...
8593620	  696.3	  467.8	10537.0	...
8593621	  696.5	  467.4	10543.0	...
8593622	  696.5	  466.9	10546.0	...
8593623	  696.3	  466.8	10550.0	...
8593624	  696.4	  466.8	10551.0	...
8593625	  696.4	  467.0	10554.0	...
8593626	  696.3	  467.3	10560.0	...
8593627	  695.7	  467.3	10562.0	...
8593628	  695.1	  467.1	10563.0	...
8593629	  694.9	  466.8	10558.0	...
8593630	  694.6	  466.7	10553.0	...
8593631	  694.2	  466.7	10549.0	...
8593632	  694.4	  466.6	10549.0	...
8593633	  695.1	  466.6	10554.0	...
8593634	  695.7	  466.5	10560.0	...
8593635	  695.2	  466.6	10565.0	...
8593636	  694.6	  466.7	10569.0	...
8593637	  694.0	  466.6	10571.0	...
8593638	  694.0	  466.2	10572.0	...
8593639	  694.0	  465.9	10571.0	...
8593640	  694.1	  465.8	10571.0	...
8593641	  694.3	  466.2	10570.0	...
8593642	  694.4	  466.5	10570.0	...
8593643	  694.6	  466.8	10569.0	...
8593644	  694.7	  466.6	10571.0	...
8593645	  695.3	  466.3	10574.0	...
8593646	  695.8	  466.1	10576.0	...
8593647	  696.5	  466.1	10575.0	...
8593648	  696.7	  466.1	10574.0	...
8593649	  696.0	  465.5	10574.0	...
8593650	  695.1	  464.8	10575.0	...
8593651	  694.3	  464.2	10576.0	...
8593652	  694.3	  464.0	10581.0	...
8593653	  694.3	  463.9	10586.0	...
8593654	  694.2	  464.0	10592.0	...
8593655	  694.0	  464.2	10592.0	...
8593656	  693.8	  464.0	10596.0	...
8593657	  693.6	  463.6	10600.0	...
8593658	  693.8	  463.1	10598.0	...
8593659	  694.2	  463.3	10593.0	...
8593660	  694.7	  463.7	10589.0	...
8593661	  694.7	  463.9	10586.0	...
8593662	  694.7	  463.7	10582.0	...
8593663	  694.7	  463.2	10579.0	...
8593664	  694.4	  462.9	10582.0	...
8593665	  694.2	  462.8	10585.0	...
8593666	  694.1	  462.6	10588.0	...
8593667	  694.2	  462.5	10589.0	...
8593668	  694.3	  462.5	10589.0	...
8593669	  694.4	  462.6	10589.0	...
8593670	  694.7	  462.6	10594.0	...
8593671	  695.0	  462.6	10598.0	...
8593672	  695.2	  462.6	10601.0	...
8593673	  695.0	  462.9	10600.0	...
8593674	  694.8	  463.6	10599.0	...
8593675	  694.5	  464.3	10597.0	...
8593676	  694.6	  464.6	10594.0	...
8593677	  695.5	  464.3	10592.0	...
8593678	  696.4	  463.9	10594.0	...
8593679	  696.6	  463.8	10597.0	...
8593680	  695.9	  463.7	10599.0	...
8593681	  696.0	  463.4	10599.0	...
8593682	  696.8	  463.4	10601.0	...
8593683	  696.2	  463.7	10606.0	...
8593684	  694.9	  464.0	10612.0	...
8593685	  693.9	  464.0	10612.0	...
8593686	  694.2	  463.8	10608.0	...
8593687	  694.5	  464.2	10605.0	...
8593688	  694.6	  464.9	10603.0	...
8593689	  696.0	  465.5	10601.0	...
8593690	  697.3	  465.2	10601.0	...
8593691	  697.6	  464.6	10601.0	...
8593692	  696.4	  464.1	10600.0	...
8593693	  695.2	  463.9	10598.0	...
8593694	  694.9	  463.7	10599.0	...
8593695	  695.4	  463.6	10600.0	...
8593696	  695.6	  464.3	10602.0	...
8593697	  695.7	  464.9	10603.0	...
8593698	  695.2	  465.5	10607.0	...
8593699	  695.1	  465.1	10609.0	...
8593700	  694.9	  464.4	10612.0	...
8593701	  694.9	  463.7	10612.0	...
8593702	  695.0	  463.5	10612.0	...
8593703	  695.1	  463.6	10612.0	...
8593704	  695.1	  463.7	10616.0	...
8593705	  695.1	  463.8	10619.0	...
8593706	  695.1	  463.6	10622.0	...
8593707	  695.1	  463.2	10615.0	...
8593708	  695.1	  462.9	10609.0	...
8593709	  695.5	  462.8	10607.0	...
8593710	  696.0	  462.9	10611.0	...
8593711	  695.9	  462.7	10615.0	...
8593712	  695.3	  462.4	10618.0	...
8593713	  694.8	  462.2	10620.0	...
8593714	  695.3	  462.3	10622.0	...
8593715	  695.5	  462.5	10622.0	...
8593716	  695.2	  462.2	10622.0	...
8593717	  694.5	  461.7	10623.0	...
8593718	  694.1	  461.2	10620.0	...
8593719	  694.1	  461.1	10617.0	...
8593720	  694.3	  461.4	10619.0	...
8593721	  694.5	  461.6	10624.0	...
8593722	  694.5	  461.5	10629.0	...
8593723	  694.4	  461.5	10632.0	...
8593724	  694.1	  461.4	10635.0	...
8593725	  693.7	  461.5	10643.0	...
8593726	  693.3	  461.4	10649.0	...
8593727	  693.1	  461.3	10654.0	...
8593728	  693.8	  461.2	10648.0	...
8593729	  694.6	  461.3	10641.0	...
8593730	  695.3	  461.1	10634.0	...
8593731	  695.3	  460.9	10634.0	...
8593732	  695.0	  460.5	10635.0	...
8593733	  694.9	  460.5	10635.0	...
8593734	  695.1	  460.3	10632.0	...
8593735	  695.5	  460.1	10628.0	...
8593736	  695.7	  459.6	10623.0	...
8593737	  695.6	  459.3	10622.0	...
8593738	  695.6	  459.3	10624.0	...
8593739	  695.9	  459.4	10627.0	...
8593740	  696.2	  459.5	10631.0	...
8593741	  696.5	  459.6	10632.0	...
8593742	  696.4	  460.3	10633.0	...
8593743	  696.2	  461.0	10634.0	...
8593744	  696.0	  461.6	10634.0	...
8593745	  696.1	  462.3	10632.0	...
8593746	  696.5	  462.8	10630.0	...
8593747	  696.8	  462.9	10628.0	...
8593748	  696.8	  461.9	10626.0	...
8593749	  696.2	  460.9	10624.0	...
8593750	  695.7	  460.0	10623.0	...
8593751	  695.3	  459.7	10623.0	...
8593752	  695.3	  459.6	10624.0	...
8593753	  695.3	  460.5	10624.0	...
8593754	  695.6	  461.4	10626.0	...
8593755	  695.9	  462.1	10629.0	...
8593756	  696.1	  462.0	10634.0	...
8593757	  696.0	  461.9	10639.0	...
8593758	  695.3	  461.8	10643.0	...
8593759	  694.6	  461.1	10647.0	...
8593760	  693.9	  460.2	10650.0	...
8593761	  694.3	  459.6	10654.0	...
8593762	  694.8	  459.5	10658.0	...
8593763	  694.7	  459.7	10661.0	...
8593764	  693.9	  459.1	10664.0	...
8593765	  693.3	  458.3	10676.0	...
8593766	  693.5	  457.3	10686.0	...
8593767	  694.1	  458.4	10687.0	...
8593768	  694.5	  459.6	10678.0	...
8593769	  694.6	  460.9	10669.0	...
8593770	  694.8	  461.1	10661.0	...
8593771	  695.2	  461.1	10653.0	...
8593772	  695.7	  460.8	10646.0	...
8593773	  696.1	  460.5	10647.0	...
8593774	  696.2	  460.3	10650.0	...
8593775	  696.3	  460.2	10652.0	...
8593776	  696.4	  459.3	10654.0	...
8593777	  696.5	  458.4	10653.0	...
8593778	  696.7	  458.6	10652.0	...
8593779	  696.9	  459.5	10651.0	...
8593780	  697.0	  460.5	10650.0	...
8593781	  697.0	  460.2	10649.0	...
8593782	  696.9	  459.8	10648.0	...
8593783	  696.7	  459.5	10651.0	...
8593784	  696.5	  459.3	10655.0	...
8593785	  695.8	  459.2	10660.0	...
8593786	  695.1	  459.1	10665.0	...
8593787	  694.3	  458.5	10666.0	...
8593788	  694.2	  457.8	10668.0	...
8593789	  694.5	  457.2	10666.0	...
8593790	  695.0	  457.4	10666.0	...
8593791	  695.5	  457.7	10666.0	...
8593792	  695.5	  457.8	10667.0	...
8593793	  695.5	  457.9	10666.0	...
8593794	  695.6	  457.9	10665.0	...
8593795	  695.8	  458.0	10664.0	...
8593796	  695.9	  457.9	10665.0	...
8593797	  695.9	  457.8	10667.0	...
8593798	  696.0	  457.5	10669.0	...
8593799	  696.1	  457.4	10669.0	...
8593800	  696.2	  457.5	10667.0	...
8593801	  696.4	  458.0	10665.0	...
8593802	  696.6	  458.6	10662.0	...
8593803	  696.8	  458.8	10660.0	...
8593804	  697.1	  458.9	10660.0	...
8593805	  697.4	  458.9	10654.0	...
8593806	  697.6	  458.9	10649.0	...
8593807	  696.9	  459.0	10652.0	...
8593808	  696.1	  459.3	10661.0	...
8593809	  695.9	  459.8	10663.0	...
8593810	  696.6	  460.2	10657.0	...
8593811	  697.1	  459.4	10653.0	...
8593812	  697.0	  458.7	10656.0	...
8593813	  696.8	  457.9	10660.0	...
8593814	  696.8	  458.1	10660.0	...
8593815	  696.8	  457.8	10660.0	...
8593816	  696.7	  457.5	10659.0	...
8593817	  696.7	  458.3	10657.0	...
8593818	  697.0	  459.4	10655.0	...
8593819	  698.0	  460.6	10654.0	...
8593820	  698.8	  460.7	10654.0	...
8593821	  699.1	  459.6	10653.0	...
8593822	  698.8	  458.4	10653.0	...
8593823	  698.7	  457.4	10660.0	...
8593824	  699.0	  457.8	10668.0	...
8593825	  698.4	  458.3	10675.0	...
8593826	  697.7	  459.0	10674.0	...
8593827	  696.9	  459.3	10673.0	...
8593828	  697.0	  459.6	10669.0	...
8593829	  697.2	  459.5	10665.0	...
8593830	  697.6	  459.5	10663.0	...
8593831	  697.9	  459.5	10666.0	...
8593832	  698.1	  459.7	10668.0	...
8593833	  698.1	  459.7	10670.0	...
8593834	  698.2	  459.4	10670.0	...
8593835	  698.1	  458.1	10670.0	...
8593836	  698.1	  456.7	10672.0	...
8593837	  698.1	  456.3	10675.0	...
8593838	  698.0	  457.1	10677.0	...
8593839	  698.0	  458.2	10675.0	...
8593840	  697.8	  458.7	10673.0	...
8593841	  698.1	  458.9	10673.0	...
8593842	  698.5	  458.7	10673.0	...
8593843	  698.9	  458.3	10672.0	...
8593844	  699.1	  458.0	10671.0	...
8593845	  699.0	  457.8	10671.0	...
8593846	  699.2	  457.9	10672.0	...
8593847	  699.6	  458.4	10673.0	...
8593848	  699.6	  458.9	10674.0	...
8593849	  699.2	  458.8	10675.0	...
8593850	  698.8	  458.3	10679.0	...
8593851	  698.8	  457.7	10681.0	...
8593852	  698.9	  457.7	10684.0	...
8593853	  699.1	  457.9	10685.0	...
8593854	  699.1	  458.1	10685.0	...
8593855	  699.2	  458.5	10684.0	...
8593856	  699.3	  459.1	10684.0	...
8593857	  699.5	  459.6	10684.0	...
8593858	  699.5	  458.8	10684.0	...
8593859	  699.0	  457.0	10686.0	...
8593860	  698.5	  455.2	10688.0	...
8593861	  698.2	  454.7	10690.0	...
8593862	  698.1	  455.0	10690.0	...
8593863	  697.9	  455.3	10690.0	...
8593864	  698.0	  455.2	10695.0	...
8593865	  698.1	  454.9	10701.0	...
8593866	  698.6	  454.8	10706.0	...
8593867	  698.8	  455.0	10705.0	...
8593868	  699.0	  455.0	10702.0	...
8593869	  699.0	  454.8	10697.0	...
8593870	  699.0	  454.8	10695.0	...
8593871	  699.1	  455.1	10692.0	...
8593872	  699.2	  455.7	10691.0	...
8593873	  699.2	  456.0	10691.0	...
8593874	  699.1	  455.8	10693.0	...
8593875	  699.3	  455.3	10697.0	...
8593876	  699.4	  454.9	10697.0	...
8593877	  699.6	  455.1	10693.0	...
8593878	  699.8	  456.0	10690.0	...
8593879	  699.7	  456.7	10693.0	...
8593880	  699.8	  456.9	10697.0	...
8593881	  700.1	  456.6	10695.0	...
8593882	  700.4	  456.3	10687.0	...
8593883	  699.9	  456.4	10678.0	...
8593884	  699.2	  456.6	10675.0	...
8593885	  698.4	  456.8	10677.0	...
8593886	  698.3	  456.9	10678.0	...
8593887	  698.9	  456.8	10679.0	...
8593888	  699.7	  456.6	10676.0	...
8593889	  700.5	  456.4	10671.0	...
8593890	  700.6	  456.0	10668.0	...
8593891	  700.6	  455.6	10671.0	...
8593892	  700.5	  455.3	10676.0	...
8593893	  700.5	  455.7	10678.0	...
8593894	  700.5	  456.2	10673.0	...
8593895	  700.6	  456.6	10668.0	...
8593896	  700.7	  456.7	10672.0	...
8593897	  700.7	  456.8	10679.0	...
8593898	  700.7	  456.8	10685.0	...
8593899	  700.6	  456.8	10677.0	...
8593900	  700.4	  456.8	10668.0	...
8593901	  700.3	  457.0	10659.0	...
8593902	  700.4	  457.4	10659.0	...
8593903	  700.6	  457.7	10662.0	...
8593904	  700.8	  457.8	10665.0	...
8593905	  700.6	  457.0	10668.0	...
8593906	  700.5	  456.2	10667.0	...
8593907	  700.2	  455.6	10664.0	...
8593908	  699.9	  455.6	10669.0	...
8593909	  699.6	  455.7	10676.0	...
8593910	  699.9	  455.4	10683.0	...
8593911	  700.3	  455.2	10683.0	...
8593912	  700.3	  455.2	10681.0	...
8593913	  699.8	  455.4	10679.0	...
8593914	  699.3	  455.5	10677.0	...
8593915	  699.8	  455.4	10679.0	...
8593916	  700.3	  455.3	10682.0	...
8593917	  700.8	  455.7	10675.0	...
8593918	  700.8	  456.3	10665.0	...
8593919	  700.8	  457.0	10664.0	...
8593920	  700.7	  457.2	10672.0	...
8593921	  700.8	  457.4	10680.0	...
8593922	  700.5	  457.8	10677.0	...
8593923	  700.3	  458.2	10674.0	...
8593924	  700.5	  458.4	10671.0	...
8593925	  700.9	  457.6	10672.0	...
8593926	  701.3	  456.5	10676.0	...
8593927	  701.1	  455.8	10681.0	...
8593928	  701.1	  455.2	10688.0	...
8593929	  701.1	  454.8	10690.0	...
8593930	  701.4	  455.1	10680.0	...
8593931	  701.7	  455.7	10667.0	...
8593932	  701.7	  456.8	10657.0	...
8593933	  701.1	  457.3	10663.0	...
8593934	  700.5	  457.4	10671.0	...
8593935	  700.0	  456.9	10680.0	...
8593936	  699.7	  456.0	10687.0	...
8593937	  699.7	  455.3	10691.0	...
8593938	  700.0	  455.5	10687.0	...
[truncated: 4,247,855 more chars]
