# Supplementary material for: With an eye on uncertainty: Modelling pupillary responses to environmental volatility
Source: PLoS Comput Biol. 2019 Jul 5;15(7):e1007126. doi: 10.1371/journal.pcbi.1007126 (PMC6636765; doi:10.1371/journal.pcbi.1007126)
Supplement: S4 Data — Zip file containing the pupillometry data for participant 4. (ZIP) [file pcbi.1007126.s004.zip › P4/trial6.asc]

** CONVERTED FROM C:\Users\tparr\Documents\PVR\P4_0712\trial6.edf using edfapi 3.1 Win32 Nov 24 2009 on Thu Dec 07 19:13:37 2017
** DATE: Thu Dec  7 19:39:00 2017
** TYPE: EDF_FILE BINARY EVENT SAMPLE TAGGED
** VERSION: EYELINK II 1
** SOURCE: EYELINK CL
** EYELINK II CL v4.48 Nov 25 2009
** CAMERA: EyeLink CL Version 1.4 Sensor=BHA
** SERIAL NUMBER: CL1-AAD42
** CAMERA_CONFIG: AAD42140.SCD
**

MSG	9224929 RECCFG CR 1000 2 0 R
MSG	9224929 ELCLCFG MTABLER
MSG	9224929 GAZE_COORDS 0.00 0.00 1599.00 1199.00
MSG	9224929 THRESHOLDS R 136 250
MSG	9224929 ELCL_PROC CENTROID (3)
MSG	9224929 ELCL_PCR_PARAM 5 3.0
START	9224930 	RIGHT	SAMPLES	EVENTS
PRESCALER	1
VPRESCALER	1
PUPIL	AREA
EVENTS	GAZE	RIGHT	RATE	1000.00	TRACKING	CR	FILTER	2
SAMPLES	GAZE	RIGHT	RATE	1000.00	TRACKING	CR	FILTER	2
MSG	9224930 !MODE RECORD CR 1000 2 0 R
9224930	  732.9	  531.3	 8017.0	...
INPUT	9224930	127
9224931	  732.9	  532.2	 8023.0	...
9224932	  732.9	  533.3	 8020.0	...
9224933	  733.6	  534.6	 8017.0	...
9224934	  734.5	  535.0	 8016.0	...
9224935	  734.7	  535.2	 8013.0	...
9224936	  734.1	  535.4	 8011.0	...
SFIX R   9224937
9224937	  733.6	  536.2	 7997.0	...
9224938	  733.9	  536.8	 7986.0	...
9224939	  734.1	  536.5	 7973.0	...
9224940	  733.9	  535.6	 7971.0	...
9224941	  733.7	  534.8	 7979.0	...
9224942	  733.2	  534.6	 7997.0	...
9224943	  733.1	  534.5	 8015.0	...
9224944	  732.9	  534.1	 8016.0	...
9224945	  732.9	  533.8	 8009.0	...
9224946	  732.9	  533.4	 8003.0	...
9224947	  732.8	  533.2	 8003.0	...
9224948	  733.2	  533.5	 8003.0	...
9224949	  733.7	  534.2	 8003.0	...
9224950	  734.2	  534.8	 8003.0	...
9224951	  734.7	  534.7	 8003.0	...
9224952	  735.0	  534.5	 8003.0	...
9224953	  735.4	  535.4	 8001.0	...
9224954	  735.4	  536.7	 7999.0	...
9224955	  735.7	  536.5	 8006.0	...
9224956	  735.9	  535.0	 8014.0	...
9224957	  735.5	  533.5	 8023.0	...
9224958	  734.8	  533.5	 8023.0	...
9224959	  734.2	  533.6	 8022.0	...
9224960	  734.4	  534.1	 8022.0	...
9224961	  734.7	  534.6	 8022.0	...
9224962	  734.8	  535.1	 8023.0	...
9224963	  735.5	  535.4	 8021.0	...
9224964	  736.2	  535.7	 8020.0	...
9224965	  735.7	  535.2	 8018.0	...
9224966	  734.6	  534.3	 8018.0	...
9224967	  733.8	  535.3	 8018.0	...
9224968	  734.4	  537.0	 8018.0	...
9224969	  735.1	  537.3	 8012.0	...
9224970	  735.9	  535.7	 8007.0	...
9224971	  736.7	  534.8	 8003.0	...
9224972	  736.8	  535.4	 8005.0	...
9224973	  736.5	  536.1	 8006.0	...
9224974	  736.4	  536.3	 8006.0	...
9224975	  736.6	  536.3	 8009.0	...
9224976	  736.8	  536.3	 8012.0	...
9224977	  736.7	  535.3	 8016.0	...
9224978	  736.2	  534.3	 8018.0	...
9224979	  735.7	  533.5	 8019.0	...
9224980	  734.2	  533.7	 8020.0	...
9224981	  733.2	  533.8	 8024.0	...
9224982	  734.0	  533.6	 8028.0	...
9224983	  735.7	  533.5	 8034.0	...
9224984	  736.3	  533.8	 8036.0	...
9224985	  735.0	  534.1	 8039.0	...
9224986	  733.8	  534.2	 8040.0	...
9224987	  733.5	  534.2	 8042.0	...
9224988	  733.3	  534.6	 8043.0	...
9224989	  733.1	  534.0	 8043.0	...
9224990	  733.2	  533.2	 8042.0	...
9224991	  733.6	  533.8	 8040.0	...
9224992	  734.1	  535.4	 8040.0	...
9224993	  734.7	  536.9	 8040.0	...
9224994	  734.7	  536.9	 8040.0	...
9224995	  734.5	  536.5	 8038.0	...
9224996	  735.4	  536.0	 8037.0	...
9224997	  736.6	  535.6	 8035.0	...
9224998	  737.7	  534.9	 8037.0	...
9224999	  737.2	  534.5	 8038.0	...
9225000	  736.6	  533.7	 8036.0	...
9225001	  736.2	  533.6	 8032.0	...
9225002	  736.3	  533.2	 8028.0	...
9225003	  736.5	  533.1	 8031.0	...
9225004	  735.8	  534.5	 8037.0	...
9225005	  735.0	  536.0	 8049.0	...
9225006	  734.0	  537.3	 8058.0	...
9225007	  733.8	  537.0	 8064.0	...
9225008	  733.5	  536.6	 8064.0	...
9225009	  733.2	  535.9	 8063.0	...
9225010	  733.8	  535.1	 8062.0	...
9225011	  734.4	  534.5	 8054.0	...
9225012	  734.9	  534.5	 8046.0	...
9225013	  734.7	  534.6	 8037.0	...
9225014	  734.8	  535.4	 8036.0	...
9225015	  735.4	  536.0	 8034.0	...
9225016	  736.1	  536.8	 8034.0	...
9225017	  736.5	  536.9	 8045.0	...
9225018	  736.4	  537.2	 8058.0	...
9225019	  736.3	  537.3	 8070.0	...
9225020	  736.2	  537.5	 8072.0	...
9225021	  736.3	  537.6	 8073.0	...
9225022	  735.7	  537.6	 8074.0	...
9225023	  735.0	  537.5	 8075.0	...
9225024	  735.6	  537.3	 8073.0	...
9225025	  736.9	  536.7	 8070.0	...
9225026	  736.8	  536.2	 8067.0	...
9225027	  735.3	  535.8	 8065.0	...
9225028	  733.9	  535.4	 8064.0	...
9225029	  733.9	  534.9	 8068.0	...
9225030	  734.8	  534.7	 8071.0	...
9225031	  735.9	  535.2	 8075.0	...
9225032	  737.1	  535.7	 8073.0	...
9225033	  737.3	  536.5	 8072.0	...
9225034	  737.5	  536.8	 8071.0	...
9225035	  737.6	  537.1	 8071.0	...
9225036	  737.6	  536.2	 8071.0	...
9225037	  737.5	  535.4	 8068.0	...
9225038	  737.5	  535.3	 8065.0	...
9225039	  737.6	  535.9	 8060.0	...
9225040	  737.6	  536.6	 8057.0	...
9225041	  737.4	  536.7	 8057.0	...
9225042	  737.0	  536.3	 8062.0	...
9225043	  737.2	  535.9	 8066.0	...
9225044	  737.8	  534.7	 8068.0	...
9225045	  737.5	  534.3	 8068.0	...
9225046	  736.6	  534.3	 8068.0	...
9225047	  736.9	  535.5	 8068.0	...
9225048	  738.0	  536.3	 8068.0	...
9225049	  738.7	  536.5	 8069.0	...
9225050	  737.7	  534.5	 8071.0	...
9225051	  736.8	  532.4	 8075.0	...
9225052	  736.3	  530.8	 8077.0	...
9225053	  736.4	  530.8	 8079.0	...
9225054	  736.2	  531.3	 8079.0	...
9225055	  735.9	  531.8	 8085.0	...
9225056	  735.6	  532.1	 8087.0	...
9225057	  736.2	  531.7	 8089.0	...
9225058	  736.7	  531.4	 8085.0	...
9225059	  736.6	  532.1	 8084.0	...
9225060	  736.1	  533.8	 8083.0	...
9225061	  735.7	  535.5	 8084.0	...
9225062	  736.2	  536.1	 8088.0	...
9225063	  736.6	  536.2	 8091.0	...
9225064	  736.9	  535.2	 8097.0	...
9225065	  737.0	  534.2	 8099.0	...
9225066	  737.3	  533.8	 8102.0	...
9225067	  737.5	  534.4	 8104.0	...
9225068	  737.4	  535.4	 8105.0	...
9225069	  737.0	  535.7	 8105.0	...
9225070	  736.8	  535.3	 8105.0	...
9225071	  736.9	  534.7	 8105.0	...
9225072	  737.0	  534.1	 8105.0	...
9225073	  737.0	  534.7	 8102.0	...
9225074	  737.0	  535.4	 8099.0	...
9225075	  737.2	  536.0	 8095.0	...
9225076	  737.3	  536.1	 8093.0	...
9225077	  737.1	  536.1	 8090.0	...
9225078	  736.8	  536.1	 8088.0	...
9225079	  736.3	  535.9	 8091.0	...
9225080	  735.9	  534.9	 8098.0	...
9225081	  735.5	  534.0	 8107.0	...
9225082	  735.7	  533.3	 8116.0	...
9225083	  736.0	  533.4	 8123.0	...
9225084	  736.3	  533.5	 8127.0	...
9225085	  736.2	  533.4	 8128.0	...
9225086	  736.2	  533.4	 8125.0	...
9225087	  736.4	  534.5	 8118.0	...
9225088	  736.9	  535.7	 8114.0	...
9225089	  737.4	  536.4	 8108.0	...
9225090	  738.4	  536.1	 8101.0	...
9225091	  739.7	  535.7	 8093.0	...
9225092	  740.7	  535.9	 8087.0	...
9225093	  741.0	  535.9	 8084.0	...
9225094	  740.7	  535.8	 8083.0	...
9225095	  740.6	  535.8	 8088.0	...
9225096	  740.8	  535.8	 8093.0	...
9225097	  740.9	  535.8	 8090.0	...
9225098	  741.0	  535.8	 8082.0	...
9225099	  741.0	  536.3	 8074.0	...
9225100	  740.5	  536.9	 8077.0	...
9225101	  739.9	  537.4	 8083.0	...
9225102	  738.9	  537.2	 8093.0	...
9225103	  738.6	  536.7	 8102.0	...
9225104	  738.5	  536.4	 8108.0	...
9225105	  738.7	  536.2	 8111.0	...
9225106	  738.4	  536.2	 8112.0	...
9225107	  738.2	  536.1	 8112.0	...
9225108	  738.3	  536.0	 8108.0	...
9225109	  739.3	  535.8	 8103.0	...
9225110	  740.0	  534.6	 8102.0	...
9225111	  740.2	  533.4	 8106.0	...
9225112	  739.5	  533.8	 8111.0	...
9225113	  738.9	  535.1	 8113.0	...
9225114	  738.8	  535.8	 8106.0	...
9225115	  739.1	  535.4	 8100.0	...
9225116	  739.7	  534.9	 8094.0	...
9225117	  740.2	  535.0	 8096.0	...
9225118	  740.9	  535.4	 8093.0	...
9225119	  741.1	  536.0	 8088.0	...
9225120	  740.3	  535.6	 8084.0	...
9225121	  739.3	  534.4	 8091.0	...
9225122	  738.4	  533.2	 8096.0	...
9225123	  738.8	  533.3	 8101.0	...
9225124	  739.4	  533.8	 8100.0	...
9225125	  739.8	  535.3	 8102.0	...
9225126	  739.9	  536.6	 8106.0	...
9225127	  740.0	  537.7	 8110.0	...
9225128	  739.9	  537.7	 8117.0	...
9225129	  739.1	  536.2	 8121.0	...
9225130	  738.3	  534.8	 8110.0	...
9225131	  738.7	  533.4	 8094.0	...
9225132	  740.0	  533.8	 8082.0	...
9225133	  741.0	  534.0	 8089.0	...
9225134	  740.9	  534.0	 8094.0	...
9225135	  740.8	  534.4	 8096.0	...
9225136	  740.5	  535.2	 8095.0	...
9225137	  740.1	  536.2	 8096.0	...
9225138	  739.6	  536.4	 8097.0	...
9225139	  739.6	  536.6	 8094.0	...
9225140	  739.5	  536.4	 8091.0	...
9225141	  739.5	  536.3	 8091.0	...
9225142	  739.5	  536.1	 8097.0	...
9225143	  740.2	  535.8	 8100.0	...
9225144	  740.9	  535.8	 8100.0	...
9225145	  741.7	  536.2	 8098.0	...
9225146	  741.7	  536.7	 8101.0	...
9225147	  741.5	  537.3	 8105.0	...
9225148	  741.3	  537.5	 8109.0	...
9225149	  741.0	  537.7	 8111.0	...
9225150	  741.1	  537.9	 8108.0	...
9225151	  741.4	  538.1	 8102.0	...
9225152	  741.8	  538.7	 8097.0	...
9225153	  741.1	  539.2	 8101.0	...
9225154	  740.3	  539.4	 8108.0	...
9225155	  739.6	  539.2	 8114.0	...
9225156	  740.0	  539.1	 8113.0	...
9225157	  740.3	  539.2	 8122.0	...
9225158	  740.5	  538.6	 8132.0	...
9225159	  740.4	  537.7	 8142.0	...
9225160	  740.1	  536.8	 8143.0	...
9225161	  739.9	  536.9	 8145.0	...
9225162	  739.6	  537.0	 8148.0	...
9225163	  739.6	  537.3	 8151.0	...
9225164	  739.6	  537.7	 8143.0	...
9225165	  739.6	  538.0	 8133.0	...
9225166	  739.8	  538.2	 8123.0	...
9225167	  739.9	  538.3	 8122.0	...
9225168	  739.8	  537.6	 8122.0	...
9225169	  739.6	  536.9	 8122.0	...
9225170	  739.7	  536.8	 8123.0	...
9225171	  739.8	  537.4	 8124.0	...
9225172	  739.8	  538.0	 8138.0	...
9225173	  739.7	  538.4	 8151.0	...
9225174	  739.3	  538.8	 8166.0	...
9225175	  738.6	  538.9	 8166.0	...
9225176	  737.9	  538.7	 8166.0	...
9225177	  737.5	  538.1	 8162.0	...
9225178	  737.4	  537.6	 8160.0	...
9225179	  738.0	  537.1	 8159.0	...
9225180	  739.7	  537.5	 8154.0	...
9225181	  741.4	  538.2	 8143.0	...
9225182	  742.3	  537.7	 8132.0	...
9225183	  742.1	  536.5	 8128.0	...
9225184	  742.1	  536.0	 8123.0	...
9225185	  742.2	  536.8	 8119.0	...
9225186	  742.6	  538.1	 8115.0	...
9225187	  742.7	  538.5	 8116.0	...
9225188	  742.9	  539.0	 8117.0	...
9225189	  743.0	  539.0	 8117.0	...
9225190	  743.0	  539.0	 8118.0	...
9225191	  742.9	  539.0	 8124.0	...
9225192	  742.7	  538.9	 8129.0	...
9225193	  742.6	  538.9	 8133.0	...
9225194	  742.7	  538.5	 8130.0	...
9225195	  742.4	  538.3	 8127.0	...
9225196	  742.0	  538.0	 8125.0	...
9225197	  742.0	  538.1	 8124.0	...
9225198	  742.9	  538.0	 8121.0	...
9225199	  743.8	  538.0	 8117.0	...
9225200	  744.0	  538.2	 8116.0	...
9225201	  743.5	  538.5	 8117.0	...
9225202	  742.9	  538.7	 8124.0	...
9225203	  742.6	  538.8	 8129.0	...
9225204	  742.5	  538.9	 8138.0	...
9225205	  742.3	  538.0	 8145.0	...
9225206	  742.0	  537.1	 8150.0	...
9225207	  741.7	  536.3	 8150.0	...
9225208	  741.9	  536.5	 8147.0	...
9225209	  742.1	  536.6	 8145.0	...
9225210	  741.7	  536.5	 8145.0	...
9225211	  741.0	  536.5	 8146.0	...
9225212	  740.5	  537.2	 8157.0	...
9225213	  740.7	  538.0	 8168.0	...
9225214	  741.1	  538.7	 8177.0	...
9225215	  741.5	  538.9	 8174.0	...
9225216	  741.7	  539.1	 8169.0	...
9225217	  741.7	  539.5	 8164.0	...
9225218	  741.5	  539.8	 8162.0	...
9225219	  742.1	  539.9	 8162.0	...
9225220	  743.1	  539.7	 8163.0	...
9225221	  744.0	  539.5	 8162.0	...
9225222	  744.4	  539.7	 8159.0	...
9225223	  743.5	  540.0	 8162.0	...
9225224	  742.7	  540.3	 8164.0	...
9225225	  742.1	  540.3	 8166.0	...
9225226	  742.4	  540.1	 8164.0	...
9225227	  742.8	  539.8	 8155.0	...
9225228	  743.1	  539.6	 8147.0	...
9225229	  743.3	  539.6	 8140.0	...
9225230	  743.4	  539.5	 8148.0	...
9225231	  743.3	  539.6	 8155.0	...
9225232	  743.2	  539.7	 8158.0	...
9225233	  743.5	  539.7	 8152.0	...
9225234	  743.8	  539.2	 8145.0	...
9225235	  744.2	  538.9	 8141.0	...
9225236	  743.9	  538.8	 8142.0	...
9225237	  743.3	  539.2	 8147.0	...
9225238	  742.6	  539.3	 8153.0	...
9225239	  742.1	  538.7	 8154.0	...
9225240	  743.1	  537.9	 8149.0	...
9225241	  743.8	  537.1	 8145.0	...
9225242	  744.6	  537.3	 8145.0	...
9225243	  744.3	  538.0	 8150.0	...
9225244	  744.2	  538.7	 8156.0	...
9225245	  744.0	  539.9	 8162.0	...
9225246	  743.8	  540.9	 8162.0	...
9225247	  744.2	  541.7	 8157.0	...
9225248	  744.7	  541.0	 8151.0	...
9225249	  745.0	  539.6	 8147.0	...
9225250	  744.4	  538.3	 8149.0	...
9225251	  744.1	  538.4	 8150.0	...
9225252	  744.1	  539.3	 8148.0	...
9225253	  744.3	  540.0	 8146.0	...
9225254	  745.0	  539.8	 8144.0	...
9225255	  745.6	  539.6	 8144.0	...
9225256	  746.1	  538.8	 8150.0	...
9225257	  746.0	  538.1	 8155.0	...
9225258	  745.9	  538.5	 8161.0	...
9225259	  745.9	  539.7	 8161.0	...
9225260	  745.6	  541.2	 8163.0	...
9225261	  745.3	  541.4	 8164.0	...
9225262	  745.1	  541.4	 8166.0	...
9225263	  745.0	  541.1	 8168.0	...
9225264	  745.1	  540.7	 8169.0	...
9225265	  745.2	  541.0	 8170.0	...
9225266	  745.2	  541.3	 8168.0	...
9225267	  745.2	  541.1	 8167.0	...
9225268	  745.1	  540.4	 8166.0	...
9225269	  745.1	  539.7	 8167.0	...
9225270	  745.1	  539.5	 8168.0	...
9225271	  745.0	  539.8	 8168.0	...
9225272	  745.0	  540.3	 8169.0	...
9225273	  744.7	  540.8	 8171.0	...
9225274	  744.5	  541.3	 8173.0	...
9225275	  744.2	  541.6	 8175.0	...
9225276	  744.1	  541.8	 8176.0	...
9225277	  744.2	  541.8	 8177.0	...
9225278	  744.7	  541.9	 8178.0	...
9225279	  745.4	  542.2	 8175.0	...
9225280	  746.0	  542.5	 8169.0	...
9225281	  746.2	  542.7	 8163.0	...
9225282	  746.2	  542.8	 8162.0	...
9225283	  745.6	  541.6	 8163.0	...
9225284	  745.2	  540.4	 8167.0	...
9225285	  744.8	  539.2	 8170.0	...
9225286	  745.1	  539.2	 8172.0	...
9225287	  745.8	  540.3	 8173.0	...
9225288	  746.5	  541.5	 8173.0	...
9225289	  746.8	  542.4	 8173.0	...
9225290	  746.3	  542.1	 8173.0	...
9225291	  745.8	  541.6	 8172.0	...
9225292	  745.2	  541.4	 8174.0	...
9225293	  745.1	  541.4	 8175.0	...
9225294	  745.2	  540.9	 8174.0	...
9225295	  745.8	  539.9	 8170.0	...
9225296	  746.4	  538.9	 8165.0	...
9225297	  746.0	  538.8	 8165.0	...
9225298	  745.1	  540.1	 8172.0	...
9225299	  744.1	  541.4	 8179.0	...
9225300	  743.8	  541.8	 8187.0	...
9225301	  743.6	  541.3	 8185.0	...
9225302	  743.4	  540.7	 8183.0	...
9225303	  743.2	  540.6	 8182.0	...
9225304	  744.6	  540.7	 8177.0	...
9225305	  746.2	  541.6	 8171.0	...
9225306	  748.0	  542.6	 8165.0	...
9225307	  748.4	  542.9	 8165.0	...
9225308	  748.4	  542.4	 8165.0	...
9225309	  748.4	  541.9	 8168.0	...
9225310	  747.0	  541.8	 8172.0	...
9225311	  745.6	  541.6	 8178.0	...
9225312	  743.8	  541.4	 8182.0	...
9225313	  743.6	  541.5	 8177.0	...
9225314	  744.7	  541.1	 8168.0	...
9225315	  746.2	  540.4	 8158.0	...
9225316	  747.1	  539.3	 8157.0	...
9225317	  746.5	  538.6	 8156.0	...
9225318	  746.7	  539.5	 8160.0	...
9225319	  747.4	  540.9	 8164.0	...
9225320	  748.1	  542.3	 8164.0	...
9225321	  747.8	  542.1	 8162.0	...
9225322	  747.7	  542.0	 8159.0	...
9225323	  747.6	  541.9	 8158.0	...
9225324	  747.7	  541.9	 8160.0	...
9225325	  747.7	  541.9	 8174.0	...
9225326	  746.7	  541.4	 8187.0	...
9225327	  745.7	  540.8	 8198.0	...
9225328	  745.0	  540.1	 8197.0	...
9225329	  745.2	  539.7	 8195.0	...
9225330	  745.5	  539.3	 8192.0	...
9225331	  745.3	  538.7	 8190.0	...
9225332	  744.9	  538.6	 8187.0	...
9225333	  744.7	  540.0	 8183.0	...
9225334	  745.2	  541.6	 8181.0	...
9225335	  745.7	  542.0	 8179.0	...
9225336	  746.1	  540.7	 8178.0	...
9225337	  745.9	  539.3	 8176.0	...
9225338	  746.5	  538.7	 8174.0	...
9225339	  747.2	  538.0	 8174.0	...
9225340	  747.9	  537.8	 8181.0	...
9225341	  746.6	  538.1	 8190.0	...
9225342	  745.3	  538.5	 8198.0	...
9225343	  744.4	  538.8	 8198.0	...
9225344	  744.7	  538.8	 8197.0	...
9225345	  744.9	  538.7	 8196.0	...
9225346	  745.3	  538.5	 8196.0	...
9225347	  745.8	  538.9	 8197.0	...
9225348	  746.4	  540.1	 8197.0	...
9225349	  746.5	  541.4	 8197.0	...
9225350	  746.4	  541.7	 8198.0	...
9225351	  746.3	  540.9	 8196.0	...
9225352	  746.4	  540.0	 8194.0	...
9225353	  746.7	  540.3	 8194.0	...
9225354	  746.8	  540.9	 8200.0	...
9225355	  746.5	  541.6	 8211.0	...
9225356	  745.8	  541.5	 8220.0	...
9225357	  745.2	  541.2	 8225.0	...
9225358	  744.7	  540.9	 8225.0	...
9225359	  745.1	  541.0	 8225.0	...
9225360	  745.8	  541.5	 8225.0	...
9225361	  746.3	  541.2	 8226.0	...
9225362	  746.0	  540.5	 8216.0	...
9225363	  745.7	  539.7	 8205.0	...
9225364	  745.5	  539.9	 8194.0	...
9225365	  745.6	  540.2	 8194.0	...
9225366	  745.7	  540.6	 8195.0	...
9225367	  745.8	  540.5	 8195.0	...
9225368	  745.8	  540.1	 8195.0	...
9225369	  745.9	  539.7	 8194.0	...
9225370	  746.3	  540.7	 8193.0	...
9225371	  746.7	  541.9	 8192.0	...
9225372	  746.8	  543.1	 8191.0	...
9225373	  746.6	  542.6	 8190.0	...
9225374	  746.5	  541.9	 8188.0	...
9225375	  746.5	  541.3	 8187.0	...
9225376	  746.7	  540.7	 8187.0	...
9225377	  746.7	  540.0	 8195.0	...
9225378	  746.7	  538.3	 8202.0	...
9225379	  746.6	  537.1	 8210.0	...
9225380	  746.6	  537.8	 8209.0	...
9225381	  746.7	  539.4	 8208.0	...
9225382	  746.6	  541.0	 8210.0	...
9225383	  746.3	  540.7	 8214.0	...
9225384	  745.7	  540.5	 8218.0	...
9225385	  745.0	  540.9	 8219.0	...
9225386	  744.4	  541.6	 8217.0	...
9225387	  743.9	  540.7	 8217.0	...
9225388	  743.6	  539.1	 8218.0	...
9225389	  744.2	  537.9	 8218.0	...
9225390	  745.2	  538.3	 8216.0	...
9225391	  746.1	  539.0	 8215.0	...
9225392	  746.2	  539.5	 8215.0	...
9225393	  746.7	  539.8	 8215.0	...
9225394	  747.2	  539.8	 8215.0	...
9225395	  747.6	  539.7	 8210.0	...
9225396	  747.4	  540.0	 8205.0	...
9225397	  747.3	  540.2	 8207.0	...
9225398	  747.3	  541.2	 8214.0	...
EFIX R   9224937	9225398	462	  740.8	  537.6	   8120
SSACC R  9225399
9225399	  747.4	  542.2	 8217.0	...
9225400	  747.5	  543.1	 8213.0	...
9225401	  746.1	  543.4	 8206.0	...
9225402	  744.7	  543.7	 8204.0	...
9225403	  741.6	  542.9	 8203.0	...
9225404	  739.9	  541.7	 8206.0	...
9225405	  736.4	  541.0	 8219.0	...
9225406	  731.9	  541.8	 8230.0	...
9225407	  725.7	  542.6	 8239.0	...
9225408	  720.3	  542.8	 8241.0	...
9225409	  715.3	  542.7	 8244.0	...
9225410	  710.4	  542.7	 8258.0	...
9225411	  705.4	  542.7	 8270.0	...
9225412	  700.1	  542.7	 8282.0	...
9225413	  695.0	  542.5	 8283.0	...
9225414	  691.0	  541.3	 8284.0	...
9225415	  686.9	  540.5	 8289.0	...
9225416	  684.0	  540.1	 8296.0	...
9225417	  681.3	  540.6	 8303.0	...
9225418	  680.9	  539.9	 8299.0	...
9225419	  678.0	  539.4	 8292.0	...
ESACC R  9225399	9225419	21	  747.4	  542.2	  678.0	  539.4	   1.48	    107
SFIX R   9225420
9225420	  675.1	  538.8	 8287.0	...
9225421	  672.6	  539.0	 8288.0	...
9225422	  672.8	  538.7	 8289.0	...
9225423	  673.3	  538.4	 8289.0	...
9225424	  673.7	  538.3	 8288.0	...
9225425	  673.9	  538.2	 8288.0	...
9225426	  674.5	  538.1	 8287.0	...
9225427	  675.7	  538.2	 8289.0	...
9225428	  676.8	  538.2	 8291.0	...
9225429	  677.3	  538.4	 8285.0	...
9225430	  678.6	  538.6	 8278.0	...
9225431	  680.0	  538.6	 8271.0	...
9225432	  681.3	  538.2	 8271.0	...
9225433	  681.3	  538.4	 8271.0	...
9225434	  681.4	  539.3	 8271.0	...
9225435	  681.5	  540.4	 8270.0	...
9225436	  681.6	  540.9	 8268.0	...
9225437	  681.6	  540.8	 8266.0	...
9225438	  681.6	  540.7	 8264.0	...
9225439	  681.7	  540.4	 8265.0	...
9225440	  681.7	  540.0	 8263.0	...
9225441	  681.5	  539.5	 8262.0	...
9225442	  681.5	  539.3	 8262.0	...
9225443	  682.2	  539.5	 8264.0	...
9225444	  683.0	  539.8	 8262.0	...
9225445	  683.6	  540.0	 8258.0	...
9225446	  683.3	  539.9	 8254.0	...
9225447	  683.1	  539.8	 8255.0	...
9225448	  683.4	  540.0	 8255.0	...
9225449	  684.0	  540.2	 8255.0	...
9225450	  684.9	  540.4	 8253.0	...
9225451	  685.7	  540.0	 8241.0	...
9225452	  685.8	  539.3	 8229.0	...
9225453	  686.2	  539.0	 8220.0	...
9225454	  686.6	  538.9	 8222.0	...
9225455	  687.3	  539.0	 8222.0	...
9225456	  687.4	  539.4	 8221.0	...
9225457	  686.7	  540.0	 8230.0	...
9225458	  685.3	  540.4	 8241.0	...
9225459	  683.8	  540.2	 8250.0	...
9225460	  683.4	  540.2	 8248.0	...
9225461	  683.8	  540.4	 8246.0	...
9225462	  684.2	  540.9	 8245.0	...
9225463	  685.3	  541.4	 8238.0	...
9225464	  686.3	  541.7	 8230.0	...
9225465	  686.9	  541.8	 8222.0	...
9225466	  686.5	  541.6	 8221.0	...
9225467	  686.2	  542.1	 8231.0	...
9225468	  686.2	  542.3	 8242.0	...
9225469	  686.4	  542.4	 8253.0	...
9225470	  686.6	  542.2	 8253.0	...
9225471	  686.8	  542.2	 8251.0	...
9225472	  687.0	  542.3	 8250.0	...
9225473	  687.2	  542.5	 8249.0	...
9225474	  687.3	  542.1	 8250.0	...
9225475	  687.2	  541.6	 8247.0	...
9225476	  687.6	  541.1	 8243.0	...
9225477	  688.1	  541.1	 8239.0	...
9225478	  688.1	  541.1	 8239.0	...
9225479	  687.1	  541.0	 8240.0	...
9225480	  686.0	  540.9	 8241.0	...
9225481	  685.5	  541.2	 8247.0	...
9225482	  685.4	  541.3	 8252.0	...
9225483	  685.9	  541.2	 8246.0	...
9225484	  686.6	  540.9	 8236.0	...
9225485	  687.1	  541.0	 8233.0	...
9225486	  687.0	  541.1	 8240.0	...
9225487	  686.7	  540.8	 8243.0	...
9225488	  686.6	  540.9	 8238.0	...
9225489	  687.2	  541.5	 8232.0	...
9225490	  688.3	  542.5	 8227.0	...
9225491	  689.5	  542.9	 8225.0	...
9225492	  689.8	  542.6	 8226.0	...
9225493	  689.6	  542.1	 8234.0	...
9225494	  689.4	  541.3	 8241.0	...
9225495	  689.1	  540.8	 8243.0	...
9225496	  688.6	  540.5	 8241.0	...
9225497	  688.4	  540.6	 8239.0	...
9225498	  688.6	  540.1	 8239.0	...
9225499	  689.0	  539.6	 8238.0	...
9225500	  689.5	  539.2	 8238.0	...
9225501	  689.9	  539.3	 8231.0	...
9225502	  689.7	  539.3	 8224.0	...
9225503	  689.2	  539.4	 8215.0	...
9225504	  689.7	  540.4	 8210.0	...
9225505	  690.7	  541.3	 8206.0	...
9225506	  692.0	  542.2	 8203.0	...
9225507	  692.2	  542.4	 8194.0	...
9225508	  692.1	  542.7	 8186.0	...
9225509	  691.2	  541.6	 8192.0	...
9225510	  690.3	  540.2	 8208.0	...
9225511	  689.8	  539.0	 8216.0	...
9225512	  689.8	  539.5	 8209.0	...
9225513	  689.6	  540.1	 8201.0	...
9225514	  689.3	  540.9	 8202.0	...
9225515	  688.9	  541.5	 8203.0	...
9225516	  688.8	  542.6	 8203.0	...
9225517	  688.4	  543.1	 8202.0	...
9225518	  688.1	  542.6	 8201.0	...
9225519	  688.2	  541.4	 8202.0	...
9225520	  688.6	  539.7	 8202.0	...
9225521	  688.9	  539.1	 8205.0	...
9225522	  688.8	  539.3	 8208.0	...
9225523	  688.4	  540.8	 8211.0	...
9225524	  688.1	  542.1	 8212.0	...
9225525	  688.6	  542.5	 8209.0	...
9225526	  689.4	  542.2	 8201.0	...
9225527	  690.5	  541.8	 8193.0	...
9225528	  690.8	  541.7	 8190.0	...
9225529	  691.0	  541.6	 8193.0	...
9225530	  690.6	  541.5	 8195.0	...
9225531	  690.3	  541.4	 8194.0	...
9225532	  690.1	  541.5	 8194.0	...
9225533	  689.8	  541.8	 8193.0	...
9225534	  689.7	  541.6	 8191.0	...
9225535	  689.6	  541.2	 8188.0	...
9225536	  690.4	  540.9	 8183.0	...
9225537	  691.1	  541.1	 8179.0	...
9225538	  692.3	  540.5	 8171.0	...
9225539	  692.8	  539.8	 8169.0	...
9225540	  692.2	  540.5	 8165.0	...
9225541	  691.0	  541.9	 8166.0	...
9225542	  689.9	  543.7	 8166.0	...
9225543	  690.8	  543.9	 8166.0	...
9225544	  691.6	  544.4	 8165.0	...
9225545	  692.1	  544.6	 8165.0	...
9225546	  691.4	  543.6	 8167.0	...
9225547	  690.4	  542.6	 8173.0	...
9225548	  689.8	  541.7	 8177.0	...
9225549	  689.5	  542.1	 8169.0	...
9225550	  689.5	  542.2	 8158.0	...
9225551	  689.3	  542.1	 8151.0	...
9225552	  689.2	  542.3	 8155.0	...
9225553	  690.2	  542.3	 8154.0	...
9225554	  691.2	  542.2	 8149.0	...
9225555	  692.1	  542.0	 8143.0	...
9225556	  691.7	  542.1	 8142.0	...
9225557	  691.2	  542.3	 8142.0	...
9225558	  690.8	  542.6	 8143.0	...
9225559	  690.8	  542.9	 8143.0	...
9225560	  690.9	  543.2	 8146.0	...
9225561	  691.1	  543.3	 8147.0	...
9225562	  691.1	  543.3	 8148.0	...
9225563	  691.1	  543.3	 8147.0	...
9225564	  691.0	  542.9	 8146.0	...
9225565	  691.1	  542.4	 8144.0	...
9225566	  691.2	  542.5	 8141.0	...
9225567	  691.5	  543.0	 8137.0	...
9225568	  691.8	  543.5	 8137.0	...
9225569	  691.9	  543.4	 8137.0	...
9225570	  692.0	  543.3	 8139.0	...
9225571	  692.2	  543.2	 8139.0	...
9225572	  692.4	  542.9	 8140.0	...
9225573	  692.4	  542.7	 8139.0	...
9225574	  692.5	  543.1	 8132.0	...
9225575	  693.1	  543.7	 8124.0	...
9225576	  693.6	  542.3	 8119.0	...
9225577	  694.3	  540.7	 8123.0	...
9225578	  694.4	  539.5	 8127.0	...
9225579	  693.4	  540.4	 8130.0	...
9225580	  692.1	  541.0	 8130.0	...
9225581	  690.6	  540.6	 8133.0	...
9225582	  690.5	  540.1	 8134.0	...
9225583	  690.7	  539.4	 8135.0	...
9225584	  691.3	  539.2	 8131.0	...
9225585	  692.0	  539.9	 8128.0	...
9225586	  693.2	  540.6	 8123.0	...
9225587	  694.3	  541.4	 8116.0	...
9225588	  694.4	  540.5	 8111.0	...
9225589	  693.5	  539.8	 8107.0	...
9225590	  693.9	  539.1	 8098.0	...
9225591	  695.2	  539.6	 8089.0	...
9225592	  696.3	  540.1	 8086.0	...
9225593	  695.9	  540.6	 8094.0	...
9225594	  695.5	  540.7	 8101.0	...
9225595	  695.3	  541.0	 8094.0	...
9225596	  695.4	  541.2	 8083.0	...
9225597	  695.5	  541.4	 8082.0	...
9225598	  695.5	  541.8	 8092.0	...
9225599	  695.4	  542.0	 8097.0	...
9225600	  695.1	  542.0	 8092.0	...
9225601	  694.7	  541.7	 8086.0	...
9225602	  694.7	  541.3	 8084.0	...
9225603	  694.9	  541.1	 8080.0	...
9225604	  695.3	  540.7	 8077.0	...
9225605	  695.7	  540.1	 8083.0	...
9225606	  695.2	  539.7	 8091.0	...
9225607	  694.8	  539.8	 8092.0	...
9225608	  694.5	  540.3	 8084.0	...
9225609	  694.5	  540.8	 8076.0	...
9225610	  694.2	  542.3	 8075.0	...
9225611	  694.2	  543.5	 8075.0	...
9225612	  694.4	  544.0	 8076.0	...
9225613	  694.7	  542.6	 8076.0	...
9225614	  694.6	  541.2	 8076.0	...
9225615	  694.5	  540.4	 8074.0	...
9225616	  694.3	  540.0	 8072.0	...
9225617	  693.6	  539.2	 8071.0	...
9225618	  691.9	  538.5	 8071.0	...
9225619	  690.6	  539.2	 8067.0	...
9225620	  690.2	  540.2	 8064.0	...
9225621	  690.9	  540.9	 8063.0	...
9225622	  691.4	  540.7	 8063.0	...
9225623	  691.5	  540.2	 8062.0	...
9225624	  691.6	  539.8	 8061.0	...
9225625	  691.8	  539.5	 8062.0	...
9225626	  692.0	  539.6	 8063.0	...
9225627	  692.2	  539.7	 8063.0	...
9225628	  692.3	  539.8	 8060.0	...
9225629	  692.4	  539.5	 8060.0	...
9225630	  692.7	  539.1	 8058.0	...
9225631	  692.9	  540.3	 8051.0	...
9225632	  693.2	  541.8	 8044.0	...
9225633	  693.2	  543.2	 8041.0	...
9225634	  693.2	  543.2	 8039.0	...
9225635	  693.1	  543.3	 8037.0	...
9225636	  693.6	  543.4	 8038.0	...
9225637	  694.1	  543.4	 8041.0	...
9225638	  694.6	  543.1	 8053.0	...
9225639	  694.7	  542.8	 8061.0	...
9225640	  694.4	  542.5	 8065.0	...
9225641	  694.1	  541.8	 8056.0	...
9225642	  693.8	  541.1	 8048.0	...
9225643	  694.0	  540.3	 8044.0	...
9225644	  694.3	  540.1	 8042.0	...
9225645	  694.5	  539.8	 8043.0	...
9225646	  694.0	  539.7	 8045.0	...
9225647	  693.2	  539.7	 8048.0	...
9225648	  692.5	  539.8	 8044.0	...
9225649	  692.4	  539.9	 8039.0	...
9225650	  692.6	  539.8	 8034.0	...
9225651	  692.7	  539.8	 8034.0	...
9225652	  693.0	  540.8	 8031.0	...
9225653	  693.3	  541.9	 8029.0	...
9225654	  693.6	  543.0	 8028.0	...
9225655	  692.4	  543.4	 8039.0	...
9225656	  690.9	  543.8	 8052.0	...
9225657	  689.5	  544.2	 8063.0	...
9225658	  689.6	  543.2	 8060.0	...
9225659	  689.8	  542.0	 8056.0	...
9225660	  689.8	  540.9	 8049.0	...
9225661	  689.7	  541.1	 8046.0	...
9225662	  689.6	  541.3	 8048.0	...
9225663	  690.1	  541.5	 8049.0	...
9225664	  690.7	  542.2	 8051.0	...
9225665	  691.1	  542.9	 8049.0	...
9225666	  690.9	  542.4	 8044.0	...
9225667	  690.4	  541.2	 8039.0	...
9225668	  689.9	  539.9	 8034.0	...
9225669	  689.6	  539.8	 8028.0	...
9225670	  689.5	  540.7	 8023.0	...
9225671	  689.5	  541.6	 8019.0	...
9225672	  689.7	  542.3	 8020.0	...
9225673	  690.0	  541.9	 8021.0	...
9225674	  690.5	  541.2	 8021.0	...
9225675	  691.3	  540.6	 8020.0	...
9225676	  692.0	  540.2	 8018.0	...
9225677	  692.6	  540.3	 8016.0	...
9225678	  692.7	  541.0	 8015.0	...
9225679	  692.8	  541.7	 8015.0	...
9225680	  692.8	  542.3	 8015.0	...
9225681	  691.2	  542.7	 8019.0	...
9225682	  689.7	  543.3	 8023.0	...
9225683	  688.4	  543.8	 8027.0	...
9225684	  688.6	  544.1	 8025.0	...
9225685	  688.8	  543.3	 8021.0	...
9225686	  688.8	  542.4	 8017.0	...
9225687	  688.7	  541.5	 8015.0	...
9225688	  688.6	  541.4	 8016.0	...
9225689	  688.8	  541.1	 8016.0	...
9225690	  689.1	  540.8	 8016.0	...
9225691	  688.9	  540.8	 8016.0	...
9225692	  688.3	  540.8	 8017.0	...
9225693	  687.9	  541.0	 8018.0	...
9225694	  688.1	  541.2	 8019.0	...
9225695	  687.7	  541.5	 8019.0	...
9225696	  687.3	  542.2	 8016.0	...
9225697	  687.5	  542.5	 8012.0	...
9225698	  688.4	  542.5	 8009.0	...
9225699	  688.9	  541.6	 8008.0	...
9225700	  688.8	  541.0	 8007.0	...
9225701	  688.8	  540.6	 8004.0	...
9225702	  689.2	  539.9	 7999.0	...
9225703	  689.5	  539.2	 7996.0	...
9225704	  688.7	  539.1	 8000.0	...
9225705	  687.8	  539.6	 8006.0	...
9225706	  687.3	  540.3	 8017.0	...
9225707	  688.6	  540.2	 8022.0	...
9225708	  689.8	  540.2	 8027.0	...
9225709	  690.5	  540.0	 8027.0	...
9225710	  690.4	  540.9	 8016.0	...
9225711	  690.0	  541.5	 8008.0	...
9225712	  689.7	  541.8	 7999.0	...
9225713	  689.8	  542.0	 7998.0	...
9225714	  690.3	  542.5	 7996.0	...
9225715	  690.5	  543.1	 7996.0	...
9225716	  690.2	  542.7	 7998.0	...
9225717	  690.7	  541.8	 8000.0	...
9225718	  691.5	  541.2	 7999.0	...
9225719	  690.9	  541.0	 7998.0	...
9225720	  689.2	  539.7	 7999.0	...
9225721	  687.5	  538.4	 8010.0	...
9225722	  687.3	  536.9	 8021.0	...
9225723	  687.6	  537.0	 8032.0	...
9225724	  688.4	  537.6	 8024.0	...
9225725	  689.1	  538.2	 8016.0	...
9225726	  689.5	  538.8	 8010.0	...
9225727	  689.3	  538.0	 8012.0	...
9225728	  689.2	  537.4	 8013.0	...
9225729	  689.1	  536.8	 8014.0	...
9225730	  689.3	  538.0	 8014.0	...
9225731	  689.5	  539.0	 8011.0	...
9225732	  689.6	  540.0	 8009.0	...
9225733	  689.7	  540.1	 8007.0	...
9225734	  689.8	  540.2	 8003.0	...
9225735	  689.8	  540.0	 7997.0	...
9225736	  689.8	  539.8	 7991.0	...
9225737	  689.8	  539.7	 7992.0	...
9225738	  689.7	  539.6	 8000.0	...
9225739	  689.4	  539.6	 8008.0	...
9225740	  689.0	  539.2	 8012.0	...
9225741	  688.8	  539.0	 8013.0	...
9225742	  688.7	  538.8	 8015.0	...
9225743	  688.5	  539.7	 8016.0	...
9225744	  688.4	  541.0	 8011.0	...
9225745	  688.3	  542.2	 8007.0	...
9225746	  688.0	  541.3	 8005.0	...
9225747	  687.8	  539.8	 8005.0	...
9225748	  688.6	  538.8	 8004.0	...
9225749	  689.6	  539.8	 8002.0	...
9225750	  690.6	  540.6	 8001.0	...
9225751	  690.8	  541.0	 8004.0	...
9225752	  690.8	  540.5	 8009.0	...
9225753	  690.2	  540.4	 8015.0	...
9225754	  689.7	  540.4	 8016.0	...
9225755	  689.3	  541.1	 8012.0	...
9225756	  689.3	  541.5	 8011.0	...
9225757	  689.5	  542.0	 8012.0	...
9225758	  689.8	  542.2	 8009.0	...
9225759	  688.9	  542.5	 8004.0	...
9225760	  687.7	  542.6	 8001.0	...
9225761	  686.9	  542.4	 8004.0	...
9225762	  688.0	  541.7	 8002.0	...
9225763	  689.1	  540.8	 7996.0	...
9225764	  689.5	  540.7	 7994.0	...
9225765	  689.2	  540.7	 8000.0	...
9225766	  689.0	  540.7	 8005.0	...
9225767	  689.3	  540.3	 8009.0	...
9225768	  689.6	  540.7	 8009.0	...
9225769	  690.1	  541.0	 8009.0	...
9225770	  690.6	  541.3	 8008.0	...
9225771	  691.5	  540.7	 8007.0	...
9225772	  692.0	  540.2	 8004.0	...
9225773	  691.8	  540.2	 7998.0	...
9225774	  691.0	  540.2	 7991.0	...
9225775	  690.3	  540.1	 7989.0	...
9225776	  690.4	  540.1	 7989.0	...
9225777	  690.4	  540.4	 7992.0	...
9225778	  690.2	  540.9	 7992.0	...
9225779	  690.1	  540.7	 7993.0	...
9225780	  690.1	  540.2	 7996.0	...
9225781	  689.9	  539.6	 8000.0	...
9225782	  689.1	  539.2	 8005.0	...
9225783	  688.4	  539.6	 8008.0	...
9225784	  688.4	  540.8	 8003.0	...
9225785	  688.9	  542.0	 7997.0	...
9225786	  689.3	  541.6	 7990.0	...
9225787	  689.4	  540.6	 7989.0	...
9225788	  689.0	  539.7	 7988.0	...
9225789	  688.4	  539.1	 7987.0	...
9225790	  687.8	  538.4	 7986.0	...
9225791	  687.7	  537.7	 7989.0	...
9225792	  687.9	  537.7	 7993.0	...
9225793	  688.2	  539.1	 7999.0	...
9225794	  688.8	  540.5	 8001.0	...
9225795	  689.2	  542.2	 8002.0	...
9225796	  689.2	  542.5	 8009.0	...
9225797	  688.7	  542.3	 8016.0	...
9225798	  689.2	  541.5	 8017.0	...
9225799	  689.9	  540.6	 8010.0	...
9225800	  690.8	  540.3	 8008.0	...
9225801	  690.9	  540.0	 8011.0	...
9225802	  690.5	  539.0	 8017.0	...
9225803	  689.9	  538.2	 8019.0	...
9225804	  689.9	  537.4	 8021.0	...
9225805	  690.5	  537.3	 8019.0	...
9225806	  691.0	  537.1	 8017.0	...
9225807	  690.7	  536.8	 8015.0	...
9225808	  690.2	  536.6	 8018.0	...
9225809	  689.6	  537.7	 8025.0	...
9225810	  689.0	  539.0	 8032.0	...
9225811	  688.4	  539.9	 8035.0	...
9225812	  687.9	  539.7	 8034.0	...
9225813	  687.7	  539.1	 8033.0	...
9225814	  687.7	  538.7	 8032.0	...
9225815	  687.9	  538.3	 8030.0	...
9225816	  688.0	  538.3	 8024.0	...
9225817	  688.3	  538.6	 8019.0	...
9225818	  688.5	  538.8	 8024.0	...
9225819	  688.6	  538.9	 8033.0	...
9225820	  688.5	  538.8	 8043.0	...
9225821	  688.5	  538.8	 8047.0	...
9225822	  688.6	  538.9	 8050.0	...
9225823	  688.7	  539.0	 8051.0	...
9225824	  688.8	  539.0	 8056.0	...
9225825	  689.2	  539.4	 8060.0	...
9225826	  689.5	  540.3	 8051.0	...
9225827	  690.0	  541.3	 8037.0	...
9225828	  690.3	  541.6	 8022.0	...
9225829	  690.6	  541.5	 8019.0	...
9225830	  690.8	  541.4	 8018.0	...
9225831	  691.1	  541.6	 8016.0	...
9225832	  691.3	  541.9	 8014.0	...
9225833	  691.1	  541.1	 8013.0	...
9225834	  690.3	  540.0	 8013.0	...
9225835	  689.1	  539.6	 8022.0	...
9225836	  688.2	  540.0	 8031.0	...
9225837	  687.5	  540.3	 8040.0	...
9225838	  687.3	  541.0	 8033.0	...
9225839	  687.1	  541.8	 8027.0	...
9225840	  687.6	  542.5	 8028.0	...
9225841	  688.2	  542.3	 8038.0	...
9225842	  689.4	  541.7	 8049.0	...
9225843	  690.0	  541.2	 8044.0	...
9225844	  690.4	  540.8	 8036.0	...
9225845	  689.9	  539.6	 8036.0	...
9225846	  689.6	  538.3	 8043.0	...
9225847	  689.6	  536.9	 8050.0	...
9225848	  689.1	  536.9	 8048.0	...
9225849	  688.4	  538.3	 8044.0	...
9225850	  687.5	  539.8	 8040.0	...
9225851	  687.5	  541.2	 8037.0	...
9225852	  688.1	  541.1	 8032.0	...
9225853	  689.1	  541.0	 8028.0	...
9225854	  690.2	  540.9	 8026.0	...
9225855	  690.5	  541.3	 8027.0	...
9225856	  690.7	  542.2	 8024.0	...
9225857	  690.9	  543.2	 8021.0	...
9225858	  691.0	  543.9	 8018.0	...
9225859	  690.9	  544.2	 8018.0	...
9225860	  690.8	  544.3	 8019.0	...
9225861	  691.0	  544.5	 8019.0	...
9225862	  691.2	  544.3	 8013.0	...
9225863	  691.4	  543.9	 8008.0	...
9225864	  691.5	  543.6	 8002.0	...
9225865	  691.6	  543.4	 8002.0	...
9225866	  691.8	  543.4	 8007.0	...
9225867	  690.8	  543.5	 8013.0	...
9225868	  689.7	  544.0	 8014.0	...
9225869	  689.9	  543.9	 8009.0	...
9225870	  691.4	  543.7	 8004.0	...
9225871	  692.9	  543.3	 8005.0	...
9225872	  693.1	  543.8	 8005.0	...
9225873	  693.1	  544.3	 8006.0	...
9225874	  692.7	  544.9	 8003.0	...
9225875	  691.8	  545.0	 8001.0	...
9225876	  691.0	  545.2	 7998.0	...
9225877	  690.7	  545.5	 7998.0	...
9225878	  690.8	  545.7	 7998.0	...
9225879	  691.0	  546.1	 7999.0	...
9225880	  691.1	  546.2	 7999.0	...
9225881	  690.7	  545.8	 7998.0	...
9225882	  690.2	  545.2	 7998.0	...
9225883	  689.8	  544.6	 7998.0	...
9225884	  689.8	  543.5	 7997.0	...
9225885	  690.1	  542.4	 7996.0	...
9225886	  690.4	  541.2	 7995.0	...
9225887	  690.8	  541.1	 8002.0	...
9225888	  690.9	  540.9	 8008.0	...
9225889	  691.0	  540.9	 8013.0	...
9225890	  690.9	  541.0	 8013.0	...
9225891	  691.0	  541.4	 8015.0	...
9225892	  691.0	  541.7	 8018.0	...
9225893	  690.7	  541.9	 8021.0	...
9225894	  689.9	  542.7	 8023.0	...
9225895	  689.2	  543.8	 8024.0	...
9225896	  690.3	  545.0	 8023.0	...
9225897	  691.8	  545.7	 8023.0	...
9225898	  693.3	  546.1	 8022.0	...
9225899	  693.4	  546.5	 8021.0	...
9225900	  693.4	  546.5	 8018.0	...
9225901	  693.3	  546.5	 8015.0	...
9225902	  692.5	  546.6	 8011.0	...
9225903	  691.6	  546.5	 8006.0	...
9225904	  690.7	  545.6	 8001.0	...
9225905	  690.5	  544.2	 8006.0	...
9225906	  690.5	  542.8	 8012.0	...
9225907	  690.7	  544.5	 8011.0	...
9225908	  691.1	  546.6	 8003.0	...
9225909	  691.0	  546.8	 7995.0	...
9225910	  690.8	  544.9	 8002.0	...
9225911	  690.9	  543.4	 8010.0	...
9225912	  691.2	  543.7	 8019.0	...
9225913	  691.4	  543.9	 8022.0	...
9225914	  691.4	  544.0	 8024.0	...
9225915	  691.6	  544.6	 8024.0	...
9225916	  692.0	  545.2	 8024.0	...
9225917	  692.7	  545.5	 8024.0	...
9225918	  693.1	  545.7	 8021.0	...
9225919	  692.6	  545.8	 8018.0	...
9225920	  691.8	  546.0	 8015.0	...
9225921	  690.9	  546.1	 8015.0	...
9225922	  691.1	  546.0	 8015.0	...
9225923	  691.3	  546.0	 8016.0	...
9225924	  691.3	  546.3	 8017.0	...
9225925	  691.0	  546.7	 8018.0	...
9225926	  690.6	  547.2	 8019.0	...
9225927	  690.4	  547.5	 8020.0	...
9225928	  690.5	  547.7	 8016.0	...
9225929	  691.3	  547.8	 8006.0	...
9225930	  691.8	  547.9	 7995.0	...
9225931	  691.9	  547.4	 7990.0	...
9225932	  691.8	  546.9	 7993.0	...
9225933	  692.0	  546.4	 8007.0	...
9225934	  692.6	  546.4	 8019.0	...
9225935	  693.0	  546.3	 8022.0	...
9225936	  693.2	  546.5	 8014.0	...
9225937	  693.4	  546.7	 8006.0	...
9225938	  693.5	  546.8	 8005.0	...
9225939	  693.2	  546.8	 8005.0	...
9225940	  692.8	  547.2	 8000.0	...
9225941	  693.2	  547.5	 7995.0	...
9225942	  694.0	  548.1	 7990.0	...
9225943	  695.1	  548.3	 7990.0	...
9225944	  695.3	  548.4	 7994.0	...
9225945	  694.3	  548.2	 8005.0	...
9225946	  693.1	  548.3	 8015.0	...
9225947	  692.5	  548.6	 8017.0	...
9225948	  693.6	  548.7	 8014.0	...
9225949	  694.7	  548.3	 8009.0	...
MSG	9225950 0000 _ Experiment Start
9225950	  695.4	  548.3	 8007.0	...
9225951	  695.6	  548.4	 8003.0	...
9225952	  694.9	  548.7	 8001.0	...
9225953	  693.9	  549.1	 7997.0	...
9225954	  693.0	  549.5	 7992.0	...
9225955	  693.2	  549.7	 7988.0	...
9225956	  693.2	  549.8	 7987.0	...
9225957	  693.1	  549.7	 7988.0	...
9225958	  693.5	  549.5	 7990.0	...
9225959	  694.2	  550.0	 7990.0	...
9225960	  694.9	  550.6	 7994.0	...
9225961	  695.1	  550.8	 7997.0	...
9225962	  695.3	  550.3	 8000.0	...
9225963	  695.5	  550.5	 7999.0	...
9225964	  696.0	  551.2	 7992.0	...
9225965	  696.3	  551.7	 7989.0	...
9225966	  696.7	  551.3	 7985.0	...
9225967	  696.8	  550.9	 7988.0	...
9225968	  695.1	  550.5	 7996.0	...
9225969	  693.2	  549.8	 8005.0	...
9225970	  691.1	  549.1	 8016.0	...
9225971	  691.0	  548.6	 8018.0	...
9225972	  690.9	  548.6	 8020.0	...
9225973	  690.9	  548.8	 8020.0	...
9225974	  690.6	  548.9	 8021.0	...
9225975	  690.2	  549.1	 8021.0	...
9225976	  691.5	  549.9	 8016.0	...
9225977	  693.2	  550.7	 8009.0	...
9225978	  694.6	  550.8	 8008.0	...
9225979	  694.2	  550.2	 8013.0	...
9225980	  694.0	  550.2	 8019.0	...
9225981	  693.9	  550.9	 8019.0	...
9225982	  693.9	  551.4	 8019.0	...
9225983	  693.7	  551.4	 8019.0	...
9225984	  693.6	  551.4	 8019.0	...
9225985	  693.3	  551.6	 8020.0	...
9225986	  692.9	  551.8	 8021.0	...
9225987	  692.5	  551.9	 8021.0	...
9225988	  692.7	  552.4	 8020.0	...
9225989	  693.0	  552.8	 8013.0	...
9225990	  692.1	  552.7	 8008.0	...
9225991	  691.0	  552.3	 7999.0	...
9225992	  690.7	  552.2	 7997.0	...
9225993	  691.6	  552.7	 7996.0	...
9225994	  692.8	  551.9	 7999.0	...
9225995	  693.2	  551.0	 7999.0	...
9225996	  693.3	  550.0	 8003.0	...
9225997	  692.7	  550.4	 8008.0	...
9225998	  692.0	  551.2	 8013.0	...
9225999	  691.7	  551.9	 8013.0	...
9226000	  691.7	  552.3	 8012.0	...
9226001	  691.7	  552.3	 8012.0	...
9226002	  691.6	  551.2	 8014.0	...
9226003	  691.7	  550.0	 8020.0	...
9226004	  691.8	  548.3	 8027.0	...
9226005	  692.2	  547.8	 8031.0	...
9226006	  692.4	  547.8	 8023.0	...
9226007	  692.9	  548.8	 8015.0	...
9226008	  693.2	  550.6	 8006.0	...
9226009	  693.3	  551.8	 8010.0	...
9226010	  693.2	  552.9	 8012.0	...
9226011	  693.0	  553.4	 8010.0	...
9226012	  693.0	  554.4	 8000.0	...
9226013	  693.1	  555.2	 7989.0	...
9226014	  692.5	  554.2	 7981.0	...
9226015	  691.9	  552.8	 7976.0	...
9226016	  691.3	  551.6	 7974.0	...
9226017	  691.5	  552.1	 7973.0	...
9226018	  691.3	  552.3	 7974.0	...
9226019	  691.1	  552.3	 7978.0	...
9226020	  690.7	  552.2	 7983.0	...
9226021	  691.5	  552.4	 7985.0	...
9226022	  692.2	  552.6	 7987.0	...
9226023	  693.0	  553.2	 7989.0	...
9226024	  693.2	  553.8	 7991.0	...
9226025	  693.4	  554.4	 7994.0	...
9226026	  693.7	  554.3	 7997.0	...
9226027	  693.9	  553.8	 7997.0	...
9226028	  694.2	  553.0	 7995.0	...
9226029	  694.1	  552.1	 7993.0	...
9226030	  693.9	  552.2	 7995.0	...
9226031	  693.8	  553.0	 7996.0	...
9226032	  693.8	  553.6	 7996.0	...
9226033	  693.7	  553.8	 7996.0	...
9226034	  693.5	  553.5	 7993.0	...
9226035	  693.5	  554.2	 7989.0	...
9226036	  693.6	  555.1	 7985.0	...
9226037	  692.5	  556.1	 7984.0	...
9226038	  691.3	  555.9	 7985.0	...
9226039	  691.0	  555.5	 7986.0	...
9226040	  692.2	  556.0	 7983.0	...
9226041	  693.2	  557.0	 7980.0	...
9226042	  693.0	  557.3	 7978.0	...
9226043	  692.8	  556.3	 7981.0	...
9226044	  692.7	  555.3	 7984.0	...
9226045	  692.7	  555.5	 7993.0	...
9226046	  692.6	  555.7	 8006.0	...
9226047	  691.8	  556.7	 8020.0	...
9226048	  691.0	  557.1	 8020.0	...
9226049	  690.3	  557.2	 8010.0	...
9226050	  690.1	  555.7	 8000.0	...
9226051	  690.3	  554.7	 7997.0	...
9226052	  690.9	  554.0	 7999.0	...
9226053	  691.6	  554.1	 8000.0	...
9226054	  690.6	  554.2	 8007.0	...
9226055	  689.2	  554.4	 8015.0	...
9226056	  688.2	  555.4	 8014.0	...
9226057	  688.6	  556.2	 8005.0	...
9226058	  688.8	  555.0	 7999.0	...
9226059	  688.5	  553.1	 8001.0	...
9226060	  688.6	  551.3	 8003.0	...
9226061	  688.9	  551.6	 8005.0	...
9226062	  689.2	  551.8	 8012.0	...
9226063	  689.1	  551.9	 8020.0	...
9226064	  688.4	  552.2	 8019.0	...
9226065	  687.7	  552.7	 8013.0	...
9226066	  687.1	  553.6	 8007.0	...
9226067	  687.3	  554.6	 8008.0	...
9226068	  686.9	  555.0	 8009.0	...
9226069	  686.3	  554.8	 8010.0	...
9226070	  687.4	  554.1	 8007.0	...
9226071	  689.0	  553.6	 8005.0	...
9226072	  689.4	  554.4	 8004.0	...
9226073	  688.3	  555.7	 8005.0	...
9226074	  687.5	  555.4	 8004.0	...
9226075	  688.5	  553.7	 8000.0	...
9226076	  689.6	  553.5	 7997.0	...
EFIX R   9225420	9226076	657	  690.2	  543.6	   8067
SSACC R  9226077
9226077	  691.2	  554.8	 7994.0	...
9226078	  692.8	  556.2	 7995.0	...
9226079	  696.3	  555.8	 7997.0	...
9226080	  699.1	  555.4	 7996.0	...
9226081	  701.5	  555.5	 7996.0	...
9226082	  704.9	  555.9	 7995.0	...
9226083	  709.6	  557.1	 7998.0	...
9226084	  715.7	  559.0	 8002.0	...
9226085	  720.0	  560.9	 7990.0	...
9226086	  725.6	  561.8	 7975.0	...
9226087	  730.3	  562.1	 7960.0	...
9226088	  734.2	  562.6	 7962.0	...
9226089	  736.0	  563.5	 7964.0	...
9226090	  737.8	  563.6	 7969.0	...
9226091	  739.5	  563.6	 7972.0	...
9226092	  742.1	  563.3	 7971.0	...
9226093	  744.1	  563.1	 7965.0	...
9226094	  748.2	  563.8	 7949.0	...
9226095	  750.7	  564.7	 7938.0	...
ESACC R  9226077	9226095	19	  691.2	  554.8	  750.7	  564.7	   1.28	     93
SFIX R   9226096
9226096	  754.0	  565.4	 7928.0	...
9226097	  755.4	  565.9	 7928.0	...
9226098	  756.8	  566.5	 7928.0	...
9226099	  756.9	  567.3	 7927.0	...
9226100	  757.0	  567.5	 7929.0	...
9226101	  757.1	  568.0	 7928.0	...
9226102	  758.3	  568.5	 7924.0	...
9226103	  759.4	  568.7	 7918.0	...
9226104	  760.4	  568.7	 7917.0	...
9226105	  760.1	  568.7	 7918.0	...
9226106	  759.7	  569.1	 7926.0	...
9226107	  759.3	  569.5	 7933.0	...
9226108	  757.3	  568.9	 7941.0	...
9226109	  755.5	  568.0	 7945.0	...
9226110	  753.9	  568.1	 7950.0	...
9226111	  754.6	  569.0	 7946.0	...
9226112	  755.3	  569.1	 7939.0	...
9226113	  755.9	  568.2	 7933.0	...
9226114	  756.1	  568.6	 7935.0	...
9226115	  756.4	  570.0	 7935.0	...
9226116	  757.0	  571.9	 7935.0	...
9226117	  757.2	  572.5	 7934.0	...
9226118	  757.3	  573.1	 7932.0	...
9226119	  757.1	  573.2	 7929.0	...
9226120	  756.8	  573.0	 7927.0	...
9226121	  756.5	  572.3	 7929.0	...
9226122	  756.9	  571.7	 7930.0	...
9226123	  757.5	  571.6	 7931.0	...
9226124	  758.4	  571.7	 7930.0	...
9226125	  758.7	  571.4	 7929.0	...
9226126	  759.1	  571.1	 7932.0	...
9226127	  758.4	  571.5	 7935.0	...
9226128	  757.7	  572.2	 7939.0	...
9226129	  757.1	  572.3	 7938.0	...
9226130	  757.3	  571.7	 7937.0	...
9226131	  757.4	  572.3	 7936.0	...
9226132	  757.3	  573.5	 7936.0	...
9226133	  757.3	  574.6	 7937.0	...
9226134	  757.2	  574.0	 7937.0	...
9226135	  757.2	  573.3	 7937.0	...
9226136	  757.1	  572.6	 7937.0	...
9226137	  757.2	  572.6	 7935.0	...
9226138	  757.3	  572.9	 7940.0	...
9226139	  757.9	  573.2	 7944.0	...
9226140	  758.3	  573.2	 7950.0	...
9226141	  758.6	  572.6	 7950.0	...
9226142	  758.3	  572.1	 7948.0	...
9226143	  758.2	  571.6	 7947.0	...
9226144	  757.1	  571.4	 7946.0	...
9226145	  755.6	  572.1	 7946.0	...
9226146	  754.2	  573.0	 7945.0	...
9226147	  754.3	  573.4	 7944.0	...
9226148	  755.0	  572.9	 7945.0	...
9226149	  755.7	  572.4	 7946.0	...
9226150	  755.4	  572.7	 7948.0	...
9226151	  755.0	  573.1	 7948.0	...
9226152	  754.8	  573.7	 7948.0	...
9226153	  755.0	  573.9	 7949.0	...
9226154	  753.8	  573.6	 7950.0	...
9226155	  752.5	  573.1	 7954.0	...
9226156	  751.7	  572.6	 7961.0	...
9226157	  752.2	  572.7	 7967.0	...
9226158	  752.7	  572.4	 7970.0	...
9226159	  752.0	  572.3	 7973.0	...
9226160	  751.4	  572.1	 7976.0	...
9226161	  750.3	  572.2	 7978.0	...
9226162	  749.8	  572.2	 7977.0	...
MSG	9226163 0000 _ Number On
9226163	  750.1	  571.8	 7975.0	...
9226164	  750.9	  571.3	 7980.0	...
9226165	  751.9	  571.6	 7987.0	...
9226166	  752.2	  572.1	 7996.0	...
9226167	  751.1	  572.5	 7998.0	...
9226168	  749.8	  572.1	 8001.0	...
9226169	  749.7	  572.0	 7994.0	...
9226170	  750.9	  572.1	 7986.0	...
9226171	  752.0	  571.3	 7978.0	...
9226172	  751.9	  570.5	 7977.0	...
9226173	  751.8	  569.9	 7977.0	...
9226174	  751.8	  570.4	 7975.0	...
9226175	  751.9	  570.9	 7972.0	...
9226176	  752.0	  571.3	 7964.0	...
9226177	  752.2	  571.4	 7957.0	...
9226178	  752.4	  571.5	 7953.0	...
9226179	  752.6	  572.4	 7955.0	...
9226180	  752.6	  573.2	 7958.0	...
9226181	  752.4	  572.8	 7961.0	...
9226182	  752.0	  571.6	 7959.0	...
9226183	  751.9	  570.3	 7955.0	...
9226184	  751.9	  570.8	 7952.0	...
9226185	  751.9	  571.0	 7952.0	...
9226186	  752.0	  571.3	 7951.0	...
9226187	  752.1	  570.8	 7951.0	...
9226188	  752.1	  570.6	 7950.0	...
9226189	  751.9	  569.8	 7953.0	...
9226190	  751.5	  569.3	 7955.0	...
9226191	  751.2	  569.0	 7958.0	...
9226192	  750.1	  569.4	 7960.0	...
9226193	  749.3	  569.9	 7965.0	...
9226194	  749.3	  570.0	 7967.0	...
9226195	  750.2	  570.1	 7968.0	...
9226196	  751.2	  570.4	 7966.0	...
9226197	  751.4	  572.0	 7963.0	...
9226198	  751.5	  573.5	 7958.0	...
9226199	  750.9	  574.1	 7952.0	...
9226200	  750.5	  573.4	 7955.0	...
9226201	  750.1	  572.9	 7960.0	...
9226202	  750.0	  573.6	 7964.0	...
9226203	  749.8	  574.2	 7962.0	...
9226204	  750.0	  574.0	 7959.0	...
9226205	  750.1	  573.5	 7958.0	...
9226206	  750.0	  573.0	 7962.0	...
9226207	  749.5	  572.6	 7966.0	...
9226208	  749.7	  572.0	 7965.0	...
9226209	  750.2	  570.9	 7961.0	...
9226210	  751.0	  570.2	 7955.0	...
9226211	  751.2	  569.8	 7953.0	...
9226212	  750.9	  569.9	 7958.0	...
9226213	  750.3	  570.1	 7965.0	...
9226214	  750.0	  570.4	 7971.0	...
9226215	  750.4	  570.6	 7965.0	...
9226216	  750.8	  571.5	 7959.0	...
9226217	  749.9	  572.5	 7955.0	...
9226218	  749.0	  573.6	 7960.0	...
9226219	  748.0	  574.0	 7965.0	...
9226220	  748.0	  574.5	 7967.0	...
9226221	  748.1	  574.8	 7964.0	...
9226222	  748.2	  574.8	 7956.0	...
9226223	  748.2	  574.5	 7947.0	...
9226224	  748.3	  573.8	 7940.0	...
9226225	  748.5	  573.5	 7939.0	...
9226226	  748.8	  573.5	 7940.0	...
9226227	  749.1	  573.8	 7950.0	...
9226228	  749.3	  573.9	 7960.0	...
9226229	  749.4	  573.2	 7969.0	...
9226230	  749.4	  572.6	 7969.0	...
9226231	  749.4	  571.9	 7969.0	...
9226232	  748.9	  571.9	 7971.0	...
9226233	  748.3	  571.9	 7975.0	...
9226234	  747.9	  571.9	 7979.0	...
9226235	  748.3	  572.1	 7982.0	...
9226236	  748.8	  572.6	 7983.0	...
9226237	  749.9	  574.1	 7972.0	...
9226238	  750.9	  575.3	 7955.0	...
9226239	  751.8	  575.4	 7938.0	...
9226240	  751.6	  574.6	 7935.0	...
9226241	  750.2	  574.0	 7937.0	...
9226242	  748.9	  574.3	 7938.0	...
9226243	  747.9	  574.3	 7937.0	...
9226244	  748.5	  574.6	 7936.0	...
9226245	  750.5	  575.0	 7936.0	...
9226246	  752.2	  575.5	 7937.0	...
9226247	  752.0	  575.2	 7941.0	...
9226248	  750.4	  574.8	 7944.0	...
9226249	  749.3	  575.4	 7940.0	...
9226250	  750.1	  576.3	 7934.0	...
9226251	  750.8	  576.9	 7928.0	...
9226252	  751.0	  576.6	 7928.0	...
9226253	  751.2	  576.3	 7929.0	...
9226254	  751.9	  576.4	 7929.0	...
9226255	  752.6	  576.6	 7929.0	...
9226256	  752.9	  576.8	 7929.0	...
9226257	  752.8	  576.9	 7927.0	...
9226258	  753.1	  576.8	 7927.0	...
9226259	  753.5	  576.9	 7927.0	...
9226260	  753.1	  577.1	 7928.0	...
9226261	  752.2	  576.4	 7927.0	...
9226262	  751.3	  575.7	 7924.0	...
9226263	  751.0	  574.8	 7922.0	...
9226264	  750.8	  574.8	 7923.0	...
9226265	  751.3	  574.8	 7925.0	...
9226266	  752.1	  575.3	 7920.0	...
9226267	  753.3	  576.6	 7909.0	...
9226268	  753.7	  577.9	 7900.0	...
9226269	  753.5	  578.7	 7898.0	...
9226270	  753.0	  578.8	 7902.0	...
9226271	  752.4	  578.9	 7901.0	...
9226272	  752.3	  578.9	 7900.0	...
9226273	  752.1	  577.9	 7898.0	...
9226274	  751.9	  577.0	 7898.0	...
9226275	  751.4	  575.2	 7905.0	...
9226276	  751.1	  574.4	 7912.0	...
9226277	  750.9	  574.7	 7918.0	...
9226278	  750.9	  576.3	 7918.0	...
9226279	  751.2	  577.9	 7918.0	...
9226280	  751.5	  578.4	 7913.0	...
9226281	  751.6	  578.7	 7908.0	...
9226282	  751.3	  578.9	 7903.0	...
9226283	  751.0	  579.1	 7905.0	...
9226284	  750.9	  579.0	 7907.0	...
9226285	  751.0	  578.6	 7902.0	...
9226286	  751.1	  578.3	 7896.0	...
9226287	  751.2	  578.0	 7888.0	...
9226288	  751.4	  577.9	 7886.0	...
9226289	  752.6	  578.1	 7884.0	...
9226290	  753.6	  578.7	 7884.0	...
9226291	  754.8	  579.4	 7877.0	...
9226292	  754.9	  579.2	 7869.0	...
9226293	  754.8	  578.0	 7862.0	...
9226294	  754.6	  576.7	 7863.0	...
9226295	  754.4	  576.1	 7869.0	...
9226296	  754.2	  576.1	 7873.0	...
9226297	  754.0	  577.0	 7872.0	...
9226298	  754.1	  577.9	 7869.0	...
9226299	  754.4	  578.8	 7868.0	...
9226300	  754.7	  578.9	 7869.0	...
9226301	  754.8	  579.0	 7870.0	...
9226302	  755.1	  578.9	 7870.0	...
9226303	  755.2	  578.0	 7873.0	...
9226304	  754.1	  577.3	 7876.0	...
9226305	  752.6	  576.8	 7878.0	...
9226306	  751.7	  576.9	 7879.0	...
9226307	  752.2	  576.5	 7879.0	...
9226308	  752.8	  576.0	 7879.0	...
9226309	  752.9	  575.8	 7879.0	...
9226310	  753.0	  576.3	 7875.0	...
9226311	  753.0	  576.7	 7872.0	...
9226312	  752.6	  576.9	 7868.0	...
9226313	  752.2	  576.5	 7869.0	...
9226314	  751.8	  576.0	 7871.0	...
9226315	  751.7	  576.1	 7871.0	...
9226316	  751.8	  576.6	 7874.0	...
9226317	  752.0	  577.1	 7876.0	...
9226318	  751.9	  577.2	 7878.0	...
9226319	  751.7	  577.3	 7876.0	...
9226320	  752.0	  577.4	 7871.0	...
9226321	  752.4	  577.5	 7870.0	...
9226322	  752.8	  577.6	 7869.0	...
9226323	  752.9	  578.4	 7869.0	...
9226324	  752.9	  579.2	 7865.0	...
9226325	  753.2	  579.6	 7862.0	...
9226326	  753.3	  579.4	 7862.0	...
9226327	  753.5	  579.2	 7862.0	...
9226328	  753.5	  578.0	 7861.0	...
9226329	  753.4	  576.8	 7861.0	...
9226330	  753.0	  576.9	 7863.0	...
9226331	  752.5	  578.3	 7866.0	...
9226332	  751.9	  579.4	 7863.0	...
9226333	  751.9	  579.0	 7857.0	...
9226334	  752.1	  578.3	 7853.0	...
9226335	  752.8	  577.6	 7855.0	...
9226336	  753.3	  577.2	 7858.0	...
9226337	  753.5	  577.9	 7858.0	...
9226338	  753.4	  578.7	 7854.0	...
9226339	  753.3	  579.4	 7848.0	...
9226340	  752.2	  579.4	 7841.0	...
9226341	  751.0	  579.5	 7837.0	...
9226342	  750.0	  579.6	 7834.0	...
9226343	  750.3	  579.5	 7834.0	...
9226344	  750.5	  579.3	 7835.0	...
9226345	  750.9	  579.2	 7837.0	...
9226346	  751.4	  579.7	 7836.0	...
9226347	  751.8	  580.2	 7834.0	...
9226348	  751.7	  580.8	 7831.0	...
9226349	  751.5	  580.7	 7830.0	...
9226350	  751.3	  580.1	 7830.0	...
9226351	  750.8	  579.4	 7832.0	...
9226352	  750.2	  579.0	 7832.0	...
9226353	  749.8	  579.3	 7832.0	...
9226354	  749.8	  579.7	 7831.0	...
9226355	  751.1	  579.7	 7831.0	...
9226356	  752.5	  579.7	 7829.0	...
9226357	  753.2	  579.6	 7826.0	...
9226358	  752.7	  580.7	 7824.0	...
9226359	  752.4	  581.7	 7822.0	...
9226360	  752.7	  582.0	 7821.0	...
9226361	  752.9	  581.5	 7818.0	...
9226362	  752.9	  581.0	 7815.0	...
9226363	  753.1	  581.0	 7819.0	...
9226364	  753.2	  580.5	 7824.0	...
9226365	  752.8	  579.7	 7829.0	...
9226366	  752.4	  578.8	 7828.0	...
9226367	  752.4	  579.2	 7821.0	...
9226368	  753.0	  580.1	 7814.0	...
9226369	  753.6	  581.1	 7810.0	...
9226370	  753.7	  581.3	 7810.0	...
9226371	  753.6	  581.5	 7805.0	...
9226372	  754.1	  581.6	 7799.0	...
9226373	  754.8	  581.0	 7803.0	...
9226374	  754.3	  580.5	 7813.0	...
9226375	  753.4	  581.7	 7820.0	...
9226376	  752.8	  583.5	 7815.0	...
9226377	  753.2	  584.2	 7810.0	...
9226378	  753.1	  583.5	 7809.0	...
9226379	  752.4	  582.7	 7809.0	...
9226380	  751.8	  582.5	 7809.0	...
9226381	  750.8	  582.4	 7809.0	...
EFIX R   9226096	9226381	286	  752.7	  574.9	   7913
SSACC R  9226382
9226382	  750.0	  581.4	 7809.0	...
9226383	  749.1	  580.2	 7813.0	...
9226384	  747.5	  578.8	 7816.0	...
9226385	  745.6	  578.1	 7819.0	...
9226386	  742.3	  576.0	 7818.0	...
9226387	  740.5	  573.8	 7819.0	...
9226388	  739.1	  571.7	 7820.0	...
9226389	  739.2	  571.6	 7821.0	...
ESACC R  9226382	9226389	8	  750.0	  581.4	  739.2	  571.6	   0.31	     41
SFIX R   9226390
9226390	  739.2	  571.2	 7818.0	...
9226391	  739.1	  569.2	 7816.0	...
9226392	  739.0	  567.3	 7814.0	...
9226393	  738.9	  565.7	 7805.0	...
9226394	  739.0	  565.8	 7795.0	...
9226395	  738.9	  565.6	 7790.0	...
9226396	  739.0	  565.1	 7795.0	...
9226397	  739.4	  564.5	 7800.0	...
9226398	  739.9	  564.5	 7801.0	...
9226399	  739.9	  564.8	 7803.0	...
9226400	  739.5	  565.1	 7805.0	...
9226401	  740.4	  565.5	 7799.0	...
9226402	  741.7	  565.7	 7792.0	...
9226403	  742.9	  565.9	 7786.0	...
9226404	  742.6	  565.4	 7787.0	...
9226405	  742.4	  564.9	 7790.0	...
9226406	  742.3	  565.1	 7793.0	...
9226407	  742.2	  565.5	 7798.0	...
9226408	  742.1	  565.9	 7800.0	...
9226409	  742.2	  566.0	 7796.0	...
9226410	  742.3	  566.4	 7790.0	...
9226411	  742.4	  566.5	 7785.0	...
9226412	  742.3	  566.3	 7789.0	...
9226413	  742.1	  566.1	 7796.0	...
9226414	  741.9	  566.2	 7802.0	...
9226415	  742.7	  566.1	 7803.0	...
9226416	  743.5	  565.9	 7801.0	...
9226417	  744.5	  565.2	 7800.0	...
9226418	  744.7	  564.6	 7800.0	...
9226419	  744.6	  564.2	 7805.0	...
9226420	  743.8	  562.8	 7808.0	...
9226421	  741.8	  561.6	 7811.0	...
9226422	  740.2	  561.4	 7808.0	...
9226423	  740.1	  562.5	 7807.0	...
9226424	  741.2	  563.1	 7805.0	...
9226425	  742.2	  562.8	 7804.0	...
9226426	  742.3	  562.7	 7799.0	...
9226427	  742.9	  564.6	 7793.0	...
9226428	  743.5	  566.4	 7790.0	...
9226429	  743.8	  566.4	 7789.0	...
9226430	  743.4	  564.7	 7789.0	...
9226431	  742.9	  563.0	 7789.0	...
9226432	  742.6	  563.2	 7789.0	...
9226433	  742.8	  563.3	 7790.0	...
9226434	  743.0	  563.5	 7791.0	...
9226435	  743.3	  563.6	 7794.0	...
9226436	  741.6	  563.8	 7796.0	...
9226437	  740.1	  564.0	 7797.0	...
9226438	  740.0	  564.0	 7796.0	...
9226439	  741.3	  564.2	 7795.0	...
9226440	  742.6	  564.5	 7787.0	...
9226441	  743.0	  565.1	 7773.0	...
9226442	  743.3	  566.1	 7760.0	...
9226443	  743.6	  567.1	 7753.0	...
9226444	  743.7	  568.1	 7757.0	...
9226445	  743.7	  567.2	 7767.0	...
9226446	  743.7	  566.2	 7777.0	...
9226447	  743.0	  565.3	 7783.0	...
9226448	  742.3	  565.4	 7783.0	...
9226449	  742.2	  564.6	 7782.0	...
9226450	  742.8	  564.0	 7780.0	...
9226451	  744.1	  563.6	 7779.0	...
9226452	  744.8	  563.8	 7777.0	...
9226453	  743.5	  564.2	 7784.0	...
9226454	  741.4	  564.4	 7792.0	...
9226455	  740.6	  564.3	 7796.0	...
9226456	  742.1	  564.6	 7794.0	...
9226457	  743.6	  565.1	 7792.0	...
9226458	  743.8	  565.3	 7794.0	...
9226459	  744.0	  564.8	 7795.0	...
9226460	  744.1	  564.4	 7792.0	...
9226461	  744.1	  564.6	 7787.0	...
9226462	  744.0	  565.0	 7783.0	...
9226463	  743.8	  565.5	 7787.0	...
9226464	  743.7	  565.7	 7790.0	...
MSG	9226465 0000 _ Number Off
9226465	  743.7	  565.6	 7797.0	...
9226466	  743.5	  565.5	 7801.0	...
9226467	  743.0	  565.4	 7806.0	...
9226468	  742.5	  566.2	 7808.0	...
9226469	  742.1	  566.9	 7814.0	...
9226470	  741.8	  566.7	 7819.0	...
9226471	  741.2	  565.5	 7824.0	...
9226472	  740.7	  564.4	 7821.0	...
9226473	  740.8	  565.5	 7814.0	...
9226474	  741.6	  566.7	 7808.0	...
9226475	  742.3	  567.6	 7802.0	...
9226476	  742.6	  567.1	 7800.0	...
9226477	  742.5	  566.4	 7799.0	...
9226478	  742.2	  565.8	 7800.0	...
9226479	  742.0	  565.3	 7803.0	...
9226480	  741.9	  565.3	 7804.0	...
9226481	  741.9	  565.7	 7804.0	...
9226482	  742.0	  566.2	 7796.0	...
9226483	  742.2	  566.3	 7789.0	...
9226484	  742.6	  566.1	 7783.0	...
9226485	  743.0	  565.7	 7784.0	...
9226486	  743.5	  565.4	 7784.0	...
9226487	  743.7	  565.0	 7784.0	...
9226488	  743.6	  564.5	 7784.0	...
9226489	  743.4	  564.6	 7783.0	...
9226490	  743.3	  565.1	 7786.0	...
9226491	  743.3	  565.6	 7792.0	...
9226492	  743.4	  565.7	 7798.0	...
9226493	  743.7	  565.8	 7802.0	...
9226494	  744.0	  565.9	 7802.0	...
9226495	  744.2	  566.6	 7804.0	...
9226496	  744.1	  567.2	 7805.0	...
9226497	  743.6	  565.7	 7805.0	...
9226498	  743.0	  563.7	 7802.0	...
9226499	  742.4	  561.9	 7800.0	...
9226500	  743.2	  562.3	 7799.0	...
9226501	  744.5	  562.9	 7794.0	...
9226502	  745.8	  563.3	 7792.0	...
9226503	  745.3	  563.7	 7790.0	...
9226504	  744.6	  564.0	 7792.0	...
9226505	  744.1	  564.2	 7791.0	...
9226506	  744.4	  565.1	 7790.0	...
9226507	  744.6	  566.0	 7790.0	...
9226508	  744.6	  566.2	 7790.0	...
9226509	  744.5	  565.5	 7790.0	...
9226510	  744.1	  564.8	 7790.0	...
9226511	  743.8	  564.8	 7790.0	...
9226512	  743.4	  564.9	 7789.0	...
9226513	  743.1	  564.9	 7788.0	...
9226514	  743.6	  564.7	 7788.0	...
9226515	  744.1	  564.5	 7791.0	...
9226516	  744.8	  564.4	 7797.0	...
9226517	  744.9	  564.6	 7802.0	...
9226518	  744.5	  565.2	 7806.0	...
9226519	  743.4	  565.8	 7806.0	...
9226520	  742.2	  565.1	 7807.0	...
9226521	  741.5	  564.1	 7807.0	...
9226522	  741.3	  563.1	 7797.0	...
9226523	  741.4	  563.4	 7787.0	...
9226524	  741.7	  563.6	 7779.0	...
9226525	  742.1	  563.7	 7785.0	...
9226526	  742.5	  563.9	 7790.0	...
9226527	  742.9	  564.1	 7795.0	...
9226528	  743.3	  564.7	 7797.0	...
9226529	  743.5	  565.5	 7801.0	...
9226530	  743.3	  566.3	 7802.0	...
9226531	  743.0	  565.7	 7804.0	...
9226532	  742.8	  564.8	 7797.0	...
9226533	  742.8	  564.0	 7788.0	...
9226534	  743.3	  564.6	 7783.0	...
9226535	  743.7	  565.2	 7785.0	...
9226536	  744.1	  565.5	 7790.0	...
9226537	  744.3	  565.1	 7793.0	...
9226538	  745.0	  564.6	 7794.0	...
9226539	  745.4	  564.5	 7793.0	...
9226540	  745.5	  564.6	 7793.0	...
9226541	  745.0	  564.6	 7795.0	...
9226542	  744.7	  564.5	 7792.0	...
9226543	  744.5	  565.3	 7787.0	...
9226544	  744.4	  565.8	 7785.0	...
9226545	  744.6	  566.3	 7787.0	...
9226546	  745.1	  566.1	 7787.0	...
9226547	  745.8	  566.2	 7784.0	...
9226548	  746.2	  566.1	 7785.0	...
9226549	  746.1	  566.0	 7789.0	...
9226550	  746.0	  565.8	 7793.0	...
9226551	  745.8	  566.0	 7793.0	...
9226552	  745.8	  566.2	 7793.0	...
9226553	  745.6	  566.5	 7794.0	...
9226554	  745.3	  565.9	 7796.0	...
9226555	  745.0	  565.1	 7797.0	...
9226556	  744.9	  564.3	 7798.0	...
9226557	  745.2	  564.1	 7798.0	...
9226558	  745.5	  564.1	 7796.0	...
9226559	  745.7	  564.5	 7798.0	...
9226560	  746.6	  564.9	 7799.0	...
9226561	  747.4	  564.9	 7800.0	...
9226562	  748.2	  564.3	 7799.0	...
9226563	  748.2	  563.7	 7801.0	...
9226564	  747.5	  564.0	 7807.0	...
9226565	  746.7	  564.5	 7813.0	...
9226566	  745.9	  565.3	 7817.0	...
9226567	  746.1	  566.1	 7814.0	...
9226568	  746.3	  566.8	 7811.0	...
9226569	  745.9	  566.1	 7809.0	...
9226570	  745.6	  565.0	 7807.0	...
9226571	  745.2	  563.7	 7807.0	...
9226572	  745.3	  563.5	 7807.0	...
9226573	  745.3	  564.4	 7808.0	...
9226574	  745.3	  565.5	 7814.0	...
9226575	  745.4	  566.3	 7819.0	...
9226576	  745.4	  565.8	 7818.0	...
9226577	  745.5	  565.3	 7811.0	...
9226578	  745.6	  566.3	 7804.0	...
9226579	  745.6	  567.5	 7806.0	...
9226580	  745.7	  568.6	 7810.0	...
9226581	  745.6	  568.5	 7813.0	...
9226582	  746.0	  567.2	 7813.0	...
9226583	  746.4	  566.0	 7812.0	...
9226584	  747.2	  564.9	 7812.0	...
9226585	  747.4	  565.0	 7812.0	...
9226586	  747.4	  565.1	 7813.0	...
9226587	  746.9	  564.9	 7815.0	...
9226588	  746.7	  564.6	 7819.0	...
9226589	  746.4	  564.4	 7821.0	...
9226590	  746.1	  564.7	 7826.0	...
9226591	  745.8	  565.0	 7835.0	...
9226592	  745.1	  565.6	 7844.0	...
9226593	  744.5	  566.1	 7849.0	...
9226594	  743.7	  566.4	 7849.0	...
9226595	  743.1	  566.1	 7856.0	...
9226596	  742.3	  565.2	 7861.0	...
9226597	  741.8	  564.4	 7867.0	...
9226598	  741.6	  563.8	 7866.0	...
9226599	  741.6	  563.9	 7867.0	...
9226600	  742.5	  564.1	 7859.0	...
9226601	  743.5	  563.9	 7850.0	...
9226602	  745.2	  563.7	 7843.0	...
9226603	  746.1	  563.9	 7844.0	...
9226604	  745.4	  563.9	 7846.0	...
9226605	  744.1	  564.1	 7843.0	...
9226606	  743.7	  563.8	 7841.0	...
9226607	  744.7	  564.0	 7841.0	...
9226608	  745.6	  564.1	 7844.0	...
9226609	  746.0	  564.3	 7847.0	...
9226610	  746.4	  564.4	 7848.0	...
9226611	  746.2	  564.3	 7852.0	...
9226612	  745.4	  564.5	 7857.0	...
9226613	  744.6	  564.7	 7860.0	...
9226614	  744.6	  564.7	 7858.0	...
9226615	  744.8	  564.0	 7856.0	...
9226616	  745.2	  563.3	 7855.0	...
9226617	  745.8	  564.0	 7849.0	...
9226618	  746.2	  565.1	 7843.0	...
9226619	  746.4	  566.1	 7837.0	...
9226620	  746.4	  566.1	 7837.0	...
9226621	  746.6	  566.0	 7838.0	...
9226622	  746.9	  566.0	 7838.0	...
9226623	  747.1	  565.9	 7836.0	...
9226624	  746.6	  566.0	 7829.0	...
9226625	  745.9	  566.1	 7823.0	...
9226626	  745.7	  566.2	 7818.0	...
9226627	  746.9	  566.1	 7819.0	...
9226628	  748.1	  565.9	 7821.0	...
9226629	  748.8	  565.7	 7826.0	...
9226630	  748.7	  565.4	 7831.0	...
9226631	  747.7	  564.5	 7834.0	...
9226632	  747.0	  563.8	 7834.0	...
9226633	  746.4	  563.9	 7834.0	...
9226634	  746.6	  564.5	 7830.0	...
9226635	  746.6	  565.5	 7827.0	...
9226636	  747.0	  566.0	 7823.0	...
9226637	  747.4	  566.8	 7824.0	...
9226638	  746.8	  567.5	 7834.0	...
9226639	  745.7	  567.8	 7843.0	...
9226640	  744.7	  567.7	 7852.0	...
9226641	  746.2	  566.2	 7850.0	...
9226642	  747.5	  564.9	 7847.0	...
9226643	  748.3	  563.9	 7841.0	...
9226644	  747.8	  564.0	 7836.0	...
9226645	  747.5	  563.6	 7835.0	...
9226646	  745.8	  563.4	 7848.0	...
9226647	  744.2	  563.4	 7861.0	...
9226648	  744.0	  563.7	 7871.0	...
9226649	  745.5	  563.7	 7872.0	...
9226650	  747.1	  563.6	 7870.0	...
9226651	  747.3	  563.7	 7866.0	...
9226652	  747.5	  563.8	 7862.0	...
9226653	  747.0	  563.9	 7861.0	...
9226654	  746.6	  563.9	 7860.0	...
9226655	  746.5	  565.1	 7861.0	...
9226656	  746.9	  566.3	 7861.0	...
9226657	  747.2	  566.2	 7862.0	...
9226658	  747.3	  565.0	 7861.0	...
9226659	  746.6	  563.4	 7859.0	...
9226660	  745.4	  562.8	 7862.0	...
9226661	  744.2	  561.6	 7865.0	...
9226662	  744.5	  560.8	 7868.0	...
9226663	  745.6	  562.3	 7868.0	...
9226664	  746.5	  564.2	 7868.0	...
9226665	  746.4	  565.6	 7858.0	...
9226666	  746.2	  564.9	 7848.0	...
9226667	  746.3	  564.2	 7841.0	...
9226668	  746.5	  564.1	 7846.0	...
9226669	  746.9	  564.2	 7851.0	...
9226670	  747.3	  564.2	 7852.0	...
9226671	  747.4	  564.5	 7850.0	...
9226672	  747.1	  564.7	 7853.0	...
9226673	  746.5	  564.5	 7858.0	...
9226674	  746.1	  564.2	 7863.0	...
9226675	  746.0	  562.6	 7865.0	...
MSG	9226676 0000 _ Number On
9226676	  746.0	  561.5	 7866.0	...
9226677	  745.5	  560.4	 7869.0	...
9226678	  745.2	  560.4	 7870.0	...
9226679	  745.0	  560.7	 7875.0	...
9226680	  745.6	  561.7	 7879.0	...
9226681	  746.2	  562.7	 7882.0	...
9226682	  746.6	  563.1	 7881.0	...
9226683	  746.7	  562.9	 7880.0	...
9226684	  746.9	  563.6	 7878.0	...
9226685	  747.0	  564.4	 7876.0	...
9226686	  747.1	  564.6	 7876.0	...
9226687	  747.0	  563.2	 7876.0	...
9226688	  746.9	  562.0	 7877.0	...
9226689	  746.9	  562.4	 7878.0	...
9226690	  746.8	  563.4	 7878.0	...
9226691	  746.7	  564.5	 7877.0	...
9226692	  746.5	  564.2	 7877.0	...
9226693	  746.5	  563.9	 7877.0	...
9226694	  746.2	  563.9	 7878.0	...
9226695	  746.0	  564.1	 7877.0	...
9226696	  746.0	  564.2	 7876.0	...
9226697	  746.3	  564.6	 7874.0	...
9226698	  746.4	  565.0	 7873.0	...
9226699	  745.4	  564.5	 7873.0	...
9226700	  744.4	  563.6	 7877.0	...
9226701	  743.6	  562.8	 7881.0	...
9226702	  743.7	  563.0	 7884.0	...
9226703	  743.7	  563.3	 7888.0	...
9226704	  743.7	  563.7	 7891.0	...
9226705	  743.4	  564.0	 7893.0	...
9226706	  743.1	  563.1	 7892.0	...
9226707	  743.2	  561.8	 7894.0	...
9226708	  743.3	  560.0	 7897.0	...
9226709	  743.5	  559.5	 7898.0	...
9226710	  743.9	  560.4	 7893.0	...
9226711	  744.4	  561.6	 7889.0	...
9226712	  745.0	  563.8	 7886.0	...
9226713	  745.9	  564.7	 7885.0	...
9226714	  746.5	  564.9	 7884.0	...
9226715	  746.8	  564.1	 7883.0	...
9226716	  746.2	  562.9	 7879.0	...
9226717	  746.2	  562.6	 7876.0	...
9226718	  746.5	  562.4	 7877.0	...
9226719	  746.4	  562.8	 7886.0	...
9226720	  745.3	  563.0	 7895.0	...
9226721	  744.3	  563.0	 7899.0	...
9226722	  743.8	  562.7	 7899.0	...
9226723	  743.9	  562.5	 7898.0	...
9226724	  744.2	  562.3	 7893.0	...
9226725	  744.7	  562.2	 7887.0	...
9226726	  745.4	  562.3	 7882.0	...
9226727	  745.8	  562.5	 7880.0	...
9226728	  745.8	  562.7	 7880.0	...
9226729	  745.4	  562.6	 7882.0	...
9226730	  745.2	  562.5	 7885.0	...
9226731	  745.3	  563.0	 7887.0	...
9226732	  745.4	  563.5	 7888.0	...
9226733	  745.6	  563.9	 7889.0	...
9226734	  745.7	  563.9	 7888.0	...
9226735	  745.7	  563.4	 7891.0	...
9226736	  745.6	  562.5	 7899.0	...
9226737	  745.7	  561.6	 7907.0	...
9226738	  745.9	  561.6	 7912.0	...
9226739	  745.9	  561.8	 7911.0	...
9226740	  745.7	  562.1	 7909.0	...
9226741	  745.3	  562.1	 7903.0	...
9226742	  745.1	  561.9	 7899.0	...
9226743	  744.7	  561.7	 7896.0	...
9226744	  743.8	  561.7	 7897.0	...
9226745	  743.0	  561.6	 7899.0	...
9226746	  743.6	  561.2	 7900.0	...
9226747	  744.6	  560.6	 7902.0	...
9226748	  745.6	  560.1	 7904.0	...
9226749	  745.2	  559.9	 7906.0	...
9226750	  744.4	  559.2	 7907.0	...
9226751	  743.5	  558.7	 7906.0	...
9226752	  744.1	  559.7	 7902.0	...
9226753	  745.0	  561.3	 7898.0	...
9226754	  746.1	  562.8	 7893.0	...
9226755	  746.2	  562.7	 7893.0	...
9226756	  746.2	  561.6	 7892.0	...
9226757	  745.7	  560.5	 7891.0	...
9226758	  744.8	  559.4	 7894.0	...
9226759	  743.3	  559.6	 7909.0	...
9226760	  742.1	  559.7	 7924.0	...
9226761	  741.4	  559.9	 7936.0	...
9226762	  741.3	  560.0	 7937.0	...
9226763	  741.4	  560.1	 7937.0	...
9226764	  741.4	  560.4	 7938.0	...
9226765	  741.4	  561.0	 7938.0	...
9226766	  741.4	  561.6	 7939.0	...
9226767	  741.6	  561.7	 7939.0	...
9226768	  741.9	  561.6	 7940.0	...
9226769	  742.5	  561.5	 7941.0	...
9226770	  742.9	  561.6	 7942.0	...
9226771	  743.3	  561.3	 7942.0	...
9226772	  742.4	  560.7	 7943.0	...
9226773	  741.3	  560.2	 7944.0	...
9226774	  740.5	  560.2	 7945.0	...
9226775	  740.9	  560.3	 7945.0	...
9226776	  741.0	  560.3	 7947.0	...
9226777	  740.9	  560.4	 7948.0	...
9226778	  740.9	  560.4	 7945.0	...
9226779	  741.2	  560.3	 7941.0	...
9226780	  741.2	  561.0	 7934.0	...
9226781	  741.0	  561.7	 7935.0	...
9226782	  741.2	  562.3	 7935.0	...
9226783	  741.7	  561.8	 7937.0	...
9226784	  742.1	  561.3	 7935.0	...
9226785	  743.1	  560.7	 7932.0	...
9226786	  744.1	  560.5	 7938.0	...
9226787	  744.2	  560.4	 7947.0	...
9226788	  743.2	  560.4	 7956.0	...
9226789	  742.3	  560.6	 7957.0	...
9226790	  742.2	  560.7	 7955.0	...
9226791	  742.5	  560.6	 7943.0	...
9226792	  742.6	  560.4	 7932.0	...
9226793	  742.8	  560.2	 7921.0	...
9226794	  743.2	  560.2	 7920.0	...
9226795	  744.6	  560.2	 7920.0	...
9226796	  746.0	  560.1	 7918.0	...
9226797	  745.7	  560.2	 7918.0	...
9226798	  744.6	  560.2	 7918.0	...
9226799	  743.5	  560.3	 7919.0	...
9226800	  743.9	  560.1	 7918.0	...
9226801	  744.2	  559.9	 7915.0	...
9226802	  744.6	  559.1	 7923.0	...
9226803	  744.4	  558.4	 7935.0	...
9226804	  744.3	  558.9	 7941.0	...
9226805	  743.8	  560.2	 7935.0	...
9226806	  743.4	  560.7	 7930.0	...
9226807	  742.9	  560.1	 7929.0	...
9226808	  742.8	  560.3	 7931.0	...
9226809	  742.7	  561.2	 7933.0	...
9226810	  742.5	  562.1	 7934.0	...
9226811	  743.0	  561.9	 7938.0	...
9226812	  743.6	  561.1	 7942.0	...
9226813	  744.1	  560.4	 7940.0	...
9226814	  743.8	  559.8	 7936.0	...
9226815	  743.3	  560.3	 7934.0	...
9226816	  742.9	  560.9	 7937.0	...
9226817	  742.8	  561.0	 7940.0	...
9226818	  742.5	  560.3	 7940.0	...
9226819	  742.0	  559.7	 7944.0	...
9226820	  741.6	  559.3	 7945.0	...
9226821	  741.9	  559.3	 7945.0	...
9226822	  743.2	  559.0	 7935.0	...
9226823	  744.4	  558.8	 7928.0	...
9226824	  744.2	  558.7	 7927.0	...
9226825	  743.2	  558.9	 7930.0	...
9226826	  742.8	  559.4	 7933.0	...
9226827	  743.2	  559.2	 7940.0	...
9226828	  743.7	  558.9	 7947.0	...
9226829	  743.2	  559.4	 7954.0	...
9226830	  742.6	  560.7	 7955.0	...
9226831	  741.9	  562.1	 7961.0	...
9226832	  741.7	  562.3	 7968.0	...
9226833	  741.8	  561.7	 7976.0	...
9226834	  741.7	  560.1	 7978.0	...
9226835	  741.9	  558.5	 7978.0	...
9226836	  742.5	  557.3	 7978.0	...
9226837	  743.1	  556.7	 7978.0	...
9226838	  743.8	  556.1	 7972.0	...
9226839	  744.4	  557.3	 7965.0	...
9226840	  744.4	  558.8	 7960.0	...
9226841	  744.0	  560.5	 7960.0	...
9226842	  743.5	  560.7	 7959.0	...
9226843	  743.5	  561.0	 7956.0	...
9226844	  743.2	  561.4	 7950.0	...
9226845	  742.6	  561.7	 7948.0	...
9226846	  742.2	  561.1	 7957.0	...
9226847	  742.3	  560.2	 7969.0	...
9226848	  742.7	  559.9	 7981.0	...
9226849	  743.1	  560.5	 7980.0	...
9226850	  743.0	  561.3	 7979.0	...
9226851	  742.8	  561.5	 7977.0	...
9226852	  742.7	  561.5	 7976.0	...
9226853	  742.0	  561.5	 7980.0	...
9226854	  741.2	  560.7	 7984.0	...
9226855	  741.3	  559.8	 7979.0	...
9226856	  742.2	  558.7	 7970.0	...
9226857	  742.2	  558.2	 7962.0	...
9226858	  741.3	  557.9	 7963.0	...
9226859	  741.2	  558.1	 7963.0	...
9226860	  742.0	  558.7	 7962.0	...
9226861	  743.1	  559.4	 7960.0	...
9226862	  743.4	  559.8	 7959.0	...
9226863	  743.8	  560.1	 7961.0	...
9226864	  742.9	  560.8	 7967.0	...
9226865	  741.8	  561.5	 7974.0	...
9226866	  740.8	  561.8	 7977.0	...
9226867	  741.0	  561.7	 7977.0	...
9226868	  741.1	  561.5	 7979.0	...
9226869	  741.1	  561.2	 7980.0	...
9226870	  741.0	  560.9	 7983.0	...
9226871	  741.1	  560.8	 7984.0	...
9226872	  741.1	  560.9	 7985.0	...
9226873	  741.2	  560.9	 7986.0	...
9226874	  742.0	  560.8	 7978.0	...
9226875	  743.3	  560.8	 7969.0	...
9226876	  744.6	  560.7	 7960.0	...
9226877	  744.6	  560.3	 7964.0	...
9226878	  743.7	  560.3	 7968.0	...
9226879	  742.8	  560.3	 7973.0	...
9226880	  742.9	  561.3	 7967.0	...
9226881	  743.3	  561.9	 7960.0	...
9226882	  743.2	  561.4	 7966.0	...
9226883	  742.8	  560.7	 7977.0	...
9226884	  742.9	  560.1	 7977.0	...
9226885	  743.6	  560.4	 7965.0	...
9226886	  744.3	  560.5	 7953.0	...
9226887	  744.3	  559.7	 7953.0	...
9226888	  744.4	  559.0	 7957.0	...
9226889	  744.3	  558.2	 7962.0	...
9226890	  744.3	  558.2	 7970.0	...
9226891	  744.4	  558.7	 7973.0	...
9226892	  744.7	  559.1	 7975.0	...
9226893	  745.1	  559.5	 7971.0	...
9226894	  745.5	  559.7	 7961.0	...
9226895	  745.6	  559.8	 7954.0	...
9226896	  745.7	  559.9	 7957.0	...
9226897	  744.4	  560.1	 7964.0	...
9226898	  743.0	  560.4	 7972.0	...
9226899	  741.7	  561.0	 7976.0	...
9226900	  742.2	  561.1	 7980.0	...
9226901	  742.6	  561.3	 7985.0	...
9226902	  742.7	  560.9	 7986.0	...
9226903	  742.8	  560.3	 7986.0	...
9226904	  743.1	  559.7	 7990.0	...
9226905	  743.7	  559.4	 7993.0	...
9226906	  743.9	  559.4	 7994.0	...
9226907	  744.2	  559.4	 7991.0	...
9226908	  744.5	  559.2	 7988.0	...
9226909	  744.7	  559.2	 7987.0	...
9226910	  745.1	  559.4	 7988.0	...
9226911	  745.4	  559.6	 7990.0	...
9226912	  745.7	  559.3	 7992.0	...
9226913	  745.9	  558.9	 7996.0	...
9226914	  745.9	  558.7	 7997.0	...
9226915	  745.8	  559.5	 7997.0	...
9226916	  745.8	  560.3	 7998.0	...
9226917	  745.2	  559.8	 8000.0	...
9226918	  744.6	  558.7	 8005.0	...
9226919	  744.0	  557.6	 8007.0	...
9226920	  744.1	  558.3	 8008.0	...
9226921	  744.0	  559.0	 8007.0	...
9226922	  743.9	  559.5	 8004.0	...
9226923	  744.7	  559.2	 7996.0	...
9226924	  745.6	  558.8	 7989.0	...
9226925	  746.5	  558.6	 7985.0	...
9226926	  746.5	  558.6	 7986.0	...
9226927	  746.4	  558.5	 7988.0	...
9226928	  746.4	  558.3	 7987.0	...
9226929	  746.5	  558.1	 7985.0	...
9226930	  745.2	  558.1	 7986.0	...
9226931	  743.7	  558.6	 7997.0	...
9226932	  742.2	  559.1	 8009.0	...
9226933	  742.1	  559.4	 8006.0	...
9226934	  743.6	  559.6	 7993.0	...
9226935	  745.2	  559.8	 7979.0	...
9226936	  746.0	  560.1	 7976.0	...
9226937	  745.1	  560.1	 7989.0	...
9226938	  743.6	  560.2	 8004.0	...
9226939	  742.9	  560.5	 8016.0	...
9226940	  742.6	  560.8	 8008.0	...
9226941	  743.1	  561.3	 8000.0	...
9226942	  743.7	  561.5	 7997.0	...
9226943	  744.0	  561.5	 7999.0	...
9226944	  744.2	  561.0	 8004.0	...
9226945	  744.3	  559.6	 8008.0	...
9226946	  744.4	  558.3	 8010.0	...
9226947	  744.3	  557.3	 8009.0	...
9226948	  744.1	  557.3	 8006.0	...
9226949	  745.1	  557.3	 8001.0	...
9226950	  746.5	  557.3	 7997.0	...
9226951	  747.3	  557.6	 7995.0	...
9226952	  746.8	  558.2	 7995.0	...
9226953	  746.4	  558.9	 7994.0	...
9226954	  746.8	  559.4	 7993.0	...
9226955	  747.1	  559.7	 7993.0	...
9226956	  747.3	  559.8	 7994.0	...
9226957	  746.9	  559.8	 7999.0	...
9226958	  745.5	  559.4	 8002.0	...
9226959	  744.5	  558.9	 8011.0	...
9226960	  743.8	  558.4	 8016.0	...
9226961	  744.3	  558.4	 8022.0	...
9226962	  744.6	  558.6	 8022.0	...
9226963	  744.0	  558.8	 8022.0	...
9226964	  743.0	  558.9	 8022.0	...
9226965	  744.1	  558.6	 8014.0	...
9226966	  746.0	  557.8	 8005.0	...
9226967	  746.9	  557.5	 8003.0	...
9226968	  745.7	  557.7	 8010.0	...
9226969	  745.0	  558.4	 8016.0	...
9226970	  745.3	  558.7	 8016.0	...
9226971	  745.6	  558.8	 8015.0	...
9226972	  745.5	  558.8	 8013.0	...
9226973	  745.5	  558.7	 8016.0	...
9226974	  746.0	  558.8	 8019.0	...
9226975	  746.9	  559.0	 8020.0	...
9226976	  747.8	  559.2	 8013.0	...
9226977	  748.0	  559.4	 8008.0	...
9226978	  748.0	  559.8	 8003.0	...
9226979	  748.0	  560.1	 8002.0	...
9226980	  747.5	  559.6	 8009.0	...
MSG	9226981 0000 _ Number Off
9226981	  746.7	  558.8	 8016.0	...
9226982	  746.0	  557.9	 8026.0	...
9226983	  746.0	  557.6	 8029.0	...
9226984	  746.0	  557.4	 8032.0	...
9226985	  746.0	  557.3	 8035.0	...
9226986	  746.1	  557.4	 8036.0	...
9226987	  746.3	  557.9	 8037.0	...
9226988	  746.1	  558.3	 8035.0	...
9226989	  745.8	  558.7	 8034.0	...
9226990	  746.4	  558.7	 8027.0	...
9226991	  747.4	  558.8	 8023.0	...
9226992	  747.8	  558.9	 8019.0	...
9226993	  746.8	  558.9	 8022.0	...
9226994	  745.9	  558.9	 8022.0	...
9226995	  745.7	  558.8	 8021.0	...
9226996	  745.7	  557.7	 8023.0	...
9226997	  745.7	  556.5	 8025.0	...
9226998	  745.2	  555.3	 8027.0	...
9226999	  745.0	  555.2	 8029.0	...
9227000	  745.8	  554.8	 8033.0	...
9227001	  746.9	  554.4	 8039.0	...
9227002	  747.9	  555.9	 8043.0	...
9227003	  748.0	  557.6	 8036.0	...
9227004	  748.2	  559.6	 8030.0	...
9227005	  748.5	  560.1	 8024.0	...
9227006	  748.8	  560.6	 8027.0	...
9227007	  748.7	  560.6	 8024.0	...
9227008	  748.2	  560.5	 8024.0	...
9227009	  747.7	  560.3	 8024.0	...
9227010	  747.2	  560.3	 8025.0	...
9227011	  746.9	  560.3	 8024.0	...
9227012	  746.5	  560.3	 8030.0	...
9227013	  746.4	  560.4	 8038.0	...
9227014	  745.9	  560.7	 8043.0	...
9227015	  745.3	  559.7	 8041.0	...
9227016	  745.4	  558.3	 8039.0	...
9227017	  746.1	  557.0	 8038.0	...
9227018	  746.3	  556.9	 8037.0	...
9227019	  745.7	  557.0	 8036.0	...
9227020	  746.2	  557.0	 8035.0	...
9227021	  747.6	  557.0	 8029.0	...
9227022	  749.0	  557.2	 8023.0	...
9227023	  748.5	  557.2	 8025.0	...
9227024	  747.8	  557.2	 8034.0	...
9227025	  748.4	  557.1	 8039.0	...
9227026	  749.8	  557.3	 8036.0	...
9227027	  750.1	  557.7	 8038.0	...
9227028	  748.9	  557.8	 8041.0	...
9227029	  747.4	  557.9	 8044.0	...
9227030	  747.0	  557.7	 8042.0	...
9227031	  746.6	  557.0	 8040.0	...
9227032	  745.7	  556.6	 8041.0	...
9227033	  744.9	  557.1	 8043.0	...
9227034	  744.1	  558.3	 8044.0	...
9227035	  744.1	  559.3	 8047.0	...
9227036	  744.7	  559.7	 8051.0	...
9227037	  745.7	  560.0	 8055.0	...
9227038	  746.8	  560.2	 8054.0	...
9227039	  747.3	  559.3	 8054.0	...
9227040	  747.0	  558.4	 8048.0	...
9227041	  746.1	  557.7	 8041.0	...
9227042	  745.3	  557.7	 8039.0	...
9227043	  745.1	  558.2	 8047.0	...
9227044	  745.9	  558.4	 8054.0	...
9227045	  746.8	  558.4	 8057.0	...
9227046	  747.5	  558.1	 8053.0	...
9227047	  747.8	  558.0	 8049.0	...
9227048	  747.7	  557.9	 8044.0	...
9227049	  748.1	  557.7	 8044.0	...
9227050	  749.0	  558.3	 8043.0	...
9227051	  750.0	  558.9	 8040.0	...
9227052	  750.6	  558.8	 8037.0	...
9227053	  750.9	  558.0	 8034.0	...
9227054	  751.0	  558.0	 8035.0	...
9227055	  751.2	  559.3	 8041.0	...
9227056	  751.3	  560.6	 8049.0	...
9227057	  750.1	  560.3	 8056.0	...
9227058	  748.8	  559.6	 8058.0	...
9227059	  747.7	  559.0	 8059.0	...
9227060	  747.9	  559.1	 8059.0	...
9227061	  748.2	  558.6	 8060.0	...
9227062	  748.5	  558.1	 8064.0	...
9227063	  748.1	  557.6	 8071.0	...
9227064	  747.7	  558.1	 8078.0	...
9227065	  747.3	  558.8	 8083.0	...
9227066	  747.5	  559.2	 8084.0	...
9227067	  748.0	  559.2	 8083.0	...
9227068	  748.3	  558.8	 8081.0	...
9227069	  748.6	  558.6	 8080.0	...
9227070	  748.7	  558.4	 8077.0	...
9227071	  749.2	  558.3	 8070.0	...
9227072	  749.6	  558.2	 8063.0	...
9227073	  749.8	  558.3	 8061.0	...
9227074	  749.5	  558.3	 8063.0	...
9227075	  749.3	  558.4	 8066.0	...
9227076	  749.1	  558.1	 8069.0	...
9227077	  748.6	  557.8	 8077.0	...
9227078	  748.4	  557.9	 8086.0	...
9227079	  748.4	  558.2	 8082.0	...
9227080	  748.9	  558.5	 8071.0	...
9227081	  749.3	  558.8	 8066.0	...
9227082	  749.5	  559.3	 8072.0	...
9227083	  749.5	  558.7	 8080.0	...
9227084	  749.2	  557.6	 8088.0	...
9227085	  749.5	  556.3	 8097.0	...
9227086	  749.9	  555.4	 8102.0	...
9227087	  750.4	  554.5	 8099.0	...
9227088	  750.8	  555.0	 8094.0	...
9227089	  751.5	  556.3	 8089.0	...
9227090	  751.8	  557.1	 8089.0	...
9227091	  751.6	  556.7	 8090.0	...
9227092	  751.3	  556.4	 8091.0	...
9227093	  749.4	  556.9	 8102.0	...
9227094	  747.3	  557.4	 8112.0	...
9227095	  745.3	  557.6	 8119.0	...
9227096	  745.4	  557.6	 8117.0	...
9227097	  746.5	  557.4	 8115.0	...
9227098	  747.4	  556.6	 8109.0	...
9227099	  748.0	  555.9	 8101.0	...
9227100	  747.8	  555.9	 8094.0	...
9227101	  749.1	  557.3	 8084.0	...
9227102	  750.7	  558.6	 8073.0	...
9227103	  751.4	  559.7	 8066.0	...
9227104	  750.6	  560.1	 8073.0	...
9227105	  750.5	  560.4	 8081.0	...
9227106	  751.3	  560.3	 8084.0	...
9227107	  751.4	  559.3	 8083.0	...
9227108	  750.8	  558.5	 8082.0	...
9227109	  750.9	  557.2	 8080.0	...
9227110	  751.6	  556.5	 8079.0	...
9227111	  752.7	  555.8	 8083.0	...
9227112	  753.0	  555.2	 8089.0	...
9227113	  752.3	  555.1	 8096.0	...
9227114	  751.2	  555.7	 8099.0	...
9227115	  750.1	  556.5	 8101.0	...
9227116	  750.3	  557.6	 8109.0	...
9227117	  750.4	  558.2	 8118.0	...
9227118	  750.3	  558.9	 8122.0	...
9227119	  750.1	  559.2	 8114.0	...
9227120	  750.0	  559.1	 8105.0	...
9227121	  750.0	  558.3	 8101.0	...
9227122	  750.0	  557.4	 8101.0	...
9227123	  749.9	  556.6	 8100.0	...
9227124	  749.7	  556.4	 8106.0	...
9227125	  749.6	  556.1	 8112.0	...
9227126	  750.4	  556.6	 8112.0	...
9227127	  751.3	  557.4	 8106.0	...
9227128	  752.1	  558.2	 8100.0	...
9227129	  751.8	  557.9	 8094.0	...
9227130	  751.4	  557.7	 8088.0	...
9227131	  751.2	  557.2	 8082.0	...
9227132	  751.0	  557.0	 8082.0	...
9227133	  750.8	  557.1	 8085.0	...
9227134	  750.6	  557.1	 8089.0	...
9227135	  750.1	  557.1	 8093.0	...
9227136	  749.7	  556.8	 8099.0	...
9227137	  749.3	  557.2	 8104.0	...
9227138	  749.2	  558.3	 8107.0	...
9227139	  749.2	  559.4	 8105.0	...
9227140	  749.0	  559.0	 8101.0	...
9227141	  748.5	  557.9	 8107.0	...
9227142	  748.2	  557.2	 8114.0	...
9227143	  748.7	  557.5	 8119.0	...
9227144	  749.5	  557.9	 8116.0	...
9227145	  750.2	  558.2	 8115.0	...
9227146	  749.9	  558.6	 8118.0	...
9227147	  749.4	  558.5	 8125.0	...
9227148	  749.1	  558.0	 8132.0	...
9227149	  748.9	  557.5	 8136.0	...
9227150	  749.0	  557.7	 8136.0	...
9227151	  749.0	  557.8	 8123.0	...
9227152	  749.9	  558.2	 8109.0	...
9227153	  750.7	  558.5	 8099.0	...
9227154	  751.5	  558.8	 8102.0	...
9227155	  751.5	  558.8	 8105.0	...
9227156	  751.5	  558.8	 8104.0	...
9227157	  751.0	  558.9	 8102.0	...
9227158	  750.8	  559.4	 8110.0	...
9227159	  750.5	  559.8	 8121.0	...
9227160	  750.5	  559.7	 8132.0	...
9227161	  750.2	  558.8	 8132.0	...
9227162	  749.8	  556.7	 8132.0	...
9227163	  749.9	  555.6	 8132.0	...
9227164	  750.1	  555.4	 8132.0	...
9227165	  749.9	  556.3	 8134.0	...
9227166	  749.3	  556.8	 8136.0	...
9227167	  748.8	  556.8	 8138.0	...
9227168	  748.3	  556.9	 8139.0	...
9227169	  747.8	  557.0	 8144.0	...
9227170	  747.9	  556.2	 8149.0	...
9227171	  748.4	  555.3	 8156.0	...
9227172	  748.1	  554.4	 8161.0	...
9227173	  747.4	  554.2	 8165.0	...
9227174	  746.8	  554.0	 8164.0	...
9227175	  746.9	  553.8	 8164.0	...
9227176	  746.8	  554.0	 8164.0	...
9227177	  747.0	  554.1	 8168.0	...
9227178	  747.2	  554.4	 8175.0	...
9227179	  747.5	  554.7	 8182.0	...
9227180	  747.7	  555.1	 8182.0	...
9227181	  748.2	  555.4	 8178.0	...
9227182	  748.5	  555.5	 8175.0	...
9227183	  748.5	  556.2	 8173.0	...
9227184	  748.2	  556.9	 8170.0	...
9227185	  747.8	  557.3	 8171.0	...
9227186	  747.7	  557.1	 8173.0	...
9227187	  747.9	  556.8	 8176.0	...
9227188	  748.3	  556.8	 8175.0	...
9227189	  748.8	  556.8	 8175.0	...
9227190	  748.7	  556.6	 8185.0	...
9227191	  748.3	  556.0	 8194.0	...
MSG	9227192 0000 _ Number On
9227192	  748.0	  555.4	 8204.0	...
9227193	  748.0	  555.1	 8202.0	...
9227194	  748.3	  555.0	 8200.0	...
9227195	  748.4	  555.1	 8197.0	...
9227196	  748.7	  555.1	 8196.0	...
9227197	  749.0	  555.3	 8196.0	...
9227198	  749.2	  555.5	 8195.0	...
9227199	  749.2	  555.6	 8193.0	...
9227200	  749.8	  555.6	 8188.0	...
9227201	  750.4	  555.6	 8183.0	...
9227202	  751.0	  555.7	 8179.0	...
9227203	  750.6	  556.0	 8178.0	...
9227204	  750.2	  555.6	 8179.0	...
9227205	  749.9	  555.1	 8180.0	...
9227206	  749.3	  554.5	 8186.0	...
9227207	  748.7	  555.0	 8190.0	...
9227208	  748.1	  555.7	 8195.0	...
9227209	  748.3	  556.3	 8185.0	...
9227210	  748.7	  556.5	 8177.0	...
9227211	  749.0	  556.0	 8170.0	...
9227212	  749.1	  555.4	 8170.0	...
9227213	  749.1	  554.6	 8171.0	...
9227214	  749.2	  554.3	 8180.0	...
9227215	  749.3	  554.6	 8188.0	...
9227216	  749.3	  555.2	 8195.0	...
9227217	  749.3	  555.8	 8194.0	...
9227218	  749.1	  556.0	 8193.0	...
9227219	  749.0	  556.2	 8192.0	...
9227220	  749.3	  556.3	 8190.0	...
9227221	  749.8	  556.2	 8192.0	...
9227222	  749.4	  556.3	 8196.0	...
9227223	  748.5	  556.4	 8199.0	...
9227224	  748.4	  556.0	 8199.0	...
9227225	  749.1	  555.5	 8198.0	...
9227226	  750.1	  555.0	 8194.0	...
9227227	  750.4	  555.0	 8190.0	...
9227228	  750.6	  555.1	 8186.0	...
9227229	  750.6	  555.7	 8186.0	...
9227230	  750.5	  556.2	 8187.0	...
9227231	  750.7	  556.7	 8187.0	...
9227232	  750.8	  556.5	 8188.0	...
9227233	  750.8	  556.4	 8187.0	...
9227234	  750.4	  556.1	 8187.0	...
9227235	  749.7	  556.0	 8195.0	...
9227236	  749.2	  555.8	 8204.0	...
9227237	  748.7	  556.0	 8214.0	...
9227238	  748.6	  556.6	 8216.0	...
9227239	  748.2	  557.2	 8217.0	...
9227240	  748.0	  557.2	 8216.0	...
9227241	  747.9	  556.7	 8210.0	...
9227242	  747.9	  556.2	 8204.0	...
9227243	  748.2	  556.1	 8199.0	...
9227244	  748.4	  556.1	 8198.0	...
9227245	  748.7	  555.8	 8198.0	...
9227246	  749.2	  555.4	 8198.0	...
9227247	  749.4	  554.9	 8202.0	...
9227248	  749.1	  555.0	 8205.0	...
9227249	  748.6	  555.0	 8208.0	...
9227250	  748.3	  555.0	 8206.0	...
9227251	  749.2	  555.5	 8201.0	...
9227252	  750.3	  556.8	 8196.0	...
9227253	  751.4	  558.1	 8193.0	...
9227254	  751.2	  558.5	 8196.0	...
9227255	  750.7	  558.1	 8201.0	...
9227256	  750.1	  557.5	 8204.0	...
9227257	  750.1	  556.9	 8205.0	...
9227258	  750.0	  556.7	 8204.0	...
9227259	  750.0	  556.5	 8204.0	...
9227260	  749.6	  555.7	 8204.0	...
9227261	  749.6	  554.6	 8205.0	...
9227262	  749.5	  553.6	 8208.0	...
9227263	  749.4	  553.4	 8213.0	...
9227264	  749.3	  553.2	 8216.0	...
9227265	  749.6	  554.3	 8219.0	...
9227266	  750.0	  555.7	 8221.0	...
9227267	  750.5	  557.2	 8224.0	...
9227268	  750.5	  557.4	 8224.0	...
9227269	  750.5	  556.7	 8223.0	...
9227270	  750.2	  555.9	 8222.0	...
9227271	  750.0	  555.5	 8223.0	...
9227272	  749.8	  556.0	 8225.0	...
9227273	  749.7	  555.0	 8226.0	...
9227274	  749.5	  553.7	 8222.0	...
9227275	  749.3	  552.4	 8218.0	...
9227276	  748.9	  552.6	 8220.0	...
9227277	  749.0	  552.8	 8227.0	...
9227278	  749.5	  553.2	 8232.0	...
9227279	  750.3	  553.6	 8229.0	...
9227280	  751.1	  554.0	 8223.0	...
9227281	  751.7	  555.0	 8221.0	...
9227282	  752.3	  556.0	 8219.0	...
9227283	  751.4	  556.7	 8231.0	...
9227284	  750.1	  555.8	 8242.0	...
9227285	  748.8	  554.9	 8244.0	...
9227286	  749.2	  554.4	 8235.0	...
9227287	  749.5	  554.6	 8226.0	...
9227288	  749.8	  554.8	 8223.0	...
9227289	  749.6	  554.9	 8221.0	...
9227290	  749.6	  554.5	 8226.0	...
9227291	  749.7	  554.0	 8233.0	...
9227292	  749.9	  553.8	 8242.0	...
9227293	  748.8	  554.0	 8252.0	...
9227294	  747.6	  553.9	 8261.0	...
9227295	  746.7	  553.4	 8268.0	...
9227296	  747.0	  552.8	 8271.0	...
9227297	  746.9	  552.5	 8273.0	...
9227298	  746.5	  552.5	 8276.0	...
9227299	  746.1	  552.6	 8277.0	...
9227300	  746.1	  552.7	 8278.0	...
9227301	  746.3	  552.7	 8273.0	...
9227302	  746.5	  552.6	 8268.0	...
9227303	  746.8	  552.9	 8258.0	...
9227304	  747.0	  553.3	 8255.0	...
9227305	  746.9	  554.0	 8251.0	...
9227306	  746.6	  554.4	 8261.0	...
9227307	  746.4	  555.1	 8272.0	...
9227308	  745.9	  555.4	 8281.0	...
9227309	  745.2	  555.5	 8280.0	...
9227310	  744.5	  555.2	 8278.0	...
9227311	  745.8	  554.8	 8277.0	...
9227312	  747.4	  554.7	 8271.0	...
9227313	  749.0	  554.8	 8266.0	...
9227314	  748.1	  555.3	 8261.0	...
9227315	  747.1	  555.7	 8263.0	...
9227316	  746.2	  555.1	 8266.0	...
9227317	  746.0	  554.1	 8269.0	...
9227318	  746.8	  553.7	 8271.0	...
9227319	  747.8	  554.3	 8264.0	...
9227320	  748.9	  554.7	 8256.0	...
9227321	  749.1	  554.7	 8247.0	...
9227322	  749.2	  554.6	 8254.0	...
9227323	  748.9	  554.9	 8260.0	...
9227324	  748.7	  554.9	 8266.0	...
9227325	  748.3	  555.0	 8265.0	...
9227326	  748.2	  555.2	 8264.0	...
9227327	  748.0	  555.4	 8263.0	...
9227328	  748.2	  554.9	 8260.0	...
9227329	  748.6	  554.3	 8257.0	...
9227330	  748.9	  553.7	 8259.0	...
9227331	  749.0	  553.7	 8264.0	...
9227332	  749.4	  553.7	 8267.0	...
9227333	  749.7	  553.6	 8265.0	...
9227334	  750.3	  553.5	 8262.0	...
9227335	  750.9	  553.6	 8260.0	...
9227336	  751.4	  553.7	 8258.0	...
9227337	  750.3	  554.1	 8261.0	...
9227338	  748.9	  554.2	 8267.0	...
9227339	  747.6	  554.4	 8271.0	...
9227340	  747.8	  554.4	 8265.0	...
9227341	  747.4	  554.5	 8258.0	...
9227342	  746.9	  554.4	 8262.0	...
9227343	  746.4	  554.3	 8271.0	...
9227344	  746.7	  554.0	 8280.0	...
9227345	  746.7	  553.9	 8279.0	...
9227346	  746.7	  554.2	 8278.0	...
9227347	  746.4	  554.5	 8279.0	...
9227348	  746.4	  554.9	 8280.0	...
9227349	  747.7	  555.0	 8279.0	...
9227350	  749.0	  555.1	 8278.0	...
9227351	  749.2	  555.0	 8277.0	...
9227352	  748.2	  554.9	 8277.0	...
9227353	  748.1	  554.7	 8276.0	...
9227354	  749.0	  554.6	 8274.0	...
9227355	  750.4	  554.5	 8273.0	...
9227356	  750.8	  554.6	 8265.0	...
9227357	  751.0	  554.7	 8257.0	...
9227358	  750.0	  554.2	 8263.0	...
9227359	  749.0	  553.9	 8276.0	...
9227360	  748.0	  553.6	 8290.0	...
9227361	  747.9	  554.0	 8290.0	...
9227362	  747.6	  553.6	 8284.0	...
9227363	  747.6	  553.3	 8278.0	...
9227364	  747.6	  553.0	 8272.0	...
9227365	  748.0	  553.5	 8270.0	...
9227366	  748.3	  554.0	 8265.0	...
9227367	  749.0	  554.3	 8260.0	...
9227368	  749.4	  554.0	 8258.0	...
9227369	  749.0	  553.5	 8270.0	...
9227370	  748.1	  553.1	 8283.0	...
9227371	  747.5	  552.7	 8286.0	...
9227372	  747.5	  552.6	 8276.0	...
9227373	  747.5	  553.0	 8265.0	...
9227374	  747.1	  553.4	 8270.0	...
9227375	  747.1	  553.7	 8275.0	...
9227376	  746.7	  553.8	 8281.0	...
9227377	  746.5	  553.0	 8279.0	...
9227378	  746.2	  552.1	 8277.0	...
9227379	  745.8	  551.6	 8278.0	...
9227380	  745.4	  552.0	 8279.0	...
9227381	  746.2	  553.3	 8279.0	...
9227382	  747.4	  554.4	 8279.0	...
9227383	  748.1	  555.3	 8282.0	...
9227384	  747.2	  553.7	 8290.0	...
9227385	  746.4	  552.2	 8297.0	...
9227386	  746.2	  550.7	 8303.0	...
9227387	  746.3	  550.8	 8304.0	...
9227388	  746.4	  551.8	 8305.0	...
9227389	  746.5	  553.4	 8306.0	...
9227390	  746.9	  555.3	 8306.0	...
9227391	  747.5	  556.2	 8301.0	...
9227392	  748.5	  556.0	 8297.0	...
9227393	  749.4	  555.6	 8292.0	...
9227394	  749.3	  555.3	 8292.0	...
9227395	  748.8	  555.8	 8293.0	...
9227396	  748.2	  556.1	 8293.0	...
9227397	  748.0	  555.5	 8292.0	...
9227398	  747.4	  554.7	 8289.0	...
9227399	  746.5	  553.9	 8288.0	...
9227400	  746.0	  554.1	 8291.0	...
9227401	  745.8	  554.1	 8297.0	...
9227402	  746.3	  553.9	 8304.0	...
9227403	  746.7	  553.8	 8307.0	...
9227404	  747.1	  554.1	 8307.0	...
9227405	  747.0	  554.4	 8307.0	...
9227406	  746.3	  554.1	 8312.0	...
9227407	  745.6	  553.2	 8318.0	...
9227408	  744.9	  552.3	 8314.0	...
9227409	  745.2	  553.0	 8304.0	...
9227410	  745.4	  554.0	 8295.0	...
9227411	  745.6	  554.2	 8295.0	...
9227412	  745.5	  553.4	 8296.0	...
9227413	  745.5	  552.7	 8296.0	...
9227414	  745.6	  553.3	 8296.0	...
9227415	  745.7	  553.9	 8297.0	...
9227416	  746.5	  554.5	 8296.0	...
9227417	  747.0	  554.6	 8295.0	...
9227418	  747.2	  554.6	 8293.0	...
9227419	  746.7	  554.7	 8294.0	...
9227420	  745.2	  554.9	 8295.0	...
9227421	  743.8	  554.9	 8296.0	...
9227422	  743.9	  554.7	 8297.0	...
9227423	  744.9	  554.4	 8296.0	...
9227424	  745.5	  554.4	 8293.0	...
9227425	  744.7	  554.2	 8291.0	...
9227426	  744.1	  554.0	 8291.0	...
9227427	  744.3	  554.0	 8305.0	...
9227428	  744.9	  554.8	 8317.0	...
9227429	  745.6	  555.6	 8321.0	...
9227430	  745.5	  555.7	 8313.0	...
9227431	  745.0	  554.7	 8306.0	...
9227432	  744.6	  553.6	 8306.0	...
9227433	  745.9	  553.7	 8308.0	...
9227434	  747.2	  554.5	 8311.0	...
9227435	  748.2	  555.1	 8311.0	...
9227436	  747.9	  554.9	 8309.0	...
9227437	  746.9	  554.5	 8311.0	...
9227438	  746.1	  554.3	 8316.0	...
9227439	  745.5	  554.3	 8321.0	...
9227440	  745.4	  554.1	 8322.0	...
9227441	  745.2	  553.8	 8323.0	...
9227442	  745.0	  553.1	 8320.0	...
9227443	  745.0	  552.5	 8317.0	...
9227444	  745.2	  552.0	 8316.0	...
9227445	  745.4	  551.8	 8317.0	...
9227446	  745.4	  551.8	 8317.0	...
9227447	  745.2	  551.8	 8312.0	...
9227448	  745.0	  551.8	 8309.0	...
9227449	  744.8	  552.0	 8307.0	...
9227450	  745.0	  552.4	 8308.0	...
9227451	  746.2	  553.7	 8308.0	...
9227452	  747.9	  554.7	 8305.0	...
9227453	  749.4	  555.6	 8300.0	...
9227454	  749.6	  555.3	 8296.0	...
9227455	  749.2	  554.9	 8295.0	...
9227456	  748.8	  554.4	 8295.0	...
9227457	  747.4	  554.2	 8295.0	...
9227458	  746.1	  553.8	 8295.0	...
9227459	  744.9	  553.3	 8295.0	...
9227460	  744.2	  552.7	 8294.0	...
9227461	  743.3	  552.1	 8292.0	...
9227462	  742.2	  551.4	 8300.0	...
9227463	  741.0	  549.7	 8310.0	...
9227464	  740.3	  548.3	 8320.0	...
9227465	  740.0	  547.0	 8321.0	...
9227466	  740.6	  546.5	 8320.0	...
9227467	  740.5	  546.0	 8320.0	...
9227468	  740.3	  545.6	 8321.0	...
9227469	  740.2	  545.4	 8321.0	...
9227470	  740.9	  545.0	 8322.0	...
9227471	  741.8	  544.6	 8322.0	...
9227472	  743.0	  544.2	 8322.0	...
9227473	  744.2	  544.0	 8322.0	...
9227474	  745.4	  543.8	 8316.0	...
9227475	  746.2	  543.7	 8310.0	...
9227476	  746.6	  543.6	 8304.0	...
9227477	  746.3	  543.4	 8307.0	...
9227478	  745.8	  543.3	 8312.0	...
9227479	  745.2	  543.3	 8315.0	...
9227480	  745.0	  543.3	 8315.0	...
9227481	  744.7	  543.3	 8313.0	...
9227482	  744.6	  543.8	 8312.0	...
9227483	  744.7	  544.3	 8311.0	...
9227484	  744.9	  545.1	 8309.0	...
9227485	  745.1	  545.3	 8306.0	...
9227486	  745.0	  545.3	 8305.0	...
9227487	  744.8	  544.7	 8311.0	...
9227488	  744.6	  544.2	 8318.0	...
9227489	  745.1	  543.8	 8319.0	...
9227490	  745.7	  543.7	 8313.0	...
9227491	  746.6	  543.5	 8307.0	...
9227492	  746.8	  543.5	 8306.0	...
9227493	  746.9	  543.5	 8309.0	...
9227494	  747.2	  544.1	 8311.0	...
MSG	9227495 0000 _ Number Off
9227495	  747.7	  545.0	 8312.0	...
9227496	  748.0	  546.0	 8310.0	...
9227497	  747.4	  545.3	 8312.0	...
9227498	  746.7	  544.2	 8315.0	...
9227499	  746.5	  543.2	 8319.0	...
9227500	  746.4	  543.4	 8319.0	...
9227501	  745.0	  543.7	 8319.0	...
9227502	  743.7	  543.8	 8317.0	...
9227503	  743.9	  544.4	 8311.0	...
9227504	  745.5	  544.9	 8305.0	...
9227505	  747.1	  546.3	 8298.0	...
9227506	  747.2	  547.1	 8294.0	...
9227507	  747.2	  547.7	 8289.0	...
9227508	  746.9	  547.0	 8288.0	...
9227509	  746.4	  546.4	 8292.0	...
9227510	  745.8	  544.7	 8295.0	...
9227511	  745.8	  543.5	 8297.0	...
9227512	  745.9	  542.4	 8298.0	...
9227513	  745.7	  542.6	 8303.0	...
9227514	  745.3	  542.8	 8305.0	...
9227515	  745.7	  542.6	 8308.0	...
9227516	  746.5	  542.1	 8312.0	...
9227517	  747.2	  541.6	 8317.0	...
9227518	  746.9	  541.0	 8318.0	...
9227519	  746.5	  540.8	 8313.0	...
9227520	  746.2	  541.4	 8308.0	...
9227521	  746.2	  542.4	 8308.0	...
9227522	  746.2	  543.5	 8308.0	...
9227523	  746.2	  543.6	 8308.0	...
9227524	  746.5	  543.4	 8310.0	...
9227525	  747.0	  543.3	 8313.0	...
9227526	  747.5	  543.1	 8310.0	...
9227527	  747.7	  542.8	 8306.0	...
9227528	  747.8	  542.6	 8301.0	...
9227529	  747.9	  542.3	 8301.0	...
9227530	  748.0	  542.0	 8301.0	...
9227531	  748.1	  542.1	 8302.0	...
9227532	  747.5	  542.5	 8303.0	...
9227533	  746.8	  542.9	 8300.0	...
9227534	  746.2	  542.7	 8298.0	...
9227535	  746.2	  542.2	 8301.0	...
9227536	  746.1	  541.8	 8312.0	...
9227537	  745.9	  542.0	 8323.0	...
9227538	  745.8	  542.7	 8330.0	...
9227539	  746.0	  543.2	 8331.0	...
9227540	  745.4	  543.7	 8331.0	...
9227541	  744.8	  544.0	 8330.0	...
9227542	  743.9	  543.5	 8329.0	...
9227543	  743.7	  543.0	 8332.0	...
9227544	  743.8	  542.5	 8342.0	...
9227545	  744.0	  542.4	 8352.0	...
9227546	  743.7	  542.6	 8361.0	...
9227547	  743.1	  542.9	 8362.0	...
9227548	  743.3	  543.1	 8357.0	...
9227549	  744.3	  543.9	 8351.0	...
9227550	  746.1	  544.6	 8337.0	...
9227551	  747.0	  544.4	 8330.0	...
9227552	  747.2	  543.2	 8327.0	...
9227553	  745.8	  542.2	 8332.0	...
9227554	  744.6	  542.3	 8336.0	...
9227555	  744.1	  542.7	 8339.0	...
9227556	  744.2	  542.9	 8340.0	...
9227557	  743.9	  543.1	 8342.0	...
9227558	  743.5	  543.1	 8342.0	...
9227559	  744.2	  542.9	 8341.0	...
9227560	  745.4	  542.8	 8341.0	...
9227561	  746.3	  542.6	 8339.0	...
9227562	  746.2	  542.5	 8338.0	...
9227563	  745.9	  541.0	 8337.0	...
9227564	  745.8	  539.6	 8338.0	...
9227565	  745.7	  539.6	 8341.0	...
9227566	  745.9	  541.2	 8346.0	...
9227567	  746.0	  542.8	 8351.0	...
9227568	  745.0	  542.8	 8354.0	...
9227569	  743.9	  542.2	 8355.0	...
9227570	  743.0	  541.6	 8354.0	...
9227571	  743.5	  541.4	 8351.0	...
9227572	  745.2	  541.3	 8343.0	...
9227573	  746.6	  540.8	 8340.0	...
9227574	  747.0	  540.4	 8340.0	...
9227575	  745.8	  539.6	 8346.0	...
9227576	  744.6	  539.4	 8349.0	...
9227577	  745.3	  540.2	 8351.0	...
9227578	  746.3	  541.4	 8353.0	...
9227579	  747.3	  542.9	 8354.0	...
9227580	  747.2	  543.3	 8355.0	...
9227581	  747.1	  543.8	 8354.0	...
9227582	  747.3	  543.8	 8352.0	...
9227583	  747.8	  543.7	 8349.0	...
9227584	  748.3	  543.5	 8342.0	...
9227585	  748.1	  543.3	 8336.0	...
9227586	  748.0	  543.5	 8327.0	...
9227587	  748.1	  543.6	 8324.0	...
9227588	  748.5	  543.7	 8328.0	...
9227589	  748.6	  543.6	 8336.0	...
9227590	  748.4	  543.5	 8343.0	...
9227591	  748.4	  543.4	 8343.0	...
9227592	  748.1	  543.5	 8342.0	...
9227593	  747.5	  543.6	 8342.0	...
9227594	  746.1	  543.7	 8339.0	...
9227595	  745.2	  543.9	 8336.0	...
9227596	  744.6	  544.0	 8338.0	...
9227597	  745.2	  544.0	 8346.0	...
9227598	  746.1	  544.0	 8356.0	...
9227599	  746.7	  543.8	 8361.0	...
9227600	  746.9	  543.1	 8359.0	...
9227601	  746.7	  542.5	 8356.0	...
9227602	  746.3	  542.1	 8356.0	...
9227603	  746.1	  542.2	 8360.0	...
9227604	  746.0	  542.4	 8356.0	...
9227605	  746.1	  542.9	 8350.0	...
9227606	  745.8	  543.4	 8354.0	...
9227607	  745.3	  543.8	 8365.0	...
9227608	  744.6	  543.4	 8378.0	...
9227609	  744.2	  543.1	 8378.0	...
9227610	  744.3	  542.8	 8379.0	...
9227611	  745.2	  543.1	 8375.0	...
9227612	  746.2	  543.3	 8370.0	...
9227613	  746.6	  543.5	 8366.0	...
9227614	  746.6	  543.5	 8364.0	...
9227615	  746.9	  543.8	 8360.0	...
9227616	  747.2	  544.1	 8355.0	...
9227617	  747.4	  544.0	 8351.0	...
9227618	  747.2	  543.6	 8351.0	...
9227619	  746.9	  543.2	 8351.0	...
9227620	  746.7	  543.3	 8350.0	...
9227621	  746.5	  543.3	 8350.0	...
9227622	  746.8	  543.3	 8350.0	...
9227623	  746.9	  542.7	 8351.0	...
9227624	  747.4	  542.0	 8350.0	...
9227625	  747.7	  541.6	 8347.0	...
9227626	  748.1	  542.0	 8342.0	...
9227627	  747.7	  542.1	 8339.0	...
9227628	  747.3	  542.1	 8340.0	...
9227629	  747.6	  541.8	 8342.0	...
9227630	  748.3	  541.7	 8344.0	...
9227631	  749.1	  541.6	 8343.0	...
9227632	  749.6	  541.6	 8343.0	...
9227633	  750.1	  541.5	 8343.0	...
9227634	  750.4	  541.4	 8345.0	...
9227635	  750.2	  541.5	 8344.0	...
9227636	  750.0	  541.4	 8342.0	...
9227637	  749.8	  541.4	 8340.0	...
9227638	  749.8	  541.5	 8343.0	...
9227639	  749.7	  541.4	 8343.0	...
9227640	  749.2	  541.5	 8343.0	...
9227641	  748.8	  541.9	 8341.0	...
9227642	  748.3	  542.3	 8341.0	...
9227643	  748.4	  542.5	 8339.0	...
9227644	  748.2	  542.6	 8338.0	...
9227645	  748.0	  543.0	 8337.0	...
9227646	  748.7	  543.3	 8339.0	...
9227647	  749.7	  543.6	 8340.0	...
9227648	  750.7	  543.8	 8333.0	...
9227649	  750.8	  543.9	 8326.0	...
9227650	  750.8	  543.4	 8324.0	...
9227651	  750.1	  543.1	 8330.0	...
9227652	  749.5	  542.7	 8337.0	...
9227653	  748.6	  542.6	 8339.0	...
9227654	  748.5	  542.7	 8347.0	...
9227655	  748.5	  543.8	 8354.0	...
9227656	  747.9	  544.8	 8362.0	...
9227657	  747.3	  545.5	 8361.0	...
9227658	  747.2	  545.2	 8349.0	...
9227659	  748.3	  545.5	 8336.0	...
9227660	  749.5	  545.7	 8332.0	...
9227661	  750.5	  544.4	 8343.0	...
9227662	  750.8	  542.8	 8355.0	...
9227663	  750.7	  541.3	 8359.0	...
9227664	  750.3	  541.8	 8358.0	...
9227665	  750.2	  542.9	 8355.0	...
9227666	  750.6	  543.8	 8353.0	...
9227667	  750.2	  544.4	 8351.0	...
9227668	  749.5	  544.5	 8349.0	...
9227669	  748.8	  545.3	 8346.0	...
9227670	  748.6	  545.7	 8341.0	...
9227671	  748.3	  545.7	 8336.0	...
9227672	  748.0	  545.2	 8333.0	...
9227673	  748.0	  545.0	 8337.0	...
9227674	  748.0	  545.0	 8344.0	...
9227675	  748.8	  545.6	 8348.0	...
9227676	  749.6	  546.1	 8347.0	...
9227677	  750.4	  546.8	 8346.0	...
9227678	  750.3	  547.0	 8348.0	...
9227679	  750.1	  546.6	 8349.0	...
9227680	  749.9	  546.0	 8340.0	...
9227681	  749.2	  545.5	 8330.0	...
9227682	  748.5	  545.5	 8326.0	...
9227683	  747.9	  545.7	 8333.0	...
9227684	  747.9	  545.8	 8336.0	...
9227685	  748.2	  546.0	 8333.0	...
9227686	  748.4	  546.1	 8331.0	...
9227687	  748.6	  546.2	 8331.0	...
9227688	  748.1	  546.4	 8335.0	...
9227689	  747.6	  546.3	 8337.0	...
9227690	  747.9	  545.9	 8337.0	...
9227691	  748.6	  545.3	 8335.0	...
9227692	  749.5	  544.9	 8334.0	...
9227693	  749.9	  544.8	 8336.0	...
9227694	  750.9	  544.7	 8336.0	...
9227695	  751.6	  544.6	 8331.0	...
9227696	  751.9	  544.4	 8327.0	...
9227697	  751.1	  544.3	 8326.0	...
9227698	  750.3	  543.9	 8327.0	...
9227699	  749.7	  543.7	 8328.0	...
9227700	  749.8	  543.9	 8328.0	...
9227701	  749.9	  544.3	 8323.0	...
9227702	  750.1	  544.8	 8318.0	...
9227703	  750.1	  546.2	 8313.0	...
9227704	  750.2	  547.6	 8312.0	...
9227705	  750.9	  548.8	 8313.0	...
9227706	  751.5	  548.3	 8313.0	...
MSG	9227707 0000 _ Number On
9227707	  752.3	  547.4	 8314.0	...
9227708	  752.8	  546.8	 8314.0	...
9227709	  753.3	  546.2	 8320.0	...
9227710	  751.7	  544.9	 8326.0	...
9227711	  749.8	  543.5	 8331.0	...
9227712	  748.5	  542.7	 8330.0	...
9227713	  749.2	  543.2	 8329.0	...
9227714	  749.8	  543.6	 8329.0	...
9227715	  749.7	  543.6	 8330.0	...
9227716	  749.6	  543.8	 8330.0	...
9227717	  749.7	  544.1	 8331.0	...
9227718	  750.2	  544.9	 8319.0	...
9227719	  750.4	  545.7	 8307.0	...
9227720	  750.2	  546.4	 8302.0	...
9227721	  749.6	  545.7	 8309.0	...
9227722	  749.3	  544.8	 8316.0	...
9227723	  749.3	  544.0	 8316.0	...
9227724	  749.2	  544.1	 8317.0	...
9227725	  748.9	  544.3	 8317.0	...
9227726	  748.4	  544.4	 8315.0	...
9227727	  748.0	  544.5	 8313.0	...
9227728	  748.0	  545.3	 8313.0	...
9227729	  748.5	  546.1	 8317.0	...
9227730	  749.2	  546.9	 8320.0	...
9227731	  749.9	  547.2	 8322.0	...
9227732	  750.1	  547.6	 8326.0	...
9227733	  750.2	  547.3	 8330.0	...
9227734	  750.2	  546.5	 8331.0	...
9227735	  750.1	  545.7	 8326.0	...
9227736	  750.2	  545.6	 8321.0	...
9227737	  750.4	  545.7	 8319.0	...
9227738	  750.6	  545.8	 8318.0	...
9227739	  750.8	  546.0	 8315.0	...
9227740	  750.5	  546.2	 8312.0	...
9227741	  749.5	  545.8	 8314.0	...
9227742	  748.3	  545.3	 8320.0	...
9227743	  747.6	  544.9	 8327.0	...
9227744	  748.6	  545.0	 8333.0	...
9227745	  749.8	  544.8	 8334.0	...
9227746	  750.3	  544.5	 8328.0	...
9227747	  749.6	  544.2	 8320.0	...
9227748	  749.0	  544.1	 8316.0	...
9227749	  749.4	  543.9	 8319.0	...
9227750	  749.6	  543.7	 8326.0	...
9227751	  749.6	  543.6	 8330.0	...
9227752	  749.3	  543.1	 8332.0	...
9227753	  749.1	  542.6	 8329.0	...
9227754	  748.6	  542.3	 8329.0	...
9227755	  748.1	  542.5	 8330.0	...
9227756	  747.7	  543.0	 8331.0	...
9227757	  747.7	  543.5	 8329.0	...
9227758	  748.1	  544.0	 8331.0	...
9227759	  748.5	  544.2	 8335.0	...
9227760	  749.0	  544.3	 8339.0	...
9227761	  748.9	  544.4	 8339.0	...
9227762	  748.7	  544.5	 8340.0	...
9227763	  748.7	  545.0	 8344.0	...
9227764	  749.0	  545.6	 8348.0	...
9227765	  749.4	  546.0	 8354.0	...
9227766	  749.9	  545.8	 8356.0	...
9227767	  750.1	  545.7	 8347.0	...
9227768	  750.1	  545.7	 8337.0	...
9227769	  749.6	  545.6	 8327.0	...
9227770	  749.1	  545.5	 8325.0	...
9227771	  748.7	  545.3	 8324.0	...
9227772	  748.5	  544.6	 8324.0	...
9227773	  748.1	  543.9	 8334.0	...
9227774	  748.3	  543.3	 8344.0	...
9227775	  748.6	  543.5	 8350.0	...
9227776	  749.0	  544.0	 8348.0	...
9227777	  748.8	  544.5	 8345.0	...
9227778	  749.2	  544.9	 8340.0	...
9227779	  749.6	  545.0	 8336.0	...
9227780	  749.9	  544.3	 8333.0	...
9227781	  749.9	  543.7	 8332.0	...
9227782	  750.0	  543.2	 8332.0	...
9227783	  750.1	  543.3	 8331.0	...
9227784	  750.2	  544.0	 8330.0	...
9227785	  750.2	  544.7	 8330.0	...
9227786	  750.2	  545.3	 8328.0	...
9227787	  750.3	  545.4	 8327.0	...
9227788	  750.3	  545.1	 8326.0	...
9227789	  750.4	  544.8	 8326.0	...
9227790	  750.4	  544.7	 8322.0	...
9227791	  750.4	  545.0	 8318.0	...
9227792	  750.5	  545.8	 8318.0	...
9227793	  750.5	  546.3	 8323.0	...
9227794	  751.0	  546.6	 8329.0	...
9227795	  751.3	  546.5	 8330.0	...
9227796	  751.2	  546.4	 8328.0	...
9227797	  750.7	  546.4	 8326.0	...
9227798	  750.3	  546.3	 8326.0	...
9227799	  749.7	  546.2	 8325.0	...
9227800	  749.2	  546.0	 8325.0	...
9227801	  749.5	  545.6	 8323.0	...
9227802	  750.4	  545.0	 8322.0	...
9227803	  751.1	  544.5	 8320.0	...
9227804	  751.3	  544.5	 8324.0	...
9227805	  751.6	  544.6	 8328.0	...
9227806	  751.0	  544.8	 8328.0	...
9227807	  750.1	  545.2	 8323.0	...
9227808	  749.8	  545.4	 8319.0	...
9227809	  750.4	  545.6	 8320.0	...
9227810	  751.0	  545.8	 8317.0	...
9227811	  751.1	  545.7	 8313.0	...
9227812	  751.0	  545.3	 8312.0	...
9227813	  751.3	  544.9	 8314.0	...
9227814	  751.7	  544.9	 8316.0	...
9227815	  751.9	  545.5	 8317.0	...
9227816	  751.9	  546.1	 8317.0	...
9227817	  751.8	  546.7	 8316.0	...
9227818	  752.0	  547.4	 8315.0	...
9227819	  752.3	  548.1	 8315.0	...
9227820	  752.4	  548.7	 8321.0	...
9227821	  752.2	  548.6	 8326.0	...
9227822	  751.7	  547.8	 8330.0	...
9227823	  751.3	  546.3	 8332.0	...
9227824	  750.8	  544.9	 8333.0	...
9227825	  750.4	  544.8	 8333.0	...
9227826	  750.2	  545.3	 8332.0	...
9227827	  749.3	  545.6	 8333.0	...
9227828	  748.5	  545.7	 8334.0	...
9227829	  748.0	  545.6	 8336.0	...
9227830	  748.4	  545.7	 8335.0	...
9227831	  748.8	  545.5	 8337.0	...
9227832	  749.0	  546.2	 8337.0	...
9227833	  748.9	  546.5	 8336.0	...
9227834	  748.8	  546.5	 8343.0	...
9227835	  748.6	  545.9	 8352.0	...
9227836	  748.4	  545.5	 8360.0	...
9227837	  749.2	  545.4	 8359.0	...
9227838	  750.2	  545.3	 8360.0	...
9227839	  750.9	  545.5	 8361.0	...
9227840	  750.5	  545.9	 8362.0	...
9227841	  750.7	  546.1	 8361.0	...
9227842	  750.8	  546.1	 8358.0	...
9227843	  751.3	  546.0	 8357.0	...
9227844	  751.1	  546.0	 8354.0	...
9227845	  751.1	  546.2	 8348.0	...
9227846	  750.4	  546.6	 8343.0	...
9227847	  749.6	  545.9	 8348.0	...
9227848	  748.8	  545.0	 8357.0	...
9227849	  748.5	  544.0	 8364.0	...
9227850	  748.5	  544.2	 8362.0	...
9227851	  748.5	  544.4	 8359.0	...
9227852	  748.6	  544.6	 8360.0	...
9227853	  748.3	  544.7	 8363.0	...
9227854	  747.7	  545.0	 8366.0	...
9227855	  747.0	  544.8	 8364.0	...
9227856	  747.4	  544.5	 8360.0	...
9227857	  748.1	  544.0	 8356.0	...
9227858	  748.8	  543.7	 8356.0	...
9227859	  748.9	  543.6	 8356.0	...
9227860	  748.9	  543.8	 8357.0	...
9227861	  749.1	  544.8	 8358.0	...
9227862	  749.3	  545.6	 8359.0	...
9227863	  749.5	  546.5	 8360.0	...
9227864	  749.6	  547.0	 8359.0	...
9227865	  749.8	  547.5	 8358.0	...
9227866	  749.8	  547.1	 8356.0	...
9227867	  749.4	  546.6	 8363.0	...
9227868	  749.0	  546.0	 8372.0	...
9227869	  748.6	  546.0	 8376.0	...
9227870	  748.6	  545.9	 8373.0	...
9227871	  748.5	  545.8	 8370.0	...
9227872	  748.4	  545.6	 8374.0	...
9227873	  748.7	  545.3	 8378.0	...
9227874	  749.1	  544.9	 8383.0	...
9227875	  749.7	  544.6	 8384.0	...
9227876	  749.8	  544.4	 8386.0	...
9227877	  749.7	  544.4	 8384.0	...
9227878	  749.6	  545.5	 8383.0	...
9227879	  749.7	  546.9	 8381.0	...
9227880	  750.1	  548.3	 8382.0	...
9227881	  750.3	  548.5	 8384.0	...
9227882	  749.5	  548.4	 8388.0	...
9227883	  748.5	  546.9	 8391.0	...
9227884	  747.7	  545.5	 8392.0	...
9227885	  747.6	  543.9	 8391.0	...
9227886	  747.5	  543.7	 8390.0	...
9227887	  747.4	  544.3	 8391.0	...
9227888	  747.5	  545.1	 8393.0	...
9227889	  747.9	  546.2	 8394.0	...
9227890	  748.3	  546.5	 8395.0	...
9227891	  748.5	  546.0	 8400.0	...
9227892	  748.5	  545.3	 8406.0	...
9227893	  747.5	  544.4	 8412.0	...
9227894	  746.6	  544.3	 8412.0	...
9227895	  745.9	  544.3	 8413.0	...
9227896	  746.4	  545.0	 8413.0	...
9227897	  747.0	  545.7	 8416.0	...
9227898	  747.3	  545.5	 8419.0	...
9227899	  747.3	  544.5	 8421.0	...
9227900	  747.0	  543.6	 8420.0	...
9227901	  746.9	  543.6	 8419.0	...
9227902	  746.8	  543.5	 8419.0	...
9227903	  746.4	  543.5	 8419.0	...
9227904	  745.9	  543.6	 8417.0	...
9227905	  745.2	  544.1	 8417.0	...
9227906	  744.9	  544.6	 8419.0	...
9227907	  744.7	  544.7	 8424.0	...
9227908	  744.8	  544.4	 8427.0	...
9227909	  745.1	  544.6	 8425.0	...
9227910	  745.4	  545.0	 8422.0	...
9227911	  746.2	  545.3	 8415.0	...
9227912	  746.8	  545.1	 8410.0	...
9227913	  747.1	  544.9	 8405.0	...
9227914	  746.8	  545.4	 8402.0	...
9227915	  746.6	  546.3	 8397.0	...
9227916	  746.5	  547.1	 8393.0	...
9227917	  747.1	  546.7	 8395.0	...
9227918	  747.8	  545.8	 8400.0	...
9227919	  748.1	  545.0	 8406.0	...
9227920	  747.6	  545.3	 8409.0	...
9227921	  747.0	  545.6	 8412.0	...
9227922	  746.6	  545.3	 8409.0	...
9227923	  746.5	  544.8	 8405.0	...
9227924	  746.3	  544.2	 8401.0	...
9227925	  746.8	  543.9	 8401.0	...
9227926	  747.1	  544.0	 8401.0	...
9227927	  747.5	  544.6	 8399.0	...
9227928	  747.7	  545.4	 8397.0	...
9227929	  748.1	  546.1	 8397.0	...
9227930	  748.2	  546.4	 8400.0	...
9227931	  748.0	  546.6	 8405.0	...
9227932	  747.8	  546.7	 8409.0	...
9227933	  747.7	  546.8	 8416.0	...
9227934	  747.7	  546.5	 8420.0	...
9227935	  747.7	  546.1	 8422.0	...
9227936	  747.8	  545.7	 8417.0	...
9227937	  748.3	  546.1	 8412.0	...
9227938	  748.7	  546.6	 8409.0	...
9227939	  748.6	  546.6	 8411.0	...
9227940	  748.1	  546.3	 8415.0	...
9227941	  747.3	  545.8	 8420.0	...
9227942	  746.6	  545.9	 8424.0	...
9227943	  745.9	  545.8	 8425.0	...
9227944	  745.6	  545.7	 8425.0	...
9227945	  745.7	  545.4	 8429.0	...
9227946	  746.0	  545.0	 8433.0	...
9227947	  746.8	  545.0	 8436.0	...
9227948	  747.6	  545.2	 8436.0	...
9227949	  746.6	  545.7	 8434.0	...
9227950	  745.0	  545.4	 8433.0	...
9227951	  743.2	  544.5	 8434.0	...
9227952	  743.0	  543.5	 8437.0	...
9227953	  743.8	  544.0	 8440.0	...
9227954	  744.8	  545.1	 8441.0	...
9227955	  745.8	  546.7	 8440.0	...
9227956	  745.8	  547.2	 8438.0	...
9227957	  746.0	  547.9	 8441.0	...
9227958	  746.4	  548.0	 8446.0	...
9227959	  746.9	  547.2	 8448.0	...
9227960	  747.3	  546.3	 8446.0	...
9227961	  747.5	  545.5	 8443.0	...
9227962	  747.5	  545.7	 8438.0	...
9227963	  747.6	  546.2	 8432.0	...
9227964	  747.4	  546.6	 8432.0	...
9227965	  747.0	  546.0	 8438.0	...
9227966	  746.7	  545.0	 8437.0	...
9227967	  746.8	  543.8	 8430.0	...
9227968	  746.9	  543.2	 8432.0	...
9227969	  747.1	  542.5	 8441.0	...
9227970	  747.3	  542.4	 8450.0	...
9227971	  747.1	  542.7	 8450.0	...
9227972	  746.8	  544.3	 8449.0	...
9227973	  746.6	  545.7	 8448.0	...
9227974	  746.8	  546.4	 8447.0	...
9227975	  746.8	  545.9	 8452.0	...
9227976	  746.9	  545.5	 8456.0	...
9227977	  747.2	  545.8	 8458.0	...
9227978	  747.4	  546.1	 8454.0	...
9227979	  747.8	  546.4	 8450.0	...
9227980	  747.9	  546.6	 8449.0	...
9227981	  747.3	  546.2	 8449.0	...
9227982	  746.6	  545.7	 8450.0	...
9227983	  745.8	  545.1	 8453.0	...
9227984	  745.8	  545.5	 8456.0	...
9227985	  746.8	  546.0	 8457.0	...
9227986	  747.8	  546.7	 8457.0	...
9227987	  748.4	  547.2	 8457.0	...
9227988	  748.0	  547.5	 8457.0	...
9227989	  747.5	  547.5	 8458.0	...
9227990	  747.6	  547.0	 8458.0	...
9227991	  747.3	  546.2	 8458.0	...
9227992	  746.4	  545.2	 8458.0	...
9227993	  745.6	  544.6	 8458.0	...
9227994	  745.0	  544.7	 8452.0	...
9227995	  745.0	  545.1	 8446.0	...
9227996	  745.2	  545.4	 8441.0	...
9227997	  745.6	  545.6	 8437.0	...
9227998	  746.0	  545.5	 8432.0	...
9227999	  746.3	  545.4	 8431.0	...
9228000	  746.5	  545.7	 8433.0	...
9228001	  746.4	  546.3	 8435.0	...
9228002	  746.3	  546.9	 8440.0	...
9228003	  746.8	  547.1	 8446.0	...
9228004	  747.3	  547.2	 8451.0	...
9228005	  748.0	  547.3	 8449.0	...
9228006	  748.0	  547.0	 8447.0	...
9228007	  748.1	  546.7	 8448.0	...
9228008	  748.2	  546.4	 8447.0	...
MSG	9228009 0000 _ Number Off
9228009	  748.2	  545.8	 8452.0	...
9228010	  748.4	  545.5	 8457.0	...
9228011	  748.6	  546.1	 8452.0	...
9228012	  748.7	  547.0	 8443.0	...
9228013	  748.6	  547.9	 8442.0	...
9228014	  748.7	  547.7	 8451.0	...
9228015	  749.1	  546.9	 8459.0	...
9228016	  749.6	  546.1	 8460.0	...
9228017	  748.8	  544.9	 8461.0	...
9228018	  747.9	  544.4	 8462.0	...
9228019	  747.0	  543.9	 8462.0	...
9228020	  747.7	  543.8	 8463.0	...
9228021	  748.4	  543.5	 8464.0	...
9228022	  748.7	  543.3	 8467.0	...
9228023	  748.3	  543.1	 8470.0	...
9228024	  747.7	  543.2	 8472.0	...
9228025	  747.1	  543.3	 8475.0	...
9228026	  746.4	  542.6	 8478.0	...
9228027	  746.0	  541.9	 8483.0	...
9228028	  745.9	  541.1	 8485.0	...
9228029	  746.6	  540.9	 8485.0	...
9228030	  747.3	  541.0	 8483.0	...
9228031	  747.6	  541.4	 8482.0	...
9228032	  747.2	  542.2	 8483.0	...
9228033	  746.9	  543.6	 8484.0	...
9228034	  746.9	  544.7	 8486.0	...
9228035	  747.4	  545.5	 8487.0	...
9228036	  747.8	  545.7	 8487.0	...
9228037	  748.2	  545.9	 8485.0	...
9228038	  748.1	  545.5	 8483.0	...
9228039	  747.8	  544.3	 8482.0	...
9228040	  747.5	  543.1	 8473.0	...
9228041	  747.0	  542.6	 8465.0	...
9228042	  746.6	  542.7	 8468.0	...
9228043	  747.5	  543.5	 8480.0	...
9228044	  748.8	  544.2	 8490.0	...
9228045	  749.4	  545.1	 8488.0	...
9228046	  748.7	  545.3	 8487.0	...
9228047	  748.4	  545.5	 8482.0	...
9228048	  748.8	  545.4	 8478.0	...
9228049	  749.2	  545.3	 8477.0	...
9228050	  748.4	  545.1	 8480.0	...
9228051	  747.5	  544.2	 8481.0	...
9228052	  746.0	  543.4	 8480.0	...
9228053	  745.4	  542.5	 8478.0	...
9228054	  746.4	  544.1	 8474.0	...
9228055	  748.6	  545.7	 8469.0	...
9228056	  750.6	  547.0	 8465.0	...
9228057	  750.7	  546.5	 8463.0	...
9228058	  750.1	  545.2	 8464.0	...
9228059	  749.6	  544.2	 8465.0	...
9228060	  750.0	  543.3	 8467.0	...
9228061	  750.3	  542.3	 8470.0	...
9228062	  750.5	  541.2	 8475.0	...
9228063	  750.2	  541.0	 8479.0	...
9228064	  749.6	  541.9	 8482.0	...
9228065	  748.7	  543.0	 8484.0	...
9228066	  747.8	  543.4	 8484.0	...
9228067	  747.6	  543.7	 8473.0	...
9228068	  749.1	  543.8	 8462.0	...
9228069	  750.5	  544.0	 8451.0	...
9228070	  751.1	  544.2	 8450.0	...
9228071	  750.5	  544.3	 8450.0	...
9228072	  749.9	  544.2	 8455.0	...
9228073	  749.4	  544.1	 8461.0	...
9228074	  748.9	  544.1	 8465.0	...
9228075	  748.4	  544.2	 8462.0	...
9228076	  748.3	  544.3	 8458.0	...
9228077	  748.6	  544.2	 8462.0	...
9228078	  749.1	  544.1	 8467.0	...
9228079	  749.6	  543.4	 8473.0	...
9228080	  750.0	  542.8	 8473.0	...
9228081	  750.4	  542.4	 8471.0	...
9228082	  750.8	  543.0	 8469.0	...
9228083	  750.7	  543.7	 8467.0	...
9228084	  750.4	  543.9	 8467.0	...
9228085	  750.2	  543.7	 8471.0	...
9228086	  750.2	  543.4	 8475.0	...
9228087	  750.3	  543.6	 8480.0	...
9228088	  750.5	  543.8	 8480.0	...
9228089	  750.7	  543.6	 8482.0	...
9228090	  750.8	  543.0	 8484.0	...
9228091	  750.8	  542.8	 8487.0	...
9228092	  750.8	  543.1	 8489.0	...
9228093	  750.6	  543.8	 8489.0	...
9228094	  750.2	  544.3	 8484.0	...
9228095	  749.7	  544.1	 8480.0	...
9228096	  749.6	  543.4	 8475.0	...
9228097	  749.5	  542.7	 8475.0	...
9228098	  749.3	  542.6	 8475.0	...
9228099	  749.0	  542.5	 8476.0	...
9228100	  748.6	  542.5	 8474.0	...
9228101	  748.5	  542.7	 8471.0	...
9228102	  748.9	  542.7	 8469.0	...
9228103	  750.7	  542.5	 8462.0	...
9228104	  752.4	  542.4	 8458.0	...
9228105	  753.4	  542.0	 8456.0	...
9228106	  753.0	  541.7	 8461.0	...
9228107	  751.8	  541.5	 8463.0	...
9228108	  750.7	  541.7	 8461.0	...
9228109	  750.0	  542.7	 8458.0	...
9228110	  750.3	  543.6	 8457.0	...
9228111	  750.4	  544.1	 8458.0	...
9228112	  750.0	  543.8	 8462.0	...
9228113	  749.7	  543.4	 8475.0	...
9228114	  749.9	  543.6	 8487.0	...
9228115	  750.5	  544.0	 8495.0	...
9228116	  751.9	  544.3	 8492.0	...
9228117	  753.0	  544.3	 8486.0	...
9228118	  752.9	  544.3	 8482.0	...
9228119	  751.9	  544.0	 8480.0	...
9228120	  750.9	  543.6	 8480.0	...
9228121	  750.9	  542.9	 8481.0	...
9228122	  751.1	  542.4	 8481.0	...
9228123	  751.3	  542.0	 8478.0	...
9228124	  751.5	  541.8	 8475.0	...
9228125	  751.7	  542.0	 8476.0	...
9228126	  751.7	  542.3	 8481.0	...
9228127	  751.3	  542.6	 8484.0	...
9228128	  750.6	  542.8	 8485.0	...
9228129	  749.9	  543.0	 8483.0	...
9228130	  749.6	  542.9	 8479.0	...
9228131	  749.6	  542.9	 8477.0	...
9228132	  749.4	  542.9	 8477.0	...
9228133	  749.2	  542.6	 8480.0	...
9228134	  749.2	  542.2	 8483.0	...
9228135	  749.6	  542.2	 8485.0	...
9228136	  750.0	  542.3	 8489.0	...
9228137	  750.2	  543.1	 8491.0	...
9228138	  749.9	  543.5	 8494.0	...
9228139	  749.6	  543.7	 8494.0	...
9228140	  749.8	  543.3	 8490.0	...
9228141	  750.2	  543.0	 8482.0	...
9228142	  750.6	  542.7	 8475.0	...
9228143	  750.4	  542.4	 8471.0	...
9228144	  750.1	  542.1	 8469.0	...
9228145	  749.8	  541.9	 8470.0	...
9228146	  749.0	  541.9	 8472.0	...
9228147	  748.5	  541.8	 8474.0	...
9228148	  748.1	  541.8	 8474.0	...
9228149	  747.9	  541.5	 8473.0	...
9228150	  747.6	  541.2	 8474.0	...
9228151	  747.3	  541.6	 8479.0	...
9228152	  748.4	  542.3	 8483.0	...
9228153	  749.7	  542.9	 8488.0	...
9228154	  751.4	  542.6	 8486.0	...
9228155	  751.7	  542.4	 8481.0	...
9228156	  751.9	  542.2	 8479.0	...
9228157	  751.8	  542.4	 8480.0	...
9228158	  751.8	  542.9	 8483.0	...
9228159	  752.0	  543.3	 8481.0	...
9228160	  751.9	  542.5	 8481.0	...
9228161	  751.3	  541.6	 8480.0	...
9228162	  750.8	  541.0	 8481.0	...
9228163	  750.4	  541.4	 8482.0	...
9228164	  750.5	  542.0	 8481.0	...
9228165	  750.5	  542.5	 8477.0	...
9228166	  750.5	  542.8	 8473.0	...
9228167	  750.7	  542.8	 8470.0	...
9228168	  750.8	  543.0	 8469.0	...
9228169	  750.8	  543.4	 8469.0	...
9228170	  750.9	  543.7	 8468.0	...
9228171	  751.1	  543.4	 8468.0	...
9228172	  751.4	  542.8	 8473.0	...
9228173	  751.6	  542.3	 8477.0	...
9228174	  751.6	  542.1	 8481.0	...
9228175	  751.8	  542.0	 8476.0	...
9228176	  752.0	  541.8	 8473.0	...
9228177	  751.6	  541.3	 8470.0	...
9228178	  751.0	  541.1	 8470.0	...
9228179	  750.6	  541.0	 8469.0	...
9228180	  750.8	  540.9	 8469.0	...
9228181	  751.0	  541.2	 8470.0	...
9228182	  751.1	  541.8	 8475.0	...
9228183	  751.0	  542.9	 8481.0	...
9228184	  751.0	  543.7	 8487.0	...
9228185	  750.7	  544.0	 8489.0	...
9228186	  750.3	  543.9	 8491.0	...
9228187	  749.9	  543.7	 8490.0	...
9228188	  751.2	  543.6	 8489.0	...
9228189	  752.5	  543.7	 8489.0	...
9228190	  753.2	  543.7	 8494.0	...
9228191	  752.1	  543.4	 8499.0	...
9228192	  751.0	  542.9	 8502.0	...
9228193	  750.9	  542.9	 8504.0	...
9228194	  751.2	  543.3	 8506.0	...
9228195	  749.9	  544.0	 8509.0	...
9228196	  748.4	  544.0	 8509.0	...
9228197	  746.5	  543.9	 8509.0	...
9228198	  746.1	  543.6	 8509.0	...
9228199	  746.6	  543.5	 8509.0	...
9228200	  747.5	  543.4	 8498.0	...
9228201	  749.1	  543.1	 8488.0	...
9228202	  749.9	  543.1	 8476.0	...
9228203	  750.8	  542.9	 8474.0	...
9228204	  750.9	  542.8	 8482.0	...
9228205	  750.9	  542.8	 8491.0	...
9228206	  751.0	  543.0	 8500.0	...
9228207	  751.1	  543.0	 8499.0	...
9228208	  751.1	  542.6	 8498.0	...
9228209	  751.2	  542.1	 8495.0	...
9228210	  751.3	  542.2	 8493.0	...
9228211	  751.6	  542.5	 8491.0	...
9228212	  751.9	  542.3	 8486.0	...
9228213	  752.1	  541.8	 8482.0	...
9228214	  751.0	  541.7	 8489.0	...
9228215	  750.0	  542.1	 8499.0	...
9228216	  749.0	  543.1	 8508.0	...
9228217	  749.2	  543.7	 8507.0	...
9228218	  749.3	  544.1	 8507.0	...
9228219	  749.5	  544.1	 8507.0	...
9228220	  749.7	  543.8	 8509.0	...
9228221	  749.8	  543.6	 8509.0	...
MSG	9228222 0000 _ Number On
9228222	  749.8	  543.4	 8506.0	...
9228223	  749.9	  543.2	 8504.0	...
9228224	  750.0	  542.7	 8501.0	...
9228225	  750.0	  541.9	 8503.0	...
9228226	  750.3	  541.0	 8503.0	...
9228227	  750.5	  540.3	 8504.0	...
9228228	  750.9	  539.6	 8502.0	...
9228229	  750.9	  539.2	 8498.0	...
9228230	  751.1	  539.4	 8494.0	...
9228231	  751.5	  540.1	 8493.0	...
9228232	  752.0	  540.9	 8491.0	...
9228233	  752.0	  541.4	 8489.0	...
9228234	  751.5	  541.7	 8486.0	...
9228235	  750.9	  541.9	 8486.0	...
9228236	  750.7	  541.7	 8485.0	...
9228237	  750.3	  541.5	 8487.0	...
9228238	  749.7	  541.3	 8490.0	...
9228239	  749.3	  541.7	 8493.0	...
9228240	  749.7	  542.5	 8493.0	...
9228241	  750.3	  543.2	 8492.0	...
9228242	  750.9	  542.9	 8492.0	...
9228243	  750.9	  542.2	 8494.0	...
9228244	  750.9	  541.4	 8496.0	...
9228245	  750.7	  541.3	 8491.0	...
9228246	  750.5	  541.0	 8488.0	...
9228247	  750.3	  541.0	 8487.0	...
9228248	  750.3	  541.4	 8492.0	...
9228249	  750.0	  542.1	 8494.0	...
9228250	  749.7	  543.0	 8490.0	...
9228251	  749.4	  543.3	 8487.0	...
9228252	  749.1	  543.8	 8486.0	...
9228253	  748.7	  543.9	 8491.0	...
9228254	  748.5	  543.7	 8499.0	...
9228255	  748.4	  543.2	 8505.0	...
9228256	  749.6	  542.6	 8501.0	...
9228257	  750.8	  542.1	 8494.0	...
9228258	  751.8	  541.7	 8486.0	...
9228259	  751.3	  541.4	 8485.0	...
9228260	  751.0	  541.6	 8485.0	...
9228261	  750.8	  542.1	 8485.0	...
9228262	  750.7	  542.6	 8490.0	...
9228263	  750.2	  542.4	 8495.0	...
9228264	  749.7	  542.0	 8500.0	...
9228265	  749.3	  541.9	 8499.0	...
9228266	  749.3	  542.2	 8497.0	...
9228267	  749.5	  542.5	 8500.0	...
9228268	  749.7	  542.6	 8504.0	...
9228269	  749.6	  543.1	 8501.0	...
9228270	  749.4	  543.7	 8493.0	...
9228271	  749.3	  543.6	 8485.0	...
9228272	  749.4	  542.3	 8485.0	...
9228273	  749.9	  541.2	 8485.0	...
9228274	  750.4	  540.7	 8484.0	...
9228275	  750.2	  540.8	 8483.0	...
9228276	  750.5	  542.0	 8483.0	...
9228277	  750.8	  543.3	 8483.0	...
9228278	  751.9	  544.5	 8482.0	...
9228279	  752.2	  544.6	 8480.0	...
9228280	  752.3	  545.0	 8483.0	...
9228281	  751.7	  545.3	 8490.0	...
9228282	  751.0	  544.2	 8497.0	...
9228283	  750.4	  542.7	 8500.0	...
9228284	  750.2	  541.4	 8501.0	...
9228285	  750.1	  541.6	 8505.0	...
9228286	  749.4	  541.9	 8508.0	...
9228287	  748.5	  541.7	 8511.0	...
9228288	  748.1	  541.3	 8508.0	...
9228289	  748.5	  540.9	 8506.0	...
9228290	  748.8	  541.0	 8503.0	...
9228291	  748.7	  541.2	 8504.0	...
9228292	  748.9	  541.4	 8501.0	...
9228293	  749.9	  542.2	 8495.0	...
9228294	  750.8	  543.0	 8490.0	...
9228295	  751.3	  543.4	 8493.0	...
9228296	  751.1	  542.9	 8499.0	...
9228297	  750.7	  542.4	 8503.0	...
9228298	  750.5	  542.7	 8502.0	...
9228299	  750.1	  542.8	 8502.0	...
9228300	  749.8	  542.9	 8503.0	...
9228301	  749.4	  542.9	 8505.0	...
9228302	  749.2	  542.9	 8508.0	...
9228303	  749.0	  542.2	 8510.0	...
9228304	  748.8	  540.9	 8513.0	...
9228305	  749.2	  539.5	 8513.0	...
9228306	  750.1	  538.7	 8513.0	...
9228307	  751.4	  539.9	 8502.0	...
9228308	  752.1	  541.3	 8492.0	...
9228309	  752.4	  542.6	 8484.0	...
9228310	  752.4	  542.7	 8491.0	...
9228311	  752.4	  542.8	 8501.0	...
9228312	  752.3	  542.7	 8507.0	...
9228313	  751.4	  542.6	 8507.0	...
9228314	  750.7	  542.4	 8505.0	...
9228315	  749.9	  542.3	 8505.0	...
9228316	  749.7	  542.1	 8504.0	...
9228317	  750.1	  542.0	 8504.0	...
9228318	  750.6	  542.3	 8504.0	...
9228319	  751.2	  542.7	 8504.0	...
9228320	  751.5	  542.9	 8506.0	...
9228321	  751.7	  542.6	 8509.0	...
9228322	  751.8	  542.3	 8513.0	...
9228323	  751.7	  542.9	 8514.0	...
9228324	  751.6	  543.6	 8513.0	...
9228325	  751.7	  544.5	 8507.0	...
9228326	  751.6	  544.7	 8503.0	...
9228327	  751.6	  545.2	 8499.0	...
9228328	  751.5	  545.5	 8500.0	...
9228329	  751.9	  545.1	 8500.0	...
9228330	  752.2	  544.1	 8500.0	...
9228331	  752.6	  543.4	 8502.0	...
9228332	  752.6	  543.5	 8504.0	...
9228333	  752.7	  543.9	 8510.0	...
9228334	  752.7	  543.2	 8511.0	...
9228335	  752.6	  542.1	 8513.0	...
9228336	  752.2	  540.4	 8518.0	...
9228337	  751.9	  539.5	 8524.0	...
9228338	  751.4	  539.1	 8530.0	...
9228339	  751.2	  539.3	 8530.0	...
9228340	  750.9	  539.7	 8524.0	...
9228341	  750.8	  540.2	 8518.0	...
9228342	  750.7	  540.7	 8514.0	...
9228343	  750.8	  541.0	 8518.0	...
9228344	  751.0	  541.0	 8521.0	...
9228345	  751.1	  540.7	 8519.0	...
9228346	  751.2	  540.4	 8515.0	...
9228347	  751.0	  540.2	 8511.0	...
9228348	  750.8	  540.1	 8510.0	...
9228349	  750.8	  539.9	 8514.0	...
9228350	  751.0	  539.9	 8524.0	...
9228351	  751.1	  540.1	 8532.0	...
9228352	  750.8	  540.4	 8532.0	...
9228353	  750.5	  540.6	 8525.0	...
9228354	  749.8	  540.8	 8517.0	...
9228355	  749.5	  541.1	 8517.0	...
9228356	  750.4	  541.2	 8516.0	...
9228357	  751.6	  541.1	 8518.0	...
9228358	  752.9	  540.9	 8522.0	...
9228359	  753.1	  540.9	 8526.0	...
9228360	  753.2	  540.9	 8525.0	...
9228361	  753.2	  541.1	 8522.0	...
9228362	  753.1	  541.0	 8520.0	...
9228363	  752.9	  540.8	 8521.0	...
9228364	  751.9	  540.7	 8526.0	...
9228365	  750.7	  540.8	 8531.0	...
9228366	  749.6	  540.5	 8537.0	...
9228367	  749.6	  540.2	 8540.0	...
9228368	  750.0	  540.1	 8541.0	...
9228369	  750.3	  540.2	 8542.0	...
9228370	  750.6	  540.3	 8542.0	...
9228371	  750.7	  541.7	 8542.0	...
9228372	  750.7	  543.1	 8541.0	...
9228373	  750.6	  544.1	 8539.0	...
9228374	  750.5	  543.4	 8538.0	...
9228375	  750.5	  542.5	 8538.0	...
9228376	  750.5	  542.2	 8536.0	...
9228377	  751.5	  542.1	 8535.0	...
9228378	  752.5	  542.0	 8534.0	...
9228379	  753.3	  541.1	 8537.0	...
9228380	  753.0	  540.6	 8539.0	...
9228381	  752.7	  540.2	 8544.0	...
9228382	  752.4	  540.3	 8548.0	...
9228383	  753.1	  540.3	 8550.0	...
9228384	  753.9	  540.2	 8544.0	...
9228385	  754.1	  539.9	 8538.0	...
9228386	  753.4	  539.7	 8536.0	...
9228387	  752.8	  539.5	 8536.0	...
9228388	  752.5	  539.6	 8541.0	...
9228389	  752.1	  539.6	 8546.0	...
9228390	  751.7	  540.0	 8549.0	...
9228391	  751.5	  540.4	 8549.0	...
9228392	  751.6	  540.7	 8549.0	...
9228393	  751.9	  540.6	 8552.0	...
9228394	  752.0	  540.4	 8554.0	...
9228395	  752.1	  539.9	 8557.0	...
9228396	  751.9	  539.6	 8560.0	...
9228397	  751.6	  538.9	 8561.0	...
9228398	  751.4	  538.6	 8560.0	...
9228399	  751.3	  538.1	 8563.0	...
9228400	  751.3	  538.6	 8567.0	...
9228401	  752.5	  538.9	 8561.0	...
9228402	  753.8	  539.3	 8551.0	...
9228403	  755.0	  539.9	 8540.0	...
9228404	  754.5	  540.7	 8538.0	...
9228405	  754.1	  541.3	 8539.0	...
9228406	  753.6	  541.2	 8542.0	...
9228407	  754.3	  541.0	 8546.0	...
9228408	  754.9	  540.9	 8549.0	...
9228409	  755.4	  540.7	 8549.0	...
9228410	  755.3	  540.1	 8550.0	...
9228411	  755.1	  539.6	 8547.0	...
9228412	  754.8	  539.5	 8546.0	...
9228413	  754.2	  539.9	 8546.0	...
9228414	  753.7	  540.3	 8549.0	...
9228415	  753.6	  540.4	 8548.0	...
9228416	  753.7	  540.2	 8546.0	...
9228417	  753.7	  539.9	 8544.0	...
9228418	  753.6	  539.4	 8543.0	...
9228419	  753.8	  538.9	 8541.0	...
9228420	  754.6	  539.0	 8537.0	...
9228421	  755.3	  540.0	 8535.0	...
9228422	  755.4	  541.1	 8533.0	...
9228423	  754.8	  540.5	 8530.0	...
9228424	  753.7	  539.3	 8527.0	...
9228425	  753.1	  538.0	 8525.0	...
9228426	  753.7	  538.9	 8526.0	...
9228427	  755.0	  539.9	 8525.0	...
9228428	  756.2	  540.9	 8524.0	...
9228429	  755.5	  540.5	 8529.0	...
9228430	  754.4	  540.0	 8536.0	...
9228431	  753.7	  540.0	 8542.0	...
9228432	  754.6	  540.5	 8541.0	...
9228433	  755.3	  539.9	 8541.0	...
9228434	  755.0	  539.0	 8544.0	...
9228435	  754.2	  538.4	 8547.0	...
9228436	  753.8	  538.9	 8548.0	...
9228437	  754.1	  540.2	 8546.0	...
9228438	  754.4	  541.1	 8544.0	...
9228439	  754.3	  541.1	 8544.0	...
9228440	  754.0	  539.9	 8544.0	...
9228441	  753.6	  538.8	 8544.0	...
9228442	  755.2	  539.7	 8541.0	...
9228443	  756.9	  540.9	 8538.0	...
9228444	  757.2	  541.9	 8535.0	...
9228445	  755.8	  541.5	 8534.0	...
9228446	  753.5	  540.9	 8534.0	...
9228447	  752.7	  540.9	 8533.0	...
9228448	  751.8	  541.2	 8534.0	...
9228449	  751.8	  541.5	 8531.0	...
9228450	  753.9	  541.0	 8528.0	...
9228451	  756.0	  540.4	 8534.0	...
9228452	  758.1	  539.8	 8544.0	...
9228453	  757.8	  539.7	 8553.0	...
9228454	  757.0	  539.4	 8551.0	...
9228455	  756.2	  539.0	 8549.0	...
9228456	  756.0	  538.4	 8547.0	...
9228457	  756.6	  538.4	 8549.0	...
9228458	  757.2	  538.7	 8551.0	...
9228459	  757.5	  539.1	 8552.0	...
9228460	  757.4	  538.8	 8552.0	...
9228461	  757.8	  538.3	 8547.0	...
9228462	  758.3	  538.5	 8542.0	...
9228463	  759.4	  539.2	 8546.0	...
9228464	  759.9	  539.8	 8554.0	...
9228465	  759.9	  538.8	 8561.0	...
9228466	  758.9	  537.9	 8562.0	...
9228467	  757.0	  537.5	 8556.0	...
9228468	  755.6	  538.2	 8550.0	...
9228469	  755.7	  538.7	 8540.0	...
9228470	  756.7	  538.7	 8536.0	...
9228471	  757.7	  538.6	 8531.0	...
9228472	  757.6	  538.6	 8530.0	...
9228473	  757.2	  538.2	 8531.0	...
9228474	  756.9	  537.9	 8534.0	...
9228475	  756.6	  537.2	 8537.0	...
9228476	  756.8	  536.9	 8543.0	...
9228477	  757.0	  536.8	 8553.0	...
9228478	  757.2	  537.1	 8563.0	...
9228479	  757.1	  537.7	 8562.0	...
9228480	  757.0	  538.5	 8558.0	...
9228481	  757.0	  539.0	 8553.0	...
9228482	  757.0	  539.2	 8555.0	...
9228483	  757.0	  539.1	 8558.0	...
9228484	  756.8	  538.9	 8562.0	...
9228485	  756.6	  538.4	 8567.0	...
9228486	  756.4	  537.6	 8568.0	...
9228487	  756.3	  537.0	 8567.0	...
9228488	  756.4	  537.1	 8560.0	...
9228489	  756.6	  537.4	 8554.0	...
9228490	  756.3	  537.6	 8559.0	...
9228491	  755.5	  537.7	 8567.0	...
9228492	  754.5	  537.0	 8575.0	...
9228493	  754.0	  535.7	 8577.0	...
9228494	  753.8	  534.3	 8579.0	...
9228495	  753.2	  535.4	 8575.0	...
9228496	  751.8	  537.1	 8569.0	...
EFIX R   9226390	9228496	2107	  747.7	  551.6	   8217
SSACC R  9228497
9228497	  750.4	  538.9	 8561.0	...
9228498	  749.3	  539.0	 8559.0	...
9228499	  747.3	  539.2	 8565.0	...
9228500	  744.0	  539.2	 8577.0	...
9228501	  740.6	  539.1	 8586.0	...
9228502	  738.7	  538.7	 8589.0	...
9228503	  737.9	  539.0	 8589.0	...
ESACC R  9228497	9228503	7	  750.4	  538.9	  737.9	  539.0	   0.27	     42
SFIX R   9228504
9228504	  736.3	  539.6	 8592.0	...
9228505	  734.8	  539.2	 8598.0	...
9228506	  733.5	  538.3	 8602.0	...
9228507	  733.5	  537.2	 8599.0	...
9228508	  733.7	  537.1	 8591.0	...
9228509	  734.0	  537.0	 8587.0	...
9228510	  734.0	  537.2	 8591.0	...
9228511	  733.9	  537.4	 8586.0	...
9228512	  734.2	  537.6	 8580.0	...
9228513	  734.4	  537.5	 8577.0	...
9228514	  734.4	  537.4	 8584.0	...
9228515	  734.1	  537.6	 8588.0	...
9228516	  733.8	  537.8	 8589.0	...
9228517	  733.7	  537.4	 8591.0	...
9228518	  733.6	  537.0	 8593.0	...
9228519	  734.1	  536.8	 8594.0	...
9228520	  734.8	  537.2	 8586.0	...
9228521	  736.1	  537.1	 8578.0	...
9228522	  736.8	  536.7	 8571.0	...
9228523	  737.7	  537.0	 8569.0	...
9228524	  737.9	  537.5	 8573.0	...
MSG	9228525 0000 _ Number Off
9228525	  738.0	  537.9	 8578.0	...
9228526	  736.8	  537.7	 8583.0	...
9228527	  735.5	  537.2	 8584.0	...
9228528	  734.2	  536.3	 8585.0	...
9228529	  734.1	  536.0	 8585.0	...
9228530	  734.1	  535.9	 8585.0	...
9228531	  734.3	  536.8	 8595.0	...
9228532	  735.1	  537.4	 8605.0	...
9228533	  736.4	  538.0	 8614.0	...
9228534	  737.6	  537.8	 8611.0	...
9228535	  737.7	  537.5	 8608.0	...
9228536	  737.3	  536.9	 8606.0	...
9228537	  736.5	  536.2	 8606.0	...
9228538	  736.1	  535.6	 8603.0	...
9228539	  736.0	  535.3	 8601.0	...
9228540	  736.3	  535.6	 8599.0	...
9228541	  736.6	  535.9	 8599.0	...
9228542	  736.4	  535.1	 8599.0	...
9228543	  736.3	  534.0	 8597.0	...
9228544	  736.2	  532.8	 8596.0	...
9228545	  736.4	  532.8	 8595.0	...
9228546	  737.0	  533.1	 8591.0	...
9228547	  737.4	  533.1	 8589.0	...
9228548	  737.1	  533.2	 8588.0	...
9228549	  736.5	  533.1	 8591.0	...
9228550	  736.6	  533.1	 8593.0	...
9228551	  738.0	  534.0	 8588.0	...
9228552	  739.2	  534.6	 8582.0	...
9228553	  739.6	  534.9	 8579.0	...
9228554	  739.2	  534.3	 8583.0	...
9228555	  738.6	  533.7	 8587.0	...
9228556	  738.3	  533.5	 8586.0	...
9228557	  737.9	  534.0	 8584.0	...
9228558	  737.8	  534.3	 8582.0	...
9228559	  737.8	  534.1	 8583.0	...
9228560	  737.8	  533.1	 8584.0	...
9228561	  737.7	  533.6	 8585.0	...
9228562	  737.5	  534.7	 8583.0	...
9228563	  738.5	  535.7	 8580.0	...
9228564	  739.5	  535.3	 8577.0	...
9228565	  739.5	  535.2	 8586.0	...
9228566	  738.6	  535.2	 8596.0	...
9228567	  737.7	  535.7	 8606.0	...
9228568	  738.9	  535.6	 8595.0	...
9228569	  740.1	  535.1	 8585.0	...
9228570	  741.2	  534.7	 8579.0	...
9228571	  740.9	  534.6	 8583.0	...
9228572	  740.3	  534.7	 8598.0	...
9228573	  739.8	  534.5	 8609.0	...
9228574	  739.4	  534.3	 8615.0	...
9228575	  739.1	  534.3	 8611.0	...
9228576	  738.9	  534.4	 8606.0	...
9228577	  738.9	  534.2	 8607.0	...
9228578	  739.3	  534.0	 8607.0	...
9228579	  739.0	  533.8	 8608.0	...
9228580	  738.7	  534.4	 8607.0	...
9228581	  738.2	  535.1	 8606.0	...
9228582	  738.3	  534.9	 8606.0	...
9228583	  738.1	  533.9	 8607.0	...
9228584	  738.0	  532.9	 8608.0	...
9228585	  737.6	  532.9	 8613.0	...
9228586	  737.3	  533.0	 8619.0	...
9228587	  737.3	  533.4	 8615.0	...
9228588	  737.6	  533.6	 8605.0	...
9228589	  737.9	  533.7	 8601.0	...
9228590	  737.6	  533.4	 8608.0	...
9228591	  737.2	  533.1	 8614.0	...
9228592	  737.0	  533.5	 8614.0	...
9228593	  737.0	  534.2	 8614.0	...
9228594	  737.1	  534.4	 8613.0	...
9228595	  737.7	  534.1	 8612.0	...
9228596	  737.9	  533.8	 8611.0	...
9228597	  738.0	  533.2	 8612.0	...
9228598	  737.4	  532.5	 8613.0	...
9228599	  737.2	  531.7	 8613.0	...
9228600	  737.0	  531.5	 8613.0	...
9228601	  737.2	  531.3	 8614.0	...
9228602	  737.4	  531.3	 8615.0	...
9228603	  737.6	  531.8	 8615.0	...
9228604	  738.2	  533.1	 8614.0	...
9228605	  739.0	  534.4	 8612.0	...
9228606	  739.7	  535.0	 8611.0	...
9228607	  739.6	  534.7	 8612.0	...
9228608	  739.4	  533.7	 8614.0	...
9228609	  739.2	  533.0	 8615.0	...
9228610	  739.2	  533.7	 8614.0	...
9228611	  739.4	  535.0	 8613.0	...
9228612	  739.4	  534.9	 8611.0	...
9228613	  739.5	  533.4	 8609.0	...
9228614	  739.5	  531.5	 8606.0	...
9228615	  740.1	  530.8	 8604.0	...
9228616	  740.5	  530.1	 8604.0	...
9228617	  741.1	  530.7	 8603.0	...
9228618	  741.1	  531.6	 8603.0	...
9228619	  741.0	  532.5	 8602.0	...
9228620	  740.8	  533.3	 8598.0	...
9228621	  741.1	  534.2	 8593.0	...
9228622	  741.4	  535.2	 8591.0	...
9228623	  741.6	  535.3	 8593.0	...
9228624	  741.6	  535.2	 8594.0	...
9228625	  741.6	  534.5	 8596.0	...
9228626	  741.6	  533.8	 8599.0	...
9228627	  741.2	  533.2	 8604.0	...
9228628	  740.6	  533.3	 8607.0	...
9228629	  740.1	  533.5	 8604.0	...
9228630	  740.1	  533.7	 8598.0	...
9228631	  740.1	  533.5	 8590.0	...
9228632	  740.1	  533.1	 8587.0	...
9228633	  740.2	  533.4	 8597.0	...
9228634	  740.9	  534.0	 8610.0	...
9228635	  741.8	  534.6	 8619.0	...
9228636	  742.2	  534.6	 8616.0	...
9228637	  741.9	  533.8	 8612.0	...
9228638	  741.4	  533.6	 8615.0	...
9228639	  741.6	  533.7	 8618.0	...
9228640	  741.8	  534.6	 8619.0	...
9228641	  741.7	  535.0	 8615.0	...
9228642	  741.4	  534.6	 8603.0	...
9228643	  742.5	  534.1	 8596.0	...
9228644	  744.2	  534.2	 8592.0	...
9228645	  746.0	  534.5	 8596.0	...
9228646	  745.3	  534.9	 8598.0	...
9228647	  744.0	  534.2	 8597.0	...
9228648	  742.8	  533.7	 8592.0	...
9228649	  743.1	  533.3	 8586.0	...
9228650	  743.5	  533.4	 8584.0	...
9228651	  743.1	  533.2	 8591.0	...
9228652	  742.6	  533.2	 8598.0	...
9228653	  742.1	  533.3	 8596.0	...
9228654	  742.1	  533.5	 8587.0	...
9228655	  742.0	  533.3	 8581.0	...
9228656	  741.6	  533.0	 8587.0	...
9228657	  741.1	  532.7	 8596.0	...
9228658	  740.7	  533.2	 8601.0	...
9228659	  740.4	  533.7	 8607.0	...
9228660	  740.2	  533.3	 8609.0	...
9228661	  740.1	  532.0	 8611.0	...
9228662	  740.4	  530.5	 8610.0	...
9228663	  740.8	  530.4	 8609.0	...
9228664	  740.9	  530.9	 8609.0	...
9228665	  740.8	  531.3	 8608.0	...
9228666	  740.7	  531.2	 8606.0	...
9228667	  740.6	  530.9	 8612.0	...
9228668	  740.6	  530.8	 8619.0	...
9228669	  740.7	  530.8	 8623.0	...
9228670	  740.7	  531.0	 8619.0	...
9228671	  740.5	  530.9	 8614.0	...
9228672	  740.2	  530.7	 8613.0	...
9228673	  741.0	  530.2	 8612.0	...
9228674	  742.1	  530.0	 8609.0	...
9228675	  743.2	  529.9	 8608.0	...
9228676	  742.5	  530.1	 8610.0	...
9228677	  741.9	  530.4	 8613.0	...
9228678	  741.6	  530.5	 8617.0	...
9228679	  742.1	  530.5	 8618.0	...
9228680	  742.6	  530.5	 8617.0	...
9228681	  742.5	  530.1	 8614.0	...
9228682	  742.2	  529.7	 8610.0	...
9228683	  742.0	  529.5	 8611.0	...
9228684	  742.1	  529.7	 8613.0	...
9228685	  742.2	  529.9	 8616.0	...
9228686	  742.4	  530.9	 8616.0	...
9228687	  742.6	  531.9	 8616.0	...
9228688	  742.6	  532.8	 8615.0	...
9228689	  742.4	  532.2	 8621.0	...
9228690	  742.2	  531.2	 8629.0	...
9228691	  742.1	  530.3	 8635.0	...
9228692	  742.1	  529.9	 8635.0	...
9228693	  742.1	  529.9	 8634.0	...
9228694	  742.8	  530.6	 8624.0	...
9228695	  743.5	  531.3	 8617.0	...
9228696	  744.4	  532.1	 8610.0	...
9228697	  744.7	  532.0	 8613.0	...
9228698	  744.2	  530.5	 8624.0	...
9228699	  742.6	  529.1	 8636.0	...
9228700	  741.1	  528.4	 8651.0	...
9228701	  740.5	  529.1	 8655.0	...
9228702	  740.7	  529.5	 8658.0	...
9228703	  741.1	  529.0	 8655.0	...
9228704	  741.5	  528.5	 8644.0	...
9228705	  741.8	  528.9	 8633.0	...
9228706	  742.0	  529.3	 8627.0	...
9228707	  742.6	  529.6	 8628.0	...
9228708	  743.2	  529.4	 8629.0	...
9228709	  743.4	  529.5	 8632.0	...
9228710	  743.1	  529.6	 8635.0	...
9228711	  742.8	  529.5	 8638.0	...
9228712	  743.2	  529.1	 8636.0	...
9228713	  743.7	  528.6	 8627.0	...
9228714	  744.4	  529.2	 8618.0	...
9228715	  744.4	  530.0	 8618.0	...
9228716	  744.3	  530.9	 8621.0	...
9228717	  744.3	  531.0	 8620.0	...
9228718	  744.3	  531.2	 8613.0	...
9228719	  744.0	  531.3	 8612.0	...
9228720	  743.6	  530.9	 8616.0	...
9228721	  743.4	  530.6	 8622.0	...
9228722	  743.7	  530.1	 8629.0	...
9228723	  744.0	  530.1	 8632.0	...
9228724	  744.2	  530.0	 8633.0	...
9228725	  744.4	  530.6	 8630.0	...
9228726	  744.5	  531.2	 8627.0	...
9228727	  744.2	  530.8	 8625.0	...
9228728	  743.9	  529.7	 8629.0	...
9228729	  743.5	  528.7	 8635.0	...
9228730	  743.7	  528.6	 8643.0	...
9228731	  743.8	  528.6	 8648.0	...
9228732	  744.0	  528.4	 8651.0	...
9228733	  744.2	  528.3	 8642.0	...
9228734	  743.7	  528.3	 8630.0	...
9228735	  743.1	  528.4	 8629.0	...
9228736	  742.5	  528.4	 8639.0	...
MSG	9228737 0000 _ Number On
9228737	  743.0	  528.5	 8647.0	...
9228738	  743.6	  528.7	 8642.0	...
9228739	  743.2	  529.0	 8638.0	...
9228740	  742.4	  529.2	 8643.0	...
9228741	  741.6	  529.3	 8649.0	...
9228742	  741.9	  529.3	 8655.0	...
9228743	  742.2	  529.0	 8652.0	...
9228744	  742.4	  528.6	 8647.0	...
9228745	  742.2	  528.1	 8643.0	...
9228746	  741.8	  527.6	 8647.0	...
9228747	  741.5	  527.4	 8654.0	...
9228748	  741.3	  527.3	 8657.0	...
9228749	  741.0	  527.5	 8654.0	...
9228750	  740.7	  527.8	 8650.0	...
9228751	  740.6	  528.2	 8651.0	...
9228752	  740.9	  528.7	 8653.0	...
9228753	  741.3	  528.9	 8656.0	...
9228754	  741.8	  529.0	 8658.0	...
9228755	  742.4	  529.1	 8658.0	...
9228756	  742.8	  529.1	 8658.0	...
9228757	  743.0	  529.4	 8657.0	...
9228758	  743.7	  529.5	 8656.0	...
9228759	  744.6	  529.4	 8652.0	...
9228760	  745.5	  529.3	 8649.0	...
9228761	  745.7	  529.5	 8647.0	...
9228762	  746.0	  530.1	 8639.0	...
9228763	  746.4	  530.9	 8631.0	...
9228764	  746.8	  531.5	 8627.0	...
9228765	  746.9	  530.9	 8630.0	...
9228766	  746.9	  530.5	 8632.0	...
9228767	  746.8	  530.1	 8633.0	...
9228768	  746.6	  531.0	 8638.0	...
9228769	  746.4	  531.3	 8642.0	...
9228770	  746.1	  531.0	 8642.0	...
9228771	  746.1	  530.6	 8642.0	...
9228772	  746.2	  530.3	 8643.0	...
9228773	  746.3	  529.7	 8644.0	...
9228774	  746.3	  528.9	 8642.0	...
9228775	  746.8	  528.4	 8635.0	...
9228776	  747.2	  528.6	 8629.0	...
9228777	  746.5	  529.2	 8627.0	...
9228778	  745.2	  529.4	 8629.0	...
9228779	  744.8	  529.5	 8631.0	...
9228780	  745.6	  528.5	 8636.0	...
9228781	  746.1	  527.5	 8645.0	...
9228782	  745.6	  526.9	 8654.0	...
9228783	  745.3	  527.3	 8654.0	...
9228784	  745.4	  529.0	 8651.0	...
9228785	  745.5	  530.4	 8651.0	...
9228786	  745.3	  529.9	 8655.0	...
9228787	  745.4	  528.1	 8659.0	...
9228788	  745.8	  526.9	 8659.0	...
9228789	  746.4	  527.4	 8656.0	...
9228790	  747.1	  527.9	 8650.0	...
9228791	  747.4	  527.9	 8645.0	...
9228792	  748.2	  527.9	 8641.0	...
9228793	  748.6	  527.8	 8640.0	...
9228794	  748.4	  527.7	 8650.0	...
9228795	  747.1	  527.8	 8662.0	...
9228796	  745.8	  528.2	 8673.0	...
9228797	  745.3	  528.7	 8674.0	...
9228798	  745.7	  528.8	 8674.0	...
9228799	  746.9	  528.6	 8673.0	...
9228800	  747.8	  527.9	 8671.0	...
9228801	  748.5	  527.5	 8670.0	...
9228802	  748.1	  528.0	 8669.0	...
9228803	  747.8	  528.9	 8662.0	...
9228804	  748.3	  529.6	 8654.0	...
9228805	  749.3	  529.5	 8652.0	...
9228806	  749.1	  528.7	 8660.0	...
9228807	  748.0	  528.0	 8667.0	...
9228808	  748.6	  527.6	 8661.0	...
9228809	  750.2	  527.8	 8653.0	...
9228810	  751.5	  528.3	 8651.0	...
9228811	  750.7	  528.7	 8656.0	...
9228812	  749.8	  529.1	 8661.0	...
9228813	  749.2	  528.6	 8660.0	...
9228814	  749.0	  527.9	 8659.0	...
9228815	  749.0	  527.3	 8659.0	...
9228816	  748.9	  527.5	 8662.0	...
9228817	  748.7	  527.7	 8665.0	...
9228818	  748.6	  528.0	 8666.0	...
9228819	  748.5	  528.3	 8669.0	...
9228820	  748.6	  528.7	 8674.0	...
9228821	  748.3	  528.5	 8682.0	...
9228822	  747.9	  528.4	 8690.0	...
9228823	  747.4	  528.2	 8696.0	...
9228824	  746.9	  528.5	 8697.0	...
9228825	  746.3	  528.7	 8696.0	...
9228826	  746.5	  529.1	 8693.0	...
9228827	  747.2	  529.3	 8692.0	...
9228828	  747.9	  528.3	 8693.0	...
9228829	  748.1	  527.0	 8705.0	...
9228830	  747.8	  525.7	 8716.0	...
9228831	  747.8	  526.2	 8724.0	...
9228832	  747.9	  527.0	 8722.0	...
9228833	  748.1	  527.8	 8716.0	...
9228834	  748.3	  527.9	 8709.0	...
9228835	  748.4	  527.6	 8703.0	...
9228836	  748.5	  527.2	 8700.0	...
9228837	  747.7	  527.1	 8706.0	...
9228838	  746.8	  527.4	 8713.0	...
9228839	  745.4	  528.0	 8720.0	...
9228840	  744.9	  528.6	 8719.0	...
9228841	  746.2	  528.9	 8704.0	...
9228842	  748.0	  528.9	 8690.0	...
9228843	  749.9	  528.9	 8677.0	...
9228844	  750.1	  529.2	 8690.0	...
9228845	  750.2	  529.5	 8705.0	...
9228846	  750.3	  529.1	 8720.0	...
9228847	  750.2	  528.3	 8714.0	...
9228848	  750.2	  527.5	 8706.0	...
9228849	  750.4	  527.7	 8696.0	...
9228850	  750.6	  528.1	 8695.0	...
9228851	  750.6	  528.5	 8699.0	...
9228852	  750.8	  528.7	 8703.0	...
9228853	  751.0	  528.5	 8705.0	...
9228854	  751.1	  528.3	 8698.0	...
9228855	  751.3	  528.8	 8691.0	...
9228856	  751.4	  529.4	 8694.0	...
9228857	  751.2	  528.7	 8699.0	...
9228858	  750.8	  527.5	 8705.0	...
9228859	  750.4	  526.2	 8705.0	...
9228860	  750.6	  526.3	 8706.0	...
9228861	  750.8	  526.9	 8708.0	...
9228862	  750.5	  527.4	 8709.0	...
9228863	  750.0	  528.0	 8709.0	...
9228864	  749.2	  528.3	 8713.0	...
9228865	  748.9	  528.4	 8716.0	...
9228866	  748.4	  527.9	 8720.0	...
9228867	  748.3	  527.1	 8720.0	...
9228868	  748.7	  527.5	 8720.0	...
9228869	  749.2	  528.6	 8708.0	...
9228870	  749.6	  529.9	 8696.0	...
9228871	  749.6	  530.0	 8691.0	...
9228872	  749.6	  529.8	 8707.0	...
9228873	  749.6	  529.5	 8723.0	...
9228874	  749.0	  529.3	 8732.0	...
9228875	  748.4	  529.3	 8732.0	...
9228876	  748.3	  529.3	 8732.0	...
9228877	  748.7	  528.8	 8730.0	...
9228878	  749.1	  528.4	 8729.0	...
9228879	  749.4	  528.2	 8729.0	...
9228880	  749.8	  529.1	 8724.0	...
9228881	  750.0	  530.0	 8717.0	...
9228882	  749.9	  531.1	 8708.0	...
9228883	  749.7	  531.4	 8706.0	...
9228884	  749.6	  530.5	 8705.0	...
9228885	  750.7	  529.1	 8706.0	...
9228886	  751.7	  527.6	 8708.0	...
9228887	  752.6	  527.2	 8707.0	...
9228888	  752.3	  528.6	 8707.0	...
9228889	  752.0	  530.2	 8714.0	...
9228890	  751.5	  531.1	 8722.0	...
9228891	  751.1	  529.9	 8731.0	...
9228892	  750.7	  528.6	 8733.0	...
9228893	  750.3	  527.7	 8734.0	...
9228894	  749.9	  527.3	 8735.0	...
9228895	  750.1	  526.9	 8735.0	...
9228896	  750.7	  526.9	 8734.0	...
9228897	  751.3	  527.2	 8734.0	...
9228898	  751.3	  527.8	 8734.0	...
9228899	  751.4	  528.5	 8732.0	...
9228900	  751.4	  529.0	 8730.0	...
9228901	  751.4	  529.0	 8729.0	...
9228902	  751.4	  528.8	 8731.0	...
9228903	  751.6	  528.5	 8736.0	...
9228904	  751.9	  528.5	 8741.0	...
9228905	  751.9	  528.4	 8747.0	...
9228906	  751.7	  528.7	 8748.0	...
9228907	  752.7	  528.9	 8740.0	...
9228908	  753.8	  528.5	 8731.0	...
9228909	  754.4	  527.8	 8723.0	...
9228910	  753.7	  527.6	 8723.0	...
9228911	  752.9	  528.1	 8722.0	...
9228912	  752.6	  528.4	 8722.0	...
9228913	  753.3	  528.4	 8723.0	...
9228914	  754.2	  528.1	 8724.0	...
9228915	  754.8	  527.5	 8721.0	...
9228916	  754.6	  526.8	 8718.0	...
9228917	  753.9	  526.4	 8716.0	...
9228918	  753.3	  527.2	 8717.0	...
9228919	  752.7	  528.4	 8718.0	...
9228920	  752.5	  529.3	 8725.0	...
9228921	  752.5	  529.2	 8732.0	...
9228922	  752.4	  528.6	 8737.0	...
9228923	  752.2	  528.2	 8735.0	...
9228924	  752.0	  528.2	 8733.0	...
9228925	  751.5	  528.8	 8733.0	...
9228926	  751.2	  529.1	 8734.0	...
9228927	  751.7	  528.7	 8733.0	...
9228928	  752.8	  528.9	 8730.0	...
9228929	  754.3	  529.4	 8730.0	...
9228930	  754.5	  530.3	 8731.0	...
9228931	  754.4	  530.6	 8732.0	...
9228932	  754.0	  530.7	 8731.0	...
9228933	  754.0	  530.5	 8730.0	...
9228934	  754.2	  529.8	 8728.0	...
9228935	  754.3	  529.0	 8728.0	...
9228936	  754.3	  528.1	 8729.0	...
9228937	  754.6	  527.7	 8732.0	...
9228938	  754.9	  528.1	 8734.0	...
9228939	  755.0	  529.0	 8738.0	...
9228940	  755.4	  530.4	 8740.0	...
9228941	  755.7	  531.3	 8740.0	...
9228942	  755.9	  531.4	 8738.0	...
9228943	  755.3	  530.9	 8736.0	...
9228944	  754.7	  530.1	 8739.0	...
9228945	  754.3	  529.5	 8741.0	...
9228946	  754.4	  529.0	 8743.0	...
9228947	  754.5	  528.5	 8742.0	...
9228948	  753.8	  528.4	 8741.0	...
9228949	  753.1	  528.3	 8735.0	...
9228950	  752.5	  528.6	 8732.0	...
9228951	  752.7	  528.9	 8728.0	...
9228952	  752.8	  529.1	 8729.0	...
9228953	  752.5	  529.1	 8729.0	...
9228954	  752.2	  529.0	 8728.0	...
9228955	  752.7	  528.8	 8725.0	...
9228956	  753.3	  528.8	 8720.0	...
9228957	  754.1	  529.6	 8716.0	...
9228958	  754.1	  530.4	 8714.0	...
9228959	  754.2	  531.1	 8714.0	...
9228960	  754.2	  530.6	 8717.0	...
9228961	  753.7	  530.2	 8721.0	...
9228962	  753.3	  530.0	 8726.0	...
9228963	  753.5	  529.9	 8727.0	...
9228964	  754.1	  529.3	 8730.0	...
9228965	  754.9	  528.9	 8733.0	...
9228966	  755.1	  528.5	 8732.0	...
9228967	  755.0	  528.7	 8727.0	...
9228968	  754.5	  528.3	 8721.0	...
9228969	  754.1	  528.1	 8718.0	...
9228970	  753.7	  527.5	 8717.0	...
9228971	  753.1	  527.4	 8716.0	...
9228972	  752.5	  527.4	 8723.0	...
9228973	  752.3	  527.6	 8731.0	...
9228974	  752.5	  527.9	 8739.0	...
9228975	  753.3	  528.0	 8739.0	...
9228976	  754.1	  528.3	 8739.0	...
9228977	  754.8	  528.5	 8738.0	...
9228978	  755.2	  529.2	 8736.0	...
9228979	  755.6	  529.7	 8734.0	...
9228980	  756.1	  530.2	 8731.0	...
9228981	  756.3	  530.0	 8729.0	...
9228982	  756.3	  529.8	 8730.0	...
9228983	  756.1	  529.7	 8734.0	...
9228984	  756.0	  530.0	 8739.0	...
9228985	  756.0	  530.3	 8741.0	...
9228986	  756.2	  530.5	 8743.0	...
9228987	  755.8	  530.7	 8745.0	...
9228988	  755.2	  530.9	 8747.0	...
9228989	  754.4	  531.1	 8748.0	...
9228990	  753.9	  530.3	 8748.0	...
9228991	  753.0	  529.5	 8755.0	...
9228992	  752.3	  528.4	 8761.0	...
9228993	  752.1	  528.3	 8763.0	...
9228994	  752.5	  528.1	 8758.0	...
9228995	  752.9	  528.1	 8754.0	...
9228996	  753.1	  528.5	 8762.0	...
9228997	  752.9	  529.1	 8769.0	...
9228998	  752.6	  529.7	 8776.0	...
9228999	  752.7	  529.7	 8774.0	...
9229000	  752.9	  529.5	 8771.0	...
9229001	  753.2	  529.3	 8769.0	...
9229002	  753.4	  529.7	 8767.0	...
9229003	  753.7	  530.7	 8762.0	...
9229004	  753.9	  531.7	 8752.0	...
9229005	  753.8	  532.6	 8743.0	...
9229006	  753.6	  533.0	 8745.0	...
9229007	  753.4	  532.8	 8752.0	...
9229008	  753.3	  532.3	 8752.0	...
9229009	  753.2	  531.0	 8740.0	...
9229010	  753.1	  529.7	 8729.0	...
9229011	  752.5	  528.7	 8731.0	...
9229012	  752.1	  528.7	 8738.0	...
9229013	  752.4	  529.5	 8744.0	...
9229014	  753.3	  530.0	 8741.0	...
9229015	  754.2	  530.3	 8738.0	...
9229016	  754.6	  530.4	 8737.0	...
9229017	  754.7	  530.4	 8737.0	...
9229018	  753.6	  530.6	 8744.0	...
9229019	  752.4	  530.8	 8751.0	...
9229020	  751.1	  531.0	 8757.0	...
9229021	  751.0	  531.0	 8755.0	...
9229022	  751.8	  530.9	 8753.0	...
9229023	  752.7	  530.8	 8750.0	...
9229024	  754.0	  530.0	 8747.0	...
9229025	  754.4	  529.3	 8744.0	...
9229026	  754.9	  529.6	 8741.0	...
9229027	  754.7	  530.7	 8740.0	...
9229028	  754.5	  531.5	 8737.0	...
9229029	  754.2	  531.1	 8733.0	...
9229030	  753.1	  529.8	 8742.0	...
9229031	  752.0	  528.9	 8761.0	...
9229032	  751.4	  528.0	 8779.0	...
9229033	  751.9	  527.9	 8780.0	...
9229034	  752.5	  528.5	 8774.0	...
9229035	  752.5	  529.3	 8770.0	...
9229036	  752.5	  529.9	 8771.0	...
9229037	  752.4	  529.7	 8773.0	...
9229038	  752.3	  529.5	 8773.0	...
9229039	  752.3	  529.6	 8783.0	...
9229040	  752.3	  529.6	 8793.0	...
MSG	9229041 0000 _ Number Off
9229041	  752.2	  529.8	 8798.0	...
9229042	  751.9	  530.1	 8789.0	...
9229043	  751.2	  530.4	 8778.0	...
9229044	  750.9	  530.1	 8770.0	...
9229045	  750.6	  529.7	 8767.0	...
9229046	  750.1	  529.3	 8777.0	...
9229047	  749.4	  529.3	 8789.0	...
9229048	  749.5	  529.2	 8790.0	...
9229049	  751.0	  529.7	 8781.0	...
9229050	  752.5	  530.4	 8775.0	...
9229051	  753.2	  531.3	 8780.0	...
9229052	  753.3	  531.3	 8783.0	...
9229053	  753.4	  531.6	 8783.0	...
9229054	  754.0	  531.7	 8775.0	...
9229055	  755.5	  531.7	 8767.0	...
9229056	  756.9	  531.2	 8759.0	...
9229057	  757.8	  530.2	 8758.0	...
9229058	  757.8	  529.5	 8754.0	...
9229059	  757.7	  527.6	 8750.0	...
9229060	  756.6	  526.5	 8750.0	...
9229061	  755.4	  525.5	 8753.0	...
9229062	  754.6	  525.7	 8747.0	...
9229063	  755.7	  525.7	 8738.0	...
9229064	  756.7	  525.3	 8733.0	...
9229065	  757.2	  524.9	 8742.0	...
9229066	  756.7	  524.6	 8750.0	...
9229067	  756.1	  524.4	 8754.0	...
9229068	  755.8	  524.0	 8754.0	...
9229069	  755.5	  523.1	 8754.0	...
9229070	  755.5	  521.8	 8754.0	...
9229071	  755.7	  520.9	 8753.0	...
9229072	  755.6	  520.6	 8751.0	...
9229073	  755.3	  520.9	 8737.0	...
9229074	  755.1	  521.1	 8725.0	...
9229075	  755.0	  521.0	 8714.0	...
9229076	  755.1	  520.9	 8721.0	...
9229077	  754.8	  520.7	 8728.0	...
9229078	  754.7	  521.8	 8737.0	...
9229079	  754.7	  523.0	 8739.0	...
9229080	  755.4	  524.1	 8733.0	...
9229081	  755.9	  524.0	 8726.0	...
9229082	  756.0	  524.4	 8727.0	...
9229083	  755.9	  524.6	 8735.0	...
9229084	  756.0	  524.6	 8741.0	...
9229085	  756.4	  523.4	 8742.0	...
9229086	  755.6	  522.9	 8743.0	...
9229087	  754.6	  522.7	 8746.0	...
9229088	  753.9	  523.1	 8746.0	...
9229089	  754.8	  522.9	 8745.0	...
9229090	  755.7	  522.5	 8747.0	...
9229091	  756.2	  522.3	 8750.0	...
9229092	  756.0	  522.7	 8746.0	...
9229093	  755.8	  522.9	 8740.0	...
9229094	  755.9	  523.1	 8734.0	...
9229095	  755.7	  523.3	 8735.0	...
9229096	  755.6	  523.9	 8735.0	...
9229097	  755.4	  523.8	 8735.0	...
9229098	  755.4	  523.1	 8735.0	...
9229099	  755.4	  523.1	 8735.0	...
9229100	  755.8	  523.6	 8736.0	...
9229101	  756.1	  523.9	 8737.0	...
9229102	  755.6	  523.7	 8738.0	...
9229103	  754.7	  523.2	 8736.0	...
9229104	  754.1	  522.8	 8735.0	...
9229105	  754.6	  522.4	 8731.0	...
9229106	  754.7	  524.0	 8728.0	...
9229107	  754.5	  525.6	 8725.0	...
9229108	  753.6	  526.5	 8728.0	...
9229109	  753.1	  524.7	 8729.0	...
9229110	  752.6	  522.9	 8729.0	...
9229111	  752.5	  521.9	 8727.0	...
9229112	  752.6	  521.9	 8734.0	...
9229113	  752.7	  521.9	 8743.0	...
9229114	  752.9	  521.8	 8752.0	...
9229115	  752.9	  521.8	 8753.0	...
9229116	  753.6	  521.7	 8753.0	...
9229117	  754.2	  521.5	 8752.0	...
9229118	  754.7	  521.2	 8750.0	...
9229119	  754.6	  520.9	 8744.0	...
9229120	  754.5	  520.8	 8739.0	...
9229121	  754.5	  521.4	 8733.0	...
9229122	  754.6	  522.5	 8729.0	...
9229123	  754.7	  523.6	 8724.0	...
9229124	  754.7	  523.8	 8723.0	...
9229125	  754.9	  523.7	 8722.0	...
9229126	  755.4	  523.8	 8722.0	...
9229127	  755.5	  524.0	 8721.0	...
9229128	  754.8	  523.7	 8722.0	...
9229129	  753.9	  523.3	 8721.0	...
9229130	  753.5	  522.9	 8722.0	...
9229131	  753.5	  522.8	 8723.0	...
9229132	  753.6	  522.4	 8724.0	...
9229133	  753.7	  521.8	 8724.0	...
9229134	  753.7	  521.4	 8725.0	...
9229135	  753.8	  521.6	 8731.0	...
9229136	  753.9	  521.9	 8740.0	...
9229137	  754.0	  522.3	 8746.0	...
9229138	  754.1	  522.1	 8749.0	...
9229139	  754.0	  522.1	 8749.0	...
9229140	  753.9	  523.1	 8748.0	...
9229141	  753.3	  524.3	 8748.0	...
9229142	  752.7	  524.4	 8748.0	...
9229143	  752.0	  523.4	 8746.0	...
9229144	  752.0	  522.4	 8744.0	...
9229145	  752.6	  522.6	 8741.0	...
9229146	  753.2	  522.1	 8741.0	...
9229147	  753.1	  521.6	 8741.0	...
9229148	  752.3	  521.4	 8741.0	...
9229149	  751.1	  522.2	 8746.0	...
9229150	  750.6	  522.9	 8751.0	...
9229151	  750.1	  523.2	 8757.0	...
9229152	  750.2	  523.1	 8759.0	...
9229153	  750.1	  523.0	 8766.0	...
9229154	  749.9	  523.0	 8771.0	...
9229155	  749.6	  522.9	 8776.0	...
9229156	  749.4	  522.9	 8776.0	...
9229157	  750.1	  523.2	 8776.0	...
9229158	  750.9	  523.5	 8773.0	...
9229159	  751.6	  523.6	 8770.0	...
9229160	  751.4	  523.4	 8771.0	...
9229161	  751.3	  523.2	 8774.0	...
9229162	  751.5	  523.1	 8768.0	...
9229163	  751.7	  522.9	 8760.0	...
9229164	  751.7	  522.7	 8753.0	...
9229165	  751.5	  522.3	 8761.0	...
9229166	  750.6	  522.2	 8771.0	...
9229167	  749.8	  521.9	 8780.0	...
9229168	  749.4	  521.8	 8782.0	...
9229169	  749.7	  521.3	 8783.0	...
9229170	  750.1	  521.0	 8784.0	...
9229171	  750.3	  520.6	 8786.0	...
9229172	  750.6	  520.4	 8790.0	...
9229173	  750.9	  522.1	 8794.0	...
9229174	  751.2	  523.9	 8791.0	...
9229175	  751.3	  525.5	 8784.0	...
9229176	  751.1	  523.7	 8778.0	...
9229177	  750.8	  521.8	 8779.0	...
9229178	  750.6	  521.8	 8774.0	...
9229179	  750.7	  523.5	 8765.0	...
9229180	  750.5	  525.0	 8756.0	...
9229181	  750.1	  524.7	 8753.0	...
9229182	  749.6	  524.3	 8754.0	...
9229183	  749.5	  524.1	 8758.0	...
9229184	  749.7	  524.2	 8761.0	...
9229185	  750.1	  524.3	 8766.0	...
9229186	  750.8	  524.3	 8768.0	...
9229187	  751.3	  524.3	 8770.0	...
9229188	  751.6	  524.3	 8767.0	...
9229189	  751.7	  524.4	 8766.0	...
9229190	  752.0	  524.4	 8766.0	...
9229191	  752.2	  524.4	 8762.0	...
9229192	  752.9	  524.5	 8758.0	...
9229193	  753.3	  524.6	 8754.0	...
9229194	  753.4	  523.2	 8759.0	...
9229195	  753.0	  521.7	 8765.0	...
9229196	  752.8	  521.5	 8770.0	...
9229197	  753.3	  522.7	 8771.0	...
9229198	  753.7	  523.7	 8772.0	...
9229199	  752.9	  523.5	 8775.0	...
9229200	  751.8	  523.8	 8777.0	...
9229201	  750.7	  524.2	 8779.0	...
9229202	  750.5	  524.9	 8780.0	...
9229203	  750.3	  525.2	 8771.0	...
9229204	  750.0	  525.3	 8763.0	...
9229205	  749.8	  525.0	 8755.0	...
9229206	  750.5	  524.5	 8752.0	...
9229207	  751.3	  524.3	 8749.0	...
9229208	  752.1	  524.3	 8746.0	...
9229209	  752.2	  525.0	 8753.0	...
9229210	  752.3	  525.7	 8759.0	...
9229211	  751.4	  525.7	 8762.0	...
9229212	  750.4	  525.2	 8760.0	...
9229213	  749.3	  524.6	 8758.0	...
9229214	  749.1	  524.0	 8759.0	...
9229215	  749.3	  523.4	 8761.0	...
9229216	  750.1	  522.6	 8764.0	...
9229217	  751.0	  522.4	 8766.0	...
9229218	  751.6	  522.6	 8767.0	...
9229219	  751.7	  523.2	 8767.0	...
9229220	  751.9	  523.6	 8768.0	...
9229221	  752.0	  523.7	 8770.0	...
9229222	  751.7	  523.2	 8772.0	...
9229223	  751.4	  522.7	 8774.0	...
9229224	  751.1	  522.3	 8774.0	...
9229225	  751.2	  523.4	 8774.0	...
9229226	  751.4	  524.8	 8773.0	...
9229227	  751.5	  525.1	 8773.0	...
9229228	  751.2	  524.3	 8774.0	...
9229229	  751.0	  523.6	 8774.0	...
9229230	  750.8	  524.0	 8773.0	...
9229231	  751.0	  524.3	 8772.0	...
9229232	  751.1	  524.5	 8772.0	...
9229233	  751.0	  523.5	 8777.0	...
9229234	  750.7	  522.5	 8782.0	...
9229235	  750.4	  521.9	 8780.0	...
9229236	  750.8	  522.3	 8773.0	...
9229237	  751.1	  522.8	 8767.0	...
9229238	  750.3	  523.2	 8770.0	...
9229239	  749.2	  523.5	 8774.0	...
9229240	  749.0	  523.7	 8777.0	...
9229241	  750.0	  523.6	 8776.0	...
9229242	  750.9	  523.7	 8774.0	...
9229243	  750.8	  524.3	 8774.0	...
9229244	  749.1	  524.9	 8781.0	...
9229245	  747.4	  525.5	 8787.0	...
9229246	  746.2	  525.7	 8789.0	...
9229247	  747.3	  525.8	 8788.0	...
9229248	  748.3	  525.8	 8787.0	...
9229249	  748.9	  525.8	 8787.0	...
MSG	9229250 0000 _ Number On
9229250	  748.9	  525.4	 8787.0	...
9229251	  749.7	  524.8	 8787.0	...
9229252	  750.3	  523.0	 8789.0	...
9229253	  750.2	  521.4	 8791.0	...
9229254	  749.3	  520.6	 8787.0	...
9229255	  748.8	  521.2	 8784.0	...
9229256	  749.0	  521.7	 8781.0	...
9229257	  749.4	  522.3	 8781.0	...
9229258	  750.7	  522.7	 8764.0	...
9229259	  752.0	  523.1	 8747.0	...
9229260	  752.1	  523.1	 8747.0	...
9229261	  751.2	  523.2	 8761.0	...
9229262	  750.7	  523.3	 8769.0	...
9229263	  751.4	  523.9	 8761.0	...
9229264	  751.8	  524.5	 8753.0	...
9229265	  751.7	  524.4	 8746.0	...
9229266	  751.0	  523.6	 8741.0	...
9229267	  750.2	  522.9	 8737.0	...
9229268	  750.2	  523.6	 8738.0	...
9229269	  750.7	  524.4	 8739.0	...
9229270	  751.4	  525.2	 8744.0	...
9229271	  751.6	  525.3	 8751.0	...
9229272	  751.8	  525.3	 8757.0	...
9229273	  751.7	  525.2	 8759.0	...
9229274	  751.6	  525.0	 8759.0	...
9229275	  751.5	  525.4	 8759.0	...
9229276	  751.6	  525.8	 8758.0	...
9229277	  751.7	  526.7	 8756.0	...
9229278	  751.6	  527.1	 8753.0	...
9229279	  751.5	  526.7	 8749.0	...
9229280	  751.2	  525.8	 8755.0	...
9229281	  751.1	  524.9	 8762.0	...
9229282	  751.3	  524.6	 8765.0	...
9229283	  751.5	  524.6	 8761.0	...
9229284	  751.8	  524.7	 8754.0	...
9229285	  751.9	  524.9	 8750.0	...
9229286	  752.0	  525.8	 8745.0	...
9229287	  752.2	  526.5	 8743.0	...
9229288	  752.3	  527.1	 8740.0	...
9229289	  752.2	  527.1	 8738.0	...
9229290	  751.9	  527.3	 8734.0	...
9229291	  751.6	  527.5	 8732.0	...
9229292	  751.3	  527.3	 8736.0	...
9229293	  751.2	  526.6	 8742.0	...
9229294	  751.7	  524.8	 8747.0	...
9229295	  752.2	  523.3	 8745.0	...
9229296	  752.7	  522.3	 8744.0	...
9229297	  752.6	  522.9	 8746.0	...
9229298	  752.1	  523.6	 8747.0	...
9229299	  751.1	  524.2	 8748.0	...
9229300	  750.1	  524.4	 8759.0	...
9229301	  749.7	  524.8	 8770.0	...
9229302	  749.7	  525.5	 8772.0	...
9229303	  751.0	  526.3	 8762.0	...
9229304	  752.3	  526.8	 8752.0	...
9229305	  752.7	  526.9	 8751.0	...
9229306	  751.5	  526.8	 8750.0	...
9229307	  750.3	  526.8	 8749.0	...
9229308	  750.0	  526.6	 8749.0	...
9229309	  751.0	  526.4	 8749.0	...
9229310	  752.0	  526.2	 8750.0	...
9229311	  752.2	  526.2	 8752.0	...
9229312	  751.5	  526.7	 8753.0	...
9229313	  750.8	  527.1	 8756.0	...
9229314	  750.8	  527.5	 8758.0	...
9229315	  750.8	  527.7	 8756.0	...
9229316	  750.9	  528.0	 8752.0	...
9229317	  751.0	  528.1	 8741.0	...
9229318	  751.7	  527.8	 8735.0	...
9229319	  752.3	  527.5	 8734.0	...
9229320	  753.0	  527.5	 8738.0	...
9229321	  753.2	  527.7	 8737.0	...
9229322	  753.4	  527.9	 8730.0	...
9229323	  753.6	  527.8	 8723.0	...
9229324	  753.5	  527.8	 8723.0	...
9229325	  753.2	  527.8	 8731.0	...
9229326	  752.9	  527.8	 8742.0	...
9229327	  752.9	  527.7	 8753.0	...
9229328	  752.9	  527.6	 8752.0	...
9229329	  752.9	  527.7	 8746.0	...
9229330	  752.6	  527.9	 8740.0	...
9229331	  752.1	  526.6	 8738.0	...
9229332	  751.6	  525.2	 8738.0	...
9229333	  752.0	  525.8	 8732.0	...
9229334	  752.6	  527.8	 8727.0	...
9229335	  753.1	  528.1	 8726.0	...
9229336	  752.5	  526.3	 8733.0	...
9229337	  752.0	  525.7	 8741.0	...
9229338	  751.9	  527.5	 8742.0	...
9229339	  752.2	  529.3	 8739.0	...
9229340	  752.7	  529.8	 8736.0	...
9229341	  753.0	  529.5	 8736.0	...
9229342	  753.0	  529.1	 8736.0	...
9229343	  752.6	  528.5	 8735.0	...
9229344	  752.3	  527.9	 8735.0	...
9229345	  752.4	  527.1	 8734.0	...
9229346	  752.5	  526.5	 8733.0	...
9229347	  752.4	  526.7	 8731.0	...
9229348	  752.3	  527.4	 8729.0	...
9229349	  752.2	  528.0	 8728.0	...
9229350	  751.9	  527.3	 8728.0	...
9229351	  751.7	  526.6	 8736.0	...
9229352	  751.6	  525.9	 8745.0	...
9229353	  751.6	  525.8	 8753.0	...
9229354	  752.0	  525.8	 8752.0	...
9229355	  752.8	  526.5	 8749.0	...
9229356	  753.9	  527.2	 8746.0	...
9229357	  754.7	  527.8	 8745.0	...
9229358	  753.8	  527.8	 8747.0	...
9229359	  752.6	  527.9	 8748.0	...
9229360	  751.5	  528.0	 8749.0	...
9229361	  751.7	  527.9	 8747.0	...
9229362	  751.5	  528.3	 8746.0	...
9229363	  751.0	  528.9	 8744.0	...
9229364	  751.5	  529.2	 8745.0	...
9229365	  752.4	  528.9	 8747.0	...
9229366	  753.3	  528.6	 8745.0	...
9229367	  753.1	  528.5	 8743.0	...
9229368	  753.0	  528.4	 8738.0	...
9229369	  752.9	  528.2	 8735.0	...
9229370	  753.0	  528.6	 8730.0	...
9229371	  753.2	  529.1	 8728.0	...
9229372	  753.3	  529.3	 8725.0	...
9229373	  753.0	  528.9	 8728.0	...
9229374	  752.6	  528.6	 8735.0	...
9229375	  752.8	  528.7	 8741.0	...
9229376	  753.2	  528.8	 8743.0	...
9229377	  753.6	  529.2	 8741.0	...
9229378	  753.7	  529.7	 8735.0	...
9229379	  753.7	  529.2	 8729.0	...
9229380	  753.7	  528.8	 8726.0	...
9229381	  753.6	  528.2	 8728.0	...
9229382	  753.5	  528.5	 8728.0	...
9229383	  753.2	  528.3	 8729.0	...
9229384	  752.9	  528.0	 8730.0	...
9229385	  752.7	  527.5	 8732.0	...
9229386	  752.8	  527.0	 8729.0	...
9229387	  753.1	  527.6	 8727.0	...
9229388	  753.2	  528.6	 8725.0	...
9229389	  752.9	  528.3	 8723.0	...
9229390	  752.8	  527.1	 8722.0	...
9229391	  753.1	  525.8	 8727.0	...
9229392	  753.8	  525.9	 8732.0	...
9229393	  753.8	  526.1	 8740.0	...
9229394	  753.6	  526.1	 8742.0	...
9229395	  753.3	  527.5	 8736.0	...
9229396	  753.6	  528.9	 8728.0	...
9229397	  754.1	  530.8	 8713.0	...
9229398	  754.9	  531.2	 8700.0	...
9229399	  755.4	  530.6	 8688.0	...
9229400	  755.7	  529.9	 8692.0	...
9229401	  755.6	  529.2	 8709.0	...
9229402	  755.8	  529.4	 8726.0	...
9229403	  755.9	  529.4	 8730.0	...
9229404	  755.9	  529.4	 8726.0	...
9229405	  755.8	  529.1	 8718.0	...
9229406	  755.6	  528.6	 8714.0	...
9229407	  755.6	  528.4	 8712.0	...
9229408	  755.6	  528.5	 8712.0	...
9229409	  756.7	  529.6	 8704.0	...
9229410	  757.9	  530.7	 8695.0	...
9229411	  757.9	  530.6	 8694.0	...
9229412	  756.8	  529.5	 8702.0	...
9229413	  755.8	  528.5	 8711.0	...
9229414	  755.1	  528.7	 8712.0	...
9229415	  754.4	  528.7	 8705.0	...
9229416	  754.8	  528.5	 8698.0	...
9229417	  755.9	  528.2	 8689.0	...
9229418	  756.6	  528.0	 8687.0	...
9229419	  756.0	  528.0	 8687.0	...
9229420	  755.9	  528.0	 8690.0	...
9229421	  756.6	  527.9	 8693.0	...
9229422	  757.3	  528.9	 8692.0	...
9229423	  757.9	  529.8	 8684.0	...
9229424	  759.1	  530.7	 8676.0	...
9229425	  760.1	  530.4	 8672.0	...
9229426	  760.9	  530.2	 8673.0	...
9229427	  760.8	  530.2	 8673.0	...
9229428	  759.8	  530.4	 8672.0	...
9229429	  758.8	  530.6	 8668.0	...
9229430	  757.7	  530.6	 8666.0	...
9229431	  757.5	  530.3	 8670.0	...
9229432	  757.0	  529.8	 8680.0	...
9229433	  756.5	  529.4	 8690.0	...
9229434	  756.1	  529.3	 8692.0	...
9229435	  756.4	  529.3	 8691.0	...
9229436	  756.9	  529.2	 8691.0	...
9229437	  757.4	  529.4	 8693.0	...
9229438	  757.6	  529.7	 8694.0	...
9229439	  757.6	  530.0	 8695.0	...
9229440	  756.8	  530.2	 8699.0	...
9229441	  756.0	  530.3	 8702.0	...
9229442	  756.2	  529.7	 8704.0	...
9229443	  757.3	  529.1	 8703.0	...
9229444	  758.1	  527.5	 8709.0	...
9229445	  758.0	  526.6	 8715.0	...
9229446	  757.8	  525.9	 8718.0	...
9229447	  756.9	  526.4	 8714.0	...
9229448	  756.0	  527.5	 8710.0	...
9229449	  755.0	  528.5	 8710.0	...
9229450	  754.9	  529.2	 8704.0	...
9229451	  755.8	  529.0	 8697.0	...
9229452	  756.8	  528.8	 8691.0	...
9229453	  756.8	  528.7	 8694.0	...
9229454	  755.7	  528.3	 8699.0	...
9229455	  755.3	  527.7	 8703.0	...
9229456	  755.9	  527.2	 8704.0	...
9229457	  756.3	  527.3	 8711.0	...
9229458	  756.6	  527.5	 8718.0	...
9229459	  757.0	  527.4	 8717.0	...
9229460	  757.7	  527.2	 8712.0	...
9229461	  757.1	  527.2	 8706.0	...
9229462	  756.2	  526.6	 8707.0	...
9229463	  755.4	  526.2	 8706.0	...
9229464	  755.1	  526.8	 8705.0	...
9229465	  755.2	  527.9	 8705.0	...
9229466	  755.2	  528.9	 8707.0	...
9229467	  755.2	  528.9	 8709.0	...
9229468	  755.2	  528.9	 8707.0	...
9229469	  755.1	  529.2	 8703.0	...
9229470	  755.1	  529.5	 8700.0	...
9229471	  754.8	  529.8	 8697.0	...
9229472	  754.5	  529.7	 8693.0	...
9229473	  755.1	  529.6	 8695.0	...
9229474	  755.9	  529.5	 8700.0	...
9229475	  756.6	  529.0	 8706.0	...
9229476	  757.1	  528.4	 8709.0	...
9229477	  757.8	  529.1	 8699.0	...
9229478	  758.7	  530.2	 8686.0	...
9229479	  758.9	  530.5	 8675.0	...
9229480	  758.9	  529.4	 8676.0	...
9229481	  758.3	  528.3	 8678.0	...
9229482	  757.8	  528.2	 8679.0	...
9229483	  757.3	  529.0	 8681.0	...
9229484	  757.0	  530.0	 8681.0	...
9229485	  756.9	  530.4	 8681.0	...
9229486	  756.8	  530.0	 8681.0	...
9229487	  757.1	  529.7	 8682.0	...
9229488	  757.2	  529.9	 8682.0	...
9229489	  757.6	  530.1	 8682.0	...
9229490	  757.8	  530.1	 8682.0	...
9229491	  757.7	  530.1	 8682.0	...
9229492	  757.3	  530.0	 8682.0	...
9229493	  757.3	  529.8	 8683.0	...
9229494	  757.6	  529.8	 8684.0	...
9229495	  757.9	  529.9	 8687.0	...
9229496	  757.0	  529.9	 8689.0	...
9229497	  756.4	  529.7	 8691.0	...
9229498	  755.8	  529.4	 8693.0	...
9229499	  756.1	  529.6	 8694.0	...
9229500	  756.8	  529.7	 8696.0	...
9229501	  757.4	  529.4	 8697.0	...
9229502	  758.0	  528.8	 8699.0	...
9229503	  758.0	  528.2	 8693.0	...
9229504	  758.0	  528.1	 8687.0	...
9229505	  757.8	  527.9	 8687.0	...
9229506	  757.7	  527.6	 8694.0	...
9229507	  757.8	  528.4	 8692.0	...
9229508	  758.1	  529.7	 8683.0	...
9229509	  758.3	  531.1	 8674.0	...
9229510	  758.1	  531.9	 8674.0	...
9229511	  757.7	  532.3	 8673.0	...
9229512	  757.6	  532.7	 8672.0	...
9229513	  758.0	  532.6	 8671.0	...
9229514	  758.7	  532.5	 8666.0	...
9229515	  759.2	  532.4	 8661.0	...
9229516	  759.6	  531.1	 8668.0	...
9229517	  759.8	  529.9	 8679.0	...
9229518	  759.7	  528.7	 8685.0	...
9229519	  759.4	  528.7	 8680.0	...
9229520	  758.6	  528.8	 8676.0	...
9229521	  757.9	  528.9	 8677.0	...
9229522	  757.5	  529.5	 8679.0	...
9229523	  757.7	  530.0	 8681.0	...
9229524	  757.2	  530.4	 8682.0	...
9229525	  756.8	  530.2	 8687.0	...
9229526	  756.3	  529.1	 8693.0	...
9229527	  756.5	  528.1	 8698.0	...
9229528	  755.9	  527.0	 8697.0	...
9229529	  755.4	  527.0	 8696.0	...
9229530	  754.9	  527.0	 8696.0	...
9229531	  754.9	  528.2	 8699.0	...
9229532	  754.8	  529.5	 8702.0	...
9229533	  756.0	  530.1	 8703.0	...
9229534	  757.1	  529.6	 8700.0	...
9229535	  758.1	  528.8	 8698.0	...
9229536	  757.7	  528.8	 8698.0	...
9229537	  757.6	  528.6	 8692.0	...
9229538	  757.4	  528.3	 8686.0	...
9229539	  757.3	  527.9	 8681.0	...
9229540	  757.3	  528.1	 8681.0	...
9229541	  757.3	  528.6	 8689.0	...
9229542	  757.2	  529.0	 8697.0	...
9229543	  757.0	  528.6	 8704.0	...
9229544	  757.0	  528.1	 8704.0	...
9229545	  757.4	  527.8	 8697.0	...
9229546	  757.9	  527.8	 8690.0	...
9229547	  758.3	  527.7	 8683.0	...
9229548	  758.2	  527.6	 8681.0	...
9229549	  757.9	  527.6	 8680.0	...
9229550	  757.4	  528.3	 8679.0	...
9229551	  757.1	  529.0	 8678.0	...
9229552	  756.9	  529.6	 8681.0	...
9229553	  756.9	  529.5	 8682.0	...
9229554	  757.0	  529.3	 8684.0	...
MSG	9229555 0000 _ Number Off
9229555	  756.9	  529.3	 8683.0	...
9229556	  756.7	  529.1	 8680.0	...
9229557	  756.5	  528.9	 8677.0	...
9229558	  756.6	  529.2	 8677.0	...
9229559	  756.8	  529.8	 8683.0	...
9229560	  757.0	  530.3	 8698.0	...
9229561	  757.0	  530.3	 8709.0	...
9229562	  756.7	  529.9	 8716.0	...
9229563	  756.0	  529.7	 8715.0	...
9229564	  755.4	  529.4	 8714.0	...
9229565	  754.9	  528.8	 8718.0	...
9229566	  754.8	  528.2	 8721.0	...
9229567	  754.7	  528.1	 8717.0	...
9229568	  754.7	  529.1	 8709.0	...
9229569	  754.6	  530.1	 8700.0	...
9229570	  754.4	  529.7	 8706.0	...
9229571	  754.1	  528.7	 8712.0	...
9229572	  753.9	  527.8	 8721.0	...
9229573	  753.9	  527.7	 8729.0	...
9229574	  754.0	  527.7	 8735.0	...
9229575	  753.9	  527.7	 8730.0	...
9229576	  753.8	  527.8	 8720.0	...
9229577	  753.8	  528.4	 8710.0	...
9229578	  753.6	  528.4	 8714.0	...
9229579	  753.4	  528.3	 8719.0	...
9229580	  753.5	  528.6	 8722.0	...
9229581	  753.7	  529.6	 8719.0	...
9229582	  753.8	  530.7	 8718.0	...
9229583	  753.4	  529.4	 8719.0	...
9229584	  753.6	  527.9	 8719.0	...
9229585	  754.0	  526.6	 8716.0	...
9229586	  754.6	  526.7	 8711.0	...
9229587	  756.0	  528.2	 8707.0	...
9229588	  757.4	  529.5	 8703.0	...
9229589	  759.0	  531.2	 8699.0	...
9229590	  759.3	  531.5	 8696.0	...
9229591	  759.6	  531.8	 8695.0	...
9229592	  759.5	  531.6	 8695.0	...
9229593	  759.2	  531.4	 8696.0	...
9229594	  758.8	  530.5	 8697.0	...
9229595	  758.4	  529.7	 8700.0	...
9229596	  758.1	  528.6	 8703.0	...
9229597	  757.3	  528.2	 8713.0	...
9229598	  756.5	  527.8	 8721.0	...
9229599	  755.9	  527.8	 8724.0	...
9229600	  756.5	  527.5	 8718.0	...
9229601	  757.0	  528.8	 8713.0	...
9229602	  757.4	  530.1	 8713.0	...
9229603	  757.3	  531.1	 8710.0	...
9229604	  757.0	  530.5	 8709.0	...
9229605	  756.8	  529.9	 8709.0	...
9229606	  756.6	  529.4	 8714.0	...
9229607	  756.6	  529.3	 8714.0	...
9229608	  756.8	  529.5	 8709.0	...
9229609	  756.6	  529.8	 8704.0	...
9229610	  756.3	  530.2	 8711.0	...
9229611	  755.9	  530.2	 8721.0	...
9229612	  755.8	  529.8	 8731.0	...
9229613	  755.8	  529.4	 8730.0	...
9229614	  756.0	  528.7	 8727.0	...
9229615	  756.3	  528.1	 8721.0	...
9229616	  756.8	  527.4	 8716.0	...
9229617	  757.1	  527.7	 8714.0	...
9229618	  757.4	  528.3	 8714.0	...
9229619	  757.0	  528.9	 8712.0	...
9229620	  756.4	  528.8	 8711.0	...
9229621	  755.7	  528.7	 8710.0	...
9229622	  755.1	  528.3	 8713.0	...
9229623	  754.5	  528.1	 8718.0	...
9229624	  754.1	  528.4	 8721.0	...
9229625	  754.9	  529.2	 8719.0	...
9229626	  756.0	  529.9	 8714.0	...
9229627	  756.9	  529.2	 8711.0	...
9229628	  756.8	  528.4	 8710.0	...
9229629	  756.4	  527.6	 8717.0	...
9229630	  756.1	  527.5	 8726.0	...
9229631	  755.7	  527.3	 8734.0	...
9229632	  755.4	  527.1	 8735.0	...
9229633	  755.0	  527.1	 8735.0	...
9229634	  754.7	  527.0	 8734.0	...
9229635	  755.5	  526.9	 8733.0	...
9229636	  756.5	  526.9	 8733.0	...
9229637	  756.6	  527.0	 8735.0	...
9229638	  755.9	  527.2	 8737.0	...
9229639	  755.1	  527.4	 8738.0	...
9229640	  755.1	  527.4	 8738.0	...
9229641	  754.5	  527.1	 8744.0	...
9229642	  753.9	  526.7	 8751.0	...
9229643	  753.5	  526.4	 8754.0	...
9229644	  753.7	  526.5	 8751.0	...
9229645	  754.0	  527.3	 8748.0	...
9229646	  754.1	  528.2	 8748.0	...
9229647	  754.6	  529.5	 8748.0	...
9229648	  755.0	  530.0	 8748.0	...
9229649	  755.4	  530.7	 8747.0	...
9229650	  755.5	  530.8	 8749.0	...
9229651	  755.5	  530.7	 8751.0	...
9229652	  755.5	  530.3	 8748.0	...
9229653	  755.5	  530.0	 8740.0	...
9229654	  755.3	  529.8	 8733.0	...
9229655	  755.7	  529.6	 8731.0	...
9229656	  756.0	  529.0	 8730.0	...
9229657	  755.1	  528.6	 8729.0	...
9229658	  753.8	  528.5	 8728.0	...
9229659	  752.9	  528.1	 8730.0	...
9229660	  753.2	  527.6	 8732.0	...
9229661	  753.5	  526.9	 8734.0	...
9229662	  754.0	  526.6	 8734.0	...
9229663	  754.5	  526.9	 8728.0	...
9229664	  755.0	  527.1	 8722.0	...
9229665	  754.9	  527.2	 8721.0	...
9229666	  754.5	  526.8	 8727.0	...
9229667	  754.2	  527.1	 8732.0	...
9229668	  754.8	  527.9	 8722.0	...
9229669	  755.7	  528.7	 8712.0	...
9229670	  756.6	  528.8	 8704.0	...
9229671	  756.6	  528.5	 8708.0	...
9229672	  755.8	  528.3	 8714.0	...
9229673	  754.8	  528.1	 8719.0	...
9229674	  753.9	  528.0	 8722.0	...
9229675	  755.1	  528.8	 8722.0	...
9229676	  756.3	  529.7	 8719.0	...
9229677	  757.6	  530.4	 8716.0	...
9229678	  757.7	  530.1	 8713.0	...
9229679	  757.4	  529.9	 8711.0	...
9229680	  757.0	  530.0	 8711.0	...
9229681	  756.7	  530.1	 8712.0	...
9229682	  756.7	  530.1	 8712.0	...
9229683	  756.8	  530.0	 8711.0	...
9229684	  756.9	  529.9	 8711.0	...
9229685	  756.9	  529.5	 8711.0	...
9229686	  756.7	  529.1	 8711.0	...
9229687	  756.2	  529.9	 8710.0	...
9229688	  756.2	  531.0	 8715.0	...
9229689	  756.1	  531.2	 8720.0	...
9229690	  756.1	  530.5	 8724.0	...
9229691	  755.8	  528.8	 8719.0	...
9229692	  755.6	  527.9	 8713.0	...
9229693	  755.6	  527.0	 8710.0	...
9229694	  755.5	  527.1	 8718.0	...
9229695	  755.2	  527.2	 8728.0	...
9229696	  754.6	  527.4	 8735.0	...
9229697	  754.1	  527.3	 8734.0	...
9229698	  754.5	  527.0	 8732.0	...
9229699	  755.3	  526.9	 8725.0	...
9229700	  756.6	  527.1	 8717.0	...
9229701	  757.1	  527.4	 8711.0	...
9229702	  757.1	  527.9	 8713.0	...
9229703	  756.5	  528.3	 8715.0	...
9229704	  756.2	  528.4	 8713.0	...
9229705	  756.6	  528.3	 8712.0	...
9229706	  757.0	  528.1	 8711.0	...
9229707	  757.2	  528.1	 8712.0	...
9229708	  757.3	  528.1	 8713.0	...
9229709	  757.2	  528.6	 8713.0	...
9229710	  755.8	  529.4	 8723.0	...
9229711	  754.5	  530.1	 8732.0	...
9229712	  753.7	  529.9	 8742.0	...
9229713	  754.3	  529.0	 8741.0	...
9229714	  754.7	  528.1	 8743.0	...
9229715	  755.2	  527.7	 8744.0	...
9229716	  755.4	  527.7	 8748.0	...
9229717	  754.8	  527.8	 8751.0	...
9229718	  754.2	  527.9	 8747.0	...
9229719	  753.5	  527.5	 8740.0	...
9229720	  754.1	  527.0	 8729.0	...
9229721	  754.5	  526.7	 8725.0	...
9229722	  755.0	  527.0	 8717.0	...
9229723	  756.3	  527.6	 8714.0	...
9229724	  757.7	  527.8	 8712.0	...
9229725	  758.3	  527.7	 8714.0	...
9229726	  757.6	  527.6	 8714.0	...
9229727	  756.8	  527.6	 8717.0	...
9229728	  756.0	  528.1	 8719.0	...
9229729	  755.2	  528.6	 8720.0	...
9229730	  754.9	  529.5	 8722.0	...
9229731	  755.4	  529.9	 8725.0	...
9229732	  755.8	  530.3	 8728.0	...
9229733	  755.7	  530.1	 8728.0	...
9229734	  755.1	  529.1	 8732.0	...
9229735	  754.6	  528.0	 8736.0	...
9229736	  754.1	  527.7	 8740.0	...
9229737	  753.9	  528.3	 8739.0	...
9229738	  753.7	  528.8	 8739.0	...
9229739	  753.9	  529.0	 8738.0	...
9229740	  754.1	  529.1	 8738.0	...
9229741	  754.1	  529.2	 8738.0	...
9229742	  753.7	  529.1	 8739.0	...
9229743	  753.8	  528.9	 8739.0	...
9229744	  754.3	  529.3	 8738.0	...
9229745	  754.8	  529.7	 8727.0	...
9229746	  754.8	  529.5	 8716.0	...
9229747	  754.7	  528.8	 8707.0	...
9229748	  754.5	  527.6	 8707.0	...
9229749	  754.4	  527.0	 8710.0	...
9229750	  754.5	  527.4	 8713.0	...
9229751	  754.5	  528.4	 8716.0	...
9229752	  754.5	  528.8	 8720.0	...
9229753	  754.5	  528.4	 8724.0	...
9229754	  754.4	  527.9	 8728.0	...
9229755	  754.6	  527.9	 8728.0	...
9229756	  754.9	  527.9	 8729.0	...
9229757	  754.6	  527.6	 8731.0	...
9229758	  754.0	  527.3	 8726.0	...
9229759	  754.1	  527.3	 8720.0	...
9229760	  754.8	  526.9	 8716.0	...
9229761	  755.5	  526.7	 8720.0	...
9229762	  755.4	  526.3	 8724.0	...
9229763	  755.4	  527.5	 8726.0	...
9229764	  755.8	  528.7	 8722.0	...
9229765	  756.1	  529.7	 8719.0	...
9229766	  755.9	  529.7	 8716.0	...
MSG	9229767 0000 _ Number On
9229767	  754.4	  529.8	 8722.0	...
9229768	  753.6	  529.6	 8731.0	...
9229769	  753.2	  529.1	 8739.0	...
9229770	  754.2	  528.5	 8741.0	...
9229771	  754.5	  529.3	 8740.0	...
9229772	  754.9	  530.3	 8738.0	...
9229773	  754.7	  531.4	 8741.0	...
9229774	  754.0	  530.5	 8743.0	...
9229775	  753.3	  529.6	 8742.0	...
9229776	  753.0	  528.9	 8739.0	...
9229777	  753.0	  529.3	 8731.0	...
9229778	  753.1	  529.7	 8726.0	...
9229779	  752.8	  529.5	 8729.0	...
9229780	  752.5	  529.3	 8736.0	...
9229781	  752.2	  529.2	 8740.0	...
9229782	  752.4	  529.4	 8737.0	...
9229783	  752.5	  529.3	 8734.0	...
9229784	  751.9	  528.6	 8734.0	...
9229785	  751.2	  528.0	 8733.0	...
9229786	  750.1	  527.0	 8734.0	...
9229787	  749.8	  526.7	 8737.0	...
9229788	  749.5	  526.6	 8739.0	...
9229789	  749.6	  526.8	 8740.0	...
9229790	  749.7	  527.1	 8739.0	...
9229791	  750.0	  527.0	 8742.0	...
9229792	  750.5	  526.6	 8745.0	...
9229793	  751.0	  526.3	 8747.0	...
9229794	  751.4	  526.4	 8746.0	...
9229795	  751.9	  526.0	 8744.0	...
9229796	  752.2	  525.5	 8743.0	...
9229797	  751.6	  525.2	 8744.0	...
9229798	  751.3	  525.5	 8746.0	...
9229799	  751.0	  525.9	 8743.0	...
9229800	  750.5	  526.2	 8740.0	...
9229801	  749.4	  526.5	 8732.0	...
9229802	  749.6	  526.7	 8727.0	...
9229803	  750.9	  526.6	 8722.0	...
9229804	  751.1	  526.8	 8724.0	...
9229805	  749.9	  527.1	 8728.0	...
9229806	  748.8	  527.4	 8735.0	...
9229807	  748.8	  527.3	 8740.0	...
9229808	  748.8	  526.5	 8743.0	...
9229809	  748.7	  525.7	 8743.0	...
9229810	  749.0	  524.6	 8745.0	...
9229811	  749.4	  524.4	 8746.0	...
9229812	  750.5	  525.6	 8744.0	...
9229813	  751.1	  527.0	 8740.0	...
9229814	  751.1	  527.0	 8736.0	...
9229815	  750.6	  525.6	 8736.0	...
9229816	  750.4	  524.7	 8733.0	...
9229817	  750.7	  525.1	 8731.0	...
9229818	  751.3	  525.8	 8729.0	...
9229819	  751.7	  526.0	 8730.0	...
9229820	  751.0	  526.3	 8728.0	...
9229821	  749.9	  526.5	 8726.0	...
9229822	  749.3	  526.9	 8724.0	...
9229823	  749.8	  527.3	 8725.0	...
9229824	  750.7	  527.6	 8726.0	...
9229825	  751.3	  527.4	 8727.0	...
9229826	  752.0	  527.3	 8727.0	...
9229827	  751.1	  527.2	 8730.0	...
9229828	  749.7	  527.2	 8733.0	...
9229829	  748.6	  527.2	 8736.0	...
9229830	  748.6	  527.5	 8736.0	...
9229831	  748.9	  527.8	 8738.0	...
9229832	  749.1	  528.2	 8739.0	...
9229833	  749.2	  528.3	 8738.0	...
9229834	  749.2	  528.3	 8734.0	...
9229835	  748.9	  528.4	 8736.0	...
9229836	  748.5	  528.6	 8738.0	...
9229837	  747.7	  527.6	 8742.0	...
9229838	  747.4	  526.5	 8743.0	...
9229839	  747.2	  525.3	 8744.0	...
9229840	  747.4	  525.7	 8745.0	...
9229841	  747.4	  526.3	 8746.0	...
9229842	  747.5	  526.8	 8747.0	...
9229843	  747.6	  526.5	 8745.0	...
9229844	  747.1	  525.8	 8742.0	...
9229845	  746.4	  525.0	 8748.0	...
9229846	  746.4	  525.6	 8757.0	...
9229847	  747.0	  526.4	 8766.0	...
9229848	  747.5	  526.9	 8764.0	...
9229849	  747.2	  526.3	 8758.0	...
9229850	  746.9	  525.7	 8752.0	...
9229851	  746.7	  525.3	 8749.0	...
9229852	  746.6	  525.1	 8750.0	...
9229853	  746.6	  525.1	 8749.0	...
9229854	  746.6	  525.2	 8747.0	...
9229855	  746.8	  525.6	 8741.0	...
9229856	  747.1	  525.9	 8737.0	...
9229857	  747.8	  526.2	 8734.0	...
9229858	  748.4	  525.9	 8735.0	...
9229859	  748.8	  525.0	 8737.0	...
9229860	  748.3	  524.1	 8740.0	...
9229861	  747.7	  524.4	 8742.0	...
9229862	  747.6	  525.1	 8740.0	...
9229863	  748.0	  525.8	 8737.0	...
9229864	  748.5	  526.5	 8734.0	...
9229865	  749.0	  527.3	 8732.0	...
9229866	  749.3	  527.4	 8730.0	...
9229867	  748.4	  526.9	 8735.0	...
9229868	  747.2	  527.4	 8741.0	...
9229869	  746.1	  528.4	 8747.0	...
9229870	  745.9	  529.3	 8747.0	...
9229871	  746.1	  528.8	 8748.0	...
9229872	  746.2	  528.3	 8750.0	...
9229873	  746.3	  528.1	 8751.0	...
9229874	  746.0	  528.2	 8750.0	...
9229875	  745.5	  527.4	 8746.0	...
9229876	  745.2	  526.5	 8739.0	...
9229877	  745.3	  525.7	 8735.0	...
9229878	  745.4	  526.1	 8736.0	...
9229879	  746.1	  526.7	 8738.0	...
9229880	  746.7	  527.1	 8734.0	...
9229881	  746.9	  527.1	 8728.0	...
9229882	  746.4	  526.9	 8722.0	...
9229883	  745.8	  526.7	 8722.0	...
9229884	  746.0	  526.8	 8722.0	...
9229885	  746.7	  526.7	 8722.0	...
9229886	  747.5	  528.0	 8723.0	...
9229887	  748.0	  529.5	 8732.0	...
9229888	  747.7	  529.9	 8740.0	...
9229889	  746.9	  528.5	 8748.0	...
9229890	  746.0	  527.1	 8748.0	...
9229891	  745.6	  526.4	 8743.0	...
9229892	  745.5	  526.3	 8738.0	...
9229893	  745.7	  526.1	 8733.0	...
9229894	  745.9	  526.1	 8736.0	...
9229895	  745.3	  526.0	 8740.0	...
9229896	  744.6	  526.0	 8740.0	...
9229897	  744.8	  525.8	 8736.0	...
9229898	  745.6	  525.7	 8733.0	...
9229899	  746.5	  525.7	 8726.0	...
9229900	  746.4	  525.9	 8722.0	...
9229901	  746.3	  525.9	 8718.0	...
9229902	  746.6	  527.1	 8721.0	...
9229903	  747.0	  528.3	 8722.0	...
9229904	  747.9	  529.4	 8722.0	...
9229905	  748.5	  529.3	 8721.0	...
9229906	  747.9	  529.3	 8720.0	...
9229907	  746.8	  529.5	 8719.0	...
9229908	  745.7	  529.7	 8717.0	...
9229909	  746.6	  529.5	 8715.0	...
9229910	  747.3	  529.0	 8716.0	...
9229911	  747.3	  528.6	 8718.0	...
9229912	  746.5	  528.4	 8722.0	...
9229913	  746.0	  528.4	 8723.0	...
9229914	  746.1	  527.4	 8723.0	...
9229915	  746.5	  526.4	 8724.0	...
9229916	  746.6	  525.6	 8727.0	...
9229917	  747.2	  526.0	 8730.0	...
9229918	  747.7	  527.1	 8731.0	...
9229919	  747.3	  528.5	 8731.0	...
9229920	  746.4	  529.7	 8731.0	...
9229921	  745.5	  530.1	 8729.0	...
9229922	  746.1	  530.0	 8724.0	...
9229923	  746.6	  530.0	 8720.0	...
9229924	  747.3	  529.8	 8718.0	...
9229925	  747.5	  529.5	 8720.0	...
9229926	  747.5	  529.2	 8719.0	...
9229927	  747.2	  529.0	 8715.0	...
9229928	  746.8	  528.9	 8711.0	...
9229929	  746.5	  528.7	 8718.0	...
9229930	  746.4	  528.4	 8727.0	...
9229931	  746.3	  528.0	 8735.0	...
9229932	  746.2	  528.0	 8735.0	...
9229933	  746.4	  528.0	 8735.0	...
9229934	  746.6	  528.0	 8729.0	...
9229935	  746.9	  528.5	 8723.0	...
9229936	  746.9	  529.3	 8725.0	...
9229937	  747.6	  530.3	 8730.0	...
9229938	  748.2	  530.9	 8735.0	...
9229939	  748.1	  531.6	 8732.0	...
9229940	  746.7	  531.1	 8732.0	...
9229941	  745.3	  530.3	 8733.0	...
9229942	  744.5	  529.6	 8738.0	...
9229943	  744.4	  529.9	 8746.0	...
9229944	  744.5	  529.6	 8750.0	...
9229945	  744.7	  529.1	 8750.0	...
9229946	  745.0	  528.6	 8746.0	...
9229947	  745.1	  528.6	 8743.0	...
9229948	  744.9	  528.4	 8743.0	...
9229949	  745.0	  528.2	 8745.0	...
9229950	  745.0	  527.8	 8751.0	...
9229951	  745.2	  527.7	 8756.0	...
9229952	  743.8	  527.9	 8754.0	...
9229953	  742.6	  528.4	 8750.0	...
9229954	  741.4	  528.8	 8746.0	...
9229955	  741.7	  528.9	 8749.0	...
9229956	  742.3	  528.8	 8755.0	...
9229957	  743.0	  528.6	 8760.0	...
9229958	  743.2	  528.6	 8757.0	...
9229959	  743.1	  528.6	 8752.0	...
9229960	  743.0	  528.7	 8748.0	...
9229961	  743.5	  529.0	 8751.0	...
9229962	  743.9	  529.4	 8753.0	...
9229963	  743.1	  528.9	 8754.0	...
9229964	  741.8	  528.0	 8763.0	...
9229965	  740.7	  527.8	 8772.0	...
9229966	  740.8	  528.5	 8779.0	...
9229967	  740.9	  529.3	 8777.0	...
9229968	  740.9	  529.3	 8764.0	...
9229969	  740.9	  529.4	 8753.0	...
9229970	  740.6	  529.5	 8753.0	...
9229971	  740.4	  529.7	 8761.0	...
9229972	  740.7	  529.8	 8767.0	...
9229973	  741.4	  529.8	 8760.0	...
9229974	  741.6	  529.9	 8754.0	...
9229975	  741.2	  530.1	 8755.0	...
9229976	  741.2	  530.2	 8761.0	...
9229977	  742.0	  530.2	 8766.0	...
9229978	  742.8	  529.8	 8767.0	...
9229979	  743.1	  529.5	 8768.0	...
9229980	  742.9	  529.0	 8767.0	...
9229981	  742.6	  528.8	 8765.0	...
9229982	  742.5	  528.6	 8761.0	...
9229983	  742.5	  528.6	 8758.0	...
9229984	  742.6	  528.5	 8754.0	...
9229985	  742.6	  528.4	 8750.0	...
9229986	  742.6	  529.4	 8747.0	...
9229987	  742.9	  531.5	 8743.0	...
9229988	  743.6	  533.5	 8741.0	...
9229989	  744.2	  534.1	 8741.0	...
9229990	  744.5	  533.4	 8742.0	...
9229991	  744.6	  532.6	 8743.0	...
9229992	  744.5	  532.1	 8741.0	...
9229993	  744.2	  532.1	 8739.0	...
9229994	  744.3	  532.2	 8740.0	...
9229995	  744.5	  532.1	 8744.0	...
9229996	  744.7	  531.8	 8750.0	...
9229997	  744.6	  531.2	 8753.0	...
9229998	  744.6	  530.7	 8755.0	...
9229999	  744.5	  530.3	 8757.0	...
9230000	  745.0	  530.2	 8759.0	...
9230001	  745.4	  530.2	 8763.0	...
9230002	  745.9	  530.6	 8767.0	...
9230003	  746.0	  531.4	 8763.0	...
9230004	  745.6	  532.2	 8757.0	...
9230005	  745.2	  532.5	 8752.0	...
9230006	  744.9	  532.4	 8753.0	...
9230007	  745.0	  531.6	 8753.0	...
9230008	  745.0	  530.9	 8754.0	...
9230009	  745.3	  531.4	 8755.0	...
9230010	  745.6	  532.6	 8756.0	...
9230011	  745.6	  533.9	 8758.0	...
EFIX R   9228504	9230011	1508	  750.1	  528.5	   8708
SSACC R  9230012
9230012	  745.2	  534.6	 8758.0	...
9230013	  744.9	  535.3	 8757.0	...
9230014	  744.9	  535.9	 8756.0	...
9230015	  745.0	  535.8	 8756.0	...
9230016	  743.7	  538.3	 8759.0	...
9230017	  742.6	  543.0	 8764.0	...
9230018	  741.3	  548.5	 8770.0	...
9230019	  741.4	  554.0	 8772.0	...
9230020	  739.9	  557.5	 8786.0	...
9230021	  738.5	  564.7	 8799.0	...
9230022	  736.9	  571.5	 8813.0	...
9230023	  733.5	  581.9	 8819.0	...
9230024	  730.5	  591.0	 8830.0	...
9230025	  725.4	  605.2	 8867.0	...
9230026	  722.9	  621.6	 8902.0	...
9230027	  720.5	  642.5	 8943.0	...
9230028	  716.9	  661.9	 8981.0	...
9230029	  713.9	  682.5	 9015.0	...
9230030	  711.4	  704.3	 9049.0	...
9230031	  709.9	  727.0	 9083.0	...
9230032	  708.4	  751.2	 9127.0	...
9230033	  705.0	  776.2	 9162.0	...
9230034	  703.9	  801.5	 9197.0	...
9230035	  701.7	  827.2	 9222.0	...
9230036	  701.1	  854.2	 9256.0	...
9230037	  700.8	  886.7	 9265.0	...
9230038	  697.9	  918.2	 9284.0	...
9230039	  694.8	  947.7	 9297.0	...
9230040	  689.9	  973.7	 9317.0	...
9230041	  688.6	  991.6	 9326.0	...
9230042	  686.7	 1000.4	 9333.0	...
9230043	  686.7	 1000.4	 9333.0	...
SBLINK R 9230044
9230044	   .	   .	    0.0	...
9230045	   .	   .	    0.0	...
9230046	   .	   .	    0.0	...
9230047	   .	   .	    0.0	...
9230048	   .	   .	    0.0	...
9230049	   .	   .	    0.0	...
9230050	   .	   .	    0.0	...
9230051	   .	   .	    0.0	...
9230052	   .	   .	    0.0	...
9230053	   .	   .	    0.0	...
9230054	   .	   .	    0.0	...
9230055	   .	   .	    0.0	...
9230056	   .	   .	    0.0	...
9230057	   .	   .	    0.0	...
9230058	   .	   .	    0.0	...
9230059	   .	   .	    0.0	...
9230060	   .	   .	    0.0	...
9230061	   .	   .	    0.0	...
9230062	   .	   .	    0.0	...
9230063	   .	   .	    0.0	...
9230064	   .	   .	    0.0	...
9230065	   .	   .	    0.0	...
9230066	   .	   .	    0.0	...
9230067	   .	   .	    0.0	...
9230068	   .	   .	    0.0	...
MSG	9230069 0000 _ Number Off
9230069	   .	   .	    0.0	...
9230070	   .	   .	    0.0	...
9230071	   .	   .	    0.0	...
9230072	   .	   .	    0.0	...
9230073	   .	   .	    0.0	...
9230074	   .	   .	    0.0	...
9230075	   .	   .	    0.0	...
9230076	   .	   .	    0.0	...
9230077	   .	   .	    0.0	...
9230078	   .	   .	    0.0	...
9230079	   .	   .	    0.0	...
9230080	   .	   .	    0.0	...
9230081	   .	   .	    0.0	...
9230082	   .	   .	    0.0	...
9230083	   .	   .	    0.0	...
9230084	   .	   .	    0.0	...
9230085	   .	   .	    0.0	...
9230086	   .	   .	    0.0	...
9230087	   .	   .	    0.0	...
9230088	   .	   .	    0.0	...
9230089	   .	   .	    0.0	...
9230090	   .	   .	    0.0	...
9230091	   .	   .	    0.0	...
9230092	   .	   .	    0.0	...
9230093	   .	   .	    0.0	...
9230094	   .	   .	    0.0	...
9230095	   .	   .	    0.0	...
9230096	   .	   .	    0.0	...
9230097	   .	   .	    0.0	...
9230098	   .	   .	    0.0	...
9230099	   .	   .	    0.0	...
9230100	   .	   .	    0.0	...
9230101	   .	   .	    0.0	...
9230102	   .	   .	    0.0	...
9230103	   .	   .	    0.0	...
9230104	   .	   .	    0.0	...
9230105	   .	   .	    0.0	...
9230106	   .	   .	    0.0	...
9230107	   .	   .	    0.0	...
9230108	   .	   .	    0.0	...
9230109	   .	   .	    0.0	...
9230110	   .	   .	    0.0	...
9230111	   .	   .	    0.0	...
9230112	   .	   .	    0.0	...
9230113	   .	   .	    0.0	...
9230114	   .	   .	    0.0	...
9230115	   .	   .	    0.0	...
9230116	   .	   .	    0.0	...
9230117	   .	   .	    0.0	...
9230118	   .	   .	    0.0	...
9230119	   .	   .	    0.0	...
9230120	   .	   .	    0.0	...
9230121	   .	   .	    0.0	...
9230122	   .	   .	    0.0	...
9230123	   .	   .	    0.0	...
9230124	   .	   .	    0.0	...
9230125	   .	   .	    0.0	...
9230126	   .	   .	    0.0	...
9230127	   .	   .	    0.0	...
9230128	   .	   .	    0.0	...
9230129	   .	   .	    0.0	...
9230130	   .	   .	    0.0	...
9230131	   .	   .	    0.0	...
9230132	   .	   .	    0.0	...
9230133	   .	   .	    0.0	...
9230134	   .	   .	    0.0	...
9230135	   .	   .	    0.0	...
9230136	   .	   .	    0.0	...
9230137	   .	   .	    0.0	...
9230138	   .	   .	    0.0	...
9230139	   .	   .	    0.0	...
9230140	   .	   .	    0.0	...
9230141	   .	   .	    0.0	...
9230142	   .	   .	    0.0	...
9230143	   .	   .	    0.0	...
9230144	   .	   .	    0.0	...
9230145	   .	   .	    0.0	...
9230146	   .	   .	    0.0	...
9230147	   .	   .	    0.0	...
9230148	   .	   .	    0.0	...
9230149	   .	   .	    0.0	...
9230150	   .	   .	    0.0	...
9230151	   .	   .	    0.0	...
9230152	   .	   .	    0.0	...
9230153	   .	   .	    0.0	...
9230154	   .	   .	    0.0	...
9230155	   .	   .	    0.0	...
9230156	   .	   .	    0.0	...
9230157	   .	   .	    0.0	...
9230158	   .	   .	    0.0	...
9230159	   .	   .	    0.0	...
9230160	   .	   .	    0.0	...
9230161	   .	   .	    0.0	...
9230162	   .	   .	    0.0	...
9230163	   .	   .	    0.0	...
9230164	   .	   .	    0.0	...
9230165	   .	   .	    0.0	...
9230166	   .	   .	    0.0	...
9230167	   .	   .	    0.0	...
9230168	   .	   .	    0.0	...
9230169	   .	   .	    0.0	...
9230170	   .	   .	    0.0	...
9230171	   .	   .	    0.0	...
9230172	   .	   .	    0.0	...
9230173	   .	   .	    0.0	...
9230174	   .	   .	    0.0	...
9230175	   .	   .	    0.0	...
9230176	   .	   .	    0.0	...
9230177	   .	   .	    0.0	...
9230178	   .	   .	    0.0	...
9230179	   .	   .	    0.0	...
9230180	   .	   .	    0.0	...
9230181	   .	   .	    0.0	...
9230182	   .	   .	    0.0	...
9230183	   .	   .	    0.0	...
9230184	   .	   .	    0.0	...
9230185	   .	   .	    0.0	...
9230186	   .	   .	    0.0	...
9230187	   .	   .	    0.0	...
9230188	   .	   .	    0.0	...
9230189	   .	   .	    0.0	...
9230190	   .	   .	    0.0	...
9230191	   .	   .	    0.0	...
9230192	   .	   .	    0.0	...
9230193	   .	   .	    0.0	...
9230194	   .	   .	    0.0	...
9230195	   .	   .	    0.0	...
9230196	   .	   .	    0.0	...
9230197	   .	   .	    0.0	...
9230198	   .	   .	    0.0	...
9230199	   .	   .	    0.0	...
9230200	   .	   .	    0.0	...
9230201	   .	   .	    0.0	...
9230202	   .	   .	    0.0	...
9230203	   .	   .	    0.0	...
9230204	   .	   .	    0.0	...
9230205	   .	   .	    0.0	...
9230206	   .	   .	    0.0	...
9230207	   .	   .	    0.0	...
9230208	   .	   .	    0.0	...
9230209	   .	   .	    0.0	...
9230210	   .	   .	    0.0	...
9230211	   .	   .	    0.0	...
9230212	   .	   .	    0.0	...
9230213	   .	   .	    0.0	...
9230214	   .	   .	    0.0	...
9230215	   .	   .	    0.0	...
9230216	   .	   .	    0.0	...
9230217	   .	   .	    0.0	...
9230218	   .	   .	    0.0	...
9230219	   .	   .	    0.0	...
9230220	   .	   .	    0.0	...
9230221	   .	   .	    0.0	...
9230222	   .	   .	    0.0	...
9230223	   .	   .	    0.0	...
9230224	   .	   .	    0.0	...
9230225	   .	   .	    0.0	...
9230226	   .	   .	    0.0	...
9230227	   .	   .	    0.0	...
9230228	   .	   .	    0.0	...
9230229	   .	   .	    0.0	...
9230230	   .	   .	    0.0	...
9230231	   .	   .	    0.0	...
9230232	   .	   .	    0.0	...
9230233	   .	   .	    0.0	...
9230234	   .	   .	    0.0	...
9230235	   .	   .	    0.0	...
9230236	   .	   .	    0.0	...
9230237	   .	   .	    0.0	...
9230238	   .	   .	    0.0	...
9230239	   .	   .	    0.0	...
9230240	   .	   .	    0.0	...
9230241	   .	   .	    0.0	...
9230242	   .	   .	    0.0	...
9230243	   .	   .	    0.0	...
9230244	   .	   .	    0.0	...
9230245	   .	   .	    0.0	...
9230246	   .	   .	    0.0	...
9230247	   .	   .	    0.0	...
9230248	   .	   .	    0.0	...
9230249	   .	   .	    0.0	...
9230250	   .	   .	    0.0	...
9230251	   .	   .	    0.0	...
9230252	   .	   .	    0.0	...
9230253	   .	   .	    0.0	...
9230254	   .	   .	    0.0	...
9230255	   .	   .	    0.0	...
9230256	   .	   .	    0.0	...
9230257	   .	   .	    0.0	...
9230258	   .	   .	    0.0	...
9230259	   .	   .	    0.0	...
9230260	   .	   .	    0.0	...
9230261	   .	   .	    0.0	...
9230262	   .	   .	    0.0	...
9230263	   .	   .	    0.0	...
9230264	   .	   .	    0.0	...
9230265	   .	   .	    0.0	...
9230266	   .	   .	    0.0	...
9230267	   .	   .	    0.0	...
9230268	   .	   .	    0.0	...
9230269	   .	   .	    0.0	...
9230270	   .	   .	    0.0	...
9230271	   .	   .	    0.0	...
9230272	   .	   .	    0.0	...
9230273	   .	   .	    0.0	...
9230274	   .	   .	    0.0	...
9230275	   .	   .	    0.0	...
9230276	   .	   .	    0.0	...
9230277	   .	   .	    0.0	...
9230278	   .	   .	    0.0	...
9230279	   .	   .	    0.0	...
9230280	   .	   .	    0.0	...
9230281	   .	   .	    0.0	...
9230282	   .	   .	    0.0	...
9230283	   .	   .	    0.0	...
9230284	   .	   .	    0.0	...
9230285	   .	   .	    0.0	...
9230286	   .	   .	    0.0	...
9230287	   .	   .	    0.0	...
9230288	   .	   .	    0.0	...
9230289	   .	   .	    0.0	...
9230290	   .	   .	    0.0	...
9230291	   .	   .	    0.0	...
9230292	   .	   .	    0.0	...
9230293	   .	   .	    0.0	...
9230294	   .	   .	    0.0	...
9230295	   .	   .	    0.0	...
9230296	   .	   .	    0.0	...
9230297	   .	   .	    0.0	...
9230298	   .	   .	    0.0	...
9230299	   .	   .	    0.0	...
9230300	   .	   .	    0.0	...
9230301	   .	   .	    0.0	...
9230302	   .	   .	    0.0	...
9230303	   .	   .	    0.0	...
9230304	   .	   .	    0.0	...
9230305	   .	   .	    0.0	...
9230306	   .	   .	    0.0	...
9230307	   .	   .	    0.0	...
9230308	   .	   .	    0.0	...
9230309	   .	   .	    0.0	...
9230310	   .	   .	    0.0	...
9230311	   .	   .	    0.0	...
9230312	   .	   .	    0.0	...
9230313	   .	   .	    0.0	...
9230314	   .	   .	    0.0	...
9230315	   .	   .	    0.0	...
9230316	   .	   .	    0.0	...
9230317	   .	   .	    0.0	...
9230318	   .	   .	    0.0	...
9230319	   .	   .	    0.0	...
9230320	   .	   .	    0.0	...
9230321	   .	   .	    0.0	...
9230322	   .	   .	    0.0	...
9230323	   .	   .	    0.0	...
9230324	   .	   .	    0.0	...
9230325	   .	   .	    0.0	...
9230326	   .	   .	    0.0	...
9230327	   .	   .	    0.0	...
9230328	   .	   .	    0.0	...
9230329	   .	   .	    0.0	...
9230330	   .	   .	    0.0	...
9230331	   .	   .	    0.0	...
9230332	   .	   .	    0.0	...
9230333	   .	   .	    0.0	...
9230334	   .	   .	    0.0	...
9230335	   .	   .	    0.0	...
9230336	   .	   .	    0.0	...
9230337	   .	   .	    0.0	...
9230338	   .	   .	    0.0	...
9230339	   .	   .	    0.0	...
9230340	   .	   .	    0.0	...
9230341	   .	   .	    0.0	...
9230342	   .	   .	    0.0	...
9230343	   .	   .	    0.0	...
9230344	   .	   .	    0.0	...
9230345	   .	   .	    0.0	...
9230346	   .	   .	    0.0	...
9230347	   .	   .	    0.0	...
9230348	   .	   .	    0.0	...
9230349	   .	   .	    0.0	...
9230350	   .	   .	    0.0	...
9230351	   .	   .	    0.0	...
9230352	   .	   .	    0.0	...
9230353	   .	   .	    0.0	...
9230354	   .	   .	    0.0	...
9230355	   .	   .	    0.0	...
9230356	   .	   .	    0.0	...
9230357	   .	   .	    0.0	...
9230358	   .	   .	    0.0	...
9230359	   .	   .	    0.0	...
9230360	   .	   .	    0.0	...
9230361	   .	   .	    0.0	...
9230362	   .	   .	    0.0	...
9230363	   .	   .	    0.0	...
9230364	   .	   .	    0.0	...
9230365	   .	   .	    0.0	...
9230366	   .	   .	    0.0	...
9230367	   .	   .	    0.0	...
9230368	   .	   .	    0.0	...
9230369	   .	   .	    0.0	...
9230370	   .	   .	    0.0	...
9230371	   .	   .	    0.0	...
9230372	   .	   .	    0.0	...
9230373	   .	   .	    0.0	...
9230374	   .	   .	    0.0	...
9230375	   .	   .	    0.0	...
9230376	   .	   .	    0.0	...
9230377	   .	   .	    0.0	...
9230378	   .	   .	    0.0	...
9230379	   .	   .	    0.0	...
9230380	   .	   .	    0.0	...
9230381	   .	   .	    0.0	...
9230382	   .	   .	    0.0	...
9230383	   .	   .	    0.0	...
9230384	   .	   .	    0.0	...
9230385	   .	   .	    0.0	...
9230386	   .	   .	    0.0	...
9230387	   .	   .	    0.0	...
9230388	   .	   .	    0.0	...
9230389	   .	   .	    0.0	...
9230390	   .	   .	    0.0	...
9230391	   .	   .	    0.0	...
9230392	   .	   .	    0.0	...
9230393	   .	   .	    0.0	...
9230394	   .	   .	    0.0	...
9230395	   .	   .	    0.0	...
9230396	   .	   .	    0.0	...
9230397	   .	   .	    0.0	...
9230398	   .	   .	    0.0	...
9230399	   .	   .	    0.0	...
9230400	   .	   .	    0.0	...
9230401	   .	   .	    0.0	...
9230402	   .	   .	    0.0	...
9230403	   .	   .	    0.0	...
9230404	   .	   .	    0.0	...
9230405	   .	   .	    0.0	...
9230406	   .	   .	    0.0	...
9230407	   .	   .	    0.0	...
9230408	   .	   .	    0.0	...
9230409	   .	   .	    0.0	...
9230410	   .	   .	    0.0	...
9230411	   .	   .	    0.0	...
9230412	   .	   .	    0.0	...
9230413	   .	   .	    0.0	...
9230414	   .	   .	    0.0	...
9230415	   .	   .	    0.0	...
9230416	   .	   .	    0.0	...
9230417	   .	   .	    0.0	...
9230418	   .	   .	    0.0	...
9230419	   .	   .	    0.0	...
9230420	   .	   .	    0.0	...
9230421	   .	   .	    0.0	...
9230422	   .	   .	    0.0	...
9230423	   .	   .	    0.0	...
9230424	   .	   .	    0.0	...
9230425	   .	   .	    0.0	...
9230426	   .	   .	    0.0	...
9230427	   .	   .	    0.0	...
9230428	   .	   .	    0.0	...
9230429	   .	   .	    0.0	...
9230430	   .	   .	    0.0	...
9230431	   .	   .	    0.0	...
9230432	   .	   .	    0.0	...
9230433	   .	   .	    0.0	...
9230434	   .	   .	    0.0	...
9230435	   .	   .	    0.0	...
9230436	   .	   .	    0.0	...
9230437	   .	   .	    0.0	...
9230438	   .	   .	    0.0	...
9230439	   .	   .	    0.0	...
9230440	   .	   .	    0.0	...
9230441	   .	   .	    0.0	...
9230442	   .	   .	    0.0	...
9230443	   .	   .	    0.0	...
9230444	   .	   .	    0.0	...
9230445	   .	   .	    0.0	...
9230446	   .	   .	    0.0	...
9230447	   .	   .	    0.0	...
9230448	   .	   .	    0.0	...
9230449	   .	   .	    0.0	...
9230450	   .	   .	    0.0	...
9230451	   .	   .	    0.0	...
9230452	   .	   .	    0.0	...
9230453	   .	   .	    0.0	...
9230454	   .	   .	    0.0	...
9230455	   .	   .	    0.0	...
9230456	   .	   .	    0.0	...
9230457	   .	   .	    0.0	...
9230458	   .	   .	    0.0	...
9230459	   .	   .	    0.0	...
9230460	   .	   .	    0.0	...
9230461	   .	   .	    0.0	...
9230462	   .	   .	    0.0	...
9230463	   .	   .	    0.0	...
9230464	   .	   .	    0.0	...
9230465	   .	   .	    0.0	...
9230466	   .	   .	    0.0	...
9230467	   .	   .	    0.0	...
9230468	   .	   .	    0.0	...
9230469	   .	   .	    0.0	...
9230470	   .	   .	    0.0	...
9230471	   .	   .	    0.0	...
9230472	   .	   .	    0.0	...
9230473	   .	   .	    0.0	...
9230474	   .	   .	    0.0	...
9230475	   .	   .	    0.0	...
9230476	   .	   .	    0.0	...
9230477	   .	   .	    0.0	...
9230478	   .	   .	    0.0	...
9230479	   .	   .	    0.0	...
9230480	   .	   .	    0.0	...
9230481	   .	   .	    0.0	...
9230482	   .	   .	    0.0	...
9230483	   .	   .	    0.0	...
9230484	   .	   .	    0.0	...
9230485	   .	   .	    0.0	...
9230486	   .	   .	    0.0	...
9230487	   .	   .	    0.0	...
9230488	   .	   .	    0.0	...
9230489	   .	   .	    0.0	...
9230490	   .	   .	    0.0	...
9230491	   .	   .	    0.0	...
9230492	   .	   .	    0.0	...
9230493	   .	   .	    0.0	...
9230494	   .	   .	    0.0	...
9230495	   .	   .	    0.0	...
9230496	   .	   .	    0.0	...
9230497	   .	   .	    0.0	...
9230498	   .	   .	    0.0	...
9230499	   .	   .	    0.0	...
9230500	   .	   .	    0.0	...
9230501	   .	   .	    0.0	...
9230502	   .	   .	    0.0	...
9230503	   .	   .	    0.0	...
9230504	   .	   .	    0.0	...
9230505	   .	   .	    0.0	...
9230506	   .	   .	    0.0	...
9230507	   .	   .	    0.0	...
9230508	   .	   .	    0.0	...
9230509	   .	   .	    0.0	...
9230510	   .	   .	    0.0	...
9230511	   .	   .	    0.0	...
9230512	   .	   .	    0.0	...
9230513	   .	   .	    0.0	...
9230514	   .	   .	    0.0	...
9230515	   .	   .	    0.0	...
9230516	   .	   .	    0.0	...
9230517	   .	   .	    0.0	...
9230518	   .	   .	    0.0	...
9230519	   .	   .	    0.0	...
9230520	   .	   .	    0.0	...
9230521	   .	   .	    0.0	...
9230522	   .	   .	    0.0	...
9230523	   .	   .	    0.0	...
9230524	   .	   .	    0.0	...
9230525	   .	   .	    0.0	...
9230526	   .	   .	    0.0	...
9230527	   .	   .	    0.0	...
9230528	   .	   .	    0.0	...
9230529	   .	   .	    0.0	...
9230530	   .	   .	    0.0	...
9230531	   .	   .	    0.0	...
9230532	   .	   .	    0.0	...
9230533	   .	   .	    0.0	...
9230534	   .	   .	    0.0	...
9230535	   .	   .	    0.0	...
9230536	   .	   .	    0.0	...
9230537	   .	   .	    0.0	...
9230538	   .	   .	    0.0	...
9230539	   .	   .	    0.0	...
9230540	   .	   .	    0.0	...
9230541	   .	   .	    0.0	...
9230542	   .	   .	    0.0	...
9230543	   .	   .	    0.0	...
9230544	   .	   .	    0.0	...
9230545	   .	   .	    0.0	...
9230546	   .	   .	    0.0	...
9230547	   .	   .	    0.0	...
9230548	   .	   .	    0.0	...
9230549	   .	   .	    0.0	...
9230550	   .	   .	    0.0	...
9230551	   .	   .	    0.0	...
9230552	   .	   .	    0.0	...
9230553	   .	   .	    0.0	...
9230554	   .	   .	    0.0	...
9230555	   .	   .	    0.0	...
9230556	   .	   .	    0.0	...
9230557	   .	   .	    0.0	...
9230558	   .	   .	    0.0	...
9230559	   .	   .	    0.0	...
9230560	   .	   .	    0.0	...
9230561	   .	   .	    0.0	...
9230562	   .	   .	    0.0	...
9230563	   .	   .	    0.0	...
9230564	   .	   .	    0.0	...
9230565	   .	   .	    0.0	...
9230566	   .	   .	    0.0	...
9230567	   .	   .	    0.0	...
9230568	   .	   .	    0.0	...
9230569	   .	   .	    0.0	...
9230570	   .	   .	    0.0	...
9230571	   .	   .	    0.0	...
9230572	   .	   .	    0.0	...
9230573	   .	   .	    0.0	...
9230574	   .	   .	    0.0	...
9230575	   .	   .	    0.0	...
9230576	   .	   .	    0.0	...
9230577	   .	   .	    0.0	...
9230578	   .	   .	    0.0	...
9230579	   .	   .	    0.0	...
9230580	   .	   .	    0.0	...
9230581	   .	   .	    0.0	...
9230582	   .	   .	    0.0	...
9230583	   .	   .	    0.0	...
9230584	   .	   .	    0.0	...
9230585	   .	   .	    0.0	...
9230586	   .	   .	    0.0	...
9230587	   .	   .	    0.0	...
9230588	   .	   .	    0.0	...
9230589	   .	   .	    0.0	...
9230590	   .	   .	    0.0	...
9230591	   .	   .	    0.0	...
9230592	   .	   .	    0.0	...
9230593	   .	   .	    0.0	...
9230594	   .	   .	    0.0	...
9230595	   .	   .	    0.0	...
9230596	   .	   .	    0.0	...
9230597	   .	   .	    0.0	...
9230598	   .	   .	    0.0	...
9230599	   .	   .	    0.0	...
9230600	   .	   .	    0.0	...
9230601	   .	   .	    0.0	...
9230602	   .	   .	    0.0	...
9230603	   .	   .	    0.0	...
9230604	   .	   .	    0.0	...
9230605	   .	   .	    0.0	...
9230606	   .	   .	    0.0	...
9230607	   .	   .	    0.0	...
9230608	   .	   .	    0.0	...
9230609	   .	   .	    0.0	...
9230610	   .	   .	    0.0	...
9230611	   .	   .	    0.0	...
9230612	   .	   .	    0.0	...
9230613	   .	   .	    0.0	...
9230614	   .	   .	    0.0	...
EBLINK R 9230044	9230614	571
9230615	  834.2	  351.6	 9073.0	...
9230616	  834.2	  351.6	 9073.0	...
9230617	  833.2	  351.9	 9073.0	...
9230618	  832.2	  352.1	 9070.0	...
9230619	  831.2	  352.4	 9067.0	...
9230620	  832.2	  361.7	 9087.0	...
9230621	  833.3	  371.5	 9110.0	...
9230622	  833.1	  381.8	 9134.0	...
9230623	  832.0	  385.2	 9137.0	...
9230624	  831.0	  388.3	 9133.0	...
9230625	  830.8	  391.6	 9131.0	...
9230626	  830.1	  393.0	 9129.0	...
9230627	  829.1	  394.5	 9122.0	...
9230628	  828.5	  394.6	 9113.0	...
9230629	  828.2	  394.1	 9105.0	...
9230630	  828.5	  395.4	 9098.0	...
9230631	  829.0	  397.4	 9086.0	...
9230632	  804.8	  442.3	 8930.0	...
9230633	  780.3	  485.4	 8783.0	...
9230634	  755.5	  529.9	 8638.0	...
9230635	  754.7	  530.9	 8637.0	...
9230636	  753.7	  532.0	 8641.0	...
9230637	  752.6	  532.0	 8654.0	...
9230638	  751.9	  531.6	 8666.0	...
9230639	  751.2	  531.3	 8663.0	...
9230640	  751.2	  534.5	 8650.0	...
9230641	  751.2	  538.3	 8638.0	...
ESACC R  9230012	9230641	630	  745.2	  534.6	  751.2	  538.3	   0.15	    554
SFIX R   9230642
9230642	  751.7	  541.4	 8636.0	...
9230643	  751.9	  540.8	 8635.0	...
9230644	  751.8	  540.2	 8640.0	...
9230645	  751.4	  540.2	 8646.0	...
9230646	  751.1	  540.6	 8654.0	...
9230647	  750.9	  541.1	 8657.0	...
9230648	  750.6	  541.6	 8658.0	...
9230649	  750.2	  542.6	 8657.0	...
9230650	  749.9	  543.6	 8660.0	...
9230651	  749.6	  544.3	 8667.0	...
9230652	  749.3	  544.1	 8674.0	...
9230653	  748.9	  543.8	 8676.0	...
9230654	  748.3	  543.7	 8677.0	...
9230655	  747.8	  543.7	 8677.0	...
9230656	  747.0	  544.0	 8677.0	...
9230657	  746.5	  544.8	 8677.0	...
9230658	  745.2	  545.4	 8686.0	...
9230659	  744.4	  545.6	 8696.0	...
9230660	  744.0	  545.3	 8706.0	...
9230661	  744.4	  545.1	 8707.0	...
9230662	  744.7	  545.3	 8701.0	...
9230663	  745.0	  545.9	 8694.0	...
9230664	  745.2	  546.5	 8687.0	...
9230665	  745.6	  547.2	 8687.0	...
9230666	  745.9	  548.2	 8687.0	...
9230667	  746.0	  549.3	 8687.0	...
9230668	  745.9	  549.9	 8686.0	...
9230669	  746.2	  549.9	 8686.0	...
9230670	  746.8	  549.8	 8686.0	...
9230671	  746.4	  550.1	 8691.0	...
9230672	  745.5	  550.6	 8693.0	...
9230673	  744.6	  551.1	 8695.0	...
9230674	  744.7	  551.3	 8695.0	...
9230675	  745.2	  551.1	 8698.0	...
9230676	  745.7	  551.0	 8701.0	...
9230677	  746.4	  550.8	 8701.0	...
9230678	  746.6	  550.5	 8702.0	...
9230679	  746.5	  550.3	 8703.0	...
9230680	  746.2	  550.1	 8703.0	...
9230681	  745.9	  550.3	 8701.0	...
9230682	  745.9	  550.5	 8699.0	...
9230683	  746.3	  550.8	 8695.0	...
9230684	  746.6	  550.9	 8694.0	...
9230685	  746.9	  550.9	 8695.0	...
9230686	  746.8	  551.4	 8701.0	...
9230687	  746.8	  552.1	 8706.0	...
9230688	  746.9	  552.8	 8708.0	...
9230689	  746.9	  552.6	 8707.0	...
9230690	  746.7	  552.4	 8710.0	...
9230691	  745.1	  552.4	 8713.0	...
9230692	  743.6	  552.3	 8716.0	...
9230693	  742.2	  552.1	 8716.0	...
9230694	  742.1	  551.8	 8720.0	...
9230695	  742.6	  551.9	 8726.0	...
9230696	  743.2	  552.2	 8731.0	...
9230697	  743.3	  552.8	 8733.0	...
9230698	  742.8	  553.3	 8735.0	...
9230699	  742.9	  553.0	 8739.0	...
9230700	  743.6	  552.4	 8741.0	...
9230701	  744.4	  551.9	 8740.0	...
9230702	  743.7	  552.5	 8736.0	...
9230703	  742.8	  553.1	 8732.0	...
9230704	  742.6	  553.4	 8731.0	...
9230705	  743.3	  553.1	 8732.0	...
9230706	  744.3	  552.8	 8734.0	...
9230707	  744.4	  552.6	 8736.0	...
9230708	  744.6	  552.6	 8743.0	...
9230709	  744.5	  552.6	 8751.0	...
9230710	  744.2	  552.8	 8757.0	...
9230711	  743.7	  553.0	 8755.0	...
9230712	  743.4	  553.9	 8752.0	...
9230713	  743.4	  554.6	 8750.0	...
9230714	  744.0	  555.1	 8749.0	...
9230715	  744.5	  554.6	 8756.0	...
9230716	  745.0	  554.5	 8764.0	...
9230717	  744.6	  554.9	 8765.0	...
9230718	  743.9	  555.7	 8757.0	...
9230719	  743.5	  556.0	 8750.0	...
9230720	  743.8	  555.9	 8752.0	...
9230721	  744.1	  556.4	 8753.0	...
9230722	  744.1	  557.2	 8749.0	...
9230723	  743.9	  558.0	 8744.0	...
9230724	  743.7	  558.3	 8740.0	...
9230725	  743.7	  558.5	 8745.0	...
9230726	  744.0	  558.6	 8752.0	...
9230727	  743.9	  558.6	 8756.0	...
9230728	  743.5	  558.3	 8764.0	...
9230729	  742.7	  557.4	 8774.0	...
9230730	  742.3	  556.4	 8783.0	...
9230731	  742.0	  556.0	 8784.0	...
9230732	  741.4	  556.3	 8781.0	...
9230733	  740.8	  556.7	 8778.0	...
9230734	  741.4	  557.4	 8769.0	...
9230735	  742.7	  558.1	 8761.0	...
9230736	  743.9	  558.6	 8759.0	...
9230737	  743.2	  558.6	 8764.0	...
9230738	  742.5	  559.1	 8768.0	...
9230739	  742.9	  559.6	 8765.0	...
9230740	  743.9	  559.9	 8762.0	...
9230741	  744.9	  559.8	 8766.0	...
9230742	  745.4	  559.6	 8768.0	...
9230743	  745.9	  559.4	 8769.0	...
9230744	  746.5	  559.0	 8766.0	...
9230745	  746.7	  558.6	 8763.0	...
9230746	  746.2	  558.3	 8767.0	...
9230747	  745.5	  558.0	 8772.0	...
9230748	  744.6	  557.9	 8779.0	...
9230749	  744.5	  557.8	 8787.0	...
9230750	  744.3	  557.9	 8795.0	...
9230751	  744.1	  557.9	 8801.0	...
9230752	  744.0	  557.7	 8802.0	...
9230753	  743.9	  557.4	 8803.0	...
9230754	  744.1	  557.0	 8804.0	...
9230755	  744.5	  557.5	 8796.0	...
9230756	  744.9	  558.2	 8787.0	...
9230757	  744.9	  558.9	 8779.0	...
9230758	  744.7	  558.7	 8790.0	...
9230759	  743.7	  558.7	 8802.0	...
9230760	  742.9	  558.6	 8812.0	...
9230761	  742.2	  558.3	 8809.0	...
9230762	  742.3	  558.3	 8805.0	...
9230763	  742.4	  558.7	 8803.0	...
9230764	  742.9	  559.4	 8800.0	...
9230765	  743.4	  559.7	 8797.0	...
9230766	  743.8	  559.6	 8803.0	...
9230767	  743.8	  559.7	 8809.0	...
9230768	  744.4	  559.7	 8810.0	...
9230769	  745.1	  559.8	 8805.0	...
9230770	  746.0	  559.6	 8797.0	...
9230771	  746.2	  559.3	 8792.0	...
9230772	  746.1	  558.9	 8786.0	...
9230773	  746.0	  560.2	 8785.0	...
9230774	  745.8	  561.8	 8789.0	...
9230775	  745.7	  562.9	 8800.0	...
9230776	  745.5	  562.0	 8809.0	...
9230777	  744.4	  561.2	 8817.0	...
9230778	  743.6	  560.4	 8823.0	...
9230779	  742.9	  559.7	 8829.0	...
9230780	  743.2	  558.8	 8836.0	...
9230781	  742.9	  558.4	 8836.0	...
9230782	  742.5	  558.1	 8837.0	...
9230783	  742.1	  558.0	 8837.0	...
9230784	  741.6	  558.0	 8836.0	...
9230785	  741.5	  558.2	 8834.0	...
9230786	  741.5	  558.3	 8833.0	...
9230787	  742.0	  558.1	 8835.0	...
9230788	  742.5	  558.4	 8836.0	...
9230789	  743.0	  558.7	 8830.0	...
9230790	  743.1	  559.2	 8823.0	...
9230791	  743.2	  559.5	 8816.0	...
9230792	  743.3	  559.8	 8818.0	...
9230793	  742.9	  560.1	 8825.0	...
9230794	  742.2	  559.7	 8829.0	...
9230795	  741.7	  559.4	 8833.0	...
9230796	  741.9	  559.1	 8832.0	...
9230797	  742.1	  559.4	 8835.0	...
9230798	  742.2	  559.5	 8837.0	...
9230799	  742.3	  560.7	 8840.0	...
9230800	  742.1	  562.0	 8841.0	...
9230801	  741.9	  563.0	 8843.0	...
9230802	  742.0	  563.0	 8846.0	...
9230803	  742.9	  562.9	 8836.0	...
9230804	  743.8	  563.1	 8825.0	...
9230805	  744.2	  562.8	 8817.0	...
9230806	  743.9	  561.9	 8824.0	...
9230807	  743.0	  561.2	 8830.0	...
9230808	  742.1	  560.7	 8832.0	...
9230809	  741.8	  560.4	 8828.0	...
9230810	  742.3	  559.9	 8824.0	...
9230811	  742.7	  559.5	 8821.0	...
9230812	  743.0	  559.4	 8827.0	...
9230813	  743.1	  559.4	 8832.0	...
9230814	  743.4	  560.1	 8837.0	...
9230815	  743.5	  560.9	 8832.0	...
9230816	  743.6	  561.8	 8827.0	...
9230817	  743.4	  561.8	 8828.0	...
9230818	  743.1	  561.7	 8835.0	...
9230819	  742.1	  561.6	 8841.0	...
9230820	  741.3	  561.4	 8841.0	...
9230821	  740.8	  561.2	 8842.0	...
9230822	  741.2	  561.2	 8843.0	...
9230823	  741.3	  561.4	 8848.0	...
9230824	  741.2	  561.9	 8851.0	...
9230825	  740.5	  562.3	 8858.0	...
9230826	  740.1	  562.1	 8861.0	...
9230827	  739.9	  561.5	 8856.0	...
9230828	  740.1	  560.9	 8848.0	...
9230829	  740.6	  561.2	 8844.0	...
9230830	  741.4	  561.4	 8848.0	...
9230831	  742.8	  561.7	 8853.0	...
9230832	  744.1	  561.8	 8851.0	...
9230833	  744.9	  562.0	 8849.0	...
9230834	  744.1	  562.2	 8846.0	...
9230835	  743.0	  562.2	 8859.0	...
9230836	  741.9	  561.4	 8872.0	...
9230837	  741.9	  560.4	 8880.0	...
9230838	  741.9	  559.6	 8873.0	...
9230839	  742.0	  559.7	 8865.0	...
9230840	  741.9	  559.9	 8863.0	...
9230841	  741.9	  560.1	 8865.0	...
9230842	  741.9	  560.7	 8868.0	...
9230843	  742.0	  561.1	 8872.0	...
9230844	  742.0	  561.3	 8868.0	...
9230845	  741.1	  561.5	 8865.0	...
9230846	  740.1	  561.8	 8869.0	...
9230847	  738.9	  562.0	 8877.0	...
9230848	  738.8	  561.8	 8883.0	...
9230849	  740.1	  561.6	 8881.0	...
9230850	  741.6	  561.8	 8880.0	...
9230851	  743.2	  562.1	 8880.0	...
9230852	  743.2	  562.2	 8886.0	...
9230853	  743.1	  562.6	 8890.0	...
9230854	  742.9	  562.9	 8893.0	...
9230855	  742.6	  562.3	 8892.0	...
9230856	  742.2	  561.4	 8884.0	...
9230857	  741.7	  560.4	 8872.0	...
9230858	  741.5	  560.3	 8860.0	...
9230859	  741.5	  560.8	 8855.0	...
9230860	  741.2	  561.3	 8855.0	...
9230861	  740.8	  561.7	 8856.0	...
9230862	  741.4	  561.5	 8857.0	...
9230863	  742.3	  561.4	 8860.0	...
9230864	  742.0	  561.5	 8863.0	...
9230865	  740.7	  561.6	 8868.0	...
9230866	  740.3	  561.5	 8871.0	...
9230867	  741.2	  562.1	 8867.0	...
9230868	  741.2	  562.9	 8860.0	...
9230869	  740.3	  563.8	 8857.0	...
9230870	  739.0	  563.0	 8860.0	...
9230871	  738.7	  562.0	 8863.0	...
9230872	  738.7	  561.5	 8860.0	...
9230873	  739.3	  562.1	 8858.0	...
9230874	  740.0	  562.7	 8858.0	...
9230875	  739.7	  563.1	 8868.0	...
9230876	  739.1	  563.4	 8877.0	...
9230877	  739.8	  563.7	 8865.0	...
9230878	  741.1	  563.9	 8847.0	...
9230879	  742.3	  564.1	 8827.0	...
9230880	  742.4	  564.1	 8826.0	...
9230881	  742.7	  564.1	 8824.0	...
9230882	  743.2	  564.0	 8822.0	...
9230883	  743.8	  563.8	 8820.0	...
9230884	  744.0	  564.3	 8821.0	...
9230885	  744.1	  564.8	 8824.0	...
9230886	  744.0	  565.3	 8825.0	...
9230887	  743.8	  565.3	 8825.0	...
9230888	  743.8	  565.3	 8814.0	...
9230889	  744.0	  565.5	 8808.0	...
9230890	  744.4	  566.0	 8805.0	...
9230891	  744.3	  566.6	 8810.0	...
9230892	  743.8	  566.0	 8812.0	...
9230893	  743.1	  565.1	 8812.0	...
9230894	  742.7	  564.2	 8818.0	...
9230895	  742.7	  564.8	 8824.0	...
9230896	  742.8	  565.8	 8829.0	...
9230897	  742.9	  566.7	 8827.0	...
9230898	  742.9	  567.1	 8822.0	...
9230899	  742.9	  567.2	 8812.0	...
9230900	  742.8	  567.4	 8802.0	...
9230901	  742.3	  566.0	 8793.0	...
9230902	  742.0	  564.3	 8792.0	...
9230903	  742.0	  563.4	 8792.0	...
9230904	  742.7	  564.6	 8781.0	...
9230905	  743.4	  565.8	 8769.0	...
9230906	  743.8	  566.4	 8761.0	...
9230907	  743.8	  566.5	 8766.0	...
9230908	  743.8	  566.8	 8764.0	...
9230909	  744.5	  566.8	 8756.0	...
9230910	  745.2	  566.9	 8746.0	...
9230911	  745.7	  566.9	 8737.0	...
9230912	  745.8	  567.2	 8729.0	...
9230913	  745.8	  567.5	 8722.0	...
9230914	  745.2	  567.9	 8725.0	...
9230915	  744.5	  567.8	 8730.0	...
9230916	  744.1	  567.5	 8731.0	...
9230917	  744.2	  567.1	 8729.0	...
9230918	  744.4	  567.3	 8727.0	...
9230919	  745.4	  567.4	 8721.0	...
9230920	  746.4	  567.6	 8713.0	...
9230921	  747.4	  566.9	 8699.0	...
9230922	  746.4	  566.5	 8693.0	...
9230923	  745.4	  567.4	 8684.0	...
9230924	  744.2	  568.6	 8682.0	...
9230925	  744.0	  569.8	 8681.0	...
9230926	  743.8	  569.8	 8685.0	...
9230927	  744.4	  569.6	 8689.0	...
9230928	  745.0	  569.5	 8688.0	...
9230929	  745.5	  569.5	 8685.0	...
9230930	  745.5	  569.8	 8682.0	...
9230931	  745.2	  570.4	 8682.0	...
9230932	  744.9	  571.6	 8682.0	...
9230933	  746.0	  572.6	 8669.0	...
9230934	  747.5	  573.3	 8655.0	...
9230935	  748.4	  573.3	 8642.0	...
EFIX R   9230642	9230935	294	  743.8	  558.7	   8780
SSACC R  9230936
9230936	  747.8	  573.3	 8642.0	...
9230937	  747.3	  573.2	 8643.0	...
9230938	  747.3	  573.3	 8643.0	...
9230939	  747.3	  573.3	 8633.0	...
9230940	  747.0	  573.1	 8623.0	...
9230941	  746.8	  572.5	 8614.0	...
9230942	  746.4	  569.6	 8611.0	...
9230943	  745.2	  565.9	 8607.0	...
9230944	  742.5	  558.6	 8614.0	...
9230945	  738.6	  553.0	 8625.0	...
9230946	  735.5	  546.7	 8632.0	...
9230947	  732.6	  543.0	 8627.0	...
9230948	  730.9	  539.6	 8618.0	...
9230949	  728.2	  536.7	 8613.0	...
9230950	  726.9	  534.6	 8606.0	...
9230951	  725.9	  532.7	 8601.0	...
9230952	  725.5	  531.7	 8594.0	...
9230953	  724.9	  531.0	 8588.0	...
ESACC R  9230936	9230953	18	  747.8	  573.3	  724.9	  531.0	   1.02	    103
SFIX R   9230954
9230954	  724.2	  529.6	 8587.0	...
9230955	  724.5	  527.3	 8588.0	...
9230956	  724.7	  525.0	 8586.0	...
9230957	  723.4	  523.5	 8579.0	...
9230958	  721.6	  523.1	 8565.0	...
9230959	  719.7	  522.5	 8554.0	...
9230960	  719.4	  521.5	 8541.0	...
9230961	  720.0	  520.2	 8523.0	...
9230962	  720.5	  517.7	 8505.0	...
9230963	  721.1	  515.8	 8492.0	...
9230964	  720.9	  514.2	 8491.0	...
9230965	  719.7	  513.8	 8491.0	...
9230966	  718.4	  513.1	 8490.0	...
9230967	  715.7	  512.4	 8491.0	...
9230968	  714.0	  510.8	 8488.0	...
9230969	  713.7	  509.2	 8481.0	...
9230970	  714.9	  508.2	 8471.0	...
9230971	  716.3	  508.6	 8464.0	...
9230972	  716.1	  508.9	 8459.0	...
9230973	  715.9	  508.9	 8459.0	...
9230974	  716.4	  508.3	 8460.0	...
9230975	  717.0	  508.0	 8460.0	...
9230976	  717.7	  508.5	 8461.0	...
9230977	  717.8	  509.3	 8462.0	...
9230978	  718.1	  510.1	 8448.0	...
9230979	  718.3	  509.9	 8432.0	...
9230980	  718.2	  509.4	 8423.0	...
9230981	  717.9	  508.7	 8428.0	...
9230982	  717.7	  508.2	 8424.0	...
9230983	  718.4	  508.7	 8414.0	...
9230984	  719.2	  509.5	 8406.0	...
9230985	  719.3	  510.5	 8416.0	...
9230986	  718.9	  510.7	 8426.0	...
9230987	  718.8	  510.6	 8427.0	...
9230988	  719.3	  510.3	 8420.0	...
9230989	  720.1	  510.0	 8407.0	...
9230990	  720.6	  510.0	 8393.0	...
9230991	  721.2	  510.7	 8379.0	...
9230992	  721.1	  511.4	 8371.0	...
9230993	  721.1	  512.3	 8368.0	...
9230994	  721.0	  512.6	 8365.0	...
9230995	  721.4	  513.9	 8361.0	...
9230996	  721.7	  515.0	 8356.0	...
9230997	  722.8	  515.7	 8353.0	...
9230998	  723.8	  515.2	 8352.0	...
9230999	  725.1	  515.5	 8352.0	...
9231000	  725.5	  516.1	 8340.0	...
9231001	  725.4	  516.8	 8327.0	...
9231002	  724.4	  516.9	 8317.0	...
9231003	  723.5	  517.0	 8320.0	...
9231004	  723.6	  516.6	 8322.0	...
9231005	  724.3	  516.2	 8321.0	...
9231006	  725.1	  516.1	 8320.0	...
9231007	  724.9	  516.4	 8322.0	...
9231008	  724.6	  516.3	 8323.0	...
9231009	  723.3	  515.8	 8324.0	...
9231010	  722.1	  515.3	 8324.0	...
9231011	  721.0	  515.0	 8323.0	...
9231012	  720.8	  514.8	 8321.0	...
9231013	  722.8	  514.6	 8315.0	...
9231014	  725.1	  514.7	 8306.0	...
9231015	  727.7	  515.8	 8298.0	...
9231016	  728.2	  516.9	 8295.0	...
9231017	  728.5	  517.6	 8296.0	...
9231018	  728.5	  517.4	 8286.0	...
9231019	  728.5	  517.6	 8268.0	...
9231020	  728.4	  518.0	 8251.0	...
9231021	  728.3	  518.5	 8247.0	...
9231022	  728.1	  518.4	 8250.0	...
9231023	  728.3	  518.7	 8250.0	...
9231024	  728.7	  518.8	 8246.0	...
9231025	  729.2	  518.9	 8239.0	...
9231026	  729.4	  518.6	 8234.0	...
9231027	  729.5	  518.5	 8232.0	...
9231028	  729.5	  518.4	 8234.0	...
9231029	  729.5	  518.6	 8234.0	...
9231030	  729.7	  520.4	 8229.0	...
9231031	  729.9	  522.1	 8219.0	...
9231032	  729.7	  523.2	 8213.0	...
9231033	  729.8	  522.9	 8211.0	...
9231034	  729.9	  522.7	 8212.0	...
9231035	  730.0	  521.8	 8207.0	...
9231036	  729.5	  520.8	 8202.0	...
9231037	  728.8	  519.8	 8199.0	...
9231038	  728.2	  520.2	 8198.0	...
9231039	  728.3	  520.5	 8195.0	...
9231040	  728.6	  521.2	 8194.0	...
9231041	  728.7	  521.6	 8192.0	...
9231042	  728.4	  521.5	 8195.0	...
9231043	  728.3	  520.9	 8196.0	...
9231044	  729.2	  520.5	 8191.0	...
9231045	  730.1	  521.0	 8185.0	...
9231046	  730.4	  521.7	 8179.0	...
9231047	  729.7	  521.9	 8170.0	...
9231048	  729.7	  521.4	 8160.0	...
9231049	  730.2	  520.8	 8150.0	...
9231050	  730.6	  520.2	 8150.0	...
9231051	  730.3	  519.9	 8152.0	...
9231052	  730.2	  520.3	 8154.0	...
9231053	  730.2	  521.1	 8157.0	...
9231054	  729.8	  522.0	 8158.0	...
9231055	  729.3	  522.2	 8158.0	...
9231056	  730.0	  522.1	 8158.0	...
9231057	  731.0	  522.0	 8156.0	...
9231058	  731.8	  521.4	 8151.0	...
9231059	  730.6	  521.0	 8146.0	...
9231060	  729.4	  520.5	 8142.0	...
9231061	  728.9	  520.4	 8136.0	...
9231062	  729.9	  520.2	 8130.0	...
9231063	  731.2	  520.3	 8125.0	...
9231064	  732.0	  521.3	 8126.0	...
9231065	  732.1	  522.4	 8127.0	...
9231066	  731.9	  522.8	 8128.0	...
9231067	  731.5	  522.3	 8128.0	...
9231068	  731.4	  522.8	 8120.0	...
9231069	  731.6	  523.8	 8114.0	...
9231070	  732.1	  524.8	 8108.0	...
9231071	  732.7	  525.1	 8109.0	...
9231072	  733.9	  525.3	 8107.0	...
9231073	  734.7	  524.3	 8107.0	...
9231074	  735.4	  523.1	 8106.0	...
9231075	  735.4	  522.3	 8097.0	...
9231076	  735.5	  522.7	 8088.0	...
9231077	  735.5	  523.0	 8083.0	...
9231078	  735.7	  522.7	 8087.0	...
9231079	  735.9	  522.4	 8085.0	...
9231080	  735.8	  521.9	 8081.0	...
9231081	  734.9	  521.7	 8075.0	...
9231082	  733.7	  523.0	 8074.0	...
9231083	  733.0	  524.5	 8077.0	...
9231084	  732.6	  525.2	 8082.0	...
9231085	  732.6	  524.7	 8088.0	...
9231086	  732.5	  524.2	 8090.0	...
9231087	  733.2	  524.2	 8092.0	...
9231088	  733.7	  524.2	 8090.0	...
9231089	  733.9	  524.4	 8086.0	...
9231090	  733.9	  524.7	 8083.0	...
9231091	  734.0	  524.9	 8084.0	...
9231092	  734.2	  524.9	 8087.0	...
9231093	  732.8	  523.9	 8089.0	...
9231094	  731.6	  522.7	 8092.0	...
9231095	  730.7	  521.4	 8093.0	...
9231096	  731.1	  521.3	 8089.0	...
9231097	  732.3	  522.6	 8085.0	...
9231098	  733.2	  524.0	 8081.0	...
9231099	  733.7	  524.2	 8080.0	...
9231100	  733.3	  522.8	 8077.0	...
9231101	  733.0	  521.6	 8075.0	...
9231102	  732.9	  521.9	 8076.0	...
9231103	  732.8	  523.4	 8072.0	...
9231104	  733.0	  524.7	 8067.0	...
9231105	  733.1	  525.7	 8064.0	...
9231106	  733.2	  525.6	 8068.0	...
9231107	  733.1	  525.5	 8072.0	...
9231108	  733.1	  525.6	 8075.0	...
9231109	  733.0	  524.8	 8076.0	...
9231110	  732.9	  524.0	 8071.0	...
9231111	  733.0	  523.2	 8064.0	...
9231112	  733.1	  523.1	 8060.0	...
9231113	  733.4	  523.1	 8062.0	...
9231114	  733.6	  523.0	 8066.0	...
9231115	  733.8	  523.0	 8067.0	...
9231116	  734.2	  522.9	 8070.0	...
9231117	  734.9	  522.7	 8071.0	...
9231118	  735.6	  522.6	 8072.0	...
9231119	  735.9	  522.6	 8073.0	...
9231120	  736.0	  522.4	 8075.0	...
9231121	  735.2	  522.4	 8079.0	...
9231122	  734.3	  522.4	 8080.0	...
9231123	  733.4	  522.6	 8079.0	...
9231124	  733.4	  522.6	 8076.0	...
9231125	  732.1	  522.8	 8074.0	...
9231126	  730.8	  523.0	 8072.0	...
9231127	  729.9	  523.9	 8070.0	...
9231128	  730.8	  524.7	 8070.0	...
9231129	  732.1	  525.5	 8069.0	...
9231130	  733.0	  525.2	 8068.0	...
9231131	  733.7	  524.8	 8068.0	...
9231132	  733.8	  524.5	 8069.0	...
9231133	  733.1	  524.7	 8070.0	...
9231134	  732.1	  524.9	 8072.0	...
9231135	  731.5	  524.9	 8070.0	...
9231136	  732.1	  524.5	 8067.0	...
9231137	  732.7	  524.1	 8066.0	...
9231138	  733.0	  524.3	 8066.0	...
9231139	  732.5	  524.9	 8066.0	...
9231140	  732.0	  525.5	 8061.0	...
9231141	  731.7	  525.5	 8053.0	...
9231142	  732.2	  525.7	 8043.0	...
9231143	  732.9	  526.0	 8037.0	...
9231144	  733.4	  525.2	 8045.0	...
9231145	  733.8	  524.1	 8056.0	...
9231146	  734.0	  523.1	 8069.0	...
9231147	  734.0	  523.6	 8071.0	...
9231148	  733.8	  524.4	 8072.0	...
9231149	  733.9	  525.2	 8071.0	...
9231150	  734.0	  525.5	 8072.0	...
9231151	  734.1	  525.0	 8075.0	...
9231152	  733.8	  524.4	 8080.0	...
9231153	  733.5	  524.1	 8079.0	...
9231154	  734.1	  524.2	 8076.0	...
9231155	  734.9	  524.3	 8073.0	...
9231156	  735.8	  524.8	 8073.0	...
9231157	  735.4	  525.4	 8073.0	...
9231158	  735.0	  525.2	 8074.0	...
9231159	  734.3	  523.8	 8076.0	...
9231160	  733.8	  522.4	 8079.0	...
9231161	  733.5	  521.9	 8081.0	...
9231162	  733.4	  522.0	 8082.0	...
9231163	  733.5	  522.1	 8083.0	...
9231164	  733.5	  522.2	 8084.0	...
9231165	  733.3	  522.5	 8079.0	...
9231166	  733.2	  522.9	 8068.0	...
9231167	  733.6	  523.2	 8057.0	...
9231168	  734.4	  524.1	 8050.0	...
9231169	  735.2	  524.8	 8052.0	...
9231170	  735.0	  525.6	 8058.0	...
9231171	  734.6	  524.5	 8063.0	...
9231172	  734.2	  523.4	 8066.0	...
9231173	  734.2	  522.3	 8066.0	...
9231174	  734.3	  522.2	 8066.0	...
9231175	  734.3	  522.2	 8065.0	...
9231176	  734.7	  522.1	 8063.0	...
9231177	  735.1	  521.5	 8061.0	...
9231178	  735.6	  521.0	 8061.0	...
9231179	  735.8	  521.1	 8062.0	...
9231180	  736.3	  522.2	 8063.0	...
9231181	  736.7	  523.3	 8067.0	...
9231182	  737.0	  523.6	 8072.0	...
9231183	  737.0	  522.9	 8082.0	...
9231184	  736.6	  522.1	 8087.0	...
9231185	  736.3	  521.5	 8091.0	...
9231186	  736.0	  521.6	 8091.0	...
9231187	  734.8	  521.7	 8092.0	...
9231188	  733.6	  522.0	 8095.0	...
9231189	  732.4	  522.3	 8095.0	...
9231190	  731.8	  522.6	 8098.0	...
9231191	  731.3	  522.7	 8101.0	...
9231192	  731.2	  523.4	 8093.0	...
9231193	  731.7	  523.6	 8082.0	...
9231194	  732.1	  523.6	 8071.0	...
9231195	  731.8	  523.1	 8073.0	...
9231196	  731.6	  523.1	 8086.0	...
9231197	  732.2	  523.4	 8099.0	...
9231198	  733.0	  524.0	 8111.0	...
9231199	  734.1	  524.3	 8112.0	...
9231200	  734.3	  524.1	 8112.0	...
9231201	  734.3	  523.0	 8112.0	...
9231202	  734.5	  521.9	 8109.0	...
9231203	  734.8	  521.1	 8106.0	...
9231204	  734.3	  520.8	 8114.0	...
9231205	  733.4	  520.5	 8125.0	...
9231206	  732.5	  520.5	 8137.0	...
9231207	  732.6	  521.0	 8136.0	...
9231208	  732.7	  521.4	 8134.0	...
9231209	  732.6	  522.0	 8132.0	...
9231210	  732.4	  522.3	 8130.0	...
9231211	  732.1	  522.4	 8130.0	...
9231212	  731.9	  522.1	 8130.0	...
9231213	  733.4	  521.6	 8119.0	...
9231214	  735.0	  521.9	 8108.0	...
9231215	  736.1	  522.3	 8099.0	...
9231216	  735.8	  523.0	 8108.0	...
9231217	  735.3	  522.5	 8120.0	...
9231218	  735.3	  522.0	 8130.0	...
9231219	  735.1	  521.5	 8127.0	...
9231220	  735.0	  521.6	 8120.0	...
9231221	  734.5	  521.5	 8114.0	...
9231222	  734.1	  521.4	 8119.0	...
9231223	  733.7	  521.2	 8129.0	...
9231224	  733.8	  521.2	 8139.0	...
9231225	  734.0	  521.0	 8143.0	...
9231226	  734.3	  520.8	 8141.0	...
9231227	  734.5	  520.2	 8138.0	...
9231228	  734.2	  519.9	 8135.0	...
9231229	  733.8	  520.2	 8134.0	...
9231230	  733.7	  520.9	 8133.0	...
9231231	  733.7	  520.3	 8133.0	...
9231232	  733.8	  518.7	 8137.0	...
9231233	  733.6	  517.3	 8143.0	...
9231234	  733.7	  519.0	 8149.0	...
9231235	  733.8	  520.9	 8150.0	...
9231236	  734.0	  522.2	 8153.0	...
9231237	  734.0	  521.6	 8154.0	...
9231238	  733.9	  520.7	 8156.0	...
9231239	  734.9	  520.2	 8157.0	...
9231240	  735.9	  519.8	 8154.0	...
9231241	  736.1	  519.9	 8150.0	...
9231242	  735.3	  520.2	 8146.0	...
9231243	  735.5	  520.6	 8145.0	...
9231244	  736.5	  520.7	 8145.0	...
9231245	  737.2	  520.8	 8148.0	...
9231246	  736.7	  520.9	 8150.0	...
9231247	  736.3	  520.9	 8152.0	...
9231248	  735.8	  520.7	 8151.0	...
9231249	  735.4	  519.7	 8149.0	...
9231250	  734.9	  518.9	 8149.0	...
9231251	  734.5	  518.2	 8149.0	...
9231252	  734.2	  518.2	 8149.0	...
9231253	  733.9	  518.2	 8150.0	...
9231254	  733.9	  518.2	 8151.0	...
9231255	  734.2	  517.8	 8153.0	...
9231256	  734.9	  517.4	 8156.0	...
9231257	  735.4	  516.9	 8158.0	...
9231258	  736.2	  516.7	 8159.0	...
9231259	  736.5	  516.6	 8159.0	...
9231260	  736.4	  517.0	 8159.0	...
9231261	  736.1	  517.9	 8168.0	...
9231262	  735.8	  518.8	 8176.0	...
9231263	  735.6	  518.6	 8183.0	...
9231264	  735.4	  517.7	 8182.0	...
9231265	  735.7	  516.2	 8186.0	...
9231266	  736.3	  515.3	 8191.0	...
9231267	  737.0	  515.5	 8194.0	...
9231268	  737.0	  516.2	 8195.0	...
9231269	  735.1	  517.1	 8198.0	...
9231270	  733.1	  517.3	 8208.0	...
9231271	  731.0	  517.7	 8217.0	...
9231272	  730.8	  517.9	 8226.0	...
9231273	  730.4	  517.4	 8226.0	...
9231274	  730.7	  516.5	 8224.0	...
9231275	  731.3	  515.6	 8219.0	...
9231276	  731.5	  515.4	 8217.0	...
9231277	  730.6	  515.5	 8223.0	...
9231278	  729.8	  515.7	 8230.0	...
9231279	  729.3	  515.7	 8237.0	...
9231280	  729.2	  515.5	 8237.0	...
9231281	  729.9	  515.2	 8234.0	...
9231282	  731.1	  516.0	 8231.0	...
9231283	  732.5	  516.9	 8227.0	...
9231284	  733.3	  517.9	 8225.0	...
9231285	  733.7	  517.9	 8223.0	...
9231286	  733.5	  517.5	 8230.0	...
9231287	  732.8	  517.0	 8241.0	...
9231288	  731.9	  516.4	 8251.0	...
9231289	  731.6	  516.1	 8254.0	...
9231290	  731.5	  515.9	 8254.0	...
9231291	  731.1	  515.3	 8254.0	...
9231292	  730.7	  514.8	 8255.0	...
9231293	  731.2	  515.7	 8253.0	...
9231294	  732.1	  517.0	 8251.0	...
9231295	  733.0	  516.7	 8253.0	...
MSG	9231296 0000 _ Number On
9231296	  733.1	  515.0	 8257.0	...
9231297	  733.1	  513.1	 8261.0	...
9231298	  733.2	  512.9	 8261.0	...
9231299	  733.4	  512.8	 8262.0	...
9231300	  734.1	  513.0	 8262.0	...
9231301	  734.6	  513.2	 8263.0	...
9231302	  734.5	  513.3	 8264.0	...
9231303	  733.6	  513.3	 8266.0	...
9231304	  732.7	  513.3	 8272.0	...
9231305	  732.3	  513.3	 8279.0	...
9231306	  732.4	  513.3	 8281.0	...
9231307	  732.7	  513.4	 8277.0	...
9231308	  732.7	  513.7	 8274.0	...
9231309	  732.7	  514.1	 8272.0	...
9231310	  732.8	  514.4	 8270.0	...
9231311	  733.3	  514.2	 8267.0	...
9231312	  734.3	  513.8	 8267.0	...
9231313	  735.1	  513.4	 8267.0	...
9231314	  735.2	  513.3	 8268.0	...
9231315	  734.2	  513.1	 8278.0	...
9231316	  733.2	  512.8	 8289.0	...
9231317	  732.8	  513.6	 8298.0	...
9231318	  733.0	  514.7	 8298.0	...
9231319	  733.0	  514.4	 8299.0	...
9231320	  732.6	  513.0	 8302.0	...
9231321	  732.2	  511.2	 8305.0	...
9231322	  732.6	  510.8	 8307.0	...
9231323	  733.2	  510.3	 8308.0	...
9231324	  733.7	  510.2	 8308.0	...
9231325	  733.5	  509.6	 8308.0	...
9231326	  733.8	  509.1	 8306.0	...
9231327	  734.1	  509.0	 8303.0	...
9231328	  733.8	  510.2	 8301.0	...
9231329	  733.2	  511.5	 8300.0	...
9231330	  733.4	  512.1	 8300.0	...
9231331	  734.1	  511.6	 8299.0	...
9231332	  734.8	  510.7	 8297.0	...
9231333	  734.4	  510.0	 8302.0	...
9231334	  733.4	  509.4	 8309.0	...
9231335	  732.8	  508.9	 8315.0	...
9231336	  732.2	  508.3	 8314.0	...
9231337	  732.5	  508.8	 8314.0	...
9231338	  732.6	  510.1	 8318.0	...
9231339	  732.8	  511.4	 8323.0	...
9231340	  732.9	  511.8	 8328.0	...
9231341	  732.9	  511.7	 8326.0	...
9231342	  733.0	  511.4	 8325.0	...
9231343	  733.1	  511.1	 8324.0	...
9231344	  733.3	  510.8	 8323.0	...
9231345	  733.5	  510.4	 8322.0	...
9231346	  733.6	  509.9	 8320.0	...
9231347	  733.3	  509.8	 8321.0	...
9231348	  733.0	  510.1	 8328.0	...
9231349	  732.9	  510.0	 8336.0	...
9231350	  732.8	  508.5	 8344.0	...
9231351	  732.6	  506.9	 8343.0	...
9231352	  732.4	  507.5	 8342.0	...
9231353	  732.3	  509.1	 8339.0	...
9231354	  732.0	  510.8	 8337.0	...
9231355	  731.5	  511.0	 8338.0	...
9231356	  731.0	  511.0	 8339.0	...
9231357	  730.6	  510.9	 8341.0	...
9231358	  730.6	  510.5	 8342.0	...
9231359	  731.0	  510.2	 8341.0	...
9231360	  732.8	  509.6	 8340.0	...
9231361	  734.7	  509.2	 8337.0	...
9231362	  735.0	  509.1	 8343.0	...
9231363	  734.1	  509.8	 8349.0	...
9231364	  732.6	  510.5	 8353.0	...
9231365	  732.1	  511.1	 8349.0	...
9231366	  732.2	  511.5	 8344.0	...
9231367	  732.8	  511.8	 8347.0	...
9231368	  732.8	  511.7	 8352.0	...
9231369	  732.3	  511.2	 8364.0	...
9231370	  731.5	  510.4	 8371.0	...
9231371	  731.3	  509.8	 8378.0	...
9231372	  732.4	  509.2	 8378.0	...
9231373	  733.7	  509.3	 8376.0	...
9231374	  735.1	  509.7	 8377.0	...
9231375	  734.3	  509.3	 8377.0	...
9231376	  733.5	  508.7	 8379.0	...
9231377	  732.7	  508.1	 8378.0	...
9231378	  732.7	  508.2	 8376.0	...
9231379	  732.8	  508.4	 8375.0	...
9231380	  732.9	  508.7	 8373.0	...
9231381	  733.0	  509.2	 8372.0	...
9231382	  733.2	  509.7	 8375.0	...
9231383	  733.3	  509.9	 8386.0	...
9231384	  733.1	  509.6	 8398.0	...
9231385	  732.9	  509.4	 8408.0	...
9231386	  732.8	  509.4	 8410.0	...
9231387	  732.6	  509.5	 8411.0	...
9231388	  732.8	  509.6	 8409.0	...
9231389	  732.9	  509.5	 8408.0	...
9231390	  733.5	  508.9	 8404.0	...
9231391	  733.8	  508.3	 8402.0	...
9231392	  734.3	  508.8	 8402.0	...
9231393	  734.5	  509.9	 8406.0	...
9231394	  734.4	  510.8	 8409.0	...
9231395	  734.3	  510.5	 8410.0	...
9231396	  734.3	  509.7	 8410.0	...
9231397	  734.2	  508.9	 8414.0	...
9231398	  733.4	  508.3	 8417.0	...
9231399	  731.8	  508.3	 8420.0	...
9231400	  730.7	  508.3	 8431.0	...
9231401	  729.9	  507.7	 8442.0	...
9231402	  729.9	  507.1	 8450.0	...
9231403	  730.2	  506.4	 8441.0	...
9231404	  730.5	  506.7	 8432.0	...
9231405	  730.6	  507.2	 8435.0	...
9231406	  730.5	  507.6	 8443.0	...
9231407	  730.5	  507.8	 8452.0	...
9231408	  731.0	  508.6	 8452.0	...
9231409	  732.0	  509.4	 8447.0	...
9231410	  733.1	  510.1	 8442.0	...
9231411	  733.6	  510.1	 8437.0	...
9231412	  733.4	  510.2	 8438.0	...
9231413	  732.6	  509.8	 8442.0	...
9231414	  731.8	  509.2	 8445.0	...
9231415	  731.4	  508.9	 8444.0	...
9231416	  731.6	  509.2	 8442.0	...
9231417	  732.0	  509.5	 8440.0	...
9231418	  732.2	  508.5	 8442.0	...
9231419	  732.3	  507.4	 8443.0	...
9231420	  732.2	  506.1	 8444.0	...
9231421	  732.3	  505.9	 8447.0	...
9231422	  731.9	  505.9	 8451.0	...
9231423	  731.2	  506.6	 8455.0	...
9231424	  730.5	  507.3	 8456.0	...
9231425	  729.8	  508.0	 8463.0	...
9231426	  729.1	  508.3	 8470.0	...
9231427	  728.7	  508.4	 8477.0	...
9231428	  728.7	  508.3	 8477.0	...
9231429	  728.8	  508.2	 8476.0	...
9231430	  728.9	  508.1	 8475.0	...
9231431	  729.0	  508.1	 8472.0	...
9231432	  730.2	  508.2	 8470.0	...
9231433	  731.3	  508.4	 8467.0	...
9231434	  731.9	  508.7	 8466.0	...
9231435	  731.3	  509.1	 8469.0	...
9231436	  730.7	  509.0	 8471.0	...
9231437	  730.7	  508.4	 8471.0	...
9231438	  730.4	  508.0	 8467.0	...
9231439	  730.0	  508.6	 8462.0	...
9231440	  729.7	  508.8	 8460.0	...
9231441	  729.7	  508.9	 8464.0	...
9231442	  729.7	  509.2	 8470.0	...
9231443	  729.8	  509.9	 8477.0	...
9231444	  729.8	  510.5	 8476.0	...
9231445	  730.3	  510.4	 8478.0	...
9231446	  730.8	  510.3	 8480.0	...
9231447	  731.5	  509.6	 8482.0	...
9231448	  731.8	  509.1	 8482.0	...
9231449	  731.6	  508.7	 8482.0	...
9231450	  730.8	  509.1	 8470.0	...
9231451	  729.6	  509.6	 8458.0	...
9231452	  728.9	  510.0	 8453.0	...
9231453	  729.0	  510.0	 8459.0	...
9231454	  729.9	  509.9	 8465.0	...
9231455	  730.7	  509.9	 8466.0	...
9231456	  730.9	  509.9	 8461.0	...
9231457	  731.3	  509.9	 8456.0	...
9231458	  731.7	  509.3	 8450.0	...
9231459	  732.0	  508.3	 8449.0	...
9231460	  731.9	  507.4	 8456.0	...
9231461	  732.2	  508.4	 8463.0	...
9231462	  732.6	  509.9	 8461.0	...
9231463	  733.1	  511.5	 8451.0	...
9231464	  733.3	  511.4	 8444.0	...
9231465	  733.3	  512.0	 8448.0	...
9231466	  733.3	  512.5	 8452.0	...
9231467	  733.0	  512.9	 8454.0	...
9231468	  732.5	  512.4	 8455.0	...
9231469	  732.0	  512.1	 8455.0	...
9231470	  732.4	  512.0	 8455.0	...
9231471	  732.6	  512.2	 8455.0	...
9231472	  732.9	  512.2	 8456.0	...
9231473	  732.8	  512.3	 8452.0	...
9231474	  732.8	  512.3	 8446.0	...
9231475	  732.9	  512.4	 8440.0	...
9231476	  732.4	  512.3	 8446.0	...
9231477	  731.9	  511.9	 8452.0	...
9231478	  731.3	  511.5	 8459.0	...
9231479	  731.1	  511.3	 8457.0	...
9231480	  731.1	  511.3	 8456.0	...
9231481	  731.1	  511.3	 8454.0	...
9231482	  731.0	  511.4	 8454.0	...
9231483	  731.0	  511.4	 8451.0	...
9231484	  731.1	  511.5	 8448.0	...
9231485	  731.3	  511.5	 8446.0	...
EFIX R   9230954	9231485	532	  731.3	  516.6	   8256
SSACC R  9231486
9231486	  732.3	  511.1	 8448.0	...
9231487	  733.5	  510.5	 8449.0	...
9231488	  736.0	  509.6	 8442.0	...
9231489	  739.9	  509.1	 8428.0	...
9231490	  744.5	  509.0	 8414.0	...
9231491	  747.8	  510.4	 8409.0	...
9231492	  751.1	  512.5	 8407.0	...
9231493	  753.7	  514.4	 8407.0	...
9231494	  756.4	  515.0	 8406.0	...
9231495	  757.3	  515.1	 8403.0	...
9231496	  758.3	  515.1	 8399.0	...
ESACC R  9231486	9231496	11	  732.3	  511.1	  758.3	  515.1	   0.56	     63
SFIX R   9231497
9231497	  759.2	  515.1	 8395.0	...
9231498	  759.8	  515.9	 8402.0	...
9231499	  760.1	  516.9	 8409.0	...
9231500	  760.9	  518.0	 8409.0	...
9231501	  762.3	  518.4	 8401.0	...
9231502	  763.8	  519.4	 8396.0	...
9231503	  763.4	  520.3	 8400.0	...
9231504	  762.3	  521.4	 8407.0	...
9231505	  761.1	  521.7	 8412.0	...
9231506	  760.8	  521.8	 8411.0	...
9231507	  761.1	  521.6	 8398.0	...
9231508	  761.3	  521.2	 8386.0	...
9231509	  761.5	  521.0	 8378.0	...
9231510	  761.2	  521.1	 8378.0	...
9231511	  761.2	  521.6	 8384.0	...
9231512	  760.8	  522.3	 8392.0	...
9231513	  760.3	  523.3	 8401.0	...
9231514	  759.7	  523.8	 8404.0	...
9231515	  759.4	  524.2	 8400.0	...
9231516	  759.3	  524.3	 8394.0	...
9231517	  760.0	  524.4	 8386.0	...
9231518	  760.7	  524.5	 8381.0	...
9231519	  761.0	  524.4	 8376.0	...
9231520	  760.6	  524.6	 8380.0	...
9231521	  761.2	  524.7	 8387.0	...
9231522	  763.3	  524.6	 8388.0	...
9231523	  765.5	  524.4	 8385.0	...
9231524	  766.3	  523.9	 8381.0	...
9231525	  766.0	  523.4	 8382.0	...
9231526	  765.9	  524.2	 8371.0	...
9231527	  766.0	  525.5	 8363.0	...
9231528	  765.7	  526.7	 8357.0	...
9231529	  765.2	  526.6	 8362.0	...
9231530	  764.7	  526.1	 8364.0	...
9231531	  764.5	  525.7	 8365.0	...
9231532	  764.9	  525.4	 8363.0	...
9231533	  765.4	  525.5	 8360.0	...
9231534	  765.8	  525.8	 8358.0	...
9231535	  765.6	  526.0	 8357.0	...
9231536	  764.9	  526.2	 8358.0	...
9231537	  764.2	  526.4	 8359.0	...
9231538	  763.7	  526.7	 8358.0	...
9231539	  764.4	  527.0	 8357.0	...
9231540	  764.7	  527.1	 8358.0	...
9231541	  764.9	  526.6	 8359.0	...
9231542	  764.9	  525.9	 8360.0	...
9231543	  765.3	  525.5	 8362.0	...
9231544	  765.5	  525.5	 8364.0	...
9231545	  765.1	  526.8	 8364.0	...
9231546	  764.8	  528.1	 8350.0	...
9231547	  765.2	  528.5	 8338.0	...
9231548	  765.8	  527.8	 8328.0	...
9231549	  766.3	  527.0	 8328.0	...
9231550	  766.2	  527.1	 8328.0	...
9231551	  766.0	  527.2	 8328.0	...
9231552	  765.8	  527.1	 8327.0	...
9231553	  765.5	  527.1	 8325.0	...
9231554	  765.4	  528.3	 8321.0	...
9231555	  765.3	  529.6	 8317.0	...
9231556	  765.4	  530.8	 8320.0	...
9231557	  764.8	  530.7	 8326.0	...
9231558	  763.7	  530.7	 8330.0	...
9231559	  762.7	  530.9	 8326.0	...
9231560	  762.9	  530.2	 8323.0	...
9231561	  763.6	  529.4	 8321.0	...
9231562	  764.4	  528.5	 8320.0	...
9231563	  764.5	  528.5	 8319.0	...
9231564	  764.8	  528.5	 8318.0	...
9231565	  765.1	  528.7	 8319.0	...
9231566	  765.4	  529.4	 8320.0	...
9231567	  765.9	  530.0	 8321.0	...
9231568	  766.2	  529.6	 8321.0	...
9231569	  766.9	  528.6	 8321.0	...
9231570	  767.2	  528.0	 8319.0	...
9231571	  766.8	  528.2	 8316.0	...
9231572	  766.1	  528.5	 8313.0	...
9231573	  765.2	  528.8	 8311.0	...
9231574	  765.2	  529.2	 8310.0	...
9231575	  765.1	  528.3	 8310.0	...
9231576	  765.1	  527.4	 8309.0	...
9231577	  765.0	  526.7	 8309.0	...
9231578	  765.4	  527.5	 8309.0	...
9231579	  765.6	  528.2	 8310.0	...
9231580	  765.6	  528.7	 8311.0	...
9231581	  765.2	  528.7	 8310.0	...
9231582	  765.0	  529.2	 8308.0	...
9231583	  764.8	  529.6	 8308.0	...
9231584	  764.7	  530.0	 8309.0	...
9231585	  765.7	  530.0	 8304.0	...
9231586	  766.8	  530.1	 8298.0	...
9231587	  768.3	  529.9	 8291.0	...
9231588	  768.6	  529.4	 8290.0	...
9231589	  768.8	  528.8	 8289.0	...
9231590	  768.6	  528.6	 8289.0	...
9231591	  768.4	  528.5	 8288.0	...
9231592	  768.2	  528.5	 8287.0	...
9231593	  768.1	  528.0	 8282.0	...
9231594	  768.2	  527.6	 8278.0	...
9231595	  768.2	  527.5	 8274.0	...
9231596	  768.1	  527.9	 8273.0	...
9231597	  768.1	  528.0	 8272.0	...
9231598	  767.9	  527.7	 8273.0	...
MSG	9231599 0000 _ Number Off
9231599	  768.0	  527.8	 8275.0	...
9231600	  768.3	  528.2	 8281.0	...
9231601	  768.6	  528.6	 8289.0	...
9231602	  769.0	  528.9	 8297.0	...
9231603	  769.2	  529.2	 8293.0	...
9231604	  768.6	  529.4	 8285.0	...
9231605	  768.0	  529.3	 8278.0	...
9231606	  767.4	  529.2	 8280.0	...
9231607	  767.4	  529.0	 8281.0	...
9231608	  767.6	  529.0	 8281.0	...
9231609	  767.6	  529.1	 8280.0	...
9231610	  767.3	  529.5	 8281.0	...
9231611	  767.1	  529.9	 8280.0	...
9231612	  767.0	  530.0	 8279.0	...
9231613	  767.5	  529.7	 8283.0	...
9231614	  767.7	  528.7	 8287.0	...
9231615	  768.2	  527.9	 8291.0	...
9231616	  769.0	  528.0	 8285.0	...
9231617	  769.8	  528.7	 8279.0	...
9231618	  769.1	  529.7	 8277.0	...
9231619	  768.0	  530.0	 8282.0	...
9231620	  766.9	  530.1	 8284.0	...
9231621	  767.1	  530.0	 8281.0	...
9231622	  767.1	  529.9	 8277.0	...
9231623	  766.9	  529.9	 8274.0	...
9231624	  766.8	  529.9	 8271.0	...
9231625	  767.0	  530.7	 8269.0	...
9231626	  767.2	  530.9	 8268.0	...
9231627	  768.0	  531.3	 8266.0	...
9231628	  768.7	  530.8	 8264.0	...
9231629	  769.9	  530.9	 8259.0	...
9231630	  770.2	  530.9	 8256.0	...
9231631	  770.3	  530.9	 8254.0	...
9231632	  770.2	  531.3	 8258.0	...
9231633	  770.3	  531.5	 8262.0	...
9231634	  769.4	  530.6	 8267.0	...
9231635	  768.0	  529.7	 8267.0	...
9231636	  766.7	  529.0	 8270.0	...
9231637	  767.4	  529.3	 8272.0	...
9231638	  768.3	  529.8	 8272.0	...
9231639	  769.1	  530.1	 8269.0	...
9231640	  769.5	  529.7	 8266.0	...
9231641	  769.6	  529.0	 8265.0	...
9231642	  769.7	  528.5	 8265.0	...
9231643	  769.4	  528.7	 8268.0	...
9231644	  769.3	  528.9	 8273.0	...
9231645	  769.3	  528.8	 8278.0	...
9231646	  769.2	  528.8	 8280.0	...
9231647	  768.7	  528.9	 8280.0	...
9231648	  768.1	  529.0	 8280.0	...
9231649	  767.7	  528.9	 8280.0	...
9231650	  767.6	  528.6	 8276.0	...
9231651	  767.2	  528.4	 8272.0	...
9231652	  766.8	  528.7	 8268.0	...
9231653	  767.3	  529.8	 8268.0	...
9231654	  768.1	  530.6	 8264.0	...
9231655	  769.0	  531.6	 8260.0	...
9231656	  769.2	  532.0	 8255.0	...
9231657	  768.4	  532.0	 8262.0	...
9231658	  767.3	  530.4	 8269.0	...
9231659	  766.2	  528.8	 8276.0	...
9231660	  766.0	  529.0	 8276.0	...
9231661	  765.4	  530.6	 8276.0	...
EFIX R   9231497	9231661	165	  765.9	  527.5	   8317
SSACC R  9231662
9231662	  763.3	  532.3	 8276.0	...
9231663	  760.6	  531.6	 8278.0	...
9231664	  757.5	  531.0	 8280.0	...
9231665	  755.9	  530.4	 8281.0	...
9231666	  754.1	  529.7	 8282.0	...
9231667	  753.0	  528.7	 8282.0	...
ESACC R  9231662	9231667	6	  763.3	  532.3	  753.0	  528.7	   0.23	     43
SFIX R   9231668
9231668	  750.8	  527.7	 8288.0	...
9231669	  748.6	  527.3	 8295.0	...
9231670	  747.0	  526.9	 8301.0	...
9231671	  746.4	  526.6	 8303.0	...
9231672	  746.4	  526.9	 8303.0	...
9231673	  746.5	  527.3	 8301.0	...
9231674	  746.9	  527.7	 8300.0	...
9231675	  747.4	  527.8	 8299.0	...
9231676	  748.0	  527.6	 8299.0	...
9231677	  748.8	  527.4	 8297.0	...
9231678	  749.3	  527.8	 8294.0	...
9231679	  749.7	  528.7	 8291.0	...
9231680	  750.4	  529.5	 8288.0	...
9231681	  750.9	  528.9	 8289.0	...
9231682	  750.6	  528.0	 8291.0	...
9231683	  749.7	  527.2	 8295.0	...
9231684	  749.0	  526.8	 8296.0	...
9231685	  749.2	  526.3	 8296.0	...
9231686	  749.5	  525.7	 8288.0	...
9231687	  749.8	  525.7	 8280.0	...
9231688	  749.9	  525.9	 8273.0	...
9231689	  750.0	  526.7	 8274.0	...
9231690	  749.5	  527.1	 8274.0	...
9231691	  749.1	  527.3	 8269.0	...
9231692	  748.8	  527.3	 8264.0	...
9231693	  749.0	  527.7	 8267.0	...
9231694	  749.0	  527.9	 8275.0	...
9231695	  749.4	  527.9	 8281.0	...
9231696	  749.8	  527.8	 8280.0	...
9231697	  749.8	  527.3	 8285.0	...
9231698	  749.4	  526.8	 8294.0	...
9231699	  749.0	  526.4	 8302.0	...
9231700	  748.9	  526.6	 8303.0	...
9231701	  749.3	  527.1	 8296.0	...
9231702	  749.7	  527.4	 8290.0	...
9231703	  749.9	  528.0	 8293.0	...
9231704	  749.4	  528.5	 8300.0	...
9231705	  749.2	  529.1	 8308.0	...
9231706	  749.3	  529.4	 8309.0	...
9231707	  749.3	  529.6	 8309.0	...
9231708	  748.5	  528.8	 8310.0	...
9231709	  747.7	  527.8	 8311.0	...
9231710	  747.4	  526.5	 8312.0	...
9231711	  748.2	  526.2	 8312.0	...
9231712	  749.0	  525.9	 8308.0	...
9231713	  749.6	  526.3	 8304.0	...
9231714	  749.9	  526.2	 8298.0	...
9231715	  750.1	  526.2	 8298.0	...
9231716	  750.3	  525.9	 8299.0	...
9231717	  750.2	  526.3	 8301.0	...
9231718	  750.2	  526.7	 8303.0	...
9231719	  750.6	  527.4	 8303.0	...
9231720	  751.0	  528.1	 8303.0	...
9231721	  750.7	  528.8	 8302.0	...
9231722	  750.2	  528.9	 8301.0	...
9231723	  749.6	  528.7	 8301.0	...
9231724	  749.7	  528.4	 8302.0	...
9231725	  749.7	  528.0	 8300.0	...
9231726	  749.7	  528.0	 8296.0	...
9231727	  749.9	  528.6	 8292.0	...
9231728	  749.9	  529.2	 8293.0	...
9231729	  749.8	  528.3	 8300.0	...
9231730	  749.7	  526.9	 8307.0	...
9231731	  750.1	  527.4	 8303.0	...
9231732	  750.6	  529.2	 8295.0	...
9231733	  751.2	  531.0	 8282.0	...
9231734	  751.6	  530.8	 8277.0	...
9231735	  751.8	  529.3	 8282.0	...
9231736	  750.9	  528.1	 8292.0	...
9231737	  749.8	  527.1	 8301.0	...
9231738	  749.0	  527.5	 8300.0	...
9231739	  749.3	  527.7	 8299.0	...
9231740	  749.6	  527.7	 8300.0	...
9231741	  749.1	  527.9	 8301.0	...
9231742	  748.4	  527.9	 8303.0	...
9231743	  747.9	  527.9	 8302.0	...
9231744	  748.3	  528.2	 8301.0	...
9231745	  749.0	  528.3	 8307.0	...
9231746	  749.4	  528.3	 8315.0	...
9231747	  750.0	  528.0	 8323.0	...
9231748	  750.3	  528.2	 8322.0	...
9231749	  750.8	  528.2	 8323.0	...
9231750	  751.0	  528.1	 8324.0	...
9231751	  751.1	  527.6	 8325.0	...
9231752	  751.2	  527.7	 8325.0	...
9231753	  750.9	  527.8	 8326.0	...
9231754	  750.5	  528.2	 8325.0	...
9231755	  750.1	  528.5	 8324.0	...
9231756	  749.4	  527.6	 8324.0	...
9231757	  748.6	  526.5	 8325.0	...
9231758	  748.2	  526.0	 8326.0	...
9231759	  748.5	  526.6	 8327.0	...
9231760	  748.8	  526.8	 8326.0	...
9231761	  748.8	  526.5	 8325.0	...
9231762	  747.9	  526.3	 8328.0	...
9231763	  746.9	  526.4	 8334.0	...
9231764	  747.7	  526.5	 8340.0	...
9231765	  749.5	  526.4	 8342.0	...
9231766	  750.6	  526.4	 8339.0	...
9231767	  750.1	  527.2	 8338.0	...
9231768	  749.7	  527.9	 8340.0	...
9231769	  749.7	  528.1	 8344.0	...
9231770	  749.4	  527.6	 8349.0	...
9231771	  749.0	  527.0	 8352.0	...
9231772	  749.1	  526.8	 8355.0	...
9231773	  749.5	  526.6	 8358.0	...
9231774	  749.9	  526.5	 8361.0	...
9231775	  749.8	  526.4	 8356.0	...
9231776	  749.5	  526.4	 8353.0	...
9231777	  749.2	  526.8	 8349.0	...
9231778	  748.9	  527.3	 8351.0	...
9231779	  749.0	  527.9	 8350.0	...
9231780	  749.0	  528.0	 8353.0	...
9231781	  749.0	  528.1	 8357.0	...
9231782	  749.0	  527.6	 8361.0	...
9231783	  749.2	  527.3	 8361.0	...
9231784	  749.2	  527.3	 8360.0	...
9231785	  749.2	  527.9	 8350.0	...
9231786	  749.3	  527.9	 8341.0	...
9231787	  749.7	  527.1	 8333.0	...
9231788	  750.2	  526.2	 8340.0	...
9231789	  750.1	  525.9	 8348.0	...
9231790	  749.7	  525.5	 8354.0	...
9231791	  749.3	  525.0	 8353.0	...
9231792	  749.4	  524.5	 8352.0	...
9231793	  749.6	  524.2	 8350.0	...
9231794	  749.8	  524.1	 8348.0	...
9231795	  750.0	  525.7	 8353.0	...
9231796	  750.2	  527.6	 8359.0	...
9231797	  750.4	  528.9	 8360.0	...
9231798	  750.7	  528.5	 8355.0	...
9231799	  750.9	  527.7	 8349.0	...
9231800	  751.8	  527.3	 8349.0	...
9231801	  752.7	  527.7	 8349.0	...
9231802	  752.8	  528.5	 8353.0	...
9231803	  752.5	  529.4	 8358.0	...
9231804	  752.1	  529.6	 8361.0	...
9231805	  752.1	  528.8	 8369.0	...
9231806	  751.6	  528.1	 8376.0	...
9231807	  751.0	  527.4	 8384.0	...
9231808	  750.8	  527.5	 8384.0	...
9231809	  750.7	  527.3	 8383.0	...
MSG	9231810 0000 _ Number On
9231810	  750.6	  527.1	 8382.0	...
9231811	  751.0	  527.4	 8382.0	...
9231812	  751.4	  527.9	 8382.0	...
9231813	  751.8	  528.3	 8384.0	...
9231814	  751.6	  528.1	 8387.0	...
9231815	  751.7	  527.9	 8390.0	...
9231816	  751.9	  527.4	 8393.0	...
9231817	  752.0	  527.1	 8395.0	...
9231818	  751.6	  526.9	 8395.0	...
9231819	  751.3	  527.7	 8394.0	...
9231820	  751.3	  528.5	 8393.0	...
9231821	  751.2	  528.5	 8394.0	...
9231822	  750.5	  527.6	 8394.0	...
9231823	  749.8	  526.7	 8404.0	...
9231824	  748.8	  526.6	 8415.0	...
9231825	  748.3	  526.6	 8425.0	...
9231826	  747.6	  526.7	 8425.0	...
9231827	  747.4	  526.8	 8426.0	...
9231828	  747.2	  527.0	 8428.0	...
9231829	  747.2	  527.0	 8428.0	...
9231830	  749.2	  526.2	 8423.0	...
9231831	  751.1	  525.4	 8417.0	...
9231832	  752.2	  525.3	 8410.0	...
9231833	  751.2	  525.7	 8411.0	...
9231834	  750.1	  526.2	 8412.0	...
9231835	  749.7	  526.4	 8414.0	...
9231836	  749.4	  526.7	 8417.0	...
9231837	  749.0	  527.2	 8420.0	...
9231838	  749.2	  527.4	 8423.0	...
9231839	  749.3	  527.5	 8424.0	...
9231840	  749.0	  527.7	 8425.0	...
9231841	  748.3	  527.4	 8429.0	...
9231842	  747.7	  527.2	 8433.0	...
9231843	  747.5	  526.9	 8436.0	...
9231844	  747.6	  526.9	 8436.0	...
9231845	  748.1	  526.6	 8435.0	...
9231846	  748.5	  526.2	 8437.0	...
9231847	  749.0	  526.7	 8438.0	...
9231848	  749.1	  527.5	 8439.0	...
9231849	  748.6	  528.4	 8442.0	...
9231850	  748.0	  528.2	 8445.0	...
9231851	  747.2	  528.0	 8448.0	...
9231852	  747.1	  527.6	 8445.0	...
9231853	  747.2	  527.5	 8444.0	...
9231854	  747.6	  527.3	 8443.0	...
9231855	  748.1	  527.2	 8445.0	...
9231856	  748.3	  526.7	 8448.0	...
9231857	  748.2	  526.3	 8451.0	...
9231858	  748.3	  526.9	 8453.0	...
9231859	  748.7	  528.0	 8455.0	...
9231860	  749.2	  528.9	 8456.0	...
9231861	  749.6	  528.7	 8458.0	...
9231862	  749.7	  528.0	 8459.0	...
9231863	  749.2	  527.5	 8460.0	...
9231864	  748.3	  526.3	 8464.0	...
9231865	  747.2	  525.1	 8471.0	...
9231866	  746.8	  523.8	 8476.0	...
9231867	  746.8	  524.2	 8476.0	...
9231868	  747.2	  526.6	 8473.0	...
9231869	  747.4	  529.1	 8472.0	...
9231870	  747.5	  529.5	 8472.0	...
9231871	  747.5	  527.9	 8474.0	...
9231872	  747.5	  526.2	 8476.0	...
9231873	  747.7	  525.8	 8477.0	...
9231874	  747.7	  526.0	 8477.0	...
9231875	  747.9	  526.6	 8479.0	...
9231876	  748.0	  527.1	 8482.0	...
9231877	  748.0	  527.6	 8486.0	...
9231878	  747.8	  527.8	 8487.0	...
9231879	  747.5	  527.6	 8487.0	...
9231880	  747.1	  526.8	 8486.0	...
9231881	  747.1	  526.1	 8484.0	...
9231882	  747.1	  525.5	 8483.0	...
9231883	  747.0	  525.2	 8480.0	...
9231884	  747.0	  525.4	 8474.0	...
9231885	  746.6	  526.0	 8471.0	...
9231886	  746.2	  526.5	 8474.0	...
9231887	  745.9	  526.4	 8480.0	...
9231888	  746.0	  526.2	 8484.0	...
9231889	  746.3	  525.9	 8485.0	...
9231890	  746.4	  525.2	 8485.0	...
9231891	  746.5	  524.5	 8485.0	...
9231892	  746.4	  525.8	 8484.0	...
9231893	  746.6	  527.5	 8485.0	...
9231894	  746.4	  527.8	 8490.0	...
9231895	  746.2	  526.5	 8494.0	...
9231896	  746.4	  526.2	 8495.0	...
9231897	  746.7	  527.3	 8494.0	...
9231898	  747.0	  528.2	 8490.0	...
9231899	  746.8	  528.0	 8488.0	...
9231900	  747.2	  527.8	 8489.0	...
9231901	  747.6	  527.0	 8499.0	...
9231902	  747.9	  525.9	 8510.0	...
9231903	  746.5	  525.1	 8521.0	...
9231904	  745.3	  525.0	 8525.0	...
9231905	  743.8	  525.0	 8527.0	...
9231906	  743.5	  524.7	 8525.0	...
9231907	  743.8	  525.1	 8522.0	...
9231908	  744.9	  525.7	 8523.0	...
9231909	  746.3	  526.0	 8523.0	...
9231910	  746.8	  525.5	 8526.0	...
9231911	  746.8	  525.1	 8531.0	...
9231912	  746.4	  525.1	 8536.0	...
9231913	  747.1	  525.6	 8538.0	...
9231914	  747.9	  526.2	 8538.0	...
9231915	  748.7	  526.9	 8537.0	...
9231916	  748.1	  526.9	 8536.0	...
9231917	  747.5	  527.0	 8535.0	...
9231918	  746.6	  527.0	 8537.0	...
9231919	  746.2	  527.0	 8540.0	...
9231920	  745.8	  526.9	 8542.0	...
9231921	  745.3	  526.4	 8542.0	...
9231922	  744.9	  525.8	 8542.0	...
9231923	  745.2	  525.4	 8542.0	...
9231924	  746.0	  525.7	 8542.0	...
9231925	  746.7	  526.0	 8541.0	...
9231926	  746.8	  526.4	 8541.0	...
9231927	  747.0	  527.0	 8539.0	...
9231928	  747.2	  527.6	 8537.0	...
9231929	  747.3	  527.8	 8535.0	...
9231930	  747.2	  527.6	 8538.0	...
9231931	  747.1	  527.3	 8541.0	...
9231932	  746.3	  526.6	 8544.0	...
9231933	  745.4	  526.0	 8545.0	...
9231934	  744.3	  525.7	 8548.0	...
9231935	  743.8	  524.9	 8551.0	...
9231936	  743.3	  524.3	 8554.0	...
9231937	  743.8	  523.7	 8556.0	...
9231938	  744.4	  524.1	 8557.0	...
9231939	  744.8	  524.5	 8557.0	...
9231940	  744.4	  524.7	 8557.0	...
9231941	  743.9	  524.7	 8561.0	...
9231942	  743.6	  524.7	 8564.0	...
9231943	  743.4	  524.6	 8567.0	...
9231944	  743.3	  524.6	 8566.0	...
9231945	  743.3	  524.5	 8568.0	...
9231946	  743.3	  524.5	 8568.0	...
9231947	  743.2	  523.8	 8565.0	...
9231948	  743.1	  523.0	 8561.0	...
9231949	  743.8	  522.2	 8562.0	...
9231950	  744.5	  522.1	 8564.0	...
9231951	  745.5	  523.3	 8567.0	...
9231952	  745.6	  524.5	 8568.0	...
9231953	  745.2	  525.7	 8570.0	...
9231954	  743.6	  525.9	 8576.0	...
9231955	  741.9	  525.9	 8581.0	...
9231956	  742.0	  525.8	 8578.0	...
9231957	  743.1	  525.6	 8569.0	...
9231958	  744.2	  525.9	 8561.0	...
9231959	  745.2	  525.9	 8563.0	...
9231960	  746.2	  526.0	 8565.0	...
9231961	  747.0	  525.8	 8567.0	...
9231962	  746.9	  525.6	 8571.0	...
9231963	  745.8	  524.9	 8574.0	...
9231964	  744.8	  524.3	 8576.0	...
9231965	  743.9	  524.2	 8581.0	...
9231966	  744.0	  524.7	 8586.0	...
9231967	  744.0	  525.3	 8589.0	...
9231968	  744.0	  525.3	 8588.0	...
9231969	  743.9	  525.2	 8586.0	...
9231970	  743.8	  525.2	 8586.0	...
9231971	  743.8	  525.2	 8585.0	...
9231972	  743.7	  525.5	 8585.0	...
9231973	  743.3	  526.8	 8589.0	...
9231974	  742.9	  528.0	 8593.0	...
9231975	  742.4	  528.8	 8595.0	...
9231976	  742.4	  528.2	 8594.0	...
9231977	  742.3	  527.1	 8592.0	...
9231978	  742.2	  526.3	 8592.0	...
9231979	  742.0	  525.9	 8591.0	...
9231980	  741.7	  526.2	 8589.0	...
9231981	  741.3	  526.1	 8587.0	...
9231982	  742.1	  525.9	 8586.0	...
9231983	  743.1	  525.8	 8585.0	...
9231984	  744.0	  526.4	 8583.0	...
9231985	  744.0	  527.2	 8580.0	...
9231986	  744.1	  527.7	 8576.0	...
9231987	  744.1	  527.8	 8573.0	...
9231988	  744.1	  527.8	 8569.0	...
9231989	  743.9	  527.6	 8568.0	...
9231990	  743.4	  527.4	 8576.0	...
9231991	  743.0	  527.4	 8586.0	...
9231992	  742.6	  527.5	 8592.0	...
9231993	  742.6	  527.6	 8586.0	...
9231994	  742.6	  527.6	 8580.0	...
9231995	  742.6	  527.5	 8585.0	...
9231996	  743.0	  527.1	 8593.0	...
9231997	  743.4	  526.7	 8600.0	...
9231998	  743.7	  526.6	 8601.0	...
9231999	  743.5	  526.9	 8601.0	...
9232000	  742.3	  526.5	 8609.0	...
9232001	  741.4	  525.8	 8617.0	...
9232002	  741.1	  525.0	 8621.0	...
9232003	  741.7	  525.0	 8617.0	...
9232004	  741.4	  525.1	 8613.0	...
9232005	  740.5	  525.2	 8614.0	...
9232006	  739.6	  525.3	 8621.0	...
9232007	  739.7	  525.8	 8624.0	...
9232008	  739.7	  526.3	 8626.0	...
9232009	  739.7	  526.8	 8627.0	...
9232010	  739.4	  525.9	 8632.0	...
9232011	  739.4	  524.8	 8635.0	...
9232012	  739.4	  523.7	 8632.0	...
9232013	  739.4	  523.5	 8630.0	...
9232014	  739.5	  523.8	 8629.0	...
9232015	  739.7	  524.5	 8630.0	...
9232016	  739.6	  525.7	 8632.0	...
9232017	  739.5	  526.5	 8636.0	...
9232018	  739.2	  526.8	 8639.0	...
9232019	  739.1	  526.5	 8644.0	...
9232020	  739.0	  526.2	 8647.0	...
9232021	  739.1	  526.2	 8641.0	...
9232022	  739.2	  525.9	 8633.0	...
9232023	  739.3	  525.6	 8625.0	...
9232024	  738.8	  525.2	 8624.0	...
9232025	  738.4	  525.1	 8629.0	...
9232026	  738.8	  525.8	 8634.0	...
9232027	  739.7	  527.3	 8639.0	...
9232028	  741.0	  528.8	 8638.0	...
9232029	  741.4	  529.0	 8637.0	...
9232030	  741.2	  528.1	 8636.0	...
9232031	  740.4	  527.3	 8636.0	...
9232032	  739.7	  527.0	 8630.0	...
9232033	  739.6	  526.9	 8625.0	...
9232034	  739.6	  526.7	 8618.0	...
9232035	  739.6	  526.5	 8617.0	...
9232036	  739.6	  526.4	 8615.0	...
9232037	  739.8	  527.0	 8614.0	...
9232038	  740.3	  527.7	 8612.0	...
9232039	  740.8	  528.5	 8612.0	...
9232040	  740.9	  527.7	 8618.0	...
9232041	  740.8	  526.7	 8624.0	...
9232042	  740.9	  526.1	 8630.0	...
9232043	  740.0	  526.4	 8630.0	...
9232044	  739.1	  526.6	 8640.0	...
9232045	  738.2	  527.0	 8650.0	...
9232046	  738.4	  527.5	 8660.0	...
9232047	  739.0	  527.9	 8659.0	...
9232048	  739.8	  527.8	 8658.0	...
9232049	  740.6	  527.5	 8656.0	...
9232050	  740.8	  527.4	 8652.0	...
9232051	  740.4	  527.4	 8646.0	...
9232052	  740.1	  527.7	 8640.0	...
9232053	  740.2	  527.8	 8635.0	...
9232054	  740.6	  527.8	 8630.0	...
9232055	  741.1	  527.9	 8625.0	...
9232056	  741.0	  528.2	 8624.0	...
9232057	  740.2	  528.7	 8626.0	...
9232058	  739.7	  529.1	 8629.0	...
9232059	  739.5	  529.2	 8632.0	...
9232060	  739.7	  529.3	 8633.0	...
9232061	  738.8	  529.7	 8633.0	...
9232062	  738.0	  530.0	 8634.0	...
9232063	  737.2	  530.6	 8636.0	...
9232064	  737.0	  530.9	 8639.0	...
9232065	  736.5	  530.0	 8641.0	...
9232066	  735.9	  528.7	 8643.0	...
9232067	  736.0	  527.8	 8641.0	...
9232068	  736.4	  527.9	 8642.0	...
9232069	  736.8	  528.0	 8643.0	...
9232070	  737.2	  527.9	 8640.0	...
9232071	  737.8	  528.0	 8634.0	...
9232072	  738.4	  528.3	 8634.0	...
9232073	  738.5	  528.4	 8639.0	...
9232074	  738.4	  528.5	 8644.0	...
9232075	  738.2	  528.3	 8646.0	...
9232076	  738.0	  528.2	 8648.0	...
9232077	  738.1	  528.8	 8648.0	...
9232078	  738.2	  529.5	 8645.0	...
9232079	  737.3	  529.6	 8643.0	...
9232080	  736.4	  529.1	 8646.0	...
9232081	  735.2	  528.6	 8651.0	...
9232082	  735.0	  528.4	 8654.0	...
9232083	  734.7	  528.1	 8653.0	...
9232084	  734.7	  527.5	 8648.0	...
9232085	  734.9	  527.1	 8641.0	...
9232086	  735.1	  526.6	 8640.0	...
9232087	  735.3	  526.4	 8640.0	...
9232088	  735.5	  526.3	 8646.0	...
9232089	  735.7	  526.3	 8662.0	...
9232090	  735.9	  526.0	 8675.0	...
9232091	  736.3	  525.7	 8679.0	...
9232092	  736.7	  525.5	 8673.0	...
9232093	  736.3	  525.7	 8674.0	...
9232094	  735.2	  526.1	 8680.0	...
9232095	  733.7	  526.6	 8685.0	...
9232096	  732.9	  527.5	 8684.0	...
9232097	  732.7	  528.3	 8684.0	...
9232098	  733.1	  528.9	 8685.0	...
9232099	  733.8	  528.7	 8685.0	...
9232100	  734.5	  528.3	 8683.0	...
9232101	  735.3	  527.6	 8681.0	...
9232102	  735.4	  527.2	 8683.0	...
9232103	  735.6	  526.4	 8689.0	...
9232104	  735.4	  526.1	 8694.0	...
9232105	  734.9	  526.0	 8696.0	...
9232106	  734.4	  526.4	 8695.0	...
9232107	  734.3	  526.9	 8692.0	...
9232108	  734.4	  527.3	 8688.0	...
9232109	  734.2	  527.8	 8686.0	...
9232110	  733.4	  528.4	 8685.0	...
9232111	  733.0	  528.8	 8682.0	...
9232112	  733.2	  528.8	 8678.0	...
9232113	  733.9	  528.8	 8675.0	...
MSG	9232114 0000 _ Number Off
9232114	  734.6	  528.2	 8675.0	...
9232115	  734.9	  527.5	 8673.0	...
9232116	  735.4	  526.7	 8671.0	...
9232117	  736.1	  527.3	 8671.0	...
9232118	  736.6	  528.1	 8665.0	...
9232119	  736.1	  529.1	 8658.0	...
9232120	  735.5	  529.3	 8654.0	...
9232121	  735.1	  529.4	 8657.0	...
9232122	  735.0	  529.6	 8659.0	...
9232123	  734.9	  529.7	 8657.0	...
9232124	  734.7	  529.7	 8656.0	...
9232125	  734.7	  529.6	 8652.0	...
9232126	  734.7	  529.4	 8649.0	...
9232127	  735.1	  528.4	 8652.0	...
9232128	  735.5	  527.6	 8660.0	...
9232129	  735.7	  526.9	 8668.0	...
9232130	  735.6	  527.1	 8670.0	...
9232131	  735.3	  527.4	 8662.0	...
9232132	  735.0	  528.0	 8655.0	...
9232133	  735.1	  528.5	 8650.0	...
9232134	  735.4	  528.6	 8655.0	...
9232135	  735.2	  528.3	 8660.0	...
9232136	  735.1	  528.0	 8664.0	...
9232137	  734.9	  527.4	 8664.0	...
9232138	  735.4	  526.8	 8664.0	...
9232139	  734.8	  526.1	 8663.0	...
9232140	  734.0	  526.1	 8667.0	...
9232141	  733.1	  526.0	 8670.0	...
9232142	  733.0	  526.2	 8667.0	...
9232143	  733.0	  526.3	 8660.0	...
9232144	  732.9	  526.7	 8661.0	...
9232145	  732.9	  527.5	 8669.0	...
9232146	  732.6	  528.3	 8679.0	...
9232147	  732.5	  528.5	 8682.0	...
9232148	  732.2	  528.2	 8687.0	...
9232149	  732.8	  528.2	 8689.0	...
9232150	  733.2	  528.3	 8685.0	...
9232151	  733.6	  527.1	 8679.0	...
9232152	  733.5	  525.7	 8672.0	...
9232153	  733.5	  524.7	 8676.0	...
9232154	  733.8	  525.2	 8679.0	...
9232155	  733.9	  525.7	 8682.0	...
9232156	  734.1	  526.5	 8682.0	...
9232157	  733.8	  527.2	 8677.0	...
9232158	  733.6	  527.8	 8672.0	...
9232159	  733.3	  527.1	 8667.0	...
9232160	  733.3	  526.0	 8664.0	...
9232161	  733.8	  525.1	 8659.0	...
9232162	  734.4	  524.8	 8655.0	...
9232163	  735.0	  525.3	 8653.0	...
9232164	  735.3	  526.1	 8653.0	...
9232165	  735.1	  526.9	 8658.0	...
9232166	  734.6	  527.4	 8666.0	...
9232167	  733.9	  527.1	 8674.0	...
9232168	  733.6	  526.5	 8676.0	...
9232169	  734.2	  526.6	 8674.0	...
9232170	  734.9	  527.3	 8672.0	...
9232171	  735.7	  527.9	 8672.0	...
9232172	  735.8	  527.7	 8671.0	...
9232173	  735.7	  526.9	 8671.0	...
9232174	  735.4	  526.3	 8675.0	...
9232175	  735.3	  525.8	 8681.0	...
9232176	  735.3	  525.9	 8687.0	...
9232177	  735.3	  526.1	 8685.0	...
9232178	  734.0	  526.6	 8681.0	...
9232179	  732.8	  526.9	 8677.0	...
9232180	  732.2	  527.1	 8677.0	...
9232181	  732.9	  527.0	 8677.0	...
9232182	  733.3	  526.2	 8679.0	...
9232183	  733.0	  525.4	 8680.0	...
9232184	  732.9	  526.0	 8682.0	...
9232185	  733.0	  527.3	 8680.0	...
9232186	  733.0	  529.1	 8678.0	...
9232187	  733.3	  529.4	 8676.0	...
9232188	  733.6	  528.7	 8675.0	...
9232189	  733.9	  527.7	 8680.0	...
9232190	  733.5	  527.2	 8685.0	...
9232191	  733.2	  527.8	 8690.0	...
9232192	  732.8	  528.4	 8689.0	...
9232193	  732.7	  528.3	 8688.0	...
9232194	  732.5	  526.9	 8692.0	...
9232195	  732.5	  525.4	 8697.0	...
9232196	  732.5	  524.2	 8702.0	...
9232197	  732.0	  525.7	 8712.0	...
9232198	  731.6	  527.2	 8721.0	...
9232199	  731.3	  528.9	 8730.0	...
9232200	  731.5	  529.1	 8727.0	...
9232201	  731.5	  529.2	 8722.0	...
9232202	  731.3	  528.9	 8720.0	...
9232203	  731.0	  528.1	 8719.0	...
9232204	  731.0	  527.4	 8719.0	...
9232205	  730.6	  526.9	 8717.0	...
9232206	  730.3	  527.1	 8715.0	...
9232207	  730.6	  526.9	 8707.0	...
9232208	  731.2	  526.6	 8697.0	...
9232209	  731.9	  527.4	 8688.0	...
9232210	  731.7	  528.5	 8692.0	...
9232211	  731.6	  529.9	 8698.0	...
9232212	  731.5	  530.1	 8704.0	...
9232213	  731.5	  529.5	 8708.0	...
9232214	  731.3	  528.8	 8711.0	...
9232215	  730.8	  528.1	 8715.0	...
9232216	  730.8	  528.1	 8720.0	...
9232217	  730.9	  528.0	 8725.0	...
9232218	  731.4	  527.8	 8730.0	...
9232219	  732.0	  527.7	 8728.0	...
9232220	  732.5	  527.6	 8724.0	...
9232221	  732.5	  527.2	 8719.0	...
9232222	  731.8	  526.9	 8717.0	...
9232223	  731.5	  526.5	 8719.0	...
9232224	  731.5	  526.6	 8721.0	...
9232225	  731.1	  528.0	 8725.0	...
9232226	  730.4	  529.6	 8727.0	...
9232227	  729.5	  529.7	 8728.0	...
9232228	  729.0	  528.1	 8727.0	...
9232229	  728.7	  526.5	 8726.0	...
9232230	  728.7	  527.5	 8726.0	...
9232231	  729.1	  528.7	 8727.0	...
9232232	  729.4	  529.8	 8729.0	...
9232233	  729.6	  529.6	 8730.0	...
9232234	  729.6	  529.3	 8724.0	...
9232235	  729.5	  529.2	 8718.0	...
9232236	  730.1	  528.9	 8711.0	...
9232237	  730.8	  528.4	 8711.0	...
9232238	  729.9	  528.2	 8712.0	...
9232239	  728.3	  527.7	 8717.0	...
9232240	  726.7	  527.4	 8723.0	...
9232241	  727.7	  527.9	 8727.0	...
9232242	  728.8	  528.9	 8727.0	...
9232243	  729.3	  530.0	 8725.0	...
9232244	  728.7	  530.1	 8723.0	...
9232245	  727.8	  530.1	 8723.0	...
9232246	  727.3	  530.1	 8725.0	...
9232247	  728.0	  530.5	 8720.0	...
9232248	  729.1	  530.9	 8714.0	...
9232249	  730.1	  530.3	 8714.0	...
9232250	  730.4	  529.3	 8721.0	...
9232251	  730.7	  528.4	 8716.0	...
9232252	  730.9	  528.6	 8705.0	...
9232253	  730.6	  528.8	 8694.0	...
9232254	  730.5	  529.3	 8695.0	...
9232255	  730.7	  529.4	 8699.0	...
9232256	  730.8	  529.5	 8702.0	...
9232257	  730.6	  529.7	 8704.0	...
9232258	  730.3	  529.8	 8704.0	...
9232259	  730.0	  530.0	 8705.0	...
9232260	  730.4	  529.9	 8704.0	...
9232261	  730.7	  529.8	 8703.0	...
9232262	  731.1	  529.8	 8702.0	...
9232263	  731.3	  530.1	 8702.0	...
9232264	  731.8	  530.4	 8702.0	...
9232265	  732.1	  529.8	 8714.0	...
9232266	  732.2	  529.0	 8727.0	...
9232267	  731.8	  528.4	 8741.0	...
9232268	  731.2	  528.6	 8743.0	...
9232269	  730.5	  528.8	 8742.0	...
9232270	  730.1	  529.1	 8740.0	...
9232271	  730.1	  529.6	 8738.0	...
9232272	  730.3	  530.0	 8736.0	...
9232273	  730.1	  529.7	 8735.0	...
9232274	  729.8	  529.5	 8734.0	...
9232275	  729.4	  529.8	 8732.0	...
9232276	  729.2	  530.7	 8730.0	...
9232277	  729.0	  529.5	 8737.0	...
9232278	  728.0	  528.1	 8747.0	...
9232279	  727.3	  526.9	 8757.0	...
9232280	  726.8	  527.7	 8757.0	...
9232281	  726.5	  528.5	 8756.0	...
9232282	  726.0	  529.0	 8753.0	...
9232283	  726.0	  528.1	 8752.0	...
9232284	  726.9	  527.1	 8754.0	...
9232285	  727.9	  526.0	 8753.0	...
9232286	  728.3	  525.8	 8751.0	...
9232287	  728.2	  525.5	 8744.0	...
9232288	  728.2	  525.1	 8738.0	...
9232289	  727.9	  525.4	 8734.0	...
9232290	  727.7	  526.2	 8736.0	...
9232291	  727.4	  527.4	 8738.0	...
9232292	  727.2	  527.6	 8739.0	...
9232293	  727.0	  527.5	 8738.0	...
9232294	  727.2	  527.0	 8733.0	...
9232295	  727.6	  526.7	 8730.0	...
9232296	  727.4	  526.7	 8729.0	...
9232297	  726.9	  528.0	 8734.0	...
9232298	  726.4	  529.3	 8739.0	...
9232299	  726.5	  529.8	 8741.0	...
9232300	  726.4	  529.2	 8739.0	...
9232301	  726.5	  528.6	 8737.0	...
9232302	  726.9	  529.2	 8734.0	...
9232303	  727.6	  529.6	 8734.0	...
9232304	  727.9	  529.3	 8734.0	...
9232305	  728.0	  528.6	 8735.0	...
9232306	  728.4	  527.8	 8734.0	...
9232307	  728.9	  527.7	 8734.0	...
9232308	  729.5	  527.9	 8734.0	...
9232309	  729.5	  528.1	 8735.0	...
9232310	  729.6	  528.2	 8736.0	...
9232311	  729.7	  528.1	 8736.0	...
9232312	  729.8	  528.0	 8735.0	...
9232313	  729.5	  527.9	 8734.0	...
9232314	  729.3	  527.9	 8732.0	...
9232315	  729.0	  527.6	 8731.0	...
9232316	  728.9	  527.3	 8731.0	...
9232317	  728.8	  526.9	 8731.0	...
9232318	  729.1	  527.2	 8731.0	...
9232319	  729.0	  527.8	 8733.0	...
9232320	  728.9	  528.4	 8733.0	...
9232321	  728.5	  529.0	 8732.0	...
9232322	  728.5	  529.8	 8737.0	...
9232323	  728.4	  530.6	 8745.0	...
9232324	  728.1	  529.6	 8753.0	...
9232325	  728.1	  528.1	 8752.0	...
MSG	9232326 0000 _ Number On
9232326	  728.3	  526.7	 8752.0	...
9232327	  728.7	  526.5	 8751.0	...
9232328	  728.9	  526.3	 8751.0	...
9232329	  729.2	  525.9	 8750.0	...
9232330	  729.3	  525.7	 8750.0	...
9232331	  729.4	  525.4	 8751.0	...
9232332	  729.3	  525.4	 8752.0	...
9232333	  729.0	  525.4	 8757.0	...
9232334	  728.8	  525.4	 8762.0	...
9232335	  728.6	  525.0	 8765.0	...
9232336	  728.7	  524.6	 8765.0	...
9232337	  728.6	  524.3	 8762.0	...
9232338	  728.5	  524.3	 8758.0	...
9232339	  728.4	  524.6	 8753.0	...
9232340	  728.3	  525.0	 8751.0	...
9232341	  728.1	  525.5	 8754.0	...
9232342	  728.1	  525.6	 8756.0	...
9232343	  728.6	  525.7	 8758.0	...
9232344	  728.9	  525.6	 8757.0	...
9232345	  729.1	  525.4	 8757.0	...
9232346	  728.9	  526.2	 8757.0	...
9232347	  728.7	  527.2	 8755.0	...
9232348	  728.6	  527.9	 8752.0	...
9232349	  728.3	  527.7	 8749.0	...
9232350	  728.2	  527.6	 8748.0	...
9232351	  727.6	  527.6	 8752.0	...
9232352	  727.1	  527.6	 8753.0	...
9232353	  727.4	  527.4	 8754.0	...
9232354	  728.4	  528.1	 8754.0	...
9232355	  729.3	  528.9	 8765.0	...
9232356	  729.4	  528.9	 8774.0	...
9232357	  729.4	  528.1	 8778.0	...
9232358	  729.6	  527.9	 8775.0	...
9232359	  729.9	  528.6	 8772.0	...
9232360	  729.9	  528.6	 8776.0	...
9232361	  729.7	  527.9	 8781.0	...
9232362	  728.8	  527.3	 8785.0	...
9232363	  728.2	  527.5	 8783.0	...
9232364	  727.9	  527.6	 8774.0	...
9232365	  728.2	  528.1	 8766.0	...
9232366	  728.7	  528.5	 8759.0	...
9232367	  729.7	  528.8	 8760.0	...
9232368	  730.4	  528.7	 8763.0	...
9232369	  730.9	  528.5	 8764.0	...
9232370	  730.4	  528.4	 8764.0	...
9232371	  730.1	  528.1	 8767.0	...
9232372	  730.0	  527.5	 8773.0	...
9232373	  730.2	  527.1	 8779.0	...
9232374	  730.2	  526.8	 8780.0	...
9232375	  729.9	  527.0	 8781.0	...
9232376	  729.3	  527.0	 8782.0	...
9232377	  728.8	  526.9	 8779.0	...
9232378	  729.1	  526.5	 8777.0	...
9232379	  729.6	  526.2	 8774.0	...
9232380	  730.1	  526.2	 8776.0	...
9232381	  730.2	  527.1	 8777.0	...
9232382	  730.4	  528.0	 8774.0	...
9232383	  730.5	  527.8	 8769.0	...
9232384	  730.2	  527.1	 8767.0	...
9232385	  730.0	  527.3	 8769.0	...
9232386	  730.4	  528.2	 8763.0	...
9232387	  730.9	  528.2	 8754.0	...
9232388	  730.8	  527.3	 8760.0	...
9232389	  730.1	  527.2	 8774.0	...
9232390	  729.3	  527.7	 8787.0	...
9232391	  729.2	  528.0	 8785.0	...
9232392	  729.0	  527.6	 8785.0	...
9232393	  729.3	  527.2	 8786.0	...
9232394	  729.6	  527.1	 8786.0	...
9232395	  729.8	  527.0	 8784.0	...
9232396	  729.7	  527.5	 8777.0	...
9232397	  729.8	  528.0	 8772.0	...
9232398	  730.2	  528.6	 8768.0	...
9232399	  730.5	  528.7	 8769.0	...
9232400	  730.5	  528.9	 8771.0	...
9232401	  730.4	  528.9	 8773.0	...
9232402	  730.2	  528.0	 8775.0	...
9232403	  729.8	  527.1	 8786.0	...
9232404	  729.3	  527.1	 8798.0	...
9232405	  729.1	  528.0	 8804.0	...
9232406	  729.7	  528.7	 8792.0	...
9232407	  730.5	  528.5	 8780.0	...
9232408	  730.1	  528.6	 8779.0	...
9232409	  729.0	  529.0	 8785.0	...
9232410	  728.8	  529.2	 8792.0	...
9232411	  729.8	  529.0	 8791.0	...
9232412	  730.7	  528.7	 8791.0	...
9232413	  730.6	  528.2	 8793.0	...
9232414	  730.0	  527.8	 8796.0	...
9232415	  729.5	  527.4	 8803.0	...
9232416	  729.0	  527.3	 8808.0	...
9232417	  729.8	  527.4	 8808.0	...
9232418	  730.5	  527.6	 8800.0	...
9232419	  731.3	  527.6	 8792.0	...
9232420	  731.4	  527.6	 8790.0	...
9232421	  731.4	  527.4	 8792.0	...
9232422	  730.6	  527.3	 8794.0	...
9232423	  729.8	  527.3	 8796.0	...
9232424	  729.0	  527.4	 8799.0	...
9232425	  729.0	  527.3	 8802.0	...
9232426	  729.2	  526.9	 8802.0	...
9232427	  729.4	  526.6	 8802.0	...
9232428	  729.4	  526.3	 8801.0	...
9232429	  729.1	  526.2	 8802.0	...
9232430	  729.0	  526.0	 8802.0	...
9232431	  729.0	  525.9	 8803.0	...
9232432	  729.3	  525.9	 8801.0	...
9232433	  729.8	  526.5	 8799.0	...
9232434	  730.2	  527.0	 8797.0	...
9232435	  730.9	  527.5	 8796.0	...
9232436	  731.4	  527.4	 8796.0	...
9232437	  731.5	  527.8	 8797.0	...
9232438	  731.1	  528.2	 8801.0	...
9232439	  730.6	  528.9	 8804.0	...
9232440	  730.5	  529.1	 8808.0	...
9232441	  730.2	  529.5	 8806.0	...
9232442	  730.0	  529.7	 8803.0	...
9232443	  730.5	  528.9	 8801.0	...
9232444	  731.1	  527.3	 8802.0	...
9232445	  731.5	  525.8	 8803.0	...
9232446	  731.2	  525.7	 8801.0	...
9232447	  731.0	  526.2	 8798.0	...
9232448	  730.8	  526.7	 8800.0	...
9232449	  730.0	  526.8	 8806.0	...
9232450	  729.0	  527.0	 8813.0	...
9232451	  728.2	  527.1	 8822.0	...
9232452	  728.4	  527.1	 8823.0	...
9232453	  728.9	  527.0	 8826.0	...
9232454	  729.4	  527.1	 8824.0	...
9232455	  729.5	  527.4	 8825.0	...
9232456	  729.6	  528.0	 8820.0	...
9232457	  729.7	  528.4	 8815.0	...
9232458	  730.2	  528.4	 8807.0	...
9232459	  731.2	  528.0	 8804.0	...
9232460	  732.2	  527.5	 8800.0	...
9232461	  732.7	  527.7	 8799.0	...
9232462	  732.5	  528.1	 8797.0	...
9232463	  732.4	  528.2	 8796.0	...
9232464	  732.3	  527.6	 8796.0	...
9232465	  731.8	  527.0	 8800.0	...
9232466	  731.1	  526.8	 8813.0	...
9232467	  730.5	  527.0	 8827.0	...
9232468	  731.0	  527.1	 8824.0	...
9232469	  731.7	  527.2	 8813.0	...
9232470	  731.6	  527.3	 8802.0	...
9232471	  730.8	  527.3	 8808.0	...
9232472	  730.1	  527.3	 8813.0	...
9232473	  730.3	  527.1	 8814.0	...
9232474	  730.5	  527.1	 8809.0	...
9232475	  730.6	  526.9	 8814.0	...
9232476	  730.5	  526.6	 8824.0	...
9232477	  730.5	  526.3	 8834.0	...
9232478	  730.1	  526.3	 8828.0	...
9232479	  729.9	  526.4	 8822.0	...
9232480	  729.7	  526.9	 8816.0	...
9232481	  731.3	  528.3	 8810.0	...
9232482	  732.8	  529.7	 8805.0	...
9232483	  734.1	  529.0	 8800.0	...
9232484	  734.0	  527.2	 8807.0	...
9232485	  733.9	  525.7	 8814.0	...
9232486	  733.7	  525.9	 8822.0	...
9232487	  732.7	  526.4	 8823.0	...
9232488	  731.9	  526.8	 8824.0	...
9232489	  731.0	  526.9	 8828.0	...
9232490	  730.9	  526.5	 8832.0	...
9232491	  730.3	  526.6	 8833.0	...
9232492	  729.9	  526.9	 8825.0	...
9232493	  729.5	  527.2	 8813.0	...
9232494	  729.5	  527.2	 8805.0	...
9232495	  729.4	  526.2	 8808.0	...
9232496	  730.0	  525.1	 8816.0	...
9232497	  730.5	  524.3	 8824.0	...
9232498	  730.8	  524.7	 8824.0	...
9232499	  730.4	  525.3	 8823.0	...
9232500	  730.1	  525.5	 8821.0	...
9232501	  730.6	  525.4	 8818.0	...
9232502	  731.1	  525.2	 8819.0	...
9232503	  731.5	  524.9	 8824.0	...
9232504	  731.6	  525.4	 8828.0	...
9232505	  731.6	  526.1	 8835.0	...
9232506	  731.6	  527.0	 8839.0	...
9232507	  731.5	  527.3	 8844.0	...
9232508	  731.0	  526.3	 8843.0	...
9232509	  730.3	  525.2	 8844.0	...
9232510	  729.6	  524.0	 8849.0	...
9232511	  729.4	  524.1	 8854.0	...
9232512	  730.2	  524.2	 8848.0	...
9232513	  731.0	  524.4	 8839.0	...
9232514	  731.9	  524.7	 8830.0	...
9232515	  731.9	  524.9	 8839.0	...
9232516	  731.9	  524.9	 8848.0	...
9232517	  731.7	  525.0	 8858.0	...
9232518	  731.0	  525.3	 8854.0	...
9232519	  730.3	  525.8	 8852.0	...
9232520	  730.1	  526.3	 8850.0	...
9232521	  730.4	  526.7	 8847.0	...
9232522	  730.7	  526.9	 8840.0	...
9232523	  731.1	  526.9	 8832.0	...
9232524	  732.0	  526.8	 8828.0	...
9232525	  732.9	  526.7	 8828.0	...
9232526	  733.4	  526.6	 8833.0	...
9232527	  733.4	  526.6	 8838.0	...
9232528	  733.5	  526.9	 8842.0	...
9232529	  733.8	  527.2	 8841.0	...
9232530	  734.1	  526.8	 8840.0	...
9232531	  733.5	  526.2	 8840.0	...
9232532	  731.5	  525.7	 8839.0	...
9232533	  729.6	  525.8	 8839.0	...
9232534	  729.2	  525.8	 8838.0	...
9232535	  730.2	  525.6	 8837.0	...
9232536	  731.4	  525.5	 8835.0	...
9232537	  731.8	  525.5	 8834.0	...
9232538	  731.8	  524.6	 8835.0	...
9232539	  731.7	  523.7	 8841.0	...
9232540	  732.0	  524.6	 8848.0	...
9232541	  732.3	  526.3	 8853.0	...
9232542	  732.6	  527.5	 8852.0	...
9232543	  732.4	  527.1	 8852.0	...
9232544	  732.1	  526.1	 8852.0	...
9232545	  732.2	  526.0	 8851.0	...
9232546	  732.5	  526.1	 8850.0	...
9232547	  733.0	  526.4	 8852.0	...
9232548	  733.1	  526.3	 8855.0	...
9232549	  733.1	  526.0	 8853.0	...
9232550	  733.3	  526.3	 8846.0	...
9232551	  733.5	  526.7	 8840.0	...
9232552	  733.7	  526.6	 8836.0	...
9232553	  733.5	  526.5	 8835.0	...
9232554	  733.5	  526.6	 8840.0	...
9232555	  733.5	  526.9	 8847.0	...
9232556	  733.1	  527.1	 8850.0	...
9232557	  732.5	  527.1	 8848.0	...
9232558	  731.9	  527.3	 8849.0	...
9232559	  731.9	  527.3	 8853.0	...
9232560	  732.0	  527.3	 8857.0	...
9232561	  732.0	  527.1	 8857.0	...
9232562	  731.8	  526.9	 8857.0	...
9232563	  731.7	  527.1	 8853.0	...
9232564	  731.8	  527.4	 8849.0	...
9232565	  732.3	  528.3	 8844.0	...
9232566	  732.9	  528.9	 8844.0	...
9232567	  732.8	  529.3	 8848.0	...
9232568	  732.2	  528.7	 8853.0	...
9232569	  731.5	  528.1	 8859.0	...
9232570	  731.4	  527.8	 8862.0	...
9232571	  731.6	  526.9	 8864.0	...
9232572	  731.9	  526.0	 8864.0	...
9232573	  732.1	  525.2	 8863.0	...
9232574	  732.1	  525.2	 8859.0	...
9232575	  732.2	  525.2	 8856.0	...
9232576	  732.4	  525.2	 8853.0	...
9232577	  732.2	  525.3	 8853.0	...
9232578	  731.9	  525.5	 8853.0	...
9232579	  731.9	  525.6	 8853.0	...
9232580	  732.3	  525.6	 8855.0	...
9232581	  732.7	  525.0	 8860.0	...
9232582	  732.5	  524.5	 8871.0	...
9232583	  732.2	  523.7	 8880.0	...
9232584	  732.0	  523.3	 8886.0	...
9232585	  731.9	  523.2	 8884.0	...
9232586	  731.7	  523.4	 8883.0	...
9232587	  731.4	  523.7	 8882.0	...
9232588	  731.2	  523.8	 8876.0	...
9232589	  731.2	  523.9	 8870.0	...
9232590	  731.2	  524.1	 8864.0	...
9232591	  731.4	  524.1	 8872.0	...
9232592	  731.5	  524.8	 8880.0	...
9232593	  731.5	  525.4	 8888.0	...
9232594	  731.7	  524.8	 8887.0	...
9232595	  731.8	  523.3	 8880.0	...
9232596	  731.8	  521.8	 8874.0	...
9232597	  731.5	  521.7	 8875.0	...
9232598	  730.7	  521.8	 8881.0	...
9232599	  730.1	  521.9	 8888.0	...
9232600	  729.6	  522.0	 8888.0	...
9232601	  729.7	  522.6	 8888.0	...
9232602	  730.0	  523.4	 8889.0	...
9232603	  730.4	  524.2	 8890.0	...
9232604	  730.2	  523.6	 8891.0	...
9232605	  729.9	  522.8	 8891.0	...
9232606	  729.8	  522.7	 8892.0	...
9232607	  729.9	  523.3	 8892.0	...
9232608	  730.1	  524.0	 8890.0	...
9232609	  730.1	  523.9	 8888.0	...
9232610	  730.2	  524.2	 8885.0	...
9232611	  730.1	  524.4	 8888.0	...
9232612	  730.0	  524.4	 8899.0	...
9232613	  729.9	  523.8	 8909.0	...
9232614	  729.9	  522.6	 8917.0	...
9232615	  730.0	  521.7	 8914.0	...
9232616	  730.0	  521.1	 8912.0	...
9232617	  730.0	  521.1	 8910.0	...
9232618	  729.8	  520.9	 8901.0	...
9232619	  729.7	  520.8	 8893.0	...
9232620	  729.9	  521.1	 8885.0	...
9232621	  730.4	  521.9	 8886.0	...
9232622	  730.7	  522.4	 8890.0	...
9232623	  730.7	  522.5	 8895.0	...
9232624	  730.7	  523.1	 8900.0	...
9232625	  731.0	  523.9	 8898.0	...
9232626	  731.3	  523.8	 8891.0	...
9232627	  731.5	  522.5	 8884.0	...
MSG	9232628 0000 _ Number Off
9232628	  731.6	  521.3	 8880.0	...
9232629	  732.0	  521.9	 8879.0	...
9232630	  732.7	  522.5	 8875.0	...
9232631	  733.3	  523.0	 8873.0	...
9232632	  733.7	  522.9	 8870.0	...
9232633	  733.8	  522.8	 8869.0	...
9232634	  732.4	  523.8	 8876.0	...
9232635	  731.0	  524.7	 8884.0	...
9232636	  729.5	  525.6	 8892.0	...
9232637	  729.3	  524.5	 8897.0	...
9232638	  730.1	  523.4	 8901.0	...
9232639	  731.0	  522.7	 8902.0	...
9232640	  732.1	  523.2	 8900.0	...
9232641	  732.3	  523.8	 8899.0	...
9232642	  732.4	  524.0	 8901.0	...
9232643	  732.7	  524.1	 8903.0	...
9232644	  732.8	  524.2	 8903.0	...
9232645	  732.9	  524.2	 8901.0	...
9232646	  733.5	  524.7	 8894.0	...
9232647	  734.1	  525.2	 8888.0	...
9232648	  734.1	  525.5	 8890.0	...
9232649	  733.5	  525.1	 8896.0	...
9232650	  732.5	  523.7	 8906.0	...
9232651	  732.0	  522.2	 8911.0	...
9232652	  731.5	  521.0	 8916.0	...
9232653	  731.2	  521.0	 8916.0	...
9232654	  731.1	  521.5	 8914.0	...
9232655	  731.0	  522.1	 8906.0	...
9232656	  731.2	  522.4	 8899.0	...
9232657	  731.4	  522.5	 8893.0	...
9232658	  732.0	  522.5	 8891.0	...
9232659	  732.5	  522.6	 8888.0	...
9232660	  733.0	  522.8	 8883.0	...
9232661	  733.5	  523.2	 8879.0	...
9232662	  734.0	  523.4	 8883.0	...
9232663	  734.3	  523.5	 8889.0	...
9232664	  733.9	  523.5	 8897.0	...
9232665	  733.4	  523.5	 8899.0	...
9232666	  733.2	  523.7	 8901.0	...
9232667	  733.2	  524.0	 8902.0	...
9232668	  733.2	  522.9	 8901.0	...
9232669	  733.2	  521.5	 8900.0	...
9232670	  733.3	  520.5	 8899.0	...
9232671	  733.3	  520.9	 8903.0	...
9232672	  732.9	  521.3	 8907.0	...
9232673	  731.8	  522.2	 8909.0	...
9232674	  730.6	  523.0	 8907.0	...
9232675	  729.6	  523.7	 8910.0	...
9232676	  729.5	  523.8	 8914.0	...
9232677	  730.3	  523.8	 8919.0	...
9232678	  731.3	  523.5	 8917.0	...
9232679	  731.9	  523.1	 8915.0	...
9232680	  731.6	  522.9	 8916.0	...
9232681	  731.4	  522.5	 8916.0	...
9232682	  732.1	  521.9	 8915.0	...
9232683	  732.9	  523.0	 8905.0	...
9232684	  733.5	  524.5	 8897.0	...
9232685	  732.4	  526.3	 8894.0	...
9232686	  731.1	  526.6	 8900.0	...
9232687	  729.7	  525.2	 8908.0	...
9232688	  729.4	  523.5	 8914.0	...
9232689	  729.9	  522.0	 8919.0	...
9232690	  730.7	  522.0	 8922.0	...
9232691	  731.4	  522.1	 8926.0	...
9232692	  731.2	  522.0	 8929.0	...
9232693	  731.0	  522.0	 8931.0	...
9232694	  730.9	  522.0	 8926.0	...
9232695	  730.5	  522.0	 8918.0	...
9232696	  730.1	  522.0	 8918.0	...
9232697	  730.4	  522.5	 8926.0	...
9232698	  731.1	  522.9	 8929.0	...
9232699	  732.2	  523.3	 8924.0	...
9232700	  732.6	  523.3	 8919.0	...
9232701	  732.8	  523.3	 8918.0	...
9232702	  732.7	  523.6	 8918.0	...
9232703	  732.7	  523.9	 8917.0	...
9232704	  732.8	  524.0	 8917.0	...
9232705	  733.0	  523.9	 8919.0	...
9232706	  733.2	  523.4	 8921.0	...
9232707	  733.4	  522.8	 8924.0	...
9232708	  734.1	  522.2	 8924.0	...
9232709	  735.0	  522.7	 8923.0	...
9232710	  735.8	  523.6	 8923.0	...
9232711	  736.0	  524.7	 8916.0	...
9232712	  735.7	  525.1	 8909.0	...
9232713	  734.5	  524.9	 8908.0	...
9232714	  733.3	  524.7	 8912.0	...
9232715	  732.4	  523.8	 8916.0	...
9232716	  732.3	  522.9	 8916.0	...
9232717	  732.2	  521.8	 8914.0	...
9232718	  732.1	  521.6	 8913.0	...
9232719	  732.3	  521.5	 8912.0	...
9232720	  732.7	  521.9	 8912.0	...
9232721	  732.9	  522.1	 8912.0	...
9232722	  732.9	  522.1	 8909.0	...
9232723	  732.7	  521.9	 8904.0	...
9232724	  732.2	  521.9	 8903.0	...
9232725	  731.5	  522.2	 8907.0	...
EFIX R   9231668	9232725	1058	  737.1	  526.6	   8662
SSACC R  9232726
9232726	  729.9	  522.9	 8915.0	...
9232727	  728.2	  523.6	 8921.0	...
9232728	  725.1	  524.4	 8929.0	...
9232729	  722.0	  524.9	 8930.0	...
9232730	  719.4	  525.2	 8930.0	...
9232731	  717.2	  524.5	 8932.0	...
9232732	  715.0	  523.8	 8935.0	...
9232733	  710.9	  522.4	 8955.0	...
9232734	  708.0	  521.9	 8971.0	...
9232735	  706.1	  521.2	 8984.0	...
ESACC R  9232726	9232735	10	  729.9	  522.9	  706.1	  521.2	   0.51	     56
SFIX R   9232736
9232736	  706.0	  520.6	 8981.0	...
9232737	  704.8	  520.1	 8978.0	...
9232738	  703.3	  519.6	 8976.0	...
9232739	  702.0	  519.9	 8976.0	...
9232740	  701.9	  519.9	 8975.0	...
9232741	  702.2	  519.8	 8975.0	...
9232742	  702.4	  519.4	 8974.0	...
9232743	  703.7	  518.9	 8971.0	...
9232744	  705.0	  518.5	 8970.0	...
9232745	  706.2	  518.3	 8970.0	...
9232746	  707.3	  518.3	 8973.0	...
9232747	  708.4	  518.3	 8973.0	...
9232748	  709.5	  517.2	 8970.0	...
9232749	  709.4	  516.2	 8966.0	...
9232750	  708.9	  515.7	 8964.0	...
9232751	  708.6	  516.3	 8962.0	...
9232752	  709.4	  516.8	 8964.0	...
9232753	  710.5	  516.8	 8970.0	...
9232754	  710.2	  516.3	 8976.0	...
9232755	  708.7	  515.9	 8980.0	...
9232756	  708.5	  515.4	 8979.0	...
9232757	  709.8	  515.6	 8972.0	...
9232758	  711.2	  516.0	 8966.0	...
9232759	  711.1	  516.3	 8965.0	...
9232760	  711.0	  516.7	 8969.0	...
9232761	  710.7	  517.0	 8974.0	...
9232762	  710.5	  517.2	 8976.0	...
9232763	  710.4	  517.2	 8973.0	...
9232764	  710.7	  517.3	 8969.0	...
9232765	  710.9	  517.2	 8965.0	...
9232766	  711.0	  517.1	 8966.0	...
9232767	  711.0	  518.1	 8965.0	...
9232768	  711.5	  519.3	 8963.0	...
9232769	  712.1	  520.5	 8958.0	...
9232770	  712.5	  520.4	 8956.0	...
9232771	  712.3	  520.2	 8955.0	...
9232772	  711.9	  520.2	 8959.0	...
9232773	  711.2	  520.3	 8966.0	...
9232774	  710.7	  520.1	 8972.0	...
9232775	  710.3	  519.6	 8976.0	...
9232776	  710.3	  519.1	 8976.0	...
9232777	  710.1	  518.7	 8976.0	...
9232778	  710.0	  518.3	 8974.0	...
9232779	  709.8	  517.9	 8972.0	...
9232780	  710.3	  517.6	 8971.0	...
9232781	  710.6	  517.1	 8974.0	...
9232782	  710.9	  516.7	 8979.0	...
9232783	  710.1	  516.6	 8982.0	...
9232784	  709.5	  517.1	 8985.0	...
9232785	  709.5	  517.9	 8985.0	...
9232786	  710.3	  518.6	 8979.0	...
9232787	  711.9	  518.7	 8970.0	...
9232788	  713.1	  518.4	 8962.0	...
9232789	  713.5	  517.4	 8963.0	...
9232790	  712.7	  516.5	 8966.0	...
9232791	  712.0	  515.7	 8968.0	...
9232792	  711.7	  516.0	 8970.0	...
9232793	  711.7	  516.2	 8972.0	...
9232794	  711.6	  515.7	 8973.0	...
9232795	  711.4	  515.1	 8970.0	...
9232796	  711.2	  515.2	 8963.0	...
9232797	  711.3	  516.1	 8958.0	...
9232798	  711.6	  516.8	 8956.0	...
9232799	  711.7	  516.7	 8957.0	...
9232800	  711.7	  516.5	 8958.0	...
9232801	  711.5	  516.9	 8961.0	...
9232802	  711.6	  517.4	 8964.0	...
9232803	  711.4	  517.9	 8961.0	...
9232804	  711.1	  517.9	 8955.0	...
9232805	  712.6	  517.6	 8950.0	...
9232806	  714.4	  517.3	 8952.0	...
9232807	  716.4	  517.1	 8958.0	...
9232808	  716.6	  517.2	 8963.0	...
9232809	  716.5	  517.0	 8966.0	...
9232810	  715.9	  516.4	 8965.0	...
9232811	  715.1	  515.9	 8964.0	...
9232812	  714.8	  516.6	 8964.0	...
9232813	  714.8	  517.5	 8957.0	...
9232814	  714.4	  518.5	 8951.0	...
9232815	  713.9	  518.4	 8950.0	...
9232816	  713.4	  517.8	 8956.0	...
9232817	  713.4	  516.9	 8957.0	...
9232818	  713.4	  516.1	 8952.0	...
9232819	  713.5	  515.8	 8948.0	...
9232820	  713.8	  515.8	 8949.0	...
9232821	  714.2	  515.9	 8953.0	...
9232822	  714.5	  516.4	 8957.0	...
9232823	  714.5	  516.5	 8960.0	...
9232824	  714.5	  516.4	 8963.0	...
9232825	  714.5	  516.3	 8966.0	...
9232826	  714.6	  516.5	 8965.0	...
9232827	  714.6	  516.8	 8962.0	...
9232828	  713.7	  515.9	 8964.0	...
9232829	  713.0	  514.8	 8970.0	...
9232830	  712.6	  513.6	 8977.0	...
9232831	  712.9	  513.4	 8978.0	...
9232832	  712.9	  513.9	 8974.0	...
9232833	  712.8	  514.9	 8969.0	...
9232834	  712.8	  515.9	 8965.0	...
9232835	  712.9	  516.1	 8966.0	...
9232836	  712.7	  515.9	 8967.0	...
9232837	  712.5	  516.2	 8967.0	...
9232838	  712.4	  516.8	 8967.0	...
MSG	9232839 0000 _ Number On
9232839	  712.8	  517.4	 8968.0	...
9232840	  713.0	  517.4	 8969.0	...
9232841	  713.0	  517.3	 8969.0	...
9232842	  712.9	  517.2	 8968.0	...
9232843	  712.9	  517.3	 8966.0	...
9232844	  713.0	  517.6	 8964.0	...
9232845	  712.7	  518.0	 8964.0	...
9232846	  712.3	  518.1	 8964.0	...
9232847	  711.7	  517.9	 8966.0	...
9232848	  711.4	  517.6	 8968.0	...
9232849	  712.2	  517.2	 8968.0	...
9232850	  713.1	  517.0	 8970.0	...
9232851	  713.9	  517.0	 8972.0	...
9232852	  713.6	  516.8	 8975.0	...
9232853	  713.3	  516.5	 8974.0	...
9232854	  713.1	  516.6	 8975.0	...
9232855	  713.0	  516.9	 8977.0	...
9232856	  713.1	  517.4	 8979.0	...
9232857	  712.9	  517.5	 8981.0	...
9232858	  712.7	  518.0	 8979.0	...
9232859	  712.4	  518.4	 8976.0	...
9232860	  712.5	  519.0	 8971.0	...
9232861	  712.4	  519.1	 8969.0	...
9232862	  712.3	  518.3	 8967.0	...
9232863	  712.4	  517.3	 8966.0	...
9232864	  713.0	  516.4	 8963.0	...
9232865	  713.7	  516.3	 8962.0	...
9232866	  713.3	  516.2	 8961.0	...
9232867	  712.6	  516.1	 8961.0	...
9232868	  712.3	  516.5	 8960.0	...
9232869	  712.8	  517.3	 8958.0	...
9232870	  713.3	  518.2	 8957.0	...
9232871	  713.3	  518.4	 8957.0	...
9232872	  713.2	  517.2	 8960.0	...
9232873	  713.1	  516.0	 8959.0	...
9232874	  712.8	  515.4	 8956.0	...
9232875	  712.1	  515.7	 8953.0	...
9232876	  711.6	  516.1	 8967.0	...
9232877	  711.5	  516.3	 8979.0	...
9232878	  711.9	  517.2	 8979.0	...
9232879	  712.6	  517.9	 8965.0	...
9232880	  712.9	  518.3	 8950.0	...
9232881	  713.1	  518.0	 8946.0	...
9232882	  712.6	  517.9	 8945.0	...
9232883	  712.4	  518.0	 8951.0	...
9232884	  712.7	  518.0	 8959.0	...
9232885	  713.7	  517.9	 8958.0	...
9232886	  714.8	  517.8	 8950.0	...
9232887	  715.2	  517.7	 8941.0	...
9232888	  715.2	  517.8	 8943.0	...
9232889	  715.4	  518.0	 8945.0	...
9232890	  715.7	  518.2	 8947.0	...
9232891	  715.7	  518.3	 8949.0	...
9232892	  715.4	  518.3	 8953.0	...
9232893	  715.3	  518.1	 8959.0	...
9232894	  715.4	  517.9	 8963.0	...
9232895	  715.4	  517.8	 8964.0	...
9232896	  715.4	  517.9	 8963.0	...
9232897	  715.4	  518.1	 8963.0	...
9232898	  714.6	  518.7	 8964.0	...
9232899	  713.7	  519.4	 8965.0	...
9232900	  712.7	  520.2	 8965.0	...
9232901	  712.6	  520.3	 8970.0	...
9232902	  712.5	  520.2	 8974.0	...
9232903	  712.2	  519.0	 8979.0	...
9232904	  712.0	  517.8	 8980.0	...
9232905	  712.7	  518.3	 8978.0	...
9232906	  713.6	  519.9	 8975.0	...
9232907	  714.4	  520.5	 8970.0	...
9232908	  713.4	  519.6	 8967.0	...
9232909	  712.5	  518.6	 8961.0	...
9232910	  711.7	  518.8	 8958.0	...
9232911	  712.0	  518.9	 8964.0	...
9232912	  712.2	  519.3	 8973.0	...
9232913	  712.6	  519.5	 8983.0	...
9232914	  712.7	  519.0	 8984.0	...
9232915	  712.7	  518.2	 8984.0	...
9232916	  712.3	  518.0	 8982.0	...
9232917	  712.0	  518.5	 8979.0	...
9232918	  711.8	  519.2	 8978.0	...
9232919	  711.9	  519.8	 8975.0	...
9232920	  712.1	  520.2	 8973.0	...
9232921	  712.5	  519.9	 8972.0	...
9232922	  713.0	  519.3	 8973.0	...
9232923	  713.4	  518.8	 8976.0	...
9232924	  713.3	  518.4	 8979.0	...
9232925	  713.1	  518.0	 8981.0	...
9232926	  712.6	  517.7	 8975.0	...
9232927	  712.3	  517.8	 8968.0	...
9232928	  713.2	  518.4	 8961.0	...
9232929	  714.4	  518.9	 8961.0	...
9232930	  715.4	  519.4	 8961.0	...
9232931	  714.9	  519.3	 8962.0	...
9232932	  714.2	  519.3	 8964.0	...
9232933	  713.7	  519.5	 8969.0	...
9232934	  713.5	  519.8	 8973.0	...
9232935	  712.7	  520.0	 8975.0	...
9232936	  711.8	  519.8	 8970.0	...
9232937	  711.5	  519.5	 8965.0	...
9232938	  712.0	  519.3	 8964.0	...
9232939	  712.4	  519.2	 8968.0	...
9232940	  712.4	  519.1	 8972.0	...
9232941	  712.3	  519.1	 8972.0	...
9232942	  712.2	  519.1	 8971.0	...
9232943	  712.3	  518.8	 8970.0	...
9232944	  712.5	  518.4	 8968.0	...
9232945	  713.0	  518.1	 8965.0	...
9232946	  713.1	  518.0	 8963.0	...
9232947	  713.1	  518.2	 8968.0	...
9232948	  712.6	  518.7	 8974.0	...
9232949	  712.0	  519.3	 8985.0	...
9232950	  711.4	  519.3	 8992.0	...
9232951	  711.5	  519.1	 8996.0	...
9232952	  711.9	  518.7	 8992.0	...
9232953	  712.6	  519.0	 8988.0	...
9232954	  712.8	  519.2	 8980.0	...
9232955	  713.0	  519.5	 8976.0	...
9232956	  713.8	  519.4	 8974.0	...
9232957	  714.7	  519.2	 8977.0	...
9232958	  715.6	  519.0	 8980.0	...
9232959	  715.3	  518.7	 8981.0	...
9232960	  714.9	  518.5	 8978.0	...
9232961	  714.5	  518.5	 8974.0	...
9232962	  714.3	  518.6	 8971.0	...
9232963	  714.5	  519.2	 8968.0	...
9232964	  714.8	  519.8	 8965.0	...
9232965	  715.0	  520.9	 8962.0	...
9232966	  715.1	  521.5	 8962.0	...
9232967	  715.1	  522.0	 8961.0	...
9232968	  715.1	  521.7	 8960.0	...
9232969	  715.0	  521.4	 8962.0	...
9232970	  714.5	  521.1	 8966.0	...
9232971	  714.5	  520.5	 8971.0	...
9232972	  714.4	  519.8	 8974.0	...
9232973	  714.6	  519.3	 8977.0	...
9232974	  714.2	  519.2	 8979.0	...
9232975	  714.1	  520.3	 8980.0	...
9232976	  714.0	  521.5	 8981.0	...
9232977	  714.2	  522.3	 8981.0	...
9232978	  714.1	  521.8	 8980.0	...
9232979	  713.8	  520.8	 8975.0	...
9232980	  713.6	  520.1	 8969.0	...
9232981	  713.3	  519.0	 8965.0	...
9232982	  713.6	  518.2	 8962.0	...
9232983	  714.3	  518.3	 8960.0	...
9232984	  715.2	  519.1	 8965.0	...
9232985	  715.6	  519.7	 8972.0	...
9232986	  715.6	  519.6	 8976.0	...
9232987	  715.6	  519.4	 8973.0	...
9232988	  715.5	  519.4	 8969.0	...
9232989	  715.5	  520.4	 8968.0	...
9232990	  715.4	  521.4	 8967.0	...
9232991	  714.7	  522.3	 8966.0	...
9232992	  714.0	  522.2	 8971.0	...
9232993	  713.6	  522.2	 8977.0	...
9232994	  713.7	  522.2	 8983.0	...
9232995	  713.4	  522.0	 8984.0	...
9232996	  712.8	  521.3	 8985.0	...
9232997	  712.1	  520.4	 8987.0	...
9232998	  711.9	  519.9	 8987.0	...
9232999	  712.7	  520.4	 8983.0	...
9233000	  713.7	  521.2	 8979.0	...
9233001	  714.1	  520.8	 8975.0	...
9233002	  714.1	  519.6	 8974.0	...
9233003	  714.1	  518.4	 8974.0	...
9233004	  714.4	  518.2	 8973.0	...
9233005	  714.1	  519.0	 8976.0	...
9233006	  713.8	  519.8	 8978.0	...
9233007	  713.7	  520.6	 8980.0	...
9233008	  713.7	  520.1	 8978.0	...
9233009	  713.9	  520.1	 8975.0	...
9233010	  714.0	  520.1	 8971.0	...
9233011	  713.4	  520.9	 8972.0	...
9233012	  712.6	  521.5	 8975.0	...
9233013	  712.3	  522.1	 8975.0	...
9233014	  712.7	  522.4	 8973.0	...
9233015	  712.9	  522.5	 8970.0	...
9233016	  712.6	  521.7	 8976.0	...
9233017	  712.6	  520.6	 8981.0	...
9233018	  712.6	  519.4	 8984.0	...
9233019	  712.7	  519.2	 8980.0	...
9233020	  712.6	  519.3	 8976.0	...
9233021	  712.6	  519.9	 8976.0	...
9233022	  712.3	  520.4	 8978.0	...
9233023	  712.1	  520.7	 8980.0	...
9233024	  711.8	  520.9	 8974.0	...
9233025	  712.4	  521.0	 8968.0	...
9233026	  713.2	  520.9	 8962.0	...
9233027	  714.0	  520.6	 8963.0	...
9233028	  714.1	  520.4	 8967.0	...
9233029	  713.9	  520.4	 8970.0	...
9233030	  713.8	  520.5	 8970.0	...
9233031	  713.9	  520.6	 8969.0	...
9233032	  713.7	  521.3	 8967.0	...
9233033	  713.4	  521.7	 8967.0	...
9233034	  713.5	  522.1	 8966.0	...
9233035	  713.9	  521.9	 8971.0	...
9233036	  714.8	  522.2	 8976.0	...
9233037	  715.3	  522.9	 8971.0	...
9233038	  715.4	  523.7	 8960.0	...
9233039	  714.0	  523.3	 8963.0	...
9233040	  712.5	  522.5	 8978.0	...
9233041	  711.7	  521.7	 8992.0	...
9233042	  712.1	  521.7	 8990.0	...
9233043	  712.6	  522.0	 8987.0	...
9233044	  712.8	  522.4	 8983.0	...
9233045	  712.8	  522.0	 8980.0	...
9233046	  712.7	  521.0	 8979.0	...
9233047	  712.8	  520.1	 8979.0	...
9233048	  713.4	  520.0	 8979.0	...
9233049	  714.0	  519.9	 8980.0	...
9233050	  714.6	  521.4	 8972.0	...
9233051	  714.5	  523.0	 8966.0	...
9233052	  714.1	  524.2	 8959.0	...
9233053	  713.6	  523.9	 8958.0	...
9233054	  713.4	  523.6	 8958.0	...
9233055	  713.4	  523.5	 8957.0	...
9233056	  713.8	  523.2	 8956.0	...
9233057	  714.2	  522.9	 8956.0	...
9233058	  714.2	  523.1	 8959.0	...
9233059	  712.6	  523.6	 8966.0	...
9233060	  711.0	  524.1	 8973.0	...
9233061	  711.3	  524.7	 8970.0	...
9233062	  712.8	  525.0	 8965.0	...
9233063	  713.8	  524.3	 8961.0	...
9233064	  713.3	  523.3	 8963.0	...
9233065	  714.0	  522.3	 8958.0	...
9233066	  715.9	  523.2	 8951.0	...
9233067	  718.3	  523.9	 8945.0	...
9233068	  720.2	  524.6	 8945.0	...
9233069	  721.2	  524.6	 8944.0	...
9233070	  721.7	  523.7	 8944.0	...
9233071	  722.4	  522.6	 8943.0	...
9233072	  724.1	  521.6	 8941.0	...
9233073	  726.8	  521.8	 8936.0	...
9233074	  728.7	  522.6	 8927.0	...
9233075	  729.8	  523.3	 8920.0	...
9233076	  729.7	  523.9	 8918.0	...
9233077	  729.5	  523.9	 8920.0	...
9233078	  728.2	  524.1	 8930.0	...
9233079	  727.0	  524.3	 8939.0	...
9233080	  725.9	  524.4	 8946.0	...
9233081	  725.8	  523.8	 8942.0	...
9233082	  725.7	  523.2	 8937.0	...
9233083	  725.7	  523.6	 8933.0	...
9233084	  725.2	  524.7	 8938.0	...
9233085	  724.6	  525.8	 8946.0	...
9233086	  724.0	  525.9	 8955.0	...
9233087	  723.6	  526.0	 8961.0	...
9233088	  723.3	  525.9	 8965.0	...
9233089	  723.1	  525.7	 8968.0	...
9233090	  724.1	  525.4	 8960.0	...
9233091	  725.0	  525.2	 8950.0	...
9233092	  726.1	  525.4	 8941.0	...
9233093	  725.7	  525.8	 8941.0	...
9233094	  725.4	  526.4	 8941.0	...
9233095	  725.0	  526.7	 8943.0	...
9233096	  725.1	  527.1	 8945.0	...
9233097	  725.2	  528.3	 8947.0	...
9233098	  724.8	  529.4	 8950.0	...
9233099	  724.2	  529.0	 8951.0	...
9233100	  724.9	  527.5	 8950.0	...
9233101	  726.2	  526.0	 8943.0	...
9233102	  727.6	  526.2	 8936.0	...
9233103	  727.4	  526.8	 8932.0	...
9233104	  727.2	  527.3	 8932.0	...
9233105	  726.9	  527.5	 8929.0	...
9233106	  726.8	  527.5	 8926.0	...
9233107	  726.7	  527.4	 8923.0	...
9233108	  726.5	  527.2	 8926.0	...
9233109	  726.3	  526.7	 8932.0	...
9233110	  726.1	  526.2	 8939.0	...
9233111	  726.1	  525.5	 8942.0	...
9233112	  726.4	  525.2	 8943.0	...
9233113	  726.8	  524.9	 8944.0	...
9233114	  727.3	  526.1	 8939.0	...
9233115	  727.6	  527.2	 8936.0	...
9233116	  727.4	  527.5	 8932.0	...
9233117	  727.2	  526.8	 8932.0	...
9233118	  727.0	  526.4	 8929.0	...
9233119	  727.1	  526.8	 8927.0	...
9233120	  727.4	  527.3	 8925.0	...
9233121	  727.7	  527.3	 8926.0	...
9233122	  727.8	  527.2	 8926.0	...
9233123	  728.3	  527.0	 8919.0	...
9233124	  728.8	  527.5	 8911.0	...
9233125	  729.0	  528.2	 8909.0	...
9233126	  728.8	  529.0	 8912.0	...
9233127	  728.6	  529.2	 8914.0	...
9233128	  728.8	  529.6	 8920.0	...
9233129	  728.6	  529.9	 8928.0	...
9233130	  727.9	  529.1	 8937.0	...
9233131	  727.2	  528.4	 8930.0	...
9233132	  727.9	  527.6	 8924.0	...
9233133	  729.1	  527.8	 8918.0	...
9233134	  730.2	  527.6	 8919.0	...
9233135	  730.6	  527.4	 8921.0	...
9233136	  730.9	  527.4	 8918.0	...
9233137	  730.7	  527.6	 8914.0	...
9233138	  730.1	  528.0	 8910.0	...
9233139	  729.6	  528.2	 8910.0	...
9233140	  729.6	  529.0	 8909.0	...
9233141	  730.5	  529.7	 8907.0	...
9233142	  731.2	  529.7	 8905.0	...
9233143	  732.0	  529.0	 8903.0	...
MSG	9233144 0000 _ Number Off
9233144	  731.4	  528.1	 8901.0	...
9233145	  730.8	  527.8	 8900.0	...
9233146	  729.9	  527.6	 8900.0	...
9233147	  729.3	  527.6	 8905.0	...
9233148	  728.7	  527.4	 8910.0	...
9233149	  728.5	  528.2	 8917.0	...
9233150	  728.8	  529.1	 8917.0	...
9233151	  729.1	  529.9	 8918.0	...
9233152	  728.7	  529.6	 8921.0	...
9233153	  728.1	  528.5	 8924.0	...
9233154	  727.6	  527.0	 8927.0	...
9233155	  727.6	  525.7	 8927.0	...
9233156	  727.8	  526.4	 8928.0	...
9233157	  728.0	  527.6	 8931.0	...
9233158	  728.1	  528.9	 8933.0	...
9233159	  728.0	  529.1	 8937.0	...
9233160	  727.6	  528.2	 8943.0	...
9233161	  727.1	  526.6	 8949.0	...
9233162	  726.8	  525.0	 8953.0	...
9233163	  726.8	  525.6	 8953.0	...
9233164	  727.8	  526.6	 8949.0	...
9233165	  728.9	  527.7	 8945.0	...
9233166	  729.2	  527.8	 8941.0	...
9233167	  728.6	  528.0	 8941.0	...
9233168	  728.7	  527.4	 8933.0	...
9233169	  729.4	  526.5	 8925.0	...
9233170	  730.1	  526.1	 8927.0	...
9233171	  730.2	  526.7	 8936.0	...
9233172	  730.2	  527.2	 8945.0	...
9233173	  730.2	  527.2	 8945.0	...
9233174	  730.2	  527.0	 8946.0	...
9233175	  730.2	  526.8	 8948.0	...
9233176	  730.1	  526.5	 8949.0	...
9233177	  729.7	  526.4	 8945.0	...
9233178	  729.6	  526.1	 8941.0	...
9233179	  729.8	  525.9	 8934.0	...
9233180	  730.3	  526.5	 8930.0	...
9233181	  730.4	  527.2	 8926.0	...
9233182	  730.2	  528.0	 8924.0	...
9233183	  730.0	  528.2	 8925.0	...
9233184	  729.9	  527.7	 8925.0	...
9233185	  729.9	  527.1	 8924.0	...
9233186	  729.8	  526.4	 8921.0	...
9233187	  729.2	  525.8	 8920.0	...
9233188	  728.6	  525.3	 8932.0	...
9233189	  727.9	  524.8	 8944.0	...
9233190	  727.9	  524.8	 8952.0	...
9233191	  727.8	  524.7	 8949.0	...
9233192	  728.3	  525.0	 8942.0	...
9233193	  729.3	  525.3	 8938.0	...
9233194	  730.2	  525.6	 8932.0	...
9233195	  730.4	  525.5	 8929.0	...
9233196	  730.6	  525.5	 8926.0	...
9233197	  730.9	  525.6	 8925.0	...
9233198	  731.5	  525.7	 8930.0	...
9233199	  731.7	  525.9	 8936.0	...
9233200	  731.8	  526.0	 8940.0	...
9233201	  731.5	  526.1	 8939.0	...
9233202	  730.5	  526.2	 8938.0	...
9233203	  729.5	  526.3	 8939.0	...
9233204	  728.7	  526.3	 8940.0	...
9233205	  728.7	  526.3	 8941.0	...
9233206	  729.1	  526.2	 8942.0	...
9233207	  729.7	  525.6	 8943.0	...
9233208	  730.5	  525.1	 8943.0	...
9233209	  731.2	  525.8	 8929.0	...
9233210	  731.6	  527.1	 8917.0	...
9233211	  731.8	  528.7	 8905.0	...
9233212	  731.9	  529.0	 8906.0	...
9233213	  731.1	  528.1	 8907.0	...
9233214	  730.1	  527.0	 8920.0	...
9233215	  729.2	  525.9	 8933.0	...
9233216	  728.7	  525.3	 8944.0	...
9233217	  728.2	  524.7	 8941.0	...
9233218	  727.7	  524.9	 8936.0	...
9233219	  728.9	  525.5	 8932.0	...
9233220	  730.2	  526.2	 8931.0	...
9233221	  731.6	  526.3	 8924.0	...
9233222	  731.2	  526.7	 8919.0	...
9233223	  731.0	  527.1	 8915.0	...
9233224	  730.6	  527.3	 8919.0	...
9233225	  730.7	  527.2	 8923.0	...
9233226	  730.5	  526.9	 8926.0	...
9233227	  730.4	  526.6	 8926.0	...
9233228	  730.3	  526.8	 8921.0	...
9233229	  730.4	  527.1	 8914.0	...
9233230	  731.3	  527.5	 8910.0	...
9233231	  732.2	  527.5	 8909.0	...
9233232	  732.9	  526.3	 8910.0	...
9233233	  733.0	  525.1	 8912.0	...
9233234	  732.8	  525.1	 8911.0	...
9233235	  732.7	  526.4	 8910.0	...
9233236	  732.5	  527.7	 8911.0	...
9233237	  732.3	  527.8	 8914.0	...
9233238	  732.1	  527.5	 8916.0	...
9233239	  732.0	  527.3	 8914.0	...
9233240	  732.0	  527.0	 8909.0	...
9233241	  731.6	  526.8	 8905.0	...
9233242	  731.0	  526.6	 8910.0	...
9233243	  730.3	  526.9	 8915.0	...
9233244	  730.5	  527.5	 8921.0	...
9233245	  731.1	  527.2	 8922.0	...
9233246	  731.8	  525.9	 8926.0	...
9233247	  732.2	  524.5	 8929.0	...
9233248	  732.2	  523.8	 8932.0	...
9233249	  732.3	  523.6	 8926.0	...
9233250	  732.3	  524.1	 8917.0	...
9233251	  732.1	  524.9	 8908.0	...
9233252	  732.0	  525.8	 8905.0	...
9233253	  732.7	  526.0	 8896.0	...
9233254	  733.7	  526.2	 8886.0	...
9233255	  733.8	  526.3	 8884.0	...
9233256	  732.9	  526.0	 8892.0	...
9233257	  732.2	  525.8	 8899.0	...
9233258	  732.0	  525.6	 8899.0	...
9233259	  731.9	  525.8	 8899.0	...
9233260	  731.8	  525.9	 8898.0	...
9233261	  732.1	  525.8	 8899.0	...
9233262	  732.6	  525.9	 8904.0	...
9233263	  732.9	  526.0	 8909.0	...
9233264	  733.1	  526.1	 8911.0	...
9233265	  733.2	  526.0	 8910.0	...
9233266	  733.2	  525.9	 8908.0	...
9233267	  733.2	  526.1	 8909.0	...
9233268	  733.2	  526.3	 8910.0	...
9233269	  733.3	  526.5	 8911.0	...
9233270	  733.3	  526.6	 8911.0	...
9233271	  733.5	  525.8	 8912.0	...
9233272	  733.6	  524.9	 8913.0	...
9233273	  733.3	  524.0	 8914.0	...
9233274	  732.3	  523.9	 8914.0	...
9233275	  731.3	  523.8	 8914.0	...
9233276	  730.9	  523.8	 8913.0	...
9233277	  731.0	  524.2	 8912.0	...
9233278	  731.6	  525.0	 8907.0	...
9233279	  732.5	  526.0	 8902.0	...
9233280	  733.2	  526.1	 8903.0	...
9233281	  733.4	  525.6	 8910.0	...
9233282	  733.2	  524.8	 8914.0	...
9233283	  733.8	  524.4	 8910.0	...
9233284	  734.5	  524.2	 8907.0	...
9233285	  734.1	  524.2	 8906.0	...
9233286	  733.0	  524.2	 8909.0	...
9233287	  731.8	  524.0	 8913.0	...
9233288	  731.8	  523.8	 8915.0	...
9233289	  731.9	  524.1	 8913.0	...
9233290	  732.3	  524.3	 8910.0	...
9233291	  732.6	  524.5	 8920.0	...
9233292	  732.6	  524.8	 8932.0	...
9233293	  732.2	  525.5	 8944.0	...
9233294	  731.7	  525.7	 8944.0	...
9233295	  731.3	  525.3	 8943.0	...
9233296	  731.3	  525.5	 8940.0	...
9233297	  731.4	  526.3	 8935.0	...
9233298	  731.4	  526.6	 8929.0	...
9233299	  731.2	  526.1	 8925.0	...
9233300	  731.3	  525.5	 8924.0	...
9233301	  731.5	  525.5	 8919.0	...
9233302	  732.4	  525.3	 8913.0	...
9233303	  733.1	  525.0	 8908.0	...
9233304	  733.0	  524.8	 8908.0	...
9233305	  732.4	  524.8	 8907.0	...
9233306	  731.9	  525.0	 8909.0	...
9233307	  733.0	  525.3	 8911.0	...
9233308	  734.1	  525.4	 8914.0	...
9233309	  734.6	  525.6	 8916.0	...
9233310	  734.5	  525.5	 8919.0	...
9233311	  734.5	  525.5	 8921.0	...
9233312	  733.6	  525.6	 8923.0	...
9233313	  732.3	  525.5	 8926.0	...
9233314	  731.8	  525.2	 8927.0	...
9233315	  732.5	  524.7	 8925.0	...
9233316	  733.2	  524.5	 8921.0	...
9233317	  733.2	  524.5	 8918.0	...
9233318	  733.1	  524.4	 8916.0	...
9233319	  733.1	  524.4	 8914.0	...
9233320	  733.2	  524.3	 8909.0	...
9233321	  733.5	  524.2	 8905.0	...
9233322	  733.7	  523.5	 8903.0	...
9233323	  734.2	  522.9	 8900.0	...
9233324	  734.7	  523.5	 8895.0	...
9233325	  735.3	  524.6	 8889.0	...
9233326	  735.3	  525.6	 8890.0	...
9233327	  735.3	  525.5	 8894.0	...
9233328	  735.1	  525.5	 8899.0	...
9233329	  734.9	  525.6	 8900.0	...
9233330	  734.6	  525.8	 8901.0	...
9233331	  734.6	  525.9	 8901.0	...
9233332	  734.6	  525.8	 8900.0	...
9233333	  735.5	  525.5	 8892.0	...
9233334	  736.4	  525.1	 8883.0	...
9233335	  737.3	  525.0	 8884.0	...
9233336	  737.4	  525.1	 8892.0	...
9233337	  737.7	  525.2	 8900.0	...
9233338	  737.9	  525.2	 8901.0	...
9233339	  738.0	  525.8	 8893.0	...
9233340	  737.8	  526.5	 8881.0	...
9233341	  738.0	  527.1	 8869.0	...
9233342	  738.3	  527.7	 8869.0	...
9233343	  738.9	  528.3	 8873.0	...
9233344	  739.1	  528.1	 8879.0	...
9233345	  739.2	  527.1	 8881.0	...
9233346	  739.0	  526.4	 8884.0	...
9233347	  738.4	  526.6	 8885.0	...
9233348	  738.2	  526.9	 8886.0	...
9233349	  737.9	  527.0	 8889.0	...
9233350	  737.1	  526.3	 8895.0	...
9233351	  735.9	  525.6	 8900.0	...
9233352	  734.7	  524.8	 8903.0	...
9233353	  734.9	  525.2	 8905.0	...
9233354	  735.1	  525.7	 8906.0	...
MSG	9233355 0000 _ Number On
9233355	  735.2	  526.1	 8908.0	...
9233356	  735.4	  526.4	 8907.0	...
9233357	  736.0	  526.8	 8906.0	...
9233358	  736.6	  527.3	 8905.0	...
9233359	  736.8	  527.4	 8902.0	...
9233360	  736.6	  527.5	 8899.0	...
9233361	  736.4	  527.4	 8897.0	...
9233362	  736.3	  527.4	 8896.0	...
9233363	  736.1	  527.5	 8896.0	...
9233364	  736.0	  527.2	 8895.0	...
9233365	  735.8	  526.7	 8895.0	...
9233366	  735.7	  526.2	 8893.0	...
9233367	  735.7	  526.5	 8889.0	...
9233368	  735.6	  527.0	 8885.0	...
9233369	  735.6	  527.5	 8883.0	...
9233370	  735.6	  527.5	 8882.0	...
9233371	  735.6	  527.3	 8882.0	...
9233372	  735.7	  527.1	 8886.0	...
9233373	  735.8	  526.8	 8890.0	...
9233374	  736.1	  526.3	 8895.0	...
9233375	  736.7	  525.6	 8895.0	...
9233376	  737.2	  524.9	 8894.0	...
9233377	  737.6	  526.0	 8894.0	...
9233378	  737.5	  527.3	 8893.0	...
9233379	  737.4	  528.5	 8892.0	...
9233380	  736.4	  527.5	 8899.0	...
9233381	  735.4	  526.7	 8904.0	...
9233382	  735.5	  526.0	 8908.0	...
9233383	  736.5	  526.2	 8906.0	...
9233384	  737.3	  526.1	 8910.0	...
9233385	  736.9	  526.1	 8914.0	...
9233386	  736.6	  526.2	 8918.0	...
9233387	  736.3	  526.6	 8914.0	...
9233388	  736.1	  527.1	 8912.0	...
9233389	  735.8	  527.2	 8909.0	...
9233390	  735.5	  527.0	 8912.0	...
9233391	  735.2	  526.5	 8914.0	...
9233392	  734.9	  526.1	 8915.0	...
9233393	  734.9	  525.9	 8912.0	...
9233394	  734.7	  525.7	 8910.0	...
9233395	  734.4	  525.9	 8906.0	...
9233396	  734.4	  526.2	 8903.0	...
9233397	  734.8	  526.2	 8900.0	...
9233398	  735.2	  526.2	 8899.0	...
9233399	  735.5	  526.2	 8901.0	...
9233400	  735.6	  526.5	 8904.0	...
9233401	  736.5	  526.6	 8906.0	...
9233402	  737.4	  526.8	 8908.0	...
9233403	  738.3	  526.9	 8909.0	...
9233404	  738.4	  527.2	 8909.0	...
9233405	  737.8	  527.9	 8908.0	...
9233406	  737.3	  528.5	 8908.0	...
9233407	  736.8	  529.3	 8908.0	...
9233408	  737.0	  529.7	 8908.0	...
9233409	  737.1	  529.5	 8915.0	...
9233410	  736.6	  529.0	 8922.0	...
9233411	  735.3	  528.4	 8929.0	...
9233412	  733.9	  528.0	 8929.0	...
9233413	  733.0	  527.7	 8927.0	...
9233414	  733.8	  527.5	 8925.0	...
9233415	  734.5	  527.6	 8930.0	...
9233416	  735.3	  527.6	 8936.0	...
9233417	  735.1	  527.5	 8942.0	...
9233418	  734.7	  527.1	 8941.0	...
9233419	  734.3	  526.8	 8940.0	...
9233420	  734.1	  526.4	 8935.0	...
9233421	  734.8	  526.5	 8924.0	...
9233422	  735.2	  526.6	 8913.0	...
9233423	  735.5	  526.7	 8906.0	...
9233424	  735.3	  526.7	 8906.0	...
9233425	  735.4	  526.8	 8906.0	...
9233426	  735.5	  527.6	 8907.0	...
9233427	  735.4	  528.4	 8908.0	...
9233428	  735.2	  528.5	 8908.0	...
9233429	  734.8	  528.0	 8910.0	...
9233430	  734.7	  526.7	 8914.0	...
9233431	  734.4	  526.0	 8919.0	...
9233432	  733.7	  525.2	 8918.0	...
9233433	  733.1	  525.1	 8915.0	...
9233434	  732.8	  525.4	 8913.0	...
9233435	  733.3	  525.8	 8913.0	...
9233436	  734.3	  526.0	 8913.0	...
9233437	  735.9	  525.7	 8913.0	...
9233438	  737.0	  525.4	 8915.0	...
9233439	  737.2	  525.8	 8920.0	...
9233440	  736.5	  526.4	 8925.0	...
9233441	  735.8	  527.0	 8924.0	...
9233442	  736.3	  527.9	 8920.0	...
9233443	  737.1	  528.7	 8917.0	...
9233444	  738.1	  529.5	 8917.0	...
9233445	  738.2	  529.0	 8920.0	...
9233446	  738.4	  528.7	 8923.0	...
9233447	  738.3	  528.5	 8923.0	...
9233448	  738.2	  528.9	 8914.0	...
9233449	  738.2	  529.2	 8906.0	...
9233450	  738.2	  529.4	 8904.0	...
9233451	  738.1	  528.6	 8907.0	...
9233452	  738.2	  527.6	 8912.0	...
9233453	  738.3	  526.7	 8914.0	...
9233454	  738.2	  526.9	 8917.0	...
9233455	  737.7	  527.5	 8918.0	...
9233456	  737.2	  528.0	 8919.0	...
9233457	  736.9	  529.0	 8917.0	...
9233458	  736.8	  529.6	 8911.0	...
9233459	  736.7	  529.9	 8904.0	...
9233460	  736.4	  529.5	 8899.0	...
9233461	  736.3	  529.2	 8900.0	...
9233462	  735.9	  529.6	 8901.0	...
9233463	  735.6	  529.9	 8901.0	...
9233464	  735.6	  529.0	 8896.0	...
9233465	  736.0	  527.6	 8891.0	...
9233466	  736.4	  526.8	 8887.0	...
9233467	  736.5	  527.9	 8890.0	...
9233468	  736.7	  529.0	 8895.0	...
9233469	  736.9	  529.2	 8898.0	...
9233470	  737.0	  528.5	 8901.0	...
9233471	  737.0	  527.8	 8894.0	...
9233472	  737.0	  527.5	 8887.0	...
9233473	  737.0	  527.4	 8880.0	...
9233474	  737.2	  528.3	 8881.0	...
9233475	  737.4	  529.2	 8886.0	...
9233476	  737.8	  530.1	 8893.0	...
9233477	  738.0	  529.7	 8899.0	...
9233478	  737.9	  529.4	 8903.0	...
9233479	  737.6	  528.8	 8903.0	...
9233480	  737.0	  528.7	 8901.0	...
9233481	  736.7	  529.2	 8899.0	...
9233482	  736.5	  529.9	 8897.0	...
9233483	  736.5	  529.7	 8896.0	...
9233484	  736.0	  528.8	 8897.0	...
9233485	  735.6	  528.5	 8897.0	...
9233486	  735.3	  529.3	 8896.0	...
9233487	  735.7	  530.1	 8895.0	...
9233488	  736.1	  530.5	 8895.0	...
9233489	  736.3	  530.6	 8893.0	...
9233490	  736.3	  530.5	 8892.0	...
9233491	  736.4	  530.1	 8890.0	...
9233492	  737.2	  530.5	 8889.0	...
9233493	  738.0	  531.0	 8887.0	...
9233494	  737.7	  531.8	 8889.0	...
9233495	  736.7	  531.6	 8895.0	...
9233496	  735.4	  530.8	 8901.0	...
9233497	  735.0	  529.8	 8895.0	...
9233498	  734.4	  529.2	 8886.0	...
9233499	  734.1	  529.6	 8876.0	...
9233500	  735.5	  529.8	 8875.0	...
9233501	  737.3	  529.4	 8877.0	...
9233502	  737.5	  528.8	 8882.0	...
9233503	  736.0	  528.4	 8882.0	...
9233504	  734.6	  528.2	 8881.0	...
9233505	  734.7	  527.9	 8877.0	...
9233506	  735.9	  527.4	 8878.0	...
9233507	  737.0	  527.3	 8879.0	...
9233508	  738.3	  527.1	 8879.0	...
9233509	  738.5	  527.9	 8879.0	...
9233510	  737.9	  528.8	 8879.0	...
9233511	  736.8	  530.0	 8878.0	...
9233512	  735.2	  530.4	 8878.0	...
9233513	  734.5	  530.6	 8877.0	...
9233514	  734.3	  531.1	 8875.0	...
9233515	  734.3	  531.4	 8873.0	...
9233516	  735.4	  531.5	 8872.0	...
9233517	  736.5	  531.1	 8871.0	...
9233518	  737.3	  529.7	 8872.0	...
9233519	  737.0	  528.6	 8873.0	...
9233520	  736.8	  527.7	 8876.0	...
9233521	  736.7	  527.5	 8880.0	...
9233522	  736.9	  527.2	 8882.0	...
9233523	  737.1	  527.7	 8884.0	...
9233524	  736.1	  528.6	 8884.0	...
9233525	  734.9	  529.3	 8885.0	...
9233526	  733.9	  529.3	 8880.0	...
9233527	  734.5	  529.1	 8875.0	...
9233528	  735.2	  529.0	 8871.0	...
9233529	  735.6	  529.4	 8878.0	...
9233530	  735.7	  529.8	 8882.0	...
9233531	  735.5	  529.0	 8886.0	...
9233532	  735.3	  527.8	 8887.0	...
9233533	  735.2	  526.8	 8889.0	...
9233534	  734.5	  527.3	 8893.0	...
9233535	  733.7	  527.8	 8894.0	...
9233536	  732.9	  528.2	 8892.0	...
9233537	  732.7	  528.6	 8888.0	...
9233538	  732.5	  529.1	 8882.0	...
9233539	  732.5	  529.5	 8878.0	...
9233540	  732.8	  529.8	 8874.0	...
9233541	  734.6	  529.7	 8872.0	...
9233542	  736.2	  529.7	 8870.0	...
9233543	  737.6	  529.5	 8871.0	...
9233544	  737.1	  529.5	 8872.0	...
9233545	  735.4	  529.5	 8874.0	...
9233546	  733.7	  529.5	 8875.0	...
9233547	  734.3	  528.5	 8874.0	...
9233548	  736.1	  527.7	 8870.0	...
9233549	  737.9	  526.6	 8871.0	...
9233550	  738.5	  526.2	 8873.0	...
9233551	  739.2	  527.2	 8878.0	...
9233552	  739.9	  528.8	 8878.0	...
9233553	  739.8	  530.5	 8878.0	...
9233554	  739.8	  530.5	 8878.0	...
9233555	  739.9	  530.1	 8877.0	...
9233556	  740.1	  529.7	 8874.0	...
9233557	  740.1	  528.8	 8874.0	...
9233558	  738.2	  528.0	 8875.0	...
9233559	  736.2	  527.7	 8879.0	...
9233560	  735.1	  529.1	 8880.0	...
9233561	  735.9	  530.2	 8883.0	...
9233562	  737.0	  530.8	 8886.0	...
9233563	  737.3	  530.7	 8876.0	...
9233564	  737.7	  530.5	 8864.0	...
9233565	  737.8	  530.6	 8850.0	...
9233566	  737.8	  530.8	 8845.0	...
9233567	  737.7	  531.1	 8841.0	...
9233568	  737.5	  531.3	 8845.0	...
9233569	  737.3	  532.0	 8850.0	...
9233570	  737.4	  532.4	 8854.0	...
9233571	  737.4	  532.4	 8850.0	...
9233572	  737.4	  531.4	 8847.0	...
9233573	  737.0	  530.5	 8855.0	...
9233574	  736.7	  530.2	 8864.0	...
9233575	  736.9	  530.3	 8865.0	...
9233576	  737.3	  530.3	 8855.0	...
9233577	  737.8	  530.3	 8846.0	...
9233578	  737.5	  530.3	 8847.0	...
9233579	  737.2	  530.0	 8848.0	...
9233580	  737.5	  529.6	 8846.0	...
9233581	  738.2	  530.0	 8843.0	...
9233582	  739.1	  530.6	 8836.0	...
9233583	  739.4	  531.4	 8831.0	...
9233584	  739.3	  531.3	 8828.0	...
9233585	  738.8	  531.4	 8829.0	...
9233586	  738.2	  531.5	 8830.0	...
9233587	  737.3	  530.8	 8829.0	...
9233588	  736.8	  530.2	 8834.0	...
9233589	  736.9	  529.4	 8839.0	...
9233590	  737.7	  530.5	 8844.0	...
9233591	  738.4	  531.6	 8844.0	...
9233592	  738.4	  532.8	 8843.0	...
9233593	  738.2	  533.3	 8843.0	...
9233594	  738.1	  533.8	 8842.0	...
9233595	  737.9	  533.3	 8841.0	...
9233596	  737.8	  532.3	 8841.0	...
9233597	  737.5	  531.4	 8845.0	...
9233598	  736.8	  531.4	 8851.0	...
9233599	  736.3	  531.4	 8857.0	...
9233600	  736.0	  531.5	 8855.0	...
9233601	  736.6	  531.5	 8849.0	...
9233602	  737.0	  531.5	 8843.0	...
9233603	  737.2	  531.4	 8840.0	...
9233604	  737.1	  531.4	 8841.0	...
9233605	  737.0	  531.5	 8841.0	...
9233606	  737.0	  531.7	 8841.0	...
9233607	  737.0	  531.5	 8841.0	...
9233608	  737.3	  531.3	 8841.0	...
9233609	  737.5	  530.9	 8841.0	...
9233610	  737.7	  530.8	 8842.0	...
9233611	  737.8	  530.9	 8842.0	...
9233612	  738.0	  531.3	 8832.0	...
9233613	  738.0	  531.9	 8824.0	...
9233614	  737.7	  531.2	 8816.0	...
9233615	  736.3	  530.0	 8817.0	...
9233616	  735.2	  528.1	 8816.0	...
9233617	  732.6	  527.5	 8815.0	...
9233618	  730.2	  527.2	 8814.0	...
9233619	  727.8	  527.4	 8814.0	...
9233620	  726.8	  527.2	 8820.0	...
9233621	  726.5	  526.7	 8825.0	...
9233622	  725.8	  526.4	 8830.0	...
9233623	  724.6	  526.6	 8833.0	...
9233624	  723.7	  526.9	 8836.0	...
9233625	  723.3	  527.2	 8839.0	...
9233626	  723.7	  527.3	 8836.0	...
9233627	  723.9	  527.5	 8833.0	...
9233628	  723.8	  527.0	 8830.0	...
9233629	  724.1	  526.4	 8829.0	...
9233630	  726.0	  525.6	 8827.0	...
9233631	  727.9	  525.4	 8828.0	...
9233632	  729.1	  525.5	 8828.0	...
9233633	  729.0	  525.8	 8825.0	...
9233634	  729.1	  524.9	 8819.0	...
9233635	  729.1	  522.9	 8815.0	...
9233636	  729.0	  521.0	 8814.0	...
9233637	  728.3	  520.7	 8817.0	...
9233638	  727.8	  521.8	 8821.0	...
9233639	  727.5	  522.8	 8823.0	...
9233640	  727.9	  523.1	 8821.0	...
9233641	  728.3	  523.7	 8819.0	...
9233642	  728.7	  524.4	 8819.0	...
9233643	  729.0	  524.9	 8819.0	...
9233644	  729.2	  524.7	 8823.0	...
9233645	  729.0	  524.3	 8827.0	...
9233646	  729.0	  524.0	 8826.0	...
9233647	  729.4	  523.9	 8821.0	...
9233648	  729.9	  524.3	 8816.0	...
9233649	  730.4	  524.4	 8817.0	...
9233650	  730.4	  524.3	 8819.0	...
9233651	  730.6	  524.1	 8827.0	...
9233652	  730.7	  524.2	 8838.0	...
9233653	  729.5	  524.4	 8848.0	...
9233654	  728.1	  524.3	 8848.0	...
9233655	  726.7	  524.0	 8844.0	...
9233656	  726.7	  523.5	 8831.0	...
9233657	  727.0	  524.7	 8823.0	...
MSG	9233658 0000 _ Number Off
9233658	  727.2	  526.2	 8816.0	...
9233659	  727.4	  527.7	 8815.0	...
9233660	  727.9	  526.9	 8812.0	...
9233661	  729.1	  526.0	 8809.0	...
9233662	  730.4	  525.9	 8808.0	...
9233663	  730.6	  526.9	 8805.0	...
9233664	  730.3	  528.0	 8800.0	...
9233665	  729.8	  527.5	 8795.0	...
9233666	  729.8	  527.0	 8796.0	...
9233667	  729.8	  526.4	 8802.0	...
9233668	  729.7	  525.8	 8808.0	...
9233669	  729.5	  525.0	 8811.0	...
9233670	  729.3	  524.8	 8810.0	...
9233671	  729.7	  525.3	 8810.0	...
9233672	  730.1	  525.8	 8810.0	...
9233673	  730.0	  525.7	 8811.0	...
9233674	  729.5	  525.7	 8814.0	...
9233675	  728.2	  525.7	 8817.0	...
9233676	  727.3	  525.6	 8819.0	...
9233677	  726.4	  525.7	 8819.0	...
9233678	  726.4	  525.8	 8819.0	...
9233679	  727.4	  525.2	 8815.0	...
9233680	  728.4	  524.7	 8811.0	...
9233681	  729.7	  524.2	 8811.0	...
9233682	  730.0	  524.4	 8815.0	...
9233683	  729.7	  524.9	 8818.0	...
9233684	  729.2	  525.3	 8817.0	...
9233685	  728.6	  525.5	 8817.0	...
9233686	  728.6	  525.4	 8816.0	...
9233687	  728.6	  525.7	 8810.0	...
9233688	  728.6	  526.3	 8804.0	...
9233689	  728.7	  526.9	 8797.0	...
9233690	  728.8	  527.0	 8795.0	...
9233691	  728.9	  526.8	 8793.0	...
9233692	  728.9	  526.7	 8792.0	...
9233693	  729.1	  526.8	 8791.0	...
9233694	  729.4	  526.8	 8792.0	...
9233695	  729.8	  526.8	 8790.0	...
9233696	  730.0	  526.8	 8788.0	...
9233697	  730.3	  527.0	 8786.0	...
9233698	  730.4	  527.4	 8787.0	...
9233699	  730.7	  527.8	 8787.0	...
9233700	  731.0	  528.1	 8780.0	...
9233701	  731.2	  528.0	 8773.0	...
9233702	  731.2	  526.6	 8769.0	...
9233703	  731.1	  525.1	 8771.0	...
9233704	  731.1	  524.6	 8773.0	...
9233705	  731.1	  525.7	 8771.0	...
9233706	  731.0	  526.8	 8779.0	...
9233707	  730.8	  526.7	 8788.0	...
9233708	  730.7	  526.0	 8797.0	...
9233709	  730.1	  525.5	 8796.0	...
9233710	  729.2	  525.2	 8799.0	...
9233711	  728.4	  525.5	 8802.0	...
9233712	  728.8	  525.4	 8807.0	...
9233713	  729.4	  525.9	 8810.0	...
9233714	  730.1	  526.9	 8814.0	...
9233715	  730.2	  528.0	 8804.0	...
9233716	  730.2	  528.6	 8793.0	...
9233717	  730.7	  528.5	 8780.0	...
9233718	  731.1	  528.2	 8782.0	...
9233719	  731.9	  527.9	 8788.0	...
9233720	  732.2	  527.7	 8795.0	...
9233721	  732.4	  527.8	 8796.0	...
9233722	  732.3	  527.9	 8791.0	...
9233723	  732.2	  527.9	 8786.0	...
9233724	  732.8	  527.7	 8782.0	...
9233725	  733.4	  527.5	 8780.0	...
9233726	  733.8	  527.5	 8775.0	...
9233727	  733.5	  527.6	 8770.0	...
9233728	  733.2	  527.7	 8763.0	...
9233729	  733.2	  527.8	 8761.0	...
9233730	  733.1	  528.0	 8765.0	...
9233731	  732.6	  528.3	 8772.0	...
9233732	  732.2	  528.1	 8778.0	...
9233733	  731.9	  527.7	 8778.0	...
9233734	  732.0	  527.1	 8783.0	...
9233735	  732.2	  526.9	 8788.0	...
9233736	  731.9	  527.0	 8793.0	...
9233737	  731.6	  527.1	 8792.0	...
9233738	  731.2	  526.9	 8790.0	...
9233739	  731.3	  526.7	 8792.0	...
9233740	  731.3	  526.5	 8793.0	...
9233741	  731.3	  526.6	 8794.0	...
9233742	  732.2	  526.9	 8787.0	...
9233743	  733.1	  527.5	 8780.0	...
9233744	  733.9	  528.1	 8774.0	...
9233745	  734.1	  528.6	 8772.0	...
9233746	  734.2	  528.2	 8772.0	...
9233747	  733.8	  527.8	 8772.0	...
9233748	  732.8	  527.5	 8769.0	...
9233749	  732.0	  527.6	 8767.0	...
9233750	  731.9	  527.5	 8766.0	...
9233751	  731.9	  527.5	 8766.0	...
9233752	  731.7	  527.7	 8767.0	...
9233753	  731.4	  527.9	 8769.0	...
9233754	  731.7	  528.0	 8770.0	...
9233755	  732.5	  527.9	 8772.0	...
9233756	  733.2	  527.7	 8775.0	...
9233757	  733.7	  527.5	 8779.0	...
9233758	  734.1	  527.6	 8782.0	...
9233759	  734.6	  527.7	 8780.0	...
9233760	  734.9	  527.9	 8777.0	...
9233761	  734.4	  527.4	 8774.0	...
9233762	  734.1	  527.1	 8773.0	...
9233763	  733.9	  526.7	 8774.0	...
9233764	  734.9	  527.6	 8774.0	...
9233765	  735.5	  528.5	 8776.0	...
9233766	  735.6	  528.5	 8778.0	...
9233767	  734.6	  527.3	 8780.0	...
9233768	  733.7	  526.1	 8779.0	...
9233769	  733.7	  526.7	 8778.0	...
9233770	  734.2	  527.4	 8776.0	...
9233771	  734.6	  528.3	 8776.0	...
9233772	  734.8	  529.0	 8772.0	...
9233773	  734.8	  529.8	 8768.0	...
9233774	  734.6	  528.9	 8766.0	...
9233775	  734.5	  527.2	 8768.0	...
9233776	  734.4	  525.9	 8770.0	...
9233777	  734.5	  526.3	 8770.0	...
9233778	  734.5	  526.4	 8771.0	...
9233779	  734.4	  526.1	 8772.0	...
9233780	  734.4	  526.0	 8764.0	...
9233781	  734.6	  526.6	 8756.0	...
9233782	  734.7	  527.1	 8751.0	...
9233783	  734.2	  527.4	 8757.0	...
9233784	  733.5	  527.5	 8765.0	...
9233785	  732.7	  527.6	 8772.0	...
9233786	  732.5	  527.5	 8778.0	...
9233787	  732.6	  526.8	 8783.0	...
9233788	  733.0	  526.1	 8785.0	...
9233789	  733.3	  525.0	 8783.0	...
9233790	  733.2	  524.6	 8781.0	...
9233791	  733.2	  524.2	 8783.0	...
9233792	  733.3	  524.5	 8787.0	...
9233793	  732.6	  525.3	 8793.0	...
9233794	  731.5	  526.4	 8798.0	...
9233795	  730.3	  527.4	 8803.0	...
9233796	  729.9	  528.2	 8806.0	...
9233797	  730.4	  528.5	 8806.0	...
9233798	  730.9	  528.1	 8801.0	...
9233799	  732.5	  527.2	 8794.0	...
9233800	  733.6	  527.4	 8792.0	...
9233801	  733.7	  528.5	 8794.0	...
9233802	  732.6	  529.4	 8795.0	...
9233803	  732.4	  529.2	 8783.0	...
9233804	  733.4	  529.1	 8773.0	...
9233805	  733.9	  529.4	 8769.0	...
9233806	  734.0	  529.8	 8774.0	...
9233807	  734.5	  529.9	 8780.0	...
9233808	  735.6	  529.9	 8773.0	...
9233809	  736.0	  530.0	 8766.0	...
9233810	  736.0	  529.9	 8758.0	...
9233811	  736.1	  529.7	 8758.0	...
9233812	  736.3	  529.6	 8758.0	...
9233813	  736.1	  529.0	 8758.0	...
9233814	  735.8	  528.1	 8758.0	...
9233815	  734.4	  527.2	 8766.0	...
9233816	  733.3	  526.8	 8775.0	...
9233817	  732.3	  526.8	 8784.0	...
9233818	  732.6	  526.4	 8784.0	...
9233819	  733.0	  526.0	 8783.0	...
9233820	  733.3	  526.5	 8785.0	...
9233821	  733.5	  527.4	 8785.0	...
9233822	  733.5	  527.8	 8786.0	...
9233823	  733.2	  527.3	 8785.0	...
9233824	  733.1	  527.4	 8783.0	...
9233825	  733.0	  528.0	 8781.0	...
9233826	  733.1	  527.9	 8783.0	...
9233827	  733.1	  527.3	 8786.0	...
9233828	  733.3	  526.5	 8791.0	...
9233829	  733.5	  526.2	 8794.0	...
9233830	  733.9	  526.1	 8788.0	...
9233831	  734.2	  526.2	 8781.0	...
9233832	  734.1	  526.1	 8783.0	...
9233833	  733.6	  525.8	 8791.0	...
9233834	  733.2	  525.7	 8791.0	...
9233835	  733.2	  525.7	 8782.0	...
9233836	  733.3	  525.8	 8771.0	...
9233837	  733.3	  525.9	 8769.0	...
9233838	  733.5	  527.1	 8768.0	...
9233839	  733.6	  528.2	 8770.0	...
9233840	  733.7	  528.8	 8771.0	...
9233841	  733.7	  528.2	 8774.0	...
9233842	  734.1	  527.5	 8777.0	...
9233843	  734.5	  527.4	 8782.0	...
9233844	  734.9	  528.3	 8784.0	...
9233845	  734.7	  529.5	 8787.0	...
9233846	  734.5	  530.5	 8789.0	...
9233847	  734.3	  529.4	 8789.0	...
9233848	  734.4	  527.9	 8787.0	...
9233849	  734.3	  526.2	 8784.0	...
9233850	  734.5	  525.8	 8780.0	...
9233851	  734.7	  525.3	 8776.0	...
9233852	  735.1	  525.1	 8774.0	...
9233853	  735.2	  524.9	 8774.0	...
9233854	  735.4	  524.9	 8775.0	...
9233855	  735.1	  526.0	 8775.0	...
9233856	  734.5	  527.1	 8776.0	...
9233857	  733.9	  528.3	 8776.0	...
9233858	  733.7	  528.3	 8774.0	...
9233859	  733.8	  528.4	 8772.0	...
9233860	  734.0	  527.6	 8772.0	...
9233861	  734.1	  526.8	 8776.0	...
9233862	  734.1	  525.6	 8780.0	...
9233863	  734.4	  525.1	 8778.0	...
9233864	  734.7	  524.8	 8775.0	...
9233865	  735.2	  524.9	 8777.0	...
9233866	  735.3	  525.3	 8783.0	...
9233867	  735.1	  526.0	 8789.0	...
9233868	  734.7	  526.5	 8790.0	...
9233869	  734.7	  526.9	 8793.0	...
MSG	9233870 0000 _ Number On
9233870	  735.0	  527.0	 8795.0	...
9233871	  735.3	  527.2	 8796.0	...
9233872	  735.0	  527.2	 8793.0	...
9233873	  734.9	  527.2	 8787.0	...
9233874	  735.1	  527.1	 8783.0	...
9233875	  735.4	  527.1	 8780.0	...
9233876	  735.7	  527.0	 8780.0	...
9233877	  735.6	  526.9	 8784.0	...
9233878	  735.5	  526.1	 8787.0	...
9233879	  735.5	  525.5	 8789.0	...
9233880	  735.6	  525.2	 8787.0	...
9233881	  735.7	  525.8	 8784.0	...
9233882	  735.7	  526.3	 8781.0	...
9233883	  735.8	  526.6	 8780.0	...
9233884	  735.5	  526.7	 8781.0	...
9233885	  735.3	  527.1	 8782.0	...
9233886	  735.0	  527.4	 8783.0	...
9233887	  735.0	  528.1	 8783.0	...
9233888	  735.2	  528.4	 8783.0	...
9233889	  735.4	  527.9	 8785.0	...
9233890	  736.6	  527.0	 8788.0	...
9233891	  737.7	  526.3	 8790.0	...
9233892	  737.7	  526.4	 8787.0	...
9233893	  736.8	  526.5	 8781.0	...
9233894	  735.9	  526.6	 8775.0	...
9233895	  735.7	  525.7	 8769.0	...
9233896	  735.6	  524.8	 8766.0	...
9233897	  735.6	  523.9	 8762.0	...
9233898	  735.9	  524.4	 8760.0	...
9233899	  736.3	  524.9	 8759.0	...
9233900	  736.1	  524.9	 8761.0	...
9233901	  735.9	  524.6	 8765.0	...
9233902	  735.8	  524.8	 8775.0	...
9233903	  736.7	  525.1	 8783.0	...
9233904	  737.4	  525.7	 8786.0	...
9233905	  737.3	  525.8	 8782.0	...
9233906	  736.6	  525.1	 8781.0	...
9233907	  735.9	  524.3	 8785.0	...
9233908	  735.9	  523.5	 8788.0	...
9233909	  736.1	  523.6	 8784.0	...
9233910	  736.2	  524.2	 8780.0	...
9233911	  736.3	  524.7	 8783.0	...
9233912	  736.5	  525.9	 8790.0	...
9233913	  736.8	  526.5	 8795.0	...
9233914	  736.9	  525.8	 8794.0	...
9233915	  737.1	  524.5	 8792.0	...
9233916	  737.0	  523.3	 8793.0	...
9233917	  737.3	  523.4	 8795.0	...
9233918	  737.5	  523.4	 8801.0	...
9233919	  737.6	  523.4	 8806.0	...
9233920	  737.4	  523.6	 8809.0	...
9233921	  737.3	  524.1	 8809.0	...
9233922	  737.4	  524.6	 8810.0	...
9233923	  737.8	  525.1	 8810.0	...
9233924	  738.0	  525.4	 8810.0	...
9233925	  738.0	  525.7	 8810.0	...
9233926	  737.4	  525.7	 8811.0	...
9233927	  736.8	  525.5	 8812.0	...
9233928	  736.6	  525.4	 8814.0	...
9233929	  736.8	  525.5	 8815.0	...
9233930	  736.8	  525.1	 8815.0	...
9233931	  736.3	  523.6	 8816.0	...
9233932	  735.8	  522.1	 8819.0	...
9233933	  735.7	  521.9	 8821.0	...
9233934	  735.6	  522.6	 8825.0	...
9233935	  735.5	  523.3	 8827.0	...
9233936	  735.3	  523.3	 8829.0	...
9233937	  735.4	  524.0	 8826.0	...
9233938	  736.3	  525.0	 8819.0	...
9233939	  737.3	  526.1	 8811.0	...
9233940	  737.9	  526.8	 8807.0	...
9233941	  737.6	  527.0	 8802.0	...
9233942	  737.4	  527.3	 8798.0	...
9233943	  737.5	  527.3	 8800.0	...
9233944	  737.2	  527.5	 8806.0	...
9233945	  737.3	  526.6	 8810.0	...
9233946	  737.3	  525.8	 8808.0	...
9233947	  737.5	  524.5	 8806.0	...
9233948	  736.9	  524.1	 8807.0	...
9233949	  736.4	  523.9	 8809.0	...
9233950	  736.5	  524.1	 8811.0	...
9233951	  736.7	  524.3	 8811.0	...
9233952	  736.9	  524.4	 8810.0	...
9233953	  736.2	  524.4	 8811.0	...
9233954	  735.6	  524.5	 8811.0	...
9233955	  734.7	  524.8	 8813.0	...
9233956	  734.4	  524.9	 8814.0	...
9233957	  734.6	  525.0	 8814.0	...
9233958	  734.9	  525.0	 8816.0	...
9233959	  735.1	  525.0	 8818.0	...
9233960	  735.8	  525.0	 8822.0	...
9233961	  736.8	  524.8	 8824.0	...
9233962	  737.6	  524.7	 8828.0	...
9233963	  737.5	  524.7	 8829.0	...
9233964	  737.6	  525.0	 8824.0	...
9233965	  737.9	  525.5	 8819.0	...
9233966	  737.7	  526.2	 8816.0	...
9233967	  737.2	  525.0	 8818.0	...
9233968	  736.7	  523.5	 8811.0	...
9233969	  736.8	  522.7	 8802.0	...
9233970	  737.6	  524.0	 8793.0	...
9233971	  738.4	  525.3	 8792.0	...
9233972	  738.6	  526.0	 8791.0	...
9233973	  738.2	  525.7	 8790.0	...
9233974	  737.9	  525.7	 8788.0	...
9233975	  737.9	  525.7	 8790.0	...
9233976	  737.7	  525.6	 8798.0	...
9233977	  737.1	  524.4	 8810.0	...
9233978	  736.4	  523.3	 8820.0	...
9233979	  736.4	  522.6	 8820.0	...
9233980	  737.1	  522.8	 8818.0	...
9233981	  737.8	  523.0	 8817.0	...
9233982	  737.8	  522.5	 8824.0	...
9233983	  737.5	  522.0	 8829.0	...
9233984	  737.3	  522.4	 8832.0	...
9233985	  737.8	  523.2	 8832.0	...
9233986	  738.5	  524.1	 8824.0	...
9233987	  739.0	  523.8	 8816.0	...
9233988	  738.6	  523.5	 8808.0	...
9233989	  738.1	  523.3	 8809.0	...
9233990	  737.2	  523.2	 8809.0	...
9233991	  736.7	  522.8	 8810.0	...
9233992	  736.1	  522.4	 8810.0	...
9233993	  737.2	  522.1	 8811.0	...
9233994	  738.5	  522.0	 8810.0	...
9233995	  739.3	  522.4	 8809.0	...
9233996	  738.8	  523.0	 8812.0	...
9233997	  738.5	  523.3	 8815.0	...
9233998	  738.6	  522.7	 8819.0	...
9233999	  738.6	  522.3	 8817.0	...
9234000	  738.1	  522.1	 8816.0	...
9234001	  737.6	  522.3	 8821.0	...
9234002	  737.3	  523.3	 8828.0	...
9234003	  737.3	  524.3	 8836.0	...
9234004	  737.3	  525.0	 8838.0	...
9234005	  737.2	  524.4	 8840.0	...
9234006	  737.3	  523.9	 8838.0	...
9234007	  737.5	  524.1	 8836.0	...
9234008	  737.7	  524.4	 8833.0	...
9234009	  738.7	  524.4	 8831.0	...
9234010	  739.7	  524.0	 8828.0	...
9234011	  740.5	  523.7	 8824.0	...
9234012	  739.7	  523.6	 8825.0	...
9234013	  738.8	  523.6	 8828.0	...
9234014	  738.3	  523.6	 8831.0	...
9234015	  738.4	  523.4	 8831.0	...
9234016	  738.7	  523.5	 8837.0	...
9234017	  738.9	  523.7	 8844.0	...
9234018	  739.3	  523.8	 8847.0	...
9234019	  739.5	  523.6	 8843.0	...
9234020	  739.7	  524.1	 8840.0	...
9234021	  740.2	  524.6	 8843.0	...
9234022	  740.5	  524.9	 8845.0	...
9234023	  740.6	  524.4	 8848.0	...
9234024	  740.2	  523.2	 8848.0	...
9234025	  739.5	  522.3	 8848.0	...
9234026	  739.0	  521.2	 8843.0	...
9234027	  738.7	  520.7	 8838.0	...
9234028	  738.7	  521.1	 8832.0	...
9234029	  739.2	  522.2	 8828.0	...
9234030	  739.9	  523.3	 8822.0	...
9234031	  740.5	  523.1	 8817.0	...
9234032	  740.4	  522.7	 8816.0	...
9234033	  740.1	  522.0	 8818.0	...
9234034	  739.2	  521.2	 8833.0	...
9234035	  738.4	  520.4	 8846.0	...
9234036	  737.6	  520.0	 8858.0	...
9234037	  737.3	  520.7	 8857.0	...
9234038	  737.3	  521.5	 8854.0	...
9234039	  737.6	  522.7	 8850.0	...
9234040	  737.9	  523.2	 8853.0	...
9234041	  737.4	  523.6	 8860.0	...
9234042	  736.7	  523.7	 8866.0	...
9234043	  736.7	  523.1	 8867.0	...
9234044	  737.4	  521.5	 8861.0	...
9234045	  738.2	  520.0	 8855.0	...
9234046	  738.3	  519.7	 8851.0	...
9234047	  738.4	  520.4	 8852.0	...
9234048	  738.5	  521.2	 8852.0	...
9234049	  738.4	  521.4	 8850.0	...
9234050	  738.3	  521.5	 8858.0	...
9234051	  739.0	  521.3	 8866.0	...
9234052	  739.9	  521.3	 8867.0	...
9234053	  740.8	  521.4	 8861.0	...
9234054	  740.7	  521.7	 8854.0	...
9234055	  740.4	  521.4	 8854.0	...
9234056	  740.1	  521.1	 8854.0	...
9234057	  740.2	  521.1	 8864.0	...
9234058	  740.3	  521.3	 8873.0	...
9234059	  740.0	  521.6	 8875.0	...
9234060	  739.6	  521.8	 8869.0	...
9234061	  739.2	  522.0	 8864.0	...
9234062	  739.2	  522.0	 8868.0	...
9234063	  739.6	  521.8	 8873.0	...
9234064	  740.0	  521.4	 8878.0	...
9234065	  739.5	  521.3	 8885.0	...
9234066	  738.6	  521.4	 8893.0	...
9234067	  737.8	  521.6	 8894.0	...
9234068	  737.6	  521.6	 8887.0	...
9234069	  737.1	  521.6	 8882.0	...
9234070	  736.2	  521.8	 8884.0	...
9234071	  735.5	  522.2	 8887.0	...
9234072	  735.0	  522.4	 8889.0	...
9234073	  735.0	  522.5	 8891.0	...
9234074	  735.8	  522.3	 8890.0	...
9234075	  736.7	  522.0	 8885.0	...
9234076	  738.0	  522.0	 8881.0	...
9234077	  738.4	  522.2	 8879.0	...
9234078	  739.0	  522.7	 8878.0	...
9234079	  739.1	  522.9	 8877.0	...
9234080	  739.3	  523.1	 8876.0	...
9234081	  739.0	  523.2	 8877.0	...
9234082	  738.7	  522.8	 8882.0	...
9234083	  738.2	  521.9	 8887.0	...
9234084	  738.2	  520.9	 8885.0	...
9234085	  738.3	  520.4	 8879.0	...
9234086	  738.4	  520.4	 8875.0	...
9234087	  738.6	  520.6	 8877.0	...
9234088	  738.8	  520.9	 8877.0	...
9234089	  739.0	  521.3	 8875.0	...
9234090	  739.1	  521.6	 8874.0	...
9234091	  738.4	  521.9	 8880.0	...
9234092	  737.6	  521.7	 8890.0	...
9234093	  736.9	  521.3	 8899.0	...
9234094	  736.9	  521.3	 8903.0	...
9234095	  738.0	  521.1	 8901.0	...
9234096	  739.1	  521.0	 8899.0	...
9234097	  739.4	  520.5	 8897.0	...
9234098	  738.6	  520.6	 8896.0	...
9234099	  737.8	  521.0	 8895.0	...
9234100	  737.7	  521.3	 8895.0	...
9234101	  737.7	  521.5	 8895.0	...
9234102	  737.8	  521.3	 8895.0	...
9234103	  738.3	  521.0	 8893.0	...
9234104	  738.8	  520.8	 8890.0	...
9234105	  739.5	  520.8	 8889.0	...
9234106	  740.0	  520.9	 8893.0	...
9234107	  740.0	  521.1	 8897.0	...
9234108	  739.7	  521.8	 8899.0	...
9234109	  739.7	  522.3	 8896.0	...
9234110	  740.3	  522.6	 8895.0	...
9234111	  740.8	  522.5	 8897.0	...
9234112	  740.8	  522.5	 8895.0	...
9234113	  740.6	  522.5	 8890.0	...
9234114	  740.4	  522.6	 8882.0	...
9234115	  740.6	  522.7	 8880.0	...
9234116	  741.0	  522.7	 8879.0	...
9234117	  741.6	  522.8	 8878.0	...
9234118	  742.1	  522.9	 8876.0	...
9234119	  741.8	  523.2	 8874.0	...
9234120	  741.3	  523.4	 8874.0	...
9234121	  740.8	  523.3	 8874.0	...
9234122	  740.8	  522.9	 8874.0	...
9234123	  740.7	  521.9	 8876.0	...
9234124	  740.6	  521.3	 8881.0	...
9234125	  740.2	  520.7	 8884.0	...
9234126	  740.1	  521.2	 8886.0	...
9234127	  740.1	  521.8	 8886.0	...
9234128	  740.3	  522.4	 8884.0	...
9234129	  740.4	  522.6	 8881.0	...
9234130	  740.2	  521.4	 8881.0	...
9234131	  740.0	  520.1	 8885.0	...
9234132	  739.7	  518.7	 8889.0	...
9234133	  739.5	  518.5	 8891.0	...
9234134	  739.5	  519.1	 8891.0	...
9234135	  739.7	  519.8	 8888.0	...
9234136	  739.8	  520.5	 8885.0	...
9234137	  739.8	  520.5	 8888.0	...
9234138	  739.8	  520.6	 8893.0	...
9234139	  740.0	  520.7	 8898.0	...
9234140	  740.1	  521.1	 8899.0	...
9234141	  740.0	  521.3	 8901.0	...
9234142	  739.7	  521.1	 8904.0	...
9234143	  739.8	  520.6	 8903.0	...
9234144	  740.0	  520.3	 8902.0	...
9234145	  740.4	  520.8	 8900.0	...
9234146	  740.4	  521.0	 8900.0	...
9234147	  740.6	  520.8	 8897.0	...
9234148	  740.8	  520.1	 8894.0	...
9234149	  741.1	  519.8	 8901.0	...
9234150	  741.1	  519.8	 8910.0	...
9234151	  740.4	  520.5	 8920.0	...
9234152	  739.7	  521.0	 8920.0	...
9234153	  738.8	  521.3	 8918.0	...
9234154	  739.0	  521.3	 8916.0	...
9234155	  739.1	  521.5	 8912.0	...
9234156	  739.2	  521.8	 8910.0	...
9234157	  738.9	  521.3	 8906.0	...
9234158	  738.7	  520.6	 8905.0	...
9234159	  738.5	  520.1	 8904.0	...
9234160	  738.6	  520.5	 8906.0	...
9234161	  738.7	  521.1	 8908.0	...
9234162	  738.9	  521.6	 8911.0	...
9234163	  738.9	  521.7	 8911.0	...
9234164	  738.9	  521.4	 8909.0	...
9234165	  739.1	  521.0	 8906.0	...
9234166	  739.2	  520.4	 8904.0	...
9234167	  739.3	  520.0	 8902.0	...
9234168	  739.3	  519.8	 8902.0	...
9234169	  739.1	  520.4	 8902.0	...
9234170	  738.8	  520.9	 8903.0	...
9234171	  738.3	  521.2	 8911.0	...
MSG	9234172 0000 _ Number Off
9234172	  738.0	  521.0	 8919.0	...
9234173	  737.6	  520.7	 8926.0	...
9234174	  737.3	  520.1	 8925.0	...
9234175	  737.1	  519.7	 8923.0	...
9234176	  737.0	  519.6	 8921.0	...
9234177	  737.4	  520.1	 8920.0	...
9234178	  737.8	  520.7	 8920.0	...
9234179	  738.1	  521.0	 8922.0	...
9234180	  737.6	  521.6	 8924.0	...
9234181	  737.1	  522.2	 8924.0	...
9234182	  737.9	  522.7	 8921.0	...
9234183	  739.1	  522.6	 8916.0	...
9234184	  740.8	  522.3	 8912.0	...
9234185	  741.3	  522.4	 8910.0	...
9234186	  740.5	  522.8	 8914.0	...
9234187	  739.4	  523.3	 8921.0	...
9234188	  738.6	  523.7	 8928.0	...
9234189	  739.0	  524.0	 8924.0	...
9234190	  739.2	  524.2	 8919.0	...
9234191	  739.0	  524.1	 8915.0	...
9234192	  738.8	  523.3	 8915.0	...
9234193	  738.8	  522.6	 8914.0	...
9234194	  738.9	  522.0	 8916.0	...
9234195	  739.1	  522.5	 8919.0	...
9234196	  739.3	  523.1	 8915.0	...
9234197	  739.6	  524.3	 8909.0	...
9234198	  740.2	  524.5	 8902.0	...
9234199	  740.6	  524.5	 8901.0	...
9234200	  740.4	  523.7	 8900.0	...
9234201	  739.8	  523.2	 8900.0	...
9234202	  738.4	  523.1	 8905.0	...
9234203	  737.1	  523.2	 8913.0	...
9234204	  735.1	  523.3	 8921.0	...
9234205	  734.0	  523.2	 8924.0	...
9234206	  733.5	  523.0	 8924.0	...
9234207	  733.0	  522.6	 8924.0	...
9234208	  731.1	  522.3	 8924.0	...
9234209	  728.9	  521.5	 8928.0	...
9234210	  727.3	  520.8	 8932.0	...
9234211	  726.0	  520.5	 8935.0	...
9234212	  725.0	  521.6	 8931.0	...
9234213	  724.3	  522.4	 8927.0	...
9234214	  724.4	  522.7	 8928.0	...
9234215	  724.4	  522.4	 8934.0	...
9234216	  724.6	  522.4	 8939.0	...
9234217	  724.9	  522.3	 8939.0	...
9234218	  725.9	  522.5	 8939.0	...
9234219	  726.5	  522.8	 8941.0	...
9234220	  726.9	  523.0	 8944.0	...
9234221	  728.0	  522.6	 8938.0	...
9234222	  729.2	  521.5	 8930.0	...
9234223	  730.7	  519.4	 8922.0	...
9234224	  730.9	  517.6	 8921.0	...
9234225	  730.6	  516.4	 8921.0	...
9234226	  730.4	  516.2	 8921.0	...
9234227	  730.2	  516.4	 8921.0	...
9234228	  730.5	  516.9	 8921.0	...
9234229	  730.8	  517.4	 8922.0	...
9234230	  731.1	  518.3	 8915.0	...
9234231	  731.3	  520.0	 8909.0	...
9234232	  731.4	  521.6	 8898.0	...
9234233	  731.0	  521.8	 8894.0	...
9234234	  730.3	  521.2	 8896.0	...
9234235	  729.4	  520.7	 8904.0	...
9234236	  728.9	  520.9	 8913.0	...
9234237	  728.7	  521.1	 8918.0	...
9234238	  728.7	  521.2	 8922.0	...
9234239	  728.7	  521.1	 8924.0	...
9234240	  728.7	  521.0	 8923.0	...
9234241	  729.2	  520.9	 8921.0	...
9234242	  730.2	  520.8	 8914.0	...
9234243	  731.8	  520.3	 8909.0	...
9234244	  733.0	  519.9	 8904.0	...
9234245	  732.3	  519.5	 8903.0	...
9234246	  731.1	  519.1	 8904.0	...
9234247	  729.8	  518.7	 8907.0	...
9234248	  729.0	  518.8	 8926.0	...
9234249	  728.2	  519.1	 8943.0	...
9234250	  727.5	  519.7	 8955.0	...
9234251	  727.8	  520.1	 8947.0	...
9234252	  728.2	  520.4	 8939.0	...
9234253	  728.7	  520.9	 8934.0	...
9234254	  729.0	  521.2	 8929.0	...
9234255	  729.6	  521.4	 8924.0	...
9234256	  729.8	  520.1	 8928.0	...
9234257	  729.7	  518.9	 8936.0	...
9234258	  729.2	  517.9	 8942.0	...
9234259	  728.8	  517.8	 8940.0	...
9234260	  728.8	  517.6	 8938.0	...
9234261	  728.9	  518.8	 8931.0	...
9234262	  729.1	  520.0	 8923.0	...
9234263	  729.5	  521.1	 8926.0	...
9234264	  729.7	  520.7	 8936.0	...
9234265	  729.9	  520.3	 8946.0	...
9234266	  729.9	  520.0	 8946.0	...
9234267	  729.5	  519.9	 8946.0	...
9234268	  729.0	  519.6	 8947.0	...
9234269	  728.5	  519.5	 8952.0	...
9234270	  728.6	  519.4	 8955.0	...
9234271	  728.7	  519.4	 8953.0	...
9234272	  728.2	  519.1	 8949.0	...
9234273	  727.8	  518.8	 8942.0	...
9234274	  727.5	  518.8	 8940.0	...
9234275	  727.8	  519.4	 8937.0	...
9234276	  729.0	  519.9	 8936.0	...
9234277	  730.0	  520.1	 8940.0	...
9234278	  730.8	  519.8	 8947.0	...
9234279	  731.1	  519.6	 8955.0	...
9234280	  731.7	  520.5	 8946.0	...
9234281	  732.4	  521.7	 8936.0	...
9234282	  731.9	  521.9	 8934.0	...
9234283	  731.0	  521.0	 8942.0	...
9234284	  730.3	  520.2	 8949.0	...
9234285	  730.4	  520.4	 8946.0	...
9234286	  730.7	  520.4	 8943.0	...
9234287	  731.0	  520.1	 8937.0	...
9234288	  731.4	  519.8	 8932.0	...
9234289	  731.6	  519.6	 8930.0	...
9234290	  731.6	  519.4	 8941.0	...
9234291	  731.8	  519.3	 8950.0	...
9234292	  732.1	  519.4	 8956.0	...
9234293	  732.5	  519.5	 8955.0	...
9234294	  731.5	  520.2	 8955.0	...
9234295	  730.3	  520.7	 8956.0	...
9234296	  729.6	  521.1	 8956.0	...
9234297	  730.0	  521.0	 8953.0	...
9234298	  730.6	  521.4	 8951.0	...
9234299	  730.8	  521.8	 8945.0	...
9234300	  730.9	  521.5	 8940.0	...
9234301	  729.9	  520.8	 8937.0	...
9234302	  728.8	  520.0	 8939.0	...
9234303	  727.5	  520.0	 8943.0	...
9234304	  727.3	  519.9	 8944.0	...
9234305	  728.1	  520.0	 8944.0	...
9234306	  729.1	  520.1	 8944.0	...
9234307	  730.0	  520.3	 8945.0	...
9234308	  729.5	  520.3	 8947.0	...
9234309	  729.0	  520.1	 8947.0	...
9234310	  728.6	  520.0	 8945.0	...
9234311	  728.6	  519.7	 8943.0	...
9234312	  728.9	  519.5	 8943.0	...
9234313	  729.1	  519.2	 8946.0	...
9234314	  729.3	  519.0	 8949.0	...
9234315	  729.6	  519.1	 8951.0	...
9234316	  729.9	  519.4	 8951.0	...
9234317	  730.1	  519.7	 8944.0	...
9234318	  730.0	  519.8	 8938.0	...
9234319	  729.8	  520.1	 8935.0	...
9234320	  729.6	  520.3	 8939.0	...
9234321	  730.2	  521.0	 8941.0	...
9234322	  730.9	  521.6	 8940.0	...
9234323	  731.2	  522.2	 8941.0	...
9234324	  730.3	  522.1	 8947.0	...
9234325	  729.5	  521.7	 8952.0	...
9234326	  729.2	  521.1	 8950.0	...
9234327	  729.6	  520.5	 8946.0	...
9234328	  729.8	  520.6	 8942.0	...
9234329	  730.3	  520.8	 8944.0	...
9234330	  730.5	  520.9	 8947.0	...
9234331	  730.8	  521.0	 8956.0	...
9234332	  731.1	  521.4	 8963.0	...
9234333	  731.4	  521.8	 8969.0	...
9234334	  730.6	  521.9	 8967.0	...
9234335	  729.9	  521.6	 8965.0	...
9234336	  729.1	  521.2	 8967.0	...
9234337	  729.2	  521.0	 8969.0	...
9234338	  729.1	  521.0	 8971.0	...
9234339	  729.1	  521.1	 8971.0	...
9234340	  729.5	  521.1	 8973.0	...
9234341	  730.1	  520.7	 8975.0	...
9234342	  730.7	  520.4	 8966.0	...
9234343	  731.1	  520.0	 8955.0	...
9234344	  731.4	  519.9	 8945.0	...
9234345	  731.6	  520.0	 8940.0	...
9234346	  731.7	  520.6	 8935.0	...
9234347	  731.6	  521.7	 8931.0	...
9234348	  731.3	  522.6	 8930.0	...
9234349	  730.9	  523.2	 8929.0	...
9234350	  730.4	  523.3	 8930.0	...
9234351	  730.1	  523.4	 8931.0	...
9234352	  730.1	  523.2	 8933.0	...
9234353	  730.7	  522.8	 8932.0	...
9234354	  731.1	  522.2	 8936.0	...
9234355	  730.5	  521.8	 8941.0	...
9234356	  729.6	  521.5	 8945.0	...
9234357	  729.4	  521.3	 8947.0	...
9234358	  730.1	  521.2	 8953.0	...
9234359	  730.9	  521.1	 8959.0	...
9234360	  731.0	  522.0	 8966.0	...
9234361	  730.9	  523.0	 8969.0	...
9234362	  730.5	  523.2	 8973.0	...
9234363	  729.9	  522.4	 8974.0	...
9234364	  729.4	  521.5	 8973.0	...
9234365	  728.9	  521.1	 8970.0	...
9234366	  728.4	  520.8	 8967.0	...
9234367	  727.9	  520.9	 8965.0	...
9234368	  727.8	  521.2	 8964.0	...
9234369	  727.9	  521.4	 8962.0	...
9234370	  728.2	  521.3	 8964.0	...
9234371	  728.5	  521.2	 8965.0	...
9234372	  728.4	  521.5	 8966.0	...
9234373	  728.1	  521.7	 8967.0	...
9234374	  728.6	  521.6	 8962.0	...
9234375	  729.3	  521.2	 8958.0	...
9234376	  730.2	  520.7	 8961.0	...
9234377	  730.3	  520.5	 8967.0	...
9234378	  730.7	  520.6	 8975.0	...
9234379	  730.9	  520.8	 8975.0	...
9234380	  731.1	  520.9	 8963.0	...
9234381	  731.1	  520.8	 8952.0	...
9234382	  731.0	  520.7	 8940.0	...
9234383	  731.0	  520.7	 8938.0	...
9234384	  731.0	  521.3	 8936.0	...
MSG	9234385 0000 _ Number On
9234385	  731.0	  521.9	 8934.0	...
9234386	  731.3	  522.6	 8936.0	...
9234387	  731.6	  522.8	 8941.0	...
9234388	  731.2	  522.5	 8948.0	...
9234389	  730.7	  522.1	 8952.0	...
9234390	  730.1	  521.6	 8953.0	...
9234391	  730.1	  521.5	 8954.0	...
9234392	  730.1	  521.4	 8955.0	...
9234393	  729.8	  521.3	 8956.0	...
9234394	  729.6	  521.3	 8960.0	...
9234395	  729.6	  521.5	 8963.0	...
9234396	  729.9	  521.7	 8965.0	...
9234397	  729.8	  521.9	 8964.0	...
9234398	  729.2	  521.8	 8959.0	...
9234399	  728.9	  521.8	 8957.0	...
9234400	  729.1	  521.5	 8956.0	...
9234401	  729.4	  521.1	 8957.0	...
9234402	  729.8	  521.2	 8957.0	...
9234403	  730.1	  521.6	 8956.0	...
9234404	  730.5	  522.3	 8962.0	...
9234405	  729.7	  522.8	 8969.0	...
9234406	  728.8	  523.1	 8977.0	...
9234407	  727.9	  523.0	 8977.0	...
9234408	  728.5	  522.7	 8970.0	...
9234409	  729.1	  522.2	 8963.0	...
9234410	  729.8	  521.8	 8961.0	...
9234411	  730.0	  522.0	 8966.0	...
9234412	  730.1	  522.4	 8977.0	...
9234413	  729.6	  522.0	 8982.0	...
9234414	  729.2	  521.1	 8984.0	...
9234415	  729.1	  520.7	 8981.0	...
9234416	  729.3	  521.3	 8978.0	...
9234417	  729.3	  521.8	 8978.0	...
9234418	  728.8	  521.9	 8985.0	...
9234419	  728.3	  521.3	 8992.0	...
9234420	  727.6	  520.7	 8998.0	...
9234421	  727.5	  520.4	 9004.0	...
9234422	  727.3	  521.0	 9009.0	...
9234423	  727.1	  521.7	 9012.0	...
9234424	  727.1	  522.1	 9008.0	...
9234425	  727.1	  522.2	 9005.0	...
9234426	  727.1	  521.9	 9004.0	...
9234427	  727.0	  521.4	 8999.0	...
9234428	  727.0	  521.8	 8988.0	...
9234429	  727.1	  522.5	 8976.0	...
9234430	  727.2	  523.1	 8980.0	...
9234431	  727.1	  522.8	 8990.0	...
9234432	  727.0	  522.4	 8998.0	...
9234433	  726.9	  522.0	 8998.0	...
9234434	  726.8	  521.3	 8997.0	...
9234435	  726.6	  521.2	 8999.0	...
9234436	  726.5	  521.3	 9002.0	...
9234437	  726.4	  521.7	 9005.0	...
9234438	  726.6	  522.1	 9001.0	...
9234439	  726.6	  522.3	 8996.0	...
9234440	  726.4	  523.0	 8998.0	...
9234441	  726.1	  523.5	 9006.0	...
9234442	  725.8	  523.7	 9013.0	...
9234443	  725.6	  523.0	 9014.0	...
9234444	  725.6	  522.5	 9011.0	...
9234445	  726.0	  522.3	 9006.0	...
9234446	  726.2	  522.5	 9005.0	...
9234447	  726.2	  522.7	 9006.0	...
9234448	  726.5	  522.6	 9010.0	...
9234449	  727.1	  522.5	 9010.0	...
9234450	  727.6	  522.3	 9002.0	...
9234451	  727.4	  522.0	 8995.0	...
9234452	  727.2	  521.3	 8987.0	...
9234453	  725.9	  520.8	 8988.0	...
9234454	  724.6	  520.6	 8990.0	...
9234455	  723.4	  520.5	 8990.0	...
9234456	  723.4	  520.2	 8989.0	...
9234457	  725.3	  521.1	 8987.0	...
9234458	  727.2	  522.4	 8981.0	...
9234459	  729.2	  523.6	 8977.0	...
9234460	  729.4	  523.6	 8975.0	...
9234461	  729.1	  523.3	 8978.0	...
9234462	  728.7	  523.0	 8982.0	...
9234463	  728.3	  522.7	 8984.0	...
9234464	  727.9	  522.7	 8985.0	...
9234465	  727.4	  522.9	 8984.0	...
9234466	  727.1	  523.1	 8983.0	...
9234467	  727.3	  523.2	 8983.0	...
9234468	  727.5	  522.7	 8987.0	...
9234469	  727.8	  522.0	 8991.0	...
9234470	  727.9	  521.4	 8992.0	...
9234471	  728.1	  521.5	 8991.0	...
9234472	  727.8	  521.1	 8991.0	...
9234473	  727.3	  520.6	 8993.0	...
9234474	  726.4	  520.2	 8995.0	...
9234475	  725.7	  521.0	 8995.0	...
9234476	  726.0	  521.4	 8995.0	...
9234477	  726.9	  521.6	 8992.0	...
9234478	  727.4	  521.1	 8990.0	...
9234479	  727.4	  520.9	 8990.0	...
9234480	  727.4	  521.6	 8992.0	...
9234481	  727.6	  522.3	 8995.0	...
9234482	  728.1	  522.4	 8993.0	...
9234483	  728.2	  521.9	 8986.0	...
9234484	  728.2	  521.5	 8982.0	...
9234485	  727.6	  521.7	 8982.0	...
9234486	  728.0	  522.0	 8979.0	...
9234487	  728.5	  522.3	 8974.0	...
9234488	  728.9	  522.3	 8969.0	...
9234489	  728.6	  522.3	 8971.0	...
9234490	  728.3	  522.1	 8972.0	...
9234491	  728.1	  521.8	 8972.0	...
9234492	  728.2	  521.6	 8976.0	...
9234493	  728.3	  521.9	 8980.0	...
9234494	  728.1	  522.1	 8979.0	...
9234495	  727.6	  522.4	 8974.0	...
9234496	  727.1	  522.6	 8969.0	...
9234497	  726.9	  522.8	 8969.0	...
9234498	  726.0	  522.3	 8977.0	...
9234499	  725.3	  521.5	 8985.0	...
9234500	  724.6	  520.7	 8995.0	...
9234501	  724.9	  520.6	 8997.0	...
9234502	  724.8	  520.6	 8999.0	...
9234503	  724.8	  520.5	 8998.0	...
9234504	  724.8	  520.8	 8997.0	...
9234505	  724.8	  521.1	 9001.0	...
9234506	  723.9	  520.6	 9010.0	...
9234507	  722.9	  520.0	 9018.0	...
9234508	  723.2	  519.5	 9021.0	...
9234509	  724.4	  519.6	 9020.0	...
9234510	  725.2	  519.8	 9020.0	...
9234511	  724.4	  519.9	 9021.0	...
9234512	  723.4	  519.5	 9017.0	...
9234513	  722.8	  519.3	 9012.0	...
9234514	  722.5	  519.3	 9005.0	...
9234515	  723.7	  520.9	 9001.0	...
9234516	  724.9	  522.2	 8997.0	...
9234517	  726.6	  523.8	 8993.0	...
9234518	  727.1	  524.2	 8992.0	...
9234519	  726.5	  523.5	 8991.0	...
9234520	  725.5	  522.3	 8993.0	...
9234521	  724.3	  521.3	 8995.0	...
9234522	  724.3	  522.1	 8996.0	...
9234523	  724.4	  522.4	 8996.0	...
9234524	  724.7	  522.5	 8996.0	...
9234525	  724.9	  522.0	 8993.0	...
9234526	  725.0	  522.2	 8990.0	...
9234527	  724.9	  522.6	 8987.0	...
9234528	  725.0	  524.1	 8984.0	...
9234529	  725.1	  525.3	 8982.0	...
9234530	  725.1	  525.3	 8980.0	...
9234531	  725.0	  524.7	 8981.0	...
9234532	  724.8	  524.1	 8988.0	...
9234533	  725.1	  524.4	 8995.0	...
9234534	  725.4	  524.3	 8999.0	...
9234535	  725.6	  524.2	 8995.0	...
9234536	  725.4	  523.6	 8991.0	...
9234537	  725.3	  523.0	 8990.0	...
9234538	  725.0	  522.5	 8988.0	...
9234539	  724.7	  522.3	 8985.0	...
9234540	  724.5	  521.9	 8988.0	...
9234541	  724.4	  521.5	 8994.0	...
9234542	  724.8	  521.7	 8997.0	...
9234543	  725.3	  522.1	 8993.0	...
9234544	  725.7	  522.1	 8989.0	...
9234545	  725.5	  521.7	 8987.0	...
9234546	  725.2	  522.4	 8985.0	...
9234547	  724.8	  523.6	 8994.0	...
9234548	  724.5	  524.5	 9005.0	...
9234549	  724.3	  523.9	 9009.0	...
9234550	  725.0	  523.1	 8999.0	...
9234551	  725.7	  523.3	 8990.0	...
9234552	  726.7	  524.4	 8988.0	...
9234553	  727.2	  525.6	 8988.0	...
9234554	  727.1	  525.9	 8987.0	...
9234555	  726.1	  525.5	 8985.0	...
9234556	  725.2	  525.3	 8985.0	...
9234557	  724.7	  525.2	 8989.0	...
9234558	  724.1	  525.1	 9001.0	...
9234559	  723.3	  524.4	 9011.0	...
9234560	  723.4	  523.7	 9017.0	...
9234561	  724.1	  523.1	 9015.0	...
9234562	  723.8	  523.0	 9013.0	...
9234563	  722.7	  523.0	 9012.0	...
9234564	  722.5	  522.9	 9010.0	...
9234565	  723.4	  522.6	 9005.0	...
9234566	  724.7	  523.5	 8997.0	...
9234567	  725.0	  524.6	 8991.0	...
9234568	  725.1	  524.6	 8989.0	...
9234569	  725.4	  523.3	 8991.0	...
9234570	  725.7	  522.1	 8993.0	...
9234571	  726.3	  522.2	 8991.0	...
9234572	  726.4	  522.3	 8989.0	...
9234573	  726.4	  522.4	 8980.0	...
9234574	  726.5	  522.5	 8972.0	...
9234575	  726.6	  522.6	 8967.0	...
9234576	  726.7	  523.6	 8968.0	...
9234577	  726.8	  524.7	 8969.0	...
9234578	  726.8	  525.5	 8966.0	...
9234579	  726.8	  525.4	 8964.0	...
9234580	  726.9	  525.2	 8967.0	...
9234581	  726.1	  524.5	 8983.0	...
9234582	  725.0	  523.8	 8999.0	...
9234583	  724.1	  523.5	 9009.0	...
9234584	  724.0	  523.8	 9006.0	...
9234585	  724.1	  523.4	 9002.0	...
9234586	  724.2	  522.6	 8999.0	...
9234587	  724.2	  522.6	 9002.0	...
9234588	  724.3	  523.3	 9005.0	...
9234589	  724.8	  523.6	 9008.0	...
9234590	  725.2	  522.7	 9007.0	...
9234591	  726.0	  521.8	 9001.0	...
9234592	  726.3	  521.4	 8992.0	...
9234593	  726.7	  521.6	 8983.0	...
9234594	  726.7	  521.8	 8980.0	...
9234595	  726.6	  521.9	 8980.0	...
9234596	  726.6	  522.6	 8982.0	...
9234597	  725.7	  523.4	 8986.0	...
9234598	  724.7	  524.2	 8989.0	...
9234599	  723.6	  523.6	 8989.0	...
9234600	  723.6	  522.8	 8987.0	...
9234601	  723.9	  521.8	 8987.0	...
9234602	  724.1	  521.6	 8986.0	...
9234603	  724.0	  522.3	 8986.0	...
9234604	  723.7	  523.1	 8986.0	...
9234605	  724.3	  523.7	 8987.0	...
9234606	  725.3	  523.5	 8983.0	...
9234607	  726.8	  523.4	 8978.0	...
9234608	  727.7	  524.0	 8975.0	...
9234609	  728.7	  525.2	 8977.0	...
9234610	  728.9	  526.5	 8980.0	...
9234611	  728.4	  526.1	 8983.0	...
9234612	  727.6	  525.0	 8984.0	...
9234613	  726.7	  524.0	 8983.0	...
9234614	  726.0	  524.1	 8983.0	...
9234615	  725.7	  524.8	 8983.0	...
9234616	  725.4	  525.6	 8984.0	...
9234617	  725.2	  525.2	 8981.0	...
9234618	  725.5	  524.1	 8977.0	...
9234619	  725.9	  524.1	 8974.0	...
9234620	  726.5	  525.2	 8973.0	...
9234621	  726.8	  526.3	 8970.0	...
9234622	  726.9	  526.3	 8966.0	...
9234623	  727.1	  526.5	 8970.0	...
9234624	  727.1	  526.7	 8982.0	...
9234625	  726.3	  526.8	 8995.0	...
9234626	  725.6	  526.4	 9000.0	...
9234627	  724.7	  525.1	 9001.0	...
9234628	  725.6	  523.9	 9001.0	...
9234629	  726.5	  523.0	 8998.0	...
9234630	  726.5	  523.2	 8997.0	...
9234631	  725.6	  523.7	 8996.0	...
9234632	  725.2	  524.1	 8994.0	...
9234633	  725.6	  524.1	 8993.0	...
9234634	  725.6	  524.0	 8996.0	...
9234635	  725.2	  524.8	 8999.0	...
9234636	  725.3	  525.7	 9002.0	...
9234637	  725.7	  526.2	 8999.0	...
9234638	  726.4	  525.7	 8996.0	...
9234639	  727.0	  525.6	 8995.0	...
9234640	  727.8	  526.0	 8996.0	...
9234641	  728.1	  525.7	 8996.0	...
9234642	  728.1	  525.0	 9002.0	...
9234643	  727.5	  524.3	 9007.0	...
9234644	  726.7	  524.4	 9012.0	...
9234645	  726.3	  524.4	 9012.0	...
9234646	  726.4	  524.3	 9008.0	...
9234647	  726.9	  524.3	 9005.0	...
9234648	  727.0	  524.2	 9004.0	...
9234649	  726.9	  524.0	 9007.0	...
9234650	  726.6	  523.9	 9008.0	...
9234651	  726.5	  523.8	 9009.0	...
9234652	  726.5	  523.8	 9009.0	...
9234653	  726.0	  523.8	 9003.0	...
9234654	  725.5	  524.1	 8997.0	...
9234655	  725.8	  524.7	 8991.0	...
9234656	  727.0	  524.8	 8991.0	...
9234657	  728.2	  524.7	 8990.0	...
9234658	  728.7	  524.9	 8991.0	...
9234659	  728.7	  525.5	 8991.0	...
9234660	  728.9	  525.8	 8991.0	...
9234661	  729.1	  525.4	 8992.0	...
9234662	  728.6	  524.7	 8991.0	...
9234663	  728.1	  524.2	 8989.0	...
9234664	  727.5	  524.0	 8987.0	...
9234665	  727.6	  524.8	 8989.0	...
9234666	  728.1	  525.9	 8991.0	...
9234667	  728.5	  527.3	 8988.0	...
9234668	  728.7	  527.9	 8984.0	...
9234669	  728.0	  527.1	 8976.0	...
9234670	  727.4	  525.7	 8967.0	...
9234671	  727.0	  524.0	 8959.0	...
9234672	  727.1	  523.5	 8960.0	...
9234673	  727.5	  524.2	 8966.0	...
9234674	  728.0	  525.0	 8971.0	...
9234675	  729.4	  525.7	 8971.0	...
9234676	  730.5	  525.8	 8975.0	...
9234677	  730.5	  526.1	 8981.0	...
9234678	  729.5	  526.5	 8987.0	...
9234679	  728.4	  526.6	 8985.0	...
9234680	  728.4	  525.7	 8981.0	...
9234681	  728.3	  524.9	 8979.0	...
9234682	  728.2	  524.4	 8982.0	...
9234683	  728.4	  524.8	 8984.0	...
9234684	  728.5	  524.2	 8984.0	...
9234685	  728.6	  523.3	 8981.0	...
9234686	  728.7	  522.4	 8979.0	...
9234687	  728.8	  522.3	 8977.0	...
MSG	9234688 0000 _ Number Off
9234688	  728.9	  522.2	 8974.0	...
9234689	  729.0	  522.0	 8969.0	...
9234690	  729.4	  522.3	 8964.0	...
9234691	  729.9	  524.2	 8960.0	...
9234692	  730.1	  526.1	 8960.0	...
9234693	  730.0	  527.6	 8963.0	...
9234694	  730.1	  527.6	 8965.0	...
9234695	  730.3	  526.6	 8965.0	...
9234696	  730.1	  525.6	 8964.0	...
9234697	  729.6	  524.9	 8961.0	...
9234698	  729.5	  525.0	 8955.0	...
9234699	  729.8	  524.5	 8950.0	...
9234700	  730.1	  523.8	 8949.0	...
9234701	  729.9	  523.5	 8954.0	...
9234702	  729.7	  524.0	 8963.0	...
9234703	  729.4	  524.5	 8971.0	...
9234704	  729.3	  524.6	 8975.0	...
9234705	  729.2	  524.8	 8969.0	...
9234706	  729.2	  525.0	 8962.0	...
9234707	  729.3	  525.0	 8956.0	...
9234708	  729.4	  524.3	 8964.0	...
9234709	  729.5	  523.6	 8973.0	...
9234710	  729.6	  523.3	 8971.0	...
9234711	  729.7	  523.7	 8960.0	...
9234712	  729.8	  524.2	 8959.0	...
9234713	  729.7	  524.3	 8968.0	...
9234714	  729.6	  524.5	 8974.0	...
9234715	  729.6	  524.6	 8971.0	...
9234716	  729.9	  524.6	 8968.0	...
9234717	  730.4	  524.5	 8967.0	...
9234718	  731.0	  524.4	 8964.0	...
9234719	  731.2	  524.0	 8963.0	...
9234720	  731.0	  523.3	 8962.0	...
9234721	  730.7	  522.5	 8963.0	...
9234722	  730.4	  521.9	 8966.0	...
9234723	  730.2	  521.7	 8968.0	...
9234724	  730.0	  522.9	 8970.0	...
9234725	  729.8	  524.5	 8968.0	...
9234726	  729.5	  526.1	 8965.0	...
9234727	  729.9	  526.0	 8962.0	...
9234728	  730.1	  525.5	 8966.0	...
9234729	  730.2	  524.7	 8971.0	...
9234730	  730.3	  524.2	 8976.0	...
9234731	  730.6	  523.8	 8974.0	...
9234732	  730.5	  523.4	 8971.0	...
9234733	  729.7	  523.1	 8969.0	...
9234734	  728.8	  523.6	 8966.0	...
9234735	  728.1	  524.5	 8964.0	...
9234736	  727.9	  525.3	 8968.0	...
9234737	  727.5	  525.5	 8974.0	...
9234738	  727.4	  525.5	 8982.0	...
9234739	  727.4	  524.9	 8984.0	...
9234740	  727.4	  524.1	 8986.0	...
9234741	  727.4	  523.3	 8986.0	...
9234742	  727.6	  522.7	 8987.0	...
9234743	  728.7	  522.9	 8988.0	...
9234744	  729.9	  523.4	 8982.0	...
9234745	  730.6	  523.9	 8975.0	...
9234746	  730.6	  523.8	 8969.0	...
9234747	  730.6	  523.6	 8969.0	...
9234748	  730.6	  523.3	 8971.0	...
9234749	  730.5	  523.6	 8971.0	...
9234750	  730.4	  524.2	 8969.0	...
9234751	  730.7	  524.7	 8965.0	...
9234752	  731.0	  525.1	 8962.0	...
9234753	  730.2	  525.4	 8960.0	...
9234754	  729.1	  525.7	 8957.0	...
9234755	  727.4	  526.0	 8955.0	...
9234756	  725.0	  525.8	 8959.0	...
9234757	  722.5	  525.2	 8967.0	...
9234758	  720.4	  524.6	 8974.0	...
9234759	  720.1	  524.3	 8976.0	...
9234760	  719.1	  523.5	 8976.0	...
9234761	  717.4	  522.9	 8973.0	...
9234762	  715.9	  521.8	 8970.0	...
9234763	  715.0	  521.4	 8973.0	...
9234764	  714.7	  521.1	 8978.0	...
9234765	  714.5	  521.3	 8980.0	...
9234766	  714.3	  521.2	 8975.0	...
9234767	  715.2	  520.8	 8969.0	...
9234768	  716.4	  520.3	 8968.0	...
9234769	  717.9	  520.1	 8967.0	...
9234770	  718.3	  520.0	 8965.0	...
9234771	  718.4	  520.0	 8959.0	...
9234772	  718.5	  520.1	 8953.0	...
9234773	  718.8	  518.8	 8949.0	...
9234774	  719.5	  517.4	 8950.0	...
9234775	  720.0	  516.1	 8952.0	...
9234776	  720.4	  516.1	 8953.0	...
9234777	  720.7	  516.1	 8953.0	...
9234778	  720.9	  516.2	 8954.0	...
9234779	  721.1	  516.3	 8955.0	...
9234780	  721.2	  516.4	 8953.0	...
9234781	  721.3	  516.6	 8949.0	...
9234782	  721.6	  517.6	 8945.0	...
9234783	  721.9	  518.4	 8943.0	...
9234784	  722.2	  519.1	 8941.0	...
9234785	  722.5	  519.2	 8942.0	...
9234786	  722.7	  519.4	 8946.0	...
9234787	  722.5	  519.8	 8955.0	...
9234788	  722.4	  520.1	 8963.0	...
9234789	  722.4	  520.2	 8967.0	...
9234790	  722.6	  519.8	 8964.0	...
9234791	  723.0	  519.2	 8957.0	...
9234792	  723.1	  518.9	 8952.0	...
9234793	  723.3	  518.7	 8948.0	...
9234794	  723.2	  518.5	 8948.0	...
9234795	  723.2	  518.3	 8938.0	...
9234796	  723.5	  518.2	 8927.0	...
9234797	  724.1	  518.9	 8922.0	...
9234798	  724.5	  519.7	 8926.0	...
9234799	  724.6	  520.6	 8931.0	...
9234800	  723.9	  520.8	 8931.0	...
9234801	  723.3	  521.0	 8931.0	...
9234802	  722.8	  521.0	 8932.0	...
9234803	  722.8	  521.7	 8927.0	...
9234804	  722.9	  522.3	 8924.0	...
9234805	  723.0	  521.8	 8922.0	...
9234806	  723.4	  520.6	 8926.0	...
9234807	  723.9	  519.4	 8926.0	...
9234808	  724.5	  519.5	 8925.0	...
9234809	  724.7	  519.9	 8926.0	...
9234810	  724.7	  520.6	 8928.0	...
9234811	  725.1	  520.8	 8930.0	...
9234812	  725.6	  520.8	 8930.0	...
9234813	  725.7	  520.8	 8931.0	...
9234814	  725.3	  520.9	 8931.0	...
9234815	  725.1	  521.0	 8922.0	...
9234816	  725.2	  521.0	 8913.0	...
9234817	  725.3	  520.9	 8903.0	...
9234818	  725.9	  520.9	 8903.0	...
9234819	  726.4	  520.9	 8904.0	...
9234820	  727.3	  520.7	 8905.0	...
9234821	  727.7	  520.4	 8909.0	...
9234822	  726.8	  520.2	 8911.0	...
9234823	  725.6	  520.2	 8913.0	...
9234824	  724.9	  518.7	 8913.0	...
9234825	  725.2	  517.1	 8913.0	...
9234826	  725.8	  517.6	 8910.0	...
9234827	  726.2	  519.7	 8908.0	...
9234828	  727.0	  521.7	 8904.0	...
9234829	  727.6	  521.7	 8903.0	...
9234830	  727.7	  521.7	 8902.0	...
9234831	  727.6	  521.8	 8903.0	...
9234832	  727.3	  522.0	 8911.0	...
9234833	  726.8	  522.2	 8920.0	...
9234834	  726.5	  522.4	 8926.0	...
9234835	  726.6	  522.1	 8921.0	...
9234836	  726.8	  521.6	 8918.0	...
9234837	  726.8	  520.9	 8919.0	...
9234838	  726.7	  520.6	 8922.0	...
9234839	  726.6	  520.3	 8923.0	...
9234840	  726.5	  520.3	 8923.0	...
9234841	  726.6	  520.2	 8924.0	...
9234842	  726.7	  520.2	 8924.0	...
9234843	  726.4	  520.3	 8923.0	...
9234844	  726.0	  520.3	 8923.0	...
9234845	  725.4	  519.9	 8922.0	...
9234846	  725.3	  519.4	 8922.0	...
9234847	  725.0	  518.8	 8923.0	...
9234848	  724.7	  518.7	 8926.0	...
9234849	  725.1	  519.1	 8929.0	...
9234850	  725.8	  519.7	 8933.0	...
9234851	  726.4	  520.4	 8934.0	...
9234852	  726.5	  520.9	 8928.0	...
9234853	  727.5	  521.9	 8917.0	...
9234854	  728.5	  522.7	 8907.0	...
9234855	  729.3	  521.8	 8903.0	...
9234856	  729.0	  520.5	 8905.0	...
9234857	  728.7	  519.4	 8907.0	...
9234858	  728.5	  520.7	 8908.0	...
9234859	  728.4	  521.9	 8906.0	...
9234860	  728.0	  523.4	 8899.0	...
9234861	  727.5	  524.0	 8894.0	...
9234862	  727.1	  523.3	 8893.0	...
9234863	  727.4	  522.0	 8896.0	...
9234864	  727.4	  520.3	 8900.0	...
9234865	  727.5	  520.0	 8901.0	...
9234866	  727.4	  520.0	 8900.0	...
9234867	  727.8	  520.3	 8895.0	...
9234868	  728.3	  520.2	 8890.0	...
9234869	  728.2	  520.0	 8897.0	...
9234870	  728.1	  521.0	 8907.0	...
9234871	  728.3	  522.4	 8907.0	...
9234872	  728.8	  523.5	 8898.0	...
9234873	  729.2	  523.0	 8893.0	...
9234874	  729.3	  522.3	 8898.0	...
9234875	  729.7	  521.6	 8897.0	...
9234876	  730.1	  522.1	 8891.0	...
9234877	  730.6	  523.0	 8887.0	...
9234878	  730.8	  523.8	 8889.0	...
9234879	  730.8	  523.4	 8890.0	...
9234880	  730.4	  523.2	 8890.0	...
9234881	  730.0	  523.1	 8887.0	...
9234882	  729.8	  523.2	 8884.0	...
9234883	  729.5	  523.4	 8886.0	...
9234884	  728.8	  523.7	 8891.0	...
9234885	  728.1	  523.4	 8884.0	...
9234886	  727.7	  522.9	 8873.0	...
9234887	  727.6	  522.3	 8863.0	...
9234888	  727.6	  522.1	 8864.0	...
MSG	9234889 0000 _ Number On
9234889	  727.5	  521.8	 8866.0	...
9234890	  727.6	  522.5	 8862.0	...
9234891	  727.7	  523.4	 8857.0	...
9234892	  727.8	  524.0	 8852.0	...
9234893	  728.8	  523.7	 8851.0	...
9234894	  729.7	  523.1	 8850.0	...
9234895	  730.7	  522.7	 8849.0	...
9234896	  731.0	  523.3	 8846.0	...
9234897	  731.2	  524.1	 8844.0	...
9234898	  730.8	  524.9	 8842.0	...
9234899	  730.0	  524.0	 8844.0	...
9234900	  729.3	  523.0	 8849.0	...
9234901	  728.5	  522.0	 8860.0	...
9234902	  727.7	  522.2	 8868.0	...
9234903	  727.8	  522.4	 8873.0	...
9234904	  728.9	  523.5	 8872.0	...
9234905	  730.1	  524.5	 8871.0	...
9234906	  729.4	  525.6	 8871.0	...
9234907	  728.6	  525.5	 8872.0	...
9234908	  728.0	  525.3	 8873.0	...
9234909	  728.4	  524.8	 8874.0	...
9234910	  728.5	  524.4	 8875.0	...
9234911	  728.2	  524.2	 8876.0	...
9234912	  728.0	  524.2	 8873.0	...
9234913	  727.9	  524.5	 8871.0	...
9234914	  727.9	  524.4	 8870.0	...
9234915	  727.5	  524.2	 8871.0	...
9234916	  727.1	  524.1	 8872.0	...
9234917	  727.1	  524.4	 8872.0	...
9234918	  727.5	  524.6	 8876.0	...
9234919	  727.7	  524.7	 8880.0	...
9234920	  727.5	  524.9	 8879.0	...
9234921	  727.4	  525.1	 8874.0	...
9234922	  727.0	  524.7	 8873.0	...
9234923	  726.7	  524.2	 8881.0	...
9234924	  725.8	  523.9	 8890.0	...
9234925	  725.3	  524.3	 8894.0	...
9234926	  724.3	  524.7	 8895.0	...
9234927	  723.9	  525.0	 8894.0	...
9234928	  723.4	  525.1	 8898.0	...
9234929	  723.2	  525.2	 8901.0	...
9234930	  723.7	  525.4	 8905.0	...
9234931	  724.2	  525.7	 8904.0	...
9234932	  724.8	  526.2	 8897.0	...
9234933	  724.6	  526.5	 8890.0	...
9234934	  724.2	  526.2	 8886.0	...
9234935	  723.7	  525.7	 8886.0	...
9234936	  724.8	  526.2	 8885.0	...
9234937	  726.0	  527.2	 8884.0	...
9234938	  726.5	  526.0	 8887.0	...
9234939	  725.7	  523.8	 8890.0	...
9234940	  724.9	  521.7	 8894.0	...
9234941	  724.9	  521.9	 8892.0	...
9234942	  724.7	  522.7	 8892.0	...
9234943	  724.6	  523.8	 8892.0	...
9234944	  724.5	  524.7	 8893.0	...
9234945	  723.2	  524.4	 8894.0	...
9234946	  721.9	  523.8	 8895.0	...
9234947	  721.1	  524.0	 8893.0	...
9234948	  721.9	  524.9	 8889.0	...
9234949	  723.1	  525.4	 8885.0	...
9234950	  723.8	  524.9	 8885.0	...
9234951	  723.6	  524.4	 8884.0	...
9234952	  723.0	  524.1	 8884.0	...
9234953	  721.7	  524.2	 8883.0	...
9234954	  721.4	  524.2	 8884.0	...
9234955	  721.4	  524.5	 8884.0	...
9234956	  723.1	  524.6	 8885.0	...
9234957	  724.4	  524.1	 8885.0	...
9234958	  724.9	  523.4	 8886.0	...
9234959	  724.4	  522.8	 8887.0	...
9234960	  723.9	  522.8	 8890.0	...
9234961	  723.5	  522.9	 8894.0	...
9234962	  722.9	  522.9	 8898.0	...
9234963	  722.4	  523.0	 8890.0	...
9234964	  722.6	  523.1	 8881.0	...
9234965	  722.9	  523.1	 8873.0	...
9234966	  723.0	  523.1	 8874.0	...
9234967	  722.8	  523.2	 8867.0	...
9234968	  723.8	  523.4	 8856.0	...
9234969	  725.0	  523.7	 8845.0	...
9234970	  725.6	  524.0	 8845.0	...
9234971	  725.0	  524.3	 8844.0	...
9234972	  724.6	  524.4	 8842.0	...
9234973	  724.7	  524.5	 8848.0	...
9234974	  724.8	  524.5	 8857.0	...
9234975	  724.7	  524.4	 8865.0	...
9234976	  724.7	  524.3	 8864.0	...
9234977	  724.7	  524.2	 8863.0	...
9234978	  724.8	  524.7	 8862.0	...
9234979	  724.5	  525.1	 8863.0	...
9234980	  724.1	  525.4	 8864.0	...
9234981	  723.9	  525.1	 8866.0	...
9234982	  724.2	  524.1	 8868.0	...
9234983	  725.1	  523.2	 8869.0	...
9234984	  725.7	  522.5	 8869.0	...
9234985	  725.4	  522.7	 8869.0	...
9234986	  724.5	  523.0	 8870.0	...
9234987	  722.8	  524.3	 8872.0	...
9234988	  722.1	  525.4	 8875.0	...
9234989	  722.8	  526.4	 8874.0	...
9234990	  724.2	  525.7	 8872.0	...
9234991	  724.8	  525.2	 8869.0	...
9234992	  724.0	  524.9	 8870.0	...
9234993	  723.8	  525.1	 8873.0	...
9234994	  724.3	  524.4	 8877.0	...
9234995	  724.6	  523.7	 8883.0	...
9234996	  724.0	  523.3	 8888.0	...
9234997	  723.1	  523.7	 8893.0	...
9234998	  722.4	  523.3	 8895.0	...
9234999	  722.1	  522.7	 8894.0	...
9235000	  722.2	  522.0	 8895.0	...
9235001	  722.2	  522.0	 8896.0	...
9235002	  722.2	  522.0	 8899.0	...
9235003	  722.3	  522.0	 8900.0	...
9235004	  722.5	  522.8	 8894.0	...
9235005	  723.0	  523.3	 8887.0	...
9235006	  723.5	  523.8	 8879.0	...
9235007	  723.4	  523.5	 8878.0	...
9235008	  722.8	  523.6	 8877.0	...
9235009	  722.4	  523.7	 8875.0	...
9235010	  722.7	  523.7	 8875.0	...
9235011	  722.9	  523.6	 8875.0	...
9235012	  722.9	  523.5	 8875.0	...
9235013	  722.9	  524.1	 8875.0	...
9235014	  722.8	  524.7	 8879.0	...
9235015	  722.5	  524.5	 8884.0	...
9235016	  722.0	  523.7	 8891.0	...
9235017	  721.6	  522.9	 8894.0	...
9235018	  721.1	  523.1	 8900.0	...
9235019	  720.5	  523.3	 8905.0	...
9235020	  720.2	  523.7	 8907.0	...
9235021	  720.4	  523.8	 8907.0	...
9235022	  720.6	  523.9	 8907.0	...
9235023	  720.5	  523.6	 8907.0	...
9235024	  720.4	  523.2	 8906.0	...
9235025	  720.4	  522.6	 8906.0	...
9235026	  720.4	  522.1	 8906.0	...
9235027	  720.5	  522.3	 8907.0	...
9235028	  720.8	  522.7	 8907.0	...
9235029	  721.0	  523.1	 8911.0	...
9235030	  720.7	  523.2	 8914.0	...
9235031	  719.9	  523.3	 8917.0	...
9235032	  718.6	  523.5	 8920.0	...
9235033	  717.7	  523.8	 8922.0	...
9235034	  717.5	  523.9	 8922.0	...
9235035	  718.1	  523.9	 8915.0	...
9235036	  719.6	  523.7	 8907.0	...
9235037	  720.7	  523.5	 8898.0	...
9235038	  721.6	  524.2	 8896.0	...
9235039	  721.2	  525.0	 8896.0	...
9235040	  720.6	  525.1	 8898.0	...
9235041	  719.8	  524.5	 8900.0	...
9235042	  719.6	  524.4	 8895.0	...
9235043	  719.7	  524.8	 8889.0	...
9235044	  720.3	  525.1	 8883.0	...
9235045	  720.8	  524.0	 8882.0	...
9235046	  721.1	  523.0	 8881.0	...
9235047	  721.0	  522.1	 8880.0	...
9235048	  720.5	  522.1	 8882.0	...
9235049	  720.1	  523.1	 8887.0	...
9235050	  719.7	  524.0	 8892.0	...
9235051	  720.2	  524.9	 8895.0	...
9235052	  721.0	  524.7	 8895.0	...
9235053	  721.7	  524.8	 8895.0	...
9235054	  721.9	  525.2	 8892.0	...
9235055	  722.1	  525.5	 8890.0	...
9235056	  722.4	  525.4	 8888.0	...
9235057	  722.8	  525.1	 8889.0	...
9235058	  722.4	  524.9	 8889.0	...
9235059	  721.9	  525.0	 8889.0	...
9235060	  720.8	  525.1	 8889.0	...
9235061	  720.2	  525.6	 8887.0	...
9235062	  721.1	  525.8	 8882.0	...
9235063	  722.7	  526.0	 8872.0	...
9235064	  724.0	  525.6	 8864.0	...
9235065	  723.8	  525.4	 8863.0	...
9235066	  723.4	  525.6	 8869.0	...
9235067	  723.2	  526.0	 8878.0	...
9235068	  723.0	  526.5	 8882.0	...
9235069	  723.1	  526.2	 8882.0	...
9235070	  723.3	  525.9	 8879.0	...
9235071	  723.7	  525.6	 8879.0	...
9235072	  724.0	  525.6	 8880.0	...
9235073	  723.9	  524.7	 8881.0	...
9235074	  723.5	  523.7	 8880.0	...
9235075	  723.2	  523.7	 8883.0	...
9235076	  723.3	  524.5	 8884.0	...
9235077	  723.4	  525.4	 8884.0	...
9235078	  723.4	  525.2	 8885.0	...
9235079	  723.5	  524.9	 8888.0	...
9235080	  723.5	  524.6	 8891.0	...
9235081	  723.3	  524.2	 8898.0	...
9235082	  723.0	  523.9	 8906.0	...
9235083	  722.7	  523.7	 8910.0	...
9235084	  722.4	  523.6	 8906.0	...
9235085	  722.7	  524.0	 8895.0	...
9235086	  723.2	  524.4	 8888.0	...
9235087	  723.5	  524.9	 8881.0	...
9235088	  723.4	  525.0	 8882.0	...
9235089	  723.3	  525.1	 8885.0	...
9235090	  723.3	  525.2	 8887.0	...
9235091	  723.3	  525.2	 8889.0	...
9235092	  722.8	  524.2	 8896.0	...
9235093	  722.2	  523.3	 8907.0	...
9235094	  721.5	  522.3	 8917.0	...
9235095	  721.2	  522.2	 8915.0	...
9235096	  720.9	  522.4	 8911.0	...
9235097	  721.5	  522.7	 8903.0	...
9235098	  722.3	  523.5	 8899.0	...
9235099	  723.2	  524.0	 8896.0	...
9235100	  723.1	  524.4	 8898.0	...
9235101	  722.9	  524.1	 8903.0	...
9235102	  722.7	  523.8	 8905.0	...
9235103	  722.8	  524.4	 8897.0	...
9235104	  722.5	  525.3	 8886.0	...
9235105	  722.0	  526.4	 8878.0	...
9235106	  721.6	  526.5	 8881.0	...
9235107	  721.7	  526.7	 8884.0	...
9235108	  722.1	  526.7	 8885.0	...
9235109	  722.4	  526.8	 8885.0	...
9235110	  722.6	  526.1	 8886.0	...
9235111	  722.5	  525.4	 8888.0	...
9235112	  722.5	  524.7	 8889.0	...
9235113	  723.1	  524.5	 8890.0	...
9235114	  723.6	  524.2	 8882.0	...
9235115	  724.2	  524.1	 8875.0	...
9235116	  724.4	  524.5	 8871.0	...
9235117	  724.3	  525.1	 8874.0	...
9235118	  723.8	  525.8	 8877.0	...
9235119	  723.4	  526.4	 8877.0	...
9235120	  723.1	  526.3	 8877.0	...
9235121	  723.1	  525.9	 8877.0	...
9235122	  723.2	  525.4	 8879.0	...
9235123	  723.4	  525.3	 8880.0	...
9235124	  723.7	  525.1	 8882.0	...
9235125	  723.8	  525.2	 8882.0	...
9235126	  723.8	  525.6	 8878.0	...
9235127	  723.7	  526.1	 8875.0	...
9235128	  724.1	  526.4	 8873.0	...
9235129	  724.5	  526.4	 8876.0	...
9235130	  724.1	  526.4	 8880.0	...
9235131	  723.3	  526.9	 8881.0	...
9235132	  722.5	  527.5	 8881.0	...
9235133	  723.7	  528.0	 8875.0	...
9235134	  724.9	  527.9	 8870.0	...
9235135	  726.0	  528.1	 8868.0	...
9235136	  725.9	  528.3	 8871.0	...
9235137	  725.8	  528.6	 8871.0	...
9235138	  725.6	  528.7	 8870.0	...
9235139	  725.5	  528.8	 8868.0	...
9235140	  724.6	  528.9	 8868.0	...
9235141	  723.9	  529.3	 8869.0	...
9235142	  724.5	  529.4	 8868.0	...
9235143	  725.6	  528.6	 8866.0	...
9235144	  726.5	  527.5	 8867.0	...
9235145	  725.8	  526.1	 8871.0	...
9235146	  725.3	  525.7	 8874.0	...
9235147	  725.0	  525.2	 8875.0	...
9235148	  724.7	  525.1	 8875.0	...
9235149	  724.3	  525.0	 8875.0	...
9235150	  724.3	  524.9	 8874.0	...
9235151	  724.8	  525.1	 8873.0	...
9235152	  725.4	  525.7	 8879.0	...
9235153	  725.6	  527.3	 8885.0	...
9235154	  725.7	  528.6	 8885.0	...
9235155	  725.3	  529.6	 8877.0	...
9235156	  724.9	  529.9	 8871.0	...
9235157	  724.3	  530.1	 8873.0	...
9235158	  723.9	  529.3	 8875.0	...
9235159	  723.8	  528.3	 8886.0	...
9235160	  723.9	  527.3	 8897.0	...
9235161	  724.1	  527.5	 8908.0	...
9235162	  723.8	  527.8	 8908.0	...
9235163	  723.0	  528.0	 8908.0	...
9235164	  722.3	  528.0	 8908.0	...
9235165	  722.3	  528.0	 8908.0	...
9235166	  722.9	  528.0	 8908.0	...
9235167	  723.6	  527.8	 8907.0	...
9235168	  723.6	  528.0	 8906.0	...
9235169	  724.2	  528.1	 8906.0	...
9235170	  724.9	  528.3	 8907.0	...
9235171	  725.7	  528.1	 8908.0	...
9235172	  725.8	  527.6	 8909.0	...
9235173	  726.4	  527.0	 8909.0	...
9235174	  726.9	  526.6	 8908.0	...
9235175	  725.5	  526.9	 8905.0	...
9235176	  723.7	  527.3	 8904.0	...
9235177	  722.1	  527.8	 8904.0	...
9235178	  722.6	  528.0	 8902.0	...
9235179	  723.2	  528.4	 8893.0	...
9235180	  724.3	  528.8	 8884.0	...
9235181	  725.3	  529.2	 8884.0	...
9235182	  725.6	  529.5	 8891.0	...
9235183	  725.3	  529.7	 8900.0	...
9235184	  725.3	  529.8	 8906.0	...
9235185	  725.5	  528.1	 8912.0	...
9235186	  726.2	  526.3	 8916.0	...
9235187	  727.0	  525.6	 8918.0	...
9235188	  728.1	  526.6	 8919.0	...
9235189	  729.0	  527.7	 8919.0	...
9235190	  729.5	  527.9	 8907.0	...
9235191	  730.0	  528.1	 8895.0	...
9235192	  730.4	  528.6	 8881.0	...
9235193	  730.8	  529.4	 8879.0	...
9235194	  730.6	  530.2	 8885.0	...
9235195	  729.9	  529.8	 8897.0	...
9235196	  729.1	  529.1	 8909.0	...
9235197	  728.8	  528.4	 8913.0	...
9235198	  728.0	  528.6	 8915.0	...
9235199	  726.9	  529.0	 8916.0	...
9235200	  725.8	  529.3	 8918.0	...
9235201	  725.4	  529.1	 8918.0	...
MSG	9235202 0000 _ Number Off
9235202	  724.5	  528.8	 8920.0	...
9235203	  723.1	  528.5	 8924.0	...
9235204	  721.7	  528.5	 8928.0	...
9235205	  721.0	  529.8	 8926.0	...
9235206	  721.0	  531.3	 8921.0	...
9235207	  721.6	  532.7	 8916.0	...
9235208	  723.4	  532.7	 8914.0	...
9235209	  725.1	  532.7	 8914.0	...
9235210	  726.2	  532.8	 8902.0	...
9235211	  726.3	  533.0	 8890.0	...
9235212	  726.2	  532.6	 8893.0	...
9235213	  725.9	  532.2	 8908.0	...
9235214	  725.4	  531.9	 8918.0	...
9235215	  724.7	  531.9	 8914.0	...
9235216	  723.7	  532.2	 8917.0	...
9235217	  723.0	  532.4	 8923.0	...
9235218	  723.1	  533.6	 8929.0	...
9235219	  724.4	  534.6	 8922.0	...
9235220	  725.6	  534.0	 8915.0	...
9235221	  726.2	  532.1	 8914.0	...
9235222	  725.8	  530.8	 8923.0	...
9235223	  725.5	  531.4	 8933.0	...
9235224	  725.4	  532.1	 8930.0	...
9235225	  725.5	  532.5	 8922.0	...
9235226	  725.0	  532.4	 8916.0	...
9235227	  724.5	  531.9	 8919.0	...
9235228	  724.1	  532.0	 8923.0	...
9235229	  724.1	  532.4	 8925.0	...
9235230	  723.9	  533.2	 8926.0	...
9235231	  723.6	  533.4	 8927.0	...
9235232	  723.2	  533.0	 8927.0	...
9235233	  723.1	  532.5	 8925.0	...
9235234	  722.8	  531.9	 8923.0	...
9235235	  722.5	  531.7	 8923.0	...
9235236	  722.1	  531.2	 8929.0	...
9235237	  722.0	  531.1	 8935.0	...
9235238	  721.9	  531.0	 8939.0	...
9235239	  722.2	  531.3	 8941.0	...
9235240	  722.7	  531.1	 8938.0	...
9235241	  722.7	  531.0	 8936.0	...
9235242	  722.7	  530.9	 8935.0	...
9235243	  722.5	  531.1	 8939.0	...
9235244	  723.7	  531.2	 8942.0	...
9235245	  724.8	  531.3	 8935.0	...
9235246	  725.7	  531.4	 8927.0	...
9235247	  725.7	  531.3	 8927.0	...
9235248	  725.8	  531.1	 8933.0	...
9235249	  726.0	  530.8	 8939.0	...
9235250	  725.3	  530.0	 8938.0	...
9235251	  723.8	  529.2	 8938.0	...
9235252	  722.4	  528.7	 8943.0	...
9235253	  721.7	  528.9	 8949.0	...
9235254	  721.8	  529.0	 8948.0	...
9235255	  722.0	  530.7	 8941.0	...
9235256	  723.0	  532.2	 8933.0	...
9235257	  724.0	  533.7	 8933.0	...
9235258	  724.7	  533.6	 8933.0	...
9235259	  724.6	  533.5	 8934.0	...
9235260	  724.3	  533.4	 8934.0	...
9235261	  723.9	  532.0	 8934.0	...
9235262	  724.3	  530.6	 8933.0	...
9235263	  724.8	  529.0	 8927.0	...
9235264	  725.4	  528.6	 8917.0	...
9235265	  725.4	  528.4	 8908.0	...
9235266	  725.4	  528.6	 8907.0	...
9235267	  725.4	  528.7	 8910.0	...
9235268	  725.3	  528.7	 8915.0	...
9235269	  724.8	  528.9	 8919.0	...
9235270	  724.5	  529.5	 8929.0	...
9235271	  724.3	  530.5	 8936.0	...
9235272	  724.5	  531.0	 8932.0	...
9235273	  724.4	  531.3	 8922.0	...
9235274	  724.2	  531.3	 8912.0	...
9235275	  724.3	  531.3	 8911.0	...
9235276	  724.7	  531.1	 8915.0	...
9235277	  725.2	  530.9	 8920.0	...
9235278	  725.8	  531.5	 8925.0	...
9235279	  726.5	  532.2	 8925.0	...
9235280	  727.3	  531.9	 8922.0	...
9235281	  727.7	  530.8	 8920.0	...
9235282	  728.1	  530.0	 8918.0	...
9235283	  727.9	  530.6	 8918.0	...
9235284	  727.5	  531.9	 8917.0	...
9235285	  727.4	  532.9	 8916.0	...
9235286	  728.7	  533.4	 8916.0	...
9235287	  730.0	  533.3	 8916.0	...
9235288	  730.8	  533.3	 8916.0	...
9235289	  730.2	  533.4	 8915.0	...
9235290	  729.8	  533.6	 8914.0	...
9235291	  729.8	  533.6	 8914.0	...
9235292	  729.1	  533.9	 8915.0	...
9235293	  728.1	  534.3	 8916.0	...
9235294	  727.9	  534.3	 8915.0	...
9235295	  728.5	  532.7	 8923.0	...
9235296	  728.4	  531.2	 8932.0	...
9235297	  727.5	  531.0	 8933.0	...
9235298	  726.8	  531.6	 8926.0	...
9235299	  726.9	  532.2	 8917.0	...
9235300	  727.3	  531.9	 8912.0	...
9235301	  727.8	  532.0	 8907.0	...
9235302	  728.6	  531.8	 8899.0	...
9235303	  729.0	  531.6	 8895.0	...
9235304	  729.1	  531.1	 8892.0	...
9235305	  729.5	  530.5	 8895.0	...
9235306	  730.1	  530.4	 8898.0	...
9235307	  730.8	  530.6	 8898.0	...
9235308	  730.6	  531.0	 8897.0	...
9235309	  730.0	  531.1	 8901.0	...
9235310	  729.6	  532.1	 8906.0	...
9235311	  729.5	  533.2	 8910.0	...
9235312	  728.8	  533.3	 8908.0	...
9235313	  728.0	  532.4	 8905.0	...
9235314	  728.0	  531.5	 8899.0	...
9235315	  728.4	  531.8	 8894.0	...
9235316	  728.9	  532.6	 8887.0	...
9235317	  728.6	  533.3	 8885.0	...
9235318	  728.7	  533.8	 8888.0	...
9235319	  728.7	  533.6	 8893.0	...
9235320	  728.8	  533.6	 8899.0	...
9235321	  728.8	  533.3	 8899.0	...
9235322	  729.0	  532.9	 8900.0	...
9235323	  729.3	  532.4	 8902.0	...
9235324	  729.2	  532.5	 8904.0	...
9235325	  728.5	  531.3	 8910.0	...
9235326	  727.5	  530.2	 8912.0	...
9235327	  727.0	  530.2	 8914.0	...
9235328	  726.9	  531.8	 8916.0	...
9235329	  726.6	  533.4	 8920.0	...
9235330	  726.1	  533.2	 8920.0	...
9235331	  725.5	  532.6	 8916.0	...
9235332	  725.3	  531.9	 8916.0	...
9235333	  726.0	  532.1	 8926.0	...
9235334	  726.8	  532.2	 8934.0	...
9235335	  727.5	  532.3	 8938.0	...
9235336	  727.4	  532.3	 8937.0	...
9235337	  727.2	  532.4	 8937.0	...
9235338	  727.1	  532.1	 8936.0	...
9235339	  727.0	  531.7	 8934.0	...
9235340	  726.9	  531.2	 8930.0	...
9235341	  726.8	  531.0	 8927.0	...
9235342	  726.6	  530.8	 8923.0	...
9235343	  726.6	  530.6	 8923.0	...
9235344	  727.1	  530.7	 8922.0	...
9235345	  727.5	  531.1	 8919.0	...
9235346	  728.0	  531.6	 8918.0	...
9235347	  728.0	  531.9	 8918.0	...
9235348	  728.1	  532.1	 8920.0	...
9235349	  728.1	  532.4	 8922.0	...
9235350	  728.1	  532.6	 8923.0	...
9235351	  728.1	  532.7	 8917.0	...
9235352	  728.2	  532.7	 8909.0	...
9235353	  728.1	  532.2	 8903.0	...
9235354	  728.0	  531.9	 8906.0	...
9235355	  727.7	  531.6	 8910.0	...
9235356	  727.4	  531.6	 8915.0	...
9235357	  727.1	  531.5	 8921.0	...
9235358	  726.9	  531.5	 8927.0	...
9235359	  726.8	  531.4	 8935.0	...
9235360	  726.7	  531.2	 8941.0	...
9235361	  726.7	  531.0	 8942.0	...
9235362	  726.6	  531.2	 8939.0	...
9235363	  727.1	  531.5	 8936.0	...
9235364	  728.0	  531.8	 8933.0	...
9235365	  728.9	  531.7	 8931.0	...
9235366	  728.6	  531.9	 8935.0	...
9235367	  727.6	  532.1	 8942.0	...
9235368	  726.7	  532.4	 8950.0	...
9235369	  726.5	  532.3	 8952.0	...
9235370	  726.7	  532.2	 8955.0	...
9235371	  726.6	  531.0	 8955.0	...
9235372	  726.3	  529.8	 8954.0	...
9235373	  726.2	  529.6	 8951.0	...
9235374	  726.4	  530.5	 8950.0	...
9235375	  726.6	  532.5	 8948.0	...
9235376	  727.2	  533.4	 8944.0	...
9235377	  727.8	  534.0	 8942.0	...
9235378	  728.1	  533.1	 8941.0	...
9235379	  727.9	  532.3	 8943.0	...
9235380	  727.6	  531.8	 8946.0	...
9235381	  727.7	  532.0	 8950.0	...
9235382	  727.8	  532.1	 8951.0	...
9235383	  727.3	  532.1	 8950.0	...
9235384	  726.7	  532.1	 8950.0	...
9235385	  726.2	  532.1	 8951.0	...
9235386	  725.2	  532.1	 8954.0	...
9235387	  724.2	  532.2	 8960.0	...
9235388	  723.9	  532.5	 8966.0	...
9235389	  725.1	  532.4	 8961.0	...
9235390	  726.3	  532.0	 8952.0	...
9235391	  726.7	  531.0	 8944.0	...
9235392	  726.9	  530.3	 8944.0	...
9235393	  727.1	  530.9	 8947.0	...
9235394	  727.2	  531.8	 8949.0	...
9235395	  726.9	  532.4	 8943.0	...
9235396	  726.5	  532.1	 8935.0	...
9235397	  726.4	  532.5	 8926.0	...
9235398	  726.4	  533.3	 8928.0	...
9235399	  726.3	  533.9	 8930.0	...
9235400	  726.0	  533.6	 8934.0	...
9235401	  725.8	  533.2	 8935.0	...
9235402	  725.7	  533.0	 8934.0	...
9235403	  725.7	  533.0	 8932.0	...
9235404	  725.7	  533.0	 8931.0	...
9235405	  725.6	  533.0	 8938.0	...
9235406	  725.8	  532.7	 8945.0	...
9235407	  726.1	  532.4	 8952.0	...
9235408	  726.3	  531.9	 8953.0	...
9235409	  726.3	  531.8	 8952.0	...
9235410	  726.2	  531.6	 8950.0	...
9235411	  726.1	  531.6	 8948.0	...
9235412	  726.1	  531.8	 8942.0	...
9235413	  725.9	  532.0	 8936.0	...
9235414	  725.4	  532.0	 8931.0	...
9235415	  724.9	  531.7	 8933.0	...
9235416	  725.0	  532.3	 8934.0	...
9235417	  725.3	  533.1	 8941.0	...
9235418	  725.6	  533.8	 8949.0	...
9235419	  725.8	  533.2	 8951.0	...
9235420	  726.0	  533.0	 8945.0	...
9235421	  726.3	  533.0	 8940.0	...
9235422	  726.2	  533.0	 8940.0	...
9235423	  726.0	  532.7	 8941.0	...
9235424	  725.7	  531.9	 8943.0	...
9235425	  725.6	  531.5	 8950.0	...
9235426	  725.4	  531.0	 8955.0	...
9235427	  725.2	  531.0	 8958.0	...
9235428	  725.0	  531.2	 8953.0	...
9235429	  724.9	  531.8	 8948.0	...
9235430	  724.9	  532.8	 8942.0	...
9235431	  724.9	  533.7	 8940.0	...
9235432	  724.8	  534.3	 8936.0	...
9235433	  724.9	  534.3	 8934.0	...
9235434	  725.2	  534.2	 8930.0	...
9235435	  726.1	  533.8	 8929.0	...
9235436	  726.8	  533.4	 8929.0	...
9235437	  726.7	  532.6	 8933.0	...
9235438	  726.1	  531.6	 8942.0	...
9235439	  725.5	  530.6	 8950.0	...
9235440	  725.2	  530.1	 8961.0	...
9235441	  725.0	  530.6	 8966.0	...
9235442	  724.7	  530.6	 8966.0	...
9235443	  724.6	  530.6	 8960.0	...
9235444	  724.1	  530.3	 8953.0	...
9235445	  723.7	  530.6	 8953.0	...
9235446	  723.7	  530.9	 8954.0	...
9235447	  723.9	  531.1	 8952.0	...
9235448	  724.1	  531.1	 8949.0	...
9235449	  724.2	  531.8	 8947.0	...
9235450	  725.2	  532.3	 8948.0	...
9235451	  726.1	  532.9	 8948.0	...
9235452	  726.8	  533.1	 8949.0	...
9235453	  726.8	  533.3	 8948.0	...
9235454	  726.9	  532.7	 8947.0	...
9235455	  726.5	  531.7	 8947.0	...
9235456	  726.2	  530.6	 8945.0	...
9235457	  726.2	  530.1	 8943.0	...
9235458	  726.6	  529.2	 8934.0	...
9235459	  726.9	  528.7	 8926.0	...
9235460	  727.0	  529.2	 8919.0	...
9235461	  727.3	  530.3	 8918.0	...
9235462	  728.3	  531.4	 8917.0	...
9235463	  729.0	  531.5	 8918.0	...
9235464	  728.3	  531.7	 8920.0	...
9235465	  727.0	  532.1	 8922.0	...
9235466	  726.4	  532.3	 8921.0	...
9235467	  727.2	  532.0	 8920.0	...
9235468	  727.9	  531.7	 8924.0	...
9235469	  727.6	  531.4	 8928.0	...
9235470	  727.3	  531.4	 8932.0	...
9235471	  727.1	  531.1	 8932.0	...
9235472	  727.1	  530.9	 8933.0	...
9235473	  727.2	  530.8	 8934.0	...
9235474	  727.9	  531.1	 8934.0	...
9235475	  728.7	  531.4	 8934.0	...
9235476	  729.7	  531.7	 8929.0	...
9235477	  730.1	  531.8	 8923.0	...
9235478	  730.1	  531.8	 8920.0	...
9235479	  729.4	  531.9	 8922.0	...
9235480	  728.4	  532.0	 8921.0	...
9235481	  728.0	  532.1	 8917.0	...
9235482	  728.4	  532.4	 8916.0	...
9235483	  728.9	  532.7	 8919.0	...
9235484	  729.2	  533.0	 8921.0	...
9235485	  729.1	  533.1	 8921.0	...
9235486	  728.8	  533.3	 8922.0	...
9235487	  728.6	  533.3	 8927.0	...
9235488	  728.5	  533.2	 8931.0	...
9235489	  728.4	  533.1	 8925.0	...
9235490	  728.1	  533.1	 8916.0	...
9235491	  727.6	  533.2	 8908.0	...
9235492	  727.4	  533.2	 8908.0	...
9235493	  727.7	  533.1	 8909.0	...
9235494	  728.1	  533.1	 8915.0	...
9235495	  728.5	  533.1	 8920.0	...
9235496	  728.5	  533.7	 8925.0	...
9235497	  728.4	  534.4	 8925.0	...
9235498	  728.3	  534.6	 8927.0	...
9235499	  728.1	  534.1	 8932.0	...
9235500	  727.8	  533.3	 8937.0	...
9235501	  727.6	  532.7	 8941.0	...
9235502	  727.3	  532.5	 8943.0	...
9235503	  727.0	  532.6	 8945.0	...
9235504	  726.9	  532.9	 8946.0	...
9235505	  727.3	  533.1	 8944.0	...
9235506	  727.7	  533.3	 8940.0	...
9235507	  728.1	  533.3	 8936.0	...
9235508	  728.2	  533.3	 8933.0	...
9235509	  728.2	  532.7	 8931.0	...
9235510	  728.1	  532.0	 8932.0	...
9235511	  728.0	  531.7	 8935.0	...
9235512	  727.9	  531.9	 8939.0	...
9235513	  727.8	  532.1	 8930.0	...
9235514	  727.7	  532.0	 8921.0	...
9235515	  727.6	  532.0	 8912.0	...
9235516	  727.5	  532.0	 8911.0	...
9235517	  727.4	  532.0	 8912.0	...
9235518	  727.1	  532.0	 8923.0	...
9235519	  726.8	  532.1	 8935.0	...
9235520	  726.5	  532.2	 8946.0	...
9235521	  726.3	  532.5	 8946.0	...
9235522	  726.2	  532.7	 8946.0	...
9235523	  726.5	  532.9	 8946.0	...
9235524	  726.8	  533.0	 8946.0	...
9235525	  727.1	  533.2	 8945.0	...
9235526	  727.0	  533.3	 8945.0	...
9235527	  727.0	  533.4	 8945.0	...
9235528	  727.0	  533.0	 8945.0	...
9235529	  727.1	  532.7	 8947.0	...
9235530	  726.7	  532.4	 8948.0	...
9235531	  726.2	  532.3	 8950.0	...
9235532	  725.6	  532.2	 8949.0	...
9235533	  725.4	  532.1	 8949.0	...
9235534	  725.2	  531.9	 8951.0	...
9235535	  724.8	  532.0	 8953.0	...
9235536	  724.4	  532.1	 8958.0	...
9235537	  725.0	  532.0	 8962.0	...
9235538	  726.0	  531.9	 8966.0	...
9235539	  726.6	  531.8	 8968.0	...
9235540	  726.2	  531.9	 8968.0	...
9235541	  726.0	  531.7	 8965.0	...
9235542	  726.2	  531.6	 8961.0	...
9235543	  726.4	  531.3	 8951.0	...
9235544	  726.4	  531.2	 8942.0	...
9235545	  726.5	  531.3	 8934.0	...
9235546	  726.8	  531.7	 8933.0	...
9235547	  727.0	  531.9	 8933.0	...
9235548	  727.1	  531.7	 8932.0	...
9235549	  727.5	  531.6	 8931.0	...
9235550	  727.9	  532.2	 8928.0	...
9235551	  728.2	  532.6	 8926.0	...
9235552	  728.1	  532.6	 8923.0	...
9235553	  728.2	  533.0	 8922.0	...
9235554	  728.1	  534.0	 8921.0	...
9235555	  728.0	  535.1	 8921.0	...
9235556	  727.7	  534.6	 8920.0	...
9235557	  727.6	  533.2	 8923.0	...
9235558	  728.1	  531.8	 8928.0	...
9235559	  728.9	  532.2	 8933.0	...
9235560	  728.9	  533.0	 8933.0	...
9235561	  728.2	  533.7	 8921.0	...
9235562	  727.4	  533.6	 8910.0	...
9235563	  727.2	  533.4	 8900.0	...
9235564	  727.1	  533.5	 8901.0	...
9235565	  727.1	  533.6	 8903.0	...
9235566	  727.1	  533.6	 8909.0	...
9235567	  727.4	  533.7	 8914.0	...
9235568	  727.7	  534.3	 8919.0	...
9235569	  727.9	  535.0	 8919.0	...
9235570	  727.9	  535.8	 8920.0	...
9235571	  727.8	  535.9	 8921.0	...
9235572	  727.7	  536.1	 8927.0	...
9235573	  727.8	  536.3	 8934.0	...
9235574	  727.8	  535.6	 8940.0	...
9235575	  727.8	  534.5	 8940.0	...
9235576	  727.6	  533.3	 8939.0	...
9235577	  726.7	  532.8	 8939.0	...
9235578	  725.8	  532.5	 8940.0	...
9235579	  724.9	  532.5	 8940.0	...
9235580	  724.9	  532.8	 8938.0	...
9235581	  725.7	  533.0	 8937.0	...
9235582	  726.5	  532.6	 8934.0	...
9235583	  727.4	  532.2	 8932.0	...
9235584	  726.8	  532.1	 8931.0	...
9235585	  726.2	  532.1	 8932.0	...
9235586	  725.6	  532.2	 8935.0	...
9235587	  726.2	  532.1	 8938.0	...
9235588	  726.8	  532.0	 8942.0	...
9235589	  727.5	  531.7	 8944.0	...
9235590	  727.3	  531.4	 8932.0	...
9235591	  727.2	  531.2	 8917.0	...
9235592	  727.1	  531.3	 8905.0	...
9235593	  727.5	  531.8	 8910.0	...
9235594	  727.8	  531.8	 8918.0	...
9235595	  728.3	  531.7	 8925.0	...
9235596	  728.5	  531.8	 8929.0	...
9235597	  727.5	  532.6	 8929.0	...
9235598	  726.2	  532.6	 8935.0	...
9235599	  724.8	  532.2	 8942.0	...
9235600	  725.4	  531.9	 8948.0	...
9235601	  726.1	  532.5	 8947.0	...
9235602	  727.0	  532.6	 8946.0	...
9235603	  727.1	  532.0	 8944.0	...
9235604	  727.2	  531.7	 8942.0	...
9235605	  727.1	  531.7	 8940.0	...
9235606	  726.9	  532.2	 8939.0	...
9235607	  726.8	  532.5	 8941.0	...
9235608	  726.0	  532.5	 8944.0	...
9235609	  725.4	  532.5	 8941.0	...
9235610	  725.9	  533.2	 8929.0	...
9235611	  727.0	  533.8	 8918.0	...
9235612	  727.2	  533.1	 8913.0	...
9235613	  726.1	  531.7	 8917.0	...
9235614	  725.5	  530.3	 8919.0	...
9235615	  726.3	  530.1	 8921.0	...
9235616	  727.1	  530.0	 8920.0	...
9235617	  727.2	  530.1	 8920.0	...
9235618	  726.3	  530.5	 8921.0	...
9235619	  725.2	  530.9	 8923.0	...
9235620	  724.3	  531.1	 8928.0	...
9235621	  724.1	  531.7	 8933.0	...
9235622	  724.4	  532.5	 8936.0	...
9235623	  724.9	  533.2	 8935.0	...
9235624	  725.7	  533.9	 8930.0	...
9235625	  726.4	  534.4	 8929.0	...
9235626	  727.1	  534.7	 8929.0	...
9235627	  727.4	  534.5	 8932.0	...
9235628	  727.5	  534.3	 8936.0	...
9235629	  727.2	  534.5	 8941.0	...
9235630	  726.8	  534.7	 8949.0	...
9235631	  726.3	  534.2	 8952.0	...
9235632	  726.7	  533.5	 8954.0	...
9235633	  727.1	  532.2	 8953.0	...
9235634	  727.5	  531.6	 8951.0	...
9235635	  727.3	  530.9	 8953.0	...
9235636	  727.0	  530.8	 8955.0	...
9235637	  726.9	  531.8	 8951.0	...
9235638	  727.1	  532.9	 8945.0	...
9235639	  726.3	  534.2	 8940.0	...
9235640	  725.3	  534.2	 8941.0	...
9235641	  724.3	  534.0	 8944.0	...
9235642	  724.3	  533.6	 8946.0	...
9235643	  724.1	  533.0	 8949.0	...
9235644	  723.9	  532.6	 8951.0	...
9235645	  724.1	  532.1	 8953.0	...
9235646	  724.1	  531.9	 8957.0	...
9235647	  724.0	  531.7	 8961.0	...
9235648	  723.6	  531.3	 8964.0	...
9235649	  723.6	  531.2	 8959.0	...
9235650	  724.2	  530.9	 8955.0	...
9235651	  724.6	  530.7	 8954.0	...
9235652	  725.0	  530.5	 8954.0	...
9235653	  724.8	  530.5	 8953.0	...
9235654	  724.9	  531.4	 8951.0	...
9235655	  725.0	  532.4	 8951.0	...
9235656	  724.6	  532.5	 8952.0	...
9235657	  724.0	  531.6	 8953.0	...
9235658	  723.5	  531.3	 8953.0	...
9235659	  724.1	  531.8	 8951.0	...
9235660	  724.9	  532.4	 8947.0	...
9235661	  725.6	  532.6	 8946.0	...
9235662	  725.6	  532.5	 8943.0	...
9235663	  725.6	  532.4	 8941.0	...
9235664	  725.1	  532.4	 8940.0	...
9235665	  724.6	  532.6	 8940.0	...
9235666	  724.2	  532.7	 8939.0	...
9235667	  724.5	  534.4	 8938.0	...
9235668	  725.2	  536.2	 8942.0	...
9235669	  725.6	  537.0	 8948.0	...
9235670	  725.6	  536.1	 8954.0	...
9235671	  725.2	  535.3	 8954.0	...
9235672	  724.7	  535.4	 8955.0	...
9235673	  724.3	  534.6	 8955.0	...
9235674	  723.9	  533.8	 8949.0	...
9235675	  723.7	  533.1	 8941.0	...
9235676	  724.2	  533.0	 8933.0	...
9235677	  724.3	  532.4	 8930.0	...
9235678	  724.5	  531.7	 8928.0	...
9235679	  724.7	  531.3	 8925.0	...
9235680	  725.4	  531.5	 8924.0	...
9235681	  726.2	  531.7	 8931.0	...
9235682	  726.4	  532.4	 8938.0	...
9235683	  726.2	  533.3	 8943.0	...
9235684	  725.7	  534.1	 8941.0	...
9235685	  725.1	  534.1	 8939.0	...
9235686	  725.0	  534.1	 8935.0	...
9235687	  725.5	  534.8	 8931.0	...
9235688	  726.0	  535.6	 8930.0	...
9235689	  726.5	  535.5	 8931.0	...
9235690	  726.4	  534.6	 8930.0	...
9235691	  726.3	  533.6	 8925.0	...
9235692	  726.3	  533.8	 8921.0	...
9235693	  726.7	  534.0	 8921.0	...
9235694	  727.1	  534.3	 8921.0	...
9235695	  727.6	  534.3	 8923.0	...
9235696	  727.7	  534.3	 8924.0	...
9235697	  727.5	  534.2	 8923.0	...
9235698	  726.7	  534.3	 8922.0	...
9235699	  726.0	  534.5	 8922.0	...
9235700	  725.5	  534.7	 8924.0	...
9235701	  725.8	  534.8	 8925.0	...
9235702	  725.8	  534.5	 8927.0	...
9235703	  725.8	  534.1	 8928.0	...
9235704	  725.8	  533.7	 8935.0	...
9235705	  725.7	  533.5	 8941.0	...
9235706	  725.6	  533.2	 8946.0	...
9235707	  724.8	  533.2	 8947.0	...
9235708	  724.0	  533.2	 8948.0	...
9235709	  723.8	  533.2	 8949.0	...
9235710	  724.3	  533.1	 8949.0	...
9235711	  725.1	  533.7	 8952.0	...
9235712	  725.3	  534.4	 8956.0	...
9235713	  724.9	  533.9	 8961.0	...
9235714	  723.7	  532.7	 8964.0	...
9235715	  722.5	  531.6	 8966.0	...
9235716	  721.9	  531.8	 8966.0	...
9235717	  722.7	  533.2	 8966.0	...
9235718	  723.3	  534.7	 8966.0	...
9235719	  723.5	  535.6	 8966.0	...
9235720	  722.9	  534.6	 8966.0	...
9235721	  723.0	  533.4	 8967.0	...
9235722	  723.4	  532.8	 8962.0	...
9235723	  723.3	  532.5	 8956.0	...
9235724	  722.7	  532.2	 8954.0	...
9235725	  721.8	  533.0	 8956.0	...
9235726	  721.6	  534.0	 8957.0	...
9235727	  721.8	  535.1	 8953.0	...
9235728	  722.2	  535.2	 8951.0	...
9235729	  722.5	  535.1	 8950.0	...
9235730	  723.3	  534.7	 8945.0	...
9235731	  724.1	  534.1	 8940.0	...
9235732	  724.8	  533.8	 8935.0	...
9235733	  724.7	  533.9	 8933.0	...
9235734	  724.5	  535.2	 8932.0	...
9235735	  724.5	  536.4	 8930.0	...
9235736	  724.3	  536.3	 8929.0	...
9235737	  724.1	  535.6	 8937.0	...
9235738	  723.7	  534.9	 8945.0	...
9235739	  723.6	  535.3	 8952.0	...
9235740	  723.4	  534.9	 8958.0	...
9235741	  723.5	  534.3	 8964.0	...
9235742	  723.5	  533.6	 8962.0	...
9235743	  723.4	  533.1	 8955.0	...
9235744	  723.2	  532.8	 8948.0	...
9235745	  723.0	  532.7	 8948.0	...
9235746	  723.1	  532.7	 8948.0	...
9235747	  723.2	  532.8	 8947.0	...
9235748	  723.4	  532.8	 8950.0	...
9235749	  723.7	  532.7	 8952.0	...
9235750	  724.1	  533.6	 8954.0	...
9235751	  724.1	  534.5	 8953.0	...
9235752	  724.0	  535.2	 8950.0	...
9235753	  723.9	  534.7	 8947.0	...
9235754	  723.9	  534.1	 8944.0	...
9235755	  724.0	  533.9	 8944.0	...
9235756	  724.1	  534.2	 8944.0	...
9235757	  724.3	  534.4	 8944.0	...
9235758	  724.3	  534.6	 8943.0	...
9235759	  724.3	  534.5	 8942.0	...
9235760	  724.2	  534.4	 8942.0	...
9235761	  724.1	  534.2	 8942.0	...
9235762	  724.1	  534.4	 8941.0	...
9235763	  724.7	  534.6	 8941.0	...
9235764	  725.2	  534.5	 8941.0	...
9235765	  725.3	  534.3	 8941.0	...
9235766	  724.9	  533.9	 8940.0	...
9235767	  725.0	  533.5	 8939.0	...
9235768	  725.6	  534.1	 8926.0	...
9235769	  726.3	  535.5	 8912.0	...
9235770	  727.3	  536.7	 8895.0	...
9235771	  728.1	  536.2	 8890.0	...
9235772	  728.9	  535.5	 8886.0	...
9235773	  728.4	  534.9	 8885.0	...
9235774	  727.6	  534.8	 8895.0	...
9235775	  726.8	  534.7	 8903.0	...
9235776	  726.2	  534.9	 8911.0	...
9235777	  725.8	  535.3	 8908.0	...
9235778	  725.5	  535.8	 8907.0	...
9235779	  725.7	  536.0	 8907.0	...
9235780	  725.8	  536.3	 8908.0	...
9235781	  725.9	  536.5	 8910.0	...
9235782	  726.1	  536.5	 8910.0	...
9235783	  726.2	  536.4	 8905.0	...
9235784	  726.2	  536.3	 8901.0	...
9235785	  726.0	  536.3	 8901.0	...
9235786	  726.0	  536.2	 8906.0	...
9235787	  726.8	  535.6	 8911.0	...
9235788	  727.5	  535.3	 8912.0	...
9235789	  727.5	  535.1	 8914.0	...
9235790	  726.7	  535.2	 8915.0	...
9235791	  726.0	  535.0	 8916.0	...
9235792	  726.0	  534.8	 8915.0	...
9235793	  726.0	  534.7	 8914.0	...
9235794	  726.0	  534.9	 8914.0	...
9235795	  726.1	  534.9	 8913.0	...
9235796	  726.4	  535.1	 8911.0	...
9235797	  726.3	  535.5	 8910.0	...
9235798	  726.2	  535.9	 8910.0	...
9235799	  725.8	  535.2	 8913.0	...
9235800	  725.2	  534.6	 8921.0	...
9235801	  724.9	  534.2	 8930.0	...
9235802	  725.3	  535.5	 8925.0	...
9235803	  726.4	  536.4	 8911.0	...
9235804	  727.1	  536.4	 8900.0	...
9235805	  727.3	  535.7	 8904.0	...
9235806	  727.4	  534.6	 8907.0	...
9235807	  727.2	  534.2	 8909.0	...
9235808	  727.3	  533.9	 8903.0	...
9235809	  727.7	  535.0	 8898.0	...
9235810	  728.1	  536.1	 8895.0	...
9235811	  727.3	  537.1	 8901.0	...
9235812	  726.3	  537.1	 8905.0	...
9235813	  725.0	  537.1	 8913.0	...
9235814	  724.8	  537.0	 8918.0	...
9235815	  725.0	  536.6	 8921.0	...
9235816	  726.2	  536.2	 8918.0	...
9235817	  727.5	  535.8	 8916.0	...
9235818	  728.3	  534.8	 8917.0	...
9235819	  728.4	  533.9	 8915.0	...
9235820	  728.4	  532.9	 8915.0	...
9235821	  728.2	  532.8	 8915.0	...
9235822	  728.1	  532.7	 8907.0	...
9235823	  728.0	  532.7	 8896.0	...
9235824	  726.9	  532.9	 8901.0	...
9235825	  725.8	  533.2	 8918.0	...
9235826	  724.7	  533.5	 8930.0	...
9235827	  724.1	  534.0	 8926.0	...
9235828	  723.5	  534.3	 8923.0	...
9235829	  722.8	  534.5	 8923.0	...
9235830	  722.7	  534.1	 8923.0	...
9235831	  723.5	  533.6	 8917.0	...
9235832	  724.4	  533.2	 8912.0	...
9235833	  725.3	  533.0	 8906.0	...
9235834	  725.4	  533.5	 8906.0	...
9235835	  725.5	  534.2	 8906.0	...
9235836	  726.2	  535.7	 8896.0	...
9235837	  727.3	  536.7	 8887.0	...
9235838	  728.3	  537.1	 8878.0	...
9235839	  727.2	  536.4	 8880.0	...
9235840	  725.7	  535.6	 8881.0	...
9235841	  724.3	  535.1	 8882.0	...
9235842	  724.3	  534.7	 8885.0	...
9235843	  724.3	  534.0	 8895.0	...
9235844	  724.3	  533.3	 8904.0	...
9235845	  724.1	  532.9	 8911.0	...
9235846	  723.9	  532.8	 8910.0	...
9235847	  724.9	  532.6	 8907.0	...
9235848	  726.1	  532.7	 8896.0	...
9235849	  727.4	  533.1	 8885.0	...
9235850	  727.7	  535.4	 8877.0	...
9235851	  728.1	  537.5	 8875.0	...
9235852	  728.1	  539.1	 8874.0	...
9235853	  727.8	  538.6	 8872.0	...
9235854	  727.5	  537.8	 8870.0	...
9235855	  727.4	  537.3	 8863.0	...
9235856	  727.4	  537.0	 8853.0	...
9235857	  728.4	  536.9	 8846.0	...
9235858	  729.3	  536.6	 8843.0	...
9235859	  730.0	  536.3	 8846.0	...
9235860	  729.8	  536.6	 8849.0	...
9235861	  729.7	  537.0	 8848.0	...
9235862	  729.8	  537.4	 8844.0	...
9235863	  729.5	  537.4	 8837.0	...
9235864	  728.9	  537.3	 8834.0	...
9235865	  728.5	  537.2	 8831.0	...
9235866	  728.7	  537.1	 8830.0	...
9235867	  729.2	  537.2	 8829.0	...
9235868	  729.7	  536.5	 8827.0	...
9235869	  729.8	  535.7	 8832.0	...
9235870	  730.1	  535.5	 8838.0	...
9235871	  730.4	  536.0	 8845.0	...
9235872	  730.7	  536.1	 8849.0	...
9235873	  731.0	  535.5	 8852.0	...
9235874	  731.2	  534.9	 8846.0	...
9235875	  730.6	  534.8	 8837.0	...
9235876	  729.6	  535.1	 8828.0	...
9235877	  728.4	  535.8	 8827.0	...
9235878	  728.2	  536.2	 8826.0	...
9235879	  728.0	  536.3	 8830.0	...
9235880	  728.2	  536.1	 8833.0	...
9235881	  728.3	  536.0	 8835.0	...
9235882	  728.0	  536.0	 8837.0	...
9235883	  727.5	  536.2	 8839.0	...
9235884	  727.7	  536.2	 8841.0	...
9235885	  728.5	  536.1	 8841.0	...
9235886	  729.3	  536.0	 8837.0	...
9235887	  729.2	  536.0	 8834.0	...
9235888	  729.2	  535.8	 8830.0	...
9235889	  729.2	  535.7	 8830.0	...
9235890	  729.1	  535.8	 8829.0	...
9235891	  728.9	  536.2	 8827.0	...
9235892	  728.4	  536.8	 8829.0	...
9235893	  728.1	  537.2	 8833.0	...
9235894	  728.2	  537.1	 8837.0	...
9235895	  728.2	  536.8	 8836.0	...
9235896	  728.3	  536.6	 8837.0	...
9235897	  728.2	  536.9	 8839.0	...
9235898	  728.2	  536.6	 8839.0	...
9235899	  728.2	  536.2	 8838.0	...
9235900	  728.8	  535.5	 8837.0	...
9235901	  729.3	  535.6	 8834.0	...
9235902	  729.9	  535.9	 8829.0	...
9235903	  729.7	  536.3	 8823.0	...
9235904	  728.9	  536.5	 8818.0	...
9235905	  728.0	  536.5	 8813.0	...
9235906	  727.5	  537.0	 8808.0	...
9235907	  727.9	  537.6	 8807.0	...
9235908	  728.6	  538.2	 8806.0	...
9235909	  729.2	  538.1	 8803.0	...
9235910	  729.7	  537.9	 8801.0	...
9235911	  730.2	  537.4	 8801.0	...
9235912	  730.4	  537.3	 8802.0	...
9235913	  730.6	  537.8	 8800.0	...
9235914	  730.5	  538.6	 8797.0	...
9235915	  729.3	  537.2	 8794.0	...
9235916	  728.2	  535.5	 8790.0	...
9235917	  727.3	  534.8	 8785.0	...
9235918	  727.5	  535.9	 8780.0	...
9235919	  728.0	  537.2	 8778.0	...
9235920	  728.4	  537.5	 8780.0	...
9235921	  728.8	  538.2	 8783.0	...
9235922	  729.2	  538.5	 8784.0	...
9235923	  730.1	  538.8	 8779.0	...
9235924	  730.9	  538.7	 8773.0	...
9235925	  731.5	  538.9	 8771.0	...
9235926	  731.5	  539.1	 8775.0	...
9235927	  731.3	  537.7	 8779.0	...
9235928	  730.8	  536.0	 8777.0	...
9235929	  730.3	  534.9	 8776.0	...
9235930	  730.2	  535.4	 8775.0	...
9235931	  730.3	  536.3	 8775.0	...
9235932	  730.3	  536.7	 8774.0	...
9235933	  730.3	  536.9	 8772.0	...
9235934	  730.2	  536.6	 8770.0	...
9235935	  730.0	  536.4	 8766.0	...
9235936	  729.7	  536.4	 8763.0	...
9235937	  729.3	  536.7	 8760.0	...
9235938	  729.1	  538.0	 8763.0	...
9235939	  729.3	  539.1	 8767.0	...
9235940	  729.5	  538.2	 8771.0	...
9235941	  729.6	  536.7	 8771.0	...
9235942	  729.7	  535.5	 8771.0	...
9235943	  730.1	  537.0	 8773.0	...
9235944	  730.4	  538.4	 8774.0	...
9235945	  731.0	  539.5	 8774.0	...
9235946	  731.5	  539.6	 8771.0	...
9235947	  731.9	  539.3	 8768.0	...
9235948	  731.0	  538.5	 8766.0	...
9235949	  730.2	  537.8	 8763.0	...
9235950	  728.7	  537.4	 8761.0	...
9235951	  728.1	  537.6	 8760.0	...
9235952	  727.6	  537.9	 8761.0	...
9235953	  727.7	  538.0	 8762.0	...
9235954	  727.8	  538.0	 8755.0	...
9235955	  729.4	  538.2	 8749.0	...
9235956	  731.0	  538.4	 8742.0	...
9235957	  732.6	  538.5	 8741.0	...
9235958	  732.4	  538.0	 8740.0	...
9235959	  731.6	  537.6	 8742.0	...
9235960	  730.8	  536.9	 8747.0	...
9235961	  729.7	  536.8	 8757.0	...
9235962	  729.3	  536.5	 8761.0	...
9235963	  729.4	  536.4	 8763.0	...
9235964	  729.9	  537.7	 8757.0	...
9235965	  730.4	  539.0	 8754.0	...
9235966	  730.3	  540.1	 8763.0	...
9235967	  730.2	  539.6	 8775.0	...
9235968	  730.0	  539.2	 8788.0	...
9235969	  729.3	  539.2	 8788.0	...
9235970	  728.7	  539.8	 8786.0	...
9235971	  728.2	  540.4	 8782.0	...
9235972	  728.5	  540.3	 8779.0	...
9235973	  728.8	  539.8	 8778.0	...
9235974	  728.9	  539.4	 8777.0	...
9235975	  728.8	  539.4	 8777.0	...
9235976	  728.6	  538.9	 8779.0	...
9235977	  728.5	  538.5	 8785.0	...
9235978	  728.5	  537.9	 8791.0	...
9235979	  728.3	  537.9	 8795.0	...
9235980	  728.7	  537.9	 8795.0	...
9235981	  729.5	  537.9	 8795.0	...
9235982	  730.5	  537.9	 8791.0	...
9235983	  730.6	  538.6	 8787.0	...
9235984	  729.9	  539.4	 8784.0	...
9235985	  729.1	  540.1	 8783.0	...
9235986	  728.5	  539.7	 8781.0	...
9235987	  728.4	  539.7	 8787.0	...
9235988	  728.3	  539.9	 8794.0	...
9235989	  728.3	  540.0	 8799.0	...
9235990	  728.2	  539.2	 8797.0	...
9235991	  728.2	  538.5	 8795.0	...
9235992	  728.3	  538.8	 8793.0	...
9235993	  728.0	  539.6	 8790.0	...
9235994	  727.9	  540.3	 8786.0	...
9235995	  728.1	  540.3	 8783.0	...
9235996	  728.6	  539.9	 8775.0	...
9235997	  728.9	  539.6	 8768.0	...
9235998	  728.8	  539.3	 8762.0	...
9235999	  728.7	  539.4	 8760.0	...
9236000	  728.9	  539.4	 8753.0	...
9236001	  729.3	  539.4	 8747.0	...
9236002	  729.8	  539.5	 8743.0	...
9236003	  730.0	  539.7	 8742.0	...
9236004	  730.0	  539.6	 8742.0	...
9236005	  729.8	  538.8	 8746.0	...
9236006	  729.4	  537.9	 8756.0	...
9236007	  729.2	  537.6	 8765.0	...
9236008	  729.3	  537.8	 8771.0	...
9236009	  729.1	  538.1	 8774.0	...
9236010	  728.7	  538.3	 8777.0	...
9236011	  728.1	  538.4	 8783.0	...
9236012	  727.7	  538.8	 8787.0	...
9236013	  728.0	  539.1	 8780.0	...
9236014	  728.4	  539.4	 8770.0	...
9236015	  728.7	  539.3	 8760.0	...
9236016	  729.0	  539.4	 8759.0	...
9236017	  729.6	  539.6	 8757.0	...
9236018	  730.2	  539.5	 8755.0	...
9236019	  730.3	  539.2	 8755.0	...
9236020	  730.2	  538.8	 8757.0	...
9236021	  730.7	  539.1	 8756.0	...
9236022	  731.4	  539.6	 8754.0	...
9236023	  730.8	  539.4	 8758.0	...
9236024	  729.5	  538.8	 8764.0	...
9236025	  727.7	  538.2	 8770.0	...
9236026	  727.2	  538.2	 8770.0	...
9236027	  727.2	  538.5	 8768.0	...
9236028	  727.8	  538.7	 8767.0	...
9236029	  728.3	  539.0	 8764.0	...
9236030	  728.3	  538.9	 8763.0	...
9236031	  728.3	  538.9	 8765.0	...
9236032	  727.5	  539.5	 8772.0	...
9236033	  726.7	  540.2	 8780.0	...
9236034	  726.3	  539.7	 8784.0	...
9236035	  726.7	  538.4	 8784.0	...
9236036	  727.1	  537.4	 8785.0	...
9236037	  727.1	  537.9	 8774.0	...
9236038	  727.2	  538.4	 8763.0	...
9236039	  727.2	  538.9	 8756.0	...
9236040	  727.2	  539.1	 8761.0	...
9236041	  727.3	  539.4	 8766.0	...
9236042	  727.4	  539.5	 8774.0	...
[truncated: 4,276,476 more chars]
