# Supplementary material for: With an eye on uncertainty: Modelling pupillary responses to environmental volatility
Source: PLoS Comput Biol. 2019 Jul 5;15(7):e1007126. doi: 10.1371/journal.pcbi.1007126 (PMC6636765; doi:10.1371/journal.pcbi.1007126)
Supplement: S4 Data — Zip file containing the pupillometry data for participant 4. (ZIP) [file pcbi.1007126.s004.zip › P4/trial7.asc]

** CONVERTED FROM C:\Users\tparr\Documents\PVR\P4_0712\trial7.edf using edfapi 3.1 Win32 Nov 24 2009 on Thu Dec 07 19:13:39 2017
** DATE: Thu Dec  7 19:41:26 2017
** TYPE: EDF_FILE BINARY EVENT SAMPLE TAGGED
** VERSION: EYELINK II 1
** SOURCE: EYELINK CL
** EYELINK II CL v4.48 Nov 25 2009
** CAMERA: EyeLink CL Version 1.4 Sensor=BHA
** SERIAL NUMBER: CL1-AAD42
** CAMERA_CONFIG: AAD42140.SCD
**

MSG	9371216 RECCFG CR 1000 2 0 R
MSG	9371216 ELCLCFG MTABLER
MSG	9371216 GAZE_COORDS 0.00 0.00 1599.00 1199.00
MSG	9371216 THRESHOLDS R 136 250
MSG	9371216 ELCL_PROC CENTROID (3)
MSG	9371216 ELCL_PCR_PARAM 5 3.0
START	9371217 	RIGHT	SAMPLES	EVENTS
PRESCALER	1
VPRESCALER	1
PUPIL	AREA
EVENTS	GAZE	RIGHT	RATE	1000.00	TRACKING	CR	FILTER	2
SAMPLES	GAZE	RIGHT	RATE	1000.00	TRACKING	CR	FILTER	2
MSG	9371217 !MODE RECORD CR 1000 2 0 R
9371217	  769.2	  605.3	 6317.0	...
INPUT	9371217	127
9371218	  769.0	  604.2	 6322.0	...
9371219	  769.0	  604.3	 6319.0	...
9371220	  770.3	  605.7	 6311.0	...
9371221	  771.6	  607.0	 6306.0	...
9371222	  771.9	  607.3	 6311.0	...
9371223	  771.1	  607.5	 6317.0	...
SFIX R   9371224
9371224	  770.3	  608.1	 6317.0	...
9371225	  770.2	  608.6	 6313.0	...
9371226	  770.0	  609.3	 6310.0	...
9371227	  770.0	  609.6	 6309.0	...
9371228	  769.9	  608.8	 6311.0	...
9371229	  770.1	  607.7	 6313.0	...
9371230	  770.1	  606.7	 6307.0	...
9371231	  769.7	  606.9	 6299.0	...
9371232	  769.2	  607.4	 6291.0	...
9371233	  768.3	  607.7	 6292.0	...
9371234	  768.0	  607.6	 6293.0	...
9371235	  767.5	  607.1	 6293.0	...
9371236	  768.1	  606.8	 6294.0	...
9371237	  768.7	  606.5	 6296.0	...
9371238	  769.2	  606.3	 6293.0	...
9371239	  768.5	  606.9	 6290.0	...
9371240	  767.8	  607.4	 6285.0	...
9371241	  767.7	  608.2	 6284.0	...
9371242	  768.2	  608.4	 6282.0	...
9371243	  768.5	  607.1	 6282.0	...
9371244	  768.4	  605.7	 6282.0	...
9371245	  768.7	  603.9	 6282.0	...
9371246	  769.1	  603.6	 6281.0	...
9371247	  769.5	  604.6	 6278.0	...
9371248	  769.6	  606.8	 6276.0	...
9371249	  770.3	  608.9	 6276.0	...
9371250	  771.0	  609.2	 6276.0	...
9371251	  771.5	  607.7	 6277.0	...
9371252	  771.4	  606.4	 6278.0	...
9371253	  771.4	  605.7	 6279.0	...
9371254	  770.4	  606.0	 6279.0	...
9371255	  769.3	  606.0	 6273.0	...
9371256	  769.3	  605.8	 6267.0	...
9371257	  770.5	  605.7	 6261.0	...
9371258	  771.7	  605.9	 6255.0	...
9371259	  771.5	  606.3	 6248.0	...
9371260	  771.2	  606.2	 6242.0	...
9371261	  770.9	  606.1	 6241.0	...
9371262	  771.2	  607.0	 6241.0	...
9371263	  772.4	  608.0	 6237.0	...
9371264	  773.6	  609.2	 6233.0	...
9371265	  774.2	  610.0	 6230.0	...
9371266	  774.1	  610.8	 6230.0	...
9371267	  774.0	  610.8	 6228.0	...
9371268	  773.5	  610.2	 6226.0	...
9371269	  772.8	  609.6	 6225.0	...
9371270	  772.4	  609.6	 6224.0	...
9371271	  772.9	  609.5	 6224.0	...
9371272	  773.2	  609.5	 6224.0	...
9371273	  773.3	  609.1	 6224.0	...
9371274	  772.9	  608.3	 6224.0	...
9371275	  772.7	  607.4	 6224.0	...
9371276	  773.0	  607.0	 6222.0	...
9371277	  773.7	  606.9	 6221.0	...
9371278	  774.4	  606.8	 6220.0	...
9371279	  775.0	  607.0	 6219.0	...
9371280	  775.4	  607.8	 6217.0	...
9371281	  775.7	  608.7	 6216.0	...
9371282	  775.6	  609.3	 6216.0	...
9371283	  775.3	  609.7	 6215.0	...
9371284	  775.1	  609.9	 6215.0	...
9371285	  775.2	  610.6	 6217.0	...
9371286	  775.4	  611.5	 6220.0	...
9371287	  774.6	  612.5	 6222.0	...
9371288	  773.5	  611.7	 6223.0	...
9371289	  773.0	  610.5	 6223.0	...
9371290	  773.4	  609.2	 6221.0	...
9371291	  774.1	  609.0	 6219.0	...
9371292	  774.3	  609.7	 6211.0	...
9371293	  774.4	  610.4	 6208.0	...
9371294	  774.1	  611.0	 6206.0	...
9371295	  774.0	  610.7	 6209.0	...
9371296	  773.9	  610.3	 6211.0	...
9371297	  774.4	  610.1	 6208.0	...
9371298	  774.8	  610.0	 6203.0	...
9371299	  775.3	  610.7	 6199.0	...
9371300	  775.0	  611.5	 6196.0	...
9371301	  774.6	  612.1	 6194.0	...
9371302	  774.9	  611.7	 6192.0	...
9371303	  775.4	  611.1	 6193.0	...
9371304	  775.3	  609.6	 6199.0	...
9371305	  774.5	  608.4	 6204.0	...
9371306	  774.6	  607.6	 6205.0	...
9371307	  775.5	  607.8	 6199.0	...
9371308	  774.8	  608.3	 6196.0	...
9371309	  773.2	  608.7	 6197.0	...
9371310	  771.4	  609.4	 6198.0	...
9371311	  771.3	  609.8	 6196.0	...
9371312	  771.4	  610.1	 6192.0	...
9371313	  773.0	  610.0	 6189.0	...
9371314	  774.5	  610.2	 6190.0	...
9371315	  774.8	  610.9	 6194.0	...
9371316	  773.6	  611.8	 6200.0	...
9371317	  772.5	  612.2	 6203.0	...
9371318	  772.7	  611.9	 6205.0	...
9371319	  772.8	  610.6	 6206.0	...
9371320	  773.1	  609.6	 6206.0	...
9371321	  773.3	  608.9	 6205.0	...
9371322	  773.4	  609.1	 6202.0	...
9371323	  773.4	  609.2	 6199.0	...
9371324	  772.8	  609.1	 6198.0	...
9371325	  772.2	  609.1	 6199.0	...
9371326	  772.6	  609.5	 6198.0	...
9371327	  774.1	  609.7	 6187.0	...
9371328	  775.6	  609.6	 6177.0	...
9371329	  774.3	  609.0	 6176.0	...
9371330	  772.5	  608.5	 6184.0	...
9371331	  770.7	  608.6	 6191.0	...
9371332	  771.5	  609.0	 6190.0	...
9371333	  772.2	  609.4	 6190.0	...
9371334	  772.8	  609.9	 6192.0	...
9371335	  772.8	  610.3	 6186.0	...
9371336	  773.0	  610.5	 6179.0	...
9371337	  773.1	  610.1	 6173.0	...
9371338	  773.1	  609.1	 6173.0	...
9371339	  772.9	  608.3	 6173.0	...
9371340	  772.8	  608.3	 6172.0	...
9371341	  772.4	  609.0	 6171.0	...
9371342	  771.9	  609.6	 6168.0	...
9371343	  772.8	  609.6	 6165.0	...
9371344	  774.3	  609.4	 6168.0	...
9371345	  775.4	  609.3	 6175.0	...
9371346	  774.8	  609.4	 6181.0	...
9371347	  774.1	  610.1	 6180.0	...
9371348	  773.6	  610.8	 6179.0	...
9371349	  773.1	  610.9	 6183.0	...
9371350	  773.0	  610.3	 6189.0	...
9371351	  773.0	  609.5	 6195.0	...
9371352	  773.2	  609.2	 6194.0	...
9371353	  773.5	  609.0	 6190.0	...
9371354	  774.0	  609.0	 6184.0	...
9371355	  774.8	  608.7	 6179.0	...
9371356	  775.4	  608.3	 6178.0	...
9371357	  775.0	  609.0	 6185.0	...
9371358	  774.2	  610.7	 6193.0	...
9371359	  773.3	  612.3	 6198.0	...
9371360	  773.0	  612.7	 6200.0	...
9371361	  772.9	  612.6	 6202.0	...
9371362	  773.6	  612.4	 6196.0	...
9371363	  774.2	  612.4	 6188.0	...
9371364	  774.8	  611.8	 6183.0	...
9371365	  774.6	  611.5	 6187.0	...
9371366	  773.9	  611.3	 6190.0	...
9371367	  773.3	  611.8	 6192.0	...
9371368	  772.7	  611.9	 6194.0	...
9371369	  772.6	  612.0	 6195.0	...
9371370	  772.5	  612.0	 6194.0	...
9371371	  772.4	  611.7	 6193.0	...
9371372	  772.2	  611.5	 6190.0	...
9371373	  772.0	  611.3	 6187.0	...
9371374	  771.6	  611.5	 6184.0	...
9371375	  771.3	  611.7	 6183.0	...
9371376	  771.3	  611.3	 6184.0	...
9371377	  771.6	  610.5	 6186.0	...
9371378	  771.3	  609.7	 6189.0	...
9371379	  770.8	  609.4	 6192.0	...
9371380	  772.0	  609.4	 6186.0	...
9371381	  773.8	  609.5	 6179.0	...
9371382	  775.9	  609.5	 6176.0	...
9371383	  776.3	  609.0	 6180.0	...
9371384	  776.6	  608.5	 6182.0	...
9371385	  776.5	  608.0	 6174.0	...
9371386	  776.4	  607.6	 6167.0	...
9371387	  775.1	  607.6	 6169.0	...
9371388	  773.9	  608.5	 6176.0	...
9371389	  772.9	  609.5	 6184.0	...
9371390	  773.3	  609.5	 6183.0	...
9371391	  773.7	  608.5	 6183.0	...
9371392	  773.5	  608.2	 6182.0	...
9371393	  773.3	  608.9	 6180.0	...
9371394	  773.6	  609.5	 6175.0	...
9371395	  774.1	  609.2	 6171.0	...
9371396	  774.6	  609.0	 6167.0	...
9371397	  774.8	  609.0	 6165.0	...
9371398	  775.3	  609.1	 6164.0	...
9371399	  775.5	  609.5	 6166.0	...
9371400	  775.2	  609.9	 6170.0	...
9371401	  774.3	  610.1	 6177.0	...
9371402	  773.6	  610.1	 6182.0	...
9371403	  773.1	  609.8	 6185.0	...
9371404	  772.7	  609.3	 6187.0	...
9371405	  772.3	  608.7	 6187.0	...
9371406	  772.8	  608.1	 6182.0	...
9371407	  773.7	  608.1	 6178.0	...
9371408	  774.6	  608.4	 6175.0	...
9371409	  774.6	  608.6	 6177.0	...
9371410	  774.9	  608.0	 6178.0	...
9371411	  775.6	  607.4	 6179.0	...
9371412	  776.0	  606.8	 6179.0	...
9371413	  775.9	  606.6	 6179.0	...
9371414	  775.5	  607.6	 6179.0	...
9371415	  775.1	  608.9	 6172.0	...
9371416	  774.9	  610.1	 6166.0	...
9371417	  774.5	  610.2	 6159.0	...
9371418	  773.9	  609.8	 6164.0	...
9371419	  773.4	  609.4	 6167.0	...
9371420	  773.3	  609.0	 6171.0	...
9371421	  773.8	  608.9	 6169.0	...
9371422	  774.3	  609.0	 6170.0	...
9371423	  774.4	  609.2	 6170.0	...
9371424	  774.2	  609.4	 6173.0	...
9371425	  774.0	  609.4	 6176.0	...
9371426	  774.5	  609.4	 6178.0	...
9371427	  775.0	  609.0	 6179.0	...
9371428	  775.4	  608.8	 6181.0	...
9371429	  775.2	  608.6	 6183.0	...
9371430	  774.7	  608.7	 6184.0	...
9371431	  774.1	  609.0	 6184.0	...
9371432	  773.5	  609.4	 6182.0	...
9371433	  772.7	  609.8	 6181.0	...
9371434	  772.2	  610.1	 6181.0	...
9371435	  773.0	  610.1	 6181.0	...
9371436	  774.6	  610.0	 6177.0	...
9371437	  776.1	  609.9	 6171.0	...
9371438	  776.3	  609.0	 6164.0	...
9371439	  776.6	  608.1	 6165.0	...
9371440	  776.8	  606.9	 6167.0	...
9371441	  776.3	  606.7	 6173.0	...
9371442	  775.0	  606.7	 6176.0	...
9371443	  773.7	  607.0	 6179.0	...
9371444	  774.0	  606.6	 6179.0	...
9371445	  774.8	  606.0	 6180.0	...
9371446	  775.6	  605.4	 6183.0	...
9371447	  775.6	  606.0	 6185.0	...
9371448	  775.6	  607.0	 6184.0	...
9371449	  775.6	  607.8	 6181.0	...
9371450	  775.5	  607.7	 6178.0	...
9371451	  775.6	  607.6	 6176.0	...
9371452	  775.7	  607.6	 6174.0	...
9371453	  775.9	  607.8	 6172.0	...
9371454	  775.4	  608.2	 6171.0	...
9371455	  774.6	  608.4	 6172.0	...
9371456	  773.6	  608.2	 6175.0	...
9371457	  773.2	  607.8	 6182.0	...
9371458	  773.3	  607.6	 6187.0	...
9371459	  773.3	  607.5	 6188.0	...
9371460	  773.4	  608.0	 6186.0	...
9371461	  773.3	  608.6	 6184.0	...
9371462	  773.2	  608.9	 6183.0	...
9371463	  773.1	  608.6	 6181.0	...
9371464	  773.2	  608.3	 6181.0	...
9371465	  773.4	  608.2	 6184.0	...
9371466	  773.4	  608.1	 6188.0	...
9371467	  773.4	  608.0	 6190.0	...
9371468	  773.5	  608.0	 6189.0	...
9371469	  773.8	  608.1	 6188.0	...
9371470	  774.2	  608.2	 6184.0	...
9371471	  774.3	  608.3	 6181.0	...
9371472	  774.4	  608.8	 6178.0	...
9371473	  774.5	  609.2	 6180.0	...
9371474	  774.6	  609.5	 6181.0	...
9371475	  774.6	  608.8	 6180.0	...
9371476	  774.7	  608.1	 6178.0	...
9371477	  774.8	  608.6	 6175.0	...
9371478	  775.1	  609.8	 6178.0	...
9371479	  775.4	  610.7	 6181.0	...
9371480	  776.1	  610.3	 6183.0	...
9371481	  776.6	  609.5	 6181.0	...
9371482	  776.9	  609.0	 6178.0	...
9371483	  776.3	  608.7	 6177.0	...
9371484	  775.7	  607.9	 6177.0	...
9371485	  775.3	  607.0	 6178.0	...
9371486	  775.7	  606.9	 6177.0	...
9371487	  776.1	  607.8	 6176.0	...
9371488	  776.4	  608.7	 6172.0	...
9371489	  776.3	  608.8	 6169.0	...
9371490	  776.2	  608.8	 6168.0	...
9371491	  776.4	  608.3	 6162.0	...
9371492	  776.8	  608.0	 6157.0	...
9371493	  777.0	  608.0	 6153.0	...
9371494	  777.0	  608.4	 6154.0	...
9371495	  776.9	  608.9	 6154.0	...
9371496	  777.6	  608.9	 6152.0	...
9371497	  778.4	  608.5	 6151.0	...
9371498	  779.1	  608.2	 6151.0	...
9371499	  779.1	  607.9	 6152.0	...
9371500	  779.6	  607.9	 6152.0	...
9371501	  780.1	  607.8	 6152.0	...
9371502	  780.5	  607.6	 6150.0	...
9371503	  780.5	  607.4	 6149.0	...
9371504	  779.1	  607.5	 6148.0	...
9371505	  777.8	  607.8	 6148.0	...
9371506	  776.6	  608.2	 6151.0	...
9371507	  776.9	  609.6	 6154.0	...
9371508	  777.4	  610.8	 6156.0	...
9371509	  778.1	  611.1	 6155.0	...
9371510	  778.9	  610.2	 6154.0	...
9371511	  779.6	  609.6	 6155.0	...
9371512	  779.8	  610.0	 6155.0	...
9371513	  779.4	  609.8	 6157.0	...
9371514	  778.6	  609.2	 6158.0	...
9371515	  778.0	  608.9	 6161.0	...
9371516	  777.7	  609.0	 6166.0	...
9371517	  777.8	  608.9	 6170.0	...
9371518	  777.4	  608.6	 6174.0	...
9371519	  776.9	  608.4	 6177.0	...
9371520	  776.4	  608.6	 6178.0	...
9371521	  776.7	  609.2	 6169.0	...
9371522	  777.2	  609.6	 6160.0	...
9371523	  777.6	  609.8	 6157.0	...
9371524	  777.5	  609.7	 6162.0	...
9371525	  777.2	  609.6	 6165.0	...
9371526	  776.5	  609.7	 6163.0	...
9371527	  776.1	  609.7	 6161.0	...
9371528	  775.9	  609.8	 6165.0	...
9371529	  776.4	  609.9	 6169.0	...
9371530	  776.7	  610.1	 6174.0	...
9371531	  776.9	  610.0	 6176.0	...
9371532	  777.0	  610.0	 6178.0	...
9371533	  777.4	  610.1	 6178.0	...
9371534	  777.7	  610.2	 6178.0	...
9371535	  777.9	  610.4	 6175.0	...
9371536	  777.9	  610.5	 6174.0	...
9371537	  777.9	  610.6	 6172.0	...
9371538	  777.9	  610.6	 6168.0	...
9371539	  778.6	  610.5	 6162.0	...
9371540	  779.3	  610.7	 6156.0	...
9371541	  780.1	  610.8	 6156.0	...
9371542	  780.6	  611.2	 6155.0	...
9371543	  781.0	  611.6	 6154.0	...
9371544	  781.6	  611.9	 6150.0	...
9371545	  781.9	  611.9	 6148.0	...
9371546	  780.6	  611.7	 6146.0	...
9371547	  779.1	  611.6	 6147.0	...
9371548	  777.8	  611.6	 6146.0	...
9371549	  777.9	  611.8	 6146.0	...
9371550	  777.9	  612.1	 6146.0	...
9371551	  777.7	  611.7	 6144.0	...
9371552	  777.7	  610.9	 6141.0	...
9371553	  778.0	  610.0	 6139.0	...
9371554	  778.6	  609.8	 6144.0	...
9371555	  779.2	  609.1	 6148.0	...
9371556	  779.4	  608.4	 6152.0	...
9371557	  779.3	  608.6	 6151.0	...
9371558	  779.1	  609.4	 6150.0	...
9371559	  779.3	  610.2	 6149.0	...
9371560	  779.4	  609.5	 6151.0	...
9371561	  779.4	  608.9	 6155.0	...
9371562	  779.0	  608.3	 6159.0	...
9371563	  778.4	  608.5	 6155.0	...
9371564	  778.2	  609.6	 6146.0	...
9371565	  777.4	  611.0	 6137.0	...
9371566	  776.7	  612.3	 6136.0	...
9371567	  776.7	  610.8	 6137.0	...
9371568	  777.3	  609.1	 6138.0	...
9371569	  777.9	  607.4	 6141.0	...
9371570	  778.1	  607.3	 6145.0	...
9371571	  778.0	  607.2	 6149.0	...
9371572	  777.8	  607.2	 6148.0	...
9371573	  777.5	  607.5	 6147.0	...
9371574	  778.2	  607.8	 6145.0	...
9371575	  779.1	  608.1	 6143.0	...
9371576	  780.0	  608.1	 6141.0	...
9371577	  779.2	  608.1	 6144.0	...
9371578	  778.7	  608.0	 6147.0	...
9371579	  778.3	  607.9	 6149.0	...
9371580	  778.6	  608.2	 6147.0	...
9371581	  778.4	  608.7	 6145.0	...
9371582	  778.4	  609.7	 6143.0	...
9371583	  778.4	  610.5	 6142.0	...
9371584	  778.8	  611.0	 6139.0	...
9371585	  779.3	  610.4	 6135.0	...
9371586	  779.9	  609.8	 6132.0	...
9371587	  780.3	  608.9	 6129.0	...
9371588	  780.4	  608.6	 6132.0	...
9371589	  780.4	  608.8	 6135.0	...
9371590	  780.5	  609.9	 6138.0	...
9371591	  780.7	  611.0	 6137.0	...
9371592	  780.8	  611.7	 6137.0	...
9371593	  780.8	  611.8	 6138.0	...
9371594	  780.7	  611.9	 6138.0	...
9371595	  780.5	  611.9	 6139.0	...
9371596	  780.2	  611.6	 6140.0	...
9371597	  780.0	  610.4	 6141.0	...
9371598	  779.9	  609.4	 6140.0	...
9371599	  779.7	  608.4	 6140.0	...
9371600	  779.8	  608.4	 6143.0	...
9371601	  779.8	  608.3	 6148.0	...
9371602	  779.7	  608.3	 6152.0	...
9371603	  779.3	  608.3	 6156.0	...
9371604	  779.2	  608.9	 6160.0	...
9371605	  779.3	  609.4	 6164.0	...
9371606	  779.3	  609.3	 6165.0	...
9371607	  778.9	  608.7	 6164.0	...
9371608	  778.6	  608.5	 6161.0	...
9371609	  779.1	  608.9	 6156.0	...
9371610	  779.6	  609.2	 6152.0	...
9371611	  780.1	  609.2	 6149.0	...
9371612	  780.2	  609.2	 6149.0	...
9371613	  780.4	  609.2	 6150.0	...
9371614	  780.5	  609.4	 6153.0	...
9371615	  779.2	  609.8	 6154.0	...
9371616	  777.7	  610.2	 6155.0	...
9371617	  776.9	  611.2	 6149.0	...
9371618	  777.7	  611.9	 6143.0	...
9371619	  778.5	  612.7	 6136.0	...
9371620	  778.7	  612.0	 6134.0	...
9371621	  779.0	  611.2	 6135.0	...
9371622	  779.1	  610.4	 6138.0	...
9371623	  779.4	  610.2	 6142.0	...
9371624	  779.8	  610.2	 6142.0	...
9371625	  780.1	  609.9	 6139.0	...
9371626	  780.2	  609.6	 6138.0	...
9371627	  779.9	  609.6	 6139.0	...
9371628	  779.5	  610.1	 6140.0	...
9371629	  779.4	  610.7	 6140.0	...
9371630	  779.8	  610.9	 6138.0	...
9371631	  780.1	  611.2	 6134.0	...
9371632	  780.9	  611.2	 6130.0	...
9371633	  781.6	  610.5	 6132.0	...
9371634	  782.3	  609.6	 6133.0	...
9371635	  782.0	  609.6	 6136.0	...
9371636	  781.6	  610.4	 6136.0	...
9371637	  780.7	  609.1	 6140.0	...
9371638	  780.0	  607.1	 6143.0	...
9371639	  779.9	  606.9	 6145.0	...
9371640	  780.4	  608.7	 6144.0	...
9371641	  780.9	  610.4	 6144.0	...
9371642	  780.4	  610.0	 6144.0	...
9371643	  779.8	  609.6	 6145.0	...
9371644	  779.7	  609.1	 6145.0	...
9371645	  780.3	  609.3	 6145.0	...
9371646	  781.0	  609.3	 6145.0	...
9371647	  781.2	  609.4	 6143.0	...
9371648	  781.4	  609.2	 6142.0	...
9371649	  781.6	  608.7	 6142.0	...
9371650	  781.8	  608.2	 6144.0	...
9371651	  782.0	  608.6	 6145.0	...
9371652	  781.8	  609.3	 6139.0	...
9371653	  781.5	  610.0	 6133.0	...
9371654	  781.4	  610.6	 6128.0	...
9371655	  782.0	  611.0	 6129.0	...
9371656	  782.6	  611.6	 6132.0	...
9371657	  782.2	  611.8	 6135.0	...
9371658	  781.2	  611.8	 6132.0	...
9371659	  779.8	  611.8	 6128.0	...
9371660	  779.3	  611.7	 6124.0	...
9371661	  779.6	  611.8	 6125.0	...
9371662	  780.3	  611.7	 6125.0	...
9371663	  780.5	  610.9	 6134.0	...
9371664	  779.3	  609.5	 6142.0	...
9371665	  778.2	  608.0	 6151.0	...
9371666	  778.8	  607.5	 6148.0	...
9371667	  780.0	  607.9	 6143.0	...
9371668	  781.5	  608.3	 6138.0	...
9371669	  781.8	  608.7	 6137.0	...
9371670	  782.2	  609.1	 6136.0	...
9371671	  782.3	  609.3	 6135.0	...
9371672	  782.0	  609.4	 6133.0	...
9371673	  781.5	  609.2	 6138.0	...
9371674	  781.2	  608.9	 6146.0	...
9371675	  781.6	  608.6	 6154.0	...
9371676	  781.4	  608.6	 6159.0	...
9371677	  781.3	  608.8	 6164.0	...
9371678	  781.2	  608.8	 6168.0	...
9371679	  781.7	  608.9	 6167.0	...
9371680	  782.3	  609.2	 6163.0	...
9371681	  782.7	  609.1	 6160.0	...
9371682	  782.8	  609.0	 6159.0	...
9371683	  782.4	  609.1	 6161.0	...
9371684	  781.9	  609.6	 6163.0	...
9371685	  781.5	  610.0	 6162.0	...
9371686	  781.3	  610.0	 6159.0	...
9371687	  781.4	  610.0	 6147.0	...
9371688	  781.7	  609.7	 6138.0	...
9371689	  782.1	  609.5	 6136.0	...
9371690	  782.6	  609.3	 6143.0	...
9371691	  782.9	  609.7	 6149.0	...
9371692	  782.6	  610.3	 6148.0	...
9371693	  781.9	  611.0	 6149.0	...
9371694	  781.4	  611.5	 6151.0	...
9371695	  781.7	  611.6	 6151.0	...
9371696	  781.9	  611.7	 6148.0	...
9371697	  781.8	  611.8	 6146.0	...
9371698	  781.1	  611.9	 6152.0	...
9371699	  779.4	  611.1	 6160.0	...
9371700	  777.8	  610.3	 6168.0	...
9371701	  778.3	  609.5	 6168.0	...
9371702	  779.6	  609.8	 6168.0	...
9371703	  780.9	  610.0	 6168.0	...
9371704	  780.7	  610.8	 6169.0	...
9371705	  780.8	  611.5	 6169.0	...
9371706	  780.6	  611.8	 6170.0	...
9371707	  779.7	  611.2	 6170.0	...
9371708	  778.9	  610.7	 6171.0	...
9371709	  779.2	  610.5	 6172.0	...
9371710	  780.0	  610.2	 6175.0	...
9371711	  780.8	  610.1	 6177.0	...
9371712	  780.8	  610.1	 6178.0	...
9371713	  780.8	  610.4	 6177.0	...
9371714	  781.0	  610.2	 6175.0	...
9371715	  781.3	  610.7	 6174.0	...
9371716	  781.6	  611.2	 6174.0	...
9371717	  781.6	  611.5	 6176.0	...
9371718	  781.2	  611.0	 6181.0	...
9371719	  780.4	  610.5	 6185.0	...
9371720	  779.6	  610.2	 6188.0	...
9371721	  779.3	  610.2	 6187.0	...
9371722	  779.4	  610.8	 6187.0	...
9371723	  779.2	  611.5	 6184.0	...
9371724	  778.6	  610.9	 6181.0	...
9371725	  778.0	  609.9	 6180.0	...
9371726	  777.6	  609.0	 6181.0	...
9371727	  777.6	  609.4	 6181.0	...
9371728	  777.7	  610.2	 6180.0	...
9371729	  777.8	  610.7	 6181.0	...
9371730	  778.0	  611.2	 6183.0	...
9371731	  778.2	  611.2	 6186.0	...
9371732	  778.6	  611.1	 6184.0	...
9371733	  779.8	  611.4	 6185.0	...
9371734	  780.5	  611.7	 6182.0	...
9371735	  780.6	  612.0	 6179.0	...
9371736	  779.8	  611.3	 6179.0	...
9371737	  779.0	  610.6	 6181.0	...
9371738	  778.6	  609.6	 6183.0	...
9371739	  778.5	  609.5	 6182.0	...
9371740	  778.7	  609.4	 6182.0	...
9371741	  778.9	  609.8	 6185.0	...
9371742	  778.9	  610.1	 6188.0	...
9371743	  778.7	  610.5	 6191.0	...
9371744	  778.5	  610.7	 6191.0	...
9371745	  778.9	  610.6	 6193.0	...
9371746	  779.4	  609.8	 6195.0	...
9371747	  779.5	  609.1	 6196.0	...
9371748	  779.3	  609.9	 6196.0	...
9371749	  778.8	  611.4	 6199.0	...
9371750	  778.6	  613.0	 6202.0	...
9371751	  777.9	  613.2	 6205.0	...
9371752	  777.6	  613.3	 6205.0	...
9371753	  777.4	  612.2	 6205.0	...
9371754	  777.8	  611.3	 6211.0	...
9371755	  778.1	  610.4	 6218.0	...
9371756	  778.4	  610.7	 6225.0	...
9371757	  778.9	  610.5	 6225.0	...
9371758	  779.2	  610.3	 6222.0	...
9371759	  779.3	  610.6	 6222.0	...
9371760	  779.1	  611.4	 6222.0	...
9371761	  779.3	  612.0	 6218.0	...
9371762	  779.7	  612.3	 6213.0	...
9371763	  779.8	  612.3	 6208.0	...
9371764	  779.8	  612.4	 6207.0	...
9371765	  779.8	  612.5	 6210.0	...
9371766	  779.8	  612.5	 6215.0	...
9371767	  779.8	  612.1	 6219.0	...
9371768	  779.3	  611.9	 6221.0	...
9371769	  778.8	  612.0	 6222.0	...
9371770	  778.2	  611.5	 6225.0	...
9371771	  778.0	  610.3	 6228.0	...
9371772	  777.6	  609.1	 6237.0	...
9371773	  777.8	  608.5	 6245.0	...
9371774	  778.1	  609.0	 6253.0	...
9371775	  778.7	  609.5	 6254.0	...
9371776	  778.7	  610.0	 6258.0	...
9371777	  777.9	  610.1	 6259.0	...
9371778	  777.1	  610.2	 6261.0	...
9371779	  775.1	  610.4	 6265.0	...
9371780	  773.9	  610.6	 6270.0	...
9371781	  772.9	  611.0	 6276.0	...
9371782	  773.2	  611.2	 6275.0	...
9371783	  774.3	  610.6	 6275.0	...
9371784	  775.2	  609.8	 6276.0	...
9371785	  775.8	  610.7	 6276.0	...
9371786	  775.5	  612.6	 6278.0	...
9371787	  775.0	  613.2	 6280.0	...
9371788	  774.7	  612.0	 6281.0	...
9371789	  774.8	  611.6	 6279.0	...
9371790	  775.4	  612.4	 6278.0	...
9371791	  775.7	  612.8	 6277.0	...
9371792	  775.8	  612.5	 6274.0	...
9371793	  776.0	  612.1	 6271.0	...
9371794	  776.6	  612.0	 6268.0	...
9371795	  777.4	  611.2	 6270.0	...
9371796	  777.8	  610.4	 6271.0	...
9371797	  778.2	  609.9	 6262.0	...
9371798	  778.3	  609.8	 6253.0	...
9371799	  778.3	  609.8	 6252.0	...
9371800	  778.1	  609.6	 6262.0	...
9371801	  778.0	  609.4	 6272.0	...
9371802	  778.2	  609.4	 6273.0	...
9371803	  777.2	  609.8	 6274.0	...
9371804	  776.0	  610.7	 6274.0	...
9371805	  774.8	  611.5	 6274.0	...
9371806	  774.8	  611.9	 6274.0	...
9371807	  775.5	  611.5	 6273.0	...
9371808	  776.0	  609.5	 6272.0	...
9371809	  776.6	  607.6	 6268.0	...
9371810	  777.5	  607.1	 6265.0	...
9371811	  778.7	  608.8	 6262.0	...
9371812	  780.1	  610.5	 6262.0	...
9371813	  780.3	  611.2	 6262.0	...
9371814	  779.3	  611.4	 6262.0	...
9371815	  778.4	  610.5	 6264.0	...
9371816	  777.4	  609.4	 6273.0	...
9371817	  777.3	  608.3	 6281.0	...
9371818	  777.1	  608.4	 6288.0	...
9371819	  776.8	  608.6	 6288.0	...
9371820	  776.7	  608.9	 6287.0	...
9371821	  776.6	  608.6	 6286.0	...
9371822	  776.7	  608.2	 6284.0	...
9371823	  776.2	  607.9	 6285.0	...
9371824	  775.7	  608.2	 6286.0	...
9371825	  776.3	  608.4	 6293.0	...
9371826	  777.4	  608.4	 6300.0	...
9371827	  778.3	  608.3	 6310.0	...
9371828	  778.3	  608.4	 6312.0	...
9371829	  778.6	  608.3	 6314.0	...
9371830	  779.0	  608.2	 6314.0	...
9371831	  779.3	  608.1	 6311.0	...
9371832	  779.3	  607.8	 6309.0	...
9371833	  778.8	  607.7	 6306.0	...
9371834	  777.3	  607.4	 6312.0	...
9371835	  775.6	  607.5	 6317.0	...
9371836	  774.6	  607.8	 6321.0	...
9371837	  774.4	  608.3	 6320.0	...
9371838	  774.5	  608.7	 6320.0	...
9371839	  775.3	  608.6	 6322.0	...
9371840	  776.0	  608.5	 6324.0	...
9371841	  776.7	  608.6	 6325.0	...
9371842	  776.7	  608.7	 6319.0	...
9371843	  776.0	  608.9	 6314.0	...
9371844	  775.2	  608.9	 6309.0	...
9371845	  774.3	  608.8	 6311.0	...
9371846	  774.1	  608.5	 6311.0	...
9371847	  774.9	  608.0	 6310.0	...
9371848	  775.9	  607.8	 6320.0	...
9371849	  776.6	  607.5	 6333.0	...
9371850	  776.4	  607.7	 6349.0	...
9371851	  776.0	  608.0	 6353.0	...
9371852	  775.8	  608.2	 6356.0	...
9371853	  775.4	  608.5	 6355.0	...
9371854	  774.7	  608.8	 6352.0	...
9371855	  774.0	  609.1	 6352.0	...
9371856	  773.6	  609.1	 6354.0	...
9371857	  773.7	  609.0	 6359.0	...
9371858	  773.8	  608.9	 6362.0	...
9371859	  773.7	  608.9	 6363.0	...
9371860	  773.7	  609.0	 6363.0	...
9371861	  773.9	  609.5	 6359.0	...
9371862	  774.1	  610.0	 6356.0	...
9371863	  774.2	  610.8	 6360.0	...
9371864	  774.0	  611.1	 6367.0	...
9371865	  773.5	  610.8	 6378.0	...
9371866	  773.2	  610.3	 6382.0	...
9371867	  772.5	  609.8	 6385.0	...
9371868	  772.1	  609.3	 6385.0	...
9371869	  771.8	  608.7	 6384.0	...
9371870	  771.8	  608.1	 6383.0	...
9371871	  772.8	  608.1	 6383.0	...
9371872	  773.8	  608.1	 6383.0	...
9371873	  775.2	  607.9	 6383.0	...
9371874	  775.5	  607.8	 6383.0	...
9371875	  775.8	  607.7	 6383.0	...
9371876	  775.3	  607.7	 6383.0	...
9371877	  774.7	  607.7	 6383.0	...
9371878	  774.0	  607.8	 6385.0	...
9371879	  773.6	  607.5	 6387.0	...
9371880	  773.0	  607.0	 6388.0	...
9371881	  772.5	  606.5	 6394.0	...
9371882	  772.3	  606.7	 6401.0	...
9371883	  772.6	  606.9	 6405.0	...
9371884	  773.2	  606.4	 6400.0	...
9371885	  773.8	  605.6	 6394.0	...
9371886	  774.1	  605.1	 6391.0	...
9371887	  774.3	  605.3	 6392.0	...
9371888	  774.6	  605.7	 6393.0	...
9371889	  773.9	  606.0	 6400.0	...
9371890	  772.5	  605.8	 6412.0	...
9371891	  771.1	  605.5	 6425.0	...
9371892	  770.9	  605.0	 6427.0	...
9371893	  771.5	  605.1	 6423.0	...
9371894	  772.1	  605.2	 6422.0	...
9371895	  772.2	  605.4	 6426.0	...
9371896	  772.2	  605.4	 6434.0	...
9371897	  772.3	  605.5	 6440.0	...
9371898	  773.0	  605.2	 6446.0	...
9371899	  773.7	  604.9	 6449.0	...
9371900	  774.3	  604.9	 6443.0	...
9371901	  773.5	  605.4	 6434.0	...
9371902	  772.8	  606.1	 6433.0	...
9371903	  772.1	  606.2	 6437.0	...
9371904	  771.7	  606.7	 6441.0	...
9371905	  771.2	  607.0	 6439.0	...
9371906	  770.8	  606.6	 6441.0	...
9371907	  771.1	  606.1	 6443.0	...
9371908	  771.5	  605.8	 6444.0	...
9371909	  771.8	  606.2	 6445.0	...
9371910	  771.9	  606.4	 6447.0	...
9371911	  772.0	  606.3	 6449.0	...
9371912	  772.1	  606.2	 6453.0	...
9371913	  772.2	  606.1	 6455.0	...
9371914	  772.8	  605.8	 6458.0	...
9371915	  773.3	  605.6	 6457.0	...
9371916	  773.7	  605.6	 6457.0	...
9371917	  773.6	  605.6	 6458.0	...
9371918	  773.4	  605.5	 6459.0	...
9371919	  773.2	  605.2	 6460.0	...
9371920	  773.1	  604.9	 6464.0	...
9371921	  773.2	  604.6	 6468.0	...
9371922	  773.3	  604.6	 6472.0	...
9371923	  773.4	  604.5	 6473.0	...
9371924	  773.6	  604.4	 6469.0	...
9371925	  774.0	  604.5	 6466.0	...
9371926	  774.6	  604.6	 6464.0	...
9371927	  774.8	  605.0	 6473.0	...
9371928	  773.8	  605.2	 6486.0	...
9371929	  772.6	  605.1	 6499.0	...
9371930	  771.8	  605.0	 6506.0	...
9371931	  772.2	  604.9	 6507.0	...
9371932	  773.0	  605.1	 6504.0	...
9371933	  773.5	  605.2	 6502.0	...
9371934	  774.0	  605.2	 6503.0	...
9371935	  774.1	  604.8	 6503.0	...
9371936	  774.1	  604.3	 6504.0	...
9371937	  774.6	  604.4	 6505.0	...
9371938	  775.1	  604.9	 6508.0	...
9371939	  774.5	  605.6	 6510.0	...
9371940	  773.4	  605.8	 6512.0	...
9371941	  772.4	  606.5	 6511.0	...
9371942	  772.7	  607.1	 6510.0	...
9371943	  773.0	  607.5	 6510.0	...
9371944	  772.9	  607.3	 6510.0	...
9371945	  772.7	  607.2	 6510.0	...
9371946	  772.3	  606.3	 6511.0	...
9371947	  772.2	  605.4	 6515.0	...
9371948	  772.0	  604.6	 6518.0	...
9371949	  771.9	  604.5	 6522.0	...
9371950	  772.7	  604.3	 6523.0	...
9371951	  773.6	  604.0	 6526.0	...
9371952	  774.6	  604.6	 6529.0	...
9371953	  774.9	  605.4	 6537.0	...
9371954	  775.1	  605.5	 6542.0	...
EFIX R   9371224	9371954	731	  776.1	  609.1	   6228
SSACC R  9371955
9371955	  774.8	  603.5	 6548.0	...
9371956	  774.3	  601.5	 6547.0	...
9371957	  774.0	  600.7	 6547.0	...
9371958	  773.3	  601.5	 6548.0	...
9371959	  771.6	  602.4	 6549.0	...
9371960	  768.9	  602.9	 6551.0	...
9371961	  766.9	  603.5	 6554.0	...
9371962	  762.4	  604.7	 6559.0	...
9371963	  756.7	  605.9	 6571.0	...
9371964	  748.5	  606.9	 6581.0	...
9371965	  741.9	  606.8	 6600.0	...
9371966	  734.5	  606.3	 6614.0	...
9371967	  727.5	  604.8	 6631.0	...
9371968	  721.4	  603.7	 6638.0	...
9371969	  713.8	  601.5	 6655.0	...
9371970	  706.5	  600.5	 6673.0	...
9371971	  698.1	  598.9	 6689.0	...
9371972	  691.8	  598.8	 6694.0	...
9371973	  683.4	  597.6	 6706.0	...
9371974	  675.9	  595.4	 6718.0	...
9371975	  667.9	  593.2	 6735.0	...
9371976	  662.4	  592.1	 6740.0	...
9371977	  653.7	  593.1	 6746.0	...
9371978	  647.4	  593.2	 6743.0	...
9371979	  639.8	  592.2	 6741.0	...
9371980	  635.5	  591.0	 6743.0	...
9371981	  629.4	  590.7	 6757.0	...
9371982	  625.9	  591.2	 6770.0	...
9371983	  622.8	  591.1	 6779.0	...
ESACC R  9371955	9371983	29	  774.8	  603.5	  622.8	  591.1	   3.24	    160
SFIX R   9371984
9371984	  621.9	  590.4	 6768.0	...
9371985	  621.0	  589.5	 6758.0	...
9371986	  620.1	  587.6	 6749.0	...
9371987	  619.5	  586.0	 6749.0	...
9371988	  618.1	  585.0	 6748.0	...
9371989	  616.6	  585.1	 6755.0	...
9371990	  614.2	  585.4	 6763.0	...
9371991	  612.9	  585.6	 6771.0	...
9371992	  610.4	  585.8	 6772.0	...
9371993	  609.0	  585.6	 6773.0	...
9371994	  607.0	  583.5	 6774.0	...
9371995	  606.5	  581.5	 6773.0	...
9371996	  606.1	  579.6	 6773.0	...
9371997	  606.2	  579.7	 6776.0	...
9371998	  606.1	  579.8	 6779.0	...
9371999	  605.8	  579.8	 6782.0	...
9372000	  605.4	  579.7	 6782.0	...
9372001	  604.9	  579.7	 6783.0	...
9372002	  604.7	  579.8	 6792.0	...
9372003	  605.4	  579.8	 6799.0	...
9372004	  606.8	  579.3	 6801.0	...
9372005	  608.3	  578.7	 6796.0	...
9372006	  608.3	  578.4	 6800.0	...
9372007	  607.9	  578.6	 6808.0	...
9372008	  607.5	  578.8	 6816.0	...
9372009	  607.2	  579.1	 6823.0	...
9372010	  606.7	  579.5	 6829.0	...
9372011	  605.9	  579.7	 6836.0	...
9372012	  605.6	  579.6	 6837.0	...
9372013	  605.3	  579.0	 6839.0	...
9372014	  605.1	  577.5	 6840.0	...
9372015	  605.8	  575.9	 6841.0	...
9372016	  606.6	  574.9	 6848.0	...
9372017	  607.5	  574.8	 6854.0	...
9372018	  607.3	  575.6	 6861.0	...
9372019	  607.0	  576.4	 6863.0	...
9372020	  606.5	  577.3	 6867.0	...
9372021	  605.9	  577.8	 6874.0	...
9372022	  605.4	  578.3	 6880.0	...
9372023	  605.5	  578.8	 6882.0	...
9372024	  606.0	  578.9	 6879.0	...
9372025	  605.4	  579.3	 6878.0	...
9372026	  604.4	  579.7	 6879.0	...
9372027	  604.3	  579.9	 6877.0	...
9372028	  605.0	  579.3	 6873.0	...
9372029	  605.8	  579.0	 6868.0	...
9372030	  605.7	  578.9	 6867.0	...
9372031	  605.8	  579.0	 6867.0	...
9372032	  605.9	  578.8	 6868.0	...
9372033	  605.8	  578.3	 6871.0	...
9372034	  605.7	  578.1	 6874.0	...
9372035	  605.7	  578.2	 6875.0	...
9372036	  605.9	  578.4	 6874.0	...
9372037	  606.9	  578.7	 6874.0	...
9372038	  608.3	  579.6	 6873.0	...
9372039	  609.5	  580.3	 6875.0	...
9372040	  609.7	  581.4	 6877.0	...
9372041	  609.8	  581.8	 6880.0	...
9372042	  609.8	  580.7	 6881.0	...
9372043	  609.7	  579.0	 6883.0	...
9372044	  609.2	  577.4	 6878.0	...
9372045	  608.9	  576.5	 6873.0	...
9372046	  608.9	  575.8	 6871.0	...
9372047	  609.0	  576.6	 6872.0	...
9372048	  609.2	  578.1	 6874.0	...
9372049	  609.4	  579.6	 6880.0	...
9372050	  609.8	  579.6	 6886.0	...
9372051	  610.1	  579.6	 6893.0	...
9372052	  610.3	  579.6	 6893.0	...
9372053	  610.1	  579.6	 6893.0	...
9372054	  609.5	  580.1	 6891.0	...
9372055	  609.0	  581.0	 6889.0	...
9372056	  609.4	  581.9	 6887.0	...
9372057	  610.4	  582.9	 6887.0	...
9372058	  611.6	  583.5	 6890.0	...
9372059	  612.3	  583.6	 6893.0	...
9372060	  612.9	  582.6	 6896.0	...
9372061	  612.1	  580.8	 6901.0	...
9372062	  611.0	  579.3	 6905.0	...
9372063	  610.1	  577.1	 6910.0	...
9372064	  610.3	  575.7	 6911.0	...
9372065	  610.3	  574.8	 6911.0	...
9372066	  610.1	  575.3	 6911.0	...
9372067	  609.7	  576.4	 6911.0	...
9372068	  609.6	  576.9	 6915.0	...
9372069	  609.8	  577.2	 6919.0	...
9372070	  610.2	  577.1	 6923.0	...
9372071	  611.1	  577.7	 6924.0	...
9372072	  611.9	  577.9	 6921.0	...
9372073	  612.2	  577.9	 6918.0	...
9372074	  612.1	  577.9	 6923.0	...
9372075	  612.0	  578.3	 6931.0	...
9372076	  612.2	  578.8	 6938.0	...
9372077	  612.5	  579.0	 6935.0	...
9372078	  612.6	  578.0	 6932.0	...
9372079	  611.4	  577.5	 6931.0	...
9372080	  610.1	  577.4	 6936.0	...
9372081	  609.6	  578.2	 6944.0	...
9372082	  611.2	  578.8	 6949.0	...
9372083	  613.3	  579.2	 6952.0	...
9372084	  614.9	  579.5	 6953.0	...
9372085	  615.4	  579.1	 6954.0	...
9372086	  613.7	  579.2	 6959.0	...
9372087	  612.0	  579.5	 6965.0	...
9372088	  610.3	  579.6	 6966.0	...
9372089	  610.5	  579.3	 6962.0	...
9372090	  610.8	  578.9	 6963.0	...
9372091	  611.0	  579.0	 6967.0	...
9372092	  611.1	  579.0	 6965.0	...
9372093	  611.0	  579.0	 6958.0	...
9372094	  610.9	  579.0	 6956.0	...
9372095	  610.9	  579.2	 6960.0	...
9372096	  610.9	  579.5	 6964.0	...
9372097	  610.7	  579.7	 6965.0	...
9372098	  610.5	  579.9	 6972.0	...
9372099	  610.6	  579.3	 6975.0	...
9372100	  611.3	  579.4	 6979.0	...
9372101	  612.0	  579.4	 6976.0	...
9372102	  612.5	  579.2	 6978.0	...
9372103	  612.6	  578.3	 6979.0	...
9372104	  611.3	  577.8	 6986.0	...
9372105	  609.8	  578.0	 6992.0	...
9372106	  610.7	  578.0	 6995.0	...
9372107	  613.0	  576.9	 6994.0	...
9372108	  613.7	  576.4	 6994.0	...
9372109	  612.2	  576.4	 7000.0	...
9372110	  610.8	  577.2	 7005.0	...
9372111	  610.9	  578.2	 7008.0	...
9372112	  610.9	  578.9	 7008.0	...
9372113	  610.7	  580.0	 7002.0	...
9372114	  610.5	  580.4	 6996.0	...
9372115	  611.7	  580.6	 6989.0	...
9372116	  613.1	  580.3	 6987.0	...
9372117	  613.8	  580.4	 6986.0	...
9372118	  613.3	  580.8	 6991.0	...
9372119	  612.7	  580.9	 6996.0	...
9372120	  612.7	  579.8	 7000.0	...
9372121	  612.7	  579.4	 6999.0	...
9372122	  612.5	  579.4	 7000.0	...
9372123	  612.3	  580.1	 7001.0	...
9372124	  611.8	  580.3	 7003.0	...
9372125	  611.6	  580.4	 7004.0	...
9372126	  611.1	  580.3	 7006.0	...
9372127	  610.9	  579.7	 7007.0	...
9372128	  610.5	  578.6	 7007.0	...
9372129	  610.4	  577.6	 7005.0	...
9372130	  610.8	  576.4	 7010.0	...
9372131	  611.4	  575.9	 7016.0	...
9372132	  612.1	  576.3	 7023.0	...
9372133	  612.1	  577.3	 7024.0	...
9372134	  612.0	  578.1	 7025.0	...
9372135	  612.1	  578.0	 7025.0	...
9372136	  612.4	  577.6	 7016.0	...
9372137	  612.6	  577.1	 7007.0	...
9372138	  612.5	  576.7	 6998.0	...
9372139	  612.4	  576.5	 6999.0	...
9372140	  612.3	  576.6	 7006.0	...
9372141	  612.2	  577.3	 7013.0	...
9372142	  612.2	  577.8	 7018.0	...
9372143	  612.3	  578.0	 7014.0	...
9372144	  612.3	  577.5	 7011.0	...
9372145	  612.3	  577.9	 7012.0	...
9372146	  612.3	  578.4	 7023.0	...
9372147	  612.3	  579.1	 7033.0	...
9372148	  612.5	  579.5	 7037.0	...
9372149	  612.7	  579.9	 7034.0	...
9372150	  613.3	  579.0	 7027.0	...
9372151	  613.6	  578.0	 7022.0	...
9372152	  612.4	  577.5	 7021.0	...
9372153	  611.0	  578.5	 7022.0	...
9372154	  610.9	  579.3	 7026.0	...
9372155	  612.2	  579.3	 7030.0	...
9372156	  613.6	  578.6	 7027.0	...
9372157	  613.6	  578.0	 7022.0	...
9372158	  612.9	  577.9	 7026.0	...
9372159	  612.2	  578.3	 7035.0	...
9372160	  611.2	  578.8	 7044.0	...
9372161	  611.0	  579.3	 7038.0	...
9372162	  610.9	  579.5	 7032.0	...
9372163	  611.4	  579.6	 7024.0	...
9372164	  611.8	  579.6	 7022.0	...
9372165	  611.9	  579.2	 7022.0	...
9372166	  611.6	  578.3	 7025.0	...
9372167	  611.8	  577.4	 7033.0	...
9372168	  612.1	  576.9	 7039.0	...
9372169	  611.8	  576.4	 7043.0	...
9372170	  611.2	  575.9	 7043.0	...
9372171	  610.6	  575.4	 7046.0	...
9372172	  610.5	  575.5	 7047.0	...
9372173	  610.2	  576.4	 7049.0	...
9372174	  609.9	  577.4	 7050.0	...
9372175	  610.6	  578.1	 7052.0	...
9372176	  611.4	  577.3	 7056.0	...
9372177	  611.8	  577.1	 7057.0	...
9372178	  611.3	  576.9	 7054.0	...
9372179	  611.0	  577.3	 7049.0	...
9372180	  611.1	  576.9	 7051.0	...
9372181	  611.2	  576.5	 7058.0	...
9372182	  610.8	  576.0	 7065.0	...
9372183	  610.4	  575.9	 7066.0	...
9372184	  610.5	  576.4	 7066.0	...
9372185	  611.0	  577.0	 7065.0	...
9372186	  611.3	  577.7	 7064.0	...
9372187	  610.6	  577.8	 7067.0	...
9372188	  610.1	  578.8	 7071.0	...
9372189	  609.7	  579.7	 7073.0	...
9372190	  609.7	  580.2	 7072.0	...
9372191	  610.8	  579.4	 7070.0	...
9372192	  612.0	  578.5	 7063.0	...
9372193	  613.2	  578.1	 7058.0	...
9372194	  613.2	  577.9	 7054.0	...
9372195	  613.2	  577.5	 7053.0	...
9372196	  613.2	  576.8	 7051.0	...
9372197	  612.8	  576.7	 7060.0	...
9372198	  612.4	  576.8	 7072.0	...
9372199	  612.1	  577.9	 7078.0	...
9372200	  611.8	  578.3	 7067.0	...
9372201	  611.3	  578.8	 7056.0	...
9372202	  610.9	  578.7	 7051.0	...
9372203	  611.1	  577.9	 7050.0	...
9372204	  610.9	  577.2	 7060.0	...
9372205	  610.5	  576.5	 7070.0	...
9372206	  610.2	  576.8	 7082.0	...
9372207	  609.7	  577.0	 7084.0	...
9372208	  609.2	  577.0	 7087.0	...
9372209	  608.8	  576.6	 7088.0	...
9372210	  608.9	  576.5	 7087.0	...
9372211	  609.0	  576.5	 7086.0	...
9372212	  609.1	  577.0	 7086.0	...
9372213	  609.4	  577.7	 7087.0	...
9372214	  609.7	  578.3	 7087.0	...
9372215	  610.7	  578.0	 7085.0	...
9372216	  611.5	  577.4	 7087.0	...
9372217	  611.5	  576.8	 7093.0	...
9372218	  610.4	  576.9	 7099.0	...
9372219	  609.5	  577.0	 7102.0	...
9372220	  609.4	  577.0	 7104.0	...
9372221	  609.5	  577.0	 7106.0	...
9372222	  609.1	  577.0	 7106.0	...
9372223	  608.7	  577.0	 7104.0	...
9372224	  607.9	  577.0	 7099.0	...
9372225	  607.7	  577.5	 7095.0	...
9372226	  608.0	  577.9	 7093.0	...
9372227	  608.5	  578.0	 7093.0	...
9372228	  609.0	  577.6	 7094.0	...
9372229	  608.9	  577.2	 7096.0	...
9372230	  609.0	  577.5	 7099.0	...
9372231	  609.1	  577.7	 7102.0	...
9372232	  609.2	  577.7	 7102.0	...
9372233	  609.2	  577.6	 7104.0	...
9372234	  609.8	  577.4	 7105.0	...
9372235	  610.0	  577.9	 7109.0	...
9372236	  610.3	  578.5	 7111.0	...
MSG	9372237 0000 _ Experiment Start
9372237	  610.0	  579.1	 7111.0	...
9372238	  610.0	  579.2	 7106.0	...
9372239	  610.0	  578.9	 7099.0	...
9372240	  609.4	  578.9	 7095.0	...
9372241	  608.8	  579.0	 7094.0	...
9372242	  608.3	  578.8	 7096.0	...
9372243	  608.5	  578.5	 7099.0	...
9372244	  609.3	  578.0	 7102.0	...
9372245	  610.0	  577.5	 7102.0	...
9372246	  609.2	  577.2	 7101.0	...
9372247	  607.7	  577.0	 7099.0	...
9372248	  608.0	  577.6	 7098.0	...
9372249	  609.8	  578.0	 7097.0	...
9372250	  610.2	  578.6	 7097.0	...
9372251	  609.0	  579.1	 7107.0	...
9372252	  607.8	  579.7	 7116.0	...
9372253	  607.9	  580.1	 7122.0	...
9372254	  608.5	  580.1	 7121.0	...
9372255	  609.2	  580.0	 7119.0	...
9372256	  609.0	  579.7	 7121.0	...
9372257	  608.3	  579.3	 7124.0	...
9372258	  607.6	  579.0	 7127.0	...
9372259	  608.6	  579.2	 7127.0	...
9372260	  609.5	  579.7	 7126.0	...
9372261	  610.9	  580.1	 7124.0	...
9372262	  611.4	  579.3	 7121.0	...
9372263	  611.7	  578.3	 7120.0	...
9372264	  611.4	  578.0	 7123.0	...
9372265	  609.8	  578.8	 7126.0	...
9372266	  608.4	  579.5	 7130.0	...
9372267	  607.0	  577.8	 7131.0	...
9372268	  606.9	  575.9	 7132.0	...
9372269	  606.7	  574.9	 7132.0	...
9372270	  606.7	  575.8	 7131.0	...
9372271	  607.2	  576.9	 7131.0	...
9372272	  607.7	  577.3	 7134.0	...
9372273	  608.1	  577.6	 7136.0	...
9372274	  608.3	  577.7	 7137.0	...
9372275	  608.6	  577.9	 7134.0	...
9372276	  608.4	  578.3	 7132.0	...
9372277	  608.1	  578.7	 7132.0	...
9372278	  607.8	  578.8	 7132.0	...
9372279	  608.2	  578.6	 7129.0	...
9372280	  608.5	  578.4	 7126.0	...
9372281	  608.9	  579.0	 7122.0	...
9372282	  608.8	  580.2	 7121.0	...
9372283	  608.4	  581.4	 7122.0	...
9372284	  608.1	  582.1	 7124.0	...
9372285	  607.7	  582.6	 7124.0	...
9372286	  607.4	  583.1	 7121.0	...
9372287	  606.8	  581.7	 7116.0	...
9372288	  606.4	  580.1	 7115.0	...
9372289	  606.2	  578.7	 7113.0	...
9372290	  607.2	  578.8	 7111.0	...
9372291	  608.2	  578.4	 7109.0	...
9372292	  609.1	  577.8	 7106.0	...
9372293	  608.8	  577.3	 7106.0	...
9372294	  608.4	  577.2	 7111.0	...
9372295	  608.0	  578.1	 7116.0	...
9372296	  608.5	  579.0	 7120.0	...
9372297	  609.1	  579.5	 7117.0	...
9372298	  609.0	  579.0	 7113.0	...
9372299	  608.3	  578.4	 7111.0	...
9372300	  607.6	  577.9	 7107.0	...
9372301	  607.8	  577.5	 7105.0	...
9372302	  607.8	  577.4	 7103.0	...
9372303	  607.8	  577.7	 7105.0	...
9372304	  607.7	  577.6	 7106.0	...
9372305	  607.4	  577.0	 7109.0	...
9372306	  607.0	  576.4	 7111.0	...
9372307	  606.7	  576.0	 7115.0	...
9372308	  606.5	  576.0	 7116.0	...
9372309	  606.5	  577.5	 7116.0	...
9372310	  606.5	  579.0	 7113.0	...
9372311	  606.1	  579.7	 7100.0	...
9372312	  605.5	  578.9	 7089.0	...
9372313	  605.2	  578.2	 7085.0	...
9372314	  605.7	  578.4	 7091.0	...
9372315	  606.5	  578.6	 7094.0	...
9372316	  607.1	  578.9	 7092.0	...
9372317	  607.4	  578.9	 7091.0	...
9372318	  606.9	  578.8	 7091.0	...
9372319	  606.4	  578.7	 7091.0	...
9372320	  605.9	  579.2	 7090.0	...
9372321	  606.0	  579.9	 7089.0	...
9372322	  606.1	  580.4	 7091.0	...
9372323	  606.2	  580.3	 7095.0	...
9372324	  605.9	  579.8	 7099.0	...
9372325	  605.5	  579.3	 7093.0	...
9372326	  605.1	  579.0	 7086.0	...
9372327	  605.0	  579.0	 7078.0	...
9372328	  604.9	  578.9	 7078.0	...
9372329	  604.9	  578.9	 7078.0	...
9372330	  605.4	  578.8	 7073.0	...
9372331	  605.8	  578.6	 7068.0	...
9372332	  606.5	  578.3	 7064.0	...
9372333	  606.9	  578.2	 7067.0	...
9372334	  607.3	  578.1	 7072.0	...
9372335	  607.6	  579.0	 7075.0	...
9372336	  607.4	  580.0	 7077.0	...
9372337	  607.3	  581.0	 7076.0	...
9372338	  607.0	  581.1	 7075.0	...
9372339	  607.2	  581.0	 7076.0	...
9372340	  607.6	  580.8	 7069.0	...
9372341	  608.1	  580.8	 7062.0	...
9372342	  608.3	  580.8	 7054.0	...
9372343	  607.4	  580.6	 7053.0	...
9372344	  605.9	  580.3	 7056.0	...
9372345	  604.3	  580.1	 7059.0	...
9372346	  605.0	  580.2	 7059.0	...
9372347	  606.3	  580.2	 7051.0	...
9372348	  606.5	  580.5	 7042.0	...
9372349	  605.5	  580.9	 7032.0	...
9372350	  605.1	  582.0	 7027.0	...
9372351	  607.4	  583.0	 7020.0	...
9372352	  609.7	  584.0	 7018.0	...
9372353	  611.2	  584.2	 7016.0	...
9372354	  610.9	  584.3	 7017.0	...
9372355	  610.2	  584.3	 7018.0	...
9372356	  608.4	  584.4	 7018.0	...
9372357	  606.8	  584.6	 7018.0	...
9372358	  605.5	  585.0	 7017.0	...
9372359	  607.2	  584.6	 7016.0	...
9372360	  608.9	  584.0	 7014.0	...
9372361	  609.5	  583.4	 7012.0	...
9372362	  608.4	  583.3	 7009.0	...
9372363	  608.2	  583.2	 7007.0	...
9372364	  609.1	  583.1	 7003.0	...
9372365	  609.7	  583.0	 7001.0	...
9372366	  609.5	  582.8	 6990.0	...
9372367	  609.1	  582.6	 6977.0	...
9372368	  608.8	  583.0	 6965.0	...
9372369	  608.6	  583.9	 6963.0	...
9372370	  608.6	  584.7	 6962.0	...
9372371	  608.8	  585.1	 6960.0	...
9372372	  608.1	  583.9	 6960.0	...
9372373	  607.3	  582.7	 6961.0	...
9372374	  607.8	  581.3	 6960.0	...
9372375	  609.2	  581.0	 6954.0	...
9372376	  610.6	  580.8	 6947.0	...
9372377	  610.0	  581.2	 6943.0	...
9372378	  608.8	  581.7	 6944.0	...
9372379	  607.6	  582.3	 6944.0	...
9372380	  607.1	  582.5	 6943.0	...
9372381	  607.0	  582.6	 6940.0	...
9372382	  607.0	  582.5	 6938.0	...
9372383	  607.2	  582.4	 6937.0	...
9372384	  607.5	  582.3	 6931.0	...
9372385	  607.6	  582.1	 6922.0	...
9372386	  607.4	  581.8	 6912.0	...
9372387	  607.4	  581.6	 6912.0	...
9372388	  607.6	  581.6	 6913.0	...
9372389	  608.0	  582.4	 6914.0	...
9372390	  608.2	  583.2	 6914.0	...
9372391	  608.6	  583.7	 6915.0	...
9372392	  609.2	  583.4	 6906.0	...
9372393	  609.8	  582.9	 6896.0	...
9372394	  609.2	  582.5	 6886.0	...
9372395	  608.3	  582.2	 6887.0	...
9372396	  607.6	  582.4	 6878.0	...
9372397	  607.6	  582.6	 6869.0	...
9372398	  607.7	  582.9	 6859.0	...
9372399	  607.9	  584.3	 6857.0	...
9372400	  608.1	  585.7	 6864.0	...
9372401	  608.8	  587.0	 6873.0	...
9372402	  609.2	  586.5	 6875.0	...
9372403	  609.7	  586.0	 6866.0	...
9372404	  609.2	  585.0	 6857.0	...
9372405	  608.7	  584.3	 6853.0	...
9372406	  608.3	  583.6	 6848.0	...
9372407	  608.3	  583.5	 6845.0	...
9372408	  609.4	  583.2	 6843.0	...
9372409	  610.5	  583.0	 6841.0	...
9372410	  611.7	  583.7	 6833.0	...
9372411	  611.9	  585.7	 6821.0	...
9372412	  610.8	  587.9	 6813.0	...
9372413	  609.5	  589.2	 6805.0	...
9372414	  607.9	  589.3	 6796.0	...
9372415	  607.4	  587.8	 6788.0	...
9372416	  607.5	  586.3	 6784.0	...
9372417	  607.7	  586.6	 6779.0	...
9372418	  608.1	  588.4	 6774.0	...
9372419	  608.7	  589.6	 6768.0	...
9372420	  609.4	  589.0	 6767.0	...
9372421	  610.3	  588.2	 6768.0	...
9372422	  610.6	  588.0	 6770.0	...
9372423	  610.9	  588.0	 6766.0	...
9372424	  610.9	  588.3	 6760.0	...
9372425	  610.6	  588.5	 6755.0	...
9372426	  610.7	  588.9	 6748.0	...
9372427	  610.9	  589.6	 6741.0	...
9372428	  611.3	  590.2	 6743.0	...
9372429	  612.0	  590.7	 6750.0	...
9372430	  612.5	  590.7	 6757.0	...
9372431	  613.0	  589.7	 6756.0	...
9372432	  613.1	  588.5	 6747.0	...
9372433	  613.5	  588.7	 6740.0	...
9372434	  613.8	  590.0	 6732.0	...
9372435	  612.1	  591.6	 6732.0	...
9372436	  610.1	  591.7	 6731.0	...
9372437	  608.0	  591.2	 6731.0	...
9372438	  608.1	  589.6	 6735.0	...
9372439	  608.2	  588.2	 6740.0	...
9372440	  608.5	  587.5	 6746.0	...
9372441	  608.6	  588.0	 6742.0	...
9372442	  610.2	  588.4	 6726.0	...
9372443	  611.7	  588.9	 6710.0	...
9372444	  612.7	  588.9	 6706.0	...
9372445	  612.1	  589.0	 6712.0	...
9372446	  610.8	  589.3	 6720.0	...
9372447	  609.8	  589.4	 6722.0	...
9372448	  609.2	  589.4	 6720.0	...
9372449	  609.4	  589.3	 6714.0	...
MSG	9372450 0000 _ Number On
9372450	  609.6	  588.2	 6709.0	...
9372451	  609.7	  587.1	 6707.0	...
9372452	  609.8	  588.0	 6699.0	...
9372453	  610.3	  589.9	 6691.0	...
9372454	  610.6	  591.6	 6683.0	...
9372455	  610.6	  591.5	 6689.0	...
9372456	  610.0	  591.9	 6695.0	...
9372457	  609.5	  592.5	 6704.0	...
9372458	  609.1	  593.0	 6705.0	...
9372459	  609.0	  592.1	 6704.0	...
9372460	  608.9	  591.0	 6700.0	...
9372461	  608.7	  589.9	 6696.0	...
9372462	  608.7	  590.9	 6695.0	...
9372463	  609.4	  591.9	 6687.0	...
9372464	  610.3	  593.0	 6679.0	...
9372465	  611.0	  593.1	 6677.0	...
9372466	  610.4	  593.3	 6684.0	...
9372467	  609.5	  593.6	 6691.0	...
9372468	  608.7	  593.4	 6692.0	...
9372469	  608.6	  593.2	 6684.0	...
9372470	  608.7	  592.8	 6675.0	...
9372471	  608.7	  592.8	 6665.0	...
9372472	  608.2	  592.9	 6667.0	...
9372473	  607.6	  593.0	 6669.0	...
9372474	  607.6	  593.0	 6667.0	...
9372475	  608.0	  592.7	 6661.0	...
9372476	  608.6	  592.1	 6654.0	...
9372477	  609.1	  591.6	 6653.0	...
9372478	  609.7	  591.9	 6651.0	...
9372479	  609.9	  592.5	 6650.0	...
9372480	  609.8	  593.2	 6649.0	...
9372481	  609.3	  593.1	 6647.0	...
9372482	  609.1	  593.0	 6643.0	...
9372483	  609.0	  593.0	 6636.0	...
9372484	  609.3	  593.1	 6629.0	...
9372485	  609.9	  593.1	 6624.0	...
9372486	  610.3	  592.9	 6623.0	...
9372487	  610.7	  592.7	 6621.0	...
9372488	  610.7	  592.6	 6620.0	...
9372489	  610.7	  592.5	 6620.0	...
9372490	  611.2	  592.7	 6619.0	...
9372491	  611.3	  592.8	 6623.0	...
9372492	  611.6	  593.8	 6627.0	...
9372493	  611.4	  594.8	 6621.0	...
9372494	  611.3	  595.8	 6611.0	...
9372495	  611.1	  595.9	 6598.0	...
9372496	  610.9	  596.0	 6596.0	...
9372497	  611.0	  595.6	 6594.0	...
9372498	  611.2	  595.2	 6595.0	...
9372499	  610.8	  594.9	 6595.0	...
9372500	  609.4	  594.4	 6591.0	...
9372501	  608.0	  593.8	 6590.0	...
9372502	  607.2	  593.4	 6589.0	...
9372503	  607.3	  593.6	 6591.0	...
9372504	  607.0	  593.9	 6592.0	...
9372505	  606.6	  593.9	 6591.0	...
9372506	  606.4	  594.3	 6588.0	...
9372507	  606.8	  594.7	 6586.0	...
9372508	  608.3	  595.4	 6583.0	...
9372509	  609.0	  595.8	 6582.0	...
9372510	  609.6	  596.0	 6581.0	...
9372511	  609.1	  595.7	 6584.0	...
9372512	  609.1	  595.3	 6587.0	...
9372513	  609.4	  595.2	 6588.0	...
9372514	  610.0	  595.7	 6583.0	...
9372515	  610.6	  596.2	 6577.0	...
9372516	  610.8	  596.2	 6569.0	...
9372517	  610.7	  595.5	 6567.0	...
9372518	  610.6	  595.0	 6563.0	...
9372519	  610.4	  595.2	 6559.0	...
9372520	  610.1	  595.4	 6557.0	...
9372521	  609.7	  594.5	 6555.0	...
9372522	  609.6	  593.6	 6553.0	...
9372523	  609.8	  592.8	 6550.0	...
9372524	  610.0	  593.1	 6548.0	...
9372525	  610.1	  593.0	 6546.0	...
9372526	  611.0	  592.7	 6543.0	...
9372527	  611.9	  592.6	 6546.0	...
9372528	  612.9	  593.0	 6550.0	...
9372529	  611.5	  593.6	 6554.0	...
9372530	  610.2	  594.6	 6557.0	...
9372531	  609.5	  595.4	 6560.0	...
9372532	  610.1	  595.5	 6553.0	...
9372533	  610.6	  594.8	 6543.0	...
9372534	  610.7	  594.6	 6535.0	...
9372535	  611.2	  595.1	 6534.0	...
9372536	  611.2	  597.1	 6533.0	...
9372537	  610.7	  598.8	 6531.0	...
9372538	  609.8	  599.4	 6531.0	...
9372539	  609.5	  597.9	 6532.0	...
9372540	  609.8	  595.8	 6533.0	...
9372541	  610.2	  594.5	 6534.0	...
9372542	  610.7	  595.4	 6536.0	...
9372543	  611.4	  597.0	 6537.0	...
9372544	  611.9	  598.6	 6535.0	...
9372545	  612.2	  598.4	 6532.0	...
9372546	  611.7	  597.2	 6530.0	...
9372547	  611.3	  596.1	 6530.0	...
9372548	  610.7	  596.2	 6529.0	...
9372549	  610.5	  596.7	 6530.0	...
9372550	  610.9	  597.3	 6532.0	...
9372551	  611.3	  597.1	 6537.0	...
9372552	  611.5	  597.4	 6541.0	...
9372553	  611.3	  597.5	 6543.0	...
9372554	  611.1	  596.7	 6544.0	...
9372555	  611.4	  595.8	 6545.0	...
9372556	  611.5	  595.4	 6546.0	...
9372557	  610.6	  595.9	 6545.0	...
9372558	  609.9	  595.2	 6543.0	...
9372559	  609.5	  594.1	 6540.0	...
9372560	  610.2	  592.9	 6539.0	...
9372561	  610.6	  593.2	 6538.0	...
9372562	  610.4	  594.0	 6537.0	...
9372563	  610.3	  594.7	 6536.0	...
9372564	  610.4	  596.3	 6534.0	...
9372565	  610.6	  597.2	 6532.0	...
9372566	  610.6	  598.1	 6530.0	...
9372567	  610.4	  598.0	 6531.0	...
9372568	  610.3	  597.9	 6537.0	...
9372569	  610.3	  598.0	 6545.0	...
9372570	  610.4	  598.1	 6553.0	...
9372571	  610.9	  597.2	 6552.0	...
9372572	  611.4	  596.1	 6547.0	...
9372573	  612.0	  595.7	 6540.0	...
9372574	  612.2	  596.4	 6538.0	...
9372575	  612.6	  596.8	 6537.0	...
9372576	  612.9	  596.7	 6538.0	...
9372577	  612.3	  596.8	 6539.0	...
9372578	  611.5	  597.2	 6537.0	...
9372579	  610.0	  597.2	 6535.0	...
9372580	  609.3	  596.6	 6534.0	...
9372581	  608.3	  595.9	 6533.0	...
9372582	  608.1	  596.1	 6532.0	...
9372583	  608.4	  596.5	 6532.0	...
9372584	  609.5	  597.0	 6537.0	...
9372585	  610.6	  597.0	 6542.0	...
9372586	  611.1	  597.0	 6547.0	...
9372587	  611.8	  596.7	 6546.0	...
9372588	  612.5	  596.2	 6544.0	...
9372589	  613.3	  595.8	 6533.0	...
9372590	  613.5	  595.6	 6523.0	...
9372591	  613.7	  595.3	 6515.0	...
9372592	  613.9	  594.9	 6514.0	...
9372593	  614.0	  594.5	 6513.0	...
9372594	  613.8	  594.4	 6524.0	...
9372595	  613.7	  594.6	 6536.0	...
9372596	  613.6	  594.7	 6545.0	...
9372597	  613.5	  594.6	 6542.0	...
9372598	  613.3	  594.6	 6539.0	...
9372599	  612.9	  594.9	 6541.0	...
9372600	  612.5	  595.1	 6543.0	...
9372601	  611.8	  595.3	 6544.0	...
9372602	  611.2	  595.2	 6542.0	...
9372603	  611.7	  595.7	 6541.0	...
9372604	  612.6	  596.1	 6535.0	...
9372605	  614.1	  596.4	 6530.0	...
9372606	  615.0	  596.5	 6525.0	...
9372607	  615.3	  596.6	 6527.0	...
9372608	  614.7	  595.9	 6531.0	...
9372609	  614.2	  595.2	 6536.0	...
9372610	  614.1	  594.4	 6539.0	...
9372611	  614.3	  594.4	 6540.0	...
9372612	  614.3	  594.5	 6543.0	...
9372613	  613.5	  594.7	 6548.0	...
9372614	  612.7	  595.0	 6553.0	...
9372615	  612.3	  595.1	 6555.0	...
9372616	  612.8	  595.1	 6555.0	...
9372617	  613.2	  595.1	 6555.0	...
9372618	  613.6	  594.6	 6554.0	...
9372619	  613.8	  593.7	 6554.0	...
9372620	  613.7	  592.9	 6554.0	...
9372621	  613.4	  592.4	 6554.0	...
9372622	  613.1	  592.2	 6555.0	...
9372623	  613.2	  592.4	 6557.0	...
9372624	  613.3	  593.2	 6552.0	...
9372625	  612.3	  594.1	 6546.0	...
EFIX R   9371984	9372625	642	  609.8	  584.2	   6868
SSACC R  9372626
9372626	  611.7	  594.6	 6538.0	...
9372627	  611.3	  595.9	 6536.0	...
9372628	  612.0	  597.1	 6545.0	...
9372629	  613.1	  597.9	 6556.0	...
9372630	  614.3	  597.0	 6568.0	...
9372631	  616.1	  596.0	 6569.0	...
9372632	  619.4	  595.7	 6565.0	...
9372633	  623.3	  595.6	 6561.0	...
9372634	  628.8	  595.2	 6557.0	...
9372635	  637.1	  593.9	 6554.0	...
9372636	  645.9	  592.8	 6552.0	...
9372637	  655.0	  592.0	 6550.0	...
9372638	  662.7	  591.4	 6547.0	...
9372639	  672.8	  590.2	 6545.0	...
9372640	  682.3	  589.5	 6545.0	...
9372641	  692.1	  589.2	 6545.0	...
9372642	  699.7	  589.4	 6544.0	...
9372643	  711.7	  588.4	 6537.0	...
9372644	  721.3	  587.3	 6530.0	...
9372645	  732.6	  586.9	 6522.0	...
9372646	  740.4	  587.0	 6522.0	...
9372647	  749.4	  586.9	 6515.0	...
9372648	  756.8	  586.0	 6508.0	...
9372649	  764.1	  585.1	 6495.0	...
9372650	  769.4	  584.4	 6487.0	...
9372651	  777.6	  585.0	 6480.0	...
9372652	  782.9	  586.0	 6479.0	...
9372653	  788.6	  586.0	 6477.0	...
9372654	  791.0	  584.7	 6471.0	...
9372655	  794.3	  583.3	 6466.0	...
9372656	  796.9	  583.2	 6464.0	...
9372657	  798.6	  583.6	 6464.0	...
9372658	  799.5	  584.3	 6461.0	...
9372659	  800.2	  585.8	 6458.0	...
ESACC R  9372626	9372659	34	  611.7	  594.6	  800.2	  585.8	   4.01	    205
SFIX R   9372660
9372660	  800.5	  587.1	 6455.0	...
9372661	  800.5	  587.8	 6459.0	...
9372662	  800.1	  587.4	 6463.0	...
9372663	  799.0	  586.7	 6466.0	...
9372664	  798.1	  586.4	 6467.0	...
9372665	  797.3	  585.9	 6467.0	...
9372666	  796.2	  585.8	 6472.0	...
9372667	  794.6	  585.5	 6476.0	...
9372668	  793.1	  585.3	 6479.0	...
9372669	  792.8	  585.7	 6475.0	...
9372670	  792.6	  586.4	 6473.0	...
9372671	  792.4	  586.9	 6479.0	...
9372672	  792.9	  586.5	 6487.0	...
9372673	  793.3	  586.0	 6495.0	...
9372674	  793.8	  585.7	 6495.0	...
9372675	  794.5	  585.6	 6495.0	...
9372676	  795.6	  585.7	 6495.0	...
9372677	  796.7	  586.0	 6490.0	...
9372678	  796.7	  586.3	 6485.0	...
9372679	  796.6	  585.9	 6485.0	...
9372680	  797.0	  585.1	 6489.0	...
9372681	  797.4	  585.7	 6494.0	...
9372682	  797.8	  587.0	 6496.0	...
9372683	  797.7	  588.4	 6500.0	...
9372684	  797.4	  588.1	 6502.0	...
9372685	  797.0	  587.7	 6502.0	...
9372686	  798.3	  588.0	 6499.0	...
9372687	  799.8	  588.6	 6490.0	...
9372688	  801.2	  588.4	 6483.0	...
9372689	  800.8	  587.6	 6478.0	...
9372690	  799.7	  587.0	 6478.0	...
9372691	  798.7	  587.2	 6484.0	...
9372692	  798.1	  587.3	 6488.0	...
9372693	  798.2	  587.1	 6492.0	...
9372694	  798.3	  586.9	 6490.0	...
9372695	  799.1	  586.4	 6490.0	...
9372696	  799.8	  586.0	 6488.0	...
9372697	  800.2	  585.7	 6493.0	...
9372698	  799.2	  585.5	 6498.0	...
9372699	  798.1	  585.5	 6502.0	...
9372700	  797.3	  586.0	 6499.0	...
9372701	  797.1	  586.5	 6496.0	...
9372702	  797.0	  587.1	 6499.0	...
9372703	  797.2	  587.0	 6504.0	...
9372704	  797.3	  587.0	 6504.0	...
9372705	  797.4	  587.1	 6499.0	...
9372706	  797.6	  587.3	 6495.0	...
9372707	  797.8	  587.3	 6497.0	...
9372708	  798.0	  587.1	 6496.0	...
9372709	  798.0	  586.7	 6495.0	...
9372710	  797.8	  586.4	 6500.0	...
9372711	  796.9	  586.1	 6508.0	...
9372712	  796.5	  586.0	 6516.0	...
9372713	  796.1	  585.5	 6516.0	...
9372714	  795.2	  585.1	 6519.0	...
9372715	  794.0	  584.6	 6522.0	...
9372716	  793.7	  584.4	 6523.0	...
9372717	  794.8	  585.9	 6522.0	...
9372718	  795.9	  587.6	 6522.0	...
9372719	  795.8	  589.4	 6524.0	...
9372720	  795.3	  589.4	 6528.0	...
9372721	  795.0	  589.4	 6532.0	...
9372722	  794.8	  589.5	 6531.0	...
9372723	  794.7	  589.5	 6527.0	...
9372724	  794.7	  589.1	 6523.0	...
9372725	  794.6	  588.5	 6528.0	...
9372726	  794.9	  587.7	 6533.0	...
9372727	  795.1	  586.8	 6539.0	...
9372728	  795.0	  586.2	 6540.0	...
9372729	  794.1	  586.4	 6540.0	...
9372730	  793.2	  586.9	 6540.0	...
9372731	  793.1	  587.2	 6539.0	...
9372732	  793.6	  587.1	 6539.0	...
9372733	  794.0	  587.1	 6535.0	...
9372734	  793.6	  586.8	 6531.0	...
9372735	  793.2	  586.1	 6529.0	...
9372736	  792.9	  585.3	 6533.0	...
9372737	  793.3	  584.6	 6539.0	...
9372738	  793.8	  584.3	 6542.0	...
9372739	  794.1	  584.4	 6545.0	...
9372740	  794.0	  585.6	 6547.0	...
9372741	  793.7	  586.7	 6550.0	...
9372742	  792.5	  586.7	 6552.0	...
9372743	  791.5	  585.7	 6553.0	...
9372744	  790.8	  584.2	 6553.0	...
9372745	  791.0	  583.7	 6561.0	...
9372746	  791.3	  583.6	 6568.0	...
9372747	  791.4	  583.9	 6574.0	...
9372748	  791.5	  584.4	 6571.0	...
9372749	  793.0	  584.5	 6568.0	...
9372750	  794.5	  584.5	 6565.0	...
9372751	  794.1	  584.5	 6563.0	...
9372752	  792.2	  584.8	 6562.0	...
MSG	9372753 0000 _ Number Off
9372753	  790.4	  585.1	 6564.0	...
9372754	  790.7	  585.1	 6573.0	...
9372755	  790.9	  585.0	 6582.0	...
9372756	  790.8	  585.0	 6583.0	...
9372757	  790.6	  585.3	 6578.0	...
9372758	  790.8	  585.6	 6571.0	...
9372759	  791.0	  585.2	 6568.0	...
9372760	  791.2	  584.4	 6576.0	...
9372761	  791.1	  584.1	 6585.0	...
9372762	  791.3	  584.5	 6593.0	...
9372763	  791.5	  585.2	 6592.0	...
9372764	  791.7	  585.6	 6591.0	...
9372765	  791.8	  586.1	 6591.0	...
9372766	  791.9	  585.8	 6589.0	...
9372767	  792.2	  585.2	 6587.0	...
9372768	  792.6	  584.3	 6584.0	...
9372769	  792.4	  583.7	 6584.0	...
9372770	  791.8	  583.1	 6581.0	...
9372771	  791.9	  582.8	 6579.0	...
9372772	  792.4	  582.9	 6578.0	...
9372773	  792.8	  583.6	 6580.0	...
9372774	  792.7	  584.1	 6581.0	...
9372775	  792.3	  584.3	 6583.0	...
9372776	  792.0	  584.1	 6587.0	...
9372777	  791.9	  584.1	 6592.0	...
9372778	  792.1	  583.6	 6596.0	...
9372779	  792.2	  582.9	 6596.0	...
9372780	  792.2	  582.2	 6600.0	...
9372781	  792.1	  582.2	 6604.0	...
9372782	  792.0	  583.6	 6608.0	...
9372783	  791.9	  585.0	 6608.0	...
9372784	  792.2	  585.2	 6609.0	...
9372785	  793.3	  584.7	 6611.0	...
9372786	  794.3	  584.2	 6611.0	...
9372787	  795.2	  583.6	 6611.0	...
9372788	  795.2	  582.4	 6611.0	...
9372789	  795.2	  581.3	 6611.0	...
9372790	  794.9	  581.4	 6611.0	...
9372791	  794.5	  581.5	 6610.0	...
9372792	  794.2	  581.6	 6608.0	...
9372793	  794.3	  581.7	 6606.0	...
9372794	  794.6	  581.9	 6609.0	...
9372795	  794.8	  581.8	 6615.0	...
9372796	  794.9	  581.6	 6615.0	...
9372797	  794.7	  581.3	 6611.0	...
9372798	  794.5	  580.6	 6607.0	...
9372799	  794.3	  580.2	 6607.0	...
9372800	  794.5	  581.7	 6608.0	...
9372801	  794.4	  583.8	 6610.0	...
9372802	  794.3	  585.6	 6612.0	...
9372803	  794.0	  585.4	 6613.0	...
9372804	  794.1	  584.3	 6614.0	...
9372805	  794.2	  583.2	 6616.0	...
9372806	  794.1	  582.2	 6617.0	...
9372807	  793.6	  581.3	 6617.0	...
9372808	  793.3	  580.4	 6620.0	...
9372809	  793.2	  579.1	 6624.0	...
9372810	  793.1	  578.7	 6632.0	...
9372811	  792.7	  579.7	 6638.0	...
9372812	  792.3	  581.0	 6642.0	...
9372813	  791.8	  583.0	 6648.0	...
EFIX R   9372660	9372813	154	  794.6	  585.2	   6547
SSACC R  9372814
9372814	  790.6	  583.8	 6653.0	...
9372815	  787.7	  584.8	 6659.0	...
9372816	  785.3	  585.2	 6660.0	...
9372817	  782.3	  584.9	 6661.0	...
9372818	  780.4	  584.7	 6663.0	...
9372819	  776.4	  585.0	 6670.0	...
9372820	  773.1	  586.5	 6675.0	...
9372821	  770.3	  587.8	 6679.0	...
9372822	  769.2	  588.7	 6676.0	...
9372823	  768.5	  589.0	 6676.0	...
ESACC R  9372814	9372823	10	  790.6	  583.8	  768.5	  589.0	   0.48	     56
SFIX R   9372824
9372824	  767.3	  589.4	 6679.0	...
9372825	  766.6	  589.5	 6683.0	...
9372826	  765.0	  589.7	 6683.0	...
9372827	  763.8	  589.4	 6681.0	...
9372828	  761.9	  589.2	 6679.0	...
9372829	  761.0	  588.7	 6677.0	...
9372830	  761.2	  589.1	 6676.0	...
9372831	  762.3	  589.4	 6675.0	...
9372832	  763.2	  589.6	 6680.0	...
9372833	  763.0	  589.2	 6686.0	...
9372834	  763.0	  588.8	 6689.0	...
9372835	  763.7	  588.5	 6688.0	...
9372836	  764.5	  588.4	 6687.0	...
9372837	  765.0	  588.4	 6686.0	...
9372838	  765.0	  588.4	 6685.0	...
9372839	  766.0	  588.3	 6682.0	...
9372840	  767.1	  588.0	 6680.0	...
9372841	  766.8	  587.9	 6681.0	...
9372842	  765.6	  588.0	 6683.0	...
9372843	  764.3	  588.0	 6685.0	...
9372844	  764.3	  587.6	 6684.0	...
9372845	  764.2	  587.2	 6683.0	...
9372846	  764.2	  586.8	 6688.0	...
9372847	  764.3	  586.7	 6693.0	...
9372848	  764.1	  586.7	 6700.0	...
9372849	  763.6	  587.3	 6701.0	...
9372850	  763.0	  588.6	 6701.0	...
9372851	  763.0	  589.7	 6699.0	...
9372852	  763.4	  590.1	 6701.0	...
9372853	  763.6	  590.0	 6704.0	...
9372854	  764.6	  589.8	 6709.0	...
9372855	  765.7	  589.9	 6710.0	...
9372856	  766.5	  589.2	 6711.0	...
9372857	  766.1	  588.1	 6712.0	...
9372858	  764.8	  586.6	 6712.0	...
9372859	  763.8	  585.8	 6712.0	...
9372860	  762.9	  585.5	 6714.0	...
9372861	  763.5	  585.5	 6717.0	...
9372862	  764.0	  585.5	 6721.0	...
9372863	  764.6	  586.2	 6724.0	...
9372864	  765.6	  586.7	 6724.0	...
9372865	  766.7	  587.2	 6723.0	...
9372866	  767.4	  586.8	 6721.0	...
9372867	  767.1	  586.6	 6715.0	...
9372868	  766.9	  586.3	 6708.0	...
9372869	  766.3	  586.2	 6712.0	...
9372870	  765.8	  586.2	 6723.0	...
9372871	  765.4	  586.1	 6732.0	...
9372872	  765.6	  586.0	 6731.0	...
9372873	  765.8	  585.8	 6727.0	...
9372874	  765.9	  585.8	 6725.0	...
9372875	  765.9	  585.8	 6723.0	...
9372876	  766.2	  585.7	 6721.0	...
9372877	  766.6	  585.1	 6719.0	...
9372878	  767.1	  584.6	 6723.0	...
9372879	  767.2	  584.1	 6735.0	...
9372880	  766.1	  584.4	 6746.0	...
9372881	  765.0	  584.4	 6752.0	...
9372882	  763.9	  584.4	 6752.0	...
9372883	  763.6	  584.2	 6752.0	...
9372884	  763.3	  584.3	 6753.0	...
9372885	  763.0	  584.3	 6756.0	...
9372886	  763.2	  584.2	 6759.0	...
9372887	  763.5	  584.0	 6762.0	...
9372888	  763.6	  583.8	 6765.0	...
9372889	  763.6	  583.5	 6773.0	...
9372890	  763.5	  583.2	 6781.0	...
9372891	  763.5	  582.9	 6785.0	...
9372892	  763.3	  583.8	 6781.0	...
9372893	  763.0	  584.8	 6778.0	...
9372894	  762.6	  585.7	 6778.0	...
9372895	  762.6	  585.4	 6782.0	...
9372896	  762.9	  585.3	 6786.0	...
9372897	  763.0	  585.6	 6793.0	...
9372898	  762.9	  585.9	 6796.0	...
9372899	  762.6	  585.9	 6798.0	...
9372900	  762.4	  585.7	 6793.0	...
9372901	  763.4	  585.3	 6781.0	...
9372902	  764.7	  585.2	 6771.0	...
9372903	  766.0	  584.9	 6765.0	...
9372904	  766.1	  584.9	 6766.0	...
9372905	  766.3	  585.0	 6772.0	...
9372906	  766.4	  585.1	 6777.0	...
9372907	  766.3	  585.0	 6782.0	...
9372908	  766.0	  584.7	 6780.0	...
9372909	  765.6	  584.1	 6778.0	...
9372910	  765.4	  583.6	 6776.0	...
9372911	  764.5	  583.1	 6776.0	...
9372912	  763.8	  582.8	 6777.0	...
9372913	  762.9	  584.0	 6779.0	...
9372914	  762.6	  585.0	 6780.0	...
9372915	  763.3	  585.8	 6780.0	...
9372916	  764.5	  585.0	 6780.0	...
9372917	  765.8	  584.7	 6782.0	...
9372918	  766.0	  584.5	 6784.0	...
9372919	  766.1	  585.8	 6784.0	...
9372920	  766.4	  587.1	 6783.0	...
9372921	  766.4	  586.5	 6788.0	...
9372922	  765.7	  584.6	 6794.0	...
9372923	  765.0	  582.8	 6804.0	...
9372924	  764.3	  582.9	 6807.0	...
9372925	  764.1	  583.0	 6813.0	...
9372926	  764.1	  583.3	 6815.0	...
9372927	  764.2	  583.6	 6817.0	...
9372928	  763.4	  583.9	 6817.0	...
9372929	  762.4	  584.1	 6821.0	...
9372930	  761.3	  584.6	 6826.0	...
9372931	  761.2	  584.9	 6832.0	...
9372932	  761.4	  585.0	 6835.0	...
9372933	  761.9	  585.4	 6838.0	...
9372934	  762.9	  585.8	 6837.0	...
9372935	  763.6	  585.5	 6833.0	...
9372936	  764.0	  584.9	 6829.0	...
9372937	  764.3	  584.2	 6828.0	...
9372938	  764.7	  584.0	 6828.0	...
9372939	  765.1	  583.9	 6828.0	...
9372940	  764.5	  583.7	 6831.0	...
9372941	  764.0	  583.5	 6835.0	...
9372942	  762.5	  582.7	 6839.0	...
9372943	  761.7	  582.1	 6835.0	...
9372944	  761.2	  583.2	 6831.0	...
9372945	  761.7	  584.9	 6829.0	...
9372946	  762.4	  586.1	 6831.0	...
9372947	  762.7	  585.3	 6839.0	...
9372948	  762.8	  584.5	 6846.0	...
9372949	  762.7	  583.7	 6848.0	...
9372950	  762.6	  583.1	 6846.0	...
9372951	  762.6	  583.1	 6843.0	...
9372952	  762.7	  584.5	 6841.0	...
9372953	  762.9	  585.9	 6840.0	...
MSG	9372954 0000 _ Number On
9372954	  763.0	  586.2	 6840.0	...
9372955	  763.2	  585.7	 6847.0	...
9372956	  763.4	  585.2	 6853.0	...
9372957	  763.3	  585.1	 6859.0	...
9372958	  763.1	  584.9	 6860.0	...
9372959	  763.1	  584.7	 6860.0	...
9372960	  763.4	  585.1	 6859.0	...
9372961	  763.8	  586.0	 6858.0	...
9372962	  764.1	  586.8	 6859.0	...
9372963	  764.2	  587.6	 6861.0	...
9372964	  763.9	  588.2	 6863.0	...
9372965	  763.5	  588.4	 6863.0	...
9372966	  763.0	  587.7	 6858.0	...
9372967	  762.8	  586.2	 6854.0	...
9372968	  763.6	  584.9	 6855.0	...
9372969	  764.5	  584.3	 6860.0	...
9372970	  765.6	  584.6	 6866.0	...
9372971	  765.7	  585.0	 6860.0	...
9372972	  765.8	  584.9	 6854.0	...
9372973	  765.9	  585.0	 6856.0	...
9372974	  765.0	  585.2	 6868.0	...
9372975	  764.1	  585.6	 6883.0	...
9372976	  763.2	  585.7	 6889.0	...
9372977	  763.4	  585.6	 6890.0	...
9372978	  764.2	  585.7	 6888.0	...
9372979	  764.7	  585.9	 6887.0	...
9372980	  763.8	  585.7	 6887.0	...
9372981	  762.4	  584.9	 6889.0	...
9372982	  760.8	  583.7	 6894.0	...
9372983	  760.5	  583.1	 6897.0	...
9372984	  759.9	  583.0	 6901.0	...
9372985	  759.1	  581.8	 6903.0	...
9372986	  759.1	  580.2	 6904.0	...
9372987	  759.8	  579.1	 6903.0	...
9372988	  761.5	  580.1	 6897.0	...
9372989	  762.9	  581.2	 6892.0	...
9372990	  763.9	  582.3	 6889.0	...
9372991	  764.1	  582.7	 6893.0	...
9372992	  762.9	  583.3	 6902.0	...
9372993	  761.4	  583.2	 6909.0	...
9372994	  761.0	  583.2	 6914.0	...
9372995	  762.1	  582.9	 6911.0	...
9372996	  762.8	  583.2	 6909.0	...
9372997	  761.3	  583.8	 6916.0	...
9372998	  759.8	  584.5	 6925.0	...
9372999	  759.6	  584.6	 6934.0	...
9373000	  760.5	  584.5	 6936.0	...
9373001	  761.5	  584.4	 6939.0	...
9373002	  761.1	  584.6	 6941.0	...
9373003	  760.8	  584.8	 6936.0	...
9373004	  760.8	  584.9	 6928.0	...
9373005	  761.1	  585.0	 6920.0	...
9373006	  761.5	  585.0	 6918.0	...
9373007	  761.3	  585.0	 6914.0	...
9373008	  760.9	  584.8	 6909.0	...
9373009	  760.7	  584.5	 6905.0	...
9373010	  760.8	  584.2	 6905.0	...
9373011	  761.5	  584.2	 6906.0	...
9373012	  762.0	  584.4	 6906.0	...
9373013	  762.0	  583.4	 6909.0	...
9373014	  761.7	  582.1	 6912.0	...
9373015	  761.1	  580.9	 6915.0	...
9373016	  760.8	  581.0	 6913.0	...
9373017	  760.9	  581.1	 6911.0	...
9373018	  761.8	  582.0	 6908.0	...
9373019	  762.8	  582.8	 6909.0	...
9373020	  763.4	  583.3	 6910.0	...
9373021	  763.5	  582.8	 6917.0	...
9373022	  763.4	  582.0	 6923.0	...
9373023	  763.3	  581.5	 6926.0	...
9373024	  762.1	  581.4	 6924.0	...
9373025	  761.1	  581.7	 6922.0	...
9373026	  760.0	  581.8	 6929.0	...
9373027	  759.7	  581.7	 6937.0	...
9373028	  759.5	  582.3	 6944.0	...
9373029	  760.5	  583.1	 6949.0	...
9373030	  761.6	  583.8	 6951.0	...
9373031	  762.7	  583.7	 6952.0	...
9373032	  762.5	  583.0	 6951.0	...
9373033	  762.1	  582.1	 6951.0	...
9373034	  761.8	  581.2	 6952.0	...
9373035	  761.6	  580.8	 6947.0	...
9373036	  761.4	  580.5	 6941.0	...
9373037	  760.1	  581.3	 6936.0	...
9373038	  759.0	  582.4	 6935.0	...
9373039	  759.7	  583.3	 6933.0	...
9373040	  761.6	  583.1	 6933.0	...
9373041	  763.5	  582.4	 6936.0	...
9373042	  763.4	  581.9	 6939.0	...
9373043	  763.0	  581.5	 6939.0	...
9373044	  762.2	  581.6	 6949.0	...
9373045	  761.1	  581.7	 6960.0	...
9373046	  760.1	  581.7	 6971.0	...
9373047	  759.8	  582.7	 6972.0	...
9373048	  760.0	  583.7	 6971.0	...
9373049	  760.2	  584.6	 6966.0	...
9373050	  760.0	  584.5	 6963.0	...
9373051	  759.6	  583.3	 6962.0	...
9373052	  759.6	  582.3	 6963.0	...
9373053	  760.2	  581.2	 6963.0	...
9373054	  761.0	  581.2	 6959.0	...
9373055	  761.5	  581.3	 6955.0	...
9373056	  761.6	  581.5	 6951.0	...
9373057	  761.2	  581.8	 6951.0	...
9373058	  760.4	  582.0	 6953.0	...
9373059	  759.7	  582.4	 6954.0	...
9373060	  760.6	  582.5	 6957.0	...
9373061	  761.9	  581.8	 6958.0	...
9373062	  762.4	  580.4	 6957.0	...
9373063	  761.4	  579.3	 6954.0	...
9373064	  760.5	  578.8	 6952.0	...
9373065	  760.2	  579.0	 6956.0	...
9373066	  760.0	  579.8	 6960.0	...
9373067	  759.8	  580.7	 6962.0	...
9373068	  759.7	  581.8	 6961.0	...
9373069	  759.6	  582.2	 6965.0	...
9373070	  759.4	  581.7	 6970.0	...
9373071	  759.1	  580.9	 6976.0	...
9373072	  758.8	  580.1	 6977.0	...
9373073	  758.6	  580.0	 6979.0	...
9373074	  758.7	  579.9	 6982.0	...
9373075	  758.8	  579.9	 6984.0	...
9373076	  759.0	  580.5	 6983.0	...
9373077	  759.4	  581.2	 6982.0	...
9373078	  759.8	  581.6	 6982.0	...
9373079	  760.1	  581.1	 6985.0	...
9373080	  760.1	  580.3	 6987.0	...
9373081	  760.1	  579.7	 6987.0	...
9373082	  760.3	  580.0	 6986.0	...
9373083	  760.7	  581.7	 6983.0	...
9373084	  760.8	  583.5	 6982.0	...
9373085	  760.4	  584.3	 6983.0	...
9373086	  759.8	  583.7	 6984.0	...
9373087	  759.3	  582.7	 6981.0	...
9373088	  759.1	  581.5	 6977.0	...
9373089	  758.8	  580.7	 6977.0	...
9373090	  758.4	  580.5	 6983.0	...
9373091	  757.8	  580.8	 6993.0	...
9373092	  757.3	  581.2	 6999.0	...
9373093	  757.0	  581.4	 7001.0	...
9373094	  756.8	  581.8	 6997.0	...
9373095	  756.9	  581.5	 6994.0	...
9373096	  756.9	  581.0	 6993.0	...
9373097	  757.4	  581.2	 6991.0	...
9373098	  757.9	  582.1	 6988.0	...
9373099	  758.3	  583.0	 6984.0	...
9373100	  758.4	  583.0	 6983.0	...
9373101	  758.4	  582.6	 6988.0	...
9373102	  758.2	  581.7	 6996.0	...
9373103	  757.8	  580.8	 7006.0	...
9373104	  757.4	  580.1	 7010.0	...
9373105	  757.2	  580.1	 7007.0	...
9373106	  757.0	  580.2	 7003.0	...
9373107	  756.9	  580.4	 6998.0	...
9373108	  756.9	  580.8	 6997.0	...
9373109	  757.0	  580.9	 6996.0	...
9373110	  757.0	  580.9	 6996.0	...
9373111	  756.3	  580.7	 7002.0	...
9373112	  755.6	  580.8	 7015.0	...
9373113	  754.8	  581.1	 7027.0	...
9373114	  754.8	  581.7	 7032.0	...
9373115	  755.2	  582.4	 7031.0	...
9373116	  755.5	  583.0	 7030.0	...
9373117	  756.2	  583.4	 7028.0	...
9373118	  756.4	  584.0	 7028.0	...
9373119	  756.7	  584.8	 7028.0	...
9373120	  756.8	  585.7	 7030.0	...
9373121	  756.8	  585.2	 7031.0	...
9373122	  756.8	  584.4	 7031.0	...
9373123	  756.8	  583.6	 7029.0	...
9373124	  756.8	  583.6	 7026.0	...
9373125	  756.7	  583.1	 7025.0	...
9373126	  756.7	  582.6	 7025.0	...
9373127	  756.8	  582.9	 7021.0	...
9373128	  757.0	  583.7	 7018.0	...
9373129	  757.2	  584.3	 7020.0	...
9373130	  757.1	  583.9	 7028.0	...
9373131	  756.9	  583.5	 7036.0	...
9373132	  756.4	  583.0	 7038.0	...
9373133	  756.2	  582.7	 7037.0	...
9373134	  756.0	  582.5	 7027.0	...
9373135	  756.0	  582.6	 7018.0	...
9373136	  756.1	  582.6	 7013.0	...
9373137	  756.4	  582.6	 7015.0	...
9373138	  756.6	  582.6	 7017.0	...
9373139	  756.8	  582.6	 7016.0	...
9373140	  756.6	  582.6	 7018.0	...
9373141	  756.6	  581.9	 7019.0	...
9373142	  756.1	  581.3	 7019.0	...
9373143	  755.3	  581.8	 7020.0	...
9373144	  754.7	  583.0	 7023.0	...
9373145	  754.3	  584.2	 7028.0	...
9373146	  754.2	  584.2	 7034.0	...
9373147	  754.0	  582.6	 7038.0	...
9373148	  753.6	  581.1	 7040.0	...
9373149	  753.3	  579.8	 7038.0	...
9373150	  752.9	  580.2	 7036.0	...
9373151	  752.7	  581.7	 7035.0	...
9373152	  752.4	  583.1	 7033.0	...
9373153	  752.4	  584.3	 7032.0	...
9373154	  752.2	  583.7	 7036.0	...
9373155	  753.4	  582.7	 7042.0	...
9373156	  754.8	  582.8	 7048.0	...
9373157	  755.8	  583.6	 7048.0	...
9373158	  755.3	  583.9	 7049.0	...
9373159	  754.4	  582.8	 7052.0	...
9373160	  754.1	  581.6	 7054.0	...
9373161	  753.6	  581.1	 7055.0	...
9373162	  753.1	  581.0	 7054.0	...
9373163	  752.8	  582.3	 7054.0	...
9373164	  752.7	  583.7	 7054.0	...
9373165	  752.8	  583.6	 7062.0	...
9373166	  752.6	  582.2	 7071.0	...
9373167	  753.0	  580.9	 7069.0	...
9373168	  753.6	  581.4	 7058.0	...
9373169	  754.4	  582.0	 7044.0	...
9373170	  754.7	  582.4	 7041.0	...
9373171	  754.7	  582.6	 7039.0	...
9373172	  754.5	  582.6	 7039.0	...
9373173	  754.2	  582.5	 7040.0	...
9373174	  753.8	  582.7	 7040.0	...
9373175	  753.4	  582.8	 7045.0	...
9373176	  753.2	  582.1	 7050.0	...
9373177	  753.3	  581.2	 7057.0	...
9373178	  753.5	  580.7	 7061.0	...
9373179	  753.7	  580.7	 7065.0	...
9373180	  753.8	  580.7	 7069.0	...
9373181	  753.6	  580.0	 7069.0	...
9373182	  753.7	  579.5	 7069.0	...
9373183	  753.8	  579.7	 7067.0	...
9373184	  754.3	  581.2	 7065.0	...
9373185	  754.7	  582.4	 7063.0	...
9373186	  754.2	  582.9	 7062.0	...
9373187	  753.4	  582.8	 7064.0	...
9373188	  752.7	  582.8	 7068.0	...
9373189	  752.7	  582.8	 7073.0	...
9373190	  753.5	  582.9	 7076.0	...
9373191	  754.3	  583.4	 7078.0	...
9373192	  754.6	  583.9	 7080.0	...
9373193	  752.8	  584.4	 7091.0	...
9373194	  750.9	  584.6	 7102.0	...
9373195	  750.5	  584.4	 7101.0	...
9373196	  751.4	  584.2	 7089.0	...
9373197	  752.3	  584.7	 7076.0	...
9373198	  753.0	  585.0	 7076.0	...
9373199	  753.8	  585.2	 7083.0	...
9373200	  754.6	  583.6	 7091.0	...
9373201	  754.6	  582.3	 7099.0	...
9373202	  753.9	  582.3	 7098.0	...
9373203	  753.2	  583.2	 7098.0	...
9373204	  752.4	  584.2	 7097.0	...
9373205	  752.0	  584.2	 7090.0	...
9373206	  751.6	  584.1	 7084.0	...
9373207	  751.0	  584.5	 7082.0	...
9373208	  750.8	  584.8	 7086.0	...
9373209	  751.5	  585.1	 7091.0	...
9373210	  752.4	  585.0	 7095.0	...
9373211	  752.7	  585.2	 7101.0	...
9373212	  752.3	  585.5	 7107.0	...
9373213	  751.8	  585.6	 7104.0	...
9373214	  751.8	  584.9	 7096.0	...
9373215	  751.8	  584.2	 7092.0	...
9373216	  751.8	  583.2	 7096.0	...
9373217	  751.9	  582.8	 7101.0	...
9373218	  751.9	  583.1	 7102.0	...
9373219	  752.5	  584.2	 7096.0	...
9373220	  753.1	  585.4	 7090.0	...
9373221	  753.7	  586.0	 7084.0	...
9373222	  753.8	  586.0	 7083.0	...
9373223	  754.3	  585.8	 7082.0	...
9373224	  754.7	  585.2	 7086.0	...
9373225	  755.1	  584.6	 7090.0	...
9373226	  754.1	  584.3	 7101.0	...
9373227	  752.8	  584.5	 7104.0	...
9373228	  751.5	  585.7	 7104.0	...
9373229	  752.5	  586.7	 7101.0	...
9373230	  753.7	  587.0	 7100.0	...
9373231	  754.8	  586.2	 7101.0	...
9373232	  754.7	  585.7	 7098.0	...
9373233	  754.6	  585.7	 7097.0	...
9373234	  754.8	  585.7	 7097.0	...
9373235	  755.0	  585.5	 7096.0	...
9373236	  755.2	  585.1	 7096.0	...
9373237	  755.1	  584.8	 7097.0	...
9373238	  755.0	  584.4	 7099.0	...
9373239	  754.9	  584.1	 7102.0	...
9373240	  754.8	  583.9	 7103.0	...
9373241	  754.1	  584.2	 7109.0	...
9373242	  753.4	  584.5	 7115.0	...
9373243	  752.7	  584.6	 7118.0	...
9373244	  753.4	  584.4	 7112.0	...
9373245	  754.2	  584.0	 7106.0	...
9373246	  755.0	  583.7	 7102.0	...
9373247	  755.3	  583.6	 7100.0	...
9373248	  755.5	  583.9	 7097.0	...
9373249	  755.6	  584.5	 7094.0	...
9373250	  755.5	  585.0	 7094.0	...
9373251	  755.4	  584.7	 7095.0	...
9373252	  755.1	  584.0	 7099.0	...
9373253	  754.8	  583.3	 7101.0	...
9373254	  754.7	  583.4	 7104.0	...
9373255	  755.1	  583.0	 7105.0	...
9373256	  755.4	  582.7	 7109.0	...
9373257	  756.0	  583.3	 7113.0	...
9373258	  756.3	  583.9	 7117.0	...
9373259	  755.9	  584.4	 7117.0	...
9373260	  755.0	  584.2	 7116.0	...
9373261	  754.3	  584.4	 7110.0	...
9373262	  754.3	  584.9	 7103.0	...
9373263	  754.6	  585.3	 7097.0	...
9373264	  754.8	  585.5	 7096.0	...
9373265	  755.0	  585.6	 7095.0	...
9373266	  755.0	  585.7	 7096.0	...
9373267	  754.8	  585.4	 7100.0	...
MSG	9373268 0000 _ Number Off
9373268	  754.7	  585.0	 7104.0	...
9373269	  754.6	  584.7	 7107.0	...
9373270	  755.1	  584.7	 7105.0	...
9373271	  755.6	  585.0	 7102.0	...
9373272	  755.7	  585.1	 7100.0	...
9373273	  755.5	  584.9	 7100.0	...
9373274	  755.7	  584.4	 7099.0	...
9373275	  756.2	  583.6	 7099.0	...
9373276	  756.8	  583.2	 7100.0	...
9373277	  757.0	  584.1	 7102.0	...
9373278	  757.2	  585.0	 7105.0	...
9373279	  756.1	  585.6	 7105.0	...
9373280	  754.7	  585.0	 7105.0	...
9373281	  753.4	  584.6	 7109.0	...
9373282	  753.1	  584.5	 7113.0	...
9373283	  754.0	  584.4	 7116.0	...
9373284	  755.0	  584.6	 7113.0	...
9373285	  755.2	  584.8	 7110.0	...
9373286	  754.4	  585.1	 7109.0	...
9373287	  755.1	  585.1	 7113.0	...
9373288	  756.7	  585.0	 7120.0	...
9373289	  756.6	  585.0	 7127.0	...
9373290	  755.0	  585.2	 7125.0	...
9373291	  753.5	  585.4	 7119.0	...
9373292	  753.7	  585.4	 7113.0	...
9373293	  753.8	  584.5	 7118.0	...
9373294	  753.8	  583.7	 7124.0	...
9373295	  753.6	  582.9	 7123.0	...
9373296	  753.6	  583.5	 7116.0	...
9373297	  753.8	  584.9	 7116.0	...
9373298	  754.1	  586.3	 7123.0	...
9373299	  754.5	  586.6	 7121.0	...
9373300	  754.5	  585.4	 7112.0	...
9373301	  754.3	  584.1	 7106.0	...
9373302	  753.9	  583.6	 7111.0	...
9373303	  753.6	  583.9	 7119.0	...
9373304	  753.4	  584.1	 7125.0	...
9373305	  753.5	  584.7	 7128.0	...
9373306	  753.5	  585.3	 7128.0	...
9373307	  753.7	  586.0	 7127.0	...
9373308	  753.9	  586.1	 7124.0	...
9373309	  754.0	  585.3	 7121.0	...
9373310	  754.1	  584.3	 7121.0	...
9373311	  754.3	  584.5	 7123.0	...
9373312	  754.0	  585.8	 7125.0	...
9373313	  753.5	  587.0	 7126.0	...
9373314	  752.8	  587.2	 7126.0	...
9373315	  752.7	  586.9	 7126.0	...
9373316	  752.9	  586.5	 7126.0	...
9373317	  753.3	  586.8	 7124.0	...
9373318	  754.1	  587.3	 7123.0	...
9373319	  754.7	  586.5	 7122.0	...
9373320	  755.2	  585.0	 7121.0	...
9373321	  755.3	  583.3	 7118.0	...
9373322	  755.2	  582.9	 7114.0	...
9373323	  755.3	  583.2	 7111.0	...
9373324	  755.6	  583.9	 7111.0	...
9373325	  755.9	  584.6	 7114.0	...
9373326	  756.5	  584.6	 7117.0	...
9373327	  756.9	  584.5	 7121.0	...
9373328	  757.0	  584.8	 7118.0	...
9373329	  756.7	  585.2	 7113.0	...
9373330	  756.4	  585.4	 7107.0	...
9373331	  756.0	  585.5	 7113.0	...
9373332	  754.6	  585.0	 7120.0	...
9373333	  753.3	  584.5	 7127.0	...
9373334	  754.2	  584.1	 7127.0	...
9373335	  756.2	  584.0	 7121.0	...
9373336	  758.1	  583.8	 7115.0	...
9373337	  758.4	  583.4	 7110.0	...
9373338	  758.6	  583.3	 7104.0	...
9373339	  758.7	  583.4	 7099.0	...
9373340	  758.5	  584.9	 7094.0	...
9373341	  758.3	  585.8	 7096.0	...
9373342	  758.1	  586.5	 7098.0	...
9373343	  758.0	  586.8	 7103.0	...
9373344	  757.9	  587.6	 7107.0	...
9373345	  757.6	  587.4	 7111.0	...
9373346	  757.1	  586.3	 7110.0	...
9373347	  756.7	  585.1	 7109.0	...
9373348	  756.1	  585.1	 7113.0	...
9373349	  755.5	  585.2	 7118.0	...
9373350	  755.1	  585.4	 7123.0	...
9373351	  755.1	  585.5	 7124.0	...
9373352	  755.0	  585.4	 7127.0	...
9373353	  754.9	  585.2	 7132.0	...
9373354	  754.8	  584.9	 7135.0	...
9373355	  755.1	  584.8	 7136.0	...
9373356	  755.4	  584.9	 7135.0	...
9373357	  755.6	  584.8	 7135.0	...
9373358	  755.5	  584.7	 7135.0	...
9373359	  755.4	  584.8	 7134.0	...
9373360	  755.3	  585.1	 7134.0	...
9373361	  755.3	  585.5	 7134.0	...
9373362	  755.9	  587.3	 7131.0	...
9373363	  756.5	  588.5	 7129.0	...
9373364	  757.4	  589.7	 7128.0	...
9373365	  757.8	  589.9	 7121.0	...
9373366	  757.6	  590.8	 7113.0	...
9373367	  757.0	  591.4	 7106.0	...
9373368	  756.3	  590.7	 7110.0	...
9373369	  756.1	  590.0	 7115.0	...
9373370	  756.3	  589.7	 7118.0	...
9373371	  756.1	  589.8	 7123.0	...
9373372	  755.8	  588.7	 7126.0	...
9373373	  755.2	  587.6	 7128.0	...
9373374	  755.7	  587.9	 7126.0	...
9373375	  756.4	  589.4	 7127.0	...
9373376	  757.0	  590.8	 7127.0	...
9373377	  757.0	  590.7	 7130.0	...
9373378	  756.8	  590.6	 7132.0	...
9373379	  756.5	  590.5	 7127.0	...
9373380	  756.3	  590.3	 7119.0	...
9373381	  755.9	  590.3	 7111.0	...
9373382	  756.0	  590.2	 7121.0	...
9373383	  756.0	  589.9	 7131.0	...
9373384	  756.3	  589.4	 7141.0	...
9373385	  755.5	  589.4	 7138.0	...
9373386	  754.8	  589.8	 7135.0	...
9373387	  754.7	  590.1	 7132.0	...
9373388	  755.3	  589.9	 7124.0	...
9373389	  755.8	  589.8	 7117.0	...
9373390	  756.1	  590.6	 7113.0	...
9373391	  756.7	  591.3	 7114.0	...
9373392	  757.3	  592.0	 7116.0	...
9373393	  756.5	  590.6	 7116.0	...
9373394	  755.5	  589.2	 7118.0	...
9373395	  755.2	  587.8	 7120.0	...
9373396	  756.0	  587.7	 7121.0	...
9373397	  756.9	  587.7	 7129.0	...
9373398	  757.0	  587.6	 7137.0	...
9373399	  755.8	  587.8	 7145.0	...
9373400	  754.5	  588.0	 7146.0	...
9373401	  753.1	  587.5	 7144.0	...
9373402	  753.1	  586.9	 7142.0	...
9373403	  753.5	  587.4	 7139.0	...
9373404	  754.3	  588.2	 7138.0	...
9373405	  754.6	  589.2	 7133.0	...
9373406	  754.7	  588.9	 7128.0	...
9373407	  754.6	  589.0	 7117.0	...
9373408	  754.7	  589.0	 7109.0	...
9373409	  754.6	  589.1	 7106.0	...
9373410	  754.2	  589.9	 7112.0	...
9373411	  753.9	  590.8	 7117.0	...
9373412	  753.5	  590.3	 7113.0	...
9373413	  753.2	  588.9	 7108.0	...
9373414	  753.0	  587.5	 7105.0	...
9373415	  753.0	  587.5	 7105.0	...
9373416	  753.7	  587.4	 7105.0	...
9373417	  754.3	  587.3	 7110.0	...
9373418	  755.1	  588.2	 7115.0	...
9373419	  755.5	  589.1	 7118.0	...
9373420	  755.8	  589.6	 7117.0	...
9373421	  755.5	  589.3	 7116.0	...
9373422	  755.0	  589.0	 7118.0	...
9373423	  754.3	  589.1	 7120.0	...
9373424	  754.2	  589.0	 7122.0	...
9373425	  755.0	  588.8	 7123.0	...
9373426	  755.7	  588.3	 7120.0	...
9373427	  756.5	  587.9	 7117.0	...
9373428	  756.4	  587.7	 7113.0	...
9373429	  756.9	  587.9	 7112.0	...
9373430	  757.4	  588.9	 7111.0	...
9373431	  758.0	  589.8	 7107.0	...
9373432	  756.9	  590.9	 7103.0	...
9373433	  755.7	  591.2	 7103.0	...
9373434	  754.7	  591.4	 7107.0	...
9373435	  754.9	  591.4	 7111.0	...
9373436	  755.9	  591.3	 7109.0	...
9373437	  756.8	  591.3	 7107.0	...
9373438	  757.5	  591.6	 7107.0	...
9373439	  757.3	  592.0	 7100.0	...
9373440	  757.0	  592.2	 7094.0	...
9373441	  756.8	  592.2	 7096.0	...
9373442	  756.7	  592.1	 7103.0	...
9373443	  756.1	  592.1	 7112.0	...
9373444	  755.7	  592.5	 7113.0	...
9373445	  755.4	  592.9	 7109.0	...
9373446	  755.8	  593.2	 7104.0	...
9373447	  756.2	  593.2	 7098.0	...
9373448	  756.3	  592.3	 7098.0	...
9373449	  756.0	  591.4	 7098.0	...
9373450	  755.6	  591.3	 7100.0	...
9373451	  754.9	  592.0	 7104.0	...
9373452	  754.8	  592.7	 7105.0	...
9373453	  754.8	  592.1	 7107.0	...
9373454	  755.2	  591.5	 7105.0	...
9373455	  756.2	  591.3	 7100.0	...
9373456	  757.2	  591.7	 7095.0	...
9373457	  758.0	  591.9	 7092.0	...
9373458	  757.6	  591.6	 7093.0	...
9373459	  756.9	  591.3	 7095.0	...
9373460	  756.3	  591.2	 7097.0	...
9373461	  755.9	  591.0	 7102.0	...
9373462	  755.5	  590.7	 7107.0	...
9373463	  756.3	  591.2	 7097.0	...
9373464	  757.4	  592.0	 7084.0	...
9373465	  757.8	  592.2	 7079.0	...
9373466	  757.1	  592.0	 7085.0	...
9373467	  756.1	  591.7	 7088.0	...
9373468	  755.7	  591.9	 7084.0	...
9373469	  756.2	  591.7	 7081.0	...
9373470	  757.1	  591.5	 7081.0	...
9373471	  758.0	  591.3	 7082.0	...
9373472	  758.0	  591.0	 7081.0	...
9373473	  758.0	  590.2	 7081.0	...
9373474	  757.5	  589.6	 7079.0	...
9373475	  757.0	  589.3	 7076.0	...
9373476	  757.3	  589.4	 7074.0	...
MSG	9373477 0000 _ Number On
9373477	  758.0	  589.9	 7074.0	...
9373478	  758.6	  590.5	 7075.0	...
9373479	  757.6	  591.1	 7076.0	...
9373480	  756.6	  590.8	 7077.0	...
9373481	  755.7	  590.4	 7077.0	...
9373482	  755.7	  590.1	 7078.0	...
9373483	  755.8	  590.2	 7077.0	...
9373484	  756.3	  590.3	 7076.0	...
9373485	  756.7	  590.1	 7076.0	...
9373486	  757.1	  590.0	 7079.0	...
9373487	  757.3	  590.6	 7086.0	...
9373488	  757.9	  591.3	 7092.0	...
9373489	  758.5	  592.0	 7095.0	...
9373490	  757.8	  592.3	 7096.0	...
9373491	  756.6	  592.6	 7097.0	...
9373492	  755.5	  592.9	 7098.0	...
9373493	  755.6	  593.2	 7096.0	...
9373494	  754.8	  593.5	 7094.0	...
9373495	  754.0	  593.5	 7092.0	...
9373496	  753.1	  593.3	 7093.0	...
9373497	  753.0	  592.9	 7092.0	...
9373498	  753.2	  592.0	 7092.0	...
9373499	  753.8	  591.3	 7092.0	...
9373500	  754.4	  591.2	 7095.0	...
9373501	  754.9	  592.2	 7086.0	...
9373502	  754.6	  593.3	 7078.0	...
9373503	  754.4	  593.8	 7069.0	...
9373504	  754.2	  594.1	 7069.0	...
9373505	  754.4	  594.3	 7068.0	...
9373506	  754.6	  594.4	 7073.0	...
9373507	  754.7	  594.4	 7078.0	...
9373508	  755.5	  593.9	 7083.0	...
9373509	  756.4	  593.4	 7083.0	...
9373510	  757.3	  592.9	 7083.0	...
9373511	  757.1	  593.0	 7082.0	...
9373512	  756.9	  593.1	 7081.0	...
9373513	  756.7	  593.3	 7079.0	...
9373514	  756.7	  593.3	 7077.0	...
9373515	  756.8	  593.2	 7076.0	...
9373516	  757.0	  593.0	 7076.0	...
9373517	  756.6	  593.1	 7075.0	...
9373518	  756.1	  593.3	 7074.0	...
9373519	  755.7	  593.6	 7069.0	...
9373520	  755.7	  593.7	 7066.0	...
9373521	  755.9	  593.6	 7066.0	...
9373522	  756.0	  592.8	 7070.0	...
9373523	  756.3	  592.2	 7073.0	...
9373524	  756.3	  591.8	 7071.0	...
9373525	  756.9	  592.4	 7069.0	...
9373526	  757.6	  592.5	 7067.0	...
9373527	  758.3	  592.5	 7067.0	...
9373528	  757.5	  592.2	 7068.0	...
9373529	  756.3	  592.1	 7067.0	...
9373530	  755.7	  591.8	 7065.0	...
9373531	  756.3	  591.3	 7066.0	...
9373532	  756.9	  591.0	 7069.0	...
9373533	  756.9	  591.2	 7072.0	...
9373534	  756.9	  591.7	 7071.0	...
9373535	  756.9	  591.8	 7070.0	...
9373536	  756.9	  591.7	 7069.0	...
9373537	  756.8	  591.6	 7070.0	...
9373538	  756.9	  591.6	 7075.0	...
9373539	  757.1	  592.1	 7079.0	...
9373540	  757.1	  592.6	 7084.0	...
9373541	  756.9	  593.6	 7086.0	...
9373542	  756.0	  594.2	 7087.0	...
9373543	  755.1	  594.7	 7088.0	...
9373544	  754.1	  594.8	 7089.0	...
9373545	  753.7	  594.7	 7089.0	...
9373546	  753.7	  594.6	 7089.0	...
9373547	  753.8	  594.4	 7089.0	...
9373548	  754.0	  593.4	 7089.0	...
9373549	  754.4	  592.5	 7080.0	...
9373550	  755.0	  591.5	 7071.0	...
9373551	  755.7	  591.8	 7066.0	...
9373552	  756.1	  592.3	 7070.0	...
9373553	  756.2	  592.9	 7074.0	...
9373554	  756.0	  593.4	 7073.0	...
9373555	  755.6	  594.3	 7074.0	...
9373556	  755.2	  595.2	 7074.0	...
9373557	  754.9	  595.0	 7074.0	...
9373558	  755.2	  594.4	 7074.0	...
9373559	  755.5	  592.5	 7075.0	...
9373560	  755.8	  591.2	 7075.0	...
9373561	  755.6	  591.0	 7075.0	...
9373562	  755.5	  592.1	 7074.0	...
9373563	  755.5	  593.2	 7071.0	...
9373564	  755.8	  593.2	 7066.0	...
9373565	  755.8	  593.1	 7062.0	...
9373566	  755.8	  593.0	 7064.0	...
9373567	  755.6	  593.0	 7070.0	...
9373568	  755.6	  593.1	 7077.0	...
9373569	  755.6	  593.7	 7077.0	...
9373570	  756.3	  594.1	 7074.0	...
9373571	  757.1	  594.5	 7069.0	...
9373572	  757.6	  594.4	 7068.0	...
9373573	  757.2	  594.0	 7066.0	...
9373574	  756.7	  593.1	 7065.0	...
9373575	  756.2	  592.1	 7065.0	...
9373576	  756.0	  591.6	 7065.0	...
9373577	  756.3	  591.4	 7067.0	...
9373578	  756.8	  591.2	 7068.0	...
9373579	  756.1	  591.6	 7069.0	...
9373580	  755.2	  592.1	 7070.0	...
9373581	  754.3	  592.2	 7071.0	...
9373582	  754.5	  591.8	 7072.0	...
9373583	  754.7	  591.7	 7071.0	...
9373584	  755.0	  592.7	 7072.0	...
9373585	  755.2	  593.8	 7075.0	...
9373586	  755.2	  594.9	 7077.0	...
9373587	  755.2	  595.2	 7078.0	...
9373588	  755.2	  595.6	 7083.0	...
9373589	  754.8	  595.7	 7089.0	...
9373590	  754.7	  595.8	 7096.0	...
9373591	  755.0	  595.8	 7082.0	...
9373592	  755.3	  595.6	 7069.0	...
9373593	  755.3	  595.2	 7064.0	...
9373594	  755.0	  594.9	 7072.0	...
9373595	  755.2	  594.7	 7074.0	...
9373596	  755.4	  595.0	 7064.0	...
9373597	  755.7	  595.4	 7055.0	...
9373598	  755.7	  594.8	 7057.0	...
9373599	  756.1	  593.6	 7063.0	...
9373600	  756.5	  592.4	 7071.0	...
9373601	  756.8	  591.9	 7073.0	...
9373602	  756.7	  591.5	 7076.0	...
9373603	  756.5	  591.0	 7072.0	...
9373604	  756.6	  590.9	 7072.0	...
9373605	  756.7	  590.9	 7072.0	...
9373606	  756.9	  591.8	 7075.0	...
9373607	  757.2	  592.8	 7070.0	...
9373608	  757.6	  593.8	 7064.0	...
9373609	  757.8	  593.8	 7058.0	...
9373610	  758.2	  593.6	 7057.0	...
9373611	  758.4	  593.4	 7057.0	...
9373612	  758.4	  592.7	 7060.0	...
9373613	  758.2	  592.2	 7063.0	...
9373614	  758.0	  592.8	 7067.0	...
9373615	  757.5	  594.1	 7067.0	...
9373616	  757.1	  594.0	 7067.0	...
9373617	  756.5	  592.8	 7067.0	...
9373618	  756.3	  591.1	 7066.0	...
9373619	  756.4	  590.7	 7065.0	...
9373620	  756.8	  591.4	 7065.0	...
9373621	  757.2	  592.4	 7071.0	...
9373622	  757.2	  593.5	 7076.0	...
9373623	  757.5	  592.9	 7081.0	...
9373624	  757.8	  592.3	 7081.0	...
9373625	  758.0	  591.8	 7081.0	...
9373626	  757.8	  591.9	 7081.0	...
9373627	  757.3	  591.9	 7082.0	...
9373628	  756.7	  592.0	 7084.0	...
9373629	  756.2	  592.0	 7086.0	...
9373630	  755.1	  592.1	 7086.0	...
9373631	  754.2	  592.1	 7086.0	...
9373632	  754.7	  592.0	 7087.0	...
9373633	  755.9	  591.5	 7089.0	...
9373634	  756.4	  591.1	 7091.0	...
9373635	  755.5	  591.2	 7094.0	...
9373636	  754.7	  591.7	 7098.0	...
9373637	  754.7	  592.0	 7101.0	...
9373638	  755.0	  592.1	 7101.0	...
9373639	  755.6	  593.2	 7100.0	...
9373640	  756.1	  594.4	 7098.0	...
9373641	  756.4	  594.8	 7095.0	...
9373642	  756.4	  593.9	 7092.0	...
9373643	  756.2	  592.8	 7088.0	...
9373644	  756.1	  592.7	 7085.0	...
9373645	  756.0	  592.9	 7084.0	...
9373646	  756.1	  593.1	 7085.0	...
9373647	  756.5	  593.4	 7086.0	...
9373648	  757.2	  594.7	 7085.0	...
9373649	  757.8	  595.9	 7081.0	...
9373650	  758.2	  596.7	 7077.0	...
9373651	  758.0	  595.3	 7080.0	...
9373652	  757.8	  594.0	 7088.0	...
9373653	  757.8	  593.1	 7094.0	...
9373654	  757.8	  593.1	 7093.0	...
9373655	  757.6	  593.3	 7090.0	...
9373656	  757.3	  593.5	 7090.0	...
9373657	  757.0	  593.2	 7092.0	...
9373658	  757.7	  592.6	 7090.0	...
9373659	  758.3	  592.3	 7088.0	...
9373660	  758.3	  593.4	 7090.0	...
9373661	  757.7	  594.5	 7095.0	...
9373662	  757.0	  595.3	 7100.0	...
9373663	  757.3	  595.0	 7097.0	...
9373664	  757.4	  594.5	 7093.0	...
9373665	  757.3	  594.5	 7091.0	...
9373666	  757.0	  594.6	 7094.0	...
9373667	  756.3	  594.9	 7098.0	...
9373668	  755.9	  594.8	 7102.0	...
9373669	  756.3	  594.6	 7105.0	...
9373670	  757.3	  594.6	 7108.0	...
9373671	  757.8	  594.7	 7110.0	...
9373672	  757.4	  593.8	 7112.0	...
9373673	  757.1	  592.8	 7112.0	...
9373674	  757.4	  592.4	 7110.0	...
9373675	  757.5	  593.1	 7108.0	...
9373676	  757.6	  593.8	 7109.0	...
9373677	  757.5	  594.9	 7109.0	...
9373678	  757.3	  595.9	 7112.0	...
9373679	  756.9	  595.5	 7114.0	...
9373680	  756.4	  594.0	 7116.0	...
9373681	  756.3	  592.5	 7116.0	...
9373682	  756.4	  593.1	 7116.0	...
9373683	  756.4	  593.7	 7115.0	...
9373684	  756.3	  594.0	 7115.0	...
9373685	  756.3	  593.7	 7114.0	...
9373686	  756.4	  593.5	 7114.0	...
9373687	  756.8	  593.6	 7114.0	...
9373688	  757.2	  594.1	 7111.0	...
9373689	  757.6	  594.5	 7112.0	...
9373690	  758.0	  594.7	 7112.0	...
9373691	  758.1	  594.0	 7113.0	...
9373692	  758.0	  593.4	 7119.0	...
9373693	  758.0	  593.0	 7124.0	...
9373694	  758.1	  593.4	 7129.0	...
9373695	  758.1	  593.7	 7125.0	...
9373696	  758.1	  594.3	 7123.0	...
9373697	  758.5	  594.5	 7122.0	...
9373698	  759.1	  594.2	 7120.0	...
9373699	  759.6	  593.7	 7118.0	...
9373700	  759.8	  593.1	 7113.0	...
9373701	  759.9	  592.6	 7111.0	...
9373702	  759.8	  592.2	 7109.0	...
9373703	  758.7	  591.4	 7112.0	...
9373704	  757.5	  590.7	 7114.0	...
9373705	  757.0	  590.4	 7116.0	...
9373706	  757.5	  590.8	 7119.0	...
9373707	  758.0	  591.5	 7124.0	...
9373708	  758.3	  591.8	 7129.0	...
9373709	  758.9	  591.2	 7121.0	...
9373710	  759.3	  590.3	 7113.0	...
9373711	  759.6	  590.3	 7115.0	...
9373712	  759.3	  591.3	 7124.0	...
9373713	  758.6	  591.5	 7135.0	...
9373714	  758.2	  590.9	 7136.0	...
9373715	  758.2	  590.2	 7137.0	...
9373716	  758.3	  590.2	 7137.0	...
9373717	  757.7	  590.3	 7136.0	...
9373718	  756.4	  590.4	 7135.0	...
9373719	  755.6	  590.6	 7133.0	...
9373720	  755.7	  591.2	 7133.0	...
9373721	  756.3	  591.7	 7133.0	...
9373722	  756.9	  592.3	 7133.0	...
9373723	  757.4	  592.4	 7130.0	...
9373724	  757.5	  591.2	 7130.0	...
9373725	  757.6	  589.9	 7131.0	...
9373726	  757.4	  588.9	 7133.0	...
9373727	  757.3	  589.3	 7133.0	...
9373728	  757.1	  589.6	 7136.0	...
9373729	  757.0	  590.4	 7138.0	...
9373730	  757.1	  591.0	 7137.0	...
9373731	  757.6	  591.8	 7133.0	...
9373732	  758.0	  591.9	 7128.0	...
9373733	  758.3	  592.1	 7125.0	...
9373734	  758.4	  592.2	 7123.0	...
9373735	  759.4	  592.3	 7122.0	...
9373736	  760.3	  592.2	 7122.0	...
9373737	  760.5	  592.2	 7126.0	...
9373738	  759.8	  591.8	 7136.0	...
9373739	  758.9	  590.5	 7147.0	...
9373740	  758.7	  589.0	 7146.0	...
9373741	  758.7	  588.0	 7138.0	...
9373742	  759.1	  587.9	 7128.0	...
9373743	  759.4	  587.8	 7126.0	...
9373744	  758.5	  588.1	 7134.0	...
9373745	  757.3	  588.5	 7144.0	...
9373746	  756.2	  589.0	 7153.0	...
9373747	  756.2	  590.2	 7152.0	...
9373748	  756.4	  591.1	 7152.0	...
9373749	  756.6	  591.3	 7153.0	...
9373750	  756.8	  590.0	 7157.0	...
9373751	  756.8	  588.7	 7159.0	...
9373752	  756.8	  588.5	 7155.0	...
9373753	  757.4	  588.8	 7149.0	...
9373754	  757.9	  589.1	 7143.0	...
9373755	  758.5	  588.7	 7143.0	...
9373756	  758.5	  588.5	 7144.0	...
9373757	  758.9	  588.4	 7145.0	...
9373758	  759.2	  589.2	 7146.0	...
9373759	  758.8	  589.8	 7147.0	...
9373760	  757.7	  590.4	 7148.0	...
9373761	  756.5	  590.3	 7154.0	...
9373762	  756.1	  589.9	 7163.0	...
9373763	  753.4	  589.6	 7172.0	...
9373764	  750.5	  589.6	 7177.0	...
9373765	  747.3	  589.9	 7178.0	...
9373766	  746.2	  588.9	 7183.0	...
9373767	  745.2	  587.8	 7189.0	...
9373768	  744.4	  586.6	 7194.0	...
9373769	  744.5	  587.4	 7192.0	...
9373770	  744.9	  588.1	 7190.0	...
9373771	  745.1	  587.7	 7184.0	...
9373772	  747.1	  586.2	 7175.0	...
9373773	  749.0	  584.7	 7166.0	...
9373774	  751.0	  584.4	 7163.0	...
9373775	  751.6	  584.3	 7172.0	...
9373776	  752.1	  583.7	 7180.0	...
9373777	  752.8	  583.1	 7181.0	...
9373778	  753.9	  582.7	 7175.0	...
9373779	  754.9	  582.8	 7167.0	...
9373780	  756.1	  582.7	 7164.0	...
MSG	9373781 0000 _ Number Off
9373781	  756.9	  582.5	 7161.0	...
9373782	  757.7	  582.2	 7160.0	...
9373783	  757.9	  582.0	 7161.0	...
9373784	  757.1	  583.1	 7166.0	...
9373785	  756.2	  583.9	 7172.0	...
9373786	  755.7	  584.8	 7177.0	...
9373787	  755.9	  584.5	 7177.0	...
9373788	  756.1	  584.5	 7178.0	...
9373789	  756.1	  584.4	 7177.0	...
9373790	  756.0	  584.2	 7176.0	...
9373791	  755.8	  584.0	 7178.0	...
9373792	  755.4	  584.0	 7181.0	...
9373793	  755.3	  583.9	 7185.0	...
9373794	  755.5	  583.8	 7188.0	...
9373795	  755.8	  583.7	 7189.0	...
9373796	  755.6	  583.7	 7185.0	...
9373797	  755.4	  583.8	 7180.0	...
9373798	  755.0	  583.9	 7174.0	...
9373799	  754.7	  584.0	 7173.0	...
9373800	  754.4	  584.0	 7172.0	...
9373801	  754.6	  583.9	 7172.0	...
9373802	  755.3	  583.6	 7172.0	...
9373803	  756.1	  583.4	 7177.0	...
9373804	  756.7	  583.1	 7183.0	...
9373805	  755.9	  583.0	 7188.0	...
9373806	  754.9	  583.0	 7191.0	...
9373807	  754.1	  583.0	 7191.0	...
9373808	  754.3	  583.7	 7188.0	...
9373809	  754.5	  584.4	 7183.0	...
9373810	  754.5	  585.2	 7182.0	...
9373811	  754.8	  585.2	 7186.0	...
9373812	  755.9	  585.3	 7191.0	...
9373813	  757.0	  585.3	 7195.0	...
9373814	  757.8	  585.0	 7196.0	...
9373815	  758.3	  585.1	 7191.0	...
9373816	  758.8	  585.2	 7184.0	...
9373817	  758.8	  584.8	 7178.0	...
9373818	  758.4	  583.9	 7178.0	...
9373819	  758.3	  583.5	 7180.0	...
9373820	  758.4	  583.8	 7184.0	...
9373821	  757.9	  584.2	 7195.0	...
9373822	  757.1	  584.2	 7203.0	...
9373823	  756.8	  584.5	 7209.0	...
9373824	  757.3	  584.6	 7208.0	...
9373825	  757.7	  585.1	 7208.0	...
9373826	  757.5	  585.4	 7207.0	...
9373827	  756.7	  585.5	 7208.0	...
9373828	  756.0	  585.4	 7208.0	...
9373829	  756.0	  585.2	 7207.0	...
9373830	  756.8	  584.9	 7204.0	...
9373831	  757.5	  584.1	 7202.0	...
9373832	  757.5	  583.1	 7202.0	...
9373833	  757.0	  582.4	 7207.0	...
9373834	  756.8	  582.1	 7211.0	...
9373835	  756.6	  582.3	 7217.0	...
9373836	  757.4	  582.3	 7221.0	...
9373837	  758.1	  582.4	 7226.0	...
9373838	  758.6	  582.7	 7227.0	...
9373839	  758.4	  583.8	 7227.0	...
9373840	  758.1	  584.8	 7227.0	...
9373841	  757.7	  584.9	 7225.0	...
9373842	  757.4	  584.4	 7223.0	...
9373843	  757.2	  583.8	 7220.0	...
9373844	  757.2	  583.9	 7224.0	...
9373845	  757.2	  583.6	 7228.0	...
9373846	  757.1	  583.1	 7233.0	...
9373847	  757.1	  582.5	 7234.0	...
9373848	  757.1	  582.1	 7240.0	...
9373849	  756.2	  582.1	 7245.0	...
9373850	  755.2	  582.0	 7248.0	...
9373851	  754.7	  582.0	 7246.0	...
9373852	  754.8	  582.0	 7246.0	...
9373853	  754.9	  581.9	 7249.0	...
9373854	  754.7	  582.4	 7256.0	...
9373855	  754.8	  582.7	 7261.0	...
9373856	  754.9	  583.1	 7266.0	...
9373857	  754.9	  582.5	 7267.0	...
9373858	  754.9	  581.9	 7267.0	...
9373859	  754.8	  581.5	 7266.0	...
9373860	  754.7	  581.7	 7264.0	...
9373861	  754.7	  582.1	 7263.0	...
9373862	  755.2	  582.4	 7262.0	...
9373863	  755.9	  582.5	 7263.0	...
9373864	  756.5	  582.3	 7263.0	...
9373865	  756.4	  581.8	 7261.0	...
9373866	  755.2	  581.3	 7259.0	...
9373867	  754.0	  580.9	 7257.0	...
9373868	  752.8	  580.7	 7257.0	...
9373869	  753.0	  580.9	 7262.0	...
9373870	  753.2	  581.3	 7268.0	...
9373871	  754.3	  582.0	 7275.0	...
9373872	  755.4	  582.5	 7272.0	...
9373873	  756.4	  582.8	 7269.0	...
9373874	  755.8	  583.1	 7271.0	...
9373875	  755.2	  583.5	 7276.0	...
9373876	  754.9	  582.7	 7282.0	...
9373877	  755.2	  581.6	 7277.0	...
9373878	  755.5	  580.6	 7273.0	...
9373879	  755.5	  580.5	 7268.0	...
9373880	  755.4	  580.0	 7267.0	...
9373881	  755.4	  579.4	 7269.0	...
9373882	  756.1	  578.9	 7271.0	...
9373883	  756.9	  578.8	 7273.0	...
9373884	  757.6	  578.5	 7277.0	...
9373885	  757.1	  578.1	 7283.0	...
9373886	  755.6	  577.6	 7290.0	...
9373887	  754.1	  577.5	 7292.0	...
9373888	  753.0	  577.5	 7293.0	...
9373889	  752.9	  577.2	 7298.0	...
9373890	  753.0	  576.9	 7303.0	...
9373891	  754.0	  575.9	 7300.0	...
9373892	  755.0	  575.0	 7294.0	...
9373893	  755.8	  576.1	 7288.0	...
9373894	  755.5	  578.0	 7290.0	...
9373895	  755.0	  580.3	 7292.0	...
9373896	  754.1	  580.6	 7295.0	...
9373897	  753.6	  581.0	 7300.0	...
9373898	  754.2	  580.9	 7304.0	...
9373899	  755.2	  580.7	 7304.0	...
9373900	  756.0	  580.5	 7302.0	...
9373901	  756.1	  580.4	 7299.0	...
9373902	  756.0	  579.6	 7297.0	...
9373903	  756.1	  578.7	 7295.0	...
9373904	  756.8	  577.8	 7291.0	...
9373905	  757.4	  577.7	 7289.0	...
9373906	  757.7	  577.8	 7288.0	...
9373907	  757.3	  578.1	 7288.0	...
9373908	  757.0	  578.4	 7288.0	...
9373909	  757.1	  577.4	 7289.0	...
9373910	  757.3	  576.5	 7290.0	...
9373911	  757.5	  576.1	 7292.0	...
9373912	  757.6	  576.8	 7291.0	...
9373913	  758.5	  577.4	 7291.0	...
9373914	  759.4	  577.4	 7292.0	...
9373915	  759.5	  577.4	 7293.0	...
9373916	  758.6	  577.5	 7293.0	...
9373917	  758.2	  577.0	 7290.0	...
9373918	  758.7	  576.3	 7287.0	...
9373919	  759.2	  577.2	 7284.0	...
9373920	  759.2	  578.8	 7283.0	...
9373921	  759.1	  580.4	 7283.0	...
9373922	  758.8	  580.2	 7285.0	...
9373923	  758.4	  579.7	 7289.0	...
9373924	  758.2	  578.9	 7294.0	...
9373925	  758.2	  577.5	 7297.0	...
9373926	  758.4	  576.5	 7299.0	...
9373927	  758.8	  576.7	 7299.0	...
9373928	  759.0	  577.0	 7300.0	...
9373929	  759.2	  577.5	 7300.0	...
9373930	  759.6	  577.3	 7298.0	...
9373931	  760.1	  578.5	 7295.0	...
9373932	  760.4	  579.5	 7293.0	...
9373933	  761.2	  580.5	 7285.0	...
9373934	  761.9	  580.5	 7278.0	...
9373935	  762.5	  580.3	 7271.0	...
9373936	  762.2	  580.0	 7271.0	...
9373937	  762.1	  578.7	 7279.0	...
9373938	  762.0	  577.7	 7287.0	...
9373939	  761.9	  576.4	 7297.0	...
9373940	  761.7	  576.1	 7300.0	...
9373941	  761.4	  575.4	 7302.0	...
9373942	  760.3	  575.2	 7301.0	...
9373943	  759.2	  575.0	 7301.0	...
9373944	  758.8	  575.2	 7298.0	...
9373945	  759.5	  574.8	 7297.0	...
9373946	  760.4	  574.3	 7296.0	...
9373947	  760.8	  575.5	 7297.0	...
9373948	  761.0	  576.9	 7299.0	...
9373949	  761.0	  578.2	 7299.0	...
9373950	  760.6	  577.3	 7298.0	...
9373951	  760.2	  576.5	 7297.0	...
9373952	  760.0	  575.9	 7297.0	...
9373953	  760.1	  575.9	 7297.0	...
9373954	  760.2	  576.9	 7295.0	...
9373955	  760.4	  577.8	 7294.0	...
9373956	  760.6	  578.7	 7302.0	...
9373957	  760.8	  578.3	 7310.0	...
9373958	  760.9	  577.9	 7319.0	...
9373959	  760.7	  577.6	 7323.0	...
9373960	  760.6	  577.5	 7328.0	...
9373961	  760.5	  577.0	 7330.0	...
9373962	  760.3	  576.6	 7326.0	...
9373963	  761.0	  576.8	 7321.0	...
9373964	  761.7	  577.4	 7318.0	...
9373965	  762.5	  577.9	 7317.0	...
9373966	  762.6	  577.7	 7312.0	...
9373967	  763.1	  577.5	 7307.0	...
9373968	  763.5	  577.1	 7302.0	...
9373969	  764.3	  577.4	 7301.0	...
9373970	  764.7	  577.7	 7299.0	...
9373971	  764.6	  577.6	 7299.0	...
9373972	  763.6	  577.0	 7302.0	...
9373973	  762.4	  576.7	 7313.0	...
9373974	  761.7	  577.2	 7323.0	...
9373975	  761.4	  577.6	 7325.0	...
9373976	  761.4	  577.6	 7318.0	...
9373977	  761.3	  577.1	 7311.0	...
9373978	  761.6	  576.6	 7317.0	...
9373979	  761.9	  576.3	 7328.0	...
9373980	  762.2	  576.9	 7338.0	...
9373981	  762.0	  577.5	 7337.0	...
9373982	  761.7	  577.7	 7332.0	...
9373983	  761.6	  577.4	 7328.0	...
9373984	  761.5	  577.2	 7330.0	...
9373985	  761.4	  577.2	 7333.0	...
9373986	  761.3	  577.7	 7336.0	...
9373987	  761.3	  578.1	 7337.0	...
9373988	  762.0	  578.0	 7328.0	...
9373989	  762.6	  577.4	 7319.0	...
9373990	  763.1	  576.9	 7311.0	...
9373991	  763.0	  576.9	 7314.0	...
9373992	  763.0	  576.4	 7319.0	...
9373993	  763.1	  575.8	 7323.0	...
9373994	  762.9	  576.9	 7320.0	...
MSG	9373995 0000 _ Number On
9373995	  762.6	  578.4	 7315.0	...
9373996	  761.8	  578.8	 7311.0	...
9373997	  761.4	  577.6	 7315.0	...
9373998	  761.0	  577.0	 7319.0	...
9373999	  761.1	  578.0	 7322.0	...
9374000	  761.1	  578.9	 7322.0	...
9374001	  761.1	  579.2	 7326.0	...
9374002	  760.9	  577.9	 7330.0	...
9374003	  760.8	  576.6	 7335.0	...
9374004	  761.2	  576.1	 7335.0	...
9374005	  761.8	  576.9	 7337.0	...
9374006	  763.2	  577.1	 7338.0	...
9374007	  764.0	  576.7	 7339.0	...
9374008	  764.7	  576.4	 7339.0	...
9374009	  764.7	  576.7	 7340.0	...
9374010	  764.8	  576.8	 7343.0	...
9374011	  765.2	  576.7	 7345.0	...
9374012	  765.4	  576.7	 7346.0	...
9374013	  764.9	  576.8	 7344.0	...
9374014	  764.0	  577.1	 7342.0	...
9374015	  763.1	  577.3	 7341.0	...
9374016	  763.0	  577.4	 7340.0	...
9374017	  762.7	  577.7	 7344.0	...
9374018	  762.5	  578.2	 7347.0	...
9374019	  762.3	  577.9	 7346.0	...
9374020	  762.4	  577.4	 7342.0	...
9374021	  762.5	  576.8	 7345.0	...
9374022	  762.8	  577.1	 7352.0	...
9374023	  763.1	  577.4	 7357.0	...
9374024	  762.9	  577.0	 7355.0	...
9374025	  761.7	  576.7	 7353.0	...
9374026	  760.4	  576.5	 7353.0	...
9374027	  759.6	  576.8	 7352.0	...
9374028	  759.5	  576.8	 7354.0	...
9374029	  759.5	  576.8	 7356.0	...
9374030	  759.8	  576.8	 7359.0	...
9374031	  760.2	  576.6	 7361.0	...
9374032	  760.5	  576.5	 7359.0	...
9374033	  760.3	  576.8	 7351.0	...
9374034	  760.8	  576.9	 7341.0	...
9374035	  761.5	  577.1	 7334.0	...
9374036	  762.1	  577.1	 7335.0	...
9374037	  762.3	  577.4	 7340.0	...
9374038	  762.4	  577.5	 7344.0	...
9374039	  762.6	  577.1	 7351.0	...
9374040	  762.7	  576.8	 7358.0	...
9374041	  762.6	  576.5	 7365.0	...
9374042	  762.3	  577.3	 7368.0	...
9374043	  762.0	  578.1	 7362.0	...
9374044	  761.8	  578.3	 7356.0	...
9374045	  760.3	  578.0	 7361.0	...
9374046	  758.8	  577.3	 7372.0	...
9374047	  758.6	  576.7	 7384.0	...
9374048	  759.9	  576.0	 7384.0	...
9374049	  761.6	  577.4	 7385.0	...
9374050	  761.9	  579.0	 7382.0	...
9374051	  762.1	  580.6	 7371.0	...
9374052	  762.6	  580.6	 7359.0	...
9374053	  763.1	  580.1	 7356.0	...
9374054	  763.3	  578.6	 7364.0	...
9374055	  763.3	  577.2	 7372.0	...
9374056	  763.3	  576.3	 7375.0	...
9374057	  763.9	  576.5	 7375.0	...
9374058	  764.3	  576.7	 7374.0	...
9374059	  765.0	  576.9	 7370.0	...
9374060	  765.3	  576.5	 7366.0	...
9374061	  765.5	  575.9	 7364.0	...
9374062	  765.3	  575.1	 7366.0	...
9374063	  763.7	  575.1	 7376.0	...
9374064	  762.1	  575.3	 7382.0	...
9374065	  760.5	  575.7	 7388.0	...
9374066	  760.4	  575.6	 7388.0	...
9374067	  760.3	  575.5	 7388.0	...
9374068	  760.2	  575.5	 7388.0	...
9374069	  759.8	  576.1	 7384.0	...
9374070	  759.4	  576.6	 7380.0	...
9374071	  759.6	  576.6	 7380.0	...
9374072	  760.0	  576.0	 7384.0	...
9374073	  760.4	  575.9	 7389.0	...
9374074	  760.3	  576.2	 7390.0	...
9374075	  760.5	  576.5	 7391.0	...
9374076	  760.6	  576.3	 7389.0	...
9374077	  760.8	  576.6	 7388.0	...
9374078	  760.9	  577.0	 7387.0	...
9374079	  760.9	  577.3	 7389.0	...
9374080	  760.7	  577.2	 7396.0	...
9374081	  760.3	  576.1	 7402.0	...
9374082	  760.0	  575.1	 7409.0	...
9374083	  760.3	  575.4	 7411.0	...
9374084	  760.7	  576.7	 7413.0	...
9374085	  759.8	  577.6	 7414.0	...
9374086	  758.5	  577.1	 7415.0	...
9374087	  758.0	  576.6	 7416.0	...
9374088	  758.6	  575.3	 7418.0	...
9374089	  759.1	  574.1	 7419.0	...
9374090	  758.9	  574.1	 7417.0	...
9374091	  758.9	  575.3	 7413.0	...
9374092	  759.1	  576.6	 7409.0	...
9374093	  758.7	  576.7	 7407.0	...
9374094	  758.3	  576.5	 7410.0	...
9374095	  757.9	  575.4	 7417.0	...
9374096	  758.0	  574.3	 7423.0	...
9374097	  758.2	  573.6	 7426.0	...
9374098	  758.7	  573.5	 7427.0	...
9374099	  759.0	  573.4	 7421.0	...
9374100	  758.9	  573.2	 7413.0	...
9374101	  758.4	  573.0	 7408.0	...
9374102	  758.2	  573.2	 7410.0	...
9374103	  758.0	  573.5	 7414.0	...
9374104	  757.7	  573.9	 7415.0	...
9374105	  757.4	  574.2	 7415.0	...
9374106	  757.3	  574.5	 7416.0	...
9374107	  757.3	  574.6	 7418.0	...
9374108	  757.4	  574.6	 7422.0	...
9374109	  757.4	  574.6	 7424.0	...
9374110	  757.3	  574.7	 7424.0	...
9374111	  757.1	  574.8	 7422.0	...
9374112	  758.0	  574.6	 7422.0	...
9374113	  758.9	  574.1	 7423.0	...
9374114	  759.4	  572.9	 7428.0	...
9374115	  759.0	  572.0	 7433.0	...
9374116	  758.9	  573.0	 7433.0	...
9374117	  758.9	  574.5	 7431.0	...
9374118	  759.0	  576.1	 7428.0	...
9374119	  759.0	  574.9	 7427.0	...
9374120	  759.3	  573.8	 7427.0	...
9374121	  758.8	  573.3	 7430.0	...
9374122	  758.0	  574.7	 7434.0	...
9374123	  757.1	  576.1	 7439.0	...
9374124	  756.9	  577.0	 7440.0	...
9374125	  756.7	  577.2	 7441.0	...
9374126	  757.9	  577.2	 7440.0	...
9374127	  759.3	  577.0	 7440.0	...
9374128	  760.6	  576.5	 7440.0	...
9374129	  759.5	  576.4	 7437.0	...
9374130	  758.3	  576.3	 7434.0	...
9374131	  757.7	  576.4	 7430.0	...
9374132	  758.2	  576.4	 7430.0	...
9374133	  758.7	  576.2	 7429.0	...
9374134	  759.6	  575.7	 7426.0	...
9374135	  760.5	  574.9	 7424.0	...
9374136	  761.0	  574.4	 7422.0	...
9374137	  760.6	  574.2	 7421.0	...
9374138	  760.3	  574.2	 7427.0	...
9374139	  760.5	  574.2	 7435.0	...
9374140	  760.2	  574.2	 7443.0	...
9374141	  759.7	  574.3	 7443.0	...
9374142	  759.1	  574.5	 7441.0	...
9374143	  758.7	  574.9	 7436.0	...
9374144	  758.6	  575.3	 7427.0	...
9374145	  759.2	  575.2	 7418.0	...
9374146	  760.5	  575.1	 7412.0	...
9374147	  761.8	  575.0	 7408.0	...
9374148	  762.3	  575.4	 7405.0	...
9374149	  761.3	  575.6	 7412.0	...
9374150	  760.3	  575.8	 7422.0	...
9374151	  758.8	  575.7	 7434.0	...
9374152	  758.3	  575.6	 7436.0	...
9374153	  759.0	  575.5	 7433.0	...
9374154	  760.2	  575.7	 7429.0	...
9374155	  760.6	  575.9	 7426.0	...
9374156	  760.0	  576.6	 7427.0	...
9374157	  759.7	  577.0	 7427.0	...
9374158	  760.0	  576.8	 7427.0	...
9374159	  759.9	  576.1	 7428.0	...
9374160	  759.4	  574.7	 7431.0	...
9374161	  759.6	  573.8	 7434.0	...
9374162	  760.3	  573.9	 7436.0	...
9374163	  761.1	  574.9	 7436.0	...
9374164	  760.8	  576.1	 7438.0	...
9374165	  760.5	  576.1	 7441.0	...
9374166	  760.2	  576.1	 7443.0	...
9374167	  760.4	  575.9	 7451.0	...
9374168	  760.5	  575.5	 7459.0	...
9374169	  759.5	  575.2	 7466.0	...
9374170	  758.4	  575.1	 7467.0	...
9374171	  757.4	  575.0	 7467.0	...
9374172	  757.6	  574.4	 7465.0	...
9374173	  757.8	  574.0	 7462.0	...
9374174	  758.1	  574.0	 7459.0	...
9374175	  758.2	  574.3	 7459.0	...
9374176	  758.9	  574.4	 7462.0	...
9374177	  759.6	  574.4	 7465.0	...
9374178	  760.7	  574.5	 7462.0	...
9374179	  761.0	  574.5	 7457.0	...
9374180	  761.3	  574.5	 7452.0	...
9374181	  761.0	  574.1	 7451.0	...
9374182	  760.8	  573.8	 7450.0	...
9374183	  760.6	  573.5	 7449.0	...
9374184	  760.8	  574.1	 7450.0	...
9374185	  761.1	  574.9	 7453.0	...
9374186	  761.4	  575.8	 7454.0	...
9374187	  761.5	  575.6	 7453.0	...
9374188	  761.2	  575.0	 7452.0	...
9374189	  760.6	  574.5	 7452.0	...
9374190	  760.4	  574.5	 7452.0	...
9374191	  760.8	  574.3	 7451.0	...
9374192	  761.6	  573.9	 7453.0	...
9374193	  762.1	  573.7	 7456.0	...
9374194	  762.2	  573.4	 7459.0	...
9374195	  761.9	  573.3	 7459.0	...
9374196	  761.4	  573.3	 7465.0	...
9374197	  760.9	  573.6	 7471.0	...
9374198	  760.5	  572.8	 7473.0	...
9374199	  760.3	  571.7	 7470.0	...
9374200	  760.0	  571.0	 7466.0	...
9374201	  759.8	  571.2	 7464.0	...
9374202	  759.8	  571.4	 7467.0	...
9374203	  760.0	  571.7	 7471.0	...
9374204	  760.2	  572.2	 7476.0	...
9374205	  760.3	  572.5	 7477.0	...
9374206	  760.3	  572.2	 7472.0	...
9374207	  760.2	  571.4	 7467.0	...
9374208	  760.3	  570.8	 7462.0	...
9374209	  760.5	  571.1	 7468.0	...
9374210	  760.0	  572.2	 7475.0	...
9374211	  758.7	  573.4	 7482.0	...
9374212	  757.3	  574.1	 7482.0	...
9374213	  757.0	  574.4	 7482.0	...
9374214	  757.5	  574.0	 7480.0	...
9374215	  758.0	  573.7	 7480.0	...
9374216	  758.2	  573.8	 7480.0	...
9374217	  758.3	  574.6	 7483.0	...
9374218	  758.2	  575.0	 7483.0	...
9374219	  758.6	  574.9	 7483.0	...
9374220	  758.9	  574.7	 7485.0	...
9374221	  759.2	  574.1	 7488.0	...
9374222	  759.4	  573.4	 7479.0	...
9374223	  759.5	  572.8	 7469.0	...
9374224	  759.3	  572.5	 7475.0	...
9374225	  758.5	  572.5	 7492.0	...
9374226	  757.8	  573.1	 7509.0	...
9374227	  757.4	  573.6	 7509.0	...
9374228	  757.4	  574.1	 7509.0	...
9374229	  757.4	  574.1	 7508.0	...
9374230	  757.2	  573.4	 7508.0	...
9374231	  756.9	  572.7	 7507.0	...
9374232	  756.7	  572.1	 7510.0	...
9374233	  756.5	  572.4	 7510.0	...
9374234	  756.5	  571.9	 7511.0	...
9374235	  756.7	  571.3	 7507.0	...
9374236	  757.0	  570.7	 7505.0	...
9374237	  757.4	  570.7	 7503.0	...
9374238	  757.9	  570.7	 7503.0	...
9374239	  758.3	  571.6	 7504.0	...
9374240	  758.6	  572.5	 7505.0	...
9374241	  758.6	  573.4	 7506.0	...
9374242	  758.8	  573.4	 7507.0	...
9374243	  759.1	  573.4	 7506.0	...
9374244	  758.3	  573.0	 7505.0	...
9374245	  757.2	  572.8	 7502.0	...
9374246	  757.2	  572.0	 7500.0	...
9374247	  758.3	  571.7	 7499.0	...
9374248	  759.5	  571.3	 7505.0	...
9374249	  759.7	  571.5	 7511.0	...
9374250	  759.9	  571.2	 7517.0	...
9374251	  759.0	  571.2	 7517.0	...
9374252	  758.1	  571.4	 7514.0	...
9374253	  757.4	  571.8	 7507.0	...
9374254	  757.7	  572.1	 7500.0	...
9374255	  758.0	  572.1	 7496.0	...
9374256	  758.6	  572.0	 7495.0	...
9374257	  759.3	  572.0	 7492.0	...
9374258	  760.0	  572.1	 7497.0	...
9374259	  759.6	  572.5	 7502.0	...
9374260	  759.2	  572.6	 7505.0	...
9374261	  759.1	  572.5	 7501.0	...
9374262	  759.3	  571.6	 7499.0	...
9374263	  759.3	  570.8	 7499.0	...
9374264	  758.9	  570.2	 7500.0	...
9374265	  758.9	  572.1	 7501.0	...
9374266	  759.1	  573.9	 7502.0	...
9374267	  759.2	  574.9	 7505.0	...
9374268	  759.2	  574.2	 7508.0	...
9374269	  759.1	  573.5	 7510.0	...
9374270	  758.9	  573.3	 7509.0	...
9374271	  758.4	  572.6	 7515.0	...
9374272	  757.9	  572.0	 7523.0	...
9374273	  758.2	  572.8	 7525.0	...
9374274	  758.9	  573.7	 7521.0	...
9374275	  759.4	  573.7	 7521.0	...
9374276	  759.4	  572.6	 7526.0	...
9374277	  759.3	  571.6	 7531.0	...
9374278	  758.2	  572.5	 7530.0	...
9374279	  757.2	  573.3	 7535.0	...
9374280	  757.3	  573.0	 7541.0	...
9374281	  758.5	  572.0	 7548.0	...
9374282	  759.8	  571.5	 7549.0	...
9374283	  759.9	  572.1	 7549.0	...
9374284	  760.0	  572.7	 7548.0	...
9374285	  760.1	  572.7	 7546.0	...
9374286	  760.3	  572.7	 7537.0	...
9374287	  760.4	  571.9	 7529.0	...
9374288	  760.8	  571.1	 7522.0	...
9374289	  761.2	  570.1	 7521.0	...
9374290	  760.4	  569.7	 7526.0	...
9374291	  759.3	  569.4	 7532.0	...
9374292	  758.5	  569.8	 7541.0	...
9374293	  759.2	  570.3	 7544.0	...
9374294	  759.9	  570.8	 7542.0	...
9374295	  761.0	  570.4	 7538.0	...
9374296	  761.8	  570.0	 7534.0	...
MSG	9374297 0000 _ Number Off
9374297	  761.8	  569.9	 7533.0	...
9374298	  761.0	  570.2	 7531.0	...
9374299	  760.7	  570.6	 7529.0	...
9374300	  761.7	  570.6	 7527.0	...
9374301	  762.7	  570.5	 7527.0	...
9374302	  763.6	  570.1	 7527.0	...
9374303	  763.9	  569.9	 7527.0	...
9374304	  764.1	  570.0	 7527.0	...
9374305	  763.8	  570.2	 7527.0	...
9374306	  763.2	  571.4	 7531.0	...
9374307	  762.7	  572.3	 7534.0	...
9374308	  762.4	  572.1	 7533.0	...
9374309	  762.3	  570.2	 7529.0	...
9374310	  762.1	  568.2	 7525.0	...
9374311	  762.1	  567.8	 7525.0	...
9374312	  761.7	  568.6	 7524.0	...
9374313	  761.2	  569.4	 7525.0	...
9374314	  760.8	  569.8	 7527.0	...
9374315	  760.9	  570.2	 7529.0	...
9374316	  761.1	  571.3	 7532.0	...
9374317	  761.3	  572.2	 7534.0	...
9374318	  761.4	  572.8	 7536.0	...
9374319	  761.3	  572.3	 7538.0	...
9374320	  761.2	  571.8	 7542.0	...
9374321	  761.2	  571.3	 7545.0	...
9374322	  761.3	  571.1	 7548.0	...
9374323	  760.8	  570.5	 7547.0	...
9374324	  760.1	  569.9	 7547.0	...
9374325	  759.6	  570.2	 7543.0	...
9374326	  759.7	  571.0	 7539.0	...
9374327	  760.0	  571.7	 7536.0	...
9374328	  760.6	  571.7	 7537.0	...
9374329	  761.5	  571.6	 7539.0	...
9374330	  762.0	  571.5	 7541.0	...
9374331	  762.1	  571.5	 7543.0	...
9374332	  761.9	  571.3	 7544.0	...
9374333	  762.0	  570.9	 7544.0	...
9374334	  762.7	  570.4	 7543.0	...
9374335	  763.4	  570.0	 7545.0	...
9374336	  763.7	  569.7	 7551.0	...
9374337	  763.1	  569.6	 7558.0	...
9374338	  762.4	  568.5	 7560.0	...
9374339	  762.2	  567.2	 7559.0	...
9374340	  761.8	  566.0	 7561.0	...
9374341	  761.6	  567.4	 7563.0	...
9374342	  761.3	  568.8	 7567.0	...
9374343	  761.6	  570.2	 7569.0	...
9374344	  761.9	  570.2	 7569.0	...
9374345	  762.2	  570.0	 7567.0	...
9374346	  762.5	  569.9	 7565.0	...
9374347	  762.8	  569.8	 7563.0	...
9374348	  763.2	  569.8	 7564.0	...
9374349	  763.2	  569.8	 7565.0	...
9374350	  762.9	  569.8	 7566.0	...
9374351	  762.5	  569.6	 7567.0	...
9374352	  762.1	  569.2	 7568.0	...
9374353	  762.0	  569.0	 7570.0	...
9374354	  762.4	  569.2	 7572.0	...
9374355	  762.6	  569.4	 7579.0	...
9374356	  762.6	  569.5	 7585.0	...
9374357	  762.3	  569.4	 7585.0	...
9374358	  762.1	  569.5	 7579.0	...
9374359	  761.9	  569.6	 7575.0	...
9374360	  761.7	  568.5	 7586.0	...
9374361	  761.5	  567.3	 7596.0	...
9374362	  762.0	  566.6	 7602.0	...
9374363	  762.6	  567.0	 7599.0	...
9374364	  763.3	  567.4	 7599.0	...
9374365	  763.0	  567.4	 7604.0	...
9374366	  763.3	  567.8	 7608.0	...
9374367	  763.6	  568.1	 7610.0	...
9374368	  763.9	  568.4	 7610.0	...
9374369	  763.5	  568.2	 7606.0	...
9374370	  763.0	  568.4	 7603.0	...
9374371	  762.7	  568.6	 7599.0	...
9374372	  763.0	  568.8	 7598.0	...
9374373	  763.2	  568.4	 7596.0	...
9374374	  763.5	  567.8	 7594.0	...
9374375	  763.3	  567.3	 7594.0	...
9374376	  762.9	  566.9	 7601.0	...
9374377	  762.6	  566.6	 7608.0	...
9374378	  762.3	  566.5	 7616.0	...
9374379	  762.1	  566.1	 7618.0	...
9374380	  761.9	  565.9	 7619.0	...
9374381	  761.8	  565.9	 7618.0	...
9374382	  761.8	  565.6	 7614.0	...
9374383	  761.7	  565.2	 7605.0	...
9374384	  761.7	  565.8	 7598.0	...
9374385	  761.5	  567.0	 7595.0	...
9374386	  761.3	  568.2	 7595.0	...
9374387	  760.8	  567.3	 7595.0	...
9374388	  760.5	  565.6	 7601.0	...
9374389	  760.3	  564.0	 7608.0	...
9374390	  761.0	  565.3	 7614.0	...
9374391	  761.7	  567.5	 7613.0	...
9374392	  762.3	  569.2	 7619.0	...
9374393	  762.2	  568.9	 7627.0	...
9374394	  761.8	  568.7	 7625.0	...
9374395	  761.4	  568.8	 7616.0	...
9374396	  761.4	  568.6	 7608.0	...
9374397	  762.3	  568.6	 7611.0	...
9374398	  763.0	  568.7	 7617.0	...
9374399	  763.4	  568.6	 7621.0	...
9374400	  763.1	  568.4	 7622.0	...
9374401	  762.9	  568.2	 7620.0	...
9374402	  762.7	  568.2	 7624.0	...
9374403	  762.7	  568.3	 7630.0	...
9374404	  762.7	  568.3	 7629.0	...
9374405	  763.6	  568.5	 7623.0	...
9374406	  764.5	  568.8	 7614.0	...
9374407	  765.4	  569.3	 7612.0	...
9374408	  765.8	  569.5	 7608.0	...
9374409	  766.3	  569.1	 7607.0	...
9374410	  766.2	  568.2	 7607.0	...
9374411	  765.4	  567.4	 7607.0	...
9374412	  765.0	  567.1	 7606.0	...
9374413	  765.2	  567.1	 7603.0	...
9374414	  765.6	  567.2	 7599.0	...
9374415	  766.2	  567.1	 7597.0	...
9374416	  766.9	  566.9	 7599.0	...
9374417	  767.4	  566.4	 7602.0	...
9374418	  767.0	  566.2	 7605.0	...
9374419	  766.6	  566.1	 7607.0	...
9374420	  766.4	  566.5	 7607.0	...
9374421	  766.4	  566.9	 7608.0	...
9374422	  766.8	  567.1	 7608.0	...
9374423	  767.1	  566.6	 7608.0	...
9374424	  767.4	  566.1	 7607.0	...
9374425	  767.4	  565.2	 7607.0	...
9374426	  767.4	  564.7	 7612.0	...
9374427	  767.4	  564.3	 7617.0	...
9374428	  767.2	  564.3	 7622.0	...
9374429	  766.8	  564.2	 7628.0	...
9374430	  766.5	  564.1	 7634.0	...
9374431	  766.3	  565.3	 7634.0	...
9374432	  766.5	  567.5	 7617.0	...
9374433	  766.9	  569.6	 7600.0	...
9374434	  767.0	  570.8	 7591.0	...
9374435	  766.9	  571.0	 7602.0	...
9374436	  766.3	  569.8	 7614.0	...
9374437	  765.8	  568.3	 7625.0	...
9374438	  765.3	  565.9	 7624.0	...
9374439	  766.0	  564.7	 7621.0	...
9374440	  766.9	  563.9	 7619.0	...
9374441	  767.9	  564.6	 7616.0	...
9374442	  767.8	  565.4	 7616.0	...
9374443	  767.9	  565.9	 7616.0	...
9374444	  768.1	  566.1	 7615.0	...
9374445	  768.1	  566.2	 7615.0	...
9374446	  767.4	  566.3	 7619.0	...
9374447	  767.4	  565.9	 7622.0	...
9374448	  767.8	  565.3	 7628.0	...
9374449	  767.2	  565.0	 7629.0	...
9374450	  765.9	  564.7	 7631.0	...
9374451	  764.6	  564.5	 7630.0	...
9374452	  764.4	  564.2	 7636.0	...
9374453	  764.3	  563.7	 7642.0	...
9374454	  764.7	  563.3	 7640.0	...
9374455	  765.5	  564.3	 7632.0	...
9374456	  766.5	  565.7	 7625.0	...
9374457	  767.5	  567.0	 7626.0	...
9374458	  768.1	  566.5	 7627.0	...
9374459	  767.8	  566.1	 7635.0	...
9374460	  766.9	  565.7	 7643.0	...
9374461	  765.8	  565.7	 7641.0	...
9374462	  765.7	  566.2	 7630.0	...
9374463	  766.8	  566.7	 7621.0	...
9374464	  768.1	  567.4	 7622.0	...
9374465	  768.8	  567.6	 7623.0	...
9374466	  768.3	  568.1	 7619.0	...
9374467	  768.2	  567.6	 7617.0	...
9374468	  768.5	  566.8	 7620.0	...
9374469	  768.9	  566.1	 7626.0	...
9374470	  769.0	  566.1	 7632.0	...
9374471	  768.0	  565.3	 7633.0	...
9374472	  766.9	  564.5	 7632.0	...
9374473	  766.1	  563.5	 7631.0	...
9374474	  766.4	  563.3	 7634.0	...
9374475	  766.5	  563.1	 7638.0	...
9374476	  766.4	  562.9	 7643.0	...
9374477	  766.8	  562.8	 7644.0	...
9374478	  767.4	  563.0	 7641.0	...
9374479	  769.3	  564.4	 7636.0	...
9374480	  770.6	  565.7	 7632.0	...
9374481	  771.4	  565.7	 7632.0	...
9374482	  770.7	  564.4	 7636.0	...
9374483	  769.2	  563.5	 7642.0	...
9374484	  768.3	  563.9	 7646.0	...
9374485	  767.8	  564.6	 7644.0	...
9374486	  768.0	  565.0	 7641.0	...
9374487	  768.5	  565.9	 7640.0	...
9374488	  768.9	  566.5	 7638.0	...
9374489	  769.3	  566.9	 7636.0	...
9374490	  768.4	  566.5	 7636.0	...
9374491	  767.6	  566.1	 7637.0	...
9374492	  766.7	  565.7	 7645.0	...
9374493	  767.2	  565.7	 7650.0	...
9374494	  767.6	  565.8	 7656.0	...
9374495	  768.0	  566.1	 7662.0	...
9374496	  767.9	  566.2	 7668.0	...
9374497	  767.7	  565.5	 7672.0	...
9374498	  768.1	  564.5	 7669.0	...
9374499	  768.4	  563.6	 7666.0	...
9374500	  767.5	  564.0	 7666.0	...
9374501	  766.2	  564.8	 7666.0	...
9374502	  765.1	  565.5	 7665.0	...
9374503	  765.5	  565.6	 7663.0	...
9374504	  767.2	  565.8	 7661.0	...
9374505	  768.7	  566.1	 7653.0	...
9374506	  769.7	  566.0	 7649.0	...
9374507	  769.0	  565.7	 7646.0	...
MSG	9374508 0000 _ Number On
9374508	  768.4	  565.2	 7649.0	...
9374509	  767.9	  565.0	 7651.0	...
9374510	  768.8	  564.8	 7650.0	...
9374511	  769.8	  564.7	 7650.0	...
9374512	  771.0	  564.7	 7649.0	...
9374513	  771.2	  564.7	 7647.0	...
9374514	  771.4	  565.0	 7647.0	...
9374515	  771.2	  565.2	 7651.0	...
9374516	  770.7	  564.9	 7659.0	...
9374517	  769.6	  564.5	 7665.0	...
9374518	  768.5	  564.1	 7668.0	...
9374519	  768.0	  564.4	 7663.0	...
9374520	  768.1	  564.7	 7659.0	...
9374521	  768.2	  563.6	 7661.0	...
9374522	  768.1	  562.4	 7665.0	...
9374523	  768.2	  561.3	 7670.0	...
9374524	  769.3	  561.6	 7670.0	...
9374525	  770.1	  562.0	 7669.0	...
9374526	  771.0	  562.5	 7669.0	...
9374527	  770.8	  562.9	 7668.0	...
9374528	  770.1	  561.4	 7667.0	...
9374529	  769.1	  559.6	 7670.0	...
9374530	  768.4	  559.5	 7674.0	...
9374531	  768.2	  561.3	 7673.0	...
9374532	  768.8	  562.9	 7669.0	...
9374533	  769.2	  563.0	 7667.0	...
9374534	  769.6	  562.9	 7668.0	...
9374535	  769.5	  563.2	 7668.0	...
9374536	  769.3	  563.7	 7666.0	...
9374537	  769.1	  564.3	 7666.0	...
9374538	  769.0	  564.5	 7670.0	...
9374539	  769.0	  564.7	 7678.0	...
9374540	  769.1	  564.8	 7683.0	...
9374541	  769.2	  564.3	 7685.0	...
9374542	  769.6	  562.8	 7684.0	...
9374543	  770.0	  561.3	 7683.0	...
9374544	  769.9	  561.2	 7680.0	...
9374545	  769.2	  561.9	 7677.0	...
9374546	  768.5	  562.6	 7673.0	...
9374547	  769.2	  562.8	 7672.0	...
9374548	  770.3	  562.8	 7673.0	...
9374549	  771.1	  562.9	 7677.0	...
9374550	  770.8	  562.8	 7680.0	...
9374551	  770.3	  561.8	 7681.0	...
9374552	  770.3	  560.9	 7681.0	...
9374553	  770.4	  560.9	 7684.0	...
9374554	  770.4	  561.8	 7687.0	...
9374555	  769.9	  562.9	 7687.0	...
9374556	  769.4	  563.0	 7682.0	...
9374557	  768.9	  562.9	 7677.0	...
9374558	  770.7	  562.2	 7674.0	...
9374559	  772.6	  562.0	 7674.0	...
9374560	  773.7	  562.1	 7673.0	...
9374561	  773.0	  562.6	 7677.0	...
9374562	  772.3	  562.4	 7679.0	...
9374563	  772.5	  562.4	 7681.0	...
9374564	  772.2	  562.4	 7681.0	...
9374565	  772.0	  562.4	 7682.0	...
9374566	  771.3	  562.5	 7680.0	...
9374567	  770.9	  562.9	 7675.0	...
9374568	  770.7	  563.3	 7669.0	...
9374569	  771.3	  563.4	 7672.0	...
9374570	  772.6	  563.1	 7675.0	...
9374571	  773.7	  562.8	 7683.0	...
9374572	  774.5	  562.6	 7689.0	...
9374573	  774.6	  562.5	 7688.0	...
9374574	  773.5	  562.2	 7681.0	...
9374575	  772.4	  562.1	 7679.0	...
9374576	  771.3	  561.9	 7688.0	...
9374577	  770.3	  562.0	 7700.0	...
9374578	  769.3	  562.0	 7706.0	...
9374579	  769.2	  562.0	 7706.0	...
9374580	  770.0	  561.7	 7704.0	...
9374581	  771.2	  561.4	 7705.0	...
9374582	  771.4	  561.2	 7706.0	...
9374583	  771.8	  562.4	 7706.0	...
9374584	  771.7	  563.7	 7705.0	...
9374585	  771.7	  564.8	 7703.0	...
9374586	  771.5	  564.6	 7702.0	...
9374587	  771.5	  564.5	 7707.0	...
9374588	  772.0	  564.3	 7713.0	...
9374589	  772.5	  564.0	 7711.0	...
9374590	  772.6	  563.9	 7703.0	...
9374591	  772.5	  563.7	 7698.0	...
9374592	  772.3	  563.3	 7705.0	...
9374593	  771.3	  563.1	 7713.0	...
9374594	  770.1	  562.9	 7717.0	...
9374595	  769.5	  562.4	 7718.0	...
9374596	  770.8	  561.4	 7718.0	...
9374597	  772.2	  561.1	 7717.0	...
9374598	  772.8	  561.6	 7714.0	...
9374599	  772.7	  562.4	 7712.0	...
9374600	  772.5	  562.5	 7708.0	...
9374601	  772.5	  562.6	 7704.0	...
9374602	  772.5	  562.3	 7711.0	...
9374603	  772.4	  562.0	 7721.0	...
9374604	  772.4	  561.6	 7730.0	...
9374605	  772.5	  561.3	 7726.0	...
9374606	  771.9	  561.2	 7723.0	...
9374607	  771.2	  561.1	 7727.0	...
9374608	  770.4	  561.2	 7734.0	...
9374609	  770.6	  560.8	 7734.0	...
9374610	  771.9	  560.2	 7727.0	...
9374611	  773.2	  560.4	 7715.0	...
9374612	  773.3	  561.2	 7710.0	...
9374613	  772.4	  562.2	 7705.0	...
9374614	  771.5	  562.3	 7703.0	...
9374615	  771.5	  562.3	 7700.0	...
9374616	  771.5	  561.7	 7697.0	...
9374617	  771.8	  561.1	 7706.0	...
9374618	  772.3	  561.4	 7715.0	...
9374619	  772.9	  562.3	 7718.0	...
9374620	  772.9	  563.2	 7712.0	...
9374621	  772.4	  563.3	 7710.0	...
9374622	  771.9	  563.4	 7714.0	...
9374623	  771.7	  563.5	 7719.0	...
9374624	  771.4	  563.5	 7720.0	...
9374625	  771.3	  563.4	 7721.0	...
9374626	  771.2	  563.4	 7722.0	...
9374627	  771.1	  563.6	 7721.0	...
9374628	  770.8	  562.9	 7720.0	...
9374629	  770.9	  562.0	 7720.0	...
9374630	  772.2	  561.2	 7717.0	...
9374631	  773.7	  561.2	 7713.0	...
9374632	  774.1	  561.4	 7714.0	...
9374633	  773.5	  561.5	 7717.0	...
9374634	  772.8	  560.9	 7720.0	...
9374635	  773.1	  560.1	 7721.0	...
9374636	  773.1	  559.4	 7725.0	...
9374637	  772.7	  559.7	 7729.0	...
9374638	  772.2	  560.1	 7722.0	...
9374639	  771.4	  560.7	 7711.0	...
9374640	  771.1	  561.0	 7708.0	...
9374641	  770.7	  561.1	 7715.0	...
9374642	  770.6	  561.1	 7723.0	...
9374643	  770.2	  561.1	 7723.0	...
9374644	  770.0	  561.1	 7726.0	...
9374645	  769.7	  561.2	 7729.0	...
9374646	  769.6	  561.3	 7732.0	...
9374647	  770.4	  561.5	 7731.0	...
9374648	  771.2	  561.7	 7731.0	...
9374649	  771.3	  562.1	 7731.0	...
9374650	  770.5	  562.6	 7735.0	...
9374651	  769.8	  563.0	 7739.0	...
9374652	  771.0	  562.8	 7733.0	...
9374653	  772.2	  562.9	 7726.0	...
9374654	  773.3	  563.1	 7718.0	...
9374655	  773.5	  563.4	 7719.0	...
9374656	  773.7	  562.2	 7719.0	...
9374657	  774.0	  561.0	 7720.0	...
9374658	  773.9	  559.7	 7724.0	...
9374659	  773.7	  559.5	 7727.0	...
9374660	  773.6	  559.2	 7729.0	...
9374661	  774.0	  559.0	 7728.0	...
9374662	  774.2	  558.9	 7728.0	...
9374663	  774.3	  558.9	 7729.0	...
9374664	  773.2	  559.0	 7729.0	...
9374665	  772.1	  559.1	 7729.0	...
9374666	  771.3	  560.2	 7729.0	...
9374667	  771.5	  561.3	 7729.0	...
9374668	  771.8	  562.2	 7725.0	...
9374669	  771.7	  562.0	 7720.0	...
9374670	  771.5	  561.1	 7716.0	...
9374671	  771.1	  560.4	 7716.0	...
9374672	  770.9	  561.3	 7718.0	...
9374673	  771.2	  562.6	 7720.0	...
9374674	  771.9	  562.8	 7722.0	...
9374675	  772.6	  561.7	 7721.0	...
9374676	  772.9	  560.5	 7726.0	...
9374677	  772.9	  560.7	 7732.0	...
9374678	  772.7	  560.8	 7735.0	...
9374679	  773.1	  560.8	 7734.0	...
9374680	  773.7	  560.7	 7733.0	...
9374681	  774.3	  560.6	 7733.0	...
9374682	  774.4	  560.7	 7733.0	...
9374683	  774.3	  560.8	 7737.0	...
9374684	  774.0	  560.5	 7742.0	...
9374685	  773.5	  559.5	 7748.0	...
9374686	  773.1	  558.6	 7751.0	...
9374687	  772.9	  558.5	 7753.0	...
9374688	  772.5	  558.8	 7755.0	...
9374689	  770.4	  559.4	 7764.0	...
9374690	  768.2	  559.7	 7774.0	...
9374691	  767.1	  559.8	 7783.0	...
9374692	  768.2	  558.7	 7781.0	...
9374693	  769.3	  557.7	 7780.0	...
9374694	  769.9	  557.7	 7778.0	...
9374695	  770.0	  558.8	 7774.0	...
9374696	  770.2	  559.9	 7769.0	...
9374697	  770.3	  560.0	 7765.0	...
9374698	  770.6	  560.1	 7766.0	...
9374699	  771.0	  560.0	 7767.0	...
9374700	  771.5	  559.9	 7767.0	...
9374701	  771.9	  559.8	 7768.0	...
9374702	  772.2	  559.7	 7768.0	...
9374703	  771.9	  559.8	 7770.0	...
9374704	  771.4	  559.9	 7772.0	...
9374705	  771.0	  560.0	 7775.0	...
9374706	  772.0	  560.8	 7775.0	...
9374707	  772.8	  561.5	 7772.0	...
9374708	  773.4	  561.4	 7769.0	...
9374709	  773.1	  559.9	 7770.0	...
9374710	  773.3	  558.3	 7771.0	...
9374711	  773.8	  559.2	 7772.0	...
9374712	  773.6	  560.7	 7769.0	...
9374713	  773.0	  562.6	 7769.0	...
9374714	  772.1	  562.9	 7769.0	...
9374715	  772.4	  563.0	 7763.0	...
9374716	  772.9	  562.3	 7757.0	...
9374717	  773.4	  561.7	 7753.0	...
9374718	  773.4	  561.2	 7756.0	...
9374719	  773.0	  561.7	 7765.0	...
9374720	  772.7	  562.2	 7772.0	...
9374721	  772.9	  562.5	 7779.0	...
9374722	  772.6	  562.4	 7778.0	...
9374723	  772.6	  562.4	 7778.0	...
9374724	  772.6	  562.6	 7778.0	...
9374725	  772.9	  562.8	 7775.0	...
9374726	  773.1	  563.2	 7773.0	...
9374727	  773.8	  563.5	 7761.0	...
9374728	  773.9	  563.8	 7752.0	...
9374729	  774.1	  563.1	 7748.0	...
9374730	  773.6	  562.4	 7754.0	...
9374731	  774.1	  561.6	 7759.0	...
9374732	  774.5	  561.5	 7767.0	...
9374733	  775.2	  560.9	 7775.0	...
9374734	  775.5	  560.3	 7783.0	...
9374735	  775.3	  559.9	 7783.0	...
9374736	  774.8	  559.8	 7784.0	...
9374737	  774.4	  559.8	 7785.0	...
9374738	  774.6	  560.3	 7780.0	...
9374739	  774.8	  561.2	 7775.0	...
9374740	  774.9	  562.1	 7772.0	...
9374741	  775.4	  562.3	 7773.0	...
9374742	  776.0	  562.2	 7774.0	...
9374743	  774.8	  562.1	 7775.0	...
9374744	  773.2	  562.0	 7781.0	...
9374745	  772.4	  561.9	 7788.0	...
9374746	  773.4	  561.8	 7793.0	...
9374747	  774.3	  561.7	 7795.0	...
9374748	  774.3	  562.0	 7795.0	...
9374749	  774.1	  562.6	 7796.0	...
9374750	  774.0	  563.2	 7790.0	...
9374751	  774.0	  562.2	 7784.0	...
9374752	  773.4	  560.9	 7786.0	...
9374753	  772.8	  559.7	 7793.0	...
9374754	  772.3	  559.8	 7800.0	...
9374755	  772.4	  560.5	 7800.0	...
9374756	  772.1	  561.3	 7799.0	...
9374757	  771.4	  562.3	 7796.0	...
9374758	  770.7	  562.5	 7791.0	...
9374759	  771.6	  562.4	 7787.0	...
9374760	  772.8	  562.3	 7784.0	...
9374761	  773.6	  562.2	 7783.0	...
9374762	  773.0	  561.5	 7792.0	...
9374763	  772.4	  560.8	 7802.0	...
9374764	  772.2	  561.0	 7813.0	...
9374765	  772.4	  562.0	 7814.0	...
9374766	  772.7	  562.7	 7815.0	...
9374767	  772.8	  562.1	 7815.0	...
9374768	  771.3	  561.9	 7817.0	...
9374769	  769.7	  562.0	 7820.0	...
9374770	  769.0	  562.3	 7823.0	...
9374771	  769.8	  562.2	 7824.0	...
9374772	  770.5	  562.1	 7813.0	...
9374773	  770.1	  561.9	 7803.0	...
9374774	  769.7	  561.8	 7801.0	...
9374775	  770.3	  561.4	 7809.0	...
9374776	  771.5	  561.5	 7822.0	...
9374777	  772.8	  561.7	 7826.0	...
9374778	  773.0	  561.9	 7828.0	...
9374779	  773.0	  561.5	 7819.0	...
9374780	  773.1	  561.1	 7809.0	...
9374781	  773.2	  560.7	 7802.0	...
9374782	  773.0	  560.8	 7807.0	...
9374783	  772.3	  560.9	 7812.0	...
9374784	  771.4	  560.1	 7815.0	...
9374785	  771.0	  559.2	 7812.0	...
9374786	  770.5	  558.2	 7811.0	...
9374787	  770.3	  558.7	 7810.0	...
9374788	  770.5	  559.7	 7811.0	...
9374789	  771.0	  560.6	 7811.0	...
9374790	  771.6	  560.9	 7810.0	...
9374791	  771.9	  560.9	 7811.0	...
9374792	  772.2	  560.9	 7813.0	...
9374793	  772.3	  560.7	 7814.0	...
9374794	  772.5	  561.1	 7813.0	...
9374795	  772.7	  561.3	 7811.0	...
9374796	  772.7	  561.8	 7816.0	...
9374797	  772.5	  561.6	 7827.0	...
9374798	  772.2	  562.1	 7838.0	...
9374799	  772.0	  562.5	 7834.0	...
9374800	  772.0	  563.1	 7825.0	...
9374801	  771.9	  563.4	 7818.0	...
9374802	  771.1	  563.9	 7820.0	...
9374803	  770.3	  564.4	 7826.0	...
9374804	  769.4	  564.7	 7831.0	...
9374805	  769.0	  563.1	 7835.0	...
9374806	  768.1	  561.3	 7835.0	...
9374807	  767.5	  561.0	 7832.0	...
9374808	  768.6	  562.5	 7827.0	...
9374809	  770.0	  562.6	 7825.0	...
9374810	  771.9	  561.0	 7822.0	...
MSG	9374811 0000 _ Number Off
9374811	  772.2	  559.7	 7821.0	...
9374812	  772.6	  559.7	 7821.0	...
9374813	  772.4	  559.9	 7826.0	...
9374814	  772.3	  560.2	 7832.0	...
9374815	  772.2	  560.4	 7836.0	...
9374816	  772.1	  560.3	 7835.0	...
9374817	  771.9	  560.1	 7833.0	...
9374818	  771.7	  560.0	 7833.0	...
9374819	  770.7	  560.1	 7834.0	...
9374820	  769.8	  561.2	 7834.0	...
9374821	  769.9	  562.0	 7834.0	...
9374822	  770.7	  562.8	 7835.0	...
9374823	  771.4	  561.9	 7835.0	...
9374824	  769.8	  561.4	 7834.0	...
EFIX R   9372824	9374824	2001	  761.0	  578.5	   7286
SSACC R  9374825
9374825	  767.5	  560.9	 7841.0	...
9374826	  764.3	  561.2	 7850.0	...
9374827	  762.6	  560.7	 7859.0	...
9374828	  760.0	  560.5	 7860.0	...
9374829	  757.6	  560.3	 7861.0	...
9374830	  753.7	  559.5	 7867.0	...
9374831	  749.6	  558.6	 7872.0	...
9374832	  744.9	  556.1	 7884.0	...
9374833	  741.8	  554.8	 7889.0	...
ESACC R  9374825	9374833	9	  767.5	  560.9	  741.8	  554.8	   0.56	     66
SFIX R   9374834
9374834	  740.6	  555.1	 7893.0	...
9374835	  740.7	  556.9	 7888.0	...
9374836	  741.1	  557.0	 7884.0	...
9374837	  741.3	  555.4	 7882.0	...
9374838	  741.5	  553.7	 7883.0	...
9374839	  741.4	  553.7	 7886.0	...
9374840	  741.5	  552.9	 7888.0	...
9374841	  741.9	  552.0	 7883.0	...
9374842	  742.2	  551.5	 7876.0	...
9374843	  742.3	  551.8	 7870.0	...
9374844	  742.7	  552.2	 7872.0	...
9374845	  743.8	  552.0	 7872.0	...
9374846	  745.3	  551.8	 7872.0	...
9374847	  746.2	  551.7	 7869.0	...
9374848	  748.1	  551.5	 7866.0	...
9374849	  749.6	  551.6	 7865.0	...
9374850	  751.3	  551.1	 7867.0	...
9374851	  751.5	  550.7	 7868.0	...
9374852	  751.2	  550.2	 7868.0	...
9374853	  750.5	  550.3	 7872.0	...
9374854	  749.7	  550.5	 7876.0	...
9374855	  749.9	  550.3	 7877.0	...
9374856	  750.4	  550.0	 7874.0	...
9374857	  750.3	  551.0	 7869.0	...
9374858	  749.6	  552.2	 7867.0	...
9374859	  750.0	  551.7	 7864.0	...
9374860	  751.1	  549.9	 7868.0	...
9374861	  751.1	  548.7	 7873.0	...
9374862	  750.0	  549.3	 7877.0	...
9374863	  749.0	  550.1	 7872.0	...
9374864	  749.2	  550.7	 7868.0	...
9374865	  749.3	  551.1	 7862.0	...
9374866	  749.5	  551.4	 7862.0	...
9374867	  749.7	  551.2	 7865.0	...
9374868	  749.2	  551.2	 7875.0	...
9374869	  748.6	  551.1	 7884.0	...
9374870	  748.2	  551.4	 7886.0	...
9374871	  748.6	  551.5	 7882.0	...
9374872	  749.0	  551.7	 7878.0	...
9374873	  749.1	  551.9	 7881.0	...
9374874	  749.1	  552.2	 7886.0	...
9374875	  749.2	  552.6	 7892.0	...
9374876	  749.3	  552.8	 7894.0	...
9374877	  748.9	  552.9	 7893.0	...
9374878	  748.5	  552.5	 7890.0	...
9374879	  748.0	  551.9	 7890.0	...
9374880	  747.9	  551.5	 7888.0	...
9374881	  747.7	  551.7	 7887.0	...
9374882	  747.3	  551.7	 7889.0	...
9374883	  746.9	  551.4	 7892.0	...
9374884	  747.1	  551.0	 7899.0	...
9374885	  747.8	  550.6	 7903.0	...
9374886	  748.5	  550.5	 7908.0	...
9374887	  749.3	  550.4	 7907.0	...
9374888	  750.1	  550.5	 7905.0	...
9374889	  750.9	  550.6	 7902.0	...
9374890	  751.4	  551.9	 7901.0	...
9374891	  751.4	  553.4	 7901.0	...
9374892	  751.4	  554.2	 7903.0	...
9374893	  751.3	  553.3	 7905.0	...
9374894	  751.2	  552.5	 7907.0	...
9374895	  751.1	  552.0	 7906.0	...
9374896	  751.0	  551.8	 7906.0	...
9374897	  751.1	  552.2	 7905.0	...
9374898	  751.2	  552.6	 7903.0	...
9374899	  751.2	  552.8	 7903.0	...
9374900	  751.2	  552.4	 7910.0	...
9374901	  751.0	  552.0	 7917.0	...
9374902	  750.8	  551.8	 7923.0	...
9374903	  751.3	  551.8	 7923.0	...
9374904	  751.8	  551.2	 7927.0	...
9374905	  751.1	  550.9	 7928.0	...
9374906	  749.8	  551.1	 7930.0	...
9374907	  749.6	  551.5	 7929.0	...
9374908	  750.6	  551.7	 7930.0	...
9374909	  751.3	  551.4	 7930.0	...
9374910	  750.5	  551.4	 7930.0	...
9374911	  749.7	  552.2	 7930.0	...
9374912	  749.2	  553.1	 7926.0	...
9374913	  749.1	  553.9	 7922.0	...
9374914	  748.9	  553.9	 7924.0	...
9374915	  749.3	  552.8	 7929.0	...
9374916	  749.9	  551.7	 7934.0	...
9374917	  751.1	  551.8	 7934.0	...
9374918	  751.6	  553.1	 7930.0	...
9374919	  752.0	  553.3	 7925.0	...
9374920	  751.8	  552.0	 7920.0	...
9374921	  751.2	  550.8	 7923.0	...
9374922	  750.6	  551.3	 7928.0	...
9374923	  749.7	  552.0	 7934.0	...
9374924	  749.1	  551.8	 7936.0	...
9374925	  748.5	  551.0	 7937.0	...
9374926	  748.9	  550.4	 7938.0	...
9374927	  749.4	  551.4	 7936.0	...
9374928	  750.1	  552.6	 7935.0	...
9374929	  750.4	  553.3	 7933.0	...
9374930	  750.6	  553.2	 7933.0	...
9374931	  750.7	  552.9	 7937.0	...
9374932	  751.1	  553.1	 7941.0	...
9374933	  751.5	  553.5	 7939.0	...
9374934	  751.6	  554.3	 7934.0	...
9374935	  751.3	  554.8	 7936.0	...
9374936	  750.8	  555.0	 7947.0	...
9374937	  750.3	  554.9	 7958.0	...
9374938	  750.1	  554.6	 7961.0	...
9374939	  750.1	  554.6	 7960.0	...
9374940	  750.2	  554.6	 7958.0	...
9374941	  750.4	  554.8	 7950.0	...
9374942	  751.3	  554.8	 7942.0	...
9374943	  751.9	  553.4	 7935.0	...
9374944	  752.5	  551.8	 7936.0	...
9374945	  752.3	  550.2	 7937.0	...
9374946	  752.6	  550.0	 7940.0	...
9374947	  753.0	  549.8	 7944.0	...
9374948	  753.0	  549.9	 7947.0	...
9374949	  752.8	  550.8	 7947.0	...
9374950	  752.7	  552.8	 7944.0	...
9374951	  752.8	  554.5	 7941.0	...
9374952	  752.7	  555.1	 7940.0	...
9374953	  752.3	  553.5	 7944.0	...
9374954	  752.0	  552.1	 7947.0	...
9374955	  751.6	  550.8	 7951.0	...
9374956	  751.4	  550.7	 7951.0	...
9374957	  751.2	  551.0	 7950.0	...
9374958	  751.0	  551.2	 7947.0	...
9374959	  751.0	  551.6	 7945.0	...
9374960	  750.2	  552.0	 7947.0	...
9374961	  749.4	  552.5	 7951.0	...
9374962	  748.6	  552.8	 7955.0	...
9374963	  748.0	  553.0	 7961.0	...
9374964	  747.4	  553.4	 7967.0	...
9374965	  747.5	  553.7	 7967.0	...
9374966	  748.3	  553.8	 7961.0	...
9374967	  748.9	  553.8	 7955.0	...
9374968	  748.7	  553.8	 7955.0	...
9374969	  748.5	  553.9	 7957.0	...
9374970	  748.3	  554.1	 7962.0	...
9374971	  748.2	  555.0	 7967.0	...
9374972	  748.3	  555.9	 7971.0	...
9374973	  748.5	  557.0	 7971.0	...
9374974	  748.3	  557.2	 7972.0	...
9374975	  747.9	  556.9	 7971.0	...
9374976	  748.5	  556.3	 7971.0	...
9374977	  749.5	  555.7	 7971.0	...
9374978	  750.6	  554.8	 7972.0	...
9374979	  750.7	  554.0	 7972.0	...
9374980	  750.7	  553.3	 7972.0	...
9374981	  750.6	  553.6	 7971.0	...
9374982	  750.1	  553.9	 7973.0	...
9374983	  749.7	  553.8	 7975.0	...
9374984	  749.0	  553.8	 7971.0	...
9374985	  748.8	  553.7	 7965.0	...
9374986	  748.7	  554.0	 7958.0	...
9374987	  748.8	  554.5	 7961.0	...
9374988	  748.4	  554.8	 7965.0	...
9374989	  748.0	  554.9	 7969.0	...
9374990	  748.5	  554.6	 7970.0	...
9374991	  749.4	  554.3	 7970.0	...
9374992	  750.2	  554.1	 7973.0	...
9374993	  750.4	  554.9	 7976.0	...
9374994	  750.5	  555.8	 7981.0	...
9374995	  750.8	  556.4	 7983.0	...
9374996	  750.7	  555.8	 7986.0	...
9374997	  750.4	  554.3	 7988.0	...
9374998	  749.9	  553.1	 7990.0	...
9374999	  749.6	  553.0	 7989.0	...
9375000	  749.3	  553.7	 7984.0	...
9375001	  749.2	  554.3	 7981.0	...
9375002	  749.0	  554.1	 7978.0	...
9375003	  749.0	  554.3	 7980.0	...
9375004	  749.9	  554.5	 7981.0	...
9375005	  750.7	  554.7	 7983.0	...
9375006	  751.2	  554.6	 7984.0	...
9375007	  750.6	  553.7	 7984.0	...
9375008	  748.7	  552.5	 7991.0	...
9375009	  746.9	  551.3	 7997.0	...
9375010	  745.5	  551.0	 7996.0	...
9375011	  746.1	  551.8	 7989.0	...
9375012	  747.1	  552.5	 7979.0	...
9375013	  747.6	  553.1	 7976.0	...
9375014	  747.5	  552.9	 7972.0	...
9375015	  747.0	  552.5	 7972.0	...
9375016	  747.4	  552.2	 7979.0	...
9375017	  747.9	  552.6	 7986.0	...
9375018	  748.2	  553.4	 7998.0	...
9375019	  748.3	  553.4	 8000.0	...
9375020	  748.2	  552.5	 7999.0	...
9375021	  748.0	  551.6	 7994.0	...
9375022	  747.6	  551.6	 7991.0	...
9375023	  747.4	  551.7	 7992.0	...
9375024	  747.0	  551.9	 7995.0	...
MSG	9375025 0000 _ Number On
9375025	  746.8	  552.0	 7998.0	...
9375026	  747.4	  551.8	 8001.0	...
9375027	  748.2	  551.5	 8002.0	...
9375028	  749.4	  552.0	 8004.0	...
9375029	  749.8	  552.5	 8007.0	...
9375030	  750.3	  552.8	 8009.0	...
9375031	  750.4	  552.2	 8009.0	...
9375032	  750.4	  551.9	 8008.0	...
9375033	  750.1	  551.8	 8009.0	...
9375034	  750.0	  552.0	 8007.0	...
9375035	  749.9	  551.9	 8005.0	...
9375036	  749.7	  552.1	 8004.0	...
9375037	  749.4	  553.1	 8004.0	...
9375038	  749.2	  554.6	 8003.0	...
9375039	  749.3	  556.0	 8004.0	...
9375040	  749.3	  555.0	 8006.0	...
9375041	  749.2	  553.5	 8009.0	...
9375042	  749.1	  552.1	 8010.0	...
9375043	  749.1	  552.2	 8008.0	...
9375044	  749.6	  552.2	 8006.0	...
9375045	  750.0	  552.1	 8010.0	...
9375046	  750.5	  551.9	 8017.0	...
9375047	  750.5	  551.4	 8022.0	...
9375048	  750.2	  551.1	 8021.0	...
9375049	  750.0	  551.6	 8021.0	...
9375050	  749.8	  552.4	 8026.0	...
9375051	  749.8	  553.3	 8030.0	...
9375052	  749.6	  553.4	 8033.0	...
9375053	  749.5	  553.5	 8034.0	...
9375054	  749.4	  553.9	 8036.0	...
9375055	  749.4	  554.4	 8037.0	...
9375056	  749.5	  555.0	 8036.0	...
9375057	  749.5	  555.2	 8035.0	...
9375058	  749.8	  553.9	 8034.0	...
9375059	  750.1	  552.5	 8034.0	...
9375060	  749.3	  551.4	 8033.0	...
9375061	  748.4	  552.3	 8032.0	...
9375062	  747.7	  553.2	 8029.0	...
9375063	  748.0	  553.7	 8029.0	...
9375064	  748.3	  553.6	 8028.0	...
9375065	  748.4	  553.7	 8029.0	...
9375066	  748.8	  553.8	 8029.0	...
9375067	  749.2	  553.7	 8030.0	...
9375068	  749.8	  553.5	 8030.0	...
9375069	  750.0	  553.4	 8028.0	...
9375070	  750.1	  553.3	 8025.0	...
9375071	  749.9	  552.3	 8028.0	...
9375072	  749.8	  551.4	 8033.0	...
9375073	  749.7	  550.4	 8038.0	...
9375074	  749.7	  550.0	 8042.0	...
9375075	  748.5	  549.8	 8044.0	...
9375076	  747.2	  549.6	 8046.0	...
9375077	  747.3	  549.6	 8043.0	...
9375078	  748.6	  549.7	 8043.0	...
9375079	  749.9	  549.8	 8044.0	...
9375080	  750.1	  550.0	 8045.0	...
9375081	  750.6	  551.1	 8046.0	...
9375082	  751.2	  552.3	 8046.0	...
9375083	  751.5	  552.4	 8048.0	...
9375084	  750.1	  550.4	 8050.0	...
9375085	  748.6	  548.3	 8052.0	...
9375086	  747.0	  548.7	 8052.0	...
9375087	  746.8	  550.1	 8052.0	...
9375088	  746.8	  551.2	 8052.0	...
9375089	  747.2	  550.6	 8053.0	...
9375090	  747.7	  550.0	 8054.0	...
9375091	  747.7	  550.2	 8055.0	...
9375092	  747.4	  550.8	 8049.0	...
9375093	  747.8	  551.4	 8041.0	...
9375094	  748.6	  551.8	 8033.0	...
9375095	  749.0	  552.2	 8043.0	...
9375096	  748.9	  552.5	 8052.0	...
9375097	  748.8	  552.3	 8061.0	...
9375098	  749.0	  552.1	 8054.0	...
9375099	  749.1	  551.9	 8050.0	...
9375100	  749.2	  551.7	 8046.0	...
9375101	  749.3	  551.6	 8047.0	...
9375102	  749.1	  551.5	 8052.0	...
9375103	  748.9	  551.5	 8062.0	...
9375104	  748.8	  551.4	 8071.0	...
9375105	  748.7	  551.4	 8071.0	...
9375106	  748.4	  551.0	 8065.0	...
9375107	  748.0	  550.9	 8059.0	...
9375108	  747.5	  550.9	 8059.0	...
9375109	  747.4	  551.2	 8060.0	...
9375110	  747.4	  550.7	 8063.0	...
9375111	  747.3	  549.8	 8065.0	...
9375112	  747.2	  548.9	 8063.0	...
9375113	  747.6	  548.5	 8061.0	...
9375114	  748.0	  548.7	 8062.0	...
9375115	  748.3	  548.4	 8068.0	...
9375116	  747.5	  548.2	 8074.0	...
9375117	  746.9	  549.1	 8074.0	...
9375118	  746.2	  550.6	 8072.0	...
9375119	  746.2	  551.7	 8070.0	...
9375120	  746.7	  551.5	 8074.0	...
9375121	  747.3	  551.2	 8077.0	...
9375122	  748.7	  551.0	 8080.0	...
9375123	  749.3	  551.0	 8081.0	...
9375124	  748.5	  551.2	 8083.0	...
9375125	  747.1	  551.5	 8087.0	...
9375126	  745.7	  551.7	 8091.0	...
9375127	  745.9	  551.8	 8093.0	...
9375128	  746.1	  551.7	 8094.0	...
9375129	  747.1	  551.6	 8095.0	...
9375130	  747.9	  551.4	 8095.0	...
9375131	  748.7	  551.1	 8095.0	...
9375132	  749.3	  550.7	 8096.0	...
9375133	  749.9	  550.2	 8098.0	...
9375134	  749.8	  549.9	 8100.0	...
9375135	  749.1	  550.0	 8101.0	...
9375136	  747.6	  550.3	 8098.0	...
9375137	  746.9	  550.6	 8093.0	...
9375138	  746.2	  550.7	 8089.0	...
9375139	  745.9	  550.7	 8086.0	...
9375140	  745.5	  550.6	 8088.0	...
9375141	  745.8	  550.4	 8089.0	...
9375142	  746.3	  550.3	 8091.0	...
9375143	  746.7	  550.1	 8099.0	...
9375144	  746.4	  550.1	 8107.0	...
9375145	  746.1	  550.5	 8114.0	...
9375146	  745.9	  551.0	 8108.0	...
9375147	  745.9	  551.2	 8103.0	...
9375148	  746.1	  551.1	 8103.0	...
9375149	  746.4	  551.0	 8106.0	...
9375150	  746.4	  550.1	 8109.0	...
9375151	  746.9	  549.0	 8107.0	...
9375152	  747.4	  549.0	 8106.0	...
9375153	  747.9	  550.0	 8104.0	...
9375154	  747.6	  549.7	 8104.0	...
9375155	  747.5	  548.3	 8105.0	...
9375156	  747.5	  547.9	 8108.0	...
9375157	  747.6	  549.0	 8110.0	...
9375158	  747.5	  550.2	 8109.0	...
9375159	  747.5	  550.4	 8106.0	...
9375160	  747.7	  550.3	 8103.0	...
9375161	  747.8	  550.0	 8103.0	...
9375162	  748.0	  549.8	 8106.0	...
9375163	  748.1	  549.6	 8108.0	...
9375164	  748.3	  549.7	 8111.0	...
9375165	  748.3	  549.7	 8111.0	...
9375166	  748.4	  549.4	 8111.0	...
9375167	  748.3	  549.1	 8111.0	...
9375168	  747.9	  548.9	 8110.0	...
9375169	  747.6	  549.1	 8109.0	...
9375170	  747.2	  549.3	 8108.0	...
9375171	  747.5	  549.2	 8108.0	...
9375172	  748.0	  549.0	 8110.0	...
9375173	  748.4	  548.6	 8113.0	...
9375174	  748.5	  548.3	 8117.0	...
9375175	  748.4	  549.3	 8119.0	...
9375176	  748.5	  550.5	 8120.0	...
9375177	  748.7	  551.3	 8124.0	...
9375178	  748.3	  550.8	 8128.0	...
9375179	  748.1	  550.3	 8132.0	...
9375180	  747.9	  550.5	 8128.0	...
9375181	  747.9	  550.9	 8124.0	...
9375182	  747.4	  550.7	 8126.0	...
9375183	  746.9	  550.2	 8130.0	...
9375184	  746.8	  550.0	 8137.0	...
9375185	  746.9	  550.2	 8139.0	...
9375186	  747.0	  549.4	 8142.0	...
9375187	  746.9	  548.3	 8144.0	...
9375188	  746.8	  547.4	 8145.0	...
9375189	  747.1	  547.8	 8152.0	...
9375190	  747.5	  548.0	 8159.0	...
9375191	  747.9	  548.1	 8159.0	...
9375192	  747.9	  548.0	 8153.0	...
9375193	  747.8	  547.9	 8145.0	...
9375194	  747.8	  547.8	 8144.0	...
9375195	  747.0	  548.4	 8145.0	...
9375196	  746.3	  549.0	 8148.0	...
9375197	  745.7	  549.2	 8151.0	...
9375198	  746.1	  548.6	 8150.0	...
9375199	  746.5	  549.2	 8146.0	...
9375200	  746.7	  550.3	 8144.0	...
9375201	  746.8	  549.9	 8142.0	...
9375202	  746.8	  548.2	 8145.0	...
9375203	  746.9	  547.7	 8144.0	...
9375204	  748.1	  549.2	 8143.0	...
9375205	  749.1	  550.7	 8143.0	...
9375206	  749.8	  551.3	 8143.0	...
9375207	  749.2	  551.5	 8142.0	...
9375208	  748.9	  551.7	 8141.0	...
9375209	  748.7	  551.7	 8141.0	...
9375210	  748.5	  551.7	 8145.0	...
9375211	  748.4	  552.1	 8147.0	...
9375212	  748.3	  552.6	 8150.0	...
9375213	  748.0	  551.8	 8151.0	...
9375214	  747.6	  550.1	 8153.0	...
9375215	  747.4	  548.3	 8155.0	...
9375216	  747.9	  547.6	 8155.0	...
9375217	  748.6	  547.3	 8154.0	...
9375218	  749.1	  547.4	 8159.0	...
9375219	  748.7	  547.7	 8164.0	...
9375220	  748.4	  548.0	 8167.0	...
9375221	  748.3	  548.3	 8165.0	...
9375222	  748.9	  548.8	 8158.0	...
9375223	  749.5	  549.9	 8152.0	...
9375224	  749.9	  550.7	 8147.0	...
9375225	  749.7	  551.3	 8147.0	...
9375226	  749.4	  551.0	 8146.0	...
9375227	  749.2	  550.6	 8145.0	...
9375228	  748.8	  550.0	 8145.0	...
9375229	  748.5	  549.8	 8143.0	...
9375230	  748.7	  549.5	 8142.0	...
9375231	  749.3	  549.6	 8142.0	...
9375232	  749.6	  549.7	 8156.0	...
9375233	  749.4	  549.7	 8169.0	...
9375234	  749.3	  549.7	 8184.0	...
9375235	  748.2	  549.9	 8186.0	...
9375236	  747.2	  549.9	 8187.0	...
9375237	  746.3	  549.9	 8184.0	...
9375238	  746.3	  549.8	 8187.0	...
9375239	  746.1	  549.8	 8191.0	...
9375240	  746.6	  549.8	 8190.0	...
9375241	  747.3	  550.3	 8183.0	...
9375242	  748.0	  550.0	 8177.0	...
9375243	  748.0	  549.9	 8176.0	...
9375244	  748.4	  550.5	 8174.0	...
9375245	  748.8	  551.6	 8174.0	...
9375246	  749.2	  552.5	 8174.0	...
9375247	  749.1	  552.2	 8175.0	...
9375248	  749.2	  552.2	 8187.0	...
9375249	  749.2	  552.4	 8198.0	...
9375250	  750.9	  552.2	 8210.0	...
9375251	  752.5	  550.9	 8210.0	...
9375252	  755.3	  549.3	 8201.0	...
9375253	  756.4	  548.0	 8187.0	...
9375254	  757.5	  547.5	 8173.0	...
9375255	  758.4	  547.1	 8167.0	...
9375256	  759.0	  546.9	 8164.0	...
9375257	  759.6	  547.0	 8160.0	...
9375258	  759.6	  547.0	 8158.0	...
9375259	  759.8	  546.9	 8157.0	...
9375260	  759.7	  546.9	 8158.0	...
9375261	  759.6	  546.9	 8157.0	...
9375262	  759.4	  546.0	 8156.0	...
9375263	  759.7	  545.1	 8155.0	...
9375264	  759.8	  544.8	 8155.0	...
9375265	  759.8	  545.4	 8155.0	...
9375266	  759.5	  546.0	 8154.0	...
9375267	  759.7	  545.2	 8154.0	...
9375268	  760.0	  544.8	 8150.0	...
9375269	  760.3	  544.4	 8147.0	...
9375270	  759.8	  544.6	 8143.0	...
9375271	  759.3	  544.5	 8145.0	...
9375272	  759.2	  544.5	 8148.0	...
9375273	  758.3	  544.8	 8155.0	...
9375274	  757.3	  545.1	 8160.0	...
9375275	  756.7	  545.5	 8165.0	...
9375276	  757.1	  545.8	 8166.0	...
9375277	  757.4	  546.0	 8164.0	...
9375278	  757.2	  545.9	 8160.0	...
9375279	  756.9	  545.4	 8157.0	...
9375280	  756.3	  544.8	 8160.0	...
9375281	  755.8	  544.3	 8163.0	...
9375282	  757.0	  543.8	 8166.0	...
9375283	  758.5	  543.9	 8167.0	...
9375284	  760.5	  543.8	 8168.0	...
9375285	  760.9	  543.3	 8165.0	...
9375286	  761.2	  542.5	 8161.0	...
9375287	  761.4	  543.0	 8155.0	...
9375288	  761.6	  544.2	 8158.0	...
9375289	  760.7	  544.4	 8159.0	...
9375290	  759.7	  543.4	 8162.0	...
9375291	  758.6	  542.7	 8162.0	...
9375292	  758.6	  543.1	 8164.0	...
9375293	  758.7	  544.0	 8167.0	...
9375294	  759.0	  544.6	 8170.0	...
9375295	  759.4	  545.7	 8169.0	...
9375296	  759.7	  546.1	 8166.0	...
9375297	  759.8	  546.6	 8162.0	...
9375298	  759.7	  546.7	 8161.0	...
9375299	  759.5	  546.8	 8161.0	...
9375300	  759.5	  546.9	 8156.0	...
9375301	  759.6	  546.7	 8148.0	...
9375302	  759.6	  545.9	 8140.0	...
9375303	  758.6	  545.1	 8144.0	...
9375304	  757.7	  544.8	 8157.0	...
9375305	  757.0	  545.2	 8167.0	...
9375306	  757.2	  545.8	 8170.0	...
9375307	  757.3	  546.4	 8168.0	...
9375308	  757.3	  545.5	 8170.0	...
9375309	  757.2	  544.3	 8173.0	...
9375310	  757.3	  544.6	 8168.0	...
9375311	  756.8	  546.3	 8161.0	...
9375312	  756.3	  548.0	 8162.0	...
9375313	  755.8	  548.0	 8172.0	...
9375314	  756.2	  548.0	 8180.0	...
9375315	  756.6	  547.5	 8178.0	...
9375316	  756.7	  546.6	 8176.0	...
9375317	  756.6	  545.8	 8172.0	...
9375318	  756.5	  545.0	 8165.0	...
9375319	  756.4	  544.1	 8158.0	...
9375320	  756.3	  543.3	 8164.0	...
9375321	  756.4	  543.1	 8174.0	...
9375322	  756.9	  543.4	 8182.0	...
9375323	  757.2	  544.5	 8178.0	...
9375324	  757.4	  545.4	 8173.0	...
9375325	  757.1	  546.1	 8169.0	...
9375326	  757.7	  545.9	 8165.0	...
9375327	  758.4	  545.6	 8166.0	...
9375328	  759.1	  545.6	 8169.0	...
9375329	  758.8	  545.9	 8174.0	...
9375330	  758.4	  546.2	 8176.0	...
9375331	  758.0	  545.6	 8182.0	...
9375332	  757.3	  544.9	 8185.0	...
9375333	  756.6	  544.3	 8186.0	...
9375334	  755.9	  544.4	 8184.0	...
9375335	  755.7	  544.4	 8183.0	...
9375336	  755.6	  544.3	 8183.0	...
9375337	  755.5	  543.7	 8184.0	...
9375338	  755.3	  543.2	 8186.0	...
9375339	  755.6	  543.0	 8188.0	...
9375340	  756.5	  543.2	 8182.0	...
9375341	  757.5	  543.9	 8177.0	...
MSG	9375342 0000 _ Number Off
9375342	  757.3	  544.3	 8173.0	...
9375343	  756.6	  544.7	 8176.0	...
9375344	  755.8	  544.4	 8172.0	...
9375345	  755.8	  544.1	 8164.0	...
9375346	  755.9	  543.7	 8155.0	...
9375347	  756.1	  543.5	 8153.0	...
9375348	  756.9	  543.1	 8152.0	...
9375349	  757.6	  543.0	 8152.0	...
9375350	  757.3	  543.2	 8155.0	...
9375351	  755.8	  543.8	 8161.0	...
9375352	  754.3	  545.1	 8166.0	...
9375353	  754.6	  546.0	 8169.0	...
9375354	  755.2	  545.9	 8167.0	...
9375355	  755.9	  545.1	 8165.0	...
9375356	  756.0	  544.5	 8168.0	...
9375357	  756.4	  544.8	 8172.0	...
9375358	  756.7	  545.0	 8177.0	...
9375359	  756.3	  545.6	 8179.0	...
9375360	  755.6	  546.1	 8181.0	...
9375361	  754.7	  546.5	 8184.0	...
9375362	  754.7	  546.4	 8186.0	...
9375363	  754.8	  546.4	 8182.0	...
9375364	  755.4	  546.0	 8170.0	...
9375365	  756.0	  545.6	 8157.0	...
9375366	  756.5	  545.3	 8150.0	...
9375367	  756.4	  544.8	 8153.0	...
9375368	  756.2	  544.3	 8155.0	...
9375369	  756.2	  544.6	 8162.0	...
9375370	  755.9	  545.8	 8164.0	...
9375371	  755.5	  547.0	 8164.0	...
9375372	  754.7	  547.4	 8162.0	...
9375373	  753.9	  547.5	 8162.0	...
9375374	  752.6	  547.7	 8165.0	...
9375375	  751.7	  547.9	 8168.0	...
9375376	  752.6	  547.8	 8166.0	...
9375377	  753.9	  546.4	 8162.0	...
9375378	  755.3	  545.0	 8158.0	...
9375379	  755.1	  544.8	 8159.0	...
9375380	  754.8	  545.8	 8159.0	...
9375381	  754.6	  546.9	 8155.0	...
9375382	  754.2	  547.0	 8152.0	...
9375383	  754.0	  547.2	 8149.0	...
9375384	  754.5	  547.5	 8149.0	...
9375385	  755.2	  547.8	 8147.0	...
9375386	  755.9	  548.0	 8146.0	...
9375387	  756.0	  547.9	 8146.0	...
9375388	  756.1	  547.5	 8147.0	...
9375389	  756.1	  547.0	 8147.0	...
9375390	  756.0	  546.6	 8148.0	...
9375391	  755.9	  546.5	 8154.0	...
9375392	  755.8	  545.5	 8160.0	...
9375393	  755.6	  544.4	 8165.0	...
9375394	  755.3	  543.3	 8164.0	...
9375395	  754.7	  544.1	 8163.0	...
9375396	  754.3	  545.4	 8163.0	...
9375397	  754.0	  546.6	 8163.0	...
9375398	  754.3	  547.2	 8164.0	...
9375399	  754.8	  547.3	 8160.0	...
9375400	  755.4	  547.3	 8156.0	...
9375401	  755.9	  547.4	 8154.0	...
9375402	  755.9	  547.5	 8157.0	...
9375403	  755.3	  546.2	 8158.0	...
9375404	  754.8	  544.7	 8157.0	...
9375405	  754.3	  544.9	 8155.0	...
9375406	  754.2	  546.5	 8152.0	...
9375407	  754.5	  548.1	 8147.0	...
9375408	  754.8	  548.0	 8145.0	...
9375409	  755.2	  547.9	 8144.0	...
9375410	  754.9	  547.4	 8146.0	...
9375411	  754.7	  547.0	 8143.0	...
9375412	  754.8	  546.6	 8142.0	...
9375413	  755.2	  546.6	 8142.0	...
9375414	  755.6	  546.3	 8143.0	...
9375415	  755.7	  545.8	 8146.0	...
9375416	  755.6	  545.1	 8150.0	...
9375417	  755.4	  545.0	 8158.0	...
9375418	  755.3	  545.1	 8165.0	...
9375419	  755.2	  545.0	 8167.0	...
9375420	  755.2	  544.6	 8163.0	...
9375421	  755.2	  544.3	 8160.0	...
9375422	  755.1	  544.4	 8162.0	...
9375423	  754.9	  544.5	 8158.0	...
9375424	  754.2	  545.2	 8153.0	...
9375425	  753.7	  546.2	 8153.0	...
9375426	  753.2	  547.2	 8159.0	...
9375427	  753.2	  547.6	 8164.0	...
9375428	  753.3	  547.8	 8163.0	...
9375429	  753.4	  548.0	 8164.0	...
9375430	  753.4	  547.9	 8164.0	...
9375431	  753.3	  547.2	 8170.0	...
9375432	  753.4	  546.3	 8175.0	...
9375433	  754.2	  545.1	 8180.0	...
9375434	  755.0	  544.6	 8180.0	...
9375435	  755.8	  545.3	 8174.0	...
9375436	  755.7	  546.5	 8168.0	...
9375437	  755.7	  547.8	 8162.0	...
9375438	  755.6	  547.8	 8161.0	...
9375439	  756.1	  547.2	 8161.0	...
9375440	  756.5	  546.6	 8161.0	...
9375441	  756.9	  546.1	 8162.0	...
9375442	  756.7	  546.6	 8164.0	...
9375443	  756.4	  547.2	 8165.0	...
9375444	  756.1	  547.7	 8172.0	...
9375445	  755.8	  547.8	 8179.0	...
9375446	  755.5	  546.8	 8185.0	...
9375447	  755.3	  545.6	 8177.0	...
9375448	  755.3	  544.6	 8170.0	...
9375449	  755.4	  544.9	 8162.0	...
9375450	  755.5	  545.3	 8163.0	...
9375451	  754.4	  545.8	 8164.0	...
9375452	  753.2	  546.5	 8165.0	...
9375453	  752.7	  547.0	 8176.0	...
9375454	  753.5	  546.9	 8188.0	...
9375455	  754.2	  546.1	 8194.0	...
9375456	  754.2	  545.2	 8188.0	...
9375457	  754.4	  544.8	 8181.0	...
9375458	  754.6	  545.0	 8180.0	...
9375459	  754.7	  544.9	 8180.0	...
9375460	  754.8	  544.6	 8181.0	...
9375461	  754.0	  544.5	 8183.0	...
9375462	  753.3	  544.8	 8186.0	...
9375463	  752.7	  545.2	 8188.0	...
9375464	  753.0	  545.2	 8190.0	...
9375465	  753.3	  544.8	 8194.0	...
9375466	  753.7	  544.4	 8196.0	...
9375467	  754.1	  545.2	 8200.0	...
9375468	  754.4	  546.3	 8202.0	...
9375469	  754.4	  546.8	 8190.0	...
9375470	  754.3	  546.0	 8176.0	...
9375471	  754.2	  545.2	 8166.0	...
9375472	  754.1	  545.1	 8171.0	...
9375473	  754.0	  545.1	 8176.0	...
9375474	  753.9	  545.1	 8179.0	...
9375475	  753.8	  545.2	 8179.0	...
9375476	  753.7	  545.2	 8183.0	...
9375477	  753.7	  544.8	 8188.0	...
9375478	  753.9	  544.3	 8193.0	...
9375479	  753.5	  545.2	 8196.0	...
9375480	  752.8	  546.4	 8200.0	...
9375481	  752.2	  547.5	 8204.0	...
9375482	  752.2	  547.6	 8205.0	...
9375483	  752.4	  547.6	 8205.0	...
9375484	  752.8	  547.9	 8204.0	...
9375485	  752.4	  548.4	 8205.0	...
9375486	  751.7	  549.0	 8206.0	...
9375487	  750.8	  547.6	 8207.0	...
9375488	  750.6	  545.9	 8206.0	...
9375489	  750.6	  545.2	 8206.0	...
9375490	  751.3	  546.1	 8207.0	...
9375491	  752.3	  547.0	 8204.0	...
9375492	  753.2	  547.5	 8200.0	...
9375493	  753.4	  547.9	 8194.0	...
9375494	  753.3	  548.4	 8190.0	...
9375495	  753.8	  548.3	 8186.0	...
9375496	  754.5	  548.2	 8187.0	...
9375497	  755.2	  546.9	 8190.0	...
9375498	  755.1	  545.7	 8194.0	...
9375499	  754.8	  545.8	 8197.0	...
9375500	  754.3	  547.1	 8200.0	...
9375501	  753.7	  548.5	 8205.0	...
9375502	  753.4	  548.6	 8208.0	...
9375503	  752.8	  548.9	 8210.0	...
9375504	  752.3	  549.1	 8209.0	...
9375505	  751.8	  549.1	 8209.0	...
9375506	  752.1	  548.8	 8209.0	...
9375507	  752.3	  548.8	 8209.0	...
9375508	  752.5	  548.9	 8208.0	...
9375509	  753.3	  548.4	 8208.0	...
9375510	  753.8	  547.7	 8206.0	...
9375511	  753.9	  547.3	 8205.0	...
9375512	  753.3	  547.8	 8204.0	...
9375513	  753.1	  548.2	 8204.0	...
9375514	  753.3	  547.3	 8204.0	...
9375515	  753.4	  546.2	 8206.0	...
9375516	  753.4	  545.0	 8207.0	...
9375517	  753.3	  545.1	 8209.0	...
9375518	  753.3	  546.1	 8209.0	...
9375519	  753.1	  547.2	 8212.0	...
9375520	  752.9	  548.0	 8215.0	...
9375521	  753.8	  547.5	 8206.0	...
9375522	  754.9	  546.5	 8195.0	...
9375523	  756.0	  545.6	 8185.0	...
9375524	  755.7	  544.9	 8187.0	...
9375525	  755.3	  544.8	 8189.0	...
9375526	  753.8	  544.8	 8197.0	...
9375527	  752.7	  544.9	 8205.0	...
9375528	  751.8	  545.2	 8213.0	...
9375529	  752.4	  545.3	 8214.0	...
9375530	  753.2	  545.5	 8213.0	...
9375531	  753.8	  545.4	 8213.0	...
9375532	  753.6	  544.8	 8213.0	...
9375533	  753.1	  544.3	 8214.0	...
9375534	  752.5	  543.4	 8217.0	...
9375535	  752.8	  543.0	 8221.0	...
9375536	  753.2	  544.3	 8225.0	...
9375537	  753.5	  545.9	 8225.0	...
9375538	  753.6	  547.5	 8226.0	...
9375539	  753.7	  547.2	 8224.0	...
9375540	  753.8	  547.1	 8222.0	...
9375541	  753.9	  546.6	 8220.0	...
9375542	  753.9	  546.4	 8230.0	...
9375543	  754.1	  546.5	 8240.0	...
9375544	  754.4	  547.1	 8247.0	...
9375545	  753.8	  547.6	 8244.0	...
9375546	  753.0	  547.8	 8241.0	...
9375547	  751.3	  547.1	 8245.0	...
9375548	  750.4	  546.7	 8250.0	...
9375549	  749.8	  546.2	 8248.0	...
9375550	  750.4	  546.6	 8241.0	...
9375551	  750.9	  546.6	 8234.0	...
9375552	  751.3	  546.6	 8234.0	...
MSG	9375553 0000 _ Number On
9375553	  751.4	  546.6	 8236.0	...
9375554	  751.6	  546.6	 8237.0	...
9375555	  751.2	  546.6	 8238.0	...
9375556	  750.8	  546.5	 8240.0	...
9375557	  750.1	  545.4	 8244.0	...
9375558	  749.9	  544.3	 8247.0	...
9375559	  749.7	  543.3	 8248.0	...
9375560	  749.6	  543.7	 8247.0	...
9375561	  749.2	  544.1	 8250.0	...
9375562	  748.9	  544.7	 8253.0	...
9375563	  750.1	  544.6	 8256.0	...
9375564	  751.6	  544.1	 8261.0	...
9375565	  752.6	  543.4	 8265.0	...
9375566	  752.1	  542.9	 8273.0	...
9375567	  751.6	  543.0	 8275.0	...
9375568	  751.7	  543.5	 8277.0	...
9375569	  751.3	  544.0	 8277.0	...
9375570	  750.9	  544.2	 8279.0	...
9375571	  750.4	  544.1	 8281.0	...
9375572	  750.3	  544.3	 8283.0	...
9375573	  750.3	  544.8	 8280.0	...
9375574	  750.3	  545.6	 8277.0	...
9375575	  750.6	  546.2	 8273.0	...
9375576	  750.8	  546.1	 8273.0	...
9375577	  750.9	  545.2	 8274.0	...
9375578	  750.6	  544.3	 8275.0	...
9375579	  750.3	  543.6	 8274.0	...
9375580	  750.4	  543.4	 8271.0	...
9375581	  750.9	  543.1	 8259.0	...
9375582	  751.4	  542.9	 8250.0	...
9375583	  751.6	  543.2	 8251.0	...
9375584	  751.8	  544.6	 8261.0	...
9375585	  751.9	  546.1	 8270.0	...
9375586	  751.9	  546.9	 8269.0	...
9375587	  751.6	  547.1	 8267.0	...
9375588	  751.4	  547.8	 8265.0	...
9375589	  751.2	  548.6	 8264.0	...
9375590	  751.3	  548.5	 8268.0	...
9375591	  751.4	  548.0	 8270.0	...
9375592	  751.6	  547.5	 8272.0	...
9375593	  751.4	  547.6	 8271.0	...
9375594	  751.3	  547.6	 8270.0	...
9375595	  751.3	  547.6	 8268.0	...
9375596	  751.8	  547.9	 8267.0	...
9375597	  752.0	  548.3	 8266.0	...
9375598	  752.0	  547.9	 8267.0	...
9375599	  751.3	  547.1	 8269.0	...
9375600	  750.7	  546.3	 8270.0	...
9375601	  750.3	  546.2	 8268.0	...
9375602	  750.2	  545.9	 8262.0	...
9375603	  750.2	  545.8	 8256.0	...
9375604	  750.1	  545.5	 8252.0	...
9375605	  750.0	  545.3	 8252.0	...
9375606	  751.4	  545.0	 8252.0	...
9375607	  752.7	  544.9	 8253.0	...
9375608	  753.7	  545.2	 8255.0	...
9375609	  753.4	  546.2	 8258.0	...
9375610	  753.1	  547.2	 8258.0	...
9375611	  752.0	  547.3	 8258.0	...
9375612	  751.0	  547.2	 8257.0	...
9375613	  749.9	  547.0	 8257.0	...
9375614	  750.5	  547.5	 8257.0	...
9375615	  751.5	  547.8	 8259.0	...
9375616	  752.4	  548.0	 8261.0	...
9375617	  752.7	  548.0	 8264.0	...
9375618	  752.4	  548.1	 8265.0	...
9375619	  751.9	  548.7	 8266.0	...
9375620	  751.6	  549.3	 8267.0	...
9375621	  751.3	  549.4	 8269.0	...
9375622	  751.1	  548.7	 8275.0	...
9375623	  751.0	  548.1	 8281.0	...
9375624	  750.3	  547.9	 8287.0	...
9375625	  749.7	  548.1	 8286.0	...
9375626	  749.0	  548.1	 8284.0	...
9375627	  749.0	  548.0	 8283.0	...
9375628	  749.0	  547.8	 8285.0	...
9375629	  749.6	  547.4	 8288.0	...
9375630	  750.2	  547.2	 8289.0	...
9375631	  751.1	  547.1	 8290.0	...
9375632	  751.4	  547.1	 8281.0	...
9375633	  751.3	  546.9	 8273.0	...
9375634	  750.1	  546.7	 8266.0	...
9375635	  748.9	  546.7	 8272.0	...
9375636	  747.9	  546.8	 8283.0	...
9375637	  747.7	  546.4	 8293.0	...
9375638	  747.8	  545.9	 8298.0	...
9375639	  748.1	  546.4	 8299.0	...
9375640	  749.1	  547.4	 8301.0	...
9375641	  749.6	  547.2	 8297.0	...
9375642	  750.1	  546.0	 8291.0	...
9375643	  749.8	  545.5	 8287.0	...
9375644	  749.6	  546.3	 8292.0	...
9375645	  749.5	  547.2	 8296.0	...
9375646	  749.5	  547.5	 8299.0	...
9375647	  749.5	  547.5	 8299.0	...
9375648	  749.5	  547.3	 8298.0	...
9375649	  749.6	  547.1	 8297.0	...
9375650	  749.1	  545.8	 8304.0	...
9375651	  747.8	  544.6	 8313.0	...
9375652	  746.5	  543.9	 8321.0	...
9375653	  745.9	  544.9	 8321.0	...
9375654	  745.9	  546.1	 8321.0	...
9375655	  747.1	  547.4	 8307.0	...
9375656	  748.5	  548.1	 8294.0	...
9375657	  749.5	  547.2	 8284.0	...
9375658	  749.0	  545.9	 8290.0	...
9375659	  748.6	  544.6	 8308.0	...
9375660	  748.4	  544.6	 8322.0	...
9375661	  747.5	  545.7	 8334.0	...
9375662	  746.5	  546.7	 8334.0	...
9375663	  745.1	  547.8	 8335.0	...
9375664	  744.7	  547.8	 8334.0	...
9375665	  744.5	  547.8	 8330.0	...
9375666	  745.0	  547.8	 8328.0	...
9375667	  745.5	  547.6	 8327.0	...
9375668	  746.0	  547.4	 8328.0	...
9375669	  746.4	  546.6	 8329.0	...
9375670	  747.0	  545.8	 8333.0	...
9375671	  747.4	  545.2	 8337.0	...
9375672	  747.7	  545.3	 8334.0	...
9375673	  747.6	  545.0	 8330.0	...
9375674	  748.0	  544.6	 8324.0	...
9375675	  748.2	  544.7	 8321.0	...
9375676	  748.4	  545.4	 8318.0	...
9375677	  748.5	  546.0	 8319.0	...
9375678	  748.6	  546.0	 8326.0	...
9375679	  749.0	  545.6	 8334.0	...
9375680	  749.1	  545.2	 8341.0	...
9375681	  748.9	  545.6	 8340.0	...
9375682	  748.7	  546.5	 8337.0	...
9375683	  748.8	  547.5	 8328.0	...
9375684	  749.1	  547.7	 8320.0	...
9375685	  749.5	  547.8	 8315.0	...
9375686	  749.4	  547.3	 8316.0	...
9375687	  749.3	  546.9	 8317.0	...
9375688	  749.1	  546.8	 8315.0	...
9375689	  749.0	  547.7	 8314.0	...
9375690	  749.0	  548.5	 8317.0	...
9375691	  749.0	  548.9	 8322.0	...
9375692	  749.0	  548.5	 8327.0	...
9375693	  749.0	  548.2	 8328.0	...
9375694	  748.9	  547.4	 8328.0	...
9375695	  748.7	  546.8	 8326.0	...
9375696	  748.6	  546.8	 8327.0	...
9375697	  748.6	  547.5	 8330.0	...
9375698	  748.0	  547.2	 8335.0	...
9375699	  747.5	  546.3	 8337.0	...
9375700	  748.0	  546.2	 8336.0	...
9375701	  748.9	  547.1	 8337.0	...
9375702	  749.7	  546.9	 8338.0	...
9375703	  749.5	  545.9	 8339.0	...
9375704	  749.9	  545.9	 8338.0	...
9375705	  750.4	  546.9	 8337.0	...
9375706	  750.3	  547.6	 8340.0	...
9375707	  749.7	  547.3	 8344.0	...
9375708	  748.7	  547.0	 8348.0	...
9375709	  748.3	  546.9	 8348.0	...
9375710	  748.0	  546.5	 8348.0	...
9375711	  748.1	  545.9	 8347.0	...
9375712	  747.8	  545.5	 8346.0	...
9375713	  747.6	  546.1	 8332.0	...
9375714	  747.2	  546.7	 8319.0	...
9375715	  747.2	  547.5	 8315.0	...
9375716	  747.2	  547.8	 8325.0	...
9375717	  747.9	  547.9	 8334.0	...
9375718	  748.7	  548.2	 8331.0	...
9375719	  749.4	  548.6	 8326.0	...
9375720	  749.6	  549.1	 8322.0	...
9375721	  750.2	  549.4	 8320.0	...
9375722	  750.9	  549.5	 8323.0	...
9375723	  751.2	  548.8	 8328.0	...
9375724	  751.0	  548.0	 8337.0	...
9375725	  750.6	  548.0	 8342.0	...
9375726	  750.3	  548.8	 8345.0	...
9375727	  750.2	  549.4	 8344.0	...
9375728	  749.8	  549.3	 8340.0	...
9375729	  749.5	  549.3	 8332.0	...
9375730	  750.1	  548.7	 8325.0	...
9375731	  751.1	  548.0	 8325.0	...
9375732	  751.6	  547.5	 8330.0	...
9375733	  750.7	  546.4	 8336.0	...
9375734	  749.8	  545.3	 8338.0	...
9375735	  749.3	  544.6	 8339.0	...
9375736	  749.2	  544.9	 8339.0	...
9375737	  749.2	  545.2	 8336.0	...
9375738	  749.3	  545.2	 8333.0	...
9375739	  749.6	  545.4	 8330.0	...
9375740	  749.6	  546.1	 8329.0	...
9375741	  749.7	  546.7	 8330.0	...
9375742	  749.3	  546.3	 8332.0	...
9375743	  748.7	  545.4	 8334.0	...
9375744	  748.4	  546.2	 8335.0	...
9375745	  748.6	  547.9	 8336.0	...
9375746	  748.8	  549.5	 8336.0	...
9375747	  748.9	  549.6	 8336.0	...
9375748	  749.2	  549.5	 8336.0	...
9375749	  749.7	  549.6	 8336.0	...
9375750	  749.7	  549.8	 8333.0	...
9375751	  749.2	  550.1	 8329.0	...
9375752	  748.7	  550.3	 8326.0	...
9375753	  748.6	  550.3	 8326.0	...
9375754	  748.9	  550.4	 8327.0	...
9375755	  749.3	  550.4	 8327.0	...
9375756	  749.9	  550.2	 8327.0	...
9375757	  749.8	  549.9	 8326.0	...
9375758	  749.8	  549.7	 8322.0	...
9375759	  749.6	  549.7	 8319.0	...
9375760	  749.6	  549.7	 8313.0	...
9375761	  749.3	  550.1	 8312.0	...
9375762	  748.7	  550.0	 8315.0	...
9375763	  748.1	  550.1	 8318.0	...
9375764	  747.2	  549.8	 8322.0	...
9375765	  746.7	  550.1	 8321.0	...
9375766	  746.9	  550.8	 8322.0	...
9375767	  747.6	  551.4	 8321.0	...
9375768	  748.2	  551.9	 8318.0	...
9375769	  748.1	  551.7	 8322.0	...
9375770	  748.0	  551.0	 8333.0	...
9375771	  748.0	  550.3	 8344.0	...
9375772	  748.1	  549.8	 8341.0	...
9375773	  748.2	  549.8	 8334.0	...
9375774	  748.3	  549.9	 8333.0	...
9375775	  747.9	  549.8	 8339.0	...
9375776	  747.5	  549.8	 8344.0	...
9375777	  747.2	  549.8	 8343.0	...
9375778	  747.4	  549.9	 8343.0	...
9375779	  747.0	  550.0	 8343.0	...
9375780	  746.6	  550.1	 8344.0	...
9375781	  746.7	  549.7	 8346.0	...
9375782	  747.2	  549.3	 8344.0	...
9375783	  747.6	  548.9	 8341.0	...
9375784	  747.8	  548.9	 8337.0	...
9375785	  748.1	  548.8	 8340.0	...
9375786	  748.2	  548.8	 8343.0	...
9375787	  747.9	  548.8	 8345.0	...
9375788	  747.7	  549.5	 8345.0	...
9375789	  747.6	  550.2	 8347.0	...
9375790	  747.6	  551.0	 8348.0	...
9375791	  747.6	  551.1	 8350.0	...
9375792	  748.0	  551.0	 8351.0	...
9375793	  748.2	  550.5	 8351.0	...
9375794	  747.5	  550.1	 8351.0	...
9375795	  746.4	  549.5	 8347.0	...
9375796	  745.9	  549.4	 8340.0	...
9375797	  746.5	  549.4	 8333.0	...
9375798	  747.2	  550.4	 8332.0	...
9375799	  747.2	  551.6	 8336.0	...
9375800	  746.8	  551.8	 8345.0	...
9375801	  746.3	  550.6	 8350.0	...
9375802	  746.0	  549.7	 8349.0	...
EFIX R   9374834	9375802	969	  750.9	  548.8	   8142
SSACC R  9375803
9375803	  744.2	  550.0	 8344.0	...
9375804	  741.7	  551.0	 8342.0	...
9375805	  738.9	  551.6	 8346.0	...
9375806	  737.7	  551.7	 8344.0	...
9375807	  735.2	  550.7	 8338.0	...
9375808	  732.8	  549.6	 8336.0	...
9375809	  730.5	  548.6	 8341.0	...
ESACC R  9375803	9375809	7	  744.2	  550.0	  730.5	  548.6	   0.29	     44
SFIX R   9375810
9375810	  729.0	  548.2	 8347.0	...
9375811	  727.5	  547.7	 8348.0	...
9375812	  726.1	  547.3	 8350.0	...
9375813	  726.2	  547.2	 8351.0	...
9375814	  726.4	  547.2	 8351.0	...
9375815	  726.2	  547.2	 8351.0	...
9375816	  725.6	  547.1	 8352.0	...
9375817	  725.0	  547.1	 8354.0	...
9375818	  724.9	  548.1	 8351.0	...
9375819	  725.0	  549.1	 8348.0	...
9375820	  725.0	  549.8	 8345.0	...
9375821	  725.2	  549.6	 8347.0	...
9375822	  726.5	  549.6	 8343.0	...
9375823	  728.0	  549.9	 8336.0	...
9375824	  729.4	  549.9	 8329.0	...
9375825	  729.7	  549.8	 8331.0	...
9375826	  730.2	  550.0	 8335.0	...
9375827	  730.5	  550.3	 8338.0	...
9375828	  730.8	  550.2	 8338.0	...
9375829	  730.5	  549.5	 8338.0	...
9375830	  730.2	  548.9	 8334.0	...
9375831	  729.7	  548.8	 8331.0	...
9375832	  729.5	  549.2	 8328.0	...
9375833	  729.4	  549.7	 8325.0	...
9375834	  729.7	  550.1	 8322.0	...
9375835	  729.9	  550.5	 8321.0	...
9375836	  730.1	  550.9	 8324.0	...
9375837	  730.3	  551.0	 8324.0	...
9375838	  730.4	  550.8	 8322.0	...
9375839	  730.1	  550.7	 8324.0	...
9375840	  729.5	  550.7	 8330.0	...
9375841	  729.0	  551.1	 8336.0	...
9375842	  728.9	  551.8	 8331.0	...
9375843	  728.9	  552.6	 8323.0	...
9375844	  729.6	  553.0	 8314.0	...
9375845	  730.2	  552.8	 8315.0	...
9375846	  730.8	  552.4	 8315.0	...
9375847	  730.7	  551.7	 8315.0	...
9375848	  730.6	  551.3	 8312.0	...
9375849	  730.7	  551.2	 8308.0	...
9375850	  730.8	  551.5	 8304.0	...
9375851	  731.3	  551.9	 8303.0	...
9375852	  732.1	  552.2	 8302.0	...
9375853	  732.8	  552.4	 8302.0	...
9375854	  732.5	  552.7	 8301.0	...
9375855	  731.8	  552.9	 8301.0	...
MSG	9375856 0000 _ Number Off
9375856	  731.1	  553.1	 8302.0	...
9375857	  731.0	  553.3	 8302.0	...
9375858	  730.8	  553.7	 8302.0	...
9375859	  730.9	  553.8	 8302.0	...
9375860	  731.3	  553.6	 8302.0	...
9375861	  731.7	  553.1	 8302.0	...
9375862	  731.9	  552.9	 8302.0	...
9375863	  732.1	  552.9	 8306.0	...
9375864	  732.0	  552.9	 8311.0	...
9375865	  731.6	  554.2	 8309.0	...
9375866	  731.3	  555.9	 8302.0	...
9375867	  731.4	  557.5	 8295.0	...
9375868	  731.4	  557.6	 8295.0	...
9375869	  731.4	  557.1	 8296.0	...
9375870	  731.2	  556.0	 8297.0	...
9375871	  730.9	  554.4	 8298.0	...
9375872	  731.2	  552.9	 8304.0	...
9375873	  731.8	  553.7	 8310.0	...
9375874	  732.2	  555.3	 8314.0	...
9375875	  731.7	  556.6	 8313.0	...
9375876	  731.0	  556.4	 8313.0	...
9375877	  730.7	  555.8	 8313.0	...
9375878	  730.8	  555.5	 8314.0	...
9375879	  730.9	  555.4	 8316.0	...
9375880	  730.8	  555.7	 8317.0	...
9375881	  730.7	  555.9	 8317.0	...
9375882	  730.6	  555.5	 8312.0	...
9375883	  730.5	  555.3	 8308.0	...
9375884	  730.8	  555.0	 8305.0	...
9375885	  731.3	  555.2	 8308.0	...
9375886	  731.7	  555.1	 8309.0	...
9375887	  731.8	  555.1	 8309.0	...
9375888	  731.8	  555.5	 8306.0	...
9375889	  731.8	  555.9	 8308.0	...
9375890	  731.2	  556.2	 8310.0	...
9375891	  730.6	  556.4	 8314.0	...
9375892	  730.0	  556.8	 8312.0	...
9375893	  730.6	  557.1	 8310.0	...
9375894	  731.2	  556.9	 8308.0	...
9375895	  731.0	  555.5	 8307.0	...
9375896	  730.3	  554.1	 8306.0	...
9375897	  730.0	  554.3	 8302.0	...
9375898	  730.4	  555.5	 8298.0	...
9375899	  730.6	  556.4	 8296.0	...
9375900	  730.6	  556.0	 8298.0	...
9375901	  730.4	  556.0	 8293.0	...
9375902	  730.3	  556.3	 8287.0	...
9375903	  730.4	  557.1	 8278.0	...
9375904	  730.3	  557.5	 8276.0	...
9375905	  730.0	  558.0	 8274.0	...
9375906	  729.6	  558.0	 8274.0	...
9375907	  729.7	  558.0	 8272.0	...
9375908	  730.1	  557.9	 8270.0	...
9375909	  730.7	  557.7	 8269.0	...
9375910	  731.1	  557.5	 8271.0	...
9375911	  731.3	  557.5	 8273.0	...
9375912	  731.2	  557.5	 8274.0	...
9375913	  731.2	  557.5	 8274.0	...
9375914	  731.1	  557.4	 8274.0	...
9375915	  731.0	  557.8	 8276.0	...
9375916	  730.8	  558.1	 8277.0	...
9375917	  730.8	  558.4	 8281.0	...
9375918	  731.0	  558.9	 8283.0	...
9375919	  731.2	  559.4	 8284.0	...
9375920	  731.2	  560.0	 8280.0	...
9375921	  731.1	  559.9	 8275.0	...
9375922	  731.1	  559.7	 8271.0	...
9375923	  731.2	  559.6	 8269.0	...
9375924	  731.4	  559.7	 8272.0	...
9375925	  731.5	  559.7	 8274.0	...
9375926	  731.5	  559.3	 8278.0	...
9375927	  730.7	  558.4	 8279.0	...
9375928	  730.0	  557.4	 8280.0	...
9375929	  729.4	  556.7	 8281.0	...
9375930	  729.5	  556.5	 8281.0	...
9375931	  729.6	  556.6	 8281.0	...
9375932	  729.8	  557.2	 8277.0	...
9375933	  730.3	  557.6	 8272.0	...
9375934	  731.2	  557.7	 8267.0	...
9375935	  732.0	  557.3	 8264.0	...
9375936	  731.9	  557.3	 8264.0	...
9375937	  731.4	  558.7	 8265.0	...
9375938	  731.6	  560.2	 8271.0	...
9375939	  732.4	  561.5	 8279.0	...
9375940	  732.6	  561.4	 8285.0	...
9375941	  732.1	  561.4	 8286.0	...
9375942	  731.3	  561.4	 8280.0	...
9375943	  730.7	  561.4	 8273.0	...
9375944	  730.1	  560.8	 8267.0	...
9375945	  730.4	  560.2	 8266.0	...
9375946	  731.1	  559.6	 8265.0	...
9375947	  731.8	  560.0	 8268.0	...
9375948	  731.8	  560.4	 8270.0	...
9375949	  731.7	  560.5	 8273.0	...
9375950	  731.3	  560.3	 8273.0	...
9375951	  730.8	  560.2	 8274.0	...
9375952	  730.3	  560.5	 8276.0	...
9375953	  730.4	  561.2	 8271.0	...
9375954	  730.8	  561.8	 8264.0	...
9375955	  731.1	  561.6	 8257.0	...
9375956	  731.5	  561.0	 8257.0	...
9375957	  731.8	  560.3	 8258.0	...
9375958	  732.2	  559.9	 8259.0	...
9375959	  732.1	  559.7	 8260.0	...
9375960	  731.9	  559.9	 8260.0	...
9375961	  731.8	  560.2	 8253.0	...
9375962	  731.8	  560.5	 8247.0	...
9375963	  732.3	  560.9	 8241.0	...
9375964	  732.8	  561.3	 8243.0	...
9375965	  733.6	  561.7	 8246.0	...
9375966	  733.9	  561.8	 8248.0	...
9375967	  732.4	  561.4	 8251.0	...
9375968	  730.8	  560.9	 8253.0	...
9375969	  730.5	  561.2	 8255.0	...
9375970	  731.8	  561.9	 8254.0	...
9375971	  733.1	  562.4	 8257.0	...
9375972	  733.0	  561.9	 8261.0	...
9375973	  733.0	  561.8	 8266.0	...
9375974	  733.1	  561.8	 8266.0	...
9375975	  733.1	  562.1	 8266.0	...
9375976	  733.0	  561.1	 8265.0	...
9375977	  732.8	  560.1	 8266.0	...
9375978	  732.7	  559.3	 8264.0	...
9375979	  732.6	  559.7	 8261.0	...
9375980	  732.5	  560.8	 8257.0	...
9375981	  732.6	  561.7	 8255.0	...
9375982	  732.8	  562.4	 8255.0	...
9375983	  733.3	  562.4	 8257.0	...
9375984	  733.5	  562.3	 8261.0	...
9375985	  733.6	  561.2	 8271.0	...
9375986	  733.6	  560.2	 8279.0	...
9375987	  732.5	  559.3	 8285.0	...
9375988	  731.4	  559.6	 8278.0	...
9375989	  730.5	  561.2	 8271.0	...
9375990	  731.1	  562.6	 8264.0	...
9375991	  732.0	  563.7	 8263.0	...
9375992	  732.6	  563.2	 8262.0	...
9375993	  732.8	  562.5	 8262.0	...
9375994	  732.6	  561.9	 8264.0	...
9375995	  732.3	  561.8	 8266.0	...
9375996	  732.4	  561.7	 8265.0	...
9375997	  732.5	  561.4	 8261.0	...
9375998	  732.9	  561.0	 8257.0	...
9375999	  733.1	  560.8	 8253.0	...
9376000	  732.9	  561.0	 8251.0	...
9376001	  732.2	  561.7	 8257.0	...
9376002	  732.1	  562.5	 8264.0	...
9376003	  732.5	  563.4	 8260.0	...
9376004	  733.5	  563.8	 8247.0	...
9376005	  733.6	  563.0	 8242.0	...
9376006	  732.6	  562.0	 8249.0	...
9376007	  731.4	  561.1	 8254.0	...
9376008	  730.3	  561.0	 8252.0	...
9376009	  730.4	  561.0	 8251.0	...
9376010	  730.4	  560.9	 8252.0	...
9376011	  730.4	  561.1	 8256.0	...
9376012	  730.2	  561.5	 8260.0	...
9376013	  729.9	  562.0	 8265.0	...
9376014	  729.6	  561.7	 8267.0	...
9376015	  729.5	  561.2	 8262.0	...
9376016	  729.7	  561.0	 8256.0	...
9376017	  730.0	  561.4	 8250.0	...
9376018	  730.8	  561.6	 8253.0	...
9376019	  731.3	  561.4	 8256.0	...
9376020	  731.8	  561.1	 8259.0	...
9376021	  732.2	  560.8	 8258.0	...
9376022	  732.5	  560.5	 8255.0	...
9376023	  732.8	  560.4	 8252.0	...
9376024	  732.7	  560.2	 8251.0	...
9376025	  732.7	  560.2	 8251.0	...
9376026	  732.8	  561.2	 8251.0	...
9376027	  733.3	  562.1	 8249.0	...
9376028	  733.8	  561.9	 8248.0	...
9376029	  733.1	  560.7	 8249.0	...
9376030	  732.1	  559.7	 8251.0	...
9376031	  731.7	  560.0	 8248.0	...
9376032	  732.2	  560.5	 8243.0	...
9376033	  732.8	  560.9	 8244.0	...
9376034	  732.7	  561.3	 8250.0	...
9376035	  732.7	  561.4	 8256.0	...
9376036	  732.4	  561.6	 8260.0	...
9376037	  732.1	  561.8	 8263.0	...
9376038	  731.9	  561.7	 8265.0	...
9376039	  732.0	  561.4	 8263.0	...
9376040	  732.2	  561.2	 8258.0	...
9376041	  732.4	  561.3	 8254.0	...
9376042	  732.5	  561.3	 8250.0	...
9376043	  732.5	  561.4	 8249.0	...
9376044	  732.6	  561.6	 8252.0	...
9376045	  732.7	  562.0	 8256.0	...
9376046	  732.7	  562.4	 8261.0	...
9376047	  732.8	  563.2	 8263.0	...
9376048	  732.6	  563.8	 8266.0	...
9376049	  732.5	  563.6	 8269.0	...
9376050	  732.3	  562.7	 8269.0	...
9376051	  732.7	  561.7	 8265.0	...
9376052	  733.1	  561.6	 8261.0	...
9376053	  733.4	  561.5	 8259.0	...
9376054	  733.4	  561.4	 8258.0	...
9376055	  732.2	  561.5	 8256.0	...
9376056	  731.1	  561.8	 8254.0	...
9376057	  731.0	  562.1	 8254.0	...
9376058	  732.0	  562.2	 8255.0	...
9376059	  732.3	  562.3	 8255.0	...
9376060	  732.2	  562.9	 8254.0	...
9376061	  731.9	  563.4	 8252.0	...
9376062	  732.4	  563.9	 8250.0	...
9376063	  732.3	  563.9	 8248.0	...
9376064	  732.3	  564.0	 8247.0	...
9376065	  732.1	  564.1	 8250.0	...
9376066	  731.4	  564.5	 8256.0	...
9376067	  730.9	  565.1	 8263.0	...
9376068	  730.5	  565.7	 8265.0	...
9376069	  730.8	  564.6	 8265.0	...
MSG	9376070 0000 _ Number On
9376070	  730.9	  563.3	 8264.0	...
9376071	  731.0	  561.9	 8263.0	...
9376072	  731.0	  561.9	 8255.0	...
9376073	  730.9	  561.8	 8247.0	...
9376074	  730.9	  561.8	 8246.0	...
9376075	  730.7	  561.7	 8253.0	...
9376076	  730.6	  561.6	 8259.0	...
9376077	  730.5	  561.2	 8258.0	...
9376078	  730.5	  560.8	 8255.0	...
9376079	  730.9	  561.8	 8253.0	...
9376080	  731.3	  563.1	 8250.0	...
9376081	  731.5	  563.6	 8250.0	...
9376082	  731.3	  562.8	 8249.0	...
9376083	  731.1	  562.9	 8249.0	...
9376084	  731.4	  563.7	 8250.0	...
9376085	  732.0	  564.4	 8249.0	...
9376086	  732.6	  563.5	 8248.0	...
9376087	  733.1	  562.6	 8243.0	...
9376088	  733.5	  562.7	 8238.0	...
9376089	  733.2	  563.6	 8233.0	...
9376090	  732.7	  564.6	 8235.0	...
9376091	  732.2	  564.6	 8237.0	...
9376092	  732.3	  564.6	 8238.0	...
9376093	  732.6	  564.4	 8239.0	...
9376094	  732.9	  564.3	 8241.0	...
9376095	  733.2	  564.2	 8245.0	...
9376096	  733.3	  564.1	 8246.0	...
9376097	  733.6	  564.0	 8243.0	...
9376098	  733.8	  563.8	 8241.0	...
9376099	  734.2	  564.0	 8241.0	...
9376100	  734.2	  564.3	 8233.0	...
9376101	  734.1	  564.7	 8225.0	...
9376102	  733.4	  564.7	 8220.0	...
9376103	  732.7	  564.5	 8225.0	...
9376104	  732.7	  564.0	 8232.0	...
9376105	  733.2	  563.6	 8238.0	...
9376106	  733.6	  563.1	 8240.0	...
9376107	  733.5	  563.4	 8240.0	...
9376108	  732.4	  564.1	 8242.0	...
9376109	  731.5	  564.8	 8245.0	...
9376110	  730.6	  564.9	 8249.0	...
9376111	  730.6	  564.8	 8250.0	...
9376112	  730.5	  564.6	 8247.0	...
9376113	  730.2	  564.6	 8244.0	...
9376114	  729.9	  564.6	 8246.0	...
9376115	  730.9	  564.4	 8252.0	...
9376116	  732.1	  564.3	 8260.0	...
9376117	  733.2	  563.7	 8264.0	...
9376118	  732.4	  563.9	 8267.0	...
9376119	  731.6	  563.9	 8267.0	...
9376120	  731.9	  564.1	 8254.0	...
9376121	  732.6	  563.9	 8242.0	...
9376122	  733.5	  563.8	 8235.0	...
9376123	  733.7	  563.1	 8239.0	...
9376124	  733.8	  562.4	 8247.0	...
9376125	  733.8	  562.2	 8253.0	...
9376126	  734.3	  562.7	 8260.0	...
9376127	  734.7	  563.2	 8256.0	...
9376128	  735.3	  563.2	 8248.0	...
9376129	  735.6	  563.8	 8241.0	...
9376130	  734.4	  564.7	 8241.0	...
9376131	  733.1	  565.6	 8242.0	...
9376132	  732.5	  566.0	 8243.0	...
9376133	  733.6	  566.1	 8244.0	...
9376134	  734.7	  565.9	 8245.0	...
9376135	  734.9	  565.2	 8244.0	...
9376136	  734.8	  564.5	 8242.0	...
9376137	  734.7	  564.1	 8240.0	...
9376138	  734.7	  564.6	 8242.0	...
9376139	  734.7	  565.1	 8244.0	...
9376140	  734.7	  565.7	 8246.0	...
9376141	  734.4	  565.1	 8246.0	...
9376142	  734.0	  564.6	 8248.0	...
9376143	  733.6	  563.8	 8249.0	...
9376144	  733.4	  563.6	 8251.0	...
9376145	  733.5	  563.5	 8251.0	...
9376146	  732.9	  563.6	 8251.0	...
9376147	  732.3	  564.0	 8257.0	...
9376148	  731.9	  564.4	 8260.0	...
9376149	  732.1	  564.5	 8263.0	...
9376150	  732.2	  563.9	 8260.0	...
9376151	  732.3	  563.1	 8259.0	...
9376152	  732.5	  562.2	 8258.0	...
9376153	  732.2	  562.0	 8257.0	...
9376154	  731.8	  561.7	 8268.0	...
9376155	  731.4	  561.4	 8278.0	...
9376156	  731.7	  561.0	 8289.0	...
9376157	  732.0	  560.8	 8281.0	...
9376158	  732.3	  560.8	 8274.0	...
9376159	  732.2	  560.9	 8266.0	...
9376160	  732.2	  561.6	 8265.0	...
9376161	  732.1	  562.3	 8265.0	...
9376162	  732.1	  562.1	 8270.0	...
9376163	  731.4	  561.2	 8276.0	...
9376164	  730.8	  560.8	 8282.0	...
9376165	  730.9	  561.2	 8282.0	...
9376166	  731.6	  562.5	 8281.0	...
9376167	  732.3	  563.3	 8282.0	...
9376168	  732.6	  564.4	 8282.0	...
9376169	  732.9	  564.5	 8283.0	...
9376170	  733.3	  564.6	 8284.0	...
9376171	  733.3	  564.4	 8285.0	...
9376172	  733.1	  563.5	 8283.0	...
9376173	  733.0	  562.9	 8280.0	...
9376174	  732.7	  562.4	 8276.0	...
9376175	  732.4	  562.7	 8274.0	...
9376176	  732.0	  562.6	 8273.0	...
9376177	  732.0	  562.5	 8280.0	...
9376178	  731.9	  562.6	 8288.0	...
9376179	  731.9	  562.8	 8289.0	...
9376180	  731.9	  562.9	 8284.0	...
9376181	  732.0	  563.5	 8279.0	...
9376182	  732.0	  564.2	 8279.0	...
9376183	  732.3	  564.6	 8285.0	...
9376184	  732.5	  564.4	 8290.0	...
9376185	  731.6	  564.5	 8295.0	...
9376186	  730.5	  564.5	 8294.0	...
9376187	  730.5	  564.1	 8293.0	...
9376188	  731.9	  563.4	 8292.0	...
9376189	  733.2	  563.1	 8294.0	...
9376190	  733.2	  563.1	 8296.0	...
9376191	  732.6	  563.8	 8297.0	...
9376192	  731.8	  564.6	 8295.0	...
9376193	  731.1	  564.4	 8303.0	...
9376194	  729.7	  563.7	 8313.0	...
9376195	  728.5	  563.1	 8325.0	...
9376196	  728.2	  563.2	 8329.0	...
9376197	  729.6	  563.3	 8324.0	...
9376198	  730.9	  563.5	 8318.0	...
9376199	  731.5	  563.1	 8311.0	...
9376200	  731.6	  562.5	 8311.0	...
9376201	  731.5	  562.1	 8312.0	...
9376202	  731.3	  562.3	 8315.0	...
9376203	  731.2	  562.6	 8323.0	...
9376204	  731.3	  563.0	 8333.0	...
9376205	  731.3	  563.4	 8341.0	...
9376206	  732.0	  564.1	 8344.0	...
9376207	  732.6	  564.3	 8343.0	...
9376208	  733.1	  564.6	 8341.0	...
9376209	  732.9	  564.5	 8331.0	...
9376210	  732.7	  563.8	 8322.0	...
9376211	  732.7	  563.0	 8313.0	...
9376212	  732.7	  562.2	 8313.0	...
9376213	  733.0	  562.1	 8311.0	...
9376214	  733.2	  561.9	 8310.0	...
9376215	  733.3	  562.7	 8311.0	...
9376216	  733.2	  563.7	 8314.0	...
9376217	  733.6	  564.6	 8317.0	...
9376218	  733.8	  563.3	 8320.0	...
9376219	  734.4	  561.9	 8322.0	...
9376220	  734.6	  560.7	 8323.0	...
9376221	  734.3	  560.8	 8321.0	...
9376222	  733.8	  560.8	 8323.0	...
9376223	  732.5	  560.9	 8325.0	...
9376224	  731.7	  561.1	 8325.0	...
9376225	  731.1	  561.8	 8324.0	...
9376226	  731.3	  562.5	 8328.0	...
9376227	  731.4	  562.9	 8333.0	...
9376228	  731.5	  563.0	 8339.0	...
9376229	  731.3	  562.6	 8341.0	...
9376230	  730.9	  561.9	 8344.0	...
9376231	  730.4	  561.2	 8347.0	...
9376232	  730.2	  562.4	 8347.0	...
9376233	  730.6	  563.8	 8346.0	...
9376234	  731.8	  564.0	 8347.0	...
9376235	  732.7	  562.3	 8348.0	...
9376236	  733.3	  560.6	 8348.0	...
9376237	  732.9	  560.6	 8349.0	...
9376238	  732.9	  561.1	 8349.0	...
9376239	  733.5	  561.8	 8350.0	...
9376240	  734.2	  562.0	 8349.0	...
9376241	  734.2	  561.9	 8348.0	...
9376242	  733.5	  561.9	 8353.0	...
9376243	  732.8	  562.2	 8358.0	...
9376244	  732.4	  562.8	 8359.0	...
9376245	  732.3	  562.9	 8354.0	...
9376246	  732.8	  562.7	 8350.0	...
9376247	  733.3	  562.5	 8348.0	...
9376248	  733.8	  562.8	 8347.0	...
9376249	  733.5	  563.3	 8346.0	...
9376250	  733.2	  563.7	 8342.0	...
9376251	  733.1	  563.7	 8338.0	...
9376252	  733.2	  562.6	 8333.0	...
9376253	  733.2	  561.6	 8332.0	...
9376254	  732.8	  560.6	 8334.0	...
9376255	  732.4	  560.8	 8336.0	...
9376256	  732.1	  561.2	 8338.0	...
9376257	  732.3	  561.8	 8341.0	...
9376258	  732.4	  562.1	 8344.0	...
9376259	  732.3	  561.8	 8348.0	...
9376260	  731.9	  561.4	 8349.0	...
9376261	  731.6	  561.0	 8349.0	...
9376262	  732.1	  561.0	 8348.0	...
9376263	  732.6	  561.1	 8347.0	...
9376264	  733.7	  560.9	 8347.0	...
9376265	  734.2	  560.8	 8348.0	...
9376266	  734.4	  560.7	 8348.0	...
9376267	  734.3	  561.6	 8352.0	...
9376268	  734.3	  562.4	 8359.0	...
9376269	  733.7	  562.8	 8366.0	...
9376270	  733.4	  562.3	 8370.0	...
9376271	  733.1	  561.9	 8373.0	...
9376272	  733.2	  561.7	 8375.0	...
9376273	  732.6	  561.7	 8378.0	...
9376274	  731.8	  561.5	 8367.0	...
9376275	  731.2	  561.5	 8357.0	...
9376276	  731.1	  561.7	 8348.0	...
9376277	  731.4	  561.8	 8349.0	...
9376278	  731.6	  561.7	 8350.0	...
9376279	  731.6	  561.1	 8355.0	...
9376280	  731.4	  560.5	 8361.0	...
9376281	  731.3	  560.2	 8366.0	...
9376282	  731.1	  559.8	 8367.0	...
9376283	  731.0	  559.8	 8365.0	...
9376284	  731.9	  559.7	 8363.0	...
9376285	  733.0	  559.6	 8365.0	...
9376286	  733.4	  559.6	 8373.0	...
9376287	  732.8	  559.7	 8381.0	...
9376288	  732.3	  559.8	 8385.0	...
9376289	  732.2	  559.7	 8381.0	...
9376290	  732.0	  559.7	 8377.0	...
9376291	  731.6	  559.5	 8375.0	...
9376292	  731.4	  559.4	 8386.0	...
9376293	  730.9	  560.3	 8396.0	...
9376294	  730.6	  561.5	 8401.0	...
9376295	  731.5	  562.7	 8398.0	...
9376296	  732.5	  561.9	 8394.0	...
9376297	  733.0	  560.8	 8393.0	...
9376298	  732.6	  559.9	 8393.0	...
9376299	  732.2	  559.8	 8393.0	...
9376300	  731.7	  559.7	 8392.0	...
9376301	  731.3	  560.0	 8394.0	...
9376302	  731.0	  560.4	 8396.0	...
9376303	  731.2	  561.2	 8396.0	...
9376304	  731.4	  561.4	 8394.0	...
9376305	  731.4	  561.6	 8388.0	...
9376306	  731.4	  561.5	 8385.0	...
9376307	  731.8	  561.7	 8382.0	...
9376308	  732.4	  561.8	 8382.0	...
9376309	  732.9	  561.7	 8382.0	...
9376310	  733.2	  561.5	 8382.0	...
9376311	  733.6	  561.7	 8377.0	...
9376312	  734.2	  562.5	 8371.0	...
9376313	  734.8	  563.4	 8368.0	...
9376314	  734.7	  562.7	 8372.0	...
9376315	  734.0	  561.7	 8375.0	...
9376316	  733.3	  560.7	 8375.0	...
9376317	  732.6	  560.8	 8374.0	...
9376318	  732.6	  560.9	 8373.0	...
9376319	  732.4	  561.3	 8374.0	...
9376320	  732.1	  561.7	 8387.0	...
9376321	  731.7	  562.1	 8399.0	...
9376322	  731.2	  562.3	 8412.0	...
9376323	  730.3	  562.1	 8416.0	...
9376324	  729.4	  561.1	 8421.0	...
9376325	  729.0	  560.0	 8425.0	...
9376326	  729.3	  559.9	 8422.0	...
9376327	  729.7	  560.6	 8413.0	...
9376328	  730.0	  561.1	 8404.0	...
9376329	  730.2	  560.9	 8404.0	...
9376330	  730.4	  560.9	 8411.0	...
9376331	  730.7	  561.1	 8411.0	...
9376332	  731.2	  561.5	 8403.0	...
9376333	  731.3	  561.7	 8396.0	...
9376334	  731.3	  562.0	 8396.0	...
9376335	  731.5	  562.0	 8397.0	...
9376336	  732.0	  562.0	 8400.0	...
9376337	  732.1	  562.1	 8404.0	...
9376338	  731.7	  562.1	 8406.0	...
9376339	  731.5	  562.1	 8403.0	...
9376340	  732.0	  562.2	 8399.0	...
9376341	  732.6	  562.4	 8400.0	...
9376342	  732.8	  561.9	 8404.0	...
9376343	  732.8	  561.0	 8406.0	...
9376344	  733.0	  560.5	 8403.0	...
9376345	  733.2	  560.8	 8400.0	...
9376346	  733.3	  561.1	 8397.0	...
9376347	  733.4	  562.2	 8391.0	...
9376348	  733.6	  563.3	 8386.0	...
9376349	  733.5	  563.0	 8384.0	...
9376350	  733.2	  561.6	 8386.0	...
9376351	  733.0	  560.5	 8387.0	...
9376352	  733.0	  561.1	 8384.0	...
9376353	  733.0	  561.6	 8381.0	...
9376354	  733.7	  561.0	 8375.0	...
9376355	  734.3	  560.1	 8373.0	...
9376356	  735.0	  559.2	 8372.0	...
9376357	  735.4	  560.0	 8375.0	...
9376358	  736.2	  560.7	 8377.0	...
9376359	  736.9	  561.5	 8381.0	...
9376360	  736.9	  561.1	 8384.0	...
9376361	  736.5	  560.8	 8387.0	...
9376362	  736.1	  560.4	 8386.0	...
9376363	  736.1	  560.2	 8385.0	...
9376364	  736.5	  559.9	 8384.0	...
9376365	  736.9	  559.5	 8384.0	...
9376366	  737.3	  559.3	 8384.0	...
9376367	  737.3	  559.2	 8383.0	...
9376368	  737.6	  559.0	 8380.0	...
9376369	  737.8	  558.6	 8378.0	...
9376370	  738.9	  558.1	 8378.0	...
MSG	9376371 0000 _ Number Off
9376371	  739.7	  558.3	 8378.0	...
9376372	  739.1	  559.3	 8377.0	...
9376373	  737.7	  560.6	 8376.0	...
9376374	  736.8	  561.2	 8369.0	...
9376375	  737.5	  561.2	 8363.0	...
9376376	  738.2	  559.6	 8358.0	...
9376377	  738.6	  557.9	 8362.0	...
9376378	  739.2	  557.0	 8367.0	...
9376379	  739.8	  557.7	 8368.0	...
9376380	  739.4	  558.4	 8366.0	...
9376381	  738.8	  558.5	 8367.0	...
9376382	  738.2	  558.8	 8369.0	...
9376383	  738.4	  559.0	 8371.0	...
9376384	  738.6	  559.2	 8371.0	...
9376385	  738.8	  559.2	 8369.0	...
9376386	  738.8	  558.8	 8368.0	...
9376387	  738.4	  558.5	 8356.0	...
9376388	  737.9	  558.2	 8344.0	...
9376389	  738.1	  558.2	 8341.0	...
9376390	  738.7	  558.2	 8346.0	...
9376391	  739.2	  558.2	 8352.0	...
9376392	  739.1	  558.3	 8351.0	...
9376393	  738.8	  558.3	 8353.0	...
9376394	  737.9	  558.6	 8354.0	...
9376395	  737.1	  559.0	 8356.0	...
9376396	  736.6	  560.3	 8358.0	...
9376397	  737.2	  561.3	 8353.0	...
9376398	  738.6	  562.1	 8348.0	...
9376399	  739.8	  562.0	 8345.0	...
9376400	  740.4	  560.8	 8346.0	...
9376401	  740.1	  559.5	 8346.0	...
9376402	  739.8	  558.6	 8345.0	...
9376403	  739.8	  558.9	 8341.0	...
9376404	  739.8	  559.3	 8335.0	...
9376405	  739.9	  559.3	 8329.0	...
9376406	  740.1	  559.5	 8326.0	...
9376407	  740.3	  559.8	 8327.0	...
9376408	  740.5	  559.9	 8329.0	...
9376409	  740.6	  559.6	 8326.0	...
9376410	  740.6	  559.4	 8322.0	...
9376411	  741.0	  559.9	 8318.0	...
9376412	  741.3	  560.4	 8318.0	...
9376413	  741.1	  560.8	 8317.0	...
9376414	  740.4	  560.1	 8317.0	...
9376415	  739.8	  559.3	 8317.0	...
9376416	  739.7	  559.3	 8316.0	...
9376417	  739.7	  559.7	 8316.0	...
9376418	  739.6	  560.2	 8316.0	...
9376419	  740.1	  560.7	 8317.0	...
9376420	  740.6	  561.4	 8318.0	...
9376421	  741.1	  562.0	 8319.0	...
9376422	  741.2	  561.4	 8314.0	...
9376423	  741.4	  560.9	 8309.0	...
9376424	  741.5	  560.5	 8300.0	...
9376425	  741.4	  560.9	 8296.0	...
9376426	  741.1	  561.1	 8290.0	...
9376427	  740.9	  561.3	 8289.0	...
9376428	  740.8	  561.4	 8288.0	...
9376429	  740.8	  561.4	 8288.0	...
9376430	  740.5	  560.9	 8291.0	...
9376431	  740.4	  560.4	 8294.0	...
9376432	  740.5	  560.0	 8296.0	...
9376433	  741.5	  560.2	 8292.0	...
9376434	  742.5	  560.3	 8289.0	...
9376435	  743.1	  560.3	 8286.0	...
9376436	  743.5	  561.1	 8283.0	...
9376437	  743.9	  561.6	 8281.0	...
9376438	  744.7	  562.0	 8280.0	...
9376439	  745.1	  561.7	 8279.0	...
9376440	  745.5	  561.7	 8277.0	...
9376441	  745.4	  562.3	 8277.0	...
9376442	  745.6	  563.0	 8279.0	...
9376443	  745.8	  563.6	 8280.0	...
9376444	  745.0	  564.1	 8277.0	...
9376445	  744.0	  564.6	 8283.0	...
9376446	  742.3	  565.2	 8289.0	...
9376447	  741.6	  565.3	 8296.0	...
9376448	  741.4	  564.4	 8296.0	...
9376449	  741.8	  563.3	 8296.0	...
9376450	  742.3	  561.9	 8295.0	...
9376451	  742.6	  561.6	 8294.0	...
9376452	  743.0	  561.5	 8293.0	...
9376453	  743.7	  562.5	 8292.0	...
9376454	  744.0	  563.4	 8290.0	...
9376455	  744.0	  563.1	 8287.0	...
9376456	  743.1	  562.1	 8285.0	...
9376457	  742.4	  561.4	 8284.0	...
9376458	  742.1	  562.0	 8283.0	...
9376459	  742.1	  562.9	 8283.0	...
9376460	  741.8	  563.5	 8281.0	...
9376461	  741.3	  563.6	 8279.0	...
9376462	  741.1	  563.3	 8277.0	...
9376463	  741.9	  562.9	 8277.0	...
9376464	  743.0	  562.6	 8274.0	...
9376465	  744.0	  562.5	 8272.0	...
9376466	  744.2	  562.5	 8269.0	...
9376467	  744.5	  562.7	 8266.0	...
9376468	  745.4	  562.8	 8260.0	...
9376469	  746.0	  562.5	 8255.0	...
9376470	  746.3	  562.5	 8252.0	...
9376471	  745.5	  562.5	 8251.0	...
9376472	  744.7	  562.8	 8250.0	...
9376473	  744.1	  562.9	 8251.0	...
9376474	  744.1	  563.4	 8252.0	...
9376475	  744.1	  564.1	 8254.0	...
9376476	  744.0	  564.7	 8258.0	...
9376477	  744.0	  564.6	 8261.0	...
9376478	  744.1	  564.3	 8262.0	...
9376479	  743.9	  563.6	 8256.0	...
9376480	  743.7	  563.2	 8251.0	...
9376481	  744.8	  562.6	 8243.0	...
9376482	  746.2	  562.6	 8237.0	...
9376483	  746.0	  562.7	 8238.0	...
9376484	  744.6	  564.0	 8245.0	...
9376485	  743.3	  565.3	 8249.0	...
9376486	  744.0	  566.5	 8243.0	...
9376487	  745.2	  566.5	 8233.0	...
9376488	  746.4	  566.6	 8225.0	...
9376489	  746.2	  566.7	 8222.0	...
9376490	  745.3	  567.0	 8225.0	...
9376491	  744.6	  567.1	 8229.0	...
9376492	  744.9	  567.1	 8231.0	...
9376493	  745.4	  566.2	 8231.0	...
9376494	  745.6	  565.4	 8239.0	...
9376495	  745.6	  564.7	 8245.0	...
9376496	  745.3	  564.8	 8237.0	...
9376497	  744.7	  565.7	 8222.0	...
9376498	  744.3	  567.3	 8218.0	...
9376499	  744.1	  568.8	 8229.0	...
9376500	  744.7	  568.3	 8238.0	...
9376501	  745.7	  566.6	 8233.0	...
9376502	  746.7	  564.9	 8230.0	...
9376503	  747.2	  564.7	 8230.0	...
9376504	  746.9	  564.8	 8232.0	...
9376505	  746.6	  564.8	 8230.0	...
9376506	  746.3	  565.6	 8228.0	...
9376507	  746.4	  566.4	 8225.0	...
9376508	  746.5	  566.7	 8224.0	...
9376509	  746.5	  566.3	 8224.0	...
9376510	  746.4	  565.5	 8224.0	...
9376511	  746.1	  565.4	 8218.0	...
9376512	  745.7	  565.4	 8212.0	...
9376513	  745.5	  565.9	 8205.0	...
9376514	  745.6	  567.1	 8206.0	...
9376515	  744.8	  568.4	 8211.0	...
9376516	  744.1	  569.5	 8216.0	...
9376517	  743.1	  569.9	 8221.0	...
9376518	  742.8	  568.9	 8222.0	...
9376519	  744.3	  567.5	 8218.0	...
9376520	  746.1	  566.3	 8212.0	...
9376521	  747.7	  566.4	 8201.0	...
9376522	  747.2	  566.7	 8192.0	...
9376523	  746.6	  567.0	 8182.0	...
9376524	  746.1	  567.6	 8176.0	...
9376525	  746.0	  568.4	 8171.0	...
9376526	  746.5	  568.7	 8169.0	...
9376527	  747.2	  568.7	 8171.0	...
9376528	  747.9	  568.6	 8175.0	...
9376529	  747.6	  569.0	 8179.0	...
9376530	  747.2	  569.3	 8186.0	...
9376531	  746.8	  569.5	 8192.0	...
9376532	  747.3	  569.2	 8193.0	...
9376533	  747.8	  569.3	 8183.0	...
9376534	  748.3	  569.4	 8171.0	...
9376535	  748.1	  569.9	 8162.0	...
9376536	  748.0	  570.1	 8158.0	...
9376537	  748.0	  569.6	 8154.0	...
9376538	  747.9	  569.0	 8152.0	...
9376539	  748.2	  569.1	 8150.0	...
9376540	  748.5	  569.9	 8149.0	...
9376541	  748.3	  570.5	 8147.0	...
9376542	  747.7	  570.4	 8147.0	...
9376543	  747.1	  570.4	 8148.0	...
9376544	  747.0	  569.8	 8152.0	...
9376545	  746.5	  569.5	 8158.0	...
9376546	  746.2	  569.4	 8159.0	...
9376547	  746.0	  569.9	 8159.0	...
9376548	  746.4	  570.6	 8161.0	...
9376549	  746.6	  571.0	 8163.0	...
9376550	  746.6	  570.4	 8164.0	...
9376551	  747.7	  569.1	 8163.0	...
9376552	  748.8	  568.4	 8161.0	...
9376553	  750.1	  569.0	 8155.0	...
9376554	  750.2	  569.7	 8150.0	...
9376555	  749.7	  569.9	 8150.0	...
9376556	  749.3	  571.4	 8155.0	...
9376557	  748.5	  572.9	 8159.0	...
9376558	  748.2	  572.9	 8159.0	...
9376559	  747.9	  571.7	 8158.0	...
9376560	  748.2	  570.6	 8158.0	...
9376561	  748.5	  571.1	 8156.0	...
9376562	  748.7	  571.4	 8155.0	...
9376563	  748.7	  571.8	 8154.0	...
9376564	  748.8	  572.1	 8154.0	...
9376565	  748.6	  572.5	 8154.0	...
9376566	  748.4	  572.6	 8153.0	...
9376567	  748.1	  572.6	 8153.0	...
9376568	  747.9	  572.5	 8151.0	...
9376569	  748.9	  571.9	 8150.0	...
9376570	  750.1	  571.1	 8151.0	...
9376571	  750.7	  570.9	 8153.0	...
9376572	  750.2	  571.0	 8156.0	...
9376573	  749.8	  571.1	 8159.0	...
9376574	  749.8	  570.9	 8159.0	...
9376575	  750.0	  571.0	 8158.0	...
9376576	  750.1	  571.2	 8157.0	...
9376577	  750.1	  571.3	 8157.0	...
9376578	  750.0	  571.2	 8157.0	...
9376579	  749.2	  571.3	 8156.0	...
9376580	  748.6	  571.6	 8156.0	...
9376581	  748.5	  572.0	 8155.0	...
9376582	  748.9	  571.9	 8148.0	...
9376583	  749.3	  571.2	 8140.0	...
9376584	  749.6	  570.5	 8134.0	...
9376585	  750.0	  570.7	 8134.0	...
9376586	  750.9	  571.1	 8131.0	...
9376587	  751.4	  571.4	 8125.0	...
9376588	  751.8	  571.2	 8119.0	...
9376589	  751.8	  571.0	 8115.0	...
9376590	  751.8	  571.0	 8113.0	...
9376591	  751.7	  571.0	 8118.0	...
9376592	  751.5	  571.6	 8124.0	...
9376593	  751.3	  572.2	 8129.0	...
9376594	  751.1	  572.5	 8128.0	...
9376595	  750.9	  571.4	 8126.0	...
9376596	  750.9	  570.3	 8128.0	...
9376597	  751.1	  570.3	 8133.0	...
9376598	  751.6	  571.0	 8137.0	...
9376599	  751.8	  571.9	 8130.0	...
9376600	  751.9	  572.1	 8120.0	...
9376601	  751.7	  572.3	 8110.0	...
9376602	  751.1	  572.2	 8115.0	...
9376603	  750.2	  572.1	 8121.0	...
9376604	  749.5	  572.0	 8128.0	...
9376605	  749.2	  572.1	 8129.0	...
9376606	  749.4	  572.5	 8129.0	...
9376607	  749.5	  573.1	 8128.0	...
9376608	  749.5	  573.8	 8126.0	...
9376609	  749.2	  572.9	 8124.0	...
9376610	  749.3	  571.7	 8121.0	...
9376611	  749.6	  570.8	 8120.0	...
9376612	  749.8	  571.0	 8122.0	...
9376613	  749.6	  571.1	 8126.0	...
9376614	  749.0	  571.0	 8136.0	...
9376615	  748.7	  571.5	 8144.0	...
9376616	  748.4	  572.2	 8145.0	...
9376617	  748.4	  572.9	 8136.0	...
9376618	  748.8	  572.7	 8128.0	...
9376619	  750.0	  572.3	 8124.0	...
9376620	  751.2	  572.8	 8125.0	...
9376621	  751.5	  573.6	 8125.0	...
9376622	  750.4	  573.5	 8125.0	...
9376623	  749.2	  572.5	 8123.0	...
9376624	  749.2	  571.4	 8121.0	...
9376625	  750.0	  571.5	 8120.0	...
9376626	  750.4	  571.6	 8121.0	...
9376627	  750.0	  571.8	 8121.0	...
9376628	  749.7	  571.9	 8121.0	...
9376629	  749.7	  572.0	 8120.0	...
9376630	  749.7	  572.1	 8121.0	...
9376631	  749.4	  572.4	 8123.0	...
9376632	  749.2	  572.7	 8123.0	...
9376633	  749.0	  572.9	 8122.0	...
9376634	  749.0	  572.8	 8122.0	...
9376635	  749.1	  573.0	 8122.0	...
9376636	  749.1	  573.2	 8120.0	...
9376637	  749.2	  573.5	 8116.0	...
9376638	  749.4	  573.5	 8111.0	...
9376639	  749.5	  573.1	 8111.0	...
9376640	  749.6	  572.6	 8114.0	...
9376641	  750.5	  572.1	 8117.0	...
9376642	  751.5	  571.9	 8114.0	...
9376643	  752.5	  571.6	 8110.0	...
9376644	  753.0	  571.2	 8105.0	...
9376645	  753.4	  570.9	 8105.0	...
9376646	  753.9	  571.8	 8105.0	...
9376647	  754.2	  572.9	 8104.0	...
9376648	  754.6	  573.9	 8104.0	...
9376649	  755.0	  573.9	 8105.0	...
9376650	  755.0	  573.8	 8098.0	...
9376651	  754.2	  574.0	 8092.0	...
9376652	  753.3	  574.0	 8086.0	...
9376653	  752.4	  574.0	 8086.0	...
9376654	  752.4	  573.9	 8088.0	...
9376655	  752.4	  573.9	 8091.0	...
9376656	  751.7	  573.2	 8101.0	...
9376657	  751.1	  572.9	 8110.0	...
9376658	  750.7	  572.5	 8115.0	...
9376659	  750.9	  572.8	 8114.0	...
9376660	  751.1	  572.9	 8113.0	...
9376661	  751.3	  573.2	 8110.0	...
9376662	  751.6	  574.3	 8107.0	...
9376663	  751.8	  575.3	 8105.0	...
9376664	  751.7	  576.1	 8107.0	...
9376665	  751.4	  576.0	 8110.0	...
9376666	  752.1	  575.8	 8111.0	...
9376667	  753.3	  575.6	 8108.0	...
9376668	  754.4	  575.3	 8105.0	...
9376669	  753.9	  575.3	 8104.0	...
9376670	  753.1	  575.2	 8103.0	...
9376671	  752.5	  575.1	 8105.0	...
9376672	  752.7	  574.0	 8107.0	...
9376673	  752.1	  573.0	 8107.0	...
9376674	  751.3	  572.2	 8106.0	...
9376675	  750.8	  572.5	 8104.0	...
9376676	  751.0	  572.6	 8103.0	...
9376677	  751.1	  572.6	 8103.0	...
9376678	  751.1	  572.8	 8102.0	...
9376679	  751.1	  573.2	 8109.0	...
9376680	  751.2	  574.2	 8115.0	...
9376681	  751.2	  575.1	 8112.0	...
9376682	  751.1	  574.4	 8103.0	...
9376683	  750.9	  573.1	 8094.0	...
9376684	  750.8	  573.0	 8095.0	...
9376685	  750.4	  574.3	 8096.0	...
9376686	  750.0	  574.6	 8096.0	...
9376687	  750.4	  573.5	 8095.0	...
9376688	  751.4	  572.4	 8094.0	...
9376689	  752.3	  572.3	 8092.0	...
9376690	  752.3	  573.4	 8095.0	...
9376691	  752.0	  574.5	 8099.0	...
9376692	  751.7	  575.7	 8105.0	...
9376693	  751.3	  575.7	 8107.0	...
9376694	  751.2	  575.8	 8109.0	...
9376695	  751.2	  575.8	 8115.0	...
9376696	  751.1	  575.2	 8121.0	...
9376697	  750.0	  575.3	 8123.0	...
9376698	  749.0	  575.6	 8120.0	...
9376699	  749.1	  576.4	 8117.0	...
9376700	  750.0	  575.9	 8119.0	...
9376701	  750.6	  574.5	 8121.0	...
9376702	  750.0	  573.1	 8122.0	...
9376703	  749.3	  572.3	 8121.0	...
9376704	  749.0	  572.3	 8120.0	...
9376705	  749.4	  572.4	 8121.0	...
9376706	  749.8	  571.9	 8122.0	...
9376707	  750.3	  571.3	 8123.0	...
9376708	  750.5	  572.5	 8119.0	...
9376709	  750.4	  574.3	 8115.0	...
9376710	  750.1	  575.3	 8110.0	...
9376711	  749.6	  573.9	 8107.0	...
9376712	  749.5	  572.5	 8103.0	...
9376713	  749.9	  572.3	 8100.0	...
9376714	  750.4	  572.7	 8100.0	...
9376715	  751.2	  573.1	 8098.0	...
9376716	  751.4	  573.3	 8098.0	...
9376717	  751.6	  573.3	 8097.0	...
9376718	  751.7	  573.4	 8098.0	...
9376719	  751.3	  573.2	 8101.0	...
9376720	  751.0	  573.0	 8104.0	...
9376721	  750.7	  573.5	 8106.0	...
9376722	  750.8	  574.0	 8101.0	...
9376723	  751.0	  574.5	 8097.0	...
9376724	  750.8	  574.9	 8095.0	...
9376725	  749.7	  575.4	 8099.0	...
9376726	  748.7	  575.8	 8102.0	...
9376727	  748.4	  575.6	 8101.0	...
9376728	  749.0	  575.4	 8098.0	...
9376729	  749.6	  575.3	 8095.0	...
9376730	  749.8	  574.0	 8099.0	...
9376731	  749.7	  572.9	 8105.0	...
9376732	  749.7	  572.3	 8112.0	...
9376733	  749.7	  573.0	 8110.0	...
9376734	  749.6	  574.1	 8107.0	...
9376735	  749.5	  574.6	 8104.0	...
9376736	  749.8	  574.8	 8107.0	...
9376737	  750.1	  574.5	 8112.0	...
9376738	  750.6	  574.1	 8108.0	...
9376739	  750.6	  573.9	 8099.0	...
9376740	  750.9	  574.0	 8092.0	...
9376741	  751.0	  574.2	 8093.0	...
9376742	  751.0	  573.9	 8098.0	...
9376743	  750.9	  573.3	 8102.0	...
9376744	  750.8	  573.0	 8106.0	...
9376745	  751.4	  573.5	 8106.0	...
9376746	  752.0	  574.1	 8107.0	...
9376747	  752.6	  574.4	 8108.0	...
9376748	  752.2	  574.4	 8109.0	...
9376749	  751.7	  573.8	 8117.0	...
9376750	  751.2	  573.7	 8125.0	...
9376751	  751.1	  574.0	 8130.0	...
9376752	  750.7	  574.9	 8123.0	...
9376753	  750.2	  575.3	 8115.0	...
9376754	  749.7	  575.3	 8111.0	...
9376755	  749.7	  575.1	 8109.0	...
9376756	  749.8	  574.6	 8108.0	...
9376757	  749.8	  573.9	 8112.0	...
9376758	  749.3	  573.7	 8113.0	...
9376759	  748.8	  573.7	 8114.0	...
9376760	  748.4	  574.1	 8114.0	...
9376761	  748.7	  575.1	 8118.0	...
9376762	  749.6	  576.0	 8123.0	...
9376763	  750.3	  576.3	 8124.0	...
9376764	  751.1	  575.7	 8129.0	...
9376765	  751.3	  575.1	 8132.0	...
9376766	  751.5	  575.2	 8134.0	...
9376767	  751.4	  575.5	 8133.0	...
9376768	  751.6	  575.8	 8135.0	...
9376769	  751.9	  575.5	 8137.0	...
9376770	  751.5	  574.9	 8134.0	...
9376771	  750.9	  575.6	 8130.0	...
9376772	  750.5	  577.0	 8127.0	...
9376773	  750.8	  577.8	 8127.0	...
9376774	  751.5	  576.8	 8127.0	...
9376775	  752.0	  576.4	 8126.0	...
9376776	  752.5	  576.5	 8125.0	...
9376777	  752.4	  576.0	 8126.0	...
9376778	  752.1	  575.1	 8127.0	...
9376779	  751.9	  574.7	 8122.0	...
9376780	  751.8	  575.3	 8115.0	...
9376781	  751.4	  575.3	 8119.0	...
9376782	  751.4	  574.6	 8129.0	...
9376783	  751.9	  573.9	 8136.0	...
9376784	  752.9	  573.6	 8133.0	...
9376785	  753.5	  573.4	 8130.0	...
9376786	  753.9	  573.1	 8128.0	...
9376787	  754.2	  572.9	 8126.0	...
9376788	  754.2	  572.5	 8123.0	...
9376789	  754.0	  572.2	 8124.0	...
9376790	  753.8	  572.3	 8126.0	...
9376791	  753.5	  573.1	 8127.0	...
9376792	  752.9	  573.9	 8128.0	...
9376793	  751.8	  574.6	 8127.0	...
9376794	  750.6	  575.1	 8127.0	...
9376795	  749.9	  576.3	 8134.0	...
9376796	  749.8	  577.1	 8141.0	...
9376797	  749.9	  577.2	 8148.0	...
9376798	  749.8	  576.5	 8151.0	...
9376799	  749.5	  575.6	 8152.0	...
9376800	  749.8	  575.2	 8153.0	...
9376801	  750.3	  574.7	 8152.0	...
9376802	  751.0	  575.0	 8151.0	...
9376803	  751.1	  575.5	 8150.0	...
9376804	  751.9	  576.1	 8149.0	...
9376805	  752.7	  576.2	 8147.0	...
9376806	  753.3	  576.2	 8152.0	...
9376807	  753.3	  575.9	 8158.0	...
9376808	  753.2	  574.8	 8162.0	...
9376809	  752.8	  573.9	 8159.0	...
9376810	  752.2	  573.2	 8154.0	...
9376811	  751.8	  573.2	 8152.0	...
9376812	  751.6	  573.5	 8153.0	...
9376813	  751.8	  574.0	 8159.0	...
9376814	  751.8	  574.4	 8166.0	...
9376815	  751.8	  574.1	 8170.0	...
9376816	  752.1	  573.5	 8169.0	...
9376817	  752.5	  572.9	 8167.0	...
9376818	  752.6	  572.9	 8157.0	...
9376819	  752.4	  573.3	 8146.0	...
9376820	  752.4	  573.7	 8139.0	...
EFIX R   9375810	9376820	1011	  739.0	  564.4	   8249
SSACC R  9376821
9376821	  752.2	  574.2	 8142.0	...
9376822	  751.6	  574.9	 8151.0	...
9376823	  750.8	  575.4	 8157.0	...
9376824	  750.6	  575.6	 8164.0	...
9376825	  750.6	  575.5	 8162.0	...
9376826	  747.7	  575.7	 8160.0	...
9376827	  744.1	  575.9	 8162.0	...
9376828	  737.6	  576.4	 8168.0	...
9376829	  733.6	  576.4	 8178.0	...
9376830	  727.5	  577.0	 8189.0	...
9376831	  723.4	  577.4	 8197.0	...
9376832	  718.9	  577.9	 8202.0	...
9376833	  713.7	  576.5	 8211.0	...
9376834	  709.3	  574.9	 8220.0	...
9376835	  704.2	  573.8	 8224.0	...
9376836	  701.9	  573.4	 8218.0	...
9376837	  697.4	  573.0	 8231.0	...
9376838	  693.6	  572.0	 8249.0	...
9376839	  690.3	  571.6	 8260.0	...
9376840	  688.6	  571.8	 8252.0	...
9376841	  687.7	  573.1	 8246.0	...
ESACC R  9376821	9376841	21	  752.2	  574.2	  687.7	  573.1	   1.37	    100
SFIX R   9376842
9376842	  686.6	  574.8	 8248.0	...
9376843	  685.1	  576.0	 8251.0	...
9376844	  683.8	  576.6	 8251.0	...
9376845	  681.8	  577.3	 8253.0	...
9376846	  680.9	  577.8	 8254.0	...
9376847	  680.1	  578.2	 8255.0	...
9376848	  679.0	  578.4	 8255.0	...
9376849	  677.8	  578.5	 8256.0	...
9376850	  675.9	  578.8	 8257.0	...
9376851	  675.3	  579.2	 8256.0	...
9376852	  674.4	  580.0	 8254.0	...
9376853	  674.3	  581.6	 8254.0	...
9376854	  675.1	  582.7	 8255.0	...
9376855	  676.8	  584.3	 8256.0	...
9376856	  678.9	  585.0	 8254.0	...
9376857	  680.1	  585.8	 8251.0	...
9376858	  680.6	  585.7	 8247.0	...
9376859	  681.0	  585.6	 8245.0	...
9376860	  681.7	  584.3	 8243.0	...
9376861	  682.4	  583.0	 8246.0	...
9376862	  682.9	  582.0	 8248.0	...
9376863	  683.5	  582.3	 8253.0	...
9376864	  684.1	  582.5	 8258.0	...
9376865	  684.6	  582.4	 8262.0	...
9376866	  684.3	  583.1	 8262.0	...
9376867	  683.9	  584.0	 8263.0	...
9376868	  683.5	  584.4	 8264.0	...
9376869	  683.7	  583.9	 8262.0	...
9376870	  684.1	  583.4	 8255.0	...
9376871	  684.5	  583.3	 8245.0	...
9376872	  684.6	  583.2	 8237.0	...
9376873	  684.1	  583.3	 8236.0	...
9376874	  683.6	  583.6	 8238.0	...
9376875	  683.8	  583.9	 8240.0	...
9376876	  684.3	  584.1	 8243.0	...
9376877	  684.7	  584.4	 8250.0	...
9376878	  684.7	  584.7	 8257.0	...
9376879	  685.9	  585.0	 8261.0	...
9376880	  687.1	  585.5	 8257.0	...
9376881	  688.1	  585.9	 8253.0	...
9376882	  687.6	  585.8	 8250.0	...
9376883	  687.0	  585.0	 8249.0	...
9376884	  686.5	  584.1	 8249.0	...
9376885	  686.2	  583.6	 8249.0	...
9376886	  686.3	  583.3	 8250.0	...
9376887	  686.6	  583.3	 8250.0	...
9376888	  687.0	  583.9	 8251.0	...
9376889	  687.1	  584.5	 8252.0	...
9376890	  687.1	  584.9	 8253.0	...
9376891	  687.2	  584.9	 8245.0	...
9376892	  687.3	  584.5	 8236.0	...
9376893	  687.1	  584.1	 8229.0	...
9376894	  686.4	  583.1	 8235.0	...
9376895	  686.5	  582.0	 8239.0	...
9376896	  687.2	  580.8	 8239.0	...
9376897	  686.9	  581.2	 8245.0	...
9376898	  685.8	  582.3	 8252.0	...
9376899	  684.8	  583.3	 8260.0	...
9376900	  685.4	  583.2	 8251.0	...
9376901	  686.1	  583.2	 8243.0	...
9376902	  686.8	  582.5	 8235.0	...
9376903	  687.0	  582.0	 8236.0	...
9376904	  687.2	  581.4	 8237.0	...
9376905	  687.5	  582.0	 8240.0	...
9376906	  688.0	  582.5	 8242.0	...
9376907	  688.5	  583.3	 8243.0	...
9376908	  688.7	  583.6	 8242.0	...
9376909	  689.3	  583.3	 8233.0	...
9376910	  690.0	  582.7	 8222.0	...
9376911	  690.2	  582.3	 8211.0	...
9376912	  689.2	  582.6	 8216.0	...
9376913	  688.3	  584.0	 8225.0	...
9376914	  688.3	  585.4	 8224.0	...
9376915	  689.0	  586.5	 8214.0	...
9376916	  689.6	  586.3	 8204.0	...
9376917	  689.7	  585.9	 8207.0	...
9376918	  689.9	  585.5	 8209.0	...
9376919	  690.1	  585.3	 8211.0	...
9376920	  690.2	  584.6	 8214.0	...
9376921	  690.1	  584.0	 8219.0	...
9376922	  689.5	  583.7	 8227.0	...
9376923	  688.8	  584.1	 8231.0	...
9376924	  688.1	  584.5	 8234.0	...
9376925	  688.1	  583.8	 8232.0	...
9376926	  688.9	  583.0	 8230.0	...
9376927	  689.8	  582.4	 8227.0	...
9376928	  690.4	  582.6	 8222.0	...
9376929	  690.5	  583.3	 8219.0	...
9376930	  690.7	  583.8	 8217.0	...
9376931	  691.2	  583.9	 8217.0	...
9376932	  691.8	  583.6	 8215.0	...
9376933	  691.3	  584.4	 8202.0	...
9376934	  690.6	  585.5	 8189.0	...
9376935	  689.6	  586.5	 8177.0	...
9376936	  689.2	  586.4	 8179.0	...
9376937	  688.9	  587.1	 8182.0	...
9376938	  689.1	  588.0	 8182.0	...
9376939	  690.2	  588.9	 8181.0	...
9376940	  691.3	  589.1	 8182.0	...
9376941	  692.0	  588.9	 8186.0	...
9376942	  691.9	  589.2	 8188.0	...
9376943	  691.3	  589.6	 8180.0	...
9376944	  690.9	  590.1	 8173.0	...
9376945	  690.9	  588.2	 8170.0	...
9376946	  691.3	  586.4	 8173.0	...
9376947	  692.0	  585.6	 8173.0	...
9376948	  692.3	  586.9	 8171.0	...
9376949	  692.9	  588.2	 8168.0	...
9376950	  693.3	  588.5	 8162.0	...
9376951	  693.8	  588.9	 8156.0	...
9376952	  694.3	  589.2	 8155.0	...
9376953	  694.7	  589.3	 8160.0	...
9376954	  694.0	  589.2	 8165.0	...
9376955	  692.9	  587.7	 8166.0	...
9376956	  691.7	  586.2	 8168.0	...
9376957	  692.1	  584.9	 8169.0	...
9376958	  693.1	  585.2	 8162.0	...
9376959	  694.2	  586.3	 8154.0	...
9376960	  694.7	  587.2	 8148.0	...
9376961	  694.5	  588.1	 8151.0	...
9376962	  693.9	  588.3	 8154.0	...
9376963	  693.2	  588.4	 8154.0	...
9376964	  693.4	  588.2	 8148.0	...
9376965	  693.9	  588.0	 8141.0	...
9376966	  693.5	  587.7	 8134.0	...
9376967	  692.6	  587.7	 8131.0	...
9376968	  692.8	  586.9	 8129.0	...
9376969	  693.9	  586.0	 8127.0	...
9376970	  694.2	  585.7	 8129.0	...
9376971	  693.2	  586.2	 8134.0	...
9376972	  691.7	  586.8	 8139.0	...
9376973	  690.9	  586.2	 8141.0	...
9376974	  690.3	  585.6	 8141.0	...
9376975	  690.8	  586.0	 8141.0	...
9376976	  691.4	  587.1	 8141.0	...
9376977	  691.6	  588.3	 8141.0	...
9376978	  691.3	  588.5	 8141.0	...
9376979	  690.9	  588.8	 8141.0	...
9376980	  691.0	  589.0	 8141.0	...
9376981	  691.1	  588.3	 8141.0	...
9376982	  691.1	  587.5	 8143.0	...
9376983	  690.2	  586.6	 8151.0	...
9376984	  689.3	  586.4	 8159.0	...
9376985	  689.7	  586.1	 8156.0	...
9376986	  691.0	  587.7	 8145.0	...
9376987	  692.4	  589.5	 8122.0	...
9376988	  692.3	  591.1	 8107.0	...
9376989	  692.3	  590.9	 8103.0	...
9376990	  692.5	  590.7	 8110.0	...
9376991	  692.8	  590.9	 8114.0	...
9376992	  693.2	  590.7	 8111.0	...
9376993	  693.4	  590.4	 8109.0	...
9376994	  693.4	  589.2	 8110.0	...
9376995	  693.4	  588.2	 8110.0	...
9376996	  693.2	  587.4	 8109.0	...
9376997	  693.0	  587.4	 8109.0	...
9376998	  692.7	  586.9	 8108.0	...
9376999	  692.7	  586.3	 8109.0	...
9377000	  693.2	  585.6	 8109.0	...
9377001	  693.8	  586.3	 8104.0	...
9377002	  694.2	  587.6	 8100.0	...
9377003	  694.2	  590.0	 8095.0	...
9377004	  693.9	  591.6	 8098.0	...
9377005	  693.4	  591.8	 8100.0	...
9377006	  692.9	  590.8	 8099.0	...
9377007	  692.7	  589.6	 8093.0	...
9377008	  692.7	  589.2	 8087.0	...
9377009	  692.2	  588.9	 8083.0	...
9377010	  691.8	  588.9	 8083.0	...
9377011	  691.5	  588.7	 8084.0	...
9377012	  691.8	  588.5	 8082.0	...
9377013	  691.9	  588.8	 8079.0	...
9377014	  691.8	  589.1	 8074.0	...
9377015	  691.6	  589.5	 8071.0	...
9377016	  691.8	  589.9	 8065.0	...
9377017	  693.1	  590.1	 8062.0	...
9377018	  694.3	  590.5	 8061.0	...
9377019	  695.3	  590.6	 8068.0	...
9377020	  695.2	  590.8	 8074.0	...
9377021	  695.2	  590.8	 8072.0	...
9377022	  695.2	  590.7	 8065.0	...
9377023	  694.8	  590.7	 8061.0	...
9377024	  694.5	  590.7	 8063.0	...
9377025	  693.8	  590.8	 8063.0	...
9377026	  693.2	  590.1	 8060.0	...
9377027	  692.7	  589.6	 8053.0	...
9377028	  692.3	  589.0	 8050.0	...
9377029	  692.2	  589.7	 8046.0	...
9377030	  692.4	  590.3	 8044.0	...
9377031	  693.1	  590.8	 8041.0	...
9377032	  693.8	  590.7	 8046.0	...
9377033	  694.1	  590.7	 8055.0	...
9377034	  694.3	  590.7	 8064.0	...
9377035	  694.3	  590.7	 8057.0	...
9377036	  694.4	  590.7	 8049.0	...
9377037	  694.2	  590.2	 8045.0	...
9377038	  693.8	  589.6	 8050.0	...
9377039	  693.4	  588.9	 8055.0	...
9377040	  693.1	  588.7	 8056.0	...
9377041	  693.0	  588.7	 8054.0	...
9377042	  694.2	  588.6	 8053.0	...
9377043	  695.4	  588.5	 8052.0	...
9377044	  696.7	  588.3	 8050.0	...
9377045	  696.7	  588.8	 8047.0	...
9377046	  696.2	  589.7	 8044.0	...
9377047	  695.7	  590.8	 8043.0	...
9377048	  695.1	  591.4	 8044.0	...
9377049	  695.8	  590.4	 8045.0	...
9377050	  696.5	  589.2	 8047.0	...
9377051	  696.9	  588.0	 8047.0	...
9377052	  695.8	  588.3	 8050.0	...
9377053	  694.7	  588.7	 8052.0	...
9377054	  694.7	  589.1	 8045.0	...
9377055	  695.5	  589.8	 8036.0	...
9377056	  696.5	  590.8	 8032.0	...
9377057	  695.7	  592.0	 8041.0	...
9377058	  694.7	  591.9	 8050.0	...
9377059	  693.7	  591.2	 8051.0	...
9377060	  693.7	  590.3	 8048.0	...
9377061	  693.8	  590.2	 8042.0	...
9377062	  693.9	  590.5	 8036.0	...
9377063	  694.0	  591.1	 8030.0	...
9377064	  695.1	  591.7	 8027.0	...
9377065	  696.0	  591.1	 8026.0	...
9377066	  696.7	  590.3	 8024.0	...
9377067	  696.5	  590.1	 8022.0	...
9377068	  696.8	  590.6	 8021.0	...
9377069	  697.5	  590.9	 8020.0	...
9377070	  698.1	  590.6	 8018.0	...
9377071	  698.3	  590.5	 8017.0	...
9377072	  697.8	  590.6	 8020.0	...
9377073	  697.4	  590.5	 8024.0	...
9377074	  697.1	  590.4	 8027.0	...
9377075	  696.7	  590.5	 8027.0	...
9377076	  696.2	  590.9	 8022.0	...
9377077	  695.9	  591.2	 8015.0	...
9377078	  696.2	  591.4	 8007.0	...
9377079	  695.8	  591.4	 8004.0	...
9377080	  695.1	  591.7	 8002.0	...
9377081	  694.7	  592.0	 8001.0	...
9377082	  695.0	  592.0	 8009.0	...
9377083	  694.1	  591.6	 8021.0	...
9377084	  692.8	  591.3	 8032.0	...
9377085	  692.4	  590.8	 8019.0	...
9377086	  693.2	  590.5	 8003.0	...
9377087	  693.9	  590.1	 7989.0	...
9377088	  693.6	  590.1	 7993.0	...
9377089	  693.4	  590.3	 7999.0	...
9377090	  693.5	  590.6	 8004.0	...
9377091	  694.0	  590.1	 8008.0	...
9377092	  694.9	  589.3	 8008.0	...
9377093	  695.8	  590.2	 8007.0	...
9377094	  696.5	  591.8	 8006.0	...
9377095	  695.8	  592.2	 8005.0	...
9377096	  694.7	  590.8	 8005.0	...
9377097	  693.7	  589.5	 8002.0	...
9377098	  694.0	  589.3	 7986.0	...
9377099	  694.5	  588.9	 7971.0	...
9377100	  694.9	  589.6	 7972.0	...
9377101	  695.0	  590.5	 7984.0	...
9377102	  695.0	  591.7	 7997.0	...
9377103	  695.3	  591.8	 7996.0	...
9377104	  695.5	  592.0	 7994.0	...
9377105	  695.7	  591.8	 7989.0	...
9377106	  696.1	  591.3	 7984.0	...
9377107	  696.6	  590.7	 7981.0	...
9377108	  697.3	  590.5	 7981.0	...
9377109	  697.4	  590.7	 7983.0	...
9377110	  697.5	  591.0	 7988.0	...
9377111	  697.3	  591.1	 7994.0	...
9377112	  697.2	  591.2	 7999.0	...
9377113	  696.3	  592.2	 8003.0	...
9377114	  695.3	  593.1	 8005.0	...
9377115	  694.4	  593.8	 8003.0	...
9377116	  694.5	  593.3	 7992.0	...
9377117	  695.3	  592.4	 7983.0	...
9377118	  696.2	  591.6	 7981.0	...
9377119	  695.2	  591.3	 7983.0	...
9377120	  693.3	  591.5	 7979.0	...
9377121	  692.8	  591.3	 7976.0	...
9377122	  694.1	  590.9	 7977.0	...
9377123	  695.5	  590.8	 7982.0	...
9377124	  696.0	  591.2	 7982.0	...
9377125	  696.5	  591.7	 7978.0	...
9377126	  697.0	  591.8	 7974.0	...
9377127	  697.1	  591.4	 7975.0	...
9377128	  697.3	  591.0	 7976.0	...
9377129	  697.0	  590.6	 7974.0	...
9377130	  696.5	  590.7	 7970.0	...
9377131	  696.1	  590.7	 7965.0	...
9377132	  696.0	  590.7	 7963.0	...
9377133	  696.1	  590.9	 7963.0	...
9377134	  696.0	  591.2	 7962.0	...
9377135	  696.0	  591.6	 7961.0	...
9377136	  695.9	  591.7	 7964.0	...
9377137	  696.0	  591.8	 7969.0	...
9377138	  696.1	  591.7	 7979.0	...
9377139	  695.2	  591.5	 7982.0	...
9377140	  694.2	  591.5	 7982.0	...
9377141	  694.5	  591.7	 7976.0	...
9377142	  695.8	  592.6	 7972.0	...
9377143	  697.0	  593.5	 7968.0	...
9377144	  696.8	  594.2	 7967.0	...
9377145	  696.9	  594.3	 7965.0	...
9377146	  697.0	  593.5	 7965.0	...
9377147	  695.7	  593.1	 7959.0	...
9377148	  694.2	  592.8	 7953.0	...
9377149	  692.9	  592.6	 7953.0	...
9377150	  693.3	  591.6	 7958.0	...
9377151	  693.8	  590.7	 7963.0	...
9377152	  694.0	  590.4	 7963.0	...
9377153	  694.6	  590.9	 7958.0	...
9377154	  695.1	  591.6	 7951.0	...
9377155	  694.4	  592.3	 7943.0	...
9377156	  692.9	  592.5	 7939.0	...
9377157	  691.4	  592.2	 7938.0	...
9377158	  691.2	  591.6	 7941.0	...
9377159	  691.6	  591.2	 7942.0	...
9377160	  692.1	  590.5	 7943.0	...
9377161	  692.3	  589.9	 7940.0	...
9377162	  691.9	  589.5	 7940.0	...
9377163	  691.6	  589.6	 7941.0	...
9377164	  692.0	  589.7	 7939.0	...
9377165	  692.4	  590.0	 7938.0	...
9377166	  692.5	  590.5	 7935.0	...
9377167	  691.8	  591.0	 7934.0	...
9377168	  691.4	  590.4	 7940.0	...
9377169	  691.3	  589.6	 7947.0	...
9377170	  691.3	  590.3	 7949.0	...
9377171	  691.2	  591.7	 7943.0	...
9377172	  691.1	  592.9	 7937.0	...
9377173	  690.7	  592.9	 7935.0	...
9377174	  690.6	  592.7	 7931.0	...
9377175	  690.5	  592.7	 7928.0	...
9377176	  690.8	  593.6	 7928.0	...
9377177	  691.1	  594.6	 7924.0	...
9377178	  691.4	  595.3	 7918.0	...
9377179	  691.3	  594.4	 7913.0	...
9377180	  690.7	  593.7	 7913.0	...
9377181	  690.2	  592.6	 7925.0	...
9377182	  689.8	  592.0	 7937.0	...
9377183	  689.9	  592.4	 7946.0	...
9377184	  689.9	  593.6	 7940.0	...
9377185	  690.6	  594.8	 7928.0	...
9377186	  691.4	  594.9	 7920.0	...
9377187	  691.2	  595.1	 7915.0	...
9377188	  690.4	  595.4	 7916.0	...
9377189	  689.5	  595.3	 7912.0	...
9377190	  689.3	  594.9	 7909.0	...
9377191	  689.2	  594.5	 7905.0	...
9377192	  689.1	  594.3	 7899.0	...
9377193	  689.3	  594.0	 7893.0	...
9377194	  689.4	  593.8	 7887.0	...
9377195	  689.3	  593.6	 7887.0	...
9377196	  689.0	  593.4	 7891.0	...
9377197	  688.7	  593.7	 7896.0	...
9377198	  689.1	  594.2	 7891.0	...
9377199	  689.8	  595.5	 7883.0	...
9377200	  689.9	  596.4	 7874.0	...
9377201	  689.8	  597.3	 7873.0	...
9377202	  689.7	  597.2	 7873.0	...
9377203	  690.5	  596.6	 7873.0	...
9377204	  690.9	  596.0	 7875.0	...
9377205	  691.2	  595.5	 7875.0	...
9377206	  691.1	  595.7	 7874.0	...
9377207	  691.0	  595.9	 7871.0	...
9377208	  690.4	  596.6	 7869.0	...
9377209	  689.9	  597.3	 7866.0	...
9377210	  689.3	  598.1	 7864.0	...
9377211	  689.2	  598.3	 7863.0	...
9377212	  689.1	  598.3	 7866.0	...
9377213	  689.0	  597.6	 7869.0	...
9377214	  689.1	  596.6	 7869.0	...
9377215	  689.2	  596.0	 7867.0	...
9377216	  688.9	  595.9	 7862.0	...
9377217	  688.1	  596.2	 7856.0	...
9377218	  687.3	  596.4	 7851.0	...
9377219	  686.9	  596.2	 7852.0	...
9377220	  687.2	  596.0	 7856.0	...
9377221	  687.8	  595.8	 7854.0	...
9377222	  688.6	  597.9	 7842.0	...
9377223	  688.8	  599.9	 7831.0	...
9377224	  688.5	  601.5	 7826.0	...
9377225	  688.3	  601.0	 7825.0	...
9377226	  688.4	  600.4	 7830.0	...
9377227	  688.5	  600.0	 7836.0	...
9377228	  688.4	  599.7	 7842.0	...
9377229	  688.2	  598.8	 7842.0	...
9377230	  687.8	  598.1	 7834.0	...
9377231	  687.6	  598.0	 7825.0	...
9377232	  687.8	  599.3	 7814.0	...
9377233	  688.3	  600.6	 7813.0	...
9377234	  688.8	  601.6	 7812.0	...
9377235	  689.1	  601.8	 7810.0	...
9377236	  689.0	  601.8	 7807.0	...
9377237	  688.6	  601.1	 7804.0	...
9377238	  688.1	  600.3	 7804.0	...
9377239	  687.9	  599.7	 7804.0	...
9377240	  688.4	  599.6	 7804.0	...
9377241	  689.2	  599.8	 7803.0	...
9377242	  689.7	  599.8	 7806.0	...
9377243	  690.0	  599.6	 7809.0	...
9377244	  689.9	  599.7	 7799.0	...
9377245	  689.5	  600.3	 7786.0	...
9377246	  688.9	  601.5	 7773.0	...
9377247	  688.3	  602.4	 7773.0	...
9377248	  687.9	  601.8	 7773.0	...
9377249	  687.9	  600.5	 7769.0	...
9377250	  688.2	  599.7	 7769.0	...
9377251	  688.6	  600.4	 7769.0	...
9377252	  689.3	  601.2	 7771.0	...
9377253	  690.3	  601.6	 7764.0	...
9377254	  691.2	  601.6	 7759.0	...
9377255	  690.2	  601.3	 7755.0	...
9377256	  688.6	  600.9	 7755.0	...
9377257	  687.1	  600.6	 7753.0	...
9377258	  687.3	  600.9	 7745.0	...
9377259	  687.3	  601.4	 7740.0	...
9377260	  687.3	  601.7	 7737.0	...
9377261	  687.9	  601.8	 7738.0	...
9377262	  688.5	  603.0	 7737.0	...
9377263	  689.2	  604.2	 7735.0	...
9377264	  689.1	  605.5	 7733.0	...
9377265	  689.0	  605.2	 7734.0	...
9377266	  688.8	  604.5	 7734.0	...
9377267	  689.1	  603.7	 7731.0	...
9377268	  689.9	  603.7	 7721.0	...
9377269	  690.9	  604.7	 7709.0	...
9377270	  691.3	  605.8	 7701.0	...
9377271	  691.1	  606.6	 7699.0	...
9377272	  690.7	  606.6	 7699.0	...
9377273	  690.4	  606.8	 7698.0	...
9377274	  690.5	  607.0	 7696.0	...
9377275	  690.6	  607.1	 7693.0	...
9377276	  690.7	  607.2	 7690.0	...
9377277	  690.6	  607.2	 7686.0	...
9377278	  690.4	  607.1	 7683.0	...
9377279	  690.5	  606.9	 7680.0	...
9377280	  690.9	  606.6	 7673.0	...
9377281	  691.5	  607.9	 7656.0	...
9377282	  690.9	  609.6	 7639.0	...
9377283	  690.1	  609.6	 7643.0	...
9377284	  689.7	  608.1	 7657.0	...
9377285	  690.1	  607.4	 7671.0	...
9377286	  690.9	  608.2	 7672.0	...
9377287	  691.3	  607.7	 7660.0	...
9377288	  691.6	  606.3	 7654.0	...
9377289	  691.5	  605.0	 7648.0	...
9377290	  691.1	  605.2	 7643.0	...
9377291	  690.8	  606.0	 7633.0	...
9377292	  690.7	  608.1	 7619.0	...
9377293	  690.8	  610.1	 7614.0	...
9377294	  690.7	  611.1	 7615.0	...
9377295	  690.6	  609.9	 7622.0	...
9377296	  690.6	  608.4	 7629.0	...
9377297	  690.8	  607.3	 7626.0	...
9377298	  691.1	  609.2	 7618.0	...
9377299	  691.3	  611.6	 7610.0	...
9377300	  691.1	  612.1	 7608.0	...
9377301	  690.8	  610.3	 7610.0	...
9377302	  690.6	  608.8	 7613.0	...
9377303	  690.4	  608.7	 7614.0	...
9377304	  690.2	  608.7	 7613.0	...
9377305	  689.7	  608.4	 7613.0	...
9377306	  688.8	  608.6	 7612.0	...
9377307	  687.8	  608.1	 7611.0	...
9377308	  687.9	  607.5	 7608.0	...
9377309	  688.9	  606.8	 7599.0	...
9377310	  689.9	  607.0	 7589.0	...
9377311	  690.0	  607.7	 7575.0	...
9377312	  689.8	  608.3	 7569.0	...
9377313	  689.4	  608.7	 7564.0	...
9377314	  688.9	  608.6	 7561.0	...
9377315	  688.0	  608.6	 7555.0	...
9377316	  687.4	  608.6	 7551.0	...
9377317	  686.8	  608.5	 7551.0	...
9377318	  686.9	  608.2	 7550.0	...
9377319	  687.3	  607.9	 7548.0	...
9377320	  687.7	  608.9	 7553.0	...
9377321	  688.1	  610.1	 7559.0	...
9377322	  687.9	  611.4	 7564.0	...
9377323	  687.6	  611.6	 7560.0	...
9377324	  687.6	  611.6	 7541.0	...
9377325	  688.1	  611.3	 7524.0	...
9377326	  688.6	  610.9	 7518.0	...
9377327	  688.6	  610.6	 7527.0	...
9377328	  688.7	  611.6	 7534.0	...
9377329	  688.8	  612.8	 7532.0	...
9377330	  689.2	  614.4	 7529.0	...
9377331	  689.2	  614.9	 7529.0	...
9377332	  689.0	  615.6	 7529.0	...
9377333	  688.7	  615.8	 7526.0	...
9377334	  688.3	  615.8	 7523.0	...
9377335	  688.1	  615.2	 7520.0	...
9377336	  688.0	  614.0	 7514.0	...
9377337	  687.8	  612.9	 7506.0	...
9377338	  688.1	  611.9	 7497.0	...
9377339	  688.6	  611.5	 7497.0	...
9377340	  689.1	  611.3	 7502.0	...
9377341	  689.0	  611.2	 7505.0	...
9377342	  689.5	  611.5	 7498.0	...
9377343	  690.0	  611.8	 7490.0	...
9377344	  690.4	  611.1	 7483.0	...
9377345	  690.4	  610.1	 7482.0	...
9377346	  690.4	  609.3	 7480.0	...
9377347	  690.3	  609.6	 7476.0	...
9377348	  690.3	  609.9	 7471.0	...
9377349	  690.5	  610.1	 7461.0	...
9377350	  690.9	  610.7	 7452.0	...
9377351	  691.4	  611.3	 7442.0	...
9377352	  691.6	  611.6	 7440.0	...
9377353	  690.9	  611.8	 7445.0	...
9377354	  690.0	  611.9	 7451.0	...
9377355	  689.0	  612.3	 7456.0	...
9377356	  689.0	  612.6	 7461.0	...
9377357	  689.1	  612.9	 7466.0	...
9377358	  689.6	  613.3	 7473.0	...
9377359	  690.0	  613.7	 7475.0	...
9377360	  690.3	  614.3	 7462.0	...
9377361	  690.5	  614.4	 7448.0	...
9377362	  690.6	  614.6	 7433.0	...
9377363	  690.7	  614.6	 7431.0	...
9377364	  690.7	  614.5	 7429.0	...
9377365	  691.0	  614.4	 7427.0	...
9377366	  691.4	  614.5	 7424.0	...
9377367	  690.9	  614.6	 7421.0	...
9377368	  690.2	  614.6	 7419.0	...
9377369	  689.5	  614.4	 7416.0	...
9377370	  690.5	  614.2	 7414.0	...
9377371	  691.4	  613.9	 7413.0	...
9377372	  692.1	  613.8	 7414.0	...
9377373	  691.7	  613.9	 7415.0	...
9377374	  690.9	  614.8	 7416.0	...
9377375	  690.1	  615.6	 7418.0	...
9377376	  689.4	  614.8	 7418.0	...
9377377	  689.1	  613.2	 7417.0	...
9377378	  689.4	  613.8	 7414.0	...
9377379	  689.7	  616.0	 7412.0	...
9377380	  690.0	  618.1	 7411.0	...
9377381	  690.2	  617.8	 7406.0	...
9377382	  690.2	  616.6	 7400.0	...
9377383	  689.9	  615.5	 7396.0	...
9377384	  689.5	  614.5	 7395.0	...
9377385	  689.2	  614.9	 7396.0	...
9377386	  689.2	  615.2	 7395.0	...
9377387	  689.5	  615.6	 7394.0	...
9377388	  690.0	  615.1	 7391.0	...
9377389	  689.8	  614.4	 7388.0	...
9377390	  689.5	  613.8	 7384.0	...
9377391	  688.9	  613.6	 7383.0	...
9377392	  688.9	  613.7	 7382.0	...
9377393	  689.1	  613.7	 7383.0	...
9377394	  689.8	  613.5	 7383.0	...
9377395	  690.8	  613.6	 7383.0	...
9377396	  691.6	  613.9	 7383.0	...
9377397	  692.0	  613.9	 7383.0	...
9377398	  692.0	  613.7	 7383.0	...
9377399	  690.8	  613.9	 7384.0	...
9377400	  689.7	  614.7	 7385.0	...
9377401	  688.7	  615.1	 7385.0	...
9377402	  688.9	  614.9	 7385.0	...
9377403	  688.9	  614.6	 7384.0	...
9377404	  688.8	  614.8	 7384.0	...
9377405	  688.6	  615.1	 7381.0	...
9377406	  688.5	  615.1	 7378.0	...
9377407	  688.6	  613.9	 7376.0	...
9377408	  688.9	  612.8	 7376.0	...
9377409	  689.1	  611.9	 7377.0	...
9377410	  689.1	  612.0	 7379.0	...
9377411	  688.9	  612.7	 7375.0	...
9377412	  689.2	  613.8	 7369.0	...
9377413	  689.6	  615.0	 7364.0	...
9377414	  690.5	  615.5	 7361.0	...
9377415	  691.1	  615.5	 7360.0	...
9377416	  691.5	  616.4	 7364.0	...
9377417	  691.4	  617.4	 7370.0	...
9377418	  691.0	  617.1	 7374.0	...
9377419	  690.7	  615.9	 7373.0	...
9377420	  690.6	  614.9	 7371.0	...
9377421	  691.4	  615.0	 7367.0	...
9377422	  692.2	  615.2	 7364.0	...
9377423	  690.9	  615.4	 7362.0	...
9377424	  688.9	  615.2	 7362.0	...
9377425	  688.2	  614.9	 7362.0	...
9377426	  689.5	  614.3	 7363.0	...
9377427	  690.9	  614.3	 7364.0	...
EFIX R   9376842	9377427	586	  690.7	  596.1	   7895
SSACC R  9377428
9377428	  691.2	  614.3	 7366.0	...
9377429	  691.6	  615.4	 7363.0	...
9377430	  692.4	  616.4	 7351.0	...
9377431	  693.0	  616.1	 7339.0	...
9377432	  693.4	  614.6	 7334.0	...
9377433	  696.0	  613.0	 7335.0	...
9377434	  700.0	  612.5	 7337.0	...
9377435	  707.2	  612.2	 7337.0	...
9377436	  713.6	  612.1	 7328.0	...
9377437	  720.7	  611.9	 7319.0	...
9377438	  725.9	  610.5	 7313.0	...
9377439	  733.0	  608.6	 7315.0	...
9377440	  739.9	  606.3	 7309.0	...
9377441	  746.3	  605.1	 7302.0	...
9377442	  750.4	  604.3	 7295.0	...
9377443	  754.5	  603.5	 7282.0	...
9377444	  760.7	  602.2	 7269.0	...
9377445	  766.5	  601.1	 7257.0	...
9377446	  774.4	  599.8	 7246.0	...
9377447	  780.2	  599.2	 7235.0	...
9377448	  788.4	  598.0	 7217.0	...
9377449	  794.3	  597.9	 7210.0	...
9377450	  803.2	  597.7	 7193.0	...
9377451	  809.1	  598.4	 7182.0	...
9377452	  815.2	  598.3	 7171.0	...
9377453	  818.6	  597.3	 7171.0	...
9377454	  821.7	  595.9	 7169.0	...
9377455	  822.4	  594.9	 7166.0	...
9377456	  822.9	  594.8	 7160.0	...
9377457	  824.1	  593.9	 7156.0	...
ESACC R  9377428	9377457	30	  691.2	  614.3	  824.1	  593.9	   2.87	    143
SFIX R   9377458
9377458	  825.1	  592.2	 7154.0	...
9377459	  825.2	  590.7	 7154.0	...
9377460	  824.4	  590.2	 7154.0	...
9377461	  823.8	  590.8	 7156.0	...
9377462	  823.9	  591.3	 7158.0	...
9377463	  824.2	  591.5	 7158.0	...
9377464	  824.5	  591.4	 7157.0	...
9377465	  824.1	  589.6	 7157.0	...
9377466	  823.7	  587.8	 7157.0	...
9377467	  823.2	  585.9	 7159.0	...
9377468	  823.0	  585.7	 7160.0	...
9377469	  823.7	  585.4	 7160.0	...
9377470	  824.5	  585.1	 7159.0	...
9377471	  825.2	  585.1	 7159.0	...
9377472	  825.0	  585.7	 7160.0	...
9377473	  825.1	  586.2	 7158.0	...
9377474	  825.6	  586.8	 7156.0	...
9377475	  826.1	  586.8	 7160.0	...
9377476	  826.3	  586.9	 7166.0	...
9377477	  827.2	  586.4	 7171.0	...
9377478	  828.2	  586.0	 7169.0	...
9377479	  829.2	  586.6	 7168.0	...
9377480	  829.5	  587.7	 7167.0	...
9377481	  829.8	  588.7	 7160.0	...
9377482	  830.0	  588.8	 7152.0	...
9377483	  830.5	  588.9	 7144.0	...
9377484	  831.0	  589.1	 7140.0	...
9377485	  831.4	  589.2	 7137.0	...
9377486	  831.2	  589.2	 7134.0	...
9377487	  830.8	  589.3	 7134.0	...
9377488	  830.4	  588.6	 7141.0	...
9377489	  830.1	  588.3	 7148.0	...
9377490	  830.0	  587.9	 7156.0	...
9377491	  830.1	  588.3	 7156.0	...
9377492	  830.1	  588.1	 7159.0	...
9377493	  830.3	  587.9	 7162.0	...
9377494	  830.3	  587.6	 7160.0	...
9377495	  830.2	  587.9	 7159.0	...
9377496	  829.9	  588.3	 7158.0	...
9377497	  829.5	  588.1	 7156.0	...
9377498	  829.5	  587.6	 7152.0	...
9377499	  829.6	  586.6	 7145.0	...
9377500	  829.6	  586.1	 7143.0	...
9377501	  829.0	  586.6	 7142.0	...
9377502	  828.4	  587.6	 7143.0	...
9377503	  827.8	  588.0	 7145.0	...
9377504	  827.7	  586.8	 7144.0	...
9377505	  827.6	  585.7	 7144.0	...
9377506	  827.1	  585.8	 7143.0	...
9377507	  826.3	  586.4	 7148.0	...
9377508	  825.5	  587.1	 7154.0	...
9377509	  825.0	  587.2	 7161.0	...
9377510	  824.7	  587.3	 7162.0	...
9377511	  824.9	  587.3	 7156.0	...
9377512	  825.4	  586.9	 7150.0	...
9377513	  826.0	  586.1	 7151.0	...
9377514	  826.0	  585.4	 7159.0	...
9377515	  826.1	  585.3	 7159.0	...
9377516	  826.3	  585.8	 7150.0	...
9377517	  826.0	  587.0	 7148.0	...
9377518	  825.6	  587.9	 7163.0	...
9377519	  824.8	  588.7	 7178.0	...
9377520	  824.4	  589.0	 7183.0	...
9377521	  824.1	  589.3	 7179.0	...
9377522	  824.0	  588.3	 7176.0	...
9377523	  824.8	  586.9	 7175.0	...
9377524	  825.6	  585.6	 7173.0	...
9377525	  826.5	  585.5	 7173.0	...
9377526	  826.3	  585.3	 7174.0	...
9377527	  826.2	  585.3	 7175.0	...
9377528	  826.2	  585.6	 7175.0	...
9377529	  826.3	  586.0	 7175.0	...
9377530	  826.3	  586.9	 7175.0	...
9377531	  826.2	  587.3	 7174.0	...
9377532	  826.9	  587.2	 7172.0	...
9377533	  827.6	  586.4	 7169.0	...
9377534	  828.2	  585.8	 7167.0	...
9377535	  827.8	  585.8	 7168.0	...
9377536	  826.1	  586.3	 7168.0	...
9377537	  824.7	  587.0	 7166.0	...
9377538	  823.7	  587.6	 7164.0	...
9377539	  824.3	  587.2	 7162.0	...
9377540	  824.9	  586.7	 7164.0	...
9377541	  825.5	  586.7	 7170.0	...
9377542	  825.8	  587.1	 7179.0	...
9377543	  826.5	  587.1	 7187.0	...
9377544	  826.9	  586.8	 7181.0	...
9377545	  827.3	  586.6	 7173.0	...
9377546	  827.2	  586.6	 7164.0	...
9377547	  826.5	  586.3	 7164.0	...
9377548	  825.7	  586.0	 7166.0	...
9377549	  825.5	  585.8	 7170.0	...
9377550	  826.1	  585.9	 7175.0	...
9377551	  826.7	  586.0	 7179.0	...
9377552	  826.3	  586.1	 7181.0	...
9377553	  825.7	  586.2	 7181.0	...
9377554	  824.9	  586.3	 7182.0	...
9377555	  824.7	  586.3	 7184.0	...
9377556	  824.6	  586.2	 7185.0	...
9377557	  824.8	  585.7	 7184.0	...
9377558	  825.0	  585.3	 7183.0	...
9377559	  825.2	  584.8	 7182.0	...
9377560	  825.6	  584.4	 7189.0	...
9377561	  825.9	  584.0	 7197.0	...
9377562	  826.1	  584.7	 7205.0	...
9377563	  825.2	  585.6	 7205.0	...
9377564	  824.3	  586.3	 7205.0	...
9377565	  823.9	  585.9	 7205.0	...
9377566	  824.6	  585.8	 7204.0	...
9377567	  825.3	  585.9	 7201.0	...
9377568	  825.3	  585.9	 7199.0	...
9377569	  825.3	  585.6	 7204.0	...
9377570	  825.5	  585.1	 7209.0	...
9377571	  825.8	  584.8	 7215.0	...
9377572	  826.4	  584.6	 7214.0	...
9377573	  826.6	  585.0	 7207.0	...
9377574	  827.1	  586.2	 7199.0	...
9377575	  827.3	  587.2	 7193.0	...
9377576	  826.4	  587.9	 7196.0	...
9377577	  825.5	  587.6	 7201.0	...
9377578	  824.6	  587.2	 7205.0	...
9377579	  825.0	  587.0	 7210.0	...
9377580	  825.3	  587.0	 7212.0	...
9377581	  825.2	  587.1	 7214.0	...
9377582	  824.8	  587.1	 7215.0	...
9377583	  824.7	  587.1	 7216.0	...
9377584	  824.9	  587.3	 7218.0	...
9377585	  825.5	  587.6	 7220.0	...
9377586	  825.8	  588.0	 7222.0	...
9377587	  826.0	  586.9	 7223.0	...
9377588	  826.1	  585.7	 7225.0	...
9377589	  826.3	  585.1	 7221.0	...
9377590	  826.8	  586.5	 7216.0	...
9377591	  827.1	  588.0	 7212.0	...
9377592	  827.3	  588.9	 7214.0	...
9377593	  826.7	  588.9	 7217.0	...
9377594	  826.1	  587.9	 7220.0	...
9377595	  825.5	  586.9	 7224.0	...
9377596	  824.9	  585.9	 7230.0	...
MSG	9377597 0000 _ Number On
9377597	  824.4	  585.5	 7233.0	...
9377598	  824.0	  585.1	 7235.0	...
9377599	  823.6	  585.4	 7241.0	...
9377600	  823.4	  585.9	 7248.0	...
9377601	  823.3	  586.3	 7255.0	...
9377602	  824.1	  585.8	 7252.0	...
9377603	  824.8	  585.5	 7248.0	...
9377604	  825.4	  586.2	 7245.0	...
9377605	  825.5	  587.1	 7245.0	...
9377606	  825.6	  587.8	 7243.0	...
9377607	  825.5	  587.6	 7241.0	...
9377608	  825.2	  587.4	 7242.0	...
9377609	  824.9	  587.3	 7245.0	...
9377610	  824.6	  587.0	 7248.0	...
9377611	  824.7	  586.5	 7247.0	...
9377612	  824.9	  586.0	 7250.0	...
9377613	  825.2	  585.9	 7254.0	...
9377614	  825.0	  585.4	 7257.0	...
9377615	  824.9	  584.9	 7260.0	...
9377616	  825.2	  584.5	 7263.0	...
9377617	  825.4	  584.8	 7265.0	...
9377618	  825.3	  585.1	 7263.0	...
9377619	  825.0	  585.3	 7267.0	...
9377620	  825.0	  585.3	 7271.0	...
9377621	  824.8	  585.4	 7273.0	...
9377622	  824.6	  585.5	 7271.0	...
9377623	  824.5	  585.6	 7269.0	...
9377624	  824.6	  585.1	 7268.0	...
9377625	  824.6	  584.3	 7268.0	...
9377626	  825.7	  583.3	 7267.0	...
9377627	  827.1	  583.3	 7266.0	...
9377628	  828.1	  583.9	 7265.0	...
9377629	  827.9	  585.1	 7264.0	...
9377630	  827.6	  586.0	 7266.0	...
9377631	  827.7	  586.4	 7268.0	...
9377632	  828.0	  586.5	 7270.0	...
9377633	  828.0	  585.3	 7269.0	...
9377634	  827.8	  584.1	 7270.0	...
9377635	  827.6	  583.1	 7269.0	...
9377636	  827.5	  583.2	 7267.0	...
9377637	  827.6	  583.3	 7264.0	...
9377638	  827.6	  583.7	 7261.0	...
9377639	  827.5	  584.1	 7263.0	...
9377640	  827.6	  584.5	 7269.0	...
9377641	  827.6	  584.7	 7275.0	...
9377642	  827.6	  584.9	 7272.0	...
9377643	  827.5	  584.9	 7267.0	...
9377644	  827.3	  584.5	 7261.0	...
9377645	  827.2	  584.0	 7260.0	...
9377646	  827.3	  583.9	 7259.0	...
9377647	  827.3	  584.0	 7258.0	...
9377648	  827.3	  584.0	 7258.0	...
9377649	  827.3	  583.2	 7259.0	...
9377650	  827.3	  582.4	 7261.0	...
9377651	  827.5	  582.3	 7267.0	...
9377652	  827.2	  582.8	 7273.0	...
9377653	  826.7	  583.2	 7279.0	...
9377654	  826.2	  582.9	 7281.0	...
9377655	  826.2	  583.6	 7281.0	...
9377656	  826.3	  584.4	 7286.0	...
9377657	  826.4	  585.5	 7290.0	...
9377658	  827.2	  585.7	 7291.0	...
9377659	  828.0	  585.9	 7289.0	...
9377660	  828.7	  585.9	 7288.0	...
9377661	  828.5	  585.7	 7289.0	...
9377662	  828.0	  585.2	 7289.0	...
9377663	  827.4	  584.7	 7287.0	...
9377664	  826.9	  584.6	 7286.0	...
9377665	  827.0	  584.5	 7286.0	...
9377666	  827.1	  584.4	 7288.0	...
9377667	  827.7	  584.9	 7290.0	...
9377668	  828.1	  585.8	 7290.0	...
9377669	  828.9	  585.9	 7289.0	...
9377670	  829.2	  585.2	 7287.0	...
9377671	  829.5	  584.4	 7290.0	...
9377672	  829.2	  584.9	 7295.0	...
9377673	  828.3	  585.4	 7301.0	...
9377674	  827.3	  585.1	 7300.0	...
9377675	  826.5	  584.4	 7299.0	...
9377676	  827.3	  584.1	 7299.0	...
9377677	  828.3	  584.6	 7299.0	...
9377678	  829.0	  585.2	 7299.0	...
9377679	  828.7	  585.3	 7298.0	...
9377680	  828.3	  584.2	 7297.0	...
9377681	  827.8	  583.1	 7298.0	...
9377682	  827.3	  582.1	 7302.0	...
9377683	  827.1	  582.2	 7308.0	...
9377684	  826.6	  582.2	 7311.0	...
9377685	  826.2	  582.1	 7313.0	...
9377686	  826.4	  583.3	 7309.0	...
9377687	  827.0	  584.6	 7306.0	...
9377688	  827.0	  585.5	 7311.0	...
9377689	  826.3	  584.8	 7327.0	...
9377690	  825.5	  584.1	 7344.0	...
9377691	  825.4	  583.2	 7350.0	...
9377692	  826.0	  582.7	 7348.0	...
9377693	  826.6	  582.1	 7344.0	...
9377694	  827.1	  581.8	 7341.0	...
9377695	  826.7	  581.6	 7340.0	...
9377696	  826.4	  581.5	 7333.0	...
9377697	  826.4	  581.8	 7326.0	...
9377698	  826.8	  582.4	 7320.0	...
9377699	  826.7	  582.8	 7327.0	...
9377700	  826.4	  583.2	 7333.0	...
9377701	  825.3	  583.4	 7339.0	...
9377702	  824.5	  583.6	 7334.0	...
9377703	  824.7	  583.7	 7329.0	...
9377704	  825.7	  583.8	 7326.0	...
9377705	  826.6	  583.6	 7328.0	...
9377706	  826.4	  583.4	 7332.0	...
9377707	  826.3	  583.8	 7334.0	...
9377708	  826.3	  584.3	 7337.0	...
9377709	  825.7	  585.0	 7340.0	...
9377710	  825.2	  585.1	 7344.0	...
9377711	  824.7	  585.2	 7346.0	...
9377712	  825.0	  584.9	 7347.0	...
9377713	  825.2	  584.4	 7348.0	...
9377714	  825.3	  583.9	 7351.0	...
9377715	  825.4	  584.0	 7354.0	...
9377716	  825.3	  584.2	 7356.0	...
9377717	  825.1	  583.5	 7356.0	...
9377718	  825.1	  582.5	 7353.0	...
9377719	  825.0	  581.3	 7349.0	...
9377720	  825.0	  581.2	 7353.0	...
9377721	  824.9	  581.2	 7362.0	...
9377722	  825.5	  581.2	 7371.0	...
9377723	  826.3	  582.4	 7366.0	...
9377724	  826.2	  583.7	 7362.0	...
9377725	  825.3	  584.5	 7359.0	...
9377726	  824.9	  584.0	 7362.0	...
9377727	  826.3	  584.1	 7360.0	...
9377728	  827.7	  584.5	 7356.0	...
9377729	  827.5	  585.1	 7354.0	...
9377730	  826.4	  585.3	 7363.0	...
9377731	  825.3	  585.7	 7370.0	...
9377732	  825.4	  584.8	 7376.0	...
9377733	  825.6	  583.5	 7376.0	...
9377734	  826.0	  583.5	 7376.0	...
9377735	  826.5	  584.7	 7374.0	...
9377736	  826.8	  585.5	 7371.0	...
9377737	  827.3	  585.1	 7370.0	...
9377738	  827.6	  584.7	 7373.0	...
9377739	  827.4	  584.6	 7377.0	...
9377740	  826.9	  584.6	 7377.0	...
9377741	  826.5	  584.6	 7376.0	...
9377742	  826.6	  584.7	 7375.0	...
9377743	  826.5	  584.4	 7372.0	...
9377744	  826.4	  584.1	 7368.0	...
9377745	  826.4	  583.9	 7363.0	...
9377746	  826.4	  584.1	 7361.0	...
9377747	  826.4	  584.2	 7364.0	...
9377748	  826.5	  584.0	 7367.0	...
9377749	  827.0	  583.7	 7367.0	...
9377750	  827.6	  584.0	 7364.0	...
9377751	  828.2	  585.0	 7364.0	...
9377752	  828.2	  586.1	 7368.0	...
9377753	  828.2	  586.6	 7372.0	...
EFIX R   9377458	9377753	296	  826.4	  585.6	   7245
SSACC R  9377754
9377754	  828.3	  586.7	 7373.0	...
9377755	  828.5	  586.6	 7375.0	...
9377756	  828.3	  586.3	 7376.0	...
9377757	  827.0	  586.1	 7376.0	...
9377758	  824.9	  585.9	 7377.0	...
9377759	  822.9	  586.1	 7382.0	...
9377760	  818.4	  586.7	 7395.0	...
9377761	  814.7	  587.1	 7408.0	...
9377762	  808.0	  587.9	 7415.0	...
9377763	  801.9	  588.8	 7415.0	...
9377764	  794.5	  590.1	 7425.0	...
9377765	  788.0	  590.7	 7436.0	...
9377766	  782.3	  589.2	 7453.0	...
9377767	  774.6	  587.6	 7466.0	...
9377768	  767.3	  586.5	 7488.0	...
9377769	  762.0	  586.7	 7505.0	...
9377770	  758.0	  587.0	 7515.0	...
9377771	  753.5	  587.4	 7512.0	...
9377772	  748.9	  587.2	 7517.0	...
9377773	  745.9	  586.8	 7525.0	...
9377774	  745.3	  586.2	 7532.0	...
9377775	  744.9	  586.9	 7532.0	...
9377776	  744.1	  588.2	 7532.0	...
ESACC R  9377754	9377776	23	  828.3	  586.7	  744.1	  588.2	   1.80	    135
SFIX R   9377777
9377777	  740.9	  589.7	 7533.0	...
9377778	  737.7	  590.6	 7534.0	...
9377779	  734.8	  590.8	 7536.0	...
9377780	  734.5	  591.4	 7538.0	...
9377781	  734.5	  592.2	 7543.0	...
9377782	  735.4	  593.4	 7547.0	...
9377783	  737.2	  593.6	 7551.0	...
9377784	  738.5	  593.2	 7550.0	...
9377785	  739.5	  592.3	 7547.0	...
9377786	  739.8	  591.4	 7545.0	...
9377787	  740.1	  591.2	 7544.0	...
9377788	  739.9	  591.2	 7545.0	...
9377789	  739.6	  590.9	 7546.0	...
9377790	  739.1	  590.6	 7547.0	...
9377791	  738.6	  590.3	 7548.0	...
9377792	  738.2	  590.6	 7549.0	...
9377793	  739.1	  591.0	 7544.0	...
9377794	  740.3	  591.5	 7539.0	...
9377795	  741.7	  591.6	 7531.0	...
9377796	  742.0	  591.4	 7529.0	...
9377797	  742.5	  590.8	 7528.0	...
9377798	  742.7	  590.0	 7532.0	...
9377799	  742.0	  589.6	 7544.0	...
9377800	  740.9	  589.3	 7553.0	...
9377801	  739.6	  589.4	 7559.0	...
9377802	  739.1	  588.4	 7560.0	...
9377803	  738.5	  587.3	 7564.0	...
9377804	  739.4	  587.2	 7568.0	...
9377805	  740.5	  588.1	 7569.0	...
9377806	  740.9	  589.3	 7568.0	...
9377807	  740.2	  589.5	 7566.0	...
9377808	  739.7	  589.7	 7565.0	...
9377809	  739.9	  589.6	 7567.0	...
9377810	  740.0	  589.8	 7568.0	...
9377811	  739.9	  590.1	 7566.0	...
9377812	  739.7	  590.4	 7566.0	...
9377813	  739.9	  590.3	 7569.0	...
9377814	  740.7	  589.9	 7574.0	...
9377815	  741.1	  589.6	 7575.0	...
9377816	  741.3	  589.5	 7577.0	...
9377817	  741.2	  589.8	 7570.0	...
9377818	  741.7	  589.9	 7563.0	...
9377819	  742.0	  590.0	 7555.0	...
9377820	  742.2	  589.9	 7551.0	...
9377821	  742.3	  589.9	 7547.0	...
9377822	  742.8	  590.1	 7555.0	...
9377823	  743.4	  590.3	 7565.0	...
9377824	  742.9	  589.6	 7579.0	...
9377825	  741.9	  588.6	 7584.0	...
9377826	  741.3	  587.5	 7588.0	...
9377827	  741.7	  587.1	 7588.0	...
9377828	  742.0	  586.8	 7585.0	...
9377829	  742.0	  587.9	 7581.0	...
9377830	  742.1	  589.1	 7583.0	...
9377831	  742.3	  590.4	 7589.0	...
9377832	  742.1	  590.6	 7594.0	...
9377833	  742.0	  590.7	 7594.0	...
9377834	  742.8	  590.4	 7590.0	...
9377835	  743.7	  589.3	 7586.0	...
9377836	  744.7	  588.2	 7583.0	...
9377837	  744.7	  587.3	 7582.0	...
9377838	  745.2	  588.3	 7587.0	...
9377839	  745.5	  589.4	 7591.0	...
9377840	  744.3	  589.8	 7596.0	...
9377841	  742.7	  589.1	 7596.0	...
9377842	  742.3	  587.7	 7597.0	...
9377843	  743.6	  587.0	 7597.0	...
9377844	  744.8	  586.5	 7596.0	...
9377845	  744.9	  587.2	 7594.0	...
9377846	  744.1	  587.8	 7593.0	...
9377847	  742.8	  588.5	 7596.0	...
9377848	  741.5	  588.7	 7600.0	...
9377849	  742.1	  588.8	 7604.0	...
9377850	  743.1	  588.9	 7603.0	...
9377851	  743.7	  588.2	 7601.0	...
9377852	  743.3	  587.5	 7600.0	...
9377853	  743.0	  586.6	 7605.0	...
9377854	  742.8	  586.5	 7609.0	...
9377855	  742.7	  586.7	 7611.0	...
9377856	  742.0	  587.2	 7609.0	...
9377857	  741.5	  587.6	 7606.0	...
9377858	  740.9	  587.0	 7605.0	...
9377859	  740.7	  586.3	 7605.0	...
9377860	  740.7	  585.5	 7607.0	...
9377861	  740.8	  585.4	 7609.0	...
9377862	  741.4	  585.7	 7611.0	...
9377863	  741.7	  585.9	 7609.0	...
9377864	  742.0	  586.2	 7608.0	...
9377865	  742.1	  586.9	 7606.0	...
9377866	  742.4	  587.9	 7604.0	...
9377867	  742.6	  588.8	 7605.0	...
9377868	  743.4	  588.5	 7608.0	...
9377869	  744.2	  588.0	 7610.0	...
9377870	  744.5	  587.7	 7608.0	...
9377871	  744.0	  587.9	 7606.0	...
9377872	  743.6	  588.4	 7604.0	...
9377873	  743.5	  588.6	 7602.0	...
9377874	  743.2	  587.6	 7605.0	...
9377875	  742.9	  586.4	 7609.0	...
9377876	  742.9	  586.4	 7612.0	...
9377877	  742.4	  587.7	 7611.0	...
9377878	  742.0	  588.5	 7619.0	...
9377879	  741.4	  588.1	 7628.0	...
9377880	  741.4	  587.6	 7638.0	...
9377881	  741.7	  588.3	 7639.0	...
9377882	  742.0	  588.7	 7638.0	...
9377883	  742.1	  588.9	 7638.0	...
9377884	  742.0	  587.7	 7637.0	...
9377885	  742.1	  586.7	 7632.0	...
9377886	  742.3	  586.1	 7626.0	...
9377887	  742.6	  586.5	 7616.0	...
9377888	  743.1	  586.8	 7611.0	...
9377889	  743.7	  586.9	 7607.0	...
9377890	  744.2	  587.0	 7611.0	...
9377891	  744.2	  587.2	 7620.0	...
9377892	  744.0	  587.5	 7633.0	...
9377893	  744.0	  587.5	 7641.0	...
9377894	  743.6	  587.2	 7641.0	...
9377895	  743.2	  586.5	 7636.0	...
9377896	  743.0	  585.9	 7635.0	...
9377897	  743.3	  585.6	 7638.0	...
9377898	  743.6	  585.5	 7642.0	...
9377899	  743.6	  585.8	 7642.0	...
MSG	9377900 0000 _ Number Off
9377900	  743.7	  586.2	 7642.0	...
9377901	  743.7	  586.7	 7642.0	...
9377902	  742.2	  587.5	 7642.0	...
9377903	  740.5	  588.3	 7643.0	...
9377904	  740.1	  588.6	 7643.0	...
9377905	  741.7	  588.2	 7640.0	...
9377906	  744.0	  587.5	 7631.0	...
9377907	  745.0	  587.3	 7623.0	...
9377908	  745.6	  587.2	 7620.0	...
9377909	  745.5	  587.4	 7619.0	...
9377910	  745.0	  587.4	 7618.0	...
9377911	  744.6	  587.5	 7616.0	...
9377912	  744.1	  587.5	 7616.0	...
9377913	  743.9	  586.4	 7615.0	...
9377914	  744.2	  585.1	 7614.0	...
9377915	  744.7	  584.5	 7614.0	...
9377916	  745.2	  585.2	 7613.0	...
9377917	  745.0	  585.6	 7613.0	...
9377918	  744.8	  585.5	 7617.0	...
9377919	  744.6	  585.3	 7620.0	...
9377920	  744.8	  585.6	 7625.0	...
9377921	  745.0	  585.9	 7628.0	...
9377922	  744.3	  586.3	 7633.0	...
9377923	  743.5	  585.9	 7638.0	...
9377924	  742.7	  585.1	 7641.0	...
9377925	  742.8	  584.0	 7642.0	...
9377926	  743.3	  584.4	 7642.0	...
9377927	  743.9	  585.2	 7642.0	...
9377928	  744.0	  585.6	 7642.0	...
9377929	  743.2	  585.0	 7642.0	...
9377930	  742.3	  583.9	 7642.0	...
9377931	  741.9	  583.2	 7643.0	...
9377932	  741.8	  583.3	 7644.0	...
9377933	  741.6	  584.1	 7645.0	...
9377934	  740.9	  585.0	 7647.0	...
9377935	  740.1	  585.2	 7650.0	...
9377936	  739.6	  585.4	 7652.0	...
9377937	  739.6	  585.5	 7652.0	...
9377938	  739.8	  584.4	 7651.0	...
9377939	  740.1	  583.2	 7651.0	...
9377940	  740.9	  584.1	 7651.0	...
9377941	  742.2	  586.2	 7647.0	...
9377942	  743.1	  586.5	 7643.0	...
9377943	  742.9	  584.8	 7638.0	...
9377944	  742.0	  583.1	 7639.0	...
9377945	  741.4	  583.1	 7642.0	...
9377946	  741.3	  583.2	 7645.0	...
9377947	  741.3	  584.8	 7646.0	...
9377948	  741.4	  586.4	 7640.0	...
9377949	  741.7	  587.7	 7629.0	...
9377950	  742.0	  587.8	 7616.0	...
9377951	  742.3	  587.8	 7608.0	...
9377952	  742.4	  587.8	 7605.0	...
9377953	  742.5	  588.0	 7601.0	...
9377954	  743.0	  588.1	 7598.0	...
9377955	  743.4	  588.2	 7604.0	...
9377956	  743.3	  588.5	 7611.0	...
9377957	  742.7	  588.8	 7613.0	...
9377958	  742.5	  588.6	 7604.0	...
9377959	  742.9	  588.2	 7594.0	...
9377960	  743.2	  587.8	 7589.0	...
9377961	  743.2	  588.5	 7587.0	...
9377962	  743.4	  588.9	 7586.0	...
9377963	  743.5	  589.3	 7589.0	...
9377964	  743.6	  588.2	 7596.0	...
9377965	  743.6	  587.2	 7603.0	...
9377966	  743.5	  586.3	 7607.0	...
9377967	  743.5	  586.3	 7607.0	...
9377968	  743.4	  586.5	 7607.0	...
9377969	  743.4	  586.8	 7606.0	...
9377970	  743.6	  587.2	 7605.0	...
9377971	  743.7	  587.5	 7606.0	...
9377972	  744.1	  587.7	 7606.0	...
9377973	  744.5	  587.8	 7607.0	...
9377974	  744.6	  587.6	 7608.0	...
9377975	  744.1	  587.3	 7610.0	...
9377976	  743.6	  587.2	 7605.0	...
9377977	  743.6	  587.3	 7594.0	...
9377978	  743.7	  587.9	 7589.0	...
9377979	  744.2	  588.2	 7591.0	...
9377980	  744.5	  588.4	 7598.0	...
9377981	  743.2	  588.5	 7600.0	...
9377982	  741.6	  588.5	 7601.0	...
9377983	  741.5	  588.5	 7594.0	...
9377984	  742.9	  588.3	 7586.0	...
9377985	  743.2	  588.3	 7580.0	...
9377986	  742.1	  588.3	 7582.0	...
9377987	  741.4	  588.3	 7581.0	...
9377988	  742.3	  588.3	 7576.0	...
9377989	  743.1	  588.4	 7570.0	...
9377990	  743.5	  588.0	 7570.0	...
9377991	  743.3	  587.3	 7573.0	...
9377992	  743.2	  586.5	 7577.0	...
9377993	  743.1	  586.5	 7578.0	...
9377994	  742.9	  586.5	 7580.0	...
9377995	  742.8	  586.5	 7584.0	...
9377996	  743.0	  586.5	 7586.0	...
9377997	  743.2	  586.4	 7586.0	...
9377998	  742.7	  587.5	 7584.0	...
9377999	  742.0	  588.6	 7581.0	...
9378000	  741.3	  589.8	 7579.0	...
9378001	  741.3	  590.0	 7579.0	...
9378002	  741.6	  590.2	 7583.0	...
9378003	  742.0	  590.2	 7586.0	...
9378004	  742.5	  590.2	 7586.0	...
9378005	  742.5	  590.2	 7582.0	...
9378006	  742.3	  590.2	 7579.0	...
9378007	  742.2	  590.1	 7581.0	...
9378008	  742.5	  589.9	 7582.0	...
9378009	  742.9	  589.9	 7582.0	...
9378010	  742.8	  590.0	 7580.0	...
9378011	  742.3	  589.8	 7579.0	...
9378012	  742.0	  589.3	 7581.0	...
9378013	  742.0	  588.8	 7579.0	...
9378014	  742.4	  588.6	 7574.0	...
9378015	  742.6	  588.7	 7569.0	...
9378016	  742.9	  588.7	 7567.0	...
9378017	  743.0	  588.6	 7569.0	...
9378018	  742.8	  588.5	 7572.0	...
9378019	  742.4	  588.8	 7574.0	...
9378020	  742.0	  589.2	 7573.0	...
9378021	  741.7	  589.6	 7568.0	...
9378022	  741.5	  589.5	 7563.0	...
9378023	  741.2	  589.3	 7559.0	...
9378024	  741.2	  589.4	 7561.0	...
9378025	  741.1	  589.7	 7562.0	...
9378026	  741.1	  590.4	 7563.0	...
9378027	  741.1	  590.9	 7570.0	...
9378028	  741.0	  591.3	 7578.0	...
9378029	  740.8	  591.5	 7583.0	...
9378030	  740.7	  591.7	 7579.0	...
9378031	  740.7	  592.0	 7571.0	...
9378032	  740.8	  592.1	 7566.0	...
9378033	  740.3	  592.2	 7564.0	...
9378034	  739.9	  592.1	 7567.0	...
9378035	  739.8	  591.8	 7566.0	...
9378036	  740.3	  591.5	 7561.0	...
9378037	  740.8	  591.0	 7557.0	...
9378038	  740.8	  590.8	 7557.0	...
9378039	  740.6	  590.6	 7558.0	...
9378040	  740.4	  590.8	 7558.0	...
9378041	  740.4	  591.1	 7555.0	...
9378042	  741.3	  590.7	 7552.0	...
9378043	  742.1	  590.3	 7549.0	...
9378044	  742.7	  590.0	 7549.0	...
9378045	  742.0	  590.4	 7546.0	...
9378046	  741.3	  590.6	 7541.0	...
9378047	  740.9	  590.9	 7536.0	...
9378048	  740.7	  590.9	 7535.0	...
9378049	  740.6	  590.8	 7543.0	...
9378050	  740.5	  590.5	 7553.0	...
9378051	  740.7	  590.3	 7563.0	...
9378052	  741.0	  589.8	 7566.0	...
9378053	  741.3	  589.5	 7568.0	...
9378054	  741.2	  589.7	 7568.0	...
9378055	  741.5	  590.1	 7562.0	...
9378056	  741.8	  590.5	 7557.0	...
9378057	  741.2	  590.7	 7552.0	...
9378058	  740.3	  590.1	 7553.0	...
9378059	  739.4	  589.5	 7553.0	...
9378060	  739.4	  588.8	 7552.0	...
9378061	  739.6	  589.0	 7551.0	...
9378062	  739.6	  589.4	 7556.0	...
9378063	  739.6	  589.7	 7562.0	...
9378064	  739.5	  589.7	 7570.0	...
9378065	  739.7	  589.3	 7572.0	...
9378066	  740.1	  589.1	 7566.0	...
9378067	  740.5	  589.0	 7557.0	...
9378068	  740.7	  588.9	 7547.0	...
9378069	  740.8	  588.9	 7548.0	...
9378070	  740.0	  589.1	 7552.0	...
9378071	  739.2	  589.4	 7556.0	...
9378072	  738.7	  589.6	 7557.0	...
9378073	  739.2	  589.9	 7557.0	...
9378074	  739.9	  590.4	 7556.0	...
9378075	  740.2	  591.4	 7549.0	...
9378076	  740.3	  592.2	 7542.0	...
9378077	  740.2	  593.3	 7537.0	...
9378078	  739.9	  593.8	 7538.0	...
9378079	  739.7	  593.8	 7539.0	...
9378080	  740.1	  593.4	 7540.0	...
9378081	  740.6	  593.0	 7540.0	...
9378082	  741.1	  592.3	 7532.0	...
9378083	  740.3	  591.4	 7524.0	...
9378084	  739.7	  590.5	 7520.0	...
9378085	  739.2	  590.7	 7524.0	...
9378086	  739.5	  591.1	 7529.0	...
9378087	  739.7	  591.4	 7531.0	...
9378088	  739.6	  591.5	 7523.0	...
9378089	  739.5	  591.7	 7514.0	...
9378090	  739.3	  591.4	 7511.0	...
9378091	  739.0	  590.9	 7518.0	...
9378092	  738.9	  590.8	 7525.0	...
9378093	  739.0	  591.8	 7524.0	...
9378094	  739.5	  592.6	 7523.0	...
9378095	  740.0	  593.2	 7523.0	...
9378096	  740.6	  593.3	 7527.0	...
9378097	  740.7	  593.9	 7529.0	...
9378098	  741.6	  594.3	 7530.0	...
9378099	  742.3	  594.0	 7527.0	...
9378100	  742.6	  592.3	 7526.0	...
9378101	  742.0	  590.7	 7526.0	...
MSG	9378102 0000 _ Number On
9378102	  741.2	  589.6	 7528.0	...
9378103	  740.8	  589.4	 7529.0	...
9378104	  740.0	  590.4	 7530.0	...
9378105	  739.5	  591.4	 7528.0	...
9378106	  738.9	  592.1	 7533.0	...
9378107	  738.7	  591.7	 7540.0	...
9378108	  738.6	  592.4	 7545.0	...
9378109	  738.6	  593.6	 7543.0	...
9378110	  738.4	  594.8	 7541.0	...
9378111	  738.2	  594.8	 7538.0	...
9378112	  738.6	  594.8	 7533.0	...
9378113	  739.5	  594.6	 7526.0	...
9378114	  740.5	  594.8	 7520.0	...
9378115	  741.1	  595.1	 7517.0	...
9378116	  741.4	  595.2	 7515.0	...
9378117	  741.6	  595.0	 7513.0	...
9378118	  741.6	  594.8	 7511.0	...
9378119	  741.6	  594.4	 7513.0	...
9378120	  741.5	  593.5	 7516.0	...
9378121	  741.4	  592.9	 7519.0	...
9378122	  741.2	  592.7	 7520.0	...
9378123	  741.2	  593.5	 7520.0	...
9378124	  741.3	  594.1	 7522.0	...
9378125	  741.6	  594.7	 7524.0	...
9378126	  741.7	  594.8	 7525.0	...
9378127	  741.6	  594.4	 7526.0	...
9378128	  741.5	  593.6	 7527.0	...
9378129	  741.4	  593.0	 7532.0	...
9378130	  741.3	  592.8	 7539.0	...
9378131	  741.3	  592.9	 7545.0	...
9378132	  741.5	  592.6	 7544.0	...
9378133	  741.6	  592.1	 7539.0	...
9378134	  741.0	  591.2	 7534.0	...
9378135	  740.2	  590.9	 7534.0	...
9378136	  739.5	  591.8	 7534.0	...
9378137	  740.1	  592.9	 7534.0	...
9378138	  740.5	  594.1	 7533.0	...
9378139	  740.8	  594.0	 7532.0	...
9378140	  741.0	  593.2	 7531.0	...
9378141	  741.2	  592.5	 7533.0	...
9378142	  740.7	  590.8	 7535.0	...
9378143	  739.9	  589.7	 7537.0	...
9378144	  738.9	  589.3	 7542.0	...
9378145	  738.6	  590.0	 7545.0	...
9378146	  738.3	  590.7	 7547.0	...
9378147	  738.2	  591.3	 7546.0	...
9378148	  738.0	  592.0	 7546.0	...
9378149	  737.8	  592.0	 7548.0	...
9378150	  738.5	  591.2	 7549.0	...
9378151	  739.2	  590.4	 7544.0	...
9378152	  740.0	  590.4	 7540.0	...
9378153	  739.2	  590.5	 7536.0	...
9378154	  738.3	  590.6	 7536.0	...
9378155	  737.3	  590.7	 7536.0	...
9378156	  738.5	  591.0	 7535.0	...
9378157	  740.5	  591.3	 7533.0	...
9378158	  742.4	  591.4	 7533.0	...
9378159	  741.6	  591.6	 7535.0	...
9378160	  740.2	  591.1	 7536.0	...
9378161	  739.0	  590.6	 7539.0	...
9378162	  739.2	  591.0	 7540.0	...
9378163	  740.1	  592.0	 7538.0	...
9378164	  740.4	  592.1	 7538.0	...
9378165	  740.5	  590.9	 7539.0	...
9378166	  740.1	  589.8	 7542.0	...
9378167	  740.0	  589.9	 7543.0	...
9378168	  740.0	  590.2	 7543.0	...
9378169	  739.4	  590.0	 7545.0	...
9378170	  739.0	  589.5	 7547.0	...
9378171	  738.7	  589.3	 7548.0	...
9378172	  739.1	  589.7	 7546.0	...
9378173	  739.4	  590.1	 7541.0	...
9378174	  739.5	  590.3	 7538.0	...
9378175	  739.7	  591.9	 7535.0	...
9378176	  740.0	  593.4	 7532.0	...
9378177	  740.1	  593.2	 7529.0	...
9378178	  739.3	  591.5	 7527.0	...
9378179	  738.4	  590.3	 7528.0	...
9378180	  738.2	  590.8	 7531.0	...
9378181	  738.9	  591.5	 7538.0	...
9378182	  739.6	  591.8	 7547.0	...
9378183	  739.7	  592.2	 7555.0	...
9378184	  740.7	  591.6	 7544.0	...
9378185	  741.6	  591.1	 7530.0	...
9378186	  742.2	  590.2	 7519.0	...
9378187	  742.0	  590.0	 7526.0	...
9378188	  741.9	  589.9	 7533.0	...
9378189	  741.7	  590.8	 7537.0	...
9378190	  741.6	  592.3	 7539.0	...
9378191	  741.5	  593.8	 7540.0	...
9378192	  741.0	  594.1	 7540.0	...
9378193	  740.2	  593.3	 7546.0	...
9378194	  739.4	  592.5	 7551.0	...
9378195	  739.3	  591.9	 7552.0	...
9378196	  739.3	  591.7	 7549.0	...
9378197	  739.7	  591.3	 7550.0	...
9378198	  740.1	  591.2	 7555.0	...
9378199	  740.6	  592.2	 7550.0	...
9378200	  740.7	  593.4	 7539.0	...
9378201	  740.2	  595.0	 7527.0	...
9378202	  739.7	  595.4	 7525.0	...
9378203	  740.2	  595.9	 7525.0	...
9378204	  741.1	  595.9	 7527.0	...
9378205	  741.3	  595.5	 7534.0	...
9378206	  739.9	  594.7	 7542.0	...
9378207	  738.5	  593.2	 7552.0	...
9378208	  738.0	  591.7	 7558.0	...
9378209	  738.2	  590.5	 7559.0	...
9378210	  738.3	  589.8	 7560.0	...
9378211	  738.4	  589.7	 7562.0	...
9378212	  738.9	  589.7	 7562.0	...
9378213	  740.2	  590.4	 7561.0	...
9378214	  741.4	  591.1	 7560.0	...
9378215	  742.1	  591.6	 7559.0	...
9378216	  741.8	  592.7	 7558.0	...
9378217	  740.8	  594.0	 7557.0	...
9378218	  740.0	  595.1	 7560.0	...
9378219	  738.9	  594.9	 7565.0	...
9378220	  738.6	  594.7	 7570.0	...
9378221	  738.2	  594.8	 7573.0	...
9378222	  738.1	  594.6	 7574.0	...
9378223	  738.3	  593.8	 7571.0	...
9378224	  739.2	  593.5	 7562.0	...
9378225	  740.2	  593.5	 7553.0	...
9378226	  740.8	  594.4	 7547.0	...
9378227	  740.7	  594.8	 7547.0	...
9378228	  740.7	  594.5	 7546.0	...
9378229	  740.7	  593.8	 7545.0	...
9378230	  740.8	  593.0	 7549.0	...
9378231	  740.9	  593.4	 7553.0	...
9378232	  740.7	  593.7	 7560.0	...
9378233	  740.4	  593.5	 7564.0	...
9378234	  740.3	  593.0	 7565.0	...
9378235	  740.6	  592.5	 7563.0	...
9378236	  741.1	  592.4	 7562.0	...
9378237	  741.2	  592.3	 7562.0	...
9378238	  741.4	  592.5	 7563.0	...
9378239	  741.0	  593.4	 7562.0	...
9378240	  740.5	  594.1	 7561.0	...
9378241	  739.7	  594.6	 7561.0	...
9378242	  739.3	  593.2	 7561.0	...
9378243	  739.9	  591.8	 7562.0	...
9378244	  740.8	  590.8	 7562.0	...
9378245	  742.1	  591.9	 7564.0	...
9378246	  742.4	  592.8	 7566.0	...
9378247	  742.0	  592.9	 7567.0	...
9378248	  741.4	  592.4	 7567.0	...
9378249	  740.7	  592.7	 7568.0	...
9378250	  740.4	  593.3	 7571.0	...
9378251	  740.0	  593.1	 7573.0	...
9378252	  740.3	  592.2	 7568.0	...
9378253	  740.8	  592.1	 7560.0	...
9378254	  741.5	  592.6	 7553.0	...
9378255	  741.5	  593.0	 7565.0	...
9378256	  741.5	  592.6	 7577.0	...
9378257	  741.6	  592.8	 7588.0	...
9378258	  741.6	  593.9	 7588.0	...
9378259	  741.5	  594.9	 7586.0	...
9378260	  741.4	  595.6	 7587.0	...
9378261	  741.0	  595.4	 7585.0	...
9378262	  740.7	  595.1	 7583.0	...
9378263	  740.4	  594.8	 7581.0	...
9378264	  741.0	  594.3	 7580.0	...
9378265	  741.5	  593.9	 7583.0	...
9378266	  741.3	  593.7	 7586.0	...
9378267	  740.5	  593.7	 7590.0	...
9378268	  739.6	  593.9	 7590.0	...
9378269	  739.5	  593.9	 7590.0	...
9378270	  739.6	  593.9	 7592.0	...
9378271	  740.1	  593.9	 7593.0	...
9378272	  740.6	  593.7	 7596.0	...
9378273	  740.9	  593.6	 7599.0	...
9378274	  740.9	  593.0	 7600.0	...
9378275	  741.8	  592.4	 7600.0	...
9378276	  742.7	  592.3	 7600.0	...
9378277	  742.9	  592.7	 7599.0	...
9378278	  742.2	  593.5	 7599.0	...
9378279	  741.4	  593.8	 7599.0	...
9378280	  741.4	  594.1	 7600.0	...
9378281	  741.2	  593.7	 7599.0	...
9378282	  741.1	  593.2	 7599.0	...
9378283	  740.8	  592.7	 7598.0	...
9378284	  740.6	  593.3	 7597.0	...
9378285	  742.0	  594.6	 7587.0	...
9378286	  743.6	  596.0	 7578.0	...
9378287	  744.3	  595.6	 7574.0	...
9378288	  742.9	  594.4	 7580.0	...
9378289	  741.8	  592.8	 7592.0	...
9378290	  741.5	  592.4	 7601.0	...
9378291	  742.0	  593.0	 7598.0	...
9378292	  742.2	  593.9	 7590.0	...
9378293	  742.5	  594.7	 7574.0	...
9378294	  742.7	  594.2	 7567.0	...
9378295	  742.7	  593.6	 7567.0	...
9378296	  742.7	  593.2	 7575.0	...
9378297	  742.8	  593.5	 7581.0	...
9378298	  743.0	  594.2	 7580.0	...
9378299	  743.3	  594.8	 7577.0	...
9378300	  743.4	  594.7	 7576.0	...
9378301	  743.4	  594.4	 7580.0	...
9378302	  743.2	  593.9	 7586.0	...
9378303	  742.8	  593.4	 7592.0	...
9378304	  742.6	  592.8	 7592.0	...
9378305	  742.6	  593.0	 7592.0	...
9378306	  742.9	  593.7	 7592.0	...
9378307	  743.1	  594.4	 7594.0	...
9378308	  742.8	  594.6	 7598.0	...
9378309	  742.3	  594.3	 7604.0	...
9378310	  741.8	  593.9	 7607.0	...
9378311	  741.7	  593.7	 7609.0	...
9378312	  741.8	  593.9	 7611.0	...
9378313	  741.9	  594.3	 7608.0	...
9378314	  742.0	  594.7	 7605.0	...
9378315	  742.0	  594.8	 7603.0	...
9378316	  742.0	  594.9	 7604.0	...
9378317	  742.4	  595.0	 7605.0	...
9378318	  742.8	  595.0	 7607.0	...
9378319	  742.5	  595.3	 7609.0	...
9378320	  742.0	  596.0	 7612.0	...
9378321	  741.5	  596.4	 7619.0	...
9378322	  741.6	  596.4	 7624.0	...
9378323	  741.8	  596.1	 7628.0	...
9378324	  741.8	  596.0	 7627.0	...
9378325	  742.0	  596.5	 7623.0	...
9378326	  742.0	  597.1	 7619.0	...
9378327	  742.0	  596.7	 7616.0	...
9378328	  741.8	  595.7	 7616.0	...
9378329	  741.8	  594.1	 7614.0	...
9378330	  741.9	  593.3	 7613.0	...
9378331	  742.1	  593.1	 7619.0	...
9378332	  742.3	  593.5	 7625.0	...
9378333	  742.4	  594.0	 7630.0	...
9378334	  742.3	  593.5	 7628.0	...
9378335	  742.3	  593.1	 7627.0	...
9378336	  741.2	  592.8	 7633.0	...
9378337	  740.4	  593.3	 7639.0	...
9378338	  740.0	  593.9	 7647.0	...
9378339	  740.5	  594.2	 7647.0	...
9378340	  740.2	  594.2	 7649.0	...
9378341	  739.8	  594.2	 7651.0	...
9378342	  739.6	  594.6	 7643.0	...
9378343	  739.9	  595.0	 7634.0	...
9378344	  739.8	  594.8	 7624.0	...
9378345	  739.6	  594.1	 7623.0	...
9378346	  739.9	  593.6	 7620.0	...
9378347	  740.3	  593.8	 7618.0	...
9378348	  740.8	  594.8	 7618.0	...
9378349	  740.6	  595.5	 7621.0	...
9378350	  740.5	  596.1	 7624.0	...
9378351	  740.5	  595.8	 7625.0	...
9378352	  741.0	  595.3	 7624.0	...
9378353	  741.7	  594.7	 7622.0	...
9378354	  742.2	  594.2	 7622.0	...
9378355	  742.3	  593.1	 7622.0	...
9378356	  742.0	  592.0	 7626.0	...
9378357	  741.8	  591.1	 7630.0	...
9378358	  741.9	  592.1	 7633.0	...
9378359	  742.0	  593.3	 7633.0	...
9378360	  742.3	  594.6	 7634.0	...
9378361	  742.6	  595.4	 7635.0	...
9378362	  743.0	  596.2	 7639.0	...
9378363	  741.3	  597.2	 7644.0	...
9378364	  739.5	  596.5	 7649.0	...
9378365	  738.0	  595.8	 7648.0	...
9378366	  738.2	  594.8	 7646.0	...
9378367	  738.5	  594.7	 7645.0	...
9378368	  738.7	  594.3	 7647.0	...
9378369	  738.8	  593.9	 7648.0	...
9378370	  738.9	  594.2	 7648.0	...
9378371	  740.3	  594.8	 7649.0	...
9378372	  741.8	  595.4	 7646.0	...
9378373	  743.3	  595.0	 7644.0	...
9378374	  743.5	  594.8	 7643.0	...
9378375	  743.4	  594.6	 7645.0	...
9378376	  742.7	  594.2	 7648.0	...
9378377	  741.2	  593.8	 7656.0	...
9378378	  739.9	  593.4	 7664.0	...
9378379	  739.3	  593.2	 7675.0	...
9378380	  739.7	  593.1	 7677.0	...
9378381	  740.1	  593.3	 7675.0	...
9378382	  740.1	  593.7	 7670.0	...
9378383	  739.9	  594.1	 7664.0	...
9378384	  739.8	  594.5	 7666.0	...
9378385	  739.9	  594.9	 7668.0	...
9378386	  740.1	  595.2	 7670.0	...
9378387	  739.8	  595.6	 7671.0	...
9378388	  739.2	  596.0	 7674.0	...
9378389	  738.5	  596.1	 7676.0	...
9378390	  738.1	  595.7	 7678.0	...
9378391	  737.9	  595.4	 7677.0	...
9378392	  738.4	  595.4	 7669.0	...
9378393	  739.0	  595.6	 7661.0	...
9378394	  739.7	  595.7	 7662.0	...
9378395	  739.8	  595.8	 7674.0	...
9378396	  739.5	  595.9	 7685.0	...
9378397	  739.1	  596.1	 7686.0	...
9378398	  738.5	  596.4	 7684.0	...
9378399	  738.2	  596.0	 7687.0	...
9378400	  738.9	  595.5	 7692.0	...
9378401	  739.8	  595.2	 7690.0	...
9378402	  740.4	  595.4	 7683.0	...
9378403	  740.0	  595.8	 7683.0	...
9378404	  739.3	  594.5	 7689.0	...
9378405	  738.8	  592.9	 7696.0	...
9378406	  738.4	  592.5	 7692.0	...
9378407	  738.3	  593.9	 7685.0	...
9378408	  738.4	  595.2	 7678.0	...
9378409	  738.6	  595.3	 7682.0	...
9378410	  738.9	  595.2	 7690.0	...
9378411	  739.2	  595.0	 7697.0	...
9378412	  739.3	  594.8	 7696.0	...
9378413	  741.6	  594.5	 7695.0	...
9378414	  744.0	  594.3	 7694.0	...
9378415	  746.5	  594.4	 7690.0	...
MSG	9378416 0000 _ Number Off
9378416	  748.7	  594.6	 7685.0	...
9378417	  750.8	  594.8	 7682.0	...
9378418	  752.9	  593.3	 7684.0	...
9378419	  753.1	  592.1	 7686.0	...
9378420	  753.3	  590.8	 7687.0	...
9378421	  753.3	  590.8	 7687.0	...
9378422	  753.6	  590.4	 7689.0	...
9378423	  754.5	  589.9	 7692.0	...
9378424	  755.8	  589.5	 7692.0	...
9378425	  756.6	  589.4	 7689.0	...
9378426	  756.5	  589.5	 7689.0	...
9378427	  755.9	  589.6	 7692.0	...
9378428	  755.4	  589.6	 7686.0	...
9378429	  756.3	  590.3	 7677.0	...
9378430	  757.1	  591.0	 7672.0	...
9378431	  756.9	  592.2	 7677.0	...
9378432	  756.0	  592.8	 7681.0	...
9378433	  755.6	  593.3	 7682.0	...
9378434	  756.2	  592.8	 7688.0	...
9378435	  756.2	  592.5	 7694.0	...
9378436	  755.6	  592.5	 7700.0	...
9378437	  754.8	  592.8	 7698.0	...
9378438	  754.6	  592.9	 7697.0	...
9378439	  754.8	  592.7	 7696.0	...
9378440	  755.2	  592.7	 7698.0	...
9378441	  755.7	  592.4	 7700.0	...
9378442	  755.7	  592.2	 7702.0	...
9378443	  756.2	  591.9	 7702.0	...
9378444	  756.6	  592.7	 7703.0	...
9378445	  757.0	  593.6	 7705.0	...
9378446	  757.0	  594.3	 7707.0	...
9378447	  756.1	  594.1	 7710.0	...
9378448	  755.2	  594.3	 7714.0	...
9378449	  755.3	  594.6	 7717.0	...
9378450	  756.1	  594.6	 7716.0	...
9378451	  756.7	  594.4	 7715.0	...
9378452	  756.3	  592.9	 7713.0	...
9378453	  756.0	  591.6	 7712.0	...
9378454	  755.8	  590.7	 7712.0	...
9378455	  755.8	  591.1	 7713.0	...
9378456	  755.3	  590.9	 7713.0	...
9378457	  755.0	  590.7	 7711.0	...
9378458	  754.9	  590.7	 7707.0	...
9378459	  755.4	  591.4	 7703.0	...
9378460	  756.0	  591.8	 7703.0	...
9378461	  756.3	  592.0	 7709.0	...
9378462	  756.2	  592.9	 7714.0	...
9378463	  755.9	  593.8	 7720.0	...
9378464	  755.4	  593.1	 7726.0	...
9378465	  755.2	  591.4	 7732.0	...
9378466	  755.9	  589.7	 7729.0	...
9378467	  756.8	  589.7	 7724.0	...
9378468	  757.5	  589.5	 7722.0	...
9378469	  757.2	  589.4	 7726.0	...
9378470	  757.0	  589.4	 7721.0	...
9378471	  757.1	  589.6	 7712.0	...
9378472	  755.9	  589.5	 7713.0	...
9378473	  754.5	  589.0	 7723.0	...
9378474	  753.3	  589.0	 7733.0	...
9378475	  753.5	  590.0	 7736.0	...
9378476	  753.6	  590.9	 7739.0	...
9378477	  754.3	  591.3	 7742.0	...
9378478	  754.9	  590.9	 7743.0	...
9378479	  755.4	  590.6	 7743.0	...
9378480	  755.5	  590.8	 7742.0	...
9378481	  755.2	  591.0	 7739.0	...
9378482	  754.9	  591.1	 7736.0	...
9378483	  754.6	  591.0	 7731.0	...
9378484	  754.6	  591.1	 7729.0	...
9378485	  754.5	  591.2	 7726.0	...
9378486	  754.5	  591.6	 7731.0	...
9378487	  754.7	  592.2	 7740.0	...
9378488	  754.9	  592.7	 7750.0	...
9378489	  755.5	  592.7	 7749.0	...
9378490	  755.9	  592.1	 7746.0	...
9378491	  756.4	  591.5	 7742.0	...
9378492	  756.6	  591.4	 7741.0	...
9378493	  756.9	  591.5	 7740.0	...
9378494	  757.0	  591.7	 7739.0	...
9378495	  756.0	  591.0	 7741.0	...
9378496	  754.9	  590.2	 7744.0	...
9378497	  753.9	  589.7	 7747.0	...
9378498	  754.2	  590.0	 7748.0	...
9378499	  754.5	  590.3	 7748.0	...
9378500	  754.3	  589.9	 7749.0	...
9378501	  753.8	  589.7	 7750.0	...
9378502	  753.5	  590.5	 7749.0	...
9378503	  754.0	  591.6	 7746.0	...
9378504	  754.6	  592.6	 7742.0	...
9378505	  755.0	  592.1	 7739.0	...
9378506	  754.8	  590.5	 7738.0	...
9378507	  754.8	  588.9	 7748.0	...
9378508	  754.8	  587.9	 7761.0	...
9378509	  754.3	  588.4	 7774.0	...
9378510	  753.7	  589.0	 7766.0	...
9378511	  752.6	  589.3	 7755.0	...
9378512	  752.1	  589.6	 7745.0	...
9378513	  751.7	  589.8	 7747.0	...
9378514	  751.9	  590.1	 7748.0	...
9378515	  752.5	  590.3	 7748.0	...
9378516	  752.7	  590.1	 7751.0	...
9378517	  752.6	  589.4	 7756.0	...
9378518	  751.9	  589.2	 7762.0	...
9378519	  751.1	  589.6	 7774.0	...
9378520	  750.4	  590.4	 7783.0	...
9378521	  750.7	  590.8	 7791.0	...
9378522	  751.1	  590.9	 7789.0	...
9378523	  751.5	  590.8	 7787.0	...
9378524	  751.3	  590.5	 7786.0	...
9378525	  751.4	  590.2	 7783.0	...
9378526	  751.8	  591.2	 7780.0	...
9378527	  752.2	  592.2	 7777.0	...
9378528	  752.4	  592.5	 7775.0	...
9378529	  751.8	  591.9	 7774.0	...
9378530	  751.2	  591.3	 7775.0	...
9378531	  750.6	  590.3	 7778.0	...
9378532	  750.4	  589.3	 7781.0	...
9378533	  750.2	  588.4	 7782.0	...
9378534	  750.1	  588.4	 7783.0	...
9378535	  751.4	  589.0	 7783.0	...
9378536	  752.6	  589.7	 7783.0	...
9378537	  753.8	  590.7	 7782.0	...
9378538	  754.1	  591.1	 7780.0	...
9378539	  754.4	  590.5	 7778.0	...
9378540	  754.6	  589.4	 7777.0	...
9378541	  754.5	  588.3	 7776.0	...
9378542	  754.4	  588.4	 7775.0	...
9378543	  754.3	  588.8	 7782.0	...
9378544	  753.6	  589.3	 7789.0	...
9378545	  752.8	  589.5	 7788.0	...
9378546	  751.8	  589.6	 7779.0	...
9378547	  751.4	  589.6	 7776.0	...
9378548	  751.2	  589.1	 7782.0	...
9378549	  751.8	  588.4	 7788.0	...
9378550	  752.3	  587.7	 7789.0	...
9378551	  752.8	  587.6	 7791.0	...
9378552	  753.1	  587.4	 7791.0	...
9378553	  753.4	  587.3	 7794.0	...
9378554	  753.4	  587.3	 7796.0	...
9378555	  753.3	  587.7	 7800.0	...
9378556	  753.2	  588.1	 7801.0	...
9378557	  753.5	  589.5	 7800.0	...
9378558	  753.4	  590.8	 7798.0	...
9378559	  753.3	  592.3	 7798.0	...
9378560	  753.1	  592.5	 7800.0	...
9378561	  753.2	  592.7	 7802.0	...
9378562	  753.0	  591.0	 7803.0	...
9378563	  752.4	  589.3	 7812.0	...
9378564	  751.9	  587.8	 7822.0	...
9378565	  752.1	  588.1	 7822.0	...
9378566	  752.3	  588.4	 7814.0	...
9378567	  752.4	  588.7	 7807.0	...
9378568	  751.9	  588.9	 7807.0	...
9378569	  751.6	  588.9	 7804.0	...
9378570	  751.4	  588.6	 7801.0	...
9378571	  751.4	  588.2	 7803.0	...
9378572	  751.5	  587.9	 7808.0	...
9378573	  752.2	  588.3	 7813.0	...
9378574	  752.8	  588.7	 7818.0	...
9378575	  753.8	  589.1	 7821.0	...
9378576	  754.4	  589.1	 7816.0	...
9378577	  754.9	  589.0	 7808.0	...
9378578	  754.4	  588.9	 7800.0	...
9378579	  753.9	  588.7	 7800.0	...
9378580	  753.1	  588.6	 7799.0	...
9378581	  752.7	  588.6	 7799.0	...
9378582	  752.4	  588.7	 7804.0	...
9378583	  752.3	  588.8	 7809.0	...
9378584	  753.0	  588.1	 7803.0	...
9378585	  753.4	  587.3	 7791.0	...
9378586	  753.9	  586.4	 7782.0	...
9378587	  753.7	  586.1	 7787.0	...
9378588	  753.8	  586.0	 7793.0	...
9378589	  754.5	  586.8	 7797.0	...
9378590	  755.1	  587.7	 7799.0	...
9378591	  753.9	  588.8	 7798.0	...
9378592	  752.1	  588.8	 7798.0	...
9378593	  750.8	  588.9	 7798.0	...
9378594	  751.6	  588.8	 7799.0	...
9378595	  753.0	  588.8	 7801.0	...
9378596	  754.2	  588.8	 7802.0	...
9378597	  755.1	  588.8	 7797.0	...
9378598	  755.6	  588.9	 7790.0	...
9378599	  755.3	  588.0	 7787.0	...
9378600	  754.8	  587.2	 7791.0	...
9378601	  754.3	  586.4	 7795.0	...
9378602	  754.7	  586.5	 7801.0	...
9378603	  755.0	  586.4	 7807.0	...
9378604	  755.2	  586.1	 7810.0	...
9378605	  755.3	  586.3	 7807.0	...
9378606	  755.3	  586.4	 7804.0	...
9378607	  754.8	  586.7	 7802.0	...
9378608	  754.2	  586.4	 7801.0	...
9378609	  753.5	  586.1	 7800.0	...
9378610	  753.5	  585.8	 7806.0	...
9378611	  753.1	  585.8	 7812.0	...
9378612	  752.8	  585.8	 7817.0	...
9378613	  752.3	  586.1	 7816.0	...
9378614	  752.2	  586.6	 7815.0	...
9378615	  752.2	  587.1	 7814.0	...
9378616	  752.7	  587.2	 7816.0	...
9378617	  753.1	  586.1	 7822.0	...
9378618	  753.4	  585.1	 7828.0	...
9378619	  753.3	  584.2	 7831.0	...
9378620	  753.6	  584.2	 7832.0	...
9378621	  754.1	  585.0	 7833.0	...
9378622	  754.1	  585.8	 7834.0	...
9378623	  753.0	  586.5	 7835.0	...
9378624	  751.9	  586.0	 7829.0	...
MSG	9378625 0000 _ Number On
9378625	  751.5	  585.5	 7825.0	...
9378626	  751.6	  585.0	 7822.0	...
9378627	  751.7	  584.7	 7825.0	...
9378628	  751.5	  584.5	 7826.0	...
9378629	  751.4	  584.4	 7825.0	...
9378630	  752.7	  584.3	 7823.0	...
9378631	  754.1	  584.3	 7820.0	...
9378632	  754.3	  584.8	 7817.0	...
9378633	  753.1	  585.1	 7816.0	...
9378634	  752.3	  584.9	 7818.0	...
9378635	  752.7	  584.3	 7826.0	...
9378636	  753.1	  583.9	 7833.0	...
9378637	  753.1	  584.0	 7837.0	...
9378638	  753.0	  583.8	 7837.0	...
9378639	  753.4	  583.7	 7839.0	...
9378640	  753.6	  583.6	 7841.0	...
9378641	  753.7	  583.7	 7846.0	...
9378642	  753.5	  584.4	 7851.0	...
9378643	  753.3	  584.6	 7854.0	...
9378644	  753.3	  584.7	 7854.0	...
9378645	  753.2	  585.1	 7853.0	...
9378646	  752.9	  585.9	 7854.0	...
9378647	  752.6	  586.6	 7856.0	...
9378648	  752.2	  586.6	 7858.0	...
9378649	  752.2	  586.6	 7861.0	...
9378650	  752.7	  585.5	 7863.0	...
9378651	  753.2	  584.5	 7870.0	...
9378652	  752.8	  583.4	 7877.0	...
9378653	  751.9	  583.3	 7880.0	...
9378654	  751.9	  583.1	 7878.0	...
9378655	  752.9	  583.0	 7873.0	...
9378656	  753.8	  583.6	 7870.0	...
9378657	  753.8	  583.6	 7869.0	...
9378658	  753.6	  583.6	 7871.0	...
9378659	  753.4	  584.2	 7878.0	...
9378660	  753.4	  585.4	 7884.0	...
9378661	  753.4	  585.9	 7889.0	...
9378662	  753.3	  585.2	 7893.0	...
9378663	  753.2	  584.5	 7897.0	...
9378664	  753.2	  583.9	 7901.0	...
9378665	  753.1	  583.3	 7903.0	...
9378666	  752.8	  582.7	 7906.0	...
9378667	  752.7	  582.8	 7907.0	...
9378668	  752.6	  582.8	 7901.0	...
9378669	  754.0	  582.6	 7891.0	...
9378670	  755.5	  583.0	 7873.0	...
9378671	  755.6	  583.5	 7861.0	...
9378672	  754.3	  584.3	 7859.0	...
9378673	  753.1	  584.4	 7869.0	...
9378674	  753.4	  584.3	 7880.0	...
9378675	  753.8	  585.5	 7886.0	...
9378676	  754.1	  586.8	 7889.0	...
9378677	  754.3	  588.0	 7893.0	...
9378678	  754.0	  587.9	 7894.0	...
9378679	  753.3	  587.4	 7896.0	...
9378680	  752.6	  587.0	 7898.0	...
9378681	  753.4	  586.6	 7892.0	...
9378682	  754.7	  586.1	 7884.0	...
9378683	  755.1	  585.8	 7878.0	...
9378684	  754.1	  585.6	 7879.0	...
9378685	  753.1	  585.7	 7882.0	...
9378686	  752.9	  585.1	 7886.0	...
9378687	  752.5	  584.5	 7897.0	...
9378688	  752.3	  584.7	 7907.0	...
9378689	  753.1	  585.1	 7915.0	...
9378690	  754.2	  585.4	 7905.0	...
9378691	  755.2	  584.9	 7894.0	...
9378692	  755.2	  584.6	 7884.0	...
9378693	  754.9	  584.6	 7884.0	...
9378694	  754.4	  584.4	 7882.0	...
9378695	  753.7	  584.4	 7879.0	...
9378696	  753.5	  584.5	 7884.0	...
9378697	  753.3	  584.7	 7889.0	...
9378698	  753.6	  585.1	 7895.0	...
9378699	  753.9	  585.3	 7893.0	...
9378700	  754.4	  585.0	 7893.0	...
9378701	  754.7	  584.7	 7894.0	...
9378702	  754.2	  584.6	 7895.0	...
9378703	  753.4	  584.2	 7895.0	...
9378704	  752.8	  583.9	 7894.0	...
9378705	  753.0	  582.8	 7905.0	...
9378706	  753.3	  582.2	 7916.0	...
9378707	  753.7	  582.7	 7921.0	...
9378708	  754.6	  583.8	 7911.0	...
9378709	  755.5	  584.8	 7902.0	...
9378710	  756.0	  584.6	 7910.0	...
9378711	  756.1	  584.4	 7920.0	...
9378712	  756.3	  584.3	 7925.0	...
9378713	  756.4	  584.3	 7921.0	...
9378714	  756.4	  584.4	 7918.0	...
9378715	  755.8	  584.1	 7920.0	...
9378716	  755.1	  583.2	 7918.0	...
9378717	  755.2	  582.4	 7914.0	...
9378718	  756.0	  582.1	 7909.0	...
9378719	  757.2	  582.8	 7910.0	...
9378720	  757.8	  583.3	 7911.0	...
9378721	  758.3	  583.3	 7913.0	...
9378722	  757.0	  583.1	 7916.0	...
9378723	  755.6	  583.3	 7920.0	...
9378724	  754.5	  584.0	 7921.0	...
9378725	  754.8	  584.4	 7922.0	...
9378726	  755.1	  584.4	 7922.0	...
9378727	  756.0	  584.2	 7923.0	...
9378728	  756.8	  583.6	 7923.0	...
9378729	  757.2	  583.1	 7923.0	...
9378730	  756.8	  583.3	 7922.0	...
9378731	  756.5	  583.9	 7922.0	...
9378732	  755.9	  584.7	 7930.0	...
9378733	  755.2	  585.0	 7938.0	...
9378734	  754.9	  585.2	 7945.0	...
9378735	  755.2	  585.6	 7943.0	...
9378736	  755.5	  586.0	 7941.0	...
9378737	  755.3	  585.1	 7940.0	...
9378738	  755.1	  583.8	 7944.0	...
9378739	  755.0	  582.9	 7947.0	...
9378740	  755.1	  583.3	 7950.0	...
9378741	  755.2	  584.0	 7953.0	...
9378742	  756.2	  584.2	 7957.0	...
9378743	  757.1	  584.1	 7958.0	...
9378744	  758.1	  583.7	 7951.0	...
9378745	  758.1	  583.4	 7943.0	...
9378746	  757.5	  583.5	 7939.0	...
9378747	  756.7	  583.5	 7942.0	...
9378748	  755.9	  583.6	 7946.0	...
9378749	  755.8	  583.4	 7949.0	...
9378750	  755.7	  582.9	 7951.0	...
9378751	  756.4	  582.7	 7952.0	...
9378752	  757.1	  582.6	 7953.0	...
9378753	  758.1	  583.2	 7947.0	...
9378754	  758.2	  583.6	 7940.0	...
9378755	  757.6	  584.1	 7943.0	...
9378756	  756.8	  584.2	 7954.0	...
9378757	  756.1	  584.3	 7963.0	...
9378758	  756.5	  583.2	 7961.0	...
9378759	  757.1	  582.2	 7958.0	...
9378760	  757.9	  582.2	 7955.0	...
9378761	  758.2	  583.1	 7952.0	...
9378762	  758.5	  584.1	 7949.0	...
9378763	  758.4	  584.0	 7946.0	...
9378764	  758.5	  584.0	 7944.0	...
9378765	  758.5	  584.2	 7943.0	...
9378766	  758.7	  584.4	 7942.0	...
9378767	  758.9	  584.1	 7944.0	...
9378768	  758.2	  583.5	 7948.0	...
9378769	  756.9	  583.0	 7955.0	...
9378770	  755.7	  582.9	 7959.0	...
9378771	  756.4	  582.7	 7962.0	...
9378772	  757.4	  581.5	 7964.0	...
9378773	  758.4	  580.3	 7959.0	...
9378774	  757.9	  579.3	 7954.0	...
9378775	  757.6	  579.3	 7958.0	...
9378776	  756.9	  580.0	 7966.0	...
9378777	  756.7	  580.6	 7975.0	...
9378778	  756.6	  581.2	 7973.0	...
9378779	  756.7	  581.2	 7971.0	...
9378780	  756.7	  581.6	 7971.0	...
9378781	  756.1	  582.2	 7973.0	...
9378782	  755.8	  582.6	 7975.0	...
9378783	  755.8	  582.1	 7976.0	...
9378784	  756.2	  581.6	 7977.0	...
9378785	  756.8	  580.8	 7978.0	...
9378786	  757.2	  580.5	 7978.0	...
9378787	  757.5	  580.1	 7978.0	...
9378788	  757.9	  580.3	 7981.0	...
9378789	  758.3	  580.5	 7984.0	...
9378790	  758.8	  580.8	 7987.0	...
9378791	  759.2	  581.0	 7988.0	...
9378792	  758.8	  581.2	 7992.0	...
9378793	  758.1	  580.6	 7996.0	...
9378794	  756.6	  580.0	 7999.0	...
9378795	  755.7	  579.4	 7999.0	...
9378796	  755.8	  579.3	 8000.0	...
9378797	  756.6	  578.9	 8001.0	...
9378798	  757.2	  578.1	 8006.0	...
9378799	  756.9	  577.5	 8010.0	...
9378800	  757.0	  576.8	 8008.0	...
9378801	  757.2	  576.5	 8002.0	...
9378802	  757.5	  576.7	 7997.0	...
9378803	  757.5	  577.3	 7996.0	...
9378804	  757.5	  577.9	 8000.0	...
9378805	  757.4	  577.9	 8005.0	...
9378806	  757.3	  578.0	 7999.0	...
9378807	  757.5	  578.3	 7990.0	...
9378808	  757.7	  578.8	 7981.0	...
9378809	  758.0	  579.2	 7982.0	...
9378810	  757.9	  579.4	 7985.0	...
9378811	  757.9	  579.4	 7988.0	...
9378812	  757.9	  579.1	 7991.0	...
9378813	  757.9	  579.0	 7992.0	...
9378814	  758.0	  579.2	 7993.0	...
9378815	  758.2	  579.9	 7994.0	...
9378816	  757.6	  580.9	 7995.0	...
9378817	  756.9	  581.6	 7998.0	...
9378818	  754.9	  580.5	 8000.0	...
9378819	  753.2	  579.2	 8009.0	...
EFIX R   9377777	9378819	1043	  746.4	  589.3	   7684
SSACC R  9378820
9378820	  751.6	  579.0	 8018.0	...
9378821	  750.8	  580.6	 8020.0	...
9378822	  749.5	  582.2	 8013.0	...
9378823	  747.2	  582.2	 8016.0	...
9378824	  742.6	  582.1	 8031.0	...
9378825	  738.9	  581.7	 8046.0	...
9378826	  736.0	  581.8	 8050.0	...
9378827	  735.7	  581.7	 8051.0	...
9378828	  732.3	  580.7	 8059.0	...
ESACC R  9378820	9378828	9	  751.6	  579.0	  732.3	  580.7	   0.41	     57
SFIX R   9378829
9378829	  729.3	  579.7	 8066.0	...
9378830	  726.2	  578.6	 8078.0	...
9378831	  726.3	  578.6	 8084.0	...
9378832	  726.4	  580.0	 8090.0	...
9378833	  728.3	  581.1	 8087.0	...
9378834	  730.2	  582.2	 8080.0	...
9378835	  731.2	  581.2	 8074.0	...
9378836	  730.5	  580.6	 8071.0	...
9378837	  730.1	  580.4	 8071.0	...
9378838	  730.7	  580.8	 8070.0	...
9378839	  731.6	  580.9	 8069.0	...
9378840	  732.8	  580.5	 8068.0	...
9378841	  733.7	  580.1	 8068.0	...
9378842	  734.2	  580.0	 8066.0	...
9378843	  734.1	  580.7	 8064.0	...
9378844	  733.8	  581.6	 8065.0	...
9378845	  733.6	  582.4	 8069.0	...
9378846	  733.4	  582.3	 8072.0	...
9378847	  733.3	  582.1	 8072.0	...
9378848	  733.4	  581.6	 8072.0	...
9378849	  733.7	  581.3	 8072.0	...
9378850	  734.1	  581.9	 8066.0	...
9378851	  734.5	  582.8	 8060.0	...
9378852	  734.7	  583.0	 8054.0	...
9378853	  734.8	  581.5	 8055.0	...
9378854	  734.7	  580.0	 8058.0	...
9378855	  735.0	  579.7	 8062.0	...
9378856	  735.5	  580.6	 8065.0	...
9378857	  735.9	  581.2	 8066.0	...
9378858	  735.2	  581.5	 8066.0	...
9378859	  734.3	  581.4	 8067.0	...
9378860	  733.3	  581.5	 8070.0	...
9378861	  733.0	  581.6	 8073.0	...
9378862	  732.8	  581.0	 8075.0	...
9378863	  732.9	  580.0	 8073.0	...
9378864	  733.6	  579.3	 8071.0	...
9378865	  734.6	  579.4	 8069.0	...
9378866	  735.1	  580.2	 8068.0	...
9378867	  735.4	  580.7	 8065.0	...
9378868	  735.5	  581.0	 8062.0	...
9378869	  735.5	  581.3	 8061.0	...
9378870	  735.5	  581.7	 8062.0	...
9378871	  735.5	  582.0	 8061.0	...
9378872	  735.7	  582.7	 8057.0	...
9378873	  735.9	  583.2	 8054.0	...
9378874	  735.8	  581.9	 8053.0	...
9378875	  735.5	  580.2	 8055.0	...
9378876	  734.7	  578.6	 8057.0	...
9378877	  734.3	  578.9	 8058.0	...
9378878	  734.5	  580.2	 8058.0	...
9378879	  735.1	  581.2	 8056.0	...
9378880	  735.9	  582.1	 8054.0	...
9378881	  735.9	  582.1	 8058.0	...
9378882	  735.9	  581.8	 8062.0	...
9378883	  735.9	  581.3	 8066.0	...
9378884	  735.9	  580.8	 8067.0	...
9378885	  735.9	  580.5	 8070.0	...
9378886	  735.9	  580.4	 8072.0	...
9378887	  736.1	  580.3	 8066.0	...
9378888	  736.4	  580.3	 8061.0	...
9378889	  736.7	  580.4	 8055.0	...
9378890	  736.7	  580.2	 8053.0	...
9378891	  736.6	  579.8	 8051.0	...
9378892	  736.5	  579.3	 8049.0	...
9378893	  736.5	  579.3	 8048.0	...
9378894	  737.4	  579.5	 8048.0	...
9378895	  738.5	  580.6	 8049.0	...
9378896	  739.5	  581.6	 8050.0	...
9378897	  738.3	  581.2	 8056.0	...
9378898	  737.3	  579.8	 8060.0	...
9378899	  736.6	  578.3	 8061.0	...
9378900	  737.1	  578.1	 8059.0	...
9378901	  737.2	  578.5	 8060.0	...
9378902	  737.2	  579.0	 8064.0	...
9378903	  737.7	  579.5	 8066.0	...
9378904	  738.3	  579.4	 8067.0	...
9378905	  738.5	  579.4	 8064.0	...
9378906	  738.5	  579.9	 8061.0	...
9378907	  738.5	  580.3	 8057.0	...
9378908	  738.6	  581.0	 8056.0	...
9378909	  737.6	  581.4	 8056.0	...
9378910	  736.6	  581.7	 8056.0	...
9378911	  735.6	  581.9	 8058.0	...
9378912	  736.2	  581.5	 8059.0	...
9378913	  736.7	  581.1	 8060.0	...
9378914	  738.0	  581.1	 8058.0	...
9378915	  738.8	  581.8	 8058.0	...
9378916	  739.5	  582.5	 8058.0	...
9378917	  739.4	  581.8	 8059.0	...
9378918	  739.1	  580.8	 8058.0	...
9378919	  738.5	  579.9	 8062.0	...
9378920	  738.1	  580.2	 8066.0	...
9378921	  738.1	  580.4	 8068.0	...
9378922	  737.8	  580.5	 8066.0	...
9378923	  737.4	  580.6	 8062.0	...
9378924	  736.9	  580.8	 8060.0	...
9378925	  736.5	  580.9	 8063.0	...
9378926	  736.1	  581.0	 8066.0	...
9378927	  735.8	  581.3	 8070.0	...
9378928	  736.0	  581.8	 8070.0	...
9378929	  736.3	  582.3	 8070.0	...
MSG	9378930 0000 _ Number Off
9378930	  736.5	  582.1	 8070.0	...
9378931	  736.6	  581.7	 8071.0	...
9378932	  736.3	  581.4	 8071.0	...
9378933	  735.9	  581.4	 8070.0	...
9378934	  735.6	  581.7	 8068.0	...
9378935	  735.7	  581.9	 8066.0	...
9378936	  735.6	  581.6	 8063.0	...
9378937	  736.0	  580.9	 8062.0	...
9378938	  736.6	  580.1	 8060.0	...
9378939	  737.4	  580.0	 8058.0	...
9378940	  737.7	  580.2	 8056.0	...
9378941	  738.0	  580.4	 8056.0	...
9378942	  738.1	  580.6	 8056.0	...
9378943	  738.0	  580.9	 8061.0	...
9378944	  737.6	  581.6	 8069.0	...
9378945	  737.2	  582.3	 8076.0	...
9378946	  737.7	  582.6	 8080.0	...
9378947	  738.3	  581.9	 8081.0	...
9378948	  738.8	  581.3	 8075.0	...
9378949	  738.6	  580.8	 8070.0	...
9378950	  738.4	  580.6	 8073.0	...
9378951	  738.1	  580.3	 8081.0	...
9378952	  737.9	  579.4	 8089.0	...
9378953	  737.7	  578.8	 8086.0	...
9378954	  737.6	  578.8	 8084.0	...
9378955	  737.5	  579.2	 8084.0	...
9378956	  737.2	  579.9	 8085.0	...
9378957	  736.9	  580.4	 8083.0	...
9378958	  737.6	  580.9	 8081.0	...
9378959	  738.4	  580.9	 8080.0	...
9378960	  738.7	  580.6	 8076.0	...
9378961	  738.3	  580.4	 8071.0	...
9378962	  738.4	  580.2	 8064.0	...
9378963	  738.9	  580.0	 8063.0	...
9378964	  738.9	  580.0	 8063.0	...
9378965	  738.4	  580.1	 8061.0	...
9378966	  738.4	  580.6	 8059.0	...
9378967	  738.8	  580.6	 8058.0	...
9378968	  739.2	  580.7	 8055.0	...
9378969	  739.2	  580.3	 8053.0	...
9378970	  739.1	  580.3	 8050.0	...
9378971	  738.9	  580.0	 8050.0	...
9378972	  738.4	  579.6	 8051.0	...
9378973	  738.1	  579.2	 8054.0	...
9378974	  737.6	  579.1	 8059.0	...
9378975	  737.4	  579.1	 8068.0	...
9378976	  737.4	  579.4	 8074.0	...
9378977	  737.6	  579.9	 8078.0	...
9378978	  737.9	  580.4	 8077.0	...
9378979	  738.0	  580.1	 8075.0	...
9378980	  738.0	  579.4	 8074.0	...
9378981	  738.2	  579.4	 8074.0	...
9378982	  738.3	  580.2	 8076.0	...
9378983	  738.2	  580.9	 8078.0	...
9378984	  737.9	  580.5	 8076.0	...
9378985	  737.5	  579.9	 8072.0	...
9378986	  736.9	  579.3	 8072.0	...
9378987	  736.5	  579.3	 8078.0	...
9378988	  736.1	  580.0	 8084.0	...
9378989	  735.8	  580.5	 8086.0	...
9378990	  735.9	  580.8	 8085.0	...
9378991	  736.5	  580.4	 8084.0	...
9378992	  737.8	  580.1	 8080.0	...
9378993	  738.6	  579.8	 8075.0	...
9378994	  739.2	  579.6	 8076.0	...
9378995	  739.4	  579.8	 8080.0	...
9378996	  739.6	  580.0	 8081.0	...
9378997	  740.2	  580.5	 8077.0	...
9378998	  740.7	  581.3	 8074.0	...
9378999	  740.6	  582.0	 8072.0	...
9379000	  740.0	  582.3	 8070.0	...
9379001	  739.5	  582.2	 8067.0	...
9379002	  739.6	  582.2	 8077.0	...
9379003	  740.0	  582.3	 8089.0	...
9379004	  740.3	  582.4	 8092.0	...
9379005	  740.4	  582.1	 8083.0	...
9379006	  740.3	  581.6	 8077.0	...
9379007	  740.2	  581.1	 8081.0	...
9379008	  739.3	  581.0	 8087.0	...
9379009	  738.3	  581.1	 8093.0	...
9379010	  737.0	  581.4	 8098.0	...
9379011	  736.4	  581.3	 8103.0	...
9379012	  736.1	  581.0	 8106.0	...
9379013	  736.5	  579.8	 8105.0	...
9379014	  737.1	  578.8	 8100.0	...
9379015	  738.5	  579.7	 8096.0	...
9379016	  739.4	  581.3	 8096.0	...
9379017	  740.1	  583.0	 8096.0	...
9379018	  740.0	  582.9	 8095.0	...
9379019	  738.5	  582.7	 8097.0	...
9379020	  737.2	  582.1	 8100.0	...
9379021	  736.0	  581.5	 8104.0	...
9379022	  735.7	  581.1	 8108.0	...
9379023	  735.5	  581.3	 8108.0	...
9379024	  735.0	  581.6	 8106.0	...
9379025	  734.8	  581.9	 8108.0	...
9379026	  734.8	  581.9	 8110.0	...
9379027	  735.2	  580.5	 8110.0	...
9379028	  735.5	  579.1	 8107.0	...
9379029	  735.6	  578.4	 8111.0	...
9379030	  736.9	  578.9	 8115.0	...
9379031	  738.2	  579.4	 8119.0	...
9379032	  739.4	  579.1	 8119.0	...
9379033	  739.6	  579.8	 8118.0	...
9379034	  739.8	  580.5	 8117.0	...
9379035	  739.9	  581.2	 8116.0	...
9379036	  739.5	  581.0	 8115.0	...
9379037	  738.5	  579.9	 8116.0	...
9379038	  737.5	  578.8	 8117.0	...
9379039	  736.8	  578.1	 8118.0	...
9379040	  736.8	  579.1	 8119.0	...
9379041	  737.3	  580.0	 8120.0	...
9379042	  737.7	  579.7	 8122.0	...
9379043	  738.2	  578.7	 8125.0	...
9379044	  738.3	  578.2	 8128.0	...
9379045	  738.7	  579.1	 8129.0	...
9379046	  739.0	  580.1	 8128.0	...
9379047	  739.2	  580.7	 8128.0	...
9379048	  739.2	  580.7	 8129.0	...
9379049	  739.0	  580.8	 8131.0	...
9379050	  739.2	  580.8	 8134.0	...
9379051	  739.6	  580.5	 8138.0	...
9379052	  738.9	  580.0	 8142.0	...
9379053	  737.4	  578.6	 8151.0	...
9379054	  736.2	  577.4	 8159.0	...
9379055	  736.3	  576.3	 8166.0	...
9379056	  736.7	  576.2	 8167.0	...
9379057	  737.0	  577.3	 8166.0	...
9379058	  737.2	  578.3	 8162.0	...
9379059	  737.4	  579.2	 8159.0	...
9379060	  737.1	  578.9	 8158.0	...
9379061	  736.5	  578.8	 8162.0	...
9379062	  735.7	  578.7	 8165.0	...
9379063	  735.3	  578.6	 8168.0	...
9379064	  735.3	  578.2	 8169.0	...
9379065	  735.4	  577.7	 8169.0	...
9379066	  735.5	  577.5	 8168.0	...
9379067	  735.6	  577.7	 8165.0	...
9379068	  735.1	  578.1	 8161.0	...
9379069	  734.5	  578.4	 8166.0	...
9379070	  733.8	  578.6	 8175.0	...
9379071	  733.6	  578.6	 8188.0	...
9379072	  733.6	  578.7	 8196.0	...
9379073	  733.4	  578.7	 8205.0	...
9379074	  733.2	  578.6	 8207.0	...
9379075	  733.6	  578.2	 8204.0	...
9379076	  734.1	  577.8	 8202.0	...
9379077	  734.8	  578.3	 8196.0	...
9379078	  735.0	  579.1	 8183.0	...
9379079	  735.2	  578.9	 8171.0	...
9379080	  734.9	  578.0	 8164.0	...
9379081	  734.5	  577.2	 8168.0	...
9379082	  733.5	  577.5	 8174.0	...
9379083	  732.6	  577.8	 8183.0	...
9379084	  731.6	  578.1	 8188.0	...
9379085	  732.0	  578.1	 8189.0	...
9379086	  733.2	  578.0	 8186.0	...
9379087	  734.1	  577.9	 8181.0	...
9379088	  734.5	  577.9	 8177.0	...
9379089	  734.5	  577.9	 8176.0	...
9379090	  734.8	  577.7	 8176.0	...
9379091	  735.3	  577.3	 8176.0	...
9379092	  735.5	  576.9	 8174.0	...
9379093	  734.9	  576.8	 8165.0	...
9379094	  734.4	  576.8	 8156.0	...
9379095	  735.0	  576.6	 8154.0	...
9379096	  736.1	  576.4	 8159.0	...
9379097	  737.0	  576.0	 8162.0	...
9379098	  735.9	  576.0	 8160.0	...
9379099	  734.8	  576.6	 8157.0	...
9379100	  734.3	  577.4	 8155.0	...
9379101	  734.4	  577.1	 8156.0	...
9379102	  734.5	  576.1	 8160.0	...
9379103	  734.0	  576.0	 8165.0	...
9379104	  734.0	  576.8	 8165.0	...
9379105	  733.8	  577.7	 8165.0	...
9379106	  733.7	  577.4	 8169.0	...
9379107	  733.6	  577.2	 8175.0	...
9379108	  733.6	  577.3	 8178.0	...
9379109	  734.5	  577.2	 8179.0	...
9379110	  735.4	  577.0	 8180.0	...
9379111	  736.2	  577.0	 8173.0	...
9379112	  736.2	  578.3	 8164.0	...
9379113	  736.1	  579.5	 8159.0	...
9379114	  736.1	  579.3	 8164.0	...
9379115	  734.5	  578.6	 8177.0	...
9379116	  732.9	  578.2	 8185.0	...
9379117	  732.5	  578.7	 8191.0	...
9379118	  733.6	  578.3	 8189.0	...
9379119	  734.5	  577.5	 8194.0	...
9379120	  734.4	  577.0	 8200.0	...
9379121	  734.3	  577.1	 8200.0	...
9379122	  734.8	  576.7	 8193.0	...
9379123	  735.5	  576.1	 8185.0	...
9379124	  736.1	  575.5	 8184.0	...
9379125	  736.1	  575.4	 8177.0	...
9379126	  735.6	  575.6	 8171.0	...
9379127	  735.3	  575.3	 8169.0	...
9379128	  734.7	  575.0	 8176.0	...
9379129	  734.3	  574.5	 8181.0	...
9379130	  733.9	  574.4	 8182.0	...
9379131	  733.8	  574.5	 8179.0	...
MSG	9379132 0000 _ Number On
9379132	  733.8	  575.1	 8179.0	...
9379133	  733.8	  576.2	 8188.0	...
9379134	  734.1	  577.0	 8197.0	...
9379135	  734.6	  577.4	 8194.0	...
9379136	  735.0	  577.4	 8183.0	...
9379137	  735.2	  577.4	 8176.0	...
9379138	  734.9	  576.5	 8187.0	...
9379139	  735.0	  575.6	 8198.0	...
9379140	  735.4	  574.7	 8207.0	...
9379141	  736.1	  574.7	 8209.0	...
9379142	  736.3	  574.8	 8211.0	...
9379143	  736.2	  575.1	 8205.0	...
9379144	  736.0	  575.3	 8196.0	...
9379145	  736.0	  575.0	 8188.0	...
9379146	  735.9	  574.7	 8189.0	...
9379147	  735.9	  574.8	 8190.0	...
9379148	  735.6	  575.9	 8192.0	...
9379149	  734.8	  577.0	 8196.0	...
9379150	  734.1	  577.4	 8199.0	...
9379151	  734.4	  577.2	 8196.0	...
9379152	  735.5	  576.8	 8191.0	...
9379153	  736.5	  575.8	 8188.0	...
9379154	  736.6	  575.1	 8194.0	...
9379155	  736.7	  575.4	 8201.0	...
9379156	  736.9	  576.3	 8205.0	...
9379157	  737.2	  577.0	 8205.0	...
9379158	  737.1	  576.1	 8205.0	...
9379159	  736.7	  575.3	 8205.0	...
9379160	  736.3	  574.8	 8204.0	...
9379161	  735.8	  575.2	 8200.0	...
9379162	  735.6	  575.6	 8196.0	...
9379163	  735.5	  575.9	 8193.0	...
9379164	  735.8	  575.7	 8194.0	...
9379165	  736.6	  575.6	 8196.0	...
9379166	  737.2	  575.8	 8201.0	...
9379167	  736.8	  576.0	 8210.0	...
9379168	  736.1	  575.8	 8218.0	...
9379169	  735.3	  575.4	 8223.0	...
9379170	  735.2	  575.0	 8220.0	...
9379171	  735.5	  574.7	 8216.0	...
9379172	  735.9	  574.9	 8213.0	...
9379173	  736.6	  575.1	 8212.0	...
9379174	  736.7	  575.4	 8212.0	...
9379175	  736.9	  575.4	 8211.0	...
9379176	  737.5	  575.3	 8209.0	...
9379177	  738.3	  575.2	 8209.0	...
9379178	  738.1	  574.4	 8214.0	...
9379179	  737.1	  573.8	 8219.0	...
9379180	  736.1	  573.3	 8221.0	...
9379181	  736.1	  573.7	 8221.0	...
9379182	  736.2	  574.1	 8221.0	...
9379183	  736.3	  574.3	 8222.0	...
9379184	  736.5	  574.4	 8224.0	...
9379185	  736.3	  574.4	 8226.0	...
9379186	  736.1	  574.3	 8229.0	...
9379187	  735.6	  574.1	 8230.0	...
9379188	  735.5	  573.8	 8230.0	...
9379189	  735.2	  573.6	 8230.0	...
9379190	  735.1	  573.5	 8230.0	...
9379191	  735.8	  573.0	 8229.0	...
9379192	  736.5	  572.6	 8226.0	...
9379193	  737.3	  572.0	 8223.0	...
9379194	  737.3	  571.9	 8221.0	...
9379195	  737.2	  571.8	 8221.0	...
9379196	  737.0	  571.7	 8223.0	...
9379197	  736.9	  571.9	 8225.0	...
9379198	  736.5	  572.5	 8227.0	...
9379199	  736.4	  573.0	 8228.0	...
9379200	  736.2	  573.2	 8226.0	...
9379201	  736.4	  573.4	 8223.0	...
9379202	  737.5	  573.7	 8220.0	...
9379203	  738.5	  574.1	 8219.0	...
9379204	  739.4	  574.1	 8218.0	...
9379205	  739.3	  573.9	 8216.0	...
9379206	  739.2	  573.6	 8215.0	...
9379207	  738.4	  573.4	 8215.0	...
9379208	  737.6	  573.5	 8214.0	...
9379209	  736.9	  573.6	 8220.0	...
9379210	  736.8	  573.4	 8228.0	...
9379211	  736.7	  573.3	 8235.0	...
9379212	  737.0	  573.1	 8231.0	...
9379213	  737.2	  572.3	 8227.0	...
9379214	  736.9	  571.6	 8221.0	...
9379215	  736.3	  571.8	 8219.0	...
9379216	  735.7	  572.6	 8220.0	...
9379217	  735.8	  573.5	 8224.0	...
9379218	  736.1	  573.7	 8223.0	...
9379219	  736.1	  573.6	 8219.0	...
9379220	  736.2	  573.5	 8216.0	...
9379221	  736.8	  573.4	 8217.0	...
9379222	  737.7	  573.1	 8220.0	...
9379223	  738.1	  572.7	 8220.0	...
9379224	  737.5	  572.5	 8220.0	...
9379225	  737.2	  572.5	 8219.0	...
9379226	  737.4	  572.4	 8224.0	...
9379227	  737.1	  572.4	 8225.0	...
9379228	  736.6	  572.8	 8225.0	...
9379229	  736.1	  573.2	 8224.0	...
9379230	  736.0	  572.8	 8225.0	...
9379231	  736.7	  572.3	 8227.0	...
9379232	  737.6	  571.7	 8229.0	...
9379233	  738.4	  572.0	 8231.0	...
9379234	  738.3	  572.0	 8234.0	...
9379235	  738.3	  572.7	 8234.0	...
9379236	  738.3	  573.5	 8232.0	...
9379237	  738.3	  573.3	 8230.0	...
9379238	  738.4	  572.3	 8230.0	...
9379239	  738.5	  571.2	 8232.0	...
9379240	  738.7	  571.1	 8234.0	...
9379241	  738.7	  571.2	 8234.0	...
9379242	  738.2	  571.3	 8232.0	...
9379243	  737.2	  571.2	 8232.0	...
9379244	  736.2	  571.4	 8233.0	...
9379245	  736.2	  572.0	 8228.0	...
9379246	  736.5	  572.4	 8222.0	...
9379247	  736.9	  572.4	 8215.0	...
9379248	  736.8	  572.1	 8214.0	...
9379249	  736.9	  572.0	 8219.0	...
9379250	  736.8	  571.7	 8226.0	...
9379251	  736.7	  570.7	 8232.0	...
9379252	  736.7	  569.6	 8227.0	...
9379253	  736.8	  568.9	 8222.0	...
9379254	  736.9	  568.8	 8216.0	...
9379255	  736.9	  568.8	 8214.0	...
9379256	  736.6	  568.7	 8223.0	...
9379257	  736.3	  569.4	 8233.0	...
9379258	  735.9	  570.2	 8244.0	...
9379259	  735.8	  570.9	 8244.0	...
9379260	  735.6	  570.2	 8245.0	...
9379261	  735.7	  569.3	 8239.0	...
9379262	  735.8	  569.0	 8234.0	...
9379263	  736.3	  569.5	 8228.0	...
9379264	  736.7	  570.0	 8237.0	...
9379265	  736.5	  569.9	 8246.0	...
9379266	  735.9	  570.0	 8258.0	...
9379267	  735.2	  570.1	 8261.0	...
9379268	  735.1	  570.1	 8263.0	...
9379269	  735.2	  570.3	 8262.0	...
9379270	  735.4	  570.5	 8260.0	...
9379271	  735.5	  570.4	 8260.0	...
9379272	  735.4	  570.0	 8259.0	...
9379273	  735.2	  569.6	 8260.0	...
9379274	  734.9	  569.5	 8260.0	...
9379275	  734.5	  569.4	 8260.0	...
9379276	  734.3	  569.4	 8253.0	...
9379277	  734.8	  570.0	 8247.0	...
9379278	  735.2	  570.6	 8244.0	...
9379279	  735.3	  570.7	 8245.0	...
9379280	  736.3	  570.2	 8246.0	...
9379281	  737.3	  569.4	 8245.0	...
9379282	  738.3	  569.0	 8251.0	...
9379283	  738.3	  568.7	 8257.0	...
9379284	  737.6	  568.8	 8259.0	...
9379285	  737.0	  569.0	 8255.0	...
9379286	  736.4	  569.1	 8251.0	...
9379287	  736.1	  569.2	 8252.0	...
9379288	  735.9	  569.2	 8253.0	...
9379289	  736.3	  569.2	 8255.0	...
9379290	  736.9	  569.0	 8255.0	...
9379291	  737.5	  568.8	 8256.0	...
9379292	  737.2	  568.8	 8254.0	...
9379293	  736.9	  568.8	 8250.0	...
9379294	  736.6	  568.8	 8247.0	...
9379295	  736.3	  568.5	 8247.0	...
9379296	  736.0	  568.4	 8247.0	...
9379297	  735.8	  568.0	 8248.0	...
9379298	  736.0	  567.7	 8257.0	...
9379299	  736.3	  567.2	 8266.0	...
9379300	  736.5	  567.0	 8275.0	...
9379301	  736.5	  566.9	 8273.0	...
9379302	  736.5	  567.0	 8273.0	...
9379303	  736.2	  567.6	 8277.0	...
9379304	  735.9	  568.4	 8280.0	...
9379305	  735.7	  569.1	 8283.0	...
9379306	  735.9	  569.3	 8282.0	...
9379307	  736.2	  569.2	 8284.0	...
9379308	  736.3	  569.0	 8285.0	...
9379309	  736.6	  568.1	 8284.0	...
9379310	  736.9	  567.3	 8279.0	...
9379311	  737.1	  566.1	 8274.0	...
9379312	  736.7	  565.6	 8271.0	...
9379313	  736.5	  565.2	 8279.0	...
9379314	  736.3	  565.3	 8292.0	...
9379315	  736.6	  566.5	 8305.0	...
9379316	  736.8	  567.6	 8306.0	...
9379317	  737.1	  568.6	 8304.0	...
9379318	  737.1	  568.5	 8302.0	...
9379319	  736.6	  568.4	 8302.0	...
9379320	  736.2	  568.4	 8302.0	...
9379321	  735.7	  568.3	 8300.0	...
9379322	  735.8	  568.0	 8296.0	...
9379323	  735.6	  567.8	 8293.0	...
9379324	  735.3	  567.7	 8291.0	...
9379325	  735.0	  567.6	 8292.0	...
9379326	  735.2	  567.5	 8290.0	...
9379327	  735.7	  567.3	 8285.0	...
9379328	  736.1	  567.2	 8281.0	...
9379329	  736.2	  567.2	 8283.0	...
9379330	  736.1	  567.3	 8287.0	...
9379331	  736.1	  568.1	 8292.0	...
9379332	  736.1	  568.7	 8293.0	...
9379333	  736.6	  569.1	 8293.0	...
9379334	  736.6	  568.8	 8293.0	...
9379335	  736.6	  568.7	 8288.0	...
9379336	  735.9	  568.9	 8285.0	...
9379337	  735.5	  569.3	 8289.0	...
9379338	  735.1	  569.4	 8300.0	...
9379339	  735.6	  568.9	 8311.0	...
9379340	  736.3	  568.4	 8309.0	...
9379341	  736.2	  568.0	 8305.0	...
9379342	  735.3	  567.4	 8304.0	...
9379343	  735.0	  566.6	 8308.0	...
9379344	  735.6	  565.6	 8314.0	...
9379345	  736.3	  565.6	 8315.0	...
9379346	  735.8	  565.8	 8319.0	...
9379347	  735.4	  566.0	 8322.0	...
9379348	  735.6	  566.1	 8317.0	...
9379349	  736.3	  566.5	 8309.0	...
9379350	  736.5	  567.0	 8303.0	...
9379351	  735.9	  566.8	 8305.0	...
9379352	  735.3	  566.1	 8307.0	...
9379353	  735.3	  565.2	 8307.0	...
9379354	  735.3	  565.2	 8311.0	...
9379355	  735.2	  565.8	 8314.0	...
9379356	  735.0	  566.4	 8319.0	...
9379357	  735.0	  567.1	 8321.0	...
9379358	  735.2	  567.1	 8320.0	...
9379359	  735.1	  566.9	 8318.0	...
9379360	  734.8	  566.7	 8313.0	...
9379361	  734.3	  567.4	 8311.0	...
9379362	  734.1	  568.2	 8308.0	...
9379363	  734.2	  568.9	 8309.0	...
9379364	  734.6	  568.7	 8311.0	...
9379365	  735.2	  568.5	 8313.0	...
9379366	  735.2	  568.6	 8314.0	...
9379367	  735.0	  568.9	 8316.0	...
9379368	  736.0	  569.0	 8317.0	...
9379369	  738.3	  568.6	 8317.0	...
9379370	  740.6	  567.9	 8316.0	...
9379371	  741.5	  567.1	 8315.0	...
9379372	  742.8	  566.2	 8307.0	...
9379373	  744.0	  565.6	 8299.0	...
9379374	  745.1	  565.2	 8299.0	...
9379375	  746.4	  564.8	 8307.0	...
9379376	  748.7	  564.8	 8309.0	...
9379377	  751.1	  564.9	 8306.0	...
9379378	  752.3	  565.2	 8304.0	...
9379379	  752.7	  565.1	 8300.0	...
9379380	  753.2	  564.7	 8287.0	...
9379381	  753.6	  564.4	 8274.0	...
9379382	  753.8	  564.1	 8269.0	...
9379383	  752.5	  564.2	 8271.0	...
9379384	  750.8	  563.2	 8274.0	...
9379385	  748.9	  562.3	 8292.0	...
9379386	  748.5	  561.8	 8307.0	...
9379387	  748.2	  562.6	 8320.0	...
9379388	  747.4	  563.6	 8320.0	...
9379389	  746.7	  564.1	 8323.0	...
9379390	  746.0	  564.2	 8326.0	...
9379391	  745.9	  564.2	 8324.0	...
9379392	  745.7	  564.2	 8311.0	...
9379393	  746.5	  564.1	 8299.0	...
9379394	  747.5	  564.1	 8303.0	...
9379395	  748.4	  563.9	 8314.0	...
9379396	  748.2	  563.9	 8314.0	...
9379397	  748.1	  564.4	 8302.0	...
9379398	  748.1	  564.9	 8291.0	...
9379399	  746.7	  565.3	 8309.0	...
9379400	  745.2	  564.9	 8326.0	...
9379401	  744.0	  564.8	 8332.0	...
9379402	  744.5	  565.2	 8320.0	...
9379403	  745.6	  566.3	 8308.0	...
9379404	  746.3	  567.1	 8306.0	...
9379405	  747.0	  567.3	 8305.0	...
9379406	  746.9	  567.1	 8301.0	...
9379407	  746.9	  566.9	 8297.0	...
9379408	  746.6	  566.6	 8293.0	...
9379409	  746.2	  566.1	 8305.0	...
9379410	  745.7	  565.3	 8316.0	...
9379411	  745.4	  564.6	 8325.0	...
9379412	  745.5	  564.5	 8322.0	...
9379413	  745.5	  564.5	 8321.0	...
9379414	  745.6	  564.8	 8319.0	...
9379415	  745.4	  564.8	 8318.0	...
9379416	  745.2	  564.9	 8317.0	...
9379417	  746.2	  564.8	 8319.0	...
9379418	  747.4	  564.7	 8319.0	...
9379419	  747.0	  564.8	 8320.0	...
9379420	  745.3	  565.2	 8324.0	...
9379421	  744.3	  565.9	 8328.0	...
9379422	  745.0	  566.3	 8324.0	...
9379423	  745.9	  566.8	 8318.0	...
9379424	  746.2	  566.9	 8310.0	...
9379425	  746.5	  567.1	 8303.0	...
9379426	  747.1	  566.7	 8297.0	...
9379427	  747.4	  566.4	 8295.0	...
9379428	  747.3	  566.1	 8303.0	...
9379429	  746.8	  565.4	 8315.0	...
9379430	  747.8	  564.4	 8323.0	...
9379431	  749.1	  564.8	 8327.0	...
9379432	  750.2	  566.0	 8326.0	...
9379433	  749.8	  567.2	 8325.0	...
9379434	  748.6	  566.9	 8322.0	...
9379435	  747.8	  566.7	 8319.0	...
9379436	  747.2	  566.7	 8318.0	...
9379437	  747.1	  565.5	 8318.0	...
9379438	  747.0	  563.9	 8323.0	...
9379439	  746.9	  562.3	 8328.0	...
9379440	  746.2	  561.9	 8333.0	...
9379441	  745.6	  563.5	 8322.0	...
9379442	  745.2	  564.8	 8312.0	...
9379443	  745.6	  566.1	 8300.0	...
MSG	9379444 0000 _ Number Off
9379444	  745.9	  565.8	 8298.0	...
9379445	  746.2	  565.9	 8303.0	...
9379446	  747.5	  566.7	 8308.0	...
9379447	  748.7	  567.5	 8313.0	...
9379448	  749.8	  567.6	 8310.0	...
9379449	  749.6	  567.0	 8307.0	...
9379450	  748.7	  566.5	 8307.0	...
9379451	  747.8	  566.6	 8310.0	...
9379452	  746.9	  566.2	 8316.0	...
9379453	  746.9	  565.7	 8319.0	...
9379454	  746.7	  565.2	 8323.0	...
9379455	  746.4	  565.2	 8324.0	...
9379456	  746.2	  565.0	 8322.0	...
9379457	  746.0	  564.7	 8322.0	...
9379458	  746.0	  564.2	 8323.0	...
9379459	  746.1	  564.0	 8327.0	...
9379460	  746.3	  564.2	 8333.0	...
9379461	  746.3	  564.8	 8338.0	...
9379462	  745.9	  565.3	 8343.0	...
9379463	  745.3	  565.4	 8345.0	...
9379464	  744.9	  565.3	 8345.0	...
9379465	  744.9	  565.1	 8342.0	...
9379466	  744.8	  565.0	 8339.0	...
9379467	  744.7	  565.3	 8338.0	...
9379468	  744.5	  565.9	 8339.0	...
9379469	  744.5	  566.5	 8339.0	...
9379470	  744.5	  565.7	 8334.0	...
9379471	  744.5	  564.6	 8329.0	...
9379472	  744.6	  564.2	 8326.0	...
9379473	  744.8	  564.8	 8326.0	...
9379474	  744.9	  565.4	 8325.0	...
9379475	  745.0	  565.4	 8322.0	...
9379476	  745.1	  565.4	 8320.0	...
9379477	  745.2	  565.7	 8321.0	...
9379478	  745.1	  566.0	 8323.0	...
9379479	  745.0	  566.0	 8323.0	...
9379480	  744.8	  565.6	 8321.0	...
9379481	  744.7	  565.2	 8318.0	...
9379482	  744.6	  565.5	 8318.0	...
9379483	  744.3	  565.9	 8323.0	...
9379484	  744.0	  566.2	 8332.0	...
9379485	  743.8	  566.0	 8339.0	...
9379486	  744.7	  565.8	 8338.0	...
9379487	  745.5	  565.5	 8332.0	...
9379488	  745.2	  565.3	 8332.0	...
9379489	  743.9	  564.8	 8334.0	...
9379490	  742.7	  564.5	 8336.0	...
9379491	  742.7	  564.1	 8338.0	...
9379492	  743.9	  564.0	 8339.0	...
9379493	  745.6	  563.6	 8340.0	...
9379494	  747.1	  562.8	 8338.0	...
9379495	  747.3	  562.3	 8338.0	...
9379496	  747.0	  563.2	 8338.0	...
9379497	  746.7	  564.6	 8340.0	...
9379498	  746.8	  566.1	 8340.0	...
9379499	  746.8	  566.1	 8338.0	...
9379500	  746.7	  565.7	 8327.0	...
9379501	  746.4	  565.0	 8316.0	...
9379502	  745.5	  565.1	 8308.0	...
9379503	  744.6	  565.7	 8312.0	...
9379504	  744.1	  566.3	 8315.0	...
9379505	  745.0	  566.5	 8317.0	...
9379506	  746.0	  566.3	 8316.0	...
9379507	  746.6	  566.1	 8314.0	...
9379508	  746.4	  566.1	 8312.0	...
9379509	  746.0	  565.4	 8311.0	...
9379510	  745.7	  564.9	 8311.0	...
9379511	  745.8	  565.3	 8310.0	...
9379512	  745.9	  566.3	 8309.0	...
9379513	  745.9	  566.6	 8308.0	...
9379514	  745.8	  565.9	 8309.0	...
9379515	  745.6	  565.6	 8309.0	...
9379516	  745.4	  566.3	 8307.0	...
9379517	  745.2	  567.2	 8306.0	...
9379518	  745.1	  567.8	 8306.0	...
9379519	  745.1	  567.8	 8309.0	...
9379520	  745.2	  567.8	 8312.0	...
9379521	  745.3	  567.7	 8313.0	...
9379522	  744.5	  567.5	 8315.0	...
9379523	  743.5	  567.3	 8317.0	...
9379524	  743.5	  566.9	 8321.0	...
9379525	  744.5	  566.4	 8323.0	...
9379526	  745.5	  565.6	 8327.0	...
9379527	  745.6	  565.2	 8330.0	...
9379528	  745.8	  565.2	 8332.0	...
9379529	  745.7	  565.4	 8331.0	...
9379530	  745.4	  566.7	 8331.0	...
9379531	  745.1	  568.0	 8331.0	...
9379532	  745.1	  568.5	 8325.0	...
9379533	  745.4	  567.9	 8317.0	...
9379534	  744.8	  567.5	 8313.0	...
9379535	  744.0	  567.4	 8317.0	...
9379536	  743.4	  566.9	 8322.0	...
9379537	  744.2	  566.2	 8323.0	...
9379538	  745.1	  566.4	 8323.0	...
9379539	  745.5	  566.9	 8318.0	...
9379540	  745.2	  567.6	 8313.0	...
9379541	  744.8	  567.5	 8306.0	...
9379542	  744.8	  567.2	 8305.0	...
9379543	  745.0	  566.9	 8304.0	...
9379544	  745.2	  566.7	 8306.0	...
9379545	  745.9	  566.9	 8308.0	...
9379546	  746.5	  567.2	 8312.0	...
9379547	  747.3	  567.5	 8316.0	...
9379548	  747.7	  567.7	 8319.0	...
9379549	  746.7	  566.6	 8320.0	...
9379550	  745.3	  565.5	 8321.0	...
9379551	  744.2	  564.5	 8323.0	...
9379552	  744.7	  564.5	 8324.0	...
9379553	  745.4	  564.3	 8325.0	...
9379554	  745.9	  564.1	 8324.0	...
9379555	  746.2	  564.1	 8322.0	...
9379556	  746.2	  564.5	 8321.0	...
9379557	  746.3	  564.9	 8320.0	...
9379558	  746.3	  565.0	 8320.0	...
9379559	  745.5	  564.8	 8322.0	...
9379560	  744.7	  564.6	 8325.0	...
9379561	  743.9	  564.6	 8330.0	...
9379562	  743.8	  564.8	 8334.0	...
9379563	  744.2	  565.8	 8335.0	...
9379564	  744.4	  566.9	 8333.0	...
9379565	  744.7	  567.5	 8330.0	...
9379566	  744.4	  567.3	 8325.0	...
9379567	  744.4	  566.7	 8322.0	...
9379568	  744.3	  566.2	 8320.0	...
9379569	  744.6	  565.9	 8319.0	...
9379570	  745.5	  565.9	 8312.0	...
9379571	  746.4	  565.4	 8306.0	...
9379572	  746.0	  564.6	 8298.0	...
9379573	  744.8	  564.2	 8296.0	...
9379574	  744.2	  564.5	 8301.0	...
9379575	  744.6	  564.7	 8307.0	...
9379576	  744.4	  565.1	 8314.0	...
9379577	  743.7	  565.6	 8321.0	...
9379578	  743.1	  566.1	 8329.0	...
9379579	  744.3	  566.6	 8330.0	...
9379580	  745.5	  567.2	 8323.0	...
9379581	  745.8	  567.9	 8322.0	...
9379582	  744.9	  567.9	 8328.0	...
9379583	  744.2	  568.0	 8326.0	...
9379584	  744.3	  568.0	 8318.0	...
9379585	  744.5	  568.0	 8311.0	...
9379586	  744.8	  568.0	 8315.0	...
9379587	  744.7	  568.0	 8318.0	...
9379588	  744.6	  568.0	 8313.0	...
9379589	  744.9	  568.0	 8302.0	...
9379590	  745.5	  568.1	 8291.0	...
9379591	  746.1	  568.1	 8295.0	...
9379592	  746.2	  568.3	 8302.0	...
9379593	  746.3	  568.4	 8304.0	...
9379594	  746.1	  568.6	 8300.0	...
9379595	  745.8	  567.5	 8296.0	...
9379596	  745.4	  566.3	 8296.0	...
9379597	  745.2	  565.1	 8295.0	...
9379598	  745.3	  565.8	 8296.0	...
9379599	  745.3	  566.5	 8296.0	...
9379600	  745.9	  567.0	 8296.0	...
9379601	  746.5	  566.9	 8303.0	...
9379602	  747.1	  567.0	 8310.0	...
9379603	  747.1	  567.2	 8315.0	...
9379604	  746.6	  567.4	 8313.0	...
9379605	  746.0	  567.5	 8310.0	...
9379606	  745.7	  568.3	 8309.0	...
9379607	  746.1	  569.1	 8306.0	...
9379608	  746.4	  569.8	 8305.0	...
9379609	  746.5	  569.6	 8303.0	...
9379610	  746.7	  569.5	 8304.0	...
9379611	  747.2	  569.2	 8307.0	...
9379612	  747.1	  569.0	 8314.0	...
9379613	  746.5	  568.8	 8321.0	...
9379614	  746.7	  569.0	 8317.0	...
9379615	  747.5	  569.2	 8310.0	...
9379616	  748.4	  569.2	 8304.0	...
9379617	  748.5	  568.8	 8304.0	...
9379618	  748.7	  568.9	 8303.0	...
9379619	  748.2	  569.3	 8303.0	...
9379620	  747.8	  569.5	 8302.0	...
9379621	  747.4	  569.1	 8302.0	...
9379622	  748.0	  567.7	 8302.0	...
9379623	  748.7	  566.5	 8305.0	...
9379624	  749.0	  565.7	 8312.0	...
9379625	  748.9	  565.8	 8318.0	...
9379626	  748.8	  565.9	 8320.0	...
9379627	  748.6	  566.1	 8319.0	...
9379628	  747.6	  566.5	 8320.0	...
9379629	  746.5	  566.7	 8323.0	...
9379630	  745.8	  566.4	 8322.0	...
9379631	  745.8	  566.0	 8319.0	...
9379632	  745.9	  565.7	 8317.0	...
9379633	  746.0	  565.8	 8313.0	...
9379634	  746.0	  565.9	 8310.0	...
9379635	  745.9	  565.9	 8313.0	...
9379636	  745.7	  565.8	 8314.0	...
9379637	  745.5	  566.5	 8317.0	...
9379638	  745.5	  567.4	 8316.0	...
9379639	  747.1	  568.0	 8318.0	...
9379640	  748.8	  568.1	 8314.0	...
9379641	  750.6	  568.2	 8310.0	...
9379642	  750.7	  568.0	 8306.0	...
9379643	  749.6	  567.6	 8308.0	...
9379644	  748.3	  567.2	 8311.0	...
9379645	  747.0	  567.3	 8315.0	...
9379646	  747.0	  567.3	 8317.0	...
9379647	  746.5	  567.4	 8317.0	...
9379648	  746.0	  567.4	 8317.0	...
9379649	  745.8	  567.4	 8317.0	...
9379650	  746.3	  567.4	 8318.0	...
9379651	  746.7	  567.3	 8318.0	...
9379652	  746.9	  567.1	 8318.0	...
9379653	  746.9	  567.0	 8318.0	...
9379654	  747.0	  566.8	 8318.0	...
9379655	  747.2	  567.0	 8318.0	...
9379656	  747.3	  567.2	 8318.0	...
MSG	9379657 0000 _ Number On
9379657	  746.9	  567.6	 8319.0	...
9379658	  746.5	  567.9	 8321.0	...
9379659	  746.3	  567.8	 8322.0	...
9379660	  746.5	  567.6	 8323.0	...
9379661	  747.1	  567.2	 8324.0	...
9379662	  747.4	  567.0	 8325.0	...
9379663	  747.7	  566.4	 8325.0	...
9379664	  747.6	  565.9	 8324.0	...
9379665	  747.6	  566.3	 8324.0	...
9379666	  747.7	  566.8	 8325.0	...
9379667	  747.6	  567.3	 8330.0	...
9379668	  747.3	  567.0	 8332.0	...
9379669	  747.1	  566.8	 8336.0	...
9379670	  747.1	  567.3	 8336.0	...
9379671	  747.2	  567.7	 8334.0	...
9379672	  747.3	  567.8	 8330.0	...
9379673	  747.2	  567.4	 8324.0	...
9379674	  747.1	  567.1	 8319.0	...
9379675	  747.3	  566.8	 8321.0	...
9379676	  747.8	  566.5	 8325.0	...
9379677	  748.5	  567.2	 8331.0	...
9379678	  748.8	  568.0	 8332.0	...
9379679	  749.2	  568.8	 8332.0	...
9379680	  749.6	  568.8	 8328.0	...
9379681	  749.6	  569.5	 8324.0	...
9379682	  748.5	  570.3	 8322.0	...
9379683	  747.1	  569.6	 8323.0	...
9379684	  746.2	  568.4	 8327.0	...
9379685	  746.1	  567.1	 8338.0	...
9379686	  747.1	  568.0	 8347.0	...
9379687	  748.1	  568.9	 8342.0	...
9379688	  749.4	  570.0	 8325.0	...
9379689	  749.7	  570.4	 8308.0	...
9379690	  749.8	  570.7	 8301.0	...
9379691	  749.5	  570.6	 8299.0	...
9379692	  749.2	  570.5	 8294.0	...
9379693	  748.8	  570.5	 8291.0	...
9379694	  748.6	  570.4	 8297.0	...
9379695	  748.3	  570.3	 8306.0	...
9379696	  748.1	  570.3	 8316.0	...
9379697	  747.9	  570.5	 8315.0	...
9379698	  747.8	  570.6	 8317.0	...
9379699	  747.7	  569.9	 8318.0	...
9379700	  747.5	  568.9	 8319.0	...
9379701	  747.0	  568.1	 8317.0	...
9379702	  746.7	  568.2	 8316.0	...
9379703	  746.5	  568.5	 8317.0	...
9379704	  746.5	  568.7	 8320.0	...
9379705	  747.9	  568.8	 8323.0	...
9379706	  749.4	  568.7	 8324.0	...
9379707	  751.3	  568.5	 8322.0	...
9379708	  751.7	  568.4	 8319.0	...
9379709	  751.8	  568.2	 8313.0	...
9379710	  751.3	  568.9	 8310.0	...
9379711	  750.4	  569.7	 8310.0	...
9379712	  750.2	  569.7	 8314.0	...
9379713	  750.2	  568.7	 8318.0	...
9379714	  749.5	  567.7	 8323.0	...
9379715	  748.3	  567.5	 8329.0	...
9379716	  747.2	  568.0	 8334.0	...
9379717	  747.1	  568.4	 8334.0	...
9379718	  747.4	  568.5	 8333.0	...
9379719	  747.6	  568.4	 8333.0	...
9379720	  747.9	  568.5	 8332.0	...
9379721	  747.8	  568.6	 8332.0	...
9379722	  747.6	  568.6	 8333.0	...
9379723	  747.4	  568.5	 8334.0	...
9379724	  747.7	  568.5	 8336.0	...
9379725	  748.2	  568.8	 8336.0	...
9379726	  748.8	  569.0	 8336.0	...
9379727	  748.9	  569.2	 8336.0	...
9379728	  749.4	  569.1	 8335.0	...
9379729	  749.7	  569.0	 8334.0	...
9379730	  750.0	  568.9	 8330.0	...
9379731	  750.0	  569.0	 8329.0	...
9379732	  749.0	  569.2	 8328.0	...
9379733	  747.9	  569.4	 8331.0	...
9379734	  746.8	  569.7	 8334.0	...
9379735	  748.0	  569.8	 8333.0	...
9379736	  749.2	  569.8	 8331.0	...
9379737	  749.0	  569.8	 8341.0	...
9379738	  747.5	  570.0	 8353.0	...
9379739	  747.7	  570.0	 8352.0	...
9379740	  749.5	  569.3	 8338.0	...
9379741	  751.4	  568.9	 8329.0	...
9379742	  751.1	  568.7	 8334.0	...
9379743	  750.1	  568.6	 8333.0	...
9379744	  749.0	  568.4	 8327.0	...
9379745	  748.5	  568.2	 8326.0	...
9379746	  748.6	  568.3	 8332.0	...
9379747	  748.8	  569.3	 8337.0	...
9379748	  749.2	  570.3	 8336.0	...
9379749	  749.5	  571.1	 8335.0	...
9379750	  749.5	  570.7	 8334.0	...
9379751	  749.4	  570.4	 8334.0	...
9379752	  749.4	  570.3	 8338.0	...
9379753	  749.1	  570.3	 8339.0	...
9379754	  749.0	  571.5	 8339.0	...
9379755	  748.8	  572.8	 8336.0	...
9379756	  748.8	  572.7	 8334.0	...
9379757	  749.7	  571.4	 8332.0	...
9379758	  750.6	  570.2	 8330.0	...
9379759	  750.7	  570.9	 8327.0	...
9379760	  749.8	  571.6	 8335.0	...
9379761	  748.4	  572.1	 8343.0	...
9379762	  748.0	  572.0	 8351.0	...
9379763	  748.2	  571.8	 8344.0	...
9379764	  748.7	  570.8	 8338.0	...
9379765	  748.8	  570.1	 8336.0	...
9379766	  748.3	  569.5	 8341.0	...
9379767	  748.7	  569.0	 8341.0	...
9379768	  749.6	  568.3	 8334.0	...
9379769	  750.5	  567.6	 8326.0	...
9379770	  750.6	  567.8	 8329.0	...
9379771	  749.6	  567.6	 8336.0	...
9379772	  748.2	  567.6	 8342.0	...
9379773	  746.9	  567.8	 8342.0	...
9379774	  747.6	  569.9	 8335.0	...
9379775	  748.5	  571.6	 8329.0	...
9379776	  749.3	  572.9	 8325.0	...
9379777	  749.3	  572.5	 8332.0	...
9379778	  749.4	  572.2	 8339.0	...
9379779	  749.7	  572.7	 8334.0	...
9379780	  750.1	  573.1	 8324.0	...
9379781	  750.2	  573.4	 8314.0	...
9379782	  750.4	  572.9	 8322.0	...
9379783	  750.6	  572.5	 8330.0	...
9379784	  750.7	  572.4	 8340.0	...
9379785	  750.2	  572.3	 8339.0	...
9379786	  749.9	  571.9	 8339.0	...
9379787	  749.6	  571.4	 8338.0	...
9379788	  749.5	  571.2	 8338.0	...
9379789	  749.0	  571.5	 8334.0	...
9379790	  748.6	  571.9	 8330.0	...
9379791	  748.6	  571.4	 8326.0	...
9379792	  748.6	  570.7	 8325.0	...
9379793	  749.4	  570.5	 8327.0	...
9379794	  750.3	  570.9	 8329.0	...
9379795	  750.9	  571.0	 8331.0	...
9379796	  750.3	  570.5	 8334.0	...
9379797	  749.7	  569.9	 8338.0	...
9379798	  749.1	  569.7	 8346.0	...
9379799	  748.7	  569.7	 8350.0	...
9379800	  749.7	  569.4	 8352.0	...
9379801	  751.1	  569.1	 8347.0	...
9379802	  751.8	  568.7	 8343.0	...
9379803	  751.1	  568.7	 8342.0	...
9379804	  750.2	  568.5	 8343.0	...
9379805	  749.7	  568.5	 8342.0	...
9379806	  749.2	  568.7	 8346.0	...
9379807	  749.5	  569.5	 8351.0	...
9379808	  750.0	  570.3	 8355.0	...
9379809	  750.5	  571.4	 8354.0	...
9379810	  750.4	  571.9	 8347.0	...
9379811	  750.4	  571.8	 8340.0	...
9379812	  750.4	  571.0	 8334.0	...
9379813	  750.5	  570.7	 8334.0	...
9379814	  750.6	  571.1	 8329.0	...
9379815	  750.6	  571.0	 8323.0	...
9379816	  750.6	  570.4	 8322.0	...
9379817	  750.7	  570.3	 8326.0	...
9379818	  750.7	  570.8	 8331.0	...
9379819	  751.5	  571.1	 8332.0	...
9379820	  752.2	  571.0	 8332.0	...
9379821	  753.1	  570.9	 8329.0	...
9379822	  753.2	  570.9	 8327.0	...
9379823	  753.0	  571.1	 8327.0	...
9379824	  752.7	  571.3	 8330.0	...
9379825	  752.6	  571.4	 8332.0	...
9379826	  752.7	  571.4	 8338.0	...
9379827	  752.8	  571.4	 8342.0	...
9379828	  752.9	  571.6	 8345.0	...
9379829	  752.7	  571.7	 8343.0	...
9379830	  752.5	  572.3	 8339.0	...
9379831	  752.2	  572.7	 8333.0	...
9379832	  752.0	  572.6	 8329.0	...
9379833	  751.8	  571.6	 8326.0	...
9379834	  751.4	  570.5	 8329.0	...
9379835	  751.2	  570.4	 8330.0	...
9379836	  751.1	  570.9	 8330.0	...
9379837	  751.1	  571.3	 8328.0	...
9379838	  751.2	  571.4	 8325.0	...
9379839	  752.1	  571.4	 8324.0	...
9379840	  753.0	  571.2	 8323.0	...
9379841	  753.7	  570.6	 8323.0	...
9379842	  753.9	  570.1	 8321.0	...
9379843	  754.1	  569.4	 8322.0	...
9379844	  754.3	  569.1	 8323.0	...
9379845	  754.2	  569.0	 8323.0	...
9379846	  754.1	  569.6	 8320.0	...
9379847	  754.0	  569.9	 8318.0	...
9379848	  753.9	  570.1	 8323.0	...
9379849	  753.5	  570.2	 8327.0	...
9379850	  753.2	  570.3	 8330.0	...
9379851	  753.1	  570.4	 8328.0	...
9379852	  753.0	  570.9	 8335.0	...
9379853	  752.9	  571.4	 8342.0	...
9379854	  753.5	  571.4	 8351.0	...
9379855	  754.1	  570.9	 8352.0	...
9379856	  754.6	  570.5	 8352.0	...
9379857	  754.3	  570.5	 8347.0	...
9379858	  754.1	  570.8	 8342.0	...
9379859	  753.9	  571.0	 8337.0	...
9379860	  754.1	  571.1	 8334.0	...
9379861	  754.3	  571.2	 8333.0	...
9379862	  754.4	  571.3	 8333.0	...
9379863	  754.3	  571.4	 8333.0	...
9379864	  754.2	  571.5	 8332.0	...
9379865	  754.3	  571.6	 8330.0	...
9379866	  754.5	  571.7	 8328.0	...
9379867	  755.0	  571.7	 8329.0	...
9379868	  755.4	  571.7	 8329.0	...
9379869	  755.6	  571.7	 8329.0	...
9379870	  755.6	  571.6	 8328.0	...
9379871	  755.6	  571.5	 8328.0	...
9379872	  755.9	  571.4	 8327.0	...
9379873	  756.1	  571.3	 8328.0	...
9379874	  755.2	  571.2	 8335.0	...
9379875	  754.0	  571.1	 8341.0	...
9379876	  752.6	  571.1	 8344.0	...
9379877	  752.4	  571.0	 8341.0	...
9379878	  753.1	  570.8	 8347.0	...
9379879	  754.0	  570.4	 8353.0	...
9379880	  754.9	  570.0	 8357.0	...
9379881	  754.5	  570.2	 8352.0	...
9379882	  754.1	  570.6	 8346.0	...
9379883	  754.0	  571.3	 8343.0	...
9379884	  754.2	  571.7	 8341.0	...
9379885	  754.1	  571.4	 8341.0	...
9379886	  753.8	  570.8	 8336.0	...
9379887	  753.8	  570.2	 8332.0	...
9379888	  754.0	  570.4	 8328.0	...
9379889	  754.3	  571.7	 8327.0	...
9379890	  754.5	  572.9	 8323.0	...
9379891	  754.5	  573.5	 8319.0	...
9379892	  754.4	  573.2	 8326.0	...
9379893	  755.1	  572.8	 8337.0	...
9379894	  755.9	  572.8	 8344.0	...
9379895	  756.6	  572.7	 8340.0	...
9379896	  756.6	  572.6	 8333.0	...
9379897	  756.9	  572.4	 8326.0	...
9379898	  757.0	  572.2	 8321.0	...
9379899	  757.3	  572.0	 8319.0	...
9379900	  757.4	  572.0	 8322.0	...
9379901	  757.1	  572.2	 8325.0	...
9379902	  756.7	  572.4	 8326.0	...
9379903	  756.1	  572.6	 8325.0	...
9379904	  755.8	  572.7	 8324.0	...
9379905	  755.3	  572.7	 8324.0	...
9379906	  754.9	  572.7	 8325.0	...
9379907	  754.7	  572.6	 8324.0	...
9379908	  754.5	  572.2	 8322.0	...
9379909	  754.6	  571.8	 8320.0	...
9379910	  755.0	  571.5	 8320.0	...
9379911	  755.6	  571.6	 8318.0	...
9379912	  756.0	  571.7	 8316.0	...
9379913	  756.1	  571.9	 8314.0	...
9379914	  756.1	  571.8	 8321.0	...
9379915	  756.0	  571.7	 8328.0	...
9379916	  755.9	  571.6	 8335.0	...
9379917	  755.8	  571.5	 8334.0	...
9379918	  755.8	  572.3	 8332.0	...
9379919	  755.8	  573.2	 8329.0	...
9379920	  755.8	  574.1	 8327.0	...
9379921	  755.1	  573.4	 8329.0	...
9379922	  753.4	  573.0	 8330.0	...
9379923	  751.8	  572.6	 8330.0	...
9379924	  749.8	  573.2	 8336.0	...
9379925	  747.5	  573.9	 8348.0	...
9379926	  745.0	  574.5	 8359.0	...
9379927	  743.4	  574.5	 8360.0	...
9379928	  741.7	  573.6	 8358.0	...
9379929	  740.0	  571.8	 8357.0	...
9379930	  738.3	  570.6	 8355.0	...
9379931	  738.3	  569.6	 8355.0	...
9379932	  738.4	  569.3	 8362.0	...
9379933	  738.4	  569.3	 8370.0	...
9379934	  738.1	  569.4	 8375.0	...
9379935	  737.8	  569.6	 8372.0	...
9379936	  737.8	  569.5	 8369.0	...
9379937	  738.0	  569.0	 8367.0	...
9379938	  738.1	  568.6	 8367.0	...
9379939	  738.7	  568.5	 8367.0	...
9379940	  739.3	  568.9	 8366.0	...
9379941	  739.8	  569.1	 8359.0	...
9379942	  740.1	  569.1	 8353.0	...
9379943	  740.5	  569.0	 8345.0	...
9379944	  740.9	  568.9	 8344.0	...
9379945	  740.9	  568.7	 8343.0	...
9379946	  740.7	  568.3	 8342.0	...
9379947	  740.7	  567.6	 8340.0	...
9379948	  740.9	  566.9	 8344.0	...
9379949	  741.0	  566.4	 8351.0	...
9379950	  741.0	  566.1	 8359.0	...
9379951	  740.9	  565.8	 8360.0	...
9379952	  741.2	  566.5	 8359.0	...
9379953	  741.5	  567.4	 8358.0	...
9379954	  742.0	  568.6	 8358.0	...
9379955	  742.4	  569.0	 8359.0	...
9379956	  741.9	  570.2	 8359.0	...
9379957	  741.2	  571.0	 8357.0	...
9379958	  740.7	  571.0	 8352.0	...
9379959	  741.1	  570.1	 8347.0	...
MSG	9379960 0000 _ Number Off
9379960	  741.6	  569.2	 8341.0	...
9379961	  742.0	  569.1	 8339.0	...
9379962	  742.3	  569.1	 8336.0	...
9379963	  742.5	  569.2	 8335.0	...
9379964	  743.1	  569.1	 8333.0	...
9379965	  743.5	  568.5	 8331.0	...
9379966	  743.9	  568.1	 8329.0	...
9379967	  744.0	  567.6	 8329.0	...
9379968	  744.0	  567.7	 8334.0	...
9379969	  743.4	  567.7	 8339.0	...
9379970	  742.7	  567.5	 8339.0	...
9379971	  742.2	  567.5	 8335.0	...
9379972	  742.2	  567.5	 8335.0	...
9379973	  742.3	  567.6	 8340.0	...
9379974	  743.0	  567.8	 8342.0	...
9379975	  743.7	  567.9	 8340.0	...
9379976	  744.5	  568.4	 8336.0	...
9379977	  744.4	  568.7	 8334.0	...
9379978	  744.2	  569.1	 8333.0	...
9379979	  744.1	  569.1	 8333.0	...
9379980	  744.1	  569.1	 8333.0	...
9379981	  744.1	  569.0	 8332.0	...
9379982	  744.4	  568.8	 8340.0	...
9379983	  744.5	  568.4	 8348.0	...
9379984	  744.6	  568.0	 8362.0	...
9379985	  744.0	  568.2	 8369.0	...
9379986	  743.6	  568.4	 8376.0	...
9379987	  743.3	  569.0	 8377.0	...
9379988	  743.2	  569.2	 8377.0	...
9379989	  743.4	  569.7	 8374.0	...
9379990	  743.7	  569.9	 8371.0	...
9379991	  744.1	  569.1	 8369.0	...
9379992	  744.1	  568.2	 8368.0	...
9379993	  743.9	  567.4	 8370.0	...
9379994	  743.9	  568.0	 8371.0	...
9379995	  744.1	  568.3	 8363.0	...
9379996	  744.2	  568.5	 8352.0	...
9379997	  744.3	  568.9	 8342.0	...
9379998	  744.6	  569.4	 8343.0	...
9379999	  744.8	  569.3	 8344.0	...
9380000	  744.7	  569.2	 8347.0	...
9380001	  744.2	  569.0	 8350.0	...
9380002	  743.9	  569.3	 8352.0	...
9380003	  743.8	  568.6	 8352.0	...
9380004	  744.0	  568.0	 8350.0	...
9380005	  744.0	  567.9	 8350.0	...
9380006	  744.0	  568.3	 8351.0	...
9380007	  744.0	  569.4	 8352.0	...
9380008	  744.0	  570.3	 8356.0	...
9380009	  743.8	  571.0	 8361.0	...
9380010	  743.7	  570.5	 8365.0	...
9380011	  743.4	  569.5	 8368.0	...
9380012	  743.9	  568.5	 8366.0	...
9380013	  744.3	  567.7	 8364.0	...
9380014	  744.6	  567.3	 8370.0	...
9380015	  744.3	  567.0	 8378.0	...
9380016	  744.2	  568.0	 8379.0	...
9380017	  744.2	  569.1	 8373.0	...
9380018	  744.2	  570.0	 8366.0	...
9380019	  743.7	  569.3	 8366.0	...
9380020	  743.2	  568.2	 8368.0	...
9380021	  742.7	  567.4	 8367.0	...
9380022	  742.6	  566.9	 8366.0	...
9380023	  742.8	  567.3	 8364.0	...
9380024	  743.1	  567.8	 8364.0	...
9380025	  743.2	  568.3	 8373.0	...
9380026	  743.1	  568.4	 8382.0	...
9380027	  743.1	  568.5	 8381.0	...
9380028	  743.2	  568.6	 8369.0	...
9380029	  743.2	  568.7	 8358.0	...
9380030	  743.2	  568.4	 8358.0	...
9380031	  743.3	  568.1	 8356.0	...
9380032	  743.3	  567.5	 8355.0	...
9380033	  743.5	  567.3	 8353.0	...
9380034	  743.8	  567.9	 8348.0	...
9380035	  744.1	  568.6	 8342.0	...
9380036	  743.6	  569.4	 8344.0	...
9380037	  743.0	  569.4	 8351.0	...
9380038	  742.6	  569.6	 8359.0	...
9380039	  744.1	  569.3	 8354.0	...
9380040	  745.4	  568.9	 8348.0	...
9380041	  745.7	  568.3	 8342.0	...
9380042	  743.6	  568.5	 8343.0	...
9380043	  741.5	  568.6	 8347.0	...
9380044	  741.8	  568.3	 8351.0	...
9380045	  743.4	  567.8	 8351.0	...
9380046	  744.9	  567.4	 8347.0	...
9380047	  745.0	  567.4	 8349.0	...
9380048	  743.9	  567.2	 8357.0	...
9380049	  742.8	  567.0	 8365.0	...
9380050	  741.8	  567.2	 8361.0	...
9380051	  741.5	  567.6	 8356.0	...
9380052	  741.5	  568.2	 8351.0	...
9380053	  741.5	  568.6	 8355.0	...
9380054	  741.9	  569.1	 8359.0	...
9380055	  742.1	  569.5	 8361.0	...
9380056	  741.8	  569.4	 8361.0	...
9380057	  741.4	  569.0	 8363.0	...
9380058	  741.5	  568.5	 8367.0	...
9380059	  742.0	  568.1	 8371.0	...
9380060	  742.4	  567.6	 8372.0	...
9380061	  741.7	  567.3	 8373.0	...
9380062	  741.0	  567.6	 8373.0	...
9380063	  741.6	  567.7	 8368.0	...
9380064	  742.8	  567.7	 8360.0	...
9380065	  743.6	  567.3	 8352.0	...
9380066	  742.8	  567.1	 8349.0	...
9380067	  742.0	  566.8	 8352.0	...
9380068	  741.8	  566.7	 8354.0	...
9380069	  742.2	  568.2	 8349.0	...
9380070	  742.7	  569.7	 8339.0	...
9380071	  743.1	  571.2	 8328.0	...
9380072	  743.2	  570.9	 8326.0	...
9380073	  743.2	  570.6	 8332.0	...
9380074	  743.1	  570.4	 8339.0	...
9380075	  742.6	  569.9	 8344.0	...
9380076	  742.3	  569.5	 8345.0	...
9380077	  742.2	  569.4	 8350.0	...
9380078	  742.4	  569.4	 8353.0	...
9380079	  742.7	  569.2	 8349.0	...
9380080	  742.7	  569.0	 8343.0	...
9380081	  742.7	  569.1	 8334.0	...
9380082	  742.7	  569.4	 8329.0	...
9380083	  742.8	  569.7	 8323.0	...
9380084	  742.8	  570.0	 8317.0	...
9380085	  742.5	  570.1	 8315.0	...
9380086	  742.2	  570.3	 8313.0	...
9380087	  742.4	  570.3	 8314.0	...
9380088	  743.2	  570.3	 8314.0	...
9380089	  743.8	  570.1	 8317.0	...
9380090	  743.8	  569.8	 8322.0	...
9380091	  743.6	  569.6	 8327.0	...
9380092	  744.2	  569.5	 8330.0	...
9380093	  744.9	  569.4	 8331.0	...
9380094	  744.6	  569.5	 8331.0	...
9380095	  743.7	  569.4	 8330.0	...
9380096	  742.8	  569.2	 8329.0	...
9380097	  743.0	  569.1	 8329.0	...
9380098	  743.1	  569.1	 8329.0	...
9380099	  743.1	  568.9	 8331.0	...
9380100	  743.0	  568.5	 8335.0	...
9380101	  743.0	  568.7	 8339.0	...
9380102	  743.1	  569.2	 8340.0	...
9380103	  742.0	  569.6	 8339.0	...
9380104	  740.9	  569.3	 8337.0	...
9380105	  741.1	  568.8	 8336.0	...
9380106	  742.3	  568.5	 8333.0	...
9380107	  742.4	  568.7	 8328.0	...
9380108	  741.2	  569.7	 8324.0	...
9380109	  741.2	  570.7	 8324.0	...
9380110	  742.4	  571.3	 8326.0	...
9380111	  743.5	  571.0	 8327.0	...
9380112	  743.5	  570.7	 8326.0	...
9380113	  743.4	  570.3	 8325.0	...
9380114	  743.4	  570.1	 8326.0	...
9380115	  743.4	  569.7	 8321.0	...
9380116	  743.4	  569.4	 8316.0	...
9380117	  743.3	  569.0	 8309.0	...
9380118	  743.3	  568.5	 8301.0	...
9380119	  742.9	  568.1	 8293.0	...
9380120	  742.5	  567.9	 8284.0	...
9380121	  742.0	  568.9	 8282.0	...
9380122	  742.0	  570.0	 8279.0	...
9380123	  742.3	  571.5	 8279.0	...
9380124	  742.7	  571.8	 8285.0	...
9380125	  742.8	  570.4	 8291.0	...
9380126	  742.4	  568.7	 8297.0	...
9380127	  742.1	  567.8	 8298.0	...
9380128	  742.0	  569.2	 8302.0	...
9380129	  742.2	  570.5	 8307.0	...
9380130	  742.5	  570.8	 8309.0	...
9380131	  742.5	  570.8	 8307.0	...
9380132	  742.5	  570.4	 8305.0	...
9380133	  742.6	  570.0	 8305.0	...
9380134	  743.1	  569.6	 8305.0	...
9380135	  743.2	  569.0	 8305.0	...
9380136	  743.4	  568.5	 8300.0	...
9380137	  743.4	  568.0	 8294.0	...
9380138	  744.1	  568.3	 8289.0	...
9380139	  744.6	  568.8	 8291.0	...
9380140	  745.4	  569.3	 8293.0	...
9380141	  745.7	  570.2	 8295.0	...
9380142	  745.1	  571.1	 8293.0	...
9380143	  743.7	  571.1	 8293.0	...
9380144	  742.3	  570.6	 8294.0	...
9380145	  742.1	  570.3	 8295.0	...
9380146	  743.0	  570.5	 8296.0	...
9380147	  744.0	  570.9	 8297.0	...
9380148	  743.5	  571.1	 8298.0	...
9380149	  742.5	  570.9	 8300.0	...
9380150	  741.4	  570.8	 8299.0	...
9380151	  741.5	  570.6	 8296.0	...
9380152	  741.8	  570.9	 8293.0	...
9380153	  742.4	  570.6	 8299.0	...
9380154	  742.9	  570.5	 8307.0	...
9380155	  743.5	  570.3	 8314.0	...
9380156	  743.6	  570.6	 8312.0	...
9380157	  743.6	  570.7	 8305.0	...
9380158	  742.8	  570.9	 8300.0	...
9380159	  742.1	  571.4	 8294.0	...
9380160	  741.2	  571.7	 8292.0	...
9380161	  740.9	  571.3	 8290.0	...
9380162	  741.7	  570.7	 8292.0	...
9380163	  742.6	  569.7	 8293.0	...
9380164	  743.0	  569.2	 8294.0	...
9380165	  742.5	  568.9	 8293.0	...
9380166	  742.0	  569.0	 8289.0	...
9380167	  742.2	  569.2	 8288.0	...
9380168	  742.4	  569.6	 8289.0	...
9380169	  742.8	  570.0	 8293.0	...
9380170	  743.1	  570.1	 8283.0	...
9380171	  743.4	  570.4	 8271.0	...
9380172	  743.5	  570.6	 8264.0	...
9380173	  743.4	  570.9	 8270.0	...
MSG	9380174 0000 _ Number On
9380174	  743.1	  570.8	 8275.0	...
9380175	  742.7	  570.9	 8278.0	...
9380176	  742.5	  571.1	 8281.0	...
9380177	  742.5	  571.2	 8277.0	...
9380178	  742.6	  571.4	 8271.0	...
9380179	  742.7	  571.7	 8264.0	...
9380180	  742.6	  572.1	 8263.0	...
9380181	  742.2	  572.2	 8259.0	...
9380182	  741.9	  572.1	 8256.0	...
9380183	  741.7	  572.0	 8258.0	...
9380184	  741.7	  572.0	 8264.0	...
9380185	  741.6	  571.6	 8271.0	...
9380186	  741.4	  571.1	 8272.0	...
9380187	  741.4	  570.1	 8275.0	...
9380188	  741.5	  569.6	 8279.0	...
9380189	  741.3	  569.1	 8287.0	...
9380190	  741.0	  570.0	 8292.0	...
9380191	  740.7	  571.4	 8295.0	...
9380192	  740.8	  572.8	 8292.0	...
9380193	  740.6	  573.4	 8287.0	...
9380194	  740.4	  573.6	 8283.0	...
9380195	  740.0	  573.8	 8280.0	...
9380196	  739.7	  573.9	 8276.0	...
9380197	  739.8	  574.0	 8272.0	...
9380198	  740.2	  573.5	 8269.0	...
9380199	  740.8	  572.9	 8264.0	...
9380200	  741.3	  572.1	 8257.0	...
9380201	  741.7	  571.8	 8251.0	...
9380202	  741.8	  571.5	 8253.0	...
9380203	  741.7	  572.4	 8257.0	...
9380204	  741.6	  573.3	 8262.0	...
9380205	  742.4	  574.2	 8262.0	...
9380206	  743.1	  573.7	 8262.0	...
9380207	  742.5	  573.0	 8263.0	...
9380208	  741.1	  572.4	 8263.0	...
9380209	  740.8	  571.9	 8263.0	...
9380210	  741.7	  571.6	 8255.0	...
9380211	  742.7	  571.1	 8247.0	...
9380212	  741.6	  571.0	 8240.0	...
9380213	  740.5	  571.2	 8240.0	...
9380214	  739.6	  572.1	 8239.0	...
9380215	  740.2	  573.0	 8239.0	...
9380216	  740.7	  573.3	 8240.0	...
9380217	  741.1	  573.3	 8243.0	...
9380218	  741.1	  573.2	 8247.0	...
9380219	  741.3	  573.2	 8249.0	...
9380220	  741.6	  573.4	 8252.0	...
9380221	  741.9	  573.5	 8256.0	...
9380222	  742.0	  573.3	 8254.0	...
9380223	  742.0	  573.0	 8249.0	...
9380224	  742.0	  573.2	 8247.0	...
9380225	  742.0	  573.7	 8250.0	...
9380226	  741.6	  574.3	 8262.0	...
9380227	  741.1	  574.5	 8272.0	...
9380228	  740.6	  574.4	 8273.0	...
9380229	  741.2	  574.5	 8265.0	...
9380230	  741.8	  574.7	 8258.0	...
9380231	  742.5	  574.8	 8258.0	...
9380232	  742.1	  575.4	 8258.0	...
9380233	  741.7	  576.2	 8255.0	...
9380234	  741.2	  575.6	 8251.0	...
9380235	  741.1	  574.2	 8248.0	...
9380236	  740.9	  572.8	 8249.0	...
9380237	  740.7	  572.7	 8247.0	...
9380238	  740.5	  572.4	 8243.0	...
9380239	  740.3	  571.8	 8245.0	...
9380240	  740.4	  571.3	 8246.0	...
9380241	  740.3	  571.6	 8248.0	...
9380242	  740.3	  572.3	 8247.0	...
9380243	  740.2	  573.2	 8249.0	...
9380244	  740.2	  573.6	 8249.0	...
9380245	  740.0	  573.8	 8246.0	...
9380246	  739.8	  574.0	 8245.0	...
9380247	  739.8	  574.0	 8244.0	...
9380248	  739.9	  574.0	 8245.0	...
9380249	  740.2	  574.5	 8243.0	...
9380250	  740.5	  574.7	 8242.0	...
9380251	  740.6	  574.7	 8242.0	...
9380252	  740.6	  574.4	 8242.0	...
9380253	  740.5	  574.2	 8243.0	...
9380254	  741.3	  574.0	 8238.0	...
9380255	  742.1	  573.8	 8231.0	...
9380256	  742.9	  574.5	 8231.0	...
9380257	  742.7	  575.4	 8237.0	...
9380258	  742.0	  575.4	 8244.0	...
9380259	  741.4	  574.6	 8245.0	...
9380260	  741.1	  573.9	 8248.0	...
9380261	  741.2	  574.3	 8249.0	...
9380262	  741.2	  575.3	 8250.0	...
9380263	  741.0	  576.0	 8247.0	...
9380264	  740.9	  576.3	 8246.0	...
9380265	  740.8	  575.1	 8246.0	...
9380266	  740.4	  573.9	 8247.0	...
9380267	  740.1	  572.7	 8248.0	...
9380268	  741.2	  572.3	 8245.0	...
9380269	  742.7	  573.1	 8241.0	...
9380270	  744.1	  574.3	 8238.0	...
9380271	  743.7	  575.7	 8239.0	...
9380272	  742.7	  576.1	 8248.0	...
9380273	  741.4	  576.5	 8257.0	...
9380274	  740.4	  577.0	 8257.0	...
9380275	  740.3	  577.3	 8248.0	...
9380276	  740.8	  577.0	 8238.0	...
9380277	  741.2	  576.3	 8237.0	...
9380278	  741.2	  575.4	 8236.0	...
9380279	  741.0	  574.8	 8234.0	...
9380280	  740.7	  574.6	 8229.0	...
9380281	  740.4	  574.8	 8224.0	...
9380282	  740.2	  574.8	 8226.0	...
9380283	  739.9	  574.8	 8230.0	...
9380284	  739.5	  574.6	 8230.0	...
9380285	  739.5	  574.5	 8226.0	...
9380286	  739.8	  575.4	 8222.0	...
9380287	  739.8	  576.5	 8221.0	...
9380288	  739.4	  577.6	 8221.0	...
9380289	  739.2	  577.5	 8223.0	...
9380290	  738.1	  576.9	 8235.0	...
9380291	  737.0	  576.4	 8245.0	...
9380292	  736.7	  575.8	 8255.0	...
9380293	  737.5	  575.6	 8255.0	...
9380294	  738.4	  576.1	 8255.0	...
9380295	  738.7	  576.5	 8253.0	...
9380296	  738.8	  576.5	 8252.0	...
9380297	  738.4	  575.2	 8251.0	...
9380298	  738.1	  574.2	 8251.0	...
9380299	  737.9	  573.5	 8251.0	...
9380300	  738.0	  574.0	 8251.0	...
9380301	  737.9	  574.3	 8248.0	...
9380302	  737.8	  574.6	 8244.0	...
9380303	  737.8	  574.8	 8241.0	...
9380304	  738.2	  575.2	 8246.0	...
9380305	  738.4	  575.1	 8251.0	...
9380306	  738.4	  574.7	 8257.0	...
9380307	  738.1	  574.9	 8258.0	...
9380308	  738.0	  575.5	 8259.0	...
9380309	  737.4	  576.1	 8259.0	...
9380310	  736.8	  576.1	 8261.0	...
9380311	  736.4	  576.0	 8262.0	...
9380312	  736.7	  575.9	 8263.0	...
9380313	  736.9	  576.0	 8263.0	...
9380314	  736.7	  576.1	 8262.0	...
9380315	  736.7	  576.2	 8260.0	...
9380316	  736.8	  576.1	 8259.0	...
9380317	  737.1	  576.0	 8264.0	...
9380318	  737.2	  575.7	 8269.0	...
9380319	  736.9	  575.3	 8270.0	...
9380320	  736.5	  575.1	 8265.0	...
9380321	  736.1	  575.1	 8262.0	...
9380322	  736.1	  575.5	 8263.0	...
9380323	  736.1	  576.0	 8261.0	...
9380324	  736.1	  576.5	 8259.0	...
9380325	  736.1	  576.7	 8257.0	...
9380326	  736.1	  576.9	 8260.0	...
9380327	  736.4	  577.1	 8261.0	...
9380328	  737.0	  577.3	 8256.0	...
9380329	  737.5	  576.1	 8249.0	...
9380330	  737.9	  574.9	 8240.0	...
9380331	  738.0	  573.8	 8237.0	...
9380332	  738.2	  574.8	 8239.0	...
9380333	  737.4	  575.9	 8244.0	...
9380334	  736.6	  576.5	 8245.0	...
9380335	  735.6	  576.3	 8242.0	...
9380336	  735.1	  575.3	 8239.0	...
9380337	  734.6	  574.5	 8242.0	...
9380338	  734.4	  573.9	 8250.0	...
9380339	  734.4	  573.9	 8258.0	...
9380340	  735.9	  574.5	 8258.0	...
9380341	  737.3	  575.0	 8255.0	...
9380342	  739.1	  575.6	 8252.0	...
9380343	  739.3	  575.6	 8249.0	...
9380344	  737.9	  575.0	 8246.0	...
9380345	  736.2	  574.4	 8245.0	...
9380346	  734.8	  573.7	 8246.0	...
9380347	  735.3	  573.8	 8247.0	...
9380348	  735.9	  574.3	 8252.0	...
9380349	  736.6	  574.8	 8257.0	...
9380350	  737.0	  575.1	 8258.0	...
9380351	  737.2	  574.9	 8255.0	...
9380352	  736.7	  575.2	 8255.0	...
9380353	  736.3	  575.6	 8258.0	...
9380354	  735.8	  575.9	 8262.0	...
9380355	  735.5	  575.5	 8263.0	...
9380356	  736.1	  575.0	 8263.0	...
9380357	  736.9	  574.5	 8261.0	...
9380358	  737.6	  574.2	 8258.0	...
9380359	  737.5	  574.0	 8257.0	...
9380360	  736.9	  574.0	 8258.0	...
9380361	  736.0	  573.7	 8262.0	...
9380362	  735.3	  573.6	 8266.0	...
9380363	  735.4	  574.5	 8267.0	...
9380364	  735.8	  575.8	 8263.0	...
9380365	  736.1	  577.0	 8261.0	...
9380366	  736.3	  576.7	 8263.0	...
9380367	  736.5	  576.1	 8267.0	...
9380368	  736.6	  574.9	 8270.0	...
9380369	  736.5	  574.1	 8268.0	...
9380370	  736.5	  573.7	 8264.0	...
9380371	  736.5	  573.9	 8260.0	...
9380372	  735.6	  574.2	 8264.0	...
9380373	  734.7	  574.8	 8271.0	...
9380374	  734.0	  575.5	 8277.0	...
9380375	  734.3	  576.0	 8275.0	...
9380376	  734.7	  576.2	 8271.0	...
9380377	  735.0	  575.8	 8265.0	...
9380378	  735.0	  575.5	 8261.0	...
9380379	  734.6	  574.8	 8257.0	...
9380380	  734.1	  574.1	 8255.0	...
9380381	  734.2	  573.4	 8253.0	...
9380382	  735.1	  574.5	 8252.0	...
9380383	  735.9	  576.0	 8251.0	...
9380384	  736.3	  576.3	 8252.0	...
9380385	  736.3	  575.2	 8253.0	...
9380386	  736.3	  574.2	 8250.0	...
9380387	  736.9	  574.7	 8245.0	...
9380388	  737.5	  575.8	 8240.0	...
9380389	  738.0	  576.7	 8239.0	...
9380390	  738.1	  577.4	 8238.0	...
9380391	  738.1	  577.5	 8237.0	...
9380392	  737.5	  577.8	 8236.0	...
9380393	  737.0	  578.0	 8235.0	...
9380394	  737.5	  577.4	 8237.0	...
9380395	  738.5	  576.7	 8240.0	...
9380396	  739.3	  576.0	 8245.0	...
9380397	  738.8	  576.0	 8248.0	...
9380398	  738.2	  576.0	 8250.0	...
9380399	  738.6	  576.1	 8249.0	...
9380400	  739.5	  576.1	 8248.0	...
9380401	  739.7	  576.3	 8246.0	...
9380402	  739.0	  575.6	 8245.0	...
9380403	  738.3	  574.8	 8244.0	...
9380404	  738.2	  574.2	 8249.0	...
9380405	  738.1	  574.5	 8255.0	...
9380406	  738.0	  575.2	 8261.0	...
9380407	  737.6	  575.8	 8261.0	...
9380408	  737.2	  576.4	 8262.0	...
9380409	  737.0	  576.6	 8258.0	...
9380410	  737.3	  576.6	 8253.0	...
9380411	  737.6	  576.5	 8252.0	...
9380412	  737.8	  576.5	 8255.0	...
9380413	  737.3	  576.2	 8255.0	...
9380414	  736.8	  576.0	 8252.0	...
9380415	  736.5	  575.4	 8250.0	...
9380416	  736.7	  575.1	 8250.0	...
9380417	  736.8	  574.7	 8251.0	...
9380418	  736.7	  574.6	 8256.0	...
9380419	  737.3	  574.4	 8260.0	...
9380420	  737.9	  574.1	 8258.0	...
9380421	  738.2	  573.8	 8252.0	...
9380422	  737.9	  574.3	 8244.0	...
9380423	  738.4	  574.9	 8241.0	...
9380424	  739.2	  575.5	 8239.0	...
9380425	  739.8	  575.4	 8242.0	...
9380426	  739.4	  576.7	 8245.0	...
9380427	  739.1	  578.0	 8249.0	...
9380428	  738.8	  578.5	 8252.0	...
9380429	  738.8	  577.7	 8259.0	...
9380430	  738.9	  577.0	 8262.0	...
9380431	  738.9	  576.7	 8266.0	...
9380432	  739.0	  576.3	 8266.0	...
9380433	  739.0	  575.8	 8268.0	...
9380434	  738.2	  576.0	 8270.0	...
9380435	  737.3	  576.1	 8272.0	...
9380436	  737.6	  576.1	 8271.0	...
9380437	  738.9	  576.8	 8262.0	...
9380438	  740.1	  577.5	 8254.0	...
9380439	  740.2	  578.1	 8251.0	...
9380440	  739.4	  577.6	 8256.0	...
9380441	  738.6	  577.1	 8260.0	...
9380442	  738.4	  576.8	 8259.0	...
9380443	  739.0	  576.5	 8254.0	...
9380444	  739.2	  576.1	 8250.0	...
9380445	  738.9	  576.6	 8247.0	...
9380446	  738.7	  577.5	 8248.0	...
9380447	  738.7	  578.4	 8249.0	...
9380448	  738.7	  578.6	 8250.0	...
9380449	  738.7	  578.5	 8251.0	...
9380450	  738.6	  578.5	 8251.0	...
9380451	  738.4	  577.5	 8256.0	...
9380452	  738.2	  576.6	 8260.0	...
9380453	  738.2	  576.6	 8264.0	...
9380454	  738.1	  577.5	 8262.0	...
9380455	  738.0	  578.0	 8260.0	...
9380456	  737.8	  576.6	 8259.0	...
9380457	  737.9	  575.6	 8259.0	...
9380458	  738.4	  575.6	 8260.0	...
9380459	  739.1	  576.1	 8255.0	...
9380460	  739.4	  576.1	 8249.0	...
9380461	  739.4	  576.3	 8243.0	...
9380462	  739.3	  576.9	 8243.0	...
9380463	  738.9	  577.4	 8245.0	...
9380464	  738.5	  577.4	 8247.0	...
9380465	  738.5	  577.3	 8250.0	...
9380466	  739.0	  577.2	 8251.0	...
9380467	  739.4	  577.1	 8251.0	...
9380468	  739.1	  577.9	 8260.0	...
9380469	  738.9	  578.6	 8269.0	...
9380470	  738.5	  578.0	 8279.0	...
9380471	  738.4	  576.7	 8275.0	...
9380472	  738.4	  576.8	 8269.0	...
9380473	  738.1	  578.4	 8263.0	...
9380474	  737.9	  579.7	 8260.0	...
9380475	  737.6	  579.4	 8260.0	...
9380476	  737.0	  577.8	 8266.0	...
9380477	  736.2	  576.5	 8270.0	...
9380478	  736.1	  575.1	 8275.0	...
9380479	  736.6	  574.7	 8274.0	...
9380480	  737.2	  574.8	 8276.0	...
9380481	  737.3	  575.3	 8275.0	...
9380482	  737.1	  576.9	 8270.0	...
9380483	  736.8	  578.1	 8266.0	...
9380484	  736.5	  578.9	 8264.0	...
9380485	  736.1	  578.4	 8264.0	...
9380486	  735.7	  577.8	 8264.0	...
9380487	  736.8	  577.4	 8262.0	...
9380488	  738.3	  577.0	 8256.0	...
9380489	  739.2	  576.6	 8251.0	...
MSG	9380490 0000 _ Number Off
9380490	  738.7	  577.0	 8251.0	...
9380491	  738.6	  577.7	 8256.0	...
9380492	  739.0	  578.3	 8260.0	...
9380493	  739.4	  578.3	 8261.0	...
9380494	  739.3	  578.3	 8255.0	...
9380495	  738.9	  578.1	 8249.0	...
9380496	  738.4	  578.0	 8246.0	...
9380497	  738.0	  578.5	 8247.0	...
9380498	  738.0	  579.2	 8249.0	...
9380499	  738.0	  579.4	 8251.0	...
9380500	  737.9	  578.9	 8254.0	...
9380501	  737.9	  578.3	 8253.0	...
9380502	  737.9	  578.3	 8250.0	...
9380503	  737.6	  576.9	 8254.0	...
9380504	  737.1	  575.4	 8262.0	...
9380505	  736.8	  574.3	 8267.0	...
9380506	  736.9	  575.1	 8264.0	...
9380507	  737.1	  575.7	 8261.0	...
9380508	  737.6	  576.0	 8262.0	...
9380509	  738.2	  576.6	 8263.0	...
9380510	  738.7	  577.2	 8264.0	...
9380511	  738.8	  577.8	 8267.0	...
9380512	  738.4	  577.7	 8270.0	...
9380513	  737.9	  577.3	 8273.0	...
9380514	  738.2	  576.8	 8274.0	...
9380515	  738.6	  576.4	 8277.0	...
9380516	  739.5	  576.4	 8278.0	...
9380517	  739.9	  576.6	 8278.0	...
9380518	  740.4	  576.8	 8277.0	...
9380519	  739.9	  576.5	 8281.0	...
9380520	  739.4	  576.1	 8286.0	...
9380521	  738.9	  575.8	 8288.0	...
9380522	  739.0	  575.9	 8284.0	...
9380523	  739.0	  575.4	 8279.0	...
9380524	  739.0	  574.7	 8278.0	...
9380525	  739.0	  574.0	 8277.0	...
9380526	  738.5	  574.4	 8276.0	...
9380527	  738.1	  574.9	 8277.0	...
9380528	  737.6	  575.6	 8278.0	...
9380529	  737.2	  575.9	 8283.0	...
9380530	  736.9	  576.3	 8288.0	...
9380531	  736.4	  575.9	 8294.0	...
9380532	  736.3	  575.4	 8294.0	...
9380533	  736.2	  574.9	 8288.0	...
9380534	  736.5	  574.8	 8283.0	...
9380535	  736.8	  574.7	 8279.0	...
9380536	  737.1	  574.6	 8281.0	...
9380537	  736.7	  574.6	 8280.0	...
9380538	  736.3	  574.5	 8276.0	...
9380539	  736.5	  574.5	 8272.0	...
9380540	  737.1	  574.8	 8269.0	...
9380541	  737.5	  575.3	 8275.0	...
9380542	  737.4	  576.2	 8284.0	...
9380543	  736.8	  576.7	 8293.0	...
9380544	  736.4	  576.5	 8295.0	...
9380545	  735.9	  575.9	 8291.0	...
9380546	  735.9	  575.8	 8283.0	...
9380547	  735.9	  576.2	 8274.0	...
9380548	  736.9	  577.2	 8268.0	...
9380549	  737.9	  577.6	 8263.0	...
9380550	  738.9	  578.0	 8261.0	...
9380551	  737.9	  577.6	 8268.0	...
9380552	  736.9	  577.3	 8276.0	...
9380553	  735.9	  576.1	 8283.0	...
9380554	  736.5	  575.3	 8281.0	...
9380555	  737.0	  575.3	 8275.0	...
9380556	  737.3	  576.1	 8270.0	...
9380557	  737.2	  577.0	 8268.0	...
9380558	  736.8	  576.0	 8273.0	...
9380559	  736.5	  575.1	 8279.0	...
9380560	  736.7	  574.3	 8283.0	...
9380561	  737.4	  574.4	 8283.0	...
9380562	  738.1	  574.6	 8281.0	...
9380563	  737.6	  575.0	 8283.0	...
9380564	  737.1	  575.4	 8286.0	...
9380565	  736.6	  575.9	 8290.0	...
9380566	  736.6	  576.1	 8291.0	...
9380567	  736.4	  575.8	 8290.0	...
9380568	  736.1	  575.4	 8289.0	...
9380569	  736.3	  574.8	 8286.0	...
9380570	  736.8	  574.4	 8284.0	...
9380571	  737.2	  574.1	 8282.0	...
9380572	  737.2	  574.2	 8280.0	...
9380573	  738.2	  574.5	 8280.0	...
9380574	  739.2	  574.7	 8281.0	...
9380575	  738.7	  574.7	 8286.0	...
9380576	  737.3	  574.5	 8289.0	...
9380577	  735.8	  574.3	 8293.0	...
9380578	  735.8	  574.8	 8292.0	...
9380579	  735.7	  575.6	 8291.0	...
9380580	  735.1	  576.4	 8293.0	...
9380581	  734.4	  576.3	 8296.0	...
9380582	  733.8	  576.1	 8295.0	...
9380583	  733.8	  575.8	 8292.0	...
9380584	  734.2	  575.5	 8289.0	...
9380585	  734.7	  574.7	 8290.0	...
9380586	  735.3	  574.1	 8291.0	...
9380587	  735.4	  573.9	 8292.0	...
9380588	  735.4	  574.5	 8292.0	...
9380589	  735.4	  575.1	 8291.0	...
9380590	  735.5	  575.4	 8293.0	...
9380591	  735.6	  575.4	 8297.0	...
9380592	  735.7	  575.4	 8302.0	...
9380593	  736.3	  575.3	 8305.0	...
9380594	  736.8	  575.2	 8306.0	...
9380595	  737.3	  575.2	 8303.0	...
9380596	  735.0	  575.7	 8300.0	...
9380597	  732.7	  576.2	 8302.0	...
9380598	  731.9	  576.6	 8308.0	...
9380599	  733.9	  575.9	 8315.0	...
9380600	  735.9	  575.3	 8315.0	...
9380601	  736.3	  574.7	 8313.0	...
9380602	  736.5	  574.6	 8308.0	...
9380603	  736.5	  574.4	 8301.0	...
9380604	  736.9	  575.3	 8296.0	...
9380605	  736.9	  576.3	 8293.0	...
9380606	  736.8	  576.4	 8289.0	...
9380607	  736.5	  575.5	 8287.0	...
9380608	  736.4	  574.7	 8286.0	...
9380609	  736.5	  574.8	 8288.0	...
9380610	  736.9	  575.0	 8290.0	...
9380611	  737.1	  575.3	 8290.0	...
9380612	  736.5	  575.5	 8288.0	...
9380613	  735.5	  576.0	 8287.0	...
9380614	  734.5	  576.4	 8285.0	...
9380615	  734.2	  576.5	 8285.0	...
9380616	  733.8	  576.4	 8285.0	...
9380617	  733.5	  576.4	 8285.0	...
9380618	  733.3	  576.1	 8288.0	...
9380619	  733.6	  575.7	 8296.0	...
9380620	  733.9	  575.4	 8310.0	...
9380621	  734.0	  575.5	 8319.0	...
9380622	  734.0	  575.6	 8320.0	...
9380623	  734.4	  575.8	 8315.0	...
9380624	  734.8	  576.1	 8311.0	...
9380625	  734.6	  576.5	 8311.0	...
9380626	  734.1	  577.0	 8310.0	...
9380627	  733.4	  577.2	 8308.0	...
9380628	  733.0	  575.6	 8306.0	...
9380629	  732.6	  574.0	 8306.0	...
9380630	  732.5	  572.6	 8309.0	...
9380631	  732.8	  573.8	 8314.0	...
9380632	  733.1	  574.8	 8322.0	...
9380633	  733.7	  575.2	 8329.0	...
9380634	  734.2	  574.8	 8334.0	...
9380635	  734.8	  574.4	 8336.0	...
9380636	  735.0	  574.4	 8338.0	...
9380637	  734.8	  574.4	 8338.0	...
9380638	  734.5	  574.0	 8337.0	...
9380639	  734.2	  573.6	 8334.0	...
9380640	  734.3	  573.4	 8318.0	...
9380641	  734.1	  573.6	 8301.0	...
9380642	  733.9	  573.8	 8286.0	...
9380643	  733.5	  573.4	 8287.0	...
9380644	  733.5	  573.2	 8296.0	...
9380645	  733.6	  573.2	 8305.0	...
9380646	  734.0	  573.4	 8308.0	...
9380647	  734.3	  573.4	 8307.0	...
9380648	  734.6	  573.5	 8308.0	...
9380649	  734.7	  573.9	 8310.0	...
9380650	  733.9	  574.5	 8314.0	...
9380651	  733.0	  575.3	 8317.0	...
9380652	  731.6	  576.0	 8319.0	...
9380653	  731.3	  577.2	 8319.0	...
9380654	  732.0	  577.7	 8317.0	...
9380655	  733.1	  576.7	 8316.0	...
9380656	  734.0	  574.9	 8314.0	...
9380657	  733.8	  574.2	 8301.0	...
9380658	  733.7	  575.0	 8288.0	...
9380659	  733.3	  575.7	 8289.0	...
9380660	  733.2	  574.7	 8302.0	...
9380661	  733.6	  573.7	 8315.0	...
9380662	  734.3	  572.4	 8315.0	...
9380663	  734.9	  572.0	 8314.0	...
9380664	  735.1	  571.8	 8314.0	...
9380665	  734.0	  572.2	 8313.0	...
9380666	  733.0	  573.7	 8313.0	...
9380667	  731.8	  574.7	 8317.0	...
9380668	  731.1	  575.7	 8322.0	...
9380669	  730.2	  575.6	 8321.0	...
9380670	  729.1	  576.1	 8314.0	...
9380671	  728.8	  576.4	 8307.0	...
9380672	  730.0	  576.3	 8306.0	...
9380673	  731.4	  575.5	 8311.0	...
9380674	  732.8	  574.8	 8317.0	...
9380675	  732.7	  574.2	 8322.0	...
9380676	  732.5	  573.2	 8322.0	...
9380677	  732.3	  572.2	 8322.0	...
9380678	  732.3	  572.5	 8321.0	...
9380679	  732.2	  573.8	 8317.0	...
9380680	  732.3	  575.0	 8313.0	...
9380681	  732.5	  574.8	 8309.0	...
9380682	  732.9	  574.6	 8305.0	...
9380683	  733.2	  574.6	 8300.0	...
9380684	  733.2	  574.8	 8300.0	...
9380685	  733.8	  575.2	 8304.0	...
9380686	  734.3	  575.5	 8308.0	...
9380687	  734.8	  575.8	 8306.0	...
9380688	  734.8	  575.8	 8305.0	...
9380689	  733.6	  575.7	 8305.0	...
9380690	  732.3	  575.7	 8305.0	...
9380691	  731.6	  575.3	 8310.0	...
9380692	  732.2	  575.1	 8314.0	...
9380693	  732.7	  574.9	 8322.0	...
9380694	  733.1	  574.6	 8326.0	...
9380695	  733.4	  574.0	 8334.0	...
9380696	  732.7	  573.6	 8339.0	...
9380697	  731.7	  574.0	 8336.0	...
9380698	  730.5	  574.4	 8328.0	...
9380699	  730.3	  574.6	 8319.0	...
9380700	  730.1	  575.0	 8316.0	...
9380701	  731.0	  575.4	 8318.0	...
9380702	  731.8	  575.8	 8321.0	...
9380703	  732.5	  575.3	 8325.0	...
MSG	9380704 0000 _ Number On
9380704	  732.2	  575.3	 8325.0	...
9380705	  731.9	  575.3	 8326.0	...
9380706	  731.6	  575.1	 8328.0	...
9380707	  731.7	  574.5	 8332.0	...
9380708	  731.7	  573.8	 8336.0	...
9380709	  731.5	  573.7	 8335.0	...
9380710	  730.7	  574.1	 8332.0	...
9380711	  729.9	  574.5	 8330.0	...
9380712	  729.5	  574.9	 8330.0	...
9380713	  729.7	  575.1	 8330.0	...
9380714	  730.1	  575.2	 8330.0	...
9380715	  730.5	  575.3	 8328.0	...
9380716	  730.8	  575.4	 8318.0	...
9380717	  730.9	  575.5	 8310.0	...
9380718	  730.9	  575.4	 8304.0	...
9380719	  731.5	  575.3	 8306.0	...
9380720	  732.0	  575.3	 8310.0	...
9380721	  732.5	  575.7	 8311.0	...
9380722	  732.5	  576.1	 8305.0	...
9380723	  732.6	  576.2	 8297.0	...
9380724	  732.3	  576.1	 8297.0	...
9380725	  731.8	  575.9	 8304.0	...
9380726	  731.0	  574.8	 8311.0	...
9380727	  730.4	  573.6	 8311.0	...
9380728	  729.9	  573.0	 8319.0	...
9380729	  729.9	  573.9	 8326.0	...
9380730	  730.3	  574.7	 8331.0	...
9380731	  730.6	  574.8	 8329.0	...
9380732	  730.7	  575.4	 8327.0	...
9380733	  730.7	  576.1	 8320.0	...
9380734	  730.7	  576.7	 8312.0	...
9380735	  731.0	  576.6	 8304.0	...
9380736	  730.9	  576.3	 8305.0	...
9380737	  730.7	  576.2	 8306.0	...
9380738	  730.6	  576.1	 8307.0	...
9380739	  730.8	  576.3	 8312.0	...
9380740	  730.5	  576.5	 8316.0	...
9380741	  729.9	  576.6	 8321.0	...
9380742	  729.4	  576.6	 8316.0	...
9380743	  729.4	  576.6	 8308.0	...
9380744	  730.7	  576.7	 8297.0	...
9380745	  732.0	  576.3	 8292.0	...
9380746	  733.3	  575.9	 8290.0	...
9380747	  733.5	  577.1	 8285.0	...
9380748	  733.4	  578.7	 8281.0	...
9380749	  733.1	  578.7	 8280.0	...
9380750	  732.7	  577.1	 8284.0	...
9380751	  732.5	  575.5	 8281.0	...
9380752	  732.5	  575.6	 8276.0	...
9380753	  732.6	  575.5	 8271.0	...
9380754	  732.8	  575.3	 8274.0	...
9380755	  733.1	  575.9	 8276.0	...
9380756	  733.3	  576.7	 8279.0	...
9380757	  733.3	  577.5	 8280.0	...
9380758	  733.5	  577.4	 8280.0	...
9380759	  733.5	  576.5	 8280.0	...
9380760	  733.4	  575.5	 8280.0	...
9380761	  733.0	  575.6	 8275.0	...
9380762	  732.7	  576.7	 8270.0	...
9380763	  732.2	  578.2	 8272.0	...
9380764	  731.8	  578.7	 8280.0	...
9380765	  731.4	  578.3	 8281.0	...
9380766	  731.2	  577.5	 8275.0	...
9380767	  731.4	  577.2	 8266.0	...
9380768	  731.5	  578.0	 8262.0	...
9380769	  731.4	  578.7	 8266.0	...
9380770	  730.8	  578.2	 8272.0	...
9380771	  730.4	  577.6	 8277.0	...
9380772	  730.6	  576.7	 8280.0	...
9380773	  731.2	  576.5	 8284.0	...
9380774	  731.7	  576.2	 8292.0	...
9380775	  731.9	  576.0	 8294.0	...
9380776	  731.8	  576.1	 8296.0	...
9380777	  732.4	  576.3	 8294.0	...
9380778	  733.0	  576.6	 8292.0	...
9380779	  733.4	  576.8	 8293.0	...
9380780	  733.0	  576.7	 8294.0	...
9380781	  732.5	  576.5	 8289.0	...
9380782	  732.1	  576.4	 8284.0	...
9380783	  732.0	  577.2	 8278.0	...
9380784	  732.0	  578.1	 8277.0	...
9380785	  732.1	  579.0	 8276.0	...
9380786	  731.9	  578.2	 8276.0	...
9380787	  731.8	  577.2	 8277.0	...
9380788	  731.5	  576.2	 8278.0	...
9380789	  731.0	  576.0	 8276.0	...
9380790	  730.6	  575.8	 8272.0	...
9380791	  730.7	  576.7	 8268.0	...
9380792	  731.2	  577.6	 8269.0	...
9380793	  731.6	  577.9	 8273.0	...
9380794	  731.7	  577.3	 8276.0	...
9380795	  731.7	  576.8	 8277.0	...
9380796	  731.3	  576.8	 8276.0	...
9380797	  730.9	  576.8	 8275.0	...
9380798	  731.3	  577.7	 8275.0	...
9380799	  732.3	  578.8	 8274.0	...
9380800	  733.2	  579.8	 8278.0	...
9380801	  733.2	  579.9	 8281.0	...
9380802	  733.2	  580.0	 8285.0	...
9380803	  733.2	  579.7	 8287.0	...
9380804	  732.9	  579.0	 8292.0	...
9380805	  732.4	  578.2	 8295.0	...
9380806	  732.1	  578.2	 8297.0	...
9380807	  732.1	  578.6	 8296.0	...
9380808	  732.0	  578.4	 8295.0	...
9380809	  732.0	  577.7	 8299.0	...
9380810	  730.7	  577.0	 8304.0	...
9380811	  729.7	  577.0	 8309.0	...
9380812	  729.1	  577.7	 8307.0	...
9380813	  729.7	  578.3	 8302.0	...
9380814	  730.4	  579.5	 8297.0	...
9380815	  730.7	  580.0	 8294.0	...
9380816	  731.7	  580.2	 8296.0	...
9380817	  732.7	  579.9	 8296.0	...
9380818	  733.3	  579.2	 8296.0	...
9380819	  732.3	  578.0	 8294.0	...
9380820	  731.2	  576.9	 8293.0	...
9380821	  730.5	  576.3	 8294.0	...
9380822	  730.2	  576.5	 8294.0	...
9380823	  730.2	  577.7	 8288.0	...
9380824	  730.0	  578.9	 8282.0	...
9380825	  729.9	  580.0	 8279.0	...
9380826	  729.7	  579.5	 8282.0	...
9380827	  730.2	  578.9	 8285.0	...
9380828	  730.7	  578.7	 8286.0	...
9380829	  731.4	  579.0	 8288.0	...
9380830	  731.7	  579.0	 8292.0	...
9380831	  731.8	  578.6	 8298.0	...
9380832	  731.8	  579.1	 8300.0	...
9380833	  731.9	  580.1	 8300.0	...
9380834	  732.0	  580.8	 8299.0	...
9380835	  732.0	  580.4	 8297.0	...
9380836	  732.1	  579.9	 8296.0	...
9380837	  732.1	  579.3	 8296.0	...
9380838	  731.8	  579.0	 8296.0	...
9380839	  731.3	  578.7	 8293.0	...
9380840	  730.7	  578.7	 8289.0	...
9380841	  730.5	  578.5	 8286.0	...
9380842	  730.3	  578.2	 8287.0	...
9380843	  731.5	  578.3	 8283.0	...
9380844	  732.8	  579.4	 8278.0	...
9380845	  733.4	  580.5	 8275.0	...
9380846	  733.3	  581.2	 8277.0	...
9380847	  732.9	  580.8	 8274.0	...
9380848	  733.1	  580.3	 8270.0	...
9380849	  732.7	  579.8	 8273.0	...
9380850	  732.4	  579.8	 8280.0	...
9380851	  732.2	  579.9	 8286.0	...
9380852	  732.4	  580.0	 8285.0	...
9380853	  732.6	  580.0	 8284.0	...
9380854	  732.9	  580.2	 8283.0	...
9380855	  732.9	  580.3	 8282.0	...
9380856	  732.8	  580.3	 8281.0	...
9380857	  733.1	  580.2	 8280.0	...
9380858	  733.4	  580.2	 8276.0	...
9380859	  733.8	  580.3	 8273.0	...
9380860	  733.8	  580.2	 8270.0	...
9380861	  733.9	  580.1	 8265.0	...
9380862	  733.9	  580.3	 8261.0	...
9380863	  733.9	  580.5	 8257.0	...
9380864	  734.0	  580.5	 8258.0	...
9380865	  734.0	  580.3	 8256.0	...
9380866	  733.9	  580.1	 8255.0	...
9380867	  733.8	  580.1	 8254.0	...
9380868	  734.1	  580.1	 8255.0	...
9380869	  734.3	  579.6	 8258.0	...
9380870	  734.4	  579.1	 8261.0	...
9380871	  734.5	  579.4	 8262.0	...
9380872	  734.8	  580.1	 8262.0	...
9380873	  735.1	  580.9	 8262.0	...
9380874	  735.1	  580.9	 8261.0	...
9380875	  735.2	  580.6	 8259.0	...
9380876	  735.3	  580.5	 8256.0	...
9380877	  735.5	  580.3	 8256.0	...
9380878	  735.5	  580.4	 8255.0	...
9380879	  735.4	  580.4	 8254.0	...
9380880	  735.4	  581.3	 8254.0	...
9380881	  736.3	  582.0	 8256.0	...
9380882	  737.3	  583.0	 8259.0	...
9380883	  736.5	  583.4	 8262.0	...
9380884	  734.9	  584.1	 8264.0	...
9380885	  734.1	  584.4	 8266.0	...
9380886	  734.6	  584.3	 8266.0	...
9380887	  735.1	  583.7	 8266.0	...
9380888	  735.6	  583.0	 8266.0	...
9380889	  736.4	  582.5	 8266.0	...
9380890	  736.5	  582.9	 8272.0	...
9380891	  735.7	  583.3	 8278.0	...
9380892	  734.8	  583.6	 8287.0	...
9380893	  734.5	  582.6	 8289.0	...
9380894	  734.3	  581.8	 8292.0	...
9380895	  734.1	  581.2	 8292.0	...
9380896	  733.8	  581.4	 8290.0	...
9380897	  733.5	  581.7	 8286.0	...
9380898	  733.1	  582.0	 8283.0	...
9380899	  733.1	  582.6	 8280.0	...
9380900	  733.8	  582.8	 8280.0	...
9380901	  734.6	  582.7	 8288.0	...
9380902	  735.4	  582.2	 8295.0	...
9380903	  735.4	  581.9	 8298.0	...
9380904	  735.0	  582.1	 8292.0	...
9380905	  734.1	  582.5	 8290.0	...
9380906	  733.0	  581.7	 8294.0	...
9380907	  732.3	  580.6	 8301.0	...
9380908	  732.1	  579.9	 8304.0	...
9380909	  732.8	  581.0	 8306.0	...
9380910	  733.6	  581.8	 8300.0	...
9380911	  734.3	  581.9	 8295.0	...
9380912	  734.8	  581.3	 8290.0	...
9380913	  735.2	  580.2	 8289.0	...
9380914	  735.9	  579.2	 8286.0	...
9380915	  736.0	  578.3	 8284.0	...
9380916	  736.1	  578.2	 8282.0	...
9380917	  736.0	  578.9	 8277.0	...
9380918	  736.1	  579.6	 8273.0	...
9380919	  735.8	  580.8	 8273.0	...
9380920	  735.3	  581.3	 8280.0	...
9380921	  734.8	  581.8	 8285.0	...
9380922	  734.8	  581.8	 8285.0	...
9380923	  735.0	  581.7	 8282.0	...
9380924	  734.9	  581.2	 8280.0	...
9380925	  734.6	  580.8	 8280.0	...
9380926	  734.3	  580.4	 8281.0	...
9380927	  734.4	  580.3	 8282.0	...
9380928	  734.6	  580.6	 8282.0	...
9380929	  735.1	  581.1	 8288.0	...
9380930	  735.5	  581.7	 8293.0	...
9380931	  735.9	  582.0	 8299.0	...
9380932	  735.8	  582.0	 8299.0	...
9380933	  735.8	  582.0	 8299.0	...
9380934	  736.1	  582.0	 8293.0	...
9380935	  736.4	  581.9	 8287.0	...
9380936	  736.1	  582.0	 8281.0	...
9380937	  735.4	  582.6	 8280.0	...
9380938	  734.6	  583.0	 8278.0	...
9380939	  734.8	  583.0	 8276.0	...
9380940	  735.2	  582.6	 8275.0	...
9380941	  735.6	  582.7	 8277.0	...
9380942	  736.3	  582.9	 8278.0	...
9380943	  737.0	  583.4	 8278.0	...
9380944	  737.6	  583.8	 8276.0	...
9380945	  737.6	  583.7	 8278.0	...
9380946	  736.8	  583.1	 8282.0	...
9380947	  736.1	  582.0	 8286.0	...
9380948	  735.5	  581.7	 8287.0	...
9380949	  735.7	  581.3	 8288.0	...
9380950	  735.8	  581.1	 8288.0	...
9380951	  735.9	  580.8	 8288.0	...
9380952	  736.1	  581.5	 8284.0	...
9380953	  736.4	  582.5	 8280.0	...
9380954	  736.9	  583.5	 8276.0	...
9380955	  737.1	  583.2	 8278.0	...
9380956	  737.0	  581.8	 8279.0	...
9380957	  736.7	  580.3	 8284.0	...
9380958	  736.3	  579.0	 8287.0	...
9380959	  736.5	  580.3	 8290.0	...
9380960	  736.8	  581.8	 8293.0	...
9380961	  736.8	  583.3	 8297.0	...
9380962	  736.2	  583.3	 8298.0	...
9380963	  735.6	  583.3	 8293.0	...
9380964	  735.3	  582.7	 8286.0	...
9380965	  735.7	  582.1	 8281.0	...
9380966	  736.2	  581.5	 8278.0	...
9380967	  736.6	  582.1	 8278.0	...
9380968	  735.9	  582.8	 8279.0	...
9380969	  735.0	  583.1	 8281.0	...
9380970	  734.3	  582.8	 8280.0	...
9380971	  734.4	  582.5	 8279.0	...
9380972	  734.7	  582.5	 8278.0	...
9380973	  734.7	  582.5	 8279.0	...
9380974	  734.6	  582.5	 8279.0	...
9380975	  734.5	  582.5	 8279.0	...
9380976	  734.3	  582.5	 8279.0	...
9380977	  734.2	  582.6	 8281.0	...
9380978	  733.9	  582.8	 8279.0	...
9380979	  733.7	  583.0	 8275.0	...
9380980	  733.1	  583.1	 8277.0	...
9380981	  732.8	  582.6	 8282.0	...
9380982	  732.6	  582.0	 8289.0	...
9380983	  733.0	  581.4	 8290.0	...
9380984	  733.3	  581.1	 8291.0	...
9380985	  733.3	  580.9	 8291.0	...
9380986	  733.1	  581.2	 8293.0	...
9380987	  733.0	  581.5	 8294.0	...
9380988	  732.9	  581.9	 8291.0	...
9380989	  732.7	  582.0	 8288.0	...
9380990	  732.5	  582.1	 8285.0	...
9380991	  731.2	  582.3	 8282.0	...
9380992	  730.1	  582.5	 8280.0	...
EFIX R   9378829	9380992	2164	  740.0	  573.4	   8268
SSACC R  9380993
9380993	  728.4	  582.2	 8285.0	...
9380994	  726.9	  581.1	 8292.0	...
9380995	  725.3	  578.9	 8299.0	...
9380996	  723.1	  577.3	 8300.0	...
9380997	  721.8	  576.2	 8304.0	...
9380998	  718.8	  575.5	 8311.0	...
ESACC R  9380993	9380998	6	  728.4	  582.2	  718.8	  575.5	   0.25	     43
SFIX R   9380999
9380999	  716.9	  574.6	 8317.0	...
9381000	  715.1	  573.9	 8321.0	...
9381001	  715.2	  574.3	 8326.0	...
9381002	  715.3	  574.5	 8332.0	...
9381003	  715.3	  574.4	 8342.0	...
9381004	  715.5	  573.9	 8347.0	...
MSG	9381005 0000 _ Number Off
9381005	  716.3	  573.5	 8337.0	...
9381006	  717.1	  573.4	 8321.0	...
9381007	  717.8	  573.7	 8306.0	...
9381008	  718.1	  574.1	 8308.0	...
9381009	  718.4	  573.1	 8313.0	...
9381010	  718.8	  572.1	 8317.0	...
9381011	  718.3	  571.3	 8319.0	...
9381012	  717.8	  571.7	 8319.0	...
9381013	  717.2	  572.5	 8323.0	...
9381014	  717.1	  573.0	 8327.0	...
9381015	  717.6	  573.5	 8331.0	...
9381016	  718.7	  573.4	 8329.0	...
9381017	  720.0	  573.3	 8326.0	...
9381018	  720.9	  573.2	 8321.0	...
9381019	  721.4	  573.1	 8319.0	...
9381020	  721.0	  573.3	 8318.0	...
9381021	  720.5	  573.6	 8314.0	...
9381022	  720.0	  574.1	 8310.0	...
9381023	  720.0	  574.4	 8306.0	...
9381024	  719.6	  574.8	 8305.0	...
9381025	  718.7	  575.0	 8312.0	...
9381026	  717.8	  575.0	 8319.0	...
9381027	  717.6	  574.8	 8325.0	...
9381028	  717.9	  573.9	 8320.0	...
9381029	  718.1	  573.1	 8315.0	...
9381030	  718.0	  572.5	 8314.0	...
9381031	  718.0	  572.8	 8316.0	...
9381032	  717.9	  573.0	 8318.0	...
9381033	  717.9	  573.3	 8317.0	...
9381034	  717.9	  573.3	 8311.0	...
9381035	  718.0	  573.3	 8307.0	...
9381036	  718.9	  573.3	 8302.0	...
9381037	  719.6	  573.4	 8300.0	...
9381038	  720.2	  573.0	 8302.0	...
9381039	  720.1	  572.6	 8308.0	...
9381040	  720.0	  572.3	 8313.0	...
9381041	  719.8	  572.8	 8315.0	...
9381042	  718.3	  573.4	 8316.0	...
9381043	  716.7	  573.0	 8315.0	...
9381044	  716.3	  572.1	 8314.0	...
9381045	  716.9	  571.0	 8316.0	...
9381046	  717.5	  570.8	 8321.0	...
9381047	  717.3	  571.3	 8329.0	...
9381048	  717.6	  572.1	 8333.0	...
9381049	  717.9	  573.0	 8336.0	...
9381050	  718.1	  573.3	 8332.0	...
9381051	  718.4	  573.4	 8327.0	...
9381052	  719.6	  573.6	 8323.0	...
9381053	  720.7	  573.1	 8320.0	...
9381054	  721.3	  572.5	 8317.0	...
9381055	  721.1	  573.0	 8314.0	...
9381056	  719.7	  574.4	 8313.0	...
9381057	  718.3	  575.6	 8315.0	...
9381058	  717.4	  575.3	 8322.0	...
9381059	  717.7	  574.5	 8329.0	...
9381060	  718.1	  574.0	 8332.0	...
9381061	  719.2	  574.0	 8322.0	...
9381062	  720.3	  574.4	 8311.0	...
9381063	  721.3	  574.6	 8300.0	...
9381064	  721.2	  574.1	 8301.0	...
9381065	  721.2	  573.1	 8303.0	...
9381066	  721.5	  572.2	 8304.0	...
9381067	  721.9	  572.5	 8304.0	...
9381068	  721.8	  573.6	 8306.0	...
9381069	  721.6	  574.7	 8308.0	...
9381070	  721.2	  573.7	 8311.0	...
9381071	  720.7	  572.7	 8311.0	...
9381072	  720.0	  571.9	 8317.0	...
9381073	  719.7	  572.7	 8324.0	...
9381074	  720.1	  573.3	 8329.0	...
9381075	  720.4	  573.8	 8327.0	...
9381076	  720.5	  573.8	 8325.0	...
9381077	  720.4	  573.0	 8318.0	...
9381078	  720.3	  572.6	 8312.0	...
9381079	  720.4	  572.6	 8308.0	...
9381080	  720.4	  573.6	 8317.0	...
9381081	  720.4	  573.6	 8326.0	...
9381082	  719.9	  573.2	 8334.0	...
9381083	  719.3	  572.8	 8333.0	...
9381084	  718.8	  572.6	 8339.0	...
9381085	  718.5	  572.6	 8345.0	...
9381086	  718.3	  572.9	 8351.0	...
9381087	  718.3	  573.3	 8349.0	...
9381088	  718.5	  573.6	 8340.0	...
9381089	  718.5	  573.4	 8332.0	...
9381090	  718.4	  573.1	 8325.0	...
9381091	  719.2	  572.8	 8327.0	...
9381092	  720.3	  572.4	 8328.0	...
9381093	  721.5	  572.0	 8331.0	...
9381094	  721.4	  571.5	 8335.0	...
9381095	  721.1	  571.3	 8339.0	...
9381096	  720.9	  571.0	 8339.0	...
9381097	  720.6	  570.9	 8337.0	...
9381098	  720.3	  570.9	 8336.0	...
9381099	  719.9	  570.9	 8336.0	...
9381100	  719.7	  570.8	 8337.0	...
9381101	  719.7	  571.1	 8340.0	...
9381102	  719.6	  571.3	 8342.0	...
9381103	  719.6	  571.5	 8344.0	...
9381104	  719.7	  572.2	 8344.0	...
9381105	  719.8	  573.0	 8334.0	...
9381106	  720.4	  573.8	 8323.0	...
9381107	  720.3	  573.2	 8318.0	...
9381108	  720.2	  572.7	 8322.0	...
9381109	  720.3	  572.3	 8326.0	...
9381110	  720.9	  572.6	 8325.0	...
9381111	  721.5	  572.9	 8325.0	...
9381112	  721.4	  572.6	 8326.0	...
9381113	  720.7	  572.1	 8326.0	...
9381114	  720.1	  571.5	 8329.0	...
9381115	  719.4	  571.9	 8334.0	...
9381116	  719.2	  572.2	 8339.0	...
9381117	  719.2	  572.5	 8341.0	...
9381118	  719.7	  572.4	 8341.0	...
9381119	  720.2	  572.5	 8341.0	...
9381120	  720.4	  572.7	 8340.0	...
9381121	  720.4	  572.7	 8339.0	...
9381122	  720.5	  572.6	 8337.0	...
9381123	  720.7	  572.6	 8334.0	...
9381124	  720.7	  572.4	 8330.0	...
9381125	  720.7	  572.0	 8326.0	...
9381126	  720.8	  571.8	 8336.0	...
9381127	  720.8	  571.9	 8348.0	...
9381128	  720.1	  572.1	 8364.0	...
9381129	  719.4	  572.1	 8369.0	...
9381130	  718.7	  571.1	 8368.0	...
9381131	  719.1	  570.1	 8363.0	...
9381132	  719.5	  569.0	 8358.0	...
9381133	  720.1	  568.8	 8362.0	...
9381134	  720.1	  568.5	 8365.0	...
9381135	  720.0	  568.4	 8369.0	...
9381136	  719.9	  568.3	 8367.0	...
9381137	  720.3	  568.2	 8367.0	...
9381138	  720.8	  568.5	 8367.0	...
9381139	  721.5	  568.9	 8369.0	...
9381140	  721.6	  569.4	 8370.0	...
9381141	  722.1	  569.5	 8371.0	...
9381142	  722.5	  570.2	 8373.0	...
9381143	  721.9	  571.0	 8376.0	...
9381144	  721.0	  571.5	 8379.0	...
9381145	  720.2	  571.2	 8381.0	...
9381146	  720.3	  570.3	 8380.0	...
9381147	  720.6	  569.5	 8379.0	...
9381148	  720.7	  570.1	 8380.0	...
9381149	  720.8	  571.2	 8382.0	...
9381150	  720.8	  570.6	 8387.0	...
9381151	  720.6	  569.0	 8391.0	...
9381152	  720.5	  567.4	 8394.0	...
9381153	  720.5	  567.4	 8394.0	...
9381154	  720.6	  567.6	 8390.0	...
9381155	  720.7	  568.0	 8380.0	...
9381156	  720.4	  568.4	 8370.0	...
9381157	  720.1	  568.5	 8360.0	...
9381158	  720.6	  568.9	 8356.0	...
9381159	  721.6	  569.9	 8353.0	...
9381160	  723.2	  571.6	 8350.0	...
9381161	  723.7	  572.9	 8347.0	...
9381162	  723.3	  572.9	 8346.0	...
9381163	  722.5	  571.9	 8357.0	...
9381164	  721.8	  570.9	 8367.0	...
9381165	  722.1	  570.5	 8377.0	...
9381166	  722.4	  570.3	 8375.0	...
9381167	  722.5	  570.1	 8372.0	...
9381168	  722.3	  570.1	 8368.0	...
9381169	  721.9	  570.3	 8366.0	...
9381170	  721.2	  569.8	 8366.0	...
9381171	  720.6	  569.2	 8366.0	...
9381172	  720.4	  568.8	 8365.0	...
9381173	  720.4	  569.0	 8364.0	...
9381174	  721.4	  569.2	 8361.0	...
9381175	  722.3	  569.4	 8359.0	...
9381176	  722.9	  569.7	 8360.0	...
9381177	  722.5	  569.9	 8362.0	...
9381178	  721.7	  569.9	 8367.0	...
9381179	  720.8	  569.4	 8369.0	...
9381180	  720.3	  569.1	 8371.0	...
9381181	  720.4	  568.9	 8370.0	...
9381182	  720.9	  568.9	 8367.0	...
9381183	  721.3	  569.5	 8363.0	...
9381184	  721.6	  570.0	 8366.0	...
9381185	  721.8	  570.0	 8372.0	...
9381186	  722.2	  569.4	 8383.0	...
9381187	  722.3	  568.9	 8389.0	...
9381188	  722.3	  569.5	 8395.0	...
9381189	  721.8	  570.3	 8394.0	...
9381190	  721.5	  571.1	 8391.0	...
9381191	  721.2	  571.2	 8384.0	...
9381192	  721.4	  571.5	 8378.0	...
9381193	  721.5	  571.9	 8377.0	...
9381194	  721.6	  572.3	 8383.0	...
9381195	  721.4	  571.0	 8388.0	...
9381196	  721.3	  569.5	 8387.0	...
9381197	  721.2	  568.1	 8383.0	...
9381198	  721.3	  568.2	 8378.0	...
9381199	  721.8	  568.2	 8375.0	...
9381200	  722.4	  569.1	 8372.0	...
9381201	  722.4	  570.1	 8371.0	...
9381202	  721.8	  571.2	 8372.0	...
9381203	  720.9	  571.2	 8374.0	...
9381204	  720.8	  571.0	 8378.0	...
9381205	  721.2	  570.5	 8382.0	...
9381206	  721.8	  570.1	 8386.0	...
9381207	  722.5	  569.8	 8385.0	...
9381208	  722.6	  569.4	 8384.0	...
9381209	  722.2	  568.9	 8384.0	...
9381210	  722.0	  568.4	 8386.0	...
9381211	  722.0	  568.4	 8392.0	...
9381212	  722.7	  568.3	 8397.0	...
9381213	  723.2	  568.4	 8399.0	...
9381214	  723.4	  568.8	 8396.0	...
9381215	  723.3	  569.2	 8394.0	...
9381216	  723.4	  570.1	 8391.0	...
9381217	  723.3	  570.6	 8391.0	...
9381218	  723.2	  570.3	 8393.0	...
MSG	9381219 0000 _ Number On
9381219	  723.0	  569.5	 8396.0	...
9381220	  722.9	  568.6	 8395.0	...
9381221	  722.9	  569.1	 8393.0	...
9381222	  722.4	  569.7	 8395.0	...
9381223	  721.8	  570.4	 8398.0	...
9381224	  721.6	  570.5	 8400.0	...
9381225	  721.8	  570.1	 8400.0	...
9381226	  722.6	  569.6	 8397.0	...
9381227	  723.1	  569.2	 8394.0	...
9381228	  723.5	  569.1	 8400.0	...
9381229	  723.1	  569.1	 8410.0	...
9381230	  722.8	  569.2	 8419.0	...
9381231	  722.6	  569.2	 8415.0	...
9381232	  722.5	  569.1	 8411.0	...
9381233	  722.5	  569.1	 8405.0	...
9381234	  722.2	  569.2	 8403.0	...
9381235	  721.6	  568.8	 8407.0	...
9381236	  721.1	  568.3	 8413.0	...
9381237	  721.1	  567.9	 8415.0	...
9381238	  722.2	  568.2	 8412.0	...
9381239	  723.1	  568.5	 8409.0	...
9381240	  723.8	  567.6	 8412.0	...
9381241	  723.7	  566.5	 8415.0	...
9381242	  723.1	  565.4	 8419.0	...
9381243	  722.6	  565.0	 8419.0	...
9381244	  721.9	  564.8	 8429.0	...
9381245	  721.7	  565.1	 8439.0	...
9381246	  721.5	  566.4	 8449.0	...
9381247	  721.6	  567.7	 8451.0	...
9381248	  721.5	  568.2	 8453.0	...
9381249	  721.2	  567.5	 8451.0	...
9381250	  720.9	  566.8	 8447.0	...
9381251	  720.8	  566.7	 8443.0	...
9381252	  720.7	  567.0	 8442.0	...
9381253	  720.7	  566.9	 8441.0	...
9381254	  720.4	  566.4	 8440.0	...
9381255	  720.0	  565.8	 8442.0	...
9381256	  720.6	  565.5	 8444.0	...
9381257	  721.8	  565.5	 8444.0	...
9381258	  723.0	  565.7	 8441.0	...
9381259	  722.7	  566.1	 8436.0	...
9381260	  722.0	  566.3	 8432.0	...
9381261	  721.4	  566.4	 8430.0	...
9381262	  721.3	  566.5	 8429.0	...
9381263	  721.3	  567.6	 8428.0	...
9381264	  721.6	  568.5	 8426.0	...
9381265	  722.2	  568.2	 8424.0	...
9381266	  722.8	  567.0	 8424.0	...
9381267	  722.9	  565.9	 8428.0	...
9381268	  722.9	  566.0	 8430.0	...
9381269	  722.8	  565.6	 8428.0	...
9381270	  722.5	  565.4	 8425.0	...
9381271	  722.1	  565.3	 8422.0	...
9381272	  721.9	  566.0	 8421.0	...
9381273	  722.0	  566.6	 8422.0	...
9381274	  722.1	  567.0	 8423.0	...
9381275	  722.3	  566.7	 8424.0	...
9381276	  722.4	  566.1	 8434.0	...
9381277	  722.5	  565.6	 8444.0	...
9381278	  722.7	  565.8	 8446.0	...
9381279	  723.3	  566.2	 8438.0	...
9381280	  723.7	  566.6	 8430.0	...
9381281	  723.6	  566.6	 8429.0	...
9381282	  723.3	  566.0	 8435.0	...
9381283	  723.4	  565.4	 8441.0	...
9381284	  724.2	  564.8	 8447.0	...
9381285	  724.9	  564.8	 8444.0	...
9381286	  725.3	  565.0	 8442.0	...
9381287	  725.3	  565.2	 8449.0	...
9381288	  725.3	  565.3	 8458.0	...
9381289	  724.5	  565.5	 8457.0	...
9381290	  723.7	  565.7	 8450.0	...
9381291	  722.7	  565.7	 8443.0	...
9381292	  722.5	  565.3	 8444.0	...
9381293	  722.4	  564.9	 8443.0	...
9381294	  722.2	  564.5	 8441.0	...
9381295	  722.1	  564.2	 8440.0	...
9381296	  722.3	  564.0	 8445.0	...
9381297	  722.9	  563.5	 8452.0	...
9381298	  723.5	  563.2	 8460.0	...
9381299	  723.9	  564.0	 8460.0	...
9381300	  724.8	  565.4	 8454.0	...
9381301	  725.3	  566.7	 8448.0	...
9381302	  725.6	  566.2	 8441.0	...
9381303	  725.3	  565.3	 8441.0	...
9381304	  725.4	  564.4	 8442.0	...
9381305	  725.4	  563.9	 8440.0	...
9381306	  725.4	  563.4	 8439.0	...
9381307	  725.2	  562.8	 8438.0	...
9381308	  725.1	  562.5	 8440.0	...
9381309	  726.0	  563.3	 8440.0	...
9381310	  727.0	  564.0	 8440.0	...
9381311	  727.6	  564.5	 8441.0	...
9381312	  727.2	  564.0	 8443.0	...
9381313	  726.9	  563.9	 8445.0	...
9381314	  726.9	  564.1	 8445.0	...
9381315	  726.8	  564.2	 8444.0	...
9381316	  726.4	  564.3	 8443.0	...
9381317	  726.0	  564.2	 8445.0	...
9381318	  726.6	  564.1	 8446.0	...
9381319	  727.5	  564.4	 8443.0	...
9381320	  728.2	  564.8	 8439.0	...
9381321	  727.6	  565.6	 8436.0	...
9381322	  727.1	  565.8	 8439.0	...
9381323	  726.8	  566.0	 8442.0	...
9381324	  726.9	  566.0	 8446.0	...
9381325	  726.9	  565.0	 8451.0	...
9381326	  726.6	  564.0	 8456.0	...
9381327	  726.2	  562.5	 8460.0	...
9381328	  726.3	  562.1	 8456.0	...
9381329	  726.7	  561.9	 8453.0	...
9381330	  726.2	  562.5	 8450.0	...
9381331	  725.2	  563.0	 8450.0	...
9381332	  725.1	  563.2	 8443.0	...
9381333	  726.0	  563.0	 8436.0	...
9381334	  726.8	  562.8	 8437.0	...
9381335	  726.6	  563.3	 8448.0	...
9381336	  725.5	  564.1	 8459.0	...
9381337	  724.3	  563.8	 8465.0	...
9381338	  724.5	  562.8	 8466.0	...
9381339	  725.6	  561.8	 8468.0	...
9381340	  726.3	  561.9	 8466.0	...
9381341	  725.9	  562.8	 8462.0	...
9381342	  725.7	  563.7	 8459.0	...
9381343	  725.9	  564.5	 8460.0	...
9381344	  726.3	  564.5	 8461.0	...
9381345	  726.5	  564.6	 8458.0	...
9381346	  726.0	  564.2	 8454.0	...
9381347	  725.3	  563.9	 8449.0	...
9381348	  725.6	  564.2	 8449.0	...
9381349	  726.7	  565.0	 8449.0	...
9381350	  727.7	  565.7	 8449.0	...
9381351	  727.2	  565.8	 8452.0	...
9381352	  726.3	  565.7	 8454.0	...
9381353	  725.4	  565.5	 8458.0	...
9381354	  724.8	  565.3	 8460.0	...
9381355	  724.5	  565.3	 8454.0	...
9381356	  724.5	  565.0	 8446.0	...
9381357	  725.2	  564.7	 8437.0	...
9381358	  726.7	  564.3	 8437.0	...
9381359	  727.8	  564.1	 8438.0	...
9381360	  729.0	  564.0	 8438.0	...
9381361	  729.3	  564.2	 8437.0	...
9381362	  729.6	  564.4	 8436.0	...
9381363	  729.6	  564.4	 8435.0	...
9381364	  729.1	  564.9	 8434.0	...
9381365	  728.8	  565.5	 8431.0	...
9381366	  728.5	  566.2	 8429.0	...
9381367	  727.7	  566.5	 8430.0	...
9381368	  726.7	  566.7	 8433.0	...
9381369	  725.6	  566.8	 8437.0	...
9381370	  725.4	  566.9	 8437.0	...
9381371	  724.9	  566.8	 8440.0	...
9381372	  724.2	  566.3	 8446.0	...
9381373	  723.5	  565.8	 8451.0	...
9381374	  723.5	  565.5	 8447.0	...
9381375	  724.0	  566.1	 8441.0	...
9381376	  725.6	  566.6	 8435.0	...
9381377	  727.2	  567.4	 8436.0	...
9381378	  728.6	  567.3	 8436.0	...
9381379	  728.6	  566.7	 8434.0	...
9381380	  728.4	  566.0	 8431.0	...
9381381	  728.3	  565.2	 8431.0	...
9381382	  728.2	  564.9	 8435.0	...
9381383	  728.1	  564.6	 8437.0	...
9381384	  727.8	  564.3	 8437.0	...
9381385	  727.1	  564.3	 8435.0	...
9381386	  726.5	  564.5	 8437.0	...
9381387	  726.0	  564.7	 8440.0	...
9381388	  726.0	  564.8	 8442.0	...
9381389	  726.0	  565.1	 8441.0	...
9381390	  726.4	  565.5	 8438.0	...
9381391	  727.0	  565.4	 8435.0	...
9381392	  727.6	  564.9	 8433.0	...
9381393	  727.3	  564.1	 8432.0	...
9381394	  726.7	  563.8	 8430.0	...
9381395	  726.0	  563.5	 8429.0	...
9381396	  725.9	  563.6	 8428.0	...
9381397	  725.9	  563.7	 8430.0	...
9381398	  726.1	  563.8	 8434.0	...
9381399	  726.2	  563.9	 8438.0	...
9381400	  726.2	  564.2	 8444.0	...
9381401	  725.9	  564.7	 8447.0	...
9381402	  725.6	  565.6	 8447.0	...
9381403	  725.5	  566.3	 8444.0	...
9381404	  725.9	  566.7	 8440.0	...
9381405	  726.2	  566.5	 8438.0	...
9381406	  725.6	  566.5	 8438.0	...
9381407	  724.6	  566.5	 8437.0	...
9381408	  723.7	  566.1	 8437.0	...
9381409	  723.7	  565.7	 8443.0	...
9381410	  723.8	  565.5	 8449.0	...
9381411	  724.1	  565.8	 8458.0	...
9381412	  724.3	  565.4	 8460.0	...
9381413	  724.6	  564.8	 8460.0	...
9381414	  724.7	  564.4	 8457.0	...
9381415	  723.8	  564.8	 8456.0	...
9381416	  722.8	  565.2	 8458.0	...
9381417	  721.7	  565.4	 8460.0	...
9381418	  721.4	  565.6	 8460.0	...
9381419	  721.2	  565.8	 8460.0	...
9381420	  721.0	  566.2	 8460.0	...
9381421	  721.0	  566.7	 8453.0	...
9381422	  721.1	  567.2	 8445.0	...
9381423	  721.3	  567.3	 8438.0	...
9381424	  721.7	  566.8	 8438.0	...
9381425	  722.5	  566.2	 8439.0	...
9381426	  723.1	  565.9	 8437.0	...
9381427	  723.3	  566.1	 8435.0	...
9381428	  723.2	  566.4	 8435.0	...
9381429	  723.2	  566.4	 8440.0	...
9381430	  723.4	  566.3	 8445.0	...
9381431	  723.5	  566.3	 8442.0	...
9381432	  723.6	  566.5	 8436.0	...
9381433	  723.4	  566.6	 8430.0	...
9381434	  723.2	  566.5	 8428.0	...
9381435	  722.9	  566.4	 8433.0	...
9381436	  722.9	  566.4	 8440.0	...
9381437	  723.0	  566.7	 8446.0	...
9381438	  723.1	  567.0	 8444.0	...
9381439	  723.2	  567.5	 8442.0	...
9381440	  723.9	  567.5	 8440.0	...
9381441	  724.6	  566.9	 8441.0	...
9381442	  725.3	  566.2	 8443.0	...
9381443	  725.3	  565.8	 8446.0	...
9381444	  725.0	  566.3	 8447.0	...
9381445	  724.6	  568.0	 8443.0	...
9381446	  724.2	  569.4	 8437.0	...
9381447	  724.0	  570.1	 8433.0	...
9381448	  723.8	  569.5	 8435.0	...
9381449	  724.0	  568.8	 8435.0	...
9381450	  724.4	  568.6	 8433.0	...
9381451	  724.6	  568.3	 8429.0	...
9381452	  724.3	  568.0	 8425.0	...
9381453	  724.0	  567.6	 8422.0	...
9381454	  723.9	  567.3	 8422.0	...
9381455	  723.7	  567.1	 8425.0	...
9381456	  723.8	  568.1	 8427.0	...
9381457	  723.9	  569.7	 8426.0	...
9381458	  724.0	  571.3	 8424.0	...
9381459	  723.7	  571.7	 8422.0	...
9381460	  723.3	  571.3	 8422.0	...
9381461	  723.0	  570.9	 8423.0	...
9381462	  723.0	  570.7	 8418.0	...
9381463	  723.9	  570.8	 8412.0	...
9381464	  724.8	  570.9	 8406.0	...
9381465	  725.7	  571.8	 8406.0	...
9381466	  725.5	  572.8	 8401.0	...
9381467	  725.3	  572.6	 8395.0	...
9381468	  724.9	  571.6	 8389.0	...
9381469	  725.8	  570.1	 8388.0	...
9381470	  727.0	  569.6	 8385.0	...
9381471	  728.2	  569.3	 8383.0	...
9381472	  728.5	  569.5	 8389.0	...
9381473	  728.7	  569.7	 8398.0	...
9381474	  728.7	  569.7	 8411.0	...
9381475	  728.5	  569.7	 8413.0	...
9381476	  729.0	  569.4	 8415.0	...
9381477	  730.6	  568.7	 8414.0	...
9381478	  732.3	  568.5	 8414.0	...
9381479	  733.3	  568.4	 8408.0	...
9381480	  733.6	  568.3	 8395.0	...
9381481	  733.9	  568.3	 8382.0	...
9381482	  733.6	  568.4	 8375.0	...
9381483	  733.2	  568.3	 8375.0	...
9381484	  732.4	  567.8	 8375.0	...
9381485	  732.1	  567.9	 8375.0	...
9381486	  731.7	  568.8	 8375.0	...
9381487	  731.7	  569.6	 8375.0	...
9381488	  731.6	  569.5	 8377.0	...
9381489	  731.6	  569.3	 8378.0	...
9381490	  731.1	  568.5	 8379.0	...
9381491	  730.7	  568.1	 8380.0	...
9381492	  730.1	  567.7	 8382.0	...
9381493	  729.9	  567.8	 8380.0	...
9381494	  729.6	  567.8	 8378.0	...
9381495	  729.6	  567.9	 8375.0	...
9381496	  729.8	  568.1	 8375.0	...
9381497	  730.1	  568.4	 8376.0	...
9381498	  730.5	  568.6	 8376.0	...
9381499	  730.7	  568.9	 8375.0	...
9381500	  731.6	  568.9	 8374.0	...
9381501	  732.4	  568.9	 8374.0	...
9381502	  733.3	  569.0	 8376.0	...
9381503	  733.3	  569.0	 8378.0	...
9381504	  733.4	  568.8	 8380.0	...
9381505	  733.5	  568.9	 8379.0	...
9381506	  733.5	  569.3	 8379.0	...
9381507	  733.3	  569.8	 8379.0	...
9381508	  732.9	  568.4	 8380.0	...
9381509	  732.3	  566.8	 8380.0	...
9381510	  732.0	  566.4	 8379.0	...
9381511	  731.9	  567.8	 8374.0	...
9381512	  732.2	  569.3	 8369.0	...
9381513	  732.1	  569.5	 8365.0	...
9381514	  731.9	  569.7	 8365.0	...
9381515	  731.8	  569.8	 8366.0	...
9381516	  731.8	  570.0	 8367.0	...
9381517	  731.8	  570.1	 8368.0	...
9381518	  731.8	  570.1	 8368.0	...
9381519	  731.9	  570.1	 8367.0	...
9381520	  731.9	  570.0	 8364.0	...
9381521	  731.5	  569.8	 8363.0	...
9381522	  731.2	  569.8	 8362.0	...
9381523	  731.6	  569.8	 8362.0	...
9381524	  732.5	  570.0	 8361.0	...
9381525	  733.4	  570.2	 8360.0	...
9381526	  733.3	  569.4	 8360.0	...
9381527	  733.2	  568.5	 8358.0	...
9381528	  733.2	  567.7	 8357.0	...
9381529	  733.3	  567.9	 8357.0	...
9381530	  732.9	  568.2	 8357.0	...
9381531	  732.5	  568.5	 8357.0	...
9381532	  732.3	  568.6	 8362.0	...
9381533	  732.4	  568.4	 8368.0	...
9381534	  732.5	  568.2	 8369.0	...
9381535	  732.7	  568.0	 8364.0	...
MSG	9381536 0000 _ Number Off
9381536	  733.3	  568.8	 8359.0	...
9381537	  733.3	  569.6	 8361.0	...
9381538	  733.1	  569.8	 8362.0	...
9381539	  732.9	  569.1	 8364.0	...
9381540	  733.3	  568.1	 8362.0	...
9381541	  734.3	  567.9	 8358.0	...
9381542	  735.1	  567.9	 8349.0	...
9381543	  734.6	  568.3	 8341.0	...
9381544	  733.7	  568.7	 8337.0	...
9381545	  733.4	  568.7	 8339.0	...
9381546	  735.0	  568.4	 8339.0	...
9381547	  736.5	  568.2	 8337.0	...
9381548	  735.8	  568.3	 8333.0	...
9381549	  734.3	  568.8	 8331.0	...
9381550	  732.8	  569.3	 8330.0	...
9381551	  733.7	  569.6	 8332.0	...
9381552	  734.8	  569.8	 8333.0	...
9381553	  735.9	  569.7	 8333.0	...
9381554	  736.2	  569.8	 8332.0	...
9381555	  736.3	  569.7	 8337.0	...
9381556	  735.3	  570.1	 8342.0	...
9381557	  734.2	  570.5	 8339.0	...
9381558	  733.4	  570.9	 8331.0	...
9381559	  733.9	  570.6	 8323.0	...
9381560	  734.4	  570.4	 8324.0	...
9381561	  733.8	  570.6	 8322.0	...
9381562	  733.0	  571.1	 8321.0	...
9381563	  733.3	  571.4	 8321.0	...
9381564	  734.4	  570.7	 8323.0	...
9381565	  735.5	  570.1	 8327.0	...
9381566	  735.4	  569.9	 8328.0	...
9381567	  734.9	  570.3	 8330.0	...
9381568	  734.6	  570.5	 8330.0	...
9381569	  734.5	  570.7	 8332.0	...
9381570	  734.7	  571.3	 8335.0	...
9381571	  734.6	  571.9	 8337.0	...
9381572	  734.5	  572.6	 8340.0	...
9381573	  734.3	  572.7	 8335.0	...
9381574	  734.4	  572.7	 8329.0	...
9381575	  734.4	  572.4	 8323.0	...
9381576	  734.2	  572.0	 8323.0	...
9381577	  734.0	  571.7	 8324.0	...
9381578	  733.9	  571.5	 8326.0	...
9381579	  734.0	  572.3	 8328.0	...
9381580	  734.1	  573.1	 8331.0	...
9381581	  734.3	  573.6	 8334.0	...
9381582	  734.3	  572.9	 8333.0	...
9381583	  734.3	  571.8	 8326.0	...
9381584	  734.3	  571.1	 8319.0	...
9381585	  734.1	  570.7	 8317.0	...
9381586	  734.0	  570.7	 8320.0	...
9381587	  734.0	  571.3	 8323.0	...
9381588	  734.0	  571.9	 8323.0	...
9381589	  733.9	  571.5	 8319.0	...
9381590	  733.7	  570.4	 8323.0	...
9381591	  734.0	  569.5	 8330.0	...
9381592	  734.1	  570.5	 8337.0	...
9381593	  733.9	  571.4	 8337.0	...
9381594	  733.1	  572.3	 8332.0	...
9381595	  732.5	  572.3	 8328.0	...
9381596	  732.2	  572.0	 8324.0	...
9381597	  732.3	  571.6	 8314.0	...
9381598	  733.0	  571.2	 8304.0	...
9381599	  735.2	  571.0	 8294.0	...
9381600	  737.0	  570.7	 8293.0	...
9381601	  737.6	  570.7	 8291.0	...
9381602	  736.6	  570.9	 8293.0	...
9381603	  735.7	  572.1	 8295.0	...
9381604	  735.8	  573.2	 8295.0	...
9381605	  735.9	  574.1	 8292.0	...
9381606	  735.9	  573.9	 8289.0	...
9381607	  736.0	  573.7	 8290.0	...
9381608	  735.4	  573.7	 8292.0	...
9381609	  734.9	  573.4	 8297.0	...
9381610	  735.5	  572.0	 8302.0	...
9381611	  736.7	  570.5	 8306.0	...
9381612	  738.0	  570.4	 8308.0	...
9381613	  738.1	  571.4	 8307.0	...
9381614	  737.0	  572.5	 8305.0	...
9381615	  735.7	  572.8	 8306.0	...
9381616	  734.5	  573.2	 8307.0	...
9381617	  734.8	  573.4	 8301.0	...
9381618	  735.1	  573.5	 8294.0	...
9381619	  735.3	  573.6	 8287.0	...
9381620	  735.4	  573.5	 8287.0	...
9381621	  736.1	  573.3	 8287.0	...
9381622	  736.9	  573.1	 8285.0	...
9381623	  737.5	  572.9	 8283.0	...
9381624	  737.0	  573.0	 8282.0	...
9381625	  736.6	  573.0	 8283.0	...
9381626	  736.2	  573.0	 8285.0	...
9381627	  736.2	  572.7	 8288.0	...
9381628	  736.1	  572.4	 8290.0	...
9381629	  735.8	  572.0	 8295.0	...
9381630	  735.6	  572.0	 8300.0	...
9381631	  735.9	  571.5	 8293.0	...
9381632	  736.4	  571.2	 8284.0	...
9381633	  736.9	  571.1	 8273.0	...
9381634	  736.9	  571.6	 8272.0	...
9381635	  736.9	  572.1	 8271.0	...
9381636	  737.0	  573.3	 8270.0	...
9381637	  737.3	  574.3	 8276.0	...
9381638	  737.6	  575.3	 8282.0	...
9381639	  737.6	  575.3	 8286.0	...
9381640	  737.1	  574.2	 8284.0	...
9381641	  736.8	  573.1	 8283.0	...
9381642	  736.7	  572.1	 8285.0	...
9381643	  736.3	  572.5	 8286.0	...
9381644	  735.6	  573.0	 8284.0	...
9381645	  735.4	  573.0	 8282.0	...
9381646	  736.0	  572.7	 8279.0	...
9381647	  736.7	  573.3	 8279.0	...
9381648	  736.9	  574.2	 8278.0	...
9381649	  737.0	  574.8	 8279.0	...
9381650	  737.0	  574.4	 8279.0	...
9381651	  737.0	  574.0	 8279.0	...
9381652	  735.1	  573.9	 8288.0	...
9381653	  733.3	  573.9	 8298.0	...
9381654	  732.6	  573.8	 8308.0	...
9381655	  733.9	  574.2	 8308.0	...
9381656	  735.5	  574.3	 8302.0	...
9381657	  735.8	  574.6	 8295.0	...
9381658	  735.8	  574.8	 8288.0	...
9381659	  735.5	  575.4	 8288.0	...
9381660	  735.4	  575.0	 8288.0	...
9381661	  735.4	  574.1	 8288.0	...
9381662	  735.5	  573.1	 8288.0	...
9381663	  735.7	  573.0	 8286.0	...
9381664	  736.0	  572.8	 8282.0	...
9381665	  736.4	  573.6	 8278.0	...
9381666	  737.3	  574.1	 8276.0	...
9381667	  738.3	  574.6	 8270.0	...
9381668	  738.4	  574.4	 8265.0	...
9381669	  737.7	  574.6	 8270.0	...
9381670	  737.3	  574.1	 8280.0	...
9381671	  737.4	  573.5	 8288.0	...
9381672	  737.5	  573.2	 8284.0	...
9381673	  737.9	  574.4	 8280.0	...
9381674	  738.6	  575.5	 8277.0	...
9381675	  739.2	  575.8	 8276.0	...
9381676	  738.7	  575.1	 8278.0	...
9381677	  738.3	  574.4	 8281.0	...
9381678	  737.9	  574.4	 8286.0	...
9381679	  737.3	  574.7	 8287.0	...
9381680	  736.7	  574.8	 8289.0	...
9381681	  736.5	  574.8	 8284.0	...
9381682	  736.9	  574.7	 8279.0	...
9381683	  737.4	  574.4	 8273.0	...
9381684	  737.6	  574.3	 8272.0	...
9381685	  737.7	  574.2	 8272.0	...
9381686	  737.7	  574.1	 8272.0	...
9381687	  737.5	  574.2	 8275.0	...
9381688	  737.0	  574.3	 8279.0	...
9381689	  736.7	  574.5	 8282.0	...
9381690	  736.6	  574.5	 8284.0	...
9381691	  736.8	  574.4	 8289.0	...
9381692	  736.5	  574.4	 8294.0	...
9381693	  736.1	  574.1	 8296.0	...
9381694	  736.3	  573.4	 8293.0	...
9381695	  736.8	  572.6	 8290.0	...
9381696	  737.4	  572.0	 8290.0	...
9381697	  737.5	  571.9	 8293.0	...
9381698	  737.3	  572.3	 8296.0	...
9381699	  737.0	  572.7	 8301.0	...
9381700	  736.6	  573.0	 8302.0	...
9381701	  736.6	  572.2	 8299.0	...
9381702	  736.5	  571.3	 8295.0	...
9381703	  736.3	  570.5	 8297.0	...
9381704	  736.7	  570.3	 8302.0	...
9381705	  736.9	  570.7	 8300.0	...
9381706	  736.9	  571.2	 8293.0	...
9381707	  736.6	  571.5	 8299.0	...
9381708	  736.5	  571.3	 8311.0	...
9381709	  736.6	  571.6	 8324.0	...
9381710	  736.5	  572.1	 8324.0	...
9381711	  736.3	  572.6	 8325.0	...
9381712	  736.1	  572.7	 8325.0	...
9381713	  736.1	  572.7	 8323.0	...
9381714	  736.9	  572.8	 8322.0	...
9381715	  737.7	  573.0	 8325.0	...
9381716	  738.6	  573.1	 8329.0	...
9381717	  738.8	  573.0	 8320.0	...
9381718	  738.7	  572.8	 8309.0	...
9381719	  738.0	  572.7	 8297.0	...
9381720	  737.7	  572.9	 8296.0	...
9381721	  737.7	  573.1	 8296.0	...
9381722	  737.5	  573.7	 8299.0	...
9381723	  736.8	  574.0	 8304.0	...
9381724	  736.2	  572.8	 8310.0	...
9381725	  736.2	  571.4	 8311.0	...
9381726	  736.0	  570.2	 8312.0	...
9381727	  735.6	  570.7	 8311.0	...
9381728	  735.4	  571.3	 8311.0	...
9381729	  735.6	  571.7	 8314.0	...
9381730	  735.6	  572.0	 8320.0	...
9381731	  735.4	  572.1	 8326.0	...
9381732	  735.3	  572.0	 8330.0	...
9381733	  735.3	  571.9	 8330.0	...
9381734	  735.4	  571.5	 8330.0	...
9381735	  735.0	  571.0	 8333.0	...
9381736	  734.7	  570.6	 8336.0	...
9381737	  735.1	  570.5	 8338.0	...
9381738	  735.8	  570.7	 8333.0	...
9381739	  735.8	  570.9	 8329.0	...
9381740	  734.9	  570.9	 8328.0	...
9381741	  733.9	  570.9	 8325.0	...
9381742	  733.6	  570.6	 8323.0	...
9381743	  734.2	  570.2	 8320.0	...
9381744	  734.9	  569.9	 8321.0	...
9381745	  735.7	  570.4	 8323.0	...
9381746	  735.7	  571.0	 8326.0	...
9381747	  735.8	  571.5	 8327.0	...
9381748	  735.9	  571.4	 8326.0	...
9381749	  736.0	  571.5	 8324.0	...
9381750	  736.2	  571.7	 8323.0	...
9381751	  736.5	  571.9	 8318.0	...
9381752	  736.8	  571.8	 8313.0	...
9381753	  736.8	  571.2	 8310.0	...
9381754	  736.6	  570.7	 8314.0	...
9381755	  736.5	  570.2	 8325.0	...
9381756	  735.7	  570.2	 8333.0	...
9381757	  735.0	  570.1	 8339.0	...
9381758	  734.8	  570.0	 8333.0	...
9381759	  735.1	  569.9	 8326.0	...
9381760	  735.4	  570.0	 8323.0	...
9381761	  735.2	  570.2	 8333.0	...
9381762	  735.1	  570.2	 8344.0	...
9381763	  735.1	  570.1	 8352.0	...
9381764	  735.2	  569.8	 8351.0	...
9381765	  735.9	  569.5	 8350.0	...
9381766	  736.6	  568.8	 8352.0	...
9381767	  737.5	  568.1	 8355.0	...
9381768	  737.9	  567.9	 8354.0	...
9381769	  737.5	  568.2	 8352.0	...
9381770	  736.7	  568.8	 8350.0	...
9381771	  736.0	  569.4	 8346.0	...
9381772	  736.0	  569.8	 8338.0	...
9381773	  736.0	  570.0	 8330.0	...
9381774	  735.9	  570.2	 8328.0	...
9381775	  735.8	  570.4	 8330.0	...
9381776	  735.5	  570.9	 8332.0	...
9381777	  735.3	  571.2	 8336.0	...
9381778	  735.1	  571.3	 8338.0	...
9381779	  734.9	  571.1	 8337.0	...
9381780	  735.4	  570.9	 8327.0	...
9381781	  736.2	  571.3	 8317.0	...
9381782	  736.4	  572.0	 8316.0	...
9381783	  735.8	  572.0	 8324.0	...
9381784	  734.7	  571.4	 8331.0	...
9381785	  734.2	  570.7	 8333.0	...
9381786	  733.8	  570.6	 8340.0	...
9381787	  734.0	  570.4	 8347.0	...
9381788	  734.1	  570.3	 8351.0	...
9381789	  733.8	  569.8	 8344.0	...
9381790	  733.5	  569.4	 8337.0	...
9381791	  733.9	  569.3	 8336.0	...
9381792	  734.6	  569.7	 8338.0	...
9381793	  735.3	  569.8	 8342.0	...
9381794	  735.3	  569.9	 8346.0	...
9381795	  735.3	  569.9	 8349.0	...
9381796	  735.4	  570.5	 8351.0	...
9381797	  735.6	  571.1	 8352.0	...
9381798	  735.6	  571.7	 8353.0	...
9381799	  735.5	  572.1	 8353.0	...
9381800	  735.4	  572.1	 8352.0	...
9381801	  735.4	  571.9	 8357.0	...
9381802	  735.3	  571.8	 8362.0	...
9381803	  735.1	  571.0	 8366.0	...
9381804	  734.9	  570.3	 8365.0	...
9381805	  734.7	  570.1	 8364.0	...
9381806	  734.8	  570.6	 8364.0	...
9381807	  734.9	  570.1	 8365.0	...
9381808	  734.8	  569.1	 8366.0	...
9381809	  734.3	  568.1	 8367.0	...
9381810	  734.0	  569.2	 8368.0	...
9381811	  733.6	  570.3	 8368.0	...
9381812	  733.7	  570.6	 8373.0	...
9381813	  733.6	  569.4	 8377.0	...
9381814	  733.4	  567.7	 8381.0	...
9381815	  732.5	  567.0	 8388.0	...
9381816	  731.7	  566.9	 8394.0	...
9381817	  732.3	  567.1	 8395.0	...
9381818	  733.7	  567.2	 8387.0	...
9381819	  735.0	  567.3	 8379.0	...
9381820	  734.8	  567.5	 8378.0	...
9381821	  734.6	  567.7	 8379.0	...
9381822	  734.7	  568.8	 8377.0	...
9381823	  735.1	  570.1	 8375.0	...
9381824	  735.6	  570.8	 8373.0	...
9381825	  735.8	  569.7	 8373.0	...
9381826	  734.9	  568.9	 8381.0	...
9381827	  733.8	  568.6	 8390.0	...
9381828	  732.8	  569.0	 8401.0	...
9381829	  732.8	  569.2	 8405.0	...
9381830	  732.8	  569.5	 8407.0	...
9381831	  732.5	  569.9	 8407.0	...
9381832	  732.2	  570.2	 8406.0	...
9381833	  732.2	  570.0	 8408.0	...
9381834	  731.9	  569.8	 8411.0	...
9381835	  731.6	  569.8	 8415.0	...
9381836	  731.3	  570.1	 8416.0	...
9381837	  731.8	  569.4	 8415.0	...
9381838	  732.9	  568.4	 8410.0	...
9381839	  733.7	  568.8	 8404.0	...
9381840	  734.3	  570.0	 8399.0	...
9381841	  734.5	  571.3	 8397.0	...
9381842	  734.5	  570.6	 8398.0	...
9381843	  734.2	  569.9	 8400.0	...
9381844	  734.2	  569.3	 8396.0	...
9381845	  734.3	  569.2	 8391.0	...
9381846	  734.5	  569.1	 8386.0	...
9381847	  734.5	  569.0	 8391.0	...
9381848	  734.3	  568.9	 8402.0	...
9381849	  734.2	  568.9	 8412.0	...
9381850	  734.1	  568.9	 8419.0	...
9381851	  733.9	  569.1	 8421.0	...
9381852	  733.5	  569.1	 8423.0	...
9381853	  733.0	  569.0	 8424.0	...
9381854	  732.4	  569.0	 8424.0	...
9381855	  732.1	  569.0	 8431.0	...
9381856	  731.9	  569.1	 8438.0	...
9381857	  732.4	  568.9	 8444.0	...
9381858	  732.9	  568.8	 8440.0	...
9381859	  733.9	  568.6	 8428.0	...
9381860	  734.3	  569.3	 8417.0	...
9381861	  733.8	  570.1	 8407.0	...
9381862	  733.0	  570.6	 8413.0	...
9381863	  731.6	  569.9	 8418.0	...
9381864	  731.1	  569.3	 8432.0	...
9381865	  730.7	  569.0	 8441.0	...
9381866	  730.9	  569.1	 8449.0	...
9381867	  731.5	  569.1	 8448.0	...
9381868	  732.5	  569.2	 8447.0	...
9381869	  733.2	  568.6	 8448.0	...
9381870	  734.0	  568.0	 8446.0	...
9381871	  734.3	  567.6	 8444.0	...
9381872	  734.7	  567.6	 8441.0	...
9381873	  734.7	  567.7	 8447.0	...
9381874	  734.7	  567.4	 8450.0	...
9381875	  734.3	  567.1	 8454.0	...
9381876	  734.0	  566.4	 8455.0	...
9381877	  733.7	  566.2	 8463.0	...
9381878	  733.7	  566.2	 8471.0	...
9381879	  733.4	  566.5	 8477.0	...
9381880	  733.2	  567.4	 8476.0	...
9381881	  733.3	  568.0	 8472.0	...
9381882	  733.3	  568.5	 8469.0	...
9381883	  733.0	  568.1	 8467.0	...
9381884	  732.6	  567.3	 8467.0	...
9381885	  732.2	  566.2	 8467.0	...
9381886	  732.1	  565.4	 8463.0	...
9381887	  732.4	  565.2	 8460.0	...
9381888	  733.2	  565.2	 8456.0	...
9381889	  733.9	  565.5	 8456.0	...
9381890	  734.0	  565.9	 8456.0	...
9381891	  733.5	  566.4	 8463.0	...
9381892	  732.0	  566.7	 8469.0	...
9381893	  730.9	  566.9	 8475.0	...
9381894	  730.4	  566.5	 8470.0	...
9381895	  731.3	  565.9	 8465.0	...
9381896	  732.8	  565.3	 8461.0	...
9381897	  733.7	  565.2	 8464.0	...
9381898	  734.3	  566.1	 8467.0	...
9381899	  734.3	  567.0	 8469.0	...
9381900	  734.4	  567.7	 8468.0	...
9381901	  734.7	  567.5	 8467.0	...
9381902	  734.9	  567.4	 8467.0	...
9381903	  734.8	  567.1	 8468.0	...
9381904	  734.5	  566.5	 8470.0	...
9381905	  734.0	  566.1	 8469.0	...
9381906	  733.9	  566.0	 8469.0	...
9381907	  733.9	  566.2	 8465.0	...
9381908	  734.0	  566.2	 8460.0	...
9381909	  734.1	  566.2	 8454.0	...
9381910	  734.2	  566.2	 8454.0	...
9381911	  734.3	  566.6	 8455.0	...
9381912	  734.3	  566.7	 8458.0	...
9381913	  734.2	  566.9	 8461.0	...
9381914	  734.0	  567.3	 8461.0	...
9381915	  733.9	  568.0	 8460.0	...
9381916	  734.0	  568.7	 8459.0	...
9381917	  733.9	  567.8	 8463.0	...
9381918	  734.5	  566.7	 8466.0	...
9381919	  735.3	  566.1	 8469.0	...
9381920	  736.1	  566.5	 8468.0	...
9381921	  735.6	  567.0	 8469.0	...
9381922	  735.0	  567.4	 8475.0	...
9381923	  734.2	  567.8	 8483.0	...
9381924	  733.9	  567.9	 8488.0	...
9381925	  733.5	  567.8	 8487.0	...
9381926	  733.3	  567.6	 8485.0	...
9381927	  733.0	  567.6	 8485.0	...
9381928	  732.6	  566.6	 8490.0	...
9381929	  732.3	  565.7	 8495.0	...
9381930	  732.4	  564.7	 8498.0	...
9381931	  732.8	  564.6	 8496.0	...
9381932	  733.4	  564.7	 8495.0	...
9381933	  733.6	  565.8	 8495.0	...
9381934	  733.7	  566.8	 8496.0	...
9381935	  733.4	  567.7	 8495.0	...
9381936	  733.2	  568.0	 8494.0	...
9381937	  732.8	  568.4	 8493.0	...
9381938	  732.6	  568.8	 8496.0	...
9381939	  733.5	  568.7	 8499.0	...
9381940	  734.6	  567.4	 8499.0	...
9381941	  735.4	  566.1	 8497.0	...
9381942	  734.6	  565.1	 8503.0	...
9381943	  733.9	  565.3	 8509.0	...
9381944	  733.4	  565.6	 8513.0	...
9381945	  733.7	  565.8	 8508.0	...
9381946	  734.2	  566.0	 8506.0	...
9381947	  734.7	  566.1	 8505.0	...
9381948	  735.0	  566.2	 8510.0	...
9381949	  735.0	  566.0	 8514.0	...
9381950	  735.4	  565.4	 8519.0	...
9381951	  735.8	  564.9	 8518.0	...
9381952	  735.7	  564.6	 8518.0	...
9381953	  735.2	  564.3	 8513.0	...
9381954	  735.0	  563.9	 8508.0	...
9381955	  735.3	  564.2	 8504.0	...
9381956	  735.9	  564.8	 8504.0	...
9381957	  736.3	  565.3	 8504.0	...
9381958	  736.5	  564.9	 8506.0	...
9381959	  736.6	  564.6	 8516.0	...
9381960	  736.6	  564.2	 8525.0	...
9381961	  736.6	  564.2	 8535.0	...
9381962	  735.7	  564.0	 8539.0	...
9381963	  734.0	  564.3	 8544.0	...
9381964	  732.4	  564.6	 8547.0	...
9381965	  731.6	  564.9	 8547.0	...
9381966	  731.4	  564.9	 8547.0	...
9381967	  731.4	  564.8	 8547.0	...
9381968	  731.7	  563.4	 8546.0	...
9381969	  732.3	  561.9	 8546.0	...
9381970	  733.0	  561.2	 8546.0	...
9381971	  733.6	  561.7	 8551.0	...
9381972	  733.7	  562.2	 8556.0	...
9381973	  733.8	  562.6	 8560.0	...
9381974	  733.8	  563.2	 8561.0	...
9381975	  733.8	  563.9	 8562.0	...
9381976	  733.8	  564.1	 8564.0	...
9381977	  733.9	  564.0	 8561.0	...
9381978	  734.1	  563.8	 8559.0	...
9381979	  733.4	  563.7	 8556.0	...
9381980	  732.5	  563.2	 8566.0	...
9381981	  731.7	  562.8	 8574.0	...
9381982	  731.8	  562.5	 8581.0	...
9381983	  732.1	  562.7	 8577.0	...
9381984	  732.5	  563.3	 8571.0	...
9381985	  732.6	  563.7	 8567.0	...
9381986	  732.4	  564.1	 8565.0	...
9381987	  733.3	  564.0	 8565.0	...
9381988	  734.3	  563.6	 8564.0	...
9381989	  735.8	  563.1	 8562.0	...
9381990	  736.2	  562.8	 8560.0	...
9381991	  735.4	  562.9	 8560.0	...
9381992	  734.2	  562.8	 8560.0	...
9381993	  733.1	  562.7	 8560.0	...
9381994	  733.2	  563.2	 8557.0	...
9381995	  734.1	  563.9	 8554.0	...
9381996	  734.8	  563.5	 8555.0	...
9381997	  735.3	  563.0	 8560.0	...
9381998	  734.9	  562.6	 8566.0	...
9381999	  734.2	  562.9	 8570.0	...
9382000	  733.6	  562.1	 8574.0	...
9382001	  733.4	  561.3	 8579.0	...
9382002	  733.5	  561.0	 8579.0	...
9382003	  733.9	  561.1	 8578.0	...
9382004	  734.4	  561.1	 8577.0	...
9382005	  734.8	  561.0	 8577.0	...
9382006	  734.1	  561.6	 8578.0	...
9382007	  733.3	  562.6	 8575.0	...
9382008	  732.6	  563.7	 8571.0	...
9382009	  732.8	  564.1	 8575.0	...
9382010	  733.0	  564.1	 8583.0	...
9382011	  732.9	  564.1	 8589.0	...
9382012	  732.9	  564.0	 8586.0	...
9382013	  732.8	  563.6	 8583.0	...
9382014	  732.8	  563.1	 8582.0	...
9382015	  733.1	  562.8	 8579.0	...
9382016	  733.6	  562.8	 8576.0	...
9382017	  734.3	  563.3	 8572.0	...
9382018	  734.7	  563.8	 8572.0	...
9382019	  734.9	  563.6	 8571.0	...
9382020	  734.8	  563.1	 8571.0	...
9382021	  734.5	  562.7	 8570.0	...
9382022	  734.3	  562.6	 8574.0	...
9382023	  734.6	  562.4	 8579.0	...
9382024	  735.3	  562.6	 8575.0	...
9382025	  736.1	  562.9	 8568.0	...
9382026	  736.5	  563.2	 8562.0	...
9382027	  736.6	  563.2	 8563.0	...
9382028	  736.9	  563.1	 8563.0	...
9382029	  737.0	  562.3	 8564.0	...
9382030	  736.3	  561.5	 8563.0	...
9382031	  735.4	  561.1	 8562.0	...
9382032	  735.1	  561.5	 8560.0	...
9382033	  735.4	  562.0	 8559.0	...
9382034	  735.4	  562.1	 8559.0	...
9382035	  734.9	  562.3	 8561.0	...
9382036	  734.7	  562.4	 8572.0	...
9382037	  734.7	  562.5	 8581.0	...
9382038	  734.7	  562.6	 8592.0	...
9382039	  734.7	  562.6	 8595.0	...
9382040	  735.7	  562.3	 8588.0	...
9382041	  736.8	  562.1	 8577.0	...
9382042	  737.1	  561.9	 8571.0	...
9382043	  736.3	  561.7	 8578.0	...
9382044	  735.4	  561.6	 8585.0	...
9382045	  735.4	  561.5	 8588.0	...
9382046	  735.7	  562.6	 8588.0	...
9382047	  736.1	  563.7	 8587.0	...
9382048	  736.2	  563.5	 8587.0	...
9382049	  736.0	  562.2	 8586.0	...
9382050	  735.9	  561.1	 8580.0	...
9382051	  736.3	  561.5	 8575.0	...
9382052	  736.7	  561.9	 8570.0	...
9382053	  736.9	  562.1	 8575.0	...
9382054	  736.2	  562.1	 8581.0	...
9382055	  735.5	  562.0	 8587.0	...
9382056	  735.3	  561.8	 8587.0	...
9382057	  735.7	  561.3	 8582.0	...
9382058	  735.8	  561.1	 8578.0	...
9382059	  735.7	  561.0	 8576.0	...
9382060	  735.6	  561.2	 8578.0	...
9382061	  736.0	  561.3	 8586.0	...
9382062	  736.3	  561.3	 8593.0	...
9382063	  736.0	  561.3	 8603.0	...
9382064	  735.8	  563.4	 8607.0	...
9382065	  735.5	  565.4	 8608.0	...
9382066	  735.7	  566.9	 8600.0	...
9382067	  735.5	  565.8	 8593.0	...
9382068	  735.3	  564.6	 8590.0	...
9382069	  734.9	  563.9	 8590.0	...
9382070	  734.7	  563.7	 8592.0	...
9382071	  734.5	  563.5	 8596.0	...
9382072	  734.3	  563.5	 8600.0	...
9382073	  734.1	  564.0	 8604.0	...
9382074	  734.0	  564.5	 8602.0	...
9382075	  733.9	  564.2	 8598.0	...
9382076	  734.0	  563.0	 8596.0	...
9382077	  734.3	  561.9	 8597.0	...
9382078	  734.7	  561.5	 8599.0	...
9382079	  734.8	  560.9	 8599.0	...
9382080	  734.4	  560.4	 8601.0	...
9382081	  734.1	  560.9	 8603.0	...
9382082	  734.7	  561.9	 8604.0	...
9382083	  735.4	  562.2	 8603.0	...
9382084	  735.5	  561.6	 8602.0	...
9382085	  734.9	  560.8	 8601.0	...
9382086	  734.3	  560.6	 8602.0	...
9382087	  734.8	  560.4	 8603.0	...
9382088	  735.2	  560.8	 8606.0	...
9382089	  735.7	  561.2	 8608.0	...
9382090	  735.7	  561.5	 8609.0	...
9382091	  735.5	  561.2	 8611.0	...
9382092	  735.2	  561.0	 8611.0	...
9382093	  734.9	  560.8	 8612.0	...
9382094	  734.8	  561.4	 8613.0	...
9382095	  734.7	  562.0	 8613.0	...
9382096	  734.7	  562.8	 8611.0	...
9382097	  735.0	  563.4	 8609.0	...
9382098	  735.3	  563.9	 8608.0	...
9382099	  735.5	  563.7	 8608.0	...
9382100	  735.7	  563.6	 8610.0	...
9382101	  735.8	  563.4	 8611.0	...
9382102	  736.3	  563.8	 8612.0	...
9382103	  736.5	  563.6	 8612.0	...
9382104	  736.4	  563.9	 8614.0	...
9382105	  736.0	  564.3	 8616.0	...
EFIX R   9380999	9382105	1107	  729.4	  568.5	   8405
SSACC R  9382106
9382106	  735.5	  563.8	 8618.0	...
9382107	  735.2	  563.0	 8621.0	...
9382108	  735.0	  562.3	 8625.0	...
9382109	  734.9	  562.8	 8628.0	...
9382110	  733.8	  563.4	 8628.0	...
9382111	  731.7	  563.9	 8627.0	...
9382112	  727.8	  565.7	 8634.0	...
9382113	  723.8	  567.9	 8638.0	...
9382114	  719.0	  570.6	 8643.0	...
9382115	  714.1	  572.1	 8645.0	...
9382116	  707.5	  573.7	 8648.0	...
9382117	  702.5	  574.8	 8651.0	...
9382118	  697.1	  575.7	 8664.0	...
9382119	  690.6	  576.5	 8684.0	...
9382120	  681.3	  577.7	 8712.0	...
9382121	  673.6	  578.7	 8727.0	...
9382122	  667.0	  580.3	 8738.0	...
9382123	  659.3	  582.3	 8748.0	...
9382124	  650.5	  584.5	 8757.0	...
9382125	  640.4	  583.6	 8784.0	...
9382126	  632.1	  582.3	 8803.0	...
9382127	  623.1	  581.5	 8820.0	...
9382128	  615.2	  582.9	 8817.0	...
9382129	  607.2	  584.3	 8820.0	...
9382130	  601.5	  584.7	 8825.0	...
9382131	  595.4	  584.7	 8833.0	...
9382132	  588.2	  583.8	 8841.0	...
9382133	  580.2	  582.5	 8848.0	...
9382134	  575.6	  581.1	 8850.0	...
9382135	  574.1	  579.6	 8846.0	...
9382136	  571.0	  579.1	 8844.0	...
9382137	  568.1	  578.1	 8844.0	...
9382138	  565.4	  577.3	 8843.0	...
9382139	  563.9	  576.4	 8836.0	...
9382140	  562.4	  576.2	 8831.0	...
ESACC R  9382106	9382140	35	  735.5	  563.8	  562.4	  576.2	   3.68	    176
SFIX R   9382141
9382141	  561.0	  576.5	 8825.0	...
9382142	  561.1	  576.5	 8825.0	...
9382143	  562.3	  576.2	 8825.0	...
9382144	  563.8	  575.8	 8826.0	...
9382145	  566.2	  575.3	 8827.0	...
9382146	  567.4	  573.5	 8828.0	...
9382147	  568.3	  571.7	 8824.0	...
9382148	  568.1	  570.1	 8820.0	...
9382149	  569.0	  569.2	 8815.0	...
9382150	  570.6	  568.3	 8815.0	...
9382151	  572.2	  567.4	 8814.0	...
9382152	  573.1	  567.2	 8817.0	...
9382153	  573.6	  567.4	 8820.0	...
9382154	  573.8	  567.7	 8822.0	...
9382155	  573.8	  567.1	 8821.0	...
9382156	  574.3	  566.0	 8821.0	...
9382157	  575.2	  565.4	 8820.0	...
9382158	  576.2	  566.8	 8818.0	...
9382159	  576.1	  568.2	 8816.0	...
9382160	  576.4	  569.0	 8814.0	...
9382161	  576.8	  568.7	 8814.0	...
9382162	  576.2	  568.6	 8814.0	...
9382163	  575.3	  568.1	 8814.0	...
9382164	  574.3	  567.6	 8816.0	...
9382165	  574.2	  567.0	 8814.0	...
9382166	  574.0	  566.9	 8812.0	...
9382167	  574.1	  567.8	 8810.0	...
9382168	  575.7	  568.6	 8811.0	...
9382169	  577.4	  568.9	 8815.0	...
9382170	  577.9	  568.3	 8820.0	...
9382171	  576.9	  567.9	 8823.0	...
9382172	  576.0	  568.0	 8824.0	...
9382173	  576.1	  567.8	 8829.0	...
9382174	  576.1	  567.6	 8834.0	...
9382175	  576.0	  567.6	 8833.0	...
9382176	  576.0	  567.4	 8828.0	...
9382177	  576.1	  567.1	 8822.0	...
9382178	  576.4	  567.7	 8821.0	...
9382179	  576.5	  568.7	 8820.0	...
9382180	  576.4	  568.7	 8820.0	...
9382181	  576.3	  567.5	 8819.0	...
9382182	  576.2	  566.3	 8820.0	...
9382183	  576.0	  566.3	 8823.0	...
9382184	  575.9	  566.4	 8837.0	...
9382185	  575.7	  566.5	 8850.0	...
9382186	  575.6	  566.8	 8853.0	...
9382187	  575.5	  566.9	 8844.0	...
9382188	  575.6	  567.0	 8835.0	...
9382189	  575.7	  566.8	 8835.0	...
9382190	  575.9	  566.7	 8834.0	...
9382191	  575.9	  566.5	 8841.0	...
9382192	  576.1	  567.1	 8848.0	...
9382193	  577.3	  567.7	 8846.0	...
9382194	  578.3	  568.1	 8836.0	...
9382195	  579.3	  567.0	 8831.0	...
9382196	  579.3	  566.2	 8835.0	...
9382197	  579.5	  566.0	 8836.0	...
9382198	  579.8	  567.3	 8833.0	...
9382199	  579.7	  568.6	 8830.0	...
9382200	  579.4	  569.8	 8829.0	...
9382201	  578.7	  570.4	 8822.0	...
9382202	  578.3	  571.0	 8815.0	...
9382203	  578.0	  571.4	 8812.0	...
9382204	  577.9	  571.7	 8817.0	...
9382205	  578.6	  570.4	 8821.0	...
9382206	  579.3	  568.8	 8826.0	...
9382207	  580.3	  567.1	 8831.0	...
9382208	  580.5	  567.1	 8836.0	...
9382209	  581.1	  566.1	 8835.0	...
9382210	  581.3	  565.1	 8836.0	...
9382211	  580.7	  564.9	 8838.0	...
9382212	  579.9	  565.6	 8836.0	...
9382213	  579.2	  566.4	 8832.0	...
9382214	  579.4	  566.5	 8826.0	...
9382215	  579.9	  566.9	 8825.0	...
9382216	  580.3	  567.3	 8823.0	...
9382217	  580.6	  567.3	 8823.0	...
9382218	  580.4	  567.0	 8823.0	...
9382219	  580.2	  566.9	 8827.0	...
9382220	  579.5	  567.1	 8833.0	...
9382221	  578.9	  567.5	 8839.0	...
9382222	  578.7	  566.6	 8840.0	...
9382223	  579.1	  565.8	 8849.0	...
9382224	  578.5	  565.0	 8857.0	...
9382225	  577.6	  565.1	 8865.0	...
9382226	  577.7	  566.4	 8864.0	...
[truncated: 4,281,701 more chars]
