# Supplementary material for: With an eye on uncertainty: Modelling pupillary responses to environmental volatility
Source: PLoS Comput Biol. 2019 Jul 5;15(7):e1007126. doi: 10.1371/journal.pcbi.1007126 (PMC6636765; doi:10.1371/journal.pcbi.1007126)
Supplement: S4 Data — Zip file containing the pupillometry data for participant 4. (ZIP) [file pcbi.1007126.s004.zip › P4/trial5.asc]

** CONVERTED FROM C:\Users\tparr\Documents\PVR\P4_0712\trial5.edf using edfapi 3.1 Win32 Nov 24 2009 on Thu Dec 07 19:13:35 2017
** DATE: Thu Dec  7 19:36:24 2017
** TYPE: EDF_FILE BINARY EVENT SAMPLE TAGGED
** VERSION: EYELINK II 1
** SOURCE: EYELINK CL
** EYELINK II CL v4.48 Nov 25 2009
** CAMERA: EyeLink CL Version 1.4 Sensor=BHA
** SERIAL NUMBER: CL1-AAD42
** CAMERA_CONFIG: AAD42140.SCD
**

MSG	9068564 RECCFG CR 1000 2 0 R
MSG	9068564 ELCLCFG MTABLER
MSG	9068564 GAZE_COORDS 0.00 0.00 1599.00 1199.00
MSG	9068564 THRESHOLDS R 136 250
MSG	9068564 ELCL_PROC CENTROID (3)
MSG	9068564 ELCL_PCR_PARAM 5 3.0
START	9068565 	RIGHT	SAMPLES	EVENTS
PRESCALER	1
VPRESCALER	1
PUPIL	AREA
EVENTS	GAZE	RIGHT	RATE	1000.00	TRACKING	CR	FILTER	2
SAMPLES	GAZE	RIGHT	RATE	1000.00	TRACKING	CR	FILTER	2
MSG	9068565 !MODE RECORD CR 1000 2 0 R
9068565	  731.5	  579.1	 7750.0	...
INPUT	9068565	127
9068566	  731.5	  579.2	 7748.0	...
9068567	  731.5	  578.4	 7748.0	...
9068568	  731.4	  577.6	 7757.0	...
9068569	  731.4	  577.4	 7766.0	...
9068570	  732.1	  578.3	 7775.0	...
9068571	  732.8	  579.2	 7775.0	...
SFIX R   9068572
9068572	  732.7	  579.2	 7775.0	...
9068573	  732.1	  579.0	 7775.0	...
9068574	  731.8	  579.1	 7774.0	...
9068575	  732.3	  579.4	 7773.0	...
9068576	  732.7	  579.9	 7770.0	...
9068577	  732.9	  580.1	 7768.0	...
9068578	  733.1	  580.3	 7772.0	...
9068579	  732.9	  579.6	 7779.0	...
9068580	  732.6	  579.1	 7787.0	...
9068581	  732.1	  578.7	 7791.0	...
9068582	  731.9	  578.7	 7791.0	...
9068583	  731.8	  578.7	 7790.0	...
9068584	  732.4	  578.9	 7785.0	...
9068585	  733.2	  579.3	 7777.0	...
9068586	  734.0	  579.6	 7771.0	...
9068587	  734.2	  579.7	 7767.0	...
9068588	  734.1	  579.3	 7767.0	...
9068589	  734.0	  579.1	 7767.0	...
9068590	  733.9	  579.1	 7767.0	...
9068591	  733.6	  579.4	 7767.0	...
9068592	  733.4	  579.6	 7776.0	...
9068593	  733.3	  580.1	 7785.0	...
9068594	  733.4	  580.6	 7794.0	...
9068595	  733.4	  579.5	 7795.0	...
9068596	  733.3	  578.0	 7792.0	...
9068597	  733.2	  576.5	 7788.0	...
9068598	  733.6	  576.6	 7785.0	...
9068599	  734.1	  576.9	 7785.0	...
9068600	  733.9	  577.3	 7784.0	...
9068601	  733.3	  577.2	 7784.0	...
9068602	  732.5	  576.9	 7789.0	...
9068603	  732.8	  577.2	 7796.0	...
9068604	  733.1	  578.0	 7803.0	...
9068605	  732.9	  578.6	 7801.0	...
9068606	  732.4	  578.5	 7798.0	...
9068607	  732.4	  578.4	 7792.0	...
9068608	  732.9	  578.5	 7793.0	...
9068609	  732.4	  578.3	 7797.0	...
9068610	  730.8	  577.9	 7809.0	...
9068611	  729.3	  577.5	 7817.0	...
9068612	  728.9	  576.7	 7824.0	...
9068613	  728.8	  575.7	 7826.0	...
9068614	  729.1	  574.7	 7822.0	...
9068615	  729.3	  575.4	 7817.0	...
9068616	  729.4	  576.6	 7811.0	...
9068617	  729.2	  577.9	 7812.0	...
9068618	  729.7	  577.8	 7809.0	...
9068619	  730.4	  577.2	 7804.0	...
9068620	  731.1	  576.6	 7799.0	...
9068621	  731.5	  576.0	 7795.0	...
9068622	  732.0	  577.1	 7791.0	...
9068623	  732.6	  578.1	 7788.0	...
9068624	  732.7	  578.3	 7788.0	...
9068625	  731.8	  577.7	 7794.0	...
9068626	  730.9	  577.2	 7800.0	...
9068627	  730.0	  577.5	 7804.0	...
9068628	  729.8	  577.7	 7799.0	...
9068629	  729.6	  577.7	 7794.0	...
9068630	  729.7	  577.4	 7794.0	...
9068631	  729.9	  577.3	 7798.0	...
9068632	  729.2	  577.9	 7805.0	...
9068633	  728.4	  578.7	 7808.0	...
9068634	  727.6	  579.2	 7812.0	...
9068635	  727.9	  578.6	 7812.0	...
9068636	  728.3	  578.0	 7810.0	...
9068637	  728.7	  577.3	 7807.0	...
9068638	  728.6	  576.7	 7806.0	...
9068639	  728.6	  576.1	 7808.0	...
9068640	  729.1	  576.4	 7810.0	...
9068641	  729.8	  577.3	 7810.0	...
9068642	  730.3	  577.7	 7808.0	...
9068643	  730.5	  577.2	 7809.0	...
9068644	  730.6	  576.3	 7814.0	...
9068645	  730.3	  575.9	 7819.0	...
9068646	  729.9	  576.2	 7820.0	...
9068647	  729.4	  577.1	 7818.0	...
9068648	  729.2	  578.4	 7818.0	...
9068649	  729.0	  579.0	 7821.0	...
9068650	  728.8	  579.7	 7822.0	...
9068651	  729.1	  579.8	 7822.0	...
9068652	  729.3	  579.8	 7824.0	...
9068653	  729.4	  579.8	 7828.0	...
9068654	  729.1	  577.9	 7831.0	...
9068655	  728.8	  576.0	 7832.0	...
9068656	  728.9	  575.6	 7833.0	...
9068657	  729.2	  577.1	 7832.0	...
9068658	  729.4	  578.3	 7830.0	...
9068659	  729.4	  577.3	 7828.0	...
9068660	  729.6	  576.4	 7832.0	...
9068661	  729.9	  576.4	 7836.0	...
9068662	  729.7	  577.1	 7838.0	...
9068663	  729.3	  577.7	 7835.0	...
9068664	  729.4	  577.6	 7835.0	...
9068665	  730.0	  577.3	 7838.0	...
9068666	  730.7	  576.9	 7836.0	...
9068667	  730.8	  576.7	 7832.0	...
9068668	  730.8	  576.7	 7826.0	...
9068669	  730.4	  576.3	 7826.0	...
9068670	  730.0	  575.7	 7826.0	...
9068671	  729.6	  575.2	 7833.0	...
9068672	  729.6	  575.3	 7840.0	...
9068673	  729.5	  575.1	 7850.0	...
9068674	  729.3	  574.9	 7854.0	...
9068675	  729.1	  575.7	 7858.0	...
9068676	  728.8	  576.0	 7856.0	...
9068677	  728.6	  576.3	 7852.0	...
9068678	  728.4	  575.6	 7849.0	...
9068679	  729.0	  575.5	 7848.0	...
9068680	  729.7	  576.8	 7847.0	...
9068681	  730.4	  578.0	 7848.0	...
9068682	  730.5	  578.9	 7851.0	...
9068683	  730.5	  578.6	 7856.0	...
9068684	  730.5	  578.2	 7849.0	...
9068685	  730.5	  578.5	 7836.0	...
9068686	  730.3	  578.9	 7824.0	...
9068687	  730.1	  578.6	 7824.0	...
9068688	  729.8	  577.9	 7829.0	...
9068689	  730.1	  578.1	 7843.0	...
9068690	  730.3	  579.0	 7856.0	...
9068691	  730.6	  580.1	 7867.0	...
9068692	  729.6	  580.4	 7868.0	...
9068693	  728.4	  579.2	 7868.0	...
9068694	  727.1	  577.7	 7865.0	...
9068695	  727.0	  576.0	 7865.0	...
9068696	  727.5	  575.8	 7864.0	...
9068697	  728.3	  575.5	 7866.0	...
9068698	  729.3	  575.3	 7863.0	...
9068699	  730.1	  575.9	 7861.0	...
9068700	  730.5	  576.6	 7858.0	...
9068701	  730.6	  577.3	 7856.0	...
9068702	  730.3	  577.5	 7856.0	...
9068703	  730.1	  577.7	 7857.0	...
9068704	  730.8	  577.8	 7857.0	...
9068705	  731.6	  577.7	 7856.0	...
9068706	  731.7	  577.7	 7855.0	...
9068707	  731.0	  577.6	 7861.0	...
9068708	  730.4	  577.5	 7867.0	...
9068709	  729.9	  577.1	 7873.0	...
9068710	  729.3	  576.5	 7874.0	...
9068711	  728.9	  575.6	 7881.0	...
9068712	  729.0	  575.0	 7888.0	...
9068713	  729.2	  574.7	 7886.0	...
9068714	  729.4	  574.8	 7878.0	...
9068715	  729.7	  574.8	 7868.0	...
9068716	  729.9	  574.8	 7868.0	...
9068717	  729.9	  574.6	 7872.0	...
9068718	  729.8	  574.3	 7881.0	...
9068719	  729.2	  574.0	 7890.0	...
9068720	  728.7	  574.2	 7894.0	...
9068721	  728.3	  574.9	 7894.0	...
9068722	  728.5	  575.5	 7894.0	...
9068723	  728.5	  575.8	 7893.0	...
9068724	  728.6	  575.6	 7893.0	...
9068725	  728.6	  575.4	 7891.0	...
9068726	  728.3	  575.0	 7888.0	...
9068727	  728.0	  574.8	 7886.0	...
9068728	  727.5	  574.8	 7886.0	...
9068729	  727.2	  575.0	 7888.0	...
9068730	  726.7	  575.7	 7888.0	...
9068731	  726.3	  576.6	 7887.0	...
9068732	  726.3	  577.4	 7890.0	...
9068733	  726.8	  577.8	 7894.0	...
9068734	  727.2	  577.8	 7900.0	...
9068735	  727.3	  577.1	 7901.0	...
9068736	  727.1	  576.4	 7901.0	...
9068737	  726.8	  575.7	 7901.0	...
9068738	  726.3	  574.7	 7906.0	...
9068739	  725.9	  573.6	 7911.0	...
9068740	  726.5	  572.4	 7920.0	...
9068741	  727.5	  572.5	 7923.0	...
9068742	  728.4	  572.8	 7928.0	...
9068743	  728.5	  573.4	 7929.0	...
9068744	  728.8	  573.9	 7927.0	...
9068745	  728.9	  574.2	 7917.0	...
9068746	  728.5	  574.4	 7906.0	...
9068747	  728.0	  574.4	 7900.0	...
9068748	  727.5	  574.3	 7902.0	...
9068749	  726.9	  574.3	 7914.0	...
9068750	  726.4	  574.2	 7928.0	...
9068751	  726.4	  574.3	 7941.0	...
9068752	  726.7	  574.4	 7944.0	...
9068753	  726.5	  574.2	 7944.0	...
9068754	  726.1	  574.0	 7940.0	...
9068755	  725.5	  574.8	 7936.0	...
9068756	  725.3	  576.0	 7933.0	...
9068757	  725.2	  576.8	 7932.0	...
9068758	  725.4	  576.3	 7932.0	...
9068759	  726.2	  575.7	 7931.0	...
9068760	  727.0	  575.4	 7931.0	...
9068761	  727.7	  575.3	 7931.0	...
9068762	  727.9	  575.1	 7934.0	...
9068763	  728.0	  574.8	 7937.0	...
9068764	  728.2	  574.4	 7938.0	...
9068765	  728.0	  574.4	 7943.0	...
9068766	  727.8	  574.6	 7947.0	...
9068767	  728.1	  574.9	 7944.0	...
9068768	  728.6	  575.0	 7936.0	...
9068769	  727.4	  574.0	 7942.0	...
9068770	  725.8	  572.9	 7954.0	...
9068771	  723.8	  572.4	 7967.0	...
9068772	  723.5	  573.0	 7965.0	...
9068773	  723.3	  573.7	 7963.0	...
9068774	  723.5	  573.8	 7962.0	...
9068775	  724.9	  573.7	 7959.0	...
9068776	  726.3	  573.4	 7957.0	...
9068777	  727.5	  573.1	 7954.0	...
9068778	  728.4	  574.1	 7946.0	...
9068779	  729.2	  575.1	 7937.0	...
9068780	  729.7	  575.3	 7936.0	...
9068781	  729.0	  574.4	 7943.0	...
9068782	  728.4	  573.6	 7950.0	...
9068783	  728.2	  573.8	 7953.0	...
9068784	  728.2	  574.0	 7955.0	...
9068785	  728.2	  574.2	 7957.0	...
9068786	  728.2	  574.4	 7955.0	...
9068787	  728.3	  574.5	 7949.0	...
9068788	  728.5	  574.4	 7944.0	...
9068789	  727.7	  574.6	 7949.0	...
9068790	  726.7	  575.0	 7959.0	...
9068791	  725.7	  575.5	 7970.0	...
9068792	  726.6	  575.6	 7971.0	...
9068793	  727.4	  575.5	 7967.0	...
9068794	  728.2	  574.9	 7956.0	...
9068795	  728.1	  574.4	 7945.0	...
9068796	  728.1	  574.0	 7938.0	...
9068797	  727.8	  574.2	 7939.0	...
9068798	  727.4	  574.3	 7939.0	...
9068799	  727.1	  574.1	 7939.0	...
9068800	  727.7	  574.4	 7945.0	...
9068801	  728.6	  574.6	 7952.0	...
9068802	  729.3	  574.9	 7959.0	...
9068803	  729.3	  574.6	 7961.0	...
9068804	  729.1	  574.5	 7963.0	...
9068805	  728.9	  574.2	 7963.0	...
9068806	  729.0	  573.9	 7960.0	...
9068807	  729.1	  573.7	 7957.0	...
9068808	  729.1	  573.9	 7960.0	...
9068809	  728.9	  574.2	 7965.0	...
9068810	  728.1	  574.5	 7969.0	...
9068811	  727.3	  574.6	 7972.0	...
9068812	  727.0	  574.4	 7974.0	...
9068813	  727.5	  574.8	 7975.0	...
9068814	  727.9	  575.2	 7973.0	...
9068815	  728.0	  575.8	 7972.0	...
9068816	  727.8	  574.8	 7972.0	...
9068817	  727.7	  573.6	 7972.0	...
9068818	  727.5	  572.5	 7972.0	...
9068819	  727.8	  572.3	 7974.0	...
9068820	  728.1	  572.2	 7976.0	...
9068821	  728.7	  572.1	 7974.0	...
9068822	  729.0	  572.1	 7969.0	...
9068823	  728.6	  572.1	 7963.0	...
9068824	  728.0	  572.5	 7966.0	...
9068825	  728.3	  573.0	 7971.0	...
9068826	  729.2	  573.5	 7977.0	...
9068827	  729.8	  573.8	 7978.0	...
9068828	  729.5	  574.0	 7980.0	...
9068829	  729.5	  574.3	 7982.0	...
9068830	  729.8	  574.7	 7983.0	...
9068831	  730.4	  575.0	 7984.0	...
9068832	  730.6	  575.4	 7985.0	...
9068833	  730.0	  575.5	 7991.0	...
9068834	  729.1	  575.1	 7998.0	...
9068835	  728.3	  574.6	 7991.0	...
9068836	  728.6	  574.0	 7978.0	...
9068837	  729.0	  573.9	 7964.0	...
9068838	  729.4	  573.9	 7964.0	...
9068839	  729.7	  573.9	 7964.0	...
9068840	  729.9	  572.8	 7964.0	...
9068841	  730.7	  571.6	 7962.0	...
9068842	  731.6	  571.0	 7960.0	...
9068843	  732.4	  571.6	 7967.0	...
9068844	  732.0	  572.2	 7977.0	...
9068845	  731.1	  572.3	 7986.0	...
9068846	  730.8	  572.3	 7980.0	...
9068847	  731.1	  573.2	 7974.0	...
9068848	  731.8	  574.1	 7966.0	...
9068849	  732.0	  574.8	 7966.0	...
9068850	  732.0	  574.3	 7965.0	...
9068851	  732.3	  573.6	 7968.0	...
9068852	  732.8	  573.0	 7970.0	...
9068853	  731.7	  572.3	 7972.0	...
9068854	  730.3	  571.8	 7973.0	...
9068855	  729.5	  571.6	 7974.0	...
9068856	  730.2	  572.1	 7975.0	...
9068857	  731.4	  572.4	 7974.0	...
9068858	  732.0	  572.6	 7972.0	...
9068859	  732.4	  572.5	 7971.0	...
9068860	  732.1	  572.6	 7970.0	...
9068861	  731.7	  572.8	 7970.0	...
9068862	  731.5	  573.0	 7967.0	...
9068863	  731.5	  573.1	 7965.0	...
9068864	  731.9	  573.4	 7962.0	...
9068865	  732.3	  573.8	 7960.0	...
9068866	  732.5	  573.2	 7967.0	...
9068867	  732.7	  572.4	 7976.0	...
9068868	  732.9	  571.6	 7985.0	...
9068869	  733.4	  571.7	 7985.0	...
9068870	  733.6	  571.6	 7979.0	...
9068871	  733.0	  571.9	 7972.0	...
9068872	  732.4	  572.5	 7965.0	...
9068873	  732.1	  573.5	 7965.0	...
9068874	  732.6	  574.2	 7967.0	...
9068875	  733.1	  574.7	 7967.0	...
9068876	  733.3	  575.0	 7968.0	...
9068877	  733.3	  575.2	 7966.0	...
9068878	  733.1	  575.8	 7966.0	...
9068879	  732.9	  576.2	 7965.0	...
9068880	  732.7	  574.7	 7969.0	...
9068881	  732.4	  572.7	 7972.0	...
9068882	  732.2	  571.1	 7976.0	...
9068883	  732.0	  571.4	 7976.0	...
9068884	  731.8	  571.6	 7977.0	...
9068885	  731.6	  572.3	 7979.0	...
9068886	  731.9	  573.3	 7979.0	...
9068887	  732.5	  574.2	 7977.0	...
9068888	  732.9	  573.1	 7972.0	...
9068889	  733.0	  571.8	 7967.0	...
9068890	  733.0	  571.7	 7962.0	...
9068891	  733.2	  572.9	 7959.0	...
9068892	  733.2	  572.6	 7960.0	...
9068893	  733.1	  571.3	 7960.0	...
9068894	  733.2	  571.2	 7959.0	...
9068895	  733.5	  572.4	 7955.0	...
9068896	  733.8	  573.7	 7955.0	...
9068897	  734.0	  573.9	 7953.0	...
9068898	  734.0	  574.2	 7950.0	...
9068899	  733.9	  574.4	 7946.0	...
9068900	  733.7	  574.3	 7942.0	...
9068901	  733.8	  574.3	 7938.0	...
9068902	  733.4	  574.5	 7943.0	...
9068903	  733.2	  574.9	 7950.0	...
9068904	  732.8	  575.1	 7954.0	...
9068905	  732.7	  574.0	 7952.0	...
9068906	  733.1	  572.8	 7949.0	...
9068907	  733.5	  571.5	 7948.0	...
9068908	  734.1	  572.0	 7950.0	...
9068909	  734.0	  572.6	 7951.0	...
9068910	  733.7	  573.4	 7954.0	...
9068911	  733.8	  573.6	 7955.0	...
9068912	  734.1	  573.8	 7953.0	...
9068913	  734.5	  573.9	 7951.0	...
9068914	  734.0	  574.0	 7949.0	...
9068915	  733.6	  574.1	 7950.0	...
9068916	  732.9	  574.2	 7950.0	...
9068917	  732.8	  574.8	 7963.0	...
9068918	  732.7	  575.3	 7976.0	...
9068919	  732.6	  575.5	 7986.0	...
9068920	  732.6	  575.3	 7981.0	...
9068921	  732.3	  575.2	 7976.0	...
9068922	  731.9	  574.2	 7974.0	...
9068923	  731.6	  573.1	 7976.0	...
9068924	  731.4	  571.9	 7981.0	...
9068925	  731.3	  571.9	 7986.0	...
9068926	  731.4	  571.9	 7988.0	...
9068927	  731.6	  571.8	 7985.0	...
9068928	  731.8	  572.3	 7979.0	...
9068929	  731.9	  572.8	 7974.0	...
9068930	  731.8	  572.7	 7978.0	...
9068931	  731.7	  572.1	 7984.0	...
9068932	  731.7	  571.5	 7982.0	...
9068933	  731.9	  571.1	 7973.0	...
9068934	  732.2	  570.8	 7964.0	...
9068935	  732.6	  571.9	 7964.0	...
9068936	  732.6	  573.4	 7964.0	...
9068937	  732.6	  574.7	 7964.0	...
9068938	  731.9	  574.6	 7972.0	...
9068939	  731.4	  574.5	 7980.0	...
9068940	  730.8	  574.5	 7988.0	...
9068941	  730.6	  574.8	 7986.0	...
9068942	  731.0	  574.6	 7984.0	...
9068943	  731.3	  573.7	 7982.0	...
9068944	  731.7	  572.6	 7981.0	...
9068945	  731.6	  572.0	 7980.0	...
9068946	  731.2	  571.8	 7975.0	...
9068947	  730.8	  571.9	 7970.0	...
9068948	  731.2	  571.8	 7963.0	...
9068949	  732.2	  572.1	 7959.0	...
9068950	  732.8	  572.5	 7960.0	...
9068951	  732.6	  572.1	 7961.0	...
9068952	  732.1	  571.4	 7964.0	...
9068953	  732.1	  572.3	 7963.0	...
9068954	  731.9	  573.9	 7966.0	...
9068955	  731.6	  574.7	 7968.0	...
9068956	  731.1	  573.7	 7964.0	...
9068957	  730.9	  572.7	 7958.0	...
9068958	  730.8	  572.5	 7951.0	...
9068959	  730.6	  572.9	 7949.0	...
9068960	  730.5	  573.2	 7948.0	...
9068961	  731.3	  573.6	 7946.0	...
9068962	  732.7	  573.6	 7941.0	...
9068963	  734.1	  573.5	 7937.0	...
9068964	  734.7	  573.8	 7936.0	...
9068965	  734.7	  574.1	 7937.0	...
9068966	  735.1	  574.4	 7937.0	...
9068967	  735.4	  574.3	 7936.0	...
9068968	  736.1	  574.2	 7935.0	...
9068969	  736.4	  574.3	 7935.0	...
9068970	  736.5	  574.4	 7934.0	...
9068971	  736.0	  574.6	 7932.0	...
9068972	  735.0	  574.7	 7933.0	...
9068973	  734.5	  574.9	 7940.0	...
9068974	  734.3	  575.1	 7946.0	...
9068975	  734.6	  575.7	 7949.0	...
9068976	  734.3	  576.6	 7947.0	...
9068977	  734.0	  577.5	 7940.0	...
9068978	  734.3	  577.0	 7934.0	...
9068979	  734.9	  576.1	 7923.0	...
9068980	  735.6	  575.2	 7918.0	...
9068981	  735.7	  575.7	 7910.0	...
9068982	  735.0	  576.2	 7908.0	...
9068983	  734.2	  576.8	 7902.0	...
9068984	  734.1	  577.0	 7898.0	...
9068985	  734.9	  577.4	 7895.0	...
9068986	  736.2	  577.7	 7890.0	...
9068987	  736.9	  577.8	 7885.0	...
9068988	  737.4	  577.7	 7881.0	...
9068989	  737.3	  577.5	 7884.0	...
9068990	  737.2	  576.7	 7886.0	...
9068991	  736.6	  576.1	 7888.0	...
9068992	  735.9	  575.6	 7889.0	...
9068993	  735.4	  575.9	 7886.0	...
9068994	  735.5	  576.1	 7882.0	...
9068995	  735.5	  576.3	 7884.0	...
9068996	  734.8	  576.5	 7891.0	...
9068997	  734.1	  576.5	 7898.0	...
9068998	  733.6	  576.8	 7900.0	...
9068999	  734.1	  577.1	 7900.0	...
9069000	  734.6	  577.4	 7893.0	...
9069001	  735.2	  577.5	 7883.0	...
9069002	  735.7	  577.6	 7874.0	...
9069003	  735.6	  577.6	 7871.0	...
9069004	  735.1	  577.4	 7871.0	...
9069005	  734.9	  578.4	 7870.0	...
9069006	  736.1	  579.7	 7869.0	...
9069007	  737.2	  581.1	 7870.0	...
9069008	  738.0	  581.3	 7872.0	...
9069009	  737.8	  580.7	 7873.0	...
9069010	  737.6	  580.0	 7872.0	...
9069011	  737.4	  579.2	 7868.0	...
9069012	  736.8	  579.0	 7861.0	...
9069013	  736.4	  578.6	 7853.0	...
9069014	  737.0	  578.0	 7848.0	...
9069015	  738.2	  578.0	 7846.0	...
9069016	  739.4	  578.2	 7846.0	...
9069017	  739.4	  578.4	 7847.0	...
9069018	  738.6	  578.1	 7847.0	...
9069019	  737.8	  578.1	 7848.0	...
9069020	  737.2	  578.4	 7838.0	...
9069021	  737.7	  579.4	 7828.0	...
9069022	  738.1	  580.1	 7831.0	...
9069023	  738.3	  580.6	 7845.0	...
9069024	  738.2	  580.4	 7859.0	...
9069025	  737.3	  580.1	 7860.0	...
9069026	  736.4	  579.7	 7861.0	...
9069027	  736.1	  579.8	 7866.0	...
9069028	  736.6	  580.0	 7871.0	...
9069029	  737.3	  580.3	 7870.0	...
9069030	  737.4	  580.3	 7864.0	...
9069031	  737.5	  580.4	 7865.0	...
9069032	  737.4	  580.5	 7871.0	...
9069033	  737.3	  580.5	 7869.0	...
9069034	  737.2	  579.9	 7861.0	...
9069035	  737.0	  579.3	 7853.0	...
9069036	  737.2	  578.6	 7854.0	...
9069037	  737.4	  578.5	 7854.0	...
9069038	  737.5	  578.5	 7854.0	...
9069039	  737.6	  579.0	 7853.0	...
9069040	  737.8	  579.6	 7855.0	...
9069041	  737.2	  580.2	 7860.0	...
9069042	  736.3	  580.3	 7864.0	...
9069043	  735.7	  581.3	 7855.0	...
9069044	  736.1	  582.2	 7843.0	...
9069045	  736.4	  582.2	 7834.0	...
9069046	  736.3	  581.2	 7836.0	...
9069047	  737.1	  580.4	 7839.0	...
9069048	  738.0	  580.5	 7833.0	...
9069049	  738.8	  580.7	 7826.0	...
9069050	  739.0	  580.6	 7819.0	...
9069051	  739.2	  580.2	 7818.0	...
9069052	  739.1	  579.9	 7817.0	...
9069053	  738.9	  579.9	 7818.0	...
9069054	  738.5	  581.3	 7816.0	...
9069055	  738.2	  582.6	 7813.0	...
9069056	  739.0	  583.5	 7804.0	...
9069057	  740.7	  583.4	 7796.0	...
9069058	  742.5	  583.3	 7790.0	...
9069059	  742.1	  581.9	 7788.0	...
9069060	  741.0	  580.5	 7786.0	...
9069061	  739.5	  578.9	 7783.0	...
9069062	  739.2	  578.7	 7783.0	...
9069063	  738.9	  578.7	 7784.0	...
9069064	  738.9	  579.0	 7785.0	...
9069065	  739.0	  579.2	 7785.0	...
9069066	  739.4	  579.4	 7785.0	...
9069067	  739.8	  579.5	 7782.0	...
9069068	  740.2	  579.3	 7781.0	...
9069069	  740.3	  578.9	 7781.0	...
9069070	  740.4	  579.7	 7784.0	...
9069071	  740.4	  580.7	 7785.0	...
9069072	  740.4	  581.6	 7783.0	...
9069073	  740.5	  581.5	 7781.0	...
9069074	  740.9	  582.2	 7779.0	...
9069075	  741.2	  583.1	 7776.0	...
9069076	  741.1	  583.9	 7773.0	...
9069077	  740.8	  583.9	 7771.0	...
9069078	  740.6	  583.8	 7767.0	...
9069079	  740.9	  583.5	 7763.0	...
9069080	  740.8	  583.1	 7758.0	...
9069081	  740.4	  581.4	 7772.0	...
9069082	  739.5	  580.1	 7788.0	...
9069083	  739.3	  579.8	 7800.0	...
9069084	  739.9	  580.9	 7798.0	...
9069085	  740.6	  582.0	 7796.0	...
9069086	  741.2	  582.2	 7796.0	...
9069087	  741.2	  582.3	 7793.0	...
9069088	  741.2	  582.5	 7787.0	...
9069089	  741.2	  582.8	 7781.0	...
9069090	  741.3	  583.1	 7778.0	...
9069091	  741.4	  583.4	 7781.0	...
9069092	  741.4	  583.2	 7784.0	...
9069093	  740.9	  582.7	 7788.0	...
9069094	  740.4	  582.1	 7789.0	...
9069095	  739.9	  581.8	 7789.0	...
9069096	  739.7	  582.3	 7788.0	...
9069097	  739.6	  582.7	 7780.0	...
9069098	  739.8	  583.0	 7768.0	...
9069099	  740.2	  582.9	 7756.0	...
9069100	  740.6	  582.7	 7750.0	...
9069101	  740.8	  581.8	 7749.0	...
9069102	  741.2	  580.9	 7750.0	...
9069103	  741.7	  580.0	 7754.0	...
9069104	  741.9	  579.8	 7758.0	...
9069105	  742.0	  580.1	 7761.0	...
9069106	  741.9	  580.4	 7761.0	...
9069107	  742.1	  580.7	 7759.0	...
9069108	  742.2	  581.2	 7757.0	...
9069109	  742.1	  581.8	 7756.0	...
9069110	  742.1	  582.6	 7755.0	...
9069111	  742.0	  583.0	 7753.0	...
9069112	  742.1	  583.3	 7752.0	...
9069113	  741.7	  583.5	 7751.0	...
9069114	  741.4	  583.9	 7750.0	...
9069115	  741.5	  584.1	 7747.0	...
9069116	  741.9	  584.3	 7744.0	...
9069117	  742.3	  583.5	 7742.0	...
9069118	  742.4	  582.7	 7741.0	...
9069119	  742.6	  582.5	 7741.0	...
9069120	  743.7	  583.0	 7736.0	...
9069121	  744.9	  583.4	 7732.0	...
9069122	  745.7	  583.1	 7733.0	...
9069123	  744.2	  583.2	 7743.0	...
9069124	  742.6	  583.3	 7753.0	...
9069125	  742.0	  583.5	 7750.0	...
9069126	  742.7	  583.4	 7743.0	...
9069127	  743.0	  583.4	 7736.0	...
9069128	  742.6	  583.4	 7736.0	...
9069129	  743.4	  583.0	 7734.0	...
9069130	  744.6	  582.6	 7732.0	...
9069131	  745.0	  582.4	 7731.0	...
9069132	  744.2	  582.5	 7731.0	...
9069133	  743.5	  582.0	 7734.0	...
9069134	  743.5	  581.5	 7737.0	...
9069135	  743.5	  582.1	 7735.0	...
9069136	  743.9	  583.3	 7729.0	...
9069137	  744.2	  584.4	 7724.0	...
9069138	  744.2	  584.2	 7725.0	...
9069139	  743.8	  584.2	 7726.0	...
9069140	  743.8	  584.2	 7728.0	...
9069141	  743.9	  584.5	 7732.0	...
9069142	  743.8	  584.6	 7739.0	...
9069143	  743.2	  584.6	 7745.0	...
9069144	  742.5	  584.2	 7750.0	...
9069145	  742.0	  583.9	 7751.0	...
9069146	  742.1	  583.7	 7754.0	...
9069147	  742.5	  583.6	 7754.0	...
9069148	  742.8	  583.6	 7748.0	...
9069149	  743.2	  583.7	 7742.0	...
9069150	  742.7	  583.9	 7735.0	...
9069151	  742.2	  583.5	 7741.0	...
9069152	  741.8	  582.7	 7746.0	...
9069153	  741.9	  581.7	 7751.0	...
9069154	  742.0	  581.1	 7745.0	...
9069155	  742.1	  581.4	 7738.0	...
9069156	  742.6	  581.9	 7732.0	...
9069157	  743.2	  582.4	 7734.0	...
9069158	  743.7	  582.8	 7736.0	...
9069159	  743.6	  583.5	 7738.0	...
9069160	  743.3	  584.3	 7740.0	...
9069161	  743.3	  584.7	 7740.0	...
9069162	  743.4	  584.8	 7740.0	...
9069163	  743.0	  584.4	 7740.0	...
9069164	  742.2	  584.0	 7740.0	...
9069165	  742.1	  583.4	 7741.0	...
9069166	  742.8	  583.6	 7741.0	...
9069167	  743.0	  583.8	 7740.0	...
9069168	  742.5	  584.2	 7738.0	...
9069169	  742.0	  584.3	 7737.0	...
9069170	  742.0	  583.2	 7746.0	...
9069171	  742.3	  581.8	 7756.0	...
9069172	  742.7	  580.5	 7761.0	...
9069173	  742.6	  580.9	 7757.0	...
9069174	  742.1	  581.6	 7752.0	...
9069175	  741.6	  582.4	 7752.0	...
9069176	  742.3	  582.2	 7749.0	...
9069177	  743.0	  581.6	 7746.0	...
9069178	  742.5	  581.0	 7745.0	...
9069179	  741.2	  580.9	 7747.0	...
9069180	  740.2	  580.7	 7747.0	...
9069181	  740.5	  580.3	 7747.0	...
9069182	  740.9	  580.6	 7747.0	...
9069183	  741.8	  581.1	 7747.0	...
9069184	  742.7	  581.7	 7748.0	...
9069185	  744.2	  582.3	 7749.0	...
9069186	  744.8	  583.1	 7748.0	...
9069187	  745.3	  582.7	 7744.0	...
9069188	  745.2	  581.7	 7742.0	...
9069189	  744.7	  581.8	 7742.0	...
9069190	  744.2	  583.0	 7744.0	...
9069191	  743.6	  584.1	 7744.0	...
9069192	  743.4	  584.0	 7738.0	...
9069193	  743.2	  583.8	 7734.0	...
9069194	  743.3	  583.8	 7729.0	...
9069195	  743.5	  583.8	 7734.0	...
9069196	  743.7	  583.2	 7739.0	...
9069197	  743.8	  582.7	 7744.0	...
9069198	  743.8	  582.3	 7742.0	...
9069199	  743.9	  582.3	 7738.0	...
9069200	  744.4	  582.1	 7735.0	...
9069201	  744.8	  581.9	 7734.0	...
9069202	  743.2	  581.6	 7740.0	...
9069203	  741.3	  581.4	 7742.0	...
9069204	  739.8	  581.0	 7743.0	...
9069205	  740.7	  580.7	 7739.0	...
9069206	  741.7	  581.6	 7739.0	...
9069207	  742.6	  582.7	 7740.0	...
9069208	  743.4	  584.0	 7738.0	...
9069209	  744.0	  584.0	 7736.0	...
9069210	  744.2	  583.5	 7733.0	...
9069211	  743.8	  582.8	 7734.0	...
9069212	  743.5	  582.0	 7730.0	...
9069213	  743.3	  582.3	 7727.0	...
9069214	  743.2	  582.7	 7725.0	...
9069215	  743.0	  583.2	 7726.0	...
9069216	  742.7	  583.3	 7731.0	...
9069217	  742.6	  582.8	 7734.0	...
9069218	  742.5	  582.3	 7736.0	...
9069219	  742.8	  582.8	 7735.0	...
9069220	  743.2	  583.4	 7734.0	...
9069221	  743.6	  584.1	 7731.0	...
9069222	  743.8	  583.9	 7730.0	...
9069223	  743.8	  584.1	 7730.0	...
9069224	  743.4	  583.5	 7731.0	...
9069225	  742.7	  582.9	 7734.0	...
9069226	  742.1	  582.2	 7735.0	...
9069227	  742.6	  582.1	 7731.0	...
9069228	  743.2	  581.9	 7725.0	...
9069229	  743.4	  581.7	 7719.0	...
9069230	  742.6	  582.2	 7719.0	...
9069231	  742.3	  583.1	 7721.0	...
9069232	  742.2	  583.9	 7726.0	...
9069233	  742.2	  583.9	 7731.0	...
9069234	  743.0	  583.4	 7733.0	...
9069235	  743.7	  582.8	 7730.0	...
9069236	  744.8	  582.6	 7725.0	...
9069237	  745.2	  582.6	 7722.0	...
9069238	  745.6	  582.6	 7720.0	...
9069239	  745.6	  582.6	 7720.0	...
9069240	  745.7	  583.0	 7724.0	...
9069241	  745.8	  583.8	 7728.0	...
9069242	  746.0	  584.8	 7730.0	...
9069243	  746.2	  585.4	 7727.0	...
9069244	  745.7	  585.4	 7723.0	...
9069245	  745.0	  585.0	 7718.0	...
9069246	  744.3	  584.1	 7713.0	...
9069247	  744.3	  583.6	 7710.0	...
9069248	  744.2	  582.7	 7710.0	...
9069249	  744.1	  582.4	 7714.0	...
9069250	  744.0	  582.1	 7717.0	...
9069251	  744.1	  582.4	 7720.0	...
9069252	  744.2	  583.0	 7719.0	...
9069253	  744.3	  583.6	 7712.0	...
9069254	  744.4	  583.5	 7706.0	...
9069255	  744.7	  583.4	 7701.0	...
9069256	  745.6	  583.5	 7702.0	...
9069257	  746.1	  583.9	 7703.0	...
9069258	  746.4	  583.2	 7702.0	...
9069259	  746.0	  582.4	 7701.0	...
9069260	  745.6	  581.6	 7701.0	...
9069261	  745.0	  581.8	 7704.0	...
9069262	  744.3	  581.6	 7706.0	...
9069263	  743.6	  581.3	 7706.0	...
9069264	  743.2	  580.8	 7709.0	...
9069265	  742.8	  580.6	 7714.0	...
9069266	  742.7	  580.3	 7719.0	...
9069267	  742.5	  580.2	 7722.0	...
9069268	  742.4	  580.5	 7722.0	...
9069269	  742.6	  580.8	 7722.0	...
9069270	  742.9	  581.4	 7721.0	...
9069271	  743.3	  581.9	 7720.0	...
9069272	  743.7	  582.8	 7721.0	...
9069273	  744.1	  583.5	 7721.0	...
9069274	  744.4	  584.0	 7722.0	...
9069275	  744.3	  584.0	 7731.0	...
9069276	  743.9	  583.7	 7740.0	...
9069277	  743.7	  583.5	 7749.0	...
9069278	  744.4	  582.9	 7740.0	...
9069279	  745.4	  582.5	 7728.0	...
9069280	  746.4	  582.3	 7716.0	...
9069281	  746.5	  582.4	 7713.0	...
9069282	  746.4	  583.0	 7713.0	...
9069283	  746.1	  583.6	 7722.0	...
9069284	  745.7	  584.2	 7730.0	...
9069285	  745.3	  584.4	 7736.0	...
9069286	  744.9	  584.4	 7732.0	...
9069287	  744.9	  583.9	 7729.0	...
9069288	  745.1	  583.5	 7728.0	...
9069289	  745.4	  582.4	 7727.0	...
9069290	  744.7	  581.6	 7727.0	...
9069291	  744.1	  581.4	 7731.0	...
9069292	  743.7	  582.1	 7737.0	...
9069293	  743.7	  582.6	 7740.0	...
9069294	  743.7	  582.7	 7742.0	...
9069295	  743.2	  582.8	 7742.0	...
9069296	  742.8	  582.9	 7743.0	...
9069297	  742.2	  582.9	 7744.0	...
9069298	  742.0	  582.8	 7745.0	...
9069299	  742.7	  582.3	 7745.0	...
9069300	  743.5	  581.9	 7743.0	...
9069301	  744.3	  581.6	 7737.0	...
9069302	  744.2	  581.9	 7733.0	...
9069303	  744.0	  582.2	 7734.0	...
9069304	  742.9	  582.3	 7740.0	...
9069305	  742.0	  582.2	 7749.0	...
9069306	  741.0	  581.9	 7751.0	...
9069307	  740.9	  581.7	 7753.0	...
9069308	  741.6	  581.5	 7750.0	...
9069309	  742.4	  580.8	 7749.0	...
9069310	  743.5	  580.0	 7746.0	...
9069311	  743.8	  580.2	 7745.0	...
9069312	  744.1	  581.1	 7743.0	...
9069313	  744.2	  582.7	 7741.0	...
9069314	  744.1	  583.3	 7740.0	...
9069315	  744.1	  583.5	 7740.0	...
9069316	  744.0	  583.0	 7748.0	...
9069317	  743.8	  582.7	 7756.0	...
9069318	  743.7	  582.6	 7765.0	...
9069319	  744.3	  582.8	 7767.0	...
9069320	  744.9	  582.9	 7761.0	...
9069321	  745.5	  583.3	 7754.0	...
9069322	  745.5	  583.6	 7747.0	...
9069323	  745.4	  583.3	 7747.0	...
9069324	  745.6	  582.6	 7739.0	...
9069325	  745.9	  581.6	 7732.0	...
9069326	  745.9	  581.2	 7728.0	...
9069327	  745.5	  580.8	 7730.0	...
9069328	  745.2	  581.7	 7732.0	...
9069329	  745.3	  582.9	 7732.0	...
9069330	  745.4	  583.9	 7733.0	...
9069331	  744.8	  583.9	 7735.0	...
9069332	  744.2	  583.8	 7739.0	...
9069333	  744.0	  583.7	 7742.0	...
9069334	  744.4	  583.6	 7742.0	...
9069335	  745.1	  583.4	 7738.0	...
9069336	  745.4	  583.1	 7734.0	...
9069337	  745.2	  582.9	 7731.0	...
9069338	  744.5	  582.9	 7728.0	...
9069339	  742.8	  583.1	 7726.0	...
EFIX R   9068572	9069339	768	  735.7	  578.3	   7842
SSACC R  9069340
9069340	  741.5	  583.7	 7725.0	...
9069341	  740.3	  584.3	 7725.0	...
9069342	  739.2	  584.8	 7733.0	...
9069343	  736.6	  582.4	 7741.0	...
9069344	  734.1	  580.1	 7750.0	...
9069345	  729.0	  578.6	 7752.0	...
9069346	  724.6	  579.5	 7752.0	...
9069347	  719.2	  580.4	 7751.0	...
9069348	  715.8	  579.3	 7755.0	...
9069349	  711.4	  578.4	 7761.0	...
9069350	  707.8	  577.3	 7765.0	...
9069351	  705.0	  577.0	 7764.0	...
9069352	  702.9	  576.4	 7763.0	...
9069353	  701.2	  575.9	 7762.0	...
9069354	  700.1	  575.8	 7763.0	...
9069355	  700.1	  575.8	 7765.0	...
9069356	  699.9	  573.6	 7773.0	...
ESACC R  9069340	9069356	17	  741.5	  583.7	  699.9	  573.6	   0.91	     83
SFIX R   9069357
9069357	  699.6	  571.4	 7780.0	...
9069358	  697.7	  568.3	 7789.0	...
9069359	  696.0	  567.4	 7793.0	...
9069360	  694.9	  566.2	 7797.0	...
9069361	  695.5	  565.9	 7791.0	...
9069362	  696.9	  564.8	 7784.0	...
9069363	  697.5	  563.5	 7776.0	...
9069364	  698.0	  562.2	 7775.0	...
9069365	  697.8	  562.9	 7775.0	...
9069366	  698.7	  564.0	 7773.0	...
9069367	  700.4	  564.9	 7769.0	...
9069368	  702.3	  564.5	 7761.0	...
9069369	  703.3	  564.2	 7756.0	...
9069370	  703.6	  563.9	 7754.0	...
9069371	  704.0	  563.4	 7757.0	...
9069372	  705.1	  562.7	 7759.0	...
9069373	  706.3	  562.8	 7767.0	...
9069374	  707.1	  563.2	 7774.0	...
9069375	  707.1	  564.2	 7781.0	...
9069376	  707.0	  564.7	 7778.0	...
9069377	  706.8	  565.2	 7777.0	...
9069378	  706.6	  565.3	 7776.0	...
9069379	  706.6	  565.4	 7775.0	...
9069380	  706.8	  565.8	 7774.0	...
9069381	  707.3	  566.1	 7775.0	...
9069382	  707.5	  566.3	 7778.0	...
9069383	  707.7	  566.3	 7776.0	...
9069384	  707.7	  567.1	 7772.0	...
9069385	  707.6	  567.9	 7767.0	...
9069386	  707.5	  567.7	 7766.0	...
9069387	  707.4	  566.7	 7765.0	...
9069388	  707.5	  565.9	 7765.0	...
9069389	  707.6	  566.0	 7765.0	...
9069390	  707.6	  566.1	 7760.0	...
9069391	  707.8	  566.1	 7754.0	...
9069392	  708.0	  566.1	 7748.0	...
9069393	  708.3	  566.1	 7747.0	...
9069394	  707.8	  566.3	 7743.0	...
9069395	  707.3	  566.5	 7740.0	...
9069396	  706.5	  565.9	 7744.0	...
9069397	  706.1	  565.0	 7751.0	...
9069398	  706.4	  564.4	 7756.0	...
9069399	  707.9	  564.8	 7749.0	...
9069400	  709.4	  565.2	 7748.0	...
9069401	  710.0	  565.5	 7746.0	...
9069402	  709.6	  565.7	 7748.0	...
9069403	  708.0	  565.7	 7758.0	...
9069404	  706.6	  565.6	 7770.0	...
9069405	  705.5	  566.5	 7776.0	...
9069406	  705.6	  567.7	 7770.0	...
9069407	  706.3	  568.7	 7766.0	...
9069408	  707.0	  568.9	 7767.0	...
9069409	  707.7	  568.9	 7772.0	...
9069410	  707.7	  568.9	 7775.0	...
9069411	  707.6	  568.9	 7778.0	...
9069412	  707.3	  568.8	 7787.0	...
9069413	  706.9	  568.2	 7796.0	...
9069414	  706.6	  567.6	 7801.0	...
9069415	  706.6	  567.1	 7796.0	...
9069416	  706.6	  566.4	 7791.0	...
9069417	  706.2	  565.7	 7788.0	...
9069418	  706.0	  565.1	 7786.0	...
9069419	  706.0	  565.6	 7785.0	...
9069420	  706.5	  566.1	 7785.0	...
9069421	  707.0	  566.5	 7787.0	...
9069422	  707.4	  566.5	 7789.0	...
9069423	  707.5	  566.5	 7786.0	...
9069424	  707.8	  566.6	 7782.0	...
9069425	  708.4	  566.6	 7778.0	...
9069426	  708.9	  566.8	 7786.0	...
9069427	  709.1	  567.0	 7793.0	...
9069428	  708.8	  567.0	 7803.0	...
9069429	  708.9	  566.8	 7804.0	...
9069430	  709.0	  567.8	 7800.0	...
9069431	  709.5	  569.1	 7790.0	...
9069432	  709.5	  569.8	 7779.0	...
9069433	  709.9	  569.2	 7773.0	...
9069434	  710.2	  568.6	 7772.0	...
9069435	  710.2	  568.2	 7780.0	...
9069436	  710.0	  567.8	 7789.0	...
9069437	  709.8	  567.4	 7787.0	...
9069438	  709.9	  567.4	 7776.0	...
9069439	  709.4	  567.6	 7770.0	...
9069440	  708.8	  567.8	 7776.0	...
9069441	  708.1	  568.1	 7780.0	...
9069442	  708.0	  568.3	 7778.0	...
9069443	  708.3	  568.5	 7775.0	...
9069444	  709.0	  568.4	 7774.0	...
9069445	  709.6	  568.2	 7780.0	...
9069446	  709.6	  568.1	 7788.0	...
9069447	  709.0	  567.3	 7795.0	...
9069448	  708.4	  566.5	 7793.0	...
9069449	  708.2	  566.1	 7787.0	...
9069450	  708.3	  566.7	 7782.0	...
9069451	  708.4	  567.3	 7780.0	...
9069452	  708.4	  567.6	 7780.0	...
9069453	  708.5	  567.7	 7780.0	...
9069454	  709.0	  567.7	 7777.0	...
9069455	  709.4	  567.5	 7774.0	...
9069456	  709.1	  567.4	 7778.0	...
9069457	  708.3	  567.5	 7783.0	...
9069458	  707.6	  567.8	 7787.0	...
9069459	  708.3	  567.8	 7788.0	...
9069460	  709.1	  567.6	 7788.0	...
9069461	  709.3	  567.7	 7789.0	...
9069462	  708.2	  568.0	 7791.0	...
9069463	  707.2	  568.3	 7792.0	...
9069464	  706.7	  568.0	 7792.0	...
9069465	  706.7	  567.6	 7792.0	...
9069466	  706.7	  567.5	 7793.0	...
9069467	  707.1	  568.1	 7804.0	...
9069468	  707.5	  568.7	 7814.0	...
9069469	  707.9	  569.4	 7822.0	...
9069470	  707.5	  568.5	 7819.0	...
9069471	  707.3	  567.6	 7815.0	...
9069472	  706.9	  566.4	 7814.0	...
9069473	  706.4	  566.2	 7818.0	...
9069474	  706.0	  566.4	 7823.0	...
9069475	  706.0	  566.9	 7817.0	...
9069476	  706.4	  567.1	 7809.0	...
9069477	  706.8	  566.8	 7805.0	...
9069478	  707.0	  566.5	 7809.0	...
9069479	  707.1	  566.6	 7814.0	...
9069480	  706.8	  566.9	 7813.0	...
9069481	  706.6	  568.0	 7812.0	...
9069482	  706.1	  568.8	 7813.0	...
9069483	  705.9	  569.3	 7814.0	...
9069484	  706.0	  569.1	 7814.0	...
9069485	  706.2	  569.0	 7813.0	...
9069486	  706.4	  569.0	 7812.0	...
9069487	  706.9	  568.4	 7807.0	...
9069488	  708.1	  567.8	 7803.0	...
9069489	  709.3	  567.7	 7801.0	...
9069490	  709.1	  568.1	 7802.0	...
9069491	  708.1	  568.0	 7799.0	...
9069492	  707.2	  567.5	 7796.0	...
9069493	  707.0	  566.9	 7794.0	...
9069494	  707.0	  567.3	 7795.0	...
9069495	  707.2	  567.7	 7796.0	...
9069496	  707.7	  568.0	 7793.0	...
9069497	  707.8	  567.6	 7791.0	...
9069498	  707.7	  567.4	 7794.0	...
9069499	  707.4	  567.3	 7798.0	...
9069500	  707.5	  567.3	 7803.0	...
9069501	  707.8	  567.6	 7803.0	...
9069502	  708.3	  567.8	 7803.0	...
9069503	  709.0	  567.9	 7798.0	...
9069504	  709.3	  567.6	 7793.0	...
9069505	  709.7	  567.4	 7788.0	...
9069506	  708.9	  567.9	 7788.0	...
9069507	  708.0	  568.7	 7788.0	...
9069508	  707.1	  569.4	 7788.0	...
9069509	  707.1	  569.4	 7788.0	...
9069510	  707.4	  569.2	 7790.0	...
9069511	  707.9	  568.9	 7792.0	...
9069512	  708.3	  568.6	 7795.0	...
9069513	  708.3	  568.4	 7795.0	...
9069514	  708.6	  568.4	 7794.0	...
9069515	  709.3	  568.5	 7792.0	...
9069516	  710.0	  568.5	 7795.0	...
9069517	  709.8	  568.6	 7800.0	...
9069518	  709.4	  568.6	 7805.0	...
9069519	  709.0	  568.2	 7809.0	...
9069520	  709.2	  567.8	 7811.0	...
9069521	  708.7	  567.2	 7804.0	...
9069522	  708.3	  567.1	 7795.0	...
9069523	  707.1	  567.2	 7786.0	...
9069524	  706.4	  567.4	 7786.0	...
9069525	  705.6	  567.6	 7788.0	...
9069526	  705.7	  567.6	 7799.0	...
9069527	  706.7	  567.4	 7810.0	...
9069528	  708.1	  567.1	 7805.0	...
9069529	  709.4	  566.7	 7791.0	...
9069530	  709.1	  566.6	 7779.0	...
9069531	  708.5	  566.6	 7783.0	...
9069532	  707.5	  566.7	 7793.0	...
9069533	  707.3	  566.7	 7796.0	...
9069534	  707.1	  567.0	 7799.0	...
9069535	  707.4	  568.2	 7791.0	...
9069536	  707.2	  569.5	 7788.0	...
9069537	  706.7	  570.4	 7786.0	...
9069538	  706.0	  570.4	 7787.0	...
9069539	  707.5	  570.1	 7791.0	...
9069540	  709.2	  570.0	 7793.0	...
9069541	  710.8	  569.8	 7795.0	...
9069542	  710.3	  569.8	 7793.0	...
9069543	  709.8	  569.7	 7791.0	...
9069544	  710.0	  569.5	 7791.0	...
9069545	  710.5	  569.3	 7792.0	...
9069546	  710.2	  569.4	 7794.0	...
9069547	  708.9	  568.9	 7803.0	...
9069548	  707.6	  568.4	 7811.0	...
9069549	  707.3	  567.8	 7815.0	...
9069550	  707.6	  568.0	 7812.0	...
9069551	  708.1	  570.5	 7810.0	...
9069552	  709.5	  572.7	 7798.0	...
9069553	  710.8	  574.5	 7787.0	...
9069554	  711.1	  573.8	 7779.0	...
9069555	  710.2	  573.3	 7782.0	...
9069556	  709.7	  573.1	 7785.0	...
9069557	  709.9	  572.7	 7788.0	...
9069558	  710.2	  571.7	 7790.0	...
9069559	  710.2	  570.7	 7790.0	...
9069560	  710.4	  569.8	 7785.0	...
9069561	  710.5	  569.6	 7781.0	...
9069562	  711.2	  570.1	 7780.0	...
9069563	  711.8	  570.9	 7784.0	...
9069564	  712.4	  571.6	 7788.0	...
9069565	  712.5	  571.3	 7792.0	...
9069566	  712.2	  571.2	 7793.0	...
9069567	  711.6	  571.3	 7793.0	...
9069568	  710.1	  571.6	 7792.0	...
9069569	  708.9	  571.9	 7793.0	...
9069570	  707.9	  572.0	 7794.0	...
9069571	  708.0	  573.2	 7794.0	...
9069572	  708.0	  574.4	 7790.0	...
9069573	  707.5	  573.8	 7787.0	...
9069574	  706.9	  572.1	 7787.0	...
9069575	  706.2	  570.4	 7785.0	...
9069576	  706.2	  570.9	 7783.0	...
9069577	  707.0	  571.4	 7775.0	...
9069578	  707.9	  572.0	 7770.0	...
9069579	  708.8	  572.3	 7765.0	...
9069580	  708.6	  572.4	 7773.0	...
9069581	  708.2	  571.7	 7783.0	...
9069582	  707.8	  571.0	 7791.0	...
9069583	  707.3	  570.3	 7795.0	...
9069584	  706.1	  570.5	 7799.0	...
MSG	9069585 0000 _ Experiment Start
9069585	  705.1	  571.5	 7802.0	...
9069586	  704.5	  572.5	 7800.0	...
9069587	  705.2	  573.0	 7796.0	...
9069588	  705.8	  572.2	 7794.0	...
9069589	  705.5	  571.6	 7803.0	...
9069590	  704.8	  570.9	 7810.0	...
9069591	  704.2	  570.6	 7814.0	...
9069592	  704.7	  571.0	 7801.0	...
9069593	  705.2	  571.8	 7791.0	...
9069594	  705.7	  572.5	 7784.0	...
9069595	  705.3	  573.1	 7783.0	...
9069596	  704.9	  573.5	 7782.0	...
9069597	  704.5	  573.6	 7781.0	...
9069598	  705.1	  573.0	 7781.0	...
9069599	  705.7	  572.7	 7781.0	...
9069600	  706.2	  572.5	 7778.0	...
9069601	  706.2	  573.0	 7774.0	...
9069602	  706.3	  573.3	 7773.0	...
9069603	  706.5	  573.6	 7774.0	...
9069604	  706.2	  572.6	 7776.0	...
9069605	  705.8	  571.8	 7775.0	...
9069606	  705.3	  571.3	 7774.0	...
9069607	  705.0	  571.6	 7775.0	...
9069608	  704.5	  571.8	 7777.0	...
9069609	  704.0	  571.4	 7779.0	...
9069610	  703.7	  571.2	 7780.0	...
9069611	  704.2	  571.0	 7782.0	...
9069612	  704.8	  571.7	 7783.0	...
9069613	  705.3	  571.9	 7784.0	...
9069614	  704.8	  572.1	 7785.0	...
9069615	  704.4	  571.8	 7786.0	...
9069616	  703.7	  571.9	 7787.0	...
9069617	  703.4	  572.5	 7786.0	...
9069618	  702.9	  573.4	 7786.0	...
9069619	  702.9	  574.3	 7786.0	...
9069620	  702.9	  574.6	 7786.0	...
9069621	  703.4	  574.6	 7787.0	...
9069622	  703.8	  574.6	 7787.0	...
9069623	  704.1	  574.2	 7787.0	...
9069624	  704.0	  573.8	 7788.0	...
9069625	  704.0	  573.5	 7791.0	...
9069626	  704.1	  573.5	 7794.0	...
9069627	  704.2	  573.6	 7794.0	...
9069628	  705.4	  573.8	 7782.0	...
9069629	  706.5	  574.0	 7773.0	...
9069630	  706.4	  573.0	 7766.0	...
9069631	  704.3	  572.2	 7769.0	...
9069632	  702.2	  571.5	 7769.0	...
9069633	  701.6	  571.7	 7776.0	...
9069634	  702.3	  571.8	 7784.0	...
9069635	  703.0	  572.6	 7792.0	...
9069636	  703.6	  573.4	 7786.0	...
9069637	  703.7	  574.2	 7779.0	...
9069638	  703.8	  574.7	 7773.0	...
9069639	  703.6	  575.7	 7772.0	...
9069640	  703.5	  576.6	 7772.0	...
9069641	  703.2	  575.7	 7772.0	...
9069642	  702.8	  574.1	 7780.0	...
9069643	  702.4	  572.5	 7788.0	...
9069644	  702.2	  572.9	 7796.0	...
9069645	  702.8	  573.5	 7792.0	...
9069646	  703.4	  574.2	 7786.0	...
9069647	  704.0	  574.4	 7782.0	...
9069648	  703.6	  574.6	 7782.0	...
9069649	  703.0	  574.7	 7782.0	...
9069650	  702.8	  574.8	 7779.0	...
9069651	  703.0	  574.5	 7773.0	...
9069652	  703.1	  574.0	 7769.0	...
9069653	  702.9	  572.7	 7766.0	...
9069654	  702.7	  571.8	 7766.0	...
9069655	  702.5	  572.5	 7769.0	...
9069656	  702.5	  573.9	 7771.0	...
9069657	  702.5	  575.1	 7773.0	...
9069658	  702.4	  574.9	 7771.0	...
9069659	  702.0	  574.9	 7770.0	...
9069660	  701.7	  575.4	 7769.0	...
9069661	  702.1	  575.9	 7767.0	...
9069662	  702.8	  576.3	 7763.0	...
9069663	  703.2	  575.9	 7759.0	...
9069664	  702.9	  575.4	 7756.0	...
9069665	  702.6	  575.0	 7755.0	...
9069666	  702.2	  575.0	 7755.0	...
9069667	  701.8	  575.0	 7752.0	...
9069668	  701.1	  575.1	 7749.0	...
9069669	  700.5	  575.2	 7753.0	...
9069670	  700.0	  576.0	 7760.0	...
9069671	  699.8	  576.8	 7766.0	...
9069672	  700.5	  577.3	 7765.0	...
9069673	  701.2	  577.0	 7762.0	...
9069674	  702.2	  575.3	 7758.0	...
9069675	  702.5	  573.8	 7755.0	...
9069676	  702.8	  573.2	 7756.0	...
9069677	  702.7	  574.0	 7757.0	...
9069678	  702.7	  574.8	 7750.0	...
9069679	  702.8	  574.9	 7742.0	...
9069680	  702.4	  575.0	 7736.0	...
9069681	  701.9	  574.9	 7739.0	...
9069682	  701.7	  574.9	 7741.0	...
9069683	  702.8	  575.1	 7740.0	...
9069684	  703.9	  575.5	 7738.0	...
9069685	  704.8	  575.9	 7739.0	...
9069686	  704.8	  575.9	 7740.0	...
9069687	  705.1	  575.2	 7740.0	...
9069688	  705.4	  574.6	 7739.0	...
9069689	  704.6	  574.2	 7741.0	...
9069690	  703.7	  574.6	 7744.0	...
9069691	  702.8	  575.1	 7750.0	...
9069692	  703.0	  575.2	 7753.0	...
9069693	  703.1	  574.7	 7757.0	...
9069694	  703.1	  574.2	 7762.0	...
9069695	  702.7	  574.3	 7764.0	...
9069696	  702.4	  574.9	 7766.0	...
9069697	  702.2	  575.4	 7765.0	...
9069698	  702.1	  575.3	 7762.0	...
9069699	  702.2	  575.4	 7761.0	...
9069700	  702.4	  575.3	 7759.0	...
9069701	  701.8	  575.2	 7759.0	...
9069702	  701.0	  574.9	 7759.0	...
9069703	  699.5	  574.0	 7764.0	...
9069704	  698.7	  573.1	 7769.0	...
9069705	  698.2	  572.4	 7774.0	...
9069706	  698.4	  572.5	 7774.0	...
9069707	  699.0	  572.6	 7774.0	...
9069708	  699.7	  573.7	 7775.0	...
9069709	  700.1	  574.7	 7769.0	...
9069710	  700.0	  575.7	 7764.0	...
9069711	  699.4	  575.8	 7765.0	...
9069712	  699.0	  575.9	 7772.0	...
9069713	  700.1	  575.9	 7774.0	...
9069714	  701.6	  575.4	 7769.0	...
9069715	  702.6	  575.3	 7764.0	...
9069716	  702.2	  575.4	 7764.0	...
9069717	  701.1	  575.0	 7763.0	...
9069718	  700.3	  574.0	 7763.0	...
9069719	  699.8	  573.2	 7761.0	...
9069720	  700.1	  573.5	 7760.0	...
9069721	  700.9	  573.7	 7758.0	...
9069722	  701.4	  573.2	 7758.0	...
9069723	  701.9	  572.7	 7759.0	...
9069724	  701.9	  573.1	 7760.0	...
9069725	  701.9	  574.2	 7761.0	...
9069726	  702.0	  575.8	 7761.0	...
9069727	  702.0	  576.5	 7758.0	...
9069728	  702.2	  577.0	 7753.0	...
9069729	  702.3	  577.0	 7749.0	...
9069730	  702.4	  576.8	 7747.0	...
9069731	  702.2	  576.5	 7748.0	...
9069732	  702.1	  576.3	 7753.0	...
9069733	  701.8	  576.4	 7758.0	...
9069734	  701.4	  576.4	 7762.0	...
9069735	  701.0	  576.4	 7760.0	...
9069736	  700.8	  576.1	 7757.0	...
9069737	  700.9	  575.8	 7752.0	...
9069738	  700.8	  575.8	 7750.0	...
9069739	  700.8	  576.3	 7748.0	...
9069740	  700.7	  576.5	 7749.0	...
9069741	  700.6	  576.3	 7750.0	...
9069742	  700.5	  575.8	 7748.0	...
9069743	  701.4	  575.6	 7745.0	...
9069744	  702.4	  575.5	 7744.0	...
9069745	  703.2	  575.6	 7745.0	...
9069746	  703.0	  576.1	 7746.0	...
9069747	  702.9	  576.7	 7745.0	...
9069748	  702.9	  577.2	 7741.0	...
9069749	  702.9	  577.5	 7736.0	...
9069750	  702.7	  577.2	 7731.0	...
9069751	  702.6	  577.0	 7738.0	...
9069752	  702.5	  576.4	 7745.0	...
9069753	  702.1	  576.1	 7750.0	...
9069754	  701.4	  576.6	 7747.0	...
9069755	  700.6	  577.6	 7743.0	...
9069756	  700.3	  578.4	 7741.0	...
9069757	  700.2	  578.3	 7747.0	...
9069758	  700.2	  578.0	 7755.0	...
9069759	  700.2	  577.7	 7762.0	...
9069760	  700.5	  577.4	 7760.0	...
9069761	  700.8	  576.9	 7759.0	...
9069762	  701.2	  576.4	 7759.0	...
9069763	  701.3	  577.0	 7760.0	...
9069764	  701.6	  577.9	 7760.0	...
9069765	  701.7	  579.1	 7759.0	...
9069766	  701.7	  579.3	 7758.0	...
9069767	  701.7	  578.1	 7756.0	...
9069768	  701.6	  576.8	 7755.0	...
9069769	  701.8	  575.4	 7759.0	...
9069770	  702.2	  576.3	 7764.0	...
9069771	  702.6	  577.1	 7765.0	...
9069772	  702.8	  578.0	 7759.0	...
9069773	  702.8	  577.8	 7749.0	...
9069774	  702.6	  577.6	 7744.0	...
9069775	  702.4	  578.6	 7741.0	...
9069776	  703.0	  579.7	 7742.0	...
9069777	  703.9	  580.8	 7742.0	...
9069778	  703.6	  581.4	 7743.0	...
9069779	  702.5	  582.1	 7744.0	...
9069780	  702.1	  581.8	 7735.0	...
9069781	  702.7	  580.9	 7725.0	...
9069782	  703.4	  579.3	 7714.0	...
9069783	  703.5	  578.6	 7713.0	...
9069784	  703.4	  577.9	 7713.0	...
9069785	  703.2	  577.8	 7714.0	...
9069786	  702.9	  577.8	 7714.0	...
9069787	  702.8	  578.4	 7713.0	...
9069788	  702.9	  579.1	 7716.0	...
9069789	  703.0	  580.0	 7721.0	...
9069790	  703.1	  580.2	 7727.0	...
9069791	  703.7	  580.0	 7729.0	...
9069792	  704.2	  579.5	 7729.0	...
9069793	  704.4	  579.1	 7727.0	...
9069794	  704.0	  579.3	 7721.0	...
9069795	  703.6	  579.8	 7717.0	...
9069796	  703.3	  580.2	 7714.0	...
9069797	  702.8	  580.5	 7716.0	...
9069798	  702.3	  580.5	 7717.0	...
MSG	9069799 0000 _ Number On
9069799	  702.3	  580.2	 7718.0	...
9069800	  702.8	  579.7	 7719.0	...
9069801	  703.1	  579.3	 7719.0	...
9069802	  703.3	  580.1	 7719.0	...
9069803	  703.4	  581.2	 7711.0	...
9069804	  704.3	  581.4	 7703.0	...
9069805	  705.1	  580.4	 7702.0	...
9069806	  705.1	  579.8	 7711.0	...
9069807	  704.2	  580.0	 7720.0	...
9069808	  704.1	  580.4	 7723.0	...
9069809	  704.6	  580.5	 7723.0	...
9069810	  705.3	  580.8	 7723.0	...
9069811	  703.9	  581.1	 7723.0	...
9069812	  702.7	  581.7	 7725.0	...
9069813	  702.3	  582.0	 7726.0	...
9069814	  703.2	  581.1	 7723.0	...
9069815	  704.2	  580.1	 7712.0	...
9069816	  703.9	  578.9	 7702.0	...
9069817	  703.8	  578.7	 7698.0	...
9069818	  703.6	  578.4	 7697.0	...
9069819	  703.8	  578.7	 7701.0	...
9069820	  703.9	  579.3	 7706.0	...
9069821	  703.7	  579.7	 7710.0	...
9069822	  703.8	  579.6	 7708.0	...
9069823	  703.8	  579.3	 7710.0	...
9069824	  703.9	  579.3	 7713.0	...
9069825	  704.6	  578.9	 7708.0	...
9069826	  705.5	  578.5	 7699.0	...
9069827	  706.8	  579.0	 7690.0	...
9069828	  707.1	  579.9	 7693.0	...
9069829	  707.5	  581.1	 7697.0	...
9069830	  707.6	  581.4	 7701.0	...
9069831	  707.7	  580.6	 7701.0	...
9069832	  707.7	  579.7	 7699.0	...
9069833	  707.8	  579.1	 7693.0	...
9069834	  708.0	  579.7	 7688.0	...
9069835	  707.9	  580.1	 7686.0	...
9069836	  707.5	  580.3	 7691.0	...
9069837	  707.2	  580.1	 7697.0	...
9069838	  706.9	  579.9	 7699.0	...
9069839	  706.7	  579.6	 7696.0	...
9069840	  706.4	  579.6	 7692.0	...
9069841	  706.3	  579.3	 7692.0	...
9069842	  706.2	  579.1	 7697.0	...
9069843	  706.4	  578.7	 7703.0	...
9069844	  706.7	  578.6	 7703.0	...
9069845	  707.0	  578.6	 7698.0	...
9069846	  707.0	  578.6	 7693.0	...
9069847	  707.1	  578.9	 7685.0	...
9069848	  706.6	  579.3	 7681.0	...
9069849	  706.2	  580.0	 7682.0	...
9069850	  705.8	  580.4	 7687.0	...
9069851	  706.0	  580.7	 7693.0	...
9069852	  706.1	  580.8	 7694.0	...
9069853	  706.2	  580.8	 7688.0	...
9069854	  707.0	  580.6	 7681.0	...
9069855	  707.7	  580.4	 7673.0	...
9069856	  708.5	  580.3	 7671.0	...
9069857	  708.7	  580.4	 7671.0	...
9069858	  709.3	  580.6	 7672.0	...
9069859	  709.7	  580.8	 7673.0	...
9069860	  709.5	  580.6	 7679.0	...
9069861	  708.5	  580.4	 7684.0	...
9069862	  707.4	  580.1	 7688.0	...
9069863	  706.7	  581.1	 7686.0	...
9069864	  706.7	  582.1	 7683.0	...
9069865	  706.8	  582.1	 7682.0	...
9069866	  706.9	  581.1	 7682.0	...
9069867	  706.1	  580.5	 7682.0	...
9069868	  705.2	  580.9	 7682.0	...
9069869	  705.2	  581.5	 7674.0	...
9069870	  705.8	  581.8	 7666.0	...
9069871	  706.4	  582.4	 7659.0	...
9069872	  706.5	  582.8	 7659.0	...
9069873	  706.8	  582.9	 7665.0	...
9069874	  707.1	  582.5	 7669.0	...
9069875	  707.0	  581.8	 7673.0	...
9069876	  707.0	  581.2	 7671.0	...
9069877	  707.2	  580.9	 7671.0	...
9069878	  707.3	  581.2	 7673.0	...
9069879	  707.5	  581.7	 7676.0	...
9069880	  706.9	  582.3	 7680.0	...
9069881	  706.3	  582.4	 7688.0	...
9069882	  705.6	  581.8	 7694.0	...
9069883	  705.6	  581.2	 7699.0	...
9069884	  706.0	  580.6	 7693.0	...
9069885	  706.4	  580.4	 7684.0	...
9069886	  706.4	  580.3	 7676.0	...
9069887	  706.0	  580.4	 7673.0	...
9069888	  706.8	  581.3	 7673.0	...
9069889	  708.0	  582.3	 7673.0	...
9069890	  709.1	  582.2	 7672.0	...
9069891	  708.9	  581.4	 7673.0	...
9069892	  708.7	  580.7	 7675.0	...
9069893	  708.6	  581.3	 7676.0	...
9069894	  708.5	  581.7	 7676.0	...
9069895	  708.6	  582.0	 7672.0	...
9069896	  708.8	  582.1	 7668.0	...
9069897	  709.2	  582.2	 7663.0	...
9069898	  709.4	  582.9	 7658.0	...
9069899	  709.5	  583.7	 7656.0	...
9069900	  709.6	  584.5	 7656.0	...
9069901	  709.4	  584.3	 7664.0	...
9069902	  709.2	  583.9	 7672.0	...
9069903	  710.0	  583.1	 7671.0	...
9069904	  710.9	  582.7	 7661.0	...
9069905	  711.2	  582.3	 7650.0	...
9069906	  710.4	  582.4	 7648.0	...
9069907	  709.7	  582.4	 7646.0	...
9069908	  710.0	  582.3	 7647.0	...
9069909	  710.3	  582.1	 7651.0	...
9069910	  710.3	  581.6	 7653.0	...
9069911	  710.1	  581.3	 7654.0	...
9069912	  709.9	  581.1	 7652.0	...
9069913	  709.6	  581.3	 7651.0	...
9069914	  709.4	  580.5	 7649.0	...
9069915	  709.1	  579.6	 7647.0	...
9069916	  709.1	  579.0	 7645.0	...
9069917	  709.5	  579.5	 7646.0	...
9069918	  709.9	  580.6	 7647.0	...
9069919	  710.3	  581.5	 7647.0	...
9069920	  710.9	  581.4	 7646.0	...
9069921	  711.5	  581.4	 7647.0	...
9069922	  710.5	  581.7	 7654.0	...
9069923	  708.9	  582.6	 7661.0	...
9069924	  708.4	  582.7	 7663.0	...
9069925	  709.4	  582.5	 7660.0	...
9069926	  710.6	  582.4	 7656.0	...
9069927	  710.9	  582.3	 7653.0	...
9069928	  711.1	  582.3	 7646.0	...
9069929	  711.1	  582.2	 7640.0	...
9069930	  711.0	  582.0	 7635.0	...
9069931	  711.9	  582.5	 7628.0	...
9069932	  713.3	  583.2	 7621.0	...
9069933	  714.3	  582.7	 7619.0	...
9069934	  714.0	  581.6	 7626.0	...
9069935	  713.2	  581.5	 7628.0	...
9069936	  712.8	  582.3	 7623.0	...
9069937	  712.8	  582.6	 7621.0	...
9069938	  712.8	  582.1	 7623.0	...
9069939	  712.0	  582.2	 7625.0	...
9069940	  711.2	  582.8	 7628.0	...
9069941	  710.5	  583.9	 7630.0	...
9069942	  710.6	  584.4	 7634.0	...
9069943	  710.5	  583.9	 7635.0	...
9069944	  711.2	  582.7	 7631.0	...
9069945	  712.1	  581.5	 7627.0	...
9069946	  713.0	  581.9	 7627.0	...
9069947	  713.0	  582.4	 7631.0	...
9069948	  713.0	  582.3	 7628.0	...
9069949	  712.8	  581.7	 7622.0	...
9069950	  712.7	  581.1	 7611.0	...
9069951	  712.8	  581.1	 7606.0	...
9069952	  712.9	  581.1	 7612.0	...
9069953	  713.1	  581.5	 7623.0	...
9069954	  713.2	  581.8	 7631.0	...
9069955	  713.1	  582.2	 7628.0	...
9069956	  713.0	  582.2	 7625.0	...
9069957	  712.7	  582.4	 7622.0	...
9069958	  712.4	  582.9	 7619.0	...
9069959	  712.9	  583.2	 7617.0	...
9069960	  713.7	  583.3	 7618.0	...
9069961	  714.0	  583.6	 7619.0	...
9069962	  713.5	  584.0	 7612.0	...
9069963	  713.5	  583.9	 7605.0	...
9069964	  713.9	  583.5	 7597.0	...
9069965	  713.6	  583.0	 7604.0	...
9069966	  713.0	  583.0	 7612.0	...
9069967	  713.2	  582.9	 7618.0	...
9069968	  714.1	  582.8	 7614.0	...
9069969	  714.9	  582.5	 7611.0	...
9069970	  714.9	  582.3	 7607.0	...
9069971	  715.1	  581.9	 7606.0	...
EFIX R   9069357	9069971	615	  706.1	  574.2	   7744
SSACC R  9069972
9069972	  715.7	  581.6	 7605.0	...
9069973	  716.9	  582.2	 7606.0	...
9069974	  719.4	  582.7	 7603.0	...
9069975	  721.4	  583.1	 7595.0	...
9069976	  725.7	  582.3	 7583.0	...
9069977	  729.9	  582.7	 7576.0	...
9069978	  734.1	  583.3	 7573.0	...
9069979	  738.3	  584.6	 7567.0	...
9069980	  742.6	  585.9	 7559.0	...
9069981	  747.3	  586.9	 7551.0	...
9069982	  749.2	  587.7	 7544.0	...
9069983	  750.0	  587.5	 7537.0	...
9069984	  750.5	  587.4	 7530.0	...
ESACC R  9069972	9069984	13	  715.7	  581.6	  750.5	  587.4	   0.75	     78
SFIX R   9069985
9069985	  752.1	  587.4	 7529.0	...
9069986	  753.6	  587.7	 7529.0	...
9069987	  754.8	  587.9	 7525.0	...
9069988	  755.3	  588.1	 7521.0	...
9069989	  755.6	  588.1	 7518.0	...
9069990	  756.1	  588.6	 7518.0	...
9069991	  756.3	  590.1	 7519.0	...
9069992	  756.5	  591.5	 7519.0	...
9069993	  756.5	  592.0	 7522.0	...
9069994	  756.3	  591.5	 7525.0	...
9069995	  756.1	  590.9	 7528.0	...
9069996	  755.9	  590.8	 7532.0	...
9069997	  756.0	  590.6	 7535.0	...
9069998	  756.3	  590.6	 7537.0	...
9069999	  756.7	  590.8	 7534.0	...
9070000	  756.3	  591.3	 7533.0	...
9070001	  755.6	  591.7	 7534.0	...
9070002	  754.8	  592.1	 7536.0	...
9070003	  754.5	  592.2	 7539.0	...
9070004	  754.2	  592.4	 7539.0	...
9070005	  754.2	  592.5	 7537.0	...
9070006	  754.8	  592.4	 7535.0	...
9070007	  755.8	  592.1	 7533.0	...
9070008	  756.9	  591.7	 7529.0	...
9070009	  757.7	  592.8	 7526.0	...
9070010	  758.1	  594.0	 7524.0	...
9070011	  758.2	  595.2	 7524.0	...
9070012	  758.3	  595.2	 7522.0	...
9070013	  758.1	  593.5	 7520.0	...
9070014	  758.0	  591.8	 7519.0	...
9070015	  758.7	  590.3	 7505.0	...
9070016	  759.8	  590.9	 7491.0	...
9070017	  760.9	  591.8	 7486.0	...
9070018	  760.4	  592.5	 7496.0	...
9070019	  759.6	  592.7	 7505.0	...
9070020	  758.9	  593.1	 7505.0	...
9070021	  758.8	  593.3	 7499.0	...
9070022	  758.6	  593.4	 7493.0	...
9070023	  758.3	  593.2	 7487.0	...
9070024	  758.2	  592.9	 7486.0	...
9070025	  758.3	  593.8	 7486.0	...
9070026	  758.3	  594.6	 7486.0	...
9070027	  758.3	  594.6	 7488.0	...
9070028	  758.3	  594.0	 7489.0	...
9070029	  759.1	  593.5	 7488.0	...
9070030	  760.6	  593.6	 7479.0	...
9070031	  762.1	  593.5	 7470.0	...
9070032	  762.8	  593.3	 7466.0	...
9070033	  762.7	  593.3	 7468.0	...
9070034	  761.9	  592.9	 7470.0	...
9070035	  761.1	  592.7	 7470.0	...
9070036	  760.0	  592.6	 7471.0	...
9070037	  759.8	  592.9	 7471.0	...
9070038	  759.7	  593.0	 7471.0	...
9070039	  759.8	  593.2	 7469.0	...
9070040	  760.0	  593.7	 7467.0	...
9070041	  761.3	  594.1	 7462.0	...
9070042	  762.7	  595.1	 7457.0	...
9070043	  763.9	  595.4	 7452.0	...
9070044	  763.3	  595.3	 7452.0	...
9070045	  762.7	  594.2	 7452.0	...
9070046	  762.3	  593.3	 7450.0	...
9070047	  762.5	  593.2	 7448.0	...
9070048	  762.7	  594.0	 7446.0	...
9070049	  763.0	  594.8	 7445.0	...
9070050	  763.0	  594.4	 7441.0	...
9070051	  763.1	  593.6	 7438.0	...
9070052	  763.2	  592.8	 7435.0	...
9070053	  763.3	  592.7	 7435.0	...
9070054	  763.4	  592.3	 7434.0	...
9070055	  763.1	  592.2	 7433.0	...
9070056	  762.7	  592.3	 7423.0	...
9070057	  761.9	  592.4	 7413.0	...
9070058	  761.3	  592.4	 7404.0	...
9070059	  761.2	  592.3	 7405.0	...
9070060	  761.7	  593.0	 7407.0	...
9070061	  762.5	  593.6	 7410.0	...
9070062	  762.9	  594.2	 7412.0	...
9070063	  763.3	  594.1	 7415.0	...
9070064	  763.7	  594.1	 7415.0	...
9070065	  764.0	  594.2	 7413.0	...
9070066	  763.5	  594.6	 7410.0	...
9070067	  762.8	  595.1	 7409.0	...
9070068	  762.1	  595.5	 7408.0	...
9070069	  762.1	  595.4	 7407.0	...
9070070	  762.4	  595.2	 7406.0	...
9070071	  762.6	  595.0	 7405.0	...
9070072	  762.5	  595.1	 7404.0	...
9070073	  762.3	  595.0	 7402.0	...
9070074	  762.0	  594.9	 7400.0	...
9070075	  762.2	  594.8	 7398.0	...
9070076	  761.9	  594.9	 7397.0	...
9070077	  761.5	  595.0	 7397.0	...
9070078	  761.6	  595.0	 7396.0	...
9070079	  761.9	  595.0	 7394.0	...
9070080	  761.9	  595.0	 7390.0	...
9070081	  761.6	  595.1	 7386.0	...
9070082	  761.4	  595.3	 7388.0	...
9070083	  761.5	  595.0	 7391.0	...
9070084	  761.5	  594.6	 7394.0	...
9070085	  761.3	  594.3	 7392.0	...
9070086	  761.1	  594.2	 7389.0	...
9070087	  761.0	  594.1	 7388.0	...
9070088	  760.8	  594.0	 7378.0	...
9070089	  760.7	  594.1	 7368.0	...
9070090	  761.7	  593.9	 7357.0	...
9070091	  763.0	  594.4	 7357.0	...
9070092	  764.3	  594.8	 7356.0	...
9070093	  764.3	  595.4	 7358.0	...
9070094	  764.3	  595.0	 7362.0	...
9070095	  764.2	  594.5	 7366.0	...
9070096	  764.2	  593.9	 7369.0	...
9070097	  764.2	  593.5	 7370.0	...
9070098	  763.4	  593.5	 7370.0	...
9070099	  762.6	  594.0	 7366.0	...
MSG	9070100 0000 _ Number Off
9070100	  762.1	  594.4	 7361.0	...
9070101	  762.5	  594.7	 7355.0	...
9070102	  762.9	  594.9	 7347.0	...
9070103	  763.0	  595.3	 7340.0	...
9070104	  763.2	  596.0	 7337.0	...
9070105	  763.4	  596.2	 7341.0	...
9070106	  763.6	  595.7	 7340.0	...
9070107	  763.6	  595.0	 7335.0	...
9070108	  764.0	  594.3	 7328.0	...
9070109	  764.5	  594.5	 7325.0	...
9070110	  765.0	  594.7	 7320.0	...
9070111	  765.1	  594.6	 7318.0	...
9070112	  765.1	  594.3	 7321.0	...
9070113	  764.9	  594.1	 7326.0	...
9070114	  764.4	  594.1	 7330.0	...
9070115	  764.0	  593.8	 7328.0	...
9070116	  763.6	  593.5	 7326.0	...
9070117	  763.8	  593.1	 7324.0	...
9070118	  764.0	  593.0	 7321.0	...
9070119	  764.1	  593.0	 7316.0	...
9070120	  764.0	  593.2	 7311.0	...
9070121	  764.1	  593.3	 7311.0	...
9070122	  764.2	  593.4	 7310.0	...
9070123	  764.4	  593.6	 7309.0	...
9070124	  763.9	  593.8	 7308.0	...
9070125	  763.2	  594.1	 7304.0	...
9070126	  762.6	  595.2	 7300.0	...
9070127	  763.3	  596.2	 7297.0	...
9070128	  764.3	  596.8	 7297.0	...
9070129	  765.2	  596.4	 7295.0	...
9070130	  765.2	  595.2	 7293.0	...
9070131	  765.0	  594.2	 7290.0	...
9070132	  764.9	  593.3	 7285.0	...
9070133	  765.1	  593.1	 7281.0	...
9070134	  765.2	  592.9	 7278.0	...
9070135	  764.9	  593.3	 7277.0	...
9070136	  764.6	  593.9	 7275.0	...
9070137	  764.9	  594.5	 7274.0	...
9070138	  765.6	  594.7	 7270.0	...
9070139	  766.4	  595.0	 7267.0	...
9070140	  766.1	  595.4	 7264.0	...
9070141	  765.7	  595.7	 7263.0	...
9070142	  766.5	  595.9	 7264.0	...
9070143	  767.7	  595.9	 7264.0	...
9070144	  769.0	  595.8	 7265.0	...
9070145	  768.1	  595.9	 7266.0	...
9070146	  767.2	  595.9	 7267.0	...
9070147	  766.2	  595.9	 7264.0	...
9070148	  766.0	  595.8	 7253.0	...
9070149	  766.3	  596.1	 7243.0	...
9070150	  766.7	  596.3	 7236.0	...
9070151	  767.2	  596.2	 7238.0	...
9070152	  767.2	  596.1	 7240.0	...
9070153	  767.2	  595.9	 7237.0	...
9070154	  767.4	  596.0	 7230.0	...
9070155	  767.6	  596.4	 7223.0	...
9070156	  767.7	  596.7	 7222.0	...
9070157	  767.7	  596.9	 7225.0	...
9070158	  767.0	  596.6	 7227.0	...
9070159	  766.3	  596.4	 7226.0	...
9070160	  765.5	  596.0	 7226.0	...
9070161	  765.0	  595.4	 7228.0	...
9070162	  764.6	  594.8	 7228.0	...
9070163	  765.2	  594.5	 7226.0	...
9070164	  766.1	  594.6	 7225.0	...
9070165	  767.4	  594.8	 7228.0	...
9070166	  767.9	  595.4	 7233.0	...
9070167	  768.8	  595.9	 7233.0	...
9070168	  769.1	  596.1	 7228.0	...
9070169	  768.6	  596.1	 7223.0	...
9070170	  767.7	  596.2	 7222.0	...
9070171	  766.3	  596.4	 7220.0	...
9070172	  765.8	  596.5	 7217.0	...
9070173	  765.2	  596.6	 7214.0	...
9070174	  765.0	  595.9	 7211.0	...
9070175	  764.8	  595.3	 7207.0	...
9070176	  764.9	  594.6	 7206.0	...
9070177	  765.2	  594.5	 7207.0	...
9070178	  765.7	  595.6	 7209.0	...
9070179	  765.8	  596.9	 7210.0	...
9070180	  766.0	  598.2	 7208.0	...
9070181	  766.0	  598.5	 7208.0	...
9070182	  766.2	  598.6	 7208.0	...
9070183	  766.5	  598.1	 7208.0	...
9070184	  766.8	  597.0	 7202.0	...
9070185	  766.2	  596.0	 7195.0	...
9070186	  765.5	  595.4	 7190.0	...
9070187	  765.0	  595.1	 7190.0	...
9070188	  765.4	  594.7	 7190.0	...
9070189	  765.7	  594.2	 7191.0	...
9070190	  765.8	  593.7	 7190.0	...
9070191	  765.7	  593.2	 7189.0	...
9070192	  765.5	  593.2	 7189.0	...
9070193	  765.6	  594.3	 7189.0	...
9070194	  765.6	  595.4	 7191.0	...
9070195	  765.5	  595.7	 7189.0	...
9070196	  765.4	  594.7	 7188.0	...
9070197	  765.7	  593.9	 7187.0	...
9070198	  766.6	  594.3	 7188.0	...
9070199	  767.5	  594.4	 7191.0	...
9070200	  767.3	  594.4	 7192.0	...
9070201	  766.9	  595.3	 7182.0	...
9070202	  766.7	  596.9	 7169.0	...
9070203	  767.5	  598.4	 7156.0	...
9070204	  768.1	  598.9	 7156.0	...
9070205	  768.5	  598.9	 7157.0	...
9070206	  768.0	  597.8	 7157.0	...
9070207	  767.4	  596.6	 7156.0	...
9070208	  767.2	  595.6	 7155.0	...
9070209	  767.5	  595.9	 7156.0	...
9070210	  767.7	  596.1	 7160.0	...
9070211	  767.6	  596.1	 7162.0	...
9070212	  767.5	  596.0	 7162.0	...
9070213	  767.3	  595.6	 7159.0	...
9070214	  767.3	  595.2	 7162.0	...
9070215	  767.3	  595.4	 7166.0	...
9070216	  767.6	  596.5	 7168.0	...
9070217	  767.9	  597.6	 7167.0	...
9070218	  767.9	  597.4	 7167.0	...
9070219	  767.4	  596.7	 7169.0	...
9070220	  766.7	  596.0	 7170.0	...
9070221	  766.3	  597.1	 7170.0	...
9070222	  765.9	  598.3	 7169.0	...
9070223	  765.6	  598.5	 7168.0	...
9070224	  765.3	  597.7	 7167.0	...
9070225	  763.9	  597.0	 7167.0	...
9070226	  762.5	  597.2	 7160.0	...
EFIX R   9069985	9070226	242	  763.1	  594.4	   7341
SSACC R  9070227
9070227	  760.4	  597.6	 7154.0	...
9070228	  759.5	  597.8	 7147.0	...
9070229	  758.1	  597.0	 7147.0	...
9070230	  755.0	  596.3	 7146.0	...
9070231	  752.2	  595.5	 7146.0	...
9070232	  748.9	  595.6	 7145.0	...
9070233	  746.4	  595.6	 7144.0	...
9070234	  744.0	  595.7	 7145.0	...
ESACC R  9070227	9070234	8	  760.4	  597.6	  744.0	  595.7	   0.35	     48
SFIX R   9070235
9070235	  742.3	  594.5	 7147.0	...
9070236	  741.7	  593.1	 7149.0	...
9070237	  740.9	  593.4	 7151.0	...
9070238	  740.2	  595.1	 7152.0	...
9070239	  739.9	  596.3	 7152.0	...
9070240	  740.1	  595.9	 7153.0	...
9070241	  740.3	  595.1	 7154.0	...
9070242	  740.6	  594.7	 7154.0	...
9070243	  740.7	  594.4	 7153.0	...
9070244	  740.8	  594.4	 7152.0	...
9070245	  740.8	  594.5	 7152.0	...
9070246	  740.6	  594.7	 7152.0	...
9070247	  741.2	  594.6	 7152.0	...
9070248	  742.2	  595.5	 7145.0	...
9070249	  743.2	  596.4	 7136.0	...
9070250	  743.4	  597.5	 7128.0	...
9070251	  743.5	  597.3	 7126.0	...
9070252	  743.4	  596.8	 7125.0	...
9070253	  743.3	  596.2	 7124.0	...
9070254	  743.1	  595.7	 7124.0	...
9070255	  742.9	  595.3	 7129.0	...
9070256	  743.4	  594.8	 7133.0	...
9070257	  743.9	  594.4	 7135.0	...
9070258	  743.4	  594.9	 7134.0	...
9070259	  742.3	  595.6	 7133.0	...
9070260	  741.2	  595.8	 7136.0	...
9070261	  741.1	  595.3	 7140.0	...
9070262	  740.9	  594.8	 7141.0	...
9070263	  740.8	  595.3	 7140.0	...
9070264	  741.4	  595.7	 7136.0	...
9070265	  742.3	  596.0	 7133.0	...
9070266	  743.0	  595.8	 7131.0	...
9070267	  742.5	  595.9	 7129.0	...
9070268	  742.3	  595.9	 7128.0	...
9070269	  742.3	  596.3	 7127.0	...
9070270	  742.8	  596.6	 7126.0	...
9070271	  742.9	  597.0	 7125.0	...
9070272	  742.0	  597.2	 7122.0	...
9070273	  741.0	  597.5	 7118.0	...
9070274	  740.1	  597.7	 7114.0	...
9070275	  738.8	  597.3	 7124.0	...
9070276	  737.5	  596.9	 7136.0	...
9070277	  737.3	  596.3	 7141.0	...
9070278	  738.6	  596.1	 7133.0	...
9070279	  739.5	  595.9	 7130.0	...
9070280	  739.2	  595.8	 7134.0	...
9070281	  738.9	  596.0	 7138.0	...
9070282	  739.7	  596.2	 7137.0	...
9070283	  740.5	  597.0	 7138.0	...
9070284	  741.2	  598.2	 7140.0	...
9070285	  740.6	  599.4	 7137.0	...
9070286	  739.8	  598.9	 7132.0	...
9070287	  739.0	  597.8	 7126.0	...
9070288	  739.2	  596.7	 7126.0	...
9070289	  739.4	  596.9	 7128.0	...
9070290	  739.5	  597.9	 7135.0	...
9070291	  739.5	  598.8	 7141.0	...
9070292	  739.3	  599.3	 7142.0	...
9070293	  739.3	  599.0	 7137.0	...
9070294	  738.8	  598.6	 7139.0	...
9070295	  737.8	  597.8	 7146.0	...
9070296	  737.5	  596.9	 7152.0	...
9070297	  737.7	  595.8	 7153.0	...
9070298	  738.4	  595.2	 7154.0	...
9070299	  738.5	  594.8	 7154.0	...
9070300	  738.6	  595.7	 7155.0	...
9070301	  738.7	  597.0	 7151.0	...
9070302	  738.7	  598.3	 7147.0	...
9070303	  738.6	  598.5	 7143.0	...
9070304	  738.6	  598.7	 7141.0	...
9070305	  738.8	  598.8	 7141.0	...
9070306	  739.0	  599.6	 7137.0	...
9070307	  739.1	  600.4	 7134.0	...
9070308	  739.1	  600.3	 7139.0	...
9070309	  739.5	  599.5	 7147.0	...
9070310	  739.9	  598.6	 7155.0	...
9070311	  740.3	  598.6	 7156.0	...
9070312	  740.2	  598.7	 7149.0	...
MSG	9070313 0000 _ Number On
9070313	  740.2	  598.7	 7139.0	...
9070314	  740.3	  598.7	 7129.0	...
9070315	  740.9	  598.5	 7126.0	...
9070316	  741.5	  598.3	 7126.0	...
9070317	  742.2	  598.4	 7128.0	...
9070318	  742.5	  598.7	 7129.0	...
9070319	  742.6	  599.0	 7130.0	...
9070320	  741.0	  599.6	 7131.0	...
9070321	  739.2	  600.2	 7131.0	...
9070322	  737.7	  600.8	 7125.0	...
9070323	  738.1	  599.5	 7119.0	...
9070324	  739.4	  598.1	 7117.0	...
9070325	  740.4	  596.4	 7126.0	...
9070326	  740.0	  596.0	 7135.0	...
9070327	  738.9	  596.7	 7140.0	...
9070328	  737.9	  597.5	 7142.0	...
9070329	  738.1	  598.1	 7143.0	...
9070330	  738.4	  598.1	 7135.0	...
9070331	  738.6	  598.5	 7126.0	...
9070332	  738.8	  599.0	 7118.0	...
9070333	  738.9	  598.7	 7121.0	...
9070334	  738.8	  598.2	 7124.0	...
9070335	  738.8	  597.8	 7127.0	...
9070336	  738.7	  598.0	 7130.0	...
9070337	  738.5	  598.2	 7133.0	...
9070338	  739.2	  598.3	 7134.0	...
9070339	  740.0	  598.7	 7131.0	...
9070340	  740.8	  598.9	 7122.0	...
9070341	  740.7	  598.7	 7115.0	...
9070342	  740.4	  598.1	 7111.0	...
9070343	  740.1	  597.4	 7113.0	...
9070344	  739.8	  597.4	 7120.0	...
9070345	  740.0	  597.7	 7125.0	...
9070346	  740.2	  598.0	 7128.0	...
9070347	  740.2	  598.4	 7121.0	...
9070348	  739.9	  598.6	 7115.0	...
9070349	  739.5	  598.6	 7112.0	...
9070350	  739.2	  598.5	 7113.0	...
9070351	  739.0	  598.2	 7112.0	...
9070352	  738.8	  597.9	 7110.0	...
9070353	  738.4	  597.4	 7116.0	...
9070354	  738.0	  596.7	 7124.0	...
9070355	  738.1	  596.1	 7126.0	...
9070356	  738.6	  596.8	 7122.0	...
9070357	  738.6	  598.0	 7119.0	...
9070358	  738.4	  599.2	 7121.0	...
9070359	  737.9	  599.5	 7122.0	...
9070360	  737.7	  599.8	 7121.0	...
9070361	  738.0	  600.2	 7121.0	...
9070362	  738.7	  600.4	 7123.0	...
9070363	  739.4	  600.7	 7125.0	...
9070364	  739.8	  600.6	 7127.0	...
9070365	  740.0	  600.5	 7125.0	...
9070366	  740.1	  600.3	 7122.0	...
9070367	  740.2	  600.1	 7124.0	...
9070368	  740.0	  599.7	 7128.0	...
9070369	  739.9	  599.4	 7130.0	...
9070370	  739.4	  599.2	 7130.0	...
9070371	  738.8	  599.3	 7130.0	...
9070372	  738.2	  599.4	 7132.0	...
9070373	  738.0	  599.0	 7133.0	...
9070374	  737.9	  598.3	 7134.0	...
9070375	  737.7	  597.6	 7134.0	...
9070376	  737.6	  597.1	 7134.0	...
9070377	  737.6	  596.9	 7135.0	...
9070378	  737.6	  596.5	 7142.0	...
9070379	  736.0	  596.5	 7149.0	...
9070380	  734.4	  596.5	 7155.0	...
9070381	  733.7	  596.3	 7155.0	...
9070382	  734.5	  595.9	 7156.0	...
9070383	  735.3	  595.6	 7157.0	...
9070384	  735.2	  595.6	 7158.0	...
9070385	  735.3	  596.5	 7159.0	...
9070386	  735.6	  597.4	 7162.0	...
9070387	  735.8	  598.2	 7160.0	...
9070388	  735.9	  598.1	 7156.0	...
9070389	  735.9	  597.9	 7143.0	...
9070390	  735.3	  597.8	 7134.0	...
9070391	  734.9	  598.0	 7130.0	...
9070392	  734.4	  598.2	 7134.0	...
9070393	  734.1	  598.4	 7139.0	...
9070394	  733.8	  598.3	 7138.0	...
9070395	  734.0	  598.1	 7138.0	...
9070396	  734.4	  597.9	 7138.0	...
9070397	  734.6	  598.0	 7138.0	...
9070398	  734.4	  598.0	 7138.0	...
9070399	  734.3	  598.5	 7137.0	...
9070400	  734.5	  599.7	 7135.0	...
9070401	  735.5	  600.7	 7131.0	...
9070402	  736.3	  599.4	 7129.0	...
9070403	  737.0	  597.6	 7127.0	...
9070404	  736.9	  596.2	 7127.0	...
9070405	  737.0	  597.2	 7124.0	...
9070406	  737.6	  598.1	 7120.0	...
9070407	  738.1	  598.6	 7116.0	...
9070408	  738.5	  598.3	 7116.0	...
9070409	  738.2	  598.1	 7117.0	...
9070410	  738.1	  598.3	 7117.0	...
9070411	  738.0	  598.8	 7118.0	...
9070412	  738.5	  599.4	 7110.0	...
9070413	  739.0	  599.7	 7098.0	...
9070414	  739.3	  599.2	 7086.0	...
9070415	  738.7	  598.2	 7087.0	...
9070416	  738.0	  597.1	 7093.0	...
9070417	  737.5	  598.3	 7101.0	...
9070418	  737.3	  600.0	 7104.0	...
9070419	  736.9	  600.0	 7107.0	...
9070420	  736.4	  598.2	 7105.0	...
9070421	  736.4	  596.7	 7102.0	...
9070422	  736.6	  597.1	 7095.0	...
9070423	  736.2	  597.6	 7091.0	...
9070424	  735.8	  598.0	 7088.0	...
9070425	  736.3	  598.6	 7089.0	...
9070426	  737.2	  598.8	 7090.0	...
9070427	  738.0	  598.9	 7091.0	...
9070428	  738.0	  598.5	 7090.0	...
9070429	  738.3	  598.8	 7088.0	...
9070430	  738.6	  599.0	 7089.0	...
9070431	  739.0	  599.1	 7090.0	...
9070432	  739.1	  598.9	 7091.0	...
9070433	  739.2	  598.8	 7090.0	...
9070434	  739.2	  598.7	 7086.0	...
9070435	  739.5	  598.4	 7081.0	...
9070436	  739.8	  598.2	 7075.0	...
9070437	  739.0	  598.5	 7080.0	...
9070438	  737.9	  599.0	 7085.0	...
9070439	  736.9	  599.7	 7087.0	...
9070440	  736.9	  600.0	 7085.0	...
9070441	  736.9	  600.1	 7084.0	...
9070442	  737.0	  599.7	 7087.0	...
9070443	  737.1	  599.2	 7088.0	...
9070444	  736.9	  599.1	 7087.0	...
9070445	  736.6	  599.4	 7086.0	...
9070446	  736.3	  600.1	 7086.0	...
9070447	  736.4	  600.6	 7087.0	...
9070448	  736.4	  601.1	 7087.0	...
9070449	  736.5	  601.3	 7084.0	...
9070450	  736.9	  601.5	 7080.0	...
9070451	  737.2	  601.6	 7077.0	...
9070452	  737.7	  601.6	 7076.0	...
9070453	  737.9	  601.6	 7076.0	...
9070454	  737.8	  600.6	 7077.0	...
9070455	  737.6	  599.6	 7078.0	...
9070456	  737.1	  598.6	 7077.0	...
9070457	  736.6	  598.9	 7075.0	...
9070458	  736.2	  599.3	 7068.0	...
9070459	  735.9	  600.0	 7064.0	...
9070460	  735.9	  600.5	 7066.0	...
9070461	  735.9	  600.7	 7072.0	...
9070462	  735.9	  600.6	 7078.0	...
9070463	  736.0	  601.2	 7079.0	...
9070464	  736.2	  601.9	 7081.0	...
9070465	  736.4	  602.9	 7078.0	...
9070466	  736.5	  603.3	 7074.0	...
9070467	  736.7	  603.7	 7069.0	...
9070468	  736.8	  603.5	 7069.0	...
9070469	  736.6	  603.3	 7068.0	...
9070470	  736.3	  602.4	 7068.0	...
9070471	  736.1	  601.6	 7068.0	...
9070472	  735.7	  601.1	 7069.0	...
9070473	  735.4	  601.3	 7072.0	...
9070474	  735.1	  601.4	 7076.0	...
9070475	  735.0	  601.4	 7075.0	...
9070476	  735.8	  602.1	 7070.0	...
9070477	  736.2	  602.9	 7067.0	...
9070478	  736.8	  603.9	 7069.0	...
9070479	  736.6	  604.0	 7070.0	...
9070480	  736.0	  604.1	 7068.0	...
9070481	  735.3	  604.4	 7065.0	...
9070482	  735.6	  604.5	 7061.0	...
9070483	  736.7	  604.8	 7058.0	...
9070484	  738.0	  604.7	 7057.0	...
9070485	  738.1	  604.2	 7054.0	...
9070486	  737.3	  603.1	 7051.0	...
9070487	  735.8	  602.0	 7052.0	...
9070488	  734.4	  601.4	 7055.0	...
9070489	  733.9	  601.4	 7059.0	...
9070490	  733.9	  601.7	 7060.0	...
9070491	  733.8	  602.4	 7062.0	...
9070492	  733.8	  603.1	 7064.0	...
9070493	  733.7	  603.4	 7062.0	...
9070494	  733.7	  603.4	 7058.0	...
9070495	  733.8	  604.6	 7054.0	...
9070496	  733.9	  605.9	 7054.0	...
9070497	  734.1	  607.1	 7047.0	...
9070498	  734.5	  607.0	 7040.0	...
9070499	  734.9	  606.8	 7034.0	...
9070500	  735.5	  606.6	 7034.0	...
9070501	  735.4	  606.0	 7039.0	...
9070502	  735.1	  604.7	 7042.0	...
9070503	  734.3	  603.5	 7045.0	...
9070504	  734.0	  602.5	 7044.0	...
9070505	  734.1	  602.0	 7042.0	...
9070506	  734.6	  602.0	 7041.0	...
9070507	  735.3	  603.4	 7039.0	...
9070508	  735.7	  604.8	 7038.0	...
9070509	  736.0	  605.9	 7032.0	...
9070510	  735.9	  605.8	 7026.0	...
9070511	  735.8	  605.7	 7019.0	...
9070512	  735.9	  605.5	 7017.0	...
9070513	  736.3	  605.9	 7015.0	...
9070514	  736.7	  606.3	 7019.0	...
9070515	  736.7	  606.0	 7024.0	...
9070516	  736.6	  605.4	 7030.0	...
9070517	  736.0	  605.0	 7033.0	...
9070518	  735.3	  605.2	 7034.0	...
9070519	  734.6	  605.5	 7034.0	...
9070520	  734.4	  606.0	 7034.0	...
9070521	  734.2	  606.1	 7039.0	...
9070522	  734.0	  606.3	 7043.0	...
9070523	  733.9	  606.0	 7048.0	...
9070524	  733.7	  606.0	 7050.0	...
9070525	  733.6	  606.4	 7051.0	...
9070526	  734.5	  606.6	 7053.0	...
9070527	  736.6	  606.7	 7052.0	...
9070528	  738.8	  606.5	 7047.0	...
9070529	  740.2	  606.9	 7041.0	...
9070530	  742.5	  607.2	 7031.0	...
9070531	  744.6	  607.2	 7026.0	...
9070532	  747.6	  606.8	 7021.0	...
9070533	  748.8	  607.3	 7021.0	...
9070534	  749.9	  607.7	 7018.0	...
9070535	  750.1	  608.5	 7016.0	...
9070536	  750.0	  608.7	 7015.0	...
9070537	  750.3	  608.4	 7017.0	...
9070538	  750.8	  608.1	 7016.0	...
9070539	  751.5	  608.0	 7014.0	...
9070540	  752.5	  608.4	 7006.0	...
9070541	  752.7	  608.6	 7000.0	...
9070542	  752.8	  608.7	 6994.0	...
9070543	  752.8	  608.8	 6991.0	...
9070544	  753.1	  608.8	 6989.0	...
9070545	  753.3	  608.8	 6991.0	...
9070546	  753.3	  608.8	 6995.0	...
9070547	  752.8	  608.7	 6999.0	...
9070548	  752.3	  608.2	 7000.0	...
9070549	  751.9	  607.9	 7004.0	...
9070550	  752.1	  607.7	 7009.0	...
9070551	  752.3	  607.8	 7013.0	...
9070552	  751.0	  608.3	 7013.0	...
9070553	  749.7	  608.9	 7012.0	...
9070554	  748.3	  609.4	 7011.0	...
9070555	  748.3	  609.3	 7011.0	...
9070556	  748.2	  609.6	 7013.0	...
9070557	  748.2	  609.9	 7013.0	...
9070558	  749.1	  610.1	 7012.0	...
9070559	  750.2	  609.5	 7010.0	...
9070560	  751.5	  608.8	 7008.0	...
9070561	  752.1	  609.1	 7006.0	...
9070562	  752.6	  609.8	 7005.0	...
9070563	  753.5	  610.4	 7002.0	...
9070564	  754.2	  610.3	 7001.0	...
9070565	  755.2	  610.0	 6999.0	...
9070566	  755.4	  609.7	 6999.0	...
9070567	  754.6	  609.6	 6999.0	...
9070568	  753.5	  609.7	 7000.0	...
9070569	  752.2	  609.8	 7000.0	...
9070570	  751.6	  609.9	 7000.0	...
9070571	  751.0	  609.6	 7005.0	...
9070572	  750.7	  609.1	 7009.0	...
9070573	  750.6	  608.3	 7013.0	...
9070574	  750.6	  607.9	 7012.0	...
9070575	  751.1	  607.4	 7012.0	...
9070576	  751.6	  607.3	 7012.0	...
9070577	  752.2	  607.2	 7012.0	...
9070578	  752.3	  607.2	 7011.0	...
9070579	  752.5	  608.2	 7009.0	...
9070580	  752.8	  609.1	 7002.0	...
9070581	  753.1	  610.0	 6993.0	...
9070582	  753.2	  609.7	 6984.0	...
9070583	  753.2	  609.2	 6982.0	...
9070584	  752.9	  608.9	 6983.0	...
9070585	  751.8	  609.0	 6995.0	...
9070586	  750.7	  609.3	 7007.0	...
9070587	  749.8	  609.6	 7016.0	...
9070588	  749.7	  609.7	 7011.0	...
9070589	  751.4	  609.5	 6998.0	...
9070590	  753.2	  609.2	 6987.0	...
9070591	  754.3	  609.1	 6987.0	...
9070592	  753.2	  609.5	 6995.0	...
9070593	  752.1	  609.9	 7002.0	...
9070594	  751.9	  610.2	 7001.0	...
9070595	  752.2	  610.4	 7001.0	...
9070596	  752.1	  610.7	 7002.0	...
9070597	  751.7	  610.6	 7005.0	...
9070598	  751.2	  610.3	 7007.0	...
9070599	  750.7	  610.0	 7012.0	...
9070600	  750.6	  609.9	 7015.0	...
9070601	  750.5	  609.9	 7019.0	...
9070602	  750.7	  609.7	 7019.0	...
9070603	  750.8	  609.6	 7019.0	...
9070604	  751.0	  609.4	 7019.0	...
9070605	  751.3	  609.7	 7019.0	...
9070606	  751.5	  609.8	 7018.0	...
9070607	  751.8	  610.4	 7017.0	...
9070608	  751.9	  610.7	 7015.0	...
9070609	  752.0	  611.0	 7015.0	...
9070610	  752.0	  610.8	 7017.0	...
9070611	  752.0	  610.6	 7019.0	...
9070612	  751.8	  610.5	 7021.0	...
9070613	  751.5	  610.6	 7021.0	...
9070614	  751.2	  610.3	 7021.0	...
MSG	9070615 0000 _ Number Off
9070615	  751.1	  610.3	 7021.0	...
9070616	  751.2	  610.7	 7023.0	...
9070617	  751.3	  611.5	 7024.0	...
9070618	  751.5	  611.4	 7026.0	...
9070619	  751.5	  610.6	 7026.0	...
9070620	  751.5	  609.4	 7026.0	...
9070621	  751.7	  608.6	 7021.0	...
9070622	  752.1	  608.1	 7016.0	...
9070623	  751.9	  608.0	 7013.0	...
9070624	  751.3	  608.0	 7018.0	...
9070625	  750.8	  608.1	 7023.0	...
9070626	  750.9	  608.0	 7025.0	...
9070627	  750.9	  608.2	 7024.0	...
9070628	  750.9	  608.5	 7022.0	...
9070629	  750.8	  609.0	 7021.0	...
9070630	  750.7	  609.3	 7021.0	...
9070631	  750.9	  609.7	 7022.0	...
9070632	  751.1	  609.9	 7023.0	...
9070633	  751.0	  610.0	 7025.0	...
9070634	  750.6	  609.9	 7027.0	...
9070635	  750.5	  609.6	 7030.0	...
9070636	  750.7	  609.1	 7033.0	...
9070637	  750.5	  608.8	 7040.0	...
9070638	  749.8	  608.6	 7047.0	...
9070639	  749.0	  608.7	 7059.0	...
9070640	  748.8	  608.7	 7066.0	...
9070641	  748.7	  608.0	 7068.0	...
9070642	  748.9	  607.2	 7065.0	...
9070643	  749.1	  606.3	 7060.0	...
9070644	  749.4	  606.1	 7058.0	...
9070645	  749.5	  605.8	 7056.0	...
9070646	  749.2	  605.7	 7056.0	...
9070647	  748.8	  606.2	 7056.0	...
9070648	  748.5	  606.9	 7057.0	...
9070649	  748.8	  607.5	 7057.0	...
9070650	  748.9	  607.6	 7058.0	...
9070651	  749.0	  607.6	 7059.0	...
9070652	  748.1	  607.6	 7061.0	...
9070653	  747.2	  607.3	 7062.0	...
9070654	  747.7	  606.8	 7062.0	...
9070655	  748.9	  606.2	 7063.0	...
9070656	  749.9	  606.9	 7065.0	...
9070657	  749.6	  607.5	 7065.0	...
9070658	  749.5	  608.0	 7063.0	...
9070659	  749.8	  607.3	 7061.0	...
9070660	  750.1	  606.8	 7059.0	...
9070661	  750.3	  606.4	 7061.0	...
9070662	  750.3	  606.4	 7064.0	...
9070663	  749.4	  606.5	 7067.0	...
9070664	  748.4	  606.3	 7069.0	...
9070665	  748.2	  606.0	 7070.0	...
9070666	  749.1	  606.9	 7068.0	...
9070667	  750.1	  608.2	 7065.0	...
9070668	  750.3	  609.5	 7061.0	...
9070669	  750.2	  609.5	 7060.0	...
9070670	  750.1	  608.9	 7062.0	...
9070671	  750.0	  608.2	 7065.0	...
9070672	  749.9	  607.5	 7068.0	...
9070673	  749.9	  607.4	 7073.0	...
9070674	  749.6	  607.1	 7083.0	...
9070675	  749.3	  606.9	 7092.0	...
9070676	  748.8	  606.7	 7096.0	...
9070677	  748.4	  606.9	 7095.0	...
9070678	  747.9	  607.2	 7095.0	...
9070679	  747.6	  607.4	 7096.0	...
9070680	  747.4	  607.6	 7097.0	...
9070681	  746.9	  607.5	 7096.0	...
9070682	  746.4	  607.8	 7103.0	...
9070683	  745.9	  608.3	 7114.0	...
9070684	  746.6	  608.5	 7125.0	...
9070685	  747.5	  607.4	 7129.0	...
9070686	  748.3	  606.4	 7130.0	...
9070687	  748.1	  605.4	 7123.0	...
9070688	  748.0	  605.2	 7116.0	...
9070689	  747.9	  605.9	 7110.0	...
9070690	  748.2	  606.7	 7111.0	...
9070691	  748.5	  607.5	 7110.0	...
9070692	  748.8	  607.4	 7109.0	...
9070693	  748.2	  607.3	 7109.0	...
9070694	  747.4	  606.9	 7113.0	...
9070695	  746.8	  606.6	 7117.0	...
9070696	  747.1	  606.6	 7120.0	...
9070697	  747.5	  606.8	 7123.0	...
9070698	  747.8	  607.6	 7122.0	...
9070699	  747.8	  608.0	 7122.0	...
9070700	  747.7	  608.0	 7121.0	...
9070701	  747.6	  607.5	 7124.0	...
9070702	  747.5	  607.0	 7127.0	...
9070703	  747.5	  607.0	 7129.0	...
9070704	  747.0	  607.1	 7131.0	...
9070705	  746.7	  606.2	 7135.0	...
9070706	  746.5	  605.4	 7139.0	...
9070707	  746.8	  604.4	 7141.0	...
9070708	  747.0	  604.4	 7141.0	...
9070709	  747.2	  604.4	 7139.0	...
9070710	  747.4	  604.3	 7137.0	...
9070711	  747.3	  604.4	 7139.0	...
9070712	  746.9	  604.5	 7143.0	...
9070713	  747.7	  604.7	 7139.0	...
9070714	  748.7	  603.9	 7131.0	...
9070715	  749.0	  603.0	 7135.0	...
9070716	  747.3	  602.2	 7150.0	...
9070717	  745.7	  602.6	 7164.0	...
9070718	  744.9	  603.0	 7162.0	...
9070719	  745.3	  603.1	 7158.0	...
9070720	  745.7	  602.8	 7153.0	...
9070721	  746.0	  602.7	 7153.0	...
9070722	  746.0	  603.4	 7155.0	...
9070723	  745.8	  604.1	 7163.0	...
9070724	  745.6	  604.8	 7170.0	...
9070725	  746.1	  604.6	 7174.0	...
9070726	  746.8	  603.9	 7173.0	...
9070727	  747.4	  603.2	 7173.0	...
9070728	  747.2	  602.8	 7178.0	...
9070729	  746.4	  602.0	 7184.0	...
9070730	  745.6	  601.3	 7191.0	...
9070731	  745.1	  601.4	 7193.0	...
9070732	  745.2	  602.3	 7193.0	...
9070733	  745.1	  602.1	 7198.0	...
9070734	  745.0	  601.0	 7201.0	...
9070735	  744.9	  600.2	 7205.0	...
9070736	  744.9	  600.8	 7206.0	...
9070737	  744.9	  601.4	 7212.0	...
9070738	  745.0	  602.6	 7217.0	...
9070739	  745.2	  604.3	 7220.0	...
9070740	  745.4	  606.1	 7221.0	...
9070741	  745.3	  605.9	 7222.0	...
9070742	  745.0	  604.9	 7223.0	...
9070743	  744.9	  603.8	 7227.0	...
9070744	  745.1	  603.3	 7231.0	...
9070745	  745.4	  602.8	 7234.0	...
9070746	  745.6	  602.2	 7233.0	...
9070747	  745.6	  602.9	 7232.0	...
9070748	  745.1	  603.6	 7231.0	...
9070749	  744.4	  602.3	 7238.0	...
9070750	  744.0	  600.2	 7245.0	...
9070751	  744.7	  600.2	 7241.0	...
9070752	  745.5	  602.1	 7231.0	...
9070753	  746.3	  603.9	 7223.0	...
9070754	  746.7	  603.8	 7229.0	...
9070755	  747.3	  603.8	 7235.0	...
9070756	  747.6	  603.7	 7236.0	...
9070757	  746.8	  603.2	 7232.0	...
9070758	  745.7	  602.8	 7229.0	...
9070759	  744.6	  602.4	 7228.0	...
9070760	  745.1	  602.0	 7230.0	...
9070761	  745.5	  601.6	 7232.0	...
9070762	  745.1	  601.3	 7235.0	...
9070763	  744.3	  601.3	 7238.0	...
9070764	  743.4	  601.3	 7242.0	...
9070765	  743.3	  601.3	 7247.0	...
9070766	  743.2	  601.1	 7250.0	...
9070767	  743.2	  600.3	 7251.0	...
9070768	  744.1	  599.5	 7252.0	...
9070769	  745.2	  598.7	 7252.0	...
9070770	  746.3	  598.5	 7253.0	...
9070771	  746.8	  598.9	 7253.0	...
9070772	  747.1	  599.2	 7254.0	...
9070773	  746.2	  599.4	 7262.0	...
9070774	  745.0	  598.7	 7270.0	...
9070775	  744.3	  598.1	 7275.0	...
9070776	  744.7	  597.6	 7272.0	...
9070777	  745.4	  597.4	 7270.0	...
9070778	  745.8	  597.4	 7271.0	...
9070779	  745.3	  597.4	 7277.0	...
9070780	  744.4	  597.7	 7282.0	...
9070781	  743.5	  597.9	 7287.0	...
9070782	  743.6	  597.9	 7288.0	...
9070783	  743.2	  597.5	 7294.0	...
9070784	  742.7	  597.1	 7298.0	...
9070785	  742.0	  597.2	 7301.0	...
9070786	  741.7	  597.8	 7299.0	...
9070787	  742.3	  598.0	 7296.0	...
9070788	  743.7	  597.5	 7295.0	...
9070789	  745.1	  596.8	 7294.0	...
9070790	  745.4	  596.6	 7294.0	...
9070791	  745.1	  596.9	 7293.0	...
9070792	  744.9	  597.4	 7292.0	...
9070793	  745.0	  597.4	 7290.0	...
9070794	  745.0	  597.0	 7293.0	...
9070795	  745.0	  596.8	 7296.0	...
9070796	  745.0	  596.9	 7299.0	...
9070797	  744.3	  597.2	 7299.0	...
9070798	  743.6	  597.4	 7298.0	...
9070799	  743.8	  596.7	 7298.0	...
9070800	  744.6	  595.9	 7299.0	...
9070801	  744.9	  595.2	 7302.0	...
9070802	  743.8	  595.9	 7310.0	...
9070803	  742.6	  596.5	 7315.0	...
9070804	  741.9	  596.0	 7324.0	...
9070805	  742.8	  594.8	 7327.0	...
9070806	  743.8	  593.5	 7331.0	...
9070807	  744.3	  593.4	 7332.0	...
9070808	  743.8	  593.1	 7336.0	...
9070809	  743.3	  593.0	 7338.0	...
9070810	  743.2	  593.5	 7338.0	...
9070811	  743.2	  594.3	 7339.0	...
9070812	  743.2	  595.2	 7342.0	...
9070813	  743.2	  595.3	 7351.0	...
9070814	  742.5	  595.5	 7358.0	...
9070815	  742.0	  595.6	 7363.0	...
9070816	  741.6	  595.3	 7364.0	...
9070817	  741.8	  594.9	 7364.0	...
9070818	  741.8	  594.5	 7363.0	...
9070819	  742.3	  594.5	 7361.0	...
9070820	  742.8	  594.5	 7358.0	...
9070821	  742.1	  594.1	 7364.0	...
9070822	  740.9	  593.7	 7370.0	...
9070823	  740.8	  593.5	 7376.0	...
9070824	  741.9	  593.5	 7375.0	...
9070825	  742.3	  593.6	 7374.0	...
MSG	9070826 0000 _ Number On
9070826	  741.4	  593.6	 7373.0	...
9070827	  740.5	  593.9	 7371.0	...
9070828	  741.3	  594.1	 7370.0	...
9070829	  742.1	  594.2	 7370.0	...
9070830	  742.7	  593.9	 7371.0	...
9070831	  742.4	  593.9	 7373.0	...
9070832	  742.0	  593.8	 7379.0	...
9070833	  741.8	  593.9	 7384.0	...
9070834	  741.7	  594.2	 7389.0	...
9070835	  741.2	  594.6	 7387.0	...
9070836	  740.7	  595.2	 7386.0	...
9070837	  740.3	  595.5	 7385.0	...
9070838	  740.2	  595.0	 7386.0	...
9070839	  740.1	  594.2	 7388.0	...
9070840	  740.0	  593.4	 7394.0	...
9070841	  739.9	  593.4	 7399.0	...
9070842	  739.9	  593.6	 7403.0	...
9070843	  739.8	  593.7	 7406.0	...
9070844	  739.8	  593.7	 7408.0	...
9070845	  740.8	  592.8	 7402.0	...
9070846	  741.9	  592.0	 7394.0	...
9070847	  742.9	  591.2	 7388.0	...
9070848	  742.9	  591.3	 7391.0	...
9070849	  742.8	  591.5	 7393.0	...
9070850	  742.4	  591.6	 7404.0	...
9070851	  742.0	  591.7	 7415.0	...
9070852	  741.3	  591.2	 7426.0	...
9070853	  740.9	  590.8	 7424.0	...
9070854	  741.5	  590.7	 7418.0	...
9070855	  742.5	  591.5	 7412.0	...
9070856	  743.3	  592.4	 7419.0	...
9070857	  743.1	  592.5	 7431.0	...
9070858	  741.4	  592.0	 7440.0	...
9070859	  739.9	  591.3	 7436.0	...
9070860	  738.8	  591.7	 7432.0	...
9070861	  739.4	  592.5	 7432.0	...
9070862	  740.2	  593.3	 7436.0	...
9070863	  740.6	  592.9	 7439.0	...
9070864	  740.8	  592.3	 7440.0	...
9070865	  740.8	  591.8	 7439.0	...
9070866	  740.8	  591.9	 7439.0	...
9070867	  740.6	  591.9	 7439.0	...
9070868	  740.4	  592.0	 7441.0	...
9070869	  740.4	  592.2	 7444.0	...
9070870	  740.7	  592.4	 7449.0	...
9070871	  740.7	  590.7	 7453.0	...
9070872	  740.5	  588.8	 7460.0	...
9070873	  740.4	  588.2	 7466.0	...
9070874	  740.6	  589.7	 7471.0	...
9070875	  740.8	  591.3	 7472.0	...
9070876	  740.8	  591.5	 7472.0	...
9070877	  740.7	  591.7	 7472.0	...
9070878	  740.5	  591.7	 7473.0	...
9070879	  740.2	  590.3	 7474.0	...
9070880	  739.7	  588.9	 7475.0	...
9070881	  739.4	  588.0	 7476.0	...
9070882	  739.3	  588.5	 7478.0	...
9070883	  739.7	  588.9	 7479.0	...
9070884	  740.5	  589.0	 7479.0	...
9070885	  741.1	  589.3	 7479.0	...
9070886	  741.5	  589.5	 7480.0	...
9070887	  741.1	  589.6	 7486.0	...
9070888	  740.9	  589.4	 7493.0	...
9070889	  740.7	  589.3	 7500.0	...
9070890	  740.8	  589.2	 7498.0	...
9070891	  740.9	  589.6	 7492.0	...
9070892	  741.0	  590.0	 7486.0	...
9070893	  741.1	  589.6	 7489.0	...
9070894	  741.1	  588.9	 7494.0	...
9070895	  741.0	  587.6	 7499.0	...
9070896	  741.0	  587.0	 7499.0	...
9070897	  741.0	  587.0	 7499.0	...
9070898	  741.0	  587.5	 7507.0	...
9070899	  740.9	  587.9	 7514.0	...
9070900	  741.2	  587.8	 7519.0	...
9070901	  741.5	  587.3	 7520.0	...
9070902	  741.7	  586.9	 7521.0	...
9070903	  741.4	  587.1	 7525.0	...
9070904	  741.1	  587.8	 7525.0	...
9070905	  741.0	  588.6	 7526.0	...
9070906	  741.2	  588.8	 7526.0	...
9070907	  740.7	  587.9	 7526.0	...
9070908	  740.2	  586.9	 7531.0	...
9070909	  739.9	  585.7	 7537.0	...
9070910	  739.9	  585.5	 7531.0	...
9070911	  739.9	  585.9	 7519.0	...
9070912	  739.7	  586.8	 7510.0	...
9070913	  739.8	  587.6	 7515.0	...
9070914	  739.8	  587.8	 7524.0	...
9070915	  739.5	  587.7	 7530.0	...
9070916	  739.1	  587.8	 7529.0	...
9070917	  740.1	  588.0	 7523.0	...
9070918	  741.4	  588.4	 7517.0	...
9070919	  741.4	  588.8	 7526.0	...
9070920	  740.1	  587.9	 7535.0	...
9070921	  738.8	  586.8	 7543.0	...
9070922	  739.0	  586.0	 7542.0	...
9070923	  739.2	  586.5	 7546.0	...
9070924	  739.5	  586.9	 7551.0	...
9070925	  739.4	  586.8	 7557.0	...
9070926	  739.4	  586.8	 7559.0	...
9070927	  739.5	  586.7	 7559.0	...
9070928	  739.6	  586.6	 7559.0	...
9070929	  740.5	  587.6	 7559.0	...
9070930	  741.3	  588.7	 7555.0	...
9070931	  742.1	  589.7	 7549.0	...
9070932	  742.0	  587.7	 7542.0	...
9070933	  741.1	  586.0	 7551.0	...
9070934	  740.1	  584.6	 7562.0	...
9070935	  739.3	  585.0	 7574.0	...
9070936	  739.3	  585.2	 7575.0	...
9070937	  739.1	  585.2	 7577.0	...
9070938	  738.8	  585.2	 7577.0	...
9070939	  738.4	  585.5	 7577.0	...
9070940	  738.3	  586.0	 7576.0	...
9070941	  738.5	  586.7	 7575.0	...
9070942	  738.8	  587.0	 7575.0	...
9070943	  739.8	  587.2	 7575.0	...
9070944	  740.3	  587.1	 7574.0	...
9070945	  740.4	  586.8	 7572.0	...
9070946	  739.9	  586.6	 7572.0	...
9070947	  739.3	  585.8	 7574.0	...
9070948	  738.8	  585.2	 7578.0	...
9070949	  738.4	  584.7	 7580.0	...
9070950	  739.1	  584.5	 7582.0	...
9070951	  740.1	  584.3	 7583.0	...
9070952	  741.0	  584.4	 7583.0	...
9070953	  741.1	  584.6	 7583.0	...
9070954	  741.0	  584.6	 7589.0	...
9070955	  740.9	  584.3	 7596.0	...
9070956	  740.9	  584.1	 7598.0	...
9070957	  741.0	  585.1	 7593.0	...
9070958	  741.1	  586.2	 7599.0	...
9070959	  741.1	  586.9	 7606.0	...
9070960	  740.9	  586.2	 7615.0	...
9070961	  740.6	  585.6	 7612.0	...
9070962	  740.4	  585.5	 7613.0	...
9070963	  740.3	  585.6	 7606.0	...
9070964	  740.1	  585.6	 7599.0	...
9070965	  739.9	  584.6	 7600.0	...
9070966	  739.7	  583.5	 7609.0	...
9070967	  740.1	  582.5	 7617.0	...
9070968	  740.5	  582.0	 7619.0	...
9070969	  741.0	  581.5	 7625.0	...
9070970	  741.1	  581.0	 7632.0	...
9070971	  741.2	  580.9	 7638.0	...
9070972	  741.3	  581.4	 7640.0	...
9070973	  741.4	  582.2	 7639.0	...
9070974	  741.5	  583.1	 7639.0	...
9070975	  740.2	  583.8	 7640.0	...
9070976	  739.0	  584.4	 7642.0	...
9070977	  738.7	  584.4	 7643.0	...
9070978	  739.6	  583.8	 7643.0	...
9070979	  740.3	  583.4	 7642.0	...
9070980	  739.7	  583.3	 7641.0	...
9070981	  739.3	  583.4	 7641.0	...
9070982	  739.2	  583.1	 7639.0	...
9070983	  739.5	  582.8	 7638.0	...
9070984	  740.0	  584.0	 7637.0	...
9070985	  740.4	  585.6	 7637.0	...
9070986	  740.6	  586.2	 7640.0	...
9070987	  740.4	  585.1	 7645.0	...
9070988	  740.2	  584.0	 7655.0	...
9070989	  739.9	  584.2	 7660.0	...
9070990	  739.5	  584.6	 7664.0	...
9070991	  739.0	  585.0	 7662.0	...
9070992	  738.7	  585.1	 7660.0	...
9070993	  738.5	  584.3	 7668.0	...
9070994	  738.2	  583.4	 7675.0	...
9070995	  738.2	  582.5	 7681.0	...
9070996	  738.3	  582.4	 7679.0	...
9070997	  738.5	  582.4	 7677.0	...
9070998	  738.6	  582.3	 7675.0	...
9070999	  738.5	  582.4	 7675.0	...
9071000	  738.4	  582.5	 7678.0	...
9071001	  738.2	  582.6	 7680.0	...
9071002	  738.2	  582.5	 7679.0	...
9071003	  738.0	  582.5	 7678.0	...
9071004	  737.9	  582.7	 7683.0	...
9071005	  738.0	  582.8	 7689.0	...
9071006	  738.4	  582.8	 7692.0	...
9071007	  739.2	  582.6	 7689.0	...
9071008	  739.7	  582.5	 7687.0	...
9071009	  740.0	  582.4	 7687.0	...
9071010	  739.8	  582.4	 7686.0	...
9071011	  739.2	  582.4	 7686.0	...
9071012	  738.7	  582.5	 7684.0	...
9071013	  738.1	  582.7	 7683.0	...
9071014	  737.9	  582.9	 7681.0	...
9071015	  738.0	  582.9	 7684.0	...
9071016	  738.6	  582.7	 7691.0	...
9071017	  739.7	  582.9	 7697.0	...
9071018	  740.3	  583.3	 7700.0	...
9071019	  740.7	  583.7	 7705.0	...
9071020	  740.5	  583.2	 7711.0	...
9071021	  740.3	  582.6	 7718.0	...
9071022	  740.1	  582.1	 7718.0	...
9071023	  740.5	  582.1	 7715.0	...
9071024	  741.0	  582.0	 7712.0	...
9071025	  741.2	  581.8	 7708.0	...
9071026	  741.1	  581.7	 7708.0	...
9071027	  740.9	  581.6	 7708.0	...
9071028	  741.1	  581.6	 7709.0	...
9071029	  741.4	  582.7	 7710.0	...
9071030	  740.9	  583.9	 7711.0	...
9071031	  740.2	  585.1	 7709.0	...
9071032	  739.3	  584.1	 7707.0	...
9071033	  739.2	  583.1	 7705.0	...
9071034	  739.3	  581.8	 7705.0	...
9071035	  739.6	  581.5	 7706.0	...
9071036	  739.8	  581.9	 7708.0	...
9071037	  740.5	  582.6	 7710.0	...
9071038	  741.2	  583.3	 7711.0	...
9071039	  741.5	  583.2	 7711.0	...
9071040	  741.4	  583.2	 7711.0	...
9071041	  740.7	  583.8	 7715.0	...
9071042	  740.5	  584.5	 7728.0	...
9071043	  740.4	  585.2	 7741.0	...
9071044	  740.6	  585.2	 7744.0	...
9071045	  740.6	  583.9	 7737.0	...
9071046	  740.3	  582.6	 7730.0	...
9071047	  740.0	  581.3	 7742.0	...
9071048	  739.8	  581.4	 7756.0	...
9071049	  739.6	  581.5	 7769.0	...
9071050	  739.7	  581.7	 7768.0	...
9071051	  739.7	  582.0	 7766.0	...
9071052	  739.7	  582.3	 7765.0	...
9071053	  739.8	  582.8	 7767.0	...
9071054	  740.0	  583.2	 7768.0	...
9071055	  740.2	  583.1	 7768.0	...
9071056	  739.5	  582.8	 7770.0	...
9071057	  738.5	  582.6	 7775.0	...
9071058	  737.4	  583.2	 7779.0	...
9071059	  736.9	  583.7	 7781.0	...
9071060	  736.6	  583.8	 7783.0	...
9071061	  736.4	  583.5	 7785.0	...
9071062	  736.3	  583.2	 7789.0	...
9071063	  736.4	  583.2	 7792.0	...
9071064	  736.6	  583.3	 7794.0	...
9071065	  736.8	  583.4	 7791.0	...
9071066	  736.6	  583.3	 7788.0	...
9071067	  736.6	  584.2	 7783.0	...
9071068	  737.3	  584.9	 7782.0	...
9071069	  738.0	  584.0	 7780.0	...
9071070	  739.0	  582.1	 7779.0	...
9071071	  739.2	  580.3	 7779.0	...
9071072	  739.6	  580.0	 7782.0	...
9071073	  739.0	  580.2	 7792.0	...
9071074	  738.4	  580.8	 7800.0	...
9071075	  738.0	  581.5	 7807.0	...
9071076	  738.2	  581.7	 7806.0	...
9071077	  738.4	  581.6	 7806.0	...
9071078	  738.4	  581.8	 7810.0	...
9071079	  738.4	  582.1	 7814.0	...
9071080	  738.3	  581.6	 7817.0	...
9071081	  738.2	  579.9	 7817.0	...
9071082	  738.4	  578.3	 7816.0	...
9071083	  738.8	  579.3	 7812.0	...
9071084	  739.4	  581.2	 7808.0	...
9071085	  739.6	  582.8	 7804.0	...
9071086	  740.2	  582.2	 7804.0	...
9071087	  740.8	  581.5	 7806.0	...
9071088	  740.5	  581.1	 7812.0	...
9071089	  739.3	  581.0	 7816.0	...
9071090	  738.0	  580.9	 7818.0	...
9071091	  737.2	  580.4	 7820.0	...
9071092	  736.9	  580.0	 7822.0	...
9071093	  736.9	  580.2	 7825.0	...
9071094	  737.5	  580.6	 7826.0	...
9071095	  738.1	  580.9	 7827.0	...
9071096	  738.3	  580.1	 7826.0	...
9071097	  738.2	  579.3	 7823.0	...
9071098	  738.2	  578.9	 7820.0	...
9071099	  738.2	  579.0	 7819.0	...
9071100	  738.4	  579.9	 7819.0	...
9071101	  738.5	  580.8	 7819.0	...
9071102	  738.8	  581.1	 7818.0	...
9071103	  738.9	  580.6	 7818.0	...
9071104	  739.0	  580.2	 7827.0	...
9071105	  738.9	  580.3	 7836.0	...
9071106	  738.9	  580.2	 7845.0	...
9071107	  738.3	  580.1	 7844.0	...
9071108	  737.9	  580.3	 7842.0	...
9071109	  737.3	  580.7	 7842.0	...
9071110	  737.3	  581.2	 7841.0	...
9071111	  737.7	  581.3	 7836.0	...
9071112	  737.8	  581.3	 7831.0	...
9071113	  737.8	  580.2	 7830.0	...
9071114	  738.1	  579.1	 7836.0	...
9071115	  738.9	  579.7	 7841.0	...
9071116	  739.9	  581.3	 7841.0	...
9071117	  740.1	  583.1	 7841.0	...
9071118	  740.2	  583.1	 7841.0	...
9071119	  740.4	  582.1	 7841.0	...
9071120	  740.3	  581.0	 7839.0	...
9071121	  740.0	  580.0	 7841.0	...
9071122	  739.5	  580.1	 7844.0	...
9071123	  739.2	  580.1	 7848.0	...
9071124	  738.9	  580.0	 7848.0	...
9071125	  738.6	  579.8	 7846.0	...
9071126	  739.1	  580.1	 7844.0	...
9071127	  739.7	  580.2	 7846.0	...
9071128	  740.0	  580.3	 7851.0	...
9071129	  739.8	  580.1	 7857.0	...
9071130	  739.7	  579.9	 7857.0	...
MSG	9071131 0000 _ Number Off
9071131	  739.2	  579.9	 7855.0	...
9071132	  738.7	  580.6	 7851.0	...
9071133	  738.8	  581.2	 7849.0	...
9071134	  739.2	  581.7	 7849.0	...
9071135	  739.5	  581.6	 7849.0	...
9071136	  739.6	  581.1	 7849.0	...
9071137	  741.0	  580.5	 7845.0	...
9071138	  742.3	  580.9	 7842.0	...
9071139	  743.0	  581.9	 7839.0	...
9071140	  742.7	  581.8	 7845.0	...
9071141	  741.9	  580.8	 7853.0	...
9071142	  741.0	  579.7	 7860.0	...
9071143	  740.4	  579.4	 7861.0	...
9071144	  740.3	  579.1	 7865.0	...
9071145	  739.7	  579.1	 7868.0	...
9071146	  739.0	  580.0	 7870.0	...
9071147	  738.8	  580.5	 7870.0	...
9071148	  739.3	  580.8	 7872.0	...
9071149	  739.5	  580.9	 7883.0	...
9071150	  739.1	  581.0	 7894.0	...
9071151	  738.7	  581.1	 7905.0	...
9071152	  738.1	  581.3	 7907.0	...
9071153	  737.4	  581.7	 7909.0	...
9071154	  736.8	  582.0	 7909.0	...
9071155	  736.8	  582.2	 7911.0	...
9071156	  737.2	  582.2	 7913.0	...
9071157	  738.8	  581.7	 7902.0	...
9071158	  740.0	  581.2	 7891.0	...
9071159	  741.1	  580.7	 7881.0	...
9071160	  741.0	  581.0	 7884.0	...
9071161	  740.8	  581.4	 7887.0	...
9071162	  740.7	  581.9	 7889.0	...
9071163	  740.1	  582.2	 7895.0	...
EFIX R   9070235	9071163	929	  741.9	  595.9	   7312
SSACC R  9071164
9071164	  739.3	  582.7	 7900.0	...
9071165	  738.1	  581.3	 7904.0	...
9071166	  735.6	  580.0	 7910.0	...
9071167	  731.7	  579.0	 7924.0	...
9071168	  727.9	  578.4	 7946.0	...
9071169	  724.6	  578.0	 7961.0	...
9071170	  722.4	  577.3	 7966.0	...
ESACC R  9071164	9071170	7	  739.3	  582.7	  722.4	  577.3	   0.38	     52
SFIX R   9071171
9071171	  720.5	  577.8	 7963.0	...
9071172	  719.9	  577.9	 7960.0	...
9071173	  719.8	  576.8	 7960.0	...
9071174	  719.7	  575.7	 7962.0	...
9071175	  719.4	  574.7	 7969.0	...
9071176	  719.1	  574.8	 7976.0	...
9071177	  719.0	  574.8	 7976.0	...
9071178	  719.2	  574.0	 7969.0	...
9071179	  720.6	  572.7	 7961.0	...
9071180	  722.2	  571.4	 7960.0	...
9071181	  723.6	  571.8	 7961.0	...
9071182	  723.9	  572.7	 7964.0	...
9071183	  725.2	  573.4	 7967.0	...
9071184	  726.7	  573.3	 7961.0	...
9071185	  728.3	  573.1	 7954.0	...
9071186	  728.6	  573.8	 7947.0	...
9071187	  728.6	  574.3	 7946.0	...
9071188	  728.4	  573.7	 7949.0	...
9071189	  728.1	  572.7	 7954.0	...
9071190	  727.9	  571.6	 7960.0	...
9071191	  727.8	  571.5	 7961.0	...
9071192	  727.6	  570.2	 7962.0	...
9071193	  727.6	  569.0	 7966.0	...
9071194	  727.7	  568.1	 7970.0	...
9071195	  727.9	  568.6	 7975.0	...
9071196	  728.4	  569.3	 7977.0	...
9071197	  728.7	  569.9	 7979.0	...
9071198	  728.9	  570.4	 7977.0	...
9071199	  728.6	  571.0	 7975.0	...
9071200	  727.9	  571.6	 7974.0	...
9071201	  727.4	  572.1	 7974.0	...
9071202	  727.2	  572.3	 7973.0	...
9071203	  727.2	  572.3	 7972.0	...
9071204	  727.1	  572.2	 7972.0	...
9071205	  727.0	  571.8	 7974.0	...
9071206	  727.4	  571.3	 7973.0	...
9071207	  727.8	  570.7	 7971.0	...
9071208	  728.2	  570.6	 7974.0	...
9071209	  728.3	  571.5	 7980.0	...
9071210	  728.5	  572.5	 7985.0	...
9071211	  728.6	  573.5	 7982.0	...
9071212	  728.7	  573.5	 7979.0	...
9071213	  729.3	  573.2	 7977.0	...
9071214	  730.2	  572.8	 7976.0	...
9071215	  731.1	  572.5	 7974.0	...
9071216	  730.2	  572.0	 7980.0	...
9071217	  728.9	  571.7	 7988.0	...
9071218	  728.1	  571.4	 7990.0	...
9071219	  728.9	  571.7	 7983.0	...
9071220	  729.6	  572.0	 7968.0	...
9071221	  730.0	  572.8	 7959.0	...
9071222	  730.6	  573.4	 7950.0	...
9071223	  731.1	  573.6	 7949.0	...
9071224	  730.5	  573.5	 7954.0	...
9071225	  729.5	  573.4	 7960.0	...
9071226	  728.5	  573.5	 7966.0	...
9071227	  728.6	  573.4	 7966.0	...
9071228	  729.5	  573.2	 7966.0	...
9071229	  730.5	  573.1	 7970.0	...
9071230	  731.3	  573.1	 7975.0	...
9071231	  731.4	  573.1	 7980.0	...
9071232	  731.5	  573.1	 7980.0	...
9071233	  731.0	  572.7	 7981.0	...
9071234	  730.3	  572.0	 7983.0	...
9071235	  729.5	  571.2	 7981.0	...
9071236	  729.5	  572.1	 7978.0	...
9071237	  729.9	  573.2	 7975.0	...
9071238	  730.5	  574.3	 7974.0	...
9071239	  731.1	  575.0	 7971.0	...
9071240	  731.3	  575.8	 7968.0	...
9071241	  731.3	  576.1	 7968.0	...
9071242	  730.5	  575.7	 7970.0	...
9071243	  729.7	  575.3	 7975.0	...
9071244	  729.4	  575.1	 7978.0	...
9071245	  729.8	  574.6	 7980.0	...
9071246	  729.9	  574.0	 7985.0	...
9071247	  729.6	  573.6	 7991.0	...
9071248	  729.3	  573.4	 7997.0	...
9071249	  729.4	  573.2	 7999.0	...
9071250	  729.5	  573.1	 8002.0	...
9071251	  729.7	  573.1	 8003.0	...
9071252	  730.5	  573.2	 8005.0	...
9071253	  731.3	  573.2	 8009.0	...
9071254	  730.7	  572.2	 8012.0	...
9071255	  729.2	  571.5	 8013.0	...
9071256	  727.7	  570.8	 8014.0	...
9071257	  727.6	  570.9	 8016.0	...
9071258	  727.7	  570.9	 8018.0	...
9071259	  727.8	  571.0	 8019.0	...
9071260	  727.9	  571.2	 8021.0	...
9071261	  728.1	  571.4	 8021.0	...
9071262	  728.6	  571.6	 8017.0	...
9071263	  729.1	  571.9	 8003.0	...
9071264	  729.4	  572.1	 7991.0	...
9071265	  729.5	  572.8	 7987.0	...
9071266	  729.5	  573.4	 7993.0	...
9071267	  729.1	  573.1	 7998.0	...
9071268	  728.6	  572.2	 7997.0	...
9071269	  728.2	  571.8	 7996.0	...
9071270	  728.2	  572.4	 7996.0	...
9071271	  728.1	  573.0	 7995.0	...
9071272	  729.0	  572.9	 7997.0	...
9071273	  729.9	  572.8	 7999.0	...
9071274	  731.2	  572.8	 7999.0	...
9071275	  731.4	  573.0	 7995.0	...
9071276	  731.7	  573.0	 7990.0	...
9071277	  731.7	  573.2	 7990.0	...
9071278	  731.2	  573.4	 7992.0	...
9071279	  730.8	  573.6	 7994.0	...
9071280	  730.5	  573.5	 7994.0	...
9071281	  730.9	  573.4	 7994.0	...
9071282	  731.5	  573.4	 7993.0	...
9071283	  731.9	  573.4	 7995.0	...
9071284	  732.0	  573.3	 7999.0	...
9071285	  731.8	  573.3	 8008.0	...
9071286	  731.8	  573.3	 8015.0	...
9071287	  731.9	  573.1	 8014.0	...
9071288	  732.1	  572.9	 8009.0	...
9071289	  732.1	  572.8	 7997.0	...
9071290	  732.7	  573.5	 7988.0	...
9071291	  733.3	  573.9	 7978.0	...
9071292	  734.2	  574.5	 7973.0	...
9071293	  734.5	  574.3	 7972.0	...
9071294	  733.7	  574.6	 7972.0	...
9071295	  732.6	  574.8	 7973.0	...
9071296	  731.6	  574.9	 7976.0	...
9071297	  731.6	  574.9	 7981.0	...
9071298	  731.8	  574.7	 7987.0	...
9071299	  731.9	  574.6	 7993.0	...
9071300	  732.2	  573.5	 7996.0	...
9071301	  732.1	  572.4	 7997.0	...
9071302	  731.7	  571.4	 7997.0	...
9071303	  731.2	  571.5	 7997.0	...
9071304	  731.5	  571.6	 7995.0	...
9071305	  732.1	  571.7	 7992.0	...
9071306	  732.0	  571.9	 7989.0	...
9071307	  731.3	  572.3	 7989.0	...
9071308	  731.4	  572.6	 7991.0	...
9071309	  732.3	  572.8	 7993.0	...
9071310	  732.7	  573.5	 7999.0	...
9071311	  732.2	  574.1	 8005.0	...
9071312	  731.5	  573.5	 8012.0	...
9071313	  731.2	  572.2	 8015.0	...
9071314	  730.9	  570.9	 8018.0	...
9071315	  731.0	  570.8	 8014.0	...
9071316	  731.1	  570.8	 8010.0	...
9071317	  731.5	  571.9	 8006.0	...
9071318	  731.9	  572.9	 8006.0	...
9071319	  732.2	  574.0	 8008.0	...
9071320	  732.3	  573.9	 8010.0	...
9071321	  732.4	  573.8	 8012.0	...
9071322	  732.5	  573.9	 8010.0	...
9071323	  732.4	  573.3	 8009.0	...
9071324	  732.2	  572.7	 8008.0	...
9071325	  731.2	  572.0	 8008.0	...
9071326	  730.3	  571.9	 8008.0	...
9071327	  729.9	  572.1	 8007.0	...
9071328	  731.4	  571.7	 8005.0	...
9071329	  732.9	  571.5	 8004.0	...
9071330	  732.9	  571.3	 8006.0	...
9071331	  731.7	  571.6	 8009.0	...
9071332	  731.5	  572.8	 8012.0	...
9071333	  732.4	  573.8	 8014.0	...
9071334	  733.5	  575.1	 8015.0	...
9071335	  734.0	  575.3	 8016.0	...
9071336	  734.4	  574.7	 8016.0	...
9071337	  734.5	  573.4	 8014.0	...
9071338	  733.9	  572.6	 8013.0	...
9071339	  733.2	  572.6	 8017.0	...
9071340	  732.3	  572.0	 8025.0	...
9071341	  732.1	  571.0	 8033.0	...
MSG	9071342 0000 _ Number On
9071342	  732.1	  571.2	 8037.0	...
9071343	  730.9	  572.6	 8036.0	...
9071344	  729.8	  573.5	 8038.0	...
9071345	  728.4	  572.7	 8042.0	...
9071346	  728.3	  571.8	 8047.0	...
9071347	  728.7	  571.5	 8050.0	...
9071348	  728.8	  571.6	 8047.0	...
9071349	  729.0	  571.7	 8042.0	...
9071350	  728.9	  571.9	 8041.0	...
9071351	  728.9	  572.1	 8044.0	...
9071352	  728.8	  572.6	 8047.0	...
9071353	  729.0	  573.0	 8047.0	...
9071354	  729.4	  573.4	 8047.0	...
9071355	  729.7	  573.6	 8048.0	...
9071356	  730.9	  573.1	 8045.0	...
9071357	  732.0	  571.2	 8042.0	...
9071358	  732.3	  569.4	 8039.0	...
9071359	  731.1	  568.6	 8038.0	...
9071360	  730.0	  568.8	 8038.0	...
9071361	  729.6	  568.9	 8044.0	...
9071362	  729.7	  568.7	 8050.0	...
9071363	  729.8	  568.8	 8057.0	...
9071364	  730.0	  569.0	 8057.0	...
9071365	  729.5	  569.3	 8057.0	...
9071366	  728.9	  569.7	 8065.0	...
9071367	  728.4	  570.2	 8073.0	...
9071368	  728.5	  570.4	 8073.0	...
9071369	  728.5	  570.5	 8065.0	...
9071370	  728.2	  570.4	 8067.0	...
9071371	  727.8	  570.2	 8076.0	...
9071372	  728.3	  570.0	 8080.0	...
9071373	  728.9	  569.7	 8075.0	...
9071374	  729.5	  569.7	 8072.0	...
9071375	  728.9	  569.9	 8075.0	...
9071376	  728.3	  570.5	 8077.0	...
9071377	  728.3	  570.8	 8079.0	...
9071378	  729.0	  570.8	 8080.0	...
9071379	  729.6	  569.9	 8080.0	...
9071380	  729.5	  569.3	 8076.0	...
9071381	  729.0	  568.4	 8073.0	...
9071382	  728.2	  568.1	 8076.0	...
9071383	  727.6	  568.2	 8081.0	...
9071384	  727.7	  568.9	 8085.0	...
9071385	  728.2	  569.7	 8083.0	...
9071386	  729.2	  569.8	 8075.0	...
9071387	  730.4	  569.7	 8069.0	...
9071388	  731.6	  569.3	 8063.0	...
9071389	  731.3	  569.2	 8068.0	...
9071390	  730.2	  569.4	 8075.0	...
9071391	  729.1	  569.7	 8084.0	...
9071392	  728.9	  570.2	 8088.0	...
9071393	  728.9	  570.4	 8087.0	...
9071394	  728.9	  570.5	 8081.0	...
9071395	  729.8	  570.4	 8074.0	...
9071396	  730.7	  570.5	 8070.0	...
9071397	  731.5	  570.4	 8077.0	...
9071398	  731.0	  569.5	 8085.0	...
9071399	  730.5	  568.5	 8088.0	...
9071400	  729.9	  568.0	 8085.0	...
9071401	  729.6	  567.9	 8088.0	...
9071402	  729.4	  567.9	 8095.0	...
9071403	  729.5	  568.4	 8097.0	...
9071404	  729.8	  568.8	 8092.0	...
9071405	  730.2	  569.3	 8088.0	...
9071406	  730.0	  569.3	 8088.0	...
9071407	  729.3	  569.2	 8088.0	...
9071408	  728.7	  569.1	 8089.0	...
9071409	  728.1	  568.9	 8092.0	...
9071410	  728.0	  569.0	 8097.0	...
9071411	  728.1	  569.2	 8102.0	...
9071412	  728.4	  569.6	 8105.0	...
9071413	  729.5	  570.5	 8103.0	...
9071414	  730.4	  571.4	 8102.0	...
9071415	  731.2	  572.0	 8102.0	...
9071416	  731.6	  571.9	 8103.0	...
9071417	  732.1	  571.6	 8104.0	...
9071418	  731.4	  571.4	 8104.0	...
9071419	  730.3	  571.4	 8105.0	...
9071420	  729.3	  571.4	 8104.0	...
9071421	  729.3	  571.1	 8104.0	...
9071422	  729.6	  570.6	 8105.0	...
9071423	  729.8	  570.3	 8106.0	...
9071424	  729.9	  569.4	 8107.0	...
9071425	  729.6	  569.1	 8108.0	...
9071426	  729.3	  568.8	 8107.0	...
9071427	  729.2	  568.7	 8107.0	...
9071428	  729.3	  568.2	 8105.0	...
9071429	  729.5	  568.8	 8103.0	...
9071430	  729.3	  570.0	 8104.0	...
9071431	  729.0	  571.4	 8106.0	...
9071432	  728.5	  571.8	 8108.0	...
9071433	  728.2	  571.3	 8111.0	...
9071434	  727.9	  570.6	 8114.0	...
9071435	  727.8	  569.8	 8117.0	...
9071436	  727.9	  569.7	 8115.0	...
9071437	  728.0	  568.8	 8117.0	...
9071438	  728.1	  567.9	 8117.0	...
9071439	  728.2	  567.1	 8118.0	...
9071440	  728.9	  568.3	 8115.0	...
9071441	  729.5	  569.6	 8113.0	...
9071442	  730.3	  571.5	 8119.0	...
9071443	  730.5	  572.1	 8126.0	...
9071444	  729.7	  571.5	 8140.0	...
9071445	  728.7	  570.1	 8146.0	...
9071446	  728.1	  568.6	 8153.0	...
9071447	  728.7	  568.2	 8143.0	...
9071448	  729.7	  568.2	 8133.0	...
9071449	  730.6	  568.2	 8124.0	...
9071450	  731.2	  568.2	 8125.0	...
9071451	  730.7	  568.5	 8128.0	...
9071452	  729.9	  568.9	 8132.0	...
9071453	  729.1	  569.0	 8134.0	...
9071454	  729.0	  568.7	 8137.0	...
9071455	  729.1	  569.1	 8141.0	...
9071456	  729.2	  569.7	 8144.0	...
9071457	  728.4	  570.0	 8146.0	...
9071458	  727.6	  569.7	 8145.0	...
9071459	  727.2	  569.3	 8144.0	...
9071460	  727.7	  567.9	 8142.0	...
9071461	  728.5	  566.5	 8142.0	...
9071462	  729.3	  565.4	 8142.0	...
9071463	  730.2	  565.9	 8142.0	...
9071464	  730.9	  566.8	 8141.0	...
9071465	  730.7	  567.4	 8140.0	...
9071466	  730.2	  567.7	 8139.0	...
9071467	  729.6	  567.6	 8142.0	...
9071468	  729.2	  567.6	 8148.0	...
9071469	  728.7	  567.6	 8153.0	...
9071470	  728.2	  567.5	 8156.0	...
9071471	  728.3	  567.1	 8158.0	...
9071472	  728.5	  566.8	 8160.0	...
9071473	  728.6	  567.4	 8168.0	...
9071474	  728.7	  568.2	 8175.0	...
9071475	  728.7	  568.3	 8181.0	...
9071476	  729.1	  568.0	 8182.0	...
9071477	  729.6	  567.6	 8185.0	...
9071478	  729.6	  568.0	 8188.0	...
9071479	  729.1	  568.0	 8191.0	...
9071480	  728.0	  568.5	 8192.0	...
9071481	  727.3	  569.1	 8193.0	...
9071482	  727.4	  568.8	 8182.0	...
9071483	  728.0	  568.2	 8171.0	...
9071484	  728.6	  567.6	 8163.0	...
9071485	  729.3	  567.5	 8167.0	...
9071486	  729.9	  568.1	 8171.0	...
9071487	  730.3	  568.7	 8173.0	...
9071488	  729.8	  569.4	 8178.0	...
9071489	  729.0	  569.4	 8184.0	...
9071490	  728.5	  569.2	 8189.0	...
9071491	  728.3	  568.6	 8188.0	...
9071492	  728.4	  568.0	 8185.0	...
9071493	  728.6	  567.7	 8183.0	...
9071494	  728.7	  567.8	 8182.0	...
9071495	  729.0	  567.9	 8180.0	...
9071496	  729.2	  568.0	 8178.0	...
9071497	  729.6	  567.7	 8175.0	...
9071498	  729.7	  567.4	 8172.0	...
9071499	  729.9	  566.9	 8171.0	...
9071500	  729.8	  566.5	 8171.0	...
9071501	  729.6	  566.2	 8172.0	...
9071502	  729.4	  566.3	 8174.0	...
9071503	  728.7	  566.5	 8182.0	...
9071504	  728.2	  566.7	 8188.0	...
9071505	  727.9	  568.1	 8194.0	...
9071506	  728.3	  569.2	 8194.0	...
9071507	  728.4	  569.1	 8194.0	...
9071508	  728.4	  567.8	 8194.0	...
9071509	  728.7	  566.4	 8192.0	...
9071510	  729.3	  566.0	 8191.0	...
9071511	  729.4	  565.6	 8190.0	...
9071512	  728.9	  565.9	 8184.0	...
9071513	  728.7	  566.6	 8178.0	...
9071514	  729.0	  567.2	 8177.0	...
9071515	  729.2	  567.2	 8181.0	...
9071516	  729.2	  566.2	 8187.0	...
9071517	  728.3	  565.4	 8202.0	...
9071518	  727.3	  564.5	 8217.0	...
9071519	  726.5	  564.4	 8232.0	...
9071520	  726.3	  564.3	 8231.0	...
9071521	  726.2	  564.8	 8228.0	...
9071522	  726.2	  566.1	 8227.0	...
9071523	  726.3	  567.5	 8230.0	...
9071524	  727.6	  567.8	 8224.0	...
9071525	  728.8	  567.5	 8216.0	...
9071526	  729.9	  567.1	 8211.0	...
9071527	  729.9	  567.3	 8217.0	...
9071528	  729.8	  567.5	 8224.0	...
9071529	  729.7	  567.7	 8226.0	...
9071530	  729.5	  567.7	 8231.0	...
9071531	  729.3	  567.7	 8237.0	...
9071532	  729.8	  567.8	 8242.0	...
9071533	  730.2	  567.9	 8239.0	...
9071534	  730.0	  567.4	 8236.0	...
9071535	  729.4	  566.8	 8232.0	...
9071536	  728.9	  566.1	 8236.0	...
9071537	  728.4	  565.8	 8242.0	...
9071538	  727.7	  565.7	 8248.0	...
9071539	  727.1	  565.7	 8252.0	...
9071540	  727.0	  566.0	 8255.0	...
9071541	  727.0	  566.1	 8245.0	...
9071542	  727.0	  566.8	 8233.0	...
9071543	  727.1	  567.4	 8232.0	...
9071544	  727.4	  567.9	 8243.0	...
9071545	  727.3	  566.6	 8248.0	...
9071546	  727.1	  565.3	 8243.0	...
9071547	  727.4	  564.7	 8242.0	...
9071548	  728.7	  565.3	 8247.0	...
9071549	  729.9	  565.6	 8253.0	...
9071550	  729.4	  565.5	 8257.0	...
9071551	  728.2	  565.4	 8261.0	...
9071552	  727.5	  565.7	 8261.0	...
9071553	  728.0	  565.7	 8258.0	...
9071554	  728.5	  565.9	 8254.0	...
9071555	  728.4	  566.2	 8251.0	...
9071556	  728.4	  566.6	 8245.0	...
9071557	  728.3	  566.4	 8239.0	...
9071558	  728.4	  566.0	 8234.0	...
9071559	  728.2	  565.4	 8239.0	...
9071560	  728.0	  564.9	 8249.0	...
9071561	  727.9	  565.4	 8259.0	...
9071562	  729.1	  566.1	 8257.0	...
9071563	  730.2	  566.6	 8250.0	...
9071564	  730.6	  566.3	 8243.0	...
9071565	  730.1	  565.8	 8242.0	...
9071566	  729.7	  565.4	 8242.0	...
9071567	  729.9	  565.0	 8242.0	...
9071568	  729.6	  565.1	 8244.0	...
9071569	  729.2	  565.2	 8245.0	...
9071570	  730.1	  565.8	 8246.0	...
9071571	  731.5	  566.4	 8246.0	...
9071572	  732.2	  566.7	 8246.0	...
9071573	  731.1	  566.1	 8254.0	...
9071574	  730.5	  565.4	 8261.0	...
9071575	  730.6	  565.2	 8268.0	...
9071576	  731.4	  565.6	 8256.0	...
9071577	  731.8	  566.0	 8243.0	...
9071578	  732.0	  565.7	 8232.0	...
9071579	  732.1	  565.3	 8233.0	...
9071580	  732.0	  565.5	 8236.0	...
9071581	  732.0	  566.1	 8238.0	...
9071582	  731.5	  567.1	 8239.0	...
9071583	  730.9	  567.5	 8244.0	...
9071584	  730.2	  567.3	 8250.0	...
9071585	  730.1	  566.6	 8256.0	...
9071586	  730.2	  565.9	 8256.0	...
9071587	  730.3	  565.8	 8260.0	...
9071588	  730.2	  565.7	 8264.0	...
9071589	  730.3	  565.6	 8267.0	...
9071590	  730.3	  565.7	 8267.0	...
9071591	  730.6	  565.9	 8266.0	...
9071592	  730.9	  566.8	 8265.0	...
9071593	  731.3	  567.4	 8265.0	...
9071594	  731.7	  567.9	 8263.0	...
9071595	  731.9	  567.9	 8262.0	...
9071596	  731.5	  567.5	 8269.0	...
9071597	  731.0	  567.2	 8279.0	...
9071598	  730.5	  565.8	 8291.0	...
9071599	  730.4	  564.7	 8295.0	...
9071600	  730.3	  564.3	 8298.0	...
9071601	  730.4	  565.0	 8299.0	...
9071602	  730.5	  565.7	 8299.0	...
9071603	  730.6	  565.7	 8297.0	...
9071604	  730.7	  565.8	 8292.0	...
9071605	  730.6	  565.0	 8287.0	...
9071606	  730.4	  564.3	 8298.0	...
9071607	  730.1	  563.6	 8314.0	...
9071608	  729.8	  563.5	 8335.0	...
9071609	  729.4	  563.4	 8342.0	...
9071610	  728.8	  562.9	 8345.0	...
9071611	  728.4	  562.6	 8329.0	...
9071612	  728.2	  562.4	 8313.0	...
9071613	  728.5	  562.4	 8301.0	...
9071614	  728.7	  562.4	 8306.0	...
9071615	  728.9	  562.3	 8317.0	...
9071616	  728.4	  562.4	 8326.0	...
9071617	  727.9	  563.3	 8332.0	...
9071618	  727.4	  564.2	 8333.0	...
9071619	  727.4	  565.2	 8331.0	...
9071620	  726.7	  565.4	 8329.0	...
9071621	  726.1	  566.3	 8330.0	...
9071622	  726.3	  566.9	 8334.0	...
9071623	  727.1	  566.6	 8339.0	...
9071624	  727.6	  565.9	 8341.0	...
9071625	  727.2	  565.6	 8346.0	...
9071626	  727.5	  566.1	 8351.0	...
9071627	  727.8	  566.3	 8356.0	...
9071628	  728.3	  566.2	 8356.0	...
9071629	  728.1	  565.3	 8356.0	...
9071630	  727.9	  564.3	 8355.0	...
9071631	  727.8	  563.4	 8355.0	...
9071632	  727.8	  563.4	 8354.0	...
9071633	  728.0	  563.4	 8351.0	...
9071634	  728.1	  563.4	 8349.0	...
9071635	  728.2	  563.6	 8348.0	...
9071636	  728.1	  563.8	 8349.0	...
9071637	  728.1	  563.5	 8350.0	...
9071638	  728.3	  562.9	 8350.0	...
9071639	  729.4	  563.5	 8351.0	...
9071640	  730.6	  564.6	 8353.0	...
9071641	  731.1	  565.5	 8349.0	...
9071642	  730.7	  565.2	 8344.0	...
9071643	  730.4	  565.0	 8339.0	...
9071644	  730.7	  565.0	 8338.0	...
MSG	9071645 0000 _ Number Off
9071645	  730.9	  565.0	 8337.0	...
9071646	  731.1	  564.9	 8335.0	...
9071647	  730.8	  565.0	 8334.0	...
9071648	  730.5	  565.3	 8334.0	...
9071649	  731.2	  565.6	 8336.0	...
9071650	  732.2	  565.1	 8337.0	...
9071651	  732.5	  564.2	 8336.0	...
9071652	  731.6	  563.5	 8335.0	...
9071653	  730.7	  563.4	 8334.0	...
9071654	  730.3	  563.7	 8337.0	...
9071655	  729.7	  564.0	 8344.0	...
9071656	  729.1	  563.1	 8352.0	...
9071657	  728.8	  562.0	 8358.0	...
9071658	  728.8	  561.0	 8363.0	...
9071659	  728.9	  561.1	 8367.0	...
9071660	  729.0	  562.5	 8366.0	...
9071661	  729.3	  563.7	 8361.0	...
9071662	  729.7	  564.9	 8357.0	...
9071663	  729.6	  564.9	 8361.0	...
9071664	  729.3	  564.5	 8366.0	...
9071665	  728.9	  563.7	 8371.0	...
9071666	  729.1	  562.4	 8371.0	...
9071667	  729.4	  561.5	 8370.0	...
9071668	  729.4	  561.1	 8375.0	...
9071669	  728.9	  561.2	 8381.0	...
9071670	  728.5	  561.3	 8387.0	...
9071671	  728.5	  561.4	 8386.0	...
9071672	  728.9	  561.1	 8379.0	...
9071673	  729.3	  560.8	 8373.0	...
9071674	  728.8	  560.5	 8369.0	...
9071675	  728.0	  560.5	 8369.0	...
9071676	  727.1	  560.5	 8369.0	...
9071677	  725.1	  560.6	 8380.0	...
9071678	  722.8	  561.0	 8391.0	...
9071679	  720.4	  561.4	 8402.0	...
9071680	  719.1	  561.7	 8408.0	...
9071681	  718.3	  562.6	 8416.0	...
9071682	  717.5	  563.5	 8423.0	...
9071683	  717.4	  564.4	 8422.0	...
9071684	  717.2	  564.2	 8419.0	...
9071685	  717.1	  564.0	 8424.0	...
9071686	  717.0	  563.8	 8432.0	...
9071687	  717.1	  563.7	 8438.0	...
9071688	  717.8	  563.6	 8438.0	...
9071689	  719.1	  564.2	 8435.0	...
9071690	  720.3	  564.7	 8435.0	...
9071691	  720.9	  565.4	 8436.0	...
9071692	  721.4	  565.3	 8437.0	...
9071693	  721.9	  565.6	 8438.0	...
9071694	  722.4	  565.9	 8439.0	...
9071695	  722.3	  566.2	 8444.0	...
9071696	  722.1	  566.1	 8446.0	...
9071697	  722.0	  566.1	 8444.0	...
9071698	  721.9	  566.2	 8439.0	...
9071699	  721.9	  566.4	 8442.0	...
9071700	  721.8	  566.4	 8448.0	...
9071701	  721.6	  565.7	 8461.0	...
9071702	  721.6	  564.9	 8469.0	...
9071703	  722.1	  564.1	 8471.0	...
9071704	  722.9	  564.9	 8467.0	...
9071705	  723.0	  565.8	 8463.0	...
9071706	  722.4	  565.4	 8473.0	...
9071707	  721.6	  564.1	 8483.0	...
9071708	  721.3	  562.7	 8493.0	...
9071709	  721.0	  562.8	 8495.0	...
9071710	  720.6	  562.4	 8497.0	...
9071711	  720.3	  561.9	 8495.0	...
9071712	  720.3	  561.6	 8491.0	...
9071713	  720.0	  561.7	 8487.0	...
9071714	  719.2	  561.9	 8493.0	...
9071715	  718.4	  562.1	 8498.0	...
9071716	  717.9	  562.2	 8503.0	...
9071717	  717.9	  562.1	 8502.0	...
9071718	  718.6	  562.5	 8502.0	...
9071719	  719.4	  563.1	 8502.0	...
9071720	  720.4	  563.7	 8501.0	...
9071721	  721.0	  563.7	 8500.0	...
9071722	  721.6	  563.9	 8499.0	...
9071723	  722.0	  564.0	 8496.0	...
9071724	  722.2	  564.2	 8488.0	...
9071725	  722.4	  564.0	 8482.0	...
9071726	  722.4	  563.1	 8476.0	...
9071727	  722.0	  562.4	 8479.0	...
9071728	  721.6	  562.8	 8482.0	...
9071729	  721.3	  563.8	 8485.0	...
9071730	  721.6	  564.8	 8486.0	...
9071731	  721.8	  564.8	 8487.0	...
9071732	  722.4	  565.0	 8492.0	...
9071733	  722.9	  565.2	 8493.0	...
9071734	  723.2	  564.5	 8494.0	...
9071735	  723.3	  563.6	 8491.0	...
9071736	  723.3	  562.7	 8488.0	...
9071737	  723.7	  563.6	 8487.0	...
9071738	  723.9	  564.6	 8485.0	...
9071739	  723.7	  565.3	 8485.0	...
9071740	  722.9	  564.9	 8486.0	...
9071741	  722.3	  564.3	 8488.0	...
9071742	  722.1	  564.1	 8488.0	...
9071743	  722.3	  563.9	 8499.0	...
9071744	  722.4	  563.7	 8510.0	...
9071745	  722.6	  563.0	 8520.0	...
9071746	  722.7	  562.4	 8519.0	...
9071747	  722.6	  562.3	 8517.0	...
9071748	  722.4	  562.3	 8521.0	...
9071749	  722.3	  562.4	 8525.0	...
9071750	  722.3	  561.7	 8523.0	...
9071751	  722.5	  561.3	 8515.0	...
9071752	  722.1	  560.9	 8507.0	...
9071753	  721.7	  560.9	 8506.0	...
9071754	  721.3	  561.1	 8504.0	...
9071755	  721.4	  561.7	 8503.0	...
9071756	  721.5	  562.2	 8509.0	...
9071757	  721.5	  562.5	 8519.0	...
9071758	  721.5	  563.0	 8528.0	...
9071759	  721.3	  563.5	 8527.0	...
9071760	  721.2	  564.0	 8526.0	...
9071761	  721.0	  563.8	 8526.0	...
9071762	  721.0	  563.6	 8526.0	...
9071763	  721.1	  563.5	 8526.0	...
9071764	  721.1	  562.9	 8529.0	...
9071765	  721.5	  562.2	 8531.0	...
9071766	  721.8	  561.6	 8533.0	...
9071767	  722.2	  561.5	 8534.0	...
9071768	  722.1	  561.2	 8535.0	...
9071769	  722.0	  561.0	 8536.0	...
9071770	  721.9	  561.6	 8536.0	...
9071771	  721.8	  562.5	 8535.0	...
9071772	  721.9	  563.2	 8535.0	...
9071773	  721.9	  563.0	 8536.0	...
9071774	  721.6	  562.2	 8538.0	...
9071775	  721.2	  561.5	 8540.0	...
9071776	  722.0	  561.8	 8532.0	...
9071777	  723.1	  562.7	 8525.0	...
9071778	  724.2	  563.7	 8516.0	...
9071779	  724.2	  563.8	 8514.0	...
9071780	  724.3	  563.8	 8512.0	...
9071781	  724.3	  563.7	 8515.0	...
9071782	  724.3	  563.5	 8521.0	...
9071783	  723.9	  562.5	 8528.0	...
9071784	  723.4	  561.6	 8530.0	...
9071785	  723.0	  560.9	 8530.0	...
9071786	  722.8	  561.0	 8528.0	...
9071787	  723.5	  561.0	 8523.0	...
9071788	  724.4	  561.3	 8517.0	...
9071789	  725.0	  561.6	 8513.0	...
9071790	  724.8	  562.2	 8516.0	...
9071791	  724.7	  562.3	 8520.0	...
9071792	  724.8	  562.3	 8521.0	...
9071793	  725.5	  562.1	 8517.0	...
9071794	  726.0	  561.6	 8513.0	...
9071795	  726.2	  561.3	 8511.0	...
9071796	  725.6	  561.2	 8510.0	...
9071797	  724.6	  561.5	 8513.0	...
9071798	  723.9	  561.8	 8521.0	...
9071799	  723.6	  561.9	 8526.0	...
9071800	  723.7	  561.6	 8527.0	...
9071801	  723.8	  561.2	 8527.0	...
9071802	  723.7	  561.0	 8532.0	...
9071803	  723.7	  561.1	 8542.0	...
9071804	  723.7	  561.6	 8549.0	...
9071805	  724.5	  562.0	 8556.0	...
9071806	  725.1	  562.2	 8557.0	...
9071807	  725.8	  562.1	 8557.0	...
9071808	  724.8	  562.4	 8555.0	...
9071809	  723.7	  563.0	 8555.0	...
9071810	  722.6	  563.7	 8555.0	...
9071811	  722.2	  563.3	 8556.0	...
9071812	  721.9	  562.5	 8563.0	...
9071813	  722.2	  561.6	 8571.0	...
9071814	  722.7	  561.5	 8580.0	...
9071815	  723.4	  561.8	 8582.0	...
9071816	  723.5	  562.3	 8585.0	...
9071817	  723.6	  562.7	 8587.0	...
9071818	  722.6	  562.5	 8589.0	...
9071819	  721.5	  562.0	 8594.0	...
9071820	  720.5	  561.7	 8599.0	...
9071821	  720.4	  561.1	 8604.0	...
9071822	  720.4	  560.8	 8606.0	...
9071823	  720.7	  560.5	 8601.0	...
9071824	  721.2	  560.5	 8594.0	...
9071825	  722.0	  561.8	 8584.0	...
9071826	  722.6	  563.2	 8582.0	...
9071827	  722.8	  563.6	 8581.0	...
9071828	  722.8	  562.7	 8580.0	...
9071829	  723.8	  561.7	 8580.0	...
9071830	  724.9	  561.6	 8580.0	...
9071831	  724.7	  561.5	 8591.0	...
9071832	  723.5	  561.5	 8600.0	...
9071833	  722.2	  561.5	 8610.0	...
9071834	  722.5	  561.4	 8611.0	...
9071835	  723.3	  561.2	 8610.0	...
9071836	  724.1	  561.1	 8609.0	...
9071837	  723.3	  560.3	 8607.0	...
9071838	  722.1	  559.5	 8610.0	...
9071839	  720.8	  558.3	 8613.0	...
9071840	  720.8	  557.8	 8616.0	...
9071841	  720.8	  558.5	 8619.0	...
9071842	  720.9	  560.1	 8623.0	...
9071843	  722.2	  561.5	 8624.0	...
9071844	  723.3	  561.4	 8622.0	...
9071845	  722.9	  561.2	 8622.0	...
MSG	9071846 0000 _ Number On
9071846	  721.5	  561.2	 8624.0	...
9071847	  720.7	  561.6	 8626.0	...
9071848	  721.2	  561.9	 8623.0	...
9071849	  722.1	  562.0	 8619.0	...
9071850	  723.0	  561.8	 8613.0	...
9071851	  723.8	  561.7	 8615.0	...
9071852	  723.8	  560.6	 8617.0	...
9071853	  723.4	  559.5	 8620.0	...
9071854	  723.0	  558.4	 8621.0	...
9071855	  722.3	  558.3	 8620.0	...
9071856	  721.6	  558.2	 8619.0	...
9071857	  722.0	  558.0	 8621.0	...
9071858	  723.0	  557.9	 8625.0	...
9071859	  724.2	  557.9	 8629.0	...
9071860	  724.3	  558.1	 8624.0	...
9071861	  724.5	  558.2	 8619.0	...
9071862	  724.6	  558.3	 8615.0	...
9071863	  725.0	  558.9	 8614.0	...
9071864	  725.3	  559.3	 8616.0	...
9071865	  725.0	  559.6	 8618.0	...
9071866	  724.3	  559.5	 8622.0	...
9071867	  723.8	  559.3	 8626.0	...
9071868	  724.0	  559.2	 8630.0	...
9071869	  723.1	  558.4	 8635.0	...
9071870	  722.0	  557.6	 8637.0	...
9071871	  721.3	  557.7	 8634.0	...
9071872	  721.9	  558.5	 8627.0	...
9071873	  722.3	  558.2	 8623.0	...
9071874	  722.6	  557.2	 8628.0	...
9071875	  722.5	  556.3	 8636.0	...
9071876	  722.8	  556.4	 8643.0	...
9071877	  722.9	  556.4	 8643.0	...
9071878	  723.0	  556.9	 8644.0	...
9071879	  723.0	  557.3	 8647.0	...
9071880	  722.8	  557.6	 8652.0	...
9071881	  722.6	  557.4	 8658.0	...
9071882	  722.9	  557.1	 8660.0	...
9071883	  723.3	  556.7	 8658.0	...
9071884	  723.8	  556.3	 8657.0	...
9071885	  724.0	  556.2	 8662.0	...
9071886	  724.4	  556.3	 8669.0	...
9071887	  724.7	  556.6	 8669.0	...
9071888	  725.4	  556.8	 8663.0	...
9071889	  725.8	  556.9	 8657.0	...
9071890	  725.9	  556.7	 8657.0	...
9071891	  725.4	  556.4	 8656.0	...
9071892	  724.2	  556.4	 8662.0	...
9071893	  723.2	  556.5	 8667.0	...
9071894	  723.1	  557.4	 8663.0	...
9071895	  723.7	  558.1	 8654.0	...
9071896	  724.3	  558.1	 8650.0	...
9071897	  724.3	  556.7	 8656.0	...
9071898	  724.0	  555.3	 8661.0	...
9071899	  723.5	  554.8	 8661.0	...
9071900	  723.6	  554.8	 8663.0	...
9071901	  723.9	  554.7	 8667.0	...
9071902	  724.5	  554.6	 8669.0	...
9071903	  724.7	  554.6	 8669.0	...
9071904	  725.1	  554.5	 8668.0	...
9071905	  725.2	  553.9	 8668.0	...
9071906	  725.2	  553.3	 8668.0	...
9071907	  724.9	  554.3	 8667.0	...
9071908	  724.5	  555.6	 8667.0	...
9071909	  723.5	  557.0	 8674.0	...
9071910	  722.4	  556.8	 8682.0	...
9071911	  722.1	  557.0	 8689.0	...
9071912	  722.7	  557.0	 8689.0	...
9071913	  723.8	  556.9	 8687.0	...
9071914	  724.1	  556.9	 8686.0	...
9071915	  724.3	  556.8	 8684.0	...
9071916	  724.3	  556.6	 8682.0	...
9071917	  724.6	  556.6	 8681.0	...
9071918	  725.1	  556.7	 8680.0	...
9071919	  725.1	  555.7	 8680.0	...
9071920	  725.2	  554.6	 8679.0	...
9071921	  725.2	  554.4	 8678.0	...
9071922	  725.4	  555.4	 8677.0	...
9071923	  724.7	  556.5	 8677.0	...
9071924	  723.9	  556.6	 8676.0	...
9071925	  723.3	  556.5	 8674.0	...
9071926	  723.9	  556.8	 8671.0	...
9071927	  724.4	  557.2	 8671.0	...
9071928	  725.0	  557.5	 8672.0	...
9071929	  725.2	  557.2	 8676.0	...
9071930	  725.4	  557.0	 8679.0	...
9071931	  725.1	  556.9	 8685.0	...
9071932	  724.7	  556.6	 8689.0	...
9071933	  724.1	  556.1	 8692.0	...
9071934	  723.8	  555.5	 8692.0	...
9071935	  723.6	  555.2	 8692.0	...
9071936	  723.8	  556.4	 8692.0	...
9071937	  723.9	  557.6	 8691.0	...
9071938	  724.1	  558.4	 8697.0	...
9071939	  724.2	  557.8	 8704.0	...
9071940	  724.3	  557.2	 8712.0	...
9071941	  723.7	  556.9	 8714.0	...
9071942	  723.0	  556.9	 8716.0	...
9071943	  722.1	  555.8	 8716.0	...
9071944	  721.8	  554.8	 8714.0	...
9071945	  722.0	  555.0	 8712.0	...
9071946	  723.7	  556.2	 8712.0	...
9071947	  725.4	  557.3	 8713.0	...
9071948	  725.7	  557.7	 8714.0	...
9071949	  724.8	  558.4	 8710.0	...
9071950	  723.9	  558.0	 8705.0	...
9071951	  724.2	  557.3	 8704.0	...
9071952	  724.2	  556.9	 8713.0	...
9071953	  724.2	  557.6	 8722.0	...
9071954	  724.3	  557.9	 8721.0	...
9071955	  724.7	  557.9	 8716.0	...
9071956	  724.8	  557.9	 8716.0	...
9071957	  724.7	  557.6	 8722.0	...
9071958	  724.3	  557.5	 8726.0	...
9071959	  724.3	  557.3	 8724.0	...
9071960	  724.6	  557.4	 8725.0	...
9071961	  724.4	  557.4	 8728.0	...
9071962	  724.1	  557.6	 8731.0	...
9071963	  724.0	  557.7	 8731.0	...
9071964	  723.7	  556.3	 8729.0	...
9071965	  723.1	  554.9	 8726.0	...
9071966	  722.4	  553.8	 8725.0	...
9071967	  722.5	  554.2	 8724.0	...
9071968	  723.0	  554.5	 8728.0	...
9071969	  723.7	  554.8	 8733.0	...
9071970	  724.3	  555.2	 8733.0	...
9071971	  724.7	  555.6	 8729.0	...
9071972	  725.0	  556.2	 8724.0	...
9071973	  725.6	  556.6	 8722.0	...
9071974	  726.2	  557.2	 8720.0	...
9071975	  725.7	  557.5	 8725.0	...
9071976	  724.8	  557.3	 8731.0	...
9071977	  724.2	  556.3	 8737.0	...
9071978	  724.5	  555.1	 8737.0	...
9071979	  725.0	  554.4	 8734.0	...
9071980	  725.2	  554.5	 8727.0	...
9071981	  725.1	  554.5	 8721.0	...
9071982	  724.7	  553.8	 8724.0	...
9071983	  724.3	  553.2	 8731.0	...
9071984	  725.0	  552.5	 8735.0	...
9071985	  725.8	  552.5	 8730.0	...
9071986	  726.6	  553.2	 8725.0	...
9071987	  725.4	  554.0	 8734.0	...
9071988	  724.3	  554.0	 8746.0	...
9071989	  723.3	  553.2	 8757.0	...
9071990	  723.6	  552.4	 8757.0	...
9071991	  724.0	  552.1	 8753.0	...
9071992	  723.6	  552.0	 8749.0	...
9071993	  723.1	  552.5	 8745.0	...
9071994	  722.6	  553.3	 8745.0	...
9071995	  723.1	  554.4	 8746.0	...
9071996	  723.5	  554.6	 8749.0	...
9071997	  723.8	  554.8	 8752.0	...
9071998	  724.3	  554.5	 8756.0	...
9071999	  725.0	  554.3	 8756.0	...
9072000	  725.8	  554.8	 8754.0	...
9072001	  725.8	  555.4	 8753.0	...
9072002	  725.9	  555.4	 8751.0	...
9072003	  725.9	  554.4	 8748.0	...
9072004	  725.5	  553.5	 8745.0	...
9072005	  725.2	  554.5	 8741.0	...
9072006	  725.0	  555.8	 8741.0	...
9072007	  725.1	  557.1	 8741.0	...
9072008	  725.8	  557.0	 8744.0	...
9072009	  726.4	  556.1	 8750.0	...
9072010	  727.4	  555.1	 8756.0	...
9072011	  727.6	  553.9	 8758.0	...
9072012	  726.7	  553.5	 8757.0	...
9072013	  725.4	  553.3	 8755.0	...
9072014	  724.8	  554.5	 8756.0	...
9072015	  725.5	  555.6	 8755.0	...
9072016	  726.4	  556.5	 8756.0	...
9072017	  726.8	  556.4	 8756.0	...
9072018	  727.1	  556.3	 8754.0	...
9072019	  726.3	  556.6	 8751.0	...
9072020	  725.5	  557.0	 8749.0	...
9072021	  724.7	  555.7	 8753.0	...
9072022	  724.7	  554.0	 8758.0	...
9072023	  724.8	  552.6	 8762.0	...
9072024	  725.1	  552.7	 8760.0	...
9072025	  725.1	  552.7	 8761.0	...
9072026	  725.0	  552.4	 8761.0	...
9072027	  724.8	  552.4	 8759.0	...
9072028	  725.0	  552.7	 8755.0	...
9072029	  725.7	  552.8	 8750.0	...
9072030	  726.3	  552.7	 8748.0	...
9072031	  726.7	  553.0	 8746.0	...
9072032	  726.7	  554.0	 8745.0	...
9072033	  726.6	  554.8	 8745.0	...
9072034	  726.7	  554.9	 8745.0	...
9072035	  726.9	  554.7	 8745.0	...
9072036	  727.2	  555.1	 8745.0	...
9072037	  727.4	  555.7	 8748.0	...
9072038	  727.5	  555.8	 8751.0	...
9072039	  727.6	  555.6	 8754.0	...
9072040	  727.7	  555.4	 8754.0	...
9072041	  727.7	  555.4	 8753.0	...
9072042	  727.8	  555.5	 8753.0	...
9072043	  727.3	  554.9	 8754.0	...
9072044	  726.8	  554.3	 8756.0	...
9072045	  726.3	  553.7	 8754.0	...
9072046	  726.4	  554.1	 8752.0	...
9072047	  726.4	  554.5	 8754.0	...
9072048	  726.7	  553.9	 8760.0	...
9072049	  727.1	  552.8	 8767.0	...
9072050	  727.6	  552.9	 8767.0	...
9072051	  727.8	  554.0	 8767.0	...
9072052	  726.4	  554.1	 8781.0	...
9072053	  725.0	  553.1	 8794.0	...
9072054	  723.7	  552.1	 8805.0	...
9072055	  723.9	  552.9	 8801.0	...
9072056	  725.4	  553.6	 8795.0	...
9072057	  726.9	  554.5	 8791.0	...
9072058	  728.1	  554.6	 8789.0	...
9072059	  726.9	  554.0	 8788.0	...
9072060	  725.6	  553.1	 8791.0	...
9072061	  725.6	  552.0	 8793.0	...
9072062	  727.0	  552.7	 8793.0	...
9072063	  728.4	  553.4	 8791.0	...
9072064	  727.9	  554.2	 8781.0	...
9072065	  727.4	  554.3	 8772.0	...
9072066	  725.7	  554.8	 8778.0	...
9072067	  724.6	  555.4	 8791.0	...
9072068	  723.8	  555.7	 8806.0	...
9072069	  724.2	  555.5	 8811.0	...
9072070	  724.6	  555.1	 8815.0	...
9072071	  724.6	  554.7	 8818.0	...
9072072	  724.6	  554.5	 8818.0	...
9072073	  725.0	  554.5	 8810.0	...
9072074	  725.5	  554.4	 8802.0	...
9072075	  726.1	  554.6	 8795.0	...
9072076	  726.7	  554.8	 8796.0	...
9072077	  727.2	  555.0	 8795.0	...
9072078	  727.6	  555.0	 8794.0	...
9072079	  727.3	  554.8	 8801.0	...
9072080	  727.0	  554.6	 8809.0	...
9072081	  726.8	  554.4	 8814.0	...
9072082	  726.7	  554.2	 8811.0	...
9072083	  726.7	  554.0	 8809.0	...
9072084	  726.7	  553.9	 8802.0	...
9072085	  726.2	  553.8	 8796.0	...
9072086	  725.7	  553.7	 8795.0	...
9072087	  725.5	  553.5	 8800.0	...
9072088	  725.8	  553.5	 8806.0	...
9072089	  726.1	  553.4	 8804.0	...
9072090	  727.0	  553.2	 8802.0	...
9072091	  727.9	  553.0	 8800.0	...
9072092	  728.7	  553.0	 8802.0	...
9072093	  728.2	  553.4	 8804.0	...
9072094	  727.9	  554.4	 8807.0	...
9072095	  727.8	  555.2	 8809.0	...
9072096	  727.3	  555.1	 8812.0	...
9072097	  726.8	  554.3	 8813.0	...
9072098	  726.6	  553.6	 8814.0	...
9072099	  726.9	  553.5	 8807.0	...
9072100	  727.4	  554.3	 8800.0	...
9072101	  727.7	  555.0	 8793.0	...
9072102	  728.8	  556.1	 8789.0	...
9072103	  729.7	  556.3	 8785.0	...
9072104	  728.5	  555.4	 8791.0	...
9072105	  726.5	  554.3	 8802.0	...
9072106	  724.8	  552.9	 8815.0	...
9072107	  725.7	  552.5	 8818.0	...
9072108	  726.2	  552.5	 8820.0	...
9072109	  726.5	  553.9	 8818.0	...
9072110	  727.3	  555.1	 8815.0	...
9072111	  728.4	  556.1	 8813.0	...
9072112	  729.4	  555.9	 8813.0	...
9072113	  729.4	  555.9	 8812.0	...
9072114	  728.8	  555.8	 8811.0	...
9072115	  728.2	  555.3	 8810.0	...
9072116	  727.4	  554.7	 8811.0	...
9072117	  727.0	  554.0	 8813.0	...
9072118	  726.7	  553.6	 8819.0	...
9072119	  726.7	  553.6	 8823.0	...
9072120	  726.8	  553.6	 8826.0	...
9072121	  727.0	  553.6	 8826.0	...
9072122	  727.2	  553.7	 8826.0	...
9072123	  726.9	  553.4	 8827.0	...
9072124	  726.8	  553.1	 8827.0	...
9072125	  726.6	  552.7	 8828.0	...
9072126	  726.7	  552.6	 8828.0	...
9072127	  726.6	  552.6	 8828.0	...
9072128	  726.3	  552.6	 8828.0	...
9072129	  726.0	  552.5	 8832.0	...
9072130	  726.1	  552.3	 8837.0	...
9072131	  726.3	  552.2	 8842.0	...
9072132	  726.6	  552.2	 8845.0	...
9072133	  726.7	  552.3	 8852.0	...
9072134	  726.9	  552.3	 8859.0	...
9072135	  726.9	  552.1	 8853.0	...
9072136	  726.9	  551.6	 8844.0	...
9072137	  727.1	  551.3	 8842.0	...
9072138	  727.2	  551.5	 8854.0	...
9072139	  727.5	  552.0	 8865.0	...
9072140	  727.7	  552.6	 8870.0	...
9072141	  727.9	  551.4	 8870.0	...
9072142	  728.0	  550.3	 8869.0	...
9072143	  728.2	  549.9	 8868.0	...
9072144	  728.0	  551.1	 8865.0	...
9072145	  727.7	  552.4	 8861.0	...
9072146	  727.6	  552.7	 8855.0	...
9072147	  728.0	  552.4	 8851.0	...
9072148	  728.3	  552.1	 8848.0	...
9072149	  728.3	  551.5	 8848.0	...
9072150	  728.0	  551.0	 8848.0	...
9072151	  727.9	  550.7	 8847.0	...
9072152	  727.9	  550.9	 8844.0	...
9072153	  728.0	  551.1	 8848.0	...
9072154	  727.9	  551.0	 8855.0	...
9072155	  727.9	  551.0	 8867.0	...
9072156	  727.9	  551.1	 8872.0	...
9072157	  727.8	  550.6	 8876.0	...
9072158	  727.7	  550.2	 8875.0	...
9072159	  727.7	  549.6	 8867.0	...
MSG	9072160 0000 _ Number Off
9072160	  728.3	  549.4	 8857.0	...
9072161	  728.7	  549.9	 8844.0	...
9072162	  729.2	  551.2	 8835.0	...
9072163	  729.3	  553.3	 8832.0	...
9072164	  729.5	  554.7	 8833.0	...
9072165	  729.5	  553.7	 8840.0	...
9072166	  729.3	  551.9	 8845.0	...
9072167	  729.3	  550.0	 8847.0	...
9072168	  729.5	  549.9	 8847.0	...
9072169	  729.6	  550.3	 8848.0	...
9072170	  729.4	  550.8	 8851.0	...
9072171	  729.5	  551.6	 8854.0	...
9072172	  729.6	  551.9	 8857.0	...
9072173	  729.7	  552.2	 8857.0	...
9072174	  729.6	  552.2	 8857.0	...
9072175	  729.6	  552.7	 8860.0	...
9072176	  729.6	  553.2	 8862.0	...
9072177	  729.5	  552.3	 8866.0	...
9072178	  729.5	  551.0	 8867.0	...
9072179	  729.5	  549.8	 8865.0	...
9072180	  729.7	  550.1	 8863.0	...
9072181	  729.9	  551.4	 8861.0	...
9072182	  730.2	  552.8	 8862.0	...
9072183	  730.4	  552.6	 8867.0	...
9072184	  730.4	  551.0	 8872.0	...
9072185	  730.3	  550.1	 8876.0	...
9072186	  730.4	  550.7	 8873.0	...
9072187	  730.5	  551.3	 8862.0	...
9072188	  730.4	  551.9	 8850.0	...
9072189	  730.1	  552.6	 8838.0	...
9072190	  730.4	  552.9	 8837.0	...
9072191	  730.9	  552.5	 8839.0	...
9072192	  731.4	  552.5	 8852.0	...
9072193	  730.8	  552.9	 8863.0	...
9072194	  730.2	  552.7	 8874.0	...
9072195	  729.9	  552.1	 8868.0	...
9072196	  730.1	  551.4	 8857.0	...
9072197	  730.4	  551.9	 8847.0	...
9072198	  730.7	  552.4	 8842.0	...
9072199	  731.2	  552.4	 8840.0	...
9072200	  731.4	  551.9	 8850.0	...
9072201	  731.2	  551.3	 8862.0	...
9072202	  731.2	  551.1	 8872.0	...
9072203	  731.3	  550.9	 8871.0	...
9072204	  731.4	  550.8	 8869.0	...
9072205	  731.1	  550.9	 8869.0	...
9072206	  730.9	  550.9	 8871.0	...
9072207	  729.5	  550.3	 8878.0	...
9072208	  728.4	  549.7	 8883.0	...
9072209	  728.2	  549.2	 8887.0	...
9072210	  729.2	  549.3	 8886.0	...
9072211	  729.8	  549.8	 8893.0	...
9072212	  728.8	  550.3	 8900.0	...
9072213	  727.8	  550.6	 8897.0	...
9072214	  728.0	  550.4	 8885.0	...
9072215	  728.8	  550.0	 8873.0	...
9072216	  729.9	  549.6	 8872.0	...
9072217	  730.2	  550.6	 8874.0	...
9072218	  730.6	  551.6	 8873.0	...
9072219	  730.7	  552.5	 8871.0	...
9072220	  731.0	  552.1	 8869.0	...
9072221	  731.7	  551.6	 8869.0	...
9072222	  732.1	  551.1	 8870.0	...
9072223	  731.9	  550.9	 8871.0	...
9072224	  731.4	  550.7	 8871.0	...
9072225	  731.1	  551.0	 8874.0	...
9072226	  730.7	  551.3	 8876.0	...
9072227	  730.0	  551.7	 8881.0	...
9072228	  729.4	  551.9	 8882.0	...
9072229	  729.6	  551.9	 8882.0	...
9072230	  730.0	  551.8	 8879.0	...
9072231	  730.2	  551.7	 8878.0	...
9072232	  730.4	  551.7	 8877.0	...
9072233	  730.5	  551.9	 8877.0	...
9072234	  730.6	  551.7	 8877.0	...
9072235	  730.5	  551.3	 8883.0	...
9072236	  730.4	  550.8	 8890.0	...
9072237	  730.3	  550.7	 8899.0	...
9072238	  730.2	  549.9	 8901.0	...
9072239	  730.0	  549.1	 8903.0	...
9072240	  729.8	  548.5	 8898.0	...
9072241	  730.4	  548.8	 8893.0	...
9072242	  731.0	  549.2	 8888.0	...
9072243	  731.0	  549.4	 8888.0	...
9072244	  730.6	  549.2	 8890.0	...
9072245	  730.1	  548.9	 8895.0	...
9072246	  729.8	  549.2	 8898.0	...
9072247	  729.6	  549.8	 8905.0	...
9072248	  728.5	  550.6	 8910.0	...
9072249	  727.8	  550.9	 8914.0	...
9072250	  727.6	  551.1	 8918.0	...
9072251	  728.3	  551.0	 8923.0	...
9072252	  729.0	  550.7	 8922.0	...
9072253	  729.4	  550.5	 8916.0	...
9072254	  729.9	  550.4	 8911.0	...
9072255	  730.3	  550.0	 8910.0	...
9072256	  730.1	  549.4	 8909.0	...
9072257	  729.5	  548.8	 8908.0	...
9072258	  729.0	  549.4	 8906.0	...
9072259	  729.0	  550.3	 8903.0	...
9072260	  728.9	  550.4	 8900.0	...
9072261	  727.8	  549.8	 8898.0	...
9072262	  726.8	  549.1	 8898.0	...
9072263	  727.2	  549.0	 8898.0	...
9072264	  728.5	  548.8	 8899.0	...
9072265	  729.7	  548.8	 8894.0	...
9072266	  729.7	  549.0	 8889.0	...
9072267	  729.6	  549.2	 8884.0	...
9072268	  729.5	  549.2	 8893.0	...
9072269	  729.4	  549.3	 8902.0	...
9072270	  729.4	  549.5	 8911.0	...
9072271	  729.3	  549.6	 8911.0	...
9072272	  728.5	  549.9	 8912.0	...
9072273	  727.5	  549.8	 8913.0	...
9072274	  726.7	  549.8	 8912.0	...
9072275	  726.7	  549.6	 8911.0	...
9072276	  727.0	  549.6	 8911.0	...
9072277	  727.5	  549.5	 8913.0	...
9072278	  728.1	  549.5	 8914.0	...
9072279	  728.7	  550.7	 8914.0	...
9072280	  729.0	  551.9	 8913.0	...
9072281	  729.2	  552.0	 8913.0	...
9072282	  729.0	  550.9	 8912.0	...
9072283	  728.6	  549.7	 8911.0	...
9072284	  728.2	  549.3	 8910.0	...
9072285	  727.9	  548.9	 8911.0	...
9072286	  727.9	  548.7	 8912.0	...
9072287	  728.0	  548.8	 8913.0	...
9072288	  728.0	  549.2	 8912.0	...
9072289	  727.9	  549.7	 8920.0	...
9072290	  727.8	  550.0	 8927.0	...
9072291	  727.8	  550.1	 8930.0	...
9072292	  727.8	  549.8	 8926.0	...
9072293	  727.9	  549.4	 8922.0	...
9072294	  727.8	  549.1	 8921.0	...
9072295	  727.9	  549.0	 8920.0	...
9072296	  727.7	  549.0	 8923.0	...
9072297	  726.7	  549.1	 8929.0	...
9072298	  725.8	  549.1	 8935.0	...
9072299	  725.1	  549.1	 8938.0	...
9072300	  725.2	  548.7	 8944.0	...
9072301	  725.2	  548.3	 8949.0	...
9072302	  725.3	  548.0	 8948.0	...
9072303	  725.5	  548.1	 8941.0	...
9072304	  726.0	  548.3	 8934.0	...
9072305	  727.0	  549.0	 8933.0	...
9072306	  727.8	  549.7	 8932.0	...
9072307	  728.3	  550.8	 8932.0	...
9072308	  728.3	  551.2	 8930.0	...
9072309	  728.3	  551.5	 8927.0	...
9072310	  728.3	  551.6	 8924.0	...
9072311	  728.5	  552.0	 8926.0	...
9072312	  728.5	  552.3	 8929.0	...
9072313	  728.3	  551.9	 8933.0	...
9072314	  727.9	  551.2	 8936.0	...
9072315	  728.1	  550.9	 8929.0	...
9072316	  728.5	  551.4	 8922.0	...
9072317	  729.0	  552.0	 8915.0	...
9072318	  729.0	  552.0	 8915.0	...
9072319	  729.1	  552.0	 8917.0	...
9072320	  729.1	  552.0	 8920.0	...
9072321	  728.2	  552.4	 8921.0	...
9072322	  727.3	  552.7	 8918.0	...
9072323	  727.0	  552.7	 8914.0	...
9072324	  728.3	  552.1	 8920.0	...
9072325	  729.6	  551.7	 8928.0	...
9072326	  728.8	  551.8	 8936.0	...
9072327	  727.3	  551.7	 8937.0	...
9072328	  726.2	  551.3	 8939.0	...
9072329	  727.0	  551.0	 8941.0	...
9072330	  727.9	  551.6	 8933.0	...
9072331	  728.5	  552.3	 8924.0	...
9072332	  728.6	  552.1	 8915.0	...
9072333	  729.1	  551.6	 8915.0	...
9072334	  729.6	  551.1	 8920.0	...
9072335	  729.2	  551.5	 8924.0	...
9072336	  728.3	  551.8	 8929.0	...
9072337	  727.3	  552.2	 8929.0	...
9072338	  727.3	  552.2	 8930.0	...
9072339	  727.4	  552.3	 8930.0	...
9072340	  727.3	  551.7	 8931.0	...
9072341	  727.4	  550.9	 8935.0	...
9072342	  727.5	  550.0	 8939.0	...
9072343	  727.6	  549.8	 8943.0	...
9072344	  727.6	  549.6	 8945.0	...
9072345	  726.9	  549.6	 8947.0	...
9072346	  726.3	  549.7	 8953.0	...
9072347	  725.7	  549.3	 8960.0	...
9072348	  725.7	  548.9	 8967.0	...
9072349	  725.6	  548.5	 8966.0	...
9072350	  725.6	  548.7	 8965.0	...
9072351	  724.7	  547.7	 8968.0	...
9072352	  723.8	  546.6	 8974.0	...
9072353	  723.0	  545.7	 8979.0	...
9072354	  723.2	  545.5	 8978.0	...
9072355	  723.6	  545.2	 8977.0	...
9072356	  724.8	  545.6	 8975.0	...
9072357	  725.9	  546.5	 8974.0	...
9072358	  726.3	  547.5	 8974.0	...
9072359	  725.9	  547.5	 8975.0	...
9072360	  725.7	  547.6	 8966.0	...
9072361	  726.1	  548.6	 8957.0	...
9072362	  726.4	  549.6	 8952.0	...
9072363	  726.0	  550.7	 8962.0	...
9072364	  725.3	  550.9	 8972.0	...
9072365	  725.0	  551.0	 8971.0	...
9072366	  725.3	  550.9	 8964.0	...
9072367	  725.5	  550.6	 8957.0	...
9072368	  725.8	  550.4	 8958.0	...
9072369	  726.1	  549.2	 8959.0	...
9072370	  726.4	  548.0	 8960.0	...
9072371	  726.4	  546.6	 8959.0	...
MSG	9072372 0000 _ Number On
9072372	  726.5	  546.4	 8959.0	...
9072373	  727.3	  546.9	 8955.0	...
9072374	  728.1	  547.4	 8950.0	...
9072375	  728.1	  548.1	 8949.0	...
9072376	  727.2	  548.0	 8951.0	...
9072377	  726.5	  547.9	 8952.0	...
9072378	  726.8	  547.7	 8957.0	...
9072379	  727.3	  547.4	 8963.0	...
9072380	  726.4	  547.1	 8969.0	...
9072381	  725.3	  546.7	 8969.0	...
9072382	  724.8	  546.3	 8964.0	...
9072383	  725.5	  545.8	 8958.0	...
9072384	  726.3	  545.2	 8960.0	...
9072385	  726.4	  546.0	 8968.0	...
9072386	  726.6	  547.0	 8975.0	...
9072387	  726.7	  548.0	 8969.0	...
9072388	  726.7	  548.2	 8963.0	...
9072389	  726.8	  548.4	 8957.0	...
9072390	  727.0	  548.4	 8956.0	...
9072391	  728.1	  549.2	 8952.0	...
9072392	  729.1	  550.0	 8948.0	...
9072393	  728.2	  550.0	 8964.0	...
9072394	  726.4	  549.2	 8985.0	...
9072395	  724.4	  547.4	 9007.0	...
9072396	  724.3	  546.3	 9008.0	...
9072397	  724.9	  545.5	 9003.0	...
9072398	  725.7	  545.9	 8997.0	...
9072399	  725.6	  546.6	 8991.0	...
9072400	  724.8	  547.3	 8990.0	...
9072401	  724.9	  547.6	 8978.0	...
9072402	  725.9	  547.5	 8966.0	...
9072403	  726.7	  547.0	 8959.0	...
9072404	  726.6	  547.0	 8965.0	...
9072405	  726.5	  547.0	 8970.0	...
9072406	  726.6	  547.4	 8970.0	...
9072407	  726.5	  547.8	 8970.0	...
9072408	  726.5	  548.2	 8971.0	...
9072409	  726.3	  548.3	 8966.0	...
9072410	  725.8	  548.1	 8962.0	...
9072411	  725.4	  547.7	 8969.0	...
9072412	  725.7	  547.5	 8980.0	...
9072413	  726.5	  547.4	 8982.0	...
9072414	  727.7	  547.6	 8971.0	...
9072415	  728.2	  547.8	 8961.0	...
9072416	  728.7	  548.1	 8975.0	...
9072417	  728.5	  548.2	 8989.0	...
9072418	  728.1	  547.8	 9004.0	...
9072419	  728.1	  547.1	 9004.0	...
9072420	  728.1	  546.6	 8997.0	...
9072421	  728.1	  545.9	 8990.0	...
9072422	  727.8	  545.5	 8984.0	...
9072423	  727.7	  545.7	 8987.0	...
9072424	  727.7	  546.2	 8990.0	...
9072425	  727.5	  546.8	 8991.0	...
9072426	  727.2	  547.0	 8991.0	...
9072427	  727.0	  547.3	 8987.0	...
9072428	  726.9	  547.2	 8983.0	...
9072429	  726.9	  546.8	 8984.0	...
9072430	  726.9	  546.5	 8989.0	...
9072431	  726.9	  545.9	 8994.0	...
9072432	  726.9	  545.3	 8995.0	...
9072433	  726.8	  544.6	 8995.0	...
9072434	  726.9	  544.6	 8996.0	...
9072435	  727.1	  545.3	 8996.0	...
9072436	  727.5	  546.2	 8997.0	...
9072437	  727.9	  546.8	 8997.0	...
9072438	  728.2	  546.4	 8998.0	...
9072439	  728.4	  545.6	 8998.0	...
9072440	  728.6	  545.3	 8999.0	...
9072441	  728.1	  545.5	 9000.0	...
9072442	  727.5	  546.3	 9002.0	...
9072443	  726.7	  547.0	 9004.0	...
9072444	  726.6	  547.5	 9006.0	...
9072445	  726.6	  546.8	 9008.0	...
9072446	  727.2	  546.1	 9008.0	...
9072447	  727.9	  545.6	 9004.0	...
9072448	  728.1	  545.8	 8999.0	...
9072449	  728.0	  545.6	 8994.0	...
9072450	  728.0	  545.3	 8994.0	...
9072451	  728.1	  544.9	 8996.0	...
9072452	  728.1	  544.5	 9005.0	...
9072453	  727.5	  544.0	 9013.0	...
9072454	  727.1	  545.2	 9018.0	...
9072455	  727.0	  546.9	 9008.0	...
9072456	  727.2	  547.5	 8998.0	...
9072457	  727.2	  546.5	 8987.0	...
9072458	  728.4	  545.9	 8983.0	...
9072459	  729.6	  546.2	 8986.0	...
9072460	  730.7	  546.5	 8989.0	...
9072461	  730.3	  546.2	 8990.0	...
9072462	  729.5	  545.6	 8983.0	...
9072463	  728.8	  545.1	 8989.0	...
9072464	  728.4	  544.8	 8999.0	...
9072465	  728.3	  544.3	 9008.0	...
9072466	  728.3	  543.7	 9008.0	...
9072467	  728.2	  543.9	 9005.0	...
9072468	  728.2	  544.3	 9002.0	...
9072469	  728.5	  544.7	 8999.0	...
9072470	  728.6	  543.7	 8999.0	...
9072471	  728.8	  542.9	 8996.0	...
9072472	  728.8	  542.1	 8993.0	...
9072473	  728.6	  542.1	 8999.0	...
9072474	  728.6	  543.0	 9008.0	...
9072475	  728.5	  544.2	 9017.0	...
9072476	  728.6	  545.4	 9019.0	...
9072477	  728.5	  545.3	 9022.0	...
9072478	  727.9	  544.5	 9026.0	...
9072479	  727.4	  543.6	 9029.0	...
9072480	  726.8	  543.0	 9031.0	...
9072481	  727.1	  542.7	 9032.0	...
9072482	  727.3	  542.5	 9035.0	...
9072483	  727.5	  542.5	 9037.0	...
9072484	  727.9	  542.6	 9038.0	...
9072485	  728.4	  542.7	 9038.0	...
9072486	  728.9	  542.8	 9046.0	...
9072487	  729.3	  543.0	 9053.0	...
9072488	  729.8	  543.2	 9059.0	...
9072489	  730.4	  543.3	 9059.0	...
9072490	  730.2	  543.4	 9054.0	...
9072491	  729.8	  543.5	 9047.0	...
9072492	  729.1	  543.7	 9038.0	...
9072493	  728.9	  543.9	 9033.0	...
9072494	  729.3	  543.9	 9030.0	...
9072495	  730.0	  543.9	 9030.0	...
9072496	  730.7	  543.8	 9029.0	...
9072497	  730.3	  542.4	 9030.0	...
9072498	  730.0	  541.0	 9030.0	...
9072499	  729.7	  539.9	 9032.0	...
9072500	  729.3	  540.4	 9036.0	...
9072501	  728.9	  540.7	 9041.0	...
9072502	  728.8	  540.6	 9043.0	...
9072503	  729.1	  540.8	 9044.0	...
9072504	  729.4	  541.4	 9044.0	...
9072505	  729.4	  542.2	 9043.0	...
9072506	  729.4	  542.5	 9042.0	...
9072507	  730.5	  542.5	 9039.0	...
9072508	  731.6	  542.7	 9037.0	...
9072509	  731.6	  543.0	 9037.0	...
9072510	  730.5	  542.7	 9039.0	...
9072511	  729.6	  542.3	 9040.0	...
9072512	  729.6	  541.6	 9041.0	...
9072513	  729.7	  541.4	 9039.0	...
9072514	  730.0	  541.5	 9039.0	...
9072515	  730.5	  541.9	 9039.0	...
9072516	  731.0	  542.6	 9041.0	...
9072517	  730.6	  543.2	 9042.0	...
9072518	  730.0	  543.0	 9044.0	...
9072519	  729.5	  542.5	 9038.0	...
9072520	  729.8	  541.8	 9033.0	...
9072521	  730.4	  541.8	 9028.0	...
9072522	  731.2	  542.2	 9028.0	...
9072523	  731.9	  542.4	 9027.0	...
9072524	  731.5	  542.8	 9027.0	...
9072525	  730.8	  542.7	 9025.0	...
9072526	  730.0	  542.2	 9022.0	...
9072527	  730.6	  541.5	 9019.0	...
9072528	  731.3	  541.0	 9018.0	...
9072529	  732.0	  540.7	 9024.0	...
9072530	  732.4	  540.5	 9029.0	...
9072531	  732.6	  541.0	 9034.0	...
9072532	  732.5	  541.3	 9037.0	...
9072533	  732.2	  541.6	 9040.0	...
9072534	  731.8	  542.1	 9042.0	...
9072535	  731.9	  542.7	 9040.0	...
9072536	  731.9	  543.7	 9038.0	...
9072537	  732.1	  544.3	 9038.0	...
9072538	  732.3	  544.9	 9037.0	...
9072539	  732.5	  545.5	 9037.0	...
9072540	  732.5	  545.9	 9031.0	...
9072541	  732.5	  545.2	 9025.0	...
9072542	  732.4	  543.8	 9019.0	...
9072543	  732.5	  542.7	 9020.0	...
9072544	  732.7	  542.8	 9023.0	...
9072545	  733.0	  543.2	 9025.0	...
9072546	  733.2	  543.3	 9025.0	...
9072547	  733.4	  543.4	 9027.0	...
9072548	  733.4	  543.2	 9031.0	...
9072549	  733.4	  543.1	 9034.0	...
9072550	  732.9	  543.7	 9038.0	...
9072551	  732.5	  544.3	 9041.0	...
9072552	  732.2	  545.1	 9042.0	...
9072553	  732.5	  545.2	 9038.0	...
9072554	  733.3	  544.8	 9033.0	...
9072555	  733.9	  543.9	 9031.0	...
9072556	  734.4	  543.1	 9032.0	...
9072557	  734.3	  542.8	 9035.0	...
9072558	  734.3	  542.6	 9040.0	...
9072559	  733.7	  542.6	 9042.0	...
9072560	  732.6	  542.8	 9044.0	...
9072561	  731.5	  542.7	 9045.0	...
9072562	  731.3	  542.3	 9047.0	...
9072563	  731.6	  542.4	 9049.0	...
9072564	  731.9	  542.8	 9051.0	...
9072565	  732.0	  543.5	 9053.0	...
9072566	  732.1	  543.7	 9055.0	...
9072567	  732.3	  544.1	 9054.0	...
9072568	  732.8	  544.6	 9051.0	...
9072569	  733.4	  545.3	 9048.0	...
9072570	  733.3	  545.8	 9057.0	...
9072571	  732.7	  545.1	 9068.0	...
9072572	  732.0	  544.3	 9076.0	...
9072573	  731.8	  542.6	 9069.0	...
9072574	  731.7	  542.0	 9062.0	...
9072575	  731.9	  541.2	 9058.0	...
9072576	  732.5	  541.1	 9058.0	...
9072577	  733.2	  541.0	 9053.0	...
9072578	  734.0	  540.9	 9047.0	...
9072579	  734.5	  540.9	 9045.0	...
9072580	  734.3	  541.0	 9048.0	...
9072581	  733.6	  540.9	 9054.0	...
9072582	  732.9	  540.9	 9061.0	...
9072583	  733.1	  541.7	 9069.0	...
9072584	  733.3	  542.5	 9074.0	...
9072585	  733.5	  542.7	 9073.0	...
9072586	  733.8	  542.1	 9070.0	...
9072587	  734.2	  541.1	 9066.0	...
9072588	  734.5	  540.7	 9059.0	...
9072589	  734.4	  541.0	 9054.0	...
9072590	  734.3	  541.4	 9051.0	...
9072591	  734.2	  541.9	 9049.0	...
9072592	  734.5	  541.8	 9048.0	...
9072593	  734.7	  541.8	 9048.0	...
9072594	  734.9	  541.9	 9049.0	...
9072595	  735.1	  542.0	 9050.0	...
9072596	  735.4	  542.0	 9053.0	...
9072597	  735.6	  542.0	 9056.0	...
9072598	  735.1	  542.2	 9060.0	...
9072599	  734.6	  542.4	 9059.0	...
9072600	  734.0	  542.7	 9062.0	...
9072601	  734.5	  542.4	 9064.0	...
9072602	  734.9	  541.8	 9067.0	...
9072603	  735.7	  541.2	 9067.0	...
9072604	  736.2	  540.9	 9067.0	...
9072605	  736.4	  541.1	 9064.0	...
9072606	  735.9	  541.3	 9061.0	...
9072607	  735.4	  541.7	 9057.0	...
9072608	  734.0	  541.8	 9058.0	...
9072609	  732.9	  541.8	 9066.0	...
9072610	  732.6	  541.7	 9075.0	...
9072611	  733.7	  542.8	 9073.0	...
9072612	  734.8	  544.0	 9063.0	...
9072613	  735.0	  544.9	 9060.0	...
9072614	  734.7	  544.0	 9067.0	...
9072615	  734.1	  543.2	 9073.0	...
9072616	  733.7	  542.7	 9073.0	...
9072617	  733.6	  542.7	 9072.0	...
9072618	  733.8	  543.2	 9071.0	...
9072619	  733.9	  543.8	 9071.0	...
9072620	  734.0	  544.4	 9072.0	...
9072621	  734.2	  544.8	 9074.0	...
9072622	  734.5	  545.1	 9075.0	...
9072623	  734.8	  545.0	 9079.0	...
9072624	  734.8	  543.7	 9081.0	...
9072625	  734.5	  542.4	 9083.0	...
9072626	  734.4	  541.6	 9082.0	...
9072627	  734.4	  541.6	 9080.0	...
9072628	  734.8	  543.2	 9072.0	...
9072629	  735.2	  544.8	 9064.0	...
9072630	  735.7	  546.2	 9057.0	...
9072631	  735.9	  545.2	 9061.0	...
9072632	  735.9	  544.3	 9065.0	...
9072633	  735.3	  543.6	 9068.0	...
9072634	  734.9	  543.8	 9071.0	...
9072635	  734.6	  544.2	 9075.0	...
9072636	  735.7	  544.5	 9069.0	...
9072637	  736.7	  544.6	 9060.0	...
9072638	  737.8	  544.6	 9042.0	...
9072639	  737.2	  544.8	 9034.0	...
9072640	  736.5	  544.4	 9035.0	...
9072641	  736.1	  544.1	 9041.0	...
9072642	  736.3	  543.7	 9048.0	...
9072643	  736.5	  543.9	 9048.0	...
9072644	  736.5	  544.1	 9053.0	...
9072645	  736.7	  544.3	 9058.0	...
9072646	  737.0	  544.3	 9060.0	...
9072647	  737.3	  544.1	 9061.0	...
9072648	  737.2	  543.1	 9061.0	...
9072649	  737.3	  542.2	 9062.0	...
9072650	  737.8	  542.9	 9055.0	...
9072651	  738.3	  544.3	 9048.0	...
9072652	  738.6	  545.7	 9047.0	...
9072653	  738.5	  545.7	 9053.0	...
9072654	  738.4	  544.5	 9060.0	...
9072655	  738.3	  543.5	 9060.0	...
9072656	  737.2	  542.6	 9060.0	...
9072657	  736.3	  542.7	 9062.0	...
9072658	  735.8	  542.6	 9065.0	...
9072659	  736.4	  542.4	 9071.0	...
9072660	  737.1	  542.9	 9074.0	...
9072661	  737.3	  543.8	 9072.0	...
9072662	  737.0	  544.4	 9069.0	...
9072663	  736.3	  544.1	 9070.0	...
9072664	  735.6	  543.5	 9075.0	...
9072665	  735.8	  543.1	 9073.0	...
9072666	  736.7	  543.1	 9060.0	...
9072667	  737.6	  543.3	 9046.0	...
9072668	  738.1	  543.8	 9040.0	...
9072669	  738.2	  544.0	 9042.0	...
9072670	  738.4	  544.5	 9054.0	...
9072671	  738.3	  544.7	 9065.0	...
9072672	  738.1	  545.1	 9076.0	...
9072673	  738.1	  545.2	 9076.0	...
9072674	  738.5	  545.2	 9071.0	...
9072675	  739.0	  545.1	 9066.0	...
MSG	9072676 0000 _ Number Off
9072676	  739.2	  545.1	 9061.0	...
9072677	  739.1	  545.2	 9062.0	...
9072678	  739.1	  545.4	 9060.0	...
9072679	  739.0	  544.9	 9057.0	...
9072680	  738.4	  544.4	 9058.0	...
9072681	  738.2	  544.2	 9061.0	...
9072682	  738.3	  544.5	 9064.0	...
9072683	  738.9	  544.7	 9065.0	...
9072684	  738.9	  544.4	 9067.0	...
9072685	  738.6	  544.7	 9069.0	...
9072686	  738.3	  545.0	 9069.0	...
9072687	  738.1	  544.9	 9069.0	...
9072688	  738.1	  544.3	 9069.0	...
9072689	  738.1	  543.6	 9071.0	...
9072690	  738.0	  543.4	 9074.0	...
9072691	  737.8	  543.2	 9087.0	...
9072692	  737.6	  543.1	 9098.0	...
9072693	  737.2	  543.8	 9108.0	...
9072694	  736.8	  544.5	 9106.0	...
9072695	  736.9	  544.7	 9105.0	...
9072696	  737.2	  543.7	 9103.0	...
9072697	  737.9	  542.4	 9098.0	...
9072698	  738.3	  541.6	 9091.0	...
9072699	  738.7	  541.8	 9084.0	...
9072700	  738.8	  542.5	 9083.0	...
9072701	  738.9	  543.4	 9078.0	...
9072702	  738.9	  543.7	 9073.0	...
9072703	  738.9	  543.9	 9066.0	...
9072704	  738.8	  544.4	 9061.0	...
9072705	  738.8	  544.9	 9056.0	...
9072706	  738.9	  544.3	 9063.0	...
9072707	  738.9	  543.5	 9071.0	...
9072708	  738.9	  542.8	 9078.0	...
9072709	  738.9	  543.2	 9078.0	...
9072710	  739.0	  543.2	 9078.0	...
9072711	  739.1	  543.2	 9078.0	...
9072712	  738.9	  543.1	 9077.0	...
9072713	  738.7	  543.4	 9072.0	...
9072714	  738.3	  543.8	 9067.0	...
9072715	  737.8	  544.0	 9071.0	...
9072716	  737.3	  544.0	 9081.0	...
9072717	  737.0	  543.7	 9091.0	...
9072718	  737.4	  543.7	 9094.0	...
9072719	  737.9	  543.6	 9097.0	...
9072720	  738.3	  543.6	 9099.0	...
9072721	  738.1	  543.4	 9099.0	...
9072722	  738.2	  543.1	 9096.0	...
9072723	  738.8	  542.8	 9092.0	...
9072724	  739.4	  542.4	 9092.0	...
9072725	  738.9	  542.4	 9102.0	...
9072726	  737.9	  542.5	 9112.0	...
9072727	  737.1	  542.6	 9122.0	...
9072728	  737.2	  542.4	 9122.0	...
9072729	  737.4	  542.3	 9122.0	...
9072730	  737.5	  542.2	 9123.0	...
9072731	  737.4	  542.3	 9124.0	...
9072732	  737.5	  543.0	 9125.0	...
9072733	  737.6	  543.8	 9126.0	...
9072734	  738.3	  544.2	 9123.0	...
9072735	  738.7	  544.2	 9118.0	...
9072736	  739.2	  544.0	 9113.0	...
9072737	  739.2	  543.9	 9111.0	...
9072738	  738.8	  543.8	 9113.0	...
9072739	  738.2	  543.9	 9115.0	...
9072740	  737.6	  544.1	 9113.0	...
9072741	  737.6	  544.0	 9109.0	...
9072742	  737.6	  544.0	 9104.0	...
9072743	  737.3	  544.0	 9105.0	...
9072744	  737.0	  544.0	 9105.0	...
9072745	  737.3	  544.0	 9106.0	...
9072746	  738.0	  544.9	 9101.0	...
9072747	  738.7	  545.8	 9095.0	...
9072748	  738.5	  546.4	 9088.0	...
9072749	  738.2	  546.1	 9087.0	...
9072750	  737.9	  545.8	 9088.0	...
9072751	  737.8	  545.6	 9094.0	...
9072752	  738.1	  545.2	 9097.0	...
9072753	  738.5	  544.6	 9099.0	...
9072754	  739.1	  544.4	 9097.0	...
9072755	  739.4	  544.3	 9098.0	...
9072756	  739.3	  544.6	 9098.0	...
9072757	  738.8	  544.6	 9097.0	...
9072758	  738.3	  544.7	 9097.0	...
9072759	  737.8	  544.6	 9098.0	...
9072760	  737.4	  544.5	 9101.0	...
9072761	  737.0	  544.5	 9102.0	...
9072762	  737.5	  544.6	 9103.0	...
9072763	  738.2	  544.8	 9105.0	...
9072764	  738.8	  544.3	 9115.0	...
9072765	  738.7	  543.7	 9125.0	...
9072766	  738.7	  543.4	 9128.0	...
9072767	  738.5	  543.8	 9120.0	...
9072768	  738.3	  543.4	 9112.0	...
9072769	  738.0	  542.7	 9116.0	...
9072770	  738.2	  541.9	 9124.0	...
9072771	  738.5	  542.6	 9126.0	...
9072772	  738.4	  543.3	 9119.0	...
9072773	  738.0	  544.0	 9112.0	...
9072774	  737.5	  544.0	 9112.0	...
9072775	  737.8	  544.0	 9110.0	...
9072776	  737.9	  544.0	 9108.0	...
9072777	  737.9	  544.0	 9110.0	...
9072778	  737.9	  544.3	 9116.0	...
9072779	  738.0	  544.4	 9123.0	...
9072780	  737.1	  544.6	 9129.0	...
9072781	  736.2	  544.4	 9135.0	...
9072782	  735.4	  544.1	 9140.0	...
9072783	  735.6	  542.7	 9142.0	...
9072784	  735.8	  541.5	 9142.0	...
9072785	  736.0	  540.6	 9140.0	...
9072786	  736.4	  540.9	 9136.0	...
9072787	  737.3	  542.6	 9127.0	...
9072788	  738.1	  544.1	 9119.0	...
9072789	  738.4	  545.4	 9113.0	...
9072790	  738.5	  545.3	 9112.0	...
9072791	  738.9	  545.2	 9107.0	...
9072792	  739.3	  545.0	 9101.0	...
9072793	  739.6	  545.2	 9103.0	...
9072794	  739.7	  545.3	 9110.0	...
9072795	  739.7	  545.1	 9117.0	...
9072796	  739.5	  545.0	 9117.0	...
9072797	  739.2	  545.0	 9117.0	...
9072798	  739.1	  544.5	 9117.0	...
9072799	  739.3	  543.8	 9114.0	...
9072800	  739.5	  543.6	 9111.0	...
9072801	  740.3	  544.2	 9107.0	...
9072802	  741.0	  544.8	 9107.0	...
9072803	  741.3	  544.6	 9107.0	...
9072804	  740.7	  544.3	 9108.0	...
9072805	  739.4	  543.9	 9109.0	...
9072806	  738.5	  543.7	 9108.0	...
9072807	  738.8	  543.4	 9100.0	...
9072808	  739.7	  543.3	 9094.0	...
9072809	  740.5	  543.0	 9090.0	...
9072810	  740.4	  542.9	 9092.0	...
9072811	  740.9	  542.9	 9094.0	...
9072812	  741.6	  543.2	 9089.0	...
9072813	  742.3	  543.6	 9085.0	...
9072814	  742.4	  543.8	 9087.0	...
9072815	  742.2	  543.7	 9094.0	...
9072816	  741.5	  543.7	 9101.0	...
9072817	  740.8	  544.2	 9103.0	...
9072818	  740.4	  544.7	 9104.0	...
9072819	  740.5	  545.8	 9105.0	...
9072820	  740.4	  546.3	 9106.0	...
9072821	  740.2	  546.8	 9108.0	...
9072822	  739.9	  546.2	 9112.0	...
9072823	  739.7	  545.4	 9117.0	...
9072824	  739.7	  544.5	 9127.0	...
9072825	  739.7	  544.3	 9136.0	...
9072826	  739.8	  544.5	 9130.0	...
9072827	  739.8	  544.0	 9116.0	...
9072828	  739.7	  543.0	 9103.0	...
9072829	  739.8	  542.0	 9105.0	...
9072830	  740.0	  542.0	 9107.0	...
9072831	  740.4	  542.9	 9108.0	...
9072832	  740.6	  544.0	 9106.0	...
9072833	  740.8	  545.1	 9105.0	...
9072834	  740.8	  545.1	 9103.0	...
9072835	  740.6	  545.0	 9104.0	...
9072836	  740.4	  544.8	 9104.0	...
9072837	  740.1	  544.6	 9105.0	...
9072838	  739.9	  544.3	 9115.0	...
9072839	  739.7	  544.0	 9127.0	...
9072840	  739.6	  543.7	 9138.0	...
9072841	  739.7	  543.7	 9141.0	...
9072842	  739.7	  543.7	 9143.0	...
9072843	  739.8	  543.9	 9144.0	...
9072844	  740.0	  544.0	 9143.0	...
9072845	  740.2	  544.0	 9139.0	...
9072846	  740.3	  544.0	 9135.0	...
9072847	  740.2	  543.4	 9133.0	...
9072848	  740.0	  542.9	 9131.0	...
9072849	  739.9	  543.3	 9127.0	...
9072850	  739.9	  544.2	 9123.0	...
9072851	  739.6	  544.3	 9126.0	...
9072852	  739.3	  543.6	 9131.0	...
9072853	  739.5	  542.7	 9133.0	...
9072854	  740.1	  542.6	 9132.0	...
9072855	  740.0	  542.6	 9134.0	...
9072856	  739.2	  542.8	 9139.0	...
9072857	  739.3	  542.8	 9141.0	...
9072858	  740.2	  542.9	 9136.0	...
9072859	  740.8	  543.1	 9130.0	...
9072860	  740.7	  543.3	 9127.0	...
9072861	  740.1	  543.5	 9125.0	...
9072862	  739.6	  543.6	 9126.0	...
9072863	  738.9	  543.4	 9128.0	...
9072864	  738.7	  543.1	 9131.0	...
9072865	  738.8	  542.8	 9133.0	...
9072866	  739.0	  542.8	 9131.0	...
9072867	  739.3	  542.8	 9128.0	...
9072868	  739.2	  542.8	 9123.0	...
9072869	  739.1	  542.7	 9121.0	...
9072870	  739.6	  542.4	 9119.0	...
9072871	  739.9	  542.1	 9121.0	...
9072872	  740.1	  542.0	 9123.0	...
9072873	  739.5	  542.5	 9124.0	...
9072874	  739.5	  543.4	 9130.0	...
9072875	  739.4	  544.1	 9135.0	...
9072876	  739.3	  544.0	 9141.0	...
MSG	9072877 0000 _ Number On
9072877	  739.2	  543.0	 9142.0	...
9072878	  739.4	  542.3	 9141.0	...
9072879	  739.5	  541.7	 9139.0	...
9072880	  739.9	  541.5	 9138.0	...
9072881	  740.0	  542.0	 9140.0	...
9072882	  740.2	  542.5	 9139.0	...
9072883	  740.9	  542.8	 9138.0	...
9072884	  741.5	  542.4	 9136.0	...
9072885	  741.8	  542.1	 9135.0	...
9072886	  741.7	  542.5	 9134.0	...
9072887	  741.7	  543.0	 9132.0	...
9072888	  742.1	  543.3	 9131.0	...
9072889	  742.0	  543.3	 9125.0	...
9072890	  741.8	  543.4	 9119.0	...
9072891	  742.0	  543.6	 9112.0	...
9072892	  742.2	  543.4	 9111.0	...
9072893	  742.4	  543.1	 9113.0	...
9072894	  742.1	  542.4	 9116.0	...
9072895	  742.0	  542.0	 9119.0	...
9072896	  741.9	  541.4	 9120.0	...
9072897	  741.8	  541.3	 9129.0	...
9072898	  741.7	  542.0	 9139.0	...
9072899	  741.7	  542.8	 9146.0	...
9072900	  741.9	  543.6	 9143.0	...
9072901	  742.0	  544.0	 9139.0	...
9072902	  742.2	  544.5	 9136.0	...
9072903	  742.0	  544.5	 9135.0	...
9072904	  741.5	  544.1	 9134.0	...
9072905	  741.0	  543.8	 9134.0	...
9072906	  741.6	  544.2	 9134.0	...
9072907	  742.5	  544.8	 9128.0	...
9072908	  742.2	  545.4	 9121.0	...
9072909	  741.1	  545.6	 9126.0	...
9072910	  740.4	  545.6	 9138.0	...
9072911	  740.9	  545.4	 9149.0	...
9072912	  741.3	  544.5	 9148.0	...
9072913	  741.2	  543.7	 9147.0	...
9072914	  741.1	  543.5	 9146.0	...
9072915	  741.5	  544.3	 9142.0	...
9072916	  741.8	  545.0	 9139.0	...
9072917	  741.9	  544.7	 9136.0	...
9072918	  742.0	  544.4	 9136.0	...
9072919	  742.5	  543.9	 9136.0	...
9072920	  742.9	  544.0	 9134.0	...
9072921	  742.9	  544.2	 9131.0	...
9072922	  742.0	  544.5	 9130.0	...
9072923	  741.2	  544.7	 9132.0	...
9072924	  740.7	  544.1	 9132.0	...
9072925	  740.9	  543.6	 9130.0	...
9072926	  741.2	  543.1	 9129.0	...
9072927	  741.4	  543.3	 9133.0	...
9072928	  741.7	  543.1	 9138.0	...
9072929	  742.0	  542.9	 9140.0	...
9072930	  742.2	  542.7	 9139.0	...
9072931	  742.2	  542.8	 9137.0	...
9072932	  742.2	  542.9	 9134.0	...
9072933	  742.3	  543.2	 9142.0	...
9072934	  742.4	  543.5	 9151.0	...
9072935	  742.4	  543.4	 9152.0	...
9072936	  742.4	  543.4	 9144.0	...
9072937	  742.5	  543.5	 9134.0	...
9072938	  742.6	  544.1	 9133.0	...
9072939	  742.6	  544.4	 9131.0	...
9072940	  742.5	  544.6	 9130.0	...
9072941	  742.5	  544.7	 9130.0	...
9072942	  743.7	  544.6	 9131.0	...
9072943	  745.0	  544.5	 9129.0	...
9072944	  746.3	  544.4	 9128.0	...
9072945	  746.4	  544.6	 9128.0	...
9072946	  745.5	  544.9	 9130.0	...
9072947	  744.5	  545.1	 9131.0	...
9072948	  743.3	  544.7	 9130.0	...
9072949	  743.0	  544.3	 9130.0	...
9072950	  742.6	  544.0	 9130.0	...
9072951	  742.4	  544.3	 9130.0	...
9072952	  742.1	  543.7	 9132.0	...
9072953	  741.9	  543.0	 9134.0	...
9072954	  742.3	  542.1	 9137.0	...
9072955	  742.8	  541.9	 9136.0	...
9072956	  743.3	  541.7	 9136.0	...
9072957	  743.1	  541.7	 9136.0	...
9072958	  743.1	  541.5	 9136.0	...
9072959	  743.5	  541.4	 9137.0	...
9072960	  744.1	  542.5	 9136.0	...
9072961	  744.5	  543.7	 9135.0	...
9072962	  744.7	  544.3	 9131.0	...
9072963	  744.7	  543.8	 9128.0	...
9072964	  743.3	  542.7	 9129.0	...
9072965	  741.2	  542.3	 9138.0	...
9072966	  739.1	  541.9	 9147.0	...
9072967	  738.1	  541.1	 9153.0	...
9072968	  736.9	  540.2	 9153.0	...
9072969	  735.9	  539.2	 9155.0	...
9072970	  735.0	  538.6	 9159.0	...
9072971	  734.9	  537.9	 9159.0	...
9072972	  734.4	  536.7	 9154.0	...
9072973	  734.0	  535.9	 9148.0	...
9072974	  733.8	  535.3	 9146.0	...
9072975	  734.0	  535.5	 9143.0	...
9072976	  734.3	  535.8	 9140.0	...
9072977	  734.6	  536.1	 9141.0	...
9072978	  734.6	  534.3	 9147.0	...
9072979	  734.6	  532.3	 9153.0	...
9072980	  735.4	  530.7	 9153.0	...
9072981	  736.3	  530.9	 9150.0	...
9072982	  737.8	  530.7	 9146.0	...
9072983	  738.5	  529.7	 9137.0	...
9072984	  739.0	  528.7	 9131.0	...
9072985	  738.9	  528.1	 9129.0	...
9072986	  738.8	  527.3	 9132.0	...
9072987	  739.3	  526.4	 9136.0	...
9072988	  739.8	  525.7	 9139.0	...
9072989	  740.5	  525.5	 9143.0	...
9072990	  740.5	  525.3	 9145.0	...
9072991	  740.6	  525.9	 9141.0	...
9072992	  740.8	  527.3	 9138.0	...
9072993	  741.0	  528.8	 9137.0	...
9072994	  741.0	  529.5	 9137.0	...
9072995	  741.0	  529.6	 9135.0	...
9072996	  741.6	  529.5	 9134.0	...
9072997	  742.3	  529.4	 9133.0	...
9072998	  742.8	  529.3	 9135.0	...
9072999	  742.5	  529.3	 9145.0	...
9073000	  742.1	  529.3	 9158.0	...
9073001	  742.1	  529.2	 9171.0	...
9073002	  742.2	  529.1	 9170.0	...
9073003	  742.0	  529.7	 9167.0	...
9073004	  741.5	  530.2	 9159.0	...
9073005	  740.9	  530.7	 9154.0	...
9073006	  740.7	  530.7	 9151.0	...
9073007	  740.7	  530.0	 9152.0	...
9073008	  740.7	  529.3	 9153.0	...
9073009	  740.9	  529.2	 9152.0	...
9073010	  741.0	  529.7	 9153.0	...
9073011	  741.1	  530.1	 9153.0	...
9073012	  741.2	  529.5	 9157.0	...
9073013	  740.8	  529.1	 9161.0	...
9073014	  740.5	  529.4	 9164.0	...
9073015	  740.8	  530.0	 9166.0	...
9073016	  741.4	  529.5	 9168.0	...
9073017	  741.8	  528.4	 9171.0	...
9073018	  741.7	  528.7	 9168.0	...
9073019	  742.2	  530.0	 9163.0	...
9073020	  742.9	  531.0	 9159.0	...
9073021	  743.5	  530.7	 9158.0	...
9073022	  743.4	  530.5	 9157.0	...
9073023	  743.3	  530.6	 9160.0	...
9073024	  743.2	  530.7	 9167.0	...
9073025	  743.5	  530.7	 9175.0	...
9073026	  743.7	  530.7	 9176.0	...
9073027	  743.1	  529.5	 9175.0	...
9073028	  741.6	  528.5	 9178.0	...
9073029	  740.3	  528.3	 9182.0	...
9073030	  740.3	  529.1	 9184.0	...
9073031	  740.9	  529.9	 9182.0	...
9073032	  741.5	  529.6	 9180.0	...
9073033	  741.6	  529.4	 9181.0	...
9073034	  741.4	  529.2	 9179.0	...
9073035	  741.1	  529.1	 9174.0	...
9073036	  741.3	  529.0	 9169.0	...
9073037	  741.9	  528.9	 9166.0	...
9073038	  742.6	  528.8	 9165.0	...
9073039	  742.8	  530.0	 9164.0	...
9073040	  743.0	  531.1	 9165.0	...
9073041	  742.8	  532.7	 9166.0	...
9073042	  742.3	  533.2	 9167.0	...
9073043	  741.5	  532.4	 9168.0	...
9073044	  741.2	  531.1	 9167.0	...
9073045	  741.1	  529.9	 9166.0	...
9073046	  741.2	  530.3	 9164.0	...
9073047	  741.3	  530.5	 9164.0	...
9073048	  741.2	  530.8	 9163.0	...
9073049	  741.1	  530.7	 9168.0	...
9073050	  741.8	  531.5	 9174.0	...
9073051	  742.3	  532.4	 9179.0	...
9073052	  742.8	  532.8	 9179.0	...
9073053	  742.4	  532.4	 9176.0	...
9073054	  742.3	  531.9	 9175.0	...
9073055	  742.5	  531.8	 9167.0	...
9073056	  742.9	  531.8	 9161.0	...
9073057	  743.3	  532.0	 9157.0	...
9073058	  743.5	  531.9	 9160.0	...
9073059	  743.5	  532.0	 9161.0	...
9073060	  743.5	  532.2	 9162.0	...
9073061	  743.2	  532.5	 9168.0	...
9073062	  743.0	  532.5	 9176.0	...
9073063	  742.9	  531.7	 9186.0	...
9073064	  743.2	  531.4	 9189.0	...
9073065	  743.3	  531.4	 9192.0	...
9073066	  743.1	  532.1	 9191.0	...
9073067	  742.2	  531.8	 9188.0	...
9073068	  741.4	  531.2	 9182.0	...
9073069	  741.4	  530.5	 9176.0	...
9073070	  742.0	  530.4	 9171.0	...
9073071	  742.8	  530.5	 9170.0	...
9073072	  742.9	  530.7	 9170.0	...
9073073	  743.0	  530.8	 9169.0	...
9073074	  742.5	  530.6	 9168.0	...
9073075	  741.9	  530.3	 9167.0	...
9073076	  741.2	  530.0	 9167.0	...
9073077	  741.2	  530.0	 9167.0	...
9073078	  741.2	  530.1	 9167.0	...
9073079	  740.6	  530.3	 9169.0	...
9073080	  740.1	  530.4	 9172.0	...
9073081	  740.1	  530.5	 9174.0	...
9073082	  740.7	  530.5	 9177.0	...
9073083	  740.4	  530.8	 9179.0	...
9073084	  739.6	  531.4	 9180.0	...
9073085	  738.7	  531.8	 9180.0	...
9073086	  738.9	  531.8	 9181.0	...
9073087	  739.8	  531.4	 9174.0	...
9073088	  740.6	  531.0	 9167.0	...
9073089	  741.6	  530.8	 9162.0	...
9073090	  741.8	  532.1	 9165.0	...
9073091	  741.9	  533.6	 9170.0	...
9073092	  741.4	  534.1	 9175.0	...
9073093	  741.0	  532.7	 9176.0	...
9073094	  740.7	  531.3	 9176.0	...
9073095	  741.0	  531.0	 9174.0	...
9073096	  741.0	  531.1	 9175.0	...
9073097	  740.8	  531.3	 9179.0	...
9073098	  740.5	  531.3	 9183.0	...
9073099	  740.5	  531.1	 9186.0	...
9073100	  740.6	  530.9	 9185.0	...
9073101	  740.8	  530.7	 9185.0	...
9073102	  740.5	  530.8	 9185.0	...
9073103	  740.3	  531.1	 9186.0	...
9073104	  740.4	  531.2	 9187.0	...
9073105	  740.9	  531.2	 9179.0	...
9073106	  741.2	  531.1	 9170.0	...
9073107	  741.2	  531.5	 9174.0	...
9073108	  741.3	  532.8	 9187.0	...
9073109	  741.7	  534.0	 9192.0	...
9073110	  742.1	  534.9	 9183.0	...
9073111	  741.8	  534.3	 9174.0	...
9073112	  741.4	  533.7	 9175.0	...
9073113	  741.0	  532.4	 9177.0	...
9073114	  741.1	  531.7	 9179.0	...
9073115	  740.9	  530.9	 9181.0	...
9073116	  740.5	  530.8	 9184.0	...
9073117	  740.2	  531.3	 9187.0	...
9073118	  739.8	  532.0	 9190.0	...
9073119	  739.5	  532.3	 9193.0	...
9073120	  739.6	  531.8	 9196.0	...
9073121	  740.0	  531.3	 9198.0	...
9073122	  740.2	  531.1	 9197.0	...
9073123	  739.7	  531.6	 9197.0	...
9073124	  739.3	  532.1	 9195.0	...
9073125	  739.8	  532.8	 9191.0	...
9073126	  740.6	  533.0	 9188.0	...
9073127	  741.2	  532.7	 9191.0	...
9073128	  741.0	  532.2	 9197.0	...
9073129	  740.7	  531.6	 9203.0	...
9073130	  739.9	  530.6	 9202.0	...
9073131	  739.0	  529.6	 9202.0	...
9073132	  738.3	  529.7	 9202.0	...
9073133	  738.4	  530.8	 9194.0	...
9073134	  738.6	  532.3	 9187.0	...
9073135	  739.1	  532.8	 9179.0	...
9073136	  739.9	  533.2	 9178.0	...
9073137	  740.6	  533.3	 9178.0	...
9073138	  740.9	  533.2	 9181.0	...
9073139	  740.8	  533.1	 9183.0	...
9073140	  740.5	  532.6	 9182.0	...
9073141	  740.2	  532.2	 9176.0	...
9073142	  740.2	  532.2	 9169.0	...
9073143	  740.4	  532.2	 9168.0	...
9073144	  741.0	  532.3	 9170.0	...
9073145	  741.5	  532.4	 9170.0	...
9073146	  741.9	  532.6	 9168.0	...
9073147	  742.0	  532.8	 9166.0	...
9073148	  741.9	  531.8	 9165.0	...
9073149	  742.1	  530.6	 9165.0	...
9073150	  742.3	  529.5	 9165.0	...
9073151	  742.6	  530.3	 9165.0	...
9073152	  742.8	  531.7	 9163.0	...
9073153	  742.8	  533.1	 9161.0	...
9073154	  742.5	  533.0	 9158.0	...
9073155	  741.5	  532.2	 9161.0	...
9073156	  740.4	  531.0	 9169.0	...
9073157	  739.3	  530.8	 9179.0	...
9073158	  738.9	  530.9	 9188.0	...
9073159	  738.7	  531.3	 9201.0	...
9073160	  738.8	  531.2	 9211.0	...
9073161	  739.0	  530.9	 9213.0	...
9073162	  739.1	  530.5	 9208.0	...
9073163	  739.2	  529.9	 9204.0	...
9073164	  739.1	  529.5	 9205.0	...
9073165	  738.9	  529.2	 9210.0	...
9073166	  738.8	  529.2	 9212.0	...
9073167	  738.9	  529.2	 9214.0	...
9073168	  739.0	  529.2	 9211.0	...
9073169	  739.0	  529.2	 9210.0	...
9073170	  738.8	  529.0	 9210.0	...
9073171	  738.5	  528.9	 9213.0	...
9073172	  738.5	  528.9	 9212.0	...
9073173	  738.2	  529.0	 9212.0	...
9073174	  738.0	  529.9	 9212.0	...
9073175	  737.7	  530.7	 9216.0	...
9073176	  738.2	  531.3	 9220.0	...
9073177	  738.7	  531.4	 9219.0	...
9073178	  739.2	  531.5	 9213.0	...
9073179	  739.4	  531.1	 9208.0	...
9073180	  739.5	  530.5	 9212.0	...
9073181	  739.8	  530.1	 9215.0	...
9073182	  739.9	  530.2	 9218.0	...
9073183	  739.5	  530.3	 9217.0	...
9073184	  739.1	  530.4	 9215.0	...
9073185	  738.8	  530.5	 9214.0	...
9073186	  738.7	  530.3	 9213.0	...
9073187	  738.6	  530.1	 9212.0	...
9073188	  738.3	  530.0	 9215.0	...
9073189	  738.1	  529.7	 9219.0	...
MSG	9073190 0000 _ Number Off
9073190	  737.9	  529.3	 9223.0	...
9073191	  738.0	  528.9	 9224.0	...
9073192	  738.1	  529.1	 9221.0	...
9073193	  738.9	  529.4	 9216.0	...
9073194	  739.7	  529.6	 9212.0	...
9073195	  739.5	  529.5	 9213.0	...
9073196	  738.7	  529.5	 9215.0	...
9073197	  738.0	  529.6	 9218.0	...
9073198	  738.2	  529.5	 9218.0	...
9073199	  738.6	  529.6	 9218.0	...
9073200	  738.7	  529.7	 9218.0	...
9073201	  738.7	  529.2	 9224.0	...
9073202	  738.6	  528.7	 9230.0	...
9073203	  738.8	  528.5	 9234.0	...
9073204	  739.0	  529.6	 9233.0	...
9073205	  739.4	  530.7	 9232.0	...
9073206	  740.2	  531.2	 9230.0	...
9073207	  740.9	  530.8	 9229.0	...
9073208	  741.3	  529.9	 9228.0	...
9073209	  740.2	  529.3	 9231.0	...
9073210	  739.1	  528.6	 9236.0	...
9073211	  738.3	  528.5	 9240.0	...
9073212	  738.2	  528.5	 9238.0	...
9073213	  738.1	  528.4	 9233.0	...
9073214	  738.1	  528.2	 9229.0	...
9073215	  738.2	  527.9	 9232.0	...
9073216	  738.4	  528.2	 9234.0	...
9073217	  738.7	  529.1	 9235.0	...
9073218	  739.6	  529.7	 9235.0	...
9073219	  740.4	  530.1	 9237.0	...
9073220	  740.9	  529.8	 9242.0	...
9073221	  740.1	  529.5	 9244.0	...
9073222	  739.4	  529.2	 9246.0	...
9073223	  739.0	  529.2	 9247.0	...
9073224	  739.5	  529.2	 9249.0	...
9073225	  739.8	  529.3	 9250.0	...
9073226	  739.7	  529.9	 9249.0	...
9073227	  739.6	  530.5	 9247.0	...
9073228	  739.5	  531.1	 9246.0	...
9073229	  738.0	  531.4	 9245.0	...
9073230	  736.1	  530.4	 9249.0	...
9073231	  734.0	  529.5	 9254.0	...
9073232	  732.1	  528.5	 9260.0	...
9073233	  729.8	  528.9	 9260.0	...
9073234	  727.1	  528.8	 9261.0	...
9073235	  725.7	  528.4	 9264.0	...
9073236	  724.8	  527.8	 9266.0	...
9073237	  723.9	  526.9	 9268.0	...
9073238	  722.9	  526.1	 9268.0	...
9073239	  721.9	  525.2	 9268.0	...
9073240	  721.6	  525.1	 9270.0	...
9073241	  721.2	  525.0	 9270.0	...
9073242	  721.0	  525.2	 9271.0	...
9073243	  721.7	  525.2	 9272.0	...
9073244	  722.5	  525.2	 9273.0	...
9073245	  723.3	  525.2	 9277.0	...
9073246	  723.5	  525.4	 9283.0	...
9073247	  723.6	  525.9	 9288.0	...
9073248	  723.6	  526.2	 9288.0	...
9073249	  723.6	  526.4	 9285.0	...
9073250	  724.8	  526.2	 9286.0	...
9073251	  726.1	  525.9	 9292.0	...
9073252	  727.8	  524.8	 9297.0	...
9073253	  728.2	  523.9	 9301.0	...
9073254	  727.4	  523.2	 9303.0	...
9073255	  726.1	  523.3	 9306.0	...
9073256	  725.5	  523.3	 9307.0	...
9073257	  726.0	  523.0	 9307.0	...
9073258	  726.2	  522.9	 9305.0	...
9073259	  726.0	  523.6	 9299.0	...
9073260	  725.8	  524.1	 9294.0	...
9073261	  726.1	  524.4	 9289.0	...
9073262	  726.7	  523.9	 9284.0	...
9073263	  727.4	  523.4	 9279.0	...
9073264	  727.9	  523.2	 9283.0	...
9073265	  727.9	  523.2	 9290.0	...
9073266	  727.8	  523.3	 9296.0	...
9073267	  727.6	  523.4	 9296.0	...
9073268	  727.3	  523.6	 9295.0	...
9073269	  727.3	  523.7	 9294.0	...
9073270	  727.2	  523.9	 9297.0	...
9073271	  726.7	  524.2	 9303.0	...
9073272	  726.3	  524.7	 9308.0	...
9073273	  725.9	  525.0	 9306.0	...
9073274	  725.9	  524.9	 9305.0	...
9073275	  725.7	  524.5	 9303.0	...
9073276	  725.5	  524.3	 9303.0	...
9073277	  726.4	  524.5	 9301.0	...
9073278	  727.5	  525.0	 9299.0	...
9073279	  728.6	  525.5	 9304.0	...
9073280	  727.8	  525.6	 9312.0	...
9073281	  726.9	  526.1	 9319.0	...
9073282	  727.1	  526.5	 9318.0	...
9073283	  728.2	  526.7	 9317.0	...
9073284	  729.2	  526.5	 9316.0	...
9073285	  729.0	  526.2	 9316.0	...
9073286	  728.8	  525.0	 9317.0	...
9073287	  728.7	  524.0	 9316.0	...
9073288	  727.7	  523.0	 9316.0	...
9073289	  726.8	  522.9	 9318.0	...
9073290	  725.7	  523.0	 9322.0	...
9073291	  725.7	  523.7	 9325.0	...
9073292	  725.8	  524.3	 9327.0	...
9073293	  726.0	  524.8	 9328.0	...
9073294	  726.2	  525.0	 9328.0	...
9073295	  726.0	  525.5	 9328.0	...
9073296	  725.9	  525.9	 9328.0	...
9073297	  725.7	  525.2	 9329.0	...
9073298	  725.8	  524.2	 9332.0	...
9073299	  726.7	  523.1	 9335.0	...
9073300	  727.6	  522.6	 9338.0	...
9073301	  728.5	  522.2	 9339.0	...
9073302	  728.7	  523.2	 9340.0	...
9073303	  728.4	  524.1	 9340.0	...
9073304	  728.1	  524.8	 9340.0	...
9073305	  727.7	  524.3	 9341.0	...
9073306	  727.7	  524.0	 9342.0	...
9073307	  727.7	  524.1	 9340.0	...
9073308	  727.6	  524.1	 9338.0	...
9073309	  727.4	  524.0	 9338.0	...
9073310	  727.2	  523.9	 9340.0	...
9073311	  727.9	  524.0	 9342.0	...
9073312	  728.9	  524.2	 9340.0	...
9073313	  729.9	  524.4	 9337.0	...
9073314	  729.2	  524.5	 9336.0	...
9073315	  728.2	  524.3	 9336.0	...
9073316	  727.3	  524.1	 9336.0	...
9073317	  727.2	  524.1	 9336.0	...
9073318	  727.4	  524.1	 9331.0	...
9073319	  727.6	  524.1	 9325.0	...
9073320	  727.7	  523.9	 9320.0	...
9073321	  727.6	  523.7	 9320.0	...
9073322	  727.5	  524.0	 9321.0	...
9073323	  727.4	  524.4	 9323.0	...
9073324	  728.0	  524.7	 9325.0	...
9073325	  728.7	  524.6	 9329.0	...
9073326	  729.5	  524.7	 9335.0	...
9073327	  729.5	  524.9	 9342.0	...
9073328	  728.6	  524.9	 9345.0	...
9073329	  727.6	  524.5	 9345.0	...
9073330	  726.7	  524.1	 9344.0	...
9073331	  726.7	  524.1	 9341.0	...
9073332	  726.7	  524.5	 9337.0	...
9073333	  727.3	  524.7	 9338.0	...
9073334	  727.8	  524.6	 9348.0	...
9073335	  728.4	  524.1	 9358.0	...
9073336	  728.4	  523.6	 9354.0	...
9073337	  728.8	  523.3	 9343.0	...
9073338	  729.2	  524.1	 9334.0	...
9073339	  729.6	  524.9	 9335.0	...
9073340	  729.8	  525.7	 9336.0	...
9073341	  729.8	  525.0	 9335.0	...
9073342	  729.5	  524.6	 9337.0	...
9073343	  729.3	  524.3	 9342.0	...
9073344	  728.7	  524.2	 9349.0	...
9073345	  728.1	  523.3	 9355.0	...
9073346	  727.4	  522.5	 9354.0	...
9073347	  726.9	  522.3	 9349.0	...
9073348	  726.7	  522.6	 9344.0	...
9073349	  727.2	  523.5	 9343.0	...
9073350	  727.8	  524.0	 9343.0	...
9073351	  728.2	  525.0	 9350.0	...
9073352	  728.1	  525.4	 9357.0	...
9073353	  728.3	  525.7	 9361.0	...
9073354	  728.8	  525.6	 9354.0	...
9073355	  729.3	  525.4	 9347.0	...
9073356	  729.7	  525.3	 9341.0	...
9073357	  729.7	  524.3	 9341.0	...
9073358	  729.7	  523.3	 9341.0	...
9073359	  729.5	  522.3	 9341.0	...
9073360	  729.1	  522.2	 9350.0	...
9073361	  728.8	  522.2	 9360.0	...
9073362	  728.6	  522.3	 9373.0	...
9073363	  728.3	  522.4	 9376.0	...
9073364	  727.8	  522.2	 9377.0	...
9073365	  727.3	  522.0	 9375.0	...
9073366	  727.3	  521.7	 9367.0	...
9073367	  727.2	  521.8	 9363.0	...
9073368	  727.1	  521.8	 9359.0	...
9073369	  727.6	  521.8	 9361.0	...
9073370	  728.6	  521.7	 9361.0	...
9073371	  729.7	  521.8	 9362.0	...
9073372	  729.9	  521.9	 9361.0	...
9073373	  729.6	  522.1	 9354.0	...
9073374	  729.4	  522.6	 9347.0	...
9073375	  729.4	  523.0	 9341.0	...
9073376	  729.5	  523.0	 9340.0	...
9073377	  729.5	  522.5	 9339.0	...
9073378	  728.7	  522.2	 9343.0	...
9073379	  727.8	  522.4	 9347.0	...
9073380	  727.4	  523.7	 9352.0	...
9073381	  727.9	  524.9	 9353.0	...
9073382	  728.3	  525.5	 9353.0	...
9073383	  728.2	  524.8	 9354.0	...
9073384	  727.6	  524.2	 9355.0	...
9073385	  727.0	  524.1	 9356.0	...
9073386	  726.4	  524.0	 9362.0	...
9073387	  726.2	  523.7	 9368.0	...
9073388	  726.0	  523.4	 9372.0	...
9073389	  726.0	  523.2	 9370.0	...
9073390	  726.2	  523.1	 9368.0	...
9073391	  726.4	  523.4	 9368.0	...
9073392	  726.1	  523.7	 9368.0	...
9073393	  725.6	  524.1	 9367.0	...
9073394	  725.1	  524.3	 9367.0	...
9073395	  725.1	  524.2	 9362.0	...
9073396	  725.5	  524.0	 9356.0	...
9073397	  726.7	  523.8	 9350.0	...
9073398	  727.9	  523.8	 9350.0	...
9073399	  728.2	  523.6	 9350.0	...
9073400	  727.8	  523.4	 9350.0	...
MSG	9073401 0000 _ Number On
9073401	  727.5	  523.0	 9350.0	...
9073402	  727.8	  522.9	 9351.0	...
9073403	  727.9	  523.0	 9353.0	...
9073404	  727.1	  523.4	 9356.0	...
9073405	  726.3	  523.7	 9361.0	...
9073406	  725.6	  523.9	 9364.0	...
9073407	  725.7	  523.7	 9363.0	...
9073408	  725.8	  523.6	 9361.0	...
9073409	  725.8	  523.2	 9361.0	...
9073410	  725.8	  523.0	 9363.0	...
9073411	  725.8	  522.7	 9365.0	...
9073412	  725.7	  522.7	 9365.0	...
9073413	  725.6	  522.6	 9365.0	...
9073414	  725.5	  522.6	 9365.0	...
9073415	  725.5	  522.9	 9372.0	...
9073416	  725.5	  523.5	 9379.0	...
9073417	  725.4	  524.0	 9377.0	...
9073418	  725.4	  524.1	 9368.0	...
9073419	  725.3	  523.9	 9363.0	...
9073420	  725.5	  523.9	 9367.0	...
9073421	  725.7	  523.9	 9371.0	...
9073422	  725.9	  523.9	 9371.0	...
9073423	  725.8	  524.7	 9370.0	...
9073424	  725.7	  525.5	 9369.0	...
9073425	  725.4	  525.2	 9367.0	...
9073426	  725.2	  524.2	 9368.0	...
9073427	  725.1	  523.4	 9366.0	...
9073428	  725.1	  523.7	 9364.0	...
9073429	  725.6	  524.0	 9362.0	...
9073430	  726.1	  524.0	 9362.0	...
9073431	  726.5	  523.9	 9363.0	...
9073432	  726.3	  523.8	 9361.0	...
9073433	  725.7	  523.8	 9358.0	...
9073434	  725.3	  523.8	 9357.0	...
9073435	  724.3	  523.8	 9360.0	...
9073436	  723.6	  524.4	 9363.0	...
9073437	  723.3	  524.9	 9363.0	...
9073438	  723.6	  525.0	 9362.0	...
9073439	  723.9	  524.6	 9370.0	...
9073440	  724.1	  524.1	 9378.0	...
9073441	  724.4	  524.0	 9384.0	...
9073442	  724.7	  523.8	 9379.0	...
9073443	  724.9	  523.9	 9371.0	...
9073444	  724.6	  524.0	 9364.0	...
9073445	  724.1	  524.1	 9359.0	...
9073446	  723.6	  524.2	 9358.0	...
9073447	  723.7	  524.5	 9359.0	...
9073448	  723.9	  524.7	 9354.0	...
9073449	  724.0	  524.5	 9349.0	...
9073450	  724.0	  524.1	 9349.0	...
9073451	  723.9	  523.7	 9355.0	...
9073452	  724.1	  524.2	 9361.0	...
9073453	  724.4	  524.9	 9360.0	...
9073454	  724.6	  525.5	 9359.0	...
9073455	  724.6	  525.5	 9359.0	...
9073456	  724.5	  525.5	 9359.0	...
9073457	  724.5	  525.7	 9357.0	...
9073458	  724.6	  526.3	 9354.0	...
9073459	  724.6	  526.9	 9350.0	...
9073460	  724.5	  527.3	 9344.0	...
9073461	  724.3	  527.3	 9340.0	...
9073462	  724.2	  527.6	 9336.0	...
9073463	  724.3	  527.8	 9338.0	...
9073464	  724.8	  528.0	 9340.0	...
9073465	  725.2	  528.0	 9343.0	...
9073466	  725.3	  528.2	 9344.0	...
9073467	  725.0	  528.3	 9344.0	...
9073468	  724.7	  527.9	 9343.0	...
9073469	  724.5	  527.1	 9343.0	...
9073470	  723.7	  526.5	 9350.0	...
9073471	  723.0	  526.5	 9357.0	...
9073472	  723.1	  526.5	 9362.0	...
9073473	  724.0	  526.6	 9360.0	...
9073474	  725.2	  527.1	 9358.0	...
9073475	  725.6	  527.7	 9357.0	...
9073476	  725.9	  528.2	 9354.0	...
9073477	  726.0	  528.3	 9348.0	...
9073478	  725.9	  528.4	 9340.0	...
9073479	  725.7	  528.5	 9334.0	...
9073480	  725.0	  528.1	 9331.0	...
9073481	  724.0	  527.6	 9336.0	...
9073482	  722.7	  527.3	 9340.0	...
9073483	  721.7	  527.6	 9345.0	...
9073484	  721.2	  528.0	 9342.0	...
9073485	  721.8	  528.6	 9337.0	...
9073486	  722.4	  529.2	 9332.0	...
9073487	  723.1	  529.9	 9327.0	...
9073488	  722.8	  529.2	 9325.0	...
9073489	  722.6	  528.9	 9327.0	...
9073490	  722.4	  528.5	 9330.0	...
9073491	  722.5	  528.9	 9335.0	...
9073492	  722.5	  528.8	 9338.0	...
9073493	  722.7	  528.7	 9340.0	...
9073494	  722.9	  528.6	 9344.0	...
9073495	  722.6	  528.7	 9347.0	...
9073496	  721.6	  529.0	 9350.0	...
9073497	  720.6	  529.2	 9349.0	...
9073498	  720.3	  529.1	 9343.0	...
9073499	  720.6	  528.8	 9338.0	...
9073500	  721.9	  528.6	 9329.0	...
9073501	  723.0	  528.6	 9326.0	...
9073502	  723.4	  528.8	 9323.0	...
9073503	  723.3	  528.9	 9323.0	...
9073504	  723.1	  529.0	 9323.0	...
9073505	  722.9	  529.2	 9330.0	...
9073506	  722.4	  529.6	 9337.0	...
9073507	  721.9	  530.4	 9345.0	...
9073508	  722.5	  530.9	 9342.0	...
9073509	  723.1	  531.5	 9336.0	...
9073510	  723.6	  531.6	 9333.0	...
9073511	  723.6	  531.8	 9333.0	...
9073512	  723.5	  532.0	 9330.0	...
9073513	  723.4	  531.7	 9323.0	...
9073514	  723.4	  531.2	 9317.0	...
9073515	  723.5	  530.5	 9320.0	...
9073516	  723.6	  530.3	 9323.0	...
9073517	  723.7	  530.2	 9326.0	...
9073518	  723.6	  530.3	 9326.0	...
9073519	  723.3	  530.1	 9325.0	...
9073520	  723.1	  530.0	 9325.0	...
9073521	  722.9	  530.0	 9321.0	...
9073522	  723.5	  530.1	 9317.0	...
9073523	  724.1	  530.2	 9314.0	...
9073524	  723.3	  530.4	 9317.0	...
9073525	  721.9	  530.3	 9319.0	...
9073526	  721.3	  530.0	 9319.0	...
9073527	  722.1	  530.3	 9306.0	...
9073528	  722.9	  531.0	 9294.0	...
9073529	  722.8	  531.2	 9287.0	...
9073530	  722.7	  530.9	 9293.0	...
9073531	  723.1	  530.6	 9300.0	...
9073532	  723.4	  529.7	 9305.0	...
9073533	  722.8	  528.7	 9310.0	...
9073534	  721.9	  528.5	 9307.0	...
9073535	  721.8	  529.1	 9303.0	...
9073536	  722.6	  529.6	 9295.0	...
9073537	  723.4	  529.8	 9292.0	...
9073538	  723.5	  530.3	 9290.0	...
9073539	  723.4	  530.1	 9291.0	...
9073540	  723.4	  529.3	 9302.0	...
9073541	  723.3	  528.5	 9313.0	...
9073542	  723.5	  528.4	 9323.0	...
9073543	  723.7	  528.4	 9324.0	...
9073544	  723.9	  528.5	 9324.0	...
9073545	  724.0	  528.7	 9324.0	...
9073546	  723.7	  529.8	 9324.0	...
9073547	  722.2	  531.0	 9325.0	...
9073548	  720.7	  532.1	 9329.0	...
9073549	  719.7	  532.3	 9333.0	...
9073550	  719.7	  532.4	 9338.0	...
9073551	  719.8	  531.6	 9338.0	...
9073552	  720.0	  530.7	 9332.0	...
9073553	  720.2	  529.8	 9328.0	...
9073554	  720.4	  529.5	 9323.0	...
9073555	  720.3	  529.1	 9316.0	...
9073556	  720.1	  529.4	 9308.0	...
9073557	  720.1	  530.0	 9301.0	...
9073558	  720.3	  530.6	 9302.0	...
9073559	  720.8	  530.7	 9302.0	...
9073560	  721.0	  530.6	 9303.0	...
9073561	  721.2	  530.4	 9303.0	...
9073562	  721.8	  530.2	 9302.0	...
9073563	  722.4	  530.6	 9301.0	...
9073564	  722.0	  531.1	 9304.0	...
9073565	  720.8	  530.8	 9308.0	...
9073566	  719.7	  530.0	 9309.0	...
9073567	  719.8	  530.5	 9307.0	...
9073568	  720.1	  531.9	 9304.0	...
9073569	  720.5	  533.3	 9298.0	...
9073570	  720.6	  532.8	 9293.0	...
9073571	  720.7	  532.6	 9288.0	...
9073572	  720.6	  532.6	 9288.0	...
9073573	  720.6	  533.0	 9289.0	...
9073574	  720.6	  533.1	 9290.0	...
9073575	  720.6	  533.1	 9286.0	...
9073576	  720.7	  533.0	 9281.0	...
9073577	  720.9	  533.1	 9275.0	...
9073578	  721.0	  533.2	 9275.0	...
9073579	  721.2	  533.7	 9270.0	...
9073580	  721.3	  534.1	 9265.0	...
9073581	  721.6	  534.3	 9261.0	...
9073582	  722.3	  534.0	 9263.0	...
9073583	  723.0	  533.8	 9267.0	...
9073584	  723.3	  533.7	 9272.0	...
9073585	  722.9	  532.6	 9277.0	...
9073586	  722.5	  531.6	 9280.0	...
9073587	  722.3	  530.4	 9278.0	...
9073588	  722.2	  530.3	 9275.0	...
9073589	  722.0	  531.5	 9270.0	...
9073590	  721.4	  533.0	 9265.0	...
9073591	  721.0	  534.8	 9260.0	...
9073592	  720.8	  535.2	 9258.0	...
9073593	  721.5	  535.4	 9255.0	...
9073594	  721.9	  535.2	 9255.0	...
9073595	  722.1	  535.1	 9256.0	...
9073596	  722.1	  534.9	 9256.0	...
9073597	  722.5	  535.3	 9257.0	...
9073598	  722.3	  535.7	 9260.0	...
9073599	  721.9	  535.4	 9267.0	...
9073600	  721.6	  534.6	 9275.0	...
9073601	  721.8	  533.8	 9273.0	...
9073602	  721.8	  533.9	 9266.0	...
9073603	  721.8	  534.0	 9257.0	...
9073604	  721.8	  534.0	 9253.0	...
9073605	  721.7	  534.1	 9251.0	...
9073606	  721.6	  534.6	 9251.0	...
9073607	  721.5	  535.1	 9252.0	...
9073608	  721.5	  535.2	 9252.0	...
9073609	  722.2	  534.7	 9252.0	...
9073610	  723.1	  535.3	 9253.0	...
9073611	  724.1	  536.2	 9255.0	...
9073612	  724.4	  536.9	 9256.0	...
9073613	  723.5	  536.3	 9255.0	...
9073614	  722.5	  535.6	 9254.0	...
9073615	  721.7	  535.2	 9253.0	...
9073616	  721.8	  535.0	 9252.0	...
9073617	  722.0	  534.8	 9251.0	...
9073618	  721.8	  534.4	 9247.0	...
9073619	  721.7	  534.1	 9243.0	...
9073620	  721.4	  533.9	 9241.0	...
9073621	  721.5	  533.6	 9244.0	...
9073622	  721.7	  533.4	 9250.0	...
9073623	  721.1	  533.3	 9257.0	...
9073624	  720.2	  533.6	 9261.0	...
9073625	  719.6	  534.4	 9260.0	...
9073626	  720.0	  534.9	 9257.0	...
9073627	  720.5	  535.1	 9251.0	...
9073628	  720.9	  534.9	 9249.0	...
9073629	  721.0	  535.6	 9246.0	...
9073630	  720.9	  536.6	 9245.0	...
9073631	  720.6	  536.7	 9244.0	...
9073632	  720.4	  535.9	 9243.0	...
9073633	  720.1	  534.9	 9243.0	...
9073634	  720.0	  534.7	 9242.0	...
9073635	  719.7	  534.7	 9240.0	...
9073636	  719.6	  534.9	 9238.0	...
9073637	  719.6	  535.7	 9236.0	...
9073638	  719.7	  536.4	 9234.0	...
9073639	  720.5	  536.9	 9233.0	...
9073640	  721.2	  536.8	 9237.0	...
9073641	  721.9	  536.6	 9245.0	...
9073642	  721.5	  536.4	 9253.0	...
9073643	  721.2	  536.4	 9252.0	...
9073644	  721.0	  536.5	 9249.0	...
9073645	  720.3	  536.8	 9250.0	...
9073646	  719.6	  537.0	 9254.0	...
9073647	  718.9	  537.1	 9258.0	...
9073648	  719.0	  537.1	 9259.0	...
9073649	  718.7	  536.1	 9261.0	...
9073650	  718.5	  535.1	 9262.0	...
9073651	  718.4	  534.2	 9262.0	...
9073652	  718.3	  534.5	 9259.0	...
9073653	  718.1	  535.1	 9257.0	...
9073654	  717.9	  535.5	 9251.0	...
9073655	  718.1	  535.7	 9245.0	...
9073656	  718.5	  536.4	 9239.0	...
9073657	  719.4	  537.0	 9238.0	...
9073658	  720.1	  537.6	 9239.0	...
9073659	  720.2	  537.0	 9241.0	...
9073660	  719.9	  536.8	 9239.0	...
9073661	  719.6	  536.7	 9237.0	...
9073662	  719.5	  537.2	 9237.0	...
9073663	  719.4	  537.5	 9239.0	...
9073664	  719.6	  537.7	 9244.0	...
9073665	  720.0	  537.9	 9248.0	...
9073666	  720.4	  538.2	 9246.0	...
9073667	  720.5	  538.4	 9242.0	...
9073668	  719.9	  538.6	 9236.0	...
9073669	  719.2	  538.7	 9235.0	...
9073670	  719.1	  538.6	 9237.0	...
9073671	  719.3	  538.4	 9240.0	...
9073672	  719.4	  538.3	 9246.0	...
9073673	  718.9	  538.5	 9249.0	...
9073674	  718.8	  538.9	 9252.0	...
9073675	  719.0	  539.3	 9252.0	...
9073676	  719.1	  539.5	 9250.0	...
9073677	  719.2	  539.5	 9246.0	...
9073678	  719.1	  538.6	 9242.0	...
9073679	  718.9	  537.6	 9241.0	...
9073680	  719.1	  536.6	 9243.0	...
9073681	  719.4	  536.7	 9244.0	...
9073682	  719.7	  536.8	 9246.0	...
9073683	  719.7	  537.0	 9247.0	...
9073684	  719.6	  537.2	 9247.0	...
9073685	  719.6	  537.3	 9246.0	...
9073686	  719.2	  537.5	 9245.0	...
9073687	  718.8	  538.2	 9245.0	...
9073688	  718.9	  538.6	 9245.0	...
9073689	  719.5	  538.8	 9245.0	...
9073690	  720.1	  538.5	 9244.0	...
9073691	  720.4	  538.3	 9244.0	...
9073692	  720.6	  538.1	 9242.0	...
9073693	  720.8	  539.0	 9237.0	...
9073694	  720.9	  540.0	 9232.0	...
9073695	  721.0	  541.1	 9229.0	...
9073696	  721.1	  541.1	 9228.0	...
9073697	  721.3	  540.6	 9226.0	...
9073698	  721.4	  540.4	 9224.0	...
9073699	  721.2	  540.1	 9222.0	...
9073700	  721.4	  540.1	 9221.0	...
9073701	  721.5	  539.7	 9222.0	...
9073702	  721.6	  539.4	 9232.0	...
9073703	  721.3	  539.2	 9241.0	...
9073704	  720.9	  538.7	 9249.0	...
9073705	  720.5	  538.1	 9244.0	...
MSG	9073706 0000 _ Number Off
9073706	  720.3	  538.7	 9240.0	...
9073707	  720.2	  540.0	 9236.0	...
9073708	  719.8	  541.3	 9236.0	...
9073709	  719.8	  541.2	 9235.0	...
9073710	  719.9	  541.0	 9234.0	...
9073711	  720.6	  540.7	 9235.0	...
9073712	  720.7	  540.9	 9237.0	...
9073713	  720.9	  541.2	 9235.0	...
9073714	  720.8	  541.5	 9235.0	...
9073715	  720.6	  541.7	 9235.0	...
9073716	  720.2	  541.3	 9238.0	...
9073717	  719.9	  540.8	 9237.0	...
9073718	  719.9	  540.2	 9235.0	...
9073719	  720.2	  540.0	 9231.0	...
9073720	  720.6	  539.8	 9222.0	...
9073721	  721.0	  539.7	 9215.0	...
9073722	  721.0	  540.3	 9209.0	...
9073723	  720.7	  541.0	 9211.0	...
9073724	  720.8	  541.6	 9211.0	...
9073725	  721.0	  541.6	 9209.0	...
9073726	  721.4	  541.5	 9213.0	...
9073727	  721.3	  540.9	 9218.0	...
9073728	  722.9	  540.2	 9225.0	...
9073729	  724.5	  539.4	 9227.0	...
9073730	  726.3	  539.4	 9232.0	...
9073731	  726.6	  540.0	 9236.0	...
9073732	  729.0	  540.2	 9233.0	...
9073733	  731.2	  540.2	 9227.0	...
9073734	  733.5	  539.6	 9225.0	...
9073735	  733.8	  539.2	 9229.0	...
9073736	  734.7	  539.2	 9233.0	...
9073737	  735.5	  539.5	 9234.0	...
9073738	  736.1	  540.4	 9232.0	...
9073739	  736.1	  540.8	 9224.0	...
9073740	  736.2	  541.2	 9217.0	...
9073741	  736.0	  539.6	 9210.0	...
9073742	  735.7	  537.6	 9210.0	...
9073743	  734.4	  535.9	 9214.0	...
9073744	  732.8	  535.5	 9217.0	...
9073745	  731.3	  535.5	 9221.0	...
9073746	  730.9	  536.5	 9221.0	...
9073747	  730.9	  537.6	 9221.0	...
9073748	  731.1	  538.8	 9218.0	...
9073749	  732.1	  539.5	 9213.0	...
9073750	  733.1	  540.3	 9207.0	...
9073751	  734.1	  541.3	 9207.0	...
9073752	  734.1	  541.6	 9210.0	...
9073753	  734.3	  541.7	 9213.0	...
9073754	  734.5	  541.5	 9213.0	...
9073755	  733.7	  540.8	 9220.0	...
9073756	  732.8	  540.3	 9227.0	...
9073757	  731.9	  539.8	 9234.0	...
9073758	  731.9	  539.9	 9233.0	...
9073759	  732.0	  539.9	 9223.0	...
9073760	  732.0	  539.9	 9213.0	...
9073761	  732.5	  540.4	 9204.0	...
9073762	  733.0	  541.0	 9204.0	...
9073763	  732.7	  541.2	 9211.0	...
9073764	  731.8	  540.8	 9219.0	...
9073765	  731.4	  540.6	 9224.0	...
9073766	  731.5	  540.8	 9220.0	...
9073767	  731.6	  541.0	 9216.0	...
9073768	  731.4	  541.2	 9214.0	...
9073769	  731.7	  541.1	 9209.0	...
9073770	  732.1	  540.7	 9203.0	...
9073771	  732.4	  540.2	 9199.0	...
9073772	  732.7	  540.3	 9200.0	...
9073773	  732.9	  540.8	 9204.0	...
9073774	  732.9	  540.7	 9208.0	...
9073775	  732.8	  540.1	 9211.0	...
9073776	  732.8	  539.4	 9213.0	...
9073777	  732.7	  539.2	 9215.0	...
9073778	  732.7	  539.2	 9215.0	...
9073779	  732.6	  539.5	 9214.0	...
9073780	  732.3	  539.9	 9213.0	...
9073781	  732.0	  540.2	 9213.0	...
9073782	  732.1	  540.4	 9213.0	...
9073783	  732.4	  540.5	 9211.0	...
9073784	  732.6	  540.4	 9209.0	...
9073785	  732.6	  540.1	 9209.0	...
9073786	  732.8	  539.7	 9211.0	...
9073787	  733.1	  539.5	 9213.0	...
9073788	  733.5	  539.8	 9214.0	...
9073789	  733.3	  540.5	 9211.0	...
9073790	  732.9	  541.0	 9207.0	...
9073791	  732.4	  541.3	 9203.0	...
9073792	  732.2	  541.3	 9202.0	...
9073793	  732.2	  541.2	 9206.0	...
9073794	  732.1	  540.9	 9211.0	...
9073795	  732.0	  540.6	 9207.0	...
9073796	  731.8	  540.5	 9198.0	...
9073797	  731.9	  540.4	 9193.0	...
9073798	  732.3	  540.4	 9196.0	...
9073799	  732.9	  540.3	 9198.0	...
9073800	  732.9	  540.3	 9200.0	...
9073801	  732.6	  540.4	 9210.0	...
9073802	  732.2	  540.5	 9221.0	...
9073803	  732.1	  540.5	 9225.0	...
9073804	  732.1	  540.6	 9223.0	...
9073805	  732.1	  540.0	 9220.0	...
9073806	  732.4	  539.3	 9219.0	...
9073807	  732.8	  538.8	 9215.0	...
9073808	  733.4	  539.4	 9213.0	...
9073809	  733.0	  540.1	 9212.0	...
9073810	  732.7	  540.7	 9214.0	...
9073811	  732.2	  540.7	 9212.0	...
9073812	  732.3	  541.3	 9209.0	...
9073813	  732.4	  541.9	 9207.0	...
9073814	  732.5	  541.9	 9210.0	...
9073815	  731.8	  541.4	 9215.0	...
9073816	  731.2	  540.9	 9218.0	...
9073817	  730.9	  541.2	 9214.0	...
9073818	  732.2	  542.0	 9208.0	...
9073819	  733.4	  542.8	 9202.0	...
9073820	  733.8	  542.9	 9204.0	...
9073821	  733.3	  542.5	 9204.0	...
9073822	  732.9	  541.8	 9193.0	...
9073823	  733.0	  541.7	 9183.0	...
9073824	  732.8	  541.7	 9180.0	...
9073825	  732.3	  541.1	 9190.0	...
9073826	  731.7	  540.4	 9203.0	...
9073827	  731.7	  540.1	 9208.0	...
9073828	  732.0	  540.5	 9211.0	...
9073829	  732.4	  540.9	 9209.0	...
9073830	  732.6	  540.6	 9206.0	...
9073831	  732.7	  540.4	 9203.0	...
9073832	  733.0	  540.7	 9202.0	...
9073833	  733.2	  541.5	 9200.0	...
9073834	  733.5	  542.2	 9190.0	...
9073835	  733.7	  542.1	 9180.0	...
9073836	  733.3	  541.4	 9174.0	...
9073837	  732.9	  541.1	 9177.0	...
9073838	  732.6	  541.0	 9180.0	...
9073839	  732.2	  541.2	 9187.0	...
9073840	  731.7	  541.2	 9192.0	...
9073841	  731.5	  541.5	 9198.0	...
9073842	  731.7	  541.9	 9199.0	...
9073843	  731.2	  541.6	 9201.0	...
9073844	  730.5	  540.9	 9201.0	...
9073845	  729.9	  540.3	 9199.0	...
9073846	  730.2	  540.5	 9197.0	...
9073847	  730.7	  541.3	 9196.0	...
9073848	  730.9	  542.0	 9196.0	...
9073849	  730.9	  542.5	 9198.0	...
9073850	  730.9	  542.7	 9200.0	...
9073851	  731.9	  543.2	 9203.0	...
9073852	  732.9	  544.0	 9204.0	...
9073853	  733.7	  544.5	 9206.0	...
9073854	  733.7	  544.9	 9202.0	...
9073855	  733.6	  545.0	 9198.0	...
9073856	  733.6	  545.3	 9193.0	...
9073857	  732.8	  545.5	 9192.0	...
9073858	  731.4	  544.4	 9199.0	...
9073859	  730.1	  543.1	 9207.0	...
9073860	  729.8	  541.5	 9209.0	...
9073861	  729.8	  541.3	 9203.0	...
9073862	  729.8	  541.2	 9196.0	...
9073863	  729.7	  541.7	 9196.0	...
9073864	  729.9	  542.7	 9195.0	...
9073865	  730.1	  543.6	 9195.0	...
9073866	  730.2	  543.3	 9194.0	...
9073867	  730.2	  542.4	 9202.0	...
9073868	  730.1	  541.7	 9209.0	...
9073869	  730.1	  541.9	 9215.0	...
9073870	  730.1	  542.1	 9214.0	...
9073871	  730.1	  542.1	 9213.0	...
9073872	  730.6	  542.0	 9200.0	...
9073873	  730.8	  542.1	 9188.0	...
9073874	  730.9	  542.1	 9176.0	...
9073875	  730.4	  541.9	 9184.0	...
9073876	  730.2	  541.7	 9191.0	...
9073877	  729.9	  541.5	 9199.0	...
9073878	  729.7	  541.8	 9200.0	...
9073879	  729.8	  542.5	 9205.0	...
9073880	  730.6	  543.6	 9209.0	...
9073881	  731.3	  544.3	 9208.0	...
9073882	  731.0	  543.7	 9203.0	...
9073883	  730.2	  542.8	 9200.0	...
9073884	  729.9	  543.1	 9201.0	...
9073885	  730.4	  544.2	 9202.0	...
9073886	  730.7	  545.1	 9203.0	...
9073887	  730.5	  544.8	 9207.0	...
9073888	  730.3	  544.6	 9209.0	...
9073889	  730.3	  544.8	 9211.0	...
9073890	  730.1	  544.3	 9211.0	...
9073891	  729.9	  543.6	 9212.0	...
9073892	  729.7	  543.0	 9206.0	...
9073893	  729.7	  543.0	 9198.0	...
9073894	  729.8	  543.0	 9191.0	...
9073895	  729.9	  543.4	 9193.0	...
9073896	  730.2	  543.9	 9195.0	...
9073897	  730.4	  544.6	 9198.0	...
9073898	  730.4	  545.0	 9201.0	...
9073899	  730.3	  545.4	 9204.0	...
9073900	  730.2	  545.6	 9205.0	...
9073901	  730.4	  545.8	 9204.0	...
9073902	  730.6	  545.6	 9206.0	...
9073903	  730.9	  545.3	 9211.0	...
9073904	  731.2	  545.1	 9216.0	...
9073905	  731.5	  545.0	 9209.0	...
9073906	  731.7	  545.4	 9201.0	...
9073907	  731.6	  545.9	 9192.0	...
9073908	  731.5	  546.2	 9192.0	...
9073909	  731.3	  545.8	 9199.0	...
9073910	  731.2	  545.4	 9206.0	...
9073911	  731.0	  545.3	 9211.0	...
9073912	  730.9	  545.2	 9204.0	...
9073913	  730.9	  545.4	 9198.0	...
9073914	  731.1	  545.6	 9193.0	...
9073915	  730.5	  545.3	 9192.0	...
9073916	  729.6	  544.8	 9191.0	...
9073917	  728.6	  544.3	 9190.0	...
9073918	  728.5	  544.3	 9190.0	...
9073919	  728.9	  544.7	 9190.0	...
9073920	  729.3	  545.1	 9189.0	...
9073921	  729.7	  545.3	 9192.0	...
9073922	  729.6	  545.0	 9196.0	...
9073923	  729.7	  544.7	 9198.0	...
9073924	  729.8	  544.9	 9196.0	...
9073925	  729.6	  544.7	 9193.0	...
9073926	  729.0	  544.5	 9192.0	...
9073927	  728.6	  544.7	 9186.0	...
9073928	  729.3	  545.1	 9183.0	...
9073929	  730.4	  545.5	 9180.0	...
9073930	  731.2	  545.7	 9183.0	...
9073931	  730.8	  545.8	 9182.0	...
9073932	  730.4	  545.9	 9189.0	...
9073933	  730.0	  545.8	 9200.0	...
9073934	  728.6	  545.8	 9210.0	...
9073935	  727.3	  545.7	 9213.0	...
9073936	  727.0	  545.6	 9210.0	...
9073937	  727.7	  545.4	 9203.0	...
9073938	  728.5	  545.4	 9196.0	...
9073939	  729.0	  545.3	 9192.0	...
9073940	  730.0	  545.4	 9192.0	...
9073941	  731.0	  545.7	 9182.0	...
9073942	  731.6	  546.0	 9173.0	...
9073943	  730.9	  546.2	 9169.0	...
9073944	  730.1	  545.9	 9176.0	...
9073945	  729.3	  545.7	 9182.0	...
9073946	  729.3	  545.6	 9175.0	...
9073947	  729.5	  546.7	 9166.0	...
9073948	  729.6	  547.7	 9157.0	...
9073949	  729.5	  548.3	 9155.0	...
9073950	  729.2	  547.8	 9156.0	...
9073951	  729.0	  547.3	 9159.0	...
9073952	  729.0	  547.1	 9163.0	...
9073953	  729.1	  547.2	 9167.0	...
9073954	  729.1	  547.3	 9170.0	...
9073955	  729.8	  547.5	 9169.0	...
9073956	  730.5	  547.7	 9167.0	...
9073957	  731.1	  547.6	 9164.0	...
9073958	  730.8	  547.7	 9162.0	...
9073959	  730.4	  547.5	 9160.0	...
9073960	  730.2	  547.5	 9159.0	...
9073961	  730.3	  547.9	 9159.0	...
9073962	  730.3	  548.2	 9157.0	...
9073963	  730.7	  548.5	 9154.0	...
9073964	  731.2	  548.4	 9151.0	...
9073965	  731.0	  548.3	 9155.0	...
9073966	  730.4	  548.4	 9163.0	...
9073967	  729.9	  548.9	 9170.0	...
9073968	  730.0	  549.1	 9168.0	...
9073969	  730.0	  549.1	 9162.0	...
9073970	  729.9	  548.8	 9158.0	...
9073971	  729.8	  548.7	 9161.0	...
9073972	  729.7	  548.5	 9170.0	...
9073973	  729.7	  548.4	 9178.0	...
9073974	  729.8	  548.2	 9180.0	...
9073975	  729.8	  548.5	 9176.0	...
9073976	  729.4	  548.8	 9171.0	...
9073977	  728.8	  549.6	 9171.0	...
9073978	  728.0	  550.1	 9170.0	...
9073979	  728.3	  550.3	 9168.0	...
9073980	  728.9	  550.1	 9168.0	...
9073981	  729.5	  549.8	 9168.0	...
9073982	  729.5	  549.6	 9168.0	...
9073983	  729.6	  548.8	 9168.0	...
9073984	  729.7	  547.8	 9167.0	...
9073985	  729.6	  546.9	 9166.0	...
9073986	  729.2	  546.7	 9162.0	...
9073987	  729.0	  546.6	 9159.0	...
9073988	  729.0	  546.4	 9157.0	...
9073989	  729.1	  546.4	 9160.0	...
9073990	  729.1	  546.4	 9163.0	...
9073991	  728.9	  545.8	 9166.0	...
9073992	  728.9	  545.2	 9154.0	...
9073993	  728.5	  545.4	 9143.0	...
9073994	  728.2	  546.0	 9133.0	...
9073995	  727.9	  546.6	 9138.0	...
9073996	  727.9	  546.4	 9146.0	...
9073997	  727.8	  546.3	 9152.0	...
9073998	  727.8	  546.1	 9164.0	...
9073999	  727.9	  545.9	 9172.0	...
9074000	  728.1	  546.6	 9180.0	...
9074001	  728.4	  547.5	 9179.0	...
9074002	  728.6	  548.4	 9169.0	...
9074003	  728.5	  547.9	 9159.0	...
9074004	  728.1	  547.4	 9150.0	...
9074005	  727.9	  546.8	 9149.0	...
9074006	  727.9	  547.8	 9151.0	...
9074007	  728.1	  548.7	 9152.0	...
9074008	  728.8	  549.4	 9151.0	...
9074009	  729.3	  549.1	 9149.0	...
9074010	  729.9	  548.8	 9146.0	...
9074011	  729.8	  548.5	 9151.0	...
9074012	  729.9	  548.0	 9158.0	...
9074013	  730.0	  547.6	 9163.0	...
9074014	  729.8	  548.0	 9161.0	...
9074015	  728.9	  548.7	 9158.0	...
9074016	  728.1	  549.6	 9156.0	...
9074017	  728.1	  549.9	 9155.0	...
9074018	  728.6	  550.2	 9156.0	...
9074019	  729.4	  550.0	 9150.0	...
9074020	  729.8	  549.6	 9142.0	...
9074021	  729.9	  548.6	 9135.0	...
9074022	  729.9	  547.7	 9138.0	...
9074023	  730.0	  547.9	 9142.0	...
9074024	  730.5	  548.6	 9146.0	...
9074025	  730.7	  549.4	 9145.0	...
9074026	  730.7	  550.3	 9147.0	...
9074027	  730.3	  551.3	 9151.0	...
9074028	  729.8	  551.8	 9146.0	...
9074029	  729.9	  551.5	 9134.0	...
9074030	  730.3	  551.1	 9123.0	...
9074031	  730.9	  551.2	 9126.0	...
9074032	  730.9	  550.5	 9130.0	...
9074033	  730.9	  549.3	 9134.0	...
9074034	  730.8	  548.2	 9131.0	...
9074035	  730.8	  549.1	 9129.0	...
9074036	  730.9	  550.6	 9128.0	...
9074037	  730.6	  551.4	 9130.0	...
9074038	  730.2	  550.4	 9140.0	...
9074039	  729.1	  548.7	 9151.0	...
9074040	  728.4	  547.7	 9161.0	...
9074041	  727.7	  547.1	 9165.0	...
9074042	  727.6	  547.1	 9166.0	...
9074043	  727.9	  547.6	 9166.0	...
9074044	  728.4	  548.2	 9165.0	...
9074045	  728.7	  548.7	 9156.0	...
9074046	  728.5	  548.7	 9147.0	...
9074047	  728.2	  548.6	 9140.0	...
9074048	  728.1	  548.5	 9142.0	...
9074049	  728.4	  548.8	 9142.0	...
9074050	  728.8	  549.1	 9140.0	...
9074051	  729.0	  548.5	 9139.0	...
9074052	  728.8	  547.5	 9138.0	...
9074053	  728.8	  547.3	 9139.0	...
9074054	  729.1	  548.1	 9144.0	...
9074055	  729.3	  548.9	 9150.0	...
9074056	  730.0	  549.2	 9145.0	...
9074057	  730.6	  549.6	 9135.0	...
9074058	  730.8	  550.1	 9126.0	...
9074059	  730.2	  550.4	 9126.0	...
9074060	  729.5	  550.5	 9126.0	...
9074061	  729.3	  550.2	 9131.0	...
9074062	  729.1	  549.6	 9139.0	...
9074063	  728.9	  549.3	 9147.0	...
9074064	  728.8	  549.3	 9148.0	...
9074065	  728.9	  549.0	 9148.0	...
9074066	  729.0	  548.4	 9149.0	...
9074067	  728.9	  547.8	 9149.0	...
9074068	  728.9	  547.8	 9146.0	...
9074069	  728.9	  547.7	 9142.0	...
9074070	  728.8	  547.7	 9139.0	...
9074071	  728.7	  547.7	 9137.0	...
9074072	  728.5	  547.6	 9133.0	...
9074073	  728.4	  547.4	 9129.0	...
9074074	  728.9	  547.5	 9126.0	...
9074075	  729.5	  547.9	 9126.0	...
9074076	  730.1	  548.3	 9127.0	...
9074077	  730.2	  548.5	 9131.0	...
9074078	  730.0	  548.5	 9135.0	...
9074079	  729.6	  548.6	 9139.0	...
9074080	  729.2	  548.6	 9138.0	...
9074081	  729.0	  548.6	 9137.0	...
9074082	  729.1	  548.5	 9137.0	...
9074083	  729.2	  548.4	 9138.0	...
9074084	  729.2	  548.3	 9140.0	...
9074085	  729.0	  548.5	 9142.0	...
9074086	  729.3	  548.8	 9132.0	...
9074087	  729.8	  548.6	 9122.0	...
9074088	  730.5	  548.3	 9113.0	...
9074089	  730.7	  547.9	 9117.0	...
9074090	  730.6	  548.5	 9120.0	...
9074091	  730.2	  549.2	 9122.0	...
9074092	  730.1	  549.9	 9123.0	...
9074093	  730.0	  550.1	 9120.0	...
9074094	  730.2	  550.2	 9117.0	...
9074095	  730.2	  550.1	 9112.0	...
9074096	  730.3	  550.2	 9110.0	...
9074097	  730.2	  550.4	 9109.0	...
9074098	  730.2	  550.1	 9117.0	...
9074099	  729.2	  549.0	 9125.0	...
9074100	  728.3	  547.9	 9128.0	...
9074101	  727.5	  547.4	 9125.0	...
9074102	  727.9	  547.4	 9121.0	...
9074103	  729.3	  547.3	 9118.0	...
9074104	  730.5	  547.3	 9112.0	...
9074105	  730.7	  547.4	 9108.0	...
9074106	  729.9	  547.7	 9108.0	...
9074107	  729.8	  548.2	 9108.0	...
9074108	  730.6	  548.5	 9108.0	...
9074109	  731.0	  549.1	 9107.0	...
9074110	  730.5	  549.3	 9108.0	...
9074111	  729.8	  548.6	 9109.0	...
9074112	  729.5	  547.6	 9112.0	...
9074113	  729.4	  546.7	 9115.0	...
9074114	  729.7	  547.6	 9117.0	...
9074115	  730.0	  548.6	 9119.0	...
9074116	  730.3	  548.4	 9120.0	...
9074117	  730.5	  547.2	 9120.0	...
9074118	  730.7	  546.1	 9118.0	...
9074119	  730.7	  546.2	 9117.0	...
9074120	  730.7	  546.9	 9117.0	...
9074121	  730.8	  548.1	 9117.0	...
9074122	  730.9	  549.0	 9115.0	...
9074123	  731.5	  549.1	 9110.0	...
9074124	  732.0	  549.0	 9106.0	...
9074125	  732.3	  549.1	 9103.0	...
9074126	  732.1	  549.2	 9101.0	...
9074127	  731.8	  548.9	 9099.0	...
9074128	  731.5	  547.3	 9096.0	...
9074129	  731.0	  545.8	 9096.0	...
9074130	  730.6	  544.6	 9108.0	...
9074131	  730.3	  545.9	 9120.0	...
9074132	  730.4	  547.2	 9130.0	...
9074133	  730.6	  548.5	 9128.0	...
9074134	  731.3	  548.5	 9124.0	...
9074135	  731.9	  548.5	 9114.0	...
9074136	  732.6	  548.7	 9106.0	...
9074137	  732.8	  549.0	 9101.0	...
9074138	  732.5	  549.0	 9101.0	...
9074139	  731.9	  548.7	 9101.0	...
9074140	  732.2	  548.1	 9102.0	...
9074141	  733.0	  547.8	 9102.0	...
9074142	  734.0	  548.3	 9101.0	...
9074143	  734.4	  549.0	 9097.0	...
9074144	  734.7	  549.7	 9093.0	...
9074145	  734.6	  548.8	 9095.0	...
9074146	  734.3	  548.1	 9097.0	...
9074147	  734.2	  547.4	 9099.0	...
9074148	  734.2	  547.4	 9097.0	...
9074149	  733.8	  547.4	 9097.0	...
9074150	  733.3	  547.8	 9099.0	...
9074151	  732.7	  548.2	 9102.0	...
9074152	  733.0	  548.6	 9104.0	...
9074153	  733.2	  548.7	 9105.0	...
9074154	  732.7	  548.8	 9104.0	...
9074155	  731.9	  548.7	 9102.0	...
9074156	  731.5	  548.6	 9100.0	...
9074157	  732.2	  548.4	 9099.0	...
9074158	  732.9	  548.2	 9102.0	...
9074159	  733.2	  547.9	 9106.0	...
9074160	  733.2	  547.8	 9111.0	...
9074161	  733.0	  547.8	 9113.0	...
9074162	  732.8	  547.2	 9116.0	...
9074163	  732.5	  546.4	 9117.0	...
9074164	  732.5	  546.8	 9116.0	...
9074165	  731.9	  548.1	 9113.0	...
9074166	  731.4	  550.1	 9110.0	...
9074167	  730.5	  550.8	 9110.0	...
9074168	  730.3	  551.5	 9107.0	...
9074169	  730.5	  551.5	 9105.0	...
9074170	  731.2	  550.3	 9107.0	...
9074171	  732.1	  549.0	 9110.0	...
9074172	  732.5	  547.8	 9115.0	...
9074173	  732.5	  547.9	 9116.0	...
9074174	  732.1	  546.9	 9117.0	...
9074175	  731.8	  545.9	 9119.0	...
9074176	  731.8	  546.3	 9122.0	...
9074177	  731.9	  547.9	 9125.0	...
9074178	  732.6	  549.5	 9117.0	...
9074179	  733.0	  549.6	 9108.0	...
9074180	  733.2	  549.5	 9101.0	...
9074181	  732.9	  548.4	 9104.0	...
9074182	  733.4	  547.0	 9103.0	...
9074183	  734.3	  546.3	 9096.0	...
9074184	  735.1	  546.5	 9090.0	...
9074185	  735.0	  546.8	 9090.0	...
9074186	  734.8	  546.6	 9098.0	...
9074187	  734.7	  546.7	 9104.0	...
9074188	  734.5	  546.6	 9110.0	...
9074189	  734.7	  546.2	 9111.0	...
9074190	  735.1	  546.6	 9113.0	...
9074191	  735.8	  547.3	 9105.0	...
9074192	  736.1	  548.0	 9097.0	...
9074193	  736.4	  547.8	 9088.0	...
9074194	  736.7	  547.9	 9087.0	...
9074195	  737.0	  548.0	 9087.0	...
9074196	  736.1	  549.1	 9098.0	...
9074197	  735.0	  549.7	 9108.0	...
9074198	  733.8	  550.3	 9118.0	...
9074199	  733.7	  550.0	 9119.0	...
9074200	  734.6	  549.8	 9109.0	...
9074201	  735.6	  549.6	 9100.0	...
9074202	  736.2	  549.4	 9096.0	...
9074203	  735.7	  549.0	 9103.0	...
9074204	  735.5	  548.6	 9110.0	...
9074205	  736.1	  549.6	 9100.0	...
9074206	  736.6	  550.8	 9090.0	...
9074207	  736.5	  551.0	 9087.0	...
9074208	  736.2	  549.9	 9094.0	...
9074209	  735.8	  548.8	 9101.0	...
9074210	  735.9	  549.0	 9096.0	...
9074211	  735.8	  549.3	 9092.0	...
9074212	  736.1	  550.1	 9084.0	...
9074213	  736.4	  550.8	 9081.0	...
9074214	  736.6	  551.3	 9078.0	...
9074215	  736.5	  550.4	 9072.0	...
9074216	  736.4	  549.5	 9067.0	...
9074217	  736.3	  548.6	 9059.0	...
9074218	  736.5	  549.4	 9056.0	...
9074219	  736.9	  550.3	 9054.0	...
9074220	  737.3	  551.7	 9057.0	...
9074221	  737.4	  552.2	 9061.0	...
9074222	  737.4	  552.1	 9062.0	...
9074223	  737.1	  551.4	 9059.0	...
9074224	  736.6	  550.7	 9062.0	...
9074225	  736.2	  550.5	 9069.0	...
9074226	  735.9	  550.5	 9077.0	...
9074227	  735.9	  550.5	 9079.0	...
9074228	  735.8	  550.6	 9082.0	...
9074229	  735.8	  550.6	 9087.0	...
9074230	  735.7	  550.3	 9090.0	...
9074231	  736.3	  549.9	 9091.0	...
9074232	  737.0	  549.3	 9092.0	...
9074233	  737.9	  549.1	 9095.0	...
9074234	  738.2	  548.9	 9098.0	...
9074235	  738.8	  548.9	 9100.0	...
9074236	  739.2	  549.2	 9099.0	...
9074237	  738.4	  549.7	 9099.0	...
9074238	  737.2	  550.1	 9095.0	...
9074239	  737.0	  550.1	 9086.0	...
9074240	  737.8	  549.7	 9078.0	...
9074241	  738.4	  549.5	 9072.0	...
9074242	  738.0	  549.6	 9070.0	...
9074243	  737.6	  549.8	 9068.0	...
9074244	  737.9	  550.0	 9068.0	...
9074245	  738.3	  549.9	 9068.0	...
9074246	  738.0	  549.7	 9068.0	...
9074247	  737.4	  549.6	 9068.0	...
9074248	  737.0	  549.4	 9069.0	...
9074249	  737.3	  549.8	 9071.0	...
9074250	  737.6	  549.9	 9073.0	...
9074251	  737.8	  550.0	 9075.0	...
9074252	  737.8	  549.7	 9076.0	...
9074253	  738.0	  550.0	 9074.0	...
EFIX R   9071171	9074253	3083	  730.1	  547.6	   8903
SSACC R  9074254
9074254	  738.1	  550.2	 9072.0	...
9074255	  738.5	  550.4	 9068.0	...
9074256	  738.8	  550.4	 9068.0	...
9074257	  737.7	  551.4	 9069.0	...
9074258	  735.9	  552.4	 9073.0	...
9074259	  731.5	  553.5	 9077.0	...
9074260	  727.1	  553.6	 9080.0	...
9074261	  721.3	  552.7	 9091.0	...
9074262	  714.9	  552.2	 9102.0	...
9074263	  708.9	  552.2	 9113.0	...
9074264	  702.4	  553.3	 9114.0	...
9074265	  697.2	  553.6	 9114.0	...
9074266	  691.1	  552.4	 9133.0	...
9074267	  684.4	  551.3	 9153.0	...
9074268	  678.5	  550.8	 9173.0	...
9074269	  672.8	  549.9	 9174.0	...
9074270	  668.7	  548.9	 9177.0	...
9074271	  663.8	  547.9	 9182.0	...
9074272	  660.6	  548.4	 9190.0	...
9074273	  657.4	  548.9	 9195.0	...
9074274	  654.1	  549.3	 9197.0	...
9074275	  650.5	  549.4	 9197.0	...
9074276	  647.7	  547.8	 9203.0	...
9074277	  646.2	  546.2	 9209.0	...
9074278	  643.3	  544.7	 9209.0	...
9074279	  640.2	  544.5	 9204.0	...
9074280	  636.7	  544.0	 9199.0	...
9074281	  633.7	  542.6	 9199.0	...
9074282	  631.4	  541.3	 9205.0	...
9074283	  627.8	  540.5	 9211.0	...
9074284	  625.2	  540.2	 9219.0	...
9074285	  622.4	  539.4	 9222.0	...
9074286	  621.0	  538.0	 9225.0	...
9074287	  619.3	  537.1	 9231.0	...
9074288	  617.8	  536.6	 9234.0	...
9074289	  617.6	  536.4	 9236.0	...
9074290	  618.2	  536.4	 9232.0	...
9074291	  618.8	  536.3	 9228.0	...
9074292	  619.1	  536.1	 9229.0	...
9074293	  618.9	  536.0	 9233.0	...
9074294	  618.6	  536.1	 9237.0	...
9074295	  618.6	  536.7	 9235.0	...
9074296	  618.8	  537.3	 9230.0	...
9074297	  619.3	  537.7	 9227.0	...
9074298	  619.4	  538.0	 9227.0	...
9074299	  618.4	  538.4	 9231.0	...
9074300	  617.2	  538.7	 9233.0	...
9074301	  616.0	  538.9	 9238.0	...
9074302	  615.7	  536.9	 9245.0	...
9074303	  584.3	  485.5	 9423.0	...
9074304	  552.8	  434.8	 9599.0	...
9074305	  521.8	  381.1	 9812.0	...
9074306	  522.0	  375.8	 9853.0	...
9074307	  522.2	  370.4	 9893.0	...
9074308	  522.2	  370.4	 9893.0	...
SBLINK R 9074309
9074309	   .	   .	    0.0	...
9074310	   .	   .	    0.0	...
9074311	   .	   .	    0.0	...
9074312	   .	   .	    0.0	...
9074313	   .	   .	    0.0	...
9074314	   .	   .	    0.0	...
9074315	   .	   .	    0.0	...
9074316	   .	   .	    0.0	...
9074317	   .	   .	    0.0	...
9074318	   .	   .	    0.0	...
9074319	   .	   .	    0.0	...
9074320	   .	   .	    0.0	...
9074321	   .	   .	    0.0	...
9074322	   .	   .	    0.0	...
9074323	   .	   .	    0.0	...
9074324	   .	   .	    0.0	...
9074325	   .	   .	    0.0	...
9074326	   .	   .	    0.0	...
9074327	   .	   .	    0.0	...
9074328	   .	   .	    0.0	...
9074329	   .	   .	    0.0	...
9074330	   .	   .	    0.0	...
9074331	   .	   .	    0.0	...
9074332	   .	   .	    0.0	...
9074333	   .	   .	    0.0	...
9074334	   .	   .	    0.0	...
9074335	   .	   .	    0.0	...
9074336	   .	   .	    0.0	...
9074337	   .	   .	    0.0	...
9074338	   .	   .	    0.0	...
9074339	   .	   .	    0.0	...
9074340	   .	   .	    0.0	...
9074341	   .	   .	    0.0	...
9074342	   .	   .	    0.0	...
9074343	   .	   .	    0.0	...
9074344	   .	   .	    0.0	...
9074345	   .	   .	    0.0	...
9074346	   .	   .	    0.0	...
9074347	   .	   .	    0.0	...
9074348	   .	   .	    0.0	...
9074349	   .	   .	    0.0	...
9074350	   .	   .	    0.0	...
9074351	   .	   .	    0.0	...
9074352	   .	   .	    0.0	...
9074353	   .	   .	    0.0	...
9074354	   .	   .	    0.0	...
9074355	   .	   .	    0.0	...
9074356	   .	   .	    0.0	...
9074357	   .	   .	    0.0	...
9074358	   .	   .	    0.0	...
9074359	   .	   .	    0.0	...
9074360	   .	   .	    0.0	...
9074361	   .	   .	    0.0	...
9074362	   .	   .	    0.0	...
9074363	   .	   .	    0.0	...
9074364	   .	   .	    0.0	...
9074365	   .	   .	    0.0	...
EBLINK R 9074309	9074365	57
9074366	  557.0	  401.5	 9726.0	...
9074367	  557.0	  401.5	 9726.0	...
9074368	  557.2	  401.2	 9732.0	...
9074369	  557.7	  400.8	 9742.0	...
9074370	  558.3	  400.4	 9753.0	...
9074371	  593.6	  451.2	 9570.0	...
9074372	  628.7	  502.8	 9374.0	...
9074373	  663.7	  555.0	 9178.0	...
9074374	  663.9	  555.1	 9168.0	...
9074375	  664.1	  555.2	 9165.0	...
9074376	  663.4	  555.4	 9162.0	...
9074377	  661.9	  557.8	 9163.0	...
9074378	  660.5	  560.6	 9160.0	...
9074379	  659.9	  563.3	 9157.0	...
9074380	  660.4	  564.4	 9154.0	...
ESACC R  9074254	9074380	127	  738.1	  550.2	  660.4	  564.4	   1.68	    263
SFIX R   9074381
9074381	  661.3	  565.4	 9153.0	...
9074382	  662.4	  567.4	 9152.0	...
9074383	  663.1	  568.8	 9146.0	...
9074384	  663.1	  569.7	 9134.0	...
9074385	  662.9	  570.0	 9122.0	...
9074386	  662.7	  570.3	 9114.0	...
9074387	  662.7	  570.6	 9113.0	...
9074388	  662.9	  570.6	 9112.0	...
9074389	  663.2	  570.6	 9112.0	...
9074390	  663.4	  570.6	 9111.0	...
9074391	  663.6	  570.8	 9112.0	...
9074392	  663.5	  571.2	 9112.0	...
9074393	  663.5	  571.6	 9117.0	...
9074394	  663.8	  571.8	 9123.0	...
9074395	  663.8	  572.2	 9130.0	...
9074396	  663.9	  572.6	 9132.0	...
9074397	  663.6	  572.8	 9131.0	...
9074398	  663.9	  572.7	 9129.0	...
9074399	  664.5	  572.3	 9127.0	...
9074400	  665.0	  571.9	 9126.0	...
9074401	  665.1	  571.7	 9126.0	...
9074402	  665.1	  571.7	 9127.0	...
9074403	  665.4	  571.8	 9127.0	...
9074404	  665.6	  571.8	 9126.0	...
9074405	  665.9	  572.2	 9125.0	...
9074406	  664.9	  572.6	 9125.0	...
9074407	  663.9	  573.0	 9126.0	...
9074408	  665.2	  572.7	 9118.0	...
9074409	  667.5	  572.1	 9109.0	...
9074410	  669.7	  571.3	 9109.0	...
9074411	  669.5	  571.0	 9116.0	...
9074412	  669.4	  571.0	 9124.0	...
9074413	  668.9	  571.4	 9125.0	...
9074414	  667.9	  571.9	 9126.0	...
9074415	  666.9	  571.9	 9127.0	...
9074416	  666.2	  571.5	 9129.0	...
9074417	  666.1	  571.1	 9130.0	...
9074418	  666.5	  571.4	 9132.0	...
9074419	  667.3	  571.8	 9131.0	...
9074420	  668.2	  572.3	 9130.0	...
9074421	  668.6	  572.2	 9130.0	...
9074422	  668.7	  571.6	 9132.0	...
9074423	  668.9	  571.0	 9135.0	...
9074424	  668.0	  570.7	 9133.0	...
9074425	  667.0	  571.1	 9130.0	...
9074426	  666.0	  571.4	 9126.0	...
9074427	  666.1	  571.3	 9125.0	...
9074428	  666.2	  571.4	 9124.0	...
9074429	  666.7	  571.5	 9127.0	...
9074430	  667.2	  571.2	 9128.0	...
9074431	  667.7	  570.6	 9129.0	...
9074432	  667.6	  570.0	 9125.0	...
9074433	  667.8	  570.0	 9119.0	...
9074434	  668.0	  569.7	 9107.0	...
9074435	  668.3	  569.4	 9098.0	...
9074436	  668.3	  569.1	 9093.0	...
9074437	  668.3	  569.1	 9094.0	...
9074438	  668.2	  569.7	 9096.0	...
9074439	  668.3	  570.3	 9105.0	...
9074440	  668.0	  571.1	 9114.0	...
9074441	  667.7	  571.2	 9124.0	...
9074442	  667.1	  571.4	 9119.0	...
9074443	  666.9	  571.2	 9114.0	...
9074444	  666.7	  571.0	 9109.0	...
9074445	  666.8	  570.9	 9109.0	...
9074446	  667.0	  570.9	 9109.0	...
9074447	  667.3	  570.4	 9110.0	...
9074448	  667.6	  569.8	 9110.0	...
9074449	  667.9	  569.3	 9110.0	...
9074450	  668.0	  569.1	 9110.0	...
9074451	  667.8	  568.9	 9112.0	...
9074452	  667.6	  568.7	 9116.0	...
9074453	  667.5	  568.8	 9120.0	...
9074454	  667.8	  568.7	 9122.0	...
9074455	  667.9	  567.7	 9124.0	...
9074456	  668.3	  566.7	 9126.0	...
9074457	  668.7	  567.0	 9122.0	...
9074458	  668.4	  568.3	 9118.0	...
9074459	  668.2	  569.7	 9113.0	...
9074460	  668.3	  569.7	 9114.0	...
9074461	  669.1	  569.7	 9115.0	...
9074462	  669.7	  569.6	 9115.0	...
9074463	  669.9	  569.5	 9115.0	...
9074464	  670.2	  570.0	 9115.0	...
9074465	  670.3	  570.5	 9112.0	...
9074466	  670.5	  571.0	 9105.0	...
9074467	  670.6	  571.1	 9098.0	...
9074468	  670.7	  571.2	 9098.0	...
9074469	  670.5	  570.9	 9102.0	...
9074470	  670.1	  569.9	 9106.0	...
9074471	  669.7	  569.4	 9107.0	...
9074472	  669.5	  569.1	 9107.0	...
9074473	  669.4	  568.6	 9105.0	...
9074474	  669.1	  567.6	 9102.0	...
9074475	  668.9	  568.3	 9100.0	...
9074476	  668.7	  569.9	 9103.0	...
9074477	  668.5	  571.3	 9108.0	...
9074478	  668.6	  570.8	 9106.0	...
9074479	  668.9	  570.3	 9099.0	...
9074480	  669.2	  570.0	 9092.0	...
9074481	  669.2	  569.6	 9091.0	...
9074482	  669.1	  569.1	 9090.0	...
9074483	  669.1	  569.1	 9089.0	...
9074484	  669.2	  569.3	 9090.0	...
9074485	  669.2	  569.1	 9099.0	...
9074486	  669.2	  568.6	 9108.0	...
9074487	  669.2	  568.4	 9108.0	...
9074488	  670.0	  568.5	 9099.0	...
9074489	  670.7	  568.9	 9090.0	...
9074490	  671.2	  569.3	 9094.0	...
9074491	  670.7	  569.8	 9098.0	...
9074492	  670.2	  570.0	 9101.0	...
9074493	  669.9	  570.4	 9102.0	...
9074494	  669.9	  570.5	 9103.0	...
9074495	  669.9	  571.0	 9099.0	...
9074496	  670.0	  571.3	 9094.0	...
9074497	  669.8	  570.7	 9095.0	...
9074498	  669.6	  569.5	 9102.0	...
9074499	  669.3	  568.2	 9109.0	...
9074500	  669.1	  567.9	 9109.0	...
9074501	  668.6	  568.0	 9109.0	...
9074502	  667.7	  568.3	 9106.0	...
9074503	  667.0	  568.4	 9102.0	...
9074504	  666.8	  568.9	 9098.0	...
9074505	  667.4	  569.6	 9100.0	...
9074506	  668.0	  570.2	 9102.0	...
9074507	  668.4	  569.4	 9104.0	...
9074508	  668.3	  568.3	 9103.0	...
9074509	  668.2	  567.3	 9106.0	...
9074510	  668.6	  567.6	 9108.0	...
9074511	  668.9	  567.9	 9105.0	...
9074512	  669.3	  567.9	 9100.0	...
9074513	  669.2	  568.3	 9096.0	...
9074514	  669.3	  568.7	 9098.0	...
9074515	  669.4	  569.1	 9100.0	...
9074516	  669.6	  569.5	 9099.0	...
9074517	  669.8	  570.0	 9096.0	...
9074518	  669.9	  570.3	 9086.0	...
9074519	  669.6	  570.0	 9078.0	...
9074520	  669.2	  569.8	 9073.0	...
9074521	  668.8	  569.6	 9076.0	...
9074522	  668.9	  569.3	 9078.0	...
9074523	  668.8	  568.8	 9082.0	...
9074524	  668.9	  568.2	 9085.0	...
9074525	  669.2	  568.0	 9085.0	...
9074526	  669.5	  568.1	 9082.0	...
9074527	  669.8	  568.9	 9079.0	...
9074528	  669.8	  569.5	 9079.0	...
9074529	  670.2	  570.0	 9079.0	...
9074530	  670.7	  569.9	 9068.0	...
9074531	  671.0	  569.7	 9056.0	...
9074532	  671.0	  569.6	 9045.0	...
9074533	  670.8	  569.6	 9055.0	...
9074534	  670.8	  569.7	 9065.0	...
9074535	  670.6	  570.0	 9071.0	...
9074536	  670.2	  570.5	 9066.0	...
9074537	  670.5	  570.6	 9062.0	...
9074538	  671.2	  570.5	 9061.0	...
9074539	  671.9	  570.4	 9057.0	...
9074540	  672.0	  570.5	 9051.0	...
9074541	  672.0	  571.0	 9046.0	...
9074542	  672.0	  571.3	 9051.0	...
9074543	  672.0	  571.3	 9058.0	...
9074544	  671.8	  571.1	 9065.0	...
9074545	  671.7	  571.5	 9065.0	...
9074546	  671.5	  572.1	 9064.0	...
9074547	  671.7	  571.6	 9063.0	...
9074548	  671.6	  570.5	 9052.0	...
9074549	  671.6	  569.5	 9042.0	...
9074550	  671.4	  569.6	 9032.0	...
9074551	  671.6	  569.7	 9033.0	...
9074552	  671.7	  569.5	 9033.0	...
9074553	  672.1	  569.3	 9033.0	...
9074554	  672.4	  569.3	 9033.0	...
9074555	  672.8	  569.5	 9034.0	...
9074556	  672.8	  569.4	 9037.0	...
9074557	  672.8	  568.7	 9041.0	...
9074558	  672.8	  567.9	 9045.0	...
9074559	  672.8	  568.4	 9038.0	...
9074560	  672.9	  569.3	 9030.0	...
9074561	  673.0	  570.3	 9019.0	...
9074562	  672.9	  570.3	 9016.0	...
9074563	  672.8	  570.3	 9011.0	...
9074564	  672.6	  571.1	 9010.0	...
9074565	  672.4	  572.0	 9011.0	...
9074566	  672.4	  573.2	 9013.0	...
9074567	  672.1	  573.7	 9015.0	...
9074568	  671.8	  573.3	 9020.0	...
9074569	  671.6	  572.3	 9024.0	...
9074570	  671.8	  571.3	 9029.0	...
9074571	  672.2	  571.8	 9032.0	...
9074572	  672.2	  572.3	 9035.0	...
9074573	  672.3	  572.8	 9038.0	...
9074574	  672.4	  572.7	 9038.0	...
9074575	  672.5	  572.4	 9037.0	...
9074576	  672.5	  572.1	 9039.0	...
9074577	  672.3	  571.1	 9042.0	...
9074578	  671.5	  570.5	 9047.0	...
9074579	  670.7	  569.9	 9049.0	...
9074580	  670.6	  571.0	 9045.0	...
9074581	  671.4	  572.0	 9042.0	...
9074582	  672.2	  572.7	 9038.0	...
9074583	  672.5	  572.3	 9040.0	...
9074584	  672.5	  571.9	 9039.0	...
9074585	  671.6	  571.8	 9040.0	...
9074586	  670.8	  572.3	 9041.0	...
9074587	  670.6	  572.6	 9030.0	...
9074588	  671.3	  573.0	 9018.0	...
9074589	  671.7	  572.6	 9013.0	...
9074590	  671.5	  572.3	 9019.0	...
9074591	  671.4	  572.1	 9025.0	...
9074592	  671.4	  572.0	 9025.0	...
9074593	  671.4	  572.3	 9026.0	...
9074594	  671.4	  572.5	 9018.0	...
9074595	  671.3	  572.7	 9011.0	...
9074596	  671.2	  572.6	 9006.0	...
9074597	  670.8	  572.5	 9010.0	...
9074598	  670.5	  572.8	 9015.0	...
9074599	  670.3	  573.4	 9017.0	...
9074600	  670.7	  573.9	 9017.0	...
9074601	  670.7	  573.2	 9018.0	...
9074602	  670.6	  572.0	 9019.0	...
9074603	  670.3	  570.8	 9019.0	...
9074604	  670.3	  570.7	 9020.0	...
9074605	  670.4	  571.0	 9021.0	...
9074606	  671.4	  571.1	 9017.0	...
9074607	  672.3	  570.9	 9013.0	...
9074608	  673.2	  570.9	 9007.0	...
9074609	  673.1	  570.9	 9006.0	...
9074610	  673.0	  571.3	 9002.0	...
9074611	  673.6	  571.8	 8997.0	...
9074612	  674.2	  572.2	 8994.0	...
9074613	  673.6	  572.4	 8992.0	...
9074614	  672.5	  572.6	 9002.0	...
9074615	  671.4	  572.7	 9012.0	...
9074616	  671.4	  572.7	 9019.0	...
9074617	  671.2	  572.8	 9016.0	...
9074618	  670.9	  573.0	 9017.0	...
9074619	  670.6	  573.1	 9022.0	...
9074620	  670.4	  573.1	 9024.0	...
9074621	  671.7	  572.8	 9012.0	...
9074622	  673.2	  572.6	 9000.0	...
9074623	  674.5	  572.3	 8997.0	...
9074624	  674.2	  572.2	 9004.0	...
9074625	  673.8	  572.1	 9002.0	...
9074626	  673.3	  572.0	 8994.0	...
9074627	  672.8	  571.8	 8990.0	...
9074628	  672.3	  571.7	 8994.0	...
9074629	  672.4	  571.7	 8996.0	...
9074630	  672.7	  571.8	 8994.0	...
9074631	  673.0	  571.9	 8988.0	...
9074632	  672.8	  572.0	 8983.0	...
9074633	  672.1	  572.4	 8978.0	...
9074634	  671.6	  573.1	 8975.0	...
9074635	  671.3	  573.8	 8974.0	...
9074636	  671.6	  573.6	 8974.0	...
9074637	  672.4	  572.9	 8973.0	...
9074638	  673.4	  572.2	 8967.0	...
9074639	  674.6	  572.2	 8960.0	...
9074640	  675.2	  572.4	 8953.0	...
9074641	  675.1	  572.6	 8960.0	...
9074642	  675.0	  572.7	 8968.0	...
9074643	  674.8	  572.7	 8976.0	...
9074644	  673.9	  573.4	 8977.0	...
9074645	  672.9	  574.5	 8977.0	...
9074646	  672.1	  575.6	 8971.0	...
9074647	  672.3	  575.9	 8965.0	...
9074648	  672.5	  576.0	 8958.0	...
9074649	  672.3	  576.0	 8960.0	...
9074650	  672.6	  575.7	 8963.0	...
9074651	  673.0	  575.4	 8965.0	...
9074652	  673.4	  575.0	 8962.0	...
9074653	  673.6	  574.7	 8952.0	...
9074654	  673.7	  574.6	 8943.0	...
9074655	  674.0	  574.5	 8940.0	...
9074656	  674.3	  574.5	 8943.0	...
9074657	  674.5	  574.4	 8950.0	...
9074658	  673.9	  574.2	 8954.0	...
9074659	  673.3	  574.0	 8958.0	...
9074660	  672.4	  574.0	 8961.0	...
9074661	  671.9	  574.0	 8965.0	...
9074662	  671.4	  574.4	 8969.0	...
9074663	  671.2	  574.8	 8966.0	...
9074664	  671.3	  575.1	 8962.0	...
9074665	  672.2	  575.0	 8959.0	...
9074666	  673.2	  575.5	 8957.0	...
9074667	  674.1	  576.0	 8959.0	...
9074668	  673.2	  575.4	 8961.0	...
9074669	  672.2	  574.1	 8961.0	...
9074670	  671.4	  572.9	 8959.0	...
9074671	  671.8	  573.7	 8955.0	...
9074672	  672.8	  574.6	 8952.0	...
9074673	  673.0	  575.6	 8951.0	...
9074674	  673.0	  576.2	 8951.0	...
9074675	  673.3	  576.5	 8939.0	...
9074676	  674.3	  576.8	 8926.0	...
9074677	  674.1	  576.9	 8914.0	...
9074678	  672.8	  576.5	 8916.0	...
9074679	  671.5	  576.1	 8918.0	...
9074680	  672.2	  576.1	 8917.0	...
9074681	  673.3	  576.7	 8908.0	...
9074682	  674.3	  577.2	 8900.0	...
9074683	  674.2	  577.0	 8901.0	...
9074684	  674.0	  576.9	 8909.0	...
9074685	  674.0	  578.1	 8919.0	...
9074686	  673.8	  579.4	 8921.0	...
9074687	  673.6	  579.5	 8923.0	...
9074688	  673.2	  578.2	 8923.0	...
9074689	  673.2	  576.9	 8923.0	...
9074690	  673.2	  576.9	 8923.0	...
9074691	  673.3	  577.1	 8923.0	...
9074692	  673.8	  577.5	 8923.0	...
9074693	  674.2	  578.6	 8921.0	...
9074694	  674.5	  579.6	 8922.0	...
9074695	  674.4	  580.4	 8923.0	...
9074696	  674.3	  580.4	 8924.0	...
9074697	  674.3	  580.4	 8924.0	...
9074698	  674.7	  580.3	 8918.0	...
9074699	  675.3	  579.9	 8911.0	...
9074700	  675.8	  578.6	 8905.0	...
9074701	  675.7	  577.4	 8903.0	...
9074702	  675.5	  576.8	 8901.0	...
9074703	  675.3	  577.3	 8899.0	...
9074704	  675.2	  577.4	 8901.0	...
9074705	  675.1	  577.3	 8904.0	...
9074706	  675.0	  577.2	 8903.0	...
9074707	  675.5	  577.6	 8896.0	...
9074708	  676.5	  577.9	 8884.0	...
9074709	  677.4	  577.9	 8876.0	...
9074710	  677.9	  577.9	 8875.0	...
9074711	  677.9	  577.8	 8880.0	...
9074712	  676.4	  577.9	 8892.0	...
9074713	  675.0	  578.3	 8899.0	...
9074714	  673.7	  578.9	 8904.0	...
9074715	  673.7	  579.2	 8910.0	...
9074716	  673.9	  579.3	 8916.0	...
9074717	  674.4	  579.7	 8911.0	...
9074718	  674.9	  580.2	 8900.0	...
9074719	  674.9	  580.7	 8893.0	...
9074720	  674.2	  579.6	 8898.0	...
9074721	  673.4	  578.5	 8898.0	...
9074722	  673.2	  577.6	 8894.0	...
9074723	  673.8	  578.1	 8889.0	...
9074724	  674.5	  578.7	 8887.0	...
9074725	  674.9	  579.3	 8883.0	...
9074726	  675.0	  579.3	 8879.0	...
9074727	  675.8	  579.1	 8877.0	...
9074728	  676.7	  579.8	 8878.0	...
9074729	  676.7	  580.7	 8879.0	...
9074730	  676.0	  581.8	 8882.0	...
9074731	  676.1	  581.6	 8883.0	...
9074732	  676.9	  580.4	 8883.0	...
9074733	  677.5	  578.5	 8883.0	...
9074734	  677.0	  576.7	 8879.0	...
9074735	  676.9	  578.4	 8871.0	...
9074736	  677.1	  580.8	 8864.0	...
9074737	  677.5	  583.2	 8863.0	...
9074738	  677.3	  583.2	 8871.0	...
9074739	  677.0	  582.9	 8878.0	...
9074740	  676.3	  582.8	 8883.0	...
9074741	  675.9	  582.9	 8872.0	...
9074742	  676.4	  583.1	 8862.0	...
9074743	  677.3	  583.1	 8852.0	...
9074744	  678.2	  582.7	 8852.0	...
9074745	  678.1	  582.6	 8852.0	...
9074746	  677.8	  582.0	 8852.0	...
9074747	  677.6	  581.5	 8852.0	...
9074748	  677.6	  581.2	 8850.0	...
9074749	  677.7	  581.3	 8849.0	...
EFIX R   9074381	9074749	369	  671.0	  572.8	   9026
SSACC R  9074750
9074750	  678.0	  581.4	 8849.0	...
9074751	  678.3	  581.2	 8848.0	...
9074752	  680.9	  580.6	 8842.0	...
9074753	  684.1	  578.8	 8835.0	...
9074754	  689.4	  576.8	 8829.0	...
9074755	  692.1	  571.6	 8827.0	...
9074756	  695.7	  567.4	 8820.0	...
9074757	  697.3	  563.4	 8814.0	...
9074758	  702.7	  562.5	 8804.0	...
9074759	  706.7	  561.3	 8800.0	...
9074760	  712.0	  560.1	 8789.0	...
9074761	  716.0	  559.3	 8781.0	...
9074762	  720.1	  558.9	 8775.0	...
9074763	  724.3	  558.0	 8774.0	...
9074764	  727.8	  556.9	 8761.0	...
9074765	  730.7	  554.6	 8749.0	...
9074766	  734.5	  552.8	 8733.0	...
9074767	  737.7	  550.6	 8731.0	...
9074768	  740.7	  549.4	 8729.0	...
9074769	  741.5	  548.0	 8730.0	...
ESACC R  9074750	9074769	20	  678.0	  581.4	  741.5	  548.0	   1.53	     96
SFIX R   9074770
9074770	  741.1	  546.7	 8731.0	...
9074771	  741.1	  545.0	 8729.0	...
9074772	  741.5	  543.9	 8725.0	...
9074773	  742.0	  542.7	 8719.0	...
9074774	  744.1	  541.3	 8704.0	...
9074775	  745.7	  539.9	 8690.0	...
9074776	  746.8	  538.0	 8679.0	...
9074777	  746.8	  536.7	 8684.0	...
9074778	  747.0	  535.3	 8691.0	...
9074779	  747.7	  535.0	 8692.0	...
9074780	  748.1	  534.8	 8685.0	...
9074781	  748.5	  534.6	 8674.0	...
9074782	  748.2	  534.4	 8667.0	...
9074783	  748.0	  534.3	 8663.0	...
9074784	  748.5	  534.3	 8663.0	...
9074785	  749.2	  534.2	 8660.0	...
9074786	  749.7	  533.8	 8657.0	...
9074787	  749.5	  533.4	 8654.0	...
9074788	  749.9	  533.1	 8653.0	...
9074789	  750.3	  532.8	 8652.0	...
9074790	  750.6	  532.5	 8652.0	...
9074791	  750.4	  532.6	 8646.0	...
9074792	  750.4	  532.8	 8641.0	...
9074793	  750.5	  533.1	 8637.0	...
9074794	  750.6	  533.1	 8633.0	...
9074795	  751.6	  533.2	 8628.0	...
9074796	  752.6	  533.2	 8627.0	...
9074797	  752.4	  533.3	 8635.0	...
9074798	  751.0	  532.9	 8643.0	...
9074799	  750.6	  532.3	 8647.0	...
9074800	  751.4	  531.7	 8636.0	...
9074801	  752.3	  532.0	 8625.0	...
9074802	  752.0	  532.6	 8620.0	...
9074803	  751.9	  533.2	 8623.0	...
9074804	  751.8	  533.4	 8628.0	...
9074805	  752.2	  533.3	 8629.0	...
9074806	  752.6	  533.7	 8623.0	...
9074807	  752.8	  534.5	 8609.0	...
9074808	  752.5	  535.3	 8595.0	...
9074809	  752.1	  535.5	 8591.0	...
9074810	  751.9	  535.7	 8595.0	...
9074811	  751.2	  536.0	 8599.0	...
9074812	  750.6	  536.7	 8601.0	...
9074813	  749.9	  537.1	 8595.0	...
9074814	  749.7	  537.4	 8590.0	...
9074815	  749.5	  537.4	 8585.0	...
9074816	  749.7	  537.0	 8585.0	...
9074817	  750.0	  536.6	 8585.0	...
9074818	  749.9	  536.3	 8582.0	...
9074819	  749.4	  536.4	 8578.0	...
9074820	  748.8	  536.6	 8574.0	...
9074821	  748.6	  537.0	 8573.0	...
9074822	  748.3	  537.5	 8572.0	...
9074823	  748.0	  538.4	 8570.0	...
9074824	  748.2	  539.3	 8566.0	...
9074825	  748.6	  540.1	 8561.0	...
9074826	  749.0	  540.0	 8555.0	...
9074827	  748.9	  539.5	 8551.0	...
9074828	  748.8	  538.9	 8553.0	...
9074829	  748.8	  538.8	 8558.0	...
9074830	  748.8	  538.8	 8560.0	...
9074831	  748.9	  539.4	 8555.0	...
9074832	  749.1	  539.7	 8549.0	...
9074833	  749.3	  539.9	 8545.0	...
9074834	  749.3	  539.8	 8535.0	...
9074835	  749.0	  539.8	 8525.0	...
9074836	  748.6	  539.7	 8523.0	...
9074837	  748.5	  539.6	 8529.0	...
9074838	  748.6	  539.4	 8535.0	...
9074839	  747.2	  539.3	 8536.0	...
9074840	  745.8	  539.6	 8537.0	...
9074841	  745.8	  540.2	 8536.0	...
9074842	  747.2	  540.7	 8533.0	...
9074843	  747.1	  541.0	 8532.0	...
9074844	  745.7	  541.1	 8533.0	...
9074845	  743.7	  541.7	 8534.0	...
9074846	  743.1	  542.0	 8534.0	...
9074847	  743.2	  541.5	 8534.0	...
9074848	  743.9	  540.6	 8526.0	...
9074849	  744.8	  540.7	 8518.0	...
9074850	  744.7	  541.7	 8510.0	...
9074851	  744.6	  543.4	 8508.0	...
9074852	  744.4	  544.1	 8507.0	...
9074853	  743.7	  543.8	 8506.0	...
9074854	  742.6	  543.0	 8506.0	...
9074855	  741.5	  541.6	 8506.0	...
9074856	  742.2	  540.7	 8501.0	...
9074857	  743.3	  539.7	 8497.0	...
9074858	  744.5	  540.2	 8484.0	...
9074859	  744.8	  541.1	 8476.0	...
9074860	  745.1	  542.1	 8468.0	...
9074861	  745.5	  542.1	 8467.0	...
9074862	  745.7	  542.4	 8459.0	...
9074863	  745.7	  542.8	 8450.0	...
9074864	  745.7	  543.1	 8440.0	...
9074865	  745.6	  543.2	 8438.0	...
9074866	  745.5	  543.2	 8436.0	...
9074867	  745.3	  542.6	 8436.0	...
9074868	  745.3	  542.1	 8433.0	...
9074869	  745.4	  542.6	 8429.0	...
9074870	  745.2	  543.8	 8425.0	...
9074871	  745.1	  544.9	 8426.0	...
9074872	  745.1	  544.9	 8426.0	...
9074873	  745.2	  544.9	 8424.0	...
9074874	  745.3	  544.7	 8420.0	...
9074875	  745.3	  544.5	 8407.0	...
9074876	  745.3	  543.7	 8395.0	...
9074877	  745.5	  543.4	 8385.0	...
9074878	  745.6	  543.4	 8385.0	...
9074879	  745.8	  543.9	 8389.0	...
9074880	  746.2	  543.4	 8394.0	...
9074881	  746.7	  542.6	 8389.0	...
9074882	  747.3	  541.9	 8378.0	...
9074883	  747.6	  543.2	 8366.0	...
9074884	  747.6	  544.6	 8359.0	...
9074885	  747.6	  545.9	 8353.0	...
9074886	  747.5	  546.9	 8347.0	...
9074887	  747.2	  547.8	 8352.0	...
9074888	  745.9	  548.3	 8357.0	...
9074889	  744.9	  548.1	 8350.0	...
9074890	  744.2	  547.8	 8340.0	...
9074891	  744.3	  547.6	 8332.0	...
9074892	  744.4	  547.2	 8336.0	...
9074893	  744.4	  546.4	 8338.0	...
9074894	  744.6	  545.8	 8338.0	...
9074895	  745.0	  546.0	 8332.0	...
9074896	  745.4	  546.6	 8327.0	...
9074897	  745.7	  547.2	 8322.0	...
9074898	  745.7	  547.2	 8322.0	...
9074899	  745.7	  547.4	 8319.0	...
9074900	  745.9	  547.4	 8307.0	...
9074901	  746.3	  547.3	 8295.0	...
9074902	  746.7	  547.2	 8287.0	...
9074903	  747.0	  547.1	 8287.0	...
9074904	  747.1	  547.8	 8286.0	...
9074905	  747.2	  548.4	 8282.0	...
9074906	  747.3	  549.0	 8278.0	...
9074907	  746.8	  549.5	 8271.0	...
9074908	  746.2	  549.9	 8269.0	...
9074909	  745.9	  550.5	 8267.0	...
9074910	  746.2	  550.6	 8268.0	...
9074911	  746.5	  550.9	 8266.0	...
9074912	  746.6	  551.0	 8264.0	...
9074913	  747.2	  551.3	 8260.0	...
9074914	  747.9	  551.4	 8257.0	...
9074915	  748.5	  550.8	 8252.0	...
9074916	  748.7	  550.0	 8246.0	...
9074917	  748.6	  549.3	 8240.0	...
9074918	  748.6	  549.4	 8235.0	...
9074919	  748.6	  549.1	 8226.0	...
9074920	  748.0	  548.8	 8218.0	...
9074921	  747.0	  550.0	 8216.0	...
9074922	  746.0	  551.6	 8223.0	...
9074923	  745.4	  553.1	 8228.0	...
9074924	  745.1	  553.2	 8226.0	...
9074925	  746.2	  553.1	 8216.0	...
9074926	  747.6	  553.0	 8210.0	...
9074927	  748.5	  553.5	 8206.0	...
9074928	  747.9	  554.1	 8206.0	...
9074929	  746.4	  553.7	 8207.0	...
9074930	  745.9	  552.9	 8208.0	...
MSG	9074931 0000 _ Number On
9074931	  745.5	  552.4	 8208.0	...
9074932	  746.0	  552.8	 8209.0	...
9074933	  745.0	  553.2	 8211.0	...
9074934	  743.9	  553.3	 8212.0	...
9074935	  743.9	  553.2	 8200.0	...
9074936	  745.2	  554.2	 8185.0	...
9074937	  746.4	  555.3	 8170.0	...
9074938	  746.5	  555.3	 8167.0	...
9074939	  746.3	  554.0	 8168.0	...
9074940	  746.1	  552.9	 8170.0	...
9074941	  746.2	  553.1	 8172.0	...
9074942	  746.3	  553.6	 8170.0	...
9074943	  746.8	  554.1	 8166.0	...
9074944	  747.3	  554.5	 8159.0	...
9074945	  747.7	  554.4	 8154.0	...
9074946	  747.7	  554.1	 8146.0	...
9074947	  747.8	  553.8	 8142.0	...
9074948	  747.4	  554.5	 8140.0	...
9074949	  747.0	  555.9	 8141.0	...
9074950	  746.7	  557.2	 8142.0	...
9074951	  747.2	  557.7	 8128.0	...
9074952	  747.9	  557.9	 8113.0	...
9074953	  748.5	  558.2	 8102.0	...
9074954	  748.8	  558.7	 8104.0	...
9074955	  748.8	  559.1	 8106.0	...
9074956	  748.7	  559.5	 8104.0	...
9074957	  749.1	  559.6	 8099.0	...
9074958	  749.5	  559.6	 8093.0	...
9074959	  749.7	  559.6	 8087.0	...
9074960	  749.5	  559.7	 8085.0	...
9074961	  749.1	  559.2	 8083.0	...
9074962	  748.9	  558.6	 8086.0	...
9074963	  748.7	  557.4	 8088.0	...
9074964	  748.7	  557.0	 8090.0	...
9074965	  748.8	  556.8	 8089.0	...
9074966	  749.0	  559.0	 8089.0	...
9074967	  749.0	  561.1	 8089.0	...
9074968	  749.0	  562.6	 8089.0	...
9074969	  748.9	  561.9	 8089.0	...
9074970	  748.8	  561.2	 8089.0	...
9074971	  748.7	  560.9	 8087.0	...
9074972	  748.7	  560.7	 8083.0	...
9074973	  748.4	  560.2	 8080.0	...
9074974	  748.1	  560.2	 8080.0	...
9074975	  748.1	  560.3	 8080.0	...
9074976	  748.1	  559.7	 8078.0	...
9074977	  748.5	  558.4	 8077.0	...
9074978	  748.7	  557.2	 8074.0	...
9074979	  749.1	  557.6	 8064.0	...
9074980	  749.2	  558.5	 8053.0	...
9074981	  749.3	  559.5	 8044.0	...
9074982	  749.4	  559.8	 8040.0	...
9074983	  749.5	  559.9	 8038.0	...
9074984	  749.4	  559.9	 8037.0	...
9074985	  749.2	  560.1	 8030.0	...
9074986	  748.9	  560.4	 8023.0	...
9074987	  749.1	  560.7	 8014.0	...
9074988	  749.2	  560.8	 8012.0	...
9074989	  748.7	  560.7	 8016.0	...
9074990	  748.3	  560.6	 8022.0	...
9074991	  747.9	  560.5	 8027.0	...
9074992	  748.1	  560.5	 8026.0	...
9074993	  748.2	  560.4	 8025.0	...
9074994	  748.7	  561.1	 8022.0	...
9074995	  749.2	  561.8	 8017.0	...
9074996	  749.5	  562.5	 8012.0	...
9074997	  749.1	  562.7	 8010.0	...
9074998	  748.8	  562.8	 8009.0	...
9074999	  749.2	  562.9	 8009.0	...
9075000	  749.8	  562.9	 8000.0	...
9075001	  750.5	  563.3	 7993.0	...
9075002	  750.4	  563.8	 7986.0	...
9075003	  750.0	  563.5	 7987.0	...
9075004	  749.6	  562.9	 7988.0	...
9075005	  749.4	  563.1	 7987.0	...
9075006	  749.4	  563.7	 7984.0	...
9075007	  749.5	  564.2	 7979.0	...
9075008	  749.5	  563.9	 7978.0	...
9075009	  749.4	  563.7	 7976.0	...
9075010	  749.3	  563.2	 7976.0	...
9075011	  749.5	  562.7	 7977.0	...
9075012	  749.6	  561.9	 7980.0	...
9075013	  750.0	  561.5	 7981.0	...
9075014	  750.2	  562.3	 7981.0	...
9075015	  750.5	  563.4	 7981.0	...
9075016	  749.6	  564.7	 7977.0	...
9075017	  748.6	  564.9	 7973.0	...
9075018	  747.9	  565.3	 7970.0	...
9075019	  748.4	  565.5	 7971.0	...
9075020	  748.9	  565.7	 7967.0	...
9075021	  748.9	  564.3	 7961.0	...
9075022	  748.7	  563.0	 7960.0	...
9075023	  748.3	  561.1	 7967.0	...
9075024	  748.1	  560.6	 7973.0	...
9075025	  748.2	  561.6	 7975.0	...
9075026	  748.4	  563.0	 7973.0	...
9075027	  748.5	  563.4	 7971.0	...
9075028	  748.0	  562.3	 7968.0	...
9075029	  747.6	  563.0	 7967.0	...
9075030	  748.1	  565.1	 7958.0	...
9075031	  749.0	  567.2	 7948.0	...
9075032	  750.2	  567.4	 7939.0	...
9075033	  750.7	  567.3	 7940.0	...
9075034	  751.2	  567.1	 7944.0	...
9075035	  751.4	  567.0	 7948.0	...
9075036	  751.7	  566.9	 7948.0	...
9075037	  750.9	  566.1	 7946.0	...
9075038	  749.5	  565.4	 7944.0	...
9075039	  748.1	  565.0	 7944.0	...
9075040	  747.7	  565.3	 7944.0	...
9075041	  747.6	  566.0	 7946.0	...
9075042	  747.9	  566.7	 7948.0	...
9075043	  748.5	  567.4	 7941.0	...
9075044	  749.0	  568.0	 7932.0	...
9075045	  749.6	  568.4	 7926.0	...
9075046	  750.0	  568.9	 7930.0	...
9075047	  750.3	  569.2	 7932.0	...
9075048	  750.3	  569.6	 7931.0	...
9075049	  750.0	  570.1	 7934.0	...
9075050	  749.8	  570.6	 7937.0	...
9075051	  749.5	  570.9	 7941.0	...
9075052	  748.8	  570.7	 7939.0	...
9075053	  748.1	  569.7	 7936.0	...
9075054	  747.4	  568.7	 7933.0	...
9075055	  748.3	  567.9	 7931.0	...
9075056	  749.3	  567.2	 7930.0	...
9075057	  750.0	  566.7	 7927.0	...
9075058	  749.2	  566.4	 7925.0	...
9075059	  748.4	  566.6	 7923.0	...
9075060	  747.7	  565.8	 7922.0	...
9075061	  747.0	  565.1	 7922.0	...
9075062	  746.4	  564.5	 7921.0	...
9075063	  747.5	  564.4	 7920.0	...
9075064	  748.8	  564.1	 7919.0	...
9075065	  750.2	  565.5	 7917.0	...
9075066	  750.1	  567.1	 7917.0	...
9075067	  749.0	  567.7	 7918.0	...
9075068	  747.8	  566.6	 7917.0	...
9075069	  747.4	  565.5	 7914.0	...
9075070	  748.1	  565.9	 7909.0	...
9075071	  748.8	  567.1	 7906.0	...
9075072	  748.7	  568.0	 7905.0	...
9075073	  748.6	  567.9	 7909.0	...
9075074	  748.5	  566.9	 7914.0	...
9075075	  748.0	  565.4	 7919.0	...
9075076	  747.7	  564.4	 7921.0	...
9075077	  747.7	  564.8	 7919.0	...
9075078	  748.0	  566.2	 7915.0	...
9075079	  748.0	  567.5	 7912.0	...
9075080	  747.4	  566.9	 7914.0	...
9075081	  746.9	  566.4	 7916.0	...
9075082	  746.6	  566.4	 7910.0	...
9075083	  746.1	  567.2	 7902.0	...
9075084	  745.7	  568.1	 7898.0	...
9075085	  745.8	  568.6	 7905.0	...
9075086	  746.5	  568.9	 7913.0	...
9075087	  747.2	  568.5	 7917.0	...
9075088	  746.8	  568.1	 7921.0	...
9075089	  746.3	  567.7	 7925.0	...
9075090	  745.7	  567.5	 7928.0	...
9075091	  745.7	  567.3	 7929.0	...
9075092	  746.5	  567.1	 7925.0	...
9075093	  747.3	  567.0	 7921.0	...
9075094	  748.2	  567.0	 7917.0	...
9075095	  748.1	  566.8	 7919.0	...
9075096	  748.1	  566.7	 7921.0	...
9075097	  747.9	  567.2	 7923.0	...
9075098	  747.8	  567.7	 7924.0	...
9075099	  747.6	  568.1	 7923.0	...
9075100	  747.5	  568.4	 7922.0	...
9075101	  747.6	  569.0	 7921.0	...
9075102	  747.8	  569.9	 7920.0	...
9075103	  747.9	  570.4	 7919.0	...
9075104	  747.7	  569.3	 7918.0	...
9075105	  747.7	  567.8	 7919.0	...
9075106	  747.6	  566.1	 7918.0	...
9075107	  747.8	  565.7	 7917.0	...
9075108	  747.7	  565.4	 7915.0	...
9075109	  747.6	  565.2	 7915.0	...
9075110	  747.6	  566.2	 7914.0	...
9075111	  747.6	  567.3	 7912.0	...
9075112	  747.4	  568.3	 7913.0	...
9075113	  747.0	  568.3	 7913.0	...
9075114	  747.4	  568.1	 7915.0	...
9075115	  748.1	  567.5	 7915.0	...
9075116	  748.2	  566.8	 7914.0	...
9075117	  747.7	  567.8	 7912.0	...
9075118	  747.3	  569.3	 7910.0	...
9075119	  747.5	  570.7	 7910.0	...
9075120	  747.5	  570.6	 7909.0	...
9075121	  747.6	  570.5	 7910.0	...
9075122	  747.6	  569.8	 7913.0	...
9075123	  747.5	  569.1	 7916.0	...
9075124	  747.3	  568.9	 7917.0	...
9075125	  747.2	  569.9	 7917.0	...
9075126	  748.6	  571.7	 7918.0	...
EFIX R   9074770	9075126	357	  747.8	  553.8	   8210
SSACC R  9075127
9075127	  750.2	  573.4	 7920.0	...
9075128	  751.9	  574.9	 7923.0	...
9075129	  752.2	  577.1	 7928.0	...
9075130	  751.4	  579.7	 7933.0	...
9075131	  750.4	  582.5	 7944.0	...
9075132	  749.0	  583.9	 7952.0	...
9075133	  749.0	  586.7	 7954.0	...
ESACC R  9075127	9075133	7	  750.2	  573.4	  749.0	  586.7	   0.28	     46
SFIX R   9075134
9075134	  748.8	  589.0	 7950.0	...
9075135	  748.9	  591.5	 7947.0	...
9075136	  749.1	  591.6	 7951.0	...
9075137	  749.8	  591.6	 7955.0	...
9075138	  750.4	  591.3	 7956.0	...
9075139	  750.7	  590.8	 7956.0	...
9075140	  750.5	  590.4	 7950.0	...
9075141	  750.3	  590.4	 7943.0	...
9075142	  750.3	  590.9	 7935.0	...
9075143	  750.6	  592.0	 7932.0	...
9075144	  750.8	  592.8	 7933.0	...
9075145	  751.0	  593.4	 7936.0	...
9075146	  751.1	  593.1	 7939.0	...
9075147	  751.2	  592.7	 7940.0	...
9075148	  750.7	  592.4	 7940.0	...
9075149	  750.0	  592.5	 7940.0	...
9075150	  749.8	  593.2	 7940.0	...
9075151	  749.6	  593.8	 7943.0	...
9075152	  749.3	  594.2	 7947.0	...
9075153	  749.2	  593.6	 7949.0	...
9075154	  749.7	  592.9	 7950.0	...
9075155	  750.0	  592.6	 7952.0	...
9075156	  749.7	  593.0	 7953.0	...
9075157	  749.5	  593.5	 7953.0	...
9075158	  749.7	  593.3	 7952.0	...
9075159	  749.8	  592.9	 7950.0	...
9075160	  750.2	  592.4	 7948.0	...
9075161	  750.4	  592.4	 7947.0	...
9075162	  750.4	  592.4	 7945.0	...
9075163	  750.3	  592.4	 7945.0	...
9075164	  750.1	  592.3	 7951.0	...
9075165	  749.3	  592.0	 7957.0	...
9075166	  748.5	  591.8	 7970.0	...
9075167	  747.9	  591.9	 7977.0	...
9075168	  748.2	  592.0	 7978.0	...
9075169	  748.5	  592.0	 7973.0	...
9075170	  748.9	  591.9	 7971.0	...
9075171	  749.4	  591.8	 7974.0	...
9075172	  749.9	  591.6	 7967.0	...
9075173	  750.3	  591.6	 7957.0	...
9075174	  750.8	  591.4	 7942.0	...
9075175	  751.4	  591.2	 7936.0	...
9075176	  751.8	  590.9	 7935.0	...
9075177	  751.9	  591.6	 7940.0	...
9075178	  751.9	  592.3	 7945.0	...
9075179	  752.1	  593.1	 7947.0	...
9075180	  752.2	  593.2	 7955.0	...
9075181	  750.5	  592.2	 7966.0	...
9075182	  748.6	  591.3	 7977.0	...
9075183	  747.4	  590.4	 7981.0	...
9075184	  747.9	  590.8	 7982.0	...
9075185	  748.8	  591.2	 7982.0	...
9075186	  749.8	  591.3	 7981.0	...
9075187	  750.9	  591.2	 7980.0	...
9075188	  751.6	  591.2	 7977.0	...
9075189	  751.5	  590.8	 7973.0	...
9075190	  750.6	  590.4	 7971.0	...
9075191	  749.7	  589.9	 7969.0	...
9075192	  748.8	  590.5	 7967.0	...
9075193	  748.7	  591.4	 7975.0	...
9075194	  747.8	  592.3	 7984.0	...
9075195	  747.0	  592.4	 7991.0	...
9075196	  747.5	  592.3	 7990.0	...
9075197	  748.7	  591.9	 7996.0	...
9075198	  749.9	  591.5	 8005.0	...
9075199	  749.8	  591.4	 8013.0	...
9075200	  749.2	  591.4	 8014.0	...
9075201	  748.7	  591.5	 8014.0	...
9075202	  748.1	  591.6	 8013.0	...
9075203	  748.0	  591.6	 8011.0	...
9075204	  748.0	  591.6	 8009.0	...
9075205	  748.1	  591.6	 8009.0	...
9075206	  748.1	  591.6	 8011.0	...
9075207	  748.0	  591.5	 8011.0	...
9075208	  747.9	  591.6	 8011.0	...
9075209	  747.8	  591.4	 8014.0	...
9075210	  747.7	  591.2	 8020.0	...
9075211	  748.1	  590.6	 8024.0	...
9075212	  748.6	  590.6	 8024.0	...
9075213	  747.6	  590.9	 8023.0	...
9075214	  746.0	  590.7	 8022.0	...
9075215	  744.9	  590.5	 8023.0	...
9075216	  745.6	  589.7	 8024.0	...
9075217	  746.3	  589.2	 8026.0	...
9075218	  746.4	  588.7	 8028.0	...
9075219	  746.2	  588.6	 8031.0	...
9075220	  746.2	  588.7	 8033.0	...
9075221	  746.4	  589.1	 8034.0	...
9075222	  747.0	  589.6	 8035.0	...
9075223	  747.9	  590.1	 8033.0	...
9075224	  748.7	  590.8	 8030.0	...
9075225	  748.7	  591.3	 8026.0	...
9075226	  748.1	  591.8	 8024.0	...
9075227	  747.5	  591.6	 8025.0	...
9075228	  747.4	  591.3	 8029.0	...
9075229	  747.6	  591.5	 8032.0	...
9075230	  747.4	  592.2	 8032.0	...
9075231	  746.3	  593.1	 8036.0	...
9075232	  744.9	  591.8	 8041.0	...
9075233	  744.6	  590.0	 8045.0	...
9075234	  745.2	  588.2	 8045.0	...
9075235	  745.2	  588.3	 8049.0	...
MSG	9075236 0000 _ Number Off
9075236	  744.3	  589.1	 8054.0	...
9075237	  743.1	  589.8	 8061.0	...
9075238	  742.7	  589.6	 8070.0	...
9075239	  742.4	  588.5	 8077.0	...
9075240	  742.5	  587.4	 8080.0	...
9075241	  743.4	  588.3	 8076.0	...
9075242	  744.3	  589.3	 8067.0	...
9075243	  744.2	  590.2	 8061.0	...
9075244	  743.4	  590.4	 8060.0	...
9075245	  743.4	  590.5	 8065.0	...
9075246	  744.5	  590.8	 8068.0	...
9075247	  745.7	  590.6	 8064.0	...
9075248	  746.0	  589.8	 8060.0	...
9075249	  746.1	  589.1	 8061.0	...
9075250	  745.9	  588.4	 8064.0	...
9075251	  745.8	  588.4	 8069.0	...
9075252	  745.7	  588.3	 8072.0	...
9075253	  745.4	  588.2	 8078.0	...
9075254	  744.7	  588.1	 8083.0	...
9075255	  744.1	  588.2	 8086.0	...
9075256	  744.1	  587.7	 8089.0	...
9075257	  745.4	  587.2	 8090.0	...
9075258	  746.7	  588.0	 8089.0	...
9075259	  747.7	  589.4	 8080.0	...
9075260	  746.7	  590.9	 8072.0	...
9075261	  746.1	  591.0	 8071.0	...
9075262	  745.9	  591.3	 8075.0	...
9075263	  746.9	  591.5	 8078.0	...
9075264	  745.7	  591.3	 8085.0	...
9075265	  744.0	  590.9	 8093.0	...
9075266	  742.4	  590.3	 8101.0	...
9075267	  742.4	  590.2	 8102.0	...
9075268	  742.7	  590.1	 8102.0	...
9075269	  743.8	  590.1	 8101.0	...
9075270	  744.8	  590.1	 8099.0	...
9075271	  745.5	  589.5	 8094.0	...
9075272	  745.5	  588.9	 8091.0	...
9075273	  745.4	  588.2	 8086.0	...
9075274	  745.1	  588.2	 8084.0	...
9075275	  744.5	  588.3	 8083.0	...
9075276	  744.1	  588.3	 8087.0	...
9075277	  743.9	  588.0	 8094.0	...
9075278	  744.0	  587.8	 8099.0	...
9075279	  744.2	  587.5	 8101.0	...
9075280	  744.5	  587.5	 8100.0	...
9075281	  745.0	  587.7	 8099.0	...
9075282	  745.1	  587.7	 8098.0	...
9075283	  745.3	  587.8	 8096.0	...
9075284	  745.3	  588.4	 8095.0	...
9075285	  745.5	  589.1	 8095.0	...
9075286	  745.6	  589.8	 8089.0	...
9075287	  745.5	  589.7	 8082.0	...
9075288	  745.0	  589.4	 8077.0	...
9075289	  744.7	  589.8	 8082.0	...
9075290	  744.2	  590.3	 8091.0	...
9075291	  744.1	  590.9	 8105.0	...
9075292	  743.9	  590.8	 8115.0	...
9075293	  745.2	  590.5	 8111.0	...
9075294	  746.4	  590.6	 8101.0	...
9075295	  746.3	  590.9	 8105.0	...
9075296	  745.2	  591.4	 8119.0	...
9075297	  744.0	  591.7	 8132.0	...
9075298	  744.1	  590.4	 8130.0	...
9075299	  744.2	  589.1	 8131.0	...
9075300	  744.1	  587.5	 8134.0	...
9075301	  744.0	  587.6	 8137.0	...
9075302	  744.9	  587.6	 8126.0	...
9075303	  745.8	  587.3	 8114.0	...
9075304	  746.4	  586.8	 8113.0	...
9075305	  745.6	  587.2	 8123.0	...
9075306	  744.9	  588.1	 8134.0	...
9075307	  744.6	  588.9	 8134.0	...
9075308	  744.4	  589.0	 8134.0	...
9075309	  744.0	  587.4	 8133.0	...
9075310	  743.8	  585.7	 8132.0	...
9075311	  743.9	  584.3	 8132.0	...
9075312	  743.9	  584.7	 8133.0	...
9075313	  743.8	  585.7	 8134.0	...
9075314	  743.8	  586.2	 8136.0	...
9075315	  743.9	  586.7	 8137.0	...
9075316	  744.0	  586.6	 8137.0	...
9075317	  744.0	  586.3	 8135.0	...
9075318	  744.0	  586.1	 8131.0	...
9075319	  743.9	  585.8	 8126.0	...
9075320	  743.8	  585.7	 8124.0	...
9075321	  744.2	  585.5	 8123.0	...
9075322	  744.7	  585.6	 8125.0	...
9075323	  745.3	  585.7	 8126.0	...
9075324	  745.6	  586.0	 8126.0	...
9075325	  745.9	  586.3	 8123.0	...
9075326	  746.3	  586.5	 8118.0	...
9075327	  746.5	  586.8	 8115.0	...
9075328	  746.6	  586.7	 8124.0	...
9075329	  745.2	  586.9	 8132.0	...
9075330	  743.9	  587.2	 8140.0	...
9075331	  743.3	  587.3	 8137.0	...
9075332	  744.4	  587.1	 8139.0	...
9075333	  745.3	  586.0	 8142.0	...
9075334	  745.6	  585.0	 8139.0	...
9075335	  745.8	  583.9	 8136.0	...
9075336	  746.1	  583.5	 8134.0	...
9075337	  746.9	  583.1	 8137.0	...
9075338	  747.3	  583.2	 8130.0	...
9075339	  747.8	  583.6	 8121.0	...
9075340	  747.9	  584.3	 8120.0	...
9075341	  747.6	  584.7	 8128.0	...
9075342	  746.1	  584.8	 8143.0	...
9075343	  744.5	  584.8	 8151.0	...
9075344	  743.4	  585.2	 8160.0	...
9075345	  743.6	  585.8	 8163.0	...
9075346	  743.6	  585.9	 8167.0	...
9075347	  743.4	  584.9	 8169.0	...
9075348	  744.2	  583.8	 8170.0	...
9075349	  745.2	  582.6	 8170.0	...
9075350	  746.7	  581.9	 8170.0	...
9075351	  747.2	  582.8	 8164.0	...
9075352	  747.6	  584.1	 8158.0	...
9075353	  747.4	  584.9	 8152.0	...
9075354	  746.8	  584.3	 8159.0	...
9075355	  746.0	  583.7	 8166.0	...
9075356	  744.3	  583.8	 8174.0	...
9075357	  743.0	  583.6	 8173.0	...
9075358	  741.8	  583.4	 8173.0	...
9075359	  741.8	  583.4	 8170.0	...
9075360	  742.7	  584.1	 8169.0	...
9075361	  743.6	  585.4	 8167.0	...
9075362	  745.0	  586.2	 8168.0	...
9075363	  745.6	  586.8	 8169.0	...
9075364	  746.0	  586.9	 8170.0	...
9075365	  745.4	  585.8	 8171.0	...
9075366	  744.9	  584.7	 8172.0	...
9075367	  744.2	  584.0	 8171.0	...
9075368	  744.0	  584.3	 8170.0	...
9075369	  743.8	  584.2	 8171.0	...
9075370	  743.0	  584.0	 8173.0	...
9075371	  742.1	  584.1	 8175.0	...
9075372	  741.0	  584.3	 8176.0	...
9075373	  740.8	  584.8	 8178.0	...
9075374	  741.8	  585.0	 8181.0	...
9075375	  743.2	  585.1	 8184.0	...
9075376	  744.5	  584.8	 8184.0	...
9075377	  744.5	  584.7	 8187.0	...
9075378	  744.7	  584.7	 8191.0	...
9075379	  744.9	  583.5	 8195.0	...
9075380	  744.1	  582.4	 8197.0	...
9075381	  743.0	  581.6	 8199.0	...
9075382	  742.3	  582.1	 8202.0	...
9075383	  742.7	  582.6	 8203.0	...
9075384	  744.0	  582.6	 8204.0	...
9075385	  744.9	  582.3	 8203.0	...
9075386	  745.5	  582.1	 8204.0	...
9075387	  744.9	  582.1	 8206.0	...
9075388	  744.3	  582.2	 8211.0	...
9075389	  744.0	  582.2	 8216.0	...
9075390	  743.7	  582.2	 8221.0	...
9075391	  743.6	  582.2	 8218.0	...
9075392	  743.3	  582.5	 8214.0	...
9075393	  743.5	  582.8	 8211.0	...
9075394	  743.5	  583.1	 8214.0	...
9075395	  743.5	  582.7	 8215.0	...
9075396	  743.5	  582.4	 8214.0	...
9075397	  743.9	  582.0	 8213.0	...
9075398	  744.5	  581.3	 8208.0	...
9075399	  744.0	  580.7	 8204.0	...
9075400	  743.2	  580.3	 8201.0	...
9075401	  743.3	  580.8	 8202.0	...
9075402	  744.1	  581.1	 8203.0	...
9075403	  745.1	  581.2	 8202.0	...
9075404	  745.3	  581.1	 8202.0	...
9075405	  745.6	  581.1	 8200.0	...
9075406	  745.6	  581.1	 8199.0	...
9075407	  745.8	  581.1	 8197.0	...
9075408	  746.0	  581.1	 8196.0	...
9075409	  745.6	  581.1	 8196.0	...
9075410	  745.0	  581.3	 8197.0	...
9075411	  744.1	  581.6	 8206.0	...
9075412	  743.8	  581.9	 8215.0	...
9075413	  744.0	  581.8	 8217.0	...
9075414	  744.6	  580.9	 8212.0	...
9075415	  745.2	  580.0	 8207.0	...
9075416	  745.1	  578.9	 8207.0	...
9075417	  745.1	  578.5	 8211.0	...
9075418	  745.2	  578.1	 8216.0	...
9075419	  745.3	  578.3	 8219.0	...
9075420	  745.5	  579.0	 8217.0	...
9075421	  745.6	  579.4	 8215.0	...
9075422	  745.7	  579.8	 8212.0	...
9075423	  745.6	  580.1	 8211.0	...
9075424	  745.6	  581.1	 8209.0	...
9075425	  745.5	  581.6	 8211.0	...
9075426	  745.2	  581.0	 8214.0	...
9075427	  745.0	  579.5	 8218.0	...
9075428	  745.0	  578.6	 8219.0	...
9075429	  744.1	  578.4	 8220.0	...
9075430	  743.1	  578.6	 8220.0	...
9075431	  743.1	  578.5	 8220.0	...
9075432	  744.0	  578.3	 8222.0	...
9075433	  744.3	  578.2	 8226.0	...
9075434	  743.9	  579.0	 8230.0	...
9075435	  743.5	  579.8	 8232.0	...
9075436	  744.5	  580.3	 8229.0	...
9075437	  745.4	  580.4	 8222.0	...
9075438	  745.6	  580.7	 8216.0	...
9075439	  744.9	  580.8	 8214.0	...
9075440	  744.2	  580.5	 8219.0	...
9075441	  744.2	  580.1	 8222.0	...
9075442	  744.1	  579.9	 8223.0	...
9075443	  744.1	  580.3	 8221.0	...
9075444	  743.9	  580.7	 8220.0	...
9075445	  743.7	  581.0	 8219.0	...
MSG	9075446 0000 _ Number On
9075446	  743.4	  581.1	 8220.0	...
9075447	  743.3	  581.2	 8222.0	...
9075448	  743.3	  581.2	 8223.0	...
9075449	  743.5	  581.2	 8221.0	...
9075450	  743.8	  581.3	 8220.0	...
9075451	  744.6	  581.4	 8226.0	...
9075452	  745.5	  581.4	 8234.0	...
9075453	  746.3	  581.1	 8238.0	...
9075454	  746.3	  580.8	 8234.0	...
9075455	  745.8	  580.5	 8232.0	...
9075456	  745.4	  580.5	 8238.0	...
9075457	  745.3	  580.6	 8245.0	...
9075458	  744.7	  580.8	 8252.0	...
9075459	  744.1	  580.0	 8251.0	...
9075460	  743.6	  579.1	 8250.0	...
9075461	  743.7	  578.1	 8249.0	...
9075462	  743.9	  578.3	 8248.0	...
9075463	  744.0	  578.7	 8248.0	...
9075464	  744.2	  579.9	 8242.0	...
9075465	  744.5	  580.9	 8240.0	...
9075466	  744.7	  581.3	 8241.0	...
9075467	  745.2	  580.7	 8248.0	...
9075468	  745.5	  579.8	 8253.0	...
9075469	  745.4	  579.3	 8255.0	...
9075470	  744.9	  579.0	 8256.0	...
9075471	  744.3	  579.0	 8257.0	...
9075472	  743.5	  578.7	 8257.0	...
9075473	  742.8	  578.5	 8257.0	...
9075474	  742.5	  578.2	 8258.0	...
9075475	  742.5	  578.0	 8259.0	...
9075476	  742.4	  577.8	 8261.0	...
9075477	  742.8	  578.3	 8262.0	...
9075478	  743.4	  578.6	 8263.0	...
9075479	  744.0	  578.8	 8265.0	...
9075480	  744.1	  578.4	 8266.0	...
9075481	  744.3	  578.1	 8266.0	...
9075482	  744.5	  578.0	 8267.0	...
9075483	  744.1	  578.1	 8269.0	...
9075484	  743.6	  578.3	 8272.0	...
9075485	  743.0	  578.5	 8273.0	...
9075486	  743.0	  578.5	 8270.0	...
9075487	  744.4	  578.3	 8263.0	...
9075488	  745.8	  578.0	 8256.0	...
9075489	  746.3	  578.1	 8255.0	...
9075490	  745.6	  578.6	 8257.0	...
9075491	  744.8	  579.2	 8258.0	...
9075492	  745.1	  579.3	 8258.0	...
9075493	  745.1	  578.9	 8263.0	...
9075494	  744.1	  578.5	 8271.0	...
9075495	  742.9	  577.9	 8280.0	...
9075496	  742.2	  577.5	 8283.0	...
9075497	  742.5	  576.9	 8284.0	...
9075498	  742.9	  576.6	 8284.0	...
9075499	  742.8	  576.1	 8283.0	...
9075500	  742.5	  575.9	 8281.0	...
9075501	  742.2	  575.6	 8282.0	...
9075502	  741.9	  575.5	 8283.0	...
9075503	  741.6	  575.5	 8285.0	...
9075504	  741.5	  576.0	 8286.0	...
9075505	  741.6	  576.8	 8288.0	...
9075506	  741.9	  577.6	 8289.0	...
9075507	  742.0	  577.5	 8290.0	...
9075508	  742.0	  576.8	 8289.0	...
9075509	  742.2	  576.4	 8290.0	...
9075510	  742.3	  576.6	 8291.0	...
9075511	  742.5	  577.2	 8295.0	...
9075512	  742.6	  577.9	 8298.0	...
9075513	  742.6	  578.1	 8297.0	...
9075514	  742.6	  578.2	 8289.0	...
9075515	  743.0	  577.8	 8282.0	...
9075516	  743.3	  577.5	 8280.0	...
9075517	  743.7	  577.5	 8282.0	...
9075518	  743.6	  577.3	 8282.0	...
9075519	  743.4	  577.0	 8291.0	...
9075520	  743.1	  576.7	 8301.0	...
9075521	  743.8	  576.5	 8310.0	...
9075522	  744.7	  576.7	 8309.0	...
9075523	  745.1	  576.9	 8307.0	...
9075524	  744.4	  577.1	 8299.0	...
9075525	  743.7	  577.1	 8292.0	...
9075526	  743.5	  577.0	 8286.0	...
9075527	  743.8	  576.8	 8288.0	...
9075528	  743.9	  576.6	 8290.0	...
9075529	  743.6	  576.6	 8291.0	...
9075530	  743.1	  576.8	 8292.0	...
9075531	  742.9	  576.9	 8295.0	...
9075532	  743.2	  576.1	 8299.0	...
9075533	  743.3	  575.3	 8310.0	...
9075534	  743.4	  574.6	 8319.0	...
9075535	  743.8	  574.6	 8321.0	...
9075536	  744.2	  574.8	 8313.0	...
9075537	  743.8	  575.0	 8306.0	...
9075538	  742.9	  574.9	 8309.0	...
9075539	  742.0	  575.2	 8309.0	...
9075540	  741.8	  575.6	 8307.0	...
9075541	  741.6	  576.4	 8303.0	...
9075542	  741.6	  576.5	 8303.0	...
9075543	  741.9	  576.1	 8307.0	...
9075544	  742.2	  575.7	 8313.0	...
9075545	  741.9	  575.6	 8318.0	...
9075546	  741.6	  575.2	 8318.0	...
9075547	  742.3	  574.7	 8318.0	...
9075548	  743.3	  574.3	 8319.0	...
9075549	  744.3	  574.3	 8319.0	...
9075550	  744.1	  574.3	 8324.0	...
9075551	  744.1	  574.2	 8329.0	...
9075552	  744.1	  574.2	 8336.0	...
9075553	  744.1	  574.3	 8338.0	...
9075554	  743.9	  574.5	 8342.0	...
9075555	  742.9	  574.6	 8345.0	...
9075556	  742.2	  574.4	 8346.0	...
9075557	  741.7	  574.9	 8344.0	...
9075558	  742.0	  575.6	 8340.0	...
9075559	  742.2	  575.5	 8338.0	...
9075560	  742.2	  574.8	 8336.0	...
9075561	  742.5	  573.7	 8336.0	...
9075562	  743.1	  573.4	 8336.0	...
9075563	  743.7	  574.0	 8335.0	...
9075564	  744.5	  574.8	 8333.0	...
9075565	  745.0	  575.6	 8333.0	...
9075566	  745.2	  575.6	 8333.0	...
9075567	  744.9	  575.6	 8332.0	...
9075568	  743.6	  574.9	 8332.0	...
9075569	  742.5	  574.2	 8332.0	...
9075570	  741.4	  573.8	 8333.0	...
9075571	  741.2	  574.3	 8332.0	...
9075572	  741.0	  574.9	 8331.0	...
9075573	  740.9	  575.1	 8331.0	...
9075574	  740.7	  575.0	 8332.0	...
9075575	  740.4	  575.0	 8334.0	...
9075576	  740.3	  575.4	 8337.0	...
9075577	  740.9	  575.7	 8339.0	...
9075578	  741.7	  575.9	 8337.0	...
9075579	  742.3	  575.7	 8336.0	...
9075580	  742.2	  575.6	 8335.0	...
9075581	  742.2	  575.4	 8338.0	...
9075582	  742.2	  575.1	 8339.0	...
9075583	  742.0	  574.2	 8339.0	...
9075584	  741.1	  573.5	 8340.0	...
9075585	  740.1	  572.9	 8339.0	...
9075586	  739.3	  572.6	 8339.0	...
9075587	  739.3	  572.2	 8331.0	...
9075588	  739.1	  572.4	 8327.0	...
9075589	  738.9	  573.3	 8331.0	...
9075590	  739.5	  574.6	 8339.0	...
9075591	  740.4	  575.4	 8346.0	...
9075592	  741.2	  575.4	 8342.0	...
9075593	  741.5	  574.9	 8339.0	...
9075594	  741.8	  574.3	 8337.0	...
9075595	  741.5	  574.3	 8342.0	...
9075596	  740.8	  574.0	 8347.0	...
9075597	  739.7	  573.6	 8356.0	...
9075598	  739.3	  572.7	 8357.0	...
9075599	  738.9	  572.0	 8359.0	...
9075600	  738.8	  571.1	 8358.0	...
9075601	  739.7	  570.5	 8358.0	...
9075602	  740.7	  570.9	 8354.0	...
9075603	  741.4	  571.9	 8350.0	...
9075604	  741.2	  573.9	 8345.0	...
9075605	  740.5	  574.9	 8344.0	...
9075606	  740.4	  575.4	 8345.0	...
9075607	  740.3	  575.1	 8347.0	...
9075608	  740.9	  574.8	 8349.0	...
9075609	  741.5	  575.2	 8351.0	...
9075610	  741.9	  575.5	 8355.0	...
9075611	  741.1	  575.5	 8361.0	...
9075612	  740.2	  575.0	 8368.0	...
9075613	  739.3	  574.6	 8370.0	...
9075614	  739.6	  574.5	 8370.0	...
9075615	  739.8	  573.3	 8367.0	...
9075616	  739.9	  572.1	 8364.0	...
9075617	  740.0	  570.7	 8362.0	...
9075618	  740.8	  570.2	 8358.0	...
9075619	  742.3	  571.8	 8355.0	...
9075620	  743.6	  573.8	 8350.0	...
9075621	  744.3	  575.7	 8348.0	...
9075622	  744.6	  575.5	 8352.0	...
9075623	  744.8	  574.8	 8359.0	...
9075624	  744.6	  573.7	 8367.0	...
9075625	  744.1	  572.7	 8369.0	...
9075626	  743.6	  572.0	 8371.0	...
9075627	  743.5	  572.8	 8371.0	...
9075628	  743.9	  573.6	 8368.0	...
9075629	  744.3	  574.3	 8364.0	...
9075630	  744.4	  575.0	 8360.0	...
9075631	  744.2	  575.6	 8359.0	...
9075632	  744.0	  575.5	 8359.0	...
9075633	  744.0	  575.0	 8359.0	...
9075634	  744.2	  574.6	 8363.0	...
9075635	  744.4	  574.6	 8368.0	...
9075636	  744.6	  574.2	 8373.0	...
9075637	  744.8	  574.6	 8369.0	...
9075638	  744.8	  575.3	 8365.0	...
9075639	  744.5	  575.5	 8365.0	...
9075640	  744.1	  575.0	 8370.0	...
9075641	  743.8	  574.3	 8375.0	...
9075642	  743.8	  574.0	 8374.0	...
9075643	  743.8	  573.8	 8371.0	...
9075644	  743.8	  574.0	 8366.0	...
9075645	  743.9	  574.3	 8360.0	...
9075646	  743.8	  574.7	 8357.0	...
9075647	  743.8	  575.2	 8355.0	...
9075648	  743.5	  575.6	 8356.0	...
9075649	  743.3	  576.1	 8358.0	...
9075650	  743.6	  576.4	 8359.0	...
9075651	  744.1	  576.6	 8354.0	...
9075652	  744.4	  575.7	 8349.0	...
9075653	  744.3	  574.7	 8355.0	...
9075654	  743.7	  573.7	 8366.0	...
9075655	  743.2	  573.8	 8378.0	...
9075656	  742.7	  573.9	 8371.0	...
9075657	  742.6	  574.0	 8364.0	...
9075658	  742.2	  573.3	 8366.0	...
9075659	  741.9	  572.6	 8374.0	...
9075660	  741.5	  571.9	 8381.0	...
9075661	  741.3	  571.9	 8380.0	...
9075662	  741.8	  571.7	 8379.0	...
9075663	  742.7	  571.3	 8376.0	...
9075664	  743.4	  571.4	 8364.0	...
9075665	  743.4	  571.6	 8355.0	...
9075666	  743.2	  571.8	 8352.0	...
9075667	  743.2	  571.5	 8357.0	...
9075668	  742.5	  571.6	 8363.0	...
9075669	  741.9	  572.2	 8361.0	...
9075670	  741.4	  572.9	 8359.0	...
9075671	  741.7	  573.3	 8356.0	...
9075672	  741.7	  573.0	 8354.0	...
9075673	  741.7	  572.7	 8352.0	...
9075674	  741.3	  572.6	 8349.0	...
9075675	  741.1	  572.7	 8356.0	...
9075676	  741.1	  572.5	 8363.0	...
9075677	  741.3	  572.4	 8371.0	...
9075678	  741.4	  572.5	 8373.0	...
9075679	  741.6	  572.7	 8378.0	...
9075680	  742.0	  572.9	 8382.0	...
9075681	  742.4	  572.4	 8385.0	...
9075682	  742.6	  572.1	 8385.0	...
9075683	  742.5	  571.8	 8385.0	...
9075684	  741.9	  572.6	 8384.0	...
9075685	  741.4	  573.6	 8383.0	...
9075686	  740.9	  574.5	 8383.0	...
9075687	  740.8	  573.5	 8382.0	...
9075688	  740.7	  572.5	 8380.0	...
9075689	  741.1	  571.6	 8378.0	...
9075690	  741.7	  571.4	 8374.0	...
9075691	  742.4	  571.3	 8369.0	...
9075692	  742.8	  571.3	 8364.0	...
9075693	  743.2	  571.8	 8358.0	...
9075694	  743.6	  572.4	 8354.0	...
9075695	  743.9	  574.0	 8349.0	...
9075696	  744.1	  575.1	 8344.0	...
9075697	  744.3	  575.8	 8339.0	...
9075698	  744.1	  575.3	 8339.0	...
9075699	  744.1	  575.3	 8343.0	...
9075700	  744.0	  575.5	 8347.0	...
9075701	  743.9	  575.6	 8346.0	...
9075702	  743.9	  575.5	 8345.0	...
9075703	  744.3	  575.4	 8344.0	...
9075704	  744.8	  575.4	 8338.0	...
9075705	  744.8	  575.4	 8332.0	...
9075706	  744.4	  575.5	 8330.0	...
9075707	  744.0	  575.7	 8333.0	...
9075708	  744.8	  575.7	 8335.0	...
9075709	  745.8	  575.5	 8332.0	...
9075710	  745.1	  575.5	 8331.0	...
9075711	  743.4	  575.6	 8331.0	...
9075712	  742.6	  576.6	 8332.0	...
9075713	  743.4	  577.4	 8330.0	...
9075714	  744.1	  576.5	 8330.0	...
9075715	  743.8	  574.7	 8330.0	...
9075716	  743.3	  573.0	 8331.0	...
9075717	  743.7	  573.0	 8330.0	...
9075718	  744.3	  572.9	 8329.0	...
9075719	  744.2	  573.2	 8329.0	...
9075720	  743.5	  573.5	 8332.0	...
9075721	  742.9	  573.1	 8335.0	...
9075722	  742.9	  572.4	 8334.0	...
9075723	  742.5	  571.8	 8330.0	...
9075724	  742.1	  572.0	 8327.0	...
9075725	  741.8	  572.8	 8326.0	...
9075726	  742.4	  573.6	 8326.0	...
9075727	  743.0	  574.4	 8324.0	...
9075728	  743.8	  575.6	 8321.0	...
9075729	  744.0	  576.8	 8310.0	...
9075730	  744.2	  577.8	 8301.0	...
9075731	  743.6	  577.7	 8295.0	...
9075732	  743.1	  577.5	 8297.0	...
9075733	  742.6	  577.7	 8299.0	...
9075734	  742.5	  577.8	 8300.0	...
9075735	  742.3	  578.1	 8302.0	...
9075736	  742.2	  578.2	 8303.0	...
9075737	  743.1	  578.1	 8301.0	...
9075738	  744.0	  576.2	 8298.0	...
9075739	  744.7	  574.3	 8297.0	...
9075740	  744.8	  573.1	 8296.0	...
9075741	  745.3	  574.3	 8287.0	...
9075742	  746.0	  575.9	 8278.0	...
9075743	  745.4	  577.0	 8275.0	...
9075744	  744.8	  577.7	 8278.0	...
9075745	  744.0	  578.0	 8282.0	...
9075746	  743.6	  578.3	 8283.0	...
9075747	  743.1	  578.6	 8287.0	...
MSG	9075748 0000 _ Number Off
9075748	  742.8	  579.4	 8282.0	...
9075749	  743.5	  580.0	 8274.0	...
9075750	  744.1	  580.0	 8272.0	...
9075751	  743.9	  579.2	 8281.0	...
9075752	  742.8	  578.5	 8290.0	...
9075753	  741.7	  578.3	 8281.0	...
9075754	  742.0	  578.0	 8271.0	...
9075755	  742.8	  577.7	 8267.0	...
9075756	  742.9	  577.4	 8272.0	...
9075757	  742.3	  577.1	 8278.0	...
9075758	  741.7	  576.9	 8277.0	...
9075759	  741.4	  576.6	 8277.0	...
9075760	  741.2	  576.7	 8277.0	...
9075761	  742.0	  576.6	 8277.0	...
9075762	  743.0	  576.5	 8278.0	...
9075763	  743.9	  576.5	 8281.0	...
9075764	  743.1	  576.8	 8283.0	...
9075765	  742.3	  577.0	 8274.0	...
9075766	  741.3	  577.8	 8263.0	...
9075767	  740.8	  578.5	 8251.0	...
9075768	  740.7	  578.8	 8249.0	...
9075769	  741.0	  578.5	 8247.0	...
9075770	  741.2	  578.9	 8245.0	...
9075771	  741.1	  579.6	 8245.0	...
9075772	  741.1	  580.4	 8245.0	...
9075773	  741.0	  580.4	 8245.0	...
9075774	  740.9	  580.4	 8244.0	...
9075775	  740.9	  580.3	 8247.0	...
9075776	  741.8	  580.0	 8251.0	...
9075777	  742.7	  579.8	 8254.0	...
9075778	  743.3	  579.2	 8253.0	...
9075779	  743.1	  578.8	 8251.0	...
9075780	  742.9	  578.4	 8249.0	...
9075781	  742.9	  578.8	 8246.0	...
9075782	  743.7	  579.1	 8240.0	...
9075783	  744.5	  579.4	 8236.0	...
9075784	  744.1	  579.5	 8234.0	...
9075785	  742.9	  579.4	 8237.0	...
9075786	  741.7	  579.2	 8241.0	...
9075787	  741.7	  579.1	 8245.0	...
9075788	  741.8	  579.3	 8249.0	...
9075789	  742.2	  579.5	 8251.0	...
9075790	  742.5	  579.4	 8249.0	...
9075791	  741.9	  579.7	 8245.0	...
9075792	  741.1	  579.9	 8240.0	...
9075793	  740.4	  580.1	 8240.0	...
9075794	  740.7	  580.0	 8238.0	...
9075795	  740.9	  579.8	 8235.0	...
9075796	  741.0	  579.6	 8235.0	...
9075797	  741.0	  579.4	 8236.0	...
9075798	  740.9	  579.4	 8238.0	...
9075799	  740.9	  579.5	 8244.0	...
9075800	  741.3	  579.7	 8251.0	...
9075801	  741.6	  580.1	 8246.0	...
9075802	  741.8	  580.5	 8235.0	...
9075803	  741.6	  580.8	 8225.0	...
9075804	  741.6	  580.9	 8227.0	...
9075805	  741.6	  579.8	 8228.0	...
9075806	  741.8	  579.0	 8229.0	...
9075807	  741.9	  578.8	 8228.0	...
9075808	  741.9	  579.7	 8228.0	...
9075809	  741.7	  580.5	 8226.0	...
9075810	  741.4	  580.8	 8225.0	...
9075811	  741.5	  581.0	 8224.0	...
9075812	  741.7	  581.0	 8223.0	...
9075813	  741.4	  579.6	 8223.0	...
9075814	  740.9	  578.3	 8222.0	...
9075815	  741.3	  578.8	 8216.0	...
9075816	  742.3	  580.6	 8210.0	...
9075817	  742.4	  582.3	 8204.0	...
9075818	  741.5	  581.9	 8205.0	...
9075819	  740.5	  582.0	 8205.0	...
9075820	  741.4	  582.0	 8203.0	...
9075821	  742.2	  582.4	 8197.0	...
9075822	  742.7	  582.2	 8192.0	...
9075823	  742.4	  582.1	 8194.0	...
9075824	  742.1	  580.6	 8202.0	...
9075825	  741.9	  579.2	 8211.0	...
9075826	  741.6	  578.0	 8208.0	...
9075827	  741.5	  578.7	 8207.0	...
9075828	  741.8	  579.5	 8206.0	...
9075829	  742.3	  581.1	 8196.0	...
9075830	  742.8	  582.3	 8185.0	...
9075831	  742.7	  582.8	 8185.0	...
9075832	  742.4	  582.4	 8196.0	...
9075833	  742.1	  582.0	 8201.0	...
9075834	  742.0	  582.0	 8194.0	...
9075835	  741.2	  582.2	 8187.0	...
9075836	  740.4	  582.6	 8188.0	...
9075837	  739.6	  583.4	 8192.0	...
9075838	  740.1	  583.9	 8196.0	...
9075839	  740.5	  583.4	 8199.0	...
9075840	  740.8	  582.5	 8199.0	...
9075841	  740.6	  581.9	 8199.0	...
9075842	  741.2	  582.1	 8200.0	...
9075843	  741.8	  582.3	 8201.0	...
9075844	  742.6	  582.2	 8201.0	...
9075845	  742.7	  582.0	 8198.0	...
9075846	  742.8	  581.7	 8192.0	...
9075847	  742.8	  581.9	 8184.0	...
9075848	  743.4	  582.2	 8175.0	...
9075849	  744.1	  583.3	 8170.0	...
9075850	  743.9	  584.2	 8168.0	...
9075851	  743.2	  585.0	 8170.0	...
9075852	  742.5	  585.2	 8169.0	...
9075853	  742.8	  585.4	 8164.0	...
9075854	  743.1	  584.5	 8158.0	...
9075855	  743.2	  582.1	 8160.0	...
9075856	  743.5	  579.6	 8165.0	...
9075857	  743.8	  578.8	 8167.0	...
9075858	  744.2	  579.4	 8164.0	...
9075859	  744.4	  581.0	 8162.0	...
9075860	  744.5	  582.8	 8160.0	...
9075861	  744.3	  584.2	 8157.0	...
9075862	  743.9	  584.0	 8154.0	...
9075863	  743.4	  583.5	 8154.0	...
9075864	  743.1	  582.9	 8156.0	...
9075865	  742.9	  582.9	 8149.0	...
9075866	  743.0	  583.2	 8141.0	...
9075867	  742.8	  583.5	 8146.0	...
9075868	  742.6	  583.9	 8160.0	...
9075869	  742.3	  584.0	 8161.0	...
9075870	  741.8	  583.8	 8149.0	...
9075871	  741.5	  583.5	 8141.0	...
9075872	  741.4	  583.1	 8144.0	...
9075873	  741.5	  583.3	 8146.0	...
9075874	  741.5	  583.4	 8151.0	...
9075875	  741.0	  583.1	 8164.0	...
9075876	  740.5	  582.7	 8175.0	...
9075877	  740.0	  582.3	 8178.0	...
9075878	  740.2	  583.0	 8173.0	...
9075879	  740.2	  582.9	 8166.0	...
9075880	  740.3	  583.1	 8161.0	...
9075881	  740.4	  582.7	 8158.0	...
9075882	  740.3	  583.0	 8158.0	...
9075883	  740.2	  583.2	 8158.0	...
9075884	  740.0	  583.2	 8158.0	...
9075885	  740.0	  582.9	 8158.0	...
9075886	  739.7	  582.7	 8158.0	...
9075887	  739.3	  582.0	 8159.0	...
9075888	  739.1	  581.5	 8159.0	...
9075889	  739.7	  581.0	 8158.0	...
9075890	  740.4	  580.9	 8159.0	...
9075891	  740.8	  580.9	 8159.0	...
9075892	  740.9	  581.8	 8159.0	...
9075893	  741.0	  582.7	 8157.0	...
9075894	  741.1	  583.5	 8159.0	...
9075895	  740.8	  583.4	 8162.0	...
9075896	  740.3	  583.5	 8166.0	...
9075897	  739.8	  583.7	 8166.0	...
9075898	  740.2	  583.8	 8165.0	...
9075899	  740.8	  583.8	 8164.0	...
9075900	  741.4	  583.8	 8162.0	...
9075901	  741.4	  583.9	 8158.0	...
9075902	  741.5	  584.1	 8155.0	...
9075903	  741.1	  584.4	 8158.0	...
9075904	  740.8	  584.9	 8161.0	...
9075905	  740.3	  585.3	 8160.0	...
9075906	  740.1	  585.4	 8155.0	...
9075907	  740.1	  585.3	 8155.0	...
9075908	  740.1	  584.5	 8162.0	...
9075909	  740.5	  583.6	 8168.0	...
9075910	  741.1	  583.0	 8175.0	...
9075911	  742.0	  583.5	 8178.0	...
9075912	  742.2	  584.0	 8178.0	...
9075913	  741.8	  584.0	 8171.0	...
9075914	  741.3	  583.7	 8162.0	...
9075915	  741.3	  583.8	 8150.0	...
9075916	  741.0	  583.9	 8141.0	...
9075917	  740.4	  583.7	 8137.0	...
9075918	  739.8	  583.9	 8140.0	...
9075919	  739.5	  584.3	 8144.0	...
9075920	  739.5	  585.4	 8145.0	...
9075921	  740.2	  586.1	 8142.0	...
9075922	  741.1	  586.7	 8138.0	...
9075923	  742.1	  587.1	 8133.0	...
9075924	  742.3	  587.2	 8132.0	...
9075925	  742.2	  586.1	 8132.0	...
9075926	  742.0	  585.0	 8134.0	...
9075927	  742.0	  583.8	 8136.0	...
9075928	  742.2	  583.7	 8135.0	...
9075929	  741.6	  583.7	 8135.0	...
9075930	  740.8	  584.4	 8135.0	...
9075931	  740.1	  585.1	 8134.0	...
9075932	  740.2	  586.1	 8136.0	...
9075933	  740.4	  586.6	 8140.0	...
9075934	  740.6	  587.0	 8148.0	...
9075935	  741.1	  586.9	 8154.0	...
9075936	  741.6	  586.7	 8157.0	...
9075937	  742.0	  586.4	 8154.0	...
9075938	  741.9	  586.7	 8151.0	...
9075939	  741.8	  587.0	 8148.0	...
9075940	  741.8	  587.7	 8147.0	...
9075941	  741.9	  588.0	 8146.0	...
9075942	  742.1	  587.7	 8150.0	...
9075943	  741.3	  585.9	 8154.0	...
9075944	  740.4	  584.1	 8158.0	...
9075945	  739.5	  582.7	 8159.0	...
9075946	  739.7	  582.4	 8161.0	...
9075947	  740.0	  582.5	 8163.0	...
9075948	  740.3	  583.0	 8160.0	...
9075949	  740.5	  583.4	 8154.0	...
9075950	  740.6	  584.1	 8147.0	...
9075951	  740.7	  584.7	 8148.0	...
9075952	  740.7	  585.4	 8153.0	...
9075953	  740.6	  585.3	 8158.0	...
9075954	  740.5	  585.9	 8152.0	...
9075955	  740.8	  586.3	 8146.0	...
9075956	  741.1	  586.7	 8145.0	...
9075957	  740.8	  586.5	 8150.0	...
9075958	  740.2	  586.6	 8158.0	...
9075959	  739.9	  586.8	 8160.0	...
9075960	  740.0	  587.0	 8160.0	...
9075961	  740.1	  587.5	 8158.0	...
MSG	9075962 0000 _ Number On
9075962	  740.8	  587.6	 8150.0	...
9075963	  741.8	  587.4	 8144.0	...
9075964	  742.5	  587.1	 8140.0	...
9075965	  742.3	  587.2	 8142.0	...
9075966	  742.2	  587.5	 8147.0	...
9075967	  742.3	  587.5	 8149.0	...
9075968	  742.6	  587.2	 8153.0	...
9075969	  742.8	  586.8	 8154.0	...
9075970	  742.9	  586.7	 8153.0	...
9075971	  742.8	  586.1	 8155.0	...
9075972	  743.3	  585.5	 8156.0	...
9075973	  743.7	  584.9	 8157.0	...
9075974	  742.5	  585.7	 8155.0	...
9075975	  740.9	  586.5	 8162.0	...
9075976	  739.0	  587.2	 8170.0	...
9075977	  738.8	  587.3	 8178.0	...
9075978	  738.8	  587.4	 8182.0	...
9075979	  739.0	  587.6	 8184.0	...
9075980	  740.4	  587.8	 8176.0	...
9075981	  741.7	  588.2	 8165.0	...
9075982	  742.8	  588.5	 8154.0	...
9075983	  742.7	  588.7	 8150.0	...
9075984	  742.1	  588.8	 8147.0	...
9075985	  741.6	  588.9	 8143.0	...
9075986	  741.1	  589.1	 8141.0	...
9075987	  741.1	  589.3	 8138.0	...
9075988	  741.2	  589.5	 8139.0	...
9075989	  741.2	  589.0	 8142.0	...
9075990	  740.2	  588.4	 8150.0	...
9075991	  739.3	  587.7	 8155.0	...
9075992	  738.8	  586.9	 8160.0	...
9075993	  739.4	  586.2	 8158.0	...
9075994	  739.6	  585.7	 8154.0	...
9075995	  739.5	  585.3	 8151.0	...
9075996	  739.4	  584.7	 8150.0	...
9075997	  739.3	  585.1	 8149.0	...
9075998	  739.2	  586.0	 8146.0	...
9075999	  739.1	  586.6	 8142.0	...
9076000	  739.0	  586.6	 8141.0	...
9076001	  739.0	  586.5	 8146.0	...
9076002	  738.9	  586.4	 8153.0	...
9076003	  738.7	  586.0	 8160.0	...
9076004	  738.6	  586.8	 8162.0	...
9076005	  738.6	  587.9	 8157.0	...
9076006	  738.5	  587.9	 8151.0	...
9076007	  738.4	  586.7	 8145.0	...
9076008	  738.3	  585.1	 8146.0	...
9076009	  737.7	  584.8	 8145.0	...
9076010	  737.2	  584.5	 8144.0	...
9076011	  736.7	  584.6	 8146.0	...
9076012	  737.4	  584.9	 8149.0	...
9076013	  738.5	  585.6	 8152.0	...
9076014	  739.5	  586.4	 8142.0	...
9076015	  739.8	  586.9	 8133.0	...
9076016	  739.6	  587.1	 8129.0	...
9076017	  739.3	  587.3	 8134.0	...
9076018	  739.4	  587.5	 8141.0	...
9076019	  739.5	  587.7	 8142.0	...
9076020	  739.8	  588.0	 8140.0	...
9076021	  739.2	  588.5	 8136.0	...
9076022	  738.7	  589.4	 8132.0	...
9076023	  738.2	  589.9	 8139.0	...
9076024	  738.3	  589.7	 8146.0	...
9076025	  738.3	  589.4	 8154.0	...
9076026	  737.8	  589.5	 8158.0	...
9076027	  737.2	  589.7	 8162.0	...
9076028	  737.8	  589.5	 8156.0	...
9076029	  739.0	  589.2	 8147.0	...
9076030	  739.6	  588.6	 8139.0	...
9076031	  739.1	  588.3	 8141.0	...
9076032	  738.8	  588.8	 8143.0	...
9076033	  739.0	  589.5	 8144.0	...
9076034	  738.9	  589.3	 8147.0	...
9076035	  738.5	  588.3	 8150.0	...
9076036	  738.2	  587.6	 8150.0	...
9076037	  738.4	  588.4	 8148.0	...
9076038	  738.5	  589.3	 8147.0	...
9076039	  738.4	  589.1	 8149.0	...
9076040	  738.4	  588.3	 8149.0	...
9076041	  739.2	  588.2	 8147.0	...
9076042	  740.1	  588.8	 8147.0	...
9076043	  739.9	  589.5	 8149.0	...
9076044	  739.0	  588.9	 8150.0	...
9076045	  738.1	  588.3	 8152.0	...
9076046	  738.0	  587.9	 8153.0	...
9076047	  738.0	  588.2	 8153.0	...
9076048	  738.0	  588.7	 8150.0	...
9076049	  737.9	  589.0	 8148.0	...
9076050	  737.7	  589.2	 8149.0	...
9076051	  737.5	  589.1	 8149.0	...
9076052	  738.4	  590.2	 8144.0	...
9076053	  739.4	  591.2	 8137.0	...
9076054	  740.1	  592.1	 8140.0	...
9076055	  739.6	  592.1	 8147.0	...
9076056	  739.0	  592.1	 8153.0	...
9076057	  738.1	  591.1	 8148.0	...
9076058	  737.4	  589.7	 8146.0	...
9076059	  737.1	  588.4	 8145.0	...
9076060	  737.4	  588.3	 8148.0	...
9076061	  737.9	  588.8	 8149.0	...
9076062	  737.5	  589.3	 8156.0	...
9076063	  735.9	  588.2	 8165.0	...
9076064	  734.7	  586.6	 8176.0	...
9076065	  734.7	  585.7	 8181.0	...
9076066	  735.7	  587.5	 8181.0	...
9076067	  736.3	  589.2	 8177.0	...
9076068	  736.4	  590.4	 8173.0	...
9076069	  736.2	  590.7	 8173.0	...
9076070	  735.9	  590.1	 8174.0	...
9076071	  735.6	  589.4	 8177.0	...
9076072	  735.5	  588.7	 8181.0	...
9076073	  735.6	  588.7	 8184.0	...
9076074	  735.8	  589.7	 8184.0	...
9076075	  736.3	  590.7	 8180.0	...
9076076	  736.6	  591.8	 8178.0	...
9076077	  736.4	  592.0	 8180.0	...
9076078	  735.5	  592.2	 8183.0	...
9076079	  733.7	  592.5	 8184.0	...
EFIX R   9075134	9076079	946	  743.2	  582.4	   8196
SSACC R  9076080
9076080	  732.2	  592.7	 8179.0	...
9076081	  731.7	  592.6	 8172.0	...
9076082	  731.7	  592.3	 8165.0	...
9076083	  731.7	  592.1	 8171.0	...
9076084	  731.2	  592.1	 8178.0	...
9076085	  731.2	  591.7	 8186.0	...
9076086	  731.2	  591.4	 8196.0	...
9076087	  731.2	  591.9	 8205.0	...
9076088	  733.6	  592.5	 8215.0	...
9076089	  762.6	  550.7	 8376.0	...
9076090	  791.6	  508.3	 8538.0	...
9076091	  818.4	  466.4	 8700.0	...
9076092	  818.4	  466.4	 8700.0	...
SBLINK R 9076093
9076093	   .	   .	    0.0	...
9076094	   .	   .	    0.0	...
9076095	   .	   .	    0.0	...
9076096	   .	   .	    0.0	...
9076097	   .	   .	    0.0	...
9076098	   .	   .	    0.0	...
9076099	   .	   .	    0.0	...
9076100	   .	   .	    0.0	...
9076101	   .	   .	    0.0	...
9076102	   .	   .	    0.0	...
9076103	   .	   .	    0.0	...
9076104	   .	   .	    0.0	...
9076105	   .	   .	    0.0	...
9076106	   .	   .	    0.0	...
9076107	   .	   .	    0.0	...
9076108	   .	   .	    0.0	...
9076109	   .	   .	    0.0	...
9076110	   .	   .	    0.0	...
9076111	   .	   .	    0.0	...
9076112	   .	   .	    0.0	...
9076113	   .	   .	    0.0	...
9076114	   .	   .	    0.0	...
9076115	   .	   .	    0.0	...
9076116	   .	   .	    0.0	...
9076117	   .	   .	    0.0	...
9076118	   .	   .	    0.0	...
9076119	   .	   .	    0.0	...
9076120	   .	   .	    0.0	...
9076121	   .	   .	    0.0	...
9076122	   .	   .	    0.0	...
9076123	   .	   .	    0.0	...
9076124	   .	   .	    0.0	...
9076125	   .	   .	    0.0	...
9076126	   .	   .	    0.0	...
9076127	   .	   .	    0.0	...
9076128	   .	   .	    0.0	...
9076129	   .	   .	    0.0	...
9076130	   .	   .	    0.0	...
9076131	   .	   .	    0.0	...
9076132	   .	   .	    0.0	...
9076133	   .	   .	    0.0	...
9076134	   .	   .	    0.0	...
9076135	   .	   .	    0.0	...
9076136	   .	   .	    0.0	...
9076137	   .	   .	    0.0	...
9076138	   .	   .	    0.0	...
9076139	   .	   .	    0.0	...
9076140	   .	   .	    0.0	...
9076141	   .	   .	    0.0	...
9076142	   .	   .	    0.0	...
9076143	   .	   .	    0.0	...
9076144	   .	   .	    0.0	...
9076145	   .	   .	    0.0	...
9076146	   .	   .	    0.0	...
9076147	   .	   .	    0.0	...
9076148	   .	   .	    0.0	...
9076149	   .	   .	    0.0	...
9076150	   .	   .	    0.0	...
9076151	   .	   .	    0.0	...
9076152	   .	   .	    0.0	...
9076153	   .	   .	    0.0	...
9076154	   .	   .	    0.0	...
9076155	   .	   .	    0.0	...
9076156	   .	   .	    0.0	...
9076157	   .	   .	    0.0	...
9076158	   .	   .	    0.0	...
9076159	   .	   .	    0.0	...
9076160	   .	   .	    0.0	...
9076161	   .	   .	    0.0	...
9076162	   .	   .	    0.0	...
9076163	   .	   .	    0.0	...
9076164	   .	   .	    0.0	...
9076165	   .	   .	    0.0	...
9076166	   .	   .	    0.0	...
9076167	   .	   .	    0.0	...
9076168	   .	   .	    0.0	...
9076169	   .	   .	    0.0	...
9076170	   .	   .	    0.0	...
9076171	   .	   .	    0.0	...
9076172	   .	   .	    0.0	...
9076173	   .	   .	    0.0	...
9076174	   .	   .	    0.0	...
9076175	   .	   .	    0.0	...
9076176	   .	   .	    0.0	...
9076177	   .	   .	    0.0	...
9076178	   .	   .	    0.0	...
9076179	   .	   .	    0.0	...
9076180	   .	   .	    0.0	...
9076181	   .	   .	    0.0	...
9076182	   .	   .	    0.0	...
9076183	   .	   .	    0.0	...
9076184	   .	   .	    0.0	...
9076185	   .	   .	    0.0	...
9076186	   .	   .	    0.0	...
9076187	   .	   .	    0.0	...
9076188	   .	   .	    0.0	...
9076189	   .	   .	    0.0	...
9076190	   .	   .	    0.0	...
9076191	   .	   .	    0.0	...
9076192	   .	   .	    0.0	...
9076193	   .	   .	    0.0	...
9076194	   .	   .	    0.0	...
9076195	   .	   .	    0.0	...
9076196	   .	   .	    0.0	...
9076197	   .	   .	    0.0	...
9076198	   .	   .	    0.0	...
9076199	   .	   .	    0.0	...
9076200	   .	   .	    0.0	...
9076201	   .	   .	    0.0	...
9076202	   .	   .	    0.0	...
9076203	   .	   .	    0.0	...
9076204	   .	   .	    0.0	...
9076205	   .	   .	    0.0	...
9076206	   .	   .	    0.0	...
9076207	   .	   .	    0.0	...
9076208	   .	   .	    0.0	...
9076209	   .	   .	    0.0	...
9076210	   .	   .	    0.0	...
9076211	   .	   .	    0.0	...
9076212	   .	   .	    0.0	...
9076213	   .	   .	    0.0	...
9076214	   .	   .	    0.0	...
9076215	   .	   .	    0.0	...
9076216	   .	   .	    0.0	...
9076217	   .	   .	    0.0	...
9076218	   .	   .	    0.0	...
9076219	   .	   .	    0.0	...
9076220	   .	   .	    0.0	...
9076221	   .	   .	    0.0	...
9076222	   .	   .	    0.0	...
9076223	   .	   .	    0.0	...
9076224	   .	   .	    0.0	...
9076225	   .	   .	    0.0	...
9076226	   .	   .	    0.0	...
9076227	   .	   .	    0.0	...
9076228	   .	   .	    0.0	...
9076229	   .	   .	    0.0	...
9076230	   .	   .	    0.0	...
9076231	   .	   .	    0.0	...
9076232	   .	   .	    0.0	...
9076233	   .	   .	    0.0	...
9076234	   .	   .	    0.0	...
9076235	   .	   .	    0.0	...
9076236	   .	   .	    0.0	...
9076237	   .	   .	    0.0	...
9076238	   .	   .	    0.0	...
9076239	   .	   .	    0.0	...
9076240	   .	   .	    0.0	...
9076241	   .	   .	    0.0	...
9076242	   .	   .	    0.0	...
9076243	   .	   .	    0.0	...
9076244	   .	   .	    0.0	...
9076245	   .	   .	    0.0	...
9076246	   .	   .	    0.0	...
9076247	   .	   .	    0.0	...
9076248	   .	   .	    0.0	...
9076249	   .	   .	    0.0	...
9076250	   .	   .	    0.0	...
9076251	   .	   .	    0.0	...
9076252	   .	   .	    0.0	...
9076253	   .	   .	    0.0	...
9076254	   .	   .	    0.0	...
9076255	   .	   .	    0.0	...
9076256	   .	   .	    0.0	...
9076257	   .	   .	    0.0	...
9076258	   .	   .	    0.0	...
9076259	   .	   .	    0.0	...
9076260	   .	   .	    0.0	...
9076261	   .	   .	    0.0	...
9076262	   .	   .	    0.0	...
9076263	   .	   .	    0.0	...
9076264	   .	   .	    0.0	...
MSG	9076265 0000 _ Number Off
9076265	   .	   .	    0.0	...
9076266	   .	   .	    0.0	...
9076267	   .	   .	    0.0	...
9076268	   .	   .	    0.0	...
9076269	   .	   .	    0.0	...
9076270	   .	   .	    0.0	...
9076271	   .	   .	    0.0	...
9076272	   .	   .	    0.0	...
9076273	   .	   .	    0.0	...
9076274	   .	   .	    0.0	...
9076275	   .	   .	    0.0	...
9076276	   .	   .	    0.0	...
9076277	   .	   .	    0.0	...
9076278	   .	   .	    0.0	...
9076279	   .	   .	    0.0	...
9076280	   .	   .	    0.0	...
9076281	   .	   .	    0.0	...
9076282	   .	   .	    0.0	...
9076283	   .	   .	    0.0	...
9076284	   .	   .	    0.0	...
9076285	   .	   .	    0.0	...
9076286	   .	   .	    0.0	...
9076287	   .	   .	    0.0	...
9076288	   .	   .	    0.0	...
9076289	   .	   .	    0.0	...
9076290	   .	   .	    0.0	...
9076291	   .	   .	    0.0	...
9076292	   .	   .	    0.0	...
9076293	   .	   .	    0.0	...
9076294	   .	   .	    0.0	...
9076295	   .	   .	    0.0	...
9076296	   .	   .	    0.0	...
9076297	   .	   .	    0.0	...
9076298	   .	   .	    0.0	...
9076299	   .	   .	    0.0	...
9076300	   .	   .	    0.0	...
9076301	   .	   .	    0.0	...
9076302	   .	   .	    0.0	...
EBLINK R 9076093	9076302	210
9076303	  808.7	  438.0	 8829.0	...
9076304	  808.7	  438.0	 8829.0	...
9076305	  809.7	  438.1	 8824.0	...
9076306	  810.8	  439.1	 8815.0	...
9076307	  810.7	  440.2	 8804.0	...
9076308	  809.2	  443.0	 8796.0	...
9076309	  807.4	  446.0	 8781.0	...
9076310	  806.5	  449.8	 8757.0	...
9076311	  779.7	  498.6	 8595.0	...
9076312	  753.0	  547.9	 8443.0	...
9076313	  726.8	  597.0	 8299.0	...
9076314	  726.8	  598.6	 8293.0	...
9076315	  726.9	  599.4	 8289.0	...
9076316	  727.0	  600.2	 8287.0	...
9076317	  727.1	  601.0	 8285.0	...
9076318	  727.1	  600.5	 8282.0	...
9076319	  727.2	  599.6	 8278.0	...
9076320	  726.3	  598.8	 8275.0	...
ESACC R  9076080	9076320	241	  732.2	  592.7	  726.3	  598.8	   0.18	    466
SFIX R   9076321
9076321	  725.5	  598.8	 8273.0	...
9076322	  725.4	  598.4	 8275.0	...
9076323	  726.3	  597.9	 8277.0	...
9076324	  727.2	  598.1	 8276.0	...
9076325	  727.1	  598.8	 8272.0	...
9076326	  727.1	  599.6	 8270.0	...
9076327	  727.1	  599.8	 8272.0	...
9076328	  727.5	  599.8	 8272.0	...
9076329	  727.8	  599.8	 8270.0	...
9076330	  728.2	  599.4	 8269.0	...
9076331	  728.4	  599.1	 8269.0	...
9076332	  728.7	  598.7	 8269.0	...
9076333	  727.2	  598.7	 8269.0	...
9076334	  725.5	  598.6	 8266.0	...
9076335	  724.2	  598.5	 8263.0	...
9076336	  724.9	  598.3	 8259.0	...
9076337	  725.7	  597.7	 8257.0	...
9076338	  726.0	  597.3	 8261.0	...
9076339	  725.9	  597.4	 8266.0	...
9076340	  725.8	  598.0	 8272.0	...
9076341	  725.3	  598.4	 8274.0	...
9076342	  724.7	  598.4	 8269.0	...
9076343	  725.1	  598.9	 8262.0	...
9076344	  726.4	  599.4	 8253.0	...
9076345	  727.5	  598.9	 8252.0	...
9076346	  728.0	  597.9	 8257.0	...
9076347	  728.1	  597.0	 8265.0	...
9076348	  727.5	  597.2	 8271.0	...
9076349	  726.6	  597.4	 8272.0	...
9076350	  725.6	  597.1	 8271.0	...
9076351	  725.1	  596.9	 8272.0	...
9076352	  724.7	  596.6	 8272.0	...
9076353	  724.0	  597.2	 8272.0	...
9076354	  723.7	  597.6	 8278.0	...
9076355	  723.2	  597.5	 8284.0	...
9076356	  723.1	  597.2	 8288.0	...
9076357	  723.6	  597.1	 8283.0	...
9076358	  724.3	  597.4	 8281.0	...
9076359	  724.6	  598.5	 8282.0	...
9076360	  724.5	  599.2	 8281.0	...
9076361	  724.4	  599.0	 8277.0	...
9076362	  724.5	  597.5	 8281.0	...
9076363	  724.0	  595.7	 8289.0	...
9076364	  723.4	  594.9	 8297.0	...
9076365	  722.9	  594.6	 8297.0	...
9076366	  722.8	  594.4	 8296.0	...
9076367	  722.7	  594.3	 8294.0	...
9076368	  722.8	  595.1	 8291.0	...
9076369	  723.0	  596.1	 8288.0	...
9076370	  723.1	  596.9	 8285.0	...
9076371	  723.3	  596.7	 8283.0	...
9076372	  723.5	  596.5	 8282.0	...
9076373	  724.1	  596.5	 8279.0	...
9076374	  724.8	  596.4	 8276.0	...
9076375	  725.2	  594.9	 8274.0	...
9076376	  725.4	  593.4	 8277.0	...
9076377	  725.6	  591.9	 8278.0	...
9076378	  725.8	  591.8	 8279.0	...
9076379	  725.9	  592.0	 8279.0	...
9076380	  726.0	  592.3	 8278.0	...
9076381	  726.2	  592.6	 8278.0	...
9076382	  726.3	  593.6	 8276.0	...
9076383	  726.4	  594.5	 8273.0	...
9076384	  726.4	  594.3	 8267.0	...
9076385	  727.1	  593.0	 8267.0	...
9076386	  727.9	  591.7	 8271.0	...
9076387	  728.5	  591.5	 8279.0	...
9076388	  728.9	  591.1	 8279.0	...
9076389	  729.4	  590.8	 8274.0	...
9076390	  729.8	  590.5	 8268.0	...
9076391	  730.9	  591.5	 8261.0	...
9076392	  732.0	  592.7	 8256.0	...
9076393	  733.1	  593.6	 8253.0	...
9076394	  733.3	  593.1	 8253.0	...
9076395	  733.9	  591.9	 8252.0	...
9076396	  734.6	  590.9	 8251.0	...
9076397	  734.9	  590.1	 8251.0	...
9076398	  734.8	  589.0	 8251.0	...
9076399	  734.7	  587.8	 8252.0	...
9076400	  734.7	  586.7	 8256.0	...
9076401	  734.8	  586.4	 8263.0	...
9076402	  734.9	  586.0	 8270.0	...
9076403	  735.0	  586.0	 8278.0	...
9076404	  735.3	  586.3	 8284.0	...
9076405	  735.7	  586.8	 8283.0	...
9076406	  736.1	  587.0	 8278.0	...
9076407	  736.1	  586.1	 8272.0	...
9076408	  736.0	  585.1	 8272.0	...
9076409	  736.9	  583.9	 8271.0	...
9076410	  738.1	  585.6	 8263.0	...
9076411	  739.2	  587.3	 8256.0	...
9076412	  739.6	  589.0	 8251.0	...
9076413	  739.7	  588.9	 8252.0	...
9076414	  739.4	  588.7	 8254.0	...
9076415	  739.0	  588.6	 8256.0	...
9076416	  738.3	  587.8	 8257.0	...
9076417	  738.0	  587.1	 8254.0	...
9076418	  737.7	  586.4	 8249.0	...
9076419	  738.1	  586.2	 8244.0	...
9076420	  739.1	  585.9	 8240.0	...
9076421	  740.1	  585.6	 8237.0	...
9076422	  740.3	  585.4	 8242.0	...
9076423	  740.1	  585.2	 8250.0	...
9076424	  740.1	  585.5	 8256.0	...
9076425	  740.2	  585.9	 8254.0	...
9076426	  740.0	  586.4	 8255.0	...
9076427	  739.7	  586.4	 8257.0	...
9076428	  740.4	  586.3	 8258.0	...
9076429	  741.6	  585.2	 8256.0	...
9076430	  742.8	  584.0	 8255.0	...
9076431	  743.4	  583.9	 8254.0	...
9076432	  743.9	  584.8	 8254.0	...
9076433	  744.2	  585.7	 8246.0	...
9076434	  743.7	  585.3	 8239.0	...
9076435	  743.2	  584.7	 8232.0	...
9076436	  742.7	  584.1	 8231.0	...
9076437	  742.8	  584.1	 8233.0	...
9076438	  743.0	  584.2	 8235.0	...
9076439	  743.7	  584.2	 8239.0	...
9076440	  744.3	  583.9	 8242.0	...
9076441	  744.1	  583.4	 8248.0	...
9076442	  743.5	  582.8	 8251.0	...
9076443	  742.9	  582.6	 8253.0	...
9076444	  742.7	  582.6	 8248.0	...
9076445	  742.5	  583.1	 8244.0	...
9076446	  742.3	  583.5	 8250.0	...
9076447	  742.8	  583.8	 8259.0	...
9076448	  743.3	  584.4	 8268.0	...
9076449	  742.5	  585.4	 8268.0	...
9076450	  741.3	  586.2	 8270.0	...
9076451	  740.1	  585.3	 8271.0	...
9076452	  740.3	  584.3	 8271.0	...
9076453	  740.4	  583.2	 8270.0	...
9076454	  740.5	  582.9	 8277.0	...
9076455	  740.5	  582.6	 8283.0	...
9076456	  740.3	  582.9	 8290.0	...
9076457	  740.2	  583.2	 8288.0	...
9076458	  740.0	  583.7	 8287.0	...
9076459	  739.9	  583.9	 8288.0	...
9076460	  740.2	  584.1	 8290.0	...
9076461	  740.3	  583.8	 8281.0	...
9076462	  740.3	  583.4	 8269.0	...
9076463	  740.0	  583.5	 8263.0	...
9076464	  741.6	  584.0	 8269.0	...
MSG	9076465 0000 _ Number On
9076465	  743.2	  584.8	 8270.0	...
9076466	  744.6	  585.3	 8266.0	...
9076467	  744.2	  585.1	 8263.0	...
9076468	  744.0	  584.5	 8265.0	...
9076469	  744.0	  583.4	 8267.0	...
9076470	  744.0	  582.6	 8267.0	...
9076471	  743.8	  581.7	 8267.0	...
9076472	  743.7	  582.0	 8268.0	...
9076473	  743.1	  582.5	 8268.0	...
9076474	  742.5	  582.9	 8268.0	...
9076475	  741.7	  582.7	 8268.0	...
9076476	  741.5	  582.8	 8269.0	...
9076477	  740.8	  583.0	 8275.0	...
9076478	  740.1	  583.3	 8280.0	...
9076479	  739.5	  583.5	 8287.0	...
9076480	  739.4	  583.6	 8288.0	...
9076481	  739.9	  584.6	 8288.0	...
9076482	  740.5	  585.5	 8286.0	...
9076483	  741.3	  586.2	 8281.0	...
9076484	  741.6	  586.0	 8277.0	...
9076485	  741.8	  585.8	 8273.0	...
9076486	  741.9	  585.7	 8271.0	...
9076487	  741.6	  586.4	 8272.0	...
9076488	  741.5	  587.2	 8273.0	...
9076489	  741.5	  587.7	 8273.0	...
9076490	  741.7	  587.2	 8270.0	...
9076491	  741.8	  586.6	 8265.0	...
9076492	  741.7	  586.1	 8262.0	...
9076493	  741.5	  585.8	 8264.0	...
9076494	  741.5	  585.3	 8268.0	...
9076495	  741.7	  584.9	 8273.0	...
9076496	  742.1	  584.6	 8273.0	...
9076497	  742.6	  584.6	 8273.0	...
9076498	  742.9	  584.8	 8275.0	...
9076499	  742.8	  585.1	 8276.0	...
9076500	  742.5	  585.4	 8277.0	...
9076501	  742.3	  585.5	 8276.0	...
9076502	  742.3	  584.4	 8274.0	...
9076503	  742.2	  583.2	 8273.0	...
9076504	  742.2	  583.2	 8273.0	...
9076505	  742.3	  584.5	 8273.0	...
9076506	  742.4	  585.6	 8273.0	...
9076507	  742.7	  585.4	 8271.0	...
9076508	  743.0	  585.2	 8269.0	...
9076509	  742.6	  585.1	 8269.0	...
9076510	  741.8	  585.4	 8276.0	...
9076511	  741.0	  585.6	 8283.0	...
9076512	  740.5	  584.4	 8289.0	...
9076513	  740.0	  583.0	 8289.0	...
9076514	  739.8	  582.5	 8282.0	...
9076515	  740.1	  583.3	 8275.0	...
9076516	  740.8	  584.9	 8264.0	...
9076517	  742.0	  585.4	 8262.0	...
9076518	  743.0	  585.6	 8260.0	...
9076519	  743.5	  585.2	 8260.0	...
9076520	  743.0	  585.0	 8266.0	...
9076521	  741.5	  585.0	 8271.0	...
9076522	  740.3	  584.9	 8277.0	...
9076523	  739.3	  584.6	 8271.0	...
9076524	  739.7	  584.5	 8265.0	...
9076525	  740.3	  585.1	 8260.0	...
9076526	  740.9	  585.7	 8265.0	...
9076527	  741.3	  586.5	 8270.0	...
9076528	  741.6	  586.7	 8264.0	...
9076529	  741.9	  586.9	 8252.0	...
9076530	  742.0	  586.9	 8246.0	...
9076531	  740.7	  585.8	 8251.0	...
9076532	  739.4	  584.7	 8256.0	...
9076533	  739.2	  584.1	 8256.0	...
9076534	  740.3	  584.6	 8256.0	...
9076535	  741.6	  585.0	 8255.0	...
9076536	  741.9	  586.7	 8257.0	...
9076537	  741.7	  588.5	 8260.0	...
9076538	  740.5	  588.6	 8262.0	...
9076539	  739.1	  586.9	 8258.0	...
9076540	  738.3	  584.9	 8253.0	...
9076541	  738.1	  584.8	 8247.0	...
9076542	  737.8	  584.6	 8247.0	...
9076543	  737.9	  585.0	 8247.0	...
9076544	  738.1	  585.3	 8247.0	...
9076545	  738.4	  585.4	 8247.0	...
9076546	  738.6	  585.1	 8247.0	...
9076547	  738.8	  584.7	 8249.0	...
9076548	  737.7	  584.7	 8250.0	...
9076549	  736.5	  585.3	 8254.0	...
9076550	  735.6	  586.1	 8258.0	...
9076551	  736.0	  587.4	 8261.0	...
9076552	  736.5	  588.0	 8260.0	...
9076553	  736.8	  588.5	 8255.0	...
9076554	  736.5	  588.0	 8250.0	...
9076555	  736.2	  587.6	 8248.0	...
9076556	  735.8	  587.1	 8248.0	...
9076557	  735.7	  586.8	 8245.0	...
9076558	  736.0	  586.2	 8240.0	...
9076559	  736.2	  585.8	 8226.0	...
9076560	  736.8	  585.9	 8214.0	...
9076561	  737.2	  586.8	 8196.0	...
9076562	  737.6	  587.9	 8185.0	...
9076563	  738.4	  589.0	 8179.0	...
9076564	  739.3	  589.7	 8180.0	...
9076565	  740.1	  590.2	 8180.0	...
9076566	  740.0	  590.2	 8177.0	...
9076567	  738.7	  590.3	 8176.0	...
9076568	  737.4	  590.5	 8176.0	...
9076569	  736.4	  590.2	 8176.0	...
9076570	  736.8	  589.9	 8170.0	...
9076571	  737.3	  589.5	 8163.0	...
9076572	  737.7	  590.1	 8152.0	...
9076573	  737.9	  590.6	 8145.0	...
9076574	  738.3	  591.2	 8140.0	...
9076575	  738.7	  591.4	 8138.0	...
9076576	  738.5	  591.8	 8136.0	...
9076577	  737.7	  592.2	 8136.0	...
9076578	  736.8	  592.4	 8137.0	...
9076579	  735.9	  592.5	 8140.0	...
9076580	  735.7	  592.4	 8143.0	...
9076581	  735.5	  592.3	 8140.0	...
9076582	  735.7	  592.4	 8134.0	...
9076583	  735.2	  592.6	 8127.0	...
9076584	  734.6	  592.9	 8124.0	...
9076585	  734.5	  593.0	 8120.0	...
9076586	  735.0	  592.8	 8116.0	...
9076587	  735.5	  592.5	 8112.0	...
9076588	  735.5	  592.4	 8105.0	...
9076589	  735.5	  592.5	 8098.0	...
9076590	  735.6	  593.1	 8090.0	...
9076591	  735.7	  593.5	 8085.0	...
9076592	  735.7	  593.8	 8081.0	...
9076593	  736.2	  594.0	 8079.0	...
9076594	  736.6	  594.5	 8076.0	...
9076595	  736.2	  594.7	 8072.0	...
9076596	  735.2	  594.5	 8065.0	...
9076597	  734.3	  594.0	 8061.0	...
9076598	  734.4	  594.2	 8057.0	...
9076599	  734.6	  595.0	 8051.0	...
9076600	  734.9	  596.2	 8045.0	...
9076601	  734.3	  597.0	 8039.0	...
9076602	  733.6	  597.8	 8040.0	...
9076603	  732.9	  598.3	 8039.0	...
9076604	  733.0	  597.9	 8037.0	...
9076605	  734.1	  597.1	 8019.0	...
9076606	  735.3	  596.7	 8003.0	...
9076607	  736.4	  597.1	 7988.0	...
9076608	  736.5	  597.5	 7987.0	...
9076609	  736.5	  597.9	 7983.0	...
9076610	  735.3	  598.5	 7981.0	...
9076611	  734.2	  599.2	 7979.0	...
9076612	  734.6	  599.3	 7970.0	...
9076613	  736.2	  599.3	 7961.0	...
9076614	  737.1	  599.4	 7953.0	...
9076615	  736.4	  599.7	 7951.0	...
9076616	  735.8	  600.2	 7949.0	...
9076617	  735.8	  600.7	 7944.0	...
9076618	  735.8	  601.2	 7934.0	...
9076619	  735.8	  601.5	 7922.0	...
9076620	  735.6	  601.7	 7912.0	...
9076621	  735.6	  602.0	 7910.0	...
9076622	  735.3	  602.2	 7906.0	...
9076623	  735.0	  602.6	 7902.0	...
9076624	  734.7	  603.4	 7898.0	...
9076625	  734.5	  604.1	 7885.0	...
9076626	  734.2	  602.9	 7872.0	...
9076627	  735.0	  601.1	 7859.0	...
9076628	  736.2	  600.7	 7862.0	...
9076629	  736.6	  602.0	 7867.0	...
9076630	  735.8	  603.6	 7873.0	...
9076631	  734.8	  603.7	 7861.0	...
9076632	  735.8	  603.4	 7845.0	...
9076633	  736.8	  603.0	 7830.0	...
9076634	  737.0	  602.8	 7830.0	...
9076635	  736.1	  603.0	 7830.0	...
9076636	  735.2	  603.2	 7828.0	...
9076637	  735.1	  603.4	 7823.0	...
9076638	  735.2	  603.3	 7810.0	...
9076639	  735.6	  603.2	 7799.0	...
9076640	  736.2	  603.1	 7790.0	...
9076641	  736.7	  602.8	 7788.0	...
9076642	  736.9	  602.6	 7783.0	...
9076643	  736.9	  602.2	 7772.0	...
9076644	  737.0	  602.1	 7758.0	...
9076645	  737.2	  603.4	 7746.0	...
9076646	  737.3	  604.9	 7743.0	...
9076647	  737.1	  606.5	 7745.0	...
9076648	  736.7	  606.6	 7741.0	...
9076649	  736.3	  606.8	 7729.0	...
9076650	  736.5	  607.0	 7718.0	...
9076651	  736.6	  607.2	 7712.0	...
9076652	  736.5	  607.2	 7711.0	...
9076653	  736.3	  607.2	 7705.0	...
9076654	  736.0	  607.6	 7696.0	...
9076655	  735.9	  608.0	 7682.0	...
9076656	  736.1	  608.3	 7676.0	...
9076657	  736.4	  608.1	 7673.0	...
9076658	  736.7	  606.8	 7674.0	...
9076659	  737.4	  605.6	 7663.0	...
9076660	  738.1	  605.3	 7647.0	...
9076661	  739.0	  606.4	 7626.0	...
9076662	  739.1	  607.7	 7616.0	...
9076663	  739.2	  608.6	 7610.0	...
9076664	  739.1	  609.0	 7606.0	...
9076665	  738.6	  609.2	 7602.0	...
9076666	  738.1	  608.6	 7597.0	...
9076667	  739.1	  608.1	 7590.0	...
9076668	  740.3	  608.0	 7578.0	...
9076669	  741.2	  607.9	 7567.0	...
9076670	  740.6	  607.8	 7562.0	...
9076671	  740.2	  607.2	 7562.0	...
9076672	  740.1	  606.9	 7562.0	...
9076673	  741.3	  608.0	 7561.0	...
9076674	  742.5	  609.3	 7559.0	...
9076675	  743.3	  610.5	 7551.0	...
9076676	  743.1	  610.2	 7544.0	...
9076677	  742.9	  609.9	 7538.0	...
9076678	  743.0	  609.8	 7538.0	...
9076679	  742.8	  609.6	 7525.0	...
9076680	  742.4	  609.9	 7511.0	...
9076681	  742.1	  610.3	 7497.0	...
9076682	  742.2	  610.9	 7494.0	...
9076683	  742.6	  611.5	 7487.0	...
9076684	  742.8	  612.0	 7481.0	...
9076685	  742.7	  612.0	 7477.0	...
9076686	  742.3	  611.8	 7479.0	...
9076687	  742.8	  611.6	 7475.0	...
9076688	  743.5	  612.1	 7469.0	...
9076689	  743.7	  612.5	 7465.0	...
9076690	  743.1	  612.8	 7466.0	...
9076691	  744.1	  612.5	 7455.0	...
9076692	  745.8	  612.0	 7443.0	...
9076693	  747.4	  611.7	 7428.0	...
9076694	  747.2	  611.8	 7424.0	...
9076695	  747.1	  611.9	 7411.0	...
9076696	  746.9	  611.2	 7400.0	...
9076697	  747.0	  608.3	 7390.0	...
9076698	  747.0	  605.5	 7389.0	...
9076699	  747.4	  603.1	 7389.0	...
9076700	  747.5	  602.8	 7388.0	...
9076701	  746.4	  601.6	 7389.0	...
9076702	  745.2	  600.7	 7389.0	...
9076703	  744.8	  601.0	 7380.0	...
9076704	  745.7	  602.1	 7370.0	...
9076705	  746.5	  603.3	 7361.0	...
9076706	  746.3	  603.4	 7360.0	...
9076707	  746.2	  603.4	 7358.0	...
9076708	  746.3	  602.8	 7353.0	...
9076709	  746.5	  602.1	 7346.0	...
9076710	  746.7	  601.9	 7333.0	...
9076711	  746.8	  602.6	 7320.0	...
9076712	  746.8	  603.3	 7310.0	...
9076713	  746.4	  603.6	 7314.0	...
9076714	  746.0	  605.0	 7321.0	...
9076715	  745.7	  606.3	 7324.0	...
9076716	  745.8	  606.7	 7320.0	...
9076717	  746.1	  605.8	 7314.0	...
9076718	  747.7	  605.6	 7295.0	...
9076719	  749.1	  606.1	 7278.0	...
9076720	  749.4	  606.8	 7264.0	...
9076721	  748.6	  606.7	 7268.0	...
9076722	  747.7	  606.3	 7272.0	...
9076723	  747.8	  605.7	 7273.0	...
9076724	  747.6	  605.2	 7271.0	...
9076725	  747.9	  605.0	 7265.0	...
9076726	  748.3	  604.7	 7256.0	...
9076727	  748.8	  604.4	 7244.0	...
9076728	  749.0	  605.0	 7236.0	...
9076729	  748.3	  605.8	 7231.0	...
9076730	  747.4	  606.4	 7231.0	...
9076731	  746.5	  606.2	 7232.0	...
9076732	  746.5	  605.9	 7233.0	...
9076733	  746.7	  605.8	 7231.0	...
9076734	  747.2	  605.8	 7223.0	...
9076735	  748.0	  605.9	 7210.0	...
9076736	  748.7	  606.1	 7199.0	...
9076737	  748.9	  606.3	 7194.0	...
9076738	  748.4	  606.3	 7194.0	...
9076739	  747.8	  606.1	 7193.0	...
9076740	  747.6	  605.5	 7193.0	...
9076741	  747.4	  605.0	 7192.0	...
9076742	  747.2	  604.7	 7188.0	...
9076743	  748.3	  605.2	 7183.0	...
9076744	  749.8	  605.6	 7182.0	...
9076745	  751.1	  605.7	 7184.0	...
9076746	  750.9	  605.9	 7182.0	...
9076747	  750.6	  606.4	 7171.0	...
9076748	  750.0	  607.1	 7161.0	...
9076749	  749.6	  607.4	 7157.0	...
9076750	  749.2	  607.8	 7156.0	...
9076751	  749.2	  608.3	 7154.0	...
9076752	  749.1	  608.2	 7151.0	...
9076753	  748.9	  607.9	 7150.0	...
9076754	  749.9	  608.2	 7149.0	...
9076755	  751.1	  609.2	 7146.0	...
9076756	  752.9	  609.9	 7144.0	...
9076757	  753.4	  609.6	 7138.0	...
9076758	  753.5	  608.7	 7135.0	...
9076759	  752.4	  608.0	 7130.0	...
9076760	  750.5	  607.5	 7129.0	...
9076761	  749.2	  608.3	 7126.0	...
9076762	  748.5	  609.2	 7122.0	...
9076763	  748.6	  608.6	 7120.0	...
9076764	  748.8	  607.2	 7119.0	...
9076765	  749.0	  606.8	 7120.0	...
9076766	  750.1	  608.8	 7121.0	...
9076767	  751.1	  610.5	 7111.0	...
9076768	  752.0	  610.8	 7101.0	...
9076769	  752.1	  610.0	 7091.0	...
9076770	  752.2	  609.4	 7091.0	...
9076771	  752.4	  609.2	 7091.0	...
9076772	  752.6	  609.1	 7091.0	...
9076773	  752.1	  609.2	 7092.0	...
9076774	  751.3	  609.0	 7090.0	...
9076775	  750.9	  608.7	 7087.0	...
9076776	  751.6	  609.2	 7080.0	...
9076777	  752.3	  610.1	 7074.0	...
9076778	  752.6	  610.7	 7070.0	...
MSG	9076779 0000 _ Number Off
9076779	  752.6	  610.5	 7071.0	...
9076780	  752.8	  610.3	 7073.0	...
9076781	  753.2	  610.4	 7073.0	...
9076782	  753.9	  609.8	 7069.0	...
9076783	  754.5	  609.3	 7063.0	...
9076784	  754.8	  608.9	 7052.0	...
9076785	  754.9	  609.6	 7045.0	...
9076786	  754.2	  610.3	 7039.0	...
9076787	  753.4	  611.0	 7038.0	...
9076788	  752.8	  611.4	 7038.0	...
9076789	  753.0	  611.7	 7039.0	...
9076790	  753.1	  611.8	 7039.0	...
9076791	  753.0	  611.9	 7038.0	...
9076792	  753.7	  611.8	 7036.0	...
9076793	  754.3	  611.7	 7029.0	...
9076794	  754.9	  611.6	 7025.0	...
9076795	  754.7	  611.5	 7022.0	...
9076796	  754.3	  611.6	 7023.0	...
9076797	  754.0	  611.8	 7023.0	...
9076798	  753.8	  612.0	 7017.0	...
9076799	  753.8	  612.0	 7005.0	...
9076800	  753.8	  611.8	 6994.0	...
9076801	  753.6	  611.6	 6998.0	...
9076802	  753.6	  612.0	 7007.0	...
9076803	  754.5	  612.3	 7016.0	...
9076804	  755.6	  613.0	 7015.0	...
9076805	  756.6	  613.2	 7012.0	...
9076806	  755.9	  613.6	 7006.0	...
9076807	  755.0	  613.7	 7000.0	...
9076808	  754.1	  612.7	 6996.0	...
9076809	  754.0	  611.7	 6996.0	...
9076810	  754.1	  612.0	 6989.0	...
9076811	  754.3	  613.4	 6982.0	...
9076812	  756.3	  614.5	 6969.0	...
9076813	  758.0	  613.7	 6963.0	...
9076814	  758.9	  613.0	 6956.0	...
9076815	  758.1	  612.6	 6955.0	...
9076816	  757.4	  612.2	 6953.0	...
9076817	  757.2	  611.3	 6952.0	...
9076818	  757.0	  610.5	 6951.0	...
9076819	  756.8	  610.2	 6950.0	...
9076820	  756.1	  610.6	 6950.0	...
9076821	  755.6	  611.1	 6950.0	...
9076822	  755.6	  611.6	 6950.0	...
9076823	  756.8	  611.8	 6950.0	...
9076824	  758.0	  613.1	 6951.0	...
9076825	  758.2	  614.3	 6951.0	...
9076826	  757.6	  614.9	 6951.0	...
9076827	  756.9	  614.3	 6952.0	...
9076828	  756.6	  613.6	 6952.0	...
9076829	  756.4	  613.6	 6948.0	...
9076830	  756.8	  613.5	 6944.0	...
9076831	  757.5	  613.2	 6938.0	...
9076832	  758.1	  612.9	 6936.0	...
9076833	  758.3	  613.6	 6934.0	...
9076834	  758.4	  614.4	 6930.0	...
9076835	  758.5	  614.5	 6926.0	...
9076836	  758.5	  614.4	 6922.0	...
9076837	  758.6	  614.2	 6927.0	...
9076838	  758.6	  614.2	 6932.0	...
9076839	  758.0	  613.8	 6932.0	...
9076840	  757.3	  613.2	 6924.0	...
9076841	  756.5	  613.1	 6918.0	...
9076842	  756.2	  613.0	 6918.0	...
9076843	  755.9	  613.0	 6922.0	...
9076844	  756.7	  613.0	 6917.0	...
9076845	  757.3	  612.9	 6911.0	...
9076846	  758.0	  613.8	 6903.0	...
9076847	  757.8	  614.8	 6902.0	...
9076848	  757.9	  616.1	 6898.0	...
9076849	  759.2	  616.2	 6895.0	...
9076850	  760.5	  615.7	 6890.0	...
9076851	  761.4	  614.9	 6889.0	...
9076852	  761.0	  614.2	 6889.0	...
9076853	  760.7	  614.2	 6890.0	...
9076854	  759.5	  614.3	 6893.0	...
9076855	  758.4	  614.4	 6895.0	...
9076856	  758.3	  613.9	 6896.0	...
9076857	  759.3	  613.2	 6896.0	...
9076858	  760.3	  613.6	 6893.0	...
9076859	  760.2	  614.8	 6890.0	...
9076860	  760.1	  615.3	 6887.0	...
9076861	  760.0	  614.8	 6886.0	...
9076862	  760.3	  614.3	 6886.0	...
9076863	  760.4	  614.0	 6885.0	...
9076864	  760.9	  613.6	 6884.0	...
9076865	  761.1	  612.9	 6883.0	...
9076866	  761.1	  612.6	 6882.0	...
9076867	  760.6	  613.6	 6877.0	...
9076868	  760.1	  614.8	 6873.0	...
9076869	  760.1	  616.3	 6868.0	...
9076870	  760.5	  616.6	 6868.0	...
9076871	  761.4	  616.5	 6867.0	...
9076872	  762.2	  616.2	 6867.0	...
9076873	  761.9	  616.0	 6873.0	...
9076874	  761.1	  616.5	 6879.0	...
9076875	  760.2	  616.8	 6885.0	...
9076876	  760.5	  616.9	 6882.0	...
9076877	  760.7	  616.7	 6879.0	...
9076878	  760.9	  616.5	 6876.0	...
9076879	  760.9	  616.3	 6875.0	...
9076880	  760.8	  615.6	 6872.0	...
9076881	  760.7	  614.9	 6869.0	...
9076882	  760.4	  614.3	 6867.0	...
9076883	  760.1	  614.3	 6864.0	...
9076884	  759.7	  614.5	 6861.0	...
9076885	  759.4	  614.8	 6861.0	...
9076886	  759.2	  615.1	 6866.0	...
9076887	  759.2	  615.2	 6878.0	...
9076888	  760.0	  615.2	 6888.0	...
9076889	  761.0	  615.6	 6893.0	...
9076890	  761.8	  615.6	 6888.0	...
9076891	  761.8	  615.6	 6882.0	...
9076892	  761.4	  614.9	 6877.0	...
9076893	  760.9	  614.6	 6874.0	...
9076894	  760.4	  614.6	 6874.0	...
9076895	  760.3	  614.6	 6872.0	...
9076896	  760.9	  614.1	 6866.0	...
9076897	  761.5	  613.4	 6859.0	...
9076898	  762.1	  614.3	 6866.0	...
9076899	  761.6	  615.6	 6877.0	...
9076900	  761.0	  616.8	 6883.0	...
9076901	  760.6	  616.5	 6879.0	...
9076902	  760.0	  616.3	 6877.0	...
9076903	  759.6	  616.5	 6880.0	...
9076904	  758.9	  617.1	 6884.0	...
9076905	  758.7	  617.8	 6885.0	...
9076906	  758.2	  618.2	 6886.0	...
9076907	  757.9	  617.2	 6882.0	...
9076908	  759.2	  616.4	 6879.0	...
9076909	  760.7	  615.5	 6876.0	...
9076910	  761.8	  615.8	 6876.0	...
9076911	  760.7	  616.0	 6876.0	...
9076912	  759.7	  616.3	 6876.0	...
9076913	  759.5	  616.4	 6876.0	...
9076914	  759.9	  615.9	 6876.0	...
9076915	  760.2	  615.1	 6879.0	...
9076916	  760.3	  614.3	 6882.0	...
9076917	  761.0	  613.7	 6884.0	...
9076918	  761.8	  613.6	 6882.0	...
9076919	  762.8	  613.8	 6880.0	...
9076920	  763.1	  613.8	 6878.0	...
9076921	  763.3	  613.8	 6874.0	...
9076922	  763.3	  613.9	 6870.0	...
9076923	  763.2	  614.3	 6868.0	...
9076924	  763.2	  614.9	 6870.0	...
9076925	  762.9	  615.1	 6878.0	...
9076926	  761.9	  615.4	 6882.0	...
9076927	  761.1	  615.4	 6883.0	...
9076928	  760.4	  615.0	 6880.0	...
9076929	  760.4	  614.6	 6879.0	...
9076930	  760.6	  614.4	 6880.0	...
9076931	  760.9	  614.7	 6876.0	...
9076932	  761.2	  615.8	 6873.0	...
9076933	  761.6	  616.8	 6869.0	...
9076934	  761.8	  617.5	 6870.0	...
9076935	  761.9	  617.1	 6874.0	...
9076936	  761.9	  616.5	 6877.0	...
9076937	  761.8	  615.9	 6880.0	...
9076938	  761.8	  615.7	 6876.0	...
9076939	  761.8	  615.7	 6872.0	...
9076940	  762.2	  616.0	 6868.0	...
9076941	  762.6	  616.1	 6868.0	...
9076942	  763.0	  616.1	 6868.0	...
9076943	  763.6	  616.0	 6868.0	...
9076944	  764.3	  616.2	 6868.0	...
9076945	  764.2	  616.4	 6872.0	...
9076946	  763.5	  616.4	 6876.0	...
9076947	  762.8	  616.0	 6881.0	...
9076948	  762.9	  615.5	 6881.0	...
9076949	  762.9	  615.0	 6882.0	...
9076950	  762.9	  614.9	 6886.0	...
9076951	  762.8	  615.0	 6891.0	...
9076952	  762.8	  615.3	 6890.0	...
9076953	  762.1	  615.3	 6883.0	...
9076954	  761.4	  615.2	 6876.0	...
9076955	  760.7	  615.2	 6882.0	...
9076956	  760.8	  615.1	 6889.0	...
9076957	  760.8	  614.7	 6896.0	...
9076958	  760.6	  614.4	 6896.0	...
9076959	  760.3	  614.2	 6892.0	...
9076960	  760.0	  614.3	 6889.0	...
9076961	  759.8	  614.4	 6892.0	...
9076962	  759.6	  614.5	 6898.0	...
9076963	  760.9	  614.7	 6904.0	...
9076964	  762.2	  615.1	 6908.0	...
9076965	  763.5	  615.5	 6913.0	...
9076966	  763.1	  615.4	 6917.0	...
9076967	  763.0	  615.0	 6909.0	...
9076968	  763.1	  614.4	 6901.0	...
9076969	  763.2	  614.3	 6894.0	...
9076970	  762.8	  614.0	 6895.0	...
9076971	  762.9	  613.6	 6892.0	...
9076972	  763.2	  613.1	 6889.0	...
9076973	  763.2	  612.9	 6885.0	...
9076974	  762.9	  613.0	 6887.0	...
9076975	  762.6	  613.0	 6889.0	...
9076976	  762.5	  612.9	 6892.0	...
9076977	  762.3	  612.9	 6900.0	...
9076978	  761.8	  612.2	 6906.0	...
9076979	  761.3	  611.6	 6914.0	...
9076980	  761.1	  612.3	 6915.0	...
9076981	  761.0	  613.7	 6916.0	...
9076982	  760.4	  614.7	 6916.0	...
9076983	  759.3	  614.4	 6917.0	...
9076984	  758.5	  613.6	 6921.0	...
9076985	  758.4	  613.4	 6924.0	...
9076986	  758.7	  613.1	 6926.0	...
9076987	  759.0	  613.7	 6938.0	...
9076988	  759.9	  613.9	 6950.0	...
9076989	  760.7	  614.0	 6954.0	...
MSG	9076990 0000 _ Number On
9076990	  760.9	  613.5	 6946.0	...
9076991	  759.6	  613.5	 6939.0	...
9076992	  758.2	  613.7	 6944.0	...
9076993	  757.6	  612.8	 6948.0	...
9076994	  757.8	  611.6	 6950.0	...
9076995	  758.2	  610.1	 6949.0	...
9076996	  758.4	  609.7	 6951.0	...
9076997	  758.5	  609.1	 6958.0	...
9076998	  758.5	  608.9	 6965.0	...
9076999	  758.4	  608.8	 6969.0	...
9077000	  759.0	  609.8	 6964.0	...
9077001	  760.0	  610.9	 6960.0	...
9077002	  761.0	  612.2	 6956.0	...
9077003	  760.5	  612.5	 6963.0	...
9077004	  759.5	  612.7	 6970.0	...
9077005	  758.5	  612.6	 6978.0	...
9077006	  758.2	  613.3	 6980.0	...
9077007	  757.8	  614.3	 6983.0	...
9077008	  757.3	  614.5	 6986.0	...
9077009	  757.2	  613.8	 6988.0	...
9077010	  757.3	  613.2	 6986.0	...
9077011	  758.1	  613.1	 6979.0	...
9077012	  759.0	  613.5	 6972.0	...
9077013	  760.1	  613.8	 6969.0	...
9077014	  760.4	  613.5	 6970.0	...
9077015	  760.1	  611.5	 6971.0	...
9077016	  758.5	  609.7	 6982.0	...
9077017	  757.0	  608.6	 6992.0	...
9077018	  756.3	  608.6	 6999.0	...
9077019	  756.6	  608.5	 6995.0	...
9077020	  756.8	  608.4	 6991.0	...
9077021	  757.5	  608.8	 6991.0	...
9077022	  758.1	  609.3	 6993.0	...
9077023	  758.7	  609.8	 6994.0	...
9077024	  758.6	  609.5	 6995.0	...
9077025	  757.9	  609.3	 6995.0	...
9077026	  757.3	  609.8	 6994.0	...
9077027	  756.7	  610.6	 6999.0	...
9077028	  756.6	  610.9	 7004.0	...
9077029	  756.5	  610.5	 7009.0	...
9077030	  756.7	  610.4	 7010.0	...
9077031	  757.0	  610.7	 7012.0	...
9077032	  756.5	  611.1	 7017.0	...
9077033	  756.3	  611.1	 7020.0	...
9077034	  755.9	  611.2	 7020.0	...
9077035	  756.1	  611.1	 7018.0	...
9077036	  756.0	  610.9	 7017.0	...
9077037	  755.8	  610.7	 7021.0	...
9077038	  755.7	  610.7	 7024.0	...
9077039	  755.6	  610.2	 7025.0	...
9077040	  755.6	  610.0	 7029.0	...
9077041	  755.6	  610.2	 7033.0	...
9077042	  755.6	  610.8	 7031.0	...
9077043	  755.5	  611.1	 7024.0	...
9077044	  755.6	  610.7	 7022.0	...
9077045	  755.7	  609.7	 7027.0	...
9077046	  755.8	  608.8	 7033.0	...
9077047	  755.7	  608.1	 7039.0	...
9077048	  755.7	  607.9	 7046.0	...
9077049	  755.7	  609.1	 7050.0	...
9077050	  755.9	  610.4	 7048.0	...
9077051	  756.2	  611.7	 7042.0	...
9077052	  756.5	  611.3	 7039.0	...
9077053	  756.8	  610.9	 7037.0	...
9077054	  756.2	  610.6	 7042.0	...
9077055	  755.3	  610.6	 7047.0	...
9077056	  754.5	  610.7	 7049.0	...
9077057	  754.5	  610.6	 7048.0	...
9077058	  753.9	  610.8	 7047.0	...
9077059	  753.3	  611.3	 7055.0	...
9077060	  753.7	  611.6	 7062.0	...
9077061	  754.4	  611.9	 7069.0	...
9077062	  755.3	  612.5	 7070.0	...
9077063	  755.4	  613.1	 7068.0	...
9077064	  755.9	  612.5	 7064.0	...
9077065	  756.1	  610.6	 7060.0	...
9077066	  756.0	  608.8	 7063.0	...
9077067	  755.6	  608.2	 7069.0	...
9077068	  754.9	  608.5	 7076.0	...
9077069	  754.3	  608.9	 7076.0	...
9077070	  753.8	  609.8	 7077.0	...
9077071	  753.6	  610.5	 7079.0	...
9077072	  753.3	  611.3	 7090.0	...
9077073	  753.1	  611.5	 7103.0	...
9077074	  752.9	  611.3	 7114.0	...
9077075	  752.7	  610.5	 7117.0	...
9077076	  752.6	  609.6	 7115.0	...
9077077	  752.5	  609.2	 7111.0	...
9077078	  752.2	  609.1	 7107.0	...
9077079	  751.6	  608.2	 7111.0	...
9077080	  751.0	  607.4	 7116.0	...
9077081	  750.7	  606.6	 7121.0	...
9077082	  750.6	  606.5	 7123.0	...
9077083	  750.5	  606.4	 7129.0	...
9077084	  750.5	  606.5	 7134.0	...
9077085	  750.6	  606.7	 7135.0	...
9077086	  750.8	  606.9	 7135.0	...
9077087	  750.3	  607.0	 7135.0	...
9077088	  749.7	  607.1	 7137.0	...
9077089	  749.2	  607.2	 7139.0	...
9077090	  749.2	  606.5	 7141.0	...
9077091	  749.3	  605.8	 7140.0	...
9077092	  749.3	  605.3	 7140.0	...
9077093	  749.4	  605.6	 7154.0	...
9077094	  749.7	  605.7	 7169.0	...
9077095	  750.1	  605.6	 7181.0	...
9077096	  750.5	  605.7	 7181.0	...
9077097	  749.8	  606.0	 7182.0	...
9077098	  749.1	  606.2	 7185.0	...
9077099	  748.3	  606.6	 7188.0	...
9077100	  748.4	  607.1	 7189.0	...
9077101	  749.1	  607.8	 7190.0	...
9077102	  749.5	  607.9	 7191.0	...
9077103	  749.5	  607.9	 7191.0	...
9077104	  748.9	  607.8	 7191.0	...
9077105	  748.8	  607.6	 7195.0	...
9077106	  749.1	  607.4	 7198.0	...
9077107	  749.6	  607.2	 7201.0	...
9077108	  749.9	  607.0	 7200.0	...
9077109	  750.0	  607.0	 7199.0	...
9077110	  749.0	  606.6	 7197.0	...
9077111	  748.2	  606.3	 7197.0	...
9077112	  747.5	  606.2	 7205.0	...
9077113	  747.6	  606.9	 7216.0	...
9077114	  747.9	  607.3	 7227.0	...
9077115	  748.3	  607.7	 7230.0	...
9077116	  748.6	  607.7	 7231.0	...
9077117	  749.1	  607.6	 7231.0	...
9077118	  749.5	  607.4	 7230.0	...
9077119	  749.1	  607.4	 7230.0	...
9077120	  748.3	  607.8	 7230.0	...
9077121	  747.3	  608.2	 7231.0	...
9077122	  747.3	  608.5	 7236.0	...
9077123	  747.6	  608.4	 7241.0	...
9077124	  747.9	  606.4	 7244.0	...
9077125	  748.2	  604.3	 7242.0	...
9077126	  747.9	  603.4	 7240.0	...
9077127	  747.9	  604.5	 7237.0	...
9077128	  748.5	  606.2	 7236.0	...
9077129	  749.0	  606.7	 7238.0	...
9077130	  749.1	  606.1	 7241.0	...
9077131	  748.6	  605.0	 7245.0	...
9077132	  748.1	  604.5	 7246.0	...
9077133	  748.2	  605.9	 7249.0	...
9077134	  748.1	  607.3	 7256.0	...
9077135	  748.0	  608.0	 7262.0	...
9077136	  747.8	  608.1	 7265.0	...
9077137	  747.5	  607.6	 7270.0	...
9077138	  747.1	  606.7	 7278.0	...
9077139	  746.9	  605.7	 7286.0	...
9077140	  746.4	  605.3	 7287.0	...
9077141	  746.0	  605.3	 7285.0	...
9077142	  746.1	  605.2	 7283.0	...
9077143	  746.5	  605.2	 7289.0	...
9077144	  747.1	  605.3	 7296.0	...
9077145	  747.1	  605.9	 7303.0	...
9077146	  747.4	  606.4	 7304.0	...
9077147	  747.6	  606.2	 7307.0	...
9077148	  747.4	  605.4	 7314.0	...
9077149	  747.0	  604.8	 7320.0	...
9077150	  746.7	  604.6	 7322.0	...
9077151	  746.8	  605.4	 7326.0	...
9077152	  746.9	  606.0	 7331.0	...
9077153	  746.6	  604.6	 7336.0	...
9077154	  746.2	  602.6	 7336.0	...
9077155	  745.7	  601.4	 7337.0	...
9077156	  745.4	  602.4	 7338.0	...
9077157	  745.6	  603.3	 7340.0	...
9077158	  745.8	  603.2	 7342.0	...
9077159	  746.0	  603.0	 7343.0	...
9077160	  745.7	  602.9	 7343.0	...
9077161	  745.1	  602.9	 7347.0	...
9077162	  744.6	  603.0	 7350.0	...
9077163	  743.9	  603.0	 7352.0	...
9077164	  743.6	  603.7	 7354.0	...
9077165	  744.1	  604.1	 7358.0	...
9077166	  744.8	  604.1	 7364.0	...
9077167	  744.9	  603.5	 7370.0	...
9077168	  744.2	  603.3	 7375.0	...
9077169	  744.3	  603.2	 7374.0	...
9077170	  745.1	  602.8	 7370.0	...
9077171	  746.2	  602.4	 7374.0	...
9077172	  746.5	  602.4	 7381.0	...
9077173	  746.7	  602.7	 7393.0	...
9077174	  746.6	  603.1	 7399.0	...
9077175	  746.1	  603.1	 7409.0	...
9077176	  745.6	  602.7	 7414.0	...
9077177	  744.7	  602.3	 7422.0	...
9077178	  743.4	  602.1	 7431.0	...
9077179	  741.6	  601.8	 7440.0	...
9077180	  740.3	  601.5	 7446.0	...
9077181	  739.5	  601.1	 7448.0	...
9077182	  739.4	  600.9	 7450.0	...
9077183	  739.6	  600.7	 7451.0	...
9077184	  740.4	  601.2	 7450.0	...
9077185	  741.1	  601.6	 7448.0	...
9077186	  741.5	  601.9	 7445.0	...
9077187	  742.7	  601.3	 7442.0	...
9077188	  744.0	  600.8	 7440.0	...
9077189	  744.0	  600.6	 7449.0	...
9077190	  742.5	  599.1	 7458.0	...
9077191	  740.6	  597.7	 7468.0	...
9077192	  740.0	  597.7	 7469.0	...
9077193	  740.7	  599.1	 7469.0	...
9077194	  741.7	  600.2	 7468.0	...
9077195	  742.4	  599.3	 7470.0	...
9077196	  742.1	  598.4	 7473.0	...
9077197	  741.9	  597.7	 7478.0	...
9077198	  741.9	  597.5	 7479.0	...
9077199	  742.1	  598.4	 7480.0	...
9077200	  742.2	  599.5	 7484.0	...
9077201	  741.0	  600.8	 7495.0	...
9077202	  739.5	  600.4	 7505.0	...
9077203	  739.2	  599.8	 7507.0	...
9077204	  740.2	  598.9	 7503.0	...
9077205	  741.0	  598.8	 7499.0	...
9077206	  740.4	  598.6	 7505.0	...
9077207	  739.8	  598.5	 7511.0	...
9077208	  740.1	  599.0	 7519.0	...
9077209	  740.7	  599.5	 7522.0	...
9077210	  741.2	  599.8	 7525.0	...
9077211	  740.9	  598.4	 7533.0	...
9077212	  740.6	  597.0	 7542.0	...
9077213	  740.4	  595.7	 7551.0	...
9077214	  740.4	  595.8	 7549.0	...
9077215	  740.4	  595.9	 7545.0	...
9077216	  740.6	  596.8	 7543.0	...
9077217	  740.9	  597.5	 7544.0	...
9077218	  740.6	  598.0	 7545.0	...
9077219	  740.0	  597.8	 7546.0	...
9077220	  739.4	  597.5	 7548.0	...
9077221	  739.3	  597.2	 7550.0	...
9077222	  739.1	  597.0	 7551.0	...
9077223	  738.9	  596.6	 7549.0	...
9077224	  738.4	  596.5	 7548.0	...
9077225	  738.0	  596.4	 7546.0	...
9077226	  738.0	  596.7	 7545.0	...
9077227	  738.2	  596.9	 7550.0	...
9077228	  738.2	  596.2	 7559.0	...
9077229	  737.7	  595.3	 7569.0	...
9077230	  737.9	  595.1	 7572.0	...
9077231	  739.2	  595.7	 7568.0	...
9077232	  740.5	  596.0	 7564.0	...
9077233	  741.2	  595.4	 7571.0	...
9077234	  740.7	  595.2	 7581.0	...
9077235	  740.2	  595.3	 7590.0	...
9077236	  739.7	  594.9	 7589.0	...
9077237	  739.2	  594.2	 7590.0	...
9077238	  738.8	  593.6	 7592.0	...
9077239	  738.5	  593.7	 7594.0	...
9077240	  739.2	  593.7	 7595.0	...
9077241	  739.8	  593.6	 7596.0	...
9077242	  740.0	  593.5	 7598.0	...
9077243	  739.8	  593.5	 7599.0	...
9077244	  739.6	  593.5	 7600.0	...
9077245	  738.3	  594.1	 7610.0	...
9077246	  736.9	  594.7	 7619.0	...
9077247	  735.5	  593.6	 7627.0	...
9077248	  735.4	  591.6	 7623.0	...
9077249	  735.9	  589.4	 7618.0	...
9077250	  736.4	  589.2	 7621.0	...
9077251	  736.8	  589.2	 7627.0	...
9077252	  736.7	  589.7	 7635.0	...
9077253	  737.2	  590.3	 7635.0	...
9077254	  737.8	  590.8	 7636.0	...
9077255	  738.3	  591.5	 7639.0	...
9077256	  738.9	  592.3	 7643.0	...
9077257	  739.4	  593.0	 7646.0	...
9077258	  739.1	  593.9	 7647.0	...
9077259	  738.3	  594.5	 7647.0	...
9077260	  736.6	  594.6	 7658.0	...
9077261	  735.7	  594.1	 7668.0	...
9077262	  736.4	  594.2	 7670.0	...
9077263	  737.9	  594.8	 7661.0	...
9077264	  738.8	  595.3	 7655.0	...
9077265	  738.0	  594.3	 7661.0	...
9077266	  737.4	  593.7	 7666.0	...
9077267	  737.5	  593.1	 7667.0	...
9077268	  737.6	  593.4	 7675.0	...
9077269	  737.8	  593.4	 7687.0	...
9077270	  738.1	  593.3	 7699.0	...
9077271	  738.1	  593.3	 7702.0	...
9077272	  737.4	  592.6	 7706.0	...
9077273	  736.7	  591.9	 7711.0	...
9077274	  736.7	  591.0	 7718.0	...
9077275	  737.2	  591.2	 7719.0	...
9077276	  737.3	  591.5	 7721.0	...
9077277	  736.6	  592.5	 7723.0	...
9077278	  735.7	  593.1	 7728.0	...
9077279	  735.2	  592.9	 7737.0	...
9077280	  735.2	  592.0	 7744.0	...
9077281	  735.4	  591.1	 7748.0	...
9077282	  735.6	  590.8	 7748.0	...
9077283	  735.6	  590.4	 7749.0	...
9077284	  735.3	  590.1	 7751.0	...
9077285	  735.1	  590.1	 7752.0	...
9077286	  735.6	  590.0	 7753.0	...
9077287	  736.3	  589.8	 7752.0	...
9077288	  737.0	  589.8	 7751.0	...
9077289	  737.4	  590.0	 7749.0	...
9077290	  738.3	  590.6	 7748.0	...
9077291	  739.2	  591.0	 7750.0	...
9077292	  739.2	  590.1	 7762.0	...
MSG	9077293 0000 _ Number Off
9077293	  738.3	  589.0	 7774.0	...
9077294	  736.6	  588.5	 7777.0	...
9077295	  735.5	  589.3	 7771.0	...
9077296	  734.7	  590.2	 7765.0	...
9077297	  734.7	  590.4	 7768.0	...
9077298	  735.3	  590.6	 7774.0	...
9077299	  735.9	  590.5	 7780.0	...
9077300	  736.5	  589.4	 7786.0	...
9077301	  736.8	  588.3	 7789.0	...
9077302	  737.1	  587.3	 7794.0	...
9077303	  737.6	  588.0	 7797.0	...
9077304	  737.8	  588.7	 7799.0	...
9077305	  737.9	  588.4	 7798.0	...
9077306	  737.8	  587.5	 7798.0	...
9077307	  737.2	  587.3	 7798.0	...
9077308	  736.5	  588.0	 7799.0	...
9077309	  735.9	  588.7	 7799.0	...
9077310	  735.8	  589.1	 7804.0	...
9077311	  735.8	  589.8	 7810.0	...
9077312	  736.7	  590.2	 7807.0	...
9077313	  737.6	  590.3	 7798.0	...
9077314	  737.7	  590.2	 7797.0	...
9077315	  737.2	  590.3	 7812.0	...
9077316	  736.7	  590.5	 7828.0	...
9077317	  736.2	  589.3	 7837.0	...
9077318	  735.4	  588.2	 7835.0	...
9077319	  734.8	  587.5	 7831.0	...
9077320	  735.7	  587.9	 7827.0	...
9077321	  737.2	  588.5	 7828.0	...
9077322	  738.6	  588.7	 7829.0	...
9077323	  738.6	  588.9	 7834.0	...
9077324	  738.2	  588.6	 7838.0	...
9077325	  737.6	  588.2	 7842.0	...
9077326	  737.3	  587.8	 7850.0	...
9077327	  736.3	  587.6	 7858.0	...
9077328	  735.3	  586.8	 7866.0	...
9077329	  734.9	  586.0	 7866.0	...
9077330	  734.9	  585.4	 7864.0	...
9077331	  734.9	  585.9	 7862.0	...
9077332	  734.7	  586.4	 7862.0	...
9077333	  735.1	  586.7	 7863.0	...
9077334	  735.7	  586.6	 7859.0	...
9077335	  736.3	  587.6	 7853.0	...
9077336	  736.3	  588.6	 7853.0	...
9077337	  736.0	  589.1	 7859.0	...
9077338	  735.8	  588.5	 7862.0	...
9077339	  735.0	  587.9	 7859.0	...
9077340	  734.4	  588.0	 7863.0	...
9077341	  734.6	  588.1	 7873.0	...
9077342	  734.9	  588.3	 7883.0	...
9077343	  735.2	  588.4	 7887.0	...
9077344	  734.6	  588.5	 7887.0	...
9077345	  734.2	  587.6	 7887.0	...
9077346	  733.7	  586.7	 7892.0	...
9077347	  733.5	  585.8	 7898.0	...
9077348	  733.5	  585.9	 7904.0	...
9077349	  734.7	  585.8	 7906.0	...
9077350	  736.0	  586.0	 7908.0	...
9077351	  736.7	  586.1	 7901.0	...
9077352	  736.2	  586.6	 7892.0	...
9077353	  735.8	  586.8	 7884.0	...
9077354	  735.7	  585.7	 7884.0	...
9077355	  735.3	  584.6	 7889.0	...
9077356	  735.0	  583.8	 7894.0	...
9077357	  734.8	  584.3	 7901.0	...
9077358	  735.0	  584.8	 7902.0	...
9077359	  735.0	  583.4	 7903.0	...
9077360	  734.8	  581.9	 7904.0	...
9077361	  734.5	  580.6	 7908.0	...
9077362	  734.3	  582.2	 7913.0	...
9077363	  734.2	  583.8	 7916.0	...
EFIX R   9076321	9077363	1043	  745.1	  601.0	   7550
SSACC R  9077364
9077364	  732.3	  585.9	 7917.0	...
9077365	  730.3	  586.5	 7918.0	...
9077366	  726.1	  586.0	 7923.0	...
9077367	  723.2	  585.1	 7929.0	...
9077368	  720.2	  584.2	 7935.0	...
9077369	  718.5	  584.3	 7937.0	...
9077370	  717.2	  584.3	 7937.0	...
ESACC R  9077364	9077370	7	  732.3	  585.9	  717.2	  584.3	   0.32	     46
SFIX R   9077371
9077371	  715.7	  583.0	 7937.0	...
9077372	  715.3	  581.7	 7940.0	...
9077373	  714.8	  580.5	 7956.0	...
9077374	  714.0	  580.8	 7971.0	...
9077375	  713.0	  579.6	 7982.0	...
9077376	  712.2	  578.4	 7982.0	...
9077377	  711.7	  577.1	 7981.0	...
9077378	  711.4	  577.0	 7980.0	...
9077379	  712.0	  576.6	 7980.0	...
9077380	  713.1	  576.2	 7978.0	...
9077381	  714.4	  576.1	 7976.0	...
9077382	  715.0	  576.1	 7974.0	...
9077383	  715.6	  575.4	 7968.0	...
9077384	  715.8	  574.8	 7963.0	...
9077385	  715.5	  573.8	 7966.0	...
9077386	  715.1	  573.4	 7981.0	...
9077387	  715.3	  574.2	 7996.0	...
9077388	  715.5	  575.2	 7998.0	...
9077389	  715.7	  576.2	 7993.0	...
9077390	  715.5	  576.1	 7993.0	...
9077391	  715.6	  576.3	 8000.0	...
9077392	  715.7	  577.9	 8010.0	...
9077393	  716.5	  579.2	 8018.0	...
9077394	  717.2	  579.0	 8025.0	...
9077395	  717.7	  577.4	 8028.0	...
9077396	  717.0	  576.0	 8028.0	...
9077397	  716.4	  575.8	 8028.0	...
9077398	  715.5	  575.6	 8027.0	...
9077399	  715.3	  575.4	 8029.0	...
9077400	  715.1	  575.3	 8031.0	...
9077401	  715.2	  574.9	 8033.0	...
9077402	  715.2	  574.7	 8034.0	...
9077403	  714.9	  574.5	 8035.0	...
9077404	  714.7	  574.4	 8037.0	...
9077405	  714.3	  574.0	 8038.0	...
9077406	  714.1	  573.4	 8039.0	...
9077407	  714.5	  572.8	 8041.0	...
9077408	  715.1	  572.4	 8052.0	...
9077409	  715.7	  572.3	 8061.0	...
9077410	  715.7	  572.2	 8068.0	...
9077411	  715.8	  572.2	 8066.0	...
9077412	  715.9	  572.3	 8072.0	...
9077413	  715.3	  572.4	 8080.0	...
9077414	  714.7	  573.4	 8081.0	...
9077415	  714.2	  574.4	 8075.0	...
9077416	  714.5	  575.4	 8068.0	...
9077417	  714.5	  575.1	 8072.0	...
9077418	  714.3	  574.9	 8075.0	...
9077419	  714.3	  574.6	 8077.0	...
9077420	  714.5	  574.7	 8076.0	...
9077421	  714.7	  574.5	 8076.0	...
9077422	  715.5	  574.1	 8075.0	...
9077423	  716.3	  573.7	 8074.0	...
9077424	  717.1	  574.0	 8073.0	...
9077425	  717.1	  574.6	 8074.0	...
9077426	  717.0	  575.1	 8077.0	...
9077427	  716.7	  574.8	 8080.0	...
9077428	  716.5	  574.6	 8083.0	...
9077429	  716.4	  574.5	 8085.0	...
9077430	  716.5	  574.5	 8086.0	...
9077431	  716.4	  574.1	 8092.0	...
9077432	  716.4	  573.9	 8099.0	...
9077433	  717.0	  573.5	 8105.0	...
9077434	  717.8	  573.4	 8105.0	...
9077435	  718.1	  573.3	 8104.0	...
9077436	  717.6	  573.7	 8098.0	...
9077437	  717.1	  574.1	 8093.0	...
9077438	  717.6	  573.8	 8087.0	...
9077439	  718.2	  573.0	 8088.0	...
9077440	  718.9	  572.2	 8088.0	...
9077441	  719.2	  573.0	 8087.0	...
9077442	  719.9	  573.9	 8084.0	...
9077443	  720.4	  574.9	 8084.0	...
9077444	  720.6	  575.0	 8084.0	...
9077445	  720.5	  574.2	 8086.0	...
9077446	  719.6	  573.4	 8091.0	...
9077447	  718.8	  572.6	 8101.0	...
9077448	  718.1	  572.9	 8111.0	...
9077449	  717.8	  573.3	 8116.0	...
9077450	  717.1	  573.8	 8116.0	...
9077451	  716.3	  574.2	 8117.0	...
9077452	  717.1	  574.2	 8117.0	...
9077453	  718.2	  574.1	 8117.0	...
9077454	  718.8	  573.8	 8117.0	...
9077455	  718.4	  573.6	 8118.0	...
9077456	  718.1	  573.4	 8120.0	...
9077457	  718.3	  573.2	 8122.0	...
9077458	  718.7	  573.1	 8123.0	...
9077459	  719.1	  573.1	 8126.0	...
9077460	  719.4	  572.9	 8127.0	...
9077461	  719.6	  572.7	 8116.0	...
9077462	  719.6	  572.5	 8104.0	...
9077463	  719.4	  571.7	 8101.0	...
9077464	  719.0	  570.9	 8111.0	...
9077465	  719.1	  570.7	 8120.0	...
9077466	  719.3	  571.3	 8120.0	...
9077467	  719.1	  571.5	 8131.0	...
9077468	  718.7	  571.0	 8142.0	...
9077469	  718.2	  570.4	 8153.0	...
9077470	  718.1	  570.3	 8154.0	...
9077471	  718.3	  570.4	 8154.0	...
9077472	  718.4	  570.8	 8151.0	...
9077473	  718.6	  571.1	 8148.0	...
9077474	  718.4	  571.2	 8145.0	...
9077475	  717.8	  570.5	 8151.0	...
9077476	  717.4	  569.8	 8157.0	...
9077477	  717.2	  569.7	 8164.0	...
9077478	  716.9	  570.2	 8166.0	...
9077479	  716.6	  570.7	 8167.0	...
9077480	  716.3	  570.8	 8167.0	...
9077481	  716.7	  570.3	 8172.0	...
9077482	  717.0	  569.9	 8176.0	...
9077483	  717.0	  569.3	 8180.0	...
9077484	  716.8	  569.1	 8179.0	...
9077485	  717.1	  569.4	 8177.0	...
9077486	  717.4	  570.2	 8180.0	...
9077487	  717.6	  570.9	 8184.0	...
9077488	  718.1	  571.1	 8182.0	...
9077489	  718.4	  570.3	 8175.0	...
9077490	  718.7	  569.6	 8174.0	...
9077491	  718.8	  569.3	 8180.0	...
9077492	  719.1	  569.9	 8187.0	...
9077493	  719.3	  570.5	 8188.0	...
9077494	  718.9	  570.8	 8191.0	...
9077495	  718.2	  570.7	 8196.0	...
9077496	  717.5	  570.6	 8200.0	...
9077497	  717.8	  570.1	 8200.0	...
9077498	  718.4	  569.7	 8199.0	...
9077499	  719.0	  569.3	 8199.0	...
9077500	  718.9	  569.5	 8199.0	...
9077501	  718.7	  569.7	 8198.0	...
9077502	  719.4	  569.8	 8197.0	...
9077503	  720.2	  570.2	 8195.0	...
9077504	  721.2	  570.5	 8194.0	...
MSG	9077505 0000 _ Number On
9077505	  721.3	  570.8	 8201.0	...
9077506	  721.5	  570.8	 8206.0	...
9077507	  721.0	  570.4	 8211.0	...
9077508	  720.1	  570.1	 8212.0	...
9077509	  719.3	  570.4	 8214.0	...
9077510	  719.7	  570.9	 8215.0	...
9077511	  720.5	  571.2	 8215.0	...
9077512	  721.3	  570.9	 8216.0	...
9077513	  721.4	  570.7	 8217.0	...
9077514	  722.0	  570.6	 8219.0	...
9077515	  722.6	  571.7	 8219.0	...
9077516	  722.2	  572.8	 8220.0	...
9077517	  721.2	  573.9	 8224.0	...
9077518	  720.0	  573.7	 8227.0	...
9077519	  720.0	  573.8	 8228.0	...
9077520	  719.8	  574.1	 8228.0	...
9077521	  719.5	  573.6	 8236.0	...
9077522	  719.3	  572.7	 8247.0	...
9077523	  719.2	  570.9	 8258.0	...
9077524	  719.2	  570.0	 8262.0	...
9077525	  719.1	  569.1	 8259.0	...
9077526	  719.1	  569.2	 8254.0	...
9077527	  719.3	  569.3	 8249.0	...
9077528	  719.5	  569.5	 8249.0	...
9077529	  718.6	  568.9	 8261.0	...
9077530	  717.5	  568.3	 8275.0	...
9077531	  717.0	  567.6	 8285.0	...
9077532	  717.6	  567.9	 8282.0	...
9077533	  718.7	  568.5	 8277.0	...
9077534	  719.6	  569.5	 8277.0	...
9077535	  720.4	  570.3	 8277.0	...
9077536	  720.5	  570.6	 8273.0	...
9077537	  719.7	  570.4	 8270.0	...
9077538	  718.9	  569.7	 8268.0	...
9077539	  719.7	  569.2	 8271.0	...
9077540	  720.9	  568.5	 8278.0	...
9077541	  720.7	  568.2	 8288.0	...
9077542	  719.2	  568.1	 8300.0	...
9077543	  717.9	  568.0	 8307.0	...
9077544	  718.7	  567.6	 8303.0	...
9077545	  719.5	  567.2	 8296.0	...
9077546	  720.1	  568.1	 8289.0	...
9077547	  719.7	  569.5	 8288.0	...
9077548	  719.2	  570.6	 8288.0	...
9077549	  718.9	  570.4	 8289.0	...
9077550	  718.8	  570.1	 8289.0	...
9077551	  718.8	  570.1	 8288.0	...
9077552	  718.7	  570.0	 8288.0	...
9077553	  718.7	  570.0	 8289.0	...
9077554	  718.8	  569.0	 8290.0	...
9077555	  718.8	  568.1	 8290.0	...
9077556	  718.8	  567.8	 8298.0	...
9077557	  718.8	  568.4	 8306.0	...
9077558	  718.5	  568.9	 8314.0	...
9077559	  718.1	  568.8	 8323.0	...
9077560	  717.7	  568.7	 8332.0	...
9077561	  718.2	  568.4	 8331.0	...
9077562	  718.8	  567.8	 8321.0	...
9077563	  719.5	  567.3	 8306.0	...
9077564	  719.6	  567.1	 8301.0	...
9077565	  719.7	  567.1	 8292.0	...
9077566	  718.9	  567.0	 8288.0	...
9077567	  718.1	  566.6	 8297.0	...
9077568	  716.8	  566.3	 8310.0	...
9077569	  716.4	  567.1	 8323.0	...
9077570	  717.0	  567.7	 8313.0	...
9077571	  718.0	  568.3	 8303.0	...
9077572	  718.9	  567.8	 8301.0	...
9077573	  718.8	  568.1	 8305.0	...
9077574	  718.7	  568.3	 8310.0	...
9077575	  719.0	  568.3	 8308.0	...
9077576	  719.6	  568.0	 8308.0	...
9077577	  720.2	  567.8	 8308.0	...
9077578	  720.7	  567.3	 8311.0	...
9077579	  720.8	  567.1	 8315.0	...
9077580	  720.6	  567.0	 8319.0	...
9077581	  720.2	  567.4	 8315.0	...
9077582	  719.8	  567.4	 8310.0	...
9077583	  719.8	  567.3	 8304.0	...
9077584	  719.8	  567.1	 8307.0	...
9077585	  719.9	  567.0	 8311.0	...
9077586	  719.6	  567.3	 8315.0	...
9077587	  719.2	  567.5	 8315.0	...
9077588	  719.2	  567.7	 8316.0	...
9077589	  719.5	  566.9	 8317.0	...
9077590	  720.0	  566.3	 8316.0	...
9077591	  720.2	  565.9	 8313.0	...
9077592	  720.6	  566.1	 8311.0	...
9077593	  720.9	  566.7	 8310.0	...
9077594	  721.3	  567.1	 8311.0	...
9077595	  721.4	  567.3	 8316.0	...
9077596	  721.4	  567.1	 8319.0	...
9077597	  721.1	  567.3	 8314.0	...
9077598	  720.9	  567.9	 8306.0	...
9077599	  720.7	  568.5	 8298.0	...
9077600	  720.5	  569.1	 8301.0	...
9077601	  720.4	  569.6	 8304.0	...
9077602	  720.7	  569.0	 8307.0	...
9077603	  721.2	  568.1	 8307.0	...
9077604	  721.5	  567.1	 8309.0	...
9077605	  721.3	  567.0	 8312.0	...
9077606	  721.0	  566.9	 8315.0	...
9077607	  720.0	  566.6	 8316.0	...
9077608	  719.0	  566.4	 8318.0	...
9077609	  718.7	  566.3	 8320.0	...
9077610	  719.5	  566.5	 8321.0	...
9077611	  720.3	  566.8	 8322.0	...
9077612	  720.4	  566.2	 8323.0	...
9077613	  720.3	  565.4	 8327.0	...
9077614	  720.3	  564.9	 8331.0	...
9077615	  720.6	  565.2	 8330.0	...
9077616	  721.0	  565.5	 8325.0	...
9077617	  720.5	  566.0	 8328.0	...
9077618	  719.8	  566.5	 8337.0	...
9077619	  719.1	  566.4	 8345.0	...
9077620	  719.1	  566.0	 8344.0	...
9077621	  718.9	  565.7	 8341.0	...
9077622	  718.9	  566.4	 8338.0	...
9077623	  719.8	  566.8	 8336.0	...
9077624	  721.0	  566.9	 8337.0	...
9077625	  722.1	  566.9	 8341.0	...
9077626	  721.6	  567.1	 8342.0	...
9077627	  721.0	  567.3	 8345.0	...
9077628	  720.4	  567.4	 8347.0	...
9077629	  720.4	  567.4	 8340.0	...
9077630	  720.4	  567.5	 8332.0	...
9077631	  720.4	  567.7	 8320.0	...
9077632	  720.1	  567.2	 8317.0	...
9077633	  719.8	  566.4	 8320.0	...
9077634	  719.5	  565.6	 8334.0	...
9077635	  718.9	  565.4	 8347.0	...
9077636	  718.4	  565.3	 8353.0	...
9077637	  718.0	  565.3	 8352.0	...
9077638	  718.7	  565.4	 8352.0	...
9077639	  719.2	  564.9	 8352.0	...
9077640	  719.6	  564.3	 8353.0	...
9077641	  719.6	  563.6	 8355.0	...
9077642	  719.7	  563.3	 8357.0	...
9077643	  719.7	  563.9	 8358.0	...
9077644	  719.6	  564.7	 8357.0	...
9077645	  719.2	  565.6	 8356.0	...
9077646	  719.4	  565.5	 8354.0	...
9077647	  719.7	  566.2	 8354.0	...
9077648	  720.2	  566.8	 8354.0	...
9077649	  720.0	  567.5	 8354.0	...
9077650	  719.5	  567.4	 8354.0	...
9077651	  719.1	  567.3	 8354.0	...
9077652	  718.8	  567.0	 8357.0	...
9077653	  719.0	  567.3	 8360.0	...
9077654	  719.2	  567.6	 8363.0	...
9077655	  719.5	  566.8	 8362.0	...
9077656	  719.7	  565.5	 8363.0	...
9077657	  719.2	  564.4	 8365.0	...
9077658	  718.6	  564.8	 8369.0	...
9077659	  718.1	  565.6	 8371.0	...
9077660	  718.3	  566.2	 8372.0	...
9077661	  718.5	  566.7	 8371.0	...
9077662	  718.6	  566.8	 8369.0	...
9077663	  718.5	  567.0	 8365.0	...
9077664	  718.5	  567.2	 8365.0	...
9077665	  718.7	  567.7	 8365.0	...
9077666	  718.1	  568.2	 8363.0	...
9077667	  717.7	  568.5	 8361.0	...
9077668	  717.4	  568.2	 8354.0	...
9077669	  718.0	  567.9	 8351.0	...
9077670	  718.2	  567.8	 8349.0	...
9077671	  718.2	  567.6	 8353.0	...
9077672	  718.1	  567.3	 8359.0	...
9077673	  718.1	  567.2	 8365.0	...
9077674	  717.7	  567.1	 8370.0	...
9077675	  717.3	  567.1	 8371.0	...
9077676	  717.6	  566.5	 8373.0	...
9077677	  718.3	  565.9	 8369.0	...
9077678	  719.6	  565.2	 8365.0	...
9077679	  720.3	  565.0	 8360.0	...
9077680	  719.9	  565.5	 8361.0	...
9077681	  718.9	  566.2	 8363.0	...
9077682	  717.8	  567.0	 8365.0	...
9077683	  717.7	  567.1	 8371.0	...
9077684	  717.6	  566.7	 8377.0	...
9077685	  717.6	  566.3	 8381.0	...
9077686	  717.6	  565.9	 8377.0	...
9077687	  718.3	  566.4	 8373.0	...
9077688	  719.0	  566.9	 8371.0	...
9077689	  719.4	  566.6	 8378.0	...
9077690	  718.9	  565.9	 8386.0	...
9077691	  718.4	  565.3	 8392.0	...
9077692	  718.0	  565.5	 8390.0	...
9077693	  717.6	  565.9	 8390.0	...
9077694	  717.1	  566.2	 8392.0	...
9077695	  717.1	  567.1	 8392.0	...
9077696	  717.6	  568.2	 8391.0	...
9077697	  717.9	  569.2	 8392.0	...
9077698	  717.8	  568.0	 8395.0	...
9077699	  717.3	  566.6	 8396.0	...
9077700	  716.9	  565.9	 8392.0	...
9077701	  716.7	  566.4	 8388.0	...
9077702	  717.0	  566.7	 8384.0	...
9077703	  717.2	  566.3	 8383.0	...
9077704	  717.5	  566.1	 8382.0	...
9077705	  717.5	  565.9	 8386.0	...
9077706	  717.8	  565.7	 8390.0	...
9077707	  717.5	  565.4	 8394.0	...
9077708	  717.2	  565.2	 8392.0	...
9077709	  716.6	  565.3	 8389.0	...
9077710	  716.5	  566.0	 8385.0	...
9077711	  717.1	  566.6	 8383.0	...
9077712	  717.6	  566.8	 8392.0	...
9077713	  718.0	  566.5	 8402.0	...
9077714	  717.8	  566.4	 8412.0	...
9077715	  717.6	  566.4	 8409.0	...
9077716	  717.5	  566.4	 8405.0	...
9077717	  717.3	  566.3	 8402.0	...
9077718	  717.1	  566.5	 8402.0	...
9077719	  716.8	  566.7	 8403.0	...
9077720	  716.6	  566.8	 8415.0	...
9077721	  716.4	  566.5	 8427.0	...
9077722	  716.3	  566.3	 8428.0	...
9077723	  716.3	  566.2	 8417.0	...
9077724	  716.5	  565.8	 8406.0	...
9077725	  716.7	  565.4	 8407.0	...
9077726	  717.8	  565.0	 8408.0	...
9077727	  718.7	  564.7	 8410.0	...
9077728	  719.0	  564.1	 8411.0	...
9077729	  718.2	  563.8	 8411.0	...
9077730	  717.4	  563.4	 8411.0	...
9077731	  717.1	  563.3	 8417.0	...
9077732	  717.4	  563.2	 8422.0	...
9077733	  717.9	  564.1	 8427.0	...
9077734	  718.3	  565.1	 8424.0	...
9077735	  718.4	  566.1	 8420.0	...
9077736	  718.4	  565.8	 8415.0	...
9077737	  718.3	  565.3	 8412.0	...
9077738	  718.0	  564.6	 8412.0	...
9077739	  717.8	  564.2	 8414.0	...
9077740	  717.6	  564.4	 8415.0	...
9077741	  717.7	  566.1	 8414.0	...
9077742	  717.9	  567.9	 8412.0	...
9077743	  718.0	  569.3	 8409.0	...
9077744	  718.2	  569.3	 8409.0	...
9077745	  718.3	  568.4	 8412.0	...
9077746	  718.3	  567.5	 8413.0	...
9077747	  718.2	  567.1	 8413.0	...
9077748	  718.3	  567.6	 8411.0	...
9077749	  717.3	  566.8	 8411.0	...
9077750	  716.2	  565.4	 8410.0	...
9077751	  716.1	  564.6	 8409.0	...
9077752	  717.1	  565.1	 8412.0	...
9077753	  718.1	  566.0	 8417.0	...
9077754	  717.8	  566.7	 8423.0	...
9077755	  717.3	  567.5	 8429.0	...
9077756	  716.4	  567.3	 8439.0	...
9077757	  715.7	  566.3	 8451.0	...
9077758	  715.3	  565.3	 8458.0	...
9077759	  715.4	  564.7	 8455.0	...
9077760	  715.8	  564.4	 8447.0	...
9077761	  717.0	  565.3	 8438.0	...
9077762	  718.2	  566.5	 8435.0	...
9077763	  719.2	  567.7	 8434.0	...
9077764	  718.7	  567.5	 8434.0	...
9077765	  718.2	  567.0	 8432.0	...
9077766	  719.5	  566.3	 8431.0	...
9077767	  721.2	  565.8	 8430.0	...
9077768	  723.0	  565.1	 8431.0	...
9077769	  723.3	  564.6	 8435.0	...
9077770	  723.9	  564.0	 8439.0	...
9077771	  724.8	  563.8	 8443.0	...
9077772	  725.9	  563.5	 8443.0	...
9077773	  726.7	  563.2	 8443.0	...
9077774	  727.2	  562.8	 8443.0	...
9077775	  727.3	  562.7	 8443.0	...
9077776	  728.0	  562.6	 8443.0	...
9077777	  728.6	  562.4	 8443.0	...
9077778	  729.3	  562.3	 8444.0	...
9077779	  729.1	  562.3	 8447.0	...
9077780	  729.1	  563.1	 8449.0	...
9077781	  729.3	  563.8	 8454.0	...
9077782	  729.9	  564.1	 8456.0	...
9077783	  730.4	  563.6	 8461.0	...
9077784	  729.4	  563.0	 8462.0	...
9077785	  728.0	  562.8	 8462.0	...
9077786	  726.5	  562.6	 8459.0	...
9077787	  726.4	  563.2	 8456.0	...
9077788	  726.5	  564.3	 8452.0	...
9077789	  726.9	  565.3	 8449.0	...
9077790	  727.4	  565.4	 8446.0	...
9077791	  727.7	  565.0	 8448.0	...
9077792	  727.8	  564.3	 8450.0	...
9077793	  727.7	  564.0	 8452.0	...
9077794	  727.6	  563.8	 8452.0	...
9077795	  727.4	  564.4	 8458.0	...
9077796	  727.1	  565.1	 8464.0	...
9077797	  726.8	  565.7	 8475.0	...
9077798	  727.0	  565.7	 8480.0	...
9077799	  727.0	  564.9	 8485.0	...
9077800	  727.0	  564.2	 8484.0	...
9077801	  726.7	  563.7	 8481.0	...
9077802	  726.5	  564.2	 8479.0	...
9077803	  726.4	  564.6	 8479.0	...
9077804	  726.4	  564.7	 8480.0	...
9077805	  725.9	  564.6	 8484.0	...
9077806	  725.5	  564.8	 8489.0	...
MSG	9077807 0000 _ Number Off
9077807	  725.7	  565.1	 8493.0	...
9077808	  726.8	  565.2	 8491.0	...
9077809	  728.1	  565.2	 8489.0	...
9077810	  728.9	  565.3	 8488.0	...
9077811	  729.1	  564.9	 8488.0	...
9077812	  729.5	  564.4	 8488.0	...
9077813	  729.8	  564.1	 8487.0	...
9077814	  729.2	  564.5	 8486.0	...
9077815	  728.3	  565.0	 8489.0	...
9077816	  728.0	  564.5	 8493.0	...
9077817	  728.6	  563.0	 8496.0	...
9077818	  729.3	  561.8	 8496.0	...
9077819	  729.2	  561.4	 8496.0	...
9077820	  729.1	  561.9	 8493.0	...
9077821	  729.0	  562.1	 8491.0	...
9077822	  728.8	  562.3	 8490.0	...
9077823	  728.6	  562.8	 8492.0	...
9077824	  728.1	  563.2	 8493.0	...
9077825	  727.6	  563.8	 8492.0	...
9077826	  727.5	  564.0	 8498.0	...
9077827	  727.9	  564.1	 8505.0	...
9077828	  728.6	  564.1	 8508.0	...
9077829	  727.9	  563.4	 8506.0	...
9077830	  726.9	  562.7	 8506.0	...
9077831	  726.4	  563.3	 8509.0	...
9077832	  727.2	  564.5	 8509.0	...
9077833	  728.0	  565.7	 8506.0	...
9077834	  728.3	  565.6	 8499.0	...
9077835	  728.4	  565.6	 8493.0	...
9077836	  728.3	  565.8	 8484.0	...
9077837	  728.3	  566.0	 8479.0	...
9077838	  728.3	  565.5	 8476.0	...
9077839	  728.2	  564.9	 8480.0	...
9077840	  728.2	  564.2	 8485.0	...
9077841	  728.5	  564.1	 8489.0	...
9077842	  729.1	  564.2	 8490.0	...
9077843	  729.6	  564.7	 8491.0	...
9077844	  729.7	  565.2	 8491.0	...
9077845	  729.4	  565.6	 8501.0	...
9077846	  729.0	  565.7	 8513.0	...
9077847	  728.8	  565.8	 8525.0	...
9077848	  728.7	  566.0	 8527.0	...
9077849	  728.7	  566.2	 8523.0	...
9077850	  728.6	  566.0	 8519.0	...
9077851	  728.5	  565.3	 8515.0	...
9077852	  728.2	  563.8	 8515.0	...
9077853	  727.8	  562.6	 8517.0	...
9077854	  727.4	  561.6	 8518.0	...
9077855	  727.2	  561.5	 8519.0	...
9077856	  727.8	  561.4	 8519.0	...
9077857	  728.4	  561.7	 8519.0	...
9077858	  728.8	  563.4	 8518.0	...
9077859	  728.4	  565.2	 8517.0	...
9077860	  727.8	  565.5	 8517.0	...
9077861	  727.4	  564.5	 8517.0	...
9077862	  727.3	  563.3	 8514.0	...
9077863	  727.5	  563.1	 8510.0	...
9077864	  727.7	  562.9	 8509.0	...
9077865	  727.5	  562.5	 8513.0	...
9077866	  727.1	  562.4	 8518.0	...
9077867	  726.7	  562.5	 8522.0	...
9077868	  726.7	  562.7	 8523.0	...
9077869	  726.7	  562.9	 8524.0	...
9077870	  726.7	  562.8	 8523.0	...
9077871	  726.7	  562.8	 8524.0	...
9077872	  726.9	  562.9	 8526.0	...
9077873	  727.2	  562.8	 8528.0	...
9077874	  727.5	  562.6	 8527.0	...
9077875	  727.7	  562.4	 8525.0	...
9077876	  727.2	  562.6	 8526.0	...
9077877	  726.9	  562.9	 8528.0	...
9077878	  726.9	  563.2	 8529.0	...
9077879	  727.2	  563.5	 8527.0	...
9077880	  726.9	  563.7	 8529.0	...
9077881	  726.3	  563.5	 8531.0	...
9077882	  725.8	  563.3	 8533.0	...
9077883	  725.7	  563.0	 8540.0	...
9077884	  725.6	  563.0	 8547.0	...
9077885	  725.6	  562.8	 8555.0	...
9077886	  725.9	  562.6	 8560.0	...
9077887	  726.3	  563.2	 8564.0	...
9077888	  726.8	  564.0	 8568.0	...
9077889	  727.0	  564.7	 8569.0	...
9077890	  727.2	  564.4	 8564.0	...
9077891	  727.4	  563.6	 8559.0	...
9077892	  726.7	  563.1	 8554.0	...
9077893	  725.8	  563.0	 8552.0	...
9077894	  725.7	  563.2	 8550.0	...
9077895	  726.6	  563.5	 8548.0	...
9077896	  727.2	  563.7	 8547.0	...
9077897	  727.0	  563.9	 8552.0	...
9077898	  726.7	  563.9	 8557.0	...
9077899	  726.7	  563.9	 8558.0	...
9077900	  727.9	  563.5	 8552.0	...
9077901	  729.2	  563.1	 8547.0	...
9077902	  728.8	  563.1	 8547.0	...
9077903	  727.3	  563.8	 8546.0	...
9077904	  726.0	  564.7	 8545.0	...
9077905	  725.7	  565.3	 8556.0	...
9077906	  725.5	  565.0	 8568.0	...
9077907	  725.3	  564.5	 8578.0	...
9077908	  726.4	  563.1	 8572.0	...
9077909	  727.5	  562.4	 8559.0	...
9077910	  728.4	  562.1	 8548.0	...
9077911	  728.5	  562.5	 8544.0	...
9077912	  728.7	  563.0	 8548.0	...
9077913	  728.8	  563.0	 8552.0	...
9077914	  728.1	  562.6	 8554.0	...
9077915	  727.1	  562.2	 8558.0	...
9077916	  726.2	  561.8	 8561.0	...
9077917	  726.1	  561.8	 8559.0	...
9077918	  726.3	  561.9	 8557.0	...
9077919	  726.5	  561.7	 8553.0	...
9077920	  726.7	  561.6	 8552.0	...
9077921	  726.9	  561.1	 8550.0	...
9077922	  727.2	  560.9	 8551.0	...
9077923	  727.8	  562.5	 8552.0	...
9077924	  728.2	  564.3	 8554.0	...
9077925	  728.3	  564.7	 8556.0	...
9077926	  728.0	  563.2	 8556.0	...
9077927	  727.7	  562.3	 8555.0	...
9077928	  727.8	  562.8	 8549.0	...
9077929	  727.9	  562.7	 8546.0	...
9077930	  727.9	  562.1	 8559.0	...
9077931	  727.6	  561.5	 8574.0	...
9077932	  727.0	  561.6	 8589.0	...
9077933	  726.1	  561.7	 8590.0	...
9077934	  725.5	  561.8	 8595.0	...
9077935	  725.2	  562.2	 8599.0	...
9077936	  725.0	  562.7	 8600.0	...
9077937	  725.1	  563.1	 8599.0	...
9077938	  725.3	  562.2	 8597.0	...
9077939	  725.6	  561.3	 8596.0	...
9077940	  725.9	  560.8	 8598.0	...
9077941	  726.6	  561.5	 8601.0	...
9077942	  727.4	  562.3	 8606.0	...
9077943	  728.3	  562.9	 8607.0	...
9077944	  728.5	  563.2	 8609.0	...
9077945	  728.3	  563.0	 8608.0	...
9077946	  728.2	  562.4	 8604.0	...
9077947	  728.1	  561.7	 8600.0	...
9077948	  728.2	  561.6	 8599.0	...
9077949	  728.0	  561.5	 8602.0	...
9077950	  727.8	  561.2	 8604.0	...
9077951	  727.1	  561.1	 8605.0	...
9077952	  726.4	  561.0	 8605.0	...
9077953	  725.7	  561.2	 8605.0	...
9077954	  725.9	  561.2	 8604.0	...
9077955	  726.0	  561.0	 8608.0	...
9077956	  726.2	  560.8	 8611.0	...
9077957	  725.9	  560.4	 8615.0	...
9077958	  725.8	  560.2	 8615.0	...
9077959	  725.7	  560.0	 8615.0	...
9077960	  725.5	  560.0	 8614.0	...
9077961	  725.3	  559.9	 8614.0	...
9077962	  726.1	  559.6	 8614.0	...
9077963	  727.2	  559.4	 8613.0	...
9077964	  728.0	  559.5	 8612.0	...
9077965	  728.2	  560.1	 8608.0	...
9077966	  728.4	  560.5	 8604.0	...
9077967	  729.1	  561.2	 8601.0	...
9077968	  729.3	  561.4	 8600.0	...
9077969	  729.3	  561.7	 8599.0	...
9077970	  729.2	  561.8	 8603.0	...
9077971	  729.1	  561.9	 8607.0	...
9077972	  729.5	  561.9	 8613.0	...
9077973	  729.8	  561.8	 8617.0	...
9077974	  729.2	  561.9	 8623.0	...
9077975	  728.5	  561.9	 8628.0	...
9077976	  728.1	  561.8	 8633.0	...
9077977	  728.6	  561.7	 8635.0	...
9077978	  728.8	  561.7	 8636.0	...
9077979	  728.7	  561.7	 8635.0	...
9077980	  728.6	  561.7	 8638.0	...
9077981	  728.6	  561.7	 8643.0	...
9077982	  728.4	  560.7	 8650.0	...
9077983	  728.0	  559.7	 8653.0	...
9077984	  727.6	  558.8	 8654.0	...
9077985	  727.2	  559.0	 8654.0	...
9077986	  726.7	  559.4	 8654.0	...
9077987	  726.2	  559.6	 8653.0	...
9077988	  725.6	  559.7	 8653.0	...
9077989	  725.3	  560.0	 8653.0	...
9077990	  725.2	  560.4	 8653.0	...
9077991	  725.6	  561.2	 8652.0	...
9077992	  726.2	  561.7	 8655.0	...
9077993	  726.0	  561.9	 8662.0	...
9077994	  725.3	  562.0	 8669.0	...
9077995	  724.5	  561.7	 8671.0	...
9077996	  724.4	  561.0	 8670.0	...
9077997	  725.2	  560.1	 8668.0	...
9077998	  726.0	  559.3	 8667.0	...
9077999	  726.7	  558.6	 8666.0	...
9078000	  726.4	  558.4	 8672.0	...
9078001	  726.1	  558.3	 8680.0	...
9078002	  725.9	  558.7	 8683.0	...
9078003	  725.9	  559.1	 8678.0	...
9078004	  726.0	  559.9	 8673.0	...
9078005	  726.6	  560.5	 8672.0	...
9078006	  727.6	  560.9	 8671.0	...
9078007	  728.5	  560.4	 8671.0	...
9078008	  728.9	  560.0	 8669.0	...
9078009	  728.8	  559.7	 8663.0	...
9078010	  728.7	  559.1	 8658.0	...
9078011	  728.6	  558.6	 8654.0	...
9078012	  728.6	  557.7	 8662.0	...
9078013	  728.9	  557.3	 8670.0	...
9078014	  729.4	  558.0	 8667.0	...
9078015	  729.8	  559.0	 8655.0	...
9078016	  729.7	  560.0	 8650.0	...
9078017	  729.4	  560.1	 8660.0	...
9078018	  729.0	  560.2	 8669.0	...
MSG	9078019 0000 _ Number On
9078019	  729.3	  560.2	 8671.0	...
9078020	  729.5	  560.1	 8670.0	...
9078021	  728.9	  559.5	 8676.0	...
9078022	  727.4	  559.1	 8683.0	...
9078023	  725.9	  558.9	 8691.0	...
9078024	  725.8	  559.3	 8691.0	...
9078025	  726.5	  559.4	 8683.0	...
9078026	  727.2	  559.4	 8673.0	...
9078027	  727.4	  559.4	 8664.0	...
9078028	  727.6	  558.4	 8669.0	...
9078029	  727.8	  557.6	 8684.0	...
9078030	  727.8	  557.0	 8700.0	...
9078031	  727.7	  558.2	 8706.0	...
9078032	  727.3	  559.4	 8700.0	...
9078033	  727.1	  560.3	 8693.0	...
9078034	  727.4	  560.4	 8686.0	...
9078035	  728.0	  560.4	 8680.0	...
9078036	  728.6	  560.5	 8675.0	...
9078037	  728.8	  560.6	 8671.0	...
9078038	  728.8	  560.8	 8668.0	...
9078039	  728.5	  560.8	 8666.0	...
9078040	  728.2	  560.9	 8668.0	...
9078041	  727.6	  560.7	 8672.0	...
9078042	  727.3	  560.4	 8675.0	...
9078043	  726.9	  560.0	 8677.0	...
9078044	  726.8	  559.7	 8676.0	...
9078045	  726.3	  559.4	 8676.0	...
9078046	  725.9	  559.2	 8680.0	...
9078047	  726.5	  559.0	 8683.0	...
9078048	  727.5	  558.9	 8687.0	...
9078049	  728.2	  558.7	 8688.0	...
9078050	  727.8	  558.6	 8689.0	...
9078051	  727.6	  559.9	 8689.0	...
9078052	  727.7	  561.2	 8688.0	...
9078053	  728.1	  562.5	 8686.0	...
9078054	  728.4	  562.1	 8687.0	...
9078055	  727.9	  561.1	 8696.0	...
9078056	  727.0	  560.0	 8705.0	...
9078057	  725.9	  559.2	 8712.0	...
9078058	  725.8	  559.9	 8712.0	...
9078059	  725.9	  560.8	 8712.0	...
9078060	  726.3	  561.8	 8708.0	...
9078061	  726.8	  562.1	 8704.0	...
9078062	  726.8	  561.4	 8700.0	...
9078063	  726.6	  560.5	 8708.0	...
9078064	  726.3	  559.6	 8716.0	...
9078065	  726.7	  560.3	 8718.0	...
9078066	  727.7	  561.1	 8711.0	...
9078067	  729.2	  561.8	 8705.0	...
9078068	  730.1	  561.2	 8704.0	...
9078069	  730.0	  561.0	 8702.0	...
9078070	  729.1	  561.0	 8701.0	...
9078071	  728.2	  561.4	 8703.0	...
9078072	  727.8	  561.4	 8710.0	...
9078073	  727.7	  560.8	 8716.0	...
9078074	  728.2	  560.3	 8721.0	...
9078075	  728.6	  560.1	 8723.0	...
9078076	  728.4	  560.5	 8724.0	...
9078077	  727.8	  561.2	 8723.0	...
9078078	  726.8	  561.7	 8725.0	...
9078079	  726.4	  561.9	 8726.0	...
9078080	  726.4	  561.2	 8730.0	...
9078081	  727.0	  560.5	 8731.0	...
9078082	  727.8	  560.8	 8732.0	...
9078083	  728.3	  561.7	 8734.0	...
9078084	  728.5	  561.5	 8736.0	...
9078085	  728.5	  560.2	 8737.0	...
9078086	  728.4	  559.8	 8738.0	...
9078087	  728.5	  560.5	 8739.0	...
9078088	  728.5	  560.9	 8739.0	...
9078089	  728.8	  560.5	 8736.0	...
9078090	  729.1	  560.1	 8734.0	...
9078091	  729.7	  560.1	 8733.0	...
9078092	  730.0	  560.1	 8729.0	...
9078093	  729.9	  560.2	 8726.0	...
9078094	  729.5	  559.8	 8721.0	...
9078095	  729.1	  559.1	 8719.0	...
9078096	  729.1	  558.4	 8713.0	...
9078097	  729.3	  559.4	 8708.0	...
9078098	  729.5	  560.7	 8707.0	...
9078099	  729.9	  562.1	 8709.0	...
9078100	  730.1	  562.1	 8712.0	...
9078101	  729.4	  561.6	 8716.0	...
9078102	  728.7	  560.9	 8718.0	...
9078103	  728.1	  560.2	 8717.0	...
9078104	  728.3	  560.2	 8714.0	...
9078105	  728.5	  560.3	 8712.0	...
9078106	  728.6	  560.7	 8712.0	...
9078107	  728.2	  561.1	 8712.0	...
9078108	  727.7	  561.4	 8711.0	...
9078109	  727.6	  561.5	 8711.0	...
9078110	  727.7	  561.2	 8711.0	...
9078111	  727.7	  560.9	 8710.0	...
9078112	  727.8	  560.6	 8715.0	...
9078113	  728.0	  560.6	 8720.0	...
9078114	  728.3	  560.5	 8725.0	...
9078115	  728.2	  560.5	 8731.0	...
9078116	  728.7	  560.4	 8738.0	...
9078117	  729.8	  561.1	 8730.0	...
9078118	  730.9	  561.8	 8714.0	...
9078119	  731.5	  562.3	 8703.0	...
9078120	  731.4	  561.9	 8710.0	...
9078121	  731.0	  561.2	 8717.0	...
9078122	  730.4	  560.8	 8720.0	...
9078123	  729.8	  560.4	 8720.0	...
9078124	  729.5	  559.7	 8721.0	...
9078125	  729.1	  559.0	 8721.0	...
9078126	  728.8	  558.3	 8722.0	...
9078127	  728.6	  558.9	 8723.0	...
9078128	  728.9	  559.5	 8726.0	...
9078129	  729.3	  560.1	 8732.0	...
9078130	  729.0	  560.2	 8739.0	...
9078131	  728.1	  560.3	 8744.0	...
9078132	  727.1	  560.6	 8746.0	...
9078133	  726.8	  560.8	 8744.0	...
9078134	  726.9	  560.2	 8743.0	...
9078135	  726.9	  559.4	 8742.0	...
9078136	  727.3	  559.3	 8741.0	...
9078137	  727.9	  559.8	 8741.0	...
9078138	  728.6	  560.3	 8740.0	...
9078139	  728.6	  560.3	 8742.0	...
9078140	  728.4	  560.8	 8745.0	...
9078141	  728.0	  561.2	 8747.0	...
9078142	  727.6	  561.3	 8749.0	...
9078143	  727.4	  561.1	 8752.0	...
9078144	  727.4	  560.7	 8755.0	...
9078145	  727.4	  560.3	 8757.0	...
9078146	  727.4	  559.8	 8757.0	...
9078147	  727.5	  559.3	 8758.0	...
9078148	  727.6	  558.7	 8758.0	...
9078149	  727.5	  558.4	 8759.0	...
9078150	  727.3	  558.3	 8760.0	...
9078151	  727.4	  558.7	 8759.0	...
9078152	  727.8	  559.7	 8756.0	...
9078153	  728.2	  560.4	 8752.0	...
9078154	  728.4	  561.0	 8759.0	...
9078155	  728.2	  560.1	 8766.0	...
9078156	  727.3	  559.4	 8774.0	...
9078157	  726.5	  558.7	 8778.0	...
9078158	  725.8	  558.8	 8784.0	...
9078159	  725.9	  560.1	 8786.0	...
9078160	  726.0	  561.4	 8782.0	...
9078161	  726.3	  562.5	 8779.0	...
9078162	  726.3	  562.3	 8775.0	...
9078163	  726.3	  561.8	 8771.0	...
9078164	  726.0	  560.5	 8767.0	...
9078165	  725.8	  559.4	 8767.0	...
9078166	  725.8	  558.6	 8769.0	...
9078167	  726.0	  558.7	 8774.0	...
9078168	  726.2	  558.9	 8778.0	...
9078169	  725.4	  559.2	 8774.0	...
9078170	  724.7	  559.6	 8767.0	...
9078171	  723.7	  560.1	 8772.0	...
9078172	  723.5	  560.2	 8784.0	...
9078173	  723.2	  559.3	 8796.0	...
9078174	  723.6	  558.6	 8798.0	...
9078175	  724.2	  558.4	 8802.0	...
9078176	  725.0	  559.1	 8804.0	...
9078177	  725.3	  559.6	 8804.0	...
9078178	  725.3	  559.6	 8796.0	...
9078179	  725.2	  559.7	 8789.0	...
9078180	  725.0	  559.8	 8784.0	...
9078181	  725.4	  559.8	 8782.0	...
9078182	  725.9	  559.8	 8781.0	...
9078183	  726.3	  558.6	 8778.0	...
9078184	  726.4	  557.3	 8772.0	...
9078185	  726.5	  556.0	 8767.0	...
9078186	  726.7	  555.6	 8765.0	...
9078187	  726.3	  555.2	 8772.0	...
9078188	  726.0	  557.2	 8779.0	...
9078189	  725.9	  559.8	 8786.0	...
9078190	  725.8	  561.6	 8782.0	...
9078191	  725.6	  560.9	 8777.0	...
9078192	  725.6	  560.2	 8772.0	...
9078193	  725.9	  560.4	 8773.0	...
9078194	  726.2	  560.5	 8774.0	...
9078195	  726.1	  560.7	 8774.0	...
9078196	  725.8	  560.6	 8774.0	...
9078197	  725.7	  560.4	 8774.0	...
9078198	  725.7	  560.3	 8773.0	...
9078199	  725.6	  560.7	 8772.0	...
9078200	  725.4	  561.2	 8771.0	...
9078201	  725.4	  561.6	 8771.0	...
9078202	  725.4	  561.4	 8772.0	...
9078203	  725.2	  560.7	 8779.0	...
9078204	  725.1	  560.0	 8786.0	...
9078205	  725.2	  560.0	 8792.0	...
9078206	  725.4	  560.6	 8791.0	...
9078207	  725.6	  560.5	 8791.0	...
9078208	  725.7	  559.9	 8789.0	...
9078209	  725.9	  559.9	 8788.0	...
9078210	  726.2	  560.6	 8790.0	...
9078211	  726.4	  561.3	 8797.0	...
9078212	  726.2	  561.6	 8803.0	...
9078213	  725.9	  562.4	 8797.0	...
9078214	  725.5	  563.1	 8787.0	...
9078215	  725.0	  562.4	 8787.0	...
9078216	  724.5	  561.3	 8797.0	...
9078217	  724.6	  559.8	 8805.0	...
9078218	  725.0	  559.3	 8803.0	...
9078219	  725.5	  559.0	 8803.0	...
9078220	  725.8	  559.3	 8808.0	...
9078221	  725.9	  559.4	 8812.0	...
9078222	  724.7	  559.4	 8814.0	...
9078223	  723.6	  559.3	 8811.0	...
9078224	  722.5	  559.8	 8806.0	...
9078225	  722.5	  560.4	 8802.0	...
9078226	  723.4	  560.9	 8800.0	...
9078227	  724.1	  560.8	 8802.0	...
9078228	  724.8	  560.7	 8803.0	...
9078229	  724.7	  560.6	 8804.0	...
9078230	  724.0	  561.0	 8804.0	...
9078231	  723.0	  561.4	 8810.0	...
9078232	  722.0	  561.9	 8817.0	...
9078233	  722.7	  561.5	 8827.0	...
9078234	  723.7	  561.1	 8830.0	...
9078235	  724.9	  560.6	 8828.0	...
9078236	  724.9	  560.5	 8819.0	...
9078237	  725.1	  560.7	 8809.0	...
9078238	  725.2	  561.0	 8805.0	...
9078239	  725.2	  561.4	 8805.0	...
9078240	  725.1	  561.4	 8805.0	...
9078241	  725.1	  561.4	 8806.0	...
9078242	  725.1	  561.4	 8805.0	...
9078243	  725.0	  560.6	 8812.0	...
9078244	  724.7	  559.8	 8820.0	...
9078245	  724.6	  559.7	 8828.0	...
9078246	  724.7	  560.4	 8829.0	...
9078247	  724.9	  561.0	 8832.0	...
9078248	  724.8	  561.0	 8835.0	...
9078249	  724.7	  561.1	 8828.0	...
9078250	  724.7	  561.2	 8819.0	...
9078251	  724.5	  561.3	 8809.0	...
9078252	  724.2	  561.4	 8808.0	...
9078253	  723.9	  561.3	 8812.0	...
9078254	  723.7	  560.9	 8816.0	...
9078255	  723.8	  560.6	 8819.0	...
9078256	  724.0	  560.5	 8819.0	...
9078257	  724.1	  560.3	 8826.0	...
9078258	  724.0	  560.0	 8833.0	...
9078259	  724.0	  559.4	 8840.0	...
9078260	  724.1	  558.8	 8839.0	...
9078261	  724.3	  558.3	 8837.0	...
9078262	  724.7	  558.2	 8833.0	...
9078263	  725.4	  558.2	 8825.0	...
9078264	  726.1	  558.2	 8818.0	...
9078265	  725.3	  558.2	 8812.0	...
9078266	  724.6	  558.3	 8811.0	...
9078267	  723.9	  559.4	 8813.0	...
9078268	  724.2	  560.3	 8816.0	...
9078269	  723.3	  561.7	 8817.0	...
9078270	  722.4	  562.1	 8816.0	...
9078271	  722.4	  562.3	 8816.0	...
9078272	  723.2	  562.1	 8817.0	...
9078273	  724.0	  562.3	 8818.0	...
9078274	  724.0	  562.7	 8819.0	...
9078275	  723.9	  561.9	 8823.0	...
9078276	  724.2	  560.7	 8826.0	...
9078277	  724.4	  559.8	 8826.0	...
9078278	  724.4	  560.4	 8825.0	...
9078279	  724.0	  561.7	 8826.0	...
9078280	  723.5	  562.5	 8829.0	...
9078281	  723.5	  562.8	 8832.0	...
9078282	  723.4	  562.4	 8834.0	...
9078283	  723.4	  561.8	 8834.0	...
9078284	  723.4	  561.3	 8832.0	...
9078285	  723.4	  561.0	 8837.0	...
9078286	  723.2	  560.5	 8845.0	...
9078287	  722.9	  560.1	 8856.0	...
9078288	  722.8	  560.6	 8858.0	...
9078289	  723.0	  561.2	 8859.0	...
9078290	  723.4	  561.3	 8857.0	...
9078291	  723.7	  560.7	 8855.0	...
9078292	  723.4	  560.2	 8851.0	...
9078293	  723.1	  560.7	 8850.0	...
9078294	  722.8	  561.7	 8849.0	...
9078295	  722.9	  562.7	 8850.0	...
9078296	  722.3	  562.4	 8852.0	...
9078297	  721.7	  561.9	 8853.0	...
9078298	  722.1	  561.2	 8852.0	...
9078299	  723.0	  561.1	 8849.0	...
9078300	  724.0	  560.8	 8847.0	...
9078301	  723.8	  560.8	 8849.0	...
9078302	  723.7	  561.1	 8851.0	...
9078303	  723.5	  561.4	 8852.0	...
9078304	  723.6	  561.1	 8852.0	...
9078305	  723.6	  560.6	 8854.0	...
9078306	  723.7	  560.9	 8855.0	...
9078307	  724.0	  561.3	 8858.0	...
9078308	  724.3	  561.6	 8861.0	...
9078309	  724.4	  561.2	 8865.0	...
9078310	  724.3	  561.1	 8866.0	...
9078311	  723.5	  560.2	 8869.0	...
9078312	  722.8	  559.2	 8871.0	...
9078313	  722.1	  558.6	 8861.0	...
9078314	  722.0	  558.9	 8850.0	...
9078315	  721.3	  559.3	 8838.0	...
EFIX R   9077371	9078315	945	  723.2	  564.7	   8496
SSACC R  9078316
9078316	  719.0	  559.6	 8838.0	...
9078317	  716.7	  559.9	 8836.0	...
9078318	  714.8	  560.0	 8834.0	...
9078319	  713.2	  560.2	 8833.0	...
9078320	  711.7	  560.4	 8835.0	...
9078321	  708.3	  559.4	 8843.0	...
9078322	  706.1	  558.1	 8849.0	...
ESACC R  9078316	9078322	7	  719.0	  559.6	  706.1	  558.1	   0.28	     41
SFIX R   9078323
9078323	  704.1	  558.0	 8854.0	...
MSG	9078324 0000 _ Number Off
9078324	  704.2	  559.3	 8855.0	...
9078325	  703.6	  559.6	 8855.0	...
9078326	  702.8	  558.8	 8857.0	...
9078327	  701.8	  557.6	 8868.0	...
9078328	  701.5	  557.3	 8879.0	...
9078329	  702.1	  556.8	 8884.0	...
9078330	  703.4	  555.8	 8879.0	...
9078331	  704.6	  554.8	 8874.0	...
9078332	  705.9	  553.8	 8873.0	...
9078333	  706.8	  553.7	 8871.0	...
9078334	  707.5	  553.9	 8869.0	...
9078335	  707.3	  554.3	 8869.0	...
9078336	  707.0	  554.8	 8870.0	...
9078337	  706.9	  554.6	 8875.0	...
9078338	  706.8	  554.4	 8885.0	...
9078339	  706.9	  554.3	 8894.0	...
9078340	  706.9	  554.5	 8898.0	...
9078341	  706.8	  555.0	 8897.0	...
9078342	  706.6	  555.4	 8896.0	...
9078343	  706.5	  556.4	 8897.0	...
9078344	  706.6	  557.0	 8899.0	...
9078345	  706.4	  556.2	 8902.0	...
9078346	  706.2	  554.8	 8905.0	...
9078347	  705.8	  553.4	 8906.0	...
9078348	  705.7	  553.4	 8904.0	...
9078349	  705.4	  553.4	 8903.0	...
9078350	  705.2	  553.4	 8904.0	...
9078351	  705.1	  553.6	 8907.0	...
9078352	  705.1	  554.0	 8911.0	...
9078353	  705.1	  554.4	 8914.0	...
9078354	  705.1	  554.6	 8914.0	...
9078355	  705.3	  554.9	 8913.0	...
9078356	  705.7	  555.6	 8909.0	...
9078357	  706.4	  556.0	 8906.0	...
9078358	  706.7	  556.0	 8904.0	...
9078359	  706.4	  555.4	 8907.0	...
9078360	  705.7	  554.9	 8910.0	...
9078361	  705.7	  554.4	 8904.0	...
9078362	  706.2	  555.8	 8896.0	...
9078363	  707.0	  557.4	 8888.0	...
9078364	  707.1	  558.3	 8887.0	...
9078365	  706.9	  556.8	 8886.0	...
9078366	  706.1	  555.3	 8886.0	...
9078367	  705.8	  554.5	 8890.0	...
9078368	  705.7	  554.7	 8892.0	...
9078369	  705.9	  554.8	 8893.0	...
9078370	  706.0	  555.9	 8889.0	...
9078371	  706.1	  557.2	 8886.0	...
9078372	  706.3	  558.6	 8883.0	...
9078373	  706.3	  558.2	 8888.0	...
9078374	  706.3	  557.1	 8904.0	...
9078375	  706.3	  556.1	 8919.0	...
9078376	  706.3	  556.3	 8921.0	...
9078377	  706.3	  555.2	 8915.0	...
9078378	  706.6	  553.9	 8908.0	...
9078379	  707.0	  554.3	 8908.0	...
9078380	  707.3	  556.0	 8908.0	...
9078381	  707.8	  556.8	 8907.0	...
9078382	  708.5	  555.8	 8906.0	...
9078383	  709.2	  554.8	 8907.0	...
9078384	  709.7	  555.3	 8907.0	...
9078385	  709.7	  555.8	 8908.0	...
9078386	  709.6	  555.6	 8908.0	...
9078387	  709.8	  554.7	 8909.0	...
9078388	  710.0	  553.4	 8910.0	...
9078389	  709.7	  552.9	 8913.0	...
9078390	  708.9	  552.3	 8918.0	...
9078391	  708.4	  552.2	 8922.0	...
9078392	  708.4	  552.5	 8915.0	...
9078393	  708.6	  553.3	 8905.0	...
9078394	  708.5	  554.1	 8895.0	...
9078395	  708.9	  554.3	 8896.0	...
9078396	  709.6	  554.1	 8899.0	...
9078397	  710.2	  553.4	 8901.0	...
9078398	  709.7	  553.0	 8901.0	...
9078399	  708.9	  552.6	 8906.0	...
9078400	  708.2	  552.8	 8910.0	...
9078401	  708.3	  552.9	 8915.0	...
9078402	  708.4	  553.0	 8915.0	...
9078403	  708.1	  553.4	 8917.0	...
9078404	  707.9	  554.1	 8918.0	...
9078405	  707.7	  554.8	 8913.0	...
9078406	  707.7	  555.1	 8907.0	...
9078407	  707.8	  555.1	 8900.0	...
9078408	  707.9	  554.9	 8899.0	...
9078409	  708.2	  554.6	 8899.0	...
9078410	  709.0	  554.2	 8900.0	...
9078411	  710.0	  555.0	 8901.0	...
9078412	  710.9	  555.9	 8904.0	...
9078413	  710.3	  556.2	 8913.0	...
9078414	  709.5	  555.5	 8922.0	...
9078415	  708.7	  554.8	 8927.0	...
9078416	  708.4	  555.0	 8923.0	...
9078417	  708.0	  555.2	 8918.0	...
9078418	  708.5	  554.6	 8917.0	...
9078419	  709.4	  553.9	 8919.0	...
9078420	  710.5	  553.8	 8916.0	...
9078421	  710.6	  554.5	 8910.0	...
9078422	  709.9	  555.5	 8904.0	...
9078423	  709.2	  555.8	 8904.0	...
9078424	  709.3	  555.9	 8899.0	...
9078425	  710.3	  555.5	 8894.0	...
9078426	  711.2	  555.6	 8887.0	...
9078427	  711.1	  556.6	 8886.0	...
9078428	  710.1	  557.9	 8884.0	...
9078429	  709.1	  558.3	 8881.0	...
9078430	  708.3	  557.7	 8877.0	...
9078431	  708.4	  557.0	 8879.0	...
9078432	  709.0	  556.6	 8885.0	...
9078433	  709.3	  555.5	 8889.0	...
9078434	  709.6	  554.4	 8889.0	...
9078435	  710.5	  553.7	 8889.0	...
9078436	  711.4	  553.7	 8892.0	...
9078437	  712.5	  553.8	 8897.0	...
9078438	  712.9	  553.3	 8904.0	...
9078439	  713.0	  553.2	 8908.0	...
9078440	  712.8	  554.4	 8908.0	...
9078441	  712.6	  555.7	 8905.0	...
9078442	  713.0	  557.1	 8903.0	...
9078443	  713.4	  557.2	 8904.0	...
9078444	  713.8	  556.9	 8905.0	...
9078445	  713.5	  555.4	 8907.0	...
9078446	  713.1	  553.9	 8907.0	...
9078447	  712.9	  553.6	 8906.0	...
9078448	  712.8	  554.3	 8912.0	...
9078449	  712.7	  554.9	 8919.0	...
9078450	  712.4	  554.7	 8920.0	...
9078451	  712.0	  554.7	 8914.0	...
9078452	  711.8	  554.7	 8908.0	...
9078453	  711.7	  554.6	 8908.0	...
9078454	  712.1	  554.6	 8906.0	...
9078455	  712.5	  554.5	 8904.0	...
9078456	  713.0	  554.5	 8902.0	...
9078457	  712.8	  554.8	 8902.0	...
9078458	  712.6	  555.2	 8906.0	...
9078459	  712.4	  555.7	 8911.0	...
9078460	  712.4	  555.9	 8915.0	...
9078461	  712.4	  556.0	 8913.0	...
9078462	  712.3	  555.9	 8914.0	...
9078463	  712.1	  555.8	 8916.0	...
9078464	  712.4	  555.8	 8913.0	...
9078465	  713.0	  555.9	 8908.0	...
9078466	  713.5	  556.0	 8906.0	...
9078467	  713.4	  556.0	 8910.0	...
9078468	  713.4	  555.9	 8913.0	...
9078469	  713.7	  555.5	 8915.0	...
9078470	  714.1	  554.9	 8917.0	...
9078471	  713.6	  553.7	 8918.0	...
9078472	  712.2	  552.8	 8918.0	...
9078473	  710.9	  553.3	 8916.0	...
9078474	  711.3	  554.5	 8914.0	...
9078475	  712.4	  555.7	 8914.0	...
9078476	  713.5	  555.5	 8914.0	...
9078477	  713.7	  555.2	 8915.0	...
9078478	  713.7	  554.7	 8914.0	...
9078479	  713.5	  554.5	 8914.0	...
9078480	  713.2	  554.4	 8916.0	...
9078481	  712.9	  554.7	 8918.0	...
9078482	  712.5	  555.1	 8920.0	...
9078483	  712.2	  555.5	 8920.0	...
9078484	  711.9	  555.9	 8920.0	...
9078485	  711.9	  555.9	 8920.0	...
9078486	  712.0	  556.2	 8918.0	...
9078487	  712.3	  556.4	 8916.0	...
9078488	  712.7	  556.5	 8914.0	...
9078489	  713.1	  555.1	 8913.0	...
9078490	  713.3	  553.8	 8914.0	...
9078491	  713.5	  554.1	 8918.0	...
9078492	  713.4	  555.8	 8921.0	...
9078493	  714.2	  557.4	 8923.0	...
9078494	  714.9	  556.4	 8923.0	...
9078495	  714.8	  555.5	 8923.0	...
9078496	  713.9	  553.6	 8923.0	...
9078497	  712.3	  552.6	 8924.0	...
9078498	  711.7	  552.6	 8923.0	...
9078499	  711.2	  553.8	 8922.0	...
9078500	  711.3	  555.0	 8923.0	...
9078501	  711.4	  555.0	 8928.0	...
9078502	  711.4	  555.0	 8933.0	...
9078503	  711.0	  555.0	 8938.0	...
9078504	  710.6	  555.0	 8940.0	...
9078505	  710.5	  555.0	 8942.0	...
9078506	  710.8	  555.2	 8943.0	...
9078507	  711.4	  555.5	 8944.0	...
9078508	  711.9	  555.9	 8944.0	...
9078509	  712.0	  556.0	 8943.0	...
9078510	  712.0	  556.1	 8942.0	...
9078511	  712.0	  556.1	 8941.0	...
9078512	  712.3	  555.9	 8942.0	...
9078513	  712.5	  555.3	 8942.0	...
9078514	  712.3	  554.8	 8939.0	...
9078515	  712.2	  554.3	 8934.0	...
9078516	  712.2	  553.8	 8934.0	...
9078517	  712.2	  553.3	 8938.0	...
9078518	  712.4	  553.4	 8943.0	...
9078519	  712.7	  554.0	 8943.0	...
9078520	  713.0	  554.5	 8944.0	...
9078521	  713.1	  554.3	 8952.0	...
9078522	  713.5	  554.2	 8960.0	...
9078523	  713.7	  554.2	 8956.0	...
9078524	  713.7	  554.4	 8946.0	...
9078525	  712.8	  554.2	 8938.0	...
9078526	  712.0	  554.1	 8942.0	...
9078527	  711.4	  553.9	 8947.0	...
9078528	  712.2	  553.8	 8948.0	...
9078529	  713.0	  553.7	 8953.0	...
9078530	  712.9	  553.8	 8963.0	...
9078531	  712.0	  553.9	 8972.0	...
9078532	  712.2	  554.3	 8971.0	...
9078533	  713.3	  554.6	 8966.0	...
9078534	  714.6	  554.5	 8961.0	...
MSG	9078535 0000 _ Number On
9078535	  714.8	  554.3	 8961.0	...
9078536	  714.8	  554.7	 8963.0	...
9078537	  713.7	  555.4	 8968.0	...
9078538	  712.5	  554.8	 8973.0	...
9078539	  712.2	  553.5	 8966.0	...
9078540	  713.0	  551.8	 8957.0	...
9078541	  713.9	  551.4	 8946.0	...
9078542	  713.8	  551.1	 8945.0	...
9078543	  713.2	  550.7	 8946.0	...
9078544	  712.3	  550.5	 8950.0	...
9078545	  711.8	  550.5	 8958.0	...
9078546	  711.7	  550.8	 8964.0	...
9078547	  711.9	  551.3	 8974.0	...
9078548	  712.7	  551.5	 8980.0	...
9078549	  713.4	  551.6	 8979.0	...
9078550	  714.3	  552.5	 8967.0	...
9078551	  714.5	  553.5	 8955.0	...
9078552	  714.5	  554.5	 8952.0	...
9078553	  713.9	  554.0	 8954.0	...
9078554	  713.1	  552.5	 8956.0	...
9078555	  712.5	  551.1	 8956.0	...
9078556	  712.5	  550.9	 8957.0	...
9078557	  712.8	  551.6	 8960.0	...
9078558	  713.0	  552.4	 8962.0	...
9078559	  713.0	  552.6	 8962.0	...
9078560	  712.9	  552.9	 8961.0	...
9078561	  712.8	  552.9	 8959.0	...
9078562	  713.1	  552.8	 8957.0	...
9078563	  713.6	  552.8	 8955.0	...
9078564	  713.9	  553.3	 8953.0	...
9078565	  714.1	  553.9	 8954.0	...
9078566	  714.2	  554.2	 8956.0	...
9078567	  715.1	  554.3	 8958.0	...
9078568	  715.7	  554.3	 8959.0	...
9078569	  715.9	  554.3	 8960.0	...
9078570	  715.4	  554.3	 8955.0	...
9078571	  714.4	  554.5	 8950.0	...
9078572	  713.9	  554.9	 8949.0	...
9078573	  713.6	  555.4	 8951.0	...
9078574	  713.7	  555.2	 8954.0	...
9078575	  713.9	  554.9	 8954.0	...
9078576	  714.3	  555.3	 8946.0	...
9078577	  714.7	  556.0	 8939.0	...
9078578	  715.1	  556.9	 8933.0	...
9078579	  716.0	  557.1	 8935.0	...
9078580	  716.8	  556.0	 8939.0	...
9078581	  717.4	  554.9	 8943.0	...
9078582	  716.9	  554.3	 8950.0	...
9078583	  716.1	  555.0	 8960.0	...
9078584	  715.5	  554.5	 8969.0	...
9078585	  715.0	  553.6	 8980.0	...
9078586	  714.9	  553.7	 8984.0	...
9078587	  714.7	  554.3	 8975.0	...
9078588	  714.2	  554.9	 8957.0	...
9078589	  713.9	  554.3	 8940.0	...
9078590	  713.7	  554.2	 8936.0	...
9078591	  714.3	  554.8	 8938.0	...
9078592	  715.0	  555.7	 8939.0	...
9078593	  715.6	  555.8	 8939.0	...
9078594	  715.5	  555.0	 8938.0	...
9078595	  715.4	  554.8	 8937.0	...
9078596	  715.4	  555.4	 8938.0	...
9078597	  715.4	  556.2	 8938.0	...
9078598	  715.5	  556.3	 8938.0	...
9078599	  715.7	  556.7	 8939.0	...
9078600	  715.9	  557.0	 8939.0	...
9078601	  715.9	  557.1	 8940.0	...
9078602	  715.7	  556.6	 8939.0	...
9078603	  715.4	  555.9	 8939.0	...
9078604	  715.1	  555.8	 8939.0	...
9078605	  714.8	  555.9	 8939.0	...
9078606	  714.6	  555.6	 8938.0	...
9078607	  714.7	  554.8	 8938.0	...
9078608	  715.0	  554.1	 8943.0	...
9078609	  715.5	  554.3	 8948.0	...
9078610	  715.6	  554.5	 8953.0	...
9078611	  715.7	  554.0	 8952.0	...
9078612	  715.8	  553.4	 8951.0	...
9078613	  715.9	  553.3	 8950.0	...
9078614	  716.0	  553.7	 8949.0	...
9078615	  716.1	  554.3	 8948.0	...
9078616	  716.3	  554.4	 8941.0	...
9078617	  716.5	  554.5	 8935.0	...
9078618	  716.6	  554.4	 8939.0	...
9078619	  716.5	  554.3	 8950.0	...
9078620	  716.4	  554.6	 8958.0	...
9078621	  716.3	  555.1	 8953.0	...
9078622	  716.5	  555.5	 8948.0	...
9078623	  716.8	  555.5	 8945.0	...
9078624	  716.3	  555.1	 8945.0	...
9078625	  715.6	  554.4	 8945.0	...
9078626	  714.9	  553.7	 8945.0	...
9078627	  715.1	  554.1	 8944.0	...
9078628	  715.6	  555.0	 8935.0	...
9078629	  716.1	  555.5	 8927.0	...
9078630	  716.1	  554.3	 8921.0	...
9078631	  715.6	  553.2	 8929.0	...
9078632	  714.6	  552.6	 8937.0	...
9078633	  713.6	  553.0	 8945.0	...
9078634	  713.0	  553.4	 8946.0	...
9078635	  712.8	  553.2	 8946.0	...
9078636	  712.8	  553.0	 8943.0	...
9078637	  713.1	  553.7	 8942.0	...
9078638	  713.4	  554.8	 8943.0	...
9078639	  713.7	  556.3	 8946.0	...
9078640	  713.8	  556.8	 8949.0	...
9078641	  714.2	  557.4	 8950.0	...
9078642	  714.9	  557.4	 8951.0	...
9078643	  715.6	  557.4	 8952.0	...
9078644	  716.1	  557.3	 8951.0	...
9078645	  714.9	  557.4	 8949.0	...
9078646	  713.7	  557.7	 8947.0	...
9078647	  713.4	  557.3	 8939.0	...
9078648	  714.3	  556.5	 8932.0	...
9078649	  715.7	  555.6	 8926.0	...
9078650	  716.2	  555.4	 8926.0	...
9078651	  716.8	  555.2	 8931.0	...
9078652	  716.4	  555.5	 8936.0	...
9078653	  716.1	  555.8	 8940.0	...
9078654	  715.7	  556.2	 8940.0	...
9078655	  715.9	  556.1	 8946.0	...
9078656	  715.9	  556.1	 8953.0	...
9078657	  715.9	  556.1	 8959.0	...
9078658	  715.8	  556.2	 8955.0	...
9078659	  715.7	  556.8	 8944.0	...
9078660	  716.2	  557.3	 8933.0	...
9078661	  716.8	  557.9	 8924.0	...
9078662	  716.9	  557.9	 8922.0	...
9078663	  716.5	  558.2	 8922.0	...
9078664	  716.2	  558.5	 8923.0	...
9078665	  716.2	  557.3	 8922.0	...
9078666	  716.1	  555.9	 8921.0	...
9078667	  715.9	  555.3	 8918.0	...
9078668	  715.8	  556.6	 8913.0	...
9078669	  715.7	  557.8	 8908.0	...
9078670	  715.5	  558.6	 8905.0	...
9078671	  715.5	  559.1	 8905.0	...
9078672	  715.5	  559.6	 8909.0	...
9078673	  715.6	  559.6	 8910.0	...
9078674	  715.6	  559.2	 8909.0	...
9078675	  715.6	  558.7	 8902.0	...
9078676	  716.0	  558.4	 8898.0	...
9078677	  716.6	  558.0	 8896.0	...
9078678	  717.2	  557.8	 8901.0	...
9078679	  717.1	  557.6	 8906.0	...
9078680	  716.9	  557.8	 8911.0	...
9078681	  716.3	  558.8	 8911.0	...
9078682	  715.8	  559.8	 8911.0	...
9078683	  715.3	  560.5	 8905.0	...
9078684	  715.4	  559.7	 8900.0	...
9078685	  715.5	  558.9	 8894.0	...
9078686	  715.7	  558.7	 8894.0	...
9078687	  715.6	  558.9	 8894.0	...
9078688	  715.5	  559.4	 8893.0	...
9078689	  715.8	  559.8	 8892.0	...
9078690	  716.5	  559.9	 8890.0	...
9078691	  717.4	  560.0	 8889.0	...
9078692	  717.9	  560.1	 8885.0	...
9078693	  717.6	  560.2	 8883.0	...
9078694	  716.9	  559.9	 8883.0	...
9078695	  716.1	  559.6	 8885.0	...
9078696	  715.8	  559.4	 8885.0	...
9078697	  715.5	  559.4	 8885.0	...
9078698	  715.4	  559.4	 8886.0	...
9078699	  715.7	  559.3	 8887.0	...
9078700	  716.0	  559.6	 8887.0	...
9078701	  716.4	  560.0	 8883.0	...
9078702	  716.7	  560.3	 8880.0	...
9078703	  716.9	  560.3	 8876.0	...
9078704	  717.0	  560.1	 8877.0	...
9078705	  716.3	  560.0	 8876.0	...
9078706	  715.5	  559.9	 8874.0	...
9078707	  714.6	  559.7	 8872.0	...
9078708	  714.5	  559.3	 8870.0	...
9078709	  714.4	  559.0	 8869.0	...
9078710	  714.6	  559.2	 8867.0	...
9078711	  714.8	  560.4	 8864.0	...
9078712	  714.9	  561.3	 8861.0	...
9078713	  715.0	  561.8	 8862.0	...
9078714	  715.0	  561.5	 8864.0	...
9078715	  714.9	  561.6	 8866.0	...
9078716	  714.9	  562.1	 8866.0	...
9078717	  715.2	  562.6	 8867.0	...
9078718	  715.4	  563.2	 8867.0	...
9078719	  715.3	  563.5	 8868.0	...
9078720	  714.9	  563.6	 8869.0	...
9078721	  715.4	  563.4	 8870.0	...
9078722	  716.3	  563.1	 8864.0	...
9078723	  716.4	  563.1	 8855.0	...
9078724	  715.7	  563.3	 8846.0	...
9078725	  714.9	  563.5	 8849.0	...
9078726	  714.7	  563.8	 8854.0	...
9078727	  714.4	  564.1	 8857.0	...
9078728	  714.7	  563.8	 8852.0	...
9078729	  715.5	  563.0	 8846.0	...
9078730	  716.4	  562.1	 8845.0	...
9078731	  715.4	  561.0	 8850.0	...
9078732	  714.1	  560.3	 8856.0	...
9078733	  712.8	  559.6	 8860.0	...
9078734	  712.7	  559.6	 8861.0	...
9078735	  712.7	  560.7	 8857.0	...
9078736	  713.6	  561.8	 8851.0	...
9078737	  714.6	  562.8	 8846.0	...
9078738	  715.5	  562.8	 8846.0	...
9078739	  716.0	  562.9	 8845.0	...
9078740	  716.2	  562.7	 8844.0	...
9078741	  716.1	  562.6	 8844.0	...
9078742	  715.0	  562.7	 8853.0	...
9078743	  714.5	  563.6	 8862.0	...
9078744	  714.2	  564.4	 8869.0	...
9078745	  714.3	  564.6	 8865.0	...
9078746	  713.9	  564.4	 8856.0	...
9078747	  713.7	  564.1	 8845.0	...
9078748	  713.8	  564.0	 8837.0	...
9078749	  714.0	  564.1	 8832.0	...
9078750	  714.2	  564.1	 8831.0	...
9078751	  714.0	  564.4	 8829.0	...
9078752	  713.9	  564.7	 8826.0	...
9078753	  714.3	  564.7	 8822.0	...
9078754	  714.9	  564.6	 8818.0	...
9078755	  715.0	  564.4	 8817.0	...
9078756	  714.7	  564.4	 8823.0	...
9078757	  714.3	  563.9	 8829.0	...
9078758	  714.3	  563.4	 8823.0	...
9078759	  714.6	  563.4	 8810.0	...
9078760	  715.3	  563.9	 8798.0	...
9078761	  715.8	  564.5	 8799.0	...
9078762	  715.7	  564.6	 8803.0	...
9078763	  714.6	  564.7	 8808.0	...
9078764	  713.7	  565.0	 8811.0	...
9078765	  714.0	  565.2	 8803.0	...
9078766	  715.1	  565.3	 8794.0	...
9078767	  716.1	  565.2	 8788.0	...
9078768	  715.7	  565.2	 8791.0	...
9078769	  715.3	  565.7	 8790.0	...
9078770	  714.9	  566.2	 8785.0	...
9078771	  715.1	  567.5	 8781.0	...
9078772	  715.0	  568.3	 8781.0	...
9078773	  714.9	  568.5	 8778.0	...
9078774	  715.3	  568.0	 8774.0	...
9078775	  715.8	  567.4	 8771.0	...
9078776	  716.5	  567.4	 8771.0	...
9078777	  716.7	  567.4	 8772.0	...
9078778	  716.9	  567.3	 8772.0	...
9078779	  716.3	  567.3	 8772.0	...
9078780	  715.8	  567.2	 8771.0	...
9078781	  715.3	  567.3	 8769.0	...
9078782	  715.4	  567.3	 8766.0	...
9078783	  715.4	  566.2	 8764.0	...
9078784	  715.5	  565.1	 8764.0	...
9078785	  715.6	  563.8	 8764.0	...
9078786	  715.8	  563.7	 8763.0	...
9078787	  715.9	  564.9	 8758.0	...
9078788	  716.2	  567.1	 8752.0	...
9078789	  717.0	  569.3	 8747.0	...
9078790	  717.5	  569.6	 8746.0	...
9078791	  718.2	  568.5	 8745.0	...
9078792	  720.0	  567.2	 8744.0	...
9078793	  721.8	  566.6	 8738.0	...
9078794	  723.5	  566.6	 8734.0	...
9078795	  723.7	  566.4	 8728.0	...
9078796	  725.0	  565.5	 8726.0	...
9078797	  726.3	  564.9	 8719.0	...
9078798	  727.4	  564.7	 8712.0	...
9078799	  727.6	  565.4	 8707.0	...
9078800	  727.9	  565.6	 8704.0	...
9078801	  728.0	  565.9	 8696.0	...
9078802	  727.4	  564.0	 8689.0	...
9078803	  726.8	  562.3	 8684.0	...
9078804	  726.8	  562.0	 8682.0	...
9078805	  727.4	  563.3	 8678.0	...
9078806	  728.0	  564.7	 8677.0	...
9078807	  728.2	  563.8	 8676.0	...
9078808	  728.2	  563.1	 8678.0	...
9078809	  727.0	  562.2	 8688.0	...
9078810	  726.3	  562.1	 8697.0	...
9078811	  725.4	  562.4	 8706.0	...
9078812	  725.9	  563.6	 8695.0	...
9078813	  725.9	  564.8	 8684.0	...
9078814	  726.0	  564.8	 8673.0	...
9078815	  726.0	  564.3	 8673.0	...
9078816	  726.4	  563.8	 8675.0	...
9078817	  726.8	  563.6	 8679.0	...
9078818	  727.2	  563.0	 8681.0	...
9078819	  727.3	  562.5	 8679.0	...
9078820	  727.4	  562.6	 8673.0	...
9078821	  727.1	  562.6	 8669.0	...
9078822	  726.6	  562.5	 8667.0	...
9078823	  725.5	  562.5	 8667.0	...
9078824	  724.9	  562.6	 8666.0	...
9078825	  724.5	  562.2	 8663.0	...
9078826	  725.0	  561.7	 8662.0	...
9078827	  726.2	  561.6	 8661.0	...
9078828	  727.1	  562.3	 8666.0	...
9078829	  727.7	  563.1	 8670.0	...
9078830	  727.4	  564.3	 8669.0	...
9078831	  726.6	  564.9	 8660.0	...
9078832	  725.9	  565.1	 8651.0	...
9078833	  726.7	  564.3	 8649.0	...
9078834	  727.8	  563.8	 8649.0	...
9078835	  728.9	  563.6	 8649.0	...
9078836	  728.7	  563.3	 8650.0	...
9078837	  728.0	  563.0	 8649.0	...
MSG	9078838 0000 _ Number Off
9078838	  727.4	  562.7	 8649.0	...
9078839	  727.0	  562.9	 8649.0	...
9078840	  727.1	  563.4	 8648.0	...
9078841	  727.0	  563.8	 8647.0	...
9078842	  726.9	  563.9	 8641.0	...
9078843	  726.6	  563.9	 8637.0	...
9078844	  726.5	  563.9	 8630.0	...
9078845	  726.9	  564.2	 8627.0	...
9078846	  727.5	  564.5	 8625.0	...
9078847	  727.0	  564.0	 8626.0	...
9078848	  726.0	  563.1	 8627.0	...
9078849	  726.1	  562.1	 8630.0	...
9078850	  727.2	  562.2	 8633.0	...
9078851	  728.0	  562.2	 8634.0	...
9078852	  728.0	  562.3	 8631.0	...
9078853	  728.2	  563.5	 8624.0	...
9078854	  728.8	  564.6	 8617.0	...
9078855	  729.1	  565.5	 8613.0	...
9078856	  729.5	  565.1	 8613.0	...
9078857	  729.9	  564.4	 8610.0	...
9078858	  730.3	  563.5	 8601.0	...
9078859	  730.4	  562.9	 8591.0	...
9078860	  730.3	  563.1	 8588.0	...
9078861	  730.0	  564.1	 8591.0	...
9078862	  729.9	  565.3	 8596.0	...
9078863	  729.8	  565.9	 8600.0	...
9078864	  730.0	  566.1	 8604.0	...
9078865	  729.7	  566.4	 8596.0	...
9078866	  729.4	  566.8	 8585.0	...
9078867	  729.2	  567.2	 8574.0	...
9078868	  729.9	  567.4	 8572.0	...
9078869	  730.7	  568.1	 8570.0	...
9078870	  731.5	  568.6	 8568.0	...
9078871	  731.1	  568.8	 8569.0	...
9078872	  730.2	  568.1	 8572.0	...
9078873	  729.3	  567.8	 8574.0	...
9078874	  728.9	  567.8	 8578.0	...
9078875	  729.1	  567.5	 8579.0	...
9078876	  729.7	  566.8	 8581.0	...
9078877	  730.2	  566.0	 8579.0	...
9078878	  730.5	  565.2	 8580.0	...
9078879	  730.3	  564.4	 8578.0	...
9078880	  730.3	  564.1	 8575.0	...
9078881	  730.8	  564.6	 8565.0	...
9078882	  731.3	  564.7	 8561.0	...
9078883	  732.1	  564.3	 8557.0	...
9078884	  732.6	  564.2	 8559.0	...
9078885	  732.9	  564.9	 8564.0	...
9078886	  732.4	  565.7	 8570.0	...
9078887	  731.6	  566.1	 8572.0	...
9078888	  731.0	  566.1	 8565.0	...
9078889	  730.6	  566.2	 8557.0	...
9078890	  730.2	  566.4	 8554.0	...
9078891	  730.0	  566.6	 8555.0	...
9078892	  730.1	  566.8	 8555.0	...
9078893	  730.6	  566.8	 8557.0	...
9078894	  731.1	  566.9	 8558.0	...
9078895	  730.8	  566.6	 8557.0	...
9078896	  730.5	  566.1	 8555.0	...
9078897	  730.2	  565.5	 8553.0	...
9078898	  730.6	  565.2	 8552.0	...
9078899	  730.9	  565.0	 8552.0	...
9078900	  731.2	  564.8	 8553.0	...
9078901	  731.2	  564.7	 8550.0	...
9078902	  731.4	  564.9	 8546.0	...
9078903	  731.6	  565.7	 8542.0	...
9078904	  732.0	  566.5	 8531.0	...
9078905	  732.3	  566.8	 8520.0	...
9078906	  732.7	  566.8	 8508.0	...
9078907	  733.0	  566.9	 8509.0	...
9078908	  733.1	  567.1	 8510.0	...
9078909	  732.9	  567.7	 8512.0	...
9078910	  733.1	  568.2	 8514.0	...
9078911	  733.6	  568.7	 8517.0	...
9078912	  733.8	  568.7	 8519.0	...
9078913	  733.6	  568.8	 8522.0	...
9078914	  733.4	  568.9	 8523.0	...
9078915	  733.6	  568.9	 8524.0	...
9078916	  733.7	  569.0	 8520.0	...
9078917	  733.2	  569.1	 8515.0	...
9078918	  732.6	  569.1	 8511.0	...
9078919	  732.0	  568.8	 8509.0	...
9078920	  732.5	  568.4	 8505.0	...
9078921	  733.0	  568.2	 8501.0	...
9078922	  733.3	  568.3	 8503.0	...
9078923	  733.1	  568.4	 8507.0	...
9078924	  733.0	  568.6	 8509.0	...
9078925	  732.9	  568.4	 8506.0	...
9078926	  732.6	  568.1	 8505.0	...
9078927	  732.0	  567.9	 8507.0	...
9078928	  731.5	  568.0	 8501.0	...
9078929	  731.8	  568.2	 8494.0	...
9078930	  732.4	  568.4	 8487.0	...
9078931	  733.5	  568.8	 8486.0	...
9078932	  734.1	  569.1	 8484.0	...
9078933	  734.3	  568.4	 8479.0	...
9078934	  733.9	  567.5	 8477.0	...
9078935	  733.7	  566.6	 8476.0	...
9078936	  733.9	  566.5	 8477.0	...
9078937	  734.1	  566.3	 8479.0	...
9078938	  734.7	  566.4	 8482.0	...
9078939	  735.2	  566.5	 8485.0	...
9078940	  735.5	  566.3	 8486.0	...
9078941	  735.2	  565.9	 8485.0	...
9078942	  735.5	  567.1	 8475.0	...
9078943	  736.1	  568.8	 8465.0	...
9078944	  735.4	  570.6	 8460.0	...
9078945	  733.6	  570.3	 8464.0	...
9078946	  731.8	  569.8	 8470.0	...
9078947	  731.3	  569.0	 8474.0	...
9078948	  731.3	  568.8	 8476.0	...
9078949	  731.4	  568.0	 8477.0	...
9078950	  731.7	  566.8	 8478.0	...
9078951	  731.9	  565.6	 8482.0	...
9078952	  731.6	  566.2	 8487.0	...
9078953	  731.2	  568.1	 8491.0	...
9078954	  730.7	  570.0	 8491.0	...
9078955	  730.6	  569.8	 8491.0	...
9078956	  731.1	  568.8	 8490.0	...
9078957	  731.6	  567.5	 8489.0	...
9078958	  732.0	  566.9	 8489.0	...
9078959	  731.7	  566.5	 8489.0	...
9078960	  731.4	  566.7	 8489.0	...
9078961	  731.3	  567.1	 8489.0	...
9078962	  731.3	  567.4	 8491.0	...
9078963	  731.5	  567.5	 8493.0	...
9078964	  731.7	  568.0	 8484.0	...
9078965	  731.7	  568.5	 8474.0	...
9078966	  731.0	  569.1	 8471.0	...
9078967	  730.4	  569.1	 8479.0	...
9078968	  729.9	  568.7	 8487.0	...
9078969	  729.7	  568.2	 8488.0	...
9078970	  729.6	  567.6	 8490.0	...
9078971	  729.7	  567.4	 8492.0	...
9078972	  729.8	  567.2	 8492.0	...
9078973	  730.0	  567.1	 8488.0	...
9078974	  730.2	  567.3	 8483.0	...
9078975	  730.6	  567.0	 8479.0	...
9078976	  730.8	  566.8	 8479.0	...
9078977	  730.8	  566.7	 8474.0	...
9078978	  731.4	  566.8	 8466.0	...
9078979	  732.4	  566.9	 8459.0	...
9078980	  733.2	  566.8	 8457.0	...
9078981	  733.2	  566.8	 8460.0	...
9078982	  732.9	  567.9	 8463.0	...
9078983	  733.5	  568.9	 8465.0	...
9078984	  734.3	  569.9	 8464.0	...
9078985	  735.2	  569.5	 8459.0	...
9078986	  735.3	  569.3	 8453.0	...
9078987	  734.6	  569.2	 8449.0	...
9078988	  733.7	  569.1	 8450.0	...
9078989	  732.8	  568.8	 8452.0	...
9078990	  732.7	  568.4	 8458.0	...
9078991	  732.0	  568.1	 8465.0	...
9078992	  731.3	  567.9	 8472.0	...
9078993	  731.6	  568.0	 8474.0	...
9078994	  732.6	  569.2	 8475.0	...
9078995	  733.4	  570.4	 8471.0	...
9078996	  733.2	  570.9	 8465.0	...
9078997	  732.6	  570.3	 8459.0	...
9078998	  731.9	  569.7	 8459.0	...
9078999	  731.2	  569.8	 8464.0	...
9079000	  731.0	  570.7	 8469.0	...
9079001	  732.3	  571.2	 8471.0	...
9079002	  733.5	  571.3	 8467.0	...
9079003	  734.7	  570.7	 8464.0	...
9079004	  734.8	  571.3	 8462.0	...
9079005	  734.5	  572.0	 8461.0	...
9079006	  733.4	  572.6	 8459.0	...
9079007	  732.2	  571.8	 8458.0	...
9079008	  731.4	  570.2	 8460.0	...
9079009	  731.2	  568.9	 8464.0	...
9079010	  731.8	  568.5	 8469.0	...
9079011	  732.7	  569.9	 8471.0	...
9079012	  733.8	  571.3	 8469.0	...
9079013	  734.0	  572.1	 8467.0	...
9079014	  734.3	  572.0	 8463.0	...
9079015	  734.6	  571.7	 8460.0	...
9079016	  734.8	  571.7	 8458.0	...
9079017	  735.0	  571.9	 8457.0	...
9079018	  735.1	  572.3	 8461.0	...
9079019	  733.9	  571.2	 8466.0	...
9079020	  732.8	  569.9	 8473.0	...
9079021	  731.8	  568.6	 8477.0	...
9079022	  732.1	  568.5	 8479.0	...
9079023	  732.4	  568.1	 8477.0	...
9079024	  732.4	  568.0	 8476.0	...
9079025	  732.5	  568.0	 8476.0	...
9079026	  732.2	  568.5	 8478.0	...
9079027	  732.0	  568.8	 8472.0	...
9079028	  731.8	  569.1	 8468.0	...
9079029	  731.8	  569.1	 8465.0	...
9079030	  731.8	  569.4	 8472.0	...
9079031	  731.9	  570.4	 8478.0	...
9079032	  731.9	  571.2	 8485.0	...
9079033	  731.9	  571.8	 8486.0	...
9079034	  732.6	  571.6	 8488.0	...
9079035	  733.2	  571.3	 8487.0	...
9079036	  733.6	  571.2	 8483.0	...
9079037	  733.4	  571.1	 8477.0	...
9079038	  733.3	  571.1	 8469.0	...
9079039	  733.4	  571.0	 8463.0	...
9079040	  733.6	  570.9	 8458.0	...
9079041	  733.7	  570.8	 8458.0	...
9079042	  733.9	  570.9	 8458.0	...
9079043	  734.0	  571.0	 8462.0	...
9079044	  733.8	  571.2	 8467.0	...
9079045	  733.2	  571.3	 8472.0	...
9079046	  732.7	  571.1	 8474.0	...
9079047	  732.4	  570.5	 8475.0	...
9079048	  732.2	  569.9	 8475.0	...
9079049	  731.9	  569.6	 8476.0	...
9079050	  731.9	  570.8	 8479.0	...
9079051	  732.3	  571.7	 8484.0	...
9079052	  733.0	  572.4	 8489.0	...
9079053	  733.5	  572.0	 8480.0	...
9079054	  733.7	  571.5	 8470.0	...
9079055	  733.6	  571.1	 8461.0	...
9079056	  734.2	  571.1	 8461.0	...
9079057	  734.8	  571.6	 8463.0	...
9079058	  735.2	  572.3	 8465.0	...
9079059	  734.4	  572.8	 8466.0	...
9079060	  733.6	  573.1	 8466.0	...
9079061	  733.5	  573.0	 8467.0	...
9079062	  734.3	  572.8	 8467.0	...
9079063	  735.1	  572.6	 8468.0	...
9079064	  735.5	  572.4	 8468.0	...
9079065	  735.1	  572.4	 8466.0	...
9079066	  734.7	  572.2	 8462.0	...
9079067	  734.1	  571.8	 8459.0	...
9079068	  733.7	  570.7	 8456.0	...
9079069	  733.2	  569.9	 8456.0	...
9079070	  733.2	  571.0	 8457.0	...
9079071	  733.4	  572.8	 8457.0	...
9079072	  733.5	  574.3	 8457.0	...
9079073	  733.3	  573.7	 8456.0	...
9079074	  732.6	  573.2	 8454.0	...
9079075	  731.8	  572.9	 8453.0	...
9079076	  732.0	  572.8	 8452.0	...
9079077	  733.0	  572.4	 8451.0	...
9079078	  734.2	  572.1	 8450.0	...
9079079	  734.4	  571.8	 8449.0	...
9079080	  734.4	  572.0	 8450.0	...
9079081	  734.2	  572.1	 8451.0	...
9079082	  734.0	  572.0	 8454.0	...
9079083	  733.9	  571.0	 8459.0	...
9079084	  734.7	  570.0	 8460.0	...
9079085	  735.5	  569.6	 8460.0	...
9079086	  734.7	  570.0	 8459.0	...
9079087	  733.3	  571.3	 8459.0	...
9079088	  732.4	  572.1	 8459.0	...
9079089	  733.1	  572.6	 8459.0	...
9079090	  733.5	  573.0	 8459.0	...
9079091	  733.2	  573.4	 8460.0	...
9079092	  732.8	  572.8	 8461.0	...
9079093	  732.6	  571.7	 8461.0	...
9079094	  732.3	  570.5	 8459.0	...
9079095	  732.7	  571.7	 8456.0	...
9079096	  733.3	  572.7	 8451.0	...
9079097	  733.8	  574.3	 8446.0	...
9079098	  733.7	  574.9	 8442.0	...
9079099	  732.7	  575.1	 8440.0	...
9079100	  731.9	  574.5	 8441.0	...
9079101	  731.2	  572.5	 8447.0	...
9079102	  731.0	  570.8	 8453.0	...
9079103	  730.5	  570.7	 8462.0	...
9079104	  730.1	  571.8	 8465.0	...
9079105	  730.9	  572.9	 8470.0	...
9079106	  732.0	  572.5	 8471.0	...
9079107	  733.1	  572.0	 8470.0	...
9079108	  732.5	  571.8	 8470.0	...
9079109	  731.8	  572.0	 8469.0	...
9079110	  731.1	  572.5	 8469.0	...
9079111	  731.0	  573.0	 8468.0	...
9079112	  730.7	  573.2	 8472.0	...
9079113	  730.3	  571.7	 8479.0	...
9079114	  729.9	  569.9	 8485.0	...
9079115	  730.7	  568.2	 8481.0	...
9079116	  731.9	  568.3	 8475.0	...
9079117	  733.1	  568.8	 8471.0	...
9079118	  732.6	  569.7	 8476.0	...
9079119	  731.9	  570.4	 8481.0	...
9079120	  731.3	  571.8	 8481.0	...
9079121	  731.6	  572.8	 8478.0	...
9079122	  731.9	  573.8	 8476.0	...
9079123	  731.9	  573.7	 8476.0	...
9079124	  731.2	  573.3	 8477.0	...
9079125	  730.5	  572.9	 8478.0	...
9079126	  729.8	  572.6	 8479.0	...
9079127	  729.8	  572.5	 8473.0	...
9079128	  729.6	  572.6	 8465.0	...
9079129	  729.4	  572.7	 8458.0	...
9079130	  729.2	  572.8	 8457.0	...
9079131	  729.2	  573.0	 8456.0	...
9079132	  729.4	  573.1	 8455.0	...
9079133	  729.5	  573.0	 8454.0	...
9079134	  730.0	  572.6	 8454.0	...
9079135	  730.8	  572.3	 8453.0	...
9079136	  731.8	  573.4	 8453.0	...
9079137	  732.4	  574.7	 8455.0	...
9079138	  732.7	  575.9	 8458.0	...
9079139	  732.8	  575.9	 8460.0	...
9079140	  732.7	  576.2	 8459.0	...
9079141	  732.6	  576.4	 8459.0	...
9079142	  732.5	  575.8	 8460.0	...
9079143	  732.4	  574.9	 8460.0	...
9079144	  732.3	  574.0	 8460.0	...
9079145	  732.5	  573.9	 8464.0	...
9079146	  732.7	  573.8	 8466.0	...
9079147	  732.5	  573.8	 8467.0	...
9079148	  731.9	  573.6	 8465.0	...
9079149	  731.4	  573.3	 8468.0	...
9079150	  731.3	  573.0	 8471.0	...
9079151	  731.4	  572.8	 8472.0	...
9079152	  731.8	  572.6	 8468.0	...
9079153	  732.1	  573.2	 8464.0	...
9079154	  732.4	  573.9	 8468.0	...
9079155	  732.4	  574.5	 8476.0	...
9079156	  732.1	  574.5	 8483.0	...
9079157	  731.7	  574.5	 8484.0	...
9079158	  731.3	  574.8	 8487.0	...
9079159	  730.8	  575.2	 8490.0	...
9079160	  730.5	  575.7	 8491.0	...
9079161	  730.3	  575.9	 8490.0	...
9079162	  730.2	  575.9	 8481.0	...
9079163	  730.3	  575.7	 8475.0	...
9079164	  730.7	  575.5	 8469.0	...
9079165	  730.7	  574.8	 8470.0	...
9079166	  730.6	  574.2	 8469.0	...
9079167	  730.3	  573.7	 8466.0	...
9079168	  730.3	  573.8	 8466.0	...
9079169	  730.2	  574.1	 8466.0	...
9079170	  729.7	  574.4	 8469.0	...
9079171	  729.5	  574.3	 8470.0	...
9079172	  729.0	  574.0	 8474.0	...
9079173	  728.6	  573.6	 8478.0	...
9079174	  728.3	  573.5	 8480.0	...
9079175	  728.7	  573.3	 8478.0	...
9079176	  729.3	  573.1	 8475.0	...
9079177	  729.9	  573.0	 8474.0	...
9079178	  729.9	  573.0	 8477.0	...
9079179	  729.9	  572.9	 8481.0	...
9079180	  729.9	  572.3	 8479.0	...
9079181	  730.1	  571.9	 8472.0	...
9079182	  730.8	  571.9	 8465.0	...
9079183	  731.4	  572.0	 8464.0	...
9079184	  731.9	  572.2	 8462.0	...
9079185	  732.0	  571.9	 8461.0	...
9079186	  732.0	  572.2	 8463.0	...
9079187	  731.9	  573.0	 8467.0	...
9079188	  731.8	  573.7	 8471.0	...
9079189	  731.7	  572.9	 8470.0	...
9079190	  731.4	  571.8	 8467.0	...
9079191	  730.7	  570.6	 8463.0	...
9079192	  730.1	  570.5	 8459.0	...
9079193	  730.9	  571.7	 8459.0	...
9079194	  731.9	  573.1	 8464.0	...
9079195	  732.1	  574.0	 8470.0	...
9079196	  731.3	  573.5	 8475.0	...
9079197	  730.5	  573.1	 8470.0	...
9079198	  730.6	  573.1	 8465.0	...
9079199	  730.6	  572.5	 8463.0	...
9079200	  730.7	  571.8	 8466.0	...
9079201	  730.9	  571.4	 8469.0	...
9079202	  731.1	  571.7	 8469.0	...
9079203	  730.9	  572.0	 8478.0	...
9079204	  730.5	  572.8	 8487.0	...
9079205	  730.0	  573.5	 8489.0	...
9079206	  729.8	  574.2	 8483.0	...
9079207	  729.6	  573.9	 8481.0	...
9079208	  729.4	  573.5	 8486.0	...
9079209	  729.1	  572.9	 8489.0	...
9079210	  728.7	  572.7	 8487.0	...
9079211	  728.4	  572.7	 8486.0	...
9079212	  728.5	  572.7	 8485.0	...
9079213	  728.1	  572.8	 8483.0	...
9079214	  727.7	  572.6	 8482.0	...
9079215	  727.7	  572.4	 8480.0	...
9079216	  728.4	  572.4	 8481.0	...
9079217	  729.1	  572.7	 8481.0	...
9079218	  729.1	  573.1	 8485.0	...
9079219	  728.8	  573.3	 8489.0	...
9079220	  728.1	  573.2	 8491.0	...
9079221	  727.6	  573.0	 8488.0	...
9079222	  727.5	  573.0	 8478.0	...
9079223	  727.8	  573.6	 8470.0	...
9079224	  728.1	  574.0	 8463.0	...
9079225	  728.5	  574.3	 8462.0	...
9079226	  728.9	  574.3	 8463.0	...
9079227	  729.3	  574.3	 8465.0	...
9079228	  728.3	  574.3	 8471.0	...
9079229	  727.3	  574.2	 8471.0	...
9079230	  726.2	  574.3	 8470.0	...
9079231	  726.1	  574.3	 8471.0	...
9079232	  726.3	  574.3	 8474.0	...
9079233	  726.7	  574.4	 8479.0	...
9079234	  727.2	  574.5	 8483.0	...
9079235	  727.5	  574.9	 8488.0	...
9079236	  727.9	  575.5	 8491.0	...
9079237	  728.0	  576.1	 8491.0	...
9079238	  727.9	  576.2	 8490.0	...
9079239	  728.2	  575.6	 8488.0	...
9079240	  728.5	  575.1	 8487.0	...
9079241	  728.4	  575.0	 8486.0	...
9079242	  728.4	  575.2	 8486.0	...
9079243	  728.2	  574.8	 8486.0	...
9079244	  728.5	  574.4	 8479.0	...
9079245	  728.4	  574.4	 8472.0	...
9079246	  728.1	  574.8	 8468.0	...
9079247	  727.9	  575.3	 8472.0	...
9079248	  729.6	  575.0	 8473.0	...
9079249	  731.5	  574.9	 8470.0	...
9079250	  731.8	  575.0	 8467.0	...
9079251	  730.2	  575.4	 8466.0	...
9079252	  728.6	  575.8	 8468.0	...
9079253	  728.5	  575.5	 8472.0	...
9079254	  728.3	  574.9	 8476.0	...
9079255	  728.2	  574.3	 8483.0	...
9079256	  728.6	  575.0	 8486.0	...
9079257	  729.3	  575.9	 8483.0	...
9079258	  730.2	  576.4	 8478.0	...
9079259	  730.5	  576.0	 8475.0	...
9079260	  730.6	  576.2	 8476.0	...
9079261	  730.7	  576.9	 8480.0	...
9079262	  730.4	  577.0	 8485.0	...
9079263	  729.4	  576.5	 8490.0	...
9079264	  728.5	  576.5	 8488.0	...
9079265	  728.0	  577.1	 8483.0	...
9079266	  728.0	  576.8	 8477.0	...
9079267	  727.9	  576.1	 8475.0	...
9079268	  728.2	  575.4	 8473.0	...
9079269	  728.6	  576.1	 8472.0	...
9079270	  729.1	  576.7	 8476.0	...
9079271	  729.1	  576.6	 8480.0	...
9079272	  729.1	  575.8	 8480.0	...
9079273	  729.1	  574.9	 8476.0	...
9079274	  729.0	  575.0	 8472.0	...
9079275	  728.9	  574.4	 8472.0	...
9079276	  729.5	  574.0	 8470.0	...
9079277	  730.2	  573.6	 8467.0	...
9079278	  729.7	  573.9	 8463.0	...
9079279	  728.5	  574.0	 8463.0	...
9079280	  727.2	  574.1	 8463.0	...
9079281	  727.3	  574.3	 8465.0	...
9079282	  727.8	  574.4	 8468.0	...
9079283	  728.1	  574.2	 8469.0	...
9079284	  728.4	  573.8	 8468.0	...
9079285	  728.6	  573.9	 8466.0	...
9079286	  729.5	  574.4	 8464.0	...
9079287	  730.4	  575.0	 8463.0	...
9079288	  731.1	  575.4	 8463.0	...
9079289	  731.2	  575.6	 8464.0	...
9079290	  731.4	  574.9	 8465.0	...
9079291	  731.6	  574.2	 8467.0	...
9079292	  731.9	  574.2	 8469.0	...
9079293	  732.0	  575.0	 8471.0	...
9079294	  731.5	  575.6	 8473.0	...
9079295	  730.9	  575.4	 8474.0	...
9079296	  730.4	  575.7	 8475.0	...
9079297	  729.8	  576.4	 8476.0	...
9079298	  729.1	  576.9	 8476.0	...
9079299	  728.2	  576.7	 8479.0	...
9079300	  728.0	  576.3	 8481.0	...
9079301	  727.9	  575.8	 8481.0	...
9079302	  727.9	  575.6	 8476.0	...
9079303	  728.1	  575.9	 8467.0	...
9079304	  728.3	  576.7	 8460.0	...
9079305	  728.8	  577.8	 8461.0	...
9079306	  729.2	  578.5	 8465.0	...
9079307	  729.4	  579.0	 8469.0	...
9079308	  729.3	  578.1	 8469.0	...
9079309	  729.3	  577.3	 8468.0	...
9079310	  729.3	  576.4	 8469.0	...
9079311	  729.4	  576.4	 8471.0	...
9079312	  729.5	  576.4	 8471.0	...
9079313	  728.8	  576.5	 8470.0	...
9079314	  728.5	  577.3	 8467.0	...
9079315	  728.5	  577.9	 8464.0	...
9079316	  728.6	  578.0	 8461.0	...
9079317	  728.4	  577.6	 8461.0	...
9079318	  727.5	  576.9	 8462.0	...
9079319	  727.2	  576.6	 8465.0	...
9079320	  727.0	  577.1	 8470.0	...
EFIX R   9078323	9079320	998	  722.2	  564.1	   8693
SSACC R  9079321
9079321	  727.1	  578.0	 8474.0	...
9079322	  727.3	  578.8	 8474.0	...
9079323	  727.4	  578.8	 8478.0	...
9079324	  727.6	  578.9	 8485.0	...
9079325	  727.9	  579.1	 8491.0	...
9079326	  728.2	  579.5	 8491.0	...
9079327	  728.5	  580.1	 8491.0	...
9079328	  729.2	  580.2	 8485.0	...
9079329	  729.8	  579.9	 8478.0	...
9079330	  755.1	  535.9	 8623.0	...
9079331	  779.8	  492.4	 8775.0	...
9079332	  804.6	  449.4	 8927.0	...
9079333	  804.6	  449.4	 8927.0	...
SBLINK R 9079334
9079334	   .	   .	    0.0	...
9079335	   .	   .	    0.0	...
9079336	   .	   .	    0.0	...
9079337	   .	   .	    0.0	...
9079338	   .	   .	    0.0	...
9079339	   .	   .	    0.0	...
9079340	   .	   .	    0.0	...
9079341	   .	   .	    0.0	...
9079342	   .	   .	    0.0	...
9079343	   .	   .	    0.0	...
9079344	   .	   .	    0.0	...
9079345	   .	   .	    0.0	...
9079346	   .	   .	    0.0	...
9079347	   .	   .	    0.0	...
9079348	   .	   .	    0.0	...
9079349	   .	   .	    0.0	...
9079350	   .	   .	    0.0	...
9079351	   .	   .	    0.0	...
9079352	   .	   .	    0.0	...
9079353	   .	   .	    0.0	...
9079354	   .	   .	    0.0	...
9079355	   .	   .	    0.0	...
9079356	   .	   .	    0.0	...
9079357	   .	   .	    0.0	...
9079358	   .	   .	    0.0	...
9079359	   .	   .	    0.0	...
9079360	   .	   .	    0.0	...
9079361	   .	   .	    0.0	...
9079362	   .	   .	    0.0	...
9079363	   .	   .	    0.0	...
9079364	   .	   .	    0.0	...
9079365	   .	   .	    0.0	...
9079366	   .	   .	    0.0	...
9079367	   .	   .	    0.0	...
9079368	   .	   .	    0.0	...
9079369	   .	   .	    0.0	...
9079370	   .	   .	    0.0	...
9079371	   .	   .	    0.0	...
9079372	   .	   .	    0.0	...
9079373	   .	   .	    0.0	...
9079374	   .	   .	    0.0	...
9079375	   .	   .	    0.0	...
9079376	   .	   .	    0.0	...
9079377	   .	   .	    0.0	...
9079378	   .	   .	    0.0	...
9079379	   .	   .	    0.0	...
9079380	   .	   .	    0.0	...
9079381	   .	   .	    0.0	...
9079382	   .	   .	    0.0	...
9079383	   .	   .	    0.0	...
9079384	   .	   .	    0.0	...
9079385	   .	   .	    0.0	...
9079386	   .	   .	    0.0	...
9079387	   .	   .	    0.0	...
9079388	   .	   .	    0.0	...
9079389	   .	   .	    0.0	...
9079390	   .	   .	    0.0	...
9079391	   .	   .	    0.0	...
9079392	   .	   .	    0.0	...
9079393	   .	   .	    0.0	...
9079394	   .	   .	    0.0	...
9079395	   .	   .	    0.0	...
9079396	   .	   .	    0.0	...
9079397	   .	   .	    0.0	...
9079398	   .	   .	    0.0	...
9079399	   .	   .	    0.0	...
9079400	   .	   .	    0.0	...
9079401	   .	   .	    0.0	...
9079402	   .	   .	    0.0	...
9079403	   .	   .	    0.0	...
9079404	   .	   .	    0.0	...
9079405	   .	   .	    0.0	...
9079406	   .	   .	    0.0	...
9079407	   .	   .	    0.0	...
9079408	   .	   .	    0.0	...
9079409	   .	   .	    0.0	...
9079410	   .	   .	    0.0	...
9079411	   .	   .	    0.0	...
9079412	   .	   .	    0.0	...
9079413	   .	   .	    0.0	...
9079414	   .	   .	    0.0	...
9079415	   .	   .	    0.0	...
9079416	   .	   .	    0.0	...
9079417	   .	   .	    0.0	...
9079418	   .	   .	    0.0	...
9079419	   .	   .	    0.0	...
9079420	   .	   .	    0.0	...
9079421	   .	   .	    0.0	...
9079422	   .	   .	    0.0	...
9079423	   .	   .	    0.0	...
9079424	   .	   .	    0.0	...
9079425	   .	   .	    0.0	...
9079426	   .	   .	    0.0	...
9079427	   .	   .	    0.0	...
9079428	   .	   .	    0.0	...
9079429	   .	   .	    0.0	...
9079430	   .	   .	    0.0	...
9079431	   .	   .	    0.0	...
9079432	   .	   .	    0.0	...
9079433	   .	   .	    0.0	...
9079434	   .	   .	    0.0	...
9079435	   .	   .	    0.0	...
9079436	   .	   .	    0.0	...
9079437	   .	   .	    0.0	...
9079438	   .	   .	    0.0	...
9079439	   .	   .	    0.0	...
9079440	   .	   .	    0.0	...
9079441	   .	   .	    0.0	...
9079442	   .	   .	    0.0	...
9079443	   .	   .	    0.0	...
9079444	   .	   .	    0.0	...
9079445	   .	   .	    0.0	...
9079446	   .	   .	    0.0	...
9079447	   .	   .	    0.0	...
9079448	   .	   .	    0.0	...
9079449	   .	   .	    0.0	...
9079450	   .	   .	    0.0	...
9079451	   .	   .	    0.0	...
9079452	   .	   .	    0.0	...
9079453	   .	   .	    0.0	...
9079454	   .	   .	    0.0	...
9079455	   .	   .	    0.0	...
9079456	   .	   .	    0.0	...
9079457	   .	   .	    0.0	...
9079458	   .	   .	    0.0	...
9079459	   .	   .	    0.0	...
9079460	   .	   .	    0.0	...
9079461	   .	   .	    0.0	...
9079462	   .	   .	    0.0	...
9079463	   .	   .	    0.0	...
9079464	   .	   .	    0.0	...
9079465	   .	   .	    0.0	...
9079466	   .	   .	    0.0	...
9079467	   .	   .	    0.0	...
9079468	   .	   .	    0.0	...
9079469	   .	   .	    0.0	...
9079470	   .	   .	    0.0	...
9079471	   .	   .	    0.0	...
9079472	   .	   .	    0.0	...
9079473	   .	   .	    0.0	...
9079474	   .	   .	    0.0	...
9079475	   .	   .	    0.0	...
9079476	   .	   .	    0.0	...
9079477	   .	   .	    0.0	...
EBLINK R 9079334	9079477	144
9079478	  527.9	  249.1	 8162.0	...
9079479	  527.9	  249.1	 8162.0	...
9079480	  527.9	  249.1	 8162.0	...
9079481	  527.5	  248.1	 8157.0	...
9079482	  529.3	  274.6	 8249.0	...
9079483	  531.2	  301.4	 8348.0	...
9079484	  575.1	  405.5	 8458.0	...
9079485	  617.7	  491.8	 8510.0	...
9079486	  660.6	  579.8	 8553.0	...
9079487	  661.8	  589.0	 8588.0	...
9079488	  662.7	  590.3	 8584.0	...
9079489	  663.3	  591.5	 8581.0	...
9079490	  663.4	  592.4	 8585.0	...
9079491	  662.8	  592.4	 8590.0	...
9079492	  662.8	  592.3	 8589.0	...
9079493	  663.3	  592.2	 8582.0	...
9079494	  663.9	  594.4	 8575.0	...
ESACC R  9079321	9079494	174	  727.1	  578.0	  663.9	  594.4	   1.39	    651
SFIX R   9079495
9079495	  663.9	  596.8	 8576.0	...
9079496	  664.9	  599.1	 8578.0	...
9079497	  665.7	  598.9	 8574.0	...
9079498	  665.1	  598.8	 8567.0	...
9079499	  663.4	  598.3	 8563.0	...
9079500	  663.1	  597.7	 8567.0	...
9079501	  664.5	  598.2	 8573.0	...
9079502	  666.0	  599.3	 8577.0	...
9079503	  665.9	  600.5	 8581.0	...
9079504	  665.7	  600.1	 8583.0	...
9079505	  665.5	  599.8	 8584.0	...
9079506	  665.6	  599.5	 8584.0	...
9079507	  665.4	  599.3	 8585.0	...
9079508	  665.1	  599.2	 8586.0	...
9079509	  664.9	  599.2	 8579.0	...
9079510	  664.8	  599.3	 8571.0	...
9079511	  665.1	  599.3	 8572.0	...
9079512	  665.4	  599.6	 8581.0	...
9079513	  665.7	  600.3	 8590.0	...
9079514	  665.6	  600.9	 8590.0	...
9079515	  665.4	  601.1	 8584.0	...
9079516	  664.8	  599.3	 8579.0	...
9079517	  663.8	  597.6	 8573.0	...
9079518	  662.9	  596.2	 8579.0	...
9079519	  662.6	  596.9	 8585.0	...
9079520	  662.6	  597.4	 8593.0	...
9079521	  662.8	  597.6	 8594.0	...
9079522	  663.0	  598.4	 8595.0	...
9079523	  663.4	  599.2	 8595.0	...
9079524	  663.5	  600.0	 8593.0	...
9079525	  663.8	  600.0	 8592.0	...
9079526	  663.8	  599.1	 8595.0	...
9079527	  663.6	  598.3	 8600.0	...
9079528	  663.3	  598.1	 8606.0	...
9079529	  663.2	  599.2	 8606.0	...
9079530	  663.0	  600.2	 8607.0	...
9079531	  662.5	  600.5	 8607.0	...
9079532	  662.0	  600.4	 8608.0	...
9079533	  661.8	  600.4	 8609.0	...
9079534	  661.9	  600.8	 8609.0	...
9079535	  661.9	  601.5	 8604.0	...
9079536	  662.9	  601.7	 8598.0	...
9079537	  663.7	  601.1	 8594.0	...
9079538	  663.8	  600.6	 8595.0	...
9079539	  663.0	  600.1	 8597.0	...
9079540	  662.1	  600.4	 8598.0	...
9079541	  661.9	  600.5	 8602.0	...
9079542	  661.9	  600.8	 8606.0	...
9079543	  662.1	  600.9	 8609.0	...
9079544	  662.3	  600.9	 8609.0	...
9079545	  662.2	  600.7	 8608.0	...
9079546	  662.2	  600.6	 8607.0	...
9079547	  662.7	  600.6	 8596.0	...
9079548	  663.3	  600.6	 8585.0	...
9079549	  663.4	  600.1	 8579.0	...
9079550	  662.1	  599.8	 8592.0	...
9079551	  661.0	  599.5	 8604.0	...
9079552	  660.4	  599.6	 8608.0	...
9079553	  660.3	  599.8	 8603.0	...
9079554	  660.0	  599.9	 8596.0	...
9079555	  660.1	  599.9	 8594.0	...
9079556	  660.7	  599.7	 8591.0	...
9079557	  661.0	  599.5	 8591.0	...
9079558	  660.6	  599.2	 8594.0	...
9079559	  660.3	  598.9	 8598.0	...
9079560	  660.3	  598.7	 8602.0	...
9079561	  659.9	  599.0	 8606.0	...
9079562	  659.5	  599.1	 8606.0	...
9079563	  659.2	  599.1	 8606.0	...
9079564	  659.3	  598.9	 8603.0	...
9079565	  659.4	  598.5	 8606.0	...
9079566	  660.4	  598.4	 8608.0	...
9079567	  661.6	  598.5	 8610.0	...
9079568	  662.7	  598.8	 8601.0	...
9079569	  662.7	  598.7	 8594.0	...
9079570	  662.3	  598.5	 8588.0	...
9079571	  662.1	  598.2	 8591.0	...
9079572	  662.0	  598.4	 8594.0	...
9079573	  662.6	  598.6	 8594.0	...
9079574	  663.1	  598.8	 8594.0	...
9079575	  663.1	  599.0	 8593.0	...
9079576	  662.4	  599.6	 8592.0	...
9079577	  661.5	  600.1	 8592.0	...
9079578	  660.7	  599.8	 8591.0	...
9079579	  660.1	  599.4	 8591.0	...
9079580	  659.1	  599.0	 8599.0	...
9079581	  658.3	  599.0	 8610.0	...
9079582	  658.4	  599.0	 8621.0	...
9079583	  659.0	  599.0	 8621.0	...
9079584	  659.6	  599.0	 8614.0	...
9079585	  659.2	  599.1	 8608.0	...
9079586	  658.7	  598.7	 8608.0	...
9079587	  658.5	  598.2	 8610.0	...
9079588	  659.0	  597.6	 8612.0	...
9079589	  659.6	  597.7	 8615.0	...
9079590	  660.2	  598.0	 8619.0	...
9079591	  661.0	  598.3	 8621.0	...
9079592	  661.7	  598.4	 8619.0	...
9079593	  661.7	  597.8	 8617.0	...
9079594	  661.6	  597.8	 8603.0	...
9079595	  661.5	  597.9	 8589.0	...
9079596	  661.3	  597.4	 8580.0	...
9079597	  660.6	  596.5	 8585.0	...
9079598	  660.0	  595.4	 8595.0	...
9079599	  659.6	  595.6	 8600.0	...
9079600	  659.8	  595.5	 8605.0	...
9079601	  660.0	  595.5	 8605.0	...
9079602	  660.2	  595.4	 8604.0	...
9079603	  659.9	  595.9	 8602.0	...
9079604	  660.0	  596.3	 8600.0	...
9079605	  660.4	  596.8	 8600.0	...
9079606	  661.2	  596.7	 8593.0	...
9079607	  662.0	  596.9	 8573.0	...
9079608	  662.3	  597.1	 8553.0	...
9079609	  662.4	  596.9	 8550.0	...
9079610	  661.1	  596.6	 8558.0	...
9079611	  659.9	  596.5	 8566.0	...
9079612	  658.8	  596.8	 8566.0	...
9079613	  658.7	  597.0	 8574.0	...
9079614	  659.2	  596.9	 8582.0	...
9079615	  659.8	  596.9	 8590.0	...
9079616	  660.5	  597.3	 8589.0	...
9079617	  660.8	  597.7	 8588.0	...
9079618	  659.9	  598.3	 8587.0	...
9079619	  658.8	  597.7	 8587.0	...
9079620	  658.2	  596.8	 8586.0	...
9079621	  658.6	  595.9	 8588.0	...
9079622	  658.9	  595.7	 8589.0	...
9079623	  658.6	  595.8	 8590.0	...
9079624	  658.6	  595.8	 8586.0	...
9079625	  659.0	  596.7	 8583.0	...
9079626	  659.3	  597.8	 8581.0	...
9079627	  660.5	  598.8	 8573.0	...
9079628	  661.6	  598.9	 8564.0	...
9079629	  662.1	  598.9	 8561.0	...
9079630	  661.5	  598.9	 8569.0	...
9079631	  661.0	  598.7	 8569.0	...
9079632	  661.0	  598.0	 8561.0	...
9079633	  661.0	  597.5	 8554.0	...
9079634	  661.7	  597.5	 8557.0	...
9079635	  662.5	  598.1	 8560.0	...
9079636	  663.2	  598.7	 8561.0	...
9079637	  662.9	  598.5	 8558.0	...
9079638	  662.5	  598.4	 8555.0	...
[truncated: 4,268,837 more chars]
