# Supplementary material for: With an eye on uncertainty: Modelling pupillary responses to environmental volatility
Source: PLoS Comput Biol. 2019 Jul 5;15(7):e1007126. doi: 10.1371/journal.pcbi.1007126 (PMC6636765; doi:10.1371/journal.pcbi.1007126)
Supplement: S4 Data — Zip file containing the pupillometry data for participant 4. (ZIP) [file pcbi.1007126.s004.zip › P4/trial4.asc]

** CONVERTED FROM C:\Users\tparr\Documents\PVR\P4_0712\trial4.edf using edfapi 3.1 Win32 Nov 24 2009 on Thu Dec 07 19:13:33 2017
** DATE: Thu Dec  7 19:33:54 2017
** TYPE: EDF_FILE BINARY EVENT SAMPLE TAGGED
** VERSION: EYELINK II 1
** SOURCE: EYELINK CL
** EYELINK II CL v4.48 Nov 25 2009
** CAMERA: EyeLink CL Version 1.4 Sensor=BHA
** SERIAL NUMBER: CL1-AAD42
** CAMERA_CONFIG: AAD42140.SCD
**

MSG	8919236 RECCFG CR 1000 2 0 R
MSG	8919236 ELCLCFG MTABLER
MSG	8919236 GAZE_COORDS 0.00 0.00 1599.00 1199.00
MSG	8919236 THRESHOLDS R 136 250
MSG	8919236 ELCL_PROC CENTROID (3)
MSG	8919236 ELCL_PCR_PARAM 5 3.0
START	8919237 	RIGHT	SAMPLES	EVENTS
PRESCALER	1
VPRESCALER	1
PUPIL	AREA
EVENTS	GAZE	RIGHT	RATE	1000.00	TRACKING	CR	FILTER	2
SAMPLES	GAZE	RIGHT	RATE	1000.00	TRACKING	CR	FILTER	2
MSG	8919237 !MODE RECORD CR 1000 2 0 R
8919237	  739.1	  563.6	 7566.0	...
INPUT	8919237	127
8919238	  739.2	  562.8	 7563.0	...
8919239	  738.8	  562.3	 7557.0	...
8919240	  738.4	  561.8	 7555.0	...
8919241	  738.1	  561.2	 7555.0	...
8919242	  738.3	  560.8	 7555.0	...
8919243	  739.3	  561.2	 7552.0	...
SFIX R   8919244
8919244	  740.3	  561.9	 7549.0	...
8919245	  740.4	  562.8	 7553.0	...
8919246	  739.9	  564.7	 7561.0	...
8919247	  739.6	  566.6	 7564.0	...
8919248	  740.2	  568.2	 7558.0	...
8919249	  740.4	  567.6	 7552.0	...
8919250	  740.5	  565.7	 7549.0	...
8919251	  740.4	  564.1	 7545.0	...
8919252	  741.7	  562.7	 7540.0	...
8919253	  743.1	  562.8	 7535.0	...
8919254	  744.2	  562.9	 7533.0	...
8919255	  743.8	  562.8	 7532.0	...
8919256	  743.3	  562.5	 7534.0	...
8919257	  743.1	  562.1	 7534.0	...
8919258	  743.1	  561.9	 7535.0	...
8919259	  742.7	  561.8	 7540.0	...
8919260	  742.3	  561.7	 7548.0	...
8919261	  741.9	  561.6	 7557.0	...
8919262	  741.9	  561.3	 7557.0	...
8919263	  740.9	  561.1	 7557.0	...
8919264	  739.8	  561.0	 7559.0	...
8919265	  738.7	  561.0	 7561.0	...
8919266	  738.6	  560.8	 7555.0	...
8919267	  738.4	  560.7	 7547.0	...
8919268	  738.3	  560.8	 7541.0	...
8919269	  738.4	  561.1	 7543.0	...
8919270	  739.2	  561.3	 7545.0	...
8919271	  740.1	  561.7	 7544.0	...
8919272	  740.4	  562.5	 7543.0	...
8919273	  739.8	  563.4	 7541.0	...
8919274	  738.7	  563.8	 7540.0	...
8919275	  738.2	  563.8	 7539.0	...
8919276	  739.6	  563.5	 7538.0	...
8919277	  741.0	  563.3	 7537.0	...
8919278	  742.4	  563.2	 7538.0	...
8919279	  741.9	  561.9	 7539.0	...
8919280	  741.8	  560.4	 7545.0	...
8919281	  741.6	  559.8	 7557.0	...
8919282	  741.4	  560.4	 7569.0	...
8919283	  740.6	  561.1	 7575.0	...
8919284	  739.9	  561.3	 7575.0	...
8919285	  739.4	  561.9	 7573.0	...
8919286	  738.6	  562.7	 7570.0	...
8919287	  737.8	  563.3	 7564.0	...
8919288	  737.4	  563.8	 7559.0	...
8919289	  738.2	  562.8	 7554.0	...
8919290	  739.6	  561.6	 7555.0	...
8919291	  741.0	  562.1	 7557.0	...
8919292	  742.2	  563.8	 7557.0	...
8919293	  742.0	  565.1	 7555.0	...
8919294	  741.1	  564.2	 7553.0	...
8919295	  740.9	  563.2	 7548.0	...
8919296	  741.7	  562.5	 7542.0	...
8919297	  742.3	  562.4	 7541.0	...
8919298	  742.4	  562.5	 7545.0	...
8919299	  741.8	  562.7	 7549.0	...
8919300	  741.6	  562.9	 7545.0	...
8919301	  741.5	  562.1	 7542.0	...
8919302	  741.7	  561.3	 7541.0	...
8919303	  741.0	  560.6	 7543.0	...
8919304	  740.3	  561.8	 7544.0	...
8919305	  740.2	  563.1	 7546.0	...
8919306	  740.9	  564.1	 7548.0	...
8919307	  742.3	  564.1	 7540.0	...
8919308	  743.1	  564.0	 7530.0	...
8919309	  743.5	  564.5	 7522.0	...
8919310	  743.2	  565.3	 7524.0	...
8919311	  741.5	  566.1	 7529.0	...
8919312	  739.9	  564.6	 7533.0	...
8919313	  738.5	  562.8	 7539.0	...
8919314	  738.9	  560.7	 7543.0	...
8919315	  740.0	  560.5	 7548.0	...
8919316	  740.9	  560.7	 7548.0	...
8919317	  741.7	  560.9	 7545.0	...
8919318	  741.8	  561.1	 7542.0	...
8919319	  741.9	  561.4	 7541.0	...
8919320	  741.9	  561.5	 7543.0	...
8919321	  740.6	  561.6	 7544.0	...
8919322	  739.2	  561.9	 7544.0	...
8919323	  739.1	  562.9	 7542.0	...
8919324	  740.3	  564.0	 7544.0	...
8919325	  741.3	  563.4	 7546.0	...
8919326	  741.1	  562.3	 7549.0	...
8919327	  741.2	  561.2	 7549.0	...
8919328	  741.7	  561.2	 7549.0	...
8919329	  742.5	  561.0	 7550.0	...
8919330	  743.0	  560.9	 7552.0	...
8919331	  743.2	  561.3	 7553.0	...
8919332	  743.6	  561.7	 7554.0	...
8919333	  744.1	  562.1	 7554.0	...
8919334	  744.6	  561.2	 7554.0	...
8919335	  743.1	  560.6	 7558.0	...
8919336	  741.4	  559.8	 7562.0	...
8919337	  739.4	  559.9	 7567.0	...
8919338	  739.2	  560.8	 7567.0	...
8919339	  739.1	  561.9	 7566.0	...
8919340	  740.0	  563.1	 7558.0	...
8919341	  740.7	  563.3	 7552.0	...
8919342	  741.3	  563.6	 7547.0	...
8919343	  741.3	  563.6	 7554.0	...
8919344	  741.1	  563.7	 7560.0	...
8919345	  741.0	  564.1	 7565.0	...
8919346	  741.2	  564.4	 7564.0	...
8919347	  741.6	  565.0	 7564.0	...
8919348	  742.0	  565.2	 7563.0	...
8919349	  742.1	  564.6	 7562.0	...
8919350	  742.3	  563.4	 7557.0	...
8919351	  742.5	  562.2	 7552.0	...
8919352	  742.7	  562.0	 7550.0	...
8919353	  742.6	  562.1	 7553.0	...
8919354	  742.2	  562.2	 7558.0	...
8919355	  741.1	  563.9	 7561.0	...
8919356	  740.1	  565.5	 7565.0	...
8919357	  739.8	  566.3	 7568.0	...
8919358	  740.1	  565.4	 7570.0	...
8919359	  740.5	  564.5	 7571.0	...
8919360	  740.5	  564.5	 7571.0	...
8919361	  740.7	  564.6	 7574.0	...
8919362	  740.9	  564.7	 7580.0	...
8919363	  740.7	  564.9	 7586.0	...
8919364	  740.1	  565.1	 7587.0	...
8919365	  739.6	  565.0	 7584.0	...
8919366	  739.3	  564.7	 7582.0	...
8919367	  738.9	  564.0	 7586.0	...
8919368	  739.6	  563.3	 7589.0	...
8919369	  740.6	  562.5	 7592.0	...
8919370	  740.5	  562.1	 7591.0	...
8919371	  739.4	  561.9	 7587.0	...
8919372	  738.3	  562.0	 7583.0	...
8919373	  738.3	  562.1	 7586.0	...
8919374	  738.2	  562.3	 7593.0	...
8919375	  737.9	  562.1	 7603.0	...
8919376	  737.2	  561.6	 7608.0	...
8919377	  736.6	  561.0	 7612.0	...
8919378	  736.3	  560.6	 7613.0	...
8919379	  736.5	  561.8	 7613.0	...
8919380	  736.9	  563.1	 7614.0	...
8919381	  737.3	  564.4	 7614.0	...
8919382	  737.6	  564.5	 7615.0	...
8919383	  737.9	  564.6	 7614.0	...
8919384	  738.4	  564.8	 7612.0	...
8919385	  739.0	  565.0	 7610.0	...
8919386	  739.4	  564.6	 7610.0	...
8919387	  739.4	  563.4	 7613.0	...
8919388	  738.9	  562.4	 7615.0	...
8919389	  738.4	  562.4	 7616.0	...
8919390	  737.9	  562.9	 7614.0	...
8919391	  737.9	  563.1	 7611.0	...
8919392	  737.8	  563.1	 7609.0	...
8919393	  737.8	  563.7	 7610.0	...
8919394	  737.8	  564.3	 7611.0	...
8919395	  737.8	  564.9	 7612.0	...
8919396	  737.8	  564.9	 7610.0	...
8919397	  737.9	  563.9	 7612.0	...
8919398	  738.5	  562.9	 7614.0	...
8919399	  739.1	  562.8	 7618.0	...
8919400	  739.5	  563.7	 7620.0	...
8919401	  739.2	  564.3	 7624.0	...
8919402	  738.8	  564.1	 7628.0	...
8919403	  738.7	  563.7	 7620.0	...
8919404	  738.9	  563.5	 7609.0	...
8919405	  739.7	  563.1	 7599.0	...
8919406	  740.3	  562.8	 7601.0	...
8919407	  739.9	  562.8	 7606.0	...
8919408	  738.9	  563.0	 7609.0	...
8919409	  737.9	  563.3	 7609.0	...
8919410	  738.7	  563.4	 7606.0	...
8919411	  739.5	  563.5	 7619.0	...
8919412	  739.6	  563.6	 7639.0	...
8919413	  738.1	  564.2	 7658.0	...
8919414	  736.6	  564.7	 7661.0	...
8919415	  736.2	  565.5	 7655.0	...
8919416	  736.7	  565.9	 7641.0	...
8919417	  738.0	  566.1	 7626.0	...
8919418	  738.8	  565.8	 7618.0	...
8919419	  738.7	  565.7	 7628.0	...
8919420	  737.7	  565.4	 7638.0	...
8919421	  737.7	  564.4	 7647.0	...
8919422	  738.6	  562.4	 7646.0	...
8919423	  739.3	  560.8	 7645.0	...
8919424	  738.9	  561.0	 7645.0	...
8919425	  738.6	  562.1	 7646.0	...
8919426	  738.1	  563.3	 7647.0	...
8919427	  737.8	  563.7	 7648.0	...
8919428	  737.4	  564.1	 7649.0	...
8919429	  737.2	  563.5	 7649.0	...
8919430	  737.3	  562.6	 7654.0	...
8919431	  737.8	  561.5	 7659.0	...
8919432	  738.5	  561.2	 7665.0	...
8919433	  737.8	  561.2	 7665.0	...
8919434	  736.7	  561.2	 7664.0	...
8919435	  735.5	  561.2	 7662.0	...
8919436	  735.6	  561.4	 7660.0	...
8919437	  735.8	  561.6	 7660.0	...
8919438	  736.0	  561.9	 7664.0	...
8919439	  736.1	  561.9	 7668.0	...
8919440	  736.2	  561.8	 7672.0	...
8919441	  736.2	  561.7	 7674.0	...
8919442	  736.1	  561.8	 7684.0	...
8919443	  735.2	  562.0	 7693.0	...
8919444	  734.2	  562.3	 7700.0	...
8919445	  733.4	  562.0	 7698.0	...
8919446	  733.6	  561.8	 7696.0	...
8919447	  734.2	  561.7	 7696.0	...
8919448	  734.3	  562.4	 7700.0	...
8919449	  733.6	  563.0	 7704.0	...
8919450	  732.5	  563.5	 7708.0	...
8919451	  732.2	  563.3	 7711.0	...
8919452	  732.7	  563.0	 7713.0	...
8919453	  734.5	  562.5	 7706.0	...
8919454	  736.0	  562.4	 7697.0	...
8919455	  736.5	  562.5	 7688.0	...
8919456	  735.6	  562.7	 7698.0	...
8919457	  735.0	  563.0	 7706.0	...
8919458	  735.8	  563.1	 7713.0	...
8919459	  736.5	  562.7	 7711.0	...
8919460	  736.8	  562.2	 7709.0	...
8919461	  736.5	  561.8	 7705.0	...
8919462	  736.2	  561.9	 7700.0	...
8919463	  736.3	  562.0	 7695.0	...
8919464	  736.6	  562.0	 7692.0	...
8919465	  736.9	  561.9	 7691.0	...
8919466	  737.2	  561.5	 7690.0	...
8919467	  737.5	  561.2	 7688.0	...
8919468	  737.9	  562.1	 7686.0	...
8919469	  738.3	  563.2	 7689.0	...
8919470	  738.7	  563.6	 7694.0	...
8919471	  739.0	  562.7	 7701.0	...
8919472	  739.0	  561.8	 7705.0	...
8919473	  738.6	  561.7	 7711.0	...
8919474	  738.3	  561.5	 7715.0	...
8919475	  738.0	  561.3	 7713.0	...
8919476	  738.4	  561.4	 7708.0	...
8919477	  738.6	  561.6	 7704.0	...
8919478	  739.3	  563.0	 7704.0	...
8919479	  739.8	  564.3	 7703.0	...
8919480	  739.9	  565.6	 7701.0	...
8919481	  739.6	  565.3	 7706.0	...
8919482	  739.3	  564.9	 7712.0	...
8919483	  739.6	  564.5	 7715.0	...
8919484	  739.8	  564.3	 7711.0	...
8919485	  739.8	  564.2	 7708.0	...
8919486	  740.0	  564.2	 7710.0	...
8919487	  740.1	  564.3	 7716.0	...
8919488	  739.8	  564.6	 7719.0	...
8919489	  739.4	  564.9	 7719.0	...
8919490	  738.8	  564.9	 7716.0	...
8919491	  738.7	  565.0	 7715.0	...
8919492	  738.1	  565.3	 7717.0	...
8919493	  737.5	  565.7	 7720.0	...
8919494	  738.2	  565.7	 7714.0	...
8919495	  739.4	  565.9	 7705.0	...
8919496	  740.7	  566.2	 7696.0	...
8919497	  740.0	  566.7	 7703.0	...
8919498	  739.3	  567.3	 7710.0	...
8919499	  738.6	  567.7	 7718.0	...
8919500	  738.4	  567.1	 7721.0	...
8919501	  738.3	  566.1	 7724.0	...
8919502	  738.9	  565.3	 7722.0	...
8919503	  739.6	  565.4	 7719.0	...
8919504	  740.1	  564.0	 7717.0	...
8919505	  738.7	  562.6	 7721.0	...
8919506	  737.4	  561.7	 7723.0	...
8919507	  736.4	  562.2	 7725.0	...
8919508	  736.9	  562.4	 7723.0	...
8919509	  737.4	  562.4	 7722.0	...
8919510	  737.9	  562.6	 7729.0	...
8919511	  738.0	  562.9	 7737.0	...
8919512	  738.0	  563.0	 7746.0	...
8919513	  737.9	  563.0	 7747.0	...
8919514	  737.8	  563.0	 7749.0	...
8919515	  737.7	  563.2	 7749.0	...
8919516	  737.3	  563.5	 7749.0	...
8919517	  737.0	  563.9	 7753.0	...
8919518	  737.0	  564.1	 7757.0	...
8919519	  737.3	  564.2	 7758.0	...
8919520	  737.7	  565.5	 7748.0	...
8919521	  737.8	  566.8	 7739.0	...
8919522	  737.8	  565.9	 7733.0	...
8919523	  737.7	  563.7	 7732.0	...
8919524	  737.5	  561.7	 7732.0	...
8919525	  737.6	  561.8	 7737.0	...
8919526	  737.9	  563.4	 7743.0	...
8919527	  738.3	  564.8	 7748.0	...
8919528	  738.1	  564.9	 7748.0	...
8919529	  737.5	  563.7	 7749.0	...
8919530	  737.0	  562.7	 7749.0	...
8919531	  737.7	  563.0	 7749.0	...
8919532	  738.8	  564.3	 7746.0	...
8919533	  740.0	  565.4	 7743.0	...
8919534	  740.3	  566.5	 7739.0	...
8919535	  740.2	  566.6	 7739.0	...
8919536	  739.9	  566.5	 7746.0	...
8919537	  739.6	  566.1	 7754.0	...
8919538	  739.5	  565.2	 7757.0	...
8919539	  738.8	  563.9	 7753.0	...
8919540	  738.0	  562.9	 7756.0	...
8919541	  737.6	  563.8	 7765.0	...
8919542	  737.6	  565.6	 7775.0	...
8919543	  737.6	  567.4	 7780.0	...
8919544	  736.9	  565.7	 7783.0	...
8919545	  736.7	  563.7	 7783.0	...
8919546	  736.5	  562.5	 7784.0	...
8919547	  736.6	  563.3	 7785.0	...
8919548	  737.1	  564.4	 7788.0	...
8919549	  737.6	  564.6	 7788.0	...
8919550	  738.1	  565.0	 7786.0	...
8919551	  738.6	  565.0	 7781.0	...
8919552	  739.1	  565.4	 7775.0	...
8919553	  739.6	  565.7	 7767.0	...
8919554	  739.8	  565.6	 7762.0	...
8919555	  740.3	  565.2	 7759.0	...
8919556	  740.7	  564.5	 7760.0	...
8919557	  740.8	  564.2	 7766.0	...
8919558	  739.0	  564.6	 7775.0	...
8919559	  737.3	  565.4	 7783.0	...
8919560	  735.9	  566.4	 7787.0	...
8919561	  736.9	  566.6	 7778.0	...
8919562	  737.7	  566.7	 7769.0	...
8919563	  738.4	  566.5	 7760.0	...
8919564	  738.6	  566.3	 7762.0	...
8919565	  740.4	  565.7	 7761.0	...
8919566	  742.3	  565.2	 7760.0	...
8919567	  742.7	  565.1	 7760.0	...
8919568	  740.9	  565.7	 7761.0	...
8919569	  739.2	  566.3	 7762.0	...
8919570	  738.6	  566.7	 7762.0	...
8919571	  738.6	  566.8	 7762.0	...
8919572	  738.7	  567.3	 7763.0	...
8919573	  738.8	  567.7	 7763.0	...
8919574	  738.4	  566.4	 7764.0	...
8919575	  737.9	  564.8	 7773.0	...
8919576	  737.5	  563.4	 7782.0	...
8919577	  737.8	  563.9	 7783.0	...
8919578	  738.4	  564.8	 7776.0	...
8919579	  739.5	  565.5	 7769.0	...
8919580	  740.2	  566.0	 7774.0	...
8919581	  740.7	  565.6	 7779.0	...
8919582	  740.9	  565.3	 7778.0	...
8919583	  741.6	  566.2	 7771.0	...
8919584	  742.4	  567.4	 7765.0	...
8919585	  742.6	  566.1	 7772.0	...
8919586	  742.1	  563.5	 7778.0	...
8919587	  741.7	  562.7	 7785.0	...
8919588	  741.5	  564.5	 7782.0	...
8919589	  741.6	  567.0	 7779.0	...
8919590	  742.1	  567.7	 7770.0	...
8919591	  742.6	  567.4	 7764.0	...
8919592	  742.9	  566.4	 7766.0	...
8919593	  741.8	  565.3	 7774.0	...
8919594	  740.7	  565.1	 7782.0	...
8919595	  739.7	  564.9	 7780.0	...
8919596	  739.9	  564.6	 7778.0	...
8919597	  741.1	  563.9	 7776.0	...
8919598	  742.1	  563.3	 7777.0	...
8919599	  742.9	  563.2	 7779.0	...
8919600	  742.6	  563.9	 7782.0	...
8919601	  742.5	  565.1	 7786.0	...
8919602	  742.7	  567.0	 7788.0	...
8919603	  742.8	  568.6	 7792.0	...
8919604	  742.1	  568.6	 7794.0	...
8919605	  741.2	  567.5	 7788.0	...
8919606	  740.4	  567.4	 7780.0	...
8919607	  740.5	  568.5	 7775.0	...
8919608	  740.5	  569.4	 7777.0	...
8919609	  740.4	  569.3	 7779.0	...
8919610	  739.9	  569.2	 7779.0	...
8919611	  739.7	  569.7	 7784.0	...
8919612	  739.4	  570.3	 7790.0	...
8919613	  739.4	  569.9	 7795.0	...
8919614	  739.4	  569.5	 7795.0	...
8919615	  739.1	  569.1	 7795.0	...
8919616	  738.4	  568.2	 7797.0	...
8919617	  737.6	  566.9	 7798.0	...
8919618	  737.4	  566.5	 7793.0	...
8919619	  737.8	  567.5	 7786.0	...
8919620	  738.0	  566.7	 7783.0	...
8919621	  738.8	  564.7	 7790.0	...
8919622	  739.5	  562.9	 7800.0	...
8919623	  740.4	  563.5	 7804.0	...
8919624	  740.5	  564.5	 7805.0	...
8919625	  740.5	  565.3	 7808.0	...
8919626	  740.3	  565.6	 7813.0	...
8919627	  740.4	  566.5	 7815.0	...
8919628	  740.4	  567.4	 7813.0	...
8919629	  740.3	  568.1	 7812.0	...
8919630	  739.5	  568.1	 7811.0	...
8919631	  739.1	  568.0	 7807.0	...
8919632	  739.6	  567.8	 7800.0	...
8919633	  740.5	  567.1	 7796.0	...
8919634	  740.5	  566.6	 7800.0	...
8919635	  739.7	  566.9	 7807.0	...
8919636	  739.2	  567.6	 7811.0	...
8919637	  739.6	  567.8	 7809.0	...
8919638	  740.4	  567.2	 7811.0	...
8919639	  740.9	  566.8	 7817.0	...
8919640	  740.5	  567.0	 7823.0	...
8919641	  739.4	  567.1	 7832.0	...
8919642	  738.4	  567.0	 7837.0	...
8919643	  738.1	  567.6	 7839.0	...
8919644	  738.0	  568.3	 7835.0	...
8919645	  738.1	  569.0	 7832.0	...
8919646	  738.4	  568.9	 7831.0	...
8919647	  738.6	  569.1	 7830.0	...
8919648	  738.4	  569.4	 7827.0	...
8919649	  738.2	  569.7	 7823.0	...
8919650	  738.5	  569.7	 7822.0	...
8919651	  738.8	  569.8	 7826.0	...
8919652	  739.0	  569.7	 7832.0	...
8919653	  738.8	  569.5	 7838.0	...
8919654	  738.8	  569.1	 7838.0	...
8919655	  738.9	  568.4	 7838.0	...
8919656	  739.3	  567.8	 7838.0	...
8919657	  740.6	  568.5	 7827.0	...
8919658	  741.7	  569.7	 7816.0	...
8919659	  742.5	  571.0	 7812.0	...
8919660	  742.3	  570.9	 7824.0	...
8919661	  742.0	  569.8	 7836.0	...
8919662	  741.9	  568.7	 7837.0	...
8919663	  741.2	  567.9	 7833.0	...
8919664	  740.5	  567.7	 7829.0	...
8919665	  740.2	  568.7	 7825.0	...
8919666	  741.0	  569.8	 7821.0	...
8919667	  741.9	  570.7	 7817.0	...
8919668	  741.9	  569.4	 7820.0	...
8919669	  741.7	  568.1	 7819.0	...
8919670	  741.9	  568.1	 7819.0	...
8919671	  742.5	  569.2	 7815.0	...
8919672	  742.9	  570.5	 7814.0	...
8919673	  742.9	  570.7	 7813.0	...
8919674	  742.8	  570.5	 7817.0	...
8919675	  742.7	  569.7	 7825.0	...
8919676	  741.8	  569.0	 7833.0	...
8919677	  741.5	  568.6	 7839.0	...
8919678	  741.1	  567.8	 7844.0	...
8919679	  741.4	  567.0	 7847.0	...
8919680	  741.3	  566.4	 7847.0	...
8919681	  741.1	  566.7	 7849.0	...
8919682	  740.9	  567.5	 7851.0	...
8919683	  741.1	  568.2	 7841.0	...
8919684	  741.5	  568.8	 7830.0	...
8919685	  742.1	  568.6	 7820.0	...
8919686	  742.4	  568.4	 7823.0	...
8919687	  742.5	  567.7	 7824.0	...
8919688	  742.3	  567.2	 7824.0	...
8919689	  741.6	  567.5	 7822.0	...
8919690	  741.0	  568.8	 7820.0	...
8919691	  740.5	  570.1	 7819.0	...
8919692	  740.4	  570.1	 7824.0	...
8919693	  740.1	  569.7	 7832.0	...
8919694	  739.8	  569.2	 7840.0	...
8919695	  739.6	  569.2	 7837.0	...
8919696	  739.7	  569.1	 7834.0	...
8919697	  739.7	  569.1	 7836.0	...
8919698	  739.6	  569.0	 7841.0	...
8919699	  739.6	  569.0	 7844.0	...
8919700	  741.0	  568.9	 7833.0	...
8919701	  742.4	  569.0	 7823.0	...
8919702	  743.6	  569.1	 7816.0	...
8919703	  743.4	  569.5	 7818.0	...
8919704	  742.5	  569.8	 7825.0	...
8919705	  741.6	  570.2	 7830.0	...
8919706	  740.9	  570.8	 7834.0	...
8919707	  741.0	  571.2	 7827.0	...
8919708	  740.5	  571.6	 7823.0	...
8919709	  740.1	  571.7	 7820.0	...
8919710	  739.4	  572.0	 7822.0	...
8919711	  739.2	  572.2	 7834.0	...
8919712	  739.0	  572.2	 7847.0	...
8919713	  739.0	  571.7	 7860.0	...
8919714	  738.8	  570.8	 7860.0	...
8919715	  738.7	  570.2	 7857.0	...
8919716	  739.2	  569.6	 7855.0	...
8919717	  739.7	  569.4	 7855.0	...
8919718	  740.7	  569.7	 7846.0	...
8919719	  741.3	  570.2	 7839.0	...
8919720	  741.9	  570.3	 7832.0	...
8919721	  741.4	  569.9	 7848.0	...
8919722	  740.6	  569.5	 7862.0	...
8919723	  740.0	  569.5	 7872.0	...
8919724	  740.2	  569.4	 7867.0	...
8919725	  740.3	  569.9	 7860.0	...
8919726	  740.3	  569.9	 7856.0	...
8919727	  740.3	  569.9	 7854.0	...
8919728	  740.2	  569.4	 7852.0	...
8919729	  740.0	  569.3	 7848.0	...
8919730	  740.0	  569.9	 7845.0	...
8919731	  740.0	  570.4	 7844.0	...
8919732	  740.3	  571.4	 7846.0	...
8919733	  740.5	  571.8	 7848.0	...
8919734	  740.4	  572.4	 7841.0	...
8919735	  740.3	  572.5	 7832.0	...
8919736	  740.3	  572.7	 7832.0	...
8919737	  740.3	  572.7	 7839.0	...
8919738	  740.5	  572.5	 7847.0	...
8919739	  740.5	  571.9	 7848.0	...
8919740	  741.0	  571.3	 7851.0	...
8919741	  741.4	  571.5	 7851.0	...
8919742	  741.8	  572.0	 7848.0	...
8919743	  741.9	  572.5	 7846.0	...
8919744	  741.8	  572.3	 7847.0	...
8919745	  741.3	  572.1	 7849.0	...
8919746	  741.4	  573.1	 7850.0	...
8919747	  741.5	  574.3	 7851.0	...
8919748	  741.7	  573.4	 7850.0	...
8919749	  741.3	  571.6	 7850.0	...
8919750	  741.1	  570.8	 7846.0	...
8919751	  741.2	  571.8	 7841.0	...
8919752	  741.3	  572.1	 7840.0	...
8919753	  741.0	  571.5	 7845.0	...
8919754	  740.6	  570.9	 7850.0	...
8919755	  740.4	  570.9	 7849.0	...
8919756	  740.7	  570.4	 7844.0	...
8919757	  741.0	  569.9	 7836.0	...
8919758	  741.1	  569.3	 7830.0	...
8919759	  740.5	  569.1	 7834.0	...
8919760	  739.9	  569.5	 7843.0	...
8919761	  739.8	  570.7	 7854.0	...
8919762	  739.3	  572.0	 7860.0	...
8919763	  738.8	  573.0	 7861.0	...
8919764	  738.7	  573.3	 7860.0	...
8919765	  739.3	  573.6	 7862.0	...
8919766	  740.6	  573.7	 7865.0	...
8919767	  741.3	  573.8	 7869.0	...
8919768	  740.9	  574.0	 7869.0	...
8919769	  739.8	  574.1	 7869.0	...
8919770	  738.4	  573.7	 7868.0	...
8919771	  737.7	  572.0	 7867.0	...
8919772	  737.0	  570.4	 7862.0	...
8919773	  736.9	  569.4	 7853.0	...
8919774	  737.2	  569.8	 7846.0	...
8919775	  737.4	  570.1	 7842.0	...
8919776	  737.4	  570.2	 7842.0	...
8919777	  737.5	  570.8	 7840.0	...
8919778	  738.3	  572.2	 7840.0	...
8919779	  739.2	  573.6	 7842.0	...
8919780	  739.9	  573.6	 7838.0	...
8919781	  739.8	  572.9	 7833.0	...
8919782	  739.6	  572.2	 7828.0	...
8919783	  739.5	  572.2	 7827.0	...
8919784	  740.3	  572.7	 7824.0	...
8919785	  741.3	  573.3	 7821.0	...
8919786	  741.7	  573.5	 7819.0	...
8919787	  741.3	  573.0	 7819.0	...
8919788	  741.1	  573.3	 7830.0	...
8919789	  741.1	  574.1	 7841.0	...
8919790	  740.5	  574.9	 7849.0	...
8919791	  739.3	  574.8	 7846.0	...
8919792	  738.3	  574.6	 7844.0	...
8919793	  737.8	  574.4	 7846.0	...
8919794	  737.7	  574.1	 7853.0	...
8919795	  738.3	  573.6	 7860.0	...
8919796	  738.8	  573.2	 7863.0	...
8919797	  739.6	  573.0	 7862.0	...
8919798	  740.0	  573.0	 7853.0	...
8919799	  740.2	  573.1	 7846.0	...
8919800	  740.1	  573.3	 7840.0	...
8919801	  740.5	  573.0	 7839.0	...
8919802	  741.0	  572.7	 7838.0	...
8919803	  741.6	  572.1	 7834.0	...
8919804	  741.7	  571.8	 7830.0	...
8919805	  740.8	  573.1	 7827.0	...
8919806	  740.2	  574.5	 7828.0	...
8919807	  739.5	  575.7	 7829.0	...
8919808	  739.8	  575.4	 7831.0	...
8919809	  739.9	  575.1	 7833.0	...
8919810	  739.9	  575.4	 7834.0	...
8919811	  739.7	  575.6	 7839.0	...
8919812	  739.6	  575.7	 7841.0	...
8919813	  739.4	  575.5	 7839.0	...
8919814	  739.4	  575.4	 7827.0	...
8919815	  739.9	  575.4	 7819.0	...
8919816	  740.3	  574.9	 7817.0	...
8919817	  740.7	  573.8	 7821.0	...
8919818	  740.6	  572.8	 7825.0	...
8919819	  740.7	  572.6	 7827.0	...
8919820	  740.9	  572.7	 7828.0	...
8919821	  741.1	  572.9	 7827.0	...
8919822	  741.2	  572.9	 7826.0	...
8919823	  740.0	  572.2	 7831.0	...
8919824	  738.8	  571.5	 7838.0	...
8919825	  737.1	  571.7	 7845.0	...
8919826	  736.7	  572.7	 7844.0	...
8919827	  736.5	  573.7	 7845.0	...
8919828	  737.1	  573.6	 7845.0	...
8919829	  737.6	  572.4	 7847.0	...
8919830	  737.9	  571.1	 7849.0	...
8919831	  738.1	  570.2	 7848.0	...
8919832	  738.6	  570.7	 7845.0	...
8919833	  739.0	  572.2	 7842.0	...
8919834	  738.8	  573.5	 7849.0	...
8919835	  738.6	  574.7	 7856.0	...
8919836	  738.2	  574.9	 7859.0	...
8919837	  738.3	  574.2	 7856.0	...
8919838	  738.6	  573.2	 7852.0	...
8919839	  739.0	  572.4	 7848.0	...
8919840	  739.0	  572.7	 7844.0	...
8919841	  738.6	  574.4	 7841.0	...
8919842	  738.2	  575.9	 7842.0	...
8919843	  738.2	  577.0	 7844.0	...
8919844	  738.0	  576.6	 7842.0	...
8919845	  737.7	  576.2	 7840.0	...
8919846	  737.7	  576.1	 7838.0	...
8919847	  738.0	  577.0	 7836.0	...
EFIX R   8919244	8919847	604	  739.6	  566.5	   7725
SSACC R  8919848
8919848	  738.2	  577.8	 7833.0	...
8919849	  737.9	  578.4	 7829.0	...
8919850	  736.9	  577.9	 7828.0	...
8919851	  735.1	  576.7	 7830.0	...
8919852	  731.9	  576.0	 7834.0	...
8919853	  728.4	  575.1	 7839.0	...
8919854	  722.9	  575.3	 7848.0	...
8919855	  717.1	  575.6	 7867.0	...
8919856	  711.7	  576.5	 7885.0	...
8919857	  707.3	  578.4	 7888.0	...
8919858	  703.9	  580.2	 7881.0	...
8919859	  697.7	  582.4	 7882.0	...
8919860	  691.9	  583.3	 7898.0	...
8919861	  685.2	  583.8	 7915.0	...
8919862	  681.4	  583.8	 7925.0	...
8919863	  676.8	  584.0	 7929.0	...
8919864	  673.0	  584.7	 7933.0	...
8919865	  668.3	  586.2	 7935.0	...
8919866	  664.3	  587.5	 7934.0	...
8919867	  660.8	  588.2	 7932.0	...
8919868	  658.3	  588.2	 7935.0	...
8919869	  657.7	  588.9	 7940.0	...
ESACC R  8919848	8919869	22	  738.2	  577.8	  657.7	  588.9	   1.73	    112
SFIX R   8919870
8919870	  655.7	  590.1	 7941.0	...
8919871	  653.9	  592.4	 7938.0	...
8919872	  651.2	  593.9	 7937.0	...
8919873	  650.6	  595.6	 7943.0	...
8919874	  648.4	  596.6	 7954.0	...
8919875	  646.9	  597.4	 7961.0	...
8919876	  645.2	  598.1	 7964.0	...
8919877	  645.0	  598.5	 7963.0	...
8919878	  645.0	  598.9	 7959.0	...
8919879	  644.9	  598.5	 7956.0	...
8919880	  643.9	  598.2	 7956.0	...
8919881	  643.2	  599.3	 7960.0	...
8919882	  642.1	  600.8	 7963.0	...
8919883	  642.0	  602.4	 7964.0	...
8919884	  643.5	  602.4	 7963.0	...
8919885	  645.2	  602.4	 7962.0	...
8919886	  647.3	  602.2	 7961.0	...
8919887	  647.4	  602.1	 7962.0	...
8919888	  647.4	  602.0	 7963.0	...
8919889	  647.5	  602.3	 7964.0	...
8919890	  648.1	  602.6	 7965.0	...
8919891	  648.7	  603.0	 7967.0	...
8919892	  649.0	  603.0	 7962.0	...
8919893	  648.3	  602.7	 7955.0	...
8919894	  647.6	  602.4	 7949.0	...
8919895	  647.8	  602.0	 7952.0	...
8919896	  648.7	  601.1	 7953.0	...
8919897	  649.6	  600.3	 7953.0	...
8919898	  649.8	  600.2	 7954.0	...
8919899	  650.1	  600.8	 7959.0	...
8919900	  649.7	  601.6	 7964.0	...
8919901	  649.2	  601.9	 7967.0	...
8919902	  648.7	  602.2	 7966.0	...
8919903	  649.1	  602.4	 7965.0	...
8919904	  649.4	  602.5	 7965.0	...
8919905	  650.3	  601.9	 7962.0	...
8919906	  651.1	  601.0	 7958.0	...
8919907	  652.3	  600.2	 7955.0	...
8919908	  652.6	  599.6	 7955.0	...
8919909	  651.4	  599.3	 7958.0	...
8919910	  649.7	  598.8	 7961.0	...
8919911	  648.1	  598.9	 7972.0	...
8919912	  648.2	  599.0	 7979.0	...
8919913	  648.2	  599.3	 7987.0	...
8919914	  648.2	  599.6	 7992.0	...
8919915	  648.2	  599.6	 7997.0	...
8919916	  648.2	  599.5	 7999.0	...
8919917	  648.8	  599.5	 7995.0	...
8919918	  649.4	  599.6	 7987.0	...
8919919	  650.0	  599.9	 7979.0	...
8919920	  650.0	  600.3	 7974.0	...
8919921	  650.0	  601.2	 7973.0	...
8919922	  650.0	  601.9	 7971.0	...
8919923	  650.4	  601.5	 7965.0	...
8919924	  651.4	  600.5	 7958.0	...
8919925	  652.5	  599.4	 7961.0	...
8919926	  651.9	  599.4	 7970.0	...
8919927	  650.8	  599.8	 7973.0	...
8919928	  650.0	  600.3	 7967.0	...
8919929	  650.5	  600.5	 7961.0	...
8919930	  651.2	  600.3	 7967.0	...
8919931	  651.8	  601.2	 7974.0	...
8919932	  651.9	  602.3	 7980.0	...
8919933	  651.5	  603.0	 7980.0	...
8919934	  649.9	  602.0	 7980.0	...
8919935	  648.8	  600.9	 7981.0	...
8919936	  647.9	  600.2	 7982.0	...
8919937	  648.4	  600.1	 7978.0	...
8919938	  648.8	  599.7	 7973.0	...
8919939	  649.4	  599.3	 7969.0	...
8919940	  649.8	  599.9	 7971.0	...
8919941	  650.0	  600.8	 7979.0	...
8919942	  649.8	  601.6	 7985.0	...
8919943	  649.5	  601.2	 7991.0	...
8919944	  649.8	  600.8	 7986.0	...
8919945	  650.1	  600.2	 7979.0	...
8919946	  650.6	  599.3	 7973.0	...
8919947	  650.8	  598.6	 7967.0	...
8919948	  650.6	  598.5	 7966.0	...
8919949	  650.3	  599.0	 7964.0	...
8919950	  650.6	  599.4	 7965.0	...
8919951	  651.3	  599.7	 7965.0	...
8919952	  652.2	  599.9	 7965.0	...
8919953	  652.6	  600.0	 7965.0	...
8919954	  653.0	  600.0	 7966.0	...
8919955	  653.1	  599.8	 7966.0	...
8919956	  653.2	  599.7	 7967.0	...
8919957	  652.9	  599.8	 7968.0	...
8919958	  652.2	  599.8	 7971.0	...
8919959	  651.5	  599.6	 7972.0	...
8919960	  651.0	  599.3	 7972.0	...
8919961	  650.6	  599.2	 7969.0	...
8919962	  650.3	  599.5	 7968.0	...
8919963	  650.4	  600.5	 7967.0	...
8919964	  650.7	  601.5	 7966.0	...
8919965	  651.0	  602.6	 7967.0	...
8919966	  651.1	  602.9	 7968.0	...
8919967	  651.0	  602.9	 7964.0	...
8919968	  650.9	  602.6	 7952.0	...
8919969	  652.0	  602.1	 7937.0	...
8919970	  653.2	  601.7	 7927.0	...
8919971	  654.4	  601.4	 7930.0	...
8919972	  654.3	  601.4	 7936.0	...
8919973	  654.2	  601.5	 7935.0	...
8919974	  654.1	  601.3	 7924.0	...
8919975	  654.0	  601.1	 7912.0	...
8919976	  653.3	  601.3	 7914.0	...
8919977	  653.0	  601.6	 7930.0	...
8919978	  652.9	  601.9	 7946.0	...
8919979	  653.5	  601.5	 7944.0	...
8919980	  654.4	  601.1	 7932.0	...
8919981	  655.1	  601.6	 7920.0	...
8919982	  655.9	  602.4	 7920.0	...
8919983	  655.8	  603.2	 7920.0	...
8919984	  655.4	  603.2	 7919.0	...
8919985	  655.0	  603.1	 7918.0	...
8919986	  654.6	  603.1	 7914.0	...
8919987	  654.4	  602.8	 7907.0	...
8919988	  654.2	  602.5	 7901.0	...
8919989	  654.2	  602.3	 7910.0	...
8919990	  654.2	  602.5	 7922.0	...
8919991	  654.0	  602.7	 7934.0	...
8919992	  654.0	  603.1	 7933.0	...
8919993	  653.9	  603.6	 7930.0	...
8919994	  653.6	  604.2	 7928.0	...
8919995	  653.2	  604.3	 7927.0	...
8919996	  652.6	  604.3	 7926.0	...
8919997	  652.3	  603.5	 7920.0	...
8919998	  651.7	  602.9	 7914.0	...
8919999	  651.4	  602.0	 7915.0	...
8920000	  651.2	  601.8	 7921.0	...
8920001	  651.5	  601.8	 7923.0	...
8920002	  651.9	  602.3	 7919.0	...
8920003	  653.4	  602.7	 7913.0	...
8920004	  654.8	  603.0	 7911.0	...
8920005	  655.9	  602.9	 7906.0	...
8920006	  655.6	  603.2	 7902.0	...
8920007	  655.3	  603.3	 7894.0	...
8920008	  655.2	  603.3	 7888.0	...
8920009	  655.4	  603.1	 7884.0	...
8920010	  655.6	  602.9	 7885.0	...
8920011	  655.5	  602.8	 7887.0	...
8920012	  655.2	  602.7	 7888.0	...
8920013	  655.0	  602.5	 7888.0	...
8920014	  655.0	  601.7	 7881.0	...
8920015	  654.5	  600.9	 7878.0	...
8920016	  653.3	  600.4	 7878.0	...
8920017	  652.6	  601.2	 7889.0	...
8920018	  652.6	  602.8	 7897.0	...
8920019	  652.8	  604.7	 7903.0	...
8920020	  652.5	  606.2	 7904.0	...
8920021	  651.6	  605.3	 7903.0	...
8920022	  652.0	  603.7	 7901.0	...
8920023	  652.9	  602.2	 7893.0	...
8920024	  653.9	  602.3	 7886.0	...
8920025	  654.7	  604.0	 7881.0	...
8920026	  655.5	  605.5	 7884.0	...
8920027	  656.3	  606.7	 7887.0	...
8920028	  656.2	  605.9	 7888.0	...
8920029	  655.6	  605.1	 7887.0	...
8920030	  655.1	  604.3	 7886.0	...
8920031	  654.6	  603.8	 7890.0	...
8920032	  654.6	  603.2	 7894.0	...
8920033	  655.3	  603.8	 7885.0	...
8920034	  656.1	  604.9	 7872.0	...
8920035	  656.9	  605.1	 7862.0	...
8920036	  656.6	  604.2	 7862.0	...
8920037	  656.2	  603.2	 7863.0	...
8920038	  655.9	  603.7	 7863.0	...
8920039	  655.8	  604.6	 7868.0	...
8920040	  655.2	  605.5	 7872.0	...
8920041	  654.4	  605.5	 7873.0	...
8920042	  654.7	  604.9	 7875.0	...
8920043	  655.7	  604.1	 7879.0	...
8920044	  656.6	  603.8	 7884.0	...
8920045	  656.3	  603.5	 7887.0	...
8920046	  656.1	  603.2	 7888.0	...
8920047	  656.0	  602.4	 7891.0	...
8920048	  655.7	  601.7	 7894.0	...
8920049	  655.2	  601.1	 7893.0	...
8920050	  654.6	  600.9	 7883.0	...
8920051	  654.4	  600.8	 7873.0	...
8920052	  654.4	  602.8	 7865.0	...
8920053	  654.6	  605.2	 7865.0	...
8920054	  654.6	  607.7	 7865.0	...
8920055	  655.0	  606.1	 7865.0	...
8920056	  655.5	  604.1	 7859.0	...
8920057	  656.4	  603.7	 7853.0	...
8920058	  656.9	  605.3	 7853.0	...
8920059	  657.5	  605.1	 7860.0	...
8920060	  657.5	  603.2	 7865.0	...
8920061	  656.5	  601.5	 7862.0	...
8920062	  655.1	  601.8	 7860.0	...
8920063	  653.7	  602.3	 7858.0	...
8920064	  653.4	  602.9	 7859.0	...
8920065	  654.4	  604.4	 7857.0	...
8920066	  655.4	  605.5	 7855.0	...
8920067	  656.3	  605.9	 7853.0	...
8920068	  656.3	  605.5	 7847.0	...
8920069	  656.3	  605.1	 7841.0	...
8920070	  656.3	  605.1	 7833.0	...
8920071	  656.1	  605.1	 7831.0	...
8920072	  656.0	  606.1	 7829.0	...
8920073	  655.8	  607.3	 7832.0	...
8920074	  655.9	  608.4	 7834.0	...
8920075	  656.5	  608.3	 7837.0	...
8920076	  657.1	  607.4	 7837.0	...
8920077	  657.7	  606.7	 7834.0	...
8920078	  657.8	  606.4	 7832.0	...
8920079	  657.9	  606.6	 7829.0	...
8920080	  657.8	  606.3	 7830.0	...
8920081	  656.7	  605.5	 7836.0	...
8920082	  655.7	  604.7	 7843.0	...
8920083	  654.9	  604.4	 7854.0	...
8920084	  655.1	  605.0	 7859.0	...
8920085	  655.4	  605.3	 7860.0	...
8920086	  655.6	  605.6	 7857.0	...
8920087	  655.9	  605.9	 7856.0	...
8920088	  656.1	  606.4	 7858.0	...
8920089	  656.4	  606.9	 7858.0	...
8920090	  656.5	  606.7	 7856.0	...
8920091	  657.4	  606.4	 7837.0	...
8920092	  658.3	  606.5	 7820.0	...
8920093	  659.5	  606.7	 7803.0	...
8920094	  659.9	  606.3	 7801.0	...
8920095	  660.3	  605.6	 7806.0	...
8920096	  660.6	  605.2	 7812.0	...
8920097	  660.7	  605.8	 7821.0	...
8920098	  659.2	  606.6	 7828.0	...
8920099	  657.5	  607.3	 7842.0	...
8920100	  655.7	  607.6	 7853.0	...
8920101	  655.4	  607.6	 7853.0	...
8920102	  655.2	  607.9	 7845.0	...
8920103	  655.1	  608.1	 7844.0	...
8920104	  655.1	  608.4	 7854.0	...
8920105	  655.6	  608.5	 7864.0	...
8920106	  656.6	  608.5	 7863.0	...
8920107	  657.6	  608.6	 7857.0	...
8920108	  656.9	  607.2	 7850.0	...
8920109	  655.7	  605.9	 7852.0	...
8920110	  654.4	  604.5	 7857.0	...
8920111	  654.2	  604.1	 7862.0	...
8920112	  653.8	  603.7	 7862.0	...
8920113	  653.4	  604.1	 7862.0	...
8920114	  653.2	  604.8	 7858.0	...
8920115	  653.6	  605.6	 7856.0	...
8920116	  654.0	  605.1	 7854.0	...
8920117	  653.9	  604.7	 7857.0	...
8920118	  653.6	  604.3	 7860.0	...
8920119	  653.4	  604.4	 7862.0	...
8920120	  654.4	  605.0	 7853.0	...
8920121	  655.4	  606.2	 7843.0	...
8920122	  656.4	  607.4	 7843.0	...
8920123	  656.4	  607.9	 7852.0	...
8920124	  656.5	  607.5	 7852.0	...
8920125	  656.3	  606.6	 7845.0	...
8920126	  655.8	  606.2	 7838.0	...
8920127	  655.3	  605.8	 7840.0	...
8920128	  655.2	  606.0	 7839.0	...
8920129	  655.5	  606.6	 7836.0	...
8920130	  655.9	  607.6	 7835.0	...
8920131	  656.6	  608.5	 7835.0	...
8920132	  657.1	  608.4	 7836.0	...
8920133	  657.5	  607.8	 7836.0	...
8920134	  657.7	  607.3	 7836.0	...
8920135	  658.0	  607.9	 7835.0	...
8920136	  658.3	  608.7	 7834.0	...
8920137	  658.3	  609.8	 7834.0	...
8920138	  657.9	  610.1	 7834.0	...
8920139	  657.0	  608.0	 7834.0	...
8920140	  656.1	  605.6	 7833.0	...
8920141	  656.2	  603.9	 7831.0	...
8920142	  656.8	  604.6	 7829.0	...
8920143	  657.5	  605.5	 7825.0	...
8920144	  657.3	  605.9	 7822.0	...
8920145	  657.2	  606.4	 7821.0	...
8920146	  657.0	  606.8	 7823.0	...
8920147	  657.1	  607.0	 7825.0	...
8920148	  656.5	  607.4	 7826.0	...
8920149	  656.0	  607.7	 7826.0	...
8920150	  655.9	  608.0	 7831.0	...
EFIX R   8919870	8920150	281	  653.3	  603.1	   7904
SSACC R  8920151
8920151	  656.6	  608.0	 7837.0	...
8920152	  657.1	  608.1	 7842.0	...
8920153	  657.4	  608.1	 7840.0	...
8920154	  659.7	  607.6	 7838.0	...
8920155	  662.5	  606.9	 7841.0	...
8920156	  667.5	  606.0	 7846.0	...
8920157	  670.1	  605.6	 7852.0	...
8920158	  675.2	  604.7	 7853.0	...
8920159	  680.1	  603.9	 7848.0	...
8920160	  686.4	  602.9	 7842.0	...
8920161	  691.1	  602.8	 7835.0	...
8920162	  693.7	  603.4	 7833.0	...
8920163	  696.3	  604.1	 7832.0	...
8920164	  699.2	  604.3	 7832.0	...
8920165	  704.0	  604.0	 7834.0	...
8920166	  707.5	  604.0	 7833.0	...
8920167	  712.1	  603.8	 7818.0	...
8920168	  714.9	  603.4	 7802.0	...
8920169	  719.4	  602.5	 7787.0	...
8920170	  721.3	  602.9	 7785.0	...
8920171	  723.7	  603.4	 7784.0	...
ESACC R  8920151	8920171	21	  656.6	  608.0	  723.7	  603.4	   1.43	     89
SFIX R   8920172
8920172	  725.4	  604.0	 7783.0	...
8920173	  727.3	  604.1	 7782.0	...
8920174	  728.6	  604.2	 7786.0	...
8920175	  729.0	  603.6	 7789.0	...
8920176	  729.0	  602.8	 7790.0	...
8920177	  729.0	  603.5	 7783.0	...
8920178	  728.9	  605.1	 7777.0	...
8920179	  728.4	  606.3	 7775.0	...
8920180	  728.0	  605.8	 7778.0	...
8920181	  727.5	  605.5	 7777.0	...
8920182	  726.9	  605.9	 7772.0	...
8920183	  725.9	  605.8	 7775.0	...
8920184	  725.2	  605.2	 7785.0	...
8920185	  724.8	  604.1	 7796.0	...
8920186	  724.8	  603.4	 7801.0	...
8920187	  724.8	  603.0	 7801.0	...
8920188	  724.8	  602.8	 7804.0	...
8920189	  724.3	  602.8	 7807.0	...
8920190	  723.8	  602.8	 7805.0	...
8920191	  723.6	  602.9	 7800.0	...
8920192	  724.2	  602.9	 7794.0	...
8920193	  725.8	  602.9	 7793.0	...
8920194	  726.9	  602.4	 7789.0	...
8920195	  727.7	  601.9	 7785.0	...
8920196	  727.6	  602.4	 7782.0	...
8920197	  727.6	  604.1	 7780.0	...
8920198	  727.9	  605.8	 7779.0	...
8920199	  728.1	  605.0	 7779.0	...
8920200	  728.0	  603.6	 7781.0	...
8920201	  727.6	  602.2	 7784.0	...
8920202	  727.3	  602.3	 7790.0	...
8920203	  727.5	  602.5	 7796.0	...
8920204	  727.8	  602.5	 7803.0	...
8920205	  728.3	  602.5	 7806.0	...
8920206	  728.4	  602.4	 7808.0	...
8920207	  728.3	  602.6	 7811.0	...
8920208	  727.7	  602.8	 7815.0	...
8920209	  726.5	  602.9	 7819.0	...
8920210	  725.5	  602.8	 7820.0	...
8920211	  725.0	  602.7	 7821.0	...
8920212	  725.0	  603.0	 7821.0	...
8920213	  724.9	  603.2	 7821.0	...
8920214	  725.5	  602.8	 7821.0	...
8920215	  726.3	  602.1	 7818.0	...
8920216	  727.2	  601.7	 7815.0	...
8920217	  727.3	  602.1	 7816.0	...
8920218	  727.4	  602.7	 7819.0	...
8920219	  727.5	  603.5	 7822.0	...
8920220	  726.7	  604.4	 7828.0	...
8920221	  725.9	  604.9	 7833.0	...
8920222	  725.0	  605.1	 7841.0	...
8920223	  724.5	  604.7	 7843.0	...
8920224	  724.1	  603.9	 7833.0	...
8920225	  724.4	  603.1	 7821.0	...
8920226	  725.1	  602.8	 7810.0	...
8920227	  726.0	  603.0	 7820.0	...
8920228	  726.1	  603.2	 7831.0	...
8920229	  725.6	  603.7	 7839.0	...
8920230	  725.0	  604.0	 7837.0	...
8920231	  724.3	  604.4	 7835.0	...
8920232	  723.3	  603.9	 7836.0	...
8920233	  722.2	  603.4	 7844.0	...
8920234	  721.1	  602.0	 7852.0	...
8920235	  720.7	  600.2	 7859.0	...
8920236	  720.0	  598.5	 7857.0	...
8920237	  719.7	  597.8	 7855.0	...
8920238	  721.0	  598.0	 7851.0	...
8920239	  722.7	  599.5	 7849.0	...
8920240	  724.3	  600.8	 7850.0	...
8920241	  724.4	  602.1	 7856.0	...
8920242	  724.0	  602.3	 7865.0	...
8920243	  723.7	  602.6	 7869.0	...
8920244	  723.1	  603.1	 7868.0	...
8920245	  723.0	  603.3	 7864.0	...
8920246	  722.9	  603.6	 7862.0	...
8920247	  723.2	  603.9	 7862.0	...
8920248	  723.3	  604.3	 7861.0	...
8920249	  723.3	  604.5	 7858.0	...
8920250	  723.4	  604.0	 7855.0	...
8920251	  724.0	  603.4	 7852.0	...
8920252	  724.6	  602.5	 7852.0	...
8920253	  725.2	  601.9	 7852.0	...
8920254	  724.6	  601.6	 7853.0	...
8920255	  724.2	  602.9	 7855.0	...
MSG	8920256 0000 _ Experiment Start
8920256	  723.9	  604.2	 7856.0	...
8920257	  724.0	  605.2	 7855.0	...
8920258	  724.0	  605.0	 7853.0	...
8920259	  724.0	  604.7	 7851.0	...
8920260	  724.1	  605.0	 7849.0	...
8920261	  724.1	  605.2	 7851.0	...
8920262	  723.9	  605.4	 7855.0	...
8920263	  723.5	  605.4	 7859.0	...
8920264	  723.0	  604.8	 7860.0	...
8920265	  722.9	  604.2	 7858.0	...
8920266	  723.2	  603.6	 7856.0	...
8920267	  723.3	  603.4	 7854.0	...
8920268	  722.9	  603.4	 7854.0	...
8920269	  722.3	  603.3	 7853.0	...
8920270	  722.2	  603.5	 7852.0	...
8920271	  722.4	  603.7	 7850.0	...
8920272	  722.8	  603.9	 7849.0	...
8920273	  722.9	  602.3	 7850.0	...
8920274	  722.9	  600.5	 7854.0	...
8920275	  722.7	  599.6	 7861.0	...
8920276	  722.7	  600.5	 7867.0	...
8920277	  722.6	  601.6	 7877.0	...
8920278	  722.5	  602.0	 7883.0	...
8920279	  722.7	  601.8	 7885.0	...
8920280	  723.0	  601.3	 7876.0	...
8920281	  723.1	  600.8	 7867.0	...
8920282	  723.3	  600.3	 7859.0	...
8920283	  723.4	  600.0	 7858.0	...
8920284	  723.6	  599.6	 7859.0	...
8920285	  723.5	  599.8	 7861.0	...
8920286	  723.4	  600.0	 7863.0	...
8920287	  723.8	  600.3	 7861.0	...
8920288	  724.4	  600.8	 7860.0	...
8920289	  724.9	  601.3	 7861.0	...
8920290	  723.8	  601.8	 7868.0	...
8920291	  722.5	  601.9	 7874.0	...
8920292	  721.1	  602.0	 7880.0	...
8920293	  721.0	  601.9	 7880.0	...
8920294	  721.6	  601.3	 7880.0	...
8920295	  722.1	  600.7	 7877.0	...
8920296	  722.7	  600.2	 7874.0	...
8920297	  723.0	  600.3	 7874.0	...
8920298	  723.3	  601.1	 7877.0	...
8920299	  723.7	  601.8	 7879.0	...
8920300	  723.8	  601.9	 7880.0	...
8920301	  723.9	  601.4	 7881.0	...
8920302	  723.6	  600.9	 7882.0	...
8920303	  722.9	  601.1	 7885.0	...
8920304	  722.2	  601.2	 7890.0	...
8920305	  722.0	  601.6	 7899.0	...
8920306	  721.8	  602.0	 7906.0	...
8920307	  721.6	  601.5	 7910.0	...
8920308	  721.7	  600.8	 7912.0	...
8920309	  722.1	  600.0	 7914.0	...
8920310	  722.6	  599.9	 7916.0	...
8920311	  723.2	  600.5	 7911.0	...
8920312	  723.5	  601.2	 7905.0	...
8920313	  723.1	  601.6	 7898.0	...
8920314	  722.2	  601.3	 7896.0	...
8920315	  720.8	  601.0	 7894.0	...
8920316	  720.2	  601.2	 7892.0	...
8920317	  720.6	  601.5	 7891.0	...
8920318	  722.0	  601.8	 7891.0	...
8920319	  723.8	  602.2	 7892.0	...
8920320	  724.6	  602.5	 7899.0	...
8920321	  724.5	  601.6	 7905.0	...
8920322	  724.1	  600.2	 7906.0	...
8920323	  723.7	  599.5	 7902.0	...
8920324	  723.9	  600.2	 7899.0	...
8920325	  724.5	  601.9	 7899.0	...
8920326	  725.0	  603.0	 7911.0	...
8920327	  724.3	  603.5	 7922.0	...
8920328	  722.8	  602.9	 7932.0	...
8920329	  721.3	  602.0	 7932.0	...
8920330	  721.2	  601.7	 7925.0	...
8920331	  721.4	  601.3	 7918.0	...
8920332	  721.7	  601.2	 7922.0	...
8920333	  721.7	  601.5	 7931.0	...
8920334	  722.3	  601.7	 7933.0	...
8920335	  722.9	  602.0	 7928.0	...
8920336	  723.6	  602.0	 7923.0	...
8920337	  723.7	  601.8	 7928.0	...
8920338	  723.8	  601.7	 7930.0	...
8920339	  723.6	  601.6	 7926.0	...
8920340	  723.4	  601.6	 7921.0	...
8920341	  723.2	  601.3	 7921.0	...
8920342	  723.1	  601.0	 7927.0	...
8920343	  724.4	  600.6	 7934.0	...
8920344	  725.8	  600.4	 7931.0	...
8920345	  726.0	  601.0	 7928.0	...
8920346	  724.9	  601.8	 7926.0	...
8920347	  723.8	  602.5	 7923.0	...
8920348	  723.9	  602.5	 7920.0	...
8920349	  723.9	  602.4	 7922.0	...
8920350	  723.9	  601.9	 7927.0	...
8920351	  724.0	  601.4	 7928.0	...
8920352	  725.8	  601.6	 7924.0	...
8920353	  727.7	  602.2	 7919.0	...
8920354	  727.6	  603.1	 7921.0	...
8920355	  725.8	  603.6	 7925.0	...
8920356	  724.0	  604.1	 7928.0	...
8920357	  724.1	  602.6	 7929.0	...
8920358	  724.2	  601.0	 7927.0	...
8920359	  724.2	  599.6	 7921.0	...
8920360	  724.9	  599.8	 7917.0	...
8920361	  725.8	  601.8	 7915.0	...
8920362	  726.8	  603.6	 7916.0	...
8920363	  727.0	  604.2	 7916.0	...
8920364	  727.1	  602.9	 7915.0	...
8920365	  727.1	  601.7	 7916.0	...
8920366	  726.8	  601.8	 7919.0	...
8920367	  726.0	  602.2	 7922.0	...
8920368	  725.3	  602.5	 7923.0	...
8920369	  724.9	  602.6	 7924.0	...
8920370	  725.0	  602.6	 7924.0	...
8920371	  724.8	  602.4	 7932.0	...
8920372	  724.6	  602.5	 7939.0	...
8920373	  724.4	  602.7	 7939.0	...
8920374	  724.5	  602.8	 7932.0	...
8920375	  724.6	  602.9	 7930.0	...
8920376	  725.3	  603.0	 7936.0	...
8920377	  725.8	  603.2	 7941.0	...
8920378	  726.2	  603.8	 7944.0	...
8920379	  725.4	  604.4	 7950.0	...
8920380	  723.4	  603.7	 7953.0	...
8920381	  721.5	  602.4	 7951.0	...
8920382	  720.4	  600.4	 7948.0	...
8920383	  720.7	  599.7	 7949.0	...
8920384	  721.5	  600.1	 7952.0	...
8920385	  722.2	  601.1	 7949.0	...
8920386	  723.8	  601.9	 7944.0	...
8920387	  724.9	  601.4	 7939.0	...
8920388	  726.0	  601.0	 7939.0	...
8920389	  726.0	  601.5	 7940.0	...
8920390	  726.1	  602.1	 7948.0	...
8920391	  726.5	  601.6	 7955.0	...
8920392	  726.9	  600.4	 7961.0	...
8920393	  726.7	  601.0	 7957.0	...
8920394	  726.2	  602.6	 7951.0	...
8920395	  725.6	  603.7	 7946.0	...
8920396	  726.3	  603.1	 7943.0	...
8920397	  726.9	  602.5	 7946.0	...
8920398	  727.5	  602.9	 7949.0	...
8920399	  727.0	  603.1	 7952.0	...
8920400	  726.2	  602.7	 7951.0	...
8920401	  725.5	  602.1	 7951.0	...
8920402	  725.1	  601.7	 7953.0	...
8920403	  724.9	  601.7	 7956.0	...
8920404	  725.0	  601.8	 7959.0	...
8920405	  725.3	  601.8	 7959.0	...
8920406	  725.7	  601.8	 7962.0	...
8920407	  726.0	  601.9	 7964.0	...
8920408	  725.8	  602.0	 7967.0	...
8920409	  725.6	  602.3	 7966.0	...
8920410	  725.4	  602.5	 7965.0	...
8920411	  725.5	  602.2	 7967.0	...
8920412	  725.3	  601.8	 7972.0	...
8920413	  725.0	  601.4	 7977.0	...
8920414	  724.6	  601.5	 7974.0	...
8920415	  724.4	  601.4	 7969.0	...
8920416	  725.5	  600.6	 7964.0	...
8920417	  726.9	  599.8	 7967.0	...
8920418	  727.4	  600.0	 7972.0	...
8920419	  726.6	  600.9	 7977.0	...
8920420	  725.7	  601.5	 7975.0	...
8920421	  725.6	  600.5	 7970.0	...
8920422	  724.4	  599.7	 7974.0	...
8920423	  723.3	  600.2	 7983.0	...
8920424	  723.4	  601.2	 7989.0	...
8920425	  725.0	  602.2	 7985.0	...
8920426	  726.2	  602.1	 7983.0	...
8920427	  725.9	  601.9	 7984.0	...
8920428	  725.6	  601.7	 7988.0	...
8920429	  725.5	  601.4	 7991.0	...
8920430	  725.7	  601.1	 7993.0	...
8920431	  725.6	  600.8	 7983.0	...
8920432	  725.5	  601.7	 7973.0	...
8920433	  724.9	  602.8	 7973.0	...
8920434	  724.4	  604.0	 7984.0	...
8920435	  724.3	  604.1	 7995.0	...
8920436	  724.9	  603.8	 7995.0	...
8920437	  725.3	  602.6	 7996.0	...
8920438	  725.7	  601.6	 7997.0	...
8920439	  726.0	  600.9	 7998.0	...
8920440	  726.4	  600.9	 7996.0	...
8920441	  726.3	  601.1	 7995.0	...
8920442	  726.3	  601.6	 7995.0	...
8920443	  725.7	  602.4	 7997.0	...
8920444	  725.4	  602.8	 7999.0	...
8920445	  725.2	  602.6	 8000.0	...
8920446	  725.2	  602.2	 7999.0	...
8920447	  725.0	  601.7	 7997.0	...
8920448	  724.7	  601.3	 7992.0	...
8920449	  724.7	  600.8	 7988.0	...
8920450	  724.9	  600.7	 7985.0	...
8920451	  724.9	  601.4	 7985.0	...
8920452	  724.9	  602.9	 7983.0	...
8920453	  724.7	  604.2	 7982.0	...
8920454	  724.6	  604.5	 7978.0	...
8920455	  724.7	  603.9	 7976.0	...
8920456	  725.1	  603.5	 7981.0	...
8920457	  725.9	  603.6	 7989.0	...
8920458	  726.6	  603.2	 7997.0	...
8920459	  727.3	  602.3	 7995.0	...
8920460	  727.5	  601.7	 7993.0	...
8920461	  726.9	  601.9	 7999.0	...
8920462	  726.1	  602.4	 8008.0	...
8920463	  725.2	  602.8	 8014.0	...
8920464	  724.7	  602.9	 8010.0	...
8920465	  724.4	  602.5	 8006.0	...
8920466	  724.2	  602.2	 8009.0	...
8920467	  724.7	  601.9	 8014.0	...
8920468	  725.0	  602.0	 8021.0	...
8920469	  725.3	  602.1	 8024.0	...
MSG	8920470 0000 _ Number On
8920470	  725.3	  602.1	 8021.0	...
8920471	  725.2	  602.1	 8009.0	...
8920472	  726.0	  601.8	 7997.0	...
8920473	  726.7	  601.5	 7997.0	...
8920474	  727.5	  600.9	 8009.0	...
8920475	  727.5	  600.6	 8021.0	...
8920476	  727.3	  601.5	 8025.0	...
8920477	  727.1	  602.8	 8021.0	...
8920478	  726.9	  603.9	 8015.0	...
8920479	  727.0	  603.7	 8011.0	...
8920480	  727.2	  603.6	 8008.0	...
8920481	  727.4	  603.1	 8008.0	...
8920482	  727.5	  602.0	 8010.0	...
8920483	  727.6	  600.7	 8016.0	...
8920484	  727.1	  600.0	 8022.0	...
8920485	  726.5	  600.3	 8025.0	...
8920486	  725.6	  601.1	 8024.0	...
8920487	  725.3	  601.8	 8023.0	...
8920488	  725.1	  602.3	 8024.0	...
8920489	  725.3	  602.7	 8025.0	...
8920490	  725.4	  602.9	 8024.0	...
8920491	  725.6	  603.2	 8022.0	...
8920492	  726.2	  603.1	 8021.0	...
8920493	  726.7	  603.3	 8020.0	...
8920494	  727.9	  603.6	 8022.0	...
8920495	  728.6	  604.0	 8022.0	...
8920496	  729.1	  603.9	 8027.0	...
8920497	  728.8	  603.7	 8030.0	...
8920498	  728.1	  603.0	 8033.0	...
8920499	  727.1	  602.6	 8031.0	...
8920500	  726.3	  602.1	 8029.0	...
8920501	  726.3	  602.5	 8028.0	...
8920502	  726.8	  602.9	 8028.0	...
8920503	  727.0	  603.0	 8040.0	...
8920504	  726.9	  603.6	 8053.0	...
8920505	  726.7	  604.2	 8068.0	...
8920506	  726.8	  605.3	 8070.0	...
8920507	  727.2	  605.3	 8069.0	...
8920508	  727.4	  604.5	 8062.0	...
8920509	  727.3	  603.3	 8056.0	...
8920510	  727.0	  602.2	 8054.0	...
8920511	  726.7	  601.6	 8048.0	...
8920512	  726.8	  600.7	 8042.0	...
8920513	  726.7	  599.8	 8037.0	...
8920514	  726.8	  599.4	 8038.0	...
8920515	  726.9	  599.6	 8038.0	...
8920516	  726.8	  600.2	 8045.0	...
8920517	  726.6	  601.0	 8051.0	...
8920518	  726.5	  601.7	 8062.0	...
8920519	  726.4	  601.9	 8065.0	...
8920520	  726.3	  601.6	 8068.0	...
8920521	  726.1	  601.4	 8069.0	...
8920522	  725.7	  601.4	 8071.0	...
8920523	  725.3	  601.5	 8076.0	...
8920524	  724.9	  601.5	 8079.0	...
8920525	  724.5	  601.6	 8081.0	...
8920526	  724.0	  601.6	 8081.0	...
8920527	  723.5	  601.7	 8088.0	...
8920528	  723.5	  601.8	 8096.0	...
8920529	  723.5	  601.9	 8105.0	...
8920530	  723.2	  601.8	 8107.0	...
8920531	  723.0	  601.5	 8107.0	...
8920532	  722.9	  601.2	 8099.0	...
8920533	  723.0	  601.0	 8093.0	...
8920534	  723.0	  601.0	 8089.0	...
8920535	  723.4	  600.9	 8092.0	...
8920536	  723.8	  600.9	 8091.0	...
8920537	  724.6	  600.7	 8088.0	...
8920538	  724.9	  600.6	 8087.0	...
8920539	  725.3	  601.5	 8087.0	...
8920540	  725.3	  602.4	 8087.0	...
8920541	  725.2	  602.6	 8085.0	...
8920542	  725.1	  601.9	 8080.0	...
8920543	  725.0	  600.8	 8071.0	...
8920544	  725.0	  600.4	 8064.0	...
8920545	  724.9	  600.7	 8069.0	...
8920546	  724.9	  601.9	 8077.0	...
8920547	  724.9	  603.2	 8086.0	...
8920548	  724.9	  603.6	 8088.0	...
8920549	  725.0	  603.3	 8092.0	...
8920550	  725.2	  603.1	 8095.0	...
8920551	  725.4	  602.9	 8094.0	...
8920552	  725.4	  602.4	 8086.0	...
8920553	  725.3	  602.0	 8080.0	...
8920554	  725.1	  601.5	 8076.0	...
8920555	  724.7	  601.5	 8077.0	...
8920556	  724.4	  601.5	 8080.0	...
8920557	  724.7	  601.9	 8082.0	...
8920558	  725.1	  602.3	 8083.0	...
8920559	  726.1	  602.6	 8083.0	...
8920560	  726.6	  602.7	 8083.0	...
8920561	  726.1	  602.9	 8083.0	...
8920562	  725.0	  603.0	 8086.0	...
8920563	  724.0	  603.0	 8089.0	...
8920564	  724.5	  602.9	 8091.0	...
8920565	  725.4	  603.0	 8091.0	...
8920566	  726.2	  603.2	 8083.0	...
8920567	  727.3	  603.2	 8075.0	...
8920568	  728.0	  603.2	 8066.0	...
8920569	  728.6	  603.0	 8066.0	...
8920570	  728.7	  603.1	 8070.0	...
8920571	  728.7	  603.1	 8074.0	...
8920572	  728.4	  603.1	 8078.0	...
8920573	  728.0	  603.0	 8086.0	...
8920574	  727.6	  602.7	 8094.0	...
8920575	  726.6	  602.7	 8100.0	...
8920576	  725.8	  603.1	 8096.0	...
8920577	  725.2	  603.5	 8092.0	...
8920578	  725.6	  603.8	 8093.0	...
8920579	  725.9	  603.9	 8098.0	...
8920580	  726.5	  604.0	 8103.0	...
8920581	  727.1	  604.0	 8104.0	...
8920582	  727.6	  604.1	 8102.0	...
8920583	  727.7	  604.1	 8101.0	...
8920584	  726.5	  603.9	 8101.0	...
8920585	  725.4	  603.6	 8100.0	...
8920586	  724.4	  603.4	 8098.0	...
8920587	  724.4	  603.5	 8095.0	...
8920588	  725.1	  603.9	 8092.0	...
8920589	  726.5	  604.1	 8090.0	...
8920590	  727.8	  604.3	 8089.0	...
8920591	  728.4	  604.1	 8088.0	...
8920592	  728.1	  604.0	 8088.0	...
8920593	  727.9	  604.1	 8089.0	...
8920594	  727.8	  604.1	 8095.0	...
8920595	  728.1	  604.1	 8098.0	...
8920596	  728.3	  603.8	 8098.0	...
8920597	  728.4	  604.2	 8101.0	...
8920598	  728.2	  604.6	 8107.0	...
8920599	  727.9	  604.3	 8113.0	...
8920600	  727.7	  603.7	 8115.0	...
8920601	  727.7	  603.0	 8113.0	...
8920602	  727.7	  603.0	 8110.0	...
8920603	  727.7	  603.4	 8107.0	...
8920604	  727.6	  603.7	 8102.0	...
8920605	  727.5	  603.9	 8097.0	...
8920606	  727.4	  603.5	 8100.0	...
8920607	  727.5	  603.1	 8109.0	...
8920608	  727.6	  602.6	 8117.0	...
8920609	  726.4	  601.9	 8119.0	...
8920610	  725.8	  600.9	 8127.0	...
8920611	  725.4	  599.9	 8135.0	...
8920612	  726.3	  599.6	 8144.0	...
8920613	  725.9	  600.0	 8141.0	...
8920614	  725.2	  600.6	 8140.0	...
8920615	  724.5	  601.3	 8140.0	...
8920616	  724.6	  601.6	 8142.0	...
8920617	  724.7	  601.4	 8143.0	...
8920618	  725.8	  600.9	 8139.0	...
8920619	  727.1	  601.2	 8136.0	...
8920620	  728.1	  601.8	 8132.0	...
8920621	  727.7	  603.0	 8132.0	...
8920622	  727.5	  603.2	 8132.0	...
8920623	  727.6	  603.3	 8131.0	...
8920624	  728.0	  603.5	 8131.0	...
8920625	  728.0	  604.0	 8131.0	...
8920626	  728.0	  604.6	 8137.0	...
8920627	  727.7	  604.0	 8143.0	...
8920628	  727.5	  603.0	 8149.0	...
8920629	  727.5	  602.7	 8146.0	...
8920630	  727.7	  603.2	 8143.0	...
8920631	  727.2	  603.9	 8138.0	...
8920632	  726.5	  603.0	 8137.0	...
8920633	  725.8	  602.2	 8135.0	...
8920634	  725.6	  601.4	 8134.0	...
8920635	  725.4	  601.8	 8134.0	...
8920636	  725.6	  602.3	 8134.0	...
8920637	  726.0	  602.5	 8137.0	...
8920638	  726.4	  602.7	 8153.0	...
8920639	  726.2	  602.9	 8166.0	...
8920640	  726.0	  603.0	 8175.0	...
8920641	  725.8	  602.9	 8173.0	...
8920642	  725.8	  602.7	 8172.0	...
8920643	  725.7	  603.8	 8171.0	...
8920644	  725.7	  604.9	 8169.0	...
8920645	  725.7	  605.8	 8160.0	...
8920646	  725.9	  605.6	 8152.0	...
8920647	  726.1	  605.3	 8155.0	...
8920648	  726.1	  605.0	 8164.0	...
8920649	  726.2	  604.5	 8173.0	...
8920650	  726.7	  604.0	 8168.0	...
8920651	  727.2	  604.0	 8163.0	...
EFIX R   8920172	8920651	480	  725.3	  602.4	   7970
SSACC R  8920652
8920652	  727.8	  602.6	 8164.0	...
8920653	  728.1	  599.7	 8170.0	...
8920654	  728.6	  596.7	 8171.0	...
8920655	  729.2	  595.0	 8164.0	...
8920656	  731.6	  592.5	 8153.0	...
8920657	  733.6	  589.9	 8146.0	...
8920658	  735.3	  585.7	 8139.0	...
8920659	  735.1	  583.3	 8139.0	...
8920660	  734.8	  580.8	 8140.0	...
ESACC R  8920652	8920660	9	  727.8	  602.6	  734.8	  580.8	   0.49	     57
SFIX R   8920661
8920661	  735.7	  580.1	 8136.0	...
8920662	  736.7	  579.8	 8126.0	...
8920663	  737.9	  579.7	 8114.0	...
8920664	  738.1	  579.8	 8110.0	...
8920665	  738.3	  579.3	 8113.0	...
8920666	  738.4	  578.2	 8116.0	...
8920667	  738.4	  576.9	 8118.0	...
8920668	  738.3	  575.9	 8117.0	...
8920669	  738.4	  576.0	 8115.0	...
8920670	  738.8	  576.3	 8115.0	...
8920671	  739.3	  576.8	 8115.0	...
8920672	  739.7	  576.6	 8116.0	...
8920673	  739.9	  576.3	 8120.0	...
8920674	  740.0	  576.0	 8124.0	...
8920675	  740.4	  576.1	 8136.0	...
8920676	  740.7	  576.2	 8144.0	...
8920677	  740.8	  575.4	 8152.0	...
8920678	  740.6	  574.5	 8151.0	...
8920679	  740.1	  573.6	 8148.0	...
8920680	  739.9	  574.3	 8138.0	...
8920681	  740.1	  575.0	 8130.0	...
8920682	  740.3	  575.5	 8128.0	...
8920683	  740.5	  575.1	 8134.0	...
8920684	  740.6	  574.7	 8141.0	...
8920685	  740.8	  574.6	 8143.0	...
8920686	  741.1	  574.3	 8143.0	...
8920687	  741.1	  574.0	 8143.0	...
8920688	  741.6	  574.4	 8141.0	...
8920689	  742.0	  574.9	 8140.0	...
8920690	  742.5	  575.6	 8138.0	...
8920691	  742.6	  575.8	 8137.0	...
8920692	  742.7	  575.7	 8138.0	...
8920693	  743.1	  575.9	 8139.0	...
8920694	  743.5	  576.2	 8139.0	...
8920695	  743.5	  575.2	 8142.0	...
8920696	  743.0	  573.7	 8146.0	...
8920697	  742.6	  572.2	 8151.0	...
8920698	  742.2	  572.3	 8157.0	...
8920699	  741.9	  573.4	 8164.0	...
8920700	  741.4	  574.5	 8163.0	...
8920701	  741.3	  575.5	 8155.0	...
8920702	  740.6	  575.5	 8148.0	...
8920703	  739.6	  575.6	 8149.0	...
8920704	  738.5	  575.5	 8151.0	...
8920705	  738.1	  575.4	 8149.0	...
8920706	  738.1	  575.1	 8146.0	...
8920707	  738.0	  575.0	 8156.0	...
8920708	  738.0	  574.9	 8171.0	...
8920709	  738.3	  575.0	 8177.0	...
8920710	  738.8	  575.1	 8168.0	...
8920711	  739.5	  575.2	 8159.0	...
8920712	  740.0	  575.2	 8159.0	...
8920713	  739.1	  575.3	 8164.0	...
8920714	  737.9	  575.5	 8169.0	...
8920715	  737.9	  575.5	 8166.0	...
8920716	  739.2	  575.4	 8158.0	...
8920717	  740.5	  575.2	 8151.0	...
8920718	  740.7	  575.7	 8151.0	...
8920719	  740.3	  576.1	 8151.0	...
8920720	  739.5	  576.4	 8155.0	...
8920721	  738.7	  576.4	 8159.0	...
8920722	  738.4	  575.8	 8172.0	...
8920723	  738.1	  574.9	 8180.0	...
8920724	  737.9	  573.9	 8190.0	...
8920725	  737.6	  573.3	 8193.0	...
8920726	  737.7	  573.2	 8196.0	...
8920727	  737.8	  573.2	 8192.0	...
8920728	  738.0	  573.2	 8186.0	...
8920729	  738.1	  572.9	 8181.0	...
8920730	  738.5	  572.6	 8179.0	...
8920731	  738.8	  572.6	 8177.0	...
8920732	  739.1	  573.1	 8174.0	...
8920733	  739.2	  573.7	 8173.0	...
8920734	  739.3	  573.8	 8173.0	...
8920735	  739.5	  573.4	 8178.0	...
8920736	  739.6	  573.0	 8183.0	...
8920737	  740.1	  573.7	 8188.0	...
8920738	  740.5	  574.7	 8188.0	...
8920739	  740.0	  575.5	 8191.0	...
8920740	  739.0	  575.2	 8198.0	...
8920741	  738.0	  574.7	 8203.0	...
8920742	  738.3	  574.3	 8205.0	...
8920743	  738.5	  574.2	 8202.0	...
8920744	  738.6	  574.2	 8200.0	...
8920745	  738.4	  574.3	 8197.0	...
8920746	  738.4	  575.2	 8193.0	...
8920747	  738.6	  575.8	 8191.0	...
8920748	  739.1	  576.2	 8190.0	...
8920749	  739.4	  575.5	 8191.0	...
8920750	  738.9	  575.1	 8194.0	...
8920751	  737.7	  574.5	 8198.0	...
8920752	  736.7	  573.9	 8202.0	...
8920753	  736.5	  574.6	 8203.0	...
8920754	  736.9	  575.9	 8203.0	...
8920755	  737.2	  577.2	 8202.0	...
8920756	  737.3	  576.9	 8201.0	...
8920757	  737.5	  576.4	 8205.0	...
8920758	  737.7	  576.0	 8209.0	...
8920759	  737.5	  576.0	 8213.0	...
8920760	  736.9	  576.2	 8211.0	...
8920761	  736.3	  576.4	 8209.0	...
8920762	  736.2	  576.5	 8213.0	...
8920763	  736.6	  576.5	 8218.0	...
8920764	  737.0	  576.6	 8223.0	...
8920765	  737.4	  576.4	 8223.0	...
8920766	  737.5	  576.1	 8220.0	...
8920767	  737.7	  575.6	 8214.0	...
8920768	  737.8	  575.2	 8208.0	...
8920769	  737.7	  574.7	 8204.0	...
8920770	  737.4	  574.4	 8204.0	...
8920771	  737.1	  574.1	 8204.0	...
MSG	8920772 0000 _ Number Off
8920772	  736.8	  574.0	 8203.0	...
8920773	  736.6	  573.8	 8203.0	...
8920774	  736.5	  574.2	 8203.0	...
8920775	  737.9	  574.6	 8204.0	...
8920776	  739.2	  575.0	 8204.0	...
8920777	  740.5	  574.7	 8204.0	...
8920778	  740.5	  574.7	 8206.0	...
8920779	  740.4	  574.6	 8207.0	...
8920780	  739.9	  574.7	 8209.0	...
8920781	  738.8	  574.8	 8212.0	...
8920782	  738.0	  575.3	 8218.0	...
8920783	  737.5	  575.8	 8224.0	...
8920784	  737.9	  575.8	 8227.0	...
8920785	  738.1	  575.2	 8221.0	...
8920786	  738.1	  574.7	 8214.0	...
8920787	  737.7	  574.2	 8219.0	...
8920788	  737.4	  573.9	 8230.0	...
8920789	  737.8	  574.6	 8242.0	...
8920790	  738.4	  575.4	 8243.0	...
8920791	  739.1	  576.1	 8237.0	...
8920792	  739.3	  575.8	 8229.0	...
8920793	  739.5	  575.4	 8218.0	...
8920794	  739.9	  575.2	 8212.0	...
8920795	  740.3	  575.1	 8203.0	...
8920796	  740.9	  575.0	 8198.0	...
8920797	  741.5	  575.2	 8198.0	...
8920798	  741.3	  575.6	 8203.0	...
8920799	  740.7	  576.1	 8208.0	...
8920800	  740.0	  576.2	 8210.0	...
8920801	  739.6	  576.3	 8212.0	...
8920802	  739.4	  576.5	 8213.0	...
8920803	  739.1	  576.2	 8213.0	...
8920804	  739.1	  576.2	 8213.0	...
8920805	  740.0	  576.1	 8211.0	...
8920806	  741.1	  576.6	 8204.0	...
8920807	  742.2	  577.0	 8196.0	...
8920808	  741.2	  577.7	 8190.0	...
8920809	  740.0	  578.1	 8203.0	...
8920810	  739.2	  578.2	 8218.0	...
8920811	  739.8	  578.1	 8229.0	...
8920812	  740.4	  577.0	 8223.0	...
8920813	  740.6	  576.1	 8218.0	...
8920814	  739.7	  575.5	 8217.0	...
8920815	  738.7	  576.0	 8223.0	...
8920816	  737.4	  576.3	 8230.0	...
8920817	  737.2	  576.0	 8237.0	...
8920818	  737.0	  575.6	 8236.0	...
8920819	  737.3	  575.0	 8233.0	...
8920820	  737.4	  574.3	 8229.0	...
8920821	  737.4	  573.6	 8227.0	...
8920822	  736.9	  573.7	 8226.0	...
8920823	  736.6	  574.2	 8227.0	...
8920824	  736.3	  574.9	 8230.0	...
8920825	  736.5	  575.1	 8235.0	...
8920826	  737.0	  576.0	 8242.0	...
8920827	  737.3	  576.7	 8247.0	...
8920828	  737.7	  577.6	 8249.0	...
8920829	  737.8	  577.8	 8248.0	...
8920830	  737.7	  576.5	 8245.0	...
8920831	  737.9	  575.0	 8241.0	...
8920832	  738.1	  573.2	 8239.0	...
8920833	  738.5	  572.9	 8238.0	...
8920834	  738.3	  572.9	 8239.0	...
8920835	  738.0	  573.2	 8251.0	...
8920836	  737.7	  573.5	 8262.0	...
8920837	  737.6	  574.3	 8265.0	...
8920838	  737.6	  575.0	 8256.0	...
8920839	  738.4	  575.1	 8247.0	...
8920840	  739.1	  574.6	 8247.0	...
8920841	  739.7	  574.0	 8247.0	...
8920842	  739.4	  574.0	 8251.0	...
8920843	  739.0	  573.2	 8255.0	...
8920844	  738.7	  572.5	 8261.0	...
8920845	  738.6	  572.7	 8264.0	...
8920846	  738.6	  573.7	 8265.0	...
8920847	  738.8	  574.7	 8265.0	...
8920848	  739.0	  574.6	 8258.0	...
8920849	  739.5	  574.4	 8252.0	...
8920850	  739.7	  574.1	 8250.0	...
8920851	  739.0	  574.0	 8256.0	...
8920852	  738.0	  574.3	 8260.0	...
8920853	  737.5	  574.7	 8259.0	...
8920854	  738.0	  575.4	 8265.0	...
8920855	  738.6	  575.8	 8273.0	...
8920856	  739.1	  576.1	 8275.0	...
8920857	  739.7	  576.0	 8266.0	...
8920858	  740.2	  575.7	 8258.0	...
8920859	  739.5	  574.7	 8256.0	...
8920860	  738.8	  573.5	 8257.0	...
8920861	  738.0	  572.4	 8260.0	...
8920862	  737.8	  572.0	 8262.0	...
8920863	  737.8	  572.0	 8262.0	...
8920864	  737.5	  572.3	 8261.0	...
8920865	  737.2	  572.9	 8260.0	...
8920866	  737.8	  573.8	 8259.0	...
8920867	  738.7	  574.1	 8259.0	...
8920868	  739.5	  574.1	 8259.0	...
8920869	  739.5	  573.7	 8258.0	...
8920870	  739.4	  573.7	 8261.0	...
8920871	  739.3	  573.7	 8264.0	...
8920872	  739.3	  573.7	 8268.0	...
8920873	  739.2	  573.9	 8269.0	...
8920874	  739.1	  574.1	 8269.0	...
8920875	  739.1	  574.3	 8269.0	...
8920876	  738.8	  574.5	 8269.0	...
8920877	  738.7	  574.7	 8270.0	...
8920878	  738.6	  575.0	 8269.0	...
8920879	  738.4	  574.5	 8269.0	...
8920880	  738.2	  573.9	 8272.0	...
8920881	  737.9	  573.6	 8276.0	...
8920882	  737.8	  573.4	 8280.0	...
8920883	  737.8	  573.2	 8281.0	...
8920884	  738.2	  574.1	 8282.0	...
8920885	  739.1	  575.7	 8275.0	...
8920886	  739.9	  577.3	 8267.0	...
8920887	  739.8	  577.3	 8258.0	...
8920888	  739.3	  576.8	 8256.0	...
8920889	  738.8	  576.2	 8254.0	...
8920890	  738.8	  575.8	 8253.0	...
8920891	  739.2	  575.5	 8251.0	...
8920892	  739.5	  575.3	 8249.0	...
8920893	  739.8	  575.1	 8253.0	...
8920894	  739.9	  575.1	 8258.0	...
8920895	  739.4	  575.1	 8263.0	...
8920896	  738.9	  575.1	 8267.0	...
8920897	  738.3	  575.2	 8272.0	...
8920898	  738.3	  575.0	 8273.0	...
8920899	  737.8	  574.7	 8269.0	...
8920900	  737.4	  574.4	 8266.0	...
8920901	  738.0	  574.9	 8267.0	...
8920902	  739.2	  575.5	 8268.0	...
8920903	  740.4	  576.1	 8270.0	...
8920904	  740.5	  576.2	 8272.0	...
8920905	  740.4	  576.4	 8275.0	...
8920906	  740.3	  576.2	 8274.0	...
8920907	  740.2	  575.7	 8275.0	...
8920908	  740.0	  575.1	 8276.0	...
8920909	  739.0	  575.0	 8284.0	...
8920910	  738.2	  574.8	 8291.0	...
8920911	  737.7	  574.9	 8299.0	...
8920912	  738.0	  574.6	 8299.0	...
8920913	  738.2	  574.3	 8298.0	...
8920914	  738.2	  575.3	 8291.0	...
8920915	  739.0	  576.5	 8278.0	...
8920916	  739.1	  576.3	 8265.0	...
8920917	  738.7	  574.9	 8268.0	...
8920918	  737.6	  573.4	 8279.0	...
8920919	  738.0	  573.2	 8289.0	...
8920920	  739.2	  572.6	 8283.0	...
8920921	  740.4	  572.2	 8276.0	...
8920922	  740.1	  572.8	 8277.0	...
8920923	  739.1	  573.7	 8280.0	...
8920924	  738.1	  574.6	 8283.0	...
8920925	  737.8	  574.7	 8281.0	...
8920926	  737.9	  574.8	 8283.0	...
8920927	  737.7	  574.4	 8288.0	...
8920928	  737.3	  573.9	 8293.0	...
8920929	  736.7	  573.4	 8296.0	...
8920930	  736.5	  573.4	 8297.0	...
8920931	  736.6	  573.3	 8296.0	...
8920932	  737.6	  573.3	 8296.0	...
8920933	  738.5	  573.5	 8296.0	...
8920934	  738.8	  573.7	 8297.0	...
8920935	  738.2	  573.8	 8302.0	...
8920936	  737.7	  573.9	 8308.0	...
8920937	  737.7	  574.3	 8314.0	...
8920938	  737.8	  574.6	 8313.0	...
8920939	  737.7	  573.4	 8313.0	...
8920940	  737.0	  571.9	 8313.0	...
8920941	  736.6	  571.8	 8317.0	...
8920942	  736.8	  573.2	 8321.0	...
8920943	  737.5	  574.3	 8325.0	...
8920944	  738.4	  573.1	 8322.0	...
8920945	  738.5	  572.1	 8310.0	...
8920946	  738.4	  571.8	 8299.0	...
8920947	  738.5	  572.7	 8287.0	...
8920948	  738.7	  574.0	 8285.0	...
8920949	  738.9	  574.9	 8284.0	...
8920950	  739.1	  575.4	 8285.0	...
8920951	  739.2	  574.5	 8292.0	...
8920952	  739.3	  573.0	 8298.0	...
8920953	  739.1	  571.5	 8301.0	...
8920954	  738.8	  572.0	 8297.0	...
8920955	  738.5	  573.1	 8301.0	...
8920956	  737.5	  574.1	 8309.0	...
8920957	  736.6	  573.7	 8315.0	...
8920958	  736.3	  573.2	 8314.0	...
8920959	  736.9	  572.6	 8313.0	...
8920960	  737.5	  572.0	 8314.0	...
8920961	  737.7	  571.5	 8315.0	...
8920962	  737.1	  572.4	 8316.0	...
8920963	  736.4	  573.6	 8312.0	...
8920964	  736.5	  574.8	 8304.0	...
8920965	  737.3	  574.8	 8296.0	...
8920966	  738.1	  575.2	 8293.0	...
8920967	  738.1	  575.6	 8294.0	...
8920968	  738.1	  575.8	 8300.0	...
8920969	  738.1	  575.6	 8305.0	...
8920970	  738.1	  575.3	 8309.0	...
8920971	  738.1	  574.5	 8308.0	...
8920972	  738.3	  573.8	 8308.0	...
8920973	  739.0	  572.5	 8298.0	...
MSG	8920974 0000 _ Number On
8920974	  739.6	  571.8	 8287.0	...
8920975	  740.0	  572.6	 8280.0	...
8920976	  740.0	  574.0	 8283.0	...
8920977	  740.2	  575.3	 8288.0	...
8920978	  740.8	  575.5	 8290.0	...
8920979	  741.4	  575.8	 8287.0	...
8920980	  741.8	  576.2	 8284.0	...
8920981	  742.3	  576.4	 8280.0	...
8920982	  742.7	  576.4	 8282.0	...
8920983	  742.2	  575.5	 8285.0	...
8920984	  741.1	  574.6	 8288.0	...
8920985	  740.1	  574.4	 8289.0	...
8920986	  740.1	  575.0	 8290.0	...
8920987	  740.0	  575.7	 8294.0	...
8920988	  739.9	  575.8	 8299.0	...
8920989	  739.4	  575.2	 8304.0	...
8920990	  738.9	  574.3	 8301.0	...
8920991	  739.9	  573.2	 8298.0	...
8920992	  741.3	  572.9	 8295.0	...
8920993	  742.7	  572.7	 8294.0	...
8920994	  741.8	  572.9	 8296.0	...
8920995	  740.8	  572.7	 8300.0	...
8920996	  740.1	  572.5	 8308.0	...
8920997	  740.3	  572.9	 8314.0	...
8920998	  740.5	  573.7	 8312.0	...
8920999	  740.6	  573.9	 8306.0	...
8921000	  740.7	  573.4	 8299.0	...
8921001	  741.0	  573.0	 8297.0	...
8921002	  741.3	  573.3	 8295.0	...
8921003	  741.1	  573.9	 8293.0	...
8921004	  740.7	  574.3	 8292.0	...
8921005	  740.1	  574.6	 8296.0	...
8921006	  739.9	  574.3	 8302.0	...
8921007	  739.5	  573.7	 8308.0	...
8921008	  739.0	  573.1	 8310.0	...
8921009	  738.6	  572.9	 8314.0	...
8921010	  739.0	  573.4	 8317.0	...
8921011	  739.6	  573.8	 8321.0	...
8921012	  740.4	  574.2	 8323.0	...
8921013	  740.5	  574.1	 8322.0	...
8921014	  741.1	  574.0	 8319.0	...
8921015	  741.6	  574.4	 8319.0	...
8921016	  742.1	  574.9	 8322.0	...
8921017	  742.1	  575.3	 8324.0	...
8921018	  741.1	  574.5	 8324.0	...
8921019	  740.1	  573.8	 8330.0	...
8921020	  739.0	  573.3	 8336.0	...
8921021	  738.7	  573.4	 8341.0	...
8921022	  738.5	  573.2	 8341.0	...
8921023	  738.6	  572.8	 8341.0	...
8921024	  739.0	  573.2	 8329.0	...
8921025	  739.1	  573.8	 8318.0	...
8921026	  739.1	  574.2	 8317.0	...
8921027	  739.2	  574.0	 8328.0	...
8921028	  739.4	  573.8	 8336.0	...
8921029	  739.5	  573.8	 8334.0	...
8921030	  740.3	  573.7	 8318.0	...
8921031	  741.1	  573.6	 8306.0	...
8921032	  741.9	  574.3	 8298.0	...
8921033	  741.9	  575.2	 8303.0	...
8921034	  741.9	  576.3	 8308.0	...
8921035	  740.9	  576.8	 8309.0	...
8921036	  740.0	  577.4	 8309.0	...
8921037	  740.4	  577.4	 8309.0	...
8921038	  741.7	  576.7	 8312.0	...
8921039	  741.7	  576.1	 8316.0	...
8921040	  740.3	  575.6	 8320.0	...
8921041	  739.3	  575.9	 8324.0	...
8921042	  739.6	  576.0	 8325.0	...
8921043	  739.9	  576.2	 8323.0	...
8921044	  741.0	  576.3	 8316.0	...
8921045	  742.1	  576.9	 8310.0	...
8921046	  741.6	  577.5	 8307.0	...
8921047	  740.0	  578.3	 8309.0	...
8921048	  738.7	  578.4	 8310.0	...
8921049	  739.1	  578.1	 8311.0	...
8921050	  739.2	  577.9	 8314.0	...
8921051	  739.2	  577.8	 8316.0	...
8921052	  740.2	  577.8	 8311.0	...
8921053	  741.5	  577.8	 8304.0	...
8921054	  742.6	  577.4	 8299.0	...
8921055	  742.3	  577.4	 8302.0	...
8921056	  741.8	  577.5	 8304.0	...
8921057	  741.4	  578.0	 8305.0	...
8921058	  740.8	  578.0	 8314.0	...
8921059	  740.2	  577.3	 8325.0	...
8921060	  739.5	  576.6	 8328.0	...
8921061	  739.0	  575.7	 8320.0	...
8921062	  738.8	  575.6	 8313.0	...
8921063	  738.7	  575.5	 8314.0	...
8921064	  739.0	  575.5	 8315.0	...
8921065	  738.7	  575.8	 8318.0	...
8921066	  738.4	  576.3	 8320.0	...
8921067	  738.5	  576.7	 8327.0	...
8921068	  739.1	  576.6	 8332.0	...
8921069	  739.7	  576.3	 8338.0	...
8921070	  740.0	  576.1	 8330.0	...
8921071	  740.3	  576.0	 8323.0	...
8921072	  740.7	  575.9	 8315.0	...
8921073	  741.4	  575.8	 8315.0	...
8921074	  742.0	  575.7	 8313.0	...
8921075	  740.7	  575.9	 8318.0	...
8921076	  738.8	  576.3	 8325.0	...
8921077	  736.8	  576.9	 8331.0	...
8921078	  738.4	  577.1	 8326.0	...
8921079	  740.0	  577.6	 8321.0	...
8921080	  740.9	  578.0	 8317.0	...
8921081	  740.4	  579.2	 8316.0	...
8921082	  739.3	  580.2	 8318.0	...
8921083	  738.3	  580.6	 8319.0	...
8921084	  737.1	  579.7	 8320.0	...
8921085	  737.5	  578.5	 8321.0	...
8921086	  738.7	  577.9	 8322.0	...
8921087	  740.0	  578.4	 8323.0	...
8921088	  740.7	  578.9	 8324.0	...
8921089	  741.1	  579.7	 8325.0	...
8921090	  741.4	  579.9	 8324.0	...
8921091	  741.3	  579.1	 8323.0	...
8921092	  741.0	  578.0	 8322.0	...
8921093	  739.8	  577.0	 8321.0	...
8921094	  738.8	  577.2	 8320.0	...
8921095	  738.0	  577.3	 8319.0	...
8921096	  738.0	  577.2	 8319.0	...
8921097	  738.9	  577.1	 8319.0	...
8921098	  739.8	  577.1	 8318.0	...
8921099	  740.5	  577.0	 8316.0	...
8921100	  740.3	  576.9	 8316.0	...
8921101	  739.9	  576.8	 8316.0	...
8921102	  739.8	  576.6	 8316.0	...
8921103	  739.4	  576.6	 8317.0	...
8921104	  739.3	  577.0	 8317.0	...
8921105	  739.4	  577.4	 8316.0	...
8921106	  739.7	  577.9	 8314.0	...
8921107	  739.9	  578.2	 8315.0	...
8921108	  740.0	  578.6	 8315.0	...
8921109	  740.1	  578.6	 8316.0	...
8921110	  740.2	  578.7	 8316.0	...
8921111	  740.2	  577.4	 8318.0	...
8921112	  740.1	  576.0	 8323.0	...
8921113	  739.0	  575.2	 8327.0	...
8921114	  737.9	  575.9	 8331.0	...
8921115	  736.0	  576.6	 8331.0	...
8921116	  735.2	  576.7	 8329.0	...
8921117	  734.7	  576.7	 8327.0	...
8921118	  735.3	  576.6	 8324.0	...
8921119	  735.7	  577.1	 8323.0	...
8921120	  735.7	  577.6	 8327.0	...
8921121	  735.4	  578.1	 8332.0	...
8921122	  736.6	  577.8	 8336.0	...
8921123	  738.0	  577.5	 8336.0	...
8921124	  739.4	  577.4	 8337.0	...
8921125	  739.5	  577.7	 8337.0	...
8921126	  739.2	  578.7	 8338.0	...
8921127	  739.0	  579.6	 8335.0	...
8921128	  738.7	  580.4	 8329.0	...
8921129	  738.7	  580.1	 8320.0	...
8921130	  738.8	  579.6	 8314.0	...
8921131	  739.0	  578.9	 8312.0	...
8921132	  739.3	  578.5	 8311.0	...
8921133	  739.6	  578.4	 8311.0	...
8921134	  740.2	  578.3	 8309.0	...
8921135	  740.6	  578.2	 8305.0	...
8921136	  740.1	  578.4	 8301.0	...
8921137	  739.3	  578.6	 8301.0	...
8921138	  739.0	  578.7	 8301.0	...
8921139	  739.5	  577.8	 8300.0	...
8921140	  739.5	  576.9	 8302.0	...
8921141	  739.2	  576.6	 8305.0	...
8921142	  738.9	  577.0	 8309.0	...
8921143	  739.0	  577.4	 8310.0	...
8921144	  739.0	  577.3	 8310.0	...
8921145	  739.3	  577.9	 8309.0	...
8921146	  739.9	  578.6	 8308.0	...
8921147	  740.4	  578.3	 8308.0	...
8921148	  740.2	  577.4	 8309.0	...
8921149	  739.8	  577.5	 8306.0	...
8921150	  739.5	  578.6	 8303.0	...
8921151	  739.3	  579.0	 8301.0	...
8921152	  739.2	  578.2	 8303.0	...
8921153	  739.1	  577.3	 8306.0	...
8921154	  739.7	  577.0	 8306.0	...
8921155	  740.1	  576.9	 8304.0	...
8921156	  740.6	  576.9	 8301.0	...
8921157	  740.7	  576.6	 8301.0	...
8921158	  740.2	  576.5	 8301.0	...
8921159	  739.8	  577.5	 8297.0	...
8921160	  739.4	  578.9	 8289.0	...
8921161	  740.1	  580.7	 8281.0	...
8921162	  740.5	  581.2	 8279.0	...
8921163	  741.0	  581.3	 8283.0	...
8921164	  740.8	  580.8	 8287.0	...
8921165	  740.5	  580.3	 8289.0	...
8921166	  740.1	  580.3	 8288.0	...
8921167	  739.9	  580.4	 8286.0	...
8921168	  739.7	  580.4	 8284.0	...
8921169	  739.8	  580.3	 8283.0	...
8921170	  739.8	  580.0	 8279.0	...
8921171	  739.2	  579.7	 8275.0	...
8921172	  738.6	  578.9	 8271.0	...
8921173	  738.0	  578.4	 8270.0	...
8921174	  738.0	  578.8	 8268.0	...
8921175	  738.8	  579.4	 8267.0	...
8921176	  739.6	  580.1	 8275.0	...
8921177	  739.8	  580.2	 8283.0	...
8921178	  739.3	  580.3	 8290.0	...
8921179	  738.8	  580.3	 8288.0	...
8921180	  738.3	  580.3	 8286.0	...
8921181	  738.0	  580.1	 8293.0	...
8921182	  737.9	  579.9	 8301.0	...
8921183	  738.3	  579.0	 8294.0	...
8921184	  738.6	  578.2	 8278.0	...
8921185	  738.7	  577.4	 8261.0	...
8921186	  738.6	  577.1	 8259.0	...
8921187	  738.4	  576.9	 8260.0	...
8921188	  738.3	  576.9	 8265.0	...
8921189	  738.5	  578.5	 8272.0	...
8921190	  738.7	  580.1	 8275.0	...
8921191	  738.7	  581.6	 8277.0	...
8921192	  738.5	  581.6	 8277.0	...
8921193	  738.1	  581.0	 8277.0	...
8921194	  737.7	  580.5	 8282.0	...
8921195	  737.3	  580.2	 8287.0	...
8921196	  737.5	  580.1	 8287.0	...
8921197	  738.0	  579.9	 8282.0	...
8921198	  737.9	  579.8	 8283.0	...
8921199	  737.1	  580.2	 8289.0	...
8921200	  737.6	  580.6	 8288.0	...
8921201	  738.8	  580.8	 8280.0	...
8921202	  739.7	  580.6	 8274.0	...
8921203	  739.1	  580.5	 8277.0	...
8921204	  737.9	  580.5	 8280.0	...
8921205	  737.1	  580.5	 8282.0	...
8921206	  736.4	  580.4	 8285.0	...
8921207	  736.4	  580.4	 8288.0	...
8921208	  736.3	  580.4	 8291.0	...
8921209	  736.3	  580.4	 8292.0	...
8921210	  737.1	  580.2	 8282.0	...
8921211	  738.0	  579.9	 8271.0	...
8921212	  738.9	  580.3	 8263.0	...
8921213	  739.3	  580.7	 8267.0	...
8921214	  739.8	  581.2	 8271.0	...
8921215	  740.1	  580.9	 8271.0	...
8921216	  739.9	  580.2	 8272.0	...
8921217	  739.5	  579.6	 8271.0	...
8921218	  739.3	  579.7	 8268.0	...
8921219	  739.1	  580.2	 8266.0	...
8921220	  739.3	  580.7	 8266.0	...
8921221	  739.5	  580.9	 8268.0	...
8921222	  739.1	  581.1	 8268.0	...
8921223	  738.5	  581.4	 8267.0	...
8921224	  737.9	  581.5	 8264.0	...
8921225	  738.1	  581.5	 8261.0	...
8921226	  738.3	  581.5	 8254.0	...
8921227	  738.5	  581.2	 8248.0	...
8921228	  738.5	  580.6	 8249.0	...
8921229	  738.1	  580.1	 8256.0	...
8921230	  737.5	  579.7	 8263.0	...
8921231	  738.3	  579.3	 8262.0	...
8921232	  739.7	  579.9	 8260.0	...
8921233	  739.7	  581.0	 8251.0	...
8921234	  738.2	  580.9	 8242.0	...
8921235	  736.6	  579.6	 8242.0	...
8921236	  736.8	  578.2	 8249.0	...
8921237	  737.4	  579.0	 8263.0	...
8921238	  738.0	  579.7	 8270.0	...
8921239	  737.9	  580.6	 8276.0	...
8921240	  737.1	  580.2	 8273.0	...
8921241	  736.3	  579.9	 8267.0	...
8921242	  735.8	  580.0	 8260.0	...
8921243	  736.6	  580.6	 8253.0	...
8921244	  737.4	  581.1	 8253.0	...
8921245	  737.9	  581.2	 8258.0	...
8921246	  737.4	  581.2	 8262.0	...
8921247	  736.9	  581.0	 8262.0	...
8921248	  736.3	  580.8	 8261.0	...
8921249	  736.0	  581.1	 8259.0	...
8921250	  736.6	  581.5	 8258.0	...
8921251	  737.5	  582.1	 8255.0	...
8921252	  737.6	  582.2	 8254.0	...
8921253	  736.9	  582.3	 8256.0	...
8921254	  736.3	  582.5	 8259.0	...
8921255	  736.7	  582.6	 8259.0	...
8921256	  737.4	  582.4	 8255.0	...
8921257	  737.9	  581.9	 8251.0	...
8921258	  738.3	  581.3	 8250.0	...
8921259	  738.5	  580.9	 8250.0	...
8921260	  738.7	  581.0	 8251.0	...
8921261	  738.8	  581.4	 8250.0	...
8921262	  737.5	  582.1	 8250.0	...
8921263	  736.0	  582.4	 8250.0	...
8921264	  733.5	  582.9	 8252.0	...
EFIX R   8920661	8921264	604	  739.0	  576.3	   8261
SSACC R  8921265
8921265	  732.5	  583.4	 8252.0	...
8921266	  731.7	  583.9	 8252.0	...
8921267	  731.7	  582.9	 8250.0	...
8921268	  729.4	  582.0	 8250.0	...
8921269	  725.8	  580.9	 8257.0	...
8921270	  722.3	  580.6	 8264.0	...
8921271	  720.0	  580.1	 8263.0	...
8921272	  717.7	  579.8	 8256.0	...
8921273	  714.4	  579.2	 8249.0	...
8921274	  711.7	  579.1	 8251.0	...
8921275	  710.3	  578.8	 8252.0	...
ESACC R  8921265	8921275	11	  732.5	  583.4	  710.3	  578.8	   0.48	     54
SFIX R   8921276
8921276	  709.9	  579.4	 8257.0	...
8921277	  710.0	  579.2	 8262.0	...
8921278	  709.5	  577.3	 8263.0	...
8921279	  708.5	  575.4	 8262.0	...
8921280	  707.7	  573.6	 8259.0	...
8921281	  707.4	  573.5	 8261.0	...
8921282	  707.4	  573.2	 8264.0	...
8921283	  707.9	  572.0	 8266.0	...
8921284	  708.5	  571.0	 8264.0	...
8921285	  708.2	  570.2	 8263.0	...
8921286	  707.3	  570.1	 8261.0	...
MSG	8921287 0000 _ Number Off
8921287	  706.4	  570.0	 8261.0	...
8921288	  706.4	  569.8	 8257.0	...
8921289	  706.6	  569.6	 8253.0	...
8921290	  707.0	  569.7	 8249.0	...
8921291	  707.5	  569.9	 8249.0	...
8921292	  707.8	  570.6	 8249.0	...
8921293	  708.2	  571.6	 8247.0	...
8921294	  708.7	  572.5	 8244.0	...
8921295	  709.5	  572.8	 8241.0	...
8921296	  710.1	  572.8	 8241.0	...
8921297	  710.0	  572.8	 8242.0	...
8921298	  709.8	  572.9	 8235.0	...
8921299	  709.8	  572.9	 8229.0	...
8921300	  710.3	  572.6	 8223.0	...
8921301	  710.4	  572.3	 8226.0	...
8921302	  709.6	  572.0	 8240.0	...
8921303	  708.9	  571.9	 8252.0	...
8921304	  708.1	  571.5	 8262.0	...
8921305	  707.9	  571.1	 8260.0	...
8921306	  708.0	  570.9	 8252.0	...
8921307	  708.2	  570.8	 8244.0	...
8921308	  708.6	  571.0	 8232.0	...
8921309	  708.6	  571.2	 8228.0	...
8921310	  707.9	  571.7	 8226.0	...
8921311	  707.2	  572.0	 8228.0	...
8921312	  707.0	  572.0	 8229.0	...
8921313	  707.5	  571.4	 8229.0	...
8921314	  707.6	  570.7	 8231.0	...
8921315	  707.1	  570.3	 8235.0	...
8921316	  706.8	  570.3	 8239.0	...
8921317	  706.9	  570.3	 8238.0	...
8921318	  708.5	  570.2	 8233.0	...
8921319	  710.0	  570.2	 8228.0	...
8921320	  710.9	  570.0	 8229.0	...
8921321	  709.7	  569.9	 8234.0	...
8921322	  708.6	  569.8	 8239.0	...
8921323	  707.5	  570.4	 8240.0	...
8921324	  706.9	  571.0	 8238.0	...
8921325	  706.3	  571.7	 8236.0	...
8921326	  706.4	  571.8	 8234.0	...
8921327	  706.5	  572.7	 8232.0	...
8921328	  706.5	  573.5	 8231.0	...
8921329	  707.8	  574.4	 8228.0	...
8921330	  709.1	  574.6	 8226.0	...
8921331	  710.2	  573.9	 8224.0	...
8921332	  710.0	  573.0	 8225.0	...
8921333	  709.6	  571.3	 8222.0	...
8921334	  709.2	  570.4	 8219.0	...
8921335	  708.7	  570.5	 8215.0	...
8921336	  708.5	  571.6	 8216.0	...
8921337	  708.4	  572.0	 8221.0	...
8921338	  708.3	  571.5	 8227.0	...
8921339	  708.2	  570.9	 8234.0	...
8921340	  708.2	  571.1	 8237.0	...
8921341	  708.3	  571.3	 8244.0	...
8921342	  708.0	  571.5	 8245.0	...
8921343	  707.7	  571.3	 8245.0	...
8921344	  708.5	  571.1	 8238.0	...
8921345	  709.6	  572.4	 8233.0	...
8921346	  709.4	  574.0	 8230.0	...
8921347	  707.8	  573.9	 8229.0	...
8921348	  706.2	  572.1	 8235.0	...
8921349	  706.0	  570.1	 8241.0	...
8921350	  706.5	  569.7	 8244.0	...
8921351	  706.8	  569.7	 8241.0	...
8921352	  706.5	  570.9	 8236.0	...
8921353	  706.0	  572.2	 8234.0	...
8921354	  705.5	  572.6	 8236.0	...
8921355	  705.6	  571.5	 8240.0	...
8921356	  706.0	  570.4	 8244.0	...
8921357	  706.4	  569.9	 8244.0	...
8921358	  706.1	  569.6	 8245.0	...
8921359	  705.4	  569.5	 8244.0	...
8921360	  704.6	  569.6	 8242.0	...
8921361	  704.5	  569.6	 8249.0	...
8921362	  705.3	  569.5	 8258.0	...
8921363	  706.1	  569.2	 8267.0	...
8921364	  707.1	  569.0	 8267.0	...
8921365	  707.4	  568.9	 8265.0	...
8921366	  707.8	  570.0	 8260.0	...
8921367	  707.8	  571.1	 8255.0	...
8921368	  707.6	  571.6	 8254.0	...
8921369	  707.4	  571.1	 8255.0	...
8921370	  707.1	  570.1	 8257.0	...
8921371	  706.9	  569.8	 8256.0	...
8921372	  706.7	  569.7	 8256.0	...
8921373	  706.7	  569.9	 8256.0	...
8921374	  706.9	  570.8	 8248.0	...
8921375	  707.3	  571.3	 8240.0	...
8921376	  707.7	  571.1	 8232.0	...
8921377	  708.0	  570.3	 8233.0	...
8921378	  707.8	  569.4	 8233.0	...
8921379	  707.7	  569.3	 8233.0	...
8921380	  707.7	  569.3	 8234.0	...
8921381	  707.7	  569.5	 8234.0	...
8921382	  708.0	  569.8	 8238.0	...
8921383	  708.2	  569.8	 8242.0	...
8921384	  708.4	  570.4	 8246.0	...
8921385	  708.4	  570.9	 8246.0	...
8921386	  708.3	  569.9	 8244.0	...
8921387	  708.3	  568.4	 8241.0	...
8921388	  708.2	  567.0	 8238.0	...
8921389	  708.3	  567.1	 8235.0	...
8921390	  708.5	  568.9	 8233.0	...
8921391	  707.6	  570.8	 8235.0	...
8921392	  706.7	  571.2	 8239.0	...
8921393	  705.6	  569.9	 8242.0	...
8921394	  705.6	  568.5	 8243.0	...
8921395	  706.0	  568.4	 8243.0	...
8921396	  706.3	  568.3	 8243.0	...
8921397	  706.6	  568.3	 8237.0	...
8921398	  706.8	  567.9	 8228.0	...
8921399	  707.3	  567.5	 8218.0	...
8921400	  708.0	  569.8	 8213.0	...
8921401	  709.3	  572.4	 8212.0	...
8921402	  710.1	  573.4	 8212.0	...
8921403	  710.7	  571.8	 8225.0	...
8921404	  710.5	  570.3	 8237.0	...
8921405	  709.2	  570.6	 8251.0	...
8921406	  707.9	  570.5	 8253.0	...
8921407	  706.3	  570.4	 8255.0	...
8921408	  706.1	  570.0	 8255.0	...
8921409	  705.9	  570.0	 8256.0	...
8921410	  705.9	  570.3	 8257.0	...
8921411	  705.9	  570.6	 8258.0	...
8921412	  705.6	  570.9	 8260.0	...
8921413	  705.3	  571.1	 8261.0	...
8921414	  705.0	  571.5	 8265.0	...
8921415	  705.0	  571.9	 8267.0	...
8921416	  705.0	  571.8	 8268.0	...
8921417	  705.1	  571.4	 8267.0	...
8921418	  705.2	  571.2	 8264.0	...
8921419	  705.2	  571.4	 8262.0	...
8921420	  705.6	  571.2	 8261.0	...
8921421	  706.0	  570.8	 8262.0	...
8921422	  706.4	  570.2	 8264.0	...
8921423	  706.1	  570.1	 8267.0	...
8921424	  705.9	  570.1	 8263.0	...
8921425	  706.4	  570.3	 8258.0	...
8921426	  707.3	  570.5	 8252.0	...
8921427	  708.0	  570.9	 8252.0	...
8921428	  707.9	  571.2	 8253.0	...
8921429	  707.9	  570.8	 8260.0	...
8921430	  708.0	  570.4	 8270.0	...
8921431	  707.8	  570.3	 8278.0	...
8921432	  707.4	  570.9	 8279.0	...
8921433	  707.0	  571.3	 8275.0	...
8921434	  706.5	  571.3	 8275.0	...
8921435	  705.7	  569.9	 8277.0	...
8921436	  704.9	  568.5	 8279.0	...
8921437	  705.2	  566.8	 8278.0	...
8921438	  705.9	  566.6	 8286.0	...
8921439	  706.4	  566.5	 8294.0	...
8921440	  706.2	  566.9	 8293.0	...
8921441	  706.0	  567.3	 8283.0	...
8921442	  705.7	  567.8	 8274.0	...
8921443	  705.6	  567.7	 8275.0	...
8921444	  705.9	  567.7	 8276.0	...
8921445	  706.5	  568.7	 8270.0	...
8921446	  707.0	  569.7	 8263.0	...
8921447	  707.0	  570.8	 8260.0	...
8921448	  707.1	  570.4	 8267.0	...
8921449	  707.2	  570.0	 8273.0	...
8921450	  707.1	  569.7	 8278.0	...
8921451	  706.6	  569.7	 8281.0	...
8921452	  706.2	  569.7	 8280.0	...
8921453	  706.1	  569.6	 8277.0	...
8921454	  706.0	  569.4	 8274.0	...
8921455	  705.7	  568.8	 8274.0	...
8921456	  705.5	  568.4	 8275.0	...
8921457	  705.5	  568.2	 8275.0	...
8921458	  705.8	  567.8	 8281.0	...
8921459	  706.0	  567.2	 8286.0	...
8921460	  706.2	  566.6	 8291.0	...
8921461	  706.3	  566.7	 8292.0	...
8921462	  706.3	  566.8	 8295.0	...
8921463	  706.4	  566.7	 8299.0	...
8921464	  706.6	  566.7	 8302.0	...
8921465	  706.7	  566.5	 8304.0	...
8921466	  706.6	  566.3	 8305.0	...
8921467	  706.6	  566.5	 8305.0	...
8921468	  706.7	  566.9	 8301.0	...
8921469	  706.9	  567.1	 8297.0	...
8921470	  705.9	  566.9	 8301.0	...
8921471	  704.8	  566.9	 8308.0	...
8921472	  703.3	  567.0	 8316.0	...
8921473	  702.8	  567.2	 8317.0	...
8921474	  702.2	  567.2	 8318.0	...
8921475	  702.4	  568.0	 8309.0	...
8921476	  702.9	  568.8	 8301.0	...
8921477	  703.3	  570.2	 8297.0	...
8921478	  703.5	  570.8	 8302.0	...
8921479	  703.9	  571.7	 8302.0	...
8921480	  704.8	  571.9	 8297.0	...
8921481	  705.7	  571.9	 8291.0	...
8921482	  706.5	  570.1	 8290.0	...
8921483	  706.9	  568.6	 8289.0	...
8921484	  707.4	  567.8	 8289.0	...
8921485	  707.4	  568.4	 8289.0	...
8921486	  707.3	  569.2	 8289.0	...
8921487	  707.2	  569.4	 8288.0	...
MSG	8921488 0000 _ Number On
8921488	  707.0	  568.7	 8286.0	...
8921489	  706.5	  568.1	 8286.0	...
8921490	  706.1	  567.4	 8294.0	...
8921491	  705.8	  567.7	 8303.0	...
8921492	  705.8	  567.9	 8302.0	...
8921493	  705.7	  568.0	 8294.0	...
8921494	  705.5	  568.1	 8287.0	...
8921495	  706.2	  568.4	 8289.0	...
8921496	  706.9	  568.8	 8292.0	...
8921497	  706.8	  569.0	 8294.0	...
8921498	  705.9	  568.6	 8296.0	...
8921499	  704.9	  566.6	 8297.0	...
8921500	  704.8	  564.7	 8298.0	...
8921501	  704.8	  563.6	 8298.0	...
8921502	  704.9	  564.9	 8298.0	...
8921503	  705.3	  566.3	 8298.0	...
8921504	  705.6	  567.1	 8298.0	...
8921505	  706.1	  567.5	 8304.0	...
8921506	  706.3	  567.6	 8309.0	...
8921507	  706.5	  567.8	 8314.0	...
8921508	  706.8	  567.5	 8315.0	...
8921509	  707.2	  567.3	 8315.0	...
8921510	  707.0	  567.8	 8314.0	...
8921511	  706.6	  568.4	 8311.0	...
8921512	  706.2	  568.0	 8306.0	...
8921513	  706.9	  567.0	 8302.0	...
8921514	  707.5	  565.9	 8300.0	...
8921515	  707.3	  566.0	 8304.0	...
8921516	  706.6	  566.0	 8309.0	...
8921517	  706.0	  566.0	 8317.0	...
8921518	  707.1	  565.9	 8321.0	...
8921519	  708.2	  565.9	 8327.0	...
8921520	  708.4	  565.8	 8331.0	...
8921521	  707.5	  565.8	 8334.0	...
8921522	  706.6	  565.7	 8335.0	...
8921523	  707.4	  565.6	 8325.0	...
8921524	  708.3	  565.9	 8315.0	...
8921525	  709.4	  565.9	 8306.0	...
8921526	  709.6	  566.1	 8310.0	...
8921527	  708.5	  566.3	 8318.0	...
8921528	  707.3	  566.6	 8326.0	...
8921529	  706.2	  567.0	 8329.0	...
8921530	  706.5	  567.2	 8328.0	...
8921531	  706.5	  567.4	 8331.0	...
8921532	  706.4	  567.6	 8336.0	...
8921533	  706.9	  567.4	 8341.0	...
8921534	  707.5	  567.1	 8343.0	...
8921535	  708.1	  566.8	 8342.0	...
8921536	  707.9	  566.9	 8341.0	...
8921537	  708.1	  566.5	 8344.0	...
8921538	  708.3	  565.7	 8346.0	...
8921539	  708.4	  564.9	 8341.0	...
8921540	  708.1	  564.5	 8334.0	...
8921541	  707.7	  564.8	 8327.0	...
8921542	  707.5	  565.1	 8334.0	...
8921543	  707.4	  564.0	 8341.0	...
8921544	  707.5	  562.7	 8343.0	...
8921545	  707.7	  561.9	 8332.0	...
8921546	  707.9	  562.6	 8320.0	...
8921547	  708.0	  563.7	 8314.0	...
8921548	  708.0	  564.0	 8317.0	...
8921549	  707.9	  563.5	 8321.0	...
8921550	  707.8	  562.5	 8325.0	...
8921551	  708.4	  561.7	 8324.0	...
8921552	  709.0	  561.8	 8320.0	...
8921553	  708.8	  562.1	 8320.0	...
8921554	  707.3	  562.1	 8326.0	...
8921555	  705.8	  562.2	 8333.0	...
8921556	  705.7	  562.6	 8337.0	...
8921557	  706.5	  563.2	 8337.0	...
8921558	  707.3	  563.9	 8335.0	...
8921559	  707.5	  564.2	 8342.0	...
8921560	  707.5	  564.4	 8352.0	...
8921561	  707.3	  563.6	 8361.0	...
8921562	  706.8	  562.6	 8363.0	...
8921563	  706.2	  561.9	 8362.0	...
8921564	  705.6	  562.5	 8358.0	...
8921565	  706.4	  562.9	 8355.0	...
8921566	  707.5	  562.9	 8357.0	...
8921567	  708.8	  562.7	 8362.0	...
8921568	  709.1	  562.7	 8366.0	...
8921569	  709.0	  562.4	 8365.0	...
8921570	  708.5	  562.2	 8363.0	...
8921571	  708.1	  562.1	 8364.0	...
8921572	  708.2	  562.2	 8365.0	...
8921573	  708.9	  561.9	 8366.0	...
8921574	  709.4	  561.7	 8366.0	...
8921575	  708.9	  562.1	 8366.0	...
8921576	  707.9	  562.7	 8365.0	...
8921577	  706.6	  563.1	 8365.0	...
8921578	  706.3	  563.2	 8364.0	...
8921579	  706.1	  563.8	 8363.0	...
8921580	  706.5	  564.2	 8373.0	...
8921581	  706.8	  564.1	 8383.0	...
8921582	  707.2	  562.8	 8394.0	...
8921583	  707.3	  561.6	 8396.0	...
8921584	  706.8	  561.0	 8401.0	...
8921585	  706.2	  561.2	 8403.0	...
8921586	  705.2	  561.5	 8403.0	...
8921587	  704.9	  561.9	 8399.0	...
8921588	  705.5	  562.3	 8398.0	...
8921589	  707.1	  562.4	 8398.0	...
8921590	  708.7	  562.3	 8399.0	...
8921591	  708.1	  562.1	 8407.0	...
8921592	  706.9	  562.2	 8414.0	...
8921593	  706.6	  562.3	 8414.0	...
8921594	  707.4	  562.3	 8407.0	...
8921595	  708.3	  562.1	 8400.0	...
8921596	  708.5	  561.9	 8400.0	...
8921597	  708.1	  561.2	 8400.0	...
8921598	  707.5	  560.6	 8403.0	...
8921599	  707.0	  560.1	 8407.0	...
8921600	  706.8	  560.5	 8414.0	...
8921601	  706.6	  562.2	 8416.0	...
8921602	  706.4	  563.7	 8419.0	...
8921603	  706.4	  564.6	 8414.0	...
8921604	  706.7	  563.4	 8411.0	...
8921605	  707.1	  562.2	 8408.0	...
8921606	  707.4	  561.7	 8409.0	...
8921607	  707.1	  561.8	 8417.0	...
8921608	  706.1	  562.0	 8427.0	...
8921609	  705.5	  563.0	 8436.0	...
8921610	  706.4	  563.4	 8430.0	...
8921611	  707.9	  563.4	 8422.0	...
8921612	  707.8	  562.8	 8422.0	...
8921613	  706.2	  562.8	 8429.0	...
8921614	  706.5	  562.9	 8432.0	...
8921615	  708.3	  562.9	 8425.0	...
8921616	  710.0	  562.8	 8417.0	...
8921617	  708.9	  563.3	 8419.0	...
8921618	  707.7	  563.7	 8423.0	...
8921619	  706.8	  562.7	 8427.0	...
8921620	  706.8	  561.2	 8426.0	...
8921621	  706.7	  559.7	 8424.0	...
8921622	  706.6	  559.9	 8422.0	...
8921623	  706.2	  560.6	 8421.0	...
8921624	  705.9	  560.7	 8423.0	...
8921625	  705.5	  560.5	 8429.0	...
8921626	  705.9	  560.0	 8436.0	...
8921627	  706.3	  560.1	 8443.0	...
8921628	  706.8	  560.0	 8446.0	...
8921629	  707.0	  560.0	 8445.0	...
8921630	  707.3	  560.2	 8431.0	...
8921631	  708.2	  560.6	 8419.0	...
8921632	  708.9	  561.1	 8407.0	...
8921633	  709.1	  560.7	 8413.0	...
8921634	  708.4	  560.1	 8419.0	...
8921635	  707.9	  559.4	 8426.0	...
8921636	  708.0	  559.3	 8426.0	...
8921637	  708.1	  559.0	 8426.0	...
8921638	  708.2	  558.9	 8427.0	...
8921639	  708.4	  559.6	 8428.0	...
8921640	  708.5	  560.4	 8430.0	...
8921641	  708.3	  561.3	 8437.0	...
8921642	  708.4	  561.2	 8445.0	...
8921643	  708.4	  560.9	 8452.0	...
8921644	  708.8	  560.5	 8452.0	...
8921645	  709.0	  560.8	 8449.0	...
8921646	  708.6	  561.2	 8444.0	...
8921647	  707.9	  561.4	 8444.0	...
8921648	  707.3	  561.0	 8444.0	...
8921649	  707.6	  560.9	 8444.0	...
8921650	  708.2	  561.2	 8437.0	...
8921651	  708.6	  561.6	 8430.0	...
8921652	  708.6	  561.9	 8435.0	...
8921653	  708.3	  562.0	 8443.0	...
8921654	  707.9	  561.3	 8455.0	...
8921655	  707.7	  560.6	 8458.0	...
8921656	  707.6	  559.7	 8458.0	...
8921657	  707.6	  559.5	 8455.0	...
8921658	  707.7	  560.1	 8451.0	...
8921659	  707.5	  560.8	 8453.0	...
8921660	  707.4	  561.7	 8455.0	...
8921661	  707.6	  562.1	 8458.0	...
8921662	  708.1	  562.5	 8457.0	...
8921663	  708.5	  562.6	 8455.0	...
8921664	  708.5	  562.6	 8453.0	...
8921665	  708.4	  562.4	 8452.0	...
8921666	  708.2	  562.2	 8451.0	...
8921667	  707.8	  561.9	 8453.0	...
8921668	  708.1	  561.7	 8456.0	...
8921669	  708.5	  561.6	 8460.0	...
8921670	  708.9	  561.6	 8459.0	...
8921671	  708.9	  561.6	 8459.0	...
8921672	  709.7	  561.3	 8459.0	...
8921673	  710.5	  560.9	 8459.0	...
8921674	  710.8	  560.4	 8454.0	...
8921675	  710.4	  560.1	 8449.0	...
8921676	  709.8	  559.9	 8452.0	...
8921677	  709.7	  560.0	 8459.0	...
8921678	  709.6	  560.6	 8461.0	...
8921679	  709.6	  561.2	 8455.0	...
8921680	  709.0	  561.4	 8455.0	...
8921681	  708.4	  560.7	 8462.0	...
8921682	  707.6	  560.0	 8468.0	...
8921683	  707.6	  560.4	 8467.0	...
8921684	  707.1	  561.3	 8464.0	...
8921685	  706.6	  562.2	 8463.0	...
8921686	  706.0	  562.7	 8464.0	...
8921687	  706.6	  562.9	 8465.0	...
8921688	  707.4	  562.4	 8466.0	...
8921689	  708.2	  561.5	 8470.0	...
8921690	  708.3	  560.7	 8474.0	...
8921691	  708.4	  560.7	 8476.0	...
8921692	  708.3	  560.6	 8474.0	...
8921693	  708.2	  561.1	 8472.0	...
8921694	  708.3	  561.5	 8473.0	...
8921695	  708.7	  561.9	 8472.0	...
8921696	  708.9	  561.9	 8470.0	...
8921697	  709.3	  562.0	 8464.0	...
8921698	  709.4	  562.2	 8460.0	...
8921699	  708.3	  560.9	 8456.0	...
8921700	  707.1	  559.5	 8457.0	...
8921701	  707.7	  559.7	 8458.0	...
8921702	  709.6	  561.4	 8458.0	...
8921703	  711.6	  563.2	 8456.0	...
8921704	  711.8	  563.4	 8452.0	...
8921705	  712.0	  563.1	 8450.0	...
8921706	  712.0	  562.5	 8459.0	...
8921707	  712.0	  562.3	 8469.0	...
EFIX R   8921276	8921707	432	  707.4	  566.6	   8325
SSACC R  8921708
8921708	  713.6	  562.3	 8481.0	...
8921709	  715.2	  562.3	 8482.0	...
8921710	  718.6	  562.3	 8482.0	...
8921711	  720.5	  562.8	 8482.0	...
8921712	  724.3	  563.1	 8481.0	...
8921713	  726.5	  565.0	 8480.0	...
8921714	  729.9	  566.4	 8470.0	...
8921715	  731.5	  567.9	 8461.0	...
8921716	  733.9	  567.4	 8455.0	...
ESACC R  8921708	8921716	9	  713.6	  562.3	  733.9	  567.4	   0.45	     53
SFIX R   8921717
8921717	  735.0	  567.3	 8458.0	...
8921718	  736.0	  567.2	 8463.0	...
8921719	  736.2	  567.7	 8465.0	...
8921720	  736.5	  568.6	 8461.0	...
8921721	  736.8	  570.0	 8453.0	...
8921722	  736.4	  571.0	 8446.0	...
8921723	  735.6	  569.9	 8444.0	...
8921724	  734.6	  568.3	 8444.0	...
8921725	  733.9	  566.7	 8443.0	...
8921726	  733.3	  567.3	 8444.0	...
8921727	  732.9	  568.1	 8445.0	...
8921728	  732.8	  569.1	 8447.0	...
8921729	  732.7	  569.3	 8450.0	...
8921730	  732.5	  569.3	 8456.0	...
8921731	  732.4	  569.4	 8460.0	...
8921732	  732.4	  570.1	 8457.0	...
8921733	  732.5	  570.8	 8451.0	...
8921734	  732.5	  570.4	 8446.0	...
8921735	  732.7	  569.7	 8447.0	...
8921736	  732.9	  569.8	 8445.0	...
8921737	  733.1	  570.6	 8441.0	...
8921738	  733.2	  571.3	 8438.0	...
8921739	  733.3	  570.8	 8438.0	...
8921740	  733.3	  570.4	 8437.0	...
8921741	  733.4	  570.0	 8435.0	...
8921742	  733.5	  570.3	 8430.0	...
8921743	  733.6	  570.6	 8429.0	...
8921744	  733.8	  571.4	 8427.0	...
8921745	  734.3	  572.0	 8428.0	...
8921746	  735.1	  572.6	 8426.0	...
8921747	  736.0	  572.9	 8423.0	...
8921748	  736.3	  573.0	 8420.0	...
8921749	  736.0	  572.9	 8421.0	...
8921750	  735.7	  572.5	 8425.0	...
8921751	  735.4	  571.9	 8428.0	...
8921752	  735.6	  571.6	 8426.0	...
8921753	  736.5	  571.3	 8424.0	...
8921754	  737.4	  571.4	 8421.0	...
8921755	  738.1	  571.6	 8417.0	...
8921756	  738.0	  571.8	 8415.0	...
8921757	  737.1	  571.5	 8419.0	...
8921758	  736.4	  571.2	 8426.0	...
8921759	  735.4	  572.0	 8433.0	...
8921760	  735.1	  573.1	 8432.0	...
8921761	  735.1	  573.3	 8432.0	...
8921762	  735.4	  572.2	 8441.0	...
8921763	  734.7	  571.1	 8450.0	...
8921764	  733.7	  570.9	 8457.0	...
8921765	  733.3	  571.4	 8456.0	...
8921766	  733.8	  571.9	 8456.0	...
8921767	  734.4	  572.1	 8457.0	...
8921768	  734.4	  571.6	 8452.0	...
8921769	  734.1	  571.1	 8447.0	...
8921770	  733.9	  570.8	 8442.0	...
8921771	  733.7	  570.7	 8441.0	...
8921772	  733.7	  570.8	 8441.0	...
8921773	  733.8	  570.8	 8441.0	...
8921774	  733.8	  571.0	 8438.0	...
8921775	  733.7	  571.1	 8435.0	...
8921776	  734.0	  571.1	 8434.0	...
8921777	  734.6	  571.0	 8436.0	...
8921778	  735.9	  571.0	 8436.0	...
8921779	  736.9	  571.1	 8435.0	...
8921780	  737.1	  571.1	 8433.0	...
8921781	  735.8	  571.2	 8433.0	...
8921782	  734.6	  571.9	 8434.0	...
8921783	  734.6	  572.4	 8435.0	...
8921784	  735.4	  572.8	 8436.0	...
8921785	  736.1	  572.7	 8436.0	...
8921786	  735.9	  572.6	 8436.0	...
8921787	  735.1	  572.3	 8436.0	...
8921788	  734.5	  572.0	 8436.0	...
8921789	  734.2	  571.1	 8435.0	...
8921790	  735.4	  570.6	 8434.0	...
8921791	  736.5	  570.2	 8433.0	...
8921792	  737.0	  570.1	 8432.0	...
8921793	  736.5	  569.9	 8432.0	...
8921794	  736.2	  570.3	 8432.0	...
8921795	  736.2	  571.0	 8432.0	...
8921796	  735.9	  571.3	 8438.0	...
8921797	  735.5	  570.9	 8443.0	...
8921798	  735.2	  570.6	 8445.0	...
8921799	  735.3	  571.1	 8442.0	...
8921800	  735.5	  571.5	 8442.0	...
MSG	8921801 0000 _ Number Off
8921801	  735.4	  571.6	 8445.0	...
8921802	  735.2	  571.5	 8449.0	...
8921803	  735.1	  571.2	 8450.0	...
8921804	  735.1	  570.9	 8451.0	...
8921805	  735.1	  570.8	 8451.0	...
8921806	  735.1	  571.1	 8452.0	...
8921807	  735.2	  571.5	 8460.0	...
8921808	  734.8	  570.9	 8468.0	...
8921809	  734.4	  570.2	 8476.0	...
8921810	  734.0	  569.5	 8474.0	...
8921811	  734.7	  571.2	 8464.0	...
8921812	  735.5	  572.9	 8456.0	...
8921813	  735.4	  573.6	 8453.0	...
8921814	  734.3	  572.2	 8458.0	...
8921815	  733.2	  570.3	 8463.0	...
8921816	  732.8	  569.4	 8465.0	...
8921817	  732.5	  568.5	 8466.0	...
8921818	  732.3	  568.3	 8467.0	...
8921819	  732.2	  568.0	 8466.0	...
8921820	  732.8	  568.4	 8458.0	...
8921821	  733.7	  569.2	 8450.0	...
8921822	  735.5	  569.8	 8442.0	...
8921823	  736.6	  570.5	 8436.0	...
8921824	  737.3	  570.8	 8429.0	...
8921825	  737.0	  571.8	 8433.0	...
8921826	  736.5	  572.1	 8443.0	...
8921827	  736.3	  572.3	 8452.0	...
8921828	  735.6	  571.6	 8452.0	...
8921829	  734.8	  570.3	 8453.0	...
8921830	  734.3	  569.1	 8446.0	...
8921831	  735.0	  569.4	 8436.0	...
8921832	  735.6	  570.4	 8428.0	...
8921833	  735.8	  571.3	 8430.0	...
8921834	  735.7	  570.9	 8431.0	...
8921835	  735.4	  570.7	 8435.0	...
8921836	  735.2	  570.6	 8440.0	...
8921837	  734.6	  570.0	 8445.0	...
8921838	  734.1	  569.3	 8450.0	...
8921839	  733.7	  568.6	 8454.0	...
8921840	  734.5	  568.5	 8458.0	...
8921841	  735.2	  568.3	 8463.0	...
8921842	  735.0	  568.3	 8469.0	...
8921843	  734.2	  568.3	 8475.0	...
8921844	  733.7	  568.6	 8475.0	...
8921845	  734.0	  569.1	 8472.0	...
8921846	  734.4	  569.6	 8470.0	...
8921847	  734.4	  569.7	 8467.0	...
8921848	  734.5	  569.6	 8464.0	...
8921849	  734.6	  569.7	 8458.0	...
8921850	  734.8	  570.0	 8452.0	...
8921851	  735.0	  570.3	 8451.0	...
8921852	  734.8	  570.5	 8451.0	...
8921853	  734.4	  570.6	 8449.0	...
8921854	  734.2	  570.7	 8444.0	...
8921855	  734.5	  571.3	 8438.0	...
8921856	  735.9	  571.6	 8434.0	...
8921857	  737.1	  571.1	 8439.0	...
8921858	  736.7	  570.2	 8444.0	...
8921859	  735.2	  569.4	 8452.0	...
8921860	  733.6	  569.5	 8456.0	...
8921861	  733.4	  569.5	 8460.0	...
8921862	  734.2	  569.4	 8461.0	...
8921863	  735.2	  569.4	 8461.0	...
8921864	  735.3	  569.4	 8461.0	...
8921865	  734.3	  569.2	 8461.0	...
8921866	  733.7	  569.0	 8462.0	...
8921867	  734.0	  568.7	 8463.0	...
8921868	  734.4	  568.7	 8463.0	...
8921869	  735.3	  568.6	 8464.0	...
8921870	  736.1	  568.5	 8466.0	...
8921871	  737.1	  568.6	 8467.0	...
8921872	  737.2	  568.8	 8470.0	...
8921873	  737.4	  569.7	 8471.0	...
8921874	  737.5	  570.4	 8472.0	...
8921875	  737.1	  571.0	 8474.0	...
8921876	  736.7	  570.8	 8475.0	...
8921877	  735.8	  570.7	 8480.0	...
8921878	  735.2	  570.7	 8484.0	...
8921879	  734.4	  570.6	 8488.0	...
8921880	  733.0	  570.4	 8489.0	...
8921881	  731.9	  570.0	 8487.0	...
8921882	  731.1	  568.9	 8485.0	...
8921883	  731.6	  567.8	 8483.0	...
8921884	  733.0	  566.9	 8484.0	...
8921885	  734.4	  566.8	 8484.0	...
8921886	  735.6	  566.4	 8483.0	...
8921887	  735.9	  566.3	 8481.0	...
8921888	  734.9	  566.7	 8471.0	...
8921889	  734.0	  567.7	 8462.0	...
8921890	  733.4	  568.7	 8455.0	...
8921891	  734.1	  569.1	 8457.0	...
8921892	  734.8	  569.1	 8458.0	...
8921893	  735.2	  568.8	 8458.0	...
8921894	  735.2	  568.7	 8465.0	...
8921895	  735.0	  568.5	 8473.0	...
8921896	  734.5	  568.6	 8481.0	...
8921897	  733.9	  567.7	 8478.0	...
8921898	  733.4	  566.8	 8474.0	...
8921899	  733.3	  566.2	 8471.0	...
8921900	  734.2	  566.9	 8471.0	...
8921901	  735.0	  567.5	 8471.0	...
8921902	  735.9	  567.8	 8472.0	...
8921903	  735.8	  567.2	 8474.0	...
8921904	  735.6	  567.1	 8483.0	...
8921905	  735.1	  567.1	 8490.0	...
8921906	  734.7	  567.3	 8496.0	...
8921907	  734.4	  567.2	 8490.0	...
8921908	  734.3	  567.1	 8485.0	...
8921909	  733.5	  566.9	 8486.0	...
8921910	  732.9	  566.7	 8492.0	...
8921911	  732.5	  566.5	 8495.0	...
8921912	  732.6	  566.4	 8493.0	...
8921913	  733.0	  567.2	 8493.0	...
8921914	  733.2	  568.0	 8501.0	...
8921915	  733.3	  568.6	 8508.0	...
8921916	  733.5	  568.2	 8512.0	...
8921917	  733.9	  567.9	 8498.0	...
8921918	  734.6	  566.7	 8484.0	...
8921919	  735.1	  565.8	 8473.0	...
8921920	  735.3	  565.8	 8479.0	...
8921921	  735.2	  566.7	 8491.0	...
8921922	  735.1	  567.8	 8504.0	...
8921923	  734.6	  568.0	 8513.0	...
8921924	  734.1	  566.9	 8515.0	...
8921925	  733.5	  565.6	 8513.0	...
8921926	  733.2	  563.9	 8516.0	...
8921927	  732.8	  563.6	 8520.0	...
8921928	  732.5	  564.8	 8516.0	...
8921929	  731.6	  566.1	 8508.0	...
8921930	  731.0	  566.9	 8503.0	...
8921931	  731.5	  566.3	 8507.0	...
8921932	  732.9	  566.1	 8512.0	...
8921933	  734.0	  566.1	 8514.0	...
8921934	  733.5	  566.1	 8520.0	...
8921935	  733.0	  566.2	 8525.0	...
8921936	  732.8	  566.0	 8526.0	...
8921937	  732.7	  565.9	 8522.0	...
8921938	  732.2	  565.7	 8519.0	...
8921939	  731.7	  565.9	 8519.0	...
8921940	  731.7	  566.0	 8521.0	...
8921941	  732.4	  566.0	 8522.0	...
8921942	  733.1	  566.0	 8523.0	...
8921943	  733.2	  566.0	 8524.0	...
8921944	  733.2	  565.9	 8525.0	...
8921945	  732.5	  566.0	 8527.0	...
8921946	  731.8	  566.6	 8527.0	...
8921947	  731.4	  567.6	 8527.0	...
8921948	  731.8	  568.6	 8525.0	...
8921949	  732.1	  568.2	 8527.0	...
8921950	  732.4	  567.3	 8533.0	...
8921951	  732.5	  566.8	 8539.0	...
8921952	  732.7	  567.2	 8542.0	...
8921953	  732.7	  567.1	 8542.0	...
8921954	  732.7	  566.7	 8538.0	...
8921955	  732.7	  566.0	 8534.0	...
8921956	  733.0	  565.7	 8530.0	...
8921957	  733.3	  565.3	 8530.0	...
8921958	  733.9	  565.0	 8527.0	...
8921959	  734.1	  565.0	 8524.0	...
8921960	  734.4	  565.1	 8522.0	...
8921961	  734.4	  566.1	 8524.0	...
8921962	  734.5	  566.9	 8525.0	...
8921963	  734.4	  568.0	 8525.0	...
8921964	  734.3	  568.2	 8524.0	...
8921965	  734.0	  567.0	 8524.0	...
8921966	  733.4	  565.6	 8533.0	...
8921967	  732.9	  564.1	 8541.0	...
8921968	  732.4	  563.7	 8550.0	...
8921969	  732.2	  563.2	 8547.0	...
8921970	  732.1	  563.3	 8545.0	...
8921971	  732.3	  563.9	 8542.0	...
8921972	  732.4	  564.5	 8542.0	...
8921973	  732.5	  564.1	 8552.0	...
8921974	  732.3	  562.8	 8563.0	...
8921975	  732.1	  561.5	 8574.0	...
8921976	  731.9	  562.6	 8575.0	...
8921977	  731.8	  564.5	 8576.0	...
8921978	  732.2	  565.2	 8577.0	...
8921979	  732.7	  564.0	 8577.0	...
8921980	  733.6	  563.1	 8570.0	...
8921981	  733.7	  563.6	 8563.0	...
8921982	  733.3	  563.7	 8561.0	...
8921983	  732.3	  563.5	 8567.0	...
8921984	  731.5	  563.3	 8567.0	...
8921985	  731.2	  563.5	 8562.0	...
8921986	  732.1	  563.5	 8557.0	...
8921987	  733.2	  563.4	 8557.0	...
8921988	  734.3	  563.3	 8557.0	...
8921989	  734.3	  563.3	 8556.0	...
8921990	  734.3	  563.4	 8556.0	...
8921991	  734.4	  563.4	 8559.0	...
8921992	  734.1	  563.4	 8562.0	...
8921993	  733.9	  562.8	 8568.0	...
8921994	  733.8	  562.1	 8571.0	...
8921995	  733.9	  561.0	 8575.0	...
8921996	  734.0	  560.5	 8577.0	...
8921997	  734.0	  559.8	 8570.0	...
8921998	  733.6	  559.6	 8560.0	...
8921999	  733.0	  560.7	 8554.0	...
8922000	  732.4	  561.9	 8555.0	...
8922001	  732.1	  563.7	 8557.0	...
8922002	  732.0	  564.2	 8557.0	...
8922003	  731.9	  564.5	 8563.0	...
8922004	  732.0	  563.8	 8569.0	...
8922005	  732.2	  563.1	 8573.0	...
8922006	  732.3	  562.0	 8573.0	...
8922007	  732.3	  561.4	 8575.0	...
8922008	  732.6	  560.7	 8578.0	...
8922009	  733.1	  560.7	 8582.0	...
8922010	  733.7	  560.9	 8585.0	...
8922011	  733.6	  561.4	 8588.0	...
8922012	  733.5	  561.4	 8592.0	...
8922013	  733.7	  561.2	 8594.0	...
8922014	  733.8	  560.9	 8593.0	...
MSG	8922015 0000 _ Number On
8922015	  733.6	  561.1	 8591.0	...
8922016	  733.2	  561.4	 8589.0	...
8922017	  733.0	  562.3	 8589.0	...
8922018	  732.8	  563.2	 8591.0	...
8922019	  732.6	  564.4	 8591.0	...
8922020	  732.4	  564.7	 8590.0	...
8922021	  732.3	  565.1	 8586.0	...
8922022	  731.7	  565.3	 8584.0	...
8922023	  731.3	  564.3	 8586.0	...
8922024	  730.8	  563.2	 8590.0	...
8922025	  730.9	  562.1	 8593.0	...
8922026	  731.1	  562.1	 8591.0	...
8922027	  731.4	  562.2	 8589.0	...
8922028	  731.7	  562.2	 8588.0	...
8922029	  731.8	  562.2	 8591.0	...
8922030	  732.2	  562.6	 8594.0	...
8922031	  732.2	  563.1	 8596.0	...
8922032	  731.9	  562.6	 8597.0	...
8922033	  731.6	  561.6	 8599.0	...
8922034	  731.7	  560.7	 8602.0	...
8922035	  732.2	  561.0	 8604.0	...
8922036	  732.5	  562.4	 8605.0	...
8922037	  732.8	  563.6	 8605.0	...
8922038	  732.8	  563.5	 8606.0	...
8922039	  732.6	  562.4	 8604.0	...
8922040	  732.3	  561.3	 8602.0	...
8922041	  732.8	  561.3	 8600.0	...
8922042	  733.7	  561.5	 8601.0	...
8922043	  734.5	  561.7	 8602.0	...
8922044	  734.5	  562.1	 8601.0	...
8922045	  734.1	  562.1	 8599.0	...
8922046	  733.6	  562.1	 8599.0	...
8922047	  733.1	  562.0	 8601.0	...
8922048	  732.6	  562.0	 8603.0	...
8922049	  732.4	  561.9	 8603.0	...
8922050	  732.2	  561.8	 8603.0	...
8922051	  732.2	  561.8	 8603.0	...
8922052	  732.9	  561.6	 8603.0	...
8922053	  733.4	  561.5	 8603.0	...
8922054	  733.9	  561.4	 8603.0	...
8922055	  733.8	  561.9	 8612.0	...
8922056	  733.5	  562.4	 8621.0	...
8922057	  733.3	  563.3	 8630.0	...
8922058	  733.3	  563.7	 8630.0	...
8922059	  733.4	  563.2	 8630.0	...
8922060	  733.8	  561.8	 8625.0	...
8922061	  734.8	  560.3	 8621.0	...
8922062	  735.9	  559.5	 8621.0	...
8922063	  736.6	  559.5	 8623.0	...
8922064	  736.6	  559.5	 8625.0	...
8922065	  736.6	  560.0	 8624.0	...
8922066	  736.5	  560.0	 8624.0	...
8922067	  735.9	  560.1	 8624.0	...
8922068	  735.1	  559.9	 8624.0	...
8922069	  734.4	  560.0	 8629.0	...
8922070	  734.2	  559.7	 8635.0	...
8922071	  734.2	  559.5	 8639.0	...
8922072	  734.4	  559.6	 8639.0	...
8922073	  734.6	  560.0	 8638.0	...
8922074	  735.0	  560.3	 8639.0	...
8922075	  735.0	  560.3	 8642.0	...
8922076	  735.1	  560.2	 8649.0	...
8922077	  735.1	  559.9	 8654.0	...
8922078	  735.2	  559.3	 8657.0	...
8922079	  735.4	  558.9	 8656.0	...
8922080	  735.6	  559.2	 8649.0	...
8922081	  735.7	  560.5	 8645.0	...
8922082	  735.8	  561.6	 8644.0	...
8922083	  735.9	  562.4	 8646.0	...
8922084	  735.9	  562.4	 8643.0	...
8922085	  735.5	  562.1	 8637.0	...
8922086	  735.0	  561.5	 8635.0	...
8922087	  734.5	  560.9	 8638.0	...
8922088	  734.4	  560.7	 8644.0	...
8922089	  734.4	  560.6	 8650.0	...
8922090	  734.4	  561.0	 8655.0	...
8922091	  734.4	  561.6	 8663.0	...
8922092	  734.3	  561.3	 8671.0	...
8922093	  734.2	  560.5	 8672.0	...
8922094	  734.2	  560.3	 8665.0	...
8922095	  734.2	  560.9	 8656.0	...
8922096	  734.2	  561.5	 8655.0	...
8922097	  733.9	  561.7	 8661.0	...
8922098	  733.4	  561.9	 8668.0	...
8922099	  733.1	  562.0	 8679.0	...
8922100	  732.8	  561.0	 8682.0	...
8922101	  732.8	  560.0	 8685.0	...
8922102	  732.8	  559.1	 8685.0	...
8922103	  732.9	  559.2	 8681.0	...
8922104	  733.1	  559.3	 8678.0	...
8922105	  733.4	  558.2	 8676.0	...
8922106	  733.5	  557.0	 8676.0	...
8922107	  733.7	  557.2	 8681.0	...
8922108	  734.0	  558.5	 8687.0	...
8922109	  734.3	  559.9	 8692.0	...
8922110	  734.3	  559.7	 8696.0	...
8922111	  734.2	  559.1	 8701.0	...
8922112	  734.0	  558.6	 8698.0	...
8922113	  734.0	  559.0	 8692.0	...
8922114	  733.7	  559.6	 8687.0	...
8922115	  733.3	  559.0	 8690.0	...
8922116	  732.8	  557.5	 8694.0	...
8922117	  732.7	  556.0	 8698.0	...
8922118	  731.5	  556.3	 8702.0	...
8922119	  730.4	  557.0	 8705.0	...
8922120	  729.3	  557.8	 8708.0	...
8922121	  729.4	  558.1	 8709.0	...
8922122	  729.6	  558.3	 8709.0	...
8922123	  730.0	  558.7	 8709.0	...
8922124	  730.9	  559.0	 8706.0	...
8922125	  731.6	  558.8	 8703.0	...
8922126	  732.1	  558.5	 8702.0	...
8922127	  732.7	  558.3	 8706.0	...
8922128	  733.4	  558.2	 8711.0	...
8922129	  734.0	  557.8	 8713.0	...
8922130	  734.2	  557.3	 8707.0	...
8922131	  734.3	  557.2	 8701.0	...
8922132	  734.8	  557.8	 8704.0	...
8922133	  735.1	  558.3	 8713.0	...
8922134	  735.0	  557.8	 8722.0	...
8922135	  734.6	  557.2	 8720.0	...
8922136	  734.2	  556.5	 8716.0	...
8922137	  734.2	  556.6	 8710.0	...
8922138	  734.2	  556.5	 8707.0	...
8922139	  734.3	  556.4	 8711.0	...
8922140	  734.4	  556.3	 8719.0	...
8922141	  734.1	  556.3	 8729.0	...
8922142	  733.5	  556.5	 8733.0	...
8922143	  732.4	  556.7	 8736.0	...
8922144	  731.7	  557.4	 8739.0	...
8922145	  732.3	  557.8	 8729.0	...
8922146	  733.4	  558.2	 8719.0	...
8922147	  734.1	  557.5	 8715.0	...
8922148	  733.7	  556.8	 8723.0	...
8922149	  733.3	  556.7	 8731.0	...
8922150	  733.4	  557.2	 8732.0	...
8922151	  733.4	  557.7	 8733.0	...
8922152	  733.3	  557.7	 8733.0	...
8922153	  733.6	  557.7	 8728.0	...
8922154	  733.9	  557.7	 8726.0	...
8922155	  734.1	  558.1	 8724.0	...
8922156	  734.0	  558.5	 8727.0	...
8922157	  734.2	  558.7	 8728.0	...
8922158	  734.3	  558.5	 8728.0	...
8922159	  734.3	  558.2	 8728.0	...
8922160	  734.3	  557.7	 8735.0	...
8922161	  734.5	  557.4	 8742.0	...
8922162	  734.7	  557.1	 8750.0	...
8922163	  735.3	  557.1	 8751.0	...
8922164	  735.6	  557.1	 8753.0	...
8922165	  736.2	  557.1	 8754.0	...
8922166	  736.5	  557.3	 8748.0	...
8922167	  735.8	  557.6	 8742.0	...
8922168	  735.4	  557.1	 8736.0	...
8922169	  734.9	  555.9	 8739.0	...
8922170	  735.6	  554.4	 8741.0	...
8922171	  735.7	  553.2	 8742.0	...
8922172	  735.6	  552.6	 8741.0	...
8922173	  735.2	  553.8	 8741.0	...
8922174	  734.6	  555.6	 8741.0	...
8922175	  734.5	  557.7	 8742.0	...
8922176	  734.6	  558.0	 8741.0	...
8922177	  734.8	  558.3	 8740.0	...
8922178	  734.8	  558.3	 8745.0	...
8922179	  734.7	  557.7	 8750.0	...
8922180	  734.0	  557.2	 8755.0	...
8922181	  733.2	  555.9	 8764.0	...
8922182	  732.7	  555.2	 8775.0	...
8922183	  732.9	  553.8	 8784.0	...
8922184	  733.1	  553.3	 8783.0	...
8922185	  733.4	  552.8	 8781.0	...
8922186	  733.7	  552.5	 8782.0	...
8922187	  733.7	  552.1	 8783.0	...
8922188	  733.4	  551.7	 8784.0	...
8922189	  733.2	  553.0	 8778.0	...
8922190	  733.2	  554.2	 8772.0	...
8922191	  733.2	  555.7	 8766.0	...
8922192	  734.3	  555.9	 8770.0	...
8922193	  735.7	  556.6	 8773.0	...
8922194	  735.9	  557.2	 8776.0	...
8922195	  734.8	  557.5	 8775.0	...
8922196	  733.6	  556.8	 8776.0	...
8922197	  733.1	  555.9	 8777.0	...
8922198	  732.7	  555.4	 8777.0	...
8922199	  732.3	  555.5	 8777.0	...
8922200	  732.4	  555.7	 8778.0	...
8922201	  732.5	  555.8	 8780.0	...
8922202	  732.5	  555.5	 8783.0	...
8922203	  732.5	  555.1	 8785.0	...
8922204	  732.7	  554.7	 8787.0	...
8922205	  732.9	  554.6	 8788.0	...
8922206	  733.1	  554.6	 8789.0	...
8922207	  733.6	  554.6	 8791.0	...
8922208	  734.1	  554.9	 8788.0	...
8922209	  734.5	  555.2	 8785.0	...
8922210	  734.1	  556.0	 8785.0	...
8922211	  733.8	  556.4	 8790.0	...
8922212	  733.3	  556.5	 8795.0	...
8922213	  732.9	  555.9	 8797.0	...
8922214	  732.3	  555.7	 8797.0	...
8922215	  732.0	  555.6	 8796.0	...
8922216	  732.2	  555.5	 8794.0	...
8922217	  732.7	  555.2	 8795.0	...
8922218	  733.8	  554.7	 8800.0	...
8922219	  734.3	  554.3	 8806.0	...
8922220	  734.2	  554.1	 8810.0	...
8922221	  733.4	  554.1	 8810.0	...
8922222	  732.5	  554.1	 8809.0	...
8922223	  732.4	  554.1	 8810.0	...
8922224	  732.4	  554.1	 8813.0	...
8922225	  732.5	  554.2	 8815.0	...
8922226	  731.8	  552.6	 8828.0	...
8922227	  730.6	  551.0	 8840.0	...
8922228	  728.9	  550.3	 8853.0	...
8922229	  727.3	  551.4	 8853.0	...
8922230	  725.2	  552.5	 8852.0	...
8922231	  722.4	  552.8	 8852.0	...
8922232	  720.5	  552.7	 8852.0	...
8922233	  719.0	  552.8	 8853.0	...
8922234	  718.7	  553.0	 8843.0	...
8922235	  718.9	  553.4	 8832.0	...
8922236	  719.4	  553.4	 8820.0	...
8922237	  720.3	  552.9	 8827.0	...
8922238	  720.7	  551.7	 8836.0	...
8922239	  719.9	  550.7	 8846.0	...
8922240	  718.7	  550.0	 8848.0	...
8922241	  717.6	  550.1	 8848.0	...
8922242	  718.0	  550.2	 8847.0	...
8922243	  718.6	  550.2	 8844.0	...
8922244	  719.2	  550.2	 8842.0	...
8922245	  719.9	  549.8	 8842.0	...
8922246	  720.4	  548.8	 8845.0	...
8922247	  720.7	  548.0	 8848.0	...
8922248	  720.5	  547.5	 8851.0	...
8922249	  720.5	  547.4	 8851.0	...
8922250	  720.5	  547.3	 8850.0	...
8922251	  720.7	  547.4	 8850.0	...
8922252	  720.6	  547.6	 8852.0	...
8922253	  720.5	  547.8	 8854.0	...
8922254	  720.6	  547.7	 8853.0	...
8922255	  721.0	  548.2	 8849.0	...
8922256	  721.4	  548.7	 8846.0	...
8922257	  721.5	  549.5	 8845.0	...
8922258	  721.6	  549.8	 8847.0	...
8922259	  722.2	  550.2	 8848.0	...
8922260	  722.6	  550.4	 8848.0	...
8922261	  723.4	  550.6	 8849.0	...
8922262	  723.7	  550.6	 8841.0	...
8922263	  723.7	  551.1	 8832.0	...
8922264	  722.8	  551.7	 8825.0	...
8922265	  721.7	  550.0	 8831.0	...
8922266	  720.1	  548.0	 8839.0	...
8922267	  719.1	  546.6	 8846.0	...
8922268	  719.5	  547.4	 8849.0	...
8922269	  720.7	  548.3	 8844.0	...
8922270	  722.0	  549.3	 8841.0	...
8922271	  722.1	  550.3	 8835.0	...
8922272	  721.9	  550.0	 8832.0	...
8922273	  721.6	  548.9	 8828.0	...
8922274	  721.3	  548.0	 8827.0	...
8922275	  721.6	  548.6	 8833.0	...
8922276	  721.8	  549.4	 8843.0	...
8922277	  722.0	  550.1	 8856.0	...
8922278	  722.0	  550.2	 8862.0	...
8922279	  721.8	  549.9	 8866.0	...
8922280	  721.7	  549.8	 8866.0	...
8922281	  721.6	  549.7	 8866.0	...
8922282	  721.4	  549.9	 8866.0	...
8922283	  721.2	  550.2	 8866.0	...
8922284	  721.7	  550.3	 8859.0	...
8922285	  722.4	  550.0	 8852.0	...
8922286	  722.8	  549.7	 8857.0	...
8922287	  722.7	  549.8	 8870.0	...
8922288	  722.4	  550.2	 8878.0	...
8922289	  722.1	  549.7	 8871.0	...
8922290	  721.6	  548.8	 8865.0	...
8922291	  721.2	  548.1	 8863.0	...
8922292	  721.0	  548.2	 8865.0	...
8922293	  721.2	  548.5	 8863.0	...
8922294	  721.5	  548.7	 8861.0	...
8922295	  721.9	  548.8	 8860.0	...
8922296	  722.3	  548.7	 8860.0	...
8922297	  722.7	  549.1	 8860.0	...
8922298	  723.0	  549.5	 8860.0	...
8922299	  723.2	  549.9	 8865.0	...
8922300	  723.1	  549.4	 8869.0	...
8922301	  722.9	  548.9	 8873.0	...
8922302	  722.1	  548.5	 8873.0	...
8922303	  721.4	  548.4	 8869.0	...
8922304	  720.6	  548.3	 8866.0	...
8922305	  720.5	  548.3	 8864.0	...
8922306	  720.7	  549.3	 8866.0	...
8922307	  721.0	  550.3	 8868.0	...
8922308	  720.9	  550.8	 8868.0	...
8922309	  720.6	  550.3	 8868.0	...
8922310	  720.5	  549.7	 8873.0	...
8922311	  720.8	  549.6	 8877.0	...
8922312	  721.3	  549.8	 8880.0	...
8922313	  721.3	  550.2	 8879.0	...
8922314	  720.8	  550.3	 8880.0	...
8922315	  720.2	  550.8	 8879.0	...
MSG	8922316 0000 _ Number Off
8922316	  720.1	  551.3	 8877.0	...
8922317	  720.5	  550.9	 8873.0	...
8922318	  720.9	  550.1	 8870.0	...
8922319	  721.1	  549.3	 8874.0	...
8922320	  720.3	  549.4	 8892.0	...
8922321	  719.4	  549.8	 8910.0	...
8922322	  719.8	  550.1	 8917.0	...
8922323	  721.1	  550.1	 8913.0	...
8922324	  722.3	  549.9	 8909.0	...
8922325	  722.6	  549.7	 8911.0	...
8922326	  722.8	  549.8	 8911.0	...
8922327	  721.5	  550.1	 8912.0	...
8922328	  720.0	  550.7	 8912.0	...
8922329	  718.4	  551.3	 8912.0	...
8922330	  718.4	  550.7	 8913.0	...
8922331	  718.9	  549.7	 8914.0	...
8922332	  719.6	  548.7	 8912.0	...
8922333	  721.1	  548.5	 8903.0	...
8922334	  722.0	  548.1	 8893.0	...
8922335	  722.6	  547.8	 8887.0	...
8922336	  722.6	  547.7	 8889.0	...
8922337	  722.7	  548.2	 8891.0	...
8922338	  722.4	  548.6	 8893.0	...
8922339	  721.9	  548.9	 8900.0	...
8922340	  721.3	  548.8	 8906.0	...
8922341	  721.9	  548.6	 8907.0	...
8922342	  722.7	  548.4	 8899.0	...
8922343	  723.7	  548.9	 8892.0	...
8922344	  723.8	  549.6	 8887.0	...
8922345	  724.0	  550.3	 8887.0	...
8922346	  723.9	  550.1	 8889.0	...
8922347	  723.7	  549.9	 8891.0	...
8922348	  724.0	  549.8	 8893.0	...
8922349	  724.4	  549.9	 8895.0	...
8922350	  724.9	  549.7	 8896.0	...
8922351	  724.9	  549.4	 8897.0	...
8922352	  724.8	  549.0	 8896.0	...
8922353	  724.5	  548.6	 8896.0	...
8922354	  724.2	  548.5	 8897.0	...
8922355	  724.0	  548.4	 8906.0	...
8922356	  724.1	  548.5	 8914.0	...
8922357	  724.2	  548.5	 8911.0	...
8922358	  724.3	  548.6	 8901.0	...
8922359	  724.8	  548.4	 8892.0	...
8922360	  725.4	  548.2	 8893.0	...
8922361	  725.8	  547.7	 8893.0	...
8922362	  725.1	  546.5	 8895.0	...
8922363	  724.5	  545.3	 8896.0	...
8922364	  723.8	  545.1	 8897.0	...
8922365	  723.3	  546.6	 8910.0	...
8922366	  722.9	  548.2	 8923.0	...
8922367	  723.0	  549.3	 8931.0	...
8922368	  723.6	  549.7	 8927.0	...
8922369	  723.9	  550.1	 8922.0	...
8922370	  723.8	  548.9	 8922.0	...
8922371	  723.3	  547.6	 8923.0	...
8922372	  723.2	  546.2	 8923.0	...
8922373	  723.2	  546.4	 8925.0	...
8922374	  723.3	  546.6	 8926.0	...
8922375	  723.6	  547.3	 8923.0	...
8922376	  723.8	  547.9	 8920.0	...
8922377	  723.8	  547.5	 8923.0	...
8922378	  723.6	  546.5	 8930.0	...
8922379	  723.5	  546.7	 8934.0	...
8922380	  723.6	  547.9	 8929.0	...
8922381	  723.7	  549.0	 8923.0	...
8922382	  723.7	  548.8	 8919.0	...
8922383	  723.1	  548.4	 8927.0	...
8922384	  722.5	  548.1	 8935.0	...
8922385	  722.2	  547.7	 8943.0	...
8922386	  723.2	  547.4	 8944.0	...
8922387	  724.1	  547.1	 8944.0	...
8922388	  724.6	  547.2	 8936.0	...
8922389	  724.4	  547.2	 8927.0	...
8922390	  724.3	  547.1	 8919.0	...
8922391	  723.9	  547.0	 8920.0	...
8922392	  723.6	  547.7	 8920.0	...
8922393	  723.2	  548.6	 8919.0	...
8922394	  723.2	  549.0	 8920.0	...
8922395	  723.0	  548.6	 8923.0	...
8922396	  722.9	  548.1	 8931.0	...
8922397	  722.9	  548.0	 8936.0	...
8922398	  722.9	  548.0	 8940.0	...
8922399	  722.9	  548.2	 8939.0	...
8922400	  723.1	  548.3	 8939.0	...
8922401	  723.5	  548.7	 8937.0	...
8922402	  723.8	  549.0	 8936.0	...
8922403	  724.0	  549.3	 8936.0	...
8922404	  723.9	  548.9	 8938.0	...
8922405	  723.8	  548.5	 8939.0	...
8922406	  722.9	  548.2	 8939.0	...
8922407	  722.0	  548.0	 8940.0	...
8922408	  721.3	  547.6	 8945.0	...
8922409	  721.7	  547.1	 8949.0	...
8922410	  722.4	  546.9	 8942.0	...
8922411	  723.4	  546.8	 8932.0	...
8922412	  724.0	  546.7	 8924.0	...
8922413	  724.2	  547.2	 8932.0	...
8922414	  723.9	  548.1	 8940.0	...
8922415	  724.6	  548.8	 8943.0	...
8922416	  725.3	  547.9	 8935.0	...
8922417	  725.9	  546.6	 8927.0	...
8922418	  725.8	  546.5	 8924.0	...
8922419	  725.8	  547.8	 8926.0	...
8922420	  726.1	  548.8	 8927.0	...
8922421	  726.2	  548.5	 8927.0	...
8922422	  726.4	  548.2	 8928.0	...
8922423	  726.4	  548.1	 8930.0	...
8922424	  726.4	  547.2	 8928.0	...
8922425	  726.4	  546.4	 8927.0	...
8922426	  726.5	  546.0	 8930.0	...
8922427	  726.5	  546.5	 8940.0	...
8922428	  726.3	  546.6	 8950.0	...
8922429	  726.1	  546.5	 8955.0	...
8922430	  725.9	  546.3	 8954.0	...
8922431	  725.9	  546.0	 8951.0	...
8922432	  726.0	  545.4	 8948.0	...
8922433	  726.1	  544.9	 8947.0	...
8922434	  726.2	  545.0	 8948.0	...
8922435	  726.1	  545.0	 8950.0	...
8922436	  726.2	  544.9	 8952.0	...
8922437	  726.5	  544.9	 8951.0	...
8922438	  726.8	  545.5	 8950.0	...
8922439	  726.4	  546.3	 8949.0	...
8922440	  724.8	  546.9	 8957.0	...
8922441	  723.2	  546.9	 8964.0	...
8922442	  722.4	  546.5	 8970.0	...
8922443	  722.9	  546.0	 8970.0	...
8922444	  724.2	  545.7	 8964.0	...
8922445	  725.3	  546.9	 8955.0	...
8922446	  725.7	  548.4	 8947.0	...
8922447	  725.4	  549.9	 8956.0	...
8922448	  724.8	  548.1	 8968.0	...
8922449	  724.9	  546.1	 8971.0	...
8922450	  725.1	  544.4	 8961.0	...
8922451	  724.9	  545.1	 8955.0	...
8922452	  724.3	  546.0	 8958.0	...
8922453	  723.6	  546.5	 8962.0	...
8922454	  722.4	  546.1	 8976.0	...
8922455	  721.9	  545.5	 8990.0	...
8922456	  721.8	  545.1	 9002.0	...
8922457	  722.3	  545.0	 9000.0	...
8922458	  722.4	  544.8	 8999.0	...
8922459	  722.1	  544.5	 8999.0	...
8922460	  722.2	  545.6	 8993.0	...
8922461	  722.4	  546.7	 8987.0	...
8922462	  722.6	  547.7	 8986.0	...
8922463	  722.6	  547.6	 8992.0	...
8922464	  723.4	  547.4	 8993.0	...
8922465	  724.5	  547.1	 8988.0	...
8922466	  725.7	  546.9	 8983.0	...
8922467	  726.0	  547.0	 8981.0	...
8922468	  726.0	  547.6	 8976.0	...
8922469	  725.6	  548.2	 8971.0	...
8922470	  725.4	  548.8	 8977.0	...
8922471	  725.3	  548.7	 8988.0	...
8922472	  725.2	  548.6	 8999.0	...
8922473	  723.5	  548.8	 9000.0	...
8922474	  721.8	  548.7	 8999.0	...
8922475	  721.7	  548.4	 8997.0	...
8922476	  723.2	  548.4	 8995.0	...
8922477	  725.0	  548.8	 8992.0	...
8922478	  725.0	  549.6	 8988.0	...
8922479	  725.0	  549.8	 8985.0	...
8922480	  725.4	  549.6	 8985.0	...
8922481	  726.1	  548.9	 8987.0	...
8922482	  726.0	  548.4	 8995.0	...
8922483	  724.8	  548.3	 9000.0	...
8922484	  723.5	  547.5	 9005.0	...
8922485	  723.1	  546.4	 9004.0	...
8922486	  723.1	  545.3	 9005.0	...
8922487	  723.3	  545.6	 9009.0	...
8922488	  723.7	  546.0	 9014.0	...
8922489	  724.0	  546.4	 9017.0	...
8922490	  723.6	  546.6	 9018.0	...
8922491	  722.9	  546.8	 9016.0	...
8922492	  722.9	  547.1	 9005.0	...
8922493	  723.6	  547.7	 8995.0	...
8922494	  724.3	  548.1	 8988.0	...
8922495	  724.4	  548.9	 8990.0	...
8922496	  724.4	  549.4	 8994.0	...
8922497	  724.3	  549.1	 8996.0	...
8922498	  724.1	  548.6	 8991.0	...
8922499	  724.2	  548.2	 8983.0	...
8922500	  724.4	  548.6	 8989.0	...
8922501	  724.6	  548.2	 9004.0	...
8922502	  724.5	  547.6	 9015.0	...
8922503	  724.7	  547.7	 9011.0	...
8922504	  724.8	  548.3	 9007.0	...
8922505	  725.0	  549.8	 9005.0	...
8922506	  725.1	  550.6	 9004.0	...
8922507	  724.0	  550.5	 9009.0	...
8922508	  723.0	  549.6	 9014.0	...
8922509	  722.5	  548.6	 9015.0	...
8922510	  723.1	  548.5	 9010.0	...
8922511	  723.4	  548.1	 9005.0	...
8922512	  723.0	  547.9	 9003.0	...
8922513	  723.5	  547.2	 9000.0	...
8922514	  724.2	  546.5	 8999.0	...
8922515	  724.3	  545.8	 9000.0	...
8922516	  723.6	  545.4	 9006.0	...
8922517	  723.1	  545.4	 9011.0	...
8922518	  723.2	  545.3	 9016.0	...
8922519	  723.4	  545.6	 9017.0	...
8922520	  723.7	  545.8	 9018.0	...
8922521	  724.3	  546.0	 9012.0	...
8922522	  724.8	  546.2	 9004.0	...
8922523	  724.9	  546.4	 8995.0	...
8922524	  724.7	  546.3	 9004.0	...
8922525	  724.5	  546.1	 9015.0	...
8922526	  724.7	  546.1	 9025.0	...
8922527	  724.9	  546.4	 9024.0	...
8922528	  725.2	  546.6	 9023.0	...
8922529	  725.2	  546.5	 9019.0	...
MSG	8922530 0000 _ Number On
8922530	  725.3	  546.3	 9013.0	...
8922531	  725.0	  545.8	 9008.0	...
8922532	  724.0	  545.7	 9006.0	...
8922533	  723.1	  545.6	 9007.0	...
8922534	  722.5	  545.9	 9022.0	...
8922535	  722.5	  545.9	 9037.0	...
8922536	  722.4	  546.0	 9053.0	...
8922537	  722.2	  546.4	 9054.0	...
8922538	  722.0	  546.7	 9056.0	...
8922539	  721.8	  546.7	 9056.0	...
8922540	  721.7	  546.1	 9059.0	...
8922541	  721.3	  544.7	 9062.0	...
8922542	  721.0	  543.6	 9056.0	...
8922543	  720.8	  544.5	 9047.0	...
8922544	  720.8	  546.2	 9038.0	...
8922545	  720.9	  546.5	 9039.0	...
8922546	  722.0	  545.0	 9039.0	...
8922547	  723.1	  543.6	 9037.0	...
8922548	  724.1	  543.9	 9030.0	...
8922549	  724.2	  545.0	 9024.0	...
8922550	  723.6	  545.9	 9020.0	...
8922551	  723.1	  546.9	 9020.0	...
8922552	  722.6	  547.2	 9020.0	...
8922553	  722.8	  547.3	 9019.0	...
8922554	  722.8	  547.1	 9018.0	...
8922555	  722.8	  546.8	 9016.0	...
8922556	  722.8	  546.6	 9015.0	...
8922557	  722.5	  546.4	 9014.0	...
8922558	  722.3	  546.3	 9013.0	...
8922559	  722.1	  546.7	 9014.0	...
8922560	  721.3	  547.4	 9015.0	...
8922561	  720.4	  548.1	 9018.0	...
8922562	  720.4	  548.2	 9020.0	...
8922563	  721.2	  547.4	 9021.0	...
8922564	  721.9	  546.4	 9021.0	...
8922565	  721.9	  545.5	 9021.0	...
8922566	  721.9	  545.3	 9019.0	...
8922567	  721.2	  545.4	 9017.0	...
8922568	  720.5	  545.8	 9015.0	...
8922569	  720.7	  546.2	 9012.0	...
8922570	  722.2	  546.6	 9009.0	...
8922571	  723.6	  546.9	 9005.0	...
8922572	  723.5	  547.2	 9004.0	...
8922573	  723.2	  547.2	 9005.0	...
8922574	  722.8	  547.2	 9007.0	...
8922575	  722.9	  547.2	 9007.0	...
8922576	  722.7	  547.3	 9005.0	...
8922577	  722.9	  546.7	 9003.0	...
8922578	  723.5	  546.0	 9008.0	...
8922579	  724.1	  546.2	 9012.0	...
8922580	  723.9	  546.6	 9014.0	...
8922581	  723.4	  547.1	 9010.0	...
8922582	  723.4	  546.8	 9003.0	...
8922583	  724.1	  546.7	 9000.0	...
8922584	  724.3	  546.7	 8997.0	...
8922585	  723.7	  547.0	 8999.0	...
8922586	  722.8	  547.4	 9004.0	...
8922587	  722.3	  547.8	 9007.0	...
8922588	  722.0	  548.0	 9008.0	...
8922589	  721.9	  548.1	 9007.0	...
8922590	  722.7	  548.1	 9007.0	...
8922591	  723.5	  548.1	 9016.0	...
8922592	  723.2	  548.3	 9026.0	...
8922593	  722.2	  548.0	 9035.0	...
8922594	  721.4	  547.8	 9037.0	...
8922595	  722.1	  547.6	 9027.0	...
8922596	  723.3	  547.8	 9018.0	...
8922597	  724.2	  547.8	 9007.0	...
8922598	  724.5	  547.6	 9006.0	...
8922599	  724.4	  548.2	 9005.0	...
8922600	  724.1	  548.8	 9005.0	...
8922601	  723.7	  549.3	 9007.0	...
8922602	  723.1	  549.1	 9008.0	...
8922603	  723.0	  548.8	 9009.0	...
8922604	  723.0	  548.8	 9009.0	...
8922605	  723.3	  548.6	 9008.0	...
8922606	  723.4	  548.4	 9008.0	...
8922607	  723.5	  548.0	 9007.0	...
8922608	  723.6	  547.9	 9003.0	...
8922609	  723.8	  547.9	 8999.0	...
8922610	  724.1	  547.9	 8997.0	...
8922611	  724.6	  547.8	 8998.0	...
8922612	  724.9	  547.8	 8998.0	...
8922613	  724.9	  547.8	 8999.0	...
8922614	  724.5	  547.9	 9002.0	...
8922615	  723.8	  548.1	 9012.0	...
8922616	  722.7	  548.3	 9023.0	...
8922617	  721.7	  548.4	 9032.0	...
8922618	  720.9	  548.6	 9034.0	...
8922619	  720.8	  548.7	 9034.0	...
8922620	  720.7	  548.8	 9031.0	...
8922621	  720.9	  548.7	 9028.0	...
8922622	  721.0	  548.4	 9030.0	...
8922623	  721.2	  547.5	 9035.0	...
8922624	  721.2	  546.8	 9040.0	...
8922625	  721.4	  547.1	 9039.0	...
8922626	  721.5	  548.1	 9037.0	...
8922627	  721.8	  549.0	 9030.0	...
8922628	  722.0	  549.1	 9021.0	...
8922629	  722.2	  548.8	 9013.0	...
8922630	  722.4	  548.5	 9011.0	...
8922631	  722.5	  548.1	 9011.0	...
8922632	  722.7	  547.9	 9008.0	...
8922633	  722.8	  548.5	 9005.0	...
8922634	  722.9	  549.2	 9008.0	...
8922635	  723.1	  550.0	 9013.0	...
8922636	  723.1	  549.5	 9025.0	...
8922637	  722.8	  549.1	 9029.0	...
8922638	  722.4	  548.9	 9032.0	...
8922639	  722.5	  549.1	 9026.0	...
8922640	  722.9	  548.9	 9021.0	...
8922641	  723.3	  548.4	 9018.0	...
8922642	  723.5	  548.1	 9019.0	...
8922643	  723.8	  548.3	 9020.0	...
8922644	  723.7	  548.5	 9020.0	...
8922645	  723.5	  549.0	 9021.0	...
8922646	  723.6	  549.1	 9020.0	...
8922647	  724.0	  549.2	 9018.0	...
8922648	  724.5	  549.2	 9014.0	...
8922649	  724.5	  549.0	 9009.0	...
8922650	  724.6	  548.7	 9002.0	...
8922651	  724.6	  547.9	 8996.0	...
8922652	  725.1	  547.3	 8994.0	...
8922653	  725.6	  548.0	 8995.0	...
8922654	  724.5	  549.4	 8994.0	...
8922655	  723.0	  550.9	 8992.0	...
8922656	  721.3	  551.1	 8991.0	...
8922657	  721.5	  550.3	 8992.0	...
8922658	  722.1	  549.5	 8992.0	...
8922659	  723.1	  549.3	 8992.0	...
8922660	  723.7	  550.5	 8991.0	...
8922661	  724.1	  551.8	 8987.0	...
8922662	  724.4	  552.4	 8980.0	...
8922663	  724.7	  552.1	 8975.0	...
8922664	  724.8	  551.5	 8983.0	...
8922665	  724.4	  551.1	 8995.0	...
8922666	  724.2	  551.4	 8998.0	...
8922667	  724.3	  552.1	 8988.0	...
8922668	  724.6	  552.9	 8977.0	...
8922669	  724.5	  552.2	 8974.0	...
8922670	  724.4	  551.5	 8972.0	...
8922671	  724.0	  550.7	 8973.0	...
8922672	  723.7	  550.3	 8973.0	...
8922673	  723.5	  549.9	 8981.0	...
8922674	  723.6	  550.1	 8989.0	...
8922675	  723.7	  550.5	 8999.0	...
8922676	  723.6	  550.9	 9002.0	...
8922677	  723.6	  551.0	 9005.0	...
8922678	  723.5	  551.3	 9006.0	...
8922679	  723.2	  550.9	 9005.0	...
8922680	  722.8	  550.4	 9004.0	...
8922681	  722.5	  550.0	 8996.0	...
8922682	  722.6	  550.3	 8987.0	...
8922683	  722.6	  551.2	 8979.0	...
8922684	  722.6	  552.0	 8979.0	...
8922685	  723.1	  552.8	 8974.0	...
8922686	  723.8	  553.0	 8969.0	...
8922687	  724.0	  553.3	 8964.0	...
8922688	  723.3	  553.4	 8972.0	...
8922689	  722.5	  553.2	 8980.0	...
8922690	  722.1	  552.9	 8985.0	...
8922691	  722.5	  552.5	 8983.0	...
8922692	  723.1	  552.4	 8986.0	...
8922693	  723.6	  552.4	 8991.0	...
8922694	  723.5	  551.7	 8996.0	...
8922695	  723.4	  550.9	 8995.0	...
8922696	  723.2	  550.1	 8993.0	...
8922697	  723.1	  549.9	 8994.0	...
8922698	  723.0	  549.8	 8998.0	...
8922699	  722.9	  549.6	 9002.0	...
8922700	  722.7	  549.5	 9000.0	...
8922701	  722.5	  549.4	 8999.0	...
8922702	  722.6	  549.4	 8997.0	...
8922703	  723.0	  549.5	 8999.0	...
8922704	  722.1	  549.7	 9001.0	...
8922705	  720.8	  549.9	 9002.0	...
8922706	  719.8	  550.5	 8998.0	...
8922707	  720.0	  551.0	 8995.0	...
8922708	  720.2	  550.9	 8995.0	...
8922709	  720.1	  550.3	 8997.0	...
8922710	  720.4	  549.7	 8994.0	...
8922711	  721.0	  549.7	 8983.0	...
8922712	  721.9	  549.9	 8968.0	...
8922713	  722.8	  550.4	 8958.0	...
8922714	  724.0	  551.0	 8951.0	...
8922715	  725.0	  551.3	 8949.0	...
8922716	  725.6	  550.8	 8953.0	...
8922717	  725.4	  550.3	 8960.0	...
8922718	  725.2	  549.7	 8964.0	...
8922719	  725.0	  549.8	 8961.0	...
8922720	  724.7	  549.9	 8957.0	...
8922721	  724.5	  550.2	 8955.0	...
8922722	  724.0	  551.1	 8951.0	...
8922723	  723.8	  551.7	 8947.0	...
8922724	  723.6	  552.1	 8942.0	...
8922725	  723.8	  551.8	 8940.0	...
8922726	  724.1	  551.5	 8938.0	...
8922727	  724.3	  551.3	 8941.0	...
8922728	  724.2	  551.3	 8948.0	...
8922729	  723.9	  551.4	 8955.0	...
8922730	  724.5	  551.6	 8951.0	...
8922731	  725.3	  552.2	 8943.0	...
8922732	  725.5	  552.9	 8935.0	...
8922733	  723.9	  552.6	 8935.0	...
8922734	  722.3	  551.9	 8936.0	...
8922735	  722.4	  550.8	 8936.0	...
8922736	  723.7	  550.6	 8934.0	...
8922737	  724.8	  550.6	 8932.0	...
8922738	  725.4	  551.5	 8930.0	...
8922739	  725.9	  552.4	 8935.0	...
8922740	  727.0	  553.5	 8939.0	...
8922741	  727.4	  553.7	 8943.0	...
8922742	  727.3	  554.0	 8942.0	...
8922743	  726.5	  552.7	 8942.0	...
8922744	  725.4	  551.5	 8942.0	...
8922745	  725.2	  550.1	 8941.0	...
8922746	  725.5	  550.0	 8937.0	...
8922747	  725.9	  549.9	 8931.0	...
8922748	  725.8	  550.4	 8921.0	...
8922749	  725.0	  551.0	 8914.0	...
8922750	  724.2	  551.6	 8910.0	...
8922751	  723.4	  551.7	 8911.0	...
8922752	  723.4	  551.8	 8912.0	...
8922753	  723.6	  551.8	 8912.0	...
8922754	  724.3	  552.8	 8912.0	...
8922755	  725.3	  554.5	 8911.0	...
8922756	  725.9	  556.2	 8903.0	...
8922757	  726.2	  556.4	 8895.0	...
8922758	  726.0	  555.1	 8887.0	...
8922759	  725.8	  553.8	 8889.0	...
8922760	  725.7	  553.6	 8892.0	...
8922761	  725.7	  554.3	 8895.0	...
8922762	  725.5	  555.0	 8898.0	...
8922763	  725.3	  554.3	 8901.0	...
8922764	  725.1	  553.6	 8901.0	...
8922765	  725.0	  553.3	 8900.0	...
8922766	  724.7	  553.7	 8900.0	...
8922767	  724.4	  554.1	 8902.0	...
8922768	  724.8	  554.0	 8907.0	...
8922769	  725.5	  553.6	 8909.0	...
8922770	  725.1	  553.2	 8912.0	...
8922771	  724.0	  552.8	 8912.0	...
8922772	  723.0	  553.5	 8914.0	...
8922773	  723.2	  554.4	 8911.0	...
8922774	  724.1	  555.1	 8906.0	...
8922775	  724.9	  555.2	 8901.0	...
8922776	  725.8	  555.3	 8899.0	...
8922777	  726.0	  554.7	 8898.0	...
8922778	  726.1	  553.7	 8897.0	...
8922779	  726.0	  553.2	 8898.0	...
8922780	  726.0	  553.5	 8899.0	...
8922781	  725.9	  553.0	 8903.0	...
8922782	  725.5	  552.3	 8910.0	...
8922783	  725.2	  551.5	 8917.0	...
8922784	  725.0	  551.6	 8916.0	...
8922785	  725.1	  552.2	 8910.0	...
8922786	  725.0	  552.8	 8904.0	...
8922787	  725.0	  553.5	 8905.0	...
8922788	  724.4	  553.2	 8910.0	...
8922789	  723.7	  552.6	 8915.0	...
8922790	  723.1	  552.0	 8918.0	...
8922791	  723.2	  552.7	 8916.0	...
8922792	  723.0	  553.7	 8915.0	...
8922793	  722.8	  554.7	 8917.0	...
8922794	  722.5	  554.7	 8920.0	...
8922795	  722.3	  553.5	 8925.0	...
8922796	  721.4	  552.4	 8929.0	...
8922797	  719.8	  551.3	 8931.0	...
8922798	  718.2	  551.1	 8931.0	...
8922799	  717.1	  550.5	 8930.0	...
8922800	  715.5	  549.7	 8928.0	...
8922801	  714.2	  549.1	 8929.0	...
8922802	  711.7	  548.2	 8932.0	...
8922803	  710.1	  547.6	 8941.0	...
8922804	  708.5	  546.6	 8948.0	...
8922805	  707.8	  545.7	 8953.0	...
8922806	  707.5	  544.7	 8954.0	...
8922807	  707.8	  544.2	 8948.0	...
8922808	  708.3	  544.4	 8940.0	...
8922809	  708.9	  544.5	 8933.0	...
8922810	  709.0	  544.5	 8933.0	...
8922811	  709.2	  544.5	 8932.0	...
8922812	  709.4	  544.2	 8932.0	...
8922813	  709.4	  543.9	 8932.0	...
8922814	  710.0	  543.6	 8932.0	...
8922815	  710.6	  542.9	 8933.0	...
8922816	  711.1	  541.8	 8933.0	...
8922817	  711.0	  540.7	 8935.0	...
8922818	  711.5	  540.1	 8936.0	...
8922819	  712.4	  539.7	 8937.0	...
8922820	  713.5	  539.5	 8938.0	...
8922821	  713.9	  538.9	 8938.0	...
8922822	  714.1	  538.5	 8938.0	...
8922823	  714.1	  538.5	 8941.0	...
8922824	  714.2	  539.3	 8943.0	...
8922825	  714.3	  539.9	 8931.0	...
8922826	  714.6	  540.1	 8916.0	...
8922827	  714.9	  540.5	 8910.0	...
8922828	  714.7	  541.0	 8918.0	...
8922829	  714.3	  541.6	 8924.0	...
8922830	  713.8	  541.8	 8920.0	...
8922831	  713.7	  542.1	 8921.0	...
8922832	  713.5	  542.3	 8924.0	...
8922833	  713.3	  542.5	 8929.0	...
8922834	  713.2	  542.2	 8929.0	...
8922835	  713.3	  541.7	 8930.0	...
8922836	  713.3	  541.1	 8929.0	...
8922837	  713.1	  540.9	 8929.0	...
8922838	  713.0	  541.0	 8936.0	...
8922839	  713.6	  541.4	 8943.0	...
8922840	  714.4	  541.8	 8951.0	...
8922841	  715.2	  540.9	 8953.0	...
8922842	  715.1	  539.6	 8951.0	...
8922843	  715.2	  539.5	 8947.0	...
8922844	  715.3	  540.7	 8944.0	...
8922845	  715.6	  542.2	 8944.0	...
MSG	8922846 0000 _ Number Off
8922846	  715.8	  542.5	 8934.0	...
8922847	  716.1	  542.7	 8923.0	...
8922848	  716.2	  542.9	 8911.0	...
8922849	  716.4	  543.2	 8910.0	...
8922850	  716.4	  543.0	 8912.0	...
8922851	  716.3	  542.5	 8915.0	...
8922852	  716.2	  541.9	 8918.0	...
8922853	  716.5	  542.3	 8915.0	...
8922854	  717.1	  543.0	 8909.0	...
8922855	  717.4	  543.8	 8904.0	...
8922856	  717.4	  544.1	 8904.0	...
8922857	  717.4	  544.0	 8911.0	...
8922858	  717.6	  543.8	 8918.0	...
8922859	  717.2	  543.3	 8923.0	...
8922860	  716.6	  542.8	 8925.0	...
8922861	  716.2	  542.6	 8927.0	...
8922862	  716.4	  542.9	 8927.0	...
8922863	  716.6	  543.3	 8926.0	...
8922864	  716.6	  543.3	 8926.0	...
8922865	  716.5	  543.3	 8926.0	...
8922866	  716.4	  543.4	 8927.0	...
8922867	  716.3	  543.5	 8928.0	...
8922868	  715.3	  542.8	 8930.0	...
8922869	  714.4	  542.0	 8930.0	...
8922870	  713.7	  541.0	 8930.0	...
8922871	  713.6	  540.8	 8931.0	...
8922872	  713.5	  541.8	 8934.0	...
8922873	  713.5	  543.0	 8932.0	...
8922874	  714.1	  543.9	 8928.0	...
8922875	  714.6	  543.6	 8926.0	...
8922876	  715.1	  543.2	 8929.0	...
8922877	  715.3	  542.6	 8934.0	...
8922878	  714.7	  542.0	 8937.0	...
8922879	  714.1	  541.4	 8934.0	...
8922880	  713.9	  541.9	 8926.0	...
8922881	  714.5	  542.6	 8917.0	...
8922882	  714.9	  542.7	 8914.0	...
8922883	  714.9	  542.0	 8916.0	...
8922884	  714.9	  541.3	 8917.0	...
8922885	  714.9	  541.2	 8919.0	...
8922886	  714.8	  541.0	 8919.0	...
8922887	  714.7	  541.4	 8920.0	...
8922888	  714.6	  541.8	 8921.0	...
8922889	  714.6	  542.0	 8923.0	...
8922890	  713.8	  541.7	 8926.0	...
8922891	  713.2	  541.2	 8929.0	...
8922892	  712.8	  540.8	 8932.0	...
8922893	  713.2	  541.1	 8929.0	...
8922894	  713.4	  541.5	 8926.0	...
8922895	  713.6	  541.8	 8927.0	...
8922896	  715.2	  541.4	 8931.0	...
8922897	  716.6	  541.0	 8934.0	...
8922898	  717.9	  540.7	 8932.0	...
8922899	  717.7	  540.7	 8921.0	...
8922900	  717.4	  540.7	 8910.0	...
8922901	  717.5	  540.9	 8901.0	...
8922902	  717.7	  540.9	 8901.0	...
8922903	  716.6	  541.0	 8914.0	...
8922904	  715.3	  540.7	 8927.0	...
8922905	  714.1	  540.4	 8935.0	...
8922906	  714.7	  539.8	 8929.0	...
8922907	  715.4	  539.6	 8923.0	...
8922908	  716.0	  539.6	 8922.0	...
8922909	  716.0	  540.1	 8921.0	...
8922910	  715.9	  540.6	 8920.0	...
8922911	  715.9	  540.6	 8924.0	...
8922912	  716.1	  541.0	 8928.0	...
8922913	  716.4	  541.3	 8926.0	...
8922914	  716.6	  542.0	 8920.0	...
8922915	  716.5	  541.9	 8914.0	...
8922916	  716.4	  542.3	 8914.0	...
8922917	  716.4	  542.7	 8918.0	...
8922918	  716.4	  543.4	 8921.0	...
8922919	  716.5	  543.6	 8925.0	...
8922920	  715.7	  544.0	 8926.0	...
8922921	  714.8	  543.6	 8923.0	...
8922922	  714.2	  543.2	 8918.0	...
8922923	  714.5	  542.8	 8912.0	...
8922924	  714.9	  543.0	 8912.0	...
8922925	  714.7	  542.4	 8916.0	...
8922926	  714.1	  541.6	 8925.0	...
8922927	  713.5	  540.7	 8931.0	...
8922928	  713.0	  540.7	 8933.0	...
8922929	  712.7	  540.7	 8930.0	...
8922930	  712.5	  541.1	 8932.0	...
8922931	  712.6	  541.4	 8935.0	...
8922932	  712.6	  541.6	 8928.0	...
8922933	  712.6	  541.3	 8917.0	...
8922934	  712.7	  540.5	 8913.0	...
8922935	  713.7	  539.7	 8920.0	...
8922936	  714.8	  538.7	 8927.0	...
8922937	  716.0	  538.5	 8926.0	...
8922938	  716.3	  538.9	 8925.0	...
8922939	  715.7	  539.5	 8925.0	...
8922940	  714.8	  540.7	 8928.0	...
8922941	  713.9	  541.4	 8932.0	...
8922942	  713.9	  541.5	 8935.0	...
8922943	  713.8	  540.9	 8937.0	...
8922944	  713.8	  540.4	 8934.0	...
8922945	  713.8	  541.1	 8929.0	...
8922946	  713.8	  541.9	 8919.0	...
8922947	  713.6	  542.6	 8912.0	...
8922948	  713.6	  540.9	 8915.0	...
8922949	  713.6	  539.1	 8923.0	...
8922950	  713.8	  539.1	 8928.0	...
8922951	  714.5	  540.8	 8925.0	...
8922952	  715.3	  542.4	 8924.0	...
8922953	  715.7	  542.1	 8926.0	...
8922954	  715.5	  541.0	 8927.0	...
8922955	  715.4	  540.1	 8924.0	...
8922956	  715.5	  539.5	 8919.0	...
8922957	  715.5	  539.7	 8920.0	...
8922958	  715.5	  540.0	 8922.0	...
8922959	  715.2	  540.1	 8927.0	...
8922960	  714.8	  540.6	 8931.0	...
8922961	  714.4	  541.0	 8936.0	...
8922962	  714.2	  541.0	 8938.0	...
8922963	  714.5	  540.4	 8939.0	...
8922964	  714.7	  539.9	 8939.0	...
8922965	  714.9	  540.1	 8940.0	...
8922966	  714.4	  540.3	 8945.0	...
8922967	  714.0	  540.8	 8950.0	...
8922968	  713.9	  541.2	 8951.0	...
8922969	  714.1	  541.6	 8947.0	...
8922970	  714.1	  541.0	 8942.0	...
8922971	  714.0	  540.2	 8940.0	...
8922972	  713.7	  539.3	 8939.0	...
8922973	  713.8	  538.5	 8938.0	...
8922974	  713.8	  537.9	 8941.0	...
8922975	  713.7	  537.8	 8944.0	...
8922976	  713.8	  538.2	 8946.0	...
8922977	  714.1	  538.7	 8947.0	...
8922978	  714.5	  538.9	 8943.0	...
8922979	  714.4	  539.1	 8939.0	...
8922980	  714.3	  539.3	 8934.0	...
8922981	  714.6	  539.3	 8934.0	...
8922982	  715.0	  539.1	 8933.0	...
8922983	  715.3	  538.9	 8933.0	...
8922984	  715.3	  538.9	 8933.0	...
8922985	  714.4	  539.4	 8933.0	...
8922986	  713.5	  539.9	 8931.0	...
8922987	  712.9	  540.3	 8930.0	...
8922988	  713.4	  540.2	 8929.0	...
8922989	  713.9	  540.0	 8930.0	...
8922990	  714.1	  539.5	 8931.0	...
8922991	  714.0	  539.0	 8930.0	...
8922992	  714.0	  539.7	 8928.0	...
8922993	  714.9	  540.7	 8926.0	...
8922994	  715.9	  541.8	 8925.0	...
8922995	  716.7	  541.1	 8927.0	...
8922996	  715.6	  540.0	 8931.0	...
8922997	  714.5	  538.9	 8935.0	...
8922998	  713.3	  538.4	 8936.0	...
8922999	  713.1	  537.7	 8939.0	...
8923000	  712.9	  537.0	 8942.0	...
8923001	  712.8	  536.0	 8946.0	...
8923002	  712.7	  535.8	 8948.0	...
8923003	  712.6	  535.7	 8950.0	...
8923004	  712.5	  536.1	 8949.0	...
8923005	  712.7	  536.8	 8948.0	...
8923006	  713.0	  537.7	 8947.0	...
8923007	  713.8	  539.0	 8946.0	...
8923008	  714.4	  539.9	 8944.0	...
8923009	  715.2	  540.3	 8943.0	...
8923010	  715.4	  540.1	 8942.0	...
8923011	  715.1	  539.7	 8941.0	...
8923012	  714.5	  538.8	 8948.0	...
8923013	  714.1	  537.7	 8955.0	...
8923014	  714.6	  536.7	 8952.0	...
8923015	  715.2	  536.5	 8942.0	...
8923016	  715.3	  536.5	 8932.0	...
8923017	  715.3	  536.6	 8933.0	...
8923018	  715.2	  536.7	 8929.0	...
8923019	  715.0	  536.7	 8924.0	...
8923020	  714.3	  536.8	 8926.0	...
8923021	  713.6	  537.0	 8933.0	...
8923022	  713.3	  537.2	 8937.0	...
8923023	  713.2	  537.3	 8932.0	...
8923024	  713.3	  537.7	 8928.0	...
8923025	  713.0	  538.2	 8935.0	...
8923026	  712.6	  538.8	 8944.0	...
8923027	  712.3	  539.0	 8957.0	...
8923028	  712.6	  538.8	 8962.0	...
8923029	  712.9	  538.6	 8957.0	...
8923030	  713.2	  538.3	 8948.0	...
8923031	  712.4	  538.2	 8945.0	...
8923032	  711.6	  538.1	 8953.0	...
8923033	  711.2	  538.0	 8960.0	...
8923034	  711.6	  538.1	 8965.0	...
8923035	  711.9	  538.0	 8969.0	...
8923036	  711.7	  537.7	 8975.0	...
8923037	  711.5	  537.4	 8976.0	...
8923038	  711.5	  537.1	 8977.0	...
8923039	  711.6	  536.9	 8977.0	...
8923040	  711.9	  536.4	 8977.0	...
8923041	  712.1	  536.0	 8972.0	...
8923042	  712.2	  535.8	 8967.0	...
8923043	  712.0	  536.0	 8960.0	...
8923044	  711.8	  536.3	 8958.0	...
8923045	  711.3	  536.7	 8959.0	...
8923046	  710.9	  536.7	 8963.0	...
8923047	  710.4	  536.6	 8967.0	...
8923048	  710.3	  536.3	 8974.0	...
8923049	  710.1	  536.4	 8981.0	...
8923050	  710.0	  536.5	 8989.0	...
8923051	  709.9	  536.8	 8989.0	...
8923052	  709.7	  537.0	 8989.0	...
8923053	  709.5	  537.2	 8986.0	...
8923054	  709.1	  536.8	 8982.0	...
8923055	  708.9	  536.5	 8980.0	...
8923056	  709.0	  536.0	 8980.0	...
8923057	  709.4	  536.3	 8980.0	...
8923058	  710.3	  536.5	 8984.0	...
8923059	  711.0	  536.7	 8987.0	...
MSG	8923060 0000 _ Number On
8923060	  711.1	  536.7	 8991.0	...
8923061	  710.5	  536.8	 8991.0	...
8923062	  709.9	  536.9	 8986.0	...
8923063	  709.7	  537.0	 8983.0	...
8923064	  709.9	  537.3	 8982.0	...
8923065	  710.1	  537.8	 8985.0	...
8923066	  710.5	  537.9	 8986.0	...
8923067	  710.7	  537.9	 8985.0	...
8923068	  711.0	  538.3	 8983.0	...
8923069	  711.7	  538.8	 8981.0	...
8923070	  712.3	  539.2	 8979.0	...
8923071	  712.7	  538.9	 8978.0	...
8923072	  712.3	  538.6	 8981.0	...
8923073	  712.2	  538.0	 8984.0	...
8923074	  712.4	  537.7	 8987.0	...
8923075	  713.0	  537.1	 8986.0	...
8923076	  713.6	  536.7	 8986.0	...
8923077	  714.2	  536.3	 8986.0	...
8923078	  714.1	  536.2	 8977.0	...
8923079	  713.7	  536.2	 8968.0	...
8923080	  713.6	  536.7	 8957.0	...
8923081	  714.1	  538.0	 8954.0	...
8923082	  714.7	  539.3	 8957.0	...
8923083	  713.8	  540.3	 8963.0	...
8923084	  712.8	  540.4	 8968.0	...
8923085	  710.8	  541.0	 8968.0	...
8923086	  710.2	  541.4	 8975.0	...
8923087	  709.4	  539.5	 8982.0	...
8923088	  709.6	  537.2	 8989.0	...
8923089	  711.2	  536.4	 8987.0	...
8923090	  713.0	  537.8	 8984.0	...
8923091	  715.2	  539.2	 8981.0	...
8923092	  715.4	  539.3	 8979.0	...
8923093	  715.3	  539.5	 8977.0	...
8923094	  714.9	  539.5	 8971.0	...
8923095	  714.6	  539.3	 8965.0	...
8923096	  714.5	  538.5	 8963.0	...
8923097	  714.0	  537.8	 8963.0	...
8923098	  713.3	  536.8	 8963.0	...
8923099	  713.3	  536.1	 8970.0	...
8923100	  713.3	  535.4	 8977.0	...
8923101	  713.4	  535.3	 8984.0	...
8923102	  713.1	  535.2	 8978.0	...
8923103	  712.7	  535.8	 8972.0	...
8923104	  712.6	  536.1	 8965.0	...
8923105	  712.3	  536.4	 8968.0	...
8923106	  712.0	  535.9	 8973.0	...
8923107	  711.7	  535.7	 8977.0	...
8923108	  711.8	  535.8	 8978.0	...
8923109	  711.7	  536.7	 8975.0	...
8923110	  711.8	  537.6	 8973.0	...
8923111	  711.7	  537.9	 8973.0	...
8923112	  711.8	  537.7	 8976.0	...
8923113	  711.4	  537.4	 8979.0	...
8923114	  711.0	  537.3	 8980.0	...
8923115	  711.2	  536.9	 8983.0	...
8923116	  711.7	  536.6	 8985.0	...
8923117	  712.2	  536.2	 8987.0	...
8923118	  712.2	  536.1	 8985.0	...
8923119	  712.1	  536.1	 8984.0	...
8923120	  712.1	  535.9	 8982.0	...
8923121	  712.0	  535.8	 8980.0	...
8923122	  711.9	  535.1	 8985.0	...
8923123	  711.9	  534.7	 8989.0	...
8923124	  711.9	  535.4	 8993.0	...
8923125	  712.0	  536.6	 8994.0	...
8923126	  712.2	  537.6	 8997.0	...
8923127	  712.3	  536.8	 9000.0	...
8923128	  712.4	  536.0	 9002.0	...
8923129	  712.0	  535.8	 9002.0	...
8923130	  711.5	  536.3	 9002.0	...
8923131	  711.2	  536.7	 8997.0	...
8923132	  711.3	  536.8	 8992.0	...
8923133	  711.5	  536.6	 8994.0	...
8923134	  711.6	  536.5	 9002.0	...
8923135	  711.7	  536.7	 9009.0	...
8923136	  711.8	  536.7	 9008.0	...
8923137	  711.7	  536.7	 9010.0	...
8923138	  711.3	  536.6	 9014.0	...
8923139	  710.8	  536.3	 9019.0	...
8923140	  710.5	  536.1	 9021.0	...
8923141	  711.6	  535.7	 9021.0	...
8923142	  712.8	  535.5	 9021.0	...
8923143	  714.1	  535.3	 9022.0	...
8923144	  714.2	  535.2	 9019.0	...
8923145	  714.2	  536.0	 9014.0	...
8923146	  714.0	  537.2	 9009.0	...
8923147	  713.9	  538.2	 9005.0	...
8923148	  713.9	  538.5	 9004.0	...
8923149	  713.9	  538.3	 9004.0	...
8923150	  713.1	  538.1	 9004.0	...
8923151	  712.5	  537.9	 9005.0	...
8923152	  711.7	  537.8	 9007.0	...
8923153	  711.9	  537.8	 9009.0	...
8923154	  711.4	  537.9	 9011.0	...
8923155	  710.9	  537.9	 9012.0	...
8923156	  710.5	  537.9	 9013.0	...
8923157	  710.5	  537.7	 9013.0	...
8923158	  711.3	  537.5	 9011.0	...
8923159	  712.2	  538.3	 9005.0	...
8923160	  713.2	  539.3	 8999.0	...
8923161	  712.8	  540.5	 8995.0	...
8923162	  712.3	  540.5	 8995.0	...
8923163	  711.8	  539.7	 8997.0	...
8923164	  711.7	  538.8	 9001.0	...
8923165	  712.0	  537.7	 9005.0	...
8923166	  712.4	  537.5	 9003.0	...
8923167	  712.7	  537.7	 8999.0	...
8923168	  712.6	  537.9	 8996.0	...
8923169	  712.5	  538.2	 8997.0	...
8923170	  712.4	  538.0	 8998.0	...
8923171	  711.8	  538.5	 8998.0	...
8923172	  711.1	  539.0	 8999.0	...
8923173	  710.9	  539.5	 9000.0	...
8923174	  712.1	  539.2	 9000.0	...
8923175	  713.3	  539.1	 9000.0	...
8923176	  713.5	  539.1	 8999.0	...
8923177	  712.8	  538.8	 8994.0	...
8923178	  712.5	  538.3	 8992.0	...
8923179	  712.8	  537.8	 8992.0	...
8923180	  713.6	  538.1	 8993.0	...
8923181	  714.0	  538.5	 8993.0	...
8923182	  714.1	  538.3	 8993.0	...
8923183	  713.4	  537.8	 8996.0	...
8923184	  713.1	  538.0	 9000.0	...
8923185	  713.3	  538.8	 9003.0	...
8923186	  712.8	  539.7	 9013.0	...
8923187	  711.7	  539.6	 9022.0	...
8923188	  710.4	  539.3	 9028.0	...
8923189	  710.2	  538.9	 9026.0	...
8923190	  710.2	  538.7	 9026.0	...
8923191	  710.4	  538.3	 9027.0	...
8923192	  710.6	  537.9	 9024.0	...
8923193	  710.6	  537.6	 9012.0	...
8923194	  710.5	  537.5	 9001.0	...
8923195	  710.0	  537.5	 8994.0	...
8923196	  709.4	  537.5	 8993.0	...
8923197	  710.0	  537.2	 8992.0	...
8923198	  711.2	  537.0	 8993.0	...
8923199	  711.2	  537.0	 9007.0	...
8923200	  710.2	  537.7	 9021.0	...
8923201	  709.7	  538.5	 9031.0	...
8923202	  710.2	  539.1	 9027.0	...
8923203	  710.7	  539.7	 9024.0	...
8923204	  710.9	  540.2	 9021.0	...
8923205	  711.5	  539.6	 9019.0	...
8923206	  712.1	  538.6	 9017.0	...
8923207	  712.5	  537.6	 9014.0	...
8923208	  712.7	  537.9	 9008.0	...
8923209	  712.8	  538.6	 8992.0	...
8923210	  712.9	  539.4	 8979.0	...
8923211	  713.7	  539.5	 8973.0	...
8923212	  714.3	  539.2	 8981.0	...
8923213	  713.7	  539.0	 8989.0	...
8923214	  712.4	  539.2	 8993.0	...
8923215	  711.5	  539.4	 8991.0	...
8923216	  711.8	  539.2	 8990.0	...
8923217	  712.3	  539.2	 8990.0	...
8923218	  712.5	  539.6	 8990.0	...
8923219	  712.7	  540.3	 8989.0	...
8923220	  712.8	  540.1	 8989.0	...
8923221	  712.9	  539.6	 8988.0	...
8923222	  713.0	  539.0	 8989.0	...
8923223	  712.7	  539.0	 8991.0	...
8923224	  712.3	  539.1	 8998.0	...
8923225	  711.9	  539.2	 9008.0	...
8923226	  711.9	  539.4	 9020.0	...
8923227	  711.9	  539.6	 9029.0	...
8923228	  711.3	  539.3	 9033.0	...
8923229	  710.7	  538.5	 9043.0	...
8923230	  710.2	  537.7	 9050.0	...
8923231	  710.4	  537.7	 9060.0	...
8923232	  709.9	  538.0	 9064.0	...
8923233	  709.3	  538.4	 9068.0	...
8923234	  708.8	  538.7	 9069.0	...
8923235	  709.0	  538.8	 9062.0	...
8923236	  709.4	  539.0	 9056.0	...
8923237	  709.7	  538.6	 9052.0	...
8923238	  709.9	  538.1	 9055.0	...
8923239	  709.9	  537.7	 9058.0	...
8923240	  710.4	  538.0	 9061.0	...
8923241	  710.9	  538.4	 9063.0	...
8923242	  710.2	  539.0	 9063.0	...
8923243	  709.0	  539.2	 9062.0	...
8923244	  708.0	  538.9	 9063.0	...
8923245	  708.6	  538.3	 9063.0	...
8923246	  709.0	  537.8	 9067.0	...
8923247	  709.2	  537.7	 9071.0	...
8923248	  709.2	  537.5	 9072.0	...
8923249	  709.4	  537.2	 9067.0	...
8923250	  709.5	  537.9	 9061.0	...
8923251	  709.5	  538.9	 9057.0	...
8923252	  709.8	  539.8	 9056.0	...
8923253	  710.4	  539.7	 9053.0	...
8923254	  710.7	  539.2	 9049.0	...
8923255	  710.6	  538.8	 9051.0	...
8923256	  710.3	  538.6	 9060.0	...
8923257	  710.5	  539.1	 9069.0	...
8923258	  710.7	  539.6	 9072.0	...
8923259	  711.0	  539.8	 9072.0	...
8923260	  711.2	  540.0	 9073.0	...
8923261	  711.4	  540.1	 9074.0	...
8923262	  711.7	  538.8	 9076.0	...
8923263	  712.0	  537.4	 9078.0	...
8923264	  712.3	  536.1	 9075.0	...
8923265	  712.2	  536.0	 9072.0	...
8923266	  712.1	  535.9	 9073.0	...
8923267	  712.2	  536.7	 9078.0	...
8923268	  712.2	  537.5	 9084.0	...
8923269	  712.3	  537.9	 9086.0	...
8923270	  712.3	  537.5	 9087.0	...
8923271	  712.2	  537.1	 9087.0	...
8923272	  712.1	  537.0	 9087.0	...
8923273	  712.1	  536.9	 9086.0	...
8923274	  712.3	  537.3	 9074.0	...
8923275	  712.4	  538.1	 9062.0	...
8923276	  712.6	  539.0	 9056.0	...
8923277	  712.7	  539.2	 9061.0	...
8923278	  712.0	  539.5	 9070.0	...
8923279	  711.1	  539.6	 9073.0	...
8923280	  710.0	  539.0	 9077.0	...
8923281	  709.9	  538.1	 9076.0	...
8923282	  709.8	  537.3	 9077.0	...
8923283	  710.2	  537.3	 9078.0	...
8923284	  711.6	  537.1	 9077.0	...
8923285	  712.8	  536.7	 9076.0	...
8923286	  713.4	  536.5	 9075.0	...
8923287	  713.2	  536.9	 9073.0	...
8923288	  713.1	  537.4	 9069.0	...
8923289	  713.3	  538.4	 9065.0	...
8923290	  712.9	  539.0	 9062.0	...
8923291	  712.2	  538.9	 9062.0	...
8923292	  711.5	  538.6	 9061.0	...
8923293	  711.1	  538.3	 9060.0	...
8923294	  711.1	  538.5	 9064.0	...
8923295	  711.0	  538.5	 9069.0	...
8923296	  710.3	  537.8	 9076.0	...
8923297	  709.6	  537.1	 9076.0	...
8923298	  710.2	  537.4	 9076.0	...
8923299	  711.4	  538.1	 9075.0	...
8923300	  712.6	  538.6	 9077.0	...
8923301	  713.0	  538.4	 9080.0	...
8923302	  713.6	  539.1	 9073.0	...
8923303	  713.6	  540.0	 9067.0	...
8923304	  712.8	  539.1	 9069.0	...
8923305	  711.5	  537.8	 9076.0	...
8923306	  710.8	  536.9	 9083.0	...
8923307	  710.2	  537.5	 9082.0	...
8923308	  710.3	  538.1	 9081.0	...
8923309	  710.2	  537.1	 9080.0	...
8923310	  710.1	  536.2	 9079.0	...
8923311	  710.3	  536.5	 9078.0	...
8923312	  710.5	  537.8	 9077.0	...
8923313	  710.8	  538.6	 9075.0	...
8923314	  710.8	  538.0	 9073.0	...
8923315	  710.8	  537.4	 9071.0	...
8923316	  711.4	  537.0	 9072.0	...
8923317	  712.2	  536.5	 9072.0	...
8923318	  713.2	  535.9	 9072.0	...
8923319	  713.6	  535.8	 9071.0	...
8923320	  713.7	  536.6	 9069.0	...
8923321	  713.4	  537.6	 9067.0	...
8923322	  713.1	  539.2	 9066.0	...
8923323	  712.9	  539.7	 9066.0	...
8923324	  712.9	  539.4	 9067.0	...
8923325	  712.9	  538.6	 9068.0	...
8923326	  713.1	  537.7	 9069.0	...
8923327	  713.3	  537.7	 9074.0	...
8923328	  713.6	  537.0	 9079.0	...
8923329	  713.6	  536.4	 9088.0	...
8923330	  713.2	  536.8	 9092.0	...
8923331	  712.6	  537.8	 9091.0	...
8923332	  711.2	  539.0	 9085.0	...
8923333	  710.2	  539.8	 9080.0	...
8923334	  710.1	  540.6	 9080.0	...
8923335	  710.6	  541.0	 9082.0	...
8923336	  711.0	  540.8	 9087.0	...
8923337	  710.7	  540.6	 9092.0	...
8923338	  712.2	  540.4	 9092.0	...
8923339	  713.6	  540.5	 9087.0	...
8923340	  714.3	  540.8	 9084.0	...
8923341	  713.5	  540.9	 9088.0	...
8923342	  712.7	  540.5	 9091.0	...
8923343	  712.7	  540.0	 9094.0	...
8923344	  712.7	  539.8	 9092.0	...
8923345	  712.6	  539.7	 9089.0	...
8923346	  712.5	  539.6	 9085.0	...
8923347	  712.3	  539.6	 9084.0	...
8923348	  712.3	  539.6	 9083.0	...
8923349	  712.1	  539.4	 9082.0	...
8923350	  712.0	  539.1	 9086.0	...
8923351	  711.8	  538.5	 9091.0	...
8923352	  711.8	  538.1	 9088.0	...
8923353	  711.9	  538.4	 9081.0	...
8923354	  712.2	  539.4	 9072.0	...
8923355	  712.4	  540.3	 9071.0	...
8923356	  712.6	  540.6	 9070.0	...
8923357	  712.7	  541.5	 9076.0	...
8923358	  712.7	  542.5	 9081.0	...
8923359	  712.8	  543.7	 9084.0	...
8923360	  712.9	  544.0	 9084.0	...
MSG	8923361 0000 _ Number Off
8923361	  713.2	  543.2	 9084.0	...
8923362	  713.3	  542.2	 9085.0	...
8923363	  713.2	  541.3	 9083.0	...
8923364	  712.9	  541.5	 9081.0	...
8923365	  712.6	  541.6	 9078.0	...
8923366	  712.6	  541.5	 9076.0	...
8923367	  712.4	  542.0	 9074.0	...
8923368	  712.2	  542.6	 9073.0	...
8923369	  712.5	  542.4	 9075.0	...
8923370	  713.0	  540.8	 9077.0	...
8923371	  712.6	  539.5	 9085.0	...
8923372	  711.5	  539.0	 9095.0	...
8923373	  710.4	  539.3	 9104.0	...
8923374	  709.3	  539.4	 9112.0	...
8923375	  708.4	  539.4	 9117.0	...
8923376	  707.7	  539.4	 9119.0	...
8923377	  708.5	  540.4	 9116.0	...
8923378	  709.4	  541.3	 9113.0	...
8923379	  710.1	  542.4	 9107.0	...
8923380	  710.2	  542.0	 9101.0	...
8923381	  710.3	  541.2	 9095.0	...
8923382	  710.6	  540.3	 9100.0	...
8923383	  711.1	  540.9	 9105.0	...
8923384	  711.5	  541.8	 9100.0	...
8923385	  711.6	  542.8	 9090.0	...
8923386	  710.3	  541.4	 9095.0	...
8923387	  709.0	  540.1	 9110.0	...
8923388	  708.4	  538.9	 9119.0	...
8923389	  708.8	  539.5	 9106.0	...
8923390	  709.4	  541.0	 9093.0	...
8923391	  710.5	  542.4	 9084.0	...
8923392	  711.5	  543.5	 9082.0	...
8923393	  712.4	  543.4	 9080.0	...
8923394	  712.3	  542.8	 9084.0	...
8923395	  712.4	  542.1	 9090.0	...
8923396	  711.7	  542.0	 9096.0	...
8923397	  710.9	  542.2	 9088.0	...
8923398	  710.6	  542.4	 9077.0	...
8923399	  711.2	  542.3	 9071.0	...
8923400	  711.8	  542.4	 9075.0	...
8923401	  711.8	  542.5	 9078.0	...
8923402	  711.7	  542.9	 9077.0	...
8923403	  711.6	  543.2	 9076.0	...
8923404	  711.9	  543.5	 9076.0	...
8923405	  712.3	  543.5	 9077.0	...
8923406	  712.7	  543.5	 9077.0	...
8923407	  712.8	  543.6	 9076.0	...
8923408	  712.5	  543.7	 9074.0	...
8923409	  711.9	  543.9	 9075.0	...
8923410	  711.4	  544.3	 9077.0	...
8923411	  711.2	  544.6	 9082.0	...
8923412	  711.0	  545.1	 9087.0	...
8923413	  710.9	  545.4	 9084.0	...
8923414	  710.7	  545.1	 9077.0	...
8923415	  710.7	  544.4	 9067.0	...
8923416	  710.7	  543.6	 9064.0	...
8923417	  710.7	  544.1	 9060.0	...
8923418	  711.8	  544.4	 9061.0	...
8923419	  712.7	  543.8	 9063.0	...
8923420	  713.6	  542.8	 9064.0	...
8923421	  712.8	  542.1	 9064.0	...
8923422	  712.2	  542.8	 9059.0	...
8923423	  712.0	  543.5	 9054.0	...
8923424	  712.4	  544.1	 9059.0	...
8923425	  712.8	  544.2	 9069.0	...
8923426	  712.8	  544.2	 9080.0	...
8923427	  712.6	  544.2	 9081.0	...
8923428	  712.4	  544.1	 9083.0	...
8923429	  712.4	  544.0	 9084.0	...
8923430	  712.5	  543.8	 9084.0	...
8923431	  712.7	  543.8	 9084.0	...
8923432	  712.5	  544.0	 9085.0	...
8923433	  712.2	  544.2	 9078.0	...
8923434	  711.5	  544.0	 9069.0	...
8923435	  711.1	  543.5	 9071.0	...
8923436	  710.7	  542.3	 9082.0	...
8923437	  709.8	  541.4	 9091.0	...
8923438	  709.0	  541.8	 9090.0	...
8923439	  709.0	  542.9	 9089.0	...
8923440	  709.9	  543.8	 9087.0	...
8923441	  710.6	  543.4	 9086.0	...
8923442	  710.6	  543.1	 9086.0	...
8923443	  710.6	  542.8	 9084.0	...
8923444	  710.7	  542.8	 9080.0	...
8923445	  710.8	  543.5	 9075.0	...
8923446	  711.1	  544.3	 9069.0	...
8923447	  711.3	  545.1	 9064.0	...
8923448	  711.4	  545.1	 9059.0	...
8923449	  710.7	  544.9	 9064.0	...
8923450	  709.8	  543.9	 9070.0	...
8923451	  708.6	  543.1	 9076.0	...
8923452	  708.2	  543.1	 9074.0	...
8923453	  710.0	  543.7	 9071.0	...
8923454	  712.3	  544.3	 9069.0	...
8923455	  714.0	  544.2	 9063.0	...
8923456	  713.2	  544.4	 9058.0	...
8923457	  712.5	  544.4	 9058.0	...
8923458	  712.3	  545.0	 9063.0	...
8923459	  712.5	  545.5	 9068.0	...
8923460	  712.2	  546.1	 9068.0	...
8923461	  711.6	  544.6	 9068.0	...
8923462	  711.7	  543.0	 9068.0	...
8923463	  712.3	  541.7	 9072.0	...
8923464	  712.0	  542.1	 9076.0	...
8923465	  711.5	  542.5	 9075.0	...
8923466	  711.3	  542.7	 9070.0	...
8923467	  712.0	  542.7	 9064.0	...
8923468	  712.3	  542.9	 9063.0	...
8923469	  711.9	  543.0	 9063.0	...
8923470	  711.6	  543.1	 9064.0	...
8923471	  711.7	  543.9	 9067.0	...
8923472	  712.0	  544.7	 9068.0	...
8923473	  712.3	  545.6	 9070.0	...
8923474	  712.2	  545.8	 9070.0	...
8923475	  712.2	  546.0	 9070.0	...
8923476	  712.1	  546.2	 9070.0	...
8923477	  711.9	  545.8	 9070.0	...
8923478	  711.7	  545.3	 9071.0	...
8923479	  711.7	  544.9	 9067.0	...
8923480	  711.7	  544.9	 9062.0	...
8923481	  712.3	  544.8	 9055.0	...
8923482	  712.9	  544.7	 9053.0	...
8923483	  713.5	  543.9	 9055.0	...
8923484	  713.4	  543.5	 9056.0	...
8923485	  712.9	  543.3	 9057.0	...
8923486	  712.6	  543.9	 9055.0	...
8923487	  712.5	  544.4	 9055.0	...
8923488	  712.7	  544.9	 9057.0	...
8923489	  712.9	  545.5	 9060.0	...
8923490	  713.0	  545.7	 9061.0	...
8923491	  713.0	  545.7	 9061.0	...
8923492	  712.9	  545.6	 9060.0	...
8923493	  712.7	  545.2	 9062.0	...
8923494	  711.8	  543.8	 9063.0	...
8923495	  710.8	  542.5	 9065.0	...
8923496	  710.0	  541.7	 9066.0	...
8923497	  710.5	  542.6	 9066.0	...
8923498	  711.0	  543.4	 9065.0	...
8923499	  711.5	  543.9	 9065.0	...
8923500	  711.3	  543.6	 9064.0	...
8923501	  711.2	  543.5	 9062.0	...
8923502	  711.5	  543.1	 9060.0	...
8923503	  712.6	  542.8	 9060.0	...
8923504	  713.7	  542.4	 9060.0	...
8923505	  712.8	  542.5	 9062.0	...
8923506	  711.3	  542.7	 9064.0	...
8923507	  709.9	  542.9	 9066.0	...
8923508	  710.1	  543.2	 9064.0	...
8923509	  710.1	  543.3	 9061.0	...
8923510	  710.1	  543.4	 9065.0	...
8923511	  710.1	  543.2	 9072.0	...
8923512	  710.3	  543.1	 9080.0	...
8923513	  710.6	  543.1	 9081.0	...
8923514	  710.3	  542.8	 9080.0	...
8923515	  710.0	  542.4	 9076.0	...
8923516	  710.2	  541.8	 9073.0	...
8923517	  710.7	  541.7	 9066.0	...
8923518	  711.2	  541.5	 9060.0	...
8923519	  711.1	  541.7	 9056.0	...
8923520	  710.9	  542.0	 9058.0	...
8923521	  711.4	  541.7	 9062.0	...
8923522	  712.1	  541.2	 9064.0	...
8923523	  713.0	  542.6	 9067.0	...
8923524	  713.3	  544.5	 9065.0	...
8923525	  713.5	  545.9	 9063.0	...
8923526	  713.9	  545.1	 9061.0	...
8923527	  714.3	  544.2	 9060.0	...
8923528	  714.6	  543.6	 9058.0	...
8923529	  714.2	  543.4	 9060.0	...
8923530	  713.7	  543.2	 9064.0	...
8923531	  713.1	  543.3	 9069.0	...
8923532	  711.6	  542.9	 9073.0	...
8923533	  710.4	  542.5	 9076.0	...
8923534	  709.2	  541.9	 9078.0	...
8923535	  709.5	  541.7	 9078.0	...
8923536	  710.2	  541.7	 9079.0	...
8923537	  710.7	  542.1	 9080.0	...
8923538	  710.8	  542.7	 9083.0	...
8923539	  711.1	  543.1	 9086.0	...
8923540	  711.7	  542.8	 9087.0	...
8923541	  711.3	  542.6	 9085.0	...
8923542	  710.5	  542.4	 9082.0	...
8923543	  710.2	  542.7	 9073.0	...
8923544	  711.3	  543.1	 9060.0	...
8923545	  712.4	  543.8	 9046.0	...
8923546	  712.6	  544.4	 9053.0	...
8923547	  712.5	  544.6	 9064.0	...
8923548	  712.4	  544.9	 9074.0	...
8923549	  712.5	  545.2	 9073.0	...
8923550	  712.6	  545.7	 9073.0	...
8923551	  712.6	  545.7	 9075.0	...
8923552	  712.4	  545.9	 9076.0	...
8923553	  712.0	  545.9	 9077.0	...
8923554	  711.1	  546.0	 9078.0	...
8923555	  710.4	  546.0	 9079.0	...
8923556	  709.5	  546.0	 9081.0	...
8923557	  709.1	  545.7	 9082.0	...
8923558	  710.1	  545.3	 9078.0	...
8923559	  711.4	  544.9	 9071.0	...
8923560	  711.9	  545.1	 9064.0	...
8923561	  710.8	  545.3	 9061.0	...
8923562	  710.8	  545.4	 9064.0	...
8923563	  711.8	  545.4	 9068.0	...
8923564	  712.7	  545.5	 9070.0	...
8923565	  712.6	  545.0	 9070.0	...
8923566	  712.4	  544.4	 9069.0	...
8923567	  712.3	  543.8	 9061.0	...
8923568	  712.1	  544.9	 9054.0	...
8923569	  711.9	  546.0	 9054.0	...
8923570	  711.3	  546.9	 9061.0	...
8923571	  710.9	  546.3	 9067.0	...
8923572	  710.5	  545.5	 9065.0	...
8923573	  711.2	  544.8	 9063.0	...
8923574	  711.9	  544.6	 9062.0	...
MSG	8923575 0000 _ Number On
8923575	  712.9	  544.5	 9056.0	...
8923576	  713.3	  544.5	 9049.0	...
8923577	  713.7	  544.3	 9050.0	...
8923578	  713.5	  544.3	 9057.0	...
8923579	  713.1	  544.5	 9065.0	...
8923580	  713.2	  543.6	 9066.0	...
8923581	  713.6	  542.7	 9062.0	...
8923582	  714.2	  543.9	 9051.0	...
8923583	  714.5	  546.0	 9040.0	...
8923584	  714.6	  547.5	 9038.0	...
8923585	  714.5	  546.4	 9043.0	...
8923586	  714.3	  545.2	 9050.0	...
8923587	  714.2	  544.6	 9057.0	...
8923588	  714.5	  544.4	 9062.0	...
8923589	  714.9	  544.7	 9057.0	...
8923590	  715.4	  545.0	 9049.0	...
8923591	  715.6	  545.0	 9042.0	...
8923592	  715.5	  544.8	 9051.0	...
8923593	  715.1	  544.6	 9059.0	...
8923594	  714.8	  544.7	 9068.0	...
8923595	  714.6	  544.6	 9068.0	...
8923596	  714.2	  544.2	 9069.0	...
8923597	  713.9	  543.8	 9069.0	...
8923598	  713.6	  543.8	 9070.0	...
8923599	  713.7	  544.0	 9065.0	...
8923600	  713.1	  544.1	 9061.0	...
8923601	  712.5	  544.3	 9060.0	...
8923602	  711.9	  544.4	 9063.0	...
8923603	  712.0	  544.5	 9071.0	...
8923604	  712.1	  544.8	 9076.0	...
8923605	  712.1	  545.1	 9079.0	...
8923606	  712.2	  545.4	 9078.0	...
8923607	  712.7	  545.3	 9077.0	...
8923608	  713.2	  545.3	 9078.0	...
8923609	  713.6	  545.4	 9077.0	...
8923610	  713.5	  545.5	 9077.0	...
8923611	  713.9	  545.6	 9077.0	...
8923612	  714.5	  545.6	 9079.0	...
8923613	  714.7	  545.0	 9080.0	...
8923614	  714.1	  544.2	 9081.0	...
8923615	  713.4	  543.4	 9081.0	...
8923616	  713.1	  543.4	 9082.0	...
8923617	  713.1	  543.7	 9083.0	...
8923618	  713.2	  544.1	 9082.0	...
8923619	  712.8	  544.2	 9080.0	...
8923620	  712.1	  544.2	 9078.0	...
8923621	  711.5	  544.6	 9078.0	...
8923622	  711.6	  545.5	 9078.0	...
8923623	  712.3	  546.6	 9079.0	...
8923624	  713.0	  546.8	 9077.0	...
8923625	  713.4	  546.4	 9076.0	...
8923626	  712.9	  545.4	 9084.0	...
8923627	  712.3	  544.7	 9093.0	...
8923628	  711.7	  544.4	 9100.0	...
8923629	  712.3	  544.5	 9097.0	...
8923630	  712.9	  544.6	 9088.0	...
8923631	  713.3	  544.4	 9081.0	...
8923632	  713.1	  544.3	 9073.0	...
8923633	  712.9	  544.0	 9074.0	...
8923634	  712.9	  543.6	 9079.0	...
8923635	  713.5	  543.1	 9084.0	...
8923636	  714.0	  542.6	 9086.0	...
8923637	  714.2	  542.4	 9085.0	...
8923638	  714.1	  543.3	 9084.0	...
8923639	  714.0	  544.4	 9082.0	...
8923640	  714.0	  545.0	 9081.0	...
8923641	  713.7	  544.5	 9079.0	...
8923642	  713.4	  544.0	 9078.0	...
8923643	  713.0	  543.3	 9081.0	...
8923644	  713.1	  542.6	 9086.0	...
8923645	  713.4	  542.2	 9091.0	...
8923646	  714.1	  542.6	 9093.0	...
8923647	  714.7	  543.2	 9093.0	...
8923648	  715.0	  543.5	 9088.0	...
8923649	  714.9	  543.6	 9082.0	...
8923650	  714.9	  543.7	 9076.0	...
8923651	  715.0	  543.9	 9081.0	...
8923652	  715.4	  543.8	 9088.0	...
8923653	  715.7	  543.5	 9095.0	...
8923654	  715.6	  543.3	 9095.0	...
8923655	  715.1	  543.9	 9092.0	...
8923656	  714.3	  544.5	 9089.0	...
8923657	  713.9	  544.5	 9084.0	...
8923658	  714.2	  543.8	 9083.0	...
8923659	  714.8	  542.8	 9084.0	...
8923660	  715.4	  542.4	 9088.0	...
8923661	  715.6	  543.1	 9092.0	...
8923662	  715.5	  544.2	 9099.0	...
8923663	  715.3	  545.2	 9105.0	...
8923664	  715.0	  544.5	 9111.0	...
8923665	  715.0	  543.7	 9111.0	...
8923666	  715.1	  542.9	 9114.0	...
8923667	  715.3	  542.7	 9117.0	...
8923668	  715.5	  542.5	 9116.0	...
8923669	  715.4	  542.4	 9111.0	...
8923670	  715.0	  542.6	 9105.0	...
8923671	  714.7	  543.0	 9104.0	...
8923672	  714.5	  543.2	 9098.0	...
8923673	  714.6	  542.9	 9092.0	...
8923674	  714.6	  542.4	 9091.0	...
8923675	  714.5	  541.9	 9095.0	...
8923676	  714.3	  541.5	 9101.0	...
8923677	  714.3	  541.2	 9103.0	...
8923678	  714.5	  541.5	 9104.0	...
8923679	  714.6	  542.3	 9103.0	...
8923680	  714.9	  543.3	 9102.0	...
8923681	  715.0	  544.0	 9102.0	...
8923682	  715.2	  544.3	 9103.0	...
8923683	  715.1	  544.3	 9104.0	...
8923684	  714.9	  544.3	 9104.0	...
8923685	  714.6	  544.4	 9103.0	...
8923686	  714.1	  544.4	 9101.0	...
8923687	  713.7	  544.5	 9102.0	...
8923688	  714.1	  544.6	 9102.0	...
8923689	  714.7	  544.8	 9103.0	...
8923690	  715.2	  544.9	 9094.0	...
8923691	  715.2	  544.7	 9085.0	...
8923692	  715.5	  544.0	 9084.0	...
8923693	  715.7	  543.3	 9093.0	...
8923694	  716.1	  542.9	 9099.0	...
8923695	  716.2	  543.0	 9098.0	...
8923696	  716.4	  542.8	 9095.0	...
8923697	  716.5	  542.7	 9094.0	...
8923698	  716.7	  542.7	 9093.0	...
8923699	  716.7	  542.9	 9098.0	...
8923700	  716.4	  543.3	 9105.0	...
8923701	  715.8	  543.5	 9109.0	...
8923702	  715.3	  543.7	 9100.0	...
8923703	  715.1	  543.8	 9090.0	...
8923704	  715.2	  544.0	 9086.0	...
8923705	  715.5	  544.1	 9090.0	...
8923706	  715.8	  544.2	 9090.0	...
8923707	  716.3	  544.0	 9088.0	...
8923708	  716.8	  542.9	 9093.0	...
8923709	  716.9	  541.2	 9107.0	...
8923710	  717.0	  539.5	 9121.0	...
8923711	  717.2	  539.1	 9120.0	...
8923712	  717.6	  539.9	 9114.0	...
8923713	  718.0	  540.9	 9110.0	...
8923714	  718.4	  542.0	 9112.0	...
8923715	  717.7	  542.8	 9113.0	...
8923716	  716.3	  542.3	 9117.0	...
8923717	  714.5	  541.4	 9123.0	...
8923718	  713.8	  541.4	 9125.0	...
8923719	  713.3	  542.6	 9122.0	...
8923720	  713.2	  544.0	 9118.0	...
8923721	  713.6	  544.4	 9117.0	...
8923722	  714.4	  544.8	 9115.0	...
8923723	  715.3	  545.0	 9122.0	...
8923724	  715.7	  545.3	 9130.0	...
8923725	  715.8	  545.0	 9136.0	...
8923726	  716.1	  544.5	 9133.0	...
8923727	  716.3	  544.0	 9132.0	...
8923728	  715.3	  543.2	 9132.0	...
8923729	  714.0	  542.4	 9133.0	...
8923730	  713.0	  541.6	 9130.0	...
8923731	  713.3	  542.2	 9127.0	...
8923732	  713.6	  542.8	 9125.0	...
8923733	  713.7	  543.8	 9127.0	...
8923734	  714.5	  544.0	 9129.0	...
8923735	  715.4	  544.4	 9132.0	...
8923736	  716.0	  544.4	 9136.0	...
8923737	  715.8	  544.7	 9140.0	...
8923738	  715.5	  544.8	 9143.0	...
8923739	  715.4	  545.0	 9141.0	...
8923740	  715.3	  545.1	 9138.0	...
8923741	  715.1	  545.0	 9134.0	...
8923742	  714.9	  544.9	 9132.0	...
8923743	  714.9	  545.1	 9129.0	...
8923744	  714.9	  545.6	 9127.0	...
8923745	  715.1	  544.1	 9129.0	...
8923746	  715.3	  542.4	 9134.0	...
8923747	  715.3	  541.0	 9140.0	...
8923748	  714.9	  541.7	 9142.0	...
8923749	  714.5	  542.4	 9143.0	...
8923750	  714.2	  542.7	 9142.0	...
8923751	  714.4	  543.0	 9141.0	...
8923752	  714.6	  543.3	 9140.0	...
8923753	  714.1	  543.9	 9140.0	...
8923754	  713.6	  544.2	 9140.0	...
8923755	  713.0	  544.3	 9139.0	...
8923756	  713.1	  544.2	 9138.0	...
8923757	  714.0	  545.0	 9135.0	...
8923758	  714.8	  545.6	 9132.0	...
8923759	  715.3	  546.1	 9129.0	...
8923760	  714.1	  546.1	 9139.0	...
8923761	  713.0	  546.2	 9150.0	...
8923762	  713.2	  546.4	 9154.0	...
8923763	  714.2	  546.4	 9139.0	...
8923764	  715.3	  546.5	 9124.0	...
8923765	  715.3	  546.7	 9116.0	...
8923766	  714.9	  547.6	 9118.0	...
8923767	  714.6	  548.3	 9120.0	...
8923768	  713.8	  549.0	 9122.0	...
8923769	  713.5	  548.7	 9122.0	...
EFIX R   8921717	8923769	2053	  721.0	  549.1	   8892
SSACC R  8923770
8923770	  713.2	  548.5	 9123.0	...
8923771	  713.2	  548.4	 9124.0	...
8923772	  713.6	  549.5	 9121.0	...
8923773	  714.4	  550.6	 9113.0	...
8923774	  715.2	  551.7	 9106.0	...
8923775	  715.2	  552.8	 9103.0	...
8923776	  714.8	  554.8	 9105.0	...
8923777	  714.6	  558.4	 9105.0	...
8923778	  716.1	  560.6	 9105.0	...
8923779	  737.8	  519.9	 9229.0	...
8923780	  761.1	  475.5	 9394.0	...
8923781	  783.2	  431.6	 9558.0	...
8923782	  784.9	  429.1	 9600.0	...
8923783	  784.9	  429.1	 9600.0	...
SBLINK R 8923784
8923784	   .	   .	    0.0	...
8923785	   .	   .	    0.0	...
8923786	   .	   .	    0.0	...
8923787	   .	   .	    0.0	...
8923788	   .	   .	    0.0	...
8923789	   .	   .	    0.0	...
8923790	   .	   .	    0.0	...
8923791	   .	   .	    0.0	...
8923792	   .	   .	    0.0	...
8923793	   .	   .	    0.0	...
8923794	   .	   .	    0.0	...
8923795	   .	   .	    0.0	...
8923796	   .	   .	    0.0	...
8923797	   .	   .	    0.0	...
8923798	   .	   .	    0.0	...
8923799	   .	   .	    0.0	...
8923800	   .	   .	    0.0	...
8923801	   .	   .	    0.0	...
8923802	   .	   .	    0.0	...
8923803	   .	   .	    0.0	...
8923804	   .	   .	    0.0	...
8923805	   .	   .	    0.0	...
8923806	   .	   .	    0.0	...
8923807	   .	   .	    0.0	...
8923808	   .	   .	    0.0	...
8923809	   .	   .	    0.0	...
8923810	   .	   .	    0.0	...
8923811	   .	   .	    0.0	...
8923812	   .	   .	    0.0	...
8923813	   .	   .	    0.0	...
8923814	   .	   .	    0.0	...
8923815	   .	   .	    0.0	...
8923816	   .	   .	    0.0	...
8923817	   .	   .	    0.0	...
8923818	   .	   .	    0.0	...
8923819	   .	   .	    0.0	...
8923820	   .	   .	    0.0	...
8923821	   .	   .	    0.0	...
8923822	   .	   .	    0.0	...
8923823	   .	   .	    0.0	...
8923824	   .	   .	    0.0	...
8923825	   .	   .	    0.0	...
8923826	   .	   .	    0.0	...
8923827	   .	   .	    0.0	...
8923828	   .	   .	    0.0	...
8923829	   .	   .	    0.0	...
8923830	   .	   .	    0.0	...
8923831	   .	   .	    0.0	...
8923832	   .	   .	    0.0	...
8923833	   .	   .	    0.0	...
8923834	   .	   .	    0.0	...
8923835	   .	   .	    0.0	...
8923836	   .	   .	    0.0	...
8923837	   .	   .	    0.0	...
8923838	   .	   .	    0.0	...
8923839	   .	   .	    0.0	...
8923840	   .	   .	    0.0	...
8923841	   .	   .	    0.0	...
8923842	   .	   .	    0.0	...
8923843	   .	   .	    0.0	...
8923844	   .	   .	    0.0	...
8923845	   .	   .	    0.0	...
8923846	   .	   .	    0.0	...
8923847	   .	   .	    0.0	...
8923848	   .	   .	    0.0	...
8923849	   .	   .	    0.0	...
8923850	   .	   .	    0.0	...
8923851	   .	   .	    0.0	...
8923852	   .	   .	    0.0	...
8923853	   .	   .	    0.0	...
8923854	   .	   .	    0.0	...
8923855	   .	   .	    0.0	...
8923856	   .	   .	    0.0	...
8923857	   .	   .	    0.0	...
8923858	   .	   .	    0.0	...
8923859	   .	   .	    0.0	...
8923860	   .	   .	    0.0	...
8923861	   .	   .	    0.0	...
8923862	   .	   .	    0.0	...
8923863	   .	   .	    0.0	...
8923864	   .	   .	    0.0	...
8923865	   .	   .	    0.0	...
8923866	   .	   .	    0.0	...
8923867	   .	   .	    0.0	...
8923868	   .	   .	    0.0	...
8923869	   .	   .	    0.0	...
8923870	   .	   .	    0.0	...
8923871	   .	   .	    0.0	...
8923872	   .	   .	    0.0	...
8923873	   .	   .	    0.0	...
8923874	   .	   .	    0.0	...
8923875	   .	   .	    0.0	...
8923876	   .	   .	    0.0	...
MSG	8923877 0000 _ Number Off
8923877	   .	   .	    0.0	...
8923878	   .	   .	    0.0	...
8923879	   .	   .	    0.0	...
8923880	   .	   .	    0.0	...
8923881	   .	   .	    0.0	...
8923882	   .	   .	    0.0	...
8923883	   .	   .	    0.0	...
8923884	   .	   .	    0.0	...
8923885	   .	   .	    0.0	...
8923886	   .	   .	    0.0	...
8923887	   .	   .	    0.0	...
8923888	   .	   .	    0.0	...
8923889	   .	   .	    0.0	...
8923890	   .	   .	    0.0	...
8923891	   .	   .	    0.0	...
8923892	   .	   .	    0.0	...
8923893	   .	   .	    0.0	...
8923894	   .	   .	    0.0	...
8923895	   .	   .	    0.0	...
8923896	   .	   .	    0.0	...
8923897	   .	   .	    0.0	...
8923898	   .	   .	    0.0	...
8923899	   .	   .	    0.0	...
8923900	   .	   .	    0.0	...
8923901	   .	   .	    0.0	...
8923902	   .	   .	    0.0	...
8923903	   .	   .	    0.0	...
8923904	   .	   .	    0.0	...
8923905	   .	   .	    0.0	...
8923906	   .	   .	    0.0	...
8923907	   .	   .	    0.0	...
8923908	   .	   .	    0.0	...
8923909	   .	   .	    0.0	...
8923910	   .	   .	    0.0	...
8923911	   .	   .	    0.0	...
8923912	   .	   .	    0.0	...
8923913	   .	   .	    0.0	...
8923914	   .	   .	    0.0	...
8923915	   .	   .	    0.0	...
8923916	   .	   .	    0.0	...
8923917	   .	   .	    0.0	...
8923918	   .	   .	    0.0	...
8923919	   .	   .	    0.0	...
8923920	   .	   .	    0.0	...
8923921	   .	   .	    0.0	...
8923922	   .	   .	    0.0	...
8923923	   .	   .	    0.0	...
8923924	   .	   .	    0.0	...
8923925	   .	   .	    0.0	...
8923926	   .	   .	    0.0	...
8923927	   .	   .	    0.0	...
8923928	   .	   .	    0.0	...
8923929	   .	   .	    0.0	...
8923930	   .	   .	    0.0	...
8923931	   .	   .	    0.0	...
8923932	   .	   .	    0.0	...
8923933	   .	   .	    0.0	...
8923934	   .	   .	    0.0	...
8923935	   .	   .	    0.0	...
8923936	   .	   .	    0.0	...
8923937	   .	   .	    0.0	...
8923938	   .	   .	    0.0	...
8923939	   .	   .	    0.0	...
8923940	   .	   .	    0.0	...
8923941	   .	   .	    0.0	...
8923942	   .	   .	    0.0	...
8923943	   .	   .	    0.0	...
8923944	   .	   .	    0.0	...
8923945	   .	   .	    0.0	...
8923946	   .	   .	    0.0	...
8923947	   .	   .	    0.0	...
8923948	   .	   .	    0.0	...
8923949	   .	   .	    0.0	...
8923950	   .	   .	    0.0	...
8923951	   .	   .	    0.0	...
8923952	   .	   .	    0.0	...
8923953	   .	   .	    0.0	...
8923954	   .	   .	    0.0	...
8923955	   .	   .	    0.0	...
8923956	   .	   .	    0.0	...
8923957	   .	   .	    0.0	...
8923958	   .	   .	    0.0	...
8923959	   .	   .	    0.0	...
8923960	   .	   .	    0.0	...
8923961	   .	   .	    0.0	...
8923962	   .	   .	    0.0	...
8923963	   .	   .	    0.0	...
8923964	   .	   .	    0.0	...
8923965	   .	   .	    0.0	...
8923966	   .	   .	    0.0	...
8923967	   .	   .	    0.0	...
8923968	   .	   .	    0.0	...
8923969	   .	   .	    0.0	...
8923970	   .	   .	    0.0	...
8923971	   .	   .	    0.0	...
8923972	   .	   .	    0.0	...
8923973	   .	   .	    0.0	...
8923974	   .	   .	    0.0	...
8923975	   .	   .	    0.0	...
8923976	   .	   .	    0.0	...
8923977	   .	   .	    0.0	...
8923978	   .	   .	    0.0	...
8923979	   .	   .	    0.0	...
8923980	   .	   .	    0.0	...
8923981	   .	   .	    0.0	...
8923982	   .	   .	    0.0	...
8923983	   .	   .	    0.0	...
8923984	   .	   .	    0.0	...
8923985	   .	   .	    0.0	...
8923986	   .	   .	    0.0	...
8923987	   .	   .	    0.0	...
8923988	   .	   .	    0.0	...
8923989	   .	   .	    0.0	...
8923990	   .	   .	    0.0	...
8923991	   .	   .	    0.0	...
8923992	   .	   .	    0.0	...
8923993	   .	   .	    0.0	...
8923994	   .	   .	    0.0	...
8923995	   .	   .	    0.0	...
8923996	   .	   .	    0.0	...
8923997	   .	   .	    0.0	...
8923998	   .	   .	    0.0	...
EBLINK R 8923784	8923998	215
8923999	  788.4	  280.6	 8893.0	...
8924000	  788.4	  280.6	 8893.0	...
8924001	  788.4	  280.6	 8893.0	...
8924002	  787.2	  280.7	 8888.0	...
8924003	  786.0	  281.7	 8884.0	...
8924004	  785.7	  322.9	 8902.0	...
8924005	  784.0	  364.7	 8963.0	...
8924006	  764.6	  445.3	 9060.0	...
8924007	  743.8	  488.9	 9134.0	...
8924008	  725.4	  533.7	 9170.0	...
8924009	  724.5	  538.9	 9169.0	...
8924010	  723.3	  541.5	 9172.0	...
8924011	  722.7	  544.1	 9174.0	...
8924012	  722.3	  546.6	 9176.0	...
8924013	  722.3	  547.9	 9177.0	...
8924014	  721.9	  548.3	 9180.0	...
8924015	  721.6	  549.0	 9184.0	...
8924016	  721.5	  550.3	 9186.0	...
ESACC R  8923770	8924016	247	  713.2	  548.5	  721.5	  550.3	   0.18	    534
SFIX R   8924017
8924017	  721.6	  551.9	 9187.0	...
8924018	  721.6	  553.6	 9191.0	...
8924019	  721.5	  555.2	 9195.0	...
8924020	  723.0	  555.9	 9190.0	...
8924021	  724.7	  556.3	 9181.0	...
8924022	  726.0	  556.2	 9173.0	...
8924023	  725.4	  555.6	 9181.0	...
8924024	  723.9	  555.2	 9189.0	...
8924025	  721.8	  554.9	 9206.0	...
8924026	  720.2	  555.8	 9216.0	...
8924027	  719.6	  556.4	 9227.0	...
8924028	  720.4	  556.8	 9227.0	...
8924029	  721.1	  556.8	 9228.0	...
8924030	  721.5	  556.9	 9226.0	...
8924031	  721.3	  556.9	 9222.0	...
8924032	  721.2	  556.8	 9217.0	...
8924033	  721.1	  556.4	 9222.0	...
8924034	  720.9	  556.0	 9228.0	...
8924035	  720.6	  555.7	 9232.0	...
8924036	  720.3	  555.6	 9228.0	...
8924037	  720.0	  555.5	 9223.0	...
8924038	  719.8	  555.3	 9220.0	...
8924039	  720.0	  554.8	 9219.0	...
8924040	  720.6	  554.5	 9217.0	...
8924041	  721.2	  554.8	 9214.0	...
8924042	  721.4	  555.6	 9213.0	...
8924043	  721.4	  556.0	 9215.0	...
8924044	  721.2	  555.8	 9218.0	...
8924045	  721.1	  555.7	 9219.0	...
8924046	  721.1	  555.6	 9217.0	...
8924047	  720.7	  555.4	 9218.0	...
8924048	  720.5	  555.0	 9224.0	...
8924049	  720.2	  554.6	 9229.0	...
8924050	  720.2	  554.4	 9232.0	...
8924051	  720.3	  554.4	 9225.0	...
8924052	  720.0	  554.5	 9218.0	...
8924053	  719.7	  554.1	 9212.0	...
8924054	  719.1	  553.6	 9212.0	...
8924055	  718.9	  553.2	 9213.0	...
8924056	  718.8	  553.3	 9214.0	...
8924057	  718.8	  553.6	 9215.0	...
8924058	  719.0	  553.7	 9215.0	...
8924059	  719.6	  553.3	 9217.0	...
8924060	  720.2	  552.9	 9220.0	...
8924061	  721.3	  552.9	 9223.0	...
8924062	  722.1	  553.1	 9224.0	...
8924063	  722.0	  553.4	 9224.0	...
8924064	  721.2	  553.3	 9224.0	...
8924065	  720.2	  553.2	 9224.0	...
8924066	  720.4	  553.1	 9223.0	...
8924067	  720.6	  553.2	 9222.0	...
8924068	  720.8	  553.0	 9219.0	...
8924069	  720.6	  552.8	 9219.0	...
8924070	  720.5	  552.5	 9218.0	...
8924071	  720.5	  552.1	 9216.0	...
8924072	  721.3	  551.6	 9212.0	...
8924073	  722.1	  550.6	 9207.0	...
8924074	  723.0	  549.9	 9205.0	...
8924075	  723.0	  549.3	 9205.0	...
8924076	  721.7	  549.3	 9215.0	...
8924077	  720.2	  549.2	 9224.0	...
MSG	8924078 0000 _ Number On
8924078	  718.6	  549.1	 9233.0	...
8924079	  718.4	  549.3	 9230.0	...
8924080	  718.6	  549.4	 9228.0	...
8924081	  719.1	  549.4	 9221.0	...
8924082	  719.7	  549.4	 9215.0	...
8924083	  720.7	  549.3	 9211.0	...
8924084	  721.1	  549.4	 9212.0	...
8924085	  721.3	  549.3	 9214.0	...
8924086	  720.9	  549.1	 9215.0	...
8924087	  720.9	  548.3	 9216.0	...
8924088	  721.0	  547.5	 9217.0	...
8924089	  721.1	  547.0	 9223.0	...
8924090	  720.4	  547.2	 9229.0	...
8924091	  719.6	  547.4	 9234.0	...
8924092	  718.7	  547.4	 9234.0	...
8924093	  718.4	  547.4	 9235.0	...
8924094	  718.1	  547.4	 9237.0	...
8924095	  718.0	  546.9	 9240.0	...
8924096	  718.6	  546.2	 9243.0	...
8924097	  719.3	  545.5	 9245.0	...
8924098	  719.8	  546.5	 9242.0	...
8924099	  720.3	  547.6	 9239.0	...
8924100	  721.0	  548.7	 9234.0	...
8924101	  721.6	  548.6	 9232.0	...
8924102	  721.0	  548.5	 9226.0	...
8924103	  720.1	  548.4	 9221.0	...
8924104	  719.2	  548.2	 9216.0	...
8924105	  719.7	  547.9	 9215.0	...
8924106	  720.2	  547.6	 9222.0	...
8924107	  720.6	  547.4	 9229.0	...
8924108	  720.4	  547.4	 9235.0	...
8924109	  720.3	  547.4	 9236.0	...
8924110	  720.3	  547.4	 9239.0	...
8924111	  720.6	  547.3	 9241.0	...
8924112	  721.0	  547.5	 9237.0	...
8924113	  721.1	  547.6	 9235.0	...
8924114	  720.8	  546.7	 9237.0	...
8924115	  720.5	  545.6	 9240.0	...
8924116	  720.3	  545.7	 9233.0	...
8924117	  720.3	  547.0	 9226.0	...
8924118	  720.3	  548.2	 9218.0	...
8924119	  720.4	  548.2	 9219.0	...
8924120	  720.6	  547.6	 9220.0	...
8924121	  720.7	  546.9	 9221.0	...
8924122	  720.8	  546.3	 9225.0	...
8924123	  720.9	  546.5	 9229.0	...
8924124	  721.0	  547.5	 9233.0	...
8924125	  721.2	  548.4	 9235.0	...
8924126	  721.2	  548.5	 9237.0	...
8924127	  720.9	  548.0	 9234.0	...
8924128	  720.7	  547.4	 9233.0	...
8924129	  721.2	  547.3	 9231.0	...
8924130	  722.0	  547.5	 9237.0	...
8924131	  722.6	  547.6	 9239.0	...
8924132	  722.4	  547.0	 9241.0	...
8924133	  722.1	  546.1	 9240.0	...
8924134	  722.0	  545.0	 9238.0	...
8924135	  721.6	  544.8	 9237.0	...
8924136	  720.6	  545.0	 9240.0	...
8924137	  719.8	  545.5	 9246.0	...
8924138	  719.2	  545.9	 9254.0	...
8924139	  719.2	  545.4	 9264.0	...
8924140	  719.1	  544.8	 9272.0	...
8924141	  719.6	  544.2	 9277.0	...
8924142	  720.1	  544.1	 9275.0	...
8924143	  721.1	  543.9	 9274.0	...
8924144	  721.8	  544.8	 9266.0	...
8924145	  721.2	  545.8	 9257.0	...
8924146	  719.9	  546.6	 9251.0	...
8924147	  719.6	  546.3	 9253.0	...
8924148	  720.5	  545.9	 9251.0	...
8924149	  720.9	  545.8	 9246.0	...
8924150	  720.3	  545.9	 9242.0	...
8924151	  720.3	  545.9	 9243.0	...
8924152	  720.9	  545.8	 9245.0	...
8924153	  721.4	  545.9	 9245.0	...
8924154	  721.3	  546.0	 9245.0	...
8924155	  721.3	  546.1	 9245.0	...
8924156	  721.2	  546.5	 9245.0	...
8924157	  721.4	  546.9	 9244.0	...
8924158	  721.6	  547.2	 9244.0	...
8924159	  721.9	  547.0	 9245.0	...
8924160	  722.0	  546.9	 9247.0	...
8924161	  722.0	  546.8	 9249.0	...
8924162	  721.8	  546.8	 9255.0	...
8924163	  721.3	  545.9	 9262.0	...
8924164	  720.8	  545.1	 9264.0	...
8924165	  720.5	  544.1	 9260.0	...
8924166	  720.4	  544.0	 9257.0	...
8924167	  720.4	  544.8	 9258.0	...
8924168	  720.5	  545.8	 9258.0	...
8924169	  720.5	  546.4	 9257.0	...
8924170	  720.3	  546.0	 9257.0	...
8924171	  720.6	  545.1	 9260.0	...
8924172	  720.9	  544.3	 9262.0	...
8924173	  720.6	  543.8	 9264.0	...
8924174	  719.9	  543.4	 9264.0	...
8924175	  719.1	  542.7	 9263.0	...
8924176	  719.3	  542.0	 9261.0	...
8924177	  719.9	  541.8	 9261.0	...
8924178	  720.5	  541.8	 9261.0	...
8924179	  719.8	  541.9	 9259.0	...
8924180	  718.9	  542.7	 9254.0	...
8924181	  718.4	  543.7	 9249.0	...
8924182	  718.8	  544.5	 9243.0	...
8924183	  719.2	  544.3	 9242.0	...
8924184	  719.6	  543.6	 9247.0	...
8924185	  720.0	  542.8	 9259.0	...
8924186	  720.4	  542.1	 9270.0	...
8924187	  720.5	  542.3	 9273.0	...
8924188	  719.5	  542.6	 9270.0	...
8924189	  718.4	  542.9	 9266.0	...
8924190	  717.1	  542.7	 9265.0	...
8924191	  716.8	  542.4	 9259.0	...
8924192	  716.7	  542.8	 9255.0	...
8924193	  716.9	  543.3	 9261.0	...
8924194	  717.0	  543.8	 9269.0	...
8924195	  717.3	  543.6	 9272.0	...
8924196	  717.6	  543.4	 9265.0	...
8924197	  717.8	  542.6	 9259.0	...
8924198	  717.6	  541.8	 9264.0	...
8924199	  717.5	  541.1	 9269.0	...
8924200	  718.1	  541.1	 9275.0	...
8924201	  718.5	  541.0	 9277.0	...
8924202	  718.9	  540.9	 9278.0	...
8924203	  718.6	  541.2	 9266.0	...
8924204	  718.3	  541.3	 9253.0	...
8924205	  718.0	  541.5	 9240.0	...
8924206	  718.1	  542.2	 9242.0	...
8924207	  718.6	  543.9	 9245.0	...
8924208	  719.0	  545.7	 9248.0	...
8924209	  719.0	  545.4	 9252.0	...
8924210	  718.9	  544.6	 9253.0	...
8924211	  718.9	  543.7	 9254.0	...
8924212	  719.7	  543.6	 9251.0	...
8924213	  720.5	  544.4	 9240.0	...
8924214	  721.3	  545.2	 9230.0	...
8924215	  720.5	  544.8	 9225.0	...
8924216	  719.6	  543.8	 9239.0	...
8924217	  718.3	  542.9	 9254.0	...
8924218	  717.9	  543.0	 9265.0	...
8924219	  717.5	  542.8	 9265.0	...
8924220	  717.4	  542.6	 9258.0	...
8924221	  717.4	  542.6	 9251.0	...
8924222	  718.3	  542.8	 9241.0	...
8924223	  719.2	  543.4	 9238.0	...
8924224	  720.0	  543.9	 9234.0	...
8924225	  719.9	  544.7	 9231.0	...
8924226	  719.5	  545.3	 9226.0	...
8924227	  719.0	  544.2	 9222.0	...
8924228	  718.5	  542.5	 9220.0	...
8924229	  719.5	  540.8	 9220.0	...
8924230	  720.4	  540.8	 9221.0	...
8924231	  721.2	  540.8	 9222.0	...
8924232	  721.1	  541.9	 9221.0	...
8924233	  721.0	  543.1	 9219.0	...
8924234	  721.2	  544.7	 9220.0	...
8924235	  721.6	  545.1	 9222.0	...
8924236	  721.9	  545.7	 9213.0	...
8924237	  721.9	  545.9	 9202.0	...
8924238	  721.3	  545.1	 9191.0	...
8924239	  720.7	  544.3	 9189.0	...
8924240	  720.5	  543.6	 9187.0	...
8924241	  720.6	  543.8	 9186.0	...
8924242	  720.8	  544.2	 9187.0	...
8924243	  721.1	  544.5	 9187.0	...
8924244	  721.1	  544.7	 9185.0	...
8924245	  721.6	  544.6	 9183.0	...
8924246	  722.2	  546.6	 9185.0	...
8924247	  722.8	  548.5	 9187.0	...
8924248	  722.2	  549.1	 9186.0	...
8924249	  721.4	  547.8	 9184.0	...
8924250	  721.0	  547.8	 9181.0	...
8924251	  721.4	  549.0	 9179.0	...
8924252	  721.7	  548.9	 9171.0	...
8924253	  721.8	  547.6	 9165.0	...
8924254	  721.4	  547.2	 9160.0	...
8924255	  721.1	  548.2	 9150.0	...
8924256	  721.0	  549.2	 9140.0	...
8924257	  721.2	  549.4	 9138.0	...
8924258	  721.5	  549.5	 9146.0	...
8924259	  721.9	  549.8	 9147.0	...
8924260	  722.1	  550.0	 9141.0	...
8924261	  722.1	  550.2	 9133.0	...
8924262	  721.8	  550.3	 9130.0	...
8924263	  721.7	  550.5	 9132.0	...
8924264	  721.9	  550.7	 9135.0	...
8924265	  722.1	  550.8	 9139.0	...
8924266	  722.2	  550.5	 9139.0	...
8924267	  721.9	  550.3	 9132.0	...
8924268	  721.6	  550.3	 9114.0	...
8924269	  720.8	  550.0	 9096.0	...
8924270	  720.3	  549.3	 9087.0	...
8924271	  720.2	  548.5	 9089.0	...
8924272	  720.6	  548.9	 9091.0	...
8924273	  720.4	  549.3	 9093.0	...
8924274	  719.9	  549.6	 9095.0	...
8924275	  720.1	  550.6	 9097.0	...
8924276	  720.5	  551.8	 9093.0	...
8924277	  721.0	  553.4	 9087.0	...
8924278	  720.7	  553.7	 9080.0	...
8924279	  720.3	  553.7	 9077.0	...
8924280	  719.8	  553.3	 9067.0	...
8924281	  719.7	  552.8	 9056.0	...
8924282	  719.6	  552.7	 9045.0	...
8924283	  719.7	  552.5	 9045.0	...
8924284	  719.9	  552.3	 9045.0	...
8924285	  720.1	  552.1	 9045.0	...
8924286	  720.4	  552.7	 9045.0	...
8924287	  720.6	  553.3	 9041.0	...
8924288	  721.8	  553.8	 9033.0	...
8924289	  722.8	  552.7	 9027.0	...
8924290	  723.9	  551.7	 9026.0	...
8924291	  724.0	  552.0	 9014.0	...
8924292	  724.2	  553.7	 8999.0	...
8924293	  723.9	  555.5	 8984.0	...
8924294	  723.5	  556.2	 8983.0	...
8924295	  723.0	  555.5	 8981.0	...
8924296	  723.2	  555.0	 8979.0	...
8924297	  723.6	  554.9	 8976.0	...
8924298	  723.8	  555.6	 8969.0	...
8924299	  723.3	  554.8	 8954.0	...
8924300	  722.7	  553.5	 8942.0	...
8924301	  722.4	  552.4	 8934.0	...
8924302	  722.4	  552.7	 8936.0	...
8924303	  722.5	  553.1	 8937.0	...
8924304	  722.6	  553.3	 8937.0	...
8924305	  722.6	  553.4	 8926.0	...
8924306	  722.7	  555.8	 8915.0	...
8924307	  722.7	  558.2	 8903.0	...
8924308	  723.3	  560.6	 8903.0	...
8924309	  723.8	  560.7	 8904.0	...
8924310	  724.0	  559.3	 8904.0	...
8924311	  723.2	  557.9	 8905.0	...
8924312	  722.7	  556.5	 8906.0	...
8924313	  722.6	  556.6	 8895.0	...
8924314	  722.8	  556.7	 8880.0	...
8924315	  723.5	  558.0	 8864.0	...
8924316	  724.2	  559.2	 8858.0	...
8924317	  724.9	  559.6	 8853.0	...
8924318	  724.8	  558.9	 8845.0	...
8924319	  725.0	  558.4	 8836.0	...
8924320	  725.3	  558.6	 8830.0	...
8924321	  724.0	  559.0	 8826.0	...
8924322	  722.4	  560.2	 8819.0	...
8924323	  722.6	  561.2	 8804.0	...
8924324	  724.5	  561.9	 8791.0	...
8924325	  726.3	  561.6	 8780.0	...
8924326	  726.3	  562.3	 8775.0	...
8924327	  726.3	  563.1	 8769.0	...
8924328	  726.2	  562.8	 8767.0	...
8924329	  725.0	  562.0	 8768.0	...
8924330	  723.8	  561.3	 8769.0	...
8924331	  723.8	  561.9	 8761.0	...
8924332	  724.9	  562.3	 8753.0	...
8924333	  725.8	  562.0	 8741.0	...
8924334	  725.6	  561.4	 8736.0	...
8924335	  725.4	  560.7	 8733.0	...
8924336	  724.3	  560.9	 8733.0	...
8924337	  723.4	  562.2	 8729.0	...
8924338	  722.1	  563.7	 8723.0	...
8924339	  721.9	  565.3	 8710.0	...
8924340	  722.6	  565.5	 8696.0	...
8924341	  723.6	  565.2	 8682.0	...
8924342	  724.8	  564.6	 8672.0	...
8924343	  725.0	  564.5	 8666.0	...
8924344	  725.1	  564.8	 8662.0	...
8924345	  724.9	  565.1	 8657.0	...
8924346	  725.8	  565.0	 8653.0	...
8924347	  726.8	  564.9	 8653.0	...
8924348	  727.6	  564.7	 8657.0	...
8924349	  727.4	  565.6	 8655.0	...
8924350	  727.3	  566.6	 8638.0	...
8924351	  726.6	  567.7	 8621.0	...
8924352	  726.0	  568.7	 8609.0	...
8924353	  725.5	  569.6	 8606.0	...
8924354	  725.6	  569.3	 8598.0	...
8924355	  726.5	  568.1	 8589.0	...
8924356	  727.4	  567.8	 8580.0	...
8924357	  727.5	  569.7	 8576.0	...
8924358	  726.8	  571.7	 8573.0	...
8924359	  726.0	  571.3	 8571.0	...
8924360	  726.4	  569.6	 8569.0	...
8924361	  726.8	  568.6	 8559.0	...
8924362	  727.3	  569.6	 8549.0	...
8924363	  727.4	  570.7	 8538.0	...
8924364	  726.9	  570.8	 8538.0	...
8924365	  726.7	  570.5	 8538.0	...
8924366	  726.7	  571.0	 8530.0	...
8924367	  727.2	  571.6	 8522.0	...
8924368	  727.3	  572.3	 8515.0	...
8924369	  727.2	  572.4	 8511.0	...
8924370	  727.2	  573.2	 8507.0	...
8924371	  727.1	  574.2	 8505.0	...
8924372	  726.8	  575.1	 8508.0	...
8924373	  726.2	  575.3	 8500.0	...
8924374	  725.7	  576.0	 8490.0	...
8924375	  726.0	  576.6	 8471.0	...
8924376	  726.8	  577.2	 8461.0	...
8924377	  727.5	  577.2	 8450.0	...
8924378	  727.9	  577.2	 8444.0	...
8924379	  727.9	  576.3	 8439.0	...
8924380	  727.9	  575.3	 8435.0	...
8924381	  727.8	  574.9	 8435.0	...
8924382	  727.8	  575.6	 8435.0	...
8924383	  727.6	  576.3	 8425.0	...
8924384	  727.3	  576.4	 8416.0	...
8924385	  727.0	  576.5	 8406.0	...
8924386	  727.0	  576.5	 8407.0	...
8924387	  728.2	  576.3	 8407.0	...
8924388	  729.5	  576.3	 8400.0	...
8924389	  730.0	  576.5	 8393.0	...
8924390	  729.4	  577.1	 8386.0	...
8924391	  728.8	  577.5	 8386.0	...
8924392	  728.9	  577.6	 8383.0	...
MSG	8924393 0000 _ Number Off
8924393	  729.0	  577.8	 8380.0	...
8924394	  728.9	  578.2	 8377.0	...
8924395	  728.9	  578.6	 8370.0	...
8924396	  728.8	  578.5	 8364.0	...
8924397	  728.6	  578.3	 8364.0	...
8924398	  728.2	  578.1	 8370.0	...
8924399	  727.9	  578.1	 8366.0	...
8924400	  727.8	  577.9	 8355.0	...
8924401	  728.3	  577.6	 8342.0	...
8924402	  729.0	  578.3	 8339.0	...
8924403	  729.1	  579.1	 8334.0	...
8924404	  728.6	  580.0	 8327.0	...
8924405	  728.1	  580.2	 8321.0	...
8924406	  728.4	  580.6	 8309.0	...
8924407	  728.7	  581.7	 8300.0	...
8924408	  728.8	  582.5	 8292.0	...
8924409	  728.9	  582.0	 8293.0	...
8924410	  729.2	  580.7	 8287.0	...
8924411	  729.6	  579.1	 8279.0	...
8924412	  729.6	  578.6	 8270.0	...
8924413	  729.1	  578.8	 8268.0	...
8924414	  728.9	  579.4	 8264.0	...
8924415	  729.2	  581.1	 8255.0	...
8924416	  729.6	  582.4	 8244.0	...
8924417	  729.7	  583.6	 8234.0	...
8924418	  729.5	  583.7	 8229.0	...
8924419	  729.7	  583.6	 8224.0	...
8924420	  730.0	  583.3	 8218.0	...
8924421	  730.3	  582.9	 8211.0	...
8924422	  730.2	  581.8	 8210.0	...
8924423	  730.1	  580.9	 8210.0	...
8924424	  730.2	  581.6	 8203.0	...
8924425	  730.4	  583.1	 8195.0	...
8924426	  730.7	  584.8	 8186.0	...
8924427	  730.9	  585.2	 8185.0	...
8924428	  730.9	  585.9	 8184.0	...
8924429	  730.7	  586.3	 8183.0	...
8924430	  730.5	  586.7	 8180.0	...
8924431	  730.1	  586.7	 8176.0	...
8924432	  729.6	  586.5	 8177.0	...
8924433	  729.1	  586.4	 8181.0	...
8924434	  728.5	  586.1	 8184.0	...
8924435	  728.2	  586.1	 8182.0	...
8924436	  729.6	  586.7	 8164.0	...
8924437	  731.4	  587.5	 8146.0	...
8924438	  732.2	  588.2	 8142.0	...
8924439	  731.1	  588.2	 8154.0	...
8924440	  729.8	  588.0	 8155.0	...
8924441	  729.4	  587.8	 8145.0	...
8924442	  729.9	  586.8	 8134.0	...
8924443	  730.2	  586.2	 8122.0	...
8924444	  730.7	  585.9	 8111.0	...
8924445	  730.4	  587.5	 8099.0	...
8924446	  730.3	  588.7	 8099.0	...
8924447	  730.6	  589.7	 8096.0	...
8924448	  731.0	  589.6	 8093.0	...
8924449	  731.9	  590.0	 8089.0	...
8924450	  732.4	  590.2	 8086.0	...
8924451	  733.6	  590.2	 8084.0	...
8924452	  734.2	  589.7	 8082.0	...
8924453	  735.1	  589.6	 8081.0	...
8924454	  735.4	  589.6	 8072.0	...
8924455	  735.5	  589.1	 8064.0	...
8924456	  735.3	  588.7	 8055.0	...
8924457	  735.0	  588.3	 8048.0	...
8924458	  734.7	  588.5	 8041.0	...
8924459	  734.7	  589.8	 8033.0	...
8924460	  734.7	  591.0	 8032.0	...
8924461	  734.1	  592.2	 8030.0	...
8924462	  733.1	  592.3	 8026.0	...
8924463	  733.6	  592.1	 8017.0	...
8924464	  735.0	  592.1	 8010.0	...
8924465	  735.2	  591.8	 8009.0	...
8924466	  734.1	  591.6	 8011.0	...
8924467	  733.4	  592.7	 8008.0	...
8924468	  733.5	  594.0	 8003.0	...
8924469	  733.5	  595.1	 7994.0	...
8924470	  732.9	  594.9	 7990.0	...
8924471	  732.5	  594.8	 7986.0	...
8924472	  732.1	  593.7	 7993.0	...
8924473	  731.9	  592.5	 8000.0	...
8924474	  732.1	  592.0	 8007.0	...
8924475	  732.4	  592.7	 8006.0	...
8924476	  733.9	  594.0	 7995.0	...
8924477	  735.3	  594.2	 7983.0	...
8924478	  734.8	  594.4	 7974.0	...
8924479	  733.0	  594.1	 7977.0	...
8924480	  731.7	  594.0	 7972.0	...
8924481	  732.3	  594.0	 7962.0	...
8924482	  733.4	  594.1	 7953.0	...
8924483	  734.0	  594.2	 7951.0	...
8924484	  733.8	  593.4	 7955.0	...
8924485	  733.1	  592.7	 7955.0	...
8924486	  732.5	  592.2	 7955.0	...
8924487	  732.7	  592.8	 7949.0	...
8924488	  732.5	  593.6	 7944.0	...
8924489	  732.3	  594.4	 7937.0	...
8924490	  732.1	  595.3	 7927.0	...
8924491	  732.1	  595.9	 7920.0	...
8924492	  732.3	  596.2	 7914.0	...
8924493	  732.2	  596.3	 7914.0	...
8924494	  732.1	  596.1	 7914.0	...
8924495	  732.0	  596.0	 7915.0	...
8924496	  731.8	  595.9	 7915.0	...
8924497	  731.7	  595.9	 7915.0	...
8924498	  731.8	  596.1	 7915.0	...
8924499	  732.0	  596.4	 7910.0	...
8924500	  732.0	  596.3	 7906.0	...
8924501	  731.8	  596.0	 7898.0	...
8924502	  731.6	  596.6	 7901.0	...
8924503	  731.5	  597.6	 7904.0	...
8924504	  731.8	  598.9	 7899.0	...
8924505	  732.5	  599.2	 7888.0	...
8924506	  733.1	  599.4	 7878.0	...
8924507	  733.4	  599.3	 7876.0	...
8924508	  733.2	  599.1	 7875.0	...
8924509	  733.1	  598.6	 7874.0	...
8924510	  733.1	  598.2	 7874.0	...
8924511	  733.4	  597.8	 7875.0	...
8924512	  733.7	  597.8	 7877.0	...
8924513	  733.1	  598.5	 7879.0	...
8924514	  732.2	  599.1	 7879.0	...
8924515	  732.2	  600.5	 7867.0	...
8924516	  733.1	  601.9	 7855.0	...
8924517	  734.7	  603.3	 7842.0	...
8924518	  735.4	  603.3	 7843.0	...
8924519	  735.9	  602.4	 7844.0	...
8924520	  735.7	  601.5	 7844.0	...
8924521	  735.8	  601.3	 7843.0	...
8924522	  736.0	  601.4	 7838.0	...
8924523	  736.3	  601.5	 7834.0	...
8924524	  736.0	  600.9	 7831.0	...
8924525	  735.6	  600.4	 7833.0	...
8924526	  734.6	  599.5	 7835.0	...
8924527	  733.0	  599.2	 7835.0	...
8924528	  731.5	  599.0	 7841.0	...
8924529	  731.7	  599.2	 7847.0	...
8924530	  732.6	  599.6	 7852.0	...
8924531	  733.7	  600.3	 7850.0	...
8924532	  733.8	  600.9	 7846.0	...
8924533	  733.3	  601.3	 7844.0	...
8924534	  732.8	  601.1	 7841.0	...
8924535	  732.3	  600.9	 7831.0	...
8924536	  732.3	  600.1	 7821.0	...
8924537	  732.4	  599.6	 7822.0	...
8924538	  732.6	  600.3	 7831.0	...
8924539	  732.8	  601.6	 7839.0	...
8924540	  733.0	  602.8	 7838.0	...
8924541	  733.1	  603.3	 7833.0	...
8924542	  733.2	  604.1	 7829.0	...
8924543	  733.2	  604.8	 7825.0	...
8924544	  733.0	  606.1	 7813.0	...
8924545	  732.7	  607.2	 7801.0	...
8924546	  732.2	  607.9	 7790.0	...
8924547	  731.9	  607.1	 7791.0	...
8924548	  732.8	  606.2	 7790.0	...
8924549	  733.1	  605.7	 7787.0	...
8924550	  733.4	  605.7	 7783.0	...
8924551	  733.5	  605.7	 7779.0	...
8924552	  734.5	  605.9	 7775.0	...
8924553	  735.3	  606.1	 7773.0	...
8924554	  735.2	  606.4	 7773.0	...
8924555	  734.9	  605.3	 7771.0	...
8924556	  735.0	  604.1	 7769.0	...
8924557	  735.3	  603.8	 7767.0	...
8924558	  735.4	  604.6	 7766.0	...
8924559	  735.1	  604.7	 7765.0	...
8924560	  734.8	  603.9	 7765.0	...
8924561	  734.3	  603.3	 7767.0	...
8924562	  733.9	  603.4	 7769.0	...
8924563	  733.4	  603.9	 7770.0	...
8924564	  733.4	  605.5	 7771.0	...
8924565	  733.4	  607.1	 7761.0	...
8924566	  733.4	  607.7	 7751.0	...
8924567	  733.2	  607.0	 7741.0	...
8924568	  734.1	  606.1	 7741.0	...
8924569	  735.1	  605.7	 7742.0	...
8924570	  736.3	  605.4	 7742.0	...
8924571	  736.9	  606.5	 7742.0	...
8924572	  737.4	  607.8	 7742.0	...
8924573	  736.7	  607.9	 7744.0	...
8924574	  736.3	  606.6	 7746.0	...
8924575	  735.7	  605.7	 7740.0	...
8924576	  735.9	  606.1	 7732.0	...
8924577	  735.2	  607.1	 7725.0	...
8924578	  734.5	  607.6	 7733.0	...
8924579	  734.0	  607.6	 7742.0	...
8924580	  734.0	  607.2	 7749.0	...
8924581	  734.2	  606.7	 7748.0	...
8924582	  734.3	  605.5	 7747.0	...
8924583	  734.0	  604.4	 7749.0	...
8924584	  733.8	  603.6	 7751.0	...
8924585	  734.7	  604.0	 7746.0	...
8924586	  735.6	  604.7	 7736.0	...
8924587	  735.9	  605.2	 7723.0	...
8924588	  735.2	  605.8	 7717.0	...
8924589	  734.6	  606.1	 7714.0	...
8924590	  734.9	  606.8	 7712.0	...
8924591	  735.4	  607.4	 7709.0	...
8924592	  735.9	  607.3	 7706.0	...
8924593	  736.2	  606.6	 7703.0	...
8924594	  736.7	  605.6	 7704.0	...
8924595	  737.0	  605.4	 7707.0	...
8924596	  737.2	  605.1	 7710.0	...
8924597	  737.0	  605.1	 7710.0	...
8924598	  736.9	  605.2	 7708.0	...
8924599	  736.8	  605.5	 7704.0	...
8924600	  736.4	  605.7	 7701.0	...
8924601	  735.9	  605.8	 7700.0	...
8924602	  735.5	  605.8	 7701.0	...
8924603	  735.5	  606.1	 7700.0	...
8924604	  735.6	  606.5	 7699.0	...
8924605	  735.6	  606.8	 7698.0	...
8924606	  735.6	  607.1	 7695.0	...
8924607	  735.2	  607.5	 7693.0	...
8924608	  734.4	  607.9	 7690.0	...
8924609	  733.6	  608.3	 7693.0	...
8924610	  734.3	  608.2	 7697.0	...
8924611	  735.3	  608.1	 7699.0	...
8924612	  736.4	  608.0	 7696.0	...
8924613	  736.4	  607.3	 7694.0	...
8924614	  735.1	  606.8	 7694.0	...
8924615	  733.9	  606.2	 7690.0	...
8924616	  732.2	  606.3	 7687.0	...
8924617	  731.8	  606.5	 7683.0	...
8924618	  732.2	  606.7	 7674.0	...
8924619	  733.2	  607.9	 7662.0	...
8924620	  733.9	  608.8	 7664.0	...
8924621	  733.4	  608.7	 7676.0	...
8924622	  732.8	  607.7	 7689.0	...
8924623	  732.6	  606.7	 7692.0	...
8924624	  732.7	  607.3	 7695.0	...
8924625	  733.5	  607.6	 7693.0	...
8924626	  734.2	  607.6	 7687.0	...
8924627	  735.3	  607.2	 7681.0	...
8924628	  735.7	  607.1	 7673.0	...
8924629	  735.4	  607.2	 7665.0	...
8924630	  734.6	  607.4	 7667.0	...
8924631	  734.2	  607.5	 7676.0	...
8924632	  734.8	  607.9	 7682.0	...
8924633	  735.3	  608.0	 7680.0	...
8924634	  735.4	  608.1	 7677.0	...
8924635	  735.3	  607.7	 7673.0	...
8924636	  735.4	  607.1	 7669.0	...
8924637	  735.6	  606.9	 7664.0	...
8924638	  736.0	  606.7	 7663.0	...
8924639	  736.1	  606.3	 7662.0	...
8924640	  736.3	  605.8	 7662.0	...
8924641	  736.5	  606.2	 7660.0	...
8924642	  736.2	  607.1	 7657.0	...
8924643	  735.7	  608.1	 7653.0	...
8924644	  734.9	  608.2	 7650.0	...
8924645	  734.7	  608.4	 7644.0	...
8924646	  735.0	  608.6	 7642.0	...
8924647	  735.5	  608.8	 7639.0	...
8924648	  735.9	  608.8	 7641.0	...
8924649	  736.5	  608.5	 7642.0	...
8924650	  737.2	  608.3	 7638.0	...
8924651	  737.8	  608.1	 7634.0	...
8924652	  737.8	  608.3	 7630.0	...
8924653	  737.8	  608.5	 7629.0	...
8924654	  737.8	  608.9	 7632.0	...
8924655	  737.6	  609.0	 7639.0	...
8924656	  737.5	  609.3	 7645.0	...
8924657	  737.2	  608.9	 7647.0	...
8924658	  736.9	  608.5	 7647.0	...
8924659	  736.6	  608.1	 7649.0	...
8924660	  736.9	  608.1	 7652.0	...
8924661	  737.1	  608.1	 7655.0	...
8924662	  737.3	  607.9	 7656.0	...
8924663	  737.1	  607.8	 7656.0	...
8924664	  736.9	  607.7	 7656.0	...
8924665	  736.8	  607.9	 7656.0	...
8924666	  736.8	  608.1	 7656.0	...
8924667	  736.8	  608.3	 7658.0	...
8924668	  736.7	  608.3	 7663.0	...
8924669	  736.6	  608.4	 7668.0	...
8924670	  736.4	  608.4	 7668.0	...
8924671	  736.1	  607.8	 7667.0	...
8924672	  735.8	  606.2	 7665.0	...
8924673	  735.7	  604.7	 7665.0	...
8924674	  735.9	  605.8	 7664.0	...
8924675	  736.1	  607.8	 7664.0	...
8924676	  736.8	  609.1	 7661.0	...
8924677	  737.2	  608.6	 7657.0	...
8924678	  737.7	  608.1	 7646.0	...
8924679	  737.5	  608.0	 7640.0	...
8924680	  737.4	  607.8	 7635.0	...
8924681	  737.3	  608.7	 7635.0	...
8924682	  737.9	  609.8	 7636.0	...
8924683	  738.3	  610.4	 7636.0	...
8924684	  738.4	  609.9	 7634.0	...
8924685	  738.0	  609.4	 7632.0	...
8924686	  737.9	  609.4	 7632.0	...
8924687	  737.8	  609.3	 7633.0	...
8924688	  737.7	  609.2	 7628.0	...
8924689	  737.9	  609.4	 7618.0	...
8924690	  738.5	  610.0	 7608.0	...
8924691	  737.9	  610.7	 7607.0	...
8924692	  737.0	  611.1	 7614.0	...
8924693	  736.2	  609.8	 7623.0	...
8924694	  736.3	  608.2	 7631.0	...
8924695	  736.4	  606.6	 7636.0	...
8924696	  736.5	  608.1	 7637.0	...
8924697	  736.9	  609.8	 7636.0	...
8924698	  737.3	  611.6	 7633.0	...
8924699	  736.6	  610.9	 7632.0	...
8924700	  735.7	  610.2	 7633.0	...
8924701	  735.3	  609.1	 7636.0	...
8924702	  735.9	  608.8	 7632.0	...
8924703	  736.6	  609.6	 7624.0	...
8924704	  736.7	  610.7	 7624.0	...
8924705	  736.8	  611.8	 7633.0	...
8924706	  736.8	  611.9	 7642.0	...
8924707	  736.7	  612.0	 7643.0	...
8924708	  736.5	  611.4	 7644.0	...
8924709	  736.7	  610.7	 7644.0	...
8924710	  737.3	  610.6	 7639.0	...
8924711	  738.0	  611.2	 7633.0	...
8924712	  738.2	  612.4	 7629.0	...
8924713	  737.9	  612.9	 7626.0	...
8924714	  737.6	  613.5	 7624.0	...
8924715	  737.5	  613.4	 7622.0	...
8924716	  737.5	  613.6	 7621.0	...
8924717	  737.4	  613.8	 7625.0	...
8924718	  737.2	  613.9	 7630.0	...
8924719	  736.6	  613.5	 7634.0	...
8924720	  736.0	  611.9	 7634.0	...
8924721	  736.4	  610.5	 7631.0	...
8924722	  737.2	  609.2	 7627.0	...
8924723	  737.9	  609.1	 7624.0	...
8924724	  737.7	  610.0	 7624.0	...
8924725	  736.6	  611.0	 7627.0	...
8924726	  735.4	  610.8	 7631.0	...
8924727	  734.2	  609.7	 7636.0	...
8924728	  734.0	  608.8	 7636.0	...
8924729	  733.9	  609.4	 7636.0	...
8924730	  733.9	  609.9	 7636.0	...
8924731	  734.0	  610.1	 7636.0	...
8924732	  734.0	  610.6	 7636.0	...
8924733	  734.0	  611.1	 7640.0	...
8924734	  734.6	  611.5	 7643.0	...
8924735	  735.3	  611.5	 7644.0	...
8924736	  736.0	  611.4	 7639.0	...
8924737	  736.0	  611.2	 7633.0	...
8924738	  736.1	  611.0	 7631.0	...
8924739	  736.1	  611.0	 7633.0	...
8924740	  736.2	  611.0	 7636.0	...
8924741	  736.4	  611.1	 7640.0	...
8924742	  736.7	  611.1	 7642.0	...
8924743	  736.4	  611.4	 7643.0	...
8924744	  736.3	  611.7	 7644.0	...
8924745	  735.9	  611.4	 7645.0	...
8924746	  736.3	  610.8	 7645.0	...
8924747	  736.4	  610.3	 7644.0	...
8924748	  736.5	  610.4	 7643.0	...
8924749	  736.3	  610.5	 7643.0	...
8924750	  736.0	  610.6	 7643.0	...
8924751	  736.0	  610.6	 7645.0	...
8924752	  736.1	  610.7	 7648.0	...
8924753	  736.1	  610.7	 7651.0	...
8924754	  735.9	  610.4	 7647.0	...
8924755	  735.4	  610.0	 7641.0	...
8924756	  735.1	  609.5	 7633.0	...
8924757	  734.9	  609.4	 7632.0	...
8924758	  735.1	  610.2	 7633.0	...
8924759	  735.1	  611.5	 7635.0	...
8924760	  734.9	  612.9	 7643.0	...
8924761	  734.1	  612.9	 7651.0	...
8924762	  732.7	  612.7	 7655.0	...
8924763	  731.5	  612.5	 7646.0	...
8924764	  732.0	  612.5	 7637.0	...
8924765	  733.2	  612.7	 7637.0	...
8924766	  734.2	  613.0	 7646.0	...
8924767	  733.8	  613.0	 7655.0	...
8924768	  732.9	  612.7	 7659.0	...
8924769	  732.3	  612.9	 7659.0	...
8924770	  731.9	  613.5	 7660.0	...
8924771	  731.7	  613.7	 7661.0	...
8924772	  731.5	  613.3	 7661.0	...
8924773	  731.9	  614.0	 7658.0	...
8924774	  732.2	  615.0	 7655.0	...
8924775	  732.2	  616.1	 7651.0	...
8924776	  731.8	  616.1	 7649.0	...
8924777	  732.2	  614.9	 7648.0	...
8924778	  732.8	  613.5	 7651.0	...
8924779	  733.5	  612.2	 7653.0	...
8924780	  732.3	  612.4	 7645.0	...
8924781	  730.7	  612.3	 7635.0	...
8924782	  729.2	  612.2	 7628.0	...
8924783	  728.7	  611.5	 7638.0	...
8924784	  726.9	  611.0	 7646.0	...
8924785	  725.1	  610.4	 7651.0	...
8924786	  721.2	  610.6	 7657.0	...
8924787	  718.9	  611.0	 7666.0	...
8924788	  716.4	  611.1	 7674.0	...
8924789	  716.3	  610.8	 7673.0	...
8924790	  716.3	  611.6	 7668.0	...
8924791	  716.2	  612.4	 7665.0	...
8924792	  716.3	  613.3	 7662.0	...
8924793	  716.2	  613.5	 7664.0	...
8924794	  716.2	  614.0	 7664.0	...
8924795	  716.0	  614.5	 7663.0	...
8924796	  715.5	  615.0	 7657.0	...
8924797	  715.2	  615.5	 7647.0	...
8924798	  714.9	  615.5	 7638.0	...
8924799	  713.0	  615.6	 7648.0	...
8924800	  711.2	  615.4	 7664.0	...
8924801	  709.2	  615.6	 7681.0	...
8924802	  709.5	  615.3	 7683.0	...
8924803	  709.7	  615.1	 7677.0	...
8924804	  708.9	  615.2	 7670.0	...
8924805	  707.6	  615.6	 7663.0	...
8924806	  706.4	  615.8	 7663.0	...
8924807	  706.6	  616.1	 7670.0	...
8924808	  707.2	  616.2	 7677.0	...
8924809	  707.6	  615.1	 7684.0	...
8924810	  708.1	  613.9	 7685.0	...
8924811	  708.3	  612.8	 7685.0	...
8924812	  708.1	  613.2	 7681.0	...
8924813	  707.7	  614.1	 7675.0	...
8924814	  707.0	  614.0	 7670.0	...
8924815	  706.4	  613.7	 7675.0	...
8924816	  705.9	  613.1	 7682.0	...
8924817	  705.6	  613.8	 7687.0	...
8924818	  705.5	  614.5	 7686.0	...
8924819	  705.4	  615.1	 7684.0	...
8924820	  705.4	  615.4	 7684.0	...
8924821	  705.6	  616.0	 7686.0	...
8924822	  705.6	  616.5	 7688.0	...
8924823	  705.1	  616.2	 7689.0	...
8924824	  704.5	  615.4	 7688.0	...
8924825	  704.9	  615.9	 7688.0	...
8924826	  705.6	  617.2	 7688.0	...
8924827	  706.6	  618.5	 7677.0	...
8924828	  706.6	  618.7	 7666.0	...
8924829	  706.6	  617.9	 7661.0	...
8924830	  706.3	  615.9	 7668.0	...
8924831	  706.3	  614.0	 7675.0	...
8924832	  707.3	  612.8	 7676.0	...
8924833	  708.4	  613.0	 7678.0	...
8924834	  708.4	  613.7	 7679.0	...
8924835	  707.3	  614.2	 7677.0	...
8924836	  706.3	  614.2	 7668.0	...
8924837	  706.5	  613.7	 7662.0	...
8924838	  706.5	  614.1	 7662.0	...
8924839	  706.4	  614.8	 7666.0	...
8924840	  706.2	  615.3	 7671.0	...
8924841	  706.4	  615.0	 7676.0	...
8924842	  706.6	  614.6	 7681.0	...
8924843	  706.7	  614.5	 7685.0	...
8924844	  708.0	  614.2	 7683.0	...
8924845	  709.3	  613.9	 7682.0	...
8924846	  710.3	  613.8	 7680.0	...
8924847	  710.1	  614.2	 7678.0	...
8924848	  709.8	  614.8	 7678.0	...
8924849	  708.7	  615.8	 7681.0	...
8924850	  707.9	  616.4	 7684.0	...
8924851	  707.1	  617.2	 7690.0	...
8924852	  707.7	  617.4	 7691.0	...
8924853	  708.0	  617.7	 7681.0	...
8924854	  708.3	  617.6	 7670.0	...
8924855	  708.5	  617.5	 7662.0	...
8924856	  708.3	  617.6	 7669.0	...
8924857	  707.7	  617.0	 7675.0	...
8924858	  707.0	  615.9	 7680.0	...
8924859	  706.7	  614.8	 7681.0	...
8924860	  705.9	  614.6	 7681.0	...
8924861	  705.2	  614.7	 7680.0	...
8924862	  705.9	  614.8	 7679.0	...
8924863	  707.4	  614.5	 7677.0	...
8924864	  708.7	  614.1	 7675.0	...
8924865	  708.4	  613.9	 7674.0	...
8924866	  708.2	  613.9	 7673.0	...
8924867	  707.7	  614.1	 7673.0	...
8924868	  706.7	  614.4	 7673.0	...
8924869	  705.7	  614.5	 7679.0	...
8924870	  705.3	  614.9	 7684.0	...
8924871	  707.1	  614.8	 7688.0	...
8924872	  709.0	  615.1	 7686.0	...
8924873	  710.4	  615.2	 7693.0	...
8924874	  709.2	  615.5	 7701.0	...
8924875	  708.4	  615.4	 7708.0	...
8924876	  707.9	  613.8	 7706.0	...
8924877	  708.0	  612.2	 7702.0	...
8924878	  707.8	  612.2	 7698.0	...
8924879	  707.5	  613.6	 7697.0	...
8924880	  707.3	  614.1	 7697.0	...
8924881	  706.7	  612.4	 7707.0	...
8924882	  706.2	  610.7	 7717.0	...
8924883	  705.6	  610.9	 7722.0	...
8924884	  704.9	  611.8	 7720.0	...
8924885	  704.7	  612.9	 7717.0	...
8924886	  704.1	  613.3	 7720.0	...
8924887	  703.6	  613.8	 7719.0	...
8924888	  704.0	  613.7	 7718.0	...
8924889	  704.9	  613.6	 7717.0	...
8924890	  705.9	  613.3	 7714.0	...
8924891	  706.2	  613.6	 7710.0	...
8924892	  706.1	  613.9	 7709.0	...
8924893	  705.8	  614.3	 7712.0	...
8924894	  706.2	  615.4	 7716.0	...
8924895	  706.9	  616.5	 7717.0	...
8924896	  707.1	  616.5	 7716.0	...
8924897	  706.2	  615.7	 7714.0	...
8924898	  705.3	  615.0	 7716.0	...
8924899	  704.9	  615.1	 7719.0	...
8924900	  705.1	  614.8	 7718.0	...
8924901	  705.1	  614.5	 7713.0	...
8924902	  704.4	  614.4	 7718.0	...
8924903	  703.6	  614.3	 7728.0	...
8924904	  702.9	  614.2	 7738.0	...
8924905	  702.9	  614.2	 7739.0	...
8924906	  703.8	  614.2	 7741.0	...
8924907	  704.7	  614.3	 7742.0	...
8924908	  706.1	  614.2	 7731.0	...
8924909	  706.6	  614.2	 7718.0	...
8924910	  707.2	  613.6	 7713.0	...
8924911	  707.2	  613.1	 7719.0	...
8924912	  707.3	  612.8	 7725.0	...
8924913	  706.8	  613.1	 7725.0	...
8924914	  705.6	  612.2	 7726.0	...
8924915	  704.4	  611.1	 7728.0	...
8924916	  703.6	  609.9	 7726.0	...
8924917	  703.7	  609.6	 7723.0	...
8924918	  703.8	  609.2	 7720.0	...
8924919	  703.9	  609.0	 7720.0	...
8924920	  703.5	  609.8	 7721.0	...
8924921	  703.3	  610.8	 7725.0	...
8924922	  703.3	  611.7	 7730.0	...
8924923	  703.6	  611.2	 7736.0	...
8924924	  703.7	  610.7	 7740.0	...
8924925	  703.9	  610.0	 7738.0	...
8924926	  704.4	  609.9	 7735.0	...
8924927	  704.7	  610.6	 7730.0	...
8924928	  704.6	  611.2	 7728.0	...
8924929	  704.4	  611.8	 7726.0	...
8924930	  704.2	  611.6	 7725.0	...
8924931	  704.3	  612.2	 7729.0	...
8924932	  704.5	  613.0	 7735.0	...
8924933	  704.5	  612.0	 7744.0	...
8924934	  704.4	  610.2	 7750.0	...
8924935	  704.4	  608.0	 7755.0	...
8924936	  704.6	  607.5	 7763.0	...
8924937	  704.6	  607.1	 7768.0	...
8924938	  704.4	  607.3	 7773.0	...
8924939	  704.2	  607.7	 7767.0	...
8924940	  703.8	  608.1	 7761.0	...
8924941	  703.5	  608.4	 7757.0	...
8924942	  703.3	  608.5	 7759.0	...
8924943	  703.2	  608.6	 7763.0	...
8924944	  703.0	  608.6	 7767.0	...
8924945	  702.8	  608.7	 7769.0	...
8924946	  702.7	  608.3	 7766.0	...
8924947	  702.7	  607.9	 7763.0	...
8924948	  702.6	  607.6	 7761.0	...
8924949	  702.0	  607.8	 7763.0	...
8924950	  701.6	  608.0	 7764.0	...
8924951	  701.1	  608.1	 7765.0	...
8924952	  701.3	  608.0	 7765.0	...
8924953	  702.2	  608.0	 7764.0	...
8924954	  703.0	  607.7	 7762.0	...
8924955	  704.2	  607.3	 7763.0	...
8924956	  704.3	  607.1	 7765.0	...
8924957	  704.5	  607.1	 7768.0	...
8924958	  704.8	  607.5	 7771.0	...
8924959	  705.2	  607.9	 7773.0	...
8924960	  704.9	  608.5	 7773.0	...
8924961	  704.1	  608.6	 7774.0	...
8924962	  703.2	  608.8	 7774.0	...
8924963	  704.2	  608.7	 7774.0	...
8924964	  706.2	  608.5	 7773.0	...
8924965	  708.2	  608.2	 7774.0	...
8924966	  708.6	  608.9	 7773.0	...
8924967	  708.0	  609.4	 7771.0	...
8924968	  707.1	  609.6	 7769.0	...
8924969	  706.5	  608.1	 7774.0	...
8924970	  705.9	  607.0	 7781.0	...
8924971	  705.6	  606.6	 7787.0	...
8924972	  705.6	  607.2	 7787.0	...
8924973	  705.6	  606.8	 7787.0	...
8924974	  705.5	  605.9	 7785.0	...
8924975	  704.8	  605.2	 7783.0	...
8924976	  704.4	  605.5	 7784.0	...
8924977	  704.2	  606.1	 7787.0	...
8924978	  704.5	  606.8	 7797.0	...
8924979	  704.7	  607.3	 7803.0	...
8924980	  704.8	  606.7	 7810.0	...
8924981	  705.0	  606.2	 7811.0	...
8924982	  705.1	  605.7	 7814.0	...
8924983	  705.1	  605.4	 7814.0	...
8924984	  705.1	  604.6	 7811.0	...
8924985	  705.1	  603.1	 7806.0	...
8924986	  705.3	  602.5	 7804.0	...
8924987	  705.3	  603.2	 7804.0	...
8924988	  705.2	  604.3	 7805.0	...
8924989	  705.1	  605.4	 7810.0	...
8924990	  705.1	  605.3	 7814.0	...
8924991	  705.2	  606.3	 7820.0	...
8924992	  705.1	  606.7	 7823.0	...
8924993	  704.9	  606.7	 7825.0	...
8924994	  704.4	  605.9	 7827.0	...
8924995	  704.0	  605.6	 7832.0	...
8924996	  703.5	  605.5	 7837.0	...
8924997	  703.4	  605.5	 7843.0	...
8924998	  703.6	  605.4	 7841.0	...
8924999	  703.8	  605.4	 7838.0	...
8925000	  703.8	  605.4	 7835.0	...
8925001	  703.5	  605.4	 7833.0	...
8925002	  704.5	  605.3	 7833.0	...
8925003	  705.7	  605.2	 7833.0	...
8925004	  705.8	  605.2	 7844.0	...
8925005	  704.2	  605.4	 7856.0	...
8925006	  702.8	  606.6	 7867.0	...
8925007	  702.7	  607.7	 7866.0	...
8925008	  703.0	  608.7	 7863.0	...
8925009	  703.5	  608.7	 7861.0	...
8925010	  703.7	  606.8	 7861.0	...
8925011	  703.8	  605.0	 7862.0	...
8925012	  703.4	  602.8	 7863.0	...
8925013	  703.0	  602.4	 7863.0	...
8925014	  702.8	  602.9	 7863.0	...
8925015	  703.0	  604.3	 7870.0	...
8925016	  703.2	  605.5	 7878.0	...
8925017	  703.3	  605.8	 7885.0	...
8925018	  703.1	  605.6	 7885.0	...
8925019	  703.1	  605.5	 7891.0	...
8925020	  703.1	  605.4	 7897.0	...
8925021	  703.1	  605.1	 7901.0	...
8925022	  702.8	  604.8	 7899.0	...
8925023	  702.4	  605.6	 7897.0	...
8925024	  701.9	  606.6	 7895.0	...
8925025	  701.6	  606.3	 7898.0	...
8925026	  701.4	  605.1	 7900.0	...
8925027	  702.0	  604.2	 7900.0	...
8925028	  702.8	  604.5	 7898.0	...
8925029	  703.3	  604.9	 7896.0	...
8925030	  702.8	  605.0	 7896.0	...
8925031	  702.2	  605.0	 7894.0	...
8925032	  703.1	  604.8	 7892.0	...
8925033	  704.2	  604.5	 7895.0	...
8925034	  705.2	  604.4	 7908.0	...
8925035	  705.0	  604.4	 7921.0	...
8925036	  704.7	  604.0	 7929.0	...
8925037	  704.5	  603.5	 7928.0	...
8925038	  704.3	  603.1	 7923.0	...
8925039	  704.1	  603.2	 7920.0	...
8925040	  704.1	  603.4	 7917.0	...
8925041	  704.1	  603.6	 7919.0	...
8925042	  704.2	  604.2	 7921.0	...
8925043	  703.9	  604.7	 7920.0	...
8925044	  703.7	  605.5	 7915.0	...
8925045	  704.6	  605.7	 7910.0	...
8925046	  705.8	  605.4	 7906.0	...
8925047	  706.7	  603.0	 7904.0	...
8925048	  706.3	  600.8	 7903.0	...
8925049	  704.9	  600.5	 7915.0	...
8925050	  703.7	  601.9	 7927.0	...
8925051	  702.6	  602.7	 7942.0	...
8925052	  702.6	  602.0	 7947.0	...
8925053	  702.6	  601.2	 7953.0	...
8925054	  703.3	  601.4	 7945.0	...
8925055	  704.0	  601.6	 7935.0	...
8925056	  704.6	  602.3	 7927.0	...
8925057	  706.0	  602.5	 7928.0	...
8925058	  707.4	  602.7	 7925.0	...
8925059	  708.6	  602.5	 7920.0	...
8925060	  708.3	  602.0	 7925.0	...
8925061	  707.8	  601.4	 7934.0	...
8925062	  706.8	  601.0	 7943.0	...
8925063	  706.0	  601.0	 7944.0	...
8925064	  705.5	  600.6	 7951.0	...
8925065	  705.7	  600.3	 7959.0	...
8925066	  706.0	  601.3	 7958.0	...
8925067	  706.4	  602.5	 7946.0	...
8925068	  706.7	  604.0	 7933.0	...
8925069	  706.7	  604.1	 7936.0	...
8925070	  706.6	  603.9	 7943.0	...
8925071	  706.3	  603.5	 7951.0	...
8925072	  705.9	  602.1	 7951.0	...
8925073	  705.8	  601.0	 7951.0	...
8925074	  707.1	  600.2	 7953.0	...
8925075	  708.5	  600.4	 7954.0	...
8925076	  709.2	  600.6	 7956.0	...
8925077	  708.5	  600.7	 7958.0	...
8925078	  708.0	  600.5	 7962.0	...
8925079	  707.9	  599.1	 7967.0	...
8925080	  708.0	  597.8	 7973.0	...
8925081	  708.0	  597.6	 7976.0	...
8925082	  708.0	  598.5	 7976.0	...
8925083	  707.9	  599.3	 7980.0	...
8925084	  707.5	  599.1	 7986.0	...
8925085	  707.1	  599.0	 7992.0	...
8925086	  706.8	  598.8	 7993.0	...
8925087	  706.7	  598.8	 7992.0	...
8925088	  706.6	  598.7	 7994.0	...
8925089	  706.7	  599.2	 8003.0	...
8925090	  706.7	  599.6	 8011.0	...
8925091	  706.7	  599.9	 8015.0	...
8925092	  706.5	  599.9	 8015.0	...
8925093	  706.3	  600.2	 8014.0	...
8925094	  706.4	  600.4	 8014.0	...
8925095	  706.9	  600.5	 8014.0	...
8925096	  707.4	  600.5	 8016.0	...
8925097	  706.8	  600.6	 8026.0	...
8925098	  706.1	  600.7	 8037.0	...
8925099	  705.0	  600.9	 8044.0	...
8925100	  704.8	  601.0	 8043.0	...
8925101	  704.7	  601.1	 8043.0	...
8925102	  705.2	  601.0	 8045.0	...
8925103	  706.1	  600.8	 8045.0	...
8925104	  706.9	  600.3	 8044.0	...
8925105	  707.4	  600.3	 8044.0	...
8925106	  708.0	  600.7	 8043.0	...
8925107	  708.6	  601.2	 8043.0	...
8925108	  709.0	  601.4	 8047.0	...
8925109	  708.5	  601.3	 8051.0	...
8925110	  707.3	  600.8	 8055.0	...
8925111	  706.4	  600.4	 8056.0	...
8925112	  706.1	  599.9	 8057.0	...
8925113	  706.5	  599.1	 8057.0	...
8925114	  706.8	  598.3	 8056.0	...
8925115	  706.5	  597.6	 8057.0	...
8925116	  706.3	  597.6	 8059.0	...
8925117	  706.2	  597.6	 8062.0	...
8925118	  706.8	  597.5	 8063.0	...
8925119	  707.3	  597.4	 8064.0	...
8925120	  707.9	  597.4	 8066.0	...
8925121	  708.0	  598.3	 8070.0	...
8925122	  708.6	  599.2	 8074.0	...
8925123	  709.2	  599.9	 8076.0	...
8925124	  709.4	  598.5	 8076.0	...
8925125	  708.9	  597.2	 8076.0	...
8925126	  707.8	  596.9	 8087.0	...
8925127	  706.9	  597.5	 8099.0	...
8925128	  705.6	  597.9	 8110.0	...
8925129	  705.1	  597.4	 8111.0	...
8925130	  704.0	  597.3	 8110.0	...
8925131	  703.4	  597.3	 8109.0	...
8925132	  704.3	  597.3	 8109.0	...
8925133	  705.7	  597.2	 8111.0	...
8925134	  707.2	  597.1	 8112.0	...
8925135	  707.0	  596.2	 8113.0	...
8925136	  706.9	  595.1	 8113.0	...
8925137	  707.9	  593.9	 8111.0	...
8925138	  709.2	  594.9	 8110.0	...
8925139	  710.3	  595.9	 8112.0	...
8925140	  710.2	  597.4	 8116.0	...
8925141	  709.8	  597.8	 8126.0	...
8925142	  710.3	  597.9	 8133.0	...
8925143	  710.7	  597.8	 8132.0	...
8925144	  710.9	  597.7	 8123.0	...
8925145	  709.6	  597.3	 8123.0	...
8925146	  708.7	  596.8	 8132.0	...
8925147	  708.9	  596.9	 8142.0	...
8925148	  709.9	  597.5	 8144.0	...
8925149	  710.8	  596.7	 8144.0	...
EFIX R   8924017	8925149	1133	  721.0	  587.5	   8236
SSACC R  8925150
8925150	  711.4	  595.1	 8142.0	...
8925151	  712.4	  593.4	 8141.0	...
8925152	  715.2	  592.9	 8140.0	...
8925153	  718.9	  592.6	 8139.0	...
8925154	  722.9	  592.4	 8138.0	...
8925155	  725.9	  590.0	 8138.0	...
8925156	  727.7	  587.6	 8141.0	...
8925157	  729.9	  585.2	 8144.0	...
8925158	  731.2	  584.9	 8139.0	...
8925159	  733.4	  584.3	 8132.0	...
8925160	  734.2	  582.7	 8126.0	...
8925161	  737.5	  581.0	 8127.0	...
8925162	  741.1	  579.2	 8126.0	...
8925163	  746.0	  578.6	 8123.0	...
8925164	  750.5	  579.6	 8121.0	...
8925165	  753.8	  580.7	 8122.0	...
8925166	  755.9	  580.0	 8113.0	...
8925167	  756.5	  577.9	 8103.0	...
8925168	  756.9	  575.9	 8094.0	...
ESACC R  8925150	8925168	19	  711.4	  595.1	  756.9	  575.9	   1.05	     65
SFIX R   8925169
8925169	  758.1	  575.9	 8098.0	...
8925170	  758.7	  575.5	 8103.0	...
8925171	  759.1	  575.2	 8109.0	...
8925172	  758.4	  575.0	 8115.0	...
8925173	  757.6	  575.1	 8119.0	...
8925174	  756.4	  574.9	 8122.0	...
8925175	  755.6	  574.3	 8131.0	...
8925176	  754.6	  573.1	 8142.0	...
8925177	  754.2	  572.2	 8146.0	...
8925178	  753.5	  572.9	 8140.0	...
8925179	  752.6	  574.4	 8134.0	...
8925180	  751.6	  575.7	 8135.0	...
8925181	  751.0	  575.6	 8133.0	...
8925182	  751.1	  576.2	 8130.0	...
8925183	  751.3	  576.9	 8128.0	...
8925184	  751.6	  577.1	 8129.0	...
8925185	  751.6	  576.1	 8140.0	...
8925186	  751.6	  575.0	 8150.0	...
8925187	  752.2	  574.4	 8161.0	...
8925188	  752.9	  574.3	 8163.0	...
8925189	  753.7	  575.6	 8162.0	...
8925190	  754.0	  577.0	 8161.0	...
8925191	  754.1	  577.4	 8159.0	...
8925192	  753.7	  576.4	 8164.0	...
8925193	  753.3	  575.3	 8167.0	...
8925194	  752.9	  574.9	 8168.0	...
8925195	  753.3	  574.4	 8169.0	...
8925196	  753.8	  574.1	 8170.0	...
8925197	  754.1	  574.1	 8170.0	...
8925198	  753.3	  573.6	 8179.0	...
8925199	  752.4	  573.0	 8187.0	...
8925200	  751.6	  572.3	 8195.0	...
8925201	  751.6	  572.2	 8194.0	...
8925202	  751.5	  572.1	 8194.0	...
8925203	  751.3	  572.4	 8193.0	...
8925204	  752.0	  572.3	 8191.0	...
8925205	  752.8	  572.1	 8191.0	...
8925206	  753.8	  571.6	 8194.0	...
8925207	  754.1	  572.3	 8197.0	...
8925208	  754.3	  573.2	 8198.0	...
8925209	  754.3	  573.8	 8199.0	...
8925210	  754.0	  573.5	 8199.0	...
8925211	  753.9	  573.4	 8200.0	...
8925212	  754.0	  573.6	 8197.0	...
8925213	  754.1	  573.8	 8193.0	...
8925214	  754.2	  573.9	 8190.0	...
8925215	  754.5	  574.2	 8194.0	...
8925216	  754.8	  574.5	 8199.0	...
8925217	  755.1	  574.6	 8205.0	...
8925218	  755.1	  574.6	 8207.0	...
8925219	  755.2	  574.8	 8207.0	...
8925220	  754.6	  575.0	 8206.0	...
8925221	  753.6	  575.4	 8205.0	...
8925222	  752.6	  575.9	 8206.0	...
8925223	  751.8	  576.3	 8207.0	...
8925224	  751.4	  576.5	 8208.0	...
8925225	  752.3	  576.4	 8208.0	...
8925226	  753.7	  576.1	 8208.0	...
8925227	  754.2	  575.7	 8208.0	...
8925228	  752.5	  575.4	 8211.0	...
8925229	  750.8	  575.3	 8216.0	...
8925230	  750.1	  575.6	 8217.0	...
8925231	  750.1	  576.5	 8215.0	...
8925232	  750.4	  577.3	 8218.0	...
8925233	  751.0	  578.0	 8226.0	...
8925234	  751.6	  578.8	 8230.0	...
8925235	  752.0	  579.6	 8226.0	...
8925236	  752.8	  578.7	 8221.0	...
8925237	  753.5	  577.5	 8219.0	...
8925238	  753.9	  576.6	 8217.0	...
8925239	  753.5	  576.9	 8218.0	...
8925240	  752.8	  577.1	 8220.0	...
8925241	  752.3	  576.9	 8222.0	...
8925242	  751.8	  576.4	 8222.0	...
8925243	  751.9	  575.9	 8223.0	...
8925244	  752.5	  575.6	 8224.0	...
8925245	  753.3	  575.9	 8214.0	...
8925246	  753.2	  575.7	 8204.0	...
8925247	  752.8	  575.4	 8194.0	...
8925248	  752.5	  574.9	 8195.0	...
8925249	  752.2	  574.8	 8204.0	...
8925250	  752.0	  575.9	 8214.0	...
8925251	  751.6	  577.1	 8222.0	...
8925252	  751.3	  578.3	 8230.0	...
8925253	  750.8	  578.4	 8237.0	...
8925254	  750.5	  578.4	 8236.0	...
8925255	  750.6	  578.7	 8228.0	...
8925256	  750.6	  579.1	 8220.0	...
8925257	  750.7	  579.1	 8220.0	...
8925258	  750.6	  578.5	 8219.0	...
8925259	  750.9	  577.8	 8221.0	...
8925260	  751.2	  578.3	 8224.0	...
8925261	  751.5	  579.1	 8226.0	...
8925262	  751.3	  578.9	 8226.0	...
8925263	  751.1	  577.9	 8226.0	...
8925264	  750.8	  577.1	 8226.0	...
8925265	  750.6	  577.4	 8227.0	...
8925266	  751.5	  577.5	 8229.0	...
8925267	  752.5	  577.4	 8228.0	...
8925268	  753.5	  576.4	 8226.0	...
8925269	  753.6	  575.5	 8225.0	...
8925270	  752.5	  574.7	 8225.0	...
8925271	  751.4	  574.9	 8225.0	...
8925272	  750.4	  575.6	 8221.0	...
8925273	  750.8	  577.2	 8216.0	...
8925274	  751.5	  578.7	 8212.0	...
8925275	  752.0	  579.7	 8214.0	...
8925276	  752.3	  579.2	 8219.0	...
8925277	  751.7	  578.9	 8225.0	...
8925278	  750.9	  578.3	 8230.0	...
8925279	  750.0	  577.6	 8236.0	...
8925280	  749.7	  576.9	 8239.0	...
8925281	  749.4	  576.7	 8237.0	...
8925282	  749.3	  577.0	 8231.0	...
8925283	  749.1	  576.6	 8227.0	...
8925284	  748.8	  576.0	 8229.0	...
8925285	  748.5	  575.4	 8231.0	...
8925286	  748.9	  576.5	 8235.0	...
8925287	  749.8	  577.4	 8238.0	...
8925288	  751.2	  578.5	 8240.0	...
8925289	  752.0	  578.6	 8239.0	...
8925290	  752.4	  578.4	 8238.0	...
8925291	  752.9	  577.8	 8234.0	...
8925292	  753.3	  577.6	 8229.0	...
8925293	  753.2	  578.0	 8225.0	...
8925294	  752.5	  578.4	 8226.0	...
8925295	  751.5	  578.9	 8228.0	...
8925296	  750.9	  579.5	 8228.0	...
8925297	  750.3	  580.1	 8229.0	...
8925298	  751.0	  580.4	 8226.0	...
8925299	  752.0	  580.6	 8225.0	...
8925300	  752.1	  581.0	 8224.0	...
8925301	  751.1	  580.8	 8227.0	...
8925302	  750.4	  580.7	 8228.0	...
8925303	  750.9	  580.6	 8228.0	...
8925304	  751.5	  580.9	 8221.0	...
8925305	  751.8	  581.3	 8214.0	...
8925306	  751.9	  581.6	 8209.0	...
8925307	  751.9	  580.8	 8211.0	...
8925308	  751.6	  579.3	 8214.0	...
8925309	  751.2	  577.5	 8216.0	...
8925310	  751.3	  576.7	 8209.0	...
8925311	  751.9	  577.9	 8202.0	...
8925312	  752.5	  579.6	 8193.0	...
8925313	  752.4	  581.0	 8191.0	...
8925314	  752.2	  580.1	 8193.0	...
8925315	  752.1	  579.3	 8200.0	...
8925316	  752.0	  578.9	 8206.0	...
8925317	  752.0	  579.2	 8209.0	...
8925318	  752.1	  579.4	 8208.0	...
8925319	  752.2	  579.7	 8209.0	...
8925320	  752.2	  580.0	 8209.0	...
8925321	  752.2	  580.0	 8209.0	...
8925322	  752.0	  580.0	 8209.0	...
8925323	  751.9	  580.0	 8209.0	...
8925324	  751.7	  580.0	 8210.0	...
8925325	  752.0	  580.3	 8211.0	...
8925326	  752.3	  580.6	 8212.0	...
8925327	  752.2	  580.0	 8216.0	...
8925328	  751.7	  579.1	 8221.0	...
8925329	  751.3	  578.7	 8228.0	...
8925330	  751.3	  579.0	 8232.0	...
8925331	  751.5	  579.7	 8236.0	...
8925332	  751.6	  580.0	 8236.0	...
8925333	  751.7	  579.5	 8235.0	...
8925334	  751.9	  578.6	 8233.0	...
8925335	  752.1	  577.6	 8236.0	...
8925336	  752.2	  577.6	 8237.0	...
8925337	  751.8	  578.0	 8237.0	...
8925338	  751.6	  579.5	 8234.0	...
8925339	  751.1	  581.3	 8230.0	...
8925340	  750.8	  582.6	 8226.0	...
8925341	  750.7	  582.7	 8226.0	...
8925342	  751.0	  582.6	 8229.0	...
8925343	  751.2	  581.6	 8232.0	...
8925344	  751.1	  580.4	 8233.0	...
8925345	  751.1	  579.2	 8232.0	...
8925346	  751.7	  579.5	 8230.0	...
8925347	  752.2	  580.1	 8227.0	...
8925348	  752.1	  580.8	 8230.0	...
8925349	  751.6	  580.9	 8231.0	...
8925350	  750.6	  581.1	 8229.0	...
8925351	  749.9	  581.2	 8223.0	...
8925352	  749.1	  581.1	 8222.0	...
8925353	  749.0	  580.9	 8222.0	...
8925354	  750.0	  580.8	 8220.0	...
8925355	  751.0	  581.3	 8216.0	...
8925356	  752.0	  582.5	 8212.0	...
8925357	  751.9	  583.5	 8211.0	...
8925358	  751.7	  583.2	 8208.0	...
8925359	  751.9	  582.2	 8206.0	...
8925360	  752.0	  581.2	 8215.0	...
8925361	  752.3	  581.5	 8223.0	...
8925362	  752.4	  581.9	 8230.0	...
8925363	  751.6	  581.7	 8226.0	...
8925364	  750.9	  581.3	 8227.0	...
8925365	  750.3	  581.0	 8230.0	...
8925366	  750.5	  581.5	 8229.0	...
8925367	  750.7	  581.8	 8226.0	...
8925368	  750.9	  581.9	 8227.0	...
8925369	  751.1	  581.8	 8232.0	...
8925370	  751.2	  581.6	 8237.0	...
8925371	  751.0	  581.1	 8237.0	...
8925372	  750.7	  580.5	 8237.0	...
8925373	  750.9	  579.9	 8241.0	...
8925374	  751.1	  579.5	 8244.0	...
8925375	  751.0	  579.5	 8249.0	...
8925376	  750.8	  579.5	 8251.0	...
8925377	  751.5	  579.6	 8241.0	...
8925378	  752.5	  580.3	 8232.0	...
8925379	  753.6	  580.8	 8222.0	...
8925380	  753.7	  581.5	 8223.0	...
8925381	  753.0	  581.7	 8222.0	...
8925382	  752.3	  581.9	 8221.0	...
8925383	  751.7	  582.1	 8224.0	...
8925384	  751.9	  582.2	 8229.0	...
8925385	  751.9	  582.4	 8232.0	...
8925386	  751.6	  582.7	 8230.0	...
8925387	  750.9	  581.2	 8227.0	...
8925388	  750.5	  579.6	 8226.0	...
8925389	  749.8	  579.3	 8225.0	...
8925390	  749.2	  580.6	 8225.0	...
8925391	  749.0	  581.1	 8223.0	...
8925392	  749.7	  580.2	 8221.0	...
8925393	  750.5	  579.5	 8219.0	...
8925394	  750.9	  579.8	 8215.0	...
8925395	  750.7	  580.1	 8211.0	...
8925396	  750.4	  580.3	 8207.0	...
8925397	  750.1	  580.4	 8208.0	...
8925398	  750.2	  581.8	 8210.0	...
8925399	  750.3	  583.2	 8211.0	...
8925400	  750.5	  584.6	 8213.0	...
8925401	  750.5	  584.2	 8213.0	...
8925402	  750.6	  582.6	 8213.0	...
8925403	  750.8	  580.9	 8212.0	...
8925404	  751.2	  580.4	 8211.0	...
8925405	  751.2	  581.0	 8211.0	...
8925406	  751.2	  582.0	 8210.0	...
8925407	  751.6	  582.4	 8211.0	...
8925408	  752.1	  582.7	 8210.0	...
8925409	  752.7	  581.9	 8211.0	...
8925410	  752.9	  580.9	 8211.0	...
EFIX R   8925169	8925410	242	  752.0	  578.2	   8210
SSACC R  8925411
8925411	  752.8	  581.2	 8209.0	...
8925412	  751.7	  582.5	 8208.0	...
8925413	  748.8	  584.1	 8210.0	...
8925414	  746.0	  584.1	 8215.0	...
8925415	  741.9	  584.0	 8219.0	...
8925416	  738.5	  583.2	 8220.0	...
8925417	  733.7	  583.2	 8221.0	...
8925418	  730.1	  583.3	 8221.0	...
8925419	  724.6	  584.1	 8222.0	...
8925420	  720.7	  584.2	 8226.0	...
8925421	  714.6	  584.7	 8236.0	...
8925422	  711.4	  585.2	 8248.0	...
8925423	  706.4	  585.4	 8265.0	...
8925424	  702.8	  584.1	 8278.0	...
8925425	  699.2	  582.8	 8286.0	...
8925426	  696.5	  581.9	 8286.0	...
8925427	  694.2	  581.2	 8284.0	...
8925428	  691.9	  580.4	 8283.0	...
ESACC R  8925411	8925428	18	  752.8	  581.2	  691.9	  580.4	   1.30	     93
SFIX R   8925429
8925429	  690.7	  580.8	 8285.0	...
8925430	  690.2	  582.1	 8287.0	...
8925431	  689.7	  582.9	 8288.0	...
8925432	  689.0	  582.5	 8292.0	...
8925433	  688.7	  583.6	 8297.0	...
8925434	  687.9	  585.3	 8303.0	...
8925435	  687.1	  586.6	 8303.0	...
8925436	  686.8	  586.3	 8300.0	...
8925437	  688.3	  586.3	 8295.0	...
8925438	  689.8	  586.7	 8293.0	...
8925439	  691.4	  587.0	 8291.0	...
8925440	  692.1	  586.5	 8291.0	...
8925441	  693.1	  586.0	 8291.0	...
8925442	  693.4	  585.5	 8291.0	...
8925443	  693.4	  585.8	 8288.0	...
8925444	  693.8	  586.1	 8285.0	...
8925445	  694.7	  586.7	 8283.0	...
8925446	  695.5	  587.1	 8287.0	...
8925447	  695.5	  586.8	 8290.0	...
8925448	  695.4	  586.0	 8292.0	...
8925449	  695.4	  585.6	 8293.0	...
8925450	  695.5	  586.1	 8294.0	...
8925451	  695.5	  586.7	 8297.0	...
8925452	  695.5	  586.4	 8299.0	...
8925453	  695.7	  585.7	 8301.0	...
8925454	  696.1	  585.3	 8299.0	...
8925455	  696.5	  585.5	 8296.0	...
8925456	  696.6	  585.8	 8294.0	...
8925457	  696.2	  585.9	 8294.0	...
8925458	  695.7	  586.3	 8296.0	...
8925459	  695.3	  586.8	 8300.0	...
8925460	  695.0	  586.7	 8302.0	...
8925461	  694.8	  586.4	 8303.0	...
8925462	  695.2	  586.0	 8303.0	...
8925463	  695.3	  584.7	 8301.0	...
8925464	  695.5	  583.5	 8299.0	...
8925465	  695.7	  582.3	 8297.0	...
8925466	  696.3	  582.5	 8297.0	...
8925467	  696.9	  583.0	 8298.0	...
8925468	  697.2	  583.4	 8298.0	...
8925469	  697.8	  583.7	 8297.0	...
8925470	  698.4	  583.5	 8297.0	...
8925471	  698.3	  583.4	 8295.0	...
8925472	  698.1	  583.3	 8294.0	...
8925473	  698.0	  583.8	 8293.0	...
8925474	  698.5	  584.7	 8293.0	...
8925475	  699.2	  585.5	 8294.0	...
8925476	  699.6	  584.5	 8295.0	...
8925477	  699.3	  583.2	 8296.0	...
8925478	  698.9	  581.7	 8297.0	...
8925479	  698.5	  581.5	 8300.0	...
8925480	  698.4	  581.4	 8304.0	...
8925481	  698.9	  581.4	 8306.0	...
8925482	  699.4	  582.2	 8302.0	...
8925483	  699.9	  582.9	 8299.0	...
8925484	  699.5	  583.5	 8302.0	...
8925485	  699.1	  583.5	 8310.0	...
8925486	  698.5	  583.5	 8317.0	...
8925487	  698.4	  583.6	 8317.0	...
8925488	  698.1	  583.7	 8318.0	...
8925489	  698.1	  583.7	 8318.0	...
8925490	  699.6	  584.2	 8318.0	...
8925491	  701.2	  584.5	 8318.0	...
8925492	  702.5	  583.9	 8319.0	...
8925493	  701.8	  583.0	 8321.0	...
8925494	  701.1	  582.3	 8320.0	...
8925495	  700.9	  582.8	 8318.0	...
8925496	  700.7	  583.2	 8316.0	...
8925497	  700.6	  584.0	 8317.0	...
8925498	  700.5	  584.6	 8319.0	...
8925499	  700.4	  583.9	 8319.0	...
8925500	  700.3	  582.6	 8319.0	...
8925501	  700.3	  582.4	 8320.0	...
8925502	  700.7	  583.5	 8323.0	...
8925503	  701.1	  584.2	 8325.0	...
8925504	  701.6	  583.7	 8327.0	...
8925505	  702.0	  583.3	 8327.0	...
8925506	  702.6	  582.9	 8327.0	...
8925507	  702.7	  582.4	 8330.0	...
8925508	  702.8	  582.0	 8333.0	...
8925509	  702.5	  582.2	 8336.0	...
8925510	  702.6	  582.5	 8336.0	...
8925511	  702.9	  582.4	 8337.0	...
8925512	  702.8	  582.2	 8337.0	...
8925513	  701.5	  581.9	 8339.0	...
8925514	  700.2	  582.1	 8340.0	...
8925515	  700.0	  582.1	 8340.0	...
8925516	  700.8	  581.9	 8338.0	...
8925517	  701.6	  581.8	 8334.0	...
8925518	  701.7	  581.8	 8333.0	...
8925519	  701.2	  582.5	 8332.0	...
8925520	  700.8	  583.3	 8332.0	...
8925521	  700.1	  583.5	 8335.0	...
8925522	  699.7	  582.2	 8339.0	...
8925523	  700.1	  580.8	 8343.0	...
8925524	  701.3	  580.1	 8339.0	...
8925525	  702.8	  581.4	 8332.0	...
8925526	  703.4	  582.9	 8324.0	...
8925527	  702.8	  584.5	 8328.0	...
8925528	  701.9	  584.8	 8337.0	...
8925529	  701.0	  585.0	 8345.0	...
8925530	  700.8	  584.8	 8348.0	...
8925531	  700.7	  584.7	 8354.0	...
8925532	  700.5	  584.7	 8360.0	...
8925533	  700.4	  584.6	 8366.0	...
8925534	  700.2	  584.0	 8366.0	...
8925535	  700.7	  583.8	 8364.0	...
8925536	  701.2	  584.0	 8358.0	...
8925537	  701.6	  583.5	 8352.0	...
8925538	  701.6	  582.6	 8348.0	...
8925539	  701.8	  581.7	 8346.0	...
8925540	  702.0	  580.9	 8344.0	...
8925541	  702.1	  580.2	 8344.0	...
8925542	  702.1	  579.5	 8346.0	...
8925543	  702.2	  579.6	 8350.0	...
8925544	  702.4	  581.0	 8352.0	...
8925545	  702.6	  582.3	 8352.0	...
8925546	  702.6	  581.7	 8364.0	...
8925547	  702.1	  579.8	 8375.0	...
8925548	  701.7	  578.7	 8386.0	...
8925549	  701.4	  579.4	 8385.0	...
8925550	  701.5	  580.3	 8381.0	...
8925551	  701.5	  581.0	 8377.0	...
8925552	  701.2	  582.7	 8368.0	...
8925553	  700.9	  584.2	 8364.0	...
8925554	  700.1	  583.9	 8359.0	...
8925555	  699.6	  583.0	 8365.0	...
8925556	  699.2	  582.0	 8376.0	...
8925557	  699.5	  582.9	 8387.0	...
8925558	  700.4	  583.4	 8393.0	...
8925559	  701.1	  583.5	 8392.0	...
8925560	  701.2	  582.7	 8397.0	...
8925561	  700.5	  581.9	 8401.0	...
8925562	  700.3	  581.5	 8406.0	...
8925563	  700.6	  581.5	 8406.0	...
8925564	  701.0	  581.5	 8407.0	...
8925565	  701.5	  580.9	 8408.0	...
8925566	  702.0	  580.3	 8408.0	...
8925567	  702.4	  579.7	 8410.0	...
8925568	  702.1	  579.8	 8411.0	...
8925569	  701.8	  579.9	 8412.0	...
8925570	  701.7	  579.5	 8411.0	...
8925571	  701.8	  579.2	 8408.0	...
8925572	  702.2	  578.8	 8407.0	...
8925573	  702.6	  578.6	 8407.0	...
8925574	  702.8	  578.4	 8406.0	...
8925575	  702.7	  578.3	 8405.0	...
8925576	  702.7	  578.1	 8406.0	...
8925577	  702.8	  577.9	 8408.0	...
8925578	  702.6	  578.0	 8410.0	...
8925579	  701.8	  578.2	 8414.0	...
8925580	  700.9	  578.2	 8425.0	...
8925581	  701.0	  578.0	 8435.0	...
8925582	  701.4	  578.1	 8442.0	...
8925583	  700.4	  578.6	 8443.0	...
8925584	  699.0	  579.4	 8442.0	...
8925585	  698.5	  580.0	 8439.0	...
8925586	  699.4	  580.3	 8436.0	...
8925587	  700.1	  578.7	 8434.0	...
8925588	  699.9	  577.1	 8440.0	...
8925589	  699.3	  575.5	 8447.0	...
8925590	  698.9	  576.3	 8453.0	...
8925591	  698.8	  577.1	 8455.0	...
8925592	  699.2	  577.7	 8458.0	...
8925593	  699.9	  577.5	 8452.0	...
8925594	  700.2	  577.4	 8444.0	...
8925595	  700.4	  577.5	 8435.0	...
8925596	  700.3	  577.7	 8436.0	...
8925597	  700.2	  577.9	 8436.0	...
8925598	  700.3	  578.2	 8436.0	...
8925599	  700.6	  578.2	 8436.0	...
8925600	  700.8	  577.8	 8435.0	...
8925601	  700.8	  577.1	 8435.0	...
8925602	  701.6	  576.6	 8433.0	...
8925603	  702.3	  576.2	 8431.0	...
8925604	  701.9	  576.1	 8437.0	...
8925605	  700.6	  575.8	 8445.0	...
8925606	  699.8	  575.6	 8453.0	...
8925607	  700.7	  575.1	 8453.0	...
8925608	  701.5	  575.0	 8453.0	...
8925609	  701.4	  576.3	 8455.0	...
8925610	  700.9	  577.7	 8458.0	...
8925611	  700.4	  578.6	 8460.0	...
8925612	  701.0	  578.0	 8456.0	...
8925613	  701.3	  577.4	 8450.0	...
8925614	  701.5	  577.1	 8453.0	...
8925615	  701.0	  577.1	 8462.0	...
8925616	  700.5	  577.2	 8473.0	...
8925617	  700.5	  577.3	 8475.0	...
MSG	8925618 0000 _ Number On
8925618	  701.2	  578.1	 8466.0	...
8925619	  702.4	  578.8	 8457.0	...
8925620	  703.3	  579.5	 8450.0	...
8925621	  702.6	  579.2	 8461.0	...
8925622	  701.5	  579.3	 8472.0	...
8925623	  701.2	  579.5	 8479.0	...
8925624	  702.1	  579.5	 8478.0	...
8925625	  702.7	  579.1	 8476.0	...
8925626	  702.4	  578.7	 8477.0	...
8925627	  702.6	  578.1	 8482.0	...
8925628	  702.9	  577.7	 8487.0	...
8925629	  703.4	  577.3	 8489.0	...
8925630	  703.4	  576.9	 8489.0	...
8925631	  703.0	  576.6	 8488.0	...
8925632	  702.0	  576.4	 8487.0	...
8925633	  701.1	  576.6	 8488.0	...
8925634	  700.8	  577.0	 8489.0	...
8925635	  701.1	  577.3	 8491.0	...
8925636	  701.3	  577.5	 8492.0	...
8925637	  701.1	  576.9	 8493.0	...
8925638	  700.9	  576.2	 8499.0	...
8925639	  700.5	  575.5	 8508.0	...
8925640	  700.2	  575.5	 8517.0	...
8925641	  700.0	  575.9	 8519.0	...
8925642	  700.1	  577.2	 8518.0	...
8925643	  700.1	  578.6	 8517.0	...
8925644	  701.4	  579.4	 8511.0	...
8925645	  702.7	  579.3	 8505.0	...
8925646	  704.0	  579.0	 8497.0	...
8925647	  704.0	  578.9	 8495.0	...
8925648	  703.8	  578.8	 8501.0	...
8925649	  703.7	  578.3	 8509.0	...
8925650	  703.2	  577.8	 8518.0	...
8925651	  702.9	  577.4	 8519.0	...
8925652	  703.6	  577.4	 8519.0	...
8925653	  704.6	  577.2	 8520.0	...
8925654	  704.0	  577.2	 8517.0	...
8925655	  702.4	  577.4	 8514.0	...
8925656	  701.4	  577.4	 8510.0	...
8925657	  702.3	  576.8	 8500.0	...
8925658	  703.2	  576.0	 8490.0	...
8925659	  703.7	  575.6	 8489.0	...
8925660	  703.7	  574.8	 8498.0	...
8925661	  703.8	  574.0	 8512.0	...
8925662	  703.8	  573.0	 8517.0	...
8925663	  702.4	  572.8	 8526.0	...
8925664	  700.6	  572.9	 8536.0	...
8925665	  698.9	  573.3	 8545.0	...
8925666	  700.1	  573.3	 8549.0	...
8925667	  701.8	  574.5	 8539.0	...
8925668	  703.4	  575.6	 8529.0	...
8925669	  703.7	  577.3	 8521.0	...
8925670	  703.7	  577.6	 8520.0	...
8925671	  703.6	  577.5	 8520.0	...
8925672	  702.6	  575.6	 8522.0	...
8925673	  701.7	  573.6	 8524.0	...
8925674	  701.4	  573.0	 8526.0	...
8925675	  702.0	  574.1	 8525.0	...
8925676	  702.5	  575.1	 8526.0	...
8925677	  702.6	  575.5	 8540.0	...
8925678	  702.7	  575.8	 8553.0	...
8925679	  702.9	  575.7	 8559.0	...
8925680	  703.2	  576.2	 8548.0	...
8925681	  703.5	  576.7	 8536.0	...
8925682	  702.8	  576.2	 8530.0	...
8925683	  702.0	  575.1	 8528.0	...
8925684	  700.9	  574.1	 8526.0	...
8925685	  700.7	  574.4	 8525.0	...
8925686	  700.4	  574.4	 8525.0	...
8925687	  700.3	  574.3	 8538.0	...
8925688	  700.3	  574.1	 8551.0	...
8925689	  700.4	  573.8	 8561.0	...
8925690	  700.7	  573.7	 8556.0	...
8925691	  701.0	  573.6	 8552.0	...
8925692	  701.4	  573.8	 8552.0	...
8925693	  701.7	  574.1	 8554.0	...
8925694	  701.9	  574.4	 8558.0	...
8925695	  702.4	  574.8	 8560.0	...
8925696	  702.8	  575.1	 8561.0	...
8925697	  702.7	  575.4	 8565.0	...
8925698	  702.3	  575.3	 8572.0	...
8925699	  702.4	  575.0	 8574.0	...
8925700	  703.0	  574.6	 8569.0	...
8925701	  703.6	  574.3	 8564.0	...
8925702	  703.6	  574.5	 8575.0	...
8925703	  703.6	  574.9	 8586.0	...
8925704	  703.6	  575.1	 8586.0	...
8925705	  703.5	  575.5	 8574.0	...
8925706	  703.5	  575.6	 8563.0	...
8925707	  703.5	  575.8	 8559.0	...
8925708	  703.5	  575.8	 8556.0	...
8925709	  703.4	  575.6	 8556.0	...
8925710	  703.9	  575.2	 8564.0	...
8925711	  704.3	  574.2	 8570.0	...
8925712	  704.6	  573.5	 8576.0	...
8925713	  704.2	  573.0	 8573.0	...
8925714	  703.9	  573.5	 8570.0	...
8925715	  703.8	  574.0	 8573.0	...
8925716	  703.8	  574.5	 8576.0	...
8925717	  703.7	  574.6	 8579.0	...
8925718	  703.7	  574.9	 8581.0	...
8925719	  703.4	  575.0	 8586.0	...
8925720	  703.0	  574.6	 8592.0	...
8925721	  702.5	  574.2	 8589.0	...
8925722	  702.2	  573.9	 8585.0	...
8925723	  702.1	  574.6	 8589.0	...
8925724	  702.0	  575.4	 8596.0	...
8925725	  702.0	  576.2	 8604.0	...
8925726	  701.9	  576.2	 8606.0	...
8925727	  702.2	  575.6	 8608.0	...
8925728	  702.6	  574.6	 8610.0	...
8925729	  702.5	  573.6	 8611.0	...
8925730	  702.0	  573.2	 8612.0	...
8925731	  701.7	  573.2	 8612.0	...
8925732	  701.2	  573.6	 8619.0	...
8925733	  700.8	  573.9	 8626.0	...
8925734	  699.8	  574.3	 8634.0	...
8925735	  699.3	  574.3	 8635.0	...
8925736	  699.3	  574.3	 8636.0	...
8925737	  699.8	  574.2	 8634.0	...
8925738	  699.7	  573.6	 8633.0	...
8925739	  699.4	  573.0	 8633.0	...
8925740	  699.4	  572.6	 8634.0	...
8925741	  700.0	  572.7	 8628.0	...
8925742	  700.3	  572.8	 8623.0	...
8925743	  700.3	  572.7	 8618.0	...
8925744	  700.2	  572.3	 8620.0	...
8925745	  700.1	  571.7	 8622.0	...
8925746	  699.9	  571.4	 8622.0	...
8925747	  699.8	  571.4	 8620.0	...
8925748	  699.9	  571.6	 8618.0	...
8925749	  699.8	  571.8	 8620.0	...
8925750	  699.8	  572.2	 8625.0	...
8925751	  700.3	  572.5	 8630.0	...
8925752	  701.0	  572.8	 8629.0	...
8925753	  701.7	  572.7	 8628.0	...
8925754	  701.8	  573.8	 8629.0	...
8925755	  702.0	  574.8	 8633.0	...
8925756	  702.6	  576.1	 8637.0	...
8925757	  703.1	  576.5	 8640.0	...
8925758	  702.1	  576.2	 8643.0	...
8925759	  700.5	  574.9	 8646.0	...
8925760	  699.4	  573.5	 8647.0	...
8925761	  700.1	  572.7	 8646.0	...
8925762	  701.1	  572.5	 8641.0	...
8925763	  701.8	  572.8	 8635.0	...
8925764	  702.1	  573.4	 8631.0	...
8925765	  702.3	  574.1	 8633.0	...
8925766	  702.4	  574.0	 8638.0	...
8925767	  702.3	  573.8	 8643.0	...
8925768	  702.1	  573.4	 8648.0	...
8925769	  701.9	  573.3	 8648.0	...
8925770	  701.9	  573.2	 8646.0	...
8925771	  702.2	  573.2	 8645.0	...
8925772	  702.9	  573.7	 8644.0	...
8925773	  703.6	  574.2	 8643.0	...
8925774	  703.9	  574.8	 8646.0	...
8925775	  704.1	  574.8	 8650.0	...
8925776	  704.2	  574.6	 8655.0	...
8925777	  703.8	  574.6	 8656.0	...
8925778	  703.3	  574.6	 8658.0	...
8925779	  702.8	  574.7	 8658.0	...
8925780	  702.9	  574.5	 8656.0	...
8925781	  703.1	  573.9	 8652.0	...
8925782	  703.1	  573.3	 8648.0	...
8925783	  702.9	  572.9	 8648.0	...
8925784	  702.8	  573.1	 8651.0	...
8925785	  702.8	  573.3	 8653.0	...
8925786	  702.9	  573.4	 8657.0	...
8925787	  701.5	  573.7	 8665.0	...
8925788	  700.2	  573.3	 8674.0	...
8925789	  700.0	  572.8	 8677.0	...
8925790	  701.0	  572.2	 8676.0	...
8925791	  701.9	  572.3	 8677.0	...
8925792	  701.8	  572.7	 8678.0	...
8925793	  701.2	  573.1	 8680.0	...
8925794	  701.0	  573.3	 8680.0	...
8925795	  700.9	  573.3	 8677.0	...
8925796	  701.8	  573.7	 8673.0	...
8925797	  702.9	  574.3	 8669.0	...
8925798	  703.7	  575.0	 8666.0	...
8925799	  703.9	  575.6	 8665.0	...
8925800	  704.6	  575.2	 8663.0	...
EFIX R   8925429	8925800	372	  700.7	  578.5	   8465
SSACC R  8925801
8925801	  705.4	  574.9	 8660.0	...
8925802	  707.2	  574.3	 8657.0	...
8925803	  709.5	  574.1	 8653.0	...
8925804	  712.7	  573.7	 8650.0	...
8925805	  716.2	  573.3	 8648.0	...
8925806	  720.0	  572.9	 8648.0	...
8925807	  722.8	  572.5	 8646.0	...
8925808	  726.3	  572.0	 8643.0	...
8925809	  728.3	  571.6	 8642.0	...
ESACC R  8925801	8925809	9	  705.4	  574.9	  728.3	  571.6	   0.49	     59
SFIX R   8925810
8925810	  729.9	  569.8	 8643.0	...
8925811	  729.7	  568.3	 8645.0	...
8925812	  729.6	  567.7	 8650.0	...
8925813	  729.9	  569.2	 8655.0	...
8925814	  730.1	  570.8	 8662.0	...
8925815	  729.8	  571.5	 8664.0	...
8925816	  729.4	  571.6	 8663.0	...
8925817	  729.3	  572.1	 8658.0	...
8925818	  729.8	  572.3	 8650.0	...
8925819	  730.0	  572.4	 8645.0	...
8925820	  729.9	  572.7	 8643.0	...
8925821	  729.7	  573.2	 8647.0	...
8925822	  729.8	  574.0	 8649.0	...
8925823	  730.1	  574.2	 8654.0	...
8925824	  730.3	  573.8	 8657.0	...
8925825	  730.2	  573.3	 8662.0	...
8925826	  729.7	  572.8	 8666.0	...
8925827	  729.2	  571.7	 8670.0	...
8925828	  729.2	  570.5	 8672.0	...
8925829	  729.0	  569.3	 8663.0	...
8925830	  728.9	  569.5	 8653.0	...
8925831	  729.4	  569.7	 8644.0	...
8925832	  730.1	  569.8	 8653.0	...
8925833	  729.7	  570.1	 8663.0	...
8925834	  728.6	  570.5	 8672.0	...
8925835	  728.4	  570.8	 8672.0	...
8925836	  729.3	  570.6	 8669.0	...
8925837	  730.3	  570.9	 8666.0	...
8925838	  730.6	  571.2	 8663.0	...
8925839	  731.0	  571.5	 8663.0	...
8925840	  731.6	  571.5	 8661.0	...
8925841	  732.0	  571.3	 8660.0	...
8925842	  731.7	  571.2	 8660.0	...
8925843	  731.1	  571.1	 8661.0	...
8925844	  730.5	  570.9	 8662.0	...
8925845	  730.4	  570.6	 8662.0	...
8925846	  730.8	  570.3	 8662.0	...
8925847	  731.2	  570.3	 8666.0	...
8925848	  731.1	  569.8	 8671.0	...
8925849	  730.5	  569.3	 8677.0	...
8925850	  729.8	  569.0	 8678.0	...
8925851	  730.1	  570.1	 8674.0	...
8925852	  730.9	  571.1	 8666.0	...
8925853	  731.5	  571.0	 8659.0	...
8925854	  731.9	  570.0	 8659.0	...
8925855	  731.9	  568.6	 8664.0	...
8925856	  732.2	  568.2	 8668.0	...
8925857	  732.4	  567.4	 8669.0	...
8925858	  731.9	  567.2	 8669.0	...
8925859	  731.2	  568.3	 8677.0	...
8925860	  730.6	  569.7	 8685.0	...
8925861	  730.7	  570.3	 8692.0	...
8925862	  730.6	  569.5	 8692.0	...
8925863	  730.3	  568.5	 8700.0	...
8925864	  730.0	  568.3	 8708.0	...
8925865	  729.8	  568.9	 8705.0	...
8925866	  729.7	  569.5	 8693.0	...
8925867	  729.7	  570.1	 8678.0	...
8925868	  729.6	  570.3	 8675.0	...
8925869	  729.6	  570.6	 8686.0	...
8925870	  729.7	  571.4	 8699.0	...
8925871	  730.1	  571.9	 8711.0	...
8925872	  730.5	  572.2	 8708.0	...
8925873	  731.0	  571.3	 8706.0	...
8925874	  731.1	  570.5	 8706.0	...
8925875	  731.0	  569.0	 8708.0	...
8925876	  730.7	  568.3	 8711.0	...
8925877	  730.3	  568.7	 8714.0	...
8925878	  730.1	  569.7	 8705.0	...
8925879	  729.5	  570.9	 8694.0	...
8925880	  729.1	  570.9	 8684.0	...
8925881	  728.5	  570.3	 8686.0	...
8925882	  728.4	  569.8	 8689.0	...
8925883	  728.4	  569.2	 8692.0	...
8925884	  728.6	  569.5	 8695.0	...
8925885	  728.6	  569.5	 8697.0	...
8925886	  728.1	  568.6	 8704.0	...
8925887	  727.5	  567.6	 8714.0	...
8925888	  727.0	  567.7	 8724.0	...
8925889	  726.8	  568.9	 8719.0	...
8925890	  726.8	  570.3	 8708.0	...
8925891	  726.9	  570.7	 8697.0	...
8925892	  727.9	  571.0	 8696.0	...
8925893	  728.8	  571.0	 8702.0	...
8925894	  729.4	  570.6	 8705.0	...
8925895	  729.1	  570.0	 8708.0	...
8925896	  729.1	  569.4	 8708.0	...
8925897	  729.4	  569.6	 8710.0	...
8925898	  729.8	  569.8	 8711.0	...
8925899	  730.0	  570.0	 8710.0	...
8925900	  729.9	  569.9	 8710.0	...
8925901	  729.7	  570.1	 8713.0	...
8925902	  730.2	  570.3	 8716.0	...
8925903	  730.8	  570.4	 8718.0	...
8925904	  729.3	  569.5	 8716.0	...
8925905	  727.2	  568.6	 8714.0	...
8925906	  725.4	  567.7	 8713.0	...
8925907	  726.6	  569.0	 8716.0	...
8925908	  727.7	  570.3	 8722.0	...
8925909	  728.4	  571.5	 8731.0	...
8925910	  728.4	  570.9	 8739.0	...
8925911	  728.6	  570.3	 8741.0	...
8925912	  729.4	  569.9	 8738.0	...
8925913	  730.0	  570.0	 8734.0	...
8925914	  730.3	  569.7	 8732.0	...
8925915	  730.3	  569.3	 8730.0	...
8925916	  730.4	  569.3	 8728.0	...
8925917	  729.8	  569.6	 8723.0	...
8925918	  729.4	  569.9	 8717.0	...
8925919	  728.9	  569.6	 8710.0	...
MSG	8925920 0000 _ Number Off
8925920	  728.8	  569.5	 8706.0	...
8925921	  728.6	  569.2	 8704.0	...
8925922	  728.4	  569.0	 8704.0	...
8925923	  728.5	  568.7	 8704.0	...
8925924	  729.4	  569.3	 8705.0	...
8925925	  730.3	  570.0	 8706.0	...
8925926	  730.2	  570.8	 8708.0	...
8925927	  729.3	  570.8	 8709.0	...
8925928	  728.6	  570.8	 8709.0	...
8925929	  728.2	  570.7	 8709.0	...
8925930	  727.8	  570.6	 8713.0	...
8925931	  727.8	  570.4	 8718.0	...
8925932	  728.3	  570.4	 8723.0	...
8925933	  728.6	  570.5	 8725.0	...
8925934	  728.4	  570.6	 8726.0	...
8925935	  728.3	  570.6	 8723.0	...
8925936	  728.3	  570.0	 8718.0	...
8925937	  728.3	  568.8	 8715.0	...
8925938	  728.0	  567.6	 8717.0	...
8925939	  727.9	  567.8	 8719.0	...
8925940	  727.9	  568.6	 8720.0	...
8925941	  727.9	  569.4	 8720.0	...
8925942	  728.3	  569.2	 8726.0	...
8925943	  728.5	  569.0	 8731.0	...
8925944	  728.6	  568.8	 8737.0	...
8925945	  728.4	  569.1	 8736.0	...
8925946	  728.2	  569.2	 8738.0	...
8925947	  728.2	  569.4	 8740.0	...
8925948	  728.4	  569.2	 8741.0	...
8925949	  728.5	  569.1	 8741.0	...
8925950	  728.4	  568.8	 8741.0	...
8925951	  727.9	  568.6	 8741.0	...
8925952	  727.2	  568.6	 8740.0	...
8925953	  726.7	  569.2	 8740.0	...
8925954	  726.7	  569.6	 8740.0	...
8925955	  727.0	  569.2	 8742.0	...
8925956	  727.2	  568.4	 8744.0	...
8925957	  728.7	  568.4	 8746.0	...
8925958	  730.4	  569.1	 8739.0	...
8925959	  730.8	  569.6	 8733.0	...
8925960	  729.7	  569.6	 8725.0	...
8925961	  728.5	  569.8	 8724.0	...
8925962	  728.5	  570.1	 8724.0	...
8925963	  728.7	  570.3	 8725.0	...
8925964	  728.8	  569.9	 8727.0	...
8925965	  728.7	  569.5	 8730.0	...
8925966	  728.8	  569.1	 8733.0	...
8925967	  729.3	  569.8	 8734.0	...
8925968	  729.7	  570.5	 8734.0	...
8925969	  729.7	  570.2	 8734.0	...
8925970	  729.2	  569.4	 8735.0	...
8925971	  728.6	  568.5	 8737.0	...
8925972	  728.3	  568.4	 8738.0	...
8925973	  728.5	  568.1	 8738.0	...
8925974	  729.0	  567.9	 8732.0	...
8925975	  729.2	  568.0	 8726.0	...
8925976	  729.1	  568.1	 8720.0	...
8925977	  729.0	  568.2	 8719.0	...
8925978	  729.1	  569.4	 8718.0	...
8925979	  729.0	  570.7	 8718.0	...
8925980	  728.7	  571.3	 8719.0	...
8925981	  728.4	  570.1	 8723.0	...
8925982	  728.1	  568.8	 8728.0	...
8925983	  728.0	  567.8	 8735.0	...
8925984	  728.0	  567.6	 8739.0	...
8925985	  729.6	  568.6	 8737.0	...
8925986	  731.1	  569.4	 8727.0	...
8925987	  732.1	  569.7	 8718.0	...
8925988	  730.8	  569.0	 8717.0	...
8925989	  729.2	  568.6	 8737.0	...
8925990	  728.2	  568.5	 8757.0	...
8925991	  727.7	  568.8	 8770.0	...
8925992	  727.6	  569.2	 8766.0	...
8925993	  727.5	  569.5	 8762.0	...
8925994	  728.0	  569.2	 8755.0	...
8925995	  728.6	  568.9	 8747.0	...
8925996	  729.4	  569.0	 8739.0	...
8925997	  730.0	  569.0	 8731.0	...
8925998	  730.4	  569.0	 8723.0	...
8925999	  730.3	  568.9	 8720.0	...
8926000	  730.2	  569.0	 8724.0	...
8926001	  730.1	  568.4	 8727.0	...
8926002	  730.3	  567.6	 8726.0	...
8926003	  730.6	  566.8	 8722.0	...
8926004	  731.5	  567.8	 8718.0	...
8926005	  732.3	  568.9	 8712.0	...
8926006	  732.5	  569.4	 8710.0	...
8926007	  732.5	  568.7	 8709.0	...
8926008	  732.4	  568.3	 8712.0	...
8926009	  732.5	  568.8	 8716.0	...
8926010	  732.2	  569.3	 8717.0	...
8926011	  731.7	  569.6	 8718.0	...
8926012	  731.5	  569.8	 8719.0	...
8926013	  731.2	  570.0	 8720.0	...
8926014	  731.2	  570.1	 8718.0	...
8926015	  731.3	  570.8	 8715.0	...
8926016	  731.4	  571.6	 8709.0	...
8926017	  731.3	  572.5	 8707.0	...
8926018	  731.2	  572.4	 8705.0	...
8926019	  731.1	  572.4	 8706.0	...
8926020	  731.6	  572.3	 8706.0	...
8926021	  732.2	  572.6	 8706.0	...
8926022	  733.0	  573.0	 8708.0	...
8926023	  733.3	  572.4	 8711.0	...
8926024	  733.4	  571.4	 8713.0	...
8926025	  733.3	  570.3	 8714.0	...
8926026	  733.4	  570.3	 8715.0	...
8926027	  733.2	  570.7	 8715.0	...
8926028	  733.0	  571.2	 8715.0	...
8926029	  732.8	  571.8	 8715.0	...
8926030	  733.2	  571.9	 8715.0	...
8926031	  733.7	  572.1	 8716.0	...
8926032	  734.0	  572.2	 8715.0	...
8926033	  733.7	  572.3	 8714.0	...
8926034	  734.0	  572.3	 8712.0	...
8926035	  734.3	  571.9	 8713.0	...
8926036	  735.3	  570.8	 8714.0	...
8926037	  735.7	  569.5	 8717.0	...
8926038	  735.0	  568.8	 8717.0	...
8926039	  733.8	  568.6	 8717.0	...
8926040	  733.0	  568.7	 8715.0	...
8926041	  733.4	  568.3	 8713.0	...
8926042	  733.5	  568.0	 8713.0	...
8926043	  733.2	  567.8	 8711.0	...
8926044	  733.3	  568.2	 8707.0	...
8926045	  734.4	  568.4	 8703.0	...
8926046	  735.5	  568.6	 8702.0	...
8926047	  735.0	  569.4	 8703.0	...
8926048	  733.8	  570.3	 8706.0	...
8926049	  733.0	  570.5	 8709.0	...
8926050	  733.4	  569.8	 8709.0	...
8926051	  734.0	  570.2	 8706.0	...
8926052	  733.5	  571.3	 8705.0	...
8926053	  733.3	  572.7	 8704.0	...
8926054	  733.2	  573.0	 8702.0	...
8926055	  734.1	  573.2	 8697.0	...
8926056	  734.7	  573.1	 8693.0	...
8926057	  735.0	  573.1	 8692.0	...
8926058	  735.1	  572.8	 8693.0	...
8926059	  735.1	  572.6	 8699.0	...
8926060	  735.2	  572.4	 8706.0	...
8926061	  734.1	  571.7	 8712.0	...
EFIX R   8925810	8926061	252	  730.2	  570.0	   8706
SSACC R  8926062
8926062	  733.0	  570.9	 8712.0	...
8926063	  731.2	  570.7	 8710.0	...
8926064	  728.8	  571.7	 8709.0	...
8926065	  725.4	  573.0	 8709.0	...
8926066	  722.8	  573.7	 8706.0	...
8926067	  719.2	  571.9	 8703.0	...
8926068	  716.8	  569.9	 8698.0	...
8926069	  714.4	  567.9	 8696.0	...
8926070	  710.8	  568.2	 8709.0	...
8926071	  706.5	  568.1	 8726.0	...
8926072	  702.2	  567.2	 8748.0	...
ESACC R  8926062	8926072	11	  733.0	  570.9	  702.2	  567.2	   0.66	     67
SFIX R   8926073
8926073	  701.1	  566.2	 8756.0	...
8926074	  700.6	  565.3	 8762.0	...
8926075	  700.2	  565.2	 8753.0	...
8926076	  700.2	  564.6	 8744.0	...
8926077	  700.9	  564.1	 8731.0	...
8926078	  701.8	  564.3	 8727.0	...
8926079	  702.8	  565.0	 8724.0	...
8926080	  703.3	  565.7	 8724.0	...
8926081	  703.6	  564.1	 8725.0	...
8926082	  703.9	  562.4	 8733.0	...
8926083	  704.4	  560.7	 8741.0	...
8926084	  705.0	  560.6	 8749.0	...
8926085	  705.2	  560.6	 8749.0	...
8926086	  704.7	  560.7	 8748.0	...
8926087	  703.9	  561.3	 8745.0	...
8926088	  703.6	  561.9	 8737.0	...
8926089	  704.8	  562.4	 8729.0	...
8926090	  706.4	  562.4	 8723.0	...
8926091	  707.1	  562.1	 8722.0	...
8926092	  706.1	  561.8	 8722.0	...
8926093	  705.3	  562.6	 8721.0	...
8926094	  705.3	  563.5	 8721.0	...
8926095	  705.7	  564.4	 8714.0	...
8926096	  705.9	  564.4	 8707.0	...
8926097	  706.1	  564.6	 8708.0	...
8926098	  706.0	  564.9	 8716.0	...
8926099	  706.5	  565.2	 8724.0	...
8926100	  707.0	  565.2	 8727.0	...
8926101	  707.6	  563.9	 8728.0	...
8926102	  707.6	  562.5	 8727.0	...
8926103	  707.6	  560.9	 8724.0	...
8926104	  707.5	  560.7	 8720.0	...
8926105	  707.5	  560.6	 8717.0	...
8926106	  706.9	  560.9	 8716.0	...
8926107	  706.2	  561.3	 8717.0	...
8926108	  705.7	  561.6	 8719.0	...
8926109	  706.0	  561.8	 8726.0	...
8926110	  706.5	  562.0	 8732.0	...
8926111	  706.8	  562.3	 8738.0	...
8926112	  706.8	  562.6	 8738.0	...
8926113	  706.6	  563.0	 8743.0	...
8926114	  706.2	  563.3	 8749.0	...
8926115	  706.0	  563.1	 8755.0	...
8926116	  706.4	  562.5	 8756.0	...
8926117	  707.0	  562.6	 8756.0	...
8926118	  707.7	  563.1	 8753.0	...
8926119	  707.9	  563.7	 8737.0	...
8926120	  708.5	  563.6	 8721.0	...
8926121	  709.1	  563.6	 8708.0	...
8926122	  709.6	  563.2	 8717.0	...
8926123	  709.6	  562.7	 8730.0	...
8926124	  708.5	  563.6	 8742.0	...
8926125	  707.3	  564.9	 8747.0	...
8926126	  706.1	  566.0	 8745.0	...
8926127	  707.2	  566.1	 8740.0	...
8926128	  708.3	  566.2	 8734.0	...
8926129	  709.4	  564.6	 8729.0	...
8926130	  709.3	  562.7	 8729.0	...
MSG	8926131 0000 _ Number On
8926131	  709.2	  560.9	 8730.0	...
8926132	  709.1	  560.7	 8734.0	...
8926133	  708.9	  560.6	 8740.0	...
8926134	  708.6	  560.9	 8742.0	...
8926135	  708.4	  561.5	 8743.0	...
8926136	  708.2	  562.4	 8743.0	...
8926137	  708.0	  563.0	 8744.0	...
8926138	  707.9	  563.8	 8743.0	...
8926139	  707.9	  564.3	 8741.0	...
8926140	  707.7	  565.5	 8743.0	...
8926141	  706.9	  566.2	 8747.0	...
8926142	  705.9	  564.8	 8752.0	...
8926143	  705.3	  562.8	 8749.0	...
8926144	  705.5	  561.4	 8746.0	...
8926145	  706.0	  562.1	 8740.0	...
8926146	  706.3	  562.8	 8737.0	...
8926147	  706.4	  563.3	 8734.0	...
8926148	  706.6	  563.7	 8735.0	...
8926149	  706.9	  563.8	 8735.0	...
8926150	  707.9	  563.5	 8731.0	...
8926151	  708.7	  563.2	 8726.0	...
8926152	  709.4	  563.0	 8720.0	...
8926153	  709.4	  562.8	 8719.0	...
8926154	  709.3	  562.2	 8718.0	...
8926155	  709.1	  561.8	 8718.0	...
8926156	  708.6	  561.3	 8728.0	...
8926157	  708.2	  561.1	 8738.0	...
8926158	  707.8	  560.9	 8748.0	...
8926159	  707.4	  561.6	 8747.0	...
8926160	  707.1	  562.0	 8749.0	...
8926161	  707.2	  562.3	 8751.0	...
8926162	  707.4	  562.5	 8752.0	...
8926163	  707.7	  563.4	 8751.0	...
8926164	  708.2	  564.3	 8748.0	...
8926165	  709.0	  564.7	 8743.0	...
8926166	  709.7	  564.6	 8739.0	...
8926167	  709.1	  564.2	 8734.0	...
8926168	  708.2	  563.8	 8729.0	...
8926169	  707.6	  563.3	 8725.0	...
8926170	  708.1	  563.2	 8725.0	...
8926171	  708.5	  562.9	 8732.0	...
8926172	  708.6	  562.7	 8739.0	...
8926173	  709.0	  563.2	 8744.0	...
8926174	  709.3	  563.2	 8745.0	...
8926175	  710.2	  563.3	 8745.0	...
8926176	  710.6	  562.9	 8745.0	...
8926177	  710.1	  563.4	 8758.0	...
8926178	  709.2	  563.9	 8771.0	...
8926179	  708.1	  563.9	 8780.0	...
8926180	  708.0	  563.6	 8776.0	...
8926181	  707.5	  563.6	 8769.0	...
8926182	  707.3	  563.8	 8767.0	...
8926183	  707.0	  564.1	 8761.0	...
8926184	  707.0	  564.0	 8756.0	...
8926185	  706.9	  564.0	 8751.0	...
8926186	  706.8	  564.1	 8753.0	...
8926187	  706.9	  564.2	 8757.0	...
8926188	  707.1	  563.8	 8760.0	...
8926189	  707.3	  563.2	 8760.0	...
8926190	  707.3	  562.7	 8761.0	...
8926191	  708.0	  563.7	 8763.0	...
8926192	  708.6	  564.8	 8756.0	...
8926193	  709.1	  565.6	 8749.0	...
8926194	  708.8	  565.3	 8744.0	...
8926195	  708.8	  564.8	 8748.0	...
8926196	  708.9	  564.6	 8751.0	...
8926197	  708.9	  564.5	 8751.0	...
8926198	  708.7	  564.6	 8760.0	...
8926199	  708.4	  564.5	 8771.0	...
8926200	  708.0	  564.3	 8781.0	...
8926201	  707.9	  563.9	 8781.0	...
8926202	  707.6	  563.6	 8774.0	...
8926203	  707.5	  563.3	 8767.0	...
8926204	  707.5	  564.1	 8761.0	...
8926205	  707.6	  564.9	 8768.0	...
8926206	  707.8	  565.7	 8775.0	...
8926207	  707.7	  565.7	 8782.0	...
8926208	  707.5	  565.1	 8781.0	...
8926209	  707.7	  564.4	 8780.0	...
8926210	  708.0	  563.8	 8779.0	...
8926211	  708.1	  563.8	 8778.0	...
8926212	  708.0	  563.9	 8766.0	...
8926213	  707.8	  564.0	 8755.0	...
8926214	  707.5	  564.1	 8745.0	...
8926215	  707.2	  564.0	 8742.0	...
8926216	  708.7	  563.7	 8740.0	...
8926217	  710.3	  562.9	 8737.0	...
8926218	  711.6	  562.5	 8738.0	...
8926219	  711.1	  562.5	 8741.0	...
8926220	  710.7	  562.7	 8744.0	...
8926221	  710.7	  562.5	 8747.0	...
8926222	  710.8	  562.2	 8751.0	...
8926223	  710.9	  562.5	 8757.0	...
8926224	  710.4	  563.1	 8764.0	...
8926225	  709.6	  563.2	 8768.0	...
8926226	  709.0	  562.8	 8768.0	...
8926227	  709.1	  562.3	 8770.0	...
8926228	  709.3	  563.1	 8773.0	...
8926229	  708.9	  563.9	 8770.0	...
8926230	  708.2	  564.6	 8763.0	...
8926231	  707.4	  564.1	 8756.0	...
8926232	  707.3	  563.5	 8755.0	...
8926233	  707.6	  563.1	 8760.0	...
8926234	  708.0	  563.5	 8763.0	...
8926235	  707.7	  563.9	 8766.0	...
8926236	  707.2	  564.2	 8771.0	...
8926237	  706.6	  563.8	 8781.0	...
8926238	  706.2	  563.3	 8791.0	...
8926239	  706.1	  563.0	 8794.0	...
8926240	  706.1	  562.8	 8794.0	...
8926241	  706.2	  562.3	 8795.0	...
8926242	  706.4	  561.3	 8797.0	...
8926243	  706.6	  560.3	 8795.0	...
8926244	  706.8	  559.8	 8792.0	...
8926245	  707.1	  559.9	 8787.0	...
8926246	  707.3	  560.0	 8786.0	...
8926247	  707.5	  560.1	 8786.0	...
8926248	  707.5	  560.0	 8787.0	...
8926249	  707.5	  560.0	 8787.0	...
8926250	  707.4	  559.9	 8785.0	...
8926251	  707.5	  561.1	 8779.0	...
8926252	  707.4	  562.5	 8770.0	...
8926253	  707.3	  563.8	 8758.0	...
8926254	  708.2	  563.9	 8751.0	...
8926255	  709.4	  563.9	 8749.0	...
8926256	  710.4	  563.8	 8749.0	...
8926257	  710.5	  563.7	 8749.0	...
8926258	  710.6	  563.6	 8749.0	...
8926259	  710.2	  563.4	 8753.0	...
8926260	  709.4	  563.2	 8757.0	...
8926261	  708.9	  563.0	 8758.0	...
8926262	  709.5	  562.8	 8755.0	...
8926263	  709.9	  561.9	 8756.0	...
8926264	  709.9	  561.0	 8756.0	...
8926265	  709.7	  560.4	 8757.0	...
8926266	  709.5	  560.8	 8755.0	...
8926267	  709.4	  561.3	 8755.0	...
8926268	  709.1	  561.4	 8755.0	...
8926269	  708.9	  562.5	 8760.0	...
8926270	  708.9	  563.6	 8765.0	...
8926271	  709.3	  564.5	 8773.0	...
8926272	  709.4	  564.5	 8776.0	...
8926273	  709.3	  563.9	 8778.0	...
8926274	  709.2	  563.3	 8778.0	...
8926275	  709.1	  562.2	 8780.0	...
8926276	  709.0	  561.8	 8782.0	...
8926277	  708.9	  561.3	 8782.0	...
8926278	  708.7	  561.2	 8778.0	...
8926279	  708.5	  560.9	 8773.0	...
8926280	  708.3	  560.6	 8770.0	...
8926281	  708.0	  560.4	 8768.0	...
8926282	  707.8	  560.4	 8766.0	...
8926283	  707.8	  560.0	 8765.0	...
8926284	  708.1	  559.5	 8763.0	...
8926285	  708.5	  559.6	 8765.0	...
8926286	  708.7	  560.6	 8765.0	...
8926287	  708.7	  561.5	 8768.0	...
8926288	  708.7	  561.7	 8771.0	...
8926289	  708.8	  561.4	 8772.0	...
8926290	  709.1	  561.1	 8769.0	...
8926291	  709.6	  562.0	 8764.0	...
8926292	  710.1	  563.0	 8759.0	...
8926293	  710.3	  563.8	 8755.0	...
8926294	  710.4	  563.6	 8752.0	...
8926295	  710.8	  563.4	 8751.0	...
8926296	  711.3	  563.5	 8750.0	...
8926297	  710.7	  563.5	 8753.0	...
8926298	  709.6	  562.6	 8753.0	...
8926299	  708.3	  561.8	 8754.0	...
8926300	  708.1	  561.4	 8762.0	...
8926301	  707.7	  561.8	 8772.0	...
8926302	  707.4	  562.6	 8782.0	...
8926303	  708.2	  563.1	 8776.0	...
8926304	  708.8	  561.9	 8771.0	...
8926305	  709.0	  560.3	 8765.0	...
8926306	  708.3	  559.3	 8761.0	...
8926307	  708.2	  559.7	 8757.0	...
8926308	  708.9	  560.1	 8752.0	...
8926309	  709.4	  559.6	 8752.0	...
8926310	  709.7	  559.3	 8754.0	...
8926311	  709.7	  559.3	 8758.0	...
8926312	  709.8	  559.7	 8761.0	...
8926313	  710.5	  560.3	 8753.0	...
8926314	  711.1	  560.5	 8743.0	...
8926315	  711.6	  560.6	 8740.0	...
8926316	  711.5	  560.7	 8747.0	...
8926317	  711.4	  559.8	 8753.0	...
8926318	  711.2	  559.0	 8754.0	...
8926319	  710.9	  559.5	 8757.0	...
8926320	  710.5	  560.7	 8762.0	...
8926321	  710.3	  561.9	 8762.0	...
8926322	  710.2	  561.8	 8761.0	...
8926323	  710.4	  562.0	 8758.0	...
8926324	  710.7	  562.1	 8760.0	...
8926325	  710.9	  562.2	 8765.0	...
8926326	  710.9	  562.2	 8770.0	...
8926327	  710.7	  561.6	 8771.0	...
8926328	  710.4	  560.4	 8770.0	...
8926329	  708.8	  559.5	 8774.0	...
8926330	  707.2	  558.7	 8784.0	...
8926331	  706.2	  557.9	 8794.0	...
8926332	  706.7	  557.0	 8798.0	...
8926333	  708.0	  558.4	 8797.0	...
8926334	  709.2	  560.2	 8790.0	...
8926335	  710.6	  561.8	 8783.0	...
8926336	  711.2	  561.3	 8777.0	...
8926337	  710.3	  561.4	 8777.0	...
8926338	  709.1	  561.7	 8782.0	...
8926339	  708.0	  562.0	 8787.0	...
8926340	  708.0	  561.6	 8792.0	...
8926341	  708.1	  561.2	 8792.0	...
8926342	  707.4	  561.3	 8797.0	...
8926343	  707.1	  561.5	 8803.0	...
8926344	  706.9	  561.6	 8808.0	...
8926345	  707.3	  561.5	 8808.0	...
8926346	  707.3	  560.2	 8808.0	...
8926347	  705.9	  559.0	 8816.0	...
8926348	  704.5	  557.7	 8823.0	...
8926349	  703.6	  557.9	 8832.0	...
8926350	  704.3	  557.9	 8834.0	...
8926351	  705.2	  557.6	 8823.0	...
8926352	  705.6	  557.4	 8809.0	...
8926353	  705.8	  557.3	 8800.0	...
8926354	  706.2	  558.1	 8805.0	...
8926355	  706.6	  558.9	 8808.0	...
8926356	  707.0	  559.6	 8807.0	...
8926357	  707.7	  559.8	 8798.0	...
8926358	  708.6	  560.0	 8789.0	...
8926359	  709.8	  560.3	 8781.0	...
8926360	  710.2	  560.6	 8781.0	...
8926361	  710.4	  560.6	 8783.0	...
8926362	  710.5	  560.3	 8787.0	...
8926363	  710.0	  560.0	 8790.0	...
8926364	  709.5	  560.0	 8793.0	...
8926365	  709.2	  560.0	 8793.0	...
8926366	  709.5	  559.9	 8792.0	...
8926367	  709.2	  558.6	 8791.0	...
8926368	  708.6	  557.4	 8797.0	...
8926369	  708.2	  556.8	 8803.0	...
8926370	  708.3	  557.0	 8809.0	...
8926371	  708.7	  557.3	 8809.0	...
8926372	  708.8	  556.5	 8809.0	...
8926373	  708.6	  556.3	 8808.0	...
8926374	  708.1	  556.1	 8808.0	...
8926375	  707.8	  556.5	 8808.0	...
8926376	  707.8	  556.7	 8808.0	...
8926377	  707.8	  557.4	 8805.0	...
8926378	  707.8	  557.9	 8801.0	...
8926379	  709.4	  558.1	 8799.0	...
8926380	  710.9	  558.1	 8800.0	...
8926381	  711.6	  558.3	 8802.0	...
8926382	  710.6	  557.7	 8806.0	...
8926383	  709.9	  556.9	 8810.0	...
8926384	  710.1	  556.8	 8815.0	...
8926385	  710.4	  557.7	 8818.0	...
8926386	  710.3	  558.6	 8823.0	...
8926387	  710.2	  558.6	 8827.0	...
8926388	  709.8	  558.5	 8829.0	...
8926389	  709.4	  557.9	 8829.0	...
8926390	  708.9	  556.8	 8828.0	...
8926391	  708.8	  555.9	 8827.0	...
8926392	  708.9	  556.1	 8828.0	...
8926393	  709.1	  556.8	 8831.0	...
8926394	  709.4	  557.5	 8829.0	...
8926395	  709.6	  557.3	 8825.0	...
8926396	  709.7	  557.2	 8818.0	...
8926397	  709.8	  557.3	 8814.0	...
8926398	  709.6	  557.7	 8816.0	...
8926399	  709.5	  558.1	 8822.0	...
8926400	  709.3	  558.3	 8828.0	...
8926401	  709.2	  558.2	 8830.0	...
8926402	  709.0	  558.1	 8831.0	...
8926403	  709.8	  557.5	 8831.0	...
8926404	  710.7	  557.1	 8831.0	...
8926405	  711.6	  556.5	 8832.0	...
8926406	  711.7	  556.3	 8834.0	...
8926407	  711.9	  556.6	 8835.0	...
8926408	  712.0	  557.0	 8834.0	...
8926409	  714.1	  557.6	 8832.0	...
8926410	  716.3	  557.6	 8833.0	...
8926411	  718.7	  557.5	 8834.0	...
8926412	  720.0	  555.9	 8837.0	...
8926413	  721.1	  554.5	 8837.0	...
8926414	  722.2	  553.3	 8837.0	...
8926415	  722.6	  553.4	 8837.0	...
8926416	  724.8	  554.3	 8824.0	...
8926417	  726.9	  555.1	 8811.0	...
8926418	  728.6	  555.8	 8798.0	...
8926419	  728.6	  555.9	 8802.0	...
8926420	  729.6	  555.4	 8812.0	...
8926421	  730.5	  554.7	 8822.0	...
8926422	  730.4	  554.2	 8833.0	...
8926423	  729.4	  554.4	 8837.0	...
8926424	  728.0	  554.7	 8834.0	...
8926425	  727.7	  554.7	 8828.0	...
8926426	  727.7	  554.7	 8824.0	...
8926427	  728.1	  554.6	 8826.0	...
8926428	  728.5	  555.2	 8820.0	...
8926429	  728.6	  556.3	 8813.0	...
8926430	  729.0	  557.3	 8805.0	...
8926431	  729.5	  557.4	 8804.0	...
8926432	  729.9	  556.7	 8803.0	...
8926433	  729.9	  556.1	 8804.0	...
8926434	  729.5	  555.9	 8807.0	...
8926435	  729.2	  556.0	 8818.0	...
MSG	8926436 0000 _ Number Off
8926436	  729.0	  556.1	 8826.0	...
8926437	  729.0	  556.1	 8833.0	...
8926438	  729.0	  556.0	 8835.0	...
8926439	  729.0	  556.2	 8837.0	...
8926440	  728.9	  556.3	 8839.0	...
8926441	  728.8	  556.4	 8839.0	...
8926442	  728.6	  556.2	 8839.0	...
8926443	  728.5	  556.2	 8840.0	...
8926444	  727.9	  556.4	 8843.0	...
8926445	  727.4	  556.6	 8846.0	...
8926446	  727.6	  556.8	 8852.0	...
8926447	  728.3	  557.0	 8857.0	...
8926448	  729.0	  557.2	 8864.0	...
8926449	  729.1	  557.1	 8864.0	...
8926450	  729.1	  556.8	 8864.0	...
8926451	  729.1	  554.8	 8861.0	...
8926452	  728.9	  553.0	 8859.0	...
8926453	  728.5	  552.2	 8860.0	...
8926454	  728.4	  553.2	 8862.0	...
8926455	  728.4	  554.3	 8863.0	...
8926456	  728.5	  554.4	 8861.0	...
8926457	  728.4	  554.5	 8870.0	...
8926458	  727.8	  554.6	 8881.0	...
8926459	  726.9	  554.5	 8893.0	...
8926460	  726.5	  554.4	 8896.0	...
8926461	  726.4	  554.2	 8901.0	...
8926462	  726.9	  554.5	 8905.0	...
8926463	  727.3	  554.9	 8898.0	...
8926464	  727.3	  555.3	 8889.0	...
8926465	  726.7	  555.3	 8886.0	...
8926466	  726.3	  554.3	 8894.0	...
8926467	  726.4	  553.3	 8901.0	...
8926468	  726.7	  551.9	 8903.0	...
8926469	  727.0	  551.6	 8903.0	...
8926470	  727.0	  551.7	 8901.0	...
8926471	  726.8	  552.2	 8900.0	...
8926472	  726.6	  552.7	 8900.0	...
8926473	  726.5	  552.7	 8903.0	...
8926474	  726.4	  552.7	 8906.0	...
8926475	  726.0	  553.0	 8905.0	...
8926476	  725.6	  553.3	 8903.0	...
8926477	  725.3	  553.8	 8903.0	...
8926478	  725.5	  554.0	 8904.0	...
8926479	  725.7	  554.2	 8905.0	...
8926480	  725.8	  554.2	 8900.0	...
8926481	  726.8	  554.1	 8890.0	...
8926482	  727.8	  553.9	 8881.0	...
8926483	  727.7	  553.9	 8895.0	...
8926484	  725.7	  554.3	 8914.0	...
8926485	  723.7	  554.6	 8932.0	...
8926486	  723.1	  554.8	 8931.0	...
8926487	  724.1	  554.7	 8931.0	...
8926488	  725.0	  553.7	 8929.0	...
8926489	  725.7	  552.6	 8926.0	...
8926490	  725.6	  551.8	 8921.0	...
8926491	  725.5	  552.0	 8916.0	...
8926492	  724.7	  552.3	 8912.0	...
8926493	  723.8	  552.4	 8910.0	...
8926494	  723.1	  553.0	 8910.0	...
8926495	  723.3	  553.3	 8910.0	...
8926496	  723.3	  553.4	 8912.0	...
8926497	  723.2	  553.0	 8917.0	...
8926498	  723.3	  553.2	 8921.0	...
8926499	  725.2	  553.7	 8925.0	...
8926500	  727.1	  554.3	 8924.0	...
8926501	  728.6	  554.6	 8922.0	...
8926502	  728.2	  554.8	 8923.0	...
8926503	  727.6	  554.5	 8925.0	...
8926504	  727.1	  554.0	 8929.0	...
8926505	  726.8	  553.5	 8935.0	...
8926506	  726.6	  552.7	 8943.0	...
8926507	  726.2	  551.6	 8951.0	...
8926508	  726.0	  551.0	 8955.0	...
8926509	  725.5	  551.3	 8956.0	...
8926510	  725.1	  551.3	 8956.0	...
8926511	  726.0	  550.8	 8958.0	...
8926512	  727.3	  551.1	 8959.0	...
8926513	  727.9	  552.0	 8959.0	...
8926514	  727.2	  552.5	 8958.0	...
8926515	  726.4	  552.3	 8958.0	...
8926516	  727.5	  552.0	 8957.0	...
8926517	  728.6	  552.2	 8956.0	...
8926518	  728.5	  552.4	 8955.0	...
8926519	  727.3	  552.5	 8955.0	...
8926520	  726.1	  552.3	 8962.0	...
8926521	  725.8	  551.9	 8972.0	...
8926522	  725.6	  551.9	 8982.0	...
8926523	  726.0	  552.1	 8979.0	...
8926524	  726.5	  552.5	 8974.0	...
8926525	  726.7	  552.4	 8973.0	...
8926526	  726.2	  550.8	 8979.0	...
8926527	  726.0	  549.3	 8983.0	...
8926528	  726.0	  547.8	 8981.0	...
8926529	  726.3	  547.8	 8980.0	...
8926530	  726.6	  547.6	 8981.0	...
8926531	  726.9	  547.4	 8983.0	...
8926532	  726.8	  549.0	 8981.0	...
8926533	  726.2	  550.9	 8978.0	...
8926534	  725.7	  552.9	 8986.0	...
8926535	  725.4	  553.0	 8998.0	...
8926536	  725.4	  553.1	 9010.0	...
8926537	  725.2	  552.7	 9010.0	...
8926538	  725.0	  552.2	 9010.0	...
8926539	  724.5	  551.8	 9010.0	...
8926540	  724.3	  551.7	 9011.0	...
8926541	  724.6	  551.7	 9008.0	...
8926542	  725.0	  551.5	 9005.0	...
8926543	  725.6	  551.3	 9003.0	...
8926544	  725.7	  551.1	 9003.0	...
8926545	  725.8	  550.9	 9002.0	...
8926546	  726.4	  550.5	 9003.0	...
8926547	  727.0	  550.1	 9007.0	...
8926548	  727.3	  550.2	 9011.0	...
8926549	  727.1	  550.5	 9009.0	...
8926550	  726.7	  551.0	 9004.0	...
8926551	  726.7	  552.4	 8999.0	...
8926552	  727.1	  553.8	 8998.0	...
8926553	  727.4	  554.3	 8997.0	...
8926554	  727.5	  553.2	 9006.0	...
8926555	  727.2	  551.0	 9015.0	...
8926556	  726.9	  549.3	 9022.0	...
8926557	  726.9	  548.2	 9021.0	...
8926558	  727.3	  548.1	 9019.0	...
8926559	  727.6	  548.7	 9019.0	...
8926560	  727.0	  549.5	 9018.0	...
8926561	  726.0	  550.3	 9016.0	...
8926562	  726.3	  550.4	 9013.0	...
8926563	  727.7	  550.7	 9012.0	...
8926564	  729.0	  550.9	 9005.0	...
8926565	  728.7	  551.1	 8998.0	...
8926566	  728.3	  551.2	 8993.0	...
8926567	  727.7	  551.2	 9000.0	...
8926568	  727.9	  551.4	 9007.0	...
8926569	  728.1	  551.6	 9013.0	...
8926570	  729.1	  552.0	 9014.0	...
8926571	  729.9	  552.0	 9014.0	...
8926572	  730.6	  552.1	 9013.0	...
8926573	  730.5	  552.0	 9002.0	...
8926574	  730.4	  551.2	 8990.0	...
8926575	  730.2	  550.5	 8984.0	...
8926576	  730.0	  551.0	 8989.0	...
8926577	  729.7	  552.4	 8994.0	...
8926578	  729.5	  552.9	 8994.0	...
8926579	  729.3	  552.3	 8998.0	...
8926580	  729.1	  551.8	 9003.0	...
8926581	  728.9	  552.2	 9006.0	...
8926582	  728.7	  551.8	 9005.0	...
8926583	  728.7	  550.8	 9006.0	...
8926584	  728.8	  549.9	 9007.0	...
8926585	  728.9	  549.2	 9008.0	...
8926586	  728.9	  548.9	 9007.0	...
8926587	  728.8	  548.9	 9003.0	...
8926588	  728.7	  549.8	 8999.0	...
8926589	  728.7	  550.6	 8997.0	...
8926590	  728.7	  551.0	 8999.0	...
8926591	  728.7	  550.9	 9001.0	...
8926592	  729.3	  550.9	 9001.0	...
8926593	  729.8	  551.0	 9000.0	...
8926594	  730.3	  550.6	 9001.0	...
8926595	  729.8	  550.6	 9001.0	...
8926596	  729.3	  550.7	 9002.0	...
8926597	  728.9	  551.3	 9002.0	...
8926598	  729.0	  551.8	 9003.0	...
8926599	  729.6	  552.5	 9003.0	...
8926600	  730.2	  553.2	 9004.0	...
8926601	  730.0	  553.4	 9004.0	...
8926602	  729.5	  552.9	 9003.0	...
8926603	  730.0	  552.0	 9001.0	...
8926604	  731.2	  551.4	 8998.0	...
8926605	  731.7	  551.4	 8995.0	...
8926606	  730.6	  551.7	 8996.0	...
8926607	  729.5	  552.2	 8996.0	...
8926608	  729.4	  552.3	 8996.0	...
8926609	  729.7	  550.9	 8997.0	...
8926610	  729.9	  549.3	 8997.0	...
8926611	  729.7	  548.8	 8997.0	...
8926612	  729.8	  549.8	 8996.0	...
8926613	  729.9	  550.2	 8994.0	...
8926614	  729.1	  549.6	 9001.0	...
8926615	  728.5	  549.7	 9009.0	...
8926616	  728.1	  550.4	 9017.0	...
8926617	  728.4	  551.1	 9016.0	...
8926618	  728.6	  551.2	 9015.0	...
8926619	  728.6	  550.7	 9013.0	...
8926620	  728.5	  549.9	 9011.0	...
8926621	  728.5	  549.1	 9014.0	...
8926622	  728.5	  549.0	 9019.0	...
8926623	  728.6	  549.1	 9023.0	...
8926624	  728.7	  549.3	 9026.0	...
8926625	  728.7	  549.6	 9029.0	...
8926626	  728.9	  550.7	 9030.0	...
8926627	  729.0	  551.7	 9029.0	...
8926628	  729.0	  551.4	 9032.0	...
8926629	  728.9	  550.3	 9036.0	...
8926630	  728.8	  548.9	 9042.0	...
8926631	  728.7	  548.6	 9044.0	...
8926632	  728.5	  548.8	 9041.0	...
8926633	  728.3	  549.4	 9036.0	...
8926634	  728.3	  549.8	 9032.0	...
8926635	  728.4	  550.0	 9034.0	...
8926636	  728.3	  549.8	 9039.0	...
MSG	8926637 0000 _ Number On
8926637	  728.1	  549.7	 9040.0	...
8926638	  727.9	  549.5	 9041.0	...
8926639	  727.8	  549.3	 9039.0	...
8926640	  727.9	  549.1	 9034.0	...
8926641	  729.0	  548.9	 9031.0	...
8926642	  730.2	  549.4	 9029.0	...
8926643	  731.3	  549.7	 9030.0	...
8926644	  731.4	  550.0	 9032.0	...
8926645	  731.5	  549.8	 9032.0	...
8926646	  731.6	  550.0	 9031.0	...
8926647	  731.6	  550.6	 9031.0	...
8926648	  731.6	  551.2	 9031.0	...
8926649	  731.4	  551.0	 9031.0	...
8926650	  731.2	  550.5	 9035.0	...
8926651	  730.8	  549.7	 9043.0	...
8926652	  730.2	  549.5	 9052.0	...
8926653	  729.6	  548.9	 9054.0	...
8926654	  729.1	  548.6	 9053.0	...
8926655	  728.8	  548.5	 9052.0	...
8926656	  729.4	  548.7	 9053.0	...
8926657	  730.3	  549.3	 9053.0	...
8926658	  730.8	  549.9	 9050.0	...
8926659	  730.3	  550.4	 9047.0	...
8926660	  729.8	  550.6	 9050.0	...
8926661	  730.2	  550.7	 9054.0	...
8926662	  730.8	  551.0	 9056.0	...
8926663	  731.4	  551.3	 9052.0	...
8926664	  731.4	  551.3	 9051.0	...
8926665	  731.4	  551.2	 9051.0	...
8926666	  731.4	  550.8	 9051.0	...
8926667	  731.3	  550.5	 9051.0	...
8926668	  731.2	  550.3	 9054.0	...
8926669	  731.1	  550.3	 9057.0	...
8926670	  730.3	  550.3	 9060.0	...
8926671	  729.5	  549.7	 9061.0	...
8926672	  728.9	  549.0	 9066.0	...
8926673	  728.9	  548.2	 9070.0	...
8926674	  729.2	  548.4	 9073.0	...
8926675	  729.5	  549.1	 9072.0	...
8926676	  729.7	  549.8	 9072.0	...
8926677	  730.3	  550.1	 9076.0	...
8926678	  730.8	  551.2	 9080.0	...
8926679	  731.0	  552.3	 9076.0	...
8926680	  730.7	  553.0	 9068.0	...
8926681	  730.8	  551.1	 9069.0	...
8926682	  731.2	  549.2	 9077.0	...
8926683	  731.6	  548.0	 9085.0	...
8926684	  731.7	  548.2	 9084.0	...
8926685	  731.4	  548.4	 9084.0	...
8926686	  731.0	  548.5	 9080.0	...
8926687	  730.6	  548.8	 9077.0	...
8926688	  730.5	  549.1	 9073.0	...
8926689	  730.6	  549.6	 9078.0	...
8926690	  730.6	  550.0	 9082.0	...
8926691	  730.8	  550.2	 9085.0	...
8926692	  730.9	  550.5	 9082.0	...
8926693	  730.7	  551.1	 9081.0	...
8926694	  729.4	  551.9	 9081.0	...
8926695	  728.1	  552.5	 9082.0	...
8926696	  727.2	  552.7	 9082.0	...
8926697	  727.4	  552.8	 9077.0	...
8926698	  728.6	  553.0	 9071.0	...
8926699	  729.7	  553.2	 9064.0	...
8926700	  730.8	  553.1	 9064.0	...
8926701	  730.9	  553.0	 9063.0	...
8926702	  730.8	  552.8	 9070.0	...
8926703	  730.3	  552.3	 9076.0	...
8926704	  729.5	  551.9	 9082.0	...
8926705	  729.0	  551.6	 9082.0	...
8926706	  728.6	  551.8	 9083.0	...
8926707	  728.6	  551.9	 9084.0	...
8926708	  728.3	  551.7	 9087.0	...
8926709	  727.9	  551.5	 9092.0	...
8926710	  727.5	  551.1	 9098.0	...
8926711	  727.3	  550.7	 9102.0	...
8926712	  727.2	  550.4	 9105.0	...
8926713	  727.1	  550.3	 9105.0	...
8926714	  726.7	  550.2	 9108.0	...
8926715	  726.5	  550.1	 9111.0	...
8926716	  726.4	  550.1	 9114.0	...
8926717	  726.8	  550.1	 9114.0	...
8926718	  727.0	  550.1	 9116.0	...
8926719	  726.3	  550.0	 9120.0	...
8926720	  725.4	  550.1	 9123.0	...
8926721	  724.2	  550.2	 9122.0	...
8926722	  723.9	  550.5	 9116.0	...
8926723	  724.1	  551.7	 9106.0	...
8926724	  724.5	  552.8	 9097.0	...
8926725	  725.0	  553.9	 9101.0	...
8926726	  725.0	  554.1	 9108.0	...
8926727	  725.3	  554.2	 9108.0	...
8926728	  725.9	  553.5	 9098.0	...
8926729	  726.8	  552.7	 9089.0	...
8926730	  727.5	  552.0	 9087.0	...
8926731	  727.9	  551.9	 9087.0	...
8926732	  728.1	  552.4	 9086.0	...
8926733	  728.3	  553.0	 9085.0	...
8926734	  728.4	  553.3	 9083.0	...
8926735	  728.1	  552.1	 9082.0	...
8926736	  727.7	  550.8	 9084.0	...
8926737	  727.3	  550.1	 9087.0	...
8926738	  727.5	  550.7	 9088.0	...
8926739	  727.9	  551.2	 9087.0	...
8926740	  728.4	  551.4	 9083.0	...
8926741	  728.6	  551.7	 9080.0	...
8926742	  728.4	  552.1	 9083.0	...
8926743	  727.2	  552.9	 9089.0	...
8926744	  726.2	  553.2	 9094.0	...
8926745	  725.1	  552.7	 9094.0	...
8926746	  724.9	  552.0	 9093.0	...
8926747	  725.0	  551.3	 9092.0	...
8926748	  725.5	  551.4	 9092.0	...
8926749	  726.2	  551.4	 9092.0	...
8926750	  727.5	  551.2	 9084.0	...
8926751	  728.6	  551.1	 9075.0	...
8926752	  728.5	  551.1	 9072.0	...
8926753	  727.6	  551.3	 9078.0	...
8926754	  727.0	  552.3	 9083.0	...
8926755	  727.5	  553.0	 9081.0	...
8926756	  728.0	  553.6	 9080.0	...
8926757	  728.0	  552.3	 9081.0	...
8926758	  727.9	  551.2	 9086.0	...
8926759	  727.9	  551.4	 9091.0	...
8926760	  728.1	  552.5	 9086.0	...
8926761	  728.1	  553.5	 9080.0	...
8926762	  727.8	  553.1	 9077.0	...
8926763	  727.5	  552.5	 9082.0	...
8926764	  727.2	  551.9	 9082.0	...
8926765	  727.3	  552.6	 9079.0	...
8926766	  727.7	  552.8	 9076.0	...
8926767	  728.3	  553.0	 9073.0	...
8926768	  729.0	  553.0	 9070.0	...
8926769	  729.5	  553.8	 9072.0	...
8926770	  729.7	  554.4	 9075.0	...
8926771	  729.4	  554.2	 9076.0	...
8926772	  729.0	  553.9	 9074.0	...
8926773	  728.5	  553.1	 9074.0	...
8926774	  728.4	  552.1	 9076.0	...
8926775	  728.2	  551.6	 9078.0	...
8926776	  728.2	  551.9	 9074.0	...
8926777	  728.4	  552.9	 9071.0	...
8926778	  728.6	  553.5	 9068.0	...
8926779	  729.4	  554.1	 9069.0	...
8926780	  730.0	  554.6	 9069.0	...
8926781	  730.6	  554.7	 9068.0	...
8926782	  730.8	  554.8	 9065.0	...
8926783	  730.8	  554.3	 9063.0	...
8926784	  730.3	  554.2	 9062.0	...
8926785	  729.2	  554.5	 9063.0	...
8926786	  728.0	  554.8	 9067.0	...
8926787	  728.1	  555.2	 9070.0	...
8926788	  728.6	  555.4	 9075.0	...
8926789	  729.7	  555.8	 9077.0	...
8926790	  730.2	  555.9	 9078.0	...
8926791	  729.5	  556.3	 9080.0	...
8926792	  728.3	  556.6	 9082.0	...
8926793	  726.9	  556.8	 9080.0	...
8926794	  726.8	  556.7	 9077.0	...
8926795	  726.9	  556.6	 9074.0	...
8926796	  728.2	  556.4	 9074.0	...
8926797	  729.4	  556.3	 9074.0	...
8926798	  730.4	  555.9	 9082.0	...
8926799	  730.4	  555.5	 9090.0	...
8926800	  730.3	  554.6	 9095.0	...
8926801	  730.1	  553.9	 9083.0	...
8926802	  730.0	  553.9	 9071.0	...
8926803	  729.9	  554.8	 9061.0	...
8926804	  728.7	  555.8	 9060.0	...
8926805	  727.8	  554.6	 9063.0	...
8926806	  727.0	  553.0	 9070.0	...
8926807	  726.6	  553.0	 9077.0	...
8926808	  725.8	  554.6	 9080.0	...
8926809	  725.8	  556.1	 9080.0	...
8926810	  726.7	  556.0	 9082.0	...
8926811	  727.5	  555.9	 9084.0	...
8926812	  727.4	  555.9	 9087.0	...
8926813	  727.4	  556.4	 9088.0	...
8926814	  727.4	  556.9	 9094.0	...
8926815	  726.9	  557.8	 9098.0	...
8926816	  726.2	  558.6	 9104.0	...
8926817	  725.5	  559.4	 9106.0	...
8926818	  725.3	  558.8	 9108.0	...
8926819	  725.3	  557.1	 9107.0	...
8926820	  725.8	  555.4	 9098.0	...
8926821	  726.4	  554.9	 9090.0	...
8926822	  726.9	  555.1	 9081.0	...
8926823	  726.2	  555.5	 9081.0	...
8926824	  725.6	  555.5	 9085.0	...
8926825	  725.2	  555.5	 9090.0	...
8926826	  725.9	  555.3	 9092.0	...
8926827	  726.3	  555.2	 9086.0	...
8926828	  726.3	  555.2	 9080.0	...
8926829	  726.1	  555.3	 9077.0	...
8926830	  725.8	  555.6	 9078.0	...
8926831	  725.8	  556.9	 9079.0	...
8926832	  726.0	  558.0	 9080.0	...
8926833	  726.1	  558.9	 9081.0	...
8926834	  726.2	  558.5	 9080.0	...
8926835	  726.3	  557.8	 9077.0	...
8926836	  726.4	  557.2	 9075.0	...
8926837	  726.4	  556.6	 9078.0	...
8926838	  726.1	  556.3	 9084.0	...
8926839	  725.9	  556.1	 9091.0	...
8926840	  725.7	  555.8	 9093.0	...
8926841	  725.9	  555.4	 9093.0	...
8926842	  726.1	  554.8	 9087.0	...
8926843	  726.3	  554.6	 9081.0	...
8926844	  726.0	  554.7	 9082.0	...
8926845	  725.8	  555.8	 9088.0	...
8926846	  725.8	  557.0	 9091.0	...
8926847	  726.0	  557.7	 9089.0	...
8926848	  725.0	  557.9	 9088.0	...
8926849	  724.0	  558.1	 9088.0	...
8926850	  723.3	  558.2	 9085.0	...
8926851	  723.6	  557.8	 9082.0	...
8926852	  723.9	  557.2	 9083.0	...
8926853	  723.9	  556.9	 9086.0	...
8926854	  723.9	  557.0	 9093.0	...
8926855	  723.8	  556.9	 9099.0	...
8926856	  723.7	  556.5	 9104.0	...
8926857	  723.7	  556.1	 9102.0	...
8926858	  723.8	  556.1	 9097.0	...
8926859	  723.9	  556.1	 9096.0	...
8926860	  724.1	  556.0	 9097.0	...
8926861	  724.4	  556.7	 9097.0	...
8926862	  724.8	  557.8	 9089.0	...
8926863	  725.3	  558.8	 9080.0	...
8926864	  725.6	  558.9	 9077.0	...
8926865	  725.8	  558.5	 9080.0	...
8926866	  725.8	  558.1	 9086.0	...
8926867	  724.3	  558.3	 9091.0	...
8926868	  722.8	  558.7	 9093.0	...
8926869	  721.1	  558.2	 9095.0	...
8926870	  720.9	  556.9	 9097.0	...
8926871	  720.4	  555.7	 9100.0	...
EFIX R   8926073	8926871	799	  719.4	  556.6	   8909
SSACC R  8926872
8926872	  719.8	  555.5	 9099.0	...
8926873	  717.7	  555.8	 9097.0	...
8926874	  713.9	  556.2	 9095.0	...
8926875	  710.3	  556.6	 9104.0	...
8926876	  708.3	  557.8	 9113.0	...
8926877	  707.9	  558.9	 9126.0	...
ESACC R  8926872	8926877	6	  719.8	  555.5	  707.9	  558.9	   0.26	     42
SFIX R   8926878
8926878	  706.2	  559.4	 9128.0	...
8926879	  704.4	  559.0	 9130.0	...
8926880	  703.0	  558.6	 9129.0	...
8926881	  703.3	  558.6	 9129.0	...
8926882	  703.8	  559.2	 9128.0	...
8926883	  704.3	  559.8	 9130.0	...
8926884	  705.1	  559.4	 9132.0	...
8926885	  705.6	  558.3	 9138.0	...
8926886	  705.7	  557.3	 9143.0	...
8926887	  705.4	  557.4	 9140.0	...
8926888	  705.1	  557.6	 9129.0	...
8926889	  705.0	  557.5	 9117.0	...
8926890	  704.8	  557.4	 9108.0	...
8926891	  704.4	  557.3	 9105.0	...
8926892	  704.3	  557.5	 9119.0	...
8926893	  704.5	  557.3	 9135.0	...
8926894	  704.9	  557.0	 9142.0	...
8926895	  705.3	  556.5	 9133.0	...
8926896	  705.3	  557.5	 9124.0	...
8926897	  705.4	  558.1	 9124.0	...
8926898	  705.4	  558.6	 9124.0	...
8926899	  705.3	  558.4	 9123.0	...
8926900	  705.1	  558.5	 9131.0	...
8926901	  705.0	  558.7	 9140.0	...
8926902	  704.5	  558.6	 9150.0	...
8926903	  703.6	  558.4	 9152.0	...
8926904	  702.9	  557.9	 9153.0	...
8926905	  702.7	  557.3	 9153.0	...
8926906	  702.9	  556.8	 9163.0	...
8926907	  702.9	  556.7	 9174.0	...
8926908	  702.8	  556.7	 9185.0	...
8926909	  702.5	  555.9	 9180.0	...
8926910	  702.0	  555.6	 9174.0	...
8926911	  701.6	  555.6	 9166.0	...
8926912	  701.0	  556.5	 9163.0	...
8926913	  700.6	  556.8	 9159.0	...
8926914	  700.9	  556.6	 9155.0	...
8926915	  702.3	  556.4	 9151.0	...
8926916	  703.7	  556.3	 9150.0	...
8926917	  704.7	  556.4	 9152.0	...
8926918	  704.9	  556.6	 9149.0	...
8926919	  705.2	  557.5	 9144.0	...
8926920	  705.2	  558.4	 9139.0	...
8926921	  705.1	  559.2	 9137.0	...
8926922	  705.0	  559.0	 9136.0	...
8926923	  704.2	  558.9	 9138.0	...
8926924	  703.5	  560.7	 9141.0	...
8926925	  703.6	  562.6	 9139.0	...
8926926	  703.7	  562.4	 9134.0	...
8926927	  703.9	  560.4	 9135.0	...
8926928	  703.5	  558.4	 9140.0	...
8926929	  704.7	  559.1	 9140.0	...
8926930	  705.7	  559.8	 9135.0	...
8926931	  706.6	  560.6	 9129.0	...
8926932	  706.6	  560.7	 9128.0	...
8926933	  706.7	  560.8	 9128.0	...
8926934	  706.7	  560.8	 9128.0	...
8926935	  706.3	  559.7	 9136.0	...
8926936	  705.7	  558.6	 9144.0	...
8926937	  704.5	  557.7	 9155.0	...
8926938	  703.6	  557.7	 9158.0	...
8926939	  702.7	  557.9	 9159.0	...
8926940	  702.4	  557.9	 9157.0	...
8926941	  702.1	  557.9	 9156.0	...
8926942	  703.4	  557.9	 9150.0	...
8926943	  704.0	  558.1	 9143.0	...
8926944	  704.6	  558.2	 9137.0	...
8926945	  704.0	  558.3	 9139.0	...
8926946	  704.0	  558.1	 9142.0	...
8926947	  703.9	  557.9	 9139.0	...
8926948	  703.7	  557.7	 9133.0	...
8926949	  703.6	  558.1	 9127.0	...
MSG	8926950 0000 _ Number Off
8926950	  703.6	  559.1	 9127.0	...
8926951	  704.0	  560.8	 9127.0	...
8926952	  704.0	  562.0	 9127.0	...
8926953	  703.5	  560.8	 9134.0	...
8926954	  702.8	  559.0	 9139.0	...
8926955	  702.4	  557.1	 9143.0	...
8926956	  703.5	  557.1	 9136.0	...
8926957	  704.6	  557.1	 9129.0	...
8926958	  706.0	  557.3	 9127.0	...
8926959	  706.3	  557.7	 9130.0	...
8926960	  706.7	  558.1	 9132.0	...
8926961	  706.8	  558.3	 9129.0	...
8926962	  705.2	  558.1	 9134.0	...
8926963	  703.5	  558.0	 9140.0	...
8926964	  702.2	  557.4	 9140.0	...
8926965	  702.4	  557.0	 9134.0	...
8926966	  702.6	  556.7	 9128.0	...
8926967	  702.6	  555.8	 9128.0	...
8926968	  703.0	  554.8	 9131.0	...
8926969	  703.7	  555.6	 9137.0	...
8926970	  703.6	  557.3	 9147.0	...
8926971	  703.1	  558.8	 9153.0	...
8926972	  702.6	  558.6	 9153.0	...
8926973	  702.5	  558.4	 9149.0	...
8926974	  702.6	  559.0	 9145.0	...
8926975	  702.7	  559.6	 9148.0	...
8926976	  702.6	  559.4	 9151.0	...
8926977	  702.5	  558.6	 9154.0	...
8926978	  702.4	  557.8	 9149.0	...
8926979	  702.0	  558.0	 9144.0	...
8926980	  701.7	  558.2	 9139.0	...
8926981	  702.2	  558.6	 9140.0	...
8926982	  703.1	  558.7	 9143.0	...
8926983	  704.0	  558.7	 9152.0	...
8926984	  702.9	  558.5	 9160.0	...
8926985	  701.6	  558.3	 9158.0	...
8926986	  700.5	  558.7	 9149.0	...
8926987	  700.9	  559.1	 9139.0	...
8926988	  700.9	  558.9	 9139.0	...
8926989	  700.8	  558.4	 9140.0	...
8926990	  701.1	  557.7	 9145.0	...
8926991	  701.7	  557.6	 9150.0	...
8926992	  702.7	  557.6	 9154.0	...
8926993	  703.0	  557.7	 9154.0	...
8926994	  702.7	  557.0	 9157.0	...
8926995	  702.2	  556.2	 9159.0	...
8926996	  701.9	  556.4	 9161.0	...
8926997	  702.2	  557.4	 9158.0	...
8926998	  702.5	  557.7	 9157.0	...
8926999	  702.9	  556.9	 9156.0	...
8927000	  703.4	  556.1	 9158.0	...
8927001	  703.8	  556.4	 9161.0	...
8927002	  704.0	  556.5	 9162.0	...
8927003	  703.5	  556.6	 9161.0	...
8927004	  702.2	  556.4	 9162.0	...
8927005	  700.9	  556.4	 9164.0	...
8927006	  700.5	  556.2	 9162.0	...
8927007	  701.1	  556.6	 9156.0	...
8927008	  701.7	  557.0	 9151.0	...
8927009	  702.1	  557.7	 9148.0	...
8927010	  701.8	  558.2	 9147.0	...
8927011	  701.6	  558.8	 9145.0	...
8927012	  701.3	  559.2	 9143.0	...
8927013	  701.3	  559.3	 9140.0	...
8927014	  701.3	  559.3	 9138.0	...
8927015	  701.3	  559.2	 9135.0	...
8927016	  701.3	  559.0	 9134.0	...
8927017	  701.2	  558.5	 9138.0	...
8927018	  701.3	  557.9	 9141.0	...
8927019	  701.5	  557.0	 9144.0	...
8927020	  701.6	  556.4	 9141.0	...
8927021	  701.6	  556.0	 9137.0	...
8927022	  701.7	  557.3	 9134.0	...
8927023	  701.8	  558.5	 9133.0	...
8927024	  701.2	  558.9	 9138.0	...
8927025	  700.4	  558.3	 9140.0	...
8927026	  700.0	  557.6	 9141.0	...
8927027	  700.1	  557.8	 9140.0	...
8927028	  700.3	  557.6	 9141.0	...
8927029	  700.4	  557.8	 9142.0	...
8927030	  701.6	  558.0	 9143.0	...
8927031	  702.7	  558.1	 9145.0	...
8927032	  703.5	  558.6	 9146.0	...
8927033	  703.0	  559.2	 9148.0	...
8927034	  702.6	  560.1	 9149.0	...
8927035	  702.7	  560.3	 9148.0	...
8927036	  702.9	  559.5	 9144.0	...
8927037	  702.8	  558.5	 9138.0	...
8927038	  702.3	  556.4	 9133.0	...
8927039	  701.7	  555.3	 9131.0	...
8927040	  701.5	  554.2	 9132.0	...
8927041	  701.4	  555.4	 9133.0	...
8927042	  701.3	  556.8	 9133.0	...
8927043	  701.2	  558.3	 9131.0	...
8927044	  701.3	  558.4	 9129.0	...
8927045	  700.9	  558.0	 9129.0	...
8927046	  700.6	  557.4	 9137.0	...
8927047	  700.6	  557.0	 9146.0	...
8927048	  701.0	  557.3	 9151.0	...
8927049	  701.3	  557.5	 9148.0	...
8927050	  701.2	  557.8	 9145.0	...
8927051	  701.0	  558.0	 9148.0	...
8927052	  700.8	  557.3	 9150.0	...
8927053	  700.7	  556.5	 9152.0	...
8927054	  701.4	  555.8	 9151.0	...
8927055	  702.2	  556.0	 9150.0	...
8927056	  702.8	  556.2	 9149.0	...
8927057	  702.7	  556.6	 9151.0	...
8927058	  702.5	  557.1	 9152.0	...
8927059	  702.6	  557.5	 9149.0	...
8927060	  702.7	  557.5	 9144.0	...
8927061	  702.8	  557.5	 9135.0	...
8927062	  702.8	  557.5	 9129.0	...
8927063	  702.8	  557.5	 9128.0	...
8927064	  702.6	  557.3	 9132.0	...
8927065	  702.4	  557.1	 9135.0	...
8927066	  703.3	  557.2	 9126.0	...
8927067	  704.3	  556.7	 9116.0	...
8927068	  705.2	  556.6	 9116.0	...
8927069	  704.8	  556.1	 9126.0	...
8927070	  703.6	  557.0	 9134.0	...
8927071	  702.5	  557.7	 9134.0	...
8927072	  701.5	  558.4	 9133.0	...
8927073	  701.6	  558.6	 9132.0	...
8927074	  701.5	  558.3	 9131.0	...
8927075	  701.4	  557.6	 9137.0	...
8927076	  701.3	  556.8	 9144.0	...
8927077	  701.6	  556.9	 9140.0	...
8927078	  701.5	  557.4	 9129.0	...
8927079	  701.5	  557.9	 9124.0	...
8927080	  701.2	  557.5	 9133.0	...
8927081	  701.2	  556.9	 9141.0	...
8927082	  700.5	  556.2	 9154.0	...
8927083	  699.8	  555.9	 9162.0	...
8927084	  699.1	  555.8	 9171.0	...
8927085	  699.3	  555.8	 9162.0	...
8927086	  699.3	  555.8	 9153.0	...
8927087	  699.3	  556.0	 9147.0	...
8927088	  699.2	  556.2	 9150.0	...
8927089	  699.1	  556.2	 9149.0	...
8927090	  699.0	  556.0	 9145.0	...
8927091	  699.0	  555.7	 9138.0	...
8927092	  699.1	  555.3	 9132.0	...
8927093	  699.1	  555.0	 9127.0	...
8927094	  699.1	  554.7	 9126.0	...
8927095	  699.3	  554.6	 9131.0	...
8927096	  699.7	  555.9	 9133.0	...
8927097	  700.1	  557.3	 9133.0	...
8927098	  700.4	  559.1	 9130.0	...
8927099	  700.6	  559.8	 9123.0	...
8927100	  700.7	  560.6	 9121.0	...
8927101	  700.7	  560.0	 9117.0	...
8927102	  700.7	  559.1	 9119.0	...
8927103	  700.9	  558.8	 9118.0	...
8927104	  701.1	  559.2	 9116.0	...
8927105	  701.2	  559.3	 9112.0	...
8927106	  701.0	  558.6	 9108.0	...
8927107	  700.6	  558.3	 9107.0	...
8927108	  700.3	  558.3	 9106.0	...
8927109	  699.9	  558.2	 9105.0	...
8927110	  700.1	  558.0	 9111.0	...
8927111	  700.3	  557.8	 9119.0	...
8927112	  700.6	  557.5	 9129.0	...
8927113	  700.8	  557.2	 9131.0	...
8927114	  700.9	  556.9	 9131.0	...
8927115	  700.8	  556.3	 9131.0	...
8927116	  700.9	  555.9	 9131.0	...
8927117	  701.4	  557.4	 9130.0	...
8927118	  702.2	  559.3	 9125.0	...
8927119	  702.7	  561.0	 9115.0	...
8927120	  702.7	  560.5	 9107.0	...
8927121	  702.5	  559.6	 9102.0	...
8927122	  702.9	  559.0	 9100.0	...
8927123	  703.2	  558.9	 9102.0	...
8927124	  703.6	  559.4	 9104.0	...
8927125	  703.5	  559.9	 9106.0	...
8927126	  703.5	  560.0	 9107.0	...
8927127	  701.9	  559.9	 9112.0	...
8927128	  700.3	  559.6	 9116.0	...
8927129	  698.7	  559.3	 9111.0	...
8927130	  698.7	  559.4	 9103.0	...
8927131	  698.7	  559.2	 9095.0	...
8927132	  698.8	  558.6	 9097.0	...
8927133	  698.8	  558.0	 9098.0	...
8927134	  699.2	  557.4	 9095.0	...
8927135	  700.0	  557.4	 9090.0	...
8927136	  700.8	  557.6	 9082.0	...
8927137	  701.5	  558.9	 9078.0	...
8927138	  702.3	  559.9	 9073.0	...
8927139	  703.0	  560.7	 9072.0	...
8927140	  703.4	  559.7	 9072.0	...
8927141	  702.6	  558.7	 9074.0	...
8927142	  701.8	  557.6	 9076.0	...
8927143	  701.0	  558.5	 9078.0	...
8927144	  700.9	  559.4	 9080.0	...
8927145	  700.8	  560.3	 9082.0	...
8927146	  700.9	  560.1	 9082.0	...
8927147	  701.3	  560.3	 9082.0	...
8927148	  701.6	  560.4	 9083.0	...
8927149	  702.3	  560.3	 9083.0	...
8927150	  702.7	  559.5	 9079.0	...
8927151	  703.1	  558.8	 9076.0	...
8927152	  703.1	  558.4	 9072.0	...
8927153	  703.1	  558.4	 9073.0	...
8927154	  703.1	  558.1	 9075.0	...
8927155	  701.9	  557.8	 9078.0	...
8927156	  700.7	  557.2	 9082.0	...
8927157	  699.6	  556.9	 9086.0	...
8927158	  699.7	  556.6	 9082.0	...
8927159	  699.7	  556.4	 9076.0	...
8927160	  700.2	  557.1	 9066.0	...
8927161	  700.8	  557.8	 9060.0	...
8927162	  701.5	  558.4	 9054.0	...
8927163	  701.8	  557.9	 9052.0	...
MSG	8927164 0000 _ Number On
8927164	  702.1	  557.7	 9053.0	...
8927165	  702.2	  557.4	 9054.0	...
8927166	  702.3	  557.5	 9056.0	...
8927167	  701.6	  557.7	 9057.0	...
8927168	  700.8	  557.9	 9063.0	...
8927169	  700.2	  558.1	 9068.0	...
8927170	  700.2	  558.5	 9073.0	...
8927171	  700.1	  558.9	 9073.0	...
8927172	  699.5	  558.1	 9074.0	...
8927173	  699.1	  557.0	 9075.0	...
8927174	  699.2	  555.9	 9076.0	...
8927175	  699.7	  556.7	 9072.0	...
8927176	  699.5	  557.6	 9069.0	...
8927177	  699.1	  558.5	 9062.0	...
8927178	  699.1	  557.7	 9058.0	...
8927179	  699.6	  556.8	 9055.0	...
8927180	  700.2	  556.1	 9054.0	...
8927181	  700.4	  556.4	 9052.0	...
8927182	  699.9	  556.8	 9051.0	...
8927183	  699.3	  556.6	 9054.0	...
8927184	  698.7	  556.4	 9054.0	...
8927185	  698.5	  556.9	 9052.0	...
8927186	  698.3	  558.0	 9049.0	...
8927187	  698.3	  559.0	 9049.0	...
8927188	  698.4	  558.2	 9049.0	...
8927189	  698.5	  557.1	 9050.0	...
8927190	  698.5	  557.6	 9044.0	...
8927191	  698.6	  559.1	 9037.0	...
8927192	  698.6	  560.6	 9030.0	...
8927193	  698.8	  559.9	 9030.0	...
8927194	  699.3	  559.4	 9028.0	...
8927195	  699.8	  558.9	 9027.0	...
8927196	  699.9	  558.9	 9029.0	...
8927197	  699.9	  559.3	 9032.0	...
8927198	  699.8	  559.7	 9040.0	...
8927199	  699.8	  560.1	 9046.0	...
8927200	  699.7	  559.4	 9052.0	...
8927201	  699.4	  558.7	 9054.0	...
8927202	  699.1	  558.2	 9055.0	...
8927203	  698.9	  558.3	 9051.0	...
8927204	  699.1	  558.4	 9045.0	...
8927205	  699.4	  558.3	 9027.0	...
8927206	  699.7	  558.1	 9015.0	...
8927207	  699.9	  557.7	 9010.0	...
8927208	  699.9	  556.8	 9018.0	...
8927209	  699.5	  556.1	 9027.0	...
8927210	  699.3	  556.5	 9024.0	...
8927211	  699.3	  557.5	 9019.0	...
8927212	  699.5	  558.5	 9007.0	...
8927213	  699.6	  558.6	 8998.0	...
8927214	  699.6	  558.7	 8993.0	...
8927215	  699.9	  558.8	 8995.0	...
8927216	  700.1	  558.7	 8996.0	...
8927217	  700.2	  558.6	 8997.0	...
8927218	  700.2	  558.6	 8999.0	...
8927219	  700.1	  558.7	 9001.0	...
8927220	  699.9	  558.7	 9002.0	...
8927221	  699.3	  558.7	 8999.0	...
8927222	  698.7	  559.0	 8996.0	...
8927223	  698.3	  559.9	 8993.0	...
8927224	  698.5	  560.6	 8993.0	...
8927225	  698.7	  561.1	 8990.0	...
8927226	  698.8	  561.2	 8987.0	...
8927227	  698.6	  560.4	 8984.0	...
8927228	  699.1	  559.4	 8984.0	...
8927229	  699.6	  558.8	 8983.0	...
8927230	  699.7	  559.5	 8983.0	...
8927231	  699.4	  560.4	 8984.0	...
8927232	  699.2	  561.4	 8981.0	...
8927233	  699.7	  562.0	 8977.0	...
8927234	  700.0	  563.3	 8972.0	...
8927235	  700.0	  564.0	 8972.0	...
8927236	  700.2	  564.5	 8972.0	...
8927237	  700.4	  564.0	 8973.0	...
8927238	  700.0	  563.9	 8975.0	...
8927239	  699.5	  564.0	 8976.0	...
8927240	  699.1	  563.5	 8977.0	...
8927241	  699.1	  562.7	 8977.0	...
8927242	  699.5	  562.1	 8972.0	...
8927243	  699.7	  562.6	 8968.0	...
8927244	  699.9	  563.1	 8965.0	...
8927245	  699.8	  563.5	 8967.0	...
8927246	  699.3	  563.8	 8969.0	...
8927247	  699.2	  563.9	 8969.0	...
8927248	  699.2	  563.7	 8968.0	...
8927249	  699.8	  563.6	 8966.0	...
8927250	  699.9	  563.6	 8966.0	...
8927251	  699.3	  563.4	 8966.0	...
8927252	  698.6	  563.0	 8967.0	...
8927253	  697.8	  562.4	 8966.0	...
8927254	  697.9	  562.9	 8964.0	...
8927255	  697.9	  563.4	 8962.0	...
8927256	  698.0	  563.8	 8962.0	...
8927257	  697.9	  563.6	 8961.0	...
8927258	  697.8	  562.5	 8961.0	...
8927259	  698.1	  561.6	 8959.0	...
8927260	  698.6	  560.7	 8956.0	...
8927261	  699.1	  560.8	 8954.0	...
8927262	  698.8	  561.1	 8953.0	...
8927263	  698.6	  561.1	 8951.0	...
8927264	  698.5	  561.1	 8945.0	...
8927265	  698.7	  561.2	 8943.0	...
8927266	  698.7	  561.3	 8940.0	...
8927267	  698.6	  561.4	 8941.0	...
8927268	  698.6	  561.5	 8942.0	...
8927269	  698.5	  561.4	 8943.0	...
8927270	  699.1	  561.3	 8946.0	...
8927271	  699.7	  561.9	 8947.0	...
8927272	  699.8	  562.5	 8950.0	...
8927273	  699.7	  562.3	 8951.0	...
8927274	  699.4	  561.3	 8951.0	...
8927275	  699.6	  560.4	 8948.0	...
8927276	  699.6	  560.6	 8944.0	...
8927277	  699.7	  560.3	 8945.0	...
8927278	  700.1	  560.1	 8946.0	...
8927279	  700.4	  559.9	 8943.0	...
8927280	  700.0	  560.3	 8937.0	...
8927281	  699.2	  560.9	 8928.0	...
8927282	  697.8	  561.9	 8925.0	...
8927283	  697.2	  562.7	 8925.0	...
8927284	  696.5	  563.7	 8926.0	...
8927285	  696.5	  564.0	 8927.0	...
8927286	  696.2	  563.3	 8926.0	...
8927287	  695.8	  562.2	 8928.0	...
8927288	  694.9	  561.0	 8932.0	...
8927289	  694.5	  560.7	 8935.0	...
8927290	  694.3	  560.4	 8937.0	...
8927291	  695.2	  560.1	 8938.0	...
8927292	  696.1	  561.0	 8927.0	...
8927293	  696.3	  562.4	 8917.0	...
8927294	  695.4	  563.9	 8920.0	...
8927295	  694.4	  564.1	 8933.0	...
8927296	  693.8	  562.9	 8946.0	...
8927297	  693.8	  562.2	 8948.0	...
8927298	  694.1	  562.1	 8949.0	...
8927299	  695.5	  563.0	 8950.0	...
8927300	  696.7	  563.2	 8950.0	...
8927301	  697.5	  563.1	 8950.0	...
8927302	  697.3	  562.8	 8948.0	...
8927303	  697.3	  562.4	 8947.0	...
8927304	  697.6	  561.8	 8947.0	...
8927305	  696.8	  561.8	 8951.0	...
8927306	  695.7	  562.0	 8953.0	...
8927307	  695.7	  562.2	 8955.0	...
8927308	  696.7	  562.2	 8953.0	...
8927309	  697.5	  562.1	 8952.0	...
8927310	  697.1	  562.9	 8953.0	...
8927311	  696.7	  563.8	 8949.0	...
8927312	  696.5	  563.8	 8943.0	...
8927313	  696.2	  562.9	 8937.0	...
8927314	  696.0	  562.1	 8938.0	...
8927315	  695.8	  561.5	 8940.0	...
8927316	  694.9	  561.0	 8939.0	...
8927317	  694.1	  561.4	 8936.0	...
8927318	  693.2	  562.6	 8937.0	...
8927319	  693.0	  563.4	 8942.0	...
8927320	  692.9	  562.9	 8940.0	...
8927321	  693.4	  562.4	 8933.0	...
8927322	  693.4	  562.2	 8927.0	...
8927323	  692.8	  562.2	 8939.0	...
8927324	  692.0	  562.7	 8951.0	...
8927325	  692.8	  563.0	 8960.0	...
8927326	  694.0	  563.3	 8954.0	...
8927327	  695.1	  563.2	 8946.0	...
8927328	  695.6	  563.2	 8942.0	...
8927329	  696.6	  563.1	 8940.0	...
8927330	  697.5	  562.7	 8938.0	...
8927331	  697.7	  562.2	 8935.0	...
8927332	  697.2	  561.7	 8932.0	...
8927333	  696.8	  561.6	 8928.0	...
8927334	  696.6	  561.8	 8922.0	...
8927335	  696.7	  561.9	 8917.0	...
8927336	  696.5	  561.9	 8914.0	...
8927337	  696.2	  561.9	 8913.0	...
8927338	  695.8	  561.6	 8924.0	...
8927339	  695.4	  560.9	 8934.0	...
8927340	  695.0	  560.3	 8938.0	...
8927341	  694.6	  560.4	 8931.0	...
8927342	  694.6	  560.7	 8924.0	...
8927343	  694.5	  561.4	 8923.0	...
8927344	  694.6	  562.1	 8923.0	...
8927345	  694.6	  562.8	 8918.0	...
8927346	  694.4	  562.7	 8913.0	...
8927347	  694.8	  562.4	 8914.0	...
8927348	  695.3	  562.1	 8921.0	...
8927349	  695.8	  562.5	 8927.0	...
8927350	  695.9	  563.0	 8928.0	...
8927351	  695.1	  563.5	 8924.0	...
8927352	  694.3	  563.8	 8919.0	...
8927353	  693.6	  564.0	 8915.0	...
8927354	  694.0	  564.3	 8915.0	...
8927355	  694.5	  564.4	 8914.0	...
8927356	  694.8	  564.4	 8911.0	...
8927357	  694.9	  564.3	 8906.0	...
8927358	  696.1	  564.0	 8903.0	...
8927359	  697.1	  563.5	 8901.0	...
8927360	  697.2	  563.0	 8908.0	...
8927361	  696.4	  562.5	 8915.0	...
8927362	  695.6	  562.3	 8923.0	...
8927363	  695.9	  562.3	 8924.0	...
8927364	  695.9	  562.6	 8929.0	...
8927365	  694.7	  563.2	 8933.0	...
8927366	  693.4	  563.5	 8937.0	...
8927367	  692.0	  563.1	 8937.0	...
8927368	  693.1	  562.5	 8927.0	...
8927369	  694.2	  562.5	 8917.0	...
8927370	  695.8	  562.5	 8906.0	...
8927371	  696.1	  562.3	 8906.0	...
8927372	  696.3	  561.4	 8905.0	...
8927373	  696.2	  560.9	 8902.0	...
8927374	  696.1	  560.3	 8898.0	...
8927375	  696.0	  559.9	 8893.0	...
8927376	  696.0	  560.7	 8892.0	...
8927377	  695.6	  562.0	 8891.0	...
8927378	  695.2	  563.4	 8892.0	...
8927379	  694.6	  563.7	 8895.0	...
8927380	  694.7	  564.0	 8898.0	...
8927381	  694.9	  564.2	 8902.0	...
8927382	  695.3	  563.8	 8908.0	...
8927383	  695.7	  563.4	 8917.0	...
8927384	  696.1	  562.4	 8924.0	...
8927385	  696.1	  561.8	 8928.0	...
8927386	  696.2	  561.2	 8925.0	...
8927387	  696.3	  561.2	 8919.0	...
8927388	  696.4	  561.8	 8912.0	...
8927389	  696.6	  562.4	 8907.0	...
8927390	  696.6	  562.8	 8906.0	...
8927391	  696.7	  562.7	 8905.0	...
8927392	  696.7	  562.5	 8908.0	...
8927393	  696.7	  562.4	 8909.0	...
8927394	  696.6	  562.2	 8912.0	...
8927395	  696.5	  562.2	 8913.0	...
8927396	  696.2	  562.8	 8909.0	...
8927397	  696.2	  563.4	 8903.0	...
8927398	  696.5	  564.7	 8897.0	...
8927399	  696.9	  565.5	 8900.0	...
8927400	  696.2	  565.0	 8907.0	...
8927401	  695.3	  563.7	 8913.0	...
8927402	  694.3	  562.4	 8920.0	...
8927403	  694.1	  561.3	 8928.0	...
8927404	  694.5	  560.1	 8936.0	...
8927405	  695.2	  559.6	 8930.0	...
8927406	  696.0	  560.4	 8918.0	...
8927407	  696.1	  561.2	 8904.0	...
8927408	  696.0	  561.5	 8901.0	...
8927409	  695.7	  561.6	 8900.0	...
8927410	  695.5	  562.0	 8895.0	...
8927411	  695.4	  562.4	 8890.0	...
8927412	  695.6	  563.2	 8889.0	...
8927413	  695.8	  563.8	 8893.0	...
8927414	  696.2	  563.4	 8894.0	...
8927415	  696.5	  562.3	 8891.0	...
8927416	  696.6	  561.3	 8889.0	...
8927417	  696.4	  561.5	 8892.0	...
8927418	  696.1	  561.7	 8896.0	...
8927419	  695.5	  562.0	 8898.0	...
8927420	  695.2	  562.4	 8898.0	...
8927421	  695.5	  562.5	 8895.0	...
8927422	  696.7	  562.5	 8888.0	...
8927423	  697.7	  562.0	 8883.0	...
8927424	  697.9	  561.9	 8880.0	...
8927425	  697.5	  561.7	 8892.0	...
8927426	  696.7	  562.0	 8902.0	...
8927427	  696.1	  562.1	 8909.0	...
8927428	  696.6	  562.1	 8907.0	...
8927429	  697.4	  561.9	 8906.0	...
8927430	  698.0	  561.2	 8903.0	...
8927431	  697.6	  560.6	 8900.0	...
8927432	  696.9	  560.2	 8896.0	...
8927433	  696.5	  560.5	 8895.0	...
8927434	  696.1	  560.7	 8896.0	...
8927435	  696.3	  560.4	 8901.0	...
8927436	  696.9	  560.1	 8909.0	...
8927437	  697.5	  559.1	 8916.0	...
8927438	  699.3	  557.5	 8914.0	...
8927439	  700.7	  555.9	 8908.0	...
8927440	  702.2	  554.5	 8903.0	...
8927441	  702.2	  553.1	 8903.0	...
8927442	  702.3	  551.7	 8901.0	...
8927443	  702.8	  552.6	 8899.0	...
8927444	  703.1	  554.4	 8895.0	...
8927445	  702.2	  556.3	 8893.0	...
8927446	  700.8	  555.9	 8892.0	...
8927447	  699.3	  555.5	 8892.0	...
8927448	  699.0	  554.4	 8892.0	...
8927449	  699.1	  554.1	 8893.0	...
8927450	  698.9	  553.9	 8895.0	...
8927451	  698.6	  554.2	 8903.0	...
8927452	  698.0	  554.6	 8910.0	...
8927453	  696.9	  554.9	 8920.0	...
8927454	  696.0	  555.0	 8926.0	...
8927455	  695.6	  554.7	 8930.0	...
8927456	  695.9	  554.2	 8929.0	...
8927457	  696.7	  554.4	 8929.0	...
8927458	  698.4	  554.9	 8918.0	...
8927459	  699.7	  554.6	 8905.0	...
8927460	  700.2	  553.6	 8895.0	...
8927461	  699.9	  553.4	 8898.0	...
8927462	  699.4	  554.2	 8901.0	...
8927463	  699.3	  555.5	 8902.0	...
8927464	  698.8	  556.2	 8901.0	...
8927465	  698.0	  555.7	 8903.0	...
8927466	  697.2	  554.8	 8906.0	...
8927467	  697.1	  553.7	 8909.0	...
8927468	  698.0	  553.5	 8909.0	...
8927469	  699.0	  554.3	 8909.0	...
8927470	  699.8	  555.5	 8909.0	...
8927471	  700.3	  556.7	 8897.0	...
8927472	  701.1	  556.6	 8884.0	...
8927473	  702.0	  556.2	 8877.0	...
8927474	  702.7	  556.0	 8883.0	...
8927475	  701.7	  556.5	 8889.0	...
8927476	  700.5	  557.1	 8890.0	...
8927477	  699.0	  557.5	 8891.0	...
8927478	  698.7	  557.3	 8893.0	...
8927479	  698.2	  557.4	 8898.0	...
MSG	8927480 0000 _ Number Off
8927480	  698.0	  557.5	 8901.0	...
8927481	  698.7	  557.4	 8901.0	...
8927482	  699.6	  557.1	 8899.0	...
8927483	  700.4	  556.7	 8896.0	...
8927484	  700.3	  556.3	 8897.0	...
8927485	  700.2	  555.8	 8897.0	...
8927486	  700.1	  555.4	 8898.0	...
8927487	  700.2	  555.2	 8899.0	...
8927488	  700.5	  554.9	 8900.0	...
8927489	  700.5	  555.0	 8900.0	...
8927490	  700.4	  555.3	 8901.0	...
8927491	  700.1	  555.5	 8902.0	...
8927492	  700.1	  555.5	 8903.0	...
8927493	  700.6	  556.2	 8899.0	...
8927494	  701.2	  557.0	 8895.0	...
8927495	  701.9	  557.7	 8895.0	...
8927496	  701.9	  557.4	 8901.0	...
8927497	  701.8	  556.4	 8906.0	...
8927498	  701.6	  555.7	 8905.0	...
8927499	  701.5	  555.1	 8904.0	...
8927500	  701.4	  555.5	 8904.0	...
8927501	  701.3	  555.9	 8910.0	...
8927502	  701.0	  556.2	 8916.0	...
8927503	  700.9	  555.8	 8921.0	...
8927504	  701.0	  555.2	 8921.0	...
8927505	  700.8	  554.7	 8924.0	...
8927506	  700.7	  554.6	 8928.0	...
8927507	  700.6	  554.2	 8931.0	...
8927508	  700.9	  553.7	 8932.0	...
8927509	  700.6	  553.2	 8926.0	...
8927510	  700.0	  553.3	 8921.0	...
8927511	  699.8	  553.3	 8913.0	...
8927512	  700.3	  553.2	 8910.0	...
8927513	  701.7	  554.1	 8908.0	...
8927514	  702.8	  555.1	 8910.0	...
8927515	  702.5	  556.3	 8912.0	...
8927516	  701.5	  555.9	 8914.0	...
8927517	  700.5	  555.6	 8916.0	...
8927518	  700.4	  555.0	 8919.0	...
8927519	  700.5	  555.0	 8919.0	...
8927520	  700.6	  555.0	 8917.0	...
8927521	  700.7	  555.1	 8913.0	...
8927522	  700.8	  555.2	 8911.0	...
8927523	  701.0	  555.1	 8915.0	...
8927524	  701.1	  554.9	 8920.0	...
8927525	  701.3	  554.5	 8919.0	...
8927526	  701.6	  554.0	 8912.0	...
8927527	  702.0	  553.6	 8906.0	...
8927528	  702.9	  553.2	 8906.0	...
8927529	  703.3	  553.0	 8906.0	...
8927530	  702.9	  553.0	 8908.0	...
8927531	  702.1	  553.9	 8911.0	...
8927532	  701.2	  555.6	 8914.0	...
8927533	  701.1	  557.2	 8915.0	...
8927534	  701.0	  558.2	 8916.0	...
8927535	  701.1	  558.3	 8918.0	...
8927536	  701.2	  557.5	 8923.0	...
8927537	  701.4	  556.6	 8931.0	...
8927538	  701.3	  554.5	 8938.0	...
8927539	  701.6	  553.4	 8939.0	...
8927540	  701.8	  552.7	 8931.0	...
8927541	  701.7	  552.9	 8923.0	...
8927542	  701.5	  553.1	 8923.0	...
8927543	  701.3	  552.7	 8930.0	...
8927544	  702.1	  552.6	 8937.0	...
8927545	  702.8	  553.1	 8934.0	...
8927546	  703.4	  553.7	 8927.0	...
8927547	  703.1	  554.5	 8921.0	...
8927548	  702.2	  554.7	 8923.0	...
8927549	  701.6	  554.3	 8924.0	...
8927550	  701.1	  553.7	 8926.0	...
8927551	  701.3	  553.1	 8928.0	...
8927552	  702.2	  553.2	 8922.0	...
8927553	  703.1	  553.3	 8914.0	...
8927554	  703.8	  553.4	 8905.0	...
8927555	  703.1	  553.4	 8903.0	...
8927556	  702.4	  553.4	 8909.0	...
8927557	  703.1	  553.3	 8917.0	...
8927558	  704.5	  553.3	 8924.0	...
8927559	  704.5	  553.5	 8924.0	...
8927560	  703.2	  554.1	 8924.0	...
8927561	  701.9	  554.7	 8923.0	...
8927562	  701.8	  555.0	 8922.0	...
8927563	  701.7	  555.0	 8922.0	...
8927564	  701.5	  554.7	 8925.0	...
8927565	  701.9	  554.4	 8928.0	...
8927566	  702.4	  554.1	 8930.0	...
8927567	  703.2	  554.4	 8927.0	...
8927568	  703.6	  554.8	 8924.0	...
8927569	  704.1	  555.4	 8922.0	...
8927570	  704.4	  555.6	 8923.0	...
8927571	  704.5	  555.1	 8924.0	...
8927572	  704.3	  554.2	 8923.0	...
8927573	  704.4	  553.5	 8919.0	...
8927574	  704.6	  553.7	 8916.0	...
8927575	  705.0	  554.5	 8917.0	...
8927576	  705.2	  555.2	 8921.0	...
8927577	  705.1	  555.9	 8931.0	...
8927578	  704.4	  556.1	 8937.0	...
8927579	  703.7	  555.8	 8940.0	...
8927580	  703.5	  555.2	 8937.0	...
8927581	  703.7	  554.3	 8936.0	...
8927582	  704.1	  553.9	 8936.0	...
8927583	  704.4	  554.3	 8938.0	...
8927584	  704.0	  555.3	 8940.0	...
8927585	  703.5	  556.2	 8942.0	...
8927586	  702.8	  555.5	 8940.0	...
8927587	  702.0	  554.6	 8937.0	...
8927588	  701.1	  553.0	 8942.0	...
8927589	  701.1	  552.2	 8948.0	...
8927590	  701.8	  551.4	 8954.0	...
8927591	  702.6	  551.2	 8954.0	...
8927592	  702.8	  552.0	 8954.0	...
8927593	  702.9	  552.7	 8954.0	...
8927594	  702.6	  553.1	 8960.0	...
8927595	  702.2	  552.8	 8972.0	...
8927596	  701.9	  553.0	 8983.0	...
8927597	  701.9	  553.9	 8987.0	...
8927598	  701.8	  554.5	 8985.0	...
8927599	  701.7	  554.2	 8985.0	...
8927600	  702.1	  553.7	 8986.0	...
8927601	  702.9	  553.5	 8986.0	...
8927602	  703.7	  553.6	 8985.0	...
8927603	  704.4	  553.9	 8984.0	...
8927604	  704.7	  554.2	 8983.0	...
8927605	  704.5	  554.5	 8983.0	...
8927606	  704.0	  554.6	 8982.0	...
8927607	  703.6	  554.4	 8979.0	...
8927608	  703.6	  553.9	 8978.0	...
8927609	  703.8	  553.7	 8979.0	...
8927610	  703.8	  554.1	 8981.0	...
8927611	  704.4	  555.1	 8981.0	...
8927612	  704.9	  555.8	 8982.0	...
8927613	  704.5	  555.4	 8984.0	...
8927614	  703.9	  553.9	 8983.0	...
8927615	  703.5	  552.4	 8981.0	...
8927616	  703.7	  551.5	 8978.0	...
8927617	  703.6	  551.0	 8976.0	...
8927618	  703.4	  550.4	 8976.0	...
8927619	  703.2	  551.0	 8976.0	...
8927620	  702.9	  551.9	 8976.0	...
8927621	  702.7	  553.2	 8974.0	...
8927622	  702.6	  553.6	 8972.0	...
8927623	  702.4	  552.9	 8972.0	...
8927624	  702.0	  551.7	 8977.0	...
8927625	  700.4	  550.8	 8989.0	...
8927626	  699.0	  551.0	 8998.0	...
8927627	  697.8	  551.3	 9005.0	...
8927628	  697.9	  551.2	 9003.0	...
8927629	  699.7	  551.5	 9000.0	...
8927630	  701.4	  551.8	 8998.0	...
8927631	  703.1	  552.5	 8996.0	...
8927632	  703.3	  552.8	 8983.0	...
8927633	  703.6	  553.2	 8971.0	...
8927634	  703.5	  553.1	 8960.0	...
8927635	  703.1	  553.2	 8962.0	...
8927636	  702.6	  553.4	 8964.0	...
8927637	  702.5	  553.8	 8965.0	...
8927638	  702.5	  553.5	 8972.0	...
8927639	  702.1	  553.2	 8977.0	...
8927640	  701.6	  552.5	 8981.0	...
8927641	  702.1	  552.5	 8991.0	...
8927642	  703.1	  552.5	 9004.0	...
8927643	  703.4	  551.5	 9015.0	...
8927644	  702.8	  550.4	 9014.0	...
8927645	  702.3	  549.5	 9010.0	...
8927646	  702.8	  550.3	 9006.0	...
8927647	  703.0	  551.2	 9010.0	...
8927648	  702.8	  551.3	 9017.0	...
8927649	  702.4	  550.7	 9017.0	...
8927650	  702.6	  550.8	 9007.0	...
8927651	  702.8	  551.6	 8996.0	...
8927652	  702.7	  552.0	 8993.0	...
8927653	  702.5	  551.5	 8991.0	...
8927654	  702.4	  551.6	 8987.0	...
8927655	  702.6	  552.1	 8984.0	...
8927656	  703.0	  552.3	 8987.0	...
8927657	  703.9	  551.8	 8992.0	...
8927658	  704.8	  551.6	 8996.0	...
8927659	  704.7	  551.9	 8994.0	...
8927660	  703.8	  553.0	 8992.0	...
8927661	  703.4	  553.9	 8995.0	...
8927662	  703.9	  554.5	 9002.0	...
8927663	  704.1	  554.6	 9009.0	...
8927664	  703.7	  554.7	 9012.0	...
8927665	  703.3	  555.2	 9012.0	...
8927666	  703.2	  555.5	 9011.0	...
8927667	  703.5	  554.9	 9010.0	...
8927668	  703.7	  553.9	 9010.0	...
8927669	  704.4	  553.0	 9006.0	...
8927670	  704.8	  552.9	 9002.0	...
8927671	  705.1	  552.8	 8996.0	...
8927672	  705.2	  552.8	 8994.0	...
8927673	  705.3	  552.8	 8995.0	...
8927674	  705.5	  552.9	 8999.0	...
8927675	  705.7	  552.9	 9006.0	...
8927676	  705.8	  552.8	 9008.0	...
8927677	  705.6	  551.9	 9009.0	...
8927678	  704.2	  551.7	 9008.0	...
8927679	  702.9	  551.5	 9008.0	...
8927680	  701.9	  552.0	 9007.0	...
8927681	  702.2	  552.2	 9009.0	...
8927682	  702.4	  552.7	 9010.0	...
8927683	  702.7	  553.7	 9016.0	...
8927684	  702.8	  554.5	 9021.0	...
8927685	  702.9	  555.0	 9026.0	...
8927686	  702.9	  553.9	 9027.0	...
8927687	  702.8	  552.5	 9028.0	...
8927688	  703.2	  551.0	 9026.0	...
8927689	  703.8	  550.7	 9025.0	...
8927690	  704.3	  550.7	 9025.0	...
8927691	  704.3	  550.8	 9027.0	...
8927692	  704.5	  550.5	 9031.0	...
8927693	  704.6	  550.2	 9032.0	...
MSG	8927694 0000 _ Number On
8927694	  704.9	  550.2	 9026.0	...
8927695	  705.1	  550.4	 9019.0	...
8927696	  703.5	  550.6	 9019.0	...
8927697	  702.1	  550.5	 9027.0	...
8927698	  700.8	  551.1	 9028.0	...
8927699	  701.2	  551.5	 9021.0	...
8927700	  701.2	  551.9	 9016.0	...
8927701	  702.1	  551.6	 9016.0	...
8927702	  703.1	  551.6	 9016.0	...
8927703	  704.0	  551.7	 9015.0	...
8927704	  703.8	  551.9	 9016.0	...
8927705	  703.5	  551.9	 9017.0	...
8927706	  702.9	  551.1	 9018.0	...
8927707	  701.7	  550.4	 9024.0	...
8927708	  700.7	  550.8	 9031.0	...
8927709	  700.4	  552.1	 9033.0	...
8927710	  702.1	  552.9	 9028.0	...
8927711	  703.6	  552.4	 9024.0	...
8927712	  705.2	  551.8	 9024.0	...
8927713	  705.6	  551.6	 9024.0	...
8927714	  705.1	  551.8	 9023.0	...
8927715	  703.8	  552.2	 9022.0	...
8927716	  702.9	  552.6	 9020.0	...
8927717	  702.9	  552.0	 9019.0	...
8927718	  702.8	  551.3	 9019.0	...
8927719	  702.4	  550.6	 9021.0	...
8927720	  702.1	  550.6	 9030.0	...
8927721	  702.2	  550.6	 9039.0	...
8927722	  702.3	  550.7	 9048.0	...
8927723	  702.3	  550.8	 9047.0	...
8927724	  703.1	  550.7	 9045.0	...
8927725	  704.0	  550.7	 9046.0	...
8927726	  704.7	  550.8	 9050.0	...
8927727	  704.7	  551.7	 9056.0	...
8927728	  704.7	  552.6	 9059.0	...
8927729	  703.8	  552.7	 9060.0	...
8927730	  702.4	  552.0	 9060.0	...
8927731	  701.0	  551.3	 9060.0	...
8927732	  700.6	  551.2	 9060.0	...
8927733	  700.6	  551.0	 9059.0	...
8927734	  700.8	  550.8	 9059.0	...
8927735	  701.3	  551.4	 9058.0	...
8927736	  701.8	  552.0	 9057.0	...
8927737	  702.1	  551.4	 9056.0	...
8927738	  702.0	  550.2	 9058.0	...
8927739	  702.1	  549.2	 9060.0	...
8927740	  702.4	  549.5	 9057.0	...
8927741	  702.6	  549.8	 9051.0	...
8927742	  702.7	  550.1	 9044.0	...
8927743	  702.0	  550.3	 9043.0	...
8927744	  701.3	  550.6	 9041.0	...
8927745	  700.7	  550.7	 9042.0	...
8927746	  700.7	  550.9	 9040.0	...
8927747	  700.8	  551.2	 9039.0	...
8927748	  700.1	  551.5	 9037.0	...
8927749	  699.2	  551.7	 9039.0	...
8927750	  699.0	  550.8	 9044.0	...
8927751	  699.6	  549.8	 9050.0	...
8927752	  700.7	  548.6	 9055.0	...
8927753	  701.2	  548.4	 9054.0	...
8927754	  701.4	  548.2	 9053.0	...
8927755	  701.2	  548.3	 9054.0	...
8927756	  700.9	  547.8	 9055.0	...
8927757	  699.9	  547.6	 9057.0	...
8927758	  698.9	  547.5	 9057.0	...
8927759	  698.4	  548.8	 9055.0	...
8927760	  699.0	  549.9	 9052.0	...
8927761	  700.0	  550.9	 9052.0	...
8927762	  700.5	  551.0	 9053.0	...
8927763	  701.5	  551.1	 9053.0	...
8927764	  702.6	  551.0	 9052.0	...
8927765	  703.7	  551.1	 9052.0	...
8927766	  702.6	  551.5	 9066.0	...
8927767	  700.8	  552.1	 9080.0	...
8927768	  698.9	  552.5	 9088.0	...
8927769	  698.8	  552.8	 9084.0	...
8927770	  699.1	  552.9	 9080.0	...
8927771	  699.4	  551.5	 9079.0	...
8927772	  699.5	  549.9	 9079.0	...
8927773	  698.7	  548.4	 9079.0	...
8927774	  697.9	  548.6	 9079.0	...
8927775	  697.1	  548.9	 9080.0	...
8927776	  697.2	  548.9	 9080.0	...
8927777	  697.3	  548.4	 9084.0	...
8927778	  696.6	  547.9	 9088.0	...
8927779	  695.8	  548.0	 9086.0	...
8927780	  696.3	  548.9	 9081.0	...
8927781	  697.7	  549.6	 9077.0	...
8927782	  699.1	  549.9	 9076.0	...
8927783	  699.6	  549.9	 9073.0	...
8927784	  699.9	  549.9	 9068.0	...
8927785	  699.7	  550.0	 9064.0	...
8927786	  699.2	  549.8	 9063.0	...
8927787	  698.8	  549.6	 9064.0	...
8927788	  699.1	  549.8	 9066.0	...
8927789	  699.3	  550.1	 9067.0	...
8927790	  699.7	  550.4	 9069.0	...
8927791	  699.9	  550.2	 9070.0	...
8927792	  700.1	  550.1	 9066.0	...
8927793	  700.1	  550.0	 9060.0	...
8927794	  699.7	  550.0	 9053.0	...
8927795	  699.6	  549.9	 9052.0	...
8927796	  699.8	  550.0	 9054.0	...
8927797	  700.5	  550.2	 9062.0	...
8927798	  699.5	  550.7	 9071.0	...
8927799	  698.0	  550.6	 9080.0	...
8927800	  696.5	  550.7	 9072.0	...
8927801	  696.3	  550.6	 9058.0	...
8927802	  697.7	  550.9	 9045.0	...
8927803	  699.3	  551.1	 9041.0	...
8927804	  700.6	  551.3	 9040.0	...
8927805	  700.5	  551.3	 9043.0	...
8927806	  700.3	  550.9	 9048.0	...
8927807	  700.5	  550.4	 9049.0	...
8927808	  700.7	  549.9	 9046.0	...
8927809	  700.9	  549.7	 9043.0	...
8927810	  700.8	  550.0	 9044.0	...
8927811	  700.8	  550.4	 9046.0	...
8927812	  700.6	  549.8	 9051.0	...
8927813	  699.6	  549.0	 9056.0	...
8927814	  698.6	  548.3	 9059.0	...
8927815	  698.5	  548.5	 9060.0	...
8927816	  699.4	  549.1	 9064.0	...
8927817	  699.8	  549.6	 9068.0	...
8927818	  699.2	  549.5	 9072.0	...
8927819	  699.2	  548.9	 9067.0	...
8927820	  699.8	  549.0	 9059.0	...
8927821	  700.1	  549.6	 9051.0	...
8927822	  699.9	  550.4	 9051.0	...
8927823	  699.5	  550.4	 9055.0	...
8927824	  699.4	  550.3	 9059.0	...
8927825	  699.3	  550.2	 9053.0	...
8927826	  699.3	  550.1	 9045.0	...
8927827	  699.7	  550.0	 9034.0	...
8927828	  700.0	  549.9	 9031.0	...
8927829	  700.0	  549.7	 9037.0	...
8927830	  699.5	  549.5	 9045.0	...
8927831	  699.2	  550.6	 9053.0	...
8927832	  699.6	  551.7	 9052.0	...
8927833	  700.0	  552.9	 9059.0	...
8927834	  700.0	  552.3	 9066.0	...
8927835	  698.5	  551.9	 9074.0	...
8927836	  697.3	  552.8	 9069.0	...
8927837	  696.3	  554.2	 9068.0	...
8927838	  696.4	  555.0	 9068.0	...
8927839	  697.0	  554.1	 9073.0	...
8927840	  698.5	  553.1	 9066.0	...
8927841	  700.0	  552.5	 9058.0	...
8927842	  700.6	  552.3	 9059.0	...
8927843	  699.8	  551.0	 9075.0	...
8927844	  699.1	  549.8	 9091.0	...
8927845	  698.7	  548.6	 9102.0	...
8927846	  698.4	  548.6	 9105.0	...
8927847	  697.7	  548.8	 9108.0	...
8927848	  696.9	  549.1	 9105.0	...
8927849	  696.7	  549.2	 9104.0	...
8927850	  697.0	  549.2	 9105.0	...
8927851	  697.3	  549.2	 9094.0	...
8927852	  697.3	  549.3	 9081.0	...
8927853	  697.1	  549.5	 9068.0	...
8927854	  697.3	  549.4	 9069.0	...
8927855	  697.5	  549.4	 9071.0	...
8927856	  697.7	  549.3	 9071.0	...
8927857	  698.6	  549.2	 9069.0	...
8927858	  699.4	  549.0	 9065.0	...
8927859	  699.5	  548.9	 9062.0	...
8927860	  698.8	  549.1	 9057.0	...
8927861	  698.0	  549.2	 9052.0	...
8927862	  698.1	  549.3	 9054.0	...
8927863	  698.2	  549.6	 9060.0	...
8927864	  698.1	  550.1	 9070.0	...
8927865	  697.8	  550.6	 9073.0	...
8927866	  697.3	  550.8	 9076.0	...
8927867	  697.0	  550.9	 9073.0	...
8927868	  696.6	  550.9	 9071.0	...
8927869	  696.5	  550.9	 9071.0	...
8927870	  696.4	  550.7	 9072.0	...
8927871	  696.4	  550.4	 9073.0	...
8927872	  696.6	  550.5	 9073.0	...
8927873	  697.0	  550.8	 9077.0	...
8927874	  697.2	  551.2	 9081.0	...
8927875	  697.4	  551.9	 9090.0	...
8927876	  697.4	  552.8	 9094.0	...
8927877	  697.6	  553.7	 9085.0	...
8927878	  697.9	  553.9	 9071.0	...
8927879	  698.3	  553.5	 9058.0	...
8927880	  698.6	  552.8	 9059.0	...
8927881	  698.5	  552.5	 9061.0	...
8927882	  698.1	  552.4	 9064.0	...
8927883	  697.7	  552.6	 9068.0	...
8927884	  697.6	  552.8	 9072.0	...
8927885	  697.6	  553.1	 9075.0	...
8927886	  697.6	  552.9	 9076.0	...
8927887	  697.3	  552.7	 9076.0	...
8927888	  697.1	  552.5	 9076.0	...
8927889	  696.8	  551.5	 9076.0	...
8927890	  696.7	  550.4	 9077.0	...
8927891	  696.8	  549.3	 9077.0	...
8927892	  697.1	  549.2	 9079.0	...
8927893	  697.5	  549.5	 9080.0	...
8927894	  697.9	  550.1	 9079.0	...
8927895	  698.1	  550.8	 9079.0	...
8927896	  698.4	  551.2	 9078.0	...
8927897	  698.5	  551.3	 9065.0	...
8927898	  698.2	  551.5	 9052.0	...
8927899	  697.7	  551.6	 9042.0	...
8927900	  697.2	  552.2	 9045.0	...
8927901	  697.6	  553.3	 9047.0	...
8927902	  698.1	  554.3	 9048.0	...
8927903	  698.5	  553.1	 9047.0	...
8927904	  698.4	  551.4	 9047.0	...
8927905	  697.8	  549.8	 9044.0	...
8927906	  697.5	  550.8	 9042.0	...
8927907	  697.4	  551.9	 9039.0	...
8927908	  697.6	  552.8	 9038.0	...
8927909	  697.6	  552.9	 9036.0	...
8927910	  697.4	  553.5	 9034.0	...
8927911	  697.4	  554.1	 9039.0	...
8927912	  696.2	  554.0	 9053.0	...
8927913	  694.9	  553.3	 9067.0	...
8927914	  694.8	  552.1	 9075.0	...
8927915	  696.0	  551.7	 9075.0	...
8927916	  697.2	  551.0	 9070.0	...
8927917	  697.5	  550.6	 9065.0	...
8927918	  697.6	  550.9	 9060.0	...
8927919	  697.9	  551.6	 9060.0	...
8927920	  697.7	  552.4	 9049.0	...
8927921	  697.5	  552.4	 9039.0	...
8927922	  697.1	  552.4	 9033.0	...
8927923	  696.9	  552.3	 9036.0	...
8927924	  696.7	  552.2	 9040.0	...
8927925	  696.6	  552.4	 9040.0	...
8927926	  696.2	  553.0	 9042.0	...
8927927	  695.9	  553.7	 9043.0	...
8927928	  696.3	  554.1	 9042.0	...
8927929	  697.1	  554.6	 9041.0	...
8927930	  697.5	  555.0	 9040.0	...
8927931	  697.2	  555.3	 9039.0	...
8927932	  696.7	  555.1	 9042.0	...
8927933	  696.7	  554.8	 9046.0	...
8927934	  697.2	  554.6	 9051.0	...
8927935	  698.3	  554.6	 9049.0	...
8927936	  699.2	  553.9	 9045.0	...
8927937	  699.5	  553.3	 9042.0	...
8927938	  699.1	  553.4	 9040.0	...
8927939	  698.7	  554.0	 9040.0	...
8927940	  698.7	  554.7	 9040.0	...
8927941	  698.6	  554.8	 9026.0	...
8927942	  698.1	  554.1	 9012.0	...
8927943	  697.7	  553.3	 9011.0	...
8927944	  697.4	  553.1	 9023.0	...
8927945	  697.5	  553.4	 9035.0	...
8927946	  697.7	  553.7	 9034.0	...
8927947	  698.1	  553.4	 9032.0	...
8927948	  699.2	  553.0	 9031.0	...
8927949	  700.0	  552.7	 9029.0	...
8927950	  700.1	  552.2	 9029.0	...
8927951	  699.5	  551.6	 9027.0	...
8927952	  698.9	  551.1	 9025.0	...
8927953	  699.2	  550.8	 9025.0	...
8927954	  699.4	  550.6	 9029.0	...
8927955	  699.2	  550.4	 9036.0	...
8927956	  698.3	  551.4	 9041.0	...
8927957	  697.3	  552.6	 9040.0	...
8927958	  697.5	  554.1	 9032.0	...
8927959	  698.7	  554.5	 9022.0	...
8927960	  699.9	  555.0	 9018.0	...
8927961	  700.6	  554.9	 9020.0	...
8927962	  700.5	  555.2	 9023.0	...
8927963	  700.2	  555.5	 9024.0	...
8927964	  699.7	  555.8	 9031.0	...
8927965	  699.3	  555.7	 9040.0	...
8927966	  699.2	  555.4	 9043.0	...
8927967	  698.8	  555.2	 9036.0	...
8927968	  698.3	  554.1	 9032.0	...
8927969	  697.8	  553.9	 9035.0	...
8927970	  697.7	  553.8	 9039.0	...
8927971	  697.8	  554.7	 9040.0	...
8927972	  697.7	  554.8	 9038.0	...
8927973	  697.6	  554.7	 9034.0	...
8927974	  697.4	  554.1	 9032.0	...
8927975	  697.4	  553.2	 9033.0	...
8927976	  697.4	  552.6	 9033.0	...
8927977	  697.0	  552.7	 9033.0	...
8927978	  696.1	  553.0	 9034.0	...
8927979	  695.2	  553.7	 9034.0	...
8927980	  695.5	  554.0	 9036.0	...
8927981	  697.2	  554.3	 9038.0	...
8927982	  699.9	  554.1	 9028.0	...
8927983	  702.0	  554.0	 9017.0	...
8927984	  701.0	  553.9	 9007.0	...
8927985	  699.1	  553.8	 9010.0	...
8927986	  698.6	  554.2	 9013.0	...
8927987	  699.9	  554.7	 9014.0	...
8927988	  699.8	  555.3	 9022.0	...
8927989	  698.3	  555.2	 9030.0	...
8927990	  696.9	  555.0	 9038.0	...
8927991	  697.0	  554.8	 9038.0	...
8927992	  697.3	  554.7	 9041.0	...
8927993	  697.4	  554.6	 9045.0	...
8927994	  696.7	  553.2	 9053.0	...
MSG	8927995 0000 _ Number Off
8927995	  695.4	  551.8	 9059.0	...
8927996	  694.1	  551.8	 9064.0	...
8927997	  693.7	  553.2	 9068.0	...
8927998	  694.4	  554.0	 9071.0	...
8927999	  694.9	  553.0	 9074.0	...
8928000	  693.8	  551.5	 9073.0	...
8928001	  692.1	  550.5	 9072.0	...
8928002	  690.5	  550.0	 9072.0	...
8928003	  690.7	  549.8	 9071.0	...
8928004	  690.8	  549.1	 9072.0	...
8928005	  689.6	  547.8	 9072.0	...
8928006	  688.3	  546.9	 9072.0	...
8928007	  688.0	  546.4	 9070.0	...
8928008	  689.1	  546.4	 9062.0	...
8928009	  690.2	  546.4	 9056.0	...
8928010	  690.8	  546.1	 9053.0	...
8928011	  691.0	  546.1	 9042.0	...
8928012	  691.4	  546.4	 9030.0	...
8928013	  691.4	  546.6	 9018.0	...
8928014	  691.9	  546.5	 9017.0	...
8928015	  692.3	  546.3	 9017.0	...
8928016	  692.5	  545.4	 9018.0	...
8928017	  692.5	  544.7	 9019.0	...
8928018	  694.1	  545.6	 9012.0	...
8928019	  695.7	  547.1	 9004.0	...
8928020	  696.9	  547.8	 8999.0	...
8928021	  694.9	  547.1	 9015.0	...
8928022	  692.9	  546.3	 9031.0	...
8928023	  691.6	  546.5	 9043.0	...
8928024	  691.9	  546.4	 9043.0	...
8928025	  692.1	  546.1	 9043.0	...
8928026	  693.3	  545.8	 9033.0	...
8928027	  694.5	  545.5	 9023.0	...
8928028	  694.3	  545.7	 9013.0	...
8928029	  692.9	  546.1	 9014.0	...
8928030	  691.6	  546.4	 9015.0	...
8928031	  691.6	  546.3	 9015.0	...
8928032	  691.7	  546.1	 9018.0	...
8928033	  691.7	  545.8	 9023.0	...
8928034	  691.8	  545.7	 9033.0	...
8928035	  692.0	  545.5	 9042.0	...
8928036	  692.2	  545.3	 9049.0	...
8928037	  692.8	  545.0	 9054.0	...
8928038	  693.4	  544.9	 9056.0	...
8928039	  693.9	  544.9	 9051.0	...
8928040	  693.9	  545.1	 9045.0	...
8928041	  693.7	  545.6	 9043.0	...
8928042	  693.9	  546.0	 9048.0	...
8928043	  694.0	  546.1	 9050.0	...
8928044	  694.3	  545.7	 9047.0	...
8928045	  694.4	  545.3	 9037.0	...
8928046	  694.5	  545.2	 9030.0	...
8928047	  694.6	  545.7	 9024.0	...
8928048	  694.7	  546.0	 9028.0	...
8928049	  694.0	  546.5	 9036.0	...
8928050	  693.3	  546.4	 9041.0	...
8928051	  692.6	  545.9	 9047.0	...
8928052	  692.5	  545.3	 9048.0	...
8928053	  692.2	  545.4	 9049.0	...
8928054	  691.9	  546.1	 9048.0	...
8928055	  693.2	  546.3	 9047.0	...
8928056	  694.8	  545.9	 9046.0	...
8928057	  695.7	  546.0	 9040.0	...
8928058	  695.1	  546.5	 9034.0	...
8928059	  694.5	  547.0	 9027.0	...
8928060	  694.6	  547.2	 9026.0	...
8928061	  694.4	  547.5	 9030.0	...
8928062	  694.0	  546.4	 9034.0	...
8928063	  693.6	  545.1	 9039.0	...
8928064	  693.4	  543.9	 9041.0	...
8928065	  693.4	  544.1	 9044.0	...
8928066	  693.4	  544.3	 9045.0	...
8928067	  693.3	  544.3	 9042.0	...
8928068	  693.3	  544.5	 9035.0	...
8928069	  693.5	  544.8	 9026.0	...
8928070	  694.5	  544.8	 9019.0	...
8928071	  695.5	  544.6	 9022.0	...
8928072	  696.2	  544.3	 9026.0	...
8928073	  696.4	  544.6	 9031.0	...
8928074	  696.5	  545.3	 9021.0	...
8928075	  696.2	  545.9	 9011.0	...
8928076	  695.9	  546.4	 9006.0	...
8928077	  695.4	  546.5	 9010.0	...
8928078	  695.0	  546.3	 9025.0	...
8928079	  694.8	  545.9	 9036.0	...
8928080	  694.7	  545.8	 9048.0	...
8928081	  694.8	  545.8	 9051.0	...
8928082	  694.6	  545.3	 9053.0	...
8928083	  694.4	  544.6	 9048.0	...
8928084	  694.2	  543.9	 9042.0	...
8928085	  694.4	  544.4	 9034.0	...
8928086	  694.8	  545.5	 9032.0	...
8928087	  694.9	  546.6	 9034.0	...
8928088	  694.6	  547.1	 9045.0	...
8928089	  694.3	  547.0	 9056.0	...
8928090	  694.6	  547.0	 9059.0	...
8928091	  694.8	  547.1	 9051.0	...
8928092	  694.7	  546.4	 9043.0	...
8928093	  694.0	  545.6	 9042.0	...
8928094	  694.3	  544.6	 9045.0	...
8928095	  695.4	  544.5	 9040.0	...
8928096	  696.5	  544.5	 9032.0	...
8928097	  697.0	  544.6	 9024.0	...
8928098	  696.9	  544.6	 9024.0	...
8928099	  696.8	  544.7	 9028.0	...
8928100	  696.6	  544.7	 9033.0	...
8928101	  696.2	  544.8	 9039.0	...
8928102	  695.0	  544.3	 9048.0	...
8928103	  693.9	  543.8	 9057.0	...
8928104	  692.9	  543.3	 9067.0	...
8928105	  691.8	  543.6	 9067.0	...
8928106	  690.6	  544.1	 9067.0	...
8928107	  690.9	  544.4	 9064.0	...
8928108	  692.3	  544.5	 9058.0	...
8928109	  693.7	  544.5	 9052.0	...
8928110	  693.8	  544.2	 9049.0	...
8928111	  693.8	  543.6	 9050.0	...
8928112	  693.9	  543.8	 9051.0	...
8928113	  694.1	  544.2	 9046.0	...
8928114	  694.1	  544.8	 9040.0	...
8928115	  693.8	  544.3	 9036.0	...
8928116	  693.4	  543.8	 9038.0	...
8928117	  693.2	  543.3	 9042.0	...
8928118	  693.6	  543.1	 9044.0	...
8928119	  694.3	  543.2	 9046.0	...
8928120	  695.0	  543.2	 9046.0	...
8928121	  694.5	  543.3	 9042.0	...
8928122	  693.6	  543.2	 9038.0	...
8928123	  692.6	  543.2	 9042.0	...
8928124	  692.5	  543.0	 9048.0	...
8928125	  692.5	  543.0	 9053.0	...
8928126	  693.0	  543.6	 9054.0	...
8928127	  693.2	  544.2	 9055.0	...
8928128	  693.3	  545.0	 9053.0	...
8928129	  693.3	  545.1	 9049.0	...
8928130	  693.5	  545.0	 9050.0	...
8928131	  694.0	  544.6	 9053.0	...
8928132	  694.2	  543.9	 9057.0	...
8928133	  694.4	  543.4	 9056.0	...
8928134	  694.3	  543.5	 9050.0	...
8928135	  694.5	  545.0	 9041.0	...
8928136	  695.3	  546.4	 9031.0	...
8928137	  695.9	  547.1	 9028.0	...
8928138	  696.2	  546.7	 9036.0	...
8928139	  695.9	  546.3	 9044.0	...
8928140	  695.6	  546.1	 9049.0	...
8928141	  695.2	  546.2	 9048.0	...
8928142	  694.9	  546.2	 9047.0	...
8928143	  695.1	  546.2	 9048.0	...
8928144	  695.6	  545.9	 9048.0	...
8928145	  695.9	  545.4	 9048.0	...
8928146	  695.6	  545.2	 9047.0	...
8928147	  695.0	  545.2	 9049.0	...
8928148	  694.5	  545.6	 9052.0	...
8928149	  693.7	  545.7	 9054.0	...
8928150	  693.2	  545.1	 9053.0	...
8928151	  692.8	  544.8	 9048.0	...
8928152	  694.1	  544.3	 9043.0	...
8928153	  695.3	  544.4	 9038.0	...
8928154	  695.6	  544.4	 9037.0	...
8928155	  695.0	  546.1	 9037.0	...
8928156	  694.6	  547.8	 9037.0	...
8928157	  695.0	  548.9	 9035.0	...
8928158	  695.5	  548.0	 9033.0	...
8928159	  696.1	  546.8	 9030.0	...
8928160	  696.7	  546.4	 9033.0	...
8928161	  697.0	  546.4	 9036.0	...
8928162	  697.0	  546.3	 9038.0	...
8928163	  696.8	  545.7	 9037.0	...
8928164	  696.6	  545.1	 9033.0	...
8928165	  696.1	  544.6	 9029.0	...
8928166	  695.4	  543.9	 9026.0	...
8928167	  694.7	  543.2	 9024.0	...
8928168	  694.7	  543.9	 9023.0	...
8928169	  694.9	  544.9	 9023.0	...
8928170	  695.0	  544.8	 9028.0	...
8928171	  696.2	  543.5	 9032.0	...
8928172	  697.4	  542.2	 9033.0	...
8928173	  698.4	  542.0	 9032.0	...
8928174	  697.3	  543.1	 9031.0	...
8928175	  696.1	  543.8	 9032.0	...
8928176	  695.1	  544.5	 9033.0	...
8928177	  694.9	  544.0	 9035.0	...
8928178	  695.1	  544.5	 9038.0	...
8928179	  695.7	  544.9	 9040.0	...
8928180	  696.3	  545.3	 9042.0	...
8928181	  696.5	  545.4	 9044.0	...
8928182	  697.7	  545.4	 9046.0	...
8928183	  698.9	  545.3	 9049.0	...
8928184	  700.2	  545.2	 9047.0	...
8928185	  700.4	  545.2	 9045.0	...
8928186	  700.3	  545.2	 9043.0	...
8928187	  699.9	  545.5	 9037.0	...
8928188	  699.5	  545.9	 9033.0	...
8928189	  699.2	  546.4	 9029.0	...
8928190	  698.8	  546.9	 9029.0	...
8928191	  698.4	  547.4	 9027.0	...
8928192	  698.0	  548.1	 9024.0	...
8928193	  697.1	  548.5	 9022.0	...
8928194	  696.1	  547.2	 9022.0	...
8928195	  695.2	  545.6	 9024.0	...
8928196	  694.9	  543.9	 9027.0	...
8928197	  694.3	  544.8	 9028.0	...
8928198	  693.8	  545.8	 9027.0	...
8928199	  694.9	  546.4	 9026.0	...
8928200	  696.5	  546.0	 9025.0	...
8928201	  698.1	  545.8	 9020.0	...
8928202	  698.9	  546.0	 9015.0	...
8928203	  699.6	  546.0	 9010.0	...
8928204	  700.0	  546.2	 9010.0	...
8928205	  699.6	  546.5	 9011.0	...
8928206	  699.1	  546.3	 9011.0	...
8928207	  698.5	  545.4	 9016.0	...
MSG	8928208 0000 _ Number On
8928208	  697.9	  544.3	 9021.0	...
8928209	  698.3	  543.7	 9025.0	...
8928210	  699.2	  543.3	 9027.0	...
8928211	  699.6	  543.2	 9029.0	...
8928212	  698.7	  543.5	 9031.0	...
8928213	  697.5	  544.1	 9032.0	...
8928214	  696.8	  544.5	 9033.0	...
8928215	  697.0	  544.5	 9028.0	...
8928216	  697.4	  543.9	 9023.0	...
8928217	  697.7	  543.4	 9020.0	...
8928218	  697.7	  543.0	 9021.0	...
8928219	  698.0	  543.2	 9022.0	...
8928220	  698.7	  544.4	 9021.0	...
8928221	  699.4	  545.6	 9019.0	...
8928222	  699.8	  546.6	 9018.0	...
8928223	  699.3	  546.7	 9017.0	...
8928224	  698.8	  546.6	 9018.0	...
8928225	  698.8	  546.5	 9017.0	...
8928226	  699.4	  546.3	 9014.0	...
8928227	  700.0	  546.3	 9005.0	...
8928228	  700.0	  546.5	 8996.0	...
8928229	  700.0	  546.8	 8990.0	...
8928230	  700.0	  547.1	 8990.0	...
8928231	  700.1	  547.4	 8991.0	...
8928232	  699.9	  547.4	 8994.0	...
8928233	  699.4	  546.7	 8997.0	...
8928234	  699.0	  546.0	 8997.0	...
8928235	  698.7	  545.1	 8995.0	...
8928236	  698.3	  544.9	 9003.0	...
8928237	  698.0	  545.6	 9014.0	...
8928238	  698.2	  546.4	 9022.0	...
8928239	  698.7	  547.5	 9016.0	...
8928240	  699.0	  547.7	 9013.0	...
8928241	  699.0	  547.9	 9016.0	...
8928242	  699.0	  547.8	 9021.0	...
8928243	  699.1	  547.6	 9024.0	...
8928244	  699.1	  547.6	 9023.0	...
8928245	  699.2	  547.4	 9020.0	...
8928246	  699.3	  547.6	 9018.0	...
8928247	  699.4	  547.7	 9020.0	...
8928248	  699.3	  548.0	 9025.0	...
8928249	  699.2	  548.0	 9020.0	...
8928250	  699.0	  548.0	 9010.0	...
8928251	  698.9	  547.6	 9000.0	...
8928252	  698.4	  547.4	 9008.0	...
8928253	  697.9	  546.8	 9016.0	...
8928254	  697.1	  546.3	 9023.0	...
8928255	  696.7	  545.7	 9022.0	...
8928256	  696.4	  545.5	 9016.0	...
8928257	  696.8	  545.7	 9011.0	...
8928258	  697.3	  546.0	 9008.0	...
8928259	  698.2	  546.4	 9012.0	...
8928260	  698.9	  546.9	 9008.0	...
8928261	  699.3	  547.4	 9003.0	...
8928262	  699.4	  547.7	 8997.0	...
8928263	  699.4	  547.9	 8997.0	...
8928264	  699.2	  548.1	 8997.0	...
8928265	  698.8	  547.6	 9001.0	...
8928266	  698.4	  546.5	 9005.0	...
8928267	  697.9	  545.4	 9010.0	...
8928268	  697.7	  545.3	 9011.0	...
8928269	  697.7	  545.6	 9013.0	...
8928270	  697.9	  546.0	 9013.0	...
8928271	  698.0	  545.9	 9011.0	...
8928272	  698.6	  546.1	 9008.0	...
8928273	  699.5	  547.3	 9001.0	...
8928274	  700.3	  548.6	 8997.0	...
8928275	  700.0	  549.8	 8993.0	...
8928276	  699.7	  549.6	 8995.0	...
8928277	  699.2	  549.4	 8997.0	...
8928278	  699.3	  549.0	 9000.0	...
8928279	  699.4	  548.9	 8995.0	...
8928280	  699.3	  548.9	 8989.0	...
8928281	  699.2	  548.6	 8983.0	...
8928282	  698.9	  548.1	 8980.0	...
8928283	  700.3	  547.7	 8976.0	...
8928284	  701.7	  547.6	 8972.0	...
8928285	  702.6	  547.3	 8980.0	...
8928286	  702.4	  547.0	 8991.0	...
8928287	  702.3	  546.9	 9002.0	...
8928288	  701.8	  547.1	 9002.0	...
8928289	  701.4	  547.7	 9003.0	...
8928290	  701.0	  548.3	 9004.0	...
8928291	  701.1	  549.0	 9005.0	...
8928292	  700.5	  548.3	 9005.0	...
8928293	  700.3	  547.2	 9004.0	...
8928294	  700.4	  545.8	 8999.0	...
8928295	  700.0	  545.4	 8996.0	...
8928296	  699.5	  545.6	 8994.0	...
8928297	  698.8	  546.1	 8994.0	...
8928298	  698.8	  546.4	 8992.0	...
8928299	  698.7	  546.2	 8990.0	...
8928300	  698.9	  546.1	 8992.0	...
8928301	  698.9	  545.6	 8995.0	...
8928302	  699.1	  545.2	 8995.0	...
8928303	  699.3	  546.8	 8989.0	...
8928304	  699.3	  548.8	 8986.0	...
8928305	  699.1	  550.6	 8987.0	...
8928306	  698.5	  550.1	 8991.0	...
8928307	  698.3	  549.4	 8988.0	...
8928308	  698.1	  548.8	 8984.0	...
8928309	  697.9	  547.1	 8980.0	...
8928310	  698.5	  545.3	 8978.0	...
8928311	  699.3	  545.3	 8977.0	...
8928312	  700.2	  546.9	 8978.0	...
8928313	  700.3	  548.7	 8977.0	...
8928314	  700.2	  549.0	 8975.0	...
8928315	  700.0	  548.8	 8979.0	...
8928316	  699.9	  548.6	 8988.0	...
8928317	  699.9	  548.3	 8998.0	...
8928318	  699.8	  548.2	 9000.0	...
8928319	  699.8	  547.9	 8995.0	...
8928320	  700.5	  547.7	 8986.0	...
8928321	  701.6	  547.8	 8977.0	...
8928322	  702.7	  547.9	 8974.0	...
8928323	  702.9	  548.3	 8969.0	...
8928324	  702.5	  548.7	 8965.0	...
8928325	  701.6	  548.9	 8962.0	...
8928326	  700.7	  548.8	 8965.0	...
8928327	  700.1	  548.6	 8967.0	...
8928328	  700.0	  548.9	 8969.0	...
8928329	  700.3	  549.2	 8970.0	...
8928330	  700.5	  547.5	 8971.0	...
8928331	  700.7	  545.5	 8971.0	...
8928332	  700.1	  543.2	 8970.0	...
8928333	  699.9	  542.8	 8971.0	...
8928334	  700.6	  542.0	 8974.0	...
8928335	  701.6	  541.6	 8976.0	...
8928336	  701.2	  541.4	 8982.0	...
8928337	  699.8	  541.8	 8990.0	...
8928338	  698.7	  542.1	 9000.0	...
8928339	  699.2	  542.2	 8999.0	...
8928340	  699.5	  541.7	 8997.0	...
8928341	  699.8	  541.1	 8995.0	...
8928342	  700.1	  542.2	 8999.0	...
8928343	  700.1	  544.0	 9007.0	...
8928344	  699.9	  545.6	 9013.0	...
8928345	  699.6	  545.5	 9005.0	...
8928346	  699.4	  545.1	 8995.0	...
8928347	  698.6	  545.0	 8987.0	...
8928348	  697.9	  545.7	 8989.0	...
8928349	  697.9	  546.6	 8990.0	...
8928350	  698.8	  548.1	 8988.0	...
8928351	  699.5	  548.9	 8991.0	...
8928352	  699.8	  549.5	 8995.0	...
8928353	  699.8	  549.0	 9001.0	...
8928354	  699.7	  547.9	 9002.0	...
8928355	  699.6	  547.1	 9002.0	...
8928356	  700.1	  546.9	 8999.0	...
8928357	  700.8	  547.3	 8997.0	...
8928358	  700.6	  547.9	 8994.0	...
8928359	  699.7	  547.8	 8991.0	...
8928360	  698.7	  547.6	 8988.0	...
8928361	  698.5	  547.2	 8986.0	...
8928362	  699.2	  546.8	 8982.0	...
8928363	  700.1	  546.6	 8974.0	...
8928364	  700.9	  545.9	 8967.0	...
8928365	  700.7	  545.4	 8962.0	...
8928366	  700.6	  545.6	 8963.0	...
8928367	  700.5	  545.7	 8963.0	...
8928368	  700.4	  545.4	 8962.0	...
8928369	  700.2	  544.4	 8961.0	...
8928370	  700.4	  545.3	 8962.0	...
8928371	  700.8	  546.5	 8963.0	...
8928372	  701.7	  547.6	 8965.0	...
8928373	  702.3	  547.6	 8967.0	...
8928374	  702.7	  547.8	 8968.0	...
8928375	  702.5	  548.0	 8967.0	...
8928376	  702.5	  548.3	 8968.0	...
8928377	  702.5	  548.5	 8971.0	...
8928378	  702.3	  548.3	 8974.0	...
8928379	  702.0	  548.0	 8973.0	...
8928380	  701.7	  547.8	 8968.0	...
8928381	  701.5	  548.1	 8963.0	...
8928382	  701.3	  548.2	 8961.0	...
8928383	  701.2	  549.2	 8958.0	...
8928384	  701.3	  550.1	 8954.0	...
8928385	  701.4	  550.8	 8959.0	...
8928386	  701.4	  550.3	 8967.0	...
8928387	  701.6	  549.8	 8974.0	...
8928388	  701.9	  549.6	 8973.0	...
8928389	  702.2	  549.5	 8973.0	...
8928390	  702.4	  549.2	 8974.0	...
8928391	  702.6	  548.9	 8975.0	...
8928392	  702.5	  548.6	 8975.0	...
8928393	  702.7	  548.7	 8976.0	...
8928394	  702.9	  548.9	 8976.0	...
8928395	  702.9	  548.9	 8975.0	...
8928396	  702.5	  549.0	 8971.0	...
8928397	  702.0	  548.8	 8967.0	...
8928398	  701.9	  548.6	 8964.0	...
8928399	  702.1	  548.2	 8963.0	...
8928400	  702.2	  547.9	 8963.0	...
8928401	  702.3	  547.9	 8962.0	...
8928402	  702.7	  547.7	 8962.0	...
8928403	  703.3	  547.4	 8962.0	...
8928404	  703.6	  547.2	 8962.0	...
8928405	  703.7	  547.6	 8963.0	...
8928406	  703.5	  548.0	 8963.0	...
8928407	  703.3	  548.2	 8964.0	...
8928408	  703.1	  548.3	 8965.0	...
8928409	  703.1	  548.4	 8972.0	...
8928410	  702.4	  548.5	 8980.0	...
8928411	  701.7	  548.7	 8988.0	...
8928412	  701.1	  549.2	 8988.0	...
8928413	  701.2	  549.6	 8988.0	...
8928414	  701.2	  550.2	 8988.0	...
8928415	  701.3	  550.5	 8988.0	...
8928416	  702.6	  550.7	 8983.0	...
8928417	  703.9	  550.5	 8973.0	...
8928418	  705.1	  549.6	 8963.0	...
8928419	  705.4	  548.7	 8961.0	...
8928420	  705.7	  547.8	 8968.0	...
8928421	  705.1	  547.6	 8974.0	...
8928422	  704.3	  547.4	 8976.0	...
8928423	  703.4	  547.5	 8975.0	...
8928424	  703.5	  547.4	 8977.0	...
8928425	  703.4	  547.2	 8980.0	...
8928426	  703.2	  546.9	 8982.0	...
8928427	  703.0	  546.8	 8986.0	...
8928428	  702.9	  546.9	 8991.0	...
8928429	  703.0	  546.9	 8995.0	...
8928430	  703.2	  547.1	 8995.0	...
8928431	  703.3	  547.1	 8995.0	...
8928432	  703.4	  547.1	 8995.0	...
8928433	  703.4	  547.0	 8987.0	...
8928434	  703.4	  546.9	 8979.0	...
8928435	  703.5	  546.9	 8971.0	...
8928436	  703.5	  546.8	 8971.0	...
8928437	  703.6	  546.7	 8972.0	...
8928438	  703.5	  547.4	 8973.0	...
8928439	  703.4	  548.2	 8976.0	...
8928440	  703.8	  549.5	 8980.0	...
8928441	  704.2	  550.1	 8982.0	...
8928442	  704.7	  550.0	 8981.0	...
8928443	  704.6	  548.4	 8973.0	...
8928444	  704.0	  546.9	 8966.0	...
8928445	  703.5	  546.1	 8962.0	...
8928446	  703.0	  546.1	 8964.0	...
8928447	  702.9	  546.2	 8965.0	...
8928448	  702.7	  546.5	 8965.0	...
8928449	  702.5	  546.7	 8965.0	...
8928450	  702.0	  546.2	 8966.0	...
8928451	  701.6	  545.8	 8968.0	...
8928452	  700.8	  545.4	 8970.0	...
8928453	  700.5	  545.7	 8974.0	...
8928454	  700.2	  545.8	 8980.0	...
8928455	  701.1	  546.0	 8986.0	...
8928456	  702.0	  545.9	 8989.0	...
8928457	  702.7	  545.6	 8997.0	...
8928458	  702.4	  545.1	 9006.0	...
8928459	  702.1	  544.9	 9015.0	...
8928460	  701.8	  544.9	 9014.0	...
8928461	  701.3	  545.1	 9012.0	...
8928462	  701.0	  545.3	 9010.0	...
8928463	  700.2	  545.5	 9012.0	...
8928464	  699.8	  545.5	 9015.0	...
8928465	  699.5	  546.1	 9012.0	...
8928466	  699.7	  546.6	 9007.0	...
8928467	  700.0	  547.3	 9002.0	...
8928468	  700.1	  547.8	 9001.0	...
8928469	  700.4	  548.3	 9000.0	...
8928470	  701.0	  548.5	 8999.0	...
8928471	  701.9	  548.9	 8999.0	...
8928472	  702.5	  549.4	 9001.0	...
8928473	  703.2	  549.5	 9003.0	...
8928474	  703.6	  549.3	 8998.0	...
8928475	  703.8	  549.2	 8992.0	...
8928476	  703.6	  548.2	 8982.0	...
8928477	  703.4	  547.5	 8977.0	...
8928478	  703.5	  546.6	 8975.0	...
8928479	  703.7	  546.7	 8980.0	...
8928480	  703.1	  546.7	 8989.0	...
8928481	  702.4	  546.7	 8997.0	...
8928482	  701.7	  546.7	 8992.0	...
8928483	  701.6	  546.7	 8982.0	...
8928484	  701.1	  547.0	 8971.0	...
8928485	  700.5	  547.4	 8971.0	...
8928486	  700.0	  547.5	 8972.0	...
8928487	  699.8	  547.3	 8973.0	...
8928488	  699.6	  546.3	 8975.0	...
8928489	  699.5	  545.5	 8984.0	...
8928490	  699.7	  544.7	 8993.0	...
8928491	  700.1	  544.5	 9002.0	...
8928492	  700.6	  544.4	 9001.0	...
8928493	  700.9	  545.5	 9000.0	...
8928494	  701.2	  546.6	 8999.0	...
8928495	  701.3	  547.7	 8999.0	...
8928496	  701.4	  547.6	 8997.0	...
8928497	  701.7	  547.1	 8996.0	...
8928498	  701.9	  546.4	 8994.0	...
8928499	  701.7	  545.8	 8993.0	...
8928500	  701.4	  545.5	 8993.0	...
8928501	  700.6	  545.6	 8990.0	...
8928502	  700.2	  546.4	 8987.0	...
8928503	  700.0	  547.2	 8983.0	...
8928504	  700.4	  548.0	 8982.0	...
8928505	  701.2	  548.0	 8981.0	...
8928506	  702.0	  547.9	 8981.0	...
8928507	  702.9	  547.6	 8981.0	...
8928508	  703.7	  548.3	 8982.0	...
8928509	  704.5	  549.0	 8985.0	...
MSG	8928510 0000 _ Number Off
8928510	  704.8	  548.5	 8989.0	...
8928511	  704.6	  547.2	 8993.0	...
8928512	  704.1	  546.0	 8993.0	...
8928513	  703.9	  546.2	 8989.0	...
8928514	  703.6	  546.5	 8985.0	...
8928515	  703.7	  546.7	 8982.0	...
8928516	  703.7	  547.0	 8984.0	...
8928517	  703.1	  547.2	 8988.0	...
8928518	  702.7	  547.4	 8990.0	...
8928519	  702.4	  547.5	 8991.0	...
8928520	  702.4	  547.5	 8990.0	...
8928521	  702.1	  547.6	 8997.0	...
8928522	  701.7	  547.7	 9003.0	...
8928523	  701.1	  547.7	 9009.0	...
8928524	  700.7	  547.6	 9008.0	...
8928525	  700.3	  547.4	 9007.0	...
8928526	  700.4	  547.2	 9008.0	...
8928527	  700.4	  547.2	 9008.0	...
8928528	  700.5	  547.0	 9008.0	...
8928529	  700.7	  546.8	 9007.0	...
8928530	  701.6	  547.2	 9007.0	...
8928531	  703.2	  548.4	 9001.0	...
8928532	  704.6	  549.5	 8993.0	...
8928533	  705.1	  549.5	 8984.0	...
8928534	  703.8	  548.8	 8982.0	...
8928535	  702.6	  548.2	 8982.0	...
8928536	  701.2	  548.1	 8982.0	...
8928537	  700.4	  548.2	 8989.0	...
8928538	  699.6	  547.2	 8997.0	...
8928539	  699.2	  545.8	 9003.0	...
8928540	  697.6	  544.6	 9003.0	...
8928541	  695.0	  544.8	 9002.0	...
8928542	  692.6	  545.3	 9002.0	...
8928543	  691.7	  545.9	 9000.0	...
8928544	  691.6	  546.2	 8998.0	...
8928545	  691.5	  545.7	 8996.0	...
8928546	  690.6	  545.1	 9007.0	...
8928547	  689.7	  544.7	 9018.0	...
8928548	  689.5	  545.3	 9029.0	...
8928549	  691.3	  545.6	 9025.0	...
8928550	  693.1	  545.7	 9020.0	...
8928551	  694.0	  545.7	 9018.0	...
8928552	  693.7	  544.6	 9020.0	...
8928553	  693.3	  543.3	 9022.0	...
8928554	  693.1	  542.4	 9022.0	...
8928555	  693.2	  542.8	 9022.0	...
8928556	  693.5	  543.2	 9021.0	...
8928557	  693.9	  543.3	 9021.0	...
8928558	  694.2	  543.3	 9022.0	...
8928559	  694.4	  543.5	 9023.0	...
8928560	  694.7	  543.6	 9019.0	...
8928561	  695.1	  543.7	 9014.0	...
8928562	  695.7	  544.0	 9009.0	...
8928563	  696.5	  544.4	 9011.0	...
8928564	  697.2	  545.2	 9015.0	...
8928565	  697.6	  545.5	 9019.0	...
8928566	  697.5	  545.9	 9023.0	...
8928567	  697.5	  545.8	 9022.0	...
8928568	  697.5	  545.4	 9021.0	...
8928569	  697.5	  544.9	 9020.0	...
8928570	  697.4	  544.5	 9019.0	...
8928571	  697.3	  544.5	 9022.0	...
8928572	  697.1	  544.3	 9026.0	...
8928573	  696.8	  543.7	 9033.0	...
8928574	  696.4	  543.2	 9038.0	...
8928575	  696.1	  542.8	 9030.0	...
8928576	  696.0	  542.7	 9020.0	...
8928577	  696.1	  542.5	 9015.0	...
8928578	  696.3	  542.4	 9019.0	...
8928579	  696.5	  542.2	 9024.0	...
8928580	  696.6	  542.2	 9028.0	...
8928581	  696.5	  542.6	 9032.0	...
8928582	  696.5	  543.1	 9036.0	...
8928583	  696.5	  543.6	 9035.0	...
8928584	  696.5	  543.6	 9034.0	...
8928585	  696.4	  543.6	 9038.0	...
8928586	  696.2	  543.6	 9044.0	...
8928587	  695.9	  543.6	 9048.0	...
8928588	  695.6	  543.6	 9047.0	...
8928589	  695.5	  543.6	 9045.0	...
8928590	  695.5	  543.4	 9045.0	...
8928591	  695.5	  543.0	 9045.0	...
8928592	  694.9	  542.6	 9045.0	...
8928593	  694.5	  542.2	 9045.0	...
8928594	  694.5	  542.8	 9045.0	...
8928595	  695.2	  543.6	 9042.0	...
8928596	  695.6	  542.6	 9039.0	...
8928597	  695.6	  540.8	 9046.0	...
8928598	  695.6	  540.3	 9056.0	...
8928599	  695.6	  541.4	 9064.0	...
8928600	  695.5	  542.2	 9062.0	...
8928601	  695.4	  542.1	 9063.0	...
8928602	  695.7	  542.5	 9065.0	...
8928603	  696.0	  543.0	 9070.0	...
8928604	  695.6	  543.3	 9074.0	...
8928605	  695.1	  543.7	 9079.0	...
8928606	  694.3	  544.2	 9079.0	...
8928607	  694.0	  544.3	 9076.0	...
8928608	  694.2	  544.2	 9075.0	...
8928609	  694.8	  544.1	 9077.0	...
8928610	  695.5	  544.4	 9078.0	...
8928611	  694.0	  544.4	 9083.0	...
8928612	  692.5	  544.1	 9086.0	...
8928613	  692.3	  543.3	 9088.0	...
8928614	  693.7	  542.6	 9083.0	...
8928615	  695.2	  542.0	 9080.0	...
8928616	  695.5	  542.2	 9080.0	...
8928617	  695.8	  542.5	 9083.0	...
8928618	  695.9	  542.8	 9081.0	...
8928619	  695.8	  542.8	 9078.0	...
8928620	  695.2	  542.8	 9079.0	...
8928621	  694.7	  542.8	 9083.0	...
8928622	  693.6	  542.8	 9086.0	...
8928623	  693.0	  542.8	 9085.0	...
8928624	  693.5	  543.7	 9083.0	...
8928625	  694.5	  544.4	 9086.0	...
8928626	  695.5	  545.1	 9089.0	...
8928627	  695.4	  545.0	 9092.0	...
8928628	  695.1	  544.3	 9089.0	...
8928629	  694.1	  543.9	 9086.0	...
8928630	  693.3	  543.5	 9082.0	...
8928631	  692.7	  543.5	 9081.0	...
8928632	  693.1	  543.2	 9080.0	...
8928633	  693.5	  542.7	 9079.0	...
8928634	  693.8	  542.5	 9080.0	...
8928635	  693.9	  542.5	 9079.0	...
8928636	  694.1	  542.4	 9077.0	...
8928637	  694.1	  542.3	 9075.0	...
8928638	  694.2	  543.0	 9075.0	...
8928639	  694.3	  543.8	 9074.0	...
8928640	  694.6	  545.2	 9072.0	...
8928641	  694.4	  545.8	 9070.0	...
8928642	  694.2	  545.7	 9069.0	...
8928643	  693.8	  544.3	 9070.0	...
8928644	  694.0	  542.8	 9071.0	...
8928645	  694.8	  542.2	 9071.0	...
8928646	  696.1	  542.3	 9067.0	...
8928647	  697.2	  542.4	 9065.0	...
8928648	  697.7	  542.6	 9063.0	...
8928649	  697.5	  542.8	 9065.0	...
8928650	  697.2	  543.0	 9065.0	...
8928651	  697.1	  543.8	 9058.0	...
8928652	  697.3	  544.5	 9052.0	...
8928653	  697.4	  544.1	 9056.0	...
8928654	  697.3	  543.0	 9067.0	...
8928655	  697.7	  542.6	 9077.0	...
8928656	  698.3	  543.3	 9076.0	...
8928657	  698.9	  544.0	 9073.0	...
8928658	  699.0	  544.1	 9069.0	...
8928659	  698.8	  544.2	 9065.0	...
8928660	  698.5	  544.4	 9063.0	...
8928661	  698.5	  544.6	 9062.0	...
8928662	  698.8	  544.8	 9061.0	...
8928663	  699.0	  544.7	 9068.0	...
8928664	  698.8	  543.0	 9076.0	...
8928665	  698.6	  541.2	 9085.0	...
8928666	  698.4	  540.6	 9093.0	...
8928667	  698.3	  541.8	 9100.0	...
8928668	  698.2	  542.8	 9105.0	...
8928669	  697.5	  542.6	 9105.0	...
8928670	  697.0	  542.2	 9111.0	...
8928671	  696.8	  541.9	 9117.0	...
8928672	  697.2	  541.5	 9123.0	...
8928673	  697.4	  541.2	 9123.0	...
8928674	  697.4	  540.9	 9113.0	...
8928675	  697.2	  540.8	 9102.0	...
8928676	  697.0	  540.8	 9091.0	...
8928677	  697.5	  540.7	 9095.0	...
8928678	  698.1	  540.7	 9102.0	...
8928679	  698.2	  540.3	 9109.0	...
8928680	  697.7	  539.9	 9114.0	...
8928681	  697.2	  539.5	 9115.0	...
8928682	  697.3	  539.5	 9115.0	...
8928683	  697.3	  539.4	 9116.0	...
8928684	  696.9	  539.4	 9115.0	...
8928685	  696.4	  539.2	 9113.0	...
8928686	  695.9	  539.2	 9111.0	...
8928687	  696.7	  540.8	 9110.0	...
8928688	  697.6	  542.6	 9111.0	...
8928689	  698.4	  543.0	 9114.0	...
8928690	  698.3	  541.6	 9117.0	...
8928691	  698.4	  540.8	 9114.0	...
8928692	  698.4	  541.4	 9109.0	...
8928693	  698.3	  541.5	 9107.0	...
8928694	  697.8	  540.9	 9114.0	...
8928695	  697.0	  540.4	 9124.0	...
8928696	  696.2	  540.6	 9131.0	...
8928697	  695.8	  540.9	 9134.0	...
8928698	  695.7	  541.4	 9133.0	...
8928699	  695.8	  541.6	 9133.0	...
8928700	  695.8	  541.2	 9134.0	...
8928701	  696.2	  540.6	 9135.0	...
8928702	  697.3	  539.9	 9135.0	...
8928703	  698.4	  539.9	 9132.0	...
8928704	  698.9	  539.6	 9129.0	...
8928705	  698.3	  539.4	 9132.0	...
8928706	  697.9	  540.1	 9136.0	...
8928707	  698.3	  541.1	 9140.0	...
8928708	  698.9	  542.1	 9138.0	...
8928709	  699.1	  541.5	 9135.0	...
8928710	  698.5	  541.6	 9128.0	...
8928711	  697.9	  541.6	 9121.0	...
8928712	  697.6	  542.1	 9117.0	...
8928713	  697.5	  542.1	 9116.0	...
8928714	  697.4	  541.9	 9118.0	...
8928715	  697.5	  541.6	 9126.0	...
8928716	  697.5	  541.4	 9133.0	...
8928717	  697.5	  541.4	 9140.0	...
8928718	  697.5	  541.9	 9142.0	...
8928719	  697.8	  542.3	 9143.0	...
8928720	  698.0	  541.9	 9144.0	...
8928721	  697.4	  541.5	 9145.0	...
8928722	  696.4	  541.1	 9146.0	...
8928723	  696.1	  541.1	 9140.0	...
MSG	8928724 0000 _ Number On
8928724	  696.6	  540.8	 9132.0	...
8928725	  696.4	  540.7	 9133.0	...
8928726	  695.5	  540.2	 9142.0	...
8928727	  694.6	  539.3	 9151.0	...
8928728	  694.7	  538.2	 9151.0	...
8928729	  695.0	  538.5	 9151.0	...
8928730	  695.5	  539.2	 9151.0	...
8928731	  696.3	  540.0	 9150.0	...
8928732	  696.9	  540.0	 9152.0	...
8928733	  697.1	  540.3	 9155.0	...
8928734	  697.2	  540.7	 9158.0	...
8928735	  697.1	  540.7	 9161.0	...
8928736	  697.0	  540.0	 9163.0	...
8928737	  696.5	  539.4	 9164.0	...
8928738	  695.9	  539.3	 9166.0	...
8928739	  695.4	  539.4	 9168.0	...
8928740	  695.2	  539.4	 9169.0	...
8928741	  695.5	  539.1	 9169.0	...
8928742	  696.0	  538.9	 9168.0	...
8928743	  696.6	  539.1	 9166.0	...
8928744	  697.0	  539.5	 9163.0	...
8928745	  697.1	  539.8	 9161.0	...
8928746	  697.4	  540.5	 9161.0	...
8928747	  697.7	  541.3	 9157.0	...
8928748	  697.7	  542.1	 9150.0	...
8928749	  697.7	  542.4	 9144.0	...
8928750	  697.3	  542.3	 9145.0	...
8928751	  697.1	  542.1	 9147.0	...
8928752	  697.3	  541.7	 9152.0	...
8928753	  697.6	  541.1	 9156.0	...
8928754	  697.8	  540.5	 9160.0	...
8928755	  697.7	  540.0	 9166.0	...
8928756	  697.3	  540.0	 9169.0	...
8928757	  696.9	  540.3	 9173.0	...
8928758	  696.6	  540.6	 9172.0	...
8928759	  696.6	  540.8	 9171.0	...
8928760	  696.6	  540.8	 9169.0	...
8928761	  696.8	  539.8	 9167.0	...
8928762	  696.9	  538.8	 9162.0	...
8928763	  697.1	  538.3	 9159.0	...
8928764	  697.6	  538.8	 9156.0	...
8928765	  697.5	  539.5	 9154.0	...
8928766	  697.5	  540.0	 9151.0	...
8928767	  697.1	  540.1	 9149.0	...
8928768	  696.9	  540.2	 9150.0	...
8928769	  696.7	  540.2	 9152.0	...
8928770	  696.4	  540.4	 9154.0	...
8928771	  696.3	  540.5	 9153.0	...
8928772	  697.0	  540.2	 9152.0	...
8928773	  697.9	  540.0	 9151.0	...
8928774	  698.7	  539.7	 9151.0	...
8928775	  698.6	  539.3	 9151.0	...
8928776	  698.5	  539.0	 9152.0	...
8928777	  698.5	  538.9	 9153.0	...
8928778	  698.5	  538.8	 9153.0	...
8928779	  698.6	  538.9	 9154.0	...
8928780	  698.6	  539.0	 9156.0	...
8928781	  698.6	  538.5	 9163.0	...
8928782	  698.5	  538.0	 9170.0	...
8928783	  698.3	  537.6	 9175.0	...
8928784	  698.2	  537.7	 9175.0	...
8928785	  698.2	  537.6	 9187.0	...
8928786	  698.1	  537.5	 9200.0	...
8928787	  698.0	  537.5	 9211.0	...
8928788	  697.9	  537.7	 9210.0	...
8928789	  697.3	  538.1	 9212.0	...
8928790	  696.6	  538.4	 9214.0	...
8928791	  695.6	  538.6	 9219.0	...
8928792	  694.9	  538.7	 9222.0	...
8928793	  694.2	  538.8	 9214.0	...
8928794	  693.9	  538.9	 9203.0	...
8928795	  693.8	  538.9	 9191.0	...
8928796	  694.0	  538.9	 9193.0	...
8928797	  694.7	  539.1	 9197.0	...
8928798	  695.3	  539.4	 9202.0	...
8928799	  696.0	  540.1	 9204.0	...
8928800	  696.6	  540.6	 9203.0	...
8928801	  696.9	  540.0	 9200.0	...
8928802	  696.8	  537.8	 9196.0	...
8928803	  696.5	  535.7	 9193.0	...
8928804	  696.6	  536.3	 9192.0	...
8928805	  696.9	  537.9	 9187.0	...
8928806	  696.9	  539.6	 9184.0	...
8928807	  696.7	  539.4	 9181.0	...
8928808	  696.5	  539.3	 9181.0	...
8928809	  697.1	  539.8	 9180.0	...
8928810	  697.9	  540.3	 9180.0	...
8928811	  698.6	  540.4	 9182.0	...
8928812	  698.5	  539.9	 9185.0	...
8928813	  698.5	  539.3	 9187.0	...
8928814	  698.7	  539.3	 9186.0	...
8928815	  698.9	  539.8	 9180.0	...
8928816	  699.3	  540.2	 9176.0	...
8928817	  699.8	  540.5	 9172.0	...
8928818	  700.2	  540.4	 9173.0	...
8928819	  700.2	  540.6	 9173.0	...
8928820	  699.8	  540.9	 9173.0	...
8928821	  699.4	  541.1	 9178.0	...
8928822	  699.1	  541.2	 9184.0	...
8928823	  699.4	  542.1	 9181.0	...
8928824	  699.8	  543.0	 9173.0	...
8928825	  700.4	  543.2	 9164.0	...
8928826	  700.9	  542.4	 9163.0	...
8928827	  701.5	  542.6	 9163.0	...
8928828	  701.8	  543.1	 9157.0	...
8928829	  701.6	  543.3	 9151.0	...
8928830	  701.2	  542.6	 9143.0	...
8928831	  700.7	  542.2	 9142.0	...
8928832	  699.5	  542.0	 9148.0	...
8928833	  698.3	  541.8	 9159.0	...
8928834	  697.2	  541.6	 9174.0	...
8928835	  697.5	  541.4	 9181.0	...
8928836	  698.2	  541.2	 9175.0	...
8928837	  698.8	  541.1	 9167.0	...
8928838	  699.3	  541.3	 9160.0	...
8928839	  699.5	  541.6	 9161.0	...
8928840	  699.5	  541.6	 9161.0	...
8928841	  699.5	  541.4	 9161.0	...
8928842	  699.4	  541.3	 9163.0	...
8928843	  698.6	  541.1	 9166.0	...
8928844	  697.4	  540.4	 9173.0	...
8928845	  696.2	  539.9	 9177.0	...
8928846	  696.2	  539.6	 9179.0	...
8928847	  697.0	  540.3	 9177.0	...
8928848	  698.3	  540.8	 9176.0	...
8928849	  699.1	  541.3	 9174.0	...
8928850	  699.6	  541.5	 9173.0	...
8928851	  699.7	  541.7	 9173.0	...
8928852	  699.7	  541.7	 9174.0	...
8928853	  699.9	  541.3	 9176.0	...
8928854	  700.0	  541.1	 9178.0	...
8928855	  699.3	  541.1	 9175.0	...
8928856	  698.5	  541.7	 9173.0	...
8928857	  698.0	  542.3	 9171.0	...
8928858	  700.0	  542.7	 9166.0	...
8928859	  701.7	  542.6	 9159.0	...
8928860	  701.1	  542.8	 9162.0	...
8928861	  699.0	  542.9	 9172.0	...
8928862	  696.8	  543.0	 9182.0	...
8928863	  696.7	  542.9	 9181.0	...
8928864	  696.7	  542.8	 9181.0	...
8928865	  696.8	  541.9	 9183.0	...
8928866	  697.2	  541.1	 9186.0	...
8928867	  697.6	  540.5	 9185.0	...
8928868	  697.7	  540.7	 9180.0	...
8928869	  697.5	  540.9	 9177.0	...
8928870	  698.1	  541.8	 9178.0	...
8928871	  699.6	  542.6	 9177.0	...
8928872	  701.2	  543.4	 9176.0	...
8928873	  701.7	  543.3	 9174.0	...
8928874	  701.7	  542.9	 9170.0	...
8928875	  700.7	  542.3	 9167.0	...
8928876	  699.7	  541.5	 9163.0	...
8928877	  698.7	  540.9	 9166.0	...
8928878	  698.7	  540.7	 9169.0	...
8928879	  698.7	  540.8	 9172.0	...
8928880	  699.0	  540.7	 9175.0	...
8928881	  699.2	  540.5	 9178.0	...
8928882	  699.3	  540.3	 9176.0	...
8928883	  699.0	  540.4	 9165.0	...
8928884	  698.3	  540.5	 9154.0	...
8928885	  697.6	  540.5	 9155.0	...
8928886	  698.0	  540.9	 9164.0	...
8928887	  698.6	  541.3	 9169.0	...
8928888	  698.8	  541.8	 9165.0	...
8928889	  698.9	  542.0	 9161.0	...
8928890	  699.2	  542.7	 9160.0	...
8928891	  700.0	  543.4	 9160.0	...
8928892	  700.5	  544.3	 9158.0	...
8928893	  700.7	  544.5	 9155.0	...
8928894	  700.5	  544.0	 9156.0	...
8928895	  699.9	  542.8	 9160.0	...
8928896	  699.3	  541.6	 9155.0	...
8928897	  699.2	  541.2	 9146.0	...
8928898	  700.1	  541.5	 9137.0	...
8928899	  701.0	  541.8	 9138.0	...
8928900	  702.1	  542.1	 9139.0	...
8928901	  702.2	  541.7	 9141.0	...
8928902	  701.9	  541.4	 9143.0	...
8928903	  701.3	  540.8	 9143.0	...
8928904	  701.1	  540.5	 9141.0	...
8928905	  701.3	  540.3	 9139.0	...
8928906	  702.0	  540.4	 9138.0	...
8928907	  702.3	  540.9	 9142.0	...
8928908	  701.6	  541.3	 9145.0	...
8928909	  700.6	  541.6	 9146.0	...
8928910	  700.2	  541.4	 9143.0	...
8928911	  700.9	  541.2	 9142.0	...
8928912	  701.7	  541.7	 9144.0	...
8928913	  702.0	  542.5	 9139.0	...
8928914	  702.3	  543.5	 9130.0	...
8928915	  702.8	  543.7	 9122.0	...
8928916	  703.1	  543.8	 9121.0	...
8928917	  703.4	  543.7	 9121.0	...
8928918	  703.3	  543.5	 9122.0	...
8928919	  703.2	  543.2	 9125.0	...
8928920	  702.4	  543.0	 9129.0	...
8928921	  701.6	  542.4	 9131.0	...
8928922	  701.1	  541.9	 9132.0	...
8928923	  701.5	  541.8	 9134.0	...
8928924	  702.0	  542.5	 9135.0	...
8928925	  701.8	  543.3	 9137.0	...
8928926	  701.3	  543.1	 9140.0	...
8928927	  700.8	  542.3	 9144.0	...
8928928	  700.8	  541.4	 9147.0	...
8928929	  701.0	  541.4	 9148.0	...
8928930	  701.2	  541.8	 9146.0	...
8928931	  701.2	  542.2	 9142.0	...
8928932	  701.1	  542.4	 9140.0	...
8928933	  701.0	  542.3	 9140.0	...
8928934	  700.9	  542.3	 9141.0	...
8928935	  700.7	  542.3	 9141.0	...
8928936	  700.4	  542.3	 9141.0	...
8928937	  700.2	  542.3	 9145.0	...
8928938	  700.5	  542.6	 9148.0	...
8928939	  700.8	  543.0	 9152.0	...
8928940	  701.2	  543.4	 9152.0	...
8928941	  701.1	  543.5	 9152.0	...
8928942	  701.2	  543.6	 9144.0	...
8928943	  701.2	  543.9	 9137.0	...
8928944	  701.0	  544.3	 9136.0	...
8928945	  700.7	  544.0	 9144.0	...
8928946	  700.5	  543.6	 9151.0	...
8928947	  699.6	  542.9	 9151.0	...
8928948	  698.7	  542.8	 9159.0	...
8928949	  698.7	  542.7	 9168.0	...
8928950	  699.6	  542.9	 9167.0	...
8928951	  700.6	  543.0	 9157.0	...
8928952	  700.8	  542.9	 9151.0	...
8928953	  700.9	  543.1	 9154.0	...
8928954	  700.9	  543.5	 9154.0	...
8928955	  700.6	  544.0	 9152.0	...
8928956	  700.2	  544.4	 9152.0	...
8928957	  700.1	  544.7	 9154.0	...
8928958	  700.3	  544.9	 9155.0	...
8928959	  700.1	  544.7	 9155.0	...
8928960	  699.8	  544.3	 9154.0	...
8928961	  699.7	  543.5	 9154.0	...
8928962	  699.6	  542.9	 9155.0	...
8928963	  699.4	  542.6	 9158.0	...
8928964	  699.3	  542.4	 9161.0	...
8928965	  699.6	  542.1	 9163.0	...
8928966	  699.0	  541.6	 9163.0	...
8928967	  698.1	  541.3	 9163.0	...
8928968	  697.2	  541.2	 9165.0	...
8928969	  698.1	  541.6	 9167.0	...
8928970	  698.5	  543.0	 9169.0	...
8928971	  699.1	  544.2	 9168.0	...
8928972	  699.1	  545.2	 9169.0	...
8928973	  700.0	  544.5	 9170.0	...
8928974	  700.8	  543.8	 9171.0	...
8928975	  701.2	  543.2	 9172.0	...
8928976	  701.1	  543.3	 9171.0	...
8928977	  701.0	  543.4	 9169.0	...
8928978	  700.9	  543.4	 9168.0	...
8928979	  700.8	  543.4	 9167.0	...
8928980	  700.4	  543.3	 9168.0	...
8928981	  700.1	  543.3	 9167.0	...
8928982	  700.4	  543.3	 9166.0	...
8928983	  700.9	  543.4	 9165.0	...
8928984	  701.9	  543.2	 9165.0	...
8928985	  702.3	  543.2	 9161.0	...
8928986	  701.7	  543.5	 9158.0	...
8928987	  700.5	  542.7	 9159.0	...
8928988	  699.5	  541.7	 9164.0	...
8928989	  699.6	  541.5	 9162.0	...
8928990	  700.0	  543.0	 9154.0	...
8928991	  700.2	  544.6	 9146.0	...
8928992	  700.2	  543.5	 9152.0	...
8928993	  700.1	  541.7	 9160.0	...
8928994	  700.9	  541.7	 9166.0	...
8928995	  702.0	  543.4	 9164.0	...
8928996	  702.8	  545.1	 9160.0	...
8928997	  702.2	  545.2	 9158.0	...
8928998	  701.7	  545.3	 9163.0	...
8928999	  701.5	  545.4	 9170.0	...
8929000	  701.5	  545.3	 9175.0	...
8929001	  701.5	  544.8	 9172.0	...
8929002	  701.4	  544.4	 9169.0	...
8929003	  701.4	  543.7	 9169.0	...
8929004	  702.3	  543.5	 9170.0	...
8929005	  703.1	  542.8	 9165.0	...
8929006	  703.4	  542.3	 9160.0	...
8929007	  701.9	  541.8	 9158.0	...
8929008	  700.4	  541.8	 9160.0	...
8929009	  700.3	  542.3	 9163.0	...
8929010	  701.5	  543.0	 9155.0	...
8929011	  702.3	  543.6	 9147.0	...
8929012	  702.3	  543.4	 9138.0	...
8929013	  702.1	  543.3	 9137.0	...
8929014	  702.4	  543.3	 9149.0	...
8929015	  702.8	  543.4	 9162.0	...
8929016	  703.0	  543.4	 9172.0	...
8929017	  703.2	  543.4	 9167.0	...
8929018	  703.4	  544.0	 9162.0	...
8929019	  703.5	  544.1	 9162.0	...
8929020	  703.4	  544.4	 9162.0	...
8929021	  703.3	  544.3	 9162.0	...
8929022	  703.4	  544.5	 9162.0	...
8929023	  703.7	  544.6	 9162.0	...
8929024	  704.0	  544.7	 9162.0	...
8929025	  704.0	  544.8	 9164.0	...
8929026	  704.0	  544.9	 9167.0	...
8929027	  704.2	  545.1	 9168.0	...
8929028	  704.5	  545.5	 9166.0	...
8929029	  704.8	  545.9	 9163.0	...
8929030	  704.8	  545.8	 9161.0	...
8929031	  704.7	  545.2	 9160.0	...
8929032	  703.9	  544.6	 9160.0	...
8929033	  703.0	  544.2	 9161.0	...
8929034	  702.2	  544.0	 9161.0	...
8929035	  702.8	  543.7	 9161.0	...
8929036	  703.5	  543.5	 9162.0	...
8929037	  704.4	  543.9	 9163.0	...
8929038	  704.6	  544.4	 9166.0	...
8929039	  704.8	  544.9	 9168.0	...
MSG	8929040 0000 _ Number Off
8929040	  704.8	  544.5	 9170.0	...
8929041	  705.1	  544.0	 9170.0	...
8929042	  705.2	  543.5	 9169.0	...
8929043	  705.3	  543.4	 9169.0	...
8929044	  704.7	  543.4	 9173.0	...
8929045	  704.3	  543.1	 9177.0	...
8929046	  704.0	  542.9	 9175.0	...
8929047	  704.4	  542.7	 9169.0	...
8929048	  704.7	  542.9	 9164.0	...
8929049	  704.8	  542.7	 9163.0	...
8929050	  704.1	  542.2	 9162.0	...
8929051	  701.7	  541.0	 9170.0	...
8929052	  699.5	  540.1	 9178.0	...
8929053	  697.3	  539.7	 9186.0	...
8929054	  696.4	  539.8	 9186.0	...
8929055	  695.0	  539.1	 9188.0	...
8929056	  693.9	  537.9	 9200.0	...
8929057	  693.2	  536.6	 9212.0	...
8929058	  693.1	  536.3	 9222.0	...
8929059	  693.0	  536.3	 9215.0	...
8929060	  693.0	  535.9	 9208.0	...
8929061	  693.9	  535.4	 9202.0	...
8929062	  694.8	  535.3	 9202.0	...
8929063	  695.7	  535.6	 9202.0	...
8929064	  696.5	  535.9	 9202.0	...
8929065	  697.2	  535.6	 9202.0	...
8929066	  698.0	  535.5	 9202.0	...
8929067	  698.2	  535.5	 9196.0	...
8929068	  698.6	  535.3	 9189.0	...
8929069	  698.9	  535.0	 9185.0	...
8929070	  700.0	  534.4	 9187.0	...
8929071	  700.9	  534.2	 9188.0	...
8929072	  702.1	  534.6	 9186.0	...
8929073	  702.4	  535.2	 9186.0	...
8929074	  702.1	  536.1	 9190.0	...
8929075	  701.4	  536.3	 9200.0	...
8929076	  700.4	  534.9	 9210.0	...
8929077	  700.2	  533.1	 9217.0	...
8929078	  700.4	  533.1	 9217.0	...
8929079	  700.7	  534.8	 9216.0	...
8929080	  701.2	  536.5	 9215.0	...
8929081	  701.6	  536.5	 9213.0	...
8929082	  701.9	  536.2	 9213.0	...
8929083	  700.8	  535.9	 9212.0	...
8929084	  699.6	  535.3	 9218.0	...
8929085	  698.4	  535.0	 9223.0	...
8929086	  698.5	  535.2	 9228.0	...
8929087	  699.1	  535.5	 9226.0	...
8929088	  699.5	  535.8	 9225.0	...
8929089	  699.7	  535.2	 9231.0	...
8929090	  699.3	  534.4	 9237.0	...
8929091	  699.2	  533.5	 9245.0	...
8929092	  699.1	  533.1	 9246.0	...
8929093	  698.9	  532.5	 9247.0	...
8929094	  698.9	  532.2	 9247.0	...
8929095	  698.9	  531.9	 9245.0	...
8929096	  698.7	  531.9	 9243.0	...
8929097	  698.5	  531.6	 9247.0	...
8929098	  698.3	  531.2	 9252.0	...
8929099	  698.5	  531.0	 9259.0	...
8929100	  698.9	  531.2	 9259.0	...
8929101	  699.1	  530.7	 9263.0	...
8929102	  699.4	  530.0	 9266.0	...
8929103	  699.5	  529.3	 9266.0	...
8929104	  699.2	  529.2	 9264.0	...
8929105	  698.7	  529.2	 9261.0	...
8929106	  698.2	  529.2	 9259.0	...
8929107	  698.1	  529.4	 9256.0	...
8929108	  698.1	  530.4	 9253.0	...
8929109	  699.0	  531.2	 9252.0	...
8929110	  699.8	  531.9	 9251.0	...
8929111	  700.1	  533.0	 9253.0	...
8929112	  699.6	  534.3	 9256.0	...
8929113	  698.6	  534.9	 9269.0	...
8929114	  697.9	  532.7	 9277.0	...
8929115	  697.7	  530.4	 9284.0	...
8929116	  698.4	  528.7	 9281.0	...
8929117	  699.3	  528.3	 9282.0	...
8929118	  699.5	  528.0	 9285.0	...
8929119	  699.1	  528.1	 9291.0	...
8929120	  698.7	  528.4	 9297.0	...
8929121	  698.7	  528.9	 9298.0	...
8929122	  698.9	  529.6	 9295.0	...
8929123	  699.1	  530.2	 9300.0	...
8929124	  699.2	  530.2	 9307.0	...
8929125	  699.7	  530.0	 9314.0	...
8929126	  700.0	  529.9	 9307.0	...
8929127	  700.2	  530.0	 9301.0	...
8929128	  700.5	  530.1	 9295.0	...
8929129	  701.0	  530.0	 9297.0	...
8929130	  699.7	  530.2	 9298.0	...
8929131	  698.0	  530.7	 9298.0	...
8929132	  696.2	  531.6	 9299.0	...
8929133	  696.3	  532.2	 9300.0	...
8929134	  697.5	  532.4	 9290.0	...
8929135	  698.7	  532.5	 9280.0	...
8929136	  700.1	  532.5	 9268.0	...
8929137	  700.4	  532.5	 9266.0	...
8929138	  700.3	  532.5	 9265.0	...
8929139	  699.9	  532.5	 9269.0	...
8929140	  699.5	  532.6	 9273.0	...
8929141	  700.2	  532.5	 9278.0	...
8929142	  701.0	  533.1	 9280.0	...
8929143	  700.6	  533.8	 9282.0	...
8929144	  699.4	  534.7	 9283.0	...
8929145	  698.8	  534.7	 9286.0	...
8929146	  699.8	  534.5	 9287.0	...
8929147	  701.3	  534.2	 9284.0	...
8929148	  702.2	  534.0	 9279.0	...
8929149	  702.8	  534.2	 9275.0	...
8929150	  702.7	  534.5	 9279.0	...
8929151	  702.6	  534.1	 9285.0	...
8929152	  702.2	  533.5	 9295.0	...
8929153	  701.7	  532.7	 9306.0	...
8929154	  700.6	  532.6	 9316.0	...
8929155	  699.6	  533.3	 9319.0	...
8929156	  699.3	  534.1	 9318.0	...
8929157	  700.2	  534.4	 9317.0	...
8929158	  701.0	  533.9	 9319.0	...
8929159	  701.2	  533.3	 9324.0	...
8929160	  700.6	  532.8	 9329.0	...
8929161	  699.9	  531.3	 9331.0	...
8929162	  699.5	  530.2	 9323.0	...
8929163	  699.5	  530.4	 9316.0	...
8929164	  699.6	  531.5	 9318.0	...
8929165	  699.8	  532.8	 9329.0	...
8929166	  700.0	  533.0	 9340.0	...
8929167	  700.1	  532.9	 9340.0	...
8929168	  700.2	  532.7	 9340.0	...
8929169	  700.2	  532.5	 9332.0	...
8929170	  700.2	  532.5	 9324.0	...
8929171	  701.0	  532.6	 9315.0	...
8929172	  701.9	  532.8	 9313.0	...
8929173	  702.7	  532.9	 9312.0	...
8929174	  702.7	  532.9	 9312.0	...
8929175	  702.8	  532.9	 9306.0	...
8929176	  702.9	  533.0	 9302.0	...
8929177	  703.1	  533.3	 9297.0	...
8929178	  703.0	  533.7	 9293.0	...
8929179	  702.8	  534.1	 9287.0	...
8929180	  703.0	  534.7	 9290.0	...
8929181	  703.7	  535.0	 9298.0	...
8929182	  704.4	  535.4	 9307.0	...
8929183	  704.6	  535.6	 9310.0	...
8929184	  704.4	  535.6	 9313.0	...
8929185	  704.1	  535.5	 9315.0	...
8929186	  703.9	  535.4	 9316.0	...
8929187	  703.8	  535.3	 9317.0	...
8929188	  704.2	  535.1	 9318.0	...
8929189	  704.6	  534.4	 9317.0	...
8929190	  704.6	  533.9	 9316.0	...
8929191	  704.4	  533.5	 9320.0	...
8929192	  704.2	  533.5	 9325.0	...
8929193	  704.1	  533.5	 9330.0	...
8929194	  703.8	  533.5	 9331.0	...
8929195	  703.6	  533.8	 9332.0	...
8929196	  703.5	  534.3	 9333.0	...
8929197	  703.6	  534.7	 9333.0	...
8929198	  703.6	  534.9	 9333.0	...
8929199	  703.7	  534.9	 9333.0	...
8929200	  703.7	  534.5	 9334.0	...
8929201	  703.8	  534.1	 9335.0	...
8929202	  704.0	  534.0	 9335.0	...
8929203	  704.0	  534.9	 9337.0	...
8929204	  703.8	  535.7	 9343.0	...
8929205	  703.6	  536.2	 9354.0	...
8929206	  703.8	  536.1	 9364.0	...
8929207	  703.9	  536.0	 9368.0	...
8929208	  703.8	  535.9	 9366.0	...
8929209	  703.5	  535.8	 9361.0	...
8929210	  703.1	  534.5	 9357.0	...
8929211	  702.5	  533.2	 9358.0	...
8929212	  702.0	  532.0	 9361.0	...
8929213	  701.5	  531.7	 9363.0	...
8929214	  701.6	  531.4	 9361.0	...
8929215	  701.7	  531.3	 9360.0	...
8929216	  701.8	  531.8	 9359.0	...
8929217	  702.9	  532.1	 9350.0	...
8929218	  704.1	  532.2	 9342.0	...
8929219	  705.3	  531.9	 9334.0	...
8929220	  705.6	  531.8	 9336.0	...
8929221	  705.6	  531.8	 9338.0	...
8929222	  705.7	  531.8	 9341.0	...
8929223	  705.7	  531.8	 9342.0	...
8929224	  705.5	  531.6	 9347.0	...
8929225	  705.1	  531.5	 9353.0	...
8929226	  704.0	  531.6	 9359.0	...
8929227	  703.1	  532.3	 9361.0	...
8929228	  702.4	  533.1	 9364.0	...
8929229	  702.6	  533.2	 9366.0	...
8929230	  702.7	  533.2	 9364.0	...
8929231	  702.7	  533.1	 9360.0	...
8929232	  703.0	  533.5	 9361.0	...
8929233	  703.5	  533.7	 9365.0	...
8929234	  704.0	  533.6	 9371.0	...
8929235	  704.2	  533.9	 9373.0	...
8929236	  704.3	  534.1	 9378.0	...
8929237	  704.3	  534.3	 9381.0	...
8929238	  704.3	  534.4	 9374.0	...
8929239	  704.1	  533.0	 9364.0	...
8929240	  703.8	  531.6	 9351.0	...
8929241	  703.6	  531.0	 9348.0	...
MSG	8929242 0000 _ Number On
8929242	  703.7	  531.9	 9346.0	...
8929243	  703.6	  532.7	 9348.0	...
8929244	  703.4	  532.5	 9356.0	...
8929245	  703.7	  532.1	 9364.0	...
8929246	  704.1	  531.7	 9367.0	...
8929247	  704.5	  531.5	 9364.0	...
8929248	  704.4	  531.4	 9362.0	...
8929249	  704.4	  531.4	 9362.0	...
8929250	  704.4	  531.6	 9358.0	...
8929251	  703.7	  531.6	 9353.0	...
8929252	  703.1	  531.5	 9354.0	...
8929253	  702.9	  531.2	 9360.0	...
8929254	  703.5	  531.3	 9365.0	...
8929255	  703.9	  531.2	 9364.0	...
8929256	  703.3	  531.2	 9362.0	...
8929257	  702.9	  532.3	 9362.0	...
8929258	  702.8	  533.5	 9362.0	...
8929259	  704.0	  534.4	 9361.0	...
8929260	  705.0	  534.2	 9353.0	...
8929261	  706.4	  533.5	 9346.0	...
8929262	  706.8	  533.2	 9338.0	...
8929263	  707.3	  532.8	 9336.0	...
8929264	  707.5	  532.7	 9335.0	...
8929265	  707.7	  532.8	 9334.0	...
8929266	  707.9	  533.1	 9332.0	...
8929267	  708.0	  533.6	 9330.0	...
8929268	  707.7	  533.9	 9325.0	...
8929269	  707.3	  533.5	 9322.0	...
8929270	  706.9	  532.9	 9325.0	...
8929271	  706.8	  532.5	 9330.0	...
8929272	  706.7	  532.7	 9335.0	...
8929273	  707.0	  532.8	 9333.0	...
8929274	  707.4	  532.1	 9331.0	...
8929275	  707.7	  531.4	 9333.0	...
8929276	  707.8	  530.8	 9336.0	...
8929277	  707.9	  531.7	 9337.0	...
8929278	  707.3	  532.8	 9334.0	...
8929279	  706.4	  533.0	 9343.0	...
8929280	  705.4	  532.2	 9355.0	...
8929281	  705.0	  531.4	 9362.0	...
8929282	  704.8	  531.6	 9354.0	...
8929283	  704.6	  531.9	 9347.0	...
8929284	  705.2	  532.0	 9343.0	...
8929285	  705.9	  532.7	 9344.0	...
8929286	  706.7	  533.3	 9345.0	...
8929287	  706.7	  533.2	 9344.0	...
8929288	  705.6	  532.7	 9345.0	...
8929289	  704.5	  531.6	 9348.0	...
8929290	  704.1	  531.1	 9352.0	...
8929291	  704.6	  530.2	 9359.0	...
8929292	  705.4	  529.8	 9364.0	...
8929293	  705.7	  531.4	 9367.0	...
8929294	  705.6	  533.3	 9367.0	...
8929295	  705.1	  534.9	 9366.0	...
8929296	  704.3	  534.7	 9363.0	...
8929297	  704.0	  534.3	 9359.0	...
8929298	  704.1	  534.1	 9354.0	...
8929299	  704.1	  533.9	 9353.0	...
8929300	  704.1	  534.3	 9352.0	...
8929301	  704.3	  534.6	 9353.0	...
8929302	  705.0	  534.7	 9354.0	...
8929303	  705.6	  534.5	 9354.0	...
8929304	  706.6	  534.2	 9349.0	...
8929305	  707.0	  533.0	 9344.0	...
8929306	  706.8	  531.9	 9344.0	...
8929307	  706.1	  530.8	 9351.0	...
8929308	  705.6	  530.8	 9358.0	...
8929309	  705.7	  531.4	 9367.0	...
8929310	  705.7	  532.2	 9371.0	...
8929311	  705.7	  533.0	 9376.0	...
8929312	  705.6	  533.0	 9375.0	...
8929313	  705.4	  532.1	 9375.0	...
8929314	  705.8	  531.1	 9364.0	...
8929315	  706.4	  530.0	 9358.0	...
8929316	  706.9	  529.8	 9357.0	...
8929317	  706.7	  529.9	 9365.0	...
8929318	  706.9	  530.3	 9363.0	...
8929319	  707.3	  530.7	 9352.0	...
8929320	  707.7	  530.8	 9341.0	...
8929321	  708.2	  530.8	 9333.0	...
8929322	  708.4	  530.7	 9330.0	...
8929323	  708.5	  530.6	 9336.0	...
8929324	  708.3	  531.2	 9346.0	...
8929325	  708.1	  532.4	 9352.0	...
8929326	  707.8	  533.6	 9344.0	...
8929327	  707.5	  533.7	 9336.0	...
8929328	  707.1	  533.4	 9335.0	...
8929329	  706.8	  533.2	 9339.0	...
8929330	  706.9	  533.3	 9343.0	...
8929331	  706.9	  533.5	 9343.0	...
8929332	  707.0	  533.6	 9342.0	...
8929333	  707.6	  533.6	 9342.0	...
8929334	  708.2	  533.0	 9344.0	...
8929335	  708.5	  532.3	 9349.0	...
8929336	  708.2	  533.1	 9355.0	...
8929337	  708.2	  534.6	 9348.0	...
8929338	  708.4	  535.6	 9338.0	...
8929339	  708.1	  535.2	 9329.0	...
8929340	  707.7	  534.7	 9329.0	...
8929341	  707.8	  534.2	 9329.0	...
8929342	  708.3	  533.8	 9327.0	...
8929343	  708.7	  533.4	 9324.0	...
8929344	  708.6	  533.5	 9321.0	...
8929345	  708.8	  534.0	 9321.0	...
8929346	  709.1	  534.6	 9325.0	...
8929347	  709.4	  535.3	 9332.0	...
8929348	  709.4	  535.6	 9337.0	...
8929349	  709.6	  535.8	 9343.0	...
8929350	  709.8	  535.9	 9344.0	...
8929351	  709.3	  534.1	 9351.0	...
8929352	  709.0	  532.2	 9357.0	...
8929353	  708.8	  531.6	 9365.0	...
8929354	  708.8	  533.2	 9367.0	...
8929355	  708.4	  534.8	 9364.0	...
8929356	  708.0	  534.0	 9358.0	...
8929357	  707.9	  532.8	 9352.0	...
8929358	  707.7	  531.9	 9350.0	...
8929359	  707.4	  533.0	 9345.0	...
8929360	  707.1	  534.0	 9340.0	...
8929361	  706.9	  534.6	 9334.0	...
8929362	  706.9	  534.4	 9333.0	...
8929363	  706.8	  534.2	 9332.0	...
8929364	  707.2	  534.1	 9332.0	...
8929365	  707.6	  534.3	 9332.0	...
8929366	  708.1	  534.7	 9333.0	...
8929367	  708.1	  535.1	 9335.0	...
8929368	  708.0	  534.4	 9346.0	...
8929369	  707.8	  533.9	 9357.0	...
8929370	  707.6	  534.2	 9365.0	...
8929371	  707.5	  535.1	 9364.0	...
8929372	  707.3	  535.8	 9363.0	...
8929373	  706.8	  535.3	 9362.0	...
8929374	  706.3	  534.9	 9361.0	...
8929375	  705.7	  534.4	 9361.0	...
8929376	  705.5	  533.9	 9366.0	...
8929377	  705.4	  533.4	 9370.0	...
8929378	  705.8	  533.3	 9373.0	...
8929379	  706.1	  534.0	 9373.0	...
8929380	  706.2	  534.8	 9370.0	...
8929381	  706.4	  536.2	 9366.0	...
8929382	  706.5	  536.9	 9359.0	...
8929383	  706.5	  536.5	 9354.0	...
8929384	  706.3	  535.5	 9349.0	...
8929385	  707.0	  534.3	 9346.0	...
8929386	  707.8	  533.9	 9342.0	...
8929387	  708.8	  533.6	 9341.0	...
8929388	  709.0	  533.2	 9341.0	...
8929389	  709.5	  532.9	 9343.0	...
8929390	  709.9	  533.6	 9342.0	...
8929391	  709.9	  534.5	 9341.0	...
8929392	  709.5	  535.4	 9338.0	...
8929393	  708.9	  534.8	 9336.0	...
8929394	  709.2	  534.0	 9334.0	...
8929395	  710.0	  534.5	 9330.0	...
8929396	  710.9	  535.8	 9328.0	...
8929397	  711.4	  536.1	 9329.0	...
8929398	  710.6	  535.2	 9340.0	...
8929399	  709.7	  534.0	 9350.0	...
8929400	  709.0	  533.7	 9356.0	...
8929401	  708.9	  533.8	 9352.0	...
8929402	  709.0	  534.2	 9347.0	...
8929403	  709.1	  534.8	 9344.0	...
8929404	  709.6	  534.3	 9340.0	...
8929405	  710.1	  534.1	 9340.0	...
8929406	  709.6	  533.9	 9344.0	...
8929407	  708.7	  534.3	 9350.0	...
8929408	  708.8	  534.1	 9344.0	...
8929409	  709.8	  533.7	 9334.0	...
8929410	  710.7	  533.0	 9327.0	...
8929411	  709.8	  532.5	 9341.0	...
8929412	  708.8	  532.1	 9354.0	...
8929413	  707.9	  532.0	 9365.0	...
8929414	  708.1	  533.3	 9368.0	...
8929415	  708.2	  534.6	 9371.0	...
8929416	  708.3	  535.3	 9370.0	...
8929417	  708.2	  535.0	 9367.0	...
8929418	  708.0	  534.6	 9357.0	...
8929419	  707.7	  534.9	 9349.0	...
8929420	  707.8	  534.9	 9348.0	...
8929421	  708.1	  535.0	 9355.0	...
8929422	  708.7	  535.0	 9355.0	...
8929423	  709.1	  535.0	 9349.0	...
8929424	  708.8	  535.0	 9349.0	...
8929425	  708.2	  535.0	 9355.0	...
8929426	  708.1	  535.0	 9360.0	...
8929427	  708.4	  534.5	 9360.0	...
8929428	  708.5	  534.0	 9361.0	...
8929429	  708.2	  533.8	 9362.0	...
8929430	  707.9	  533.9	 9361.0	...
8929431	  707.8	  534.1	 9360.0	...
8929432	  707.9	  534.0	 9357.0	...
8929433	  708.1	  534.1	 9356.0	...
8929434	  708.2	  534.0	 9357.0	...
8929435	  708.1	  533.9	 9358.0	...
8929436	  707.8	  533.7	 9358.0	...
8929437	  707.3	  533.5	 9355.0	...
8929438	  707.0	  534.1	 9353.0	...
8929439	  707.0	  535.0	 9363.0	...
8929440	  707.2	  535.8	 9374.0	...
8929441	  707.4	  535.8	 9380.0	...
8929442	  707.7	  536.6	 9371.0	...
8929443	  707.9	  537.3	 9361.0	...
8929444	  708.0	  538.6	 9355.0	...
8929445	  708.1	  539.1	 9354.0	...
8929446	  707.9	  538.4	 9354.0	...
8929447	  707.7	  536.8	 9354.0	...
8929448	  708.6	  535.0	 9352.0	...
8929449	  709.6	  534.4	 9350.0	...
8929450	  711.0	  534.6	 9349.0	...
8929451	  711.4	  534.9	 9345.0	...
8929452	  711.1	  535.4	 9341.0	...
8929453	  710.3	  535.3	 9345.0	...
8929454	  709.3	  535.2	 9355.0	...
8929455	  708.9	  535.1	 9369.0	...
8929456	  708.6	  535.1	 9376.0	...
8929457	  708.7	  535.1	 9379.0	...
8929458	  708.7	  535.4	 9376.0	...
8929459	  708.6	  535.7	 9369.0	...
8929460	  708.2	  535.0	 9363.0	...
8929461	  707.8	  534.0	 9363.0	...
8929462	  707.6	  533.0	 9369.0	...
8929463	  708.3	  532.8	 9375.0	...
8929464	  709.2	  532.8	 9369.0	...
8929465	  710.2	  533.3	 9359.0	...
8929466	  709.7	  534.1	 9349.0	...
8929467	  709.0	  534.9	 9344.0	...
8929468	  709.4	  535.0	 9339.0	...
8929469	  710.1	  535.0	 9336.0	...
8929470	  710.5	  534.6	 9334.0	...
8929471	  709.9	  534.4	 9331.0	...
8929472	  709.6	  534.8	 9327.0	...
8929473	  709.1	  535.5	 9324.0	...
8929474	  708.7	  535.4	 9327.0	...
8929475	  708.3	  534.5	 9331.0	...
8929476	  708.2	  533.6	 9334.0	...
8929477	  708.2	  533.5	 9330.0	...
8929478	  708.0	  533.7	 9325.0	...
8929479	  708.2	  534.1	 9323.0	...
8929480	  708.2	  534.5	 9325.0	...
8929481	  708.3	  534.5	 9326.0	...
8929482	  708.5	  534.3	 9326.0	...
8929483	  708.7	  534.1	 9327.0	...
8929484	  708.7	  533.8	 9329.0	...
8929485	  708.6	  533.6	 9330.0	...
8929486	  708.8	  533.8	 9333.0	...
8929487	  709.3	  534.0	 9336.0	...
8929488	  709.7	  533.5	 9343.0	...
8929489	  709.1	  533.3	 9347.0	...
8929490	  708.4	  533.0	 9352.0	...
8929491	  708.2	  533.2	 9353.0	...
8929492	  709.2	  533.0	 9353.0	...
8929493	  710.2	  532.8	 9353.0	...
8929494	  710.5	  532.7	 9354.0	...
8929495	  710.1	  533.0	 9358.0	...
8929496	  709.9	  533.2	 9360.0	...
8929497	  709.8	  533.4	 9361.0	...
8929498	  709.8	  532.8	 9359.0	...
8929499	  709.7	  531.7	 9357.0	...
8929500	  709.5	  530.6	 9356.0	...
8929501	  709.2	  530.8	 9355.0	...
8929502	  709.0	  531.6	 9354.0	...
8929503	  708.8	  532.5	 9354.0	...
8929504	  708.2	  532.4	 9358.0	...
8929505	  707.7	  532.4	 9362.0	...
8929506	  707.1	  532.3	 9367.0	...
8929507	  707.0	  532.3	 9368.0	...
8929508	  707.3	  532.2	 9368.0	...
8929509	  708.0	  532.1	 9369.0	...
8929510	  708.7	  532.0	 9369.0	...
8929511	  709.1	  532.3	 9369.0	...
8929512	  709.1	  532.8	 9370.0	...
8929513	  709.3	  533.4	 9371.0	...
8929514	  709.6	  533.9	 9363.0	...
8929515	  709.8	  533.7	 9351.0	...
8929516	  710.7	  533.3	 9335.0	...
8929517	  711.5	  532.5	 9330.0	...
8929518	  712.3	  532.2	 9327.0	...
8929519	  711.8	  532.5	 9329.0	...
8929520	  711.5	  534.0	 9329.0	...
8929521	  711.2	  535.5	 9327.0	...
8929522	  711.3	  536.4	 9325.0	...
8929523	  712.0	  536.2	 9322.0	...
8929524	  712.3	  536.1	 9321.0	...
8929525	  712.5	  536.1	 9320.0	...
8929526	  711.0	  535.4	 9340.0	...
8929527	  709.8	  534.6	 9359.0	...
8929528	  708.9	  533.9	 9375.0	...
8929529	  708.8	  534.0	 9371.0	...
8929530	  708.5	  533.1	 9367.0	...
8929531	  708.2	  532.1	 9365.0	...
8929532	  708.1	  531.3	 9365.0	...
8929533	  708.0	  531.7	 9364.0	...
8929534	  707.7	  532.0	 9363.0	...
8929535	  707.2	  532.2	 9362.0	...
8929536	  706.9	  532.1	 9370.0	...
8929537	  707.0	  532.4	 9379.0	...
8929538	  707.6	  532.9	 9382.0	...
8929539	  708.3	  533.3	 9376.0	...
8929540	  709.0	  534.0	 9369.0	...
8929541	  709.4	  534.7	 9369.0	...
8929542	  709.7	  535.4	 9369.0	...
8929543	  710.0	  535.5	 9369.0	...
8929544	  709.9	  535.1	 9371.0	...
8929545	  709.7	  533.9	 9379.0	...
8929546	  709.9	  532.9	 9388.0	...
8929547	  710.1	  532.1	 9389.0	...
8929548	  710.4	  531.5	 9383.0	...
8929549	  710.1	  531.1	 9375.0	...
8929550	  709.0	  530.8	 9373.0	...
8929551	  708.0	  531.3	 9372.0	...
8929552	  708.1	  531.9	 9369.0	...
8929553	  709.0	  532.7	 9365.0	...
8929554	  709.8	  533.3	 9362.0	...
8929555	  709.9	  533.7	 9362.0	...
MSG	8929556 0000 _ Number Off
8929556	  710.0	  533.6	 9363.0	...
8929557	  710.1	  533.4	 9361.0	...
8929558	  709.6	  533.0	 9360.0	...
8929559	  708.9	  532.9	 9358.0	...
8929560	  708.2	  533.5	 9358.0	...
8929561	  708.9	  534.1	 9357.0	...
8929562	  709.3	  534.7	 9356.0	...
8929563	  709.3	  534.5	 9360.0	...
8929564	  708.7	  534.4	 9367.0	...
8929565	  709.2	  534.2	 9373.0	...
8929566	  710.1	  534.0	 9375.0	...
8929567	  709.9	  533.9	 9376.0	...
8929568	  709.0	  534.2	 9373.0	...
8929569	  707.9	  534.4	 9369.0	...
8929570	  707.9	  534.6	 9370.0	...
8929571	  707.8	  534.6	 9375.0	...
8929572	  708.3	  534.4	 9381.0	...
8929573	  709.0	  534.5	 9375.0	...
8929574	  709.0	  534.5	 9368.0	...
8929575	  708.6	  534.7	 9366.0	...
8929576	  708.1	  534.4	 9370.0	...
8929577	  708.2	  534.0	 9371.0	...
8929578	  707.7	  533.7	 9366.0	...
8929579	  706.7	  533.7	 9362.0	...
8929580	  705.8	  534.1	 9360.0	...
8929581	  707.2	  534.0	 9359.0	...
8929582	  709.5	  533.6	 9357.0	...
8929583	  711.8	  533.6	 9357.0	...
8929584	  712.3	  534.0	 9357.0	...
8929585	  712.4	  535.2	 9358.0	...
8929586	  711.5	  536.1	 9361.0	...
8929587	  710.6	  535.9	 9364.0	...
8929588	  710.1	  534.7	 9368.0	...
8929589	  710.5	  533.0	 9371.0	...
8929590	  708.9	  532.5	 9382.0	...
8929591	  706.8	  532.1	 9391.0	...
8929592	  706.2	  532.3	 9400.0	...
8929593	  707.8	  532.4	 9401.0	...
8929594	  709.1	  532.5	 9403.0	...
8929595	  708.8	  532.4	 9403.0	...
8929596	  708.5	  533.2	 9402.0	...
8929597	  708.5	  534.1	 9399.0	...
8929598	  708.9	  535.0	 9398.0	...
8929599	  709.5	  535.0	 9401.0	...
8929600	  708.8	  535.0	 9411.0	...
8929601	  707.7	  535.0	 9418.0	...
8929602	  706.9	  534.9	 9428.0	...
8929603	  707.1	  534.3	 9434.0	...
8929604	  707.3	  533.5	 9431.0	...
8929605	  707.3	  532.8	 9423.0	...
8929606	  707.7	  533.2	 9409.0	...
8929607	  708.7	  533.9	 9403.0	...
8929608	  709.4	  534.6	 9397.0	...
8929609	  709.9	  534.5	 9400.0	...
8929610	  709.9	  534.1	 9402.0	...
8929611	  709.9	  533.7	 9402.0	...
8929612	  709.9	  533.8	 9400.0	...
8929613	  710.1	  534.2	 9400.0	...
8929614	  710.5	  534.7	 9400.0	...
8929615	  710.8	  534.7	 9399.0	...
8929616	  710.5	  535.1	 9403.0	...
8929617	  710.1	  535.3	 9409.0	...
8929618	  709.8	  535.3	 9410.0	...
8929619	  709.9	  535.0	 9406.0	...
8929620	  709.7	  534.7	 9401.0	...
8929621	  709.4	  535.1	 9400.0	...
8929622	  710.0	  535.9	 9401.0	...
8929623	  711.1	  536.8	 9402.0	...
8929624	  712.3	  537.0	 9396.0	...
8929625	  712.5	  536.5	 9390.0	...
8929626	  712.8	  535.8	 9385.0	...
8929627	  712.9	  535.1	 9388.0	...
8929628	  713.0	  535.0	 9390.0	...
8929629	  713.0	  534.9	 9389.0	...
8929630	  712.5	  535.0	 9390.0	...
8929631	  711.5	  535.0	 9394.0	...
8929632	  710.6	  535.3	 9398.0	...
8929633	  710.1	  535.5	 9400.0	...
8929634	  710.1	  535.7	 9399.0	...
8929635	  710.0	  535.8	 9399.0	...
8929636	  709.9	  535.9	 9400.0	...
8929637	  710.0	  535.8	 9400.0	...
8929638	  710.1	  535.4	 9400.0	...
8929639	  710.2	  534.8	 9402.0	...
8929640	  710.4	  534.5	 9403.0	...
8929641	  710.5	  534.4	 9407.0	...
8929642	  710.7	  534.7	 9408.0	...
8929643	  711.0	  535.3	 9408.0	...
8929644	  711.3	  535.7	 9406.0	...
8929645	  710.5	  535.7	 9406.0	...
8929646	  709.3	  535.4	 9409.0	...
8929647	  708.2	  535.1	 9413.0	...
8929648	  708.5	  534.6	 9417.0	...
8929649	  708.8	  534.1	 9425.0	...
8929650	  709.1	  534.2	 9432.0	...
8929651	  709.2	  534.7	 9439.0	...
8929652	  709.4	  535.3	 9441.0	...
8929653	  710.4	  535.4	 9432.0	...
8929654	  711.4	  535.5	 9420.0	...
8929655	  711.7	  534.7	 9411.0	...
8929656	  711.1	  533.8	 9414.0	...
8929657	  710.7	  533.8	 9420.0	...
8929658	  711.2	  534.6	 9425.0	...
8929659	  711.7	  535.5	 9425.0	...
8929660	  712.1	  535.4	 9424.0	...
8929661	  712.4	  535.3	 9420.0	...
8929662	  712.7	  535.0	 9416.0	...
8929663	  713.3	  534.8	 9412.0	...
8929664	  713.8	  534.6	 9411.0	...
8929665	  714.3	  534.5	 9413.0	...
8929666	  714.5	  534.2	 9416.0	...
8929667	  714.5	  533.8	 9419.0	...
8929668	  713.5	  533.5	 9421.0	...
8929669	  712.6	  533.6	 9422.0	...
8929670	  711.6	  533.7	 9426.0	...
8929671	  711.7	  533.8	 9429.0	...
8929672	  711.7	  534.2	 9433.0	...
8929673	  712.4	  534.0	 9431.0	...
8929674	  713.0	  533.7	 9429.0	...
8929675	  713.9	  533.5	 9427.0	...
8929676	  714.2	  533.9	 9427.0	...
8929677	  714.2	  534.4	 9427.0	...
8929678	  713.8	  535.2	 9428.0	...
8929679	  713.4	  536.1	 9429.0	...
8929680	  712.5	  536.0	 9436.0	...
8929681	  711.7	  535.1	 9442.0	...
8929682	  712.0	  534.0	 9448.0	...
8929683	  713.1	  533.8	 9448.0	...
8929684	  714.3	  534.0	 9441.0	...
8929685	  714.2	  534.7	 9432.0	...
8929686	  714.0	  535.4	 9423.0	...
8929687	  713.9	  535.8	 9428.0	...
8929688	  713.9	  535.8	 9433.0	...
8929689	  713.9	  535.6	 9438.0	...
8929690	  714.2	  535.2	 9439.0	...
8929691	  714.7	  534.8	 9441.0	...
8929692	  715.2	  534.5	 9444.0	...
8929693	  715.4	  534.5	 9445.0	...
8929694	  715.3	  534.8	 9444.0	...
8929695	  715.0	  535.2	 9441.0	...
8929696	  714.8	  535.6	 9437.0	...
8929697	  714.8	  535.6	 9440.0	...
8929698	  714.8	  534.5	 9444.0	...
8929699	  714.9	  533.5	 9448.0	...
8929700	  714.7	  532.5	 9448.0	...
8929701	  714.6	  532.5	 9451.0	...
8929702	  714.6	  532.5	 9453.0	...
8929703	  714.6	  532.5	 9456.0	...
8929704	  713.5	  532.6	 9455.0	...
8929705	  712.3	  532.8	 9462.0	...
8929706	  711.6	  534.7	 9470.0	...
8929707	  713.0	  536.4	 9476.0	...
8929708	  714.3	  537.8	 9474.0	...
8929709	  715.7	  535.9	 9472.0	...
8929710	  716.2	  534.1	 9460.0	...
8929711	  716.8	  533.7	 9441.0	...
8929712	  717.2	  534.8	 9423.0	...
8929713	  717.4	  535.0	 9431.0	...
8929714	  717.7	  534.1	 9445.0	...
8929715	  717.8	  533.5	 9456.0	...
8929716	  717.9	  533.7	 9453.0	...
8929717	  717.9	  534.0	 9451.0	...
8929718	  717.5	  533.9	 9450.0	...
8929719	  717.5	  533.8	 9450.0	...
8929720	  717.4	  533.6	 9450.0	...
8929721	  718.0	  533.5	 9451.0	...
8929722	  718.3	  533.2	 9449.0	...
8929723	  717.3	  533.0	 9447.0	...
8929724	  716.2	  533.0	 9451.0	...
8929725	  715.0	  532.9	 9456.0	...
8929726	  715.0	  532.3	 9462.0	...
8929727	  715.0	  531.6	 9468.0	...
8929728	  715.2	  533.0	 9474.0	...
8929729	  715.4	  534.8	 9481.0	...
8929730	  715.4	  535.3	 9482.0	...
8929731	  715.4	  533.2	 9482.0	...
8929732	  715.4	  531.1	 9481.0	...
8929733	  715.7	  531.7	 9477.0	...
8929734	  716.1	  533.1	 9468.0	...
8929735	  716.8	  534.6	 9461.0	...
8929736	  717.2	  534.5	 9457.0	...
8929737	  717.3	  534.4	 9462.0	...
8929738	  715.6	  532.4	 9482.0	...
8929739	  713.9	  530.3	 9502.0	...
8929740	  712.9	  530.1	 9502.0	...
8929741	  713.9	  531.9	 9487.0	...
8929742	  715.0	  533.9	 9473.0	...
8929743	  716.2	  533.9	 9470.0	...
8929744	  716.9	  533.6	 9468.0	...
8929745	  717.6	  533.1	 9463.0	...
8929746	  717.6	  532.7	 9461.0	...
8929747	  717.9	  532.7	 9460.0	...
8929748	  718.4	  532.9	 9462.0	...
8929749	  719.0	  533.4	 9462.0	...
8929750	  719.0	  533.7	 9460.0	...
8929751	  718.7	  533.9	 9459.0	...
8929752	  718.3	  533.8	 9459.0	...
8929753	  718.2	  533.8	 9460.0	...
8929754	  718.2	  533.9	 9462.0	...
8929755	  718.4	  533.9	 9463.0	...
8929756	  718.7	  533.9	 9465.0	...
8929757	  718.4	  533.6	 9467.0	...
8929758	  717.8	  533.0	 9471.0	...
8929759	  717.1	  532.4	 9476.0	...
8929760	  717.0	  533.2	 9474.0	...
8929761	  717.1	  534.3	 9470.0	...
8929762	  717.7	  534.9	 9465.0	...
8929763	  718.4	  534.3	 9463.0	...
8929764	  719.2	  534.0	 9466.0	...
8929765	  719.6	  534.3	 9469.0	...
8929766	  719.4	  534.5	 9472.0	...
8929767	  719.1	  534.2	 9476.0	...
8929768	  718.7	  533.2	 9480.0	...
8929769	  718.7	  532.4	 9482.0	...
8929770	  718.9	  531.9	 9479.0	...
8929771	  719.0	  532.1	 9480.0	...
8929772	  718.9	  532.1	 9484.0	...
8929773	  718.7	  532.2	 9489.0	...
8929774	  718.6	  532.3	 9493.0	...
8929775	  718.7	  533.0	 9495.0	...
8929776	  718.8	  533.6	 9500.0	...
8929777	  719.3	  534.1	 9503.0	...
8929778	  719.7	  534.1	 9492.0	...
8929779	  719.3	  534.3	 9479.0	...
8929780	  718.5	  534.6	 9468.0	...
8929781	  717.9	  534.7	 9473.0	...
8929782	  718.1	  533.8	 9480.0	...
8929783	  718.3	  533.0	 9487.0	...
8929784	  719.2	  532.0	 9483.0	...
8929785	  720.2	  531.7	 9475.0	...
8929786	  720.6	  532.1	 9468.0	...
8929787	  720.1	  532.8	 9470.0	...
8929788	  719.6	  533.5	 9477.0	...
8929789	  719.5	  533.2	 9483.0	...
8929790	  719.3	  532.6	 9490.0	...
8929791	  719.1	  532.0	 9491.0	...
8929792	  719.0	  532.6	 9486.0	...
8929793	  719.0	  533.5	 9481.0	...
8929794	  719.1	  535.3	 9475.0	...
8929795	  719.2	  536.3	 9475.0	...
8929796	  719.5	  535.6	 9471.0	...
8929797	  719.7	  533.7	 9466.0	...
8929798	  719.6	  531.9	 9479.0	...
8929799	  719.3	  532.6	 9497.0	...
8929800	  719.1	  533.5	 9505.0	...
8929801	  719.3	  534.2	 9497.0	...
8929802	  719.4	  533.9	 9489.0	...
8929803	  719.4	  533.5	 9490.0	...
8929804	  719.3	  533.4	 9490.0	...
8929805	  719.1	  533.3	 9499.0	...
8929806	  719.3	  533.0	 9510.0	...
8929807	  719.6	  532.6	 9522.0	...
8929808	  720.2	  532.3	 9524.0	...
8929809	  720.5	  532.7	 9524.0	...
8929810	  720.8	  533.3	 9524.0	...
8929811	  720.9	  533.7	 9523.0	...
8929812	  720.8	  533.0	 9522.0	...
8929813	  720.0	  532.5	 9520.0	...
8929814	  719.3	  532.4	 9519.0	...
8929815	  718.6	  532.8	 9518.0	...
8929816	  719.3	  532.8	 9513.0	...
8929817	  720.6	  532.6	 9509.0	...
8929818	  721.8	  532.2	 9503.0	...
8929819	  722.6	  532.2	 9499.0	...
8929820	  722.7	  532.5	 9493.0	...
8929821	  723.2	  533.6	 9487.0	...
8929822	  723.5	  534.7	 9483.0	...
8929823	  723.2	  535.7	 9483.0	...
8929824	  723.0	  535.2	 9484.0	...
8929825	  723.1	  534.8	 9485.0	...
8929826	  723.9	  535.1	 9485.0	...
8929827	  723.1	  535.9	 9484.0	...
8929828	  722.0	  536.6	 9477.0	...
8929829	  722.0	  536.2	 9467.0	...
8929830	  723.1	  535.3	 9458.0	...
8929831	  724.0	  534.3	 9458.0	...
8929832	  723.3	  533.9	 9465.0	...
8929833	  722.8	  534.0	 9469.0	...
8929834	  722.5	  534.4	 9470.0	...
8929835	  722.6	  534.7	 9471.0	...
8929836	  722.6	  534.3	 9477.0	...
8929837	  722.4	  533.7	 9483.0	...
8929838	  722.1	  533.1	 9487.0	...
8929839	  721.9	  533.0	 9488.0	...
8929840	  722.5	  532.9	 9481.0	...
8929841	  723.5	  533.1	 9473.0	...
8929842	  724.4	  533.3	 9465.0	...
8929843	  724.1	  533.6	 9468.0	...
8929844	  723.5	  533.5	 9471.0	...
8929845	  722.6	  533.7	 9480.0	...
8929846	  722.2	  533.7	 9486.0	...
8929847	  721.9	  533.6	 9493.0	...
8929848	  722.7	  533.3	 9489.0	...
8929849	  723.6	  533.3	 9484.0	...
8929850	  724.5	  533.6	 9476.0	...
8929851	  724.9	  534.0	 9473.0	...
8929852	  725.0	  534.8	 9472.0	...
8929853	  724.7	  535.1	 9477.0	...
8929854	  723.8	  535.0	 9479.0	...
8929855	  723.1	  533.9	 9477.0	...
8929856	  722.7	  533.4	 9482.0	...
8929857	  722.8	  533.3	 9490.0	...
8929858	  722.9	  533.8	 9497.0	...
8929859	  723.0	  533.6	 9495.0	...
8929860	  723.3	  533.8	 9494.0	...
8929861	  723.5	  534.0	 9495.0	...
8929862	  724.0	  534.3	 9496.0	...
8929863	  724.1	  534.4	 9504.0	...
8929864	  724.0	  533.7	 9512.0	...
8929865	  723.8	  533.3	 9520.0	...
8929866	  723.5	  532.8	 9521.0	...
8929867	  723.8	  533.0	 9519.0	...
8929868	  724.0	  533.1	 9514.0	...
8929869	  723.1	  532.9	 9512.0	...
8929870	  721.9	  532.6	 9507.0	...
8929871	  720.5	  532.3	 9504.0	...
8929872	  720.4	  532.2	 9502.0	...
8929873	  721.1	  532.2	 9504.0	...
8929874	  721.9	  532.1	 9509.0	...
8929875	  722.8	  532.4	 9512.0	...
8929876	  722.9	  532.7	 9513.0	...
8929877	  722.5	  532.9	 9512.0	...
8929878	  722.1	  532.6	 9517.0	...
8929879	  721.6	  531.9	 9520.0	...
8929880	  721.4	  531.4	 9524.0	...
8929881	  721.1	  531.3	 9523.0	...
8929882	  721.0	  531.5	 9526.0	...
8929883	  721.0	  531.9	 9527.0	...
8929884	  721.4	  532.4	 9529.0	...
8929885	  722.2	  533.0	 9527.0	...
8929886	  722.8	  533.3	 9527.0	...
8929887	  723.1	  533.6	 9526.0	...
8929888	  722.9	  533.8	 9525.0	...
8929889	  722.8	  534.0	 9527.0	...
8929890	  722.5	  532.8	 9531.0	...
8929891	  722.1	  531.7	 9534.0	...
8929892	  721.9	  531.4	 9534.0	...
8929893	  722.2	  532.1	 9534.0	...
8929894	  722.6	  532.8	 9534.0	...
8929895	  723.2	  532.4	 9535.0	...
8929896	  723.4	  532.0	 9536.0	...
8929897	  723.8	  531.6	 9537.0	...
8929898	  724.0	  531.4	 9533.0	...
8929899	  724.2	  531.4	 9529.0	...
8929900	  724.4	  531.5	 9525.0	...
8929901	  724.5	  532.0	 9526.0	...
8929902	  724.0	  532.5	 9528.0	...
8929903	  723.1	  532.0	 9531.0	...
8929904	  722.1	  531.2	 9533.0	...
8929905	  722.0	  531.7	 9535.0	...
8929906	  722.2	  533.2	 9536.0	...
8929907	  722.3	  532.9	 9537.0	...
8929908	  722.2	  531.1	 9537.0	...
8929909	  722.1	  530.4	 9536.0	...
8929910	  721.2	  531.4	 9536.0	...
8929911	  720.0	  531.0	 9536.0	...
8929912	  719.0	  529.6	 9539.0	...
8929913	  719.0	  528.8	 9543.0	...
8929914	  719.3	  530.2	 9550.0	...
8929915	  719.5	  532.0	 9552.0	...
8929916	  720.6	  533.0	 9542.0	...
8929917	  721.5	  532.6	 9529.0	...
8929918	  722.3	  531.7	 9530.0	...
8929919	  722.2	  531.2	 9544.0	...
8929920	  722.2	  531.8	 9557.0	...
8929921	  721.9	  532.3	 9557.0	...
8929922	  721.3	  531.7	 9555.0	...
8929923	  720.8	  530.9	 9553.0	...
8929924	  720.3	  530.8	 9552.0	...
8929925	  720.2	  531.6	 9548.0	...
8929926	  720.5	  531.5	 9544.0	...
8929927	  721.0	  530.6	 9543.0	...
8929928	  721.3	  529.7	 9547.0	...
8929929	  721.3	  529.8	 9549.0	...
8929930	  721.3	  529.8	 9546.0	...
8929931	  721.3	  529.6	 9543.0	...
8929932	  721.0	  529.5	 9543.0	...
8929933	  720.8	  529.7	 9544.0	...
8929934	  721.6	  530.1	 9544.0	...
8929935	  722.7	  530.5	 9537.0	...
8929936	  723.4	  530.6	 9531.0	...
8929937	  723.1	  530.7	 9532.0	...
8929938	  722.7	  530.6	 9542.0	...
8929939	  722.7	  530.3	 9552.0	...
8929940	  722.7	  530.0	 9556.0	...
8929941	  722.4	  529.2	 9559.0	...
8929942	  722.0	  528.6	 9562.0	...
8929943	  721.7	  529.0	 9562.0	...
8929944	  721.6	  529.9	 9561.0	...
8929945	  721.4	  531.1	 9559.0	...
8929946	  721.1	  531.3	 9559.0	...
8929947	  720.8	  531.5	 9560.0	...
8929948	  720.9	  531.4	 9561.0	...
8929949	  720.9	  531.4	 9558.0	...
8929950	  721.2	  531.9	 9554.0	...
8929951	  721.4	  532.5	 9551.0	...
8929952	  721.6	  533.0	 9551.0	...
8929953	  721.9	  532.7	 9551.0	...
8929954	  722.4	  532.4	 9548.0	...
8929955	  722.9	  532.2	 9547.0	...
8929956	  722.9	  531.5	 9546.0	...
8929957	  723.0	  530.9	 9547.0	...
8929958	  722.5	  530.5	 9547.0	...
8929959	  721.7	  530.6	 9547.0	...
8929960	  720.4	  530.2	 9555.0	...
8929961	  719.6	  529.5	 9563.0	...
8929962	  719.0	  528.8	 9572.0	...
8929963	  719.1	  528.6	 9570.0	...
8929964	  719.3	  528.7	 9569.0	...
8929965	  719.9	  529.3	 9567.0	...
8929966	  720.4	  529.8	 9568.0	...
8929967	  720.7	  530.5	 9568.0	...
8929968	  720.5	  530.5	 9564.0	...
8929969	  720.9	  530.4	 9559.0	...
8929970	  721.5	  530.8	 9554.0	...
8929971	  721.3	  531.3	 9559.0	...
8929972	  720.4	  531.8	 9564.0	...
8929973	  719.6	  531.9	 9569.0	...
8929974	  718.8	  532.0	 9568.0	...
8929975	  718.0	  531.6	 9568.0	...
8929976	  718.2	  531.1	 9565.0	...
8929977	  719.2	  530.3	 9560.0	...
8929978	  720.2	  530.0	 9554.0	...
8929979	  719.9	  529.9	 9550.0	...
8929980	  719.6	  529.9	 9550.0	...
8929981	  719.4	  530.1	 9551.0	...
8929982	  719.5	  530.2	 9562.0	...
8929983	  719.9	  530.5	 9572.0	...
8929984	  720.2	  530.7	 9576.0	...
8929985	  720.2	  530.7	 9569.0	...
8929986	  720.5	  530.4	 9562.0	...
8929987	  720.6	  530.2	 9562.0	...
8929988	  720.6	  530.1	 9564.0	...
8929989	  720.3	  530.0	 9566.0	...
8929990	  721.4	  530.8	 9566.0	...
8929991	  722.6	  531.7	 9561.0	...
8929992	  723.6	  532.7	 9550.0	...
8929993	  723.4	  532.9	 9541.0	...
8929994	  723.1	  531.9	 9534.0	...
8929995	  721.6	  529.9	 9541.0	...
8929996	  720.1	  527.9	 9548.0	...
8929997	  718.6	  526.7	 9555.0	...
8929998	  718.4	  526.3	 9568.0	...
8929999	  718.1	  525.9	 9577.0	...
8930000	  717.9	  526.7	 9582.0	...
8930001	  717.8	  528.2	 9575.0	...
8930002	  717.4	  529.7	 9571.0	...
8930003	  717.0	  530.1	 9569.0	...
8930004	  717.9	  529.6	 9567.0	...
8930005	  719.0	  528.3	 9570.0	...
8930006	  719.9	  527.4	 9573.0	...
8930007	  719.7	  527.7	 9579.0	...
8930008	  719.7	  528.9	 9581.0	...
8930009	  719.9	  530.0	 9584.0	...
8930010	  720.0	  529.9	 9584.0	...
8930011	  720.2	  529.7	 9578.0	...
8930012	  720.3	  530.7	 9568.0	...
8930013	  720.3	  531.7	 9558.0	...
8930014	  720.2	  532.8	 9556.0	...
8930015	  720.1	  532.8	 9564.0	...
8930016	  719.8	  532.8	 9571.0	...
8930017	  719.6	  532.8	 9576.0	...
8930018	  719.4	  532.2	 9574.0	...
8930019	  719.3	  531.6	 9565.0	...
8930020	  719.2	  531.3	 9556.0	...
8930021	  719.5	  531.8	 9549.0	...
8930022	  719.9	  532.3	 9551.0	...
8930023	  720.3	  532.5	 9552.0	...
8930024	  720.3	  532.5	 9555.0	...
8930025	  720.1	  531.0	 9557.0	...
8930026	  720.0	  529.5	 9557.0	...
8930027	  719.5	  527.6	 9553.0	...
8930028	  719.1	  527.2	 9550.0	...
8930029	  718.7	  527.7	 9548.0	...
8930030	  718.8	  528.7	 9548.0	...
8930031	  719.0	  529.6	 9548.0	...
8930032	  719.0	  529.3	 9547.0	...
8930033	  719.0	  528.9	 9547.0	...
8930034	  718.9	  527.9	 9546.0	...
8930035	  718.1	  527.2	 9546.0	...
8930036	  717.4	  527.4	 9545.0	...
8930037	  717.0	  529.1	 9544.0	...
8930038	  717.2	  530.5	 9543.0	...
8930039	  717.3	  531.0	 9540.0	...
8930040	  717.2	  530.8	 9537.0	...
8930041	  716.9	  530.6	 9534.0	...
8930042	  716.4	  530.5	 9536.0	...
8930043	  716.1	  530.6	 9537.0	...
8930044	  716.0	  530.6	 9540.0	...
8930045	  716.0	  530.5	 9543.0	...
8930046	  715.9	  530.4	 9545.0	...
8930047	  715.9	  530.4	 9547.0	...
8930048	  716.1	  530.5	 9542.0	...
8930049	  716.3	  530.5	 9537.0	...
8930050	  716.6	  530.4	 9532.0	...
8930051	  716.8	  530.3	 9525.0	...
8930052	  717.1	  530.6	 9519.0	...
8930053	  717.7	  531.0	 9514.0	...
8930054	  718.7	  531.3	 9516.0	...
8930055	  719.5	  530.6	 9520.0	...
8930056	  720.0	  530.0	 9522.0	...
8930057	  720.1	  529.7	 9523.0	...
8930058	  720.1	  530.2	 9523.0	...
8930059	  719.2	  531.6	 9521.0	...
8930060	  718.2	  532.8	 9520.0	...
8930061	  717.4	  533.8	 9520.0	...
8930062	  716.7	  533.6	 9521.0	...
8930063	  716.0	  533.5	 9522.0	...
8930064	  715.5	  533.4	 9517.0	...
8930065	  715.3	  533.6	 9511.0	...
8930066	  715.2	  534.1	 9501.0	...
8930067	  715.6	  534.5	 9498.0	...
8930068	  716.4	  534.3	 9498.0	...
8930069	  717.2	  533.6	 9501.0	...
8930070	  717.5	  532.5	 9503.0	...
8930071	  717.9	  532.0	 9505.0	...
8930072	  717.9	  531.5	 9509.0	...
8930073	  717.8	  531.8	 9511.0	...
8930074	  717.6	  532.4	 9509.0	...
8930075	  716.8	  533.1	 9505.0	...
8930076	  715.9	  533.9	 9502.0	...
8930077	  716.9	  534.2	 9498.0	...
8930078	  718.8	  533.9	 9494.0	...
8930079	  719.7	  533.7	 9491.0	...
8930080	  718.7	  533.8	 9491.0	...
8930081	  717.3	  534.6	 9492.0	...
8930082	  716.8	  534.9	 9492.0	...
8930083	  716.3	  535.0	 9488.0	...
8930084	  716.4	  535.0	 9485.0	...
8930085	  716.4	  535.0	 9478.0	...
8930086	  716.9	  535.6	 9474.0	...
8930087	  717.3	  536.3	 9475.0	...
8930088	  717.5	  536.2	 9479.0	...
8930089	  717.1	  535.4	 9491.0	...
8930090	  716.1	  534.5	 9499.0	...
8930091	  715.5	  534.4	 9507.0	...
8930092	  715.0	  534.8	 9498.0	...
8930093	  715.6	  536.3	 9489.0	...
8930094	  717.2	  537.6	 9473.0	...
8930095	  718.7	  538.6	 9467.0	...
8930096	  719.1	  537.9	 9461.0	...
8930097	  718.0	  537.4	 9461.0	...
8930098	  716.9	  536.6	 9460.0	...
8930099	  716.4	  536.5	 9458.0	...
8930100	  716.4	  536.1	 9457.0	...
8930101	  716.4	  535.9	 9460.0	...
8930102	  716.5	  536.2	 9463.0	...
8930103	  716.5	  536.7	 9465.0	...
8930104	  716.2	  537.3	 9465.0	...
8930105	  715.9	  537.4	 9463.0	...
8930106	  716.4	  537.0	 9461.0	...
8930107	  717.3	  536.3	 9456.0	...
8930108	  717.9	  535.6	 9451.0	...
8930109	  717.6	  535.3	 9449.0	...
8930110	  717.1	  535.4	 9449.0	...
8930111	  716.6	  535.4	 9451.0	...
8930112	  716.4	  535.6	 9447.0	...
8930113	  716.5	  537.0	 9442.0	...
8930114	  716.7	  538.5	 9437.0	...
8930115	  716.4	  539.9	 9436.0	...
8930116	  716.1	  540.0	 9437.0	...
8930117	  715.8	  540.1	 9436.0	...
8930118	  715.7	  539.4	 9432.0	...
8930119	  715.6	  538.8	 9429.0	...
8930120	  716.1	  539.1	 9427.0	...
8930121	  716.8	  540.0	 9424.0	...
8930122	  717.3	  539.5	 9421.0	...
8930123	  716.9	  538.2	 9418.0	...
8930124	  716.6	  537.5	 9416.0	...
8930125	  716.4	  538.2	 9407.0	...
8930126	  716.4	  538.9	 9402.0	...
8930127	  716.4	  539.1	 9396.0	...
8930128	  716.6	  539.5	 9401.0	...
8930129	  716.8	  539.8	 9405.0	...
8930130	  717.2	  539.7	 9410.0	...
8930131	  717.2	  539.5	 9412.0	...
8930132	  716.6	  539.2	 9415.0	...
8930133	  715.9	  539.2	 9403.0	...
8930134	  715.9	  539.4	 9389.0	...
8930135	  716.7	  540.1	 9376.0	...
8930136	  717.0	  540.6	 9374.0	...
8930137	  716.7	  540.9	 9372.0	...
8930138	  716.7	  540.7	 9365.0	...
8930139	  717.1	  540.7	 9361.0	...
8930140	  717.7	  541.8	 9357.0	...
8930141	  717.6	  543.1	 9358.0	...
8930142	  717.2	  543.7	 9359.0	...
8930143	  716.8	  543.1	 9361.0	...
8930144	  716.5	  542.2	 9361.0	...
8930145	  717.1	  541.8	 9360.0	...
8930146	  717.8	  541.8	 9362.0	...
8930147	  718.6	  542.5	 9364.0	...
8930148	  718.8	  543.2	 9356.0	...
8930149	  718.9	  543.6	 9346.0	...
8930150	  717.6	  543.7	 9337.0	...
8930151	  716.3	  543.7	 9339.0	...
8930152	  716.0	  543.6	 9333.0	...
8930153	  717.2	  543.6	 9326.0	...
8930154	  718.4	  543.5	 9320.0	...
8930155	  718.5	  543.4	 9321.0	...
8930156	  718.6	  543.1	 9322.0	...
8930157	  718.6	  542.9	 9322.0	...
8930158	  717.0	  543.7	 9321.0	...
8930159	  715.2	  544.8	 9320.0	...
8930160	  714.7	  545.8	 9320.0	...
8930161	  715.9	  545.9	 9319.0	...
8930162	  717.2	  545.9	 9320.0	...
8930163	  717.4	  545.9	 9320.0	...
8930164	  717.5	  545.7	 9322.0	...
8930165	  717.2	  545.3	 9325.0	...
8930166	  716.7	  544.8	 9328.0	...
8930167	  716.3	  544.5	 9326.0	...
8930168	  715.7	  545.2	 9321.0	...
8930169	  715.2	  546.1	 9315.0	...
8930170	  714.8	  547.0	 9314.0	...
8930171	  715.2	  547.0	 9310.0	...
8930172	  715.6	  546.4	 9300.0	...
8930173	  715.9	  545.9	 9291.0	...
8930174	  716.2	  545.4	 9287.0	...
8930175	  717.3	  545.3	 9288.0	...
8930176	  718.5	  545.1	 9289.0	...
8930177	  718.3	  545.1	 9285.0	...
8930178	  717.0	  545.3	 9281.0	...
8930179	  716.0	  545.6	 9277.0	...
8930180	  716.3	  545.6	 9277.0	...
8930181	  717.0	  545.5	 9278.0	...
8930182	  717.7	  547.1	 9278.0	...
8930183	  718.4	  548.7	 9278.0	...
8930184	  718.8	  550.5	 9277.0	...
8930185	  717.7	  550.7	 9274.0	...
8930186	  716.7	  550.4	 9273.0	...
8930187	  715.7	  549.6	 9273.0	...
8930188	  715.7	  548.9	 9274.0	...
8930189	  715.8	  549.1	 9275.0	...
8930190	  715.9	  549.7	 9271.0	...
8930191	  717.0	  549.8	 9260.0	...
8930192	  718.2	  550.5	 9248.0	...
8930193	  718.5	  551.2	 9243.0	...
8930194	  717.7	  551.3	 9249.0	...
8930195	  717.1	  550.6	 9254.0	...
8930196	  717.2	  549.7	 9257.0	...
8930197	  717.4	  550.2	 9256.0	...
8930198	  717.2	  550.7	 9256.0	...
8930199	  716.7	  551.5	 9255.0	...
8930200	  716.2	  551.8	 9253.0	...
8930201	  715.7	  551.7	 9253.0	...
8930202	  715.7	  551.4	 9254.0	...
8930203	  715.4	  551.0	 9256.0	...
8930204	  715.3	  551.4	 9256.0	...
8930205	  715.9	  551.7	 9256.0	...
8930206	  716.5	  550.7	 9255.0	...
8930207	  716.5	  549.4	 9254.0	...
8930208	  715.6	  548.1	 9255.0	...
8930209	  714.7	  548.6	 9255.0	...
8930210	  714.5	  549.3	 9245.0	...
8930211	  715.3	  551.1	 9234.0	...
8930212	  716.2	  552.5	 9223.0	...
8930213	  715.6	  553.7	 9224.0	...
8930214	  714.2	  553.6	 9225.0	...
8930215	  713.1	  553.4	 9225.0	...
8930216	  713.4	  553.0	 9225.0	...
8930217	  712.8	  552.1	 9239.0	...
8930218	  711.9	  551.3	 9253.0	...
8930219	  710.9	  550.9	 9265.0	...
8930220	  710.8	  551.4	 9257.0	...
8930221	  710.7	  552.2	 9249.0	...
8930222	  711.4	  552.6	 9243.0	...
8930223	  712.3	  554.1	 9235.0	...
8930224	  713.1	  555.6	 9228.0	...
8930225	  713.6	  557.3	 9222.0	...
EFIX R   8926878	8930225	3348	  703.8	  544.8	   9170
SSACC R  8930226
8930226	  714.0	  557.9	 9217.0	...
8930227	  714.5	  559.9	 9210.0	...
8930228	  714.6	  561.9	 9204.0	...
8930229	  714.5	  564.5	 9203.0	...
8930230	  714.1	  565.0	 9202.0	...
8930231	  713.8	  565.6	 9200.0	...
8930232	  713.4	  566.3	 9198.0	...
8930233	  713.1	  567.3	 9195.0	...
8930234	  713.0	  566.9	 9194.0	...
8930235	  731.8	  524.6	 9339.0	...
8930236	  750.6	  482.6	 9486.0	...
8930237	  769.2	  442.3	 9632.0	...
8930238	  769.2	  442.3	 9632.0	...
SBLINK R 8930239
8930239	   .	   .	    0.0	...
8930240	   .	   .	    0.0	...
8930241	   .	   .	    0.0	...
8930242	   .	   .	    0.0	...
8930243	   .	   .	    0.0	...
8930244	   .	   .	    0.0	...
8930245	   .	   .	    0.0	...
8930246	   .	   .	    0.0	...
8930247	   .	   .	    0.0	...
8930248	   .	   .	    0.0	...
8930249	   .	   .	    0.0	...
8930250	   .	   .	    0.0	...
8930251	   .	   .	    0.0	...
8930252	   .	   .	    0.0	...
8930253	   .	   .	    0.0	...
8930254	   .	   .	    0.0	...
8930255	   .	   .	    0.0	...
8930256	   .	   .	    0.0	...
8930257	   .	   .	    0.0	...
8930258	   .	   .	    0.0	...
8930259	   .	   .	    0.0	...
8930260	   .	   .	    0.0	...
8930261	   .	   .	    0.0	...
8930262	   .	   .	    0.0	...
8930263	   .	   .	    0.0	...
8930264	   .	   .	    0.0	...
8930265	   .	   .	    0.0	...
8930266	   .	   .	    0.0	...
8930267	   .	   .	    0.0	...
8930268	   .	   .	    0.0	...
8930269	   .	   .	    0.0	...
8930270	   .	   .	    0.0	...
8930271	   .	   .	    0.0	...
8930272	   .	   .	    0.0	...
8930273	   .	   .	    0.0	...
8930274	   .	   .	    0.0	...
8930275	   .	   .	    0.0	...
8930276	   .	   .	    0.0	...
8930277	   .	   .	    0.0	...
8930278	   .	   .	    0.0	...
8930279	   .	   .	    0.0	...
8930280	   .	   .	    0.0	...
8930281	   .	   .	    0.0	...
8930282	   .	   .	    0.0	...
8930283	   .	   .	    0.0	...
8930284	   .	   .	    0.0	...
8930285	   .	   .	    0.0	...
8930286	   .	   .	    0.0	...
[truncated: 4,275,671 more chars]
