# Supplementary material for: With an eye on uncertainty: Modelling pupillary responses to environmental volatility
Source: PLoS Comput Biol. 2019 Jul 5;15(7):e1007126. doi: 10.1371/journal.pcbi.1007126 (PMC6636765; doi:10.1371/journal.pcbi.1007126)
Supplement: S5 Data — Zip file containing the pupillometry data for participant 5. (ZIP) [file pcbi.1007126.s005.zip › P5/trial11.asc]

** CONVERTED FROM C:\Users\tparr\Documents\PVR\P5_1212\trial11.edf using edfapi 3.1 Win32 Nov 24 2009 on Tue Dec 12 10:57:26 2017
** DATE: Tue Dec 12 10:37:09 2017
** TYPE: EDF_FILE BINARY EVENT SAMPLE TAGGED
** VERSION: EYELINK II 1
** SOURCE: EYELINK CL
** EYELINK II CL v4.48 Nov 25 2009
** CAMERA: EyeLink CL Version 1.4 Sensor=BHA
** SERIAL NUMBER: CL1-AAD42
** CAMERA_CONFIG: AAD42140.SCD
**

MSG	1755639 RECCFG CR 1000 2 0 R
MSG	1755639 ELCLCFG MTABLER
MSG	1755639 GAZE_COORDS 0.00 0.00 1599.00 1199.00
MSG	1755639 THRESHOLDS R 106 237
MSG	1755639 ELCL_PROC CENTROID (3)
MSG	1755639 ELCL_PCR_PARAM 5 3.0
START	1755640 	RIGHT	SAMPLES	EVENTS
PRESCALER	1
VPRESCALER	1
PUPIL	AREA
EVENTS	GAZE	RIGHT	RATE	1000.00	TRACKING	CR	FILTER	2
SAMPLES	GAZE	RIGHT	RATE	1000.00	TRACKING	CR	FILTER	2
MSG	1755640 !MODE RECORD CR 1000 2 0 R
1755640	  760.3	  560.7	 5078.0	...
INPUT	1755640	127
1755641	  760.2	  560.6	 5080.0	...
1755642	  760.2	  560.9	 5083.0	...
1755643	  760.2	  561.1	 5082.0	...
1755644	  760.2	  561.3	 5081.0	...
1755645	  760.2	  561.3	 5080.0	...
1755646	  760.3	  560.7	 5080.0	...
SFIX R   1755647
1755647	  760.3	  560.1	 5080.0	...
1755648	  760.4	  559.5	 5082.0	...
1755649	  760.4	  559.5	 5084.0	...
1755650	  760.4	  559.6	 5086.0	...
1755651	  760.4	  559.7	 5087.0	...
1755652	  760.4	  559.9	 5088.0	...
1755653	  760.5	  560.2	 5088.0	...
1755654	  760.4	  560.4	 5088.0	...
1755655	  760.3	  560.4	 5088.0	...
1755656	  760.1	  560.0	 5088.0	...
1755657	  759.9	  559.6	 5087.0	...
1755658	  759.8	  559.2	 5086.0	...
1755659	  759.7	  559.1	 5087.0	...
1755660	  759.7	  559.3	 5089.0	...
1755661	  759.9	  559.5	 5092.0	...
1755662	  760.1	  559.5	 5094.0	...
1755663	  760.2	  559.3	 5094.0	...
1755664	  759.9	  559.0	 5093.0	...
1755665	  759.7	  558.9	 5091.0	...
1755666	  759.7	  558.9	 5091.0	...
1755667	  759.7	  558.7	 5092.0	...
1755668	  759.9	  558.3	 5095.0	...
1755669	  760.1	  557.9	 5097.0	...
1755670	  760.1	  557.8	 5098.0	...
1755671	  760.1	  557.8	 5100.0	...
1755672	  760.0	  557.9	 5102.0	...
1755673	  760.0	  558.1	 5102.0	...
1755674	  760.0	  558.2	 5101.0	...
1755675	  759.8	  558.2	 5101.0	...
1755676	  759.6	  557.9	 5102.0	...
1755677	  759.8	  557.6	 5102.0	...
1755678	  760.1	  557.5	 5101.0	...
1755679	  760.5	  557.4	 5100.0	...
1755680	  760.6	  557.3	 5100.0	...
1755681	  760.4	  557.2	 5100.0	...
1755682	  760.1	  557.2	 5100.0	...
1755683	  759.9	  557.2	 5100.0	...
1755684	  759.9	  557.1	 5102.0	...
1755685	  759.9	  556.7	 5103.0	...
1755686	  760.1	  556.3	 5105.0	...
1755687	  760.2	  556.2	 5105.0	...
1755688	  760.3	  556.7	 5105.0	...
1755689	  760.3	  557.2	 5104.0	...
1755690	  760.2	  557.0	 5103.0	...
1755691	  760.1	  556.2	 5107.0	...
1755692	  760.0	  555.4	 5110.0	...
1755693	  759.9	  555.2	 5114.0	...
1755694	  760.0	  555.5	 5113.0	...
1755695	  760.0	  555.7	 5115.0	...
1755696	  760.0	  555.8	 5117.0	...
1755697	  760.0	  555.7	 5119.0	...
1755698	  760.1	  555.7	 5119.0	...
1755699	  760.1	  555.7	 5119.0	...
1755700	  760.1	  555.3	 5120.0	...
1755701	  760.1	  555.0	 5120.0	...
1755702	  760.0	  554.8	 5120.0	...
1755703	  760.0	  554.9	 5121.0	...
1755704	  760.0	  555.0	 5117.0	...
1755705	  759.8	  555.1	 5113.0	...
1755706	  759.7	  555.1	 5113.0	...
1755707	  759.7	  555.0	 5116.0	...
1755708	  759.7	  555.0	 5122.0	...
1755709	  759.7	  555.0	 5123.0	...
1755710	  759.5	  555.0	 5125.0	...
1755711	  759.3	  554.7	 5127.0	...
1755712	  759.1	  554.4	 5129.0	...
1755713	  759.2	  553.9	 5130.0	...
1755714	  759.3	  553.7	 5129.0	...
1755715	  759.3	  553.7	 5129.0	...
1755716	  759.1	  554.2	 5129.0	...
1755717	  759.0	  554.7	 5130.0	...
1755718	  758.8	  555.0	 5131.0	...
1755719	  758.9	  555.0	 5132.0	...
1755720	  758.9	  554.7	 5132.0	...
1755721	  758.8	  554.2	 5131.0	...
1755722	  758.7	  553.7	 5130.0	...
1755723	  758.8	  553.5	 5130.0	...
1755724	  758.8	  553.6	 5129.0	...
1755725	  758.8	  553.6	 5129.0	...
1755726	  758.7	  553.4	 5131.0	...
1755727	  758.7	  553.2	 5134.0	...
1755728	  758.7	  553.1	 5136.0	...
1755729	  758.8	  553.1	 5136.0	...
1755730	  758.9	  553.0	 5137.0	...
1755731	  758.9	  552.9	 5138.0	...
1755732	  758.8	  553.1	 5139.0	...
1755733	  758.8	  553.3	 5140.0	...
1755734	  758.8	  553.4	 5143.0	...
1755735	  758.8	  553.3	 5145.0	...
1755736	  758.8	  553.2	 5145.0	...
1755737	  758.8	  553.2	 5146.0	...
1755738	  758.7	  553.2	 5146.0	...
1755739	  758.7	  553.2	 5146.0	...
1755740	  758.5	  553.0	 5146.0	...
1755741	  758.3	  552.9	 5146.0	...
1755742	  758.1	  552.9	 5145.0	...
1755743	  758.1	  552.9	 5145.0	...
1755744	  758.0	  552.8	 5145.0	...
1755745	  758.0	  552.6	 5148.0	...
1755746	  758.2	  552.5	 5150.0	...
1755747	  758.0	  552.5	 5153.0	...
1755748	  757.8	  552.5	 5154.0	...
1755749	  757.6	  552.5	 5155.0	...
1755750	  757.7	  552.1	 5155.0	...
1755751	  757.9	  551.8	 5157.0	...
1755752	  758.0	  551.4	 5157.0	...
1755753	  758.0	  551.6	 5158.0	...
1755754	  757.8	  551.9	 5158.0	...
1755755	  757.6	  552.2	 5159.0	...
1755756	  757.3	  552.0	 5160.0	...
1755757	  757.3	  551.7	 5161.0	...
1755758	  757.5	  551.4	 5160.0	...
1755759	  757.7	  551.6	 5162.0	...
1755760	  757.9	  551.6	 5165.0	...
1755761	  757.7	  551.7	 5167.0	...
1755762	  757.5	  551.8	 5166.0	...
1755763	  757.3	  552.0	 5166.0	...
1755764	  757.3	  552.0	 5166.0	...
1755765	  757.2	  552.0	 5166.0	...
1755766	  757.4	  552.0	 5165.0	...
1755767	  757.6	  552.1	 5165.0	...
1755768	  757.7	  552.1	 5164.0	...
1755769	  757.6	  552.0	 5165.0	...
1755770	  757.5	  551.9	 5165.0	...
1755771	  757.4	  551.9	 5168.0	...
1755772	  757.3	  552.0	 5170.0	...
1755773	  757.4	  552.1	 5172.0	...
1755774	  757.5	  552.3	 5172.0	...
1755775	  757.7	  552.3	 5171.0	...
1755776	  757.5	  552.1	 5170.0	...
1755777	  757.4	  552.0	 5170.0	...
1755778	  757.3	  551.9	 5169.0	...
1755779	  757.2	  551.8	 5172.0	...
1755780	  757.2	  552.2	 5175.0	...
1755781	  757.3	  552.6	 5178.0	...
1755782	  757.3	  553.0	 5177.0	...
1755783	  757.4	  553.0	 5177.0	...
1755784	  757.7	  552.9	 5177.0	...
1755785	  758.0	  552.9	 5178.0	...
1755786	  758.4	  552.7	 5179.0	...
1755787	  758.2	  552.6	 5180.0	...
1755788	  758.0	  552.4	 5181.0	...
1755789	  757.9	  552.4	 5181.0	...
1755790	  758.2	  552.5	 5181.0	...
1755791	  758.4	  552.7	 5182.0	...
1755792	  758.4	  553.0	 5185.0	...
1755793	  758.5	  553.1	 5188.0	...
1755794	  758.5	  553.0	 5193.0	...
1755795	  758.6	  552.7	 5194.0	...
1755796	  758.8	  552.6	 5196.0	...
1755797	  759.0	  552.5	 5196.0	...
1755798	  758.9	  552.6	 5195.0	...
1755799	  758.5	  552.6	 5194.0	...
1755800	  758.4	  552.6	 5195.0	...
1755801	  758.6	  552.7	 5195.0	...
1755802	  758.8	  552.7	 5199.0	...
1755803	  758.8	  552.7	 5202.0	...
1755804	  758.7	  552.7	 5206.0	...
1755805	  758.7	  552.5	 5206.0	...
1755806	  758.7	  552.2	 5206.0	...
1755807	  758.8	  551.9	 5206.0	...
1755808	  758.8	  551.9	 5206.0	...
1755809	  758.8	  551.8	 5207.0	...
1755810	  758.7	  551.7	 5208.0	...
1755811	  758.6	  551.4	 5209.0	...
1755812	  758.5	  551.2	 5210.0	...
1755813	  758.5	  551.2	 5213.0	...
1755814	  758.5	  551.3	 5215.0	...
1755815	  758.5	  551.2	 5219.0	...
1755816	  758.5	  550.9	 5220.0	...
1755817	  758.6	  550.8	 5222.0	...
1755818	  758.6	  551.1	 5221.0	...
1755819	  758.7	  551.4	 5221.0	...
1755820	  758.7	  551.5	 5222.0	...
1755821	  758.7	  551.1	 5223.0	...
1755822	  758.6	  550.6	 5224.0	...
1755823	  758.4	  549.9	 5223.0	...
1755824	  758.1	  549.7	 5222.0	...
1755825	  757.5	  549.6	 5222.0	...
1755826	  756.8	  549.7	 5222.0	...
1755827	  756.1	  549.8	 5222.0	...
1755828	  755.1	  550.0	 5223.0	...
1755829	  754.5	  550.1	 5223.0	...
1755830	  754.0	  549.9	 5224.0	...
1755831	  754.0	  549.7	 5226.0	...
1755832	  753.8	  549.5	 5228.0	...
1755833	  753.6	  549.4	 5228.0	...
1755834	  753.7	  549.3	 5226.0	...
1755835	  753.9	  549.2	 5224.0	...
1755836	  754.2	  549.0	 5226.0	...
1755837	  754.6	  548.3	 5230.0	...
1755838	  755.1	  547.4	 5234.0	...
1755839	  755.4	  546.7	 5235.0	...
1755840	  755.7	  546.7	 5236.0	...
1755841	  756.0	  546.8	 5237.0	...
1755842	  756.3	  547.1	 5236.0	...
1755843	  756.6	  547.4	 5235.0	...
1755844	  756.8	  547.6	 5233.0	...
1755845	  756.9	  547.6	 5236.0	...
1755846	  757.0	  547.8	 5240.0	...
1755847	  757.3	  547.9	 5244.0	...
1755848	  757.5	  548.1	 5244.0	...
1755849	  757.6	  547.9	 5246.0	...
1755850	  757.3	  547.8	 5249.0	...
1755851	  757.0	  547.6	 5250.0	...
1755852	  756.7	  547.7	 5250.0	...
1755853	  756.6	  547.7	 5251.0	...
1755854	  756.4	  547.8	 5252.0	...
1755855	  756.3	  547.9	 5255.0	...
1755856	  756.2	  548.0	 5257.0	...
1755857	  756.1	  548.0	 5258.0	...
1755858	  756.0	  548.0	 5258.0	...
1755859	  755.9	  548.2	 5257.0	...
1755860	  755.8	  548.4	 5256.0	...
1755861	  755.7	  548.6	 5257.0	...
1755862	  755.7	  548.6	 5259.0	...
1755863	  755.5	  548.5	 5260.0	...
1755864	  755.7	  548.3	 5260.0	...
1755865	  755.9	  548.0	 5260.0	...
1755866	  756.1	  548.0	 5260.0	...
1755867	  756.2	  548.1	 5261.0	...
1755868	  756.3	  547.9	 5259.0	...
1755869	  756.5	  547.5	 5259.0	...
1755870	  756.3	  547.1	 5258.0	...
1755871	  756.0	  547.0	 5258.0	...
1755872	  755.7	  547.0	 5261.0	...
1755873	  755.8	  546.9	 5263.0	...
1755874	  756.1	  546.8	 5266.0	...
1755875	  756.3	  546.8	 5266.0	...
1755876	  756.2	  546.8	 5266.0	...
1755877	  756.0	  546.8	 5267.0	...
1755878	  755.9	  547.1	 5267.0	...
1755879	  755.9	  547.3	 5268.0	...
1755880	  755.9	  547.6	 5268.0	...
1755881	  756.2	  547.5	 5269.0	...
1755882	  756.6	  547.4	 5269.0	...
1755883	  757.0	  547.4	 5270.0	...
1755884	  757.2	  547.2	 5269.0	...
1755885	  757.3	  546.9	 5270.0	...
1755886	  757.0	  546.5	 5271.0	...
1755887	  756.8	  546.5	 5270.0	...
1755888	  756.5	  546.5	 5268.0	...
1755889	  756.4	  546.5	 5268.0	...
1755890	  756.4	  546.4	 5271.0	...
1755891	  756.4	  546.4	 5276.0	...
1755892	  756.4	  546.6	 5279.0	...
1755893	  756.4	  546.9	 5280.0	...
1755894	  756.4	  546.9	 5280.0	...
1755895	  756.3	  546.7	 5281.0	...
1755896	  756.2	  546.6	 5281.0	...
1755897	  756.2	  546.6	 5282.0	...
1755898	  756.2	  546.6	 5283.0	...
1755899	  756.3	  546.6	 5284.0	...
1755900	  756.3	  546.7	 5284.0	...
1755901	  756.3	  546.7	 5284.0	...
1755902	  756.1	  546.7	 5283.0	...
1755903	  755.9	  546.8	 5282.0	...
1755904	  755.7	  546.9	 5282.0	...
1755905	  755.6	  547.4	 5281.0	...
1755906	  755.5	  547.9	 5283.0	...
1755907	  755.5	  548.4	 5285.0	...
1755908	  755.7	  548.5	 5287.0	...
1755909	  755.9	  548.6	 5287.0	...
1755910	  756.3	  548.6	 5287.0	...
1755911	  756.4	  548.8	 5287.0	...
1755912	  756.4	  548.9	 5286.0	...
1755913	  756.3	  549.1	 5288.0	...
1755914	  756.3	  549.3	 5289.0	...
1755915	  756.6	  549.3	 5290.0	...
1755916	  756.9	  549.3	 5290.0	...
1755917	  756.8	  549.2	 5290.0	...
1755918	  756.5	  549.2	 5290.0	...
1755919	  756.2	  549.2	 5289.0	...
1755920	  756.2	  549.1	 5288.0	...
1755921	  756.2	  549.0	 5288.0	...
1755922	  756.2	  549.0	 5289.0	...
1755923	  756.3	  549.0	 5290.0	...
1755924	  756.4	  549.2	 5290.0	...
1755925	  756.6	  549.2	 5291.0	...
1755926	  756.7	  549.3	 5293.0	...
1755927	  756.8	  549.2	 5295.0	...
1755928	  756.8	  549.1	 5295.0	...
1755929	  756.8	  549.0	 5295.0	...
1755930	  756.7	  549.2	 5292.0	...
1755931	  756.7	  549.6	 5288.0	...
1755932	  756.6	  550.0	 5284.0	...
1755933	  756.7	  550.2	 5282.0	...
1755934	  756.7	  550.3	 5281.0	...
1755935	  756.8	  550.4	 5282.0	...
1755936	  756.8	  550.5	 5284.0	...
1755937	  756.8	  550.5	 5286.0	...
1755938	  756.8	  550.5	 5287.0	...
1755939	  756.8	  550.4	 5287.0	...
1755940	  756.8	  550.3	 5288.0	...
1755941	  756.8	  550.2	 5289.0	...
1755942	  756.9	  550.1	 5289.0	...
1755943	  757.1	  550.2	 5288.0	...
1755944	  757.4	  551.0	 5288.0	...
1755945	  757.5	  551.9	 5288.0	...
1755946	  757.5	  552.2	 5289.0	...
1755947	  757.4	  551.9	 5291.0	...
1755948	  757.2	  551.6	 5291.0	...
1755949	  757.0	  551.7	 5290.0	...
1755950	  756.7	  551.4	 5292.0	...
1755951	  756.4	  551.1	 5294.0	...
1755952	  756.2	  550.8	 5295.0	...
1755953	  756.2	  551.0	 5295.0	...
1755954	  756.4	  551.4	 5291.0	...
1755955	  756.6	  551.7	 5287.0	...
1755956	  756.7	  551.8	 5284.0	...
1755957	  756.6	  551.8	 5284.0	...
1755958	  756.5	  552.3	 5283.0	...
1755959	  756.4	  552.8	 5284.0	...
1755960	  756.4	  553.3	 5285.0	...
1755961	  756.4	  553.5	 5285.0	...
1755962	  756.6	  553.6	 5283.0	...
1755963	  756.9	  553.7	 5281.0	...
1755964	  757.5	  553.6	 5281.0	...
1755965	  757.7	  553.5	 5280.0	...
1755966	  757.9	  553.3	 5278.0	...
1755967	  757.8	  553.6	 5277.0	...
1755968	  757.8	  554.0	 5279.0	...
1755969	  757.9	  554.4	 5281.0	...
1755970	  757.9	  554.1	 5283.0	...
1755971	  757.6	  554.0	 5283.0	...
1755972	  757.2	  553.8	 5284.0	...
1755973	  757.0	  553.8	 5282.0	...
1755974	  757.2	  553.8	 5281.0	...
1755975	  757.5	  553.8	 5280.0	...
1755976	  757.6	  554.2	 5279.0	...
1755977	  757.8	  554.6	 5278.0	...
1755978	  757.9	  555.0	 5277.0	...
1755979	  758.0	  554.9	 5275.0	...
1755980	  758.2	  554.6	 5274.0	...
1755981	  758.1	  554.6	 5273.0	...
1755982	  758.0	  555.0	 5271.0	...
1755983	  757.9	  555.4	 5270.0	...
1755984	  758.0	  555.7	 5270.0	...
1755985	  758.1	  556.0	 5271.0	...
1755986	  758.2	  556.2	 5272.0	...
1755987	  758.2	  556.2	 5272.0	...
1755988	  758.4	  556.0	 5271.0	...
1755989	  758.6	  555.9	 5270.0	...
1755990	  758.7	  555.7	 5266.0	...
1755991	  758.7	  555.8	 5263.0	...
1755992	  758.7	  556.0	 5258.0	...
1755993	  758.7	  556.1	 5257.0	...
1755994	  758.7	  556.2	 5255.0	...
1755995	  758.6	  556.2	 5254.0	...
1755996	  758.5	  556.3	 5253.0	...
1755997	  758.8	  556.3	 5252.0	...
1755998	  759.3	  556.4	 5250.0	...
1755999	  759.4	  556.5	 5249.0	...
1756000	  759.1	  556.7	 5248.0	...
1756001	  758.8	  556.8	 5246.0	...
1756002	  758.7	  556.9	 5245.0	...
1756003	  758.6	  557.0	 5242.0	...
1756004	  758.8	  557.0	 5241.0	...
1756005	  759.1	  557.1	 5238.0	...
1756006	  759.5	  557.2	 5236.0	...
1756007	  759.7	  557.2	 5234.0	...
1756008	  759.9	  557.0	 5234.0	...
1756009	  760.1	  556.7	 5235.0	...
1756010	  760.1	  556.5	 5235.0	...
1756011	  759.9	  556.4	 5235.0	...
1756012	  759.9	  556.3	 5234.0	...
1756013	  760.0	  556.4	 5233.0	...
1756014	  760.0	  556.7	 5232.0	...
1756015	  759.9	  557.0	 5229.0	...
1756016	  759.7	  557.4	 5226.0	...
1756017	  759.8	  557.6	 5223.0	...
1756018	  759.9	  557.8	 5223.0	...
1756019	  760.1	  557.8	 5223.0	...
1756020	  760.3	  557.6	 5223.0	...
1756021	  760.4	  557.5	 5223.0	...
1756022	  760.5	  557.4	 5224.0	...
1756023	  760.5	  557.3	 5222.0	...
1756024	  760.6	  557.2	 5219.0	...
1756025	  760.6	  557.1	 5216.0	...
1756026	  760.6	  557.1	 5213.0	...
1756027	  760.6	  557.0	 5210.0	...
1756028	  760.6	  557.1	 5206.0	...
1756029	  760.5	  557.1	 5204.0	...
1756030	  760.8	  557.3	 5202.0	...
1756031	  761.0	  557.5	 5203.0	...
1756032	  761.3	  557.7	 5203.0	...
1756033	  761.4	  557.6	 5203.0	...
1756034	  761.5	  557.6	 5202.0	...
1756035	  761.7	  557.7	 5198.0	...
1756036	  761.8	  557.9	 5195.0	...
1756037	  761.8	  558.1	 5191.0	...
1756038	  761.8	  558.1	 5191.0	...
1756039	  761.9	  558.0	 5190.0	...
1756040	  761.9	  557.5	 5189.0	...
1756041	  762.0	  557.3	 5189.0	...
1756042	  761.6	  557.2	 5186.0	...
1756043	  761.2	  557.3	 5182.0	...
1756044	  761.2	  557.1	 5176.0	...
1756045	  761.6	  556.8	 5171.0	...
1756046	  762.0	  556.4	 5169.0	...
1756047	  762.0	  556.3	 5167.0	...
1756048	  762.0	  556.3	 5166.0	...
1756049	  762.1	  556.5	 5165.0	...
1756050	  762.2	  556.7	 5164.0	...
1756051	  762.2	  556.7	 5164.0	...
1756052	  762.2	  556.7	 5161.0	...
1756053	  762.2	  556.8	 5159.0	...
1756054	  762.1	  556.9	 5156.0	...
1756055	  762.4	  557.1	 5156.0	...
1756056	  762.6	  557.2	 5153.0	...
1756057	  762.9	  557.3	 5150.0	...
1756058	  762.8	  557.1	 5148.0	...
1756059	  762.8	  557.0	 5146.0	...
1756060	  762.7	  556.9	 5142.0	...
1756061	  762.8	  557.0	 5138.0	...
1756062	  763.2	  557.2	 5135.0	...
1756063	  763.8	  557.3	 5133.0	...
1756064	  764.2	  557.1	 5130.0	...
1756065	  764.2	  557.0	 5129.0	...
1756066	  764.3	  557.0	 5129.0	...
1756067	  764.4	  556.9	 5127.0	...
1756068	  764.4	  556.8	 5122.0	...
1756069	  764.4	  556.5	 5116.0	...
1756070	  764.5	  556.4	 5113.0	...
1756071	  764.8	  556.3	 5114.0	...
1756072	  765.1	  556.3	 5111.0	...
1756073	  765.3	  556.5	 5108.0	...
1756074	  765.5	  557.1	 5104.0	...
1756075	  765.8	  557.6	 5103.0	...
1756076	  765.8	  558.3	 5103.0	...
1756077	  765.6	  558.6	 5099.0	...
1756078	  765.5	  558.8	 5095.0	...
1756079	  765.6	  558.9	 5091.0	...
1756080	  765.8	  558.9	 5090.0	...
1756081	  766.0	  558.8	 5089.0	...
1756082	  766.2	  558.8	 5083.0	...
1756083	  766.2	  558.6	 5077.0	...
1756084	  766.2	  558.5	 5073.0	...
1756085	  766.2	  558.3	 5072.0	...
1756086	  766.1	  558.3	 5071.0	...
1756087	  766.6	  558.3	 5070.0	...
1756088	  767.3	  558.4	 5069.0	...
1756089	  767.9	  558.5	 5069.0	...
1756090	  767.9	  558.6	 5070.0	...
1756091	  767.9	  558.6	 5070.0	...
1756092	  767.7	  558.6	 5066.0	...
1756093	  767.5	  558.5	 5061.0	...
1756094	  767.4	  558.4	 5054.0	...
1756095	  767.2	  558.2	 5052.0	...
1756096	  767.3	  557.9	 5048.0	...
1756097	  767.9	  557.5	 5046.0	...
1756098	  768.5	  557.3	 5042.0	...
1756099	  768.9	  557.2	 5038.0	...
1756100	  768.8	  557.2	 5036.0	...
1756101	  768.6	  557.3	 5036.0	...
1756102	  768.6	  557.4	 5032.0	...
1756103	  768.6	  557.5	 5029.0	...
1756104	  768.7	  557.5	 5024.0	...
1756105	  768.9	  557.5	 5022.0	...
1756106	  769.0	  557.4	 5021.0	...
1756107	  769.3	  557.3	 5022.0	...
1756108	  769.5	  557.3	 5019.0	...
1756109	  769.4	  557.4	 5015.0	...
1756110	  769.1	  557.5	 5009.0	...
1756111	  768.9	  557.5	 5005.0	...
1756112	  768.7	  557.6	 5003.0	...
1756113	  768.6	  557.7	 5003.0	...
1756114	  768.8	  557.8	 5003.0	...
1756115	  769.1	  557.7	 5003.0	...
1756116	  769.2	  557.4	 5001.0	...
1756117	  769.0	  557.1	 4998.0	...
1756118	  769.0	  557.5	 4993.0	...
1756119	  769.3	  557.9	 4990.0	...
1756120	  769.5	  558.4	 4988.0	...
1756121	  769.4	  558.5	 4986.0	...
1756122	  769.4	  558.6	 4984.0	...
1756123	  769.5	  558.8	 4982.0	...
1756124	  769.3	  559.1	 4981.0	...
1756125	  769.1	  559.4	 4981.0	...
1756126	  768.9	  559.4	 4980.0	...
1756127	  769.0	  559.2	 4979.0	...
1756128	  769.1	  559.0	 4977.0	...
1756129	  769.2	  558.7	 4974.0	...
1756130	  769.4	  558.4	 4972.0	...
1756131	  769.8	  558.0	 4972.0	...
1756132	  770.0	  557.9	 4970.0	...
1756133	  770.2	  557.8	 4967.0	...
1756134	  770.1	  557.8	 4962.0	...
1756135	  770.2	  558.0	 4959.0	...
1756136	  770.5	  558.3	 4956.0	...
1756137	  770.8	  559.0	 4956.0	...
1756138	  771.0	  559.6	 4956.0	...
1756139	  770.9	  559.9	 4951.0	...
1756140	  770.8	  559.6	 4945.0	...
1756141	  770.8	  559.3	 4938.0	...
1756142	  770.9	  559.2	 4937.0	...
1756143	  771.0	  559.2	 4937.0	...
1756144	  771.1	  559.2	 4935.0	...
1756145	  771.5	  559.2	 4931.0	...
1756146	  771.9	  559.1	 4928.0	...
1756147	  772.2	  559.0	 4925.0	...
1756148	  772.1	  559.5	 4923.0	...
1756149	  772.1	  560.1	 4920.0	...
1756150	  772.1	  560.7	 4915.0	...
1756151	  771.9	  560.8	 4911.0	...
1756152	  771.8	  560.8	 4909.0	...
1756153	  771.8	  560.9	 4910.0	...
1756154	  772.0	  560.8	 4910.0	...
1756155	  772.2	  560.8	 4908.0	...
1756156	  772.6	  560.7	 4905.0	...
1756157	  772.8	  560.5	 4905.0	...
1756158	  772.9	  560.5	 4904.0	...
1756159	  772.8	  560.4	 4903.0	...
1756160	  773.1	  560.3	 4899.0	...
1756161	  773.5	  560.2	 4896.0	...
1756162	  773.9	  560.1	 4893.0	...
1756163	  773.9	  560.0	 4893.0	...
1756164	  774.0	  560.0	 4888.0	...
1756165	  774.0	  560.1	 4884.0	...
1756166	  774.0	  560.2	 4881.0	...
1756167	  773.9	  560.2	 4881.0	...
1756168	  773.9	  560.1	 4882.0	...
1756169	  774.3	  560.0	 4881.0	...
1756170	  774.8	  559.9	 4880.0	...
1756171	  775.1	  559.9	 4880.0	...
1756172	  775.0	  560.0	 4875.0	...
1756173	  774.7	  560.1	 4870.0	...
1756174	  774.5	  560.2	 4866.0	...
1756175	  774.8	  560.3	 4866.0	...
1756176	  775.1	  560.4	 4866.0	...
1756177	  775.4	  560.4	 4866.0	...
1756178	  775.4	  560.5	 4867.0	...
1756179	  775.2	  560.7	 4866.0	...
1756180	  775.0	  560.8	 4865.0	...
1756181	  774.9	  560.6	 4863.0	...
1756182	  775.1	  560.3	 4862.0	...
1756183	  775.3	  560.1	 4862.0	...
1756184	  775.2	  560.0	 4862.0	...
1756185	  775.2	  560.0	 4861.0	...
1756186	  775.1	  560.1	 4859.0	...
1756187	  775.1	  560.2	 4855.0	...
1756188	  775.1	  560.5	 4850.0	...
1756189	  775.2	  560.8	 4846.0	...
1756190	  775.3	  561.0	 4844.0	...
1756191	  775.4	  560.9	 4844.0	...
1756192	  775.4	  561.0	 4844.0	...
1756193	  775.5	  561.0	 4845.0	...
1756194	  775.7	  561.0	 4843.0	...
1756195	  775.9	  560.9	 4840.0	...
1756196	  776.1	  560.8	 4838.0	...
1756197	  776.1	  560.7	 4838.0	...
1756198	  776.1	  560.6	 4838.0	...
1756199	  776.2	  560.4	 4837.0	...
1756200	  776.2	  560.1	 4835.0	...
1756201	  776.1	  559.8	 4834.0	...
1756202	  775.9	  559.9	 4833.0	...
1756203	  776.0	  559.9	 4833.0	...
1756204	  776.2	  559.9	 4830.0	...
1756205	  776.4	  559.9	 4828.0	...
1756206	  776.4	  559.8	 4826.0	...
1756207	  776.3	  559.7	 4823.0	...
1756208	  776.3	  559.5	 4820.0	...
1756209	  776.2	  559.5	 4816.0	...
1756210	  776.2	  559.5	 4814.0	...
1756211	  776.2	  559.4	 4812.0	...
1756212	  776.1	  559.4	 4813.0	...
1756213	  776.0	  559.4	 4813.0	...
1756214	  775.9	  559.5	 4813.0	...
1756215	  775.8	  559.7	 4812.0	...
1756216	  775.7	  559.9	 4807.0	...
1756217	  775.9	  559.9	 4802.0	...
1756218	  776.2	  559.9	 4798.0	...
1756219	  776.5	  559.8	 4798.0	...
1756220	  776.5	  559.8	 4798.0	...
1756221	  776.5	  559.9	 4798.0	...
1756222	  776.6	  560.3	 4797.0	...
1756223	  776.6	  560.6	 4797.0	...
1756224	  776.6	  560.8	 4796.0	...
1756225	  776.3	  560.6	 4796.0	...
1756226	  776.0	  560.7	 4796.0	...
1756227	  775.7	  561.0	 4798.0	...
1756228	  775.9	  561.2	 4800.0	...
1756229	  775.9	  561.0	 4799.0	...
1756230	  775.9	  560.9	 4798.0	...
1756231	  775.9	  560.9	 4796.0	...
1756232	  775.9	  561.0	 4796.0	...
1756233	  776.0	  561.0	 4797.0	...
1756234	  776.3	  561.0	 4796.0	...
1756235	  776.5	  560.9	 4794.0	...
1756236	  776.5	  561.0	 4793.0	...
1756237	  776.1	  561.0	 4792.0	...
1756238	  775.9	  561.2	 4794.0	...
1756239	  775.9	  561.5	 4796.0	...
1756240	  776.0	  561.9	 4797.0	...
1756241	  776.0	  562.2	 4795.0	...
1756242	  775.9	  562.7	 4794.0	...
1756243	  775.9	  562.9	 4794.0	...
1756244	  776.0	  563.1	 4792.0	...
1756245	  776.1	  563.0	 4790.0	...
1756246	  776.2	  562.9	 4790.0	...
1756247	  776.4	  562.7	 4792.0	...
1756248	  776.6	  562.3	 4793.0	...
1756249	  776.8	  561.8	 4792.0	...
1756250	  776.8	  561.4	 4790.0	...
1756251	  776.8	  561.4	 4787.0	...
1756252	  776.8	  561.5	 4785.0	...
1756253	  776.8	  561.5	 4785.0	...
1756254	  776.9	  561.6	 4786.0	...
1756255	  777.1	  561.6	 4788.0	...
1756256	  777.0	  561.6	 4789.0	...
1756257	  776.7	  561.6	 4790.0	...
1756258	  776.5	  561.5	 4788.0	...
1756259	  776.6	  561.4	 4786.0	...
1756260	  776.6	  561.3	 4784.0	...
1756261	  776.5	  561.2	 4786.0	...
1756262	  776.6	  561.2	 4785.0	...
1756263	  776.9	  561.3	 4782.0	...
1756264	  777.4	  561.4	 4779.0	...
1756265	  777.6	  561.6	 4778.0	...
1756266	  777.6	  561.8	 4780.0	...
1756267	  777.5	  561.6	 4783.0	...
1756268	  777.7	  561.4	 4786.0	...
1756269	  778.1	  561.2	 4786.0	...
1756270	  778.0	  561.3	 4786.0	...
1756271	  777.5	  561.6	 4786.0	...
1756272	  777.4	  561.8	 4786.0	...
1756273	  777.7	  561.7	 4784.0	...
1756274	  778.1	  561.4	 4783.0	...
1756275	  778.3	  561.0	 4780.0	...
1756276	  778.5	  560.9	 4779.0	...
1756277	  778.6	  561.3	 4778.0	...
1756278	  778.6	  561.7	 4780.0	...
1756279	  778.6	  562.1	 4782.0	...
1756280	  778.6	  562.1	 4783.0	...
1756281	  778.6	  562.1	 4782.0	...
1756282	  778.6	  562.0	 4782.0	...
1756283	  778.5	  561.9	 4783.0	...
1756284	  778.3	  561.9	 4784.0	...
1756285	  778.2	  562.0	 4784.0	...
1756286	  778.2	  562.1	 4784.0	...
1756287	  778.0	  562.2	 4785.0	...
1756288	  777.7	  562.2	 4787.0	...
1756289	  777.5	  562.3	 4788.0	...
1756290	  777.5	  562.4	 4790.0	...
1756291	  777.6	  562.4	 4789.0	...
1756292	  777.7	  562.3	 4788.0	...
1756293	  777.7	  562.2	 4786.0	...
1756294	  777.7	  562.1	 4786.0	...
1756295	  777.7	  562.1	 4787.0	...
1756296	  777.7	  562.0	 4785.0	...
1756297	  777.7	  562.0	 4782.0	...
1756298	  777.7	  561.9	 4779.0	...
1756299	  777.7	  561.6	 4781.0	...
1756300	  777.6	  561.4	 4782.0	...
1756301	  777.5	  561.5	 4784.0	...
1756302	  777.9	  561.5	 4785.0	...
1756303	  778.4	  561.5	 4785.0	...
1756304	  778.9	  561.3	 4786.0	...
1756305	  779.0	  561.3	 4787.0	...
1756306	  779.1	  561.7	 4787.0	...
1756307	  778.9	  562.1	 4787.0	...
1756308	  778.6	  562.5	 4786.0	...
1756309	  778.4	  562.4	 4785.0	...
1756310	  778.4	  562.2	 4784.0	...
1756311	  778.3	  562.1	 4784.0	...
1756312	  778.3	  562.1	 4785.0	...
1756313	  778.3	  562.1	 4785.0	...
1756314	  778.3	  562.0	 4785.0	...
1756315	  778.4	  562.3	 4786.0	...
1756316	  778.6	  562.5	 4787.0	...
1756317	  778.8	  562.7	 4788.0	...
1756318	  779.0	  562.5	 4789.0	...
1756319	  778.9	  562.3	 4790.0	...
1756320	  778.7	  562.2	 4790.0	...
1756321	  778.6	  562.4	 4790.0	...
1756322	  778.6	  562.6	 4790.0	...
1756323	  778.7	  562.8	 4790.0	...
1756324	  778.7	  562.7	 4791.0	...
1756325	  778.6	  562.7	 4791.0	...
1756326	  778.5	  562.7	 4790.0	...
1756327	  778.5	  562.7	 4789.0	...
1756328	  778.6	  562.7	 4788.0	...
1756329	  778.8	  563.0	 4789.0	...
1756330	  778.8	  563.3	 4792.0	...
1756331	  778.7	  563.5	 4795.0	...
1756332	  778.6	  563.0	 4797.0	...
1756333	  778.5	  562.6	 4796.0	...
1756334	  778.5	  562.4	 4795.0	...
1756335	  778.5	  562.5	 4795.0	...
1756336	  778.5	  562.6	 4797.0	...
1756337	  778.5	  562.7	 4800.0	...
1756338	  778.9	  562.9	 4802.0	...
1756339	  779.2	  563.0	 4802.0	...
1756340	  779.5	  563.2	 4802.0	...
1756341	  779.2	  563.3	 4802.0	...
1756342	  779.0	  563.4	 4803.0	...
1756343	  778.9	  563.4	 4805.0	...
1756344	  778.8	  563.3	 4807.0	...
1756345	  778.7	  563.3	 4807.0	...
1756346	  778.6	  563.4	 4805.0	...
1756347	  778.6	  563.7	 4803.0	...
1756348	  778.7	  564.0	 4804.0	...
1756349	  778.8	  564.2	 4805.0	...
1756350	  779.0	  564.2	 4807.0	...
1756351	  779.1	  564.3	 4808.0	...
1756352	  779.2	  564.4	 4808.0	...
1756353	  779.1	  564.1	 4809.0	...
1756354	  779.1	  563.8	 4809.0	...
1756355	  779.1	  563.4	 4809.0	...
1756356	  779.1	  563.4	 4811.0	...
1756357	  779.1	  563.4	 4813.0	...
1756358	  779.0	  563.3	 4814.0	...
1756359	  779.0	  563.3	 4814.0	...
1756360	  779.1	  563.5	 4814.0	...
1756361	  778.9	  563.7	 4814.0	...
1756362	  778.7	  563.8	 4815.0	...
1756363	  778.5	  563.7	 4816.0	...
1756364	  778.6	  563.5	 4816.0	...
1756365	  778.7	  563.5	 4816.0	...
1756366	  779.0	  563.7	 4817.0	...
1756367	  779.3	  563.8	 4818.0	...
1756368	  779.6	  563.9	 4821.0	...
1756369	  779.7	  563.9	 4822.0	...
1756370	  779.8	  563.9	 4823.0	...
1756371	  779.7	  563.9	 4824.0	...
1756372	  779.4	  564.0	 4825.0	...
1756373	  779.2	  564.1	 4826.0	...
1756374	  779.0	  564.5	 4827.0	...
1756375	  778.9	  564.8	 4827.0	...
1756376	  779.1	  565.0	 4827.0	...
1756377	  779.4	  564.8	 4828.0	...
1756378	  779.7	  564.7	 4829.0	...
1756379	  779.7	  564.6	 4829.0	...
1756380	  779.6	  564.5	 4829.0	...
1756381	  779.7	  564.5	 4829.0	...
1756382	  779.8	  564.8	 4830.0	...
1756383	  779.9	  565.0	 4831.0	...
1756384	  780.0	  565.3	 4833.0	...
1756385	  780.0	  565.3	 4837.0	...
1756386	  780.1	  565.4	 4841.0	...
1756387	  780.0	  565.4	 4844.0	...
1756388	  779.9	  565.3	 4844.0	...
1756389	  779.7	  565.2	 4845.0	...
1756390	  779.6	  565.1	 4846.0	...
1756391	  779.6	  565.3	 4846.0	...
1756392	  779.6	  565.4	 4846.0	...
1756393	  779.5	  565.4	 4845.0	...
1756394	  779.7	  565.1	 4846.0	...
1756395	  780.1	  564.7	 4846.0	...
1756396	  780.4	  564.3	 4847.0	...
1756397	  780.3	  564.6	 4847.0	...
1756398	  780.2	  565.0	 4848.0	...
1756399	  780.0	  565.4	 4849.0	...
1756400	  780.0	  565.6	 4849.0	...
1756401	  780.1	  565.6	 4849.0	...
1756402	  780.3	  565.6	 4852.0	...
1756403	  780.3	  565.5	 4855.0	...
1756404	  780.2	  565.2	 4857.0	...
1756405	  780.1	  564.9	 4858.0	...
1756406	  780.1	  564.8	 4860.0	...
1756407	  780.1	  565.0	 4862.0	...
1756408	  780.1	  565.2	 4862.0	...
1756409	  780.1	  565.2	 4861.0	...
1756410	  780.0	  565.4	 4861.0	...
1756411	  780.0	  565.7	 4860.0	...
1756412	  779.9	  565.5	 4860.0	...
1756413	  779.9	  565.0	 4860.0	...
1756414	  779.5	  564.4	 4862.0	...
1756415	  779.3	  564.3	 4864.0	...
1756416	  779.1	  564.1	 4866.0	...
1756417	  779.2	  564.1	 4866.0	...
1756418	  779.4	  564.2	 4865.0	...
1756419	  779.5	  564.7	 4865.0	...
1756420	  779.6	  565.2	 4867.0	...
1756421	  779.7	  565.3	 4870.0	...
1756422	  779.7	  565.2	 4874.0	...
1756423	  779.6	  565.1	 4875.0	...
1756424	  779.6	  565.1	 4875.0	...
1756425	  779.6	  565.1	 4878.0	...
1756426	  779.6	  565.0	 4879.0	...
1756427	  779.4	  565.0	 4880.0	...
1756428	  779.2	  565.1	 4879.0	...
1756429	  779.0	  565.2	 4882.0	...
1756430	  779.0	  565.2	 4885.0	...
1756431	  779.0	  565.2	 4888.0	...
1756432	  778.9	  565.2	 4890.0	...
1756433	  778.9	  565.3	 4893.0	...
1756434	  778.9	  565.5	 4897.0	...
1756435	  778.9	  565.5	 4898.0	...
1756436	  779.1	  565.3	 4898.0	...
1756437	  779.2	  565.2	 4898.0	...
1756438	  779.2	  565.3	 4898.0	...
1756439	  779.4	  565.2	 4901.0	...
1756440	  779.5	  565.1	 4906.0	...
1756441	  779.5	  565.0	 4910.0	...
1756442	  779.1	  565.0	 4908.0	...
1756443	  778.8	  565.0	 4905.0	...
1756444	  778.7	  565.0	 4904.0	...
1756445	  778.9	  564.9	 4907.0	...
1756446	  779.1	  565.1	 4910.0	...
1756447	  778.8	  565.3	 4911.0	...
1756448	  778.4	  565.6	 4912.0	...
1756449	  778.3	  565.7	 4912.0	...
1756450	  778.7	  565.5	 4913.0	...
1756451	  779.1	  565.4	 4912.0	...
1756452	  779.1	  565.4	 4916.0	...
1756453	  779.1	  565.7	 4920.0	...
1756454	  779.1	  565.9	 4923.0	...
1756455	  779.0	  566.1	 4922.0	...
1756456	  779.0	  566.1	 4922.0	...
1756457	  778.9	  566.1	 4923.0	...
1756458	  779.0	  566.0	 4926.0	...
1756459	  779.0	  565.9	 4928.0	...
1756460	  779.0	  566.0	 4929.0	...
1756461	  779.2	  566.3	 4932.0	...
1756462	  779.3	  566.4	 4935.0	...
1756463	  779.1	  566.3	 4938.0	...
1756464	  778.7	  566.1	 4941.0	...
1756465	  778.4	  566.1	 4943.0	...
1756466	  778.4	  566.2	 4944.0	...
1756467	  778.4	  566.0	 4944.0	...
1756468	  778.3	  565.7	 4944.0	...
1756469	  778.5	  565.2	 4944.0	...
1756470	  778.7	  565.0	 4946.0	...
1756471	  778.7	  564.7	 4947.0	...
1756472	  778.4	  564.6	 4949.0	...
1756473	  778.2	  564.6	 4949.0	...
1756474	  778.1	  564.6	 4952.0	...
1756475	  778.1	  564.6	 4954.0	...
1756476	  778.2	  564.8	 4956.0	...
1756477	  778.3	  565.2	 4955.0	...
1756478	  778.4	  565.3	 4955.0	...
1756479	  778.3	  564.9	 4955.0	...
1756480	  778.3	  564.4	 4957.0	...
1756481	  778.3	  564.3	 4959.0	...
1756482	  778.4	  564.2	 4963.0	...
1756483	  778.3	  564.1	 4967.0	...
1756484	  778.1	  564.3	 4970.0	...
1756485	  777.8	  564.5	 4971.0	...
1756486	  777.6	  564.8	 4971.0	...
1756487	  777.6	  564.9	 4971.0	...
1756488	  777.7	  565.0	 4974.0	...
1756489	  777.7	  565.1	 4977.0	...
1756490	  777.8	  565.2	 4979.0	...
1756491	  777.8	  565.2	 4979.0	...
1756492	  777.8	  565.1	 4980.0	...
1756493	  777.5	  565.1	 4984.0	...
1756494	  777.2	  565.2	 4988.0	...
1756495	  777.2	  565.1	 4989.0	...
1756496	  777.5	  565.1	 4990.0	...
1756497	  777.7	  564.9	 4990.0	...
1756498	  777.7	  564.9	 4991.0	...
1756499	  777.6	  565.1	 4992.0	...
1756500	  777.5	  565.4	 4996.0	...
1756501	  777.4	  565.8	 4999.0	...
1756502	  777.4	  566.0	 5002.0	...
1756503	  777.4	  566.5	 5003.0	...
1756504	  777.4	  566.7	 5002.0	...
1756505	  777.5	  566.7	 5000.0	...
1756506	  777.6	  566.4	 4999.0	...
1756507	  777.8	  566.1	 5000.0	...
1756508	  777.8	  566.2	 5004.0	...
1756509	  777.8	  566.3	 5008.0	...
1756510	  777.8	  565.9	 5012.0	...
1756511	  777.8	  565.5	 5014.0	...
1756512	  777.4	  565.2	 5013.0	...
1756513	  777.1	  565.4	 5011.0	...
1756514	  776.9	  565.6	 5013.0	...
1756515	  776.9	  565.6	 5018.0	...
1756516	  776.9	  565.5	 5022.0	...
1756517	  776.8	  565.4	 5023.0	...
1756518	  776.7	  565.2	 5023.0	...
1756519	  776.7	  565.2	 5023.0	...
1756520	  776.7	  565.3	 5024.0	...
1756521	  776.6	  565.2	 5024.0	...
1756522	  776.6	  565.0	 5024.0	...
1756523	  776.6	  564.8	 5027.0	...
1756524	  776.6	  564.8	 5032.0	...
1756525	  776.7	  564.6	 5037.0	...
1756526	  776.7	  564.5	 5039.0	...
1756527	  776.6	  564.3	 5035.0	...
1756528	  776.4	  564.2	 5032.0	...
1756529	  776.3	  564.5	 5030.0	...
1756530	  776.3	  564.9	 5034.0	...
1756531	  776.4	  564.8	 5038.0	...
1756532	  776.5	  564.4	 5040.0	...
1756533	  776.5	  564.1	 5039.0	...
1756534	  776.5	  564.4	 5039.0	...
1756535	  776.4	  564.7	 5040.0	...
1756536	  776.2	  565.1	 5041.0	...
1756537	  776.1	  565.1	 5042.0	...
1756538	  775.9	  565.0	 5047.0	...
1756539	  775.9	  564.9	 5050.0	...
1756540	  775.8	  564.8	 5053.0	...
1756541	  775.8	  564.9	 5053.0	...
1756542	  775.7	  564.9	 5053.0	...
1756543	  775.7	  564.9	 5053.0	...
1756544	  775.6	  564.8	 5056.0	...
1756545	  775.6	  564.8	 5058.0	...
1756546	  775.7	  564.8	 5061.0	...
1756547	  775.7	  564.7	 5063.0	...
1756548	  775.7	  564.6	 5064.0	...
1756549	  775.7	  564.7	 5066.0	...
1756550	  775.9	  564.9	 5069.0	...
1756551	  775.9	  564.9	 5072.0	...
1756552	  775.9	  564.7	 5072.0	...
1756553	  775.8	  564.5	 5072.0	...
1756554	  775.7	  564.6	 5073.0	...
1756555	  775.7	  564.6	 5078.0	...
1756556	  775.9	  564.7	 5082.0	...
1756557	  776.0	  564.7	 5084.0	...
1756558	  776.1	  564.7	 5082.0	...
1756559	  776.1	  564.8	 5080.0	...
1756560	  776.1	  564.8	 5081.0	...
1756561	  776.1	  565.1	 5084.0	...
1756562	  776.1	  565.3	 5086.0	...
1756563	  776.1	  565.7	 5089.0	...
1756564	  776.1	  566.0	 5089.0	...
1756565	  776.1	  566.2	 5089.0	...
1756566	  776.1	  566.2	 5090.0	...
1756567	  776.1	  566.3	 5092.0	...
1756568	  776.1	  566.3	 5094.0	...
1756569	  776.1	  566.2	 5095.0	...
1756570	  776.0	  566.1	 5095.0	...
1756571	  775.8	  566.0	 5096.0	...
1756572	  775.6	  566.0	 5096.0	...
1756573	  775.6	  566.0	 5096.0	...
1756574	  775.6	  565.9	 5096.0	...
1756575	  775.6	  565.9	 5096.0	...
1756576	  775.7	  565.9	 5096.0	...
1756577	  775.7	  565.6	 5096.0	...
1756578	  775.6	  565.4	 5095.0	...
1756579	  775.6	  565.3	 5095.0	...
1756580	  775.6	  565.5	 5097.0	...
1756581	  775.7	  565.8	 5100.0	...
1756582	  775.8	  565.9	 5103.0	...
1756583	  775.9	  565.9	 5103.0	...
1756584	  775.6	  565.9	 5103.0	...
1756585	  775.3	  565.8	 5103.0	...
1756586	  775.1	  566.1	 5105.0	...
1756587	  775.2	  566.4	 5108.0	...
1756588	  775.3	  566.8	 5111.0	...
1756589	  775.2	  566.7	 5113.0	...
1756590	  775.0	  566.5	 5114.0	...
1756591	  774.8	  566.3	 5115.0	...
1756592	  774.7	  566.1	 5118.0	...
1756593	  774.8	  565.8	 5121.0	...
1756594	  774.8	  565.5	 5123.0	...
1756595	  774.9	  565.6	 5125.0	...
1756596	  775.0	  565.6	 5127.0	...
1756597	  775.1	  566.0	 5129.0	...
1756598	  775.1	  566.4	 5129.0	...
1756599	  775.0	  566.7	 5130.0	...
1756600	  774.9	  566.7	 5134.0	...
1756601	  775.0	  566.7	 5138.0	...
1756602	  775.2	  566.8	 5139.0	...
1756603	  775.3	  566.9	 5138.0	...
1756604	  775.2	  567.0	 5140.0	...
1756605	  775.1	  566.6	 5143.0	...
1756606	  775.0	  566.3	 5146.0	...
1756607	  775.0	  565.9	 5145.0	...
1756608	  774.8	  565.9	 5144.0	...
1756609	  774.6	  565.9	 5146.0	...
1756610	  774.4	  565.9	 5149.0	...
1756611	  774.5	  565.9	 5151.0	...
1756612	  774.5	  566.0	 5152.0	...
1756613	  774.5	  566.1	 5154.0	...
1756614	  774.7	  566.2	 5155.0	...
1756615	  774.8	  565.9	 5155.0	...
1756616	  774.9	  565.6	 5153.0	...
1756617	  774.7	  565.4	 5152.0	...
1756618	  774.7	  565.4	 5154.0	...
1756619	  774.7	  565.5	 5158.0	...
1756620	  774.8	  565.6	 5161.0	...
1756621	  774.8	  565.9	 5163.0	...
1756622	  775.0	  566.1	 5166.0	...
1756623	  775.1	  566.1	 5170.0	...
1756624	  775.2	  566.0	 5172.0	...
1756625	  775.1	  566.1	 5173.0	...
1756626	  775.1	  566.2	 5172.0	...
1756627	  775.1	  566.2	 5172.0	...
1756628	  775.1	  566.5	 5174.0	...
1756629	  775.1	  566.8	 5175.0	...
1756630	  775.1	  566.9	 5176.0	...
1756631	  775.3	  566.7	 5176.0	...
1756632	  775.6	  566.5	 5176.0	...
1756633	  775.8	  566.6	 5177.0	...
1756634	  775.8	  566.6	 5181.0	...
1756635	  775.7	  566.6	 5186.0	...
1756636	  775.5	  566.4	 5189.0	...
1756637	  775.3	  566.2	 5190.0	...
1756638	  775.3	  566.2	 5190.0	...
1756639	  775.3	  566.8	 5191.0	...
1756640	  775.2	  567.4	 5190.0	...
1756641	  775.1	  567.8	 5189.0	...
1756642	  775.3	  567.8	 5192.0	...
1756643	  775.5	  567.8	 5195.0	...
1756644	  775.6	  567.9	 5199.0	...
1756645	  775.3	  568.1	 5200.0	...
1756646	  775.1	  568.1	 5200.0	...
1756647	  775.1	  568.0	 5203.0	...
1756648	  775.1	  567.9	 5206.0	...
1756649	  775.0	  567.9	 5208.0	...
1756650	  775.0	  567.9	 5206.0	...
1756651	  775.1	  567.9	 5203.0	...
1756652	  775.1	  568.0	 5204.0	...
1756653	  775.1	  567.9	 5208.0	...
1756654	  775.2	  567.8	 5213.0	...
1756655	  775.2	  567.7	 5213.0	...
1756656	  775.3	  567.8	 5214.0	...
1756657	  775.3	  567.9	 5213.0	...
1756658	  775.0	  568.0	 5213.0	...
1756659	  774.7	  568.0	 5213.0	...
MSG	1756660 0000 _ Experiment Start
1756660	  774.5	  567.9	 5214.0	...
1756661	  774.5	  567.8	 5216.0	...
1756662	  774.5	  567.7	 5217.0	...
1756663	  774.5	  567.7	 5219.0	...
1756664	  774.5	  567.7	 5219.0	...
1756665	  774.6	  568.1	 5219.0	...
1756666	  774.7	  568.5	 5220.0	...
1756667	  774.7	  568.6	 5225.0	...
1756668	  774.7	  568.3	 5229.0	...
1756669	  774.4	  568.4	 5231.0	...
1756670	  774.2	  568.9	 5231.0	...
1756671	  774.0	  569.1	 5229.0	...
1756672	  774.0	  568.8	 5228.0	...
1756673	  773.9	  568.3	 5229.0	...
1756674	  773.7	  568.1	 5233.0	...
1756675	  773.6	  567.8	 5236.0	...
1756676	  773.6	  567.8	 5237.0	...
1756677	  773.9	  567.9	 5236.0	...
1756678	  774.2	  568.1	 5237.0	...
1756679	  774.1	  568.4	 5239.0	...
1756680	  773.8	  568.5	 5244.0	...
1756681	  773.5	  568.6	 5247.0	...
1756682	  773.4	  568.5	 5249.0	...
1756683	  773.3	  568.5	 5252.0	...
1756684	  773.2	  568.4	 5254.0	...
1756685	  773.3	  568.5	 5256.0	...
1756686	  773.4	  568.5	 5256.0	...
1756687	  773.5	  568.5	 5256.0	...
1756688	  773.6	  568.5	 5256.0	...
1756689	  773.7	  568.6	 5256.0	...
1756690	  773.7	  568.6	 5257.0	...
1756691	  773.7	  568.8	 5257.0	...
1756692	  773.7	  569.0	 5258.0	...
1756693	  773.7	  569.2	 5258.0	...
1756694	  773.5	  569.2	 5257.0	...
1756695	  773.4	  569.2	 5257.0	...
1756696	  773.4	  569.1	 5259.0	...
1756697	  773.4	  569.0	 5260.0	...
1756698	  773.5	  568.9	 5262.0	...
1756699	  773.3	  568.9	 5263.0	...
1756700	  773.2	  569.0	 5264.0	...
1756701	  773.0	  569.1	 5265.0	...
1756702	  772.9	  569.1	 5265.0	...
1756703	  773.0	  569.2	 5266.0	...
1756704	  773.0	  569.1	 5269.0	...
1756705	  773.1	  569.0	 5272.0	...
1756706	  772.9	  568.9	 5274.0	...
1756707	  772.8	  568.9	 5274.0	...
1756708	  772.8	  569.0	 5274.0	...
1756709	  772.9	  569.0	 5274.0	...
1756710	  773.2	  569.0	 5274.0	...
1756711	  773.3	  569.1	 5276.0	...
1756712	  773.3	  569.1	 5279.0	...
1756713	  773.0	  569.3	 5282.0	...
1756714	  772.7	  569.4	 5283.0	...
1756715	  772.5	  569.4	 5283.0	...
1756716	  772.5	  569.7	 5282.0	...
1756717	  772.4	  569.9	 5281.0	...
1756718	  772.3	  569.7	 5282.0	...
1756719	  772.2	  569.4	 5284.0	...
1756720	  772.3	  569.0	 5286.0	...
1756721	  772.6	  568.6	 5286.0	...
1756722	  772.8	  568.2	 5286.0	...
1756723	  772.3	  567.9	 5286.0	...
1756724	  771.9	  568.2	 5286.0	...
1756725	  771.8	  568.4	 5286.0	...
1756726	  772.2	  568.5	 5287.0	...
1756727	  772.3	  568.6	 5287.0	...
1756728	  772.1	  568.6	 5287.0	...
1756729	  771.6	  568.3	 5287.0	...
1756730	  771.5	  567.9	 5291.0	...
1756731	  771.4	  567.7	 5296.0	...
1756732	  771.5	  567.6	 5301.0	...
1756733	  771.6	  567.7	 5302.0	...
1756734	  771.8	  567.7	 5303.0	...
1756735	  772.0	  567.5	 5304.0	...
1756736	  772.1	  567.1	 5305.0	...
1756737	  772.1	  566.8	 5306.0	...
1756738	  772.0	  566.7	 5306.0	...
1756739	  771.8	  566.8	 5306.0	...
1756740	  771.6	  567.0	 5305.0	...
1756741	  771.4	  567.0	 5303.0	...
1756742	  771.5	  566.8	 5302.0	...
1756743	  771.7	  567.1	 5303.0	...
1756744	  771.6	  567.4	 5303.0	...
1756745	  771.4	  567.8	 5304.0	...
1756746	  771.4	  567.7	 5306.0	...
1756747	  771.6	  567.8	 5307.0	...
1756748	  771.7	  567.7	 5310.0	...
1756749	  771.6	  567.7	 5313.0	...
1756750	  771.5	  567.6	 5315.0	...
1756751	  771.4	  567.6	 5316.0	...
1756752	  771.3	  567.7	 5317.0	...
1756753	  771.2	  567.9	 5318.0	...
1756754	  771.2	  568.1	 5319.0	...
1756755	  771.4	  568.2	 5318.0	...
1756756	  771.6	  568.2	 5318.0	...
1756757	  771.4	  568.2	 5320.0	...
1756758	  771.3	  568.4	 5323.0	...
1756759	  771.1	  568.6	 5326.0	...
1756760	  771.1	  568.3	 5326.0	...
1756761	  771.0	  567.9	 5326.0	...
1756762	  770.9	  567.3	 5325.0	...
1756763	  771.1	  567.1	 5325.0	...
1756764	  771.4	  566.9	 5326.0	...
1756765	  771.5	  566.8	 5329.0	...
1756766	  771.4	  567.3	 5332.0	...
1756767	  771.2	  567.9	 5334.0	...
1756768	  771.0	  568.4	 5334.0	...
1756769	  770.9	  568.4	 5334.0	...
1756770	  771.0	  568.4	 5334.0	...
1756771	  771.1	  568.8	 5334.0	...
1756772	  771.1	  569.1	 5337.0	...
1756773	  771.2	  569.1	 5339.0	...
1756774	  771.3	  568.6	 5340.0	...
1756775	  771.3	  568.2	 5340.0	...
1756776	  771.2	  568.1	 5340.0	...
1756777	  771.2	  568.1	 5340.0	...
1756778	  771.0	  568.1	 5342.0	...
1756779	  771.0	  568.4	 5344.0	...
1756780	  770.9	  568.7	 5346.0	...
1756781	  771.0	  569.0	 5345.0	...
1756782	  771.3	  568.9	 5346.0	...
1756783	  771.6	  568.7	 5349.0	...
1756784	  771.6	  568.7	 5351.0	...
1756785	  771.5	  568.9	 5351.0	...
1756786	  771.4	  569.2	 5351.0	...
1756787	  771.5	  569.4	 5354.0	...
1756788	  771.5	  569.4	 5357.0	...
1756789	  771.5	  569.3	 5359.0	...
1756790	  771.5	  569.2	 5358.0	...
1756791	  771.5	  569.1	 5358.0	...
1756792	  771.5	  569.0	 5358.0	...
1756793	  771.4	  569.0	 5357.0	...
1756794	  771.4	  569.0	 5356.0	...
1756795	  771.3	  569.1	 5357.0	...
1756796	  771.3	  569.2	 5357.0	...
1756797	  771.3	  569.3	 5357.0	...
1756798	  771.4	  569.2	 5357.0	...
1756799	  771.5	  569.2	 5360.0	...
1756800	  771.5	  569.2	 5363.0	...
1756801	  771.4	  569.1	 5364.0	...
1756802	  771.3	  569.4	 5362.0	...
1756803	  771.3	  569.5	 5360.0	...
1756804	  771.1	  569.7	 5361.0	...
1756805	  771.0	  569.6	 5361.0	...
1756806	  770.8	  569.5	 5360.0	...
1756807	  770.8	  569.4	 5362.0	...
1756808	  770.8	  569.4	 5364.0	...
1756809	  771.0	  569.3	 5366.0	...
1756810	  771.2	  569.2	 5365.0	...
1756811	  771.3	  568.9	 5366.0	...
1756812	  771.4	  568.7	 5366.0	...
1756813	  771.4	  568.5	 5368.0	...
1756814	  771.4	  568.6	 5370.0	...
1756815	  771.4	  568.7	 5373.0	...
1756816	  771.3	  568.8	 5373.0	...
1756817	  771.2	  568.7	 5373.0	...
1756818	  771.1	  568.7	 5372.0	...
1756819	  771.1	  568.7	 5371.0	...
1756820	  771.1	  568.7	 5370.0	...
1756821	  770.9	  568.7	 5371.0	...
1756822	  770.7	  568.7	 5373.0	...
1756823	  770.5	  568.9	 5375.0	...
1756824	  770.5	  568.9	 5375.0	...
1756825	  770.5	  568.9	 5373.0	...
1756826	  770.4	  568.9	 5372.0	...
1756827	  770.5	  568.9	 5373.0	...
1756828	  770.5	  569.0	 5374.0	...
1756829	  770.5	  569.1	 5373.0	...
1756830	  770.5	  569.1	 5371.0	...
1756831	  770.4	  569.1	 5369.0	...
1756832	  770.4	  569.1	 5369.0	...
1756833	  770.4	  569.2	 5371.0	...
1756834	  770.3	  569.2	 5373.0	...
1756835	  770.2	  569.3	 5374.0	...
1756836	  770.1	  569.4	 5374.0	...
1756837	  770.0	  569.5	 5374.0	...
1756838	  770.0	  569.6	 5376.0	...
1756839	  770.0	  569.7	 5373.0	...
1756840	  770.0	  569.7	 5369.0	...
1756841	  770.0	  569.8	 5368.0	...
1756842	  770.0	  569.8	 5372.0	...
1756843	  770.0	  569.7	 5377.0	...
1756844	  769.8	  569.5	 5377.0	...
1756845	  769.7	  569.4	 5377.0	...
1756846	  770.0	  569.3	 5377.0	...
1756847	  770.4	  569.2	 5376.0	...
1756848	  770.6	  569.1	 5375.0	...
1756849	  770.5	  569.0	 5373.0	...
1756850	  770.4	  568.9	 5373.0	...
1756851	  770.3	  568.8	 5373.0	...
1756852	  770.4	  568.6	 5375.0	...
1756853	  770.4	  568.5	 5376.0	...
1756854	  770.5	  568.7	 5377.0	...
1756855	  770.3	  569.5	 5377.0	...
1756856	  770.1	  570.3	 5378.0	...
1756857	  770.0	  570.9	 5378.0	...
1756858	  769.9	  571.0	 5378.0	...
1756859	  769.9	  571.1	 5378.0	...
1756860	  769.9	  571.2	 5378.0	...
1756861	  769.9	  571.2	 5379.0	...
1756862	  769.9	  571.4	 5380.0	...
1756863	  769.8	  571.5	 5380.0	...
1756864	  770.0	  571.3	 5379.0	...
1756865	  770.2	  570.8	 5380.0	...
1756866	  770.4	  570.3	 5381.0	...
1756867	  770.2	  570.9	 5382.0	...
1756868	  770.2	  571.7	 5380.0	...
1756869	  770.2	  572.5	 5378.0	...
1756870	  770.3	  572.7	 5377.0	...
1756871	  770.3	  572.6	 5377.0	...
1756872	  770.3	  572.4	 5378.0	...
MSG	1756873 0000 _ Number On
1756873	  770.4	  572.3	 5379.0	...
1756874	  770.5	  572.4	 5380.0	...
1756875	  770.5	  572.5	 5376.0	...
1756876	  770.7	  572.5	 5373.0	...
1756877	  770.8	  572.4	 5369.0	...
1756878	  771.0	  572.3	 5369.0	...
1756879	  771.0	  572.2	 5373.0	...
1756880	  770.8	  572.1	 5377.0	...
1756881	  770.6	  572.0	 5380.0	...
1756882	  770.4	  572.1	 5380.0	...
1756883	  770.3	  572.2	 5378.0	...
1756884	  770.1	  572.6	 5378.0	...
1756885	  769.8	  572.9	 5377.0	...
1756886	  769.7	  573.2	 5377.0	...
1756887	  769.7	  573.3	 5377.0	...
1756888	  769.8	  573.3	 5376.0	...
1756889	  769.9	  573.3	 5375.0	...
1756890	  770.1	  573.3	 5373.0	...
1756891	  770.1	  572.9	 5373.0	...
1756892	  770.1	  572.6	 5374.0	...
1756893	  770.1	  572.3	 5377.0	...
1756894	  769.9	  572.3	 5380.0	...
1756895	  769.8	  572.3	 5383.0	...
1756896	  769.7	  572.2	 5383.0	...
1756897	  769.7	  572.1	 5382.0	...
1756898	  769.7	  571.9	 5382.0	...
1756899	  769.3	  572.0	 5382.0	...
1756900	  768.9	  572.1	 5383.0	...
1756901	  768.8	  572.2	 5383.0	...
1756902	  769.1	  572.3	 5384.0	...
1756903	  769.4	  572.3	 5384.0	...
1756904	  769.4	  572.3	 5383.0	...
1756905	  769.5	  572.3	 5382.0	...
1756906	  769.6	  572.3	 5379.0	...
1756907	  769.5	  572.4	 5377.0	...
1756908	  769.4	  572.6	 5375.0	...
1756909	  769.2	  572.9	 5375.0	...
1756910	  769.0	  572.7	 5375.0	...
1756911	  768.9	  572.4	 5374.0	...
1756912	  768.8	  572.2	 5372.0	...
1756913	  768.7	  572.1	 5371.0	...
1756914	  768.7	  572.0	 5370.0	...
1756915	  768.7	  571.9	 5371.0	...
1756916	  768.8	  571.9	 5371.0	...
1756917	  768.8	  571.8	 5370.0	...
1756918	  768.6	  571.8	 5369.0	...
1756919	  768.4	  571.9	 5368.0	...
1756920	  768.2	  571.9	 5367.0	...
1756921	  768.2	  571.9	 5367.0	...
1756922	  768.1	  571.9	 5367.0	...
1756923	  768.0	  572.0	 5366.0	...
1756924	  767.9	  571.8	 5365.0	...
1756925	  767.9	  571.5	 5365.0	...
1756926	  768.0	  571.2	 5366.0	...
1756927	  768.1	  571.2	 5366.0	...
1756928	  768.0	  571.3	 5366.0	...
1756929	  768.0	  571.4	 5366.0	...
1756930	  768.0	  571.3	 5368.0	...
1756931	  768.3	  571.3	 5371.0	...
1756932	  768.8	  571.2	 5373.0	...
1756933	  769.3	  571.1	 5373.0	...
1756934	  769.7	  571.1	 5372.0	...
1756935	  769.8	  571.2	 5371.0	...
1756936	  769.5	  571.4	 5372.0	...
1756937	  769.1	  571.6	 5373.0	...
1756938	  768.8	  571.6	 5374.0	...
1756939	  768.7	  571.6	 5374.0	...
1756940	  768.6	  571.5	 5375.0	...
1756941	  768.6	  571.5	 5373.0	...
1756942	  768.8	  571.5	 5369.0	...
1756943	  769.0	  571.5	 5365.0	...
1756944	  769.0	  571.6	 5364.0	...
1756945	  768.7	  571.7	 5366.0	...
1756946	  768.4	  571.8	 5367.0	...
1756947	  768.5	  572.0	 5367.0	...
1756948	  768.5	  572.1	 5367.0	...
1756949	  768.6	  572.1	 5365.0	...
1756950	  768.6	  572.1	 5362.0	...
1756951	  768.6	  572.1	 5359.0	...
1756952	  768.8	  572.0	 5357.0	...
1756953	  769.0	  572.1	 5357.0	...
1756954	  769.3	  572.1	 5357.0	...
1756955	  769.4	  572.1	 5357.0	...
1756956	  769.4	  572.2	 5357.0	...
1756957	  769.3	  572.3	 5358.0	...
1756958	  769.6	  572.4	 5358.0	...
1756959	  769.9	  572.3	 5357.0	...
1756960	  769.8	  572.5	 5356.0	...
1756961	  769.4	  572.7	 5354.0	...
1756962	  769.2	  573.1	 5352.0	...
1756963	  769.3	  573.3	 5350.0	...
1756964	  769.1	  573.5	 5351.0	...
1756965	  768.7	  573.5	 5352.0	...
1756966	  768.7	  573.4	 5352.0	...
1756967	  769.0	  573.3	 5349.0	...
1756968	  769.3	  573.3	 5347.0	...
1756969	  769.3	  573.3	 5347.0	...
1756970	  769.3	  572.9	 5350.0	...
1756971	  769.2	  572.5	 5352.0	...
1756972	  769.2	  572.7	 5353.0	...
1756973	  769.3	  573.3	 5354.0	...
1756974	  769.3	  573.3	 5354.0	...
1756975	  769.3	  572.8	 5355.0	...
1756976	  769.3	  572.6	 5356.0	...
1756977	  769.3	  572.9	 5357.0	...
1756978	  769.3	  573.3	 5358.0	...
1756979	  769.0	  573.0	 5359.0	...
1756980	  768.7	  572.8	 5360.0	...
1756981	  768.5	  572.6	 5359.0	...
1756982	  768.6	  572.5	 5357.0	...
1756983	  768.7	  572.4	 5355.0	...
1756984	  768.8	  572.3	 5354.0	...
1756985	  768.8	  572.3	 5353.0	...
1756986	  768.8	  572.1	 5352.0	...
1756987	  768.7	  572.0	 5353.0	...
1756988	  768.6	  572.0	 5353.0	...
1756989	  768.8	  572.2	 5353.0	...
1756990	  769.1	  572.3	 5352.0	...
1756991	  769.4	  572.9	 5351.0	...
1756992	  769.4	  573.6	 5350.0	...
1756993	  769.4	  574.3	 5350.0	...
1756994	  769.5	  574.3	 5351.0	...
1756995	  769.4	  574.3	 5352.0	...
1756996	  769.1	  574.4	 5350.0	...
1756997	  769.0	  574.4	 5346.0	...
1756998	  769.0	  574.1	 5343.0	...
1756999	  769.1	  573.6	 5343.0	...
1757000	  769.1	  573.2	 5344.0	...
1757001	  769.1	  573.0	 5344.0	...
1757002	  769.1	  572.9	 5345.0	...
1757003	  769.1	  572.9	 5347.0	...
1757004	  769.2	  572.9	 5349.0	...
1757005	  769.2	  572.9	 5348.0	...
1757006	  769.1	  572.8	 5347.0	...
1757007	  769.2	  573.3	 5345.0	...
1757008	  769.3	  573.7	 5343.0	...
1757009	  769.3	  574.0	 5343.0	...
1757010	  769.3	  573.8	 5345.0	...
1757011	  769.5	  573.6	 5347.0	...
1757012	  769.8	  573.3	 5346.0	...
1757013	  770.0	  573.2	 5345.0	...
1757014	  770.0	  573.2	 5345.0	...
1757015	  770.0	  573.3	 5345.0	...
1757016	  769.9	  573.5	 5345.0	...
1757017	  769.6	  573.6	 5346.0	...
1757018	  769.2	  573.7	 5347.0	...
1757019	  769.4	  573.7	 5347.0	...
1757020	  769.8	  573.6	 5348.0	...
1757021	  770.2	  573.5	 5347.0	...
1757022	  770.2	  573.4	 5347.0	...
1757023	  770.2	  573.3	 5349.0	...
1757024	  770.2	  573.3	 5351.0	...
1757025	  770.3	  573.3	 5354.0	...
1757026	  770.4	  573.3	 5354.0	...
1757027	  770.3	  573.3	 5354.0	...
1757028	  770.1	  573.5	 5354.0	...
1757029	  769.9	  573.9	 5355.0	...
1757030	  769.7	  574.3	 5356.0	...
1757031	  769.5	  574.5	 5357.0	...
1757032	  769.4	  574.6	 5356.0	...
1757033	  769.3	  574.7	 5354.0	...
1757034	  769.4	  574.9	 5354.0	...
1757035	  769.4	  575.0	 5353.0	...
1757036	  769.3	  575.0	 5355.0	...
1757037	  769.3	  574.9	 5356.0	...
1757038	  769.4	  575.3	 5357.0	...
1757039	  769.5	  575.8	 5355.0	...
1757040	  769.6	  576.2	 5354.0	...
1757041	  769.6	  576.1	 5355.0	...
1757042	  769.6	  575.7	 5356.0	...
1757043	  769.5	  575.7	 5356.0	...
1757044	  769.6	  575.6	 5356.0	...
1757045	  769.8	  575.5	 5357.0	...
1757046	  769.8	  575.3	 5358.0	...
1757047	  769.8	  575.0	 5359.0	...
1757048	  770.0	  575.3	 5360.0	...
1757049	  770.3	  575.5	 5359.0	...
1757050	  770.4	  575.7	 5357.0	...
1757051	  770.2	  575.5	 5355.0	...
1757052	  770.0	  575.4	 5354.0	...
1757053	  770.0	  575.5	 5354.0	...
1757054	  770.0	  575.6	 5354.0	...
1757055	  770.0	  575.3	 5357.0	...
1757056	  769.9	  574.8	 5361.0	...
1757057	  769.8	  574.5	 5360.0	...
1757058	  769.7	  574.7	 5356.0	...
1757059	  769.6	  575.0	 5353.0	...
1757060	  769.5	  575.2	 5355.0	...
1757061	  769.4	  575.0	 5358.0	...
1757062	  769.3	  574.7	 5360.0	...
1757063	  769.5	  574.3	 5362.0	...
1757064	  769.9	  574.2	 5362.0	...
1757065	  770.3	  574.3	 5362.0	...
1757066	  770.3	  574.3	 5361.0	...
1757067	  770.4	  574.5	 5359.0	...
1757068	  770.4	  574.6	 5359.0	...
1757069	  770.4	  574.7	 5359.0	...
1757070	  770.5	  574.8	 5359.0	...
1757071	  770.6	  574.8	 5359.0	...
1757072	  770.8	  574.8	 5359.0	...
1757073	  770.9	  574.8	 5360.0	...
1757074	  770.8	  574.7	 5360.0	...
1757075	  770.7	  574.5	 5361.0	...
1757076	  770.7	  574.4	 5362.0	...
1757077	  770.7	  574.5	 5362.0	...
1757078	  770.7	  574.6	 5362.0	...
1757079	  770.9	  574.8	 5362.0	...
1757080	  771.1	  574.9	 5363.0	...
1757081	  771.3	  574.9	 5363.0	...
1757082	  771.5	  574.9	 5362.0	...
1757083	  771.7	  574.8	 5361.0	...
1757084	  771.7	  574.8	 5361.0	...
1757085	  771.5	  575.0	 5363.0	...
1757086	  771.3	  575.4	 5364.0	...
1757087	  770.9	  575.9	 5364.0	...
1757088	  770.8	  576.2	 5366.0	...
1757089	  770.9	  576.2	 5367.0	...
1757090	  771.1	  576.0	 5366.0	...
1757091	  771.3	  575.8	 5364.0	...
1757092	  771.3	  575.7	 5363.0	...
1757093	  771.4	  575.7	 5364.0	...
1757094	  771.5	  575.8	 5365.0	...
1757095	  771.5	  576.0	 5365.0	...
1757096	  771.6	  576.0	 5364.0	...
1757097	  771.5	  576.0	 5364.0	...
1757098	  771.3	  576.0	 5364.0	...
1757099	  771.2	  576.0	 5364.0	...
1757100	  771.1	  576.0	 5364.0	...
1757101	  771.1	  576.0	 5364.0	...
1757102	  771.2	  575.7	 5364.0	...
1757103	  771.4	  575.6	 5364.0	...
1757104	  771.5	  575.4	 5366.0	...
1757105	  771.8	  575.2	 5368.0	...
1757106	  772.0	  575.1	 5370.0	...
1757107	  772.2	  575.0	 5369.0	...
1757108	  772.1	  575.1	 5369.0	...
1757109	  771.9	  575.1	 5368.0	...
1757110	  771.7	  575.1	 5368.0	...
1757111	  771.8	  575.0	 5367.0	...
1757112	  772.0	  574.8	 5366.0	...
1757113	  772.2	  574.7	 5366.0	...
1757114	  772.4	  574.8	 5367.0	...
1757115	  772.5	  574.9	 5369.0	...
1757116	  772.5	  575.0	 5371.0	...
1757117	  772.4	  574.9	 5372.0	...
1757118	  772.3	  574.8	 5373.0	...
1757119	  772.3	  575.1	 5373.0	...
1757120	  772.3	  575.5	 5375.0	...
1757121	  772.3	  575.8	 5377.0	...
1757122	  772.3	  575.6	 5380.0	...
1757123	  772.3	  575.4	 5380.0	...
1757124	  772.2	  575.4	 5378.0	...
1757125	  772.0	  575.1	 5378.0	...
1757126	  771.7	  574.9	 5379.0	...
1757127	  771.7	  574.7	 5380.0	...
1757128	  771.7	  574.7	 5381.0	...
1757129	  771.7	  574.9	 5381.0	...
1757130	  771.8	  575.0	 5380.0	...
1757131	  772.0	  575.2	 5379.0	...
1757132	  772.2	  575.5	 5379.0	...
1757133	  772.1	  575.6	 5378.0	...
1757134	  771.7	  575.6	 5377.0	...
1757135	  770.9	  575.7	 5378.0	...
1757136	  770.2	  575.9	 5380.0	...
1757137	  768.8	  576.5	 5380.0	...
1757138	  767.7	  577.0	 5381.0	...
1757139	  766.0	  577.2	 5381.0	...
1757140	  765.0	  576.8	 5381.0	...
1757141	  763.5	  577.0	 5383.0	...
1757142	  762.8	  577.6	 5385.0	...
1757143	  761.9	  578.3	 5386.0	...
1757144	  761.6	  578.4	 5387.0	...
1757145	  761.5	  578.5	 5386.0	...
1757146	  761.7	  578.5	 5386.0	...
1757147	  761.8	  578.5	 5386.0	...
1757148	  762.2	  578.5	 5387.0	...
1757149	  763.2	  578.5	 5387.0	...
1757150	  764.2	  578.5	 5387.0	...
1757151	  765.1	  578.3	 5386.0	...
1757152	  765.4	  578.0	 5385.0	...
1757153	  765.7	  577.7	 5385.0	...
1757154	  765.9	  577.6	 5384.0	...
1757155	  765.8	  577.5	 5386.0	...
1757156	  765.6	  577.5	 5389.0	...
1757157	  765.3	  577.5	 5392.0	...
1757158	  765.0	  577.4	 5391.0	...
1757159	  764.8	  577.2	 5391.0	...
1757160	  764.8	  577.1	 5389.0	...
1757161	  764.9	  576.9	 5389.0	...
1757162	  765.1	  577.0	 5389.0	...
1757163	  765.2	  577.1	 5389.0	...
1757164	  765.3	  576.8	 5390.0	...
1757165	  765.4	  576.5	 5390.0	...
1757166	  765.4	  576.2	 5390.0	...
1757167	  765.4	  576.3	 5390.0	...
1757168	  765.3	  576.4	 5389.0	...
1757169	  765.1	  576.6	 5388.0	...
1757170	  765.0	  576.4	 5388.0	...
1757171	  765.0	  576.1	 5388.0	...
1757172	  765.0	  575.8	 5388.0	...
1757173	  764.8	  575.9	 5389.0	...
1757174	  764.6	  575.9	 5390.0	...
1757175	  764.6	  575.9	 5391.0	...
MSG	1757176 0000 _ Number Off
1757176	  764.7	  575.7	 5392.0	...
1757177	  764.6	  575.6	 5395.0	...
1757178	  764.4	  575.5	 5398.0	...
1757179	  764.5	  575.4	 5400.0	...
1757180	  764.7	  575.3	 5400.0	...
1757181	  764.9	  575.7	 5399.0	...
1757182	  764.9	  576.2	 5399.0	...
1757183	  764.9	  576.8	 5398.0	...
1757184	  764.7	  577.0	 5397.0	...
1757185	  764.7	  576.8	 5396.0	...
1757186	  764.8	  576.4	 5396.0	...
1757187	  764.9	  576.0	 5395.0	...
1757188	  764.9	  575.9	 5396.0	...
1757189	  764.8	  575.9	 5396.0	...
1757190	  764.9	  575.9	 5397.0	...
1757191	  764.9	  575.9	 5397.0	...
1757192	  765.0	  575.8	 5396.0	...
1757193	  765.2	  575.8	 5396.0	...
1757194	  765.4	  575.7	 5396.0	...
1757195	  765.5	  575.7	 5397.0	...
1757196	  765.5	  575.7	 5397.0	...
1757197	  765.4	  575.6	 5397.0	...
1757198	  765.4	  575.3	 5396.0	...
1757199	  765.7	  575.0	 5396.0	...
1757200	  765.9	  574.9	 5396.0	...
1757201	  765.7	  574.9	 5394.0	...
1757202	  765.4	  575.1	 5393.0	...
1757203	  765.3	  575.3	 5393.0	...
1757204	  765.7	  575.5	 5395.0	...
1757205	  766.0	  575.7	 5397.0	...
1757206	  766.0	  575.9	 5396.0	...
1757207	  765.8	  575.9	 5396.0	...
1757208	  765.6	  575.9	 5395.0	...
1757209	  765.7	  575.9	 5395.0	...
1757210	  765.8	  575.9	 5393.0	...
1757211	  765.9	  575.9	 5392.0	...
1757212	  765.9	  575.9	 5391.0	...
1757213	  765.9	  575.9	 5391.0	...
1757214	  766.1	  576.0	 5392.0	...
1757215	  766.4	  576.4	 5393.0	...
1757216	  766.7	  576.9	 5393.0	...
1757217	  766.6	  577.3	 5396.0	...
1757218	  766.5	  577.4	 5399.0	...
1757219	  766.4	  577.6	 5399.0	...
1757220	  766.5	  577.8	 5395.0	...
1757221	  766.6	  578.0	 5393.0	...
1757222	  766.6	  577.9	 5394.0	...
1757223	  766.6	  577.8	 5396.0	...
1757224	  766.5	  577.9	 5396.0	...
1757225	  766.5	  578.1	 5396.0	...
1757226	  766.4	  578.2	 5397.0	...
1757227	  766.5	  578.6	 5398.0	...
1757228	  766.7	  578.9	 5399.0	...
1757229	  766.8	  579.2	 5399.0	...
1757230	  766.9	  579.2	 5400.0	...
1757231	  766.9	  579.2	 5399.0	...
1757232	  766.9	  579.3	 5398.0	...
1757233	  767.0	  579.4	 5398.0	...
1757234	  767.0	  579.5	 5398.0	...
1757235	  767.0	  579.5	 5398.0	...
1757236	  766.9	  579.5	 5397.0	...
1757237	  766.9	  579.5	 5397.0	...
1757238	  766.9	  579.5	 5396.0	...
1757239	  767.0	  579.6	 5396.0	...
1757240	  767.0	  579.9	 5396.0	...
1757241	  767.0	  580.4	 5397.0	...
1757242	  767.0	  580.8	 5397.0	...
1757243	  767.0	  581.0	 5398.0	...
1757244	  767.0	  581.1	 5398.0	...
1757245	  767.0	  581.2	 5397.0	...
1757246	  767.0	  581.4	 5397.0	...
1757247	  767.0	  581.7	 5396.0	...
1757248	  767.1	  582.0	 5396.0	...
1757249	  767.2	  582.2	 5394.0	...
1757250	  767.2	  582.3	 5393.0	...
1757251	  767.2	  582.5	 5391.0	...
1757252	  767.3	  582.5	 5390.0	...
1757253	  767.2	  582.6	 5391.0	...
1757254	  767.0	  582.7	 5392.0	...
1757255	  767.0	  582.7	 5394.0	...
1757256	  767.1	  582.7	 5396.0	...
1757257	  767.2	  582.6	 5396.0	...
1757258	  767.4	  582.6	 5396.0	...
1757259	  767.7	  582.8	 5395.0	...
1757260	  768.0	  582.9	 5395.0	...
1757261	  767.9	  582.9	 5394.0	...
1757262	  767.9	  582.9	 5394.0	...
1757263	  767.8	  582.9	 5395.0	...
1757264	  767.8	  582.9	 5395.0	...
1757265	  767.8	  583.2	 5395.0	...
1757266	  767.8	  583.5	 5395.0	...
1757267	  767.7	  583.4	 5398.0	...
1757268	  767.6	  583.1	 5401.0	...
1757269	  767.7	  582.7	 5400.0	...
1757270	  767.8	  582.8	 5398.0	...
1757271	  768.0	  583.0	 5396.0	...
1757272	  768.0	  583.2	 5396.0	...
1757273	  768.1	  583.9	 5396.0	...
1757274	  768.0	  584.6	 5395.0	...
1757275	  768.0	  585.3	 5394.0	...
1757276	  768.0	  585.3	 5394.0	...
1757277	  768.1	  585.2	 5395.0	...
1757278	  768.2	  584.9	 5396.0	...
1757279	  768.2	  584.6	 5397.0	...
1757280	  768.2	  584.4	 5396.0	...
1757281	  768.1	  584.6	 5396.0	...
1757282	  767.7	  585.1	 5396.0	...
1757283	  767.2	  585.5	 5396.0	...
1757284	  767.2	  585.7	 5397.0	...
1757285	  767.4	  585.7	 5396.0	...
1757286	  767.7	  585.9	 5394.0	...
1757287	  767.7	  586.1	 5391.0	...
1757288	  767.7	  586.1	 5391.0	...
1757289	  767.7	  585.9	 5391.0	...
1757290	  767.6	  585.7	 5391.0	...
1757291	  767.5	  585.8	 5391.0	...
1757292	  767.4	  586.0	 5391.0	...
1757293	  767.5	  586.2	 5392.0	...
1757294	  767.5	  586.1	 5391.0	...
1757295	  767.7	  586.3	 5391.0	...
1757296	  767.8	  586.7	 5389.0	...
1757297	  767.9	  587.1	 5389.0	...
1757298	  768.0	  587.2	 5388.0	...
1757299	  768.0	  587.2	 5388.0	...
1757300	  768.0	  587.0	 5388.0	...
1757301	  768.0	  586.8	 5387.0	...
1757302	  768.0	  586.8	 5386.0	...
1757303	  768.0	  586.9	 5385.0	...
1757304	  768.0	  587.2	 5386.0	...
1757305	  768.0	  587.3	 5387.0	...
1757306	  768.1	  587.5	 5387.0	...
1757307	  768.2	  587.6	 5388.0	...
1757308	  768.3	  587.7	 5387.0	...
1757309	  768.4	  587.7	 5385.0	...
1757310	  768.3	  587.7	 5383.0	...
1757311	  768.3	  587.8	 5384.0	...
1757312	  768.4	  587.8	 5385.0	...
1757313	  768.5	  588.0	 5386.0	...
1757314	  768.7	  588.1	 5386.0	...
1757315	  768.7	  588.2	 5386.0	...
1757316	  768.7	  588.3	 5385.0	...
1757317	  768.7	  588.5	 5386.0	...
1757318	  768.7	  588.7	 5387.0	...
1757319	  768.9	  588.5	 5389.0	...
1757320	  769.0	  588.1	 5387.0	...
1757321	  768.7	  587.9	 5385.0	...
1757322	  768.5	  588.0	 5382.0	...
1757323	  768.4	  588.1	 5382.0	...
1757324	  768.5	  588.1	 5384.0	...
1757325	  768.5	  588.0	 5385.0	...
1757326	  768.8	  588.0	 5387.0	...
1757327	  769.2	  587.9	 5388.0	...
1757328	  769.5	  587.7	 5390.0	...
1757329	  769.5	  587.6	 5392.0	...
1757330	  769.3	  588.1	 5393.0	...
1757331	  769.2	  588.6	 5392.0	...
1757332	  769.0	  589.0	 5392.0	...
1757333	  768.9	  588.9	 5392.0	...
1757334	  768.9	  588.8	 5392.0	...
1757335	  769.0	  588.7	 5392.0	...
1757336	  769.0	  588.2	 5392.0	...
1757337	  769.0	  587.7	 5391.0	...
1757338	  769.2	  587.3	 5389.0	...
1757339	  769.5	  587.2	 5389.0	...
1757340	  769.4	  587.3	 5391.0	...
1757341	  769.0	  587.4	 5392.0	...
1757342	  768.7	  587.6	 5393.0	...
1757343	  768.8	  587.8	 5391.0	...
1757344	  769.1	  588.2	 5391.0	...
1757345	  769.5	  588.5	 5390.0	...
1757346	  769.7	  588.4	 5391.0	...
1757347	  769.8	  588.1	 5391.0	...
1757348	  770.0	  587.8	 5392.0	...
1757349	  769.9	  587.9	 5392.0	...
1757350	  769.9	  587.9	 5391.0	...
1757351	  769.9	  587.8	 5389.0	...
1757352	  770.0	  587.7	 5388.0	...
1757353	  770.0	  587.6	 5388.0	...
1757354	  770.0	  587.6	 5389.0	...
1757355	  770.0	  587.5	 5390.0	...
1757356	  770.0	  587.6	 5391.0	...
1757357	  770.1	  587.8	 5391.0	...
1757358	  770.1	  588.1	 5391.0	...
1757359	  770.1	  588.1	 5392.0	...
1757360	  770.1	  588.1	 5393.0	...
1757361	  770.1	  588.1	 5394.0	...
1757362	  770.1	  588.1	 5394.0	...
1757363	  770.2	  588.2	 5390.0	...
1757364	  770.3	  588.3	 5387.0	...
1757365	  770.3	  588.4	 5388.0	...
1757366	  770.2	  588.3	 5391.0	...
1757367	  770.0	  588.2	 5393.0	...
1757368	  769.8	  588.2	 5392.0	...
1757369	  769.8	  588.5	 5390.0	...
1757370	  769.9	  588.8	 5389.0	...
1757371	  769.9	  588.9	 5389.0	...
1757372	  769.8	  588.6	 5390.0	...
1757373	  769.6	  588.3	 5390.0	...
1757374	  769.6	  588.3	 5391.0	...
1757375	  769.6	  588.4	 5392.0	...
1757376	  769.7	  588.6	 5393.0	...
1757377	  769.8	  588.7	 5395.0	...
1757378	  769.7	  588.5	 5397.0	...
1757379	  769.7	  588.3	 5397.0	...
1757380	  769.7	  588.0	 5394.0	...
1757381	  769.8	  587.9	 5390.0	...
1757382	  769.9	  587.8	 5387.0	...
1757383	  769.9	  587.7	 5386.0	...
1757384	  770.0	  587.8	 5386.0	...
1757385	  769.9	  587.8	 5386.0	...
1757386	  769.9	  587.8	 5387.0	...
1757387	  769.9	  588.0	 5387.0	...
MSG	1757388 0000 _ Number On
1757388	  769.9	  588.2	 5388.0	...
1757389	  769.9	  588.6	 5391.0	...
1757390	  769.9	  589.0	 5393.0	...
1757391	  769.6	  589.6	 5393.0	...
1757392	  769.3	  590.1	 5392.0	...
1757393	  769.0	  590.3	 5391.0	...
1757394	  769.0	  590.1	 5391.0	...
1757395	  769.0	  589.9	 5389.0	...
1757396	  769.2	  590.0	 5386.0	...
1757397	  769.3	  590.3	 5384.0	...
1757398	  769.6	  590.5	 5384.0	...
1757399	  769.7	  590.3	 5384.0	...
1757400	  769.7	  590.1	 5385.0	...
1757401	  769.7	  590.1	 5386.0	...
1757402	  769.6	  589.7	 5386.0	...
1757403	  769.6	  589.2	 5386.0	...
1757404	  769.5	  588.9	 5386.0	...
1757405	  769.4	  589.1	 5387.0	...
1757406	  769.4	  589.4	 5388.0	...
1757407	  769.4	  589.6	 5388.0	...
1757408	  769.5	  589.6	 5387.0	...
1757409	  769.7	  589.4	 5387.0	...
1757410	  769.9	  589.3	 5388.0	...
1757411	  769.9	  589.0	 5388.0	...
1757412	  769.9	  588.9	 5386.0	...
1757413	  769.8	  589.0	 5384.0	...
1757414	  769.8	  589.2	 5384.0	...
1757415	  769.8	  589.3	 5382.0	...
1757416	  769.8	  589.2	 5380.0	...
1757417	  770.0	  589.1	 5379.0	...
1757418	  770.1	  589.0	 5380.0	...
1757419	  770.1	  588.9	 5381.0	...
1757420	  770.0	  588.9	 5380.0	...
1757421	  769.7	  589.2	 5380.0	...
1757422	  769.5	  589.7	 5380.0	...
1757423	  769.3	  590.0	 5380.0	...
1757424	  769.3	  590.0	 5381.0	...
1757425	  769.3	  589.9	 5382.0	...
1757426	  769.2	  589.6	 5384.0	...
1757427	  769.2	  589.2	 5384.0	...
1757428	  769.2	  588.6	 5385.0	...
1757429	  769.3	  588.2	 5385.0	...
1757430	  769.5	  587.8	 5386.0	...
1757431	  769.7	  587.8	 5383.0	...
1757432	  769.8	  588.1	 5381.0	...
1757433	  770.0	  588.9	 5378.0	...
1757434	  769.9	  589.8	 5378.0	...
1757435	  769.8	  590.4	 5378.0	...
1757436	  769.6	  590.6	 5378.0	...
1757437	  769.9	  590.2	 5379.0	...
1757438	  770.1	  589.9	 5379.0	...
1757439	  770.4	  589.6	 5379.0	...
1757440	  770.4	  589.5	 5379.0	...
1757441	  770.3	  589.4	 5378.0	...
1757442	  770.1	  589.2	 5377.0	...
1757443	  769.8	  589.1	 5378.0	...
1757444	  769.5	  589.0	 5379.0	...
1757445	  769.4	  589.0	 5380.0	...
1757446	  769.4	  589.0	 5380.0	...
1757447	  769.5	  588.9	 5380.0	...
1757448	  769.8	  588.8	 5379.0	...
1757449	  770.1	  588.7	 5378.0	...
1757450	  770.3	  588.6	 5377.0	...
1757451	  770.3	  588.7	 5377.0	...
1757452	  770.1	  589.1	 5376.0	...
1757453	  769.9	  589.5	 5375.0	...
1757454	  769.7	  589.6	 5376.0	...
1757455	  769.5	  589.0	 5377.0	...
1757456	  769.8	  588.4	 5379.0	...
1757457	  770.1	  588.1	 5379.0	...
1757458	  770.5	  588.0	 5379.0	...
1757459	  770.3	  588.1	 5379.0	...
1757460	  770.1	  588.1	 5380.0	...
1757461	  769.8	  588.2	 5382.0	...
1757462	  769.7	  588.3	 5383.0	...
1757463	  769.5	  588.4	 5384.0	...
1757464	  769.4	  588.4	 5384.0	...
1757465	  769.3	  588.8	 5382.0	...
1757466	  769.3	  589.2	 5380.0	...
1757467	  769.4	  589.5	 5377.0	...
1757468	  769.5	  589.5	 5377.0	...
1757469	  769.6	  589.4	 5377.0	...
1757470	  769.7	  588.9	 5377.0	...
1757471	  769.7	  588.5	 5377.0	...
1757472	  769.8	  588.0	 5376.0	...
1757473	  769.9	  588.0	 5375.0	...
1757474	  770.1	  588.0	 5375.0	...
1757475	  770.5	  587.9	 5375.0	...
1757476	  770.8	  587.7	 5380.0	...
1757477	  770.9	  587.9	 5384.0	...
1757478	  770.8	  588.0	 5385.0	...
1757479	  770.6	  588.2	 5383.0	...
1757480	  770.6	  588.3	 5380.0	...
1757481	  770.5	  588.4	 5379.0	...
1757482	  770.5	  588.6	 5379.0	...
1757483	  770.5	  588.7	 5379.0	...
1757484	  770.5	  588.6	 5380.0	...
1757485	  770.5	  588.4	 5381.0	...
1757486	  770.8	  588.2	 5382.0	...
1757487	  771.1	  587.6	 5382.0	...
1757488	  771.3	  587.1	 5380.0	...
1757489	  771.3	  586.7	 5380.0	...
1757490	  771.2	  586.8	 5379.0	...
1757491	  771.2	  587.1	 5380.0	...
1757492	  771.1	  587.3	 5380.0	...
1757493	  771.2	  587.3	 5381.0	...
1757494	  771.3	  587.0	 5381.0	...
1757495	  771.4	  586.7	 5381.0	...
1757496	  771.2	  586.6	 5380.0	...
1757497	  771.1	  586.9	 5381.0	...
1757498	  771.2	  587.2	 5380.0	...
1757499	  771.4	  587.7	 5380.0	...
1757500	  771.7	  587.8	 5380.0	...
1757501	  771.8	  588.0	 5380.0	...
1757502	  771.9	  587.9	 5380.0	...
1757503	  771.8	  587.9	 5380.0	...
1757504	  771.8	  587.7	 5380.0	...
1757505	  771.7	  587.5	 5380.0	...
1757506	  771.6	  587.4	 5379.0	...
1757507	  771.5	  587.3	 5377.0	...
1757508	  771.4	  587.4	 5376.0	...
1757509	  771.5	  587.4	 5375.0	...
1757510	  771.6	  587.1	 5376.0	...
1757511	  771.4	  586.8	 5378.0	...
1757512	  771.2	  586.6	 5381.0	...
1757513	  771.2	  586.7	 5383.0	...
1757514	  771.4	  586.7	 5384.0	...
1757515	  771.6	  586.7	 5385.0	...
1757516	  771.6	  586.7	 5385.0	...
1757517	  771.7	  586.7	 5384.0	...
1757518	  771.8	  586.7	 5384.0	...
1757519	  771.8	  586.6	 5384.0	...
1757520	  772.0	  586.5	 5384.0	...
1757521	  772.1	  586.4	 5385.0	...
1757522	  772.2	  586.3	 5383.0	...
1757523	  772.1	  586.3	 5381.0	...
1757524	  772.1	  586.3	 5380.0	...
1757525	  772.1	  586.3	 5381.0	...
1757526	  772.2	  586.3	 5382.0	...
1757527	  772.3	  586.2	 5382.0	...
1757528	  772.4	  586.2	 5381.0	...
1757529	  772.5	  586.2	 5380.0	...
1757530	  772.6	  586.1	 5379.0	...
1757531	  772.5	  586.1	 5378.0	...
1757532	  772.1	  586.2	 5379.0	...
1757533	  771.8	  586.3	 5379.0	...
1757534	  771.5	  586.6	 5379.0	...
1757535	  771.5	  586.9	 5379.0	...
1757536	  771.5	  587.2	 5379.0	...
1757537	  771.7	  587.2	 5381.0	...
1757538	  771.9	  586.7	 5382.0	...
1757539	  772.1	  586.2	 5382.0	...
1757540	  772.3	  585.8	 5382.0	...
1757541	  772.4	  585.8	 5383.0	...
1757542	  772.3	  585.6	 5383.0	...
1757543	  772.3	  585.5	 5384.0	...
1757544	  772.2	  585.3	 5383.0	...
1757545	  772.2	  585.3	 5383.0	...
1757546	  772.4	  585.6	 5383.0	...
1757547	  772.6	  585.8	 5383.0	...
1757548	  772.6	  586.1	 5383.0	...
1757549	  772.5	  586.0	 5384.0	...
1757550	  772.4	  586.1	 5384.0	...
1757551	  772.6	  586.0	 5384.0	...
1757552	  772.9	  585.9	 5379.0	...
1757553	  773.1	  585.7	 5374.0	...
1757554	  773.1	  585.4	 5369.0	...
1757555	  773.0	  585.2	 5370.0	...
1757556	  773.0	  585.8	 5371.0	...
1757557	  772.9	  586.5	 5372.0	...
1757558	  772.8	  586.8	 5372.0	...
1757559	  772.7	  586.5	 5372.0	...
1757560	  772.6	  586.0	 5371.0	...
1757561	  772.6	  585.8	 5371.0	...
1757562	  772.5	  585.6	 5370.0	...
1757563	  772.7	  585.6	 5370.0	...
1757564	  773.0	  585.8	 5370.0	...
1757565	  773.0	  586.0	 5370.0	...
1757566	  772.7	  586.3	 5369.0	...
1757567	  772.5	  586.1	 5369.0	...
1757568	  772.6	  586.0	 5370.0	...
1757569	  772.8	  586.1	 5369.0	...
1757570	  772.9	  586.4	 5367.0	...
1757571	  773.3	  586.8	 5365.0	...
1757572	  773.6	  586.9	 5364.0	...
1757573	  774.0	  587.1	 5365.0	...
1757574	  774.0	  587.1	 5366.0	...
1757575	  774.0	  587.2	 5365.0	...
1757576	  773.9	  587.3	 5364.0	...
1757577	  773.7	  587.4	 5364.0	...
1757578	  773.7	  587.4	 5362.0	...
1757579	  773.7	  587.6	 5361.0	...
1757580	  773.8	  587.8	 5360.0	...
1757581	  773.7	  587.7	 5363.0	...
1757582	  773.7	  587.4	 5365.0	...
1757583	  773.7	  587.1	 5368.0	...
1757584	  774.0	  587.2	 5368.0	...
1757585	  774.3	  587.3	 5370.0	...
1757586	  774.6	  587.2	 5371.0	...
1757587	  774.5	  587.1	 5372.0	...
1757588	  774.1	  587.0	 5372.0	...
1757589	  773.7	  587.0	 5372.0	...
1757590	  773.5	  587.0	 5371.0	...
1757591	  773.7	  586.9	 5369.0	...
1757592	  774.0	  587.0	 5366.0	...
1757593	  774.1	  587.1	 5365.0	...
1757594	  774.2	  587.2	 5365.0	...
1757595	  774.3	  587.2	 5367.0	...
1757596	  774.3	  587.4	 5368.0	...
1757597	  774.3	  587.6	 5368.0	...
1757598	  774.2	  587.3	 5368.0	...
1757599	  774.0	  587.0	 5367.0	...
1757600	  773.9	  586.8	 5365.0	...
1757601	  774.0	  586.9	 5363.0	...
1757602	  774.2	  586.9	 5361.0	...
1757603	  774.4	  586.8	 5361.0	...
1757604	  774.3	  586.7	 5361.0	...
1757605	  774.0	  586.8	 5361.0	...
1757606	  773.7	  586.9	 5361.0	...
1757607	  773.6	  587.2	 5362.0	...
1757608	  773.6	  587.7	 5359.0	...
1757609	  773.8	  588.1	 5356.0	...
1757610	  773.9	  588.4	 5353.0	...
1757611	  774.3	  588.3	 5355.0	...
1757612	  774.6	  588.4	 5356.0	...
1757613	  774.8	  588.5	 5357.0	...
1757614	  774.7	  588.8	 5358.0	...
1757615	  774.6	  588.9	 5360.0	...
1757616	  774.5	  588.9	 5362.0	...
1757617	  774.7	  588.9	 5362.0	...
1757618	  774.6	  588.8	 5360.0	...
1757619	  774.4	  588.9	 5359.0	...
1757620	  774.3	  588.9	 5359.0	...
1757621	  774.4	  589.0	 5360.0	...
1757622	  774.6	  589.1	 5359.0	...
1757623	  774.6	  589.2	 5357.0	...
1757624	  774.5	  589.1	 5356.0	...
1757625	  774.4	  589.0	 5356.0	...
1757626	  774.5	  588.9	 5357.0	...
1757627	  774.8	  588.8	 5357.0	...
1757628	  775.2	  588.8	 5357.0	...
1757629	  775.3	  588.8	 5356.0	...
1757630	  775.4	  589.1	 5355.0	...
1757631	  775.4	  589.4	 5354.0	...
1757632	  775.5	  589.2	 5355.0	...
1757633	  775.5	  588.5	 5358.0	...
1757634	  775.4	  587.8	 5357.0	...
1757635	  775.1	  587.9	 5353.0	...
1757636	  774.9	  588.2	 5351.0	...
1757637	  774.8	  588.5	 5353.0	...
1757638	  774.9	  588.6	 5354.0	...
1757639	  774.9	  588.6	 5355.0	...
1757640	  775.0	  588.9	 5352.0	...
1757641	  775.2	  588.9	 5350.0	...
1757642	  775.3	  588.9	 5350.0	...
1757643	  775.4	  588.8	 5353.0	...
1757644	  775.4	  588.8	 5354.0	...
1757645	  775.3	  588.8	 5353.0	...
1757646	  775.2	  588.9	 5351.0	...
1757647	  775.1	  588.9	 5350.0	...
1757648	  775.1	  588.9	 5350.0	...
1757649	  775.2	  588.9	 5351.0	...
1757650	  775.4	  588.8	 5351.0	...
1757651	  775.4	  588.7	 5350.0	...
1757652	  775.3	  588.8	 5349.0	...
1757653	  775.2	  588.9	 5349.0	...
1757654	  775.2	  589.0	 5348.0	...
1757655	  775.2	  589.0	 5348.0	...
1757656	  775.3	  588.9	 5347.0	...
1757657	  775.4	  588.6	 5347.0	...
1757658	  775.6	  588.4	 5347.0	...
1757659	  775.8	  588.1	 5347.0	...
1757660	  775.9	  587.9	 5346.0	...
1757661	  775.7	  588.1	 5346.0	...
1757662	  775.5	  588.8	 5347.0	...
1757663	  775.4	  589.4	 5347.0	...
1757664	  775.6	  589.7	 5347.0	...
1757665	  775.8	  589.6	 5346.0	...
1757666	  776.1	  589.5	 5344.0	...
1757667	  776.2	  589.4	 5344.0	...
1757668	  776.3	  589.6	 5342.0	...
1757669	  776.3	  589.8	 5340.0	...
1757670	  776.3	  590.1	 5338.0	...
1757671	  776.4	  590.0	 5338.0	...
1757672	  776.4	  589.9	 5338.0	...
1757673	  776.4	  589.8	 5338.0	...
1757674	  776.4	  589.7	 5338.0	...
1757675	  776.3	  589.5	 5337.0	...
1757676	  776.1	  589.3	 5336.0	...
1757677	  776.1	  589.4	 5335.0	...
1757678	  776.0	  589.8	 5335.0	...
1757679	  775.7	  590.2	 5336.0	...
1757680	  775.3	  590.1	 5336.0	...
1757681	  775.2	  589.9	 5336.0	...
1757682	  775.5	  589.7	 5337.0	...
1757683	  775.7	  589.5	 5337.0	...
1757684	  775.6	  589.3	 5336.0	...
1757685	  775.6	  589.1	 5334.0	...
1757686	  775.6	  589.0	 5332.0	...
1757687	  775.7	  589.3	 5331.0	...
1757688	  775.8	  589.7	 5331.0	...
1757689	  776.0	  590.0	 5332.0	...
1757690	  776.2	  589.9	 5333.0	...
MSG	1757691 0000 _ Number Off
1757691	  776.3	  590.1	 5334.0	...
1757692	  776.4	  590.8	 5334.0	...
1757693	  776.6	  591.4	 5333.0	...
1757694	  776.6	  591.2	 5334.0	...
1757695	  776.6	  590.7	 5335.0	...
1757696	  776.6	  590.3	 5334.0	...
1757697	  776.6	  590.4	 5331.0	...
1757698	  776.7	  590.7	 5328.0	...
1757699	  776.8	  591.0	 5327.0	...
1757700	  776.9	  591.2	 5326.0	...
1757701	  776.9	  591.6	 5326.0	...
1757702	  776.9	  591.8	 5326.0	...
1757703	  776.9	  592.0	 5325.0	...
1757704	  776.9	  591.9	 5325.0	...
1757705	  776.9	  591.8	 5325.0	...
1757706	  776.9	  591.8	 5327.0	...
1757707	  776.9	  591.9	 5328.0	...
1757708	  776.9	  592.2	 5329.0	...
1757709	  777.1	  592.3	 5326.0	...
1757710	  777.3	  592.4	 5324.0	...
1757711	  777.5	  592.2	 5322.0	...
1757712	  777.2	  592.1	 5323.0	...
1757713	  777.0	  592.0	 5324.0	...
1757714	  776.9	  591.9	 5325.0	...
1757715	  776.9	  591.7	 5327.0	...
1757716	  777.0	  591.6	 5329.0	...
1757717	  777.0	  591.8	 5331.0	...
1757718	  777.0	  592.1	 5330.0	...
1757719	  777.0	  592.2	 5328.0	...
1757720	  777.0	  592.3	 5325.0	...
1757721	  777.0	  592.3	 5324.0	...
1757722	  777.1	  592.3	 5324.0	...
1757723	  777.3	  592.3	 5323.0	...
1757724	  777.4	  592.5	 5323.0	...
1757725	  777.5	  592.6	 5323.0	...
1757726	  777.8	  592.7	 5322.0	...
1757727	  778.0	  592.6	 5321.0	...
1757728	  778.1	  592.6	 5320.0	...
1757729	  777.8	  592.5	 5320.0	...
1757730	  777.6	  592.4	 5319.0	...
1757731	  777.6	  592.3	 5319.0	...
1757732	  777.6	  592.3	 5319.0	...
1757733	  777.5	  592.4	 5320.0	...
1757734	  777.4	  592.7	 5322.0	...
1757735	  777.4	  592.9	 5324.0	...
1757736	  777.6	  593.0	 5324.0	...
1757737	  777.7	  592.9	 5325.0	...
1757738	  777.7	  592.8	 5325.0	...
1757739	  778.0	  592.7	 5325.0	...
1757740	  778.4	  592.7	 5324.0	...
1757741	  778.7	  592.7	 5323.0	...
1757742	  778.7	  592.9	 5324.0	...
1757743	  778.7	  593.1	 5325.0	...
1757744	  778.8	  593.2	 5326.0	...
1757745	  778.8	  593.3	 5327.0	...
1757746	  778.8	  593.4	 5327.0	...
1757747	  778.8	  593.4	 5328.0	...
1757748	  778.6	  593.5	 5328.0	...
1757749	  778.3	  593.6	 5326.0	...
1757750	  778.1	  593.8	 5324.0	...
1757751	  778.1	  593.9	 5321.0	...
1757752	  778.1	  594.0	 5320.0	...
1757753	  778.2	  594.0	 5319.0	...
1757754	  778.3	  593.9	 5320.0	...
1757755	  778.4	  593.9	 5321.0	...
1757756	  778.4	  593.9	 5323.0	...
1757757	  778.4	  594.1	 5323.0	...
1757758	  778.5	  594.2	 5322.0	...
1757759	  778.2	  594.3	 5321.0	...
1757760	  777.9	  594.4	 5321.0	...
1757761	  777.8	  594.2	 5322.0	...
1757762	  778.0	  594.0	 5320.0	...
1757763	  778.1	  593.8	 5317.0	...
1757764	  778.1	  593.8	 5314.0	...
1757765	  778.2	  594.0	 5312.0	...
1757766	  778.3	  594.3	 5310.0	...
1757767	  778.4	  594.3	 5311.0	...
1757768	  778.5	  594.1	 5314.0	...
1757769	  778.6	  593.9	 5317.0	...
1757770	  778.8	  594.0	 5320.0	...
1757771	  778.6	  594.0	 5320.0	...
1757772	  778.5	  594.0	 5319.0	...
1757773	  778.4	  594.0	 5318.0	...
1757774	  778.4	  593.9	 5316.0	...
1757775	  778.4	  593.8	 5314.0	...
1757776	  778.4	  593.7	 5313.0	...
1757777	  778.4	  593.7	 5313.0	...
1757778	  778.5	  593.6	 5314.0	...
1757779	  778.8	  593.7	 5314.0	...
1757780	  779.0	  593.7	 5316.0	...
1757781	  779.1	  593.8	 5318.0	...
1757782	  779.1	  593.8	 5320.0	...
1757783	  779.2	  593.9	 5317.0	...
1757784	  779.1	  594.0	 5314.0	...
1757785	  779.1	  594.1	 5313.0	...
1757786	  779.0	  594.1	 5315.0	...
1757787	  778.9	  594.3	 5312.0	...
1757788	  778.8	  594.6	 5308.0	...
1757789	  779.0	  594.7	 5303.0	...
1757790	  779.3	  594.6	 5303.0	...
1757791	  779.7	  594.5	 5305.0	...
1757792	  779.6	  594.4	 5308.0	...
1757793	  779.4	  594.3	 5312.0	...
1757794	  779.1	  594.3	 5313.0	...
1757795	  778.8	  594.4	 5315.0	...
1757796	  778.8	  594.5	 5313.0	...
1757797	  778.9	  594.7	 5311.0	...
1757798	  779.0	  594.9	 5309.0	...
1757799	  779.0	  594.9	 5309.0	...
1757800	  779.0	  594.7	 5309.0	...
1757801	  779.2	  594.3	 5309.0	...
1757802	  779.5	  594.3	 5310.0	...
1757803	  779.9	  594.5	 5312.0	...
1757804	  779.9	  594.7	 5313.0	...
1757805	  779.9	  594.8	 5314.0	...
1757806	  779.8	  594.9	 5316.0	...
1757807	  779.7	  594.9	 5315.0	...
1757808	  779.7	  594.8	 5314.0	...
1757809	  779.7	  594.7	 5312.0	...
1757810	  779.7	  594.8	 5311.0	...
1757811	  779.7	  594.9	 5309.0	...
1757812	  779.7	  595.0	 5307.0	...
1757813	  779.8	  595.0	 5307.0	...
1757814	  779.7	  595.0	 5305.0	...
1757815	  779.7	  595.4	 5303.0	...
1757816	  779.7	  595.8	 5301.0	...
1757817	  779.8	  596.3	 5303.0	...
1757818	  779.8	  596.0	 5306.0	...
1757819	  779.9	  595.6	 5306.0	...
1757820	  779.9	  595.3	 5304.0	...
1757821	  780.0	  595.3	 5303.0	...
1757822	  780.0	  595.4	 5303.0	...
1757823	  780.1	  595.5	 5303.0	...
1757824	  780.1	  595.2	 5303.0	...
1757825	  779.9	  594.9	 5303.0	...
1757826	  779.8	  594.6	 5304.0	...
1757827	  779.7	  594.5	 5305.0	...
1757828	  779.8	  594.5	 5307.0	...
1757829	  779.9	  594.4	 5308.0	...
1757830	  779.9	  594.7	 5308.0	...
1757831	  779.9	  594.9	 5307.0	...
1757832	  779.8	  595.2	 5307.0	...
1757833	  779.8	  595.1	 5306.0	...
1757834	  779.8	  595.0	 5305.0	...
1757835	  779.9	  594.8	 5307.0	...
1757836	  780.1	  594.5	 5309.0	...
1757837	  780.3	  594.4	 5312.0	...
1757838	  780.3	  594.3	 5313.0	...
1757839	  780.1	  594.1	 5314.0	...
1757840	  780.0	  594.0	 5313.0	...
1757841	  779.8	  593.8	 5311.0	...
1757842	  779.8	  593.7	 5311.0	...
1757843	  779.8	  593.7	 5313.0	...
1757844	  779.9	  593.8	 5314.0	...
1757845	  779.9	  593.8	 5313.0	...
1757846	  779.8	  593.9	 5313.0	...
1757847	  779.8	  593.9	 5312.0	...
1757848	  779.8	  594.0	 5313.0	...
1757849	  780.0	  594.0	 5314.0	...
1757850	  780.4	  593.9	 5314.0	...
1757851	  780.9	  594.0	 5314.0	...
1757852	  781.4	  594.1	 5314.0	...
1757853	  781.4	  594.3	 5314.0	...
1757854	  781.3	  594.5	 5314.0	...
1757855	  781.3	  594.7	 5315.0	...
1757856	  781.1	  595.0	 5315.0	...
1757857	  780.9	  595.2	 5315.0	...
1757858	  780.7	  595.1	 5314.0	...
1757859	  780.6	  594.9	 5313.0	...
1757860	  780.6	  594.7	 5312.0	...
1757861	  780.6	  594.6	 5311.0	...
1757862	  780.6	  594.4	 5309.0	...
1757863	  780.5	  594.4	 5308.0	...
1757864	  780.4	  594.4	 5307.0	...
1757865	  780.2	  594.4	 5309.0	...
1757866	  780.2	  594.5	 5310.0	...
1757867	  780.1	  594.7	 5309.0	...
1757868	  780.3	  595.0	 5308.0	...
1757869	  780.6	  595.0	 5307.0	...
1757870	  781.0	  594.9	 5308.0	...
1757871	  781.2	  595.0	 5309.0	...
1757872	  781.0	  595.3	 5309.0	...
1757873	  780.8	  595.3	 5311.0	...
1757874	  780.8	  595.2	 5313.0	...
1757875	  780.9	  595.1	 5315.0	...
1757876	  781.1	  595.2	 5314.0	...
1757877	  781.0	  595.4	 5312.0	...
1757878	  781.1	  595.7	 5310.0	...
1757879	  781.1	  596.0	 5309.0	...
1757880	  781.0	  596.3	 5308.0	...
1757881	  780.8	  596.3	 5307.0	...
1757882	  780.8	  596.3	 5306.0	...
1757883	  781.0	  596.2	 5311.0	...
1757884	  781.1	  595.8	 5316.0	...
1757885	  781.0	  595.4	 5317.0	...
1757886	  780.9	  595.3	 5314.0	...
1757887	  780.8	  595.3	 5311.0	...
1757888	  780.8	  595.3	 5311.0	...
1757889	  781.0	  595.3	 5311.0	...
1757890	  781.1	  595.2	 5312.0	...
1757891	  781.1	  595.0	 5313.0	...
1757892	  780.9	  594.9	 5314.0	...
1757893	  780.8	  594.9	 5314.0	...
1757894	  780.7	  594.9	 5313.0	...
1757895	  780.6	  594.9	 5313.0	...
1757896	  780.4	  594.9	 5315.0	...
1757897	  780.3	  594.9	 5316.0	...
1757898	  780.2	  594.9	 5317.0	...
1757899	  780.2	  594.9	 5318.0	...
1757900	  780.0	  595.0	 5318.0	...
1757901	  779.9	  595.1	 5319.0	...
1757902	  779.9	  595.2	 5319.0	...
1757903	  780.2	  595.6	 5320.0	...
MSG	1757904 0000 _ Number On
1757904	  780.4	  596.1	 5319.0	...
1757905	  780.3	  596.1	 5318.0	...
1757906	  780.1	  595.7	 5317.0	...
1757907	  780.1	  595.5	 5316.0	...
1757908	  780.1	  595.6	 5315.0	...
1757909	  780.1	  595.9	 5316.0	...
1757910	  780.1	  595.9	 5318.0	...
1757911	  779.9	  596.0	 5321.0	...
1757912	  779.8	  596.0	 5322.0	...
1757913	  779.8	  595.8	 5323.0	...
1757914	  779.9	  595.6	 5323.0	...
1757915	  780.0	  595.3	 5323.0	...
1757916	  780.0	  595.3	 5323.0	...
1757917	  780.0	  595.6	 5323.0	...
1757918	  780.0	  595.9	 5323.0	...
1757919	  780.2	  596.2	 5323.0	...
1757920	  780.4	  596.1	 5324.0	...
1757921	  780.5	  596.1	 5324.0	...
1757922	  780.6	  596.1	 5324.0	...
1757923	  780.6	  596.0	 5324.0	...
1757924	  780.3	  596.0	 5324.0	...
1757925	  780.0	  595.9	 5327.0	...
1757926	  780.0	  595.9	 5329.0	...
1757927	  780.2	  595.9	 5331.0	...
1757928	  780.5	  595.8	 5329.0	...
1757929	  780.5	  595.9	 5327.0	...
1757930	  780.7	  595.9	 5324.0	...
1757931	  780.8	  595.6	 5322.0	...
1757932	  781.0	  595.2	 5324.0	...
1757933	  780.7	  595.1	 5327.0	...
1757934	  780.4	  595.2	 5329.0	...
1757935	  780.3	  595.3	 5328.0	...
1757936	  780.5	  595.2	 5327.0	...
1757937	  780.6	  595.1	 5327.0	...
1757938	  780.6	  595.2	 5327.0	...
1757939	  780.6	  595.6	 5325.0	...
1757940	  780.7	  595.9	 5322.0	...
1757941	  780.8	  596.1	 5322.0	...
1757942	  780.7	  596.2	 5326.0	...
1757943	  780.4	  596.2	 5329.0	...
1757944	  780.1	  596.3	 5330.0	...
1757945	  780.0	  596.2	 5331.0	...
1757946	  779.9	  596.0	 5331.0	...
1757947	  780.0	  596.0	 5330.0	...
1757948	  780.1	  596.1	 5329.0	...
1757949	  780.1	  596.0	 5329.0	...
1757950	  780.0	  595.9	 5329.0	...
1757951	  779.9	  595.8	 5329.0	...
1757952	  779.8	  595.9	 5330.0	...
1757953	  779.6	  596.0	 5331.0	...
1757954	  779.6	  596.3	 5333.0	...
1757955	  779.7	  596.5	 5333.0	...
1757956	  779.9	  596.5	 5334.0	...
1757957	  780.1	  596.4	 5331.0	...
1757958	  780.1	  596.2	 5330.0	...
1757959	  780.1	  596.5	 5329.0	...
1757960	  780.1	  596.9	 5330.0	...
1757961	  780.2	  597.4	 5330.0	...
1757962	  780.1	  597.4	 5329.0	...
1757963	  780.1	  597.3	 5328.0	...
1757964	  780.1	  597.2	 5331.0	...
1757965	  780.0	  597.1	 5334.0	...
1757966	  780.1	  597.5	 5338.0	...
1757967	  780.3	  597.9	 5339.0	...
1757968	  780.5	  598.4	 5339.0	...
1757969	  780.4	  598.4	 5338.0	...
1757970	  780.1	  598.7	 5337.0	...
1757971	  780.1	  598.9	 5339.0	...
1757972	  780.3	  599.0	 5342.0	...
1757973	  780.4	  599.0	 5344.0	...
1757974	  780.4	  598.9	 5344.0	...
1757975	  780.4	  598.9	 5344.0	...
1757976	  780.3	  598.7	 5343.0	...
1757977	  780.3	  598.5	 5343.0	...
1757978	  780.3	  598.6	 5342.0	...
1757979	  780.5	  599.2	 5342.0	...
1757980	  780.6	  599.9	 5343.0	...
1757981	  780.6	  600.3	 5345.0	...
1757982	  780.3	  600.4	 5346.0	...
1757983	  779.9	  600.4	 5345.0	...
1757984	  779.6	  600.4	 5344.0	...
1757985	  779.5	  600.1	 5344.0	...
1757986	  779.3	  599.9	 5344.0	...
1757987	  779.4	  599.6	 5344.0	...
1757988	  779.4	  599.6	 5344.0	...
1757989	  779.4	  599.6	 5347.0	...
1757990	  779.3	  599.7	 5351.0	...
1757991	  779.3	  599.8	 5356.0	...
1757992	  779.3	  599.5	 5359.0	...
1757993	  779.3	  599.0	 5359.0	...
1757994	  779.5	  598.6	 5360.0	...
1757995	  779.7	  598.2	 5360.0	...
1757996	  779.8	  597.8	 5359.0	...
1757997	  779.6	  597.7	 5359.0	...
1757998	  779.5	  598.0	 5359.0	...
1757999	  779.4	  598.3	 5362.0	...
1758000	  779.3	  598.3	 5364.0	...
1758001	  779.2	  598.4	 5365.0	...
1758002	  779.0	  598.3	 5365.0	...
1758003	  778.8	  598.1	 5366.0	...
1758004	  778.8	  598.0	 5366.0	...
1758005	  779.0	  597.9	 5367.0	...
1758006	  779.2	  598.0	 5367.0	...
1758007	  779.3	  597.9	 5368.0	...
1758008	  779.4	  597.9	 5369.0	...
1758009	  779.6	  598.0	 5369.0	...
1758010	  779.8	  598.2	 5369.0	...
1758011	  780.0	  598.5	 5372.0	...
1758012	  780.1	  598.5	 5374.0	...
1758013	  780.0	  598.6	 5375.0	...
1758014	  779.9	  598.6	 5375.0	...
1758015	  779.7	  598.7	 5373.0	...
1758016	  779.7	  598.7	 5372.0	...
1758017	  779.8	  598.7	 5372.0	...
1758018	  780.1	  598.7	 5373.0	...
1758019	  780.2	  598.7	 5373.0	...
1758020	  780.3	  598.8	 5375.0	...
1758021	  780.5	  599.1	 5377.0	...
1758022	  780.7	  599.4	 5379.0	...
1758023	  780.7	  599.4	 5378.0	...
1758024	  780.6	  599.2	 5376.0	...
1758025	  780.5	  599.1	 5375.0	...
1758026	  780.6	  599.2	 5375.0	...
1758027	  780.7	  599.2	 5374.0	...
1758028	  780.8	  599.3	 5373.0	...
1758029	  780.9	  599.5	 5373.0	...
1758030	  780.8	  599.7	 5373.0	...
1758031	  780.6	  599.9	 5376.0	...
1758032	  780.6	  600.0	 5380.0	...
1758033	  780.8	  600.1	 5382.0	...
1758034	  780.9	  600.1	 5382.0	...
1758035	  781.0	  599.7	 5381.0	...
1758036	  781.0	  599.1	 5380.0	...
1758037	  780.9	  598.6	 5379.0	...
1758038	  780.8	  598.6	 5378.0	...
1758039	  780.9	  598.7	 5379.0	...
1758040	  781.1	  598.7	 5384.0	...
1758041	  781.2	  599.0	 5388.0	...
1758042	  781.2	  599.2	 5391.0	...
1758043	  781.2	  599.3	 5391.0	...
1758044	  781.2	  599.2	 5389.0	...
1758045	  781.0	  599.1	 5387.0	...
1758046	  780.6	  599.2	 5385.0	...
1758047	  780.2	  599.3	 5384.0	...
1758048	  780.1	  599.3	 5383.0	...
1758049	  780.0	  599.2	 5383.0	...
1758050	  780.0	  599.0	 5383.0	...
1758051	  780.1	  599.0	 5383.0	...
1758052	  780.2	  599.0	 5386.0	...
1758053	  780.4	  598.6	 5389.0	...
1758054	  780.6	  598.3	 5393.0	...
1758055	  780.8	  598.8	 5393.0	...
1758056	  780.9	  599.5	 5393.0	...
1758057	  781.1	  600.3	 5393.0	...
1758058	  781.1	  600.3	 5393.0	...
1758059	  780.9	  600.4	 5394.0	...
1758060	  780.7	  600.4	 5394.0	...
1758061	  780.7	  600.1	 5395.0	...
1758062	  780.6	  599.7	 5396.0	...
1758063	  780.7	  599.3	 5396.0	...
1758064	  780.6	  599.1	 5397.0	...
1758065	  780.7	  599.1	 5397.0	...
1758066	  780.7	  599.1	 5398.0	...
1758067	  780.7	  599.1	 5396.0	...
1758068	  780.6	  599.1	 5395.0	...
1758069	  780.5	  598.8	 5393.0	...
1758070	  780.3	  598.5	 5392.0	...
1758071	  780.1	  598.3	 5392.0	...
1758072	  780.0	  598.4	 5391.0	...
1758073	  780.0	  598.7	 5392.0	...
1758074	  780.2	  599.0	 5393.0	...
1758075	  780.3	  599.2	 5394.0	...
1758076	  780.2	  598.9	 5396.0	...
1758077	  780.0	  598.6	 5400.0	...
1758078	  779.9	  598.3	 5403.0	...
1758079	  779.9	  598.5	 5403.0	...
1758080	  779.9	  599.1	 5401.0	...
1758081	  779.8	  599.7	 5401.0	...
1758082	  779.7	  599.8	 5403.0	...
1758083	  779.6	  599.5	 5404.0	...
1758084	  779.6	  599.1	 5403.0	...
1758085	  779.7	  599.0	 5402.0	...
1758086	  779.9	  598.9	 5402.0	...
1758087	  780.0	  598.8	 5402.0	...
1758088	  780.0	  598.8	 5402.0	...
1758089	  779.9	  598.7	 5402.0	...
1758090	  779.5	  598.5	 5404.0	...
1758091	  779.2	  598.3	 5406.0	...
1758092	  778.8	  598.2	 5408.0	...
1758093	  778.8	  598.1	 5409.0	...
1758094	  778.7	  598.3	 5409.0	...
1758095	  778.7	  598.5	 5409.0	...
1758096	  778.9	  598.4	 5407.0	...
1758097	  779.0	  598.1	 5406.0	...
1758098	  779.0	  597.8	 5403.0	...
1758099	  778.9	  597.7	 5401.0	...
1758100	  778.8	  597.9	 5399.0	...
1758101	  778.8	  598.1	 5400.0	...
1758102	  778.8	  598.3	 5400.0	...
1758103	  778.9	  598.3	 5401.0	...
1758104	  778.9	  598.4	 5400.0	...
1758105	  779.0	  598.5	 5400.0	...
1758106	  779.0	  598.7	 5401.0	...
1758107	  778.9	  598.8	 5401.0	...
1758108	  778.8	  598.8	 5400.0	...
1758109	  778.8	  598.8	 5400.0	...
1758110	  778.7	  599.1	 5399.0	...
1758111	  778.6	  599.4	 5399.0	...
1758112	  778.4	  600.0	 5399.0	...
1758113	  778.3	  600.3	 5399.0	...
1758114	  778.4	  600.3	 5402.0	...
1758115	  778.7	  599.9	 5405.0	...
1758116	  779.0	  599.5	 5407.0	...
1758117	  779.0	  599.3	 5407.0	...
1758118	  778.9	  599.2	 5405.0	...
1758119	  778.8	  599.0	 5402.0	...
1758120	  778.8	  598.9	 5398.0	...
1758121	  778.5	  598.8	 5397.0	...
1758122	  778.3	  598.9	 5395.0	...
1758123	  778.0	  599.1	 5394.0	...
1758124	  778.1	  599.0	 5393.0	...
1758125	  778.0	  598.8	 5394.0	...
1758126	  777.9	  598.6	 5397.0	...
1758127	  777.8	  598.5	 5398.0	...
1758128	  777.8	  598.5	 5400.0	...
1758129	  777.8	  598.5	 5399.0	...
1758130	  777.9	  598.8	 5399.0	...
1758131	  778.0	  599.0	 5400.0	...
1758132	  778.0	  599.1	 5404.0	...
1758133	  777.9	  599.0	 5407.0	...
1758134	  778.1	  598.8	 5409.0	...
1758135	  778.2	  598.6	 5409.0	...
1758136	  778.3	  598.4	 5409.0	...
1758137	  778.2	  598.1	 5410.0	...
1758138	  778.2	  597.9	 5410.0	...
1758139	  778.1	  597.8	 5410.0	...
1758140	  778.1	  597.8	 5409.0	...
1758141	  778.1	  597.8	 5408.0	...
1758142	  778.1	  597.8	 5407.0	...
1758143	  777.8	  597.8	 5408.0	...
1758144	  777.5	  598.0	 5408.0	...
1758145	  777.2	  598.2	 5407.0	...
1758146	  777.4	  598.3	 5405.0	...
1758147	  777.5	  598.2	 5403.0	...
1758148	  777.6	  598.2	 5403.0	...
1758149	  777.8	  598.2	 5404.0	...
1758150	  778.0	  598.1	 5404.0	...
1758151	  778.3	  598.2	 5405.0	...
1758152	  778.4	  598.3	 5406.0	...
1758153	  778.5	  597.9	 5406.0	...
1758154	  778.6	  597.2	 5405.0	...
1758155	  778.7	  597.1	 5403.0	...
1758156	  778.8	  597.8	 5404.0	...
1758157	  778.6	  598.4	 5406.0	...
1758158	  778.5	  598.7	 5404.0	...
1758159	  778.3	  599.0	 5401.0	...
1758160	  778.2	  599.0	 5399.0	...
1758161	  778.0	  598.8	 5400.0	...
1758162	  777.8	  599.1	 5401.0	...
1758163	  777.6	  599.6	 5401.0	...
1758164	  777.6	  599.8	 5401.0	...
1758165	  777.5	  599.7	 5401.0	...
1758166	  777.8	  599.4	 5401.0	...
1758167	  778.4	  599.3	 5401.0	...
1758168	  779.0	  599.1	 5400.0	...
1758169	  779.2	  599.2	 5399.0	...
1758170	  779.0	  599.4	 5398.0	...
1758171	  778.2	  599.7	 5398.0	...
1758172	  777.3	  599.8	 5397.0	...
1758173	  775.9	  599.8	 5399.0	...
1758174	  774.6	  599.9	 5401.0	...
1758175	  772.8	  600.1	 5403.0	...
1758176	  770.9	  600.5	 5403.0	...
1758177	  769.0	  600.8	 5403.0	...
1758178	  767.5	  601.0	 5402.0	...
1758179	  766.3	  601.1	 5402.0	...
1758180	  765.6	  601.1	 5401.0	...
1758181	  765.1	  600.8	 5401.0	...
1758182	  764.8	  600.1	 5403.0	...
1758183	  764.6	  599.4	 5406.0	...
1758184	  764.8	  598.9	 5404.0	...
1758185	  765.6	  598.7	 5399.0	...
1758186	  766.2	  598.5	 5395.0	...
1758187	  767.2	  598.3	 5395.0	...
1758188	  767.7	  598.2	 5395.0	...
1758189	  768.2	  598.1	 5396.0	...
1758190	  768.2	  598.1	 5398.0	...
1758191	  768.2	  597.6	 5400.0	...
1758192	  768.5	  597.0	 5402.0	...
1758193	  768.8	  596.6	 5404.0	...
1758194	  769.2	  596.6	 5406.0	...
1758195	  769.2	  596.7	 5407.0	...
1758196	  769.0	  596.7	 5407.0	...
1758197	  768.7	  596.6	 5406.0	...
1758198	  768.4	  596.5	 5405.0	...
1758199	  768.4	  596.5	 5405.0	...
1758200	  768.6	  596.5	 5405.0	...
1758201	  768.6	  596.5	 5404.0	...
1758202	  768.5	  596.6	 5403.0	...
1758203	  768.4	  596.7	 5407.0	...
1758204	  768.3	  596.9	 5411.0	...
1758205	  768.1	  596.8	 5414.0	...
MSG	1758206 0000 _ Number Off
1758206	  768.0	  596.7	 5412.0	...
1758207	  767.9	  596.5	 5411.0	...
1758208	  767.9	  596.4	 5411.0	...
1758209	  767.9	  596.4	 5413.0	...
1758210	  767.8	  596.4	 5413.0	...
1758211	  767.7	  596.4	 5414.0	...
1758212	  767.9	  596.3	 5415.0	...
1758213	  768.2	  596.2	 5415.0	...
1758214	  768.4	  596.1	 5416.0	...
1758215	  768.3	  596.1	 5416.0	...
1758216	  768.1	  596.2	 5416.0	...
1758217	  768.1	  596.3	 5415.0	...
1758218	  768.1	  596.3	 5415.0	...
1758219	  768.3	  596.2	 5416.0	...
1758220	  768.5	  596.2	 5417.0	...
1758221	  768.7	  596.2	 5417.0	...
1758222	  768.6	  596.3	 5417.0	...
1758223	  768.5	  596.5	 5416.0	...
1758224	  768.5	  596.6	 5414.0	...
1758225	  768.9	  596.5	 5412.0	...
1758226	  769.3	  596.4	 5411.0	...
1758227	  769.4	  596.2	 5411.0	...
1758228	  769.1	  596.3	 5413.0	...
1758229	  768.7	  596.5	 5414.0	...
1758230	  768.7	  596.8	 5413.0	...
1758231	  768.3	  597.0	 5413.0	...
1758232	  768.0	  597.2	 5413.0	...
1758233	  767.7	  597.3	 5412.0	...
1758234	  767.7	  597.3	 5411.0	...
1758235	  767.7	  597.3	 5412.0	...
1758236	  767.7	  597.3	 5412.0	...
1758237	  768.0	  597.3	 5409.0	...
1758238	  768.4	  597.3	 5406.0	...
1758239	  768.8	  597.4	 5403.0	...
1758240	  769.0	  597.7	 5402.0	...
1758241	  769.0	  598.0	 5402.0	...
1758242	  769.1	  598.1	 5402.0	...
1758243	  769.1	  598.0	 5402.0	...
1758244	  769.2	  597.9	 5402.0	...
1758245	  769.3	  597.9	 5401.0	...
1758246	  769.5	  598.1	 5400.0	...
1758247	  769.6	  598.4	 5400.0	...
1758248	  769.5	  598.8	 5398.0	...
1758249	  769.4	  599.5	 5393.0	...
1758250	  769.3	  600.1	 5388.0	...
1758251	  769.2	  600.3	 5388.0	...
1758252	  768.9	  600.1	 5391.0	...
1758253	  768.7	  600.0	 5394.0	...
1758254	  768.9	  600.0	 5395.0	...
1758255	  769.3	  600.0	 5396.0	...
1758256	  769.7	  599.9	 5395.0	...
1758257	  769.7	  599.8	 5393.0	...
1758258	  769.8	  599.9	 5391.0	...
1758259	  769.9	  600.3	 5390.0	...
1758260	  770.0	  600.7	 5389.0	...
1758261	  770.0	  601.1	 5387.0	...
1758262	  770.0	  601.2	 5383.0	...
1758263	  770.0	  601.3	 5382.0	...
1758264	  770.1	  601.5	 5380.0	...
1758265	  770.1	  601.9	 5377.0	...
1758266	  770.2	  602.3	 5375.0	...
1758267	  770.1	  602.5	 5372.0	...
1758268	  770.1	  602.6	 5372.0	...
1758269	  770.0	  602.6	 5374.0	...
1758270	  770.1	  603.0	 5376.0	...
1758271	  770.1	  603.4	 5378.0	...
1758272	  770.1	  603.9	 5378.0	...
1758273	  770.1	  604.3	 5376.0	...
1758274	  770.2	  604.7	 5374.0	...
1758275	  770.3	  604.9	 5372.0	...
1758276	  770.4	  605.0	 5371.0	...
1758277	  770.4	  604.9	 5371.0	...
1758278	  770.8	  604.7	 5371.0	...
1758279	  771.2	  604.7	 5370.0	...
1758280	  771.5	  604.9	 5369.0	...
1758281	  771.3	  605.2	 5369.0	...
1758282	  771.2	  605.6	 5368.0	...
1758283	  771.2	  606.1	 5368.0	...
1758284	  771.3	  606.5	 5367.0	...
1758285	  771.3	  606.6	 5366.0	...
1758286	  771.3	  606.7	 5366.0	...
1758287	  771.4	  606.6	 5365.0	...
1758288	  771.4	  606.4	 5365.0	...
1758289	  771.4	  606.3	 5364.0	...
1758290	  771.3	  606.3	 5363.0	...
1758291	  771.2	  606.3	 5363.0	...
1758292	  771.2	  606.2	 5363.0	...
1758293	  771.2	  606.2	 5363.0	...
1758294	  771.2	  606.5	 5363.0	...
1758295	  771.3	  606.7	 5363.0	...
1758296	  771.3	  606.9	 5364.0	...
1758297	  771.4	  606.8	 5364.0	...
1758298	  771.4	  606.9	 5364.0	...
1758299	  771.4	  607.0	 5361.0	...
1758300	  771.3	  607.5	 5359.0	...
1758301	  771.3	  607.9	 5357.0	...
1758302	  771.3	  608.2	 5356.0	...
1758303	  771.4	  608.1	 5356.0	...
1758304	  771.5	  608.1	 5355.0	...
1758305	  771.6	  608.0	 5355.0	...
1758306	  771.7	  608.0	 5355.0	...
1758307	  771.8	  607.9	 5355.0	...
1758308	  771.9	  607.8	 5354.0	...
1758309	  772.4	  607.7	 5353.0	...
1758310	  772.8	  607.6	 5351.0	...
1758311	  773.2	  607.9	 5351.0	...
1758312	  773.0	  608.3	 5351.0	...
1758313	  772.4	  608.7	 5351.0	...
1758314	  771.9	  608.7	 5349.0	...
1758315	  771.5	  608.3	 5348.0	...
1758316	  771.4	  607.8	 5350.0	...
1758317	  771.8	  607.8	 5353.0	...
1758318	  772.2	  608.2	 5354.0	...
1758319	  772.6	  608.5	 5353.0	...
1758320	  772.5	  608.3	 5352.0	...
1758321	  772.5	  608.5	 5352.0	...
1758322	  772.6	  608.9	 5350.0	...
1758323	  772.8	  609.4	 5348.0	...
1758324	  772.9	  609.7	 5347.0	...
1758325	  772.7	  610.0	 5347.0	...
1758326	  772.4	  609.9	 5347.0	...
1758327	  772.2	  609.8	 5347.0	...
1758328	  772.4	  610.0	 5346.0	...
1758329	  772.6	  610.4	 5345.0	...
1758330	  772.7	  610.9	 5342.0	...
1758331	  773.0	  610.7	 5340.0	...
1758332	  773.2	  610.6	 5338.0	...
1758333	  773.5	  610.5	 5338.0	...
1758334	  773.2	  610.4	 5339.0	...
1758335	  773.0	  610.2	 5338.0	...
1758336	  772.8	  610.0	 5336.0	...
1758337	  772.8	  610.1	 5334.0	...
1758338	  772.8	  610.3	 5333.0	...
1758339	  772.9	  610.4	 5333.0	...
1758340	  772.7	  610.3	 5332.0	...
1758341	  772.6	  610.2	 5331.0	...
1758342	  772.4	  610.3	 5330.0	...
1758343	  772.6	  610.6	 5330.0	...
1758344	  772.8	  610.3	 5330.0	...
1758345	  772.9	  609.7	 5330.0	...
1758346	  773.0	  609.4	 5329.0	...
1758347	  773.0	  609.7	 5329.0	...
1758348	  773.2	  609.9	 5327.0	...
1758349	  773.3	  609.6	 5326.0	...
1758350	  773.5	  609.4	 5323.0	...
1758351	  773.3	  609.4	 5323.0	...
1758352	  772.9	  609.5	 5321.0	...
1758353	  772.6	  609.8	 5321.0	...
1758354	  772.7	  610.3	 5320.0	...
1758355	  772.8	  610.8	 5322.0	...
1758356	  772.9	  611.1	 5324.0	...
1758357	  772.7	  610.8	 5328.0	...
1758358	  772.6	  610.5	 5330.0	...
1758359	  772.5	  610.3	 5329.0	...
1758360	  772.6	  610.3	 5328.0	...
1758361	  772.7	  610.4	 5325.0	...
1758362	  772.7	  610.4	 5324.0	...
1758363	  772.6	  610.7	 5323.0	...
1758364	  772.6	  610.9	 5323.0	...
1758365	  772.9	  611.0	 5322.0	...
1758366	  773.3	  610.9	 5318.0	...
1758367	  773.7	  610.8	 5314.0	...
1758368	  773.8	  610.9	 5314.0	...
1758369	  773.8	  610.9	 5317.0	...
1758370	  773.6	  611.1	 5321.0	...
1758371	  773.4	  611.1	 5322.0	...
1758372	  773.2	  611.1	 5321.0	...
1758373	  773.0	  611.0	 5320.0	...
1758374	  772.9	  610.8	 5318.0	...
1758375	  773.0	  610.6	 5318.0	...
1758376	  773.2	  610.6	 5317.0	...
1758377	  773.3	  610.6	 5319.0	...
1758378	  773.4	  610.6	 5320.0	...
1758379	  773.5	  610.4	 5321.0	...
1758380	  773.7	  610.2	 5320.0	...
1758381	  773.7	  610.1	 5319.0	...
1758382	  773.5	  610.2	 5319.0	...
1758383	  773.2	  610.4	 5318.0	...
1758384	  772.8	  610.6	 5316.0	...
1758385	  772.6	  610.8	 5314.0	...
1758386	  772.8	  610.9	 5312.0	...
1758387	  773.1	  611.0	 5312.0	...
1758388	  773.5	  611.0	 5315.0	...
1758389	  773.6	  610.9	 5319.0	...
1758390	  773.6	  610.8	 5322.0	...
1758391	  773.6	  610.6	 5323.0	...
1758392	  773.6	  610.5	 5320.0	...
1758393	  773.6	  610.5	 5315.0	...
1758394	  773.6	  610.5	 5311.0	...
1758395	  773.3	  610.6	 5308.0	...
1758396	  773.0	  610.7	 5307.0	...
1758397	  773.0	  610.7	 5307.0	...
1758398	  773.4	  610.6	 5308.0	...
1758399	  773.8	  610.7	 5309.0	...
1758400	  773.8	  610.8	 5309.0	...
1758401	  774.0	  610.9	 5310.0	...
1758402	  774.2	  610.9	 5311.0	...
1758403	  774.3	  610.9	 5313.0	...
1758404	  774.3	  610.9	 5314.0	...
1758405	  774.2	  610.7	 5312.0	...
1758406	  774.2	  610.4	 5311.0	...
1758407	  774.0	  610.1	 5310.0	...
1758408	  773.8	  610.1	 5312.0	...
1758409	  773.7	  610.1	 5310.0	...
1758410	  773.7	  610.1	 5308.0	...
1758411	  773.7	  610.1	 5306.0	...
1758412	  773.7	  610.1	 5306.0	...
1758413	  773.7	  610.4	 5306.0	...
1758414	  773.9	  610.6	 5306.0	...
1758415	  774.3	  610.0	 5304.0	...
MSG	1758416 0000 _ Number On
1758416	  774.6	  609.2	 5302.0	...
1758417	  774.6	  608.7	 5302.0	...
1758418	  774.7	  609.0	 5303.0	...
1758419	  774.7	  609.5	 5304.0	...
1758420	  774.8	  609.8	 5305.0	...
1758421	  774.9	  610.1	 5305.0	...
1758422	  774.9	  610.0	 5306.0	...
1758423	  774.9	  610.0	 5306.0	...
1758424	  774.8	  609.8	 5306.0	...
1758425	  774.5	  609.6	 5306.0	...
1758426	  774.3	  609.5	 5304.0	...
1758427	  774.1	  609.6	 5303.0	...
1758428	  774.1	  609.7	 5303.0	...
1758429	  774.2	  609.6	 5304.0	...
1758430	  774.2	  609.3	 5305.0	...
1758431	  774.3	  609.0	 5304.0	...
1758432	  774.4	  609.0	 5302.0	...
1758433	  774.5	  608.9	 5301.0	...
1758434	  774.8	  608.6	 5302.0	...
1758435	  775.1	  608.5	 5303.0	...
1758436	  775.3	  608.4	 5304.0	...
1758437	  775.1	  608.5	 5304.0	...
1758438	  774.9	  608.6	 5304.0	...
1758439	  774.7	  608.8	 5304.0	...
1758440	  774.7	  608.9	 5304.0	...
1758441	  774.6	  608.7	 5305.0	...
1758442	  774.6	  608.2	 5305.0	...
1758443	  774.7	  607.8	 5305.0	...
1758444	  774.7	  607.7	 5304.0	...
1758445	  774.7	  607.6	 5304.0	...
1758446	  774.6	  607.9	 5305.0	...
1758447	  774.5	  608.1	 5307.0	...
1758448	  774.6	  608.4	 5308.0	...
1758449	  775.2	  608.2	 5309.0	...
1758450	  775.8	  608.3	 5307.0	...
1758451	  776.1	  608.3	 5306.0	...
1758452	  776.0	  608.5	 5305.0	...
1758453	  775.6	  608.6	 5305.0	...
1758454	  775.1	  608.3	 5305.0	...
1758455	  774.6	  608.0	 5306.0	...
1758456	  774.5	  607.5	 5307.0	...
1758457	  774.6	  607.5	 5308.0	...
1758458	  774.9	  607.3	 5307.0	...
1758459	  775.3	  607.3	 5307.0	...
1758460	  775.4	  607.3	 5307.0	...
1758461	  775.5	  607.3	 5306.0	...
1758462	  775.6	  607.4	 5306.0	...
1758463	  775.6	  607.3	 5305.0	...
1758464	  775.5	  607.2	 5306.0	...
1758465	  775.4	  607.2	 5307.0	...
1758466	  775.4	  607.2	 5308.0	...
1758467	  775.3	  607.5	 5308.0	...
1758468	  775.2	  608.0	 5308.0	...
1758469	  775.4	  608.5	 5308.0	...
1758470	  775.5	  608.7	 5308.0	...
1758471	  775.6	  608.6	 5310.0	...
1758472	  775.6	  608.6	 5311.0	...
1758473	  775.5	  608.6	 5311.0	...
1758474	  775.4	  608.6	 5310.0	...
1758475	  775.4	  608.7	 5311.0	...
1758476	  775.4	  608.4	 5311.0	...
1758477	  775.4	  608.0	 5312.0	...
1758478	  775.5	  607.9	 5312.0	...
1758479	  775.5	  608.2	 5310.0	...
1758480	  775.7	  608.5	 5307.0	...
1758481	  776.0	  608.6	 5303.0	...
1758482	  776.2	  608.7	 5302.0	...
1758483	  776.1	  608.7	 5306.0	...
1758484	  776.0	  608.7	 5309.0	...
1758485	  775.9	  608.9	 5309.0	...
1758486	  775.9	  609.0	 5306.0	...
1758487	  775.8	  609.2	 5303.0	...
1758488	  775.8	  609.1	 5303.0	...
1758489	  775.7	  609.0	 5302.0	...
1758490	  775.7	  609.0	 5306.0	...
1758491	  776.0	  608.6	 5309.0	...
1758492	  776.2	  608.2	 5313.0	...
1758493	  776.5	  607.9	 5312.0	...
1758494	  776.4	  607.9	 5312.0	...
1758495	  776.3	  607.9	 5313.0	...
1758496	  776.2	  607.8	 5312.0	...
1758497	  776.1	  607.7	 5311.0	...
1758498	  776.1	  607.5	 5309.0	...
1758499	  776.2	  607.5	 5309.0	...
1758500	  776.5	  607.4	 5309.0	...
1758501	  776.6	  607.4	 5310.0	...
1758502	  776.5	  607.1	 5310.0	...
1758503	  776.3	  606.9	 5311.0	...
1758504	  776.3	  606.7	 5311.0	...
1758505	  776.2	  606.6	 5311.0	...
1758506	  776.1	  606.6	 5310.0	...
1758507	  776.0	  606.5	 5309.0	...
1758508	  775.9	  606.6	 5308.0	...
1758509	  775.8	  606.3	 5308.0	...
1758510	  775.7	  606.1	 5307.0	...
1758511	  775.7	  605.9	 5311.0	...
1758512	  775.7	  606.0	 5316.0	...
1758513	  775.8	  606.1	 5318.0	...
1758514	  775.7	  605.5	 5315.0	...
1758515	  775.6	  604.8	 5312.0	...
1758516	  775.6	  604.2	 5311.0	...
1758517	  775.6	  604.1	 5313.0	...
1758518	  775.7	  604.2	 5316.0	...
1758519	  775.9	  604.3	 5316.0	...
1758520	  776.0	  604.3	 5314.0	...
1758521	  776.1	  604.3	 5312.0	...
1758522	  776.3	  604.2	 5313.0	...
1758523	  776.4	  604.0	 5314.0	...
1758524	  776.2	  603.9	 5314.0	...
1758525	  775.7	  603.9	 5314.0	...
1758526	  775.2	  604.0	 5313.0	...
1758527	  775.4	  603.4	 5313.0	...
1758528	  775.8	  602.8	 5312.0	...
1758529	  776.1	  602.2	 5313.0	...
1758530	  776.1	  602.3	 5315.0	...
1758531	  776.1	  602.4	 5316.0	...
1758532	  776.1	  602.6	 5317.0	...
1758533	  776.0	  602.7	 5317.0	...
1758534	  776.0	  602.7	 5317.0	...
1758535	  776.0	  602.7	 5318.0	...
1758536	  775.9	  602.7	 5317.0	...
1758537	  775.8	  602.7	 5317.0	...
1758538	  775.8	  602.5	 5317.0	...
1758539	  775.7	  602.4	 5317.0	...
1758540	  775.8	  602.4	 5317.0	...
1758541	  775.8	  602.3	 5317.0	...
1758542	  775.8	  602.0	 5318.0	...
1758543	  775.7	  601.6	 5319.0	...
1758544	  775.7	  601.5	 5319.0	...
1758545	  775.7	  601.6	 5321.0	...
1758546	  775.8	  601.7	 5321.0	...
1758547	  775.7	  601.9	 5321.0	...
1758548	  775.6	  601.9	 5319.0	...
1758549	  775.5	  602.0	 5319.0	...
1758550	  775.5	  602.0	 5318.0	...
1758551	  775.6	  601.8	 5318.0	...
1758552	  775.8	  601.7	 5316.0	...
1758553	  776.0	  601.6	 5314.0	...
1758554	  776.0	  601.5	 5314.0	...
1758555	  776.0	  601.4	 5315.0	...
1758556	  776.0	  601.2	 5318.0	...
1758557	  776.1	  600.9	 5320.0	...
1758558	  776.3	  600.6	 5322.0	...
1758559	  776.2	  600.6	 5321.0	...
1758560	  775.9	  600.6	 5321.0	...
1758561	  775.6	  600.5	 5322.0	...
1758562	  775.5	  600.4	 5324.0	...
1758563	  775.4	  600.3	 5327.0	...
1758564	  775.3	  599.9	 5330.0	...
1758565	  775.3	  599.3	 5330.0	...
1758566	  775.4	  598.7	 5330.0	...
1758567	  775.4	  598.3	 5330.0	...
1758568	  775.6	  598.3	 5329.0	...
1758569	  775.7	  598.3	 5329.0	...
1758570	  775.8	  598.4	 5329.0	...
1758571	  775.7	  598.5	 5329.0	...
1758572	  775.5	  598.6	 5332.0	...
1758573	  775.2	  598.3	 5334.0	...
1758574	  774.8	  598.0	 5335.0	...
1758575	  774.6	  597.7	 5335.0	...
1758576	  774.7	  597.7	 5334.0	...
1758577	  774.7	  597.6	 5333.0	...
1758578	  774.7	  597.6	 5333.0	...
1758579	  774.7	  597.6	 5333.0	...
1758580	  774.9	  597.3	 5333.0	...
1758581	  775.2	  597.1	 5333.0	...
1758582	  775.4	  597.1	 5331.0	...
1758583	  775.5	  597.3	 5330.0	...
1758584	  775.5	  597.2	 5332.0	...
1758585	  775.4	  596.8	 5334.0	...
1758586	  775.4	  596.1	 5337.0	...
1758587	  775.3	  596.0	 5337.0	...
1758588	  775.3	  596.0	 5337.0	...
1758589	  775.3	  596.3	 5338.0	...
1758590	  775.3	  596.4	 5338.0	...
1758591	  775.3	  595.8	 5339.0	...
1758592	  775.2	  595.2	 5341.0	...
1758593	  775.2	  594.7	 5341.0	...
1758594	  775.3	  594.8	 5342.0	...
1758595	  775.3	  594.8	 5342.0	...
1758596	  775.3	  594.7	 5344.0	...
1758597	  775.3	  594.7	 5344.0	...
1758598	  775.3	  594.7	 5345.0	...
1758599	  775.5	  595.0	 5345.0	...
1758600	  775.5	  595.3	 5343.0	...
1758601	  775.2	  595.5	 5340.0	...
1758602	  775.2	  595.3	 5341.0	...
1758603	  775.3	  595.0	 5344.0	...
1758604	  775.7	  595.1	 5347.0	...
1758605	  775.8	  595.2	 5347.0	...
1758606	  775.9	  595.0	 5347.0	...
1758607	  775.9	  594.6	 5345.0	...
1758608	  775.8	  594.3	 5343.0	...
1758609	  775.6	  594.4	 5341.0	...
1758610	  775.2	  594.5	 5341.0	...
1758611	  774.7	  594.7	 5342.0	...
1758612	  774.5	  594.8	 5344.0	...
1758613	  774.5	  594.6	 5345.0	...
1758614	  774.6	  594.3	 5346.0	...
1758615	  774.7	  594.0	 5346.0	...
1758616	  774.8	  593.7	 5346.0	...
1758617	  774.9	  593.2	 5346.0	...
1758618	  774.9	  592.7	 5345.0	...
1758619	  774.9	  592.3	 5348.0	...
1758620	  774.9	  592.2	 5351.0	...
1758621	  774.8	  592.5	 5354.0	...
1758622	  774.8	  592.8	 5353.0	...
1758623	  774.7	  592.8	 5352.0	...
1758624	  774.6	  592.4	 5351.0	...
1758625	  774.5	  591.9	 5350.0	...
1758626	  774.6	  591.9	 5350.0	...
1758627	  774.6	  592.0	 5349.0	...
1758628	  774.8	  592.0	 5348.0	...
1758629	  775.0	  592.1	 5347.0	...
1758630	  775.3	  592.2	 5347.0	...
1758631	  775.5	  592.4	 5347.0	...
1758632	  775.7	  592.6	 5347.0	...
1758633	  775.9	  592.7	 5348.0	...
1758634	  776.1	  592.7	 5350.0	...
1758635	  775.8	  592.9	 5350.0	...
1758636	  775.4	  593.4	 5350.0	...
1758637	  775.1	  593.7	 5350.0	...
1758638	  775.2	  594.0	 5350.0	...
1758639	  775.4	  594.0	 5350.0	...
1758640	  775.5	  594.0	 5350.0	...
1758641	  775.5	  593.8	 5350.0	...
1758642	  775.5	  593.7	 5350.0	...
1758643	  775.3	  593.7	 5350.0	...
1758644	  775.2	  593.7	 5351.0	...
1758645	  774.9	  593.4	 5353.0	...
1758646	  774.8	  593.0	 5355.0	...
1758647	  774.7	  592.9	 5357.0	...
1758648	  774.9	  593.1	 5357.0	...
1758649	  775.2	  593.4	 5355.0	...
1758650	  775.6	  593.5	 5353.0	...
1758651	  775.8	  593.5	 5352.0	...
1758652	  775.9	  593.6	 5354.0	...
1758653	  775.9	  593.6	 5355.0	...
1758654	  775.9	  593.5	 5355.0	...
1758655	  775.9	  593.3	 5356.0	...
1758656	  775.9	  593.3	 5357.0	...
1758657	  775.9	  593.2	 5357.0	...
1758658	  775.9	  593.1	 5355.0	...
1758659	  775.8	  592.9	 5353.0	...
1758660	  775.5	  592.9	 5353.0	...
1758661	  775.3	  593.2	 5353.0	...
1758662	  775.2	  593.5	 5353.0	...
1758663	  775.3	  593.8	 5353.0	...
1758664	  775.3	  593.8	 5354.0	...
1758665	  775.4	  594.2	 5355.0	...
1758666	  775.5	  594.6	 5357.0	...
1758667	  775.5	  594.8	 5358.0	...
1758668	  775.4	  594.6	 5357.0	...
1758669	  775.4	  594.4	 5357.0	...
1758670	  775.3	  594.5	 5356.0	...
1758671	  775.3	  594.5	 5356.0	...
1758672	  775.3	  594.8	 5356.0	...
1758673	  775.3	  595.1	 5357.0	...
1758674	  775.4	  595.2	 5359.0	...
1758675	  775.6	  595.0	 5358.0	...
1758676	  775.7	  594.9	 5352.0	...
1758677	  776.0	  594.8	 5347.0	...
1758678	  776.3	  595.0	 5346.0	...
1758679	  776.2	  595.3	 5349.0	...
1758680	  776.0	  595.7	 5352.0	...
1758681	  775.8	  595.8	 5354.0	...
1758682	  775.8	  595.8	 5355.0	...
1758683	  775.8	  595.6	 5356.0	...
1758684	  775.8	  595.4	 5356.0	...
1758685	  775.8	  595.4	 5355.0	...
1758686	  775.8	  595.3	 5355.0	...
1758687	  775.9	  595.2	 5358.0	...
1758688	  776.0	  595.0	 5362.0	...
1758689	  776.1	  595.1	 5366.0	...
1758690	  776.2	  595.5	 5366.0	...
1758691	  776.4	  595.9	 5365.0	...
1758692	  776.0	  596.2	 5363.0	...
1758693	  775.5	  596.3	 5360.0	...
1758694	  775.2	  596.3	 5359.0	...
1758695	  775.4	  596.3	 5358.0	...
1758696	  775.6	  596.3	 5359.0	...
1758697	  775.8	  596.2	 5360.0	...
1758698	  776.1	  596.2	 5361.0	...
1758699	  776.5	  596.1	 5360.0	...
1758700	  776.4	  596.0	 5359.0	...
1758701	  776.2	  595.9	 5359.0	...
1758702	  776.0	  596.2	 5360.0	...
1758703	  775.9	  596.5	 5361.0	...
1758704	  775.8	  596.8	 5358.0	...
1758705	  775.7	  596.8	 5355.0	...
1758706	  775.7	  597.2	 5351.0	...
1758707	  775.8	  597.6	 5352.0	...
1758708	  775.9	  598.0	 5350.0	...
1758709	  775.9	  597.9	 5348.0	...
1758710	  775.9	  597.9	 5348.0	...
1758711	  775.9	  597.9	 5351.0	...
1758712	  775.9	  598.0	 5353.0	...
1758713	  776.0	  598.2	 5354.0	...
1758714	  776.0	  598.4	 5354.0	...
1758715	  776.0	  598.6	 5354.0	...
1758716	  775.9	  598.8	 5354.0	...
1758717	  775.9	  598.9	 5353.0	...
1758718	  775.8	  599.2	 5352.0	...
1758719	  775.8	  599.5	 5352.0	...
1758720	  775.9	  599.8	 5352.0	...
1758721	  775.9	  599.8	 5353.0	...
MSG	1758722 0000 _ Number Off
1758722	  776.0	  599.8	 5354.0	...
1758723	  775.9	  599.8	 5356.0	...
1758724	  775.9	  599.9	 5356.0	...
1758725	  775.8	  600.0	 5356.0	...
1758726	  776.0	  599.9	 5355.0	...
1758727	  776.3	  599.8	 5355.0	...
1758728	  776.6	  599.8	 5355.0	...
1758729	  776.5	  599.9	 5355.0	...
1758730	  776.6	  600.0	 5355.0	...
1758731	  776.8	  600.0	 5355.0	...
1758732	  776.5	  600.1	 5356.0	...
1758733	  776.1	  600.2	 5356.0	...
1758734	  775.6	  600.1	 5355.0	...
1758735	  775.5	  600.1	 5355.0	...
1758736	  775.4	  600.1	 5356.0	...
1758737	  775.5	  600.3	 5357.0	...
1758738	  775.7	  600.7	 5358.0	...
1758739	  776.0	  600.8	 5358.0	...
1758740	  776.5	  600.6	 5357.0	...
1758741	  776.9	  600.4	 5357.0	...
1758742	  776.8	  600.7	 5357.0	...
1758743	  776.6	  601.0	 5357.0	...
1758744	  776.4	  601.4	 5355.0	...
1758745	  776.4	  601.7	 5352.0	...
1758746	  776.5	  601.9	 5353.0	...
1758747	  776.4	  602.2	 5356.0	...
1758748	  776.3	  602.1	 5355.0	...
1758749	  776.3	  601.9	 5351.0	...
1758750	  776.4	  601.7	 5347.0	...
1758751	  776.7	  602.1	 5347.0	...
1758752	  776.9	  602.5	 5347.0	...
1758753	  777.1	  602.8	 5350.0	...
1758754	  777.0	  602.7	 5353.0	...
1758755	  776.9	  602.6	 5355.0	...
1758756	  776.7	  602.5	 5356.0	...
1758757	  776.6	  602.4	 5357.0	...
1758758	  776.5	  602.3	 5359.0	...
1758759	  776.4	  602.4	 5359.0	...
1758760	  776.5	  602.4	 5360.0	...
1758761	  776.6	  602.4	 5358.0	...
1758762	  776.6	  602.4	 5357.0	...
1758763	  776.6	  602.4	 5356.0	...
1758764	  776.6	  602.8	 5355.0	...
1758765	  776.7	  603.3	 5356.0	...
1758766	  776.7	  603.7	 5356.0	...
1758767	  776.7	  603.6	 5357.0	...
1758768	  776.6	  603.7	 5357.0	...
1758769	  776.6	  603.8	 5356.0	...
1758770	  776.5	  603.8	 5354.0	...
1758771	  776.4	  603.7	 5353.0	...
1758772	  776.4	  603.6	 5355.0	...
1758773	  776.5	  603.7	 5357.0	...
1758774	  776.6	  604.0	 5359.0	...
1758775	  776.6	  604.4	 5358.0	...
1758776	  776.7	  604.5	 5356.0	...
1758777	  776.8	  604.6	 5357.0	...
1758778	  776.8	  604.5	 5359.0	...
1758779	  776.7	  604.6	 5361.0	...
1758780	  776.7	  604.6	 5361.0	...
1758781	  776.7	  605.0	 5360.0	...
1758782	  776.8	  605.3	 5360.0	...
1758783	  776.8	  605.7	 5360.0	...
1758784	  776.9	  605.8	 5360.0	...
1758785	  776.9	  605.8	 5360.0	...
1758786	  777.0	  605.7	 5361.0	...
1758787	  777.0	  605.6	 5362.0	...
1758788	  777.0	  605.9	 5363.0	...
1758789	  777.0	  606.4	 5363.0	...
1758790	  777.1	  606.8	 5365.0	...
1758791	  777.1	  606.7	 5367.0	...
1758792	  777.1	  606.7	 5369.0	...
1758793	  777.2	  606.8	 5367.0	...
1758794	  777.2	  606.8	 5365.0	...
1758795	  777.3	  606.9	 5366.0	...
1758796	  777.3	  606.9	 5368.0	...
1758797	  777.4	  606.9	 5370.0	...
1758798	  777.1	  606.9	 5371.0	...
1758799	  776.8	  607.0	 5371.0	...
1758800	  776.6	  607.1	 5372.0	...
1758801	  776.7	  607.3	 5371.0	...
1758802	  776.8	  607.3	 5370.0	...
1758803	  776.8	  607.4	 5371.0	...
1758804	  776.7	  607.5	 5373.0	...
1758805	  776.8	  607.9	 5375.0	...
1758806	  776.9	  608.1	 5375.0	...
1758807	  777.0	  608.1	 5375.0	...
1758808	  776.8	  608.0	 5374.0	...
1758809	  776.6	  607.9	 5372.0	...
1758810	  776.6	  607.9	 5370.0	...
1758811	  776.8	  607.8	 5371.0	...
1758812	  777.1	  607.8	 5373.0	...
1758813	  777.2	  607.7	 5376.0	...
1758814	  777.0	  607.6	 5377.0	...
1758815	  776.8	  607.5	 5377.0	...
1758816	  776.6	  608.2	 5375.0	...
1758817	  776.7	  609.1	 5373.0	...
1758818	  776.9	  610.0	 5370.0	...
1758819	  776.9	  610.0	 5370.0	...
1758820	  776.8	  610.0	 5370.0	...
1758821	  776.7	  610.0	 5370.0	...
1758822	  776.5	  610.0	 5371.0	...
1758823	  776.5	  610.1	 5371.0	...
1758824	  776.5	  610.1	 5370.0	...
1758825	  776.5	  610.1	 5368.0	...
1758826	  776.8	  610.0	 5367.0	...
1758827	  777.0	  610.0	 5366.0	...
1758828	  777.3	  610.1	 5368.0	...
1758829	  777.3	  610.3	 5370.0	...
1758830	  777.3	  610.5	 5371.0	...
1758831	  777.1	  610.8	 5369.0	...
1758832	  777.0	  611.1	 5367.0	...
1758833	  777.1	  611.2	 5366.0	...
1758834	  777.2	  611.2	 5366.0	...
1758835	  777.3	  611.4	 5365.0	...
1758836	  777.3	  611.5	 5364.0	...
1758837	  777.3	  611.7	 5364.0	...
1758838	  777.2	  611.4	 5366.0	...
1758839	  777.1	  611.1	 5367.0	...
1758840	  777.1	  610.9	 5367.0	...
1758841	  777.0	  611.2	 5367.0	...
1758842	  776.9	  611.6	 5369.0	...
1758843	  776.9	  611.9	 5371.0	...
1758844	  776.9	  612.4	 5370.0	...
1758845	  776.8	  612.9	 5369.0	...
1758846	  776.8	  613.3	 5367.0	...
1758847	  776.7	  613.4	 5367.0	...
1758848	  776.8	  613.4	 5368.0	...
1758849	  776.9	  613.6	 5366.0	...
1758850	  776.8	  613.8	 5364.0	...
1758851	  776.7	  614.0	 5361.0	...
1758852	  776.8	  613.9	 5361.0	...
1758853	  777.2	  613.9	 5361.0	...
1758854	  777.5	  613.7	 5361.0	...
1758855	  777.6	  613.9	 5364.0	...
1758856	  777.3	  614.2	 5367.0	...
1758857	  776.9	  614.6	 5370.0	...
1758858	  776.5	  614.7	 5371.0	...
1758859	  776.4	  614.7	 5370.0	...
1758860	  776.4	  614.6	 5369.0	...
1758861	  776.3	  614.7	 5367.0	...
1758862	  776.4	  615.0	 5367.0	...
1758863	  776.5	  615.3	 5368.0	...
1758864	  776.6	  615.6	 5368.0	...
1758865	  776.6	  615.6	 5366.0	...
1758866	  776.7	  615.6	 5365.0	...
1758867	  776.7	  615.7	 5363.0	...
1758868	  776.7	  615.7	 5362.0	...
1758869	  776.7	  615.7	 5362.0	...
1758870	  776.7	  615.5	 5363.0	...
1758871	  776.6	  615.4	 5365.0	...
1758872	  776.7	  615.2	 5368.0	...
1758873	  776.8	  615.2	 5369.0	...
1758874	  776.9	  615.1	 5370.0	...
1758875	  776.8	  615.3	 5371.0	...
1758876	  776.6	  615.5	 5370.0	...
1758877	  776.4	  615.7	 5369.0	...
1758878	  776.5	  615.3	 5367.0	...
1758879	  776.6	  615.0	 5367.0	...
1758880	  776.6	  614.7	 5370.0	...
1758881	  776.5	  614.8	 5373.0	...
1758882	  776.3	  614.8	 5376.0	...
1758883	  776.1	  614.7	 5376.0	...
1758884	  776.0	  614.8	 5375.0	...
1758885	  775.9	  615.0	 5375.0	...
1758886	  775.8	  615.3	 5374.0	...
1758887	  775.9	  615.3	 5372.0	...
1758888	  775.8	  615.0	 5372.0	...
1758889	  775.8	  614.6	 5373.0	...
1758890	  775.9	  614.2	 5373.0	...
1758891	  776.1	  614.1	 5373.0	...
1758892	  776.2	  614.1	 5373.0	...
1758893	  776.2	  614.3	 5373.0	...
1758894	  776.1	  614.6	 5371.0	...
1758895	  776.1	  614.9	 5370.0	...
1758896	  776.1	  615.1	 5370.0	...
1758897	  776.0	  615.3	 5371.0	...
1758898	  775.9	  615.6	 5371.0	...
1758899	  775.9	  615.9	 5372.0	...
1758900	  776.1	  616.2	 5372.0	...
1758901	  776.3	  616.5	 5373.0	...
1758902	  776.4	  616.8	 5373.0	...
1758903	  776.3	  617.0	 5373.0	...
1758904	  776.1	  617.2	 5372.0	...
1758905	  776.0	  617.4	 5372.0	...
1758906	  776.0	  617.5	 5372.0	...
1758907	  776.0	  617.5	 5372.0	...
1758908	  775.8	  617.4	 5372.0	...
1758909	  775.5	  617.3	 5374.0	...
1758910	  775.3	  617.4	 5375.0	...
1758911	  775.3	  617.6	 5375.0	...
1758912	  775.3	  617.7	 5375.0	...
1758913	  775.3	  617.6	 5374.0	...
1758914	  775.2	  617.5	 5373.0	...
1758915	  775.8	  617.4	 5374.0	...
1758916	  776.3	  617.3	 5376.0	...
1758917	  776.8	  617.3	 5380.0	...
1758918	  776.5	  617.4	 5382.0	...
1758919	  776.2	  617.6	 5383.0	...
1758920	  775.9	  617.7	 5384.0	...
1758921	  775.9	  617.6	 5384.0	...
1758922	  775.9	  617.5	 5384.0	...
1758923	  775.9	  617.5	 5383.0	...
1758924	  776.0	  617.8	 5384.0	...
1758925	  775.9	  618.1	 5386.0	...
1758926	  775.9	  618.3	 5386.0	...
1758927	  775.8	  618.3	 5385.0	...
1758928	  776.0	  618.4	 5384.0	...
1758929	  776.3	  618.5	 5385.0	...
1758930	  776.5	  618.6	 5385.0	...
1758931	  776.5	  618.4	 5385.0	...
1758932	  776.4	  618.3	 5383.0	...
1758933	  776.4	  618.2	 5383.0	...
MSG	1758934 0000 _ Number On
1758934	  776.4	  618.5	 5384.0	...
1758935	  776.5	  618.7	 5386.0	...
1758936	  776.5	  618.8	 5388.0	...
1758937	  776.7	  618.4	 5390.0	...
1758938	  776.8	  618.1	 5390.0	...
1758939	  776.6	  618.3	 5388.0	...
1758940	  776.3	  618.5	 5387.0	...
1758941	  775.9	  618.8	 5387.0	...
1758942	  775.9	  618.9	 5390.0	...
1758943	  776.1	  618.8	 5394.0	...
1758944	  776.3	  618.5	 5396.0	...
1758945	  776.5	  618.2	 5397.0	...
1758946	  776.5	  618.0	 5398.0	...
1758947	  776.6	  617.9	 5398.0	...
1758948	  776.6	  617.9	 5399.0	...
1758949	  776.7	  617.9	 5399.0	...
1758950	  776.7	  618.0	 5399.0	...
1758951	  776.8	  618.1	 5398.0	...
1758952	  776.9	  618.1	 5396.0	...
1758953	  777.0	  618.1	 5394.0	...
1758954	  777.3	  618.1	 5393.0	...
1758955	  777.3	  618.1	 5392.0	...
1758956	  777.3	  618.2	 5392.0	...
1758957	  777.3	  618.5	 5392.0	...
1758958	  777.2	  618.9	 5392.0	...
1758959	  777.0	  619.1	 5392.0	...
1758960	  776.7	  619.2	 5393.0	...
1758961	  776.5	  619.5	 5392.0	...
1758962	  776.5	  620.1	 5391.0	...
1758963	  776.7	  620.6	 5391.0	...
1758964	  777.0	  620.7	 5392.0	...
1758965	  776.7	  620.7	 5392.0	...
1758966	  776.2	  620.8	 5392.0	...
1758967	  775.8	  620.7	 5391.0	...
1758968	  776.1	  620.5	 5389.0	...
1758969	  776.6	  620.3	 5387.0	...
1758970	  777.0	  620.2	 5387.0	...
1758971	  777.1	  620.2	 5390.0	...
1758972	  777.0	  620.2	 5392.0	...
1758973	  777.0	  620.2	 5391.0	...
1758974	  777.1	  620.2	 5391.0	...
1758975	  777.0	  620.3	 5392.0	...
1758976	  777.1	  620.6	 5393.0	...
1758977	  777.1	  620.9	 5391.0	...
1758978	  777.0	  621.1	 5388.0	...
1758979	  776.9	  621.3	 5386.0	...
1758980	  776.8	  621.8	 5386.0	...
1758981	  776.7	  622.0	 5386.0	...
1758982	  776.6	  621.7	 5387.0	...
1758983	  776.4	  621.5	 5389.0	...
1758984	  776.5	  621.4	 5390.0	...
1758985	  776.7	  621.5	 5390.0	...
1758986	  776.8	  621.5	 5390.0	...
1758987	  776.8	  621.5	 5391.0	...
1758988	  776.9	  621.5	 5393.0	...
1758989	  776.9	  621.6	 5395.0	...
1758990	  777.0	  621.6	 5397.0	...
1758991	  777.0	  621.7	 5399.0	...
1758992	  776.9	  621.7	 5401.0	...
1758993	  776.9	  621.6	 5402.0	...
1758994	  776.8	  621.5	 5402.0	...
1758995	  776.6	  621.5	 5402.0	...
1758996	  776.3	  621.4	 5402.0	...
1758997	  776.2	  621.5	 5402.0	...
1758998	  776.3	  621.6	 5402.0	...
1758999	  776.6	  621.6	 5399.0	...
1759000	  776.8	  621.7	 5396.0	...
1759001	  777.0	  621.5	 5395.0	...
1759002	  777.1	  621.3	 5398.0	...
1759003	  777.2	  621.2	 5401.0	...
1759004	  777.2	  621.3	 5402.0	...
1759005	  777.2	  621.5	 5403.0	...
1759006	  777.2	  621.7	 5402.0	...
1759007	  777.2	  621.9	 5401.0	...
1759008	  777.1	  621.8	 5400.0	...
1759009	  777.2	  621.4	 5401.0	...
1759010	  777.3	  620.9	 5404.0	...
1759011	  777.4	  620.7	 5406.0	...
1759012	  777.4	  620.8	 5406.0	...
1759013	  777.4	  620.4	 5407.0	...
1759014	  777.3	  619.9	 5409.0	...
1759015	  777.3	  619.6	 5410.0	...
1759016	  777.3	  619.6	 5410.0	...
1759017	  777.3	  619.7	 5409.0	...
1759018	  777.3	  619.9	 5409.0	...
1759019	  777.2	  620.1	 5410.0	...
1759020	  777.3	  620.2	 5411.0	...
1759021	  777.3	  620.2	 5410.0	...
1759022	  777.5	  620.0	 5406.0	...
1759023	  777.6	  620.0	 5403.0	...
1759024	  777.6	  619.9	 5401.0	...
1759025	  777.5	  619.9	 5401.0	...
1759026	  777.4	  619.9	 5401.0	...
1759027	  777.5	  619.9	 5400.0	...
1759028	  777.5	  620.0	 5399.0	...
1759029	  777.6	  620.0	 5399.0	...
1759030	  777.6	  620.1	 5402.0	...
1759031	  777.6	  620.1	 5405.0	...
1759032	  777.6	  620.2	 5406.0	...
1759033	  777.8	  620.2	 5405.0	...
1759034	  778.1	  620.2	 5403.0	...
1759035	  778.3	  620.3	 5404.0	...
1759036	  778.2	  620.5	 5404.0	...
1759037	  778.1	  620.6	 5404.0	...
1759038	  778.0	  620.6	 5404.0	...
1759039	  778.0	  620.5	 5404.0	...
1759040	  778.1	  620.5	 5404.0	...
1759041	  778.4	  620.5	 5403.0	...
1759042	  778.7	  620.6	 5402.0	...
1759043	  778.8	  620.5	 5403.0	...
1759044	  778.8	  620.5	 5404.0	...
1759045	  778.8	  620.4	 5405.0	...
1759046	  778.8	  620.1	 5405.0	...
1759047	  778.9	  619.9	 5404.0	...
1759048	  779.0	  619.6	 5405.0	...
1759049	  779.1	  619.6	 5406.0	...
1759050	  779.2	  619.2	 5408.0	...
1759051	  779.2	  618.9	 5409.0	...
1759052	  779.1	  618.7	 5409.0	...
1759053	  779.1	  618.8	 5410.0	...
1759054	  779.0	  618.9	 5411.0	...
1759055	  778.9	  619.0	 5413.0	...
1759056	  778.8	  619.1	 5414.0	...
1759057	  778.9	  619.1	 5413.0	...
1759058	  778.9	  618.9	 5417.0	...
1759059	  779.0	  618.9	 5421.0	...
1759060	  778.9	  618.9	 5424.0	...
1759061	  778.9	  619.0	 5423.0	...
1759062	  778.9	  619.1	 5423.0	...
1759063	  778.8	  619.1	 5423.0	...
1759064	  778.8	  619.1	 5422.0	...
1759065	  778.8	  619.2	 5422.0	...
1759066	  778.7	  619.3	 5422.0	...
1759067	  778.8	  619.4	 5423.0	...
1759068	  778.8	  619.5	 5422.0	...
1759069	  778.8	  619.6	 5421.0	...
1759070	  778.8	  619.7	 5420.0	...
1759071	  778.7	  619.6	 5420.0	...
1759072	  778.7	  619.3	 5420.0	...
1759073	  778.7	  619.1	 5421.0	...
1759074	  778.7	  619.1	 5421.0	...
1759075	  778.7	  619.2	 5421.0	...
1759076	  778.8	  619.3	 5422.0	...
1759077	  778.9	  619.4	 5422.0	...
1759078	  779.0	  619.4	 5421.0	...
1759079	  779.1	  619.3	 5422.0	...
1759080	  779.0	  619.1	 5422.0	...
1759081	  778.9	  618.9	 5422.0	...
1759082	  778.8	  618.8	 5422.0	...
1759083	  778.8	  618.9	 5421.0	...
1759084	  778.7	  619.0	 5422.0	...
1759085	  778.7	  619.0	 5423.0	...
1759086	  778.7	  619.0	 5421.0	...
1759087	  778.7	  619.0	 5418.0	...
1759088	  778.8	  619.0	 5417.0	...
1759089	  778.8	  619.0	 5418.0	...
1759090	  778.8	  618.9	 5420.0	...
1759091	  778.9	  618.9	 5420.0	...
1759092	  779.0	  618.8	 5420.0	...
1759093	  779.2	  618.8	 5419.0	...
1759094	  779.3	  618.8	 5419.0	...
1759095	  779.4	  618.6	 5422.0	...
1759096	  779.4	  618.4	 5425.0	...
1759097	  779.3	  618.2	 5427.0	...
1759098	  779.3	  618.1	 5427.0	...
1759099	  779.7	  618.1	 5427.0	...
1759100	  780.1	  618.2	 5427.0	...
1759101	  780.5	  618.1	 5427.0	...
1759102	  780.5	  617.9	 5426.0	...
1759103	  780.6	  617.9	 5425.0	...
1759104	  780.7	  618.0	 5425.0	...
1759105	  780.8	  618.0	 5425.0	...
1759106	  780.8	  617.9	 5425.0	...
1759107	  780.4	  617.9	 5425.0	...
1759108	  780.1	  618.0	 5424.0	...
1759109	  780.1	  618.0	 5424.0	...
1759110	  780.6	  617.9	 5422.0	...
1759111	  781.1	  618.1	 5419.0	...
1759112	  781.4	  618.3	 5416.0	...
1759113	  781.5	  618.7	 5415.0	...
1759114	  781.6	  618.8	 5414.0	...
1759115	  781.5	  618.9	 5413.0	...
1759116	  781.5	  619.4	 5410.0	...
1759117	  781.5	  620.1	 5407.0	...
1759118	  781.5	  620.8	 5404.0	...
1759119	  781.5	  621.2	 5405.0	...
1759120	  781.4	  621.7	 5407.0	...
1759121	  781.3	  622.0	 5409.0	...
1759122	  781.3	  622.2	 5409.0	...
1759123	  781.4	  622.1	 5410.0	...
1759124	  781.5	  622.5	 5407.0	...
1759125	  781.5	  622.9	 5404.0	...
1759126	  781.6	  623.7	 5402.0	...
1759127	  781.8	  624.0	 5402.0	...
1759128	  781.9	  624.2	 5402.0	...
1759129	  782.0	  624.2	 5402.0	...
1759130	  782.1	  624.3	 5402.0	...
1759131	  782.2	  624.9	 5402.0	...
1759132	  782.4	  625.4	 5402.0	...
1759133	  782.5	  625.9	 5402.0	...
1759134	  782.4	  625.9	 5401.0	...
1759135	  782.4	  626.0	 5400.0	...
1759136	  782.3	  626.1	 5400.0	...
1759137	  782.4	  626.2	 5400.0	...
1759138	  782.3	  626.2	 5401.0	...
1759139	  782.2	  626.1	 5401.0	...
1759140	  782.2	  626.1	 5402.0	...
1759141	  782.6	  626.2	 5402.0	...
1759142	  783.0	  626.4	 5401.0	...
1759143	  783.3	  626.3	 5399.0	...
1759144	  783.1	  626.2	 5398.0	...
1759145	  782.9	  625.8	 5401.0	...
1759146	  782.6	  625.4	 5404.0	...
1759147	  782.2	  624.9	 5408.0	...
1759148	  781.9	  624.6	 5407.0	...
1759149	  781.8	  624.4	 5406.0	...
1759150	  782.0	  624.3	 5405.0	...
1759151	  782.1	  624.1	 5407.0	...
1759152	  782.1	  624.1	 5408.0	...
1759153	  782.0	  624.1	 5409.0	...
1759154	  782.1	  624.2	 5408.0	...
1759155	  782.4	  624.3	 5408.0	...
1759156	  782.7	  624.2	 5407.0	...
1759157	  782.7	  624.0	 5408.0	...
1759158	  782.7	  623.3	 5408.0	...
1759159	  782.5	  622.7	 5410.0	...
1759160	  782.4	  622.2	 5411.0	...
1759161	  782.3	  622.2	 5413.0	...
1759162	  782.2	  622.1	 5414.0	...
1759163	  782.2	  622.1	 5415.0	...
1759164	  782.2	  622.0	 5416.0	...
1759165	  782.3	  621.8	 5415.0	...
1759166	  782.5	  622.2	 5414.0	...
1759167	  782.5	  622.8	 5414.0	...
1759168	  782.5	  623.4	 5416.0	...
1759169	  782.6	  623.6	 5417.0	...
1759170	  782.8	  623.4	 5417.0	...
1759171	  783.1	  623.0	 5419.0	...
1759172	  783.1	  622.5	 5422.0	...
1759173	  783.1	  622.2	 5424.0	...
1759174	  783.1	  622.3	 5424.0	...
1759175	  783.1	  622.6	 5423.0	...
1759176	  783.0	  622.9	 5423.0	...
1759177	  782.8	  622.9	 5426.0	...
1759178	  782.7	  622.3	 5428.0	...
1759179	  782.9	  621.5	 5430.0	...
1759180	  783.1	  620.8	 5429.0	...
1759181	  783.1	  620.6	 5429.0	...
1759182	  782.9	  620.7	 5429.0	...
1759183	  782.8	  620.6	 5430.0	...
1759184	  782.8	  620.4	 5432.0	...
1759185	  782.8	  620.0	 5433.0	...
1759186	  782.7	  619.7	 5435.0	...
1759187	  782.6	  619.5	 5436.0	...
1759188	  782.8	  619.6	 5435.0	...
1759189	  783.0	  619.7	 5433.0	...
1759190	  783.2	  619.1	 5431.0	...
1759191	  783.1	  618.4	 5431.0	...
1759192	  782.8	  617.8	 5432.0	...
1759193	  782.5	  617.6	 5433.0	...
1759194	  782.3	  617.5	 5433.0	...
1759195	  782.3	  617.4	 5432.0	...
1759196	  782.5	  617.1	 5433.0	...
1759197	  782.7	  616.7	 5434.0	...
1759198	  782.7	  616.4	 5438.0	...
1759199	  782.7	  616.3	 5441.0	...
1759200	  782.6	  616.4	 5443.0	...
1759201	  782.5	  616.5	 5443.0	...
1759202	  782.2	  616.6	 5443.0	...
1759203	  782.1	  616.7	 5443.0	...
1759204	  782.0	  616.9	 5443.0	...
1759205	  782.1	  617.0	 5442.0	...
1759206	  782.1	  616.8	 5442.0	...
1759207	  782.1	  616.6	 5443.0	...
1759208	  782.1	  616.4	 5445.0	...
1759209	  782.0	  616.5	 5443.0	...
1759210	  781.6	  616.6	 5441.0	...
1759211	  780.7	  616.7	 5440.0	...
1759212	  779.4	  616.7	 5442.0	...
1759213	  778.1	  616.7	 5443.0	...
1759214	  776.2	  616.6	 5442.0	...
1759215	  774.2	  616.2	 5441.0	...
1759216	  771.6	  615.9	 5441.0	...
1759217	  769.5	  615.9	 5441.0	...
1759218	  767.8	  616.2	 5442.0	...
1759219	  766.6	  616.0	 5446.0	...
1759220	  765.9	  615.6	 5450.0	...
1759221	  765.5	  615.2	 5454.0	...
1759222	  765.7	  615.1	 5453.0	...
1759223	  766.0	  614.9	 5453.0	...
1759224	  766.5	  614.2	 5451.0	...
1759225	  766.8	  613.5	 5450.0	...
1759226	  767.1	  613.0	 5446.0	...
1759227	  767.6	  612.9	 5444.0	...
1759228	  768.0	  612.8	 5440.0	...
1759229	  768.4	  612.6	 5439.0	...
1759230	  768.7	  612.4	 5437.0	...
1759231	  769.0	  611.9	 5437.0	...
1759232	  769.2	  611.4	 5438.0	...
1759233	  769.1	  611.4	 5440.0	...
1759234	  769.2	  611.8	 5442.0	...
1759235	  769.4	  612.1	 5443.0	...
MSG	1759236 0000 _ Number Off
1759236	  769.6	  612.1	 5444.0	...
1759237	  769.7	  611.9	 5444.0	...
1759238	  770.0	  611.8	 5445.0	...
1759239	  770.3	  611.6	 5446.0	...
1759240	  770.7	  611.5	 5446.0	...
1759241	  770.6	  611.2	 5445.0	...
1759242	  770.6	  610.8	 5446.0	...
1759243	  770.5	  610.5	 5450.0	...
1759244	  770.5	  610.6	 5455.0	...
1759245	  770.6	  610.7	 5454.0	...
1759246	  770.8	  610.7	 5452.0	...
1759247	  771.0	  610.7	 5449.0	...
1759248	  771.2	  610.7	 5449.0	...
1759249	  771.3	  610.9	 5448.0	...
1759250	  771.3	  610.9	 5448.0	...
1759251	  771.3	  610.9	 5448.0	...
1759252	  771.2	  610.8	 5449.0	...
1759253	  771.0	  610.8	 5451.0	...
1759254	  771.0	  610.8	 5452.0	...
1759255	  771.0	  610.8	 5453.0	...
1759256	  771.3	  610.7	 5454.0	...
1759257	  771.7	  610.7	 5455.0	...
1759258	  772.0	  610.9	 5456.0	...
1759259	  772.1	  611.1	 5455.0	...
1759260	  772.2	  611.4	 5455.0	...
1759261	  772.2	  611.8	 5454.0	...
1759262	  772.0	  612.3	 5453.0	...
1759263	  771.7	  612.5	 5453.0	...
1759264	  771.6	  612.6	 5453.0	...
1759265	  771.8	  612.7	 5451.0	...
1759266	  772.0	  612.8	 5449.0	...
1759267	  772.1	  612.8	 5448.0	...
1759268	  772.1	  612.4	 5450.0	...
1759269	  772.1	  612.0	 5452.0	...
1759270	  772.2	  611.7	 5454.0	...
1759271	  772.3	  611.7	 5454.0	...
1759272	  772.4	  611.5	 5455.0	...
1759273	  772.7	  611.2	 5456.0	...
1759274	  773.0	  611.0	 5458.0	...
1759275	  773.3	  610.9	 5459.0	...
1759276	  773.3	  611.0	 5459.0	...
1759277	  772.9	  611.2	 5459.0	...
1759278	  772.6	  611.3	 5459.0	...
1759279	  772.3	  611.3	 5459.0	...
1759280	  772.5	  611.2	 5459.0	...
1759281	  772.8	  611.4	 5457.0	...
1759282	  772.9	  611.7	 5455.0	...
1759283	  772.9	  611.9	 5456.0	...
1759284	  772.9	  611.4	 5457.0	...
1759285	  772.9	  611.0	 5459.0	...
1759286	  772.9	  610.6	 5458.0	...
1759287	  773.0	  610.6	 5457.0	...
1759288	  773.1	  610.6	 5457.0	...
1759289	  773.3	  610.6	 5458.0	...
1759290	  773.5	  610.4	 5459.0	...
1759291	  773.4	  610.2	 5456.0	...
1759292	  773.1	  610.1	 5453.0	...
1759293	  772.8	  610.2	 5454.0	...
1759294	  772.8	  610.3	 5457.0	...
1759295	  772.7	  610.4	 5460.0	...
1759296	  772.5	  610.4	 5459.0	...
1759297	  772.3	  610.2	 5460.0	...
1759298	  772.2	  610.0	 5462.0	...
1759299	  772.7	  609.8	 5463.0	...
1759300	  773.2	  609.8	 5462.0	...
1759301	  773.7	  609.9	 5462.0	...
1759302	  773.8	  610.1	 5462.0	...
1759303	  773.9	  610.2	 5463.0	...
1759304	  774.0	  610.2	 5463.0	...
1759305	  774.1	  610.2	 5464.0	...
1759306	  774.1	  610.2	 5464.0	...
1759307	  774.1	  610.2	 5465.0	...
1759308	  774.1	  609.8	 5467.0	...
1759309	  774.1	  609.4	 5468.0	...
1759310	  774.1	  609.3	 5469.0	...
1759311	  774.3	  609.4	 5469.0	...
1759312	  774.4	  609.6	 5470.0	...
1759313	  774.3	  609.9	 5471.0	...
1759314	  774.0	  610.4	 5472.0	...
1759315	  774.1	  610.0	 5471.0	...
1759316	  774.3	  609.3	 5472.0	...
1759317	  774.4	  608.6	 5474.0	...
1759318	  774.2	  608.7	 5476.0	...
1759319	  774.1	  608.8	 5481.0	...
1759320	  774.1	  608.8	 5485.0	...
1759321	  774.1	  608.9	 5487.0	...
1759322	  774.0	  609.0	 5485.0	...
1759323	  773.8	  609.1	 5483.0	...
1759324	  774.0	  609.0	 5484.0	...
1759325	  774.3	  608.8	 5485.0	...
1759326	  774.4	  608.6	 5486.0	...
1759327	  774.3	  608.5	 5486.0	...
1759328	  774.2	  608.7	 5485.0	...
1759329	  774.2	  608.8	 5484.0	...
1759330	  774.5	  608.8	 5482.0	...
1759331	  774.8	  608.6	 5482.0	...
1759332	  774.9	  608.4	 5485.0	...
1759333	  774.7	  608.3	 5490.0	...
1759334	  774.4	  608.2	 5492.0	...
1759335	  774.4	  608.1	 5489.0	...
1759336	  774.6	  608.3	 5485.0	...
1759337	  774.9	  608.6	 5483.0	...
1759338	  775.1	  608.9	 5481.0	...
1759339	  775.0	  608.9	 5480.0	...
1759340	  774.7	  608.8	 5480.0	...
1759341	  774.4	  608.8	 5481.0	...
1759342	  774.3	  609.4	 5483.0	...
1759343	  774.4	  610.2	 5485.0	...
1759344	  774.6	  610.8	 5486.0	...
1759345	  774.7	  610.6	 5487.0	...
1759346	  774.8	  610.3	 5485.0	...
1759347	  774.9	  609.8	 5484.0	...
1759348	  775.0	  609.4	 5482.0	...
1759349	  775.0	  609.1	 5482.0	...
1759350	  775.1	  609.2	 5482.0	...
1759351	  775.2	  609.1	 5482.0	...
1759352	  775.2	  609.1	 5483.0	...
1759353	  775.1	  609.2	 5484.0	...
1759354	  774.9	  609.4	 5485.0	...
1759355	  774.9	  609.6	 5485.0	...
1759356	  774.8	  609.5	 5485.0	...
1759357	  774.5	  609.2	 5484.0	...
1759358	  774.3	  608.8	 5482.0	...
1759359	  774.0	  608.5	 5481.0	...
1759360	  774.0	  608.6	 5480.0	...
1759361	  774.1	  608.5	 5480.0	...
1759362	  774.0	  608.3	 5479.0	...
1759363	  774.1	  608.4	 5478.0	...
1759364	  774.1	  608.7	 5478.0	...
1759365	  774.3	  608.9	 5478.0	...
1759366	  774.4	  608.9	 5478.0	...
1759367	  774.4	  608.8	 5479.0	...
1759368	  774.3	  608.8	 5482.0	...
1759369	  774.1	  608.7	 5484.0	...
1759370	  774.1	  608.7	 5485.0	...
1759371	  774.1	  608.6	 5485.0	...
1759372	  774.2	  608.5	 5485.0	...
1759373	  774.3	  608.5	 5484.0	...
1759374	  774.4	  608.4	 5482.0	...
1759375	  774.4	  608.4	 5481.0	...
1759376	  774.5	  608.3	 5479.0	...
1759377	  774.5	  608.3	 5478.0	...
1759378	  774.6	  608.3	 5476.0	...
1759379	  774.6	  608.3	 5475.0	...
1759380	  774.3	  608.5	 5475.0	...
1759381	  774.1	  608.6	 5475.0	...
1759382	  774.0	  608.7	 5476.0	...
1759383	  774.0	  608.6	 5479.0	...
1759384	  774.1	  608.4	 5483.0	...
1759385	  774.1	  607.8	 5485.0	...
1759386	  773.9	  607.3	 5485.0	...
1759387	  773.7	  606.9	 5485.0	...
1759388	  773.8	  607.0	 5486.0	...
1759389	  774.0	  607.0	 5486.0	...
1759390	  774.3	  607.0	 5484.0	...
1759391	  774.3	  606.9	 5480.0	...
1759392	  774.2	  606.6	 5477.0	...
1759393	  774.2	  606.4	 5478.0	...
1759394	  774.2	  606.2	 5480.0	...
1759395	  774.3	  606.1	 5484.0	...
1759396	  774.4	  606.0	 5486.0	...
1759397	  774.4	  605.9	 5490.0	...
1759398	  774.5	  605.9	 5491.0	...
1759399	  774.4	  605.8	 5491.0	...
1759400	  774.3	  605.7	 5491.0	...
1759401	  774.2	  605.1	 5492.0	...
1759402	  774.0	  604.5	 5493.0	...
1759403	  773.9	  604.0	 5494.0	...
1759404	  774.2	  604.1	 5492.0	...
1759405	  774.7	  604.0	 5490.0	...
1759406	  774.9	  604.1	 5488.0	...
1759407	  774.6	  604.2	 5488.0	...
1759408	  774.3	  604.4	 5490.0	...
1759409	  774.1	  604.5	 5491.0	...
1759410	  774.0	  604.5	 5490.0	...
1759411	  773.9	  603.9	 5489.0	...
1759412	  773.9	  603.1	 5487.0	...
1759413	  773.9	  602.4	 5487.0	...
1759414	  773.9	  602.3	 5487.0	...
1759415	  773.8	  601.9	 5489.0	...
1759416	  773.7	  601.2	 5490.0	...
1759417	  773.8	  600.5	 5491.0	...
1759418	  774.1	  600.0	 5491.0	...
1759419	  774.4	  599.9	 5492.0	...
1759420	  774.5	  599.7	 5494.0	...
1759421	  774.6	  599.0	 5497.0	...
1759422	  774.6	  598.4	 5499.0	...
1759423	  774.6	  597.8	 5499.0	...
1759424	  774.7	  597.5	 5499.0	...
1759425	  774.7	  597.1	 5499.0	...
1759426	  774.5	  596.9	 5500.0	...
1759427	  774.3	  596.9	 5501.0	...
1759428	  774.0	  597.0	 5502.0	...
1759429	  774.0	  597.1	 5503.0	...
1759430	  773.9	  596.5	 5503.0	...
1759431	  774.0	  595.9	 5503.0	...
1759432	  774.2	  595.1	 5504.0	...
1759433	  774.5	  594.8	 5505.0	...
1759434	  774.8	  594.5	 5506.0	...
1759435	  774.9	  594.7	 5507.0	...
1759436	  775.1	  595.0	 5507.0	...
1759437	  775.2	  595.1	 5507.0	...
1759438	  775.3	  595.0	 5507.0	...
1759439	  775.3	  594.7	 5507.0	...
1759440	  775.5	  594.6	 5508.0	...
1759441	  775.6	  594.6	 5510.0	...
1759442	  775.5	  594.7	 5510.0	...
1759443	  775.3	  594.6	 5510.0	...
1759444	  774.9	  594.5	 5512.0	...
1759445	  774.7	  593.8	 5515.0	...
1759446	  774.6	  593.3	 5519.0	...
MSG	1759447 0000 _ Number On
1759447	  774.5	  592.7	 5520.0	...
1759448	  774.4	  592.6	 5518.0	...
1759449	  774.5	  592.8	 5514.0	...
1759450	  774.4	  592.7	 5511.0	...
1759451	  774.3	  592.5	 5514.0	...
1759452	  774.4	  592.2	 5517.0	...
1759453	  774.8	  592.2	 5519.0	...
1759454	  775.1	  592.3	 5521.0	...
1759455	  775.1	  591.9	 5524.0	...
1759456	  775.1	  591.5	 5523.0	...
1759457	  775.1	  591.5	 5520.0	...
1759458	  775.0	  591.9	 5517.0	...
1759459	  774.9	  592.2	 5516.0	...
1759460	  774.8	  592.1	 5517.0	...
1759461	  774.7	  591.9	 5520.0	...
1759462	  774.8	  591.8	 5524.0	...
1759463	  774.9	  591.8	 5524.0	...
1759464	  775.0	  591.6	 5521.0	...
1759465	  775.1	  591.1	 5518.0	...
1759466	  775.1	  590.6	 5518.0	...
1759467	  775.1	  590.3	 5519.0	...
1759468	  775.1	  590.2	 5519.0	...
1759469	  775.0	  590.0	 5519.0	...
1759470	  774.9	  589.7	 5519.0	...
1759471	  774.9	  589.6	 5519.0	...
1759472	  775.1	  589.5	 5520.0	...
1759473	  775.2	  589.0	 5523.0	...
1759474	  775.1	  588.1	 5526.0	...
1759475	  775.1	  587.2	 5528.0	...
1759476	  775.1	  586.9	 5528.0	...
1759477	  775.2	  586.8	 5529.0	...
1759478	  775.2	  586.8	 5530.0	...
1759479	  775.2	  586.7	 5531.0	...
1759480	  775.1	  586.4	 5532.0	...
1759481	  775.0	  586.1	 5533.0	...
1759482	  774.8	  585.8	 5534.0	...
1759483	  774.6	  585.6	 5536.0	...
1759484	  774.5	  585.2	 5537.0	...
1759485	  774.6	  584.8	 5539.0	...
1759486	  774.9	  584.5	 5539.0	...
1759487	  775.0	  583.8	 5540.0	...
1759488	  774.8	  583.2	 5541.0	...
1759489	  774.8	  582.9	 5542.0	...
1759490	  774.8	  582.8	 5543.0	...
1759491	  774.9	  582.5	 5544.0	...
1759492	  774.8	  582.1	 5546.0	...
1759493	  774.8	  581.7	 5549.0	...
1759494	  774.8	  581.2	 5552.0	...
1759495	  774.9	  580.8	 5553.0	...
1759496	  774.9	  579.6	 5556.0	...
1759497	  774.9	  578.6	 5559.0	...
1759498	  774.8	  577.4	 5563.0	...
1759499	  774.8	  577.1	 5565.0	...
1759500	  774.8	  577.0	 5567.0	...
1759501	  774.8	  576.7	 5568.0	...
1759502	  774.8	  576.3	 5569.0	...
1759503	  774.8	  575.9	 5569.0	...
1759504	  775.0	  575.8	 5568.0	...
1759505	  775.0	  575.6	 5569.0	...
1759506	  775.1	  575.2	 5572.0	...
1759507	  775.2	  574.8	 5574.0	...
1759508	  775.2	  574.4	 5577.0	...
1759509	  775.2	  574.1	 5578.0	...
1759510	  775.2	  573.7	 5579.0	...
1759511	  775.1	  573.6	 5580.0	...
1759512	  775.1	  573.4	 5580.0	...
1759513	  775.1	  573.2	 5580.0	...
1759514	  775.0	  573.0	 5580.0	...
1759515	  775.0	  572.9	 5580.0	...
1759516	  775.0	  572.9	 5581.0	...
1759517	  774.9	  573.0	 5581.0	...
1759518	  774.8	  573.3	 5581.0	...
1759519	  774.9	  573.6	 5581.0	...
1759520	  775.1	  573.7	 5581.0	...
1759521	  775.3	  573.5	 5583.0	...
1759522	  775.3	  573.4	 5585.0	...
1759523	  775.3	  573.9	 5584.0	...
1759524	  775.3	  574.9	 5582.0	...
1759525	  775.2	  576.0	 5579.0	...
1759526	  775.2	  576.5	 5579.0	...
1759527	  775.4	  577.2	 5579.0	...
1759528	  776.0	  577.8	 5577.0	...
1759529	  776.6	  578.7	 5574.0	...
1759530	  777.0	  579.1	 5571.0	...
1759531	  777.0	  579.6	 5568.0	...
1759532	  776.8	  580.8	 5564.0	...
1759533	  776.7	  582.0	 5559.0	...
1759534	  776.9	  583.4	 5553.0	...
1759535	  777.2	  584.0	 5550.0	...
1759536	  777.7	  585.5	 5547.0	...
1759537	  778.0	  586.6	 5546.0	...
1759538	  777.9	  587.6	 5545.0	...
1759539	  777.7	  588.8	 5540.0	...
1759540	  777.5	  590.2	 5536.0	...
1759541	  777.6	  591.9	 5531.0	...
1759542	  777.6	  592.9	 5527.0	...
1759543	  777.9	  594.2	 5523.0	...
1759544	  778.2	  595.1	 5517.0	...
1759545	  778.5	  595.6	 5514.0	...
1759546	  778.9	  596.9	 5509.0	...
1759547	  779.1	  598.3	 5508.0	...
1759548	  779.3	  600.4	 5500.0	...
1759549	  779.5	  601.8	 5487.0	...
1759550	  779.7	  603.7	 5475.0	...
1759551	  779.5	  605.5	 5468.0	...
1759552	  779.4	  607.2	 5465.0	...
1759553	  779.4	  608.9	 5461.0	...
1759554	  779.7	  611.0	 5452.0	...
1759555	  779.7	  613.1	 5446.0	...
EFIX R   1755647	1759555	3909	  772.8	  585.8	   5292
SSACC R  1759556
1759556	  779.6	  615.7	 5436.0	...
1759557	  779.6	  618.2	 5430.0	...
1759558	  779.7	  620.4	 5417.0	...
1759559	  780.0	  623.3	 5407.0	...
1759560	  780.3	  626.1	 5394.0	...
1759561	  780.9	  630.1	 5382.0	...
1759562	  781.4	  633.2	 5371.0	...
1759563	  781.9	  637.3	 5352.0	...
1759564	  782.2	  640.8	 5337.0	...
1759565	  782.7	  645.1	 5315.0	...
1759566	  783.1	  649.9	 5300.0	...
1759567	  783.1	  655.6	 5272.0	...
1759568	  783.1	  661.2	 5252.0	...
1759569	  782.6	  668.3	 5222.0	...
1759570	  782.6	  675.9	 5199.0	...
1759571	  782.4	  684.5	 5168.0	...
1759572	  782.7	  694.1	 5135.0	...
1759573	  782.1	  705.0	 5090.0	...
1759574	  782.1	  719.1	 5036.0	...
1759575	  782.2	  733.7	 4978.0	...
1759576	  783.9	  750.9	 4916.0	...
1759577	  785.7	  770.0	 4840.0	...
1759578	  788.3	  792.1	 4753.0	...
1759579	  790.1	  816.0	 4656.0	...
1759580	  792.0	  841.9	 4555.0	...
1759581	  793.7	  869.7	 4444.0	...
1759582	  796.1	  900.2	 4327.0	...
1759583	  797.9	  932.8	 4203.0	...
1759584	  800.0	  967.1	 4074.0	...
1759585	  801.9	 1002.8	 3936.0	...
1759586	  804.9	 1040.7	 3797.0	...
1759587	  808.5	 1081.1	 3644.0	...
1759588	  813.1	 1124.4	 3485.0	...
1759589	  816.7	 1169.6	 3318.0	...
1759590	  820.0	 1217.0	 3152.0	...
1759591	  821.6	 1249.3	 3040.0	...
1759592	  822.9	 1265.8	 2983.0	...
1759593	  822.9	 1265.8	 2983.0	...
SBLINK R 1759594
1759594	   .	   .	    0.0	...
1759595	   .	   .	    0.0	...
1759596	   .	   .	    0.0	...
1759597	   .	   .	    0.0	...
1759598	   .	   .	    0.0	...
1759599	   .	   .	    0.0	...
1759600	   .	   .	    0.0	...
1759601	   .	   .	    0.0	...
1759602	   .	   .	    0.0	...
1759603	   .	   .	    0.0	...
1759604	   .	   .	    0.0	...
1759605	   .	   .	    0.0	...
1759606	   .	   .	    0.0	...
1759607	   .	   .	    0.0	...
1759608	   .	   .	    0.0	...
1759609	   .	   .	    0.0	...
1759610	   .	   .	    0.0	...
1759611	   .	   .	    0.0	...
1759612	   .	   .	    0.0	...
1759613	   .	   .	    0.0	...
1759614	   .	   .	    0.0	...
1759615	   .	   .	    0.0	...
1759616	   .	   .	    0.0	...
1759617	   .	   .	    0.0	...
1759618	   .	   .	    0.0	...
1759619	   .	   .	    0.0	...
1759620	   .	   .	    0.0	...
1759621	   .	   .	    0.0	...
1759622	   .	   .	    0.0	...
1759623	   .	   .	    0.0	...
1759624	   .	   .	    0.0	...
1759625	   .	   .	    0.0	...
1759626	   .	   .	    0.0	...
1759627	   .	   .	    0.0	...
1759628	   .	   .	    0.0	...
1759629	   .	   .	    0.0	...
1759630	   .	   .	    0.0	...
1759631	   .	   .	    0.0	...
1759632	   .	   .	    0.0	...
1759633	   .	   .	    0.0	...
1759634	   .	   .	    0.0	...
1759635	   .	   .	    0.0	...
1759636	   .	   .	    0.0	...
1759637	   .	   .	    0.0	...
1759638	   .	   .	    0.0	...
1759639	   .	   .	    0.0	...
1759640	   .	   .	    0.0	...
1759641	   .	   .	    0.0	...
1759642	   .	   .	    0.0	...
1759643	   .	   .	    0.0	...
1759644	   .	   .	    0.0	...
1759645	   .	   .	    0.0	...
1759646	   .	   .	    0.0	...
1759647	   .	   .	    0.0	...
1759648	   .	   .	    0.0	...
1759649	   .	   .	    0.0	...
1759650	   .	   .	    0.0	...
1759651	   .	   .	    0.0	...
1759652	   .	   .	    0.0	...
1759653	   .	   .	    0.0	...
1759654	   .	   .	    0.0	...
1759655	   .	   .	    0.0	...
1759656	   .	   .	    0.0	...
1759657	   .	   .	    0.0	...
1759658	   .	   .	    0.0	...
1759659	   .	   .	    0.0	...
1759660	   .	   .	    0.0	...
1759661	   .	   .	    0.0	...
1759662	   .	   .	    0.0	...
1759663	   .	   .	    0.0	...
1759664	   .	   .	    0.0	...
1759665	   .	   .	    0.0	...
1759666	   .	   .	    0.0	...
1759667	   .	   .	    0.0	...
1759668	   .	   .	    0.0	...
1759669	   .	   .	    0.0	...
1759670	   .	   .	    0.0	...
1759671	   .	   .	    0.0	...
1759672	   .	   .	    0.0	...
1759673	   .	   .	    0.0	...
1759674	   .	   .	    0.0	...
1759675	   .	   .	    0.0	...
1759676	   .	   .	    0.0	...
1759677	   .	   .	    0.0	...
1759678	   .	   .	    0.0	...
1759679	   .	   .	    0.0	...
1759680	   .	   .	    0.0	...
1759681	   .	   .	    0.0	...
1759682	   .	   .	    0.0	...
1759683	   .	   .	    0.0	...
1759684	   .	   .	    0.0	...
1759685	   .	   .	    0.0	...
1759686	   .	   .	    0.0	...
1759687	   .	   .	    0.0	...
1759688	   .	   .	    0.0	...
1759689	   .	   .	    0.0	...
1759690	   .	   .	    0.0	...
1759691	   .	   .	    0.0	...
1759692	   .	   .	    0.0	...
1759693	   .	   .	    0.0	...
1759694	   .	   .	    0.0	...
1759695	   .	   .	    0.0	...
1759696	   .	   .	    0.0	...
1759697	   .	   .	    0.0	...
1759698	   .	   .	    0.0	...
1759699	   .	   .	    0.0	...
1759700	   .	   .	    0.0	...
1759701	   .	   .	    0.0	...
1759702	   .	   .	    0.0	...
1759703	   .	   .	    0.0	...
1759704	   .	   .	    0.0	...
1759705	   .	   .	    0.0	...
1759706	   .	   .	    0.0	...
1759707	   .	   .	    0.0	...
1759708	   .	   .	    0.0	...
1759709	   .	   .	    0.0	...
1759710	   .	   .	    0.0	...
1759711	   .	   .	    0.0	...
1759712	   .	   .	    0.0	...
1759713	   .	   .	    0.0	...
1759714	   .	   .	    0.0	...
1759715	   .	   .	    0.0	...
1759716	   .	   .	    0.0	...
1759717	   .	   .	    0.0	...
1759718	   .	   .	    0.0	...
1759719	   .	   .	    0.0	...
1759720	   .	   .	    0.0	...
1759721	   .	   .	    0.0	...
1759722	   .	   .	    0.0	...
1759723	   .	   .	    0.0	...
1759724	   .	   .	    0.0	...
1759725	   .	   .	    0.0	...
1759726	   .	   .	    0.0	...
1759727	   .	   .	    0.0	...
1759728	   .	   .	    0.0	...
1759729	   .	   .	    0.0	...
1759730	   .	   .	    0.0	...
1759731	   .	   .	    0.0	...
1759732	   .	   .	    0.0	...
1759733	   .	   .	    0.0	...
1759734	   .	   .	    0.0	...
1759735	   .	   .	    0.0	...
1759736	   .	   .	    0.0	...
1759737	   .	   .	    0.0	...
1759738	   .	   .	    0.0	...
1759739	   .	   .	    0.0	...
1759740	   .	   .	    0.0	...
1759741	   .	   .	    0.0	...
1759742	   .	   .	    0.0	...
1759743	   .	   .	    0.0	...
EBLINK R 1759594	1759743	150
1759744	  807.6	 1249.7	 2844.0	...
1759745	  807.6	 1249.7	 2844.0	...
1759746	  807.2	 1246.4	 2858.0	...
1759747	  806.4	 1238.4	 2890.0	...
1759748	  805.6	 1227.0	 2934.0	...
1759749	  804.7	 1215.1	 2979.0	...
1759750	  804.3	 1205.2	 3015.0	...
1759751	  803.5	 1195.4	 3051.0	...
1759752	  803.2	 1186.0	 3084.0	...
1759753	  802.8	 1176.1	 3120.0	...
MSG	1759754 0000 _ Number Off
1759754	  802.4	 1166.0	 3153.0	...
1759755	  801.6	 1156.2	 3189.0	...
1759756	  800.8	 1147.2	 3218.0	...
1759757	  800.1	 1138.7	 3254.0	...
1759758	  799.3	 1130.8	 3283.0	...
1759759	  798.5	 1122.7	 3320.0	...
1759760	  797.8	 1115.1	 3350.0	...
1759761	  797.4	 1106.8	 3382.0	...
1759762	  796.9	 1098.9	 3408.0	...
1759763	  796.4	 1090.2	 3439.0	...
1759764	  795.9	 1083.2	 3464.0	...
1759765	  795.4	 1075.5	 3493.0	...
1759766	  794.9	 1068.3	 3516.0	...
1759767	  794.1	 1060.5	 3543.0	...
1759768	  793.3	 1052.6	 3570.0	...
1759769	  792.5	 1045.5	 3597.0	...
1759770	  791.7	 1037.7	 3627.0	...
1759771	  791.0	 1030.7	 3652.0	...
1759772	  790.7	 1022.5	 3679.0	...
1759773	  790.9	 1014.7	 3704.0	...
1759774	  791.3	 1007.8	 3732.0	...
1759775	  791.3	 1001.3	 3758.0	...
1759776	  790.6	  994.4	 3781.0	...
1759777	  789.8	  987.6	 3804.0	...
1759778	  789.2	  981.8	 3825.0	...
1759779	  788.5	  976.5	 3841.0	...
1759780	  787.8	  970.6	 3863.0	...
1759781	  787.8	  964.5	 3881.0	...
1759782	  788.1	  958.8	 3906.0	...
1759783	  788.4	  953.3	 3923.0	...
1759784	  787.7	  947.4	 3944.0	...
1759785	  787.1	  942.3	 3960.0	...
1759786	  786.8	  937.0	 3977.0	...
1759787	  786.5	  932.6	 3991.0	...
1759788	  786.2	  927.2	 4005.0	...
1759789	  785.9	  922.0	 4021.0	...
1759790	  785.9	  917.8	 4040.0	...
1759791	  786.1	  913.5	 4060.0	...
1759792	  786.0	  909.4	 4072.0	...
1759793	  785.9	  904.6	 4083.0	...
1759794	  785.5	  899.5	 4098.0	...
1759795	  785.1	  895.0	 4116.0	...
1759796	  784.5	  890.3	 4131.0	...
1759797	  783.9	  887.1	 4143.0	...
1759798	  783.2	  881.8	 4154.0	...
1759799	  783.1	  877.0	 4173.0	...
1759800	  783.0	  872.5	 4187.0	...
1759801	  783.1	  869.2	 4201.0	...
1759802	  782.7	  865.3	 4211.0	...
1759803	  782.3	  860.6	 4225.0	...
1759804	  782.0	  856.4	 4241.0	...
1759805	  782.2	  852.4	 4254.0	...
ESACC R  1759556	1759805	250	  779.6	  615.7	  782.2	  852.4	   5.05	   3003
SFIX R   1759806
1759806	  782.6	  848.2	 4270.0	...
1759807	  782.9	  844.0	 4280.0	...
1759808	  782.4	  839.8	 4294.0	...
1759809	  781.6	  836.3	 4304.0	...
1759810	  781.5	  832.6	 4320.0	...
1759811	  781.9	  829.4	 4334.0	...
1759812	  782.1	  826.3	 4345.0	...
1759813	  781.8	  822.5	 4355.0	...
1759814	  781.4	  818.6	 4365.0	...
1759815	  781.1	  814.9	 4375.0	...
1759816	  781.0	  811.6	 4386.0	...
1759817	  780.9	  809.0	 4397.0	...
1759818	  780.7	  805.5	 4407.0	...
1759819	  780.9	  802.6	 4419.0	...
1759820	  781.2	  798.3	 4425.0	...
1759821	  781.5	  794.9	 4431.0	...
1759822	  781.3	  791.5	 4435.0	...
1759823	  781.0	  788.4	 4443.0	...
1759824	  780.7	  785.3	 4459.0	...
1759825	  780.2	  781.9	 4472.0	...
1759826	  779.4	  778.8	 4484.0	...
1759827	  778.7	  775.4	 4487.0	...
1759828	  778.4	  772.0	 4490.0	...
1759829	  778.4	  768.7	 4499.0	...
1759830	  778.4	  765.8	 4508.0	...
1759831	  778.1	  762.9	 4518.0	...
1759832	  777.8	  760.3	 4522.0	...
1759833	  777.4	  757.3	 4533.0	...
1759834	  777.0	  754.1	 4541.0	...
1759835	  776.6	  750.8	 4553.0	...
1759836	  776.5	  748.4	 4558.0	...
1759837	  776.3	  745.8	 4567.0	...
1759838	  776.1	  743.7	 4572.0	...
1759839	  775.8	  740.7	 4578.0	...
1759840	  775.5	  738.0	 4588.0	...
1759841	  775.4	  735.7	 4596.0	...
1759842	  775.2	  733.5	 4603.0	...
1759843	  775.1	  732.5	 4603.0	...
1759844	  774.9	  730.4	 4607.0	...
1759845	  774.8	  728.4	 4610.0	...
1759846	  774.7	  725.6	 4613.0	...
1759847	  774.7	  723.6	 4613.0	...
1759848	  774.7	  721.2	 4617.0	...
1759849	  774.7	  719.1	 4622.0	...
1759850	  774.6	  717.0	 4628.0	...
1759851	  774.4	  715.1	 4635.0	...
1759852	  774.2	  712.8	 4640.0	...
1759853	  774.4	  710.8	 4646.0	...
1759854	  774.7	  709.5	 4646.0	...
1759855	  774.7	  707.4	 4649.0	...
1759856	  774.4	  705.4	 4652.0	...
1759857	  773.9	  702.4	 4658.0	...
1759858	  773.5	  699.8	 4660.0	...
1759859	  773.4	  697.5	 4666.0	...
1759860	  773.4	  695.4	 4674.0	...
1759861	  773.1	  694.2	 4683.0	...
1759862	  772.6	  692.9	 4690.0	...
1759863	  772.6	  691.8	 4692.0	...
1759864	  772.8	  689.8	 4694.0	...
1759865	  773.0	  688.0	 4694.0	...
1759866	  772.8	  686.3	 4693.0	...
1759867	  772.5	  684.6	 4693.0	...
1759868	  772.3	  682.5	 4692.0	...
1759869	  772.0	  680.5	 4693.0	...
1759870	  771.9	  679.0	 4695.0	...
1759871	  771.7	  677.8	 4698.0	...
1759872	  771.6	  676.6	 4703.0	...
1759873	  771.4	  675.6	 4707.0	...
1759874	  771.2	  674.8	 4713.0	...
1759875	  770.9	  673.3	 4715.0	...
1759876	  770.7	  672.1	 4717.0	...
1759877	  771.2	  670.7	 4719.0	...
1759878	  771.7	  669.6	 4722.0	...
1759879	  772.1	  668.7	 4721.0	...
1759880	  771.8	  667.2	 4719.0	...
1759881	  771.5	  665.8	 4718.0	...
1759882	  771.1	  664.4	 4718.0	...
1759883	  770.6	  663.6	 4717.0	...
1759884	  770.3	  663.0	 4717.0	...
1759885	  770.2	  661.8	 4717.0	...
1759886	  770.1	  660.9	 4719.0	...
1759887	  769.9	  659.8	 4721.0	...
1759888	  770.0	  659.3	 4722.0	...
1759889	  770.1	  658.7	 4721.0	...
1759890	  770.1	  657.6	 4724.0	...
1759891	  769.9	  656.5	 4727.0	...
1759892	  770.1	  655.4	 4731.0	...
1759893	  770.4	  654.4	 4731.0	...
1759894	  770.7	  653.4	 4732.0	...
1759895	  770.6	  651.9	 4733.0	...
1759896	  770.4	  650.8	 4733.0	...
1759897	  770.1	  649.9	 4731.0	...
1759898	  769.9	  649.2	 4730.0	...
1759899	  769.9	  648.8	 4729.0	...
1759900	  769.8	  647.7	 4728.0	...
1759901	  769.6	  647.0	 4726.0	...
1759902	  769.5	  645.8	 4725.0	...
1759903	  769.5	  645.2	 4727.0	...
1759904	  769.7	  644.2	 4729.0	...
1759905	  769.8	  643.1	 4730.0	...
1759906	  769.7	  642.3	 4730.0	...
1759907	  769.7	  641.8	 4729.0	...
1759908	  769.6	  641.6	 4727.0	...
1759909	  769.5	  641.4	 4725.0	...
1759910	  769.7	  641.2	 4721.0	...
1759911	  769.9	  640.4	 4720.0	...
1759912	  770.0	  639.4	 4721.0	...
1759913	  769.9	  638.3	 4724.0	...
1759914	  769.8	  638.1	 4727.0	...
1759915	  769.8	  637.6	 4725.0	...
1759916	  769.7	  637.0	 4726.0	...
1759917	  769.9	  636.4	 4727.0	...
1759918	  770.1	  635.7	 4727.0	...
1759919	  770.4	  635.1	 4724.0	...
1759920	  770.3	  634.5	 4721.0	...
1759921	  770.3	  634.2	 4720.0	...
1759922	  770.2	  634.0	 4720.0	...
1759923	  770.2	  633.7	 4721.0	...
1759924	  770.1	  633.4	 4721.0	...
1759925	  770.1	  633.0	 4722.0	...
1759926	  770.2	  632.6	 4723.0	...
1759927	  770.3	  632.3	 4723.0	...
1759928	  770.4	  632.0	 4720.0	...
1759929	  770.4	  631.6	 4717.0	...
1759930	  770.5	  631.4	 4714.0	...
1759931	  770.5	  631.2	 4713.0	...
1759932	  770.6	  631.1	 4712.0	...
1759933	  770.5	  630.8	 4711.0	...
1759934	  770.9	  630.5	 4711.0	...
1759935	  771.3	  630.2	 4710.0	...
1759936	  771.7	  629.6	 4709.0	...
1759937	  771.8	  628.6	 4708.0	...
1759938	  771.7	  627.5	 4708.0	...
1759939	  771.7	  626.9	 4710.0	...
1759940	  771.6	  626.7	 4713.0	...
1759941	  771.6	  625.9	 4715.0	...
1759942	  771.5	  624.8	 4715.0	...
1759943	  771.6	  623.8	 4716.0	...
1759944	  771.7	  622.7	 4717.0	...
1759945	  771.8	  622.0	 4718.0	...
1759946	  771.8	  620.8	 4719.0	...
1759947	  771.9	  620.2	 4720.0	...
1759948	  772.2	  618.6	 4720.0	...
1759949	  772.3	  617.5	 4721.0	...
1759950	  772.5	  616.1	 4722.0	...
1759951	  772.5	  615.8	 4724.0	...
1759952	  772.5	  615.4	 4726.0	...
MSG	1759953 0000 _ Number On
1759953	  772.5	  615.1	 4726.0	...
1759954	  772.5	  614.7	 4726.0	...
1759955	  772.7	  614.1	 4726.0	...
1759956	  772.7	  613.7	 4724.0	...
1759957	  772.8	  613.9	 4723.0	...
1759958	  772.7	  614.3	 4720.0	...
1759959	  773.0	  614.5	 4718.0	...
1759960	  773.3	  614.2	 4720.0	...
1759961	  773.5	  613.8	 4722.0	...
1759962	  773.5	  613.6	 4723.0	...
1759963	  773.5	  613.5	 4718.0	...
1759964	  773.3	  613.4	 4713.0	...
1759965	  773.1	  613.3	 4710.0	...
1759966	  772.8	  613.2	 4709.0	...
1759967	  772.7	  613.3	 4709.0	...
1759968	  772.6	  613.4	 4712.0	...
1759969	  772.6	  613.4	 4714.0	...
1759970	  772.7	  613.4	 4711.0	...
1759971	  772.8	  613.4	 4705.0	...
1759972	  772.8	  613.4	 4703.0	...
1759973	  772.7	  613.4	 4706.0	...
1759974	  772.5	  613.4	 4708.0	...
1759975	  772.6	  613.4	 4707.0	...
1759976	  773.2	  613.2	 4705.0	...
1759977	  773.9	  613.1	 4704.0	...
1759978	  774.4	  613.3	 4704.0	...
1759979	  774.3	  613.5	 4704.0	...
1759980	  774.3	  613.4	 4704.0	...
1759981	  774.1	  613.2	 4704.0	...
1759982	  773.9	  613.0	 4704.0	...
1759983	  773.7	  613.1	 4702.0	...
1759984	  773.5	  612.9	 4700.0	...
1759985	  773.3	  612.7	 4698.0	...
1759986	  773.1	  612.5	 4698.0	...
1759987	  772.9	  612.6	 4700.0	...
1759988	  772.8	  612.4	 4702.0	...
1759989	  772.7	  612.2	 4703.0	...
1759990	  772.5	  612.0	 4702.0	...
1759991	  772.7	  611.9	 4700.0	...
1759992	  773.0	  611.7	 4697.0	...
1759993	  773.2	  611.4	 4696.0	...
1759994	  773.2	  611.4	 4696.0	...
1759995	  773.2	  611.5	 4697.0	...
1759996	  773.3	  611.9	 4697.0	...
1759997	  773.5	  612.3	 4697.0	...
1759998	  773.8	  612.7	 4696.0	...
1759999	  774.0	  612.8	 4693.0	...
1760000	  773.7	  612.9	 4689.0	...
1760001	  773.5	  612.9	 4686.0	...
1760002	  773.3	  612.5	 4685.0	...
1760003	  773.7	  612.0	 4686.0	...
1760004	  774.1	  611.5	 4686.0	...
1760005	  774.4	  611.5	 4685.0	...
1760006	  774.5	  611.6	 4684.0	...
1760007	  774.8	  612.0	 4683.0	...
1760008	  774.7	  612.1	 4683.0	...
1760009	  774.5	  612.1	 4683.0	...
1760010	  774.2	  611.9	 4684.0	...
1760011	  774.1	  611.6	 4685.0	...
1760012	  773.9	  611.2	 4687.0	...
1760013	  773.9	  610.7	 4688.0	...
1760014	  774.1	  610.3	 4687.0	...
1760015	  774.4	  610.1	 4682.0	...
1760016	  774.7	  609.9	 4676.0	...
1760017	  774.7	  609.8	 4673.0	...
1760018	  774.8	  609.8	 4674.0	...
1760019	  774.6	  609.9	 4677.0	...
1760020	  774.3	  609.9	 4679.0	...
1760021	  774.0	  609.9	 4680.0	...
1760022	  773.9	  609.9	 4680.0	...
1760023	  773.9	  609.3	 4682.0	...
1760024	  773.8	  608.6	 4684.0	...
1760025	  773.8	  608.1	 4686.0	...
1760026	  773.8	  608.1	 4686.0	...
1760027	  773.9	  608.1	 4686.0	...
1760028	  774.1	  607.8	 4686.0	...
1760029	  774.2	  607.6	 4687.0	...
1760030	  774.2	  607.5	 4687.0	...
1760031	  774.1	  607.2	 4685.0	...
1760032	  774.1	  606.9	 4682.0	...
1760033	  774.1	  606.7	 4682.0	...
1760034	  774.2	  606.6	 4685.0	...
1760035	  774.4	  606.6	 4686.0	...
1760036	  774.5	  606.6	 4685.0	...
1760037	  774.4	  606.3	 4684.0	...
1760038	  774.2	  606.0	 4686.0	...
1760039	  774.0	  606.3	 4686.0	...
1760040	  774.0	  606.7	 4684.0	...
1760041	  774.0	  607.1	 4682.0	...
1760042	  773.9	  607.0	 4680.0	...
1760043	  774.0	  606.9	 4681.0	...
1760044	  774.1	  606.8	 4682.0	...
1760045	  773.9	  606.7	 4681.0	...
1760046	  773.7	  606.6	 4680.0	...
1760047	  773.5	  606.7	 4679.0	...
1760048	  773.6	  606.7	 4680.0	...
1760049	  773.5	  606.6	 4681.0	...
1760050	  773.3	  606.6	 4681.0	...
1760051	  773.2	  606.6	 4681.0	...
1760052	  773.5	  606.5	 4680.0	...
1760053	  773.8	  606.3	 4681.0	...
1760054	  774.1	  605.7	 4682.0	...
1760055	  773.8	  605.3	 4681.0	...
1760056	  773.6	  605.0	 4679.0	...
1760057	  773.4	  605.1	 4678.0	...
1760058	  773.8	  604.5	 4678.0	...
1760059	  774.1	  603.7	 4679.0	...
1760060	  774.2	  602.9	 4683.0	...
1760061	  774.1	  602.9	 4687.0	...
1760062	  773.9	  602.9	 4690.0	...
1760063	  773.8	  602.9	 4689.0	...
1760064	  773.7	  603.0	 4688.0	...
1760065	  773.7	  603.2	 4688.0	...
1760066	  773.7	  603.3	 4688.0	...
1760067	  773.6	  603.3	 4689.0	...
1760068	  773.5	  603.2	 4689.0	...
1760069	  773.5	  603.3	 4688.0	...
1760070	  773.7	  603.4	 4689.0	...
1760071	  773.8	  603.6	 4689.0	...
1760072	  773.7	  603.6	 4689.0	...
1760073	  773.6	  603.7	 4690.0	...
1760074	  773.3	  603.5	 4692.0	...
1760075	  773.0	  603.2	 4689.0	...
1760076	  773.2	  602.8	 4685.0	...
1760077	  773.4	  602.6	 4683.0	...
1760078	  773.7	  602.5	 4685.0	...
1760079	  773.7	  602.5	 4688.0	...
1760080	  773.4	  602.5	 4688.0	...
1760081	  773.1	  602.5	 4687.0	...
1760082	  773.0	  602.5	 4686.0	...
1760083	  773.1	  602.5	 4686.0	...
1760084	  773.3	  602.6	 4685.0	...
1760085	  773.3	  602.8	 4685.0	...
1760086	  773.2	  602.8	 4687.0	...
1760087	  773.1	  602.6	 4690.0	...
1760088	  773.1	  601.9	 4693.0	...
1760089	  773.0	  601.6	 4695.0	...
1760090	  773.0	  601.3	 4696.0	...
1760091	  773.1	  601.4	 4695.0	...
1760092	  773.1	  601.2	 4693.0	...
1760093	  773.1	  601.1	 4690.0	...
1760094	  773.1	  600.9	 4691.0	...
1760095	  773.0	  601.0	 4691.0	...
1760096	  772.9	  601.2	 4690.0	...
1760097	  772.7	  601.3	 4690.0	...
1760098	  772.6	  601.4	 4690.0	...
1760099	  772.4	  601.4	 4691.0	...
1760100	  772.2	  601.4	 4692.0	...
1760101	  772.1	  601.4	 4692.0	...
1760102	  772.0	  601.5	 4692.0	...
1760103	  772.1	  601.6	 4692.0	...
1760104	  772.1	  601.6	 4691.0	...
1760105	  772.2	  601.5	 4690.0	...
1760106	  772.2	  601.5	 4689.0	...
1760107	  772.3	  601.5	 4689.0	...
1760108	  772.3	  601.5	 4689.0	...
1760109	  772.2	  601.5	 4689.0	...
1760110	  772.0	  601.6	 4690.0	...
1760111	  771.8	  601.4	 4692.0	...
1760112	  771.9	  601.2	 4694.0	...
1760113	  771.9	  601.0	 4695.0	...
1760114	  771.8	  600.8	 4695.0	...
1760115	  771.8	  600.6	 4694.0	...
1760116	  771.7	  600.4	 4695.0	...
1760117	  771.8	  600.4	 4695.0	...
1760118	  771.9	  600.4	 4696.0	...
1760119	  772.0	  600.0	 4696.0	...
1760120	  771.9	  599.7	 4696.0	...
1760121	  771.8	  599.6	 4696.0	...
1760122	  771.8	  599.8	 4696.0	...
1760123	  771.7	  599.3	 4698.0	...
1760124	  771.6	  598.7	 4700.0	...
1760125	  771.4	  598.1	 4701.0	...
1760126	  771.3	  597.9	 4701.0	...
1760127	  771.2	  597.7	 4702.0	...
1760128	  771.0	  597.5	 4702.0	...
1760129	  770.9	  597.5	 4703.0	...
1760130	  771.0	  597.5	 4702.0	...
1760131	  771.0	  597.5	 4701.0	...
1760132	  770.8	  597.5	 4699.0	...
1760133	  770.7	  597.4	 4699.0	...
1760134	  770.6	  597.5	 4697.0	...
1760135	  770.6	  597.6	 4694.0	...
1760136	  770.7	  597.6	 4691.0	...
1760137	  770.8	  597.6	 4692.0	...
1760138	  770.8	  597.5	 4696.0	...
1760139	  770.8	  597.4	 4702.0	...
1760140	  770.8	  597.4	 4707.0	...
1760141	  770.7	  597.5	 4708.0	...
1760142	  770.6	  597.5	 4706.0	...
1760143	  770.3	  597.6	 4705.0	...
1760144	  770.0	  597.6	 4704.0	...
1760145	  769.7	  597.7	 4704.0	...
1760146	  769.6	  597.4	 4704.0	...
1760147	  769.8	  597.1	 4704.0	...
1760148	  770.0	  596.7	 4704.0	...
1760149	  770.3	  596.7	 4704.0	...
1760150	  770.4	  596.9	 4704.0	...
1760151	  770.3	  597.1	 4704.0	...
1760152	  770.1	  597.3	 4704.0	...
1760153	  769.9	  597.3	 4706.0	...
1760154	  769.8	  597.4	 4708.0	...
1760155	  769.8	  597.3	 4709.0	...
1760156	  769.8	  597.3	 4709.0	...
1760157	  770.0	  597.3	 4708.0	...
1760158	  770.1	  596.9	 4707.0	...
1760159	  769.9	  596.5	 4707.0	...
1760160	  769.6	  596.1	 4708.0	...
1760161	  769.3	  596.0	 4711.0	...
1760162	  769.3	  595.7	 4716.0	...
1760163	  769.2	  595.4	 4720.0	...
1760164	  769.3	  595.3	 4722.0	...
1760165	  769.3	  595.4	 4721.0	...
1760166	  769.4	  595.5	 4721.0	...
1760167	  769.4	  595.6	 4722.0	...
1760168	  769.4	  595.2	 4723.0	...
1760169	  769.4	  594.7	 4722.0	...
1760170	  769.3	  594.0	 4722.0	...
1760171	  769.3	  593.8	 4723.0	...
1760172	  769.4	  593.6	 4726.0	...
1760173	  769.5	  593.5	 4729.0	...
1760174	  769.5	  593.4	 4730.0	...
1760175	  769.4	  593.4	 4730.0	...
1760176	  769.1	  593.5	 4729.0	...
1760177	  768.7	  593.7	 4730.0	...
1760178	  768.3	  593.8	 4729.0	...
1760179	  768.1	  593.8	 4729.0	...
1760180	  768.2	  594.0	 4728.0	...
1760181	  768.2	  594.2	 4727.0	...
1760182	  768.3	  594.0	 4727.0	...
1760183	  768.0	  593.7	 4731.0	...
1760184	  767.8	  593.4	 4735.0	...
1760185	  767.4	  593.3	 4737.0	...
1760186	  767.2	  593.1	 4735.0	...
1760187	  767.0	  593.0	 4734.0	...
1760188	  767.0	  593.0	 4735.0	...
1760189	  767.1	  592.6	 4736.0	...
1760190	  767.2	  592.3	 4737.0	...
1760191	  767.4	  591.7	 4738.0	...
1760192	  767.4	  591.2	 4739.0	...
1760193	  767.3	  590.7	 4739.0	...
1760194	  767.3	  590.4	 4738.0	...
1760195	  767.4	  590.3	 4738.0	...
1760196	  767.4	  590.2	 4737.0	...
1760197	  767.4	  590.1	 4737.0	...
1760198	  767.3	  589.8	 4737.0	...
1760199	  767.2	  589.4	 4738.0	...
1760200	  767.1	  588.8	 4742.0	...
1760201	  767.1	  588.4	 4746.0	...
1760202	  767.1	  588.0	 4750.0	...
1760203	  767.1	  587.6	 4751.0	...
1760204	  767.0	  587.2	 4753.0	...
1760205	  766.8	  586.8	 4756.0	...
1760206	  766.9	  586.7	 4759.0	...
1760207	  766.9	  586.6	 4760.0	...
1760208	  767.0	  586.4	 4761.0	...
1760209	  766.9	  586.3	 4763.0	...
1760210	  766.8	  586.0	 4765.0	...
1760211	  766.5	  585.8	 4763.0	...
1760212	  766.1	  585.7	 4759.0	...
1760213	  765.9	  585.7	 4757.0	...
1760214	  765.9	  585.7	 4759.0	...
1760215	  766.0	  585.6	 4762.0	...
1760216	  766.1	  585.4	 4766.0	...
1760217	  766.3	  585.2	 4768.0	...
1760218	  766.2	  585.1	 4770.0	...
1760219	  766.1	  585.2	 4771.0	...
1760220	  766.2	  585.2	 4772.0	...
1760221	  766.4	  585.1	 4772.0	...
1760222	  766.7	  585.0	 4773.0	...
1760223	  766.7	  585.0	 4774.0	...
1760224	  766.4	  584.5	 4775.0	...
1760225	  766.1	  584.1	 4776.0	...
1760226	  765.6	  583.6	 4775.0	...
1760227	  765.3	  583.6	 4774.0	...
1760228	  765.0	  583.6	 4773.0	...
1760229	  764.9	  583.6	 4773.0	...
1760230	  764.8	  583.6	 4773.0	...
1760231	  764.8	  583.7	 4773.0	...
1760232	  764.7	  583.7	 4774.0	...
1760233	  764.7	  583.6	 4774.0	...
1760234	  764.7	  583.6	 4775.0	...
1760235	  764.9	  583.8	 4775.0	...
1760236	  765.1	  584.1	 4774.0	...
1760237	  765.3	  584.0	 4775.0	...
1760238	  765.3	  583.6	 4776.0	...
1760239	  765.2	  583.3	 4777.0	...
1760240	  765.0	  583.4	 4779.0	...
1760241	  764.9	  583.6	 4782.0	...
1760242	  764.9	  583.7	 4784.0	...
1760243	  764.8	  583.9	 4784.0	...
1760244	  764.7	  584.2	 4785.0	...
1760245	  764.7	  584.5	 4785.0	...
1760246	  764.6	  584.7	 4784.0	...
1760247	  764.6	  584.7	 4784.0	...
1760248	  764.7	  584.7	 4784.0	...
1760249	  764.9	  584.8	 4783.0	...
1760250	  764.9	  584.9	 4782.0	...
1760251	  764.9	  585.3	 4781.0	...
1760252	  764.9	  585.7	 4782.0	...
1760253	  764.8	  585.5	 4785.0	...
1760254	  764.6	  585.0	 4789.0	...
1760255	  764.5	  584.5	 4792.0	...
1760256	  764.6	  584.6	 4792.0	...
1760257	  764.5	  584.7	 4791.0	...
1760258	  764.2	  584.7	 4790.0	...
1760259	  763.9	  584.7	 4789.0	...
1760260	  763.9	  584.5	 4790.0	...
1760261	  763.4	  584.5	 4792.0	...
1760262	  762.9	  584.6	 4794.0	...
1760263	  762.8	  584.7	 4797.0	...
1760264	  763.3	  584.6	 4797.0	...
MSG	1760265 0000 _ Number Off
1760265	  763.8	  584.9	 4797.0	...
1760266	  764.0	  585.3	 4798.0	...
1760267	  764.7	  586.0	 4799.0	...
1760268	  765.9	  586.9	 4799.0	...
1760269	  767.5	  587.8	 4799.0	...
1760270	  768.9	  588.6	 4799.0	...
1760271	  770.4	  588.7	 4800.0	...
1760272	  771.3	  588.8	 4800.0	...
1760273	  771.9	  588.7	 4801.0	...
1760274	  772.0	  588.8	 4802.0	...
1760275	  772.0	  588.9	 4803.0	...
1760276	  771.8	  588.9	 4803.0	...
1760277	  771.7	  589.0	 4804.0	...
1760278	  771.7	  588.9	 4804.0	...
1760279	  771.7	  588.8	 4805.0	...
1760280	  771.6	  588.6	 4805.0	...
1760281	  771.6	  588.3	 4810.0	...
1760282	  771.7	  588.1	 4814.0	...
1760283	  771.7	  587.9	 4818.0	...
1760284	  771.7	  588.0	 4817.0	...
1760285	  771.7	  588.1	 4815.0	...
1760286	  771.7	  588.2	 4815.0	...
1760287	  771.7	  588.3	 4814.0	...
1760288	  771.7	  588.2	 4817.0	...
1760289	  771.7	  588.1	 4819.0	...
1760290	  771.5	  588.1	 4822.0	...
1760291	  771.2	  588.1	 4823.0	...
1760292	  771.0	  588.1	 4823.0	...
1760293	  771.0	  588.0	 4823.0	...
1760294	  771.0	  587.8	 4824.0	...
1760295	  771.0	  587.5	 4824.0	...
1760296	  771.0	  587.4	 4824.0	...
1760297	  771.1	  587.3	 4825.0	...
1760298	  770.7	  587.4	 4826.0	...
1760299	  770.4	  587.6	 4827.0	...
1760300	  770.1	  587.8	 4828.0	...
1760301	  770.1	  587.8	 4830.0	...
1760302	  770.2	  587.7	 4831.0	...
1760303	  770.2	  587.7	 4832.0	...
1760304	  770.2	  587.7	 4832.0	...
1760305	  770.2	  587.3	 4833.0	...
1760306	  770.1	  586.9	 4835.0	...
1760307	  770.1	  586.6	 4837.0	...
1760308	  770.2	  586.6	 4836.0	...
1760309	  770.2	  586.6	 4834.0	...
1760310	  770.2	  586.5	 4835.0	...
1760311	  770.3	  587.0	 4838.0	...
1760312	  770.3	  587.7	 4838.0	...
1760313	  770.4	  588.5	 4835.0	...
1760314	  770.4	  588.7	 4832.0	...
1760315	  770.5	  588.6	 4832.0	...
1760316	  770.5	  588.6	 4835.0	...
1760317	  770.4	  588.2	 4838.0	...
1760318	  770.3	  587.9	 4841.0	...
1760319	  770.3	  587.5	 4839.0	...
1760320	  770.3	  587.4	 4838.0	...
1760321	  770.4	  587.5	 4837.0	...
1760322	  770.2	  587.7	 4837.0	...
1760323	  770.0	  588.0	 4837.0	...
1760324	  769.7	  588.0	 4838.0	...
1760325	  769.7	  587.8	 4841.0	...
1760326	  769.6	  587.2	 4844.0	...
1760327	  769.6	  586.9	 4846.0	...
1760328	  769.6	  586.6	 4846.0	...
1760329	  769.6	  586.7	 4848.0	...
1760330	  769.6	  586.7	 4849.0	...
1760331	  769.5	  586.6	 4850.0	...
1760332	  769.3	  586.6	 4849.0	...
1760333	  769.3	  586.6	 4849.0	...
1760334	  769.3	  586.7	 4851.0	...
1760335	  769.4	  586.7	 4853.0	...
1760336	  769.4	  586.6	 4854.0	...
1760337	  769.4	  586.4	 4854.0	...
1760338	  769.3	  586.0	 4854.0	...
1760339	  769.0	  585.9	 4853.0	...
1760340	  768.7	  585.7	 4853.0	...
1760341	  768.5	  585.8	 4852.0	...
1760342	  768.6	  585.8	 4852.0	...
1760343	  768.7	  585.8	 4856.0	...
1760344	  768.7	  585.7	 4860.0	...
1760345	  768.5	  585.8	 4864.0	...
1760346	  768.3	  585.8	 4864.0	...
1760347	  768.1	  586.5	 4864.0	...
1760348	  768.0	  587.1	 4865.0	...
1760349	  767.9	  587.5	 4863.0	...
1760350	  768.1	  587.2	 4862.0	...
1760351	  768.4	  587.3	 4860.0	...
1760352	  768.7	  587.6	 4863.0	...
1760353	  768.6	  587.9	 4865.0	...
1760354	  768.5	  587.9	 4868.0	...
1760355	  768.5	  587.8	 4868.0	...
1760356	  768.5	  587.8	 4868.0	...
1760357	  768.6	  587.6	 4868.0	...
1760358	  768.5	  587.4	 4869.0	...
1760359	  768.4	  587.3	 4869.0	...
1760360	  768.2	  587.3	 4870.0	...
1760361	  768.0	  587.4	 4870.0	...
1760362	  767.9	  587.2	 4870.0	...
1760363	  767.9	  587.1	 4870.0	...
1760364	  767.9	  586.9	 4870.0	...
1760365	  767.8	  587.0	 4871.0	...
1760366	  767.8	  586.8	 4873.0	...
1760367	  767.8	  586.4	 4874.0	...
1760368	  767.7	  586.0	 4876.0	...
1760369	  767.7	  585.8	 4877.0	...
1760370	  767.7	  585.9	 4877.0	...
1760371	  767.5	  585.9	 4878.0	...
1760372	  767.4	  586.2	 4878.0	...
1760373	  767.4	  586.5	 4878.0	...
1760374	  767.4	  586.7	 4878.0	...
1760375	  767.4	  586.7	 4877.0	...
1760376	  767.4	  586.7	 4877.0	...
1760377	  767.4	  586.7	 4877.0	...
1760378	  767.4	  586.7	 4877.0	...
1760379	  767.3	  586.6	 4877.0	...
1760380	  767.1	  586.7	 4876.0	...
1760381	  767.0	  586.7	 4876.0	...
1760382	  766.8	  586.7	 4876.0	...
1760383	  766.8	  586.8	 4876.0	...
1760384	  766.9	  586.9	 4879.0	...
1760385	  767.1	  586.9	 4882.0	...
1760386	  767.3	  587.0	 4885.0	...
1760387	  767.3	  587.0	 4886.0	...
1760388	  767.3	  587.5	 4887.0	...
1760389	  767.2	  587.9	 4887.0	...
1760390	  767.1	  588.4	 4886.0	...
1760391	  767.3	  588.5	 4885.0	...
1760392	  767.5	  589.0	 4884.0	...
1760393	  767.8	  589.4	 4883.0	...
1760394	  767.9	  589.8	 4884.0	...
1760395	  767.6	  589.9	 4884.0	...
1760396	  767.2	  590.1	 4884.0	...
1760397	  767.1	  590.4	 4883.0	...
1760398	  767.2	  590.8	 4883.0	...
1760399	  767.4	  591.1	 4885.0	...
1760400	  767.4	  591.2	 4888.0	...
1760401	  767.5	  591.3	 4890.0	...
1760402	  767.9	  591.4	 4890.0	...
1760403	  768.2	  591.6	 4890.0	...
1760404	  768.4	  591.7	 4890.0	...
1760405	  768.5	  591.8	 4891.0	...
1760406	  768.3	  591.9	 4892.0	...
1760407	  768.2	  592.0	 4893.0	...
1760408	  768.1	  591.9	 4895.0	...
1760409	  768.0	  591.8	 4898.0	...
1760410	  768.0	  591.5	 4900.0	...
1760411	  768.0	  591.4	 4899.0	...
1760412	  768.0	  591.6	 4898.0	...
1760413	  767.6	  592.0	 4899.0	...
1760414	  767.1	  592.2	 4901.0	...
1760415	  767.0	  592.2	 4903.0	...
1760416	  767.2	  592.2	 4904.0	...
1760417	  767.5	  592.2	 4905.0	...
1760418	  767.7	  592.1	 4907.0	...
1760419	  768.0	  592.1	 4906.0	...
1760420	  768.1	  592.2	 4903.0	...
1760421	  768.2	  592.3	 4900.0	...
1760422	  768.2	  592.3	 4901.0	...
1760423	  768.1	  592.4	 4902.0	...
1760424	  768.2	  592.4	 4902.0	...
1760425	  768.2	  592.2	 4902.0	...
1760426	  768.0	  592.1	 4902.0	...
1760427	  767.6	  592.0	 4902.0	...
1760428	  767.2	  592.2	 4904.0	...
1760429	  767.2	  592.4	 4905.0	...
1760430	  767.2	  593.1	 4906.0	...
1760431	  767.2	  593.9	 4906.0	...
1760432	  767.5	  594.6	 4906.0	...
1760433	  767.8	  595.1	 4905.0	...
1760434	  768.1	  595.4	 4903.0	...
1760435	  768.1	  595.7	 4902.0	...
1760436	  768.1	  595.7	 4901.0	...
1760437	  768.0	  595.7	 4902.0	...
1760438	  768.0	  595.7	 4902.0	...
1760439	  768.1	  595.5	 4902.0	...
1760440	  768.2	  595.3	 4906.0	...
1760441	  768.0	  595.3	 4910.0	...
1760442	  767.7	  595.8	 4911.0	...
1760443	  767.3	  596.1	 4906.0	...
1760444	  767.4	  596.2	 4900.0	...
1760445	  767.4	  596.2	 4900.0	...
1760446	  767.4	  596.2	 4904.0	...
1760447	  767.5	  596.6	 4908.0	...
1760448	  767.5	  597.0	 4911.0	...
1760449	  767.6	  597.0	 4912.0	...
1760450	  767.5	  596.6	 4913.0	...
1760451	  767.5	  596.3	 4912.0	...
1760452	  767.5	  596.4	 4910.0	...
1760453	  767.6	  596.6	 4908.0	...
1760454	  767.8	  596.8	 4907.0	...
1760455	  767.9	  596.8	 4905.0	...
1760456	  767.7	  596.8	 4904.0	...
1760457	  767.5	  596.6	 4907.0	...
1760458	  767.3	  596.3	 4911.0	...
1760459	  767.0	  596.0	 4913.0	...
1760460	  767.0	  595.9	 4913.0	...
1760461	  767.0	  595.8	 4913.0	...
1760462	  767.0	  595.8	 4913.0	...
1760463	  766.9	  595.7	 4913.0	...
1760464	  767.1	  594.9	 4917.0	...
1760465	  767.4	  594.1	 4920.0	...
1760466	  767.8	  593.8	 4924.0	...
1760467	  767.4	  594.2	 4923.0	...
1760468	  767.2	  594.6	 4921.0	...
1760469	  766.8	  594.4	 4920.0	...
1760470	  766.9	  594.2	 4919.0	...
1760471	  766.9	  594.0	 4919.0	...
1760472	  766.8	  593.8	 4919.0	...
1760473	  766.7	  593.6	 4918.0	...
1760474	  766.7	  593.5	 4918.0	...
1760475	  766.7	  593.7	 4918.0	...
1760476	  767.0	  594.0	 4918.0	...
1760477	  767.2	  594.3	 4918.0	...
MSG	1760478 0000 _ Number On
1760478	  767.4	  595.0	 4921.0	...
1760479	  767.3	  595.6	 4923.0	...
1760480	  767.2	  595.8	 4926.0	...
1760481	  767.0	  595.8	 4927.0	...
1760482	  766.8	  595.7	 4928.0	...
1760483	  766.6	  595.6	 4929.0	...
1760484	  766.7	  595.5	 4930.0	...
1760485	  766.7	  595.4	 4928.0	...
1760486	  766.8	  595.4	 4927.0	...
1760487	  766.8	  595.3	 4926.0	...
1760488	  767.0	  595.4	 4927.0	...
1760489	  767.2	  595.6	 4928.0	...
1760490	  767.6	  595.7	 4928.0	...
1760491	  767.9	  595.6	 4928.0	...
1760492	  768.0	  595.8	 4929.0	...
1760493	  767.9	  596.2	 4931.0	...
1760494	  767.6	  596.7	 4934.0	...
1760495	  767.3	  597.0	 4935.0	...
1760496	  767.1	  597.3	 4935.0	...
1760497	  767.0	  597.4	 4934.0	...
1760498	  767.0	  598.1	 4931.0	...
1760499	  767.4	  598.7	 4929.0	...
1760500	  767.7	  598.8	 4929.0	...
1760501	  767.9	  598.3	 4931.0	...
1760502	  767.9	  597.8	 4934.0	...
1760503	  768.1	  597.7	 4935.0	...
1760504	  767.8	  597.7	 4937.0	...
1760505	  767.4	  597.7	 4938.0	...
1760506	  767.2	  597.8	 4939.0	...
1760507	  767.5	  597.7	 4939.0	...
1760508	  767.7	  597.8	 4940.0	...
1760509	  767.6	  597.9	 4942.0	...
1760510	  767.5	  598.0	 4942.0	...
1760511	  767.4	  598.0	 4942.0	...
1760512	  767.4	  598.0	 4943.0	...
1760513	  767.3	  597.8	 4943.0	...
1760514	  767.3	  597.7	 4943.0	...
1760515	  767.6	  596.9	 4946.0	...
1760516	  768.0	  596.4	 4949.0	...
1760517	  768.3	  596.0	 4951.0	...
1760518	  768.3	  596.2	 4951.0	...
1760519	  768.3	  596.4	 4949.0	...
1760520	  768.2	  596.3	 4947.0	...
1760521	  768.1	  596.0	 4944.0	...
1760522	  768.1	  595.7	 4945.0	...
1760523	  768.0	  595.5	 4946.0	...
1760524	  767.9	  595.6	 4947.0	...
1760525	  767.8	  595.5	 4950.0	...
1760526	  767.7	  595.5	 4952.0	...
1760527	  767.6	  595.1	 4954.0	...
1760528	  767.6	  594.9	 4955.0	...
1760529	  767.6	  594.7	 4956.0	...
1760530	  767.8	  594.9	 4957.0	...
1760531	  767.9	  595.0	 4957.0	...
1760532	  767.8	  594.9	 4954.0	...
1760533	  767.7	  594.6	 4952.0	...
1760534	  767.7	  594.4	 4953.0	...
1760535	  767.8	  594.5	 4956.0	...
1760536	  767.8	  594.2	 4959.0	...
1760537	  768.0	  593.9	 4960.0	...
1760538	  768.2	  594.0	 4960.0	...
1760539	  768.3	  594.5	 4960.0	...
1760540	  768.1	  594.8	 4962.0	...
1760541	  767.8	  594.2	 4965.0	...
1760542	  767.7	  593.5	 4968.0	...
1760543	  767.9	  593.0	 4967.0	...
1760544	  768.1	  593.0	 4966.0	...
1760545	  768.3	  593.0	 4965.0	...
1760546	  768.5	  593.2	 4964.0	...
1760547	  768.5	  593.3	 4963.0	...
1760548	  768.5	  593.6	 4964.0	...
1760549	  768.5	  593.9	 4965.0	...
1760550	  768.4	  593.7	 4965.0	...
1760551	  768.4	  593.2	 4966.0	...
1760552	  768.3	  592.7	 4965.0	...
1760553	  768.2	  592.7	 4964.0	...
1760554	  768.2	  592.7	 4967.0	...
1760555	  768.1	  592.8	 4970.0	...
1760556	  768.1	  592.8	 4974.0	...
1760557	  768.1	  592.8	 4974.0	...
1760558	  768.4	  592.7	 4975.0	...
1760559	  768.6	  592.7	 4976.0	...
1760560	  768.6	  592.6	 4976.0	...
1760561	  768.2	  592.6	 4976.0	...
1760562	  767.9	  592.6	 4976.0	...
1760563	  768.0	  592.9	 4976.0	...
1760564	  768.1	  593.1	 4976.0	...
1760565	  768.1	  593.4	 4976.0	...
1760566	  768.0	  593.5	 4976.0	...
1760567	  768.0	  593.6	 4976.0	...
1760568	  768.1	  593.7	 4976.0	...
1760569	  768.2	  593.9	 4976.0	...
1760570	  768.3	  594.2	 4978.0	...
1760571	  768.5	  594.6	 4979.0	...
1760572	  768.7	  594.9	 4980.0	...
1760573	  768.9	  595.0	 4980.0	...
1760574	  769.0	  594.9	 4979.0	...
1760575	  769.1	  594.9	 4978.0	...
1760576	  769.2	  594.8	 4978.0	...
1760577	  769.4	  594.7	 4978.0	...
1760578	  769.6	  594.6	 4980.0	...
1760579	  769.7	  594.5	 4982.0	...
1760580	  769.7	  594.3	 4983.0	...
1760581	  769.6	  594.2	 4983.0	...
1760582	  769.6	  594.0	 4982.0	...
1760583	  769.5	  593.9	 4982.0	...
1760584	  769.5	  593.8	 4984.0	...
1760585	  769.5	  594.0	 4986.0	...
1760586	  769.6	  594.5	 4988.0	...
1760587	  769.7	  594.9	 4987.0	...
1760588	  769.8	  595.0	 4987.0	...
1760589	  769.8	  594.8	 4987.0	...
1760590	  769.9	  594.8	 4988.0	...
1760591	  770.0	  595.0	 4988.0	...
1760592	  769.9	  595.0	 4987.0	...
1760593	  769.7	  594.7	 4986.0	...
1760594	  769.5	  594.5	 4986.0	...
1760595	  769.5	  594.6	 4986.0	...
1760596	  769.4	  594.7	 4987.0	...
1760597	  769.5	  594.7	 4987.0	...
1760598	  769.6	  594.6	 4988.0	...
1760599	  769.8	  594.4	 4988.0	...
1760600	  769.9	  594.2	 4989.0	...
1760601	  770.0	  594.2	 4990.0	...
1760602	  770.0	  594.5	 4992.0	...
1760603	  770.1	  594.9	 4995.0	...
1760604	  770.1	  595.2	 4995.0	...
1760605	  770.1	  595.3	 4992.0	...
1760606	  770.1	  595.3	 4990.0	...
1760607	  770.1	  595.3	 4988.0	...
1760608	  770.1	  595.1	 4988.0	...
1760609	  770.1	  595.0	 4989.0	...
1760610	  769.9	  594.5	 4990.0	...
1760611	  769.7	  594.3	 4991.0	...
1760612	  769.8	  594.2	 4991.0	...
1760613	  770.0	  594.5	 4991.0	...
1760614	  770.4	  594.7	 4992.0	...
1760615	  770.6	  594.6	 4993.0	...
1760616	  770.5	  594.5	 4995.0	...
1760617	  770.4	  594.5	 4995.0	...
1760618	  770.2	  594.8	 4994.0	...
1760619	  770.2	  594.9	 4994.0	...
1760620	  770.2	  594.9	 4993.0	...
1760621	  770.1	  595.2	 4992.0	...
1760622	  770.1	  595.5	 4993.0	...
1760623	  770.2	  595.4	 4994.0	...
1760624	  770.2	  595.0	 4999.0	...
1760625	  770.3	  594.5	 5003.0	...
1760626	  770.3	  594.5	 5005.0	...
1760627	  770.3	  594.5	 5003.0	...
1760628	  770.4	  594.4	 5001.0	...
1760629	  770.4	  594.4	 5001.0	...
1760630	  770.3	  594.4	 5002.0	...
1760631	  770.3	  594.5	 5004.0	...
1760632	  770.2	  594.6	 5006.0	...
1760633	  770.1	  594.6	 5005.0	...
1760634	  770.3	  594.1	 5005.0	...
1760635	  770.4	  593.7	 5004.0	...
1760636	  770.5	  593.2	 5005.0	...
1760637	  770.4	  593.0	 5006.0	...
1760638	  770.4	  593.1	 5007.0	...
1760639	  770.4	  593.3	 5009.0	...
1760640	  770.5	  593.5	 5011.0	...
1760641	  770.5	  593.4	 5011.0	...
1760642	  770.6	  593.4	 5011.0	...
1760643	  770.8	  593.4	 5011.0	...
1760644	  771.0	  593.3	 5013.0	...
1760645	  771.3	  593.2	 5014.0	...
1760646	  771.3	  593.0	 5014.0	...
1760647	  771.1	  593.0	 5018.0	...
1760648	  770.8	  592.8	 5022.0	...
1760649	  770.4	  592.6	 5026.0	...
1760650	  770.5	  592.4	 5025.0	...
1760651	  770.5	  592.4	 5025.0	...
1760652	  770.6	  592.3	 5025.0	...
1760653	  770.7	  592.6	 5026.0	...
1760654	  770.7	  592.7	 5026.0	...
1760655	  770.6	  592.8	 5026.0	...
1760656	  770.5	  593.0	 5026.0	...
1760657	  770.5	  593.3	 5027.0	...
1760658	  770.7	  593.5	 5026.0	...
1760659	  770.9	  593.6	 5024.0	...
1760660	  771.0	  593.7	 5022.0	...
1760661	  771.0	  593.8	 5021.0	...
1760662	  770.9	  593.7	 5023.0	...
1760663	  771.2	  593.2	 5025.0	...
1760664	  771.6	  592.7	 5027.0	...
1760665	  771.8	  592.2	 5028.0	...
1760666	  771.6	  592.2	 5028.0	...
1760667	  771.5	  592.1	 5029.0	...
1760668	  771.5	  592.6	 5029.0	...
1760669	  771.5	  593.0	 5029.0	...
1760670	  771.5	  593.4	 5029.0	...
1760671	  771.7	  593.4	 5030.0	...
1760672	  772.0	  593.3	 5030.0	...
1760673	  772.2	  593.3	 5029.0	...
1760674	  772.2	  593.5	 5027.0	...
1760675	  771.8	  593.8	 5026.0	...
1760676	  771.5	  593.8	 5026.0	...
1760677	  771.1	  593.6	 5025.0	...
1760678	  771.1	  593.5	 5025.0	...
1760679	  771.1	  593.7	 5025.0	...
1760680	  771.3	  594.0	 5026.0	...
1760681	  771.4	  593.8	 5026.0	...
1760682	  771.5	  593.5	 5027.0	...
1760683	  771.7	  593.3	 5028.0	...
1760684	  771.8	  593.4	 5032.0	...
1760685	  772.1	  593.6	 5037.0	...
1760686	  772.3	  593.8	 5040.0	...
1760687	  772.5	  594.1	 5039.0	...
1760688	  772.5	  594.2	 5039.0	...
1760689	  772.4	  594.1	 5039.0	...
1760690	  772.4	  594.2	 5037.0	...
1760691	  772.3	  594.8	 5031.0	...
1760692	  772.0	  595.4	 5026.0	...
1760693	  771.8	  596.1	 5023.0	...
1760694	  771.8	  596.3	 5025.0	...
1760695	  771.9	  596.5	 5026.0	...
1760696	  772.0	  596.6	 5028.0	...
1760697	  772.2	  596.6	 5027.0	...
1760698	  772.5	  596.8	 5027.0	...
1760699	  773.0	  596.8	 5026.0	...
1760700	  773.3	  596.9	 5026.0	...
1760701	  773.2	  596.9	 5026.0	...
1760702	  772.8	  596.9	 5026.0	...
1760703	  772.4	  596.5	 5029.0	...
1760704	  772.5	  596.0	 5032.0	...
1760705	  772.6	  595.6	 5033.0	...
1760706	  772.6	  595.6	 5031.0	...
1760707	  772.6	  595.6	 5028.0	...
1760708	  772.5	  595.5	 5029.0	...
1760709	  772.5	  595.4	 5029.0	...
1760710	  772.5	  595.4	 5030.0	...
1760711	  772.5	  595.5	 5030.0	...
1760712	  772.7	  595.6	 5030.0	...
1760713	  772.9	  595.6	 5030.0	...
1760714	  773.1	  595.7	 5030.0	...
1760715	  773.0	  596.1	 5031.0	...
1760716	  772.9	  596.3	 5032.0	...
1760717	  772.6	  596.7	 5032.0	...
1760718	  772.5	  596.8	 5032.0	...
1760719	  772.4	  596.9	 5033.0	...
1760720	  772.2	  596.9	 5034.0	...
1760721	  772.0	  596.8	 5036.0	...
1760722	  772.0	  596.8	 5038.0	...
1760723	  772.2	  596.7	 5039.0	...
1760724	  772.5	  596.9	 5036.0	...
1760725	  772.8	  597.5	 5033.0	...
1760726	  773.2	  598.0	 5030.0	...
1760727	  773.5	  598.0	 5029.0	...
1760728	  773.6	  597.7	 5029.0	...
1760729	  773.5	  597.4	 5030.0	...
1760730	  773.3	  597.2	 5035.0	...
1760731	  773.2	  597.1	 5041.0	...
1760732	  773.1	  597.5	 5046.0	...
1760733	  773.1	  598.0	 5042.0	...
1760734	  773.1	  598.0	 5039.0	...
1760735	  773.0	  597.5	 5039.0	...
1760736	  772.8	  597.1	 5042.0	...
1760737	  772.6	  597.1	 5044.0	...
1760738	  772.9	  597.1	 5043.0	...
1760739	  773.3	  597.1	 5044.0	...
1760740	  773.4	  597.1	 5046.0	...
1760741	  773.1	  596.9	 5048.0	...
1760742	  772.8	  596.9	 5050.0	...
1760743	  772.8	  596.9	 5051.0	...
1760744	  772.8	  596.5	 5052.0	...
1760745	  772.8	  596.1	 5054.0	...
1760746	  772.9	  595.8	 5056.0	...
1760747	  773.1	  595.8	 5057.0	...
1760748	  773.3	  595.9	 5058.0	...
1760749	  773.4	  595.9	 5058.0	...
1760750	  773.4	  596.0	 5058.0	...
1760751	  773.3	  595.9	 5059.0	...
1760752	  773.4	  595.8	 5059.0	...
1760753	  773.7	  595.7	 5059.0	...
1760754	  773.8	  595.9	 5057.0	...
1760755	  773.9	  596.2	 5055.0	...
1760756	  773.8	  596.4	 5054.0	...
1760757	  773.7	  596.3	 5053.0	...
1760758	  773.6	  596.3	 5052.0	...
1760759	  773.7	  596.4	 5055.0	...
1760760	  773.9	  596.6	 5058.0	...
1760761	  773.9	  596.9	 5059.0	...
1760762	  773.6	  596.9	 5056.0	...
1760763	  773.3	  597.0	 5053.0	...
1760764	  773.5	  597.1	 5052.0	...
1760765	  774.0	  597.1	 5050.0	...
1760766	  774.4	  597.1	 5049.0	...
1760767	  774.2	  597.1	 5050.0	...
1760768	  773.9	  597.2	 5051.0	...
1760769	  773.9	  597.4	 5053.0	...
1760770	  774.1	  597.5	 5051.0	...
1760771	  774.4	  597.6	 5050.0	...
1760772	  774.5	  597.6	 5050.0	...
1760773	  774.7	  597.6	 5050.0	...
1760774	  774.6	  597.6	 5051.0	...
1760775	  774.5	  597.4	 5049.0	...
1760776	  774.6	  597.0	 5047.0	...
1760777	  774.8	  596.7	 5046.0	...
1760778	  775.0	  596.4	 5047.0	...
1760779	  775.1	  596.3	 5048.0	...
1760780	  775.0	  596.4	 5048.0	...
1760781	  775.0	  596.6	 5049.0	...
MSG	1760782 0000 _ Number Off
1760782	  774.8	  596.3	 5049.0	...
1760783	  774.9	  595.8	 5052.0	...
1760784	  774.9	  595.3	 5057.0	...
1760785	  774.9	  595.3	 5061.0	...
1760786	  774.9	  595.4	 5062.0	...
1760787	  774.9	  595.5	 5059.0	...
1760788	  775.0	  595.5	 5056.0	...
1760789	  775.2	  595.4	 5055.0	...
1760790	  775.6	  595.6	 5054.0	...
1760791	  775.7	  596.0	 5052.0	...
1760792	  775.8	  596.4	 5051.0	...
1760793	  775.7	  596.4	 5051.0	...
1760794	  775.7	  596.5	 5051.0	...
1760795	  775.8	  596.4	 5052.0	...
1760796	  775.9	  596.2	 5053.0	...
1760797	  775.9	  596.0	 5055.0	...
1760798	  776.0	  595.9	 5055.0	...
1760799	  776.0	  596.0	 5056.0	...
1760800	  776.0	  596.2	 5058.0	...
1760801	  776.5	  596.1	 5058.0	...
1760802	  776.9	  596.0	 5058.0	...
1760803	  777.3	  595.9	 5058.0	...
1760804	  777.1	  596.1	 5060.0	...
1760805	  776.8	  596.4	 5062.0	...
1760806	  776.6	  596.6	 5063.0	...
1760807	  776.9	  596.6	 5064.0	...
1760808	  777.1	  596.6	 5064.0	...
1760809	  777.3	  596.6	 5065.0	...
1760810	  777.3	  596.6	 5064.0	...
1760811	  777.3	  596.6	 5064.0	...
1760812	  777.4	  596.6	 5066.0	...
1760813	  777.4	  596.6	 5070.0	...
1760814	  777.4	  596.6	 5071.0	...
1760815	  777.4	  596.7	 5071.0	...
1760816	  777.3	  596.7	 5071.0	...
1760817	  777.5	  596.9	 5072.0	...
1760818	  777.6	  597.3	 5072.0	...
1760819	  777.4	  597.7	 5072.0	...
1760820	  777.2	  597.9	 5072.0	...
1760821	  777.1	  597.9	 5069.0	...
1760822	  777.5	  597.8	 5065.0	...
1760823	  777.9	  597.6	 5063.0	...
1760824	  777.8	  597.4	 5066.0	...
1760825	  777.5	  597.5	 5068.0	...
1760826	  777.2	  597.7	 5068.0	...
1760827	  777.2	  597.9	 5067.0	...
1760828	  777.4	  597.9	 5067.0	...
1760829	  777.4	  597.9	 5066.0	...
1760830	  777.2	  597.9	 5067.0	...
1760831	  776.9	  598.0	 5068.0	...
1760832	  776.7	  598.1	 5069.0	...
1760833	  776.8	  598.4	 5068.0	...
1760834	  776.9	  598.6	 5066.0	...
1760835	  777.0	  598.7	 5064.0	...
1760836	  777.0	  598.7	 5066.0	...
1760837	  777.1	  598.8	 5069.0	...
1760838	  777.1	  598.9	 5070.0	...
1760839	  777.2	  599.0	 5067.0	...
1760840	  777.2	  599.0	 5064.0	...
1760841	  777.3	  599.0	 5065.0	...
1760842	  777.1	  598.9	 5067.0	...
1760843	  777.0	  598.7	 5069.0	...
1760844	  777.0	  599.0	 5070.0	...
1760845	  777.0	  599.4	 5072.0	...
1760846	  777.0	  599.9	 5073.0	...
1760847	  776.9	  600.0	 5073.0	...
1760848	  777.2	  600.0	 5071.0	...
1760849	  777.5	  599.8	 5069.0	...
1760850	  777.8	  599.5	 5068.0	...
1760851	  777.7	  599.4	 5067.0	...
1760852	  777.6	  599.4	 5067.0	...
1760853	  777.5	  599.5	 5067.0	...
1760854	  777.5	  599.5	 5068.0	...
1760855	  777.6	  599.5	 5070.0	...
1760856	  777.7	  599.8	 5070.0	...
1760857	  777.7	  600.1	 5070.0	...
1760858	  777.8	  600.5	 5071.0	...
1760859	  777.9	  600.5	 5071.0	...
1760860	  778.0	  600.3	 5072.0	...
1760861	  778.2	  600.2	 5073.0	...
1760862	  778.2	  600.2	 5073.0	...
1760863	  778.2	  600.8	 5072.0	...
1760864	  778.2	  601.3	 5071.0	...
1760865	  778.2	  601.8	 5071.0	...
1760866	  777.9	  601.9	 5070.0	...
1760867	  777.6	  602.0	 5066.0	...
1760868	  777.2	  602.0	 5062.0	...
1760869	  777.2	  602.0	 5060.0	...
1760870	  777.1	  602.5	 5060.0	...
1760871	  777.0	  603.0	 5059.0	...
1760872	  777.3	  603.5	 5058.0	...
1760873	  777.7	  603.5	 5058.0	...
1760874	  778.2	  603.4	 5057.0	...
1760875	  778.2	  603.4	 5056.0	...
1760876	  778.0	  603.4	 5057.0	...
1760877	  777.9	  603.4	 5057.0	...
1760878	  777.8	  603.4	 5057.0	...
1760879	  777.8	  603.4	 5057.0	...
1760880	  777.9	  603.4	 5058.0	...
1760881	  778.1	  603.5	 5054.0	...
1760882	  778.2	  603.6	 5050.0	...
1760883	  778.2	  603.7	 5047.0	...
1760884	  778.2	  604.0	 5048.0	...
1760885	  778.3	  604.3	 5049.0	...
1760886	  778.3	  604.7	 5051.0	...
1760887	  778.5	  604.8	 5052.0	...
1760888	  778.7	  604.9	 5052.0	...
1760889	  778.8	  604.7	 5052.0	...
1760890	  778.8	  604.6	 5052.0	...
1760891	  778.6	  604.8	 5051.0	...
1760892	  778.3	  605.0	 5051.0	...
1760893	  778.0	  605.2	 5050.0	...
1760894	  778.1	  605.2	 5049.0	...
1760895	  778.2	  605.6	 5049.0	...
1760896	  778.3	  605.9	 5049.0	...
1760897	  778.6	  606.1	 5049.0	...
1760898	  778.8	  606.0	 5048.0	...
1760899	  778.9	  606.3	 5049.0	...
1760900	  778.7	  606.7	 5050.0	...
1760901	  778.4	  607.0	 5052.0	...
1760902	  778.2	  607.0	 5055.0	...
1760903	  778.1	  606.8	 5056.0	...
1760904	  778.0	  606.7	 5056.0	...
1760905	  778.0	  606.5	 5055.0	...
1760906	  778.0	  606.3	 5054.0	...
1760907	  778.0	  606.3	 5053.0	...
1760908	  778.1	  606.4	 5053.0	...
1760909	  778.2	  606.5	 5053.0	...
1760910	  778.2	  606.6	 5053.0	...
1760911	  778.3	  606.9	 5053.0	...
1760912	  778.4	  607.2	 5053.0	...
1760913	  778.6	  607.7	 5052.0	...
1760914	  778.7	  608.2	 5051.0	...
1760915	  778.7	  608.7	 5050.0	...
1760916	  778.4	  608.8	 5051.0	...
1760917	  778.0	  608.7	 5052.0	...
1760918	  777.5	  608.6	 5053.0	...
1760919	  777.4	  608.5	 5053.0	...
1760920	  777.6	  608.4	 5053.0	...
1760921	  777.8	  608.2	 5053.0	...
1760922	  778.2	  608.1	 5053.0	...
1760923	  778.4	  608.6	 5054.0	...
1760924	  778.1	  609.1	 5054.0	...
1760925	  777.8	  609.6	 5053.0	...
1760926	  777.4	  609.6	 5052.0	...
1760927	  777.5	  609.5	 5052.0	...
1760928	  777.7	  609.4	 5051.0	...
1760929	  777.9	  609.2	 5051.0	...
1760930	  778.0	  609.0	 5051.0	...
1760931	  778.0	  609.1	 5051.0	...
1760932	  778.1	  609.3	 5052.0	...
1760933	  778.1	  609.5	 5053.0	...
1760934	  778.1	  609.9	 5053.0	...
1760935	  778.1	  610.3	 5052.0	...
1760936	  778.1	  610.8	 5051.0	...
1760937	  778.2	  610.8	 5051.0	...
1760938	  778.4	  611.0	 5051.0	...
1760939	  778.6	  611.1	 5051.0	...
1760940	  778.5	  611.0	 5054.0	...
1760941	  778.3	  610.8	 5059.0	...
1760942	  778.2	  610.6	 5064.0	...
1760943	  778.2	  610.7	 5065.0	...
1760944	  778.3	  610.8	 5064.0	...
1760945	  778.4	  611.0	 5063.0	...
1760946	  778.4	  611.3	 5062.0	...
1760947	  778.2	  611.1	 5061.0	...
1760948	  778.0	  610.9	 5060.0	...
1760949	  777.9	  610.5	 5060.0	...
1760950	  777.9	  610.5	 5060.0	...
1760951	  778.0	  610.4	 5060.0	...
1760952	  777.6	  610.3	 5060.0	...
1760953	  777.2	  610.4	 5060.0	...
1760954	  776.8	  610.2	 5060.0	...
1760955	  776.8	  610.0	 5060.0	...
1760956	  776.9	  609.8	 5060.0	...
1760957	  777.1	  610.0	 5060.0	...
1760958	  777.3	  610.0	 5060.0	...
1760959	  777.3	  609.7	 5062.0	...
1760960	  777.2	  609.3	 5064.0	...
1760961	  777.0	  608.9	 5065.0	...
1760962	  777.4	  608.8	 5064.0	...
1760963	  777.9	  609.0	 5064.0	...
1760964	  778.2	  609.2	 5064.0	...
1760965	  778.0	  609.2	 5064.0	...
1760966	  777.7	  609.0	 5065.0	...
1760967	  777.5	  609.3	 5065.0	...
1760968	  777.4	  609.8	 5065.0	...
1760969	  777.3	  610.4	 5065.0	...
1760970	  777.3	  610.4	 5064.0	...
1760971	  777.2	  610.0	 5064.0	...
1760972	  777.1	  609.6	 5064.0	...
1760973	  777.0	  609.2	 5065.0	...
1760974	  777.2	  609.3	 5066.0	...
1760975	  777.3	  609.3	 5065.0	...
1760976	  777.6	  609.3	 5062.0	...
1760977	  777.8	  609.4	 5060.0	...
1760978	  778.0	  609.3	 5058.0	...
1760979	  778.0	  609.3	 5057.0	...
1760980	  777.6	  609.3	 5056.0	...
1760981	  777.2	  609.2	 5056.0	...
1760982	  776.7	  609.1	 5056.0	...
1760983	  776.7	  609.1	 5056.0	...
1760984	  776.9	  609.2	 5055.0	...
1760985	  777.1	  609.3	 5055.0	...
1760986	  777.3	  609.4	 5056.0	...
1760987	  777.3	  609.6	 5057.0	...
1760988	  777.3	  609.8	 5061.0	...
1760989	  777.3	  609.9	 5064.0	...
1760990	  777.4	  609.8	 5067.0	...
1760991	  777.4	  609.7	 5067.0	...
1760992	  777.5	  610.0	 5065.0	...
1760993	  777.6	  610.4	 5062.0	...
1760994	  777.8	  610.8	 5058.0	...
1760995	  777.9	  610.9	 5056.0	...
1760996	  777.8	  611.0	 5056.0	...
1760997	  777.8	  610.8	 5056.0	...
1760998	  777.8	  610.6	 5057.0	...
1760999	  777.7	  610.3	 5059.0	...
1761000	  777.6	  610.1	 5061.0	...
1761001	  777.5	  609.8	 5064.0	...
1761002	  777.4	  609.5	 5065.0	...
1761003	  777.4	  609.8	 5064.0	...
1761004	  777.1	  610.2	 5063.0	...
1761005	  776.9	  610.7	 5063.0	...
1761006	  776.5	  610.2	 5065.0	...
1761007	  776.5	  609.7	 5067.0	...
1761008	  776.3	  609.0	 5070.0	...
1761009	  776.4	  608.9	 5075.0	...
1761010	  776.4	  609.2	 5080.0	...
1761011	  776.5	  609.5	 5077.0	...
1761012	  776.7	  609.5	 5073.0	...
1761013	  776.9	  609.1	 5069.0	...
1761014	  777.2	  609.2	 5067.0	...
1761015	  777.2	  609.5	 5066.0	...
1761016	  777.2	  609.7	 5066.0	...
1761017	  777.2	  609.7	 5068.0	...
1761018	  776.9	  609.7	 5070.0	...
1761019	  776.7	  609.8	 5070.0	...
1761020	  776.8	  609.7	 5070.0	...
1761021	  777.2	  609.5	 5072.0	...
1761022	  777.6	  609.3	 5073.0	...
1761023	  777.7	  609.3	 5074.0	...
1761024	  777.4	  609.5	 5073.0	...
1761025	  777.1	  609.8	 5075.0	...
1761026	  776.7	  609.7	 5077.0	...
1761027	  776.7	  609.4	 5079.0	...
1761028	  776.6	  609.1	 5079.0	...
1761029	  776.6	  609.4	 5079.0	...
1761030	  776.6	  609.7	 5079.0	...
1761031	  776.6	  609.9	 5080.0	...
1761032	  776.7	  609.9	 5080.0	...
1761033	  776.8	  609.8	 5080.0	...
1761034	  776.9	  609.7	 5080.0	...
1761035	  776.9	  609.7	 5081.0	...
1761036	  776.9	  609.5	 5080.0	...
1761037	  776.9	  609.5	 5080.0	...
1761038	  777.0	  609.7	 5080.0	...
1761039	  777.0	  609.9	 5081.0	...
1761040	  777.1	  610.0	 5082.0	...
1761041	  777.1	  609.9	 5081.0	...
1761042	  777.0	  609.9	 5081.0	...
1761043	  776.9	  610.0	 5080.0	...
1761044	  776.8	  610.2	 5080.0	...
1761045	  776.7	  610.2	 5080.0	...
1761046	  777.0	  610.1	 5080.0	...
1761047	  777.3	  609.8	 5079.0	...
1761048	  777.7	  609.7	 5078.0	...
1761049	  777.7	  609.8	 5078.0	...
1761050	  777.7	  609.8	 5080.0	...
1761051	  777.6	  609.7	 5082.0	...
1761052	  777.7	  609.5	 5084.0	...
1761053	  777.7	  609.4	 5086.0	...
1761054	  777.8	  609.2	 5086.0	...
1761055	  777.9	  609.1	 5086.0	...
1761056	  778.0	  609.0	 5086.0	...
1761057	  777.6	  609.3	 5084.0	...
1761058	  777.1	  609.7	 5083.0	...
1761059	  776.7	  610.0	 5083.0	...
1761060	  776.8	  610.0	 5085.0	...
1761061	  777.1	  610.0	 5089.0	...
1761062	  777.4	  609.9	 5090.0	...
1761063	  777.6	  609.7	 5092.0	...
1761064	  777.7	  609.4	 5090.0	...
1761065	  777.7	  609.4	 5087.0	...
1761066	  777.8	  609.3	 5086.0	...
1761067	  777.8	  609.1	 5088.0	...
1761068	  777.8	  608.9	 5089.0	...
1761069	  777.8	  608.9	 5087.0	...
1761070	  777.7	  609.0	 5087.0	...
1761071	  777.7	  609.0	 5090.0	...
1761072	  777.9	  609.1	 5091.0	...
1761073	  778.1	  609.2	 5091.0	...
1761074	  778.3	  609.3	 5090.0	...
1761075	  778.3	  609.0	 5092.0	...
1761076	  778.4	  608.6	 5094.0	...
1761077	  778.2	  608.8	 5097.0	...
1761078	  778.1	  609.3	 5098.0	...
1761079	  777.9	  609.7	 5098.0	...
1761080	  778.0	  609.6	 5096.0	...
1761081	  778.2	  609.6	 5094.0	...
1761082	  778.3	  609.6	 5094.0	...
1761083	  778.1	  609.9	 5094.0	...
1761084	  777.9	  610.1	 5094.0	...
1761085	  777.9	  610.3	 5093.0	...
1761086	  777.9	  610.3	 5092.0	...
1761087	  777.7	  610.4	 5091.0	...
1761088	  777.6	  610.5	 5091.0	...
1761089	  777.5	  610.6	 5092.0	...
1761090	  777.4	  610.8	 5092.0	...
1761091	  777.5	  610.7	 5092.0	...
1761092	  777.5	  610.6	 5091.0	...
1761093	  777.9	  610.4	 5092.0	...
1761094	  778.2	  610.4	 5093.0	...
1761095	  778.6	  610.3	 5094.0	...
1761096	  778.5	  609.8	 5097.0	...
1761097	  778.5	  609.2	 5100.0	...
1761098	  778.5	  608.9	 5101.0	...
1761099	  778.5	  609.3	 5101.0	...
1761100	  778.5	  609.6	 5102.0	...
1761101	  778.5	  609.6	 5103.0	...
1761102	  778.4	  609.5	 5103.0	...
1761103	  778.4	  609.4	 5102.0	...
1761104	  778.4	  609.3	 5101.0	...
1761105	  778.1	  609.2	 5100.0	...
1761106	  778.0	  609.3	 5099.0	...
1761107	  777.8	  609.0	 5098.0	...
1761108	  777.9	  608.6	 5099.0	...
1761109	  778.0	  608.4	 5099.0	...
1761110	  778.1	  608.5	 5100.0	...
1761111	  778.1	  608.9	 5101.0	...
1761112	  778.2	  609.5	 5101.0	...
1761113	  778.1	  609.9	 5100.0	...
1761114	  778.1	  610.1	 5098.0	...
1761115	  778.1	  610.0	 5095.0	...
1761116	  778.0	  610.0	 5093.0	...
1761117	  778.0	  610.5	 5093.0	...
1761118	  778.1	  611.0	 5093.0	...
1761119	  778.1	  611.3	 5093.0	...
1761120	  778.0	  611.0	 5094.0	...
1761121	  778.0	  611.3	 5092.0	...
1761122	  778.1	  611.9	 5090.0	...
1761123	  778.3	  612.4	 5088.0	...
1761124	  778.3	  612.4	 5088.0	...
1761125	  778.3	  612.5	 5087.0	...
1761126	  778.2	  612.6	 5086.0	...
1761127	  778.2	  612.6	 5088.0	...
1761128	  778.2	  612.6	 5092.0	...
1761129	  778.6	  612.1	 5096.0	...
1761130	  778.9	  611.6	 5097.0	...
1761131	  779.2	  611.6	 5097.0	...
1761132	  779.2	  612.1	 5097.0	...
1761133	  779.2	  612.7	 5097.0	...
1761134	  779.2	  612.9	 5096.0	...
1761135	  779.0	  613.1	 5096.0	...
1761136	  778.8	  613.1	 5096.0	...
1761137	  778.8	  613.0	 5097.0	...
1761138	  778.8	  612.9	 5096.0	...
1761139	  778.8	  612.7	 5095.0	...
1761140	  778.7	  612.3	 5095.0	...
1761141	  778.5	  612.0	 5096.0	...
1761142	  778.4	  611.8	 5097.0	...
1761143	  778.3	  611.9	 5096.0	...
1761144	  778.3	  612.1	 5096.0	...
1761145	  778.4	  612.3	 5096.0	...
1761146	  778.4	  612.4	 5096.0	...
1761147	  778.5	  612.5	 5096.0	...
1761148	  778.6	  612.6	 5095.0	...
1761149	  778.7	  612.7	 5093.0	...
1761150	  778.8	  612.6	 5095.0	...
1761151	  778.8	  612.4	 5099.0	...
1761152	  778.8	  612.3	 5100.0	...
1761153	  778.8	  612.1	 5096.0	...
1761154	  778.7	  611.8	 5093.0	...
1761155	  778.5	  611.5	 5093.0	...
1761156	  778.3	  611.5	 5095.0	...
1761157	  778.4	  611.5	 5098.0	...
1761158	  778.8	  611.6	 5098.0	...
1761159	  779.1	  612.0	 5097.0	...
1761160	  779.0	  612.4	 5096.0	...
1761161	  778.9	  612.9	 5097.0	...
1761162	  779.2	  612.8	 5097.0	...
1761163	  779.6	  612.8	 5097.0	...
1761164	  780.0	  612.6	 5096.0	...
1761165	  780.0	  612.5	 5094.0	...
1761166	  779.9	  612.8	 5092.0	...
1761167	  779.9	  613.1	 5091.0	...
1761168	  780.0	  613.6	 5089.0	...
1761169	  780.0	  613.8	 5089.0	...
1761170	  780.0	  614.1	 5088.0	...
1761171	  780.1	  614.1	 5088.0	...
1761172	  780.1	  614.1	 5089.0	...
1761173	  779.8	  614.1	 5089.0	...
1761174	  779.5	  614.3	 5089.0	...
1761175	  779.2	  614.6	 5088.0	...
1761176	  779.5	  614.6	 5087.0	...
1761177	  779.7	  614.6	 5086.0	...
1761178	  779.9	  614.6	 5086.0	...
1761179	  779.9	  614.6	 5086.0	...
1761180	  779.8	  614.2	 5086.0	...
1761181	  779.6	  613.8	 5086.0	...
1761182	  779.4	  613.2	 5087.0	...
1761183	  779.3	  613.1	 5088.0	...
1761184	  779.2	  613.0	 5089.0	...
1761185	  779.2	  613.2	 5089.0	...
1761186	  779.1	  613.5	 5089.0	...
1761187	  779.0	  613.7	 5089.0	...
1761188	  779.2	  613.7	 5089.0	...
1761189	  779.7	  613.4	 5090.0	...
1761190	  780.1	  613.1	 5092.0	...
1761191	  780.2	  612.9	 5094.0	...
1761192	  779.8	  613.0	 5094.0	...
1761193	  779.5	  613.1	 5095.0	...
1761194	  779.4	  613.3	 5096.0	...
1761195	  779.4	  613.5	 5096.0	...
1761196	  779.5	  613.7	 5097.0	...
1761197	  779.5	  613.8	 5097.0	...
1761198	  779.5	  613.8	 5097.0	...
1761199	  779.5	  613.9	 5099.0	...
1761200	  779.3	  614.1	 5100.0	...
1761201	  779.2	  614.3	 5101.0	...
1761202	  779.0	  614.4	 5100.0	...
1761203	  779.0	  614.3	 5099.0	...
1761204	  779.5	  614.2	 5098.0	...
1761205	  779.9	  614.2	 5097.0	...
1761206	  780.4	  614.6	 5096.0	...
1761207	  780.3	  615.2	 5096.0	...
1761208	  780.1	  615.5	 5095.0	...
1761209	  780.0	  615.6	 5095.0	...
1761210	  780.0	  615.7	 5096.0	...
1761211	  780.2	  615.8	 5097.0	...
1761212	  780.4	  615.6	 5098.0	...
1761213	  780.5	  615.5	 5098.0	...
1761214	  780.4	  615.4	 5096.0	...
1761215	  780.2	  615.6	 5093.0	...
1761216	  780.1	  616.1	 5090.0	...
1761217	  780.1	  616.5	 5089.0	...
1761218	  780.3	  616.8	 5087.0	...
1761219	  780.4	  616.8	 5086.0	...
1761220	  780.6	  616.7	 5086.0	...
1761221	  780.8	  616.9	 5089.0	...
1761222	  780.9	  617.0	 5093.0	...
1761223	  780.7	  617.1	 5097.0	...
1761224	  780.4	  617.0	 5098.0	...
1761225	  780.0	  616.9	 5097.0	...
1761226	  779.8	  616.9	 5096.0	...
1761227	  779.6	  616.8	 5097.0	...
1761228	  779.6	  616.7	 5099.0	...
1761229	  779.9	  616.6	 5101.0	...
1761230	  780.2	  616.6	 5100.0	...
1761231	  780.6	  617.1	 5098.0	...
1761232	  780.5	  617.7	 5095.0	...
1761233	  780.3	  618.3	 5094.0	...
1761234	  780.1	  618.2	 5093.0	...
1761235	  780.0	  618.0	 5092.0	...
1761236	  779.8	  617.9	 5091.0	...
1761237	  779.8	  617.8	 5089.0	...
1761238	  779.7	  618.0	 5089.0	...
1761239	  779.7	  617.9	 5089.0	...
1761240	  779.6	  617.7	 5089.0	...
1761241	  779.8	  617.4	 5092.0	...
1761242	  780.1	  617.3	 5094.0	...
1761243	  780.3	  617.3	 5096.0	...
1761244	  780.2	  617.2	 5095.0	...
1761245	  780.1	  617.2	 5093.0	...
1761246	  780.0	  617.5	 5091.0	...
1761247	  780.2	  617.8	 5091.0	...
1761248	  780.6	  618.0	 5091.0	...
1761249	  780.9	  617.6	 5091.0	...
1761250	  781.0	  617.5	 5090.0	...
1761251	  780.9	  617.8	 5089.0	...
1761252	  780.8	  618.2	 5087.0	...
1761253	  780.8	  618.8	 5087.0	...
1761254	  780.7	  619.0	 5087.0	...
1761255	  780.5	  619.2	 5087.0	...
1761256	  780.2	  619.2	 5085.0	...
1761257	  780.3	  619.2	 5084.0	...
1761258	  780.5	  619.2	 5083.0	...
1761259	  780.6	  619.2	 5082.0	...
1761260	  780.6	  619.2	 5080.0	...
1761261	  780.5	  619.2	 5078.0	...
1761262	  780.4	  619.2	 5080.0	...
1761263	  780.3	  619.3	 5083.0	...
1761264	  780.2	  619.2	 5086.0	...
1761265	  780.2	  619.1	 5085.0	...
1761266	  780.1	  619.0	 5084.0	...
1761267	  780.4	  618.8	 5084.0	...
1761268	  780.7	  618.6	 5085.0	...
1761269	  781.2	  618.5	 5085.0	...
1761270	  781.2	  618.6	 5086.0	...
1761271	  781.3	  618.8	 5086.0	...
1761272	  781.3	  619.1	 5086.0	...
1761273	  781.4	  619.4	 5086.0	...
1761274	  781.2	  619.7	 5085.0	...
1761275	  781.0	  619.8	 5083.0	...
1761276	  781.0	  619.9	 5083.0	...
1761277	  781.2	  619.9	 5083.0	...
1761278	  781.5	  619.9	 5084.0	...
1761279	  781.6	  619.9	 5086.0	...
1761280	  781.7	  619.8	 5086.0	...
1761281	  781.7	  619.6	 5086.0	...
1761282	  781.5	  619.5	 5086.0	...
1761283	  781.3	  619.7	 5085.0	...
1761284	  781.2	  619.6	 5085.0	...
1761285	  781.1	  619.3	 5084.0	...
1761286	  781.0	  619.4	 5084.0	...
1761287	  780.9	  619.7	 5084.0	...
1761288	  781.0	  620.1	 5085.0	...
1761289	  781.0	  620.1	 5086.0	...
1761290	  781.1	  620.1	 5086.0	...
1761291	  781.2	  620.0	 5088.0	...
1761292	  781.1	  619.9	 5089.0	...
1761293	  781.1	  619.7	 5090.0	...
1761294	  781.3	  619.6	 5089.0	...
1761295	  781.6	  619.4	 5089.0	...
1761296	  781.7	  619.3	 5090.0	...
1761297	  781.5	  619.3	 5091.0	...
1761298	  781.2	  619.1	 5091.0	...
1761299	  781.1	  618.9	 5091.0	...
1761300	  781.1	  618.7	 5091.0	...
1761301	  781.1	  618.7	 5092.0	...
1761302	  781.1	  618.7	 5094.0	...
1761303	  781.1	  619.2	 5095.0	...
1761304	  781.3	  619.7	 5094.0	...
1761305	  781.5	  619.9	 5093.0	...
1761306	  781.6	  619.5	 5091.0	...
1761307	  781.3	  619.6	 5090.0	...
1761308	  781.2	  620.1	 5090.0	...
1761309	  781.1	  620.0	 5092.0	...
1761310	  781.3	  619.6	 5093.0	...
1761311	  781.6	  619.3	 5094.0	...
1761312	  781.8	  619.5	 5097.0	...
1761313	  781.9	  619.6	 5100.0	...
1761314	  781.7	  619.8	 5104.0	...
1761315	  781.5	  619.8	 5105.0	...
1761316	  781.3	  619.7	 5105.0	...
1761317	  781.3	  619.6	 5105.0	...
1761318	  781.3	  619.5	 5107.0	...
1761319	  781.4	  619.4	 5109.0	...
1761320	  781.3	  619.3	 5111.0	...
1761321	  781.3	  619.2	 5111.0	...
1761322	  781.4	  619.0	 5111.0	...
1761323	  781.5	  618.9	 5113.0	...
1761324	  781.6	  618.7	 5114.0	...
1761325	  781.5	  618.6	 5115.0	...
1761326	  781.4	  618.6	 5114.0	...
1761327	  781.5	  618.8	 5113.0	...
1761328	  781.7	  618.9	 5112.0	...
1761329	  781.9	  619.0	 5112.0	...
1761330	  781.9	  618.9	 5113.0	...
1761331	  781.7	  618.9	 5113.0	...
1761332	  781.5	  618.9	 5113.0	...
1761333	  781.5	  618.9	 5113.0	...
1761334	  781.5	  618.8	 5114.0	...
1761335	  781.5	  618.8	 5116.0	...
1761336	  781.9	  618.6	 5118.0	...
1761337	  782.3	  618.4	 5119.0	...
1761338	  782.6	  618.5	 5117.0	...
1761339	  782.5	  618.7	 5115.0	...
1761340	  782.4	  618.9	 5113.0	...
1761341	  782.3	  618.8	 5114.0	...
1761342	  782.2	  618.9	 5112.0	...
1761343	  781.6	  619.1	 5110.0	...
1761344	  780.6	  619.3	 5111.0	...
1761345	  779.5	  619.3	 5113.0	...
1761346	  778.3	  619.3	 5119.0	...
1761347	  777.2	  619.5	 5121.0	...
1761348	  776.2	  619.9	 5124.0	...
1761349	  775.5	  620.7	 5124.0	...
1761350	  775.0	  621.4	 5124.0	...
1761351	  774.7	  621.9	 5122.0	...
1761352	  774.6	  621.9	 5120.0	...
1761353	  774.6	  622.0	 5119.0	...
1761354	  774.8	  622.1	 5120.0	...
1761355	  775.0	  621.9	 5125.0	...
1761356	  775.1	  621.5	 5128.0	...
1761357	  775.1	  621.1	 5131.0	...
1761358	  775.7	  621.0	 5131.0	...
1761359	  776.4	  620.8	 5131.0	...
1761360	  777.0	  620.6	 5132.0	...
1761361	  777.5	  620.2	 5132.0	...
1761362	  778.0	  619.9	 5130.0	...
1761363	  778.5	  619.6	 5129.0	...
1761364	  778.6	  619.6	 5128.0	...
1761365	  778.6	  619.3	 5129.0	...
1761366	  778.6	  619.0	 5132.0	...
1761367	  778.6	  618.8	 5135.0	...
1761368	  778.9	  618.8	 5137.0	...
1761369	  779.1	  618.8	 5138.0	...
1761370	  779.2	  618.8	 5138.0	...
1761371	  779.1	  618.9	 5139.0	...
1761372	  779.1	  618.9	 5139.0	...
1761373	  779.2	  618.7	 5140.0	...
1761374	  779.5	  618.6	 5140.0	...
1761375	  779.7	  618.4	 5142.0	...
1761376	  779.7	  618.2	 5144.0	...
1761377	  779.7	  617.9	 5146.0	...
1761378	  779.7	  617.6	 5147.0	...
1761379	  779.4	  617.7	 5147.0	...
1761380	  779.2	  617.8	 5147.0	...
1761381	  778.7	  617.9	 5147.0	...
1761382	  778.5	  618.2	 5147.0	...
1761383	  778.5	  618.5	 5147.0	...
1761384	  778.6	  618.9	 5146.0	...
1761385	  778.7	  619.0	 5147.0	...
1761386	  778.8	  618.7	 5147.0	...
1761387	  779.0	  618.3	 5148.0	...
1761388	  779.0	  618.0	 5149.0	...
1761389	  778.8	  617.9	 5150.0	...
1761390	  778.5	  617.7	 5152.0	...
1761391	  778.4	  617.4	 5153.0	...
1761392	  778.3	  617.8	 5155.0	...
1761393	  778.3	  618.5	 5156.0	...
1761394	  778.2	  618.5	 5157.0	...
1761395	  778.2	  617.8	 5157.0	...
1761396	  778.2	  617.1	 5159.0	...
1761397	  778.2	  617.1	 5162.0	...
1761398	  778.4	  617.1	 5165.0	...
1761399	  778.7	  617.0	 5165.0	...
1761400	  779.1	  617.0	 5164.0	...
1761401	  779.2	  617.3	 5162.0	...
1761402	  779.2	  617.7	 5161.0	...
1761403	  779.2	  618.0	 5161.0	...
1761404	  779.0	  618.0	 5161.0	...
1761405	  778.6	  617.7	 5162.0	...
1761406	  778.7	  617.3	 5163.0	...
1761407	  779.1	  616.9	 5162.0	...
1761408	  779.5	  616.9	 5162.0	...
1761409	  779.4	  616.8	 5161.0	...
1761410	  779.4	  616.7	 5163.0	...
1761411	  779.8	  617.1	 5165.0	...
1761412	  780.1	  617.6	 5167.0	...
1761413	  780.5	  618.2	 5167.0	...
1761414	  780.5	  618.1	 5168.0	...
1761415	  780.3	  618.1	 5169.0	...
1761416	  780.1	  618.0	 5170.0	...
1761417	  779.9	  618.1	 5171.0	...
1761418	  779.8	  618.2	 5172.0	...
1761419	  779.9	  617.8	 5172.0	...
1761420	  780.1	  617.3	 5173.0	...
1761421	  780.2	  617.2	 5173.0	...
1761422	  780.3	  617.6	 5176.0	...
1761423	  780.3	  617.9	 5178.0	...
1761424	  780.4	  617.9	 5181.0	...
1761425	  780.2	  618.1	 5180.0	...
1761426	  779.9	  618.3	 5181.0	...
1761427	  779.6	  618.4	 5182.0	...
1761428	  779.7	  618.2	 5183.0	...
1761429	  779.8	  618.2	 5183.0	...
1761430	  780.0	  618.1	 5183.0	...
1761431	  780.2	  618.1	 5182.0	...
1761432	  780.4	  618.1	 5181.0	...
1761433	  780.5	  618.2	 5180.0	...
1761434	  780.7	  618.6	 5178.0	...
1761435	  780.7	  618.8	 5177.0	...
1761436	  780.7	  619.1	 5177.0	...
1761437	  780.7	  619.2	 5178.0	...
1761438	  780.8	  619.2	 5180.0	...
1761439	  780.9	  619.2	 5181.0	...
1761440	  781.0	  619.1	 5181.0	...
1761441	  781.0	  618.9	 5181.0	...
1761442	  780.9	  618.7	 5184.0	...
1761443	  780.9	  618.7	 5187.0	...
1761444	  780.9	  619.0	 5188.0	...
1761445	  780.9	  619.4	 5184.0	...
1761446	  780.9	  619.6	 5182.0	...
1761447	  781.0	  619.8	 5181.0	...
1761448	  781.1	  619.8	 5183.0	...
1761449	  781.3	  619.9	 5183.0	...
1761450	  781.2	  619.9	 5183.0	...
1761451	  781.2	  619.8	 5184.0	...
1761452	  781.3	  619.7	 5185.0	...
1761453	  781.5	  619.6	 5185.0	...
1761454	  781.7	  619.6	 5186.0	...
1761455	  781.7	  619.6	 5188.0	...
1761456	  781.5	  619.6	 5188.0	...
1761457	  781.4	  619.7	 5188.0	...
1761458	  781.2	  619.7	 5188.0	...
1761459	  781.4	  619.5	 5189.0	...
1761460	  781.8	  619.2	 5190.0	...
1761461	  782.1	  618.9	 5191.0	...
1761462	  782.2	  618.8	 5192.0	...
1761463	  782.2	  618.9	 5193.0	...
1761464	  782.2	  618.9	 5194.0	...
1761465	  782.3	  619.1	 5195.0	...
1761466	  782.3	  619.3	 5195.0	...
1761467	  782.2	  619.2	 5200.0	...
1761468	  782.3	  618.8	 5205.0	...
1761469	  782.4	  618.4	 5209.0	...
1761470	  782.5	  618.2	 5209.0	...
1761471	  782.5	  618.1	 5206.0	...
1761472	  782.4	  618.2	 5204.0	...
1761473	  782.3	  618.5	 5204.0	...
1761474	  782.1	  618.8	 5205.0	...
1761475	  782.2	  618.9	 5206.0	...
1761476	  782.2	  618.9	 5207.0	...
1761477	  782.1	  619.0	 5207.0	...
1761478	  782.0	  619.2	 5207.0	...
1761479	  781.8	  619.3	 5208.0	...
1761480	  781.8	  619.2	 5209.0	...
1761481	  781.8	  619.0	 5210.0	...
1761482	  781.8	  618.8	 5210.0	...
1761483	  781.9	  618.7	 5210.0	...
1761484	  782.0	  618.6	 5212.0	...
1761485	  782.0	  618.7	 5214.0	...
1761486	  782.2	  618.7	 5217.0	...
1761487	  782.3	  618.7	 5217.0	...
1761488	  782.5	  618.8	 5218.0	...
1761489	  782.5	  618.8	 5218.0	...
1761490	  782.6	  618.8	 5218.0	...
1761491	  782.5	  618.7	 5214.0	...
1761492	  782.5	  618.4	 5211.0	...
1761493	  782.6	  618.1	 5209.0	...
1761494	  782.7	  617.9	 5211.0	...
1761495	  782.7	  617.8	 5214.0	...
1761496	  782.6	  617.6	 5215.0	...
1761497	  782.5	  617.4	 5218.0	...
1761498	  782.4	  617.2	 5221.0	...
1761499	  782.4	  617.2	 5223.0	...
1761500	  782.4	  617.2	 5222.0	...
1761501	  782.5	  617.2	 5220.0	...
1761502	  782.5	  617.1	 5218.0	...
1761503	  782.6	  617.0	 5218.0	...
1761504	  782.5	  617.0	 5220.0	...
1761505	  782.4	  616.8	 5223.0	...
1761506	  782.3	  616.7	 5225.0	...
1761507	  782.3	  616.6	 5226.0	...
1761508	  782.3	  616.8	 5228.0	...
1761509	  782.3	  616.8	 5228.0	...
1761510	  782.3	  616.6	 5227.0	...
1761511	  782.3	  616.3	 5227.0	...
1761512	  782.4	  616.0	 5227.0	...
1761513	  782.6	  616.0	 5227.0	...
1761514	  782.9	  616.0	 5228.0	...
1761515	  782.9	  615.7	 5229.0	...
1761516	  782.8	  615.3	 5230.0	...
1761517	  782.7	  614.9	 5229.0	...
1761518	  782.6	  614.9	 5226.0	...
1761519	  782.5	  614.9	 5223.0	...
1761520	  782.8	  614.9	 5220.0	...
1761521	  783.2	  615.0	 5221.0	...
1761522	  783.5	  615.1	 5223.0	...
1761523	  783.4	  615.2	 5225.0	...
1761524	  783.3	  615.1	 5227.0	...
1761525	  783.4	  615.4	 5228.0	...
1761526	  783.5	  615.8	 5228.0	...
1761527	  783.4	  616.1	 5228.0	...
1761528	  783.2	  616.1	 5229.0	...
1761529	  783.0	  616.2	 5228.0	...
1761530	  782.9	  616.2	 5228.0	...
1761531	  782.7	  616.2	 5228.0	...
1761532	  782.8	  616.0	 5229.0	...
1761533	  783.1	  615.7	 5230.0	...
1761534	  783.4	  615.4	 5230.0	...
1761535	  783.4	  615.3	 5230.0	...
1761536	  783.4	  615.3	 5230.0	...
1761537	  783.4	  615.2	 5230.0	...
1761538	  783.4	  615.2	 5230.0	...
1761539	  783.7	  615.2	 5232.0	...
1761540	  783.9	  615.2	 5236.0	...
1761541	  784.0	  615.2	 5239.0	...
1761542	  784.0	  615.1	 5242.0	...
1761543	  784.0	  614.8	 5242.0	...
1761544	  783.9	  614.7	 5243.0	...
1761545	  783.9	  614.7	 5244.0	...
1761546	  783.9	  614.6	 5245.0	...
1761547	  783.8	  614.1	 5245.0	...
1761548	  783.6	  613.6	 5245.0	...
1761549	  783.5	  613.3	 5244.0	...
1761550	  783.4	  613.4	 5243.0	...
1761551	  783.4	  613.7	 5243.0	...
1761552	  783.7	  614.1	 5242.0	...
1761553	  783.8	  614.5	 5241.0	...
1761554	  783.9	  614.5	 5241.0	...
1761555	  783.8	  614.3	 5245.0	...
1761556	  783.7	  614.1	 5248.0	...
1761557	  784.1	  613.9	 5252.0	...
1761558	  784.4	  614.0	 5250.0	...
1761559	  784.7	  614.0	 5249.0	...
1761560	  784.6	  614.1	 5249.0	...
1761561	  784.6	  614.0	 5250.0	...
1761562	  784.4	  614.0	 5251.0	...
1761563	  784.2	  614.1	 5251.0	...
1761564	  784.0	  614.1	 5250.0	...
1761565	  784.1	  614.0	 5250.0	...
1761566	  784.4	  613.9	 5250.0	...
1761567	  784.7	  613.8	 5251.0	...
1761568	  785.0	  614.1	 5253.0	...
1761569	  785.1	  614.5	 5253.0	...
1761570	  785.2	  614.7	 5253.0	...
1761571	  785.3	  614.4	 5253.0	...
1761572	  785.3	  614.3	 5251.0	...
1761573	  785.0	  614.4	 5249.0	...
1761574	  784.7	  614.4	 5248.0	...
1761575	  784.5	  614.4	 5248.0	...
1761576	  784.5	  614.4	 5249.0	...
1761577	  784.6	  614.5	 5249.0	...
1761578	  784.6	  614.6	 5250.0	...
1761579	  784.9	  614.9	 5250.0	...
1761580	  785.3	  615.1	 5252.0	...
1761581	  785.7	  615.0	 5254.0	...
1761582	  785.7	  614.8	 5256.0	...
1761583	  785.8	  614.4	 5257.0	...
1761584	  785.8	  614.3	 5257.0	...
1761585	  785.9	  614.6	 5258.0	...
1761586	  786.1	  615.1	 5259.0	...
1761587	  786.1	  615.2	 5262.0	...
1761588	  786.1	  614.7	 5264.0	...
1761589	  785.7	  614.3	 5267.0	...
1761590	  785.3	  614.4	 5269.0	...
1761591	  784.9	  614.4	 5270.0	...
1761592	  784.9	  614.4	 5270.0	...
1761593	  785.0	  614.3	 5270.0	...
1761594	  785.2	  614.2	 5270.0	...
1761595	  785.2	  614.1	 5270.0	...
1761596	  785.2	  613.8	 5272.0	...
1761597	  785.3	  613.4	 5273.0	...
1761598	  785.4	  613.1	 5274.0	...
1761599	  785.5	  612.6	 5272.0	...
1761600	  785.6	  612.1	 5270.0	...
1761601	  785.7	  611.9	 5271.0	...
1761602	  785.6	  612.2	 5271.0	...
1761603	  785.5	  612.5	 5271.0	...
1761604	  785.4	  612.6	 5272.0	...
1761605	  785.4	  612.6	 5273.0	...
1761606	  785.3	  612.7	 5273.0	...
1761607	  785.2	  612.8	 5273.0	...
1761608	  785.4	  612.6	 5277.0	...
1761609	  785.5	  612.2	 5280.0	...
1761610	  785.7	  611.9	 5281.0	...
1761611	  785.7	  612.0	 5279.0	...
1761612	  785.7	  612.3	 5278.0	...
1761613	  785.7	  612.8	 5279.0	...
1761614	  785.9	  613.1	 5279.0	...
1761615	  786.0	  613.2	 5278.0	...
1761616	  786.1	  613.0	 5277.0	...
1761617	  786.0	  612.8	 5278.0	...
1761618	  785.9	  612.6	 5278.0	...
1761619	  785.6	  612.3	 5279.0	...
1761620	  785.4	  612.1	 5279.0	...
1761621	  785.3	  612.1	 5280.0	...
1761622	  785.3	  612.2	 5282.0	...
1761623	  785.4	  612.5	 5281.0	...
1761624	  785.4	  612.8	 5280.0	...
1761625	  785.5	  613.0	 5278.0	...
1761626	  785.6	  613.0	 5278.0	...
1761627	  785.6	  613.1	 5278.0	...
1761628	  785.6	  613.0	 5280.0	...
1761629	  785.7	  612.9	 5282.0	...
1761630	  785.8	  612.8	 5284.0	...
1761631	  785.9	  612.8	 5284.0	...
1761632	  785.9	  612.6	 5285.0	...
1761633	  785.8	  612.5	 5284.0	...
1761634	  785.7	  612.4	 5283.0	...
1761635	  785.5	  612.5	 5280.0	...
1761636	  785.4	  612.3	 5278.0	...
1761637	  785.4	  611.8	 5278.0	...
1761638	  785.4	  611.2	 5278.0	...
1761639	  785.5	  610.8	 5279.0	...
1761640	  785.5	  610.8	 5281.0	...
1761641	  785.7	  610.5	 5283.0	...
1761642	  786.0	  610.1	 5285.0	...
1761643	  786.2	  609.8	 5286.0	...
1761644	  786.3	  609.8	 5287.0	...
1761645	  786.2	  609.8	 5287.0	...
1761646	  786.2	  609.9	 5287.0	...
1761647	  786.1	  609.9	 5287.0	...
1761648	  786.3	  609.9	 5287.0	...
1761649	  786.5	  609.9	 5287.0	...
1761650	  786.7	  609.7	 5288.0	...
1761651	  786.4	  609.4	 5288.0	...
1761652	  786.2	  609.2	 5288.0	...
1761653	  786.0	  609.2	 5286.0	...
1761654	  786.0	  609.2	 5286.0	...
1761655	  785.9	  609.2	 5286.0	...
1761656	  785.8	  609.2	 5287.0	...
1761657	  785.7	  609.2	 5287.0	...
1761658	  785.6	  609.2	 5286.0	...
1761659	  785.5	  609.1	 5287.0	...
1761660	  785.9	  609.4	 5289.0	...
1761661	  786.2	  609.7	 5291.0	...
1761662	  786.2	  610.1	 5291.0	...
1761663	  785.9	  610.2	 5289.0	...
1761664	  785.5	  610.4	 5285.0	...
1761665	  785.5	  610.6	 5281.0	...
1761666	  785.9	  610.7	 5280.0	...
1761667	  786.3	  610.7	 5280.0	...
1761668	  786.6	  610.7	 5281.0	...
1761669	  786.6	  610.8	 5282.0	...
1761670	  786.6	  611.0	 5283.0	...
1761671	  786.5	  611.2	 5284.0	...
1761672	  786.3	  611.4	 5285.0	...
1761673	  786.2	  611.2	 5285.0	...
1761674	  786.3	  611.1	 5285.0	...
1761675	  786.4	  611.2	 5282.0	...
1761676	  786.4	  611.3	 5279.0	...
1761677	  786.3	  611.4	 5276.0	...
1761678	  786.2	  611.3	 5280.0	...
1761679	  786.1	  610.9	 5284.0	...
1761680	  786.2	  610.2	 5286.0	...
1761681	  786.4	  609.6	 5283.0	...
1761682	  786.6	  609.3	 5283.0	...
1761683	  786.4	  609.2	 5286.0	...
1761684	  786.4	  609.1	 5288.0	...
1761685	  786.4	  608.9	 5287.0	...
1761686	  786.1	  608.8	 5286.0	...
1761687	  785.6	  608.4	 5286.0	...
1761688	  785.4	  608.0	 5286.0	...
1761689	  785.7	  607.9	 5287.0	...
1761690	  786.0	  608.1	 5288.0	...
1761691	  785.8	  608.3	 5290.0	...
1761692	  785.5	  608.3	 5291.0	...
1761693	  785.3	  607.8	 5292.0	...
1761694	  785.4	  607.3	 5293.0	...
1761695	  785.6	  606.8	 5294.0	...
1761696	  785.7	  606.8	 5295.0	...
1761697	  785.8	  606.9	 5293.0	...
1761698	  785.8	  607.2	 5291.0	...
1761699	  785.9	  607.4	 5290.0	...
1761700	  785.9	  607.5	 5290.0	...
1761701	  786.0	  607.5	 5290.0	...
1761702	  786.0	  607.3	 5289.0	...
1761703	  786.0	  607.2	 5289.0	...
1761704	  786.0	  607.1	 5289.0	...
1761705	  785.9	  607.5	 5287.0	...
1761706	  785.7	  608.0	 5286.0	...
1761707	  785.6	  608.5	 5284.0	...
1761708	  785.7	  608.4	 5284.0	...
1761709	  785.8	  608.4	 5284.0	...
1761710	  785.9	  608.5	 5284.0	...
1761711	  785.9	  608.6	 5285.0	...
1761712	  785.8	  608.5	 5285.0	...
1761713	  785.7	  608.5	 5284.0	...
1761714	  785.5	  608.5	 5282.0	...
1761715	  785.3	  608.4	 5281.0	...
1761716	  785.2	  608.2	 5281.0	...
1761717	  785.1	  608.0	 5282.0	...
1761718	  785.0	  607.8	 5282.0	...
1761719	  785.0	  607.6	 5282.0	...
1761720	  785.1	  607.5	 5281.0	...
1761721	  785.2	  607.4	 5282.0	...
1761722	  785.0	  607.0	 5283.0	...
1761723	  784.8	  606.5	 5282.0	...
1761724	  784.6	  605.9	 5281.0	...
1761725	  784.6	  605.9	 5280.0	...
1761726	  784.6	  606.0	 5281.0	...
1761727	  784.6	  606.0	 5282.0	...
1761728	  784.5	  606.0	 5283.0	...
1761729	  784.4	  605.7	 5284.0	...
1761730	  784.3	  605.3	 5285.0	...
1761731	  784.3	  605.0	 5285.0	...
1761732	  784.4	  604.5	 5285.0	...
1761733	  784.4	  604.3	 5286.0	...
1761734	  784.2	  604.0	 5283.0	...
1761735	  784.2	  604.0	 5281.0	...
1761736	  784.2	  604.0	 5279.0	...
1761737	  784.1	  603.7	 5281.0	...
1761738	  784.0	  603.4	 5283.0	...
1761739	  784.0	  603.3	 5285.0	...
1761740	  784.0	  603.3	 5285.0	...
1761741	  784.0	  603.4	 5285.0	...
1761742	  784.1	  603.6	 5286.0	...
1761743	  784.1	  603.9	 5286.0	...
1761744	  784.1	  604.1	 5286.0	...
1761745	  784.2	  604.1	 5283.0	...
1761746	  784.3	  604.1	 5282.0	...
1761747	  784.4	  604.1	 5281.0	...
1761748	  784.3	  604.2	 5280.0	...
1761749	  784.3	  604.5	 5278.0	...
1761750	  784.1	  604.8	 5276.0	...
1761751	  783.9	  604.9	 5276.0	...
1761752	  783.7	  604.9	 5276.0	...
1761753	  783.7	  604.8	 5275.0	...
1761754	  783.8	  604.8	 5274.0	...
1761755	  783.8	  604.6	 5273.0	...
1761756	  783.8	  604.7	 5275.0	...
1761757	  783.9	  604.7	 5275.0	...
1761758	  783.9	  605.0	 5276.0	...
1761759	  783.6	  605.0	 5276.0	...
1761760	  783.3	  604.9	 5277.0	...
1761761	  783.2	  604.9	 5276.0	...
1761762	  783.2	  605.0	 5275.0	...
1761763	  783.2	  605.0	 5274.0	...
1761764	  783.2	  605.0	 5274.0	...
1761765	  783.3	  605.0	 5273.0	...
1761766	  783.4	  605.2	 5272.0	...
1761767	  783.5	  605.4	 5271.0	...
1761768	  783.6	  605.4	 5271.0	...
1761769	  783.5	  605.2	 5270.0	...
1761770	  783.5	  605.1	 5269.0	...
1761771	  783.5	  604.9	 5269.0	...
1761772	  783.6	  604.7	 5269.0	...
1761773	  783.6	  604.5	 5269.0	...
1761774	  783.7	  604.3	 5270.0	...
1761775	  783.9	  604.3	 5270.0	...
1761776	  784.0	  604.2	 5270.0	...
1761777	  784.1	  604.3	 5270.0	...
1761778	  784.1	  604.4	 5270.0	...
1761779	  784.2	  604.5	 5267.0	...
1761780	  784.3	  604.7	 5264.0	...
1761781	  784.4	  604.8	 5261.0	...
1761782	  784.1	  604.5	 5262.0	...
1761783	  783.9	  604.2	 5264.0	...
1761784	  783.8	  603.6	 5266.0	...
1761785	  783.8	  603.6	 5267.0	...
1761786	  783.5	  603.5	 5267.0	...
1761787	  783.2	  603.6	 5266.0	...
1761788	  782.9	  603.4	 5265.0	...
1761789	  783.0	  603.2	 5265.0	...
1761790	  783.1	  603.0	 5266.0	...
1761791	  783.2	  603.0	 5268.0	...
1761792	  783.3	  603.0	 5270.0	...
1761793	  783.3	  602.4	 5270.0	...
1761794	  783.3	  601.8	 5271.0	...
1761795	  783.2	  601.3	 5271.0	...
1761796	  783.1	  601.4	 5270.0	...
1761797	  783.1	  601.6	 5269.0	...
1761798	  783.1	  601.9	 5268.0	...
1761799	  783.1	  602.3	 5267.0	...
1761800	  783.2	  602.4	 5266.0	...
1761801	  783.2	  602.3	 5263.0	...
1761802	  783.3	  601.9	 5259.0	...
1761803	  783.3	  601.4	 5259.0	...
1761804	  783.2	  601.2	 5262.0	...
1761805	  783.0	  601.2	 5266.0	...
1761806	  782.7	  601.4	 5266.0	...
1761807	  782.6	  601.5	 5265.0	...
1761808	  782.6	  601.4	 5263.0	...
1761809	  782.6	  601.4	 5262.0	...
1761810	  782.6	  601.4	 5262.0	...
1761811	  782.6	  601.4	 5260.0	...
1761812	  782.5	  601.6	 5260.0	...
1761813	  782.5	  602.0	 5259.0	...
1761814	  782.5	  602.4	 5258.0	...
1761815	  782.5	  602.7	 5257.0	...
1761816	  782.6	  603.0	 5258.0	...
1761817	  782.6	  603.3	 5259.0	...
1761818	  782.6	  603.5	 5260.0	...
1761819	  783.0	  603.4	 5260.0	...
1761820	  783.4	  603.2	 5260.0	...
1761821	  783.6	  603.0	 5260.0	...
1761822	  783.6	  603.0	 5260.0	...
1761823	  783.5	  603.0	 5261.0	...
1761824	  783.4	  602.9	 5262.0	...
1761825	  783.3	  602.8	 5263.0	...
1761826	  783.2	  602.8	 5263.0	...
1761827	  783.2	  602.7	 5263.0	...
1761828	  783.0	  602.7	 5263.0	...
1761829	  782.7	  602.6	 5263.0	...
1761830	  782.3	  602.5	 5263.0	...
1761831	  781.9	  602.5	 5263.0	...
1761832	  781.8	  602.4	 5264.0	...
1761833	  781.7	  601.8	 5264.0	...
1761834	  781.6	  601.2	 5265.0	...
1761835	  781.4	  600.7	 5266.0	...
1761836	  781.5	  600.6	 5264.0	...
1761837	  781.6	  600.5	 5263.0	...
1761838	  781.6	  600.3	 5261.0	...
1761839	  781.5	  600.1	 5261.0	...
1761840	  781.3	  599.8	 5263.0	...
1761841	  781.2	  599.5	 5265.0	...
1761842	  781.0	  599.4	 5267.0	...
1761843	  780.8	  599.7	 5268.0	...
1761844	  781.3	  600.0	 5267.0	...
1761845	  781.9	  600.3	 5266.0	...
1761846	  782.3	  600.1	 5266.0	...
1761847	  782.2	  600.1	 5267.0	...
1761848	  782.2	  600.1	 5267.0	...
1761849	  782.2	  600.0	 5268.0	...
1761850	  782.3	  600.0	 5268.0	...
1761851	  782.3	  600.0	 5267.0	...
1761852	  782.4	  600.0	 5267.0	...
1761853	  782.0	  600.0	 5266.0	...
1761854	  781.4	  600.0	 5267.0	...
1761855	  780.9	  600.0	 5268.0	...
1761856	  781.0	  599.9	 5269.0	...
1761857	  781.2	  599.9	 5270.0	...
1761858	  781.5	  599.9	 5270.0	...
1761859	  781.7	  599.8	 5270.0	...
1761860	  782.1	  599.5	 5270.0	...
1761861	  782.4	  599.2	 5270.0	...
1761862	  782.2	  599.1	 5271.0	...
1761863	  781.8	  599.5	 5272.0	...
1761864	  781.4	  600.0	 5273.0	...
1761865	  781.5	  600.4	 5273.0	...
1761866	  781.5	  600.0	 5273.0	...
1761867	  781.5	  599.5	 5274.0	...
1761868	  781.5	  599.1	 5276.0	...
1761869	  781.6	  599.0	 5277.0	...
1761870	  781.5	  598.9	 5279.0	...
1761871	  781.5	  599.0	 5282.0	...
1761872	  781.6	  599.0	 5282.0	...
1761873	  781.7	  599.0	 5279.0	...
1761874	  781.6	  598.3	 5276.0	...
1761875	  781.6	  597.7	 5276.0	...
1761876	  781.6	  597.4	 5278.0	...
1761877	  781.7	  597.6	 5279.0	...
1761878	  781.8	  597.7	 5281.0	...
1761879	  781.8	  597.6	 5282.0	...
1761880	  781.9	  597.5	 5283.0	...
1761881	  782.2	  597.5	 5284.0	...
1761882	  782.5	  597.5	 5284.0	...
1761883	  782.6	  597.3	 5285.0	...
1761884	  782.5	  597.0	 5286.0	...
1761885	  782.1	  596.7	 5287.0	...
1761886	  781.8	  596.5	 5288.0	...
1761887	  781.6	  596.4	 5289.0	...
1761888	  782.0	  596.2	 5288.0	...
1761889	  782.5	  596.0	 5286.0	...
1761890	  782.4	  595.6	 5287.0	...
1761891	  782.1	  595.2	 5290.0	...
1761892	  781.6	  595.1	 5293.0	...
1761893	  781.5	  595.6	 5293.0	...
1761894	  781.4	  596.1	 5294.0	...
1761895	  781.4	  595.9	 5294.0	...
1761896	  781.4	  595.6	 5294.0	...
1761897	  781.4	  595.3	 5294.0	...
1761898	  781.5	  595.3	 5294.0	...
1761899	  781.7	  595.5	 5294.0	...
1761900	  781.9	  595.7	 5296.0	...
1761901	  782.1	  595.7	 5297.0	...
1761902	  782.2	  595.6	 5298.0	...
1761903	  782.1	  595.4	 5296.0	...
1761904	  782.1	  595.5	 5294.0	...
1761905	  781.9	  595.4	 5292.0	...
1761906	  781.8	  595.4	 5292.0	...
1761907	  781.6	  595.4	 5292.0	...
1761908	  781.6	  595.5	 5292.0	...
1761909	  781.5	  595.5	 5292.0	...
1761910	  781.8	  595.0	 5292.0	...
1761911	  782.1	  594.6	 5293.0	...
1761912	  782.5	  594.7	 5292.0	...
1761913	  782.6	  595.3	 5291.0	...
1761914	  782.8	  595.9	 5289.0	...
1761915	  782.9	  595.9	 5288.0	...
1761916	  782.6	  596.0	 5285.0	...
1761917	  782.2	  596.2	 5282.0	...
1761918	  781.7	  596.5	 5282.0	...
1761919	  781.8	  596.8	 5283.0	...
1761920	  781.8	  596.8	 5284.0	...
1761921	  781.8	  596.8	 5283.0	...
1761922	  781.8	  596.9	 5278.0	...
1761923	  782.3	  596.8	 5274.0	...
1761924	  782.7	  596.8	 5273.0	...
1761925	  783.3	  596.8	 5276.0	...
1761926	  783.5	  597.0	 5278.0	...
1761927	  783.2	  597.1	 5279.0	...
1761928	  782.9	  597.2	 5280.0	...
1761929	  782.5	  597.2	 5280.0	...
1761930	  782.5	  597.1	 5277.0	...
1761931	  782.5	  597.2	 5274.0	...
1761932	  782.5	  597.3	 5275.0	...
1761933	  782.7	  597.5	 5278.0	...
1761934	  783.0	  597.7	 5281.0	...
1761935	  783.2	  597.8	 5281.0	...
1761936	  783.3	  597.9	 5282.0	...
1761937	  783.4	  597.9	 5284.0	...
1761938	  783.8	  597.9	 5285.0	...
1761939	  784.1	  597.9	 5287.0	...
1761940	  784.3	  597.9	 5289.0	...
1761941	  784.1	  597.8	 5290.0	...
1761942	  783.9	  597.6	 5289.0	...
1761943	  783.8	  597.4	 5287.0	...
1761944	  783.8	  597.1	 5286.0	...
1761945	  783.6	  597.0	 5281.0	...
1761946	  783.5	  596.9	 5276.0	...
1761947	  783.4	  596.8	 5273.0	...
1761948	  783.9	  596.6	 5274.0	...
1761949	  784.3	  596.6	 5276.0	...
1761950	  784.8	  596.6	 5278.0	...
1761951	  784.7	  596.8	 5277.0	...
1761952	  784.6	  596.9	 5275.0	...
1761953	  784.6	  597.2	 5274.0	...
1761954	  784.6	  597.2	 5274.0	...
1761955	  784.6	  597.2	 5274.0	...
1761956	  784.7	  597.6	 5274.0	...
1761957	  784.5	  598.1	 5274.0	...
1761958	  784.4	  598.6	 5274.0	...
1761959	  784.6	  598.8	 5275.0	...
1761960	  785.0	  599.9	 5275.0	...
1761961	  785.2	  600.9	 5274.0	...
1761962	  785.5	  602.0	 5273.0	...
1761963	  785.9	  601.9	 5270.0	...
1761964	  786.2	  601.9	 5266.0	...
1761965	  786.3	  602.0	 5264.0	...
1761966	  786.4	  602.6	 5265.0	...
1761967	  786.6	  603.4	 5266.0	...
1761968	  786.8	  604.1	 5267.0	...
1761969	  786.9	  604.2	 5269.0	...
1761970	  786.6	  604.3	 5272.0	...
1761971	  786.1	  604.4	 5273.0	...
1761972	  785.8	  604.5	 5272.0	...
1761973	  785.9	  604.4	 5269.0	...
1761974	  785.9	  604.3	 5266.0	...
1761975	  785.9	  604.3	 5265.0	...
1761976	  786.0	  604.4	 5260.0	...
1761977	  786.1	  604.4	 5256.0	...
1761978	  786.1	  604.2	 5251.0	...
1761979	  786.1	  603.8	 5253.0	...
1761980	  786.2	  603.4	 5255.0	...
1761981	  786.4	  603.3	 5256.0	...
1761982	  786.6	  603.2	 5256.0	...
1761983	  786.6	  603.2	 5255.0	...
1761984	  786.7	  603.0	 5255.0	...
1761985	  786.7	  602.8	 5255.0	...
1761986	  786.6	  603.0	 5255.0	...
1761987	  786.4	  603.4	 5254.0	...
1761988	  786.3	  603.8	 5254.0	...
1761989	  786.3	  603.9	 5255.0	...
1761990	  786.5	  604.2	 5255.0	...
1761991	  786.6	  604.4	 5255.0	...
1761992	  786.8	  604.5	 5258.0	...
1761993	  786.8	  604.3	 5262.0	...
1761994	  787.0	  604.3	 5266.0	...
1761995	  787.0	  604.3	 5265.0	...
1761996	  786.9	  604.3	 5262.0	...
1761997	  786.8	  603.9	 5259.0	...
1761998	  786.7	  603.4	 5257.0	...
1761999	  786.5	  603.0	 5257.0	...
1762000	  786.5	  602.9	 5257.0	...
1762001	  786.5	  602.7	 5258.0	...
1762002	  786.6	  602.5	 5260.0	...
1762003	  786.8	  602.4	 5261.0	...
1762004	  786.9	  602.3	 5262.0	...
MSG	1762005 0000 _ Number On
1762005	  786.9	  602.1	 5261.0	...
1762006	  787.1	  601.7	 5261.0	...
1762007	  787.3	  601.5	 5262.0	...
1762008	  787.6	  601.5	 5263.0	...
1762009	  787.5	  601.6	 5263.0	...
1762010	  787.4	  601.5	 5262.0	...
1762011	  787.2	  601.1	 5263.0	...
1762012	  787.1	  600.6	 5264.0	...
1762013	  787.0	  600.2	 5264.0	...
1762014	  786.9	  600.2	 5265.0	...
1762015	  786.7	  600.4	 5262.0	...
1762016	  786.5	  600.6	 5260.0	...
1762017	  786.4	  600.8	 5258.0	...
1762018	  786.5	  600.1	 5258.0	...
1762019	  786.7	  599.4	 5259.0	...
1762020	  786.8	  598.8	 5259.0	...
1762021	  786.7	  598.8	 5258.0	...
1762022	  786.7	  598.9	 5260.0	...
1762023	  786.8	  599.0	 5262.0	...
1762024	  786.8	  598.7	 5263.0	...
1762025	  786.9	  598.3	 5262.0	...
1762026	  786.4	  598.1	 5261.0	...
1762027	  786.1	  598.3	 5261.0	...
1762028	  786.2	  598.3	 5262.0	...
1762029	  786.5	  598.1	 5261.0	...
1762030	  786.9	  597.9	 5259.0	...
1762031	  787.1	  597.9	 5258.0	...
1762032	  787.4	  598.0	 5258.0	...
1762033	  787.8	  598.1	 5258.0	...
1762034	  787.7	  598.1	 5259.0	...
1762035	  787.4	  597.8	 5259.0	...
1762036	  787.2	  597.0	 5260.0	...
1762037	  787.1	  596.1	 5260.0	...
1762038	  787.1	  595.4	 5260.0	...
1762039	  787.0	  595.1	 5264.0	...
1762040	  787.0	  594.9	 5267.0	...
1762041	  787.1	  594.5	 5270.0	...
1762042	  787.2	  594.1	 5270.0	...
1762043	  787.3	  593.8	 5269.0	...
1762044	  787.4	  593.6	 5268.0	...
1762045	  787.4	  593.1	 5268.0	...
1762046	  787.3	  592.8	 5266.0	...
1762047	  787.2	  592.5	 5264.0	...
1762048	  787.2	  592.7	 5263.0	...
1762049	  787.2	  592.8	 5263.0	...
1762050	  787.0	  592.7	 5263.0	...
1762051	  786.9	  592.6	 5264.0	...
1762052	  786.8	  592.6	 5265.0	...
1762053	  786.8	  592.6	 5265.0	...
1762054	  786.9	  592.7	 5265.0	...
1762055	  787.0	  592.6	 5265.0	...
1762056	  786.9	  592.6	 5265.0	...
1762057	  786.9	  592.8	 5264.0	...
1762058	  786.8	  593.1	 5263.0	...
1762059	  787.2	  593.4	 5263.0	...
1762060	  787.5	  593.4	 5267.0	...
1762061	  787.8	  593.3	 5270.0	...
1762062	  787.7	  593.4	 5270.0	...
1762063	  787.6	  593.6	 5268.0	...
1762064	  787.5	  593.8	 5267.0	...
1762065	  787.4	  593.8	 5267.0	...
1762066	  787.3	  593.3	 5269.0	...
1762067	  787.0	  592.8	 5270.0	...
1762068	  786.7	  592.3	 5268.0	...
1762069	  786.5	  592.5	 5266.0	...
1762070	  786.4	  592.9	 5263.0	...
1762071	  786.4	  593.3	 5261.0	...
1762072	  786.4	  593.7	 5261.0	...
1762073	  786.5	  593.9	 5262.0	...
1762074	  786.5	  593.8	 5262.0	...
1762075	  786.6	  593.5	 5259.0	...
1762076	  786.7	  593.0	 5256.0	...
1762077	  786.8	  592.8	 5253.0	...
1762078	  786.7	  592.6	 5254.0	...
1762079	  786.5	  592.6	 5254.0	...
1762080	  786.3	  592.6	 5254.0	...
1762081	  786.1	  592.6	 5254.0	...
1762082	  786.2	  592.8	 5255.0	...
1762083	  786.2	  592.9	 5256.0	...
1762084	  786.2	  593.0	 5256.0	...
1762085	  786.1	  593.0	 5257.0	...
1762086	  786.1	  593.0	 5258.0	...
1762087	  786.1	  593.0	 5260.0	...
1762088	  785.9	  593.1	 5257.0	...
1762089	  785.7	  593.2	 5253.0	...
1762090	  785.6	  593.0	 5249.0	...
1762091	  785.7	  592.8	 5253.0	...
1762092	  785.8	  592.5	 5258.0	...
1762093	  785.9	  592.4	 5264.0	...
1762094	  786.0	  592.4	 5266.0	...
1762095	  786.0	  592.5	 5269.0	...
1762096	  785.9	  592.3	 5270.0	...
1762097	  785.9	  591.8	 5269.0	...
1762098	  786.0	  591.3	 5268.0	...
1762099	  786.1	  591.0	 5266.0	...
1762100	  785.8	  590.4	 5267.0	...
1762101	  785.5	  589.7	 5268.0	...
1762102	  785.5	  589.1	 5269.0	...
1762103	  785.7	  589.2	 5268.0	...
1762104	  786.0	  589.3	 5266.0	...
1762105	  786.1	  589.8	 5264.0	...
1762106	  786.1	  590.1	 5263.0	...
1762107	  785.9	  589.8	 5264.0	...
1762108	  785.8	  589.3	 5265.0	...
1762109	  785.9	  588.7	 5269.0	...
1762110	  786.2	  589.1	 5272.0	...
1762111	  786.3	  589.4	 5276.0	...
1762112	  786.4	  589.4	 5276.0	...
1762113	  786.4	  588.8	 5276.0	...
1762114	  786.5	  588.2	 5276.0	...
1762115	  786.5	  588.0	 5276.0	...
1762116	  786.5	  588.1	 5276.0	...
1762117	  786.3	  588.4	 5276.0	...
1762118	  786.1	  588.6	 5276.0	...
1762119	  785.8	  588.3	 5277.0	...
1762120	  785.7	  587.8	 5278.0	...
1762121	  785.8	  587.3	 5279.0	...
1762122	  785.9	  587.6	 5280.0	...
1762123	  785.8	  587.8	 5279.0	...
1762124	  785.6	  588.0	 5277.0	...
1762125	  785.3	  588.0	 5275.0	...
1762126	  785.1	  588.0	 5273.0	...
1762127	  785.0	  588.0	 5272.0	...
1762128	  785.0	  587.6	 5271.0	...
1762129	  785.2	  587.3	 5270.0	...
1762130	  785.4	  587.1	 5270.0	...
1762131	  785.6	  587.2	 5270.0	...
1762132	  785.5	  587.4	 5270.0	...
1762133	  785.5	  587.5	 5273.0	...
1762134	  785.4	  587.5	 5275.0	...
1762135	  785.4	  587.5	 5277.0	...
1762136	  785.3	  587.4	 5275.0	...
1762137	  785.2	  587.5	 5273.0	...
1762138	  785.1	  587.2	 5273.0	...
1762139	  785.0	  586.9	 5274.0	...
1762140	  785.0	  587.1	 5270.0	...
1762141	  785.0	  587.7	 5266.0	...
1762142	  785.1	  588.2	 5262.0	...
1762143	  785.1	  588.2	 5260.0	...
1762144	  785.0	  588.1	 5258.0	...
1762145	  784.9	  587.8	 5256.0	...
1762146	  784.9	  587.6	 5256.0	...
1762147	  784.9	  587.6	 5256.0	...
1762148	  784.9	  587.9	 5257.0	...
1762149	  784.9	  587.9	 5257.0	...
1762150	  784.7	  587.6	 5258.0	...
1762151	  784.4	  587.3	 5258.0	...
1762152	  784.1	  587.5	 5257.0	...
1762153	  784.1	  587.9	 5257.0	...
1762154	  784.1	  588.3	 5257.0	...
1762155	  784.0	  588.3	 5257.0	...
1762156	  784.0	  588.4	 5258.0	...
1762157	  783.9	  588.4	 5261.0	...
1762158	  783.7	  588.3	 5263.0	...
1762159	  783.6	  588.3	 5265.0	...
1762160	  783.7	  588.3	 5265.0	...
1762161	  783.8	  588.4	 5265.0	...
1762162	  784.0	  588.7	 5264.0	...
1762163	  784.0	  589.0	 5264.0	...
1762164	  784.0	  589.3	 5264.0	...
1762165	  784.1	  589.6	 5264.0	...
1762166	  784.3	  589.8	 5265.0	...
1762167	  784.6	  589.8	 5266.0	...
1762168	  784.7	  589.9	 5265.0	...
1762169	  784.7	  590.1	 5264.0	...
1762170	  784.7	  590.2	 5263.0	...
1762171	  784.8	  590.8	 5261.0	...
1762172	  784.8	  591.3	 5259.0	...
1762173	  784.8	  591.8	 5256.0	...
1762174	  784.7	  591.7	 5255.0	...
1762175	  784.7	  591.5	 5252.0	...
1762176	  784.5	  591.7	 5251.0	...
1762177	  784.3	  592.0	 5249.0	...
1762178	  784.1	  592.3	 5249.0	...
1762179	  784.1	  592.3	 5250.0	...
1762180	  784.1	  592.3	 5254.0	...
1762181	  784.2	  592.1	 5258.0	...
1762182	  784.3	  591.8	 5259.0	...
1762183	  784.4	  591.7	 5256.0	...
1762184	  784.1	  591.8	 5251.0	...
1762185	  783.9	  591.8	 5248.0	...
1762186	  783.7	  591.9	 5249.0	...
1762187	  783.7	  592.1	 5251.0	...
1762188	  783.8	  592.3	 5254.0	...
1762189	  784.0	  592.4	 5254.0	...
1762190	  784.1	  592.5	 5254.0	...
1762191	  784.2	  592.3	 5253.0	...
1762192	  784.2	  591.9	 5250.0	...
1762193	  783.9	  591.5	 5247.0	...
1762194	  783.6	  591.4	 5246.0	...
1762195	  783.2	  591.3	 5247.0	...
1762196	  783.1	  591.4	 5247.0	...
1762197	  783.3	  591.1	 5246.0	...
1762198	  783.5	  590.9	 5246.0	...
1762199	  783.4	  590.7	 5245.0	...
1762200	  783.1	  590.8	 5244.0	...
1762201	  782.7	  591.0	 5243.0	...
1762202	  782.5	  591.1	 5244.0	...
1762203	  782.3	  590.9	 5246.0	...
1762204	  782.4	  590.7	 5247.0	...
1762205	  782.7	  590.4	 5248.0	...
1762206	  783.0	  590.6	 5248.0	...
1762207	  783.2	  590.9	 5248.0	...
1762208	  783.3	  591.5	 5251.0	...
1762209	  783.3	  592.0	 5253.0	...
1762210	  783.2	  592.4	 5253.0	...
1762211	  783.1	  592.4	 5250.0	...
1762212	  783.0	  592.4	 5249.0	...
1762213	  783.0	  592.3	 5251.0	...
1762214	  782.9	  592.0	 5253.0	...
1762215	  782.9	  591.7	 5254.0	...
1762216	  783.0	  591.5	 5255.0	...
1762217	  782.9	  591.3	 5258.0	...
1762218	  782.8	  591.2	 5260.0	...
1762219	  782.5	  591.0	 5262.0	...
1762220	  782.4	  590.9	 5264.0	...
1762221	  782.4	  590.6	 5265.0	...
1762222	  782.5	  590.5	 5267.0	...
1762223	  782.6	  590.4	 5267.0	...
1762224	  782.8	  590.3	 5268.0	...
1762225	  783.1	  590.3	 5268.0	...
1762226	  783.4	  590.3	 5268.0	...
1762227	  783.5	  590.3	 5268.0	...
1762228	  783.6	  590.4	 5268.0	...
1762229	  783.7	  590.4	 5268.0	...
1762230	  783.8	  590.6	 5267.0	...
1762231	  783.9	  590.7	 5267.0	...
1762232	  784.1	  590.7	 5267.0	...
1762233	  784.2	  590.7	 5267.0	...
1762234	  784.0	  590.8	 5267.0	...
1762235	  783.7	  590.4	 5267.0	...
1762236	  783.3	  590.0	 5266.0	...
1762237	  783.2	  589.4	 5264.0	...
1762238	  783.1	  589.4	 5263.0	...
1762239	  783.0	  589.8	 5263.0	...
1762240	  782.9	  590.2	 5265.0	...
1762241	  783.0	  590.3	 5268.0	...
1762242	  783.3	  590.0	 5272.0	...
1762243	  783.6	  589.8	 5273.0	...
1762244	  784.1	  589.9	 5273.0	...
1762245	  784.2	  590.1	 5273.0	...
1762246	  784.4	  590.3	 5273.0	...
1762247	  784.4	  590.5	 5273.0	...
1762248	  784.4	  590.5	 5274.0	...
1762249	  784.4	  590.5	 5274.0	...
1762250	  784.4	  590.4	 5272.0	...
1762251	  784.3	  590.3	 5269.0	...
1762252	  783.8	  590.4	 5266.0	...
1762253	  783.3	  590.4	 5266.0	...
1762254	  783.1	  590.5	 5267.0	...
1762255	  783.2	  590.2	 5267.0	...
1762256	  783.2	  589.9	 5266.0	...
1762257	  782.8	  589.7	 5265.0	...
1762258	  782.5	  589.7	 5264.0	...
1762259	  782.3	  589.8	 5265.0	...
1762260	  782.3	  590.0	 5266.0	...
1762261	  782.5	  590.3	 5264.0	...
1762262	  782.7	  590.4	 5261.0	...
1762263	  783.1	  590.5	 5258.0	...
1762264	  783.4	  590.9	 5261.0	...
1762265	  783.6	  591.3	 5263.0	...
1762266	  783.5	  591.7	 5266.0	...
1762267	  783.4	  591.7	 5266.0	...
1762268	  783.4	  591.7	 5266.0	...
1762269	  783.3	  591.7	 5269.0	...
1762270	  783.3	  591.8	 5272.0	...
1762271	  783.2	  591.8	 5276.0	...
1762272	  783.5	  591.9	 5277.0	...
1762273	  783.8	  592.0	 5277.0	...
1762274	  783.9	  592.4	 5277.0	...
1762275	  783.7	  592.6	 5277.0	...
1762276	  783.6	  592.7	 5277.0	...
1762277	  783.7	  592.7	 5277.0	...
1762278	  783.8	  592.8	 5276.0	...
1762279	  783.9	  592.9	 5275.0	...
1762280	  784.0	  592.8	 5276.0	...
1762281	  784.0	  592.9	 5277.0	...
1762282	  784.0	  593.0	 5279.0	...
1762283	  783.9	  592.8	 5279.0	...
1762284	  783.8	  592.5	 5279.0	...
1762285	  784.0	  592.1	 5279.0	...
1762286	  784.2	  592.0	 5277.0	...
1762287	  784.4	  592.0	 5276.0	...
1762288	  784.2	  592.0	 5273.0	...
1762289	  783.9	  592.4	 5272.0	...
1762290	  783.8	  592.8	 5272.0	...
1762291	  784.0	  593.2	 5272.0	...
1762292	  784.2	  593.2	 5274.0	...
1762293	  784.4	  593.1	 5275.0	...
1762294	  784.3	  593.1	 5275.0	...
1762295	  784.4	  593.1	 5275.0	...
1762296	  784.6	  593.1	 5275.0	...
1762297	  784.7	  593.3	 5275.0	...
1762298	  784.7	  593.3	 5276.0	...
1762299	  784.7	  593.2	 5278.0	...
1762300	  784.7	  593.0	 5280.0	...
1762301	  784.8	  592.9	 5281.0	...
1762302	  784.9	  593.4	 5279.0	...
1762303	  785.0	  593.9	 5277.0	...
1762304	  784.8	  593.8	 5276.0	...
1762305	  784.5	  593.2	 5278.0	...
1762306	  784.2	  592.8	 5278.0	...
1762307	  784.2	  592.9	 5278.0	...
1762308	  784.2	  593.1	 5277.0	...
1762309	  784.1	  593.2	 5278.0	...
MSG	1762310 0000 _ Number Off
1762310	  784.1	  592.9	 5280.0	...
1762311	  783.9	  592.6	 5282.0	...
1762312	  783.8	  592.2	 5282.0	...
1762313	  783.7	  592.1	 5281.0	...
1762314	  783.6	  592.1	 5280.0	...
1762315	  783.7	  592.2	 5279.0	...
1762316	  783.7	  592.2	 5278.0	...
1762317	  783.7	  592.2	 5279.0	...
1762318	  783.7	  592.2	 5280.0	...
1762319	  783.8	  592.2	 5282.0	...
1762320	  783.9	  592.3	 5285.0	...
1762321	  783.9	  592.4	 5284.0	...
1762322	  783.8	  592.5	 5280.0	...
1762323	  783.8	  592.4	 5277.0	...
1762324	  783.9	  592.4	 5276.0	...
1762325	  784.1	  592.2	 5275.0	...
1762326	  784.3	  591.9	 5273.0	...
1762327	  784.4	  591.7	 5272.0	...
1762328	  784.5	  591.7	 5272.0	...
1762329	  784.4	  591.7	 5275.0	...
1762330	  784.4	  592.2	 5278.0	...
1762331	  784.4	  592.6	 5281.0	...
1762332	  784.4	  592.9	 5281.0	...
1762333	  784.3	  592.8	 5281.0	...
1762334	  784.1	  592.8	 5279.0	...
1762335	  784.1	  592.9	 5278.0	...
1762336	  783.9	  593.0	 5279.0	...
1762337	  783.8	  592.9	 5281.0	...
1762338	  783.8	  592.9	 5281.0	...
1762339	  784.0	  592.9	 5278.0	...
1762340	  784.2	  592.9	 5276.0	...
1762341	  784.2	  593.0	 5274.0	...
1762342	  784.2	  593.0	 5273.0	...
1762343	  784.1	  593.0	 5275.0	...
1762344	  784.1	  593.0	 5277.0	...
1762345	  783.9	  593.0	 5279.0	...
1762346	  783.7	  592.9	 5279.0	...
1762347	  783.5	  592.7	 5279.0	...
1762348	  783.6	  592.5	 5278.0	...
1762349	  783.8	  592.5	 5278.0	...
1762350	  783.9	  592.7	 5280.0	...
1762351	  784.0	  593.0	 5281.0	...
1762352	  784.0	  593.3	 5282.0	...
1762353	  784.0	  593.3	 5283.0	...
1762354	  783.9	  593.5	 5285.0	...
1762355	  783.9	  593.6	 5286.0	...
1762356	  783.9	  593.7	 5286.0	...
1762357	  783.8	  593.6	 5285.0	...
1762358	  783.8	  593.5	 5284.0	...
1762359	  783.7	  593.6	 5284.0	...
1762360	  783.6	  593.4	 5284.0	...
1762361	  783.5	  593.3	 5284.0	...
1762362	  783.1	  593.7	 5285.0	...
1762363	  782.7	  594.2	 5285.0	...
1762364	  782.8	  594.3	 5284.0	...
1762365	  783.2	  593.9	 5287.0	...
1762366	  783.6	  593.6	 5291.0	...
1762367	  783.5	  593.8	 5293.0	...
1762368	  783.5	  594.0	 5292.0	...
1762369	  783.4	  594.0	 5292.0	...
1762370	  783.4	  593.9	 5293.0	...
1762371	  783.4	  594.0	 5294.0	...
1762372	  783.6	  594.1	 5295.0	...
1762373	  783.7	  594.1	 5295.0	...
1762374	  783.6	  594.3	 5295.0	...
1762375	  783.3	  594.4	 5296.0	...
1762376	  783.0	  594.7	 5297.0	...
1762377	  783.0	  594.9	 5296.0	...
1762378	  783.1	  595.2	 5295.0	...
1762379	  783.4	  595.3	 5295.0	...
1762380	  783.7	  595.0	 5297.0	...
1762381	  783.9	  594.5	 5298.0	...
1762382	  784.0	  594.4	 5298.0	...
1762383	  784.0	  594.8	 5298.0	...
1762384	  783.9	  595.2	 5299.0	...
1762385	  783.6	  595.3	 5300.0	...
1762386	  783.3	  595.4	 5300.0	...
1762387	  783.1	  595.5	 5297.0	...
1762388	  783.1	  595.5	 5295.0	...
1762389	  783.1	  595.5	 5292.0	...
1762390	  783.2	  595.6	 5292.0	...
1762391	  783.4	  595.7	 5292.0	...
1762392	  783.7	  595.8	 5292.0	...
1762393	  783.6	  596.0	 5293.0	...
1762394	  783.3	  596.4	 5293.0	...
1762395	  783.1	  596.9	 5293.0	...
1762396	  783.0	  597.3	 5293.0	...
1762397	  783.0	  597.5	 5293.0	...
1762398	  782.9	  597.5	 5292.0	...
1762399	  782.8	  597.4	 5292.0	...
1762400	  782.8	  597.2	 5292.0	...
1762401	  782.9	  596.9	 5289.0	...
1762402	  782.8	  596.8	 5287.0	...
1762403	  782.7	  596.7	 5286.0	...
1762404	  782.6	  596.9	 5286.0	...
1762405	  782.6	  597.2	 5286.0	...
1762406	  782.9	  597.1	 5286.0	...
1762407	  783.3	  596.7	 5287.0	...
1762408	  783.6	  596.8	 5288.0	...
1762409	  783.5	  597.3	 5289.0	...
1762410	  783.5	  597.8	 5289.0	...
1762411	  783.1	  597.7	 5289.0	...
1762412	  782.7	  597.4	 5289.0	...
1762413	  782.1	  597.2	 5288.0	...
1762414	  781.8	  597.2	 5287.0	...
1762415	  782.0	  597.2	 5287.0	...
1762416	  782.6	  597.2	 5287.0	...
1762417	  783.1	  597.2	 5288.0	...
1762418	  783.1	  597.3	 5288.0	...
1762419	  783.0	  597.6	 5290.0	...
1762420	  782.9	  597.8	 5292.0	...
1762421	  782.9	  597.9	 5293.0	...
1762422	  782.9	  597.9	 5294.0	...
1762423	  783.0	  597.9	 5295.0	...
1762424	  783.1	  597.9	 5295.0	...
1762425	  782.9	  597.9	 5295.0	...
1762426	  782.6	  597.9	 5296.0	...
1762427	  782.2	  598.0	 5298.0	...
1762428	  782.0	  598.0	 5299.0	...
1762429	  781.9	  598.0	 5300.0	...
1762430	  781.8	  598.1	 5299.0	...
1762431	  781.8	  598.0	 5298.0	...
1762432	  782.0	  597.8	 5297.0	...
1762433	  782.1	  597.5	 5297.0	...
1762434	  782.3	  597.3	 5297.0	...
1762435	  782.3	  597.2	 5297.0	...
1762436	  782.3	  597.3	 5298.0	...
1762437	  782.1	  597.4	 5296.0	...
1762438	  781.8	  597.8	 5293.0	...
1762439	  781.9	  598.2	 5291.0	...
1762440	  782.2	  598.5	 5292.0	...
1762441	  782.4	  598.3	 5295.0	...
1762442	  782.3	  598.2	 5297.0	...
1762443	  782.1	  598.0	 5298.0	...
1762444	  782.1	  597.8	 5297.0	...
1762445	  781.9	  597.7	 5299.0	...
1762446	  781.6	  597.6	 5301.0	...
1762447	  781.3	  597.6	 5300.0	...
1762448	  781.1	  597.6	 5298.0	...
1762449	  781.2	  597.5	 5298.0	...
1762450	  781.5	  597.4	 5300.0	...
1762451	  781.8	  597.5	 5303.0	...
1762452	  782.1	  597.6	 5304.0	...
1762453	  782.2	  597.9	 5305.0	...
1762454	  782.2	  598.1	 5305.0	...
1762455	  782.0	  598.3	 5305.0	...
1762456	  781.7	  598.3	 5305.0	...
1762457	  781.5	  598.4	 5305.0	...
1762458	  781.5	  598.4	 5304.0	...
1762459	  781.6	  598.4	 5305.0	...
1762460	  781.6	  598.5	 5305.0	...
1762461	  781.7	  598.4	 5306.0	...
1762462	  781.7	  598.3	 5306.0	...
1762463	  781.6	  598.5	 5307.0	...
1762464	  781.4	  598.8	 5306.0	...
1762465	  781.3	  599.1	 5305.0	...
1762466	  781.2	  599.0	 5303.0	...
1762467	  781.2	  598.8	 5303.0	...
1762468	  781.3	  598.7	 5304.0	...
1762469	  781.4	  598.8	 5303.0	...
1762470	  781.6	  598.9	 5302.0	...
1762471	  781.3	  598.8	 5300.0	...
1762472	  780.9	  598.7	 5301.0	...
1762473	  780.7	  598.6	 5300.0	...
1762474	  780.8	  598.8	 5299.0	...
1762475	  780.8	  599.0	 5298.0	...
1762476	  780.9	  599.2	 5298.0	...
1762477	  780.9	  599.2	 5297.0	...
1762478	  781.1	  599.1	 5296.0	...
1762479	  781.1	  599.4	 5297.0	...
1762480	  781.0	  599.8	 5298.0	...
1762481	  780.9	  600.3	 5301.0	...
1762482	  780.8	  600.4	 5303.0	...
1762483	  780.7	  600.2	 5304.0	...
1762484	  780.5	  600.0	 5305.0	...
1762485	  780.3	  599.8	 5304.0	...
1762486	  780.2	  599.9	 5301.0	...
1762487	  780.3	  600.0	 5299.0	...
1762488	  780.1	  600.1	 5299.0	...
1762489	  780.0	  600.0	 5299.0	...
1762490	  780.0	  599.8	 5300.0	...
1762491	  780.1	  599.9	 5301.0	...
1762492	  780.1	  600.0	 5302.0	...
1762493	  780.0	  600.1	 5302.0	...
1762494	  779.9	  600.0	 5302.0	...
1762495	  780.0	  599.9	 5302.0	...
1762496	  780.0	  599.7	 5301.0	...
1762497	  780.1	  599.6	 5301.0	...
1762498	  780.2	  599.7	 5301.0	...
1762499	  780.1	  599.8	 5301.0	...
1762500	  780.0	  600.1	 5300.0	...
1762501	  779.9	  600.4	 5299.0	...
1762502	  779.7	  600.7	 5298.0	...
1762503	  779.4	  600.7	 5299.0	...
1762504	  779.1	  600.7	 5300.0	...
1762505	  779.1	  600.7	 5302.0	...
1762506	  779.6	  600.6	 5304.0	...
1762507	  780.1	  600.4	 5306.0	...
1762508	  780.2	  600.2	 5307.0	...
1762509	  779.7	  600.1	 5307.0	...
1762510	  779.3	  600.1	 5306.0	...
1762511	  779.3	  600.1	 5306.0	...
1762512	  779.4	  600.1	 5306.0	...
1762513	  779.3	  599.9	 5308.0	...
1762514	  779.1	  599.7	 5309.0	...
1762515	  779.0	  599.6	 5309.0	...
1762516	  779.1	  599.7	 5310.0	...
1762517	  779.4	  599.9	 5310.0	...
1762518	  779.2	  599.8	 5309.0	...
1762519	  778.8	  599.6	 5309.0	...
1762520	  778.4	  599.5	 5310.0	...
MSG	1762521 0000 _ Number On
1762521	  778.4	  599.3	 5312.0	...
1762522	  778.4	  599.3	 5314.0	...
1762523	  778.3	  599.4	 5315.0	...
1762524	  778.1	  599.6	 5314.0	...
1762525	  778.0	  599.6	 5313.0	...
1762526	  777.9	  599.5	 5313.0	...
1762527	  777.8	  599.3	 5315.0	...
1762528	  777.8	  599.3	 5318.0	...
1762529	  777.7	  599.4	 5321.0	...
1762530	  777.7	  599.4	 5321.0	...
1762531	  777.9	  599.3	 5322.0	...
1762532	  778.1	  599.2	 5324.0	...
1762533	  777.9	  599.1	 5326.0	...
1762534	  777.5	  599.0	 5328.0	...
1762535	  777.1	  598.8	 5330.0	...
1762536	  777.2	  598.7	 5330.0	...
1762537	  777.3	  598.4	 5330.0	...
1762538	  777.5	  598.3	 5330.0	...
1762539	  777.5	  598.4	 5329.0	...
1762540	  777.5	  598.5	 5330.0	...
1762541	  777.7	  598.6	 5331.0	...
1762542	  777.8	  598.6	 5333.0	...
1762543	  777.9	  598.6	 5334.0	...
1762544	  777.8	  598.6	 5335.0	...
1762545	  777.7	  598.8	 5336.0	...
1762546	  777.4	  599.0	 5335.0	...
1762547	  777.1	  598.8	 5334.0	...
1762548	  776.8	  598.7	 5334.0	...
1762549	  776.6	  598.5	 5337.0	...
1762550	  776.5	  598.5	 5340.0	...
1762551	  776.3	  598.5	 5342.0	...
1762552	  776.3	  598.5	 5341.0	...
1762553	  776.3	  598.4	 5340.0	...
1762554	  776.2	  598.6	 5343.0	...
1762555	  776.2	  598.7	 5347.0	...
1762556	  776.1	  598.4	 5352.0	...
1762557	  775.8	  598.1	 5352.0	...
1762558	  775.5	  597.7	 5353.0	...
1762559	  775.4	  597.6	 5354.0	...
1762560	  775.4	  597.5	 5354.0	...
1762561	  775.5	  597.2	 5354.0	...
1762562	  775.5	  596.8	 5355.0	...
1762563	  775.6	  596.4	 5357.0	...
1762564	  775.7	  596.4	 5358.0	...
1762565	  775.9	  596.5	 5360.0	...
1762566	  776.2	  596.6	 5360.0	...
1762567	  776.4	  596.7	 5360.0	...
1762568	  776.5	  596.7	 5360.0	...
1762569	  776.6	  596.6	 5360.0	...
1762570	  776.4	  596.6	 5365.0	...
1762571	  776.2	  596.6	 5369.0	...
1762572	  776.0	  596.4	 5374.0	...
1762573	  776.0	  596.1	 5376.0	...
1762574	  776.0	  595.7	 5377.0	...
1762575	  776.0	  595.6	 5376.0	...
1762576	  776.0	  595.4	 5374.0	...
1762577	  775.7	  595.2	 5373.0	...
1762578	  775.5	  595.1	 5376.0	...
1762579	  775.5	  595.1	 5380.0	...
1762580	  775.7	  595.1	 5381.0	...
1762581	  775.8	  595.0	 5382.0	...
1762582	  775.5	  595.0	 5382.0	...
1762583	  775.3	  594.9	 5382.0	...
1762584	  775.2	  594.8	 5381.0	...
1762585	  775.1	  594.7	 5381.0	...
1762586	  775.3	  594.6	 5384.0	...
1762587	  775.6	  594.6	 5387.0	...
1762588	  775.8	  594.5	 5391.0	...
1762589	  775.6	  594.3	 5391.0	...
1762590	  775.4	  594.1	 5391.0	...
1762591	  775.4	  593.9	 5391.0	...
1762592	  775.4	  593.9	 5392.0	...
1762593	  775.5	  593.7	 5394.0	...
1762594	  775.4	  593.6	 5395.0	...
1762595	  775.4	  593.5	 5396.0	...
1762596	  775.3	  593.6	 5397.0	...
1762597	  775.2	  593.7	 5399.0	...
1762598	  774.9	  593.8	 5399.0	...
1762599	  774.5	  593.3	 5399.0	...
1762600	  774.2	  592.7	 5399.0	...
1762601	  774.2	  592.0	 5399.0	...
1762602	  774.3	  591.8	 5403.0	...
1762603	  774.4	  591.6	 5406.0	...
1762604	  774.3	  591.4	 5409.0	...
1762605	  774.1	  591.4	 5410.0	...
1762606	  774.0	  591.4	 5410.0	...
1762607	  774.0	  591.5	 5410.0	...
1762608	  774.0	  591.5	 5410.0	...
1762609	  773.8	  592.0	 5410.0	...
1762610	  773.6	  592.6	 5411.0	...
1762611	  773.4	  593.1	 5413.0	...
1762612	  773.4	  593.1	 5415.0	...
1762613	  773.2	  592.8	 5415.0	...
1762614	  773.2	  592.5	 5415.0	...
1762615	  773.3	  592.2	 5415.0	...
1762616	  773.6	  592.1	 5416.0	...
1762617	  773.9	  592.0	 5417.0	...
1762618	  774.0	  591.8	 5419.0	...
1762619	  773.9	  591.7	 5420.0	...
1762620	  773.8	  591.5	 5420.0	...
1762621	  773.8	  591.4	 5421.0	...
1762622	  773.8	  591.4	 5421.0	...
1762623	  773.6	  591.7	 5421.0	...
1762624	  773.5	  592.2	 5422.0	...
1762625	  773.3	  592.7	 5425.0	...
1762626	  773.3	  593.0	 5427.0	...
1762627	  773.3	  593.0	 5429.0	...
1762628	  773.3	  592.9	 5431.0	...
1762629	  773.3	  592.6	 5434.0	...
1762630	  773.3	  592.4	 5434.0	...
1762631	  773.2	  592.0	 5434.0	...
1762632	  773.2	  591.7	 5435.0	...
1762633	  773.1	  591.4	 5435.0	...
1762634	  772.9	  591.6	 5435.0	...
1762635	  772.7	  591.8	 5435.0	...
1762636	  772.9	  591.8	 5434.0	...
1762637	  773.1	  591.8	 5434.0	...
1762638	  773.0	  591.8	 5434.0	...
1762639	  772.8	  591.9	 5434.0	...
1762640	  772.5	  591.9	 5436.0	...
1762641	  772.4	  591.9	 5437.0	...
1762642	  772.4	  591.9	 5438.0	...
1762643	  772.3	  592.0	 5438.0	...
1762644	  772.3	  591.9	 5440.0	...
1762645	  772.3	  591.7	 5440.0	...
1762646	  772.4	  591.5	 5441.0	...
1762647	  772.7	  591.4	 5440.0	...
1762648	  772.8	  591.5	 5441.0	...
1762649	  772.8	  591.5	 5441.0	...
1762650	  772.8	  591.6	 5442.0	...
1762651	  772.8	  591.7	 5442.0	...
1762652	  772.8	  591.7	 5443.0	...
1762653	  772.7	  591.9	 5445.0	...
1762654	  772.5	  592.0	 5448.0	...
1762655	  772.3	  592.1	 5448.0	...
1762656	  772.2	  592.1	 5447.0	...
1762657	  772.3	  592.0	 5446.0	...
1762658	  772.4	  591.8	 5448.0	...
1762659	  772.5	  591.6	 5451.0	...
1762660	  772.5	  591.6	 5452.0	...
1762661	  772.2	  591.6	 5451.0	...
1762662	  771.9	  591.7	 5450.0	...
1762663	  771.8	  591.7	 5451.0	...
1762664	  771.8	  591.7	 5453.0	...
1762665	  771.8	  591.6	 5454.0	...
1762666	  771.8	  591.4	 5456.0	...
1762667	  772.0	  591.2	 5457.0	...
1762668	  772.2	  591.1	 5458.0	...
1762669	  772.4	  591.1	 5459.0	...
1762670	  772.3	  591.2	 5460.0	...
1762671	  772.1	  591.3	 5462.0	...
1762672	  771.8	  591.3	 5462.0	...
1762673	  771.7	  591.3	 5462.0	...
1762674	  771.7	  591.6	 5461.0	...
1762675	  771.7	  591.9	 5460.0	...
1762676	  771.6	  591.9	 5460.0	...
1762677	  771.5	  591.2	 5460.0	...
1762678	  771.5	  590.5	 5461.0	...
1762679	  771.4	  590.3	 5463.0	...
1762680	  771.3	  590.8	 5464.0	...
1762681	  771.2	  591.3	 5464.0	...
1762682	  771.1	  591.4	 5466.0	...
1762683	  771.1	  591.3	 5467.0	...
1762684	  771.0	  591.2	 5469.0	...
1762685	  771.0	  591.2	 5470.0	...
1762686	  770.9	  591.2	 5471.0	...
1762687	  770.9	  591.0	 5473.0	...
1762688	  770.8	  590.7	 5473.0	...
1762689	  770.7	  590.4	 5473.0	...
1762690	  770.7	  590.3	 5472.0	...
1762691	  770.7	  590.4	 5472.0	...
1762692	  770.5	  590.0	 5474.0	...
1762693	  770.3	  589.5	 5476.0	...
1762694	  770.2	  589.4	 5478.0	...
1762695	  770.2	  589.8	 5479.0	...
1762696	  770.2	  590.1	 5480.0	...
1762697	  770.3	  590.2	 5481.0	...
1762698	  770.4	  590.2	 5481.0	...
1762699	  770.5	  590.1	 5480.0	...
1762700	  770.5	  590.1	 5479.0	...
1762701	  770.6	  590.2	 5477.0	...
1762702	  770.5	  590.2	 5477.0	...
1762703	  770.4	  590.3	 5477.0	...
1762704	  770.4	  590.7	 5477.0	...
1762705	  770.2	  591.1	 5478.0	...
1762706	  770.0	  591.2	 5478.0	...
1762707	  770.0	  590.9	 5478.0	...
1762708	  770.0	  590.7	 5479.0	...
1762709	  770.1	  590.8	 5480.0	...
1762710	  769.9	  590.9	 5481.0	...
1762711	  769.8	  590.9	 5481.0	...
1762712	  769.7	  590.8	 5481.0	...
1762713	  769.9	  590.8	 5481.0	...
1762714	  769.6	  590.9	 5480.0	...
1762715	  769.3	  591.0	 5479.0	...
1762716	  769.0	  591.0	 5478.0	...
1762717	  769.1	  590.9	 5481.0	...
1762718	  769.1	  590.8	 5483.0	...
1762719	  769.1	  590.8	 5486.0	...
1762720	  769.1	  590.8	 5487.0	...
1762721	  769.1	  590.8	 5487.0	...
1762722	  769.2	  590.8	 5487.0	...
1762723	  769.2	  590.8	 5487.0	...
1762724	  769.3	  590.8	 5486.0	...
1762725	  769.3	  590.8	 5486.0	...
1762726	  769.2	  590.8	 5487.0	...
1762727	  769.2	  590.8	 5489.0	...
1762728	  769.1	  590.9	 5494.0	...
1762729	  769.1	  591.0	 5497.0	...
1762730	  769.1	  591.0	 5499.0	...
1762731	  769.0	  591.1	 5499.0	...
1762732	  769.0	  591.0	 5500.0	...
1762733	  768.9	  591.0	 5500.0	...
1762734	  769.0	  591.0	 5501.0	...
1762735	  769.1	  591.1	 5503.0	...
1762736	  769.2	  591.2	 5504.0	...
1762737	  769.0	  591.4	 5503.0	...
1762738	  768.9	  591.4	 5503.0	...
1762739	  768.9	  591.2	 5503.0	...
1762740	  769.1	  590.8	 5503.0	...
1762741	  769.4	  590.5	 5504.0	...
1762742	  769.4	  590.5	 5504.0	...
1762743	  769.4	  590.7	 5504.0	...
1762744	  768.8	  590.9	 5504.0	...
1762745	  768.2	  591.0	 5502.0	...
1762746	  767.7	  591.2	 5501.0	...
1762747	  768.0	  591.2	 5501.0	...
1762748	  768.4	  591.5	 5502.0	...
1762749	  768.8	  591.9	 5501.0	...
1762750	  768.9	  592.3	 5501.0	...
1762751	  769.0	  592.3	 5501.0	...
1762752	  769.0	  592.2	 5503.0	...
1762753	  769.0	  592.0	 5505.0	...
1762754	  769.0	  591.9	 5508.0	...
1762755	  769.0	  591.9	 5510.0	...
1762756	  769.0	  592.1	 5512.0	...
1762757	  769.0	  592.5	 5513.0	...
1762758	  769.0	  592.9	 5514.0	...
1762759	  769.1	  592.8	 5514.0	...
1762760	  769.2	  592.6	 5516.0	...
1762761	  769.1	  592.4	 5518.0	...
1762762	  769.0	  592.5	 5520.0	...
1762763	  769.0	  592.8	 5520.0	...
1762764	  769.1	  593.1	 5520.0	...
1762765	  769.1	  593.5	 5520.0	...
1762766	  769.1	  593.7	 5520.0	...
1762767	  769.0	  593.9	 5519.0	...
1762768	  768.8	  593.7	 5520.0	...
1762769	  768.8	  593.4	 5520.0	...
1762770	  769.0	  593.1	 5520.0	...
1762771	  769.2	  593.0	 5520.0	...
1762772	  769.2	  592.8	 5520.0	...
1762773	  769.0	  592.6	 5521.0	...
1762774	  768.8	  592.5	 5524.0	...
1762775	  768.6	  592.5	 5526.0	...
1762776	  768.6	  592.5	 5528.0	...
1762777	  768.6	  592.5	 5527.0	...
1762778	  768.7	  593.1	 5528.0	...
1762779	  768.9	  593.6	 5530.0	...
1762780	  769.0	  593.9	 5531.0	...
1762781	  769.0	  593.7	 5532.0	...
1762782	  768.8	  593.6	 5529.0	...
1762783	  768.5	  593.8	 5526.0	...
1762784	  768.2	  594.0	 5527.0	...
1762785	  768.3	  593.9	 5530.0	...
1762786	  768.5	  593.8	 5534.0	...
1762787	  768.8	  593.6	 5535.0	...
1762788	  768.7	  593.9	 5535.0	...
1762789	  768.5	  594.1	 5537.0	...
1762790	  768.4	  594.3	 5537.0	...
1762791	  768.4	  594.3	 5538.0	...
1762792	  768.4	  594.3	 5537.0	...
1762793	  768.3	  594.3	 5537.0	...
1762794	  768.2	  594.4	 5536.0	...
1762795	  768.2	  594.4	 5537.0	...
1762796	  768.1	  594.4	 5539.0	...
1762797	  768.0	  594.5	 5541.0	...
1762798	  767.9	  594.6	 5540.0	...
1762799	  767.9	  594.7	 5540.0	...
1762800	  768.2	  594.8	 5540.0	...
1762801	  768.4	  594.9	 5539.0	...
1762802	  768.7	  595.1	 5539.0	...
1762803	  768.8	  595.3	 5538.0	...
1762804	  768.8	  595.5	 5538.0	...
1762805	  768.7	  595.5	 5539.0	...
1762806	  768.6	  595.5	 5540.0	...
1762807	  768.6	  595.5	 5541.0	...
1762808	  768.6	  595.5	 5542.0	...
1762809	  768.6	  595.5	 5542.0	...
1762810	  768.3	  595.9	 5544.0	...
1762811	  768.0	  596.3	 5546.0	...
1762812	  767.5	  596.6	 5547.0	...
1762813	  767.3	  596.6	 5547.0	...
1762814	  766.9	  596.6	 5547.0	...
1762815	  766.8	  596.7	 5547.0	...
1762816	  766.6	  596.8	 5546.0	...
1762817	  766.6	  597.2	 5544.0	...
1762818	  766.9	  597.6	 5542.0	...
1762819	  767.3	  597.9	 5540.0	...
1762820	  767.6	  597.6	 5540.0	...
1762821	  767.6	  597.3	 5539.0	...
1762822	  767.5	  597.2	 5539.0	...
1762823	  767.3	  597.4	 5538.0	...
1762824	  767.0	  597.6	 5537.0	...
1762825	  767.0	  597.6	 5538.0	...
1762826	  767.2	  597.5	 5540.0	...
MSG	1762827 0000 _ Number Off
1762827	  767.5	  597.8	 5540.0	...
1762828	  767.6	  598.1	 5538.0	...
1762829	  767.8	  598.3	 5536.0	...
1762830	  767.9	  598.2	 5536.0	...
1762831	  768.1	  598.2	 5535.0	...
1762832	  768.1	  598.4	 5534.0	...
1762833	  768.1	  598.5	 5533.0	...
1762834	  768.1	  598.6	 5533.0	...
1762835	  768.0	  598.8	 5534.0	...
1762836	  767.7	  599.0	 5535.0	...
1762837	  767.5	  599.3	 5535.0	...
1762838	  767.3	  599.4	 5535.0	...
1762839	  767.2	  599.5	 5535.0	...
1762840	  767.2	  599.5	 5535.0	...
1762841	  767.0	  599.3	 5536.0	...
1762842	  766.9	  599.0	 5537.0	...
1762843	  766.8	  598.8	 5537.0	...
1762844	  766.8	  598.8	 5538.0	...
1762845	  766.7	  598.7	 5539.0	...
1762846	  766.5	  598.7	 5539.0	...
1762847	  766.4	  599.1	 5539.0	...
1762848	  766.3	  599.5	 5539.0	...
1762849	  766.5	  599.9	 5541.0	...
1762850	  766.6	  600.1	 5544.0	...
1762851	  766.6	  599.9	 5547.0	...
1762852	  766.6	  599.7	 5547.0	...
1762853	  766.7	  599.4	 5547.0	...
1762854	  766.8	  599.6	 5547.0	...
1762855	  766.9	  599.8	 5546.0	...
1762856	  766.7	  599.8	 5547.0	...
1762857	  766.5	  599.6	 5549.0	...
1762858	  766.4	  599.3	 5550.0	...
1762859	  766.6	  599.3	 5549.0	...
1762860	  766.8	  599.4	 5548.0	...
1762861	  766.9	  599.6	 5548.0	...
1762862	  766.9	  599.8	 5547.0	...
1762863	  766.8	  600.0	 5547.0	...
1762864	  766.9	  600.1	 5547.0	...
1762865	  766.9	  600.2	 5547.0	...
1762866	  766.9	  600.4	 5547.0	...
1762867	  766.7	  600.7	 5548.0	...
1762868	  766.1	  600.9	 5550.0	...
1762869	  765.6	  600.9	 5553.0	...
1762870	  765.4	  600.8	 5556.0	...
1762871	  765.5	  600.8	 5556.0	...
1762872	  765.4	  601.2	 5557.0	...
1762873	  765.2	  601.6	 5556.0	...
1762874	  765.1	  601.9	 5555.0	...
1762875	  765.1	  601.9	 5554.0	...
1762876	  765.1	  601.8	 5554.0	...
1762877	  765.0	  601.7	 5554.0	...
1762878	  764.8	  601.7	 5554.0	...
1762879	  764.8	  601.6	 5556.0	...
1762880	  764.7	  601.6	 5557.0	...
1762881	  764.7	  601.6	 5558.0	...
1762882	  764.7	  601.7	 5557.0	...
1762883	  764.7	  601.9	 5556.0	...
1762884	  764.6	  602.2	 5555.0	...
1762885	  764.5	  602.5	 5552.0	...
1762886	  764.5	  602.8	 5549.0	...
1762887	  764.5	  603.3	 5546.0	...
1762888	  764.5	  603.7	 5545.0	...
1762889	  764.7	  604.0	 5544.0	...
1762890	  764.8	  603.9	 5546.0	...
1762891	  764.9	  603.7	 5549.0	...
1762892	  765.0	  603.5	 5551.0	...
1762893	  765.1	  603.4	 5550.0	...
1762894	  765.1	  603.4	 5551.0	...
1762895	  764.9	  603.1	 5552.0	...
1762896	  764.6	  602.7	 5554.0	...
1762897	  764.4	  602.4	 5556.0	...
1762898	  764.3	  602.4	 5554.0	...
1762899	  764.3	  602.5	 5549.0	...
1762900	  764.1	  602.7	 5544.0	...
1762901	  763.9	  602.6	 5542.0	...
1762902	  763.9	  602.5	 5544.0	...
1762903	  764.1	  602.7	 5547.0	...
1762904	  764.3	  603.1	 5549.0	...
1762905	  764.2	  603.6	 5549.0	...
1762906	  763.9	  603.8	 5548.0	...
1762907	  763.5	  603.9	 5549.0	...
1762908	  763.4	  603.8	 5550.0	...
1762909	  763.3	  603.6	 5550.0	...
1762910	  763.3	  603.4	 5548.0	...
1762911	  763.3	  603.5	 5545.0	...
1762912	  763.3	  603.5	 5544.0	...
1762913	  763.3	  603.5	 5543.0	...
1762914	  763.3	  603.3	 5545.0	...
1762915	  763.5	  603.2	 5545.0	...
1762916	  763.6	  603.2	 5547.0	...
1762917	  763.6	  603.1	 5549.0	...
1762918	  763.6	  603.0	 5549.0	...
1762919	  763.5	  602.9	 5547.0	...
1762920	  763.4	  602.9	 5544.0	...
1762921	  763.2	  602.9	 5542.0	...
1762922	  763.5	  602.7	 5542.0	...
1762923	  763.9	  602.6	 5544.0	...
1762924	  763.8	  602.9	 5546.0	...
1762925	  763.4	  603.4	 5545.0	...
1762926	  762.8	  603.9	 5544.0	...
1762927	  762.6	  603.4	 5546.0	...
1762928	  762.5	  602.8	 5549.0	...
1762929	  762.5	  602.7	 5551.0	...
1762930	  762.5	  603.0	 5550.0	...
1762931	  762.5	  603.4	 5549.0	...
1762932	  762.5	  603.3	 5550.0	...
1762933	  762.4	  603.1	 5550.0	...
1762934	  762.5	  602.9	 5549.0	...
1762935	  762.5	  602.7	 5549.0	...
1762936	  762.5	  602.7	 5548.0	...
1762937	  762.6	  602.6	 5549.0	...
1762938	  762.7	  602.6	 5549.0	...
1762939	  762.8	  602.4	 5549.0	...
1762940	  762.8	  602.3	 5549.0	...
1762941	  762.4	  602.3	 5549.0	...
1762942	  762.1	  602.9	 5549.0	...
1762943	  761.7	  603.5	 5548.0	...
1762944	  761.7	  603.8	 5548.0	...
1762945	  761.6	  603.7	 5548.0	...
1762946	  761.5	  603.5	 5547.0	...
1762947	  761.5	  603.4	 5547.0	...
1762948	  761.7	  603.3	 5547.0	...
1762949	  761.8	  603.0	 5548.0	...
1762950	  761.9	  603.0	 5549.0	...
1762951	  761.9	  603.0	 5549.0	...
1762952	  761.9	  603.0	 5550.0	...
1762953	  762.0	  602.8	 5552.0	...
1762954	  762.1	  602.7	 5554.0	...
1762955	  761.9	  602.7	 5552.0	...
1762956	  761.6	  603.0	 5550.0	...
1762957	  761.4	  603.3	 5547.0	...
1762958	  761.6	  603.5	 5549.0	...
1762959	  761.9	  603.5	 5551.0	...
1762960	  762.1	  603.3	 5553.0	...
1762961	  762.3	  603.2	 5552.0	...
1762962	  762.3	  603.0	 5550.0	...
1762963	  762.2	  603.0	 5549.0	...
1762964	  762.0	  603.2	 5550.0	...
1762965	  761.7	  603.5	 5550.0	...
1762966	  761.7	  603.8	 5550.0	...
1762967	  761.6	  603.7	 5550.0	...
1762968	  761.5	  603.6	 5550.0	...
1762969	  761.3	  603.6	 5550.0	...
1762970	  761.1	  603.6	 5550.0	...
1762971	  761.0	  603.4	 5550.0	...
1762972	  761.0	  603.3	 5549.0	...
1762973	  761.0	  603.1	 5548.0	...
1762974	  761.1	  603.2	 5549.0	...
1762975	  761.3	  603.3	 5550.0	...
1762976	  761.2	  602.8	 5554.0	...
1762977	  761.2	  602.2	 5556.0	...
1762978	  761.3	  601.6	 5558.0	...
1762979	  761.5	  601.7	 5558.0	...
1762980	  761.5	  601.7	 5558.0	...
1762981	  761.4	  601.7	 5556.0	...
1762982	  761.3	  601.7	 5554.0	...
1762983	  761.3	  601.4	 5552.0	...
1762984	  761.4	  601.1	 5555.0	...
1762985	  761.3	  600.8	 5558.0	...
1762986	  761.0	  600.8	 5561.0	...
1762987	  760.7	  601.0	 5561.0	...
1762988	  760.6	  601.3	 5561.0	...
1762989	  760.7	  601.3	 5562.0	...
1762990	  760.9	  601.1	 5562.0	...
1762991	  760.9	  601.3	 5563.0	...
1762992	  760.9	  601.5	 5564.0	...
1762993	  760.8	  601.9	 5565.0	...
1762994	  760.6	  602.1	 5566.0	...
1762995	  760.4	  602.1	 5565.0	...
1762996	  760.2	  602.0	 5564.0	...
1762997	  759.9	  601.5	 5564.0	...
1762998	  760.0	  600.9	 5564.0	...
1762999	  760.2	  600.5	 5564.0	...
1763000	  760.1	  600.5	 5563.0	...
1763001	  759.6	  600.5	 5563.0	...
1763002	  759.2	  600.3	 5565.0	...
1763003	  759.2	  600.0	 5567.0	...
1763004	  759.2	  599.8	 5569.0	...
1763005	  759.2	  599.9	 5569.0	...
1763006	  759.3	  600.0	 5569.0	...
1763007	  759.4	  600.0	 5569.0	...
1763008	  759.4	  600.0	 5569.0	...
1763009	  759.4	  600.1	 5569.0	...
1763010	  759.4	  600.1	 5568.0	...
1763011	  759.4	  600.1	 5567.0	...
1763012	  759.3	  600.0	 5568.0	...
1763013	  759.2	  599.9	 5568.0	...
1763014	  758.9	  599.6	 5568.0	...
1763015	  758.6	  599.4	 5568.0	...
1763016	  758.3	  599.2	 5568.0	...
1763017	  758.2	  599.3	 5567.0	...
1763018	  758.1	  599.4	 5566.0	...
1763019	  758.0	  599.5	 5565.0	...
1763020	  758.1	  599.4	 5565.0	...
1763021	  758.2	  599.4	 5566.0	...
1763022	  758.4	  599.2	 5564.0	...
1763023	  758.3	  599.1	 5562.0	...
1763024	  758.2	  599.0	 5559.0	...
1763025	  758.2	  599.0	 5558.0	...
MSG	1763026 0000 _ Number On
1763026	  757.9	  599.0	 5558.0	...
1763027	  757.7	  599.0	 5558.0	...
1763028	  757.6	  598.9	 5558.0	...
1763029	  757.7	  598.8	 5558.0	...
1763030	  757.8	  598.8	 5559.0	...
1763031	  757.6	  598.7	 5559.0	...
1763032	  757.4	  598.6	 5559.0	...
1763033	  757.2	  598.5	 5560.0	...
1763034	  757.2	  598.6	 5560.0	...
1763035	  757.2	  598.8	 5559.0	...
1763036	  757.1	  598.9	 5559.0	...
1763037	  757.0	  598.8	 5558.0	...
1763038	  756.8	  598.8	 5558.0	...
1763039	  756.7	  598.8	 5558.0	...
1763040	  757.0	  598.8	 5558.0	...
1763041	  757.4	  598.7	 5558.0	...
1763042	  757.7	  598.7	 5559.0	...
1763043	  757.6	  598.8	 5560.0	...
1763044	  757.5	  598.6	 5563.0	...
1763045	  757.3	  598.3	 5564.0	...
1763046	  757.3	  598.0	 5565.0	...
1763047	  757.2	  598.0	 5566.0	...
1763048	  757.0	  598.0	 5567.0	...
1763049	  756.9	  598.1	 5570.0	...
1763050	  756.8	  597.9	 5570.0	...
1763051	  756.9	  597.7	 5567.0	...
1763052	  756.9	  597.6	 5563.0	...
1763053	  757.0	  597.6	 5559.0	...
1763054	  757.1	  597.6	 5558.0	...
1763055	  757.3	  597.9	 5558.0	...
1763056	  757.2	  598.2	 5557.0	...
1763057	  757.1	  598.4	 5557.0	...
1763058	  756.9	  598.2	 5561.0	...
1763059	  756.8	  597.9	 5565.0	...
1763060	  756.7	  597.6	 5569.0	...
1763061	  756.6	  597.5	 5566.0	...
1763062	  756.4	  597.3	 5563.0	...
1763063	  756.5	  597.2	 5563.0	...
1763064	  756.8	  596.9	 5566.0	...
1763065	  757.1	  596.7	 5569.0	...
1763066	  757.0	  596.6	 5569.0	...
1763067	  756.9	  597.1	 5569.0	...
1763068	  756.8	  597.6	 5569.0	...
1763069	  756.9	  598.1	 5569.0	...
1763070	  757.1	  598.0	 5568.0	...
1763071	  757.2	  598.0	 5566.0	...
1763072	  756.9	  597.5	 5567.0	...
1763073	  756.6	  597.0	 5570.0	...
1763074	  756.7	  596.5	 5573.0	...
1763075	  757.0	  596.4	 5571.0	...
1763076	  757.1	  596.4	 5570.0	...
1763077	  756.8	  596.5	 5569.0	...
1763078	  756.5	  596.4	 5568.0	...
1763079	  756.6	  596.2	 5566.0	...
1763080	  756.8	  596.0	 5564.0	...
1763081	  757.0	  596.0	 5565.0	...
1763082	  756.9	  596.4	 5565.0	...
1763083	  756.8	  596.7	 5565.0	...
1763084	  756.6	  596.9	 5566.0	...
1763085	  756.4	  596.7	 5566.0	...
1763086	  756.3	  596.6	 5566.0	...
1763087	  756.5	  596.7	 5566.0	...
1763088	  756.6	  596.7	 5566.0	...
1763089	  756.5	  596.6	 5566.0	...
1763090	  756.3	  596.6	 5567.0	...
1763091	  756.1	  596.5	 5566.0	...
1763092	  756.0	  596.5	 5566.0	...
1763093	  756.0	  596.6	 5565.0	...
1763094	  756.2	  596.8	 5564.0	...
1763095	  756.5	  597.0	 5563.0	...
1763096	  756.7	  596.7	 5563.0	...
1763097	  756.6	  596.4	 5563.0	...
1763098	  756.4	  596.1	 5563.0	...
1763099	  756.2	  596.2	 5562.0	...
1763100	  756.2	  596.2	 5562.0	...
1763101	  756.4	  596.2	 5561.0	...
1763102	  756.6	  596.2	 5560.0	...
1763103	  756.6	  596.3	 5562.0	...
1763104	  756.6	  596.3	 5564.0	...
1763105	  756.6	  596.3	 5567.0	...
1763106	  756.5	  596.4	 5565.0	...
1763107	  756.6	  596.5	 5563.0	...
1763108	  756.7	  596.5	 5564.0	...
1763109	  756.3	  596.6	 5566.0	...
1763110	  755.9	  596.6	 5570.0	...
1763111	  755.6	  596.6	 5571.0	...
1763112	  755.8	  596.5	 5572.0	...
1763113	  755.9	  596.4	 5573.0	...
1763114	  755.8	  596.4	 5570.0	...
1763115	  755.7	  596.4	 5567.0	...
1763116	  755.9	  596.6	 5563.0	...
1763117	  756.1	  596.7	 5563.0	...
1763118	  756.4	  596.5	 5565.0	...
1763119	  756.5	  596.3	 5567.0	...
1763120	  756.5	  596.0	 5569.0	...
1763121	  756.5	  596.0	 5569.0	...
1763122	  756.5	  596.0	 5569.0	...
1763123	  756.5	  596.3	 5568.0	...
1763124	  756.4	  596.6	 5568.0	...
1763125	  756.2	  596.9	 5568.0	...
1763126	  756.0	  596.9	 5569.0	...
1763127	  756.0	  596.9	 5567.0	...
1763128	  756.1	  597.1	 5565.0	...
1763129	  756.1	  597.1	 5565.0	...
1763130	  756.2	  597.4	 5565.0	...
1763131	  756.2	  597.5	 5566.0	...
1763132	  756.2	  597.6	 5565.0	...
1763133	  756.1	  597.6	 5566.0	...
1763134	  755.9	  597.6	 5568.0	...
1763135	  755.7	  597.7	 5571.0	...
1763136	  755.6	  597.6	 5572.0	...
1763137	  755.6	  597.4	 5573.0	...
1763138	  755.6	  597.1	 5573.0	...
1763139	  755.9	  597.0	 5573.0	...
1763140	  756.1	  596.9	 5573.0	...
1763141	  756.3	  596.9	 5573.0	...
1763142	  756.2	  596.9	 5573.0	...
1763143	  756.0	  596.9	 5575.0	...
1763144	  755.9	  596.7	 5576.0	...
1763145	  755.6	  596.6	 5578.0	...
1763146	  755.3	  596.5	 5578.0	...
1763147	  755.4	  596.5	 5578.0	...
1763148	  755.5	  596.5	 5578.0	...
1763149	  755.6	  596.5	 5578.0	...
1763150	  755.5	  596.6	 5577.0	...
1763151	  755.4	  596.8	 5577.0	...
1763152	  755.4	  597.2	 5575.0	...
1763153	  755.3	  597.4	 5574.0	...
1763154	  755.2	  597.5	 5575.0	...
1763155	  755.4	  597.3	 5576.0	...
1763156	  755.7	  597.2	 5578.0	...
1763157	  755.5	  597.2	 5578.0	...
1763158	  755.2	  597.3	 5577.0	...
1763159	  755.1	  597.4	 5577.0	...
1763160	  755.4	  597.4	 5577.0	...
1763161	  755.7	  597.4	 5578.0	...
1763162	  755.8	  597.3	 5578.0	...
1763163	  755.9	  597.2	 5578.0	...
1763164	  756.1	  597.2	 5576.0	...
1763165	  756.3	  597.2	 5574.0	...
1763166	  756.4	  597.3	 5573.0	...
1763167	  756.3	  597.2	 5573.0	...
1763168	  755.8	  597.2	 5573.0	...
1763169	  755.4	  597.8	 5572.0	...
1763170	  755.1	  598.3	 5572.0	...
1763171	  755.2	  598.7	 5572.0	...
1763172	  755.5	  598.6	 5573.0	...
1763173	  755.7	  598.5	 5575.0	...
1763174	  756.0	  598.4	 5578.0	...
1763175	  755.9	  598.4	 5581.0	...
1763176	  755.7	  598.5	 5581.0	...
1763177	  755.6	  598.6	 5580.0	...
1763178	  755.5	  598.8	 5579.0	...
1763179	  755.6	  598.9	 5579.0	...
1763180	  755.7	  598.9	 5580.0	...
1763181	  755.7	  598.9	 5580.0	...
1763182	  755.7	  599.0	 5580.0	...
1763183	  755.8	  599.1	 5579.0	...
1763184	  756.1	  599.3	 5577.0	...
1763185	  756.4	  599.6	 5576.0	...
1763186	  756.7	  599.8	 5576.0	...
1763187	  756.8	  599.9	 5576.0	...
1763188	  756.8	  600.2	 5577.0	...
1763189	  756.9	  600.5	 5578.0	...
1763190	  757.0	  600.8	 5578.0	...
1763191	  757.0	  600.8	 5576.0	...
1763192	  757.0	  600.8	 5574.0	...
1763193	  757.0	  600.8	 5572.0	...
1763194	  757.0	  600.8	 5572.0	...
1763195	  757.0	  600.7	 5576.0	...
1763196	  757.1	  600.7	 5579.0	...
1763197	  756.9	  601.0	 5580.0	...
1763198	  756.6	  601.3	 5577.0	...
1763199	  756.4	  601.7	 5577.0	...
1763200	  756.5	  601.8	 5579.0	...
1763201	  756.6	  601.8	 5582.0	...
1763202	  757.1	  601.8	 5582.0	...
1763203	  757.4	  601.8	 5582.0	...
1763204	  757.4	  601.9	 5583.0	...
1763205	  757.2	  601.9	 5582.0	...
1763206	  756.9	  601.9	 5581.0	...
1763207	  756.8	  601.9	 5580.0	...
1763208	  756.8	  602.1	 5580.0	...
1763209	  756.7	  602.3	 5579.0	...
1763210	  756.9	  602.3	 5577.0	...
1763211	  757.1	  602.1	 5576.0	...
1763212	  757.4	  602.0	 5576.0	...
1763213	  757.4	  601.9	 5576.0	...
1763214	  757.3	  601.9	 5577.0	...
1763215	  757.2	  602.0	 5577.0	...
1763216	  757.3	  602.1	 5578.0	...
1763217	  757.3	  602.4	 5578.0	...
1763218	  757.3	  602.6	 5577.0	...
1763219	  757.3	  602.8	 5576.0	...
1763220	  757.3	  602.9	 5575.0	...
1763221	  757.4	  603.5	 5575.0	...
1763222	  757.4	  604.0	 5573.0	...
1763223	  757.4	  604.4	 5571.0	...
1763224	  757.4	  604.3	 5570.0	...
1763225	  757.6	  604.0	 5571.0	...
1763226	  757.9	  603.6	 5573.0	...
1763227	  757.8	  603.5	 5574.0	...
1763228	  757.3	  603.5	 5573.0	...
1763229	  756.8	  603.8	 5573.0	...
1763230	  756.9	  603.8	 5573.0	...
1763231	  757.2	  603.6	 5573.0	...
1763232	  757.6	  603.6	 5573.0	...
1763233	  757.7	  603.9	 5573.0	...
1763234	  757.8	  604.6	 5572.0	...
1763235	  757.7	  605.1	 5571.0	...
1763236	  757.6	  605.7	 5571.0	...
1763237	  757.5	  605.7	 5571.0	...
1763238	  757.6	  605.8	 5571.0	...
1763239	  757.6	  605.9	 5571.0	...
1763240	  757.5	  605.9	 5569.0	...
1763241	  757.4	  605.8	 5568.0	...
1763242	  757.3	  605.7	 5567.0	...
1763243	  757.3	  605.6	 5567.0	...
1763244	  757.2	  605.6	 5568.0	...
1763245	  757.1	  605.8	 5570.0	...
1763246	  757.0	  606.0	 5571.0	...
1763247	  757.0	  606.3	 5571.0	...
1763248	  757.2	  606.4	 5569.0	...
1763249	  757.5	  606.6	 5568.0	...
1763250	  757.8	  606.6	 5568.0	...
1763251	  757.7	  606.8	 5568.0	...
1763252	  757.6	  607.0	 5569.0	...
1763253	  757.5	  607.2	 5570.0	...
1763254	  757.4	  607.2	 5571.0	...
1763255	  757.4	  607.2	 5571.0	...
1763256	  757.3	  607.2	 5570.0	...
1763257	  757.1	  607.5	 5567.0	...
1763258	  756.9	  607.8	 5563.0	...
1763259	  756.7	  608.1	 5560.0	...
1763260	  756.8	  608.1	 5561.0	...
1763261	  756.8	  608.2	 5562.0	...
1763262	  756.8	  608.4	 5563.0	...
1763263	  756.9	  608.6	 5563.0	...
1763264	  757.2	  608.7	 5563.0	...
1763265	  757.4	  608.8	 5563.0	...
1763266	  757.7	  608.8	 5562.0	...
1763267	  757.6	  608.8	 5564.0	...
1763268	  757.6	  608.7	 5567.0	...
1763269	  757.6	  608.6	 5570.0	...
1763270	  757.6	  609.2	 5568.0	...
1763271	  757.5	  609.9	 5565.0	...
1763272	  757.5	  610.5	 5564.0	...
1763273	  757.6	  610.5	 5565.0	...
1763274	  757.4	  610.5	 5565.0	...
1763275	  757.1	  610.5	 5563.0	...
1763276	  756.8	  610.5	 5562.0	...
1763277	  757.2	  610.4	 5563.0	...
1763278	  757.5	  610.4	 5564.0	...
1763279	  757.7	  610.6	 5565.0	...
1763280	  757.6	  611.0	 5565.0	...
1763281	  757.5	  611.2	 5566.0	...
1763282	  757.4	  611.2	 5567.0	...
1763283	  757.4	  611.2	 5568.0	...
1763284	  757.2	  611.4	 5566.0	...
1763285	  757.1	  611.6	 5564.0	...
1763286	  757.0	  611.8	 5562.0	...
1763287	  757.2	  611.7	 5560.0	...
1763288	  757.3	  611.6	 5559.0	...
1763289	  757.4	  611.9	 5561.0	...
1763290	  757.4	  612.3	 5563.0	...
1763291	  757.4	  612.7	 5566.0	...
1763292	  757.4	  612.8	 5563.0	...
1763293	  757.4	  612.9	 5559.0	...
1763294	  757.4	  613.1	 5555.0	...
1763295	  757.4	  613.3	 5554.0	...
1763296	  757.4	  613.2	 5554.0	...
1763297	  757.4	  613.0	 5555.0	...
1763298	  757.5	  613.1	 5555.0	...
1763299	  757.6	  613.3	 5556.0	...
1763300	  757.6	  613.5	 5556.0	...
1763301	  757.6	  613.3	 5555.0	...
1763302	  757.6	  613.9	 5553.0	...
1763303	  757.8	  614.6	 5551.0	...
1763304	  758.0	  615.3	 5550.0	...
1763305	  758.1	  615.4	 5550.0	...
1763306	  758.1	  615.5	 5551.0	...
1763307	  758.3	  615.3	 5552.0	...
1763308	  758.4	  615.2	 5553.0	...
1763309	  758.5	  615.0	 5553.0	...
1763310	  758.4	  615.0	 5554.0	...
1763311	  758.4	  614.9	 5554.0	...
1763312	  758.4	  614.8	 5552.0	...
1763313	  758.5	  615.3	 5551.0	...
1763314	  758.6	  616.0	 5550.0	...
1763315	  758.7	  616.6	 5551.0	...
1763316	  758.8	  616.7	 5550.0	...
1763317	  758.8	  617.0	 5550.0	...
1763318	  758.7	  617.5	 5551.0	...
1763319	  758.6	  617.7	 5552.0	...
1763320	  758.6	  617.8	 5553.0	...
1763321	  758.6	  617.6	 5552.0	...
1763322	  758.6	  617.5	 5551.0	...
1763323	  758.7	  617.6	 5550.0	...
1763324	  758.7	  617.6	 5551.0	...
1763325	  758.7	  617.7	 5552.0	...
1763326	  758.7	  617.8	 5553.0	...
1763327	  758.7	  617.8	 5551.0	...
1763328	  758.8	  617.8	 5550.0	...
1763329	  758.9	  617.8	 5550.0	...
1763330	  759.0	  617.7	 5550.0	...
1763331	  758.9	  617.9	 5550.0	...
1763332	  758.6	  618.2	 5549.0	...
1763333	  758.4	  618.7	 5548.0	...
1763334	  758.4	  618.9	 5548.0	...
1763335	  758.5	  618.9	 5549.0	...
1763336	  758.6	  618.7	 5550.0	...
1763337	  758.7	  618.9	 5550.0	...
MSG	1763338 0000 _ Number Off
1763338	  758.7	  619.2	 5549.0	...
1763339	  758.8	  619.6	 5548.0	...
1763340	  758.6	  619.6	 5549.0	...
1763341	  758.4	  619.7	 5550.0	...
1763342	  758.3	  619.7	 5551.0	...
1763343	  758.4	  619.7	 5549.0	...
1763344	  758.5	  619.6	 5548.0	...
1763345	  758.4	  619.7	 5547.0	...
1763346	  758.3	  619.9	 5545.0	...
1763347	  758.2	  620.2	 5542.0	...
1763348	  758.4	  620.2	 5540.0	...
1763349	  758.7	  620.4	 5542.0	...
1763350	  758.8	  620.5	 5544.0	...
1763351	  758.7	  620.7	 5547.0	...
1763352	  758.5	  620.8	 5547.0	...
1763353	  758.5	  620.8	 5548.0	...
1763354	  758.6	  620.8	 5548.0	...
1763355	  758.6	  620.8	 5548.0	...
1763356	  758.6	  620.8	 5548.0	...
1763357	  758.6	  621.0	 5547.0	...
1763358	  758.5	  621.5	 5547.0	...
1763359	  758.4	  621.9	 5545.0	...
1763360	  758.3	  622.4	 5544.0	...
1763361	  758.4	  622.7	 5544.0	...
1763362	  758.5	  623.1	 5544.0	...
1763363	  758.7	  623.4	 5544.0	...
1763364	  758.8	  623.5	 5544.0	...
1763365	  758.6	  623.7	 5544.0	...
1763366	  758.3	  623.7	 5544.0	...
1763367	  758.4	  623.7	 5540.0	...
1763368	  758.8	  623.6	 5535.0	...
1763369	  759.1	  623.3	 5531.0	...
1763370	  759.1	  623.0	 5534.0	...
1763371	  759.0	  622.8	 5536.0	...
1763372	  758.9	  622.8	 5536.0	...
1763373	  758.6	  623.0	 5535.0	...
1763374	  758.6	  623.2	 5534.0	...
1763375	  758.6	  623.2	 5533.0	...
1763376	  758.9	  623.2	 5533.0	...
1763377	  759.0	  623.2	 5536.0	...
1763378	  759.0	  623.2	 5538.0	...
1763379	  758.9	  623.3	 5539.0	...
1763380	  758.8	  623.5	 5537.0	...
1763381	  758.6	  623.8	 5535.0	...
1763382	  758.5	  623.9	 5535.0	...
1763383	  758.4	  624.0	 5535.0	...
1763384	  758.6	  624.0	 5536.0	...
1763385	  758.7	  624.0	 5537.0	...
1763386	  758.9	  623.8	 5540.0	...
1763387	  759.1	  623.6	 5543.0	...
1763388	  759.3	  623.9	 5543.0	...
1763389	  759.3	  624.4	 5543.0	...
1763390	  759.0	  624.9	 5544.0	...
1763391	  758.7	  624.9	 5544.0	...
1763392	  758.7	  625.2	 5543.0	...
1763393	  758.7	  625.4	 5543.0	...
1763394	  758.7	  625.6	 5542.0	...
1763395	  758.9	  625.2	 5542.0	...
1763396	  759.0	  624.9	 5541.0	...
1763397	  758.8	  625.2	 5541.0	...
1763398	  758.6	  625.8	 5541.0	...
1763399	  758.2	  626.6	 5540.0	...
1763400	  758.0	  626.5	 5540.0	...
1763401	  758.0	  626.3	 5541.0	...
1763402	  758.3	  626.0	 5540.0	...
1763403	  758.7	  626.0	 5539.0	...
1763404	  758.8	  626.2	 5538.0	...
1763405	  758.8	  626.5	 5536.0	...
1763406	  758.8	  626.7	 5534.0	...
1763407	  758.7	  626.9	 5532.0	...
1763408	  758.6	  626.7	 5532.0	...
1763409	  758.5	  626.7	 5534.0	...
1763410	  758.5	  626.6	 5536.0	...
1763411	  758.6	  626.7	 5536.0	...
1763412	  758.7	  626.7	 5536.0	...
1763413	  758.7	  626.7	 5537.0	...
1763414	  758.8	  627.1	 5537.0	...
1763415	  758.6	  627.5	 5535.0	...
1763416	  758.3	  628.0	 5531.0	...
1763417	  758.3	  628.1	 5528.0	...
1763418	  758.5	  628.1	 5525.0	...
1763419	  758.7	  628.1	 5524.0	...
1763420	  758.7	  628.0	 5523.0	...
1763421	  758.6	  627.9	 5523.0	...
1763422	  758.7	  627.6	 5526.0	...
1763423	  758.9	  627.6	 5528.0	...
1763424	  758.7	  627.5	 5530.0	...
1763425	  758.3	  627.5	 5530.0	...
1763426	  758.1	  627.9	 5532.0	...
1763427	  758.2	  628.2	 5532.0	...
1763428	  758.4	  628.6	 5533.0	...
1763429	  758.4	  628.6	 5532.0	...
1763430	  758.4	  628.8	 5531.0	...
1763431	  758.0	  629.0	 5530.0	...
1763432	  757.6	  628.8	 5531.0	...
1763433	  757.4	  628.4	 5529.0	...
1763434	  757.6	  628.1	 5528.0	...
1763435	  757.8	  628.4	 5526.0	...
1763436	  757.8	  628.7	 5526.0	...
1763437	  757.6	  628.9	 5525.0	...
1763438	  757.7	  628.9	 5525.0	...
1763439	  757.8	  628.8	 5528.0	...
1763440	  757.9	  628.7	 5530.0	...
1763441	  758.0	  628.6	 5533.0	...
1763442	  758.0	  628.5	 5534.0	...
1763443	  757.9	  628.3	 5534.0	...
1763444	  757.9	  628.2	 5534.0	...
1763445	  757.8	  628.0	 5533.0	...
1763446	  757.8	  628.1	 5533.0	...
1763447	  758.0	  628.2	 5532.0	...
1763448	  758.2	  628.4	 5531.0	...
1763449	  758.5	  628.4	 5532.0	...
1763450	  758.6	  628.5	 5532.0	...
1763451	  758.4	  628.6	 5533.0	...
1763452	  758.0	  628.8	 5533.0	...
1763453	  757.7	  629.0	 5533.0	...
1763454	  757.7	  629.1	 5534.0	...
1763455	  757.9	  629.2	 5535.0	...
1763456	  758.0	  629.3	 5537.0	...
1763457	  758.0	  629.4	 5536.0	...
1763458	  757.9	  629.3	 5535.0	...
1763459	  757.8	  629.1	 5534.0	...
1763460	  757.8	  629.1	 5534.0	...
1763461	  757.9	  629.3	 5533.0	...
1763462	  758.0	  629.9	 5534.0	...
1763463	  758.0	  630.4	 5535.0	...
1763464	  758.1	  630.9	 5536.0	...
1763465	  758.1	  631.1	 5536.0	...
1763466	  758.2	  631.4	 5534.0	...
1763467	  758.2	  631.5	 5532.0	...
1763468	  758.0	  630.9	 5531.0	...
1763469	  757.8	  630.2	 5530.0	...
1763470	  757.4	  629.6	 5529.0	...
1763471	  757.3	  629.9	 5528.0	...
1763472	  757.2	  630.2	 5528.0	...
1763473	  757.3	  630.3	 5528.0	...
1763474	  757.6	  630.6	 5529.0	...
1763475	  757.9	  630.8	 5529.0	...
1763476	  758.2	  631.0	 5529.0	...
1763477	  758.3	  630.8	 5526.0	...
1763478	  758.2	  630.7	 5523.0	...
1763479	  758.1	  631.0	 5520.0	...
1763480	  758.1	  631.9	 5520.0	...
1763481	  758.2	  632.8	 5521.0	...
1763482	  758.2	  633.2	 5521.0	...
1763483	  758.3	  633.2	 5520.0	...
1763484	  758.3	  633.1	 5521.0	...
1763485	  758.3	  632.8	 5524.0	...
1763486	  758.4	  632.6	 5528.0	...
1763487	  758.3	  632.3	 5528.0	...
1763488	  758.3	  632.7	 5526.0	...
1763489	  758.2	  633.1	 5523.0	...
1763490	  758.3	  633.3	 5523.0	...
1763491	  758.2	  633.2	 5523.0	...
1763492	  758.1	  633.2	 5523.0	...
1763493	  758.2	  633.3	 5523.0	...
1763494	  758.5	  633.4	 5524.0	...
1763495	  758.7	  633.5	 5524.0	...
1763496	  758.7	  633.6	 5524.0	...
1763497	  758.7	  633.6	 5524.0	...
1763498	  758.6	  633.4	 5523.0	...
1763499	  758.3	  633.1	 5523.0	...
1763500	  758.0	  632.9	 5522.0	...
1763501	  757.8	  632.8	 5522.0	...
1763502	  757.8	  632.9	 5521.0	...
1763503	  757.8	  633.0	 5519.0	...
1763504	  758.1	  633.0	 5517.0	...
1763505	  758.5	  633.0	 5514.0	...
1763506	  758.7	  633.1	 5513.0	...
1763507	  758.7	  633.2	 5514.0	...
1763508	  758.6	  633.2	 5516.0	...
1763509	  758.6	  633.4	 5518.0	...
1763510	  758.3	  633.7	 5518.0	...
1763511	  758.0	  634.0	 5519.0	...
1763512	  757.7	  634.5	 5521.0	...
1763513	  757.8	  635.0	 5520.0	...
1763514	  758.0	  635.4	 5518.0	...
1763515	  758.2	  635.6	 5517.0	...
1763516	  758.3	  635.6	 5520.0	...
1763517	  758.1	  635.6	 5520.0	...
1763518	  757.9	  635.6	 5517.0	...
1763519	  757.8	  635.5	 5514.0	...
1763520	  757.9	  635.2	 5515.0	...
1763521	  757.9	  634.9	 5517.0	...
1763522	  757.9	  634.7	 5518.0	...
1763523	  757.8	  634.6	 5519.0	...
1763524	  757.7	  634.6	 5520.0	...
1763525	  757.7	  634.6	 5521.0	...
1763526	  757.7	  634.6	 5520.0	...
1763527	  757.7	  634.8	 5518.0	...
1763528	  757.7	  634.9	 5517.0	...
1763529	  757.8	  635.0	 5517.0	...
1763530	  757.9	  634.9	 5518.0	...
1763531	  758.0	  634.7	 5520.0	...
1763532	  758.0	  634.6	 5521.0	...
1763533	  758.1	  634.7	 5521.0	...
1763534	  758.2	  634.9	 5520.0	...
1763535	  758.2	  635.0	 5519.0	...
1763536	  758.2	  635.0	 5519.0	...
1763537	  758.2	  635.1	 5520.0	...
1763538	  758.1	  635.0	 5524.0	...
1763539	  757.9	  634.8	 5528.0	...
1763540	  757.8	  634.6	 5531.0	...
1763541	  757.6	  633.9	 5530.0	...
1763542	  757.5	  633.2	 5532.0	...
1763543	  757.4	  632.5	 5534.0	...
1763544	  757.4	  632.6	 5532.0	...
1763545	  757.6	  632.6	 5528.0	...
1763546	  757.8	  632.6	 5525.0	...
1763547	  758.0	  632.6	 5525.0	...
1763548	  757.9	  632.6	 5525.0	...
1763549	  757.8	  632.6	 5523.0	...
1763550	  757.8	  632.6	 5528.0	...
MSG	1763551 0000 _ Number On
1763551	  757.7	  632.5	 5533.0	...
1763552	  757.7	  632.4	 5538.0	...
1763553	  757.6	  632.4	 5537.0	...
1763554	  757.6	  632.4	 5537.0	...
1763555	  757.6	  632.3	 5536.0	...
1763556	  757.6	  632.3	 5533.0	...
1763557	  757.6	  632.0	 5530.0	...
1763558	  757.6	  631.8	 5528.0	...
1763559	  757.5	  631.7	 5529.0	...
1763560	  757.5	  631.9	 5530.0	...
1763561	  757.6	  632.0	 5531.0	...
1763562	  757.6	  632.0	 5531.0	...
1763563	  757.6	  632.2	 5531.0	...
1763564	  757.5	  632.5	 5534.0	...
1763565	  757.2	  632.8	 5539.0	...
1763566	  756.9	  633.0	 5541.0	...
1763567	  756.7	  633.2	 5539.0	...
1763568	  756.6	  633.3	 5534.0	...
1763569	  756.6	  633.3	 5531.0	...
1763570	  756.8	  633.2	 5529.0	...
1763571	  756.9	  633.0	 5529.0	...
1763572	  757.1	  633.1	 5529.0	...
1763573	  757.1	  633.2	 5529.0	...
1763574	  757.1	  633.3	 5529.0	...
1763575	  757.1	  633.1	 5530.0	...
1763576	  757.0	  632.9	 5531.0	...
1763577	  756.9	  632.7	 5531.0	...
1763578	  756.9	  632.5	 5531.0	...
1763579	  756.8	  632.2	 5531.0	...
1763580	  756.7	  631.9	 5530.0	...
1763581	  756.9	  631.8	 5530.0	...
1763582	  757.0	  631.9	 5530.0	...
1763583	  757.3	  631.9	 5529.0	...
1763584	  757.4	  631.9	 5528.0	...
1763585	  757.6	  631.9	 5527.0	...
1763586	  757.5	  631.4	 5526.0	...
1763587	  757.2	  630.9	 5527.0	...
1763588	  756.8	  630.5	 5528.0	...
1763589	  756.5	  630.6	 5529.0	...
1763590	  756.4	  630.6	 5529.0	...
1763591	  756.6	  630.6	 5528.0	...
1763592	  756.7	  630.6	 5528.0	...
1763593	  757.0	  630.7	 5529.0	...
1763594	  757.0	  630.7	 5530.0	...
1763595	  757.0	  630.7	 5531.0	...
1763596	  756.8	  630.8	 5532.0	...
1763597	  756.6	  630.9	 5533.0	...
1763598	  756.3	  630.9	 5535.0	...
1763599	  756.3	  630.9	 5535.0	...
1763600	  756.2	  630.9	 5535.0	...
1763601	  756.2	  630.9	 5535.0	...
1763602	  756.3	  631.0	 5534.0	...
1763603	  756.3	  630.9	 5533.0	...
1763604	  756.2	  630.8	 5533.0	...
1763605	  756.2	  630.8	 5534.0	...
1763606	  756.7	  630.6	 5534.0	...
1763607	  757.2	  630.5	 5535.0	...
1763608	  757.7	  630.7	 5537.0	...
1763609	  757.7	  631.0	 5538.0	...
1763610	  757.6	  631.1	 5537.0	...
1763611	  757.4	  630.9	 5535.0	...
1763612	  757.3	  631.1	 5537.0	...
1763613	  757.2	  631.6	 5540.0	...
1763614	  757.1	  632.0	 5541.0	...
1763615	  756.9	  632.0	 5538.0	...
1763616	  756.8	  632.0	 5535.0	...
1763617	  757.0	  632.0	 5535.0	...
1763618	  757.1	  632.7	 5535.0	...
1763619	  757.3	  633.3	 5531.0	...
1763620	  757.4	  633.9	 5527.0	...
1763621	  757.3	  633.7	 5523.0	...
1763622	  757.4	  633.6	 5524.0	...
1763623	  757.4	  633.5	 5530.0	...
1763624	  757.4	  633.6	 5535.0	...
1763625	  757.3	  633.6	 5540.0	...
1763626	  757.2	  633.7	 5539.0	...
1763627	  757.2	  633.6	 5536.0	...
1763628	  757.2	  633.4	 5534.0	...
1763629	  757.2	  633.1	 5532.0	...
1763630	  757.2	  633.0	 5532.0	...
1763631	  757.2	  633.0	 5533.0	...
1763632	  757.1	  633.1	 5533.0	...
1763633	  756.9	  633.1	 5534.0	...
1763634	  756.7	  632.8	 5534.0	...
1763635	  756.9	  632.5	 5534.0	...
1763636	  757.1	  632.1	 5533.0	...
1763637	  757.4	  632.4	 5531.0	...
1763638	  757.5	  632.9	 5529.0	...
1763639	  757.5	  633.3	 5531.0	...
1763640	  757.5	  633.3	 5533.0	...
1763641	  757.5	  633.2	 5537.0	...
1763642	  757.4	  633.0	 5539.0	...
1763643	  757.3	  632.8	 5537.0	...
1763644	  757.2	  632.6	 5535.0	...
1763645	  757.0	  632.6	 5533.0	...
1763646	  756.9	  632.5	 5534.0	...
1763647	  756.8	  632.1	 5535.0	...
1763648	  756.8	  631.7	 5535.0	...
1763649	  756.8	  631.5	 5535.0	...
1763650	  756.8	  631.5	 5535.0	...
1763651	  756.9	  631.5	 5535.0	...
1763652	  756.9	  631.7	 5534.0	...
1763653	  756.9	  631.9	 5533.0	...
1763654	  757.0	  632.0	 5531.0	...
1763655	  757.2	  632.1	 5530.0	...
1763656	  757.4	  632.2	 5530.0	...
1763657	  757.7	  632.3	 5531.0	...
1763658	  757.9	  632.2	 5532.0	...
1763659	  757.8	  632.2	 5534.0	...
1763660	  757.5	  632.2	 5535.0	...
1763661	  757.3	  632.1	 5538.0	...
1763662	  757.5	  632.0	 5538.0	...
1763663	  757.6	  631.9	 5537.0	...
1763664	  757.5	  631.7	 5537.0	...
1763665	  757.4	  631.3	 5539.0	...
1763666	  757.2	  631.0	 5541.0	...
1763667	  757.1	  630.8	 5539.0	...
1763668	  757.0	  630.7	 5534.0	...
1763669	  757.1	  630.6	 5532.0	...
1763670	  757.2	  630.6	 5535.0	...
1763671	  757.3	  630.6	 5538.0	...
1763672	  757.1	  630.7	 5539.0	...
1763673	  756.9	  630.8	 5540.0	...
1763674	  756.8	  630.8	 5540.0	...
1763675	  756.8	  630.9	 5540.0	...
1763676	  756.7	  630.7	 5541.0	...
1763677	  756.5	  630.5	 5541.0	...
1763678	  756.5	  630.3	 5541.0	...
1763679	  756.6	  630.4	 5541.0	...
1763680	  756.7	  630.3	 5542.0	...
1763681	  756.7	  630.1	 5543.0	...
1763682	  756.7	  629.9	 5544.0	...
1763683	  756.6	  629.9	 5543.0	...
1763684	  756.4	  630.2	 5543.0	...
1763685	  756.4	  630.5	 5542.0	...
1763686	  756.4	  630.7	 5540.0	...
1763687	  756.5	  630.8	 5539.0	...
1763688	  756.7	  630.7	 5539.0	...
1763689	  756.8	  630.6	 5539.0	...
1763690	  757.1	  630.5	 5540.0	...
1763691	  757.2	  630.2	 5541.0	...
1763692	  757.3	  629.9	 5542.0	...
1763693	  757.2	  629.6	 5541.0	...
1763694	  757.1	  629.7	 5541.0	...
1763695	  756.6	  629.8	 5541.0	...
1763696	  756.2	  629.9	 5542.0	...
1763697	  756.0	  630.0	 5542.0	...
1763698	  756.1	  629.9	 5541.0	...
1763699	  756.3	  629.9	 5541.0	...
1763700	  756.4	  629.9	 5541.0	...
1763701	  756.2	  629.7	 5541.0	...
1763702	  756.1	  629.5	 5542.0	...
1763703	  756.1	  629.2	 5543.0	...
1763704	  756.3	  629.3	 5545.0	...
1763705	  756.5	  629.3	 5548.0	...
1763706	  756.4	  629.4	 5550.0	...
1763707	  756.3	  629.4	 5551.0	...
1763708	  756.2	  629.1	 5551.0	...
1763709	  756.5	  628.7	 5549.0	...
1763710	  756.8	  628.3	 5548.0	...
1763711	  757.1	  628.3	 5545.0	...
1763712	  757.2	  628.5	 5542.0	...
1763713	  757.3	  628.5	 5542.0	...
1763714	  757.4	  628.6	 5544.0	...
1763715	  757.3	  628.7	 5544.0	...
1763716	  757.2	  628.8	 5543.0	...
1763717	  757.1	  628.8	 5542.0	...
1763718	  756.7	  628.7	 5541.0	...
1763719	  756.5	  628.6	 5541.0	...
1763720	  756.3	  628.6	 5541.0	...
1763721	  756.3	  628.5	 5541.0	...
1763722	  756.3	  628.6	 5541.0	...
1763723	  756.5	  628.6	 5542.0	...
1763724	  756.6	  628.6	 5543.0	...
1763725	  756.8	  628.7	 5543.0	...
1763726	  756.8	  628.5	 5544.0	...
1763727	  756.8	  628.4	 5544.0	...
1763728	  756.8	  628.2	 5545.0	...
1763729	  756.7	  628.1	 5548.0	...
1763730	  756.7	  628.0	 5550.0	...
1763731	  756.7	  627.8	 5554.0	...
1763732	  756.5	  627.7	 5555.0	...
1763733	  756.4	  627.5	 5556.0	...
1763734	  756.6	  627.2	 5557.0	...
1763735	  756.9	  627.2	 5557.0	...
1763736	  757.3	  627.2	 5558.0	...
1763737	  757.2	  627.3	 5554.0	...
1763738	  757.2	  627.4	 5551.0	...
1763739	  757.2	  627.3	 5550.0	...
1763740	  757.1	  627.3	 5554.0	...
1763741	  757.1	  627.2	 5557.0	...
1763742	  756.9	  627.2	 5555.0	...
1763743	  756.7	  627.1	 5553.0	...
1763744	  756.5	  626.9	 5552.0	...
1763745	  756.5	  626.9	 5552.0	...
1763746	  756.6	  626.9	 5551.0	...
1763747	  756.6	  626.9	 5550.0	...
1763748	  756.6	  626.9	 5554.0	...
1763749	  756.8	  626.5	 5558.0	...
1763750	  757.0	  626.0	 5561.0	...
1763751	  757.2	  625.7	 5561.0	...
1763752	  757.4	  625.8	 5561.0	...
1763753	  757.7	  626.0	 5558.0	...
1763754	  757.7	  626.2	 5556.0	...
1763755	  757.6	  626.5	 5554.0	...
1763756	  757.5	  626.7	 5556.0	...
1763757	  757.6	  626.9	 5557.0	...
1763758	  757.7	  627.0	 5558.0	...
1763759	  757.9	  626.9	 5560.0	...
1763760	  758.0	  626.9	 5561.0	...
1763761	  758.0	  626.8	 5562.0	...
1763762	  758.0	  626.7	 5562.0	...
1763763	  757.8	  626.5	 5561.0	...
1763764	  757.9	  626.5	 5559.0	...
1763765	  758.0	  626.6	 5557.0	...
1763766	  758.1	  626.5	 5555.0	...
1763767	  758.0	  626.2	 5555.0	...
1763768	  757.8	  626.1	 5555.0	...
1763769	  757.6	  626.3	 5556.0	...
1763770	  757.5	  626.4	 5558.0	...
1763771	  757.4	  626.4	 5559.0	...
1763772	  757.4	  626.4	 5562.0	...
1763773	  757.5	  626.6	 5565.0	...
1763774	  757.8	  626.8	 5564.0	...
1763775	  758.0	  627.0	 5561.0	...
1763776	  758.3	  626.6	 5560.0	...
1763777	  758.4	  626.2	 5561.0	...
1763778	  758.4	  625.8	 5561.0	...
1763779	  758.3	  625.5	 5560.0	...
1763780	  758.1	  625.1	 5559.0	...
1763781	  758.0	  624.7	 5558.0	...
1763782	  758.1	  624.8	 5556.0	...
1763783	  758.1	  624.8	 5555.0	...
1763784	  758.2	  624.9	 5558.0	...
1763785	  758.3	  624.9	 5562.0	...
1763786	  758.5	  624.9	 5565.0	...
1763787	  758.4	  624.9	 5564.0	...
1763788	  758.4	  624.8	 5563.0	...
1763789	  758.5	  624.7	 5561.0	...
1763790	  758.6	  624.6	 5561.0	...
1763791	  758.5	  624.6	 5561.0	...
1763792	  758.3	  624.6	 5562.0	...
1763793	  758.1	  624.6	 5562.0	...
1763794	  758.2	  624.5	 5562.0	...
1763795	  758.2	  624.4	 5562.0	...
1763796	  758.2	  624.3	 5563.0	...
1763797	  758.1	  624.3	 5564.0	...
1763798	  758.1	  624.5	 5566.0	...
1763799	  758.4	  624.6	 5566.0	...
1763800	  758.7	  624.8	 5566.0	...
1763801	  759.0	  624.9	 5565.0	...
1763802	  758.9	  625.0	 5564.0	...
1763803	  758.9	  625.0	 5565.0	...
1763804	  758.9	  625.1	 5565.0	...
1763805	  759.1	  625.3	 5564.0	...
1763806	  759.4	  625.5	 5564.0	...
1763807	  759.6	  626.0	 5562.0	...
1763808	  759.7	  626.4	 5561.0	...
1763809	  759.7	  626.8	 5562.0	...
1763810	  759.8	  626.9	 5563.0	...
1763811	  759.9	  626.8	 5565.0	...
1763812	  760.1	  626.7	 5566.0	...
1763813	  760.2	  626.7	 5567.0	...
1763814	  760.2	  626.8	 5566.0	...
1763815	  760.3	  626.8	 5565.0	...
1763816	  760.3	  626.8	 5565.0	...
1763817	  760.0	  626.8	 5566.0	...
1763818	  758.9	  627.0	 5568.0	...
1763819	  757.3	  627.0	 5568.0	...
1763820	  755.1	  626.6	 5567.0	...
1763821	  753.4	  626.2	 5567.0	...
1763822	  751.4	  626.0	 5566.0	...
1763823	  749.9	  626.3	 5566.0	...
1763824	  748.4	  626.5	 5566.0	...
1763825	  747.6	  626.1	 5565.0	...
1763826	  747.3	  625.6	 5565.0	...
1763827	  747.0	  625.0	 5565.0	...
1763828	  747.2	  625.0	 5566.0	...
1763829	  747.8	  624.8	 5566.0	...
1763830	  748.6	  624.8	 5565.0	...
1763831	  749.2	  624.8	 5564.0	...
1763832	  749.7	  624.9	 5565.0	...
1763833	  750.0	  624.9	 5565.0	...
1763834	  750.5	  624.7	 5566.0	...
1763835	  750.8	  624.2	 5568.0	...
1763836	  751.1	  623.7	 5570.0	...
1763837	  751.3	  623.4	 5569.0	...
1763838	  751.3	  623.5	 5566.0	...
1763839	  751.3	  623.6	 5563.0	...
1763840	  751.4	  623.6	 5563.0	...
1763841	  751.4	  623.6	 5564.0	...
1763842	  751.5	  623.7	 5564.0	...
1763843	  751.6	  623.8	 5565.0	...
1763844	  751.9	  623.8	 5567.0	...
1763845	  752.3	  623.7	 5569.0	...
1763846	  752.6	  623.7	 5571.0	...
1763847	  752.5	  624.0	 5571.0	...
1763848	  752.4	  624.4	 5572.0	...
1763849	  752.3	  624.7	 5571.0	...
1763850	  752.3	  624.6	 5571.0	...
1763851	  752.4	  624.5	 5574.0	...
1763852	  752.5	  624.5	 5577.0	...
1763853	  752.7	  624.5	 5577.0	...
MSG	1763854 0000 _ Number Off
1763854	  752.6	  624.6	 5575.0	...
1763855	  752.5	  624.6	 5572.0	...
1763856	  752.4	  624.6	 5573.0	...
1763857	  752.4	  624.6	 5573.0	...
1763858	  752.3	  624.5	 5573.0	...
1763859	  752.2	  624.4	 5573.0	...
1763860	  752.2	  624.2	 5572.0	...
1763861	  752.2	  624.0	 5572.0	...
1763862	  752.2	  623.9	 5572.0	...
1763863	  752.4	  623.9	 5572.0	...
1763864	  752.8	  623.9	 5572.0	...
1763865	  753.1	  623.9	 5573.0	...
1763866	  753.1	  623.8	 5574.0	...
1763867	  753.0	  623.7	 5576.0	...
1763868	  752.9	  623.5	 5576.0	...
1763869	  752.9	  623.3	 5577.0	...
1763870	  752.8	  623.2	 5578.0	...
1763871	  752.8	  623.3	 5579.0	...
1763872	  752.8	  623.4	 5579.0	...
1763873	  752.8	  623.4	 5578.0	...
1763874	  752.8	  623.3	 5577.0	...
1763875	  752.9	  623.1	 5576.0	...
1763876	  752.9	  623.0	 5575.0	...
1763877	  753.1	  623.2	 5574.0	...
1763878	  753.3	  623.5	 5574.0	...
1763879	  753.4	  624.0	 5574.0	...
1763880	  753.3	  624.1	 5574.0	...
1763881	  753.2	  623.9	 5574.0	...
1763882	  753.2	  623.6	 5573.0	...
1763883	  753.2	  623.3	 5572.0	...
1763884	  753.5	  623.1	 5572.0	...
1763885	  753.8	  623.0	 5572.0	...
1763886	  754.0	  623.1	 5572.0	...
1763887	  754.0	  623.9	 5573.0	...
1763888	  754.0	  624.6	 5573.0	...
1763889	  754.2	  625.0	 5573.0	...
1763890	  754.3	  625.2	 5574.0	...
1763891	  754.2	  625.6	 5574.0	...
1763892	  754.2	  626.0	 5574.0	...
1763893	  754.2	  626.1	 5573.0	...
1763894	  754.4	  626.2	 5571.0	...
1763895	  754.5	  626.3	 5570.0	...
1763896	  754.3	  626.7	 5569.0	...
1763897	  754.1	  627.1	 5569.0	...
1763898	  754.2	  627.5	 5568.0	...
1763899	  754.6	  627.6	 5568.0	...
1763900	  755.0	  627.7	 5569.0	...
1763901	  755.0	  627.6	 5570.0	...
1763902	  755.1	  627.6	 5570.0	...
1763903	  755.0	  627.5	 5568.0	...
1763904	  755.3	  627.7	 5568.0	...
1763905	  755.6	  627.9	 5568.0	...
1763906	  755.9	  628.2	 5568.0	...
1763907	  756.0	  628.5	 5568.0	...
1763908	  756.1	  628.7	 5566.0	...
1763909	  756.1	  628.5	 5563.0	...
1763910	  755.9	  628.4	 5561.0	...
1763911	  755.8	  628.7	 5562.0	...
1763912	  755.7	  629.1	 5563.0	...
1763913	  755.8	  629.5	 5564.0	...
1763914	  755.9	  629.3	 5564.0	...
1763915	  755.9	  629.1	 5564.0	...
1763916	  755.9	  629.1	 5563.0	...
1763917	  755.9	  629.6	 5561.0	...
1763918	  755.9	  630.0	 5559.0	...
1763919	  755.9	  630.2	 5558.0	...
1763920	  756.0	  630.6	 5560.0	...
1763921	  756.3	  631.0	 5560.0	...
1763922	  756.5	  631.4	 5560.0	...
1763923	  756.8	  631.4	 5559.0	...
1763924	  756.8	  631.3	 5559.0	...
1763925	  756.8	  631.3	 5559.0	...
1763926	  756.8	  631.2	 5559.0	...
1763927	  756.8	  631.1	 5560.0	...
1763928	  756.8	  631.0	 5560.0	...
1763929	  756.8	  631.1	 5560.0	...
1763930	  756.9	  631.1	 5559.0	...
1763931	  757.0	  631.4	 5558.0	...
1763932	  757.2	  631.9	 5556.0	...
1763933	  757.4	  632.3	 5552.0	...
1763934	  757.7	  632.7	 5548.0	...
1763935	  758.0	  632.8	 5546.0	...
1763936	  758.2	  633.0	 5547.0	...
1763937	  758.0	  632.9	 5548.0	...
1763938	  757.7	  632.8	 5549.0	...
1763939	  757.4	  633.4	 5549.0	...
1763940	  757.5	  634.0	 5549.0	...
1763941	  757.8	  634.6	 5549.0	...
1763942	  758.0	  634.6	 5550.0	...
1763943	  758.0	  634.4	 5550.0	...
1763944	  758.2	  634.3	 5551.0	...
1763945	  758.3	  634.2	 5550.0	...
1763946	  758.5	  634.3	 5548.0	...
1763947	  758.6	  634.5	 5546.0	...
1763948	  758.6	  634.7	 5546.0	...
1763949	  758.6	  634.9	 5546.0	...
1763950	  758.4	  634.9	 5546.0	...
1763951	  758.3	  635.0	 5545.0	...
1763952	  758.2	  635.2	 5545.0	...
1763953	  758.3	  635.2	 5545.0	...
1763954	  758.4	  635.2	 5545.0	...
1763955	  758.5	  635.1	 5545.0	...
1763956	  758.5	  635.1	 5546.0	...
1763957	  758.6	  635.5	 5547.0	...
1763958	  758.6	  635.8	 5548.0	...
1763959	  758.7	  636.1	 5546.0	...
1763960	  758.7	  636.0	 5545.0	...
1763961	  758.9	  636.0	 5543.0	...
1763962	  759.0	  636.1	 5542.0	...
1763963	  758.9	  635.9	 5542.0	...
1763964	  758.8	  635.7	 5542.0	...
1763965	  758.6	  635.4	 5545.0	...
1763966	  758.7	  635.2	 5548.0	...
1763967	  758.8	  635.2	 5548.0	...
1763968	  758.8	  635.2	 5546.0	...
1763969	  758.8	  635.2	 5548.0	...
1763970	  758.6	  635.3	 5552.0	...
1763971	  758.4	  635.3	 5554.0	...
1763972	  758.1	  635.4	 5551.0	...
1763973	  758.0	  635.3	 5549.0	...
1763974	  758.3	  635.3	 5549.0	...
1763975	  758.7	  635.4	 5550.0	...
1763976	  759.1	  635.6	 5551.0	...
1763977	  759.1	  635.8	 5553.0	...
1763978	  759.1	  635.8	 5554.0	...
1763979	  759.0	  635.5	 5554.0	...
1763980	  758.9	  635.1	 5553.0	...
1763981	  758.9	  635.2	 5553.0	...
1763982	  758.9	  635.7	 5552.0	...
1763983	  759.1	  636.1	 5551.0	...
1763984	  759.2	  636.1	 5549.0	...
1763985	  759.3	  636.1	 5548.0	...
1763986	  759.2	  636.2	 5548.0	...
1763987	  759.1	  636.2	 5549.0	...
1763988	  759.0	  636.2	 5550.0	...
1763989	  759.1	  636.2	 5551.0	...
1763990	  759.3	  636.2	 5551.0	...
1763991	  759.4	  636.1	 5551.0	...
1763992	  759.4	  636.0	 5549.0	...
1763993	  759.4	  636.0	 5546.0	...
1763994	  759.4	  636.1	 5545.0	...
1763995	  759.6	  636.3	 5545.0	...
1763996	  759.7	  636.5	 5546.0	...
1763997	  759.5	  636.7	 5545.0	...
1763998	  759.2	  637.2	 5544.0	...
1763999	  759.1	  637.6	 5542.0	...
1764000	  759.3	  638.0	 5542.0	...
1764001	  759.4	  638.0	 5542.0	...
1764002	  759.3	  638.1	 5542.0	...
1764003	  759.5	  638.2	 5541.0	...
1764004	  759.6	  638.2	 5541.0	...
1764005	  759.8	  638.1	 5540.0	...
1764006	  759.8	  638.0	 5541.0	...
1764007	  759.8	  638.0	 5542.0	...
1764008	  760.0	  637.9	 5543.0	...
1764009	  760.1	  637.7	 5543.0	...
1764010	  760.3	  637.6	 5542.0	...
1764011	  760.3	  637.6	 5542.0	...
1764012	  760.4	  637.5	 5541.0	...
1764013	  760.5	  637.6	 5541.0	...
1764014	  760.5	  637.6	 5539.0	...
1764015	  760.4	  637.7	 5537.0	...
1764016	  760.3	  637.5	 5536.0	...
1764017	  760.3	  637.1	 5536.0	...
1764018	  760.3	  636.8	 5537.0	...
1764019	  760.3	  636.7	 5536.0	...
1764020	  760.1	  636.7	 5536.0	...
1764021	  760.0	  636.6	 5535.0	...
1764022	  760.1	  636.9	 5535.0	...
1764023	  760.6	  637.3	 5536.0	...
1764024	  761.0	  637.6	 5538.0	...
1764025	  761.3	  637.5	 5541.0	...
1764026	  761.2	  637.5	 5541.0	...
1764027	  761.0	  637.5	 5541.0	...
1764028	  760.7	  637.6	 5540.0	...
1764029	  760.6	  638.1	 5537.0	...
1764030	  760.6	  638.5	 5533.0	...
1764031	  760.6	  638.9	 5528.0	...
1764032	  760.6	  639.0	 5523.0	...
1764033	  760.9	  639.1	 5524.0	...
1764034	  761.3	  639.0	 5527.0	...
1764035	  761.8	  638.6	 5530.0	...
1764036	  762.0	  638.4	 5531.0	...
1764037	  762.0	  638.1	 5531.0	...
1764038	  761.8	  638.2	 5531.0	...
1764039	  761.5	  638.3	 5532.0	...
1764040	  761.3	  638.2	 5531.0	...
1764041	  761.3	  638.0	 5530.0	...
1764042	  761.2	  637.8	 5528.0	...
1764043	  761.2	  637.6	 5529.0	...
1764044	  761.1	  637.4	 5529.0	...
1764045	  761.4	  637.1	 5530.0	...
1764046	  761.6	  636.9	 5531.0	...
1764047	  761.9	  636.9	 5533.0	...
1764048	  761.8	  636.9	 5533.0	...
1764049	  761.8	  636.9	 5534.0	...
1764050	  761.8	  636.9	 5535.0	...
1764051	  761.7	  637.0	 5537.0	...
1764052	  761.7	  637.0	 5537.0	...
1764053	  761.7	  637.0	 5535.0	...
1764054	  761.7	  637.3	 5532.0	...
1764055	  761.8	  637.5	 5529.0	...
1764056	  761.9	  637.7	 5528.0	...
1764057	  762.0	  637.7	 5528.0	...
1764058	  762.0	  637.4	 5528.0	...
1764059	  762.0	  637.2	 5530.0	...
1764060	  762.0	  637.1	 5531.0	...
1764061	  761.9	  637.3	 5531.0	...
1764062	  761.9	  637.3	 5530.0	...
1764063	  762.1	  637.2	 5528.0	...
1764064	  762.3	  636.9	 5529.0	...
1764065	  762.6	  636.7	 5530.0	...
MSG	1764066 0000 _ Number On
1764066	  762.6	  636.7	 5532.0	...
1764067	  762.6	  637.0	 5532.0	...
1764068	  762.7	  637.4	 5533.0	...
1764069	  762.8	  637.4	 5533.0	...
1764070	  762.9	  637.5	 5534.0	...
1764071	  762.9	  637.1	 5535.0	...
1764072	  762.8	  636.8	 5535.0	...
1764073	  762.8	  636.6	 5532.0	...
1764074	  762.8	  636.8	 5530.0	...
1764075	  763.0	  637.0	 5530.0	...
1764076	  763.1	  637.0	 5529.0	...
1764077	  763.2	  636.9	 5528.0	...
1764078	  763.2	  637.0	 5529.0	...
1764079	  763.2	  637.1	 5532.0	...
1764080	  763.2	  637.2	 5534.0	...
1764081	  763.1	  637.2	 5532.0	...
1764082	  763.1	  637.2	 5530.0	...
1764083	  763.2	  637.2	 5529.0	...
1764084	  763.3	  637.2	 5529.0	...
1764085	  763.5	  636.8	 5529.0	...
1764086	  763.6	  636.5	 5530.0	...
1764087	  763.5	  636.5	 5527.0	...
1764088	  763.3	  636.9	 5523.0	...
1764089	  763.2	  637.3	 5519.0	...
1764090	  763.1	  637.3	 5519.0	...
1764091	  763.2	  637.3	 5519.0	...
1764092	  763.2	  637.3	 5519.0	...
1764093	  763.2	  637.4	 5518.0	...
1764094	  763.1	  637.4	 5516.0	...
1764095	  763.1	  637.4	 5515.0	...
1764096	  763.2	  637.2	 5516.0	...
1764097	  763.3	  636.9	 5517.0	...
1764098	  763.5	  636.8	 5518.0	...
1764099	  763.7	  636.7	 5519.0	...
1764100	  763.8	  636.6	 5520.0	...
1764101	  764.0	  636.6	 5520.0	...
1764102	  764.0	  636.6	 5521.0	...
1764103	  764.1	  636.8	 5521.0	...
1764104	  764.0	  636.9	 5517.0	...
1764105	  763.9	  637.0	 5514.0	...
1764106	  763.8	  637.1	 5511.0	...
1764107	  763.8	  637.0	 5513.0	...
1764108	  764.2	  636.9	 5515.0	...
1764109	  764.6	  636.8	 5516.0	...
1764110	  765.0	  637.1	 5515.0	...
1764111	  764.9	  637.5	 5514.0	...
1764112	  764.8	  637.7	 5514.0	...
1764113	  764.9	  637.6	 5515.0	...
1764114	  765.2	  637.5	 5517.0	...
1764115	  765.3	  637.5	 5518.0	...
1764116	  765.0	  637.6	 5519.0	...
1764117	  764.7	  637.6	 5514.0	...
1764118	  764.5	  637.6	 5509.0	...
1764119	  764.3	  637.4	 5504.0	...
1764120	  764.3	  637.2	 5504.0	...
1764121	  764.6	  636.9	 5505.0	...
1764122	  765.0	  636.9	 5504.0	...
1764123	  765.1	  636.8	 5502.0	...
1764124	  765.1	  636.8	 5501.0	...
1764125	  765.0	  636.6	 5502.0	...
1764126	  764.9	  636.5	 5503.0	...
1764127	  764.8	  636.6	 5503.0	...
1764128	  764.7	  636.7	 5502.0	...
1764129	  764.9	  636.6	 5501.0	...
1764130	  765.1	  636.5	 5500.0	...
1764131	  765.3	  636.4	 5500.0	...
1764132	  765.2	  636.4	 5500.0	...
1764133	  765.1	  636.5	 5500.0	...
1764134	  765.2	  636.5	 5499.0	...
1764135	  765.4	  636.6	 5499.0	...
1764136	  765.7	  636.9	 5497.0	...
1764137	  765.4	  637.3	 5496.0	...
1764138	  765.1	  637.6	 5494.0	...
1764139	  764.9	  637.8	 5494.0	...
1764140	  765.0	  637.8	 5494.0	...
1764141	  765.1	  637.4	 5494.0	...
1764142	  765.0	  637.1	 5494.0	...
1764143	  765.0	  636.9	 5494.0	...
1764144	  765.2	  636.9	 5495.0	...
1764145	  765.5	  636.9	 5495.0	...
1764146	  765.8	  636.9	 5493.0	...
1764147	  765.9	  637.2	 5492.0	...
1764148	  766.1	  637.5	 5489.0	...
1764149	  766.2	  637.7	 5488.0	...
1764150	  766.2	  637.6	 5487.0	...
1764151	  766.0	  637.5	 5489.0	...
1764152	  765.9	  637.4	 5491.0	...
1764153	  766.0	  637.4	 5494.0	...
1764154	  766.1	  637.3	 5494.0	...
1764155	  766.3	  637.5	 5494.0	...
1764156	  766.3	  637.7	 5494.0	...
1764157	  766.4	  637.8	 5495.0	...
1764158	  766.4	  637.6	 5498.0	...
1764159	  766.5	  637.5	 5497.0	...
1764160	  766.5	  637.4	 5495.0	...
1764161	  766.4	  637.1	 5492.0	...
1764162	  766.7	  636.8	 5490.0	...
1764163	  767.0	  636.9	 5487.0	...
1764164	  767.1	  637.4	 5483.0	...
1764165	  767.0	  638.4	 5480.0	...
1764166	  766.8	  638.9	 5478.0	...
1764167	  766.8	  639.4	 5477.0	...
1764168	  766.9	  639.2	 5479.0	...
1764169	  767.0	  639.1	 5480.0	...
1764170	  767.1	  639.0	 5481.0	...
1764171	  767.3	  639.0	 5480.0	...
1764172	  767.6	  639.0	 5479.0	...
1764173	  767.9	  638.8	 5477.0	...
1764174	  767.9	  638.7	 5476.0	...
1764175	  767.8	  638.5	 5475.0	...
1764176	  767.8	  638.2	 5475.0	...
1764177	  767.6	  638.0	 5475.0	...
1764178	  767.3	  637.9	 5476.0	...
1764179	  767.1	  638.0	 5476.0	...
1764180	  767.1	  637.9	 5474.0	...
1764181	  767.3	  637.9	 5472.0	...
1764182	  767.4	  638.1	 5471.0	...
1764183	  767.6	  638.3	 5472.0	...
1764184	  767.7	  638.5	 5474.0	...
1764185	  767.7	  638.3	 5475.0	...
1764186	  767.6	  638.2	 5475.0	...
1764187	  767.5	  638.1	 5475.0	...
1764188	  767.5	  638.3	 5474.0	...
1764189	  767.5	  638.8	 5473.0	...
1764190	  767.5	  639.2	 5473.0	...
1764191	  767.7	  639.5	 5472.0	...
1764192	  768.0	  639.6	 5472.0	...
1764193	  768.2	  639.8	 5471.0	...
1764194	  768.5	  639.8	 5471.0	...
1764195	  768.6	  639.8	 5469.0	...
1764196	  768.7	  639.8	 5469.0	...
1764197	  768.6	  639.8	 5468.0	...
1764198	  768.4	  639.8	 5469.0	...
1764199	  768.3	  639.9	 5469.0	...
1764200	  768.2	  640.1	 5470.0	...
1764201	  768.1	  640.2	 5470.0	...
1764202	  768.2	  640.4	 5468.0	...
1764203	  768.2	  640.4	 5465.0	...
1764204	  768.2	  640.4	 5462.0	...
1764205	  768.2	  640.5	 5462.0	...
1764206	  768.4	  640.4	 5462.0	...
1764207	  768.5	  640.3	 5462.0	...
1764208	  768.6	  640.1	 5462.0	...
1764209	  768.6	  640.0	 5461.0	...
1764210	  768.6	  639.9	 5463.0	...
1764211	  768.6	  639.7	 5465.0	...
1764212	  768.6	  639.6	 5463.0	...
1764213	  768.7	  639.6	 5459.0	...
1764214	  768.8	  639.6	 5456.0	...
1764215	  768.9	  639.3	 5457.0	...
1764216	  769.0	  639.1	 5457.0	...
1764217	  768.8	  639.2	 5457.0	...
1764218	  768.6	  639.6	 5456.0	...
1764219	  768.6	  639.6	 5457.0	...
1764220	  768.8	  639.3	 5457.0	...
1764221	  769.1	  639.0	 5457.0	...
1764222	  769.0	  639.0	 5456.0	...
1764223	  769.1	  639.8	 5457.0	...
1764224	  769.1	  640.6	 5457.0	...
1764225	  769.0	  641.1	 5458.0	...
1764226	  768.9	  640.8	 5456.0	...
1764227	  768.8	  640.4	 5455.0	...
1764228	  768.8	  640.4	 5453.0	...
1764229	  768.7	  640.4	 5453.0	...
1764230	  768.6	  640.3	 5453.0	...
1764231	  768.6	  640.3	 5453.0	...
1764232	  768.8	  640.6	 5453.0	...
1764233	  769.0	  640.9	 5453.0	...
1764234	  769.0	  641.2	 5454.0	...
1764235	  768.9	  641.1	 5454.0	...
1764236	  768.8	  641.1	 5453.0	...
1764237	  768.7	  641.1	 5453.0	...
1764238	  768.8	  641.0	 5453.0	...
1764239	  768.8	  641.0	 5453.0	...
1764240	  768.8	  641.0	 5453.0	...
1764241	  768.8	  641.1	 5454.0	...
1764242	  768.6	  641.3	 5454.0	...
1764243	  768.5	  641.7	 5455.0	...
1764244	  768.4	  641.9	 5454.0	...
1764245	  768.7	  641.5	 5452.0	...
1764246	  769.0	  640.9	 5446.0	...
1764247	  769.4	  640.4	 5441.0	...
1764248	  769.4	  640.5	 5437.0	...
1764249	  769.5	  640.6	 5437.0	...
1764250	  769.4	  640.6	 5438.0	...
1764251	  769.3	  640.7	 5440.0	...
1764252	  769.4	  640.8	 5442.0	...
1764253	  769.5	  640.9	 5444.0	...
1764254	  769.3	  640.8	 5443.0	...
1764255	  769.0	  640.7	 5440.0	...
1764256	  768.5	  640.7	 5438.0	...
1764257	  768.4	  640.7	 5438.0	...
1764258	  768.3	  640.9	 5439.0	...
1764259	  768.4	  641.1	 5439.0	...
1764260	  768.5	  641.4	 5439.0	...
1764261	  768.6	  641.4	 5438.0	...
1764262	  768.6	  641.6	 5438.0	...
1764263	  768.7	  641.8	 5437.0	...
1764264	  769.0	  642.0	 5437.0	...
1764265	  769.3	  641.9	 5437.0	...
1764266	  769.4	  642.1	 5437.0	...
1764267	  769.2	  642.5	 5437.0	...
1764268	  768.9	  642.9	 5438.0	...
1764269	  768.7	  642.6	 5438.0	...
1764270	  768.5	  642.1	 5437.0	...
1764271	  768.5	  642.1	 5436.0	...
1764272	  768.6	  642.6	 5435.0	...
1764273	  768.7	  643.2	 5435.0	...
1764274	  768.7	  643.2	 5435.0	...
1764275	  768.7	  643.4	 5436.0	...
1764276	  768.8	  643.4	 5436.0	...
1764277	  769.0	  643.4	 5436.0	...
1764278	  769.2	  643.4	 5436.0	...
1764279	  769.4	  643.6	 5434.0	...
1764280	  769.5	  643.7	 5431.0	...
1764281	  769.5	  643.8	 5429.0	...
1764282	  769.5	  643.9	 5428.0	...
1764283	  769.5	  643.9	 5427.0	...
1764284	  769.6	  644.1	 5428.0	...
1764285	  769.7	  644.3	 5429.0	...
1764286	  769.8	  644.4	 5431.0	...
1764287	  769.9	  644.6	 5430.0	...
1764288	  770.0	  644.8	 5429.0	...
1764289	  770.2	  644.9	 5428.0	...
1764290	  770.3	  644.9	 5429.0	...
1764291	  770.1	  644.9	 5431.0	...
1764292	  769.8	  644.8	 5431.0	...
1764293	  769.6	  644.8	 5429.0	...
1764294	  769.5	  645.1	 5428.0	...
1764295	  769.6	  645.7	 5428.0	...
1764296	  769.7	  646.2	 5428.0	...
1764297	  769.8	  646.6	 5428.0	...
1764298	  769.9	  646.8	 5428.0	...
1764299	  770.0	  647.0	 5428.0	...
1764300	  770.0	  647.1	 5428.0	...
1764301	  770.0	  647.1	 5427.0	...
1764302	  770.0	  647.1	 5426.0	...
1764303	  770.1	  647.1	 5425.0	...
1764304	  770.3	  647.1	 5426.0	...
1764305	  770.4	  647.0	 5429.0	...
1764306	  770.4	  647.0	 5431.0	...
1764307	  770.3	  647.1	 5431.0	...
1764308	  770.1	  647.1	 5429.0	...
1764309	  770.0	  647.1	 5428.0	...
1764310	  770.0	  647.1	 5428.0	...
1764311	  770.0	  647.2	 5429.0	...
1764312	  769.9	  647.1	 5430.0	...
1764313	  769.8	  647.2	 5428.0	...
1764314	  770.1	  647.4	 5426.0	...
1764315	  770.5	  647.7	 5425.0	...
1764316	  770.9	  648.0	 5426.0	...
1764317	  770.9	  648.1	 5427.0	...
1764318	  771.0	  648.2	 5428.0	...
1764319	  771.0	  648.4	 5428.0	...
1764320	  771.0	  648.6	 5428.0	...
1764321	  771.1	  648.4	 5429.0	...
1764322	  771.3	  648.1	 5430.0	...
1764323	  771.4	  647.7	 5430.0	...
1764324	  771.5	  647.5	 5431.0	...
1764325	  771.2	  647.8	 5432.0	...
1764326	  771.0	  648.2	 5434.0	...
1764327	  770.7	  648.7	 5436.0	...
1764328	  770.8	  648.8	 5437.0	...
1764329	  770.9	  649.0	 5437.0	...
1764330	  771.0	  649.2	 5433.0	...
1764331	  771.1	  649.4	 5429.0	...
1764332	  771.1	  649.7	 5426.0	...
1764333	  771.3	  649.9	 5427.0	...
1764334	  771.4	  650.2	 5428.0	...
1764335	  771.4	  650.4	 5426.0	...
1764336	  771.3	  650.5	 5423.0	...
1764337	  771.3	  650.5	 5421.0	...
1764338	  771.1	  650.5	 5423.0	...
1764339	  770.9	  650.7	 5424.0	...
1764340	  770.7	  651.1	 5425.0	...
1764341	  770.7	  651.4	 5425.0	...
1764342	  770.7	  651.3	 5425.0	...
1764343	  770.8	  651.3	 5427.0	...
1764344	  770.8	  651.2	 5428.0	...
1764345	  770.7	  651.2	 5428.0	...
1764346	  770.6	  651.2	 5427.0	...
1764347	  770.6	  651.1	 5425.0	...
1764348	  770.7	  651.7	 5425.0	...
1764349	  770.8	  652.2	 5426.0	...
1764350	  770.9	  652.8	 5427.0	...
1764351	  770.9	  652.8	 5427.0	...
1764352	  770.9	  652.7	 5427.0	...
1764353	  771.0	  652.8	 5428.0	...
1764354	  771.0	  652.8	 5429.0	...
1764355	  771.0	  653.0	 5430.0	...
1764356	  770.9	  653.0	 5430.0	...
1764357	  770.9	  653.1	 5431.0	...
1764358	  771.1	  653.1	 5428.0	...
1764359	  771.2	  653.0	 5425.0	...
1764360	  771.4	  653.0	 5422.0	...
1764361	  771.4	  653.0	 5421.0	...
1764362	  771.3	  653.0	 5421.0	...
1764363	  770.9	  653.0	 5421.0	...
1764364	  770.4	  653.4	 5421.0	...
1764365	  770.0	  653.8	 5420.0	...
1764366	  769.7	  654.3	 5420.0	...
1764367	  769.2	  654.5	 5420.0	...
MSG	1764368 0000 _ Number Off
1764368	  769.0	  654.5	 5420.0	...
1764369	  769.3	  654.4	 5418.0	...
1764370	  769.6	  654.2	 5417.0	...
1764371	  769.7	  654.4	 5416.0	...
1764372	  769.8	  655.1	 5416.0	...
1764373	  769.9	  655.8	 5415.0	...
1764374	  769.8	  655.9	 5414.0	...
1764375	  769.6	  655.5	 5414.0	...
1764376	  769.5	  655.2	 5416.0	...
1764377	  769.5	  655.3	 5417.0	...
1764378	  769.8	  655.4	 5419.0	...
1764379	  770.0	  655.3	 5419.0	...
1764380	  770.1	  655.2	 5419.0	...
1764381	  770.0	  655.3	 5419.0	...
1764382	  769.9	  655.5	 5419.0	...
1764383	  769.9	  655.6	 5420.0	...
1764384	  769.9	  655.4	 5421.0	...
1764385	  769.9	  655.2	 5422.0	...
1764386	  769.9	  655.0	 5422.0	...
1764387	  769.9	  654.8	 5425.0	...
1764388	  769.7	  654.7	 5428.0	...
1764389	  769.6	  655.1	 5430.0	...
1764390	  769.5	  655.5	 5425.0	...
1764391	  769.5	  655.8	 5419.0	...
1764392	  769.5	  655.8	 5417.0	...
1764393	  769.6	  655.9	 5418.0	...
1764394	  769.7	  656.4	 5420.0	...
1764395	  769.9	  656.9	 5420.0	...
1764396	  770.0	  657.9	 5421.0	...
1764397	  770.1	  658.3	 5422.0	...
1764398	  770.2	  658.8	 5421.0	...
1764399	  770.3	  658.7	 5421.0	...
1764400	  770.3	  658.7	 5421.0	...
1764401	  770.3	  658.7	 5421.0	...
1764402	  770.3	  658.8	 5421.0	...
1764403	  770.2	  659.0	 5420.0	...
1764404	  769.9	  659.2	 5420.0	...
1764405	  769.7	  659.2	 5420.0	...
1764406	  769.6	  659.3	 5420.0	...
1764407	  769.7	  659.4	 5420.0	...
1764408	  769.6	  659.4	 5420.0	...
1764409	  769.4	  659.5	 5420.0	...
1764410	  769.3	  659.6	 5420.0	...
1764411	  769.3	  660.0	 5419.0	...
1764412	  769.6	  660.2	 5419.0	...
1764413	  770.0	  660.3	 5419.0	...
1764414	  769.9	  660.1	 5420.0	...
1764415	  769.5	  660.4	 5419.0	...
1764416	  769.4	  660.8	 5417.0	...
1764417	  769.6	  660.9	 5415.0	...
1764418	  769.7	  660.7	 5417.0	...
1764419	  769.5	  660.6	 5418.0	...
1764420	  769.2	  660.7	 5419.0	...
1764421	  769.2	  660.6	 5419.0	...
1764422	  769.1	  660.5	 5420.0	...
1764423	  769.0	  660.8	 5420.0	...
1764424	  768.9	  661.2	 5421.0	...
1764425	  768.9	  661.6	 5421.0	...
1764426	  769.0	  661.5	 5420.0	...
1764427	  769.0	  661.2	 5420.0	...
1764428	  768.9	  661.1	 5421.0	...
1764429	  768.9	  661.2	 5422.0	...
1764430	  769.0	  661.4	 5423.0	...
1764431	  769.1	  661.5	 5422.0	...
1764432	  769.1	  661.5	 5422.0	...
1764433	  769.1	  661.3	 5425.0	...
1764434	  769.1	  661.2	 5428.0	...
1764435	  769.2	  661.1	 5431.0	...
1764436	  769.1	  661.2	 5432.0	...
1764437	  769.0	  661.3	 5432.0	...
1764438	  768.9	  661.5	 5430.0	...
1764439	  768.8	  661.6	 5428.0	...
1764440	  768.7	  661.4	 5427.0	...
1764441	  768.6	  661.1	 5429.0	...
1764442	  768.4	  661.5	 5427.0	...
1764443	  768.2	  662.0	 5424.0	...
1764444	  768.2	  662.6	 5422.0	...
1764445	  768.3	  662.4	 5424.0	...
1764446	  768.5	  662.4	 5426.0	...
1764447	  768.6	  662.6	 5429.0	...
1764448	  768.9	  662.9	 5432.0	...
1764449	  769.1	  663.1	 5433.0	...
1764450	  769.4	  663.3	 5432.0	...
1764451	  769.4	  663.4	 5430.0	...
1764452	  769.5	  663.4	 5429.0	...
1764453	  769.6	  663.4	 5428.0	...
1764454	  769.5	  663.6	 5429.0	...
1764455	  769.1	  663.8	 5429.0	...
1764456	  768.7	  663.9	 5429.0	...
1764457	  768.4	  663.9	 5428.0	...
1764458	  768.2	  663.9	 5427.0	...
1764459	  768.0	  663.9	 5427.0	...
1764460	  767.9	  663.8	 5427.0	...
1764461	  767.9	  663.8	 5428.0	...
1764462	  768.0	  663.7	 5430.0	...
1764463	  768.1	  663.7	 5433.0	...
1764464	  768.2	  663.6	 5435.0	...
1764465	  768.3	  663.5	 5435.0	...
1764466	  768.4	  663.9	 5435.0	...
1764467	  768.4	  664.2	 5435.0	...
1764468	  768.4	  664.5	 5436.0	...
1764469	  768.3	  664.4	 5436.0	...
1764470	  768.3	  664.2	 5437.0	...
1764471	  768.3	  664.1	 5437.0	...
1764472	  768.0	  664.1	 5438.0	...
1764473	  767.6	  664.2	 5438.0	...
1764474	  767.3	  664.4	 5438.0	...
1764475	  767.5	  664.5	 5437.0	...
1764476	  767.5	  664.5	 5437.0	...
1764477	  767.4	  664.3	 5437.0	...
1764478	  767.4	  664.1	 5438.0	...
1764479	  767.5	  664.1	 5438.0	...
1764480	  767.6	  663.8	 5439.0	...
1764481	  767.5	  663.5	 5439.0	...
1764482	  767.4	  663.1	 5439.0	...
1764483	  767.2	  663.2	 5440.0	...
1764484	  767.0	  663.0	 5440.0	...
1764485	  767.0	  662.5	 5440.0	...
1764486	  767.2	  661.9	 5442.0	...
1764487	  766.9	  662.0	 5443.0	...
1764488	  766.3	  662.4	 5445.0	...
1764489	  765.8	  662.7	 5445.0	...
1764490	  766.0	  662.6	 5446.0	...
1764491	  766.4	  662.8	 5447.0	...
1764492	  766.5	  663.2	 5448.0	...
1764493	  766.5	  663.3	 5446.0	...
1764494	  766.6	  662.9	 5445.0	...
1764495	  766.9	  662.4	 5444.0	...
1764496	  767.2	  662.3	 5444.0	...
1764497	  767.4	  662.4	 5444.0	...
1764498	  767.5	  662.6	 5444.0	...
1764499	  767.6	  662.6	 5444.0	...
1764500	  767.5	  662.8	 5444.0	...
1764501	  767.6	  662.8	 5445.0	...
1764502	  767.7	  662.9	 5447.0	...
1764503	  767.7	  663.0	 5449.0	...
1764504	  767.6	  663.2	 5451.0	...
1764505	  767.6	  663.3	 5452.0	...
1764506	  767.6	  663.2	 5452.0	...
1764507	  767.7	  662.9	 5452.0	...
1764508	  767.7	  662.6	 5451.0	...
1764509	  767.4	  662.5	 5452.0	...
1764510	  767.1	  663.2	 5453.0	...
1764511	  766.9	  663.9	 5454.0	...
1764512	  767.0	  663.9	 5458.0	...
1764513	  766.9	  663.3	 5462.0	...
1764514	  767.1	  662.6	 5465.0	...
1764515	  767.4	  662.5	 5465.0	...
1764516	  767.7	  662.4	 5466.0	...
1764517	  767.7	  662.4	 5466.0	...
1764518	  767.8	  662.3	 5465.0	...
1764519	  768.0	  662.3	 5465.0	...
1764520	  767.8	  662.3	 5465.0	...
1764521	  767.5	  662.8	 5463.0	...
1764522	  767.1	  663.2	 5461.0	...
1764523	  767.2	  663.6	 5461.0	...
1764524	  766.7	  663.9	 5461.0	...
1764525	  766.3	  664.1	 5461.0	...
1764526	  766.1	  664.0	 5459.0	...
1764527	  766.3	  663.6	 5457.0	...
1764528	  766.5	  663.2	 5455.0	...
1764529	  766.5	  662.9	 5455.0	...
1764530	  766.4	  662.8	 5455.0	...
1764531	  766.4	  662.9	 5455.0	...
1764532	  766.3	  663.1	 5455.0	...
1764533	  766.1	  663.3	 5456.0	...
1764534	  765.9	  663.3	 5457.0	...
1764535	  765.8	  663.3	 5458.0	...
1764536	  765.8	  663.4	 5459.0	...
1764537	  766.0	  663.8	 5460.0	...
1764538	  766.2	  664.1	 5462.0	...
1764539	  766.4	  664.2	 5463.0	...
1764540	  766.4	  664.0	 5465.0	...
1764541	  766.4	  663.8	 5467.0	...
1764542	  766.1	  663.7	 5469.0	...
1764543	  765.7	  663.4	 5469.0	...
1764544	  765.4	  663.1	 5469.0	...
1764545	  765.4	  662.7	 5471.0	...
1764546	  765.9	  662.4	 5473.0	...
1764547	  766.5	  662.3	 5477.0	...
1764548	  766.8	  662.3	 5478.0	...
1764549	  766.5	  662.4	 5478.0	...
1764550	  766.1	  662.5	 5478.0	...
1764551	  766.0	  662.4	 5479.0	...
1764552	  766.0	  662.4	 5479.0	...
1764553	  766.0	  662.8	 5479.0	...
1764554	  766.2	  663.2	 5478.0	...
1764555	  766.4	  663.5	 5481.0	...
1764556	  766.3	  663.5	 5484.0	...
1764557	  766.2	  663.6	 5486.0	...
1764558	  766.0	  663.7	 5487.0	...
1764559	  766.0	  663.7	 5488.0	...
1764560	  766.2	  663.7	 5489.0	...
1764561	  766.3	  663.7	 5492.0	...
1764562	  766.5	  663.6	 5496.0	...
1764563	  766.5	  663.5	 5499.0	...
1764564	  766.3	  663.5	 5500.0	...
1764565	  765.9	  663.5	 5501.0	...
1764566	  765.5	  663.5	 5502.0	...
1764567	  765.2	  663.6	 5501.0	...
1764568	  765.2	  663.9	 5501.0	...
1764569	  765.3	  664.1	 5501.0	...
1764570	  765.6	  664.3	 5501.0	...
1764571	  765.9	  664.2	 5500.0	...
1764572	  766.0	  664.2	 5499.0	...
1764573	  766.0	  664.2	 5498.0	...
1764574	  765.9	  664.2	 5498.0	...
1764575	  765.8	  664.2	 5498.0	...
1764576	  765.9	  664.1	 5498.0	...
1764577	  765.8	  664.2	 5498.0	...
1764578	  765.6	  664.4	 5499.0	...
MSG	1764579 0000 _ Number On
1764579	  765.8	  664.7	 5501.0	...
1764580	  766.2	  665.0	 5502.0	...
1764581	  766.5	  665.2	 5503.0	...
1764582	  766.6	  665.4	 5503.0	...
1764583	  766.7	  665.5	 5502.0	...
1764584	  766.7	  665.3	 5502.0	...
1764585	  766.8	  664.9	 5503.0	...
1764586	  766.9	  664.6	 5503.0	...
1764587	  767.0	  664.5	 5503.0	...
1764588	  767.1	  664.6	 5502.0	...
1764589	  767.2	  664.5	 5503.0	...
1764590	  767.3	  664.4	 5504.0	...
1764591	  767.4	  664.4	 5505.0	...
1764592	  767.2	  664.5	 5505.0	...
1764593	  767.0	  664.3	 5506.0	...
1764594	  766.8	  664.1	 5507.0	...
1764595	  766.5	  663.8	 5510.0	...
1764596	  766.3	  663.8	 5513.0	...
1764597	  766.1	  663.7	 5515.0	...
1764598	  766.3	  663.7	 5515.0	...
1764599	  766.4	  663.8	 5516.0	...
1764600	  766.6	  663.9	 5517.0	...
1764601	  766.8	  664.6	 5516.0	...
1764602	  767.0	  665.2	 5516.0	...
1764603	  767.1	  665.7	 5515.0	...
1764604	  767.1	  665.7	 5517.0	...
1764605	  766.7	  665.9	 5518.0	...
1764606	  766.3	  666.2	 5519.0	...
1764607	  765.9	  666.4	 5520.0	...
1764608	  766.0	  666.6	 5521.0	...
1764609	  766.1	  666.6	 5519.0	...
1764610	  766.0	  666.6	 5516.0	...
1764611	  765.8	  666.6	 5514.0	...
1764612	  765.9	  666.5	 5517.0	...
1764613	  766.0	  666.5	 5520.0	...
1764614	  766.1	  666.4	 5523.0	...
1764615	  766.0	  666.4	 5523.0	...
1764616	  766.1	  666.3	 5522.0	...
1764617	  766.3	  666.2	 5523.0	...
1764618	  766.3	  666.1	 5523.0	...
1764619	  766.1	  665.8	 5523.0	...
1764620	  765.8	  665.6	 5523.0	...
1764621	  765.7	  665.3	 5523.0	...
1764622	  765.7	  665.3	 5525.0	...
1764623	  765.9	  665.1	 5526.0	...
1764624	  766.0	  665.1	 5529.0	...
1764625	  766.0	  665.0	 5529.0	...
1764626	  766.4	  665.0	 5531.0	...
1764627	  766.8	  664.9	 5531.0	...
1764628	  767.1	  665.0	 5531.0	...
1764629	  767.0	  665.2	 5530.0	...
1764630	  766.7	  665.2	 5530.0	...
1764631	  766.6	  665.1	 5531.0	...
1764632	  766.6	  665.1	 5531.0	...
1764633	  766.7	  665.3	 5532.0	...
1764634	  766.7	  665.5	 5533.0	...
1764635	  766.7	  665.6	 5534.0	...
1764636	  766.7	  665.6	 5533.0	...
1764637	  766.8	  665.6	 5532.0	...
1764638	  766.9	  665.5	 5530.0	...
1764639	  766.8	  665.4	 5531.0	...
1764640	  766.6	  665.4	 5532.0	...
1764641	  766.5	  665.4	 5533.0	...
1764642	  766.9	  665.4	 5532.0	...
1764643	  767.2	  664.9	 5531.0	...
1764644	  767.0	  664.6	 5529.0	...
1764645	  766.5	  664.2	 5528.0	...
1764646	  766.2	  664.3	 5532.0	...
1764647	  766.4	  664.5	 5537.0	...
1764648	  766.7	  664.8	 5539.0	...
1764649	  766.9	  665.0	 5537.0	...
1764650	  767.0	  665.0	 5535.0	...
1764651	  767.0	  664.9	 5536.0	...
1764652	  766.9	  664.9	 5537.0	...
1764653	  766.7	  664.8	 5538.0	...
1764654	  766.5	  664.7	 5537.0	...
1764655	  766.3	  664.6	 5536.0	...
1764656	  766.3	  664.6	 5537.0	...
1764657	  766.4	  664.7	 5540.0	...
1764658	  766.4	  664.8	 5543.0	...
1764659	  766.4	  664.9	 5544.0	...
1764660	  766.3	  665.2	 5545.0	...
1764661	  766.2	  665.4	 5545.0	...
1764662	  766.3	  665.6	 5545.0	...
1764663	  766.4	  665.4	 5546.0	...
1764664	  766.5	  665.2	 5546.0	...
1764665	  766.6	  664.8	 5546.0	...
1764666	  766.8	  664.7	 5546.0	...
1764667	  767.0	  664.6	 5545.0	...
1764668	  767.0	  664.4	 5548.0	...
1764669	  766.7	  663.8	 5550.0	...
1764670	  766.4	  663.2	 5553.0	...
1764671	  766.4	  663.4	 5552.0	...
1764672	  766.4	  663.9	 5549.0	...
1764673	  766.4	  664.4	 5547.0	...
1764674	  766.3	  664.2	 5544.0	...
1764675	  766.2	  664.0	 5543.0	...
1764676	  765.9	  663.9	 5542.0	...
1764677	  765.6	  664.0	 5541.0	...
1764678	  765.4	  664.0	 5538.0	...
1764679	  765.5	  663.9	 5537.0	...
1764680	  765.9	  663.8	 5539.0	...
1764681	  766.2	  663.8	 5542.0	...
1764682	  766.3	  663.6	 5546.0	...
1764683	  766.2	  663.4	 5546.0	...
1764684	  766.0	  663.1	 5547.0	...
1764685	  766.1	  662.9	 5549.0	...
1764686	  766.4	  662.5	 5551.0	...
1764687	  766.5	  662.4	 5551.0	...
1764688	  766.3	  662.4	 5551.0	...
1764689	  766.0	  663.0	 5551.0	...
1764690	  765.7	  663.5	 5552.0	...
1764691	  765.6	  663.7	 5553.0	...
1764692	  765.4	  663.6	 5555.0	...
1764693	  765.2	  663.4	 5556.0	...
1764694	  765.3	  663.4	 5556.0	...
1764695	  765.5	  663.3	 5555.0	...
1764696	  765.7	  663.3	 5553.0	...
1764697	  765.9	  663.3	 5551.0	...
1764698	  766.1	  663.3	 5554.0	...
1764699	  765.9	  663.3	 5558.0	...
1764700	  765.7	  663.4	 5558.0	...
1764701	  765.4	  663.4	 5554.0	...
1764702	  765.4	  663.2	 5551.0	...
1764703	  765.4	  663.2	 5552.0	...
1764704	  765.3	  663.1	 5553.0	...
1764705	  765.3	  663.0	 5553.0	...
1764706	  765.3	  662.9	 5555.0	...
1764707	  765.4	  662.9	 5557.0	...
1764708	  765.9	  662.9	 5559.0	...
1764709	  766.3	  662.7	 5558.0	...
1764710	  766.8	  662.2	 5559.0	...
1764711	  766.8	  661.8	 5560.0	...
1764712	  766.8	  662.0	 5560.0	...
1764713	  766.6	  662.4	 5557.0	...
1764714	  766.4	  662.7	 5555.0	...
1764715	  766.4	  662.7	 5554.0	...
1764716	  766.4	  663.0	 5554.0	...
1764717	  766.6	  663.3	 5555.0	...
1764718	  766.7	  663.7	 5556.0	...
1764719	  766.9	  663.6	 5558.0	...
1764720	  767.0	  663.4	 5559.0	...
1764721	  766.8	  663.2	 5558.0	...
1764722	  766.4	  663.2	 5557.0	...
1764723	  766.1	  662.8	 5556.0	...
1764724	  766.1	  662.3	 5557.0	...
1764725	  766.1	  661.8	 5556.0	...
1764726	  766.2	  661.9	 5556.0	...
1764727	  766.0	  661.9	 5556.0	...
1764728	  765.9	  662.0	 5556.0	...
1764729	  765.8	  662.1	 5557.0	...
1764730	  766.2	  662.0	 5557.0	...
1764731	  766.6	  661.7	 5558.0	...
1764732	  766.8	  661.5	 5558.0	...
1764733	  766.8	  661.5	 5558.0	...
1764734	  766.8	  661.6	 5558.0	...
1764735	  766.8	  661.7	 5558.0	...
1764736	  766.9	  661.6	 5557.0	...
1764737	  767.0	  661.5	 5556.0	...
1764738	  767.1	  661.4	 5553.0	...
1764739	  767.2	  661.4	 5551.0	...
1764740	  767.2	  661.5	 5549.0	...
1764741	  767.3	  661.6	 5550.0	...
1764742	  767.3	  661.7	 5550.0	...
1764743	  767.3	  661.7	 5549.0	...
1764744	  767.4	  661.8	 5549.0	...
1764745	  767.4	  661.5	 5550.0	...
1764746	  767.4	  661.2	 5552.0	...
1764747	  767.4	  660.9	 5553.0	...
1764748	  767.5	  660.9	 5552.0	...
1764749	  767.6	  660.9	 5551.0	...
1764750	  767.7	  660.8	 5551.0	...
1764751	  767.7	  660.5	 5551.0	...
1764752	  767.8	  660.2	 5550.0	...
1764753	  767.8	  659.9	 5551.0	...
1764754	  767.8	  660.0	 5553.0	...
1764755	  767.8	  660.0	 5552.0	...
1764756	  767.8	  660.0	 5548.0	...
1764757	  767.6	  659.9	 5544.0	...
1764758	  767.4	  659.7	 5544.0	...
1764759	  767.3	  659.5	 5546.0	...
1764760	  767.4	  659.3	 5547.0	...
1764761	  767.5	  659.3	 5547.0	...
1764762	  767.4	  659.4	 5547.0	...
1764763	  767.4	  659.4	 5548.0	...
1764764	  767.7	  659.4	 5547.0	...
1764765	  768.0	  659.6	 5545.0	...
1764766	  768.2	  659.7	 5543.0	...
1764767	  768.2	  659.9	 5543.0	...
1764768	  768.2	  659.9	 5541.0	...
1764769	  768.1	  659.8	 5540.0	...
1764770	  768.0	  659.6	 5539.0	...
1764771	  768.1	  659.5	 5539.0	...
1764772	  768.1	  659.4	 5539.0	...
1764773	  768.1	  659.1	 5537.0	...
1764774	  768.4	  658.7	 5536.0	...
1764775	  768.7	  658.4	 5535.0	...
1764776	  769.2	  658.6	 5536.0	...
1764777	  769.6	  658.9	 5537.0	...
1764778	  769.9	  659.2	 5537.0	...
1764779	  770.2	  659.4	 5537.0	...
1764780	  770.4	  659.5	 5537.0	...
1764781	  770.4	  659.6	 5537.0	...
1764782	  770.0	  659.7	 5531.0	...
1764783	  769.5	  659.8	 5527.0	...
1764784	  769.2	  659.8	 5523.0	...
1764785	  768.9	  659.4	 5523.0	...
1764786	  768.7	  658.9	 5523.0	...
1764787	  769.0	  658.5	 5523.0	...
1764788	  769.3	  658.6	 5523.0	...
1764789	  769.5	  658.8	 5524.0	...
1764790	  769.3	  658.7	 5522.0	...
1764791	  769.4	  658.3	 5519.0	...
1764792	  769.7	  657.8	 5516.0	...
1764793	  769.8	  657.9	 5515.0	...
1764794	  769.6	  658.2	 5515.0	...
1764795	  769.6	  658.4	 5517.0	...
1764796	  769.8	  658.3	 5519.0	...
1764797	  769.4	  658.1	 5521.0	...
1764798	  768.8	  657.8	 5520.0	...
1764799	  768.3	  657.8	 5520.0	...
1764800	  768.4	  657.7	 5520.0	...
1764801	  768.5	  657.6	 5520.0	...
1764802	  768.5	  657.5	 5520.0	...
1764803	  768.7	  657.5	 5521.0	...
1764804	  769.1	  657.5	 5519.0	...
1764805	  769.6	  657.3	 5517.0	...
1764806	  769.7	  657.2	 5515.0	...
1764807	  769.8	  657.2	 5516.0	...
1764808	  769.8	  657.3	 5517.0	...
1764809	  769.8	  657.7	 5515.0	...
1764810	  769.8	  658.1	 5512.0	...
1764811	  769.9	  658.5	 5510.0	...
1764812	  770.0	  658.3	 5509.0	...
1764813	  770.1	  658.2	 5508.0	...
1764814	  770.1	  658.1	 5507.0	...
1764815	  769.9	  658.0	 5507.0	...
1764816	  769.6	  657.9	 5507.0	...
1764817	  769.4	  657.9	 5507.0	...
1764818	  769.3	  657.7	 5507.0	...
1764819	  769.3	  657.4	 5507.0	...
1764820	  769.3	  657.3	 5506.0	...
1764821	  769.4	  657.5	 5504.0	...
1764822	  769.6	  657.7	 5501.0	...
1764823	  769.8	  657.7	 5500.0	...
1764824	  769.7	  657.4	 5499.0	...
1764825	  769.9	  657.0	 5499.0	...
1764826	  770.1	  657.0	 5499.0	...
1764827	  770.4	  657.0	 5498.0	...
1764828	  770.4	  657.1	 5496.0	...
1764829	  770.0	  657.2	 5494.0	...
1764830	  769.7	  657.2	 5493.0	...
1764831	  769.8	  657.1	 5493.0	...
1764832	  770.2	  657.0	 5493.0	...
1764833	  770.8	  656.7	 5492.0	...
1764834	  770.8	  656.6	 5492.0	...
1764835	  770.9	  656.7	 5490.0	...
1764836	  770.9	  657.3	 5488.0	...
1764837	  771.0	  657.9	 5486.0	...
1764838	  771.2	  658.2	 5485.0	...
1764839	  771.2	  658.2	 5484.0	...
1764840	  771.2	  657.8	 5484.0	...
1764841	  771.1	  657.4	 5484.0	...
1764842	  771.0	  657.1	 5482.0	...
1764843	  771.1	  657.3	 5481.0	...
1764844	  771.2	  657.4	 5479.0	...
1764845	  771.4	  657.5	 5479.0	...
1764846	  771.4	  657.5	 5478.0	...
1764847	  771.4	  657.5	 5477.0	...
1764848	  771.4	  657.3	 5477.0	...
1764849	  771.5	  657.1	 5478.0	...
1764850	  771.5	  656.9	 5479.0	...
1764851	  771.6	  657.0	 5480.0	...
1764852	  771.6	  657.3	 5480.0	...
1764853	  771.6	  657.5	 5479.0	...
1764854	  771.7	  657.7	 5479.0	...
1764855	  771.9	  657.6	 5480.0	...
1764856	  772.0	  657.3	 5479.0	...
1764857	  771.9	  656.9	 5476.0	...
1764858	  771.7	  656.5	 5474.0	...
1764859	  771.6	  656.4	 5472.0	...
1764860	  771.5	  656.3	 5472.0	...
1764861	  771.4	  656.2	 5473.0	...
1764862	  771.3	  656.2	 5470.0	...
1764863	  771.5	  656.2	 5467.0	...
1764864	  771.7	  655.9	 5466.0	...
1764865	  771.7	  655.5	 5469.0	...
1764866	  771.6	  655.5	 5471.0	...
1764867	  771.5	  656.0	 5470.0	...
1764868	  771.6	  656.4	 5468.0	...
1764869	  771.6	  656.5	 5466.0	...
1764870	  771.7	  656.5	 5465.0	...
1764871	  771.7	  656.1	 5464.0	...
1764872	  771.6	  655.6	 5463.0	...
1764873	  771.6	  655.2	 5462.0	...
1764874	  771.4	  655.2	 5462.0	...
1764875	  771.3	  655.3	 5461.0	...
1764876	  771.3	  655.5	 5460.0	...
1764877	  771.5	  655.5	 5460.0	...
1764878	  771.7	  655.5	 5459.0	...
1764879	  771.8	  655.4	 5459.0	...
1764880	  771.7	  655.3	 5458.0	...
1764881	  771.6	  655.3	 5457.0	...
1764882	  771.8	  655.3	 5456.0	...
1764883	  772.1	  655.3	 5457.0	...
MSG	1764884 0000 _ Number Off
1764884	  772.3	  655.3	 5457.0	...
1764885	  772.3	  655.3	 5457.0	...
1764886	  772.3	  655.3	 5457.0	...
1764887	  772.4	  655.3	 5458.0	...
1764888	  772.0	  655.3	 5458.0	...
1764889	  771.6	  655.5	 5457.0	...
1764890	  771.5	  655.7	 5456.0	...
1764891	  771.8	  655.8	 5456.0	...
1764892	  772.0	  655.7	 5453.0	...
1764893	  772.0	  655.6	 5450.0	...
1764894	  772.0	  655.6	 5447.0	...
1764895	  772.2	  655.6	 5447.0	...
1764896	  772.4	  655.6	 5447.0	...
1764897	  772.5	  655.7	 5447.0	...
1764898	  772.4	  655.7	 5447.0	...
1764899	  772.3	  655.7	 5447.0	...
1764900	  772.1	  655.7	 5448.0	...
1764901	  772.1	  655.6	 5451.0	...
1764902	  772.0	  655.1	 5453.0	...
1764903	  771.9	  654.6	 5455.0	...
1764904	  771.9	  654.0	 5454.0	...
1764905	  771.9	  653.8	 5454.0	...
1764906	  771.9	  653.5	 5453.0	...
1764907	  772.0	  653.8	 5452.0	...
1764908	  772.1	  654.0	 5451.0	...
1764909	  771.9	  654.4	 5448.0	...
1764910	  771.7	  654.5	 5445.0	...
1764911	  771.5	  654.6	 5441.0	...
1764912	  771.6	  654.6	 5439.0	...
1764913	  771.5	  654.3	 5438.0	...
1764914	  771.5	  653.9	 5439.0	...
1764915	  771.5	  653.5	 5442.0	...
1764916	  771.6	  653.4	 5446.0	...
1764917	  771.7	  653.4	 5447.0	...
1764918	  771.8	  653.4	 5445.0	...
1764919	  772.0	  653.4	 5444.0	...
1764920	  772.1	  653.3	 5446.0	...
1764921	  772.3	  653.3	 5447.0	...
1764922	  772.2	  653.3	 5446.0	...
1764923	  772.2	  653.3	 5443.0	...
1764924	  772.2	  653.2	 5441.0	...
1764925	  772.1	  653.2	 5442.0	...
1764926	  772.0	  653.0	 5442.0	...
1764927	  771.9	  652.7	 5443.0	...
1764928	  771.9	  652.3	 5443.0	...
1764929	  771.9	  652.5	 5445.0	...
1764930	  771.9	  652.8	 5447.0	...
1764931	  771.9	  653.1	 5451.0	...
1764932	  772.3	  652.7	 5453.0	...
1764933	  772.6	  652.3	 5455.0	...
1764934	  772.7	  651.9	 5455.0	...
1764935	  772.4	  652.6	 5452.0	...
1764936	  772.1	  653.3	 5450.0	...
1764937	  772.1	  653.9	 5447.0	...
1764938	  772.1	  653.6	 5447.0	...
1764939	  772.0	  653.4	 5447.0	...
1764940	  771.7	  653.1	 5446.0	...
1764941	  771.6	  653.1	 5446.0	...
1764942	  771.9	  653.2	 5446.0	...
1764943	  772.3	  653.5	 5446.0	...
1764944	  772.5	  653.6	 5446.0	...
1764945	  772.4	  653.5	 5446.0	...
1764946	  772.5	  653.4	 5445.0	...
1764947	  772.6	  653.4	 5443.0	...
1764948	  772.3	  653.7	 5440.0	...
1764949	  771.9	  653.9	 5439.0	...
1764950	  771.4	  654.2	 5438.0	...
1764951	  771.3	  654.2	 5439.0	...
1764952	  771.8	  654.1	 5439.0	...
1764953	  772.3	  653.9	 5439.0	...
1764954	  772.8	  653.7	 5439.0	...
1764955	  772.8	  653.6	 5439.0	...
1764956	  772.8	  653.4	 5439.0	...
1764957	  772.6	  653.3	 5437.0	...
1764958	  772.5	  653.5	 5436.0	...
1764959	  772.4	  653.8	 5435.0	...
1764960	  772.5	  654.0	 5435.0	...
1764961	  772.6	  654.0	 5434.0	...
1764962	  772.7	  654.0	 5432.0	...
1764963	  772.7	  654.2	 5429.0	...
1764964	  772.6	  654.5	 5427.0	...
1764965	  772.5	  654.8	 5426.0	...
1764966	  772.3	  654.9	 5425.0	...
1764967	  772.3	  654.8	 5422.0	...
1764968	  772.5	  654.7	 5420.0	...
1764969	  772.7	  654.6	 5420.0	...
1764970	  773.0	  654.4	 5421.0	...
1764971	  773.1	  654.3	 5421.0	...
1764972	  773.0	  654.3	 5422.0	...
1764973	  772.9	  654.4	 5420.0	...
1764974	  772.8	  654.7	 5421.0	...
1764975	  772.7	  654.8	 5422.0	...
1764976	  772.6	  654.9	 5425.0	...
1764977	  772.8	  654.8	 5426.0	...
1764978	  773.1	  654.5	 5425.0	...
1764979	  773.4	  654.2	 5427.0	...
1764980	  773.3	  654.0	 5427.0	...
1764981	  773.2	  654.1	 5428.0	...
1764982	  773.2	  654.1	 5427.0	...
1764983	  773.2	  654.2	 5426.0	...
1764984	  773.3	  654.2	 5426.0	...
1764985	  773.5	  654.2	 5426.0	...
1764986	  773.7	  654.2	 5426.0	...
1764987	  773.7	  654.1	 5427.0	...
1764988	  773.5	  654.0	 5427.0	...
1764989	  773.2	  653.9	 5427.0	...
1764990	  772.8	  653.8	 5426.0	...
1764991	  772.8	  654.1	 5426.0	...
1764992	  773.0	  654.4	 5425.0	...
1764993	  773.7	  654.7	 5424.0	...
1764994	  774.3	  654.3	 5424.0	...
1764995	  774.3	  654.0	 5422.0	...
1764996	  773.8	  653.9	 5420.0	...
1764997	  773.6	  654.3	 5419.0	...
1764998	  773.9	  654.5	 5418.0	...
1764999	  774.2	  654.7	 5421.0	...
1765000	  774.3	  654.7	 5423.0	...
1765001	  774.2	  654.6	 5421.0	...
1765002	  774.1	  654.5	 5417.0	...
1765003	  774.1	  654.5	 5414.0	...
1765004	  774.3	  654.4	 5416.0	...
1765005	  774.4	  654.5	 5417.0	...
1765006	  774.5	  654.6	 5418.0	...
1765007	  774.6	  654.6	 5419.0	...
1765008	  774.7	  654.5	 5421.0	...
1765009	  774.7	  654.4	 5424.0	...
1765010	  774.5	  654.3	 5424.0	...
1765011	  774.2	  654.1	 5426.0	...
1765012	  774.1	  653.9	 5427.0	...
1765013	  774.0	  653.9	 5428.0	...
1765014	  774.1	  654.1	 5427.0	...
1765015	  774.2	  654.3	 5426.0	...
1765016	  774.3	  654.2	 5425.0	...
1765017	  774.5	  654.1	 5425.0	...
1765018	  774.7	  654.0	 5424.0	...
1765019	  775.0	  654.1	 5425.0	...
1765020	  775.2	  654.2	 5426.0	...
1765021	  775.3	  654.3	 5426.0	...
1765022	  775.0	  654.3	 5426.0	...
1765023	  774.2	  654.6	 5425.0	...
1765024	  773.5	  654.8	 5425.0	...
1765025	  773.5	  654.8	 5424.0	...
1765026	  773.9	  654.7	 5422.0	...
1765027	  774.2	  654.4	 5421.0	...
1765028	  774.1	  654.3	 5420.0	...
1765029	  774.3	  654.2	 5420.0	...
1765030	  774.6	  654.1	 5420.0	...
1765031	  774.8	  654.3	 5420.0	...
1765032	  774.8	  654.6	 5419.0	...
1765033	  774.9	  654.9	 5421.0	...
1765034	  775.0	  654.7	 5422.0	...
1765035	  775.2	  654.3	 5424.0	...
1765036	  775.4	  654.0	 5424.0	...
1765037	  775.6	  653.9	 5424.0	...
1765038	  775.6	  654.0	 5425.0	...
1765039	  775.6	  653.8	 5425.0	...
1765040	  775.6	  653.6	 5424.0	...
1765041	  775.6	  653.4	 5423.0	...
1765042	  775.6	  653.4	 5423.0	...
1765043	  775.6	  653.4	 5423.0	...
1765044	  775.5	  653.6	 5423.0	...
1765045	  775.4	  653.8	 5424.0	...
1765046	  775.3	  653.9	 5423.0	...
1765047	  775.2	  654.0	 5422.0	...
1765048	  775.2	  654.1	 5422.0	...
1765049	  775.2	  653.9	 5422.0	...
1765050	  775.1	  653.6	 5420.0	...
1765051	  775.0	  653.4	 5418.0	...
1765052	  774.9	  653.4	 5415.0	...
1765053	  774.5	  653.3	 5415.0	...
1765054	  774.0	  653.1	 5415.0	...
1765055	  772.9	  653.0	 5417.0	...
1765056	  772.0	  653.2	 5419.0	...
1765057	  771.1	  653.4	 5420.0	...
1765058	  770.7	  653.4	 5422.0	...
1765059	  770.5	  653.4	 5426.0	...
1765060	  770.3	  653.4	 5430.0	...
1765061	  770.0	  653.4	 5428.0	...
1765062	  769.7	  653.4	 5424.0	...
1765063	  769.5	  653.0	 5419.0	...
1765064	  769.6	  652.5	 5419.0	...
1765065	  770.0	  652.1	 5419.0	...
1765066	  770.4	  652.0	 5421.0	...
1765067	  770.6	  651.9	 5422.0	...
1765068	  771.0	  651.7	 5422.0	...
1765069	  771.8	  651.4	 5420.0	...
1765070	  772.6	  651.2	 5419.0	...
1765071	  773.0	  650.9	 5418.0	...
1765072	  773.0	  650.7	 5419.0	...
1765073	  773.1	  650.4	 5420.0	...
1765074	  773.2	  650.4	 5422.0	...
1765075	  773.6	  650.4	 5423.0	...
1765076	  773.9	  650.5	 5424.0	...
1765077	  774.1	  650.6	 5422.0	...
1765078	  774.1	  650.5	 5422.0	...
1765079	  774.1	  650.3	 5421.0	...
1765080	  774.1	  650.1	 5421.0	...
1765081	  774.2	  650.1	 5420.0	...
1765082	  774.2	  650.1	 5422.0	...
1765083	  774.2	  650.1	 5425.0	...
1765084	  774.2	  650.4	 5428.0	...
1765085	  774.1	  650.6	 5428.0	...
1765086	  774.1	  650.9	 5428.0	...
1765087	  773.9	  651.0	 5427.0	...
1765088	  773.6	  650.7	 5427.0	...
1765089	  773.4	  650.4	 5426.0	...
1765090	  773.3	  650.1	 5427.0	...
1765091	  773.3	  650.1	 5427.0	...
1765092	  773.2	  649.6	 5428.0	...
1765093	  773.0	  649.0	 5429.0	...
1765094	  772.8	  648.5	 5431.0	...
1765095	  772.7	  648.6	 5434.0	...
MSG	1765096 0000 _ Number On
1765096	  772.6	  648.1	 5438.0	...
1765097	  772.5	  647.7	 5440.0	...
1765098	  772.5	  647.5	 5441.0	...
1765099	  772.5	  647.8	 5442.0	...
1765100	  772.5	  648.1	 5443.0	...
1765101	  772.6	  648.2	 5444.0	...
1765102	  772.7	  647.7	 5444.0	...
1765103	  772.7	  647.2	 5443.0	...
1765104	  772.7	  646.5	 5441.0	...
1765105	  772.6	  646.0	 5442.0	...
1765106	  772.5	  645.2	 5444.0	...
1765107	  772.4	  644.7	 5447.0	...
1765108	  772.2	  644.3	 5448.0	...
1765109	  772.1	  644.3	 5448.0	...
1765110	  772.0	  644.1	 5449.0	...
1765111	  772.0	  644.0	 5450.0	...
1765112	  772.0	  644.2	 5451.0	...
1765113	  772.1	  644.4	 5452.0	...
1765114	  772.2	  644.4	 5453.0	...
1765115	  772.3	  644.1	 5455.0	...
1765116	  772.5	  643.5	 5459.0	...
1765117	  772.8	  643.0	 5462.0	...
1765118	  773.0	  642.5	 5464.0	...
1765119	  773.2	  642.5	 5464.0	...
1765120	  773.2	  642.6	 5463.0	...
1765121	  773.1	  642.6	 5465.0	...
1765122	  772.9	  642.5	 5467.0	...
1765123	  772.8	  642.6	 5469.0	...
1765124	  772.6	  642.6	 5469.0	...
1765125	  772.7	  642.7	 5468.0	...
1765126	  772.9	  642.1	 5469.0	...
1765127	  773.2	  641.6	 5470.0	...
1765128	  773.2	  641.2	 5471.0	...
1765129	  773.4	  641.0	 5472.0	...
1765130	  773.6	  641.0	 5472.0	...
1765131	  773.8	  641.0	 5472.0	...
1765132	  773.8	  640.9	 5473.0	...
1765133	  773.4	  640.5	 5473.0	...
1765134	  773.0	  640.2	 5473.0	...
1765135	  772.5	  639.8	 5474.0	...
1765136	  772.9	  639.8	 5475.0	...
1765137	  773.1	  639.4	 5475.0	...
1765138	  773.5	  639.2	 5475.0	...
1765139	  773.5	  638.9	 5475.0	...
1765140	  773.6	  638.9	 5475.0	...
1765141	  773.5	  639.0	 5474.0	...
1765142	  773.7	  639.0	 5473.0	...
1765143	  773.8	  638.8	 5476.0	...
1765144	  774.0	  638.7	 5478.0	...
1765145	  774.1	  638.7	 5481.0	...
1765146	  774.2	  638.9	 5481.0	...
1765147	  774.3	  639.0	 5481.0	...
1765148	  774.2	  638.9	 5481.0	...
1765149	  774.2	  638.8	 5480.0	...
1765150	  774.1	  638.7	 5480.0	...
1765151	  774.0	  638.6	 5479.0	...
1765152	  774.0	  638.7	 5478.0	...
1765153	  774.1	  638.7	 5478.0	...
1765154	  774.2	  638.6	 5478.0	...
1765155	  774.4	  638.5	 5478.0	...
1765156	  774.6	  638.8	 5478.0	...
1765157	  774.7	  639.2	 5478.0	...
1765158	  774.8	  639.5	 5478.0	...
1765159	  774.8	  639.5	 5478.0	...
1765160	  774.8	  639.4	 5477.0	...
1765161	  774.8	  639.4	 5475.0	...
1765162	  774.8	  639.5	 5472.0	...
1765163	  774.7	  639.7	 5470.0	...
1765164	  774.7	  640.0	 5469.0	...
1765165	  774.6	  640.3	 5468.0	...
1765166	  774.6	  640.4	 5469.0	...
1765167	  774.5	  640.2	 5471.0	...
1765168	  774.5	  640.1	 5473.0	...
1765169	  774.5	  640.0	 5472.0	...
1765170	  774.5	  640.1	 5471.0	...
1765171	  774.7	  640.5	 5472.0	...
1765172	  775.2	  640.9	 5474.0	...
1765173	  775.7	  641.1	 5477.0	...
1765174	  776.1	  641.0	 5477.0	...
1765175	  776.1	  640.8	 5474.0	...
1765176	  775.9	  640.9	 5471.0	...
1765177	  775.6	  640.8	 5469.0	...
1765178	  775.4	  640.8	 5468.0	...
1765179	  775.7	  640.6	 5467.0	...
1765180	  775.9	  640.5	 5467.0	...
1765181	  775.9	  640.3	 5468.0	...
1765182	  775.7	  640.2	 5468.0	...
1765183	  775.5	  640.0	 5468.0	...
1765184	  775.6	  640.0	 5470.0	...
1765185	  775.6	  640.0	 5472.0	...
1765186	  775.8	  640.0	 5473.0	...
1765187	  776.0	  640.0	 5471.0	...
1765188	  776.2	  640.0	 5469.0	...
1765189	  776.2	  640.0	 5470.0	...
1765190	  775.9	  640.1	 5470.0	...
1765191	  775.6	  640.2	 5471.0	...
1765192	  776.1	  640.2	 5472.0	...
1765193	  776.8	  640.0	 5473.0	...
1765194	  777.1	  639.7	 5474.0	...
1765195	  776.6	  639.4	 5473.0	...
1765196	  776.3	  639.8	 5471.0	...
1765197	  776.4	  640.3	 5468.0	...
1765198	  776.4	  641.1	 5466.0	...
1765199	  776.4	  641.4	 5465.0	...
1765200	  776.5	  641.7	 5467.0	...
1765201	  776.7	  641.6	 5468.0	...
1765202	  777.0	  641.5	 5470.0	...
1765203	  777.1	  641.5	 5470.0	...
1765204	  777.1	  641.5	 5471.0	...
1765205	  777.1	  641.5	 5472.0	...
1765206	  777.3	  641.5	 5470.0	...
1765207	  777.6	  641.5	 5469.0	...
1765208	  777.8	  641.5	 5468.0	...
1765209	  777.9	  641.7	 5469.0	...
1765210	  778.0	  641.9	 5469.0	...
1765211	  778.2	  642.4	 5468.0	...
1765212	  778.1	  642.8	 5467.0	...
1765213	  777.9	  643.1	 5466.0	...
1765214	  777.6	  643.1	 5466.0	...
1765215	  777.6	  643.0	 5464.0	...
1765216	  777.6	  643.1	 5463.0	...
1765217	  777.5	  643.2	 5463.0	...
1765218	  777.5	  643.3	 5463.0	...
1765219	  777.5	  643.4	 5463.0	...
1765220	  777.6	  643.5	 5463.0	...
1765221	  777.9	  643.5	 5462.0	...
1765222	  778.2	  643.9	 5462.0	...
1765223	  778.5	  644.2	 5463.0	...
1765224	  778.4	  644.4	 5463.0	...
1765225	  778.2	  644.0	 5463.0	...
1765226	  778.2	  643.6	 5464.0	...
1765227	  778.3	  643.5	 5462.0	...
1765228	  778.2	  643.7	 5461.0	...
1765229	  778.0	  643.9	 5462.0	...
1765230	  778.2	  644.0	 5463.0	...
1765231	  778.6	  643.9	 5465.0	...
1765232	  778.8	  643.8	 5465.0	...
1765233	  778.7	  643.8	 5465.0	...
1765234	  778.7	  643.7	 5465.0	...
1765235	  778.8	  644.0	 5461.0	...
1765236	  778.9	  644.2	 5457.0	...
1765237	  778.9	  644.7	 5454.0	...
1765238	  778.8	  644.9	 5454.0	...
1765239	  778.7	  645.2	 5454.0	...
1765240	  778.7	  645.2	 5454.0	...
1765241	  778.7	  645.0	 5455.0	...
1765242	  778.7	  644.9	 5455.0	...
1765243	  778.7	  644.8	 5455.0	...
1765244	  778.9	  644.8	 5456.0	...
1765245	  779.0	  644.8	 5456.0	...
1765246	  779.0	  644.8	 5457.0	...
1765247	  779.0	  645.2	 5457.0	...
1765248	  779.0	  645.5	 5457.0	...
1765249	  779.0	  645.8	 5458.0	...
1765250	  779.1	  645.8	 5456.0	...
1765251	  779.0	  645.8	 5454.0	...
1765252	  778.9	  645.8	 5453.0	...
1765253	  778.8	  645.9	 5453.0	...
1765254	  779.0	  645.8	 5453.0	...
1765255	  779.3	  645.8	 5454.0	...
1765256	  779.4	  645.7	 5456.0	...
1765257	  779.2	  645.4	 5457.0	...
1765258	  779.2	  644.9	 5458.0	...
1765259	  779.4	  644.5	 5459.0	...
1765260	  779.6	  644.3	 5459.0	...
1765261	  779.7	  644.5	 5459.0	...
1765262	  779.8	  645.1	 5458.0	...
1765263	  780.0	  645.5	 5458.0	...
1765264	  780.1	  646.0	 5457.0	...
1765265	  780.1	  646.1	 5457.0	...
1765266	  780.1	  646.3	 5456.0	...
1765267	  780.2	  646.2	 5455.0	...
1765268	  780.4	  646.3	 5454.0	...
1765269	  780.7	  646.4	 5453.0	...
1765270	  780.8	  646.4	 5452.0	...
1765271	  780.7	  646.5	 5451.0	...
1765272	  780.7	  646.5	 5451.0	...
1765273	  780.6	  646.5	 5450.0	...
1765274	  780.5	  646.7	 5448.0	...
1765275	  780.8	  646.8	 5445.0	...
1765276	  781.2	  647.6	 5445.0	...
1765277	  781.5	  648.3	 5444.0	...
1765278	  781.5	  648.9	 5443.0	...
1765279	  781.5	  648.7	 5443.0	...
1765280	  781.5	  648.1	 5444.0	...
1765281	  781.5	  647.6	 5444.0	...
1765282	  781.5	  647.2	 5443.0	...
1765283	  781.5	  647.6	 5442.0	...
1765284	  781.6	  648.1	 5441.0	...
1765285	  781.6	  648.6	 5440.0	...
1765286	  781.6	  648.7	 5440.0	...
1765287	  781.6	  648.7	 5440.0	...
1765288	  781.5	  648.7	 5438.0	...
1765289	  781.5	  648.8	 5436.0	...
1765290	  781.5	  648.9	 5437.0	...
1765291	  781.4	  648.9	 5439.0	...
1765292	  781.3	  649.0	 5442.0	...
1765293	  781.2	  649.0	 5442.0	...
1765294	  781.4	  649.0	 5441.0	...
1765295	  781.8	  649.0	 5438.0	...
1765296	  782.1	  649.1	 5435.0	...
1765297	  781.8	  649.3	 5434.0	...
1765298	  781.5	  649.2	 5435.0	...
1765299	  781.5	  649.2	 5436.0	...
1765300	  781.8	  649.1	 5432.0	...
1765301	  782.3	  649.1	 5427.0	...
1765302	  782.4	  649.1	 5422.0	...
1765303	  782.6	  649.3	 5423.0	...
1765304	  782.6	  649.5	 5423.0	...
1765305	  782.6	  649.7	 5423.0	...
1765306	  782.5	  649.7	 5424.0	...
1765307	  782.5	  649.7	 5426.0	...
1765308	  782.4	  649.7	 5427.0	...
1765309	  782.3	  649.8	 5428.0	...
1765310	  782.2	  650.0	 5427.0	...
1765311	  782.2	  650.3	 5426.0	...
1765312	  782.3	  650.5	 5425.0	...
1765313	  782.4	  650.8	 5421.0	...
1765314	  782.6	  650.9	 5419.0	...
1765315	  782.8	  651.0	 5415.0	...
1765316	  782.8	  651.0	 5414.0	...
1765317	  782.6	  650.5	 5417.0	...
1765318	  782.4	  650.0	 5420.0	...
1765319	  782.5	  650.0	 5423.0	...
1765320	  782.8	  650.6	 5423.0	...
1765321	  783.1	  651.2	 5423.0	...
1765322	  783.1	  651.2	 5423.0	...
1765323	  783.1	  651.4	 5420.0	...
1765324	  783.1	  651.6	 5416.0	...
1765325	  782.9	  651.8	 5413.0	...
1765326	  782.6	  651.7	 5413.0	...
1765327	  782.6	  651.6	 5414.0	...
1765328	  782.8	  651.5	 5415.0	...
1765329	  783.1	  651.4	 5415.0	...
1765330	  783.3	  651.4	 5416.0	...
1765331	  783.5	  651.5	 5417.0	...
1765332	  783.7	  651.6	 5416.0	...
1765333	  783.8	  651.6	 5415.0	...
1765334	  783.8	  651.4	 5414.0	...
1765335	  783.9	  651.2	 5414.0	...
1765336	  783.8	  651.1	 5412.0	...
1765337	  783.6	  651.2	 5411.0	...
1765338	  783.8	  651.5	 5409.0	...
1765339	  784.2	  651.7	 5409.0	...
1765340	  784.6	  652.0	 5409.0	...
1765341	  784.6	  652.3	 5409.0	...
1765342	  784.6	  652.6	 5409.0	...
1765343	  784.5	  652.9	 5408.0	...
1765344	  784.3	  653.0	 5407.0	...
1765345	  784.4	  653.1	 5406.0	...
1765346	  784.6	  653.1	 5407.0	...
1765347	  784.8	  653.2	 5408.0	...
1765348	  784.6	  653.5	 5408.0	...
1765349	  784.3	  654.1	 5406.0	...
1765350	  784.1	  654.5	 5404.0	...
1765351	  784.4	  654.5	 5402.0	...
1765352	  784.7	  654.2	 5403.0	...
1765353	  785.0	  653.9	 5403.0	...
1765354	  785.0	  653.7	 5403.0	...
1765355	  785.1	  653.5	 5402.0	...
1765356	  785.1	  653.8	 5401.0	...
1765357	  784.8	  654.4	 5399.0	...
1765358	  784.6	  655.0	 5397.0	...
1765359	  784.5	  655.6	 5395.0	...
1765360	  784.7	  656.0	 5395.0	...
1765361	  784.8	  655.9	 5395.0	...
1765362	  784.8	  655.4	 5396.0	...
1765363	  784.8	  654.9	 5396.0	...
1765364	  784.8	  655.0	 5395.0	...
1765365	  784.7	  655.1	 5392.0	...
1765366	  784.5	  655.2	 5390.0	...
1765367	  784.4	  655.2	 5388.0	...
1765368	  784.8	  655.1	 5390.0	...
1765369	  785.3	  654.9	 5390.0	...
1765370	  785.8	  655.0	 5389.0	...
1765371	  785.8	  655.3	 5389.0	...
1765372	  785.8	  655.2	 5388.0	...
1765373	  785.5	  654.8	 5386.0	...
1765374	  785.2	  654.5	 5385.0	...
1765375	  784.9	  654.5	 5383.0	...
1765376	  784.9	  654.5	 5383.0	...
1765377	  784.9	  654.6	 5382.0	...
1765378	  785.4	  654.5	 5381.0	...
1765379	  785.9	  654.4	 5380.0	...
1765380	  786.4	  654.3	 5380.0	...
1765381	  786.3	  654.3	 5380.0	...
1765382	  786.2	  654.3	 5380.0	...
1765383	  786.0	  654.2	 5380.0	...
1765384	  785.9	  654.1	 5380.0	...
1765385	  785.8	  654.1	 5380.0	...
1765386	  785.7	  654.0	 5380.0	...
1765387	  785.9	  654.0	 5380.0	...
1765388	  786.0	  654.0	 5380.0	...
1765389	  786.5	  653.9	 5380.0	...
1765390	  786.7	  653.8	 5380.0	...
1765391	  786.8	  653.6	 5380.0	...
1765392	  786.5	  653.4	 5379.0	...
1765393	  786.3	  654.0	 5378.0	...
1765394	  786.5	  654.6	 5377.0	...
1765395	  786.7	  655.1	 5376.0	...
1765396	  786.9	  654.9	 5376.0	...
1765397	  787.3	  654.7	 5374.0	...
MSG	1765398 0000 _ Number Off
1765398	  787.5	  654.5	 5372.0	...
1765399	  787.7	  654.2	 5374.0	...
1765400	  787.6	  654.0	 5378.0	...
1765401	  787.4	  654.0	 5382.0	...
1765402	  787.3	  654.2	 5383.0	...
1765403	  787.4	  654.4	 5383.0	...
1765404	  787.5	  654.4	 5384.0	...
1765405	  787.5	  654.3	 5383.0	...
1765406	  787.5	  654.2	 5381.0	...
1765407	  787.6	  654.2	 5378.0	...
1765408	  787.7	  654.0	 5378.0	...
1765409	  787.8	  653.7	 5380.0	...
1765410	  787.8	  653.5	 5382.0	...
1765411	  787.9	  653.5	 5382.0	...
1765412	  788.0	  653.5	 5382.0	...
1765413	  788.2	  653.4	 5381.0	...
1765414	  788.2	  653.4	 5380.0	...
1765415	  788.1	  653.4	 5379.0	...
1765416	  788.0	  653.5	 5378.0	...
1765417	  787.9	  653.7	 5376.0	...
1765418	  788.1	  653.9	 5373.0	...
1765419	  788.1	  654.1	 5370.0	...
1765420	  788.2	  654.1	 5369.0	...
1765421	  788.0	  654.1	 5369.0	...
1765422	  787.8	  654.0	 5369.0	...
1765423	  787.6	  653.7	 5370.0	...
1765424	  787.5	  653.3	 5370.0	...
1765425	  787.4	  652.8	 5369.0	...
1765426	  787.4	  652.7	 5368.0	...
1765427	  787.5	  652.9	 5367.0	...
1765428	  787.6	  653.1	 5367.0	...
1765429	  787.8	  653.3	 5366.0	...
1765430	  787.9	  653.3	 5367.0	...
1765431	  788.1	  653.2	 5367.0	...
1765432	  788.4	  653.0	 5368.0	...
1765433	  788.5	  652.9	 5367.0	...
1765434	  788.5	  652.7	 5366.0	...
1765435	  788.3	  652.6	 5363.0	...
1765436	  788.1	  652.6	 5361.0	...
1765437	  787.9	  652.6	 5359.0	...
1765438	  787.8	  652.7	 5359.0	...
1765439	  787.6	  652.9	 5358.0	...
1765440	  787.5	  653.2	 5357.0	...
1765441	  787.4	  653.3	 5355.0	...
1765442	  787.5	  652.9	 5353.0	...
1765443	  787.5	  652.4	 5354.0	...
1765444	  787.5	  652.1	 5355.0	...
1765445	  787.5	  652.3	 5355.0	...
1765446	  787.6	  652.7	 5352.0	...
1765447	  787.7	  652.7	 5349.0	...
1765448	  787.7	  652.3	 5349.0	...
1765449	  787.7	  651.9	 5351.0	...
1765450	  787.2	  652.0	 5352.0	...
1765451	  786.8	  652.1	 5352.0	...
1765452	  786.3	  652.3	 5351.0	...
1765453	  786.3	  652.1	 5351.0	...
1765454	  786.3	  652.0	 5350.0	...
1765455	  786.5	  651.9	 5350.0	...
1765456	  786.6	  651.8	 5350.0	...
1765457	  786.7	  651.7	 5348.0	...
1765458	  786.9	  651.6	 5346.0	...
1765459	  787.0	  651.5	 5344.0	...
1765460	  787.1	  651.5	 5342.0	...
1765461	  787.1	  651.5	 5340.0	...
1765462	  787.1	  651.5	 5338.0	...
1765463	  786.8	  650.8	 5339.0	...
1765464	  786.6	  650.2	 5339.0	...
1765465	  786.1	  650.0	 5340.0	...
1765466	  785.8	  650.4	 5340.0	...
1765467	  785.7	  650.2	 5340.0	...
1765468	  785.9	  649.4	 5340.0	...
1765469	  786.1	  648.7	 5340.0	...
1765470	  786.3	  648.6	 5340.0	...
1765471	  786.4	  648.4	 5339.0	...
1765472	  786.5	  648.1	 5337.0	...
1765473	  786.5	  647.8	 5335.0	...
1765474	  786.4	  647.5	 5334.0	...
1765475	  786.4	  647.5	 5334.0	...
1765476	  786.4	  647.5	 5335.0	...
1765477	  786.2	  647.6	 5335.0	...
1765478	  786.0	  647.7	 5334.0	...
1765479	  785.8	  647.8	 5333.0	...
1765480	  786.1	  647.9	 5334.0	...
1765481	  786.4	  647.8	 5337.0	...
1765482	  786.5	  647.6	 5340.0	...
1765483	  786.4	  647.5	 5341.0	...
1765484	  786.6	  647.3	 5341.0	...
1765485	  786.8	  647.1	 5341.0	...
1765486	  787.1	  646.8	 5341.0	...
1765487	  787.1	  646.5	 5342.0	...
1765488	  786.7	  646.5	 5344.0	...
1765489	  786.4	  646.4	 5344.0	...
1765490	  785.6	  646.4	 5343.0	...
1765491	  785.0	  646.4	 5340.0	...
1765492	  783.3	  646.5	 5337.0	...
1765493	  782.1	  646.4	 5335.0	...
1765494	  780.0	  646.5	 5334.0	...
1765495	  778.2	  646.6	 5334.0	...
1765496	  776.1	  646.4	 5333.0	...
1765497	  775.0	  646.1	 5333.0	...
1765498	  773.6	  645.9	 5333.0	...
1765499	  772.4	  646.0	 5333.0	...
1765500	  771.2	  646.1	 5333.0	...
1765501	  770.9	  645.8	 5332.0	...
1765502	  770.7	  645.4	 5332.0	...
1765503	  770.9	  644.7	 5332.0	...
1765504	  771.4	  644.2	 5332.0	...
1765505	  771.9	  643.4	 5331.0	...
1765506	  772.1	  643.0	 5331.0	...
1765507	  772.2	  642.8	 5329.0	...
1765508	  772.7	  642.9	 5327.0	...
1765509	  773.1	  642.9	 5326.0	...
1765510	  773.8	  642.5	 5326.0	...
1765511	  774.2	  642.2	 5325.0	...
1765512	  774.4	  641.6	 5324.0	...
1765513	  774.2	  641.2	 5322.0	...
1765514	  774.0	  640.8	 5321.0	...
1765515	  774.5	  640.4	 5323.0	...
1765516	  775.1	  640.0	 5326.0	...
1765517	  775.6	  639.6	 5329.0	...
1765518	  775.4	  639.5	 5329.0	...
1765519	  775.2	  639.4	 5328.0	...
1765520	  775.1	  639.4	 5328.0	...
1765521	  774.8	  639.4	 5327.0	...
1765522	  774.6	  639.6	 5327.0	...
1765523	  774.3	  639.8	 5326.0	...
1765524	  774.3	  639.9	 5327.0	...
1765525	  774.3	  639.4	 5327.0	...
1765526	  774.3	  638.9	 5328.0	...
1765527	  774.3	  638.4	 5328.0	...
1765528	  774.2	  638.5	 5328.0	...
1765529	  774.0	  638.2	 5331.0	...
1765530	  773.8	  638.0	 5334.0	...
1765531	  773.6	  637.7	 5337.0	...
1765532	  773.6	  637.5	 5337.0	...
1765533	  773.6	  637.1	 5336.0	...
1765534	  773.7	  636.7	 5334.0	...
1765535	  773.6	  636.6	 5333.0	...
1765536	  773.6	  636.6	 5334.0	...
1765537	  773.7	  636.8	 5335.0	...
1765538	  773.8	  637.1	 5335.0	...
1765539	  773.7	  637.3	 5334.0	...
1765540	  773.6	  637.4	 5333.0	...
1765541	  773.4	  637.4	 5333.0	...
1765542	  773.3	  637.4	 5333.0	...
1765543	  773.4	  637.3	 5333.0	...
1765544	  773.4	  637.1	 5332.0	...
1765545	  773.5	  637.0	 5331.0	...
1765546	  773.5	  636.9	 5332.0	...
1765547	  773.6	  636.5	 5334.0	...
1765548	  773.8	  635.8	 5337.0	...
1765549	  773.8	  635.1	 5339.0	...
1765550	  773.8	  634.8	 5338.0	...
1765551	  773.7	  634.8	 5335.0	...
1765552	  773.7	  635.2	 5333.0	...
1765553	  773.7	  635.6	 5333.0	...
1765554	  773.7	  635.6	 5334.0	...
1765555	  773.8	  635.2	 5335.0	...
1765556	  773.9	  634.9	 5336.0	...
1765557	  773.7	  635.0	 5338.0	...
1765558	  773.4	  635.1	 5340.0	...
1765559	  773.0	  635.1	 5342.0	...
1765560	  773.0	  635.1	 5341.0	...
1765561	  773.2	  635.1	 5340.0	...
1765562	  773.2	  635.0	 5339.0	...
1765563	  773.1	  635.0	 5338.0	...
1765564	  772.9	  635.0	 5337.0	...
1765565	  773.0	  635.0	 5337.0	...
1765566	  773.3	  635.0	 5336.0	...
1765567	  773.5	  635.0	 5337.0	...
1765568	  773.5	  635.0	 5338.0	...
1765569	  773.4	  635.2	 5337.0	...
1765570	  773.4	  635.4	 5335.0	...
1765571	  773.8	  635.6	 5335.0	...
1765572	  774.0	  635.5	 5336.0	...
1765573	  774.2	  635.4	 5334.0	...
1765574	  774.0	  635.4	 5331.0	...
1765575	  774.0	  635.6	 5328.0	...
1765576	  774.1	  635.8	 5328.0	...
1765577	  774.3	  635.8	 5328.0	...
1765578	  774.4	  636.0	 5328.0	...
1765579	  774.5	  636.2	 5329.0	...
1765580	  774.2	  636.8	 5328.0	...
1765581	  773.9	  637.3	 5327.0	...
1765582	  773.5	  637.4	 5325.0	...
1765583	  773.4	  637.3	 5324.0	...
1765584	  773.4	  637.3	 5323.0	...
1765585	  773.3	  637.5	 5321.0	...
1765586	  773.3	  637.5	 5321.0	...
1765587	  773.3	  637.9	 5321.0	...
1765588	  773.4	  638.3	 5321.0	...
1765589	  773.5	  639.0	 5321.0	...
1765590	  773.6	  639.3	 5322.0	...
1765591	  773.9	  639.6	 5321.0	...
1765592	  774.3	  639.5	 5320.0	...
1765593	  774.6	  639.4	 5319.0	...
1765594	  774.6	  639.3	 5319.0	...
1765595	  774.4	  639.1	 5319.0	...
1765596	  774.1	  639.1	 5319.0	...
1765597	  774.1	  639.2	 5319.0	...
1765598	  774.2	  639.4	 5319.0	...
1765599	  774.4	  639.9	 5320.0	...
1765600	  774.5	  640.3	 5320.0	...
1765601	  774.5	  640.7	 5320.0	...
1765602	  774.5	  640.7	 5319.0	...
1765603	  774.5	  640.6	 5319.0	...
1765604	  774.5	  640.4	 5318.0	...
1765605	  774.6	  640.2	 5316.0	...
1765606	  774.7	  640.1	 5314.0	...
1765607	  774.6	  640.3	 5312.0	...
1765608	  774.5	  640.6	 5311.0	...
1765609	  774.5	  640.8	 5309.0	...
MSG	1765610 0000 _ Number On
1765610	  774.8	  641.1	 5309.0	...
1765611	  774.9	  641.3	 5310.0	...
1765612	  774.8	  641.4	 5312.0	...
1765613	  774.7	  641.4	 5312.0	...
1765614	  774.7	  641.8	 5311.0	...
1765615	  774.8	  642.1	 5310.0	...
1765616	  774.9	  642.0	 5310.0	...
1765617	  775.0	  641.6	 5311.0	...
1765618	  774.9	  641.2	 5312.0	...
1765619	  774.9	  641.1	 5312.0	...
1765620	  775.0	  641.5	 5310.0	...
1765621	  775.1	  642.0	 5308.0	...
1765622	  775.1	  642.4	 5306.0	...
1765623	  775.0	  642.5	 5306.0	...
1765624	  774.8	  642.5	 5306.0	...
1765625	  774.8	  642.6	 5305.0	...
1765626	  774.8	  643.0	 5303.0	...
1765627	  775.1	  643.5	 5305.0	...
1765628	  775.4	  643.8	 5306.0	...
1765629	  775.6	  643.8	 5308.0	...
1765630	  775.4	  643.8	 5307.0	...
1765631	  775.1	  643.8	 5307.0	...
1765632	  775.0	  643.9	 5306.0	...
1765633	  774.8	  644.3	 5302.0	...
1765634	  774.6	  644.8	 5299.0	...
1765635	  774.5	  645.2	 5296.0	...
1765636	  774.7	  645.2	 5297.0	...
1765637	  774.9	  644.8	 5298.0	...
1765638	  775.1	  644.4	 5300.0	...
1765639	  775.1	  644.2	 5301.0	...
1765640	  775.2	  644.3	 5302.0	...
1765641	  775.2	  644.4	 5302.0	...
1765642	  775.2	  644.3	 5301.0	...
1765643	  774.9	  644.2	 5301.0	...
1765644	  774.6	  644.3	 5298.0	...
1765645	  774.3	  645.0	 5296.0	...
1765646	  774.4	  645.5	 5294.0	...
1765647	  774.4	  646.0	 5295.0	...
1765648	  774.3	  645.8	 5296.0	...
1765649	  774.2	  645.6	 5298.0	...
1765650	  774.2	  645.4	 5298.0	...
1765651	  774.3	  645.5	 5296.0	...
1765652	  774.1	  645.5	 5295.0	...
1765653	  773.9	  645.8	 5295.0	...
1765654	  773.7	  646.3	 5294.0	...
1765655	  774.0	  646.7	 5294.0	...
1765656	  774.2	  647.0	 5293.0	...
1765657	  774.4	  647.1	 5294.0	...
1765658	  774.4	  647.2	 5294.0	...
1765659	  774.4	  647.4	 5295.0	...
1765660	  774.4	  647.6	 5295.0	...
1765661	  774.5	  647.9	 5294.0	...
1765662	  774.6	  648.2	 5292.0	...
1765663	  774.6	  648.6	 5287.0	...
1765664	  774.4	  648.8	 5284.0	...
1765665	  774.3	  649.0	 5281.0	...
1765666	  774.3	  649.5	 5281.0	...
1765667	  774.3	  649.9	 5281.0	...
1765668	  774.2	  650.2	 5282.0	...
1765669	  774.1	  650.2	 5284.0	...
1765670	  774.0	  650.1	 5283.0	...
1765671	  774.0	  650.0	 5281.0	...
1765672	  774.0	  650.6	 5279.0	...
1765673	  774.0	  651.3	 5278.0	...
1765674	  774.0	  651.9	 5278.0	...
1765675	  773.9	  651.9	 5278.0	...
1765676	  774.0	  651.8	 5278.0	...
1765677	  773.9	  651.7	 5277.0	...
1765678	  773.9	  652.1	 5277.0	...
1765679	  774.1	  652.4	 5275.0	...
1765680	  774.4	  652.9	 5273.0	...
1765681	  774.7	  653.0	 5271.0	...
1765682	  774.8	  653.3	 5272.0	...
1765683	  774.9	  653.4	 5273.0	...
1765684	  774.9	  653.4	 5275.0	...
1765685	  774.8	  653.2	 5276.0	...
1765686	  774.7	  653.1	 5275.0	...
1765687	  774.6	  653.1	 5275.0	...
1765688	  774.7	  653.1	 5275.0	...
1765689	  774.8	  653.1	 5275.0	...
1765690	  774.8	  653.1	 5275.0	...
1765691	  774.7	  653.1	 5275.0	...
1765692	  774.5	  653.3	 5277.0	...
1765693	  774.3	  653.4	 5278.0	...
1765694	  774.1	  653.5	 5279.0	...
1765695	  774.0	  653.8	 5279.0	...
1765696	  774.0	  654.1	 5280.0	...
1765697	  774.0	  654.2	 5280.0	...
1765698	  774.0	  654.1	 5280.0	...
1765699	  773.9	  654.0	 5279.0	...
1765700	  773.9	  654.1	 5277.0	...
1765701	  774.1	  653.8	 5277.0	...
1765702	  774.3	  653.6	 5278.0	...
1765703	  774.5	  653.3	 5278.0	...
1765704	  774.4	  653.4	 5279.0	...
1765705	  774.2	  653.5	 5280.0	...
1765706	  773.9	  653.6	 5281.0	...
1765707	  773.7	  653.6	 5281.0	...
1765708	  773.6	  654.1	 5279.0	...
1765709	  773.5	  654.5	 5278.0	...
1765710	  773.6	  654.9	 5278.0	...
1765711	  773.5	  654.7	 5279.0	...
1765712	  773.5	  654.6	 5280.0	...
1765713	  773.6	  654.5	 5281.0	...
1765714	  773.6	  654.5	 5281.0	...
1765715	  773.6	  654.4	 5283.0	...
1765716	  773.7	  654.3	 5284.0	...
1765717	  774.0	  654.3	 5284.0	...
1765718	  774.3	  654.4	 5283.0	...
1765719	  774.4	  654.5	 5281.0	...
1765720	  774.3	  654.6	 5281.0	...
1765721	  774.2	  654.5	 5282.0	...
1765722	  774.1	  654.5	 5284.0	...
1765723	  773.6	  654.5	 5285.0	...
1765724	  773.2	  654.6	 5287.0	...
1765725	  773.1	  654.7	 5287.0	...
1765726	  773.5	  654.7	 5287.0	...
1765727	  773.8	  654.6	 5286.0	...
1765728	  773.7	  654.5	 5285.0	...
1765729	  773.7	  654.4	 5284.0	...
1765730	  773.6	  654.3	 5284.0	...
1765731	  773.6	  654.1	 5287.0	...
1765732	  773.4	  653.9	 5289.0	...
1765733	  773.3	  653.7	 5292.0	...
1765734	  773.1	  653.5	 5295.0	...
1765735	  773.0	  653.7	 5296.0	...
1765736	  772.9	  653.9	 5292.0	...
1765737	  772.9	  654.0	 5289.0	...
1765738	  772.9	  653.8	 5286.0	...
1765739	  772.6	  653.7	 5288.0	...
1765740	  772.3	  653.7	 5288.0	...
1765741	  772.3	  653.8	 5288.0	...
1765742	  772.5	  653.8	 5289.0	...
1765743	  772.9	  653.8	 5289.0	...
1765744	  773.0	  653.7	 5289.0	...
1765745	  772.9	  653.6	 5288.0	...
1765746	  772.7	  653.5	 5288.0	...
1765747	  772.3	  653.4	 5288.0	...
1765748	  772.2	  653.1	 5289.0	...
1765749	  772.2	  652.9	 5291.0	...
1765750	  772.1	  653.0	 5295.0	...
1765751	  772.1	  653.2	 5297.0	...
1765752	  772.0	  653.3	 5294.0	...
1765753	  772.0	  653.4	 5290.0	...
1765754	  772.0	  653.6	 5289.0	...
1765755	  772.1	  653.8	 5293.0	...
1765756	  772.1	  654.1	 5296.0	...
1765757	  772.1	  654.1	 5295.0	...
1765758	  772.1	  654.0	 5293.0	...
1765759	  772.0	  653.7	 5291.0	...
1765760	  772.0	  653.4	 5291.0	...
1765761	  771.9	  653.1	 5290.0	...
1765762	  771.8	  652.7	 5290.0	...
1765763	  771.7	  652.4	 5290.0	...
1765764	  771.5	  652.4	 5290.0	...
1765765	  771.6	  652.6	 5292.0	...
1765766	  771.6	  652.4	 5294.0	...
1765767	  771.7	  651.9	 5296.0	...
1765768	  771.6	  651.4	 5295.0	...
1765769	  771.7	  651.9	 5294.0	...
1765770	  772.0	  652.5	 5293.0	...
1765771	  772.3	  653.0	 5291.0	...
1765772	  772.5	  653.4	 5290.0	...
1765773	  772.4	  653.9	 5289.0	...
1765774	  772.3	  654.4	 5293.0	...
1765775	  772.3	  654.5	 5296.0	...
1765776	  772.2	  654.1	 5298.0	...
1765777	  772.1	  653.6	 5298.0	...
1765778	  772.2	  653.1	 5296.0	...
1765779	  772.3	  653.0	 5294.0	...
1765780	  772.4	  653.1	 5292.0	...
1765781	  772.4	  653.3	 5293.0	...
1765782	  772.4	  653.5	 5294.0	...
1765783	  772.4	  653.5	 5295.0	...
1765784	  772.4	  653.6	 5296.0	...
1765785	  772.3	  653.7	 5296.0	...
1765786	  772.2	  653.6	 5297.0	...
1765787	  772.1	  653.4	 5296.0	...
1765788	  772.1	  653.5	 5296.0	...
1765789	  772.1	  653.7	 5295.0	...
1765790	  772.2	  654.0	 5294.0	...
1765791	  772.3	  653.9	 5292.0	...
1765792	  772.5	  653.7	 5292.0	...
1765793	  772.7	  653.7	 5292.0	...
1765794	  772.8	  653.8	 5289.0	...
1765795	  772.8	  654.1	 5287.0	...
1765796	  772.6	  654.2	 5290.0	...
1765797	  772.3	  654.0	 5294.0	...
1765798	  772.0	  653.6	 5299.0	...
1765799	  771.9	  653.3	 5298.0	...
1765800	  771.9	  653.2	 5297.0	...
1765801	  772.2	  653.2	 5295.0	...
1765802	  772.5	  653.2	 5295.0	...
1765803	  772.7	  653.3	 5293.0	...
1765804	  772.7	  653.4	 5291.0	...
1765805	  772.5	  653.5	 5292.0	...
1765806	  772.3	  653.4	 5295.0	...
1765807	  771.9	  653.2	 5298.0	...
1765808	  771.8	  652.8	 5298.0	...
1765809	  771.8	  652.5	 5298.0	...
1765810	  771.8	  652.2	 5298.0	...
1765811	  772.0	  652.1	 5298.0	...
1765812	  772.3	  652.2	 5298.0	...
1765813	  772.6	  652.2	 5300.0	...
1765814	  772.8	  652.3	 5302.0	...
1765815	  772.9	  652.3	 5303.0	...
1765816	  772.9	  651.9	 5304.0	...
1765817	  772.9	  651.5	 5303.0	...
1765818	  772.9	  651.1	 5302.0	...
1765819	  772.9	  650.9	 5301.0	...
1765820	  772.9	  650.9	 5302.0	...
1765821	  772.5	  651.0	 5304.0	...
1765822	  772.1	  650.9	 5304.0	...
1765823	  771.8	  650.7	 5301.0	...
1765824	  771.8	  650.3	 5300.0	...
1765825	  771.7	  650.0	 5302.0	...
1765826	  771.5	  649.9	 5304.0	...
1765827	  771.3	  650.0	 5305.0	...
1765828	  771.7	  650.0	 5305.0	...
1765829	  772.1	  649.9	 5305.0	...
1765830	  772.4	  649.9	 5304.0	...
1765831	  772.2	  649.9	 5303.0	...
1765832	  772.0	  650.0	 5302.0	...
1765833	  772.1	  650.1	 5302.0	...
1765834	  772.2	  650.1	 5304.0	...
1765835	  772.1	  649.8	 5306.0	...
1765836	  772.0	  649.5	 5305.0	...
1765837	  772.2	  649.3	 5303.0	...
1765838	  772.6	  649.4	 5300.0	...
1765839	  772.7	  649.6	 5299.0	...
1765840	  772.5	  649.4	 5298.0	...
1765841	  772.3	  649.1	 5300.0	...
1765842	  772.3	  648.6	 5302.0	...
1765843	  772.3	  648.2	 5305.0	...
1765844	  772.3	  647.8	 5304.0	...
1765845	  772.1	  647.5	 5304.0	...
1765846	  771.8	  647.4	 5304.0	...
1765847	  771.6	  647.4	 5304.0	...
1765848	  771.4	  647.3	 5301.0	...
1765849	  771.3	  647.2	 5298.0	...
1765850	  771.2	  647.1	 5296.0	...
1765851	  771.3	  647.0	 5297.0	...
1765852	  771.5	  646.7	 5297.0	...
1765853	  771.5	  646.3	 5296.0	...
1765854	  771.3	  645.9	 5295.0	...
1765855	  771.2	  645.9	 5294.0	...
1765856	  771.3	  646.0	 5295.0	...
1765857	  771.4	  646.0	 5296.0	...
1765858	  771.2	  646.1	 5296.0	...
1765859	  770.9	  646.2	 5297.0	...
1765860	  770.8	  646.2	 5297.0	...
1765861	  770.9	  646.1	 5297.0	...
1765862	  770.8	  645.9	 5296.0	...
1765863	  770.5	  645.8	 5295.0	...
1765864	  770.4	  645.9	 5294.0	...
1765865	  770.4	  645.6	 5296.0	...
1765866	  770.5	  645.3	 5299.0	...
1765867	  770.4	  645.0	 5302.0	...
1765868	  770.3	  644.7	 5302.0	...
1765869	  770.3	  644.5	 5301.0	...
1765870	  770.3	  644.4	 5300.0	...
1765871	  770.3	  644.5	 5300.0	...
1765872	  770.3	  644.7	 5301.0	...
1765873	  770.2	  644.7	 5303.0	...
1765874	  770.1	  644.6	 5306.0	...
1765875	  770.0	  644.2	 5310.0	...
1765876	  770.1	  643.8	 5313.0	...
1765877	  770.4	  643.3	 5314.0	...
1765878	  770.7	  643.3	 5314.0	...
1765879	  770.9	  643.3	 5313.0	...
1765880	  770.9	  643.4	 5314.0	...
1765881	  770.9	  643.4	 5314.0	...
1765882	  770.9	  643.3	 5312.0	...
1765883	  771.0	  643.4	 5311.0	...
1765884	  771.0	  643.7	 5309.0	...
1765885	  770.8	  644.0	 5309.0	...
1765886	  770.6	  644.1	 5310.0	...
1765887	  770.5	  643.7	 5310.0	...
1765888	  770.6	  643.2	 5310.0	...
1765889	  770.6	  642.7	 5309.0	...
1765890	  770.5	  642.5	 5309.0	...
1765891	  770.4	  642.3	 5308.0	...
1765892	  770.4	  642.5	 5307.0	...
1765893	  770.4	  642.7	 5307.0	...
1765894	  770.4	  642.8	 5309.0	...
1765895	  770.4	  642.7	 5310.0	...
1765896	  770.5	  642.5	 5310.0	...
1765897	  770.5	  642.5	 5309.0	...
1765898	  770.4	  642.5	 5309.0	...
1765899	  770.6	  642.7	 5308.0	...
1765900	  770.8	  642.8	 5307.0	...
1765901	  771.0	  642.9	 5305.0	...
1765902	  770.7	  643.0	 5303.0	...
1765903	  770.4	  643.1	 5303.0	...
1765904	  770.2	  643.1	 5303.0	...
1765905	  770.2	  643.1	 5301.0	...
1765906	  770.4	  643.1	 5300.0	...
1765907	  770.5	  643.0	 5299.0	...
1765908	  770.6	  643.0	 5298.0	...
1765909	  770.6	  643.0	 5299.0	...
1765910	  770.6	  643.0	 5300.0	...
1765911	  770.6	  643.0	 5300.0	...
MSG	1765912 0000 _ Number Off
1765912	  770.9	  643.1	 5299.0	...
1765913	  771.2	  643.3	 5298.0	...
1765914	  771.2	  643.6	 5297.0	...
1765915	  770.9	  643.4	 5299.0	...
1765916	  770.5	  643.1	 5300.0	...
1765917	  770.5	  642.7	 5302.0	...
1765918	  770.6	  642.4	 5302.0	...
1765919	  770.5	  642.1	 5301.0	...
1765920	  770.5	  642.0	 5301.0	...
1765921	  770.5	  642.2	 5302.0	...
1765922	  770.5	  642.2	 5303.0	...
1765923	  770.5	  641.8	 5303.0	...
1765924	  770.4	  641.4	 5304.0	...
1765925	  770.4	  641.2	 5306.0	...
1765926	  770.4	  641.4	 5304.0	...
1765927	  770.4	  641.6	 5302.0	...
1765928	  770.5	  641.9	 5300.0	...
1765929	  770.6	  642.1	 5295.0	...
1765930	  770.5	  642.3	 5291.0	...
1765931	  770.4	  642.4	 5287.0	...
1765932	  770.1	  642.2	 5289.0	...
1765933	  769.9	  641.8	 5291.0	...
1765934	  769.8	  641.5	 5294.0	...
1765935	  769.8	  641.6	 5294.0	...
1765936	  770.2	  641.6	 5293.0	...
1765937	  770.6	  641.6	 5293.0	...
1765938	  771.0	  641.6	 5293.0	...
1765939	  771.0	  641.2	 5294.0	...
1765940	  770.9	  640.9	 5295.0	...
1765941	  770.6	  641.0	 5295.0	...
1765942	  770.3	  641.3	 5294.0	...
1765943	  770.6	  641.4	 5293.0	...
1765944	  771.0	  641.1	 5293.0	...
1765945	  771.1	  641.1	 5292.0	...
1765946	  770.9	  641.4	 5289.0	...
1765947	  770.7	  641.8	 5287.0	...
1765948	  770.8	  641.8	 5287.0	...
1765949	  771.0	  641.8	 5288.0	...
1765950	  771.1	  641.6	 5290.0	...
1765951	  771.1	  641.6	 5290.0	...
1765952	  771.1	  641.6	 5291.0	...
1765953	  771.1	  641.5	 5292.0	...
1765954	  770.9	  641.3	 5292.0	...
1765955	  770.9	  640.9	 5292.0	...
1765956	  771.0	  640.6	 5292.0	...
1765957	  771.1	  640.5	 5291.0	...
1765958	  771.1	  640.7	 5290.0	...
1765959	  771.1	  641.0	 5288.0	...
1765960	  771.1	  641.2	 5286.0	...
1765961	  771.1	  640.7	 5286.0	...
1765962	  771.1	  640.0	 5288.0	...
1765963	  771.2	  639.3	 5290.0	...
1765964	  771.2	  639.3	 5289.0	...
1765965	  771.1	  639.4	 5287.0	...
1765966	  771.0	  639.5	 5286.0	...
1765967	  770.9	  639.6	 5285.0	...
1765968	  770.9	  639.6	 5285.0	...
1765969	  771.0	  639.6	 5285.0	...
1765970	  770.9	  639.5	 5284.0	...
1765971	  770.9	  639.5	 5282.0	...
1765972	  770.8	  639.6	 5281.0	...
1765973	  770.7	  639.7	 5279.0	...
1765974	  770.6	  639.9	 5279.0	...
1765975	  770.7	  639.8	 5279.0	...
1765976	  770.9	  639.6	 5279.0	...
1765977	  771.1	  639.3	 5280.0	...
1765978	  771.2	  639.3	 5281.0	...
1765979	  771.2	  639.3	 5281.0	...
1765980	  771.3	  639.3	 5281.0	...
1765981	  771.5	  639.4	 5280.0	...
1765982	  771.5	  639.4	 5280.0	...
1765983	  771.5	  639.5	 5279.0	...
1765984	  771.5	  639.5	 5279.0	...
1765985	  771.5	  639.4	 5279.0	...
1765986	  771.5	  639.3	 5276.0	...
1765987	  771.5	  639.3	 5273.0	...
1765988	  771.4	  639.3	 5270.0	...
1765989	  771.5	  639.4	 5270.0	...
1765990	  771.6	  639.7	 5270.0	...
1765991	  771.7	  640.1	 5272.0	...
1765992	  771.7	  640.5	 5273.0	...
1765993	  771.7	  640.5	 5276.0	...
1765994	  771.7	  640.5	 5279.0	...
1765995	  771.7	  640.5	 5281.0	...
1765996	  771.6	  640.5	 5279.0	...
1765997	  771.5	  640.5	 5275.0	...
1765998	  771.5	  640.5	 5272.0	...
1765999	  771.4	  640.5	 5268.0	...
1766000	  771.2	  641.1	 5266.0	...
1766001	  770.9	  641.6	 5267.0	...
1766002	  771.0	  642.0	 5272.0	...
1766003	  771.2	  641.7	 5276.0	...
1766004	  771.3	  641.5	 5277.0	...
1766005	  771.3	  641.5	 5275.0	...
1766006	  771.3	  641.5	 5273.0	...
1766007	  771.3	  641.4	 5272.0	...
1766008	  771.5	  641.3	 5272.0	...
1766009	  771.7	  641.3	 5272.0	...
1766010	  771.8	  641.5	 5271.0	...
1766011	  771.8	  641.7	 5270.0	...
1766012	  771.7	  641.5	 5270.0	...
1766013	  771.8	  641.2	 5270.0	...
1766014	  772.0	  640.8	 5270.0	...
1766015	  771.8	  641.3	 5270.0	...
1766016	  771.5	  641.9	 5270.0	...
1766017	  771.1	  642.5	 5270.0	...
1766018	  771.0	  642.5	 5271.0	...
1766019	  771.0	  642.4	 5271.0	...
1766020	  771.2	  642.1	 5270.0	...
1766021	  771.4	  641.8	 5270.0	...
1766022	  771.6	  641.6	 5270.0	...
1766023	  771.7	  641.6	 5271.0	...
1766024	  771.8	  641.6	 5273.0	...
1766025	  771.8	  641.8	 5275.0	...
1766026	  771.8	  641.8	 5275.0	...
1766027	  771.8	  641.8	 5277.0	...
1766028	  771.8	  641.7	 5279.0	...
1766029	  771.9	  641.6	 5278.0	...
1766030	  771.9	  641.3	 5276.0	...
1766031	  771.8	  641.0	 5274.0	...
1766032	  771.9	  640.8	 5275.0	...
1766033	  772.0	  641.0	 5277.0	...
1766034	  772.1	  641.1	 5277.0	...
1766035	  772.2	  641.1	 5278.0	...
1766036	  772.3	  641.1	 5277.0	...
1766037	  772.2	  641.2	 5276.0	...
1766038	  772.1	  641.3	 5276.0	...
1766039	  771.9	  641.4	 5276.0	...
1766040	  771.9	  641.5	 5276.0	...
1766041	  771.8	  641.9	 5275.0	...
1766042	  771.6	  642.3	 5275.0	...
1766043	  771.5	  642.5	 5274.0	...
1766044	  771.5	  642.6	 5272.0	...
1766045	  771.8	  642.6	 5271.0	...
1766046	  771.9	  642.6	 5272.0	...
1766047	  771.9	  642.9	 5273.0	...
1766048	  771.7	  643.1	 5273.0	...
1766049	  771.5	  643.1	 5273.0	...
1766050	  771.5	  643.0	 5273.0	...
1766051	  771.5	  642.9	 5273.0	...
1766052	  771.5	  642.8	 5273.0	...
1766053	  771.5	  642.7	 5272.0	...
1766054	  771.4	  642.7	 5272.0	...
1766055	  771.4	  642.8	 5272.0	...
1766056	  771.4	  642.6	 5273.0	...
1766057	  771.4	  642.3	 5274.0	...
1766058	  771.5	  642.0	 5275.0	...
1766059	  771.7	  642.0	 5275.0	...
1766060	  771.9	  642.1	 5274.0	...
1766061	  771.8	  642.5	 5276.0	...
1766062	  771.5	  642.9	 5278.0	...
1766063	  771.3	  642.9	 5279.0	...
1766064	  771.6	  642.7	 5279.0	...
1766065	  771.8	  642.5	 5279.0	...
1766066	  771.7	  642.5	 5280.0	...
1766067	  771.4	  642.6	 5280.0	...
1766068	  771.2	  642.4	 5280.0	...
1766069	  771.6	  642.1	 5281.0	...
1766070	  772.0	  641.8	 5281.0	...
1766071	  772.3	  641.6	 5281.0	...
1766072	  772.2	  641.5	 5283.0	...
1766073	  772.2	  641.4	 5285.0	...
1766074	  772.3	  641.4	 5287.0	...
1766075	  772.3	  641.4	 5288.0	...
1766076	  772.1	  641.4	 5289.0	...
1766077	  771.8	  641.8	 5288.0	...
1766078	  771.6	  642.1	 5286.0	...
1766079	  771.5	  642.3	 5287.0	...
1766080	  771.6	  642.1	 5290.0	...
1766081	  771.7	  641.8	 5293.0	...
1766082	  771.8	  641.7	 5292.0	...
1766083	  772.0	  641.6	 5292.0	...
1766084	  772.0	  641.4	 5292.0	...
1766085	  772.0	  640.9	 5291.0	...
1766086	  772.0	  640.5	 5291.0	...
1766087	  772.0	  640.0	 5291.0	...
1766088	  772.2	  639.8	 5291.0	...
1766089	  772.3	  640.0	 5291.0	...
1766090	  772.4	  640.3	 5292.0	...
1766091	  772.5	  640.2	 5292.0	...
1766092	  772.3	  640.0	 5293.0	...
1766093	  772.1	  639.8	 5292.0	...
1766094	  771.9	  639.9	 5292.0	...
1766095	  771.9	  640.1	 5292.0	...
1766096	  771.9	  640.3	 5292.0	...
1766097	  771.9	  640.4	 5292.0	...
1766098	  771.8	  640.4	 5293.0	...
1766099	  771.7	  640.4	 5295.0	...
1766100	  771.7	  640.3	 5295.0	...
1766101	  771.7	  640.2	 5294.0	...
1766102	  771.7	  640.1	 5293.0	...
1766103	  771.8	  640.0	 5294.0	...
1766104	  771.8	  639.9	 5295.0	...
1766105	  771.7	  639.9	 5297.0	...
1766106	  771.7	  639.9	 5297.0	...
1766107	  771.8	  639.9	 5296.0	...
1766108	  771.9	  639.7	 5295.0	...
1766109	  771.8	  639.6	 5294.0	...
1766110	  771.7	  639.5	 5295.0	...
1766111	  771.5	  639.7	 5295.0	...
1766112	  771.3	  639.7	 5295.0	...
1766113	  771.2	  639.5	 5296.0	...
1766114	  771.3	  639.2	 5298.0	...
1766115	  771.4	  638.9	 5300.0	...
1766116	  771.7	  638.8	 5300.0	...
1766117	  771.9	  638.8	 5301.0	...
1766118	  772.0	  638.8	 5302.0	...
1766119	  771.9	  638.8	 5302.0	...
1766120	  771.9	  638.8	 5300.0	...
1766121	  771.9	  638.7	 5297.0	...
1766122	  771.7	  638.7	 5296.0	...
1766123	  771.4	  638.7	 5297.0	...
1766124	  771.2	  638.5	 5299.0	...
1766125	  771.4	  638.0	 5300.0	...
1766126	  771.5	  637.6	 5303.0	...
1766127	  771.5	  637.3	 5305.0	...
1766128	  771.3	  637.2	 5307.0	...
1766129	  771.3	  637.5	 5308.0	...
1766130	  771.4	  637.8	 5309.0	...
1766131	  771.6	  638.0	 5311.0	...
1766132	  771.7	  637.8	 5313.0	...
1766133	  771.7	  637.6	 5315.0	...
1766134	  771.7	  637.7	 5315.0	...
1766135	  771.8	  637.8	 5316.0	...
1766136	  772.0	  637.9	 5316.0	...
1766137	  772.0	  637.8	 5316.0	...
1766138	  771.9	  637.7	 5316.0	...
1766139	  771.9	  637.6	 5317.0	...
1766140	  772.0	  637.4	 5319.0	...
1766141	  772.1	  637.0	 5322.0	...
1766142	  772.1	  636.7	 5324.0	...
1766143	  772.1	  636.6	 5324.0	...
1766144	  772.2	  636.7	 5324.0	...
1766145	  772.2	  636.7	 5325.0	...
1766146	  772.3	  636.6	 5326.0	...
1766147	  772.5	  636.7	 5328.0	...
1766148	  772.6	  636.8	 5328.0	...
1766149	  772.8	  636.9	 5328.0	...
1766150	  772.7	  636.9	 5328.0	...
1766151	  772.6	  636.9	 5327.0	...
1766152	  772.5	  637.0	 5326.0	...
1766153	  772.4	  637.0	 5324.0	...
1766154	  772.6	  637.3	 5324.0	...
1766155	  772.9	  637.7	 5325.0	...
1766156	  773.2	  638.0	 5327.0	...
1766157	  773.3	  637.9	 5327.0	...
1766158	  773.4	  637.7	 5325.0	...
1766159	  773.4	  637.5	 5325.0	...
1766160	  773.2	  637.6	 5326.0	...
1766161	  772.9	  637.6	 5328.0	...
1766162	  772.6	  637.7	 5330.0	...
1766163	  772.5	  637.7	 5332.0	...
1766164	  772.4	  637.6	 5333.0	...
1766165	  772.4	  637.4	 5333.0	...
1766166	  772.4	  637.8	 5333.0	...
1766167	  772.4	  638.2	 5333.0	...
1766168	  772.4	  638.5	 5333.0	...
1766169	  772.4	  638.3	 5333.0	...
1766170	  772.8	  638.2	 5333.0	...
1766171	  773.3	  638.2	 5333.0	...
1766172	  773.6	  638.5	 5333.0	...
1766173	  773.3	  638.9	 5333.0	...
1766174	  773.3	  639.2	 5333.0	...
1766175	  773.6	  639.2	 5333.0	...
1766176	  773.9	  639.2	 5333.0	...
1766177	  774.1	  639.8	 5332.0	...
1766178	  774.2	  640.4	 5332.0	...
1766179	  774.2	  641.1	 5332.0	...
1766180	  774.2	  641.9	 5332.0	...
1766181	  774.2	  642.7	 5332.0	...
1766182	  774.2	  643.4	 5330.0	...
1766183	  774.1	  644.0	 5322.0	...
1766184	  774.1	  645.1	 5316.0	...
EFIX R   1759806	1766184	6379	  771.9	  622.6	   5292
SSACC R  1766185
1766185	  774.2	  646.5	 5310.0	...
1766186	  774.3	  647.8	 5309.0	...
1766187	  774.7	  649.2	 5308.0	...
1766188	  775.2	  651.5	 5300.0	...
1766189	  775.9	  654.5	 5285.0	...
1766190	  776.4	  657.5	 5271.0	...
1766191	  777.0	  661.1	 5258.0	...
1766192	  777.3	  664.8	 5246.0	...
1766193	  777.7	  669.3	 5232.0	...
1766194	  778.1	  673.5	 5214.0	...
1766195	  778.3	  677.9	 5195.0	...
1766196	  778.7	  683.9	 5174.0	...
1766197	  779.3	  691.2	 5149.0	...
1766198	  779.9	  700.8	 5119.0	...
1766199	  780.6	  711.4	 5077.0	...
1766200	  781.5	  724.3	 5032.0	...
1766201	  783.1	  739.3	 4976.0	...
1766202	  784.8	  756.8	 4915.0	...
1766203	  786.8	  776.9	 4838.0	...
1766204	  788.8	  799.1	 4757.0	...
1766205	  790.7	  823.4	 4668.0	...
1766206	  792.7	  850.2	 4570.0	...
1766207	  795.2	  879.3	 4461.0	...
1766208	  798.1	  912.0	 4338.0	...
1766209	  801.2	  945.8	 4209.0	...
1766210	  803.6	  982.5	 4068.0	...
1766211	  806.7	 1021.6	 3924.0	...
1766212	  809.9	 1063.5	 3772.0	...
1766213	  813.6	 1107.2	 3615.0	...
1766214	  814.0	 1151.6	 3451.0	...
1766215	  815.1	 1198.7	 3282.0	...
1766216	  817.6	 1250.9	 3100.0	...
1766217	  824.2	 1309.1	 2898.0	...
1766218	  828.9	 1350.6	 2759.0	...
1766219	  831.3	 1371.7	 2687.0	...
1766220	  831.3	 1371.7	 2687.0	...
1766221	 1441.4	 1748.2	  667.0	...
1766222	 1441.4	 1748.2	  667.0	...
1766223	 1455.3	 1773.2	  601.0	...
1766224	 1469.3	 1798.2	  497.0	...
1766225	  978.1	 1883.0	  337.0	...
1766226	  451.1	 1918.6	  243.0	...
1766227	  -98.7	 1930.1	  186.0	...
1766228	  -98.7	 1930.1	  186.0	...
SBLINK R 1766229
1766229	   .	   .	    0.0	...
1766230	   .	   .	    0.0	...
1766231	   .	   .	    0.0	...
1766232	   .	   .	    0.0	...
1766233	   .	   .	    0.0	...
1766234	   .	   .	    0.0	...
1766235	   .	   .	    0.0	...
1766236	   .	   .	    0.0	...
1766237	   .	   .	    0.0	...
1766238	   .	   .	    0.0	...
1766239	   .	   .	    0.0	...
1766240	   .	   .	    0.0	...
1766241	   .	   .	    0.0	...
1766242	   .	   .	    0.0	...
1766243	   .	   .	    0.0	...
1766244	   .	   .	    0.0	...
1766245	   .	   .	    0.0	...
1766246	   .	   .	    0.0	...
1766247	   .	   .	    0.0	...
1766248	   .	   .	    0.0	...
1766249	   .	   .	    0.0	...
1766250	   .	   .	    0.0	...
1766251	   .	   .	    0.0	...
1766252	   .	   .	    0.0	...
1766253	   .	   .	    0.0	...
1766254	   .	   .	    0.0	...
1766255	   .	   .	    0.0	...
1766256	   .	   .	    0.0	...
1766257	   .	   .	    0.0	...
1766258	   .	   .	    0.0	...
1766259	   .	   .	    0.0	...
1766260	   .	   .	    0.0	...
1766261	   .	   .	    0.0	...
1766262	   .	   .	    0.0	...
1766263	   .	   .	    0.0	...
1766264	   .	   .	    0.0	...
1766265	   .	   .	    0.0	...
1766266	   .	   .	    0.0	...
1766267	   .	   .	    0.0	...
1766268	   .	   .	    0.0	...
1766269	   .	   .	    0.0	...
1766270	   .	   .	    0.0	...
1766271	   .	   .	    0.0	...
1766272	   .	   .	    0.0	...
1766273	   .	   .	    0.0	...
1766274	   .	   .	    0.0	...
1766275	   .	   .	    0.0	...
1766276	   .	   .	    0.0	...
1766277	   .	   .	    0.0	...
1766278	   .	   .	    0.0	...
1766279	   .	   .	    0.0	...
1766280	   .	   .	    0.0	...
1766281	   .	   .	    0.0	...
1766282	   .	   .	    0.0	...
1766283	   .	   .	    0.0	...
1766284	   .	   .	    0.0	...
1766285	   .	   .	    0.0	...
1766286	   .	   .	    0.0	...
1766287	   .	   .	    0.0	...
1766288	   .	   .	    0.0	...
1766289	   .	   .	    0.0	...
1766290	   .	   .	    0.0	...
1766291	   .	   .	    0.0	...
1766292	   .	   .	    0.0	...
1766293	   .	   .	    0.0	...
1766294	   .	   .	    0.0	...
1766295	   .	   .	    0.0	...
1766296	   .	   .	    0.0	...
1766297	   .	   .	    0.0	...
1766298	   .	   .	    0.0	...
1766299	   .	   .	    0.0	...
1766300	   .	   .	    0.0	...
1766301	   .	   .	    0.0	...
1766302	   .	   .	    0.0	...
1766303	   .	   .	    0.0	...
1766304	   .	   .	    0.0	...
1766305	   .	   .	    0.0	...
1766306	   .	   .	    0.0	...
1766307	   .	   .	    0.0	...
1766308	   .	   .	    0.0	...
1766309	   .	   .	    0.0	...
1766310	   .	   .	    0.0	...
1766311	   .	   .	    0.0	...
1766312	   .	   .	    0.0	...
1766313	   .	   .	    0.0	...
1766314	   .	   .	    0.0	...
1766315	   .	   .	    0.0	...
1766316	   .	   .	    0.0	...
1766317	   .	   .	    0.0	...
1766318	   .	   .	    0.0	...
1766319	   .	   .	    0.0	...
1766320	   .	   .	    0.0	...
1766321	   .	   .	    0.0	...
1766322	   .	   .	    0.0	...
1766323	   .	   .	    0.0	...
1766324	   .	   .	    0.0	...
1766325	   .	   .	    0.0	...
1766326	   .	   .	    0.0	...
1766327	   .	   .	    0.0	...
1766328	   .	   .	    0.0	...
1766329	   .	   .	    0.0	...
1766330	   .	   .	    0.0	...
1766331	   .	   .	    0.0	...
1766332	   .	   .	    0.0	...
1766333	   .	   .	    0.0	...
1766334	   .	   .	    0.0	...
1766335	   .	   .	    0.0	...
1766336	   .	   .	    0.0	...
1766337	   .	   .	    0.0	...
1766338	   .	   .	    0.0	...
1766339	   .	   .	    0.0	...
1766340	   .	   .	    0.0	...
1766341	   .	   .	    0.0	...
1766342	   .	   .	    0.0	...
1766343	   .	   .	    0.0	...
1766344	   .	   .	    0.0	...
1766345	   .	   .	    0.0	...
1766346	   .	   .	    0.0	...
1766347	   .	   .	    0.0	...
1766348	   .	   .	    0.0	...
1766349	   .	   .	    0.0	...
1766350	   .	   .	    0.0	...
1766351	   .	   .	    0.0	...
1766352	   .	   .	    0.0	...
1766353	   .	   .	    0.0	...
1766354	   .	   .	    0.0	...
1766355	   .	   .	    0.0	...
1766356	   .	   .	    0.0	...
1766357	   .	   .	    0.0	...
1766358	   .	   .	    0.0	...
1766359	   .	   .	    0.0	...
1766360	   .	   .	    0.0	...
1766361	   .	   .	    0.0	...
1766362	   .	   .	    0.0	...
1766363	   .	   .	    0.0	...
1766364	   .	   .	    0.0	...
1766365	   .	   .	    0.0	...
1766366	   .	   .	    0.0	...
1766367	   .	   .	    0.0	...
1766368	   .	   .	    0.0	...
1766369	   .	   .	    0.0	...
1766370	   .	   .	    0.0	...
1766371	   .	   .	    0.0	...
1766372	   .	   .	    0.0	...
1766373	   .	   .	    0.0	...
1766374	   .	   .	    0.0	...
1766375	   .	   .	    0.0	...
1766376	   .	   .	    0.0	...
1766377	   .	   .	    0.0	...
1766378	   .	   .	    0.0	...
1766379	   .	   .	    0.0	...
1766380	   .	   .	    0.0	...
1766381	   .	   .	    0.0	...
1766382	   .	   .	    0.0	...
1766383	   .	   .	    0.0	...
1766384	   .	   .	    0.0	...
1766385	   .	   .	    0.0	...
1766386	   .	   .	    0.0	...
1766387	   .	   .	    0.0	...
1766388	   .	   .	    0.0	...
1766389	   .	   .	    0.0	...
1766390	   .	   .	    0.0	...
1766391	   .	   .	    0.0	...
1766392	   .	   .	    0.0	...
1766393	   .	   .	    0.0	...
1766394	   .	   .	    0.0	...
1766395	   .	   .	    0.0	...
1766396	   .	   .	    0.0	...
1766397	   .	   .	    0.0	...
1766398	   .	   .	    0.0	...
1766399	   .	   .	    0.0	...
1766400	   .	   .	    0.0	...
1766401	   .	   .	    0.0	...
1766402	   .	   .	    0.0	...
1766403	   .	   .	    0.0	...
1766404	   .	   .	    0.0	...
1766405	   .	   .	    0.0	...
EBLINK R 1766229	1766405	177
1766406	  809.4	 1293.3	 2747.0	...
1766407	  809.4	 1293.3	 2747.0	...
1766408	  808.7	 1290.7	 2755.0	...
1766409	  807.7	 1285.4	 2775.0	...
1766410	  806.2	 1277.1	 2803.0	...
1766411	  805.1	 1268.1	 2841.0	...
1766412	  804.0	 1259.3	 2871.0	...
1766413	  803.1	 1251.0	 2898.0	...
1766414	  802.2	 1242.8	 2919.0	...
1766415	  801.4	 1234.0	 2952.0	...
1766416	  800.7	 1225.6	 2981.0	...
1766417	  800.0	 1217.4	 3012.0	...
1766418	  799.6	 1209.5	 3041.0	...
1766419	  799.2	 1201.7	 3071.0	...
1766420	  799.0	 1194.5	 3098.0	...
1766421	  798.5	 1186.4	 3127.0	...
1766422	  797.9	 1178.6	 3154.0	...
1766423	  797.3	 1171.4	 3179.0	...
1766424	  797.2	 1164.8	 3197.0	...
1766425	  797.1	 1157.5	 3225.0	...
1766426	  796.8	 1149.7	 3256.0	...
1766427	  796.1	 1143.0	 3283.0	...
1766428	  795.4	 1136.5	 3307.0	...
1766429	  794.7	 1131.2	 3329.0	...
1766430	  794.0	 1125.3	 3353.0	...
1766431	  793.3	 1119.7	 3377.0	...
1766432	  792.6	 1113.5	 3401.0	...
1766433	  791.9	 1107.4	 3423.0	...
1766434	  791.3	 1101.7	 3443.0	...
1766435	  791.4	 1095.2	 3464.0	...
1766436	  791.6	 1089.3	 3487.0	...
1766437	  791.7	 1082.8	 3508.0	...
1766438	  791.2	 1077.2	 3531.0	...
1766439	  790.7	 1071.7	 3554.0	...
1766440	  790.0	 1065.8	 3581.0	...
1766441	  789.4	 1060.6	 3599.0	...
1766442	  788.6	 1054.1	 3617.0	...
1766443	  788.3	 1048.6	 3637.0	...
1766444	  787.9	 1042.3	 3661.0	...
1766445	  787.6	 1037.1	 3678.0	...
1766446	  786.7	 1031.0	 3696.0	...
1766447	  785.9	 1025.0	 3717.0	...
1766448	  785.2	 1019.8	 3739.0	...
1766449	  784.7	 1015.0	 3755.0	...
1766450	  784.1	 1009.9	 3772.0	...
1766451	  783.4	 1003.7	 3794.0	...
1766452	  782.8	  998.0	 3816.0	...
1766453	  782.5	  992.8	 3838.0	...
1766454	  782.3	  987.9	 3855.0	...
1766455	  781.7	  981.7	 3875.0	...
1766456	  781.1	  976.1	 3893.0	...
1766457	  780.9	  969.9	 3916.0	...
1766458	  780.9	  965.2	 3937.0	...
1766459	  780.7	  959.6	 3955.0	...
1766460	  780.2	  954.4	 3969.0	...
1766461	  779.8	  949.2	 3986.0	...
1766462	  779.2	  944.3	 4007.0	...
1766463	  778.7	  940.1	 4026.0	...
1766464	  778.1	  935.4	 4041.0	...
1766465	  777.6	  930.7	 4052.0	...
1766466	  777.0	  925.7	 4067.0	...
1766467	  777.3	  921.4	 4084.0	...
1766468	  777.6	  917.1	 4100.0	...
1766469	  777.9	  912.9	 4114.0	...
1766470	  777.4	  908.2	 4128.0	...
1766471	  777.1	  903.9	 4143.0	...
1766472	  776.8	  899.3	 4157.0	...
ESACC R  1766185	1766472	288	  774.2	  646.5	  776.8	  899.3	   5.40	   1935
SFIX R   1766473
1766473	  776.9	  895.7	 4174.0	...
1766474	  776.8	  891.6	 4188.0	...
1766475	  776.7	  888.4	 4199.0	...
1766476	  776.3	  884.5	 4207.0	...
1766477	  776.0	  880.8	 4222.0	...
1766478	  775.8	  877.3	 4239.0	...
1766479	  775.5	  874.0	 4254.0	...
1766480	  775.2	  870.6	 4268.0	...
1766481	  775.0	  867.1	 4282.0	...
1766482	  774.9	  863.5	 4294.0	...
1766483	  774.8	  860.5	 4305.0	...
1766484	  774.5	  857.6	 4311.0	...
1766485	  774.3	  854.4	 4322.0	...
1766486	  773.9	  851.5	 4331.0	...
1766487	  773.6	  848.3	 4339.0	...
1766488	  773.7	  845.3	 4350.0	...
1766489	  773.9	  841.9	 4360.0	...
1766490	  774.1	  838.9	 4372.0	...
1766491	  773.8	  836.3	 4378.0	...
1766492	  773.6	  833.9	 4384.0	...
1766493	  773.3	  831.9	 4394.0	...
1766494	  773.4	  829.1	 4406.0	...
1766495	  773.4	  826.7	 4418.0	...
1766496	  773.3	  823.6	 4426.0	...
1766497	  773.0	  821.9	 4428.0	...
1766498	  772.6	  819.2	 4437.0	...
1766499	  772.4	  817.0	 4445.0	...
1766500	  772.1	  813.4	 4459.0	...
1766501	  772.0	  811.2	 4470.0	...
1766502	  771.9	  809.0	 4481.0	...
1766503	  772.1	  806.6	 4489.0	...
1766504	  772.2	  803.4	 4497.0	...
1766505	  772.4	  800.4	 4509.0	...
1766506	  772.3	  797.7	 4519.0	...
1766507	  772.1	  795.8	 4526.0	...
1766508	  771.7	  792.6	 4537.0	...
1766509	  771.8	  789.8	 4545.0	...
1766510	  771.9	  786.3	 4555.0	...
1766511	  772.0	  784.1	 4562.0	...
1766512	  771.6	  781.7	 4575.0	...
1766513	  771.3	  779.3	 4586.0	...
1766514	  771.0	  777.3	 4593.0	...
1766515	  770.7	  774.8	 4600.0	...
1766516	  770.3	  772.4	 4607.0	...
1766517	  769.9	  769.9	 4618.0	...
1766518	  769.4	  767.8	 4624.0	...
1766519	  769.1	  765.8	 4629.0	...
1766520	  768.6	  763.2	 4635.0	...
1766521	  768.7	  761.4	 4640.0	...
1766522	  768.9	  759.0	 4649.0	...
1766523	  769.2	  757.1	 4656.0	...
1766524	  769.4	  754.9	 4664.0	...
1766525	  769.2	  753.5	 4669.0	...
1766526	  768.9	  751.9	 4672.0	...
1766527	  768.4	  750.9	 4674.0	...
1766528	  768.1	  749.2	 4677.0	...
1766529	  768.1	  747.2	 4685.0	...
1766530	  768.2	  745.3	 4693.0	...
1766531	  768.5	  743.5	 4699.0	...
1766532	  768.5	  742.3	 4701.0	...
1766533	  768.4	  740.9	 4706.0	...
1766534	  768.3	  739.5	 4713.0	...
1766535	  768.1	  738.0	 4719.0	...
1766536	  767.9	  736.3	 4723.0	...
1766537	  767.8	  734.9	 4725.0	...
1766538	  767.8	  733.6	 4726.0	...
1766539	  767.7	  732.2	 4731.0	...
1766540	  767.4	  731.1	 4736.0	...
1766541	  767.2	  730.1	 4744.0	...
1766542	  767.1	  729.5	 4747.0	...
1766543	  766.9	  728.4	 4752.0	...
1766544	  766.7	  727.3	 4754.0	...
1766545	  766.5	  725.6	 4757.0	...
1766546	  766.8	  724.5	 4760.0	...
1766547	  766.9	  722.8	 4764.0	...
1766548	  767.2	  721.5	 4766.0	...
1766549	  767.0	  720.1	 4766.0	...
1766550	  766.8	  718.7	 4768.0	...
1766551	  766.7	  717.5	 4771.0	...
1766552	  766.7	  716.7	 4775.0	...
1766553	  766.7	  716.1	 4780.0	...
1766554	  766.5	  714.9	 4787.0	...
1766555	  766.1	  713.2	 4797.0	...
1766556	  765.8	  711.7	 4802.0	...
1766557	  765.3	  710.5	 4806.0	...
1766558	  765.1	  709.3	 4808.0	...
1766559	  764.9	  708.1	 4811.0	...
1766560	  765.2	  707.0	 4816.0	...
1766561	  765.6	  706.4	 4821.0	...
1766562	  765.8	  705.8	 4825.0	...
1766563	  765.5	  705.1	 4827.0	...
1766564	  765.3	  703.9	 4830.0	...
1766565	  765.2	  702.8	 4832.0	...
1766566	  764.9	  701.6	 4832.0	...
1766567	  764.5	  701.1	 4833.0	...
1766568	  764.2	  700.2	 4834.0	...
1766569	  764.1	  699.4	 4835.0	...
1766570	  764.0	  698.5	 4840.0	...
1766571	  764.2	  697.4	 4844.0	...
1766572	  764.6	  696.5	 4848.0	...
1766573	  764.6	  695.0	 4849.0	...
1766574	  764.3	  694.1	 4849.0	...
1766575	  764.0	  693.3	 4848.0	...
1766576	  764.0	  693.4	 4848.0	...
1766577	  764.0	  693.2	 4848.0	...
1766578	  763.8	  693.0	 4847.0	...
1766579	  763.6	  692.6	 4847.0	...
1766580	  763.3	  692.3	 4848.0	...
1766581	  763.3	  691.5	 4852.0	...
1766582	  763.1	  690.9	 4857.0	...
1766583	  762.9	  689.9	 4861.0	...
1766584	  762.7	  689.2	 4865.0	...
1766585	  762.6	  688.4	 4867.0	...
1766586	  762.5	  687.8	 4869.0	...
1766587	  762.4	  687.4	 4869.0	...
1766588	  762.3	  686.5	 4869.0	...
1766589	  761.8	  686.0	 4869.0	...
1766590	  761.1	  685.1	 4869.0	...
1766591	  760.6	  684.6	 4872.0	...
1766592	  760.5	  683.1	 4874.0	...
1766593	  760.4	  682.2	 4877.0	...
1766594	  760.3	  681.3	 4877.0	...
1766595	  760.4	  680.3	 4877.0	...
1766596	  760.4	  678.6	 4877.0	...
1766597	  760.3	  676.6	 4877.0	...
1766598	  760.2	  675.7	 4879.0	...
1766599	  760.1	  674.7	 4886.0	...
1766600	  760.1	  673.9	 4892.0	...
1766601	  760.1	  672.8	 4895.0	...
1766602	  760.1	  672.0	 4896.0	...
1766603	  760.0	  671.1	 4897.0	...
1766604	  760.1	  670.6	 4899.0	...
1766605	  760.1	  670.1	 4901.0	...
1766606	  760.2	  669.2	 4905.0	...
1766607	  760.1	  668.3	 4908.0	...
1766608	  760.0	  667.9	 4911.0	...
1766609	  760.0	  667.4	 4911.0	...
1766610	  760.0	  667.1	 4911.0	...
1766611	  759.8	  666.8	 4911.0	...
1766612	  759.5	  666.3	 4911.0	...
1766613	  759.3	  665.7	 4912.0	...
1766614	  759.2	  665.1	 4914.0	...
1766615	  759.1	  664.6	 4918.0	...
1766616	  758.9	  664.1	 4923.0	...
1766617	  758.7	  663.2	 4926.0	...
1766618	  758.6	  662.4	 4927.0	...
1766619	  758.6	  661.7	 4929.0	...
1766620	  758.5	  661.1	 4931.0	...
1766621	  758.4	  660.6	 4931.0	...
1766622	  758.1	  659.6	 4931.0	...
1766623	  757.9	  658.9	 4931.0	...
1766624	  757.7	  657.8	 4932.0	...
1766625	  757.6	  657.2	 4935.0	...
1766626	  757.5	  656.7	 4937.0	...
1766627	  757.5	  656.6	 4938.0	...
1766628	  757.5	  655.7	 4937.0	...
1766629	  757.5	  654.9	 4939.0	...
1766630	  757.4	  653.5	 4942.0	...
1766631	  757.3	  652.9	 4945.0	...
1766632	  757.3	  652.3	 4946.0	...
1766633	  757.5	  652.2	 4946.0	...
1766634	  758.0	  652.1	 4947.0	...
1766635	  758.4	  651.5	 4950.0	...
1766636	  758.7	  651.0	 4954.0	...
1766637	  758.5	  650.4	 4957.0	...
1766638	  758.3	  650.0	 4958.0	...
1766639	  757.8	  649.7	 4959.0	...
1766640	  757.3	  649.5	 4959.0	...
1766641	  757.0	  649.0	 4959.0	...
1766642	  757.0	  648.3	 4960.0	...
1766643	  757.0	  647.8	 4961.0	...
1766644	  757.0	  647.8	 4962.0	...
1766645	  757.0	  647.8	 4962.0	...
1766646	  756.9	  647.7	 4963.0	...
1766647	  757.3	  647.2	 4964.0	...
1766648	  757.7	  646.5	 4965.0	...
1766649	  758.1	  645.7	 4967.0	...
1766650	  758.0	  644.7	 4970.0	...
1766651	  757.8	  644.2	 4971.0	...
1766652	  757.8	  643.7	 4972.0	...
1766653	  757.8	  643.5	 4973.0	...
1766654	  757.7	  643.3	 4975.0	...
1766655	  757.6	  643.1	 4976.0	...
1766656	  757.5	  643.0	 4975.0	...
1766657	  757.4	  643.0	 4974.0	...
1766658	  757.4	  643.0	 4974.0	...
1766659	  757.3	  642.9	 4976.0	...
1766660	  757.1	  642.8	 4977.0	...
1766661	  756.8	  642.3	 4977.0	...
1766662	  756.6	  641.7	 4977.0	...
1766663	  756.6	  641.1	 4976.0	...
1766664	  756.5	  640.9	 4979.0	...
1766665	  756.4	  640.8	 4982.0	...
1766666	  756.3	  640.7	 4985.0	...
1766667	  756.4	  640.6	 4985.0	...
1766668	  756.5	  640.5	 4985.0	...
1766669	  756.4	  639.9	 4985.0	...
1766670	  756.2	  639.3	 4986.0	...
1766671	  755.8	  638.9	 4989.0	...
1766672	  755.5	  639.0	 4992.0	...
1766673	  755.6	  639.1	 4995.0	...
1766674	  755.7	  638.8	 4995.0	...
1766675	  755.8	  637.9	 4996.0	...
1766676	  755.7	  637.0	 4998.0	...
1766677	  755.7	  636.4	 5000.0	...
1766678	  755.7	  635.9	 5001.0	...
1766679	  755.8	  635.5	 5002.0	...
1766680	  755.9	  635.1	 5002.0	...
1766681	  756.3	  634.4	 5002.0	...
1766682	  756.5	  633.7	 5002.0	...
1766683	  756.7	  633.2	 5003.0	...
1766684	  756.7	  633.4	 5003.0	...
1766685	  756.7	  633.8	 5004.0	...
1766686	  756.8	  633.9	 5004.0	...
1766687	  756.8	  633.7	 5003.0	...
1766688	  756.5	  633.3	 5002.0	...
1766689	  756.0	  633.0	 5001.0	...
1766690	  755.5	  633.2	 5000.0	...
1766691	  755.6	  633.1	 4998.0	...
1766692	  755.8	  632.8	 4997.0	...
1766693	  755.5	  632.7	 4997.0	...
1766694	  755.1	  632.8	 4997.0	...
1766695	  754.6	  632.5	 4997.0	...
1766696	  754.6	  632.2	 4999.0	...
1766697	  754.7	  631.8	 5000.0	...
1766698	  754.7	  631.8	 5001.0	...
1766699	  754.8	  631.8	 4999.0	...
1766700	  754.8	  631.6	 4999.0	...
1766701	  754.8	  631.3	 4999.0	...
1766702	  754.8	  631.0	 4999.0	...
1766703	  754.8	  630.1	 4999.0	...
1766704	  754.8	  629.2	 4998.0	...
1766705	  754.9	  628.2	 4998.0	...
1766706	  754.9	  628.1	 4999.0	...
1766707	  755.0	  628.0	 4999.0	...
1766708	  754.9	  628.0	 4998.0	...
1766709	  754.7	  627.8	 4997.0	...
1766710	  754.5	  627.5	 4999.0	...
1766711	  754.3	  627.2	 5001.0	...
1766712	  753.9	  626.8	 5004.0	...
1766713	  753.8	  626.6	 5004.0	...
1766714	  753.8	  626.2	 5002.0	...
1766715	  753.9	  625.4	 5000.0	...
1766716	  754.0	  624.8	 4998.0	...
1766717	  753.9	  624.3	 4999.0	...
1766718	  753.8	  624.6	 5001.0	...
1766719	  753.7	  624.3	 5004.0	...
1766720	  753.7	  623.9	 5007.0	...
1766721	  753.7	  623.5	 5008.0	...
1766722	  753.7	  623.5	 5007.0	...
1766723	  753.7	  623.2	 5007.0	...
1766724	  753.5	  622.3	 5008.0	...
1766725	  753.4	  621.4	 5010.0	...
1766726	  753.5	  620.7	 5012.0	...
1766727	  753.5	  620.5	 5016.0	...
1766728	  753.6	  620.2	 5019.0	...
1766729	  753.7	  619.9	 5022.0	...
1766730	  753.8	  619.7	 5022.0	...
1766731	  753.9	  619.7	 5022.0	...
1766732	  753.9	  619.6	 5019.0	...
1766733	  753.4	  619.6	 5016.0	...
1766734	  752.9	  619.3	 5014.0	...
1766735	  752.5	  618.7	 5017.0	...
1766736	  752.6	  617.8	 5019.0	...
1766737	  752.8	  617.3	 5021.0	...
1766738	  753.0	  617.1	 5021.0	...
1766739	  753.0	  617.0	 5021.0	...
1766740	  752.9	  616.8	 5020.0	...
1766741	  752.6	  616.2	 5018.0	...
[truncated: 4,254,550 more chars]
