# Supplementary material for: With an eye on uncertainty: Modelling pupillary responses to environmental volatility
Source: PLoS Comput Biol. 2019 Jul 5;15(7):e1007126. doi: 10.1371/journal.pcbi.1007126 (PMC6636765; doi:10.1371/journal.pcbi.1007126)
Supplement: S5 Data — Zip file containing the pupillometry data for participant 5. (ZIP) [file pcbi.1007126.s005.zip › P5/trial10.asc]

** CONVERTED FROM C:\Users\tparr\Documents\PVR\P5_1212\trial10.edf using edfapi 3.1 Win32 Nov 24 2009 on Tue Dec 12 10:57:24 2017
** DATE: Tue Dec 12 10:34:41 2017
** TYPE: EDF_FILE BINARY EVENT SAMPLE TAGGED
** VERSION: EYELINK II 1
** SOURCE: EYELINK CL
** EYELINK II CL v4.48 Nov 25 2009
** CAMERA: EyeLink CL Version 1.4 Sensor=BHA
** SERIAL NUMBER: CL1-AAD42
** CAMERA_CONFIG: AAD42140.SCD
**

MSG	1607528 RECCFG CR 1000 2 0 R
MSG	1607528 ELCLCFG MTABLER
MSG	1607528 GAZE_COORDS 0.00 0.00 1599.00 1199.00
MSG	1607528 THRESHOLDS R 106 237
MSG	1607528 ELCL_PROC CENTROID (3)
MSG	1607528 ELCL_PCR_PARAM 5 3.0
START	1607529 	RIGHT	SAMPLES	EVENTS
PRESCALER	1
VPRESCALER	1
PUPIL	AREA
EVENTS	GAZE	RIGHT	RATE	1000.00	TRACKING	CR	FILTER	2
SAMPLES	GAZE	RIGHT	RATE	1000.00	TRACKING	CR	FILTER	2
MSG	1607529 !MODE RECORD CR 1000 2 0 R
1607529	  770.0	  579.1	 5067.0	...
INPUT	1607529	127
1607530	  769.9	  578.8	 5068.0	...
1607531	  769.9	  578.5	 5068.0	...
1607532	  770.1	  578.3	 5068.0	...
1607533	  770.3	  578.2	 5068.0	...
1607534	  770.5	  578.0	 5067.0	...
1607535	  770.6	  578.1	 5066.0	...
SFIX R   1607536
1607536	  770.5	  578.4	 5063.0	...
1607537	  770.4	  579.0	 5060.0	...
1607538	  770.3	  579.5	 5058.0	...
1607539	  770.4	  579.7	 5056.0	...
1607540	  770.6	  579.7	 5055.0	...
1607541	  770.8	  579.7	 5055.0	...
1607542	  770.6	  579.7	 5053.0	...
1607543	  770.2	  579.7	 5050.0	...
1607544	  769.8	  579.6	 5048.0	...
1607545	  769.9	  579.4	 5047.0	...
1607546	  769.9	  579.2	 5046.0	...
1607547	  770.2	  579.2	 5047.0	...
1607548	  770.3	  579.2	 5049.0	...
1607549	  770.5	  579.2	 5049.0	...
1607550	  770.3	  579.2	 5044.0	...
1607551	  770.0	  579.2	 5040.0	...
1607552	  769.8	  579.3	 5037.0	...
1607553	  769.9	  579.4	 5038.0	...
1607554	  770.0	  579.5	 5038.0	...
1607555	  770.0	  579.4	 5037.0	...
1607556	  769.9	  579.3	 5037.0	...
1607557	  769.9	  579.4	 5037.0	...
1607558	  769.9	  579.5	 5033.0	...
1607559	  770.0	  579.6	 5030.0	...
1607560	  770.0	  579.3	 5027.0	...
1607561	  770.2	  579.0	 5027.0	...
1607562	  770.4	  578.8	 5027.0	...
1607563	  770.6	  578.8	 5026.0	...
1607564	  770.6	  578.8	 5024.0	...
1607565	  770.9	  578.7	 5021.0	...
1607566	  771.1	  578.7	 5018.0	...
1607567	  771.4	  578.5	 5017.0	...
1607568	  771.5	  578.5	 5016.0	...
1607569	  771.4	  578.3	 5016.0	...
1607570	  771.2	  578.3	 5016.0	...
1607571	  770.9	  578.1	 5016.0	...
1607572	  770.9	  578.1	 5017.0	...
1607573	  770.7	  578.0	 5016.0	...
1607574	  770.5	  578.0	 5016.0	...
1607575	  770.7	  578.3	 5015.0	...
1607576	  771.1	  578.6	 5012.0	...
1607577	  771.4	  578.8	 5009.0	...
1607578	  771.4	  578.8	 5005.0	...
1607579	  771.3	  578.7	 5004.0	...
1607580	  771.3	  578.4	 5000.0	...
1607581	  771.5	  578.1	 4997.0	...
1607582	  771.8	  577.8	 4993.0	...
1607583	  772.0	  577.9	 4992.0	...
1607584	  771.6	  578.2	 4991.0	...
1607585	  771.2	  578.5	 4991.0	...
1607586	  770.9	  578.8	 4990.0	...
1607587	  771.0	  579.0	 4989.0	...
1607588	  771.3	  579.0	 4986.0	...
1607589	  771.5	  579.2	 4986.0	...
1607590	  771.7	  579.5	 4986.0	...
1607591	  771.9	  579.9	 4985.0	...
1607592	  772.0	  580.1	 4983.0	...
1607593	  771.9	  579.9	 4982.0	...
1607594	  771.8	  579.6	 4984.0	...
1607595	  771.7	  579.2	 4982.0	...
1607596	  771.8	  579.2	 4979.0	...
1607597	  771.8	  579.5	 4975.0	...
1607598	  771.9	  580.0	 4974.0	...
1607599	  771.8	  580.5	 4971.0	...
1607600	  771.7	  580.7	 4967.0	...
1607601	  771.8	  580.7	 4963.0	...
1607602	  771.9	  580.7	 4961.0	...
1607603	  772.0	  580.8	 4962.0	...
1607604	  772.0	  580.9	 4963.0	...
1607605	  771.9	  581.1	 4963.0	...
1607606	  772.0	  581.2	 4963.0	...
1607607	  772.1	  581.1	 4963.0	...
1607608	  772.2	  581.0	 4962.0	...
1607609	  772.2	  580.8	 4960.0	...
1607610	  772.2	  580.8	 4958.0	...
1607611	  772.3	  581.1	 4957.0	...
1607612	  772.5	  581.3	 4956.0	...
1607613	  772.7	  581.5	 4956.0	...
1607614	  772.8	  581.4	 4955.0	...
1607615	  772.7	  581.2	 4952.0	...
1607616	  772.5	  581.2	 4949.0	...
1607617	  772.2	  581.2	 4947.0	...
1607618	  772.0	  581.5	 4946.0	...
1607619	  772.0	  581.7	 4944.0	...
1607620	  772.0	  581.7	 4943.0	...
1607621	  772.0	  581.5	 4941.0	...
1607622	  772.0	  581.5	 4938.0	...
1607623	  772.0	  581.9	 4934.0	...
1607624	  772.1	  582.2	 4932.0	...
1607625	  772.3	  582.2	 4929.0	...
1607626	  772.4	  582.3	 4926.0	...
1607627	  772.5	  582.3	 4923.0	...
1607628	  772.4	  582.1	 4922.0	...
1607629	  772.3	  582.1	 4922.0	...
1607630	  772.1	  582.1	 4922.0	...
1607631	  772.2	  582.3	 4921.0	...
1607632	  772.4	  582.3	 4917.0	...
1607633	  772.6	  582.6	 4912.0	...
1607634	  772.7	  582.9	 4907.0	...
1607635	  772.6	  583.0	 4907.0	...
1607636	  772.5	  582.9	 4908.0	...
1607637	  772.7	  582.7	 4910.0	...
1607638	  773.1	  582.7	 4911.0	...
1607639	  773.2	  582.6	 4910.0	...
1607640	  773.0	  582.6	 4909.0	...
1607641	  773.1	  582.5	 4908.0	...
1607642	  773.3	  582.3	 4908.0	...
1607643	  773.4	  582.2	 4907.0	...
1607644	  773.2	  582.2	 4905.0	...
1607645	  772.8	  582.3	 4902.0	...
1607646	  772.7	  582.4	 4899.0	...
1607647	  772.5	  582.5	 4899.0	...
1607648	  772.3	  582.5	 4899.0	...
1607649	  772.5	  582.4	 4900.0	...
1607650	  772.8	  582.4	 4898.0	...
1607651	  773.1	  582.4	 4895.0	...
1607652	  773.1	  582.4	 4890.0	...
1607653	  772.9	  582.1	 4887.0	...
1607654	  772.9	  581.7	 4886.0	...
1607655	  772.8	  581.3	 4886.0	...
1607656	  772.8	  581.8	 4886.0	...
1607657	  772.6	  582.2	 4886.0	...
1607658	  772.5	  582.6	 4886.0	...
1607659	  772.5	  582.5	 4886.0	...
1607660	  772.6	  582.1	 4886.0	...
1607661	  772.7	  581.7	 4887.0	...
1607662	  772.6	  581.3	 4885.0	...
1607663	  772.5	  581.3	 4883.0	...
1607664	  772.4	  581.3	 4881.0	...
1607665	  772.3	  581.1	 4881.0	...
1607666	  772.2	  581.0	 4881.0	...
1607667	  772.1	  580.9	 4882.0	...
1607668	  772.0	  580.9	 4881.0	...
1607669	  771.9	  581.0	 4880.0	...
1607670	  771.8	  581.1	 4879.0	...
1607671	  771.6	  581.3	 4877.0	...
1607672	  771.5	  581.6	 4875.0	...
1607673	  771.6	  581.9	 4875.0	...
1607674	  771.9	  582.1	 4877.0	...
1607675	  772.2	  582.0	 4877.0	...
1607676	  772.5	  582.0	 4876.0	...
1607677	  772.7	  581.8	 4875.0	...
1607678	  773.0	  581.7	 4875.0	...
1607679	  772.9	  581.0	 4874.0	...
1607680	  772.9	  580.5	 4875.0	...
1607681	  772.8	  580.7	 4876.0	...
1607682	  772.8	  581.3	 4878.0	...
1607683	  772.6	  581.8	 4879.0	...
1607684	  772.3	  581.6	 4879.0	...
1607685	  772.1	  581.6	 4875.0	...
1607686	  772.0	  581.7	 4872.0	...
1607687	  772.0	  581.8	 4870.0	...
1607688	  772.1	  581.8	 4871.0	...
1607689	  772.2	  581.8	 4871.0	...
1607690	  772.3	  582.0	 4870.0	...
1607691	  772.4	  582.3	 4868.0	...
1607692	  772.5	  582.5	 4870.0	...
1607693	  772.5	  582.5	 4873.0	...
1607694	  772.6	  582.2	 4874.0	...
1607695	  772.8	  581.8	 4872.0	...
1607696	  772.8	  581.4	 4871.0	...
1607697	  772.6	  581.4	 4871.0	...
1607698	  772.4	  581.5	 4870.0	...
1607699	  772.3	  581.5	 4869.0	...
1607700	  772.2	  581.2	 4868.0	...
1607701	  772.3	  581.0	 4867.0	...
1607702	  772.3	  580.8	 4867.0	...
1607703	  772.3	  580.9	 4869.0	...
1607704	  772.3	  581.2	 4870.0	...
1607705	  772.4	  581.4	 4870.0	...
1607706	  772.5	  582.0	 4870.0	...
1607707	  772.5	  582.3	 4870.0	...
1607708	  772.4	  582.7	 4869.0	...
1607709	  772.2	  582.7	 4869.0	...
1607710	  772.2	  582.5	 4869.0	...
1607711	  772.2	  582.5	 4868.0	...
1607712	  772.2	  582.4	 4868.0	...
1607713	  772.2	  582.5	 4868.0	...
1607714	  772.3	  582.5	 4868.0	...
1607715	  772.3	  582.5	 4868.0	...
1607716	  772.4	  582.5	 4869.0	...
1607717	  772.4	  582.6	 4868.0	...
1607718	  772.4	  582.7	 4866.0	...
1607719	  772.4	  582.7	 4865.0	...
1607720	  772.3	  582.7	 4865.0	...
1607721	  772.3	  582.5	 4865.0	...
1607722	  772.4	  582.3	 4864.0	...
1607723	  772.5	  582.2	 4861.0	...
1607724	  772.5	  581.8	 4859.0	...
1607725	  772.4	  581.0	 4856.0	...
1607726	  772.6	  580.3	 4856.0	...
1607727	  772.7	  579.5	 4858.0	...
1607728	  772.8	  578.8	 4861.0	...
1607729	  772.9	  577.8	 4864.0	...
1607730	  773.1	  577.2	 4864.0	...
1607731	  773.3	  576.8	 4863.0	...
1607732	  773.0	  576.7	 4862.0	...
1607733	  772.8	  576.7	 4861.0	...
1607734	  772.6	  576.8	 4859.0	...
1607735	  772.7	  576.9	 4859.0	...
1607736	  773.2	  577.0	 4860.0	...
1607737	  773.6	  577.1	 4861.0	...
1607738	  774.1	  577.5	 4861.0	...
1607739	  774.6	  578.0	 4861.0	...
1607740	  775.0	  578.6	 4862.0	...
1607741	  775.2	  578.6	 4863.0	...
1607742	  775.2	  578.6	 4864.0	...
1607743	  775.6	  578.6	 4865.0	...
1607744	  776.1	  578.6	 4867.0	...
1607745	  776.0	  578.7	 4868.0	...
1607746	  775.5	  578.9	 4871.0	...
1607747	  775.0	  578.9	 4874.0	...
1607748	  774.8	  578.7	 4875.0	...
1607749	  774.7	  578.5	 4875.0	...
1607750	  774.5	  578.4	 4875.0	...
1607751	  774.4	  578.5	 4875.0	...
1607752	  774.3	  578.5	 4875.0	...
1607753	  774.3	  578.5	 4875.0	...
1607754	  774.3	  578.4	 4875.0	...
1607755	  774.4	  578.3	 4874.0	...
1607756	  774.7	  578.5	 4874.0	...
1607757	  774.9	  578.8	 4874.0	...
1607758	  775.1	  578.7	 4874.0	...
1607759	  775.0	  578.4	 4875.0	...
1607760	  774.7	  578.3	 4874.0	...
1607761	  774.4	  578.6	 4874.0	...
1607762	  774.2	  579.0	 4873.0	...
1607763	  774.2	  579.2	 4872.0	...
1607764	  774.3	  579.3	 4871.0	...
1607765	  774.4	  579.3	 4873.0	...
1607766	  774.5	  579.3	 4875.0	...
1607767	  774.5	  579.3	 4876.0	...
1607768	  774.6	  579.5	 4876.0	...
1607769	  774.6	  579.6	 4876.0	...
1607770	  774.8	  579.6	 4875.0	...
1607771	  774.8	  579.5	 4876.0	...
1607772	  774.9	  579.4	 4877.0	...
1607773	  774.7	  579.2	 4878.0	...
1607774	  774.6	  579.0	 4879.0	...
1607775	  774.6	  579.0	 4879.0	...
1607776	  774.6	  579.1	 4880.0	...
1607777	  774.7	  579.0	 4881.0	...
1607778	  774.5	  578.8	 4882.0	...
1607779	  774.3	  578.4	 4880.0	...
1607780	  774.1	  578.2	 4879.0	...
1607781	  774.3	  577.9	 4878.0	...
1607782	  774.5	  577.8	 4878.0	...
1607783	  774.6	  577.9	 4877.0	...
1607784	  774.7	  578.0	 4877.0	...
1607785	  774.7	  577.9	 4877.0	...
1607786	  774.6	  577.7	 4876.0	...
1607787	  774.6	  577.5	 4876.0	...
1607788	  774.6	  577.9	 4879.0	...
1607789	  774.7	  578.4	 4883.0	...
1607790	  774.6	  578.4	 4886.0	...
1607791	  774.5	  577.9	 4885.0	...
1607792	  774.3	  577.8	 4883.0	...
1607793	  774.3	  578.5	 4880.0	...
1607794	  774.1	  579.3	 4879.0	...
1607795	  773.8	  579.1	 4879.0	...
1607796	  773.5	  578.6	 4879.0	...
1607797	  773.5	  578.1	 4882.0	...
1607798	  773.6	  578.2	 4885.0	...
1607799	  773.6	  578.4	 4888.0	...
1607800	  773.5	  578.3	 4886.0	...
1607801	  773.5	  578.2	 4884.0	...
1607802	  773.6	  578.0	 4882.0	...
1607803	  773.6	  578.1	 4882.0	...
1607804	  773.6	  578.2	 4882.0	...
1607805	  773.8	  578.3	 4883.0	...
1607806	  774.1	  578.3	 4885.0	...
1607807	  774.3	  578.4	 4885.0	...
1607808	  774.4	  578.5	 4885.0	...
1607809	  774.5	  578.6	 4884.0	...
1607810	  774.3	  578.7	 4887.0	...
1607811	  774.1	  578.8	 4890.0	...
1607812	  773.8	  578.9	 4893.0	...
1607813	  773.7	  579.0	 4894.0	...
1607814	  773.8	  579.0	 4893.0	...
1607815	  774.1	  579.0	 4892.0	...
1607816	  774.2	  578.9	 4891.0	...
1607817	  774.1	  578.9	 4891.0	...
1607818	  774.0	  579.1	 4891.0	...
1607819	  773.9	  579.4	 4890.0	...
1607820	  773.7	  579.8	 4889.0	...
1607821	  773.6	  579.9	 4888.0	...
1607822	  773.6	  579.8	 4889.0	...
1607823	  773.7	  579.6	 4889.0	...
1607824	  773.6	  579.6	 4889.0	...
1607825	  773.4	  579.7	 4889.0	...
1607826	  773.2	  579.7	 4890.0	...
1607827	  772.9	  579.7	 4892.0	...
1607828	  772.9	  580.4	 4895.0	...
1607829	  772.8	  581.2	 4895.0	...
1607830	  772.8	  581.9	 4896.0	...
1607831	  773.1	  582.0	 4896.0	...
1607832	  773.6	  581.9	 4897.0	...
1607833	  773.9	  581.8	 4897.0	...
1607834	  774.0	  581.8	 4895.0	...
1607835	  773.8	  581.4	 4891.0	...
1607836	  773.7	  581.0	 4887.0	...
1607837	  773.7	  580.7	 4889.0	...
1607838	  773.7	  581.1	 4891.0	...
1607839	  773.7	  581.4	 4894.0	...
1607840	  773.7	  581.6	 4895.0	...
1607841	  773.6	  582.0	 4896.0	...
1607842	  773.6	  582.2	 4897.0	...
1607843	  773.8	  582.6	 4898.0	...
1607844	  774.1	  582.6	 4898.0	...
1607845	  774.4	  582.5	 4896.0	...
1607846	  774.4	  582.3	 4894.0	...
1607847	  774.3	  582.4	 4893.0	...
1607848	  774.4	  582.7	 4892.0	...
1607849	  774.5	  582.9	 4891.0	...
1607850	  774.6	  582.9	 4891.0	...
1607851	  774.4	  582.9	 4891.0	...
1607852	  774.1	  583.0	 4893.0	...
1607853	  773.9	  583.0	 4896.0	...
1607854	  774.1	  583.0	 4897.0	...
1607855	  774.3	  583.0	 4897.0	...
1607856	  774.6	  582.9	 4896.0	...
1607857	  774.9	  582.8	 4895.0	...
1607858	  775.2	  582.6	 4894.0	...
1607859	  775.3	  582.5	 4893.0	...
1607860	  775.3	  582.3	 4894.0	...
1607861	  775.2	  582.3	 4894.0	...
1607862	  775.2	  582.8	 4894.0	...
1607863	  775.3	  583.5	 4893.0	...
1607864	  775.3	  584.2	 4893.0	...
1607865	  775.3	  584.4	 4893.0	...
1607866	  775.3	  584.5	 4894.0	...
1607867	  775.3	  584.6	 4895.0	...
1607868	  775.4	  584.9	 4895.0	...
1607869	  775.5	  585.2	 4894.0	...
1607870	  775.6	  585.4	 4894.0	...
1607871	  775.9	  585.3	 4894.0	...
1607872	  776.2	  585.2	 4893.0	...
1607873	  776.4	  585.1	 4893.0	...
1607874	  776.4	  585.2	 4893.0	...
1607875	  776.2	  585.3	 4892.0	...
1607876	  776.0	  585.4	 4892.0	...
1607877	  775.8	  585.5	 4892.0	...
1607878	  775.7	  585.8	 4892.0	...
1607879	  775.7	  586.1	 4891.0	...
1607880	  775.6	  586.2	 4890.0	...
1607881	  775.6	  586.1	 4888.0	...
1607882	  776.0	  586.1	 4886.0	...
1607883	  776.4	  586.3	 4887.0	...
1607884	  776.7	  586.5	 4888.0	...
1607885	  776.6	  586.8	 4888.0	...
1607886	  776.6	  587.0	 4886.0	...
1607887	  776.8	  587.2	 4885.0	...
1607888	  776.8	  587.3	 4885.0	...
1607889	  776.6	  587.0	 4885.0	...
1607890	  776.5	  586.7	 4884.0	...
1607891	  776.6	  586.2	 4885.0	...
1607892	  776.8	  585.9	 4886.0	...
1607893	  776.9	  585.6	 4885.0	...
1607894	  776.8	  586.0	 4883.0	...
1607895	  776.7	  586.4	 4880.0	...
1607896	  776.4	  586.8	 4879.0	...
1607897	  776.2	  586.8	 4880.0	...
1607898	  776.0	  586.8	 4881.0	...
1607899	  776.2	  586.4	 4882.0	...
1607900	  776.5	  586.0	 4881.0	...
1607901	  776.8	  585.5	 4881.0	...
1607902	  776.7	  585.3	 4880.0	...
1607903	  776.7	  585.1	 4879.0	...
1607904	  776.7	  585.1	 4878.0	...
1607905	  776.7	  585.1	 4879.0	...
1607906	  777.0	  584.8	 4879.0	...
1607907	  777.2	  584.4	 4877.0	...
1607908	  777.5	  584.5	 4873.0	...
1607909	  777.3	  585.0	 4871.0	...
1607910	  777.1	  585.2	 4872.0	...
1607911	  776.9	  584.9	 4874.0	...
1607912	  776.7	  584.7	 4874.0	...
1607913	  776.6	  584.7	 4874.0	...
1607914	  776.6	  585.0	 4873.0	...
1607915	  776.6	  585.3	 4873.0	...
1607916	  776.8	  585.4	 4873.0	...
1607917	  777.0	  585.2	 4874.0	...
1607918	  777.4	  585.3	 4874.0	...
1607919	  777.6	  586.0	 4873.0	...
1607920	  777.7	  586.6	 4873.0	...
1607921	  777.5	  586.6	 4873.0	...
1607922	  777.4	  586.3	 4873.0	...
1607923	  777.2	  586.0	 4873.0	...
1607924	  777.5	  585.9	 4874.0	...
1607925	  777.8	  585.6	 4874.0	...
1607926	  777.9	  585.3	 4873.0	...
1607927	  777.9	  585.3	 4871.0	...
1607928	  777.9	  585.8	 4870.0	...
1607929	  777.9	  586.4	 4868.0	...
1607930	  778.2	  586.8	 4868.0	...
1607931	  778.5	  586.9	 4867.0	...
1607932	  778.7	  586.9	 4867.0	...
1607933	  778.6	  586.8	 4867.0	...
1607934	  778.4	  586.5	 4868.0	...
1607935	  778.4	  586.4	 4868.0	...
1607936	  778.6	  586.6	 4868.0	...
1607937	  778.5	  586.8	 4870.0	...
1607938	  778.1	  587.0	 4871.0	...
1607939	  777.9	  587.2	 4872.0	...
1607940	  778.1	  587.3	 4872.0	...
1607941	  778.4	  587.3	 4872.0	...
1607942	  778.6	  587.5	 4872.0	...
1607943	  778.7	  587.8	 4871.0	...
1607944	  778.7	  588.1	 4871.0	...
1607945	  778.8	  588.5	 4872.0	...
1607946	  778.8	  589.0	 4872.0	...
1607947	  779.1	  589.5	 4870.0	...
1607948	  779.2	  589.6	 4868.0	...
1607949	  779.3	  589.3	 4867.0	...
1607950	  779.3	  588.8	 4867.0	...
1607951	  779.4	  588.4	 4867.0	...
1607952	  779.5	  588.5	 4866.0	...
1607953	  779.5	  588.5	 4866.0	...
1607954	  779.5	  588.7	 4865.0	...
1607955	  779.4	  588.9	 4864.0	...
1607956	  779.5	  589.1	 4863.0	...
1607957	  779.4	  589.2	 4864.0	...
1607958	  779.4	  589.0	 4865.0	...
1607959	  779.3	  588.7	 4862.0	...
1607960	  779.3	  588.0	 4857.0	...
1607961	  779.4	  587.5	 4854.0	...
1607962	  779.4	  587.3	 4857.0	...
1607963	  779.2	  587.3	 4860.0	...
1607964	  779.2	  587.4	 4861.0	...
1607965	  779.3	  587.3	 4862.0	...
1607966	  779.5	  587.4	 4861.0	...
1607967	  779.7	  587.5	 4859.0	...
1607968	  779.8	  587.6	 4859.0	...
1607969	  779.9	  587.5	 4861.0	...
1607970	  779.9	  587.3	 4862.0	...
1607971	  779.9	  587.0	 4862.0	...
1607972	  779.8	  586.9	 4859.0	...
1607973	  779.8	  587.0	 4855.0	...
1607974	  779.7	  586.9	 4852.0	...
1607975	  779.7	  586.7	 4852.0	...
1607976	  779.6	  586.5	 4852.0	...
1607977	  779.6	  586.5	 4853.0	...
1607978	  779.7	  586.4	 4851.0	...
1607979	  779.8	  586.3	 4849.0	...
1607980	  779.8	  586.3	 4847.0	...
1607981	  779.6	  586.3	 4847.0	...
1607982	  779.5	  586.3	 4847.0	...
1607983	  779.6	  586.2	 4848.0	...
1607984	  779.6	  586.0	 4849.0	...
1607985	  779.7	  586.3	 4849.0	...
1607986	  779.8	  586.6	 4848.0	...
1607987	  779.8	  586.8	 4847.0	...
1607988	  779.7	  586.7	 4848.0	...
1607989	  779.6	  586.6	 4849.0	...
1607990	  779.5	  586.5	 4850.0	...
1607991	  779.5	  586.4	 4850.0	...
1607992	  779.4	  586.4	 4849.0	...
1607993	  779.4	  586.8	 4849.0	...
1607994	  779.5	  587.2	 4850.0	...
1607995	  779.7	  587.3	 4850.0	...
1607996	  779.9	  587.0	 4849.0	...
1607997	  780.0	  587.0	 4849.0	...
1607998	  779.8	  587.2	 4849.0	...
1607999	  779.8	  587.4	 4846.0	...
1608000	  779.7	  587.4	 4844.0	...
1608001	  779.8	  587.3	 4843.0	...
1608002	  779.9	  587.3	 4844.0	...
1608003	  780.0	  587.2	 4846.0	...
1608004	  780.0	  586.9	 4847.0	...
1608005	  779.8	  586.7	 4848.0	...
1608006	  779.6	  586.6	 4847.0	...
1608007	  779.5	  586.7	 4846.0	...
1608008	  779.4	  586.8	 4846.0	...
1608009	  779.3	  586.7	 4847.0	...
1608010	  779.5	  586.6	 4846.0	...
1608011	  779.6	  586.5	 4846.0	...
1608012	  779.8	  586.6	 4846.0	...
1608013	  779.9	  586.7	 4846.0	...
1608014	  780.0	  586.7	 4846.0	...
1608015	  780.1	  587.1	 4844.0	...
1608016	  780.1	  587.5	 4841.0	...
1608017	  780.2	  587.8	 4838.0	...
1608018	  780.2	  587.6	 4838.0	...
1608019	  780.2	  587.5	 4839.0	...
1608020	  780.0	  587.7	 4840.0	...
1608021	  779.7	  587.7	 4840.0	...
1608022	  779.5	  587.7	 4839.0	...
1608023	  779.4	  587.4	 4839.0	...
1608024	  779.5	  587.1	 4838.0	...
1608025	  779.6	  586.8	 4837.0	...
1608026	  780.1	  586.6	 4836.0	...
1608027	  780.5	  586.6	 4836.0	...
1608028	  780.8	  586.6	 4837.0	...
1608029	  780.6	  586.8	 4838.0	...
1608030	  780.2	  586.8	 4838.0	...
1608031	  780.0	  587.0	 4837.0	...
1608032	  780.1	  587.2	 4836.0	...
1608033	  780.3	  587.4	 4836.0	...
1608034	  780.4	  587.3	 4836.0	...
1608035	  780.4	  587.2	 4835.0	...
1608036	  780.4	  587.1	 4834.0	...
1608037	  780.4	  587.2	 4831.0	...
1608038	  780.5	  587.3	 4828.0	...
1608039	  780.5	  587.5	 4827.0	...
1608040	  780.5	  587.6	 4827.0	...
1608041	  780.3	  587.4	 4830.0	...
1608042	  780.2	  587.1	 4832.0	...
1608043	  780.0	  586.8	 4834.0	...
1608044	  780.0	  586.7	 4831.0	...
1608045	  780.0	  586.6	 4829.0	...
1608046	  779.8	  586.2	 4826.0	...
1608047	  779.6	  585.9	 4826.0	...
1608048	  779.6	  586.0	 4825.0	...
1608049	  779.9	  586.2	 4825.0	...
1608050	  780.1	  586.1	 4826.0	...
1608051	  780.0	  585.8	 4827.0	...
1608052	  780.0	  585.5	 4828.0	...
1608053	  780.5	  585.4	 4827.0	...
1608054	  780.9	  585.2	 4825.0	...
1608055	  781.2	  585.1	 4824.0	...
1608056	  781.1	  585.2	 4825.0	...
1608057	  781.1	  585.2	 4825.0	...
1608058	  781.1	  585.0	 4825.0	...
1608059	  781.0	  584.9	 4825.0	...
1608060	  780.8	  584.7	 4824.0	...
1608061	  780.7	  584.6	 4822.0	...
1608062	  780.5	  584.5	 4821.0	...
1608063	  780.4	  584.4	 4820.0	...
1608064	  780.5	  584.5	 4819.0	...
1608065	  780.6	  584.6	 4818.0	...
1608066	  780.8	  584.6	 4818.0	...
1608067	  780.9	  584.5	 4819.0	...
1608068	  780.9	  584.4	 4819.0	...
1608069	  780.7	  584.6	 4818.0	...
1608070	  780.4	  585.2	 4816.0	...
1608071	  780.2	  585.7	 4815.0	...
1608072	  780.2	  586.0	 4815.0	...
1608073	  780.4	  585.7	 4815.0	...
1608074	  780.6	  585.5	 4814.0	...
1608075	  780.8	  585.2	 4815.0	...
1608076	  780.8	  585.0	 4817.0	...
1608077	  780.6	  584.9	 4819.0	...
1608078	  780.5	  585.0	 4819.0	...
1608079	  780.3	  585.1	 4818.0	...
1608080	  780.4	  585.4	 4816.0	...
1608081	  780.5	  585.5	 4814.0	...
1608082	  780.5	  585.3	 4811.0	...
1608083	  780.4	  585.2	 4811.0	...
1608084	  780.2	  585.1	 4810.0	...
1608085	  780.1	  585.1	 4810.0	...
1608086	  780.2	  585.0	 4810.0	...
1608087	  780.3	  584.9	 4811.0	...
1608088	  780.4	  584.9	 4810.0	...
1608089	  780.3	  585.3	 4810.0	...
1608090	  780.2	  585.6	 4810.0	...
1608091	  780.1	  585.7	 4812.0	...
1608092	  780.0	  585.4	 4813.0	...
1608093	  779.9	  585.0	 4813.0	...
1608094	  779.9	  584.9	 4813.0	...
1608095	  779.9	  584.9	 4813.0	...
1608096	  780.0	  584.9	 4812.0	...
1608097	  780.0	  584.9	 4811.0	...
1608098	  780.1	  585.0	 4809.0	...
1608099	  780.0	  585.0	 4808.0	...
1608100	  780.0	  585.2	 4807.0	...
1608101	  780.1	  585.2	 4805.0	...
1608102	  780.3	  585.3	 4804.0	...
1608103	  780.4	  585.3	 4804.0	...
1608104	  780.5	  585.2	 4804.0	...
1608105	  780.5	  585.1	 4804.0	...
1608106	  780.3	  585.3	 4805.0	...
1608107	  780.1	  585.5	 4806.0	...
1608108	  780.0	  585.4	 4807.0	...
1608109	  780.2	  584.9	 4807.0	...
1608110	  780.5	  584.8	 4807.0	...
1608111	  780.5	  585.2	 4806.0	...
1608112	  780.4	  585.6	 4805.0	...
1608113	  780.3	  585.8	 4806.0	...
1608114	  780.2	  585.9	 4808.0	...
1608115	  780.2	  586.0	 4811.0	...
1608116	  780.1	  585.8	 4811.0	...
1608117	  780.0	  585.6	 4810.0	...
1608118	  780.0	  585.5	 4810.0	...
1608119	  780.5	  585.5	 4810.0	...
1608120	  781.0	  585.4	 4809.0	...
1608121	  781.2	  585.2	 4809.0	...
1608122	  780.7	  585.2	 4809.0	...
1608123	  780.2	  585.3	 4810.0	...
1608124	  779.9	  585.3	 4811.0	...
1608125	  780.1	  585.2	 4812.0	...
1608126	  780.2	  585.4	 4812.0	...
1608127	  780.2	  585.5	 4812.0	...
1608128	  780.1	  585.4	 4813.0	...
1608129	  780.2	  585.2	 4814.0	...
1608130	  780.4	  585.4	 4816.0	...
1608131	  780.6	  585.7	 4816.0	...
1608132	  780.7	  586.0	 4815.0	...
1608133	  780.9	  586.0	 4811.0	...
1608134	  781.0	  586.0	 4808.0	...
1608135	  781.2	  586.0	 4806.0	...
1608136	  781.2	  586.1	 4806.0	...
1608137	  781.0	  586.2	 4807.0	...
1608138	  780.8	  586.2	 4807.0	...
1608139	  780.7	  586.2	 4808.0	...
1608140	  780.8	  585.9	 4808.0	...
1608141	  780.9	  585.7	 4811.0	...
1608142	  781.0	  585.4	 4814.0	...
1608143	  781.1	  585.6	 4814.0	...
1608144	  781.2	  585.9	 4813.0	...
1608145	  781.2	  585.9	 4814.0	...
1608146	  781.3	  585.7	 4817.0	...
1608147	  781.3	  585.4	 4819.0	...
1608148	  781.3	  585.4	 4819.0	...
1608149	  781.1	  585.4	 4818.0	...
1608150	  780.8	  585.9	 4818.0	...
1608151	  780.6	  586.3	 4819.0	...
1608152	  780.5	  586.5	 4820.0	...
1608153	  780.5	  586.3	 4820.0	...
1608154	  780.5	  585.9	 4821.0	...
1608155	  780.7	  585.6	 4820.0	...
1608156	  780.8	  585.6	 4821.0	...
1608157	  780.9	  585.8	 4821.0	...
1608158	  780.9	  586.0	 4821.0	...
1608159	  781.0	  585.9	 4822.0	...
1608160	  781.0	  585.8	 4823.0	...
1608161	  780.8	  585.9	 4824.0	...
1608162	  780.8	  586.2	 4824.0	...
1608163	  780.8	  586.4	 4824.0	...
1608164	  780.8	  586.5	 4824.0	...
1608165	  780.8	  586.4	 4824.0	...
1608166	  780.8	  586.4	 4822.0	...
1608167	  780.7	  586.3	 4821.0	...
1608168	  780.7	  586.1	 4821.0	...
1608169	  780.9	  585.9	 4822.0	...
1608170	  781.1	  586.2	 4823.0	...
1608171	  781.1	  586.6	 4823.0	...
1608172	  780.8	  587.2	 4823.0	...
1608173	  780.5	  587.3	 4823.0	...
1608174	  780.6	  587.2	 4824.0	...
1608175	  780.7	  587.0	 4825.0	...
1608176	  780.8	  587.1	 4826.0	...
1608177	  780.8	  587.3	 4828.0	...
1608178	  780.9	  587.6	 4830.0	...
1608179	  781.0	  587.8	 4831.0	...
1608180	  780.9	  587.7	 4833.0	...
1608181	  780.7	  587.5	 4830.0	...
1608182	  780.5	  587.4	 4828.0	...
1608183	  780.5	  587.2	 4827.0	...
1608184	  780.4	  587.2	 4828.0	...
1608185	  780.4	  587.4	 4829.0	...
1608186	  780.4	  587.4	 4829.0	...
1608187	  780.3	  587.4	 4830.0	...
1608188	  780.3	  587.4	 4832.0	...
1608189	  780.2	  587.5	 4834.0	...
1608190	  780.6	  587.6	 4835.0	...
1608191	  781.0	  587.6	 4835.0	...
1608192	  781.2	  587.6	 4835.0	...
1608193	  781.2	  587.7	 4835.0	...
1608194	  781.2	  587.9	 4835.0	...
1608195	  781.1	  588.7	 4834.0	...
1608196	  780.9	  589.4	 4834.0	...
1608197	  780.6	  589.7	 4834.0	...
1608198	  780.4	  589.3	 4834.0	...
1608199	  780.5	  588.8	 4834.0	...
1608200	  780.6	  588.6	 4833.0	...
1608201	  780.7	  588.6	 4831.0	...
1608202	  780.5	  588.5	 4832.0	...
1608203	  780.8	  588.3	 4834.0	...
1608204	  781.2	  588.0	 4836.0	...
1608205	  781.6	  588.0	 4836.0	...
1608206	  781.5	  588.0	 4836.0	...
1608207	  781.5	  587.9	 4836.0	...
1608208	  781.5	  587.6	 4837.0	...
1608209	  781.4	  587.4	 4838.0	...
1608210	  781.3	  587.2	 4839.0	...
1608211	  781.4	  587.1	 4839.0	...
1608212	  781.5	  587.4	 4839.0	...
1608213	  781.6	  587.7	 4838.0	...
1608214	  781.5	  588.0	 4841.0	...
1608215	  781.3	  588.1	 4844.0	...
1608216	  781.1	  588.1	 4847.0	...
1608217	  781.1	  588.2	 4847.0	...
1608218	  781.2	  588.2	 4847.0	...
1608219	  781.3	  588.2	 4847.0	...
1608220	  781.3	  588.4	 4848.0	...
1608221	  781.2	  588.5	 4848.0	...
1608222	  781.1	  588.3	 4848.0	...
1608223	  781.2	  587.9	 4847.0	...
1608224	  781.3	  587.5	 4847.0	...
1608225	  781.2	  587.4	 4850.0	...
1608226	  781.1	  587.2	 4854.0	...
1608227	  781.2	  587.0	 4857.0	...
1608228	  781.2	  586.8	 4854.0	...
1608229	  781.3	  586.7	 4852.0	...
1608230	  781.4	  586.5	 4851.0	...
1608231	  781.4	  586.4	 4851.0	...
1608232	  781.4	  586.3	 4851.0	...
1608233	  781.4	  586.3	 4851.0	...
1608234	  781.4	  586.2	 4850.0	...
1608235	  781.5	  586.2	 4848.0	...
1608236	  781.3	  586.4	 4852.0	...
1608237	  781.1	  586.4	 4857.0	...
1608238	  780.9	  586.4	 4861.0	...
1608239	  781.1	  586.5	 4861.0	...
1608240	  781.3	  586.5	 4860.0	...
1608241	  781.3	  586.3	 4860.0	...
1608242	  781.3	  586.1	 4860.0	...
1608243	  781.2	  585.8	 4860.0	...
1608244	  781.0	  585.9	 4861.0	...
1608245	  780.7	  586.1	 4862.0	...
1608246	  780.6	  586.3	 4860.0	...
1608247	  781.0	  586.5	 4859.0	...
1608248	  781.4	  586.4	 4859.0	...
1608249	  781.5	  586.4	 4861.0	...
1608250	  781.3	  586.3	 4863.0	...
1608251	  781.0	  586.2	 4862.0	...
1608252	  781.0	  586.1	 4862.0	...
1608253	  781.1	  586.2	 4862.0	...
1608254	  781.2	  586.4	 4863.0	...
1608255	  781.4	  586.5	 4865.0	...
1608256	  781.7	  586.5	 4865.0	...
1608257	  781.6	  586.6	 4865.0	...
1608258	  781.2	  586.7	 4866.0	...
1608259	  781.0	  586.8	 4869.0	...
1608260	  781.4	  587.1	 4872.0	...
1608261	  781.7	  587.5	 4871.0	...
1608262	  781.9	  587.9	 4872.0	...
1608263	  781.9	  587.9	 4873.0	...
1608264	  781.9	  587.3	 4875.0	...
1608265	  781.8	  586.8	 4876.0	...
1608266	  781.7	  586.7	 4875.0	...
1608267	  781.5	  587.0	 4873.0	...
1608268	  781.2	  587.2	 4872.0	...
1608269	  781.1	  587.4	 4874.0	...
1608270	  781.1	  587.7	 4876.0	...
1608271	  781.2	  588.0	 4878.0	...
1608272	  781.2	  588.3	 4878.0	...
1608273	  781.3	  588.4	 4878.0	...
1608274	  781.3	  588.5	 4879.0	...
1608275	  781.3	  588.5	 4878.0	...
1608276	  781.4	  588.5	 4877.0	...
1608277	  781.3	  588.4	 4878.0	...
1608278	  781.2	  588.4	 4880.0	...
1608279	  781.0	  588.6	 4883.0	...
1608280	  780.8	  588.7	 4884.0	...
1608281	  780.9	  588.7	 4885.0	...
1608282	  781.1	  588.5	 4884.0	...
1608283	  781.5	  588.3	 4882.0	...
1608284	  781.5	  588.1	 4882.0	...
1608285	  781.7	  587.6	 4886.0	...
1608286	  781.7	  587.2	 4889.0	...
1608287	  781.6	  587.1	 4890.0	...
1608288	  781.5	  587.0	 4890.0	...
1608289	  781.7	  586.8	 4891.0	...
1608290	  781.9	  586.6	 4892.0	...
1608291	  782.0	  586.6	 4893.0	...
1608292	  781.9	  586.8	 4894.0	...
1608293	  781.8	  587.0	 4896.0	...
1608294	  781.8	  587.1	 4896.0	...
1608295	  781.8	  587.2	 4896.0	...
1608296	  781.7	  587.2	 4896.0	...
1608297	  782.0	  587.2	 4896.0	...
1608298	  782.4	  587.1	 4896.0	...
1608299	  782.4	  587.1	 4896.0	...
1608300	  782.0	  587.1	 4897.0	...
1608301	  781.7	  587.2	 4898.0	...
1608302	  781.7	  587.2	 4899.0	...
1608303	  781.8	  587.3	 4900.0	...
1608304	  781.9	  587.4	 4904.0	...
1608305	  781.9	  587.0	 4909.0	...
1608306	  782.0	  586.5	 4912.0	...
1608307	  782.1	  586.2	 4910.0	...
1608308	  782.3	  586.4	 4910.0	...
1608309	  782.3	  586.6	 4912.0	...
1608310	  782.4	  586.4	 4913.0	...
1608311	  782.3	  585.8	 4914.0	...
1608312	  782.2	  585.2	 4916.0	...
1608313	  782.1	  584.9	 4918.0	...
1608314	  782.0	  585.1	 4920.0	...
1608315	  781.9	  585.3	 4918.0	...
1608316	  782.0	  585.5	 4916.0	...
1608317	  782.1	  585.6	 4914.0	...
1608318	  782.4	  585.0	 4915.0	...
1608319	  782.8	  584.5	 4917.0	...
1608320	  782.9	  584.1	 4918.0	...
1608321	  782.8	  584.4	 4917.0	...
1608322	  782.6	  585.0	 4918.0	...
1608323	  782.5	  585.5	 4920.0	...
1608324	  782.3	  585.9	 4922.0	...
1608325	  782.4	  586.1	 4923.0	...
1608326	  782.5	  586.2	 4923.0	...
1608327	  782.6	  586.0	 4924.0	...
1608328	  782.6	  586.0	 4925.0	...
1608329	  782.6	  586.0	 4927.0	...
1608330	  782.8	  585.9	 4926.0	...
1608331	  783.0	  585.9	 4925.0	...
1608332	  783.3	  585.9	 4925.0	...
1608333	  783.3	  585.8	 4928.0	...
1608334	  783.2	  585.7	 4931.0	...
1608335	  783.2	  585.9	 4933.0	...
1608336	  783.2	  586.2	 4933.0	...
1608337	  783.3	  586.5	 4932.0	...
1608338	  783.4	  586.6	 4933.0	...
1608339	  783.3	  586.7	 4933.0	...
1608340	  783.1	  586.9	 4935.0	...
1608341	  783.0	  587.1	 4938.0	...
1608342	  783.1	  587.2	 4940.0	...
1608343	  783.3	  587.3	 4940.0	...
1608344	  783.5	  587.4	 4939.0	...
1608345	  783.6	  587.4	 4940.0	...
1608346	  783.7	  587.4	 4941.0	...
1608347	  783.9	  587.4	 4943.0	...
1608348	  784.0	  587.2	 4944.0	...
1608349	  783.9	  587.0	 4944.0	...
1608350	  783.8	  587.3	 4946.0	...
1608351	  783.7	  587.8	 4948.0	...
1608352	  783.7	  588.1	 4951.0	...
1608353	  783.7	  587.9	 4947.0	...
1608354	  783.8	  587.7	 4943.0	...
1608355	  783.9	  587.7	 4941.0	...
1608356	  784.0	  587.8	 4943.0	...
1608357	  783.9	  587.9	 4944.0	...
1608358	  783.8	  587.9	 4944.0	...
1608359	  783.8	  588.0	 4945.0	...
1608360	  783.8	  588.1	 4946.0	...
1608361	  783.9	  588.2	 4948.0	...
1608362	  784.1	  588.2	 4948.0	...
1608363	  784.3	  588.2	 4947.0	...
1608364	  784.3	  587.7	 4945.0	...
1608365	  784.1	  587.1	 4943.0	...
1608366	  783.8	  586.7	 4942.0	...
1608367	  783.7	  586.8	 4943.0	...
1608368	  783.7	  586.9	 4944.0	...
1608369	  783.7	  586.9	 4944.0	...
1608370	  783.7	  587.0	 4943.0	...
1608371	  783.7	  587.1	 4943.0	...
1608372	  783.6	  587.2	 4943.0	...
1608373	  783.4	  587.1	 4944.0	...
1608374	  783.3	  586.8	 4944.0	...
1608375	  783.5	  586.3	 4944.0	...
1608376	  783.9	  586.0	 4947.0	...
1608377	  784.3	  586.3	 4949.0	...
1608378	  784.3	  586.7	 4951.0	...
1608379	  784.4	  587.3	 4952.0	...
1608380	  784.4	  587.4	 4953.0	...
1608381	  784.3	  587.4	 4954.0	...
1608382	  784.2	  587.0	 4955.0	...
1608383	  784.4	  586.5	 4955.0	...
1608384	  784.6	  586.5	 4955.0	...
1608385	  784.9	  586.7	 4954.0	...
1608386	  785.0	  586.9	 4954.0	...
1608387	  785.0	  587.1	 4954.0	...
1608388	  785.1	  587.3	 4954.0	...
1608389	  785.1	  587.5	 4955.0	...
1608390	  785.1	  587.5	 4955.0	...
1608391	  785.0	  587.7	 4954.0	...
1608392	  785.0	  587.8	 4954.0	...
1608393	  785.0	  587.9	 4956.0	...
1608394	  784.9	  588.5	 4959.0	...
1608395	  784.8	  589.1	 4963.0	...
1608396	  784.7	  589.6	 4963.0	...
1608397	  784.7	  589.3	 4966.0	...
1608398	  784.7	  589.0	 4968.0	...
1608399	  784.7	  588.8	 4970.0	...
1608400	  784.8	  588.8	 4969.0	...
1608401	  784.9	  588.8	 4968.0	...
1608402	  784.8	  589.2	 4971.0	...
1608403	  784.7	  589.5	 4974.0	...
1608404	  784.6	  589.8	 4975.0	...
1608405	  784.9	  589.6	 4974.0	...
1608406	  785.1	  589.4	 4972.0	...
1608407	  785.3	  589.4	 4972.0	...
1608408	  785.2	  589.5	 4975.0	...
1608409	  785.1	  589.6	 4978.0	...
1608410	  784.9	  589.6	 4979.0	...
1608411	  784.9	  589.7	 4979.0	...
1608412	  784.9	  589.7	 4978.0	...
1608413	  785.0	  589.7	 4978.0	...
1608414	  785.2	  589.7	 4980.0	...
1608415	  785.3	  589.6	 4981.0	...
1608416	  785.2	  589.6	 4983.0	...
1608417	  785.0	  589.7	 4985.0	...
1608418	  784.8	  589.8	 4987.0	...
1608419	  785.2	  589.7	 4988.0	...
1608420	  785.5	  589.3	 4988.0	...
1608421	  785.8	  588.8	 4987.0	...
1608422	  785.8	  588.6	 4985.0	...
1608423	  785.7	  588.6	 4984.0	...
1608424	  785.5	  588.5	 4984.0	...
1608425	  785.4	  588.6	 4985.0	...
1608426	  785.4	  588.4	 4986.0	...
1608427	  785.1	  588.3	 4988.0	...
1608428	  784.9	  588.7	 4991.0	...
1608429	  784.7	  589.1	 4994.0	...
1608430	  784.8	  589.5	 4995.0	...
1608431	  784.6	  589.1	 4994.0	...
1608432	  784.5	  588.7	 4994.0	...
1608433	  784.3	  588.3	 4994.0	...
1608434	  784.3	  588.4	 4994.0	...
1608435	  784.6	  588.4	 4995.0	...
1608436	  785.0	  588.3	 4995.0	...
1608437	  785.2	  588.2	 4995.0	...
1608438	  785.1	  588.6	 4995.0	...
1608439	  785.1	  589.1	 4993.0	...
1608440	  785.1	  589.4	 4992.0	...
1608441	  784.9	  589.0	 4992.0	...
1608442	  784.8	  588.6	 4991.0	...
1608443	  784.8	  588.7	 4990.0	...
1608444	  785.1	  589.1	 4991.0	...
1608445	  785.4	  589.4	 4993.0	...
1608446	  785.4	  589.4	 4995.0	...
1608447	  785.2	  589.3	 4995.0	...
1608448	  784.8	  589.2	 4995.0	...
1608449	  784.4	  589.0	 4995.0	...
1608450	  784.2	  589.3	 4995.0	...
1608451	  784.2	  589.7	 4995.0	...
1608452	  784.1	  589.9	 4995.0	...
1608453	  784.0	  589.7	 4995.0	...
1608454	  783.9	  589.5	 4995.0	...
1608455	  783.8	  589.4	 4994.0	...
1608456	  784.2	  589.4	 4994.0	...
1608457	  784.7	  589.3	 4995.0	...
1608458	  785.2	  588.9	 4999.0	...
1608459	  785.3	  588.5	 5003.0	...
1608460	  784.9	  588.1	 5006.0	...
1608461	  784.5	  588.3	 5004.0	...
1608462	  784.1	  588.6	 5003.0	...
1608463	  784.2	  588.8	 5003.0	...
1608464	  784.3	  588.6	 5002.0	...
1608465	  784.4	  588.4	 5002.0	...
1608466	  784.3	  588.3	 5002.0	...
1608467	  784.1	  588.2	 5003.0	...
1608468	  783.9	  588.2	 5004.0	...
1608469	  783.9	  588.3	 5003.0	...
1608470	  783.9	  588.5	 5001.0	...
1608471	  784.0	  588.7	 4999.0	...
1608472	  784.1	  588.6	 5000.0	...
1608473	  784.3	  588.5	 5001.0	...
1608474	  784.2	  588.5	 5003.0	...
1608475	  784.4	  588.0	 5005.0	...
1608476	  784.6	  587.5	 5006.0	...
1608477	  784.6	  587.0	 5008.0	...
1608478	  784.4	  587.0	 5008.0	...
1608479	  784.2	  587.0	 5008.0	...
1608480	  784.3	  587.0	 5009.0	...
1608481	  784.3	  587.1	 5010.0	...
1608482	  784.4	  587.2	 5010.0	...
1608483	  784.3	  587.2	 5008.0	...
1608484	  784.3	  587.4	 5007.0	...
1608485	  784.2	  587.6	 5006.0	...
1608486	  784.1	  587.7	 5009.0	...
1608487	  784.2	  587.6	 5011.0	...
1608488	  784.3	  587.6	 5014.0	...
1608489	  784.5	  587.6	 5013.0	...
1608490	  784.5	  587.8	 5012.0	...
1608491	  784.4	  588.1	 5012.0	...
1608492	  784.1	  588.2	 5011.0	...
1608493	  784.1	  588.6	 5011.0	...
1608494	  784.4	  589.0	 5011.0	...
1608495	  784.7	  589.3	 5014.0	...
1608496	  784.8	  589.2	 5017.0	...
1608497	  784.5	  589.2	 5020.0	...
1608498	  784.1	  589.3	 5020.0	...
1608499	  784.0	  589.4	 5020.0	...
1608500	  784.0	  589.2	 5020.0	...
1608501	  784.1	  589.0	 5020.0	...
1608502	  784.0	  588.6	 5019.0	...
1608503	  783.7	  588.6	 5019.0	...
1608504	  783.6	  589.0	 5019.0	...
1608505	  783.8	  589.4	 5020.0	...
1608506	  783.9	  589.8	 5021.0	...
1608507	  783.9	  589.7	 5020.0	...
1608508	  783.7	  589.6	 5018.0	...
1608509	  783.6	  589.5	 5019.0	...
1608510	  783.6	  589.4	 5023.0	...
1608511	  783.7	  589.2	 5027.0	...
1608512	  783.9	  589.1	 5028.0	...
1608513	  783.8	  589.0	 5029.0	...
1608514	  783.7	  589.0	 5031.0	...
1608515	  783.6	  589.2	 5031.0	...
1608516	  783.8	  589.4	 5028.0	...
1608517	  783.9	  589.5	 5026.0	...
1608518	  783.9	  589.7	 5023.0	...
1608519	  783.9	  589.9	 5024.0	...
1608520	  783.8	  590.1	 5026.0	...
1608521	  783.8	  590.4	 5026.0	...
1608522	  783.8	  590.6	 5025.0	...
1608523	  783.8	  590.8	 5023.0	...
1608524	  783.8	  590.7	 5026.0	...
1608525	  783.8	  590.7	 5030.0	...
1608526	  783.7	  590.8	 5033.0	...
1608527	  783.7	  590.9	 5033.0	...
1608528	  783.6	  591.1	 5032.0	...
1608529	  783.7	  591.1	 5031.0	...
1608530	  783.8	  591.1	 5030.0	...
1608531	  784.0	  591.0	 5031.0	...
1608532	  784.1	  591.0	 5031.0	...
1608533	  784.3	  591.0	 5031.0	...
1608534	  784.4	  590.8	 5032.0	...
1608535	  784.5	  590.6	 5034.0	...
1608536	  784.5	  590.5	 5036.0	...
1608537	  784.4	  590.1	 5037.0	...
1608538	  784.3	  589.7	 5038.0	...
1608539	  784.1	  589.6	 5036.0	...
1608540	  783.8	  590.1	 5034.0	...
1608541	  783.7	  590.5	 5033.0	...
1608542	  783.6	  590.5	 5035.0	...
1608543	  783.6	  590.5	 5038.0	...
1608544	  783.4	  590.6	 5040.0	...
1608545	  783.1	  590.6	 5043.0	...
1608546	  783.0	  590.5	 5044.0	...
1608547	  783.2	  591.1	 5046.0	...
MSG	1608548 0000 _ Experiment Start
1608548	  783.5	  591.9	 5047.0	...
1608549	  783.7	  592.7	 5049.0	...
1608550	  783.6	  592.8	 5050.0	...
1608551	  783.5	  592.8	 5049.0	...
1608552	  783.6	  592.8	 5049.0	...
1608553	  783.6	  592.8	 5049.0	...
1608554	  783.6	  592.8	 5049.0	...
1608555	  783.6	  592.6	 5051.0	...
1608556	  783.7	  592.5	 5054.0	...
1608557	  783.9	  592.4	 5058.0	...
1608558	  784.1	  592.4	 5060.0	...
1608559	  784.3	  592.4	 5062.0	...
1608560	  784.2	  592.4	 5062.0	...
1608561	  784.3	  592.5	 5063.0	...
1608562	  784.4	  592.5	 5062.0	...
1608563	  784.4	  592.7	 5062.0	...
1608564	  784.3	  592.9	 5064.0	...
1608565	  784.2	  592.8	 5067.0	...
1608566	  784.0	  592.5	 5070.0	...
1608567	  783.9	  592.2	 5070.0	...
1608568	  783.8	  592.4	 5070.0	...
1608569	  783.8	  592.8	 5068.0	...
1608570	  783.8	  593.2	 5068.0	...
1608571	  783.8	  593.3	 5067.0	...
1608572	  783.8	  593.1	 5070.0	...
1608573	  783.7	  592.9	 5072.0	...
1608574	  783.6	  592.7	 5074.0	...
1608575	  783.8	  592.7	 5073.0	...
1608576	  784.0	  592.5	 5074.0	...
1608577	  784.3	  592.4	 5075.0	...
1608578	  784.5	  592.7	 5076.0	...
1608579	  784.6	  593.0	 5076.0	...
1608580	  784.5	  593.3	 5076.0	...
1608581	  784.2	  593.1	 5076.0	...
1608582	  783.9	  592.9	 5076.0	...
1608583	  783.9	  592.7	 5076.0	...
1608584	  783.9	  592.8	 5076.0	...
1608585	  784.0	  592.9	 5076.0	...
1608586	  784.0	  593.0	 5075.0	...
1608587	  784.1	  593.1	 5075.0	...
1608588	  784.1	  593.1	 5078.0	...
1608589	  784.2	  593.1	 5081.0	...
1608590	  784.2	  593.1	 5080.0	...
1608591	  783.9	  593.3	 5077.0	...
1608592	  783.5	  593.7	 5075.0	...
1608593	  783.1	  594.0	 5076.0	...
1608594	  783.4	  594.3	 5076.0	...
1608595	  783.7	  594.3	 5077.0	...
1608596	  783.9	  593.8	 5079.0	...
1608597	  783.8	  593.3	 5080.0	...
1608598	  783.7	  592.8	 5080.0	...
1608599	  783.6	  592.8	 5080.0	...
1608600	  783.7	  592.9	 5079.0	...
1608601	  783.9	  592.9	 5079.0	...
1608602	  784.1	  592.9	 5079.0	...
1608603	  784.1	  592.9	 5080.0	...
1608604	  784.2	  592.8	 5081.0	...
1608605	  784.4	  592.8	 5082.0	...
1608606	  784.5	  592.5	 5083.0	...
1608607	  784.3	  592.3	 5083.0	...
1608608	  784.0	  592.1	 5082.0	...
1608609	  783.8	  592.1	 5082.0	...
1608610	  784.0	  592.1	 5083.0	...
1608611	  784.2	  592.1	 5084.0	...
1608612	  784.5	  592.1	 5085.0	...
1608613	  784.5	  592.1	 5085.0	...
1608614	  784.4	  592.2	 5087.0	...
1608615	  784.3	  592.2	 5089.0	...
1608616	  784.1	  591.9	 5090.0	...
1608617	  783.8	  591.5	 5091.0	...
1608618	  783.5	  591.2	 5090.0	...
1608619	  783.5	  591.3	 5090.0	...
1608620	  783.7	  591.8	 5090.0	...
1608621	  784.0	  592.3	 5090.0	...
1608622	  784.3	  592.7	 5090.0	...
1608623	  784.5	  592.8	 5091.0	...
1608624	  784.5	  592.9	 5091.0	...
1608625	  784.5	  592.8	 5095.0	...
1608626	  784.4	  592.7	 5098.0	...
1608627	  784.5	  592.4	 5102.0	...
1608628	  784.5	  592.3	 5102.0	...
1608629	  784.3	  592.1	 5102.0	...
1608630	  784.2	  592.1	 5102.0	...
1608631	  784.2	  592.0	 5103.0	...
1608632	  784.4	  591.9	 5103.0	...
1608633	  784.6	  591.7	 5103.0	...
1608634	  784.6	  591.5	 5102.0	...
1608635	  784.7	  591.7	 5102.0	...
1608636	  784.8	  592.1	 5102.0	...
1608637	  785.1	  592.5	 5106.0	...
1608638	  785.2	  592.2	 5109.0	...
1608639	  785.1	  591.9	 5111.0	...
1608640	  784.9	  591.6	 5111.0	...
1608641	  784.4	  591.6	 5111.0	...
1608642	  784.1	  591.8	 5112.0	...
1608643	  783.8	  592.0	 5110.0	...
1608644	  784.0	  592.0	 5108.0	...
1608645	  784.3	  592.0	 5105.0	...
1608646	  784.6	  591.9	 5105.0	...
1608647	  784.6	  591.7	 5108.0	...
1608648	  784.5	  591.5	 5112.0	...
1608649	  784.5	  591.4	 5115.0	...
1608650	  784.4	  591.4	 5115.0	...
1608651	  784.3	  591.7	 5115.0	...
1608652	  784.2	  591.9	 5115.0	...
1608653	  784.4	  592.0	 5115.0	...
1608654	  784.6	  591.9	 5115.0	...
1608655	  784.9	  591.9	 5115.0	...
1608656	  784.9	  592.0	 5115.0	...
1608657	  785.0	  592.0	 5116.0	...
1608658	  785.0	  592.1	 5117.0	...
1608659	  784.9	  592.3	 5118.0	...
1608660	  784.8	  592.4	 5118.0	...
1608661	  784.6	  592.3	 5119.0	...
1608662	  784.3	  592.1	 5119.0	...
1608663	  784.2	  591.7	 5119.0	...
1608664	  784.1	  591.8	 5119.0	...
1608665	  784.1	  592.0	 5119.0	...
1608666	  784.2	  592.2	 5119.0	...
1608667	  784.2	  592.3	 5120.0	...
1608668	  784.2	  592.4	 5120.0	...
1608669	  784.3	  591.9	 5123.0	...
1608670	  784.3	  591.3	 5126.0	...
1608671	  784.2	  591.0	 5129.0	...
1608672	  784.1	  591.3	 5129.0	...
1608673	  784.2	  591.5	 5129.0	...
1608674	  784.1	  591.5	 5128.0	...
1608675	  784.1	  591.4	 5127.0	...
1608676	  784.0	  591.5	 5126.0	...
1608677	  784.1	  591.6	 5128.0	...
1608678	  784.2	  591.7	 5130.0	...
1608679	  784.4	  591.7	 5133.0	...
1608680	  784.6	  591.7	 5132.0	...
1608681	  784.6	  591.8	 5130.0	...
1608682	  784.5	  591.8	 5127.0	...
1608683	  784.4	  591.8	 5127.0	...
1608684	  784.4	  592.0	 5127.0	...
1608685	  784.2	  592.1	 5127.0	...
1608686	  784.1	  591.9	 5129.0	...
1608687	  784.0	  591.5	 5130.0	...
1608688	  784.0	  591.0	 5132.0	...
1608689	  784.1	  591.5	 5135.0	...
1608690	  784.2	  592.1	 5138.0	...
1608691	  784.5	  592.6	 5139.0	...
1608692	  784.7	  592.5	 5138.0	...
1608693	  785.0	  592.3	 5138.0	...
1608694	  785.1	  592.4	 5140.0	...
1608695	  784.9	  592.4	 5142.0	...
1608696	  784.6	  592.3	 5142.0	...
1608697	  784.3	  592.2	 5140.0	...
1608698	  784.3	  592.4	 5138.0	...
1608699	  784.3	  592.7	 5136.0	...
1608700	  784.4	  593.0	 5136.0	...
1608701	  784.4	  592.8	 5137.0	...
1608702	  784.3	  592.6	 5138.0	...
1608703	  784.2	  592.5	 5140.0	...
1608704	  784.1	  592.5	 5141.0	...
1608705	  784.1	  592.5	 5142.0	...
1608706	  784.4	  592.1	 5144.0	...
1608707	  784.7	  591.7	 5146.0	...
1608708	  784.8	  591.4	 5147.0	...
1608709	  784.7	  591.5	 5145.0	...
1608710	  784.5	  591.6	 5143.0	...
1608711	  784.3	  591.6	 5142.0	...
1608712	  784.1	  591.6	 5143.0	...
1608713	  783.9	  591.6	 5146.0	...
1608714	  784.0	  591.6	 5148.0	...
1608715	  784.2	  591.4	 5150.0	...
1608716	  784.3	  591.2	 5151.0	...
1608717	  784.4	  591.0	 5152.0	...
1608718	  784.3	  590.8	 5153.0	...
1608719	  784.1	  590.8	 5154.0	...
1608720	  783.9	  590.9	 5154.0	...
1608721	  783.9	  591.0	 5154.0	...
1608722	  784.0	  591.1	 5152.0	...
1608723	  784.1	  591.0	 5149.0	...
1608724	  784.1	  590.9	 5149.0	...
1608725	  784.0	  591.2	 5152.0	...
1608726	  783.8	  591.7	 5156.0	...
1608727	  783.7	  592.2	 5158.0	...
1608728	  783.7	  592.3	 5159.0	...
1608729	  784.1	  592.1	 5159.0	...
1608730	  784.5	  591.8	 5158.0	...
1608731	  784.8	  591.7	 5158.0	...
1608732	  784.8	  591.8	 5157.0	...
1608733	  784.7	  591.9	 5157.0	...
1608734	  784.7	  591.9	 5161.0	...
1608735	  784.6	  591.9	 5164.0	...
1608736	  784.6	  591.8	 5169.0	...
1608737	  784.5	  591.8	 5169.0	...
1608738	  784.4	  591.9	 5169.0	...
1608739	  784.3	  592.0	 5168.0	...
1608740	  784.3	  592.1	 5170.0	...
1608741	  784.3	  592.2	 5172.0	...
1608742	  784.4	  592.3	 5174.0	...
1608743	  784.6	  592.2	 5176.0	...
1608744	  784.6	  591.9	 5177.0	...
1608745	  784.4	  591.7	 5177.0	...
1608746	  784.2	  591.5	 5174.0	...
1608747	  784.0	  591.5	 5171.0	...
1608748	  784.0	  591.7	 5171.0	...
1608749	  784.0	  591.9	 5171.0	...
1608750	  784.1	  592.0	 5172.0	...
MSG	1608751 0000 _ Number On
1608751	  784.2	  591.9	 5172.0	...
1608752	  784.2	  592.0	 5174.0	...
1608753	  784.1	  592.1	 5175.0	...
1608754	  784.1	  592.3	 5177.0	...
1608755	  784.3	  592.4	 5178.0	...
1608756	  784.6	  592.6	 5179.0	...
1608757	  784.9	  592.9	 5179.0	...
1608758	  784.6	  593.1	 5179.0	...
1608759	  784.4	  593.2	 5178.0	...
1608760	  784.3	  593.2	 5179.0	...
1608761	  784.5	  593.2	 5180.0	...
1608762	  784.7	  593.3	 5179.0	...
1608763	  785.0	  593.4	 5176.0	...
1608764	  785.0	  593.5	 5176.0	...
1608765	  785.1	  593.7	 5179.0	...
1608766	  785.2	  593.8	 5181.0	...
1608767	  785.3	  593.9	 5180.0	...
1608768	  785.4	  593.6	 5180.0	...
1608769	  785.4	  593.4	 5180.0	...
1608770	  785.4	  593.1	 5182.0	...
1608771	  785.5	  593.1	 5184.0	...
1608772	  785.6	  592.8	 5185.0	...
1608773	  785.6	  592.5	 5187.0	...
1608774	  785.5	  592.2	 5189.0	...
1608775	  785.5	  592.1	 5191.0	...
1608776	  785.5	  592.0	 5191.0	...
1608777	  785.5	  591.9	 5190.0	...
1608778	  785.5	  592.0	 5189.0	...
1608779	  785.5	  592.4	 5188.0	...
1608780	  785.6	  592.8	 5187.0	...
1608781	  785.6	  593.2	 5187.0	...
1608782	  785.6	  593.3	 5187.0	...
1608783	  785.7	  593.1	 5188.0	...
1608784	  785.9	  592.9	 5189.0	...
1608785	  786.1	  592.7	 5190.0	...
1608786	  786.1	  592.6	 5190.0	...
1608787	  786.1	  592.5	 5189.0	...
1608788	  786.1	  592.5	 5189.0	...
1608789	  786.0	  592.4	 5189.0	...
1608790	  785.9	  592.3	 5189.0	...
1608791	  785.8	  592.2	 5190.0	...
1608792	  785.9	  592.2	 5191.0	...
1608793	  786.0	  592.3	 5192.0	...
1608794	  786.1	  592.1	 5191.0	...
1608795	  786.2	  591.9	 5190.0	...
1608796	  786.5	  591.8	 5188.0	...
1608797	  786.8	  591.9	 5188.0	...
1608798	  787.1	  592.0	 5187.0	...
1608799	  787.1	  592.1	 5187.0	...
1608800	  786.9	  592.3	 5187.0	...
1608801	  786.7	  592.6	 5188.0	...
1608802	  786.2	  592.8	 5189.0	...
1608803	  785.9	  593.1	 5191.0	...
1608804	  785.7	  593.2	 5193.0	...
1608805	  785.9	  593.0	 5194.0	...
1608806	  786.2	  592.7	 5195.0	...
1608807	  786.5	  592.4	 5195.0	...
1608808	  786.6	  592.2	 5194.0	...
1608809	  786.5	  592.1	 5193.0	...
1608810	  786.5	  592.0	 5193.0	...
1608811	  786.3	  591.9	 5193.0	...
1608812	  786.3	  592.2	 5192.0	...
1608813	  786.2	  592.4	 5190.0	...
1608814	  786.3	  592.7	 5189.0	...
1608815	  786.0	  592.9	 5190.0	...
1608816	  785.8	  593.3	 5191.0	...
1608817	  785.6	  593.5	 5191.0	...
1608818	  785.9	  593.4	 5192.0	...
1608819	  786.1	  593.2	 5194.0	...
1608820	  786.2	  593.0	 5197.0	...
1608821	  786.4	  593.0	 5201.0	...
1608822	  786.7	  593.0	 5199.0	...
1608823	  786.9	  593.0	 5195.0	...
1608824	  787.0	  593.1	 5192.0	...
1608825	  787.0	  593.1	 5194.0	...
1608826	  786.9	  593.2	 5195.0	...
1608827	  786.8	  593.3	 5196.0	...
1608828	  786.8	  593.4	 5194.0	...
1608829	  786.8	  593.2	 5193.0	...
1608830	  786.9	  593.0	 5193.0	...
1608831	  786.9	  592.8	 5194.0	...
1608832	  787.1	  592.3	 5194.0	...
1608833	  787.4	  591.9	 5195.0	...
1608834	  787.8	  592.2	 5197.0	...
1608835	  788.1	  592.8	 5198.0	...
1608836	  788.4	  593.3	 5197.0	...
1608837	  788.5	  592.8	 5197.0	...
1608838	  788.5	  592.3	 5196.0	...
1608839	  788.5	  592.3	 5195.0	...
1608840	  788.5	  592.6	 5194.0	...
1608841	  788.5	  592.8	 5194.0	...
1608842	  788.5	  592.8	 5197.0	...
1608843	  788.4	  592.8	 5202.0	...
1608844	  788.3	  592.7	 5206.0	...
1608845	  788.2	  592.7	 5206.0	...
1608846	  788.1	  592.5	 5207.0	...
1608847	  788.0	  592.2	 5207.0	...
1608848	  788.1	  591.9	 5206.0	...
1608849	  788.4	  591.8	 5205.0	...
1608850	  788.7	  591.7	 5204.0	...
1608851	  788.8	  591.5	 5204.0	...
1608852	  788.9	  591.4	 5204.0	...
1608853	  788.9	  591.3	 5204.0	...
1608854	  788.9	  591.6	 5204.0	...
1608855	  788.9	  591.9	 5204.0	...
1608856	  788.8	  592.2	 5205.0	...
1608857	  788.7	  592.2	 5206.0	...
1608858	  788.8	  592.1	 5205.0	...
1608859	  788.9	  592.0	 5204.0	...
1608860	  789.1	  591.9	 5203.0	...
1608861	  789.2	  591.9	 5203.0	...
1608862	  789.3	  592.0	 5203.0	...
1608863	  789.3	  592.1	 5202.0	...
1608864	  789.3	  592.2	 5201.0	...
1608865	  789.2	  592.3	 5200.0	...
1608866	  789.1	  592.4	 5200.0	...
1608867	  789.0	  592.5	 5200.0	...
1608868	  789.2	  592.6	 5201.0	...
1608869	  789.7	  592.6	 5201.0	...
1608870	  790.1	  592.2	 5201.0	...
1608871	  790.2	  591.8	 5201.0	...
1608872	  790.3	  591.5	 5201.0	...
1608873	  790.5	  591.6	 5201.0	...
1608874	  790.5	  591.7	 5200.0	...
1608875	  790.1	  591.6	 5200.0	...
1608876	  789.8	  591.6	 5201.0	...
1608877	  789.6	  591.8	 5203.0	...
1608878	  789.6	  592.1	 5203.0	...
1608879	  789.6	  592.5	 5201.0	...
1608880	  789.6	  592.5	 5203.0	...
1608881	  789.6	  592.6	 5206.0	...
1608882	  789.6	  592.6	 5207.0	...
1608883	  789.6	  592.6	 5205.0	...
1608884	  789.6	  592.6	 5202.0	...
1608885	  789.6	  592.7	 5202.0	...
1608886	  789.7	  592.7	 5202.0	...
1608887	  790.0	  592.7	 5204.0	...
1608888	  790.2	  592.6	 5206.0	...
1608889	  790.5	  592.8	 5207.0	...
1608890	  790.6	  593.1	 5206.0	...
1608891	  790.7	  593.4	 5207.0	...
1608892	  790.8	  593.4	 5209.0	...
1608893	  790.9	  593.3	 5210.0	...
1608894	  791.2	  593.3	 5209.0	...
1608895	  791.5	  593.3	 5207.0	...
1608896	  791.6	  593.4	 5206.0	...
1608897	  791.7	  593.8	 5205.0	...
1608898	  791.7	  594.2	 5205.0	...
1608899	  791.5	  594.0	 5205.0	...
1608900	  791.3	  593.5	 5206.0	...
1608901	  791.2	  593.4	 5207.0	...
1608902	  791.1	  593.7	 5206.0	...
1608903	  791.1	  594.2	 5206.0	...
1608904	  791.3	  594.3	 5207.0	...
1608905	  791.4	  594.3	 5208.0	...
1608906	  791.5	  594.2	 5207.0	...
1608907	  791.5	  593.9	 5206.0	...
1608908	  791.5	  593.6	 5205.0	...
1608909	  791.6	  593.8	 5205.0	...
1608910	  791.7	  594.2	 5205.0	...
1608911	  791.7	  594.5	 5205.0	...
1608912	  791.7	  594.3	 5205.0	...
1608913	  791.7	  594.0	 5206.0	...
1608914	  791.8	  593.9	 5206.0	...
1608915	  791.8	  593.9	 5207.0	...
1608916	  791.8	  594.0	 5208.0	...
1608917	  791.7	  594.1	 5209.0	...
1608918	  791.5	  594.1	 5210.0	...
1608919	  791.4	  594.3	 5208.0	...
1608920	  791.4	  594.5	 5207.0	...
1608921	  791.6	  594.7	 5206.0	...
1608922	  791.7	  594.6	 5205.0	...
1608923	  791.7	  594.6	 5203.0	...
1608924	  791.7	  594.5	 5202.0	...
1608925	  791.6	  594.2	 5202.0	...
1608926	  791.6	  594.0	 5203.0	...
1608927	  791.7	  593.9	 5201.0	...
1608928	  791.7	  593.9	 5200.0	...
1608929	  791.8	  593.8	 5202.0	...
1608930	  792.1	  593.6	 5205.0	...
1608931	  792.5	  593.6	 5207.0	...
1608932	  792.8	  593.9	 5205.0	...
1608933	  792.8	  594.3	 5203.0	...
1608934	  792.7	  594.6	 5202.0	...
1608935	  792.6	  594.8	 5202.0	...
1608936	  792.5	  595.0	 5200.0	...
1608937	  792.4	  595.3	 5199.0	...
1608938	  792.4	  595.5	 5199.0	...
1608939	  792.3	  595.5	 5202.0	...
1608940	  792.3	  595.5	 5205.0	...
1608941	  792.7	  595.2	 5205.0	...
1608942	  793.0	  595.0	 5203.0	...
1608943	  793.2	  594.7	 5201.0	...
1608944	  793.2	  594.7	 5202.0	...
1608945	  793.1	  594.6	 5200.0	...
1608946	  793.1	  594.6	 5198.0	...
1608947	  793.2	  595.0	 5197.0	...
1608948	  793.2	  595.5	 5198.0	...
1608949	  793.2	  595.9	 5200.0	...
1608950	  793.1	  595.7	 5202.0	...
1608951	  793.1	  595.6	 5201.0	...
1608952	  793.1	  595.6	 5199.0	...
1608953	  793.1	  595.6	 5197.0	...
1608954	  792.9	  595.6	 5195.0	...
1608955	  791.8	  595.7	 5193.0	...
1608956	  790.3	  595.6	 5196.0	...
1608957	  788.1	  595.3	 5200.0	...
1608958	  786.3	  594.8	 5204.0	...
1608959	  783.9	  594.7	 5204.0	...
1608960	  782.2	  594.6	 5204.0	...
1608961	  780.5	  594.7	 5202.0	...
1608962	  779.8	  594.6	 5199.0	...
1608963	  779.3	  594.4	 5196.0	...
1608964	  779.0	  594.2	 5193.0	...
1608965	  778.6	  594.0	 5193.0	...
1608966	  778.8	  593.5	 5193.0	...
1608967	  778.9	  593.0	 5194.0	...
1608968	  779.1	  592.4	 5195.0	...
1608969	  779.1	  591.8	 5198.0	...
1608970	  779.2	  591.4	 5200.0	...
1608971	  779.3	  591.1	 5201.0	...
1608972	  779.6	  591.4	 5199.0	...
1608973	  779.9	  591.6	 5197.0	...
1608974	  780.2	  591.2	 5195.0	...
1608975	  780.2	  590.7	 5195.0	...
1608976	  780.1	  590.2	 5196.0	...
1608977	  780.0	  590.2	 5196.0	...
1608978	  780.2	  590.1	 5197.0	...
1608979	  780.5	  590.1	 5198.0	...
1608980	  780.6	  590.1	 5198.0	...
1608981	  780.5	  590.1	 5198.0	...
1608982	  780.2	  590.2	 5199.0	...
1608983	  780.2	  590.3	 5200.0	...
1608984	  780.5	  590.6	 5200.0	...
1608985	  780.9	  590.8	 5198.0	...
1608986	  781.1	  590.9	 5195.0	...
1608987	  780.9	  590.9	 5193.0	...
1608988	  781.0	  590.9	 5193.0	...
1608989	  781.3	  590.8	 5194.0	...
1608990	  781.3	  590.7	 5194.0	...
1608991	  781.0	  590.9	 5195.0	...
1608992	  780.7	  591.1	 5196.0	...
1608993	  780.8	  591.3	 5196.0	...
1608994	  780.8	  591.2	 5196.0	...
1608995	  780.8	  591.0	 5196.0	...
1608996	  780.6	  590.8	 5196.0	...
1608997	  780.5	  590.8	 5196.0	...
1608998	  780.5	  590.8	 5195.0	...
1608999	  780.5	  590.9	 5194.0	...
1609000	  780.5	  590.9	 5195.0	...
1609001	  780.5	  590.6	 5198.0	...
1609002	  780.3	  590.3	 5201.0	...
1609003	  780.1	  589.9	 5203.0	...
1609004	  780.0	  589.8	 5204.0	...
1609005	  780.1	  589.6	 5204.0	...
1609006	  780.5	  589.3	 5203.0	...
1609007	  780.8	  589.0	 5202.0	...
1609008	  781.1	  588.8	 5202.0	...
1609009	  781.1	  588.8	 5202.0	...
1609010	  781.1	  589.1	 5204.0	...
1609011	  781.0	  589.6	 5206.0	...
1609012	  781.0	  590.0	 5208.0	...
1609013	  780.9	  590.2	 5209.0	...
1609014	  780.9	  590.2	 5206.0	...
1609015	  780.9	  590.3	 5203.0	...
1609016	  781.0	  590.5	 5200.0	...
1609017	  780.9	  590.6	 5201.0	...
1609018	  780.8	  590.6	 5202.0	...
1609019	  780.7	  590.5	 5203.0	...
1609020	  780.8	  590.5	 5203.0	...
1609021	  781.1	  590.2	 5202.0	...
1609022	  781.4	  589.9	 5201.0	...
1609023	  781.2	  589.6	 5199.0	...
1609024	  781.0	  589.6	 5196.0	...
1609025	  780.7	  589.7	 5196.0	...
1609026	  780.8	  589.9	 5197.0	...
1609027	  780.8	  590.2	 5197.0	...
1609028	  780.9	  590.4	 5196.0	...
1609029	  781.0	  590.6	 5195.0	...
1609030	  781.2	  590.6	 5195.0	...
1609031	  781.4	  590.7	 5195.0	...
1609032	  781.4	  590.8	 5193.0	...
1609033	  781.3	  590.7	 5190.0	...
1609034	  781.2	  590.6	 5189.0	...
1609035	  781.1	  590.6	 5191.0	...
1609036	  780.9	  590.3	 5193.0	...
1609037	  780.8	  589.9	 5193.0	...
1609038	  780.8	  589.4	 5193.0	...
1609039	  781.1	  589.3	 5193.0	...
1609040	  781.3	  589.3	 5193.0	...
1609041	  781.4	  589.4	 5193.0	...
1609042	  781.4	  590.4	 5193.0	...
1609043	  781.4	  591.3	 5192.0	...
1609044	  781.4	  592.1	 5193.0	...
1609045	  781.6	  591.9	 5193.0	...
1609046	  781.8	  591.8	 5194.0	...
1609047	  782.1	  591.8	 5194.0	...
1609048	  782.1	  591.8	 5193.0	...
1609049	  782.1	  591.8	 5192.0	...
1609050	  782.2	  591.7	 5193.0	...
1609051	  782.3	  591.6	 5194.0	...
1609052	  782.4	  591.7	 5196.0	...
1609053	  782.3	  591.9	 5196.0	...
1609054	  782.3	  592.0	 5197.0	...
1609055	  782.2	  592.0	 5197.0	...
1609056	  782.2	  592.0	 5197.0	...
1609057	  782.2	  592.2	 5197.0	...
1609058	  782.4	  592.5	 5197.0	...
1609059	  782.6	  593.0	 5195.0	...
1609060	  782.6	  593.2	 5194.0	...
1609061	  782.6	  593.4	 5197.0	...
1609062	  782.7	  593.5	 5200.0	...
1609063	  782.8	  593.7	 5200.0	...
1609064	  782.8	  593.8	 5196.0	...
MSG	1609065 0000 _ Number Off
1609065	  782.5	  593.8	 5192.0	...
1609066	  782.2	  593.8	 5192.0	...
1609067	  782.4	  594.0	 5193.0	...
1609068	  782.5	  594.1	 5194.0	...
1609069	  782.6	  594.2	 5195.0	...
1609070	  782.6	  594.3	 5195.0	...
1609071	  782.6	  594.6	 5195.0	...
1609072	  782.6	  594.8	 5195.0	...
1609073	  782.5	  594.8	 5195.0	...
1609074	  782.5	  594.7	 5196.0	...
1609075	  782.6	  594.7	 5197.0	...
1609076	  782.7	  595.0	 5197.0	...
1609077	  782.9	  595.2	 5197.0	...
1609078	  782.9	  595.6	 5196.0	...
1609079	  782.9	  595.7	 5194.0	...
1609080	  782.9	  595.8	 5194.0	...
1609081	  782.8	  595.8	 5195.0	...
1609082	  782.9	  595.8	 5196.0	...
1609083	  783.0	  595.8	 5195.0	...
1609084	  783.0	  595.8	 5195.0	...
1609085	  783.2	  595.9	 5195.0	...
1609086	  783.4	  595.9	 5195.0	...
1609087	  783.6	  595.9	 5195.0	...
1609088	  783.5	  596.0	 5194.0	...
1609089	  783.6	  596.2	 5193.0	...
1609090	  783.8	  596.3	 5192.0	...
1609091	  783.9	  596.4	 5192.0	...
1609092	  783.7	  596.6	 5192.0	...
1609093	  783.6	  596.8	 5193.0	...
1609094	  783.5	  597.0	 5194.0	...
1609095	  783.5	  597.1	 5195.0	...
1609096	  783.4	  597.3	 5195.0	...
1609097	  783.2	  597.4	 5195.0	...
1609098	  783.0	  597.4	 5195.0	...
1609099	  782.7	  597.6	 5197.0	...
1609100	  782.6	  597.8	 5200.0	...
1609101	  782.8	  597.8	 5203.0	...
1609102	  783.1	  597.9	 5202.0	...
1609103	  783.4	  598.1	 5202.0	...
1609104	  783.4	  598.2	 5201.0	...
1609105	  783.4	  598.1	 5199.0	...
1609106	  783.4	  597.8	 5198.0	...
1609107	  783.4	  597.5	 5198.0	...
1609108	  783.4	  597.3	 5199.0	...
1609109	  783.5	  597.2	 5199.0	...
1609110	  783.6	  597.2	 5198.0	...
1609111	  783.6	  597.1	 5200.0	...
1609112	  783.6	  597.1	 5203.0	...
1609113	  783.6	  597.1	 5206.0	...
1609114	  783.7	  597.1	 5205.0	...
1609115	  783.8	  597.1	 5203.0	...
1609116	  783.8	  597.2	 5201.0	...
1609117	  783.9	  597.3	 5201.0	...
1609118	  783.9	  597.2	 5200.0	...
1609119	  783.8	  597.2	 5199.0	...
1609120	  783.8	  597.1	 5199.0	...
1609121	  783.8	  597.1	 5199.0	...
1609122	  783.8	  597.1	 5199.0	...
1609123	  783.9	  597.7	 5197.0	...
1609124	  783.9	  598.2	 5195.0	...
1609125	  783.8	  598.8	 5194.0	...
1609126	  783.6	  598.7	 5195.0	...
1609127	  783.3	  598.7	 5196.0	...
1609128	  783.3	  598.7	 5196.0	...
1609129	  783.3	  598.7	 5196.0	...
1609130	  783.4	  598.9	 5197.0	...
1609131	  783.4	  599.1	 5198.0	...
1609132	  783.4	  599.0	 5200.0	...
1609133	  783.3	  598.7	 5200.0	...
1609134	  783.3	  598.6	 5200.0	...
1609135	  783.4	  598.9	 5200.0	...
1609136	  783.4	  599.2	 5199.0	...
1609137	  783.3	  599.4	 5199.0	...
1609138	  783.4	  599.6	 5196.0	...
1609139	  783.6	  599.8	 5194.0	...
1609140	  783.6	  599.7	 5191.0	...
1609141	  783.6	  599.2	 5191.0	...
1609142	  783.5	  599.1	 5191.0	...
1609143	  783.6	  599.4	 5186.0	...
1609144	  783.6	  599.7	 5181.0	...
1609145	  783.4	  599.9	 5175.0	...
1609146	  783.1	  600.0	 5175.0	...
1609147	  783.1	  600.1	 5176.0	...
1609148	  783.3	  600.1	 5179.0	...
1609149	  783.6	  600.1	 5181.0	...
1609150	  783.6	  600.2	 5182.0	...
1609151	  783.9	  600.3	 5183.0	...
1609152	  784.2	  600.4	 5184.0	...
1609153	  784.4	  600.5	 5184.0	...
1609154	  784.3	  600.5	 5184.0	...
1609155	  784.1	  600.4	 5183.0	...
1609156	  783.9	  600.3	 5184.0	...
1609157	  783.8	  600.3	 5186.0	...
1609158	  783.7	  600.3	 5188.0	...
1609159	  783.9	  600.2	 5188.0	...
1609160	  784.0	  600.1	 5186.0	...
1609161	  784.0	  599.9	 5185.0	...
1609162	  783.9	  599.8	 5185.0	...
1609163	  783.8	  599.6	 5185.0	...
1609164	  783.8	  599.5	 5185.0	...
1609165	  783.8	  599.9	 5184.0	...
1609166	  783.8	  600.3	 5183.0	...
1609167	  783.5	  600.8	 5184.0	...
1609168	  783.2	  601.0	 5186.0	...
1609169	  783.0	  601.2	 5188.0	...
1609170	  783.2	  601.3	 5189.0	...
1609171	  783.3	  601.2	 5187.0	...
1609172	  783.3	  601.2	 5184.0	...
1609173	  783.2	  601.1	 5183.0	...
1609174	  783.3	  600.6	 5185.0	...
1609175	  783.6	  600.0	 5187.0	...
1609176	  783.8	  599.4	 5188.0	...
1609177	  783.8	  599.4	 5190.0	...
1609178	  783.8	  599.5	 5192.0	...
1609179	  783.7	  599.7	 5194.0	...
1609180	  783.6	  600.0	 5192.0	...
1609181	  783.5	  600.1	 5190.0	...
1609182	  783.4	  600.1	 5187.0	...
1609183	  783.4	  600.1	 5186.0	...
1609184	  783.4	  600.1	 5185.0	...
1609185	  783.1	  600.0	 5184.0	...
1609186	  782.8	  600.0	 5186.0	...
1609187	  782.5	  600.0	 5188.0	...
1609188	  782.4	  599.9	 5189.0	...
1609189	  782.6	  599.8	 5190.0	...
1609190	  782.8	  599.7	 5191.0	...
1609191	  783.1	  599.6	 5192.0	...
1609192	  783.2	  599.5	 5193.0	...
1609193	  783.3	  599.4	 5193.0	...
1609194	  783.2	  599.4	 5193.0	...
1609195	  783.1	  599.6	 5191.0	...
1609196	  783.0	  599.9	 5189.0	...
1609197	  783.0	  600.0	 5187.0	...
1609198	  782.9	  600.0	 5189.0	...
1609199	  782.7	  600.0	 5191.0	...
1609200	  782.5	  600.1	 5193.0	...
1609201	  782.4	  600.1	 5193.0	...
1609202	  782.9	  600.1	 5194.0	...
1609203	  783.4	  600.1	 5192.0	...
1609204	  783.8	  600.1	 5189.0	...
1609205	  783.8	  599.6	 5191.0	...
1609206	  783.5	  598.9	 5195.0	...
1609207	  783.2	  598.3	 5197.0	...
1609208	  783.0	  598.2	 5196.0	...
1609209	  782.9	  598.3	 5194.0	...
1609210	  782.8	  598.4	 5194.0	...
1609211	  782.6	  598.6	 5194.0	...
1609212	  782.3	  598.5	 5193.0	...
1609213	  782.2	  598.4	 5193.0	...
1609214	  782.2	  598.1	 5194.0	...
1609215	  782.2	  597.8	 5196.0	...
1609216	  782.2	  597.3	 5197.0	...
1609217	  782.1	  596.9	 5198.0	...
1609218	  782.0	  596.9	 5197.0	...
1609219	  781.8	  597.0	 5197.0	...
1609220	  781.6	  597.0	 5196.0	...
1609221	  781.5	  596.9	 5196.0	...
1609222	  781.6	  597.0	 5196.0	...
1609223	  781.7	  597.0	 5196.0	...
1609224	  781.9	  597.0	 5197.0	...
1609225	  781.9	  596.6	 5197.0	...
1609226	  781.6	  596.3	 5197.0	...
1609227	  781.4	  596.5	 5196.0	...
1609228	  781.5	  596.9	 5194.0	...
1609229	  781.7	  596.9	 5195.0	...
1609230	  781.8	  596.5	 5197.0	...
1609231	  781.7	  595.9	 5199.0	...
1609232	  781.7	  595.7	 5200.0	...
1609233	  781.6	  595.3	 5200.0	...
1609234	  781.3	  595.2	 5201.0	...
1609235	  781.0	  595.2	 5202.0	...
1609236	  780.8	  595.2	 5204.0	...
1609237	  780.9	  595.2	 5205.0	...
1609238	  780.9	  595.3	 5205.0	...
1609239	  780.9	  595.6	 5204.0	...
1609240	  780.9	  595.9	 5204.0	...
1609241	  780.9	  596.0	 5204.0	...
1609242	  780.9	  595.5	 5204.0	...
1609243	  780.8	  594.9	 5204.0	...
1609244	  780.8	  594.3	 5204.0	...
1609245	  780.7	  594.2	 5204.0	...
1609246	  780.8	  594.0	 5203.0	...
1609247	  780.8	  593.6	 5203.0	...
1609248	  780.7	  593.3	 5203.0	...
1609249	  780.6	  593.2	 5204.0	...
1609250	  780.6	  593.3	 5205.0	...
1609251	  780.6	  593.3	 5206.0	...
1609252	  780.6	  593.2	 5206.0	...
1609253	  780.4	  593.3	 5206.0	...
1609254	  780.2	  593.5	 5206.0	...
1609255	  780.2	  593.7	 5206.0	...
1609256	  780.2	  593.7	 5206.0	...
1609257	  780.3	  593.6	 5205.0	...
1609258	  780.4	  593.4	 5204.0	...
1609259	  780.5	  592.9	 5202.0	...
1609260	  780.5	  592.4	 5201.0	...
1609261	  780.4	  591.8	 5204.0	...
1609262	  780.4	  591.8	 5207.0	...
1609263	  780.4	  591.7	 5210.0	...
1609264	  780.3	  591.6	 5210.0	...
1609265	  780.1	  591.6	 5209.0	...
1609266	  780.0	  592.2	 5208.0	...
1609267	  780.0	  592.8	 5207.0	...
1609268	  780.0	  593.5	 5204.0	...
1609269	  779.9	  593.5	 5202.0	...
1609270	  779.9	  593.6	 5201.0	...
1609271	  780.1	  594.1	 5202.0	...
1609272	  780.3	  594.4	 5204.0	...
1609273	  780.4	  594.7	 5205.0	...
MSG	1609274 0000 _ Number On
1609274	  780.7	  595.1	 5206.0	...
1609275	  780.9	  595.4	 5207.0	...
1609276	  781.0	  595.5	 5207.0	...
1609277	  780.9	  595.3	 5206.0	...
1609278	  780.7	  595.2	 5205.0	...
1609279	  780.7	  595.3	 5204.0	...
1609280	  780.6	  595.5	 5204.0	...
1609281	  780.6	  595.6	 5204.0	...
1609282	  780.6	  595.9	 5204.0	...
1609283	  780.6	  596.1	 5204.0	...
1609284	  780.7	  596.3	 5205.0	...
1609285	  780.8	  596.4	 5207.0	...
1609286	  780.7	  596.9	 5208.0	...
1609287	  780.5	  597.4	 5208.0	...
1609288	  780.4	  597.7	 5208.0	...
1609289	  780.5	  598.0	 5205.0	...
1609290	  780.7	  598.2	 5202.0	...
1609291	  780.9	  599.1	 5198.0	...
1609292	  781.0	  599.8	 5196.0	...
1609293	  781.1	  601.0	 5193.0	...
1609294	  781.3	  601.8	 5188.0	...
1609295	  781.5	  602.7	 5186.0	...
1609296	  781.7	  603.2	 5185.0	...
1609297	  782.0	  603.5	 5185.0	...
1609298	  782.3	  604.4	 5185.0	...
1609299	  782.4	  605.4	 5181.0	...
1609300	  782.5	  606.5	 5178.0	...
1609301	  782.7	  607.2	 5174.0	...
1609302	  782.7	  607.8	 5172.0	...
1609303	  782.7	  608.5	 5169.0	...
1609304	  782.7	  609.5	 5162.0	...
1609305	  782.9	  610.4	 5155.0	...
1609306	  783.1	  611.9	 5148.0	...
1609307	  783.2	  613.0	 5145.0	...
1609308	  783.4	  614.7	 5141.0	...
1609309	  783.5	  615.6	 5139.0	...
1609310	  783.8	  617.3	 5137.0	...
1609311	  784.0	  618.6	 5134.0	...
1609312	  784.3	  620.2	 5131.0	...
1609313	  784.6	  621.7	 5123.0	...
1609314	  784.7	  623.6	 5117.0	...
EFIX R   1607536	1609314	1779	  781.1	  589.0	   5018
SSACC R  1609315
1609315	  784.6	  625.3	 5109.0	...
1609316	  784.6	  627.1	 5105.0	...
1609317	  784.9	  629.5	 5096.0	...
1609318	  785.3	  632.6	 5087.0	...
1609319	  785.8	  635.5	 5075.0	...
1609320	  786.1	  637.8	 5067.0	...
1609321	  786.4	  639.5	 5061.0	...
1609322	  786.8	  641.6	 5049.0	...
1609323	  786.8	  644.7	 5036.0	...
1609324	  787.0	  649.0	 5023.0	...
1609325	  787.1	  652.9	 5015.0	...
1609326	  787.2	  656.7	 5006.0	...
1609327	  786.9	  660.0	 4989.0	...
1609328	  786.8	  663.7	 4977.0	...
1609329	  787.0	  667.8	 4964.0	...
1609330	  787.1	  672.5	 4952.0	...
1609331	  787.2	  677.8	 4933.0	...
1609332	  787.2	  684.7	 4907.0	...
1609333	  787.4	  692.0	 4878.0	...
1609334	  787.2	  700.5	 4847.0	...
1609335	  787.0	  709.5	 4812.0	...
1609336	  786.8	  720.1	 4781.0	...
1609337	  786.8	  732.2	 4740.0	...
1609338	  787.3	  745.2	 4696.0	...
1609339	  788.2	  759.9	 4641.0	...
1609340	  789.6	  776.7	 4579.0	...
1609341	  791.4	  796.5	 4507.0	...
1609342	  793.1	  816.6	 4428.0	...
1609343	  794.8	  839.0	 4344.0	...
1609344	  796.7	  862.7	 4253.0	...
1609345	  798.3	  889.5	 4158.0	...
1609346	  800.4	  917.3	 4053.0	...
1609347	  801.5	  946.2	 3944.0	...
1609348	  803.4	  977.7	 3825.0	...
1609349	  805.1	 1009.9	 3702.0	...
1609350	  808.1	 1044.6	 3578.0	...
1609351	  811.1	 1080.6	 3444.0	...
1609352	  814.4	 1118.6	 3308.0	...
1609353	  817.3	 1157.6	 3169.0	...
1609354	  819.7	 1198.5	 3029.0	...
1609355	  820.9	 1226.7	 2936.0	...
1609356	  821.2	 1241.2	 2888.0	...
1609357	  821.2	 1241.2	 2888.0	...
SBLINK R 1609358
1609358	   .	   .	    0.0	...
1609359	   .	   .	    0.0	...
1609360	   .	   .	    0.0	...
1609361	   .	   .	    0.0	...
1609362	   .	   .	    0.0	...
1609363	   .	   .	    0.0	...
1609364	   .	   .	    0.0	...
1609365	   .	   .	    0.0	...
1609366	   .	   .	    0.0	...
1609367	   .	   .	    0.0	...
1609368	   .	   .	    0.0	...
1609369	   .	   .	    0.0	...
1609370	   .	   .	    0.0	...
1609371	   .	   .	    0.0	...
1609372	   .	   .	    0.0	...
1609373	   .	   .	    0.0	...
1609374	   .	   .	    0.0	...
1609375	   .	   .	    0.0	...
1609376	   .	   .	    0.0	...
1609377	   .	   .	    0.0	...
1609378	   .	   .	    0.0	...
1609379	   .	   .	    0.0	...
1609380	   .	   .	    0.0	...
1609381	   .	   .	    0.0	...
1609382	   .	   .	    0.0	...
1609383	   .	   .	    0.0	...
1609384	   .	   .	    0.0	...
1609385	   .	   .	    0.0	...
1609386	   .	   .	    0.0	...
1609387	   .	   .	    0.0	...
1609388	   .	   .	    0.0	...
1609389	   .	   .	    0.0	...
1609390	   .	   .	    0.0	...
1609391	   .	   .	    0.0	...
1609392	   .	   .	    0.0	...
1609393	   .	   .	    0.0	...
1609394	   .	   .	    0.0	...
1609395	   .	   .	    0.0	...
1609396	   .	   .	    0.0	...
1609397	   .	   .	    0.0	...
1609398	   .	   .	    0.0	...
1609399	   .	   .	    0.0	...
1609400	   .	   .	    0.0	...
1609401	   .	   .	    0.0	...
1609402	   .	   .	    0.0	...
1609403	   .	   .	    0.0	...
1609404	   .	   .	    0.0	...
1609405	   .	   .	    0.0	...
1609406	   .	   .	    0.0	...
1609407	   .	   .	    0.0	...
1609408	   .	   .	    0.0	...
1609409	   .	   .	    0.0	...
1609410	   .	   .	    0.0	...
1609411	   .	   .	    0.0	...
1609412	   .	   .	    0.0	...
1609413	   .	   .	    0.0	...
1609414	   .	   .	    0.0	...
1609415	   .	   .	    0.0	...
1609416	   .	   .	    0.0	...
1609417	   .	   .	    0.0	...
1609418	   .	   .	    0.0	...
1609419	   .	   .	    0.0	...
1609420	   .	   .	    0.0	...
1609421	   .	   .	    0.0	...
1609422	   .	   .	    0.0	...
1609423	   .	   .	    0.0	...
1609424	   .	   .	    0.0	...
1609425	   .	   .	    0.0	...
1609426	   .	   .	    0.0	...
1609427	   .	   .	    0.0	...
1609428	   .	   .	    0.0	...
1609429	   .	   .	    0.0	...
1609430	   .	   .	    0.0	...
1609431	   .	   .	    0.0	...
1609432	   .	   .	    0.0	...
1609433	   .	   .	    0.0	...
1609434	   .	   .	    0.0	...
1609435	   .	   .	    0.0	...
1609436	   .	   .	    0.0	...
1609437	   .	   .	    0.0	...
1609438	   .	   .	    0.0	...
1609439	   .	   .	    0.0	...
1609440	   .	   .	    0.0	...
1609441	   .	   .	    0.0	...
1609442	   .	   .	    0.0	...
1609443	   .	   .	    0.0	...
1609444	   .	   .	    0.0	...
1609445	   .	   .	    0.0	...
1609446	   .	   .	    0.0	...
1609447	   .	   .	    0.0	...
1609448	   .	   .	    0.0	...
1609449	   .	   .	    0.0	...
1609450	   .	   .	    0.0	...
1609451	   .	   .	    0.0	...
1609452	   .	   .	    0.0	...
1609453	   .	   .	    0.0	...
1609454	   .	   .	    0.0	...
1609455	   .	   .	    0.0	...
1609456	   .	   .	    0.0	...
1609457	   .	   .	    0.0	...
1609458	   .	   .	    0.0	...
1609459	   .	   .	    0.0	...
1609460	   .	   .	    0.0	...
1609461	   .	   .	    0.0	...
1609462	   .	   .	    0.0	...
1609463	   .	   .	    0.0	...
1609464	   .	   .	    0.0	...
1609465	   .	   .	    0.0	...
1609466	   .	   .	    0.0	...
1609467	   .	   .	    0.0	...
1609468	   .	   .	    0.0	...
1609469	   .	   .	    0.0	...
1609470	   .	   .	    0.0	...
1609471	   .	   .	    0.0	...
1609472	   .	   .	    0.0	...
1609473	   .	   .	    0.0	...
1609474	   .	   .	    0.0	...
1609475	   .	   .	    0.0	...
1609476	   .	   .	    0.0	...
1609477	   .	   .	    0.0	...
1609478	   .	   .	    0.0	...
1609479	   .	   .	    0.0	...
1609480	   .	   .	    0.0	...
1609481	   .	   .	    0.0	...
1609482	   .	   .	    0.0	...
1609483	   .	   .	    0.0	...
1609484	   .	   .	    0.0	...
1609485	   .	   .	    0.0	...
1609486	   .	   .	    0.0	...
1609487	   .	   .	    0.0	...
1609488	   .	   .	    0.0	...
1609489	   .	   .	    0.0	...
1609490	   .	   .	    0.0	...
1609491	   .	   .	    0.0	...
1609492	   .	   .	    0.0	...
1609493	   .	   .	    0.0	...
1609494	   .	   .	    0.0	...
1609495	   .	   .	    0.0	...
1609496	   .	   .	    0.0	...
1609497	   .	   .	    0.0	...
1609498	   .	   .	    0.0	...
1609499	   .	   .	    0.0	...
1609500	   .	   .	    0.0	...
1609501	   .	   .	    0.0	...
EBLINK R 1609358	1609501	144
1609502	  808.3	 1257.4	 2820.0	...
1609503	  808.3	 1257.4	 2820.0	...
1609504	  807.7	 1252.6	 2836.0	...
1609505	  807.0	 1244.6	 2866.0	...
1609506	  805.9	 1233.3	 2908.0	...
1609507	  804.9	 1222.2	 2946.0	...
1609508	  803.7	 1212.0	 2982.0	...
1609509	  802.6	 1201.2	 3018.0	...
1609510	  801.8	 1192.6	 3047.0	...
1609511	  801.5	 1182.5	 3078.0	...
1609512	  801.0	 1173.4	 3109.0	...
1609513	  800.6	 1164.3	 3144.0	...
1609514	  800.1	 1155.4	 3175.0	...
1609515	  800.0	 1146.1	 3207.0	...
1609516	  800.4	 1137.3	 3237.0	...
1609517	  800.3	 1129.2	 3268.0	...
1609518	  800.1	 1121.3	 3295.0	...
1609519	  799.4	 1112.5	 3327.0	...
1609520	  799.1	 1104.6	 3356.0	...
1609521	  798.7	 1095.9	 3392.0	...
1609522	  798.4	 1088.4	 3424.0	...
1609523	  798.2	 1080.3	 3456.0	...
1609524	  797.9	 1073.5	 3477.0	...
1609525	  797.9	 1066.0	 3500.0	...
1609526	  797.4	 1058.8	 3524.0	...
1609527	  796.8	 1050.8	 3553.0	...
1609528	  796.2	 1043.2	 3578.0	...
1609529	  795.5	 1035.1	 3606.0	...
1609530	  795.1	 1028.1	 3633.0	...
1609531	  794.5	 1020.9	 3663.0	...
1609532	  794.5	 1014.1	 3688.0	...
1609533	  794.3	 1006.3	 3716.0	...
1609534	  794.2	  998.9	 3745.0	...
1609535	  793.4	  990.8	 3776.0	...
1609536	  792.9	  984.1	 3799.0	...
1609537	  792.5	  977.1	 3822.0	...
1609538	  792.5	  970.7	 3845.0	...
1609539	  792.1	  964.0	 3873.0	...
1609540	  791.7	  957.2	 3902.0	...
1609541	  791.0	  950.6	 3924.0	...
1609542	  790.7	  944.1	 3944.0	...
1609543	  790.9	  938.2	 3961.0	...
1609544	  791.1	  932.9	 3983.0	...
1609545	  790.8	  926.6	 4002.0	...
1609546	  790.3	  920.0	 4027.0	...
1609547	  790.0	  913.2	 4050.0	...
1609548	  789.9	  908.2	 4072.0	...
1609549	  789.7	  903.1	 4086.0	...
1609550	  789.1	  897.8	 4106.0	...
1609551	  788.6	  891.9	 4125.0	...
1609552	  788.0	  886.2	 4146.0	...
1609553	  787.5	  880.6	 4164.0	...
1609554	  786.9	  875.3	 4182.0	...
1609555	  786.4	  870.2	 4203.0	...
1609556	  786.2	  866.3	 4215.0	...
1609557	  786.2	  861.6	 4227.0	...
1609558	  786.2	  856.7	 4240.0	...
1609559	  786.1	  851.5	 4259.0	...
1609560	  786.6	  846.9	 4278.0	...
1609561	  786.9	  842.9	 4295.0	...
ESACC R  1609315	1609561	247	  784.6	  625.3	  786.9	  842.9	   4.65	   3270
SFIX R   1609562
1609562	  786.8	  838.6	 4307.0	...
1609563	  786.2	  834.9	 4320.0	...
1609564	  785.6	  831.3	 4330.0	...
1609565	  785.3	  828.3	 4344.0	...
1609566	  785.1	  824.6	 4359.0	...
1609567	  784.9	  821.0	 4371.0	...
1609568	  784.4	  817.3	 4382.0	...
1609569	  784.0	  814.1	 4391.0	...
1609570	  783.7	  811.6	 4401.0	...
1609571	  783.4	  809.0	 4412.0	...
1609572	  783.0	  806.7	 4419.0	...
1609573	  782.4	  803.5	 4428.0	...
1609574	  781.9	  800.7	 4438.0	...
1609575	  781.6	  797.7	 4447.0	...
1609576	  781.4	  794.9	 4455.0	...
1609577	  781.2	  792.1	 4465.0	...
1609578	  781.1	  789.4	 4477.0	...
MSG	1609579 0000 _ Number Off
1609579	  780.8	  786.9	 4487.0	...
1609580	  780.3	  785.5	 4493.0	...
1609581	  779.6	  783.6	 4499.0	...
1609582	  779.0	  781.5	 4505.0	...
1609583	  778.8	  778.6	 4510.0	...
1609584	  778.5	  775.7	 4518.0	...
1609585	  778.1	  773.3	 4526.0	...
1609586	  777.7	  770.6	 4537.0	...
1609587	  777.2	  768.3	 4546.0	...
1609588	  777.2	  766.3	 4553.0	...
1609589	  777.2	  764.2	 4559.0	...
1609590	  777.1	  761.5	 4567.0	...
1609591	  776.7	  758.8	 4575.0	...
1609592	  776.3	  756.4	 4582.0	...
1609593	  776.1	  753.9	 4585.0	...
1609594	  775.9	  751.0	 4589.0	...
1609595	  775.6	  748.7	 4596.0	...
1609596	  775.3	  746.4	 4604.0	...
1609597	  774.9	  744.5	 4614.0	...
1609598	  775.1	  741.9	 4620.0	...
1609599	  775.3	  740.0	 4628.0	...
1609600	  775.4	  738.2	 4630.0	...
1609601	  775.0	  736.7	 4633.0	...
1609602	  774.7	  736.0	 4637.0	...
1609603	  774.4	  734.7	 4644.0	...
1609604	  774.3	  733.6	 4652.0	...
1609605	  773.8	  732.3	 4656.0	...
1609606	  773.4	  731.2	 4656.0	...
1609607	  773.1	  730.1	 4657.0	...
1609608	  772.9	  728.4	 4657.0	...
1609609	  773.1	  727.3	 4661.0	...
1609610	  773.2	  725.6	 4666.0	...
1609611	  773.2	  724.3	 4675.0	...
1609612	  772.9	  721.9	 4681.0	...
1609613	  772.5	  720.0	 4686.0	...
1609614	  772.2	  718.0	 4688.0	...
1609615	  772.1	  716.8	 4694.0	...
1609616	  772.0	  715.1	 4700.0	...
1609617	  771.8	  713.2	 4705.0	...
1609618	  771.9	  711.9	 4705.0	...
1609619	  771.8	  710.0	 4706.0	...
1609620	  771.8	  708.3	 4706.0	...
1609621	  771.5	  705.7	 4711.0	...
1609622	  771.3	  703.7	 4719.0	...
1609623	  771.0	  701.7	 4727.0	...
1609624	  770.7	  700.3	 4733.0	...
1609625	  770.4	  698.4	 4736.0	...
1609626	  770.0	  696.9	 4740.0	...
1609627	  769.7	  694.9	 4741.0	...
1609628	  769.6	  693.4	 4747.0	...
1609629	  769.6	  691.1	 4753.0	...
1609630	  769.8	  689.0	 4758.0	...
1609631	  769.9	  687.5	 4758.0	...
1609632	  770.1	  686.7	 4760.0	...
1609633	  769.8	  685.6	 4761.0	...
1609634	  769.4	  684.0	 4762.0	...
1609635	  768.9	  682.7	 4763.0	...
1609636	  768.6	  681.6	 4763.0	...
1609637	  768.4	  681.0	 4766.0	...
1609638	  768.3	  679.7	 4769.0	...
1609639	  768.4	  678.6	 4776.0	...
1609640	  768.5	  677.3	 4779.0	...
1609641	  768.5	  676.7	 4782.0	...
1609642	  768.6	  676.2	 4783.0	...
1609643	  768.7	  675.9	 4784.0	...
1609644	  768.9	  675.5	 4786.0	...
1609645	  768.9	  674.9	 4789.0	...
1609646	  768.8	  674.0	 4790.0	...
1609647	  768.8	  673.3	 4791.0	...
1609648	  768.7	  672.1	 4792.0	...
1609649	  768.5	  671.3	 4792.0	...
1609650	  768.2	  670.5	 4791.0	...
1609651	  768.0	  670.0	 4790.0	...
1609652	  767.9	  668.7	 4788.0	...
1609653	  767.1	  667.6	 4787.0	...
1609654	  766.2	  666.6	 4787.0	...
1609655	  766.0	  665.9	 4789.0	...
1609656	  766.5	  664.9	 4793.0	...
1609657	  767.1	  664.0	 4796.0	...
1609658	  767.3	  663.7	 4795.0	...
1609659	  767.4	  663.1	 4795.0	...
1609660	  767.4	  661.9	 4797.0	...
1609661	  767.2	  660.7	 4803.0	...
1609662	  767.0	  659.7	 4810.0	...
1609663	  766.7	  658.8	 4814.0	...
1609664	  766.3	  657.8	 4814.0	...
1609665	  766.0	  657.0	 4816.0	...
1609666	  765.7	  656.6	 4817.0	...
1609667	  765.6	  656.2	 4818.0	...
1609668	  765.4	  655.3	 4817.0	...
1609669	  765.3	  654.7	 4818.0	...
1609670	  765.3	  654.0	 4820.0	...
1609671	  765.3	  653.6	 4822.0	...
1609672	  765.4	  652.8	 4822.0	...
1609673	  765.4	  652.3	 4821.0	...
1609674	  765.4	  652.0	 4819.0	...
1609675	  765.3	  651.5	 4823.0	...
1609676	  765.2	  651.1	 4827.0	...
1609677	  765.2	  650.2	 4831.0	...
1609678	  765.4	  649.0	 4830.0	...
1609679	  765.5	  647.7	 4830.0	...
1609680	  765.6	  646.6	 4831.0	...
1609681	  765.6	  646.1	 4833.0	...
1609682	  765.6	  645.4	 4836.0	...
1609683	  765.5	  644.5	 4836.0	...
1609684	  765.5	  643.6	 4836.0	...
1609685	  765.7	  643.1	 4835.0	...
1609686	  765.8	  642.5	 4835.0	...
1609687	  765.8	  641.4	 4835.0	...
1609688	  765.7	  640.5	 4837.0	...
1609689	  765.2	  640.1	 4840.0	...
1609690	  764.8	  640.1	 4839.0	...
1609691	  764.5	  640.2	 4835.0	...
1609692	  764.4	  639.6	 4834.0	...
1609693	  764.4	  638.9	 4835.0	...
1609694	  764.1	  638.2	 4837.0	...
1609695	  763.9	  638.0	 4836.0	...
1609696	  763.7	  638.0	 4836.0	...
1609697	  763.8	  638.0	 4835.0	...
1609698	  764.0	  638.0	 4833.0	...
1609699	  764.0	  637.7	 4831.0	...
1609700	  764.0	  637.2	 4832.0	...
1609701	  763.9	  636.7	 4834.0	...
1609702	  763.7	  636.7	 4836.0	...
1609703	  763.5	  636.4	 4837.0	...
1609704	  763.1	  636.1	 4837.0	...
1609705	  762.9	  635.7	 4838.0	...
1609706	  762.9	  635.4	 4837.0	...
1609707	  763.1	  634.9	 4836.0	...
1609708	  763.2	  634.3	 4836.0	...
1609709	  763.0	  634.0	 4836.0	...
1609710	  762.8	  633.8	 4836.0	...
1609711	  762.8	  633.5	 4837.0	...
1609712	  762.8	  633.2	 4838.0	...
1609713	  762.9	  632.9	 4836.0	...
1609714	  762.8	  632.3	 4834.0	...
1609715	  762.8	  631.6	 4831.0	...
1609716	  762.8	  631.0	 4830.0	...
1609717	  762.9	  630.5	 4831.0	...
1609718	  763.0	  630.2	 4833.0	...
1609719	  763.0	  629.8	 4834.0	...
1609720	  763.1	  629.4	 4833.0	...
1609721	  763.0	  629.0	 4831.0	...
1609722	  762.7	  628.7	 4831.0	...
1609723	  762.5	  628.7	 4830.0	...
1609724	  762.1	  628.7	 4831.0	...
1609725	  762.0	  628.6	 4831.0	...
1609726	  761.9	  628.0	 4831.0	...
1609727	  762.1	  627.4	 4831.0	...
1609728	  762.3	  627.0	 4831.0	...
1609729	  762.5	  627.1	 4831.0	...
1609730	  762.5	  627.4	 4831.0	...
1609731	  762.5	  627.6	 4830.0	...
1609732	  762.4	  627.7	 4829.0	...
1609733	  762.4	  627.5	 4828.0	...
1609734	  762.2	  627.2	 4828.0	...
1609735	  762.1	  627.0	 4829.0	...
1609736	  762.0	  626.7	 4828.0	...
1609737	  762.0	  626.5	 4826.0	...
1609738	  762.0	  626.3	 4824.0	...
1609739	  761.9	  626.2	 4824.0	...
1609740	  762.0	  626.1	 4824.0	...
1609741	  762.1	  626.1	 4822.0	...
1609742	  762.2	  626.1	 4820.0	...
1609743	  762.3	  626.0	 4819.0	...
1609744	  762.3	  626.0	 4818.0	...
1609745	  762.2	  625.9	 4818.0	...
1609746	  762.0	  625.8	 4815.0	...
1609747	  762.0	  625.8	 4812.0	...
1609748	  762.0	  625.9	 4810.0	...
1609749	  761.9	  626.1	 4811.0	...
1609750	  761.8	  626.3	 4813.0	...
1609751	  761.6	  626.2	 4814.0	...
1609752	  761.6	  625.9	 4814.0	...
1609753	  761.4	  625.4	 4816.0	...
1609754	  761.3	  625.0	 4818.0	...
1609755	  761.5	  624.4	 4820.0	...
1609756	  761.7	  623.7	 4821.0	...
1609757	  761.9	  623.2	 4821.0	...
1609758	  761.8	  623.0	 4821.0	...
1609759	  761.9	  623.0	 4819.0	...
1609760	  761.9	  622.9	 4817.0	...
1609761	  761.9	  622.5	 4817.0	...
1609762	  761.8	  622.1	 4819.0	...
1609763	  761.7	  621.8	 4821.0	...
1609764	  761.5	  621.8	 4821.0	...
1609765	  761.5	  621.8	 4821.0	...
1609766	  761.4	  621.9	 4820.0	...
1609767	  761.4	  622.1	 4818.0	...
1609768	  761.4	  622.3	 4816.0	...
1609769	  761.4	  622.5	 4814.0	...
1609770	  761.5	  622.6	 4814.0	...
1609771	  761.6	  622.4	 4811.0	...
1609772	  761.6	  622.2	 4806.0	...
1609773	  761.5	  621.8	 4801.0	...
1609774	  761.3	  621.8	 4799.0	...
1609775	  761.1	  621.7	 4801.0	...
1609776	  761.3	  621.3	 4802.0	...
1609777	  761.5	  621.0	 4804.0	...
1609778	  761.8	  620.5	 4807.0	...
1609779	  761.6	  620.6	 4808.0	...
1609780	  761.4	  620.7	 4810.0	...
1609781	  761.2	  620.8	 4810.0	...
1609782	  761.4	  621.0	 4810.0	...
1609783	  761.6	  620.9	 4812.0	...
1609784	  761.9	  620.8	 4813.0	...
1609785	  761.9	  620.7	 4814.0	...
1609786	  761.7	  620.6	 4814.0	...
1609787	  761.6	  620.2	 4814.0	...
1609788	  761.2	  619.8	 4814.0	...
1609789	  760.7	  619.3	 4814.0	...
1609790	  760.2	  619.2	 4813.0	...
MSG	1609791 0000 _ Number On
1609791	  760.2	  618.7	 4813.0	...
1609792	  760.1	  618.4	 4813.0	...
1609793	  760.1	  618.0	 4813.0	...
1609794	  760.1	  617.9	 4814.0	...
1609795	  760.2	  617.7	 4814.0	...
1609796	  760.3	  617.5	 4814.0	...
1609797	  760.3	  617.4	 4813.0	...
1609798	  760.3	  617.0	 4812.0	...
1609799	  760.3	  616.5	 4811.0	...
1609800	  760.3	  616.0	 4813.0	...
1609801	  760.3	  615.9	 4814.0	...
1609802	  760.4	  615.6	 4816.0	...
1609803	  760.4	  615.4	 4816.0	...
1609804	  760.3	  615.3	 4816.0	...
1609805	  760.1	  615.0	 4817.0	...
1609806	  760.0	  614.3	 4818.0	...
1609807	  760.0	  613.6	 4818.0	...
1609808	  759.8	  613.4	 4818.0	...
1609809	  759.5	  613.5	 4818.0	...
1609810	  759.2	  613.3	 4818.0	...
1609811	  759.2	  613.2	 4818.0	...
1609812	  759.3	  613.0	 4819.0	...
1609813	  759.7	  613.0	 4819.0	...
1609814	  760.1	  612.9	 4819.0	...
1609815	  760.3	  612.9	 4822.0	...
1609816	  760.2	  612.9	 4825.0	...
1609817	  760.1	  612.9	 4827.0	...
1609818	  760.1	  612.6	 4826.0	...
1609819	  759.8	  612.2	 4826.0	...
1609820	  759.7	  611.8	 4829.0	...
1609821	  759.6	  611.7	 4831.0	...
1609822	  759.5	  611.1	 4833.0	...
1609823	  759.3	  610.5	 4832.0	...
1609824	  759.1	  610.0	 4832.0	...
1609825	  759.0	  610.0	 4831.0	...
1609826	  759.1	  610.1	 4831.0	...
1609827	  759.3	  610.5	 4831.0	...
1609828	  759.0	  610.9	 4831.0	...
1609829	  758.7	  611.3	 4831.0	...
1609830	  758.4	  611.2	 4831.0	...
1609831	  758.5	  611.1	 4831.0	...
1609832	  758.5	  611.1	 4831.0	...
1609833	  758.6	  611.1	 4831.0	...
1609834	  758.8	  611.1	 4831.0	...
1609835	  759.0	  610.9	 4832.0	...
1609836	  759.1	  610.8	 4833.0	...
1609837	  759.2	  610.7	 4833.0	...
1609838	  759.2	  610.8	 4833.0	...
1609839	  759.2	  610.8	 4832.0	...
1609840	  759.1	  610.2	 4831.0	...
1609841	  758.9	  609.7	 4831.0	...
1609842	  758.8	  609.2	 4831.0	...
1609843	  758.7	  608.9	 4832.0	...
1609844	  758.6	  608.7	 4832.0	...
1609845	  758.6	  608.3	 4831.0	...
1609846	  758.5	  608.1	 4830.0	...
1609847	  758.4	  607.9	 4831.0	...
1609848	  758.4	  607.8	 4832.0	...
1609849	  758.3	  607.5	 4834.0	...
1609850	  758.2	  607.1	 4834.0	...
1609851	  758.2	  606.6	 4837.0	...
1609852	  758.1	  606.4	 4839.0	...
1609853	  757.9	  606.2	 4841.0	...
1609854	  757.7	  606.3	 4840.0	...
1609855	  757.7	  606.4	 4840.0	...
1609856	  757.8	  606.5	 4839.0	...
1609857	  758.1	  606.5	 4840.0	...
1609858	  758.2	  606.5	 4842.0	...
1609859	  758.3	  606.4	 4843.0	...
1609860	  758.2	  606.1	 4843.0	...
1609861	  758.1	  605.8	 4845.0	...
1609862	  758.2	  605.6	 4847.0	...
1609863	  758.3	  605.5	 4849.0	...
1609864	  758.2	  605.3	 4850.0	...
1609865	  758.0	  605.1	 4851.0	...
1609866	  757.8	  604.7	 4852.0	...
1609867	  757.7	  604.5	 4853.0	...
1609868	  757.5	  603.8	 4852.0	...
1609869	  757.3	  603.2	 4855.0	...
1609870	  757.3	  603.0	 4859.0	...
1609871	  757.5	  603.2	 4861.0	...
1609872	  757.6	  602.6	 4859.0	...
1609873	  757.6	  601.9	 4858.0	...
1609874	  757.5	  601.0	 4859.0	...
1609875	  757.5	  600.8	 4860.0	...
1609876	  757.5	  600.5	 4860.0	...
1609877	  757.5	  600.6	 4861.0	...
1609878	  757.4	  600.8	 4862.0	...
1609879	  757.2	  600.7	 4863.0	...
1609880	  757.0	  600.4	 4863.0	...
1609881	  756.8	  600.2	 4864.0	...
1609882	  756.6	  599.9	 4864.0	...
1609883	  756.4	  599.6	 4865.0	...
1609884	  756.5	  599.2	 4865.0	...
1609885	  756.5	  599.2	 4865.0	...
1609886	  756.5	  599.2	 4865.0	...
1609887	  756.5	  599.0	 4866.0	...
1609888	  756.4	  598.6	 4868.0	...
1609889	  756.4	  598.2	 4869.0	...
1609890	  756.5	  597.9	 4869.0	...
1609891	  756.6	  597.9	 4873.0	...
1609892	  756.7	  597.6	 4877.0	...
1609893	  756.7	  597.0	 4881.0	...
1609894	  756.6	  596.5	 4881.0	...
1609895	  756.4	  596.4	 4879.0	...
1609896	  756.2	  596.6	 4876.0	...
1609897	  756.0	  596.9	 4873.0	...
1609898	  755.7	  597.2	 4873.0	...
1609899	  755.3	  597.0	 4872.0	...
1609900	  755.1	  596.5	 4872.0	...
1609901	  755.2	  596.1	 4874.0	...
1609902	  755.6	  596.1	 4876.0	...
1609903	  755.6	  595.9	 4878.0	...
1609904	  755.5	  595.7	 4880.0	...
1609905	  755.2	  595.4	 4883.0	...
1609906	  754.9	  595.1	 4886.0	...
1609907	  754.6	  594.8	 4886.0	...
1609908	  754.4	  594.5	 4886.0	...
1609909	  754.3	  594.5	 4887.0	...
1609910	  754.4	  594.5	 4888.0	...
1609911	  754.7	  594.5	 4890.0	...
1609912	  754.8	  594.3	 4890.0	...
1609913	  754.8	  593.7	 4890.0	...
1609914	  754.8	  593.0	 4891.0	...
1609915	  755.0	  592.5	 4892.0	...
1609916	  755.0	  592.3	 4893.0	...
1609917	  754.8	  592.3	 4893.0	...
1609918	  754.6	  592.3	 4894.0	...
1609919	  754.5	  592.2	 4895.0	...
1609920	  754.4	  592.1	 4896.0	...
1609921	  754.4	  592.1	 4896.0	...
1609922	  754.4	  592.1	 4896.0	...
1609923	  754.5	  591.7	 4900.0	...
1609924	  754.6	  591.2	 4904.0	...
1609925	  754.7	  590.8	 4908.0	...
1609926	  754.8	  590.7	 4906.0	...
1609927	  754.4	  590.7	 4903.0	...
1609928	  754.0	  591.2	 4902.0	...
1609929	  753.8	  591.7	 4901.0	...
1609930	  753.7	  592.2	 4902.0	...
1609931	  753.8	  592.1	 4902.0	...
1609932	  753.8	  592.0	 4902.0	...
1609933	  753.8	  591.8	 4903.0	...
1609934	  753.7	  591.6	 4903.0	...
1609935	  753.6	  591.5	 4903.0	...
1609936	  753.6	  591.5	 4903.0	...
1609937	  753.5	  591.6	 4903.0	...
1609938	  753.6	  591.6	 4902.0	...
1609939	  753.7	  591.3	 4904.0	...
1609940	  753.8	  591.0	 4905.0	...
1609941	  753.7	  590.6	 4909.0	...
1609942	  753.7	  590.6	 4911.0	...
1609943	  753.4	  590.7	 4913.0	...
1609944	  753.0	  590.8	 4913.0	...
1609945	  752.8	  590.9	 4912.0	...
1609946	  752.9	  591.0	 4912.0	...
1609947	  753.1	  590.7	 4911.0	...
1609948	  753.2	  590.3	 4911.0	...
1609949	  753.0	  590.0	 4910.0	...
1609950	  752.7	  589.8	 4908.0	...
1609951	  752.5	  589.6	 4906.0	...
1609952	  752.7	  589.3	 4907.0	...
1609953	  753.0	  589.0	 4909.0	...
1609954	  753.0	  589.0	 4911.0	...
1609955	  753.0	  588.9	 4912.0	...
1609956	  752.7	  588.9	 4912.0	...
1609957	  752.4	  588.8	 4913.0	...
1609958	  752.3	  588.7	 4913.0	...
1609959	  752.4	  588.6	 4913.0	...
1609960	  752.4	  588.5	 4913.0	...
1609961	  752.3	  588.3	 4912.0	...
1609962	  752.3	  588.2	 4912.0	...
1609963	  752.3	  588.1	 4912.0	...
1609964	  752.3	  588.1	 4912.0	...
1609965	  752.2	  588.0	 4911.0	...
1609966	  751.9	  587.8	 4910.0	...
1609967	  751.7	  587.7	 4910.0	...
1609968	  751.6	  587.4	 4911.0	...
1609969	  751.6	  587.0	 4912.0	...
1609970	  751.6	  586.7	 4912.0	...
1609971	  751.6	  586.9	 4913.0	...
1609972	  751.6	  586.9	 4913.0	...
1609973	  751.6	  586.8	 4913.0	...
1609974	  751.7	  586.7	 4913.0	...
1609975	  751.8	  586.8	 4914.0	...
1609976	  751.7	  586.8	 4913.0	...
1609977	  751.7	  586.8	 4911.0	...
1609978	  751.7	  586.8	 4909.0	...
1609979	  751.7	  586.9	 4910.0	...
1609980	  751.7	  586.9	 4913.0	...
1609981	  751.5	  587.1	 4916.0	...
1609982	  751.3	  587.3	 4916.0	...
1609983	  751.1	  587.4	 4916.0	...
1609984	  751.1	  587.4	 4915.0	...
1609985	  751.1	  587.4	 4913.0	...
1609986	  751.0	  587.5	 4913.0	...
1609987	  751.1	  587.5	 4914.0	...
1609988	  751.3	  587.3	 4916.0	...
1609989	  751.5	  587.2	 4916.0	...
1609990	  751.4	  587.3	 4916.0	...
1609991	  751.3	  587.5	 4918.0	...
1609992	  751.2	  587.6	 4921.0	...
1609993	  750.9	  587.6	 4923.0	...
1609994	  750.7	  587.6	 4924.0	...
1609995	  750.6	  587.6	 4924.0	...
1609996	  750.6	  587.3	 4919.0	...
1609997	  750.7	  587.0	 4914.0	...
1609998	  750.6	  586.7	 4913.0	...
1609999	  750.5	  586.6	 4917.0	...
1610000	  750.5	  586.5	 4922.0	...
1610001	  750.5	  586.4	 4922.0	...
1610002	  750.6	  586.5	 4922.0	...
1610003	  750.8	  586.6	 4920.0	...
1610004	  750.9	  586.7	 4918.0	...
1610005	  750.7	  586.7	 4919.0	...
1610006	  750.5	  586.7	 4920.0	...
1610007	  750.3	  586.7	 4922.0	...
1610008	  750.2	  586.4	 4922.0	...
1610009	  750.1	  586.1	 4922.0	...
1610010	  749.9	  585.8	 4923.0	...
1610011	  749.9	  585.7	 4924.0	...
1610012	  750.0	  585.6	 4925.0	...
1610013	  750.0	  585.5	 4925.0	...
1610014	  750.0	  585.4	 4926.0	...
1610015	  749.9	  585.5	 4926.0	...
1610016	  749.8	  585.5	 4926.0	...
1610017	  749.8	  585.5	 4926.0	...
1610018	  749.9	  585.5	 4926.0	...
1610019	  749.9	  585.6	 4924.0	...
1610020	  749.9	  585.6	 4923.0	...
1610021	  749.8	  585.5	 4921.0	...
1610022	  749.8	  585.5	 4921.0	...
1610023	  749.9	  585.4	 4922.0	...
1610024	  750.0	  585.5	 4922.0	...
1610025	  750.0	  585.5	 4921.0	...
1610026	  750.0	  585.5	 4921.0	...
1610027	  750.0	  585.4	 4920.0	...
1610028	  750.1	  585.2	 4920.0	...
1610029	  750.2	  584.9	 4921.0	...
1610030	  750.0	  584.8	 4921.0	...
1610031	  749.8	  584.9	 4921.0	...
1610032	  749.7	  585.1	 4921.0	...
1610033	  749.7	  585.3	 4922.0	...
1610034	  749.7	  585.4	 4921.0	...
1610035	  749.7	  585.4	 4920.0	...
1610036	  749.8	  585.6	 4920.0	...
1610037	  749.8	  585.7	 4921.0	...
1610038	  749.8	  585.8	 4924.0	...
1610039	  749.8	  585.7	 4924.0	...
1610040	  749.7	  585.6	 4924.0	...
1610041	  749.5	  585.7	 4924.0	...
1610042	  749.2	  586.0	 4923.0	...
1610043	  748.9	  586.2	 4924.0	...
1610044	  748.8	  586.2	 4925.0	...
1610045	  749.0	  586.0	 4926.0	...
1610046	  749.3	  585.8	 4927.0	...
1610047	  749.5	  585.8	 4927.0	...
1610048	  749.4	  585.9	 4925.0	...
1610049	  749.1	  585.7	 4922.0	...
1610050	  748.8	  585.5	 4920.0	...
1610051	  748.6	  585.3	 4918.0	...
1610052	  748.7	  585.3	 4917.0	...
1610053	  748.9	  585.4	 4916.0	...
1610054	  749.1	  585.4	 4917.0	...
1610055	  749.0	  585.4	 4919.0	...
1610056	  748.5	  585.6	 4921.0	...
1610057	  748.1	  585.8	 4921.0	...
1610058	  748.2	  585.9	 4922.0	...
1610059	  748.5	  585.9	 4923.0	...
1610060	  748.8	  586.0	 4923.0	...
1610061	  748.8	  586.0	 4923.0	...
1610062	  748.8	  586.0	 4924.0	...
1610063	  748.8	  585.8	 4923.0	...
1610064	  748.8	  585.8	 4921.0	...
1610065	  748.7	  585.7	 4920.0	...
1610066	  748.6	  585.6	 4922.0	...
1610067	  748.6	  585.6	 4924.0	...
1610068	  748.5	  585.6	 4925.0	...
1610069	  748.4	  585.6	 4926.0	...
1610070	  748.2	  585.5	 4927.0	...
1610071	  748.1	  585.3	 4925.0	...
1610072	  748.3	  585.0	 4923.0	...
1610073	  748.6	  585.0	 4920.0	...
1610074	  748.9	  585.0	 4922.0	...
1610075	  748.8	  584.7	 4925.0	...
1610076	  748.8	  584.3	 4929.0	...
1610077	  748.8	  584.2	 4930.0	...
1610078	  748.5	  584.5	 4931.0	...
1610079	  748.3	  584.9	 4932.0	...
1610080	  748.1	  585.2	 4932.0	...
1610081	  748.2	  585.4	 4932.0	...
1610082	  748.3	  585.4	 4931.0	...
1610083	  748.2	  585.1	 4930.0	...
1610084	  748.1	  584.7	 4929.0	...
1610085	  748.1	  584.8	 4929.0	...
1610086	  748.2	  585.0	 4930.0	...
1610087	  748.2	  584.9	 4930.0	...
1610088	  748.3	  584.7	 4934.0	...
1610089	  748.2	  584.5	 4937.0	...
1610090	  748.1	  584.3	 4940.0	...
1610091	  748.0	  584.2	 4940.0	...
1610092	  747.9	  584.0	 4940.0	...
1610093	  747.8	  583.9	 4939.0	...
MSG	1610094 0000 _ Number Off
1610094	  747.6	  583.9	 4937.0	...
1610095	  747.5	  584.1	 4934.0	...
1610096	  747.4	  584.3	 4933.0	...
1610097	  747.4	  584.3	 4935.0	...
1610098	  747.4	  583.7	 4935.0	...
1610099	  747.5	  583.0	 4934.0	...
1610100	  747.7	  582.6	 4933.0	...
1610101	  748.0	  582.6	 4933.0	...
1610102	  748.0	  582.6	 4937.0	...
1610103	  748.0	  582.5	 4941.0	...
1610104	  747.9	  582.6	 4944.0	...
1610105	  747.8	  582.8	 4941.0	...
1610106	  747.8	  583.0	 4938.0	...
1610107	  747.7	  583.2	 4936.0	...
1610108	  747.8	  583.1	 4937.0	...
1610109	  747.7	  582.9	 4939.0	...
1610110	  747.7	  582.7	 4943.0	...
1610111	  747.8	  582.6	 4947.0	...
1610112	  747.8	  582.5	 4952.0	...
1610113	  747.9	  582.8	 4953.0	...
1610114	  747.9	  583.1	 4953.0	...
1610115	  747.9	  582.9	 4951.0	...
1610116	  747.9	  582.3	 4949.0	...
1610117	  747.8	  581.7	 4948.0	...
1610118	  747.8	  581.7	 4947.0	...
1610119	  747.7	  581.6	 4946.0	...
1610120	  747.6	  581.6	 4946.0	...
1610121	  747.5	  581.6	 4946.0	...
1610122	  747.7	  581.5	 4946.0	...
1610123	  747.9	  581.9	 4947.0	...
1610124	  748.0	  582.3	 4949.0	...
1610125	  747.9	  582.9	 4948.0	...
1610126	  747.7	  583.0	 4946.0	...
1610127	  747.8	  583.1	 4944.0	...
1610128	  747.8	  583.3	 4945.0	...
1610129	  748.0	  583.4	 4947.0	...
1610130	  748.2	  583.2	 4949.0	...
1610131	  748.3	  582.9	 4950.0	...
1610132	  748.1	  582.8	 4950.0	...
1610133	  747.9	  582.9	 4949.0	...
1610134	  747.8	  582.5	 4948.0	...
1610135	  747.9	  582.1	 4947.0	...
1610136	  747.9	  581.4	 4946.0	...
1610137	  748.0	  581.0	 4947.0	...
1610138	  748.1	  580.9	 4949.0	...
1610139	  748.3	  581.2	 4951.0	...
1610140	  748.5	  581.3	 4952.0	...
1610141	  748.6	  581.0	 4951.0	...
1610142	  748.8	  580.6	 4949.0	...
1610143	  748.9	  580.7	 4948.0	...
1610144	  749.0	  581.1	 4948.0	...
1610145	  748.8	  581.4	 4949.0	...
1610146	  748.7	  581.3	 4949.0	...
1610147	  748.6	  581.2	 4950.0	...
1610148	  748.6	  581.0	 4949.0	...
1610149	  748.7	  580.9	 4947.0	...
1610150	  748.4	  581.0	 4946.0	...
1610151	  748.1	  581.3	 4946.0	...
1610152	  747.8	  581.7	 4946.0	...
1610153	  748.0	  582.0	 4944.0	...
1610154	  748.1	  582.2	 4942.0	...
1610155	  748.1	  582.2	 4941.0	...
1610156	  748.3	  582.2	 4942.0	...
1610157	  748.3	  582.2	 4945.0	...
1610158	  748.4	  582.3	 4949.0	...
1610159	  748.4	  582.3	 4951.0	...
1610160	  748.2	  582.4	 4951.0	...
1610161	  748.0	  582.4	 4949.0	...
1610162	  748.0	  582.3	 4949.0	...
1610163	  748.2	  582.2	 4950.0	...
1610164	  748.4	  582.1	 4952.0	...
1610165	  748.3	  582.1	 4952.0	...
1610166	  748.3	  581.9	 4953.0	...
1610167	  748.1	  581.9	 4953.0	...
1610168	  748.0	  581.8	 4953.0	...
1610169	  747.8	  581.9	 4955.0	...
1610170	  747.7	  581.7	 4957.0	...
1610171	  747.7	  581.5	 4957.0	...
1610172	  747.7	  581.1	 4955.0	...
1610173	  747.8	  581.0	 4953.0	...
1610174	  747.9	  581.1	 4953.0	...
1610175	  747.8	  581.4	 4954.0	...
1610176	  747.7	  581.6	 4954.0	...
1610177	  747.7	  581.6	 4954.0	...
1610178	  747.8	  581.5	 4955.0	...
1610179	  747.7	  581.4	 4957.0	...
1610180	  747.7	  581.3	 4959.0	...
1610181	  747.6	  581.3	 4960.0	...
1610182	  747.5	  580.8	 4960.0	...
1610183	  747.4	  580.2	 4961.0	...
1610184	  747.3	  579.6	 4965.0	...
1610185	  747.3	  579.5	 4968.0	...
1610186	  747.3	  579.6	 4971.0	...
1610187	  747.4	  579.7	 4969.0	...
1610188	  747.6	  579.9	 4966.0	...
1610189	  747.8	  579.7	 4964.0	...
1610190	  747.8	  579.5	 4963.0	...
1610191	  747.8	  579.4	 4964.0	...
1610192	  747.8	  579.3	 4965.0	...
1610193	  747.9	  579.3	 4967.0	...
1610194	  747.9	  579.4	 4969.0	...
1610195	  748.0	  579.5	 4971.0	...
1610196	  748.0	  579.4	 4973.0	...
1610197	  748.1	  579.5	 4973.0	...
1610198	  748.1	  579.8	 4973.0	...
1610199	  748.0	  580.0	 4970.0	...
1610200	  747.7	  580.1	 4968.0	...
1610201	  747.4	  580.1	 4967.0	...
1610202	  747.2	  580.1	 4968.0	...
1610203	  747.3	  580.0	 4970.0	...
1610204	  747.5	  580.0	 4971.0	...
1610205	  747.6	  580.1	 4973.0	...
1610206	  747.5	  580.1	 4974.0	...
1610207	  747.6	  580.2	 4975.0	...
1610208	  747.6	  580.2	 4975.0	...
1610209	  747.6	  580.2	 4975.0	...
1610210	  747.6	  580.3	 4976.0	...
1610211	  747.6	  580.3	 4977.0	...
1610212	  747.6	  580.2	 4978.0	...
1610213	  747.5	  580.2	 4980.0	...
1610214	  747.5	  580.0	 4982.0	...
1610215	  747.4	  579.8	 4983.0	...
1610216	  747.3	  579.7	 4982.0	...
1610217	  747.5	  579.7	 4981.0	...
1610218	  747.8	  579.5	 4981.0	...
1610219	  748.0	  579.2	 4981.0	...
1610220	  748.0	  579.2	 4981.0	...
1610221	  747.9	  579.1	 4982.0	...
1610222	  747.8	  579.0	 4981.0	...
1610223	  747.8	  579.0	 4980.0	...
1610224	  747.9	  579.2	 4980.0	...
1610225	  747.8	  579.5	 4982.0	...
1610226	  747.7	  579.9	 4983.0	...
1610227	  747.6	  580.2	 4984.0	...
1610228	  747.7	  580.2	 4983.0	...
1610229	  747.8	  580.1	 4982.0	...
1610230	  747.8	  579.9	 4981.0	...
1610231	  747.8	  579.9	 4981.0	...
1610232	  747.7	  579.8	 4982.0	...
1610233	  747.8	  579.8	 4983.0	...
1610234	  747.9	  579.9	 4984.0	...
1610235	  748.0	  580.0	 4985.0	...
1610236	  748.0	  579.9	 4985.0	...
1610237	  748.0	  579.8	 4986.0	...
1610238	  748.1	  579.7	 4987.0	...
1610239	  748.2	  579.8	 4988.0	...
1610240	  748.3	  579.8	 4989.0	...
1610241	  748.4	  580.0	 4990.0	...
1610242	  748.5	  580.3	 4991.0	...
1610243	  748.5	  580.6	 4992.0	...
1610244	  748.3	  580.4	 4992.0	...
1610245	  748.4	  580.0	 4991.0	...
1610246	  748.5	  579.9	 4990.0	...
1610247	  748.8	  580.3	 4990.0	...
1610248	  748.7	  580.7	 4990.0	...
1610249	  748.5	  580.7	 4991.0	...
1610250	  748.3	  580.6	 4991.0	...
1610251	  748.5	  580.3	 4990.0	...
1610252	  748.9	  580.1	 4990.0	...
1610253	  749.3	  579.9	 4991.0	...
1610254	  749.4	  579.6	 4991.0	...
1610255	  749.5	  579.3	 4991.0	...
1610256	  749.6	  579.2	 4992.0	...
1610257	  749.7	  579.0	 4992.0	...
1610258	  749.7	  578.9	 4992.0	...
1610259	  749.8	  579.0	 4992.0	...
1610260	  749.8	  579.7	 4991.0	...
1610261	  749.7	  580.3	 4991.0	...
1610262	  749.6	  580.7	 4990.0	...
1610263	  749.3	  580.7	 4989.0	...
1610264	  749.1	  580.9	 4989.0	...
1610265	  749.0	  581.0	 4989.0	...
1610266	  749.2	  581.1	 4996.0	...
1610267	  749.3	  581.1	 5003.0	...
1610268	  749.8	  580.6	 5004.0	...
1610269	  750.1	  580.1	 4999.0	...
1610270	  750.4	  579.6	 4997.0	...
1610271	  750.1	  579.7	 5000.0	...
1610272	  750.0	  580.2	 5002.0	...
1610273	  749.7	  580.7	 5001.0	...
1610274	  749.6	  581.2	 4999.0	...
1610275	  749.2	  581.3	 5003.0	...
1610276	  749.2	  581.1	 5009.0	...
1610277	  749.1	  581.0	 5014.0	...
1610278	  749.2	  580.8	 5015.0	...
1610279	  749.3	  580.7	 5015.0	...
1610280	  749.3	  580.6	 5015.0	...
1610281	  749.4	  580.7	 5015.0	...
1610282	  749.4	  580.7	 5015.0	...
1610283	  749.5	  580.7	 5014.0	...
1610284	  749.6	  580.6	 5014.0	...
1610285	  749.8	  580.4	 5014.0	...
1610286	  749.9	  580.2	 5014.0	...
1610287	  749.7	  580.1	 5012.0	...
1610288	  749.5	  580.5	 5010.0	...
1610289	  749.2	  580.9	 5012.0	...
1610290	  749.1	  581.2	 5017.0	...
1610291	  749.1	  581.2	 5021.0	...
1610292	  749.2	  581.2	 5021.0	...
1610293	  749.4	  581.4	 5021.0	...
1610294	  749.5	  581.5	 5024.0	...
1610295	  749.7	  581.7	 5026.0	...
1610296	  749.8	  581.8	 5025.0	...
1610297	  749.9	  581.8	 5023.0	...
1610298	  749.9	  581.7	 5022.0	...
1610299	  749.8	  581.6	 5023.0	...
1610300	  749.9	  581.4	 5024.0	...
1610301	  749.9	  581.6	 5023.0	...
1610302	  750.0	  581.9	 5023.0	...
1610303	  750.0	  582.1	 5023.0	...
1610304	  750.0	  582.0	 5021.0	...
1610305	  750.0	  582.1	 5019.0	...
MSG	1610306 0000 _ Number On
1610306	  750.1	  582.2	 5018.0	...
1610307	  750.2	  582.3	 5019.0	...
1610308	  750.4	  582.1	 5020.0	...
1610309	  750.5	  581.9	 5026.0	...
1610310	  750.1	  582.5	 5030.0	...
1610311	  749.7	  583.2	 5034.0	...
1610312	  749.4	  583.6	 5032.0	...
1610313	  749.5	  583.3	 5031.0	...
1610314	  749.8	  583.0	 5029.0	...
1610315	  750.0	  583.1	 5030.0	...
1610316	  750.1	  583.1	 5031.0	...
1610317	  750.2	  583.1	 5032.0	...
1610318	  750.2	  582.9	 5032.0	...
1610319	  750.2	  582.8	 5032.0	...
1610320	  750.2	  582.9	 5035.0	...
1610321	  750.2	  583.0	 5037.0	...
1610322	  750.4	  583.1	 5040.0	...
1610323	  750.6	  583.2	 5040.0	...
1610324	  750.6	  583.0	 5039.0	...
1610325	  750.5	  582.8	 5037.0	...
1610326	  750.1	  582.7	 5035.0	...
1610327	  749.9	  582.8	 5036.0	...
1610328	  749.8	  583.6	 5036.0	...
1610329	  749.9	  584.2	 5038.0	...
1610330	  750.2	  584.5	 5039.0	...
1610331	  750.6	  584.2	 5039.0	...
1610332	  751.0	  584.1	 5040.0	...
1610333	  750.9	  584.3	 5040.0	...
1610334	  750.6	  584.6	 5040.0	...
1610335	  750.4	  584.7	 5042.0	...
1610336	  750.4	  584.6	 5044.0	...
1610337	  750.3	  584.3	 5047.0	...
1610338	  750.2	  584.0	 5047.0	...
1610339	  750.2	  584.2	 5046.0	...
1610340	  750.1	  584.8	 5045.0	...
1610341	  750.1	  585.0	 5046.0	...
1610342	  750.1	  584.6	 5048.0	...
1610343	  750.3	  584.4	 5050.0	...
1610344	  750.5	  584.6	 5051.0	...
1610345	  750.7	  585.1	 5051.0	...
1610346	  750.8	  585.4	 5050.0	...
1610347	  750.8	  585.5	 5050.0	...
1610348	  750.7	  585.2	 5049.0	...
1610349	  750.6	  585.2	 5051.0	...
1610350	  750.5	  585.5	 5051.0	...
1610351	  750.7	  585.7	 5052.0	...
1610352	  750.7	  585.7	 5052.0	...
1610353	  750.7	  585.7	 5052.0	...
1610354	  750.6	  585.6	 5051.0	...
1610355	  750.7	  585.5	 5049.0	...
1610356	  750.8	  585.4	 5047.0	...
1610357	  750.9	  585.4	 5046.0	...
1610358	  750.9	  585.5	 5047.0	...
1610359	  751.0	  585.6	 5048.0	...
1610360	  751.1	  585.6	 5050.0	...
1610361	  751.1	  585.6	 5050.0	...
1610362	  751.2	  585.6	 5051.0	...
1610363	  751.5	  585.4	 5051.0	...
1610364	  751.6	  585.3	 5054.0	...
1610365	  751.6	  585.0	 5057.0	...
1610366	  751.6	  585.0	 5060.0	...
1610367	  751.7	  585.0	 5061.0	...
1610368	  751.6	  585.3	 5061.0	...
1610369	  751.4	  585.4	 5061.0	...
1610370	  751.3	  585.3	 5062.0	...
1610371	  751.6	  585.4	 5063.0	...
1610372	  751.9	  585.7	 5063.0	...
1610373	  752.1	  586.1	 5063.0	...
1610374	  752.1	  586.2	 5063.0	...
1610375	  752.1	  586.4	 5062.0	...
1610376	  752.0	  586.4	 5062.0	...
1610377	  752.1	  586.6	 5061.0	...
1610378	  752.1	  587.2	 5061.0	...
1610379	  752.1	  587.8	 5061.0	...
1610380	  752.0	  588.0	 5062.0	...
1610381	  751.9	  588.2	 5064.0	...
1610382	  751.8	  588.3	 5066.0	...
1610383	  751.9	  588.5	 5069.0	...
1610384	  752.0	  588.6	 5069.0	...
1610385	  752.1	  588.6	 5069.0	...
1610386	  751.9	  588.6	 5069.0	...
1610387	  751.7	  588.5	 5071.0	...
1610388	  751.8	  588.3	 5073.0	...
1610389	  752.2	  588.0	 5075.0	...
1610390	  752.6	  587.8	 5077.0	...
1610391	  752.7	  587.8	 5079.0	...
1610392	  752.7	  588.0	 5080.0	...
1610393	  752.6	  588.2	 5081.0	...
1610394	  752.3	  588.2	 5082.0	...
1610395	  752.1	  588.5	 5082.0	...
1610396	  752.1	  588.9	 5081.0	...
1610397	  752.2	  588.6	 5081.0	...
1610398	  752.3	  588.0	 5081.0	...
1610399	  752.3	  587.5	 5081.0	...
1610400	  752.4	  587.5	 5082.0	...
1610401	  752.5	  587.4	 5083.0	...
1610402	  752.6	  587.3	 5083.0	...
1610403	  752.6	  587.6	 5083.0	...
1610404	  752.6	  588.0	 5083.0	...
1610405	  752.6	  588.5	 5085.0	...
1610406	  752.6	  588.7	 5086.0	...
1610407	  752.4	  588.8	 5087.0	...
1610408	  752.2	  588.9	 5087.0	...
1610409	  752.3	  589.1	 5088.0	...
1610410	  752.6	  589.3	 5087.0	...
1610411	  752.9	  589.3	 5087.0	...
1610412	  752.8	  589.0	 5089.0	...
1610413	  752.8	  588.8	 5091.0	...
1610414	  752.8	  588.8	 5092.0	...
1610415	  753.1	  588.6	 5092.0	...
1610416	  753.5	  588.5	 5092.0	...
1610417	  753.9	  588.5	 5091.0	...
1610418	  754.1	  588.4	 5090.0	...
1610419	  754.1	  588.3	 5091.0	...
1610420	  754.0	  588.4	 5092.0	...
1610421	  753.8	  588.7	 5091.0	...
1610422	  753.6	  589.0	 5090.0	...
1610423	  753.5	  589.0	 5090.0	...
1610424	  753.5	  588.9	 5093.0	...
1610425	  753.4	  588.6	 5095.0	...
1610426	  753.4	  588.2	 5094.0	...
1610427	  753.6	  588.0	 5094.0	...
1610428	  754.0	  588.2	 5093.0	...
1610429	  754.4	  588.3	 5094.0	...
1610430	  754.6	  588.4	 5097.0	...
1610431	  754.7	  588.5	 5098.0	...
1610432	  754.6	  589.0	 5099.0	...
1610433	  754.3	  589.2	 5099.0	...
1610434	  754.1	  589.3	 5098.0	...
1610435	  753.9	  588.8	 5099.0	...
1610436	  753.8	  588.6	 5099.0	...
1610437	  753.6	  589.1	 5100.0	...
1610438	  753.6	  589.8	 5100.0	...
1610439	  753.8	  590.4	 5098.0	...
1610440	  754.1	  590.3	 5096.0	...
1610441	  754.6	  590.2	 5095.0	...
1610442	  755.0	  590.1	 5094.0	...
1610443	  755.2	  590.1	 5094.0	...
1610444	  755.2	  590.5	 5094.0	...
1610445	  755.3	  590.7	 5094.0	...
1610446	  755.4	  590.7	 5095.0	...
1610447	  755.5	  590.4	 5096.0	...
1610448	  755.2	  590.2	 5098.0	...
1610449	  755.1	  590.2	 5100.0	...
1610450	  754.8	  589.9	 5103.0	...
1610451	  754.8	  589.7	 5104.0	...
1610452	  754.7	  589.6	 5102.0	...
1610453	  754.6	  590.2	 5100.0	...
1610454	  754.6	  590.6	 5098.0	...
1610455	  754.6	  591.0	 5098.0	...
1610456	  754.6	  590.7	 5101.0	...
1610457	  754.7	  590.4	 5104.0	...
1610458	  754.8	  589.9	 5104.0	...
1610459	  754.7	  589.6	 5102.0	...
1610460	  754.6	  589.5	 5099.0	...
1610461	  754.5	  589.8	 5100.0	...
1610462	  754.5	  589.9	 5101.0	...
1610463	  754.9	  589.7	 5100.0	...
1610464	  755.3	  589.4	 5098.0	...
1610465	  755.6	  589.0	 5098.0	...
1610466	  755.3	  588.9	 5099.0	...
1610467	  755.0	  588.9	 5101.0	...
1610468	  755.0	  589.0	 5101.0	...
1610469	  755.2	  589.1	 5103.0	...
1610470	  755.3	  589.2	 5103.0	...
1610471	  755.2	  589.1	 5103.0	...
1610472	  755.2	  589.0	 5102.0	...
1610473	  755.6	  589.1	 5102.0	...
1610474	  755.9	  589.4	 5103.0	...
1610475	  756.2	  589.8	 5104.0	...
1610476	  756.3	  589.8	 5105.0	...
1610477	  756.3	  589.8	 5106.0	...
1610478	  756.3	  589.8	 5106.0	...
1610479	  756.2	  589.7	 5107.0	...
1610480	  756.1	  589.5	 5107.0	...
1610481	  756.1	  589.3	 5108.0	...
1610482	  756.1	  589.0	 5110.0	...
1610483	  756.2	  588.6	 5113.0	...
1610484	  756.4	  588.8	 5114.0	...
1610485	  756.5	  589.5	 5115.0	...
1610486	  756.6	  590.1	 5114.0	...
1610487	  756.6	  590.3	 5114.0	...
1610488	  756.7	  590.4	 5114.0	...
1610489	  756.8	  590.4	 5114.0	...
1610490	  757.1	  590.4	 5113.0	...
1610491	  757.4	  590.4	 5110.0	...
1610492	  757.6	  590.6	 5108.0	...
1610493	  757.8	  590.8	 5107.0	...
1610494	  757.9	  590.9	 5110.0	...
1610495	  758.0	  590.7	 5113.0	...
1610496	  757.9	  590.6	 5117.0	...
1610497	  757.8	  590.7	 5119.0	...
1610498	  757.7	  590.9	 5119.0	...
1610499	  757.6	  591.0	 5119.0	...
1610500	  757.7	  591.1	 5119.0	...
1610501	  757.8	  591.4	 5118.0	...
1610502	  757.9	  591.5	 5118.0	...
1610503	  758.4	  591.3	 5118.0	...
1610504	  758.8	  590.9	 5119.0	...
1610505	  758.9	  590.8	 5119.0	...
1610506	  758.7	  591.0	 5119.0	...
1610507	  758.6	  591.1	 5119.0	...
1610508	  758.7	  591.0	 5120.0	...
1610509	  758.8	  590.9	 5122.0	...
1610510	  758.7	  591.0	 5123.0	...
1610511	  758.6	  591.2	 5125.0	...
1610512	  758.5	  591.3	 5126.0	...
1610513	  758.4	  591.1	 5128.0	...
1610514	  758.4	  590.8	 5128.0	...
1610515	  758.3	  590.6	 5129.0	...
1610516	  758.5	  590.5	 5131.0	...
1610517	  758.6	  590.4	 5132.0	...
1610518	  758.6	  590.3	 5132.0	...
1610519	  758.3	  590.3	 5131.0	...
1610520	  758.3	  590.0	 5131.0	...
1610521	  758.6	  589.7	 5134.0	...
1610522	  758.8	  589.4	 5137.0	...
1610523	  758.8	  589.2	 5138.0	...
1610524	  758.7	  589.0	 5137.0	...
1610525	  758.6	  588.8	 5139.0	...
1610526	  758.6	  589.0	 5142.0	...
1610527	  758.6	  589.1	 5144.0	...
1610528	  758.7	  589.4	 5145.0	...
1610529	  759.0	  589.4	 5143.0	...
1610530	  759.3	  589.5	 5141.0	...
1610531	  759.5	  589.8	 5143.0	...
1610532	  759.5	  590.2	 5145.0	...
1610533	  759.4	  590.7	 5147.0	...
1610534	  759.2	  590.6	 5145.0	...
1610535	  759.2	  590.5	 5144.0	...
1610536	  759.3	  590.9	 5144.0	...
1610537	  759.6	  591.3	 5146.0	...
1610538	  759.9	  591.9	 5148.0	...
1610539	  760.1	  592.0	 5147.0	...
1610540	  760.2	  592.3	 5145.0	...
1610541	  760.3	  592.2	 5143.0	...
1610542	  760.4	  592.2	 5144.0	...
1610543	  760.5	  592.0	 5145.0	...
1610544	  760.5	  591.9	 5145.0	...
1610545	  760.5	  591.8	 5145.0	...
1610546	  760.6	  592.0	 5144.0	...
1610547	  760.6	  592.0	 5143.0	...
1610548	  760.7	  592.1	 5144.0	...
1610549	  760.7	  592.1	 5146.0	...
1610550	  760.8	  592.4	 5146.0	...
1610551	  760.8	  592.8	 5145.0	...
1610552	  761.1	  592.9	 5144.0	...
1610553	  761.3	  592.7	 5144.0	...
1610554	  761.5	  592.4	 5143.0	...
1610555	  761.4	  592.0	 5144.0	...
1610556	  761.4	  591.9	 5145.0	...
1610557	  761.7	  591.8	 5148.0	...
1610558	  761.9	  591.6	 5150.0	...
1610559	  762.0	  591.2	 5153.0	...
1610560	  761.9	  590.8	 5153.0	...
1610561	  761.9	  590.7	 5153.0	...
1610562	  761.8	  590.9	 5153.0	...
1610563	  761.8	  591.1	 5153.0	...
1610564	  762.1	  591.3	 5153.0	...
1610565	  762.4	  591.3	 5152.0	...
1610566	  762.7	  591.4	 5152.0	...
1610567	  762.7	  591.6	 5152.0	...
1610568	  763.1	  591.6	 5152.0	...
1610569	  763.4	  591.3	 5150.0	...
1610570	  763.7	  591.1	 5150.0	...
1610571	  763.6	  591.0	 5150.0	...
1610572	  763.5	  590.9	 5155.0	...
1610573	  763.4	  591.0	 5158.0	...
1610574	  763.3	  591.2	 5160.0	...
1610575	  763.2	  591.5	 5158.0	...
1610576	  763.5	  591.7	 5158.0	...
1610577	  763.8	  591.7	 5159.0	...
1610578	  764.1	  591.6	 5160.0	...
1610579	  764.1	  591.6	 5159.0	...
1610580	  764.0	  591.3	 5161.0	...
1610581	  763.9	  591.0	 5162.0	...
1610582	  763.9	  590.9	 5165.0	...
1610583	  763.9	  591.2	 5166.0	...
1610584	  764.0	  591.4	 5168.0	...
1610585	  764.1	  591.3	 5169.0	...
1610586	  764.2	  591.2	 5171.0	...
1610587	  764.1	  591.0	 5171.0	...
1610588	  764.3	  590.9	 5171.0	...
1610589	  764.5	  590.8	 5171.0	...
1610590	  764.7	  591.0	 5170.0	...
1610591	  764.8	  591.2	 5169.0	...
1610592	  765.0	  591.6	 5171.0	...
1610593	  764.9	  591.7	 5173.0	...
1610594	  764.6	  591.8	 5176.0	...
1610595	  764.3	  591.5	 5176.0	...
1610596	  764.4	  591.1	 5176.0	...
1610597	  764.5	  590.8	 5177.0	...
1610598	  764.7	  590.7	 5179.0	...
1610599	  764.9	  590.5	 5182.0	...
1610600	  765.0	  590.4	 5185.0	...
1610601	  765.0	  590.4	 5187.0	...
1610602	  765.0	  590.5	 5185.0	...
1610603	  765.1	  590.5	 5183.0	...
1610604	  765.2	  590.1	 5181.0	...
1610605	  765.2	  589.7	 5183.0	...
1610606	  765.1	  589.5	 5184.0	...
1610607	  765.0	  589.7	 5185.0	...
MSG	1610608 0000 _ Number Off
1610608	  765.0	  589.9	 5185.0	...
1610609	  765.1	  589.8	 5184.0	...
1610610	  765.2	  589.7	 5183.0	...
1610611	  765.3	  589.6	 5184.0	...
1610612	  765.4	  589.5	 5186.0	...
1610613	  765.3	  589.3	 5189.0	...
1610614	  765.1	  589.3	 5192.0	...
1610615	  764.8	  588.1	 5193.0	...
1610616	  764.2	  587.0	 5192.0	...
1610617	  763.7	  585.9	 5190.0	...
1610618	  763.2	  585.1	 5188.0	...
1610619	  763.1	  583.9	 5188.0	...
1610620	  762.9	  582.3	 5188.0	...
1610621	  763.0	  581.5	 5188.0	...
1610622	  763.7	  580.5	 5186.0	...
1610623	  764.4	  579.5	 5183.0	...
1610624	  765.0	  578.5	 5181.0	...
1610625	  765.0	  577.9	 5181.0	...
1610626	  765.1	  577.6	 5182.0	...
1610627	  765.3	  577.5	 5182.0	...
1610628	  765.6	  577.5	 5183.0	...
1610629	  765.9	  577.4	 5185.0	...
1610630	  766.0	  577.4	 5188.0	...
1610631	  766.0	  577.3	 5189.0	...
1610632	  766.0	  577.4	 5189.0	...
1610633	  766.0	  577.6	 5189.0	...
1610634	  765.9	  577.9	 5189.0	...
1610635	  765.7	  578.2	 5190.0	...
1610636	  765.5	  578.3	 5190.0	...
1610637	  765.5	  578.4	 5191.0	...
1610638	  765.6	  578.5	 5193.0	...
1610639	  765.8	  578.6	 5194.0	...
1610640	  765.9	  578.5	 5194.0	...
1610641	  765.9	  578.5	 5195.0	...
1610642	  765.9	  578.4	 5195.0	...
1610643	  766.0	  578.4	 5200.0	...
1610644	  766.2	  578.5	 5205.0	...
1610645	  766.5	  578.5	 5210.0	...
1610646	  766.7	  578.4	 5210.0	...
1610647	  766.8	  578.4	 5210.0	...
1610648	  766.7	  578.3	 5210.0	...
1610649	  766.5	  578.2	 5210.0	...
1610650	  766.3	  578.0	 5208.0	...
1610651	  766.3	  578.0	 5206.0	...
1610652	  766.2	  578.1	 5205.0	...
1610653	  766.0	  577.9	 5206.0	...
1610654	  765.7	  577.8	 5209.0	...
1610655	  765.6	  577.7	 5213.0	...
1610656	  765.7	  578.0	 5213.0	...
1610657	  765.7	  578.3	 5212.0	...
1610658	  765.8	  578.6	 5211.0	...
1610659	  765.9	  578.8	 5211.0	...
1610660	  766.0	  579.2	 5210.0	...
1610661	  766.2	  579.4	 5210.0	...
1610662	  766.2	  579.7	 5211.0	...
1610663	  766.3	  579.3	 5211.0	...
1610664	  766.3	  578.9	 5212.0	...
1610665	  766.3	  578.5	 5212.0	...
1610666	  766.3	  578.6	 5210.0	...
1610667	  766.3	  579.1	 5208.0	...
1610668	  766.3	  579.5	 5206.0	...
1610669	  766.3	  579.9	 5205.0	...
1610670	  766.3	  579.8	 5208.0	...
1610671	  766.5	  579.4	 5212.0	...
1610672	  766.5	  579.0	 5217.0	...
1610673	  766.5	  578.7	 5219.0	...
1610674	  766.4	  578.6	 5220.0	...
1610675	  766.3	  578.6	 5221.0	...
1610676	  766.2	  578.4	 5221.0	...
1610677	  766.3	  578.3	 5220.0	...
1610678	  766.4	  578.4	 5220.0	...
1610679	  766.5	  578.5	 5221.0	...
1610680	  766.5	  578.7	 5223.0	...
1610681	  766.5	  578.8	 5225.0	...
1610682	  766.4	  578.9	 5227.0	...
1610683	  766.6	  579.0	 5226.0	...
1610684	  766.7	  579.4	 5226.0	...
1610685	  766.9	  579.8	 5227.0	...
1610686	  766.9	  580.2	 5230.0	...
1610687	  767.1	  580.2	 5233.0	...
1610688	  767.2	  580.3	 5235.0	...
1610689	  767.3	  580.6	 5235.0	...
1610690	  767.3	  580.8	 5235.0	...
1610691	  767.3	  580.7	 5235.0	...
1610692	  767.2	  580.3	 5235.0	...
1610693	  767.2	  580.3	 5233.0	...
1610694	  767.3	  580.9	 5231.0	...
1610695	  767.3	  581.4	 5229.0	...
1610696	  767.3	  581.3	 5228.0	...
1610697	  767.3	  581.1	 5228.0	...
1610698	  767.2	  581.0	 5229.0	...
1610699	  767.3	  581.2	 5229.0	...
1610700	  767.6	  581.6	 5229.0	...
1610701	  767.9	  582.1	 5229.0	...
1610702	  767.9	  582.2	 5229.0	...
1610703	  767.7	  582.3	 5231.0	...
1610704	  767.5	  582.3	 5233.0	...
1610705	  767.5	  582.4	 5235.0	...
1610706	  767.7	  582.4	 5236.0	...
1610707	  767.9	  582.5	 5238.0	...
1610708	  767.6	  582.7	 5240.0	...
1610709	  767.3	  582.7	 5243.0	...
1610710	  767.0	  582.4	 5243.0	...
1610711	  767.1	  582.1	 5243.0	...
1610712	  767.2	  581.9	 5242.0	...
1610713	  767.3	  581.9	 5242.0	...
1610714	  767.3	  581.8	 5242.0	...
1610715	  767.4	  581.8	 5244.0	...
1610716	  767.5	  581.8	 5246.0	...
1610717	  767.6	  581.7	 5246.0	...
1610718	  767.9	  581.6	 5246.0	...
1610719	  768.1	  581.4	 5245.0	...
1610720	  768.2	  581.2	 5245.0	...
1610721	  768.1	  581.3	 5245.0	...
1610722	  767.7	  581.4	 5245.0	...
1610723	  767.4	  581.5	 5244.0	...
1610724	  767.4	  581.7	 5244.0	...
1610725	  767.6	  582.1	 5243.0	...
1610726	  767.7	  582.5	 5243.0	...
1610727	  767.7	  582.7	 5243.0	...
1610728	  767.6	  582.7	 5244.0	...
1610729	  767.8	  583.0	 5246.0	...
1610730	  767.9	  583.3	 5249.0	...
1610731	  767.9	  583.7	 5252.0	...
1610732	  767.7	  583.9	 5254.0	...
1610733	  767.5	  584.1	 5255.0	...
1610734	  767.5	  584.2	 5256.0	...
1610735	  767.5	  584.3	 5255.0	...
1610736	  767.8	  584.2	 5255.0	...
1610737	  767.9	  584.1	 5255.0	...
1610738	  767.9	  583.9	 5255.0	...
1610739	  768.0	  583.9	 5255.0	...
1610740	  768.2	  583.9	 5256.0	...
1610741	  768.5	  583.9	 5256.0	...
1610742	  768.7	  583.9	 5256.0	...
1610743	  768.5	  583.9	 5258.0	...
1610744	  768.0	  584.0	 5260.0	...
1610745	  768.0	  584.0	 5262.0	...
1610746	  768.4	  584.0	 5263.0	...
1610747	  768.7	  584.4	 5263.0	...
1610748	  768.6	  584.9	 5263.0	...
1610749	  768.5	  585.3	 5263.0	...
1610750	  768.4	  585.4	 5263.0	...
1610751	  768.3	  585.2	 5264.0	...
1610752	  768.1	  584.8	 5264.0	...
1610753	  768.0	  584.5	 5263.0	...
1610754	  767.8	  584.6	 5264.0	...
1610755	  767.9	  584.5	 5266.0	...
1610756	  768.1	  584.8	 5268.0	...
1610757	  768.3	  585.0	 5268.0	...
1610758	  768.2	  585.1	 5269.0	...
1610759	  768.2	  585.0	 5269.0	...
1610760	  768.3	  584.9	 5269.0	...
1610761	  768.3	  585.0	 5267.0	...
1610762	  768.2	  585.3	 5264.0	...
1610763	  768.4	  585.5	 5262.0	...
1610764	  768.6	  585.4	 5265.0	...
1610765	  768.8	  585.0	 5267.0	...
1610766	  768.7	  584.6	 5269.0	...
1610767	  768.6	  584.6	 5270.0	...
1610768	  768.6	  584.7	 5271.0	...
1610769	  768.5	  584.7	 5272.0	...
1610770	  768.5	  584.8	 5272.0	...
1610771	  768.4	  585.0	 5272.0	...
1610772	  768.3	  585.5	 5272.0	...
1610773	  768.3	  586.0	 5272.0	...
1610774	  768.5	  586.2	 5272.0	...
1610775	  768.8	  586.1	 5272.0	...
1610776	  769.0	  586.0	 5274.0	...
1610777	  769.0	  585.8	 5276.0	...
1610778	  769.0	  585.5	 5279.0	...
1610779	  768.9	  585.4	 5278.0	...
1610780	  768.8	  585.5	 5277.0	...
1610781	  768.7	  585.6	 5276.0	...
1610782	  768.7	  585.5	 5277.0	...
1610783	  768.7	  585.5	 5279.0	...
1610784	  768.7	  585.7	 5281.0	...
1610785	  768.7	  585.8	 5281.0	...
1610786	  768.7	  585.9	 5282.0	...
1610787	  768.7	  585.5	 5284.0	...
1610788	  768.7	  585.1	 5286.0	...
1610789	  768.7	  584.7	 5287.0	...
1610790	  768.8	  584.7	 5286.0	...
1610791	  768.9	  584.9	 5285.0	...
1610792	  768.9	  585.0	 5284.0	...
1610793	  768.9	  585.1	 5285.0	...
1610794	  768.9	  585.1	 5285.0	...
1610795	  769.0	  585.6	 5285.0	...
1610796	  769.1	  586.0	 5285.0	...
1610797	  769.0	  586.7	 5285.0	...
1610798	  768.7	  586.9	 5285.0	...
1610799	  768.6	  587.1	 5285.0	...
1610800	  768.8	  587.1	 5285.0	...
1610801	  768.9	  586.9	 5284.0	...
1610802	  768.8	  586.7	 5282.0	...
1610803	  768.6	  586.5	 5281.0	...
1610804	  768.6	  586.9	 5283.0	...
1610805	  768.7	  587.2	 5285.0	...
1610806	  768.7	  587.6	 5287.0	...
1610807	  768.8	  587.5	 5287.0	...
1610808	  768.7	  587.3	 5288.0	...
1610809	  768.4	  587.2	 5288.0	...
1610810	  768.2	  587.1	 5289.0	...
1610811	  767.9	  587.0	 5290.0	...
1610812	  768.1	  586.9	 5290.0	...
1610813	  768.1	  586.8	 5292.0	...
1610814	  768.2	  587.1	 5294.0	...
1610815	  768.5	  587.3	 5295.0	...
1610816	  768.8	  587.2	 5295.0	...
1610817	  769.0	  586.9	 5295.0	...
1610818	  769.0	  586.6	 5295.0	...
1610819	  768.9	  586.6	 5296.0	...
1610820	  769.0	  586.5	 5296.0	...
1610821	  769.2	  586.5	 5296.0	...
MSG	1610822 0000 _ Number On
1610822	  769.4	  586.6	 5296.0	...
1610823	  769.2	  586.6	 5296.0	...
1610824	  768.9	  586.6	 5298.0	...
1610825	  768.6	  586.5	 5300.0	...
1610826	  768.7	  586.5	 5301.0	...
1610827	  768.8	  586.5	 5302.0	...
1610828	  768.8	  586.3	 5302.0	...
1610829	  768.9	  586.0	 5302.0	...
1610830	  768.9	  585.7	 5301.0	...
1610831	  768.6	  585.6	 5300.0	...
1610832	  768.3	  585.5	 5301.0	...
1610833	  768.1	  585.9	 5302.0	...
1610834	  768.3	  586.4	 5301.0	...
1610835	  768.4	  586.8	 5300.0	...
1610836	  768.6	  586.8	 5304.0	...
1610837	  768.8	  586.7	 5309.0	...
1610838	  768.8	  586.6	 5313.0	...
1610839	  768.8	  586.5	 5312.0	...
1610840	  768.9	  586.4	 5310.0	...
1610841	  768.9	  586.9	 5309.0	...
1610842	  769.0	  587.4	 5309.0	...
1610843	  769.0	  587.9	 5309.0	...
1610844	  769.0	  587.9	 5310.0	...
1610845	  769.0	  587.8	 5311.0	...
1610846	  769.0	  587.7	 5312.0	...
1610847	  769.0	  587.6	 5312.0	...
1610848	  769.1	  587.6	 5312.0	...
1610849	  769.2	  587.5	 5312.0	...
1610850	  769.2	  587.4	 5312.0	...
1610851	  769.0	  587.4	 5311.0	...
1610852	  769.0	  587.8	 5311.0	...
1610853	  769.1	  588.2	 5312.0	...
1610854	  769.3	  588.5	 5314.0	...
1610855	  769.4	  588.4	 5316.0	...
1610856	  769.2	  588.4	 5317.0	...
1610857	  769.1	  588.5	 5317.0	...
1610858	  768.9	  588.6	 5316.0	...
1610859	  768.9	  588.5	 5316.0	...
1610860	  768.8	  588.5	 5316.0	...
1610861	  768.6	  588.7	 5315.0	...
1610862	  768.6	  588.8	 5316.0	...
1610863	  768.5	  588.9	 5317.0	...
1610864	  768.5	  588.9	 5317.0	...
1610865	  768.9	  588.8	 5317.0	...
1610866	  769.5	  588.6	 5315.0	...
1610867	  770.0	  588.5	 5313.0	...
1610868	  769.8	  588.5	 5312.0	...
1610869	  769.5	  588.5	 5313.0	...
1610870	  769.2	  588.8	 5313.0	...
1610871	  769.3	  589.0	 5313.0	...
1610872	  769.3	  589.2	 5315.0	...
1610873	  769.2	  589.1	 5317.0	...
1610874	  769.2	  588.9	 5322.0	...
1610875	  769.2	  588.6	 5325.0	...
1610876	  769.3	  588.8	 5324.0	...
1610877	  769.3	  589.1	 5321.0	...
1610878	  769.4	  589.4	 5316.0	...
1610879	  769.4	  589.3	 5314.0	...
1610880	  769.3	  589.3	 5313.0	...
1610881	  769.2	  589.3	 5314.0	...
1610882	  769.1	  589.2	 5313.0	...
1610883	  769.1	  589.1	 5311.0	...
1610884	  769.0	  589.4	 5312.0	...
1610885	  768.8	  589.7	 5316.0	...
1610886	  768.7	  589.9	 5319.0	...
1610887	  768.8	  589.9	 5319.0	...
1610888	  768.8	  589.8	 5320.0	...
1610889	  768.8	  589.8	 5320.0	...
1610890	  768.7	  589.8	 5320.0	...
1610891	  769.0	  589.8	 5322.0	...
1610892	  769.3	  589.9	 5323.0	...
1610893	  769.8	  590.3	 5325.0	...
1610894	  770.0	  590.6	 5323.0	...
1610895	  770.2	  590.8	 5320.0	...
1610896	  770.1	  590.7	 5318.0	...
1610897	  769.9	  590.5	 5319.0	...
1610898	  769.7	  590.2	 5320.0	...
1610899	  769.4	  590.0	 5323.0	...
1610900	  769.3	  589.9	 5325.0	...
1610901	  769.3	  589.8	 5327.0	...
1610902	  769.3	  589.7	 5327.0	...
1610903	  769.5	  589.5	 5327.0	...
1610904	  769.7	  589.3	 5328.0	...
1610905	  769.8	  589.2	 5330.0	...
1610906	  769.6	  589.2	 5332.0	...
1610907	  769.2	  589.1	 5334.0	...
1610908	  769.1	  589.2	 5335.0	...
1610909	  769.1	  589.4	 5337.0	...
1610910	  769.3	  589.7	 5337.0	...
1610911	  769.4	  589.9	 5334.0	...
1610912	  769.6	  589.9	 5332.0	...
1610913	  769.8	  589.7	 5333.0	...
1610914	  770.0	  589.8	 5336.0	...
1610915	  770.1	  590.0	 5339.0	...
1610916	  770.2	  590.1	 5340.0	...
1610917	  770.3	  590.0	 5338.0	...
1610918	  770.4	  589.9	 5336.0	...
1610919	  770.4	  589.9	 5334.0	...
1610920	  770.2	  590.0	 5335.0	...
1610921	  770.0	  590.1	 5334.0	...
1610922	  769.9	  590.3	 5334.0	...
1610923	  770.0	  590.5	 5334.0	...
1610924	  769.9	  590.6	 5335.0	...
1610925	  769.9	  590.5	 5337.0	...
1610926	  770.0	  590.4	 5338.0	...
1610927	  770.0	  590.3	 5339.0	...
1610928	  770.1	  590.2	 5339.0	...
1610929	  770.4	  590.1	 5340.0	...
1610930	  770.7	  590.1	 5341.0	...
1610931	  771.3	  590.1	 5341.0	...
1610932	  771.4	  590.2	 5341.0	...
1610933	  771.2	  590.3	 5342.0	...
1610934	  770.7	  590.4	 5343.0	...
1610935	  770.3	  590.5	 5344.0	...
1610936	  770.1	  590.6	 5344.0	...
1610937	  770.2	  590.5	 5344.0	...
1610938	  770.2	  590.4	 5344.0	...
1610939	  770.1	  590.2	 5345.0	...
1610940	  770.1	  589.9	 5346.0	...
1610941	  770.6	  589.6	 5348.0	...
1610942	  771.1	  589.6	 5349.0	...
1610943	  771.5	  589.8	 5349.0	...
1610944	  771.4	  590.0	 5348.0	...
1610945	  771.2	  590.0	 5347.0	...
1610946	  771.2	  590.0	 5346.0	...
1610947	  771.2	  590.0	 5345.0	...
1610948	  771.2	  590.0	 5345.0	...
1610949	  771.0	  590.0	 5345.0	...
1610950	  770.8	  589.7	 5346.0	...
1610951	  770.6	  589.4	 5346.0	...
1610952	  770.8	  589.1	 5347.0	...
1610953	  771.1	  589.1	 5347.0	...
1610954	  771.7	  589.0	 5347.0	...
1610955	  772.2	  589.0	 5347.0	...
1610956	  772.6	  589.0	 5347.0	...
1610957	  772.6	  589.1	 5347.0	...
1610958	  772.6	  589.7	 5348.0	...
1610959	  772.6	  590.3	 5349.0	...
1610960	  772.6	  590.9	 5354.0	...
1610961	  772.7	  590.9	 5360.0	...
1610962	  772.7	  591.0	 5364.0	...
1610963	  772.5	  591.2	 5364.0	...
1610964	  772.5	  591.4	 5364.0	...
1610965	  772.5	  591.5	 5365.0	...
1610966	  772.6	  591.6	 5365.0	...
1610967	  772.5	  591.6	 5365.0	...
1610968	  772.5	  591.5	 5365.0	...
1610969	  772.5	  591.7	 5364.0	...
1610970	  772.3	  591.9	 5364.0	...
1610971	  772.1	  592.2	 5365.0	...
1610972	  772.0	  592.1	 5366.0	...
1610973	  772.1	  592.2	 5369.0	...
1610974	  772.3	  592.3	 5373.0	...
1610975	  772.4	  592.4	 5377.0	...
1610976	  772.4	  592.4	 5378.0	...
1610977	  772.4	  592.4	 5378.0	...
1610978	  772.4	  592.5	 5379.0	...
1610979	  772.5	  592.6	 5380.0	...
1610980	  772.4	  592.7	 5380.0	...
1610981	  772.3	  592.5	 5378.0	...
1610982	  772.1	  592.4	 5374.0	...
1610983	  772.2	  592.2	 5371.0	...
1610984	  772.2	  592.3	 5371.0	...
1610985	  772.3	  591.9	 5372.0	...
1610986	  772.4	  591.5	 5373.0	...
1610987	  772.4	  591.3	 5374.0	...
1610988	  772.6	  591.4	 5376.0	...
1610989	  772.7	  591.2	 5377.0	...
1610990	  772.9	  590.8	 5379.0	...
1610991	  772.9	  590.6	 5379.0	...
1610992	  772.9	  591.2	 5380.0	...
1610993	  772.6	  591.9	 5380.0	...
1610994	  772.4	  592.3	 5380.0	...
1610995	  772.2	  592.3	 5381.0	...
1610996	  772.4	  592.3	 5381.0	...
1610997	  772.6	  592.2	 5383.0	...
1610998	  772.8	  592.2	 5384.0	...
1610999	  773.0	  592.3	 5386.0	...
1611000	  773.1	  592.5	 5386.0	...
1611001	  773.0	  592.6	 5383.0	...
1611002	  772.9	  592.6	 5381.0	...
1611003	  772.9	  592.5	 5380.0	...
1611004	  772.9	  592.6	 5379.0	...
1611005	  773.0	  592.7	 5378.0	...
1611006	  773.2	  592.6	 5378.0	...
1611007	  773.3	  592.6	 5379.0	...
1611008	  773.3	  592.6	 5380.0	...
1611009	  773.3	  592.7	 5380.0	...
1611010	  773.3	  592.8	 5380.0	...
1611011	  773.3	  592.8	 5381.0	...
1611012	  773.3	  592.6	 5381.0	...
1611013	  773.2	  592.4	 5380.0	...
1611014	  773.3	  592.4	 5380.0	...
1611015	  773.4	  592.7	 5383.0	...
1611016	  773.6	  593.0	 5386.0	...
1611017	  773.6	  592.9	 5389.0	...
1611018	  773.6	  592.9	 5387.0	...
1611019	  773.3	  593.2	 5385.0	...
1611020	  773.1	  593.6	 5383.0	...
1611021	  772.7	  593.3	 5382.0	...
1611022	  772.7	  592.7	 5381.0	...
1611023	  773.0	  592.1	 5380.0	...
1611024	  773.4	  592.0	 5380.0	...
1611025	  773.9	  592.2	 5380.0	...
1611026	  774.0	  592.5	 5380.0	...
1611027	  774.0	  592.9	 5381.0	...
1611028	  773.9	  593.0	 5381.0	...
1611029	  773.9	  592.9	 5381.0	...
1611030	  773.6	  592.6	 5380.0	...
1611031	  773.3	  592.2	 5380.0	...
1611032	  773.0	  591.9	 5381.0	...
1611033	  772.8	  591.8	 5382.0	...
1611034	  772.6	  591.7	 5383.0	...
1611035	  772.8	  591.7	 5383.0	...
1611036	  773.0	  591.7	 5383.0	...
1611037	  773.4	  591.5	 5384.0	...
1611038	  773.6	  591.2	 5384.0	...
1611039	  773.8	  590.9	 5384.0	...
1611040	  773.8	  590.9	 5383.0	...
1611041	  773.6	  590.7	 5383.0	...
1611042	  773.3	  590.4	 5384.0	...
1611043	  773.0	  590.2	 5389.0	...
1611044	  773.0	  590.1	 5394.0	...
1611045	  773.0	  589.9	 5395.0	...
1611046	  773.0	  589.8	 5393.0	...
1611047	  773.2	  589.6	 5391.0	...
1611048	  773.3	  589.9	 5392.0	...
1611049	  773.4	  590.1	 5394.0	...
1611050	  773.4	  590.4	 5393.0	...
1611051	  773.5	  590.0	 5393.0	...
1611052	  773.6	  589.6	 5392.0	...
1611053	  773.7	  589.6	 5391.0	...
1611054	  773.5	  589.9	 5391.0	...
1611055	  773.3	  590.2	 5391.0	...
1611056	  773.2	  590.6	 5392.0	...
1611057	  773.3	  591.0	 5393.0	...
1611058	  773.5	  591.5	 5394.0	...
1611059	  773.6	  591.5	 5393.0	...
1611060	  773.8	  591.1	 5392.0	...
1611061	  773.8	  590.7	 5391.0	...
1611062	  773.9	  590.6	 5389.0	...
1611063	  774.0	  591.0	 5387.0	...
1611064	  773.9	  591.4	 5389.0	...
1611065	  773.9	  591.4	 5390.0	...
1611066	  773.9	  591.3	 5392.0	...
1611067	  773.7	  591.1	 5391.0	...
1611068	  773.5	  591.1	 5393.0	...
1611069	  773.4	  591.1	 5394.0	...
1611070	  773.5	  591.2	 5396.0	...
1611071	  773.6	  591.3	 5398.0	...
1611072	  773.6	  591.2	 5401.0	...
1611073	  773.7	  591.1	 5401.0	...
1611074	  773.9	  590.8	 5401.0	...
1611075	  774.1	  590.5	 5401.0	...
1611076	  774.3	  590.4	 5402.0	...
1611077	  774.5	  590.4	 5403.0	...
1611078	  774.1	  591.0	 5405.0	...
1611079	  773.7	  591.5	 5404.0	...
1611080	  773.4	  592.1	 5401.0	...
1611081	  773.4	  592.2	 5399.0	...
1611082	  773.3	  592.4	 5399.0	...
1611083	  773.2	  592.4	 5399.0	...
1611084	  773.2	  592.5	 5398.0	...
1611085	  773.4	  592.6	 5396.0	...
1611086	  773.5	  592.8	 5395.0	...
1611087	  773.4	  593.1	 5395.0	...
1611088	  773.5	  593.3	 5396.0	...
1611089	  773.5	  593.4	 5397.0	...
1611090	  773.3	  593.4	 5397.0	...
1611091	  772.6	  593.5	 5398.0	...
1611092	  771.6	  593.6	 5399.0	...
1611093	  770.2	  593.1	 5399.0	...
1611094	  769.0	  592.5	 5398.0	...
1611095	  767.4	  591.6	 5397.0	...
1611096	  766.3	  591.1	 5395.0	...
1611097	  764.9	  590.2	 5395.0	...
1611098	  764.2	  589.7	 5395.0	...
1611099	  763.6	  589.3	 5392.0	...
1611100	  763.5	  589.2	 5389.0	...
1611101	  763.3	  588.6	 5388.0	...
1611102	  763.2	  588.1	 5390.0	...
1611103	  763.4	  587.6	 5393.0	...
1611104	  763.7	  587.4	 5393.0	...
1611105	  764.0	  587.5	 5393.0	...
1611106	  764.0	  587.7	 5392.0	...
1611107	  764.1	  588.0	 5392.0	...
1611108	  764.3	  588.0	 5393.0	...
1611109	  764.4	  587.9	 5394.0	...
1611110	  764.5	  587.7	 5395.0	...
1611111	  764.6	  587.6	 5395.0	...
1611112	  764.8	  587.6	 5397.0	...
1611113	  764.9	  587.6	 5399.0	...
1611114	  765.1	  587.6	 5400.0	...
1611115	  765.1	  587.5	 5403.0	...
1611116	  765.1	  587.5	 5408.0	...
1611117	  765.1	  587.4	 5414.0	...
1611118	  764.9	  587.2	 5417.0	...
1611119	  764.8	  587.1	 5417.0	...
1611120	  764.6	  587.1	 5415.0	...
1611121	  764.7	  587.3	 5412.0	...
1611122	  764.6	  587.6	 5410.0	...
1611123	  764.6	  587.8	 5412.0	...
1611124	  764.6	  587.9	 5414.0	...
1611125	  764.5	  587.8	 5419.0	...
MSG	1611126 0000 _ Number Off
1611126	  764.3	  587.7	 5424.0	...
1611127	  764.1	  587.5	 5428.0	...
1611128	  764.1	  587.3	 5429.0	...
1611129	  764.5	  587.0	 5430.0	...
1611130	  764.9	  586.8	 5430.0	...
1611131	  765.3	  586.7	 5428.0	...
1611132	  765.2	  586.6	 5426.0	...
1611133	  765.1	  586.6	 5427.0	...
1611134	  764.8	  586.1	 5428.0	...
1611135	  764.6	  585.4	 5429.0	...
1611136	  764.5	  584.7	 5428.0	...
1611137	  764.5	  584.8	 5426.0	...
1611138	  764.5	  585.1	 5425.0	...
1611139	  764.5	  585.3	 5426.0	...
1611140	  764.4	  585.1	 5427.0	...
1611141	  764.5	  584.8	 5428.0	...
1611142	  764.6	  584.7	 5429.0	...
1611143	  764.6	  585.0	 5430.0	...
1611144	  764.6	  585.3	 5431.0	...
1611145	  764.7	  585.6	 5432.0	...
1611146	  764.9	  585.8	 5432.0	...
1611147	  764.8	  585.9	 5433.0	...
1611148	  764.4	  586.2	 5432.0	...
1611149	  764.0	  586.3	 5433.0	...
1611150	  763.9	  586.0	 5435.0	...
1611151	  764.0	  585.8	 5436.0	...
1611152	  764.1	  585.6	 5436.0	...
1611153	  764.3	  585.9	 5436.0	...
1611154	  764.3	  586.1	 5436.0	...
1611155	  764.4	  586.3	 5435.0	...
1611156	  764.4	  586.4	 5434.0	...
1611157	  764.4	  586.4	 5432.0	...
1611158	  764.4	  586.4	 5434.0	...
1611159	  764.2	  586.4	 5436.0	...
1611160	  764.0	  586.5	 5438.0	...
1611161	  763.8	  586.5	 5438.0	...
1611162	  763.9	  586.5	 5439.0	...
1611163	  763.9	  586.6	 5441.0	...
1611164	  764.0	  586.8	 5442.0	...
1611165	  764.1	  586.9	 5443.0	...
1611166	  764.3	  586.9	 5442.0	...
1611167	  764.3	  586.8	 5440.0	...
1611168	  764.1	  586.6	 5440.0	...
1611169	  764.0	  586.9	 5442.0	...
1611170	  763.9	  587.4	 5445.0	...
1611171	  764.0	  587.9	 5447.0	...
1611172	  764.0	  588.0	 5448.0	...
1611173	  764.1	  588.1	 5446.0	...
1611174	  764.3	  588.1	 5445.0	...
1611175	  764.5	  588.5	 5443.0	...
1611176	  764.6	  588.9	 5445.0	...
1611177	  764.6	  589.2	 5447.0	...
1611178	  764.6	  589.3	 5449.0	...
1611179	  764.7	  589.6	 5448.0	...
1611180	  764.7	  589.8	 5447.0	...
1611181	  764.8	  590.1	 5446.0	...
1611182	  764.6	  589.7	 5446.0	...
1611183	  764.4	  589.3	 5446.0	...
1611184	  764.1	  589.2	 5445.0	...
1611185	  764.1	  589.4	 5445.0	...
1611186	  764.1	  589.8	 5449.0	...
1611187	  764.1	  590.1	 5454.0	...
1611188	  764.1	  590.3	 5459.0	...
1611189	  764.1	  590.3	 5459.0	...
1611190	  764.3	  590.1	 5460.0	...
1611191	  764.3	  589.6	 5462.0	...
1611192	  764.4	  589.2	 5458.0	...
1611193	  764.5	  589.1	 5454.0	...
1611194	  764.5	  589.4	 5449.0	...
1611195	  764.4	  589.7	 5448.0	...
1611196	  764.3	  589.7	 5448.0	...
1611197	  764.2	  589.7	 5449.0	...
1611198	  764.2	  589.9	 5449.0	...
1611199	  764.3	  590.1	 5451.0	...
1611200	  764.7	  590.3	 5453.0	...
1611201	  765.1	  590.3	 5454.0	...
1611202	  765.4	  590.3	 5453.0	...
1611203	  765.2	  590.3	 5451.0	...
1611204	  765.1	  590.1	 5449.0	...
1611205	  764.8	  589.9	 5447.0	...
1611206	  764.7	  589.6	 5445.0	...
1611207	  764.5	  589.5	 5444.0	...
1611208	  764.5	  589.6	 5444.0	...
1611209	  764.6	  590.1	 5442.0	...
1611210	  764.8	  590.5	 5440.0	...
1611211	  764.9	  590.7	 5439.0	...
1611212	  764.8	  590.7	 5441.0	...
1611213	  764.5	  590.6	 5442.0	...
1611214	  764.3	  590.6	 5443.0	...
1611215	  764.5	  590.5	 5444.0	...
1611216	  764.8	  590.8	 5441.0	...
1611217	  765.1	  590.9	 5436.0	...
1611218	  764.9	  591.1	 5432.0	...
1611219	  764.7	  591.2	 5433.0	...
1611220	  764.9	  591.4	 5434.0	...
1611221	  765.1	  591.7	 5435.0	...
1611222	  765.3	  591.9	 5436.0	...
1611223	  765.4	  592.2	 5436.0	...
1611224	  765.5	  592.2	 5438.0	...
1611225	  765.4	  592.3	 5439.0	...
1611226	  765.1	  592.7	 5442.0	...
1611227	  764.9	  593.0	 5443.0	...
1611228	  764.9	  593.1	 5443.0	...
1611229	  764.8	  593.0	 5442.0	...
1611230	  764.7	  592.9	 5437.0	...
1611231	  765.0	  593.0	 5434.0	...
1611232	  765.5	  593.0	 5430.0	...
1611233	  766.1	  593.4	 5431.0	...
1611234	  766.3	  593.9	 5436.0	...
1611235	  766.3	  594.5	 5442.0	...
1611236	  766.4	  594.5	 5447.0	...
1611237	  766.5	  594.5	 5446.0	...
1611238	  766.2	  594.7	 5443.0	...
1611239	  765.7	  594.8	 5440.0	...
1611240	  765.3	  594.9	 5438.0	...
1611241	  765.3	  594.5	 5438.0	...
1611242	  765.3	  594.1	 5439.0	...
1611243	  765.3	  593.9	 5439.0	...
1611244	  765.4	  594.0	 5439.0	...
1611245	  765.5	  594.1	 5438.0	...
1611246	  765.5	  594.1	 5437.0	...
1611247	  765.6	  593.9	 5437.0	...
1611248	  765.5	  593.7	 5439.0	...
1611249	  765.6	  593.5	 5442.0	...
1611250	  765.6	  593.7	 5446.0	...
1611251	  765.5	  593.9	 5448.0	...
1611252	  765.4	  594.4	 5451.0	...
1611253	  765.2	  594.8	 5450.0	...
1611254	  765.0	  595.2	 5449.0	...
1611255	  764.8	  595.2	 5449.0	...
1611256	  764.6	  595.3	 5451.0	...
1611257	  764.6	  595.4	 5454.0	...
1611258	  764.5	  595.4	 5454.0	...
1611259	  764.4	  595.4	 5456.0	...
1611260	  764.4	  595.0	 5458.0	...
1611261	  764.6	  594.5	 5460.0	...
1611262	  764.7	  594.2	 5461.0	...
1611263	  764.8	  594.4	 5460.0	...
1611264	  764.7	  594.7	 5457.0	...
1611265	  764.8	  594.9	 5454.0	...
1611266	  764.6	  594.7	 5452.0	...
1611267	  764.6	  594.6	 5452.0	...
1611268	  764.5	  594.4	 5455.0	...
1611269	  764.7	  594.3	 5458.0	...
1611270	  764.8	  594.1	 5461.0	...
1611271	  765.0	  594.2	 5463.0	...
1611272	  765.1	  594.2	 5466.0	...
1611273	  765.0	  594.1	 5468.0	...
1611274	  765.0	  594.0	 5466.0	...
1611275	  764.8	  593.9	 5462.0	...
1611276	  764.8	  593.9	 5459.0	...
1611277	  764.8	  594.0	 5460.0	...
1611278	  764.7	  594.0	 5461.0	...
1611279	  764.7	  594.1	 5460.0	...
1611280	  764.8	  594.1	 5460.0	...
1611281	  764.9	  594.1	 5459.0	...
1611282	  764.9	  594.1	 5459.0	...
1611283	  764.8	  594.0	 5460.0	...
1611284	  764.8	  594.0	 5462.0	...
1611285	  764.8	  594.0	 5465.0	...
1611286	  764.7	  593.9	 5468.0	...
1611287	  764.6	  594.0	 5468.0	...
1611288	  764.5	  594.1	 5467.0	...
1611289	  764.5	  594.2	 5467.0	...
1611290	  764.6	  594.3	 5467.0	...
1611291	  764.6	  594.4	 5468.0	...
1611292	  764.6	  594.5	 5468.0	...
1611293	  764.7	  594.5	 5466.0	...
1611294	  764.6	  594.4	 5465.0	...
1611295	  764.6	  594.5	 5463.0	...
1611296	  764.6	  594.5	 5463.0	...
1611297	  764.7	  594.3	 5463.0	...
1611298	  764.6	  594.1	 5463.0	...
1611299	  764.4	  593.3	 5463.0	...
1611300	  764.3	  592.8	 5463.0	...
1611301	  764.2	  592.2	 5463.0	...
1611302	  764.4	  591.9	 5463.0	...
1611303	  764.6	  591.6	 5467.0	...
1611304	  764.7	  591.0	 5471.0	...
1611305	  764.6	  590.7	 5474.0	...
1611306	  764.4	  590.3	 5475.0	...
1611307	  764.3	  590.8	 5474.0	...
1611308	  764.2	  591.3	 5473.0	...
1611309	  764.2	  591.9	 5472.0	...
1611310	  764.2	  592.0	 5472.0	...
1611311	  764.3	  592.1	 5473.0	...
1611312	  764.4	  591.9	 5474.0	...
1611313	  764.5	  591.6	 5475.0	...
1611314	  764.6	  591.3	 5476.0	...
1611315	  764.5	  591.1	 5476.0	...
1611316	  764.1	  591.2	 5476.0	...
1611317	  763.8	  591.3	 5475.0	...
1611318	  763.4	  591.3	 5475.0	...
1611319	  763.4	  591.3	 5475.0	...
1611320	  763.3	  591.2	 5476.0	...
1611321	  763.5	  590.8	 5476.0	...
1611322	  763.7	  590.3	 5475.0	...
1611323	  763.8	  590.0	 5475.0	...
1611324	  763.7	  589.8	 5474.0	...
MSG	1611325 0000 _ Number On
1611325	  763.7	  589.4	 5474.0	...
1611326	  763.7	  588.7	 5475.0	...
1611327	  763.8	  588.3	 5474.0	...
1611328	  763.8	  588.1	 5473.0	...
1611329	  764.0	  588.2	 5474.0	...
1611330	  764.2	  588.6	 5475.0	...
1611331	  764.2	  589.0	 5472.0	...
1611332	  764.2	  588.8	 5468.0	...
1611333	  764.1	  588.3	 5463.0	...
1611334	  764.0	  588.1	 5463.0	...
1611335	  763.8	  588.5	 5463.0	...
1611336	  763.8	  588.8	 5464.0	...
1611337	  763.8	  588.9	 5464.0	...
1611338	  764.1	  588.5	 5464.0	...
1611339	  764.4	  588.1	 5464.0	...
1611340	  764.4	  587.7	 5464.0	...
1611341	  764.1	  587.8	 5464.0	...
1611342	  763.8	  587.9	 5461.0	...
1611343	  763.8	  587.8	 5458.0	...
1611344	  763.8	  587.6	 5455.0	...
1611345	  763.9	  587.4	 5456.0	...
1611346	  763.9	  587.3	 5456.0	...
1611347	  763.9	  587.4	 5456.0	...
1611348	  763.8	  587.6	 5456.0	...
1611349	  763.7	  587.7	 5457.0	...
1611350	  763.7	  587.7	 5458.0	...
1611351	  763.7	  587.6	 5458.0	...
1611352	  763.8	  587.6	 5459.0	...
1611353	  763.9	  587.6	 5461.0	...
1611354	  764.2	  587.7	 5463.0	...
1611355	  764.4	  587.9	 5463.0	...
1611356	  764.2	  588.1	 5463.0	...
1611357	  763.8	  588.0	 5463.0	...
1611358	  763.4	  587.8	 5463.0	...
1611359	  763.4	  587.6	 5462.0	...
1611360	  763.4	  587.8	 5461.0	...
1611361	  763.4	  588.0	 5459.0	...
1611362	  763.5	  588.1	 5459.0	...
1611363	  763.6	  588.1	 5459.0	...
1611364	  763.7	  588.2	 5459.0	...
1611365	  763.7	  588.2	 5458.0	...
1611366	  763.7	  588.2	 5457.0	...
1611367	  763.4	  588.8	 5457.0	...
1611368	  763.1	  589.4	 5457.0	...
1611369	  762.9	  589.8	 5458.0	...
1611370	  763.1	  589.6	 5459.0	...
1611371	  763.3	  589.3	 5460.0	...
1611372	  763.5	  589.1	 5462.0	...
1611373	  763.5	  588.7	 5464.0	...
1611374	  763.6	  588.3	 5466.0	...
1611375	  763.7	  588.0	 5468.0	...
1611376	  763.8	  588.0	 5471.0	...
1611377	  763.9	  588.0	 5472.0	...
1611378	  764.0	  588.1	 5471.0	...
1611379	  764.0	  588.1	 5471.0	...
1611380	  764.1	  588.1	 5468.0	...
1611381	  764.0	  588.1	 5464.0	...
1611382	  763.7	  588.0	 5463.0	...
1611383	  763.4	  588.0	 5466.0	...
1611384	  763.3	  587.9	 5468.0	...
1611385	  763.4	  587.8	 5467.0	...
1611386	  763.4	  587.8	 5465.0	...
1611387	  763.3	  587.8	 5463.0	...
1611388	  762.9	  587.7	 5462.0	...
1611389	  762.5	  587.6	 5462.0	...
1611390	  762.0	  587.7	 5462.0	...
1611391	  761.9	  587.7	 5462.0	...
1611392	  762.2	  587.7	 5463.0	...
1611393	  762.4	  587.7	 5464.0	...
1611394	  762.7	  587.7	 5464.0	...
1611395	  762.7	  587.7	 5464.0	...
1611396	  762.5	  587.8	 5463.0	...
1611397	  762.2	  587.6	 5463.0	...
1611398	  762.0	  587.4	 5464.0	...
1611399	  762.0	  587.2	 5465.0	...
1611400	  762.0	  587.3	 5465.0	...
1611401	  761.8	  587.3	 5465.0	...
1611402	  761.8	  587.4	 5466.0	...
1611403	  762.0	  587.4	 5466.0	...
1611404	  762.2	  587.2	 5465.0	...
1611405	  762.4	  586.9	 5464.0	...
1611406	  762.5	  586.7	 5463.0	...
1611407	  762.5	  586.6	 5463.0	...
1611408	  762.5	  586.2	 5465.0	...
1611409	  762.6	  585.9	 5466.0	...
1611410	  762.6	  585.5	 5469.0	...
1611411	  762.6	  585.4	 5470.0	...
1611412	  762.6	  585.3	 5470.0	...
1611413	  762.6	  585.2	 5467.0	...
1611414	  762.6	  585.5	 5466.0	...
1611415	  762.6	  585.8	 5464.0	...
1611416	  762.7	  586.1	 5463.0	...
1611417	  762.7	  586.1	 5463.0	...
1611418	  762.7	  586.0	 5464.0	...
1611419	  762.7	  585.9	 5465.0	...
1611420	  762.8	  586.1	 5463.0	...
1611421	  762.7	  586.5	 5461.0	...
1611422	  762.6	  586.8	 5459.0	...
1611423	  762.5	  587.0	 5460.0	...
1611424	  762.5	  587.1	 5461.0	...
1611425	  762.5	  587.3	 5460.0	...
1611426	  762.2	  587.4	 5459.0	...
1611427	  762.0	  587.5	 5457.0	...
1611428	  762.2	  587.4	 5456.0	...
1611429	  762.5	  587.2	 5455.0	...
1611430	  762.7	  587.1	 5455.0	...
1611431	  762.6	  587.3	 5454.0	...
1611432	  762.4	  587.5	 5454.0	...
1611433	  762.5	  587.6	 5453.0	...
1611434	  762.5	  587.6	 5453.0	...
1611435	  762.6	  587.7	 5454.0	...
1611436	  762.7	  587.8	 5455.0	...
1611437	  762.6	  588.0	 5456.0	...
1611438	  762.3	  588.1	 5457.0	...
1611439	  762.0	  588.3	 5457.0	...
1611440	  761.9	  588.1	 5457.0	...
1611441	  762.0	  587.9	 5457.0	...
1611442	  762.1	  587.7	 5455.0	...
1611443	  761.9	  587.8	 5452.0	...
1611444	  761.7	  588.1	 5450.0	...
1611445	  761.7	  588.4	 5451.0	...
1611446	  761.7	  588.7	 5452.0	...
1611447	  761.7	  588.8	 5453.0	...
1611448	  761.7	  588.8	 5453.0	...
1611449	  761.9	  589.0	 5452.0	...
1611450	  762.2	  589.1	 5451.0	...
1611451	  762.5	  589.2	 5451.0	...
1611452	  762.5	  589.0	 5450.0	...
1611453	  762.4	  588.9	 5450.0	...
1611454	  762.3	  588.8	 5451.0	...
1611455	  762.1	  588.9	 5449.0	...
1611456	  762.1	  589.0	 5448.0	...
1611457	  762.2	  589.1	 5447.0	...
1611458	  762.5	  589.2	 5449.0	...
1611459	  762.8	  589.2	 5450.0	...
1611460	  762.8	  589.2	 5449.0	...
1611461	  762.7	  589.4	 5448.0	...
1611462	  762.6	  589.8	 5446.0	...
1611463	  762.7	  590.1	 5446.0	...
1611464	  762.6	  590.2	 5446.0	...
1611465	  762.5	  589.7	 5446.0	...
1611466	  762.4	  589.3	 5446.0	...
1611467	  762.3	  589.0	 5446.0	...
1611468	  762.4	  589.1	 5446.0	...
1611469	  762.5	  589.4	 5445.0	...
1611470	  762.5	  589.6	 5444.0	...
1611471	  762.3	  589.7	 5443.0	...
1611472	  762.1	  590.0	 5441.0	...
1611473	  761.9	  590.3	 5438.0	...
1611474	  761.7	  590.3	 5437.0	...
1611475	  761.7	  590.1	 5434.0	...
1611476	  761.8	  589.8	 5432.0	...
1611477	  761.9	  589.7	 5432.0	...
1611478	  762.0	  589.7	 5431.0	...
1611479	  762.3	  589.4	 5431.0	...
1611480	  762.6	  589.2	 5429.0	...
1611481	  762.5	  589.0	 5429.0	...
1611482	  762.3	  589.1	 5431.0	...
1611483	  762.1	  589.2	 5434.0	...
1611484	  762.3	  589.2	 5438.0	...
1611485	  762.5	  589.2	 5438.0	...
1611486	  762.6	  589.3	 5437.0	...
1611487	  762.8	  589.5	 5435.0	...
1611488	  762.5	  589.7	 5435.0	...
1611489	  762.2	  589.9	 5435.0	...
1611490	  761.9	  590.1	 5435.0	...
1611491	  762.0	  590.1	 5433.0	...
1611492	  762.3	  590.2	 5430.0	...
1611493	  762.4	  590.3	 5427.0	...
1611494	  762.3	  590.3	 5427.0	...
1611495	  762.2	  590.5	 5423.0	...
1611496	  762.5	  590.7	 5419.0	...
1611497	  762.7	  590.9	 5415.0	...
1611498	  762.9	  591.0	 5414.0	...
1611499	  762.8	  591.0	 5412.0	...
1611500	  762.8	  591.0	 5410.0	...
1611501	  762.7	  590.8	 5411.0	...
1611502	  762.6	  590.7	 5414.0	...
1611503	  762.6	  590.9	 5416.0	...
1611504	  762.7	  591.0	 5414.0	...
1611505	  763.1	  591.1	 5412.0	...
1611506	  763.4	  591.0	 5411.0	...
1611507	  763.4	  591.1	 5411.0	...
1611508	  763.3	  591.5	 5409.0	...
1611509	  763.3	  591.9	 5406.0	...
1611510	  763.2	  592.2	 5404.0	...
1611511	  763.2	  592.1	 5403.0	...
1611512	  763.0	  592.0	 5404.0	...
1611513	  762.8	  591.7	 5405.0	...
1611514	  762.7	  591.4	 5406.0	...
1611515	  762.6	  591.0	 5407.0	...
1611516	  762.6	  590.9	 5407.0	...
1611517	  762.7	  591.0	 5407.0	...
1611518	  762.9	  591.3	 5408.0	...
1611519	  762.9	  591.6	 5409.0	...
1611520	  762.9	  591.7	 5408.0	...
1611521	  762.9	  591.8	 5406.0	...
1611522	  763.3	  591.8	 5405.0	...
1611523	  763.9	  592.0	 5402.0	...
1611524	  764.5	  592.1	 5399.0	...
1611525	  764.4	  592.4	 5397.0	...
1611526	  764.2	  592.5	 5396.0	...
1611527	  763.9	  592.4	 5395.0	...
1611528	  763.8	  592.1	 5394.0	...
1611529	  763.7	  591.9	 5394.0	...
1611530	  763.4	  592.0	 5395.0	...
1611531	  763.3	  592.2	 5394.0	...
1611532	  763.2	  592.2	 5392.0	...
1611533	  763.4	  592.2	 5390.0	...
1611534	  763.8	  592.2	 5388.0	...
1611535	  764.0	  592.0	 5386.0	...
1611536	  764.2	  591.9	 5384.0	...
1611537	  764.2	  591.8	 5385.0	...
1611538	  764.3	  591.7	 5385.0	...
1611539	  764.4	  591.6	 5384.0	...
1611540	  764.7	  591.4	 5382.0	...
1611541	  765.0	  591.2	 5379.0	...
1611542	  765.2	  591.0	 5378.0	...
1611543	  765.0	  591.1	 5378.0	...
1611544	  764.8	  591.3	 5379.0	...
1611545	  764.7	  591.5	 5380.0	...
1611546	  764.7	  591.3	 5382.0	...
1611547	  764.6	  591.1	 5384.0	...
1611548	  764.5	  590.9	 5383.0	...
1611549	  764.5	  590.7	 5380.0	...
1611550	  764.7	  590.3	 5378.0	...
1611551	  764.8	  589.9	 5376.0	...
1611552	  764.9	  590.0	 5374.0	...
1611553	  764.8	  590.4	 5373.0	...
1611554	  764.8	  590.7	 5373.0	...
1611555	  764.8	  590.7	 5375.0	...
1611556	  764.7	  590.8	 5376.0	...
1611557	  764.6	  590.8	 5376.0	...
1611558	  764.5	  590.7	 5375.0	...
1611559	  764.9	  590.9	 5373.0	...
1611560	  765.3	  591.0	 5372.0	...
1611561	  765.6	  590.9	 5372.0	...
1611562	  765.9	  590.6	 5372.0	...
1611563	  766.1	  590.4	 5372.0	...
1611564	  766.3	  590.5	 5370.0	...
1611565	  766.2	  590.5	 5367.0	...
1611566	  766.2	  590.8	 5365.0	...
1611567	  766.4	  591.1	 5363.0	...
1611568	  766.6	  591.5	 5363.0	...
1611569	  766.6	  591.5	 5364.0	...
1611570	  766.5	  591.5	 5366.0	...
1611571	  766.2	  591.2	 5366.0	...
1611572	  765.9	  591.0	 5367.0	...
1611573	  765.9	  590.6	 5367.0	...
1611574	  766.2	  590.4	 5366.0	...
1611575	  766.5	  590.8	 5363.0	...
1611576	  766.5	  591.3	 5357.0	...
1611577	  766.5	  591.7	 5353.0	...
1611578	  766.7	  591.6	 5351.0	...
1611579	  767.0	  591.3	 5353.0	...
1611580	  767.3	  591.1	 5355.0	...
1611581	  767.3	  590.8	 5357.0	...
1611582	  767.4	  590.7	 5355.0	...
1611583	  767.1	  590.8	 5353.0	...
1611584	  766.8	  591.0	 5352.0	...
1611585	  766.7	  591.2	 5352.0	...
1611586	  767.0	  591.3	 5350.0	...
1611587	  767.3	  591.4	 5348.0	...
1611588	  767.5	  591.5	 5345.0	...
1611589	  767.8	  591.3	 5343.0	...
1611590	  767.9	  591.2	 5343.0	...
1611591	  768.1	  591.0	 5341.0	...
1611592	  768.1	  591.0	 5339.0	...
1611593	  768.1	  591.1	 5336.0	...
1611594	  768.3	  591.2	 5336.0	...
1611595	  768.4	  591.2	 5335.0	...
1611596	  768.5	  591.1	 5335.0	...
1611597	  768.3	  591.3	 5334.0	...
1611598	  768.0	  591.5	 5333.0	...
1611599	  767.8	  591.4	 5332.0	...
1611600	  767.6	  591.1	 5330.0	...
1611601	  767.8	  590.9	 5328.0	...
1611602	  768.1	  590.9	 5325.0	...
1611603	  768.3	  591.0	 5323.0	...
1611604	  768.0	  591.0	 5324.0	...
1611605	  767.7	  590.8	 5325.0	...
1611606	  767.5	  590.8	 5325.0	...
1611607	  767.4	  590.7	 5325.0	...
1611608	  767.4	  590.7	 5324.0	...
1611609	  767.5	  590.7	 5323.0	...
1611610	  767.7	  590.6	 5323.0	...
1611611	  767.9	  590.2	 5323.0	...
1611612	  768.1	  589.8	 5324.0	...
1611613	  768.2	  589.8	 5323.0	...
1611614	  768.3	  590.1	 5323.0	...
1611615	  768.2	  589.8	 5323.0	...
1611616	  768.0	  589.1	 5321.0	...
1611617	  768.0	  588.2	 5320.0	...
1611618	  768.1	  588.0	 5318.0	...
1611619	  768.2	  587.8	 5318.0	...
1611620	  768.1	  587.8	 5316.0	...
1611621	  768.1	  587.8	 5314.0	...
1611622	  768.0	  587.7	 5311.0	...
1611623	  768.0	  587.7	 5309.0	...
1611624	  768.3	  587.7	 5308.0	...
1611625	  768.5	  587.4	 5308.0	...
1611626	  768.7	  587.2	 5308.0	...
1611627	  768.7	  587.1	 5308.0	...
1611628	  768.7	  587.1	 5309.0	...
1611629	  768.8	  586.7	 5310.0	...
1611630	  768.7	  586.2	 5311.0	...
1611631	  768.7	  585.6	 5310.0	...
1611632	  768.7	  585.5	 5309.0	...
1611633	  768.7	  585.4	 5309.0	...
1611634	  768.7	  585.3	 5310.0	...
1611635	  768.7	  585.3	 5310.0	...
1611636	  768.7	  585.2	 5309.0	...
1611637	  768.9	  585.3	 5307.0	...
1611638	  769.1	  585.4	 5305.0	...
1611639	  769.3	  585.6	 5303.0	...
MSG	1611640 0000 _ Number Off
1611640	  769.5	  585.7	 5303.0	...
1611641	  769.6	  585.8	 5303.0	...
1611642	  769.8	  585.8	 5302.0	...
1611643	  769.8	  585.7	 5301.0	...
1611644	  769.8	  585.6	 5299.0	...
1611645	  769.7	  585.5	 5298.0	...
1611646	  769.6	  585.5	 5298.0	...
1611647	  769.5	  585.6	 5297.0	...
1611648	  769.3	  585.5	 5296.0	...
1611649	  769.4	  585.5	 5296.0	...
1611650	  769.6	  585.4	 5297.0	...
1611651	  769.8	  585.5	 5295.0	...
1611652	  769.8	  585.6	 5292.0	...
1611653	  769.7	  585.6	 5290.0	...
1611654	  769.5	  585.4	 5290.0	...
1611655	  769.1	  585.5	 5290.0	...
1611656	  768.8	  585.7	 5289.0	...
1611657	  768.7	  585.9	 5288.0	...
1611658	  768.8	  585.9	 5286.0	...
1611659	  769.0	  585.9	 5283.0	...
1611660	  769.0	  585.9	 5282.0	...
1611661	  769.2	  585.7	 5283.0	...
1611662	  769.5	  585.5	 5285.0	...
1611663	  769.8	  585.8	 5287.0	...
1611664	  769.9	  586.3	 5285.0	...
1611665	  770.2	  586.7	 5282.0	...
1611666	  770.3	  586.7	 5281.0	...
1611667	  770.3	  586.6	 5279.0	...
1611668	  770.1	  586.8	 5278.0	...
1611669	  769.6	  587.1	 5276.0	...
1611670	  769.3	  587.4	 5275.0	...
1611671	  768.9	  587.5	 5274.0	...
1611672	  769.0	  587.5	 5273.0	...
1611673	  769.0	  587.5	 5272.0	...
1611674	  769.0	  587.5	 5270.0	...
1611675	  769.2	  587.6	 5269.0	...
1611676	  769.5	  587.7	 5267.0	...
1611677	  769.8	  587.9	 5266.0	...
1611678	  769.8	  588.2	 5264.0	...
1611679	  769.9	  588.5	 5262.0	...
1611680	  770.0	  588.6	 5260.0	...
1611681	  770.1	  588.7	 5257.0	...
1611682	  770.1	  588.7	 5255.0	...
1611683	  770.0	  588.8	 5255.0	...
1611684	  770.0	  588.9	 5256.0	...
1611685	  770.0	  588.9	 5257.0	...
1611686	  770.1	  589.2	 5259.0	...
1611687	  770.1	  589.5	 5259.0	...
1611688	  770.1	  589.8	 5256.0	...
1611689	  770.0	  589.8	 5253.0	...
1611690	  770.0	  590.2	 5251.0	...
1611691	  770.2	  590.6	 5251.0	...
1611692	  770.3	  590.9	 5251.0	...
1611693	  770.4	  591.0	 5251.0	...
1611694	  770.3	  590.8	 5251.0	...
1611695	  770.2	  590.7	 5249.0	...
1611696	  770.0	  590.5	 5247.0	...
1611697	  769.8	  590.5	 5245.0	...
1611698	  769.9	  590.6	 5245.0	...
1611699	  770.2	  590.6	 5247.0	...
1611700	  770.4	  590.5	 5247.0	...
1611701	  770.3	  590.5	 5248.0	...
1611702	  770.3	  590.3	 5248.0	...
1611703	  770.2	  590.1	 5252.0	...
1611704	  770.2	  589.8	 5255.0	...
1611705	  770.0	  589.7	 5258.0	...
1611706	  769.9	  589.7	 5258.0	...
1611707	  769.7	  589.7	 5255.0	...
1611708	  769.7	  589.7	 5253.0	...
1611709	  769.8	  589.7	 5251.0	...
1611710	  769.8	  589.7	 5252.0	...
1611711	  769.7	  589.7	 5253.0	...
1611712	  769.5	  589.8	 5254.0	...
1611713	  769.4	  589.9	 5255.0	...
1611714	  769.7	  589.9	 5255.0	...
1611715	  770.1	  589.9	 5253.0	...
1611716	  770.4	  589.8	 5251.0	...
1611717	  770.4	  589.8	 5250.0	...
1611718	  770.6	  589.8	 5249.0	...
1611719	  770.7	  589.6	 5249.0	...
1611720	  770.8	  589.4	 5249.0	...
1611721	  770.7	  589.4	 5248.0	...
1611722	  770.5	  589.5	 5246.0	...
1611723	  770.3	  589.7	 5245.0	...
1611724	  770.0	  589.9	 5248.0	...
1611725	  770.1	  590.4	 5251.0	...
1611726	  770.3	  590.7	 5253.0	...
1611727	  770.3	  591.1	 5252.0	...
1611728	  770.3	  591.1	 5251.0	...
1611729	  770.3	  591.0	 5252.0	...
1611730	  770.3	  590.8	 5253.0	...
1611731	  770.3	  590.5	 5252.0	...
1611732	  770.2	  590.3	 5252.0	...
1611733	  769.9	  590.2	 5252.0	...
1611734	  769.8	  590.2	 5253.0	...
1611735	  769.7	  590.1	 5253.0	...
1611736	  769.9	  590.4	 5253.0	...
1611737	  770.0	  590.6	 5253.0	...
1611738	  770.0	  590.6	 5252.0	...
1611739	  770.2	  590.3	 5252.0	...
1611740	  770.3	  589.9	 5252.0	...
1611741	  770.2	  590.0	 5251.0	...
1611742	  770.0	  590.0	 5251.0	...
1611743	  769.7	  590.0	 5251.0	...
1611744	  769.7	  589.8	 5252.0	...
1611745	  769.7	  589.5	 5253.0	...
1611746	  769.6	  589.4	 5253.0	...
1611747	  769.6	  589.5	 5254.0	...
1611748	  769.6	  589.8	 5253.0	...
1611749	  769.6	  589.9	 5253.0	...
1611750	  769.7	  589.9	 5252.0	...
1611751	  770.0	  589.8	 5251.0	...
1611752	  770.1	  589.9	 5251.0	...
1611753	  770.2	  590.4	 5248.0	...
1611754	  770.2	  590.9	 5246.0	...
1611755	  770.2	  591.3	 5246.0	...
1611756	  770.2	  591.2	 5248.0	...
1611757	  770.3	  591.1	 5250.0	...
1611758	  770.3	  591.2	 5250.0	...
1611759	  770.3	  591.3	 5250.0	...
1611760	  770.3	  591.4	 5250.0	...
1611761	  770.3	  591.5	 5250.0	...
1611762	  770.5	  591.4	 5249.0	...
1611763	  770.7	  591.9	 5249.0	...
1611764	  770.7	  592.5	 5249.0	...
1611765	  770.4	  592.4	 5249.0	...
1611766	  770.0	  591.8	 5251.0	...
1611767	  770.0	  591.3	 5252.0	...
1611768	  770.0	  591.6	 5254.0	...
1611769	  770.1	  591.9	 5254.0	...
1611770	  770.2	  591.9	 5253.0	...
1611771	  770.3	  591.8	 5253.0	...
1611772	  770.5	  591.8	 5252.0	...
1611773	  770.5	  591.7	 5252.0	...
1611774	  770.6	  591.8	 5252.0	...
1611775	  770.7	  591.7	 5252.0	...
1611776	  770.7	  591.6	 5251.0	...
1611777	  770.7	  591.5	 5251.0	...
1611778	  770.7	  591.5	 5250.0	...
1611779	  770.8	  591.5	 5249.0	...
1611780	  770.8	  591.6	 5248.0	...
1611781	  770.9	  591.8	 5248.0	...
1611782	  770.6	  592.0	 5247.0	...
1611783	  770.3	  592.3	 5247.0	...
1611784	  770.1	  592.4	 5246.0	...
1611785	  770.2	  592.4	 5246.0	...
1611786	  770.3	  592.4	 5246.0	...
1611787	  770.2	  592.5	 5246.0	...
1611788	  770.4	  592.6	 5249.0	...
1611789	  770.7	  592.8	 5253.0	...
1611790	  771.1	  592.9	 5256.0	...
1611791	  771.1	  593.1	 5256.0	...
1611792	  771.2	  593.2	 5254.0	...
1611793	  771.3	  593.3	 5251.0	...
1611794	  771.3	  593.3	 5249.0	...
1611795	  771.2	  593.3	 5249.0	...
1611796	  771.0	  593.3	 5249.0	...
1611797	  770.8	  593.3	 5248.0	...
1611798	  770.6	  593.3	 5247.0	...
1611799	  770.5	  593.3	 5246.0	...
1611800	  770.5	  593.3	 5245.0	...
1611801	  770.4	  593.4	 5246.0	...
1611802	  770.3	  593.6	 5246.0	...
1611803	  770.3	  594.0	 5246.0	...
1611804	  770.6	  594.3	 5246.0	...
1611805	  771.0	  594.7	 5246.0	...
1611806	  770.9	  594.9	 5245.0	...
1611807	  770.6	  595.1	 5244.0	...
1611808	  770.7	  595.0	 5242.0	...
1611809	  771.0	  595.0	 5241.0	...
1611810	  770.9	  595.2	 5240.0	...
1611811	  770.5	  595.2	 5240.0	...
1611812	  770.1	  595.2	 5240.0	...
1611813	  770.2	  595.2	 5242.0	...
1611814	  770.2	  595.2	 5242.0	...
1611815	  770.0	  595.3	 5243.0	...
1611816	  769.8	  595.4	 5241.0	...
1611817	  769.8	  595.3	 5240.0	...
1611818	  769.8	  595.2	 5241.0	...
1611819	  769.8	  595.3	 5243.0	...
1611820	  770.1	  595.4	 5247.0	...
1611821	  770.2	  595.5	 5247.0	...
1611822	  770.4	  595.8	 5246.0	...
1611823	  770.4	  596.1	 5245.0	...
1611824	  770.3	  596.5	 5243.0	...
1611825	  770.2	  596.5	 5242.0	...
1611826	  770.1	  596.6	 5242.0	...
1611827	  770.2	  596.6	 5243.0	...
1611828	  770.2	  596.5	 5243.0	...
1611829	  770.3	  596.5	 5243.0	...
1611830	  770.5	  596.9	 5242.0	...
1611831	  770.7	  597.4	 5243.0	...
1611832	  770.7	  597.8	 5244.0	...
1611833	  770.7	  597.8	 5247.0	...
1611834	  770.7	  597.8	 5248.0	...
1611835	  770.7	  597.8	 5249.0	...
1611836	  770.7	  598.0	 5247.0	...
1611837	  770.8	  598.3	 5245.0	...
1611838	  770.7	  598.5	 5244.0	...
1611839	  770.5	  598.5	 5242.0	...
1611840	  770.3	  598.5	 5240.0	...
1611841	  770.2	  598.5	 5240.0	...
1611842	  770.3	  598.6	 5241.0	...
1611843	  770.4	  598.4	 5241.0	...
1611844	  770.3	  598.2	 5242.0	...
1611845	  770.3	  597.9	 5242.0	...
1611846	  770.3	  597.9	 5243.0	...
1611847	  770.3	  598.2	 5243.0	...
1611848	  770.4	  598.6	 5242.0	...
1611849	  770.4	  599.0	 5242.0	...
MSG	1611850 0000 _ Number On
1611850	  770.4	  599.0	 5242.0	...
1611851	  770.4	  599.0	 5241.0	...
1611852	  770.1	  599.2	 5240.0	...
1611853	  769.9	  599.4	 5238.0	...
1611854	  769.7	  600.0	 5238.0	...
1611855	  769.9	  600.3	 5238.0	...
1611856	  770.0	  600.8	 5237.0	...
1611857	  770.1	  600.9	 5236.0	...
1611858	  770.1	  601.0	 5236.0	...
1611859	  770.0	  601.0	 5235.0	...
1611860	  770.0	  600.9	 5235.0	...
1611861	  770.0	  601.0	 5235.0	...
1611862	  770.2	  601.0	 5235.0	...
1611863	  770.4	  601.3	 5235.0	...
1611864	  770.6	  601.7	 5236.0	...
1611865	  770.8	  602.2	 5238.0	...
1611866	  771.0	  602.3	 5236.0	...
1611867	  771.1	  602.7	 5233.0	...
1611868	  770.9	  602.9	 5230.0	...
1611869	  770.6	  603.2	 5231.0	...
1611870	  770.3	  603.8	 5232.0	...
1611871	  770.3	  604.3	 5233.0	...
1611872	  770.2	  605.0	 5232.0	...
1611873	  770.1	  605.1	 5231.0	...
1611874	  770.0	  605.0	 5230.0	...
1611875	  770.0	  604.7	 5231.0	...
1611876	  770.1	  604.6	 5233.0	...
1611877	  770.2	  604.7	 5235.0	...
1611878	  770.1	  604.9	 5237.0	...
1611879	  770.0	  604.9	 5236.0	...
1611880	  770.3	  604.9	 5236.0	...
1611881	  770.7	  604.8	 5236.0	...
1611882	  771.1	  604.7	 5239.0	...
1611883	  771.1	  604.6	 5242.0	...
1611884	  771.1	  604.7	 5241.0	...
1611885	  770.9	  604.9	 5238.0	...
1611886	  770.8	  605.5	 5234.0	...
1611887	  770.5	  606.0	 5233.0	...
1611888	  770.4	  606.7	 5233.0	...
1611889	  770.2	  606.8	 5234.0	...
1611890	  770.2	  607.0	 5235.0	...
1611891	  770.2	  606.9	 5238.0	...
1611892	  770.2	  606.8	 5241.0	...
1611893	  770.2	  606.8	 5243.0	...
1611894	  770.3	  607.3	 5243.0	...
1611895	  770.4	  607.9	 5243.0	...
1611896	  770.5	  608.3	 5240.0	...
1611897	  770.5	  608.1	 5237.0	...
1611898	  770.4	  607.9	 5235.0	...
1611899	  770.3	  607.8	 5236.0	...
1611900	  770.3	  608.0	 5239.0	...
1611901	  770.3	  608.7	 5242.0	...
1611902	  770.4	  609.3	 5244.0	...
1611903	  770.4	  609.8	 5245.0	...
1611904	  770.5	  609.9	 5247.0	...
1611905	  770.4	  610.1	 5247.0	...
1611906	  770.4	  610.1	 5241.0	...
1611907	  770.3	  610.0	 5236.0	...
1611908	  770.4	  609.8	 5232.0	...
1611909	  770.8	  609.6	 5232.0	...
1611910	  771.2	  609.4	 5237.0	...
1611911	  771.6	  609.2	 5242.0	...
1611912	  771.7	  609.2	 5247.0	...
1611913	  771.8	  609.1	 5248.0	...
1611914	  771.9	  609.3	 5248.0	...
1611915	  772.0	  609.6	 5249.0	...
1611916	  772.2	  609.9	 5249.0	...
1611917	  772.2	  610.2	 5248.0	...
1611918	  771.8	  610.5	 5248.0	...
1611919	  771.3	  610.5	 5250.0	...
1611920	  770.8	  610.5	 5251.0	...
1611921	  770.8	  610.6	 5255.0	...
1611922	  770.7	  610.8	 5256.0	...
1611923	  770.6	  610.9	 5258.0	...
1611924	  770.7	  611.2	 5258.0	...
1611925	  771.0	  611.3	 5256.0	...
1611926	  771.2	  611.5	 5253.0	...
1611927	  771.2	  611.5	 5253.0	...
1611928	  771.2	  612.0	 5257.0	...
1611929	  771.2	  612.5	 5260.0	...
1611930	  771.4	  612.9	 5259.0	...
1611931	  771.6	  612.7	 5258.0	...
1611932	  771.6	  612.8	 5257.0	...
1611933	  771.4	  613.0	 5257.0	...
1611934	  771.1	  613.1	 5257.0	...
1611935	  771.0	  613.1	 5257.0	...
1611936	  771.0	  613.2	 5256.0	...
1611937	  770.9	  613.5	 5256.0	...
1611938	  770.9	  613.9	 5257.0	...
1611939	  771.0	  614.0	 5258.0	...
1611940	  771.2	  614.0	 5259.0	...
1611941	  771.5	  614.0	 5258.0	...
1611942	  771.5	  614.2	 5258.0	...
1611943	  771.4	  614.4	 5259.0	...
1611944	  771.4	  614.3	 5259.0	...
1611945	  771.6	  614.1	 5258.0	...
1611946	  771.8	  614.7	 5257.0	...
1611947	  771.6	  615.6	 5255.0	...
1611948	  771.3	  616.2	 5255.0	...
1611949	  771.1	  616.0	 5258.0	...
1611950	  771.3	  615.6	 5262.0	...
1611951	  771.5	  615.5	 5263.0	...
1611952	  771.5	  615.5	 5264.0	...
1611953	  771.4	  615.6	 5264.0	...
1611954	  771.3	  615.8	 5265.0	...
1611955	  771.3	  616.0	 5264.0	...
1611956	  771.3	  616.1	 5260.0	...
1611957	  771.3	  616.2	 5257.0	...
1611958	  771.2	  616.3	 5257.0	...
1611959	  771.2	  616.3	 5260.0	...
1611960	  771.2	  616.2	 5264.0	...
1611961	  771.1	  616.4	 5265.0	...
1611962	  771.0	  616.8	 5266.0	...
1611963	  770.9	  617.2	 5267.0	...
1611964	  771.0	  617.1	 5268.0	...
1611965	  771.2	  616.8	 5269.0	...
1611966	  771.3	  616.5	 5270.0	...
1611967	  771.2	  616.4	 5270.0	...
1611968	  771.0	  616.3	 5269.0	...
1611969	  771.0	  616.6	 5267.0	...
1611970	  771.1	  617.0	 5266.0	...
1611971	  771.1	  617.3	 5267.0	...
1611972	  771.2	  617.2	 5268.0	...
1611973	  771.2	  617.1	 5268.0	...
1611974	  771.2	  617.0	 5267.0	...
1611975	  771.2	  616.9	 5268.0	...
1611976	  771.2	  616.9	 5269.0	...
1611977	  771.3	  616.8	 5271.0	...
1611978	  771.4	  616.8	 5271.0	...
1611979	  771.5	  616.9	 5270.0	...
1611980	  771.3	  617.2	 5269.0	...
1611981	  771.1	  617.6	 5272.0	...
1611982	  770.9	  617.6	 5275.0	...
1611983	  770.8	  617.4	 5279.0	...
1611984	  770.7	  616.6	 5279.0	...
1611985	  770.7	  615.8	 5279.0	...
1611986	  770.7	  615.2	 5279.0	...
1611987	  770.8	  615.3	 5278.0	...
1611988	  770.8	  615.5	 5278.0	...
1611989	  770.8	  615.6	 5277.0	...
1611990	  770.5	  615.7	 5279.0	...
1611991	  770.2	  615.8	 5280.0	...
1611992	  770.0	  615.9	 5284.0	...
1611993	  770.4	  615.9	 5286.0	...
1611994	  770.8	  615.8	 5289.0	...
1611995	  771.1	  615.8	 5288.0	...
1611996	  771.2	  615.8	 5286.0	...
1611997	  771.0	  615.8	 5284.0	...
1611998	  770.6	  615.9	 5281.0	...
1611999	  770.1	  615.9	 5279.0	...
1612000	  769.8	  615.9	 5280.0	...
1612001	  769.9	  615.6	 5284.0	...
1612002	  770.0	  615.2	 5288.0	...
1612003	  770.1	  615.0	 5289.0	...
1612004	  770.3	  615.3	 5289.0	...
1612005	  770.4	  615.6	 5289.0	...
1612006	  770.5	  615.7	 5289.0	...
1612007	  770.6	  615.8	 5291.0	...
1612008	  770.6	  616.1	 5293.0	...
1612009	  770.6	  616.6	 5294.0	...
1612010	  770.6	  616.7	 5293.0	...
1612011	  770.6	  616.7	 5293.0	...
1612012	  770.6	  616.4	 5293.0	...
1612013	  770.7	  616.4	 5293.0	...
1612014	  770.7	  616.3	 5292.0	...
1612015	  770.7	  616.3	 5291.0	...
1612016	  770.8	  616.6	 5291.0	...
1612017	  770.8	  616.8	 5290.0	...
1612018	  770.7	  616.8	 5290.0	...
1612019	  770.5	  616.6	 5294.0	...
1612020	  770.4	  616.2	 5297.0	...
1612021	  770.6	  616.0	 5300.0	...
1612022	  770.6	  615.7	 5300.0	...
1612023	  770.5	  615.5	 5298.0	...
1612024	  770.4	  615.4	 5294.0	...
1612025	  770.4	  615.5	 5293.0	...
1612026	  770.4	  615.6	 5295.0	...
1612027	  770.4	  615.6	 5296.0	...
1612028	  770.2	  615.3	 5295.0	...
1612029	  770.1	  615.0	 5295.0	...
1612030	  770.0	  614.7	 5296.0	...
1612031	  770.3	  614.8	 5297.0	...
1612032	  770.7	  614.9	 5299.0	...
1612033	  771.0	  615.1	 5301.0	...
1612034	  770.9	  615.2	 5303.0	...
1612035	  770.9	  615.6	 5304.0	...
1612036	  770.8	  616.0	 5301.0	...
1612037	  770.9	  616.4	 5299.0	...
1612038	  770.9	  616.5	 5297.0	...
1612039	  770.9	  616.6	 5296.0	...
1612040	  770.9	  617.0	 5294.0	...
1612041	  770.8	  617.3	 5294.0	...
1612042	  770.9	  617.7	 5294.0	...
1612043	  770.9	  617.8	 5294.0	...
1612044	  770.9	  617.8	 5294.0	...
1612045	  770.9	  617.8	 5297.0	...
1612046	  770.8	  617.7	 5301.0	...
1612047	  770.6	  617.6	 5305.0	...
1612048	  770.4	  617.6	 5305.0	...
1612049	  770.6	  617.8	 5306.0	...
1612050	  770.7	  618.2	 5308.0	...
1612051	  770.7	  618.5	 5311.0	...
1612052	  770.6	  618.6	 5310.0	...
1612053	  770.5	  618.8	 5308.0	...
1612054	  770.6	  619.0	 5306.0	...
1612055	  771.2	  619.1	 5305.0	...
1612056	  771.7	  619.1	 5303.0	...
1612057	  772.3	  618.9	 5302.0	...
1612058	  772.2	  618.7	 5302.0	...
1612059	  772.2	  618.6	 5304.0	...
1612060	  771.9	  618.7	 5305.0	...
1612061	  771.6	  618.7	 5306.0	...
1612062	  771.3	  618.8	 5306.0	...
1612063	  771.3	  619.0	 5306.0	...
1612064	  771.3	  619.1	 5304.0	...
1612065	  771.4	  619.2	 5301.0	...
1612066	  771.5	  619.1	 5299.0	...
1612067	  771.7	  619.2	 5300.0	...
1612068	  771.8	  619.3	 5303.0	...
1612069	  771.7	  619.4	 5305.0	...
1612070	  771.6	  619.6	 5305.0	...
1612071	  771.6	  619.7	 5305.0	...
1612072	  771.5	  619.9	 5305.0	...
1612073	  771.6	  619.9	 5304.0	...
1612074	  771.8	  619.9	 5303.0	...
1612075	  771.9	  619.9	 5301.0	...
1612076	  772.0	  620.3	 5300.0	...
1612077	  772.0	  620.7	 5298.0	...
1612078	  772.0	  620.6	 5298.0	...
1612079	  771.9	  620.2	 5299.0	...
1612080	  771.7	  619.9	 5300.0	...
1612081	  771.6	  620.2	 5302.0	...
1612082	  771.6	  620.4	 5304.0	...
1612083	  771.6	  620.4	 5305.0	...
1612084	  771.7	  620.4	 5306.0	...
1612085	  771.7	  620.4	 5311.0	...
1612086	  771.7	  620.3	 5314.0	...
1612087	  771.8	  620.3	 5318.0	...
1612088	  771.8	  620.5	 5317.0	...
1612089	  771.8	  620.7	 5316.0	...
1612090	  772.0	  620.7	 5315.0	...
1612091	  772.0	  620.5	 5315.0	...
1612092	  772.0	  620.2	 5316.0	...
1612093	  771.8	  620.2	 5318.0	...
1612094	  771.7	  619.8	 5320.0	...
1612095	  771.6	  619.5	 5320.0	...
1612096	  771.6	  619.2	 5319.0	...
1612097	  771.5	  619.2	 5319.0	...
1612098	  771.4	  619.2	 5319.0	...
1612099	  771.4	  619.4	 5318.0	...
1612100	  771.4	  619.5	 5318.0	...
1612101	  771.4	  619.6	 5323.0	...
1612102	  771.3	  619.5	 5328.0	...
1612103	  771.3	  619.4	 5332.0	...
1612104	  771.5	  619.4	 5332.0	...
1612105	  771.7	  619.4	 5333.0	...
1612106	  771.9	  619.5	 5334.0	...
1612107	  772.0	  620.0	 5333.0	...
1612108	  772.0	  620.5	 5330.0	...
1612109	  771.9	  620.8	 5327.0	...
1612110	  771.7	  620.7	 5326.0	...
1612111	  771.4	  620.3	 5326.0	...
1612112	  771.3	  620.0	 5326.0	...
1612113	  771.3	  620.2	 5326.0	...
1612114	  771.4	  620.5	 5326.0	...
1612115	  771.5	  620.7	 5326.0	...
1612116	  771.7	  620.1	 5328.0	...
1612117	  771.8	  619.5	 5329.0	...
1612118	  771.8	  619.1	 5328.0	...
1612119	  771.7	  619.2	 5326.0	...
1612120	  771.6	  619.3	 5328.0	...
1612121	  771.6	  619.3	 5331.0	...
1612122	  771.8	  619.3	 5335.0	...
1612123	  772.0	  619.3	 5335.0	...
1612124	  771.8	  619.3	 5335.0	...
1612125	  771.5	  619.1	 5336.0	...
1612126	  771.2	  619.0	 5337.0	...
1612127	  771.3	  618.9	 5337.0	...
1612128	  771.3	  618.9	 5337.0	...
1612129	  771.4	  618.8	 5337.0	...
1612130	  771.4	  618.8	 5337.0	...
1612131	  771.4	  618.7	 5338.0	...
1612132	  771.7	  618.6	 5339.0	...
1612133	  772.0	  619.1	 5335.0	...
1612134	  772.3	  619.6	 5331.0	...
1612135	  772.3	  620.2	 5327.0	...
1612136	  772.1	  620.3	 5327.0	...
1612137	  772.1	  620.9	 5327.0	...
1612138	  772.1	  621.5	 5328.0	...
1612139	  772.2	  622.0	 5332.0	...
1612140	  772.2	  622.1	 5334.0	...
1612141	  772.1	  622.2	 5336.0	...
1612142	  771.9	  622.3	 5336.0	...
1612143	  771.7	  622.2	 5335.0	...
1612144	  771.7	  622.0	 5337.0	...
1612145	  771.7	  621.9	 5340.0	...
1612146	  771.5	  621.9	 5344.0	...
1612147	  771.4	  621.7	 5346.0	...
1612148	  771.2	  621.6	 5348.0	...
1612149	  771.3	  621.5	 5348.0	...
1612150	  771.4	  621.5	 5348.0	...
1612151	  771.4	  621.7	 5350.0	...
1612152	  771.4	  621.9	 5353.0	...
1612153	  771.3	  622.2	 5358.0	...
1612154	  771.3	  622.1	 5360.0	...
MSG	1612155 0000 _ Number Off
1612155	  771.4	  621.9	 5361.0	...
1612156	  771.5	  621.8	 5361.0	...
1612157	  771.6	  621.9	 5361.0	...
1612158	  771.8	  622.0	 5360.0	...
1612159	  772.1	  622.1	 5360.0	...
1612160	  772.2	  621.9	 5359.0	...
1612161	  772.2	  621.7	 5360.0	...
1612162	  771.9	  621.5	 5361.0	...
1612163	  771.7	  621.6	 5362.0	...
1612164	  771.7	  621.6	 5362.0	...
1612165	  771.7	  621.6	 5364.0	...
1612166	  771.8	  621.7	 5365.0	...
1612167	  771.8	  621.7	 5366.0	...
1612168	  771.8	  621.9	 5362.0	...
1612169	  771.9	  621.9	 5358.0	...
1612170	  772.0	  621.9	 5355.0	...
1612171	  772.0	  621.9	 5356.0	...
1612172	  771.8	  622.1	 5358.0	...
1612173	  771.6	  622.2	 5359.0	...
1612174	  771.6	  622.3	 5360.0	...
1612175	  771.7	  622.4	 5362.0	...
1612176	  771.8	  622.5	 5363.0	...
1612177	  771.9	  622.6	 5363.0	...
1612178	  771.8	  622.8	 5363.0	...
1612179	  771.9	  622.9	 5363.0	...
1612180	  772.1	  623.0	 5361.0	...
1612181	  772.2	  622.9	 5360.0	...
1612182	  772.3	  622.7	 5360.0	...
1612183	  772.4	  622.4	 5360.0	...
1612184	  772.6	  622.2	 5360.0	...
1612185	  772.7	  622.1	 5360.0	...
1612186	  772.6	  622.0	 5359.0	...
1612187	  772.6	  622.0	 5360.0	...
1612188	  772.5	  621.9	 5361.0	...
1612189	  772.4	  621.9	 5362.0	...
1612190	  772.2	  621.8	 5363.0	...
1612191	  772.2	  621.8	 5365.0	...
1612192	  772.4	  621.6	 5366.0	...
1612193	  772.8	  621.4	 5368.0	...
1612194	  773.0	  621.3	 5368.0	...
1612195	  773.0	  621.5	 5368.0	...
1612196	  772.9	  621.7	 5366.0	...
1612197	  772.8	  621.6	 5365.0	...
1612198	  772.8	  621.2	 5364.0	...
1612199	  772.8	  621.0	 5366.0	...
1612200	  772.8	  621.1	 5368.0	...
1612201	  772.8	  621.2	 5369.0	...
1612202	  773.2	  621.2	 5370.0	...
1612203	  773.6	  621.2	 5371.0	...
1612204	  774.0	  621.3	 5371.0	...
1612205	  774.1	  621.6	 5371.0	...
1612206	  774.0	  621.7	 5371.0	...
1612207	  773.9	  622.0	 5370.0	...
1612208	  773.7	  622.2	 5370.0	...
1612209	  773.7	  622.3	 5370.0	...
1612210	  773.6	  622.3	 5371.0	...
1612211	  773.5	  622.3	 5372.0	...
1612212	  773.4	  622.3	 5373.0	...
1612213	  773.2	  622.3	 5372.0	...
1612214	  772.2	  622.9	 5370.0	...
1612215	  771.0	  623.6	 5371.0	...
EFIX R   1609562	1612215	2654	  763.6	  600.1	   5179
SSACC R  1612216
1612216	  769.3	  624.2	 5373.0	...
1612217	  768.0	  624.4	 5374.0	...
1612218	  765.9	  624.6	 5374.0	...
1612219	  763.6	  625.0	 5374.0	...
1612220	  761.5	  625.1	 5376.0	...
1612221	  759.5	  625.3	 5378.0	...
1612222	  757.7	  625.3	 5379.0	...
ESACC R  1612216	1612222	7	  769.3	  624.2	  757.7	  625.3	   0.25	     39
SFIX R   1612223
1612223	  756.1	  625.8	 5380.0	...
1612224	  754.9	  626.1	 5381.0	...
1612225	  754.5	  626.0	 5383.0	...
1612226	  754.1	  625.7	 5384.0	...
1612227	  754.4	  625.2	 5383.0	...
1612228	  754.9	  625.1	 5382.0	...
1612229	  755.6	  624.9	 5382.0	...
1612230	  756.1	  624.8	 5383.0	...
1612231	  756.7	  624.6	 5384.0	...
1612232	  757.0	  624.5	 5384.0	...
1612233	  757.1	  624.5	 5383.0	...
1612234	  757.2	  624.0	 5385.0	...
1612235	  757.6	  623.6	 5388.0	...
1612236	  758.0	  623.1	 5391.0	...
1612237	  758.3	  622.7	 5393.0	...
1612238	  758.4	  622.0	 5395.0	...
1612239	  758.6	  621.2	 5398.0	...
1612240	  758.9	  620.4	 5400.0	...
1612241	  759.3	  619.6	 5401.0	...
1612242	  759.6	  618.8	 5404.0	...
1612243	  759.7	  618.5	 5407.0	...
1612244	  759.8	  618.3	 5409.0	...
1612245	  759.9	  618.1	 5410.0	...
1612246	  759.8	  618.0	 5411.0	...
1612247	  759.9	  617.5	 5412.0	...
1612248	  760.1	  616.8	 5413.0	...
1612249	  760.3	  616.2	 5415.0	...
1612250	  760.2	  616.2	 5416.0	...
1612251	  760.2	  616.2	 5416.0	...
1612252	  760.3	  616.3	 5418.0	...
1612253	  760.3	  616.3	 5421.0	...
1612254	  760.3	  616.3	 5423.0	...
1612255	  760.4	  616.4	 5422.0	...
1612256	  760.4	  616.4	 5421.0	...
1612257	  760.4	  616.5	 5419.0	...
1612258	  760.5	  616.8	 5418.0	...
1612259	  760.5	  617.1	 5417.0	...
1612260	  760.6	  617.0	 5418.0	...
1612261	  760.6	  616.7	 5419.0	...
1612262	  760.6	  616.6	 5418.0	...
1612263	  760.7	  616.7	 5418.0	...
1612264	  760.6	  616.5	 5418.0	...
1612265	  760.6	  616.1	 5419.0	...
1612266	  760.8	  615.6	 5421.0	...
1612267	  761.0	  615.5	 5422.0	...
1612268	  761.2	  615.5	 5422.0	...
1612269	  761.1	  615.7	 5420.0	...
1612270	  761.0	  615.4	 5421.0	...
1612271	  761.0	  615.1	 5422.0	...
1612272	  761.1	  614.8	 5423.0	...
1612273	  761.2	  614.8	 5425.0	...
1612274	  761.1	  614.3	 5427.0	...
1612275	  761.0	  613.9	 5429.0	...
1612276	  761.0	  613.5	 5430.0	...
1612277	  761.1	  613.3	 5431.0	...
1612278	  761.2	  613.1	 5433.0	...
1612279	  761.3	  612.9	 5433.0	...
1612280	  761.4	  612.8	 5434.0	...
1612281	  761.6	  612.9	 5434.0	...
1612282	  761.8	  613.1	 5434.0	...
1612283	  761.9	  613.3	 5435.0	...
1612284	  761.8	  613.5	 5434.0	...
1612285	  761.7	  613.5	 5434.0	...
1612286	  761.5	  613.5	 5432.0	...
1612287	  761.5	  613.3	 5431.0	...
1612288	  761.4	  613.2	 5431.0	...
1612289	  761.3	  613.3	 5433.0	...
1612290	  761.1	  613.4	 5433.0	...
1612291	  761.1	  613.5	 5431.0	...
1612292	  761.1	  613.4	 5428.0	...
1612293	  761.4	  613.6	 5428.0	...
1612294	  761.8	  613.9	 5428.0	...
1612295	  762.2	  614.4	 5430.0	...
1612296	  762.2	  614.8	 5431.0	...
1612297	  762.2	  614.8	 5433.0	...
1612298	  762.2	  614.7	 5433.0	...
1612299	  762.2	  614.5	 5431.0	...
1612300	  762.2	  614.4	 5430.0	...
1612301	  762.5	  614.4	 5428.0	...
1612302	  762.8	  614.3	 5427.0	...
1612303	  763.2	  614.1	 5427.0	...
1612304	  763.2	  614.2	 5427.0	...
1612305	  763.2	  614.4	 5426.0	...
1612306	  763.2	  614.7	 5427.0	...
1612307	  763.2	  614.8	 5427.0	...
1612308	  763.1	  615.1	 5428.0	...
1612309	  763.1	  615.4	 5426.0	...
1612310	  763.2	  615.7	 5425.0	...
1612311	  763.3	  615.6	 5424.0	...
1612312	  763.5	  615.6	 5425.0	...
1612313	  763.6	  615.9	 5426.0	...
1612314	  763.5	  616.2	 5425.0	...
1612315	  763.5	  615.9	 5427.0	...
1612316	  763.5	  615.3	 5429.0	...
1612317	  763.5	  615.1	 5430.0	...
1612318	  763.5	  615.6	 5428.0	...
1612319	  763.3	  615.6	 5426.0	...
1612320	  763.2	  615.2	 5428.0	...
1612321	  763.6	  614.7	 5431.0	...
1612322	  764.1	  614.5	 5434.0	...
1612323	  764.6	  614.3	 5435.0	...
1612324	  764.5	  614.5	 5435.0	...
1612325	  764.4	  614.7	 5434.0	...
1612326	  764.3	  614.6	 5433.0	...
1612327	  764.3	  614.1	 5433.0	...
1612328	  764.4	  613.6	 5433.0	...
1612329	  764.4	  613.7	 5434.0	...
1612330	  764.4	  614.1	 5434.0	...
1612331	  764.4	  614.7	 5434.0	...
1612332	  764.4	  615.2	 5435.0	...
1612333	  764.4	  615.6	 5436.0	...
1612334	  764.4	  615.7	 5437.0	...
1612335	  764.3	  615.7	 5436.0	...
1612336	  764.3	  615.7	 5435.0	...
1612337	  764.6	  615.7	 5434.0	...
1612338	  764.8	  615.8	 5434.0	...
1612339	  764.9	  615.9	 5434.0	...
1612340	  765.0	  616.2	 5435.0	...
1612341	  765.1	  616.5	 5436.0	...
1612342	  764.9	  616.7	 5436.0	...
1612343	  764.7	  616.8	 5437.0	...
1612344	  764.6	  617.1	 5438.0	...
1612345	  764.7	  617.2	 5439.0	...
1612346	  764.7	  617.4	 5438.0	...
1612347	  764.6	  617.5	 5437.0	...
1612348	  764.8	  617.6	 5435.0	...
1612349	  765.2	  617.6	 5435.0	...
1612350	  765.5	  617.6	 5436.0	...
1612351	  765.5	  617.6	 5435.0	...
1612352	  765.5	  617.7	 5435.0	...
1612353	  765.5	  617.7	 5436.0	...
1612354	  765.7	  617.7	 5439.0	...
1612355	  765.8	  617.7	 5439.0	...
1612356	  766.0	  617.7	 5437.0	...
1612357	  766.0	  617.9	 5435.0	...
1612358	  765.9	  618.0	 5435.0	...
1612359	  765.9	  617.9	 5436.0	...
1612360	  765.9	  617.8	 5437.0	...
1612361	  766.0	  617.6	 5438.0	...
1612362	  766.2	  617.5	 5438.0	...
1612363	  766.4	  617.6	 5438.0	...
1612364	  766.4	  617.8	 5438.0	...
1612365	  766.4	  617.7	 5439.0	...
1612366	  766.3	  617.6	 5439.0	...
MSG	1612367 0000 _ Number On
1612367	  766.2	  617.4	 5440.0	...
1612368	  766.2	  617.5	 5440.0	...
1612369	  766.2	  617.6	 5440.0	...
1612370	  766.2	  617.7	 5441.0	...
1612371	  766.2	  617.8	 5442.0	...
1612372	  766.2	  617.8	 5444.0	...
1612373	  766.2	  617.8	 5445.0	...
1612374	  766.1	  617.0	 5449.0	...
1612375	  766.0	  616.4	 5452.0	...
1612376	  766.2	  616.4	 5451.0	...
1612377	  766.5	  617.0	 5448.0	...
1612378	  766.7	  617.7	 5443.0	...
1612379	  766.7	  617.7	 5442.0	...
1612380	  766.7	  617.5	 5443.0	...
1612381	  766.8	  617.3	 5445.0	...
1612382	  766.9	  617.0	 5446.0	...
1612383	  766.8	  617.0	 5447.0	...
1612384	  766.8	  617.0	 5447.0	...
1612385	  766.8	  617.2	 5447.0	...
1612386	  766.8	  617.4	 5448.0	...
1612387	  766.9	  617.7	 5448.0	...
1612388	  766.9	  617.8	 5449.0	...
1612389	  767.0	  617.8	 5450.0	...
1612390	  767.0	  617.7	 5450.0	...
1612391	  766.9	  617.8	 5450.0	...
1612392	  766.8	  617.8	 5449.0	...
1612393	  766.9	  617.8	 5448.0	...
1612394	  767.1	  618.2	 5448.0	...
1612395	  767.3	  618.8	 5448.0	...
1612396	  767.2	  619.4	 5450.0	...
1612397	  767.1	  619.4	 5452.0	...
1612398	  766.9	  619.4	 5454.0	...
1612399	  766.8	  618.8	 5454.0	...
1612400	  766.7	  618.2	 5453.0	...
1612401	  766.7	  617.7	 5452.0	...
1612402	  766.8	  617.7	 5453.0	...
1612403	  766.9	  617.7	 5453.0	...
1612404	  766.9	  617.7	 5453.0	...
1612405	  767.0	  617.7	 5454.0	...
1612406	  767.0	  617.7	 5454.0	...
1612407	  767.2	  617.6	 5456.0	...
1612408	  767.2	  617.6	 5457.0	...
1612409	  767.1	  617.6	 5456.0	...
1612410	  766.9	  617.6	 5454.0	...
1612411	  766.9	  617.5	 5452.0	...
1612412	  767.3	  617.3	 5452.0	...
1612413	  767.7	  617.3	 5453.0	...
1612414	  768.0	  617.3	 5454.0	...
1612415	  768.0	  617.6	 5458.0	...
1612416	  768.0	  617.8	 5461.0	...
1612417	  768.1	  618.3	 5463.0	...
1612418	  768.2	  618.5	 5463.0	...
1612419	  768.3	  618.7	 5462.0	...
1612420	  768.3	  618.5	 5462.0	...
1612421	  768.1	  618.4	 5463.0	...
1612422	  767.9	  618.5	 5463.0	...
1612423	  767.7	  618.7	 5459.0	...
1612424	  767.8	  619.1	 5454.0	...
1612425	  767.9	  619.4	 5451.0	...
1612426	  768.1	  620.0	 5452.0	...
1612427	  768.1	  620.3	 5453.0	...
1612428	  768.1	  620.6	 5453.0	...
1612429	  768.3	  620.5	 5453.0	...
1612430	  768.5	  620.4	 5450.0	...
1612431	  768.6	  620.2	 5448.0	...
1612432	  768.7	  620.0	 5445.0	...
1612433	  768.7	  619.8	 5444.0	...
1612434	  769.0	  619.7	 5444.0	...
1612435	  769.1	  619.8	 5444.0	...
1612436	  769.3	  619.9	 5444.0	...
1612437	  769.3	  620.1	 5446.0	...
1612438	  769.4	  620.1	 5448.0	...
1612439	  769.5	  620.4	 5450.0	...
1612440	  769.5	  620.8	 5449.0	...
1612441	  769.3	  621.2	 5448.0	...
1612442	  769.2	  621.3	 5449.0	...
1612443	  769.1	  621.3	 5449.0	...
1612444	  769.1	  621.3	 5450.0	...
1612445	  769.2	  621.3	 5450.0	...
1612446	  769.2	  621.5	 5451.0	...
1612447	  769.2	  621.7	 5451.0	...
1612448	  769.1	  622.1	 5453.0	...
1612449	  769.0	  622.5	 5454.0	...
1612450	  769.0	  622.7	 5455.0	...
1612451	  769.0	  622.6	 5454.0	...
1612452	  768.9	  622.5	 5454.0	...
1612453	  768.8	  622.6	 5454.0	...
1612454	  768.8	  622.8	 5454.0	...
1612455	  769.0	  623.0	 5456.0	...
1612456	  769.0	  623.1	 5460.0	...
1612457	  769.0	  622.9	 5463.0	...
1612458	  768.9	  622.8	 5463.0	...
1612459	  768.9	  622.8	 5461.0	...
1612460	  768.9	  623.1	 5459.0	...
1612461	  769.0	  623.3	 5457.0	...
1612462	  769.1	  623.2	 5458.0	...
1612463	  769.2	  623.0	 5458.0	...
1612464	  769.2	  623.0	 5460.0	...
1612465	  769.2	  623.3	 5463.0	...
1612466	  769.3	  623.6	 5465.0	...
1612467	  769.8	  623.7	 5465.0	...
1612468	  770.2	  623.9	 5465.0	...
1612469	  770.4	  624.0	 5466.0	...
1612470	  770.3	  623.7	 5467.0	...
1612471	  770.1	  623.1	 5466.0	...
1612472	  769.8	  623.3	 5464.0	...
1612473	  769.5	  623.9	 5461.0	...
1612474	  769.3	  624.5	 5459.0	...
1612475	  769.4	  624.4	 5457.0	...
1612476	  769.6	  624.3	 5456.0	...
1612477	  769.8	  624.3	 5455.0	...
1612478	  769.9	  624.5	 5454.0	...
1612479	  769.9	  624.9	 5454.0	...
1612480	  770.0	  625.4	 5457.0	...
1612481	  770.0	  625.8	 5460.0	...
1612482	  769.9	  625.9	 5463.0	...
1612483	  769.7	  625.9	 5461.0	...
1612484	  769.5	  626.0	 5460.0	...
1612485	  769.4	  626.3	 5459.0	...
1612486	  769.2	  626.7	 5459.0	...
1612487	  769.0	  627.0	 5459.0	...
1612488	  769.0	  627.0	 5460.0	...
1612489	  769.2	  627.1	 5461.0	...
1612490	  769.4	  627.2	 5461.0	...
1612491	  769.3	  627.4	 5460.0	...
1612492	  769.3	  627.6	 5460.0	...
1612493	  769.2	  627.9	 5460.0	...
1612494	  769.2	  628.2	 5460.0	...
1612495	  769.4	  628.5	 5460.0	...
1612496	  769.5	  628.5	 5460.0	...
1612497	  769.6	  628.5	 5459.0	...
1612498	  769.6	  628.6	 5457.0	...
1612499	  769.5	  628.6	 5456.0	...
1612500	  769.4	  628.6	 5458.0	...
1612501	  769.3	  628.7	 5458.0	...
1612502	  769.3	  629.1	 5458.0	...
1612503	  769.3	  629.5	 5457.0	...
1612504	  769.2	  629.7	 5458.0	...
1612505	  769.2	  629.4	 5458.0	...
1612506	  769.2	  629.0	 5459.0	...
1612507	  769.4	  628.7	 5460.0	...
1612508	  769.6	  628.6	 5460.0	...
1612509	  769.7	  628.8	 5460.0	...
1612510	  769.7	  629.0	 5462.0	...
1612511	  769.7	  629.4	 5465.0	...
1612512	  769.6	  629.7	 5466.0	...
1612513	  769.5	  629.9	 5466.0	...
1612514	  769.3	  629.8	 5464.0	...
1612515	  769.1	  629.4	 5464.0	...
1612516	  769.0	  629.5	 5463.0	...
1612517	  769.1	  629.8	 5463.0	...
1612518	  769.3	  630.1	 5463.0	...
1612519	  769.5	  630.4	 5462.0	...
1612520	  769.6	  630.7	 5462.0	...
1612521	  769.6	  630.9	 5463.0	...
1612522	  769.6	  630.8	 5464.0	...
1612523	  769.6	  630.7	 5465.0	...
1612524	  769.7	  630.5	 5464.0	...
1612525	  769.8	  630.2	 5463.0	...
1612526	  769.4	  630.0	 5463.0	...
1612527	  768.9	  630.1	 5462.0	...
1612528	  768.6	  630.2	 5465.0	...
1612529	  769.1	  630.1	 5468.0	...
1612530	  769.6	  630.1	 5471.0	...
1612531	  769.7	  630.3	 5471.0	...
1612532	  769.5	  630.5	 5470.0	...
1612533	  769.3	  630.6	 5466.0	...
1612534	  769.2	  630.4	 5462.0	...
1612535	  769.2	  630.4	 5463.0	...
1612536	  769.2	  630.5	 5467.0	...
1612537	  769.2	  630.7	 5471.0	...
1612538	  769.2	  630.8	 5472.0	...
1612539	  769.1	  630.4	 5473.0	...
1612540	  769.1	  629.8	 5474.0	...
1612541	  769.0	  629.5	 5473.0	...
1612542	  769.0	  629.8	 5473.0	...
1612543	  769.1	  630.2	 5473.0	...
1612544	  769.2	  630.2	 5473.0	...
1612545	  769.1	  630.3	 5473.0	...
1612546	  769.1	  630.3	 5472.0	...
1612547	  769.0	  630.4	 5468.0	...
1612548	  769.0	  630.5	 5465.0	...
1612549	  768.8	  630.6	 5466.0	...
1612550	  768.7	  630.7	 5470.0	...
1612551	  768.8	  630.1	 5473.0	...
1612552	  769.1	  629.5	 5473.0	...
1612553	  769.4	  629.0	 5470.0	...
1612554	  769.4	  629.0	 5467.0	...
1612555	  769.4	  629.0	 5464.0	...
1612556	  769.4	  628.7	 5465.0	...
1612557	  769.4	  628.6	 5466.0	...
1612558	  769.4	  628.7	 5467.0	...
1612559	  769.3	  628.8	 5467.0	...
1612560	  769.1	  628.9	 5466.0	...
1612561	  769.0	  629.0	 5464.0	...
1612562	  769.0	  629.0	 5461.0	...
1612563	  769.1	  628.9	 5460.0	...
1612564	  769.1	  628.9	 5462.0	...
1612565	  769.0	  628.9	 5465.0	...
1612566	  768.9	  629.2	 5468.0	...
1612567	  768.9	  629.5	 5466.0	...
1612568	  769.0	  630.1	 5465.0	...
1612569	  769.0	  630.5	 5463.0	...
1612570	  769.0	  630.8	 5464.0	...
1612571	  768.9	  630.9	 5465.0	...
1612572	  769.0	  630.9	 5466.0	...
1612573	  769.1	  630.9	 5465.0	...
1612574	  769.1	  630.9	 5465.0	...
1612575	  769.0	  630.8	 5465.0	...
1612576	  768.8	  630.8	 5465.0	...
1612577	  768.6	  630.7	 5466.0	...
1612578	  768.8	  630.8	 5466.0	...
1612579	  769.0	  630.9	 5466.0	...
1612580	  769.1	  630.9	 5466.0	...
1612581	  768.8	  630.6	 5465.0	...
1612582	  768.5	  630.4	 5465.0	...
1612583	  768.6	  630.3	 5465.0	...
1612584	  768.7	  630.3	 5465.0	...
1612585	  768.7	  630.3	 5465.0	...
1612586	  768.7	  630.3	 5465.0	...
1612587	  768.6	  630.2	 5466.0	...
1612588	  768.8	  630.1	 5467.0	...
1612589	  769.2	  630.0	 5467.0	...
1612590	  769.5	  629.9	 5468.0	...
1612591	  769.7	  629.8	 5469.0	...
1612592	  769.6	  629.8	 5469.0	...
1612593	  769.5	  629.7	 5468.0	...
1612594	  769.5	  629.6	 5467.0	...
1612595	  769.5	  629.4	 5469.0	...
1612596	  769.4	  629.3	 5468.0	...
1612597	  769.2	  629.2	 5465.0	...
1612598	  769.1	  629.2	 5463.0	...
1612599	  768.9	  629.0	 5463.0	...
1612600	  768.9	  628.5	 5463.0	...
1612601	  768.6	  627.9	 5462.0	...
1612602	  768.4	  627.8	 5460.0	...
1612603	  768.2	  628.0	 5459.0	...
1612604	  768.2	  628.3	 5461.0	...
1612605	  768.1	  628.4	 5463.0	...
1612606	  768.0	  628.5	 5465.0	...
1612607	  768.1	  628.6	 5464.0	...
1612608	  768.2	  628.5	 5462.0	...
1612609	  768.4	  628.4	 5459.0	...
1612610	  768.4	  628.3	 5462.0	...
1612611	  768.4	  628.4	 5464.0	...
1612612	  768.3	  628.5	 5466.0	...
1612613	  768.3	  628.4	 5463.0	...
1612614	  768.3	  628.2	 5460.0	...
1612615	  768.3	  628.1	 5460.0	...
1612616	  768.3	  628.2	 5462.0	...
1612617	  768.3	  628.1	 5463.0	...
1612618	  768.7	  627.9	 5462.0	...
1612619	  769.2	  627.8	 5461.0	...
1612620	  769.5	  627.7	 5460.0	...
1612621	  769.2	  627.9	 5460.0	...
1612622	  768.8	  628.0	 5461.0	...
1612623	  768.6	  628.1	 5463.0	...
1612624	  768.6	  627.9	 5465.0	...
1612625	  768.7	  627.7	 5465.0	...
1612626	  768.8	  627.5	 5464.0	...
1612627	  768.8	  627.0	 5463.0	...
1612628	  768.7	  625.7	 5464.0	...
1612629	  768.7	  624.4	 5466.0	...
1612630	  769.0	  623.5	 5468.0	...
1612631	  769.6	  623.4	 5467.0	...
1612632	  770.1	  622.8	 5465.0	...
1612633	  770.7	  622.3	 5461.0	...
1612634	  771.1	  621.5	 5459.0	...
1612635	  771.6	  621.1	 5458.0	...
1612636	  771.7	  620.7	 5459.0	...
1612637	  771.7	  620.6	 5460.0	...
1612638	  771.4	  620.8	 5461.0	...
1612639	  771.1	  621.1	 5461.0	...
1612640	  770.7	  621.2	 5461.0	...
1612641	  770.6	  621.0	 5460.0	...
1612642	  770.5	  620.4	 5463.0	...
1612643	  770.4	  619.9	 5466.0	...
1612644	  770.3	  619.5	 5470.0	...
1612645	  770.3	  619.6	 5473.0	...
1612646	  770.4	  619.7	 5475.0	...
1612647	  770.5	  619.5	 5475.0	...
1612648	  770.6	  619.3	 5475.0	...
1612649	  770.6	  619.1	 5475.0	...
1612650	  770.4	  619.0	 5475.0	...
1612651	  770.2	  619.1	 5475.0	...
1612652	  770.0	  619.1	 5473.0	...
1612653	  770.0	  618.9	 5470.0	...
1612654	  769.9	  618.8	 5466.0	...
1612655	  769.7	  618.7	 5465.0	...
1612656	  769.6	  618.8	 5469.0	...
1612657	  769.6	  619.4	 5473.0	...
1612658	  769.7	  619.9	 5474.0	...
1612659	  769.8	  620.4	 5471.0	...
1612660	  769.7	  620.5	 5468.0	...
1612661	  769.8	  620.3	 5470.0	...
1612662	  769.9	  620.1	 5472.0	...
1612663	  769.9	  619.9	 5474.0	...
1612664	  769.7	  619.6	 5473.0	...
1612665	  769.5	  619.2	 5473.0	...
1612666	  769.4	  618.8	 5475.0	...
1612667	  769.4	  618.4	 5477.0	...
MSG	1612668 0000 _ Number Off
1612668	  769.4	  617.9	 5478.0	...
1612669	  769.5	  617.5	 5479.0	...
1612670	  769.5	  617.4	 5479.0	...
1612671	  769.4	  617.1	 5479.0	...
1612672	  769.4	  616.8	 5480.0	...
1612673	  769.5	  616.3	 5480.0	...
1612674	  769.7	  616.1	 5481.0	...
1612675	  769.6	  615.9	 5482.0	...
1612676	  769.4	  616.1	 5483.0	...
1612677	  769.1	  616.0	 5483.0	...
1612678	  768.7	  615.9	 5484.0	...
1612679	  768.6	  615.8	 5485.0	...
1612680	  768.7	  615.8	 5486.0	...
1612681	  768.7	  615.8	 5487.0	...
1612682	  768.6	  615.8	 5486.0	...
1612683	  768.4	  615.8	 5486.0	...
1612684	  768.3	  615.7	 5486.0	...
1612685	  768.3	  615.5	 5486.0	...
1612686	  768.3	  615.5	 5486.0	...
1612687	  768.3	  615.4	 5487.0	...
1612688	  768.2	  615.6	 5487.0	...
1612689	  768.4	  615.5	 5487.0	...
1612690	  768.6	  615.4	 5486.0	...
1612691	  768.8	  615.6	 5486.0	...
1612692	  768.8	  616.1	 5484.0	...
1612693	  768.6	  616.7	 5483.0	...
1612694	  768.3	  617.0	 5482.0	...
1612695	  768.0	  617.1	 5481.0	...
1612696	  767.9	  616.9	 5480.0	...
1612697	  768.0	  616.8	 5479.0	...
1612698	  768.3	  616.7	 5480.0	...
1612699	  768.5	  616.8	 5478.0	...
1612700	  768.6	  617.2	 5475.0	...
1612701	  768.5	  617.5	 5473.0	...
1612702	  768.3	  617.6	 5475.0	...
1612703	  768.3	  617.5	 5477.0	...
1612704	  768.2	  617.3	 5479.0	...
1612705	  768.2	  617.2	 5479.0	...
1612706	  768.3	  616.9	 5479.0	...
1612707	  768.3	  616.8	 5480.0	...
1612708	  768.4	  616.8	 5480.0	...
1612709	  768.5	  616.9	 5481.0	...
1612710	  768.7	  617.0	 5482.0	...
1612711	  768.8	  616.9	 5482.0	...
1612712	  768.6	  616.9	 5482.0	...
1612713	  768.4	  616.9	 5482.0	...
1612714	  768.2	  617.0	 5482.0	...
1612715	  768.1	  617.4	 5478.0	...
1612716	  768.1	  617.8	 5473.0	...
1612717	  768.1	  618.1	 5469.0	...
1612718	  768.1	  618.0	 5469.0	...
1612719	  768.1	  618.0	 5468.0	...
1612720	  768.1	  618.2	 5468.0	...
1612721	  768.2	  617.8	 5471.0	...
1612722	  768.3	  617.2	 5475.0	...
1612723	  768.4	  616.9	 5479.0	...
1612724	  768.6	  617.4	 5478.0	...
1612725	  768.6	  617.7	 5476.0	...
1612726	  768.5	  617.9	 5474.0	...
1612727	  768.4	  618.1	 5473.0	...
1612728	  768.3	  618.5	 5472.0	...
1612729	  768.3	  618.9	 5472.0	...
1612730	  768.2	  619.0	 5472.0	...
1612731	  768.1	  619.2	 5470.0	...
1612732	  768.0	  619.3	 5469.0	...
1612733	  767.8	  619.5	 5465.0	...
1612734	  767.6	  619.7	 5464.0	...
1612735	  767.7	  619.9	 5464.0	...
1612736	  768.0	  620.0	 5468.0	...
1612737	  768.5	  619.9	 5470.0	...
1612738	  768.8	  619.9	 5472.0	...
1612739	  769.0	  619.8	 5470.0	...
1612740	  768.9	  619.8	 5468.0	...
1612741	  768.8	  619.6	 5466.0	...
1612742	  768.6	  619.6	 5466.0	...
1612743	  768.2	  619.5	 5467.0	...
1612744	  767.8	  619.6	 5467.0	...
1612745	  767.5	  619.7	 5467.0	...
1612746	  767.5	  619.8	 5466.0	...
1612747	  767.5	  619.9	 5466.0	...
1612748	  767.5	  620.0	 5467.0	...
1612749	  767.5	  619.9	 5467.0	...
1612750	  767.5	  619.5	 5467.0	...
1612751	  767.6	  619.0	 5468.0	...
1612752	  767.7	  618.5	 5469.0	...
1612753	  767.7	  618.2	 5472.0	...
1612754	  767.6	  617.9	 5474.0	...
1612755	  767.3	  617.9	 5475.0	...
1612756	  767.1	  617.9	 5475.0	...
1612757	  767.0	  617.6	 5476.0	...
1612758	  767.0	  617.0	 5476.0	...
1612759	  767.0	  616.6	 5475.0	...
1612760	  767.1	  616.2	 5474.0	...
1612761	  767.1	  616.2	 5473.0	...
1612762	  767.0	  616.2	 5474.0	...
1612763	  767.0	  616.1	 5475.0	...
1612764	  767.1	  616.1	 5476.0	...
1612765	  767.2	  616.1	 5476.0	...
1612766	  766.9	  616.2	 5475.0	...
1612767	  766.5	  616.3	 5475.0	...
1612768	  766.2	  616.7	 5473.0	...
1612769	  766.3	  617.1	 5472.0	...
1612770	  766.5	  617.4	 5470.0	...
1612771	  766.5	  617.6	 5470.0	...
1612772	  766.6	  617.7	 5471.0	...
1612773	  766.8	  617.8	 5470.0	...
1612774	  767.0	  617.7	 5470.0	...
1612775	  767.1	  617.7	 5470.0	...
1612776	  767.1	  617.6	 5471.0	...
1612777	  767.0	  617.6	 5472.0	...
1612778	  767.0	  617.7	 5472.0	...
1612779	  767.0	  617.6	 5472.0	...
1612780	  767.1	  617.4	 5470.0	...
1612781	  767.2	  617.6	 5467.0	...
1612782	  767.3	  618.1	 5465.0	...
1612783	  767.4	  618.4	 5465.0	...
1612784	  767.4	  618.2	 5465.0	...
1612785	  767.3	  617.9	 5465.0	...
1612786	  767.3	  617.9	 5466.0	...
1612787	  767.4	  618.1	 5466.0	...
1612788	  767.1	  618.2	 5465.0	...
1612789	  766.8	  618.3	 5465.0	...
1612790	  766.7	  618.2	 5466.0	...
1612791	  766.9	  618.2	 5468.0	...
1612792	  767.0	  618.3	 5470.0	...
1612793	  767.1	  618.5	 5471.0	...
1612794	  767.1	  618.6	 5471.0	...
1612795	  767.2	  618.9	 5471.0	...
1612796	  767.2	  619.1	 5468.0	...
1612797	  767.4	  618.7	 5465.0	...
1612798	  767.5	  618.2	 5465.0	...
1612799	  767.6	  617.7	 5467.0	...
1612800	  767.5	  617.6	 5469.0	...
1612801	  767.4	  617.5	 5470.0	...
1612802	  767.3	  617.3	 5472.0	...
1612803	  767.3	  617.1	 5473.0	...
1612804	  767.3	  617.0	 5473.0	...
1612805	  767.3	  617.0	 5473.0	...
1612806	  767.3	  616.8	 5473.0	...
1612807	  767.2	  616.5	 5472.0	...
1612808	  767.1	  616.1	 5472.0	...
1612809	  767.1	  616.0	 5472.0	...
1612810	  767.4	  615.9	 5472.0	...
1612811	  767.8	  615.9	 5474.0	...
1612812	  768.1	  615.8	 5475.0	...
1612813	  768.0	  615.9	 5476.0	...
1612814	  767.8	  616.1	 5476.0	...
1612815	  767.6	  616.3	 5476.0	...
1612816	  767.7	  616.3	 5475.0	...
1612817	  767.7	  616.3	 5474.0	...
1612818	  767.8	  616.3	 5470.0	...
1612819	  767.8	  616.3	 5467.0	...
1612820	  767.9	  616.5	 5464.0	...
1612821	  767.9	  616.6	 5463.0	...
1612822	  767.9	  616.9	 5464.0	...
1612823	  767.9	  616.9	 5467.0	...
1612824	  767.8	  617.0	 5469.0	...
1612825	  767.9	  616.9	 5469.0	...
1612826	  768.0	  616.7	 5468.0	...
1612827	  768.0	  616.5	 5466.0	...
1612828	  767.9	  616.3	 5464.0	...
1612829	  767.8	  616.5	 5463.0	...
1612830	  767.8	  616.8	 5464.0	...
1612831	  767.9	  617.1	 5462.0	...
1612832	  767.8	  617.4	 5459.0	...
1612833	  767.8	  617.6	 5459.0	...
1612834	  767.8	  617.8	 5461.0	...
1612835	  767.7	  617.8	 5463.0	...
1612836	  767.7	  617.6	 5463.0	...
1612837	  767.9	  617.1	 5465.0	...
1612838	  768.0	  616.6	 5466.0	...
1612839	  768.2	  616.5	 5467.0	...
1612840	  768.2	  616.6	 5466.0	...
1612841	  768.2	  616.7	 5465.0	...
1612842	  768.1	  617.2	 5463.0	...
1612843	  768.0	  617.7	 5461.0	...
1612844	  768.2	  617.4	 5459.0	...
1612845	  768.5	  616.6	 5457.0	...
1612846	  768.6	  616.1	 5456.0	...
1612847	  768.5	  616.4	 5456.0	...
1612848	  768.3	  616.7	 5457.0	...
1612849	  768.3	  616.6	 5458.0	...
1612850	  768.3	  616.5	 5457.0	...
1612851	  768.4	  616.5	 5456.0	...
1612852	  768.5	  616.5	 5456.0	...
1612853	  768.5	  616.5	 5455.0	...
1612854	  768.5	  616.6	 5456.0	...
1612855	  768.5	  616.4	 5457.0	...
1612856	  768.4	  616.3	 5458.0	...
1612857	  768.5	  616.1	 5457.0	...
1612858	  768.8	  616.2	 5456.0	...
1612859	  769.1	  616.3	 5453.0	...
1612860	  769.3	  615.9	 5451.0	...
1612861	  769.3	  615.6	 5448.0	...
1612862	  769.3	  615.3	 5448.0	...
1612863	  769.1	  615.3	 5449.0	...
1612864	  768.9	  615.4	 5450.0	...
1612865	  768.8	  615.5	 5451.0	...
1612866	  768.9	  615.8	 5451.0	...
1612867	  768.9	  616.1	 5453.0	...
1612868	  769.2	  616.3	 5453.0	...
1612869	  769.6	  616.3	 5451.0	...
1612870	  769.6	  616.1	 5449.0	...
1612871	  769.3	  615.6	 5446.0	...
1612872	  769.1	  615.2	 5445.0	...
1612873	  769.1	  615.0	 5443.0	...
1612874	  769.1	  615.1	 5443.0	...
1612875	  769.1	  615.3	 5443.0	...
1612876	  769.0	  615.6	 5444.0	...
1612877	  769.0	  615.8	 5447.0	...
1612878	  769.1	  616.1	 5449.0	...
1612879	  769.5	  616.1	 5450.0	...
1612880	  770.0	  616.0	 5450.0	...
1612881	  770.1	  616.0	 5450.0	...
1612882	  769.8	  616.2	 5449.0	...
1612883	  769.6	  616.3	 5449.0	...
1612884	  769.6	  616.6	 5450.0	...
1612885	  769.6	  616.7	 5453.0	...
1612886	  769.6	  616.4	 5456.0	...
1612887	  769.6	  616.0	 5459.0	...
1612888	  769.6	  615.6	 5460.0	...
1612889	  769.3	  615.6	 5460.0	...
1612890	  768.4	  615.6	 5459.0	...
1612891	  767.5	  615.8	 5458.0	...
1612892	  766.5	  616.0	 5453.0	...
1612893	  765.5	  616.2	 5451.0	...
1612894	  764.6	  616.4	 5449.0	...
1612895	  763.7	  616.0	 5450.0	...
1612896	  763.6	  615.6	 5450.0	...
1612897	  763.5	  615.2	 5450.0	...
1612898	  763.5	  615.4	 5449.0	...
1612899	  763.6	  615.7	 5449.0	...
1612900	  764.2	  615.8	 5448.0	...
1612901	  764.7	  616.0	 5446.0	...
1612902	  765.9	  615.9	 5443.0	...
1612903	  766.7	  615.9	 5439.0	...
1612904	  767.5	  615.6	 5439.0	...
1612905	  767.7	  615.4	 5438.0	...
1612906	  767.9	  615.4	 5439.0	...
1612907	  768.1	  615.6	 5440.0	...
1612908	  768.0	  615.8	 5442.0	...
1612909	  767.7	  615.3	 5442.0	...
1612910	  767.6	  614.8	 5443.0	...
1612911	  767.7	  613.8	 5444.0	...
1612912	  767.8	  613.4	 5446.0	...
1612913	  767.8	  613.0	 5448.0	...
1612914	  767.6	  613.0	 5449.0	...
1612915	  767.4	  612.4	 5450.0	...
1612916	  767.1	  611.9	 5450.0	...
1612917	  767.3	  610.8	 5451.0	...
1612918	  767.6	  610.3	 5452.0	...
1612919	  767.9	  609.5	 5453.0	...
1612920	  767.9	  609.3	 5454.0	...
1612921	  767.9	  609.1	 5455.0	...
1612922	  767.8	  608.8	 5457.0	...
1612923	  767.7	  608.5	 5457.0	...
1612924	  767.6	  608.1	 5457.0	...
1612925	  767.6	  608.2	 5456.0	...
1612926	  767.7	  608.3	 5455.0	...
1612927	  767.7	  607.9	 5456.0	...
1612928	  767.6	  607.4	 5458.0	...
1612929	  767.3	  607.0	 5460.0	...
1612930	  767.0	  607.0	 5461.0	...
1612931	  767.2	  606.9	 5462.0	...
1612932	  767.5	  606.8	 5461.0	...
1612933	  767.8	  606.6	 5459.0	...
1612934	  767.7	  606.4	 5460.0	...
1612935	  767.6	  606.1	 5462.0	...
1612936	  767.6	  605.8	 5464.0	...
1612937	  767.7	  605.9	 5463.0	...
1612938	  767.6	  605.5	 5464.0	...
1612939	  767.4	  605.1	 5465.0	...
1612940	  767.2	  604.8	 5466.0	...
1612941	  767.3	  604.7	 5466.0	...
1612942	  767.4	  604.7	 5466.0	...
1612943	  767.5	  604.5	 5467.0	...
1612944	  767.6	  604.4	 5468.0	...
1612945	  767.6	  604.0	 5469.0	...
1612946	  767.6	  603.7	 5471.0	...
1612947	  767.5	  603.2	 5468.0	...
1612948	  767.4	  603.2	 5464.0	...
1612949	  767.2	  603.1	 5460.0	...
1612950	  767.3	  603.0	 5460.0	...
1612951	  767.5	  603.1	 5460.0	...
1612952	  767.8	  603.1	 5459.0	...
1612953	  767.8	  603.3	 5460.0	...
1612954	  767.7	  603.0	 5461.0	...
1612955	  767.7	  602.7	 5462.0	...
1612956	  767.8	  602.3	 5463.0	...
1612957	  767.9	  602.2	 5464.0	...
1612958	  767.9	  602.0	 5463.0	...
1612959	  767.9	  601.9	 5463.0	...
1612960	  768.0	  601.8	 5461.0	...
1612961	  767.9	  601.6	 5460.0	...
1612962	  768.3	  600.9	 5462.0	...
1612963	  768.7	  600.4	 5465.0	...
1612964	  768.9	  599.5	 5467.0	...
1612965	  768.7	  599.2	 5466.0	...
1612966	  768.6	  599.0	 5464.0	...
1612967	  768.6	  599.3	 5459.0	...
1612968	  768.6	  599.5	 5457.0	...
1612969	  768.5	  599.6	 5455.0	...
1612970	  768.4	  599.5	 5455.0	...
1612971	  768.3	  599.5	 5455.0	...
1612972	  768.3	  599.6	 5455.0	...
1612973	  768.4	  599.6	 5456.0	...
1612974	  768.6	  599.6	 5457.0	...
1612975	  768.8	  599.7	 5454.0	...
1612976	  768.8	  599.9	 5449.0	...
1612977	  769.0	  600.0	 5444.0	...
1612978	  769.0	  600.0	 5442.0	...
1612979	  769.0	  599.9	 5442.0	...
1612980	  769.0	  599.8	 5441.0	...
1612981	  768.9	  599.8	 5441.0	...
1612982	  768.8	  600.1	 5441.0	...
1612983	  768.6	  600.8	 5441.0	...
1612984	  768.5	  601.5	 5440.0	...
1612985	  768.7	  602.0	 5439.0	...
1612986	  768.8	  602.4	 5438.0	...
1612987	  769.0	  602.7	 5436.0	...
1612988	  769.0	  603.1	 5435.0	...
1612989	  769.0	  603.1	 5435.0	...
1612990	  769.0	  603.1	 5431.0	...
1612991	  769.0	  603.3	 5428.0	...
1612992	  769.3	  603.5	 5423.0	...
1612993	  769.5	  603.7	 5423.0	...
1612994	  769.8	  603.8	 5423.0	...
1612995	  769.8	  604.0	 5424.0	...
1612996	  769.8	  604.1	 5422.0	...
1612997	  769.6	  604.0	 5419.0	...
1612998	  769.4	  603.9	 5415.0	...
1612999	  769.3	  603.8	 5415.0	...
1613000	  769.4	  603.8	 5416.0	...
1613001	  769.5	  603.7	 5417.0	...
1613002	  769.6	  603.5	 5419.0	...
1613003	  769.5	  603.4	 5416.0	...
1613004	  769.5	  603.6	 5413.0	...
1613005	  769.4	  603.8	 5410.0	...
1613006	  769.3	  603.7	 5410.0	...
1613007	  769.6	  603.2	 5410.0	...
1613008	  769.9	  602.8	 5409.0	...
1613009	  770.2	  602.7	 5408.0	...
1613010	  770.3	  602.7	 5407.0	...
1613011	  770.0	  602.8	 5406.0	...
1613012	  769.8	  603.1	 5403.0	...
1613013	  769.7	  603.4	 5401.0	...
1613014	  769.8	  603.8	 5398.0	...
1613015	  769.7	  603.9	 5399.0	...
1613016	  769.6	  604.0	 5397.0	...
1613017	  769.4	  604.0	 5395.0	...
1613018	  769.4	  604.1	 5389.0	...
1613019	  769.2	  604.3	 5384.0	...
1613020	  769.1	  604.5	 5379.0	...
1613021	  769.0	  605.1	 5378.0	...
1613022	  769.4	  605.6	 5373.0	...
1613023	  769.7	  606.0	 5368.0	...
1613024	  769.7	  606.6	 5364.0	...
1613025	  769.5	  607.3	 5364.0	...
1613026	  769.3	  608.7	 5364.0	...
1613027	  769.5	  609.7	 5363.0	...
1613028	  770.0	  611.0	 5361.0	...
1613029	  770.5	  611.9	 5358.0	...
1613030	  770.8	  613.1	 5349.0	...
EFIX R   1612223	1613030	808	  767.3	  617.9	   5452
SSACC R  1613031
1613031	  770.8	  614.1	 5340.0	...
1613032	  770.7	  615.5	 5331.0	...
1613033	  770.5	  617.4	 5323.0	...
1613034	  770.6	  619.5	 5316.0	...
1613035	  770.7	  621.5	 5309.0	...
1613036	  770.9	  623.1	 5302.0	...
1613037	  771.4	  625.5	 5290.0	...
1613038	  771.9	  628.4	 5275.0	...
1613039	  772.2	  631.4	 5262.0	...
1613040	  772.3	  634.9	 5250.0	...
1613041	  772.4	  638.5	 5237.0	...
1613042	  772.8	  642.2	 5222.0	...
1613043	  773.4	  645.7	 5208.0	...
1613044	  774.1	  649.5	 5192.0	...
1613045	  774.5	  653.7	 5178.0	...
1613046	  774.7	  658.4	 5156.0	...
1613047	  775.0	  663.7	 5135.0	...
1613048	  775.3	  669.6	 5113.0	...
1613049	  776.1	  676.3	 5089.0	...
1613050	  776.2	  684.3	 5055.0	...
1613051	  776.4	  694.5	 5012.0	...
1613052	  776.4	  706.0	 4965.0	...
1613053	  777.6	  719.9	 4912.0	...
1613054	  779.1	  735.4	 4854.0	...
1613055	  780.8	  754.0	 4785.0	...
1613056	  782.6	  774.4	 4715.0	...
1613057	  784.5	  797.8	 4629.0	...
1613058	  786.8	  822.7	 4543.0	...
1613059	  789.4	  849.5	 4438.0	...
1613060	  792.3	  878.0	 4328.0	...
1613061	  795.4	  908.3	 4211.0	...
1613062	  798.0	  940.3	 4093.0	...
1613063	  800.9	  974.1	 3966.0	...
1613064	  803.5	 1010.0	 3835.0	...
1613065	  805.8	 1048.1	 3695.0	...
1613066	  808.3	 1087.5	 3553.0	...
1613067	  808.4	 1128.6	 3398.0	...
1613068	  808.2	 1170.3	 3246.0	...
1613069	  808.4	 1216.7	 3075.0	...
1613070	  810.3	 1249.0	 2959.0	...
1613071	  812.2	 1267.1	 2892.0	...
1613072	  812.2	 1267.1	 2892.0	...
SBLINK R 1613073
1613073	   .	   .	    0.0	...
1613074	   .	   .	    0.0	...
1613075	   .	   .	    0.0	...
1613076	   .	   .	    0.0	...
1613077	   .	   .	    0.0	...
1613078	   .	   .	    0.0	...
1613079	   .	   .	    0.0	...
1613080	   .	   .	    0.0	...
1613081	   .	   .	    0.0	...
1613082	   .	   .	    0.0	...
1613083	   .	   .	    0.0	...
1613084	   .	   .	    0.0	...
1613085	   .	   .	    0.0	...
1613086	   .	   .	    0.0	...
1613087	   .	   .	    0.0	...
1613088	   .	   .	    0.0	...
1613089	   .	   .	    0.0	...
1613090	   .	   .	    0.0	...
1613091	   .	   .	    0.0	...
1613092	   .	   .	    0.0	...
1613093	   .	   .	    0.0	...
1613094	   .	   .	    0.0	...
1613095	   .	   .	    0.0	...
1613096	   .	   .	    0.0	...
1613097	   .	   .	    0.0	...
1613098	   .	   .	    0.0	...
1613099	   .	   .	    0.0	...
1613100	   .	   .	    0.0	...
1613101	   .	   .	    0.0	...
1613102	   .	   .	    0.0	...
1613103	   .	   .	    0.0	...
1613104	   .	   .	    0.0	...
1613105	   .	   .	    0.0	...
1613106	   .	   .	    0.0	...
1613107	   .	   .	    0.0	...
1613108	   .	   .	    0.0	...
1613109	   .	   .	    0.0	...
1613110	   .	   .	    0.0	...
1613111	   .	   .	    0.0	...
1613112	   .	   .	    0.0	...
1613113	   .	   .	    0.0	...
1613114	   .	   .	    0.0	...
1613115	   .	   .	    0.0	...
1613116	   .	   .	    0.0	...
1613117	   .	   .	    0.0	...
1613118	   .	   .	    0.0	...
1613119	   .	   .	    0.0	...
1613120	   .	   .	    0.0	...
1613121	   .	   .	    0.0	...
1613122	   .	   .	    0.0	...
1613123	   .	   .	    0.0	...
1613124	   .	   .	    0.0	...
1613125	   .	   .	    0.0	...
1613126	   .	   .	    0.0	...
1613127	   .	   .	    0.0	...
1613128	   .	   .	    0.0	...
1613129	   .	   .	    0.0	...
1613130	   .	   .	    0.0	...
1613131	   .	   .	    0.0	...
1613132	   .	   .	    0.0	...
1613133	   .	   .	    0.0	...
1613134	   .	   .	    0.0	...
1613135	   .	   .	    0.0	...
1613136	   .	   .	    0.0	...
1613137	   .	   .	    0.0	...
1613138	   .	   .	    0.0	...
1613139	   .	   .	    0.0	...
1613140	   .	   .	    0.0	...
1613141	   .	   .	    0.0	...
1613142	   .	   .	    0.0	...
1613143	   .	   .	    0.0	...
1613144	   .	   .	    0.0	...
1613145	   .	   .	    0.0	...
1613146	   .	   .	    0.0	...
1613147	   .	   .	    0.0	...
1613148	   .	   .	    0.0	...
1613149	   .	   .	    0.0	...
1613150	   .	   .	    0.0	...
1613151	   .	   .	    0.0	...
1613152	   .	   .	    0.0	...
1613153	   .	   .	    0.0	...
1613154	   .	   .	    0.0	...
1613155	   .	   .	    0.0	...
1613156	   .	   .	    0.0	...
1613157	   .	   .	    0.0	...
1613158	   .	   .	    0.0	...
1613159	   .	   .	    0.0	...
1613160	   .	   .	    0.0	...
1613161	   .	   .	    0.0	...
1613162	   .	   .	    0.0	...
1613163	   .	   .	    0.0	...
1613164	   .	   .	    0.0	...
1613165	   .	   .	    0.0	...
1613166	   .	   .	    0.0	...
1613167	   .	   .	    0.0	...
1613168	   .	   .	    0.0	...
1613169	   .	   .	    0.0	...
1613170	   .	   .	    0.0	...
1613171	   .	   .	    0.0	...
1613172	   .	   .	    0.0	...
1613173	   .	   .	    0.0	...
1613174	   .	   .	    0.0	...
1613175	   .	   .	    0.0	...
1613176	   .	   .	    0.0	...
1613177	   .	   .	    0.0	...
1613178	   .	   .	    0.0	...
1613179	   .	   .	    0.0	...
1613180	   .	   .	    0.0	...
1613181	   .	   .	    0.0	...
1613182	   .	   .	    0.0	...
1613183	   .	   .	    0.0	...
1613184	   .	   .	    0.0	...
1613185	   .	   .	    0.0	...
1613186	   .	   .	    0.0	...
1613187	   .	   .	    0.0	...
1613188	   .	   .	    0.0	...
1613189	   .	   .	    0.0	...
1613190	   .	   .	    0.0	...
1613191	   .	   .	    0.0	...
1613192	   .	   .	    0.0	...
1613193	   .	   .	    0.0	...
1613194	   .	   .	    0.0	...
1613195	   .	   .	    0.0	...
1613196	   .	   .	    0.0	...
1613197	   .	   .	    0.0	...
1613198	   .	   .	    0.0	...
1613199	   .	   .	    0.0	...
1613200	   .	   .	    0.0	...
1613201	   .	   .	    0.0	...
1613202	   .	   .	    0.0	...
1613203	   .	   .	    0.0	...
1613204	   .	   .	    0.0	...
1613205	   .	   .	    0.0	...
1613206	   .	   .	    0.0	...
1613207	   .	   .	    0.0	...
1613208	   .	   .	    0.0	...
1613209	   .	   .	    0.0	...
1613210	   .	   .	    0.0	...
1613211	   .	   .	    0.0	...
1613212	   .	   .	    0.0	...
1613213	   .	   .	    0.0	...
1613214	   .	   .	    0.0	...
1613215	   .	   .	    0.0	...
1613216	   .	   .	    0.0	...
1613217	   .	   .	    0.0	...
1613218	   .	   .	    0.0	...
1613219	   .	   .	    0.0	...
1613220	   .	   .	    0.0	...
1613221	   .	   .	    0.0	...
1613222	   .	   .	    0.0	...
1613223	   .	   .	    0.0	...
1613224	   .	   .	    0.0	...
1613225	   .	   .	    0.0	...
1613226	   .	   .	    0.0	...
1613227	   .	   .	    0.0	...
1613228	   .	   .	    0.0	...
1613229	   .	   .	    0.0	...
1613230	   .	   .	    0.0	...
1613231	   .	   .	    0.0	...
1613232	   .	   .	    0.0	...
1613233	   .	   .	    0.0	...
1613234	   .	   .	    0.0	...
1613235	   .	   .	    0.0	...
1613236	   .	   .	    0.0	...
1613237	   .	   .	    0.0	...
1613238	   .	   .	    0.0	...
1613239	   .	   .	    0.0	...
1613240	   .	   .	    0.0	...
1613241	   .	   .	    0.0	...
1613242	   .	   .	    0.0	...
1613243	   .	   .	    0.0	...
1613244	   .	   .	    0.0	...
1613245	   .	   .	    0.0	...
1613246	   .	   .	    0.0	...
1613247	   .	   .	    0.0	...
1613248	   .	   .	    0.0	...
1613249	   .	   .	    0.0	...
1613250	   .	   .	    0.0	...
1613251	   .	   .	    0.0	...
1613252	   .	   .	    0.0	...
1613253	   .	   .	    0.0	...
1613254	   .	   .	    0.0	...
1613255	   .	   .	    0.0	...
1613256	   .	   .	    0.0	...
1613257	   .	   .	    0.0	...
1613258	   .	   .	    0.0	...
1613259	   .	   .	    0.0	...
1613260	   .	   .	    0.0	...
1613261	   .	   .	    0.0	...
1613262	   .	   .	    0.0	...
1613263	   .	   .	    0.0	...
1613264	   .	   .	    0.0	...
1613265	   .	   .	    0.0	...
1613266	   .	   .	    0.0	...
1613267	   .	   .	    0.0	...
1613268	   .	   .	    0.0	...
1613269	   .	   .	    0.0	...
1613270	   .	   .	    0.0	...
1613271	   .	   .	    0.0	...
1613272	   .	   .	    0.0	...
1613273	   .	   .	    0.0	...
1613274	   .	   .	    0.0	...
1613275	   .	   .	    0.0	...
1613276	   .	   .	    0.0	...
1613277	   .	   .	    0.0	...
1613278	   .	   .	    0.0	...
1613279	   .	   .	    0.0	...
1613280	   .	   .	    0.0	...
1613281	   .	   .	    0.0	...
1613282	   .	   .	    0.0	...
1613283	   .	   .	    0.0	...
1613284	   .	   .	    0.0	...
1613285	   .	   .	    0.0	...
1613286	   .	   .	    0.0	...
1613287	   .	   .	    0.0	...
1613288	   .	   .	    0.0	...
1613289	   .	   .	    0.0	...
1613290	   .	   .	    0.0	...
1613291	   .	   .	    0.0	...
1613292	   .	   .	    0.0	...
1613293	   .	   .	    0.0	...
1613294	   .	   .	    0.0	...
1613295	   .	   .	    0.0	...
1613296	   .	   .	    0.0	...
1613297	   .	   .	    0.0	...
1613298	   .	   .	    0.0	...
1613299	   .	   .	    0.0	...
1613300	   .	   .	    0.0	...
1613301	   .	   .	    0.0	...
1613302	   .	   .	    0.0	...
1613303	   .	   .	    0.0	...
1613304	   .	   .	    0.0	...
1613305	   .	   .	    0.0	...
1613306	   .	   .	    0.0	...
1613307	   .	   .	    0.0	...
1613308	   .	   .	    0.0	...
1613309	   .	   .	    0.0	...
1613310	   .	   .	    0.0	...
1613311	   .	   .	    0.0	...
1613312	   .	   .	    0.0	...
1613313	   .	   .	    0.0	...
1613314	   .	   .	    0.0	...
1613315	   .	   .	    0.0	...
1613316	   .	   .	    0.0	...
EBLINK R 1613073	1613316	244
1613317	  792.5	 1215.1	 2759.0	...
1613318	  792.5	 1215.1	 2759.0	...
1613319	  792.3	 1212.7	 2764.0	...
1613320	  791.9	 1208.3	 2777.0	...
1613321	  790.9	 1201.1	 2799.0	...
1613322	  789.8	 1194.6	 2826.0	...
1613323	  788.7	 1187.8	 2852.0	...
1613324	  788.0	 1181.2	 2871.0	...
1613325	  787.2	 1173.9	 2893.0	...
1613326	  787.0	 1166.8	 2911.0	...
1613327	  786.8	 1159.8	 2936.0	...
1613328	  786.7	 1152.8	 2963.0	...
1613329	  786.5	 1144.6	 2996.0	...
1613330	  786.5	 1137.2	 3023.0	...
1613331	  786.7	 1129.6	 3048.0	...
1613332	  786.6	 1123.2	 3069.0	...
1613333	  786.4	 1116.3	 3091.0	...
1613334	  785.7	 1109.3	 3110.0	...
1613335	  784.9	 1102.7	 3133.0	...
1613336	  785.2	 1095.5	 3160.0	...
1613337	  785.6	 1088.9	 3183.0	...
1613338	  786.0	 1082.2	 3205.0	...
1613339	  785.4	 1075.8	 3226.0	...
1613340	  784.9	 1070.0	 3247.0	...
1613341	  784.3	 1063.9	 3268.0	...
1613342	  783.7	 1058.1	 3284.0	...
1613343	  784.0	 1052.3	 3305.0	...
1613344	  784.4	 1047.5	 3322.0	...
1613345	  784.8	 1042.3	 3342.0	...
1613346	  784.4	 1037.7	 3354.0	...
1613347	  784.1	 1033.0	 3370.0	...
1613348	  784.0	 1028.0	 3383.0	...
1613349	  784.2	 1023.1	 3404.0	...
1613350	  784.1	 1017.3	 3421.0	...
1613351	  784.1	 1012.8	 3440.0	...
1613352	  783.4	 1006.9	 3457.0	...
1613353	  782.9	 1002.1	 3474.0	...
1613354	  782.4	  997.1	 3490.0	...
1613355	  782.2	  992.0	 3506.0	...
1613356	  781.9	  986.6	 3525.0	...
1613357	  781.7	  981.1	 3539.0	...
1613358	  781.3	  975.7	 3554.0	...
1613359	  781.1	  969.8	 3565.0	...
1613360	  780.9	  964.5	 3583.0	...
1613361	  780.6	  960.5	 3594.0	...
1613362	  780.3	  956.3	 3608.0	...
1613363	  780.0	  951.8	 3619.0	...
1613364	  779.8	  947.3	 3628.0	...
1613365	  779.4	  942.7	 3638.0	...
1613366	  779.0	  938.2	 3649.0	...
1613367	  779.4	  934.3	 3667.0	...
1613368	  779.6	  930.6	 3679.0	...
1613369	  779.9	  927.1	 3694.0	...
1613370	  780.0	  922.6	 3702.0	...
1613371	  780.1	  918.3	 3714.0	...
1613372	  780.3	  913.9	 3725.0	...
1613373	  779.8	  909.3	 3741.0	...
1613374	  779.4	  905.5	 3754.0	...
ESACC R  1613031	1613374	344	  770.8	  614.1	  779.4	  905.5	   6.22	   3270
SFIX R   1613375
1613375	  779.5	  901.8	 3767.0	...
1613376	  779.5	  898.1	 3775.0	...
1613377	  779.5	  894.1	 3787.0	...
1613378	  779.1	  890.2	 3797.0	...
1613379	  778.8	  886.6	 3811.0	...
1613380	  778.6	  883.1	 3823.0	...
1613381	  778.4	  879.9	 3837.0	...
1613382	  778.0	  876.1	 3846.0	...
1613383	  777.5	  872.0	 3852.0	...
1613384	  777.6	  868.3	 3857.0	...
1613385	  777.8	  864.8	 3867.0	...
1613386	  778.1	  862.4	 3883.0	...
1613387	  778.0	  859.2	 3897.0	...
1613388	  778.1	  856.7	 3907.0	...
1613389	  778.1	  853.0	 3910.0	...
1613390	  777.8	  850.1	 3913.0	...
1613391	  777.5	  846.9	 3920.0	...
1613392	  777.1	  844.6	 3929.0	...
1613393	  776.7	  841.9	 3934.0	...
1613394	  776.4	  839.7	 3940.0	...
1613395	  776.4	  837.3	 3951.0	...
1613396	  776.7	  834.6	 3962.0	...
1613397	  777.1	  832.7	 3970.0	...
1613398	  777.4	  830.8	 3973.0	...
1613399	  777.3	  829.3	 3976.0	...
1613400	  777.0	  827.0	 3981.0	...
1613401	  776.8	  825.1	 3986.0	...
1613402	  776.5	  823.4	 3991.0	...
1613403	  776.4	  821.8	 3995.0	...
1613404	  776.3	  820.1	 3997.0	...
1613405	  776.3	  818.3	 4000.0	...
1613406	  776.2	  816.4	 4002.0	...
1613407	  776.1	  814.4	 4010.0	...
1613408	  776.1	  812.7	 4016.0	...
1613409	  776.2	  811.1	 4025.0	...
1613410	  776.3	  809.4	 4028.0	...
1613411	  776.3	  808.2	 4031.0	...
1613412	  776.3	  807.0	 4036.0	...
1613413	  776.2	  805.8	 4040.0	...
1613414	  776.0	  804.2	 4044.0	...
1613415	  775.8	  802.7	 4045.0	...
1613416	  775.2	  801.7	 4046.0	...
1613417	  774.5	  800.4	 4048.0	...
1613418	  774.0	  798.8	 4051.0	...
1613419	  774.1	  797.3	 4054.0	...
1613420	  774.2	  796.0	 4057.0	...
1613421	  774.3	  795.2	 4062.0	...
1613422	  774.1	  793.8	 4069.0	...
1613423	  774.0	  793.0	 4074.0	...
1613424	  774.0	  791.7	 4078.0	...
1613425	  774.0	  790.8	 4078.0	...
1613426	  773.9	  789.2	 4080.0	...
1613427	  773.7	  788.2	 4083.0	...
1613428	  773.6	  786.8	 4090.0	...
1613429	  773.3	  785.4	 4095.0	...
1613430	  773.0	  784.0	 4099.0	...
1613431	  772.7	  782.3	 4099.0	...
1613432	  772.5	  781.2	 4099.0	...
1613433	  772.2	  779.9	 4099.0	...
1613434	  771.9	  778.3	 4102.0	...
1613435	  771.7	  776.4	 4105.0	...
1613436	  771.5	  774.3	 4113.0	...
1613437	  771.3	  772.7	 4117.0	...
1613438	  770.9	  771.2	 4121.0	...
1613439	  770.5	  770.2	 4122.0	...
1613440	  770.2	  769.3	 4124.0	...
1613441	  770.0	  768.0	 4128.0	...
1613442	  769.8	  766.8	 4133.0	...
1613443	  769.6	  765.4	 4137.0	...
1613444	  769.6	  764.8	 4142.0	...
1613445	  769.5	  764.1	 4144.0	...
1613446	  769.5	  763.1	 4147.0	...
1613447	  769.4	  761.6	 4150.0	...
1613448	  769.2	  759.3	 4153.0	...
1613449	  768.8	  757.2	 4157.0	...
1613450	  768.5	  754.7	 4161.0	...
1613451	  768.1	  752.8	 4163.0	...
1613452	  768.0	  751.1	 4168.0	...
1613453	  767.7	  749.5	 4172.0	...
1613454	  767.3	  747.3	 4179.0	...
1613455	  767.1	  745.6	 4182.0	...
1613456	  767.2	  743.8	 4190.0	...
1613457	  767.3	  742.0	 4197.0	...
1613458	  766.9	  740.3	 4207.0	...
1613459	  766.5	  738.7	 4211.0	...
1613460	  766.1	  736.9	 4216.0	...
1613461	  765.9	  734.6	 4217.0	...
1613462	  765.8	  733.0	 4217.0	...
1613463	  765.6	  731.3	 4220.0	...
1613464	  765.4	  729.4	 4224.0	...
1613465	  765.0	  727.6	 4232.0	...
1613466	  764.8	  726.7	 4235.0	...
1613467	  764.5	  725.6	 4239.0	...
1613468	  764.3	  724.6	 4240.0	...
1613469	  764.2	  723.3	 4242.0	...
1613470	  764.1	  722.7	 4245.0	...
1613471	  764.1	  721.9	 4249.0	...
1613472	  764.1	  721.3	 4254.0	...
1613473	  764.2	  720.8	 4255.0	...
1613474	  764.2	  720.5	 4256.0	...
1613475	  764.0	  719.8	 4255.0	...
1613476	  763.8	  719.1	 4255.0	...
1613477	  763.8	  717.7	 4256.0	...
1613478	  763.9	  717.1	 4258.0	...
1613479	  763.8	  716.2	 4263.0	...
1613480	  763.6	  715.9	 4265.0	...
1613481	  763.5	  715.5	 4267.0	...
1613482	  763.4	  714.6	 4267.0	...
1613483	  763.4	  713.5	 4266.0	...
1613484	  763.2	  711.3	 4271.0	...
1613485	  763.1	  710.0	 4277.0	...
1613486	  762.9	  708.0	 4285.0	...
1613487	  762.8	  707.2	 4289.0	...
1613488	  762.7	  705.9	 4295.0	...
1613489	  762.6	  705.1	 4301.0	...
1613490	  762.4	  704.1	 4307.0	...
1613491	  762.3	  703.2	 4312.0	...
1613492	  762.2	  702.3	 4314.0	...
1613493	  762.0	  701.3	 4315.0	...
1613494	  761.7	  699.6	 4317.0	...
1613495	  761.5	  697.8	 4318.0	...
1613496	  761.4	  696.6	 4321.0	...
1613497	  761.4	  695.6	 4325.0	...
1613498	  761.3	  694.8	 4328.0	...
1613499	  761.2	  693.3	 4333.0	...
1613500	  761.4	  692.3	 4337.0	...
1613501	  761.4	  690.4	 4342.0	...
1613502	  761.3	  689.4	 4343.0	...
1613503	  761.0	  688.4	 4344.0	...
1613504	  760.9	  688.2	 4349.0	...
1613505	  760.8	  687.6	 4355.0	...
1613506	  760.9	  687.2	 4361.0	...
1613507	  760.9	  686.7	 4362.0	...
1613508	  760.8	  686.5	 4363.0	...
1613509	  760.7	  686.2	 4364.0	...
1613510	  760.6	  685.8	 4365.0	...
1613511	  760.5	  685.3	 4368.0	...
1613512	  760.4	  684.3	 4371.0	...
1613513	  760.4	  683.7	 4373.0	...
1613514	  760.4	  683.1	 4373.0	...
1613515	  760.3	  683.1	 4375.0	...
1613516	  760.3	  682.9	 4376.0	...
1613517	  760.2	  682.6	 4377.0	...
1613518	  760.2	  682.4	 4377.0	...
1613519	  760.3	  682.2	 4380.0	...
1613520	  760.4	  682.0	 4384.0	...
1613521	  760.3	  681.7	 4386.0	...
1613522	  760.3	  681.3	 4386.0	...
1613523	  760.3	  680.4	 4390.0	...
1613524	  760.3	  679.3	 4394.0	...
1613525	  760.0	  678.5	 4398.0	...
1613526	  759.7	  677.9	 4398.0	...
1613527	  759.5	  677.5	 4401.0	...
1613528	  759.4	  676.7	 4403.0	...
1613529	  759.3	  675.4	 4406.0	...
1613530	  759.4	  674.2	 4409.0	...
1613531	  759.5	  672.8	 4412.0	...
1613532	  759.6	  671.9	 4415.0	...
1613533	  759.6	  670.9	 4417.0	...
1613534	  759.5	  670.4	 4423.0	...
1613535	  759.6	  670.1	 4432.0	...
1613536	  759.5	  668.9	 4440.0	...
1613537	  759.4	  667.8	 4444.0	...
1613538	  759.3	  666.1	 4444.0	...
1613539	  759.2	  665.2	 4444.0	...
1613540	  759.1	  663.7	 4445.0	...
1613541	  759.0	  662.7	 4447.0	...
1613542	  758.8	  661.1	 4448.0	...
1613543	  758.5	  660.0	 4449.0	...
1613544	  758.1	  658.4	 4451.0	...
1613545	  757.9	  657.6	 4452.0	...
1613546	  758.0	  656.9	 4453.0	...
1613547	  758.0	  655.8	 4453.0	...
1613548	  758.0	  654.6	 4459.0	...
1613549	  757.8	  653.3	 4466.0	...
1613550	  757.7	  653.0	 4472.0	...
1613551	  757.4	  652.0	 4473.0	...
1613552	  757.6	  651.1	 4476.0	...
1613553	  757.8	  649.8	 4483.0	...
1613554	  758.1	  649.0	 4489.0	...
1613555	  758.1	  648.2	 4494.0	...
1613556	  758.1	  647.1	 4494.0	...
1613557	  758.0	  646.1	 4495.0	...
1613558	  757.7	  644.2	 4499.0	...
1613559	  757.7	  643.1	 4503.0	...
1613560	  757.6	  641.5	 4506.0	...
1613561	  757.6	  640.5	 4507.0	...
1613562	  757.3	  639.4	 4508.0	...
1613563	  757.0	  639.0	 4508.0	...
1613564	  756.8	  638.5	 4511.0	...
1613565	  756.8	  638.1	 4513.0	...
1613566	  756.7	  637.7	 4516.0	...
1613567	  756.4	  637.5	 4517.0	...
1613568	  756.1	  637.2	 4518.0	...
1613569	  756.2	  636.9	 4521.0	...
1613570	  756.6	  636.7	 4522.0	...
1613571	  756.9	  636.5	 4524.0	...
1613572	  756.8	  636.1	 4528.0	...
1613573	  756.4	  635.7	 4532.0	...
1613574	  756.1	  635.4	 4535.0	...
1613575	  755.9	  635.3	 4535.0	...
1613576	  755.8	  635.2	 4537.0	...
1613577	  755.7	  635.0	 4540.0	...
1613578	  755.8	  634.7	 4545.0	...
1613579	  755.9	  634.3	 4549.0	...
1613580	  755.8	  633.1	 4551.0	...
1613581	  755.7	  632.0	 4553.0	...
1613582	  755.7	  630.9	 4554.0	...
1613583	  755.8	  630.6	 4558.0	...
1613584	  755.9	  629.8	 4562.0	...
1613585	  755.7	  628.9	 4566.0	...
1613586	  755.5	  628.0	 4567.0	...
1613587	  755.3	  626.4	 4572.0	...
1613588	  755.1	  625.2	 4578.0	...
1613589	  755.0	  624.1	 4582.0	...
1613590	  755.0	  623.8	 4585.0	...
1613591	  755.4	  623.4	 4587.0	...
1613592	  755.8	  622.7	 4590.0	...
1613593	  756.2	  622.1	 4591.0	...
1613594	  756.1	  621.8	 4592.0	...
1613595	  756.0	  621.3	 4593.0	...
1613596	  755.9	  620.8	 4596.0	...
1613597	  755.8	  620.3	 4601.0	...
1613598	  755.9	  620.3	 4608.0	...
1613599	  756.0	  620.0	 4612.0	...
1613600	  755.8	  619.8	 4615.0	...
1613601	  755.4	  619.2	 4615.0	...
1613602	  755.2	  618.5	 4615.0	...
1613603	  755.1	  617.9	 4615.0	...
1613604	  755.0	  617.7	 4616.0	...
1613605	  755.0	  617.7	 4616.0	...
1613606	  755.2	  617.5	 4617.0	...
1613607	  755.2	  617.2	 4617.0	...
1613608	  755.1	  616.5	 4617.0	...
1613609	  755.0	  615.9	 4622.0	...
1613610	  755.0	  615.2	 4631.0	...
1613611	  754.8	  614.9	 4639.0	...
1613612	  754.5	  614.6	 4643.0	...
1613613	  754.2	  614.1	 4646.0	...
1613614	  754.2	  613.6	 4649.0	...
1613615	  754.2	  612.6	 4651.0	...
1613616	  754.2	  611.9	 4651.0	...
1613617	  754.5	  610.9	 4652.0	...
1613618	  754.8	  610.3	 4652.0	...
1613619	  755.2	  609.9	 4653.0	...
1613620	  755.2	  609.6	 4655.0	...
1613621	  755.2	  609.2	 4656.0	...
1613622	  755.2	  608.9	 4658.0	...
1613623	  755.2	  608.7	 4658.0	...
1613624	  755.2	  608.8	 4661.0	...
1613625	  755.3	  608.9	 4663.0	...
1613626	  755.5	  608.8	 4665.0	...
1613627	  755.7	  608.7	 4664.0	...
1613628	  755.7	  608.6	 4665.0	...
1613629	  755.9	  608.6	 4667.0	...
1613630	  756.1	  608.5	 4670.0	...
1613631	  756.0	  608.5	 4671.0	...
1613632	  755.9	  608.5	 4673.0	...
1613633	  755.7	  608.5	 4673.0	...
1613634	  755.7	  608.4	 4674.0	...
1613635	  755.8	  608.2	 4675.0	...
1613636	  756.0	  608.0	 4679.0	...
1613637	  756.1	  608.0	 4682.0	...
1613638	  756.1	  608.0	 4684.0	...
1613639	  755.9	  608.2	 4683.0	...
1613640	  755.6	  608.5	 4683.0	...
1613641	  755.5	  608.9	 4682.0	...
1613642	  755.2	  609.2	 4684.0	...
1613643	  755.2	  609.3	 4687.0	...
1613644	  755.3	  609.4	 4689.0	...
1613645	  755.4	  609.4	 4688.0	...
1613646	  755.5	  609.5	 4689.0	...
1613647	  755.3	  609.6	 4689.0	...
1613648	  755.1	  609.7	 4690.0	...
1613649	  754.8	  609.7	 4690.0	...
1613650	  754.7	  609.7	 4690.0	...
1613651	  754.4	  609.8	 4690.0	...
1613652	  754.2	  610.0	 4690.0	...
1613653	  754.0	  610.2	 4694.0	...
1613654	  754.0	  610.4	 4698.0	...
1613655	  754.0	  610.6	 4702.0	...
1613656	  754.1	  610.8	 4701.0	...
1613657	  754.2	  611.1	 4700.0	...
1613658	  754.2	  610.8	 4699.0	...
1613659	  754.3	  610.3	 4698.0	...
1613660	  754.3	  609.9	 4698.0	...
1613661	  754.4	  609.9	 4701.0	...
1613662	  754.4	  609.8	 4703.0	...
1613663	  754.4	  609.5	 4708.0	...
1613664	  754.4	  609.3	 4709.0	...
1613665	  754.3	  609.2	 4711.0	...
1613666	  754.3	  608.4	 4714.0	...
1613667	  754.4	  607.6	 4717.0	...
1613668	  754.2	  607.1	 4720.0	...
1613669	  754.0	  607.4	 4720.0	...
1613670	  753.8	  607.3	 4721.0	...
1613671	  753.8	  606.9	 4722.0	...
1613672	  753.8	  606.4	 4726.0	...
1613673	  753.8	  606.2	 4729.0	...
1613674	  753.9	  605.7	 4732.0	...
1613675	  753.8	  605.4	 4733.0	...
1613676	  753.6	  605.1	 4735.0	...
1613677	  753.4	  604.9	 4736.0	...
1613678	  753.4	  604.7	 4736.0	...
1613679	  753.1	  604.3	 4737.0	...
1613680	  752.9	  604.0	 4738.0	...
1613681	  752.7	  603.7	 4738.0	...
1613682	  752.8	  603.7	 4737.0	...
1613683	  753.1	  603.6	 4736.0	...
1613684	  753.3	  603.3	 4736.0	...
1613685	  753.2	  603.0	 4738.0	...
1613686	  753.0	  602.8	 4741.0	...
1613687	  752.7	  603.0	 4743.0	...
1613688	  752.5	  603.3	 4745.0	...
1613689	  752.4	  603.6	 4747.0	...
1613690	  752.7	  603.7	 4749.0	...
1613691	  753.4	  604.8	 4753.0	...
1613692	  754.8	  606.1	 4756.0	...
EFIX R   1613375	1613692	318	  762.0	  689.7	   4391
SSACC R  1613693
1613693	  756.1	  607.4	 4760.0	...
1613694	  757.2	  608.4	 4762.0	...
1613695	  758.9	  609.6	 4763.0	...
1613696	  760.8	  611.6	 4762.0	...
1613697	  763.2	  612.6	 4763.0	...
1613698	  764.8	  614.4	 4765.0	...
ESACC R  1613693	1613698	6	  756.1	  607.4	  764.8	  614.4	   0.24	     43
SFIX R   1613699
1613699	  766.0	  615.3	 4769.0	...
1613700	  766.9	  617.1	 4772.0	...
1613701	  767.4	  617.8	 4775.0	...
1613702	  767.9	  618.7	 4776.0	...
1613703	  767.9	  618.9	 4777.0	...
1613704	  767.8	  619.1	 4780.0	...
1613705	  767.7	  619.1	 4782.0	...
1613706	  767.4	  618.8	 4784.0	...
1613707	  767.3	  618.8	 4788.0	...
1613708	  767.4	  618.7	 4794.0	...
1613709	  767.4	  618.3	 4803.0	...
1613710	  767.3	  617.7	 4808.0	...
1613711	  767.4	  616.6	 4811.0	...
1613712	  767.6	  615.9	 4811.0	...
1613713	  767.8	  614.9	 4811.0	...
1613714	  768.0	  614.2	 4811.0	...
1613715	  768.2	  613.5	 4811.0	...
1613716	  768.4	  612.9	 4814.0	...
1613717	  768.3	  612.4	 4818.0	...
1613718	  768.1	  611.7	 4823.0	...
1613719	  767.9	  611.1	 4825.0	...
1613720	  767.6	  610.5	 4829.0	...
1613721	  767.3	  610.5	 4832.0	...
1613722	  767.2	  610.3	 4835.0	...
1613723	  767.1	  610.0	 4837.0	...
1613724	  767.1	  609.8	 4840.0	...
1613725	  767.1	  609.4	 4840.0	...
1613726	  767.0	  609.0	 4837.0	...
1613727	  766.8	  608.5	 4840.0	...
1613728	  766.5	  608.4	 4845.0	...
1613729	  766.4	  608.2	 4851.0	...
1613730	  766.2	  608.2	 4851.0	...
1613731	  766.0	  607.6	 4852.0	...
1613732	  765.7	  607.0	 4853.0	...
1613733	  765.5	  606.4	 4853.0	...
1613734	  765.5	  606.4	 4858.0	...
1613735	  765.4	  606.4	 4862.0	...
1613736	  765.5	  606.4	 4865.0	...
1613737	  765.5	  605.6	 4865.0	...
1613738	  765.4	  604.8	 4865.0	...
1613739	  765.2	  603.9	 4867.0	...
1613740	  765.1	  603.5	 4869.0	...
1613741	  765.0	  603.0	 4875.0	...
1613742	  764.9	  602.7	 4880.0	...
1613743	  764.8	  602.5	 4885.0	...
1613744	  764.6	  602.5	 4886.0	...
1613745	  764.4	  602.6	 4886.0	...
1613746	  764.3	  602.3	 4886.0	...
1613747	  764.5	  602.0	 4886.0	...
1613748	  764.7	  602.4	 4885.0	...
1613749	  764.8	  603.0	 4884.0	...
1613750	  764.9	  603.7	 4887.0	...
1613751	  764.9	  603.7	 4892.0	...
1613752	  764.8	  603.6	 4896.0	...
1613753	  764.6	  603.3	 4896.0	...
1613754	  764.4	  603.0	 4895.0	...
1613755	  764.4	  602.5	 4894.0	...
1613756	  764.4	  602.2	 4896.0	...
1613757	  764.5	  602.2	 4897.0	...
1613758	  764.6	  602.6	 4899.0	...
1613759	  764.4	  602.9	 4899.0	...
1613760	  764.1	  602.9	 4900.0	...
1613761	  763.9	  603.1	 4901.0	...
1613762	  764.1	  603.2	 4902.0	...
1613763	  764.3	  603.4	 4902.0	...
1613764	  764.5	  603.5	 4903.0	...
1613765	  764.5	  603.7	 4903.0	...
1613766	  764.4	  603.7	 4902.0	...
1613767	  764.4	  603.7	 4902.0	...
1613768	  764.4	  603.7	 4901.0	...
1613769	  764.0	  603.7	 4901.0	...
1613770	  763.6	  603.8	 4903.0	...
1613771	  763.4	  603.9	 4906.0	...
1613772	  763.6	  603.8	 4910.0	...
1613773	  763.8	  603.6	 4910.0	...
1613774	  763.6	  603.3	 4911.0	...
1613775	  763.4	  602.9	 4912.0	...
1613776	  763.3	  602.8	 4912.0	...
1613777	  763.5	  602.7	 4913.0	...
1613778	  763.8	  602.5	 4913.0	...
1613779	  764.0	  602.3	 4913.0	...
1613780	  763.7	  602.3	 4914.0	...
1613781	  763.3	  602.2	 4914.0	...
1613782	  762.9	  602.2	 4913.0	...
1613783	  762.6	  602.2	 4913.0	...
1613784	  762.5	  602.2	 4916.0	...
1613785	  762.5	  602.2	 4919.0	...
1613786	  762.6	  602.0	 4924.0	...
1613787	  762.7	  601.7	 4925.0	...
1613788	  762.8	  601.3	 4926.0	...
1613789	  762.8	  601.1	 4926.0	...
1613790	  762.7	  601.0	 4927.0	...
1613791	  762.7	  600.8	 4926.0	...
1613792	  762.6	  600.4	 4925.0	...
1613793	  762.6	  600.1	 4929.0	...
1613794	  762.5	  599.8	 4934.0	...
1613795	  762.4	  599.7	 4940.0	...
1613796	  762.3	  599.6	 4941.0	...
1613797	  762.3	  599.6	 4943.0	...
1613798	  762.2	  599.6	 4944.0	...
1613799	  762.0	  599.4	 4945.0	...
1613800	  761.9	  599.2	 4945.0	...
1613801	  761.7	  599.3	 4946.0	...
1613802	  761.6	  599.7	 4947.0	...
1613803	  761.6	  600.0	 4949.0	...
1613804	  761.7	  600.0	 4950.0	...
1613805	  761.8	  600.0	 4951.0	...
1613806	  761.7	  600.0	 4952.0	...
1613807	  761.6	  600.0	 4952.0	...
1613808	  761.4	  600.0	 4951.0	...
1613809	  761.1	  599.4	 4951.0	...
1613810	  760.8	  598.8	 4951.0	...
1613811	  760.8	  598.2	 4950.0	...
1613812	  760.8	  598.4	 4950.0	...
1613813	  761.0	  598.2	 4953.0	...
1613814	  761.2	  597.9	 4957.0	...
1613815	  761.4	  597.9	 4961.0	...
1613816	  761.6	  598.5	 4961.0	...
1613817	  761.7	  599.1	 4960.0	...
1613818	  761.7	  599.2	 4959.0	...
1613819	  761.6	  598.6	 4956.0	...
1613820	  761.5	  598.0	 4954.0	...
1613821	  761.4	  597.6	 4952.0	...
1613822	  761.5	  597.5	 4953.0	...
1613823	  761.5	  597.2	 4956.0	...
1613824	  761.2	  597.0	 4957.0	...
1613825	  760.9	  596.9	 4956.0	...
1613826	  760.6	  597.2	 4956.0	...
1613827	  760.5	  597.4	 4957.0	...
1613828	  760.5	  597.2	 4957.0	...
1613829	  760.5	  597.0	 4958.0	...
1613830	  760.5	  596.8	 4958.0	...
1613831	  760.6	  596.3	 4962.0	...
1613832	  760.7	  595.8	 4966.0	...
1613833	  760.7	  595.3	 4969.0	...
1613834	  760.7	  595.3	 4967.0	...
1613835	  760.7	  595.3	 4965.0	...
1613836	  760.7	  594.9	 4965.0	...
1613837	  760.6	  594.3	 4966.0	...
1613838	  760.5	  593.6	 4966.0	...
1613839	  760.5	  593.5	 4966.0	...
1613840	  760.5	  593.7	 4965.0	...
1613841	  760.6	  593.8	 4965.0	...
1613842	  760.6	  593.4	 4965.0	...
1613843	  760.5	  593.0	 4966.0	...
1613844	  760.2	  592.6	 4968.0	...
1613845	  760.1	  592.6	 4970.0	...
1613846	  760.0	  592.6	 4971.0	...
1613847	  760.0	  592.6	 4971.0	...
1613848	  760.0	  592.6	 4970.0	...
1613849	  760.1	  592.7	 4970.0	...
1613850	  760.2	  592.3	 4971.0	...
1613851	  760.1	  591.7	 4974.0	...
1613852	  759.8	  591.2	 4977.0	...
1613853	  759.7	  591.2	 4977.0	...
1613854	  759.7	  591.0	 4976.0	...
1613855	  759.8	  590.8	 4973.0	...
1613856	  759.7	  591.1	 4972.0	...
1613857	  759.6	  591.4	 4972.0	...
1613858	  759.5	  591.8	 4972.0	...
1613859	  759.5	  591.8	 4974.0	...
1613860	  759.4	  591.8	 4976.0	...
1613861	  759.3	  591.8	 4978.0	...
1613862	  759.4	  591.7	 4979.0	...
1613863	  759.4	  591.7	 4979.0	...
1613864	  759.4	  591.7	 4979.0	...
1613865	  759.1	  591.7	 4978.0	...
1613866	  759.1	  591.6	 4976.0	...
1613867	  759.3	  591.6	 4975.0	...
1613868	  759.6	  591.7	 4975.0	...
1613869	  759.8	  591.8	 4976.0	...
1613870	  759.8	  592.0	 4977.0	...
1613871	  759.7	  592.1	 4977.0	...
1613872	  759.8	  592.2	 4977.0	...
1613873	  759.6	  592.4	 4977.0	...
1613874	  759.5	  592.4	 4977.0	...
1613875	  759.3	  592.3	 4977.0	...
1613876	  759.3	  592.1	 4978.0	...
1613877	  759.4	  591.7	 4979.0	...
1613878	  759.4	  591.3	 4980.0	...
1613879	  759.5	  590.8	 4978.0	...
1613880	  759.7	  590.8	 4976.0	...
1613881	  759.8	  590.7	 4975.0	...
1613882	  759.7	  590.8	 4977.0	...
1613883	  759.6	  591.0	 4978.0	...
1613884	  759.5	  591.3	 4977.0	...
1613885	  759.5	  591.5	 4974.0	...
1613886	  759.5	  591.5	 4970.0	...
1613887	  759.5	  591.4	 4970.0	...
1613888	  759.5	  591.2	 4971.0	...
1613889	  759.5	  590.9	 4974.0	...
1613890	  759.5	  590.8	 4977.0	...
1613891	  759.4	  590.7	 4977.0	...
1613892	  759.3	  590.7	 4978.0	...
1613893	  759.2	  590.7	 4977.0	...
MSG	1613894 0000 _ Number On
1613894	  759.3	  590.7	 4974.0	...
1613895	  759.3	  590.5	 4970.0	...
1613896	  759.4	  590.3	 4968.0	...
1613897	  759.4	  590.3	 4966.0	...
1613898	  759.4	  590.3	 4964.0	...
1613899	  759.4	  590.4	 4963.0	...
1613900	  759.4	  590.4	 4963.0	...
1613901	  759.4	  590.3	 4962.0	...
1613902	  759.5	  590.3	 4960.0	...
1613903	  759.7	  590.2	 4958.0	...
1613904	  759.6	  590.2	 4957.0	...
1613905	  759.4	  590.2	 4955.0	...
1613906	  759.3	  590.4	 4953.0	...
1613907	  759.3	  590.6	 4953.0	...
1613908	  759.2	  590.8	 4955.0	...
1613909	  759.2	  590.9	 4958.0	...
1613910	  759.1	  591.1	 4958.0	...
1613911	  759.1	  591.0	 4958.0	...
1613912	  759.2	  590.8	 4958.0	...
1613913	  759.2	  590.6	 4955.0	...
1613914	  759.2	  590.6	 4952.0	...
1613915	  759.2	  590.6	 4949.0	...
1613916	  759.1	  590.7	 4949.0	...
1613917	  759.2	  590.7	 4949.0	...
1613918	  759.3	  590.9	 4949.0	...
1613919	  759.0	  591.1	 4950.0	...
1613920	  758.7	  591.4	 4950.0	...
1613921	  758.5	  591.6	 4950.0	...
1613922	  758.6	  591.7	 4950.0	...
1613923	  758.7	  591.8	 4949.0	...
1613924	  758.7	  591.9	 4949.0	...
1613925	  758.7	  591.9	 4949.0	...
1613926	  758.8	  591.8	 4949.0	...
1613927	  758.9	  591.5	 4949.0	...
1613928	  759.1	  591.4	 4949.0	...
1613929	  758.8	  591.4	 4947.0	...
1613930	  758.7	  592.1	 4947.0	...
1613931	  758.5	  592.6	 4946.0	...
1613932	  758.8	  592.7	 4943.0	...
1613933	  758.8	  592.3	 4940.0	...
1613934	  758.8	  591.7	 4938.0	...
1613935	  758.7	  591.5	 4937.0	...
1613936	  758.7	  591.6	 4937.0	...
1613937	  758.9	  591.9	 4938.0	...
1613938	  759.1	  592.4	 4939.0	...
1613939	  758.9	  592.7	 4939.0	...
1613940	  758.4	  593.1	 4939.0	...
1613941	  757.9	  592.6	 4938.0	...
1613942	  757.9	  592.1	 4938.0	...
1613943	  758.2	  591.7	 4938.0	...
1613944	  758.5	  591.9	 4938.0	...
1613945	  758.8	  592.0	 4938.0	...
1613946	  759.0	  592.1	 4938.0	...
1613947	  759.1	  592.1	 4935.0	...
1613948	  759.2	  591.9	 4933.0	...
1613949	  759.1	  591.7	 4930.0	...
1613950	  759.0	  592.2	 4927.0	...
1613951	  759.1	  592.8	 4925.0	...
1613952	  759.2	  593.4	 4922.0	...
1613953	  759.4	  593.4	 4922.0	...
1613954	  759.1	  593.3	 4923.0	...
1613955	  758.8	  593.4	 4925.0	...
1613956	  758.6	  593.5	 4927.0	...
1613957	  758.8	  593.7	 4927.0	...
1613958	  759.4	  593.6	 4924.0	...
1613959	  759.9	  594.2	 4921.0	...
1613960	  759.8	  594.9	 4917.0	...
1613961	  759.2	  595.4	 4917.0	...
1613962	  758.9	  595.2	 4918.0	...
1613963	  759.1	  594.7	 4918.0	...
1613964	  759.4	  594.4	 4918.0	...
1613965	  759.4	  594.6	 4919.0	...
1613966	  759.4	  594.8	 4920.0	...
1613967	  759.5	  594.9	 4919.0	...
1613968	  759.6	  594.9	 4917.0	...
1613969	  759.6	  595.2	 4916.0	...
1613970	  759.4	  595.6	 4917.0	...
1613971	  759.3	  595.8	 4915.0	...
1613972	  759.3	  595.6	 4913.0	...
1613973	  759.1	  595.4	 4910.0	...
1613974	  758.9	  595.5	 4908.0	...
1613975	  758.9	  595.6	 4906.0	...
1613976	  759.1	  595.6	 4903.0	...
1613977	  759.4	  595.6	 4903.0	...
1613978	  759.5	  595.6	 4903.0	...
1613979	  759.5	  595.6	 4903.0	...
1613980	  759.6	  595.5	 4904.0	...
1613981	  759.8	  595.2	 4904.0	...
1613982	  759.8	  594.7	 4904.0	...
1613983	  759.7	  594.3	 4903.0	...
1613984	  759.5	  594.0	 4900.0	...
1613985	  759.4	  593.9	 4897.0	...
1613986	  759.3	  593.9	 4897.0	...
1613987	  759.5	  593.8	 4899.0	...
1613988	  759.8	  593.8	 4901.0	...
1613989	  760.1	  593.8	 4902.0	...
1613990	  760.1	  593.8	 4902.0	...
1613991	  760.0	  593.6	 4900.0	...
1613992	  759.8	  593.5	 4897.0	...
1613993	  759.4	  593.6	 4892.0	...
1613994	  759.1	  593.8	 4888.0	...
1613995	  758.9	  594.3	 4887.0	...
1613996	  759.0	  594.8	 4887.0	...
1613997	  759.2	  594.9	 4888.0	...
1613998	  759.4	  594.9	 4887.0	...
1613999	  759.5	  595.0	 4884.0	...
1614000	  759.2	  595.3	 4882.0	...
1614001	  758.8	  595.4	 4880.0	...
1614002	  758.6	  595.1	 4882.0	...
1614003	  758.7	  594.9	 4884.0	...
1614004	  758.8	  595.0	 4885.0	...
1614005	  758.7	  595.1	 4883.0	...
1614006	  758.7	  595.3	 4882.0	...
1614007	  758.8	  595.3	 4881.0	...
1614008	  759.1	  595.3	 4881.0	...
1614009	  759.3	  595.3	 4881.0	...
1614010	  759.3	  595.5	 4881.0	...
1614011	  759.3	  595.6	 4881.0	...
1614012	  759.2	  595.6	 4881.0	...
1614013	  759.1	  596.4	 4881.0	...
1614014	  759.3	  597.1	 4881.0	...
1614015	  759.5	  597.3	 4882.0	...
1614016	  759.6	  596.8	 4882.0	...
1614017	  759.7	  596.2	 4881.0	...
1614018	  759.8	  596.1	 4880.0	...
1614019	  759.8	  596.1	 4878.0	...
1614020	  759.7	  595.9	 4877.0	...
1614021	  759.6	  595.8	 4875.0	...
1614022	  759.5	  595.8	 4874.0	...
1614023	  759.4	  596.0	 4873.0	...
1614024	  759.2	  596.7	 4872.0	...
1614025	  759.2	  597.3	 4872.0	...
1614026	  758.9	  597.8	 4874.0	...
1614027	  758.5	  597.7	 4876.0	...
1614028	  758.5	  597.6	 4879.0	...
1614029	  758.8	  597.5	 4877.0	...
1614030	  759.2	  597.6	 4876.0	...
1614031	  759.2	  597.8	 4875.0	...
1614032	  759.1	  598.0	 4876.0	...
1614033	  758.9	  598.0	 4878.0	...
1614034	  758.8	  598.4	 4878.0	...
1614035	  758.9	  598.7	 4877.0	...
1614036	  759.0	  598.8	 4877.0	...
1614037	  759.1	  598.5	 4876.0	...
1614038	  758.9	  598.2	 4875.0	...
1614039	  758.6	  598.0	 4869.0	...
1614040	  758.4	  598.5	 4863.0	...
1614041	  758.5	  599.0	 4857.0	...
1614042	  758.9	  599.2	 4857.0	...
1614043	  759.3	  599.0	 4857.0	...
1614044	  759.7	  598.8	 4858.0	...
1614045	  759.6	  598.9	 4860.0	...
1614046	  759.5	  599.1	 4861.0	...
1614047	  759.4	  599.2	 4863.0	...
1614048	  759.3	  599.2	 4864.0	...
1614049	  759.2	  599.2	 4864.0	...
1614050	  759.2	  598.9	 4863.0	...
1614051	  759.1	  598.7	 4862.0	...
1614052	  759.1	  598.8	 4862.0	...
1614053	  759.1	  599.0	 4862.0	...
1614054	  759.1	  599.3	 4861.0	...
1614055	  759.1	  599.2	 4861.0	...
1614056	  759.1	  599.3	 4863.0	...
1614057	  759.1	  599.4	 4866.0	...
1614058	  759.3	  599.5	 4866.0	...
1614059	  759.4	  599.5	 4865.0	...
1614060	  759.4	  599.4	 4864.0	...
1614061	  759.3	  599.3	 4863.0	...
1614062	  759.2	  599.2	 4861.0	...
1614063	  759.0	  599.2	 4861.0	...
1614064	  758.8	  599.2	 4861.0	...
1614065	  758.7	  599.2	 4861.0	...
1614066	  758.7	  599.1	 4858.0	...
1614067	  758.7	  599.0	 4856.0	...
1614068	  758.7	  598.9	 4856.0	...
1614069	  758.9	  599.0	 4858.0	...
1614070	  759.0	  599.0	 4860.0	...
1614071	  758.8	  599.1	 4860.0	...
1614072	  758.5	  599.1	 4859.0	...
1614073	  758.1	  599.1	 4858.0	...
1614074	  758.1	  599.1	 4857.0	...
1614075	  758.0	  599.0	 4857.0	...
1614076	  758.2	  599.0	 4857.0	...
1614077	  758.3	  598.9	 4857.0	...
1614078	  758.5	  598.7	 4857.0	...
1614079	  758.6	  598.5	 4856.0	...
1614080	  758.6	  598.2	 4855.0	...
1614081	  758.6	  598.2	 4855.0	...
1614082	  758.6	  598.0	 4853.0	...
1614083	  758.5	  597.8	 4853.0	...
1614084	  758.5	  597.6	 4852.0	...
1614085	  758.6	  598.1	 4852.0	...
1614086	  758.7	  598.6	 4852.0	...
1614087	  758.6	  598.5	 4851.0	...
1614088	  758.6	  597.8	 4849.0	...
1614089	  758.5	  597.2	 4848.0	...
1614090	  758.5	  597.4	 4847.0	...
1614091	  758.6	  597.9	 4846.0	...
1614092	  758.8	  598.2	 4843.0	...
1614093	  759.0	  598.6	 4842.0	...
1614094	  759.1	  598.7	 4840.0	...
1614095	  759.1	  598.8	 4840.0	...
1614096	  759.1	  598.7	 4840.0	...
1614097	  759.3	  598.6	 4840.0	...
1614098	  759.6	  598.8	 4841.0	...
1614099	  759.6	  599.2	 4840.0	...
1614100	  759.4	  599.7	 4839.0	...
1614101	  759.3	  600.0	 4839.0	...
1614102	  759.5	  600.0	 4840.0	...
1614103	  759.6	  600.1	 4840.0	...
1614104	  759.6	  600.3	 4839.0	...
1614105	  759.5	  600.2	 4838.0	...
1614106	  759.3	  600.0	 4838.0	...
1614107	  759.3	  599.8	 4837.0	...
1614108	  759.4	  599.6	 4836.0	...
1614109	  759.6	  598.7	 4836.0	...
1614110	  759.9	  597.9	 4837.0	...
1614111	  760.2	  596.4	 4839.0	...
1614112	  760.2	  594.6	 4839.0	...
1614113	  760.1	  592.6	 4840.0	...
1614114	  760.4	  591.1	 4840.0	...
1614115	  760.7	  590.4	 4841.0	...
1614116	  761.0	  589.8	 4841.0	...
1614117	  760.9	  589.1	 4840.0	...
1614118	  760.6	  587.6	 4838.0	...
1614119	  760.4	  586.3	 4838.0	...
1614120	  760.1	  585.3	 4838.0	...
1614121	  759.9	  585.3	 4837.0	...
1614122	  759.9	  585.7	 4835.0	...
1614123	  759.9	  586.0	 4834.0	...
1614124	  760.2	  586.2	 4833.0	...
1614125	  760.5	  586.0	 4833.0	...
1614126	  760.8	  585.9	 4832.0	...
1614127	  760.9	  586.0	 4831.0	...
1614128	  761.0	  586.3	 4830.0	...
1614129	  761.1	  587.1	 4830.0	...
1614130	  761.2	  588.0	 4830.0	...
1614131	  761.3	  588.6	 4831.0	...
1614132	  761.5	  588.5	 4833.0	...
1614133	  761.6	  588.4	 4835.0	...
1614134	  761.8	  588.7	 4834.0	...
1614135	  761.9	  589.1	 4834.0	...
1614136	  762.0	  589.3	 4836.0	...
1614137	  762.0	  589.3	 4839.0	...
1614138	  761.9	  589.3	 4843.0	...
1614139	  761.7	  589.3	 4843.0	...
1614140	  761.5	  589.1	 4844.0	...
1614141	  761.3	  589.2	 4844.0	...
1614142	  761.2	  589.2	 4842.0	...
1614143	  761.0	  589.2	 4840.0	...
1614144	  760.9	  589.7	 4840.0	...
1614145	  761.0	  590.3	 4842.0	...
1614146	  761.0	  590.8	 4842.0	...
1614147	  760.7	  590.7	 4840.0	...
1614148	  760.4	  590.7	 4838.0	...
1614149	  760.0	  590.7	 4838.0	...
1614150	  760.0	  590.8	 4837.0	...
1614151	  760.0	  590.9	 4837.0	...
1614152	  760.2	  590.6	 4840.0	...
1614153	  760.5	  590.2	 4843.0	...
1614154	  760.8	  589.8	 4844.0	...
1614155	  760.8	  589.8	 4842.0	...
1614156	  760.8	  589.8	 4841.0	...
1614157	  760.7	  590.2	 4839.0	...
1614158	  760.5	  590.5	 4837.0	...
1614159	  760.4	  590.7	 4834.0	...
1614160	  760.3	  590.7	 4835.0	...
1614161	  760.4	  590.7	 4836.0	...
1614162	  760.4	  590.8	 4836.0	...
1614163	  760.5	  590.6	 4836.0	...
1614164	  760.7	  590.4	 4837.0	...
1614165	  760.9	  590.2	 4836.0	...
1614166	  761.0	  590.2	 4836.0	...
1614167	  760.8	  590.2	 4835.0	...
1614168	  760.6	  590.4	 4833.0	...
1614169	  760.6	  590.5	 4829.0	...
1614170	  760.8	  590.5	 4827.0	...
1614171	  760.5	  590.6	 4824.0	...
1614172	  760.1	  590.5	 4827.0	...
1614173	  759.8	  590.4	 4829.0	...
1614174	  760.3	  590.1	 4830.0	...
1614175	  760.7	  590.0	 4829.0	...
1614176	  760.9	  589.9	 4828.0	...
1614177	  760.9	  589.8	 4828.0	...
1614178	  760.8	  589.7	 4829.0	...
1614179	  760.8	  589.8	 4830.0	...
1614180	  760.8	  590.2	 4831.0	...
1614181	  760.8	  590.5	 4830.0	...
1614182	  760.8	  590.6	 4831.0	...
1614183	  760.7	  590.9	 4831.0	...
1614184	  760.6	  591.3	 4831.0	...
1614185	  760.5	  591.6	 4832.0	...
1614186	  760.5	  591.5	 4831.0	...
1614187	  760.4	  591.2	 4830.0	...
1614188	  760.5	  590.9	 4829.0	...
1614189	  760.6	  590.6	 4831.0	...
1614190	  760.8	  590.7	 4832.0	...
1614191	  760.9	  590.8	 4835.0	...
1614192	  760.9	  591.0	 4835.0	...
1614193	  760.9	  590.9	 4834.0	...
1614194	  760.9	  590.8	 4831.0	...
1614195	  760.9	  590.5	 4828.0	...
1614196	  761.0	  590.3	 4828.0	...
MSG	1614197 0000 _ Number Off
1614197	  760.9	  590.3	 4826.0	...
1614198	  760.6	  590.3	 4824.0	...
1614199	  760.3	  590.3	 4822.0	...
1614200	  760.3	  590.4	 4822.0	...
1614201	  760.3	  590.1	 4821.0	...
1614202	  760.5	  589.7	 4821.0	...
1614203	  760.5	  589.4	 4821.0	...
1614204	  760.5	  589.5	 4822.0	...
1614205	  760.8	  589.3	 4822.0	...
1614206	  761.1	  589.1	 4823.0	...
1614207	  761.5	  589.1	 4824.0	...
1614208	  761.5	  589.2	 4824.0	...
1614209	  761.4	  589.4	 4824.0	...
1614210	  761.3	  589.4	 4819.0	...
1614211	  760.9	  589.4	 4815.0	...
1614212	  760.7	  589.5	 4815.0	...
1614213	  760.6	  589.5	 4818.0	...
1614214	  760.7	  589.3	 4818.0	...
1614215	  760.6	  589.0	 4816.0	...
1614216	  760.5	  589.2	 4813.0	...
1614217	  760.5	  589.6	 4813.0	...
1614218	  760.5	  590.0	 4814.0	...
1614219	  760.4	  590.0	 4818.0	...
1614220	  760.3	  590.0	 4822.0	...
1614221	  760.5	  589.9	 4823.0	...
1614222	  760.8	  589.8	 4820.0	...
1614223	  761.0	  589.7	 4818.0	...
1614224	  760.9	  589.8	 4816.0	...
1614225	  760.7	  589.9	 4816.0	...
1614226	  761.0	  589.5	 4816.0	...
1614227	  761.3	  588.9	 4816.0	...
1614228	  761.6	  588.4	 4816.0	...
1614229	  761.6	  588.4	 4816.0	...
1614230	  761.5	  589.0	 4817.0	...
1614231	  761.4	  589.6	 4818.0	...
1614232	  761.4	  590.2	 4818.0	...
1614233	  761.5	  590.3	 4818.0	...
1614234	  761.5	  590.3	 4818.0	...
1614235	  761.5	  590.3	 4820.0	...
1614236	  761.5	  590.1	 4824.0	...
1614237	  761.5	  589.9	 4828.0	...
1614238	  761.6	  589.8	 4830.0	...
1614239	  761.7	  589.9	 4831.0	...
1614240	  761.4	  590.1	 4833.0	...
1614241	  760.9	  590.2	 4833.0	...
1614242	  760.5	  590.5	 4834.0	...
1614243	  760.7	  590.7	 4835.0	...
1614244	  760.9	  590.9	 4837.0	...
1614245	  761.0	  590.9	 4837.0	...
1614246	  761.0	  590.8	 4837.0	...
1614247	  761.1	  590.6	 4837.0	...
1614248	  761.2	  590.1	 4838.0	...
1614249	  761.3	  589.8	 4839.0	...
1614250	  761.2	  589.6	 4840.0	...
1614251	  761.2	  589.7	 4841.0	...
1614252	  761.2	  590.0	 4841.0	...
1614253	  761.3	  590.2	 4839.0	...
1614254	  761.2	  590.3	 4838.0	...
1614255	  761.1	  590.3	 4838.0	...
1614256	  761.1	  590.3	 4841.0	...
1614257	  761.2	  590.3	 4843.0	...
1614258	  761.3	  590.3	 4844.0	...
1614259	  761.5	  590.2	 4844.0	...
1614260	  761.8	  590.0	 4843.0	...
1614261	  762.0	  590.0	 4844.0	...
1614262	  761.8	  590.1	 4844.0	...
1614263	  761.5	  590.3	 4846.0	...
1614264	  761.2	  590.3	 4847.0	...
1614265	  761.3	  590.3	 4845.0	...
1614266	  761.4	  590.2	 4844.0	...
1614267	  761.6	  590.2	 4842.0	...
1614268	  761.5	  590.4	 4841.0	...
1614269	  761.2	  590.7	 4839.0	...
1614270	  761.1	  590.8	 4837.0	...
1614271	  761.1	  590.9	 4836.0	...
1614272	  761.2	  590.9	 4836.0	...
1614273	  761.2	  590.9	 4837.0	...
1614274	  761.4	  590.9	 4837.0	...
1614275	  761.5	  591.2	 4837.0	...
1614276	  761.6	  591.4	 4835.0	...
1614277	  761.8	  591.6	 4834.0	...
1614278	  762.1	  591.7	 4836.0	...
1614279	  762.2	  591.7	 4838.0	...
1614280	  762.1	  591.8	 4841.0	...
1614281	  761.9	  591.9	 4841.0	...
1614282	  762.1	  591.9	 4840.0	...
1614283	  762.4	  592.1	 4839.0	...
1614284	  762.6	  592.2	 4840.0	...
1614285	  762.6	  592.3	 4841.0	...
1614286	  762.6	  592.5	 4843.0	...
1614287	  762.8	  592.6	 4843.0	...
1614288	  762.9	  592.6	 4843.0	...
1614289	  763.0	  592.5	 4842.0	...
1614290	  762.9	  592.5	 4844.0	...
1614291	  762.9	  592.7	 4846.0	...
1614292	  762.8	  592.5	 4848.0	...
1614293	  762.8	  592.2	 4848.0	...
1614294	  762.6	  591.8	 4848.0	...
1614295	  762.5	  592.0	 4847.0	...
1614296	  762.5	  592.2	 4847.0	...
1614297	  762.5	  592.6	 4845.0	...
1614298	  762.6	  592.9	 4844.0	...
1614299	  762.6	  593.4	 4843.0	...
1614300	  762.7	  593.6	 4843.0	...
1614301	  762.7	  593.7	 4843.0	...
1614302	  762.9	  593.2	 4842.0	...
1614303	  763.2	  592.7	 4842.0	...
1614304	  763.6	  592.3	 4842.0	...
1614305	  763.7	  592.3	 4843.0	...
1614306	  763.8	  592.2	 4844.0	...
1614307	  763.9	  592.3	 4845.0	...
1614308	  763.8	  592.3	 4846.0	...
1614309	  763.4	  592.4	 4847.0	...
1614310	  763.0	  592.5	 4848.0	...
1614311	  762.7	  592.6	 4849.0	...
1614312	  762.8	  592.7	 4851.0	...
1614313	  762.8	  592.6	 4853.0	...
1614314	  762.9	  592.6	 4854.0	...
1614315	  763.1	  592.8	 4854.0	...
1614316	  763.3	  593.1	 4855.0	...
1614317	  763.4	  593.5	 4856.0	...
1614318	  763.5	  593.5	 4856.0	...
1614319	  763.7	  593.5	 4853.0	...
1614320	  764.1	  593.6	 4851.0	...
1614321	  764.4	  593.8	 4852.0	...
1614322	  764.5	  594.0	 4855.0	...
1614323	  764.4	  594.1	 4857.0	...
1614324	  764.4	  594.1	 4856.0	...
1614325	  764.3	  594.1	 4858.0	...
1614326	  764.1	  594.1	 4860.0	...
1614327	  763.9	  594.3	 4858.0	...
1614328	  763.7	  594.5	 4854.0	...
1614329	  763.8	  594.6	 4853.0	...
1614330	  763.9	  594.8	 4857.0	...
1614331	  764.0	  595.1	 4860.0	...
1614332	  764.0	  595.4	 4859.0	...
1614333	  764.0	  595.7	 4858.0	...
1614334	  764.1	  595.7	 4856.0	...
1614335	  764.2	  595.8	 4857.0	...
1614336	  764.3	  595.8	 4857.0	...
1614337	  764.5	  595.5	 4858.0	...
1614338	  764.5	  595.1	 4860.0	...
1614339	  764.5	  594.8	 4861.0	...
1614340	  764.4	  594.9	 4861.0	...
1614341	  764.4	  595.0	 4862.0	...
1614342	  764.2	  595.3	 4863.0	...
1614343	  764.1	  595.5	 4863.0	...
1614344	  764.1	  595.7	 4863.0	...
1614345	  764.1	  595.7	 4862.0	...
1614346	  764.2	  595.7	 4862.0	...
1614347	  764.3	  595.6	 4862.0	...
1614348	  764.3	  595.6	 4863.0	...
1614349	  764.4	  595.5	 4864.0	...
1614350	  764.4	  595.5	 4865.0	...
1614351	  764.5	  595.9	 4867.0	...
1614352	  764.6	  596.4	 4868.0	...
1614353	  764.9	  596.8	 4870.0	...
1614354	  765.1	  596.6	 4870.0	...
1614355	  765.1	  596.5	 4871.0	...
1614356	  764.8	  596.6	 4872.0	...
1614357	  764.5	  596.7	 4873.0	...
1614358	  764.5	  596.6	 4873.0	...
1614359	  764.6	  596.5	 4873.0	...
1614360	  764.6	  596.4	 4874.0	...
1614361	  764.7	  596.4	 4874.0	...
1614362	  764.7	  596.3	 4874.0	...
1614363	  764.6	  596.2	 4874.0	...
1614364	  764.5	  596.0	 4874.0	...
1614365	  764.5	  596.0	 4874.0	...
1614366	  764.5	  596.0	 4876.0	...
1614367	  764.5	  596.0	 4879.0	...
1614368	  764.4	  596.1	 4883.0	...
1614369	  764.3	  596.1	 4884.0	...
1614370	  764.2	  595.7	 4885.0	...
1614371	  764.2	  595.3	 4885.0	...
1614372	  764.4	  594.8	 4885.0	...
1614373	  764.6	  594.8	 4885.0	...
1614374	  764.8	  594.7	 4886.0	...
1614375	  764.9	  594.8	 4887.0	...
1614376	  765.0	  594.9	 4888.0	...
1614377	  764.8	  595.1	 4889.0	...
1614378	  764.5	  595.1	 4888.0	...
1614379	  764.5	  595.1	 4888.0	...
1614380	  764.8	  595.0	 4887.0	...
1614381	  765.1	  595.0	 4888.0	...
1614382	  764.9	  594.7	 4889.0	...
1614383	  764.8	  594.4	 4889.0	...
1614384	  764.8	  594.1	 4891.0	...
1614385	  764.9	  594.2	 4892.0	...
1614386	  765.1	  594.5	 4893.0	...
1614387	  765.4	  595.1	 4893.0	...
1614388	  765.7	  595.6	 4893.0	...
1614389	  765.8	  596.2	 4893.0	...
1614390	  765.7	  596.3	 4893.0	...
1614391	  765.4	  596.5	 4895.0	...
1614392	  765.2	  596.5	 4897.0	...
1614393	  765.0	  596.5	 4900.0	...
1614394	  765.0	  596.5	 4901.0	...
1614395	  765.1	  596.5	 4902.0	...
1614396	  765.1	  596.6	 4901.0	...
1614397	  765.0	  596.7	 4900.0	...
1614398	  765.0	  596.8	 4899.0	...
1614399	  765.0	  596.9	 4901.0	...
1614400	  765.2	  596.9	 4904.0	...
1614401	  765.3	  596.9	 4907.0	...
1614402	  765.4	  596.9	 4908.0	...
1614403	  765.4	  596.9	 4908.0	...
1614404	  765.4	  596.9	 4908.0	...
1614405	  765.4	  596.9	 4908.0	...
1614406	  765.4	  596.6	 4908.0	...
1614407	  765.3	  596.3	 4908.0	...
1614408	  765.2	  596.0	 4908.0	...
MSG	1614409 0000 _ Number On
1614409	  765.0	  596.0	 4909.0	...
1614410	  764.9	  595.9	 4910.0	...
1614411	  764.9	  595.9	 4913.0	...
1614412	  765.0	  595.9	 4916.0	...
1614413	  765.1	  596.0	 4919.0	...
1614414	  765.2	  596.0	 4922.0	...
1614415	  765.2	  595.5	 4925.0	...
1614416	  765.0	  595.1	 4928.0	...
1614417	  764.9	  594.8	 4929.0	...
1614418	  765.0	  594.8	 4929.0	...
1614419	  765.0	  594.8	 4929.0	...
1614420	  765.0	  594.7	 4929.0	...
1614421	  764.9	  594.7	 4930.0	...
1614422	  764.9	  594.7	 4932.0	...
1614423	  764.9	  594.7	 4935.0	...
1614424	  764.9	  594.8	 4935.0	...
1614425	  764.9	  594.7	 4933.0	...
1614426	  764.8	  594.8	 4931.0	...
1614427	  764.9	  595.0	 4931.0	...
1614428	  765.2	  595.1	 4932.0	...
1614429	  765.4	  595.0	 4934.0	...
1614430	  765.3	  594.9	 4935.0	...
1614431	  765.2	  594.9	 4936.0	...
1614432	  765.1	  594.8	 4937.0	...
1614433	  764.8	  594.9	 4939.0	...
1614434	  764.5	  594.9	 4940.0	...
1614435	  764.6	  594.9	 4939.0	...
1614436	  765.1	  594.9	 4939.0	...
1614437	  765.6	  594.7	 4940.0	...
1614438	  765.6	  594.6	 4940.0	...
1614439	  765.5	  594.8	 4940.0	...
1614440	  765.5	  595.1	 4942.0	...
1614441	  765.7	  595.4	 4944.0	...
1614442	  765.8	  595.4	 4948.0	...
1614443	  765.7	  594.9	 4950.0	...
1614444	  765.5	  594.4	 4953.0	...
1614445	  765.3	  593.8	 4955.0	...
1614446	  765.0	  594.4	 4956.0	...
1614447	  764.8	  595.0	 4956.0	...
1614448	  764.8	  595.7	 4954.0	...
1614449	  765.1	  595.8	 4953.0	...
1614450	  765.5	  596.0	 4956.0	...
1614451	  765.4	  596.2	 4959.0	...
1614452	  765.5	  596.4	 4961.0	...
1614453	  765.6	  596.6	 4961.0	...
1614454	  765.6	  596.5	 4959.0	...
1614455	  765.6	  596.2	 4958.0	...
1614456	  765.5	  595.7	 4957.0	...
1614457	  765.5	  595.5	 4957.0	...
1614458	  765.5	  595.6	 4958.0	...
1614459	  765.5	  595.7	 4960.0	...
1614460	  765.6	  596.3	 4963.0	...
1614461	  765.7	  596.7	 4964.0	...
1614462	  765.8	  596.8	 4965.0	...
1614463	  765.7	  596.6	 4967.0	...
1614464	  765.4	  596.4	 4968.0	...
1614465	  765.2	  596.2	 4969.0	...
1614466	  765.1	  596.0	 4971.0	...
1614467	  765.0	  595.8	 4972.0	...
1614468	  765.1	  595.7	 4973.0	...
1614469	  765.2	  595.8	 4973.0	...
1614470	  765.6	  596.0	 4975.0	...
1614471	  765.8	  595.9	 4978.0	...
1614472	  766.1	  595.6	 4981.0	...
1614473	  766.1	  595.3	 4983.0	...
1614474	  766.1	  595.2	 4983.0	...
1614475	  766.1	  595.2	 4983.0	...
1614476	  766.0	  595.1	 4983.0	...
1614477	  765.8	  594.8	 4983.0	...
1614478	  765.7	  594.5	 4984.0	...
1614479	  765.7	  594.3	 4987.0	...
1614480	  765.8	  594.2	 4989.0	...
1614481	  765.7	  594.0	 4990.0	...
1614482	  765.6	  593.8	 4990.0	...
1614483	  765.5	  593.5	 4990.0	...
1614484	  765.5	  593.5	 4991.0	...
1614485	  765.5	  593.4	 4991.0	...
1614486	  765.6	  593.3	 4995.0	...
1614487	  765.7	  593.2	 4998.0	...
1614488	  765.7	  593.1	 5001.0	...
1614489	  765.9	  592.8	 5000.0	...
1614490	  766.1	  592.6	 5000.0	...
1614491	  766.1	  592.9	 4999.0	...
1614492	  765.8	  593.3	 4998.0	...
1614493	  765.7	  593.7	 5002.0	...
1614494	  765.7	  593.7	 5007.0	...
1614495	  765.8	  593.6	 5008.0	...
1614496	  765.9	  593.5	 5006.0	...
1614497	  766.0	  593.7	 5003.0	...
1614498	  766.2	  594.0	 5004.0	...
1614499	  766.4	  594.3	 5006.0	...
1614500	  766.5	  594.4	 5007.0	...
1614501	  766.6	  594.7	 5007.0	...
1614502	  766.6	  594.9	 5010.0	...
1614503	  766.7	  595.0	 5012.0	...
1614504	  766.6	  595.0	 5015.0	...
1614505	  766.5	  595.5	 5015.0	...
1614506	  766.3	  596.1	 5016.0	...
1614507	  766.6	  596.3	 5015.0	...
1614508	  766.8	  596.0	 5015.0	...
1614509	  766.9	  595.6	 5018.0	...
1614510	  766.8	  595.5	 5020.0	...
1614511	  766.7	  595.3	 5022.0	...
1614512	  766.6	  595.4	 5023.0	...
1614513	  766.6	  595.4	 5024.0	...
1614514	  766.7	  595.4	 5025.0	...
1614515	  766.7	  595.3	 5023.0	...
1614516	  766.7	  595.3	 5021.0	...
1614517	  766.7	  595.3	 5019.0	...
1614518	  766.7	  595.2	 5020.0	...
1614519	  767.0	  594.9	 5022.0	...
1614520	  767.2	  594.8	 5023.0	...
1614521	  767.3	  594.8	 5025.0	...
1614522	  767.2	  594.9	 5028.0	...
1614523	  767.2	  594.9	 5031.0	...
1614524	  767.1	  595.1	 5031.0	...
1614525	  767.0	  595.3	 5031.0	...
1614526	  766.9	  595.4	 5031.0	...
1614527	  767.0	  595.3	 5031.0	...
1614528	  767.1	  595.1	 5034.0	...
1614529	  767.4	  594.8	 5037.0	...
1614530	  767.4	  594.7	 5041.0	...
1614531	  767.5	  594.7	 5041.0	...
1614532	  767.4	  594.6	 5041.0	...
1614533	  767.4	  594.6	 5042.0	...
1614534	  767.3	  594.6	 5044.0	...
1614535	  767.4	  594.5	 5046.0	...
1614536	  767.5	  594.4	 5047.0	...
1614537	  767.6	  594.7	 5048.0	...
1614538	  767.9	  594.9	 5049.0	...
1614539	  768.1	  594.8	 5050.0	...
1614540	  768.1	  594.4	 5053.0	...
1614541	  767.9	  594.1	 5057.0	...
1614542	  767.8	  594.1	 5060.0	...
1614543	  767.8	  594.1	 5062.0	...
1614544	  767.7	  594.2	 5063.0	...
1614545	  767.9	  594.6	 5063.0	...
1614546	  768.1	  595.1	 5062.0	...
1614547	  768.3	  595.4	 5061.0	...
1614548	  768.2	  595.3	 5062.0	...
1614549	  768.0	  595.2	 5062.0	...
1614550	  767.9	  595.1	 5062.0	...
1614551	  767.7	  595.2	 5063.0	...
1614552	  767.7	  595.2	 5064.0	...
1614553	  767.8	  595.3	 5065.0	...
1614554	  767.8	  595.4	 5066.0	...
1614555	  767.9	  595.2	 5068.0	...
1614556	  768.0	  595.0	 5070.0	...
1614557	  768.1	  594.8	 5072.0	...
1614558	  768.1	  594.7	 5074.0	...
1614559	  768.2	  594.6	 5077.0	...
1614560	  768.4	  594.5	 5079.0	...
1614561	  768.4	  594.4	 5079.0	...
1614562	  768.5	  594.4	 5078.0	...
1614563	  768.6	  594.3	 5081.0	...
1614564	  768.6	  594.2	 5083.0	...
1614565	  768.6	  593.9	 5086.0	...
1614566	  768.6	  593.7	 5086.0	...
1614567	  768.6	  593.6	 5085.0	...
1614568	  768.3	  593.8	 5085.0	...
1614569	  768.1	  594.0	 5086.0	...
1614570	  768.0	  594.1	 5087.0	...
1614571	  768.5	  594.0	 5086.0	...
1614572	  769.0	  594.5	 5085.0	...
1614573	  769.1	  595.0	 5085.0	...
1614574	  768.9	  595.3	 5084.0	...
1614575	  768.7	  595.1	 5084.0	...
1614576	  768.6	  594.8	 5084.0	...
1614577	  768.6	  594.9	 5086.0	...
1614578	  768.5	  595.0	 5088.0	...
1614579	  768.5	  595.1	 5093.0	...
1614580	  768.5	  595.2	 5098.0	...
1614581	  768.8	  595.3	 5102.0	...
1614582	  769.2	  595.4	 5101.0	...
1614583	  769.7	  595.3	 5101.0	...
1614584	  770.0	  595.2	 5102.0	...
1614585	  770.1	  595.3	 5103.0	...
1614586	  769.9	  595.3	 5106.0	...
1614587	  769.7	  595.4	 5108.0	...
1614588	  769.7	  595.5	 5111.0	...
1614589	  769.6	  595.6	 5112.0	...
1614590	  769.6	  595.7	 5113.0	...
1614591	  769.6	  595.8	 5113.0	...
1614592	  769.4	  595.8	 5114.0	...
1614593	  769.3	  595.8	 5114.0	...
1614594	  769.4	  595.7	 5116.0	...
1614595	  769.6	  595.6	 5117.0	...
1614596	  769.7	  595.5	 5118.0	...
1614597	  769.4	  595.5	 5119.0	...
1614598	  769.1	  595.6	 5119.0	...
1614599	  768.8	  595.7	 5121.0	...
1614600	  769.0	  595.6	 5123.0	...
1614601	  769.1	  595.5	 5124.0	...
1614602	  769.3	  595.3	 5127.0	...
1614603	  769.3	  595.1	 5129.0	...
1614604	  769.4	  595.0	 5132.0	...
1614605	  769.5	  594.9	 5131.0	...
1614606	  769.5	  595.2	 5131.0	...
1614607	  769.4	  595.5	 5131.0	...
1614608	  769.3	  595.6	 5131.0	...
1614609	  769.1	  595.5	 5132.0	...
1614610	  769.0	  595.4	 5132.0	...
1614611	  769.0	  595.5	 5134.0	...
1614612	  768.9	  595.5	 5137.0	...
1614613	  768.8	  595.5	 5140.0	...
1614614	  768.7	  595.5	 5140.0	...
1614615	  768.7	  595.4	 5142.0	...
1614616	  768.7	  595.1	 5143.0	...
1614617	  768.7	  594.6	 5143.0	...
1614618	  768.7	  594.3	 5141.0	...
1614619	  768.6	  594.3	 5142.0	...
1614620	  768.5	  594.5	 5145.0	...
1614621	  768.4	  594.7	 5148.0	...
1614622	  768.4	  595.2	 5148.0	...
1614623	  768.4	  595.6	 5148.0	...
1614624	  768.6	  596.0	 5148.0	...
1614625	  768.7	  596.2	 5151.0	...
1614626	  768.7	  596.3	 5154.0	...
1614627	  768.8	  596.4	 5157.0	...
1614628	  768.8	  596.4	 5158.0	...
1614629	  768.9	  596.3	 5159.0	...
1614630	  768.9	  596.4	 5158.0	...
1614631	  768.8	  596.4	 5157.0	...
1614632	  768.6	  595.6	 5161.0	...
1614633	  768.2	  594.8	 5166.0	...
1614634	  768.1	  594.0	 5170.0	...
1614635	  768.3	  594.1	 5171.0	...
1614636	  768.6	  594.4	 5172.0	...
1614637	  768.8	  594.6	 5173.0	...
1614638	  768.7	  594.6	 5173.0	...
1614639	  768.6	  594.5	 5173.0	...
1614640	  768.4	  594.4	 5173.0	...
1614641	  768.3	  594.5	 5173.0	...
1614642	  768.2	  594.9	 5172.0	...
1614643	  768.1	  595.2	 5172.0	...
1614644	  768.1	  595.1	 5171.0	...
1614645	  768.6	  594.4	 5172.0	...
1614646	  769.1	  594.2	 5173.0	...
1614647	  769.5	  594.5	 5174.0	...
1614648	  769.4	  594.7	 5176.0	...
1614649	  769.4	  594.4	 5178.0	...
1614650	  769.3	  594.2	 5181.0	...
1614651	  769.3	  594.3	 5181.0	...
1614652	  769.3	  594.4	 5181.0	...
1614653	  769.2	  594.6	 5182.0	...
1614654	  769.1	  594.9	 5183.0	...
1614655	  769.0	  595.2	 5184.0	...
1614656	  769.1	  595.5	 5185.0	...
1614657	  769.1	  595.6	 5187.0	...
1614658	  769.1	  595.7	 5188.0	...
1614659	  769.3	  595.9	 5189.0	...
1614660	  769.6	  595.8	 5191.0	...
1614661	  770.0	  595.8	 5192.0	...
1614662	  770.1	  595.7	 5194.0	...
1614663	  770.1	  596.0	 5194.0	...
1614664	  769.8	  596.2	 5195.0	...
1614665	  769.5	  596.5	 5195.0	...
1614666	  769.7	  596.6	 5196.0	...
1614667	  770.2	  596.6	 5197.0	...
1614668	  770.6	  596.5	 5200.0	...
1614669	  770.8	  596.4	 5202.0	...
1614670	  770.9	  596.3	 5202.0	...
1614671	  770.9	  596.2	 5201.0	...
1614672	  771.0	  596.5	 5201.0	...
1614673	  771.1	  596.9	 5204.0	...
1614674	  770.7	  597.3	 5206.0	...
1614675	  770.2	  597.8	 5208.0	...
1614676	  769.0	  598.5	 5208.0	...
1614677	  767.7	  599.0	 5208.0	...
1614678	  765.7	  599.1	 5207.0	...
1614679	  763.8	  599.1	 5206.0	...
1614680	  761.8	  599.2	 5207.0	...
1614681	  759.5	  599.0	 5207.0	...
1614682	  757.5	  597.8	 5208.0	...
1614683	  755.8	  596.5	 5209.0	...
1614684	  755.0	  595.5	 5209.0	...
1614685	  754.4	  595.4	 5210.0	...
1614686	  754.0	  595.4	 5211.0	...
1614687	  753.6	  595.4	 5212.0	...
1614688	  753.4	  595.2	 5214.0	...
1614689	  753.7	  594.4	 5214.0	...
1614690	  754.4	  593.7	 5214.0	...
1614691	  755.3	  593.5	 5216.0	...
1614692	  755.9	  593.9	 5217.0	...
1614693	  756.4	  594.5	 5217.0	...
1614694	  756.7	  595.0	 5217.0	...
1614695	  757.1	  595.3	 5217.0	...
1614696	  757.1	  595.5	 5216.0	...
1614697	  757.1	  595.4	 5217.0	...
1614698	  757.2	  595.1	 5219.0	...
1614699	  757.4	  594.8	 5221.0	...
1614700	  757.6	  594.5	 5221.0	...
1614701	  757.5	  594.8	 5220.0	...
1614702	  757.5	  595.1	 5218.0	...
1614703	  757.5	  595.4	 5217.0	...
1614704	  757.7	  595.3	 5217.0	...
1614705	  758.0	  595.5	 5220.0	...
1614706	  758.2	  595.7	 5222.0	...
1614707	  758.2	  595.6	 5225.0	...
1614708	  758.1	  595.5	 5226.0	...
1614709	  758.1	  595.7	 5227.0	...
1614710	  757.9	  596.1	 5228.0	...
1614711	  757.8	  596.6	 5228.0	...
1614712	  757.7	  596.7	 5230.0	...
1614713	  757.6	  596.9	 5232.0	...
1614714	  757.6	  597.2	 5237.0	...
MSG	1614715 0000 _ Number Off
1614715	  758.1	  597.3	 5239.0	...
1614716	  758.6	  597.4	 5241.0	...
1614717	  759.1	  597.3	 5241.0	...
1614718	  759.1	  597.5	 5240.0	...
1614719	  759.1	  597.8	 5240.0	...
1614720	  759.0	  597.9	 5240.0	...
1614721	  758.9	  598.0	 5240.0	...
1614722	  759.0	  598.0	 5240.0	...
1614723	  758.9	  598.2	 5240.0	...
1614724	  758.9	  598.4	 5240.0	...
1614725	  758.9	  598.6	 5239.0	...
1614726	  758.8	  598.7	 5238.0	...
1614727	  758.6	  598.9	 5238.0	...
1614728	  758.7	  599.8	 5238.0	...
1614729	  759.0	  600.5	 5239.0	...
1614730	  759.3	  600.7	 5242.0	...
1614731	  759.2	  600.2	 5245.0	...
1614732	  759.2	  599.8	 5248.0	...
1614733	  759.3	  599.9	 5250.0	...
1614734	  759.3	  600.2	 5252.0	...
1614735	  759.4	  601.3	 5252.0	...
1614736	  759.6	  602.3	 5252.0	...
1614737	  759.7	  603.0	 5253.0	...
1614738	  759.8	  602.9	 5253.0	...
1614739	  759.9	  603.4	 5253.0	...
1614740	  759.9	  604.0	 5253.0	...
1614741	  760.4	  604.6	 5253.0	...
1614742	  760.8	  604.4	 5253.0	...
1614743	  761.2	  604.3	 5253.0	...
1614744	  761.2	  604.3	 5252.0	...
1614745	  761.1	  604.2	 5252.0	...
1614746	  761.0	  604.2	 5252.0	...
1614747	  761.1	  604.3	 5252.0	...
1614748	  761.3	  604.7	 5252.0	...
1614749	  760.9	  605.1	 5252.0	...
1614750	  760.4	  605.5	 5252.0	...
1614751	  760.3	  605.6	 5252.0	...
1614752	  760.6	  605.7	 5252.0	...
1614753	  761.1	  606.1	 5250.0	...
1614754	  761.3	  606.6	 5249.0	...
1614755	  761.6	  607.2	 5248.0	...
1614756	  761.8	  607.3	 5248.0	...
1614757	  762.0	  607.4	 5247.0	...
1614758	  761.9	  607.6	 5245.0	...
1614759	  761.8	  608.0	 5243.0	...
1614760	  761.8	  608.5	 5244.0	...
1614761	  761.6	  608.9	 5244.0	...
1614762	  761.5	  609.5	 5244.0	...
1614763	  761.4	  610.0	 5243.0	...
1614764	  761.5	  610.5	 5243.0	...
1614765	  761.5	  611.0	 5243.0	...
1614766	  761.5	  611.5	 5243.0	...
1614767	  761.5	  611.8	 5243.0	...
1614768	  761.7	  611.8	 5242.0	...
1614769	  762.0	  612.1	 5245.0	...
1614770	  762.4	  612.5	 5248.0	...
1614771	  762.6	  612.9	 5250.0	...
1614772	  762.7	  613.0	 5248.0	...
1614773	  762.7	  612.8	 5246.0	...
1614774	  762.4	  612.7	 5244.0	...
1614775	  762.2	  613.6	 5243.0	...
1614776	  762.1	  614.5	 5243.0	...
1614777	  762.2	  615.5	 5244.0	...
1614778	  762.2	  615.4	 5244.0	...
1614779	  762.1	  615.3	 5245.0	...
1614780	  762.1	  615.2	 5246.0	...
1614781	  762.1	  615.3	 5247.0	...
1614782	  762.1	  615.5	 5248.0	...
1614783	  762.2	  615.9	 5250.0	...
1614784	  762.3	  616.3	 5251.0	...
1614785	  762.4	  616.4	 5251.0	...
1614786	  762.5	  616.4	 5251.0	...
1614787	  762.8	  616.3	 5253.0	...
1614788	  763.2	  616.3	 5255.0	...
1614789	  763.7	  616.5	 5257.0	...
1614790	  763.9	  616.8	 5257.0	...
1614791	  763.9	  617.0	 5258.0	...
1614792	  763.8	  617.0	 5259.0	...
1614793	  763.6	  616.9	 5260.0	...
1614794	  763.5	  617.0	 5259.0	...
1614795	  763.3	  617.0	 5258.0	...
1614796	  763.2	  617.0	 5257.0	...
1614797	  763.2	  617.0	 5258.0	...
1614798	  763.2	  617.0	 5259.0	...
1614799	  763.2	  617.1	 5259.0	...
1614800	  763.3	  617.2	 5259.0	...
1614801	  763.5	  617.2	 5261.0	...
1614802	  763.6	  617.4	 5262.0	...
1614803	  763.8	  618.0	 5263.0	...
1614804	  763.9	  618.6	 5263.0	...
1614805	  763.9	  618.8	 5263.0	...
1614806	  764.3	  618.6	 5263.0	...
1614807	  764.8	  618.8	 5263.0	...
1614808	  765.2	  619.2	 5263.0	...
1614809	  765.3	  619.4	 5262.0	...
1614810	  765.3	  619.2	 5260.0	...
1614811	  765.3	  619.4	 5257.0	...
1614812	  765.4	  619.8	 5257.0	...
1614813	  765.4	  620.2	 5257.0	...
1614814	  765.4	  620.1	 5258.0	...
1614815	  765.4	  620.0	 5260.0	...
1614816	  765.4	  620.4	 5260.0	...
1614817	  765.4	  620.9	 5258.0	...
1614818	  765.5	  620.8	 5259.0	...
1614819	  765.5	  620.4	 5261.0	...
1614820	  765.8	  620.0	 5263.0	...
1614821	  766.1	  619.9	 5263.0	...
1614822	  766.1	  619.8	 5263.0	...
1614823	  765.9	  619.9	 5261.0	...
1614824	  765.7	  620.0	 5261.0	...
1614825	  765.7	  620.1	 5263.0	...
1614826	  765.9	  620.2	 5265.0	...
1614827	  766.1	  620.3	 5266.0	...
1614828	  766.0	  620.4	 5266.0	...
1614829	  765.7	  620.7	 5267.0	...
1614830	  765.4	  621.1	 5269.0	...
1614831	  765.4	  621.4	 5272.0	...
1614832	  765.6	  621.5	 5274.0	...
1614833	  765.7	  621.5	 5275.0	...
1614834	  765.9	  621.6	 5274.0	...
1614835	  765.9	  621.9	 5273.0	...
1614836	  766.0	  622.2	 5274.0	...
1614837	  766.2	  622.5	 5276.0	...
1614838	  766.0	  622.8	 5275.0	...
1614839	  765.7	  622.8	 5274.0	...
1614840	  765.4	  622.7	 5271.0	...
1614841	  765.5	  623.0	 5270.0	...
1614842	  765.5	  623.3	 5271.0	...
1614843	  765.7	  623.4	 5273.0	...
1614844	  765.8	  623.1	 5274.0	...
1614845	  765.8	  622.8	 5274.0	...
1614846	  765.7	  622.8	 5275.0	...
1614847	  765.7	  623.1	 5275.0	...
1614848	  765.8	  623.9	 5276.0	...
1614849	  766.0	  624.8	 5280.0	...
1614850	  766.1	  625.4	 5283.0	...
1614851	  766.3	  625.5	 5287.0	...
1614852	  766.3	  625.6	 5286.0	...
1614853	  766.4	  625.7	 5285.0	...
1614854	  766.5	  625.7	 5284.0	...
1614855	  766.6	  625.7	 5285.0	...
1614856	  766.8	  625.6	 5286.0	...
1614857	  766.6	  625.9	 5284.0	...
1614858	  766.4	  626.1	 5282.0	...
1614859	  766.2	  626.3	 5282.0	...
1614860	  766.2	  626.3	 5283.0	...
1614861	  766.1	  626.3	 5284.0	...
1614862	  766.1	  626.3	 5284.0	...
1614863	  766.0	  626.2	 5285.0	...
1614864	  766.0	  626.0	 5286.0	...
1614865	  765.8	  625.9	 5288.0	...
1614866	  765.6	  625.7	 5291.0	...
1614867	  765.5	  625.9	 5293.0	...
1614868	  765.6	  626.2	 5293.0	...
1614869	  765.9	  626.5	 5293.0	...
1614870	  766.1	  626.5	 5293.0	...
1614871	  766.3	  626.6	 5294.0	...
1614872	  766.4	  626.7	 5294.0	...
1614873	  766.3	  626.9	 5293.0	...
1614874	  766.3	  627.1	 5291.0	...
1614875	  766.2	  627.4	 5289.0	...
1614876	  766.0	  627.6	 5288.0	...
1614877	  765.7	  627.7	 5288.0	...
1614878	  765.5	  627.6	 5287.0	...
1614879	  765.6	  627.3	 5287.0	...
1614880	  765.7	  627.0	 5286.0	...
1614881	  765.7	  626.7	 5286.0	...
1614882	  765.7	  626.6	 5285.0	...
1614883	  765.8	  626.4	 5284.0	...
1614884	  765.9	  626.0	 5286.0	...
1614885	  766.0	  625.7	 5289.0	...
1614886	  765.9	  625.3	 5293.0	...
1614887	  765.9	  625.3	 5293.0	...
1614888	  766.0	  625.5	 5295.0	...
1614889	  766.1	  625.6	 5296.0	...
1614890	  765.9	  625.8	 5297.0	...
1614891	  765.6	  626.1	 5297.0	...
1614892	  765.3	  626.4	 5297.0	...
1614893	  765.3	  626.4	 5297.0	...
1614894	  765.3	  626.2	 5297.0	...
1614895	  765.3	  626.0	 5298.0	...
1614896	  765.3	  626.1	 5299.0	...
1614897	  765.3	  626.0	 5300.0	...
1614898	  765.4	  625.8	 5301.0	...
1614899	  765.5	  625.6	 5301.0	...
1614900	  765.5	  625.5	 5301.0	...
1614901	  765.5	  625.8	 5301.0	...
1614902	  765.4	  626.1	 5300.0	...
1614903	  765.4	  626.3	 5300.0	...
1614904	  765.3	  626.3	 5303.0	...
1614905	  765.2	  626.2	 5305.0	...
1614906	  765.2	  626.2	 5306.0	...
1614907	  765.1	  626.3	 5305.0	...
1614908	  764.9	  626.3	 5304.0	...
1614909	  764.7	  626.3	 5304.0	...
1614910	  764.4	  626.4	 5304.0	...
1614911	  764.4	  626.0	 5303.0	...
1614912	  764.3	  625.7	 5304.0	...
1614913	  764.4	  625.8	 5304.0	...
MSG	1614914 0000 _ Number On
1614914	  764.4	  626.3	 5306.0	...
1614915	  764.7	  626.8	 5309.0	...
1614916	  765.0	  626.7	 5310.0	...
1614917	  765.2	  626.7	 5310.0	...
1614918	  765.2	  626.6	 5313.0	...
1614919	  765.2	  626.6	 5316.0	...
1614920	  765.0	  626.6	 5319.0	...
1614921	  764.5	  626.7	 5319.0	...
1614922	  764.0	  626.8	 5318.0	...
1614923	  763.8	  626.7	 5317.0	...
1614924	  763.9	  626.5	 5316.0	...
1614925	  764.0	  626.3	 5317.0	...
1614926	  764.3	  625.9	 5318.0	...
1614927	  764.4	  625.7	 5319.0	...
1614928	  764.6	  625.5	 5324.0	...
1614929	  764.9	  625.4	 5329.0	...
1614930	  765.1	  625.2	 5335.0	...
1614931	  765.2	  625.0	 5337.0	...
1614932	  765.2	  624.8	 5338.0	...
1614933	  765.3	  624.9	 5337.0	...
1614934	  765.3	  624.8	 5335.0	...
1614935	  765.1	  624.8	 5334.0	...
1614936	  764.7	  624.8	 5337.0	...
1614937	  764.3	  624.8	 5341.0	...
1614938	  763.8	  624.8	 5345.0	...
1614939	  763.7	  624.6	 5345.0	...
1614940	  763.5	  624.5	 5345.0	...
1614941	  763.5	  624.3	 5344.0	...
1614942	  763.4	  624.0	 5344.0	...
1614943	  763.4	  623.7	 5343.0	...
1614944	  763.5	  623.4	 5345.0	...
1614945	  763.8	  623.4	 5346.0	...
1614946	  764.1	  623.4	 5347.0	...
1614947	  764.2	  623.2	 5349.0	...
1614948	  764.3	  623.0	 5351.0	...
1614949	  764.3	  622.8	 5352.0	...
1614950	  764.1	  622.8	 5354.0	...
1614951	  763.9	  622.8	 5356.0	...
1614952	  763.5	  622.8	 5358.0	...
1614953	  763.2	  622.8	 5357.0	...
1614954	  762.9	  622.9	 5356.0	...
1614955	  762.9	  622.9	 5356.0	...
1614956	  762.9	  623.1	 5356.0	...
1614957	  762.8	  623.2	 5356.0	...
1614958	  763.0	  623.4	 5358.0	...
1614959	  763.2	  623.3	 5361.0	...
1614960	  763.4	  623.3	 5363.0	...
1614961	  763.2	  623.4	 5364.0	...
1614962	  763.0	  623.4	 5362.0	...
1614963	  762.9	  623.4	 5360.0	...
1614964	  762.9	  623.3	 5360.0	...
1614965	  762.8	  623.2	 5361.0	...
1614966	  762.8	  623.6	 5362.0	...
1614967	  762.8	  624.4	 5359.0	...
1614968	  762.9	  625.2	 5355.0	...
1614969	  762.9	  625.7	 5355.0	...
1614970	  762.9	  625.8	 5357.0	...
1614971	  762.6	  625.4	 5361.0	...
1614972	  762.4	  624.9	 5364.0	...
1614973	  762.2	  624.5	 5367.0	...
1614974	  762.3	  624.6	 5369.0	...
1614975	  762.4	  624.5	 5369.0	...
1614976	  762.4	  624.3	 5369.0	...
1614977	  762.3	  623.4	 5371.0	...
1614978	  762.4	  622.6	 5375.0	...
1614979	  762.6	  622.6	 5378.0	...
1614980	  762.9	  623.3	 5377.0	...
1614981	  763.0	  624.0	 5375.0	...
1614982	  762.8	  623.6	 5373.0	...
1614983	  762.7	  623.1	 5373.0	...
1614984	  762.7	  622.6	 5376.0	...
1614985	  762.8	  622.7	 5379.0	...
1614986	  762.9	  622.8	 5382.0	...
1614987	  763.1	  622.8	 5382.0	...
1614988	  763.3	  622.9	 5381.0	...
1614989	  762.9	  623.2	 5379.0	...
1614990	  762.4	  623.5	 5376.0	...
1614991	  762.0	  623.5	 5377.0	...
1614992	  762.1	  623.1	 5378.0	...
1614993	  762.3	  622.7	 5381.0	...
1614994	  762.5	  622.5	 5383.0	...
1614995	  762.6	  622.8	 5383.0	...
1614996	  762.7	  623.2	 5383.0	...
1614997	  762.8	  623.7	 5383.0	...
1614998	  762.8	  623.8	 5384.0	...
1614999	  762.7	  624.1	 5384.0	...
1615000	  762.6	  624.3	 5384.0	...
1615001	  762.5	  624.0	 5385.0	...
1615002	  762.5	  623.6	 5388.0	...
1615003	  762.6	  623.1	 5392.0	...
1615004	  762.7	  623.0	 5394.0	...
1615005	  762.9	  623.0	 5394.0	...
1615006	  762.9	  623.1	 5394.0	...
1615007	  762.9	  623.2	 5397.0	...
1615008	  762.7	  623.3	 5400.0	...
1615009	  762.4	  623.2	 5403.0	...
1615010	  762.1	  623.0	 5403.0	...
1615011	  761.9	  622.9	 5402.0	...
1615012	  761.8	  622.4	 5403.0	...
1615013	  761.7	  621.7	 5405.0	...
1615014	  761.7	  621.1	 5406.0	...
1615015	  761.7	  620.9	 5407.0	...
1615016	  761.5	  620.8	 5407.0	...
1615017	  761.3	  620.8	 5408.0	...
1615018	  761.1	  620.8	 5408.0	...
1615019	  761.0	  620.7	 5405.0	...
1615020	  761.1	  620.7	 5402.0	...
1615021	  761.2	  620.8	 5400.0	...
1615022	  761.6	  620.8	 5402.0	...
1615023	  761.9	  621.0	 5403.0	...
1615024	  761.7	  621.2	 5403.0	...
1615025	  761.2	  621.4	 5406.0	...
1615026	  761.2	  621.4	 5407.0	...
1615027	  761.7	  621.3	 5408.0	...
1615028	  762.2	  621.2	 5408.0	...
1615029	  762.0	  621.2	 5408.0	...
1615030	  761.7	  621.3	 5409.0	...
1615031	  761.5	  621.4	 5409.0	...
1615032	  761.3	  621.6	 5408.0	...
1615033	  761.2	  621.7	 5407.0	...
1615034	  761.0	  621.6	 5405.0	...
1615035	  760.8	  621.5	 5408.0	...
1615036	  760.5	  621.4	 5412.0	...
1615037	  760.6	  621.5	 5414.0	...
1615038	  760.8	  621.7	 5412.0	...
1615039	  760.7	  622.1	 5410.0	...
1615040	  760.5	  622.4	 5409.0	...
1615041	  760.8	  622.4	 5413.0	...
1615042	  761.2	  622.3	 5417.0	...
1615043	  761.6	  622.1	 5421.0	...
1615044	  761.5	  622.0	 5422.0	...
1615045	  761.4	  622.0	 5423.0	...
1615046	  761.2	  621.9	 5423.0	...
1615047	  761.0	  621.7	 5423.0	...
1615048	  760.9	  621.4	 5422.0	...
1615049	  760.9	  621.2	 5423.0	...
1615050	  760.8	  621.1	 5422.0	...
1615051	  760.7	  621.1	 5421.0	...
1615052	  760.7	  621.1	 5423.0	...
1615053	  760.6	  621.1	 5426.0	...
1615054	  760.6	  621.1	 5429.0	...
1615055	  760.6	  621.0	 5429.0	...
1615056	  760.6	  620.8	 5430.0	...
1615057	  760.5	  620.6	 5433.0	...
1615058	  760.5	  620.4	 5437.0	...
1615059	  760.5	  620.3	 5440.0	...
1615060	  760.5	  620.2	 5440.0	...
1615061	  761.0	  619.8	 5440.0	...
1615062	  761.5	  619.4	 5441.0	...
1615063	  761.6	  619.3	 5443.0	...
1615064	  761.2	  619.6	 5441.0	...
1615065	  760.5	  620.0	 5439.0	...
1615066	  760.2	  619.6	 5441.0	...
1615067	  759.8	  619.3	 5445.0	...
1615068	  759.7	  618.8	 5450.0	...
1615069	  759.4	  618.7	 5449.0	...
1615070	  759.2	  618.8	 5448.0	...
1615071	  759.6	  618.8	 5447.0	...
1615072	  760.2	  618.9	 5446.0	...
1615073	  760.7	  618.9	 5445.0	...
1615074	  760.7	  619.1	 5445.0	...
1615075	  760.7	  619.7	 5444.0	...
1615076	  760.7	  620.0	 5442.0	...
1615077	  760.7	  620.1	 5443.0	...
1615078	  760.8	  619.9	 5444.0	...
1615079	  760.9	  619.7	 5444.0	...
1615080	  761.0	  620.0	 5444.0	...
1615081	  761.1	  620.3	 5446.0	...
1615082	  761.2	  620.6	 5447.0	...
1615083	  761.2	  620.5	 5448.0	...
1615084	  761.3	  620.3	 5449.0	...
1615085	  761.0	  620.0	 5451.0	...
1615086	  760.6	  619.6	 5453.0	...
1615087	  760.5	  619.4	 5453.0	...
1615088	  760.7	  619.1	 5453.0	...
1615089	  760.9	  619.1	 5454.0	...
1615090	  760.6	  619.0	 5456.0	...
1615091	  760.3	  619.1	 5455.0	...
1615092	  760.2	  619.1	 5453.0	...
1615093	  760.5	  619.1	 5450.0	...
1615094	  760.6	  619.1	 5451.0	...
1615095	  760.6	  619.2	 5453.0	...
1615096	  760.5	  619.3	 5455.0	...
1615097	  760.4	  619.4	 5457.0	...
1615098	  760.4	  619.4	 5459.0	...
1615099	  760.6	  619.2	 5461.0	...
1615100	  760.9	  619.6	 5461.0	...
1615101	  761.1	  620.0	 5459.0	...
1615102	  761.0	  620.5	 5458.0	...
1615103	  760.9	  620.3	 5458.0	...
1615104	  761.1	  620.1	 5458.0	...
1615105	  761.3	  620.0	 5459.0	...
1615106	  761.7	  620.3	 5459.0	...
1615107	  761.8	  620.7	 5458.0	...
1615108	  761.8	  620.7	 5457.0	...
1615109	  761.7	  620.3	 5456.0	...
1615110	  761.6	  620.2	 5455.0	...
1615111	  761.6	  620.4	 5456.0	...
1615112	  761.6	  620.7	 5457.0	...
1615113	  761.7	  620.6	 5459.0	...
1615114	  761.8	  620.5	 5460.0	...
1615115	  762.0	  620.6	 5462.0	...
1615116	  762.1	  621.0	 5464.0	...
1615117	  762.2	  621.3	 5467.0	...
1615118	  762.2	  621.4	 5468.0	...
1615119	  762.2	  621.3	 5469.0	...
1615120	  762.0	  621.2	 5469.0	...
1615121	  761.9	  621.2	 5469.0	...
1615122	  761.7	  621.1	 5470.0	...
1615123	  761.7	  621.1	 5474.0	...
1615124	  761.6	  621.0	 5477.0	...
1615125	  761.6	  621.1	 5477.0	...
1615126	  761.5	  620.8	 5475.0	...
1615127	  761.2	  620.6	 5474.0	...
1615128	  761.0	  620.8	 5477.0	...
1615129	  760.9	  621.2	 5480.0	...
1615130	  761.1	  621.6	 5480.0	...
1615131	  761.2	  621.7	 5479.0	...
1615132	  761.7	  621.7	 5479.0	...
1615133	  762.1	  621.8	 5479.0	...
1615134	  762.4	  621.9	 5479.0	...
1615135	  762.5	  621.8	 5478.0	...
1615136	  762.5	  621.6	 5480.0	...
1615137	  762.6	  621.3	 5482.0	...
1615138	  762.5	  621.4	 5485.0	...
1615139	  762.2	  621.4	 5484.0	...
1615140	  762.0	  621.3	 5482.0	...
1615141	  762.0	  621.1	 5480.0	...
1615142	  761.9	  620.9	 5478.0	...
1615143	  761.9	  620.9	 5477.0	...
1615144	  761.9	  621.0	 5477.0	...
1615145	  761.9	  621.1	 5475.0	...
1615146	  762.0	  621.4	 5475.0	...
1615147	  762.1	  621.7	 5475.0	...
1615148	  761.9	  621.9	 5476.0	...
1615149	  761.5	  622.1	 5476.0	...
1615150	  761.2	  622.2	 5475.0	...
1615151	  761.2	  622.3	 5475.0	...
1615152	  761.2	  622.3	 5476.0	...
1615153	  761.1	  622.3	 5476.0	...
1615154	  761.0	  622.9	 5476.0	...
1615155	  761.0	  623.4	 5477.0	...
1615156	  761.0	  624.0	 5477.0	...
1615157	  761.1	  624.0	 5473.0	...
1615158	  761.2	  624.0	 5470.0	...
1615159	  761.3	  623.9	 5469.0	...
1615160	  761.3	  623.7	 5469.0	...
1615161	  761.4	  623.6	 5469.0	...
1615162	  761.5	  623.7	 5469.0	...
1615163	  761.5	  623.9	 5469.0	...
1615164	  761.5	  624.0	 5469.0	...
1615165	  761.6	  624.1	 5468.0	...
1615166	  761.6	  624.3	 5468.0	...
1615167	  761.6	  624.5	 5468.0	...
1615168	  761.6	  624.6	 5469.0	...
1615169	  761.4	  624.6	 5470.0	...
1615170	  761.2	  624.6	 5471.0	...
1615171	  761.1	  624.7	 5469.0	...
1615172	  761.2	  624.9	 5467.0	...
1615173	  761.3	  625.0	 5466.0	...
1615174	  761.5	  625.0	 5466.0	...
1615175	  761.6	  624.9	 5466.0	...
1615176	  761.3	  625.0	 5466.0	...
1615177	  761.0	  625.2	 5466.0	...
1615178	  760.5	  625.2	 5466.0	...
1615179	  760.5	  625.3	 5466.0	...
1615180	  760.8	  625.3	 5466.0	...
1615181	  761.2	  625.4	 5465.0	...
1615182	  761.7	  625.4	 5466.0	...
1615183	  761.7	  625.5	 5467.0	...
1615184	  761.7	  625.6	 5467.0	...
1615185	  761.7	  625.7	 5466.0	...
1615186	  762.0	  625.7	 5466.0	...
1615187	  762.5	  626.6	 5465.0	...
1615188	  763.0	  627.5	 5463.0	...
1615189	  763.1	  628.4	 5461.0	...
1615190	  762.8	  628.4	 5460.0	...
1615191	  762.5	  628.4	 5460.0	...
1615192	  762.1	  628.4	 5460.0	...
1615193	  762.0	  628.4	 5460.0	...
1615194	  762.0	  628.8	 5460.0	...
1615195	  762.0	  629.6	 5460.0	...
1615196	  762.0	  630.5	 5458.0	...
1615197	  761.8	  630.9	 5456.0	...
1615198	  762.1	  631.0	 5455.0	...
1615199	  762.4	  631.1	 5454.0	...
1615200	  762.7	  631.2	 5455.0	...
1615201	  762.6	  631.3	 5455.0	...
1615202	  762.5	  631.4	 5455.0	...
1615203	  762.4	  631.5	 5454.0	...
1615204	  762.4	  631.6	 5454.0	...
1615205	  762.4	  632.0	 5455.0	...
1615206	  762.5	  632.3	 5454.0	...
1615207	  762.5	  632.8	 5453.0	...
1615208	  762.5	  632.9	 5452.0	...
1615209	  762.3	  633.1	 5452.0	...
1615210	  762.1	  633.1	 5453.0	...
1615211	  762.2	  633.4	 5450.0	...
1615212	  762.5	  633.7	 5447.0	...
1615213	  762.6	  633.9	 5447.0	...
1615214	  762.5	  633.8	 5449.0	...
1615215	  762.3	  634.1	 5452.0	...
1615216	  762.2	  634.4	 5452.0	...
1615217	  762.2	  634.8	 5453.0	...
1615218	  762.1	  634.8	 5453.0	...
1615219	  762.1	  635.2	 5452.0	...
1615220	  762.2	  635.8	 5452.0	...
1615221	  762.5	  636.4	 5449.0	...
1615222	  762.8	  636.4	 5446.0	...
1615223	  762.8	  636.4	 5441.0	...
1615224	  762.8	  636.3	 5437.0	...
1615225	  762.9	  636.3	 5435.0	...
1615226	  763.0	  636.3	 5437.0	...
MSG	1615227 0000 _ Number Off
1615227	  763.1	  636.7	 5438.0	...
1615228	  763.2	  637.1	 5436.0	...
1615229	  762.9	  637.6	 5432.0	...
1615230	  762.4	  638.0	 5427.0	...
1615231	  762.0	  638.4	 5428.0	...
1615232	  762.1	  638.7	 5428.0	...
1615233	  762.2	  638.3	 5428.0	...
1615234	  762.2	  637.9	 5427.0	...
1615235	  762.2	  637.8	 5423.0	...
1615236	  762.2	  638.2	 5421.0	...
1615237	  762.4	  638.9	 5418.0	...
1615238	  762.5	  639.2	 5418.0	...
1615239	  762.6	  639.7	 5417.0	...
1615240	  762.6	  639.8	 5418.0	...
1615241	  762.6	  639.8	 5419.0	...
1615242	  762.6	  639.8	 5419.0	...
1615243	  762.7	  639.8	 5417.0	...
1615244	  762.8	  639.8	 5415.0	...
1615245	  762.8	  639.9	 5416.0	...
1615246	  763.2	  640.0	 5416.0	...
1615247	  763.6	  640.0	 5417.0	...
1615248	  763.9	  639.9	 5419.0	...
1615249	  763.6	  639.8	 5419.0	...
1615250	  763.4	  639.7	 5418.0	...
1615251	  763.2	  639.8	 5417.0	...
1615252	  763.2	  640.0	 5416.0	...
1615253	  763.2	  640.4	 5416.0	...
1615254	  763.1	  640.7	 5417.0	...
1615255	  763.1	  640.9	 5417.0	...
1615256	  763.0	  640.8	 5416.0	...
1615257	  763.0	  640.8	 5415.0	...
1615258	  763.1	  640.8	 5414.0	...
1615259	  763.2	  640.9	 5415.0	...
1615260	  763.2	  641.2	 5416.0	...
1615261	  763.2	  641.4	 5417.0	...
1615262	  763.2	  641.5	 5417.0	...
1615263	  763.2	  641.5	 5416.0	...
1615264	  763.3	  641.5	 5413.0	...
1615265	  763.4	  641.5	 5409.0	...
1615266	  763.5	  641.9	 5406.0	...
1615267	  763.5	  642.3	 5406.0	...
1615268	  763.4	  642.7	 5406.0	...
1615269	  763.3	  642.8	 5406.0	...
1615270	  763.3	  642.8	 5407.0	...
1615271	  763.3	  642.9	 5406.0	...
1615272	  763.4	  643.1	 5405.0	...
1615273	  763.7	  643.0	 5404.0	...
1615274	  764.0	  642.8	 5403.0	...
1615275	  764.3	  642.6	 5405.0	...
1615276	  764.3	  642.6	 5406.0	...
1615277	  764.2	  642.7	 5405.0	...
1615278	  764.0	  642.7	 5402.0	...
1615279	  764.0	  642.8	 5399.0	...
1615280	  764.0	  642.7	 5398.0	...
1615281	  764.1	  642.7	 5397.0	...
1615282	  764.1	  642.7	 5396.0	...
1615283	  764.0	  643.0	 5395.0	...
1615284	  763.9	  643.4	 5395.0	...
1615285	  763.8	  643.8	 5396.0	...
1615286	  763.8	  644.2	 5398.0	...
1615287	  763.8	  644.4	 5400.0	...
1615288	  763.8	  644.4	 5403.0	...
1615289	  763.6	  644.5	 5403.0	...
1615290	  763.5	  644.5	 5404.0	...
1615291	  763.4	  644.6	 5402.0	...
1615292	  763.4	  644.8	 5400.0	...
1615293	  763.4	  644.7	 5398.0	...
1615294	  763.4	  644.7	 5399.0	...
1615295	  763.5	  644.8	 5400.0	...
1615296	  763.7	  645.1	 5400.0	...
1615297	  763.8	  645.4	 5397.0	...
1615298	  764.0	  645.4	 5392.0	...
1615299	  764.0	  645.3	 5387.0	...
1615300	  764.0	  645.2	 5387.0	...
1615301	  764.0	  645.3	 5388.0	...
1615302	  763.7	  645.4	 5388.0	...
1615303	  763.4	  645.5	 5388.0	...
1615304	  763.7	  645.4	 5389.0	...
1615305	  764.2	  645.2	 5391.0	...
1615306	  764.3	  645.4	 5394.0	...
1615307	  763.9	  645.6	 5395.0	...
1615308	  763.9	  645.8	 5396.0	...
1615309	  764.4	  645.7	 5393.0	...
1615310	  764.6	  645.8	 5390.0	...
1615311	  764.4	  645.9	 5389.0	...
1615312	  764.3	  645.4	 5392.0	...
1615313	  764.4	  644.8	 5395.0	...
1615314	  764.4	  644.3	 5396.0	...
1615315	  764.3	  644.6	 5395.0	...
1615316	  764.3	  644.8	 5395.0	...
1615317	  764.2	  644.9	 5394.0	...
1615318	  764.1	  644.8	 5393.0	...
1615319	  764.0	  644.7	 5391.0	...
1615320	  763.9	  644.8	 5391.0	...
1615321	  764.0	  645.0	 5392.0	...
1615322	  764.0	  644.6	 5393.0	...
1615323	  764.1	  644.1	 5395.0	...
1615324	  764.1	  643.6	 5395.0	...
1615325	  764.1	  643.8	 5395.0	...
1615326	  764.2	  644.1	 5398.0	...
1615327	  764.4	  644.3	 5402.0	...
1615328	  764.5	  644.5	 5403.0	...
1615329	  764.3	  644.6	 5402.0	...
1615330	  764.1	  644.7	 5400.0	...
1615331	  764.0	  644.6	 5399.0	...
1615332	  764.0	  644.4	 5399.0	...
1615333	  764.0	  644.2	 5399.0	...
1615334	  764.1	  644.1	 5400.0	...
1615335	  764.3	  644.4	 5400.0	...
1615336	  764.2	  644.7	 5399.0	...
1615337	  763.9	  644.9	 5398.0	...
1615338	  763.7	  644.8	 5396.0	...
1615339	  763.8	  644.6	 5395.0	...
1615340	  764.0	  644.5	 5393.0	...
1615341	  764.0	  644.5	 5393.0	...
1615342	  763.9	  644.5	 5395.0	...
1615343	  763.7	  644.2	 5398.0	...
1615344	  763.5	  643.8	 5401.0	...
1615345	  763.4	  643.5	 5401.0	...
1615346	  763.5	  643.5	 5401.0	...
1615347	  763.5	  643.4	 5401.0	...
1615348	  763.7	  643.4	 5401.0	...
1615349	  763.9	  643.3	 5400.0	...
1615350	  764.0	  642.9	 5401.0	...
1615351	  764.0	  642.6	 5401.0	...
1615352	  763.9	  642.2	 5403.0	...
1615353	  763.8	  642.2	 5404.0	...
1615354	  763.8	  642.2	 5405.0	...
1615355	  763.7	  642.2	 5406.0	...
1615356	  763.7	  642.2	 5409.0	...
1615357	  763.4	  642.2	 5411.0	...
1615358	  763.0	  642.4	 5412.0	...
1615359	  762.7	  642.6	 5413.0	...
1615360	  762.9	  642.8	 5413.0	...
1615361	  763.0	  642.8	 5413.0	...
1615362	  762.9	  642.7	 5412.0	...
1615363	  762.8	  642.5	 5412.0	...
1615364	  762.8	  642.2	 5412.0	...
1615365	  762.8	  642.0	 5412.0	...
1615366	  762.9	  641.8	 5412.0	...
1615367	  763.0	  641.8	 5411.0	...
1615368	  763.0	  641.9	 5410.0	...
1615369	  763.1	  642.0	 5410.0	...
1615370	  763.1	  642.0	 5412.0	...
1615371	  763.2	  642.1	 5415.0	...
1615372	  763.2	  642.0	 5417.0	...
1615373	  763.2	  641.8	 5420.0	...
1615374	  763.1	  641.7	 5420.0	...
1615375	  763.1	  641.5	 5420.0	...
1615376	  763.0	  641.3	 5420.0	...
1615377	  763.0	  641.2	 5418.0	...
1615378	  762.9	  641.3	 5415.0	...
1615379	  763.0	  641.4	 5413.0	...
1615380	  762.9	  641.6	 5414.0	...
1615381	  762.9	  641.7	 5418.0	...
1615382	  762.9	  641.7	 5421.0	...
1615383	  762.8	  641.6	 5423.0	...
1615384	  762.8	  641.4	 5422.0	...
1615385	  762.9	  641.7	 5421.0	...
1615386	  763.1	  642.0	 5421.0	...
1615387	  763.4	  641.6	 5421.0	...
1615388	  763.6	  641.1	 5421.0	...
1615389	  763.7	  640.5	 5422.0	...
1615390	  763.8	  640.2	 5425.0	...
1615391	  764.0	  639.8	 5427.0	...
1615392	  764.2	  639.6	 5426.0	...
1615393	  764.2	  639.7	 5424.0	...
1615394	  764.1	  639.9	 5422.0	...
1615395	  763.9	  639.9	 5421.0	...
1615396	  763.7	  640.0	 5422.0	...
1615397	  763.7	  640.1	 5424.0	...
1615398	  763.7	  640.1	 5425.0	...
1615399	  763.8	  640.2	 5425.0	...
1615400	  763.8	  640.2	 5427.0	...
1615401	  763.9	  640.0	 5430.0	...
1615402	  763.9	  639.8	 5433.0	...
1615403	  764.0	  639.5	 5433.0	...
1615404	  764.0	  639.0	 5432.0	...
1615405	  763.9	  638.4	 5431.0	...
1615406	  763.9	  637.9	 5430.0	...
1615407	  764.0	  638.0	 5430.0	...
1615408	  764.1	  638.0	 5430.0	...
1615409	  764.3	  638.0	 5430.0	...
1615410	  764.4	  637.9	 5429.0	...
1615411	  764.2	  637.9	 5432.0	...
1615412	  764.1	  637.9	 5436.0	...
1615413	  764.0	  637.8	 5439.0	...
1615414	  764.3	  637.6	 5437.0	...
1615415	  764.6	  637.5	 5435.0	...
1615416	  764.9	  637.5	 5434.0	...
1615417	  764.9	  637.6	 5434.0	...
1615418	  764.9	  637.6	 5434.0	...
1615419	  764.7	  637.6	 5433.0	...
1615420	  764.5	  637.6	 5434.0	...
1615421	  764.3	  637.6	 5435.0	...
1615422	  764.2	  637.7	 5437.0	...
1615423	  764.1	  637.8	 5437.0	...
1615424	  764.2	  637.9	 5437.0	...
1615425	  764.4	  637.7	 5436.0	...
1615426	  764.6	  637.2	 5436.0	...
1615427	  764.5	  636.7	 5436.0	...
1615428	  764.6	  636.3	 5436.0	...
1615429	  764.7	  636.2	 5435.0	...
1615430	  764.8	  636.1	 5434.0	...
1615431	  764.6	  636.0	 5434.0	...
1615432	  764.3	  635.8	 5435.0	...
1615433	  764.0	  635.8	 5435.0	...
1615434	  764.1	  635.8	 5437.0	...
1615435	  764.1	  635.8	 5439.0	...
1615436	  764.2	  635.6	 5441.0	...
1615437	  764.3	  635.5	 5442.0	...
1615438	  763.8	  635.5	 5442.0	...
MSG	1615439 0000 _ Number On
1615439	  763.3	  635.6	 5440.0	...
1615440	  763.0	  635.7	 5438.0	...
1615441	  763.3	  635.8	 5437.0	...
1615442	  763.6	  635.8	 5436.0	...
1615443	  763.8	  635.8	 5438.0	...
1615444	  763.8	  635.8	 5440.0	...
1615445	  763.8	  635.8	 5441.0	...
1615446	  763.9	  635.6	 5442.0	...
1615447	  764.1	  635.4	 5443.0	...
1615448	  764.1	  635.4	 5444.0	...
1615449	  763.9	  635.5	 5445.0	...
1615450	  763.8	  635.6	 5449.0	...
1615451	  764.0	  635.6	 5453.0	...
1615452	  764.1	  635.4	 5457.0	...
1615453	  764.1	  635.1	 5458.0	...
1615454	  764.1	  634.6	 5455.0	...
1615455	  764.2	  634.3	 5452.0	...
1615456	  764.2	  634.0	 5450.0	...
1615457	  764.3	  634.0	 5452.0	...
1615458	  764.4	  634.1	 5453.0	...
1615459	  764.4	  634.2	 5452.0	...
1615460	  764.4	  634.3	 5454.0	...
1615461	  764.4	  634.5	 5456.0	...
1615462	  764.5	  634.4	 5458.0	...
1615463	  764.6	  634.4	 5458.0	...
1615464	  764.6	  634.3	 5457.0	...
1615465	  764.5	  634.3	 5458.0	...
1615466	  764.4	  634.2	 5460.0	...
1615467	  764.4	  633.9	 5462.0	...
1615468	  764.5	  633.4	 5463.0	...
1615469	  764.6	  633.0	 5463.0	...
1615470	  764.6	  633.1	 5466.0	...
1615471	  764.5	  633.3	 5470.0	...
1615472	  764.5	  633.6	 5473.0	...
1615473	  764.3	  633.7	 5473.0	...
1615474	  764.0	  633.8	 5474.0	...
1615475	  763.6	  633.8	 5475.0	...
1615476	  763.4	  633.9	 5477.0	...
1615477	  763.3	  633.9	 5477.0	...
1615478	  763.3	  633.9	 5477.0	...
1615479	  763.3	  633.6	 5477.0	...
1615480	  763.4	  633.4	 5477.0	...
1615481	  763.5	  633.7	 5476.0	...
1615482	  763.6	  634.1	 5476.0	...
1615483	  763.8	  634.7	 5476.0	...
1615484	  763.7	  634.8	 5476.0	...
1615485	  763.5	  634.7	 5477.0	...
1615486	  763.5	  634.7	 5477.0	...
1615487	  763.6	  634.6	 5479.0	...
1615488	  763.7	  634.5	 5480.0	...
1615489	  763.8	  634.4	 5480.0	...
1615490	  763.5	  634.3	 5480.0	...
1615491	  763.3	  634.6	 5481.0	...
1615492	  763.1	  634.8	 5482.0	...
1615493	  763.1	  634.9	 5482.0	...
1615494	  763.1	  634.8	 5482.0	...
1615495	  763.0	  634.4	 5481.0	...
1615496	  762.9	  633.8	 5482.0	...
1615497	  762.8	  633.3	 5483.0	...
1615498	  762.8	  633.0	 5484.0	...
1615499	  762.9	  633.0	 5484.0	...
1615500	  763.0	  632.9	 5484.0	...
1615501	  763.2	  632.8	 5485.0	...
1615502	  763.3	  632.9	 5485.0	...
1615503	  763.2	  633.2	 5485.0	...
1615504	  763.0	  633.4	 5484.0	...
1615505	  763.1	  633.4	 5484.0	...
1615506	  763.3	  633.2	 5483.0	...
1615507	  763.5	  633.0	 5483.0	...
1615508	  763.4	  633.5	 5484.0	...
1615509	  763.4	  634.0	 5485.0	...
1615510	  763.4	  634.5	 5485.0	...
1615511	  763.3	  634.4	 5486.0	...
1615512	  763.1	  634.3	 5486.0	...
1615513	  762.9	  634.7	 5485.0	...
1615514	  762.9	  635.2	 5484.0	...
1615515	  762.9	  635.5	 5484.0	...
1615516	  762.9	  635.4	 5484.0	...
1615517	  762.9	  635.3	 5484.0	...
1615518	  762.9	  635.2	 5483.0	...
1615519	  762.9	  635.2	 5482.0	...
1615520	  763.0	  635.2	 5484.0	...
1615521	  763.0	  635.5	 5486.0	...
1615522	  763.1	  635.7	 5490.0	...
1615523	  763.2	  636.0	 5491.0	...
1615524	  763.2	  636.1	 5492.0	...
1615525	  763.0	  635.7	 5494.0	...
1615526	  763.0	  635.3	 5496.0	...
1615527	  763.1	  635.3	 5496.0	...
1615528	  763.3	  635.7	 5493.0	...
1615529	  763.4	  635.8	 5493.0	...
1615530	  763.4	  634.9	 5495.0	...
1615531	  763.3	  634.1	 5499.0	...
1615532	  763.3	  633.8	 5499.0	...
1615533	  763.4	  634.1	 5499.0	...
1615534	  763.3	  633.8	 5498.0	...
1615535	  763.3	  633.3	 5497.0	...
1615536	  763.1	  632.9	 5500.0	...
1615537	  763.2	  633.1	 5504.0	...
1615538	  763.2	  633.5	 5508.0	...
1615539	  763.4	  633.6	 5508.0	...
1615540	  763.4	  633.0	 5510.0	...
1615541	  763.4	  632.3	 5512.0	...
1615542	  763.4	  631.7	 5513.0	...
1615543	  763.5	  631.9	 5511.0	...
1615544	  763.5	  632.1	 5509.0	...
1615545	  763.4	  632.2	 5508.0	...
1615546	  763.4	  632.3	 5507.0	...
1615547	  763.4	  632.5	 5506.0	...
1615548	  763.4	  632.7	 5506.0	...
1615549	  763.4	  632.5	 5506.0	...
1615550	  763.4	  632.1	 5507.0	...
1615551	  763.4	  631.8	 5507.0	...
1615552	  763.5	  631.9	 5508.0	...
1615553	  763.6	  631.9	 5511.0	...
1615554	  763.8	  631.9	 5513.0	...
1615555	  763.9	  631.9	 5512.0	...
1615556	  764.0	  631.6	 5510.0	...
1615557	  764.0	  631.2	 5510.0	...
1615558	  764.0	  630.7	 5511.0	...
1615559	  764.0	  630.6	 5513.0	...
1615560	  763.9	  630.6	 5514.0	...
1615561	  763.8	  630.5	 5515.0	...
1615562	  763.8	  630.4	 5514.0	...
1615563	  763.7	  630.5	 5513.0	...
1615564	  763.6	  630.8	 5514.0	...
1615565	  763.4	  631.2	 5517.0	...
1615566	  763.3	  631.5	 5522.0	...
1615567	  763.3	  631.6	 5525.0	...
1615568	  763.3	  631.5	 5526.0	...
1615569	  763.4	  631.3	 5528.0	...
1615570	  763.4	  631.3	 5530.0	...
1615571	  763.4	  631.3	 5533.0	...
1615572	  763.5	  631.4	 5533.0	...
1615573	  763.6	  631.4	 5534.0	...
1615574	  763.7	  631.2	 5535.0	...
1615575	  763.7	  630.8	 5537.0	...
1615576	  763.6	  630.5	 5538.0	...
1615577	  763.6	  630.4	 5538.0	...
1615578	  763.6	  630.3	 5539.0	...
1615579	  763.7	  630.2	 5542.0	...
1615580	  763.8	  630.2	 5544.0	...
1615581	  763.9	  630.2	 5547.0	...
1615582	  763.8	  630.1	 5550.0	...
1615583	  763.8	  629.8	 5554.0	...
1615584	  763.7	  629.5	 5554.0	...
1615585	  763.6	  629.2	 5552.0	...
1615586	  763.5	  628.9	 5550.0	...
1615587	  763.5	  628.7	 5550.0	...
1615588	  763.5	  628.6	 5552.0	...
1615589	  763.5	  628.1	 5554.0	...
1615590	  763.4	  627.4	 5556.0	...
1615591	  763.4	  626.5	 5558.0	...
1615592	  763.4	  626.0	 5558.0	...
1615593	  763.5	  625.8	 5557.0	...
1615594	  763.5	  625.7	 5556.0	...
1615595	  763.6	  625.6	 5555.0	...
1615596	  763.6	  625.6	 5554.0	...
1615597	  763.7	  625.7	 5553.0	...
1615598	  763.6	  625.8	 5553.0	...
1615599	  763.6	  625.9	 5554.0	...
1615600	  763.7	  626.0	 5555.0	...
1615601	  763.4	  626.2	 5558.0	...
1615602	  763.0	  626.4	 5561.0	...
1615603	  762.7	  626.4	 5565.0	...
1615604	  762.8	  626.4	 5565.0	...
1615605	  762.8	  626.4	 5564.0	...
1615606	  762.8	  626.5	 5562.0	...
1615607	  762.8	  626.6	 5562.0	...
1615608	  762.9	  626.8	 5562.0	...
1615609	  762.9	  626.9	 5562.0	...
1615610	  762.7	  627.0	 5561.0	...
1615611	  762.6	  627.1	 5560.0	...
1615612	  762.5	  627.1	 5560.0	...
1615613	  762.7	  627.1	 5559.0	...
1615614	  762.6	  627.2	 5563.0	...
1615615	  762.4	  627.3	 5567.0	...
1615616	  762.2	  627.3	 5571.0	...
1615617	  762.2	  627.3	 5571.0	...
1615618	  762.3	  627.5	 5571.0	...
1615619	  762.3	  627.6	 5567.0	...
1615620	  762.3	  627.5	 5564.0	...
1615621	  762.4	  627.3	 5560.0	...
1615622	  762.4	  627.0	 5560.0	...
1615623	  762.5	  627.0	 5561.0	...
1615624	  762.5	  626.8	 5565.0	...
1615625	  762.5	  626.2	 5569.0	...
1615626	  762.3	  625.8	 5571.0	...
1615627	  762.1	  625.4	 5573.0	...
1615628	  762.1	  625.3	 5576.0	...
1615629	  762.3	  625.2	 5579.0	...
1615630	  762.4	  625.2	 5581.0	...
1615631	  762.4	  625.2	 5582.0	...
1615632	  762.4	  625.2	 5583.0	...
1615633	  762.4	  625.2	 5586.0	...
1615634	  762.4	  625.0	 5588.0	...
1615635	  762.3	  624.8	 5588.0	...
1615636	  762.1	  624.6	 5588.0	...
1615637	  762.0	  624.6	 5589.0	...
1615638	  762.1	  624.6	 5589.0	...
1615639	  762.3	  624.7	 5589.0	...
1615640	  762.8	  624.8	 5589.0	...
1615641	  763.0	  624.9	 5589.0	...
1615642	  762.9	  624.7	 5589.0	...
1615643	  762.6	  624.6	 5590.0	...
1615644	  762.5	  624.4	 5592.0	...
1615645	  762.7	  624.3	 5593.0	...
1615646	  762.9	  624.3	 5594.0	...
1615647	  762.9	  624.2	 5594.0	...
1615648	  762.9	  624.3	 5593.0	...
1615649	  762.9	  624.2	 5593.0	...
1615650	  762.8	  624.1	 5595.0	...
1615651	  762.7	  623.9	 5598.0	...
1615652	  762.7	  624.1	 5601.0	...
1615653	  762.8	  624.2	 5601.0	...
1615654	  762.8	  624.3	 5601.0	...
1615655	  762.7	  624.3	 5602.0	...
1615656	  762.6	  624.3	 5601.0	...
1615657	  762.6	  623.9	 5600.0	...
1615658	  762.5	  623.5	 5600.0	...
1615659	  762.4	  623.0	 5601.0	...
1615660	  762.3	  622.9	 5603.0	...
1615661	  762.3	  622.7	 5606.0	...
1615662	  762.3	  622.7	 5611.0	...
1615663	  762.2	  622.6	 5615.0	...
1615664	  762.2	  622.3	 5618.0	...
1615665	  762.3	  621.7	 5617.0	...
1615666	  762.3	  621.2	 5617.0	...
1615667	  762.4	  621.1	 5616.0	...
1615668	  762.4	  621.3	 5615.0	...
1615669	  762.4	  621.3	 5614.0	...
1615670	  762.4	  621.0	 5614.0	...
1615671	  762.4	  620.9	 5615.0	...
1615672	  762.5	  621.1	 5615.0	...
1615673	  762.2	  621.2	 5615.0	...
1615674	  761.9	  621.1	 5614.0	...
1615675	  761.4	  620.9	 5615.0	...
1615676	  761.3	  620.4	 5616.0	...
1615677	  761.5	  619.9	 5618.0	...
1615678	  761.8	  619.4	 5619.0	...
1615679	  762.2	  619.2	 5619.0	...
1615680	  762.2	  619.5	 5622.0	...
1615681	  762.3	  619.8	 5626.0	...
1615682	  762.3	  619.9	 5630.0	...
1615683	  762.3	  619.6	 5629.0	...
1615684	  762.3	  619.5	 5628.0	...
1615685	  762.3	  619.4	 5628.0	...
1615686	  762.3	  619.5	 5629.0	...
1615687	  762.2	  620.0	 5629.0	...
1615688	  762.1	  620.4	 5630.0	...
1615689	  761.9	  620.7	 5631.0	...
1615690	  761.8	  620.7	 5632.0	...
1615691	  761.7	  620.7	 5633.0	...
1615692	  761.8	  620.6	 5633.0	...
1615693	  761.9	  620.8	 5633.0	...
1615694	  761.8	  621.0	 5633.0	...
1615695	  761.7	  621.3	 5633.0	...
1615696	  762.0	  621.4	 5634.0	...
1615697	  762.4	  621.3	 5635.0	...
1615698	  762.8	  621.2	 5636.0	...
1615699	  762.6	  621.0	 5636.0	...
1615700	  762.5	  620.9	 5638.0	...
1615701	  762.5	  621.0	 5641.0	...
1615702	  762.6	  621.2	 5643.0	...
1615703	  762.5	  621.3	 5644.0	...
1615704	  762.7	  621.1	 5644.0	...
1615705	  762.9	  620.6	 5644.0	...
1615706	  763.0	  620.3	 5645.0	...
1615707	  762.7	  620.1	 5646.0	...
1615708	  762.4	  620.2	 5646.0	...
1615709	  762.1	  620.3	 5644.0	...
1615710	  761.9	  620.3	 5642.0	...
1615711	  761.8	  620.4	 5641.0	...
1615712	  761.7	  620.4	 5641.0	...
1615713	  761.8	  620.5	 5644.0	...
1615714	  762.1	  620.6	 5648.0	...
1615715	  762.2	  620.6	 5652.0	...
1615716	  762.2	  620.4	 5654.0	...
1615717	  762.2	  620.1	 5656.0	...
1615718	  762.2	  619.9	 5658.0	...
1615719	  762.0	  619.9	 5658.0	...
1615720	  761.7	  619.8	 5657.0	...
1615721	  761.6	  619.9	 5656.0	...
1615722	  761.7	  620.0	 5656.0	...
1615723	  761.8	  620.3	 5656.0	...
1615724	  761.9	  620.5	 5656.0	...
1615725	  761.9	  620.5	 5656.0	...
1615726	  762.0	  620.5	 5656.0	...
1615727	  762.0	  620.4	 5655.0	...
1615728	  762.4	  620.3	 5655.0	...
1615729	  762.7	  619.9	 5655.0	...
1615730	  763.1	  619.5	 5656.0	...
1615731	  763.1	  619.6	 5656.0	...
1615732	  763.1	  619.9	 5655.0	...
1615733	  763.0	  620.1	 5655.0	...
1615734	  762.7	  619.8	 5657.0	...
1615735	  762.5	  619.3	 5659.0	...
1615736	  762.4	  618.9	 5661.0	...
1615737	  762.1	  619.3	 5662.0	...
1615738	  762.0	  619.9	 5661.0	...
1615739	  761.8	  619.9	 5660.0	...
1615740	  762.1	  619.4	 5659.0	...
1615741	  762.1	  619.1	 5659.0	...
1615742	  762.2	  619.3	 5659.0	...
MSG	1615743 0000 _ Number Off
1615743	  762.0	  619.0	 5662.0	...
1615744	  761.9	  618.6	 5666.0	...
1615745	  761.8	  618.1	 5669.0	...
1615746	  761.9	  618.1	 5668.0	...
1615747	  762.1	  618.0	 5667.0	...
1615748	  762.3	  618.3	 5667.0	...
1615749	  762.4	  618.7	 5667.0	...
1615750	  762.3	  619.1	 5666.0	...
1615751	  762.2	  619.4	 5665.0	...
1615752	  762.2	  619.7	 5664.0	...
1615753	  762.2	  620.1	 5663.0	...
1615754	  762.3	  620.0	 5666.0	...
1615755	  762.3	  619.7	 5670.0	...
1615756	  762.3	  619.4	 5671.0	...
1615757	  762.4	  619.5	 5668.0	...
1615758	  762.6	  619.6	 5666.0	...
1615759	  762.7	  619.6	 5666.0	...
1615760	  762.7	  619.5	 5667.0	...
1615761	  762.3	  619.5	 5667.0	...
1615762	  761.9	  619.5	 5667.0	...
1615763	  761.6	  619.7	 5668.0	...
1615764	  761.7	  619.8	 5673.0	...
1615765	  761.8	  620.0	 5678.0	...
1615766	  761.8	  620.0	 5681.0	...
1615767	  761.8	  620.1	 5681.0	...
1615768	  761.8	  620.2	 5680.0	...
1615769	  761.8	  620.1	 5679.0	...
1615770	  761.4	  619.7	 5677.0	...
1615771	  760.7	  619.2	 5676.0	...
1615772	  760.0	  618.7	 5676.0	...
1615773	  759.6	  618.3	 5677.0	...
1615774	  759.3	  617.1	 5678.0	...
1615775	  758.8	  616.0	 5673.0	...
1615776	  758.3	  614.5	 5667.0	...
1615777	  757.5	  614.0	 5665.0	...
1615778	  756.9	  613.5	 5669.0	...
1615779	  756.4	  612.9	 5672.0	...
1615780	  756.4	  612.3	 5673.0	...
1615781	  756.6	  611.6	 5673.0	...
1615782	  756.9	  611.4	 5673.0	...
1615783	  757.2	  610.9	 5673.0	...
1615784	  757.2	  610.5	 5672.0	...
1615785	  757.3	  610.1	 5671.0	...
1615786	  757.7	  610.2	 5671.0	...
1615787	  758.1	  610.2	 5669.0	...
1615788	  758.6	  610.4	 5667.0	...
1615789	  758.7	  610.6	 5670.0	...
1615790	  758.7	  610.7	 5673.0	...
1615791	  758.7	  610.6	 5677.0	...
1615792	  758.8	  610.4	 5676.0	...
1615793	  758.9	  610.1	 5676.0	...
1615794	  758.6	  610.1	 5675.0	...
1615795	  758.2	  610.1	 5675.0	...
1615796	  757.8	  610.1	 5675.0	...
1615797	  757.6	  610.1	 5675.0	...
1615798	  757.6	  610.0	 5676.0	...
1615799	  757.7	  610.0	 5676.0	...
1615800	  757.7	  609.8	 5676.0	...
1615801	  757.7	  609.6	 5676.0	...
1615802	  757.6	  609.4	 5677.0	...
1615803	  757.5	  609.4	 5678.0	...
1615804	  757.5	  609.4	 5679.0	...
1615805	  757.6	  609.5	 5679.0	...
1615806	  757.6	  609.5	 5676.0	...
1615807	  757.6	  609.7	 5674.0	...
1615808	  757.6	  609.7	 5674.0	...
1615809	  757.4	  609.7	 5676.0	...
1615810	  757.1	  609.6	 5678.0	...
1615811	  757.0	  609.5	 5678.0	...
1615812	  757.1	  609.5	 5677.0	...
1615813	  757.2	  609.5	 5676.0	...
1615814	  757.1	  609.7	 5675.0	...
1615815	  756.8	  609.6	 5675.0	...
1615816	  756.6	  609.6	 5676.0	...
1615817	  756.5	  609.4	 5673.0	...
1615818	  756.5	  609.4	 5669.0	...
1615819	  756.5	  609.4	 5665.0	...
1615820	  756.3	  609.7	 5664.0	...
1615821	  756.2	  610.4	 5664.0	...
1615822	  756.3	  611.0	 5664.0	...
1615823	  756.5	  611.3	 5663.0	...
1615824	  756.8	  611.2	 5663.0	...
1615825	  756.9	  611.1	 5662.0	...
1615826	  757.0	  611.0	 5662.0	...
1615827	  757.1	  611.0	 5661.0	...
1615828	  757.1	  611.1	 5660.0	...
1615829	  757.1	  611.4	 5660.0	...
1615830	  756.9	  611.6	 5661.0	...
1615831	  756.6	  611.8	 5662.0	...
1615832	  756.4	  611.8	 5664.0	...
1615833	  756.3	  611.8	 5665.0	...
1615834	  756.2	  612.0	 5665.0	...
1615835	  756.4	  612.2	 5666.0	...
1615836	  756.7	  612.4	 5667.0	...
1615837	  756.9	  612.5	 5666.0	...
1615838	  756.7	  612.7	 5664.0	...
1615839	  756.6	  612.9	 5662.0	...
1615840	  756.6	  613.2	 5663.0	...
1615841	  756.6	  613.3	 5664.0	...
1615842	  756.5	  613.4	 5662.0	...
1615843	  756.5	  613.5	 5661.0	...
1615844	  756.5	  613.6	 5661.0	...
1615845	  756.4	  613.6	 5663.0	...
1615846	  756.4	  613.4	 5665.0	...
1615847	  756.3	  613.1	 5665.0	...
1615848	  756.3	  612.9	 5664.0	...
1615849	  756.5	  613.0	 5662.0	...
1615850	  756.5	  613.2	 5658.0	...
1615851	  756.5	  613.2	 5656.0	...
1615852	  756.5	  613.3	 5654.0	...
1615853	  756.4	  613.6	 5655.0	...
1615854	  756.2	  613.9	 5657.0	...
1615855	  756.2	  613.9	 5660.0	...
1615856	  756.3	  613.9	 5659.0	...
1615857	  756.5	  613.8	 5656.0	...
1615858	  756.5	  613.9	 5653.0	...
1615859	  756.5	  613.9	 5653.0	...
1615860	  756.8	  613.9	 5656.0	...
1615861	  756.9	  613.9	 5659.0	...
1615862	  757.0	  613.8	 5661.0	...
1615863	  757.0	  613.7	 5659.0	...
1615864	  756.9	  613.5	 5658.0	...
1615865	  756.9	  613.4	 5657.0	...
1615866	  756.9	  613.4	 5657.0	...
1615867	  757.0	  613.5	 5656.0	...
1615868	  757.2	  614.0	 5656.0	...
1615869	  757.1	  614.6	 5656.0	...
1615870	  756.8	  615.1	 5654.0	...
1615871	  756.6	  615.2	 5652.0	...
1615872	  756.7	  615.5	 5650.0	...
1615873	  756.8	  615.8	 5649.0	...
1615874	  756.8	  615.9	 5648.0	...
1615875	  756.9	  615.8	 5647.0	...
1615876	  756.9	  615.5	 5648.0	...
1615877	  756.9	  615.2	 5650.0	...
1615878	  756.6	  615.3	 5651.0	...
1615879	  756.3	  615.6	 5650.0	...
1615880	  756.0	  615.8	 5650.0	...
1615881	  756.2	  615.9	 5647.0	...
1615882	  756.5	  616.3	 5644.0	...
1615883	  756.7	  616.6	 5642.0	...
1615884	  756.7	  616.6	 5643.0	...
1615885	  756.5	  616.4	 5644.0	...
1615886	  756.6	  616.1	 5645.0	...
1615887	  756.8	  615.9	 5646.0	...
1615888	  756.9	  615.9	 5646.0	...
1615889	  756.7	  615.9	 5646.0	...
1615890	  756.5	  616.2	 5647.0	...
1615891	  756.5	  616.5	 5647.0	...
1615892	  756.3	  616.9	 5645.0	...
1615893	  756.1	  617.0	 5642.0	...
1615894	  755.8	  616.8	 5638.0	...
1615895	  755.8	  616.5	 5639.0	...
1615896	  756.2	  616.5	 5639.0	...
1615897	  756.6	  616.8	 5639.0	...
1615898	  757.0	  617.1	 5637.0	...
1615899	  757.0	  617.0	 5635.0	...
1615900	  757.0	  616.8	 5634.0	...
1615901	  757.0	  616.5	 5635.0	...
1615902	  757.0	  616.3	 5635.0	...
1615903	  757.1	  616.4	 5633.0	...
1615904	  757.1	  616.7	 5631.0	...
1615905	  757.1	  616.9	 5630.0	...
1615906	  757.0	  616.7	 5629.0	...
1615907	  756.6	  616.6	 5628.0	...
1615908	  756.2	  616.7	 5629.0	...
1615909	  755.9	  616.7	 5631.0	...
1615910	  755.9	  616.7	 5631.0	...
1615911	  755.9	  616.8	 5627.0	...
1615912	  755.9	  616.8	 5623.0	...
1615913	  756.0	  616.9	 5621.0	...
1615914	  756.0	  616.8	 5620.0	...
1615915	  756.0	  616.8	 5619.0	...
1615916	  756.2	  616.8	 5618.0	...
1615917	  756.3	  616.8	 5617.0	...
1615918	  756.4	  616.8	 5617.0	...
1615919	  756.4	  616.9	 5617.0	...
1615920	  756.4	  617.5	 5616.0	...
1615921	  756.3	  618.0	 5616.0	...
1615922	  756.2	  618.3	 5616.0	...
1615923	  756.0	  618.0	 5615.0	...
1615924	  755.9	  617.7	 5613.0	...
1615925	  756.0	  617.7	 5612.0	...
1615926	  756.1	  617.6	 5611.0	...
1615927	  756.2	  618.1	 5610.0	...
1615928	  756.4	  618.6	 5608.0	...
1615929	  756.6	  619.0	 5607.0	...
1615930	  756.5	  619.1	 5607.0	...
1615931	  756.3	  619.1	 5607.0	...
1615932	  756.1	  619.2	 5604.0	...
1615933	  756.2	  619.2	 5601.0	...
1615934	  756.1	  618.5	 5599.0	...
1615935	  756.0	  617.8	 5601.0	...
1615936	  755.9	  617.4	 5603.0	...
1615937	  755.9	  617.8	 5603.0	...
1615938	  756.0	  618.1	 5600.0	...
1615939	  756.1	  618.0	 5598.0	...
1615940	  756.2	  617.9	 5596.0	...
1615941	  756.1	  617.8	 5595.0	...
1615942	  756.1	  617.7	 5595.0	...
1615943	  756.2	  618.1	 5594.0	...
1615944	  756.1	  618.6	 5594.0	...
1615945	  756.0	  618.9	 5594.0	...
1615946	  756.0	  618.9	 5594.0	...
1615947	  756.1	  619.0	 5591.0	...
1615948	  756.4	  619.1	 5587.0	...
1615949	  756.6	  619.3	 5583.0	...
1615950	  756.9	  619.4	 5584.0	...
1615951	  757.0	  619.5	 5585.0	...
1615952	  757.0	  619.2	 5586.0	...
1615953	  757.0	  618.8	 5585.0	...
MSG	1615954 0000 _ Number On
1615954	  756.9	  618.3	 5583.0	...
1615955	  756.8	  618.1	 5580.0	...
1615956	  756.6	  617.8	 5578.0	...
1615957	  756.5	  617.6	 5578.0	...
1615958	  756.3	  617.9	 5575.0	...
1615959	  756.0	  618.4	 5572.0	...
1615960	  755.8	  618.1	 5569.0	...
1615961	  755.9	  617.4	 5569.0	...
1615962	  756.0	  616.6	 5569.0	...
1615963	  756.0	  616.3	 5569.0	...
1615964	  755.9	  616.0	 5569.0	...
1615965	  755.8	  615.7	 5570.0	...
1615966	  755.8	  615.7	 5570.0	...
1615967	  755.8	  615.6	 5570.0	...
1615968	  755.9	  615.5	 5569.0	...
1615969	  755.8	  615.6	 5568.0	...
1615970	  755.7	  615.9	 5567.0	...
1615971	  755.6	  616.4	 5566.0	...
1615972	  755.8	  616.7	 5565.0	...
1615973	  756.0	  616.9	 5563.0	...
1615974	  756.1	  616.6	 5562.0	...
1615975	  756.0	  616.4	 5558.0	...
1615976	  756.0	  616.2	 5556.0	...
1615977	  756.1	  616.3	 5555.0	...
1615978	  756.2	  616.6	 5555.0	...
1615979	  756.3	  616.8	 5555.0	...
1615980	  756.4	  616.8	 5555.0	...
1615981	  756.4	  616.6	 5555.0	...
1615982	  756.4	  616.5	 5555.0	...
1615983	  756.5	  616.6	 5555.0	...
1615984	  756.5	  616.9	 5554.0	...
1615985	  756.4	  617.2	 5554.0	...
1615986	  756.3	  617.3	 5553.0	...
1615987	  756.2	  617.5	 5553.0	...
1615988	  756.1	  617.6	 5553.0	...
1615989	  756.1	  617.7	 5553.0	...
1615990	  756.1	  617.8	 5552.0	...
1615991	  756.0	  617.8	 5550.0	...
1615992	  755.9	  617.9	 5549.0	...
1615993	  755.9	  617.8	 5548.0	...
1615994	  755.8	  617.8	 5547.0	...
1615995	  755.7	  617.8	 5546.0	...
1615996	  755.6	  617.6	 5545.0	...
1615997	  755.3	  617.3	 5544.0	...
1615998	  755.1	  617.1	 5544.0	...
1615999	  755.1	  617.1	 5543.0	...
1616000	  755.3	  617.1	 5543.0	...
1616001	  755.5	  617.1	 5542.0	...
1616002	  755.6	  617.1	 5538.0	...
1616003	  755.8	  617.2	 5534.0	...
1616004	  756.0	  617.1	 5531.0	...
1616005	  756.0	  617.0	 5530.0	...
1616006	  756.0	  617.0	 5531.0	...
1616007	  755.9	  617.4	 5532.0	...
1616008	  755.8	  617.8	 5532.0	...
1616009	  755.7	  617.9	 5532.0	...
1616010	  755.7	  617.7	 5532.0	...
1616011	  755.6	  617.3	 5533.0	...
1616012	  755.6	  616.9	 5531.0	...
1616013	  755.6	  616.8	 5528.0	...
1616014	  755.9	  616.9	 5528.0	...
1616015	  756.3	  617.0	 5530.0	...
1616016	  756.6	  616.5	 5532.0	...
1616017	  756.6	  616.0	 5531.0	...
1616018	  756.4	  615.6	 5529.0	...
1616019	  756.2	  615.6	 5525.0	...
1616020	  756.1	  615.7	 5522.0	...
1616021	  756.2	  616.0	 5519.0	...
1616022	  756.3	  616.3	 5518.0	...
1616023	  756.4	  616.5	 5517.0	...
1616024	  756.5	  616.8	 5517.0	...
1616025	  756.8	  617.0	 5518.0	...
1616026	  757.2	  617.2	 5519.0	...
1616027	  757.5	  617.1	 5520.0	...
1616028	  757.4	  617.0	 5516.0	...
1616029	  757.3	  616.9	 5512.0	...
1616030	  757.1	  616.9	 5507.0	...
1616031	  756.8	  617.4	 5508.0	...
1616032	  756.6	  617.9	 5507.0	...
1616033	  756.6	  618.1	 5504.0	...
1616034	  756.6	  617.8	 5500.0	...
1616035	  756.5	  617.6	 5497.0	...
1616036	  756.4	  618.0	 5497.0	...
1616037	  756.5	  618.5	 5497.0	...
1616038	  756.7	  619.0	 5497.0	...
1616039	  756.9	  619.1	 5497.0	...
1616040	  756.9	  618.9	 5496.0	...
1616041	  756.8	  618.5	 5496.0	...
1616042	  756.7	  618.1	 5496.0	...
1616043	  756.7	  617.8	 5496.0	...
1616044	  756.7	  617.7	 5496.0	...
1616045	  756.7	  617.5	 5496.0	...
1616046	  756.7	  617.6	 5497.0	...
1616047	  756.7	  617.8	 5497.0	...
1616048	  756.7	  618.0	 5498.0	...
1616049	  756.5	  618.0	 5499.0	...
1616050	  756.2	  618.1	 5500.0	...
1616051	  756.1	  618.0	 5499.0	...
1616052	  756.3	  617.7	 5498.0	...
1616053	  756.9	  617.4	 5499.0	...
1616054	  757.4	  617.1	 5501.0	...
1616055	  757.7	  617.0	 5501.0	...
1616056	  757.5	  617.1	 5499.0	...
1616057	  757.4	  617.3	 5497.0	...
1616058	  757.5	  617.4	 5495.0	...
1616059	  757.6	  617.4	 5494.0	...
1616060	  757.7	  617.3	 5492.0	...
1616061	  757.7	  617.2	 5492.0	...
1616062	  757.7	  617.1	 5492.0	...
1616063	  757.8	  617.0	 5491.0	...
1616064	  757.8	  617.0	 5491.0	...
1616065	  757.8	  617.4	 5490.0	...
1616066	  757.8	  617.7	 5489.0	...
1616067	  757.8	  617.9	 5488.0	...
1616068	  757.7	  618.1	 5486.0	...
1616069	  757.5	  618.4	 5483.0	...
1616070	  757.3	  618.6	 5479.0	...
1616071	  757.4	  618.6	 5477.0	...
1616072	  757.4	  618.7	 5477.0	...
1616073	  757.3	  618.9	 5477.0	...
1616074	  757.3	  619.1	 5476.0	...
1616075	  757.1	  619.1	 5475.0	...
1616076	  756.9	  619.1	 5476.0	...
1616077	  757.3	  619.2	 5477.0	...
1616078	  757.8	  619.3	 5477.0	...
1616079	  758.3	  619.4	 5476.0	...
1616080	  758.4	  619.4	 5476.0	...
1616081	  758.4	  619.2	 5476.0	...
1616082	  758.4	  619.0	 5475.0	...
1616083	  758.1	  618.9	 5473.0	...
1616084	  757.9	  619.0	 5471.0	...
1616085	  757.8	  619.2	 5470.0	...
1616086	  758.0	  619.4	 5469.0	...
1616087	  758.0	  619.4	 5469.0	...
1616088	  757.9	  619.4	 5468.0	...
1616089	  757.8	  619.4	 5466.0	...
1616090	  757.7	  619.7	 5465.0	...
1616091	  757.8	  619.9	 5465.0	...
1616092	  757.8	  620.1	 5466.0	...
1616093	  757.7	  620.0	 5466.0	...
1616094	  757.6	  620.0	 5463.0	...
1616095	  757.6	  620.1	 5460.0	...
1616096	  757.7	  620.2	 5456.0	...
1616097	  757.9	  620.2	 5455.0	...
1616098	  758.1	  620.5	 5455.0	...
1616099	  758.2	  620.8	 5455.0	...
1616100	  758.4	  621.1	 5454.0	...
1616101	  758.6	  621.1	 5452.0	...
1616102	  758.7	  621.4	 5452.0	...
1616103	  758.7	  621.6	 5454.0	...
1616104	  758.7	  621.8	 5454.0	...
1616105	  758.7	  622.0	 5452.0	...
1616106	  758.9	  622.1	 5450.0	...
1616107	  759.1	  622.2	 5451.0	...
1616108	  759.2	  622.1	 5452.0	...
1616109	  759.2	  622.3	 5450.0	...
1616110	  759.1	  622.6	 5448.0	...
1616111	  759.1	  622.7	 5448.0	...
1616112	  759.0	  622.4	 5449.0	...
1616113	  759.0	  621.9	 5450.0	...
1616114	  759.0	  621.6	 5449.0	...
1616115	  758.9	  621.5	 5448.0	...
1616116	  758.6	  621.6	 5448.0	...
1616117	  758.3	  621.8	 5448.0	...
1616118	  758.2	  621.9	 5449.0	...
1616119	  758.4	  621.9	 5446.0	...
1616120	  758.7	  622.0	 5442.0	...
1616121	  758.8	  622.1	 5438.0	...
1616122	  758.5	  622.2	 5437.0	...
1616123	  758.2	  622.2	 5437.0	...
1616124	  757.8	  622.4	 5437.0	...
1616125	  757.9	  622.5	 5436.0	...
1616126	  758.0	  623.0	 5436.0	...
1616127	  758.1	  623.4	 5436.0	...
1616128	  758.5	  623.8	 5437.0	...
1616129	  758.8	  623.8	 5438.0	...
1616130	  759.1	  623.5	 5437.0	...
1616131	  759.1	  623.3	 5436.0	...
1616132	  759.0	  623.0	 5436.0	...
1616133	  759.0	  623.0	 5437.0	...
1616134	  759.2	  623.0	 5438.0	...
1616135	  759.4	  623.0	 5439.0	...
1616136	  759.5	  623.0	 5441.0	...
1616137	  759.4	  623.0	 5443.0	...
1616138	  759.2	  623.1	 5445.0	...
1616139	  759.1	  623.1	 5445.0	...
1616140	  759.1	  623.1	 5445.0	...
1616141	  759.2	  623.1	 5445.0	...
1616142	  759.3	  623.2	 5445.0	...
1616143	  759.5	  622.7	 5445.0	...
1616144	  759.6	  622.2	 5445.0	...
1616145	  759.7	  622.3	 5443.0	...
1616146	  759.8	  622.7	 5441.0	...
1616147	  760.0	  623.4	 5439.0	...
1616148	  760.2	  623.5	 5441.0	...
1616149	  760.2	  623.5	 5443.0	...
1616150	  760.2	  623.1	 5446.0	...
1616151	  760.3	  622.8	 5446.0	...
1616152	  760.4	  622.6	 5447.0	...
1616153	  760.4	  622.6	 5449.0	...
1616154	  760.4	  622.9	 5450.0	...
1616155	  760.4	  623.0	 5448.0	...
1616156	  760.4	  623.0	 5446.0	...
1616157	  760.4	  623.0	 5444.0	...
1616158	  760.4	  623.1	 5444.0	...
1616159	  760.4	  623.1	 5444.0	...
1616160	  760.3	  623.0	 5444.0	...
1616161	  760.3	  622.4	 5444.0	...
1616162	  760.2	  621.9	 5445.0	...
1616163	  760.2	  621.4	 5446.0	...
1616164	  760.2	  621.4	 5448.0	...
1616165	  760.0	  621.4	 5450.0	...
1616166	  759.9	  621.4	 5452.0	...
1616167	  759.8	  621.4	 5452.0	...
1616168	  760.0	  621.6	 5450.0	...
1616169	  760.2	  621.8	 5448.0	...
1616170	  760.4	  621.9	 5446.0	...
1616171	  760.5	  622.0	 5444.0	...
1616172	  760.6	  622.1	 5443.0	...
1616173	  760.7	  622.1	 5442.0	...
1616174	  760.6	  621.9	 5444.0	...
1616175	  760.6	  621.7	 5446.0	...
1616176	  760.6	  621.3	 5448.0	...
1616177	  760.6	  620.9	 5449.0	...
1616178	  760.6	  620.6	 5448.0	...
1616179	  760.6	  620.7	 5447.0	...
1616180	  760.6	  620.6	 5446.0	...
1616181	  760.6	  620.7	 5452.0	...
1616182	  760.6	  620.8	 5456.0	...
1616183	  760.7	  620.4	 5458.0	...
1616184	  760.7	  619.9	 5455.0	...
1616185	  760.7	  619.4	 5452.0	...
1616186	  760.7	  619.3	 5453.0	...
1616187	  760.7	  619.3	 5452.0	...
1616188	  761.1	  619.4	 5451.0	...
1616189	  761.4	  619.5	 5451.0	...
1616190	  761.3	  619.8	 5452.0	...
1616191	  760.8	  619.8	 5454.0	...
1616192	  760.4	  619.9	 5455.0	...
1616193	  760.4	  619.8	 5457.0	...
1616194	  760.6	  619.6	 5459.0	...
1616195	  760.8	  619.4	 5460.0	...
1616196	  760.9	  619.5	 5458.0	...
1616197	  760.8	  619.5	 5458.0	...
1616198	  760.7	  619.6	 5457.0	...
1616199	  760.7	  619.6	 5457.0	...
1616200	  760.7	  619.7	 5455.0	...
1616201	  760.7	  619.9	 5453.0	...
1616202	  760.7	  620.0	 5451.0	...
1616203	  760.7	  620.2	 5451.0	...
1616204	  760.6	  620.7	 5451.0	...
1616205	  760.7	  621.1	 5451.0	...
1616206	  760.7	  621.6	 5453.0	...
1616207	  760.8	  621.6	 5455.0	...
1616208	  761.0	  621.4	 5457.0	...
1616209	  761.2	  621.2	 5456.0	...
1616210	  761.4	  620.9	 5456.0	...
1616211	  761.4	  620.8	 5457.0	...
1616212	  761.3	  620.6	 5458.0	...
1616213	  761.2	  620.6	 5459.0	...
1616214	  761.0	  620.9	 5455.0	...
1616215	  761.0	  621.1	 5452.0	...
1616216	  761.0	  621.0	 5452.0	...
1616217	  761.1	  620.7	 5455.0	...
1616218	  761.3	  620.8	 5456.0	...
1616219	  761.1	  621.2	 5454.0	...
1616220	  760.9	  621.6	 5451.0	...
1616221	  760.6	  621.5	 5452.0	...
1616222	  760.8	  621.3	 5452.0	...
1616223	  761.1	  621.2	 5451.0	...
1616224	  761.4	  621.2	 5452.0	...
1616225	  761.4	  621.3	 5453.0	...
1616226	  761.3	  621.5	 5454.0	...
1616227	  761.0	  621.9	 5454.0	...
1616228	  760.9	  622.1	 5454.0	...
1616229	  761.1	  622.0	 5454.0	...
1616230	  761.3	  621.7	 5454.0	...
1616231	  761.6	  621.3	 5454.0	...
1616232	  761.6	  621.1	 5454.0	...
1616233	  761.6	  621.1	 5454.0	...
1616234	  761.5	  621.2	 5456.0	...
1616235	  761.4	  621.4	 5458.0	...
1616236	  761.3	  621.5	 5460.0	...
1616237	  761.3	  621.5	 5459.0	...
1616238	  761.4	  621.3	 5458.0	...
1616239	  761.4	  621.1	 5457.0	...
1616240	  761.3	  620.9	 5456.0	...
1616241	  761.3	  620.7	 5456.0	...
1616242	  761.4	  620.5	 5458.0	...
1616243	  761.5	  620.6	 5459.0	...
1616244	  761.4	  620.9	 5460.0	...
1616245	  761.5	  621.1	 5461.0	...
1616246	  761.6	  621.1	 5464.0	...
1616247	  761.7	  620.9	 5468.0	...
1616248	  761.7	  620.9	 5470.0	...
1616249	  761.7	  620.8	 5470.0	...
1616250	  761.8	  620.8	 5470.0	...
1616251	  761.8	  620.9	 5471.0	...
1616252	  761.8	  621.2	 5471.0	...
1616253	  761.8	  621.4	 5470.0	...
1616254	  762.0	  621.6	 5469.0	...
1616255	  762.3	  621.7	 5467.0	...
MSG	1616256 0000 _ Number Off
1616256	  762.6	  621.8	 5467.0	...
1616257	  762.9	  621.5	 5469.0	...
1616258	  763.0	  621.2	 5472.0	...
1616259	  762.7	  621.0	 5475.0	...
1616260	  762.2	  621.1	 5475.0	...
1616261	  762.0	  620.7	 5476.0	...
1616262	  762.3	  620.3	 5475.0	...
1616263	  762.5	  620.2	 5475.0	...
1616264	  762.6	  620.5	 5476.0	...
1616265	  762.6	  620.8	 5477.0	...
1616266	  762.5	  620.6	 5479.0	...
1616267	  762.6	  619.9	 5481.0	...
1616268	  762.7	  619.2	 5482.0	...
1616269	  762.6	  619.2	 5482.0	...
1616270	  762.4	  619.7	 5481.0	...
1616271	  762.2	  619.9	 5480.0	...
1616272	  761.8	  619.5	 5480.0	...
1616273	  761.3	  619.1	 5480.0	...
1616274	  760.4	  619.0	 5480.0	...
1616275	  760.0	  618.8	 5480.0	...
1616276	  759.4	  618.6	 5481.0	...
1616277	  759.1	  617.9	 5482.0	...
1616278	  758.7	  617.2	 5485.0	...
1616279	  758.5	  616.0	 5489.0	...
1616280	  758.3	  615.1	 5493.0	...
1616281	  758.1	  614.2	 5494.0	...
1616282	  757.9	  613.7	 5492.0	...
1616283	  757.7	  613.8	 5491.0	...
1616284	  757.8	  613.8	 5489.0	...
1616285	  757.7	  613.6	 5493.0	...
1616286	  757.7	  613.0	 5497.0	...
1616287	  757.6	  612.5	 5502.0	...
1616288	  757.5	  612.2	 5502.0	...
1616289	  757.7	  612.3	 5501.0	...
1616290	  757.8	  612.4	 5501.0	...
1616291	  757.9	  612.3	 5501.0	...
1616292	  757.9	  612.2	 5501.0	...
1616293	  758.2	  612.1	 5502.0	...
1616294	  758.6	  611.9	 5501.0	...
1616295	  758.9	  611.8	 5501.0	...
1616296	  758.6	  611.7	 5501.0	...
1616297	  758.4	  611.7	 5502.0	...
1616298	  758.3	  611.7	 5505.0	...
1616299	  758.4	  611.5	 5511.0	...
1616300	  758.7	  611.3	 5516.0	...
1616301	  758.8	  611.3	 5514.0	...
1616302	  758.8	  611.5	 5508.0	...
1616303	  758.8	  611.7	 5502.0	...
1616304	  758.8	  611.8	 5505.0	...
1616305	  758.9	  611.9	 5509.0	...
1616306	  759.0	  612.1	 5512.0	...
1616307	  759.0	  612.1	 5512.0	...
1616308	  758.9	  611.6	 5512.0	...
1616309	  758.7	  611.0	 5514.0	...
1616310	  758.7	  610.6	 5517.0	...
1616311	  758.8	  610.7	 5519.0	...
1616312	  758.8	  610.8	 5521.0	...
1616313	  758.7	  610.8	 5519.0	...
1616314	  758.5	  610.7	 5517.0	...
1616315	  758.4	  610.9	 5515.0	...
1616316	  758.4	  611.0	 5515.0	...
1616317	  758.4	  611.2	 5514.0	...
1616318	  758.4	  611.3	 5513.0	...
1616319	  758.5	  611.2	 5513.0	...
1616320	  758.5	  611.0	 5514.0	...
1616321	  758.6	  610.9	 5516.0	...
1616322	  758.7	  610.8	 5516.0	...
1616323	  758.8	  610.8	 5517.0	...
1616324	  758.7	  610.8	 5517.0	...
1616325	  758.7	  610.8	 5517.0	...
1616326	  758.7	  610.3	 5518.0	...
1616327	  758.6	  609.7	 5519.0	...
1616328	  758.7	  609.4	 5521.0	...
1616329	  758.8	  609.8	 5522.0	...
1616330	  758.8	  609.6	 5524.0	...
1616331	  759.0	  609.1	 5525.0	...
1616332	  759.1	  608.7	 5522.0	...
1616333	  759.3	  608.8	 5519.0	...
1616334	  759.3	  608.9	 5518.0	...
1616335	  759.2	  609.0	 5519.0	...
1616336	  759.2	  609.2	 5520.0	...
1616337	  759.3	  609.5	 5520.0	...
1616338	  759.3	  609.7	 5521.0	...
1616339	  759.6	  609.5	 5521.0	...
1616340	  759.9	  609.1	 5522.0	...
1616341	  759.6	  608.9	 5524.0	...
1616342	  759.0	  608.9	 5524.0	...
1616343	  758.4	  609.3	 5524.0	...
1616344	  758.5	  609.6	 5525.0	...
1616345	  758.8	  610.1	 5526.0	...
1616346	  759.1	  610.5	 5526.0	...
1616347	  759.3	  610.9	 5525.0	...
1616348	  759.2	  611.0	 5523.0	...
1616349	  759.1	  611.0	 5520.0	...
1616350	  759.1	  611.1	 5522.0	...
1616351	  759.2	  611.0	 5525.0	...
1616352	  759.2	  610.9	 5528.0	...
1616353	  759.3	  610.7	 5528.0	...
1616354	  759.3	  610.8	 5529.0	...
1616355	  759.2	  611.1	 5529.0	...
1616356	  759.1	  611.4	 5529.0	...
1616357	  759.1	  611.5	 5530.0	...
1616358	  759.1	  611.5	 5531.0	...
1616359	  759.2	  611.4	 5532.0	...
1616360	  759.3	  611.3	 5531.0	...
1616361	  759.3	  611.2	 5529.0	...
1616362	  759.6	  611.1	 5527.0	...
1616363	  759.9	  611.1	 5527.0	...
1616364	  760.2	  611.0	 5530.0	...
1616365	  760.2	  611.0	 5532.0	...
1616366	  760.2	  610.9	 5531.0	...
1616367	  760.3	  610.8	 5529.0	...
1616368	  760.5	  611.0	 5527.0	...
1616369	  760.7	  611.2	 5528.0	...
1616370	  760.5	  611.6	 5529.0	...
1616371	  760.2	  612.0	 5528.0	...
1616372	  760.2	  612.4	 5527.0	...
1616373	  760.5	  612.6	 5526.0	...
1616374	  760.7	  612.5	 5526.0	...
1616375	  760.7	  612.1	 5526.0	...
1616376	  760.6	  611.7	 5526.0	...
1616377	  760.4	  611.6	 5526.0	...
1616378	  760.1	  611.9	 5525.0	...
1616379	  759.7	  612.2	 5525.0	...
1616380	  759.5	  612.2	 5524.0	...
1616381	  759.6	  612.2	 5524.0	...
1616382	  759.6	  612.2	 5525.0	...
1616383	  759.6	  612.1	 5526.0	...
1616384	  760.0	  611.9	 5528.0	...
1616385	  760.4	  611.7	 5531.0	...
1616386	  760.9	  611.4	 5534.0	...
1616387	  760.9	  611.3	 5534.0	...
1616388	  760.8	  611.3	 5532.0	...
1616389	  760.8	  611.7	 5530.0	...
1616390	  760.7	  612.0	 5530.0	...
1616391	  760.8	  612.5	 5532.0	...
1616392	  760.8	  612.7	 5534.0	...
1616393	  760.9	  612.9	 5535.0	...
1616394	  760.9	  613.0	 5537.0	...
1616395	  760.7	  613.0	 5538.0	...
1616396	  760.6	  613.0	 5539.0	...
1616397	  760.6	  613.0	 5539.0	...
1616398	  760.9	  612.9	 5537.0	...
1616399	  761.1	  612.8	 5534.0	...
1616400	  761.1	  612.8	 5532.0	...
1616401	  761.1	  612.7	 5533.0	...
1616402	  761.2	  612.7	 5533.0	...
1616403	  761.3	  613.0	 5533.0	...
1616404	  761.4	  613.6	 5533.0	...
1616405	  761.5	  614.3	 5533.0	...
1616406	  761.6	  614.6	 5534.0	...
1616407	  761.6	  614.8	 5534.0	...
1616408	  761.7	  614.9	 5533.0	...
1616409	  761.8	  614.7	 5532.0	...
1616410	  761.8	  614.4	 5532.0	...
1616411	  761.8	  614.2	 5529.0	...
1616412	  761.8	  614.3	 5527.0	...
1616413	  761.9	  614.4	 5524.0	...
1616414	  762.0	  614.5	 5524.0	...
1616415	  762.1	  614.9	 5523.0	...
1616416	  762.2	  615.3	 5522.0	...
1616417	  762.3	  615.6	 5521.0	...
1616418	  762.2	  615.9	 5520.0	...
1616419	  762.0	  616.3	 5519.0	...
1616420	  761.7	  616.5	 5519.0	...
1616421	  761.5	  616.4	 5519.0	...
1616422	  761.4	  616.2	 5521.0	...
1616423	  761.4	  616.1	 5523.0	...
1616424	  761.4	  616.1	 5526.0	...
1616425	  761.5	  616.2	 5526.0	...
1616426	  761.5	  616.3	 5527.0	...
1616427	  761.4	  616.3	 5526.0	...
1616428	  761.3	  616.3	 5525.0	...
1616429	  761.0	  616.6	 5524.0	...
1616430	  761.0	  617.0	 5525.0	...
1616431	  761.3	  617.3	 5527.0	...
1616432	  761.6	  617.5	 5528.0	...
1616433	  762.0	  617.6	 5527.0	...
1616434	  762.0	  617.5	 5526.0	...
1616435	  762.0	  617.2	 5525.0	...
1616436	  762.0	  616.8	 5526.0	...
1616437	  762.1	  616.8	 5526.0	...
1616438	  762.1	  617.1	 5526.0	...
1616439	  762.2	  617.5	 5526.0	...
1616440	  762.2	  617.9	 5526.0	...
1616441	  762.2	  618.0	 5526.0	...
1616442	  762.1	  618.1	 5526.0	...
1616443	  761.9	  618.2	 5526.0	...
1616444	  761.6	  618.2	 5526.0	...
1616445	  761.5	  618.1	 5526.0	...
1616446	  761.6	  617.9	 5525.0	...
1616447	  761.8	  617.9	 5526.0	...
1616448	  762.0	  618.1	 5526.0	...
1616449	  762.1	  618.4	 5526.0	...
1616450	  761.9	  618.6	 5526.0	...
1616451	  761.8	  618.4	 5525.0	...
1616452	  761.8	  618.2	 5525.0	...
1616453	  762.0	  617.9	 5526.0	...
1616454	  762.2	  617.8	 5527.0	...
1616455	  762.2	  617.8	 5529.0	...
1616456	  762.3	  618.1	 5530.0	...
1616457	  762.4	  618.6	 5530.0	...
1616458	  762.3	  619.1	 5531.0	...
1616459	  762.0	  619.3	 5532.0	...
1616460	  761.7	  619.1	 5534.0	...
1616461	  761.5	  618.8	 5535.0	...
1616462	  761.3	  618.6	 5534.0	...
1616463	  761.1	  618.6	 5533.0	...
1616464	  761.0	  618.6	 5533.0	...
1616465	  760.9	  618.5	 5535.0	...
1616466	  760.9	  618.5	 5536.0	...
1616467	  760.8	  618.5	 5537.0	...
MSG	1616468 0000 _ Number On
1616468	  760.9	  618.7	 5537.0	...
1616469	  760.9	  618.8	 5537.0	...
1616470	  761.0	  619.0	 5539.0	...
1616471	  761.2	  619.2	 5541.0	...
1616472	  761.4	  619.3	 5543.0	...
1616473	  761.5	  619.3	 5542.0	...
1616474	  761.5	  619.1	 5541.0	...
1616475	  761.5	  619.0	 5540.0	...
1616476	  761.5	  618.9	 5538.0	...
1616477	  761.7	  618.8	 5537.0	...
1616478	  762.0	  618.8	 5535.0	...
1616479	  762.2	  618.9	 5540.0	...
1616480	  762.3	  618.7	 5545.0	...
1616481	  762.3	  618.6	 5547.0	...
1616482	  762.3	  618.4	 5545.0	...
1616483	  762.3	  618.4	 5544.0	...
1616484	  762.3	  618.4	 5545.0	...
1616485	  762.2	  618.3	 5548.0	...
1616486	  762.1	  618.0	 5552.0	...
1616487	  762.0	  617.6	 5555.0	...
1616488	  761.9	  617.6	 5555.0	...
1616489	  761.8	  617.9	 5554.0	...
1616490	  762.2	  618.3	 5552.0	...
1616491	  762.6	  618.4	 5554.0	...
1616492	  762.9	  618.5	 5555.0	...
1616493	  762.5	  618.6	 5556.0	...
1616494	  762.0	  618.3	 5558.0	...
1616495	  761.8	  618.2	 5559.0	...
1616496	  761.8	  618.1	 5559.0	...
1616497	  761.8	  618.4	 5558.0	...
1616498	  761.7	  618.2	 5557.0	...
1616499	  761.6	  617.9	 5557.0	...
1616500	  761.6	  617.6	 5558.0	...
1616501	  761.7	  617.7	 5559.0	...
1616502	  761.7	  617.6	 5558.0	...
1616503	  761.9	  617.5	 5557.0	...
1616504	  762.0	  617.3	 5557.0	...
1616505	  762.0	  617.2	 5556.0	...
1616506	  762.0	  617.1	 5555.0	...
1616507	  761.9	  617.0	 5554.0	...
1616508	  761.9	  616.9	 5557.0	...
1616509	  761.9	  616.8	 5560.0	...
1616510	  762.0	  616.8	 5564.0	...
1616511	  762.0	  616.8	 5564.0	...
1616512	  761.8	  616.8	 5565.0	...
1616513	  761.5	  616.7	 5563.0	...
1616514	  761.1	  616.7	 5560.0	...
1616515	  761.0	  616.6	 5557.0	...
1616516	  761.1	  616.5	 5557.0	...
1616517	  761.3	  616.4	 5556.0	...
1616518	  761.5	  616.4	 5555.0	...
1616519	  761.6	  616.5	 5553.0	...
1616520	  761.7	  616.8	 5553.0	...
1616521	  761.9	  617.1	 5555.0	...
1616522	  762.1	  617.4	 5558.0	...
1616523	  762.1	  617.4	 5563.0	...
1616524	  762.0	  617.4	 5565.0	...
1616525	  761.8	  617.8	 5564.0	...
1616526	  761.9	  617.9	 5561.0	...
1616527	  761.9	  618.0	 5562.0	...
1616528	  762.0	  617.8	 5565.0	...
1616529	  762.0	  617.6	 5568.0	...
1616530	  761.9	  617.7	 5568.0	...
1616531	  761.6	  617.7	 5568.0	...
1616532	  761.3	  617.7	 5567.0	...
1616533	  761.2	  617.7	 5566.0	...
1616534	  761.1	  617.9	 5566.0	...
1616535	  761.1	  618.0	 5567.0	...
1616536	  761.1	  618.3	 5568.0	...
1616537	  761.1	  618.3	 5567.0	...
1616538	  761.0	  618.2	 5568.0	...
1616539	  761.2	  618.1	 5567.0	...
1616540	  761.4	  618.0	 5567.0	...
1616541	  761.5	  617.8	 5568.0	...
1616542	  761.5	  617.6	 5568.0	...
1616543	  761.4	  617.4	 5568.0	...
1616544	  761.6	  617.3	 5568.0	...
1616545	  761.7	  617.3	 5568.0	...
1616546	  761.6	  617.1	 5568.0	...
1616547	  761.5	  616.9	 5568.0	...
1616548	  761.5	  617.1	 5569.0	...
1616549	  761.6	  617.4	 5571.0	...
1616550	  761.7	  617.5	 5572.0	...
1616551	  761.8	  617.3	 5572.0	...
1616552	  761.8	  617.1	 5572.0	...
1616553	  761.7	  617.2	 5572.0	...
1616554	  761.6	  617.7	 5572.0	...
1616555	  761.5	  618.1	 5569.0	...
1616556	  761.7	  618.4	 5567.0	...
1616557	  761.9	  618.3	 5567.0	...
1616558	  762.1	  618.3	 5570.0	...
1616559	  762.1	  618.4	 5572.0	...
1616560	  762.1	  618.4	 5571.0	...
1616561	  762.1	  618.3	 5572.0	...
1616562	  762.2	  618.2	 5571.0	...
1616563	  762.1	  618.5	 5570.0	...
1616564	  761.8	  618.9	 5569.0	...
1616565	  761.6	  619.4	 5569.0	...
1616566	  761.5	  619.5	 5569.0	...
1616567	  761.5	  619.6	 5572.0	...
1616568	  761.5	  619.6	 5574.0	...
1616569	  761.4	  619.6	 5577.0	...
1616570	  761.5	  619.6	 5575.0	...
1616571	  761.6	  619.6	 5573.0	...
1616572	  761.4	  619.6	 5571.0	...
1616573	  761.2	  619.6	 5571.0	...
1616574	  760.9	  619.6	 5571.0	...
1616575	  760.9	  619.8	 5570.0	...
1616576	  760.9	  620.1	 5571.0	...
1616577	  760.8	  619.9	 5572.0	...
1616578	  760.8	  619.7	 5574.0	...
1616579	  760.8	  619.5	 5574.0	...
1616580	  761.0	  620.0	 5574.0	...
1616581	  761.1	  620.6	 5573.0	...
1616582	  761.3	  621.0	 5572.0	...
1616583	  761.2	  621.0	 5574.0	...
1616584	  761.2	  621.1	 5577.0	...
1616585	  761.3	  621.1	 5578.0	...
1616586	  761.3	  621.1	 5577.0	...
1616587	  761.1	  621.1	 5577.0	...
1616588	  760.8	  620.9	 5578.0	...
1616589	  760.6	  620.4	 5578.0	...
1616590	  760.7	  619.9	 5579.0	...
1616591	  760.8	  619.7	 5580.0	...
1616592	  760.7	  619.9	 5581.0	...
1616593	  760.6	  620.0	 5582.0	...
1616594	  760.6	  620.4	 5581.0	...
1616595	  760.6	  620.8	 5580.0	...
1616596	  760.5	  621.2	 5578.0	...
1616597	  760.7	  621.3	 5577.0	...
1616598	  760.9	  621.4	 5576.0	...
1616599	  761.1	  621.8	 5573.0	...
1616600	  761.2	  622.0	 5572.0	...
1616601	  761.2	  621.8	 5570.0	...
1616602	  761.1	  621.4	 5570.0	...
1616603	  761.0	  620.9	 5570.0	...
1616604	  760.6	  621.1	 5570.0	...
1616605	  760.2	  621.1	 5571.0	...
1616606	  759.9	  621.2	 5572.0	...
1616607	  760.0	  621.3	 5573.0	...
1616608	  760.2	  621.4	 5570.0	...
1616609	  760.3	  621.3	 5567.0	...
1616610	  760.4	  621.1	 5566.0	...
1616611	  760.5	  620.9	 5568.0	...
1616612	  760.4	  621.0	 5568.0	...
1616613	  760.2	  621.1	 5567.0	...
1616614	  760.0	  621.1	 5565.0	...
1616615	  760.1	  621.0	 5568.0	...
1616616	  760.1	  620.8	 5571.0	...
1616617	  760.1	  620.7	 5572.0	...
1616618	  760.1	  620.6	 5570.0	...
1616619	  760.2	  620.5	 5567.0	...
1616620	  760.3	  620.5	 5566.0	...
1616621	  760.3	  620.7	 5565.0	...
1616622	  760.4	  621.0	 5565.0	...
1616623	  760.4	  621.4	 5564.0	...
1616624	  760.2	  621.4	 5564.0	...
1616625	  760.1	  621.4	 5563.0	...
1616626	  759.9	  621.4	 5563.0	...
1616627	  759.8	  621.4	 5561.0	...
1616628	  759.9	  621.5	 5561.0	...
1616629	  759.9	  621.6	 5560.0	...
1616630	  760.2	  621.6	 5561.0	...
1616631	  760.4	  621.7	 5562.0	...
1616632	  760.5	  621.8	 5563.0	...
1616633	  760.3	  622.0	 5563.0	...
1616634	  760.1	  622.2	 5566.0	...
1616635	  760.1	  622.4	 5569.0	...
1616636	  760.2	  622.5	 5570.0	...
1616637	  760.2	  622.6	 5568.0	...
1616638	  760.1	  622.7	 5566.0	...
1616639	  760.0	  622.9	 5567.0	...
1616640	  760.1	  623.4	 5568.0	...
1616641	  760.2	  623.8	 5567.0	...
1616642	  760.0	  624.1	 5566.0	...
1616643	  759.6	  624.1	 5563.0	...
1616644	  759.3	  624.0	 5558.0	...
1616645	  759.3	  623.9	 5554.0	...
1616646	  759.5	  623.5	 5556.0	...
1616647	  759.6	  623.2	 5559.0	...
1616648	  759.7	  623.3	 5557.0	...
1616649	  759.6	  623.5	 5552.0	...
1616650	  759.5	  623.8	 5548.0	...
1616651	  759.3	  624.1	 5549.0	...
1616652	  759.2	  624.2	 5550.0	...
1616653	  759.2	  624.3	 5550.0	...
1616654	  759.2	  624.5	 5550.0	...
1616655	  759.3	  624.8	 5550.0	...
1616656	  759.4	  625.1	 5551.0	...
1616657	  759.4	  625.2	 5550.0	...
1616658	  759.4	  625.3	 5549.0	...
1616659	  759.4	  625.5	 5547.0	...
1616660	  759.4	  625.7	 5545.0	...
1616661	  759.4	  625.3	 5544.0	...
1616662	  759.3	  624.9	 5545.0	...
1616663	  759.2	  624.4	 5546.0	...
1616664	  759.2	  624.3	 5548.0	...
1616665	  759.3	  624.2	 5548.0	...
1616666	  759.3	  624.1	 5545.0	...
1616667	  759.3	  624.2	 5543.0	...
1616668	  759.1	  624.2	 5540.0	...
1616669	  758.8	  624.2	 5539.0	...
1616670	  758.8	  624.2	 5539.0	...
1616671	  759.0	  624.2	 5540.0	...
1616672	  759.2	  624.2	 5541.0	...
1616673	  759.1	  624.3	 5542.0	...
1616674	  758.8	  624.4	 5542.0	...
1616675	  758.6	  624.6	 5542.0	...
1616676	  758.8	  624.8	 5543.0	...
1616677	  759.0	  625.0	 5543.0	...
1616678	  759.3	  625.1	 5541.0	...
1616679	  759.3	  625.1	 5540.0	...
1616680	  759.1	  625.2	 5538.0	...
1616681	  758.9	  625.2	 5538.0	...
1616682	  758.7	  625.3	 5538.0	...
1616683	  758.7	  625.0	 5538.0	...
1616684	  758.8	  624.7	 5538.0	...
1616685	  758.9	  624.5	 5538.0	...
1616686	  759.0	  624.6	 5538.0	...
1616687	  758.8	  624.7	 5537.0	...
1616688	  758.8	  624.6	 5537.0	...
1616689	  758.8	  624.5	 5537.0	...
1616690	  758.7	  624.4	 5539.0	...
1616691	  758.5	  624.4	 5543.0	...
1616692	  758.3	  624.4	 5547.0	...
1616693	  758.3	  624.5	 5547.0	...
1616694	  758.3	  624.4	 5545.0	...
1616695	  758.0	  624.4	 5543.0	...
1616696	  757.6	  624.1	 5543.0	...
1616697	  757.7	  623.8	 5544.0	...
1616698	  758.0	  623.4	 5545.0	...
1616699	  758.4	  623.2	 5546.0	...
1616700	  758.3	  623.1	 5546.0	...
1616701	  758.3	  623.3	 5547.0	...
1616702	  758.3	  623.5	 5547.0	...
1616703	  758.3	  623.7	 5546.0	...
1616704	  758.4	  623.7	 5544.0	...
1616705	  758.4	  623.8	 5542.0	...
1616706	  757.8	  624.0	 5542.0	...
1616707	  757.2	  623.9	 5541.0	...
1616708	  756.6	  623.8	 5540.0	...
1616709	  756.7	  623.6	 5540.0	...
1616710	  757.0	  623.4	 5540.0	...
1616711	  757.2	  623.3	 5539.0	...
1616712	  757.3	  623.1	 5538.0	...
1616713	  757.4	  623.2	 5537.0	...
1616714	  757.4	  623.2	 5537.0	...
1616715	  757.3	  623.2	 5538.0	...
1616716	  757.0	  623.2	 5538.0	...
1616717	  756.8	  623.3	 5539.0	...
1616718	  756.6	  623.6	 5538.0	...
1616719	  756.6	  623.8	 5537.0	...
1616720	  756.7	  623.9	 5536.0	...
1616721	  756.8	  623.8	 5536.0	...
1616722	  756.9	  623.7	 5536.0	...
1616723	  756.7	  623.1	 5536.0	...
1616724	  756.5	  622.5	 5535.0	...
1616725	  756.3	  622.3	 5535.0	...
1616726	  756.3	  622.6	 5534.0	...
1616727	  756.3	  623.0	 5533.0	...
1616728	  756.3	  623.1	 5532.0	...
1616729	  756.4	  623.1	 5532.0	...
1616730	  756.7	  623.2	 5532.0	...
1616731	  757.0	  623.3	 5532.0	...
1616732	  756.9	  623.4	 5533.0	...
1616733	  756.6	  623.5	 5527.0	...
1616734	  756.3	  623.5	 5521.0	...
1616735	  756.3	  623.4	 5518.0	...
1616736	  756.4	  623.3	 5521.0	...
1616737	  756.5	  623.3	 5524.0	...
1616738	  756.4	  623.3	 5525.0	...
1616739	  756.2	  623.3	 5525.0	...
1616740	  756.2	  623.4	 5525.0	...
1616741	  756.3	  623.5	 5525.0	...
1616742	  756.5	  623.7	 5524.0	...
1616743	  756.5	  623.8	 5523.0	...
1616744	  756.6	  624.0	 5522.0	...
1616745	  756.6	  624.2	 5521.0	...
1616746	  756.5	  624.2	 5521.0	...
1616747	  756.3	  624.1	 5523.0	...
1616748	  756.1	  623.5	 5524.0	...
1616749	  756.1	  623.1	 5526.0	...
1616750	  756.0	  622.8	 5526.0	...
1616751	  755.9	  623.1	 5524.0	...
1616752	  755.8	  623.4	 5524.0	...
1616753	  755.8	  623.7	 5523.0	...
1616754	  755.8	  624.2	 5521.0	...
1616755	  755.9	  624.4	 5517.0	...
1616756	  755.9	  624.5	 5517.0	...
1616757	  755.9	  624.2	 5520.0	...
1616758	  755.7	  624.0	 5518.0	...
1616759	  755.4	  624.0	 5513.0	...
1616760	  755.2	  624.3	 5511.0	...
1616761	  755.2	  624.5	 5514.0	...
1616762	  755.3	  624.7	 5518.0	...
1616763	  755.3	  624.7	 5520.0	...
1616764	  755.3	  624.7	 5522.0	...
1616765	  755.0	  624.9	 5522.0	...
1616766	  754.8	  625.1	 5520.0	...
1616767	  754.5	  625.2	 5519.0	...
1616768	  754.5	  625.1	 5519.0	...
1616769	  754.6	  625.3	 5520.0	...
1616770	  754.7	  625.7	 5519.0	...
MSG	1616771 0000 _ Number Off
1616771	  754.9	  625.8	 5519.0	...
1616772	  754.7	  625.6	 5519.0	...
1616773	  754.8	  625.3	 5519.0	...
1616774	  754.8	  625.2	 5519.0	...
1616775	  754.9	  625.0	 5519.0	...
1616776	  754.7	  625.1	 5516.0	...
1616777	  754.7	  625.3	 5514.0	...
1616778	  754.8	  625.5	 5511.0	...
1616779	  754.8	  625.5	 5511.0	...
1616780	  754.7	  625.4	 5512.0	...
1616781	  754.6	  625.3	 5510.0	...
1616782	  754.6	  625.1	 5508.0	...
1616783	  754.6	  625.1	 5506.0	...
1616784	  754.5	  625.0	 5505.0	...
1616785	  754.5	  625.0	 5504.0	...
1616786	  754.5	  625.0	 5504.0	...
1616787	  754.5	  625.0	 5503.0	...
1616788	  754.6	  625.2	 5502.0	...
1616789	  754.5	  625.5	 5502.0	...
1616790	  754.4	  625.9	 5504.0	...
1616791	  754.2	  626.0	 5506.0	...
1616792	  754.2	  625.9	 5505.0	...
1616793	  754.2	  625.7	 5506.0	...
1616794	  754.3	  625.6	 5506.0	...
1616795	  754.5	  625.8	 5505.0	...
1616796	  754.8	  626.1	 5503.0	...
1616797	  755.0	  626.6	 5502.0	...
1616798	  755.0	  626.9	 5502.0	...
1616799	  754.9	  627.1	 5504.0	...
1616800	  754.8	  626.9	 5505.0	...
1616801	  754.7	  626.7	 5507.0	...
1616802	  754.4	  626.6	 5506.0	...
1616803	  754.1	  626.8	 5506.0	...
1616804	  753.9	  626.9	 5505.0	...
1616805	  753.8	  626.8	 5507.0	...
1616806	  753.8	  626.6	 5508.0	...
1616807	  753.7	  626.2	 5510.0	...
1616808	  753.6	  625.8	 5509.0	...
1616809	  753.4	  625.4	 5510.0	...
1616810	  753.4	  625.5	 5511.0	...
1616811	  753.5	  625.8	 5511.0	...
1616812	  753.5	  625.7	 5511.0	...
1616813	  753.6	  625.3	 5511.0	...
1616814	  753.7	  624.9	 5510.0	...
1616815	  753.6	  625.0	 5507.0	...
1616816	  753.5	  625.2	 5505.0	...
1616817	  753.5	  625.3	 5504.0	...
1616818	  753.4	  625.4	 5504.0	...
1616819	  753.3	  625.4	 5504.0	...
1616820	  752.9	  625.4	 5504.0	...
1616821	  752.7	  625.6	 5501.0	...
1616822	  752.4	  625.8	 5498.0	...
1616823	  752.3	  625.9	 5496.0	...
1616824	  752.6	  625.8	 5497.0	...
1616825	  753.0	  625.7	 5499.0	...
1616826	  753.4	  625.7	 5500.0	...
1616827	  753.5	  625.8	 5502.0	...
1616828	  753.5	  625.5	 5503.0	...
1616829	  753.2	  625.2	 5499.0	...
1616830	  752.9	  624.9	 5496.0	...
1616831	  752.7	  624.9	 5495.0	...
1616832	  752.7	  624.9	 5496.0	...
1616833	  752.7	  624.7	 5498.0	...
1616834	  753.0	  624.6	 5500.0	...
1616835	  753.4	  624.4	 5503.0	...
1616836	  753.7	  624.4	 5504.0	...
1616837	  753.4	  624.3	 5504.0	...
1616838	  753.1	  624.2	 5502.0	...
1616839	  753.1	  624.0	 5500.0	...
1616840	  753.2	  623.9	 5501.0	...
1616841	  753.4	  623.8	 5507.0	...
1616842	  753.4	  623.7	 5512.0	...
1616843	  753.1	  623.6	 5516.0	...
1616844	  752.9	  624.0	 5516.0	...
1616845	  752.7	  624.3	 5515.0	...
1616846	  752.7	  624.6	 5515.0	...
1616847	  752.7	  624.3	 5515.0	...
1616848	  752.5	  623.6	 5515.0	...
1616849	  752.4	  622.9	 5514.0	...
1616850	  752.4	  622.8	 5514.0	...
1616851	  752.8	  623.1	 5515.0	...
1616852	  753.2	  623.4	 5518.0	...
1616853	  753.5	  623.3	 5520.0	...
1616854	  753.1	  623.4	 5521.0	...
1616855	  752.7	  623.6	 5520.0	...
1616856	  752.6	  623.8	 5518.0	...
1616857	  752.9	  623.8	 5518.0	...
1616858	  753.2	  623.7	 5523.0	...
1616859	  753.2	  623.7	 5529.0	...
1616860	  753.2	  623.6	 5531.0	...
1616861	  753.1	  623.5	 5529.0	...
1616862	  753.1	  623.5	 5527.0	...
1616863	  753.0	  623.2	 5527.0	...
1616864	  753.1	  622.8	 5526.0	...
1616865	  753.3	  622.4	 5526.0	...
1616866	  753.5	  622.4	 5525.0	...
1616867	  753.6	  622.3	 5525.0	...
1616868	  753.6	  622.2	 5525.0	...
1616869	  753.4	  622.3	 5526.0	...
1616870	  753.3	  622.3	 5526.0	...
1616871	  753.2	  622.5	 5526.0	...
1616872	  753.2	  622.8	 5526.0	...
1616873	  753.3	  623.2	 5526.0	...
1616874	  753.4	  623.3	 5528.0	...
1616875	  753.5	  623.2	 5528.0	...
1616876	  753.7	  623.0	 5527.0	...
1616877	  753.7	  623.0	 5526.0	...
1616878	  753.7	  622.8	 5525.0	...
1616879	  753.7	  622.5	 5526.0	...
1616880	  753.6	  622.0	 5528.0	...
1616881	  753.5	  621.9	 5531.0	...
1616882	  753.3	  622.1	 5531.0	...
1616883	  753.2	  622.5	 5528.0	...
1616884	  753.2	  622.9	 5525.0	...
1616885	  753.3	  622.9	 5523.0	...
1616886	  753.4	  623.0	 5522.0	...
1616887	  753.4	  623.0	 5524.0	...
1616888	  753.4	  622.7	 5526.0	...
1616889	  753.4	  622.4	 5528.0	...
1616890	  753.5	  622.1	 5529.0	...
1616891	  753.5	  622.1	 5530.0	...
1616892	  753.6	  622.1	 5530.0	...
1616893	  753.7	  622.5	 5529.0	...
1616894	  753.8	  622.9	 5526.0	...
1616895	  754.0	  623.1	 5524.0	...
1616896	  754.0	  623.1	 5525.0	...
1616897	  754.0	  623.0	 5527.0	...
1616898	  753.6	  622.9	 5530.0	...
1616899	  753.1	  622.5	 5530.0	...
1616900	  752.5	  622.1	 5529.0	...
1616901	  751.8	  622.0	 5529.0	...
1616902	  751.2	  622.0	 5529.0	...
1616903	  750.3	  622.0	 5528.0	...
1616904	  749.7	  621.8	 5528.0	...
1616905	  749.1	  621.6	 5529.0	...
1616906	  748.7	  621.1	 5529.0	...
1616907	  748.5	  620.7	 5529.0	...
1616908	  748.3	  620.3	 5530.0	...
1616909	  748.1	  619.9	 5532.0	...
1616910	  748.1	  619.5	 5534.0	...
1616911	  748.1	  619.1	 5535.0	...
1616912	  748.2	  619.1	 5534.0	...
1616913	  748.2	  619.1	 5534.0	...
1616914	  748.2	  619.0	 5536.0	...
1616915	  748.5	  619.0	 5538.0	...
1616916	  748.9	  618.9	 5540.0	...
1616917	  749.5	  618.6	 5540.0	...
1616918	  749.9	  618.3	 5541.0	...
1616919	  750.1	  618.1	 5542.0	...
1616920	  750.1	  618.0	 5540.0	...
1616921	  750.0	  617.7	 5538.0	...
1616922	  750.1	  617.5	 5539.0	...
1616923	  750.3	  617.3	 5540.0	...
1616924	  750.4	  617.3	 5542.0	...
1616925	  750.4	  617.4	 5542.0	...
1616926	  750.4	  617.4	 5543.0	...
1616927	  750.5	  617.4	 5545.0	...
1616928	  750.3	  617.3	 5546.0	...
1616929	  750.0	  617.3	 5547.0	...
1616930	  750.0	  617.2	 5547.0	...
1616931	  750.4	  616.8	 5550.0	...
1616932	  750.7	  616.4	 5552.0	...
1616933	  750.7	  616.3	 5553.0	...
1616934	  750.4	  616.3	 5554.0	...
1616935	  750.2	  616.3	 5556.0	...
1616936	  750.2	  616.2	 5558.0	...
1616937	  750.2	  616.1	 5558.0	...
1616938	  750.0	  615.9	 5557.0	...
1616939	  749.6	  615.9	 5555.0	...
1616940	  749.4	  616.0	 5557.0	...
1616941	  749.6	  616.1	 5560.0	...
1616942	  749.7	  616.2	 5562.0	...
1616943	  749.8	  616.1	 5562.0	...
1616944	  749.9	  616.0	 5563.0	...
1616945	  749.9	  615.9	 5564.0	...
1616946	  750.0	  615.8	 5565.0	...
1616947	  750.0	  615.9	 5565.0	...
1616948	  750.0	  615.9	 5564.0	...
1616949	  749.9	  615.8	 5563.0	...
1616950	  749.6	  615.6	 5562.0	...
1616951	  749.4	  615.5	 5562.0	...
1616952	  749.2	  615.6	 5561.0	...
1616953	  749.3	  615.8	 5563.0	...
1616954	  749.3	  615.9	 5566.0	...
1616955	  749.3	  615.9	 5565.0	...
1616956	  749.4	  615.7	 5562.0	...
1616957	  749.5	  615.6	 5562.0	...
1616958	  749.5	  615.4	 5565.0	...
1616959	  749.6	  615.4	 5567.0	...
1616960	  749.7	  615.4	 5566.0	...
1616961	  749.7	  615.4	 5564.0	...
1616962	  749.8	  615.7	 5564.0	...
1616963	  749.8	  616.1	 5564.0	...
1616964	  749.9	  616.3	 5564.0	...
1616965	  749.8	  615.8	 5565.0	...
1616966	  749.7	  615.4	 5567.0	...
1616967	  749.7	  615.3	 5567.0	...
1616968	  749.7	  615.6	 5566.0	...
1616969	  749.7	  616.0	 5565.0	...
1616970	  749.7	  616.0	 5564.0	...
1616971	  749.6	  616.0	 5566.0	...
1616972	  749.6	  615.7	 5569.0	...
1616973	  749.5	  615.5	 5571.0	...
1616974	  749.5	  615.9	 5572.0	...
1616975	  749.5	  616.6	 5574.0	...
1616976	  749.6	  617.3	 5576.0	...
1616977	  749.6	  617.3	 5578.0	...
1616978	  749.6	  617.0	 5578.0	...
1616979	  749.5	  616.7	 5578.0	...
1616980	  749.5	  616.4	 5578.0	...
1616981	  749.5	  616.3	 5578.0	...
1616982	  749.6	  616.3	 5577.0	...
MSG	1616983 0000 _ Number On
1616983	  749.8	  616.3	 5576.0	...
1616984	  749.9	  616.3	 5575.0	...
1616985	  750.0	  616.1	 5574.0	...
1616986	  750.0	  615.9	 5573.0	...
1616987	  750.2	  615.7	 5572.0	...
1616988	  750.3	  615.7	 5571.0	...
1616989	  750.4	  615.9	 5570.0	...
1616990	  750.3	  616.3	 5570.0	...
1616991	  750.0	  616.8	 5570.0	...
1616992	  749.7	  617.1	 5570.0	...
1616993	  749.4	  617.6	 5570.0	...
1616994	  749.2	  617.9	 5570.0	...
1616995	  749.1	  618.2	 5571.0	...
1616996	  748.9	  617.9	 5572.0	...
1616997	  748.9	  617.7	 5571.0	...
1616998	  748.8	  617.4	 5569.0	...
1616999	  749.0	  617.4	 5569.0	...
1617000	  749.4	  617.4	 5570.0	...
1617001	  749.9	  617.5	 5572.0	...
1617002	  749.9	  617.6	 5572.0	...
1617003	  749.7	  617.5	 5572.0	...
1617004	  749.6	  617.5	 5573.0	...
1617005	  749.6	  617.5	 5575.0	...
1617006	  749.6	  617.6	 5577.0	...
1617007	  749.5	  617.7	 5578.0	...
1617008	  749.4	  617.7	 5578.0	...
1617009	  749.5	  617.6	 5579.0	...
1617010	  749.3	  617.5	 5579.0	...
1617011	  748.9	  617.5	 5578.0	...
1617012	  748.6	  617.5	 5578.0	...
1617013	  748.7	  617.6	 5577.0	...
1617014	  748.8	  617.6	 5577.0	...
1617015	  748.9	  617.1	 5577.0	...
1617016	  749.0	  616.7	 5577.0	...
1617017	  749.2	  616.6	 5577.0	...
1617018	  749.4	  616.7	 5577.0	...
1617019	  749.4	  616.7	 5577.0	...
1617020	  749.5	  616.5	 5576.0	...
1617021	  749.3	  616.5	 5576.0	...
1617022	  749.2	  616.6	 5576.0	...
1617023	  748.9	  616.7	 5575.0	...
1617024	  748.7	  616.8	 5576.0	...
1617025	  748.7	  616.8	 5578.0	...
1617026	  748.8	  616.8	 5580.0	...
1617027	  749.0	  617.0	 5580.0	...
1617028	  749.1	  617.2	 5581.0	...
1617029	  749.2	  617.4	 5582.0	...
1617030	  749.1	  617.4	 5583.0	...
1617031	  749.0	  617.4	 5583.0	...
1617032	  749.0	  617.5	 5584.0	...
1617033	  749.0	  617.8	 5584.0	...
1617034	  749.1	  618.0	 5584.0	...
1617035	  749.1	  618.1	 5584.0	...
1617036	  749.0	  618.1	 5585.0	...
1617037	  748.9	  618.1	 5583.0	...
1617038	  749.0	  618.2	 5582.0	...
1617039	  749.0	  618.1	 5581.0	...
1617040	  749.2	  617.9	 5581.0	...
1617041	  749.4	  617.7	 5581.0	...
1617042	  749.7	  617.8	 5579.0	...
1617043	  749.3	  618.1	 5578.0	...
1617044	  748.9	  618.3	 5578.0	...
1617045	  748.6	  618.5	 5579.0	...
1617046	  748.8	  618.5	 5581.0	...
1617047	  748.9	  618.7	 5582.0	...
1617048	  748.8	  618.9	 5582.0	...
1617049	  748.7	  619.0	 5583.0	...
1617050	  748.7	  618.9	 5584.0	...
1617051	  748.6	  618.8	 5584.0	...
1617052	  748.7	  619.2	 5582.0	...
1617053	  748.9	  619.4	 5580.0	...
1617054	  749.2	  619.6	 5578.0	...
1617055	  749.5	  619.4	 5578.0	...
1617056	  749.6	  619.5	 5577.0	...
1617057	  749.6	  619.3	 5578.0	...
1617058	  749.7	  619.1	 5580.0	...
1617059	  749.8	  618.9	 5581.0	...
1617060	  749.9	  618.8	 5582.0	...
1617061	  749.7	  618.8	 5582.0	...
1617062	  749.5	  618.9	 5582.0	...
1617063	  749.3	  619.0	 5582.0	...
1617064	  749.4	  619.0	 5581.0	...
1617065	  749.4	  618.9	 5580.0	...
1617066	  749.5	  618.9	 5579.0	...
1617067	  749.5	  619.1	 5581.0	...
1617068	  749.4	  619.4	 5584.0	...
1617069	  749.4	  619.5	 5587.0	...
1617070	  749.4	  619.5	 5587.0	...
1617071	  749.5	  619.4	 5588.0	...
1617072	  749.6	  619.6	 5589.0	...
1617073	  749.6	  619.8	 5588.0	...
1617074	  749.7	  619.9	 5587.0	...
1617075	  749.7	  619.9	 5587.0	...
1617076	  749.7	  619.8	 5588.0	...
1617077	  749.7	  619.8	 5588.0	...
1617078	  749.7	  619.8	 5588.0	...
1617079	  749.6	  619.9	 5588.0	...
1617080	  749.6	  619.9	 5588.0	...
1617081	  749.5	  619.9	 5586.0	...
1617082	  749.6	  620.0	 5584.0	...
1617083	  749.8	  620.1	 5584.0	...
1617084	  750.0	  620.1	 5584.0	...
1617085	  750.2	  620.0	 5585.0	...
1617086	  750.3	  620.0	 5585.0	...
1617087	  750.1	  620.0	 5585.0	...
1617088	  749.8	  620.1	 5585.0	...
1617089	  749.4	  620.3	 5584.0	...
1617090	  749.4	  620.5	 5583.0	...
1617091	  749.5	  620.7	 5584.0	...
1617092	  749.7	  620.7	 5584.0	...
1617093	  749.7	  620.7	 5585.0	...
1617094	  749.7	  620.6	 5584.0	...
1617095	  749.7	  620.6	 5583.0	...
1617096	  749.7	  620.9	 5583.0	...
1617097	  749.9	  621.1	 5582.0	...
1617098	  750.1	  621.3	 5580.0	...
1617099	  750.3	  621.3	 5580.0	...
1617100	  750.3	  621.5	 5580.0	...
1617101	  750.4	  621.7	 5580.0	...
1617102	  750.4	  621.8	 5583.0	...
1617103	  750.3	  621.9	 5585.0	...
1617104	  750.3	  621.9	 5588.0	...
1617105	  750.3	  622.0	 5587.0	...
1617106	  750.4	  622.0	 5587.0	...
1617107	  750.5	  622.1	 5586.0	...
1617108	  750.5	  622.1	 5586.0	...
1617109	  750.6	  622.0	 5587.0	...
1617110	  750.7	  621.8	 5589.0	...
1617111	  750.8	  621.6	 5590.0	...
1617112	  750.9	  621.5	 5589.0	...
1617113	  750.9	  621.5	 5588.0	...
1617114	  751.0	  621.7	 5587.0	...
1617115	  750.9	  622.0	 5586.0	...
1617116	  750.7	  622.4	 5586.0	...
1617117	  750.6	  622.6	 5585.0	...
1617118	  750.8	  622.7	 5583.0	...
1617119	  751.0	  622.6	 5581.0	...
1617120	  751.0	  622.4	 5581.0	...
1617121	  750.9	  622.3	 5581.0	...
1617122	  750.9	  622.3	 5581.0	...
1617123	  750.8	  622.4	 5582.0	...
1617124	  750.7	  622.4	 5583.0	...
1617125	  750.7	  622.4	 5583.0	...
1617126	  750.9	  622.3	 5581.0	...
1617127	  751.3	  622.1	 5578.0	...
1617128	  751.7	  622.3	 5574.0	...
1617129	  751.8	  622.7	 5572.0	...
1617130	  751.7	  622.9	 5574.0	...
1617131	  751.6	  622.9	 5575.0	...
1617132	  751.5	  622.8	 5577.0	...
1617133	  751.4	  622.9	 5577.0	...
1617134	  751.4	  622.6	 5576.0	...
1617135	  751.2	  622.4	 5574.0	...
1617136	  751.1	  622.1	 5571.0	...
1617137	  751.1	  622.1	 5570.0	...
1617138	  751.8	  622.1	 5571.0	...
1617139	  752.4	  622.2	 5572.0	...
1617140	  752.6	  622.4	 5572.0	...
1617141	  752.3	  622.4	 5572.0	...
1617142	  751.9	  622.1	 5572.0	...
1617143	  752.0	  621.8	 5572.0	...
1617144	  752.0	  621.9	 5572.0	...
1617145	  752.0	  622.0	 5572.0	...
1617146	  751.8	  622.3	 5574.0	...
1617147	  751.8	  622.3	 5575.0	...
1617148	  752.0	  622.3	 5576.0	...
1617149	  752.3	  622.2	 5577.0	...
1617150	  752.3	  622.1	 5578.0	...
1617151	  752.3	  622.0	 5578.0	...
1617152	  752.3	  621.9	 5578.0	...
1617153	  752.2	  622.1	 5574.0	...
1617154	  752.1	  622.4	 5571.0	...
1617155	  751.9	  622.4	 5567.0	...
1617156	  751.8	  622.0	 5567.0	...
1617157	  751.7	  621.9	 5567.0	...
1617158	  751.6	  622.2	 5568.0	...
1617159	  752.0	  622.5	 5567.0	...
1617160	  752.5	  622.6	 5566.0	...
1617161	  753.0	  622.7	 5567.0	...
1617162	  753.0	  622.7	 5569.0	...
1617163	  753.1	  622.6	 5571.0	...
1617164	  753.3	  622.6	 5571.0	...
1617165	  753.4	  622.5	 5572.0	...
1617166	  753.4	  622.4	 5571.0	...
1617167	  753.3	  622.3	 5570.0	...
1617168	  753.3	  621.9	 5570.0	...
1617169	  753.3	  621.4	 5571.0	...
1617170	  753.2	  621.0	 5571.0	...
1617171	  753.3	  620.9	 5571.0	...
1617172	  753.5	  620.8	 5571.0	...
1617173	  753.3	  620.7	 5572.0	...
1617174	  753.1	  620.7	 5573.0	...
1617175	  753.0	  620.7	 5574.0	...
1617176	  753.2	  620.7	 5573.0	...
1617177	  753.5	  621.0	 5570.0	...
1617178	  753.6	  621.3	 5567.0	...
1617179	  753.7	  621.7	 5565.0	...
1617180	  753.8	  621.7	 5565.0	...
1617181	  753.7	  621.3	 5565.0	...
1617182	  753.7	  621.0	 5564.0	...
1617183	  753.8	  620.6	 5563.0	...
1617184	  754.4	  620.6	 5563.0	...
1617185	  754.8	  620.5	 5563.0	...
1617186	  754.9	  620.4	 5562.0	...
1617187	  754.6	  620.3	 5561.0	...
1617188	  754.4	  620.6	 5558.0	...
1617189	  754.7	  620.9	 5556.0	...
1617190	  754.9	  621.1	 5555.0	...
1617191	  755.2	  621.0	 5554.0	...
1617192	  755.2	  620.8	 5553.0	...
1617193	  755.0	  620.6	 5552.0	...
1617194	  754.8	  620.5	 5553.0	...
1617195	  754.8	  620.6	 5554.0	...
1617196	  754.8	  620.4	 5555.0	...
1617197	  754.8	  620.1	 5554.0	...
1617198	  755.0	  619.8	 5554.0	...
1617199	  755.4	  619.7	 5553.0	...
1617200	  755.6	  619.7	 5553.0	...
1617201	  755.5	  619.8	 5554.0	...
1617202	  755.4	  619.8	 5554.0	...
1617203	  755.4	  619.8	 5553.0	...
1617204	  755.5	  619.8	 5551.0	...
1617205	  755.5	  619.7	 5548.0	...
1617206	  755.5	  619.8	 5545.0	...
1617207	  755.5	  619.8	 5543.0	...
1617208	  755.3	  619.8	 5544.0	...
1617209	  755.2	  619.7	 5541.0	...
1617210	  755.2	  619.6	 5538.0	...
1617211	  755.3	  619.4	 5536.0	...
1617212	  755.5	  619.1	 5540.0	...
1617213	  755.6	  618.8	 5545.0	...
1617214	  755.7	  618.8	 5546.0	...
1617215	  755.7	  618.9	 5544.0	...
1617216	  755.7	  619.2	 5542.0	...
1617217	  755.7	  619.4	 5541.0	...
1617218	  755.8	  619.4	 5540.0	...
1617219	  756.0	  619.2	 5538.0	...
1617220	  756.2	  619.0	 5536.0	...
1617221	  756.3	  618.9	 5534.0	...
1617222	  756.3	  618.9	 5535.0	...
1617223	  756.4	  619.0	 5536.0	...
1617224	  756.4	  619.0	 5538.0	...
1617225	  756.4	  619.1	 5538.0	...
1617226	  756.4	  618.9	 5538.0	...
1617227	  756.5	  618.8	 5538.0	...
1617228	  756.7	  618.6	 5536.0	...
1617229	  756.8	  618.7	 5535.0	...
1617230	  756.7	  618.6	 5534.0	...
1617231	  756.7	  618.5	 5534.0	...
1617232	  756.7	  618.4	 5533.0	...
1617233	  756.6	  618.3	 5531.0	...
1617234	  756.5	  618.1	 5531.0	...
1617235	  756.4	  618.0	 5532.0	...
1617236	  756.4	  617.9	 5533.0	...
1617237	  756.8	  617.4	 5533.0	...
1617238	  757.3	  617.0	 5533.0	...
1617239	  757.7	  616.2	 5534.0	...
1617240	  757.6	  615.9	 5535.0	...
1617241	  757.5	  615.6	 5534.0	...
1617242	  757.5	  615.5	 5533.0	...
1617243	  757.6	  615.4	 5532.0	...
1617244	  757.6	  615.4	 5531.0	...
1617245	  757.5	  615.4	 5529.0	...
1617246	  757.4	  615.4	 5527.0	...
1617247	  757.5	  615.6	 5527.0	...
1617248	  757.6	  615.7	 5527.0	...
1617249	  757.6	  615.6	 5528.0	...
1617250	  757.5	  615.4	 5530.0	...
1617251	  757.4	  615.1	 5532.0	...
1617252	  757.5	  615.1	 5531.0	...
1617253	  757.8	  615.0	 5531.0	...
1617254	  758.1	  614.8	 5531.0	...
1617255	  758.2	  614.8	 5531.0	...
1617256	  758.1	  614.8	 5528.0	...
1617257	  757.9	  614.8	 5525.0	...
1617258	  757.8	  614.7	 5524.0	...
1617259	  758.1	  614.6	 5526.0	...
1617260	  758.2	  614.6	 5528.0	...
1617261	  758.3	  614.6	 5527.0	...
1617262	  758.2	  614.7	 5528.0	...
1617263	  758.2	  614.8	 5528.0	...
1617264	  758.9	  614.7	 5528.0	...
1617265	  759.6	  614.5	 5527.0	...
1617266	  760.2	  614.3	 5527.0	...
1617267	  760.1	  614.3	 5528.0	...
1617268	  759.7	  614.2	 5530.0	...
1617269	  759.1	  614.2	 5529.0	...
1617270	  758.4	  614.2	 5526.0	...
1617271	  757.9	  614.1	 5524.0	...
1617272	  757.4	  614.0	 5524.0	...
1617273	  756.1	  613.9	 5524.0	...
1617274	  754.5	  613.8	 5523.0	...
1617275	  752.5	  613.8	 5523.0	...
1617276	  751.1	  613.3	 5523.0	...
1617277	  749.7	  613.0	 5522.0	...
1617278	  748.6	  612.8	 5522.0	...
1617279	  747.7	  613.0	 5522.0	...
1617280	  747.2	  612.9	 5522.0	...
1617281	  747.1	  612.5	 5522.0	...
1617282	  747.1	  612.1	 5525.0	...
1617283	  747.3	  612.0	 5528.0	...
1617284	  747.8	  611.6	 5528.0	...
1617285	  748.6	  611.2	 5526.0	...
MSG	1617286 0000 _ Number Off
1617286	  749.3	  610.7	 5524.0	...
1617287	  749.9	  610.3	 5524.0	...
1617288	  750.6	  610.0	 5525.0	...
1617289	  751.2	  609.7	 5526.0	...
1617290	  751.5	  608.9	 5526.0	...
1617291	  751.4	  608.2	 5527.0	...
1617292	  751.4	  607.5	 5527.0	...
1617293	  751.5	  607.4	 5526.0	...
1617294	  751.5	  607.3	 5525.0	...
1617295	  751.5	  607.0	 5524.0	...
1617296	  751.4	  606.2	 5525.0	...
1617297	  751.3	  605.5	 5527.0	...
1617298	  751.3	  604.9	 5528.0	...
1617299	  751.3	  604.7	 5530.0	...
1617300	  751.5	  604.2	 5531.0	...
1617301	  751.7	  603.8	 5532.0	...
1617302	  751.8	  603.5	 5532.0	...
1617303	  751.8	  603.5	 5532.0	...
1617304	  751.8	  603.3	 5532.0	...
1617305	  751.9	  603.1	 5532.0	...
1617306	  752.0	  602.8	 5532.0	...
1617307	  751.8	  602.7	 5532.0	...
1617308	  751.7	  602.7	 5531.0	...
1617309	  751.6	  602.3	 5531.0	...
1617310	  751.6	  602.0	 5532.0	...
1617311	  751.5	  601.5	 5534.0	...
1617312	  751.7	  601.3	 5536.0	...
1617313	  751.9	  601.0	 5535.0	...
1617314	  752.1	  600.7	 5535.0	...
1617315	  752.0	  600.3	 5536.0	...
1617316	  751.8	  600.0	 5536.0	...
1617317	  751.7	  599.4	 5535.0	...
1617318	  751.6	  598.9	 5533.0	...
1617319	  751.5	  598.5	 5532.0	...
1617320	  751.6	  598.3	 5532.0	...
1617321	  751.6	  598.5	 5533.0	...
1617322	  751.4	  598.6	 5534.0	...
1617323	  751.1	  598.1	 5535.0	...
1617324	  750.7	  597.6	 5535.0	...
1617325	  750.7	  597.0	 5537.0	...
1617326	  751.1	  596.8	 5539.0	...
1617327	  751.5	  596.5	 5541.0	...
1617328	  751.9	  595.8	 5541.0	...
1617329	  751.7	  595.4	 5542.0	...
1617330	  751.5	  594.8	 5543.0	...
1617331	  751.4	  594.7	 5543.0	...
1617332	  751.5	  594.5	 5543.0	...
1617333	  751.8	  594.6	 5540.0	...
1617334	  752.0	  594.6	 5536.0	...
1617335	  752.0	  594.8	 5532.0	...
1617336	  752.0	  595.0	 5531.0	...
1617337	  751.9	  595.0	 5531.0	...
1617338	  751.8	  594.7	 5530.0	...
1617339	  751.7	  594.7	 5530.0	...
1617340	  751.6	  595.0	 5532.0	...
1617341	  751.6	  594.8	 5534.0	...
1617342	  751.7	  594.5	 5537.0	...
1617343	  751.8	  594.1	 5536.0	...
1617344	  751.9	  594.0	 5536.0	...
1617345	  751.9	  593.9	 5535.0	...
1617346	  751.8	  593.9	 5535.0	...
1617347	  751.8	  594.3	 5535.0	...
1617348	  752.0	  594.8	 5535.0	...
1617349	  752.2	  595.3	 5536.0	...
1617350	  752.4	  595.2	 5537.0	...
1617351	  752.5	  595.1	 5534.0	...
1617352	  752.4	  595.1	 5530.0	...
1617353	  752.4	  595.1	 5526.0	...
1617354	  752.4	  595.7	 5524.0	...
1617355	  752.5	  596.2	 5522.0	...
1617356	  752.5	  596.6	 5520.0	...
1617357	  752.6	  596.6	 5519.0	...
1617358	  752.6	  596.8	 5518.0	...
1617359	  752.7	  597.2	 5514.0	...
1617360	  752.7	  597.5	 5512.0	...
1617361	  752.6	  597.8	 5509.0	...
1617362	  752.5	  598.0	 5508.0	...
1617363	  752.4	  598.2	 5508.0	...
1617364	  752.2	  598.4	 5508.0	...
1617365	  752.2	  599.0	 5510.0	...
1617366	  752.2	  599.7	 5507.0	...
1617367	  752.2	  600.2	 5503.0	...
1617368	  752.1	  600.2	 5499.0	...
1617369	  752.1	  600.2	 5498.0	...
1617370	  752.2	  600.2	 5498.0	...
1617371	  752.5	  600.1	 5498.0	...
1617372	  752.5	  600.0	 5497.0	...
1617373	  752.3	  600.4	 5496.0	...
1617374	  752.4	  600.8	 5495.0	...
1617375	  752.7	  601.0	 5495.0	...
1617376	  753.0	  600.8	 5493.0	...
1617377	  753.0	  600.7	 5490.0	...
1617378	  753.1	  600.6	 5488.0	...
1617379	  753.1	  600.5	 5487.0	...
1617380	  753.1	  600.5	 5487.0	...
1617381	  753.1	  600.6	 5486.0	...
1617382	  753.0	  600.5	 5485.0	...
1617383	  752.8	  600.4	 5485.0	...
1617384	  752.6	  601.0	 5486.0	...
1617385	  752.4	  601.7	 5486.0	...
1617386	  752.7	  602.4	 5485.0	...
1617387	  752.8	  602.4	 5484.0	...
1617388	  753.0	  602.4	 5482.0	...
1617389	  753.1	  602.5	 5482.0	...
1617390	  753.1	  602.6	 5484.0	...
1617391	  753.1	  602.8	 5485.0	...
1617392	  753.1	  603.0	 5482.0	...
1617393	  753.0	  602.6	 5478.0	...
1617394	  753.0	  602.1	 5477.0	...
1617395	  753.1	  602.1	 5480.0	...
1617396	  753.0	  602.7	 5481.0	...
1617397	  752.8	  603.5	 5479.0	...
1617398	  752.7	  603.5	 5477.0	...
1617399	  752.8	  603.6	 5478.0	...
1617400	  752.6	  603.9	 5480.0	...
1617401	  752.3	  604.3	 5481.0	...
1617402	  751.9	  604.3	 5479.0	...
1617403	  751.8	  604.0	 5477.0	...
1617404	  752.0	  603.7	 5475.0	...
1617405	  752.2	  603.9	 5474.0	...
1617406	  752.4	  604.0	 5474.0	...
1617407	  752.4	  604.1	 5474.0	...
1617408	  752.5	  604.2	 5473.0	...
1617409	  752.6	  604.2	 5474.0	...
1617410	  752.8	  604.4	 5475.0	...
1617411	  752.7	  604.6	 5475.0	...
1617412	  752.5	  604.8	 5476.0	...
1617413	  752.3	  605.3	 5472.0	...
1617414	  752.4	  605.9	 5467.0	...
1617415	  752.6	  606.5	 5463.0	...
1617416	  752.8	  606.5	 5463.0	...
1617417	  752.8	  606.4	 5464.0	...
1617418	  752.8	  606.2	 5462.0	...
1617419	  752.9	  606.2	 5460.0	...
1617420	  752.8	  606.2	 5456.0	...
1617421	  752.8	  606.4	 5455.0	...
1617422	  752.8	  606.6	 5455.0	...
1617423	  752.7	  606.9	 5457.0	...
1617424	  752.5	  607.1	 5457.0	...
1617425	  752.4	  607.2	 5456.0	...
1617426	  752.4	  607.8	 5455.0	...
1617427	  752.4	  608.6	 5454.0	...
1617428	  752.3	  609.4	 5451.0	...
1617429	  752.1	  609.2	 5448.0	...
1617430	  752.2	  608.9	 5446.0	...
1617431	  752.4	  608.7	 5446.0	...
1617432	  752.5	  608.9	 5447.0	...
1617433	  752.6	  609.0	 5450.0	...
1617434	  752.6	  608.7	 5452.0	...
1617435	  752.6	  608.5	 5454.0	...
1617436	  752.7	  608.4	 5452.0	...
1617437	  752.7	  608.3	 5451.0	...
1617438	  752.4	  608.3	 5449.0	...
1617439	  752.1	  608.3	 5448.0	...
1617440	  751.8	  608.3	 5448.0	...
1617441	  751.9	  608.3	 5448.0	...
1617442	  751.9	  608.4	 5448.0	...
1617443	  751.9	  608.5	 5448.0	...
1617444	  751.9	  608.6	 5448.0	...
1617445	  751.9	  608.9	 5450.0	...
1617446	  751.9	  609.0	 5452.0	...
1617447	  751.9	  609.0	 5454.0	...
1617448	  751.8	  608.9	 5454.0	...
1617449	  751.8	  608.9	 5453.0	...
1617450	  751.8	  608.9	 5453.0	...
1617451	  751.7	  608.8	 5452.0	...
1617452	  751.6	  608.8	 5452.0	...
1617453	  751.6	  608.7	 5451.0	...
1617454	  751.8	  608.9	 5450.0	...
1617455	  752.1	  609.0	 5448.0	...
1617456	  752.2	  609.0	 5449.0	...
1617457	  752.2	  608.7	 5450.0	...
1617458	  752.3	  608.3	 5451.0	...
1617459	  752.4	  608.5	 5450.0	...
1617460	  752.2	  608.7	 5450.0	...
1617461	  752.1	  608.9	 5449.0	...
1617462	  752.0	  608.9	 5449.0	...
1617463	  752.1	  609.1	 5449.0	...
1617464	  752.2	  609.4	 5450.0	...
1617465	  752.2	  609.5	 5452.0	...
1617466	  752.2	  609.6	 5453.0	...
1617467	  751.7	  609.6	 5452.0	...
1617468	  751.3	  609.7	 5451.0	...
1617469	  750.8	  609.8	 5451.0	...
1617470	  750.9	  609.9	 5451.0	...
1617471	  751.0	  609.9	 5451.0	...
1617472	  751.0	  609.9	 5450.0	...
1617473	  751.0	  609.9	 5449.0	...
1617474	  750.9	  609.8	 5449.0	...
1617475	  750.8	  609.6	 5449.0	...
1617476	  750.6	  609.4	 5449.0	...
1617477	  750.5	  609.3	 5450.0	...
1617478	  750.9	  609.7	 5451.0	...
1617479	  751.4	  610.2	 5454.0	...
1617480	  751.8	  610.6	 5458.0	...
1617481	  751.8	  610.5	 5458.0	...
1617482	  751.8	  610.2	 5457.0	...
1617483	  751.6	  610.2	 5456.0	...
1617484	  751.3	  610.1	 5456.0	...
1617485	  751.0	  610.2	 5456.0	...
1617486	  751.1	  610.3	 5455.0	...
1617487	  751.2	  610.4	 5455.0	...
1617488	  751.4	  610.5	 5454.0	...
1617489	  751.5	  610.5	 5456.0	...
1617490	  751.3	  610.5	 5458.0	...
1617491	  751.1	  610.3	 5460.0	...
1617492	  751.0	  610.2	 5459.0	...
1617493	  751.0	  610.4	 5459.0	...
1617494	  751.1	  610.6	 5458.0	...
1617495	  751.0	  610.8	 5457.0	...
1617496	  750.9	  610.6	 5455.0	...
1617497	  750.9	  610.4	 5453.0	...
MSG	1617498 0000 _ Number On
1617498	  750.8	  610.4	 5453.0	...
1617499	  750.9	  610.3	 5453.0	...
1617500	  751.0	  610.3	 5455.0	...
1617501	  751.1	  610.3	 5457.0	...
1617502	  751.3	  610.3	 5459.0	...
1617503	  751.6	  610.4	 5458.0	...
1617504	  751.8	  610.2	 5457.0	...
1617505	  751.8	  610.1	 5457.0	...
1617506	  751.8	  609.9	 5458.0	...
1617507	  751.8	  609.9	 5459.0	...
1617508	  751.7	  609.4	 5459.0	...
1617509	  751.5	  609.0	 5462.0	...
1617510	  751.2	  608.6	 5464.0	...
1617511	  750.9	  608.8	 5465.0	...
1617512	  750.7	  609.0	 5465.0	...
1617513	  750.5	  609.1	 5465.0	...
1617514	  750.6	  609.1	 5464.0	...
1617515	  750.7	  609.1	 5464.0	...
1617516	  750.8	  609.2	 5467.0	...
1617517	  750.8	  609.2	 5469.0	...
1617518	  750.8	  609.1	 5472.0	...
1617519	  750.8	  608.9	 5473.0	...
1617520	  750.9	  608.9	 5473.0	...
1617521	  750.9	  608.8	 5472.0	...
1617522	  750.9	  608.7	 5474.0	...
1617523	  751.0	  608.6	 5476.0	...
1617524	  751.1	  608.5	 5478.0	...
1617525	  750.9	  608.5	 5477.0	...
1617526	  750.7	  608.4	 5476.0	...
1617527	  750.5	  608.4	 5475.0	...
1617528	  750.8	  608.1	 5475.0	...
1617529	  751.2	  608.0	 5477.0	...
1617530	  751.5	  607.8	 5480.0	...
1617531	  751.4	  607.9	 5484.0	...
1617532	  751.3	  607.8	 5485.0	...
1617533	  751.2	  607.8	 5486.0	...
1617534	  751.1	  607.7	 5486.0	...
1617535	  751.1	  607.7	 5486.0	...
1617536	  751.1	  607.8	 5485.0	...
1617537	  750.9	  607.8	 5484.0	...
1617538	  750.7	  607.9	 5483.0	...
1617539	  750.7	  607.6	 5484.0	...
1617540	  750.8	  607.3	 5486.0	...
1617541	  750.9	  607.0	 5488.0	...
1617542	  750.9	  606.9	 5490.0	...
1617543	  750.7	  606.9	 5493.0	...
1617544	  750.6	  607.0	 5495.0	...
1617545	  750.6	  607.1	 5495.0	...
1617546	  750.6	  606.7	 5495.0	...
1617547	  750.7	  606.4	 5493.0	...
1617548	  751.0	  606.0	 5489.0	...
1617549	  751.3	  606.1	 5486.0	...
1617550	  751.4	  606.5	 5486.0	...
1617551	  751.1	  606.9	 5488.0	...
1617552	  750.8	  606.7	 5491.0	...
1617553	  750.7	  606.1	 5492.0	...
1617554	  750.5	  605.6	 5493.0	...
1617555	  750.5	  605.5	 5493.0	...
1617556	  750.5	  605.5	 5493.0	...
1617557	  750.5	  605.5	 5493.0	...
1617558	  750.6	  605.5	 5495.0	...
1617559	  750.6	  605.5	 5498.0	...
1617560	  750.6	  605.4	 5500.0	...
1617561	  750.7	  605.4	 5501.0	...
1617562	  750.9	  605.4	 5500.0	...
1617563	  751.1	  605.3	 5499.0	...
1617564	  751.1	  605.5	 5497.0	...
1617565	  751.1	  605.7	 5496.0	...
1617566	  751.1	  605.6	 5496.0	...
1617567	  751.1	  605.0	 5497.0	...
1617568	  751.0	  604.4	 5499.0	...
1617569	  751.0	  604.1	 5500.0	...
1617570	  751.1	  604.1	 5502.0	...
1617571	  751.2	  604.1	 5503.0	...
1617572	  751.2	  604.2	 5505.0	...
1617573	  751.2	  604.6	 5505.0	...
1617574	  751.2	  605.0	 5505.0	...
1617575	  751.2	  605.5	 5505.0	...
1617576	  751.1	  605.6	 5504.0	...
1617577	  751.1	  605.7	 5506.0	...
1617578	  751.1	  605.7	 5508.0	...
1617579	  751.2	  605.6	 5510.0	...
1617580	  751.4	  605.5	 5511.0	...
1617581	  751.4	  605.5	 5512.0	...
1617582	  751.3	  605.6	 5513.0	...
1617583	  751.5	  605.6	 5512.0	...
1617584	  751.7	  605.5	 5511.0	...
1617585	  751.8	  605.3	 5509.0	...
1617586	  751.7	  605.3	 5508.0	...
1617587	  751.6	  605.3	 5508.0	...
1617588	  751.5	  605.4	 5510.0	...
1617589	  751.3	  605.6	 5510.0	...
1617590	  751.1	  605.8	 5508.0	...
1617591	  751.0	  606.0	 5506.0	...
1617592	  751.2	  606.0	 5505.0	...
1617593	  751.4	  606.0	 5505.0	...
1617594	  751.7	  606.0	 5504.0	...
1617595	  751.8	  606.1	 5502.0	...
1617596	  751.8	  606.2	 5501.0	...
1617597	  751.9	  606.3	 5502.0	...
1617598	  752.0	  606.3	 5505.0	...
1617599	  752.1	  605.9	 5508.0	...
1617600	  752.2	  605.6	 5510.0	...
1617601	  751.9	  605.1	 5512.0	...
1617602	  751.5	  604.9	 5511.0	...
1617603	  751.2	  604.7	 5509.0	...
1617604	  751.3	  604.7	 5507.0	...
1617605	  751.5	  604.9	 5507.0	...
1617606	  751.5	  605.1	 5508.0	...
1617607	  751.6	  605.4	 5509.0	...
1617608	  751.7	  605.4	 5509.0	...
1617609	  751.9	  605.1	 5509.0	...
1617610	  752.0	  604.7	 5509.0	...
1617611	  752.0	  604.4	 5508.0	...
1617612	  751.9	  604.5	 5507.0	...
1617613	  751.6	  604.6	 5506.0	...
1617614	  751.2	  604.7	 5506.0	...
1617615	  751.4	  604.6	 5506.0	...
1617616	  751.7	  604.2	 5506.0	...
1617617	  752.1	  603.9	 5506.0	...
1617618	  752.1	  603.7	 5506.0	...
1617619	  752.2	  603.7	 5505.0	...
1617620	  752.4	  603.7	 5505.0	...
1617621	  752.6	  603.8	 5507.0	...
1617622	  752.5	  603.5	 5508.0	...
1617623	  752.4	  603.2	 5509.0	...
1617624	  752.4	  603.0	 5508.0	...
1617625	  752.4	  603.3	 5508.0	...
1617626	  752.3	  603.5	 5510.0	...
1617627	  752.2	  603.6	 5512.0	...
1617628	  752.1	  603.6	 5512.0	...
1617629	  752.0	  603.5	 5510.0	...
1617630	  752.0	  603.5	 5507.0	...
1617631	  751.9	  603.6	 5506.0	...
1617632	  752.0	  603.6	 5507.0	...
1617633	  752.1	  603.5	 5509.0	...
1617634	  752.3	  603.3	 5512.0	...
1617635	  752.4	  603.2	 5513.0	...
1617636	  752.5	  603.1	 5513.0	...
1617637	  752.8	  602.7	 5513.0	...
1617638	  753.0	  602.3	 5512.0	...
1617639	  753.2	  601.9	 5508.0	...
1617640	  753.2	  601.9	 5503.0	...
1617641	  753.1	  602.0	 5500.0	...
1617642	  752.8	  602.3	 5500.0	...
1617643	  752.5	  602.7	 5501.0	...
1617644	  752.4	  602.9	 5501.0	...
1617645	  752.9	  603.0	 5502.0	...
1617646	  753.4	  603.0	 5503.0	...
1617647	  753.5	  603.0	 5500.0	...
1617648	  753.2	  602.7	 5498.0	...
1617649	  752.9	  602.4	 5496.0	...
1617650	  752.9	  602.5	 5496.0	...
1617651	  752.9	  602.9	 5497.0	...
1617652	  752.9	  603.3	 5500.0	...
1617653	  752.9	  603.1	 5503.0	...
1617654	  753.0	  602.9	 5506.0	...
1617655	  753.3	  602.7	 5507.0	...
1617656	  753.6	  602.5	 5507.0	...
1617657	  753.9	  602.4	 5508.0	...
1617658	  753.8	  602.4	 5507.0	...
1617659	  753.9	  602.4	 5506.0	...
1617660	  753.9	  602.3	 5506.0	...
1617661	  754.0	  602.2	 5506.0	...
1617662	  753.5	  602.1	 5505.0	...
1617663	  753.2	  602.0	 5505.0	...
1617664	  752.9	  602.0	 5506.0	...
1617665	  753.3	  601.9	 5506.0	...
1617666	  753.7	  601.9	 5506.0	...
1617667	  754.1	  601.9	 5506.0	...
1617668	  753.9	  602.0	 5505.0	...
1617669	  753.8	  602.1	 5505.0	...
1617670	  753.6	  601.9	 5504.0	...
1617671	  753.4	  601.7	 5503.0	...
1617672	  753.2	  601.4	 5501.0	...
1617673	  753.2	  601.3	 5500.0	...
1617674	  753.5	  601.3	 5500.0	...
1617675	  753.7	  601.3	 5500.0	...
1617676	  753.8	  601.1	 5500.0	...
1617677	  753.7	  600.8	 5499.0	...
1617678	  753.5	  600.9	 5497.0	...
1617679	  753.5	  601.3	 5496.0	...
1617680	  753.6	  601.5	 5495.0	...
1617681	  753.7	  601.5	 5495.0	...
1617682	  753.9	  601.5	 5492.0	...
1617683	  753.9	  601.6	 5490.0	...
1617684	  753.9	  601.6	 5488.0	...
1617685	  753.9	  601.5	 5489.0	...
1617686	  753.9	  601.5	 5490.0	...
1617687	  753.9	  601.4	 5490.0	...
1617688	  753.8	  601.4	 5490.0	...
1617689	  753.7	  601.4	 5490.0	...
1617690	  753.5	  601.5	 5490.0	...
1617691	  753.4	  601.6	 5488.0	...
1617692	  753.4	  601.8	 5483.0	...
1617693	  753.7	  601.8	 5478.0	...
1617694	  753.9	  601.4	 5476.0	...
1617695	  754.2	  601.1	 5476.0	...
1617696	  754.1	  601.0	 5473.0	...
1617697	  754.1	  601.2	 5470.0	...
1617698	  754.2	  601.6	 5468.0	...
1617699	  754.2	  601.7	 5469.0	...
1617700	  754.1	  601.8	 5466.0	...
1617701	  754.0	  601.6	 5462.0	...
1617702	  753.7	  601.5	 5458.0	...
1617703	  753.5	  601.8	 5459.0	...
1617704	  753.3	  602.2	 5459.0	...
1617705	  753.3	  602.6	 5459.0	...
1617706	  753.3	  602.5	 5458.0	...
1617707	  753.2	  602.2	 5458.0	...
1617708	  753.5	  601.9	 5457.0	...
1617709	  753.7	  601.7	 5456.0	...
1617710	  754.0	  601.4	 5454.0	...
1617711	  754.1	  601.2	 5451.0	...
1617712	  753.9	  601.0	 5450.0	...
1617713	  753.7	  601.0	 5449.0	...
1617714	  753.5	  601.2	 5449.0	...
1617715	  753.7	  601.3	 5445.0	...
1617716	  753.8	  601.3	 5441.0	...
1617717	  753.8	  601.2	 5436.0	...
1617718	  753.8	  601.2	 5434.0	...
1617719	  753.8	  601.2	 5432.0	...
1617720	  753.8	  601.3	 5431.0	...
1617721	  754.0	  601.4	 5430.0	...
1617722	  754.1	  601.2	 5429.0	...
1617723	  754.2	  601.2	 5429.0	...
1617724	  754.2	  601.3	 5429.0	...
1617725	  754.2	  601.1	 5428.0	...
1617726	  754.0	  600.6	 5426.0	...
1617727	  753.9	  600.2	 5424.0	...
1617728	  753.8	  600.2	 5424.0	...
1617729	  753.8	  600.4	 5423.0	...
1617730	  753.9	  600.7	 5422.0	...
1617731	  753.9	  601.0	 5422.0	...
1617732	  754.0	  601.2	 5421.0	...
1617733	  754.0	  601.3	 5422.0	...
1617734	  754.0	  600.9	 5422.0	...
1617735	  753.9	  600.4	 5420.0	...
1617736	  753.8	  600.1	 5418.0	...
1617737	  753.7	  600.3	 5416.0	...
1617738	  753.6	  600.7	 5416.0	...
1617739	  753.7	  600.9	 5418.0	...
1617740	  753.7	  600.9	 5420.0	...
1617741	  753.7	  600.7	 5422.0	...
1617742	  753.6	  600.4	 5420.0	...
1617743	  753.5	  600.1	 5418.0	...
1617744	  753.3	  599.8	 5416.0	...
1617745	  753.3	  599.5	 5416.0	...
1617746	  753.2	  599.6	 5416.0	...
1617747	  753.3	  599.8	 5415.0	...
1617748	  753.4	  599.9	 5414.0	...
1617749	  753.5	  599.9	 5414.0	...
1617750	  753.7	  599.9	 5415.0	...
1617751	  753.8	  599.5	 5416.0	...
1617752	  754.0	  599.1	 5416.0	...
1617753	  754.0	  598.9	 5415.0	...
1617754	  754.1	  599.0	 5412.0	...
1617755	  754.0	  599.1	 5409.0	...
1617756	  754.0	  599.1	 5407.0	...
1617757	  754.0	  599.1	 5404.0	...
1617758	  754.1	  598.9	 5403.0	...
1617759	  754.2	  598.8	 5402.0	...
1617760	  754.4	  598.6	 5402.0	...
1617761	  754.5	  598.5	 5401.0	...
1617762	  754.3	  598.3	 5400.0	...
1617763	  754.2	  598.3	 5398.0	...
1617764	  754.1	  598.2	 5396.0	...
1617765	  754.2	  598.3	 5394.0	...
1617766	  754.3	  598.4	 5393.0	...
1617767	  754.2	  598.2	 5392.0	...
1617768	  754.2	  598.0	 5390.0	...
1617769	  754.2	  597.7	 5388.0	...
1617770	  754.2	  597.7	 5386.0	...
1617771	  754.3	  598.1	 5385.0	...
1617772	  754.3	  598.2	 5384.0	...
1617773	  754.6	  598.2	 5385.0	...
1617774	  754.8	  597.5	 5386.0	...
1617775	  754.9	  596.5	 5384.0	...
1617776	  754.7	  595.8	 5382.0	...
1617777	  754.4	  595.7	 5379.0	...
1617778	  754.2	  595.9	 5379.0	...
1617779	  754.1	  596.2	 5379.0	...
1617780	  754.2	  596.2	 5378.0	...
1617781	  754.3	  596.3	 5376.0	...
1617782	  754.5	  596.3	 5374.0	...
1617783	  754.7	  596.3	 5373.0	...
1617784	  754.9	  596.3	 5373.0	...
1617785	  754.9	  596.4	 5372.0	...
1617786	  754.8	  596.8	 5371.0	...
1617787	  754.7	  597.0	 5371.0	...
1617788	  754.8	  597.2	 5372.0	...
1617789	  754.7	  597.5	 5367.0	...
1617790	  754.6	  598.0	 5361.0	...
1617791	  754.4	  598.4	 5354.0	...
1617792	  754.3	  598.2	 5353.0	...
1617793	  754.3	  598.1	 5354.0	...
1617794	  754.3	  598.0	 5357.0	...
1617795	  754.3	  598.0	 5359.0	...
1617796	  754.4	  598.1	 5360.0	...
1617797	  754.4	  598.2	 5356.0	...
1617798	  754.4	  598.3	 5352.0	...
1617799	  754.3	  598.5	 5348.0	...
1617800	  754.3	  598.6	 5347.0	...
MSG	1617801 0000 _ Number Off
1617801	  754.6	  598.5	 5347.0	...
1617802	  754.9	  598.2	 5347.0	...
1617803	  755.0	  598.0	 5348.0	...
1617804	  754.8	  597.9	 5349.0	...
1617805	  754.6	  598.0	 5349.0	...
1617806	  754.4	  598.3	 5346.0	...
1617807	  754.3	  598.6	 5343.0	...
1617808	  754.0	  598.9	 5342.0	...
1617809	  753.9	  598.9	 5341.0	...
1617810	  753.8	  599.1	 5340.0	...
1617811	  753.9	  599.2	 5339.0	...
1617812	  753.9	  599.3	 5338.0	...
1617813	  754.0	  599.2	 5336.0	...
1617814	  754.1	  598.4	 5333.0	...
1617815	  754.3	  597.7	 5330.0	...
1617816	  754.3	  596.9	 5328.0	...
1617817	  754.4	  596.7	 5326.0	...
1617818	  754.2	  596.1	 5324.0	...
1617819	  754.0	  595.5	 5323.0	...
1617820	  753.7	  594.9	 5322.0	...
1617821	  753.9	  594.6	 5322.0	...
1617822	  754.1	  594.3	 5322.0	...
1617823	  754.3	  594.3	 5323.0	...
1617824	  754.3	  593.8	 5324.0	...
1617825	  754.2	  593.3	 5324.0	...
1617826	  754.2	  592.7	 5323.0	...
1617827	  754.2	  592.7	 5322.0	...
1617828	  754.2	  592.7	 5323.0	...
1617829	  754.5	  592.3	 5323.0	...
1617830	  754.7	  591.9	 5323.0	...
1617831	  755.0	  591.6	 5323.0	...
1617832	  755.0	  591.7	 5323.0	...
1617833	  755.1	  591.8	 5322.0	...
1617834	  755.1	  591.7	 5322.0	...
1617835	  755.2	  591.6	 5322.0	...
1617836	  755.2	  591.8	 5320.0	...
1617837	  755.1	  592.1	 5317.0	...
1617838	  755.1	  592.5	 5315.0	...
1617839	  755.0	  592.5	 5314.0	...
1617840	  755.0	  592.4	 5314.0	...
1617841	  755.0	  592.3	 5315.0	...
1617842	  754.9	  592.2	 5316.0	...
1617843	  754.8	  592.2	 5316.0	...
1617844	  754.6	  592.2	 5315.0	...
1617845	  754.5	  592.2	 5313.0	...
1617846	  754.4	  592.3	 5314.0	...
1617847	  754.3	  592.2	 5314.0	...
1617848	  754.3	  592.2	 5313.0	...
1617849	  754.5	  592.1	 5313.0	...
1617850	  754.7	  592.1	 5312.0	...
1617851	  754.8	  592.2	 5310.0	...
1617852	  754.8	  592.4	 5310.0	...
1617853	  754.8	  592.6	 5310.0	...
1617854	  754.8	  592.4	 5311.0	...
1617855	  754.8	  592.1	 5311.0	...
1617856	  754.8	  592.4	 5312.0	...
1617857	  754.9	  593.0	 5309.0	...
1617858	  755.0	  593.0	 5307.0	...
1617859	  755.0	  592.5	 5305.0	...
1617860	  754.8	  592.5	 5307.0	...
1617861	  754.6	  593.0	 5309.0	...
1617862	  754.3	  593.2	 5310.0	...
1617863	  754.2	  593.0	 5310.0	...
1617864	  754.2	  592.9	 5310.0	...
1617865	  754.0	  593.1	 5309.0	...
1617866	  753.7	  593.0	 5309.0	...
1617867	  753.4	  592.8	 5309.0	...
1617868	  753.5	  592.4	 5311.0	...
1617869	  753.7	  592.1	 5313.0	...
1617870	  753.8	  592.0	 5311.0	...
1617871	  753.8	  592.0	 5308.0	...
1617872	  753.8	  592.6	 5307.0	...
1617873	  753.7	  593.2	 5310.0	...
1617874	  754.0	  593.7	 5310.0	...
1617875	  754.2	  593.8	 5309.0	...
1617876	  754.7	  593.8	 5306.0	...
1617877	  755.1	  593.8	 5305.0	...
1617878	  755.2	  593.7	 5304.0	...
1617879	  754.9	  593.7	 5304.0	...
1617880	  754.6	  593.7	 5306.0	...
1617881	  754.5	  593.6	 5307.0	...
1617882	  754.5	  593.6	 5305.0	...
1617883	  754.3	  593.6	 5301.0	...
1617884	  754.0	  593.7	 5298.0	...
1617885	  753.8	  593.7	 5299.0	...
1617886	  753.9	  593.9	 5300.0	...
1617887	  754.1	  594.1	 5302.0	...
1617888	  754.2	  594.3	 5302.0	...
1617889	  754.3	  594.3	 5302.0	...
1617890	  754.4	  594.4	 5303.0	...
1617891	  754.5	  594.6	 5303.0	...
1617892	  754.5	  594.8	 5302.0	...
1617893	  754.4	  594.9	 5302.0	...
1617894	  754.2	  594.9	 5302.0	...
1617895	  753.8	  594.9	 5302.0	...
1617896	  753.7	  595.3	 5302.0	...
1617897	  753.8	  595.7	 5302.0	...
1617898	  754.1	  596.2	 5303.0	...
1617899	  754.3	  596.3	 5306.0	...
1617900	  754.4	  596.4	 5309.0	...
1617901	  754.4	  596.5	 5305.0	...
1617902	  754.9	  596.5	 5300.0	...
1617903	  755.4	  596.5	 5298.0	...
1617904	  755.9	  596.8	 5302.0	...
1617905	  756.1	  597.2	 5305.0	...
1617906	  756.1	  597.3	 5304.0	...
1617907	  756.1	  597.0	 5303.0	...
1617908	  756.1	  596.9	 5303.0	...
1617909	  756.1	  597.0	 5303.0	...
1617910	  755.9	  597.1	 5303.0	...
1617911	  755.7	  597.5	 5303.0	...
1617912	  755.5	  597.9	 5303.0	...
1617913	  755.3	  598.5	 5304.0	...
1617914	  755.2	  598.7	 5301.0	...
1617915	  755.1	  598.9	 5298.0	...
1617916	  755.0	  598.7	 5296.0	...
1617917	  754.9	  598.5	 5297.0	...
1617918	  755.1	  598.2	 5298.0	...
1617919	  755.4	  597.9	 5298.0	...
1617920	  755.5	  598.1	 5298.0	...
1617921	  755.3	  598.5	 5298.0	...
1617922	  755.2	  599.0	 5298.0	...
1617923	  755.2	  598.7	 5298.0	...
1617924	  755.2	  598.5	 5299.0	...
1617925	  755.2	  598.3	 5300.0	...
1617926	  755.2	  598.3	 5303.0	...
1617927	  755.2	  598.4	 5305.0	...
1617928	  755.0	  598.4	 5304.0	...
1617929	  754.9	  598.6	 5301.0	...
1617930	  754.9	  598.7	 5299.0	...
1617931	  754.8	  598.3	 5301.0	...
1617932	  754.9	  597.9	 5303.0	...
1617933	  755.1	  597.7	 5303.0	...
1617934	  755.3	  597.9	 5304.0	...
1617935	  755.4	  598.2	 5304.0	...
1617936	  755.4	  598.3	 5304.0	...
1617937	  755.5	  598.4	 5305.0	...
1617938	  755.6	  598.1	 5306.0	...
1617939	  755.5	  597.8	 5307.0	...
1617940	  755.3	  597.6	 5308.0	...
1617941	  755.1	  597.8	 5307.0	...
1617942	  755.1	  597.9	 5306.0	...
1617943	  755.0	  598.0	 5305.0	...
1617944	  755.0	  598.6	 5306.0	...
1617945	  754.9	  599.0	 5307.0	...
1617946	  754.9	  599.4	 5308.0	...
1617947	  755.0	  599.2	 5308.0	...
1617948	  755.0	  599.0	 5310.0	...
1617949	  755.1	  598.7	 5311.0	...
1617950	  755.1	  598.6	 5313.0	...
1617951	  755.2	  598.7	 5314.0	...
1617952	  755.2	  598.8	 5316.0	...
1617953	  755.0	  599.0	 5319.0	...
1617954	  754.9	  599.0	 5321.0	...
1617955	  754.8	  599.0	 5322.0	...
1617956	  754.8	  599.1	 5323.0	...
1617957	  754.7	  599.3	 5321.0	...
1617958	  754.6	  599.5	 5320.0	...
1617959	  754.6	  599.6	 5319.0	...
1617960	  754.8	  599.4	 5317.0	...
1617961	  755.2	  599.2	 5316.0	...
1617962	  755.5	  599.0	 5316.0	...
1617963	  755.6	  598.9	 5316.0	...
1617964	  755.6	  598.9	 5316.0	...
1617965	  755.4	  599.1	 5316.0	...
1617966	  755.2	  599.3	 5318.0	...
1617967	  755.0	  599.3	 5319.0	...
1617968	  754.8	  599.0	 5320.0	...
1617969	  754.8	  598.8	 5321.0	...
1617970	  754.8	  598.8	 5322.0	...
1617971	  754.8	  598.9	 5322.0	...
1617972	  754.8	  599.0	 5322.0	...
1617973	  754.9	  599.1	 5322.0	...
1617974	  755.0	  599.0	 5322.0	...
1617975	  755.0	  598.8	 5322.0	...
1617976	  755.1	  598.4	 5322.0	...
1617977	  755.0	  598.1	 5323.0	...
1617978	  754.9	  597.9	 5324.0	...
1617979	  754.8	  597.7	 5326.0	...
1617980	  754.7	  597.6	 5327.0	...
1617981	  754.7	  597.5	 5329.0	...
1617982	  754.9	  598.0	 5329.0	...
1617983	  755.0	  598.4	 5328.0	...
1617984	  755.2	  598.2	 5327.0	...
1617985	  755.2	  597.6	 5327.0	...
1617986	  754.8	  596.9	 5326.0	...
1617987	  754.5	  597.0	 5325.0	...
1617988	  754.1	  597.0	 5325.0	...
1617989	  754.1	  597.1	 5326.0	...
1617990	  754.1	  597.1	 5328.0	...
1617991	  754.2	  597.2	 5330.0	...
1617992	  754.2	  597.4	 5330.0	...
1617993	  754.3	  598.1	 5330.0	...
1617994	  754.5	  598.6	 5331.0	...
1617995	  754.6	  599.1	 5332.0	...
1617996	  754.7	  599.2	 5333.0	...
1617997	  754.8	  599.0	 5331.0	...
1617998	  755.0	  598.7	 5329.0	...
1617999	  755.1	  598.4	 5328.0	...
1618000	  754.9	  598.4	 5328.0	...
1618001	  754.8	  598.5	 5330.0	...
1618002	  754.8	  598.7	 5334.0	...
1618003	  754.9	  598.9	 5337.0	...
1618004	  754.9	  598.9	 5339.0	...
1618005	  754.8	  598.9	 5338.0	...
1618006	  754.7	  598.6	 5341.0	...
1618007	  754.6	  598.3	 5345.0	...
1618008	  754.5	  598.0	 5347.0	...
1618009	  754.5	  598.3	 5344.0	...
1618010	  754.5	  598.6	 5343.0	...
1618011	  754.7	  598.8	 5345.0	...
1618012	  754.7	  598.8	 5347.0	...
1618013	  754.8	  598.6	 5349.0	...
1618014	  755.2	  598.4	 5350.0	...
1618015	  755.6	  598.1	 5351.0	...
1618016	  756.0	  597.9	 5352.0	...
1618017	  755.8	  597.9	 5352.0	...
1618018	  755.6	  597.7	 5354.0	...
1618019	  755.2	  597.4	 5355.0	...
1618020	  754.9	  597.7	 5356.0	...
1618021	  754.5	  598.3	 5356.0	...
1618022	  754.4	  598.8	 5356.0	...
1618023	  754.5	  598.9	 5357.0	...
1618024	  754.5	  599.0	 5357.0	...
1618025	  754.5	  599.2	 5358.0	...
1618026	  754.4	  599.5	 5359.0	...
1618027	  754.7	  599.6	 5360.0	...
1618028	  754.8	  599.6	 5362.0	...
1618029	  754.9	  599.5	 5361.0	...
1618030	  754.9	  599.5	 5361.0	...
1618031	  754.9	  599.5	 5360.0	...
1618032	  755.4	  599.4	 5360.0	...
1618033	  755.8	  599.2	 5361.0	...
1618034	  756.0	  599.0	 5363.0	...
1618035	  756.0	  599.0	 5366.0	...
1618036	  755.9	  599.0	 5366.0	...
1618037	  755.7	  598.9	 5364.0	...
1618038	  755.5	  598.7	 5364.0	...
1618039	  755.1	  598.7	 5366.0	...
1618040	  754.8	  598.3	 5369.0	...
1618041	  754.8	  597.9	 5369.0	...
1618042	  755.2	  597.5	 5369.0	...
1618043	  755.4	  597.2	 5369.0	...
1618044	  755.3	  596.9	 5369.0	...
1618045	  755.2	  596.6	 5368.0	...
1618046	  755.2	  596.4	 5368.0	...
1618047	  755.1	  596.4	 5368.0	...
1618048	  755.0	  596.4	 5369.0	...
1618049	  754.8	  596.5	 5372.0	...
1618050	  755.1	  596.6	 5375.0	...
1618051	  755.4	  596.5	 5376.0	...
1618052	  755.7	  596.4	 5375.0	...
1618053	  755.8	  596.5	 5374.0	...
1618054	  755.7	  596.8	 5375.0	...
1618055	  755.7	  597.0	 5375.0	...
1618056	  755.8	  597.2	 5374.0	...
1618057	  755.7	  597.5	 5373.0	...
1618058	  755.6	  597.8	 5373.0	...
1618059	  755.5	  598.0	 5373.0	...
1618060	  755.8	  598.1	 5376.0	...
1618061	  756.1	  598.2	 5379.0	...
1618062	  756.1	  598.2	 5381.0	...
1618063	  755.7	  598.3	 5381.0	...
1618064	  755.3	  598.5	 5381.0	...
1618065	  755.2	  598.5	 5381.0	...
1618066	  755.2	  598.2	 5380.0	...
1618067	  755.2	  598.0	 5380.0	...
1618068	  755.2	  598.0	 5381.0	...
1618069	  755.2	  598.0	 5382.0	...
1618070	  755.6	  598.0	 5383.0	...
1618071	  755.9	  597.9	 5383.0	...
1618072	  756.2	  597.9	 5383.0	...
1618073	  756.1	  597.9	 5385.0	...
1618074	  755.9	  597.9	 5387.0	...
1618075	  755.8	  597.8	 5388.0	...
1618076	  755.7	  597.8	 5386.0	...
1618077	  755.7	  597.8	 5384.0	...
1618078	  755.7	  598.0	 5383.0	...
1618079	  755.8	  598.1	 5382.0	...
1618080	  755.8	  597.9	 5384.0	...
1618081	  755.9	  597.6	 5387.0	...
1618082	  756.0	  597.3	 5386.0	...
1618083	  756.3	  597.3	 5383.0	...
1618084	  756.6	  597.3	 5382.0	...
1618085	  756.6	  597.3	 5385.0	...
1618086	  756.5	  597.3	 5385.0	...
1618087	  756.3	  597.4	 5382.0	...
1618088	  756.1	  597.7	 5379.0	...
1618089	  755.3	  598.1	 5383.0	...
1618090	  754.5	  598.4	 5388.0	...
1618091	  753.2	  598.7	 5394.0	...
1618092	  752.0	  598.9	 5396.0	...
1618093	  750.8	  599.1	 5394.0	...
1618094	  749.5	  599.0	 5393.0	...
1618095	  748.7	  598.7	 5392.0	...
1618096	  747.0	  598.7	 5393.0	...
1618097	  745.9	  598.9	 5392.0	...
1618098	  744.5	  599.2	 5390.0	...
1618099	  743.9	  599.1	 5387.0	...
1618100	  743.3	  599.0	 5384.0	...
1618101	  743.1	  598.9	 5384.0	...
1618102	  743.3	  598.5	 5382.0	...
1618103	  743.5	  597.7	 5381.0	...
1618104	  744.2	  596.9	 5381.0	...
1618105	  744.5	  596.5	 5381.0	...
1618106	  745.4	  596.3	 5382.0	...
1618107	  745.9	  596.0	 5382.0	...
1618108	  746.4	  595.9	 5382.0	...
1618109	  746.4	  595.8	 5383.0	...
1618110	  746.6	  595.8	 5385.0	...
1618111	  746.9	  595.3	 5387.0	...
1618112	  747.0	  594.9	 5387.0	...
1618113	  746.8	  594.5	 5387.0	...
1618114	  746.6	  594.6	 5388.0	...
1618115	  746.5	  594.6	 5389.0	...
1618116	  746.6	  594.5	 5391.0	...
1618117	  746.9	  594.2	 5393.0	...
1618118	  746.9	  593.9	 5394.0	...
1618119	  746.8	  594.0	 5394.0	...
1618120	  747.3	  594.4	 5395.0	...
1618121	  747.8	  594.7	 5395.0	...
1618122	  748.3	  594.8	 5396.0	...
1618123	  748.2	  595.0	 5396.0	...
1618124	  748.1	  595.2	 5395.0	...
1618125	  747.9	  595.4	 5393.0	...
1618126	  747.8	  595.5	 5393.0	...
1618127	  747.8	  595.6	 5393.0	...
1618128	  747.8	  595.6	 5393.0	...
1618129	  747.9	  595.6	 5394.0	...
1618130	  748.0	  595.7	 5395.0	...
1618131	  748.0	  595.9	 5396.0	...
1618132	  747.9	  596.1	 5396.0	...
1618133	  747.9	  596.2	 5396.0	...
1618134	  747.8	  596.2	 5390.0	...
1618135	  747.8	  596.1	 5384.0	...
1618136	  747.8	  596.0	 5381.0	...
1618137	  747.8	  595.9	 5384.0	...
1618138	  747.9	  595.7	 5388.0	...
1618139	  747.9	  595.6	 5390.0	...
1618140	  748.0	  595.6	 5392.0	...
1618141	  748.0	  595.7	 5394.0	...
1618142	  748.0	  595.8	 5393.0	...
1618143	  748.1	  595.8	 5392.0	...
1618144	  748.1	  595.6	 5390.0	...
1618145	  748.2	  595.4	 5389.0	...
1618146	  748.2	  595.5	 5389.0	...
1618147	  748.3	  595.7	 5389.0	...
1618148	  748.3	  595.9	 5389.0	...
1618149	  748.4	  596.0	 5387.0	...
1618150	  748.4	  596.1	 5385.0	...
1618151	  748.4	  596.2	 5384.0	...
1618152	  748.4	  596.1	 5383.0	...
1618153	  748.3	  596.0	 5383.0	...
1618154	  748.4	  596.0	 5383.0	...
1618155	  748.5	  596.1	 5382.0	...
1618156	  748.6	  596.3	 5382.0	...
1618157	  749.1	  596.3	 5382.0	...
1618158	  749.6	  596.3	 5382.0	...
1618159	  750.1	  596.3	 5383.0	...
1618160	  749.9	  596.4	 5380.0	...
1618161	  749.7	  596.5	 5377.0	...
1618162	  749.8	  597.0	 5376.0	...
1618163	  750.1	  597.3	 5378.0	...
1618164	  750.4	  597.4	 5380.0	...
1618165	  750.4	  596.7	 5380.0	...
1618166	  750.3	  596.1	 5381.0	...
1618167	  750.3	  595.8	 5381.0	...
1618168	  750.2	  595.8	 5381.0	...
1618169	  750.3	  596.4	 5378.0	...
1618170	  750.3	  597.0	 5375.0	...
1618171	  750.6	  598.0	 5373.0	...
1618172	  750.9	  598.4	 5372.0	...
1618173	  751.1	  598.8	 5372.0	...
1618174	  751.1	  598.7	 5371.0	...
1618175	  751.1	  598.8	 5370.0	...
1618176	  751.1	  598.9	 5368.0	...
1618177	  751.4	  599.0	 5369.0	...
1618178	  751.8	  599.0	 5371.0	...
1618179	  752.2	  598.8	 5372.0	...
1618180	  752.3	  598.7	 5373.0	...
1618181	  752.4	  598.6	 5374.0	...
1618182	  752.3	  598.6	 5373.0	...
1618183	  752.0	  598.5	 5369.0	...
1618184	  751.8	  598.5	 5365.0	...
1618185	  751.9	  599.0	 5363.0	...
1618186	  752.1	  599.7	 5363.0	...
1618187	  752.2	  600.3	 5363.0	...
1618188	  752.4	  600.2	 5363.0	...
1618189	  752.5	  600.3	 5363.0	...
1618190	  752.5	  600.6	 5362.0	...
1618191	  752.4	  601.0	 5361.0	...
1618192	  752.3	  601.0	 5360.0	...
1618193	  752.5	  600.9	 5360.0	...
1618194	  753.0	  600.6	 5359.0	...
1618195	  753.5	  600.6	 5357.0	...
1618196	  753.7	  600.7	 5356.0	...
1618197	  753.7	  600.9	 5356.0	...
1618198	  753.7	  600.9	 5353.0	...
1618199	  753.6	  601.0	 5351.0	...
1618200	  753.5	  601.0	 5349.0	...
1618201	  753.4	  601.1	 5349.0	...
1618202	  753.1	  601.1	 5348.0	...
1618203	  752.9	  601.1	 5346.0	...
1618204	  752.7	  601.0	 5345.0	...
1618205	  752.8	  600.9	 5345.0	...
1618206	  753.1	  600.7	 5345.0	...
1618207	  753.4	  600.7	 5343.0	...
1618208	  753.7	  601.1	 5341.0	...
1618209	  753.9	  601.4	 5341.0	...
1618210	  753.9	  601.4	 5341.0	...
1618211	  753.7	  601.2	 5342.0	...
1618212	  753.6	  600.9	 5342.0	...
1618213	  753.6	  600.8	 5340.0	...
1618214	  753.5	  601.1	 5337.0	...
1618215	  753.5	  601.4	 5331.0	...
1618216	  753.6	  602.0	 5325.0	...
1618217	  753.7	  602.4	 5322.0	...
1618218	  753.8	  602.6	 5322.0	...
1618219	  753.8	  602.5	 5323.0	...
1618220	  753.9	  602.1	 5322.0	...
1618221	  754.0	  601.8	 5321.0	...
1618222	  754.1	  601.6	 5319.0	...
1618223	  754.1	  601.8	 5319.0	...
1618224	  754.0	  602.0	 5319.0	...
1618225	  753.9	  601.8	 5320.0	...
1618226	  754.0	  601.7	 5320.0	...
1618227	  754.2	  601.7	 5319.0	...
1618228	  754.3	  602.1	 5316.0	...
1618229	  754.3	  601.9	 5312.0	...
1618230	  753.9	  601.7	 5311.0	...
1618231	  753.6	  601.5	 5314.0	...
1618232	  753.3	  601.7	 5316.0	...
1618233	  753.4	  601.9	 5316.0	...
1618234	  753.4	  602.1	 5311.0	...
1618235	  753.5	  602.0	 5307.0	...
1618236	  753.6	  602.0	 5304.0	...
1618237	  753.8	  602.0	 5304.0	...
1618238	  753.9	  602.0	 5300.0	...
1618239	  753.9	  601.9	 5297.0	...
1618240	  754.0	  601.6	 5295.0	...
1618241	  754.1	  601.3	 5296.0	...
1618242	  754.2	  600.9	 5299.0	...
1618243	  754.2	  600.8	 5300.0	...
1618244	  754.2	  600.9	 5299.0	...
1618245	  754.2	  601.0	 5297.0	...
1618246	  754.2	  601.1	 5295.0	...
1618247	  754.0	  600.9	 5294.0	...
1618248	  753.8	  600.5	 5292.0	...
1618249	  753.7	  600.2	 5290.0	...
1618250	  753.7	  600.0	 5289.0	...
1618251	  753.8	  600.2	 5287.0	...
1618252	  753.8	  600.4	 5286.0	...
1618253	  753.8	  600.5	 5285.0	...
1618254	  753.8	  600.4	 5285.0	...
1618255	  753.7	  600.3	 5284.0	...
1618256	  753.5	  600.3	 5283.0	...
1618257	  753.3	  600.3	 5279.0	...
1618258	  753.1	  599.9	 5277.0	...
1618259	  753.2	  599.6	 5276.0	...
1618260	  753.2	  599.3	 5275.0	...
1618261	  753.2	  599.4	 5274.0	...
1618262	  753.3	  599.4	 5272.0	...
1618263	  753.3	  599.4	 5272.0	...
1618264	  753.3	  599.4	 5271.0	...
1618265	  753.2	  599.4	 5272.0	...
1618266	  753.4	  599.3	 5272.0	...
1618267	  753.6	  599.3	 5272.0	...
1618268	  754.0	  599.2	 5269.0	...
1618269	  754.1	  599.2	 5266.0	...
1618270	  754.3	  599.3	 5264.0	...
1618271	  754.4	  599.4	 5265.0	...
1618272	  754.1	  599.7	 5266.0	...
1618273	  753.7	  599.9	 5266.0	...
1618274	  753.2	  599.2	 5266.0	...
1618275	  753.2	  598.3	 5265.0	...
1618276	  753.1	  597.6	 5265.0	...
1618277	  753.4	  597.9	 5261.0	...
1618278	  753.6	  598.2	 5258.0	...
1618279	  753.3	  598.4	 5255.0	...
1618280	  753.0	  598.9	 5255.0	...
1618281	  752.7	  599.3	 5254.0	...
1618282	  752.8	  599.6	 5252.0	...
1618283	  753.0	  599.6	 5251.0	...
1618284	  753.1	  599.7	 5251.0	...
1618285	  753.2	  599.6	 5249.0	...
1618286	  753.3	  599.6	 5245.0	...
1618287	  753.4	  599.6	 5241.0	...
1618288	  753.5	  600.0	 5239.0	...
1618289	  753.5	  600.4	 5238.0	...
1618290	  753.5	  600.8	 5236.0	...
1618291	  753.5	  600.9	 5234.0	...
1618292	  753.6	  601.3	 5232.0	...
1618293	  753.6	  601.6	 5231.0	...
1618294	  753.5	  602.1	 5229.0	...
1618295	  753.4	  602.5	 5228.0	...
1618296	  753.3	  602.9	 5225.0	...
1618297	  753.4	  603.3	 5222.0	...
1618298	  753.4	  603.7	 5217.0	...
1618299	  753.4	  604.5	 5213.0	...
1618300	  753.5	  605.4	 5210.0	...
1618301	  753.7	  606.1	 5210.0	...
1618302	  753.9	  607.1	 5205.0	...
1618303	  754.0	  607.9	 5200.0	...
1618304	  754.3	  609.6	 5194.0	...
EFIX R   1613699	1618304	4606	  758.6	  611.5	   5355
SSACC R  1618305
1618305	  754.4	  610.6	 5192.0	...
1618306	  754.6	  612.5	 5182.0	...
1618307	  754.8	  613.6	 5173.0	...
1618308	  755.2	  616.1	 5161.0	...
1618309	  755.6	  618.0	 5154.0	...
1618310	  756.1	  620.8	 5147.0	...
1618311	  756.6	  623.0	 5137.0	...
1618312	  757.2	  626.6	 5129.0	...
1618313	  757.7	  629.6	 5115.0	...
1618314	  758.1	  632.1	 5102.0	...
1618315	  758.5	  634.6	 5090.0	...
1618316	  758.6	  636.7	 5082.0	...
1618317	  758.7	  640.0	 5074.0	...
1618318	  758.5	  642.4	 5062.0	...
1618319	  758.6	  645.8	 5049.0	...
1618320	  758.6	  649.4	 5035.0	...
1618321	  758.9	  653.5	 5018.0	...
1618322	  759.3	  659.5	 4998.0	...
1618323	  759.6	  667.0	 4967.0	...
1618324	  760.0	  676.4	 4938.0	...
1618325	  760.3	  686.2	 4900.0	...
1618326	  760.4	  697.6	 4863.0	...
1618327	  760.4	  710.4	 4814.0	...
1618328	  760.9	  725.7	 4759.0	...
1618329	  762.2	  743.4	 4691.0	...
1618330	  764.2	  764.2	 4616.0	...
1618331	  766.2	  787.8	 4526.0	...
1618332	  768.5	  813.4	 4434.0	...
1618333	  771.3	  841.6	 4324.0	...
1618334	  774.6	  871.9	 4213.0	...
1618335	  778.1	  905.5	 4094.0	...
1618336	  781.6	  941.3	 3970.0	...
1618337	  785.2	  978.9	 3837.0	...
1618338	  789.1	 1017.5	 3696.0	...
1618339	  793.3	 1058.2	 3548.0	...
1618340	  798.1	 1101.4	 3397.0	...
1618341	  802.1	 1146.1	 3237.0	...
1618342	  804.2	 1192.9	 3076.0	...
1618343	  805.2	 1243.7	 2901.0	...
1618344	  805.5	 1279.6	 2783.0	...
1618345	  805.9	 1299.0	 2721.0	...
1618346	  805.9	 1299.0	 2721.0	...
SBLINK R 1618347
1618347	   .	   .	    0.0	...
1618348	   .	   .	    0.0	...
1618349	   .	   .	    0.0	...
1618350	   .	   .	    0.0	...
1618351	   .	   .	    0.0	...
1618352	   .	   .	    0.0	...
1618353	   .	   .	    0.0	...
1618354	   .	   .	    0.0	...
1618355	   .	   .	    0.0	...
1618356	   .	   .	    0.0	...
1618357	   .	   .	    0.0	...
1618358	   .	   .	    0.0	...
1618359	   .	   .	    0.0	...
1618360	   .	   .	    0.0	...
1618361	   .	   .	    0.0	...
1618362	   .	   .	    0.0	...
1618363	   .	   .	    0.0	...
1618364	   .	   .	    0.0	...
1618365	   .	   .	    0.0	...
1618366	   .	   .	    0.0	...
1618367	   .	   .	    0.0	...
1618368	   .	   .	    0.0	...
1618369	   .	   .	    0.0	...
1618370	   .	   .	    0.0	...
1618371	   .	   .	    0.0	...
1618372	   .	   .	    0.0	...
1618373	   .	   .	    0.0	...
1618374	   .	   .	    0.0	...
1618375	   .	   .	    0.0	...
1618376	   .	   .	    0.0	...
1618377	   .	   .	    0.0	...
1618378	   .	   .	    0.0	...
1618379	   .	   .	    0.0	...
1618380	   .	   .	    0.0	...
1618381	   .	   .	    0.0	...
1618382	   .	   .	    0.0	...
1618383	   .	   .	    0.0	...
1618384	   .	   .	    0.0	...
1618385	   .	   .	    0.0	...
1618386	   .	   .	    0.0	...
1618387	   .	   .	    0.0	...
1618388	   .	   .	    0.0	...
1618389	   .	   .	    0.0	...
1618390	   .	   .	    0.0	...
1618391	   .	   .	    0.0	...
1618392	   .	   .	    0.0	...
1618393	   .	   .	    0.0	...
1618394	   .	   .	    0.0	...
1618395	   .	   .	    0.0	...
1618396	   .	   .	    0.0	...
1618397	   .	   .	    0.0	...
1618398	   .	   .	    0.0	...
1618399	   .	   .	    0.0	...
1618400	   .	   .	    0.0	...
1618401	   .	   .	    0.0	...
1618402	   .	   .	    0.0	...
1618403	   .	   .	    0.0	...
1618404	   .	   .	    0.0	...
1618405	   .	   .	    0.0	...
1618406	   .	   .	    0.0	...
1618407	   .	   .	    0.0	...
1618408	   .	   .	    0.0	...
1618409	   .	   .	    0.0	...
1618410	   .	   .	    0.0	...
1618411	   .	   .	    0.0	...
1618412	   .	   .	    0.0	...
1618413	   .	   .	    0.0	...
1618414	   .	   .	    0.0	...
1618415	   .	   .	    0.0	...
1618416	   .	   .	    0.0	...
1618417	   .	   .	    0.0	...
1618418	   .	   .	    0.0	...
1618419	   .	   .	    0.0	...
1618420	   .	   .	    0.0	...
1618421	   .	   .	    0.0	...
1618422	   .	   .	    0.0	...
1618423	   .	   .	    0.0	...
1618424	   .	   .	    0.0	...
1618425	   .	   .	    0.0	...
1618426	   .	   .	    0.0	...
1618427	   .	   .	    0.0	...
1618428	   .	   .	    0.0	...
1618429	   .	   .	    0.0	...
1618430	   .	   .	    0.0	...
1618431	   .	   .	    0.0	...
1618432	   .	   .	    0.0	...
1618433	   .	   .	    0.0	...
1618434	   .	   .	    0.0	...
1618435	   .	   .	    0.0	...
1618436	   .	   .	    0.0	...
1618437	   .	   .	    0.0	...
1618438	   .	   .	    0.0	...
1618439	   .	   .	    0.0	...
1618440	   .	   .	    0.0	...
1618441	   .	   .	    0.0	...
1618442	   .	   .	    0.0	...
1618443	   .	   .	    0.0	...
1618444	   .	   .	    0.0	...
1618445	   .	   .	    0.0	...
1618446	   .	   .	    0.0	...
1618447	   .	   .	    0.0	...
1618448	   .	   .	    0.0	...
1618449	   .	   .	    0.0	...
1618450	   .	   .	    0.0	...
1618451	   .	   .	    0.0	...
1618452	   .	   .	    0.0	...
1618453	   .	   .	    0.0	...
1618454	   .	   .	    0.0	...
1618455	   .	   .	    0.0	...
1618456	   .	   .	    0.0	...
1618457	   .	   .	    0.0	...
1618458	   .	   .	    0.0	...
1618459	   .	   .	    0.0	...
1618460	   .	   .	    0.0	...
1618461	   .	   .	    0.0	...
1618462	   .	   .	    0.0	...
1618463	   .	   .	    0.0	...
1618464	   .	   .	    0.0	...
1618465	   .	   .	    0.0	...
1618466	   .	   .	    0.0	...
1618467	   .	   .	    0.0	...
1618468	   .	   .	    0.0	...
1618469	   .	   .	    0.0	...
1618470	   .	   .	    0.0	...
1618471	   .	   .	    0.0	...
1618472	   .	   .	    0.0	...
1618473	   .	   .	    0.0	...
1618474	   .	   .	    0.0	...
1618475	   .	   .	    0.0	...
1618476	   .	   .	    0.0	...
1618477	   .	   .	    0.0	...
1618478	   .	   .	    0.0	...
1618479	   .	   .	    0.0	...
1618480	   .	   .	    0.0	...
1618481	   .	   .	    0.0	...
1618482	   .	   .	    0.0	...
1618483	   .	   .	    0.0	...
1618484	   .	   .	    0.0	...
1618485	   .	   .	    0.0	...
1618486	   .	   .	    0.0	...
1618487	   .	   .	    0.0	...
1618488	   .	   .	    0.0	...
1618489	   .	   .	    0.0	...
1618490	   .	   .	    0.0	...
1618491	   .	   .	    0.0	...
1618492	   .	   .	    0.0	...
1618493	   .	   .	    0.0	...
1618494	   .	   .	    0.0	...
1618495	   .	   .	    0.0	...
1618496	   .	   .	    0.0	...
1618497	   .	   .	    0.0	...
1618498	   .	   .	    0.0	...
1618499	   .	   .	    0.0	...
1618500	   .	   .	    0.0	...
1618501	   .	   .	    0.0	...
1618502	   .	   .	    0.0	...
1618503	   .	   .	    0.0	...
1618504	   .	   .	    0.0	...
1618505	   .	   .	    0.0	...
1618506	   .	   .	    0.0	...
1618507	   .	   .	    0.0	...
1618508	   .	   .	    0.0	...
1618509	   .	   .	    0.0	...
1618510	   .	   .	    0.0	...
1618511	   .	   .	    0.0	...
1618512	   .	   .	    0.0	...
1618513	   .	   .	    0.0	...
1618514	   .	   .	    0.0	...
1618515	   .	   .	    0.0	...
1618516	   .	   .	    0.0	...
1618517	   .	   .	    0.0	...
1618518	   .	   .	    0.0	...
1618519	   .	   .	    0.0	...
1618520	   .	   .	    0.0	...
1618521	   .	   .	    0.0	...
1618522	   .	   .	    0.0	...
1618523	   .	   .	    0.0	...
1618524	   .	   .	    0.0	...
EBLINK R 1618347	1618524	178
1618525	  813.7	 1220.5	 2619.0	...
1618526	  813.7	 1220.5	 2619.0	...
1618527	  813.2	 1218.4	 2622.0	...
1618528	  812.3	 1213.2	 2642.0	...
1618529	  811.1	 1205.3	 2665.0	...
1618530	  810.1	 1196.2	 2697.0	...
1618531	  809.2	 1187.5	 2724.0	...
1618532	  808.4	 1178.7	 2754.0	...
1618533	  807.6	 1169.8	 2783.0	...
1618534	  806.7	 1160.9	 2816.0	...
1618535	  805.9	 1152.5	 2841.0	...
1618536	  805.9	 1144.2	 2867.0	...
1618537	  805.9	 1136.3	 2887.0	...
1618538	  805.7	 1128.2	 2913.0	...
1618539	  804.7	 1121.2	 2936.0	...
1618540	  804.8	 1113.8	 2960.0	...
1618541	  805.6	 1106.4	 2984.0	...
1618542	  806.3	 1098.9	 3005.0	...
1618543	  805.8	 1092.4	 3022.0	...
1618544	  804.9	 1086.5	 3040.0	...
1618545	  804.6	 1080.6	 3058.0	...
1618546	  804.5	 1074.2	 3081.0	...
1618547	  804.9	 1067.3	 3104.0	...
1618548	  804.8	 1061.1	 3127.0	...
1618549	  804.8	 1055.5	 3140.0	...
1618550	  804.9	 1049.7	 3156.0	...
1618551	  805.0	 1043.6	 3173.0	...
1618552	  805.1	 1038.0	 3193.0	...
1618553	  804.6	 1032.8	 3211.0	...
1618554	  804.3	 1028.0	 3226.0	...
1618555	  804.1	 1022.6	 3245.0	...
1618556	  804.2	 1017.1	 3260.0	...
1618557	  804.2	 1012.2	 3278.0	...
1618558	  804.0	 1007.1	 3291.0	...
1618559	  803.4	 1002.1	 3306.0	...
1618560	  802.7	  996.8	 3321.0	...
1618561	  802.0	  991.4	 3340.0	...
1618562	  801.4	  986.8	 3360.0	...
1618563	  800.9	  981.5	 3376.0	...
1618564	  800.3	  976.3	 3387.0	...
1618565	  799.7	  969.8	 3404.0	...
1618566	  799.2	  964.3	 3422.0	...
1618567	  799.3	  958.9	 3442.0	...
1618568	  799.4	  953.6	 3459.0	...
1618569	  799.4	  947.1	 3477.0	...
1618570	  798.8	  940.9	 3498.0	...
1618571	  798.5	  934.8	 3520.0	...
1618572	  798.4	  929.4	 3537.0	...
1618573	  798.3	  923.1	 3554.0	...
1618574	  798.1	  916.5	 3569.0	...
1618575	  798.2	  910.3	 3586.0	...
1618576	  798.6	  905.0	 3605.0	...
1618577	  799.0	  901.1	 3619.0	...
1618578	  798.7	  895.4	 3631.0	...
1618579	  798.4	  889.4	 3641.0	...
1618580	  798.0	  883.7	 3661.0	...
1618581	  797.7	  879.3	 3681.0	...
1618582	  797.9	  875.8	 3695.0	...
1618583	  798.2	  871.0	 3704.0	...
1618584	  798.4	  865.9	 3712.0	...
1618585	  798.0	  860.2	 3730.0	...
1618586	  798.1	  855.7	 3747.0	...
1618587	  798.2	  851.6	 3764.0	...
1618588	  798.5	  847.3	 3775.0	...
1618589	  798.3	  841.9	 3784.0	...
1618590	  798.1	  836.6	 3793.0	...
1618591	  797.7	  831.6	 3806.0	...
1618592	  797.5	  827.3	 3822.0	...
1618593	  797.5	  823.7	 3837.0	...
1618594	  797.4	  819.2	 3849.0	...
1618595	  797.6	  814.8	 3858.0	...
ESACC R  1618305	1618595	291	  754.4	  610.6	  797.6	  814.8	   4.46	   1845
SFIX R   1618596
1618596	  797.3	  810.2	 3870.0	...
1618597	  797.3	  806.8	 3882.0	...
1618598	  796.9	  802.7	 3896.0	...
1618599	  796.7	  799.3	 3903.0	...
1618600	  796.5	  796.2	 3910.0	...
1618601	  796.2	  793.1	 3918.0	...
1618602	  795.9	  789.6	 3929.0	...
1618603	  795.3	  784.6	 3941.0	...
1618604	  795.0	  781.5	 3951.0	...
1618605	  794.9	  778.4	 3960.0	...
1618606	  794.8	  776.5	 3966.0	...
1618607	  794.6	  773.3	 3970.0	...
1618608	  794.3	  771.1	 3973.0	...
1618609	  793.9	  768.0	 3983.0	...
1618610	  793.8	  765.9	 3993.0	...
1618611	  793.5	  762.5	 4006.0	...
1618612	  793.2	  759.5	 4010.0	...
1618613	  792.2	  756.8	 4016.0	...
1618614	  791.5	  754.7	 4018.0	...
1618615	  790.9	  753.2	 4021.0	...
1618616	  790.8	  750.6	 4026.0	...
1618617	  790.7	  748.3	 4035.0	...
1618618	  790.5	  745.9	 4044.0	...
1618619	  790.4	  744.5	 4050.0	...
1618620	  790.1	  742.2	 4052.0	...
1618621	  789.7	  740.4	 4054.0	...
1618622	  789.4	  738.6	 4055.0	...
1618623	  789.3	  737.2	 4060.0	...
1618624	  789.1	  735.2	 4067.0	...
1618625	  789.2	  733.0	 4075.0	...
1618626	  789.2	  731.0	 4078.0	...
1618627	  789.2	  730.1	 4080.0	...
1618628	  789.0	  728.5	 4084.0	...
1618629	  788.7	  727.2	 4091.0	...
1618630	  788.3	  725.1	 4095.0	...
1618631	  787.9	  723.3	 4099.0	...
1618632	  787.7	  721.5	 4099.0	...
1618633	  787.6	  719.4	 4103.0	...
1618634	  787.6	  718.0	 4111.0	...
1618635	  787.4	  715.5	 4120.0	...
1618636	  787.3	  713.6	 4126.0	...
1618637	  787.1	  711.0	 4127.0	...
1618638	  786.9	  709.1	 4132.0	...
1618639	  786.7	  707.5	 4139.0	...
1618640	  786.4	  705.4	 4148.0	...
1618641	  786.1	  703.4	 4152.0	...
1618642	  785.8	  700.5	 4154.0	...
1618643	  785.7	  698.7	 4154.0	...
1618644	  785.3	  696.4	 4155.0	...
1618645	  785.0	  694.9	 4158.0	...
1618646	  784.9	  692.6	 4161.0	...
1618647	  785.2	  691.3	 4171.0	...
1618648	  785.4	  689.3	 4181.0	...
1618649	  785.2	  688.2	 4193.0	...
1618650	  785.0	  686.6	 4196.0	...
1618651	  784.9	  685.0	 4199.0	...
1618652	  784.7	  683.1	 4200.0	...
1618653	  784.5	  681.9	 4199.0	...
1618654	  784.2	  680.7	 4199.0	...
1618655	  784.0	  679.4	 4198.0	...
[truncated: 4,252,943 more chars]
