# Supplementary material for: With an eye on uncertainty: Modelling pupillary responses to environmental volatility
Source: PLoS Comput Biol. 2019 Jul 5;15(7):e1007126. doi: 10.1371/journal.pcbi.1007126 (PMC6636765; doi:10.1371/journal.pcbi.1007126)
Supplement: S5 Data — Zip file containing the pupillometry data for participant 5. (ZIP) [file pcbi.1007126.s005.zip › P5/trial12.asc]

** CONVERTED FROM C:\Users\tparr\Documents\PVR\P5_1212\trial12.edf using edfapi 3.1 Win32 Nov 24 2009 on Tue Dec 12 10:57:28 2017
** DATE: Tue Dec 12 10:39:32 2017
** TYPE: EDF_FILE BINARY EVENT SAMPLE TAGGED
** VERSION: EYELINK II 1
** SOURCE: EYELINK CL
** EYELINK II CL v4.48 Nov 25 2009
** CAMERA: EyeLink CL Version 1.4 Sensor=BHA
** SERIAL NUMBER: CL1-AAD42
** CAMERA_CONFIG: AAD42140.SCD
**

MSG	1898372 RECCFG CR 1000 2 0 R
MSG	1898372 ELCLCFG MTABLER
MSG	1898372 GAZE_COORDS 0.00 0.00 1599.00 1199.00
MSG	1898372 THRESHOLDS R 106 237
MSG	1898372 ELCL_PROC CENTROID (3)
MSG	1898372 ELCL_PCR_PARAM 5 3.0
START	1898373 	RIGHT	SAMPLES	EVENTS
PRESCALER	1
VPRESCALER	1
PUPIL	AREA
EVENTS	GAZE	RIGHT	RATE	1000.00	TRACKING	CR	FILTER	2
SAMPLES	GAZE	RIGHT	RATE	1000.00	TRACKING	CR	FILTER	2
MSG	1898373 !MODE RECORD CR 1000 2 0 R
1898373	  777.6	  583.5	 5011.0	...
INPUT	1898373	127
1898374	  777.6	  583.5	 5012.0	...
1898375	  777.7	  583.5	 5011.0	...
1898376	  777.7	  583.2	 5011.0	...
1898377	  777.8	  582.7	 5011.0	...
1898378	  778.0	  582.3	 5011.0	...
1898379	  777.8	  582.1	 5011.0	...
SFIX R   1898380
1898380	  777.6	  582.1	 5009.0	...
1898381	  777.3	  582.3	 5007.0	...
1898382	  777.3	  582.3	 5006.0	...
1898383	  777.0	  582.3	 5008.0	...
1898384	  776.8	  582.3	 5010.0	...
1898385	  776.7	  582.4	 5010.0	...
1898386	  776.7	  582.4	 5010.0	...
1898387	  776.7	  582.5	 5009.0	...
1898388	  776.8	  582.9	 5009.0	...
1898389	  776.9	  583.2	 5010.0	...
1898390	  777.2	  583.2	 5010.0	...
1898391	  777.5	  582.8	 5009.0	...
1898392	  777.5	  582.4	 5009.0	...
1898393	  777.2	  582.4	 5010.0	...
1898394	  776.9	  582.4	 5010.0	...
1898395	  776.9	  582.4	 5010.0	...
1898396	  776.7	  582.5	 5010.0	...
1898397	  776.5	  582.6	 5009.0	...
1898398	  776.3	  582.7	 5008.0	...
1898399	  776.6	  582.5	 5009.0	...
1898400	  776.7	  582.4	 5009.0	...
1898401	  776.9	  582.3	 5010.0	...
1898402	  776.9	  582.4	 5010.0	...
1898403	  777.0	  582.5	 5010.0	...
1898404	  776.8	  582.9	 5011.0	...
1898405	  776.5	  583.2	 5011.0	...
1898406	  776.4	  583.2	 5012.0	...
1898407	  776.8	  582.8	 5012.0	...
1898408	  776.8	  582.4	 5009.0	...
1898409	  776.5	  582.4	 5007.0	...
1898410	  776.3	  582.4	 5007.0	...
1898411	  776.3	  582.4	 5008.0	...
1898412	  776.4	  582.4	 5010.0	...
1898413	  776.5	  582.4	 5009.0	...
1898414	  776.5	  582.2	 5009.0	...
1898415	  776.4	  582.0	 5010.0	...
1898416	  776.2	  581.9	 5014.0	...
1898417	  776.1	  581.8	 5017.0	...
1898418	  776.1	  581.8	 5017.0	...
1898419	  776.1	  581.9	 5017.0	...
1898420	  776.0	  582.0	 5016.0	...
1898421	  775.9	  582.2	 5016.0	...
1898422	  775.9	  582.2	 5015.0	...
1898423	  776.1	  582.0	 5014.0	...
1898424	  776.2	  581.9	 5012.0	...
1898425	  776.3	  581.7	 5010.0	...
1898426	  776.0	  581.9	 5008.0	...
1898427	  775.7	  582.1	 5011.0	...
1898428	  775.4	  582.2	 5015.0	...
1898429	  775.4	  582.3	 5019.0	...
1898430	  775.2	  582.5	 5018.0	...
1898431	  775.1	  582.8	 5016.0	...
1898432	  775.0	  583.1	 5016.0	...
1898433	  775.2	  583.4	 5015.0	...
1898434	  775.4	  583.7	 5014.0	...
1898435	  775.4	  583.8	 5012.0	...
1898436	  775.4	  584.0	 5013.0	...
1898437	  775.3	  584.2	 5016.0	...
1898438	  775.3	  584.5	 5018.0	...
1898439	  775.4	  584.7	 5016.0	...
1898440	  775.4	  584.7	 5012.0	...
1898441	  775.5	  584.7	 5009.0	...
1898442	  775.7	  584.8	 5008.0	...
1898443	  775.8	  584.8	 5009.0	...
1898444	  776.0	  584.9	 5011.0	...
1898445	  775.9	  584.9	 5012.0	...
1898446	  775.6	  584.9	 5012.0	...
1898447	  775.3	  584.9	 5011.0	...
1898448	  775.1	  584.9	 5011.0	...
1898449	  775.0	  584.9	 5010.0	...
1898450	  774.9	  585.0	 5009.0	...
1898451	  774.8	  585.5	 5010.0	...
1898452	  774.9	  585.9	 5010.0	...
1898453	  775.0	  586.4	 5010.0	...
1898454	  775.2	  586.3	 5009.0	...
1898455	  775.2	  586.7	 5008.0	...
1898456	  775.3	  587.1	 5006.0	...
1898457	  775.3	  587.2	 5003.0	...
1898458	  775.3	  586.9	 5002.0	...
1898459	  775.3	  586.9	 5003.0	...
1898460	  775.3	  587.3	 5004.0	...
1898461	  775.7	  587.6	 5004.0	...
1898462	  776.0	  587.7	 5004.0	...
1898463	  776.4	  587.5	 5003.0	...
1898464	  776.3	  587.4	 5003.0	...
1898465	  775.9	  587.6	 5004.0	...
1898466	  775.6	  588.0	 5004.0	...
1898467	  775.3	  588.4	 5004.0	...
1898468	  775.4	  588.3	 5004.0	...
1898469	  775.5	  588.9	 5003.0	...
1898470	  775.4	  589.4	 5001.0	...
1898471	  775.4	  590.0	 5000.0	...
1898472	  775.6	  589.9	 5001.0	...
1898473	  775.7	  589.8	 5001.0	...
1898474	  775.7	  589.6	 5001.0	...
1898475	  775.8	  589.5	 5002.0	...
1898476	  775.8	  589.5	 5002.0	...
1898477	  775.8	  589.7	 5002.0	...
1898478	  775.9	  589.9	 5003.0	...
1898479	  775.9	  590.1	 5003.0	...
1898480	  775.9	  590.2	 5003.0	...
1898481	  776.0	  590.4	 5003.0	...
1898482	  776.0	  590.8	 5000.0	...
1898483	  776.0	  591.2	 4997.0	...
1898484	  775.9	  591.5	 4997.0	...
1898485	  775.8	  591.5	 5001.0	...
1898486	  775.7	  591.4	 5004.0	...
1898487	  775.7	  591.2	 5004.0	...
1898488	  775.6	  590.9	 5003.0	...
1898489	  775.6	  590.7	 5002.0	...
1898490	  775.6	  590.4	 5004.0	...
1898491	  775.4	  590.3	 5004.0	...
1898492	  775.3	  590.7	 5005.0	...
1898493	  775.2	  591.2	 5005.0	...
1898494	  775.2	  591.6	 5007.0	...
1898495	  775.1	  591.9	 5008.0	...
1898496	  775.1	  592.3	 5010.0	...
1898497	  775.3	  592.6	 5010.0	...
1898498	  775.7	  592.5	 5007.0	...
1898499	  776.0	  592.4	 5004.0	...
1898500	  775.7	  592.4	 5001.0	...
1898501	  775.6	  592.8	 5001.0	...
1898502	  775.4	  593.2	 5000.0	...
1898503	  775.5	  593.6	 5000.0	...
1898504	  775.7	  593.5	 5001.0	...
1898505	  775.9	  593.6	 5001.0	...
1898506	  776.1	  593.8	 5001.0	...
1898507	  776.1	  594.0	 5001.0	...
1898508	  776.1	  594.0	 5003.0	...
1898509	  776.0	  594.1	 5005.0	...
1898510	  776.0	  594.2	 5007.0	...
1898511	  776.0	  594.2	 5007.0	...
1898512	  776.1	  594.2	 5007.0	...
1898513	  776.2	  594.2	 5007.0	...
1898514	  776.4	  594.1	 5007.0	...
1898515	  776.5	  593.9	 5008.0	...
1898516	  776.5	  594.1	 5009.0	...
1898517	  776.3	  594.6	 5009.0	...
1898518	  776.1	  595.4	 5008.0	...
1898519	  775.8	  595.8	 5007.0	...
1898520	  776.0	  596.0	 5007.0	...
1898521	  776.4	  596.0	 5006.0	...
1898522	  776.8	  596.0	 5005.0	...
1898523	  776.9	  596.1	 5005.0	...
1898524	  776.6	  596.3	 5005.0	...
1898525	  776.1	  596.5	 5005.0	...
1898526	  775.9	  596.7	 5005.0	...
1898527	  775.8	  596.9	 5005.0	...
1898528	  775.8	  597.1	 5006.0	...
1898529	  775.9	  597.0	 5008.0	...
1898530	  776.0	  596.8	 5009.0	...
1898531	  776.2	  596.5	 5009.0	...
1898532	  776.0	  596.6	 5008.0	...
1898533	  775.8	  596.7	 5008.0	...
1898534	  775.5	  596.7	 5010.0	...
1898535	  775.5	  596.7	 5014.0	...
1898536	  775.5	  596.7	 5017.0	...
1898537	  775.4	  596.6	 5017.0	...
1898538	  775.3	  596.4	 5017.0	...
1898539	  775.2	  596.0	 5017.0	...
1898540	  775.1	  595.4	 5017.0	...
1898541	  775.0	  594.9	 5018.0	...
1898542	  774.9	  594.7	 5018.0	...
1898543	  774.9	  594.6	 5018.0	...
1898544	  774.8	  594.6	 5017.0	...
1898545	  774.5	  594.3	 5016.0	...
1898546	  774.4	  594.1	 5018.0	...
1898547	  774.6	  594.1	 5020.0	...
1898548	  774.9	  594.1	 5023.0	...
1898549	  775.2	  594.1	 5025.0	...
1898550	  775.1	  593.9	 5027.0	...
1898551	  775.3	  593.7	 5029.0	...
1898552	  775.4	  593.5	 5028.0	...
1898553	  775.5	  593.5	 5028.0	...
1898554	  775.4	  593.6	 5028.0	...
1898555	  775.5	  593.7	 5029.0	...
1898556	  775.8	  593.8	 5028.0	...
1898557	  775.7	  593.9	 5026.0	...
1898558	  775.4	  594.0	 5025.0	...
1898559	  775.0	  594.2	 5025.0	...
1898560	  774.9	  594.2	 5028.0	...
1898561	  775.0	  594.2	 5031.0	...
1898562	  775.1	  594.2	 5034.0	...
1898563	  775.2	  594.2	 5033.0	...
1898564	  775.2	  594.3	 5036.0	...
1898565	  775.3	  594.4	 5039.0	...
1898566	  775.4	  594.8	 5042.0	...
1898567	  775.4	  595.1	 5041.0	...
1898568	  775.3	  595.3	 5038.0	...
1898569	  775.4	  595.3	 5037.0	...
1898570	  775.4	  595.3	 5036.0	...
1898571	  775.5	  595.1	 5036.0	...
1898572	  775.6	  595.0	 5036.0	...
1898573	  775.5	  594.6	 5036.0	...
1898574	  775.4	  594.4	 5040.0	...
1898575	  775.4	  594.2	 5046.0	...
1898576	  775.2	  594.3	 5051.0	...
1898577	  775.0	  594.5	 5052.0	...
1898578	  774.8	  594.7	 5052.0	...
1898579	  774.7	  594.8	 5052.0	...
1898580	  774.8	  594.9	 5052.0	...
1898581	  774.9	  594.9	 5052.0	...
1898582	  775.1	  595.3	 5051.0	...
1898583	  774.9	  595.7	 5049.0	...
1898584	  774.6	  596.0	 5048.0	...
1898585	  774.6	  596.0	 5050.0	...
1898586	  774.9	  595.9	 5051.0	...
1898587	  774.9	  595.9	 5052.0	...
1898588	  774.5	  595.9	 5053.0	...
1898589	  774.2	  595.8	 5053.0	...
1898590	  774.3	  595.8	 5053.0	...
1898591	  774.5	  595.8	 5053.0	...
1898592	  774.6	  595.9	 5052.0	...
1898593	  774.6	  596.0	 5052.0	...
1898594	  774.7	  596.0	 5053.0	...
1898595	  774.5	  596.0	 5054.0	...
1898596	  774.2	  595.8	 5054.0	...
1898597	  773.8	  595.8	 5053.0	...
1898598	  774.0	  595.8	 5053.0	...
1898599	  774.3	  595.8	 5053.0	...
1898600	  774.6	  595.8	 5054.0	...
1898601	  774.7	  595.7	 5056.0	...
1898602	  774.7	  595.6	 5059.0	...
1898603	  774.7	  595.5	 5061.0	...
1898604	  774.5	  595.3	 5063.0	...
1898605	  774.4	  595.3	 5063.0	...
1898606	  774.3	  595.2	 5064.0	...
1898607	  774.3	  595.2	 5065.0	...
1898608	  774.2	  595.2	 5066.0	...
1898609	  774.2	  595.2	 5066.0	...
1898610	  774.2	  595.2	 5067.0	...
1898611	  774.3	  595.8	 5069.0	...
1898612	  774.5	  596.4	 5071.0	...
1898613	  774.6	  596.6	 5071.0	...
1898614	  774.5	  596.2	 5073.0	...
1898615	  774.2	  595.9	 5074.0	...
1898616	  774.0	  596.1	 5073.0	...
1898617	  774.0	  596.5	 5071.0	...
1898618	  774.1	  596.8	 5071.0	...
1898619	  774.2	  597.2	 5073.0	...
1898620	  774.0	  597.4	 5076.0	...
1898621	  773.9	  597.7	 5076.0	...
1898622	  773.6	  597.8	 5074.0	...
1898623	  773.6	  597.6	 5072.0	...
1898624	  773.6	  597.5	 5072.0	...
1898625	  773.8	  597.4	 5074.0	...
1898626	  774.2	  597.8	 5075.0	...
1898627	  774.5	  598.2	 5076.0	...
1898628	  774.7	  598.4	 5077.0	...
1898629	  774.7	  598.4	 5077.0	...
1898630	  774.7	  598.4	 5076.0	...
1898631	  774.7	  598.2	 5079.0	...
1898632	  774.7	  598.1	 5081.0	...
1898633	  774.6	  598.0	 5083.0	...
1898634	  774.5	  598.1	 5081.0	...
1898635	  774.5	  598.5	 5080.0	...
1898636	  774.6	  598.9	 5079.0	...
1898637	  774.8	  599.1	 5079.0	...
1898638	  775.0	  598.9	 5079.0	...
1898639	  775.1	  598.6	 5080.0	...
1898640	  775.0	  598.4	 5083.0	...
1898641	  774.5	  598.6	 5085.0	...
1898642	  774.0	  598.7	 5086.0	...
1898643	  773.6	  598.9	 5086.0	...
1898644	  773.6	  599.1	 5085.0	...
1898645	  773.6	  599.5	 5085.0	...
1898646	  773.6	  599.8	 5086.0	...
1898647	  773.5	  599.7	 5087.0	...
1898648	  773.5	  599.9	 5090.0	...
1898649	  773.8	  600.0	 5092.0	...
1898650	  774.2	  599.9	 5093.0	...
1898651	  774.6	  599.5	 5092.0	...
1898652	  774.6	  599.2	 5091.0	...
1898653	  774.7	  599.1	 5090.0	...
1898654	  774.4	  599.0	 5091.0	...
1898655	  774.2	  599.4	 5092.0	...
1898656	  773.9	  599.9	 5092.0	...
1898657	  774.0	  600.1	 5092.0	...
1898658	  774.0	  599.9	 5092.0	...
1898659	  774.0	  599.6	 5092.0	...
1898660	  773.9	  599.5	 5092.0	...
1898661	  773.7	  599.5	 5092.0	...
1898662	  773.5	  599.6	 5092.0	...
1898663	  773.4	  599.9	 5091.0	...
1898664	  773.4	  600.4	 5089.0	...
1898665	  773.4	  600.9	 5087.0	...
1898666	  773.3	  601.1	 5087.0	...
1898667	  773.2	  601.2	 5086.0	...
1898668	  773.0	  601.3	 5086.0	...
1898669	  772.9	  601.1	 5089.0	...
1898670	  772.8	  601.0	 5093.0	...
1898671	  772.7	  600.7	 5098.0	...
1898672	  772.7	  600.6	 5099.0	...
1898673	  772.7	  600.9	 5098.0	...
1898674	  772.8	  601.1	 5096.0	...
1898675	  773.0	  601.2	 5094.0	...
1898676	  773.1	  600.9	 5094.0	...
1898677	  773.2	  601.3	 5094.0	...
1898678	  773.3	  601.9	 5094.0	...
1898679	  773.3	  602.6	 5097.0	...
1898680	  773.2	  602.6	 5099.0	...
1898681	  773.2	  602.3	 5102.0	...
1898682	  773.1	  602.0	 5102.0	...
1898683	  773.2	  601.6	 5105.0	...
1898684	  773.3	  601.7	 5107.0	...
1898685	  773.0	  601.9	 5110.0	...
1898686	  772.7	  602.0	 5109.0	...
1898687	  772.3	  602.0	 5108.0	...
1898688	  772.3	  601.9	 5105.0	...
1898689	  772.4	  601.8	 5103.0	...
1898690	  772.6	  601.8	 5102.0	...
1898691	  772.8	  601.8	 5103.0	...
1898692	  772.9	  601.9	 5105.0	...
1898693	  772.9	  601.9	 5105.0	...
1898694	  773.0	  602.0	 5106.0	...
1898695	  773.1	  602.1	 5106.0	...
1898696	  773.1	  602.2	 5107.0	...
1898697	  772.9	  602.2	 5107.0	...
1898698	  772.7	  602.1	 5106.0	...
1898699	  772.5	  602.0	 5106.0	...
1898700	  772.5	  601.9	 5108.0	...
1898701	  772.4	  601.9	 5109.0	...
1898702	  772.3	  602.1	 5110.0	...
1898703	  772.3	  602.2	 5110.0	...
1898704	  772.4	  602.2	 5109.0	...
1898705	  772.6	  602.3	 5108.0	...
1898706	  772.7	  602.4	 5107.0	...
1898707	  772.6	  602.7	 5107.0	...
1898708	  772.5	  602.8	 5108.0	...
1898709	  772.4	  602.8	 5111.0	...
1898710	  772.4	  602.6	 5114.0	...
1898711	  772.4	  602.4	 5116.0	...
1898712	  772.4	  602.2	 5116.0	...
1898713	  772.5	  602.1	 5116.0	...
1898714	  772.5	  601.9	 5116.0	...
1898715	  772.5	  601.8	 5118.0	...
1898716	  772.4	  601.7	 5120.0	...
1898717	  772.3	  601.7	 5121.0	...
1898718	  772.3	  601.8	 5122.0	...
1898719	  772.3	  601.9	 5122.0	...
1898720	  772.3	  602.0	 5122.0	...
1898721	  772.4	  602.0	 5122.0	...
1898722	  772.3	  602.3	 5122.0	...
1898723	  772.2	  602.7	 5121.0	...
1898724	  772.1	  603.0	 5121.0	...
1898725	  772.2	  602.9	 5121.0	...
1898726	  772.3	  602.8	 5123.0	...
1898727	  772.2	  602.9	 5124.0	...
1898728	  772.0	  603.2	 5126.0	...
1898729	  771.7	  603.2	 5127.0	...
1898730	  772.0	  602.9	 5129.0	...
1898731	  772.5	  602.8	 5129.0	...
1898732	  772.9	  602.9	 5128.0	...
1898733	  772.9	  603.2	 5128.0	...
1898734	  772.8	  603.4	 5128.0	...
1898735	  772.6	  603.5	 5128.0	...
1898736	  772.4	  603.5	 5128.0	...
1898737	  772.2	  603.4	 5129.0	...
1898738	  772.1	  603.3	 5129.0	...
1898739	  772.0	  603.4	 5131.0	...
1898740	  771.9	  603.4	 5132.0	...
1898741	  771.7	  603.3	 5136.0	...
1898742	  771.5	  603.2	 5138.0	...
1898743	  771.4	  603.1	 5137.0	...
1898744	  771.4	  603.2	 5135.0	...
1898745	  771.4	  602.9	 5133.0	...
1898746	  771.3	  602.6	 5135.0	...
1898747	  771.3	  602.6	 5137.0	...
1898748	  771.0	  602.8	 5141.0	...
1898749	  770.8	  603.1	 5143.0	...
1898750	  770.7	  603.3	 5145.0	...
1898751	  770.9	  603.5	 5145.0	...
1898752	  771.2	  603.6	 5143.0	...
1898753	  771.3	  603.7	 5140.0	...
1898754	  771.2	  603.8	 5138.0	...
1898755	  771.0	  603.6	 5139.0	...
1898756	  770.8	  603.4	 5140.0	...
1898757	  770.7	  603.2	 5140.0	...
1898758	  770.6	  603.2	 5141.0	...
1898759	  770.7	  603.0	 5144.0	...
1898760	  770.9	  602.7	 5148.0	...
1898761	  771.1	  602.7	 5153.0	...
1898762	  771.3	  602.8	 5154.0	...
1898763	  771.4	  602.8	 5153.0	...
1898764	  771.4	  602.7	 5150.0	...
1898765	  771.3	  602.5	 5147.0	...
1898766	  771.2	  602.9	 5147.0	...
1898767	  771.3	  603.4	 5146.0	...
1898768	  771.4	  603.7	 5147.0	...
1898769	  771.0	  603.6	 5148.0	...
1898770	  770.7	  603.6	 5153.0	...
1898771	  770.2	  603.9	 5158.0	...
1898772	  770.2	  604.0	 5159.0	...
1898773	  770.1	  603.9	 5156.0	...
1898774	  770.1	  603.6	 5156.0	...
1898775	  770.2	  603.4	 5158.0	...
1898776	  770.2	  603.3	 5160.0	...
1898777	  770.1	  603.1	 5160.0	...
1898778	  770.0	  602.9	 5159.0	...
1898779	  769.9	  602.9	 5157.0	...
1898780	  770.0	  603.0	 5155.0	...
1898781	  770.1	  603.0	 5154.0	...
1898782	  770.4	  603.0	 5154.0	...
1898783	  770.7	  602.8	 5155.0	...
1898784	  770.7	  602.7	 5156.0	...
1898785	  770.3	  602.8	 5156.0	...
1898786	  770.2	  602.9	 5156.0	...
1898787	  770.4	  602.9	 5157.0	...
1898788	  770.5	  603.0	 5157.0	...
1898789	  770.5	  603.0	 5158.0	...
1898790	  770.5	  602.9	 5157.0	...
1898791	  770.4	  602.8	 5157.0	...
1898792	  770.4	  602.7	 5157.0	...
1898793	  770.4	  602.5	 5158.0	...
1898794	  770.5	  602.4	 5159.0	...
1898795	  770.4	  602.7	 5161.0	...
1898796	  770.3	  602.9	 5163.0	...
1898797	  770.2	  603.0	 5164.0	...
1898798	  770.2	  602.6	 5166.0	...
1898799	  770.3	  602.4	 5167.0	...
1898800	  770.4	  602.4	 5168.0	...
1898801	  770.6	  602.5	 5169.0	...
1898802	  770.7	  602.6	 5169.0	...
1898803	  770.8	  602.6	 5168.0	...
1898804	  770.8	  602.6	 5166.0	...
1898805	  770.6	  602.6	 5168.0	...
1898806	  770.4	  602.7	 5172.0	...
1898807	  770.1	  602.8	 5175.0	...
1898808	  769.9	  602.9	 5175.0	...
1898809	  770.0	  602.9	 5174.0	...
1898810	  770.2	  602.9	 5172.0	...
1898811	  770.5	  602.9	 5170.0	...
1898812	  770.4	  602.7	 5169.0	...
1898813	  770.4	  602.6	 5169.0	...
1898814	  770.4	  602.7	 5169.0	...
1898815	  770.5	  603.0	 5170.0	...
1898816	  770.5	  603.3	 5171.0	...
1898817	  770.4	  603.4	 5171.0	...
1898818	  770.3	  603.4	 5171.0	...
1898819	  770.2	  603.3	 5171.0	...
1898820	  770.1	  603.1	 5171.0	...
1898821	  770.0	  603.1	 5171.0	...
1898822	  770.0	  603.1	 5170.0	...
1898823	  770.1	  603.2	 5170.0	...
1898824	  770.0	  603.4	 5171.0	...
1898825	  769.9	  603.4	 5174.0	...
1898826	  769.9	  603.6	 5176.0	...
1898827	  770.0	  603.7	 5178.0	...
1898828	  769.9	  603.5	 5177.0	...
1898829	  769.8	  603.3	 5176.0	...
1898830	  769.8	  603.0	 5174.0	...
1898831	  769.9	  603.0	 5175.0	...
1898832	  769.9	  603.1	 5176.0	...
1898833	  770.0	  603.1	 5178.0	...
1898834	  770.3	  603.0	 5178.0	...
1898835	  770.5	  602.9	 5180.0	...
1898836	  770.7	  602.8	 5181.0	...
1898837	  770.5	  602.9	 5181.0	...
1898838	  770.3	  602.9	 5183.0	...
1898839	  770.2	  602.9	 5185.0	...
1898840	  770.3	  602.9	 5185.0	...
1898841	  770.4	  603.0	 5183.0	...
1898842	  770.4	  603.1	 5183.0	...
1898843	  770.4	  603.1	 5184.0	...
1898844	  770.4	  603.2	 5186.0	...
1898845	  770.3	  603.5	 5187.0	...
1898846	  770.3	  603.9	 5188.0	...
1898847	  770.2	  604.1	 5189.0	...
1898848	  770.4	  604.1	 5189.0	...
1898849	  770.9	  604.0	 5189.0	...
1898850	  771.3	  603.7	 5191.0	...
1898851	  771.4	  603.5	 5194.0	...
1898852	  771.1	  603.6	 5196.0	...
1898853	  770.7	  603.7	 5193.0	...
1898854	  770.5	  603.9	 5191.0	...
1898855	  770.5	  604.0	 5187.0	...
1898856	  770.4	  604.1	 5185.0	...
1898857	  770.3	  604.2	 5182.0	...
1898858	  770.2	  604.1	 5179.0	...
1898859	  770.1	  604.1	 5179.0	...
1898860	  770.0	  604.1	 5180.0	...
1898861	  770.1	  603.8	 5181.0	...
1898862	  770.2	  603.4	 5181.0	...
1898863	  770.2	  602.9	 5183.0	...
1898864	  770.3	  602.9	 5184.0	...
1898865	  770.4	  602.6	 5184.0	...
1898866	  770.6	  602.3	 5187.0	...
1898867	  770.7	  602.5	 5190.0	...
1898868	  770.7	  602.9	 5193.0	...
1898869	  770.7	  603.4	 5193.0	...
1898870	  770.7	  603.9	 5193.0	...
1898871	  770.8	  604.3	 5193.0	...
1898872	  770.8	  604.7	 5191.0	...
1898873	  770.9	  604.7	 5190.0	...
1898874	  771.0	  604.8	 5190.0	...
1898875	  770.6	  605.0	 5191.0	...
1898876	  770.2	  605.1	 5192.0	...
1898877	  770.2	  605.2	 5192.0	...
1898878	  770.5	  605.2	 5193.0	...
1898879	  770.9	  605.3	 5193.0	...
1898880	  770.8	  605.5	 5194.0	...
1898881	  770.8	  605.6	 5194.0	...
1898882	  770.7	  605.6	 5194.0	...
1898883	  770.5	  605.4	 5194.0	...
1898884	  770.7	  605.2	 5194.0	...
1898885	  771.0	  605.0	 5195.0	...
1898886	  771.2	  604.9	 5195.0	...
1898887	  771.2	  604.6	 5195.0	...
1898888	  771.2	  604.3	 5194.0	...
1898889	  771.2	  604.0	 5193.0	...
1898890	  771.0	  604.2	 5193.0	...
1898891	  770.7	  604.5	 5194.0	...
1898892	  770.4	  604.8	 5197.0	...
1898893	  770.6	  604.9	 5199.0	...
1898894	  770.8	  604.7	 5200.0	...
1898895	  771.0	  604.5	 5201.0	...
1898896	  771.0	  604.3	 5200.0	...
1898897	  770.9	  604.2	 5200.0	...
1898898	  771.0	  604.1	 5202.0	...
1898899	  771.5	  603.9	 5205.0	...
1898900	  772.1	  603.7	 5207.0	...
1898901	  772.5	  603.6	 5205.0	...
1898902	  772.6	  603.6	 5204.0	...
1898903	  772.3	  603.6	 5203.0	...
1898904	  772.0	  603.7	 5204.0	...
1898905	  771.8	  603.7	 5203.0	...
1898906	  771.8	  603.6	 5202.0	...
1898907	  772.0	  603.5	 5201.0	...
1898908	  772.2	  603.4	 5200.0	...
1898909	  772.3	  603.4	 5201.0	...
1898910	  772.3	  603.4	 5202.0	...
1898911	  772.2	  603.4	 5205.0	...
1898912	  772.0	  603.4	 5206.0	...
1898913	  771.8	  603.3	 5207.0	...
1898914	  771.9	  603.4	 5206.0	...
1898915	  772.1	  603.5	 5206.0	...
1898916	  772.2	  603.6	 5206.0	...
1898917	  772.2	  603.5	 5204.0	...
1898918	  772.2	  603.5	 5203.0	...
1898919	  772.2	  603.5	 5203.0	...
1898920	  772.1	  603.5	 5205.0	...
1898921	  771.9	  603.6	 5207.0	...
1898922	  771.9	  603.8	 5206.0	...
1898923	  771.9	  604.1	 5206.0	...
1898924	  771.9	  604.2	 5207.0	...
1898925	  771.9	  604.0	 5208.0	...
1898926	  771.9	  603.9	 5209.0	...
1898927	  771.9	  603.9	 5209.0	...
1898928	  771.8	  603.9	 5208.0	...
1898929	  772.0	  603.8	 5207.0	...
1898930	  772.2	  603.6	 5207.0	...
1898931	  772.4	  603.4	 5207.0	...
1898932	  772.4	  603.4	 5207.0	...
1898933	  772.6	  603.4	 5208.0	...
1898934	  772.8	  603.4	 5208.0	...
1898935	  772.9	  603.3	 5211.0	...
1898936	  773.0	  603.0	 5214.0	...
1898937	  773.0	  602.8	 5216.0	...
1898938	  773.1	  602.9	 5214.0	...
1898939	  773.3	  603.1	 5212.0	...
1898940	  773.3	  603.4	 5212.0	...
1898941	  773.3	  603.6	 5213.0	...
1898942	  773.2	  603.8	 5217.0	...
1898943	  773.0	  603.8	 5219.0	...
1898944	  773.0	  604.0	 5219.0	...
1898945	  773.1	  604.2	 5218.0	...
1898946	  773.2	  603.9	 5216.0	...
1898947	  773.1	  603.6	 5217.0	...
1898948	  772.9	  603.7	 5217.0	...
1898949	  772.8	  604.2	 5214.0	...
1898950	  773.1	  604.6	 5211.0	...
1898951	  773.2	  604.9	 5210.0	...
1898952	  773.2	  605.0	 5211.0	...
1898953	  773.1	  605.1	 5214.0	...
1898954	  773.1	  605.1	 5216.0	...
1898955	  773.2	  604.9	 5217.0	...
1898956	  773.3	  604.8	 5215.0	...
1898957	  773.3	  604.7	 5213.0	...
1898958	  773.3	  604.7	 5212.0	...
1898959	  773.3	  604.7	 5212.0	...
1898960	  773.2	  604.6	 5214.0	...
1898961	  773.1	  604.4	 5214.0	...
1898962	  773.1	  604.2	 5215.0	...
1898963	  773.1	  604.2	 5214.0	...
1898964	  773.5	  604.0	 5214.0	...
1898965	  773.8	  603.8	 5215.0	...
1898966	  774.1	  603.6	 5215.0	...
1898967	  774.0	  603.7	 5215.0	...
1898968	  774.0	  603.8	 5214.0	...
1898969	  774.0	  603.9	 5215.0	...
1898970	  774.1	  604.0	 5218.0	...
1898971	  774.1	  604.1	 5220.0	...
1898972	  774.1	  604.2	 5220.0	...
1898973	  774.1	  604.0	 5219.0	...
1898974	  774.1	  603.8	 5218.0	...
1898975	  774.1	  603.6	 5218.0	...
1898976	  774.1	  603.4	 5219.0	...
1898977	  774.1	  603.3	 5219.0	...
1898978	  774.1	  603.2	 5219.0	...
1898979	  774.0	  603.2	 5221.0	...
1898980	  774.0	  603.2	 5223.0	...
1898981	  774.2	  602.8	 5224.0	...
1898982	  774.4	  602.4	 5223.0	...
1898983	  774.6	  602.1	 5221.0	...
1898984	  774.5	  602.2	 5220.0	...
1898985	  774.3	  602.3	 5223.0	...
1898986	  774.1	  602.3	 5226.0	...
1898987	  774.3	  602.2	 5229.0	...
1898988	  774.7	  602.1	 5229.0	...
1898989	  775.0	  602.2	 5229.0	...
1898990	  775.0	  602.4	 5229.0	...
1898991	  774.9	  602.7	 5229.0	...
1898992	  774.9	  603.0	 5228.0	...
1898993	  774.9	  603.3	 5227.0	...
1898994	  774.8	  603.5	 5227.0	...
1898995	  774.8	  603.6	 5226.0	...
1898996	  775.0	  603.6	 5227.0	...
1898997	  775.2	  603.6	 5227.0	...
1898998	  775.4	  603.6	 5226.0	...
1898999	  775.4	  603.8	 5224.0	...
1899000	  775.4	  604.4	 5222.0	...
1899001	  775.6	  604.9	 5222.0	...
1899002	  775.6	  605.2	 5222.0	...
1899003	  775.5	  605.5	 5222.0	...
1899004	  775.5	  605.8	 5221.0	...
1899005	  775.5	  606.0	 5219.0	...
1899006	  775.5	  605.9	 5218.0	...
1899007	  775.6	  606.2	 5218.0	...
1899008	  775.6	  606.6	 5221.0	...
1899009	  775.7	  607.0	 5225.0	...
1899010	  775.7	  606.6	 5228.0	...
1899011	  775.8	  606.3	 5227.0	...
1899012	  775.9	  606.1	 5227.0	...
1899013	  776.1	  606.2	 5226.0	...
1899014	  776.2	  606.4	 5226.0	...
1899015	  776.1	  606.7	 5226.0	...
1899016	  775.9	  606.9	 5225.0	...
1899017	  775.7	  606.9	 5224.0	...
1899018	  775.8	  606.6	 5224.0	...
1899019	  775.9	  606.3	 5225.0	...
1899020	  776.2	  606.5	 5225.0	...
1899021	  776.2	  606.7	 5225.0	...
1899022	  776.2	  606.9	 5226.0	...
1899023	  776.2	  606.9	 5228.0	...
1899024	  776.2	  606.8	 5230.0	...
1899025	  776.4	  606.5	 5231.0	...
1899026	  776.6	  606.3	 5234.0	...
1899027	  776.6	  606.4	 5237.0	...
1899028	  776.5	  606.8	 5239.0	...
1899029	  776.4	  607.1	 5238.0	...
1899030	  776.3	  606.9	 5235.0	...
1899031	  776.2	  606.6	 5232.0	...
1899032	  776.1	  606.6	 5229.0	...
1899033	  776.1	  606.7	 5230.0	...
1899034	  776.2	  606.8	 5230.0	...
1899035	  776.3	  606.8	 5231.0	...
1899036	  776.2	  606.7	 5232.0	...
1899037	  776.0	  606.7	 5233.0	...
1899038	  775.7	  606.8	 5233.0	...
1899039	  775.7	  606.9	 5232.0	...
1899040	  775.9	  607.2	 5232.0	...
1899041	  776.0	  607.5	 5231.0	...
1899042	  776.2	  607.8	 5231.0	...
1899043	  776.4	  607.7	 5231.0	...
1899044	  776.6	  607.6	 5231.0	...
1899045	  776.7	  607.4	 5231.0	...
1899046	  776.7	  607.3	 5233.0	...
1899047	  776.7	  607.3	 5234.0	...
1899048	  776.7	  607.3	 5236.0	...
1899049	  776.5	  607.1	 5236.0	...
1899050	  776.3	  607.0	 5237.0	...
1899051	  776.1	  606.9	 5237.0	...
1899052	  776.0	  606.9	 5235.0	...
1899053	  776.0	  606.8	 5234.0	...
1899054	  776.2	  606.6	 5236.0	...
1899055	  776.4	  606.5	 5238.0	...
1899056	  776.4	  606.5	 5238.0	...
1899057	  776.0	  606.5	 5235.0	...
1899058	  775.7	  606.5	 5233.0	...
1899059	  775.6	  606.5	 5234.0	...
1899060	  775.5	  606.6	 5234.0	...
1899061	  775.5	  606.7	 5233.0	...
1899062	  775.6	  606.8	 5232.0	...
1899063	  775.7	  606.8	 5232.0	...
1899064	  775.8	  606.8	 5233.0	...
1899065	  775.9	  606.8	 5234.0	...
1899066	  775.9	  606.8	 5237.0	...
1899067	  775.8	  606.8	 5239.0	...
1899068	  775.6	  606.8	 5241.0	...
1899069	  775.6	  606.7	 5241.0	...
1899070	  775.7	  606.5	 5241.0	...
1899071	  775.8	  606.5	 5242.0	...
1899072	  776.0	  606.6	 5242.0	...
1899073	  776.1	  607.1	 5243.0	...
1899074	  776.2	  607.4	 5243.0	...
1899075	  776.1	  607.6	 5245.0	...
1899076	  776.0	  607.3	 5248.0	...
1899077	  775.7	  606.9	 5249.0	...
1899078	  775.5	  607.1	 5247.0	...
1899079	  775.3	  607.6	 5244.0	...
1899080	  775.3	  607.3	 5242.0	...
1899081	  775.4	  606.6	 5243.0	...
1899082	  775.6	  606.2	 5244.0	...
1899083	  775.8	  606.4	 5245.0	...
1899084	  775.8	  606.7	 5245.0	...
1899085	  775.7	  606.8	 5246.0	...
1899086	  775.5	  606.9	 5246.0	...
1899087	  775.7	  606.9	 5245.0	...
1899088	  776.0	  606.7	 5246.0	...
1899089	  776.2	  606.6	 5247.0	...
1899090	  776.3	  606.5	 5249.0	...
1899091	  776.1	  606.5	 5250.0	...
1899092	  775.9	  606.4	 5250.0	...
1899093	  775.6	  606.4	 5248.0	...
1899094	  775.5	  606.4	 5246.0	...
1899095	  775.4	  606.4	 5244.0	...
1899096	  775.4	  606.4	 5244.0	...
1899097	  775.5	  606.3	 5243.0	...
1899098	  775.6	  606.3	 5246.0	...
1899099	  775.6	  606.3	 5248.0	...
1899100	  775.6	  606.5	 5251.0	...
1899101	  775.5	  606.8	 5250.0	...
1899102	  775.4	  607.0	 5250.0	...
1899103	  775.4	  607.1	 5251.0	...
1899104	  775.7	  607.2	 5251.0	...
1899105	  776.1	  607.4	 5252.0	...
1899106	  776.4	  607.6	 5252.0	...
1899107	  776.3	  607.5	 5252.0	...
1899108	  776.1	  607.3	 5252.0	...
1899109	  776.0	  607.1	 5252.0	...
1899110	  776.1	  607.0	 5253.0	...
1899111	  776.1	  607.0	 5254.0	...
1899112	  776.2	  606.8	 5256.0	...
1899113	  776.3	  606.7	 5255.0	...
1899114	  776.4	  606.8	 5255.0	...
1899115	  776.4	  607.0	 5255.0	...
1899116	  776.4	  607.3	 5255.0	...
1899117	  776.5	  607.5	 5255.0	...
1899118	  776.5	  607.6	 5254.0	...
1899119	  776.4	  607.7	 5255.0	...
1899120	  776.3	  607.7	 5257.0	...
1899121	  776.2	  607.5	 5260.0	...
1899122	  776.2	  607.3	 5261.0	...
1899123	  776.3	  607.1	 5262.0	...
1899124	  776.5	  607.1	 5263.0	...
1899125	  776.7	  607.1	 5263.0	...
1899126	  776.8	  607.1	 5259.0	...
1899127	  776.7	  607.3	 5256.0	...
1899128	  776.6	  607.5	 5253.0	...
1899129	  776.5	  607.7	 5252.0	...
1899130	  776.2	  607.7	 5251.0	...
1899131	  775.9	  607.7	 5252.0	...
1899132	  776.0	  607.6	 5255.0	...
1899133	  776.4	  607.6	 5257.0	...
1899134	  776.7	  607.6	 5258.0	...
1899135	  776.7	  607.7	 5258.0	...
1899136	  776.6	  607.8	 5258.0	...
1899137	  776.5	  608.0	 5257.0	...
1899138	  776.5	  608.3	 5259.0	...
1899139	  776.5	  608.5	 5262.0	...
1899140	  776.6	  608.4	 5265.0	...
1899141	  776.5	  608.1	 5267.0	...
1899142	  776.4	  607.9	 5267.0	...
1899143	  776.6	  607.2	 5267.0	...
1899144	  776.9	  606.6	 5266.0	...
1899145	  776.8	  606.2	 5265.0	...
1899146	  776.5	  606.4	 5265.0	...
1899147	  776.2	  606.6	 5264.0	...
1899148	  776.5	  606.5	 5263.0	...
1899149	  776.7	  606.4	 5262.0	...
1899150	  777.1	  606.3	 5262.0	...
1899151	  777.3	  606.4	 5263.0	...
1899152	  777.4	  606.5	 5266.0	...
1899153	  777.3	  606.6	 5269.0	...
1899154	  777.2	  606.6	 5271.0	...
1899155	  777.0	  606.5	 5271.0	...
1899156	  776.9	  606.4	 5270.0	...
1899157	  776.9	  606.3	 5269.0	...
1899158	  776.8	  606.3	 5269.0	...
1899159	  776.8	  606.8	 5269.0	...
1899160	  776.9	  607.2	 5269.0	...
1899161	  777.1	  607.4	 5269.0	...
1899162	  777.2	  607.3	 5269.0	...
1899163	  777.2	  607.3	 5268.0	...
1899164	  777.3	  607.4	 5267.0	...
1899165	  777.4	  607.2	 5267.0	...
1899166	  777.1	  607.1	 5268.0	...
1899167	  776.8	  607.0	 5269.0	...
1899168	  776.5	  607.2	 5270.0	...
1899169	  776.6	  607.5	 5272.0	...
1899170	  776.7	  607.6	 5274.0	...
1899171	  776.8	  607.3	 5274.0	...
1899172	  776.9	  607.0	 5274.0	...
1899173	  777.0	  606.9	 5274.0	...
1899174	  777.1	  606.9	 5276.0	...
1899175	  777.0	  607.4	 5276.0	...
1899176	  777.0	  607.7	 5276.0	...
1899177	  777.0	  607.9	 5275.0	...
1899178	  777.1	  607.8	 5275.0	...
1899179	  777.2	  607.4	 5275.0	...
1899180	  777.3	  607.0	 5277.0	...
1899181	  777.3	  606.7	 5279.0	...
1899182	  777.2	  606.7	 5281.0	...
1899183	  777.2	  606.8	 5282.0	...
1899184	  777.4	  606.8	 5282.0	...
1899185	  777.5	  607.2	 5282.0	...
1899186	  777.4	  607.6	 5279.0	...
1899187	  777.2	  608.0	 5277.0	...
1899188	  777.2	  608.0	 5276.0	...
1899189	  777.2	  608.0	 5276.0	...
1899190	  777.3	  607.7	 5277.0	...
1899191	  777.3	  607.4	 5279.0	...
1899192	  777.3	  607.1	 5280.0	...
1899193	  777.3	  607.0	 5281.0	...
1899194	  777.2	  607.0	 5281.0	...
1899195	  777.1	  607.0	 5281.0	...
1899196	  777.0	  607.2	 5281.0	...
1899197	  777.0	  607.4	 5283.0	...
1899198	  776.9	  607.2	 5284.0	...
1899199	  777.0	  607.0	 5284.0	...
1899200	  777.2	  606.8	 5285.0	...
1899201	  777.3	  606.9	 5285.0	...
1899202	  777.3	  607.1	 5285.0	...
1899203	  777.4	  607.2	 5286.0	...
1899204	  777.4	  607.2	 5287.0	...
1899205	  777.4	  607.4	 5288.0	...
1899206	  777.5	  607.5	 5288.0	...
1899207	  777.5	  607.9	 5289.0	...
1899208	  777.5	  607.9	 5288.0	...
1899209	  777.4	  608.0	 5289.0	...
1899210	  777.5	  607.9	 5290.0	...
1899211	  777.5	  607.8	 5289.0	...
1899212	  777.5	  607.6	 5287.0	...
1899213	  777.5	  607.7	 5285.0	...
1899214	  777.4	  607.8	 5286.0	...
1899215	  777.2	  607.7	 5287.0	...
1899216	  777.1	  607.5	 5286.0	...
1899217	  777.3	  607.2	 5285.0	...
1899218	  777.6	  607.0	 5284.0	...
1899219	  777.9	  607.0	 5284.0	...
1899220	  777.6	  607.1	 5285.0	...
1899221	  777.4	  607.3	 5285.0	...
1899222	  777.4	  607.4	 5286.0	...
1899223	  777.6	  607.4	 5289.0	...
1899224	  777.8	  607.3	 5294.0	...
1899225	  777.8	  607.2	 5298.0	...
1899226	  777.8	  607.5	 5300.0	...
1899227	  777.8	  607.8	 5298.0	...
1899228	  777.9	  608.0	 5297.0	...
1899229	  777.6	  608.0	 5294.0	...
1899230	  777.3	  608.0	 5292.0	...
1899231	  776.9	  608.0	 5293.0	...
1899232	  776.7	  608.0	 5296.0	...
1899233	  776.9	  607.9	 5297.0	...
1899234	  777.2	  608.2	 5296.0	...
1899235	  777.5	  608.4	 5294.0	...
1899236	  777.5	  608.4	 5292.0	...
1899237	  777.6	  607.9	 5290.0	...
1899238	  777.6	  607.8	 5292.0	...
1899239	  777.5	  608.2	 5296.0	...
1899240	  777.3	  608.6	 5301.0	...
1899241	  777.5	  608.5	 5300.0	...
1899242	  777.8	  608.5	 5299.0	...
1899243	  778.2	  608.5	 5297.0	...
1899244	  778.3	  608.5	 5297.0	...
1899245	  778.1	  608.6	 5297.0	...
1899246	  777.8	  608.7	 5298.0	...
1899247	  777.7	  608.7	 5298.0	...
1899248	  777.7	  608.6	 5299.0	...
1899249	  777.8	  608.5	 5300.0	...
1899250	  777.9	  608.3	 5301.0	...
1899251	  778.0	  608.2	 5301.0	...
1899252	  777.8	  608.1	 5301.0	...
1899253	  777.7	  608.1	 5301.0	...
1899254	  777.5	  608.3	 5301.0	...
1899255	  777.5	  608.4	 5301.0	...
1899256	  777.7	  608.1	 5301.0	...
1899257	  777.8	  607.6	 5303.0	...
1899258	  778.0	  607.2	 5305.0	...
1899259	  778.0	  607.2	 5308.0	...
1899260	  778.0	  607.1	 5308.0	...
1899261	  778.1	  607.0	 5308.0	...
1899262	  778.0	  607.2	 5308.0	...
1899263	  777.8	  607.5	 5308.0	...
1899264	  777.6	  607.8	 5309.0	...
1899265	  777.6	  608.1	 5309.0	...
1899266	  777.6	  608.4	 5309.0	...
1899267	  777.7	  608.9	 5309.0	...
1899268	  777.9	  609.1	 5309.0	...
1899269	  777.9	  608.9	 5309.0	...
1899270	  777.8	  608.5	 5309.0	...
1899271	  777.8	  607.9	 5308.0	...
1899272	  777.8	  607.7	 5309.0	...
1899273	  777.9	  607.8	 5311.0	...
1899274	  777.9	  608.2	 5311.0	...
1899275	  777.8	  608.5	 5307.0	...
1899276	  777.4	  608.4	 5304.0	...
1899277	  777.1	  608.3	 5302.0	...
1899278	  776.7	  608.4	 5303.0	...
1899279	  776.7	  608.5	 5303.0	...
1899280	  776.6	  608.7	 5304.0	...
1899281	  776.9	  608.8	 5303.0	...
1899282	  777.2	  608.9	 5303.0	...
1899283	  777.5	  608.6	 5303.0	...
1899284	  777.4	  608.3	 5304.0	...
1899285	  777.4	  608.1	 5305.0	...
1899286	  777.3	  608.0	 5305.0	...
1899287	  777.1	  607.9	 5305.0	...
1899288	  776.8	  608.2	 5305.0	...
1899289	  776.5	  608.6	 5305.0	...
1899290	  776.7	  608.9	 5305.0	...
1899291	  777.1	  608.9	 5307.0	...
1899292	  777.5	  608.5	 5309.0	...
1899293	  777.4	  608.3	 5311.0	...
1899294	  777.1	  608.7	 5311.0	...
1899295	  776.9	  609.3	 5311.0	...
1899296	  776.7	  609.9	 5311.0	...
1899297	  776.9	  609.9	 5310.0	...
1899298	  777.1	  610.0	 5309.0	...
1899299	  777.3	  610.0	 5310.0	...
1899300	  777.3	  609.9	 5311.0	...
1899301	  777.3	  609.6	 5312.0	...
1899302	  777.3	  609.3	 5313.0	...
1899303	  777.2	  609.2	 5314.0	...
1899304	  777.1	  609.3	 5316.0	...
1899305	  776.9	  609.5	 5316.0	...
1899306	  776.9	  609.5	 5317.0	...
1899307	  776.9	  609.5	 5317.0	...
1899308	  776.9	  609.6	 5317.0	...
1899309	  777.1	  609.7	 5314.0	...
1899310	  777.2	  609.8	 5312.0	...
1899311	  777.1	  610.2	 5310.0	...
1899312	  776.8	  611.0	 5309.0	...
1899313	  776.6	  611.8	 5309.0	...
1899314	  776.6	  612.4	 5311.0	...
1899315	  776.5	  612.4	 5312.0	...
1899316	  776.5	  612.2	 5312.0	...
1899317	  776.5	  611.9	 5311.0	...
1899318	  776.5	  611.7	 5310.0	...
1899319	  776.6	  611.7	 5310.0	...
1899320	  776.6	  611.8	 5310.0	...
1899321	  776.5	  611.9	 5311.0	...
1899322	  776.5	  612.1	 5310.0	...
1899323	  776.4	  612.1	 5310.0	...
1899324	  776.3	  611.9	 5312.0	...
1899325	  776.2	  611.5	 5316.0	...
1899326	  776.2	  611.4	 5320.0	...
1899327	  776.4	  611.7	 5321.0	...
1899328	  776.5	  612.1	 5319.0	...
1899329	  776.6	  612.1	 5316.0	...
1899330	  776.6	  612.0	 5315.0	...
1899331	  776.9	  612.0	 5317.0	...
1899332	  777.2	  612.0	 5319.0	...
1899333	  777.4	  611.9	 5320.0	...
1899334	  777.5	  612.1	 5320.0	...
1899335	  777.2	  612.4	 5321.0	...
1899336	  776.9	  612.7	 5321.0	...
1899337	  776.6	  612.7	 5321.0	...
1899338	  776.5	  612.5	 5321.0	...
1899339	  776.4	  612.4	 5322.0	...
1899340	  776.3	  612.3	 5320.0	...
1899341	  776.2	  612.2	 5319.0	...
1899342	  776.2	  612.2	 5318.0	...
1899343	  776.2	  612.2	 5318.0	...
1899344	  776.2	  612.5	 5318.0	...
1899345	  776.3	  612.8	 5318.0	...
1899346	  776.3	  613.1	 5319.0	...
1899347	  776.3	  613.1	 5323.0	...
1899348	  776.3	  612.9	 5327.0	...
1899349	  776.3	  612.8	 5327.0	...
1899350	  776.3	  612.9	 5324.0	...
1899351	  776.5	  613.0	 5322.0	...
1899352	  776.8	  613.1	 5323.0	...
1899353	  776.9	  612.8	 5324.0	...
1899354	  776.8	  612.7	 5326.0	...
1899355	  776.7	  612.7	 5327.0	...
1899356	  776.6	  612.9	 5327.0	...
1899357	  776.6	  613.1	 5325.0	...
1899358	  776.6	  613.1	 5323.0	...
1899359	  776.6	  613.1	 5323.0	...
1899360	  776.5	  613.0	 5324.0	...
1899361	  776.4	  613.0	 5325.0	...
1899362	  776.4	  612.9	 5324.0	...
1899363	  776.3	  612.9	 5323.0	...
1899364	  776.4	  613.0	 5322.0	...
1899365	  776.4	  613.0	 5322.0	...
1899366	  776.2	  613.2	 5322.0	...
1899367	  776.0	  613.3	 5321.0	...
1899368	  775.7	  613.4	 5321.0	...
1899369	  776.1	  613.7	 5323.0	...
1899370	  776.4	  613.9	 5325.0	...
1899371	  776.7	  614.2	 5327.0	...
1899372	  776.6	  614.4	 5327.0	...
1899373	  776.6	  614.6	 5327.0	...
1899374	  776.7	  614.8	 5327.0	...
1899375	  776.8	  614.8	 5325.0	...
1899376	  776.8	  614.9	 5323.0	...
1899377	  776.8	  615.0	 5322.0	...
1899378	  776.8	  615.1	 5322.0	...
1899379	  776.9	  615.2	 5322.0	...
1899380	  776.9	  615.1	 5321.0	...
1899381	  776.5	  615.5	 5320.0	...
1899382	  776.1	  615.7	 5319.0	...
1899383	  776.1	  616.0	 5321.0	...
1899384	  776.6	  616.0	 5323.0	...
1899385	  777.0	  616.1	 5327.0	...
1899386	  776.9	  616.3	 5327.0	...
1899387	  776.8	  616.3	 5327.0	...
1899388	  776.6	  616.4	 5327.0	...
1899389	  776.6	  616.3	 5327.0	...
MSG	1899390 0000 _ Experiment Start
1899390	  776.5	  616.2	 5328.0	...
1899391	  776.6	  616.2	 5328.0	...
1899392	  776.6	  616.2	 5328.0	...
1899393	  776.7	  616.6	 5327.0	...
1899394	  776.7	  616.9	 5327.0	...
1899395	  776.8	  617.1	 5328.0	...
1899396	  776.4	  617.1	 5330.0	...
1899397	  776.1	  617.5	 5332.0	...
1899398	  775.9	  617.9	 5331.0	...
1899399	  776.1	  618.2	 5330.0	...
1899400	  776.3	  618.2	 5329.0	...
1899401	  776.6	  618.1	 5329.0	...
1899402	  776.6	  618.2	 5328.0	...
1899403	  776.6	  618.2	 5330.0	...
1899404	  776.4	  618.2	 5332.0	...
1899405	  776.3	  618.1	 5334.0	...
1899406	  776.2	  618.0	 5335.0	...
1899407	  776.2	  618.0	 5335.0	...
1899408	  776.3	  618.0	 5335.0	...
1899409	  776.3	  617.9	 5335.0	...
1899410	  776.3	  617.7	 5336.0	...
1899411	  776.2	  617.6	 5338.0	...
1899412	  776.2	  618.0	 5339.0	...
1899413	  776.2	  618.4	 5338.0	...
1899414	  776.2	  618.7	 5337.0	...
1899415	  776.2	  618.9	 5334.0	...
1899416	  776.2	  619.1	 5331.0	...
1899417	  776.3	  619.4	 5330.0	...
1899418	  776.4	  619.5	 5333.0	...
1899419	  776.5	  619.5	 5336.0	...
1899420	  776.5	  619.5	 5336.0	...
1899421	  776.2	  619.7	 5337.0	...
1899422	  775.9	  620.1	 5338.0	...
1899423	  775.4	  620.6	 5338.0	...
1899424	  775.2	  620.9	 5336.0	...
1899425	  775.1	  620.9	 5335.0	...
1899426	  775.4	  621.0	 5335.0	...
1899427	  775.7	  621.0	 5335.0	...
1899428	  775.8	  621.0	 5335.0	...
1899429	  775.9	  621.0	 5336.0	...
1899430	  776.1	  621.0	 5336.0	...
1899431	  776.3	  621.0	 5339.0	...
1899432	  776.6	  621.0	 5341.0	...
1899433	  776.6	  621.0	 5343.0	...
1899434	  776.7	  620.9	 5343.0	...
1899435	  776.7	  620.8	 5342.0	...
1899436	  776.7	  620.9	 5342.0	...
1899437	  776.6	  621.2	 5343.0	...
1899438	  776.4	  621.4	 5344.0	...
1899439	  776.3	  621.4	 5346.0	...
1899440	  776.3	  621.3	 5348.0	...
1899441	  776.4	  621.2	 5349.0	...
1899442	  776.4	  621.2	 5350.0	...
1899443	  776.5	  621.1	 5351.0	...
1899444	  776.5	  620.8	 5349.0	...
1899445	  776.4	  620.6	 5348.0	...
1899446	  776.3	  620.7	 5347.0	...
1899447	  776.1	  621.2	 5347.0	...
1899448	  776.0	  621.7	 5347.0	...
1899449	  775.9	  621.7	 5347.0	...
1899450	  775.8	  621.5	 5349.0	...
1899451	  775.8	  621.4	 5353.0	...
1899452	  775.7	  621.4	 5356.0	...
1899453	  775.7	  621.4	 5357.0	...
1899454	  775.7	  621.5	 5358.0	...
1899455	  775.6	  621.5	 5358.0	...
1899456	  775.6	  621.5	 5359.0	...
1899457	  775.6	  621.4	 5359.0	...
1899458	  775.6	  621.2	 5359.0	...
1899459	  775.6	  620.9	 5360.0	...
1899460	  775.6	  620.6	 5359.0	...
1899461	  775.4	  620.5	 5359.0	...
1899462	  775.3	  620.7	 5359.0	...
1899463	  775.2	  621.0	 5358.0	...
1899464	  775.3	  621.3	 5357.0	...
1899465	  775.5	  621.3	 5356.0	...
1899466	  775.6	  621.2	 5357.0	...
1899467	  775.7	  621.0	 5357.0	...
1899468	  775.9	  620.9	 5358.0	...
1899469	  776.1	  620.7	 5359.0	...
1899470	  776.2	  620.7	 5360.0	...
1899471	  775.9	  621.2	 5360.0	...
1899472	  775.6	  621.8	 5361.0	...
1899473	  775.6	  621.9	 5364.0	...
1899474	  775.8	  621.5	 5366.0	...
1899475	  776.1	  621.1	 5367.0	...
1899476	  776.1	  621.2	 5367.0	...
1899477	  776.0	  621.2	 5367.0	...
1899478	  776.0	  621.3	 5367.0	...
1899479	  776.2	  621.3	 5368.0	...
1899480	  776.5	  621.2	 5369.0	...
1899481	  776.4	  621.3	 5369.0	...
1899482	  776.0	  621.4	 5369.0	...
1899483	  775.7	  621.5	 5370.0	...
1899484	  775.8	  621.6	 5370.0	...
1899485	  776.0	  621.5	 5370.0	...
1899486	  776.2	  621.6	 5369.0	...
1899487	  776.1	  621.6	 5369.0	...
1899488	  775.8	  621.6	 5370.0	...
1899489	  775.5	  621.7	 5370.0	...
1899490	  775.4	  621.8	 5371.0	...
1899491	  775.6	  622.0	 5371.0	...
1899492	  775.7	  622.0	 5369.0	...
1899493	  775.8	  622.1	 5368.0	...
1899494	  775.8	  622.1	 5369.0	...
1899495	  775.7	  622.0	 5372.0	...
1899496	  775.6	  622.0	 5375.0	...
1899497	  775.4	  621.8	 5374.0	...
1899498	  775.5	  621.8	 5372.0	...
1899499	  775.8	  621.8	 5372.0	...
1899500	  776.1	  621.8	 5374.0	...
1899501	  776.1	  621.7	 5377.0	...
1899502	  776.1	  621.5	 5378.0	...
1899503	  776.1	  621.3	 5377.0	...
1899504	  776.1	  621.6	 5376.0	...
1899505	  776.0	  621.9	 5376.0	...
1899506	  775.9	  622.1	 5376.0	...
1899507	  775.9	  622.0	 5376.0	...
1899508	  776.0	  622.1	 5376.0	...
1899509	  776.1	  622.1	 5375.0	...
1899510	  776.3	  622.1	 5375.0	...
1899511	  776.3	  622.5	 5374.0	...
1899512	  776.3	  622.9	 5378.0	...
1899513	  776.4	  623.1	 5381.0	...
1899514	  776.3	  622.9	 5383.0	...
1899515	  776.3	  622.5	 5382.0	...
1899516	  776.4	  622.3	 5384.0	...
1899517	  776.4	  622.2	 5388.0	...
1899518	  776.5	  622.4	 5392.0	...
1899519	  776.5	  622.6	 5392.0	...
1899520	  776.5	  623.0	 5391.0	...
1899521	  776.5	  623.3	 5390.0	...
1899522	  776.7	  623.4	 5388.0	...
1899523	  777.0	  623.3	 5388.0	...
1899524	  776.9	  623.2	 5388.0	...
1899525	  776.4	  623.2	 5388.0	...
1899526	  776.0	  623.3	 5389.0	...
1899527	  776.2	  623.2	 5390.0	...
1899528	  776.5	  623.2	 5390.0	...
1899529	  776.5	  623.3	 5391.0	...
1899530	  776.2	  623.4	 5391.0	...
1899531	  775.9	  623.6	 5390.0	...
1899532	  775.8	  623.7	 5390.0	...
1899533	  775.7	  623.9	 5389.0	...
1899534	  775.7	  623.9	 5389.0	...
1899535	  775.8	  623.9	 5390.0	...
1899536	  775.9	  623.9	 5391.0	...
1899537	  775.9	  623.8	 5392.0	...
1899538	  775.7	  623.6	 5391.0	...
1899539	  775.5	  623.5	 5391.0	...
1899540	  775.5	  623.5	 5390.0	...
1899541	  775.5	  623.8	 5390.0	...
1899542	  775.7	  624.1	 5389.0	...
1899543	  776.0	  624.5	 5388.0	...
1899544	  776.2	  624.4	 5389.0	...
1899545	  776.2	  624.4	 5390.0	...
1899546	  776.2	  624.4	 5391.0	...
1899547	  776.2	  624.3	 5392.0	...
1899548	  775.9	  624.3	 5392.0	...
1899549	  775.7	  624.3	 5393.0	...
1899550	  775.6	  624.3	 5393.0	...
1899551	  775.6	  624.4	 5395.0	...
1899552	  775.9	  624.5	 5395.0	...
1899553	  776.3	  624.7	 5396.0	...
1899554	  776.7	  624.7	 5396.0	...
1899555	  776.8	  624.6	 5395.0	...
1899556	  776.8	  624.8	 5395.0	...
1899557	  776.6	  625.1	 5394.0	...
1899558	  776.4	  625.5	 5394.0	...
1899559	  776.4	  625.5	 5394.0	...
1899560	  776.4	  625.5	 5394.0	...
1899561	  776.5	  625.5	 5394.0	...
1899562	  776.5	  625.6	 5395.0	...
1899563	  776.4	  625.6	 5395.0	...
1899564	  776.4	  625.6	 5395.0	...
1899565	  776.4	  625.5	 5396.0	...
1899566	  776.5	  625.4	 5396.0	...
1899567	  776.6	  625.1	 5399.0	...
1899568	  776.1	  624.9	 5402.0	...
1899569	  775.5	  624.8	 5405.0	...
1899570	  775.0	  624.8	 5406.0	...
1899571	  775.2	  624.8	 5406.0	...
1899572	  775.4	  625.1	 5407.0	...
1899573	  775.6	  625.5	 5408.0	...
1899574	  775.7	  625.8	 5408.0	...
1899575	  775.7	  625.8	 5408.0	...
1899576	  775.8	  625.8	 5407.0	...
1899577	  775.8	  625.9	 5408.0	...
1899578	  775.9	  626.0	 5409.0	...
1899579	  776.0	  626.1	 5411.0	...
1899580	  776.1	  626.1	 5411.0	...
1899581	  776.1	  626.1	 5412.0	...
1899582	  776.0	  626.2	 5412.0	...
1899583	  775.9	  626.1	 5412.0	...
1899584	  775.8	  625.9	 5414.0	...
1899585	  775.8	  625.7	 5416.0	...
1899586	  775.7	  626.0	 5416.0	...
1899587	  775.7	  626.3	 5415.0	...
1899588	  775.6	  626.1	 5416.0	...
1899589	  775.6	  625.7	 5418.0	...
1899590	  775.6	  625.3	 5423.0	...
1899591	  775.6	  625.3	 5425.0	...
1899592	  775.6	  625.2	 5425.0	...
1899593	  775.6	  625.1	 5423.0	...
1899594	  775.6	  625.4	 5422.0	...
1899595	  775.7	  625.8	 5422.0	...
1899596	  775.8	  626.3	 5424.0	...
1899597	  775.8	  626.4	 5425.0	...
1899598	  775.9	  626.5	 5425.0	...
1899599	  775.9	  626.4	 5425.0	...
1899600	  775.7	  626.3	 5424.0	...
1899601	  775.6	  626.2	 5424.0	...
MSG	1899602 0000 _ Number On
1899602	  775.4	  626.2	 5423.0	...
1899603	  775.4	  626.2	 5422.0	...
1899604	  775.4	  626.5	 5422.0	...
1899605	  775.6	  626.7	 5422.0	...
1899606	  775.8	  626.9	 5423.0	...
1899607	  776.1	  627.2	 5424.0	...
1899608	  776.1	  627.6	 5425.0	...
1899609	  776.2	  627.9	 5425.0	...
1899610	  776.1	  628.0	 5425.0	...
1899611	  775.9	  627.9	 5425.0	...
1899612	  775.8	  627.5	 5424.0	...
1899613	  775.7	  627.0	 5424.0	...
1899614	  775.7	  626.9	 5423.0	...
1899615	  775.8	  627.2	 5422.0	...
1899616	  775.9	  627.4	 5424.0	...
1899617	  775.9	  627.4	 5426.0	...
1899618	  775.9	  627.5	 5426.0	...
1899619	  775.9	  627.5	 5425.0	...
1899620	  776.0	  627.6	 5425.0	...
1899621	  776.0	  627.6	 5426.0	...
1899622	  775.9	  627.6	 5428.0	...
1899623	  775.9	  627.6	 5429.0	...
1899624	  775.9	  627.8	 5428.0	...
1899625	  776.0	  628.0	 5426.0	...
1899626	  776.1	  627.9	 5423.0	...
1899627	  775.8	  627.7	 5423.0	...
1899628	  775.6	  627.5	 5424.0	...
1899629	  775.3	  627.6	 5425.0	...
1899630	  775.1	  627.7	 5425.0	...
1899631	  774.8	  627.7	 5425.0	...
1899632	  775.0	  627.6	 5426.0	...
1899633	  775.2	  627.7	 5426.0	...
1899634	  775.5	  627.8	 5426.0	...
1899635	  775.5	  628.0	 5427.0	...
1899636	  775.6	  628.1	 5429.0	...
1899637	  775.6	  628.1	 5431.0	...
1899638	  775.3	  628.1	 5431.0	...
1899639	  775.1	  628.4	 5430.0	...
1899640	  775.0	  628.9	 5429.0	...
1899641	  775.3	  629.3	 5430.0	...
1899642	  775.6	  629.4	 5429.0	...
1899643	  775.5	  629.4	 5427.0	...
1899644	  775.5	  629.5	 5425.0	...
1899645	  775.4	  629.5	 5425.0	...
1899646	  775.3	  629.5	 5427.0	...
1899647	  775.3	  629.4	 5429.0	...
1899648	  775.3	  629.3	 5430.0	...
1899649	  775.3	  629.3	 5430.0	...
1899650	  775.3	  629.3	 5432.0	...
1899651	  775.5	  629.4	 5434.0	...
1899652	  775.8	  629.3	 5434.0	...
1899653	  776.0	  629.3	 5432.0	...
1899654	  775.9	  629.3	 5428.0	...
1899655	  775.9	  629.4	 5426.0	...
1899656	  775.8	  629.6	 5427.0	...
1899657	  775.8	  629.8	 5429.0	...
1899658	  775.9	  630.0	 5429.0	...
1899659	  775.9	  630.2	 5426.0	...
1899660	  776.0	  630.3	 5424.0	...
1899661	  776.1	  630.0	 5426.0	...
1899662	  776.1	  629.8	 5428.0	...
1899663	  776.0	  630.2	 5428.0	...
1899664	  776.0	  630.6	 5426.0	...
1899665	  776.0	  630.9	 5425.0	...
1899666	  776.0	  630.8	 5423.0	...
1899667	  776.0	  630.8	 5424.0	...
1899668	  776.1	  630.9	 5424.0	...
1899669	  776.3	  630.9	 5423.0	...
1899670	  776.5	  631.0	 5423.0	...
1899671	  776.3	  631.2	 5422.0	...
1899672	  775.9	  631.3	 5421.0	...
1899673	  775.6	  631.4	 5422.0	...
1899674	  775.8	  631.3	 5424.0	...
1899675	  775.9	  631.5	 5427.0	...
1899676	  775.9	  631.5	 5425.0	...
1899677	  776.0	  631.6	 5423.0	...
1899678	  776.1	  630.9	 5427.0	...
1899679	  776.0	  630.3	 5433.0	...
1899680	  775.9	  629.7	 5438.0	...
1899681	  775.9	  629.6	 5436.0	...
1899682	  776.0	  629.7	 5435.0	...
1899683	  776.2	  629.8	 5434.0	...
1899684	  776.2	  630.0	 5434.0	...
1899685	  776.3	  629.9	 5434.0	...
1899686	  776.3	  629.8	 5433.0	...
1899687	  776.3	  629.8	 5434.0	...
1899688	  776.3	  629.9	 5434.0	...
1899689	  776.3	  629.9	 5435.0	...
1899690	  776.3	  630.0	 5436.0	...
1899691	  775.9	  630.1	 5436.0	...
1899692	  775.5	  630.1	 5436.0	...
1899693	  775.3	  630.0	 5437.0	...
1899694	  775.4	  629.9	 5437.0	...
1899695	  775.6	  630.1	 5437.0	...
1899696	  775.7	  630.4	 5437.0	...
1899697	  775.8	  630.7	 5437.0	...
1899698	  775.7	  630.7	 5438.0	...
1899699	  775.7	  630.6	 5438.0	...
1899700	  775.8	  631.0	 5436.0	...
1899701	  776.1	  631.4	 5435.0	...
1899702	  776.2	  631.6	 5435.0	...
1899703	  776.3	  631.4	 5436.0	...
1899704	  776.4	  631.2	 5437.0	...
1899705	  776.5	  631.2	 5437.0	...
1899706	  776.5	  630.8	 5437.0	...
1899707	  776.3	  630.5	 5438.0	...
1899708	  775.8	  630.3	 5439.0	...
1899709	  775.3	  630.5	 5440.0	...
1899710	  775.5	  630.6	 5440.0	...
1899711	  776.0	  630.6	 5441.0	...
1899712	  776.1	  630.7	 5441.0	...
1899713	  775.8	  631.0	 5439.0	...
1899714	  775.3	  631.3	 5437.0	...
1899715	  775.2	  631.2	 5432.0	...
1899716	  775.4	  631.0	 5431.0	...
1899717	  775.7	  630.8	 5429.0	...
1899718	  776.0	  630.8	 5429.0	...
1899719	  776.0	  630.8	 5429.0	...
1899720	  775.9	  630.6	 5431.0	...
1899721	  775.7	  630.6	 5434.0	...
1899722	  775.5	  630.5	 5435.0	...
1899723	  775.3	  630.8	 5433.0	...
1899724	  775.2	  631.1	 5433.0	...
1899725	  775.0	  631.2	 5435.0	...
1899726	  775.0	  631.0	 5437.0	...
1899727	  775.2	  630.7	 5438.0	...
1899728	  775.4	  630.5	 5437.0	...
1899729	  775.6	  630.5	 5437.0	...
1899730	  775.7	  630.6	 5436.0	...
1899731	  775.7	  630.6	 5435.0	...
1899732	  775.7	  630.6	 5434.0	...
1899733	  775.8	  630.7	 5434.0	...
1899734	  775.9	  630.7	 5433.0	...
1899735	  775.9	  630.6	 5433.0	...
1899736	  775.9	  630.5	 5433.0	...
1899737	  775.9	  630.5	 5434.0	...
1899738	  775.8	  630.7	 5434.0	...
1899739	  775.7	  630.9	 5433.0	...
1899740	  775.5	  630.8	 5433.0	...
1899741	  775.5	  630.5	 5433.0	...
1899742	  775.7	  630.2	 5433.0	...
1899743	  776.1	  630.4	 5434.0	...
1899744	  776.4	  630.6	 5436.0	...
1899745	  776.5	  630.8	 5438.0	...
1899746	  776.4	  630.7	 5438.0	...
1899747	  776.8	  630.4	 5438.0	...
1899748	  777.2	  630.1	 5438.0	...
1899749	  777.4	  629.8	 5439.0	...
1899750	  777.3	  630.1	 5439.0	...
1899751	  777.2	  630.3	 5437.0	...
1899752	  777.4	  630.5	 5435.0	...
1899753	  777.4	  630.4	 5435.0	...
1899754	  777.5	  630.3	 5435.0	...
1899755	  777.1	  630.4	 5436.0	...
1899756	  776.7	  630.5	 5437.0	...
1899757	  776.4	  630.6	 5437.0	...
1899758	  776.4	  630.4	 5438.0	...
1899759	  776.4	  630.3	 5439.0	...
1899760	  776.5	  630.2	 5439.0	...
1899761	  776.7	  630.2	 5439.0	...
1899762	  776.9	  630.2	 5437.0	...
1899763	  777.1	  630.3	 5434.0	...
1899764	  776.9	  630.5	 5432.0	...
1899765	  776.8	  630.9	 5433.0	...
1899766	  776.6	  631.1	 5435.0	...
1899767	  776.6	  631.4	 5435.0	...
1899768	  776.7	  631.5	 5436.0	...
1899769	  776.8	  631.5	 5436.0	...
1899770	  777.0	  631.5	 5436.0	...
1899771	  777.2	  631.2	 5436.0	...
1899772	  776.9	  631.1	 5437.0	...
1899773	  776.5	  631.0	 5437.0	...
1899774	  776.2	  631.0	 5437.0	...
1899775	  776.3	  630.9	 5438.0	...
1899776	  776.4	  630.8	 5439.0	...
1899777	  776.4	  630.7	 5439.0	...
1899778	  776.5	  630.7	 5440.0	...
1899779	  776.6	  630.8	 5443.0	...
1899780	  776.8	  630.9	 5445.0	...
1899781	  776.9	  631.0	 5446.0	...
1899782	  777.0	  631.0	 5445.0	...
1899783	  777.0	  631.0	 5444.0	...
1899784	  777.0	  631.0	 5443.0	...
1899785	  777.1	  631.0	 5443.0	...
1899786	  777.2	  631.0	 5443.0	...
1899787	  777.3	  631.0	 5441.0	...
1899788	  777.3	  631.0	 5440.0	...
1899789	  777.3	  631.1	 5439.0	...
1899790	  777.3	  631.1	 5439.0	...
1899791	  777.2	  630.9	 5439.0	...
1899792	  777.0	  630.6	 5440.0	...
1899793	  776.8	  630.3	 5443.0	...
1899794	  776.7	  630.3	 5445.0	...
1899795	  776.7	  630.3	 5447.0	...
1899796	  776.9	  630.3	 5447.0	...
1899797	  777.2	  630.3	 5449.0	...
1899798	  777.6	  630.2	 5450.0	...
1899799	  777.8	  630.4	 5451.0	...
1899800	  777.9	  630.7	 5449.0	...
1899801	  777.9	  630.9	 5447.0	...
1899802	  777.8	  630.8	 5445.0	...
1899803	  777.7	  630.7	 5446.0	...
1899804	  777.7	  630.6	 5446.0	...
1899805	  777.7	  630.5	 5446.0	...
1899806	  777.9	  630.5	 5447.0	...
1899807	  778.1	  630.7	 5447.0	...
1899808	  778.3	  630.9	 5448.0	...
1899809	  778.4	  631.2	 5448.0	...
1899810	  778.3	  631.3	 5448.0	...
1899811	  778.3	  631.4	 5447.0	...
1899812	  778.3	  631.4	 5446.0	...
1899813	  778.3	  631.4	 5446.0	...
1899814	  778.3	  631.4	 5447.0	...
1899815	  778.3	  631.3	 5447.0	...
1899816	  778.5	  631.2	 5448.0	...
1899817	  778.6	  631.3	 5448.0	...
1899818	  778.6	  631.3	 5449.0	...
1899819	  778.5	  631.4	 5449.0	...
1899820	  778.7	  631.4	 5449.0	...
1899821	  778.9	  631.3	 5448.0	...
1899822	  779.1	  631.2	 5448.0	...
1899823	  778.9	  631.3	 5450.0	...
1899824	  778.7	  631.5	 5453.0	...
1899825	  778.7	  631.6	 5453.0	...
1899826	  779.0	  631.7	 5452.0	...
1899827	  779.3	  631.7	 5450.0	...
1899828	  779.5	  631.5	 5452.0	...
1899829	  779.7	  631.2	 5453.0	...
1899830	  779.6	  631.0	 5453.0	...
1899831	  779.4	  631.1	 5452.0	...
1899832	  779.1	  631.4	 5450.0	...
1899833	  779.1	  631.5	 5448.0	...
1899834	  779.0	  631.5	 5446.0	...
1899835	  779.0	  631.3	 5446.0	...
1899836	  779.2	  631.1	 5445.0	...
1899837	  779.4	  631.1	 5444.0	...
1899838	  779.7	  631.4	 5444.0	...
1899839	  779.6	  631.8	 5444.0	...
1899840	  779.5	  632.0	 5444.0	...
1899841	  779.6	  632.1	 5443.0	...
1899842	  779.7	  632.0	 5444.0	...
1899843	  779.9	  631.9	 5446.0	...
1899844	  779.9	  632.0	 5448.0	...
1899845	  779.9	  632.1	 5450.0	...
1899846	  780.0	  631.6	 5451.0	...
1899847	  780.1	  631.0	 5451.0	...
1899848	  780.2	  630.5	 5451.0	...
1899849	  780.2	  630.3	 5450.0	...
1899850	  780.1	  630.2	 5447.0	...
1899851	  780.1	  630.3	 5445.0	...
1899852	  780.3	  630.6	 5444.0	...
1899853	  780.4	  630.9	 5445.0	...
1899854	  780.7	  630.9	 5446.0	...
1899855	  780.8	  630.8	 5445.0	...
1899856	  780.9	  631.1	 5444.0	...
1899857	  780.9	  631.4	 5444.0	...
1899858	  780.3	  631.5	 5443.0	...
1899859	  779.5	  631.2	 5442.0	...
1899860	  778.4	  630.4	 5441.0	...
1899861	  777.3	  630.0	 5440.0	...
1899862	  776.4	  629.0	 5439.0	...
1899863	  775.7	  628.2	 5439.0	...
1899864	  775.1	  627.3	 5439.0	...
1899865	  774.5	  627.0	 5439.0	...
1899866	  774.0	  626.5	 5439.0	...
1899867	  773.9	  626.1	 5439.0	...
1899868	  773.8	  625.6	 5439.0	...
1899869	  773.8	  625.6	 5439.0	...
1899870	  774.0	  625.1	 5441.0	...
1899871	  774.1	  624.6	 5443.0	...
1899872	  774.5	  624.4	 5442.0	...
1899873	  774.9	  624.8	 5439.0	...
1899874	  775.2	  625.3	 5436.0	...
1899875	  775.6	  625.3	 5435.0	...
1899876	  775.8	  625.2	 5435.0	...
1899877	  776.1	  625.3	 5435.0	...
1899878	  776.4	  625.4	 5436.0	...
1899879	  776.8	  625.1	 5438.0	...
1899880	  777.0	  624.6	 5440.0	...
1899881	  777.0	  624.4	 5442.0	...
1899882	  777.0	  624.7	 5440.0	...
1899883	  777.2	  625.0	 5438.0	...
1899884	  777.3	  625.0	 5437.0	...
1899885	  777.4	  624.9	 5436.0	...
1899886	  777.3	  624.8	 5437.0	...
1899887	  777.2	  624.8	 5440.0	...
1899888	  777.1	  624.7	 5443.0	...
1899889	  777.1	  624.7	 5446.0	...
1899890	  777.0	  624.8	 5447.0	...
1899891	  777.2	  624.9	 5447.0	...
1899892	  777.4	  624.9	 5446.0	...
1899893	  777.6	  624.8	 5445.0	...
1899894	  777.6	  624.8	 5444.0	...
1899895	  777.6	  624.9	 5444.0	...
1899896	  777.7	  625.0	 5443.0	...
1899897	  777.7	  625.0	 5443.0	...
1899898	  777.7	  624.9	 5443.0	...
1899899	  777.8	  624.7	 5443.0	...
1899900	  777.8	  624.6	 5445.0	...
1899901	  777.9	  624.7	 5448.0	...
1899902	  777.7	  624.9	 5450.0	...
1899903	  777.5	  625.0	 5449.0	...
1899904	  777.1	  624.7	 5449.0	...
1899905	  777.1	  624.3	 5449.0	...
1899906	  777.1	  623.9	 5449.0	...
MSG	1899907 0000 _ Number Off
1899907	  777.2	  624.1	 5450.0	...
1899908	  777.3	  624.4	 5451.0	...
1899909	  777.4	  624.6	 5449.0	...
1899910	  777.6	  624.6	 5448.0	...
1899911	  777.7	  624.5	 5446.0	...
1899912	  777.8	  624.4	 5447.0	...
1899913	  777.7	  623.9	 5447.0	...
1899914	  777.9	  623.4	 5446.0	...
1899915	  778.1	  622.7	 5446.0	...
1899916	  778.4	  622.4	 5448.0	...
1899917	  778.3	  622.2	 5451.0	...
1899918	  778.3	  622.1	 5450.0	...
1899919	  778.4	  622.0	 5448.0	...
1899920	  778.6	  622.4	 5446.0	...
1899921	  778.8	  622.9	 5446.0	...
1899922	  779.0	  623.5	 5446.0	...
1899923	  779.0	  623.6	 5446.0	...
1899924	  779.0	  623.7	 5447.0	...
1899925	  778.9	  623.7	 5447.0	...
1899926	  778.8	  623.7	 5447.0	...
1899927	  778.7	  623.8	 5448.0	...
1899928	  778.7	  623.9	 5448.0	...
1899929	  778.6	  623.9	 5448.0	...
1899930	  778.5	  624.0	 5448.0	...
1899931	  778.3	  624.0	 5447.0	...
1899932	  778.4	  623.8	 5447.0	...
1899933	  778.6	  623.5	 5446.0	...
1899934	  778.8	  623.4	 5446.0	...
1899935	  778.9	  623.7	 5446.0	...
1899936	  779.0	  623.8	 5446.0	...
1899937	  779.2	  623.9	 5445.0	...
1899938	  779.2	  623.9	 5447.0	...
1899939	  779.2	  623.9	 5448.0	...
1899940	  779.3	  623.9	 5449.0	...
1899941	  779.3	  623.9	 5448.0	...
1899942	  779.3	  623.9	 5448.0	...
1899943	  779.3	  623.9	 5447.0	...
1899944	  779.2	  623.9	 5447.0	...
1899945	  779.3	  623.9	 5446.0	...
1899946	  779.3	  623.9	 5447.0	...
1899947	  779.3	  623.9	 5449.0	...
1899948	  779.4	  623.9	 5451.0	...
1899949	  779.3	  623.9	 5452.0	...
1899950	  779.4	  624.0	 5453.0	...
1899951	  779.5	  624.0	 5454.0	...
1899952	  779.6	  624.1	 5456.0	...
1899953	  779.8	  624.3	 5456.0	...
1899954	  779.8	  624.5	 5454.0	...
1899955	  779.8	  624.8	 5453.0	...
1899956	  780.0	  624.0	 5453.0	...
1899957	  780.1	  623.2	 5454.0	...
1899958	  780.3	  622.4	 5456.0	...
1899959	  780.4	  622.6	 5457.0	...
1899960	  780.4	  622.7	 5457.0	...
1899961	  780.4	  622.9	 5455.0	...
1899962	  780.4	  623.1	 5453.0	...
1899963	  780.4	  623.2	 5452.0	...
1899964	  780.5	  623.4	 5450.0	...
1899965	  780.6	  623.5	 5449.0	...
1899966	  780.6	  623.6	 5448.0	...
1899967	  780.7	  623.7	 5447.0	...
1899968	  780.5	  623.8	 5450.0	...
1899969	  780.2	  623.4	 5453.0	...
1899970	  780.4	  622.8	 5454.0	...
1899971	  780.9	  622.3	 5454.0	...
1899972	  781.3	  622.4	 5453.0	...
1899973	  781.2	  622.5	 5451.0	...
1899974	  781.0	  622.5	 5451.0	...
1899975	  780.8	  622.6	 5450.0	...
1899976	  780.6	  622.7	 5451.0	...
1899977	  780.4	  623.0	 5450.0	...
1899978	  780.4	  623.2	 5449.0	...
1899979	  780.5	  623.6	 5449.0	...
1899980	  780.6	  623.7	 5450.0	...
1899981	  780.8	  623.8	 5451.0	...
1899982	  780.9	  624.0	 5450.0	...
1899983	  780.8	  624.2	 5446.0	...
1899984	  780.7	  624.4	 5442.0	...
1899985	  780.6	  624.3	 5438.0	...
1899986	  780.5	  624.2	 5441.0	...
1899987	  780.4	  624.2	 5443.0	...
1899988	  780.5	  623.9	 5445.0	...
1899989	  780.6	  623.4	 5444.0	...
1899990	  780.7	  622.9	 5443.0	...
1899991	  780.8	  622.7	 5442.0	...
1899992	  780.8	  622.8	 5441.0	...
1899993	  780.7	  622.9	 5442.0	...
1899994	  780.6	  623.1	 5442.0	...
1899995	  780.9	  623.2	 5442.0	...
1899996	  781.2	  623.1	 5441.0	...
1899997	  781.5	  623.0	 5441.0	...
1899998	  781.5	  623.0	 5440.0	...
1899999	  781.5	  623.1	 5440.0	...
1900000	  781.4	  623.5	 5440.0	...
1900001	  781.2	  623.7	 5440.0	...
1900002	  781.1	  623.7	 5439.0	...
1900003	  781.0	  623.6	 5440.0	...
1900004	  780.9	  623.5	 5439.0	...
1900005	  780.8	  623.7	 5439.0	...
1900006	  780.8	  623.7	 5438.0	...
1900007	  780.9	  623.8	 5442.0	...
1900008	  781.0	  623.9	 5446.0	...
1900009	  780.9	  624.2	 5447.0	...
1900010	  781.0	  624.6	 5444.0	...
1900011	  781.1	  624.9	 5441.0	...
1900012	  781.3	  625.0	 5442.0	...
1900013	  781.2	  625.0	 5444.0	...
1900014	  781.3	  625.0	 5445.0	...
1900015	  781.3	  625.0	 5446.0	...
1900016	  781.4	  625.0	 5445.0	...
1900017	  781.5	  625.0	 5445.0	...
1900018	  781.5	  625.1	 5445.0	...
1900019	  781.5	  625.5	 5443.0	...
1900020	  781.4	  626.0	 5443.0	...
1900021	  781.6	  626.3	 5443.0	...
1900022	  781.7	  626.2	 5445.0	...
1900023	  781.8	  626.0	 5445.0	...
1900024	  781.9	  625.9	 5444.0	...
1900025	  782.0	  625.9	 5444.0	...
1900026	  782.1	  625.9	 5444.0	...
1900027	  782.1	  626.0	 5442.0	...
1900028	  782.1	  626.1	 5440.0	...
1900029	  782.0	  626.2	 5439.0	...
1900030	  781.7	  626.4	 5440.0	...
1900031	  781.4	  626.7	 5441.0	...
1900032	  781.3	  626.9	 5443.0	...
1900033	  781.6	  626.7	 5444.0	...
1900034	  781.9	  626.3	 5446.0	...
1900035	  782.2	  626.0	 5446.0	...
1900036	  782.1	  625.9	 5444.0	...
1900037	  782.2	  626.0	 5442.0	...
1900038	  782.2	  626.1	 5440.0	...
1900039	  782.3	  626.3	 5440.0	...
1900040	  782.3	  626.6	 5440.0	...
1900041	  782.1	  626.9	 5440.0	...
1900042	  781.8	  627.1	 5440.0	...
1900043	  782.0	  627.2	 5440.0	...
1900044	  782.3	  627.0	 5439.0	...
1900045	  782.7	  626.5	 5438.0	...
1900046	  782.8	  626.3	 5438.0	...
1900047	  782.8	  626.5	 5438.0	...
1900048	  782.7	  626.7	 5439.0	...
1900049	  782.7	  626.9	 5439.0	...
1900050	  782.7	  626.8	 5439.0	...
1900051	  782.7	  626.7	 5439.0	...
1900052	  782.4	  626.8	 5440.0	...
1900053	  782.1	  627.1	 5441.0	...
1900054	  781.7	  627.3	 5443.0	...
1900055	  782.0	  627.2	 5443.0	...
1900056	  782.4	  627.0	 5444.0	...
1900057	  782.7	  626.6	 5445.0	...
1900058	  782.6	  626.4	 5445.0	...
1900059	  782.5	  626.3	 5445.0	...
1900060	  782.6	  626.3	 5444.0	...
1900061	  782.8	  626.5	 5444.0	...
1900062	  783.1	  626.8	 5443.0	...
1900063	  783.2	  627.1	 5442.0	...
1900064	  783.3	  627.2	 5441.0	...
1900065	  783.3	  627.3	 5441.0	...
1900066	  782.9	  627.4	 5443.0	...
1900067	  782.6	  627.5	 5444.0	...
1900068	  782.3	  627.8	 5441.0	...
1900069	  782.2	  628.2	 5438.0	...
1900070	  782.0	  628.6	 5435.0	...
1900071	  782.1	  628.8	 5436.0	...
1900072	  782.2	  628.7	 5437.0	...
1900073	  782.4	  628.7	 5439.0	...
1900074	  782.5	  628.6	 5438.0	...
1900075	  782.6	  628.4	 5437.0	...
1900076	  782.7	  628.1	 5436.0	...
1900077	  782.8	  627.8	 5436.0	...
1900078	  783.0	  627.7	 5437.0	...
1900079	  783.0	  627.6	 5439.0	...
1900080	  783.0	  627.8	 5440.0	...
1900081	  783.0	  627.9	 5440.0	...
1900082	  782.8	  628.0	 5438.0	...
1900083	  782.8	  628.4	 5434.0	...
1900084	  782.7	  629.0	 5430.0	...
1900085	  782.7	  629.7	 5429.0	...
1900086	  782.6	  629.8	 5429.0	...
1900087	  782.4	  629.7	 5430.0	...
1900088	  782.3	  629.6	 5430.0	...
1900089	  782.3	  629.9	 5429.0	...
1900090	  782.5	  630.1	 5429.0	...
1900091	  782.4	  630.4	 5428.0	...
1900092	  782.1	  630.4	 5428.0	...
1900093	  782.0	  630.4	 5426.0	...
1900094	  782.2	  630.4	 5425.0	...
1900095	  782.5	  630.4	 5425.0	...
1900096	  782.7	  630.3	 5425.0	...
1900097	  782.9	  630.2	 5426.0	...
1900098	  783.1	  630.1	 5428.0	...
1900099	  782.9	  630.1	 5431.0	...
1900100	  782.9	  630.2	 5434.0	...
1900101	  782.9	  630.2	 5434.0	...
1900102	  782.9	  630.3	 5434.0	...
1900103	  782.9	  630.5	 5434.0	...
1900104	  782.9	  630.6	 5432.0	...
1900105	  782.9	  630.8	 5430.0	...
1900106	  782.9	  630.9	 5430.0	...
1900107	  782.9	  631.0	 5431.0	...
1900108	  782.8	  631.1	 5433.0	...
1900109	  782.7	  631.1	 5434.0	...
1900110	  782.5	  630.9	 5435.0	...
1900111	  782.4	  630.8	 5435.0	...
1900112	  782.6	  630.6	 5435.0	...
1900113	  782.7	  630.5	 5436.0	...
1900114	  782.8	  630.4	 5439.0	...
1900115	  782.8	  630.3	 5441.0	...
1900116	  782.8	  630.3	 5441.0	...
1900117	  782.9	  630.4	 5441.0	...
MSG	1900118 0000 _ Number On
1900118	  782.9	  630.3	 5442.0	...
1900119	  782.9	  630.1	 5442.0	...
1900120	  783.3	  629.8	 5443.0	...
1900121	  783.7	  629.6	 5443.0	...
1900122	  783.7	  629.6	 5442.0	...
1900123	  783.3	  629.7	 5442.0	...
1900124	  783.0	  629.5	 5442.0	...
1900125	  783.1	  629.2	 5443.0	...
1900126	  783.1	  629.2	 5443.0	...
1900127	  783.3	  629.5	 5442.0	...
1900128	  783.4	  629.8	 5441.0	...
1900129	  783.6	  630.0	 5441.0	...
1900130	  783.6	  630.1	 5441.0	...
1900131	  783.7	  630.3	 5441.0	...
1900132	  783.8	  630.4	 5437.0	...
1900133	  783.9	  630.4	 5434.0	...
1900134	  783.9	  630.1	 5433.0	...
1900135	  784.1	  629.8	 5436.0	...
1900136	  784.3	  629.8	 5440.0	...
1900137	  784.2	  630.2	 5440.0	...
1900138	  784.0	  630.6	 5440.0	...
1900139	  783.8	  630.8	 5439.0	...
1900140	  783.8	  630.8	 5437.0	...
1900141	  783.9	  630.7	 5436.0	...
1900142	  783.9	  630.7	 5437.0	...
1900143	  783.8	  630.0	 5439.0	...
1900144	  783.7	  629.2	 5439.0	...
1900145	  783.8	  628.6	 5439.0	...
1900146	  784.0	  628.7	 5438.0	...
1900147	  784.1	  628.8	 5439.0	...
1900148	  784.0	  628.8	 5441.0	...
1900149	  783.8	  629.0	 5442.0	...
1900150	  783.6	  629.2	 5443.0	...
1900151	  783.6	  629.4	 5444.0	...
1900152	  783.8	  629.1	 5445.0	...
1900153	  784.0	  628.8	 5445.0	...
1900154	  784.1	  628.4	 5446.0	...
1900155	  784.1	  628.4	 5447.0	...
1900156	  783.8	  628.9	 5443.0	...
1900157	  783.5	  629.3	 5439.0	...
1900158	  783.6	  629.7	 5435.0	...
1900159	  784.1	  629.7	 5436.0	...
1900160	  784.7	  629.7	 5437.0	...
1900161	  784.7	  629.5	 5439.0	...
1900162	  784.9	  629.4	 5438.0	...
1900163	  785.0	  629.7	 5436.0	...
1900164	  785.0	  630.2	 5434.0	...
1900165	  784.9	  630.3	 5436.0	...
1900166	  784.7	  630.0	 5438.0	...
1900167	  784.5	  629.7	 5440.0	...
1900168	  784.4	  629.8	 5440.0	...
1900169	  784.4	  629.8	 5440.0	...
1900170	  784.3	  629.8	 5439.0	...
1900171	  784.2	  629.5	 5438.0	...
1900172	  784.1	  629.3	 5438.0	...
1900173	  784.0	  628.6	 5441.0	...
1900174	  783.9	  627.9	 5444.0	...
1900175	  784.3	  627.2	 5447.0	...
1900176	  784.7	  626.6	 5450.0	...
1900177	  785.1	  626.0	 5454.0	...
1900178	  785.1	  625.5	 5456.0	...
1900179	  785.0	  625.1	 5455.0	...
1900180	  785.0	  624.8	 5453.0	...
1900181	  784.9	  624.5	 5451.0	...
1900182	  784.8	  624.5	 5451.0	...
1900183	  784.6	  624.6	 5450.0	...
1900184	  784.4	  624.6	 5450.0	...
1900185	  784.4	  624.5	 5450.0	...
1900186	  784.3	  624.4	 5450.0	...
1900187	  784.3	  624.4	 5450.0	...
1900188	  784.3	  624.4	 5451.0	...
1900189	  784.3	  624.5	 5451.0	...
1900190	  784.5	  624.6	 5451.0	...
1900191	  784.5	  624.8	 5451.0	...
1900192	  784.5	  625.0	 5452.0	...
1900193	  784.4	  625.2	 5452.0	...
1900194	  784.4	  625.2	 5453.0	...
1900195	  784.7	  624.8	 5455.0	...
1900196	  785.1	  624.4	 5451.0	...
1900197	  785.3	  624.0	 5446.0	...
1900198	  785.2	  624.0	 5444.0	...
1900199	  785.1	  623.8	 5447.0	...
1900200	  785.1	  623.6	 5449.0	...
1900201	  785.5	  623.4	 5449.0	...
1900202	  785.9	  623.3	 5450.0	...
1900203	  785.9	  623.3	 5449.0	...
1900204	  785.5	  623.3	 5448.0	...
1900205	  785.2	  623.3	 5445.0	...
1900206	  785.3	  623.0	 5444.0	...
1900207	  785.5	  622.8	 5443.0	...
1900208	  785.5	  622.6	 5443.0	...
1900209	  785.4	  622.6	 5443.0	...
1900210	  785.4	  622.4	 5443.0	...
1900211	  785.4	  622.1	 5443.0	...
1900212	  785.4	  621.8	 5444.0	...
1900213	  785.5	  621.5	 5446.0	...
1900214	  785.5	  621.3	 5448.0	...
1900215	  785.6	  621.1	 5449.0	...
1900216	  785.5	  621.0	 5449.0	...
1900217	  785.4	  620.8	 5449.0	...
1900218	  785.3	  620.8	 5449.0	...
1900219	  785.3	  620.8	 5450.0	...
1900220	  785.3	  620.9	 5450.0	...
1900221	  785.3	  620.9	 5449.0	...
1900222	  785.3	  621.0	 5448.0	...
1900223	  785.5	  620.9	 5446.0	...
1900224	  785.9	  620.8	 5446.0	...
1900225	  786.3	  620.8	 5446.0	...
1900226	  786.4	  620.8	 5448.0	...
1900227	  786.2	  620.8	 5451.0	...
1900228	  786.0	  620.8	 5453.0	...
1900229	  786.0	  620.5	 5453.0	...
1900230	  785.9	  620.2	 5453.0	...
1900231	  786.0	  620.0	 5453.0	...
1900232	  786.1	  620.0	 5453.0	...
1900233	  786.2	  620.0	 5453.0	...
1900234	  786.3	  620.2	 5453.0	...
1900235	  786.4	  620.4	 5451.0	...
1900236	  786.5	  620.4	 5449.0	...
1900237	  786.8	  620.2	 5448.0	...
1900238	  786.9	  619.9	 5447.0	...
1900239	  787.1	  619.8	 5446.0	...
1900240	  786.7	  619.4	 5445.0	...
1900241	  786.3	  619.0	 5446.0	...
1900242	  786.0	  618.6	 5448.0	...
1900243	  786.1	  618.7	 5449.0	...
1900244	  786.2	  618.9	 5449.0	...
1900245	  786.3	  618.9	 5449.0	...
1900246	  786.5	  618.8	 5451.0	...
1900247	  786.7	  618.8	 5452.0	...
1900248	  786.7	  618.8	 5453.0	...
1900249	  786.7	  618.9	 5452.0	...
1900250	  786.7	  619.1	 5451.0	...
1900251	  786.7	  619.4	 5449.0	...
1900252	  786.9	  619.3	 5447.0	...
1900253	  787.1	  619.0	 5447.0	...
1900254	  787.3	  618.7	 5445.0	...
1900255	  787.3	  618.7	 5443.0	...
1900256	  787.3	  618.6	 5441.0	...
1900257	  787.4	  618.7	 5441.0	...
1900258	  787.5	  618.7	 5441.0	...
1900259	  787.5	  618.9	 5442.0	...
1900260	  787.4	  619.0	 5442.0	...
1900261	  787.4	  619.1	 5441.0	...
1900262	  787.2	  619.0	 5440.0	...
1900263	  787.0	  618.8	 5440.0	...
1900264	  787.2	  618.1	 5440.0	...
1900265	  787.4	  617.4	 5440.0	...
1900266	  787.6	  616.7	 5440.0	...
1900267	  787.5	  616.4	 5439.0	...
1900268	  787.3	  616.4	 5440.0	...
1900269	  787.2	  616.1	 5441.0	...
1900270	  787.1	  615.9	 5441.0	...
1900271	  787.1	  615.9	 5441.0	...
1900272	  787.2	  616.1	 5440.0	...
1900273	  787.2	  616.3	 5439.0	...
1900274	  787.1	  616.2	 5439.0	...
1900275	  787.1	  616.2	 5439.0	...
1900276	  787.0	  616.3	 5439.0	...
1900277	  787.5	  616.4	 5440.0	...
1900278	  787.9	  616.4	 5439.0	...
1900279	  788.4	  616.4	 5439.0	...
1900280	  788.4	  616.2	 5438.0	...
1900281	  788.4	  616.0	 5439.0	...
1900282	  788.4	  616.1	 5440.0	...
1900283	  788.4	  616.3	 5440.0	...
1900284	  788.2	  616.8	 5436.0	...
1900285	  787.8	  616.9	 5432.0	...
1900286	  787.5	  617.1	 5428.0	...
1900287	  787.5	  617.3	 5426.0	...
1900288	  787.7	  617.5	 5425.0	...
1900289	  787.9	  617.3	 5425.0	...
1900290	  787.8	  617.0	 5425.0	...
1900291	  787.8	  617.1	 5424.0	...
1900292	  787.8	  617.6	 5424.0	...
1900293	  787.9	  618.1	 5422.0	...
1900294	  787.9	  618.3	 5421.0	...
1900295	  788.0	  618.5	 5422.0	...
1900296	  787.9	  618.0	 5426.0	...
1900297	  787.9	  617.5	 5431.0	...
1900298	  787.9	  616.9	 5433.0	...
1900299	  787.9	  616.8	 5433.0	...
1900300	  787.9	  616.7	 5433.0	...
1900301	  787.8	  616.4	 5432.0	...
1900302	  787.7	  616.1	 5432.0	...
1900303	  787.6	  616.0	 5431.0	...
1900304	  787.7	  616.2	 5432.0	...
1900305	  787.8	  616.0	 5433.0	...
1900306	  787.9	  615.7	 5435.0	...
1900307	  787.9	  615.6	 5435.0	...
1900308	  788.0	  615.9	 5434.0	...
1900309	  788.1	  616.0	 5433.0	...
1900310	  788.1	  616.0	 5433.0	...
1900311	  788.2	  616.0	 5433.0	...
1900312	  788.2	  616.1	 5433.0	...
1900313	  788.2	  616.2	 5435.0	...
1900314	  788.1	  616.3	 5437.0	...
1900315	  788.3	  616.2	 5438.0	...
1900316	  788.5	  616.1	 5437.0	...
1900317	  788.7	  615.9	 5435.0	...
1900318	  788.7	  615.8	 5435.0	...
1900319	  788.6	  615.8	 5436.0	...
1900320	  788.7	  615.8	 5436.0	...
1900321	  788.6	  615.9	 5436.0	...
1900322	  788.5	  616.0	 5436.0	...
1900323	  788.5	  616.1	 5436.0	...
1900324	  788.7	  616.0	 5436.0	...
1900325	  788.9	  616.0	 5436.0	...
1900326	  789.0	  616.0	 5436.0	...
1900327	  789.1	  616.1	 5433.0	...
1900328	  789.2	  615.8	 5430.0	...
1900329	  789.2	  615.0	 5430.0	...
1900330	  789.2	  614.2	 5435.0	...
1900331	  789.5	  613.7	 5439.0	...
1900332	  789.8	  613.8	 5439.0	...
1900333	  789.9	  613.9	 5439.0	...
1900334	  789.8	  614.0	 5437.0	...
1900335	  789.7	  614.7	 5436.0	...
1900336	  789.8	  615.2	 5435.0	...
1900337	  789.9	  615.5	 5436.0	...
1900338	  789.9	  615.3	 5436.0	...
1900339	  789.8	  615.0	 5436.0	...
1900340	  789.5	  614.8	 5436.0	...
1900341	  789.1	  614.5	 5435.0	...
1900342	  789.0	  613.9	 5435.0	...
1900343	  789.4	  613.2	 5434.0	...
1900344	  789.9	  612.9	 5433.0	...
1900345	  790.1	  613.0	 5432.0	...
1900346	  790.3	  613.1	 5435.0	...
1900347	  790.5	  613.1	 5438.0	...
1900348	  790.4	  613.6	 5441.0	...
1900349	  790.3	  614.2	 5441.0	...
1900350	  790.4	  615.1	 5440.0	...
1900351	  790.7	  615.4	 5441.0	...
1900352	  791.0	  615.7	 5442.0	...
1900353	  790.9	  615.6	 5442.0	...
1900354	  790.7	  615.5	 5444.0	...
1900355	  790.6	  615.5	 5445.0	...
1900356	  790.7	  615.7	 5445.0	...
1900357	  790.9	  615.8	 5443.0	...
1900358	  791.1	  615.9	 5441.0	...
1900359	  791.1	  616.0	 5440.0	...
1900360	  791.3	  616.0	 5441.0	...
1900361	  791.4	  615.8	 5442.0	...
1900362	  791.4	  615.7	 5442.0	...
1900363	  791.2	  615.3	 5442.0	...
1900364	  790.9	  615.0	 5442.0	...
1900365	  790.9	  615.2	 5445.0	...
1900366	  791.1	  615.7	 5448.0	...
1900367	  791.2	  615.9	 5450.0	...
1900368	  791.4	  615.7	 5450.0	...
1900369	  791.6	  615.7	 5447.0	...
1900370	  791.9	  616.0	 5443.0	...
1900371	  792.1	  616.1	 5440.0	...
1900372	  792.0	  616.0	 5439.0	...
1900373	  791.8	  615.8	 5442.0	...
1900374	  791.8	  615.6	 5444.0	...
1900375	  791.7	  615.6	 5446.0	...
1900376	  791.6	  615.7	 5446.0	...
1900377	  791.8	  616.0	 5446.0	...
1900378	  792.1	  616.2	 5446.0	...
1900379	  792.2	  616.3	 5446.0	...
1900380	  792.2	  616.4	 5445.0	...
1900381	  792.2	  616.5	 5444.0	...
1900382	  792.3	  616.5	 5444.0	...
1900383	  792.5	  616.4	 5444.0	...
1900384	  792.6	  616.4	 5445.0	...
1900385	  792.5	  616.5	 5449.0	...
1900386	  792.3	  616.5	 5453.0	...
1900387	  792.2	  616.3	 5454.0	...
1900388	  792.1	  616.2	 5452.0	...
1900389	  792.0	  616.3	 5449.0	...
1900390	  791.7	  616.5	 5448.0	...
1900391	  791.9	  616.8	 5446.0	...
1900392	  792.3	  616.9	 5448.0	...
1900393	  792.5	  617.1	 5450.0	...
1900394	  792.4	  617.2	 5453.0	...
1900395	  792.3	  617.2	 5454.0	...
1900396	  792.5	  617.1	 5456.0	...
1900397	  792.7	  616.9	 5456.0	...
1900398	  792.9	  616.6	 5455.0	...
1900399	  792.9	  616.4	 5454.0	...
1900400	  792.7	  616.1	 5453.0	...
1900401	  792.6	  616.0	 5453.0	...
1900402	  792.6	  616.0	 5453.0	...
1900403	  792.7	  616.0	 5454.0	...
1900404	  792.7	  616.1	 5454.0	...
1900405	  792.9	  616.3	 5454.0	...
1900406	  793.0	  616.4	 5452.0	...
1900407	  793.2	  616.5	 5450.0	...
1900408	  793.3	  616.4	 5450.0	...
1900409	  793.4	  616.3	 5453.0	...
1900410	  793.4	  616.3	 5452.0	...
1900411	  793.2	  616.4	 5448.0	...
1900412	  793.0	  616.1	 5447.0	...
1900413	  792.9	  615.8	 5451.0	...
1900414	  792.7	  615.7	 5453.0	...
1900415	  792.7	  615.8	 5452.0	...
1900416	  792.9	  615.9	 5451.0	...
1900417	  793.1	  616.1	 5451.0	...
1900418	  793.3	  616.2	 5452.0	...
1900419	  793.2	  616.4	 5454.0	...
1900420	  793.1	  616.2	 5456.0	...
1900421	  793.0	  616.0	 5457.0	...
1900422	  793.1	  616.1	 5457.0	...
1900423	  793.2	  616.4	 5457.0	...
MSG	1900424 0000 _ Number Off
1900424	  793.2	  616.6	 5457.0	...
1900425	  793.1	  616.5	 5454.0	...
1900426	  793.0	  616.4	 5452.0	...
1900427	  792.8	  616.5	 5450.0	...
1900428	  792.7	  616.6	 5452.0	...
1900429	  792.7	  616.8	 5454.0	...
1900430	  793.0	  616.8	 5454.0	...
1900431	  793.2	  616.9	 5453.0	...
1900432	  793.2	  617.1	 5453.0	...
1900433	  792.9	  617.3	 5454.0	...
1900434	  792.5	  617.4	 5455.0	...
1900435	  792.0	  617.5	 5458.0	...
1900436	  790.8	  617.7	 5460.0	...
1900437	  789.0	  617.5	 5461.0	...
1900438	  786.9	  617.3	 5461.0	...
1900439	  785.1	  617.0	 5461.0	...
1900440	  783.3	  616.8	 5461.0	...
1900441	  781.8	  616.4	 5465.0	...
1900442	  780.7	  616.0	 5469.0	...
1900443	  780.1	  616.0	 5472.0	...
1900444	  779.9	  616.0	 5469.0	...
1900445	  779.8	  615.7	 5465.0	...
1900446	  780.0	  615.4	 5462.0	...
1900447	  780.4	  615.0	 5462.0	...
1900448	  780.9	  614.9	 5462.0	...
1900449	  781.7	  614.6	 5462.0	...
1900450	  782.2	  614.3	 5463.0	...
1900451	  782.9	  613.8	 5462.0	...
1900452	  783.0	  613.5	 5462.0	...
1900453	  783.2	  613.4	 5462.0	...
1900454	  783.6	  613.4	 5466.0	...
1900455	  784.0	  613.4	 5470.0	...
1900456	  784.4	  613.4	 5470.0	...
1900457	  784.4	  613.3	 5467.0	...
1900458	  784.4	  613.1	 5467.0	...
1900459	  784.3	  612.9	 5471.0	...
1900460	  784.3	  612.8	 5476.0	...
1900461	  784.3	  612.7	 5478.0	...
1900462	  784.3	  613.1	 5480.0	...
1900463	  784.5	  613.4	 5481.0	...
1900464	  784.7	  613.7	 5479.0	...
1900465	  784.9	  613.7	 5476.0	...
1900466	  784.9	  613.6	 5473.0	...
1900467	  784.8	  613.3	 5473.0	...
1900468	  784.8	  612.8	 5473.0	...
1900469	  784.9	  612.2	 5473.0	...
1900470	  785.0	  611.9	 5474.0	...
1900471	  784.9	  611.8	 5475.0	...
1900472	  784.7	  611.7	 5476.0	...
1900473	  784.4	  611.8	 5477.0	...
1900474	  784.1	  611.9	 5478.0	...
1900475	  784.1	  612.0	 5479.0	...
1900476	  784.1	  612.0	 5481.0	...
1900477	  784.2	  612.1	 5480.0	...
1900478	  784.4	  612.0	 5480.0	...
1900479	  784.6	  611.5	 5482.0	...
1900480	  784.9	  610.7	 5485.0	...
1900481	  784.9	  609.9	 5488.0	...
1900482	  785.0	  609.6	 5489.0	...
1900483	  785.1	  609.5	 5488.0	...
1900484	  785.0	  609.6	 5488.0	...
1900485	  784.8	  609.7	 5488.0	...
1900486	  784.5	  609.9	 5487.0	...
1900487	  784.5	  610.1	 5487.0	...
1900488	  784.3	  610.3	 5487.0	...
1900489	  784.2	  610.6	 5487.0	...
1900490	  784.3	  610.8	 5488.0	...
1900491	  784.6	  610.8	 5489.0	...
1900492	  784.9	  610.6	 5490.0	...
1900493	  784.8	  610.4	 5491.0	...
1900494	  784.7	  610.1	 5491.0	...
1900495	  784.7	  609.7	 5490.0	...
1900496	  784.8	  609.9	 5490.0	...
1900497	  784.9	  610.4	 5490.0	...
1900498	  784.8	  610.8	 5491.0	...
1900499	  784.6	  610.7	 5493.0	...
1900500	  784.4	  610.4	 5495.0	...
1900501	  784.4	  610.1	 5495.0	...
1900502	  784.4	  610.0	 5495.0	...
1900503	  784.4	  610.1	 5495.0	...
1900504	  784.4	  610.2	 5495.0	...
1900505	  784.5	  610.2	 5495.0	...
1900506	  784.6	  610.5	 5494.0	...
1900507	  784.8	  610.9	 5494.0	...
1900508	  784.9	  611.2	 5493.0	...
1900509	  784.8	  611.2	 5492.0	...
1900510	  784.6	  611.2	 5491.0	...
1900511	  784.5	  611.4	 5491.0	...
1900512	  784.6	  611.6	 5492.0	...
1900513	  784.6	  611.7	 5493.0	...
1900514	  784.6	  611.8	 5491.0	...
1900515	  784.7	  612.0	 5490.0	...
1900516	  784.8	  612.1	 5490.0	...
1900517	  784.8	  612.4	 5489.0	...
1900518	  784.8	  612.8	 5491.0	...
1900519	  784.7	  612.9	 5493.0	...
1900520	  785.0	  612.5	 5496.0	...
1900521	  785.4	  612.3	 5496.0	...
1900522	  785.7	  612.5	 5495.0	...
1900523	  785.5	  612.8	 5493.0	...
1900524	  785.4	  612.9	 5491.0	...
1900525	  785.4	  613.3	 5490.0	...
1900526	  785.5	  613.6	 5492.0	...
1900527	  785.5	  613.8	 5493.0	...
1900528	  785.5	  613.8	 5494.0	...
1900529	  785.3	  613.7	 5494.0	...
1900530	  785.2	  613.7	 5494.0	...
1900531	  785.0	  613.5	 5494.0	...
1900532	  784.9	  612.9	 5494.0	...
1900533	  785.0	  612.4	 5493.0	...
1900534	  785.0	  612.4	 5492.0	...
1900535	  785.1	  612.6	 5493.0	...
1900536	  785.4	  612.8	 5495.0	...
1900537	  785.8	  612.7	 5497.0	...
1900538	  786.3	  612.6	 5497.0	...
1900539	  786.5	  612.4	 5497.0	...
1900540	  786.2	  612.3	 5496.0	...
1900541	  785.8	  612.2	 5496.0	...
1900542	  785.5	  612.1	 5496.0	...
1900543	  785.4	  612.0	 5496.0	...
1900544	  785.3	  611.9	 5498.0	...
1900545	  785.2	  611.9	 5499.0	...
1900546	  785.2	  612.0	 5500.0	...
1900547	  785.3	  612.2	 5499.0	...
1900548	  785.4	  612.3	 5499.0	...
1900549	  785.5	  612.6	 5500.0	...
1900550	  785.5	  612.7	 5502.0	...
1900551	  785.6	  613.3	 5504.0	...
1900552	  785.7	  613.8	 5506.0	...
1900553	  785.8	  613.9	 5504.0	...
1900554	  785.7	  613.5	 5503.0	...
1900555	  785.6	  613.0	 5502.0	...
1900556	  785.5	  612.9	 5502.0	...
1900557	  785.7	  612.9	 5502.0	...
1900558	  786.1	  613.0	 5501.0	...
1900559	  786.4	  613.1	 5500.0	...
1900560	  786.4	  613.2	 5502.0	...
1900561	  786.3	  613.2	 5503.0	...
1900562	  786.3	  613.2	 5505.0	...
1900563	  786.4	  613.6	 5506.0	...
1900564	  786.6	  614.0	 5508.0	...
1900565	  786.8	  614.3	 5510.0	...
1900566	  786.9	  614.4	 5509.0	...
1900567	  786.7	  614.5	 5508.0	...
1900568	  786.7	  614.5	 5507.0	...
1900569	  786.7	  614.4	 5510.0	...
1900570	  786.8	  614.3	 5513.0	...
1900571	  786.7	  614.0	 5516.0	...
1900572	  786.7	  613.6	 5516.0	...
1900573	  786.8	  613.2	 5516.0	...
1900574	  787.0	  613.2	 5516.0	...
1900575	  787.2	  612.8	 5516.0	...
1900576	  787.2	  612.5	 5516.0	...
1900577	  786.9	  612.2	 5516.0	...
1900578	  786.7	  612.3	 5516.0	...
1900579	  786.5	  612.4	 5517.0	...
1900580	  786.5	  612.5	 5517.0	...
1900581	  786.6	  612.5	 5517.0	...
1900582	  786.6	  612.6	 5516.0	...
1900583	  786.7	  612.6	 5515.0	...
1900584	  786.8	  612.7	 5514.0	...
1900585	  786.8	  612.5	 5514.0	...
1900586	  787.3	  612.3	 5514.0	...
1900587	  787.7	  611.6	 5515.0	...
1900588	  787.8	  611.2	 5515.0	...
1900589	  787.3	  611.1	 5515.0	...
1900590	  786.9	  611.3	 5514.0	...
1900591	  787.0	  611.6	 5513.0	...
1900592	  787.0	  611.7	 5512.0	...
1900593	  786.9	  611.6	 5513.0	...
1900594	  786.8	  611.3	 5513.0	...
1900595	  786.6	  611.1	 5513.0	...
1900596	  786.5	  611.3	 5516.0	...
1900597	  786.8	  611.5	 5519.0	...
1900598	  787.1	  611.5	 5519.0	...
1900599	  787.4	  611.4	 5516.0	...
1900600	  787.4	  611.5	 5513.0	...
1900601	  787.4	  611.8	 5514.0	...
1900602	  787.4	  612.0	 5516.0	...
1900603	  787.3	  612.0	 5517.0	...
1900604	  787.3	  612.0	 5518.0	...
1900605	  787.2	  612.4	 5519.0	...
1900606	  787.1	  612.7	 5519.0	...
1900607	  787.0	  613.1	 5520.0	...
1900608	  787.1	  613.2	 5521.0	...
1900609	  787.0	  613.3	 5523.0	...
1900610	  786.8	  613.3	 5521.0	...
1900611	  786.6	  613.3	 5519.0	...
1900612	  786.4	  613.0	 5522.0	...
1900613	  786.3	  612.8	 5527.0	...
1900614	  786.3	  612.7	 5530.0	...
1900615	  786.4	  612.8	 5528.0	...
1900616	  786.5	  612.6	 5526.0	...
1900617	  786.6	  612.3	 5526.0	...
1900618	  786.6	  612.2	 5526.0	...
1900619	  786.6	  612.5	 5526.0	...
1900620	  786.9	  612.6	 5528.0	...
1900621	  787.2	  612.1	 5530.0	...
1900622	  787.3	  611.5	 5532.0	...
1900623	  787.1	  611.2	 5533.0	...
1900624	  786.9	  611.2	 5532.0	...
MSG	1900625 0000 _ Number On
1900625	  787.0	  611.3	 5531.0	...
1900626	  787.1	  611.4	 5529.0	...
1900627	  787.0	  611.6	 5527.0	...
1900628	  786.8	  611.8	 5527.0	...
1900629	  786.6	  611.7	 5526.0	...
1900630	  786.4	  611.5	 5529.0	...
1900631	  786.3	  611.2	 5533.0	...
1900632	  786.3	  611.0	 5536.0	...
1900633	  786.4	  610.7	 5536.0	...
1900634	  786.7	  610.6	 5536.0	...
1900635	  786.8	  610.4	 5536.0	...
1900636	  786.6	  610.0	 5537.0	...
1900637	  786.3	  609.7	 5537.0	...
1900638	  786.2	  609.1	 5537.0	...
1900639	  786.2	  609.0	 5537.0	...
1900640	  786.2	  608.9	 5537.0	...
1900641	  786.3	  609.0	 5538.0	...
1900642	  786.3	  609.2	 5539.0	...
1900643	  786.2	  609.3	 5541.0	...
1900644	  785.8	  609.5	 5540.0	...
1900645	  785.4	  609.7	 5540.0	...
1900646	  785.2	  609.8	 5540.0	...
1900647	  785.3	  609.9	 5542.0	...
1900648	  785.3	  610.2	 5546.0	...
1900649	  785.2	  610.5	 5551.0	...
1900650	  785.4	  610.7	 5552.0	...
1900651	  785.6	  610.6	 5552.0	...
1900652	  785.9	  610.5	 5550.0	...
1900653	  785.9	  610.5	 5549.0	...
1900654	  785.9	  610.5	 5549.0	...
1900655	  785.9	  610.5	 5550.0	...
1900656	  785.8	  610.6	 5550.0	...
1900657	  785.6	  610.7	 5551.0	...
1900658	  785.3	  610.7	 5551.0	...
1900659	  785.1	  610.7	 5551.0	...
1900660	  784.9	  610.4	 5551.0	...
1900661	  784.9	  610.2	 5553.0	...
1900662	  784.9	  610.1	 5555.0	...
1900663	  784.9	  610.2	 5557.0	...
1900664	  785.0	  610.3	 5557.0	...
1900665	  784.9	  610.1	 5557.0	...
1900666	  785.2	  610.0	 5556.0	...
1900667	  785.4	  610.0	 5556.0	...
1900668	  785.7	  609.9	 5556.0	...
1900669	  785.8	  609.9	 5556.0	...
1900670	  785.7	  609.9	 5558.0	...
1900671	  785.7	  609.9	 5560.0	...
1900672	  785.7	  610.0	 5562.0	...
1900673	  785.5	  610.0	 5560.0	...
1900674	  785.4	  610.1	 5557.0	...
1900675	  785.3	  610.2	 5559.0	...
1900676	  785.3	  610.3	 5563.0	...
1900677	  785.4	  610.3	 5567.0	...
1900678	  785.4	  610.3	 5568.0	...
1900679	  785.2	  610.4	 5566.0	...
1900680	  784.9	  610.2	 5564.0	...
1900681	  784.7	  610.0	 5565.0	...
1900682	  784.8	  609.8	 5569.0	...
1900683	  784.9	  610.5	 5572.0	...
1900684	  784.9	  611.1	 5572.0	...
1900685	  784.9	  611.3	 5573.0	...
1900686	  784.9	  610.9	 5573.0	...
1900687	  785.0	  610.8	 5573.0	...
1900688	  785.2	  611.0	 5573.0	...
1900689	  785.2	  611.3	 5573.0	...
1900690	  785.0	  611.3	 5573.0	...
1900691	  784.8	  611.4	 5574.0	...
1900692	  784.7	  611.3	 5574.0	...
1900693	  784.7	  611.3	 5574.0	...
1900694	  784.7	  611.4	 5574.0	...
1900695	  784.7	  611.4	 5574.0	...
1900696	  784.7	  611.4	 5573.0	...
1900697	  784.7	  611.1	 5571.0	...
1900698	  784.7	  610.9	 5569.0	...
1900699	  784.6	  610.8	 5568.0	...
1900700	  784.5	  611.1	 5568.0	...
1900701	  785.0	  611.1	 5568.0	...
1900702	  785.5	  610.9	 5570.0	...
1900703	  785.9	  610.7	 5571.0	...
1900704	  786.0	  610.6	 5572.0	...
1900705	  786.0	  610.6	 5570.0	...
1900706	  786.0	  610.6	 5573.0	...
1900707	  785.9	  610.7	 5577.0	...
1900708	  785.8	  610.7	 5579.0	...
1900709	  785.4	  610.8	 5577.0	...
1900710	  785.2	  611.0	 5575.0	...
1900711	  785.0	  611.1	 5575.0	...
1900712	  785.1	  611.3	 5576.0	...
1900713	  785.2	  611.3	 5576.0	...
1900714	  785.2	  610.8	 5576.0	...
1900715	  785.3	  610.3	 5577.0	...
1900716	  785.2	  609.9	 5577.0	...
1900717	  785.1	  610.2	 5576.0	...
1900718	  784.9	  610.5	 5575.0	...
1900719	  784.8	  610.6	 5573.0	...
1900720	  784.9	  610.6	 5573.0	...
1900721	  785.0	  610.6	 5572.0	...
1900722	  785.3	  610.4	 5570.0	...
1900723	  785.6	  610.3	 5572.0	...
1900724	  785.9	  610.1	 5575.0	...
1900725	  785.9	  610.3	 5576.0	...
1900726	  785.7	  610.6	 5573.0	...
1900727	  785.5	  610.9	 5573.0	...
1900728	  785.3	  610.8	 5573.0	...
1900729	  784.9	  610.9	 5577.0	...
1900730	  784.5	  611.2	 5581.0	...
1900731	  784.3	  611.5	 5584.0	...
1900732	  784.6	  611.7	 5584.0	...
1900733	  785.1	  611.7	 5583.0	...
1900734	  785.5	  611.7	 5586.0	...
1900735	  785.5	  611.2	 5588.0	...
1900736	  785.3	  610.8	 5591.0	...
1900737	  785.3	  610.5	 5590.0	...
1900738	  785.4	  610.6	 5590.0	...
1900739	  785.7	  610.6	 5590.0	...
1900740	  785.8	  610.6	 5590.0	...
1900741	  785.8	  610.6	 5590.0	...
1900742	  785.8	  610.6	 5590.0	...
1900743	  785.7	  610.5	 5589.0	...
1900744	  785.1	  610.4	 5589.0	...
1900745	  784.6	  610.4	 5587.0	...
1900746	  784.2	  610.4	 5585.0	...
1900747	  784.5	  610.1	 5586.0	...
1900748	  784.9	  609.8	 5589.0	...
1900749	  785.1	  609.7	 5588.0	...
1900750	  785.2	  609.9	 5585.0	...
1900751	  785.2	  610.1	 5583.0	...
1900752	  785.2	  610.1	 5584.0	...
1900753	  785.3	  610.1	 5584.0	...
1900754	  785.2	  610.0	 5585.0	...
1900755	  785.1	  609.9	 5586.0	...
1900756	  785.0	  609.7	 5586.0	...
1900757	  785.0	  609.6	 5587.0	...
1900758	  785.1	  609.5	 5587.0	...
1900759	  785.1	  609.4	 5589.0	...
1900760	  785.1	  609.4	 5591.0	...
1900761	  784.9	  609.4	 5591.0	...
1900762	  784.8	  609.7	 5588.0	...
1900763	  784.7	  609.9	 5585.0	...
1900764	  784.8	  610.1	 5583.0	...
1900765	  784.9	  610.0	 5584.0	...
1900766	  785.0	  610.0	 5584.0	...
1900767	  785.1	  610.1	 5584.0	...
1900768	  785.1	  610.0	 5582.0	...
1900769	  785.1	  610.0	 5580.0	...
1900770	  785.0	  609.8	 5579.0	...
1900771	  785.1	  609.9	 5579.0	...
1900772	  785.1	  610.4	 5578.0	...
1900773	  785.1	  611.0	 5577.0	...
1900774	  785.2	  611.5	 5577.0	...
1900775	  785.2	  611.7	 5577.0	...
1900776	  785.3	  611.7	 5577.0	...
1900777	  785.3	  611.7	 5578.0	...
1900778	  785.3	  611.6	 5578.0	...
1900779	  785.4	  611.1	 5577.0	...
1900780	  785.5	  610.7	 5575.0	...
1900781	  785.6	  610.7	 5573.0	...
1900782	  785.6	  611.2	 5571.0	...
1900783	  785.6	  611.4	 5570.0	...
1900784	  785.5	  611.1	 5569.0	...
1900785	  785.4	  610.9	 5570.0	...
1900786	  785.2	  611.0	 5571.0	...
1900787	  785.3	  611.1	 5574.0	...
1900788	  785.4	  611.4	 5576.0	...
1900789	  785.5	  611.7	 5578.0	...
1900790	  785.4	  612.0	 5579.0	...
1900791	  785.3	  612.2	 5579.0	...
1900792	  785.1	  612.1	 5580.0	...
1900793	  785.0	  612.0	 5581.0	...
1900794	  785.0	  611.9	 5584.0	...
1900795	  785.0	  611.9	 5587.0	...
1900796	  784.9	  612.0	 5590.0	...
1900797	  784.9	  612.1	 5591.0	...
1900798	  785.1	  611.9	 5589.0	...
1900799	  785.4	  611.8	 5587.0	...
1900800	  785.6	  611.6	 5585.0	...
1900801	  785.5	  611.5	 5585.0	...
1900802	  785.5	  611.5	 5585.0	...
1900803	  785.5	  611.5	 5584.0	...
1900804	  785.5	  611.5	 5586.0	...
1900805	  785.5	  611.4	 5588.0	...
1900806	  785.3	  611.3	 5591.0	...
1900807	  785.2	  611.3	 5591.0	...
1900808	  785.0	  611.1	 5592.0	...
1900809	  785.2	  610.9	 5593.0	...
1900810	  785.5	  610.9	 5595.0	...
1900811	  785.9	  611.0	 5596.0	...
1900812	  785.9	  611.1	 5596.0	...
1900813	  785.8	  610.8	 5596.0	...
1900814	  785.8	  610.7	 5597.0	...
1900815	  785.5	  610.8	 5597.0	...
1900816	  785.3	  611.1	 5597.0	...
1900817	  785.0	  611.0	 5597.0	...
1900818	  785.0	  610.8	 5596.0	...
1900819	  785.1	  610.5	 5599.0	...
1900820	  785.1	  610.4	 5602.0	...
1900821	  785.0	  610.7	 5604.0	...
1900822	  785.0	  610.9	 5601.0	...
1900823	  785.0	  611.2	 5599.0	...
1900824	  785.1	  611.4	 5600.0	...
1900825	  785.1	  611.8	 5599.0	...
1900826	  785.1	  612.1	 5598.0	...
1900827	  784.8	  612.2	 5598.0	...
1900828	  784.7	  612.1	 5598.0	...
1900829	  785.2	  612.0	 5599.0	...
1900830	  785.7	  612.0	 5599.0	...
1900831	  786.0	  612.3	 5599.0	...
1900832	  785.8	  612.8	 5598.0	...
1900833	  785.7	  613.2	 5600.0	...
1900834	  785.7	  613.2	 5602.0	...
1900835	  785.8	  612.6	 5604.0	...
1900836	  785.7	  612.1	 5604.0	...
1900837	  785.7	  611.8	 5602.0	...
1900838	  785.8	  611.9	 5601.0	...
1900839	  785.9	  612.2	 5599.0	...
1900840	  786.1	  612.3	 5598.0	...
1900841	  786.2	  612.5	 5597.0	...
1900842	  786.2	  612.4	 5597.0	...
1900843	  786.2	  612.3	 5599.0	...
1900844	  786.2	  612.3	 5602.0	...
1900845	  786.4	  612.4	 5604.0	...
1900846	  786.4	  612.5	 5604.0	...
1900847	  786.4	  612.7	 5603.0	...
1900848	  786.5	  613.0	 5602.0	...
1900849	  786.5	  613.2	 5603.0	...
1900850	  786.6	  613.1	 5604.0	...
1900851	  786.8	  613.0	 5605.0	...
1900852	  786.8	  612.9	 5606.0	...
1900853	  786.7	  612.9	 5605.0	...
1900854	  786.5	  612.7	 5605.0	...
1900855	  786.7	  612.6	 5604.0	...
1900856	  786.8	  612.5	 5605.0	...
1900857	  786.8	  612.5	 5605.0	...
1900858	  786.6	  612.7	 5605.0	...
1900859	  786.4	  612.9	 5606.0	...
1900860	  786.3	  613.2	 5607.0	...
1900861	  786.1	  613.3	 5608.0	...
1900862	  785.9	  613.5	 5609.0	...
1900863	  786.0	  613.4	 5608.0	...
1900864	  786.0	  613.1	 5608.0	...
1900865	  786.1	  612.8	 5609.0	...
1900866	  786.0	  612.5	 5609.0	...
1900867	  786.0	  612.5	 5609.0	...
1900868	  786.2	  612.4	 5610.0	...
1900869	  786.3	  612.3	 5607.0	...
1900870	  786.5	  612.1	 5606.0	...
1900871	  786.5	  612.0	 5603.0	...
1900872	  786.6	  612.3	 5604.0	...
1900873	  786.8	  612.7	 5604.0	...
1900874	  787.0	  613.1	 5606.0	...
1900875	  787.2	  612.9	 5607.0	...
1900876	  787.2	  612.7	 5609.0	...
1900877	  787.1	  612.6	 5610.0	...
1900878	  787.0	  612.6	 5610.0	...
1900879	  786.9	  612.8	 5611.0	...
1900880	  786.9	  613.0	 5611.0	...
1900881	  787.0	  613.2	 5612.0	...
1900882	  786.8	  613.2	 5612.0	...
1900883	  786.2	  613.3	 5612.0	...
1900884	  785.7	  613.3	 5612.0	...
1900885	  785.3	  613.3	 5612.0	...
1900886	  785.3	  613.3	 5610.0	...
1900887	  785.2	  613.3	 5608.0	...
1900888	  785.2	  613.3	 5609.0	...
1900889	  785.6	  613.4	 5611.0	...
1900890	  786.0	  613.5	 5612.0	...
1900891	  786.4	  613.5	 5612.0	...
1900892	  786.4	  613.5	 5612.0	...
1900893	  786.5	  613.5	 5612.0	...
1900894	  786.6	  613.6	 5612.0	...
1900895	  786.6	  613.6	 5612.0	...
1900896	  786.3	  613.8	 5612.0	...
1900897	  786.0	  613.9	 5613.0	...
1900898	  785.9	  613.9	 5613.0	...
1900899	  785.9	  613.8	 5613.0	...
1900900	  785.9	  613.8	 5613.0	...
1900901	  786.0	  613.9	 5615.0	...
1900902	  786.2	  614.1	 5618.0	...
1900903	  786.2	  614.0	 5621.0	...
1900904	  786.0	  613.9	 5621.0	...
1900905	  785.9	  613.9	 5621.0	...
1900906	  785.7	  613.9	 5621.0	...
1900907	  785.7	  613.9	 5620.0	...
1900908	  785.8	  614.0	 5620.0	...
1900909	  785.7	  614.1	 5620.0	...
1900910	  785.7	  614.3	 5620.0	...
1900911	  785.7	  614.4	 5621.0	...
1900912	  785.6	  614.5	 5621.0	...
1900913	  785.2	  614.5	 5622.0	...
1900914	  784.9	  614.3	 5625.0	...
1900915	  784.8	  614.2	 5628.0	...
1900916	  784.8	  613.8	 5630.0	...
1900917	  785.1	  613.7	 5631.0	...
1900918	  785.4	  613.5	 5631.0	...
1900919	  785.7	  613.5	 5630.0	...
1900920	  785.7	  613.5	 5629.0	...
1900921	  785.7	  613.4	 5626.0	...
1900922	  785.7	  613.4	 5624.0	...
1900923	  785.8	  613.4	 5621.0	...
1900924	  785.6	  613.5	 5621.0	...
1900925	  785.2	  613.7	 5621.0	...
1900926	  784.7	  613.9	 5623.0	...
1900927	  784.7	  614.2	 5625.0	...
1900928	  784.8	  614.3	 5628.0	...
1900929	  784.9	  614.4	 5629.0	...
1900930	  784.8	  614.3	 5629.0	...
1900931	  784.9	  614.2	 5629.0	...
1900932	  785.3	  614.2	 5630.0	...
1900933	  785.7	  614.5	 5630.0	...
1900934	  785.9	  614.7	 5630.0	...
MSG	1900935 0000 _ Number Off
1900935	  786.0	  614.8	 5630.0	...
1900936	  785.8	  614.6	 5632.0	...
1900937	  785.5	  614.5	 5633.0	...
1900938	  785.2	  614.5	 5633.0	...
1900939	  785.1	  614.5	 5633.0	...
1900940	  785.0	  614.6	 5632.0	...
1900941	  784.9	  614.6	 5632.0	...
1900942	  785.0	  614.7	 5631.0	...
1900943	  785.2	  614.7	 5630.0	...
1900944	  785.2	  614.8	 5629.0	...
1900945	  785.1	  614.9	 5627.0	...
1900946	  785.0	  615.3	 5626.0	...
1900947	  784.9	  615.7	 5626.0	...
1900948	  785.0	  615.7	 5627.0	...
1900949	  785.1	  615.4	 5628.0	...
1900950	  785.2	  615.1	 5628.0	...
1900951	  785.2	  615.1	 5628.0	...
1900952	  785.2	  615.1	 5627.0	...
1900953	  785.2	  615.1	 5628.0	...
1900954	  785.0	  615.6	 5628.0	...
1900955	  784.9	  616.1	 5627.0	...
1900956	  784.9	  616.3	 5627.0	...
1900957	  784.9	  616.0	 5629.0	...
1900958	  785.0	  615.6	 5632.0	...
1900959	  785.0	  615.6	 5634.0	...
1900960	  785.1	  615.7	 5633.0	...
1900961	  785.1	  615.9	 5631.0	...
1900962	  785.1	  615.9	 5629.0	...
1900963	  785.2	  615.9	 5629.0	...
1900964	  784.9	  616.2	 5631.0	...
1900965	  784.7	  616.5	 5632.0	...
1900966	  784.6	  616.9	 5633.0	...
1900967	  784.9	  616.6	 5632.0	...
1900968	  785.1	  616.1	 5631.0	...
1900969	  785.1	  615.6	 5631.0	...
1900970	  785.2	  615.7	 5631.0	...
1900971	  785.3	  616.0	 5631.0	...
1900972	  785.4	  616.8	 5632.0	...
1900973	  785.5	  617.3	 5631.0	...
1900974	  785.5	  617.7	 5631.0	...
1900975	  785.5	  617.6	 5631.0	...
1900976	  785.6	  617.4	 5628.0	...
1900977	  785.4	  617.1	 5626.0	...
1900978	  785.2	  617.0	 5628.0	...
1900979	  785.0	  617.3	 5632.0	...
1900980	  785.2	  617.7	 5636.0	...
1900981	  785.2	  618.0	 5636.0	...
1900982	  785.3	  618.0	 5635.0	...
1900983	  785.2	  618.3	 5636.0	...
1900984	  785.3	  618.6	 5636.0	...
1900985	  785.5	  618.9	 5636.0	...
1900986	  785.7	  618.8	 5635.0	...
1900987	  785.8	  619.1	 5635.0	...
1900988	  785.7	  619.6	 5633.0	...
1900989	  785.7	  620.0	 5631.0	...
1900990	  785.7	  620.0	 5630.0	...
1900991	  785.6	  619.8	 5632.0	...
1900992	  785.3	  619.7	 5633.0	...
1900993	  784.7	  619.8	 5635.0	...
1900994	  784.0	  619.9	 5636.0	...
1900995	  782.4	  620.2	 5637.0	...
1900996	  780.8	  620.5	 5638.0	...
1900997	  778.8	  620.6	 5639.0	...
1900998	  777.4	  620.5	 5639.0	...
1900999	  775.7	  620.5	 5638.0	...
1901000	  773.9	  620.4	 5637.0	...
1901001	  772.2	  620.1	 5635.0	...
1901002	  771.2	  619.6	 5633.0	...
1901003	  770.6	  619.1	 5630.0	...
1901004	  770.4	  618.7	 5627.0	...
1901005	  770.4	  618.5	 5625.0	...
1901006	  770.4	  618.5	 5625.0	...
1901007	  771.2	  618.2	 5629.0	...
1901008	  771.9	  618.0	 5634.0	...
1901009	  773.2	  617.6	 5638.0	...
1901010	  773.8	  617.6	 5638.0	...
1901011	  774.5	  617.5	 5638.0	...
1901012	  775.0	  617.4	 5639.0	...
1901013	  775.6	  617.1	 5636.0	...
1901014	  776.1	  616.1	 5634.0	...
1901015	  776.4	  615.4	 5632.0	...
1901016	  776.9	  614.6	 5632.0	...
1901017	  777.4	  614.5	 5632.0	...
1901018	  777.7	  614.4	 5632.0	...
1901019	  777.8	  614.6	 5633.0	...
1901020	  777.9	  614.7	 5634.0	...
1901021	  778.1	  614.8	 5635.0	...
1901022	  778.2	  615.3	 5639.0	...
1901023	  778.0	  615.7	 5642.0	...
1901024	  777.9	  616.1	 5646.0	...
1901025	  777.8	  616.5	 5645.0	...
1901026	  777.9	  617.0	 5643.0	...
1901027	  778.0	  617.5	 5642.0	...
1901028	  778.0	  617.6	 5642.0	...
1901029	  778.0	  617.5	 5642.0	...
1901030	  777.9	  617.5	 5643.0	...
1901031	  777.8	  617.5	 5643.0	...
1901032	  777.6	  617.8	 5643.0	...
1901033	  777.4	  617.7	 5643.0	...
1901034	  777.0	  617.6	 5643.0	...
1901035	  776.8	  617.4	 5641.0	...
1901036	  776.7	  617.4	 5639.0	...
1901037	  777.0	  617.5	 5637.0	...
1901038	  777.4	  617.7	 5638.0	...
1901039	  777.5	  618.0	 5638.0	...
1901040	  777.2	  618.1	 5639.0	...
1901041	  776.8	  618.3	 5639.0	...
1901042	  776.7	  618.1	 5639.0	...
1901043	  776.6	  618.0	 5638.0	...
1901044	  776.6	  618.4	 5638.0	...
1901045	  776.6	  619.0	 5640.0	...
1901046	  776.6	  619.4	 5641.0	...
1901047	  776.6	  619.3	 5641.0	...
1901048	  776.6	  619.1	 5641.0	...
1901049	  776.5	  619.1	 5641.0	...
1901050	  776.5	  619.1	 5642.0	...
1901051	  776.5	  618.9	 5643.0	...
1901052	  776.6	  618.7	 5644.0	...
1901053	  776.7	  618.6	 5644.0	...
1901054	  776.8	  618.7	 5644.0	...
1901055	  776.9	  619.1	 5644.0	...
1901056	  776.9	  619.4	 5644.0	...
1901057	  776.9	  619.7	 5645.0	...
1901058	  776.9	  619.6	 5646.0	...
1901059	  776.7	  619.5	 5646.0	...
1901060	  776.6	  619.6	 5645.0	...
1901061	  776.4	  619.8	 5645.0	...
1901062	  776.4	  620.1	 5646.0	...
1901063	  776.4	  620.3	 5646.0	...
1901064	  776.6	  620.2	 5645.0	...
1901065	  776.7	  620.0	 5645.0	...
1901066	  777.0	  620.3	 5646.0	...
1901067	  777.1	  620.8	 5646.0	...
1901068	  777.0	  621.3	 5645.0	...
1901069	  776.7	  621.0	 5645.0	...
1901070	  776.3	  620.6	 5645.0	...
1901071	  776.5	  620.4	 5644.0	...
1901072	  776.7	  620.6	 5642.0	...
1901073	  777.1	  620.8	 5640.0	...
1901074	  777.1	  621.0	 5641.0	...
1901075	  777.0	  621.0	 5642.0	...
1901076	  776.9	  621.1	 5644.0	...
1901077	  776.7	  621.2	 5644.0	...
1901078	  776.5	  621.3	 5644.0	...
1901079	  776.3	  621.3	 5643.0	...
1901080	  776.2	  621.4	 5642.0	...
1901081	  776.3	  621.9	 5641.0	...
1901082	  776.5	  622.5	 5642.0	...
1901083	  776.6	  622.9	 5644.0	...
1901084	  776.6	  623.0	 5645.0	...
1901085	  776.6	  623.1	 5646.0	...
1901086	  776.8	  623.0	 5648.0	...
1901087	  777.1	  622.8	 5650.0	...
1901088	  777.0	  622.7	 5650.0	...
1901089	  776.7	  623.0	 5647.0	...
1901090	  776.4	  623.3	 5645.0	...
1901091	  776.2	  623.7	 5642.0	...
1901092	  776.2	  623.6	 5642.0	...
1901093	  776.4	  623.6	 5645.0	...
1901094	  776.6	  623.5	 5649.0	...
1901095	  776.8	  623.4	 5652.0	...
1901096	  776.7	  623.3	 5651.0	...
1901097	  776.5	  623.3	 5650.0	...
1901098	  776.3	  623.4	 5649.0	...
1901099	  776.2	  623.4	 5648.0	...
1901100	  776.1	  623.5	 5647.0	...
1901101	  776.1	  624.1	 5645.0	...
1901102	  776.3	  624.5	 5644.0	...
1901103	  776.5	  624.9	 5643.0	...
1901104	  776.7	  624.7	 5642.0	...
1901105	  776.6	  624.5	 5642.0	...
1901106	  776.6	  624.3	 5643.0	...
1901107	  776.6	  624.1	 5645.0	...
1901108	  776.7	  623.9	 5648.0	...
1901109	  776.7	  623.8	 5650.0	...
1901110	  776.7	  623.9	 5649.0	...
1901111	  776.7	  623.9	 5647.0	...
1901112	  776.4	  624.0	 5645.0	...
1901113	  776.1	  623.9	 5647.0	...
1901114	  775.9	  623.8	 5649.0	...
1901115	  776.1	  623.6	 5652.0	...
1901116	  776.4	  623.8	 5653.0	...
1901117	  776.4	  623.9	 5653.0	...
1901118	  776.6	  623.9	 5652.0	...
1901119	  776.6	  623.8	 5651.0	...
1901120	  776.5	  623.8	 5651.0	...
1901121	  776.5	  624.0	 5651.0	...
1901122	  776.5	  624.1	 5651.0	...
1901123	  776.5	  624.1	 5651.0	...
1901124	  776.4	  624.3	 5652.0	...
1901125	  776.4	  624.4	 5652.0	...
1901126	  776.4	  624.5	 5651.0	...
1901127	  776.3	  624.5	 5648.0	...
1901128	  776.2	  624.6	 5646.0	...
1901129	  776.2	  624.6	 5643.0	...
1901130	  776.4	  624.6	 5643.0	...
1901131	  776.5	  624.7	 5643.0	...
1901132	  776.6	  624.8	 5643.0	...
1901133	  776.6	  625.1	 5644.0	...
1901134	  776.6	  625.4	 5645.0	...
1901135	  776.8	  625.6	 5645.0	...
1901136	  777.0	  625.6	 5645.0	...
1901137	  777.1	  625.5	 5643.0	...
1901138	  777.1	  625.5	 5642.0	...
1901139	  777.1	  625.4	 5642.0	...
1901140	  777.2	  625.4	 5643.0	...
1901141	  777.2	  625.4	 5646.0	...
1901142	  777.1	  625.5	 5647.0	...
1901143	  777.2	  625.5	 5649.0	...
1901144	  777.2	  625.6	 5650.0	...
1901145	  777.1	  625.7	 5652.0	...
1901146	  776.9	  625.7	 5652.0	...
1901147	  776.7	  625.7	 5650.0	...
MSG	1901148 0000 _ Number On
1901148	  776.6	  625.7	 5648.0	...
1901149	  776.4	  625.7	 5644.0	...
1901150	  776.3	  625.8	 5643.0	...
1901151	  776.5	  625.8	 5641.0	...
1901152	  776.8	  625.9	 5641.0	...
1901153	  777.2	  626.4	 5641.0	...
1901154	  777.2	  626.9	 5642.0	...
1901155	  777.1	  626.9	 5643.0	...
1901156	  776.8	  626.6	 5643.0	...
1901157	  776.5	  626.3	 5639.0	...
1901158	  776.4	  626.4	 5635.0	...
1901159	  776.5	  626.5	 5633.0	...
1901160	  776.6	  626.6	 5635.0	...
1901161	  776.6	  626.5	 5640.0	...
1901162	  776.4	  626.2	 5642.0	...
1901163	  776.4	  626.0	 5644.0	...
1901164	  776.5	  625.5	 5644.0	...
1901165	  776.6	  625.1	 5644.0	...
1901166	  776.7	  624.8	 5644.0	...
1901167	  776.7	  624.8	 5643.0	...
1901168	  776.5	  624.8	 5643.0	...
1901169	  776.2	  624.7	 5641.0	...
1901170	  775.9	  624.6	 5640.0	...
1901171	  776.1	  624.7	 5639.0	...
1901172	  776.3	  624.9	 5639.0	...
1901173	  776.3	  625.2	 5641.0	...
1901174	  776.1	  625.2	 5643.0	...
1901175	  775.9	  625.2	 5645.0	...
1901176	  775.6	  625.1	 5645.0	...
1901177	  775.3	  625.1	 5646.0	...
1901178	  775.1	  625.0	 5646.0	...
1901179	  775.2	  625.0	 5645.0	...
1901180	  775.4	  624.8	 5644.0	...
1901181	  775.4	  624.7	 5643.0	...
1901182	  775.5	  624.7	 5642.0	...
1901183	  775.5	  624.9	 5642.0	...
1901184	  775.5	  625.3	 5643.0	...
1901185	  775.5	  625.7	 5645.0	...
1901186	  775.6	  625.9	 5645.0	...
1901187	  775.6	  626.1	 5645.0	...
1901188	  775.3	  626.0	 5645.0	...
1901189	  775.1	  625.9	 5646.0	...
1901190	  774.9	  625.5	 5647.0	...
1901191	  775.0	  625.2	 5646.0	...
1901192	  775.1	  624.9	 5644.0	...
1901193	  775.1	  624.9	 5641.0	...
1901194	  775.1	  624.9	 5639.0	...
1901195	  775.0	  625.1	 5637.0	...
1901196	  774.9	  625.3	 5637.0	...
1901197	  774.7	  625.6	 5637.0	...
1901198	  774.5	  625.7	 5638.0	...
1901199	  774.2	  625.9	 5639.0	...
1901200	  774.0	  626.0	 5636.0	...
1901201	  774.0	  626.0	 5633.0	...
1901202	  774.1	  626.0	 5630.0	...
1901203	  774.3	  626.0	 5630.0	...
1901204	  774.4	  625.9	 5630.0	...
1901205	  774.4	  625.7	 5630.0	...
1901206	  774.2	  625.6	 5630.0	...
1901207	  774.1	  625.6	 5630.0	...
1901208	  774.3	  625.7	 5631.0	...
1901209	  774.5	  625.4	 5631.0	...
1901210	  774.7	  625.1	 5631.0	...
1901211	  774.5	  624.9	 5632.0	...
1901212	  774.5	  624.9	 5633.0	...
1901213	  774.5	  624.9	 5635.0	...
1901214	  774.6	  624.8	 5635.0	...
1901215	  774.7	  625.0	 5636.0	...
1901216	  774.9	  625.3	 5639.0	...
1901217	  775.0	  625.3	 5641.0	...
1901218	  774.9	  625.0	 5644.0	...
1901219	  774.7	  625.0	 5644.0	...
1901220	  774.6	  625.4	 5644.0	...
1901221	  774.4	  625.5	 5643.0	...
1901222	  774.4	  625.2	 5640.0	...
1901223	  774.5	  625.0	 5637.0	...
1901224	  774.6	  625.0	 5639.0	...
1901225	  774.7	  624.9	 5641.0	...
1901226	  774.9	  624.8	 5642.0	...
1901227	  775.1	  624.9	 5642.0	...
1901228	  775.3	  625.6	 5637.0	...
1901229	  775.3	  626.4	 5632.0	...
1901230	  775.3	  626.8	 5627.0	...
1901231	  775.3	  626.6	 5626.0	...
1901232	  775.4	  626.3	 5626.0	...
1901233	  775.5	  626.2	 5626.0	...
1901234	  775.5	  626.1	 5627.0	...
1901235	  775.3	  626.2	 5627.0	...
1901236	  775.0	  626.4	 5627.0	...
1901237	  774.8	  626.4	 5627.0	...
1901238	  774.7	  626.0	 5627.0	...
1901239	  774.8	  625.6	 5627.0	...
1901240	  775.0	  625.6	 5627.0	...
1901241	  775.1	  625.8	 5626.0	...
1901242	  775.2	  626.0	 5625.0	...
1901243	  775.2	  626.2	 5625.0	...
1901244	  775.1	  626.3	 5625.0	...
1901245	  775.0	  626.1	 5625.0	...
1901246	  774.9	  625.8	 5625.0	...
1901247	  774.9	  625.9	 5624.0	...
1901248	  775.0	  626.2	 5626.0	...
1901249	  774.9	  626.5	 5629.0	...
1901250	  774.8	  626.5	 5629.0	...
1901251	  774.8	  626.5	 5627.0	...
1901252	  774.8	  626.5	 5624.0	...
1901253	  774.9	  626.4	 5623.0	...
1901254	  774.9	  626.2	 5623.0	...
1901255	  775.1	  626.0	 5624.0	...
1901256	  775.3	  625.9	 5624.0	...
1901257	  775.5	  625.9	 5624.0	...
1901258	  775.4	  625.9	 5623.0	...
1901259	  775.2	  626.0	 5623.0	...
1901260	  775.1	  626.0	 5623.0	...
1901261	  775.0	  626.1	 5623.0	...
1901262	  774.9	  626.1	 5623.0	...
1901263	  774.8	  626.0	 5623.0	...
1901264	  774.8	  625.8	 5623.0	...
1901265	  774.9	  626.2	 5623.0	...
1901266	  775.0	  626.7	 5623.0	...
1901267	  775.1	  627.4	 5621.0	...
1901268	  775.1	  627.5	 5621.0	...
1901269	  775.0	  627.0	 5620.0	...
1901270	  774.9	  626.4	 5620.0	...
1901271	  774.8	  625.8	 5622.0	...
1901272	  774.7	  626.0	 5624.0	...
1901273	  774.7	  626.2	 5623.0	...
1901274	  774.7	  626.3	 5620.0	...
1901275	  774.6	  625.7	 5619.0	...
1901276	  774.7	  625.1	 5621.0	...
1901277	  774.8	  624.5	 5620.0	...
1901278	  774.8	  624.3	 5618.0	...
1901279	  774.9	  624.4	 5616.0	...
1901280	  775.1	  624.6	 5616.0	...
1901281	  775.3	  625.2	 5616.0	...
1901282	  775.4	  625.5	 5615.0	...
1901283	  775.4	  625.6	 5613.0	...
1901284	  775.2	  625.4	 5612.0	...
1901285	  775.3	  625.6	 5614.0	...
1901286	  775.4	  625.7	 5617.0	...
1901287	  775.4	  625.8	 5620.0	...
1901288	  775.4	  625.8	 5621.0	...
1901289	  775.3	  625.9	 5622.0	...
1901290	  775.3	  626.2	 5623.0	...
1901291	  774.9	  626.4	 5624.0	...
1901292	  774.6	  626.7	 5625.0	...
1901293	  774.2	  626.7	 5624.0	...
1901294	  774.3	  626.6	 5623.0	...
1901295	  774.4	  626.6	 5622.0	...
1901296	  774.5	  626.6	 5621.0	...
1901297	  774.6	  626.7	 5621.0	...
1901298	  774.5	  626.8	 5618.0	...
1901299	  774.5	  626.9	 5616.0	...
1901300	  774.5	  627.0	 5615.0	...
1901301	  774.6	  627.1	 5615.0	...
1901302	  774.7	  626.8	 5615.0	...
1901303	  774.8	  626.4	 5615.0	...
1901304	  774.7	  626.1	 5614.0	...
1901305	  774.5	  626.3	 5613.0	...
1901306	  774.3	  626.5	 5612.0	...
1901307	  774.3	  626.7	 5611.0	...
1901308	  774.5	  626.8	 5612.0	...
1901309	  774.7	  626.7	 5612.0	...
1901310	  774.7	  626.7	 5612.0	...
1901311	  774.7	  627.0	 5612.0	...
1901312	  774.6	  627.5	 5613.0	...
1901313	  774.6	  627.6	 5613.0	...
1901314	  774.7	  627.4	 5611.0	...
1901315	  774.8	  626.8	 5608.0	...
1901316	  774.9	  626.6	 5607.0	...
1901317	  774.8	  626.8	 5607.0	...
1901318	  774.6	  627.3	 5609.0	...
1901319	  774.5	  627.8	 5610.0	...
1901320	  774.4	  627.8	 5611.0	...
1901321	  774.3	  627.6	 5611.0	...
1901322	  774.3	  627.4	 5611.0	...
1901323	  774.5	  627.5	 5610.0	...
1901324	  774.7	  627.7	 5608.0	...
1901325	  774.8	  628.2	 5606.0	...
1901326	  774.8	  628.5	 5605.0	...
1901327	  774.7	  628.7	 5605.0	...
1901328	  774.7	  628.7	 5607.0	...
1901329	  774.6	  628.5	 5609.0	...
1901330	  774.7	  628.2	 5609.0	...
1901331	  774.8	  628.0	 5607.0	...
1901332	  774.9	  628.0	 5602.0	...
1901333	  774.9	  628.0	 5599.0	...
1901334	  775.0	  628.2	 5597.0	...
1901335	  775.1	  628.4	 5596.0	...
1901336	  775.1	  628.6	 5594.0	...
1901337	  775.2	  629.1	 5592.0	...
1901338	  775.2	  629.6	 5591.0	...
1901339	  775.3	  630.1	 5592.0	...
1901340	  775.4	  630.1	 5592.0	...
1901341	  775.5	  629.9	 5591.0	...
1901342	  775.6	  629.7	 5590.0	...
1901343	  775.5	  629.4	 5590.0	...
1901344	  775.3	  629.2	 5590.0	...
1901345	  775.1	  629.2	 5591.0	...
1901346	  775.1	  629.3	 5591.0	...
1901347	  775.2	  629.6	 5592.0	...
1901348	  775.4	  630.0	 5591.0	...
1901349	  775.6	  630.3	 5591.0	...
1901350	  775.8	  630.4	 5590.0	...
1901351	  775.9	  630.5	 5588.0	...
1901352	  775.9	  630.7	 5586.0	...
1901353	  775.7	  630.9	 5586.0	...
1901354	  775.5	  631.3	 5586.0	...
1901355	  775.2	  631.6	 5586.0	...
1901356	  775.1	  631.9	 5585.0	...
1901357	  774.9	  632.1	 5584.0	...
1901358	  774.8	  632.2	 5583.0	...
1901359	  775.2	  632.2	 5581.0	...
1901360	  775.7	  632.3	 5580.0	...
1901361	  776.1	  632.4	 5580.0	...
1901362	  776.2	  632.6	 5580.0	...
1901363	  776.1	  632.6	 5581.0	...
1901364	  776.1	  632.7	 5581.0	...
1901365	  776.0	  632.8	 5581.0	...
1901366	  775.8	  632.9	 5580.0	...
1901367	  775.7	  633.1	 5579.0	...
1901368	  775.7	  633.2	 5578.0	...
1901369	  775.7	  633.4	 5579.0	...
1901370	  775.6	  633.4	 5579.0	...
1901371	  775.6	  633.4	 5579.0	...
1901372	  775.5	  633.2	 5579.0	...
1901373	  775.4	  632.9	 5580.0	...
1901374	  775.3	  632.7	 5580.0	...
1901375	  775.3	  632.8	 5581.0	...
1901376	  775.6	  633.0	 5581.0	...
1901377	  776.1	  633.1	 5581.0	...
1901378	  776.5	  633.2	 5580.0	...
1901379	  776.7	  632.9	 5580.0	...
1901380	  776.9	  632.5	 5577.0	...
1901381	  777.0	  632.2	 5573.0	...
1901382	  777.0	  632.5	 5569.0	...
1901383	  776.8	  633.2	 5568.0	...
1901384	  776.7	  633.8	 5568.0	...
1901385	  776.6	  634.3	 5568.0	...
1901386	  776.6	  634.2	 5567.0	...
1901387	  776.6	  634.0	 5565.0	...
1901388	  776.7	  634.1	 5562.0	...
1901389	  776.7	  634.3	 5559.0	...
1901390	  776.8	  634.5	 5558.0	...
1901391	  776.8	  634.4	 5559.0	...
1901392	  776.8	  634.4	 5562.0	...
1901393	  776.8	  634.5	 5563.0	...
1901394	  776.9	  634.6	 5562.0	...
1901395	  777.4	  634.7	 5559.0	...
1901396	  777.9	  634.5	 5556.0	...
1901397	  778.0	  634.4	 5552.0	...
1901398	  777.7	  634.4	 5550.0	...
1901399	  777.4	  634.4	 5551.0	...
1901400	  777.4	  634.4	 5552.0	...
1901401	  777.4	  634.3	 5552.0	...
1901402	  777.3	  634.3	 5553.0	...
1901403	  777.3	  634.2	 5554.0	...
1901404	  777.3	  634.1	 5555.0	...
1901405	  777.2	  634.0	 5556.0	...
1901406	  777.1	  634.0	 5556.0	...
1901407	  777.1	  634.0	 5556.0	...
1901408	  777.2	  633.9	 5555.0	...
1901409	  777.3	  633.7	 5553.0	...
1901410	  777.5	  633.5	 5554.0	...
1901411	  777.6	  633.5	 5557.0	...
1901412	  777.6	  633.5	 5557.0	...
1901413	  777.4	  633.8	 5553.0	...
1901414	  777.3	  634.1	 5550.0	...
1901415	  777.2	  634.5	 5549.0	...
1901416	  777.2	  634.6	 5550.0	...
1901417	  777.2	  634.7	 5550.0	...
1901418	  777.2	  634.7	 5549.0	...
1901419	  777.2	  634.8	 5545.0	...
1901420	  777.2	  634.9	 5541.0	...
1901421	  777.3	  635.0	 5538.0	...
1901422	  777.4	  635.1	 5541.0	...
1901423	  777.4	  634.7	 5545.0	...
1901424	  777.6	  634.3	 5548.0	...
1901425	  777.8	  634.3	 5549.0	...
1901426	  778.1	  634.6	 5550.0	...
1901427	  778.1	  635.1	 5550.0	...
1901428	  778.1	  635.3	 5551.0	...
1901429	  778.0	  635.5	 5549.0	...
1901430	  777.9	  635.4	 5547.0	...
1901431	  777.8	  635.3	 5545.0	...
1901432	  777.9	  635.2	 5545.0	...
1901433	  777.9	  635.6	 5543.0	...
1901434	  777.9	  636.0	 5542.0	...
1901435	  778.0	  636.3	 5541.0	...
1901436	  778.0	  636.3	 5541.0	...
1901437	  778.0	  636.2	 5538.0	...
1901438	  778.2	  636.1	 5536.0	...
1901439	  778.4	  636.0	 5535.0	...
1901440	  778.4	  635.9	 5536.0	...
1901441	  778.1	  636.1	 5538.0	...
1901442	  778.1	  636.5	 5537.0	...
1901443	  778.2	  636.8	 5536.0	...
1901444	  778.2	  637.0	 5535.0	...
1901445	  778.1	  637.1	 5536.0	...
1901446	  778.1	  637.4	 5537.0	...
1901447	  778.2	  637.7	 5535.0	...
1901448	  778.3	  637.9	 5532.0	...
1901449	  778.4	  637.9	 5529.0	...
1901450	  778.4	  637.8	 5529.0	...
MSG	1901451 0000 _ Number Off
1901451	  778.4	  637.8	 5528.0	...
1901452	  778.5	  637.6	 5528.0	...
1901453	  778.6	  637.4	 5530.0	...
1901454	  778.8	  637.4	 5532.0	...
1901455	  778.8	  637.4	 5534.0	...
1901456	  778.9	  637.4	 5536.0	...
1901457	  779.1	  637.3	 5536.0	...
1901458	  779.1	  637.2	 5533.0	...
1901459	  779.3	  637.2	 5530.0	...
1901460	  779.4	  637.3	 5527.0	...
1901461	  779.5	  637.2	 5527.0	...
1901462	  779.4	  637.2	 5528.0	...
1901463	  779.4	  637.1	 5529.0	...
1901464	  779.4	  637.1	 5531.0	...
1901465	  779.2	  637.2	 5530.0	...
1901466	  778.9	  637.3	 5529.0	...
1901467	  778.8	  637.3	 5528.0	...
1901468	  779.0	  637.4	 5528.0	...
1901469	  779.1	  637.4	 5526.0	...
1901470	  779.2	  637.5	 5523.0	...
1901471	  779.3	  637.9	 5520.0	...
1901472	  779.4	  638.4	 5518.0	...
1901473	  779.3	  638.8	 5518.0	...
1901474	  779.2	  638.8	 5519.0	...
1901475	  779.1	  638.9	 5521.0	...
1901476	  779.1	  639.1	 5521.0	...
1901477	  779.1	  639.4	 5520.0	...
1901478	  779.1	  639.5	 5518.0	...
1901479	  779.2	  639.7	 5517.0	...
1901480	  779.3	  639.7	 5516.0	...
1901481	  779.3	  639.7	 5515.0	...
1901482	  779.4	  639.8	 5517.0	...
1901483	  779.6	  639.6	 5520.0	...
1901484	  779.7	  639.2	 5523.0	...
1901485	  779.8	  638.7	 5522.0	...
1901486	  779.8	  638.4	 5521.0	...
1901487	  779.8	  638.4	 5519.0	...
1901488	  780.0	  638.4	 5518.0	...
1901489	  780.2	  638.4	 5518.0	...
1901490	  780.3	  638.5	 5519.0	...
1901491	  780.3	  638.6	 5520.0	...
1901492	  780.3	  638.7	 5520.0	...
1901493	  780.3	  638.7	 5518.0	...
1901494	  780.5	  638.7	 5516.0	...
1901495	  780.7	  638.9	 5513.0	...
1901496	  780.4	  639.2	 5513.0	...
1901497	  780.0	  639.4	 5514.0	...
1901498	  779.4	  639.4	 5514.0	...
1901499	  779.4	  639.1	 5515.0	...
1901500	  779.4	  638.9	 5515.0	...
1901501	  779.5	  639.0	 5514.0	...
1901502	  779.7	  639.2	 5513.0	...
1901503	  779.9	  639.4	 5511.0	...
1901504	  780.0	  639.3	 5512.0	...
1901505	  779.9	  639.4	 5512.0	...
1901506	  780.0	  639.5	 5512.0	...
1901507	  780.1	  639.7	 5510.0	...
1901508	  780.1	  639.8	 5510.0	...
1901509	  780.1	  639.9	 5511.0	...
1901510	  780.2	  639.9	 5514.0	...
1901511	  780.2	  640.1	 5514.0	...
1901512	  780.3	  640.3	 5512.0	...
1901513	  780.4	  640.4	 5513.0	...
1901514	  780.5	  640.5	 5515.0	...
1901515	  780.6	  640.6	 5518.0	...
1901516	  780.6	  640.5	 5517.0	...
1901517	  780.6	  640.4	 5515.0	...
1901518	  780.5	  640.2	 5513.0	...
1901519	  780.4	  640.4	 5512.0	...
1901520	  780.3	  640.7	 5512.0	...
1901521	  780.6	  640.7	 5512.0	...
1901522	  780.9	  640.4	 5512.0	...
1901523	  780.8	  640.3	 5509.0	...
1901524	  780.4	  640.4	 5505.0	...
1901525	  780.1	  640.5	 5502.0	...
1901526	  780.1	  640.5	 5502.0	...
1901527	  780.1	  640.5	 5502.0	...
1901528	  780.2	  640.5	 5502.0	...
1901529	  780.4	  640.6	 5502.0	...
1901530	  780.7	  640.6	 5503.0	...
1901531	  780.7	  640.7	 5504.0	...
1901532	  780.7	  640.7	 5505.0	...
1901533	  780.5	  640.6	 5504.0	...
1901534	  780.4	  640.5	 5504.0	...
1901535	  780.3	  640.5	 5504.0	...
1901536	  780.1	  640.6	 5505.0	...
1901537	  779.9	  640.7	 5506.0	...
1901538	  779.8	  640.8	 5506.0	...
1901539	  779.9	  640.8	 5506.0	...
1901540	  780.0	  640.8	 5507.0	...
1901541	  779.9	  640.6	 5508.0	...
1901542	  779.9	  640.5	 5509.0	...
1901543	  780.1	  640.1	 5511.0	...
1901544	  780.4	  639.9	 5514.0	...
1901545	  780.5	  639.9	 5516.0	...
1901546	  780.4	  640.0	 5518.0	...
1901547	  780.7	  640.1	 5518.0	...
1901548	  780.9	  640.0	 5519.0	...
1901549	  781.1	  640.0	 5519.0	...
1901550	  781.0	  640.0	 5517.0	...
1901551	  780.5	  640.0	 5515.0	...
1901552	  780.0	  640.2	 5517.0	...
1901553	  779.5	  640.5	 5519.0	...
1901554	  779.7	  640.6	 5519.0	...
1901555	  779.9	  640.6	 5517.0	...
1901556	  780.2	  640.9	 5516.0	...
1901557	  780.2	  641.3	 5516.0	...
1901558	  780.2	  641.6	 5516.0	...
1901559	  780.5	  641.6	 5516.0	...
1901560	  780.8	  641.5	 5516.0	...
1901561	  781.0	  641.5	 5518.0	...
1901562	  781.0	  641.5	 5521.0	...
1901563	  781.1	  641.6	 5523.0	...
1901564	  781.1	  641.8	 5523.0	...
1901565	  781.2	  642.0	 5521.0	...
1901566	  781.0	  642.1	 5521.0	...
1901567	  780.9	  642.1	 5520.0	...
1901568	  780.9	  642.0	 5521.0	...
1901569	  781.0	  641.8	 5522.0	...
1901570	  781.1	  641.7	 5523.0	...
1901571	  781.1	  641.6	 5525.0	...
1901572	  781.3	  641.8	 5524.0	...
1901573	  781.4	  641.9	 5524.0	...
1901574	  781.5	  642.1	 5525.0	...
1901575	  781.7	  642.3	 5527.0	...
1901576	  781.8	  642.5	 5529.0	...
1901577	  781.9	  642.4	 5530.0	...
1901578	  781.6	  642.0	 5530.0	...
1901579	  781.4	  642.3	 5528.0	...
1901580	  781.3	  642.9	 5526.0	...
1901581	  781.4	  643.5	 5525.0	...
1901582	  781.2	  643.5	 5525.0	...
1901583	  781.3	  643.4	 5528.0	...
1901584	  781.5	  643.3	 5529.0	...
1901585	  781.7	  643.3	 5530.0	...
1901586	  781.7	  643.5	 5529.0	...
1901587	  781.7	  643.8	 5527.0	...
1901588	  781.9	  644.0	 5526.0	...
1901589	  782.0	  644.2	 5526.0	...
1901590	  781.9	  644.1	 5525.0	...
1901591	  781.7	  644.1	 5525.0	...
1901592	  781.6	  644.1	 5526.0	...
1901593	  781.7	  644.3	 5527.0	...
1901594	  781.8	  644.4	 5527.0	...
1901595	  781.9	  644.4	 5527.0	...
1901596	  781.7	  644.3	 5526.0	...
1901597	  781.3	  644.5	 5526.0	...
1901598	  781.2	  644.7	 5525.0	...
1901599	  781.5	  644.8	 5524.0	...
1901600	  781.8	  644.8	 5524.0	...
1901601	  781.8	  644.8	 5524.0	...
1901602	  781.8	  644.8	 5523.0	...
1901603	  781.8	  644.7	 5522.0	...
1901604	  781.7	  644.6	 5521.0	...
1901605	  781.6	  644.5	 5521.0	...
1901606	  781.6	  644.4	 5522.0	...
1901607	  781.5	  644.4	 5524.0	...
1901608	  781.4	  644.6	 5525.0	...
1901609	  781.3	  644.8	 5525.0	...
1901610	  781.5	  644.9	 5525.0	...
1901611	  781.8	  644.9	 5525.0	...
1901612	  781.7	  645.0	 5526.0	...
1901613	  781.3	  645.4	 5526.0	...
1901614	  781.0	  645.7	 5526.0	...
1901615	  781.3	  645.9	 5525.0	...
1901616	  781.3	  645.9	 5525.0	...
1901617	  781.2	  645.9	 5525.0	...
1901618	  780.9	  645.9	 5525.0	...
1901619	  780.8	  645.8	 5525.0	...
1901620	  781.0	  645.8	 5525.0	...
1901621	  781.4	  645.7	 5525.0	...
1901622	  781.5	  645.7	 5524.0	...
1901623	  781.1	  645.8	 5524.0	...
1901624	  780.8	  645.5	 5524.0	...
1901625	  780.8	  645.2	 5525.0	...
1901626	  780.8	  644.9	 5525.0	...
1901627	  780.9	  644.8	 5525.0	...
1901628	  781.0	  644.8	 5528.0	...
1901629	  781.0	  644.7	 5531.0	...
1901630	  781.0	  644.6	 5530.0	...
1901631	  781.0	  644.6	 5526.0	...
1901632	  781.0	  644.5	 5522.0	...
1901633	  780.8	  644.4	 5526.0	...
1901634	  780.5	  644.4	 5529.0	...
1901635	  780.2	  644.6	 5533.0	...
1901636	  780.2	  644.6	 5532.0	...
1901637	  780.2	  644.6	 5532.0	...
1901638	  780.2	  644.7	 5531.0	...
1901639	  780.1	  644.7	 5531.0	...
1901640	  780.0	  644.8	 5531.0	...
1901641	  780.0	  645.0	 5532.0	...
1901642	  780.4	  644.9	 5533.0	...
1901643	  780.8	  644.8	 5533.0	...
1901644	  780.8	  644.8	 5532.0	...
1901645	  780.7	  644.9	 5532.0	...
1901646	  780.4	  644.9	 5533.0	...
1901647	  780.1	  644.8	 5537.0	...
1901648	  779.7	  644.8	 5540.0	...
1901649	  779.4	  644.8	 5543.0	...
1901650	  779.3	  644.9	 5542.0	...
1901651	  779.6	  644.9	 5541.0	...
MSG	1901652 0000 _ Number On
1901652	  779.9	  644.7	 5541.0	...
1901653	  780.2	  644.4	 5540.0	...
1901654	  780.3	  644.2	 5539.0	...
1901655	  780.4	  644.0	 5540.0	...
1901656	  780.3	  643.8	 5541.0	...
1901657	  780.3	  643.4	 5540.0	...
1901658	  780.4	  643.2	 5537.0	...
1901659	  780.5	  642.9	 5532.0	...
1901660	  780.5	  642.7	 5530.0	...
1901661	  780.4	  643.0	 5528.0	...
1901662	  780.0	  643.5	 5527.0	...
1901663	  779.5	  644.0	 5529.0	...
1901664	  779.4	  643.7	 5532.0	...
1901665	  779.6	  643.3	 5535.0	...
1901666	  779.7	  643.0	 5536.0	...
1901667	  779.5	  642.9	 5537.0	...
1901668	  779.2	  642.8	 5538.0	...
1901669	  779.0	  642.6	 5538.0	...
1901670	  778.8	  642.5	 5538.0	...
1901671	  778.6	  642.1	 5537.0	...
1901672	  778.6	  641.7	 5535.0	...
1901673	  778.6	  641.4	 5535.0	...
1901674	  778.6	  641.3	 5537.0	...
1901675	  778.6	  641.7	 5539.0	...
1901676	  778.6	  642.2	 5540.0	...
1901677	  778.7	  642.6	 5542.0	...
1901678	  778.8	  642.4	 5543.0	...
1901679	  778.9	  642.0	 5543.0	...
1901680	  779.0	  641.8	 5543.0	...
1901681	  779.0	  641.6	 5544.0	...
1901682	  779.1	  641.5	 5544.0	...
1901683	  779.0	  641.4	 5541.0	...
1901684	  778.7	  641.5	 5538.0	...
1901685	  778.5	  641.7	 5536.0	...
1901686	  778.2	  641.9	 5539.0	...
1901687	  778.1	  642.0	 5543.0	...
1901688	  778.2	  641.8	 5546.0	...
1901689	  778.5	  641.3	 5547.0	...
1901690	  778.8	  640.8	 5546.0	...
1901691	  778.9	  640.4	 5545.0	...
1901692	  779.0	  640.1	 5543.0	...
1901693	  779.1	  639.9	 5542.0	...
1901694	  778.8	  639.8	 5542.0	...
1901695	  778.2	  639.8	 5543.0	...
1901696	  777.8	  639.8	 5545.0	...
1901697	  777.8	  639.3	 5550.0	...
1901698	  778.1	  638.9	 5554.0	...
1901699	  778.0	  638.5	 5557.0	...
1901700	  777.9	  638.7	 5556.0	...
1901701	  778.0	  638.8	 5555.0	...
1901702	  778.2	  638.6	 5555.0	...
1901703	  778.1	  638.2	 5555.0	...
1901704	  777.8	  637.7	 5554.0	...
1901705	  777.6	  637.4	 5554.0	...
1901706	  777.5	  637.2	 5555.0	...
1901707	  777.5	  637.1	 5553.0	...
1901708	  777.3	  636.5	 5551.0	...
1901709	  777.2	  636.1	 5552.0	...
1901710	  776.9	  635.4	 5556.0	...
1901711	  776.9	  635.2	 5559.0	...
1901712	  777.2	  634.9	 5559.0	...
1901713	  777.6	  634.8	 5559.0	...
1901714	  777.8	  634.6	 5559.0	...
1901715	  777.5	  634.3	 5561.0	...
1901716	  777.2	  634.0	 5563.0	...
1901717	  777.1	  633.6	 5564.0	...
1901718	  776.8	  633.0	 5565.0	...
1901719	  776.6	  632.3	 5565.0	...
1901720	  776.4	  631.6	 5565.0	...
1901721	  776.4	  631.4	 5566.0	...
1901722	  776.5	  631.4	 5566.0	...
1901723	  776.4	  631.4	 5567.0	...
1901724	  776.3	  631.5	 5567.0	...
1901725	  776.3	  631.4	 5568.0	...
1901726	  776.3	  631.2	 5570.0	...
1901727	  776.2	  631.1	 5570.0	...
1901728	  776.4	  631.3	 5571.0	...
1901729	  776.7	  631.5	 5570.0	...
1901730	  776.9	  631.7	 5570.0	...
1901731	  776.7	  631.8	 5569.0	...
1901732	  776.5	  631.7	 5568.0	...
1901733	  776.3	  631.6	 5568.0	...
1901734	  776.3	  631.9	 5567.0	...
1901735	  776.3	  632.2	 5568.0	...
1901736	  776.2	  632.6	 5569.0	...
1901737	  776.2	  632.7	 5568.0	...
1901738	  776.2	  632.7	 5566.0	...
1901739	  776.3	  632.6	 5564.0	...
1901740	  776.4	  632.1	 5567.0	...
1901741	  776.6	  631.6	 5570.0	...
1901742	  776.7	  631.2	 5571.0	...
1901743	  776.5	  631.4	 5569.0	...
1901744	  776.1	  631.5	 5567.0	...
1901745	  775.9	  631.5	 5568.0	...
1901746	  776.0	  631.3	 5570.0	...
1901747	  776.1	  631.1	 5572.0	...
1901748	  776.0	  631.1	 5574.0	...
1901749	  775.8	  631.1	 5575.0	...
1901750	  775.6	  630.9	 5575.0	...
1901751	  775.5	  630.7	 5575.0	...
1901752	  775.6	  630.5	 5575.0	...
1901753	  775.8	  630.3	 5575.0	...
1901754	  776.0	  630.2	 5578.0	...
1901755	  775.8	  630.1	 5582.0	...
1901756	  775.7	  629.7	 5583.0	...
1901757	  775.7	  629.3	 5581.0	...
1901758	  775.7	  628.9	 5579.0	...
1901759	  775.8	  628.8	 5580.0	...
1901760	  775.6	  628.7	 5579.0	...
1901761	  775.4	  628.8	 5579.0	...
1901762	  775.1	  628.8	 5580.0	...
1901763	  775.1	  628.5	 5580.0	...
1901764	  774.9	  628.3	 5579.0	...
1901765	  774.7	  628.3	 5578.0	...
1901766	  774.7	  628.3	 5578.0	...
1901767	  774.7	  627.9	 5579.0	...
1901768	  774.7	  627.4	 5579.0	...
1901769	  774.8	  626.9	 5580.0	...
1901770	  775.0	  627.0	 5581.0	...
1901771	  775.1	  627.1	 5582.0	...
1901772	  775.1	  627.2	 5583.0	...
1901773	  775.2	  627.2	 5583.0	...
1901774	  775.2	  627.0	 5583.0	...
1901775	  775.2	  626.5	 5583.0	...
1901776	  775.0	  626.0	 5584.0	...
1901777	  774.9	  625.6	 5587.0	...
1901778	  774.7	  625.6	 5591.0	...
1901779	  774.4	  625.6	 5593.0	...
1901780	  774.3	  625.3	 5592.0	...
1901781	  774.3	  625.1	 5591.0	...
1901782	  774.4	  625.0	 5591.0	...
1901783	  774.4	  624.6	 5594.0	...
1901784	  774.4	  624.2	 5596.0	...
1901785	  774.3	  623.8	 5598.0	...
1901786	  774.2	  623.8	 5599.0	...
1901787	  774.1	  623.6	 5599.0	...
1901788	  774.0	  623.2	 5599.0	...
1901789	  773.9	  622.6	 5599.0	...
1901790	  773.8	  622.2	 5599.0	...
1901791	  773.9	  621.9	 5599.0	...
1901792	  773.9	  621.8	 5598.0	...
1901793	  773.8	  621.6	 5598.0	...
1901794	  773.8	  621.5	 5598.0	...
1901795	  773.9	  621.4	 5599.0	...
1901796	  774.1	  621.5	 5600.0	...
1901797	  774.3	  621.4	 5602.0	...
1901798	  774.2	  620.9	 5600.0	...
1901799	  774.1	  620.3	 5596.0	...
1901800	  773.8	  619.8	 5593.0	...
1901801	  773.6	  619.9	 5593.0	...
1901802	  773.5	  619.9	 5594.0	...
1901803	  773.5	  619.9	 5598.0	...
1901804	  773.7	  619.8	 5601.0	...
1901805	  773.8	  619.7	 5603.0	...
1901806	  773.9	  619.7	 5603.0	...
1901807	  773.9	  619.6	 5603.0	...
1901808	  773.8	  619.5	 5602.0	...
1901809	  773.3	  619.4	 5600.0	...
1901810	  772.8	  619.0	 5599.0	...
1901811	  772.8	  618.6	 5599.0	...
1901812	  773.3	  617.9	 5600.0	...
1901813	  773.7	  617.6	 5601.0	...
1901814	  773.4	  617.5	 5602.0	...
1901815	  773.1	  617.6	 5601.0	...
1901816	  772.9	  617.7	 5600.0	...
1901817	  773.1	  617.7	 5598.0	...
1901818	  773.3	  617.7	 5598.0	...
1901819	  773.5	  617.6	 5598.0	...
1901820	  773.6	  617.6	 5597.0	...
1901821	  773.6	  617.5	 5596.0	...
1901822	  773.5	  617.5	 5596.0	...
1901823	  773.5	  617.4	 5596.0	...
1901824	  773.5	  617.3	 5595.0	...
1901825	  773.4	  617.2	 5595.0	...
1901826	  773.3	  617.3	 5595.0	...
1901827	  773.2	  617.5	 5595.0	...
1901828	  773.1	  617.7	 5595.0	...
1901829	  773.1	  617.7	 5596.0	...
1901830	  773.1	  617.6	 5593.0	...
1901831	  773.1	  617.6	 5590.0	...
1901832	  773.1	  617.6	 5588.0	...
1901833	  773.0	  618.2	 5588.0	...
1901834	  772.9	  618.9	 5589.0	...
1901835	  772.8	  619.5	 5588.0	...
1901836	  772.7	  619.9	 5587.0	...
1901837	  772.7	  620.5	 5587.0	...
1901838	  772.8	  621.2	 5582.0	...
1901839	  772.9	  622.2	 5577.0	...
1901840	  773.0	  623.2	 5573.0	...
1901841	  773.3	  624.6	 5573.0	...
1901842	  773.7	  625.6	 5568.0	...
1901843	  774.0	  626.9	 5560.0	...
1901844	  774.1	  627.9	 5552.0	...
1901845	  774.4	  629.7	 5545.0	...
EFIX R   1898380	1901845	3466	  778.9	  617.5	   5413
SSACC R  1901846
1901846	  774.7	  631.4	 5539.0	...
1901847	  775.1	  632.8	 5533.0	...
1901848	  775.3	  633.9	 5528.0	...
1901849	  775.5	  635.3	 5520.0	...
1901850	  775.8	  637.5	 5511.0	...
1901851	  776.1	  639.0	 5501.0	...
1901852	  776.5	  641.5	 5491.0	...
1901853	  776.8	  643.9	 5484.0	...
1901854	  777.1	  647.4	 5472.0	...
1901855	  777.1	  650.7	 5465.0	...
1901856	  777.2	  654.6	 5449.0	...
1901857	  777.4	  658.9	 5431.0	...
1901858	  777.5	  663.4	 5409.0	...
1901859	  777.6	  669.0	 5386.0	...
1901860	  777.6	  675.4	 5365.0	...
1901861	  777.6	  682.8	 5333.0	...
1901862	  778.0	  690.8	 5303.0	...
1901863	  778.3	  698.4	 5271.0	...
1901864	  778.7	  705.3	 5248.0	...
1901865	  778.8	  709.5	 5231.0	...
1901866	  779.7	  713.6	 5217.0	...
1901867	  780.8	  720.1	 5193.0	...
1901868	  782.4	  731.1	 5153.0	...
1901869	  783.9	  746.3	 5091.0	...
1901870	  785.6	  763.7	 5024.0	...
1901871	  787.6	  784.2	 4947.0	...
1901872	  789.5	  806.6	 4863.0	...
1901873	  791.4	  830.5	 4770.0	...
1901874	  793.3	  855.8	 4674.0	...
1901875	  795.3	  882.9	 4570.0	...
1901876	  797.0	  913.8	 4453.0	...
1901877	  798.8	  946.6	 4327.0	...
1901878	  800.8	  981.6	 4196.0	...
1901879	  803.2	 1017.0	 4061.0	...
1901880	  806.0	 1055.0	 3916.0	...
1901881	  809.8	 1095.0	 3768.0	...
1901882	  813.9	 1138.4	 3614.0	...
1901883	  817.6	 1183.8	 3454.0	...
1901884	  818.8	 1232.3	 3283.0	...
1901885	  818.9	 1283.0	 3100.0	...
1901886	  817.9	 1318.0	 2975.0	...
1901887	  817.8	 1335.8	 2910.0	...
1901888	  817.8	 1335.8	 2910.0	...
SBLINK R 1901889
1901889	   .	   .	    0.0	...
1901890	   .	   .	    0.0	...
1901891	   .	   .	    0.0	...
1901892	   .	   .	    0.0	...
1901893	   .	   .	    0.0	...
1901894	   .	   .	    0.0	...
1901895	   .	   .	    0.0	...
1901896	   .	   .	    0.0	...
1901897	   .	   .	    0.0	...
1901898	   .	   .	    0.0	...
1901899	   .	   .	    0.0	...
1901900	   .	   .	    0.0	...
1901901	   .	   .	    0.0	...
1901902	   .	   .	    0.0	...
1901903	   .	   .	    0.0	...
1901904	   .	   .	    0.0	...
1901905	   .	   .	    0.0	...
1901906	   .	   .	    0.0	...
1901907	   .	   .	    0.0	...
1901908	   .	   .	    0.0	...
1901909	   .	   .	    0.0	...
1901910	   .	   .	    0.0	...
1901911	   .	   .	    0.0	...
1901912	   .	   .	    0.0	...
1901913	   .	   .	    0.0	...
1901914	   .	   .	    0.0	...
1901915	   .	   .	    0.0	...
1901916	   .	   .	    0.0	...
1901917	   .	   .	    0.0	...
1901918	   .	   .	    0.0	...
1901919	   .	   .	    0.0	...
1901920	   .	   .	    0.0	...
1901921	   .	   .	    0.0	...
1901922	   .	   .	    0.0	...
1901923	   .	   .	    0.0	...
1901924	   .	   .	    0.0	...
1901925	   .	   .	    0.0	...
1901926	   .	   .	    0.0	...
1901927	   .	   .	    0.0	...
1901928	   .	   .	    0.0	...
1901929	   .	   .	    0.0	...
1901930	   .	   .	    0.0	...
1901931	   .	   .	    0.0	...
1901932	   .	   .	    0.0	...
1901933	   .	   .	    0.0	...
1901934	   .	   .	    0.0	...
1901935	   .	   .	    0.0	...
1901936	   .	   .	    0.0	...
1901937	   .	   .	    0.0	...
1901938	   .	   .	    0.0	...
1901939	   .	   .	    0.0	...
1901940	   .	   .	    0.0	...
1901941	   .	   .	    0.0	...
1901942	   .	   .	    0.0	...
1901943	   .	   .	    0.0	...
1901944	   .	   .	    0.0	...
1901945	   .	   .	    0.0	...
1901946	   .	   .	    0.0	...
1901947	   .	   .	    0.0	...
1901948	   .	   .	    0.0	...
1901949	   .	   .	    0.0	...
1901950	   .	   .	    0.0	...
1901951	   .	   .	    0.0	...
1901952	   .	   .	    0.0	...
1901953	   .	   .	    0.0	...
1901954	   .	   .	    0.0	...
1901955	   .	   .	    0.0	...
1901956	   .	   .	    0.0	...
1901957	   .	   .	    0.0	...
1901958	   .	   .	    0.0	...
1901959	   .	   .	    0.0	...
1901960	   .	   .	    0.0	...
1901961	   .	   .	    0.0	...
1901962	   .	   .	    0.0	...
1901963	   .	   .	    0.0	...
1901964	   .	   .	    0.0	...
1901965	   .	   .	    0.0	...
MSG	1901966 0000 _ Number Off
1901966	   .	   .	    0.0	...
1901967	   .	   .	    0.0	...
1901968	   .	   .	    0.0	...
1901969	   .	   .	    0.0	...
1901970	   .	   .	    0.0	...
1901971	   .	   .	    0.0	...
1901972	   .	   .	    0.0	...
1901973	   .	   .	    0.0	...
1901974	   .	   .	    0.0	...
1901975	   .	   .	    0.0	...
1901976	   .	   .	    0.0	...
1901977	   .	   .	    0.0	...
1901978	   .	   .	    0.0	...
1901979	   .	   .	    0.0	...
1901980	   .	   .	    0.0	...
1901981	   .	   .	    0.0	...
1901982	   .	   .	    0.0	...
1901983	   .	   .	    0.0	...
1901984	   .	   .	    0.0	...
1901985	   .	   .	    0.0	...
1901986	   .	   .	    0.0	...
1901987	   .	   .	    0.0	...
1901988	   .	   .	    0.0	...
1901989	   .	   .	    0.0	...
1901990	   .	   .	    0.0	...
1901991	   .	   .	    0.0	...
1901992	   .	   .	    0.0	...
1901993	   .	   .	    0.0	...
1901994	   .	   .	    0.0	...
1901995	   .	   .	    0.0	...
1901996	   .	   .	    0.0	...
1901997	   .	   .	    0.0	...
1901998	   .	   .	    0.0	...
1901999	   .	   .	    0.0	...
1902000	   .	   .	    0.0	...
1902001	   .	   .	    0.0	...
1902002	   .	   .	    0.0	...
1902003	   .	   .	    0.0	...
1902004	   .	   .	    0.0	...
1902005	   .	   .	    0.0	...
1902006	   .	   .	    0.0	...
1902007	   .	   .	    0.0	...
1902008	   .	   .	    0.0	...
1902009	   .	   .	    0.0	...
1902010	   .	   .	    0.0	...
1902011	   .	   .	    0.0	...
1902012	   .	   .	    0.0	...
1902013	   .	   .	    0.0	...
1902014	   .	   .	    0.0	...
1902015	   .	   .	    0.0	...
1902016	   .	   .	    0.0	...
1902017	   .	   .	    0.0	...
1902018	   .	   .	    0.0	...
1902019	   .	   .	    0.0	...
1902020	   .	   .	    0.0	...
1902021	   .	   .	    0.0	...
1902022	   .	   .	    0.0	...
1902023	   .	   .	    0.0	...
1902024	   .	   .	    0.0	...
1902025	   .	   .	    0.0	...
1902026	   .	   .	    0.0	...
1902027	   .	   .	    0.0	...
1902028	   .	   .	    0.0	...
1902029	   .	   .	    0.0	...
1902030	   .	   .	    0.0	...
1902031	   .	   .	    0.0	...
1902032	   .	   .	    0.0	...
1902033	   .	   .	    0.0	...
1902034	   .	   .	    0.0	...
1902035	   .	   .	    0.0	...
1902036	   .	   .	    0.0	...
1902037	   .	   .	    0.0	...
1902038	   .	   .	    0.0	...
1902039	   .	   .	    0.0	...
1902040	   .	   .	    0.0	...
1902041	   .	   .	    0.0	...
1902042	   .	   .	    0.0	...
1902043	   .	   .	    0.0	...
1902044	   .	   .	    0.0	...
1902045	   .	   .	    0.0	...
1902046	   .	   .	    0.0	...
1902047	   .	   .	    0.0	...
1902048	   .	   .	    0.0	...
1902049	   .	   .	    0.0	...
1902050	   .	   .	    0.0	...
1902051	   .	   .	    0.0	...
1902052	   .	   .	    0.0	...
1902053	   .	   .	    0.0	...
1902054	   .	   .	    0.0	...
1902055	   .	   .	    0.0	...
1902056	   .	   .	    0.0	...
1902057	   .	   .	    0.0	...
1902058	   .	   .	    0.0	...
1902059	   .	   .	    0.0	...
1902060	   .	   .	    0.0	...
1902061	   .	   .	    0.0	...
1902062	   .	   .	    0.0	...
1902063	   .	   .	    0.0	...
1902064	   .	   .	    0.0	...
1902065	   .	   .	    0.0	...
1902066	   .	   .	    0.0	...
1902067	   .	   .	    0.0	...
1902068	   .	   .	    0.0	...
1902069	   .	   .	    0.0	...
1902070	   .	   .	    0.0	...
1902071	   .	   .	    0.0	...
1902072	   .	   .	    0.0	...
1902073	   .	   .	    0.0	...
EBLINK R 1901889	1902073	185
1902074	  828.5	 1301.0	 2761.0	...
1902075	  828.5	 1301.0	 2761.0	...
1902076	  828.0	 1298.0	 2777.0	...
1902077	  827.3	 1292.2	 2797.0	...
1902078	  826.2	 1282.9	 2833.0	...
1902079	  825.3	 1274.0	 2865.0	...
1902080	  824.3	 1265.1	 2898.0	...
1902081	  823.4	 1256.1	 2928.0	...
1902082	  822.2	 1247.5	 2955.0	...
1902083	  821.0	 1237.8	 2988.0	...
1902084	  820.5	 1229.0	 3020.0	...
1902085	  820.2	 1220.4	 3048.0	...
1902086	  819.8	 1212.4	 3078.0	...
1902087	  818.8	 1205.6	 3103.0	...
1902088	  817.6	 1197.7	 3133.0	...
1902089	  816.9	 1191.5	 3154.0	...
1902090	  816.4	 1183.8	 3181.0	...
1902091	  816.0	 1176.2	 3210.0	...
1902092	  815.6	 1168.2	 3244.0	...
1902093	  815.0	 1160.7	 3271.0	...
1902094	  815.0	 1153.6	 3298.0	...
1902095	  814.8	 1146.2	 3321.0	...
1902096	  814.6	 1139.2	 3348.0	...
1902097	  814.0	 1132.2	 3373.0	...
1902098	  813.9	 1125.0	 3403.0	...
1902099	  814.0	 1117.5	 3431.0	...
1902100	  814.2	 1110.9	 3456.0	...
1902101	  813.8	 1104.5	 3476.0	...
1902102	  813.4	 1098.9	 3493.0	...
1902103	  813.1	 1092.8	 3514.0	...
1902104	  812.9	 1086.5	 3536.0	...
1902105	  812.4	 1080.2	 3562.0	...
1902106	  811.7	 1073.9	 3585.0	...
1902107	  811.1	 1068.9	 3601.0	...
1902108	  810.6	 1063.9	 3616.0	...
1902109	  810.0	 1059.3	 3632.0	...
1902110	  809.7	 1054.0	 3652.0	...
1902111	  809.2	 1049.6	 3670.0	...
1902112	  808.6	 1044.7	 3685.0	...
1902113	  808.3	 1040.2	 3697.0	...
1902114	  808.2	 1035.1	 3715.0	...
1902115	  808.1	 1030.2	 3736.0	...
1902116	  808.0	 1026.7	 3754.0	...
1902117	  807.9	 1022.9	 3766.0	...
1902118	  807.5	 1019.0	 3775.0	...
1902119	  806.8	 1013.5	 3791.0	...
1902120	  806.2	 1008.8	 3809.0	...
1902121	  805.9	 1005.1	 3825.0	...
ESACC R  1901846	1902121	276	  774.7	  631.4	  805.9	 1005.1	   8.00	   3270
SFIX R   1902122
1902122	  805.6	 1001.6	 3839.0	...
1902123	  805.3	  998.1	 3850.0	...
1902124	  804.9	  994.4	 3865.0	...
1902125	  804.7	  990.3	 3881.0	...
1902126	  804.4	  986.4	 3894.0	...
1902127	  804.0	  982.9	 3904.0	...
1902128	  803.4	  980.5	 3917.0	...
1902129	  802.9	  977.6	 3931.0	...
1902130	  802.2	  974.4	 3941.0	...
1902131	  801.7	  970.9	 3944.0	...
1902132	  801.7	  967.3	 3954.0	...
1902133	  801.7	  964.4	 3963.0	...
1902134	  802.1	  962.3	 3980.0	...
1902135	  802.3	  960.7	 3991.0	...
1902136	  802.4	  958.5	 4001.0	...
1902137	  802.0	  955.1	 4009.0	...
1902138	  801.7	  951.5	 4020.0	...
1902139	  801.5	  947.8	 4032.0	...
1902140	  801.3	  945.0	 4042.0	...
1902141	  801.1	  942.2	 4053.0	...
1902142	  801.2	  939.3	 4064.0	...
1902143	  801.3	  936.4	 4074.0	...
1902144	  801.4	  932.7	 4085.0	...
1902145	  801.0	  929.6	 4095.0	...
1902146	  800.7	  926.6	 4106.0	...
1902147	  800.4	  923.6	 4113.0	...
1902148	  800.1	  921.1	 4122.0	...
1902149	  800.4	  918.7	 4132.0	...
1902150	  800.7	  916.6	 4142.0	...
1902151	  801.2	  914.5	 4151.0	...
1902152	  801.3	  911.7	 4157.0	...
1902153	  801.4	  909.2	 4164.0	...
1902154	  801.0	  906.7	 4170.0	...
1902155	  800.6	  905.2	 4174.0	...
1902156	  800.2	  903.2	 4182.0	...
1902157	  800.0	  901.1	 4189.0	...
1902158	  799.8	  899.5	 4199.0	...
1902159	  799.6	  899.3	 4202.0	...
1902160	  799.2	  897.9	 4208.0	...
1902161	  799.0	  895.4	 4212.0	...
1902162	  799.3	  893.0	 4215.0	...
1902163	  799.8	  891.0	 4218.0	...
1902164	  800.2	  890.0	 4221.0	...
1902165	  800.1	  888.5	 4226.0	...
1902166	  799.8	  886.9	 4230.0	...
1902167	  799.3	  884.7	 4241.0	...
1902168	  798.9	  882.7	 4251.0	...
1902169	  798.7	  881.4	 4258.0	...
1902170	  798.5	  880.1	 4261.0	...
1902171	  798.2	  879.0	 4265.0	...
1902172	  797.9	  877.3	 4272.0	...
1902173	  797.8	  875.8	 4277.0	...
1902174	  797.6	  874.1	 4284.0	...
1902175	  797.5	  872.8	 4288.0	...
MSG	1902176 0000 _ Number On
1902176	  797.3	  871.2	 4291.0	...
1902177	  797.4	  870.1	 4292.0	...
1902178	  797.4	  868.3	 4296.0	...
1902179	  797.6	  867.2	 4301.0	...
1902180	  797.5	  865.2	 4308.0	...
1902181	  797.3	  863.4	 4316.0	...
1902182	  797.0	  861.5	 4323.0	...
1902183	  796.7	  860.7	 4328.0	...
1902184	  796.5	  859.3	 4329.0	...
1902185	  796.7	  857.9	 4330.0	...
1902186	  797.0	  856.6	 4331.0	...
1902187	  797.3	  855.2	 4333.0	...
1902188	  797.0	  853.8	 4337.0	...
1902189	  796.6	  852.2	 4342.0	...
1902190	  796.5	  851.1	 4345.0	...
1902191	  796.5	  850.1	 4346.0	...
1902192	  796.6	  849.2	 4347.0	...
1902193	  797.0	  848.2	 4348.0	...
1902194	  797.5	  847.5	 4349.0	...
1902195	  797.7	  845.6	 4353.0	...
1902196	  797.2	  843.8	 4360.0	...
1902197	  796.9	  841.7	 4368.0	...
1902198	  796.9	  840.1	 4374.0	...
1902199	  796.6	  839.1	 4378.0	...
1902200	  796.1	  837.7	 4382.0	...
1902201	  795.8	  836.6	 4384.0	...
1902202	  795.8	  835.3	 4385.0	...
1902203	  796.2	  834.6	 4387.0	...
1902204	  796.5	  833.4	 4389.0	...
1902205	  796.7	  831.7	 4396.0	...
1902206	  796.6	  829.9	 4402.0	...
1902207	  796.5	  828.6	 4408.0	...
1902208	  796.6	  828.0	 4408.0	...
1902209	  796.7	  826.9	 4409.0	...
1902210	  796.7	  826.1	 4411.0	...
1902211	  796.5	  824.7	 4413.0	...
1902212	  796.3	  823.2	 4413.0	...
1902213	  796.0	  821.2	 4417.0	...
1902214	  795.9	  819.6	 4421.0	...
1902215	  795.7	  818.4	 4424.0	...
1902216	  795.7	  818.0	 4424.0	...
1902217	  795.6	  817.0	 4426.0	...
1902218	  795.4	  815.4	 4432.0	...
1902219	  795.2	  813.9	 4439.0	...
1902220	  795.3	  813.2	 4442.0	...
1902221	  795.3	  812.1	 4441.0	...
1902222	  795.4	  810.6	 4440.0	...
1902223	  795.3	  808.9	 4440.0	...
1902224	  795.2	  808.3	 4441.0	...
1902225	  794.8	  807.5	 4445.0	...
1902226	  794.5	  806.7	 4449.0	...
1902227	  794.2	  805.8	 4457.0	...
1902228	  794.1	  804.3	 4460.0	...
1902229	  794.0	  802.9	 4463.0	...
1902230	  793.5	  801.4	 4463.0	...
1902231	  793.2	  800.8	 4462.0	...
1902232	  793.3	  799.8	 4462.0	...
1902233	  793.8	  798.9	 4462.0	...
1902234	  794.3	  798.2	 4464.0	...
1902235	  794.0	  797.4	 4467.0	...
1902236	  793.6	  796.7	 4469.0	...
1902237	  793.2	  795.7	 4473.0	...
1902238	  793.1	  795.3	 4477.0	...
1902239	  793.1	  794.5	 4481.0	...
1902240	  793.2	  793.6	 4484.0	...
1902241	  793.3	  792.7	 4485.0	...
1902242	  793.5	  792.1	 4486.0	...
1902243	  793.3	  791.3	 4487.0	...
1902244	  793.0	  790.5	 4491.0	...
1902245	  792.5	  789.8	 4495.0	...
1902246	  792.2	  789.7	 4500.0	...
1902247	  792.4	  789.8	 4500.0	...
1902248	  792.7	  789.8	 4501.0	...
1902249	  793.1	  789.3	 4502.0	...
1902250	  793.2	  788.5	 4502.0	...
1902251	  793.3	  787.6	 4502.0	...
1902252	  793.3	  786.7	 4502.0	...
1902253	  793.0	  785.9	 4503.0	...
1902254	  792.6	  785.0	 4504.0	...
1902255	  792.6	  784.5	 4506.0	...
1902256	  792.9	  783.3	 4507.0	...
1902257	  793.1	  782.4	 4507.0	...
1902258	  793.1	  781.7	 4507.0	...
1902259	  792.9	  781.5	 4506.0	...
1902260	  792.6	  781.1	 4506.0	...
1902261	  792.3	  780.1	 4506.0	...
1902262	  792.1	  779.1	 4509.0	...
1902263	  792.1	  778.3	 4513.0	...
1902264	  792.1	  777.4	 4516.0	...
1902265	  792.0	  776.7	 4520.0	...
1902266	  791.9	  775.7	 4521.0	...
1902267	  791.9	  775.3	 4523.0	...
1902268	  792.0	  774.6	 4523.0	...
1902269	  791.9	  774.3	 4523.0	...
1902270	  791.8	  774.0	 4522.0	...
1902271	  791.6	  773.2	 4525.0	...
1902272	  791.3	  771.8	 4528.0	...
1902273	  791.1	  770.5	 4531.0	...
1902274	  791.0	  769.6	 4532.0	...
1902275	  791.2	  768.6	 4534.0	...
1902276	  791.4	  767.5	 4537.0	...
1902277	  791.6	  766.6	 4541.0	...
1902278	  791.5	  766.0	 4545.0	...
1902279	  791.3	  764.9	 4545.0	...
1902280	  791.2	  763.8	 4543.0	...
1902281	  791.0	  762.8	 4541.0	...
1902282	  790.8	  762.0	 4541.0	...
1902283	  790.6	  761.3	 4541.0	...
1902284	  790.7	  760.3	 4545.0	...
1902285	  790.7	  759.0	 4550.0	...
1902286	  790.7	  757.7	 4554.0	...
1902287	  790.5	  756.8	 4554.0	...
1902288	  790.4	  756.8	 4555.0	...
1902289	  790.4	  756.5	 4555.0	...
1902290	  790.4	  756.0	 4556.0	...
1902291	  790.4	  755.4	 4555.0	...
1902292	  790.3	  755.1	 4556.0	...
1902293	  790.3	  754.9	 4556.0	...
1902294	  790.3	  754.6	 4556.0	...
1902295	  790.5	  754.4	 4555.0	...
1902296	  790.8	  754.1	 4554.0	...
1902297	  791.4	  753.5	 4556.0	...
1902298	  791.6	  751.9	 4562.0	...
1902299	  791.8	  750.5	 4568.0	...
1902300	  791.8	  749.7	 4572.0	...
1902301	  791.7	  749.2	 4573.0	...
1902302	  791.7	  748.5	 4573.0	...
1902303	  791.6	  747.8	 4573.0	...
1902304	  791.5	  747.6	 4573.0	...
1902305	  791.3	  746.6	 4576.0	...
1902306	  791.1	  745.6	 4579.0	...
1902307	  790.9	  744.6	 4582.0	...
1902308	  790.8	  744.5	 4582.0	...
1902309	  790.8	  744.3	 4582.0	...
1902310	  790.6	  743.6	 4582.0	...
1902311	  790.5	  743.1	 4583.0	...
1902312	  790.4	  742.5	 4584.0	...
1902313	  790.7	  742.2	 4584.0	...
1902314	  790.8	  741.6	 4584.0	...
1902315	  791.0	  741.3	 4584.0	...
1902316	  791.0	  740.9	 4584.0	...
1902317	  791.0	  740.8	 4584.0	...
1902318	  791.0	  740.2	 4584.0	...
1902319	  790.7	  739.6	 4583.0	...
1902320	  790.4	  739.0	 4582.0	...
1902321	  790.2	  738.8	 4582.0	...
1902322	  790.1	  738.5	 4582.0	...
1902323	  790.0	  738.0	 4582.0	...
1902324	  790.3	  737.4	 4584.0	...
1902325	  790.5	  736.6	 4586.0	...
1902326	  790.8	  736.0	 4588.0	...
1902327	  790.8	  735.4	 4589.0	...
1902328	  791.0	  735.2	 4589.0	...
1902329	  791.1	  734.9	 4593.0	...
1902330	  790.9	  734.9	 4597.0	...
1902331	  790.6	  735.0	 4600.0	...
1902332	  790.2	  735.0	 4601.0	...
1902333	  790.2	  734.9	 4602.0	...
1902334	  790.3	  734.6	 4601.0	...
1902335	  790.1	  734.3	 4599.0	...
1902336	  789.9	  734.2	 4596.0	...
1902337	  789.6	  734.2	 4594.0	...
1902338	  789.6	  734.2	 4593.0	...
1902339	  789.6	  734.1	 4593.0	...
1902340	  789.7	  733.9	 4596.0	...
1902341	  789.7	  733.6	 4600.0	...
1902342	  789.6	  733.4	 4601.0	...
1902343	  789.5	  733.1	 4600.0	...
1902344	  789.6	  732.9	 4598.0	...
1902345	  789.7	  732.8	 4599.0	...
1902346	  789.7	  732.0	 4602.0	...
1902347	  789.6	  731.3	 4603.0	...
1902348	  789.4	  730.6	 4603.0	...
1902349	  789.2	  730.6	 4602.0	...
1902350	  789.0	  730.6	 4602.0	...
1902351	  788.9	  730.1	 4601.0	...
1902352	  788.6	  729.6	 4600.0	...
1902353	  788.5	  729.1	 4598.0	...
1902354	  788.5	  728.8	 4598.0	...
1902355	  788.6	  728.6	 4598.0	...
1902356	  788.7	  728.4	 4598.0	...
1902357	  788.6	  728.5	 4599.0	...
1902358	  788.5	  728.5	 4602.0	...
1902359	  788.4	  728.5	 4604.0	...
1902360	  788.4	  728.4	 4605.0	...
1902361	  788.5	  728.1	 4602.0	...
1902362	  788.6	  727.1	 4599.0	...
1902363	  788.6	  726.1	 4596.0	...
1902364	  788.5	  725.4	 4597.0	...
1902365	  788.5	  725.4	 4597.0	...
1902366	  788.6	  725.2	 4598.0	...
1902367	  788.8	  724.7	 4600.0	...
1902368	  788.9	  724.3	 4601.0	...
1902369	  788.9	  723.7	 4602.0	...
1902370	  788.8	  723.3	 4602.0	...
1902371	  788.8	  722.7	 4602.0	...
1902372	  788.8	  722.6	 4601.0	...
1902373	  789.1	  722.3	 4602.0	...
1902374	  789.5	  722.1	 4603.0	...
1902375	  789.7	  721.8	 4603.0	...
1902376	  789.4	  721.9	 4603.0	...
1902377	  789.1	  722.0	 4603.0	...
1902378	  788.8	  722.0	 4602.0	...
1902379	  788.7	  721.9	 4601.0	...
1902380	  788.6	  721.4	 4600.0	...
1902381	  788.1	  721.1	 4600.0	...
1902382	  787.7	  720.8	 4602.0	...
1902383	  787.2	  720.8	 4603.0	...
1902384	  787.4	  720.7	 4605.0	...
1902385	  787.6	  720.5	 4606.0	...
1902386	  788.1	  719.9	 4608.0	...
1902387	  788.5	  719.3	 4608.0	...
1902388	  788.8	  718.9	 4607.0	...
1902389	  788.7	  719.0	 4607.0	...
1902390	  788.7	  719.1	 4607.0	...
1902391	  788.5	  719.1	 4608.0	...
1902392	  788.2	  719.1	 4608.0	...
1902393	  787.8	  719.2	 4609.0	...
1902394	  787.7	  719.3	 4606.0	...
1902395	  787.3	  719.4	 4601.0	...
1902396	  787.0	  719.5	 4596.0	...
1902397	  787.1	  719.6	 4596.0	...
1902398	  787.7	  719.4	 4599.0	...
1902399	  788.2	  719.0	 4600.0	...
1902400	  788.3	  718.7	 4601.0	...
1902401	  788.2	  718.6	 4601.0	...
1902402	  788.0	  718.6	 4603.0	...
1902403	  787.7	  718.5	 4604.0	...
1902404	  787.5	  717.9	 4606.0	...
1902405	  787.6	  717.3	 4607.0	...
1902406	  787.8	  716.7	 4607.0	...
1902407	  787.6	  716.8	 4606.0	...
1902408	  787.2	  716.8	 4605.0	...
1902409	  786.8	  716.9	 4605.0	...
1902410	  786.6	  716.9	 4605.0	...
1902411	  786.7	  716.9	 4605.0	...
1902412	  786.9	  716.9	 4604.0	...
1902413	  787.1	  716.9	 4604.0	...
1902414	  787.1	  717.0	 4605.0	...
1902415	  787.1	  716.9	 4606.0	...
1902416	  787.2	  716.4	 4607.0	...
1902417	  787.4	  715.9	 4607.0	...
1902418	  787.4	  715.5	 4607.0	...
1902419	  787.5	  715.5	 4607.0	...
1902420	  787.6	  715.4	 4608.0	...
1902421	  787.6	  715.3	 4605.0	...
1902422	  787.9	  714.7	 4601.0	...
1902423	  788.2	  714.1	 4598.0	...
1902424	  787.9	  713.6	 4598.0	...
1902425	  787.3	  713.9	 4599.0	...
1902426	  786.7	  714.3	 4600.0	...
1902427	  786.7	  714.2	 4603.0	...
1902428	  786.7	  713.9	 4604.0	...
1902429	  786.6	  713.6	 4606.0	...
1902430	  786.6	  713.4	 4609.0	...
1902431	  786.5	  713.2	 4610.0	...
1902432	  786.5	  713.1	 4609.0	...
1902433	  786.4	  713.2	 4606.0	...
1902434	  786.4	  713.0	 4603.0	...
1902435	  786.4	  712.7	 4603.0	...
1902436	  786.6	  712.4	 4605.0	...
1902437	  786.8	  712.3	 4606.0	...
1902438	  786.8	  712.3	 4606.0	...
1902439	  786.4	  711.5	 4605.0	...
1902440	  786.0	  710.7	 4604.0	...
1902441	  786.1	  709.7	 4603.0	...
1902442	  786.3	  709.5	 4603.0	...
1902443	  786.6	  709.7	 4604.0	...
1902444	  786.7	  710.1	 4605.0	...
1902445	  786.7	  710.5	 4606.0	...
1902446	  786.7	  710.5	 4608.0	...
1902447	  786.5	  710.4	 4610.0	...
1902448	  786.2	  710.1	 4611.0	...
1902449	  785.9	  709.7	 4611.0	...
1902450	  785.6	  709.7	 4612.0	...
1902451	  785.6	  709.9	 4612.0	...
1902452	  785.5	  709.9	 4613.0	...
1902453	  785.8	  709.6	 4613.0	...
1902454	  786.1	  708.8	 4612.0	...
1902455	  786.2	  708.2	 4612.0	...
1902456	  785.9	  707.6	 4612.0	...
1902457	  785.8	  707.5	 4612.0	...
1902458	  785.9	  707.4	 4612.0	...
1902459	  786.1	  707.4	 4612.0	...
1902460	  786.1	  707.3	 4610.0	...
1902461	  785.9	  707.2	 4608.0	...
1902462	  785.7	  707.2	 4606.0	...
1902463	  785.6	  707.2	 4608.0	...
1902464	  785.5	  707.2	 4609.0	...
1902465	  785.3	  706.7	 4610.0	...
1902466	  785.0	  706.2	 4608.0	...
1902467	  785.0	  705.7	 4605.0	...
1902468	  785.0	  705.7	 4603.0	...
1902469	  785.0	  705.5	 4605.0	...
1902470	  785.0	  705.2	 4608.0	...
1902471	  785.0	  704.9	 4612.0	...
1902472	  785.0	  704.7	 4613.0	...
1902473	  785.0	  704.6	 4613.0	...
1902474	  784.9	  704.5	 4612.0	...
1902475	  784.9	  704.7	 4611.0	...
1902476	  784.9	  704.9	 4610.0	...
1902477	  784.7	  705.0	 4610.0	...
1902478	  783.7	  704.9	 4607.0	...
1902479	  782.5	  704.8	 4605.0	...
1902480	  781.3	  705.0	 4603.0	...
MSG	1902481 0000 _ Number Off
1902481	  780.9	  705.0	 4603.0	...
1902482	  780.0	  705.2	 4603.0	...
1902483	  778.4	  705.7	 4600.0	...
1902484	  776.3	  706.3	 4598.0	...
1902485	  774.9	  706.7	 4595.0	...
1902486	  773.6	  707.0	 4594.0	...
1902487	  772.5	  707.3	 4592.0	...
1902488	  771.4	  707.6	 4590.0	...
1902489	  771.5	  707.4	 4590.0	...
1902490	  771.9	  707.3	 4587.0	...
1902491	  772.3	  707.3	 4584.0	...
1902492	  772.9	  707.3	 4581.0	...
1902493	  773.4	  706.9	 4581.0	...
1902494	  774.5	  706.3	 4580.0	...
1902495	  775.1	  705.8	 4580.0	...
1902496	  776.4	  705.6	 4579.0	...
1902497	  777.4	  705.0	 4579.0	...
1902498	  778.3	  704.2	 4579.0	...
1902499	  778.9	  703.5	 4580.0	...
1902500	  779.2	  703.3	 4582.0	...
1902501	  779.5	  702.8	 4584.0	...
1902502	  779.4	  702.4	 4586.0	...
1902503	  779.5	  701.9	 4587.0	...
1902504	  779.8	  701.7	 4587.0	...
1902505	  779.8	  701.3	 4586.0	...
1902506	  779.4	  700.9	 4587.0	...
1902507	  778.8	  699.9	 4590.0	...
1902508	  778.6	  699.1	 4593.0	...
1902509	  778.5	  698.5	 4595.0	...
1902510	  778.5	  698.3	 4597.0	...
1902511	  778.5	  698.0	 4598.0	...
1902512	  778.5	  697.4	 4599.0	...
1902513	  778.5	  696.9	 4600.0	...
1902514	  778.3	  696.4	 4602.0	...
1902515	  778.3	  696.2	 4603.0	...
1902516	  778.5	  696.0	 4603.0	...
1902517	  778.8	  695.8	 4602.0	...
1902518	  779.1	  695.6	 4600.0	...
1902519	  779.0	  695.6	 4597.0	...
1902520	  778.8	  695.1	 4597.0	...
1902521	  778.6	  694.6	 4599.0	...
1902522	  778.5	  694.0	 4601.0	...
1902523	  778.6	  693.8	 4602.0	...
1902524	  778.6	  693.7	 4602.0	...
1902525	  778.4	  693.4	 4601.0	...
1902526	  778.2	  692.8	 4599.0	...
1902527	  778.0	  691.9	 4598.0	...
1902528	  777.9	  691.3	 4597.0	...
1902529	  777.9	  691.0	 4598.0	...
1902530	  777.9	  691.0	 4598.0	...
1902531	  778.0	  691.0	 4598.0	...
1902532	  778.2	  691.3	 4598.0	...
1902533	  778.5	  691.5	 4597.0	...
1902534	  778.8	  691.8	 4596.0	...
1902535	  778.5	  691.9	 4595.0	...
1902536	  778.1	  691.8	 4594.0	...
1902537	  777.7	  691.2	 4595.0	...
1902538	  777.7	  690.5	 4596.0	...
1902539	  777.7	  690.2	 4597.0	...
1902540	  777.7	  690.3	 4596.0	...
1902541	  777.8	  690.3	 4596.0	...
1902542	  777.9	  690.2	 4594.0	...
1902543	  778.0	  689.8	 4593.0	...
1902544	  778.5	  689.5	 4591.0	...
1902545	  778.8	  689.3	 4591.0	...
1902546	  779.0	  689.4	 4591.0	...
1902547	  778.8	  689.6	 4592.0	...
1902548	  778.6	  689.8	 4591.0	...
1902549	  778.4	  689.8	 4589.0	...
1902550	  778.6	  689.7	 4586.0	...
1902551	  778.8	  689.5	 4585.0	...
1902552	  779.2	  689.9	 4582.0	...
1902553	  779.4	  690.4	 4579.0	...
1902554	  779.6	  691.1	 4576.0	...
1902555	  779.6	  691.3	 4575.0	...
1902556	  779.5	  691.4	 4574.0	...
1902557	  779.4	  691.2	 4574.0	...
1902558	  779.6	  691.1	 4574.0	...
1902559	  779.9	  691.6	 4572.0	...
1902560	  780.0	  692.1	 4570.0	...
1902561	  779.8	  692.8	 4567.0	...
1902562	  779.4	  693.0	 4567.0	...
1902563	  779.3	  692.9	 4564.0	...
1902564	  779.3	  692.8	 4561.0	...
1902565	  779.4	  693.4	 4558.0	...
1902566	  779.6	  694.0	 4556.0	...
1902567	  779.9	  694.1	 4553.0	...
1902568	  780.2	  693.5	 4550.0	...
1902569	  780.5	  693.3	 4549.0	...
1902570	  780.5	  693.8	 4549.0	...
1902571	  780.4	  694.3	 4548.0	...
1902572	  780.2	  694.7	 4547.0	...
1902573	  780.1	  695.1	 4545.0	...
1902574	  780.1	  695.3	 4543.0	...
1902575	  780.0	  695.3	 4542.0	...
1902576	  780.0	  695.4	 4538.0	...
1902577	  780.0	  695.4	 4536.0	...
1902578	  779.9	  695.2	 4534.0	...
1902579	  780.4	  694.4	 4535.0	...
1902580	  780.9	  693.7	 4535.0	...
1902581	  781.0	  693.3	 4535.0	...
1902582	  780.6	  693.4	 4536.0	...
1902583	  780.3	  693.4	 4537.0	...
1902584	  780.4	  693.3	 4537.0	...
1902585	  780.4	  693.3	 4536.0	...
1902586	  780.4	  693.3	 4536.0	...
1902587	  780.3	  693.2	 4534.0	...
1902588	  780.2	  693.1	 4531.0	...
1902589	  780.2	  692.9	 4528.0	...
1902590	  780.0	  692.8	 4528.0	...
1902591	  779.9	  692.7	 4529.0	...
1902592	  779.9	  692.7	 4531.0	...
1902593	  779.9	  693.0	 4531.0	...
1902594	  780.3	  693.2	 4530.0	...
1902595	  780.8	  693.3	 4529.0	...
1902596	  781.2	  693.2	 4527.0	...
1902597	  781.2	  692.9	 4526.0	...
1902598	  781.2	  692.7	 4525.0	...
1902599	  781.0	  692.5	 4526.0	...
1902600	  780.8	  692.5	 4528.0	...
1902601	  780.6	  692.5	 4528.0	...
1902602	  780.6	  692.4	 4528.0	...
1902603	  780.6	  692.2	 4528.0	...
1902604	  780.5	  692.0	 4528.0	...
1902605	  780.6	  691.7	 4528.0	...
1902606	  781.0	  691.5	 4527.0	...
1902607	  781.3	  691.2	 4525.0	...
1902608	  781.5	  691.0	 4522.0	...
1902609	  781.3	  690.9	 4520.0	...
1902610	  781.2	  691.0	 4519.0	...
1902611	  781.1	  691.0	 4520.0	...
1902612	  781.1	  690.9	 4521.0	...
1902613	  781.1	  690.8	 4518.0	...
1902614	  781.2	  690.6	 4515.0	...
1902615	  781.3	  690.4	 4513.0	...
1902616	  781.2	  690.3	 4513.0	...
1902617	  781.1	  690.2	 4514.0	...
1902618	  781.2	  690.2	 4513.0	...
1902619	  781.2	  690.2	 4511.0	...
1902620	  781.1	  690.4	 4509.0	...
1902621	  780.8	  690.6	 4509.0	...
1902622	  780.5	  690.6	 4510.0	...
1902623	  780.4	  690.5	 4511.0	...
1902624	  780.5	  690.8	 4510.0	...
1902625	  780.7	  691.3	 4509.0	...
1902626	  781.0	  691.7	 4509.0	...
1902627	  781.3	  691.6	 4509.0	...
1902628	  781.6	  691.6	 4509.0	...
1902629	  781.6	  691.5	 4509.0	...
1902630	  781.6	  691.4	 4509.0	...
1902631	  781.6	  691.3	 4509.0	...
1902632	  781.7	  690.8	 4509.0	...
1902633	  781.9	  690.4	 4510.0	...
1902634	  781.9	  690.1	 4508.0	...
1902635	  781.9	  690.2	 4506.0	...
1902636	  781.8	  690.6	 4504.0	...
1902637	  781.8	  690.8	 4503.0	...
1902638	  781.8	  691.0	 4504.0	...
1902639	  781.7	  691.0	 4506.0	...
1902640	  781.7	  691.1	 4509.0	...
1902641	  781.7	  691.1	 4509.0	...
1902642	  781.7	  691.3	 4509.0	...
1902643	  781.6	  691.5	 4508.0	...
1902644	  781.4	  691.8	 4508.0	...
1902645	  781.4	  691.7	 4507.0	...
1902646	  781.3	  691.0	 4506.0	...
1902647	  781.1	  690.4	 4505.0	...
1902648	  780.9	  690.0	 4505.0	...
1902649	  780.9	  689.8	 4504.0	...
1902650	  781.1	  689.5	 4502.0	...
1902651	  781.3	  689.7	 4500.0	...
1902652	  781.2	  689.8	 4499.0	...
1902653	  780.9	  689.8	 4500.0	...
1902654	  780.7	  689.5	 4502.0	...
1902655	  780.7	  689.2	 4503.0	...
1902656	  781.1	  688.9	 4503.0	...
1902657	  781.5	  688.6	 4504.0	...
1902658	  781.8	  688.5	 4504.0	...
1902659	  781.6	  688.5	 4503.0	...
1902660	  781.4	  688.5	 4502.0	...
1902661	  781.4	  688.4	 4502.0	...
1902662	  781.3	  688.4	 4501.0	...
1902663	  781.3	  688.4	 4500.0	...
1902664	  781.3	  688.7	 4501.0	...
1902665	  781.3	  688.9	 4501.0	...
1902666	  781.2	  688.4	 4499.0	...
1902667	  781.4	  687.5	 4498.0	...
1902668	  781.7	  686.6	 4496.0	...
1902669	  782.0	  686.3	 4495.0	...
1902670	  781.9	  686.2	 4495.0	...
1902671	  781.8	  686.1	 4496.0	...
1902672	  781.8	  686.1	 4496.0	...
1902673	  781.8	  686.1	 4497.0	...
1902674	  781.6	  686.3	 4496.0	...
1902675	  781.3	  686.4	 4495.0	...
1902676	  781.3	  686.4	 4495.0	...
1902677	  781.5	  686.1	 4497.0	...
1902678	  781.6	  685.4	 4499.0	...
1902679	  781.5	  684.8	 4500.0	...
1902680	  781.4	  684.4	 4500.0	...
1902681	  781.4	  684.3	 4499.0	...
MSG	1902682 0000 _ Number On
1902682	  781.3	  683.9	 4499.0	...
1902683	  781.2	  683.5	 4498.0	...
1902684	  781.2	  682.5	 4497.0	...
1902685	  781.1	  682.1	 4497.0	...
1902686	  780.9	  681.6	 4498.0	...
1902687	  780.8	  681.2	 4501.0	...
1902688	  780.8	  680.9	 4504.0	...
1902689	  780.8	  680.4	 4505.0	...
1902690	  780.7	  680.2	 4505.0	...
1902691	  780.6	  679.3	 4506.0	...
1902692	  780.5	  678.5	 4507.0	...
1902693	  780.4	  677.8	 4508.0	...
1902694	  780.1	  677.9	 4507.0	...
1902695	  779.9	  678.2	 4507.0	...
1902696	  779.8	  678.3	 4506.0	...
1902697	  780.0	  678.1	 4507.0	...
1902698	  780.2	  677.9	 4507.0	...
1902699	  780.2	  677.8	 4506.0	...
1902700	  780.2	  677.8	 4505.0	...
1902701	  780.2	  677.9	 4504.0	...
1902702	  780.2	  677.9	 4503.0	...
1902703	  780.2	  677.3	 4502.0	...
1902704	  780.1	  676.7	 4501.0	...
1902705	  780.1	  676.1	 4502.0	...
1902706	  780.0	  676.1	 4502.0	...
1902707	  780.0	  676.4	 4501.0	...
1902708	  780.2	  676.6	 4502.0	...
1902709	  780.4	  676.7	 4504.0	...
1902710	  780.6	  676.6	 4506.0	...
1902711	  780.5	  677.1	 4505.0	...
1902712	  780.4	  677.5	 4504.0	...
1902713	  780.4	  677.4	 4504.0	...
1902714	  780.3	  676.8	 4504.0	...
1902715	  780.3	  676.3	 4502.0	...
1902716	  780.4	  676.3	 4501.0	...
1902717	  780.6	  676.3	 4500.0	...
1902718	  780.9	  676.3	 4501.0	...
1902719	  780.9	  676.4	 4501.0	...
1902720	  781.1	  676.5	 4501.0	...
1902721	  781.2	  676.5	 4503.0	...
1902722	  781.3	  676.5	 4506.0	...
1902723	  781.2	  676.3	 4508.0	...
1902724	  781.0	  676.1	 4508.0	...
1902725	  780.8	  675.2	 4509.0	...
1902726	  780.7	  674.5	 4510.0	...
1902727	  780.6	  674.0	 4510.0	...
1902728	  780.6	  674.0	 4508.0	...
1902729	  780.8	  674.0	 4506.0	...
1902730	  781.0	  673.9	 4509.0	...
1902731	  781.1	  673.6	 4512.0	...
1902732	  780.9	  673.1	 4515.0	...
1902733	  780.7	  672.7	 4516.0	...
1902734	  780.6	  672.4	 4517.0	...
1902735	  780.4	  671.6	 4518.0	...
1902736	  780.3	  670.9	 4518.0	...
1902737	  780.3	  670.3	 4518.0	...
1902738	  780.5	  669.8	 4520.0	...
1902739	  780.8	  669.4	 4521.0	...
1902740	  781.1	  668.9	 4522.0	...
1902741	  781.1	  668.9	 4521.0	...
1902742	  781.0	  668.8	 4520.0	...
1902743	  780.9	  668.9	 4520.0	...
1902744	  780.7	  669.4	 4521.0	...
1902745	  780.5	  670.0	 4522.0	...
1902746	  780.5	  670.5	 4522.0	...
1902747	  780.8	  670.4	 4521.0	...
1902748	  781.1	  670.3	 4521.0	...
1902749	  781.3	  670.1	 4521.0	...
1902750	  781.6	  670.0	 4520.0	...
1902751	  781.7	  670.0	 4520.0	...
1902752	  781.8	  669.8	 4519.0	...
1902753	  781.8	  669.7	 4518.0	...
1902754	  781.8	  669.6	 4520.0	...
1902755	  781.6	  669.7	 4523.0	...
1902756	  781.3	  669.4	 4524.0	...
1902757	  780.9	  668.8	 4523.0	...
1902758	  780.7	  668.2	 4523.0	...
1902759	  780.5	  667.9	 4524.0	...
1902760	  780.6	  667.8	 4525.0	...
1902761	  780.6	  667.5	 4525.0	...
1902762	  780.6	  666.9	 4524.0	...
1902763	  780.5	  665.8	 4525.0	...
1902764	  780.8	  665.0	 4526.0	...
1902765	  781.1	  664.5	 4527.0	...
1902766	  781.3	  664.3	 4526.0	...
1902767	  781.1	  664.3	 4524.0	...
1902768	  781.0	  663.9	 4525.0	...
1902769	  781.0	  663.5	 4528.0	...
1902770	  781.1	  663.2	 4530.0	...
1902771	  781.2	  663.1	 4532.0	...
1902772	  781.1	  662.9	 4534.0	...
1902773	  780.8	  662.7	 4535.0	...
1902774	  780.5	  662.3	 4535.0	...
1902775	  780.3	  661.9	 4536.0	...
1902776	  780.3	  661.3	 4536.0	...
1902777	  780.3	  660.8	 4537.0	...
1902778	  780.2	  660.4	 4537.0	...
1902779	  780.1	  660.2	 4538.0	...
1902780	  780.0	  660.1	 4539.0	...
1902781	  780.0	  659.9	 4540.0	...
1902782	  779.9	  659.8	 4539.0	...
1902783	  779.8	  659.5	 4538.0	...
1902784	  780.0	  659.1	 4537.0	...
1902785	  780.1	  658.8	 4537.0	...
1902786	  780.3	  658.8	 4540.0	...
1902787	  780.4	  658.5	 4542.0	...
1902788	  780.4	  658.1	 4545.0	...
1902789	  780.3	  657.6	 4545.0	...
1902790	  780.3	  657.8	 4544.0	...
1902791	  780.3	  658.2	 4543.0	...
1902792	  780.3	  658.6	 4543.0	...
1902793	  780.3	  658.5	 4541.0	...
1902794	  780.3	  658.2	 4539.0	...
1902795	  780.2	  657.9	 4538.0	...
1902796	  780.1	  657.7	 4539.0	...
1902797	  780.1	  657.7	 4541.0	...
1902798	  780.1	  657.7	 4543.0	...
1902799	  780.1	  657.7	 4544.0	...
1902800	  780.2	  657.6	 4544.0	...
1902801	  780.2	  657.5	 4543.0	...
1902802	  780.3	  657.4	 4543.0	...
1902803	  780.4	  657.5	 4542.0	...
1902804	  780.4	  657.4	 4541.0	...
1902805	  780.4	  657.4	 4541.0	...
1902806	  780.1	  657.4	 4540.0	...
1902807	  779.8	  657.3	 4540.0	...
1902808	  779.5	  656.8	 4542.0	...
1902809	  779.6	  656.3	 4543.0	...
1902810	  779.6	  655.9	 4545.0	...
1902811	  779.6	  655.9	 4546.0	...
1902812	  779.8	  655.9	 4547.0	...
1902813	  780.0	  655.9	 4547.0	...
1902814	  780.2	  655.9	 4547.0	...
1902815	  780.3	  655.8	 4548.0	...
1902816	  780.1	  655.9	 4547.0	...
1902817	  779.9	  655.9	 4544.0	...
1902818	  779.7	  655.8	 4542.0	...
1902819	  779.7	  655.9	 4542.0	...
1902820	  779.7	  656.0	 4544.0	...
1902821	  779.7	  656.0	 4546.0	...
1902822	  779.7	  655.8	 4544.0	...
1902823	  779.7	  655.5	 4542.0	...
1902824	  779.8	  655.3	 4543.0	...
1902825	  779.7	  655.3	 4543.0	...
1902826	  779.6	  655.4	 4544.0	...
1902827	  779.9	  655.4	 4544.0	...
1902828	  780.3	  655.3	 4544.0	...
1902829	  780.7	  655.2	 4546.0	...
1902830	  780.5	  655.2	 4549.0	...
1902831	  780.1	  655.2	 4552.0	...
1902832	  779.8	  655.1	 4552.0	...
1902833	  779.7	  654.9	 4552.0	...
1902834	  779.8	  654.6	 4551.0	...
1902835	  779.6	  654.5	 4552.0	...
1902836	  779.4	  654.4	 4555.0	...
1902837	  779.3	  654.4	 4557.0	...
1902838	  779.5	  654.4	 4557.0	...
1902839	  779.6	  654.4	 4558.0	...
1902840	  779.7	  654.4	 4560.0	...
1902841	  779.7	  654.4	 4563.0	...
1902842	  779.6	  654.4	 4562.0	...
1902843	  779.3	  654.2	 4560.0	...
1902844	  778.9	  654.2	 4559.0	...
1902845	  779.0	  654.0	 4560.0	...
1902846	  779.3	  654.0	 4561.0	...
1902847	  779.6	  653.9	 4561.0	...
1902848	  779.5	  653.8	 4560.0	...
1902849	  779.5	  653.8	 4559.0	...
1902850	  779.5	  653.8	 4560.0	...
1902851	  779.6	  653.8	 4560.0	...
1902852	  779.7	  653.7	 4561.0	...
1902853	  779.7	  653.5	 4561.0	...
1902854	  779.6	  653.0	 4561.0	...
1902855	  779.4	  652.7	 4561.0	...
1902856	  779.3	  652.5	 4562.0	...
1902857	  779.2	  652.6	 4564.0	...
1902858	  779.0	  652.6	 4565.0	...
1902859	  778.8	  652.6	 4567.0	...
1902860	  778.8	  652.6	 4569.0	...
1902861	  778.9	  652.5	 4571.0	...
1902862	  778.9	  652.1	 4570.0	...
1902863	  778.9	  651.7	 4570.0	...
1902864	  778.9	  651.6	 4569.0	...
1902865	  778.9	  652.0	 4569.0	...
1902866	  778.9	  652.3	 4568.0	...
1902867	  778.8	  651.9	 4570.0	...
1902868	  778.7	  651.3	 4574.0	...
1902869	  778.6	  650.6	 4577.0	...
1902870	  778.6	  650.4	 4576.0	...
1902871	  778.7	  650.2	 4574.0	...
1902872	  778.9	  650.3	 4572.0	...
1902873	  778.9	  650.4	 4572.0	...
1902874	  778.9	  650.5	 4574.0	...
1902875	  778.9	  650.4	 4577.0	...
1902876	  779.1	  650.3	 4576.0	...
1902877	  779.2	  650.3	 4573.0	...
1902878	  779.4	  650.1	 4571.0	...
1902879	  779.4	  650.0	 4573.0	...
1902880	  779.4	  649.9	 4574.0	...
1902881	  779.4	  649.7	 4577.0	...
1902882	  779.4	  649.5	 4579.0	...
1902883	  779.4	  649.4	 4579.0	...
1902884	  779.3	  649.5	 4577.0	...
1902885	  779.2	  649.6	 4575.0	...
1902886	  779.1	  650.3	 4576.0	...
1902887	  779.2	  651.0	 4576.0	...
1902888	  779.2	  651.3	 4577.0	...
1902889	  779.1	  650.7	 4579.0	...
1902890	  779.2	  650.1	 4582.0	...
1902891	  779.3	  649.8	 4585.0	...
1902892	  779.5	  649.9	 4585.0	...
1902893	  779.5	  650.2	 4584.0	...
1902894	  779.6	  650.4	 4583.0	...
1902895	  779.6	  650.4	 4582.0	...
1902896	  779.5	  650.5	 4582.0	...
1902897	  779.3	  650.6	 4581.0	...
1902898	  779.3	  650.7	 4581.0	...
1902899	  779.4	  650.6	 4582.0	...
1902900	  779.5	  650.6	 4583.0	...
1902901	  779.4	  650.7	 4582.0	...
1902902	  779.3	  650.8	 4582.0	...
1902903	  779.2	  650.7	 4583.0	...
1902904	  779.3	  650.1	 4585.0	...
1902905	  779.4	  649.5	 4587.0	...
1902906	  779.6	  649.3	 4587.0	...
1902907	  779.7	  649.6	 4587.0	...
1902908	  779.7	  649.9	 4589.0	...
1902909	  779.6	  649.6	 4590.0	...
1902910	  779.5	  649.3	 4592.0	...
1902911	  779.5	  648.9	 4593.0	...
1902912	  779.4	  648.8	 4593.0	...
1902913	  779.5	  648.7	 4591.0	...
1902914	  779.4	  648.7	 4589.0	...
1902915	  779.3	  648.7	 4594.0	...
1902916	  779.2	  648.6	 4598.0	...
1902917	  779.2	  648.5	 4602.0	...
1902918	  779.0	  648.4	 4600.0	...
1902919	  778.8	  648.5	 4599.0	...
1902920	  778.5	  648.6	 4599.0	...
1902921	  778.4	  648.5	 4598.0	...
1902922	  778.4	  648.3	 4598.0	...
1902923	  778.5	  648.0	 4599.0	...
1902924	  778.7	  647.9	 4601.0	...
1902925	  778.8	  648.0	 4602.0	...
1902926	  778.7	  648.3	 4602.0	...
1902927	  778.5	  648.7	 4599.0	...
1902928	  778.4	  648.9	 4597.0	...
1902929	  778.5	  649.0	 4596.0	...
1902930	  778.6	  649.4	 4597.0	...
1902931	  778.7	  649.7	 4598.0	...
1902932	  778.7	  650.1	 4600.0	...
1902933	  778.7	  650.0	 4601.0	...
1902934	  778.7	  650.0	 4600.0	...
1902935	  778.7	  650.1	 4600.0	...
1902936	  778.7	  650.0	 4601.0	...
1902937	  778.7	  649.8	 4602.0	...
1902938	  778.7	  649.6	 4604.0	...
1902939	  778.3	  649.8	 4604.0	...
1902940	  777.9	  650.1	 4605.0	...
1902941	  777.5	  649.8	 4606.0	...
1902942	  777.7	  649.3	 4608.0	...
1902943	  777.9	  648.8	 4610.0	...
1902944	  778.2	  648.9	 4611.0	...
1902945	  778.2	  649.1	 4612.0	...
1902946	  778.2	  649.2	 4611.0	...
1902947	  778.1	  649.3	 4610.0	...
1902948	  778.0	  649.3	 4610.0	...
1902949	  777.9	  649.4	 4611.0	...
1902950	  777.9	  649.5	 4612.0	...
1902951	  777.9	  649.5	 4612.0	...
1902952	  777.7	  649.5	 4612.0	...
1902953	  777.5	  649.6	 4613.0	...
1902954	  777.4	  649.8	 4613.0	...
1902955	  777.4	  649.9	 4613.0	...
1902956	  777.4	  650.0	 4613.0	...
1902957	  777.3	  650.6	 4613.0	...
1902958	  777.2	  651.2	 4615.0	...
1902959	  777.2	  651.7	 4616.0	...
1902960	  777.2	  651.7	 4620.0	...
1902961	  777.3	  651.7	 4621.0	...
1902962	  777.2	  651.6	 4622.0	...
1902963	  777.0	  651.6	 4625.0	...
1902964	  776.8	  651.7	 4629.0	...
1902965	  776.6	  651.9	 4632.0	...
1902966	  776.5	  651.8	 4632.0	...
1902967	  776.5	  651.3	 4632.0	...
1902968	  776.7	  650.8	 4632.0	...
1902969	  777.0	  650.6	 4633.0	...
1902970	  777.3	  650.7	 4633.0	...
1902971	  777.5	  650.9	 4634.0	...
1902972	  777.6	  651.2	 4634.0	...
1902973	  777.4	  651.2	 4634.0	...
1902974	  777.3	  651.3	 4639.0	...
1902975	  777.2	  651.2	 4643.0	...
1902976	  777.4	  651.1	 4646.0	...
1902977	  777.5	  651.1	 4646.0	...
1902978	  777.1	  651.1	 4643.0	...
1902979	  776.6	  651.2	 4641.0	...
1902980	  776.1	  651.4	 4639.0	...
1902981	  776.2	  651.6	 4638.0	...
1902982	  776.2	  651.6	 4638.0	...
1902983	  776.2	  651.4	 4640.0	...
1902984	  776.2	  651.4	 4643.0	...
1902985	  776.2	  651.6	 4645.0	...
1902986	  776.2	  651.7	 4646.0	...
1902987	  776.3	  651.8	 4647.0	...
1902988	  776.3	  651.9	 4647.0	...
1902989	  776.2	  652.0	 4648.0	...
1902990	  776.4	  652.0	 4650.0	...
1902991	  776.7	  651.9	 4653.0	...
1902992	  777.1	  651.8	 4653.0	...
1902993	  777.3	  652.2	 4651.0	...
1902994	  777.3	  652.5	 4649.0	...
1902995	  777.2	  653.2	 4648.0	...
1902996	  777.4	  653.5	 4648.0	...
MSG	1902997 0000 _ Number Off
1902997	  777.8	  653.6	 4649.0	...
1902998	  777.6	  653.4	 4651.0	...
1902999	  777.0	  653.3	 4651.0	...
1903000	  776.4	  653.3	 4650.0	...
1903001	  776.5	  653.2	 4649.0	...
1903002	  776.7	  653.3	 4651.0	...
1903003	  776.9	  653.6	 4652.0	...
1903004	  777.0	  653.8	 4652.0	...
1903005	  776.6	  654.0	 4651.0	...
1903006	  776.1	  654.1	 4650.0	...
1903007	  776.0	  654.1	 4649.0	...
1903008	  776.5	  654.3	 4650.0	...
1903009	  776.9	  654.5	 4654.0	...
1903010	  777.4	  654.6	 4658.0	...
1903011	  777.8	  654.5	 4662.0	...
1903012	  777.7	  654.6	 4664.0	...
1903013	  777.2	  654.9	 4666.0	...
1903014	  776.7	  655.0	 4668.0	...
1903015	  776.7	  655.0	 4667.0	...
1903016	  776.7	  654.9	 4666.0	...
1903017	  776.7	  654.9	 4666.0	...
1903018	  776.6	  654.8	 4666.0	...
1903019	  776.5	  654.7	 4669.0	...
1903020	  776.4	  654.7	 4671.0	...
1903021	  776.5	  655.2	 4673.0	...
1903022	  776.5	  655.7	 4671.0	...
1903023	  776.5	  656.1	 4670.0	...
1903024	  776.6	  656.0	 4672.0	...
1903025	  776.7	  655.9	 4674.0	...
1903026	  776.7	  655.7	 4676.0	...
1903027	  776.8	  655.7	 4675.0	...
1903028	  777.0	  655.8	 4675.0	...
1903029	  776.9	  655.9	 4674.0	...
1903030	  776.8	  656.1	 4673.0	...
1903031	  776.8	  656.1	 4673.0	...
1903032	  777.1	  656.1	 4674.0	...
1903033	  777.2	  656.0	 4676.0	...
1903034	  777.0	  656.0	 4676.0	...
1903035	  776.8	  656.0	 4677.0	...
1903036	  777.0	  656.0	 4677.0	...
1903037	  777.2	  656.0	 4677.0	...
1903038	  777.3	  655.9	 4678.0	...
1903039	  777.2	  655.8	 4680.0	...
1903040	  777.2	  655.8	 4682.0	...
1903041	  777.3	  655.9	 4685.0	...
1903042	  777.5	  656.1	 4686.0	...
1903043	  777.5	  656.4	 4687.0	...
1903044	  777.4	  656.4	 4687.0	...
1903045	  777.3	  656.0	 4688.0	...
1903046	  777.1	  655.5	 4691.0	...
1903047	  777.0	  655.0	 4694.0	...
1903048	  777.0	  654.9	 4697.0	...
1903049	  777.0	  655.5	 4698.0	...
1903050	  777.4	  656.1	 4700.0	...
1903051	  777.7	  656.1	 4703.0	...
1903052	  777.7	  655.6	 4705.0	...
1903053	  777.4	  655.3	 4705.0	...
1903054	  777.1	  655.5	 4704.0	...
1903055	  777.2	  655.7	 4702.0	...
1903056	  777.2	  655.5	 4702.0	...
1903057	  777.1	  655.3	 4703.0	...
1903058	  777.1	  655.3	 4704.0	...
1903059	  777.0	  655.4	 4704.0	...
1903060	  777.0	  655.8	 4704.0	...
1903061	  777.0	  656.3	 4705.0	...
1903062	  776.9	  656.7	 4706.0	...
1903063	  776.9	  656.8	 4707.0	...
1903064	  776.9	  656.8	 4707.0	...
1903065	  777.1	  656.7	 4710.0	...
1903066	  777.3	  656.7	 4714.0	...
1903067	  777.4	  656.7	 4718.0	...
1903068	  777.4	  656.6	 4719.0	...
1903069	  777.3	  656.5	 4717.0	...
1903070	  777.3	  656.3	 4716.0	...
1903071	  777.2	  656.2	 4717.0	...
1903072	  777.2	  656.1	 4718.0	...
1903073	  777.2	  656.1	 4718.0	...
1903074	  777.2	  656.1	 4717.0	...
1903075	  777.2	  656.1	 4719.0	...
1903076	  777.1	  656.2	 4721.0	...
1903077	  777.0	  656.2	 4723.0	...
1903078	  777.1	  656.2	 4724.0	...
1903079	  777.6	  656.7	 4725.0	...
1903080	  778.1	  657.1	 4725.0	...
1903081	  778.5	  657.7	 4726.0	...
1903082	  778.6	  657.9	 4727.0	...
1903083	  778.6	  658.1	 4726.0	...
1903084	  778.6	  658.1	 4724.0	...
1903085	  778.6	  658.2	 4723.0	...
1903086	  778.6	  658.2	 4723.0	...
1903087	  778.6	  658.2	 4722.0	...
1903088	  778.5	  658.1	 4722.0	...
1903089	  778.4	  658.1	 4722.0	...
1903090	  778.4	  658.0	 4723.0	...
1903091	  778.5	  657.9	 4723.0	...
1903092	  778.6	  657.9	 4724.0	...
1903093	  778.7	  657.8	 4725.0	...
1903094	  778.8	  657.8	 4727.0	...
1903095	  779.0	  657.9	 4728.0	...
1903096	  779.1	  658.0	 4729.0	...
1903097	  779.1	  658.0	 4731.0	...
1903098	  779.0	  657.9	 4732.0	...
1903099	  779.0	  658.0	 4734.0	...
1903100	  779.0	  658.3	 4735.0	...
1903101	  778.6	  658.7	 4737.0	...
1903102	  778.3	  658.8	 4740.0	...
1903103	  777.9	  658.4	 4741.0	...
1903104	  777.8	  657.9	 4741.0	...
1903105	  777.9	  657.4	 4741.0	...
1903106	  778.2	  657.6	 4741.0	...
1903107	  778.4	  657.9	 4742.0	...
1903108	  778.4	  658.1	 4742.0	...
1903109	  778.2	  658.1	 4744.0	...
1903110	  778.1	  658.0	 4747.0	...
1903111	  778.1	  657.9	 4752.0	...
1903112	  778.1	  657.8	 4755.0	...
1903113	  778.1	  657.7	 4758.0	...
1903114	  778.0	  657.6	 4757.0	...
1903115	  777.9	  657.7	 4757.0	...
1903116	  777.7	  657.8	 4758.0	...
1903117	  777.5	  657.9	 4759.0	...
1903118	  777.4	  657.7	 4759.0	...
1903119	  777.5	  657.4	 4760.0	...
1903120	  777.6	  657.2	 4761.0	...
1903121	  777.7	  657.6	 4762.0	...
1903122	  777.7	  658.2	 4762.0	...
1903123	  777.8	  658.7	 4762.0	...
1903124	  777.9	  658.7	 4765.0	...
1903125	  777.6	  658.7	 4768.0	...
1903126	  777.2	  658.7	 4769.0	...
1903127	  776.9	  659.0	 4766.0	...
1903128	  777.0	  659.3	 4765.0	...
1903129	  777.1	  659.6	 4767.0	...
1903130	  777.2	  659.7	 4768.0	...
1903131	  777.3	  659.8	 4768.0	...
1903132	  777.3	  659.7	 4768.0	...
1903133	  777.4	  659.3	 4768.0	...
1903134	  777.5	  659.0	 4769.0	...
1903135	  777.7	  659.2	 4769.0	...
1903136	  777.8	  659.6	 4774.0	...
1903137	  777.7	  659.8	 4777.0	...
1903138	  777.5	  659.6	 4780.0	...
1903139	  777.1	  659.7	 4778.0	...
1903140	  777.1	  660.0	 4778.0	...
1903141	  777.0	  660.2	 4779.0	...
1903142	  777.1	  660.2	 4780.0	...
1903143	  777.3	  660.2	 4781.0	...
1903144	  777.5	  660.2	 4778.0	...
1903145	  777.7	  660.1	 4776.0	...
1903146	  777.8	  660.2	 4775.0	...
1903147	  777.8	  660.3	 4776.0	...
1903148	  777.7	  660.5	 4776.0	...
1903149	  777.7	  660.5	 4775.0	...
1903150	  777.7	  660.5	 4774.0	...
1903151	  777.9	  660.5	 4773.0	...
1903152	  778.0	  660.6	 4775.0	...
1903153	  778.0	  660.8	 4779.0	...
1903154	  777.8	  660.7	 4784.0	...
1903155	  777.9	  660.6	 4787.0	...
1903156	  778.2	  660.4	 4788.0	...
1903157	  778.5	  660.5	 4789.0	...
1903158	  778.4	  660.6	 4789.0	...
1903159	  778.0	  660.4	 4789.0	...
1903160	  777.5	  660.3	 4789.0	...
1903161	  777.0	  660.3	 4789.0	...
1903162	  777.0	  660.4	 4788.0	...
1903163	  777.4	  660.6	 4788.0	...
1903164	  777.7	  660.9	 4787.0	...
1903165	  777.8	  661.2	 4787.0	...
1903166	  777.7	  661.2	 4790.0	...
1903167	  777.9	  661.6	 4793.0	...
1903168	  778.0	  662.1	 4797.0	...
1903169	  778.1	  662.5	 4798.0	...
1903170	  778.0	  662.5	 4801.0	...
1903171	  777.9	  662.6	 4803.0	...
1903172	  777.9	  662.6	 4804.0	...
1903173	  778.0	  662.3	 4802.0	...
1903174	  778.0	  662.0	 4801.0	...
1903175	  778.0	  661.8	 4800.0	...
1903176	  778.0	  661.8	 4801.0	...
1903177	  778.0	  661.6	 4803.0	...
1903178	  778.0	  661.3	 4806.0	...
1903179	  778.0	  661.5	 4807.0	...
1903180	  778.1	  661.9	 4808.0	...
1903181	  778.2	  662.3	 4808.0	...
1903182	  778.1	  662.3	 4809.0	...
1903183	  777.9	  662.2	 4811.0	...
1903184	  777.8	  662.1	 4813.0	...
1903185	  777.9	  662.1	 4812.0	...
1903186	  778.0	  662.1	 4812.0	...
1903187	  778.1	  662.1	 4817.0	...
1903188	  778.1	  662.1	 4824.0	...
1903189	  778.2	  662.1	 4830.0	...
1903190	  778.2	  662.1	 4830.0	...
1903191	  778.1	  662.0	 4831.0	...
1903192	  777.8	  662.1	 4830.0	...
1903193	  777.5	  662.2	 4828.0	...
1903194	  777.0	  662.5	 4828.0	...
1903195	  776.2	  662.8	 4830.0	...
1903196	  775.5	  663.0	 4831.0	...
1903197	  774.4	  663.1	 4831.0	...
1903198	  772.8	  663.2	 4831.0	...
1903199	  771.2	  663.0	 4830.0	...
1903200	  769.7	  663.1	 4830.0	...
1903201	  769.0	  662.9	 4829.0	...
1903202	  767.8	  662.9	 4829.0	...
1903203	  767.2	  663.1	 4828.0	...
1903204	  767.2	  663.4	 4831.0	...
1903205	  767.6	  663.4	 4833.0	...
1903206	  768.4	  663.0	 4835.0	...
MSG	1903207 0000 _ Number On
1903207	  769.2	  662.2	 4836.0	...
1903208	  770.4	  661.5	 4839.0	...
1903209	  771.4	  660.9	 4842.0	...
1903210	  772.3	  660.7	 4843.0	...
1903211	  772.9	  659.9	 4842.0	...
1903212	  773.4	  658.8	 4844.0	...
1903213	  773.5	  657.6	 4846.0	...
1903214	  773.4	  656.7	 4849.0	...
1903215	  773.3	  655.9	 4848.0	...
1903216	  773.3	  655.3	 4848.0	...
1903217	  773.2	  654.9	 4848.0	...
1903218	  773.2	  654.7	 4849.0	...
1903219	  773.2	  654.9	 4850.0	...
1903220	  773.1	  654.9	 4853.0	...
1903221	  773.1	  654.9	 4855.0	...
1903222	  773.0	  654.6	 4858.0	...
1903223	  772.9	  654.5	 4859.0	...
1903224	  772.8	  654.4	 4860.0	...
1903225	  772.7	  654.5	 4862.0	...
1903226	  772.9	  654.6	 4863.0	...
1903227	  773.2	  654.7	 4863.0	...
1903228	  773.3	  655.0	 4864.0	...
1903229	  773.1	  655.2	 4865.0	...
1903230	  772.9	  655.4	 4866.0	...
1903231	  772.5	  655.5	 4867.0	...
1903232	  772.2	  655.6	 4867.0	...
1903233	  771.8	  655.8	 4867.0	...
1903234	  771.8	  655.8	 4867.0	...
1903235	  771.9	  655.8	 4867.0	...
1903236	  772.4	  656.0	 4869.0	...
1903237	  772.9	  656.4	 4870.0	...
1903238	  773.1	  656.7	 4872.0	...
1903239	  772.8	  657.0	 4874.0	...
1903240	  772.4	  657.1	 4876.0	...
1903241	  772.3	  657.1	 4876.0	...
1903242	  772.2	  657.1	 4877.0	...
1903243	  772.2	  656.9	 4877.0	...
1903244	  772.1	  656.7	 4878.0	...
1903245	  772.1	  656.4	 4878.0	...
1903246	  771.7	  656.5	 4878.0	...
1903247	  771.4	  656.5	 4877.0	...
1903248	  771.1	  656.6	 4880.0	...
1903249	  771.3	  656.6	 4883.0	...
1903250	  771.5	  656.2	 4887.0	...
1903251	  771.6	  655.8	 4888.0	...
1903252	  771.6	  655.6	 4886.0	...
1903253	  771.6	  655.8	 4883.0	...
1903254	  771.5	  655.8	 4879.0	...
1903255	  771.4	  655.6	 4880.0	...
1903256	  771.5	  656.0	 4883.0	...
1903257	  771.5	  656.6	 4886.0	...
1903258	  771.6	  657.2	 4888.0	...
1903259	  771.6	  657.1	 4889.0	...
1903260	  771.5	  657.1	 4891.0	...
1903261	  771.4	  657.2	 4892.0	...
1903262	  771.4	  657.3	 4892.0	...
1903263	  771.4	  657.5	 4892.0	...
1903264	  771.5	  657.6	 4891.0	...
1903265	  771.6	  657.8	 4892.0	...
1903266	  771.6	  657.7	 4889.0	...
1903267	  771.4	  657.6	 4887.0	...
1903268	  771.1	  657.5	 4885.0	...
1903269	  770.9	  657.6	 4886.0	...
1903270	  770.9	  657.8	 4886.0	...
1903271	  770.9	  658.0	 4886.0	...
1903272	  770.9	  658.2	 4887.0	...
1903273	  770.9	  658.6	 4887.0	...
1903274	  770.9	  659.0	 4887.0	...
1903275	  770.9	  659.5	 4887.0	...
1903276	  771.0	  659.8	 4887.0	...
1903277	  771.1	  660.0	 4887.0	...
1903278	  770.8	  660.0	 4887.0	...
1903279	  770.4	  660.1	 4887.0	...
1903280	  770.1	  660.1	 4886.0	...
1903281	  770.2	  660.1	 4884.0	...
1903282	  770.3	  660.1	 4883.0	...
1903283	  770.4	  660.4	 4884.0	...
1903284	  770.5	  660.8	 4886.0	...
1903285	  770.4	  660.9	 4890.0	...
1903286	  770.3	  660.6	 4893.0	...
1903287	  770.2	  660.2	 4894.0	...
1903288	  770.1	  660.2	 4893.0	...
1903289	  770.0	  660.3	 4891.0	...
1903290	  770.1	  660.4	 4892.0	...
1903291	  770.4	  660.5	 4894.0	...
1903292	  770.6	  660.7	 4897.0	...
1903293	  771.0	  661.2	 4897.0	...
1903294	  771.2	  661.6	 4897.0	...
1903295	  770.9	  662.0	 4896.0	...
1903296	  770.5	  662.2	 4895.0	...
1903297	  770.1	  662.3	 4894.0	...
1903298	  770.1	  662.3	 4893.0	...
1903299	  770.1	  662.4	 4893.0	...
1903300	  770.2	  662.5	 4894.0	...
1903301	  770.2	  662.7	 4894.0	...
1903302	  770.2	  662.5	 4894.0	...
1903303	  770.2	  662.4	 4894.0	...
1903304	  770.2	  662.3	 4894.0	...
1903305	  770.3	  662.4	 4892.0	...
1903306	  770.4	  662.5	 4892.0	...
1903307	  770.4	  662.5	 4892.0	...
1903308	  770.3	  662.6	 4893.0	...
1903309	  770.1	  662.6	 4895.0	...
1903310	  769.8	  662.7	 4895.0	...
1903311	  770.0	  662.6	 4894.0	...
1903312	  770.2	  662.6	 4892.0	...
1903313	  770.5	  662.5	 4891.0	...
1903314	  770.6	  662.5	 4891.0	...
1903315	  770.8	  662.5	 4892.0	...
1903316	  770.8	  662.5	 4893.0	...
1903317	  770.5	  662.5	 4894.0	...
1903318	  770.3	  662.8	 4895.0	...
1903319	  770.2	  663.0	 4894.0	...
1903320	  770.3	  663.1	 4893.0	...
1903321	  770.3	  663.3	 4892.0	...
1903322	  770.2	  663.5	 4889.0	...
1903323	  770.1	  663.8	 4887.0	...
1903324	  770.1	  663.8	 4886.0	...
1903325	  770.0	  663.8	 4887.0	...
1903326	  770.0	  663.7	 4887.0	...
1903327	  769.9	  663.5	 4886.0	...
1903328	  770.0	  663.2	 4885.0	...
1903329	  769.8	  663.2	 4887.0	...
1903330	  769.7	  663.4	 4889.0	...
1903331	  769.6	  663.6	 4887.0	...
1903332	  769.6	  664.0	 4884.0	...
1903333	  769.7	  664.4	 4883.0	...
1903334	  769.7	  664.4	 4885.0	...
1903335	  769.8	  664.1	 4886.0	...
1903336	  769.7	  663.9	 4886.0	...
1903337	  769.3	  664.0	 4886.0	...
1903338	  768.9	  664.1	 4886.0	...
1903339	  768.6	  664.2	 4887.0	...
1903340	  768.6	  664.2	 4889.0	...
1903341	  768.6	  664.6	 4890.0	...
1903342	  769.0	  665.0	 4889.0	...
1903343	  769.4	  665.2	 4888.0	...
1903344	  769.5	  664.9	 4888.0	...
1903345	  769.2	  664.7	 4890.0	...
1903346	  768.9	  664.5	 4889.0	...
1903347	  768.9	  664.2	 4886.0	...
1903348	  768.9	  663.9	 4883.0	...
1903349	  768.8	  663.8	 4883.0	...
1903350	  768.7	  663.8	 4881.0	...
1903351	  768.7	  663.7	 4879.0	...
1903352	  768.8	  663.5	 4882.0	...
1903353	  768.7	  663.4	 4885.0	...
1903354	  768.5	  663.3	 4887.0	...
1903355	  768.2	  663.4	 4886.0	...
1903356	  768.0	  663.5	 4886.0	...
1903357	  768.1	  663.5	 4886.0	...
1903358	  768.1	  663.5	 4887.0	...
1903359	  768.1	  663.5	 4884.0	...
1903360	  768.1	  663.5	 4882.0	...
1903361	  768.0	  663.6	 4880.0	...
1903362	  768.2	  663.6	 4880.0	...
1903363	  768.4	  663.6	 4881.0	...
1903364	  768.4	  664.0	 4881.0	...
1903365	  768.3	  664.5	 4881.0	...
1903366	  768.3	  664.7	 4881.0	...
1903367	  768.6	  664.5	 4880.0	...
1903368	  768.9	  664.4	 4880.0	...
1903369	  769.0	  664.4	 4879.0	...
1903370	  768.9	  664.4	 4879.0	...
1903371	  768.9	  664.5	 4878.0	...
1903372	  768.9	  664.6	 4878.0	...
1903373	  769.0	  665.0	 4878.0	...
1903374	  769.0	  665.3	 4878.0	...
1903375	  769.1	  665.4	 4874.0	...
1903376	  769.0	  664.9	 4870.0	...
1903377	  768.9	  664.4	 4866.0	...
1903378	  768.8	  664.0	 4867.0	...
1903379	  768.7	  664.0	 4867.0	...
1903380	  768.5	  664.1	 4869.0	...
1903381	  768.2	  664.1	 4870.0	...
1903382	  768.1	  664.0	 4871.0	...
1903383	  768.2	  663.9	 4873.0	...
1903384	  768.3	  663.7	 4874.0	...
1903385	  768.3	  663.7	 4875.0	...
1903386	  768.2	  663.7	 4876.0	...
1903387	  768.1	  663.5	 4876.0	...
1903388	  768.0	  663.4	 4877.0	...
1903389	  768.1	  663.3	 4874.0	...
1903390	  768.2	  663.2	 4872.0	...
1903391	  768.2	  663.1	 4870.0	...
1903392	  768.2	  663.2	 4870.0	...
1903393	  768.1	  663.2	 4868.0	...
1903394	  768.0	  663.3	 4866.0	...
1903395	  767.9	  663.1	 4865.0	...
1903396	  768.0	  662.9	 4867.0	...
1903397	  767.7	  662.7	 4870.0	...
1903398	  767.5	  662.8	 4873.0	...
1903399	  767.1	  662.9	 4873.0	...
1903400	  767.0	  663.0	 4869.0	...
1903401	  767.0	  663.0	 4866.0	...
1903402	  767.0	  662.9	 4863.0	...
1903403	  767.1	  662.9	 4863.0	...
1903404	  766.9	  663.0	 4862.0	...
1903405	  766.7	  663.1	 4862.0	...
1903406	  766.9	  663.1	 4862.0	...
1903407	  767.2	  662.7	 4863.0	...
1903408	  767.4	  662.6	 4863.0	...
1903409	  767.2	  662.6	 4863.0	...
1903410	  767.3	  662.4	 4863.0	...
1903411	  767.6	  661.9	 4862.0	...
1903412	  767.9	  661.4	 4861.0	...
1903413	  767.6	  661.2	 4860.0	...
1903414	  767.4	  661.3	 4861.0	...
1903415	  767.4	  661.4	 4862.0	...
1903416	  767.8	  661.5	 4862.0	...
1903417	  767.8	  661.6	 4863.0	...
1903418	  767.5	  661.2	 4863.0	...
1903419	  767.1	  660.7	 4864.0	...
1903420	  767.1	  660.1	 4865.0	...
1903421	  767.1	  659.9	 4866.0	...
1903422	  767.1	  659.7	 4866.0	...
1903423	  767.1	  659.1	 4865.0	...
1903424	  767.2	  658.8	 4863.0	...
1903425	  767.2	  658.5	 4862.0	...
1903426	  767.3	  658.5	 4862.0	...
1903427	  767.1	  658.4	 4860.0	...
1903428	  767.0	  658.4	 4858.0	...
1903429	  766.8	  658.4	 4857.0	...
1903430	  766.8	  658.3	 4856.0	...
1903431	  767.1	  658.0	 4856.0	...
1903432	  767.4	  658.0	 4856.0	...
1903433	  767.8	  658.1	 4857.0	...
1903434	  767.7	  658.4	 4858.0	...
1903435	  767.6	  658.5	 4857.0	...
1903436	  767.4	  658.6	 4853.0	...
1903437	  767.4	  658.6	 4848.0	...
1903438	  767.4	  658.6	 4846.0	...
1903439	  767.6	  658.5	 4850.0	...
1903440	  767.7	  658.5	 4853.0	...
1903441	  767.8	  658.7	 4854.0	...
1903442	  767.9	  658.9	 4853.0	...
1903443	  767.9	  659.1	 4851.0	...
1903444	  767.9	  659.0	 4850.0	...
1903445	  767.6	  658.8	 4850.0	...
1903446	  767.4	  658.4	 4853.0	...
1903447	  767.0	  657.5	 4856.0	...
1903448	  766.8	  656.8	 4854.0	...
1903449	  766.7	  656.2	 4852.0	...
1903450	  766.7	  656.3	 4850.0	...
1903451	  766.8	  656.6	 4849.0	...
1903452	  766.8	  656.8	 4849.0	...
1903453	  766.8	  656.7	 4849.0	...
1903454	  766.7	  656.6	 4849.0	...
1903455	  766.8	  656.8	 4848.0	...
1903456	  766.9	  657.2	 4845.0	...
1903457	  766.9	  657.6	 4842.0	...
1903458	  766.9	  657.5	 4839.0	...
1903459	  766.8	  657.4	 4839.0	...
1903460	  766.8	  657.2	 4838.0	...
1903461	  766.8	  656.9	 4841.0	...
1903462	  766.8	  656.6	 4843.0	...
1903463	  766.9	  656.5	 4847.0	...
1903464	  767.1	  656.6	 4849.0	...
1903465	  767.5	  656.7	 4850.0	...
1903466	  767.6	  656.9	 4849.0	...
1903467	  767.7	  656.9	 4847.0	...
1903468	  767.7	  656.5	 4843.0	...
1903469	  767.6	  656.2	 4843.0	...
1903470	  767.2	  655.9	 4843.0	...
1903471	  766.9	  656.1	 4848.0	...
1903472	  766.6	  656.0	 4852.0	...
1903473	  766.6	  655.8	 4855.0	...
1903474	  766.6	  655.7	 4855.0	...
1903475	  766.6	  655.6	 4853.0	...
1903476	  766.6	  655.6	 4851.0	...
1903477	  766.7	  655.7	 4848.0	...
1903478	  766.8	  655.8	 4845.0	...
1903479	  766.6	  656.0	 4844.0	...
1903480	  766.2	  656.1	 4844.0	...
1903481	  765.7	  656.0	 4845.0	...
1903482	  766.1	  655.5	 4846.0	...
1903483	  766.6	  655.0	 4845.0	...
1903484	  767.1	  654.8	 4844.0	...
1903485	  767.0	  655.0	 4842.0	...
1903486	  766.9	  655.3	 4842.0	...
1903487	  766.9	  655.3	 4841.0	...
1903488	  766.9	  655.5	 4841.0	...
1903489	  767.2	  655.7	 4841.0	...
1903490	  767.5	  655.8	 4841.0	...
1903491	  767.8	  655.7	 4841.0	...
1903492	  767.8	  655.8	 4840.0	...
1903493	  767.8	  655.9	 4839.0	...
1903494	  767.7	  655.9	 4838.0	...
1903495	  767.3	  655.8	 4838.0	...
1903496	  766.8	  655.5	 4838.0	...
1903497	  766.5	  655.4	 4838.0	...
1903498	  766.5	  655.2	 4838.0	...
1903499	  766.8	  654.9	 4839.0	...
1903500	  767.0	  654.6	 4840.0	...
1903501	  767.2	  654.2	 4840.0	...
1903502	  767.0	  654.1	 4839.0	...
1903503	  766.9	  653.9	 4840.0	...
1903504	  767.0	  653.9	 4840.0	...
1903505	  767.2	  653.5	 4840.0	...
1903506	  767.2	  653.1	 4840.0	...
1903507	  767.2	  652.8	 4844.0	...
1903508	  767.3	  652.8	 4847.0	...
MSG	1903509 0000 _ Number Off
1903509	  767.5	  652.9	 4849.0	...
1903510	  767.6	  653.0	 4849.0	...
1903511	  767.5	  653.1	 4846.0	...
1903512	  767.5	  653.1	 4844.0	...
1903513	  767.4	  653.0	 4842.0	...
1903514	  767.4	  653.0	 4841.0	...
1903515	  767.3	  652.8	 4843.0	...
1903516	  767.2	  652.7	 4846.0	...
1903517	  767.1	  652.6	 4848.0	...
1903518	  767.1	  652.3	 4848.0	...
1903519	  767.0	  651.9	 4847.0	...
1903520	  766.8	  651.4	 4846.0	...
1903521	  767.0	  651.3	 4845.0	...
1903522	  767.2	  651.1	 4846.0	...
1903523	  767.4	  651.0	 4847.0	...
1903524	  767.4	  650.9	 4848.0	...
1903525	  767.4	  650.7	 4850.0	...
1903526	  767.5	  650.8	 4851.0	...
1903527	  767.6	  651.0	 4853.0	...
1903528	  767.6	  651.2	 4850.0	...
1903529	  767.7	  651.0	 4846.0	...
1903530	  767.7	  650.7	 4844.0	...
1903531	  767.6	  650.6	 4846.0	...
1903532	  767.5	  650.9	 4846.0	...
1903533	  767.3	  651.1	 4845.0	...
1903534	  767.4	  651.1	 4846.0	...
1903535	  767.5	  651.0	 4849.0	...
1903536	  767.6	  651.0	 4852.0	...
1903537	  767.7	  651.1	 4852.0	...
1903538	  767.7	  651.1	 4852.0	...
1903539	  767.7	  651.4	 4852.0	...
1903540	  767.5	  651.6	 4852.0	...
1903541	  767.3	  651.9	 4853.0	...
1903542	  767.2	  651.8	 4855.0	...
1903543	  767.3	  651.8	 4854.0	...
1903544	  767.5	  651.8	 4851.0	...
1903545	  767.7	  652.0	 4850.0	...
1903546	  768.0	  652.2	 4851.0	...
1903547	  768.1	  652.5	 4852.0	...
1903548	  768.3	  652.7	 4851.0	...
1903549	  768.4	  652.8	 4850.0	...
1903550	  768.5	  653.0	 4849.0	...
1903551	  768.6	  653.2	 4849.0	...
1903552	  768.6	  653.4	 4849.0	...
1903553	  768.5	  653.4	 4850.0	...
1903554	  768.6	  653.3	 4849.0	...
1903555	  769.1	  653.2	 4848.0	...
1903556	  769.6	  653.2	 4846.0	...
1903557	  769.8	  653.4	 4846.0	...
1903558	  769.5	  653.8	 4844.0	...
1903559	  769.1	  654.3	 4843.0	...
1903560	  768.4	  654.8	 4843.0	...
1903561	  767.2	  655.1	 4846.0	...
1903562	  765.8	  655.5	 4848.0	...
1903563	  764.5	  655.7	 4849.0	...
1903564	  763.4	  655.8	 4849.0	...
1903565	  762.0	  656.1	 4848.0	...
1903566	  760.5	  656.4	 4848.0	...
1903567	  759.2	  656.7	 4849.0	...
1903568	  758.1	  656.5	 4850.0	...
1903569	  757.5	  656.1	 4849.0	...
1903570	  756.9	  655.7	 4848.0	...
1903571	  756.7	  655.7	 4847.0	...
1903572	  756.6	  655.8	 4847.0	...
1903573	  756.4	  655.8	 4847.0	...
1903574	  756.8	  655.5	 4847.0	...
1903575	  757.1	  655.3	 4847.0	...
1903576	  758.1	  655.0	 4846.0	...
1903577	  758.7	  654.7	 4846.0	...
1903578	  759.5	  654.4	 4846.0	...
1903579	  760.2	  654.4	 4846.0	...
1903580	  760.9	  654.6	 4847.0	...
1903581	  761.4	  654.6	 4848.0	...
1903582	  761.4	  654.7	 4849.0	...
1903583	  761.5	  654.6	 4850.0	...
1903584	  761.7	  654.6	 4851.0	...
1903585	  761.8	  654.4	 4851.0	...
1903586	  762.2	  654.2	 4851.0	...
1903587	  762.5	  654.0	 4849.0	...
1903588	  762.7	  654.0	 4848.0	...
1903589	  762.6	  654.0	 4848.0	...
1903590	  762.4	  654.0	 4849.0	...
1903591	  762.2	  654.0	 4850.0	...
1903592	  762.0	  654.0	 4851.0	...
1903593	  761.9	  654.3	 4853.0	...
1903594	  761.9	  654.6	 4855.0	...
1903595	  761.8	  654.9	 4854.0	...
1903596	  761.9	  655.2	 4854.0	...
1903597	  762.0	  655.4	 4854.0	...
1903598	  762.2	  655.4	 4855.0	...
1903599	  762.4	  655.4	 4856.0	...
1903600	  762.6	  655.2	 4858.0	...
1903601	  762.8	  655.2	 4860.0	...
1903602	  762.7	  655.1	 4860.0	...
1903603	  762.5	  655.1	 4861.0	...
1903604	  762.4	  655.1	 4862.0	...
1903605	  762.3	  655.0	 4864.0	...
1903606	  762.2	  655.0	 4865.0	...
1903607	  762.2	  655.2	 4864.0	...
1903608	  762.1	  655.4	 4862.0	...
1903609	  762.2	  655.9	 4861.0	...
1903610	  762.3	  656.0	 4862.0	...
1903611	  762.3	  656.2	 4865.0	...
1903612	  762.2	  656.2	 4867.0	...
1903613	  762.2	  656.2	 4866.0	...
1903614	  762.3	  656.1	 4866.0	...
1903615	  762.4	  655.7	 4865.0	...
1903616	  762.4	  655.3	 4865.0	...
1903617	  762.6	  655.0	 4865.0	...
1903618	  762.8	  655.0	 4866.0	...
1903619	  762.8	  655.4	 4867.0	...
1903620	  762.6	  655.7	 4868.0	...
1903621	  762.4	  656.0	 4869.0	...
1903622	  762.4	  656.1	 4868.0	...
1903623	  762.3	  656.0	 4871.0	...
1903624	  762.2	  655.8	 4874.0	...
1903625	  762.2	  656.0	 4877.0	...
1903626	  762.5	  656.4	 4878.0	...
1903627	  762.9	  656.8	 4879.0	...
1903628	  763.3	  656.9	 4878.0	...
1903629	  763.2	  657.0	 4873.0	...
1903630	  763.2	  657.0	 4869.0	...
1903631	  763.1	  657.0	 4868.0	...
1903632	  763.1	  657.0	 4871.0	...
1903633	  763.1	  657.1	 4874.0	...
1903634	  763.1	  657.2	 4873.0	...
1903635	  763.1	  657.4	 4873.0	...
1903636	  763.0	  657.6	 4873.0	...
1903637	  763.0	  657.8	 4874.0	...
1903638	  763.0	  657.9	 4875.0	...
1903639	  763.0	  658.0	 4876.0	...
1903640	  763.1	  658.3	 4877.0	...
1903641	  763.2	  658.5	 4878.0	...
1903642	  763.2	  658.7	 4878.0	...
1903643	  763.3	  658.8	 4879.0	...
1903644	  763.4	  658.9	 4881.0	...
1903645	  763.5	  659.2	 4884.0	...
1903646	  763.4	  659.4	 4885.0	...
1903647	  763.5	  659.6	 4883.0	...
1903648	  763.3	  659.5	 4884.0	...
1903649	  763.1	  659.4	 4887.0	...
1903650	  763.0	  659.3	 4890.0	...
1903651	  763.1	  659.3	 4890.0	...
1903652	  763.4	  659.3	 4891.0	...
1903653	  763.6	  659.3	 4891.0	...
1903654	  763.8	  659.3	 4892.0	...
1903655	  763.7	  659.4	 4892.0	...
1903656	  763.7	  659.6	 4892.0	...
1903657	  763.7	  659.8	 4892.0	...
1903658	  763.8	  660.3	 4892.0	...
1903659	  763.8	  660.4	 4892.0	...
1903660	  763.8	  660.5	 4892.0	...
1903661	  763.8	  660.2	 4892.0	...
1903662	  763.8	  660.1	 4894.0	...
1903663	  763.8	  660.1	 4895.0	...
1903664	  763.9	  660.5	 4897.0	...
1903665	  763.7	  660.8	 4897.0	...
1903666	  763.5	  661.1	 4898.0	...
1903667	  763.2	  661.0	 4898.0	...
1903668	  763.1	  661.0	 4898.0	...
1903669	  763.2	  661.5	 4898.0	...
1903670	  763.4	  662.0	 4899.0	...
1903671	  763.6	  662.4	 4899.0	...
1903672	  763.8	  662.3	 4900.0	...
1903673	  763.8	  662.2	 4900.0	...
1903674	  763.9	  662.2	 4901.0	...
1903675	  764.0	  662.2	 4901.0	...
1903676	  764.2	  662.3	 4902.0	...
1903677	  764.4	  662.4	 4903.0	...
1903678	  764.5	  662.3	 4904.0	...
1903679	  764.5	  662.2	 4905.0	...
1903680	  764.4	  662.1	 4906.0	...
1903681	  764.3	  662.4	 4905.0	...
1903682	  764.2	  662.8	 4904.0	...
1903683	  764.3	  663.1	 4903.0	...
1903684	  764.4	  663.2	 4904.0	...
1903685	  764.6	  663.6	 4904.0	...
1903686	  764.6	  664.1	 4904.0	...
1903687	  764.6	  664.4	 4904.0	...
1903688	  764.5	  664.1	 4904.0	...
1903689	  764.6	  663.8	 4905.0	...
1903690	  764.6	  663.6	 4906.0	...
1903691	  764.5	  663.7	 4907.0	...
1903692	  764.4	  663.8	 4907.0	...
1903693	  764.3	  663.7	 4906.0	...
1903694	  764.4	  663.5	 4906.0	...
1903695	  764.5	  663.2	 4909.0	...
1903696	  764.8	  662.9	 4911.0	...
1903697	  764.9	  662.6	 4914.0	...
1903698	  765.1	  662.4	 4914.0	...
1903699	  764.9	  662.5	 4914.0	...
1903700	  764.7	  662.7	 4915.0	...
1903701	  764.5	  662.5	 4917.0	...
1903702	  764.3	  662.1	 4916.0	...
1903703	  764.4	  662.2	 4914.0	...
1903704	  764.5	  662.7	 4912.0	...
1903705	  764.6	  662.4	 4911.0	...
1903706	  764.5	  661.7	 4914.0	...
1903707	  764.5	  661.1	 4916.0	...
1903708	  764.6	  661.2	 4920.0	...
1903709	  764.7	  661.4	 4922.0	...
1903710	  764.6	  661.4	 4923.0	...
1903711	  764.6	  661.5	 4924.0	...
1903712	  764.5	  661.6	 4924.0	...
1903713	  764.5	  661.5	 4924.0	...
1903714	  764.8	  661.3	 4925.0	...
1903715	  765.1	  661.1	 4927.0	...
1903716	  765.3	  661.2	 4930.0	...
1903717	  765.3	  661.7	 4932.0	...
1903718	  765.3	  662.1	 4933.0	...
1903719	  765.4	  662.5	 4932.0	...
1903720	  765.6	  662.8	 4933.0	...
1903721	  765.6	  663.2	 4935.0	...
1903722	  765.6	  663.6	 4937.0	...
1903723	  765.4	  663.7	 4938.0	...
1903724	  765.6	  663.7	 4939.0	...
1903725	  765.7	  663.5	 4940.0	...
1903726	  765.7	  663.4	 4941.0	...
1903727	  765.7	  663.3	 4943.0	...
1903728	  765.9	  663.2	 4945.0	...
1903729	  766.1	  663.1	 4946.0	...
1903730	  766.3	  663.0	 4946.0	...
1903731	  766.2	  663.0	 4945.0	...
1903732	  766.0	  662.9	 4945.0	...
1903733	  765.9	  662.9	 4946.0	...
1903734	  765.9	  662.8	 4947.0	...
1903735	  765.9	  662.9	 4948.0	...
1903736	  766.0	  663.2	 4949.0	...
1903737	  766.2	  663.4	 4950.0	...
1903738	  766.2	  663.6	 4951.0	...
1903739	  766.2	  663.4	 4954.0	...
1903740	  765.9	  663.1	 4958.0	...
1903741	  765.7	  662.9	 4961.0	...
1903742	  765.6	  662.9	 4963.0	...
1903743	  765.6	  662.9	 4962.0	...
1903744	  765.6	  662.8	 4961.0	...
1903745	  765.6	  662.7	 4962.0	...
1903746	  765.7	  662.7	 4963.0	...
1903747	  765.8	  662.8	 4964.0	...
1903748	  766.0	  662.9	 4966.0	...
1903749	  766.2	  663.0	 4968.0	...
1903750	  766.2	  663.2	 4970.0	...
1903751	  766.1	  663.5	 4971.0	...
1903752	  766.2	  663.6	 4972.0	...
1903753	  766.4	  663.3	 4970.0	...
1903754	  766.6	  663.1	 4970.0	...
1903755	  766.5	  663.1	 4969.0	...
1903756	  766.1	  663.1	 4971.0	...
1903757	  765.6	  663.3	 4973.0	...
1903758	  765.4	  663.6	 4975.0	...
1903759	  765.6	  663.8	 4979.0	...
1903760	  765.8	  663.7	 4983.0	...
1903761	  765.8	  663.8	 4986.0	...
1903762	  766.0	  663.8	 4986.0	...
1903763	  766.3	  663.6	 4988.0	...
1903764	  766.5	  663.5	 4991.0	...
1903765	  766.4	  663.3	 4992.0	...
1903766	  766.4	  663.4	 4992.0	...
1903767	  766.3	  663.4	 4991.0	...
1903768	  766.4	  663.5	 4992.0	...
1903769	  766.5	  663.7	 4994.0	...
1903770	  766.5	  664.0	 4996.0	...
1903771	  766.7	  663.6	 4999.0	...
1903772	  766.9	  662.9	 5001.0	...
1903773	  767.0	  662.1	 5003.0	...
1903774	  767.0	  661.9	 5003.0	...
1903775	  766.9	  661.9	 5003.0	...
1903776	  766.7	  661.9	 5003.0	...
1903777	  766.5	  662.0	 5004.0	...
1903778	  766.7	  661.9	 5005.0	...
1903779	  767.1	  661.7	 5007.0	...
1903780	  767.0	  661.7	 5007.0	...
1903781	  766.4	  661.8	 5007.0	...
1903782	  766.1	  661.9	 5009.0	...
1903783	  766.4	  661.8	 5011.0	...
1903784	  766.7	  661.6	 5013.0	...
1903785	  766.9	  661.6	 5013.0	...
1903786	  766.9	  662.1	 5012.0	...
1903787	  766.9	  662.7	 5012.0	...
1903788	  766.9	  663.0	 5012.0	...
1903789	  767.0	  662.7	 5012.0	...
1903790	  767.0	  662.3	 5015.0	...
1903791	  767.1	  662.2	 5017.0	...
1903792	  767.1	  662.0	 5020.0	...
1903793	  767.2	  661.9	 5021.0	...
1903794	  767.2	  661.8	 5022.0	...
1903795	  767.2	  662.0	 5023.0	...
1903796	  767.2	  662.2	 5023.0	...
1903797	  767.0	  662.3	 5024.0	...
1903798	  766.9	  662.1	 5025.0	...
1903799	  766.9	  662.1	 5025.0	...
1903800	  767.0	  662.2	 5024.0	...
1903801	  767.2	  662.2	 5024.0	...
1903802	  767.3	  661.9	 5027.0	...
1903803	  767.6	  661.5	 5029.0	...
1903804	  767.9	  661.0	 5031.0	...
1903805	  768.0	  660.7	 5030.0	...
1903806	  767.9	  661.0	 5029.0	...
1903807	  768.0	  661.4	 5028.0	...
1903808	  768.2	  661.8	 5031.0	...
1903809	  768.2	  661.8	 5033.0	...
1903810	  768.1	  661.5	 5036.0	...
1903811	  767.8	  661.3	 5036.0	...
1903812	  767.5	  661.0	 5036.0	...
1903813	  767.3	  661.0	 5038.0	...
1903814	  767.3	  661.1	 5040.0	...
1903815	  767.3	  661.2	 5042.0	...
1903816	  767.4	  661.3	 5043.0	...
1903817	  767.6	  661.2	 5044.0	...
1903818	  767.5	  660.9	 5045.0	...
1903819	  767.4	  660.7	 5045.0	...
1903820	  767.5	  660.7	 5045.0	...
1903821	  767.8	  660.7	 5046.0	...
1903822	  768.1	  660.8	 5046.0	...
1903823	  768.2	  660.8	 5046.0	...
1903824	  768.1	  660.5	 5050.0	...
1903825	  768.1	  660.0	 5054.0	...
1903826	  768.0	  659.3	 5057.0	...
1903827	  768.0	  658.9	 5059.0	...
1903828	  768.0	  658.4	 5064.0	...
1903829	  768.1	  658.2	 5069.0	...
1903830	  768.1	  658.3	 5074.0	...
1903831	  768.2	  658.4	 5075.0	...
1903832	  768.3	  658.3	 5078.0	...
1903833	  768.4	  658.0	 5079.0	...
1903834	  768.4	  657.7	 5082.0	...
1903835	  768.4	  657.4	 5085.0	...
1903836	  768.4	  657.2	 5085.0	...
1903837	  768.6	  657.0	 5082.0	...
1903838	  768.8	  656.9	 5080.0	...
1903839	  769.1	  656.8	 5080.0	...
1903840	  769.0	  656.7	 5080.0	...
1903841	  768.9	  656.6	 5079.0	...
1903842	  768.8	  656.6	 5078.0	...
1903843	  768.7	  656.6	 5078.0	...
1903844	  768.8	  656.6	 5078.0	...
1903845	  768.9	  656.6	 5077.0	...
1903846	  769.1	  656.6	 5079.0	...
1903847	  768.8	  656.5	 5082.0	...
1903848	  768.4	  656.4	 5086.0	...
1903849	  768.0	  656.3	 5088.0	...
1903850	  768.2	  656.3	 5090.0	...
1903851	  768.5	  656.3	 5090.0	...
1903852	  768.7	  656.3	 5090.0	...
1903853	  768.7	  656.2	 5089.0	...
1903854	  768.7	  656.2	 5089.0	...
1903855	  768.7	  656.2	 5089.0	...
1903856	  768.8	  656.2	 5089.0	...
1903857	  768.7	  656.2	 5089.0	...
1903858	  768.6	  656.3	 5089.0	...
1903859	  768.4	  656.3	 5092.0	...
1903860	  768.2	  656.3	 5094.0	...
1903861	  767.8	  656.3	 5097.0	...
1903862	  767.7	  656.0	 5098.0	...
1903863	  767.8	  655.8	 5098.0	...
1903864	  768.1	  655.8	 5098.0	...
1903865	  768.3	  656.1	 5098.0	...
1903866	  768.3	  656.4	 5102.0	...
1903867	  768.2	  656.5	 5107.0	...
1903868	  768.2	  656.5	 5112.0	...
1903869	  768.2	  656.1	 5112.0	...
1903870	  768.2	  655.8	 5112.0	...
1903871	  768.1	  655.4	 5112.0	...
1903872	  768.1	  655.3	 5113.0	...
1903873	  768.2	  655.1	 5113.0	...
1903874	  768.2	  655.0	 5114.0	...
1903875	  767.9	  655.3	 5114.0	...
1903876	  767.6	  655.8	 5114.0	...
1903877	  767.5	  656.1	 5116.0	...
1903878	  767.7	  656.0	 5119.0	...
1903879	  767.9	  655.9	 5121.0	...
1903880	  767.8	  655.9	 5120.0	...
1903881	  767.6	  655.9	 5119.0	...
1903882	  767.6	  656.0	 5120.0	...
1903883	  767.6	  655.9	 5124.0	...
1903884	  767.7	  655.9	 5128.0	...
1903885	  767.7	  655.7	 5131.0	...
1903886	  767.7	  655.5	 5131.0	...
1903887	  767.8	  655.4	 5131.0	...
1903888	  767.9	  655.6	 5130.0	...
1903889	  767.9	  655.7	 5129.0	...
1903890	  767.9	  655.7	 5131.0	...
1903891	  768.0	  655.7	 5135.0	...
1903892	  768.0	  655.7	 5138.0	...
1903893	  768.0	  655.6	 5138.0	...
1903894	  768.0	  655.4	 5138.0	...
1903895	  767.9	  655.3	 5140.0	...
1903896	  767.9	  655.1	 5141.0	...
1903897	  768.0	  654.9	 5143.0	...
1903898	  768.3	  654.7	 5143.0	...
1903899	  768.5	  654.8	 5144.0	...
1903900	  768.7	  654.9	 5145.0	...
1903901	  768.8	  655.1	 5147.0	...
1903902	  768.8	  655.2	 5149.0	...
1903903	  769.2	  654.9	 5150.0	...
1903904	  769.5	  654.7	 5150.0	...
1903905	  769.9	  654.4	 5150.0	...
1903906	  769.8	  654.5	 5150.0	...
1903907	  769.6	  654.7	 5149.0	...
1903908	  769.4	  655.1	 5149.0	...
1903909	  769.2	  655.4	 5149.0	...
1903910	  769.2	  655.8	 5149.0	...
1903911	  769.2	  655.8	 5150.0	...
1903912	  769.3	  655.6	 5150.0	...
1903913	  769.4	  655.2	 5150.0	...
1903914	  769.7	  654.9	 5150.0	...
1903915	  769.9	  654.8	 5149.0	...
1903916	  770.2	  654.7	 5149.0	...
1903917	  770.3	  654.6	 5149.0	...
1903918	  770.5	  654.4	 5150.0	...
1903919	  770.6	  654.3	 5151.0	...
1903920	  770.6	  654.3	 5151.0	...
1903921	  770.9	  654.3	 5151.0	...
1903922	  771.1	  654.4	 5150.0	...
1903923	  771.0	  654.4	 5151.0	...
1903924	  770.7	  654.4	 5151.0	...
1903925	  770.4	  654.5	 5152.0	...
1903926	  770.5	  654.4	 5152.0	...
1903927	  770.6	  654.4	 5153.0	...
1903928	  770.7	  654.4	 5155.0	...
1903929	  770.8	  654.5	 5158.0	...
1903930	  771.0	  654.5	 5161.0	...
1903931	  771.3	  654.4	 5163.0	...
1903932	  771.5	  654.4	 5165.0	...
1903933	  771.5	  654.4	 5166.0	...
1903934	  771.4	  654.3	 5167.0	...
1903935	  771.3	  654.2	 5167.0	...
1903936	  771.3	  654.0	 5169.0	...
1903937	  771.1	  654.0	 5171.0	...
1903938	  771.0	  654.4	 5172.0	...
1903939	  770.9	  655.1	 5171.0	...
1903940	  770.9	  655.7	 5171.0	...
1903941	  771.0	  655.8	 5171.0	...
1903942	  771.2	  655.7	 5172.0	...
1903943	  771.4	  655.7	 5172.0	...
1903944	  771.6	  655.8	 5173.0	...
1903945	  771.7	  655.9	 5173.0	...
1903946	  771.7	  656.0	 5173.0	...
1903947	  771.7	  656.0	 5173.0	...
1903948	  771.8	  656.0	 5175.0	...
1903949	  771.8	  655.9	 5177.0	...
1903950	  771.8	  656.0	 5179.0	...
1903951	  771.8	  656.0	 5180.0	...
1903952	  771.8	  656.0	 5180.0	...
1903953	  771.9	  656.0	 5181.0	...
1903954	  772.0	  655.9	 5182.0	...
1903955	  772.2	  655.9	 5182.0	...
1903956	  772.3	  655.9	 5182.0	...
1903957	  772.3	  655.9	 5183.0	...
1903958	  772.2	  656.0	 5184.0	...
1903959	  772.2	  656.0	 5186.0	...
1903960	  772.2	  656.1	 5187.0	...
1903961	  772.1	  656.1	 5187.0	...
1903962	  772.1	  656.1	 5187.0	...
1903963	  772.1	  656.1	 5187.0	...
1903964	  772.1	  656.1	 5188.0	...
1903965	  771.9	  656.1	 5189.0	...
1903966	  771.4	  656.3	 5189.0	...
1903967	  770.4	  656.7	 5189.0	...
1903968	  768.9	  657.2	 5191.0	...
1903969	  767.1	  657.8	 5191.0	...
1903970	  765.4	  658.2	 5191.0	...
1903971	  763.5	  658.6	 5192.0	...
1903972	  762.1	  659.0	 5194.0	...
1903973	  761.0	  659.3	 5196.0	...
1903974	  760.7	  659.4	 5198.0	...
1903975	  760.1	  659.4	 5200.0	...
1903976	  759.6	  659.1	 5201.0	...
1903977	  759.5	  658.9	 5201.0	...
1903978	  760.2	  658.5	 5202.0	...
1903979	  760.8	  658.5	 5202.0	...
1903980	  761.0	  658.3	 5202.0	...
1903981	  761.0	  658.1	 5202.0	...
1903982	  761.6	  657.0	 5203.0	...
1903983	  762.2	  656.1	 5203.0	...
1903984	  762.6	  655.3	 5204.0	...
1903985	  762.5	  655.4	 5206.0	...
1903986	  762.7	  654.9	 5207.0	...
1903987	  763.3	  654.3	 5208.0	...
1903988	  764.0	  653.6	 5209.0	...
1903989	  764.3	  653.3	 5212.0	...
1903990	  764.4	  653.1	 5215.0	...
1903991	  764.6	  652.8	 5217.0	...
1903992	  764.8	  652.8	 5217.0	...
1903993	  764.9	  652.7	 5218.0	...
1903994	  765.0	  652.6	 5218.0	...
1903995	  765.2	  652.5	 5221.0	...
1903996	  765.4	  652.5	 5223.0	...
1903997	  765.5	  652.6	 5226.0	...
1903998	  765.5	  652.7	 5228.0	...
1903999	  765.4	  652.6	 5231.0	...
1904000	  765.3	  652.3	 5233.0	...
1904001	  765.4	  652.1	 5236.0	...
1904002	  765.5	  651.8	 5239.0	...
1904003	  765.5	  651.8	 5242.0	...
1904004	  765.4	  651.7	 5242.0	...
1904005	  765.3	  651.6	 5243.0	...
1904006	  765.2	  651.7	 5243.0	...
1904007	  765.1	  651.8	 5243.0	...
1904008	  764.8	  651.7	 5246.0	...
1904009	  764.6	  651.4	 5248.0	...
1904010	  764.7	  651.2	 5252.0	...
1904011	  765.0	  651.1	 5253.0	...
1904012	  765.4	  651.1	 5255.0	...
1904013	  765.4	  651.2	 5255.0	...
1904014	  765.4	  651.2	 5255.0	...
1904015	  765.5	  651.3	 5256.0	...
1904016	  765.6	  651.3	 5256.0	...
1904017	  765.6	  651.2	 5257.0	...
1904018	  765.6	  651.2	 5258.0	...
1904019	  765.5	  651.2	 5258.0	...
1904020	  765.5	  651.1	 5257.0	...
1904021	  765.6	  650.3	 5257.0	...
1904022	  765.8	  649.5	 5256.0	...
1904023	  766.0	  648.9	 5256.0	...
1904024	  765.9	  648.8	 5256.0	...
1904025	  765.8	  648.7	 5255.0	...
1904026	  765.7	  648.6	 5255.0	...
1904027	  765.7	  648.3	 5254.0	...
1904028	  765.7	  648.1	 5257.0	...
1904029	  765.7	  647.8	 5259.0	...
1904030	  765.7	  647.8	 5260.0	...
1904031	  765.7	  647.8	 5262.0	...
1904032	  766.0	  647.7	 5265.0	...
1904033	  766.3	  647.4	 5270.0	...
1904034	  766.6	  647.1	 5273.0	...
1904035	  766.6	  646.9	 5275.0	...
1904036	  766.7	  646.8	 5274.0	...
1904037	  766.4	  646.9	 5274.0	...
1904038	  766.2	  646.9	 5275.0	...
1904039	  766.2	  647.0	 5276.0	...
1904040	  766.5	  647.0	 5276.0	...
1904041	  766.7	  646.9	 5274.0	...
1904042	  766.7	  646.4	 5273.0	...
1904043	  766.8	  646.0	 5275.0	...
1904044	  766.8	  645.8	 5276.0	...
1904045	  766.6	  645.8	 5276.0	...
1904046	  766.6	  645.9	 5278.0	...
1904047	  766.5	  645.7	 5280.0	...
1904048	  766.6	  645.5	 5283.0	...
1904049	  766.6	  645.4	 5285.0	...
1904050	  766.6	  645.4	 5286.0	...
1904051	  766.7	  645.7	 5286.0	...
1904052	  766.5	  646.0	 5286.0	...
1904053	  766.3	  646.3	 5286.0	...
1904054	  766.1	  646.1	 5286.0	...
1904055	  766.2	  645.8	 5286.0	...
1904056	  766.3	  645.6	 5286.0	...
1904057	  766.3	  645.5	 5287.0	...
1904058	  766.3	  645.6	 5287.0	...
1904059	  766.4	  645.6	 5286.0	...
1904060	  766.5	  645.6	 5286.0	...
1904061	  766.4	  645.5	 5286.0	...
1904062	  766.3	  645.4	 5288.0	...
1904063	  766.5	  645.3	 5291.0	...
1904064	  766.7	  645.1	 5294.0	...
1904065	  766.7	  645.0	 5294.0	...
1904066	  766.4	  645.0	 5295.0	...
1904067	  766.3	  645.0	 5298.0	...
1904068	  766.4	  644.9	 5299.0	...
1904069	  766.6	  644.8	 5300.0	...
1904070	  766.8	  644.7	 5298.0	...
1904071	  766.7	  644.7	 5296.0	...
1904072	  766.5	  644.6	 5298.0	...
1904073	  766.2	  644.0	 5301.0	...
1904074	  766.1	  643.4	 5305.0	...
1904075	  766.2	  643.2	 5305.0	...
1904076	  766.3	  643.7	 5307.0	...
1904077	  766.4	  644.0	 5310.0	...
1904078	  766.4	  643.9	 5312.0	...
1904079	  766.3	  643.7	 5312.0	...
1904080	  766.2	  643.7	 5313.0	...
1904081	  766.5	  643.7	 5314.0	...
1904082	  766.7	  643.6	 5316.0	...
1904083	  766.9	  643.6	 5316.0	...
1904084	  766.8	  643.6	 5315.0	...
1904085	  766.7	  643.7	 5314.0	...
1904086	  766.8	  643.8	 5314.0	...
1904087	  766.9	  643.8	 5312.0	...
1904088	  766.8	  643.7	 5311.0	...
1904089	  766.6	  643.7	 5309.0	...
1904090	  766.3	  643.8	 5309.0	...
1904091	  766.2	  643.9	 5310.0	...
1904092	  766.2	  644.1	 5310.0	...
1904093	  766.3	  644.1	 5310.0	...
1904094	  766.3	  644.1	 5313.0	...
1904095	  766.4	  643.9	 5315.0	...
1904096	  766.5	  643.7	 5318.0	...
1904097	  766.4	  643.6	 5319.0	...
1904098	  766.3	  643.6	 5319.0	...
1904099	  766.2	  643.6	 5318.0	...
1904100	  766.2	  643.7	 5319.0	...
1904101	  766.3	  643.4	 5322.0	...
1904102	  766.2	  643.1	 5325.0	...
1904103	  766.1	  642.9	 5325.0	...
1904104	  766.2	  643.1	 5322.0	...
1904105	  766.4	  643.6	 5320.0	...
1904106	  766.6	  644.0	 5320.0	...
1904107	  766.6	  644.2	 5323.0	...
1904108	  766.5	  644.0	 5325.0	...
1904109	  766.5	  643.9	 5327.0	...
1904110	  766.6	  643.9	 5327.0	...
1904111	  766.2	  644.3	 5324.0	...
1904112	  765.8	  644.7	 5321.0	...
1904113	  765.5	  645.2	 5317.0	...
1904114	  765.6	  645.1	 5317.0	...
1904115	  765.8	  645.1	 5316.0	...
1904116	  766.5	  645.1	 5317.0	...
1904117	  767.1	  645.1	 5319.0	...
1904118	  767.4	  645.0	 5322.0	...
1904119	  767.2	  645.0	 5322.0	...
1904120	  767.1	  645.0	 5321.0	...
1904121	  767.0	  645.0	 5320.0	...
1904122	  766.9	  645.0	 5322.0	...
1904123	  766.4	  645.1	 5325.0	...
1904124	  766.0	  645.1	 5327.0	...
1904125	  765.6	  645.2	 5326.0	...
1904126	  765.6	  645.2	 5325.0	...
1904127	  766.0	  645.4	 5325.0	...
1904128	  766.4	  645.5	 5324.0	...
1904129	  767.0	  645.4	 5324.0	...
1904130	  767.2	  645.4	 5323.0	...
1904131	  767.5	  645.5	 5324.0	...
1904132	  767.6	  645.7	 5324.0	...
1904133	  767.7	  645.7	 5324.0	...
1904134	  767.6	  645.7	 5323.0	...
1904135	  767.4	  646.3	 5321.0	...
1904136	  767.1	  646.9	 5319.0	...
1904137	  767.0	  647.5	 5319.0	...
1904138	  767.1	  647.6	 5318.0	...
1904139	  767.3	  647.4	 5317.0	...
1904140	  767.5	  647.3	 5318.0	...
1904141	  767.6	  647.2	 5322.0	...
1904142	  767.6	  647.2	 5324.0	...
1904143	  767.5	  647.2	 5326.0	...
1904144	  767.3	  647.3	 5326.0	...
1904145	  767.3	  647.7	 5327.0	...
1904146	  767.3	  648.1	 5328.0	...
1904147	  767.5	  648.2	 5329.0	...
1904148	  767.5	  648.2	 5329.0	...
1904149	  767.5	  648.1	 5328.0	...
1904150	  767.5	  648.1	 5326.0	...
1904151	  767.6	  648.0	 5324.0	...
1904152	  767.6	  647.9	 5324.0	...
1904153	  767.6	  647.9	 5324.0	...
1904154	  767.5	  647.9	 5324.0	...
1904155	  767.8	  647.8	 5324.0	...
1904156	  768.0	  647.7	 5325.0	...
1904157	  768.3	  647.7	 5325.0	...
1904158	  768.2	  647.7	 5325.0	...
1904159	  768.1	  647.6	 5323.0	...
1904160	  768.1	  647.6	 5322.0	...
1904161	  768.1	  647.6	 5320.0	...
1904162	  768.2	  647.6	 5320.0	...
1904163	  768.3	  647.6	 5320.0	...
1904164	  768.4	  647.7	 5320.0	...
1904165	  768.6	  647.7	 5320.0	...
1904166	  768.8	  647.7	 5320.0	...
1904167	  769.0	  647.7	 5320.0	...
1904168	  769.1	  647.7	 5319.0	...
1904169	  769.3	  647.8	 5319.0	...
1904170	  769.1	  648.5	 5320.0	...
1904171	  768.8	  649.2	 5320.0	...
1904172	  768.7	  649.9	 5319.0	...
1904173	  769.0	  649.9	 5319.0	...
1904174	  769.3	  649.8	 5318.0	...
1904175	  769.5	  650.0	 5318.0	...
1904176	  769.7	  650.2	 5318.0	...
1904177	  769.9	  650.5	 5317.0	...
1904178	  769.9	  650.5	 5316.0	...
1904179	  769.9	  650.5	 5316.0	...
1904180	  769.8	  650.5	 5318.0	...
1904181	  769.7	  650.5	 5317.0	...
1904182	  769.6	  650.5	 5315.0	...
1904183	  769.7	  650.7	 5312.0	...
1904184	  769.9	  651.1	 5311.0	...
1904185	  770.1	  651.5	 5310.0	...
1904186	  770.1	  651.6	 5308.0	...
1904187	  770.1	  651.5	 5307.0	...
1904188	  769.9	  651.4	 5307.0	...
1904189	  769.8	  651.6	 5307.0	...
1904190	  770.0	  651.9	 5307.0	...
1904191	  770.3	  652.1	 5308.0	...
1904192	  770.5	  651.9	 5310.0	...
1904193	  770.6	  651.9	 5312.0	...
1904194	  770.5	  652.0	 5313.0	...
1904195	  770.5	  652.3	 5312.0	...
1904196	  770.6	  653.1	 5311.0	...
1904197	  770.6	  653.8	 5311.0	...
1904198	  770.7	  654.4	 5311.0	...
1904199	  770.6	  654.4	 5311.0	...
1904200	  770.5	  654.5	 5310.0	...
1904201	  770.5	  654.6	 5309.0	...
1904202	  770.6	  654.8	 5308.0	...
1904203	  770.8	  655.0	 5307.0	...
1904204	  770.9	  655.2	 5307.0	...
1904205	  770.9	  655.3	 5306.0	...
1904206	  771.0	  655.4	 5305.0	...
1904207	  771.0	  655.2	 5305.0	...
1904208	  771.0	  654.9	 5305.0	...
1904209	  770.7	  654.7	 5305.0	...
1904210	  770.8	  654.8	 5304.0	...
1904211	  771.2	  654.9	 5303.0	...
1904212	  771.6	  655.0	 5299.0	...
1904213	  771.7	  655.1	 5296.0	...
1904214	  771.8	  655.0	 5293.0	...
1904215	  771.8	  654.9	 5295.0	...
1904216	  771.8	  654.9	 5295.0	...
1904217	  771.8	  655.1	 5295.0	...
1904218	  771.7	  655.2	 5294.0	...
1904219	  771.6	  655.4	 5292.0	...
1904220	  771.6	  655.7	 5290.0	...
1904221	  771.6	  655.9	 5288.0	...
1904222	  771.5	  656.1	 5286.0	...
1904223	  771.4	  656.0	 5285.0	...
1904224	  771.6	  655.9	 5285.0	...
1904225	  771.8	  655.6	 5288.0	...
1904226	  772.0	  655.4	 5292.0	...
1904227	  771.8	  655.6	 5296.0	...
1904228	  771.7	  655.8	 5297.0	...
1904229	  771.7	  655.9	 5297.0	...
1904230	  771.7	  655.9	 5292.0	...
1904231	  771.7	  656.3	 5286.0	...
1904232	  771.7	  656.7	 5281.0	...
1904233	  771.8	  657.0	 5282.0	...
1904234	  771.9	  657.0	 5283.0	...
1904235	  772.2	  657.0	 5285.0	...
1904236	  772.3	  656.9	 5286.0	...
1904237	  772.4	  656.9	 5286.0	...
1904238	  772.4	  656.9	 5284.0	...
1904239	  772.5	  656.8	 5281.0	...
1904240	  772.7	  656.8	 5279.0	...
1904241	  772.9	  657.3	 5276.0	...
1904242	  772.9	  658.0	 5275.0	...
1904243	  773.0	  658.2	 5274.0	...
1904244	  773.0	  657.8	 5274.0	...
1904245	  773.0	  657.3	 5274.0	...
1904246	  773.0	  657.3	 5273.0	...
1904247	  773.0	  657.3	 5272.0	...
1904248	  773.0	  657.2	 5272.0	...
1904249	  773.1	  657.1	 5272.0	...
1904250	  773.1	  657.4	 5273.0	...
1904251	  773.0	  657.9	 5273.0	...
1904252	  772.8	  658.3	 5273.0	...
1904253	  772.8	  658.2	 5273.0	...
1904254	  772.8	  658.1	 5272.0	...
1904255	  772.7	  658.3	 5271.0	...
1904256	  772.5	  658.5	 5271.0	...
1904257	  772.4	  658.7	 5271.0	...
1904258	  772.4	  658.6	 5271.0	...
1904259	  772.6	  658.3	 5268.0	...
1904260	  772.8	  658.0	 5267.0	...
1904261	  773.0	  657.8	 5265.0	...
1904262	  772.9	  657.9	 5264.0	...
1904263	  772.8	  658.1	 5262.0	...
1904264	  772.8	  658.5	 5259.0	...
1904265	  773.0	  658.7	 5259.0	...
1904266	  773.2	  658.6	 5259.0	...
1904267	  773.3	  658.8	 5258.0	...
1904268	  773.4	  659.1	 5257.0	...
1904269	  773.5	  659.6	 5255.0	...
1904270	  773.5	  659.7	 5255.0	...
1904271	  773.5	  659.6	 5254.0	...
1904272	  773.5	  659.5	 5249.0	...
1904273	  773.5	  659.7	 5243.0	...
1904274	  773.6	  660.0	 5240.0	...
1904275	  773.6	  660.3	 5240.0	...
1904276	  773.6	  660.6	 5240.0	...
1904277	  773.6	  660.9	 5239.0	...
1904278	  773.5	  661.2	 5237.0	...
1904279	  773.4	  661.1	 5235.0	...
1904280	  773.3	  661.0	 5233.0	...
1904281	  773.3	  660.9	 5232.0	...
1904282	  773.4	  661.0	 5231.0	...
1904283	  773.4	  661.0	 5232.0	...
1904284	  773.6	  661.0	 5234.0	...
1904285	  773.7	  660.9	 5235.0	...
1904286	  773.8	  660.6	 5236.0	...
1904287	  773.8	  660.4	 5234.0	...
1904288	  773.9	  660.8	 5231.0	...
1904289	  774.0	  661.2	 5229.0	...
1904290	  774.1	  661.7	 5227.0	...
1904291	  774.0	  661.7	 5224.0	...
1904292	  773.9	  661.7	 5222.0	...
1904293	  773.9	  661.6	 5223.0	...
1904294	  773.8	  661.5	 5225.0	...
1904295	  773.7	  661.6	 5226.0	...
1904296	  773.5	  661.7	 5225.0	...
1904297	  773.4	  661.7	 5225.0	...
1904298	  773.6	  661.5	 5226.0	...
1904299	  774.0	  661.3	 5227.0	...
1904300	  774.3	  661.3	 5227.0	...
1904301	  774.5	  661.3	 5223.0	...
1904302	  774.5	  661.4	 5220.0	...
1904303	  774.4	  661.3	 5218.0	...
1904304	  774.3	  661.2	 5219.0	...
1904305	  774.2	  661.1	 5221.0	...
1904306	  774.3	  661.2	 5222.0	...
1904307	  774.3	  661.2	 5222.0	...
1904308	  774.2	  660.9	 5223.0	...
1904309	  774.1	  660.6	 5224.0	...
1904310	  774.0	  660.5	 5224.0	...
1904311	  773.9	  661.0	 5224.0	...
1904312	  773.9	  661.6	 5223.0	...
1904313	  774.2	  662.5	 5222.0	...
1904314	  774.5	  663.1	 5220.0	...
1904315	  774.8	  663.2	 5219.0	...
1904316	  774.6	  662.8	 5218.0	...
1904317	  774.5	  662.4	 5218.0	...
1904318	  774.5	  662.4	 5218.0	...
1904319	  774.6	  662.5	 5218.0	...
1904320	  774.6	  662.5	 5218.0	...
1904321	  774.5	  662.6	 5219.0	...
1904322	  774.6	  662.7	 5220.0	...
1904323	  774.7	  662.8	 5219.0	...
1904324	  774.8	  663.3	 5216.0	...
1904325	  774.8	  663.7	 5214.0	...
1904326	  775.0	  664.0	 5212.0	...
1904327	  775.3	  664.0	 5212.0	...
1904328	  775.6	  664.0	 5213.0	...
1904329	  775.7	  664.1	 5214.0	...
1904330	  775.9	  664.4	 5215.0	...
1904331	  775.9	  664.5	 5212.0	...
1904332	  775.9	  664.5	 5210.0	...
1904333	  775.9	  664.2	 5207.0	...
1904334	  775.9	  664.1	 5207.0	...
1904335	  776.0	  664.0	 5206.0	...
1904336	  776.0	  663.9	 5204.0	...
1904337	  775.9	  663.9	 5202.0	...
1904338	  775.9	  663.9	 5200.0	...
1904339	  775.6	  664.0	 5198.0	...
1904340	  775.4	  664.0	 5197.0	...
1904341	  775.4	  663.9	 5198.0	...
1904342	  775.7	  663.7	 5200.0	...
1904343	  775.7	  663.6	 5201.0	...
1904344	  775.4	  663.5	 5202.0	...
1904345	  774.9	  663.5	 5202.0	...
1904346	  774.8	  663.6	 5201.0	...
1904347	  774.7	  663.8	 5200.0	...
1904348	  775.0	  664.0	 5199.0	...
1904349	  775.2	  663.9	 5198.0	...
1904350	  775.5	  663.8	 5197.0	...
1904351	  775.5	  663.8	 5194.0	...
1904352	  775.5	  663.8	 5193.0	...
1904353	  775.7	  663.9	 5192.0	...
1904354	  776.0	  664.1	 5192.0	...
1904355	  776.3	  664.4	 5193.0	...
1904356	  776.4	  664.8	 5194.0	...
1904357	  776.6	  664.8	 5195.0	...
1904358	  776.6	  664.7	 5195.0	...
1904359	  776.4	  664.2	 5195.0	...
1904360	  776.1	  663.8	 5194.0	...
1904361	  775.9	  663.6	 5194.0	...
1904362	  775.8	  663.5	 5192.0	...
1904363	  775.7	  663.2	 5191.0	...
1904364	  775.9	  662.9	 5190.0	...
1904365	  776.0	  662.8	 5191.0	...
1904366	  776.3	  663.1	 5190.0	...
1904367	  776.5	  663.4	 5188.0	...
1904368	  776.7	  663.8	 5187.0	...
1904369	  776.8	  664.0	 5187.0	...
1904370	  776.9	  664.2	 5187.0	...
1904371	  777.0	  664.2	 5188.0	...
1904372	  777.0	  664.4	 5188.0	...
1904373	  776.9	  664.6	 5188.0	...
1904374	  776.8	  664.4	 5187.0	...
1904375	  776.9	  663.7	 5189.0	...
1904376	  777.1	  663.1	 5190.0	...
1904377	  777.0	  663.4	 5191.0	...
1904378	  776.7	  663.9	 5191.0	...
1904379	  776.4	  664.4	 5190.0	...
1904380	  776.5	  664.4	 5190.0	...
1904381	  776.5	  664.4	 5189.0	...
1904382	  776.6	  664.6	 5189.0	...
1904383	  776.6	  664.7	 5189.0	...
1904384	  776.8	  664.6	 5189.0	...
1904385	  777.2	  664.5	 5189.0	...
1904386	  777.5	  664.4	 5187.0	...
1904387	  777.8	  664.2	 5185.0	...
1904388	  777.7	  664.1	 5184.0	...
1904389	  777.6	  664.1	 5185.0	...
1904390	  777.6	  664.1	 5186.0	...
1904391	  777.6	  664.2	 5186.0	...
1904392	  777.7	  664.3	 5185.0	...
1904393	  777.6	  664.5	 5183.0	...
1904394	  777.5	  664.7	 5180.0	...
1904395	  777.5	  664.8	 5177.0	...
1904396	  777.5	  664.8	 5178.0	...
1904397	  777.6	  664.9	 5179.0	...
1904398	  777.6	  664.9	 5178.0	...
1904399	  777.6	  664.9	 5176.0	...
1904400	  777.8	  664.7	 5173.0	...
1904401	  778.0	  664.4	 5171.0	...
1904402	  778.3	  664.2	 5168.0	...
1904403	  778.2	  664.2	 5167.0	...
1904404	  778.2	  664.3	 5166.0	...
1904405	  777.8	  664.3	 5167.0	...
1904406	  777.5	  664.2	 5167.0	...
1904407	  777.1	  664.1	 5168.0	...
1904408	  777.0	  664.0	 5170.0	...
1904409	  777.5	  663.8	 5170.0	...
1904410	  778.0	  663.8	 5171.0	...
1904411	  778.2	  663.7	 5170.0	...
1904412	  778.0	  663.7	 5171.0	...
1904413	  777.8	  663.4	 5171.0	...
1904414	  778.1	  663.1	 5171.0	...
1904415	  778.6	  663.1	 5172.0	...
1904416	  778.8	  663.3	 5173.0	...
1904417	  778.8	  663.4	 5173.0	...
1904418	  778.8	  663.1	 5173.0	...
1904419	  778.8	  662.9	 5173.0	...
1904420	  778.8	  662.9	 5172.0	...
1904421	  778.8	  663.1	 5171.0	...
1904422	  778.9	  663.2	 5170.0	...
1904423	  778.9	  662.8	 5169.0	...
1904424	  778.9	  662.2	 5169.0	...
1904425	  779.0	  661.9	 5169.0	...
1904426	  779.2	  662.1	 5169.0	...
1904427	  779.2	  662.4	 5169.0	...
1904428	  779.0	  662.5	 5169.0	...
1904429	  778.8	  662.7	 5169.0	...
1904430	  778.8	  662.6	 5169.0	...
1904431	  779.0	  662.4	 5168.0	...
1904432	  779.2	  662.2	 5169.0	...
1904433	  779.2	  662.2	 5169.0	...
1904434	  779.3	  662.3	 5170.0	...
1904435	  779.4	  662.4	 5171.0	...
1904436	  779.5	  662.5	 5171.0	...
1904437	  779.5	  662.6	 5169.0	...
1904438	  779.6	  662.7	 5165.0	...
1904439	  779.5	  662.9	 5162.0	...
1904440	  779.4	  663.0	 5162.0	...
1904441	  779.4	  663.2	 5163.0	...
1904442	  779.5	  663.3	 5165.0	...
1904443	  779.6	  663.3	 5164.0	...
1904444	  779.7	  663.3	 5163.0	...
1904445	  779.8	  663.4	 5162.0	...
1904446	  779.8	  663.5	 5162.0	...
1904447	  779.9	  663.5	 5161.0	...
1904448	  780.0	  663.3	 5161.0	...
1904449	  780.2	  663.1	 5160.0	...
1904450	  780.3	  663.1	 5160.0	...
1904451	  780.5	  663.1	 5159.0	...
1904452	  780.6	  663.1	 5156.0	...
1904453	  780.4	  663.1	 5154.0	...
1904454	  780.2	  663.2	 5154.0	...
1904455	  780.0	  663.4	 5156.0	...
1904456	  780.1	  663.5	 5158.0	...
1904457	  780.1	  663.6	 5159.0	...
1904458	  780.1	  663.7	 5160.0	...
1904459	  780.2	  663.9	 5160.0	...
1904460	  780.6	  663.9	 5161.0	...
1904461	  781.0	  663.9	 5162.0	...
1904462	  780.9	  663.9	 5162.0	...
1904463	  780.4	  664.0	 5161.0	...
1904464	  779.9	  663.8	 5159.0	...
1904465	  779.8	  663.5	 5156.0	...
1904466	  779.8	  663.6	 5153.0	...
1904467	  779.8	  664.0	 5150.0	...
1904468	  779.8	  664.5	 5147.0	...
1904469	  779.8	  664.6	 5147.0	...
1904470	  779.9	  664.5	 5147.0	...
1904471	  780.1	  664.3	 5149.0	...
1904472	  780.4	  664.1	 5152.0	...
1904473	  780.5	  664.1	 5154.0	...
1904474	  780.7	  664.1	 5153.0	...
1904475	  780.8	  664.1	 5154.0	...
1904476	  780.8	  664.1	 5154.0	...
1904477	  780.9	  664.1	 5154.0	...
1904478	  780.9	  664.0	 5151.0	...
1904479	  780.8	  663.9	 5148.0	...
1904480	  780.7	  663.8	 5146.0	...
1904481	  780.7	  663.7	 5148.0	...
1904482	  780.7	  663.7	 5150.0	...
1904483	  780.9	  663.7	 5153.0	...
1904484	  781.0	  663.7	 5153.0	...
1904485	  781.3	  663.7	 5152.0	...
1904486	  781.5	  663.6	 5152.0	...
1904487	  781.6	  663.6	 5151.0	...
1904488	  781.6	  663.7	 5148.0	...
1904489	  781.5	  663.8	 5145.0	...
1904490	  781.3	  663.8	 5143.0	...
1904491	  781.1	  663.9	 5143.0	...
1904492	  780.9	  664.0	 5143.0	...
1904493	  780.7	  664.0	 5142.0	...
1904494	  780.9	  664.0	 5145.0	...
1904495	  781.1	  664.0	 5149.0	...
1904496	  781.3	  663.8	 5152.0	...
1904497	  781.2	  663.6	 5152.0	...
1904498	  781.1	  663.4	 5152.0	...
1904499	  781.0	  663.6	 5150.0	...
1904500	  780.9	  664.0	 5148.0	...
1904501	  781.0	  664.3	 5147.0	...
1904502	  781.2	  664.2	 5147.0	...
1904503	  781.4	  664.3	 5148.0	...
1904504	  781.3	  664.3	 5149.0	...
1904505	  781.2	  664.3	 5150.0	...
1904506	  781.1	  664.0	 5151.0	...
1904507	  781.0	  663.7	 5149.0	...
1904508	  781.0	  663.8	 5146.0	...
1904509	  781.0	  664.2	 5144.0	...
1904510	  780.9	  664.6	 5144.0	...
1904511	  780.7	  664.7	 5143.0	...
1904512	  780.5	  664.7	 5143.0	...
1904513	  780.4	  664.7	 5143.0	...
1904514	  780.6	  664.7	 5144.0	...
1904515	  780.9	  664.8	 5147.0	...
1904516	  781.7	  664.7	 5149.0	...
1904517	  782.2	  664.7	 5151.0	...
1904518	  782.7	  664.7	 5151.0	...
1904519	  782.7	  664.6	 5150.0	...
1904520	  782.6	  664.5	 5151.0	...
1904521	  782.5	  664.4	 5151.0	...
1904522	  782.4	  664.3	 5149.0	...
1904523	  782.3	  664.4	 5148.0	...
1904524	  782.2	  664.6	 5147.0	...
1904525	  782.1	  664.8	 5147.0	...
1904526	  782.0	  664.9	 5146.0	...
1904527	  781.9	  664.9	 5147.0	...
1904528	  781.9	  664.9	 5148.0	...
1904529	  781.8	  664.9	 5149.0	...
1904530	  781.7	  664.6	 5148.0	...
1904531	  781.6	  664.3	 5148.0	...
1904532	  781.7	  664.0	 5148.0	...
1904533	  781.9	  664.0	 5149.0	...
1904534	  782.1	  664.0	 5149.0	...
1904535	  782.4	  664.0	 5147.0	...
1904536	  782.6	  664.2	 5144.0	...
1904537	  782.8	  664.6	 5141.0	...
1904538	  783.0	  664.9	 5142.0	...
1904539	  783.1	  664.9	 5143.0	...
1904540	  783.2	  664.9	 5144.0	...
1904541	  783.1	  665.0	 5144.0	...
1904542	  783.0	  665.1	 5144.0	...
1904543	  782.9	  665.4	 5142.0	...
1904544	  782.9	  665.5	 5140.0	...
1904545	  782.9	  665.4	 5140.0	...
1904546	  782.8	  665.1	 5141.0	...
1904547	  782.8	  664.9	 5141.0	...
1904548	  782.6	  665.0	 5141.0	...
1904549	  782.5	  665.1	 5140.0	...
1904550	  782.4	  665.2	 5140.0	...
1904551	  782.4	  665.3	 5141.0	...
1904552	  782.3	  665.4	 5141.0	...
1904553	  782.3	  665.6	 5142.0	...
1904554	  782.4	  665.5	 5143.0	...
1904555	  782.6	  665.2	 5144.0	...
1904556	  782.8	  664.9	 5146.0	...
1904557	  782.8	  664.7	 5146.0	...
1904558	  782.8	  664.7	 5146.0	...
1904559	  782.7	  664.7	 5146.0	...
1904560	  782.6	  664.7	 5146.0	...
1904561	  782.5	  664.7	 5146.0	...
1904562	  782.7	  664.8	 5146.0	...
1904563	  782.7	  664.8	 5146.0	...
1904564	  782.7	  665.2	 5147.0	...
1904565	  782.8	  665.5	 5147.0	...
1904566	  782.9	  665.5	 5148.0	...
1904567	  782.8	  665.2	 5148.0	...
1904568	  782.5	  664.9	 5148.0	...
1904569	  782.3	  664.9	 5147.0	...
1904570	  782.1	  664.8	 5147.0	...
1904571	  782.0	  664.8	 5150.0	...
1904572	  782.0	  664.8	 5148.0	...
1904573	  782.1	  665.3	 5145.0	...
1904574	  782.1	  665.7	 5143.0	...
1904575	  782.0	  666.2	 5144.0	...
1904576	  781.9	  666.2	 5145.0	...
1904577	  782.1	  666.2	 5144.0	...
1904578	  782.3	  666.4	 5144.0	...
1904579	  782.4	  666.7	 5145.0	...
1904580	  782.6	  666.6	 5146.0	...
1904581	  782.7	  666.2	 5147.0	...
1904582	  782.9	  665.7	 5147.0	...
1904583	  782.8	  665.5	 5147.0	...
1904584	  782.8	  665.4	 5147.0	...
1904585	  782.6	  665.3	 5145.0	...
1904586	  782.3	  665.4	 5143.0	...
1904587	  782.1	  665.5	 5143.0	...
1904588	  782.1	  665.4	 5143.0	...
1904589	  782.0	  665.3	 5143.0	...
1904590	  782.1	  665.0	 5143.0	...
1904591	  782.2	  664.9	 5143.0	...
1904592	  782.3	  665.0	 5143.0	...
1904593	  782.3	  665.2	 5142.0	...
1904594	  782.1	  665.5	 5142.0	...
1904595	  782.0	  665.7	 5141.0	...
1904596	  781.8	  665.8	 5140.0	...
1904597	  782.0	  666.0	 5139.0	...
1904598	  782.0	  666.3	 5140.0	...
1904599	  782.1	  666.6	 5142.0	...
1904600	  782.4	  666.8	 5142.0	...
1904601	  782.7	  666.8	 5142.0	...
1904602	  783.1	  666.7	 5143.0	...
1904603	  783.3	  666.6	 5142.0	...
1904604	  783.4	  666.5	 5141.0	...
1904605	  783.5	  666.3	 5141.0	...
1904606	  783.6	  666.2	 5144.0	...
1904607	  783.4	  666.1	 5147.0	...
1904608	  783.1	  666.1	 5149.0	...
1904609	  782.8	  666.3	 5145.0	...
1904610	  782.8	  666.8	 5140.0	...
1904611	  782.9	  667.2	 5135.0	...
1904612	  782.9	  667.5	 5137.0	...
1904613	  782.8	  667.5	 5138.0	...
1904614	  782.9	  667.5	 5141.0	...
1904615	  783.1	  667.4	 5144.0	...
1904616	  783.2	  667.3	 5146.0	...
1904617	  783.1	  667.2	 5147.0	...
1904618	  783.0	  667.6	 5145.0	...
1904619	  783.1	  667.9	 5143.0	...
1904620	  783.3	  668.1	 5142.0	...
1904621	  783.5	  667.8	 5144.0	...
1904622	  783.5	  667.5	 5146.0	...
1904623	  783.5	  667.7	 5147.0	...
1904624	  783.6	  667.8	 5146.0	...
1904625	  783.3	  668.0	 5145.0	...
1904626	  783.0	  667.9	 5144.0	...
1904627	  782.8	  667.9	 5144.0	...
1904628	  782.8	  667.9	 5146.0	...
1904629	  782.8	  667.9	 5149.0	...
1904630	  782.8	  668.0	 5149.0	...
1904631	  783.2	  668.2	 5147.0	...
1904632	  783.5	  668.3	 5145.0	...
1904633	  783.4	  668.5	 5144.0	...
1904634	  783.2	  668.5	 5144.0	...
1904635	  783.0	  668.5	 5145.0	...
1904636	  783.0	  668.8	 5146.0	...
1904637	  783.0	  669.0	 5147.0	...
1904638	  783.0	  668.9	 5147.0	...
1904639	  783.1	  668.5	 5147.0	...
1904640	  783.2	  668.1	 5145.0	...
1904641	  783.4	  668.1	 5144.0	...
1904642	  783.5	  668.1	 5144.0	...
1904643	  783.6	  668.0	 5145.0	...
1904644	  783.4	  667.9	 5146.0	...
1904645	  783.2	  668.1	 5146.0	...
1904646	  782.9	  668.2	 5147.0	...
1904647	  783.1	  668.4	 5148.0	...
1904648	  783.3	  668.5	 5149.0	...
1904649	  783.4	  668.1	 5150.0	...
1904650	  783.4	  667.8	 5150.0	...
1904651	  783.4	  667.5	 5149.0	...
1904652	  783.3	  667.8	 5147.0	...
1904653	  783.2	  668.0	 5146.0	...
1904654	  783.2	  668.2	 5147.0	...
1904655	  783.2	  668.2	 5148.0	...
1904656	  783.2	  668.3	 5149.0	...
1904657	  783.3	  668.4	 5149.0	...
1904658	  783.3	  668.6	 5148.0	...
1904659	  783.4	  668.9	 5148.0	...
1904660	  783.4	  669.0	 5148.0	...
1904661	  783.4	  669.1	 5148.0	...
1904662	  783.4	  669.1	 5149.0	...
1904663	  783.3	  669.0	 5150.0	...
1904664	  783.2	  669.0	 5152.0	...
1904665	  783.2	  668.9	 5152.0	...
1904666	  783.2	  668.8	 5152.0	...
1904667	  783.2	  668.8	 5152.0	...
1904668	  783.2	  668.7	 5152.0	...
1904669	  783.2	  668.7	 5153.0	...
1904670	  783.3	  669.1	 5153.0	...
1904671	  783.5	  669.4	 5153.0	...
1904672	  783.5	  669.7	 5152.0	...
1904673	  783.4	  669.7	 5150.0	...
1904674	  783.3	  669.8	 5149.0	...
1904675	  783.4	  669.8	 5150.0	...
1904676	  783.9	  669.9	 5151.0	...
1904677	  784.3	  670.1	 5151.0	...
1904678	  784.4	  670.0	 5154.0	...
1904679	  784.1	  669.7	 5159.0	...
1904680	  783.5	  669.4	 5163.0	...
1904681	  783.2	  669.3	 5165.0	...
1904682	  782.9	  669.2	 5165.0	...
1904683	  783.0	  669.0	 5165.0	...
1904684	  783.2	  668.8	 5165.0	...
1904685	  783.4	  668.6	 5166.0	...
1904686	  783.5	  668.7	 5167.0	...
1904687	  783.5	  669.2	 5168.0	...
1904688	  783.4	  669.7	 5165.0	...
1904689	  783.2	  670.0	 5162.0	...
1904690	  783.3	  669.9	 5161.0	...
1904691	  783.6	  669.9	 5164.0	...
1904692	  783.9	  670.0	 5167.0	...
1904693	  784.0	  670.1	 5167.0	...
1904694	  784.1	  670.2	 5167.0	...
1904695	  783.9	  670.4	 5166.0	...
1904696	  783.7	  670.5	 5165.0	...
1904697	  783.4	  670.2	 5162.0	...
1904698	  783.3	  669.8	 5161.0	...
1904699	  783.1	  669.4	 5162.0	...
1904700	  783.3	  669.4	 5164.0	...
1904701	  783.5	  669.3	 5168.0	...
1904702	  783.8	  669.2	 5170.0	...
1904703	  783.7	  669.1	 5171.0	...
1904704	  783.8	  669.0	 5170.0	...
1904705	  783.9	  668.9	 5169.0	...
1904706	  784.0	  668.9	 5168.0	...
1904707	  784.1	  669.0	 5168.0	...
1904708	  784.1	  669.1	 5168.0	...
1904709	  784.1	  669.2	 5169.0	...
1904710	  784.0	  669.3	 5169.0	...
1904711	  784.2	  669.2	 5168.0	...
1904712	  784.3	  668.6	 5167.0	...
1904713	  784.5	  668.2	 5169.0	...
1904714	  784.4	  668.5	 5171.0	...
1904715	  784.3	  669.1	 5173.0	...
1904716	  784.4	  669.6	 5173.0	...
1904717	  784.4	  669.6	 5173.0	...
1904718	  784.3	  669.6	 5174.0	...
1904719	  784.2	  669.7	 5173.0	...
1904720	  784.0	  669.6	 5172.0	...
1904721	  783.8	  669.3	 5172.0	...
1904722	  783.7	  669.1	 5171.0	...
1904723	  783.6	  669.1	 5171.0	...
1904724	  783.5	  669.3	 5171.0	...
1904725	  783.4	  669.6	 5172.0	...
1904726	  783.3	  670.4	 5172.0	...
1904727	  783.3	  670.9	 5174.0	...
1904728	  783.2	  671.5	 5175.0	...
1904729	  783.1	  671.5	 5176.0	...
1904730	  783.2	  671.6	 5175.0	...
1904731	  783.3	  671.8	 5175.0	...
1904732	  783.5	  671.8	 5176.0	...
1904733	  783.5	  671.8	 5176.0	...
1904734	  783.5	  671.7	 5176.0	...
1904735	  783.5	  671.8	 5176.0	...
MSG	1904736 0000 _ Number On
1904736	  783.5	  671.8	 5175.0	...
1904737	  783.5	  671.9	 5175.0	...
1904738	  783.2	  671.9	 5176.0	...
1904739	  782.8	  672.0	 5176.0	...
1904740	  782.7	  672.0	 5177.0	...
1904741	  782.8	  672.0	 5177.0	...
1904742	  782.9	  671.7	 5177.0	...
1904743	  782.8	  671.6	 5176.0	...
1904744	  782.6	  671.5	 5175.0	...
1904745	  782.8	  671.7	 5175.0	...
1904746	  783.0	  671.9	 5175.0	...
1904747	  783.3	  671.9	 5176.0	...
1904748	  783.2	  671.4	 5176.0	...
1904749	  783.0	  670.8	 5177.0	...
1904750	  782.9	  670.9	 5177.0	...
1904751	  782.9	  671.6	 5177.0	...
1904752	  782.8	  672.2	 5178.0	...
1904753	  782.9	  672.4	 5178.0	...
1904754	  782.8	  672.6	 5179.0	...
1904755	  782.7	  672.7	 5179.0	...
1904756	  782.7	  672.5	 5179.0	...
1904757	  782.9	  672.4	 5179.0	...
1904758	  783.1	  672.3	 5180.0	...
1904759	  783.1	  672.2	 5180.0	...
1904760	  783.1	  672.2	 5181.0	...
1904761	  783.0	  672.2	 5181.0	...
1904762	  783.0	  672.2	 5181.0	...
1904763	  783.3	  672.2	 5180.0	...
1904764	  783.5	  672.2	 5179.0	...
1904765	  783.7	  672.3	 5178.0	...
1904766	  783.5	  672.6	 5178.0	...
1904767	  783.1	  672.6	 5178.0	...
1904768	  782.9	  672.4	 5179.0	...
1904769	  783.2	  672.2	 5179.0	...
1904770	  783.4	  672.2	 5180.0	...
1904771	  783.5	  672.2	 5181.0	...
1904772	  783.5	  672.3	 5183.0	...
1904773	  783.3	  672.7	 5185.0	...
1904774	  783.1	  673.0	 5187.0	...
1904775	  782.8	  673.0	 5187.0	...
1904776	  782.7	  672.7	 5187.0	...
1904777	  782.5	  672.2	 5188.0	...
1904778	  782.4	  672.1	 5190.0	...
1904779	  782.3	  671.9	 5191.0	...
1904780	  782.5	  671.8	 5190.0	...
1904781	  782.6	  671.7	 5189.0	...
1904782	  782.8	  672.1	 5190.0	...
1904783	  782.9	  672.4	 5191.0	...
1904784	  783.0	  672.8	 5191.0	...
1904785	  783.0	  672.7	 5191.0	...
1904786	  783.0	  672.6	 5191.0	...
1904787	  783.0	  672.7	 5190.0	...
1904788	  782.9	  672.8	 5188.0	...
1904789	  782.8	  672.9	 5188.0	...
1904790	  782.8	  673.0	 5189.0	...
1904791	  782.7	  673.0	 5189.0	...
1904792	  782.6	  673.0	 5188.0	...
1904793	  782.5	  673.1	 5190.0	...
1904794	  782.3	  673.1	 5193.0	...
1904795	  782.3	  673.2	 5196.0	...
1904796	  782.3	  673.4	 5196.0	...
1904797	  782.3	  673.6	 5194.0	...
1904798	  782.3	  673.3	 5192.0	...
1904799	  782.4	  672.9	 5189.0	...
1904800	  782.5	  672.8	 5188.0	...
1904801	  782.3	  673.1	 5191.0	...
1904802	  782.2	  673.3	 5193.0	...
1904803	  782.0	  673.3	 5195.0	...
1904804	  782.1	  673.2	 5195.0	...
1904805	  782.2	  673.2	 5196.0	...
1904806	  782.3	  673.3	 5196.0	...
1904807	  782.4	  673.4	 5195.0	...
1904808	  782.5	  673.8	 5194.0	...
1904809	  782.5	  674.2	 5195.0	...
1904810	  782.5	  674.3	 5196.0	...
1904811	  782.5	  674.0	 5199.0	...
1904812	  782.5	  673.7	 5200.0	...
1904813	  782.5	  673.8	 5202.0	...
1904814	  782.5	  673.8	 5201.0	...
1904815	  782.4	  673.8	 5199.0	...
1904816	  782.2	  673.9	 5198.0	...
1904817	  782.2	  673.9	 5199.0	...
1904818	  782.3	  673.9	 5200.0	...
1904819	  782.5	  673.9	 5203.0	...
1904820	  782.6	  673.9	 5204.0	...
1904821	  782.6	  673.7	 5205.0	...
1904822	  782.6	  673.6	 5202.0	...
1904823	  782.5	  673.5	 5199.0	...
1904824	  782.6	  673.6	 5196.0	...
1904825	  782.6	  673.6	 5197.0	...
1904826	  782.7	  673.6	 5199.0	...
1904827	  782.6	  673.8	 5200.0	...
1904828	  782.5	  674.0	 5202.0	...
1904829	  782.2	  674.2	 5203.0	...
1904830	  782.2	  674.4	 5204.0	...
1904831	  782.1	  674.5	 5206.0	...
1904832	  782.0	  674.6	 5207.0	...
1904833	  781.9	  674.4	 5208.0	...
1904834	  781.8	  674.2	 5209.0	...
1904835	  781.7	  673.9	 5210.0	...
1904836	  781.6	  673.7	 5210.0	...
1904837	  781.5	  673.7	 5208.0	...
1904838	  781.5	  673.8	 5208.0	...
1904839	  781.5	  673.9	 5209.0	...
1904840	  781.5	  673.9	 5211.0	...
1904841	  781.5	  673.9	 5212.0	...
1904842	  781.6	  673.9	 5212.0	...
1904843	  781.8	  673.8	 5211.0	...
1904844	  781.9	  673.7	 5210.0	...
1904845	  781.9	  673.4	 5211.0	...
1904846	  781.8	  673.2	 5214.0	...
1904847	  781.7	  673.1	 5217.0	...
1904848	  781.8	  673.2	 5217.0	...
1904849	  781.6	  673.2	 5217.0	...
1904850	  781.4	  673.2	 5217.0	...
1904851	  781.1	  673.2	 5218.0	...
1904852	  780.9	  673.1	 5219.0	...
1904853	  781.0	  673.1	 5221.0	...
1904854	  781.0	  673.1	 5222.0	...
1904855	  780.8	  673.2	 5220.0	...
1904856	  780.5	  673.3	 5218.0	...
1904857	  780.3	  673.5	 5218.0	...
1904858	  780.4	  673.5	 5221.0	...
1904859	  780.5	  673.4	 5225.0	...
1904860	  780.4	  673.3	 5224.0	...
1904861	  780.3	  673.3	 5224.0	...
1904862	  780.5	  673.2	 5223.0	...
1904863	  780.9	  673.1	 5225.0	...
1904864	  781.1	  673.2	 5228.0	...
1904865	  780.8	  673.3	 5230.0	...
1904866	  780.3	  673.4	 5231.0	...
1904867	  780.1	  673.4	 5229.0	...
1904868	  780.0	  673.5	 5226.0	...
1904869	  780.2	  673.5	 5223.0	...
1904870	  780.4	  673.7	 5223.0	...
1904871	  780.5	  673.8	 5223.0	...
1904872	  780.4	  673.7	 5224.0	...
1904873	  780.3	  673.5	 5226.0	...
1904874	  780.1	  673.3	 5226.0	...
1904875	  780.1	  673.2	 5227.0	...
1904876	  780.0	  673.2	 5228.0	...
1904877	  780.0	  673.5	 5228.0	...
1904878	  780.0	  673.7	 5229.0	...
1904879	  780.1	  673.8	 5229.0	...
1904880	  780.4	  673.7	 5229.0	...
1904881	  780.7	  673.9	 5229.0	...
1904882	  781.0	  674.3	 5229.0	...
1904883	  781.0	  674.7	 5231.0	...
1904884	  781.0	  675.0	 5233.0	...
1904885	  781.0	  675.2	 5235.0	...
1904886	  781.0	  675.3	 5236.0	...
1904887	  781.0	  675.3	 5236.0	...
1904888	  781.0	  675.2	 5236.0	...
1904889	  781.1	  675.2	 5237.0	...
1904890	  781.2	  675.2	 5237.0	...
1904891	  781.2	  675.2	 5237.0	...
1904892	  781.3	  675.3	 5238.0	...
1904893	  781.5	  675.5	 5239.0	...
1904894	  781.5	  675.7	 5240.0	...
1904895	  781.4	  675.8	 5241.0	...
1904896	  781.2	  675.8	 5242.0	...
1904897	  781.1	  676.1	 5241.0	...
1904898	  781.0	  676.5	 5241.0	...
1904899	  780.9	  677.0	 5242.0	...
1904900	  780.8	  677.0	 5244.0	...
1904901	  780.8	  677.1	 5242.0	...
1904902	  780.9	  676.8	 5239.0	...
1904903	  781.0	  676.6	 5236.0	...
1904904	  781.2	  676.7	 5236.0	...
1904905	  781.3	  677.1	 5239.0	...
1904906	  781.4	  677.1	 5243.0	...
1904907	  781.5	  676.7	 5248.0	...
1904908	  781.5	  676.3	 5250.0	...
1904909	  781.6	  676.6	 5251.0	...
1904910	  781.7	  676.9	 5251.0	...
1904911	  781.5	  677.1	 5250.0	...
1904912	  781.4	  677.1	 5250.0	...
1904913	  781.4	  677.1	 5249.0	...
1904914	  781.2	  677.1	 5250.0	...
1904915	  780.9	  677.2	 5251.0	...
1904916	  780.9	  677.4	 5253.0	...
1904917	  781.1	  677.4	 5254.0	...
1904918	  781.4	  677.4	 5256.0	...
1904919	  781.5	  677.3	 5257.0	...
1904920	  781.5	  677.2	 5256.0	...
1904921	  781.5	  677.2	 5253.0	...
1904922	  781.5	  677.2	 5251.0	...
1904923	  781.6	  677.2	 5252.0	...
1904924	  781.7	  677.2	 5253.0	...
1904925	  781.6	  677.4	 5254.0	...
1904926	  781.5	  678.0	 5254.0	...
1904927	  781.5	  678.7	 5255.0	...
1904928	  781.4	  678.9	 5255.0	...
1904929	  781.4	  678.7	 5255.0	...
1904930	  781.4	  678.5	 5254.0	...
1904931	  781.4	  678.6	 5253.0	...
1904932	  781.4	  678.6	 5253.0	...
1904933	  781.3	  678.6	 5253.0	...
1904934	  781.3	  678.6	 5253.0	...
1904935	  781.1	  678.6	 5253.0	...
1904936	  781.0	  679.0	 5252.0	...
1904937	  781.0	  679.3	 5252.0	...
1904938	  781.2	  679.5	 5254.0	...
1904939	  781.3	  679.3	 5257.0	...
1904940	  781.4	  679.1	 5260.0	...
1904941	  781.8	  679.1	 5261.0	...
1904942	  782.2	  679.2	 5261.0	...
1904943	  782.3	  679.6	 5260.0	...
1904944	  782.1	  680.1	 5260.0	...
1904945	  781.8	  680.4	 5259.0	...
1904946	  781.7	  680.3	 5261.0	...
1904947	  781.5	  680.2	 5261.0	...
1904948	  781.4	  680.2	 5261.0	...
1904949	  781.6	  680.1	 5263.0	...
1904950	  781.8	  680.1	 5266.0	...
1904951	  781.8	  680.0	 5268.0	...
1904952	  781.6	  679.9	 5269.0	...
1904953	  781.4	  679.7	 5270.0	...
1904954	  781.5	  679.4	 5270.0	...
1904955	  781.7	  679.3	 5270.0	...
1904956	  781.9	  679.6	 5269.0	...
1904957	  782.0	  679.9	 5269.0	...
1904958	  782.1	  680.2	 5268.0	...
1904959	  782.2	  680.5	 5268.0	...
1904960	  782.3	  680.8	 5268.0	...
1904961	  782.3	  681.0	 5267.0	...
1904962	  782.2	  680.9	 5266.0	...
1904963	  782.1	  681.0	 5265.0	...
1904964	  782.0	  681.1	 5265.0	...
1904965	  781.9	  681.2	 5266.0	...
1904966	  781.9	  681.0	 5268.0	...
1904967	  781.9	  680.7	 5271.0	...
1904968	  782.0	  680.8	 5274.0	...
1904969	  782.1	  681.2	 5275.0	...
1904970	  782.2	  682.1	 5275.0	...
1904971	  782.3	  682.6	 5276.0	...
1904972	  782.1	  682.8	 5277.0	...
1904973	  781.8	  682.4	 5278.0	...
1904974	  781.6	  681.9	 5279.0	...
1904975	  781.8	  681.5	 5280.0	...
1904976	  781.9	  681.3	 5282.0	...
1904977	  781.8	  681.1	 5283.0	...
1904978	  781.8	  681.4	 5279.0	...
1904979	  782.0	  681.7	 5274.0	...
1904980	  781.9	  682.1	 5274.0	...
1904981	  781.7	  682.1	 5280.0	...
1904982	  781.7	  682.1	 5285.0	...
1904983	  781.8	  681.8	 5286.0	...
1904984	  781.6	  681.3	 5285.0	...
1904985	  781.2	  681.0	 5285.0	...
1904986	  780.9	  680.7	 5285.0	...
1904987	  781.0	  680.5	 5284.0	...
1904988	  781.0	  680.1	 5283.0	...
1904989	  781.0	  679.8	 5283.0	...
1904990	  780.9	  679.6	 5283.0	...
1904991	  780.8	  679.7	 5284.0	...
1904992	  780.7	  679.8	 5286.0	...
1904993	  780.9	  679.5	 5289.0	...
1904994	  781.1	  679.2	 5292.0	...
1904995	  781.1	  678.8	 5292.0	...
1904996	  780.8	  678.6	 5292.0	...
1904997	  780.2	  678.5	 5291.0	...
1904998	  779.8	  678.3	 5292.0	...
1904999	  779.9	  678.3	 5292.0	...
1905000	  780.3	  678.2	 5293.0	...
1905001	  780.7	  678.2	 5294.0	...
1905002	  780.8	  678.3	 5296.0	...
1905003	  780.7	  678.4	 5298.0	...
1905004	  780.5	  678.4	 5298.0	...
1905005	  780.3	  678.5	 5296.0	...
1905006	  780.3	  678.6	 5294.0	...
1905007	  780.2	  678.8	 5294.0	...
1905008	  779.9	  679.0	 5294.0	...
1905009	  779.6	  679.2	 5294.0	...
1905010	  779.7	  678.9	 5296.0	...
1905011	  779.9	  678.5	 5299.0	...
1905012	  779.8	  678.3	 5300.0	...
1905013	  779.5	  678.6	 5299.0	...
1905014	  779.3	  679.1	 5296.0	...
1905015	  779.4	  679.2	 5294.0	...
1905016	  779.6	  679.4	 5293.0	...
1905017	  779.6	  679.4	 5293.0	...
1905018	  779.7	  679.3	 5296.0	...
1905019	  779.7	  679.3	 5299.0	...
1905020	  779.7	  679.2	 5303.0	...
1905021	  779.7	  679.2	 5304.0	...
1905022	  779.7	  679.3	 5302.0	...
1905023	  779.7	  679.6	 5299.0	...
1905024	  779.8	  679.8	 5297.0	...
1905025	  780.1	  679.9	 5298.0	...
1905026	  780.4	  679.6	 5300.0	...
1905027	  780.6	  679.3	 5301.0	...
1905028	  780.5	  679.2	 5302.0	...
1905029	  780.4	  679.2	 5302.0	...
1905030	  780.4	  679.3	 5303.0	...
1905031	  780.4	  679.0	 5303.0	...
1905032	  780.3	  678.7	 5304.0	...
1905033	  780.3	  678.5	 5304.0	...
1905034	  780.3	  678.6	 5304.0	...
1905035	  780.3	  678.7	 5303.0	...
1905036	  780.4	  678.6	 5303.0	...
1905037	  780.5	  678.4	 5303.0	...
1905038	  780.6	  678.5	 5305.0	...
MSG	1905039 0000 _ Number Off
1905039	  780.6	  678.7	 5307.0	...
1905040	  780.3	  678.9	 5308.0	...
1905041	  780.0	  679.6	 5307.0	...
1905042	  779.9	  680.4	 5304.0	...
1905043	  780.0	  680.6	 5304.0	...
1905044	  780.1	  680.0	 5307.0	...
1905045	  780.1	  679.6	 5309.0	...
1905046	  780.1	  679.6	 5308.0	...
1905047	  780.3	  679.8	 5308.0	...
1905048	  780.3	  679.8	 5307.0	...
1905049	  780.4	  679.9	 5306.0	...
1905050	  780.5	  680.1	 5304.0	...
1905051	  780.6	  680.3	 5306.0	...
1905052	  780.7	  680.6	 5309.0	...
1905053	  780.5	  680.5	 5312.0	...
1905054	  780.2	  680.2	 5311.0	...
1905055	  780.0	  680.0	 5312.0	...
1905056	  780.0	  679.7	 5315.0	...
1905057	  780.1	  679.7	 5317.0	...
1905058	  780.1	  679.7	 5319.0	...
1905059	  780.1	  679.7	 5320.0	...
1905060	  780.1	  679.7	 5321.0	...
1905061	  779.9	  679.7	 5323.0	...
1905062	  779.7	  679.7	 5324.0	...
1905063	  779.8	  679.9	 5321.0	...
1905064	  780.0	  680.2	 5319.0	...
1905065	  780.0	  680.6	 5317.0	...
1905066	  780.0	  680.7	 5319.0	...
1905067	  780.1	  680.9	 5321.0	...
1905068	  780.1	  681.1	 5321.0	...
1905069	  779.9	  681.4	 5319.0	...
1905070	  779.7	  681.6	 5318.0	...
1905071	  779.7	  681.9	 5317.0	...
1905072	  779.7	  682.1	 5317.0	...
1905073	  779.6	  682.2	 5316.0	...
1905074	  779.5	  682.2	 5318.0	...
1905075	  779.5	  682.2	 5320.0	...
1905076	  779.3	  682.2	 5325.0	...
1905077	  779.0	  682.2	 5326.0	...
1905078	  778.0	  682.1	 5331.0	...
1905079	  776.9	  682.0	 5333.0	...
1905080	  776.0	  681.8	 5335.0	...
1905081	  775.6	  681.4	 5334.0	...
1905082	  775.4	  680.3	 5334.0	...
1905083	  775.2	  679.1	 5331.0	...
1905084	  775.0	  678.0	 5328.0	...
1905085	  775.3	  677.3	 5326.0	...
1905086	  775.5	  675.9	 5327.0	...
1905087	  776.0	  674.8	 5327.0	...
1905088	  776.1	  674.0	 5326.0	...
1905089	  776.6	  673.6	 5324.0	...
1905090	  776.9	  673.3	 5323.0	...
1905091	  777.1	  673.2	 5321.0	...
1905092	  777.1	  673.3	 5319.0	...
1905093	  777.0	  673.3	 5318.0	...
1905094	  777.1	  673.3	 5320.0	...
1905095	  777.2	  673.2	 5322.0	...
1905096	  777.4	  673.3	 5324.0	...
1905097	  777.7	  673.6	 5322.0	...
1905098	  777.9	  673.9	 5321.0	...
1905099	  778.3	  674.1	 5321.0	...
1905100	  778.5	  674.1	 5324.0	...
1905101	  778.7	  674.1	 5326.0	...
1905102	  778.8	  674.6	 5327.0	...
1905103	  778.8	  675.0	 5327.0	...
1905104	  778.8	  675.5	 5326.0	...
1905105	  778.7	  675.3	 5327.0	...
1905106	  778.5	  675.0	 5327.0	...
1905107	  778.3	  674.8	 5328.0	...
1905108	  778.0	  674.9	 5328.0	...
1905109	  777.9	  674.7	 5329.0	...
1905110	  777.7	  674.6	 5328.0	...
1905111	  777.6	  674.6	 5327.0	...
1905112	  777.7	  674.7	 5329.0	...
1905113	  778.0	  674.7	 5331.0	...
1905114	  778.1	  674.7	 5335.0	...
1905115	  777.7	  674.5	 5339.0	...
1905116	  777.4	  674.4	 5342.0	...
1905117	  777.1	  674.3	 5345.0	...
1905118	  777.1	  674.3	 5346.0	...
1905119	  777.0	  674.2	 5346.0	...
1905120	  777.0	  674.3	 5346.0	...
1905121	  776.8	  674.3	 5347.0	...
1905122	  776.7	  674.3	 5346.0	...
1905123	  776.6	  674.3	 5345.0	...
1905124	  776.6	  674.3	 5344.0	...
1905125	  776.6	  674.3	 5345.0	...
1905126	  776.7	  674.3	 5345.0	...
1905127	  776.7	  674.2	 5345.0	...
1905128	  776.8	  674.4	 5345.0	...
1905129	  777.0	  674.5	 5346.0	...
1905130	  777.1	  674.1	 5346.0	...
1905131	  777.1	  673.7	 5347.0	...
1905132	  777.2	  673.3	 5347.0	...
1905133	  777.4	  673.3	 5347.0	...
1905134	  777.5	  673.3	 5348.0	...
1905135	  777.5	  673.4	 5349.0	...
1905136	  777.5	  673.5	 5351.0	...
1905137	  777.5	  673.6	 5352.0	...
1905138	  777.5	  673.7	 5352.0	...
1905139	  777.6	  673.7	 5353.0	...
1905140	  777.8	  674.0	 5353.0	...
1905141	  777.9	  674.2	 5354.0	...
1905142	  777.7	  674.5	 5354.0	...
1905143	  777.4	  674.6	 5354.0	...
1905144	  777.0	  674.7	 5354.0	...
1905145	  776.9	  674.7	 5356.0	...
1905146	  777.3	  674.7	 5358.0	...
1905147	  777.7	  674.6	 5359.0	...
1905148	  777.8	  674.7	 5358.0	...
1905149	  777.5	  674.8	 5357.0	...
1905150	  777.2	  674.9	 5356.0	...
1905151	  777.1	  675.1	 5355.0	...
1905152	  777.0	  675.3	 5354.0	...
1905153	  776.8	  675.6	 5353.0	...
1905154	  776.8	  675.8	 5352.0	...
1905155	  776.7	  676.0	 5352.0	...
1905156	  776.6	  676.1	 5351.0	...
1905157	  776.7	  676.6	 5350.0	...
1905158	  776.8	  677.2	 5349.0	...
1905159	  777.2	  677.7	 5351.0	...
1905160	  777.6	  677.6	 5352.0	...
1905161	  777.9	  677.7	 5354.0	...
1905162	  777.9	  678.2	 5355.0	...
1905163	  777.9	  678.6	 5355.0	...
1905164	  777.8	  678.0	 5356.0	...
1905165	  777.7	  677.1	 5358.0	...
1905166	  777.6	  676.8	 5360.0	...
1905167	  777.6	  677.4	 5361.0	...
1905168	  777.6	  678.0	 5361.0	...
1905169	  777.5	  678.0	 5361.0	...
1905170	  777.4	  677.6	 5362.0	...
1905171	  777.3	  677.1	 5364.0	...
1905172	  777.4	  676.6	 5366.0	...
1905173	  777.6	  676.4	 5367.0	...
1905174	  777.7	  676.1	 5367.0	...
1905175	  777.6	  676.0	 5365.0	...
1905176	  777.5	  676.1	 5364.0	...
1905177	  777.4	  676.2	 5363.0	...
1905178	  777.5	  676.2	 5363.0	...
1905179	  777.4	  675.8	 5363.0	...
1905180	  777.3	  675.5	 5363.0	...
1905181	  777.1	  675.1	 5364.0	...
1905182	  776.9	  675.1	 5364.0	...
1905183	  776.8	  675.1	 5363.0	...
1905184	  776.7	  675.1	 5366.0	...
1905185	  776.7	  674.9	 5369.0	...
1905186	  776.8	  674.8	 5372.0	...
1905187	  776.9	  674.6	 5372.0	...
1905188	  776.9	  674.4	 5373.0	...
1905189	  776.9	  674.3	 5374.0	...
1905190	  776.6	  674.4	 5374.0	...
1905191	  776.3	  674.8	 5374.0	...
1905192	  776.4	  675.1	 5372.0	...
1905193	  776.8	  675.2	 5370.0	...
1905194	  777.0	  675.2	 5370.0	...
1905195	  776.8	  675.3	 5371.0	...
1905196	  776.7	  675.4	 5372.0	...
1905197	  776.6	  675.5	 5371.0	...
1905198	  776.6	  675.6	 5371.0	...
1905199	  776.7	  675.5	 5372.0	...
1905200	  776.7	  675.5	 5373.0	...
1905201	  776.9	  675.5	 5373.0	...
1905202	  777.0	  675.6	 5372.0	...
1905203	  777.1	  675.8	 5374.0	...
1905204	  777.0	  676.0	 5376.0	...
1905205	  776.8	  675.9	 5378.0	...
1905206	  776.6	  675.7	 5377.0	...
1905207	  776.5	  675.2	 5376.0	...
1905208	  776.5	  675.0	 5376.0	...
1905209	  776.5	  674.9	 5379.0	...
1905210	  776.4	  675.1	 5382.0	...
1905211	  776.1	  675.2	 5385.0	...
1905212	  775.7	  675.1	 5386.0	...
1905213	  775.4	  674.9	 5387.0	...
1905214	  775.4	  674.8	 5389.0	...
1905215	  775.4	  674.8	 5390.0	...
1905216	  775.5	  675.0	 5391.0	...
1905217	  775.5	  675.0	 5390.0	...
1905218	  775.5	  675.0	 5388.0	...
1905219	  775.4	  675.0	 5385.0	...
1905220	  775.3	  675.0	 5385.0	...
1905221	  775.3	  675.1	 5388.0	...
1905222	  775.3	  675.2	 5390.0	...
1905223	  775.3	  675.2	 5388.0	...
1905224	  775.2	  675.2	 5386.0	...
1905225	  775.2	  675.3	 5386.0	...
1905226	  775.4	  675.4	 5387.0	...
1905227	  775.7	  675.6	 5388.0	...
1905228	  775.5	  675.6	 5389.0	...
1905229	  775.1	  675.8	 5390.0	...
1905230	  775.0	  675.9	 5391.0	...
1905231	  775.2	  676.2	 5390.0	...
1905232	  775.5	  676.5	 5393.0	...
1905233	  775.6	  676.6	 5396.0	...
1905234	  775.7	  676.5	 5396.0	...
1905235	  775.6	  676.5	 5393.0	...
1905236	  775.5	  676.5	 5389.0	...
1905237	  775.4	  676.6	 5389.0	...
1905238	  775.3	  676.8	 5388.0	...
1905239	  775.3	  676.8	 5389.0	...
1905240	  775.3	  676.8	 5390.0	...
1905241	  775.3	  676.9	 5390.0	...
1905242	  775.4	  677.2	 5390.0	...
1905243	  775.5	  677.2	 5392.0	...
1905244	  775.4	  677.1	 5396.0	...
1905245	  775.3	  677.0	 5400.0	...
1905246	  775.2	  676.9	 5401.0	...
1905247	  775.3	  676.9	 5402.0	...
1905248	  775.4	  676.6	 5402.0	...
1905249	  775.4	  676.2	 5402.0	...
1905250	  775.4	  675.9	 5403.0	...
MSG	1905251 0000 _ Number On
1905251	  775.3	  675.9	 5403.0	...
1905252	  775.2	  675.9	 5403.0	...
1905253	  775.0	  676.0	 5403.0	...
1905254	  774.7	  676.1	 5403.0	...
1905255	  774.4	  676.3	 5403.0	...
1905256	  774.1	  676.4	 5403.0	...
1905257	  774.2	  676.5	 5403.0	...
1905258	  774.3	  676.6	 5403.0	...
1905259	  774.5	  676.8	 5404.0	...
1905260	  774.6	  677.0	 5406.0	...
1905261	  774.7	  677.0	 5408.0	...
1905262	  774.8	  676.8	 5409.0	...
1905263	  774.8	  676.6	 5410.0	...
1905264	  774.7	  676.4	 5412.0	...
1905265	  774.6	  676.4	 5413.0	...
1905266	  774.4	  676.3	 5413.0	...
1905267	  774.4	  676.0	 5414.0	...
1905268	  774.4	  675.8	 5416.0	...
1905269	  774.4	  675.6	 5418.0	...
1905270	  774.4	  675.6	 5420.0	...
1905271	  774.1	  675.5	 5419.0	...
1905272	  773.8	  675.5	 5418.0	...
1905273	  773.5	  675.7	 5418.0	...
1905274	  773.5	  676.0	 5418.0	...
1905275	  773.5	  676.3	 5418.0	...
1905276	  773.6	  676.5	 5418.0	...
1905277	  773.7	  676.5	 5418.0	...
1905278	  773.8	  676.6	 5419.0	...
1905279	  773.8	  676.9	 5417.0	...
1905280	  773.8	  676.9	 5416.0	...
1905281	  773.8	  676.8	 5417.0	...
1905282	  773.7	  676.6	 5419.0	...
1905283	  773.7	  676.6	 5420.0	...
1905284	  773.6	  676.7	 5420.0	...
1905285	  773.5	  676.6	 5420.0	...
1905286	  773.3	  676.6	 5419.0	...
1905287	  773.2	  676.8	 5415.0	...
1905288	  773.2	  677.2	 5411.0	...
1905289	  773.3	  678.0	 5409.0	...
1905290	  773.6	  678.4	 5408.0	...
1905291	  773.8	  678.5	 5408.0	...
1905292	  773.9	  678.2	 5409.0	...
1905293	  773.9	  678.0	 5409.0	...
1905294	  773.9	  678.0	 5407.0	...
1905295	  774.0	  678.2	 5406.0	...
1905296	  774.1	  678.4	 5406.0	...
1905297	  774.3	  678.8	 5407.0	...
1905298	  774.4	  679.0	 5410.0	...
1905299	  774.6	  679.2	 5413.0	...
1905300	  774.6	  679.2	 5415.0	...
1905301	  774.2	  679.1	 5415.0	...
1905302	  773.9	  679.1	 5416.0	...
1905303	  773.6	  679.2	 5417.0	...
1905304	  773.7	  679.5	 5417.0	...
1905305	  773.6	  680.0	 5415.0	...
1905306	  773.4	  680.3	 5413.0	...
1905307	  773.2	  680.4	 5412.0	...
1905308	  773.1	  680.2	 5411.0	...
1905309	  773.0	  680.0	 5413.0	...
1905310	  772.9	  680.0	 5416.0	...
1905311	  772.8	  679.8	 5419.0	...
1905312	  773.0	  679.6	 5418.0	...
1905313	  773.3	  679.3	 5418.0	...
1905314	  773.5	  679.2	 5417.0	...
1905315	  773.6	  679.2	 5417.0	...
1905316	  773.5	  679.6	 5417.0	...
1905317	  773.6	  680.1	 5417.0	...
1905318	  773.8	  680.6	 5417.0	...
1905319	  773.9	  680.7	 5419.0	...
1905320	  774.0	  680.8	 5420.0	...
1905321	  773.8	  680.9	 5420.0	...
1905322	  773.6	  680.9	 5418.0	...
1905323	  773.3	  680.9	 5417.0	...
1905324	  773.2	  681.1	 5419.0	...
1905325	  773.3	  681.2	 5421.0	...
1905326	  773.5	  681.6	 5419.0	...
1905327	  773.8	  682.2	 5417.0	...
1905328	  773.8	  682.8	 5415.0	...
1905329	  773.9	  682.8	 5415.0	...
1905330	  774.0	  682.7	 5413.0	...
1905331	  773.9	  682.7	 5410.0	...
1905332	  773.9	  682.8	 5408.0	...
1905333	  773.8	  682.9	 5408.0	...
1905334	  773.6	  683.1	 5409.0	...
1905335	  773.5	  683.1	 5410.0	...
1905336	  773.3	  683.2	 5410.0	...
1905337	  773.3	  683.2	 5410.0	...
1905338	  773.3	  683.1	 5410.0	...
1905339	  773.3	  683.1	 5412.0	...
1905340	  773.3	  683.2	 5413.0	...
1905341	  773.3	  683.2	 5414.0	...
1905342	  773.2	  683.3	 5413.0	...
1905343	  773.2	  683.3	 5412.0	...
1905344	  773.2	  683.0	 5411.0	...
1905345	  773.2	  682.7	 5411.0	...
1905346	  773.2	  682.3	 5410.0	...
1905347	  773.1	  682.3	 5411.0	...
1905348	  773.0	  682.3	 5411.0	...
1905349	  772.8	  682.2	 5412.0	...
1905350	  772.6	  682.2	 5412.0	...
1905351	  772.6	  682.2	 5413.0	...
1905352	  772.7	  682.2	 5415.0	...
1905353	  772.9	  682.2	 5417.0	...
1905354	  773.0	  682.1	 5421.0	...
1905355	  773.0	  681.8	 5423.0	...
1905356	  772.9	  681.5	 5425.0	...
1905357	  772.7	  681.2	 5426.0	...
1905358	  772.4	  681.1	 5426.0	...
1905359	  772.1	  681.0	 5426.0	...
1905360	  771.9	  681.1	 5425.0	...
1905361	  771.8	  681.2	 5425.0	...
1905362	  772.0	  681.2	 5424.0	...
1905363	  772.2	  681.1	 5423.0	...
1905364	  772.4	  681.2	 5423.0	...
1905365	  772.4	  681.3	 5423.0	...
1905366	  772.3	  681.3	 5422.0	...
1905367	  772.3	  681.2	 5421.0	...
1905368	  772.3	  681.2	 5420.0	...
1905369	  772.4	  681.1	 5419.0	...
1905370	  772.5	  681.5	 5418.0	...
1905371	  772.6	  681.8	 5417.0	...
1905372	  772.6	  682.4	 5417.0	...
1905373	  772.5	  682.5	 5418.0	...
1905374	  772.5	  682.6	 5419.0	...
1905375	  772.5	  682.7	 5420.0	...
1905376	  772.6	  682.7	 5421.0	...
1905377	  772.6	  682.7	 5420.0	...
1905378	  772.6	  682.7	 5420.0	...
1905379	  772.6	  682.8	 5420.0	...
1905380	  772.6	  682.9	 5420.0	...
1905381	  772.1	  682.8	 5420.0	...
1905382	  771.7	  682.6	 5420.0	...
1905383	  771.3	  682.5	 5420.0	...
1905384	  771.4	  682.4	 5420.0	...
1905385	  771.5	  682.2	 5421.0	...
1905386	  771.6	  682.1	 5422.0	...
1905387	  771.6	  682.1	 5423.0	...
1905388	  771.5	  682.4	 5423.0	...
1905389	  771.4	  682.6	 5423.0	...
1905390	  771.1	  682.2	 5425.0	...
1905391	  771.0	  681.8	 5427.0	...
1905392	  770.8	  681.8	 5428.0	...
1905393	  770.8	  682.1	 5427.0	...
1905394	  771.0	  682.4	 5426.0	...
1905395	  771.2	  682.3	 5427.0	...
1905396	  771.5	  682.1	 5428.0	...
1905397	  771.8	  682.1	 5428.0	...
1905398	  772.0	  682.2	 5430.0	...
1905399	  772.0	  682.3	 5432.0	...
1905400	  772.1	  682.4	 5430.0	...
1905401	  772.1	  682.4	 5428.0	...
1905402	  772.0	  682.1	 5427.0	...
1905403	  771.9	  681.8	 5430.0	...
1905404	  771.8	  681.5	 5433.0	...
1905405	  771.8	  681.8	 5435.0	...
1905406	  771.7	  682.1	 5435.0	...
1905407	  771.5	  682.5	 5436.0	...
1905408	  771.3	  682.6	 5436.0	...
1905409	  771.1	  682.4	 5436.0	...
1905410	  771.1	  682.2	 5436.0	...
1905411	  771.1	  682.0	 5435.0	...
1905412	  771.1	  681.9	 5435.0	...
1905413	  771.3	  681.7	 5437.0	...
1905414	  771.5	  681.5	 5439.0	...
1905415	  771.5	  681.4	 5440.0	...
1905416	  771.3	  681.5	 5439.0	...
1905417	  771.1	  681.6	 5439.0	...
1905418	  771.2	  681.6	 5438.0	...
1905419	  771.3	  681.6	 5437.0	...
1905420	  771.3	  682.0	 5436.0	...
1905421	  771.3	  682.2	 5435.0	...
1905422	  771.4	  682.3	 5435.0	...
1905423	  771.5	  682.1	 5436.0	...
1905424	  771.5	  682.2	 5436.0	...
1905425	  771.5	  682.5	 5434.0	...
1905426	  771.4	  682.9	 5432.0	...
1905427	  771.4	  683.2	 5430.0	...
1905428	  771.4	  683.3	 5430.0	...
1905429	  771.3	  683.4	 5429.0	...
1905430	  771.4	  683.6	 5429.0	...
1905431	  771.4	  683.3	 5430.0	...
1905432	  771.6	  682.8	 5433.0	...
1905433	  771.8	  682.5	 5436.0	...
1905434	  772.0	  682.6	 5438.0	...
1905435	  772.0	  682.7	 5438.0	...
1905436	  772.1	  682.8	 5438.0	...
1905437	  772.0	  682.8	 5437.0	...
1905438	  772.0	  682.8	 5436.0	...
1905439	  772.0	  682.7	 5436.0	...
1905440	  772.0	  682.4	 5438.0	...
1905441	  771.9	  682.1	 5440.0	...
1905442	  771.9	  681.8	 5441.0	...
1905443	  771.8	  681.8	 5441.0	...
1905444	  771.7	  681.8	 5441.0	...
1905445	  771.6	  681.8	 5442.0	...
1905446	  771.6	  681.8	 5443.0	...
1905447	  771.6	  681.7	 5445.0	...
1905448	  771.6	  681.6	 5446.0	...
1905449	  771.7	  681.5	 5444.0	...
1905450	  771.7	  681.6	 5440.0	...
1905451	  771.7	  681.7	 5437.0	...
1905452	  771.8	  681.8	 5437.0	...
1905453	  771.7	  681.7	 5435.0	...
1905454	  771.5	  681.8	 5433.0	...
1905455	  771.4	  682.0	 5431.0	...
1905456	  771.0	  682.5	 5431.0	...
1905457	  770.5	  682.9	 5430.0	...
1905458	  770.0	  683.2	 5429.0	...
1905459	  770.0	  683.0	 5429.0	...
1905460	  770.2	  682.8	 5429.0	...
1905461	  770.5	  682.6	 5429.0	...
1905462	  770.8	  682.6	 5430.0	...
1905463	  770.8	  682.7	 5431.0	...
1905464	  771.1	  682.5	 5432.0	...
1905465	  771.4	  682.2	 5432.0	...
1905466	  771.6	  682.0	 5432.0	...
1905467	  771.5	  682.1	 5432.0	...
1905468	  771.4	  682.0	 5432.0	...
1905469	  771.3	  682.0	 5433.0	...
1905470	  771.2	  682.0	 5434.0	...
1905471	  771.2	  682.1	 5433.0	...
1905472	  771.3	  682.2	 5432.0	...
1905473	  771.3	  682.3	 5430.0	...
1905474	  771.4	  682.5	 5430.0	...
1905475	  771.4	  682.7	 5430.0	...
1905476	  771.5	  682.7	 5431.0	...
1905477	  771.3	  682.7	 5432.0	...
1905478	  771.1	  682.8	 5434.0	...
1905479	  770.7	  683.0	 5434.0	...
1905480	  770.5	  683.0	 5431.0	...
1905481	  770.8	  683.0	 5428.0	...
1905482	  771.2	  683.0	 5425.0	...
1905483	  771.5	  683.1	 5424.0	...
1905484	  771.3	  683.7	 5422.0	...
1905485	  771.3	  683.9	 5421.0	...
1905486	  771.3	  684.0	 5422.0	...
1905487	  771.5	  683.8	 5424.0	...
1905488	  771.5	  683.8	 5424.0	...
1905489	  771.5	  683.8	 5421.0	...
1905490	  771.5	  684.0	 5419.0	...
1905491	  771.5	  684.2	 5419.0	...
1905492	  771.8	  684.6	 5419.0	...
1905493	  772.1	  684.9	 5418.0	...
1905494	  772.3	  685.4	 5416.0	...
1905495	  772.1	  685.8	 5415.0	...
1905496	  771.9	  685.7	 5413.0	...
1905497	  771.7	  685.1	 5414.0	...
1905498	  771.6	  684.5	 5415.0	...
1905499	  771.6	  684.2	 5414.0	...
1905500	  771.5	  684.4	 5412.0	...
1905501	  771.4	  684.6	 5411.0	...
1905502	  771.5	  684.7	 5411.0	...
1905503	  771.8	  685.0	 5412.0	...
1905504	  771.9	  685.4	 5411.0	...
1905505	  771.7	  685.8	 5410.0	...
1905506	  771.4	  685.9	 5409.0	...
1905507	  771.4	  686.0	 5407.0	...
1905508	  771.4	  685.8	 5406.0	...
1905509	  771.4	  685.7	 5405.0	...
1905510	  771.4	  685.7	 5403.0	...
1905511	  771.4	  685.8	 5401.0	...
1905512	  771.5	  685.9	 5401.0	...
1905513	  771.5	  685.9	 5404.0	...
1905514	  771.5	  685.8	 5407.0	...
1905515	  771.4	  685.8	 5406.0	...
1905516	  771.3	  685.8	 5404.0	...
1905517	  771.2	  685.9	 5402.0	...
1905518	  771.1	  686.1	 5400.0	...
1905519	  771.2	  686.4	 5401.0	...
1905520	  771.4	  686.6	 5401.0	...
1905521	  771.7	  686.5	 5403.0	...
1905522	  772.0	  686.4	 5404.0	...
1905523	  772.1	  686.2	 5405.0	...
1905524	  772.1	  686.1	 5404.0	...
1905525	  772.0	  686.5	 5403.0	...
1905526	  772.0	  687.1	 5402.0	...
1905527	  772.0	  687.4	 5402.0	...
1905528	  772.0	  687.4	 5399.0	...
1905529	  772.0	  687.3	 5395.0	...
1905530	  772.0	  687.5	 5392.0	...
1905531	  772.0	  687.4	 5389.0	...
1905532	  772.0	  687.3	 5388.0	...
1905533	  772.1	  687.2	 5388.0	...
1905534	  772.3	  687.2	 5389.0	...
1905535	  772.4	  687.1	 5390.0	...
1905536	  772.3	  686.7	 5390.0	...
1905537	  772.3	  686.4	 5391.0	...
1905538	  772.2	  686.2	 5391.0	...
1905539	  772.2	  686.2	 5391.0	...
1905540	  772.1	  686.2	 5391.0	...
1905541	  772.2	  686.2	 5392.0	...
1905542	  772.5	  686.1	 5390.0	...
1905543	  772.6	  686.0	 5389.0	...
1905544	  772.3	  685.9	 5385.0	...
1905545	  772.0	  686.0	 5383.0	...
1905546	  771.8	  686.3	 5382.0	...
1905547	  771.7	  686.5	 5381.0	...
1905548	  771.7	  686.5	 5381.0	...
1905549	  771.7	  686.7	 5381.0	...
1905550	  771.7	  687.2	 5381.0	...
1905551	  771.8	  687.8	 5382.0	...
1905552	  771.7	  687.9	 5383.0	...
1905553	  771.6	  687.8	 5383.0	...
1905554	  771.5	  687.7	 5381.0	...
MSG	1905555 0000 _ Number Off
1905555	  771.4	  687.5	 5380.0	...
1905556	  771.7	  687.4	 5379.0	...
1905557	  772.1	  687.3	 5378.0	...
1905558	  772.4	  687.4	 5378.0	...
1905559	  772.4	  687.5	 5382.0	...
1905560	  772.5	  687.7	 5386.0	...
1905561	  772.4	  687.8	 5385.0	...
1905562	  772.2	  687.8	 5382.0	...
1905563	  772.1	  687.8	 5380.0	...
1905564	  772.0	  687.9	 5379.0	...
1905565	  772.1	  688.1	 5378.0	...
1905566	  772.1	  688.2	 5377.0	...
1905567	  772.3	  688.2	 5375.0	...
1905568	  772.5	  688.2	 5374.0	...
1905569	  772.8	  688.2	 5373.0	...
1905570	  772.5	  688.1	 5372.0	...
1905571	  772.2	  688.1	 5371.0	...
1905572	  771.8	  688.0	 5370.0	...
1905573	  771.9	  687.9	 5369.0	...
1905574	  772.2	  687.9	 5369.0	...
1905575	  772.5	  688.1	 5369.0	...
1905576	  772.6	  688.4	 5371.0	...
1905577	  772.5	  688.2	 5372.0	...
1905578	  772.4	  688.0	 5373.0	...
1905579	  772.3	  687.8	 5373.0	...
1905580	  772.2	  687.9	 5372.0	...
1905581	  772.2	  687.9	 5372.0	...
1905582	  772.1	  687.9	 5372.0	...
1905583	  772.1	  687.9	 5372.0	...
1905584	  772.2	  687.8	 5373.0	...
1905585	  772.3	  687.7	 5373.0	...
1905586	  772.4	  687.7	 5371.0	...
1905587	  772.4	  687.6	 5368.0	...
1905588	  772.2	  687.4	 5365.0	...
1905589	  772.1	  687.3	 5365.0	...
1905590	  771.9	  687.1	 5365.0	...
1905591	  771.8	  687.1	 5365.0	...
1905592	  771.6	  687.2	 5365.0	...
1905593	  771.4	  687.4	 5364.0	...
1905594	  771.4	  687.6	 5363.0	...
1905595	  771.6	  687.8	 5361.0	...
1905596	  771.8	  688.0	 5360.0	...
1905597	  771.9	  688.2	 5359.0	...
1905598	  771.9	  688.5	 5358.0	...
1905599	  771.8	  689.1	 5358.0	...
1905600	  771.8	  689.7	 5358.0	...
1905601	  771.8	  690.1	 5358.0	...
1905602	  771.8	  690.2	 5357.0	...
1905603	  772.0	  690.4	 5356.0	...
1905604	  772.2	  690.6	 5354.0	...
1905605	  772.4	  690.8	 5351.0	...
1905606	  772.5	  691.0	 5348.0	...
1905607	  772.5	  690.8	 5346.0	...
1905608	  772.5	  690.5	 5347.0	...
1905609	  772.6	  690.4	 5348.0	...
1905610	  772.3	  690.9	 5346.0	...
1905611	  771.9	  691.3	 5344.0	...
1905612	  771.5	  691.4	 5341.0	...
1905613	  771.7	  691.3	 5342.0	...
1905614	  771.9	  690.5	 5343.0	...
1905615	  772.0	  689.7	 5346.0	...
1905616	  771.8	  689.2	 5349.0	...
1905617	  771.6	  689.5	 5350.0	...
1905618	  771.3	  689.8	 5345.0	...
1905619	  771.2	  689.9	 5342.0	...
1905620	  771.3	  690.0	 5338.0	...
1905621	  771.5	  690.4	 5340.0	...
1905622	  771.9	  690.7	 5340.0	...
1905623	  772.3	  691.0	 5338.0	...
1905624	  772.7	  691.1	 5337.0	...
1905625	  772.7	  691.3	 5336.0	...
1905626	  772.8	  691.8	 5336.0	...
1905627	  772.7	  692.1	 5338.0	...
1905628	  772.7	  692.3	 5339.0	...
1905629	  772.7	  692.2	 5340.0	...
1905630	  772.8	  692.1	 5338.0	...
1905631	  772.5	  692.1	 5337.0	...
1905632	  772.1	  692.3	 5336.0	...
1905633	  771.8	  692.5	 5336.0	...
1905634	  771.9	  692.6	 5336.0	...
1905635	  771.9	  692.5	 5337.0	...
1905636	  771.7	  692.2	 5337.0	...
1905637	  771.5	  691.9	 5337.0	...
1905638	  771.4	  691.6	 5336.0	...
1905639	  771.6	  691.9	 5335.0	...
1905640	  771.8	  692.1	 5335.0	...
1905641	  771.9	  692.1	 5337.0	...
1905642	  771.7	  691.9	 5338.0	...
1905643	  771.5	  691.9	 5338.0	...
1905644	  771.4	  692.1	 5339.0	...
1905645	  771.4	  692.4	 5339.0	...
1905646	  771.3	  692.4	 5340.0	...
1905647	  771.3	  692.5	 5337.0	...
1905648	  771.3	  692.5	 5334.0	...
1905649	  771.3	  692.3	 5334.0	...
1905650	  771.2	  691.7	 5335.0	...
1905651	  771.0	  691.2	 5337.0	...
1905652	  770.9	  690.8	 5336.0	...
1905653	  770.9	  690.7	 5336.0	...
1905654	  770.9	  690.5	 5335.0	...
1905655	  771.0	  690.5	 5334.0	...
1905656	  771.0	  690.5	 5334.0	...
1905657	  771.1	  690.5	 5336.0	...
1905658	  770.9	  690.5	 5338.0	...
1905659	  770.8	  690.5	 5339.0	...
1905660	  770.7	  690.1	 5337.0	...
1905661	  770.8	  689.7	 5335.0	...
1905662	  770.6	  689.3	 5333.0	...
1905663	  770.3	  689.3	 5332.0	...
1905664	  770.2	  689.3	 5333.0	...
1905665	  770.3	  689.2	 5332.0	...
1905666	  770.5	  689.1	 5332.0	...
1905667	  770.5	  689.1	 5330.0	...
1905668	  770.5	  689.2	 5330.0	...
1905669	  770.5	  689.4	 5330.0	...
1905670	  770.4	  689.5	 5330.0	...
1905671	  770.4	  689.4	 5331.0	...
1905672	  770.3	  689.1	 5332.0	...
1905673	  770.0	  688.9	 5331.0	...
1905674	  769.6	  689.0	 5331.0	...
1905675	  769.1	  689.2	 5331.0	...
1905676	  769.1	  689.2	 5333.0	...
1905677	  769.1	  689.0	 5334.0	...
1905678	  769.2	  688.7	 5336.0	...
1905679	  769.5	  688.3	 5335.0	...
1905680	  769.8	  688.0	 5335.0	...
1905681	  770.0	  687.8	 5334.0	...
1905682	  770.0	  687.7	 5333.0	...
1905683	  769.9	  687.7	 5333.0	...
1905684	  769.8	  687.7	 5335.0	...
1905685	  769.6	  687.8	 5336.0	...
1905686	  769.3	  687.7	 5337.0	...
1905687	  769.1	  687.7	 5338.0	...
1905688	  769.1	  687.6	 5339.0	...
1905689	  769.3	  687.7	 5340.0	...
1905690	  769.3	  687.9	 5341.0	...
1905691	  769.0	  688.2	 5341.0	...
1905692	  768.7	  688.0	 5340.0	...
1905693	  768.6	  687.9	 5340.0	...
1905694	  768.7	  688.3	 5340.0	...
1905695	  768.9	  688.9	 5339.0	...
1905696	  768.8	  688.8	 5338.0	...
1905697	  768.7	  688.1	 5343.0	...
1905698	  768.7	  687.5	 5348.0	...
1905699	  768.7	  687.7	 5352.0	...
1905700	  768.6	  688.0	 5351.0	...
1905701	  768.5	  688.0	 5348.0	...
1905702	  768.3	  687.9	 5346.0	...
1905703	  768.3	  687.9	 5346.0	...
1905704	  768.4	  687.9	 5347.0	...
1905705	  768.6	  688.1	 5348.0	...
1905706	  768.4	  688.1	 5348.0	...
1905707	  768.2	  688.3	 5347.0	...
1905708	  767.9	  688.4	 5346.0	...
1905709	  767.8	  688.1	 5345.0	...
1905710	  767.8	  687.8	 5345.0	...
1905711	  767.8	  687.3	 5346.0	...
1905712	  767.9	  687.3	 5347.0	...
1905713	  767.5	  687.3	 5347.0	...
1905714	  767.1	  687.4	 5350.0	...
1905715	  766.6	  687.4	 5353.0	...
1905716	  766.5	  687.2	 5356.0	...
1905717	  766.4	  686.9	 5356.0	...
1905718	  766.6	  686.7	 5357.0	...
1905719	  767.0	  686.5	 5357.0	...
1905720	  767.3	  686.4	 5356.0	...
1905721	  767.5	  686.5	 5356.0	...
1905722	  767.5	  687.0	 5355.0	...
1905723	  767.6	  687.3	 5353.0	...
1905724	  767.8	  687.4	 5351.0	...
1905725	  768.0	  687.3	 5350.0	...
1905726	  768.3	  687.1	 5349.0	...
1905727	  768.3	  687.1	 5353.0	...
1905728	  768.1	  687.1	 5356.0	...
1905729	  767.8	  687.2	 5362.0	...
1905730	  767.4	  687.4	 5364.0	...
1905731	  767.3	  687.4	 5364.0	...
1905732	  767.2	  687.5	 5361.0	...
1905733	  767.3	  687.6	 5359.0	...
1905734	  767.4	  687.5	 5361.0	...
1905735	  767.6	  687.3	 5362.0	...
1905736	  767.4	  687.3	 5363.0	...
1905737	  767.1	  687.3	 5366.0	...
1905738	  766.7	  687.4	 5369.0	...
1905739	  766.9	  687.6	 5369.0	...
1905740	  767.2	  687.9	 5366.0	...
1905741	  767.4	  688.1	 5363.0	...
1905742	  767.4	  688.2	 5363.0	...
1905743	  767.4	  688.1	 5367.0	...
1905744	  767.5	  688.0	 5370.0	...
1905745	  767.4	  687.9	 5372.0	...
1905746	  767.0	  687.9	 5371.0	...
1905747	  766.5	  688.0	 5370.0	...
1905748	  766.2	  688.0	 5371.0	...
1905749	  766.3	  688.0	 5369.0	...
1905750	  766.6	  688.0	 5368.0	...
1905751	  766.7	  687.9	 5367.0	...
1905752	  766.6	  687.8	 5367.0	...
1905753	  766.4	  687.7	 5370.0	...
1905754	  766.4	  687.6	 5373.0	...
1905755	  766.4	  687.7	 5375.0	...
MSG	1905756 0000 _ Number On
1905756	  766.3	  687.9	 5375.0	...
1905757	  766.2	  688.0	 5374.0	...
1905758	  766.4	  688.0	 5373.0	...
1905759	  766.6	  687.3	 5372.0	...
1905760	  766.8	  686.6	 5372.0	...
1905761	  766.6	  686.2	 5372.0	...
1905762	  766.5	  686.7	 5372.0	...
1905763	  766.4	  687.1	 5371.0	...
1905764	  766.5	  687.3	 5371.0	...
1905765	  766.7	  687.7	 5371.0	...
1905766	  766.8	  688.3	 5373.0	...
1905767	  766.9	  688.9	 5374.0	...
1905768	  767.1	  689.1	 5375.0	...
1905769	  767.4	  689.0	 5376.0	...
1905770	  767.5	  688.9	 5376.0	...
1905771	  767.5	  688.6	 5376.0	...
1905772	  767.3	  688.5	 5375.0	...
1905773	  767.0	  688.4	 5372.0	...
1905774	  766.8	  688.4	 5368.0	...
1905775	  766.7	  688.4	 5367.0	...
1905776	  766.8	  688.4	 5367.0	...
1905777	  766.8	  688.5	 5369.0	...
1905778	  766.8	  688.5	 5372.0	...
1905779	  766.8	  688.5	 5376.0	...
1905780	  766.7	  688.5	 5375.0	...
1905781	  766.6	  688.5	 5371.0	...
1905782	  766.5	  688.5	 5371.0	...
1905783	  766.5	  688.5	 5373.0	...
1905784	  766.5	  688.6	 5376.0	...
1905785	  766.7	  688.5	 5376.0	...
1905786	  766.9	  688.3	 5376.0	...
1905787	  767.1	  688.1	 5378.0	...
1905788	  767.3	  688.3	 5379.0	...
1905789	  767.5	  688.6	 5380.0	...
1905790	  767.6	  688.8	 5381.0	...
1905791	  767.6	  688.7	 5382.0	...
1905792	  767.5	  688.5	 5382.0	...
1905793	  767.5	  688.5	 5383.0	...
1905794	  767.5	  688.3	 5382.0	...
1905795	  767.5	  688.1	 5381.0	...
1905796	  767.5	  687.9	 5380.0	...
1905797	  767.4	  687.9	 5380.0	...
1905798	  767.2	  688.0	 5380.0	...
1905799	  767.1	  688.1	 5383.0	...
1905800	  767.0	  688.1	 5386.0	...
1905801	  767.0	  688.0	 5388.0	...
1905802	  766.9	  687.8	 5387.0	...
1905803	  766.8	  687.5	 5386.0	...
1905804	  766.7	  687.4	 5387.0	...
1905805	  766.9	  687.5	 5388.0	...
1905806	  767.1	  688.0	 5388.0	...
1905807	  767.0	  688.5	 5387.0	...
1905808	  766.7	  688.6	 5387.0	...
1905809	  766.7	  688.2	 5388.0	...
1905810	  767.0	  687.7	 5389.0	...
1905811	  767.2	  687.4	 5391.0	...
1905812	  767.0	  687.7	 5392.0	...
1905813	  766.9	  687.9	 5392.0	...
1905814	  766.9	  687.9	 5392.0	...
1905815	  766.9	  688.0	 5394.0	...
1905816	  766.9	  688.4	 5396.0	...
1905817	  766.9	  688.7	 5397.0	...
1905818	  766.9	  689.0	 5395.0	...
1905819	  767.0	  689.0	 5394.0	...
1905820	  767.0	  689.0	 5395.0	...
1905821	  767.0	  688.9	 5395.0	...
1905822	  766.8	  688.9	 5395.0	...
1905823	  766.8	  688.7	 5395.0	...
1905824	  766.8	  688.6	 5395.0	...
1905825	  766.8	  688.5	 5396.0	...
1905826	  766.6	  688.5	 5397.0	...
1905827	  766.4	  688.5	 5396.0	...
1905828	  766.5	  688.5	 5396.0	...
1905829	  766.5	  688.6	 5395.0	...
1905830	  766.6	  688.6	 5396.0	...
1905831	  766.7	  688.5	 5397.0	...
1905832	  766.8	  688.4	 5397.0	...
1905833	  766.6	  688.6	 5396.0	...
1905834	  766.4	  689.0	 5396.0	...
1905835	  766.2	  689.3	 5396.0	...
1905836	  766.3	  689.2	 5396.0	...
1905837	  766.5	  689.1	 5397.0	...
1905838	  766.6	  689.1	 5398.0	...
1905839	  766.7	  689.1	 5398.0	...
1905840	  766.7	  689.2	 5399.0	...
1905841	  766.5	  689.3	 5399.0	...
1905842	  766.3	  689.5	 5399.0	...
1905843	  766.1	  689.7	 5399.0	...
1905844	  766.1	  689.9	 5401.0	...
1905845	  766.1	  689.9	 5405.0	...
1905846	  766.1	  689.8	 5409.0	...
1905847	  766.1	  689.6	 5412.0	...
1905848	  766.0	  689.6	 5415.0	...
1905849	  766.0	  689.6	 5417.0	...
1905850	  766.1	  689.6	 5418.0	...
1905851	  766.1	  689.5	 5416.0	...
1905852	  766.1	  689.4	 5415.0	...
1905853	  765.7	  689.4	 5412.0	...
1905854	  765.3	  689.4	 5409.0	...
1905855	  765.2	  689.2	 5408.0	...
1905856	  765.5	  689.0	 5409.0	...
1905857	  766.0	  688.9	 5411.0	...
1905858	  766.0	  689.1	 5413.0	...
1905859	  766.1	  689.9	 5414.0	...
1905860	  765.9	  690.7	 5414.0	...
1905861	  765.6	  691.0	 5417.0	...
1905862	  765.3	  690.6	 5419.0	...
1905863	  765.4	  690.1	 5420.0	...
1905864	  765.4	  689.9	 5419.0	...
1905865	  765.4	  689.8	 5418.0	...
1905866	  765.5	  689.4	 5418.0	...
1905867	  765.8	  689.1	 5419.0	...
1905868	  766.0	  688.7	 5421.0	...
1905869	  766.0	  688.6	 5424.0	...
1905870	  765.9	  688.5	 5426.0	...
1905871	  766.0	  688.4	 5425.0	...
1905872	  766.3	  688.6	 5424.0	...
1905873	  766.6	  688.8	 5424.0	...
1905874	  766.3	  689.1	 5425.0	...
1905875	  765.8	  689.4	 5425.0	...
1905876	  765.5	  689.5	 5425.0	...
1905877	  765.6	  689.4	 5424.0	...
1905878	  765.6	  689.5	 5423.0	...
1905879	  765.5	  689.6	 5422.0	...
1905880	  765.4	  689.6	 5421.0	...
1905881	  765.2	  689.6	 5422.0	...
1905882	  765.1	  689.6	 5425.0	...
1905883	  765.1	  689.7	 5425.0	...
1905884	  765.2	  689.8	 5423.0	...
1905885	  765.2	  689.8	 5421.0	...
1905886	  765.8	  689.5	 5422.0	...
1905887	  766.4	  689.3	 5427.0	...
1905888	  767.0	  689.3	 5431.0	...
1905889	  766.9	  689.3	 5435.0	...
1905890	  766.7	  689.6	 5435.0	...
1905891	  766.2	  690.0	 5435.0	...
1905892	  765.9	  690.3	 5435.0	...
1905893	  765.9	  690.5	 5435.0	...
1905894	  766.0	  690.6	 5435.0	...
1905895	  766.2	  690.8	 5434.0	...
1905896	  766.3	  690.9	 5434.0	...
1905897	  766.5	  690.9	 5435.0	...
1905898	  766.5	  690.8	 5436.0	...
1905899	  766.6	  690.7	 5436.0	...
1905900	  766.6	  690.8	 5437.0	...
1905901	  766.6	  690.6	 5437.0	...
1905902	  766.5	  690.2	 5437.0	...
1905903	  766.4	  689.8	 5437.0	...
1905904	  766.2	  689.7	 5437.0	...
1905905	  766.0	  689.8	 5438.0	...
1905906	  766.1	  689.8	 5440.0	...
1905907	  766.5	  689.4	 5441.0	...
1905908	  766.8	  689.0	 5443.0	...
1905909	  767.1	  689.1	 5443.0	...
1905910	  767.2	  689.5	 5445.0	...
1905911	  767.3	  690.0	 5446.0	...
1905912	  767.3	  689.9	 5447.0	...
1905913	  767.4	  689.8	 5447.0	...
1905914	  767.6	  689.7	 5447.0	...
1905915	  767.4	  689.5	 5446.0	...
1905916	  767.1	  689.5	 5445.0	...
1905917	  767.0	  689.4	 5447.0	...
1905918	  767.2	  689.4	 5449.0	...
1905919	  767.3	  689.4	 5451.0	...
1905920	  767.2	  689.5	 5451.0	...
1905921	  767.4	  689.7	 5451.0	...
1905922	  767.6	  689.8	 5452.0	...
1905923	  767.6	  690.0	 5452.0	...
1905924	  767.3	  689.9	 5453.0	...
1905925	  767.4	  689.9	 5453.0	...
1905926	  767.7	  690.0	 5454.0	...
1905927	  767.9	  690.1	 5454.0	...
1905928	  767.7	  690.2	 5453.0	...
1905929	  767.5	  690.2	 5453.0	...
1905930	  767.3	  690.2	 5454.0	...
1905931	  767.3	  690.1	 5456.0	...
1905932	  767.3	  690.0	 5458.0	...
1905933	  767.4	  689.9	 5461.0	...
1905934	  767.6	  689.9	 5463.0	...
1905935	  767.7	  690.0	 5464.0	...
1905936	  767.7	  690.1	 5464.0	...
1905937	  767.6	  690.2	 5464.0	...
1905938	  767.6	  690.2	 5466.0	...
1905939	  767.5	  690.1	 5467.0	...
1905940	  767.4	  690.1	 5468.0	...
1905941	  767.3	  690.0	 5469.0	...
1905942	  767.2	  689.8	 5471.0	...
1905943	  767.2	  689.5	 5473.0	...
1905944	  767.1	  689.3	 5472.0	...
1905945	  767.0	  689.3	 5472.0	...
1905946	  766.9	  689.7	 5472.0	...
1905947	  766.9	  690.0	 5472.0	...
1905948	  767.1	  690.1	 5472.0	...
1905949	  767.3	  689.8	 5473.0	...
1905950	  767.3	  690.3	 5473.0	...
1905951	  767.2	  691.0	 5473.0	...
1905952	  767.4	  691.6	 5473.0	...
1905953	  767.6	  691.6	 5472.0	...
1905954	  767.8	  691.5	 5473.0	...
1905955	  767.7	  691.6	 5473.0	...
1905956	  767.7	  691.2	 5472.0	...
1905957	  767.8	  690.9	 5472.0	...
1905958	  767.9	  690.7	 5472.0	...
1905959	  768.0	  690.8	 5473.0	...
1905960	  768.0	  690.9	 5474.0	...
1905961	  767.8	  690.7	 5475.0	...
1905962	  767.6	  690.6	 5477.0	...
1905963	  767.6	  690.6	 5480.0	...
1905964	  767.7	  690.6	 5483.0	...
1905965	  767.8	  690.7	 5483.0	...
1905966	  767.5	  690.7	 5483.0	...
1905967	  767.2	  690.3	 5485.0	...
1905968	  766.9	  689.9	 5487.0	...
1905969	  766.8	  689.8	 5488.0	...
1905970	  766.7	  690.2	 5488.0	...
1905971	  766.3	  690.6	 5488.0	...
1905972	  765.9	  690.6	 5489.0	...
1905973	  765.7	  690.5	 5491.0	...
1905974	  766.1	  690.3	 5494.0	...
1905975	  766.4	  690.2	 5496.0	...
1905976	  766.6	  689.9	 5496.0	...
1905977	  766.6	  689.8	 5495.0	...
1905978	  766.8	  689.6	 5493.0	...
1905979	  767.0	  689.7	 5493.0	...
1905980	  767.2	  689.8	 5495.0	...
1905981	  767.3	  689.9	 5496.0	...
1905982	  767.3	  689.8	 5497.0	...
1905983	  767.3	  689.8	 5496.0	...
1905984	  767.3	  689.9	 5496.0	...
1905985	  767.4	  690.0	 5496.0	...
1905986	  767.5	  690.2	 5497.0	...
1905987	  767.2	  690.5	 5497.0	...
1905988	  767.0	  690.9	 5498.0	...
1905989	  766.7	  691.3	 5499.0	...
1905990	  766.7	  691.5	 5499.0	...
1905991	  766.8	  691.4	 5499.0	...
1905992	  766.8	  691.4	 5499.0	...
1905993	  766.8	  691.4	 5500.0	...
1905994	  766.8	  691.4	 5501.0	...
1905995	  766.7	  691.3	 5503.0	...
1905996	  766.6	  691.4	 5505.0	...
1905997	  766.5	  691.6	 5505.0	...
1905998	  766.4	  691.9	 5504.0	...
1905999	  766.2	  692.2	 5504.0	...
1906000	  766.2	  692.3	 5502.0	...
1906001	  766.3	  692.3	 5501.0	...
1906002	  766.7	  692.1	 5504.0	...
1906003	  767.0	  691.8	 5508.0	...
1906004	  767.2	  691.6	 5513.0	...
1906005	  767.1	  691.6	 5514.0	...
1906006	  766.9	  691.8	 5515.0	...
1906007	  766.9	  691.7	 5518.0	...
1906008	  766.9	  691.3	 5520.0	...
1906009	  766.9	  691.0	 5521.0	...
1906010	  767.0	  691.0	 5521.0	...
1906011	  767.1	  691.1	 5521.0	...
1906012	  767.0	  691.3	 5523.0	...
1906013	  766.9	  691.4	 5524.0	...
1906014	  766.8	  691.6	 5525.0	...
1906015	  766.8	  691.7	 5526.0	...
1906016	  766.8	  691.6	 5527.0	...
1906017	  766.8	  691.5	 5529.0	...
1906018	  766.7	  691.4	 5530.0	...
1906019	  767.1	  691.3	 5531.0	...
1906020	  767.5	  691.2	 5531.0	...
1906021	  767.4	  691.2	 5530.0	...
1906022	  766.7	  691.2	 5528.0	...
EFIX R   1902122	1906022	3901	  775.5	  679.6	   5027
SSACC R  1906023
1906023	  765.1	  691.2	 5525.0	...
1906024	  762.9	  691.3	 5523.0	...
1906025	  760.2	  691.6	 5524.0	...
1906026	  758.2	  691.9	 5527.0	...
1906027	  755.9	  692.2	 5531.0	...
1906028	  753.5	  692.3	 5536.0	...
1906029	  750.9	  692.5	 5539.0	...
1906030	  749.2	  692.5	 5541.0	...
ESACC R  1906023	1906030	8	  765.1	  691.2	  749.2	  692.5	   0.34	     46
SFIX R   1906031
1906031	  747.7	  692.8	 5540.0	...
1906032	  746.4	  692.9	 5538.0	...
1906033	  745.6	  693.0	 5540.0	...
1906034	  745.4	  692.9	 5543.0	...
1906035	  745.5	  692.8	 5546.0	...
1906036	  745.5	  692.8	 5547.0	...
1906037	  745.8	  692.8	 5549.0	...
1906038	  746.6	  692.6	 5550.0	...
1906039	  747.4	  692.4	 5551.0	...
1906040	  748.7	  691.7	 5551.0	...
1906041	  749.4	  691.0	 5551.0	...
1906042	  750.1	  690.2	 5551.0	...
1906043	  750.6	  689.8	 5552.0	...
1906044	  751.2	  689.5	 5553.0	...
1906045	  752.1	  689.2	 5554.0	...
1906046	  752.3	  688.6	 5555.0	...
1906047	  752.7	  688.4	 5555.0	...
1906048	  752.7	  688.2	 5556.0	...
1906049	  752.8	  688.3	 5559.0	...
1906050	  752.8	  688.2	 5561.0	...
1906051	  752.8	  687.9	 5563.0	...
1906052	  752.8	  687.7	 5563.0	...
1906053	  752.8	  687.6	 5563.0	...
1906054	  752.8	  687.8	 5566.0	...
1906055	  752.8	  687.8	 5569.0	...
1906056	  752.9	  687.9	 5571.0	...
1906057	  752.9	  687.8	 5571.0	...
1906058	  753.1	  687.7	 5571.0	...
1906059	  753.1	  687.9	 5571.0	...
1906060	  753.0	  688.1	 5573.0	...
1906061	  752.9	  688.0	 5574.0	...
1906062	  752.8	  687.8	 5576.0	...
1906063	  752.7	  687.6	 5576.0	...
1906064	  752.6	  687.6	 5576.0	...
1906065	  752.5	  687.6	 5577.0	...
1906066	  752.5	  687.7	 5579.0	...
1906067	  752.5	  687.7	 5579.0	...
1906068	  752.5	  687.5	 5578.0	...
1906069	  752.5	  687.3	 5577.0	...
MSG	1906070 0000 _ Number Off
1906070	  752.5	  687.1	 5578.0	...
1906071	  752.6	  687.1	 5577.0	...
1906072	  752.7	  687.5	 5576.0	...
1906073	  752.7	  687.9	 5575.0	...
1906074	  752.7	  687.9	 5575.0	...
1906075	  752.5	  687.5	 5576.0	...
1906076	  752.3	  687.0	 5576.0	...
1906077	  752.3	  686.8	 5577.0	...
1906078	  752.3	  686.7	 5579.0	...
1906079	  751.9	  686.6	 5584.0	...
1906080	  751.5	  686.7	 5589.0	...
1906081	  751.1	  686.7	 5593.0	...
1906082	  751.1	  686.5	 5594.0	...
1906083	  751.0	  686.3	 5595.0	...
1906084	  751.0	  686.1	 5596.0	...
1906085	  751.0	  686.0	 5597.0	...
1906086	  751.0	  686.2	 5594.0	...
1906087	  751.1	  686.5	 5591.0	...
1906088	  751.3	  686.8	 5588.0	...
1906089	  751.5	  686.8	 5588.0	...
1906090	  751.5	  686.6	 5587.0	...
1906091	  751.4	  686.1	 5588.0	...
1906092	  751.3	  685.7	 5588.0	...
1906093	  751.4	  685.5	 5591.0	...
1906094	  751.5	  685.7	 5593.0	...
1906095	  751.6	  685.8	 5595.0	...
1906096	  751.6	  685.9	 5595.0	...
1906097	  751.5	  685.8	 5596.0	...
1906098	  751.5	  685.7	 5597.0	...
1906099	  751.5	  685.6	 5599.0	...
1906100	  751.7	  686.1	 5599.0	...
1906101	  751.8	  686.5	 5598.0	...
1906102	  751.9	  687.0	 5599.0	...
1906103	  751.7	  687.2	 5601.0	...
1906104	  751.5	  687.5	 5603.0	...
1906105	  751.3	  687.7	 5604.0	...
1906106	  751.3	  687.9	 5605.0	...
1906107	  751.2	  688.2	 5605.0	...
1906108	  751.2	  688.4	 5605.0	...
1906109	  751.5	  688.5	 5603.0	...
1906110	  751.7	  688.9	 5601.0	...
1906111	  752.0	  689.2	 5601.0	...
1906112	  752.0	  689.2	 5603.0	...
1906113	  752.0	  688.8	 5605.0	...
1906114	  751.9	  688.3	 5606.0	...
1906115	  751.6	  688.2	 5605.0	...
1906116	  751.3	  688.0	 5604.0	...
1906117	  751.0	  688.0	 5604.0	...
1906118	  750.7	  687.8	 5606.0	...
1906119	  750.6	  687.7	 5609.0	...
1906120	  750.6	  687.7	 5607.0	...
1906121	  750.7	  687.8	 5602.0	...
1906122	  750.7	  687.9	 5597.0	...
1906123	  750.8	  687.7	 5597.0	...
1906124	  750.8	  687.5	 5596.0	...
1906125	  750.9	  687.0	 5596.0	...
1906126	  751.0	  686.5	 5595.0	...
1906127	  751.1	  686.4	 5596.0	...
1906128	  751.0	  686.8	 5598.0	...
1906129	  750.9	  687.0	 5601.0	...
1906130	  750.9	  686.8	 5602.0	...
1906131	  750.8	  686.5	 5603.0	...
1906132	  750.7	  686.5	 5603.0	...
1906133	  750.7	  686.7	 5603.0	...
1906134	  750.6	  686.9	 5602.0	...
1906135	  750.7	  686.8	 5602.0	...
1906136	  750.7	  686.4	 5602.0	...
1906137	  750.7	  686.6	 5598.0	...
1906138	  750.8	  687.1	 5595.0	...
1906139	  750.9	  687.7	 5593.0	...
1906140	  750.9	  687.8	 5596.0	...
1906141	  750.7	  687.7	 5599.0	...
1906142	  750.5	  687.5	 5601.0	...
1906143	  750.2	  687.2	 5601.0	...
1906144	  750.0	  687.2	 5601.0	...
1906145	  749.8	  687.2	 5599.0	...
1906146	  749.7	  687.4	 5599.0	...
1906147	  749.7	  687.7	 5598.0	...
1906148	  750.0	  687.7	 5598.0	...
1906149	  750.1	  687.6	 5599.0	...
1906150	  750.3	  687.4	 5599.0	...
1906151	  750.0	  687.4	 5599.0	...
1906152	  750.0	  687.5	 5599.0	...
1906153	  750.3	  687.5	 5599.0	...
1906154	  750.8	  687.7	 5599.0	...
1906155	  751.0	  687.9	 5599.0	...
1906156	  750.8	  688.1	 5598.0	...
1906157	  750.5	  688.1	 5599.0	...
1906158	  750.1	  688.0	 5600.0	...
1906159	  749.7	  687.9	 5600.0	...
1906160	  749.5	  687.9	 5600.0	...
1906161	  749.6	  687.8	 5600.0	...
1906162	  749.8	  688.0	 5599.0	...
1906163	  750.1	  688.2	 5598.0	...
1906164	  750.0	  688.5	 5598.0	...
1906165	  749.8	  688.6	 5599.0	...
1906166	  749.8	  688.7	 5599.0	...
1906167	  750.0	  688.3	 5599.0	...
1906168	  750.1	  687.9	 5600.0	...
1906169	  749.8	  687.5	 5602.0	...
1906170	  749.7	  687.4	 5603.0	...
1906171	  749.9	  687.4	 5603.0	...
1906172	  750.1	  687.3	 5603.0	...
1906173	  750.3	  687.3	 5603.0	...
1906174	  749.9	  687.4	 5603.0	...
1906175	  749.5	  687.4	 5604.0	...
1906176	  749.2	  687.4	 5604.0	...
1906177	  749.5	  687.6	 5603.0	...
1906178	  749.7	  687.8	 5602.0	...
1906179	  749.7	  687.9	 5601.0	...
1906180	  749.7	  687.9	 5601.0	...
1906181	  749.7	  688.0	 5601.0	...
1906182	  749.8	  687.7	 5601.0	...
1906183	  749.9	  687.4	 5602.0	...
1906184	  750.0	  687.1	 5603.0	...
1906185	  750.1	  687.1	 5604.0	...
1906186	  750.0	  687.2	 5605.0	...
1906187	  749.8	  687.5	 5607.0	...
1906188	  749.6	  687.8	 5607.0	...
1906189	  749.3	  688.0	 5606.0	...
1906190	  749.1	  688.0	 5604.0	...
1906191	  749.4	  687.9	 5603.0	...
1906192	  749.8	  687.5	 5603.0	...
1906193	  750.2	  687.2	 5603.0	...
1906194	  750.2	  687.0	 5606.0	...
1906195	  750.2	  686.9	 5608.0	...
1906196	  750.1	  686.6	 5609.0	...
1906197	  750.2	  686.4	 5609.0	...
1906198	  750.2	  685.8	 5608.0	...
1906199	  750.2	  685.4	 5608.0	...
1906200	  750.0	  685.2	 5608.0	...
1906201	  749.9	  685.3	 5607.0	...
1906202	  749.8	  685.4	 5606.0	...
1906203	  749.8	  685.1	 5604.0	...
1906204	  749.7	  685.0	 5604.0	...
1906205	  749.5	  684.9	 5605.0	...
1906206	  749.4	  684.7	 5605.0	...
1906207	  749.5	  684.4	 5606.0	...
1906208	  749.7	  684.2	 5607.0	...
1906209	  749.8	  683.9	 5608.0	...
1906210	  749.6	  683.7	 5608.0	...
1906211	  749.5	  683.5	 5606.0	...
1906212	  749.4	  683.4	 5608.0	...
1906213	  749.3	  683.3	 5612.0	...
1906214	  749.4	  683.3	 5613.0	...
1906215	  749.4	  683.3	 5611.0	...
1906216	  749.3	  683.2	 5611.0	...
1906217	  749.3	  683.2	 5612.0	...
1906218	  749.2	  683.2	 5611.0	...
1906219	  749.2	  683.1	 5607.0	...
1906220	  749.2	  683.0	 5603.0	...
1906221	  749.1	  682.9	 5602.0	...
1906222	  748.8	  682.9	 5601.0	...
1906223	  748.5	  683.0	 5602.0	...
1906224	  748.4	  683.0	 5602.0	...
1906225	  748.4	  682.9	 5605.0	...
1906226	  748.5	  682.6	 5609.0	...
1906227	  748.4	  682.1	 5613.0	...
1906228	  748.3	  681.7	 5614.0	...
1906229	  748.5	  681.8	 5616.0	...
1906230	  748.8	  682.2	 5615.0	...
1906231	  749.1	  682.5	 5613.0	...
1906232	  749.1	  682.2	 5611.0	...
1906233	  749.2	  682.3	 5611.0	...
1906234	  749.4	  682.5	 5612.0	...
1906235	  749.3	  682.8	 5613.0	...
1906236	  749.1	  682.9	 5611.0	...
1906237	  748.8	  683.0	 5607.0	...
1906238	  748.6	  683.0	 5604.0	...
1906239	  748.6	  683.0	 5603.0	...
1906240	  748.6	  682.4	 5606.0	...
1906241	  748.8	  681.7	 5608.0	...
1906242	  749.1	  680.9	 5610.0	...
1906243	  749.3	  680.8	 5609.0	...
1906244	  749.3	  681.5	 5607.0	...
1906245	  749.1	  682.2	 5606.0	...
1906246	  748.9	  682.9	 5606.0	...
1906247	  748.9	  682.8	 5608.0	...
1906248	  749.0	  682.7	 5608.0	...
1906249	  749.0	  682.4	 5605.0	...
1906250	  749.1	  682.0	 5602.0	...
1906251	  749.3	  682.1	 5599.0	...
1906252	  749.4	  682.3	 5598.0	...
1906253	  749.6	  682.5	 5597.0	...
1906254	  749.7	  682.4	 5598.0	...
1906255	  749.9	  682.6	 5598.0	...
1906256	  749.9	  682.8	 5598.0	...
1906257	  749.9	  683.0	 5598.0	...
1906258	  749.8	  682.9	 5599.0	...
1906259	  749.7	  682.8	 5599.0	...
1906260	  749.6	  682.4	 5601.0	...
1906261	  749.6	  682.1	 5603.0	...
1906262	  749.3	  682.0	 5605.0	...
1906263	  749.0	  682.2	 5607.0	...
1906264	  748.7	  682.3	 5607.0	...
1906265	  748.8	  682.3	 5607.0	...
1906266	  748.8	  682.0	 5610.0	...
1906267	  748.6	  681.7	 5613.0	...
1906268	  748.5	  681.6	 5612.0	...
1906269	  748.5	  681.7	 5608.0	...
1906270	  748.6	  681.8	 5604.0	...
1906271	  748.8	  681.8	 5604.0	...
1906272	  749.0	  681.8	 5602.0	...
1906273	  749.0	  682.0	 5598.0	...
1906274	  749.1	  682.5	 5595.0	...
1906275	  749.1	  683.0	 5597.0	...
1906276	  748.8	  683.5	 5600.0	...
1906277	  748.5	  683.8	 5602.0	...
1906278	  748.2	  684.0	 5601.0	...
1906279	  748.0	  683.8	 5600.0	...
MSG	1906280 0000 _ Number On
1906280	  747.9	  683.5	 5599.0	...
1906281	  748.2	  683.2	 5598.0	...
1906282	  748.5	  683.5	 5596.0	...
1906283	  748.6	  684.2	 5593.0	...
1906284	  748.4	  684.8	 5589.0	...
1906285	  748.2	  685.2	 5587.0	...
1906286	  748.3	  685.2	 5585.0	...
1906287	  748.0	  685.2	 5586.0	...
1906288	  747.8	  685.5	 5588.0	...
1906289	  747.6	  685.9	 5589.0	...
1906290	  747.7	  686.2	 5588.0	...
1906291	  747.7	  685.9	 5586.0	...
1906292	  747.8	  685.8	 5586.0	...
1906293	  747.8	  685.7	 5586.0	...
1906294	  747.8	  685.9	 5587.0	...
1906295	  747.7	  686.0	 5587.0	...
1906296	  748.0	  686.1	 5588.0	...
1906297	  748.2	  686.1	 5589.0	...
1906298	  748.3	  686.1	 5589.0	...
1906299	  748.2	  686.1	 5588.0	...
1906300	  748.2	  686.1	 5586.0	...
1906301	  748.3	  686.3	 5585.0	...
1906302	  748.3	  686.4	 5585.0	...
1906303	  748.3	  686.4	 5585.0	...
1906304	  748.3	  686.8	 5586.0	...
1906305	  748.1	  687.2	 5583.0	...
1906306	  747.9	  687.6	 5579.0	...
1906307	  748.1	  687.5	 5575.0	...
1906308	  748.5	  687.4	 5575.0	...
1906309	  748.8	  687.4	 5578.0	...
1906310	  748.6	  687.4	 5582.0	...
1906311	  748.5	  687.5	 5586.0	...
1906312	  748.6	  687.6	 5587.0	...
1906313	  748.7	  687.7	 5586.0	...
1906314	  748.9	  687.7	 5585.0	...
1906315	  749.0	  687.8	 5585.0	...
1906316	  748.8	  687.9	 5585.0	...
1906317	  748.5	  688.1	 5585.0	...
1906318	  748.2	  688.0	 5585.0	...
1906319	  748.4	  687.9	 5586.0	...
1906320	  748.6	  687.7	 5586.0	...
1906321	  748.8	  687.6	 5586.0	...
1906322	  748.8	  687.4	 5586.0	...
1906323	  748.7	  687.4	 5586.0	...
1906324	  748.8	  687.3	 5586.0	...
1906325	  749.0	  687.6	 5587.0	...
1906326	  749.0	  688.1	 5586.0	...
1906327	  748.8	  688.5	 5585.0	...
1906328	  748.9	  688.4	 5584.0	...
1906329	  749.2	  688.3	 5583.0	...
1906330	  749.5	  688.2	 5583.0	...
1906331	  749.6	  688.3	 5582.0	...
1906332	  749.8	  688.6	 5581.0	...
1906333	  749.9	  688.6	 5580.0	...
1906334	  749.8	  688.6	 5582.0	...
1906335	  749.6	  688.5	 5584.0	...
1906336	  749.4	  688.5	 5585.0	...
1906337	  749.4	  688.7	 5585.0	...
1906338	  749.4	  689.1	 5584.0	...
1906339	  749.4	  689.5	 5584.0	...
1906340	  749.5	  689.5	 5584.0	...
1906341	  749.6	  689.3	 5584.0	...
1906342	  749.7	  689.1	 5585.0	...
1906343	  749.7	  688.9	 5585.0	...
1906344	  749.7	  688.9	 5585.0	...
1906345	  749.8	  688.9	 5585.0	...
1906346	  749.9	  688.9	 5585.0	...
1906347	  750.0	  688.9	 5585.0	...
1906348	  750.1	  688.7	 5585.0	...
1906349	  750.4	  688.7	 5585.0	...
1906350	  750.6	  688.8	 5583.0	...
1906351	  750.7	  688.9	 5581.0	...
1906352	  750.6	  689.0	 5579.0	...
1906353	  750.5	  688.9	 5579.0	...
1906354	  750.4	  688.7	 5579.0	...
1906355	  750.6	  688.8	 5579.0	...
1906356	  750.9	  689.0	 5578.0	...
1906357	  750.9	  689.2	 5578.0	...
1906358	  750.8	  689.3	 5578.0	...
1906359	  750.6	  689.4	 5578.0	...
1906360	  750.5	  689.5	 5575.0	...
1906361	  750.5	  689.5	 5573.0	...
1906362	  750.6	  689.5	 5569.0	...
1906363	  750.8	  689.5	 5568.0	...
1906364	  750.9	  689.8	 5571.0	...
1906365	  751.0	  690.1	 5574.0	...
1906366	  751.0	  690.4	 5578.0	...
1906367	  750.9	  690.4	 5577.0	...
1906368	  751.0	  690.9	 5576.0	...
1906369	  751.0	  691.4	 5576.0	...
1906370	  750.9	  691.5	 5576.0	...
1906371	  750.7	  691.1	 5577.0	...
1906372	  750.7	  690.7	 5579.0	...
1906373	  750.9	  690.6	 5579.0	...
1906374	  751.1	  691.0	 5575.0	...
1906375	  751.1	  691.5	 5571.0	...
1906376	  751.1	  691.8	 5568.0	...
1906377	  751.1	  691.7	 5571.0	...
1906378	  751.1	  691.9	 5573.0	...
1906379	  751.2	  692.2	 5571.0	...
1906380	  751.3	  692.4	 5569.0	...
1906381	  751.4	  692.4	 5568.0	...
1906382	  751.6	  692.6	 5567.0	...
1906383	  751.8	  692.7	 5565.0	...
1906384	  752.1	  692.9	 5564.0	...
1906385	  752.2	  692.9	 5562.0	...
1906386	  752.4	  692.5	 5562.0	...
1906387	  752.5	  692.1	 5562.0	...
1906388	  752.3	  691.8	 5561.0	...
1906389	  752.0	  692.1	 5561.0	...
1906390	  751.7	  692.6	 5563.0	...
1906391	  751.7	  692.9	 5567.0	...
1906392	  751.7	  693.1	 5570.0	...
1906393	  751.7	  693.2	 5571.0	...
1906394	  751.8	  693.0	 5571.0	...
1906395	  751.9	  692.7	 5569.0	...
1906396	  752.0	  692.3	 5566.0	...
1906397	  752.1	  692.4	 5564.0	...
1906398	  752.2	  692.5	 5565.0	...
1906399	  752.1	  692.2	 5566.0	...
1906400	  752.3	  691.7	 5566.0	...
1906401	  752.6	  691.1	 5565.0	...
1906402	  752.9	  691.1	 5564.0	...
1906403	  752.9	  691.2	 5565.0	...
1906404	  752.9	  691.1	 5567.0	...
1906405	  752.8	  691.1	 5568.0	...
1906406	  753.0	  691.0	 5566.0	...
1906407	  753.0	  690.9	 5564.0	...
1906408	  753.2	  690.8	 5561.0	...
1906409	  753.4	  690.9	 5560.0	...
1906410	  753.3	  691.7	 5559.0	...
1906411	  753.3	  692.5	 5559.0	...
1906412	  753.1	  693.0	 5559.0	...
1906413	  753.2	  693.2	 5558.0	...
1906414	  753.2	  693.3	 5557.0	...
1906415	  752.8	  693.4	 5557.0	...
1906416	  752.5	  693.5	 5556.0	...
1906417	  752.3	  694.0	 5554.0	...
1906418	  752.4	  694.5	 5553.0	...
1906419	  752.5	  694.9	 5554.0	...
1906420	  752.4	  694.9	 5554.0	...
1906421	  752.4	  695.2	 5554.0	...
1906422	  752.4	  695.5	 5554.0	...
1906423	  752.6	  695.8	 5553.0	...
1906424	  752.7	  695.7	 5552.0	...
1906425	  752.8	  695.5	 5554.0	...
1906426	  752.9	  695.2	 5557.0	...
1906427	  753.5	  694.9	 5559.0	...
1906428	  754.1	  694.7	 5560.0	...
1906429	  754.3	  694.3	 5562.0	...
1906430	  754.0	  694.0	 5563.0	...
1906431	  753.7	  693.7	 5564.0	...
1906432	  753.6	  693.7	 5563.0	...
1906433	  753.5	  693.8	 5563.0	...
1906434	  753.4	  693.8	 5562.0	...
1906435	  753.3	  693.9	 5561.0	...
1906436	  753.2	  694.0	 5560.0	...
1906437	  753.3	  694.2	 5560.0	...
1906438	  753.4	  694.5	 5559.0	...
1906439	  753.6	  694.8	 5559.0	...
1906440	  753.4	  694.8	 5559.0	...
1906441	  753.3	  694.8	 5559.0	...
1906442	  753.2	  694.8	 5560.0	...
1906443	  753.3	  694.8	 5559.0	...
1906444	  753.4	  694.8	 5558.0	...
1906445	  753.5	  694.8	 5556.0	...
1906446	  753.6	  694.7	 5555.0	...
1906447	  753.6	  694.7	 5557.0	...
1906448	  753.6	  694.8	 5557.0	...
1906449	  753.6	  694.8	 5551.0	...
1906450	  753.7	  694.9	 5546.0	...
1906451	  753.9	  695.0	 5543.0	...
1906452	  754.2	  694.9	 5545.0	...
1906453	  754.3	  694.8	 5547.0	...
1906454	  754.3	  695.2	 5547.0	...
1906455	  754.3	  695.6	 5548.0	...
1906456	  754.1	  696.1	 5548.0	...
1906457	  753.9	  696.1	 5548.0	...
1906458	  753.6	  696.1	 5547.0	...
1906459	  753.5	  696.0	 5546.0	...
1906460	  753.7	  695.7	 5544.0	...
1906461	  754.2	  695.4	 5542.0	...
1906462	  754.6	  695.2	 5540.0	...
1906463	  754.7	  695.1	 5539.0	...
1906464	  754.5	  695.0	 5539.0	...
1906465	  754.5	  694.9	 5539.0	...
1906466	  754.4	  694.8	 5541.0	...
1906467	  754.5	  694.7	 5542.0	...
1906468	  754.5	  694.5	 5543.0	...
1906469	  754.6	  694.4	 5544.0	...
1906470	  754.5	  694.6	 5543.0	...
1906471	  754.5	  694.8	 5543.0	...
1906472	  754.7	  694.9	 5542.0	...
1906473	  754.8	  694.9	 5542.0	...
1906474	  755.0	  694.9	 5542.0	...
1906475	  755.1	  694.9	 5541.0	...
1906476	  755.1	  695.0	 5541.0	...
1906477	  755.2	  694.9	 5541.0	...
1906478	  755.3	  694.8	 5542.0	...
1906479	  755.4	  694.7	 5543.0	...
1906480	  755.5	  694.6	 5541.0	...
1906481	  755.4	  694.6	 5539.0	...
1906482	  755.3	  695.0	 5539.0	...
1906483	  755.2	  695.4	 5540.0	...
1906484	  755.2	  695.8	 5541.0	...
1906485	  755.4	  695.6	 5541.0	...
1906486	  755.6	  695.5	 5541.0	...
1906487	  755.8	  695.3	 5541.0	...
1906488	  756.2	  695.0	 5542.0	...
1906489	  756.6	  694.7	 5542.0	...
1906490	  756.5	  694.5	 5540.0	...
1906491	  756.2	  694.8	 5538.0	...
1906492	  756.0	  695.0	 5536.0	...
1906493	  756.1	  694.8	 5536.0	...
1906494	  756.4	  694.6	 5535.0	...
1906495	  756.6	  694.4	 5533.0	...
1906496	  756.8	  694.5	 5534.0	...
1906497	  756.6	  694.5	 5536.0	...
1906498	  756.4	  694.4	 5537.0	...
1906499	  756.1	  694.4	 5533.0	...
1906500	  756.2	  694.5	 5530.0	...
1906501	  756.1	  694.6	 5527.0	...
1906502	  756.0	  694.9	 5527.0	...
1906503	  756.2	  695.2	 5528.0	...
1906504	  756.6	  695.5	 5529.0	...
1906505	  756.8	  695.0	 5531.0	...
1906506	  756.8	  694.6	 5532.0	...
1906507	  756.7	  694.4	 5533.0	...
1906508	  756.9	  694.8	 5534.0	...
1906509	  757.2	  695.3	 5534.0	...
1906510	  757.7	  695.6	 5535.0	...
1906511	  757.9	  695.7	 5535.0	...
1906512	  758.1	  695.9	 5535.0	...
1906513	  758.1	  696.0	 5536.0	...
1906514	  758.0	  695.8	 5537.0	...
1906515	  758.0	  695.5	 5538.0	...
1906516	  758.0	  695.3	 5538.0	...
1906517	  757.8	  695.3	 5536.0	...
1906518	  757.6	  695.2	 5535.0	...
1906519	  757.4	  695.5	 5531.0	...
1906520	  757.3	  695.8	 5529.0	...
1906521	  757.2	  696.1	 5525.0	...
1906522	  757.1	  696.1	 5524.0	...
1906523	  757.1	  696.2	 5528.0	...
1906524	  757.3	  696.2	 5532.0	...
1906525	  757.4	  696.3	 5538.0	...
1906526	  757.4	  696.4	 5539.0	...
1906527	  757.6	  696.1	 5541.0	...
1906528	  757.8	  695.8	 5538.0	...
1906529	  758.2	  695.4	 5535.0	...
1906530	  758.4	  695.4	 5530.0	...
1906531	  758.7	  695.4	 5529.0	...
1906532	  759.0	  695.5	 5528.0	...
1906533	  759.2	  695.6	 5529.0	...
1906534	  759.4	  695.6	 5530.0	...
1906535	  759.4	  695.6	 5531.0	...
1906536	  759.4	  695.8	 5532.0	...
1906537	  759.4	  696.1	 5532.0	...
1906538	  759.4	  695.9	 5531.0	...
1906539	  759.2	  695.6	 5531.0	...
1906540	  759.0	  695.2	 5529.0	...
1906541	  758.8	  695.6	 5528.0	...
1906542	  758.9	  695.9	 5532.0	...
1906543	  758.9	  696.3	 5536.0	...
1906544	  758.9	  696.4	 5539.0	...
1906545	  758.8	  696.0	 5537.0	...
1906546	  758.8	  695.4	 5536.0	...
1906547	  759.0	  695.0	 5535.0	...
1906548	  759.2	  695.3	 5534.0	...
1906549	  759.4	  695.7	 5533.0	...
1906550	  759.6	  695.9	 5533.0	...
1906551	  759.7	  695.8	 5534.0	...
1906552	  759.7	  695.7	 5535.0	...
1906553	  760.0	  695.4	 5536.0	...
1906554	  760.2	  695.1	 5535.0	...
1906555	  760.4	  694.8	 5535.0	...
1906556	  760.4	  694.8	 5535.0	...
1906557	  760.3	  694.9	 5536.0	...
1906558	  760.2	  694.9	 5535.0	...
1906559	  760.2	  694.9	 5536.0	...
1906560	  760.3	  694.9	 5536.0	...
1906561	  760.4	  694.9	 5537.0	...
1906562	  760.4	  694.8	 5537.0	...
1906563	  760.4	  694.6	 5538.0	...
1906564	  760.5	  694.2	 5538.0	...
1906565	  760.5	  693.9	 5539.0	...
1906566	  760.5	  694.0	 5539.0	...
1906567	  760.5	  694.4	 5539.0	...
1906568	  760.5	  694.8	 5539.0	...
1906569	  760.6	  694.9	 5539.0	...
1906570	  760.7	  695.0	 5540.0	...
1906571	  760.8	  694.9	 5541.0	...
1906572	  760.9	  694.8	 5540.0	...
1906573	  760.7	  694.6	 5538.0	...
1906574	  760.5	  694.5	 5536.0	...
1906575	  760.6	  694.4	 5536.0	...
1906576	  760.9	  694.3	 5536.0	...
1906577	  761.6	  693.9	 5539.0	...
1906578	  761.9	  693.6	 5542.0	...
1906579	  761.8	  693.4	 5545.0	...
1906580	  761.5	  693.5	 5544.0	...
1906581	  761.1	  693.6	 5544.0	...
MSG	1906582 0000 _ Number Off
1906582	  761.2	  693.6	 5544.0	...
1906583	  761.3	  693.8	 5543.0	...
1906584	  761.3	  693.8	 5543.0	...
1906585	  761.1	  693.8	 5543.0	...
1906586	  760.8	  694.1	 5543.0	...
1906587	  760.6	  694.6	 5543.0	...
1906588	  760.5	  694.9	 5543.0	...
1906589	  760.5	  694.8	 5544.0	...
1906590	  760.3	  694.4	 5548.0	...
1906591	  759.8	  694.1	 5552.0	...
1906592	  759.3	  693.9	 5554.0	...
1906593	  758.8	  694.0	 5553.0	...
1906594	  758.8	  693.7	 5551.0	...
1906595	  758.8	  693.3	 5551.0	...
1906596	  759.0	  692.8	 5552.0	...
1906597	  759.2	  692.8	 5553.0	...
1906598	  759.5	  692.8	 5552.0	...
1906599	  759.8	  692.7	 5550.0	...
1906600	  760.2	  692.5	 5548.0	...
1906601	  760.4	  692.1	 5549.0	...
1906602	  760.6	  691.7	 5550.0	...
1906603	  760.8	  691.4	 5550.0	...
1906604	  761.4	  691.2	 5550.0	...
1906605	  761.9	  690.9	 5549.0	...
1906606	  762.2	  690.7	 5549.0	...
1906607	  762.3	  690.3	 5549.0	...
1906608	  762.2	  689.6	 5550.0	...
1906609	  762.2	  689.0	 5551.0	...
1906610	  762.2	  688.6	 5553.0	...
1906611	  762.3	  688.7	 5554.0	...
1906612	  762.4	  688.6	 5555.0	...
1906613	  762.4	  688.6	 5555.0	...
1906614	  762.4	  688.7	 5553.0	...
1906615	  762.3	  688.8	 5551.0	...
1906616	  762.3	  688.6	 5549.0	...
1906617	  762.4	  688.2	 5552.0	...
1906618	  762.5	  687.8	 5555.0	...
1906619	  762.6	  687.6	 5558.0	...
1906620	  762.5	  687.6	 5558.0	...
1906621	  762.3	  687.7	 5557.0	...
1906622	  762.3	  687.7	 5557.0	...
1906623	  762.4	  687.6	 5557.0	...
1906624	  762.6	  687.5	 5557.0	...
1906625	  762.7	  687.4	 5558.0	...
1906626	  762.6	  687.2	 5560.0	...
1906627	  762.5	  686.9	 5562.0	...
1906628	  762.4	  687.0	 5564.0	...
1906629	  762.4	  687.3	 5564.0	...
1906630	  762.4	  687.6	 5564.0	...
1906631	  762.4	  687.7	 5565.0	...
1906632	  762.5	  687.4	 5565.0	...
1906633	  762.6	  687.0	 5566.0	...
1906634	  762.7	  686.7	 5566.0	...
1906635	  762.8	  686.4	 5567.0	...
1906636	  762.8	  686.0	 5569.0	...
1906637	  762.7	  685.6	 5570.0	...
1906638	  762.5	  685.5	 5569.0	...
1906639	  762.3	  685.5	 5569.0	...
1906640	  762.1	  685.6	 5570.0	...
1906641	  762.2	  685.8	 5570.0	...
1906642	  762.3	  685.9	 5573.0	...
1906643	  762.3	  685.9	 5577.0	...
1906644	  762.2	  685.9	 5581.0	...
1906645	  762.1	  686.0	 5583.0	...
1906646	  762.1	  686.0	 5585.0	...
1906647	  762.3	  685.6	 5587.0	...
1906648	  762.6	  685.1	 5588.0	...
1906649	  762.8	  684.6	 5590.0	...
1906650	  762.8	  684.6	 5591.0	...
1906651	  762.8	  684.6	 5591.0	...
1906652	  763.0	  684.7	 5589.0	...
1906653	  763.2	  684.8	 5588.0	...
1906654	  763.4	  684.8	 5585.0	...
1906655	  763.3	  684.5	 5583.0	...
1906656	  763.2	  684.2	 5585.0	...
1906657	  763.1	  683.8	 5589.0	...
1906658	  763.0	  683.7	 5591.0	...
1906659	  762.8	  683.8	 5589.0	...
1906660	  762.9	  684.2	 5587.0	...
1906661	  763.0	  684.6	 5590.0	...
1906662	  763.0	  684.8	 5592.0	...
1906663	  762.8	  684.8	 5594.0	...
1906664	  762.6	  684.5	 5593.0	...
1906665	  762.6	  684.0	 5593.0	...
1906666	  762.6	  683.5	 5593.0	...
1906667	  762.7	  683.3	 5593.0	...
1906668	  762.6	  683.2	 5593.0	...
1906669	  762.5	  683.0	 5593.0	...
1906670	  762.6	  682.9	 5594.0	...
1906671	  762.7	  682.9	 5596.0	...
1906672	  762.8	  683.0	 5598.0	...
1906673	  762.7	  683.4	 5600.0	...
1906674	  762.7	  683.7	 5601.0	...
1906675	  762.6	  683.9	 5603.0	...
1906676	  762.5	  684.1	 5605.0	...
1906677	  762.5	  684.3	 5606.0	...
1906678	  762.8	  684.4	 5605.0	...
1906679	  763.1	  684.3	 5603.0	...
1906680	  763.3	  684.0	 5603.0	...
1906681	  762.9	  683.9	 5601.0	...
1906682	  762.6	  684.1	 5601.0	...
1906683	  762.3	  684.3	 5600.0	...
1906684	  762.4	  684.4	 5599.0	...
1906685	  762.4	  684.2	 5599.0	...
1906686	  762.5	  684.0	 5601.0	...
1906687	  762.5	  684.0	 5603.0	...
1906688	  762.6	  684.0	 5605.0	...
1906689	  762.6	  684.0	 5605.0	...
1906690	  762.6	  683.8	 5604.0	...
1906691	  762.6	  683.6	 5603.0	...
1906692	  762.6	  683.5	 5602.0	...
1906693	  762.8	  683.6	 5602.0	...
1906694	  763.1	  683.5	 5603.0	...
1906695	  763.4	  683.3	 5604.0	...
1906696	  763.4	  683.1	 5605.0	...
1906697	  763.5	  682.8	 5609.0	...
1906698	  763.5	  682.5	 5612.0	...
1906699	  763.4	  682.1	 5615.0	...
1906700	  763.3	  682.2	 5615.0	...
1906701	  763.1	  682.4	 5616.0	...
1906702	  763.2	  682.6	 5618.0	...
1906703	  763.2	  682.9	 5620.0	...
1906704	  763.3	  683.1	 5619.0	...
1906705	  763.4	  683.1	 5616.0	...
1906706	  763.6	  683.0	 5615.0	...
1906707	  763.8	  682.9	 5616.0	...
1906708	  763.6	  683.2	 5617.0	...
1906709	  763.4	  683.4	 5618.0	...
1906710	  763.4	  683.7	 5621.0	...
1906711	  763.6	  683.7	 5623.0	...
1906712	  763.8	  683.7	 5624.0	...
1906713	  763.8	  683.6	 5623.0	...
1906714	  763.7	  683.4	 5623.0	...
1906715	  763.6	  683.0	 5625.0	...
1906716	  763.6	  682.8	 5627.0	...
1906717	  763.6	  682.7	 5628.0	...
1906718	  763.7	  682.7	 5626.0	...
1906719	  763.9	  682.7	 5624.0	...
1906720	  764.2	  682.6	 5624.0	...
1906721	  764.3	  682.5	 5625.0	...
1906722	  764.4	  682.4	 5625.0	...
1906723	  764.2	  682.3	 5627.0	...
1906724	  764.1	  682.2	 5630.0	...
1906725	  764.2	  682.7	 5631.0	...
1906726	  764.3	  683.2	 5630.0	...
1906727	  764.4	  683.5	 5630.0	...
1906728	  764.5	  683.3	 5630.0	...
1906729	  764.4	  683.1	 5630.0	...
1906730	  764.2	  683.0	 5630.0	...
1906731	  764.3	  682.9	 5631.0	...
1906732	  764.6	  682.9	 5630.0	...
1906733	  764.9	  683.0	 5629.0	...
1906734	  764.7	  683.2	 5628.0	...
1906735	  764.6	  683.4	 5627.0	...
1906736	  764.4	  683.6	 5627.0	...
1906737	  764.3	  683.8	 5628.0	...
1906738	  764.4	  683.7	 5629.0	...
1906739	  764.5	  683.6	 5631.0	...
1906740	  764.7	  683.4	 5632.0	...
1906741	  764.6	  683.3	 5633.0	...
1906742	  764.6	  683.5	 5634.0	...
1906743	  764.8	  683.8	 5635.0	...
1906744	  764.9	  684.0	 5634.0	...
1906745	  765.1	  683.9	 5633.0	...
1906746	  765.0	  683.8	 5632.0	...
1906747	  765.0	  683.8	 5631.0	...
1906748	  765.0	  683.9	 5632.0	...
1906749	  764.8	  683.9	 5633.0	...
1906750	  764.8	  683.9	 5633.0	...
1906751	  764.8	  683.6	 5633.0	...
1906752	  764.8	  683.1	 5635.0	...
1906753	  764.7	  682.7	 5637.0	...
1906754	  764.7	  682.6	 5639.0	...
1906755	  764.8	  682.8	 5639.0	...
1906756	  764.6	  682.8	 5639.0	...
1906757	  764.3	  682.5	 5639.0	...
1906758	  764.2	  682.4	 5639.0	...
1906759	  764.3	  682.4	 5640.0	...
1906760	  764.4	  682.3	 5639.0	...
1906761	  764.2	  682.1	 5639.0	...
1906762	  764.1	  682.0	 5639.0	...
1906763	  764.0	  682.0	 5639.0	...
1906764	  764.0	  681.9	 5639.0	...
1906765	  764.0	  681.5	 5640.0	...
1906766	  764.0	  681.1	 5641.0	...
1906767	  764.2	  681.0	 5643.0	...
1906768	  764.5	  681.3	 5641.0	...
1906769	  764.8	  681.7	 5639.0	...
1906770	  764.8	  681.8	 5636.0	...
1906771	  764.9	  681.9	 5635.0	...
1906772	  764.9	  681.9	 5636.0	...
1906773	  764.5	  682.1	 5637.0	...
1906774	  764.1	  682.4	 5637.0	...
1906775	  763.8	  682.6	 5637.0	...
1906776	  764.2	  682.4	 5636.0	...
1906777	  764.5	  682.4	 5636.0	...
1906778	  764.7	  682.3	 5635.0	...
1906779	  764.7	  682.1	 5637.0	...
1906780	  764.8	  681.8	 5638.0	...
1906781	  764.9	  681.7	 5639.0	...
1906782	  765.1	  681.8	 5639.0	...
1906783	  765.2	  681.6	 5640.0	...
1906784	  764.8	  681.4	 5641.0	...
1906785	  764.5	  681.2	 5641.0	...
1906786	  764.2	  681.2	 5640.0	...
1906787	  764.4	  681.1	 5640.0	...
1906788	  764.6	  681.0	 5639.0	...
1906789	  764.5	  680.7	 5638.0	...
1906790	  764.8	  680.5	 5637.0	...
1906791	  765.1	  680.3	 5637.0	...
1906792	  765.5	  680.3	 5636.0	...
1906793	  765.6	  680.3	 5636.0	...
1906794	  765.7	  680.3	 5637.0	...
1906795	  765.2	  680.4	 5638.0	...
1906796	  764.7	  680.5	 5640.0	...
MSG	1906797 0000 _ Number On
1906797	  764.3	  680.5	 5640.0	...
1906798	  764.6	  680.5	 5640.0	...
1906799	  765.1	  680.6	 5641.0	...
1906800	  765.5	  680.6	 5642.0	...
1906801	  765.4	  680.6	 5643.0	...
1906802	  765.1	  680.6	 5643.0	...
1906803	  765.2	  680.5	 5644.0	...
1906804	  765.5	  680.6	 5645.0	...
1906805	  765.8	  681.1	 5646.0	...
1906806	  765.8	  681.7	 5646.0	...
1906807	  765.7	  682.1	 5646.0	...
1906808	  765.8	  682.1	 5646.0	...
1906809	  765.8	  682.1	 5647.0	...
1906810	  765.8	  682.0	 5647.0	...
1906811	  765.6	  681.9	 5647.0	...
1906812	  765.5	  681.8	 5647.0	...
1906813	  765.5	  682.0	 5648.0	...
1906814	  765.8	  682.4	 5647.0	...
1906815	  765.8	  682.9	 5647.0	...
1906816	  765.7	  683.1	 5646.0	...
1906817	  765.5	  683.1	 5648.0	...
1906818	  765.5	  683.1	 5650.0	...
1906819	  765.6	  683.4	 5653.0	...
1906820	  765.8	  683.8	 5654.0	...
1906821	  765.9	  684.2	 5655.0	...
1906822	  766.0	  684.3	 5656.0	...
1906823	  766.2	  684.3	 5655.0	...
1906824	  766.5	  684.1	 5654.0	...
1906825	  766.6	  684.0	 5653.0	...
1906826	  766.5	  684.0	 5653.0	...
1906827	  766.5	  684.3	 5653.0	...
1906828	  766.5	  684.5	 5653.0	...
1906829	  766.6	  684.6	 5654.0	...
1906830	  766.6	  684.6	 5655.0	...
1906831	  766.7	  684.6	 5656.0	...
1906832	  766.7	  684.6	 5657.0	...
1906833	  766.7	  684.6	 5657.0	...
1906834	  766.7	  684.8	 5656.0	...
1906835	  766.7	  685.0	 5655.0	...
1906836	  766.6	  684.9	 5654.0	...
1906837	  766.2	  684.6	 5655.0	...
1906838	  766.0	  684.5	 5655.0	...
1906839	  766.1	  684.6	 5654.0	...
1906840	  766.3	  684.8	 5654.0	...
1906841	  766.6	  685.1	 5654.0	...
1906842	  766.6	  685.5	 5655.0	...
1906843	  766.6	  685.8	 5653.0	...
1906844	  766.7	  685.8	 5652.0	...
1906845	  766.9	  685.7	 5652.0	...
1906846	  766.7	  685.8	 5652.0	...
1906847	  766.3	  685.8	 5652.0	...
1906848	  766.3	  685.8	 5653.0	...
1906849	  766.6	  685.7	 5653.0	...
1906850	  766.9	  685.7	 5653.0	...
1906851	  766.9	  685.8	 5654.0	...
1906852	  766.9	  685.9	 5654.0	...
1906853	  766.9	  685.9	 5655.0	...
1906854	  766.9	  685.9	 5656.0	...
1906855	  766.7	  685.9	 5659.0	...
1906856	  766.6	  686.0	 5663.0	...
1906857	  766.5	  685.8	 5666.0	...
1906858	  766.5	  685.5	 5667.0	...
1906859	  766.9	  685.3	 5667.0	...
1906860	  767.1	  685.3	 5667.0	...
1906861	  767.2	  685.4	 5666.0	...
1906862	  767.1	  685.6	 5666.0	...
1906863	  767.2	  685.8	 5664.0	...
1906864	  767.5	  686.0	 5659.0	...
1906865	  767.8	  686.3	 5655.0	...
1906866	  768.0	  686.6	 5654.0	...
1906867	  767.9	  686.7	 5657.0	...
1906868	  767.6	  686.6	 5657.0	...
1906869	  767.4	  686.3	 5655.0	...
1906870	  767.3	  686.1	 5657.0	...
1906871	  767.3	  685.9	 5661.0	...
1906872	  767.2	  686.4	 5664.0	...
1906873	  767.1	  686.9	 5664.0	...
1906874	  767.0	  687.6	 5664.0	...
1906875	  767.0	  687.7	 5665.0	...
1906876	  767.0	  687.5	 5666.0	...
1906877	  767.0	  687.1	 5665.0	...
1906878	  767.0	  686.6	 5663.0	...
1906879	  767.2	  686.7	 5662.0	...
1906880	  767.3	  686.7	 5663.0	...
1906881	  767.3	  686.8	 5662.0	...
1906882	  767.4	  687.2	 5661.0	...
1906883	  767.4	  687.6	 5659.0	...
1906884	  767.5	  688.1	 5659.0	...
1906885	  767.5	  688.1	 5661.0	...
1906886	  767.6	  688.1	 5664.0	...
1906887	  767.6	  688.0	 5667.0	...
1906888	  767.6	  688.0	 5668.0	...
1906889	  767.5	  688.6	 5669.0	...
1906890	  767.2	  689.1	 5669.0	...
1906891	  766.7	  689.6	 5669.0	...
1906892	  766.3	  689.5	 5668.0	...
1906893	  766.3	  689.4	 5668.0	...
1906894	  766.4	  689.2	 5668.0	...
1906895	  766.4	  689.1	 5668.0	...
1906896	  766.4	  689.1	 5667.0	...
1906897	  766.4	  689.2	 5667.0	...
1906898	  766.4	  689.3	 5667.0	...
1906899	  766.4	  689.6	 5668.0	...
1906900	  766.3	  690.0	 5669.0	...
1906901	  766.6	  690.4	 5670.0	...
1906902	  766.9	  690.7	 5672.0	...
1906903	  767.2	  690.6	 5674.0	...
1906904	  767.1	  690.7	 5672.0	...
1906905	  767.0	  690.8	 5670.0	...
1906906	  766.9	  690.6	 5667.0	...
1906907	  766.8	  690.4	 5667.0	...
1906908	  766.8	  690.5	 5668.0	...
1906909	  766.8	  690.8	 5669.0	...
1906910	  766.7	  690.5	 5670.0	...
1906911	  766.5	  690.2	 5671.0	...
1906912	  766.7	  689.8	 5671.0	...
1906913	  767.0	  689.9	 5670.0	...
1906914	  767.3	  690.1	 5670.0	...
1906915	  767.4	  690.5	 5669.0	...
1906916	  767.4	  690.9	 5668.0	...
1906917	  767.4	  691.0	 5667.0	...
1906918	  767.4	  691.0	 5667.0	...
1906919	  767.5	  691.4	 5666.0	...
1906920	  767.6	  691.7	 5665.0	...
1906921	  767.7	  691.9	 5665.0	...
1906922	  767.8	  691.9	 5665.0	...
1906923	  768.0	  691.8	 5665.0	...
1906924	  768.2	  691.7	 5664.0	...
1906925	  768.4	  691.6	 5664.0	...
1906926	  768.3	  691.6	 5665.0	...
1906927	  768.2	  691.7	 5667.0	...
1906928	  768.3	  691.7	 5666.0	...
1906929	  768.4	  691.7	 5663.0	...
1906930	  768.6	  691.7	 5660.0	...
1906931	  768.8	  691.7	 5659.0	...
1906932	  768.8	  691.4	 5662.0	...
1906933	  768.8	  691.2	 5666.0	...
1906934	  768.9	  691.1	 5670.0	...
1906935	  768.9	  691.3	 5670.0	...
1906936	  769.0	  691.5	 5667.0	...
1906937	  768.9	  691.1	 5665.0	...
1906938	  768.9	  690.9	 5663.0	...
1906939	  768.9	  690.7	 5664.0	...
1906940	  769.0	  690.8	 5664.0	...
1906941	  769.1	  690.8	 5664.0	...
1906942	  769.1	  690.9	 5663.0	...
1906943	  769.1	  691.0	 5662.0	...
1906944	  769.0	  691.0	 5660.0	...
1906945	  768.9	  690.7	 5658.0	...
1906946	  768.8	  690.5	 5657.0	...
1906947	  768.8	  690.8	 5658.0	...
1906948	  768.7	  691.2	 5660.0	...
1906949	  768.7	  691.7	 5661.0	...
1906950	  769.2	  691.8	 5659.0	...
1906951	  769.7	  691.9	 5656.0	...
1906952	  770.3	  692.0	 5654.0	...
1906953	  770.4	  692.0	 5654.0	...
1906954	  770.4	  691.9	 5655.0	...
1906955	  770.4	  691.8	 5657.0	...
1906956	  770.4	  691.7	 5659.0	...
1906957	  770.2	  691.6	 5661.0	...
1906958	  770.1	  691.6	 5662.0	...
1906959	  770.0	  691.6	 5661.0	...
1906960	  770.1	  691.6	 5658.0	...
1906961	  770.1	  691.6	 5655.0	...
1906962	  769.9	  692.0	 5651.0	...
1906963	  769.8	  692.4	 5651.0	...
1906964	  769.6	  692.4	 5653.0	...
1906965	  769.7	  692.1	 5656.0	...
1906966	  769.7	  691.7	 5659.0	...
1906967	  769.9	  691.6	 5658.0	...
1906968	  769.9	  691.7	 5660.0	...
1906969	  769.9	  691.7	 5663.0	...
1906970	  769.8	  691.8	 5664.0	...
1906971	  769.8	  691.8	 5663.0	...
1906972	  769.8	  691.7	 5662.0	...
1906973	  769.8	  691.4	 5659.0	...
1906974	  769.8	  691.3	 5656.0	...
1906975	  769.9	  691.4	 5653.0	...
1906976	  769.9	  691.7	 5653.0	...
1906977	  769.8	  692.0	 5655.0	...
1906978	  769.7	  692.3	 5656.0	...
1906979	  769.7	  692.4	 5657.0	...
1906980	  769.6	  692.4	 5658.0	...
1906981	  769.4	  692.4	 5660.0	...
1906982	  769.1	  692.4	 5663.0	...
1906983	  768.9	  692.4	 5664.0	...
1906984	  769.1	  692.3	 5664.0	...
1906985	  769.3	  692.3	 5663.0	...
1906986	  769.4	  692.5	 5662.0	...
1906987	  769.4	  692.8	 5661.0	...
1906988	  769.2	  693.0	 5661.0	...
1906989	  768.8	  692.3	 5661.0	...
1906990	  768.4	  691.6	 5661.0	...
1906991	  768.3	  691.1	 5660.0	...
1906992	  768.3	  692.0	 5658.0	...
1906993	  768.4	  693.0	 5655.0	...
1906994	  768.5	  693.3	 5654.0	...
1906995	  768.5	  693.0	 5653.0	...
1906996	  768.3	  692.6	 5653.0	...
1906997	  768.1	  692.5	 5653.0	...
1906998	  768.0	  692.4	 5654.0	...
1906999	  768.2	  692.1	 5654.0	...
1907000	  768.3	  691.9	 5653.0	...
1907001	  768.1	  691.9	 5653.0	...
1907002	  767.9	  691.9	 5652.0	...
1907003	  767.7	  691.8	 5652.0	...
1907004	  767.8	  691.6	 5652.0	...
1907005	  768.0	  691.7	 5650.0	...
1907006	  768.2	  691.9	 5647.0	...
1907007	  768.3	  692.2	 5644.0	...
1907008	  768.4	  692.3	 5646.0	...
1907009	  768.4	  692.5	 5648.0	...
1907010	  768.4	  692.7	 5646.0	...
1907011	  768.4	  692.8	 5643.0	...
1907012	  768.3	  692.8	 5639.0	...
1907013	  768.2	  692.6	 5641.0	...
1907014	  768.1	  692.4	 5643.0	...
1907015	  768.1	  692.3	 5646.0	...
1907016	  768.2	  692.2	 5648.0	...
1907017	  768.3	  692.2	 5650.0	...
1907018	  768.4	  692.3	 5650.0	...
1907019	  768.3	  692.1	 5650.0	...
1907020	  767.9	  692.0	 5649.0	...
1907021	  768.0	  691.8	 5648.0	...
1907022	  768.3	  691.7	 5647.0	...
1907023	  768.4	  691.8	 5647.0	...
1907024	  768.2	  691.9	 5647.0	...
1907025	  768.1	  691.9	 5647.0	...
1907026	  768.2	  691.8	 5647.0	...
1907027	  768.3	  691.5	 5646.0	...
1907028	  768.2	  691.4	 5645.0	...
1907029	  768.1	  691.3	 5647.0	...
1907030	  767.9	  691.5	 5648.0	...
1907031	  768.1	  692.0	 5648.0	...
1907032	  768.3	  692.5	 5648.0	...
1907033	  768.4	  692.9	 5647.0	...
1907034	  768.3	  693.0	 5647.0	...
1907035	  768.3	  693.2	 5647.0	...
1907036	  768.5	  692.8	 5644.0	...
1907037	  768.7	  692.3	 5641.0	...
1907038	  768.7	  691.8	 5644.0	...
1907039	  768.7	  691.6	 5649.0	...
1907040	  768.5	  691.6	 5653.0	...
1907041	  768.4	  691.5	 5652.0	...
1907042	  768.3	  691.4	 5651.0	...
1907043	  768.5	  691.3	 5648.0	...
1907044	  768.5	  691.1	 5645.0	...
1907045	  768.5	  691.3	 5642.0	...
1907046	  768.4	  691.5	 5642.0	...
1907047	  768.5	  691.7	 5642.0	...
1907048	  768.5	  691.9	 5643.0	...
1907049	  768.6	  692.0	 5645.0	...
1907050	  768.7	  692.0	 5646.0	...
1907051	  768.9	  691.9	 5647.0	...
1907052	  769.1	  691.9	 5649.0	...
1907053	  769.3	  692.0	 5649.0	...
1907054	  769.4	  692.1	 5647.0	...
1907055	  769.3	  692.2	 5645.0	...
1907056	  769.1	  692.3	 5642.0	...
1907057	  768.8	  692.5	 5639.0	...
1907058	  768.6	  692.4	 5638.0	...
1907059	  768.4	  692.4	 5635.0	...
1907060	  768.0	  692.4	 5633.0	...
1907061	  767.7	  692.2	 5630.0	...
1907062	  767.3	  691.8	 5630.0	...
1907063	  767.0	  690.9	 5632.0	...
1907064	  766.3	  690.0	 5633.0	...
1907065	  765.4	  688.9	 5634.0	...
1907066	  764.5	  688.0	 5634.0	...
1907067	  764.1	  686.9	 5631.0	...
1907068	  763.9	  685.5	 5628.0	...
1907069	  763.7	  684.1	 5625.0	...
1907070	  763.6	  682.8	 5626.0	...
1907071	  763.7	  682.2	 5626.0	...
1907072	  763.9	  681.3	 5625.0	...
1907073	  764.0	  680.8	 5623.0	...
1907074	  764.1	  680.0	 5621.0	...
1907075	  764.3	  679.1	 5622.0	...
1907076	  764.5	  678.2	 5622.0	...
1907077	  764.7	  677.6	 5622.0	...
1907078	  764.7	  677.5	 5622.0	...
1907079	  764.7	  677.4	 5619.0	...
1907080	  764.7	  677.4	 5617.0	...
1907081	  764.8	  677.5	 5615.0	...
1907082	  764.9	  677.6	 5616.0	...
1907083	  764.8	  677.6	 5617.0	...
1907084	  764.7	  678.4	 5616.0	...
1907085	  764.7	  679.0	 5613.0	...
1907086	  765.0	  679.7	 5610.0	...
1907087	  765.2	  679.8	 5609.0	...
1907088	  765.1	  679.4	 5608.0	...
1907089	  765.7	  678.9	 5609.0	...
1907090	  766.3	  678.4	 5613.0	...
1907091	  766.6	  678.3	 5617.0	...
1907092	  766.3	  678.4	 5620.0	...
1907093	  765.9	  678.4	 5620.0	...
1907094	  765.8	  678.4	 5620.0	...
1907095	  765.8	  678.4	 5619.0	...
1907096	  765.9	  678.4	 5620.0	...
1907097	  765.9	  678.3	 5620.0	...
1907098	  766.1	  678.2	 5620.0	...
MSG	1907099 0000 _ Number Off
1907099	  766.2	  678.0	 5620.0	...
1907100	  766.2	  677.8	 5620.0	...
1907101	  766.1	  677.5	 5621.0	...
1907102	  766.0	  677.5	 5623.0	...
1907103	  765.9	  677.4	 5620.0	...
1907104	  765.8	  677.1	 5616.0	...
1907105	  765.7	  676.7	 5614.0	...
1907106	  765.5	  676.3	 5617.0	...
1907107	  765.3	  676.3	 5619.0	...
1907108	  765.2	  676.5	 5619.0	...
1907109	  765.0	  676.8	 5618.0	...
1907110	  764.9	  677.0	 5618.0	...
1907111	  764.9	  676.6	 5617.0	...
1907112	  765.0	  676.2	 5622.0	...
1907113	  765.4	  675.8	 5626.0	...
1907114	  765.6	  675.6	 5631.0	...
1907115	  765.7	  675.5	 5630.0	...
1907116	  765.5	  675.6	 5629.0	...
1907117	  765.4	  675.6	 5625.0	...
1907118	  765.3	  675.7	 5621.0	...
1907119	  765.6	  675.1	 5621.0	...
1907120	  765.9	  674.5	 5624.0	...
1907121	  765.8	  674.2	 5628.0	...
1907122	  765.6	  674.5	 5628.0	...
1907123	  765.3	  674.9	 5626.0	...
1907124	  765.3	  674.7	 5623.0	...
1907125	  765.3	  674.6	 5621.0	...
1907126	  765.2	  674.4	 5622.0	...
1907127	  765.1	  674.3	 5625.0	...
1907128	  765.1	  674.3	 5626.0	...
1907129	  765.1	  674.5	 5627.0	...
1907130	  765.1	  674.8	 5627.0	...
1907131	  765.2	  674.9	 5630.0	...
1907132	  765.3	  675.0	 5633.0	...
1907133	  765.4	  675.3	 5636.0	...
1907134	  765.4	  675.5	 5636.0	...
1907135	  765.6	  675.7	 5632.0	...
1907136	  765.7	  675.6	 5629.0	...
1907137	  765.9	  675.4	 5626.0	...
1907138	  765.9	  675.2	 5626.0	...
1907139	  765.9	  675.2	 5627.0	...
1907140	  765.9	  675.2	 5627.0	...
1907141	  766.0	  675.4	 5627.0	...
1907142	  765.9	  675.7	 5625.0	...
1907143	  765.7	  676.0	 5624.0	...
1907144	  765.5	  676.2	 5624.0	...
1907145	  765.5	  676.4	 5624.0	...
1907146	  765.5	  676.8	 5624.0	...
1907147	  765.5	  677.1	 5624.0	...
1907148	  765.5	  677.3	 5624.0	...
1907149	  765.5	  677.3	 5622.0	...
1907150	  765.4	  677.3	 5620.0	...
1907151	  765.2	  677.4	 5618.0	...
1907152	  765.1	  677.6	 5618.0	...
1907153	  765.2	  677.8	 5619.0	...
1907154	  765.3	  677.9	 5620.0	...
1907155	  765.4	  678.1	 5619.0	...
1907156	  765.5	  678.2	 5618.0	...
1907157	  765.4	  677.8	 5618.0	...
1907158	  765.4	  677.4	 5618.0	...
1907159	  765.3	  676.9	 5619.0	...
1907160	  765.2	  676.8	 5619.0	...
1907161	  765.2	  676.9	 5619.0	...
1907162	  765.2	  677.0	 5619.0	...
1907163	  765.2	  677.1	 5620.0	...
1907164	  765.2	  677.6	 5620.0	...
1907165	  765.2	  678.0	 5619.0	...
1907166	  765.3	  678.6	 5618.0	...
1907167	  765.2	  678.6	 5617.0	...
1907168	  765.2	  678.8	 5617.0	...
1907169	  765.2	  679.0	 5614.0	...
1907170	  765.2	  679.0	 5613.0	...
1907171	  765.3	  679.1	 5611.0	...
1907172	  765.3	  679.1	 5611.0	...
1907173	  765.4	  679.3	 5611.0	...
1907174	  765.4	  679.5	 5612.0	...
1907175	  765.3	  679.4	 5612.0	...
1907176	  765.3	  679.3	 5613.0	...
1907177	  765.0	  679.1	 5612.0	...
1907178	  764.8	  679.1	 5611.0	...
1907179	  764.7	  679.6	 5611.0	...
1907180	  764.8	  680.0	 5609.0	...
1907181	  765.0	  680.5	 5606.0	...
1907182	  765.0	  680.9	 5603.0	...
1907183	  765.0	  681.4	 5603.0	...
1907184	  764.9	  681.3	 5604.0	...
1907185	  764.8	  680.7	 5604.0	...
1907186	  764.8	  680.1	 5604.0	...
1907187	  764.9	  680.0	 5603.0	...
1907188	  765.0	  679.9	 5601.0	...
1907189	  765.1	  680.2	 5600.0	...
1907190	  765.3	  680.7	 5602.0	...
1907191	  765.4	  680.9	 5605.0	...
1907192	  765.5	  680.6	 5608.0	...
1907193	  765.5	  680.6	 5606.0	...
1907194	  765.2	  681.0	 5604.0	...
1907195	  764.8	  681.4	 5602.0	...
1907196	  764.4	  681.6	 5603.0	...
1907197	  764.3	  681.6	 5605.0	...
1907198	  764.2	  681.5	 5608.0	...
1907199	  764.2	  681.6	 5609.0	...
1907200	  764.2	  681.9	 5609.0	...
1907201	  764.2	  682.0	 5609.0	...
1907202	  764.6	  681.9	 5608.0	...
1907203	  765.0	  681.8	 5606.0	...
1907204	  765.3	  681.8	 5604.0	...
1907205	  765.1	  681.9	 5602.0	...
1907206	  765.0	  682.1	 5603.0	...
1907207	  764.8	  682.1	 5603.0	...
1907208	  764.7	  682.0	 5603.0	...
1907209	  764.7	  681.9	 5602.0	...
1907210	  765.0	  681.9	 5603.0	...
1907211	  765.2	  681.8	 5605.0	...
1907212	  765.3	  681.7	 5607.0	...
1907213	  765.3	  681.6	 5607.0	...
1907214	  765.3	  681.6	 5607.0	...
1907215	  765.3	  681.7	 5606.0	...
1907216	  765.3	  681.8	 5606.0	...
1907217	  765.3	  682.0	 5607.0	...
1907218	  765.3	  682.1	 5609.0	...
1907219	  765.2	  682.3	 5612.0	...
1907220	  765.3	  682.4	 5611.0	...
1907221	  765.5	  682.7	 5609.0	...
1907222	  765.7	  683.1	 5606.0	...
1907223	  765.7	  682.9	 5606.0	...
1907224	  765.5	  682.5	 5607.0	...
1907225	  765.5	  682.1	 5610.0	...
1907226	  765.6	  682.2	 5612.0	...
1907227	  765.7	  682.3	 5612.0	...
1907228	  765.6	  682.5	 5611.0	...
1907229	  765.1	  682.6	 5609.0	...
1907230	  764.8	  683.0	 5607.0	...
1907231	  764.8	  683.4	 5605.0	...
1907232	  765.2	  683.7	 5604.0	...
1907233	  765.5	  683.6	 5604.0	...
1907234	  765.5	  683.6	 5604.0	...
1907235	  765.5	  683.5	 5604.0	...
1907236	  765.5	  683.5	 5607.0	...
1907237	  765.5	  683.5	 5610.0	...
1907238	  765.5	  683.5	 5612.0	...
1907239	  765.5	  683.6	 5611.0	...
1907240	  765.4	  683.6	 5609.0	...
1907241	  765.2	  683.5	 5609.0	...
1907242	  764.7	  683.3	 5610.0	...
1907243	  764.5	  683.3	 5608.0	...
1907244	  764.3	  683.2	 5605.0	...
1907245	  764.4	  683.2	 5606.0	...
1907246	  764.5	  683.0	 5609.0	...
1907247	  764.4	  683.0	 5612.0	...
1907248	  764.3	  683.0	 5610.0	...
1907249	  764.2	  683.1	 5608.0	...
1907250	  764.3	  683.3	 5607.0	...
1907251	  764.3	  683.4	 5607.0	...
1907252	  764.1	  683.4	 5607.0	...
1907253	  764.0	  683.3	 5610.0	...
1907254	  763.9	  682.9	 5612.0	...
1907255	  763.9	  682.5	 5615.0	...
1907256	  763.9	  682.3	 5614.0	...
1907257	  763.9	  682.3	 5613.0	...
1907258	  763.9	  682.3	 5612.0	...
1907259	  764.1	  682.2	 5612.0	...
1907260	  764.3	  681.9	 5612.0	...
1907261	  764.4	  681.9	 5612.0	...
1907262	  764.4	  682.0	 5612.0	...
1907263	  764.5	  682.0	 5611.0	...
1907264	  764.6	  681.7	 5613.0	...
1907265	  764.6	  681.5	 5614.0	...
1907266	  764.5	  681.3	 5616.0	...
1907267	  764.5	  681.4	 5617.0	...
1907268	  764.1	  681.6	 5617.0	...
1907269	  763.8	  682.0	 5617.0	...
1907270	  763.4	  682.4	 5617.0	...
1907271	  763.5	  682.4	 5617.0	...
1907272	  763.5	  682.3	 5619.0	...
1907273	  763.4	  682.2	 5620.0	...
1907274	  763.3	  682.1	 5622.0	...
1907275	  763.2	  682.1	 5623.0	...
1907276	  763.2	  682.3	 5622.0	...
1907277	  763.1	  682.5	 5619.0	...
1907278	  763.4	  682.7	 5617.0	...
1907279	  763.6	  682.7	 5616.0	...
1907280	  763.9	  682.6	 5616.0	...
1907281	  763.9	  682.6	 5617.0	...
1907282	  763.9	  682.7	 5617.0	...
1907283	  763.9	  682.8	 5619.0	...
1907284	  763.9	  682.8	 5623.0	...
1907285	  763.9	  682.9	 5626.0	...
1907286	  763.7	  683.0	 5626.0	...
1907287	  763.4	  683.0	 5624.0	...
1907288	  763.2	  682.9	 5624.0	...
1907289	  762.9	  682.8	 5628.0	...
1907290	  762.5	  682.6	 5632.0	...
1907291	  762.2	  682.4	 5631.0	...
1907292	  762.2	  682.6	 5629.0	...
1907293	  762.3	  683.0	 5628.0	...
1907294	  762.3	  683.2	 5628.0	...
1907295	  762.3	  683.1	 5628.0	...
1907296	  762.4	  682.8	 5628.0	...
1907297	  762.5	  682.6	 5631.0	...
1907298	  762.6	  682.4	 5634.0	...
1907299	  762.6	  682.2	 5637.0	...
1907300	  762.6	  682.1	 5635.0	...
1907301	  762.5	  682.0	 5634.0	...
1907302	  762.3	  681.8	 5637.0	...
1907303	  762.1	  681.5	 5639.0	...
1907304	  762.0	  681.9	 5641.0	...
1907305	  761.9	  682.3	 5640.0	...
1907306	  761.9	  682.7	 5640.0	...
1907307	  761.7	  682.3	 5641.0	...
1907308	  761.5	  681.8	 5642.0	...
1907309	  761.7	  681.5	 5644.0	...
1907310	  762.1	  681.6	 5645.0	...
MSG	1907311 0000 _ Number On
1907311	  762.3	  681.6	 5647.0	...
1907312	  762.1	  681.5	 5648.0	...
1907313	  762.2	  681.3	 5648.0	...
1907314	  762.4	  681.2	 5646.0	...
1907315	  762.7	  680.9	 5648.0	...
1907316	  762.3	  680.8	 5652.0	...
1907317	  761.9	  680.8	 5655.0	...
1907318	  761.6	  681.0	 5655.0	...
1907319	  761.5	  681.2	 5654.0	...
1907320	  761.4	  681.3	 5656.0	...
1907321	  761.2	  681.3	 5658.0	...
1907322	  761.1	  680.7	 5661.0	...
1907323	  761.3	  680.0	 5663.0	...
1907324	  761.6	  679.6	 5665.0	...
1907325	  762.1	  679.7	 5664.0	...
1907326	  762.3	  679.8	 5661.0	...
1907327	  762.3	  679.9	 5658.0	...
1907328	  762.1	  680.0	 5656.0	...
1907329	  762.0	  680.0	 5656.0	...
1907330	  762.0	  680.0	 5655.0	...
1907331	  762.0	  680.2	 5654.0	...
1907332	  762.0	  680.5	 5655.0	...
1907333	  762.2	  680.8	 5655.0	...
1907334	  762.2	  680.8	 5655.0	...
1907335	  762.3	  680.7	 5654.0	...
1907336	  762.4	  680.6	 5655.0	...
1907337	  762.0	  680.7	 5655.0	...
1907338	  761.5	  680.8	 5656.0	...
1907339	  761.5	  680.8	 5663.0	...
1907340	  761.9	  680.6	 5669.0	...
1907341	  762.4	  680.5	 5671.0	...
1907342	  762.3	  680.5	 5667.0	...
1907343	  762.3	  680.5	 5663.0	...
1907344	  762.3	  680.1	 5664.0	...
1907345	  762.3	  679.8	 5667.0	...
1907346	  762.3	  679.9	 5670.0	...
1907347	  761.8	  680.4	 5672.0	...
1907348	  761.3	  680.9	 5671.0	...
1907349	  760.8	  681.0	 5669.0	...
1907350	  761.0	  681.0	 5669.0	...
1907351	  761.1	  681.1	 5668.0	...
1907352	  761.1	  681.3	 5668.0	...
1907353	  761.0	  681.1	 5670.0	...
1907354	  761.1	  680.8	 5673.0	...
1907355	  761.5	  680.4	 5675.0	...
1907356	  761.8	  680.3	 5675.0	...
1907357	  762.1	  680.3	 5674.0	...
1907358	  762.3	  680.3	 5674.0	...
1907359	  762.5	  680.5	 5674.0	...
1907360	  762.3	  681.1	 5674.0	...
1907361	  761.9	  681.8	 5674.0	...
1907362	  761.7	  682.3	 5673.0	...
1907363	  761.9	  682.5	 5673.0	...
1907364	  762.0	  682.6	 5673.0	...
1907365	  761.9	  682.8	 5674.0	...
1907366	  761.7	  682.9	 5675.0	...
1907367	  761.6	  683.2	 5674.0	...
1907368	  761.3	  683.6	 5673.0	...
1907369	  761.3	  683.8	 5674.0	...
1907370	  761.7	  683.8	 5675.0	...
1907371	  762.1	  683.8	 5677.0	...
1907372	  762.5	  683.7	 5679.0	...
1907373	  762.3	  683.8	 5681.0	...
1907374	  762.1	  683.9	 5680.0	...
1907375	  762.0	  684.0	 5677.0	...
1907376	  762.0	  683.9	 5674.0	...
1907377	  762.1	  683.7	 5675.0	...
1907378	  762.1	  683.6	 5676.0	...
1907379	  762.2	  683.4	 5678.0	...
1907380	  762.3	  683.4	 5680.0	...
1907381	  762.3	  683.5	 5680.0	...
1907382	  762.1	  683.6	 5680.0	...
1907383	  761.9	  683.6	 5680.0	...
1907384	  761.9	  683.5	 5681.0	...
1907385	  762.1	  683.4	 5683.0	...
1907386	  762.2	  683.4	 5684.0	...
1907387	  762.6	  683.2	 5684.0	...
1907388	  763.0	  683.1	 5684.0	...
1907389	  763.1	  683.0	 5684.0	...
1907390	  762.8	  682.9	 5684.0	...
1907391	  762.5	  682.9	 5683.0	...
1907392	  762.5	  682.9	 5684.0	...
1907393	  762.5	  682.9	 5685.0	...
1907394	  762.5	  682.9	 5686.0	...
1907395	  762.6	  683.0	 5686.0	...
1907396	  762.6	  683.2	 5688.0	...
1907397	  762.7	  683.4	 5689.0	...
1907398	  762.5	  683.9	 5689.0	...
1907399	  762.4	  684.6	 5689.0	...
1907400	  762.2	  685.3	 5689.0	...
1907401	  762.2	  686.0	 5689.0	...
1907402	  762.2	  686.2	 5689.0	...
1907403	  762.3	  686.5	 5691.0	...
1907404	  762.3	  686.6	 5693.0	...
1907405	  762.4	  686.7	 5692.0	...
1907406	  762.4	  686.8	 5690.0	...
1907407	  762.5	  686.9	 5688.0	...
1907408	  762.7	  686.8	 5689.0	...
1907409	  762.9	  686.7	 5691.0	...
1907410	  763.1	  686.7	 5692.0	...
1907411	  763.1	  686.7	 5692.0	...
1907412	  763.1	  686.9	 5691.0	...
1907413	  763.0	  687.2	 5691.0	...
1907414	  763.0	  687.4	 5691.0	...
1907415	  762.9	  687.4	 5690.0	...
1907416	  762.8	  687.5	 5691.0	...
1907417	  762.5	  687.6	 5691.0	...
1907418	  762.3	  687.7	 5691.0	...
1907419	  762.5	  687.6	 5690.0	...
1907420	  762.8	  687.6	 5691.0	...
1907421	  763.1	  687.6	 5692.0	...
1907422	  763.0	  687.7	 5694.0	...
1907423	  763.1	  687.6	 5694.0	...
1907424	  763.1	  687.6	 5695.0	...
1907425	  763.1	  687.8	 5694.0	...
1907426	  763.1	  688.1	 5694.0	...
1907427	  763.0	  688.3	 5694.0	...
1907428	  762.9	  688.1	 5697.0	...
1907429	  762.9	  688.0	 5700.0	...
1907430	  762.9	  687.9	 5701.0	...
1907431	  763.0	  688.0	 5698.0	...
1907432	  762.9	  688.2	 5694.0	...
1907433	  762.7	  688.3	 5691.0	...
1907434	  762.3	  688.4	 5691.0	...
1907435	  761.9	  688.5	 5693.0	...
1907436	  762.1	  688.6	 5695.0	...
1907437	  762.6	  688.6	 5695.0	...
1907438	  763.0	  688.6	 5697.0	...
1907439	  762.8	  688.6	 5698.0	...
1907440	  762.5	  689.1	 5700.0	...
1907441	  762.3	  689.5	 5699.0	...
1907442	  762.4	  689.5	 5697.0	...
1907443	  762.7	  689.0	 5696.0	...
1907444	  762.9	  688.5	 5698.0	...
1907445	  762.8	  688.5	 5701.0	...
1907446	  762.8	  688.5	 5702.0	...
1907447	  762.9	  688.4	 5700.0	...
1907448	  763.0	  688.3	 5700.0	...
1907449	  763.0	  688.3	 5703.0	...
1907450	  763.0	  688.6	 5706.0	...
1907451	  762.9	  688.9	 5705.0	...
1907452	  762.7	  689.4	 5700.0	...
1907453	  762.6	  689.5	 5695.0	...
1907454	  762.4	  689.6	 5693.0	...
1907455	  762.5	  689.4	 5695.0	...
1907456	  762.5	  689.3	 5699.0	...
1907457	  762.6	  689.7	 5700.0	...
1907458	  762.7	  690.1	 5702.0	...
1907459	  762.7	  690.6	 5700.0	...
1907460	  762.7	  690.6	 5698.0	...
1907461	  762.8	  690.6	 5696.0	...
1907462	  762.8	  690.6	 5697.0	...
1907463	  762.7	  690.7	 5695.0	...
1907464	  762.6	  690.9	 5692.0	...
1907465	  762.7	  691.1	 5691.0	...
1907466	  762.7	  691.0	 5696.0	...
1907467	  762.6	  690.7	 5700.0	...
1907468	  762.5	  690.4	 5704.0	...
1907469	  762.5	  690.1	 5704.0	...
1907470	  762.5	  690.1	 5703.0	...
1907471	  762.8	  690.1	 5702.0	...
1907472	  763.1	  690.2	 5701.0	...
1907473	  763.5	  690.1	 5702.0	...
1907474	  763.5	  690.1	 5704.0	...
1907475	  763.5	  690.1	 5706.0	...
1907476	  763.4	  690.1	 5706.0	...
1907477	  763.3	  690.0	 5703.0	...
1907478	  763.3	  689.7	 5701.0	...
1907479	  763.2	  689.5	 5699.0	...
1907480	  763.1	  689.7	 5698.0	...
1907481	  763.0	  690.1	 5696.0	...
1907482	  763.0	  690.4	 5694.0	...
1907483	  763.1	  690.5	 5693.0	...
1907484	  763.2	  690.7	 5693.0	...
1907485	  763.4	  691.0	 5692.0	...
1907486	  763.5	  691.1	 5691.0	...
1907487	  763.5	  691.2	 5691.0	...
1907488	  763.5	  691.2	 5692.0	...
1907489	  763.5	  691.1	 5693.0	...
1907490	  763.6	  691.0	 5696.0	...
1907491	  763.7	  691.0	 5699.0	...
1907492	  763.8	  691.1	 5701.0	...
1907493	  763.9	  691.1	 5700.0	...
1907494	  763.4	  690.9	 5698.0	...
1907495	  762.9	  690.6	 5696.0	...
1907496	  762.7	  690.4	 5696.0	...
1907497	  763.0	  690.2	 5695.0	...
1907498	  763.3	  689.9	 5695.0	...
1907499	  763.3	  689.7	 5693.0	...
1907500	  763.4	  689.6	 5691.0	...
1907501	  763.4	  689.6	 5689.0	...
1907502	  763.4	  689.1	 5689.0	...
1907503	  763.5	  688.7	 5689.0	...
1907504	  763.7	  688.0	 5689.0	...
1907505	  763.9	  687.8	 5690.0	...
1907506	  763.8	  687.7	 5690.0	...
1907507	  763.5	  687.9	 5690.0	...
1907508	  763.2	  687.9	 5689.0	...
1907509	  763.2	  688.0	 5689.0	...
1907510	  763.3	  688.4	 5689.0	...
1907511	  763.3	  688.8	 5690.0	...
1907512	  763.4	  689.3	 5692.0	...
1907513	  763.4	  689.5	 5693.0	...
1907514	  763.4	  689.6	 5695.0	...
1907515	  763.3	  689.7	 5697.0	...
1907516	  763.4	  689.6	 5697.0	...
1907517	  763.6	  689.6	 5696.0	...
1907518	  763.8	  689.6	 5696.0	...
1907519	  763.8	  689.7	 5696.0	...
1907520	  763.9	  689.3	 5696.0	...
1907521	  763.9	  688.8	 5696.0	...
1907522	  764.0	  689.0	 5691.0	...
1907523	  764.0	  689.6	 5687.0	...
1907524	  764.1	  690.0	 5684.0	...
1907525	  764.0	  689.6	 5686.0	...
1907526	  763.6	  689.2	 5688.0	...
1907527	  763.3	  689.1	 5688.0	...
1907528	  763.1	  689.1	 5688.0	...
1907529	  763.3	  689.0	 5688.0	...
1907530	  763.4	  688.9	 5688.0	...
1907531	  763.4	  688.9	 5689.0	...
1907532	  763.3	  688.8	 5691.0	...
1907533	  763.2	  688.9	 5693.0	...
1907534	  763.0	  688.9	 5691.0	...
1907535	  762.9	  689.1	 5688.0	...
1907536	  762.8	  689.3	 5685.0	...
1907537	  763.3	  689.0	 5686.0	...
1907538	  763.7	  688.6	 5687.0	...
1907539	  764.1	  688.4	 5687.0	...
1907540	  764.0	  688.7	 5687.0	...
1907541	  764.1	  689.0	 5686.0	...
1907542	  764.1	  688.8	 5687.0	...
1907543	  763.8	  688.5	 5687.0	...
1907544	  763.4	  688.3	 5687.0	...
1907545	  763.1	  688.3	 5686.0	...
1907546	  763.1	  688.2	 5687.0	...
1907547	  763.1	  688.2	 5688.0	...
1907548	  763.3	  688.1	 5689.0	...
1907549	  763.4	  688.2	 5689.0	...
1907550	  763.5	  688.2	 5690.0	...
1907551	  763.7	  688.3	 5691.0	...
1907552	  763.8	  688.2	 5691.0	...
1907553	  763.8	  688.1	 5692.0	...
1907554	  763.6	  688.0	 5692.0	...
1907555	  763.5	  688.1	 5693.0	...
1907556	  763.3	  687.6	 5694.0	...
1907557	  763.3	  687.0	 5694.0	...
1907558	  763.2	  686.4	 5694.0	...
1907559	  763.2	  686.4	 5694.0	...
1907560	  763.2	  687.0	 5693.0	...
1907561	  763.3	  687.7	 5691.0	...
1907562	  763.3	  688.3	 5689.0	...
1907563	  763.3	  688.4	 5688.0	...
1907564	  763.3	  688.5	 5687.0	...
1907565	  763.3	  688.6	 5688.0	...
1907566	  763.3	  688.5	 5688.0	...
1907567	  763.2	  688.1	 5689.0	...
1907568	  763.1	  687.9	 5690.0	...
1907569	  763.0	  687.7	 5691.0	...
1907570	  762.9	  687.6	 5693.0	...
1907571	  762.9	  687.6	 5692.0	...
1907572	  762.9	  687.7	 5691.0	...
1907573	  762.9	  687.8	 5691.0	...
1907574	  762.8	  687.9	 5691.0	...
1907575	  762.8	  688.2	 5691.0	...
1907576	  762.8	  688.5	 5693.0	...
1907577	  762.9	  688.9	 5695.0	...
1907578	  762.9	  689.0	 5698.0	...
1907579	  763.0	  688.8	 5697.0	...
1907580	  763.2	  688.5	 5697.0	...
1907581	  763.4	  688.3	 5698.0	...
1907582	  763.4	  688.4	 5700.0	...
1907583	  763.3	  688.7	 5701.0	...
1907584	  763.3	  689.0	 5700.0	...
1907585	  763.1	  689.2	 5700.0	...
1907586	  763.0	  689.0	 5701.0	...
1907587	  762.8	  688.9	 5702.0	...
1907588	  762.9	  688.6	 5702.0	...
1907589	  763.0	  688.7	 5702.0	...
1907590	  763.1	  688.8	 5701.0	...
1907591	  763.1	  688.8	 5700.0	...
1907592	  763.2	  688.7	 5698.0	...
1907593	  763.2	  688.6	 5697.0	...
1907594	  763.3	  688.5	 5698.0	...
1907595	  763.4	  688.4	 5700.0	...
1907596	  763.5	  688.3	 5701.0	...
1907597	  763.5	  688.2	 5700.0	...
1907598	  763.4	  688.2	 5700.0	...
1907599	  763.5	  688.1	 5700.0	...
1907600	  763.7	  688.0	 5700.0	...
1907601	  763.8	  687.9	 5700.0	...
1907602	  763.6	  687.8	 5700.0	...
1907603	  763.5	  687.6	 5699.0	...
1907604	  763.5	  687.5	 5699.0	...
1907605	  763.4	  687.4	 5700.0	...
1907606	  763.2	  687.4	 5702.0	...
1907607	  763.1	  687.4	 5704.0	...
1907608	  763.0	  687.4	 5704.0	...
1907609	  763.0	  687.9	 5703.0	...
1907610	  762.9	  688.4	 5702.0	...
1907611	  762.9	  688.6	 5703.0	...
1907612	  762.8	  688.3	 5704.0	...
1907613	  762.8	  687.9	 5706.0	...
MSG	1907614 0000 _ Number Off
1907614	  762.9	  687.9	 5706.0	...
1907615	  763.0	  687.8	 5704.0	...
1907616	  763.2	  687.7	 5703.0	...
1907617	  763.3	  687.7	 5702.0	...
1907618	  763.1	  687.8	 5703.0	...
1907619	  762.9	  687.9	 5705.0	...
1907620	  762.6	  687.6	 5708.0	...
1907621	  762.7	  687.2	 5711.0	...
1907622	  762.7	  687.0	 5711.0	...
1907623	  762.5	  687.2	 5712.0	...
1907624	  762.2	  687.2	 5713.0	...
1907625	  762.1	  687.0	 5713.0	...
1907626	  762.2	  686.7	 5711.0	...
1907627	  762.4	  686.6	 5708.0	...
1907628	  762.6	  686.4	 5707.0	...
1907629	  762.8	  686.5	 5706.0	...
1907630	  762.9	  686.7	 5706.0	...
1907631	  762.8	  687.0	 5706.0	...
1907632	  762.8	  687.1	 5706.0	...
1907633	  762.8	  687.1	 5706.0	...
1907634	  762.9	  687.7	 5706.0	...
1907635	  762.9	  688.3	 5707.0	...
1907636	  762.8	  688.8	 5708.0	...
1907637	  763.0	  688.6	 5710.0	...
1907638	  763.2	  688.4	 5711.0	...
1907639	  763.4	  688.3	 5709.0	...
1907640	  763.3	  688.4	 5709.0	...
1907641	  763.2	  688.6	 5711.0	...
1907642	  763.1	  688.7	 5712.0	...
1907643	  763.2	  688.8	 5712.0	...
1907644	  763.2	  688.9	 5711.0	...
1907645	  762.9	  689.1	 5711.0	...
1907646	  762.7	  689.3	 5711.0	...
1907647	  762.9	  689.4	 5709.0	...
1907648	  763.4	  689.4	 5708.0	...
1907649	  763.4	  689.6	 5709.0	...
1907650	  763.0	  689.9	 5712.0	...
1907651	  762.7	  690.5	 5714.0	...
1907652	  762.7	  690.8	 5714.0	...
1907653	  762.6	  691.0	 5713.0	...
1907654	  762.5	  690.8	 5714.0	...
1907655	  762.3	  690.3	 5714.0	...
1907656	  762.1	  690.0	 5714.0	...
1907657	  762.3	  689.8	 5715.0	...
1907658	  762.6	  689.3	 5715.0	...
1907659	  762.8	  688.8	 5715.0	...
1907660	  762.6	  688.3	 5715.0	...
1907661	  762.6	  688.4	 5714.0	...
1907662	  762.4	  689.0	 5713.0	...
1907663	  762.2	  689.7	 5713.0	...
1907664	  762.1	  689.7	 5713.0	...
1907665	  762.2	  689.2	 5713.0	...
1907666	  762.3	  688.8	 5713.0	...
1907667	  762.3	  689.0	 5713.0	...
1907668	  762.3	  689.0	 5713.0	...
1907669	  762.3	  688.6	 5714.0	...
1907670	  762.3	  688.3	 5717.0	...
1907671	  762.3	  688.1	 5719.0	...
1907672	  762.4	  688.1	 5720.0	...
1907673	  762.4	  688.3	 5719.0	...
1907674	  762.5	  688.5	 5718.0	...
1907675	  762.6	  688.8	 5718.0	...
1907676	  762.5	  688.5	 5719.0	...
1907677	  762.4	  688.0	 5721.0	...
1907678	  762.2	  687.6	 5722.0	...
1907679	  762.1	  687.7	 5718.0	...
1907680	  762.2	  687.8	 5714.0	...
1907681	  762.3	  688.0	 5712.0	...
1907682	  762.3	  688.1	 5717.0	...
1907683	  762.2	  688.0	 5722.0	...
1907684	  762.2	  687.9	 5724.0	...
1907685	  762.2	  687.7	 5724.0	...
1907686	  762.2	  687.8	 5723.0	...
1907687	  762.0	  688.0	 5721.0	...
1907688	  761.9	  688.2	 5720.0	...
1907689	  761.9	  688.1	 5720.0	...
1907690	  762.3	  687.9	 5720.0	...
1907691	  762.5	  687.7	 5719.0	...
1907692	  762.7	  687.6	 5720.0	...
1907693	  762.5	  687.5	 5723.0	...
1907694	  762.3	  687.5	 5726.0	...
1907695	  762.2	  687.4	 5727.0	...
1907696	  762.1	  687.1	 5727.0	...
1907697	  762.0	  687.0	 5727.0	...
1907698	  762.0	  687.5	 5727.0	...
1907699	  762.0	  688.0	 5727.0	...
1907700	  762.1	  688.2	 5728.0	...
1907701	  762.1	  688.0	 5728.0	...
1907702	  762.1	  687.8	 5727.0	...
1907703	  762.0	  687.7	 5726.0	...
1907704	  761.9	  687.7	 5727.0	...
1907705	  761.9	  687.7	 5729.0	...
1907706	  761.8	  687.7	 5730.0	...
1907707	  761.7	  687.7	 5728.0	...
1907708	  761.5	  687.6	 5727.0	...
1907709	  761.3	  687.6	 5727.0	...
1907710	  761.2	  687.6	 5728.0	...
1907711	  761.4	  687.0	 5730.0	...
1907712	  761.6	  686.5	 5731.0	...
1907713	  761.5	  686.0	 5730.0	...
1907714	  761.3	  686.0	 5729.0	...
1907715	  761.1	  686.1	 5726.0	...
1907716	  761.0	  685.8	 5723.0	...
1907717	  761.4	  685.5	 5722.0	...
1907718	  761.9	  685.1	 5726.0	...
1907719	  762.4	  685.1	 5731.0	...
1907720	  762.1	  685.2	 5733.0	...
1907721	  761.9	  685.5	 5733.0	...
1907722	  761.7	  685.6	 5732.0	...
1907723	  761.6	  685.6	 5731.0	...
1907724	  761.7	  685.4	 5731.0	...
1907725	  761.8	  685.2	 5730.0	...
1907726	  761.8	  685.4	 5729.0	...
1907727	  761.8	  685.6	 5729.0	...
1907728	  761.4	  685.9	 5730.0	...
1907729	  761.0	  685.9	 5731.0	...
1907730	  760.7	  685.9	 5732.0	...
1907731	  760.9	  685.7	 5732.0	...
1907732	  761.1	  685.6	 5734.0	...
1907733	  761.3	  685.5	 5735.0	...
1907734	  761.4	  685.3	 5736.0	...
1907735	  761.2	  685.2	 5736.0	...
1907736	  761.1	  685.0	 5738.0	...
1907737	  761.2	  684.6	 5741.0	...
1907738	  761.3	  684.3	 5744.0	...
1907739	  761.4	  684.0	 5743.0	...
1907740	  761.3	  684.0	 5743.0	...
1907741	  761.1	  684.1	 5744.0	...
1907742	  761.0	  684.2	 5746.0	...
1907743	  760.9	  684.0	 5747.0	...
1907744	  760.8	  683.5	 5750.0	...
1907745	  760.8	  683.1	 5752.0	...
1907746	  760.9	  683.1	 5753.0	...
1907747	  760.9	  683.3	 5752.0	...
1907748	  761.3	  683.4	 5750.0	...
1907749	  761.8	  683.4	 5750.0	...
1907750	  761.6	  683.4	 5750.0	...
1907751	  761.0	  683.4	 5748.0	...
1907752	  760.4	  683.7	 5747.0	...
1907753	  760.4	  684.0	 5747.0	...
1907754	  760.3	  684.3	 5744.0	...
1907755	  760.2	  684.5	 5743.0	...
1907756	  760.2	  684.6	 5740.0	...
1907757	  760.3	  684.6	 5739.0	...
1907758	  760.4	  684.6	 5739.0	...
1907759	  760.4	  684.6	 5739.0	...
1907760	  760.4	  684.7	 5739.0	...
1907761	  760.3	  684.6	 5743.0	...
1907762	  760.2	  684.2	 5746.0	...
1907763	  760.1	  683.8	 5747.0	...
1907764	  760.1	  683.5	 5743.0	...
1907765	  760.3	  683.4	 5739.0	...
1907766	  760.5	  683.3	 5739.0	...
1907767	  760.7	  683.8	 5739.0	...
1907768	  760.9	  684.3	 5739.0	...
1907769	  761.1	  684.6	 5738.0	...
1907770	  761.1	  684.5	 5738.0	...
1907771	  761.0	  684.4	 5737.0	...
1907772	  761.0	  684.4	 5738.0	...
1907773	  760.7	  684.4	 5739.0	...
1907774	  760.4	  684.3	 5740.0	...
1907775	  760.1	  684.2	 5740.0	...
1907776	  760.0	  684.1	 5740.0	...
1907777	  759.9	  684.2	 5741.0	...
1907778	  759.9	  684.3	 5742.0	...
1907779	  760.2	  684.5	 5743.0	...
1907780	  760.5	  684.6	 5743.0	...
1907781	  760.8	  684.1	 5744.0	...
1907782	  760.7	  683.4	 5745.0	...
1907783	  760.6	  683.0	 5745.0	...
1907784	  760.6	  683.2	 5743.0	...
1907785	  760.6	  683.4	 5742.0	...
1907786	  760.5	  683.3	 5739.0	...
1907787	  760.4	  683.3	 5736.0	...
1907788	  760.4	  683.3	 5737.0	...
1907789	  760.4	  683.5	 5740.0	...
1907790	  760.3	  683.7	 5744.0	...
1907791	  760.2	  683.9	 5744.0	...
1907792	  760.0	  684.1	 5745.0	...
1907793	  759.8	  684.2	 5744.0	...
1907794	  760.1	  684.3	 5746.0	...
1907795	  760.6	  684.4	 5748.0	...
1907796	  761.0	  684.4	 5751.0	...
1907797	  760.9	  684.2	 5751.0	...
1907798	  760.9	  684.1	 5751.0	...
1907799	  760.9	  684.1	 5751.0	...
1907800	  760.9	  683.7	 5751.0	...
1907801	  760.8	  683.3	 5753.0	...
1907802	  760.6	  683.0	 5755.0	...
1907803	  760.5	  683.4	 5755.0	...
1907804	  760.6	  683.8	 5754.0	...
1907805	  760.8	  684.3	 5751.0	...
1907806	  760.8	  684.4	 5750.0	...
1907807	  760.4	  684.5	 5749.0	...
1907808	  759.7	  684.6	 5750.0	...
1907809	  758.6	  684.2	 5752.0	...
1907810	  757.9	  683.6	 5755.0	...
1907811	  756.8	  683.2	 5755.0	...
1907812	  756.1	  683.3	 5754.0	...
1907813	  754.3	  683.0	 5753.0	...
1907814	  752.9	  682.6	 5751.0	...
MSG	1907815 0000 _ Number On
1907815	  751.4	  682.1	 5750.0	...
1907816	  750.9	  681.6	 5751.0	...
1907817	  750.3	  681.2	 5753.0	...
1907818	  750.1	  680.9	 5754.0	...
1907819	  750.4	  680.5	 5755.0	...
1907820	  751.0	  680.1	 5756.0	...
1907821	  751.9	  679.6	 5758.0	...
1907822	  752.9	  679.4	 5757.0	...
1907823	  753.8	  679.2	 5757.0	...
1907824	  754.6	  679.1	 5757.0	...
1907825	  755.1	  679.0	 5757.0	...
1907826	  755.7	  679.0	 5757.0	...
1907827	  756.0	  678.8	 5759.0	...
1907828	  756.1	  678.1	 5760.0	...
1907829	  756.3	  677.3	 5761.0	...
1907830	  756.4	  676.6	 5761.0	...
1907831	  756.2	  676.5	 5761.0	...
1907832	  755.9	  676.5	 5761.0	...
1907833	  755.6	  676.6	 5762.0	...
1907834	  755.7	  676.7	 5762.0	...
1907835	  755.7	  676.7	 5762.0	...
1907836	  755.6	  676.6	 5763.0	...
1907837	  755.8	  676.6	 5763.0	...
1907838	  756.2	  676.6	 5762.0	...
1907839	  756.5	  676.5	 5763.0	...
1907840	  756.2	  676.6	 5764.0	...
1907841	  755.7	  676.8	 5765.0	...
1907842	  755.5	  676.9	 5766.0	...
1907843	  755.7	  676.7	 5767.0	...
1907844	  755.9	  676.4	 5768.0	...
1907845	  755.7	  676.2	 5770.0	...
1907846	  755.6	  676.0	 5770.0	...
1907847	  755.5	  675.8	 5772.0	...
1907848	  755.2	  675.7	 5775.0	...
1907849	  754.9	  675.9	 5778.0	...
1907850	  754.6	  676.1	 5778.0	...
1907851	  754.6	  676.2	 5778.0	...
1907852	  754.6	  676.2	 5778.0	...
1907853	  754.5	  676.1	 5778.0	...
1907854	  754.4	  676.0	 5778.0	...
1907855	  754.3	  676.0	 5780.0	...
1907856	  754.2	  675.8	 5782.0	...
1907857	  754.3	  675.8	 5782.0	...
1907858	  754.5	  675.6	 5779.0	...
1907859	  754.6	  675.5	 5776.0	...
1907860	  754.6	  675.4	 5776.0	...
1907861	  754.6	  675.5	 5777.0	...
1907862	  754.6	  675.5	 5779.0	...
1907863	  754.5	  675.7	 5780.0	...
1907864	  754.4	  675.9	 5781.0	...
1907865	  754.3	  676.1	 5781.0	...
1907866	  754.1	  675.7	 5784.0	...
1907867	  754.3	  675.2	 5788.0	...
1907868	  754.4	  674.8	 5790.0	...
1907869	  754.5	  674.8	 5790.0	...
1907870	  754.5	  675.0	 5789.0	...
1907871	  754.5	  675.2	 5788.0	...
1907872	  754.2	  675.4	 5787.0	...
1907873	  753.8	  675.5	 5785.0	...
1907874	  753.5	  675.5	 5784.0	...
1907875	  753.5	  675.4	 5785.0	...
1907876	  753.5	  675.4	 5784.0	...
1907877	  753.5	  675.2	 5784.0	...
1907878	  753.6	  675.1	 5784.0	...
1907879	  753.6	  674.9	 5788.0	...
1907880	  753.6	  674.6	 5792.0	...
1907881	  753.6	  674.5	 5795.0	...
1907882	  753.6	  674.4	 5794.0	...
1907883	  753.4	  674.5	 5794.0	...
1907884	  753.3	  674.7	 5793.0	...
1907885	  753.4	  674.9	 5789.0	...
1907886	  753.8	  675.0	 5785.0	...
1907887	  754.3	  675.0	 5782.0	...
1907888	  754.3	  675.0	 5783.0	...
1907889	  754.3	  674.8	 5786.0	...
1907890	  754.1	  674.6	 5787.0	...
1907891	  754.0	  674.5	 5790.0	...
1907892	  753.9	  674.1	 5791.0	...
1907893	  753.8	  673.7	 5792.0	...
1907894	  753.7	  673.2	 5793.0	...
1907895	  753.6	  673.1	 5793.0	...
1907896	  753.5	  673.0	 5790.0	...
1907897	  753.4	  673.4	 5787.0	...
1907898	  753.5	  673.8	 5785.0	...
1907899	  753.3	  673.9	 5785.0	...
1907900	  753.0	  673.8	 5784.0	...
1907901	  752.5	  673.6	 5783.0	...
1907902	  752.3	  673.7	 5787.0	...
1907903	  752.3	  673.4	 5792.0	...
1907904	  752.4	  673.2	 5797.0	...
1907905	  752.5	  673.0	 5798.0	...
1907906	  752.6	  672.9	 5799.0	...
1907907	  752.8	  672.9	 5799.0	...
1907908	  752.9	  673.1	 5799.0	...
1907909	  753.0	  673.2	 5798.0	...
1907910	  753.2	  673.2	 5798.0	...
1907911	  753.4	  673.2	 5801.0	...
1907912	  753.4	  673.2	 5805.0	...
1907913	  753.5	  673.1	 5808.0	...
1907914	  753.4	  672.9	 5809.0	...
1907915	  753.4	  672.9	 5810.0	...
1907916	  753.3	  673.0	 5806.0	...
1907917	  753.3	  673.0	 5802.0	...
1907918	  753.3	  673.1	 5799.0	...
1907919	  753.3	  673.1	 5798.0	...
1907920	  753.4	  673.1	 5798.0	...
1907921	  753.7	  672.9	 5799.0	...
1907922	  754.0	  672.5	 5801.0	...
1907923	  754.2	  672.2	 5802.0	...
1907924	  754.2	  672.2	 5799.0	...
1907925	  754.0	  672.4	 5797.0	...
1907926	  753.9	  672.5	 5793.0	...
1907927	  753.9	  672.5	 5792.0	...
1907928	  753.7	  672.5	 5793.0	...
1907929	  753.4	  672.6	 5795.0	...
1907930	  753.2	  672.7	 5797.0	...
1907931	  753.2	  672.7	 5798.0	...
1907932	  753.4	  672.8	 5798.0	...
1907933	  753.7	  672.9	 5798.0	...
1907934	  754.0	  673.1	 5795.0	...
1907935	  754.0	  672.7	 5792.0	...
1907936	  754.0	  672.2	 5792.0	...
1907937	  753.6	  671.8	 5795.0	...
1907938	  753.4	  672.0	 5799.0	...
1907939	  753.2	  672.2	 5800.0	...
1907940	  753.4	  672.4	 5799.0	...
1907941	  753.5	  672.4	 5796.0	...
1907942	  753.5	  672.4	 5793.0	...
1907943	  753.4	  672.3	 5792.0	...
1907944	  753.4	  672.2	 5792.0	...
1907945	  753.4	  672.2	 5792.0	...
1907946	  753.3	  672.2	 5792.0	...
1907947	  753.3	  672.3	 5793.0	...
1907948	  753.2	  672.4	 5793.0	...
1907949	  753.0	  672.4	 5792.0	...
1907950	  752.9	  672.3	 5791.0	...
1907951	  753.0	  672.1	 5792.0	...
1907952	  753.0	  672.1	 5796.0	...
1907953	  752.8	  672.0	 5799.0	...
1907954	  752.7	  671.6	 5801.0	...
1907955	  752.7	  671.2	 5802.0	...
1907956	  752.7	  670.8	 5802.0	...
1907957	  752.7	  670.7	 5802.0	...
1907958	  752.7	  670.4	 5801.0	...
1907959	  752.6	  670.2	 5801.0	...
1907960	  752.5	  670.1	 5801.0	...
1907961	  752.6	  670.1	 5798.0	...
1907962	  752.8	  670.0	 5796.0	...
1907963	  753.0	  669.8	 5795.0	...
1907964	  753.0	  669.7	 5797.0	...
1907965	  752.9	  669.6	 5799.0	...
1907966	  752.9	  669.6	 5800.0	...
1907967	  753.0	  669.6	 5803.0	...
1907968	  753.0	  669.5	 5805.0	...
1907969	  752.8	  669.4	 5807.0	...
1907970	  752.6	  669.3	 5807.0	...
1907971	  752.5	  669.2	 5808.0	...
1907972	  752.6	  669.3	 5809.0	...
1907973	  752.7	  669.8	 5807.0	...
1907974	  752.8	  670.3	 5803.0	...
1907975	  752.8	  670.5	 5800.0	...
1907976	  752.6	  670.0	 5800.0	...
1907977	  752.3	  669.5	 5800.0	...
1907978	  752.2	  669.4	 5801.0	...
1907979	  752.1	  669.5	 5801.0	...
1907980	  752.0	  669.4	 5801.0	...
1907981	  752.1	  669.2	 5800.0	...
1907982	  752.4	  669.0	 5800.0	...
1907983	  752.6	  669.1	 5802.0	...
1907984	  752.6	  669.3	 5803.0	...
1907985	  752.6	  669.3	 5802.0	...
1907986	  752.7	  669.4	 5800.0	...
1907987	  752.9	  669.5	 5797.0	...
1907988	  753.0	  669.6	 5795.0	...
1907989	  753.0	  669.6	 5794.0	...
1907990	  752.8	  669.0	 5794.0	...
1907991	  752.7	  668.4	 5794.0	...
1907992	  752.7	  667.9	 5795.0	...
1907993	  752.7	  668.1	 5796.0	...
1907994	  752.8	  668.2	 5798.0	...
1907995	  752.9	  668.1	 5799.0	...
1907996	  752.9	  668.1	 5799.0	...
1907997	  752.9	  668.2	 5798.0	...
1907998	  752.9	  668.3	 5796.0	...
1907999	  752.8	  668.2	 5794.0	...
1908000	  752.6	  667.9	 5793.0	...
1908001	  752.4	  667.5	 5794.0	...
1908002	  752.4	  667.4	 5795.0	...
1908003	  752.3	  667.2	 5795.0	...
1908004	  752.2	  666.8	 5795.0	...
1908005	  752.1	  666.6	 5797.0	...
1908006	  752.0	  666.4	 5799.0	...
1908007	  751.9	  666.4	 5801.0	...
1908008	  752.0	  666.4	 5800.0	...
1908009	  752.0	  666.3	 5799.0	...
1908010	  752.0	  665.9	 5799.0	...
1908011	  752.0	  665.2	 5800.0	...
1908012	  752.0	  664.5	 5799.0	...
1908013	  752.2	  664.6	 5796.0	...
1908014	  752.3	  664.9	 5794.0	...
1908015	  752.3	  665.1	 5794.0	...
1908016	  752.3	  665.1	 5795.0	...
1908017	  752.3	  665.1	 5795.0	...
1908018	  752.5	  665.1	 5795.0	...
1908019	  752.8	  665.2	 5795.0	...
1908020	  752.7	  665.2	 5792.0	...
1908021	  752.3	  665.2	 5790.0	...
1908022	  752.2	  665.2	 5787.0	...
1908023	  752.5	  665.2	 5787.0	...
1908024	  752.4	  665.3	 5789.0	...
1908025	  752.1	  665.4	 5791.0	...
1908026	  751.8	  665.5	 5793.0	...
1908027	  752.0	  665.5	 5792.0	...
1908028	  752.1	  665.6	 5790.0	...
1908029	  752.1	  665.7	 5786.0	...
1908030	  752.1	  665.6	 5783.0	...
1908031	  752.1	  665.5	 5781.0	...
1908032	  752.1	  665.3	 5782.0	...
1908033	  752.2	  665.3	 5786.0	...
1908034	  752.2	  665.2	 5791.0	...
1908035	  752.0	  664.9	 5795.0	...
1908036	  751.9	  664.8	 5795.0	...
1908037	  751.9	  664.5	 5795.0	...
1908038	  751.8	  664.5	 5794.0	...
1908039	  751.6	  664.5	 5792.0	...
1908040	  751.5	  664.4	 5791.0	...
1908041	  751.6	  664.3	 5792.0	...
1908042	  751.7	  664.2	 5793.0	...
1908043	  751.6	  664.2	 5794.0	...
1908044	  751.6	  664.2	 5794.0	...
1908045	  751.5	  664.2	 5793.0	...
1908046	  751.4	  664.2	 5793.0	...
1908047	  751.3	  663.9	 5793.0	...
1908048	  751.0	  663.6	 5795.0	...
1908049	  750.9	  663.2	 5797.0	...
1908050	  750.8	  663.3	 5796.0	...
1908051	  751.2	  663.3	 5795.0	...
1908052	  751.6	  663.3	 5795.0	...
1908053	  751.6	  663.3	 5797.0	...
1908054	  751.2	  662.9	 5799.0	...
1908055	  750.9	  662.5	 5799.0	...
1908056	  751.0	  662.1	 5799.0	...
1908057	  751.3	  662.1	 5798.0	...
1908058	  751.5	  662.0	 5798.0	...
1908059	  751.6	  662.0	 5798.0	...
1908060	  752.2	  661.9	 5797.0	...
1908061	  752.6	  661.8	 5797.0	...
1908062	  752.5	  661.9	 5796.0	...
1908063	  752.0	  662.0	 5795.0	...
1908064	  751.5	  662.1	 5794.0	...
1908065	  751.6	  662.2	 5794.0	...
1908066	  751.8	  662.1	 5792.0	...
1908067	  752.0	  662.4	 5791.0	...
1908068	  752.0	  662.6	 5788.0	...
1908069	  751.8	  662.9	 5787.0	...
1908070	  751.8	  663.0	 5787.0	...
1908071	  751.9	  663.0	 5788.0	...
1908072	  751.9	  662.8	 5791.0	...
1908073	  751.9	  662.7	 5794.0	...
1908074	  751.8	  662.5	 5796.0	...
1908075	  751.7	  662.4	 5795.0	...
1908076	  751.7	  662.4	 5794.0	...
1908077	  751.8	  662.3	 5795.0	...
1908078	  752.0	  662.2	 5796.0	...
1908079	  752.2	  662.1	 5797.0	...
1908080	  752.4	  662.5	 5798.0	...
1908081	  752.3	  663.0	 5799.0	...
1908082	  752.2	  663.4	 5799.0	...
1908083	  752.2	  663.3	 5796.0	...
1908084	  752.1	  663.3	 5795.0	...
1908085	  751.7	  663.3	 5792.0	...
1908086	  751.6	  663.4	 5790.0	...
1908087	  751.6	  663.4	 5789.0	...
1908088	  751.6	  663.5	 5789.0	...
1908089	  751.3	  663.6	 5789.0	...
1908090	  751.3	  663.5	 5791.0	...
1908091	  751.6	  663.4	 5795.0	...
1908092	  751.9	  663.3	 5799.0	...
1908093	  751.6	  663.4	 5796.0	...
1908094	  751.3	  663.6	 5790.0	...
1908095	  751.3	  663.7	 5784.0	...
1908096	  751.6	  663.8	 5782.0	...
1908097	  751.9	  663.9	 5782.0	...
1908098	  751.9	  663.8	 5782.0	...
1908099	  751.8	  663.9	 5783.0	...
1908100	  751.7	  663.8	 5783.0	...
1908101	  751.6	  663.4	 5784.0	...
1908102	  751.5	  663.1	 5784.0	...
1908103	  751.5	  662.9	 5786.0	...
1908104	  751.5	  662.9	 5787.0	...
1908105	  751.5	  662.9	 5788.0	...
1908106	  751.5	  662.8	 5786.0	...
1908107	  751.5	  662.8	 5784.0	...
1908108	  751.5	  663.1	 5784.0	...
1908109	  751.6	  663.5	 5783.0	...
1908110	  751.4	  664.0	 5783.0	...
1908111	  751.2	  664.0	 5782.0	...
1908112	  751.0	  664.0	 5782.0	...
1908113	  751.0	  664.1	 5782.0	...
1908114	  750.9	  664.2	 5782.0	...
1908115	  750.9	  664.4	 5782.0	...
1908116	  751.1	  664.6	 5782.0	...
1908117	  751.5	  664.8	 5782.0	...
1908118	  751.9	  664.8	 5783.0	...
1908119	  751.9	  664.7	 5783.0	...
1908120	  752.0	  664.5	 5780.0	...
1908121	  752.1	  664.3	 5776.0	...
1908122	  752.0	  664.5	 5772.0	...
1908123	  751.8	  664.8	 5771.0	...
1908124	  751.6	  665.0	 5771.0	...
1908125	  751.7	  664.8	 5771.0	...
1908126	  751.6	  664.5	 5771.0	...
1908127	  751.6	  664.6	 5771.0	...
MSG	1908128 0000 _ Number Off
1908128	  751.6	  664.9	 5771.0	...
1908129	  751.7	  664.7	 5771.0	...
1908130	  751.7	  664.2	 5771.0	...
1908131	  751.8	  664.1	 5772.0	...
1908132	  751.8	  664.6	 5772.0	...
1908133	  751.8	  665.1	 5775.0	...
1908134	  751.7	  665.1	 5777.0	...
1908135	  751.6	  664.9	 5778.0	...
1908136	  751.5	  664.6	 5778.0	...
1908137	  751.4	  664.4	 5777.0	...
1908138	  751.4	  664.4	 5777.0	...
1908139	  751.3	  664.4	 5772.0	...
1908140	  751.2	  664.4	 5768.0	...
1908141	  751.1	  664.5	 5766.0	...
1908142	  751.1	  664.5	 5768.0	...
1908143	  751.5	  664.4	 5771.0	...
1908144	  751.7	  664.3	 5772.0	...
1908145	  751.9	  664.6	 5770.0	...
1908146	  751.7	  665.1	 5767.0	...
1908147	  751.5	  665.3	 5765.0	...
1908148	  751.4	  665.1	 5766.0	...
1908149	  751.3	  664.7	 5767.0	...
1908150	  751.4	  664.5	 5768.0	...
1908151	  751.5	  664.3	 5768.0	...
1908152	  751.6	  664.3	 5769.0	...
1908153	  751.6	  664.4	 5770.0	...
1908154	  751.5	  664.5	 5770.0	...
1908155	  751.4	  664.6	 5770.0	...
1908156	  751.3	  665.1	 5770.0	...
1908157	  751.3	  665.6	 5769.0	...
1908158	  751.5	  666.1	 5769.0	...
1908159	  751.6	  665.9	 5768.0	...
1908160	  751.7	  665.7	 5767.0	...
1908161	  751.7	  665.7	 5765.0	...
1908162	  751.7	  666.0	 5763.0	...
1908163	  751.6	  666.0	 5764.0	...
1908164	  751.6	  665.8	 5767.0	...
1908165	  751.6	  665.7	 5768.0	...
1908166	  751.6	  665.8	 5766.0	...
1908167	  751.5	  666.1	 5765.0	...
1908168	  751.3	  666.3	 5765.0	...
1908169	  751.4	  666.3	 5766.0	...
1908170	  751.6	  666.3	 5768.0	...
1908171	  751.8	  666.4	 5770.0	...
1908172	  751.7	  666.5	 5769.0	...
1908173	  751.7	  666.7	 5766.0	...
1908174	  751.8	  667.1	 5761.0	...
1908175	  751.9	  667.5	 5758.0	...
1908176	  752.0	  667.8	 5757.0	...
1908177	  752.0	  667.5	 5757.0	...
1908178	  752.0	  667.2	 5758.0	...
1908179	  751.9	  667.0	 5759.0	...
1908180	  751.9	  666.9	 5760.0	...
1908181	  752.1	  666.5	 5761.0	...
1908182	  752.4	  666.2	 5760.0	...
1908183	  752.7	  666.2	 5761.0	...
1908184	  752.6	  666.4	 5762.0	...
1908185	  752.0	  666.9	 5763.0	...
1908186	  751.5	  667.1	 5764.0	...
1908187	  751.0	  667.4	 5765.0	...
1908188	  750.9	  667.6	 5769.0	...
1908189	  750.8	  667.7	 5771.0	...
1908190	  751.1	  667.6	 5768.0	...
1908191	  751.4	  667.5	 5763.0	...
1908192	  751.8	  667.3	 5758.0	...
1908193	  752.0	  667.1	 5759.0	...
1908194	  752.0	  667.0	 5761.0	...
1908195	  751.8	  667.0	 5764.0	...
1908196	  751.6	  666.9	 5765.0	...
1908197	  751.5	  666.7	 5762.0	...
1908198	  751.3	  666.5	 5759.0	...
1908199	  751.1	  666.9	 5757.0	...
1908200	  751.2	  667.3	 5757.0	...
1908201	  751.6	  667.8	 5757.0	...
1908202	  752.0	  667.9	 5757.0	...
1908203	  751.8	  668.0	 5755.0	...
1908204	  751.6	  668.0	 5752.0	...
1908205	  751.4	  668.0	 5749.0	...
1908206	  751.4	  667.9	 5749.0	...
1908207	  751.4	  667.8	 5748.0	...
1908208	  751.2	  668.0	 5747.0	...
1908209	  751.1	  668.2	 5745.0	...
1908210	  751.4	  668.2	 5744.0	...
1908211	  751.7	  667.7	 5742.0	...
1908212	  752.0	  667.2	 5741.0	...
1908213	  751.9	  667.0	 5742.0	...
1908214	  751.9	  667.1	 5745.0	...
1908215	  751.9	  667.3	 5743.0	...
1908216	  751.9	  667.3	 5739.0	...
1908217	  751.9	  667.3	 5737.0	...
1908218	  751.9	  667.3	 5740.0	...
1908219	  751.9	  667.5	 5742.0	...
1908220	  751.9	  667.7	 5742.0	...
1908221	  752.0	  667.8	 5742.0	...
1908222	  752.0	  667.8	 5741.0	...
1908223	  751.9	  667.6	 5742.0	...
1908224	  751.6	  667.4	 5744.0	...
1908225	  751.4	  668.1	 5746.0	...
1908226	  751.4	  669.0	 5746.0	...
1908227	  751.5	  669.4	 5747.0	...
1908228	  751.5	  669.0	 5748.0	...
1908229	  751.5	  669.1	 5747.0	...
1908230	  751.5	  669.6	 5745.0	...
1908231	  751.6	  669.8	 5743.0	...
1908232	  751.8	  669.5	 5743.0	...
1908233	  751.9	  669.9	 5743.0	...
1908234	  752.1	  670.6	 5742.0	...
1908235	  752.1	  671.0	 5741.0	...
1908236	  751.8	  670.7	 5742.0	...
1908237	  751.4	  670.4	 5745.0	...
1908238	  751.3	  670.7	 5745.0	...
1908239	  751.6	  670.8	 5742.0	...
1908240	  751.9	  671.1	 5738.0	...
1908241	  752.1	  671.1	 5737.0	...
1908242	  752.3	  671.1	 5739.0	...
1908243	  752.4	  671.1	 5741.0	...
1908244	  752.6	  671.1	 5744.0	...
1908245	  752.6	  671.2	 5744.0	...
1908246	  752.5	  671.3	 5744.0	...
1908247	  752.4	  670.6	 5744.0	...
1908248	  752.3	  670.0	 5744.0	...
1908249	  752.2	  669.7	 5744.0	...
1908250	  752.3	  670.0	 5742.0	...
1908251	  752.3	  670.3	 5740.0	...
1908252	  752.3	  670.2	 5742.0	...
1908253	  752.2	  670.1	 5745.0	...
1908254	  752.0	  670.0	 5746.0	...
1908255	  751.9	  670.2	 5746.0	...
1908256	  751.8	  670.3	 5745.0	...
1908257	  751.9	  670.4	 5746.0	...
1908258	  752.0	  670.5	 5746.0	...
1908259	  752.1	  670.5	 5746.0	...
1908260	  752.1	  670.6	 5746.0	...
1908261	  752.2	  670.8	 5746.0	...
1908262	  752.1	  670.9	 5745.0	...
1908263	  752.0	  670.9	 5745.0	...
1908264	  752.1	  670.7	 5745.0	...
1908265	  752.2	  670.6	 5745.0	...
1908266	  752.5	  670.9	 5745.0	...
1908267	  752.6	  671.1	 5745.0	...
1908268	  752.6	  671.3	 5744.0	...
1908269	  752.6	  671.1	 5742.0	...
1908270	  752.6	  671.2	 5741.0	...
1908271	  752.5	  671.2	 5741.0	...
1908272	  752.5	  671.2	 5740.0	...
1908273	  752.2	  671.3	 5741.0	...
1908274	  751.8	  671.5	 5742.0	...
1908275	  751.6	  671.9	 5744.0	...
1908276	  751.7	  672.1	 5746.0	...
1908277	  751.9	  672.2	 5748.0	...
1908278	  752.0	  672.3	 5745.0	...
1908279	  752.4	  672.3	 5742.0	...
1908280	  752.8	  672.3	 5739.0	...
1908281	  753.2	  672.3	 5740.0	...
1908282	  752.9	  672.4	 5741.0	...
1908283	  752.3	  672.6	 5742.0	...
1908284	  752.2	  672.7	 5742.0	...
1908285	  752.6	  672.9	 5742.0	...
1908286	  753.0	  673.0	 5742.0	...
1908287	  753.0	  673.2	 5741.0	...
1908288	  753.1	  673.3	 5740.0	...
1908289	  753.2	  673.3	 5740.0	...
1908290	  753.3	  673.2	 5739.0	...
1908291	  753.1	  673.1	 5739.0	...
1908292	  752.7	  673.1	 5739.0	...
1908293	  752.4	  673.4	 5739.0	...
1908294	  752.4	  673.8	 5740.0	...
1908295	  752.4	  673.9	 5742.0	...
1908296	  752.5	  673.7	 5745.0	...
1908297	  752.7	  673.4	 5748.0	...
1908298	  752.9	  673.5	 5750.0	...
1908299	  752.8	  673.5	 5751.0	...
1908300	  752.6	  673.9	 5750.0	...
1908301	  752.1	  674.2	 5744.0	...
1908302	  751.6	  674.5	 5739.0	...
1908303	  751.1	  674.0	 5737.0	...
1908304	  750.3	  673.4	 5740.0	...
1908305	  749.4	  672.7	 5742.0	...
1908306	  748.7	  672.6	 5743.0	...
1908307	  748.6	  672.2	 5744.0	...
1908308	  748.7	  671.9	 5745.0	...
1908309	  748.6	  671.2	 5745.0	...
1908310	  748.6	  670.6	 5746.0	...
1908311	  748.8	  670.3	 5746.0	...
1908312	  749.3	  670.2	 5745.0	...
1908313	  749.7	  670.2	 5744.0	...
1908314	  750.2	  670.0	 5744.0	...
1908315	  750.3	  670.1	 5745.0	...
1908316	  750.5	  670.1	 5746.0	...
1908317	  751.0	  670.0	 5745.0	...
1908318	  751.4	  669.8	 5745.0	...
1908319	  751.7	  669.7	 5745.0	...
1908320	  751.6	  669.7	 5745.0	...
1908321	  751.5	  669.8	 5745.0	...
1908322	  751.5	  669.8	 5745.0	...
1908323	  751.5	  669.8	 5746.0	...
1908324	  751.5	  669.9	 5746.0	...
1908325	  751.5	  669.9	 5746.0	...
1908326	  751.4	  670.0	 5746.0	...
1908327	  751.4	  670.1	 5746.0	...
1908328	  751.4	  670.3	 5747.0	...
MSG	1908329 0000 _ Number On
1908329	  751.4	  670.5	 5749.0	...
1908330	  751.2	  670.6	 5750.0	...
1908331	  751.0	  670.7	 5750.0	...
1908332	  751.0	  670.7	 5750.0	...
1908333	  751.1	  670.7	 5750.0	...
1908334	  751.1	  670.8	 5750.0	...
1908335	  751.0	  671.1	 5749.0	...
1908336	  750.8	  671.3	 5750.0	...
1908337	  750.8	  671.4	 5750.0	...
1908338	  750.8	  672.1	 5749.0	...
1908339	  750.9	  672.7	 5747.0	...
1908340	  751.1	  673.2	 5745.0	...
1908341	  751.2	  673.2	 5745.0	...
1908342	  751.1	  673.0	 5745.0	...
1908343	  750.9	  672.9	 5745.0	...
1908344	  750.7	  672.8	 5746.0	...
1908345	  750.7	  672.8	 5747.0	...
1908346	  750.7	  672.9	 5748.0	...
1908347	  750.7	  672.9	 5749.0	...
1908348	  750.7	  672.7	 5749.0	...
1908349	  750.6	  672.6	 5750.0	...
1908350	  750.7	  672.6	 5752.0	...
1908351	  750.8	  672.8	 5754.0	...
1908352	  750.8	  673.0	 5754.0	...
1908353	  750.8	  673.0	 5753.0	...
1908354	  750.8	  673.0	 5751.0	...
1908355	  750.3	  673.2	 5751.0	...
1908356	  749.9	  673.3	 5748.0	...
1908357	  749.4	  673.4	 5746.0	...
1908358	  749.5	  673.4	 5743.0	...
1908359	  749.5	  673.4	 5743.0	...
1908360	  750.1	  673.4	 5743.0	...
1908361	  750.6	  673.4	 5745.0	...
1908362	  751.0	  673.3	 5746.0	...
1908363	  751.1	  673.3	 5747.0	...
1908364	  751.1	  673.2	 5748.0	...
1908365	  751.1	  673.1	 5747.0	...
1908366	  751.0	  673.1	 5747.0	...
1908367	  750.8	  673.5	 5746.0	...
1908368	  750.6	  673.9	 5745.0	...
1908369	  750.5	  674.3	 5744.0	...
1908370	  750.6	  673.9	 5744.0	...
1908371	  750.8	  673.6	 5747.0	...
1908372	  751.0	  673.3	 5749.0	...
1908373	  750.9	  673.4	 5751.0	...
1908374	  750.9	  673.8	 5751.0	...
1908375	  751.0	  674.2	 5752.0	...
1908376	  750.9	  674.5	 5753.0	...
1908377	  750.8	  674.5	 5754.0	...
1908378	  750.5	  674.4	 5754.0	...
1908379	  750.3	  674.1	 5754.0	...
1908380	  750.3	  674.3	 5755.0	...
1908381	  750.5	  674.7	 5756.0	...
1908382	  750.7	  675.1	 5758.0	...
1908383	  750.7	  675.0	 5758.0	...
1908384	  750.8	  675.0	 5756.0	...
1908385	  750.9	  675.2	 5753.0	...
1908386	  751.1	  675.6	 5753.0	...
1908387	  751.2	  676.0	 5752.0	...
1908388	  751.1	  676.1	 5752.0	...
1908389	  750.9	  676.1	 5751.0	...
1908390	  750.7	  676.2	 5750.0	...
1908391	  750.7	  676.1	 5750.0	...
1908392	  750.6	  676.1	 5749.0	...
1908393	  750.7	  676.1	 5748.0	...
1908394	  750.9	  676.0	 5749.0	...
1908395	  751.0	  676.4	 5750.0	...
1908396	  750.9	  676.9	 5751.0	...
1908397	  750.7	  677.2	 5750.0	...
1908398	  750.5	  677.1	 5750.0	...
1908399	  750.5	  677.0	 5753.0	...
1908400	  750.7	  677.1	 5755.0	...
1908401	  750.8	  677.2	 5757.0	...
1908402	  751.0	  677.4	 5756.0	...
1908403	  751.0	  677.5	 5755.0	...
1908404	  750.9	  677.4	 5753.0	...
1908405	  750.6	  677.3	 5752.0	...
1908406	  750.3	  676.8	 5752.0	...
1908407	  750.0	  676.5	 5753.0	...
1908408	  749.9	  676.6	 5753.0	...
1908409	  750.0	  677.0	 5754.0	...
1908410	  750.0	  677.5	 5756.0	...
1908411	  750.0	  677.6	 5759.0	...
1908412	  750.1	  677.7	 5761.0	...
1908413	  750.1	  677.6	 5762.0	...
1908414	  750.1	  677.8	 5762.0	...
1908415	  750.1	  677.9	 5762.0	...
1908416	  750.0	  677.9	 5761.0	...
1908417	  749.9	  677.6	 5758.0	...
1908418	  749.7	  677.4	 5755.0	...
1908419	  749.6	  677.4	 5753.0	...
1908420	  749.5	  677.4	 5753.0	...
1908421	  749.6	  677.3	 5754.0	...
1908422	  749.6	  677.2	 5756.0	...
1908423	  749.6	  677.1	 5758.0	...
1908424	  749.5	  676.8	 5757.0	...
1908425	  749.5	  676.4	 5756.0	...
1908426	  749.5	  676.4	 5755.0	...
1908427	  749.4	  676.8	 5755.0	...
1908428	  749.4	  677.2	 5753.0	...
1908429	  749.6	  677.2	 5750.0	...
1908430	  749.7	  677.1	 5751.0	...
1908431	  749.5	  677.3	 5755.0	...
1908432	  749.2	  677.5	 5759.0	...
1908433	  749.0	  677.8	 5759.0	...
1908434	  749.0	  677.8	 5759.0	...
1908435	  749.1	  677.9	 5759.0	...
1908436	  749.1	  678.0	 5758.0	...
1908437	  749.1	  677.7	 5761.0	...
1908438	  748.8	  677.4	 5763.0	...
1908439	  748.6	  677.2	 5762.0	...
1908440	  748.7	  677.5	 5760.0	...
1908441	  748.9	  677.8	 5757.0	...
1908442	  749.0	  677.9	 5758.0	...
1908443	  748.9	  677.8	 5758.0	...
1908444	  748.9	  677.6	 5761.0	...
1908445	  748.6	  677.4	 5764.0	...
1908446	  748.4	  677.6	 5765.0	...
1908447	  748.3	  677.7	 5763.0	...
1908448	  748.3	  677.7	 5760.0	...
1908449	  748.4	  678.0	 5760.0	...
1908450	  748.3	  678.4	 5760.0	...
1908451	  748.3	  678.8	 5760.0	...
1908452	  748.2	  678.5	 5759.0	...
1908453	  748.2	  678.2	 5757.0	...
1908454	  748.3	  678.1	 5757.0	...
1908455	  748.4	  678.2	 5760.0	...
1908456	  748.4	  678.2	 5762.0	...
1908457	  748.4	  678.1	 5764.0	...
1908458	  748.4	  678.1	 5766.0	...
1908459	  748.4	  678.1	 5768.0	...
1908460	  748.6	  678.2	 5771.0	...
1908461	  748.9	  678.3	 5771.0	...
1908462	  749.2	  678.4	 5770.0	...
1908463	  749.3	  678.5	 5769.0	...
1908464	  749.2	  678.6	 5768.0	...
1908465	  749.0	  678.7	 5768.0	...
1908466	  748.2	  678.8	 5767.0	...
1908467	  747.6	  678.9	 5766.0	...
1908468	  747.0	  678.8	 5766.0	...
1908469	  746.9	  678.8	 5767.0	...
1908470	  746.9	  679.0	 5768.0	...
1908471	  747.0	  679.3	 5768.0	...
1908472	  747.0	  679.4	 5769.0	...
1908473	  747.0	  679.2	 5769.0	...
1908474	  747.3	  678.9	 5770.0	...
1908475	  747.6	  679.0	 5770.0	...
1908476	  748.1	  679.3	 5770.0	...
1908477	  748.2	  679.7	 5770.0	...
1908478	  748.3	  680.0	 5769.0	...
1908479	  748.3	  680.3	 5767.0	...
1908480	  748.3	  680.6	 5765.0	...
1908481	  748.2	  680.5	 5764.0	...
1908482	  748.2	  680.4	 5765.0	...
1908483	  748.1	  680.5	 5766.0	...
1908484	  748.0	  680.5	 5766.0	...
1908485	  748.0	  680.6	 5766.0	...
1908486	  748.0	  680.3	 5765.0	...
1908487	  748.0	  680.1	 5765.0	...
1908488	  748.0	  679.8	 5765.0	...
1908489	  748.1	  679.8	 5767.0	...
1908490	  748.1	  679.8	 5769.0	...
1908491	  748.1	  679.8	 5771.0	...
1908492	  748.1	  679.9	 5771.0	...
1908493	  748.1	  679.7	 5771.0	...
1908494	  748.0	  679.4	 5771.0	...
1908495	  747.9	  679.1	 5770.0	...
1908496	  747.8	  678.9	 5768.0	...
1908497	  747.7	  678.8	 5768.0	...
1908498	  747.8	  678.9	 5770.0	...
1908499	  747.9	  679.2	 5771.0	...
1908500	  748.1	  679.4	 5773.0	...
1908501	  748.2	  679.3	 5773.0	...
1908502	  748.3	  679.2	 5775.0	...
1908503	  748.3	  679.1	 5776.0	...
1908504	  748.1	  679.1	 5776.0	...
1908505	  748.0	  679.1	 5774.0	...
1908506	  748.0	  679.4	 5772.0	...
1908507	  747.9	  679.6	 5771.0	...
1908508	  747.7	  679.9	 5767.0	...
1908509	  747.7	  680.2	 5764.0	...
1908510	  747.7	  680.4	 5760.0	...
1908511	  747.7	  680.5	 5763.0	...
1908512	  747.5	  680.6	 5766.0	...
1908513	  747.3	  680.5	 5769.0	...
1908514	  747.0	  680.7	 5768.0	...
1908515	  746.9	  680.8	 5768.0	...
1908516	  746.8	  680.9	 5769.0	...
1908517	  746.8	  680.7	 5770.0	...
1908518	  746.7	  680.4	 5773.0	...
1908519	  747.0	  680.1	 5775.0	...
1908520	  747.4	  679.9	 5777.0	...
1908521	  747.7	  679.3	 5778.0	...
1908522	  747.6	  678.9	 5778.0	...
1908523	  747.4	  678.5	 5777.0	...
1908524	  747.4	  678.5	 5775.0	...
1908525	  747.6	  678.5	 5773.0	...
1908526	  747.9	  678.4	 5771.0	...
1908527	  748.0	  678.5	 5770.0	...
1908528	  747.9	  678.6	 5771.0	...
1908529	  747.8	  678.3	 5774.0	...
1908530	  747.8	  677.8	 5776.0	...
1908531	  747.8	  677.5	 5776.0	...
1908532	  747.8	  677.7	 5776.0	...
1908533	  747.9	  678.1	 5776.0	...
1908534	  747.9	  678.3	 5774.0	...
1908535	  747.8	  678.2	 5773.0	...
1908536	  747.7	  678.0	 5773.0	...
1908537	  747.7	  677.7	 5774.0	...
1908538	  747.7	  677.6	 5776.0	...
1908539	  747.6	  677.9	 5775.0	...
1908540	  747.4	  678.3	 5774.0	...
1908541	  747.2	  678.8	 5774.0	...
1908542	  747.1	  678.6	 5774.0	...
1908543	  747.1	  678.3	 5774.0	...
1908544	  747.1	  678.0	 5774.0	...
1908545	  747.5	  677.9	 5774.0	...
1908546	  747.9	  677.8	 5775.0	...
1908547	  748.3	  677.7	 5775.0	...
1908548	  748.4	  677.8	 5775.0	...
1908549	  748.1	  678.1	 5774.0	...
1908550	  747.9	  678.6	 5776.0	...
1908551	  747.7	  679.0	 5777.0	...
1908552	  747.8	  679.0	 5779.0	...
1908553	  747.9	  679.0	 5779.0	...
1908554	  747.8	  679.0	 5778.0	...
1908555	  747.6	  678.7	 5778.0	...
1908556	  747.4	  678.3	 5778.0	...
1908557	  747.4	  678.4	 5775.0	...
1908558	  747.5	  678.9	 5773.0	...
1908559	  747.5	  679.5	 5772.0	...
1908560	  747.3	  679.4	 5773.0	...
1908561	  747.1	  679.4	 5773.0	...
1908562	  747.1	  679.4	 5773.0	...
1908563	  747.4	  679.3	 5774.0	...
1908564	  747.6	  679.3	 5775.0	...
1908565	  747.6	  679.5	 5777.0	...
1908566	  747.9	  679.6	 5778.0	...
1908567	  748.0	  679.8	 5778.0	...
1908568	  748.0	  679.7	 5779.0	...
1908569	  747.7	  679.2	 5779.0	...
1908570	  747.6	  678.6	 5779.0	...
1908571	  747.6	  678.2	 5779.0	...
1908572	  747.7	  678.3	 5779.0	...
1908573	  747.8	  678.3	 5779.0	...
1908574	  747.9	  678.5	 5779.0	...
1908575	  747.8	  678.5	 5778.0	...
1908576	  747.8	  678.6	 5779.0	...
1908577	  747.7	  678.9	 5781.0	...
1908578	  747.8	  679.2	 5782.0	...
1908579	  747.7	  678.9	 5782.0	...
1908580	  747.7	  678.3	 5780.0	...
1908581	  747.6	  678.1	 5779.0	...
1908582	  747.7	  678.5	 5778.0	...
1908583	  747.8	  678.9	 5778.0	...
1908584	  747.9	  678.7	 5778.0	...
1908585	  747.7	  678.5	 5778.0	...
1908586	  747.5	  678.0	 5778.0	...
1908587	  747.6	  677.7	 5780.0	...
1908588	  747.8	  678.1	 5783.0	...
1908589	  747.9	  678.7	 5783.0	...
1908590	  747.8	  678.9	 5782.0	...
1908591	  747.2	  678.5	 5779.0	...
1908592	  746.8	  678.0	 5779.0	...
1908593	  746.6	  677.9	 5779.0	...
1908594	  746.7	  678.0	 5780.0	...
1908595	  746.8	  678.3	 5779.0	...
1908596	  746.8	  678.6	 5778.0	...
1908597	  746.7	  678.6	 5780.0	...
1908598	  746.6	  678.5	 5782.0	...
1908599	  746.7	  678.4	 5782.0	...
1908600	  746.8	  678.3	 5780.0	...
1908601	  747.0	  678.2	 5778.0	...
1908602	  746.9	  678.1	 5778.0	...
1908603	  746.8	  678.6	 5780.0	...
1908604	  746.8	  679.1	 5781.0	...
1908605	  746.9	  679.7	 5778.0	...
1908606	  746.8	  679.7	 5776.0	...
1908607	  746.8	  679.7	 5775.0	...
1908608	  746.8	  679.7	 5774.0	...
1908609	  746.9	  679.5	 5774.0	...
1908610	  747.2	  679.2	 5775.0	...
1908611	  747.5	  678.9	 5776.0	...
1908612	  747.4	  678.9	 5773.0	...
1908613	  747.1	  679.2	 5769.0	...
1908614	  746.7	  679.6	 5766.0	...
1908615	  746.6	  679.7	 5767.0	...
1908616	  746.9	  679.9	 5769.0	...
1908617	  747.3	  679.9	 5770.0	...
1908618	  747.6	  680.0	 5770.0	...
1908619	  747.5	  680.2	 5770.0	...
1908620	  747.5	  680.2	 5770.0	...
1908621	  747.5	  680.4	 5770.0	...
1908622	  747.7	  680.3	 5771.0	...
1908623	  748.0	  680.2	 5773.0	...
1908624	  748.1	  680.2	 5775.0	...
1908625	  748.3	  680.1	 5772.0	...
1908626	  748.5	  680.2	 5768.0	...
1908627	  748.6	  680.3	 5765.0	...
1908628	  748.3	  680.3	 5767.0	...
1908629	  748.0	  680.5	 5769.0	...
1908630	  748.0	  680.6	 5769.0	...
1908631	  748.0	  680.6	 5770.0	...
1908632	  747.9	  680.4	 5770.0	...
1908633	  747.8	  680.3	 5770.0	...
1908634	  747.7	  680.0	 5771.0	...
1908635	  747.6	  679.7	 5772.0	...
1908636	  747.5	  679.3	 5774.0	...
1908637	  747.4	  679.3	 5775.0	...
1908638	  747.7	  678.5	 5775.0	...
1908639	  748.0	  677.8	 5776.0	...
1908640	  748.2	  677.2	 5777.0	...
1908641	  748.2	  677.2	 5776.0	...
1908642	  748.1	  676.9	 5775.0	...
MSG	1908643 0000 _ Number Off
1908643	  748.2	  676.6	 5776.0	...
1908644	  748.3	  676.3	 5779.0	...
1908645	  748.4	  676.2	 5780.0	...
1908646	  748.5	  676.0	 5779.0	...
1908647	  748.5	  675.7	 5781.0	...
1908648	  748.5	  675.2	 5783.0	...
1908649	  748.5	  674.7	 5786.0	...
1908650	  748.4	  674.1	 5784.0	...
1908651	  748.3	  674.2	 5782.0	...
1908652	  748.1	  673.8	 5781.0	...
1908653	  748.0	  673.4	 5784.0	...
1908654	  747.9	  672.9	 5787.0	...
1908655	  747.9	  673.1	 5787.0	...
1908656	  748.0	  673.3	 5787.0	...
1908657	  748.1	  673.4	 5786.0	...
1908658	  748.0	  673.3	 5785.0	...
1908659	  747.8	  673.1	 5785.0	...
1908660	  747.4	  673.0	 5784.0	...
1908661	  747.3	  672.9	 5784.0	...
1908662	  747.2	  672.7	 5786.0	...
1908663	  747.2	  672.3	 5788.0	...
1908664	  747.2	  672.0	 5791.0	...
1908665	  747.5	  671.7	 5792.0	...
1908666	  747.8	  671.4	 5793.0	...
1908667	  747.8	  671.1	 5795.0	...
1908668	  747.5	  670.8	 5796.0	...
1908669	  747.6	  670.7	 5797.0	...
1908670	  747.8	  670.1	 5798.0	...
1908671	  748.0	  669.7	 5797.0	...
1908672	  747.9	  669.3	 5796.0	...
1908673	  747.9	  669.4	 5794.0	...
1908674	  747.9	  669.5	 5793.0	...
1908675	  747.6	  669.6	 5793.0	...
1908676	  747.3	  669.7	 5793.0	...
1908677	  747.1	  669.5	 5795.0	...
1908678	  747.0	  669.1	 5798.0	...
1908679	  746.9	  668.6	 5801.0	...
1908680	  747.1	  668.5	 5804.0	...
1908681	  747.4	  668.6	 5804.0	...
1908682	  747.8	  668.6	 5805.0	...
1908683	  748.0	  668.6	 5805.0	...
1908684	  748.1	  668.6	 5805.0	...
1908685	  748.3	  669.1	 5803.0	...
1908686	  748.4	  669.6	 5802.0	...
1908687	  748.4	  670.2	 5800.0	...
1908688	  748.0	  670.5	 5799.0	...
1908689	  747.7	  670.4	 5799.0	...
1908690	  747.1	  670.1	 5800.0	...
1908691	  746.5	  669.9	 5802.0	...
1908692	  745.6	  670.2	 5804.0	...
1908693	  745.0	  670.4	 5805.0	...
1908694	  744.6	  670.5	 5805.0	...
1908695	  744.1	  670.5	 5804.0	...
1908696	  743.7	  670.1	 5804.0	...
1908697	  743.6	  669.7	 5804.0	...
1908698	  744.2	  669.1	 5804.0	...
1908699	  744.9	  668.9	 5804.0	...
1908700	  745.3	  669.0	 5804.0	...
1908701	  745.6	  669.1	 5804.0	...
1908702	  745.9	  669.2	 5803.0	...
1908703	  746.0	  669.0	 5802.0	...
1908704	  746.2	  668.6	 5802.0	...
1908705	  746.2	  668.1	 5802.0	...
1908706	  746.3	  667.7	 5802.0	...
1908707	  746.4	  667.5	 5803.0	...
1908708	  746.4	  667.4	 5803.0	...
1908709	  746.4	  667.2	 5803.0	...
1908710	  746.6	  666.5	 5806.0	...
1908711	  746.7	  665.8	 5808.0	...
1908712	  746.8	  664.9	 5811.0	...
1908713	  746.8	  664.4	 5814.0	...
1908714	  746.9	  663.9	 5818.0	...
1908715	  747.1	  663.1	 5820.0	...
1908716	  747.4	  662.4	 5819.0	...
1908717	  747.6	  661.4	 5818.0	...
1908718	  747.7	  660.7	 5819.0	...
1908719	  747.6	  659.8	 5821.0	...
1908720	  747.5	  659.0	 5823.0	...
1908721	  747.2	  658.1	 5824.0	...
1908722	  747.0	  657.3	 5825.0	...
1908723	  747.0	  656.7	 5827.0	...
1908724	  747.0	  656.0	 5830.0	...
1908725	  747.0	  655.0	 5836.0	...
1908726	  746.8	  654.3	 5839.0	...
1908727	  746.6	  654.1	 5840.0	...
1908728	  746.8	  653.6	 5838.0	...
1908729	  747.0	  653.0	 5837.0	...
1908730	  747.1	  652.2	 5839.0	...
1908731	  747.1	  652.0	 5841.0	...
1908732	  747.0	  652.0	 5842.0	...
1908733	  747.1	  652.2	 5840.0	...
1908734	  747.2	  652.5	 5837.0	...
1908735	  747.2	  652.7	 5837.0	...
1908736	  747.3	  652.9	 5837.0	...
1908737	  747.2	  653.2	 5837.0	...
1908738	  747.1	  653.4	 5838.0	...
1908739	  746.8	  653.6	 5840.0	...
1908740	  746.6	  653.8	 5837.0	...
1908741	  746.6	  654.0	 5833.0	...
1908742	  747.0	  654.7	 5829.0	...
1908743	  747.5	  655.4	 5829.0	...
1908744	  748.0	  655.8	 5830.0	...
1908745	  748.1	  656.9	 5823.0	...
1908746	  748.0	  658.1	 5816.0	...
1908747	  747.9	  659.4	 5808.0	...
1908748	  748.0	  660.0	 5806.0	...
1908749	  748.5	  661.2	 5802.0	...
1908750	  749.0	  662.3	 5798.0	...
1908751	  749.5	  662.9	 5796.0	...
1908752	  749.7	  664.0	 5793.0	...
1908753	  749.8	  665.8	 5786.0	...
EFIX R   1906031	1908753	2723	  757.0	  681.6	   5682
SSACC R  1908754
1908754	  750.0	  667.6	 5777.0	...
1908755	  750.3	  669.5	 5771.0	...
1908756	  750.5	  671.4	 5764.0	...
1908757	  750.7	  673.9	 5757.0	...
1908758	  750.9	  676.0	 5744.0	...
1908759	  750.9	  679.5	 5734.0	...
1908760	  751.0	  683.0	 5721.0	...
1908761	  751.4	  686.7	 5709.0	...
1908762	  752.0	  689.8	 5696.0	...
1908763	  752.6	  693.7	 5682.0	...
1908764	  753.2	  696.4	 5673.0	...
1908765	  754.1	  698.9	 5664.0	...
1908766	  754.9	  700.2	 5659.0	...
1908767	  756.0	  702.3	 5650.0	...
1908768	  756.9	  705.9	 5634.0	...
1908769	  757.8	  711.0	 5616.0	...
1908770	  758.5	  717.1	 5593.0	...
1908771	  759.1	  723.4	 5577.0	...
1908772	  759.8	  730.7	 5546.0	...
1908773	  760.7	  739.0	 5513.0	...
1908774	  761.5	  747.2	 5475.0	...
1908775	  762.5	  755.6	 5443.0	...
1908776	  763.4	  765.9	 5404.0	...
1908777	  764.3	  777.3	 5357.0	...
1908778	  764.9	  790.8	 5304.0	...
1908779	  765.3	  803.6	 5254.0	...
1908780	  765.8	  816.5	 5206.0	...
1908781	  766.9	  828.8	 5157.0	...
1908782	  768.3	  842.0	 5102.0	...
1908783	  769.1	  855.4	 5050.0	...
1908784	  770.0	  870.1	 4990.0	...
1908785	  771.0	  885.6	 4928.0	...
1908786	  772.1	  901.9	 4863.0	...
1908787	  773.3	  919.2	 4794.0	...
1908788	  774.1	  936.9	 4727.0	...
1908789	  775.1	  956.0	 4654.0	...
1908790	  775.5	  974.7	 4577.0	...
1908791	  776.5	  994.6	 4501.0	...
1908792	  777.1	 1015.3	 4419.0	...
1908793	  778.6	 1037.8	 4337.0	...
1908794	  779.0	 1061.0	 4248.0	...
1908795	  780.2	 1085.6	 4158.0	...
1908796	  781.4	 1110.7	 4059.0	...
1908797	  782.9	 1137.4	 3957.0	...
1908798	  784.7	 1164.6	 3858.0	...
1908799	  785.6	 1193.3	 3751.0	...
1908800	  787.3	 1223.0	 3637.0	...
1908801	  789.2	 1252.6	 3515.0	...
1908802	  791.5	 1282.8	 3402.0	...
1908803	  794.2	 1314.0	 3285.0	...
1908804	  797.0	 1345.4	 3167.0	...
1908805	  800.0	 1377.7	 3045.0	...
1908806	  802.2	 1408.4	 2931.0	...
1908807	  803.4	 1429.4	 2855.0	...
1908808	  803.9	 1439.2	 2819.0	...
1908809	  803.9	 1439.2	 2819.0	...
SBLINK R 1908810
1908810	   .	   .	    0.0	...
1908811	   .	   .	    0.0	...
1908812	   .	   .	    0.0	...
1908813	   .	   .	    0.0	...
1908814	   .	   .	    0.0	...
1908815	   .	   .	    0.0	...
1908816	   .	   .	    0.0	...
1908817	   .	   .	    0.0	...
1908818	   .	   .	    0.0	...
1908819	   .	   .	    0.0	...
1908820	   .	   .	    0.0	...
1908821	   .	   .	    0.0	...
1908822	   .	   .	    0.0	...
1908823	   .	   .	    0.0	...
1908824	   .	   .	    0.0	...
1908825	   .	   .	    0.0	...
1908826	   .	   .	    0.0	...
1908827	   .	   .	    0.0	...
1908828	   .	   .	    0.0	...
1908829	   .	   .	    0.0	...
1908830	   .	   .	    0.0	...
1908831	   .	   .	    0.0	...
1908832	   .	   .	    0.0	...
1908833	   .	   .	    0.0	...
1908834	   .	   .	    0.0	...
1908835	   .	   .	    0.0	...
1908836	   .	   .	    0.0	...
1908837	   .	   .	    0.0	...
1908838	   .	   .	    0.0	...
1908839	   .	   .	    0.0	...
1908840	   .	   .	    0.0	...
1908841	   .	   .	    0.0	...
1908842	   .	   .	    0.0	...
1908843	   .	   .	    0.0	...
1908844	   .	   .	    0.0	...
1908845	   .	   .	    0.0	...
1908846	   .	   .	    0.0	...
1908847	   .	   .	    0.0	...
1908848	   .	   .	    0.0	...
1908849	   .	   .	    0.0	...
1908850	   .	   .	    0.0	...
1908851	   .	   .	    0.0	...
1908852	   .	   .	    0.0	...
1908853	   .	   .	    0.0	...
1908854	   .	   .	    0.0	...
1908855	   .	   .	    0.0	...
1908856	   .	   .	    0.0	...
1908857	   .	   .	    0.0	...
1908858	   .	   .	    0.0	...
1908859	   .	   .	    0.0	...
1908860	   .	   .	    0.0	...
1908861	   .	   .	    0.0	...
1908862	   .	   .	    0.0	...
1908863	   .	   .	    0.0	...
1908864	   .	   .	    0.0	...
1908865	   .	   .	    0.0	...
1908866	   .	   .	    0.0	...
1908867	   .	   .	    0.0	...
1908868	   .	   .	    0.0	...
1908869	   .	   .	    0.0	...
1908870	   .	   .	    0.0	...
1908871	   .	   .	    0.0	...
1908872	   .	   .	    0.0	...
1908873	   .	   .	    0.0	...
1908874	   .	   .	    0.0	...
1908875	   .	   .	    0.0	...
1908876	   .	   .	    0.0	...
1908877	   .	   .	    0.0	...
1908878	   .	   .	    0.0	...
1908879	   .	   .	    0.0	...
1908880	   .	   .	    0.0	...
1908881	   .	   .	    0.0	...
1908882	   .	   .	    0.0	...
1908883	   .	   .	    0.0	...
1908884	   .	   .	    0.0	...
1908885	   .	   .	    0.0	...
1908886	   .	   .	    0.0	...
1908887	   .	   .	    0.0	...
1908888	   .	   .	    0.0	...
1908889	   .	   .	    0.0	...
1908890	   .	   .	    0.0	...
1908891	   .	   .	    0.0	...
1908892	   .	   .	    0.0	...
1908893	   .	   .	    0.0	...
1908894	   .	   .	    0.0	...
1908895	   .	   .	    0.0	...
1908896	   .	   .	    0.0	...
1908897	   .	   .	    0.0	...
1908898	   .	   .	    0.0	...
1908899	   .	   .	    0.0	...
1908900	   .	   .	    0.0	...
1908901	   .	   .	    0.0	...
1908902	   .	   .	    0.0	...
1908903	   .	   .	    0.0	...
1908904	   .	   .	    0.0	...
1908905	   .	   .	    0.0	...
1908906	   .	   .	    0.0	...
1908907	   .	   .	    0.0	...
1908908	   .	   .	    0.0	...
1908909	   .	   .	    0.0	...
1908910	   .	   .	    0.0	...
1908911	   .	   .	    0.0	...
1908912	   .	   .	    0.0	...
1908913	   .	   .	    0.0	...
1908914	   .	   .	    0.0	...
1908915	   .	   .	    0.0	...
1908916	   .	   .	    0.0	...
1908917	   .	   .	    0.0	...
1908918	   .	   .	    0.0	...
1908919	   .	   .	    0.0	...
1908920	   .	   .	    0.0	...
1908921	   .	   .	    0.0	...
1908922	   .	   .	    0.0	...
1908923	   .	   .	    0.0	...
1908924	   .	   .	    0.0	...
1908925	   .	   .	    0.0	...
1908926	   .	   .	    0.0	...
1908927	   .	   .	    0.0	...
1908928	   .	   .	    0.0	...
1908929	   .	   .	    0.0	...
1908930	   .	   .	    0.0	...
1908931	   .	   .	    0.0	...
EBLINK R 1908810	1908931	122
1908932	  818.4	 1404.8	 2819.0	...
1908933	  818.4	 1404.8	 2819.0	...
1908934	  817.2	 1401.6	 2827.0	...
1908935	  815.6	 1394.7	 2859.0	...
1908936	  813.7	 1385.0	 2897.0	...
1908937	  812.2	 1375.0	 2941.0	...
1908938	  810.8	 1365.4	 2970.0	...
1908939	  809.8	 1355.2	 3009.0	...
1908940	  809.2	 1344.4	 3044.0	...
1908941	  807.6	 1333.8	 3075.0	...
1908942	  805.5	 1323.4	 3106.0	...
1908943	  803.7	 1314.1	 3139.0	...
1908944	  803.0	 1304.0	 3177.0	...
1908945	  802.7	 1293.8	 3212.0	...
1908946	  802.2	 1283.2	 3244.0	...
1908947	  801.9	 1272.9	 3278.0	...
1908948	  801.1	 1261.9	 3315.0	...
1908949	  800.4	 1251.9	 3349.0	...
1908950	  799.1	 1242.7	 3381.0	...
1908951	  797.8	 1233.8	 3416.0	...
1908952	  796.5	 1224.3	 3450.0	...
1908953	  795.6	 1214.8	 3484.0	...
1908954	  795.4	 1206.0	 3513.0	...
1908955	  795.2	 1197.5	 3542.0	...
1908956	  794.9	 1189.5	 3569.0	...
1908957	  794.5	 1181.7	 3602.0	...
1908958	  794.3	 1173.5	 3636.0	...
1908959	  794.3	 1165.5	 3668.0	...
1908960	  794.0	 1158.0	 3691.0	...
1908961	  793.5	 1150.5	 3720.0	...
1908962	  792.8	 1143.8	 3746.0	...
1908963	  792.1	 1137.5	 3768.0	...
1908964	  791.3	 1131.5	 3786.0	...
1908965	  790.3	 1125.3	 3806.0	...
1908966	  789.3	 1118.7	 3831.0	...
1908967	  788.9	 1112.3	 3856.0	...
1908968	  788.6	 1105.3	 3878.0	...
1908969	  788.4	 1098.3	 3904.0	...
1908970	  787.5	 1090.5	 3928.0	...
1908971	  786.7	 1083.2	 3954.0	...
1908972	  785.8	 1075.6	 3983.0	...
1908973	  785.0	 1069.0	 4009.0	...
1908974	  784.1	 1061.0	 4036.0	...
1908975	  783.3	 1054.2	 4059.0	...
1908976	  782.5	 1046.7	 4085.0	...
1908977	  781.8	 1040.2	 4106.0	...
1908978	  781.1	 1032.5	 4132.0	...
1908979	  780.5	 1025.7	 4154.0	...
1908980	  779.8	 1018.6	 4179.0	...
1908981	  779.2	 1011.6	 4202.0	...
1908982	  778.6	 1005.1	 4223.0	...
1908983	  778.7	  998.4	 4241.0	...
1908984	  778.9	  992.9	 4256.0	...
1908985	  778.8	  986.8	 4275.0	...
1908986	  778.7	  981.8	 4300.0	...
1908987	  778.5	  976.0	 4321.0	...
1908988	  778.2	  970.5	 4344.0	...
1908989	  777.5	  964.8	 4361.0	...
1908990	  777.2	  959.9	 4376.0	...
1908991	  777.3	  955.4	 4395.0	...
1908992	  777.4	  950.4	 4410.0	...
1908993	  777.1	  945.0	 4428.0	...
1908994	  776.6	  940.0	 4434.0	...
1908995	  776.5	  935.3	 4451.0	...
1908996	  776.5	  930.6	 4465.0	...
1908997	  776.1	  925.9	 4485.0	...
1908998	  775.4	  921.3	 4499.0	...
1908999	  774.6	  917.2	 4517.0	...
1909000	  774.2	  912.4	 4534.0	...
1909001	  773.9	  908.6	 4548.0	...
ESACC R  1908754	1909001	248	  750.0	  667.6	  773.9	  908.6	   5.18	   3270
SFIX R   1909002
1909002	  773.5	  904.5	 4561.0	...
1909003	  773.3	  900.8	 4570.0	...
1909004	  773.0	  897.2	 4581.0	...
1909005	  772.8	  893.2	 4591.0	...
1909006	  772.6	  889.4	 4608.0	...
1909007	  772.4	  885.2	 4620.0	...
1909008	  772.3	  882.8	 4627.0	...
1909009	  772.1	  879.8	 4633.0	...
1909010	  771.8	  876.7	 4640.0	...
1909011	  771.4	  873.0	 4653.0	...
1909012	  771.0	  870.2	 4663.0	...
1909013	  770.7	  867.3	 4674.0	...
1909014	  770.7	  864.6	 4683.0	...
1909015	  770.8	  862.1	 4690.0	...
1909016	  770.8	  859.9	 4695.0	...
1909017	  770.5	  857.3	 4698.0	...
1909018	  770.1	  854.6	 4704.0	...
1909019	  769.7	  851.6	 4710.0	...
1909020	  769.4	  848.8	 4718.0	...
1909021	  769.1	  846.6	 4723.0	...
1909022	  769.3	  844.7	 4731.0	...
1909023	  769.4	  842.8	 4738.0	...
1909024	  770.0	  840.3	 4748.0	...
1909025	  770.2	  838.0	 4754.0	...
1909026	  770.2	  835.8	 4759.0	...
1909027	  769.6	  834.0	 4762.0	...
1909028	  769.1	  831.6	 4768.0	...
1909029	  768.8	  829.1	 4771.0	...
1909030	  768.7	  826.7	 4776.0	...
1909031	  769.0	  824.6	 4783.0	...
1909032	  769.5	  823.3	 4789.0	...
1909033	  769.6	  821.5	 4795.0	...
1909034	  769.4	  820.6	 4798.0	...
1909035	  769.1	  819.4	 4801.0	...
1909036	  768.9	  818.0	 4805.0	...
1909037	  768.7	  816.2	 4809.0	...
1909038	  768.5	  814.0	 4814.0	...
1909039	  768.3	  811.8	 4818.0	...
1909040	  768.2	  810.0	 4820.0	...
1909041	  768.0	  808.7	 4821.0	...
1909042	  767.9	  808.0	 4824.0	...
1909043	  767.9	  806.3	 4828.0	...
1909044	  768.0	  804.8	 4832.0	...
1909045	  768.1	  802.6	 4838.0	...
1909046	  768.0	  801.0	 4841.0	...
1909047	  767.8	  799.1	 4845.0	...
1909048	  767.7	  797.8	 4850.0	...
1909049	  767.7	  796.3	 4855.0	...
1909050	  767.7	  795.0	 4858.0	...
1909051	  767.8	  794.1	 4854.0	...
1909052	  767.8	  793.9	 4849.0	...
1909053	  767.7	  792.9	 4846.0	...
1909054	  767.6	  791.6	 4845.0	...
1909055	  767.4	  789.9	 4845.0	...
1909056	  767.4	  789.1	 4845.0	...
1909057	  767.9	  788.6	 4845.0	...
1909058	  768.3	  788.6	 4846.0	...
1909059	  768.5	  788.6	 4847.0	...
1909060	  768.2	  788.7	 4847.0	...
1909061	  767.9	  788.8	 4844.0	...
1909062	  767.7	  788.8	 4840.0	...
1909063	  767.5	  788.4	 4837.0	...
1909064	  767.3	  787.7	 4837.0	...
1909065	  767.3	  786.4	 4838.0	...
1909066	  767.3	  785.4	 4837.0	...
1909067	  767.4	  784.8	 4838.0	...
1909068	  767.4	  784.4	 4838.0	...
1909069	  767.4	  783.2	 4838.0	...
1909070	  767.4	  781.9	 4837.0	...
1909071	  767.3	  781.2	 4837.0	...
1909072	  767.0	  780.7	 4837.0	...
1909073	  766.7	  779.7	 4840.0	...
1909074	  766.4	  778.5	 4842.0	...
1909075	  766.2	  777.6	 4845.0	...
1909076	  765.9	  776.6	 4847.0	...
1909077	  765.7	  775.8	 4850.0	...
1909078	  765.5	  775.0	 4852.0	...
1909079	  765.4	  774.1	 4853.0	...
1909080	  765.2	  773.2	 4853.0	...
1909081	  765.0	  772.2	 4853.0	...
1909082	  764.9	  771.6	 4854.0	...
1909083	  764.9	  771.0	 4854.0	...
1909084	  765.1	  769.8	 4853.0	...
1909085	  765.2	  769.2	 4852.0	...
1909086	  765.3	  768.2	 4851.0	...
1909087	  765.3	  767.7	 4851.0	...
1909088	  765.2	  767.3	 4851.0	...
1909089	  765.3	  767.2	 4851.0	...
1909090	  765.2	  766.5	 4852.0	...
1909091	  765.0	  765.8	 4851.0	...
1909092	  764.8	  765.1	 4850.0	...
1909093	  764.4	  764.2	 4848.0	...
1909094	  764.3	  763.2	 4846.0	...
1909095	  764.3	  762.3	 4845.0	...
1909096	  764.5	  761.5	 4849.0	...
1909097	  764.5	  760.1	 4855.0	...
1909098	  764.2	  758.7	 4860.0	...
1909099	  764.1	  758.1	 4860.0	...
1909100	  763.9	  757.9	 4860.0	...
1909101	  763.7	  757.0	 4860.0	...
1909102	  763.4	  756.2	 4860.0	...
1909103	  763.3	  755.3	 4859.0	...
1909104	  763.3	  755.0	 4858.0	...
1909105	  763.2	  754.3	 4858.0	...
1909106	  763.1	  753.8	 4859.0	...
1909107	  763.1	  753.2	 4860.0	...
1909108	  763.5	  752.8	 4861.0	...
1909109	  764.0	  752.3	 4861.0	...
1909110	  764.5	  751.5	 4859.0	...
1909111	  764.5	  750.4	 4857.0	...
1909112	  764.2	  749.6	 4855.0	...
1909113	  763.6	  749.0	 4856.0	...
1909114	  763.0	  748.6	 4858.0	...
1909115	  762.7	  747.8	 4860.0	...
1909116	  762.8	  746.6	 4862.0	...
1909117	  763.1	  745.7	 4862.0	...
1909118	  763.5	  744.8	 4862.0	...
1909119	  763.4	  744.4	 4863.0	...
1909120	  763.3	  743.6	 4865.0	...
1909121	  763.3	  742.9	 4867.0	...
1909122	  763.3	  742.2	 4869.0	...
1909123	  763.3	  741.8	 4870.0	...
1909124	  763.3	  740.9	 4871.0	...
1909125	  763.2	  740.3	 4871.0	...
1909126	  762.9	  739.7	 4870.0	...
1909127	  762.5	  739.6	 4869.0	...
1909128	  762.1	  738.9	 4870.0	...
1909129	  761.8	  738.1	 4871.0	...
1909130	  761.9	  737.3	 4872.0	...
1909131	  762.2	  736.7	 4873.0	...
1909132	  762.5	  736.0	 4873.0	...
1909133	  762.5	  735.4	 4872.0	...
1909134	  762.6	  735.0	 4872.0	...
1909135	  762.5	  734.1	 4872.0	...
1909136	  762.0	  733.4	 4873.0	...
1909137	  761.5	  732.7	 4875.0	...
1909138	  761.0	  732.1	 4876.0	...
1909139	  761.4	  730.8	 4878.0	...
1909140	  761.7	  729.5	 4878.0	...
1909141	  762.1	  728.6	 4878.0	...
1909142	  762.1	  728.3	 4877.0	...
1909143	  762.1	  728.2	 4876.0	...
1909144	  762.1	  728.0	 4876.0	...
1909145	  762.0	  727.0	 4877.0	...
1909146	  761.8	  725.9	 4877.0	...
1909147	  761.5	  724.8	 4878.0	...
1909148	  761.3	  724.5	 4878.0	...
1909149	  761.2	  724.1	 4878.0	...
1909150	  761.2	  723.3	 4880.0	...
1909151	  761.1	  722.6	 4882.0	...
1909152	  761.3	  721.9	 4883.0	...
1909153	  761.6	  721.5	 4882.0	...
1909154	  761.8	  721.3	 4881.0	...
1909155	  761.7	  721.0	 4882.0	...
1909156	  761.4	  720.7	 4883.0	...
1909157	  761.3	  720.1	 4883.0	...
1909158	  761.2	  719.5	 4882.0	...
1909159	  761.3	  718.8	 4882.0	...
1909160	  761.3	  718.6	 4882.0	...
1909161	  761.3	  718.3	 4883.0	...
1909162	  761.0	  717.4	 4882.0	...
1909163	  760.8	  716.5	 4883.0	...
1909164	  760.7	  715.3	 4884.0	...
1909165	  760.7	  714.6	 4885.0	...
1909166	  760.7	  714.1	 4886.0	...
1909167	  760.3	  714.0	 4886.0	...
1909168	  760.0	  714.0	 4886.0	...
1909169	  759.9	  714.0	 4887.0	...
1909170	  760.1	  713.9	 4889.0	...
1909171	  760.3	  713.4	 4889.0	...
1909172	  760.2	  713.0	 4887.0	...
1909173	  760.1	  712.7	 4884.0	...
1909174	  760.0	  712.7	 4884.0	...
1909175	  759.9	  712.6	 4885.0	...
1909176	  760.2	  712.5	 4887.0	...
1909177	  760.5	  712.0	 4887.0	...
1909178	  760.8	  711.4	 4887.0	...
1909179	  760.7	  710.9	 4887.0	...
1909180	  760.5	  710.5	 4887.0	...
1909181	  760.3	  710.3	 4887.0	...
1909182	  760.1	  709.9	 4888.0	...
1909183	  760.0	  709.6	 4890.0	...
1909184	  759.9	  709.4	 4892.0	...
1909185	  760.0	  709.2	 4892.0	...
1909186	  760.2	  709.0	 4890.0	...
1909187	  760.4	  709.2	 4888.0	...
1909188	  760.4	  709.4	 4885.0	...
1909189	  760.3	  709.5	 4884.0	...
1909190	  760.2	  709.3	 4882.0	...
1909191	  760.3	  709.2	 4883.0	...
1909192	  760.5	  709.2	 4885.0	...
1909193	  760.6	  709.3	 4886.0	...
1909194	  760.4	  709.0	 4887.0	...
1909195	  760.1	  708.8	 4886.0	...
1909196	  759.9	  708.5	 4886.0	...
1909197	  759.7	  708.0	 4885.0	...
1909198	  759.8	  707.4	 4885.0	...
1909199	  759.8	  707.0	 4885.0	...
1909200	  759.8	  707.3	 4882.0	...
1909201	  759.7	  707.5	 4879.0	...
1909202	  759.5	  707.0	 4880.0	...
1909203	  759.3	  706.2	 4883.0	...
1909204	  759.3	  705.4	 4887.0	...
1909205	  759.6	  705.3	 4888.0	...
1909206	  759.9	  705.5	 4889.0	...
1909207	  759.9	  705.6	 4889.0	...
1909208	  759.8	  705.5	 4888.0	...
1909209	  759.7	  705.4	 4886.0	...
1909210	  759.7	  705.2	 4882.0	...
1909211	  759.8	  705.0	 4878.0	...
1909212	  759.7	  704.9	 4877.0	...
1909213	  759.5	  704.9	 4878.0	...
1909214	  759.5	  704.9	 4880.0	...
1909215	  759.6	  704.7	 4881.0	...
1909216	  759.7	  704.4	 4882.0	...
1909217	  759.8	  704.3	 4880.0	...
1909218	  759.9	  704.4	 4877.0	...
1909219	  759.9	  704.5	 4873.0	...
1909220	  759.9	  704.1	 4872.0	...
1909221	  759.7	  703.7	 4874.0	...
1909222	  759.5	  703.3	 4877.0	...
1909223	  759.4	  703.2	 4880.0	...
1909224	  759.7	  703.0	 4881.0	...
1909225	  759.9	  702.3	 4882.0	...
1909226	  759.7	  701.8	 4883.0	...
1909227	  759.2	  701.3	 4885.0	...
1909228	  758.7	  701.3	 4886.0	...
1909229	  758.7	  701.0	 4887.0	...
1909230	  759.0	  700.7	 4888.0	...
1909231	  759.4	  700.4	 4888.0	...
1909232	  759.5	  700.2	 4888.0	...
1909233	  759.3	  699.9	 4889.0	...
1909234	  759.1	  699.6	 4887.0	...
1909235	  759.1	  698.9	 4885.0	...
1909236	  759.2	  698.6	 4883.0	...
1909237	  759.3	  698.0	 4885.0	...
1909238	  759.4	  697.7	 4887.0	...
1909239	  759.3	  697.5	 4888.0	...
1909240	  759.2	  697.5	 4887.0	...
1909241	  759.0	  697.0	 4887.0	...
1909242	  758.9	  696.2	 4888.0	...
1909243	  758.9	  695.3	 4888.0	...
1909244	  759.2	  694.8	 4891.0	...
1909245	  759.6	  694.7	 4895.0	...
1909246	  759.9	  694.2	 4896.0	...
1909247	  759.9	  693.8	 4892.0	...
1909248	  759.7	  692.3	 4889.0	...
1909249	  759.6	  691.0	 4889.0	...
1909250	  759.4	  689.5	 4889.0	...
1909251	  759.4	  688.9	 4890.0	...
1909252	  759.4	  688.5	 4894.0	...
1909253	  759.3	  687.6	 4897.0	...
1909254	  759.1	  686.7	 4900.0	...
1909255	  759.0	  685.8	 4901.0	...
1909256	  759.0	  685.7	 4901.0	...
1909257	  759.0	  685.0	 4902.0	...
1909258	  759.0	  684.4	 4902.0	...
1909259	  759.0	  683.8	 4902.0	...
1909260	  758.9	  683.2	 4904.0	...
1909261	  758.9	  682.6	 4907.0	...
1909262	  758.8	  682.1	 4908.0	...
1909263	  758.7	  682.2	 4907.0	...
1909264	  758.5	  682.1	 4906.0	...
1909265	  758.5	  681.8	 4908.0	...
1909266	  758.6	  681.1	 4909.0	...
1909267	  758.7	  680.7	 4911.0	...
1909268	  758.6	  680.2	 4910.0	...
1909269	  758.6	  679.8	 4910.0	...
1909270	  758.7	  679.5	 4909.0	...
1909271	  758.7	  679.2	 4910.0	...
1909272	  758.7	  679.2	 4911.0	...
1909273	  758.7	  679.3	 4912.0	...
1909274	  758.7	  679.1	 4913.0	...
1909275	  758.6	  679.0	 4913.0	...
1909276	  758.5	  679.0	 4912.0	...
1909277	  758.7	  679.1	 4911.0	...
1909278	  758.9	  678.7	 4910.0	...
1909279	  759.1	  678.3	 4909.0	...
1909280	  759.0	  677.9	 4908.0	...
1909281	  759.0	  677.7	 4908.0	...
1909282	  758.9	  677.3	 4908.0	...
1909283	  758.9	  676.8	 4908.0	...
1909284	  758.8	  676.2	 4908.0	...
1909285	  758.7	  675.8	 4908.0	...
1909286	  758.4	  675.7	 4908.0	...
1909287	  758.1	  675.6	 4908.0	...
1909288	  757.8	  675.5	 4908.0	...
1909289	  757.8	  675.3	 4908.0	...
1909290	  757.9	  675.2	 4908.0	...
1909291	  758.1	  675.0	 4907.0	...
1909292	  758.2	  674.8	 4906.0	...
1909293	  758.3	  674.8	 4907.0	...
1909294	  758.3	  674.4	 4910.0	...
1909295	  758.4	  673.8	 4912.0	...
1909296	  758.6	  673.2	 4912.0	...
1909297	  758.8	  673.3	 4912.0	...
1909298	  759.0	  673.4	 4913.0	...
1909299	  759.0	  673.5	 4911.0	...
1909300	  759.0	  673.6	 4910.0	...
1909301	  758.9	  673.7	 4908.0	...
1909302	  758.7	  673.4	 4908.0	...
1909303	  758.5	  673.1	 4908.0	...
1909304	  758.6	  672.7	 4908.0	...
1909305	  758.8	  672.5	 4907.0	...
1909306	  758.9	  672.0	 4906.0	...
1909307	  758.8	  671.6	 4906.0	...
1909308	  758.6	  671.1	 4906.0	...
1909309	  758.4	  670.9	 4906.0	...
1909310	  758.2	  670.5	 4906.0	...
1909311	  758.1	  670.0	 4906.0	...
1909312	  757.9	  669.7	 4907.0	...
1909313	  757.7	  669.3	 4906.0	...
1909314	  757.6	  669.0	 4906.0	...
1909315	  757.7	  668.6	 4905.0	...
1909316	  757.9	  668.4	 4903.0	...
1909317	  757.9	  668.5	 4900.0	...
1909318	  757.9	  668.5	 4898.0	...
1909319	  758.0	  668.4	 4897.0	...
1909320	  758.0	  668.0	 4896.0	...
1909321	  758.2	  667.6	 4895.0	...
1909322	  758.4	  667.3	 4894.0	...
1909323	  758.6	  667.0	 4894.0	...
1909324	  758.8	  666.8	 4894.0	...
1909325	  758.8	  666.6	 4894.0	...
1909326	  758.7	  666.5	 4895.0	...
1909327	  758.4	  666.5	 4895.0	...
1909328	  758.2	  666.4	 4893.0	...
1909329	  758.1	  666.5	 4891.0	...
1909330	  758.1	  666.5	 4889.0	...
1909331	  758.0	  666.5	 4887.0	...
1909332	  758.1	  666.0	 4886.0	...
1909333	  758.4	  665.7	 4886.0	...
1909334	  758.7	  665.4	 4889.0	...
1909335	  758.7	  665.3	 4892.0	...
1909336	  758.8	  665.1	 4893.0	...
1909337	  758.8	  664.4	 4894.0	...
1909338	  758.7	  663.8	 4895.0	...
1909339	  758.7	  663.0	 4896.0	...
1909340	  758.7	  662.5	 4895.0	...
1909341	  758.8	  662.0	 4895.0	...
1909342	  758.8	  661.4	 4894.0	...
1909343	  758.8	  660.9	 4895.0	...
1909344	  758.6	  660.2	 4897.0	...
1909345	  758.4	  659.8	 4899.0	...
1909346	  758.2	  659.5	 4898.0	...
1909347	  758.2	  659.5	 4896.0	...
1909348	  758.6	  659.4	 4892.0	...
1909349	  759.0	  659.0	 4888.0	...
1909350	  759.3	  658.6	 4886.0	...
1909351	  759.3	  658.8	 4887.0	...
1909352	  759.2	  659.3	 4885.0	...
1909353	  759.0	  659.7	 4883.0	...
1909354	  758.8	  659.8	 4881.0	...
1909355	  758.7	  660.2	 4877.0	...
1909356	  758.5	  660.6	 4874.0	...
1909357	  758.4	  661.1	 4871.0	...
1909358	  758.3	  661.6	 4868.0	...
1909359	  758.2	  662.0	 4864.0	...
1909360	  758.2	  662.4	 4861.0	...
1909361	  758.7	  662.3	 4860.0	...
1909362	  759.2	  662.4	 4857.0	...
1909363	  759.9	  662.6	 4854.0	...
1909364	  760.1	  663.0	 4852.0	...
1909365	  760.2	  663.9	 4849.0	...
1909366	  760.2	  665.1	 4846.0	...
1909367	  760.0	  666.1	 4843.0	...
1909368	  759.7	  666.3	 4841.0	...
1909369	  759.4	  666.4	 4836.0	...
1909370	  759.2	  666.5	 4832.0	...
1909371	  759.1	  666.6	 4831.0	...
1909372	  758.9	  666.6	 4833.0	...
1909373	  758.8	  666.7	 4835.0	...
1909374	  758.7	  666.7	 4835.0	...
1909375	  758.9	  666.7	 4834.0	...
1909376	  759.2	  666.7	 4831.0	...
1909377	  759.4	  666.5	 4827.0	...
1909378	  759.5	  666.2	 4825.0	...
1909379	  759.6	  665.8	 4824.0	...
1909380	  759.6	  665.7	 4823.0	...
1909381	  759.8	  665.7	 4823.0	...
1909382	  760.0	  665.8	 4822.0	...
1909383	  760.0	  665.9	 4820.0	...
1909384	  759.8	  666.1	 4818.0	...
1909385	  759.6	  666.2	 4815.0	...
1909386	  759.7	  666.4	 4813.0	...
1909387	  759.7	  666.7	 4813.0	...
1909388	  759.7	  667.0	 4812.0	...
1909389	  759.7	  667.0	 4808.0	...
1909390	  759.9	  666.9	 4804.0	...
1909391	  760.2	  666.9	 4799.0	...
1909392	  760.5	  667.0	 4798.0	...
1909393	  761.0	  667.9	 4798.0	...
1909394	  761.2	  669.1	 4794.0	...
1909395	  761.3	  670.2	 4791.0	...
1909396	  761.0	  670.6	 4788.0	...
1909397	  760.7	  670.9	 4784.0	...
1909398	  760.6	  671.2	 4778.0	...
1909399	  760.7	  672.0	 4771.0	...
1909400	  760.9	  673.0	 4767.0	...
1909401	  761.2	  674.3	 4762.0	...
1909402	  761.7	  675.5	 4756.0	...
1909403	  762.1	  676.7	 4753.0	...
1909404	  762.4	  677.8	 4753.0	...
1909405	  762.3	  678.8	 4750.0	...
1909406	  762.2	  679.4	 4747.0	...
1909407	  762.2	  681.0	 4742.0	...
1909408	  762.3	  682.1	 4738.0	...
1909409	  762.2	  683.4	 4734.0	...
1909410	  761.9	  684.0	 4728.0	...
1909411	  761.5	  684.9	 4722.0	...
1909412	  761.4	  685.9	 4715.0	...
1909413	  761.8	  687.3	 4712.0	...
1909414	  762.4	  689.1	 4704.0	...
1909415	  763.0	  691.3	 4696.0	...
1909416	  763.4	  692.8	 4690.0	...
1909417	  763.9	  694.6	 4685.0	...
1909418	  764.2	  696.3	 4676.0	...
1909419	  764.5	  698.4	 4663.0	...
1909420	  764.7	  700.0	 4655.0	...
1909421	  764.9	  702.3	 4650.0	...
1909422	  764.8	  704.1	 4648.0	...
EFIX R   1909002	1909422	421	  762.0	  720.8	   4850
SSACC R  1909423
1909423	  764.6	  706.4	 4643.0	...
1909424	  764.4	  708.5	 4635.0	...
1909425	  764.5	  710.8	 4625.0	...
1909426	  764.8	  713.9	 4614.0	...
1909427	  765.0	  716.2	 4606.0	...
1909428	  765.5	  719.4	 4595.0	...
1909429	  766.0	  722.5	 4584.0	...
1909430	  766.5	  726.1	 4570.0	...
1909431	  766.9	  729.9	 4561.0	...
1909432	  767.1	  733.1	 4552.0	...
1909433	  767.3	  737.5	 4538.0	...
1909434	  767.2	  742.1	 4523.0	...
1909435	  767.4	  746.9	 4508.0	...
1909436	  767.7	  751.8	 4488.0	...
1909437	  768.0	  757.0	 4471.0	...
1909438	  768.3	  762.9	 4451.0	...
1909439	  768.6	  768.7	 4432.0	...
1909440	  769.3	  774.7	 4414.0	...
1909441	  770.0	  781.1	 4394.0	...
1909442	  770.9	  788.0	 4371.0	...
1909443	  772.0	  796.4	 4343.0	...
1909444	  772.9	  804.0	 4315.0	...
1909445	  773.6	  813.1	 4290.0	...
1909446	  773.9	  822.1	 4258.0	...
1909447	  774.2	  832.7	 4227.0	...
1909448	  774.1	  842.5	 4190.0	...
1909449	  774.3	  852.8	 4160.0	...
1909450	  774.0	  863.2	 4121.0	...
1909451	  774.2	  874.9	 4081.0	...
1909452	  773.5	  887.7	 4040.0	...
1909453	  772.5	  901.5	 3999.0	...
1909454	  771.2	  916.0	 3959.0	...
1909455	  770.3	  930.9	 3915.0	...
1909456	  770.1	  947.9	 3869.0	...
1909457	  769.2	  964.6	 3821.0	...
1909458	  768.8	  981.5	 3768.0	...
1909459	  768.4	  997.3	 3715.0	...
1909460	  768.0	 1015.4	 3661.0	...
1909461	  767.9	 1032.6	 3607.0	...
1909462	  768.3	 1051.9	 3551.0	...
1909463	  770.3	 1070.0	 3501.0	...
1909464	  771.4	 1089.6	 3448.0	...
[truncated: 4,253,058 more chars]
