# Supplementary material for: With an eye on uncertainty: Modelling pupillary responses to environmental volatility
Source: PLoS Comput Biol. 2019 Jul 5;15(7):e1007126. doi: 10.1371/journal.pcbi.1007126 (PMC6636765; doi:10.1371/journal.pcbi.1007126)
Supplement: S5 Data — Zip file containing the pupillometry data for participant 5. (ZIP) [file pcbi.1007126.s005.zip › P5/trial13.asc]

** CONVERTED FROM C:\Users\tparr\Documents\PVR\P5_1212\trial13.edf using edfapi 3.1 Win32 Nov 24 2009 on Tue Dec 12 10:57:30 2017
** DATE: Tue Dec 12 10:41:56 2017
** TYPE: EDF_FILE BINARY EVENT SAMPLE TAGGED
** VERSION: EYELINK II 1
** SOURCE: EYELINK CL
** EYELINK II CL v4.48 Nov 25 2009
** CAMERA: EyeLink CL Version 1.4 Sensor=BHA
** SERIAL NUMBER: CL1-AAD42
** CAMERA_CONFIG: AAD42140.SCD
**

MSG	2043003 RECCFG CR 1000 2 0 R
MSG	2043003 ELCLCFG MTABLER
MSG	2043003 GAZE_COORDS 0.00 0.00 1599.00 1199.00
MSG	2043003 THRESHOLDS R 106 237
MSG	2043003 ELCL_PROC CENTROID (3)
MSG	2043003 ELCL_PCR_PARAM 5 3.0
START	2043004 	RIGHT	SAMPLES	EVENTS
PRESCALER	1
VPRESCALER	1
PUPIL	AREA
EVENTS	GAZE	RIGHT	RATE	1000.00	TRACKING	CR	FILTER	2
SAMPLES	GAZE	RIGHT	RATE	1000.00	TRACKING	CR	FILTER	2
MSG	2043004 !MODE RECORD CR 1000 2 0 R
2043004	  800.5	  585.2	 4460.0	...
INPUT	2043004	127
2043005	  800.2	  585.3	 4458.0	...
2043006	  799.9	  585.1	 4457.0	...
2043007	  799.8	  585.0	 4458.0	...
2043008	  799.7	  584.8	 4461.0	...
2043009	  799.6	  584.7	 4463.0	...
2043010	  799.6	  584.5	 4462.0	...
SFIX R   2043011
2043011	  799.7	  584.3	 4458.0	...
2043012	  799.7	  584.1	 4455.0	...
2043013	  799.6	  583.8	 4455.0	...
2043014	  799.1	  583.7	 4454.0	...
2043015	  798.3	  583.9	 4454.0	...
2043016	  797.7	  584.2	 4455.0	...
2043017	  796.4	  584.4	 4454.0	...
2043018	  794.9	  584.6	 4452.0	...
2043019	  792.9	  585.5	 4447.0	...
2043020	  791.9	  586.1	 4444.0	...
2043021	  790.3	  587.0	 4439.0	...
2043022	  789.0	  587.4	 4436.0	...
2043023	  787.1	  588.0	 4435.0	...
2043024	  785.9	  588.5	 4437.0	...
2043025	  785.0	  588.9	 4436.0	...
2043026	  785.3	  589.0	 4434.0	...
2043027	  786.0	  589.4	 4432.0	...
2043028	  786.9	  589.8	 4431.0	...
2043029	  787.5	  590.2	 4428.0	...
2043030	  788.6	  589.9	 4426.0	...
2043031	  789.4	  589.5	 4424.0	...
2043032	  790.4	  588.8	 4424.0	...
2043033	  790.8	  587.8	 4424.0	...
2043034	  791.2	  587.0	 4424.0	...
2043035	  791.3	  586.5	 4420.0	...
2043036	  791.4	  586.6	 4416.0	...
2043037	  791.4	  586.6	 4411.0	...
2043038	  791.4	  586.6	 4411.0	...
2043039	  791.5	  586.4	 4410.0	...
2043040	  791.7	  586.2	 4410.0	...
2043041	  791.8	  586.1	 4410.0	...
2043042	  792.0	  585.9	 4410.0	...
2043043	  792.1	  585.8	 4410.0	...
2043044	  791.9	  585.6	 4409.0	...
2043045	  791.7	  585.8	 4409.0	...
2043046	  791.4	  585.9	 4408.0	...
2043047	  791.4	  585.7	 4408.0	...
2043048	  791.1	  585.5	 4406.0	...
2043049	  790.9	  585.4	 4404.0	...
2043050	  790.8	  585.6	 4402.0	...
2043051	  790.8	  585.8	 4402.0	...
2043052	  791.0	  585.8	 4402.0	...
2043053	  791.2	  586.0	 4399.0	...
2043054	  791.4	  586.3	 4395.0	...
2043055	  791.5	  586.6	 4391.0	...
2043056	  791.5	  586.6	 4390.0	...
2043057	  791.4	  586.4	 4388.0	...
2043058	  791.4	  586.3	 4388.0	...
2043059	  791.4	  586.3	 4389.0	...
2043060	  791.4	  586.4	 4389.0	...
2043061	  791.1	  587.1	 4388.0	...
2043062	  790.8	  587.9	 4384.0	...
2043063	  790.5	  587.8	 4381.0	...
2043064	  790.6	  587.0	 4378.0	...
2043065	  790.8	  586.6	 4378.0	...
2043066	  790.7	  586.9	 4379.0	...
2043067	  790.4	  587.0	 4376.0	...
2043068	  790.1	  586.7	 4372.0	...
2043069	  790.1	  586.5	 4368.0	...
2043070	  790.3	  586.6	 4366.0	...
2043071	  790.4	  586.5	 4365.0	...
2043072	  790.4	  586.3	 4363.0	...
2043073	  790.5	  586.1	 4362.0	...
2043074	  790.7	  586.1	 4360.0	...
2043075	  790.7	  586.1	 4358.0	...
2043076	  790.6	  586.3	 4358.0	...
2043077	  790.4	  586.4	 4358.0	...
2043078	  790.3	  586.5	 4358.0	...
2043079	  790.2	  586.5	 4356.0	...
2043080	  790.0	  586.6	 4354.0	...
2043081	  789.8	  586.8	 4352.0	...
2043082	  789.6	  586.7	 4350.0	...
2043083	  789.7	  586.5	 4348.0	...
2043084	  789.9	  586.1	 4347.0	...
2043085	  790.1	  586.0	 4345.0	...
2043086	  790.1	  586.0	 4344.0	...
2043087	  790.1	  586.0	 4343.0	...
2043088	  790.4	  585.9	 4342.0	...
2043089	  790.7	  585.8	 4340.0	...
2043090	  790.9	  585.6	 4338.0	...
2043091	  790.9	  585.6	 4338.0	...
2043092	  790.9	  585.7	 4337.0	...
2043093	  791.0	  585.9	 4337.0	...
2043094	  790.8	  586.1	 4336.0	...
2043095	  790.6	  586.3	 4334.0	...
2043096	  790.4	  586.4	 4334.0	...
2043097	  790.4	  586.5	 4331.0	...
2043098	  790.6	  586.4	 4328.0	...
2043099	  790.8	  586.4	 4325.0	...
2043100	  791.0	  586.5	 4325.0	...
2043101	  790.9	  586.6	 4324.0	...
2043102	  790.7	  586.4	 4323.0	...
2043103	  790.5	  586.1	 4323.0	...
2043104	  790.4	  585.8	 4323.0	...
2043105	  790.5	  585.8	 4320.0	...
2043106	  790.6	  585.9	 4316.0	...
2043107	  790.6	  586.0	 4313.0	...
2043108	  790.6	  586.2	 4313.0	...
2043109	  790.7	  586.5	 4313.0	...
2043110	  790.8	  586.7	 4312.0	...
2043111	  790.9	  586.8	 4312.0	...
2043112	  790.9	  587.0	 4313.0	...
2043113	  790.8	  587.2	 4311.0	...
2043114	  790.8	  587.4	 4309.0	...
2043115	  791.0	  587.6	 4306.0	...
2043116	  791.2	  587.6	 4306.0	...
2043117	  790.8	  587.6	 4305.0	...
2043118	  790.3	  587.7	 4305.0	...
2043119	  789.8	  587.8	 4302.0	...
2043120	  789.8	  587.9	 4299.0	...
2043121	  790.0	  587.9	 4296.0	...
2043122	  790.2	  587.9	 4296.0	...
2043123	  790.5	  587.9	 4295.0	...
2043124	  790.6	  588.0	 4295.0	...
2043125	  790.6	  587.9	 4295.0	...
2043126	  790.6	  587.8	 4295.0	...
2043127	  790.5	  587.7	 4293.0	...
2043128	  790.4	  587.7	 4291.0	...
2043129	  790.5	  587.5	 4290.0	...
2043130	  790.7	  587.5	 4289.0	...
2043131	  790.9	  587.6	 4288.0	...
2043132	  790.9	  587.7	 4288.0	...
2043133	  790.9	  587.7	 4284.0	...
2043134	  790.6	  587.8	 4281.0	...
2043135	  790.2	  587.7	 4282.0	...
2043136	  789.9	  587.5	 4285.0	...
2043137	  789.9	  587.4	 4287.0	...
2043138	  789.9	  587.6	 4283.0	...
2043139	  790.0	  587.8	 4280.0	...
2043140	  790.0	  588.0	 4279.0	...
2043141	  790.3	  587.6	 4280.0	...
2043142	  790.5	  587.3	 4280.0	...
2043143	  790.8	  587.0	 4280.0	...
2043144	  790.9	  587.2	 4281.0	...
2043145	  790.9	  587.3	 4280.0	...
2043146	  791.0	  587.4	 4275.0	...
2043147	  790.8	  587.6	 4271.0	...
2043148	  790.6	  587.4	 4269.0	...
2043149	  790.4	  587.2	 4269.0	...
2043150	  790.4	  587.6	 4269.0	...
2043151	  790.3	  588.2	 4270.0	...
2043152	  790.2	  588.6	 4270.0	...
2043153	  790.0	  588.6	 4270.0	...
2043154	  790.1	  588.5	 4271.0	...
2043155	  790.4	  588.6	 4272.0	...
2043156	  790.6	  588.6	 4268.0	...
2043157	  790.8	  588.5	 4264.0	...
2043158	  791.0	  588.4	 4259.0	...
2043159	  791.1	  588.4	 4259.0	...
2043160	  791.3	  588.4	 4259.0	...
2043161	  791.3	  588.2	 4259.0	...
2043162	  791.4	  588.1	 4257.0	...
2043163	  791.5	  588.1	 4255.0	...
2043164	  791.4	  588.2	 4254.0	...
2043165	  791.2	  588.2	 4254.0	...
2043166	  790.9	  588.2	 4254.0	...
2043167	  790.9	  588.2	 4253.0	...
2043168	  790.8	  588.2	 4251.0	...
2043169	  790.9	  588.2	 4249.0	...
2043170	  790.9	  588.0	 4247.0	...
2043171	  790.9	  587.9	 4247.0	...
2043172	  790.7	  587.7	 4248.0	...
2043173	  790.9	  587.4	 4248.0	...
2043174	  791.1	  587.3	 4249.0	...
2043175	  791.1	  587.6	 4249.0	...
2043176	  790.6	  588.1	 4245.0	...
2043177	  790.1	  588.4	 4240.0	...
2043178	  790.1	  588.6	 4235.0	...
2043179	  790.6	  588.5	 4234.0	...
2043180	  791.1	  588.5	 4235.0	...
2043181	  791.2	  588.5	 4234.0	...
2043182	  791.1	  588.5	 4234.0	...
2043183	  790.7	  588.5	 4234.0	...
2043184	  790.5	  588.5	 4232.0	...
2043185	  790.4	  588.5	 4230.0	...
2043186	  790.5	  588.9	 4228.0	...
2043187	  790.7	  589.2	 4227.0	...
2043188	  790.8	  589.6	 4225.0	...
2043189	  790.9	  589.1	 4222.0	...
2043190	  790.8	  588.8	 4221.0	...
2043191	  790.6	  588.4	 4223.0	...
2043192	  790.6	  588.3	 4225.0	...
2043193	  790.6	  588.0	 4227.0	...
2043194	  790.7	  587.8	 4227.0	...
2043195	  791.0	  587.7	 4227.0	...
2043196	  791.1	  587.6	 4228.0	...
2043197	  791.2	  587.5	 4227.0	...
2043198	  791.1	  587.5	 4225.0	...
2043199	  791.1	  587.7	 4222.0	...
2043200	  791.0	  587.8	 4220.0	...
2043201	  791.0	  587.9	 4218.0	...
2043202	  791.0	  587.9	 4216.0	...
2043203	  790.9	  587.9	 4214.0	...
2043204	  790.9	  587.9	 4211.0	...
2043205	  790.9	  587.9	 4210.0	...
2043206	  790.9	  588.0	 4210.0	...
2043207	  790.9	  587.9	 4209.0	...
2043208	  790.8	  587.7	 4208.0	...
2043209	  790.8	  587.6	 4207.0	...
2043210	  790.8	  587.8	 4206.0	...
2043211	  790.9	  588.2	 4206.0	...
2043212	  791.1	  588.5	 4206.0	...
2043213	  791.1	  588.7	 4204.0	...
2043214	  791.1	  588.9	 4202.0	...
2043215	  791.0	  588.9	 4200.0	...
2043216	  790.9	  588.9	 4200.0	...
2043217	  790.9	  588.8	 4200.0	...
2043218	  790.9	  588.8	 4199.0	...
2043219	  790.8	  589.1	 4197.0	...
2043220	  790.8	  589.3	 4196.0	...
2043221	  790.8	  589.4	 4195.0	...
2043222	  790.8	  589.3	 4195.0	...
2043223	  790.7	  589.2	 4195.0	...
2043224	  790.6	  589.2	 4194.0	...
2043225	  790.5	  589.2	 4194.0	...
2043226	  790.4	  589.3	 4193.0	...
2043227	  790.3	  589.5	 4193.0	...
2043228	  790.1	  589.1	 4193.0	...
2043229	  790.0	  588.6	 4192.0	...
2043230	  789.9	  588.2	 4192.0	...
2043231	  789.8	  588.1	 4192.0	...
2043232	  789.8	  588.1	 4190.0	...
2043233	  789.8	  588.0	 4187.0	...
2043234	  789.7	  588.0	 4184.0	...
2043235	  789.7	  588.1	 4184.0	...
2043236	  789.6	  588.2	 4185.0	...
2043237	  789.7	  588.3	 4188.0	...
2043238	  789.5	  588.4	 4190.0	...
2043239	  789.2	  588.4	 4191.0	...
2043240	  789.6	  588.2	 4188.0	...
2043241	  790.2	  587.8	 4186.0	...
2043242	  790.8	  587.4	 4184.0	...
2043243	  790.6	  587.3	 4184.0	...
2043244	  790.5	  587.4	 4184.0	...
2043245	  790.5	  587.6	 4184.0	...
2043246	  790.6	  588.2	 4182.0	...
2043247	  790.7	  588.7	 4180.0	...
2043248	  790.7	  589.0	 4179.0	...
2043249	  790.7	  589.0	 4181.0	...
2043250	  790.8	  589.2	 4181.0	...
2043251	  790.9	  589.3	 4180.0	...
2043252	  790.9	  589.2	 4178.0	...
2043253	  790.4	  589.0	 4178.0	...
2043254	  790.0	  588.8	 4177.0	...
2043255	  789.6	  588.8	 4177.0	...
2043256	  789.6	  588.7	 4177.0	...
2043257	  789.6	  588.7	 4178.0	...
2043258	  789.6	  588.7	 4180.0	...
2043259	  789.6	  588.7	 4180.0	...
2043260	  789.6	  588.7	 4180.0	...
2043261	  789.5	  588.7	 4181.0	...
2043262	  789.6	  588.9	 4181.0	...
2043263	  789.6	  589.0	 4181.0	...
2043264	  789.6	  589.2	 4180.0	...
2043265	  789.6	  589.1	 4179.0	...
2043266	  789.5	  588.9	 4177.0	...
2043267	  789.4	  588.7	 4174.0	...
2043268	  789.5	  588.4	 4173.0	...
2043269	  789.8	  588.2	 4172.0	...
2043270	  790.2	  588.1	 4172.0	...
2043271	  790.4	  588.3	 4173.0	...
2043272	  790.2	  588.5	 4173.0	...
2043273	  789.8	  588.7	 4175.0	...
2043274	  789.4	  588.5	 4176.0	...
2043275	  789.4	  588.4	 4176.0	...
2043276	  789.4	  588.3	 4173.0	...
2043277	  789.5	  588.4	 4170.0	...
2043278	  789.4	  588.5	 4168.0	...
2043279	  789.2	  588.8	 4167.0	...
2043280	  788.9	  589.1	 4166.0	...
2043281	  788.9	  589.1	 4165.0	...
2043282	  789.1	  588.9	 4164.0	...
2043283	  789.2	  588.7	 4163.0	...
2043284	  789.2	  588.7	 4163.0	...
2043285	  789.1	  588.7	 4163.0	...
2043286	  789.0	  588.7	 4163.0	...
2043287	  788.9	  588.6	 4163.0	...
2043288	  788.9	  588.4	 4163.0	...
2043289	  788.9	  588.0	 4163.0	...
2043290	  788.9	  587.8	 4162.0	...
2043291	  788.7	  588.0	 4161.0	...
2043292	  788.5	  588.4	 4160.0	...
2043293	  788.3	  588.5	 4160.0	...
2043294	  788.3	  588.3	 4161.0	...
2043295	  788.7	  588.5	 4157.0	...
2043296	  789.1	  588.8	 4152.0	...
2043297	  789.6	  589.5	 4148.0	...
2043298	  789.7	  589.9	 4148.0	...
2043299	  789.9	  590.3	 4149.0	...
2043300	  789.9	  590.4	 4148.0	...
2043301	  789.8	  589.8	 4147.0	...
2043302	  789.4	  589.1	 4146.0	...
2043303	  789.2	  588.5	 4146.0	...
2043304	  789.1	  588.6	 4146.0	...
2043305	  789.2	  588.6	 4147.0	...
2043306	  789.2	  588.5	 4148.0	...
2043307	  789.2	  588.4	 4148.0	...
2043308	  789.2	  588.4	 4147.0	...
2043309	  789.1	  588.4	 4145.0	...
2043310	  789.1	  588.4	 4144.0	...
2043311	  789.1	  588.5	 4144.0	...
2043312	  789.0	  588.6	 4144.0	...
2043313	  789.0	  588.7	 4144.0	...
2043314	  788.9	  588.7	 4144.0	...
2043315	  788.9	  588.7	 4143.0	...
2043316	  789.0	  588.7	 4141.0	...
2043317	  789.1	  588.8	 4139.0	...
2043318	  789.2	  588.8	 4138.0	...
2043319	  789.2	  589.1	 4136.0	...
2043320	  789.3	  589.2	 4136.0	...
2043321	  789.4	  589.3	 4136.0	...
2043322	  789.5	  589.2	 4136.0	...
2043323	  789.5	  589.1	 4136.0	...
2043324	  789.6	  589.1	 4137.0	...
2043325	  789.7	  589.0	 4137.0	...
2043326	  789.6	  589.0	 4136.0	...
2043327	  789.6	  589.0	 4135.0	...
2043328	  789.5	  589.0	 4135.0	...
2043329	  789.0	  589.1	 4133.0	...
2043330	  788.5	  589.2	 4131.0	...
2043331	  788.5	  589.3	 4129.0	...
2043332	  788.8	  589.2	 4129.0	...
2043333	  788.9	  589.2	 4129.0	...
2043334	  788.8	  589.3	 4128.0	...
2043335	  788.7	  589.3	 4129.0	...
2043336	  788.7	  589.3	 4129.0	...
2043337	  788.6	  589.2	 4125.0	...
2043338	  789.0	  588.9	 4120.0	...
2043339	  789.3	  588.6	 4116.0	...
2043340	  789.3	  588.5	 4117.0	...
2043341	  789.1	  588.9	 4117.0	...
2043342	  788.8	  589.3	 4117.0	...
2043343	  789.0	  589.9	 4117.0	...
2043344	  789.3	  590.2	 4117.0	...
2043345	  789.4	  590.6	 4118.0	...
2043346	  789.2	  590.2	 4118.0	...
2043347	  788.8	  589.7	 4119.0	...
2043348	  788.6	  589.1	 4115.0	...
2043349	  788.4	  589.2	 4111.0	...
2043350	  788.1	  589.2	 4108.0	...
2043351	  788.0	  589.2	 4109.0	...
2043352	  788.0	  589.1	 4109.0	...
2043353	  788.4	  589.0	 4109.0	...
2043354	  788.9	  589.0	 4108.0	...
2043355	  788.8	  589.1	 4107.0	...
2043356	  788.4	  589.0	 4107.0	...
2043357	  788.1	  588.8	 4107.0	...
2043358	  788.2	  588.6	 4107.0	...
2043359	  788.4	  588.9	 4109.0	...
2043360	  788.3	  589.2	 4109.0	...
2043361	  788.4	  589.4	 4107.0	...
2043362	  788.4	  589.4	 4103.0	...
2043363	  788.5	  589.6	 4099.0	...
2043364	  788.6	  589.8	 4099.0	...
2043365	  788.7	  590.3	 4098.0	...
2043366	  788.7	  590.7	 4098.0	...
2043367	  788.6	  590.7	 4098.0	...
2043368	  788.4	  590.3	 4096.0	...
2043369	  788.1	  589.8	 4093.0	...
2043370	  788.0	  589.6	 4092.0	...
2043371	  788.0	  589.4	 4093.0	...
2043372	  788.2	  589.4	 4093.0	...
2043373	  788.4	  589.4	 4093.0	...
2043374	  788.8	  589.4	 4093.0	...
2043375	  788.9	  589.5	 4092.0	...
2043376	  789.1	  589.6	 4090.0	...
2043377	  789.1	  589.7	 4087.0	...
2043378	  789.2	  589.8	 4086.0	...
2043379	  789.2	  589.8	 4086.0	...
2043380	  789.3	  589.8	 4087.0	...
2043381	  789.3	  590.2	 4084.0	...
2043382	  789.2	  590.7	 4081.0	...
2043383	  789.2	  591.0	 4077.0	...
2043384	  789.1	  590.7	 4076.0	...
2043385	  789.2	  590.3	 4075.0	...
2043386	  789.1	  590.1	 4075.0	...
2043387	  789.1	  590.0	 4075.0	...
2043388	  789.1	  589.9	 4075.0	...
2043389	  789.1	  589.9	 4074.0	...
2043390	  789.2	  590.0	 4073.0	...
2043391	  789.2	  590.0	 4071.0	...
2043392	  788.9	  590.1	 4073.0	...
2043393	  788.7	  590.3	 4074.0	...
2043394	  788.4	  590.4	 4073.0	...
2043395	  788.8	  590.5	 4071.0	...
2043396	  789.1	  590.5	 4068.0	...
2043397	  789.1	  590.5	 4066.0	...
2043398	  788.8	  590.6	 4066.0	...
2043399	  788.7	  590.6	 4066.0	...
2043400	  788.7	  590.6	 4066.0	...
2043401	  788.7	  590.6	 4066.0	...
2043402	  788.6	  590.5	 4062.0	...
2043403	  788.8	  590.3	 4059.0	...
2043404	  789.2	  589.7	 4057.0	...
2043405	  789.5	  589.2	 4059.0	...
2043406	  789.6	  589.3	 4060.0	...
2043407	  789.4	  589.9	 4055.0	...
2043408	  789.3	  590.4	 4050.0	...
2043409	  789.3	  590.0	 4048.0	...
2043410	  789.4	  589.7	 4049.0	...
2043411	  789.3	  589.4	 4051.0	...
2043412	  789.4	  589.7	 4052.0	...
2043413	  789.4	  590.1	 4052.0	...
2043414	  789.4	  590.3	 4052.0	...
2043415	  789.4	  590.3	 4052.0	...
2043416	  789.5	  590.1	 4051.0	...
2043417	  789.7	  590.2	 4051.0	...
2043418	  789.8	  590.2	 4050.0	...
2043419	  789.7	  590.3	 4049.0	...
2043420	  789.7	  590.4	 4048.0	...
2043421	  789.6	  590.6	 4046.0	...
2043422	  789.5	  591.0	 4042.0	...
2043423	  789.6	  591.4	 4037.0	...
2043424	  789.9	  591.8	 4035.0	...
2043425	  790.2	  591.9	 4033.0	...
2043426	  790.3	  591.9	 4031.0	...
2043427	  790.2	  591.9	 4031.0	...
2043428	  790.0	  591.9	 4033.0	...
2043429	  789.8	  591.9	 4034.0	...
2043430	  789.7	  591.7	 4033.0	...
2043431	  789.7	  591.4	 4031.0	...
2043432	  790.0	  591.1	 4031.0	...
2043433	  790.3	  591.1	 4032.0	...
2043434	  790.7	  590.9	 4031.0	...
2043435	  790.7	  590.9	 4029.0	...
2043436	  790.7	  590.9	 4026.0	...
2043437	  790.7	  591.0	 4023.0	...
2043438	  790.6	  591.2	 4021.0	...
2043439	  790.4	  591.2	 4018.0	...
2043440	  790.1	  591.1	 4018.0	...
2043441	  790.1	  591.0	 4018.0	...
2043442	  790.0	  590.9	 4020.0	...
2043443	  790.1	  590.7	 4022.0	...
2043444	  790.4	  590.4	 4024.0	...
2043445	  790.7	  590.3	 4022.0	...
2043446	  791.0	  590.4	 4021.0	...
2043447	  791.0	  590.6	 4019.0	...
2043448	  790.8	  591.0	 4019.0	...
2043449	  790.7	  591.3	 4018.0	...
2043450	  790.6	  591.6	 4017.0	...
2043451	  790.5	  591.7	 4017.0	...
2043452	  790.4	  591.7	 4016.0	...
2043453	  790.2	  591.4	 4015.0	...
2043454	  790.2	  591.0	 4015.0	...
2043455	  790.1	  590.6	 4016.0	...
2043456	  790.1	  590.6	 4018.0	...
2043457	  790.2	  590.5	 4019.0	...
2043458	  790.2	  590.5	 4016.0	...
2043459	  790.2	  590.3	 4014.0	...
2043460	  790.2	  590.1	 4011.0	...
2043461	  790.4	  590.0	 4010.0	...
2043462	  790.6	  589.9	 4009.0	...
2043463	  790.7	  589.7	 4008.0	...
2043464	  790.8	  589.6	 4008.0	...
2043465	  790.4	  589.7	 4007.0	...
2043466	  790.1	  589.9	 4008.0	...
2043467	  789.7	  590.0	 4008.0	...
2043468	  789.9	  589.9	 4008.0	...
2043469	  790.1	  589.8	 4009.0	...
2043470	  790.4	  589.8	 4010.0	...
2043471	  790.5	  589.8	 4010.0	...
2043472	  790.6	  589.8	 4007.0	...
2043473	  790.7	  589.8	 4004.0	...
2043474	  790.8	  589.8	 4001.0	...
2043475	  790.8	  589.9	 4000.0	...
2043476	  790.8	  590.0	 3999.0	...
2043477	  790.9	  590.3	 4000.0	...
2043478	  790.7	  590.8	 4002.0	...
2043479	  790.5	  590.9	 4001.0	...
2043480	  790.3	  590.8	 3999.0	...
2043481	  790.3	  590.7	 3996.0	...
2043482	  790.6	  590.1	 3997.0	...
2043483	  790.9	  589.5	 3998.0	...
2043484	  791.2	  589.0	 3999.0	...
2043485	  791.2	  589.0	 3999.0	...
2043486	  791.2	  589.0	 3998.0	...
2043487	  791.2	  589.1	 3998.0	...
2043488	  791.2	  589.1	 3999.0	...
2043489	  791.2	  589.1	 3999.0	...
2043490	  791.0	  589.2	 3998.0	...
2043491	  791.0	  589.4	 3998.0	...
2043492	  791.0	  589.7	 3998.0	...
2043493	  791.3	  589.9	 3998.0	...
2043494	  791.4	  589.9	 3998.0	...
2043495	  791.4	  589.7	 3997.0	...
2043496	  791.1	  589.5	 3996.0	...
2043497	  790.8	  589.3	 3996.0	...
2043498	  790.8	  589.5	 3996.0	...
2043499	  791.0	  589.8	 3997.0	...
2043500	  791.3	  589.7	 3998.0	...
2043501	  791.2	  589.4	 3999.0	...
2043502	  791.1	  589.4	 3999.0	...
2043503	  790.9	  589.9	 3999.0	...
2043504	  790.8	  590.1	 3997.0	...
2043505	  790.8	  590.0	 3996.0	...
2043506	  790.7	  589.8	 3996.0	...
2043507	  790.7	  589.7	 3998.0	...
2043508	  790.9	  589.8	 3999.0	...
2043509	  791.1	  590.0	 3998.0	...
2043510	  791.2	  590.2	 3998.0	...
2043511	  791.3	  590.4	 4000.0	...
2043512	  791.3	  590.5	 4001.0	...
2043513	  791.3	  590.6	 4002.0	...
2043514	  791.1	  590.4	 4001.0	...
2043515	  791.0	  590.3	 4001.0	...
2043516	  791.2	  590.6	 4002.0	...
2043517	  791.3	  591.0	 4003.0	...
2043518	  791.5	  591.0	 4004.0	...
2043519	  791.5	  590.4	 4005.0	...
2043520	  791.4	  589.9	 4006.0	...
2043521	  791.4	  589.7	 4007.0	...
2043522	  791.4	  589.9	 4005.0	...
2043523	  791.2	  590.2	 4003.0	...
2043524	  791.0	  590.5	 4003.0	...
2043525	  790.7	  590.7	 4005.0	...
2043526	  790.6	  590.4	 4007.0	...
2043527	  790.6	  590.1	 4008.0	...
2043528	  790.6	  590.0	 4007.0	...
2043529	  790.7	  590.1	 4006.0	...
2043530	  790.7	  590.2	 4005.0	...
2043531	  790.7	  589.9	 4004.0	...
2043532	  790.7	  590.3	 4004.0	...
2043533	  790.8	  590.7	 4004.0	...
2043534	  790.9	  591.3	 4003.0	...
2043535	  790.9	  591.5	 4002.0	...
2043536	  791.0	  591.8	 4000.0	...
2043537	  791.0	  591.4	 3999.0	...
2043538	  790.7	  590.8	 4001.0	...
2043539	  790.4	  590.3	 4002.0	...
2043540	  790.1	  590.4	 4002.0	...
2043541	  790.1	  590.5	 4003.0	...
2043542	  790.2	  590.6	 4004.0	...
2043543	  790.3	  590.5	 4005.0	...
2043544	  790.4	  590.4	 4005.0	...
2043545	  790.6	  590.4	 4005.0	...
2043546	  790.7	  590.3	 4005.0	...
2043547	  791.0	  590.2	 4006.0	...
2043548	  791.2	  590.2	 4008.0	...
2043549	  791.2	  590.4	 4010.0	...
2043550	  791.2	  590.9	 4011.0	...
2043551	  791.2	  591.4	 4011.0	...
2043552	  791.3	  591.7	 4014.0	...
2043553	  791.4	  591.6	 4016.0	...
2043554	  791.4	  591.4	 4016.0	...
2043555	  791.3	  591.3	 4012.0	...
2043556	  791.3	  591.2	 4008.0	...
2043557	  791.2	  591.3	 4008.0	...
2043558	  791.1	  591.2	 4010.0	...
2043559	  791.0	  591.0	 4012.0	...
2043560	  791.0	  590.9	 4012.0	...
2043561	  791.0	  590.8	 4013.0	...
2043562	  791.1	  590.7	 4014.0	...
2043563	  791.2	  590.6	 4014.0	...
2043564	  791.0	  590.6	 4014.0	...
2043565	  790.7	  590.6	 4013.0	...
2043566	  790.4	  590.6	 4013.0	...
2043567	  790.4	  590.4	 4014.0	...
2043568	  790.4	  590.1	 4015.0	...
2043569	  790.5	  590.3	 4016.0	...
2043570	  790.7	  590.9	 4016.0	...
2043571	  790.9	  591.2	 4016.0	...
2043572	  790.9	  590.9	 4017.0	...
2043573	  790.8	  590.5	 4017.0	...
2043574	  790.7	  590.4	 4020.0	...
2043575	  790.6	  590.3	 4022.0	...
2043576	  790.6	  590.4	 4024.0	...
2043577	  790.7	  590.5	 4022.0	...
2043578	  790.8	  590.6	 4021.0	...
2043579	  790.9	  590.6	 4020.0	...
2043580	  790.9	  590.2	 4021.0	...
2043581	  790.9	  589.8	 4022.0	...
2043582	  790.9	  589.6	 4023.0	...
2043583	  791.0	  589.8	 4024.0	...
2043584	  791.0	  589.9	 4025.0	...
2043585	  790.9	  589.8	 4026.0	...
2043586	  790.9	  589.7	 4026.0	...
2043587	  790.7	  589.7	 4027.0	...
2043588	  790.7	  590.0	 4027.0	...
2043589	  790.7	  590.3	 4029.0	...
2043590	  790.7	  590.6	 4033.0	...
2043591	  790.6	  590.6	 4036.0	...
2043592	  790.6	  590.6	 4036.0	...
2043593	  790.4	  590.6	 4038.0	...
2043594	  790.3	  590.7	 4040.0	...
2043595	  790.2	  590.8	 4042.0	...
2043596	  790.2	  590.8	 4042.0	...
2043597	  790.3	  590.4	 4042.0	...
2043598	  790.4	  590.0	 4041.0	...
2043599	  790.1	  590.1	 4041.0	...
2043600	  789.9	  590.5	 4044.0	...
2043601	  789.7	  591.0	 4047.0	...
2043602	  789.7	  591.0	 4050.0	...
2043603	  789.7	  590.8	 4051.0	...
2043604	  789.9	  590.4	 4051.0	...
2043605	  790.2	  590.2	 4050.0	...
2043606	  790.4	  590.2	 4052.0	...
2043607	  790.6	  590.2	 4055.0	...
2043608	  790.9	  590.1	 4056.0	...
2043609	  791.3	  590.1	 4055.0	...
2043610	  791.6	  590.2	 4053.0	...
2043611	  791.4	  590.4	 4054.0	...
2043612	  791.2	  590.5	 4056.0	...
2043613	  791.0	  590.3	 4059.0	...
2043614	  790.8	  589.9	 4061.0	...
2043615	  790.7	  589.6	 4063.0	...
2043616	  790.7	  589.5	 4066.0	...
2043617	  790.6	  589.7	 4070.0	...
2043618	  790.6	  590.2	 4073.0	...
2043619	  790.6	  590.7	 4072.0	...
2043620	  790.8	  590.9	 4073.0	...
2043621	  790.9	  590.8	 4074.0	...
2043622	  791.0	  590.8	 4075.0	...
2043623	  790.9	  590.8	 4077.0	...
2043624	  790.8	  590.8	 4077.0	...
2043625	  790.7	  590.3	 4079.0	...
2043626	  790.7	  589.7	 4080.0	...
2043627	  790.7	  589.1	 4083.0	...
2043628	  790.8	  589.5	 4084.0	...
2043629	  790.8	  590.0	 4085.0	...
2043630	  790.9	  590.5	 4085.0	...
2043631	  791.0	  590.6	 4086.0	...
2043632	  791.0	  590.6	 4088.0	...
2043633	  791.0	  590.4	 4090.0	...
2043634	  791.1	  590.3	 4092.0	...
2043635	  791.2	  590.6	 4093.0	...
2043636	  791.3	  590.7	 4096.0	...
2043637	  791.4	  590.8	 4098.0	...
2043638	  791.3	  590.7	 4098.0	...
2043639	  791.2	  590.8	 4096.0	...
2043640	  791.1	  591.0	 4097.0	...
2043641	  791.2	  591.1	 4101.0	...
2043642	  791.1	  590.6	 4105.0	...
2043643	  791.0	  590.1	 4105.0	...
2043644	  790.9	  589.7	 4103.0	...
2043645	  790.8	  589.8	 4102.0	...
2043646	  790.9	  589.9	 4101.0	...
2043647	  790.8	  590.0	 4102.0	...
2043648	  790.5	  590.1	 4102.0	...
2043649	  790.2	  590.1	 4103.0	...
2043650	  790.1	  590.1	 4103.0	...
2043651	  790.2	  590.0	 4104.0	...
2043652	  790.3	  590.1	 4105.0	...
2043653	  790.3	  590.1	 4107.0	...
2043654	  790.3	  590.0	 4108.0	...
2043655	  790.3	  590.0	 4110.0	...
2043656	  790.2	  590.0	 4112.0	...
2043657	  790.1	  590.1	 4114.0	...
2043658	  790.1	  590.0	 4115.0	...
2043659	  790.2	  589.9	 4116.0	...
2043660	  790.4	  589.8	 4116.0	...
2043661	  790.5	  589.8	 4116.0	...
2043662	  790.6	  589.8	 4117.0	...
2043663	  790.5	  590.1	 4119.0	...
2043664	  790.5	  590.3	 4120.0	...
2043665	  790.5	  590.4	 4120.0	...
2043666	  790.4	  590.4	 4121.0	...
2043667	  790.3	  590.2	 4122.0	...
2043668	  790.2	  590.0	 4124.0	...
2043669	  790.2	  589.8	 4124.0	...
2043670	  790.2	  589.8	 4124.0	...
2043671	  790.1	  589.8	 4129.0	...
2043672	  790.1	  589.8	 4134.0	...
2043673	  790.5	  589.6	 4138.0	...
2043674	  790.8	  589.5	 4139.0	...
2043675	  791.2	  589.4	 4139.0	...
2043676	  791.1	  589.5	 4139.0	...
2043677	  791.1	  589.5	 4139.0	...
2043678	  791.1	  589.6	 4141.0	...
2043679	  791.1	  589.6	 4142.0	...
2043680	  791.1	  589.5	 4143.0	...
2043681	  791.1	  589.4	 4142.0	...
2043682	  790.8	  589.4	 4142.0	...
2043683	  790.6	  589.4	 4141.0	...
2043684	  790.4	  589.4	 4144.0	...
2043685	  790.5	  589.3	 4147.0	...
2043686	  790.6	  589.3	 4149.0	...
2043687	  790.8	  589.6	 4149.0	...
2043688	  791.0	  589.9	 4147.0	...
2043689	  791.2	  589.9	 4146.0	...
2043690	  791.4	  589.8	 4148.0	...
2043691	  791.5	  589.5	 4149.0	...
2043692	  791.6	  589.2	 4153.0	...
2043693	  791.8	  588.9	 4155.0	...
2043694	  791.8	  588.9	 4157.0	...
2043695	  791.9	  589.0	 4157.0	...
2043696	  791.8	  589.3	 4157.0	...
2043697	  791.7	  589.5	 4158.0	...
2043698	  791.6	  589.5	 4158.0	...
2043699	  791.6	  589.5	 4159.0	...
2043700	  791.6	  589.5	 4158.0	...
2043701	  791.6	  589.7	 4158.0	...
2043702	  791.7	  589.8	 4159.0	...
2043703	  792.0	  589.7	 4163.0	...
2043704	  792.2	  589.6	 4166.0	...
2043705	  792.0	  589.5	 4166.0	...
2043706	  791.6	  589.2	 4166.0	...
2043707	  791.2	  588.8	 4166.0	...
2043708	  791.3	  588.4	 4166.0	...
2043709	  791.4	  588.8	 4167.0	...
2043710	  791.5	  589.2	 4168.0	...
2043711	  791.5	  589.4	 4169.0	...
2043712	  791.6	  589.1	 4170.0	...
2043713	  791.8	  588.8	 4172.0	...
2043714	  792.1	  588.8	 4175.0	...
2043715	  792.3	  588.8	 4178.0	...
2043716	  792.3	  588.9	 4179.0	...
2043717	  792.3	  588.9	 4179.0	...
2043718	  792.3	  589.0	 4180.0	...
2043719	  792.3	  589.1	 4182.0	...
2043720	  792.2	  589.2	 4184.0	...
2043721	  792.1	  589.2	 4186.0	...
2043722	  791.9	  589.1	 4186.0	...
2043723	  791.8	  589.3	 4186.0	...
2043724	  791.9	  589.4	 4188.0	...
2043725	  792.1	  589.5	 4190.0	...
2043726	  792.3	  589.3	 4192.0	...
2043727	  792.2	  589.1	 4193.0	...
2043728	  792.0	  589.0	 4195.0	...
2043729	  792.2	  589.1	 4198.0	...
2043730	  792.6	  589.2	 4201.0	...
2043731	  792.8	  589.2	 4206.0	...
2043732	  792.5	  589.1	 4208.0	...
2043733	  792.1	  589.3	 4209.0	...
2043734	  792.0	  589.6	 4209.0	...
2043735	  792.0	  590.1	 4209.0	...
2043736	  791.9	  590.3	 4208.0	...
2043737	  791.9	  590.6	 4207.0	...
2043738	  791.9	  590.7	 4207.0	...
2043739	  791.9	  590.6	 4208.0	...
2043740	  791.8	  590.6	 4209.0	...
2043741	  791.8	  590.6	 4211.0	...
2043742	  792.1	  590.6	 4215.0	...
2043743	  792.5	  590.5	 4218.0	...
2043744	  792.7	  590.3	 4219.0	...
2043745	  792.6	  590.3	 4220.0	...
2043746	  792.4	  590.1	 4222.0	...
2043747	  792.2	  589.9	 4224.0	...
2043748	  792.1	  589.9	 4225.0	...
2043749	  792.1	  590.2	 4225.0	...
2043750	  792.1	  590.4	 4224.0	...
2043751	  792.1	  590.5	 4224.0	...
2043752	  792.2	  590.8	 4226.0	...
2043753	  792.2	  591.0	 4228.0	...
2043754	  792.2	  591.2	 4229.0	...
2043755	  792.3	  591.3	 4230.0	...
2043756	  792.5	  591.3	 4230.0	...
2043757	  792.7	  591.0	 4230.0	...
2043758	  792.9	  590.6	 4235.0	...
2043759	  793.0	  590.4	 4241.0	...
2043760	  793.0	  590.3	 4246.0	...
2043761	  792.8	  590.2	 4246.0	...
2043762	  792.6	  590.2	 4246.0	...
2043763	  792.4	  590.3	 4245.0	...
2043764	  792.3	  590.7	 4246.0	...
2043765	  792.1	  591.2	 4247.0	...
2043766	  792.0	  591.1	 4249.0	...
2043767	  792.1	  590.8	 4249.0	...
2043768	  792.2	  590.5	 4253.0	...
2043769	  792.4	  590.3	 4256.0	...
2043770	  792.4	  590.1	 4260.0	...
2043771	  792.4	  589.9	 4260.0	...
2043772	  792.4	  590.2	 4260.0	...
2043773	  792.5	  590.5	 4260.0	...
2043774	  792.6	  590.8	 4260.0	...
2043775	  792.7	  590.9	 4259.0	...
2043776	  793.0	  590.9	 4259.0	...
2043777	  793.3	  590.8	 4261.0	...
2043778	  793.6	  590.9	 4262.0	...
2043779	  793.7	  591.1	 4263.0	...
2043780	  793.7	  591.3	 4264.0	...
2043781	  793.7	  591.4	 4265.0	...
2043782	  793.6	  591.2	 4268.0	...
2043783	  793.6	  591.1	 4273.0	...
2043784	  793.7	  591.0	 4277.0	...
2043785	  793.8	  590.8	 4279.0	...
2043786	  793.5	  590.4	 4278.0	...
2043787	  793.1	  590.2	 4277.0	...
2043788	  793.0	  590.3	 4280.0	...
2043789	  793.2	  590.5	 4285.0	...
2043790	  793.4	  590.4	 4289.0	...
2043791	  793.4	  590.3	 4291.0	...
2043792	  793.3	  590.1	 4294.0	...
2043793	  793.1	  590.5	 4296.0	...
2043794	  792.8	  590.9	 4296.0	...
2043795	  792.7	  591.0	 4295.0	...
2043796	  792.9	  590.6	 4295.0	...
2043797	  793.3	  590.3	 4295.0	...
2043798	  793.7	  590.4	 4296.0	...
2043799	  793.9	  590.5	 4297.0	...
2043800	  793.5	  590.6	 4300.0	...
2043801	  793.1	  590.6	 4304.0	...
2043802	  792.7	  590.6	 4307.0	...
2043803	  792.8	  590.6	 4307.0	...
2043804	  792.9	  590.7	 4307.0	...
2043805	  792.9	  590.9	 4307.0	...
2043806	  792.6	  590.7	 4307.0	...
2043807	  792.3	  590.5	 4309.0	...
2043808	  792.2	  590.3	 4310.0	...
2043809	  792.2	  590.3	 4313.0	...
2043810	  792.4	  590.2	 4316.0	...
2043811	  792.6	  589.8	 4318.0	...
2043812	  792.7	  589.4	 4318.0	...
2043813	  792.7	  589.4	 4320.0	...
2043814	  792.8	  589.7	 4321.0	...
2043815	  792.8	  590.2	 4322.0	...
2043816	  792.9	  590.3	 4323.0	...
2043817	  792.9	  590.3	 4325.0	...
2043818	  793.0	  590.7	 4327.0	...
2043819	  792.8	  591.0	 4329.0	...
2043820	  792.5	  591.6	 4331.0	...
2043821	  792.2	  591.7	 4334.0	...
2043822	  792.2	  591.9	 4335.0	...
2043823	  792.3	  592.0	 4334.0	...
2043824	  792.4	  592.1	 4332.0	...
2043825	  792.4	  592.2	 4331.0	...
2043826	  792.4	  591.9	 4332.0	...
2043827	  792.3	  591.7	 4334.0	...
2043828	  792.2	  591.6	 4336.0	...
2043829	  792.1	  591.6	 4338.0	...
2043830	  792.1	  591.6	 4341.0	...
2043831	  792.1	  591.6	 4343.0	...
2043832	  792.1	  591.7	 4345.0	...
2043833	  792.3	  591.8	 4347.0	...
2043834	  792.6	  591.7	 4347.0	...
2043835	  792.8	  591.6	 4346.0	...
2043836	  792.8	  591.5	 4350.0	...
2043837	  792.6	  591.3	 4354.0	...
2043838	  792.4	  591.1	 4357.0	...
2043839	  792.2	  591.4	 4356.0	...
2043840	  792.1	  591.9	 4359.0	...
2043841	  792.1	  592.4	 4361.0	...
2043842	  792.2	  592.3	 4364.0	...
2043843	  792.2	  592.3	 4363.0	...
2043844	  792.2	  592.2	 4364.0	...
2043845	  792.5	  592.0	 4365.0	...
2043846	  792.8	  591.9	 4366.0	...
2043847	  792.8	  591.8	 4367.0	...
2043848	  792.5	  591.8	 4369.0	...
2043849	  792.5	  591.6	 4370.0	...
2043850	  792.8	  591.5	 4370.0	...
2043851	  793.2	  591.3	 4370.0	...
2043852	  793.2	  591.4	 4370.0	...
2043853	  793.2	  591.4	 4371.0	...
2043854	  793.2	  591.5	 4371.0	...
2043855	  793.2	  591.7	 4372.0	...
2043856	  793.2	  591.8	 4373.0	...
2043857	  793.1	  592.1	 4376.0	...
2043858	  793.1	  592.2	 4378.0	...
2043859	  793.2	  592.1	 4380.0	...
2043860	  793.2	  591.8	 4381.0	...
2043861	  793.1	  591.8	 4383.0	...
2043862	  792.8	  592.1	 4382.0	...
2043863	  792.5	  592.3	 4382.0	...
2043864	  792.3	  592.4	 4384.0	...
2043865	  792.3	  592.4	 4387.0	...
2043866	  792.7	  592.3	 4392.0	...
2043867	  793.1	  592.2	 4394.0	...
2043868	  793.4	  592.3	 4396.0	...
2043869	  793.4	  592.5	 4397.0	...
2043870	  793.5	  592.8	 4398.0	...
2043871	  793.5	  593.0	 4400.0	...
2043872	  793.6	  593.0	 4400.0	...
2043873	  793.7	  592.8	 4402.0	...
2043874	  793.7	  592.6	 4403.0	...
2043875	  793.8	  592.5	 4406.0	...
2043876	  794.0	  592.5	 4407.0	...
2043877	  794.2	  592.5	 4411.0	...
2043878	  794.2	  592.4	 4413.0	...
2043879	  793.9	  592.4	 4415.0	...
2043880	  793.6	  592.0	 4417.0	...
2043881	  793.3	  591.7	 4418.0	...
2043882	  793.4	  591.3	 4419.0	...
2043883	  793.3	  591.3	 4419.0	...
2043884	  793.2	  591.1	 4418.0	...
2043885	  793.1	  591.0	 4418.0	...
2043886	  793.2	  591.1	 4419.0	...
2043887	  793.2	  591.3	 4420.0	...
2043888	  793.2	  591.5	 4421.0	...
2043889	  793.2	  591.5	 4422.0	...
2043890	  793.3	  591.6	 4422.0	...
2043891	  793.3	  591.7	 4422.0	...
2043892	  793.4	  591.9	 4422.0	...
2043893	  793.3	  591.9	 4423.0	...
2043894	  793.2	  592.0	 4423.0	...
2043895	  793.1	  592.2	 4424.0	...
2043896	  793.1	  592.4	 4424.0	...
2043897	  793.1	  592.7	 4424.0	...
2043898	  793.1	  592.7	 4428.0	...
2043899	  793.3	  592.6	 4431.0	...
2043900	  793.7	  592.6	 4435.0	...
2043901	  794.1	  592.5	 4436.0	...
2043902	  794.1	  592.6	 4436.0	...
2043903	  794.0	  592.6	 4436.0	...
2043904	  793.8	  592.6	 4435.0	...
2043905	  793.5	  592.7	 4435.0	...
2043906	  793.2	  592.4	 4437.0	...
2043907	  793.1	  592.1	 4439.0	...
2043908	  793.2	  591.7	 4440.0	...
2043909	  793.4	  591.6	 4440.0	...
2043910	  793.5	  591.6	 4440.0	...
2043911	  793.7	  591.7	 4441.0	...
2043912	  794.0	  591.8	 4442.0	...
2043913	  794.2	  592.0	 4443.0	...
2043914	  794.1	  592.2	 4444.0	...
2043915	  793.8	  592.3	 4445.0	...
2043916	  793.5	  592.5	 4445.0	...
2043917	  793.6	  592.7	 4445.0	...
2043918	  793.7	  592.7	 4445.0	...
2043919	  793.7	  592.6	 4447.0	...
2043920	  793.6	  592.4	 4450.0	...
2043921	  793.5	  592.2	 4452.0	...
2043922	  793.6	  592.0	 4453.0	...
2043923	  793.7	  591.8	 4455.0	...
2043924	  793.9	  592.1	 4454.0	...
2043925	  793.9	  592.5	 4451.0	...
2043926	  794.0	  592.5	 4449.0	...
2043927	  794.1	  592.1	 4452.0	...
2043928	  794.2	  591.7	 4458.0	...
2043929	  794.3	  591.6	 4464.0	...
2043930	  794.4	  591.7	 4468.0	...
2043931	  794.5	  591.9	 4467.0	...
2043932	  794.5	  592.0	 4466.0	...
2043933	  794.5	  592.1	 4465.0	...
2043934	  794.4	  592.1	 4466.0	...
2043935	  794.4	  592.1	 4466.0	...
2043936	  794.5	  592.0	 4466.0	...
2043937	  794.5	  592.0	 4465.0	...
2043938	  794.4	  592.1	 4465.0	...
2043939	  794.4	  592.1	 4466.0	...
2043940	  794.4	  592.5	 4466.0	...
2043941	  794.6	  592.8	 4465.0	...
2043942	  794.8	  593.3	 4464.0	...
2043943	  794.7	  593.5	 4465.0	...
2043944	  794.4	  593.5	 4466.0	...
2043945	  794.0	  593.2	 4471.0	...
2043946	  794.2	  592.8	 4476.0	...
2043947	  794.3	  592.6	 4479.0	...
2043948	  794.4	  592.5	 4477.0	...
2043949	  794.4	  592.5	 4477.0	...
2043950	  794.4	  592.8	 4480.0	...
2043951	  794.3	  593.7	 4482.0	...
2043952	  794.1	  594.6	 4481.0	...
2043953	  793.9	  594.8	 4481.0	...
2043954	  793.8	  594.4	 4481.0	...
2043955	  793.8	  594.0	 4482.0	...
2043956	  794.0	  593.9	 4485.0	...
2043957	  794.2	  593.8	 4487.0	...
2043958	  794.3	  593.6	 4489.0	...
2043959	  794.2	  593.2	 4490.0	...
2043960	  793.9	  593.0	 4491.0	...
2043961	  793.8	  592.8	 4491.0	...
2043962	  793.9	  592.9	 4493.0	...
2043963	  794.1	  592.9	 4496.0	...
2043964	  794.3	  592.9	 4498.0	...
2043965	  794.2	  592.9	 4495.0	...
2043966	  794.0	  593.0	 4491.0	...
2043967	  793.9	  592.9	 4488.0	...
2043968	  793.9	  592.9	 4490.0	...
2043969	  794.0	  592.8	 4493.0	...
2043970	  794.3	  592.4	 4497.0	...
2043971	  794.5	  592.0	 4500.0	...
2043972	  794.6	  591.7	 4503.0	...
2043973	  794.6	  591.8	 4503.0	...
2043974	  794.5	  592.1	 4503.0	...
2043975	  794.3	  592.3	 4503.0	...
2043976	  794.2	  592.3	 4503.0	...
2043977	  794.2	  592.1	 4503.0	...
2043978	  794.3	  592.0	 4502.0	...
2043979	  794.5	  591.9	 4500.0	...
2043980	  794.5	  591.9	 4499.0	...
2043981	  794.4	  591.9	 4499.0	...
2043982	  794.4	  591.8	 4499.0	...
2043983	  794.4	  591.7	 4500.0	...
2043984	  794.4	  591.6	 4501.0	...
2043985	  794.3	  591.5	 4502.0	...
2043986	  794.3	  591.4	 4502.0	...
2043987	  794.4	  591.9	 4502.0	...
2043988	  794.6	  592.5	 4503.0	...
2043989	  795.0	  592.7	 4503.0	...
2043990	  795.2	  592.5	 4504.0	...
2043991	  795.2	  592.2	 4506.0	...
2043992	  795.0	  592.2	 4509.0	...
2043993	  794.7	  592.3	 4509.0	...
2043994	  794.6	  592.6	 4508.0	...
2043995	  794.4	  592.9	 4507.0	...
2043996	  794.7	  593.1	 4507.0	...
2043997	  795.1	  593.0	 4509.0	...
2043998	  795.5	  592.7	 4513.0	...
2043999	  795.5	  592.6	 4515.0	...
2044000	  795.6	  592.5	 4516.0	...
2044001	  795.7	  592.5	 4516.0	...
2044002	  795.8	  592.4	 4515.0	...
2044003	  795.8	  592.3	 4515.0	...
2044004	  795.7	  592.0	 4514.0	...
2044005	  795.7	  591.9	 4513.0	...
2044006	  795.7	  591.9	 4512.0	...
2044007	  795.8	  592.1	 4516.0	...
2044008	  795.8	  592.4	 4522.0	...
2044009	  796.0	  592.5	 4528.0	...
2044010	  796.1	  592.3	 4528.0	...
2044011	  796.3	  592.1	 4528.0	...
2044012	  796.4	  591.8	 4527.0	...
2044013	  796.4	  591.4	 4528.0	...
2044014	  796.3	  591.0	 4529.0	...
2044015	  796.3	  591.1	 4530.0	...
2044016	  796.5	  591.3	 4531.0	...
2044017	  796.7	  591.6	 4532.0	...
2044018	  796.9	  591.5	 4532.0	...
2044019	  796.9	  591.6	 4532.0	...
2044020	  796.8	  591.9	 4532.0	...
2044021	  796.7	  592.2	 4532.0	...
2044022	  796.7	  592.4	 4531.0	...
2044023	  796.9	  592.5	 4532.0	...
MSG	2044024 0000 _ Experiment Start
2044024	  796.9	  592.5	 4533.0	...
2044025	  796.9	  592.5	 4533.0	...
2044026	  797.0	  592.7	 4533.0	...
2044027	  797.1	  592.8	 4532.0	...
2044028	  797.2	  592.6	 4532.0	...
2044029	  797.1	  592.2	 4534.0	...
2044030	  797.3	  592.3	 4535.0	...
2044031	  797.5	  592.7	 4537.0	...
2044032	  797.7	  593.2	 4538.0	...
2044033	  797.7	  593.3	 4539.0	...
2044034	  797.6	  593.2	 4539.0	...
2044035	  797.5	  593.1	 4541.0	...
2044036	  797.4	  593.0	 4542.0	...
2044037	  797.4	  592.9	 4543.0	...
2044038	  797.5	  592.6	 4544.0	...
2044039	  797.5	  592.4	 4544.0	...
2044040	  797.3	  592.3	 4545.0	...
2044041	  797.1	  592.3	 4544.0	...
2044042	  797.0	  592.7	 4543.0	...
2044043	  797.2	  593.0	 4544.0	...
2044044	  797.3	  593.3	 4548.0	...
2044045	  797.4	  593.3	 4552.0	...
2044046	  797.6	  593.2	 4553.0	...
2044047	  797.9	  593.1	 4553.0	...
2044048	  798.1	  592.7	 4553.0	...
2044049	  798.1	  592.2	 4554.0	...
2044050	  798.2	  592.1	 4554.0	...
2044051	  798.3	  592.3	 4554.0	...
2044052	  798.3	  592.5	 4553.0	...
2044053	  798.3	  592.5	 4554.0	...
2044054	  798.3	  592.8	 4556.0	...
2044055	  798.5	  593.3	 4557.0	...
2044056	  798.7	  593.7	 4556.0	...
2044057	  798.7	  594.1	 4556.0	...
2044058	  798.6	  594.2	 4555.0	...
2044059	  798.5	  594.1	 4555.0	...
2044060	  798.4	  593.9	 4557.0	...
2044061	  798.2	  593.5	 4560.0	...
2044062	  798.1	  593.4	 4563.0	...
2044063	  797.9	  593.5	 4564.0	...
2044064	  797.8	  593.6	 4565.0	...
2044065	  798.0	  593.7	 4563.0	...
2044066	  798.5	  593.7	 4562.0	...
2044067	  799.0	  593.7	 4560.0	...
2044068	  799.3	  593.7	 4561.0	...
2044069	  799.3	  593.7	 4562.0	...
2044070	  798.9	  593.6	 4565.0	...
2044071	  798.6	  593.6	 4566.0	...
2044072	  798.2	  593.6	 4570.0	...
2044073	  798.1	  593.7	 4571.0	...
2044074	  798.1	  593.8	 4572.0	...
2044075	  798.2	  593.9	 4572.0	...
2044076	  798.3	  594.0	 4572.0	...
2044077	  798.6	  594.1	 4573.0	...
2044078	  798.8	  593.8	 4574.0	...
2044079	  798.9	  593.3	 4574.0	...
2044080	  798.9	  593.4	 4574.0	...
2044081	  799.0	  593.8	 4574.0	...
2044082	  799.0	  594.1	 4575.0	...
2044083	  799.1	  594.0	 4577.0	...
2044084	  799.2	  594.0	 4578.0	...
2044085	  799.2	  594.1	 4579.0	...
2044086	  799.3	  594.4	 4580.0	...
2044087	  799.2	  594.7	 4581.0	...
2044088	  799.2	  594.9	 4582.0	...
2044089	  799.0	  595.0	 4582.0	...
2044090	  798.9	  595.1	 4582.0	...
2044091	  798.9	  595.2	 4583.0	...
2044092	  799.0	  595.2	 4583.0	...
2044093	  799.1	  595.3	 4586.0	...
2044094	  799.2	  595.5	 4588.0	...
2044095	  799.2	  595.8	 4592.0	...
2044096	  799.3	  596.1	 4594.0	...
2044097	  799.3	  596.2	 4595.0	...
2044098	  799.3	  596.1	 4594.0	...
2044099	  799.4	  595.8	 4593.0	...
2044100	  799.4	  595.4	 4594.0	...
2044101	  799.3	  595.1	 4598.0	...
2044102	  799.4	  595.0	 4602.0	...
2044103	  799.5	  595.1	 4605.0	...
2044104	  799.7	  595.1	 4607.0	...
2044105	  799.6	  595.3	 4609.0	...
2044106	  799.5	  595.3	 4608.0	...
2044107	  799.5	  595.3	 4605.0	...
2044108	  799.6	  595.4	 4603.0	...
2044109	  799.6	  595.4	 4604.0	...
2044110	  799.7	  595.4	 4605.0	...
2044111	  799.7	  595.5	 4606.0	...
2044112	  799.7	  595.7	 4606.0	...
2044113	  799.9	  595.5	 4606.0	...
2044114	  800.0	  595.4	 4606.0	...
2044115	  800.1	  595.2	 4606.0	...
2044116	  800.0	  595.4	 4608.0	...
2044117	  799.9	  595.7	 4610.0	...
2044118	  799.9	  596.2	 4611.0	...
2044119	  799.9	  596.5	 4611.0	...
2044120	  799.9	  596.7	 4611.0	...
2044121	  799.9	  596.6	 4615.0	...
2044122	  799.8	  596.4	 4619.0	...
2044123	  799.7	  596.5	 4623.0	...
2044124	  799.9	  596.5	 4621.0	...
2044125	  800.3	  596.6	 4620.0	...
2044126	  800.5	  596.6	 4619.0	...
2044127	  800.3	  596.6	 4619.0	...
2044128	  800.2	  596.7	 4618.0	...
2044129	  800.2	  596.7	 4619.0	...
2044130	  800.3	  596.6	 4619.0	...
2044131	  800.4	  596.3	 4621.0	...
2044132	  800.2	  596.2	 4622.0	...
2044133	  799.8	  596.0	 4626.0	...
2044134	  799.4	  595.8	 4629.0	...
2044135	  799.4	  596.1	 4631.0	...
2044136	  799.4	  596.6	 4631.0	...
2044137	  799.3	  597.1	 4629.0	...
2044138	  799.6	  596.9	 4626.0	...
2044139	  800.0	  596.7	 4623.0	...
2044140	  800.4	  596.4	 4625.0	...
2044141	  800.5	  596.6	 4629.0	...
2044142	  800.6	  596.8	 4631.0	...
2044143	  800.6	  596.9	 4629.0	...
2044144	  800.6	  596.8	 4628.0	...
2044145	  800.4	  596.8	 4628.0	...
2044146	  800.2	  596.7	 4630.0	...
2044147	  799.8	  596.5	 4632.0	...
2044148	  799.6	  596.2	 4634.0	...
2044149	  799.4	  596.0	 4634.0	...
2044150	  799.8	  595.8	 4635.0	...
2044151	  800.2	  595.7	 4637.0	...
2044152	  800.2	  595.8	 4638.0	...
2044153	  800.0	  596.2	 4638.0	...
2044154	  799.9	  596.6	 4638.0	...
2044155	  800.0	  596.9	 4636.0	...
2044156	  800.0	  596.9	 4636.0	...
2044157	  799.9	  596.9	 4636.0	...
2044158	  799.8	  597.0	 4637.0	...
2044159	  799.8	  597.1	 4638.0	...
2044160	  799.8	  596.9	 4638.0	...
2044161	  799.7	  596.6	 4639.0	...
2044162	  799.6	  596.3	 4640.0	...
2044163	  799.5	  596.3	 4641.0	...
2044164	  799.4	  596.3	 4643.0	...
2044165	  799.9	  596.2	 4645.0	...
2044166	  800.5	  596.4	 4647.0	...
2044167	  800.8	  596.6	 4649.0	...
2044168	  800.5	  596.6	 4648.0	...
2044169	  800.1	  596.4	 4650.0	...
2044170	  800.1	  596.1	 4653.0	...
2044171	  800.0	  595.9	 4656.0	...
2044172	  800.0	  595.7	 4656.0	...
2044173	  800.0	  596.1	 4655.0	...
2044174	  800.1	  596.4	 4654.0	...
2044175	  800.2	  596.7	 4655.0	...
2044176	  800.2	  596.6	 4655.0	...
2044177	  800.1	  596.5	 4656.0	...
2044178	  800.1	  596.4	 4656.0	...
2044179	  800.0	  596.2	 4656.0	...
2044180	  799.9	  596.0	 4655.0	...
2044181	  799.8	  595.9	 4655.0	...
2044182	  799.9	  596.0	 4654.0	...
2044183	  799.9	  596.0	 4653.0	...
2044184	  800.0	  596.0	 4652.0	...
2044185	  800.0	  596.1	 4654.0	...
2044186	  800.1	  596.2	 4657.0	...
2044187	  800.2	  596.4	 4660.0	...
2044188	  800.2	  596.5	 4662.0	...
2044189	  800.2	  596.6	 4663.0	...
2044190	  800.2	  596.7	 4663.0	...
2044191	  800.1	  596.8	 4661.0	...
2044192	  800.0	  596.9	 4659.0	...
2044193	  799.9	  596.9	 4658.0	...
2044194	  799.9	  596.9	 4659.0	...
2044195	  800.0	  596.9	 4658.0	...
2044196	  800.0	  596.9	 4659.0	...
2044197	  800.0	  596.9	 4659.0	...
2044198	  800.0	  596.9	 4660.0	...
2044199	  800.0	  596.9	 4660.0	...
2044200	  800.0	  597.0	 4660.0	...
2044201	  800.2	  596.8	 4660.0	...
2044202	  800.5	  596.7	 4661.0	...
2044203	  800.7	  596.7	 4662.0	...
2044204	  800.7	  596.7	 4662.0	...
2044205	  800.7	  596.7	 4662.0	...
2044206	  800.5	  596.7	 4662.0	...
2044207	  800.3	  597.2	 4660.0	...
2044208	  800.0	  597.8	 4658.0	...
2044209	  800.0	  598.3	 4655.0	...
2044210	  799.9	  598.3	 4655.0	...
2044211	  800.0	  598.3	 4656.0	...
2044212	  800.2	  598.1	 4658.0	...
2044213	  800.5	  597.9	 4659.0	...
2044214	  800.8	  597.7	 4659.0	...
2044215	  800.7	  597.8	 4658.0	...
2044216	  800.6	  598.0	 4657.0	...
2044217	  800.5	  598.0	 4656.0	...
2044218	  800.3	  597.9	 4655.0	...
2044219	  800.1	  597.7	 4654.0	...
2044220	  799.9	  597.5	 4655.0	...
2044221	  799.8	  597.3	 4658.0	...
2044222	  799.8	  597.4	 4660.0	...
2044223	  799.8	  597.6	 4660.0	...
2044224	  799.9	  597.7	 4662.0	...
2044225	  799.9	  597.7	 4663.0	...
2044226	  799.8	  597.8	 4664.0	...
2044227	  799.8	  597.8	 4664.0	...
2044228	  800.1	  597.9	 4663.0	...
2044229	  800.2	  597.5	 4660.0	...
2044230	  800.4	  597.0	 4658.0	...
2044231	  800.4	  597.3	 4656.0	...
2044232	  800.5	  597.9	 4657.0	...
2044233	  800.6	  598.7	 4657.0	...
2044234	  800.7	  598.8	 4656.0	...
2044235	  800.6	  598.4	 4655.0	...
2044236	  800.6	  597.8	 4656.0	...
2044237	  800.6	  597.6	 4657.0	...
MSG	2044238 0000 _ Number On
2044238	  800.6	  598.0	 4656.0	...
2044239	  800.3	  598.4	 4654.0	...
2044240	  800.0	  598.4	 4651.0	...
2044241	  799.7	  598.4	 4652.0	...
2044242	  799.6	  598.2	 4654.0	...
2044243	  799.5	  597.7	 4655.0	...
2044244	  799.5	  597.3	 4655.0	...
2044245	  799.6	  597.0	 4655.0	...
2044246	  799.7	  597.1	 4655.0	...
2044247	  799.8	  597.1	 4655.0	...
2044248	  800.0	  597.2	 4655.0	...
2044249	  799.7	  597.2	 4656.0	...
2044250	  799.4	  597.2	 4659.0	...
2044251	  799.1	  597.2	 4661.0	...
2044252	  799.1	  597.1	 4662.0	...
2044253	  799.3	  597.1	 4663.0	...
2044254	  799.5	  597.1	 4663.0	...
2044255	  799.7	  597.1	 4663.0	...
2044256	  799.7	  597.1	 4660.0	...
2044257	  799.6	  597.0	 4657.0	...
2044258	  799.5	  597.0	 4653.0	...
2044259	  799.4	  597.2	 4653.0	...
2044260	  799.4	  597.5	 4654.0	...
2044261	  799.5	  597.9	 4655.0	...
2044262	  799.8	  598.2	 4655.0	...
2044263	  800.0	  598.7	 4656.0	...
2044264	  800.2	  598.8	 4656.0	...
2044265	  800.2	  598.9	 4655.0	...
2044266	  800.2	  598.8	 4654.0	...
2044267	  800.3	  598.6	 4653.0	...
2044268	  800.3	  598.6	 4653.0	...
2044269	  800.3	  598.7	 4653.0	...
2044270	  800.2	  598.8	 4653.0	...
2044271	  800.1	  598.7	 4654.0	...
2044272	  800.3	  598.5	 4656.0	...
2044273	  800.4	  598.3	 4658.0	...
2044274	  800.5	  598.2	 4658.0	...
2044275	  800.5	  598.3	 4658.0	...
2044276	  800.4	  598.5	 4657.0	...
2044277	  800.0	  598.6	 4657.0	...
2044278	  799.7	  598.7	 4657.0	...
2044279	  799.6	  599.1	 4656.0	...
2044280	  799.8	  599.5	 4656.0	...
2044281	  800.0	  599.6	 4657.0	...
2044282	  799.9	  599.6	 4657.0	...
2044283	  799.9	  599.4	 4654.0	...
2044284	  799.8	  599.6	 4650.0	...
2044285	  799.7	  599.6	 4649.0	...
2044286	  799.7	  599.7	 4651.0	...
2044287	  799.7	  599.7	 4652.0	...
2044288	  799.7	  599.7	 4651.0	...
2044289	  799.7	  599.5	 4652.0	...
2044290	  799.7	  599.2	 4653.0	...
2044291	  799.7	  599.0	 4654.0	...
2044292	  799.8	  599.0	 4654.0	...
2044293	  799.9	  599.1	 4653.0	...
2044294	  799.9	  599.3	 4653.0	...
2044295	  799.8	  599.4	 4654.0	...
2044296	  799.7	  599.5	 4654.0	...
2044297	  799.7	  599.5	 4654.0	...
2044298	  799.8	  599.5	 4654.0	...
2044299	  799.9	  599.6	 4653.0	...
2044300	  800.2	  599.6	 4653.0	...
2044301	  800.4	  599.6	 4653.0	...
2044302	  800.5	  599.5	 4653.0	...
2044303	  800.8	  599.1	 4653.0	...
2044304	  801.2	  598.4	 4653.0	...
2044305	  802.5	  597.7	 4652.0	...
2044306	  803.5	  596.8	 4651.0	...
2044307	  805.3	  595.5	 4651.0	...
2044308	  807.0	  594.1	 4652.0	...
2044309	  809.1	  592.6	 4652.0	...
2044310	  810.4	  591.7	 4651.0	...
2044311	  811.6	  590.7	 4650.0	...
2044312	  812.6	  590.5	 4650.0	...
2044313	  813.6	  590.2	 4651.0	...
2044314	  813.8	  589.4	 4648.0	...
2044315	  813.9	  588.6	 4643.0	...
2044316	  813.7	  587.2	 4638.0	...
2044317	  813.5	  586.3	 4637.0	...
2044318	  813.4	  585.4	 4636.0	...
2044319	  813.3	  585.0	 4637.0	...
2044320	  813.0	  584.7	 4639.0	...
2044321	  812.8	  584.5	 4641.0	...
2044322	  812.6	  584.4	 4642.0	...
2044323	  812.6	  583.8	 4642.0	...
2044324	  812.6	  582.7	 4640.0	...
2044325	  812.6	  581.4	 4639.0	...
2044326	  812.4	  580.8	 4637.0	...
2044327	  812.4	  580.6	 4637.0	...
2044328	  812.2	  580.6	 4639.0	...
2044329	  812.0	  580.7	 4641.0	...
2044330	  811.9	  580.8	 4643.0	...
2044331	  812.1	  581.1	 4643.0	...
2044332	  812.2	  581.5	 4642.0	...
2044333	  812.3	  582.0	 4643.0	...
2044334	  812.3	  582.3	 4643.0	...
2044335	  812.3	  582.8	 4643.0	...
2044336	  812.2	  583.4	 4643.0	...
2044337	  812.2	  583.8	 4643.0	...
2044338	  812.1	  584.0	 4643.0	...
2044339	  812.1	  584.0	 4642.0	...
2044340	  812.1	  584.1	 4641.0	...
2044341	  812.3	  584.1	 4640.0	...
2044342	  812.4	  584.1	 4640.0	...
2044343	  812.5	  584.3	 4641.0	...
2044344	  812.6	  584.5	 4641.0	...
2044345	  812.7	  584.8	 4639.0	...
2044346	  812.7	  584.8	 4637.0	...
2044347	  812.7	  585.1	 4636.0	...
2044348	  812.6	  585.4	 4636.0	...
2044349	  812.5	  585.7	 4637.0	...
2044350	  812.5	  585.9	 4639.0	...
2044351	  812.5	  585.9	 4641.0	...
2044352	  812.5	  585.8	 4643.0	...
2044353	  812.6	  585.7	 4643.0	...
2044354	  812.5	  585.6	 4643.0	...
2044355	  812.4	  585.6	 4643.0	...
2044356	  812.4	  585.8	 4642.0	...
2044357	  812.3	  585.9	 4641.0	...
2044358	  812.4	  586.1	 4639.0	...
2044359	  812.4	  586.1	 4637.0	...
2044360	  812.3	  586.2	 4637.0	...
2044361	  812.4	  586.2	 4639.0	...
2044362	  812.4	  586.3	 4641.0	...
2044363	  812.4	  586.3	 4644.0	...
2044364	  812.3	  585.9	 4646.0	...
2044365	  812.3	  585.5	 4647.0	...
2044366	  812.2	  585.6	 4648.0	...
2044367	  812.3	  586.1	 4648.0	...
2044368	  812.4	  586.6	 4649.0	...
2044369	  812.4	  586.7	 4648.0	...
2044370	  812.3	  586.7	 4649.0	...
2044371	  812.3	  586.2	 4650.0	...
2044372	  812.2	  585.7	 4647.0	...
2044373	  812.1	  585.4	 4644.0	...
2044374	  812.1	  585.7	 4641.0	...
2044375	  812.3	  585.9	 4641.0	...
2044376	  812.4	  586.1	 4642.0	...
2044377	  812.5	  586.1	 4641.0	...
2044378	  812.7	  586.6	 4641.0	...
2044379	  812.8	  587.2	 4644.0	...
2044380	  812.9	  587.5	 4648.0	...
2044381	  812.8	  586.9	 4651.0	...
2044382	  812.7	  586.4	 4650.0	...
2044383	  812.5	  586.2	 4650.0	...
2044384	  812.5	  586.4	 4649.0	...
2044385	  812.6	  586.5	 4648.0	...
2044386	  812.6	  586.4	 4646.0	...
2044387	  812.8	  586.6	 4646.0	...
2044388	  812.9	  586.7	 4647.0	...
2044389	  813.1	  587.0	 4648.0	...
2044390	  813.0	  587.0	 4653.0	...
2044391	  812.8	  587.0	 4658.0	...
2044392	  812.8	  587.0	 4658.0	...
2044393	  813.1	  587.6	 4654.0	...
2044394	  813.1	  588.1	 4649.0	...
2044395	  812.9	  588.4	 4648.0	...
2044396	  812.7	  589.1	 4647.0	...
2044397	  812.8	  589.8	 4647.0	...
2044398	  812.9	  590.4	 4647.0	...
2044399	  812.9	  590.3	 4648.0	...
2044400	  812.8	  590.4	 4649.0	...
2044401	  812.8	  590.6	 4650.0	...
2044402	  813.0	  590.7	 4649.0	...
2044403	  813.1	  590.5	 4649.0	...
2044404	  813.2	  590.3	 4649.0	...
2044405	  813.4	  590.2	 4652.0	...
2044406	  813.7	  590.2	 4654.0	...
2044407	  813.4	  590.1	 4656.0	...
2044408	  812.9	  590.0	 4656.0	...
2044409	  812.4	  590.0	 4656.0	...
2044410	  812.2	  589.9	 4656.0	...
2044411	  812.0	  589.9	 4657.0	...
2044412	  812.4	  589.9	 4657.0	...
2044413	  812.8	  590.0	 4657.0	...
2044414	  813.2	  590.1	 4657.0	...
2044415	  813.1	  590.2	 4658.0	...
2044416	  813.3	  590.3	 4658.0	...
2044417	  813.6	  590.4	 4659.0	...
2044418	  813.8	  590.5	 4660.0	...
2044419	  814.1	  590.5	 4661.0	...
2044420	  814.3	  590.1	 4661.0	...
2044421	  814.4	  589.7	 4661.0	...
2044422	  814.3	  589.7	 4660.0	...
2044423	  814.1	  590.0	 4658.0	...
2044424	  813.7	  590.4	 4657.0	...
2044425	  813.3	  590.5	 4657.0	...
2044426	  812.9	  590.6	 4658.0	...
2044427	  812.9	  591.1	 4658.0	...
2044428	  812.9	  591.8	 4657.0	...
2044429	  813.1	  592.4	 4657.0	...
2044430	  813.3	  592.4	 4657.0	...
2044431	  813.4	  591.9	 4659.0	...
2044432	  813.5	  591.5	 4662.0	...
2044433	  813.6	  590.8	 4666.0	...
2044434	  813.8	  590.6	 4668.0	...
2044435	  814.0	  590.2	 4670.0	...
2044436	  813.9	  590.0	 4668.0	...
2044437	  813.7	  589.9	 4665.0	...
2044438	  813.7	  589.8	 4663.0	...
2044439	  813.7	  589.7	 4664.0	...
2044440	  813.7	  589.7	 4664.0	...
2044441	  813.8	  589.8	 4664.0	...
2044442	  813.8	  590.0	 4663.0	...
2044443	  813.7	  590.2	 4662.0	...
2044444	  813.6	  590.4	 4662.0	...
2044445	  813.2	  591.0	 4665.0	...
2044446	  812.9	  591.5	 4668.0	...
2044447	  813.0	  591.8	 4671.0	...
2044448	  813.3	  591.7	 4672.0	...
2044449	  813.5	  591.6	 4674.0	...
2044450	  813.5	  591.6	 4676.0	...
2044451	  813.5	  591.6	 4677.0	...
2044452	  813.6	  591.8	 4677.0	...
2044453	  813.6	  592.0	 4677.0	...
2044454	  813.4	  592.1	 4676.0	...
2044455	  813.3	  592.0	 4676.0	...
2044456	  813.2	  592.0	 4675.0	...
2044457	  813.2	  592.3	 4675.0	...
2044458	  813.3	  592.7	 4676.0	...
2044459	  813.5	  593.1	 4678.0	...
2044460	  813.8	  593.1	 4681.0	...
2044461	  814.0	  593.0	 4681.0	...
2044462	  814.2	  592.9	 4682.0	...
2044463	  814.3	  592.9	 4682.0	...
2044464	  814.4	  592.8	 4681.0	...
2044465	  814.4	  592.7	 4681.0	...
2044466	  814.4	  592.6	 4681.0	...
2044467	  814.3	  592.6	 4681.0	...
2044468	  814.3	  592.8	 4681.0	...
2044469	  814.0	  593.1	 4682.0	...
2044470	  813.8	  593.4	 4682.0	...
2044471	  813.7	  593.5	 4682.0	...
2044472	  813.8	  593.2	 4682.0	...
2044473	  813.9	  592.9	 4683.0	...
2044474	  813.9	  592.6	 4684.0	...
2044475	  813.9	  592.7	 4685.0	...
2044476	  813.8	  593.0	 4685.0	...
2044477	  813.9	  593.3	 4684.0	...
2044478	  814.0	  593.4	 4683.0	...
2044479	  814.0	  593.8	 4683.0	...
2044480	  813.9	  594.1	 4684.0	...
2044481	  813.8	  594.4	 4686.0	...
2044482	  813.9	  594.1	 4689.0	...
2044483	  814.2	  593.8	 4689.0	...
2044484	  814.2	  593.6	 4692.0	...
2044485	  814.0	  593.6	 4694.0	...
2044486	  813.9	  593.6	 4696.0	...
2044487	  814.0	  593.7	 4695.0	...
2044488	  813.9	  593.8	 4693.0	...
2044489	  813.7	  593.9	 4693.0	...
2044490	  813.5	  593.8	 4694.0	...
2044491	  813.5	  593.6	 4695.0	...
2044492	  813.6	  593.5	 4696.0	...
2044493	  813.7	  593.4	 4696.0	...
2044494	  813.7	  593.3	 4696.0	...
2044495	  813.7	  593.3	 4699.0	...
2044496	  813.7	  593.4	 4700.0	...
2044497	  813.7	  593.7	 4701.0	...
2044498	  813.7	  594.2	 4700.0	...
2044499	  813.8	  594.6	 4699.0	...
2044500	  814.0	  594.8	 4699.0	...
2044501	  814.1	  594.8	 4700.0	...
2044502	  814.2	  594.8	 4701.0	...
2044503	  814.3	  594.9	 4701.0	...
2044504	  814.4	  594.5	 4703.0	...
2044505	  814.3	  594.2	 4704.0	...
2044506	  814.1	  593.6	 4704.0	...
2044507	  813.9	  593.3	 4703.0	...
2044508	  813.9	  593.0	 4702.0	...
2044509	  814.1	  593.1	 4703.0	...
2044510	  814.4	  593.2	 4705.0	...
2044511	  814.7	  593.3	 4706.0	...
2044512	  814.9	  593.4	 4706.0	...
2044513	  814.9	  594.0	 4706.0	...
2044514	  815.0	  594.5	 4706.0	...
2044515	  814.9	  594.8	 4707.0	...
2044516	  814.8	  594.6	 4708.0	...
2044517	  814.8	  594.5	 4709.0	...
2044518	  814.7	  594.5	 4710.0	...
2044519	  814.7	  594.6	 4711.0	...
2044520	  814.9	  594.4	 4714.0	...
2044521	  815.2	  594.2	 4716.0	...
2044522	  815.5	  594.4	 4718.0	...
2044523	  815.5	  594.9	 4718.0	...
2044524	  815.0	  595.4	 4718.0	...
2044525	  814.2	  595.5	 4718.0	...
2044526	  813.2	  595.7	 4718.0	...
EFIX R   2043011	2044526	1516	  796.0	  591.0	   4361
SSACC R  2044527
2044527	  811.7	  595.9	 4719.0	...
2044528	  810.3	  596.1	 4720.0	...
2044529	  808.1	  596.6	 4721.0	...
2044530	  806.0	  597.0	 4722.0	...
2044531	  803.8	  597.4	 4721.0	...
2044532	  801.5	  597.9	 4722.0	...
2044533	  799.2	  598.8	 4722.0	...
2044534	  796.3	  599.9	 4724.0	...
2044535	  794.7	  601.3	 4724.0	...
ESACC R  2044527	2044535	9	  811.7	  595.9	  794.7	  601.3	   0.38	     47
SFIX R   2044536
2044536	  793.1	  602.4	 4726.0	...
2044537	  792.5	  602.5	 4728.0	...
2044538	  792.0	  602.1	 4730.0	...
2044539	  792.0	  601.4	 4730.0	...
2044540	  792.1	  601.4	 4730.0	...
MSG	2044541 0000 _ Number Off
2044541	  792.3	  601.7	 4730.0	...
2044542	  792.8	  602.0	 4729.0	...
2044543	  793.5	  602.3	 4729.0	...
2044544	  794.0	  602.1	 4730.0	...
2044545	  794.8	  602.0	 4730.0	...
2044546	  795.4	  601.9	 4730.0	...
2044547	  795.7	  602.0	 4730.0	...
2044548	  795.6	  602.0	 4730.0	...
2044549	  795.7	  602.1	 4730.0	...
2044550	  795.9	  602.1	 4730.0	...
2044551	  796.0	  602.2	 4731.0	...
2044552	  795.9	  602.0	 4732.0	...
2044553	  795.8	  601.8	 4733.0	...
2044554	  795.8	  601.4	 4734.0	...
2044555	  796.0	  601.3	 4734.0	...
2044556	  796.2	  601.4	 4733.0	...
2044557	  796.5	  601.7	 4735.0	...
2044558	  796.5	  601.9	 4736.0	...
2044559	  796.6	  601.9	 4738.0	...
2044560	  796.6	  602.0	 4737.0	...
2044561	  796.6	  602.0	 4735.0	...
2044562	  796.6	  601.9	 4733.0	...
2044563	  796.5	  601.6	 4739.0	...
2044564	  796.5	  601.3	 4745.0	...
2044565	  796.8	  601.1	 4751.0	...
2044566	  797.1	  601.3	 4750.0	...
2044567	  797.1	  601.5	 4749.0	...
2044568	  796.7	  601.7	 4749.0	...
2044569	  796.3	  601.7	 4748.0	...
2044570	  796.3	  601.9	 4747.0	...
2044571	  796.6	  602.0	 4747.0	...
2044572	  796.9	  602.1	 4749.0	...
2044573	  797.2	  602.1	 4752.0	...
2044574	  797.2	  602.1	 4753.0	...
2044575	  797.3	  601.9	 4753.0	...
2044576	  797.4	  601.7	 4753.0	...
2044577	  797.3	  602.0	 4753.0	...
2044578	  797.2	  602.5	 4754.0	...
2044579	  797.1	  603.0	 4755.0	...
2044580	  797.1	  602.9	 4756.0	...
2044581	  797.0	  602.7	 4756.0	...
2044582	  796.9	  602.5	 4757.0	...
2044583	  796.8	  602.3	 4757.0	...
2044584	  796.9	  602.1	 4758.0	...
2044585	  797.1	  602.0	 4761.0	...
2044586	  797.3	  601.7	 4764.0	...
2044587	  797.3	  601.4	 4766.0	...
2044588	  796.8	  601.6	 4767.0	...
2044589	  796.3	  602.1	 4767.0	...
2044590	  795.7	  602.7	 4767.0	...
2044591	  795.7	  602.9	 4768.0	...
2044592	  795.7	  603.0	 4768.0	...
2044593	  795.8	  603.2	 4770.0	...
2044594	  796.1	  603.3	 4770.0	...
2044595	  796.5	  603.2	 4771.0	...
2044596	  796.8	  603.0	 4770.0	...
2044597	  797.0	  602.8	 4769.0	...
2044598	  797.0	  602.7	 4769.0	...
2044599	  797.0	  602.7	 4770.0	...
2044600	  797.0	  602.8	 4772.0	...
2044601	  797.0	  602.9	 4773.0	...
2044602	  797.0	  602.9	 4773.0	...
2044603	  797.0	  603.0	 4773.0	...
2044604	  796.7	  603.2	 4776.0	...
2044605	  796.4	  603.5	 4779.0	...
2044606	  796.1	  603.6	 4777.0	...
2044607	  796.0	  603.6	 4772.0	...
2044608	  796.8	  603.4	 4773.0	...
2044609	  797.5	  602.9	 4779.0	...
2044610	  797.9	  602.6	 4784.0	...
2044611	  797.7	  602.7	 4783.0	...
2044612	  797.5	  603.0	 4782.0	...
2044613	  797.5	  603.3	 4781.0	...
2044614	  797.1	  603.3	 4781.0	...
2044615	  796.8	  603.2	 4780.0	...
2044616	  796.4	  603.3	 4780.0	...
2044617	  796.4	  603.4	 4779.0	...
2044618	  796.3	  603.6	 4779.0	...
2044619	  796.7	  603.6	 4779.0	...
2044620	  797.1	  603.4	 4780.0	...
2044621	  797.4	  603.2	 4782.0	...
2044622	  797.3	  603.0	 4783.0	...
2044623	  797.4	  603.0	 4782.0	...
2044624	  797.5	  603.0	 4782.0	...
2044625	  797.6	  602.9	 4782.0	...
2044626	  797.8	  602.8	 4784.0	...
2044627	  797.9	  602.7	 4786.0	...
2044628	  798.1	  603.0	 4788.0	...
2044629	  798.2	  603.4	 4789.0	...
2044630	  798.2	  603.4	 4787.0	...
2044631	  798.0	  603.1	 4786.0	...
2044632	  797.9	  602.7	 4784.0	...
2044633	  797.9	  602.7	 4783.0	...
2044634	  797.9	  602.6	 4782.0	...
2044635	  797.8	  603.0	 4782.0	...
2044636	  797.6	  603.4	 4784.0	...
2044637	  797.6	  603.6	 4786.0	...
2044638	  797.9	  603.4	 4787.0	...
2044639	  798.1	  603.2	 4786.0	...
2044640	  797.8	  603.2	 4787.0	...
2044641	  797.6	  603.3	 4791.0	...
2044642	  797.3	  603.5	 4794.0	...
2044643	  797.3	  603.6	 4796.0	...
2044644	  797.2	  603.6	 4794.0	...
2044645	  797.1	  603.6	 4793.0	...
2044646	  797.0	  603.5	 4793.0	...
2044647	  796.9	  603.3	 4794.0	...
2044648	  796.9	  603.0	 4794.0	...
2044649	  796.9	  602.8	 4794.0	...
2044650	  796.9	  602.7	 4793.0	...
2044651	  797.0	  602.6	 4793.0	...
2044652	  797.1	  602.6	 4792.0	...
2044653	  796.8	  602.7	 4790.0	...
2044654	  796.5	  602.7	 4789.0	...
2044655	  796.1	  602.7	 4789.0	...
2044656	  796.1	  602.7	 4789.0	...
2044657	  796.0	  602.7	 4789.0	...
2044658	  795.9	  602.7	 4791.0	...
2044659	  795.8	  602.7	 4793.0	...
2044660	  795.9	  602.6	 4793.0	...
2044661	  796.0	  602.5	 4790.0	...
2044662	  796.1	  602.5	 4788.0	...
2044663	  795.9	  602.6	 4789.0	...
2044664	  795.9	  602.8	 4789.0	...
2044665	  795.9	  603.0	 4790.0	...
2044666	  795.9	  603.1	 4791.0	...
2044667	  795.9	  603.0	 4791.0	...
2044668	  796.0	  602.9	 4791.0	...
2044669	  796.3	  602.9	 4791.0	...
2044670	  796.5	  603.0	 4793.0	...
2044671	  796.5	  603.2	 4794.0	...
2044672	  796.4	  603.2	 4796.0	...
2044673	  796.3	  603.2	 4796.0	...
2044674	  796.2	  603.2	 4796.0	...
2044675	  796.1	  603.2	 4796.0	...
2044676	  796.1	  603.1	 4797.0	...
2044677	  796.2	  603.1	 4798.0	...
2044678	  796.3	  603.0	 4799.0	...
2044679	  796.3	  602.9	 4798.0	...
2044680	  796.3	  602.8	 4796.0	...
2044681	  796.3	  602.8	 4793.0	...
2044682	  796.2	  602.8	 4793.0	...
2044683	  796.2	  602.8	 4794.0	...
2044684	  796.2	  603.1	 4795.0	...
2044685	  796.1	  603.3	 4796.0	...
2044686	  796.3	  603.6	 4795.0	...
2044687	  796.7	  603.6	 4793.0	...
2044688	  796.7	  603.9	 4791.0	...
2044689	  796.4	  604.1	 4790.0	...
2044690	  796.3	  604.1	 4789.0	...
2044691	  796.5	  603.9	 4789.0	...
2044692	  796.6	  603.8	 4790.0	...
2044693	  796.6	  603.7	 4790.0	...
2044694	  796.7	  603.6	 4790.0	...
2044695	  796.7	  603.4	 4791.0	...
2044696	  796.8	  603.1	 4794.0	...
2044697	  796.7	  602.9	 4792.0	...
2044698	  796.6	  602.9	 4788.0	...
2044699	  796.5	  603.0	 4783.0	...
2044700	  796.5	  603.2	 4782.0	...
2044701	  796.4	  603.4	 4781.0	...
2044702	  796.4	  603.5	 4781.0	...
2044703	  796.3	  603.4	 4781.0	...
2044704	  796.3	  603.2	 4782.0	...
2044705	  796.3	  603.1	 4782.0	...
2044706	  796.4	  602.9	 4783.0	...
2044707	  796.5	  602.8	 4783.0	...
2044708	  796.5	  602.7	 4782.0	...
2044709	  796.5	  602.3	 4781.0	...
2044710	  796.5	  601.9	 4784.0	...
2044711	  796.4	  601.6	 4788.0	...
2044712	  796.4	  601.8	 4793.0	...
2044713	  796.2	  601.9	 4793.0	...
2044714	  796.0	  601.9	 4793.0	...
2044715	  795.7	  601.7	 4794.0	...
2044716	  795.9	  601.5	 4796.0	...
2044717	  796.1	  601.6	 4797.0	...
2044718	  795.9	  601.4	 4797.0	...
2044719	  795.6	  601.2	 4797.0	...
2044720	  795.2	  601.2	 4797.0	...
2044721	  795.2	  601.5	 4798.0	...
2044722	  795.3	  601.8	 4797.0	...
2044723	  795.4	  601.7	 4797.0	...
2044724	  795.6	  601.8	 4797.0	...
2044725	  795.5	  602.1	 4794.0	...
2044726	  795.3	  602.4	 4792.0	...
2044727	  795.0	  602.3	 4789.0	...
2044728	  795.0	  602.1	 4789.0	...
2044729	  795.0	  602.0	 4790.0	...
2044730	  794.9	  601.8	 4790.0	...
2044731	  794.9	  601.7	 4790.0	...
2044732	  794.9	  601.6	 4789.0	...
2044733	  795.0	  601.4	 4787.0	...
2044734	  795.2	  601.1	 4785.0	...
2044735	  795.4	  600.9	 4783.0	...
2044736	  795.5	  600.9	 4782.0	...
2044737	  795.5	  601.1	 4783.0	...
2044738	  795.2	  601.2	 4784.0	...
2044739	  794.8	  601.3	 4785.0	...
2044740	  794.4	  601.2	 4786.0	...
2044741	  794.2	  600.9	 4787.0	...
MSG	2044742 0000 _ Number On
2044742	  794.1	  600.7	 4788.0	...
2044743	  794.1	  600.6	 4786.0	...
2044744	  794.3	  600.7	 4785.0	...
2044745	  794.5	  600.7	 4784.0	...
2044746	  794.4	  600.3	 4784.0	...
2044747	  794.3	  600.0	 4784.0	...
2044748	  794.2	  599.7	 4784.0	...
2044749	  794.2	  599.7	 4784.0	...
2044750	  794.3	  599.8	 4785.0	...
2044751	  794.4	  599.9	 4786.0	...
2044752	  794.4	  600.0	 4787.0	...
2044753	  794.2	  599.8	 4788.0	...
2044754	  794.1	  599.6	 4789.0	...
2044755	  794.1	  599.8	 4790.0	...
2044756	  794.1	  600.4	 4791.0	...
2044757	  794.1	  601.1	 4792.0	...
2044758	  794.1	  601.4	 4791.0	...
2044759	  793.9	  601.4	 4790.0	...
2044760	  793.8	  601.2	 4789.0	...
2044761	  793.7	  601.1	 4787.0	...
2044762	  793.7	  600.8	 4784.0	...
2044763	  793.7	  600.2	 4780.0	...
2044764	  793.7	  599.4	 4781.0	...
2044765	  793.5	  598.8	 4785.0	...
2044766	  793.3	  598.9	 4787.0	...
2044767	  793.1	  599.2	 4785.0	...
2044768	  793.1	  599.6	 4784.0	...
2044769	  793.0	  599.8	 4783.0	...
2044770	  792.8	  600.0	 4782.0	...
2044771	  792.9	  600.0	 4780.0	...
2044772	  793.1	  600.0	 4779.0	...
2044773	  793.3	  600.0	 4779.0	...
2044774	  793.2	  599.9	 4780.0	...
2044775	  793.2	  599.4	 4780.0	...
2044776	  793.3	  599.0	 4780.0	...
2044777	  793.2	  598.8	 4780.0	...
2044778	  792.9	  599.0	 4780.0	...
2044779	  792.7	  598.9	 4779.0	...
2044780	  792.7	  598.6	 4780.0	...
2044781	  792.5	  598.3	 4778.0	...
2044782	  792.4	  598.3	 4776.0	...
2044783	  792.4	  598.2	 4774.0	...
2044784	  792.4	  597.9	 4775.0	...
2044785	  792.4	  597.7	 4776.0	...
2044786	  792.3	  597.6	 4775.0	...
2044787	  792.2	  597.8	 4772.0	...
2044788	  792.0	  597.8	 4770.0	...
2044789	  791.9	  597.6	 4772.0	...
2044790	  791.8	  597.4	 4773.0	...
2044791	  791.8	  597.2	 4774.0	...
2044792	  791.8	  597.3	 4774.0	...
2044793	  791.7	  597.4	 4774.0	...
2044794	  791.6	  597.5	 4775.0	...
2044795	  791.7	  597.5	 4776.0	...
2044796	  791.8	  597.2	 4776.0	...
2044797	  791.9	  597.0	 4775.0	...
2044798	  791.7	  596.8	 4773.0	...
2044799	  791.4	  596.8	 4772.0	...
2044800	  791.1	  596.8	 4772.0	...
2044801	  791.1	  596.7	 4771.0	...
2044802	  791.0	  596.7	 4770.0	...
2044803	  790.9	  596.5	 4770.0	...
2044804	  790.8	  596.4	 4771.0	...
2044805	  791.0	  596.1	 4773.0	...
2044806	  791.3	  595.8	 4775.0	...
2044807	  791.3	  595.7	 4774.0	...
2044808	  791.1	  595.7	 4773.0	...
2044809	  791.3	  595.6	 4772.0	...
2044810	  791.6	  595.6	 4772.0	...
2044811	  792.0	  595.7	 4772.0	...
2044812	  791.3	  595.9	 4772.0	...
2044813	  790.7	  596.2	 4772.0	...
2044814	  790.2	  596.8	 4774.0	...
2044815	  790.2	  597.3	 4775.0	...
2044816	  790.3	  597.6	 4776.0	...
2044817	  790.3	  597.5	 4776.0	...
2044818	  790.4	  597.4	 4776.0	...
2044819	  790.6	  597.1	 4775.0	...
2044820	  790.7	  596.9	 4773.0	...
2044821	  790.8	  596.8	 4771.0	...
2044822	  790.6	  596.9	 4771.0	...
2044823	  790.5	  597.0	 4771.0	...
2044824	  790.4	  597.0	 4772.0	...
2044825	  790.4	  596.5	 4773.0	...
2044826	  790.4	  596.0	 4774.0	...
2044827	  790.2	  596.0	 4775.0	...
2044828	  790.1	  596.5	 4772.0	...
2044829	  790.2	  597.0	 4770.0	...
2044830	  790.4	  597.1	 4769.0	...
2044831	  790.6	  597.1	 4772.0	...
2044832	  790.5	  597.2	 4772.0	...
2044833	  790.4	  597.3	 4768.0	...
2044834	  790.4	  597.4	 4767.0	...
2044835	  790.2	  597.4	 4768.0	...
2044836	  789.9	  597.2	 4769.0	...
2044837	  789.7	  597.0	 4769.0	...
2044838	  789.6	  596.7	 4769.0	...
2044839	  789.6	  596.5	 4770.0	...
2044840	  789.5	  596.4	 4769.0	...
2044841	  789.5	  596.5	 4769.0	...
2044842	  789.3	  596.7	 4767.0	...
2044843	  789.0	  596.8	 4766.0	...
2044844	  789.0	  596.8	 4765.0	...
2044845	  789.4	  596.7	 4764.0	...
2044846	  789.8	  596.8	 4763.0	...
2044847	  789.6	  597.2	 4762.0	...
2044848	  789.6	  597.5	 4761.0	...
2044849	  789.8	  597.6	 4761.0	...
2044850	  790.0	  597.6	 4762.0	...
2044851	  790.2	  597.8	 4762.0	...
2044852	  789.8	  598.0	 4762.0	...
2044853	  789.4	  598.0	 4761.0	...
2044854	  789.0	  598.0	 4761.0	...
2044855	  788.9	  598.1	 4760.0	...
2044856	  788.9	  598.2	 4761.0	...
2044857	  788.9	  598.3	 4762.0	...
2044858	  788.9	  598.3	 4763.0	...
2044859	  789.0	  598.4	 4764.0	...
2044860	  788.9	  598.5	 4765.0	...
2044861	  788.8	  598.7	 4765.0	...
2044862	  788.6	  598.8	 4766.0	...
2044863	  788.4	  598.9	 4766.0	...
2044864	  788.4	  598.8	 4767.0	...
2044865	  788.4	  598.8	 4769.0	...
2044866	  788.4	  598.7	 4770.0	...
2044867	  788.4	  598.6	 4768.0	...
2044868	  788.4	  598.5	 4764.0	...
2044869	  788.3	  598.4	 4760.0	...
2044870	  788.2	  598.3	 4761.0	...
2044871	  788.3	  598.3	 4762.0	...
2044872	  788.3	  597.9	 4763.0	...
2044873	  788.0	  597.5	 4763.0	...
2044874	  787.7	  597.3	 4764.0	...
2044875	  787.7	  597.5	 4764.0	...
2044876	  788.0	  597.6	 4766.0	...
2044877	  787.9	  597.8	 4768.0	...
2044878	  787.5	  598.0	 4768.0	...
2044879	  787.1	  598.1	 4768.0	...
2044880	  787.3	  597.9	 4767.0	...
2044881	  787.5	  597.8	 4768.0	...
2044882	  787.7	  597.7	 4767.0	...
2044883	  787.7	  597.2	 4767.0	...
2044884	  787.6	  596.8	 4766.0	...
2044885	  787.7	  596.7	 4766.0	...
2044886	  787.9	  596.9	 4768.0	...
2044887	  788.0	  597.2	 4769.0	...
2044888	  787.8	  597.4	 4771.0	...
2044889	  787.6	  597.6	 4771.0	...
2044890	  787.3	  597.6	 4771.0	...
2044891	  787.2	  597.7	 4771.0	...
2044892	  787.0	  597.8	 4771.0	...
2044893	  786.7	  597.9	 4770.0	...
2044894	  787.0	  597.8	 4770.0	...
2044895	  787.4	  597.7	 4769.0	...
2044896	  787.6	  597.8	 4768.0	...
2044897	  787.4	  597.8	 4766.0	...
2044898	  787.2	  597.9	 4766.0	...
2044899	  787.5	  597.8	 4767.0	...
2044900	  787.8	  597.9	 4768.0	...
2044901	  787.9	  598.1	 4770.0	...
2044902	  787.7	  598.2	 4771.0	...
2044903	  787.4	  598.2	 4772.0	...
2044904	  787.4	  598.1	 4772.0	...
2044905	  787.4	  598.0	 4773.0	...
2044906	  787.2	  598.1	 4772.0	...
2044907	  787.0	  598.4	 4770.0	...
2044908	  786.9	  598.7	 4769.0	...
2044909	  786.9	  598.9	 4770.0	...
2044910	  787.1	  598.8	 4771.0	...
2044911	  787.1	  598.7	 4772.0	...
2044912	  787.1	  598.7	 4769.0	...
2044913	  787.0	  598.6	 4767.0	...
2044914	  787.0	  598.5	 4765.0	...
2044915	  786.8	  598.7	 4765.0	...
2044916	  786.6	  598.8	 4766.0	...
2044917	  786.4	  599.1	 4766.0	...
2044918	  786.5	  599.2	 4767.0	...
2044919	  786.6	  599.5	 4768.0	...
2044920	  786.7	  599.7	 4769.0	...
2044921	  786.7	  599.8	 4769.0	...
2044922	  786.7	  599.6	 4769.0	...
2044923	  786.7	  599.2	 4772.0	...
2044924	  786.8	  598.8	 4774.0	...
2044925	  786.9	  598.5	 4776.0	...
2044926	  787.1	  598.7	 4774.0	...
2044927	  786.9	  599.0	 4772.0	...
2044928	  786.6	  599.3	 4771.0	...
2044929	  786.4	  599.5	 4772.0	...
2044930	  786.4	  599.3	 4774.0	...
2044931	  786.3	  599.2	 4775.0	...
2044932	  786.2	  599.2	 4776.0	...
2044933	  786.1	  599.2	 4772.0	...
2044934	  785.7	  599.3	 4768.0	...
2044935	  785.2	  599.2	 4765.0	...
2044936	  785.1	  599.0	 4769.0	...
2044937	  785.1	  598.3	 4774.0	...
2044938	  785.3	  597.9	 4776.0	...
2044939	  785.2	  597.4	 4775.0	...
2044940	  785.3	  597.3	 4773.0	...
2044941	  785.3	  597.3	 4774.0	...
2044942	  785.4	  597.3	 4777.0	...
2044943	  785.5	  597.2	 4780.0	...
2044944	  785.5	  597.0	 4783.0	...
2044945	  785.5	  597.0	 4783.0	...
2044946	  785.5	  597.1	 4783.0	...
2044947	  785.5	  597.4	 4783.0	...
2044948	  785.5	  597.7	 4782.0	...
2044949	  785.3	  598.0	 4780.0	...
2044950	  785.0	  598.1	 4777.0	...
2044951	  784.8	  598.1	 4775.0	...
2044952	  784.8	  598.2	 4777.0	...
2044953	  784.8	  598.2	 4780.0	...
2044954	  784.8	  598.1	 4783.0	...
2044955	  784.7	  598.0	 4784.0	...
2044956	  785.0	  597.9	 4783.0	...
2044957	  785.2	  597.9	 4782.0	...
2044958	  785.3	  597.9	 4781.0	...
2044959	  785.2	  597.9	 4781.0	...
2044960	  785.0	  598.0	 4780.0	...
2044961	  785.0	  598.2	 4781.0	...
2044962	  785.1	  598.2	 4781.0	...
2044963	  785.1	  598.2	 4781.0	...
2044964	  785.1	  598.0	 4782.0	...
2044965	  784.8	  598.5	 4782.0	...
2044966	  784.6	  599.0	 4782.0	...
2044967	  784.3	  599.4	 4781.0	...
2044968	  784.3	  599.9	 4782.0	...
2044969	  784.7	  600.3	 4782.0	...
2044970	  784.9	  600.3	 4783.0	...
2044971	  785.0	  599.7	 4784.0	...
2044972	  784.8	  599.4	 4785.0	...
2044973	  784.6	  599.5	 4783.0	...
2044974	  784.5	  599.6	 4782.0	...
2044975	  784.6	  599.6	 4784.0	...
2044976	  784.6	  599.5	 4788.0	...
2044977	  784.5	  599.4	 4792.0	...
2044978	  784.4	  599.3	 4793.0	...
2044979	  784.4	  599.3	 4792.0	...
2044980	  784.5	  599.5	 4792.0	...
2044981	  784.7	  599.6	 4792.0	...
2044982	  784.9	  600.1	 4791.0	...
2044983	  785.1	  600.4	 4793.0	...
2044984	  785.2	  600.5	 4796.0	...
2044985	  785.1	  600.5	 4799.0	...
2044986	  785.0	  600.6	 4800.0	...
2044987	  785.0	  600.8	 4798.0	...
2044988	  785.0	  600.9	 4794.0	...
2044989	  784.9	  600.9	 4791.0	...
2044990	  784.5	  601.0	 4791.0	...
2044991	  784.0	  601.1	 4790.0	...
2044992	  783.7	  601.2	 4792.0	...
2044993	  782.7	  602.1	 4793.0	...
2044994	  781.8	  603.5	 4794.0	...
2044995	  780.3	  605.2	 4793.0	...
2044996	  779.7	  606.0	 4793.0	...
2044997	  779.1	  606.6	 4794.0	...
2044998	  779.1	  606.9	 4796.0	...
2044999	  779.0	  607.2	 4800.0	...
2045000	  778.9	  607.4	 4804.0	...
2045001	  779.0	  607.6	 4805.0	...
2045002	  779.1	  607.9	 4801.0	...
2045003	  779.3	  608.0	 4799.0	...
2045004	  779.2	  608.1	 4800.0	...
2045005	  779.2	  607.7	 4803.0	...
2045006	  779.1	  607.3	 4806.0	...
2045007	  779.1	  607.0	 4807.0	...
2045008	  779.3	  607.2	 4807.0	...
2045009	  779.5	  607.3	 4807.0	...
2045010	  779.8	  606.8	 4806.0	...
2045011	  779.9	  606.3	 4806.0	...
2045012	  780.0	  606.3	 4806.0	...
2045013	  780.4	  606.6	 4805.0	...
2045014	  780.9	  606.9	 4804.0	...
2045015	  781.2	  606.7	 4803.0	...
2045016	  781.1	  606.5	 4802.0	...
2045017	  781.0	  606.3	 4801.0	...
2045018	  781.0	  606.2	 4802.0	...
2045019	  781.0	  606.2	 4802.0	...
2045020	  781.0	  606.3	 4803.0	...
2045021	  781.0	  606.4	 4803.0	...
2045022	  780.9	  606.4	 4803.0	...
2045023	  780.7	  606.4	 4806.0	...
2045024	  780.5	  606.1	 4808.0	...
2045025	  780.4	  605.8	 4810.0	...
2045026	  780.4	  605.5	 4810.0	...
2045027	  780.5	  605.5	 4810.0	...
2045028	  780.6	  605.5	 4809.0	...
2045029	  780.6	  605.5	 4812.0	...
2045030	  780.6	  605.5	 4814.0	...
2045031	  780.5	  605.5	 4816.0	...
2045032	  780.4	  605.5	 4815.0	...
2045033	  780.5	  605.4	 4813.0	...
2045034	  780.5	  605.4	 4811.0	...
2045035	  780.5	  605.5	 4809.0	...
2045036	  780.5	  605.5	 4807.0	...
2045037	  780.7	  605.4	 4806.0	...
2045038	  781.0	  605.2	 4806.0	...
2045039	  781.1	  605.1	 4806.0	...
2045040	  781.0	  605.1	 4805.0	...
2045041	  780.7	  604.9	 4807.0	...
2045042	  780.6	  604.6	 4811.0	...
2045043	  780.6	  604.4	 4815.0	...
2045044	  780.7	  604.4	 4818.0	...
2045045	  780.9	  604.3	 4817.0	...
2045046	  781.0	  604.2	 4815.0	...
2045047	  781.2	  604.0	 4813.0	...
2045048	  781.3	  603.9	 4811.0	...
2045049	  781.5	  603.7	 4810.0	...
2045050	  781.5	  603.6	 4812.0	...
2045051	  781.4	  603.5	 4814.0	...
2045052	  781.5	  603.9	 4818.0	...
2045053	  781.5	  604.4	 4818.0	...
2045054	  781.5	  604.9	 4819.0	...
MSG	2045055 0000 _ Number Off
2045055	  781.3	  604.9	 4818.0	...
2045056	  781.0	  604.9	 4818.0	...
2045057	  780.9	  604.9	 4819.0	...
2045058	  781.0	  604.9	 4821.0	...
2045059	  781.1	  605.0	 4823.0	...
2045060	  781.2	  605.6	 4823.0	...
2045061	  781.5	  606.1	 4823.0	...
2045062	  781.7	  606.4	 4823.0	...
2045063	  782.1	  606.3	 4824.0	...
2045064	  782.4	  606.2	 4825.0	...
2045065	  782.8	  606.2	 4824.0	...
2045066	  782.9	  606.1	 4822.0	...
2045067	  782.8	  606.2	 4823.0	...
2045068	  782.4	  607.0	 4824.0	...
2045069	  782.1	  607.7	 4825.0	...
2045070	  781.9	  608.2	 4823.0	...
2045071	  782.1	  607.8	 4822.0	...
2045072	  782.0	  607.4	 4822.0	...
2045073	  781.9	  607.5	 4823.0	...
2045074	  781.8	  607.6	 4824.0	...
2045075	  781.7	  607.8	 4828.0	...
2045076	  781.7	  607.7	 4830.0	...
2045077	  781.8	  607.7	 4831.0	...
2045078	  782.2	  607.7	 4830.0	...
2045079	  782.5	  607.8	 4829.0	...
2045080	  782.7	  608.0	 4831.0	...
2045081	  782.6	  608.3	 4833.0	...
2045082	  782.4	  608.4	 4834.0	...
2045083	  782.3	  608.4	 4834.0	...
2045084	  782.3	  608.2	 4835.0	...
2045085	  782.3	  607.9	 4835.0	...
2045086	  782.2	  607.6	 4838.0	...
2045087	  782.1	  607.6	 4841.0	...
2045088	  782.0	  607.6	 4845.0	...
2045089	  782.0	  607.3	 4845.0	...
2045090	  782.0	  607.2	 4844.0	...
2045091	  781.9	  607.0	 4842.0	...
2045092	  781.9	  607.3	 4841.0	...
2045093	  782.0	  607.3	 4842.0	...
2045094	  782.1	  607.3	 4842.0	...
2045095	  782.2	  607.2	 4842.0	...
2045096	  782.3	  607.2	 4842.0	...
2045097	  782.3	  607.7	 4842.0	...
2045098	  782.2	  608.1	 4842.0	...
2045099	  782.0	  608.5	 4843.0	...
2045100	  781.8	  608.2	 4845.0	...
2045101	  781.7	  607.9	 4847.0	...
2045102	  781.6	  607.8	 4848.0	...
2045103	  781.5	  607.9	 4847.0	...
2045104	  781.4	  608.0	 4847.0	...
2045105	  781.5	  608.1	 4845.0	...
2045106	  781.6	  608.6	 4843.0	...
2045107	  781.8	  609.1	 4841.0	...
2045108	  781.9	  609.4	 4843.0	...
2045109	  782.0	  609.2	 4846.0	...
2045110	  782.6	  609.0	 4848.0	...
2045111	  783.1	  609.0	 4847.0	...
2045112	  783.3	  609.1	 4846.0	...
2045113	  783.1	  609.3	 4846.0	...
2045114	  782.9	  609.6	 4845.0	...
2045115	  782.7	  610.0	 4845.0	...
2045116	  782.6	  610.0	 4850.0	...
2045117	  782.6	  610.1	 4854.0	...
2045118	  782.5	  610.2	 4856.0	...
2045119	  782.5	  610.0	 4855.0	...
2045120	  782.5	  609.6	 4853.0	...
2045121	  782.4	  609.1	 4855.0	...
2045122	  782.7	  609.0	 4857.0	...
2045123	  782.9	  609.0	 4858.0	...
2045124	  783.3	  609.0	 4855.0	...
2045125	  783.4	  609.1	 4851.0	...
2045126	  783.6	  609.1	 4853.0	...
2045127	  783.7	  609.1	 4859.0	...
2045128	  783.8	  609.3	 4863.0	...
2045129	  783.8	  609.7	 4861.0	...
2045130	  783.7	  610.0	 4859.0	...
2045131	  783.6	  609.9	 4856.0	...
2045132	  783.7	  610.2	 4855.0	...
2045133	  783.8	  610.6	 4853.0	...
2045134	  783.8	  610.9	 4854.0	...
2045135	  783.8	  611.0	 4853.0	...
2045136	  783.7	  611.1	 4851.0	...
2045137	  783.8	  611.7	 4849.0	...
2045138	  784.0	  612.2	 4849.0	...
2045139	  784.2	  612.4	 4849.0	...
2045140	  784.3	  612.0	 4849.0	...
2045141	  784.2	  611.6	 4850.0	...
2045142	  784.1	  611.5	 4850.0	...
2045143	  784.1	  611.6	 4850.0	...
2045144	  784.1	  611.7	 4853.0	...
2045145	  784.1	  611.8	 4856.0	...
2045146	  784.1	  611.9	 4857.0	...
2045147	  784.3	  611.8	 4855.0	...
2045148	  784.4	  611.7	 4853.0	...
2045149	  784.6	  611.8	 4851.0	...
2045150	  784.7	  612.1	 4850.0	...
2045151	  784.8	  612.3	 4849.0	...
2045152	  784.6	  612.4	 4850.0	...
2045153	  784.2	  612.5	 4851.0	...
2045154	  784.2	  612.3	 4853.0	...
2045155	  784.6	  612.1	 4855.0	...
2045156	  785.0	  612.2	 4858.0	...
2045157	  785.1	  612.3	 4858.0	...
2045158	  785.1	  612.4	 4857.0	...
2045159	  785.1	  612.3	 4855.0	...
2045160	  784.9	  612.4	 4851.0	...
2045161	  784.6	  612.6	 4848.0	...
2045162	  784.4	  612.8	 4848.0	...
2045163	  784.2	  612.9	 4850.0	...
2045164	  784.3	  612.7	 4852.0	...
2045165	  784.4	  612.6	 4853.0	...
2045166	  784.3	  612.6	 4856.0	...
2045167	  784.1	  612.8	 4860.0	...
2045168	  784.2	  612.9	 4863.0	...
2045169	  784.5	  612.8	 4866.0	...
2045170	  784.7	  612.7	 4867.0	...
2045171	  784.7	  612.7	 4867.0	...
2045172	  784.6	  612.8	 4866.0	...
2045173	  784.6	  613.0	 4864.0	...
2045174	  784.4	  613.1	 4863.0	...
2045175	  784.3	  612.7	 4863.0	...
2045176	  784.5	  612.0	 4864.0	...
2045177	  784.7	  611.3	 4862.0	...
2045178	  784.9	  611.2	 4861.0	...
2045179	  784.9	  611.2	 4859.0	...
2045180	  784.9	  611.1	 4861.0	...
2045181	  784.8	  611.1	 4863.0	...
2045182	  784.6	  611.4	 4865.0	...
2045183	  784.5	  611.8	 4866.0	...
2045184	  784.4	  612.2	 4869.0	...
2045185	  784.5	  612.4	 4871.0	...
2045186	  784.6	  612.6	 4874.0	...
2045187	  784.5	  612.2	 4875.0	...
2045188	  784.4	  611.8	 4874.0	...
2045189	  784.2	  611.5	 4873.0	...
2045190	  784.1	  611.6	 4871.0	...
2045191	  784.0	  611.7	 4871.0	...
2045192	  784.1	  611.9	 4869.0	...
2045193	  784.3	  612.2	 4868.0	...
2045194	  784.7	  612.4	 4867.0	...
2045195	  784.6	  612.6	 4865.0	...
2045196	  784.6	  612.7	 4864.0	...
2045197	  784.4	  612.9	 4864.0	...
2045198	  784.6	  612.9	 4866.0	...
2045199	  784.7	  612.8	 4867.0	...
2045200	  784.8	  612.5	 4869.0	...
2045201	  784.7	  612.2	 4870.0	...
2045202	  784.7	  612.1	 4870.0	...
2045203	  784.8	  612.1	 4870.0	...
2045204	  784.7	  612.3	 4870.0	...
2045205	  784.7	  612.4	 4870.0	...
2045206	  784.6	  612.4	 4869.0	...
2045207	  784.6	  612.4	 4871.0	...
2045208	  784.7	  612.3	 4872.0	...
2045209	  784.7	  612.3	 4875.0	...
2045210	  784.7	  612.2	 4877.0	...
2045211	  784.8	  612.4	 4878.0	...
2045212	  784.9	  612.7	 4879.0	...
2045213	  784.9	  612.4	 4879.0	...
2045214	  784.8	  611.8	 4877.0	...
2045215	  784.7	  611.5	 4874.0	...
2045216	  784.6	  611.8	 4873.0	...
2045217	  784.5	  612.0	 4875.0	...
2045218	  784.7	  611.8	 4878.0	...
2045219	  785.0	  611.6	 4879.0	...
2045220	  785.3	  611.4	 4880.0	...
2045221	  785.3	  611.4	 4880.0	...
2045222	  785.3	  611.4	 4881.0	...
2045223	  785.2	  611.5	 4882.0	...
2045224	  785.0	  611.6	 4883.0	...
2045225	  785.0	  611.4	 4884.0	...
2045226	  784.9	  611.3	 4884.0	...
2045227	  784.8	  611.3	 4884.0	...
2045228	  784.8	  611.6	 4883.0	...
2045229	  784.8	  611.6	 4882.0	...
2045230	  784.7	  611.4	 4882.0	...
2045231	  784.6	  611.1	 4882.0	...
2045232	  784.6	  611.1	 4880.0	...
2045233	  784.7	  611.1	 4880.0	...
2045234	  784.8	  611.2	 4881.0	...
2045235	  784.8	  611.4	 4882.0	...
2045236	  784.8	  611.5	 4880.0	...
2045237	  784.8	  611.7	 4879.0	...
2045238	  784.8	  611.7	 4878.0	...
2045239	  784.8	  611.8	 4878.0	...
2045240	  784.9	  611.8	 4878.0	...
2045241	  785.0	  611.5	 4878.0	...
2045242	  784.7	  611.3	 4880.0	...
2045243	  784.5	  611.5	 4882.0	...
2045244	  784.4	  611.9	 4885.0	...
2045245	  784.6	  612.0	 4884.0	...
2045246	  784.7	  611.7	 4884.0	...
2045247	  784.9	  611.4	 4884.0	...
2045248	  785.0	  611.6	 4884.0	...
2045249	  785.1	  611.7	 4884.0	...
2045250	  785.0	  611.8	 4884.0	...
2045251	  784.8	  611.7	 4884.0	...
2045252	  784.7	  611.6	 4885.0	...
2045253	  784.7	  611.6	 4888.0	...
2045254	  784.7	  611.6	 4890.0	...
2045255	  784.7	  611.5	 4894.0	...
MSG	2045256 0000 _ Number On
2045256	  784.6	  611.5	 4894.0	...
2045257	  784.5	  611.5	 4897.0	...
2045258	  784.5	  611.8	 4899.0	...
2045259	  784.5	  612.1	 4900.0	...
2045260	  784.4	  611.8	 4898.0	...
2045261	  784.5	  611.2	 4896.0	...
2045262	  784.5	  610.7	 4896.0	...
2045263	  784.5	  610.7	 4896.0	...
2045264	  784.7	  610.8	 4896.0	...
2045265	  784.8	  610.8	 4897.0	...
2045266	  784.9	  610.7	 4898.0	...
2045267	  784.9	  610.7	 4899.0	...
2045268	  784.7	  610.8	 4897.0	...
2045269	  784.5	  611.1	 4896.0	...
2045270	  784.3	  611.0	 4896.0	...
2045271	  784.2	  610.7	 4898.0	...
2045272	  784.1	  610.6	 4901.0	...
2045273	  784.0	  610.9	 4903.0	...
2045274	  784.1	  611.2	 4904.0	...
2045275	  784.3	  611.3	 4903.0	...
2045276	  784.5	  611.3	 4903.0	...
2045277	  784.6	  611.3	 4903.0	...
2045278	  784.7	  611.2	 4907.0	...
2045279	  784.6	  611.0	 4910.0	...
2045280	  784.4	  610.7	 4913.0	...
2045281	  784.0	  610.7	 4911.0	...
2045282	  783.6	  610.8	 4909.0	...
2045283	  783.6	  610.8	 4907.0	...
2045284	  783.9	  610.9	 4907.0	...
2045285	  784.1	  610.9	 4909.0	...
2045286	  784.1	  610.8	 4911.0	...
2045287	  784.2	  610.7	 4911.0	...
2045288	  784.3	  610.6	 4913.0	...
2045289	  784.3	  610.2	 4916.0	...
2045290	  784.2	  609.8	 4919.0	...
2045291	  784.1	  609.3	 4919.0	...
2045292	  784.1	  609.4	 4919.0	...
2045293	  784.2	  609.5	 4919.0	...
2045294	  784.2	  609.6	 4919.0	...
2045295	  784.1	  609.6	 4918.0	...
2045296	  784.1	  609.1	 4917.0	...
2045297	  784.1	  608.7	 4916.0	...
2045298	  784.1	  608.4	 4915.0	...
2045299	  784.1	  608.6	 4914.0	...
2045300	  784.0	  608.8	 4914.0	...
2045301	  783.9	  608.9	 4914.0	...
2045302	  784.1	  608.9	 4914.0	...
2045303	  784.3	  609.0	 4914.0	...
2045304	  784.5	  609.0	 4914.0	...
2045305	  784.5	  609.0	 4914.0	...
2045306	  784.4	  609.0	 4915.0	...
2045307	  784.5	  608.9	 4917.0	...
2045308	  784.6	  608.8	 4920.0	...
2045309	  784.8	  608.5	 4922.0	...
2045310	  784.9	  608.2	 4922.0	...
2045311	  784.9	  607.8	 4923.0	...
2045312	  784.9	  607.7	 4924.0	...
2045313	  784.7	  607.6	 4927.0	...
2045314	  784.5	  607.7	 4931.0	...
2045315	  784.5	  607.7	 4932.0	...
2045316	  784.6	  607.8	 4930.0	...
2045317	  784.8	  607.8	 4927.0	...
2045318	  784.9	  607.7	 4927.0	...
2045319	  784.9	  607.6	 4928.0	...
2045320	  784.9	  607.5	 4931.0	...
2045321	  784.8	  607.6	 4932.0	...
2045322	  784.5	  607.7	 4932.0	...
2045323	  784.4	  607.5	 4931.0	...
2045324	  784.4	  607.2	 4930.0	...
2045325	  784.2	  606.9	 4930.0	...
2045326	  783.8	  606.9	 4930.0	...
2045327	  784.1	  606.9	 4931.0	...
2045328	  784.6	  606.8	 4932.0	...
2045329	  785.0	  606.7	 4933.0	...
2045330	  784.9	  606.7	 4932.0	...
2045331	  784.7	  606.8	 4931.0	...
2045332	  784.6	  606.8	 4932.0	...
2045333	  784.7	  606.8	 4933.0	...
2045334	  784.8	  606.8	 4935.0	...
2045335	  784.5	  606.6	 4936.0	...
2045336	  784.1	  606.5	 4938.0	...
2045337	  783.7	  606.3	 4938.0	...
2045338	  783.8	  606.2	 4938.0	...
2045339	  783.8	  606.1	 4937.0	...
2045340	  783.8	  606.0	 4937.0	...
2045341	  784.1	  605.8	 4940.0	...
2045342	  784.4	  605.7	 4942.0	...
2045343	  784.6	  605.5	 4944.0	...
2045344	  784.6	  605.5	 4945.0	...
2045345	  784.6	  605.4	 4946.0	...
2045346	  784.6	  605.8	 4947.0	...
2045347	  784.6	  606.4	 4947.0	...
2045348	  784.7	  607.1	 4947.0	...
2045349	  784.8	  607.3	 4947.0	...
2045350	  784.7	  606.9	 4947.0	...
2045351	  784.6	  606.5	 4946.0	...
2045352	  784.5	  606.4	 4944.0	...
2045353	  784.5	  606.9	 4942.0	...
2045354	  784.4	  607.1	 4941.0	...
2045355	  784.6	  606.9	 4940.0	...
2045356	  784.7	  606.6	 4940.0	...
2045357	  784.8	  606.6	 4940.0	...
2045358	  784.6	  606.6	 4941.0	...
2045359	  784.5	  606.6	 4943.0	...
2045360	  784.4	  606.4	 4944.0	...
2045361	  784.4	  606.3	 4943.0	...
2045362	  784.4	  606.4	 4941.0	...
2045363	  784.4	  606.6	 4943.0	...
2045364	  784.4	  606.8	 4947.0	...
2045365	  784.3	  606.8	 4950.0	...
2045366	  784.2	  606.7	 4949.0	...
2045367	  784.1	  606.5	 4949.0	...
2045368	  784.1	  606.1	 4949.0	...
2045369	  784.1	  605.7	 4950.0	...
2045370	  784.0	  605.4	 4951.0	...
2045371	  783.9	  605.4	 4953.0	...
2045372	  783.7	  605.4	 4955.0	...
2045373	  783.9	  605.5	 4956.0	...
2045374	  784.2	  605.9	 4955.0	...
2045375	  784.3	  606.2	 4954.0	...
2045376	  784.2	  606.5	 4953.0	...
2045377	  784.3	  606.5	 4954.0	...
2045378	  784.6	  606.2	 4956.0	...
2045379	  784.7	  605.9	 4954.0	...
2045380	  784.5	  605.5	 4950.0	...
2045381	  784.4	  605.4	 4947.0	...
2045382	  784.2	  605.2	 4948.0	...
2045383	  784.2	  605.1	 4949.0	...
2045384	  784.3	  605.0	 4950.0	...
2045385	  784.4	  605.1	 4951.0	...
2045386	  784.7	  605.1	 4952.0	...
2045387	  784.9	  605.1	 4954.0	...
2045388	  785.1	  605.1	 4954.0	...
2045389	  785.1	  605.0	 4954.0	...
2045390	  785.1	  605.0	 4953.0	...
2045391	  785.0	  604.9	 4952.0	...
2045392	  784.8	  604.8	 4952.0	...
2045393	  784.8	  604.9	 4952.0	...
2045394	  784.9	  605.0	 4952.0	...
2045395	  784.7	  605.1	 4952.0	...
2045396	  784.4	  605.2	 4953.0	...
2045397	  784.1	  605.5	 4953.0	...
2045398	  784.1	  605.9	 4953.0	...
2045399	  784.4	  605.6	 4953.0	...
2045400	  784.7	  605.2	 4952.0	...
2045401	  784.9	  604.7	 4955.0	...
2045402	  784.9	  604.5	 4959.0	...
2045403	  784.8	  604.3	 4962.0	...
2045404	  784.2	  604.2	 4961.0	...
2045405	  783.7	  604.4	 4960.0	...
2045406	  783.3	  604.5	 4961.0	...
2045407	  783.6	  604.5	 4962.0	...
2045408	  783.9	  604.5	 4962.0	...
2045409	  784.2	  604.5	 4962.0	...
2045410	  784.3	  603.9	 4962.0	...
2045411	  784.4	  603.3	 4962.0	...
2045412	  784.1	  602.9	 4962.0	...
2045413	  783.9	  603.1	 4963.0	...
2045414	  783.7	  603.3	 4964.0	...
2045415	  783.7	  603.3	 4964.0	...
2045416	  783.8	  603.3	 4964.0	...
2045417	  783.8	  603.6	 4962.0	...
2045418	  783.9	  603.9	 4962.0	...
2045419	  784.0	  604.0	 4962.0	...
2045420	  783.9	  603.8	 4963.0	...
2045421	  783.8	  603.7	 4965.0	...
2045422	  783.7	  603.7	 4966.0	...
2045423	  783.7	  603.7	 4966.0	...
2045424	  783.6	  603.6	 4966.0	...
2045425	  783.5	  603.7	 4967.0	...
2045426	  783.5	  603.9	 4967.0	...
2045427	  783.6	  603.9	 4965.0	...
2045428	  783.6	  603.7	 4963.0	...
2045429	  783.7	  603.3	 4962.0	...
2045430	  783.6	  603.0	 4962.0	...
2045431	  783.5	  602.8	 4962.0	...
2045432	  783.5	  602.8	 4962.0	...
2045433	  783.6	  602.8	 4963.0	...
2045434	  783.7	  602.6	 4965.0	...
2045435	  783.6	  602.5	 4970.0	...
2045436	  783.5	  602.9	 4973.0	...
2045437	  783.4	  603.5	 4976.0	...
2045438	  783.5	  603.9	 4976.0	...
2045439	  783.5	  603.8	 4976.0	...
2045440	  783.5	  603.8	 4976.0	...
2045441	  783.6	  603.7	 4976.0	...
2045442	  783.8	  603.8	 4976.0	...
2045443	  784.1	  603.8	 4976.0	...
2045444	  784.1	  603.3	 4977.0	...
2045445	  784.2	  602.8	 4978.0	...
2045446	  784.2	  602.2	 4978.0	...
2045447	  784.3	  602.1	 4975.0	...
2045448	  784.1	  602.1	 4970.0	...
2045449	  783.7	  602.3	 4966.0	...
2045450	  783.5	  602.4	 4968.0	...
2045451	  783.5	  602.4	 4969.0	...
2045452	  783.7	  602.2	 4970.0	...
2045453	  783.6	  602.0	 4971.0	...
2045454	  783.4	  601.8	 4974.0	...
2045455	  783.2	  601.8	 4976.0	...
2045456	  783.0	  601.8	 4975.0	...
2045457	  782.6	  601.7	 4975.0	...
2045458	  782.5	  601.6	 4976.0	...
2045459	  782.6	  601.4	 4978.0	...
2045460	  782.8	  601.3	 4977.0	...
2045461	  782.9	  601.8	 4975.0	...
2045462	  782.9	  602.4	 4974.0	...
2045463	  783.0	  602.6	 4977.0	...
2045464	  783.2	  602.3	 4980.0	...
2045465	  783.2	  602.0	 4979.0	...
2045466	  783.1	  602.0	 4979.0	...
2045467	  783.0	  602.1	 4979.0	...
2045468	  783.0	  602.3	 4980.0	...
2045469	  783.1	  602.5	 4978.0	...
2045470	  783.1	  602.4	 4976.0	...
2045471	  783.0	  602.1	 4973.0	...
2045472	  782.9	  601.7	 4973.0	...
2045473	  782.9	  601.5	 4977.0	...
2045474	  782.7	  601.2	 4980.0	...
2045475	  782.6	  601.1	 4983.0	...
2045476	  782.5	  601.3	 4984.0	...
2045477	  782.6	  601.7	 4982.0	...
2045478	  782.6	  601.9	 4979.0	...
2045479	  782.7	  601.7	 4977.0	...
2045480	  782.7	  601.4	 4978.0	...
2045481	  782.8	  601.4	 4979.0	...
2045482	  782.8	  601.4	 4978.0	...
2045483	  782.9	  601.6	 4978.0	...
2045484	  782.9	  601.8	 4978.0	...
2045485	  782.8	  602.0	 4978.0	...
2045486	  782.6	  602.1	 4978.0	...
2045487	  782.5	  602.2	 4977.0	...
2045488	  782.5	  602.1	 4977.0	...
2045489	  782.8	  601.8	 4976.0	...
2045490	  783.2	  601.9	 4975.0	...
2045491	  783.6	  602.1	 4974.0	...
2045492	  783.6	  602.0	 4975.0	...
2045493	  783.5	  601.7	 4975.0	...
2045494	  783.2	  601.4	 4976.0	...
2045495	  783.0	  601.5	 4976.0	...
2045496	  783.0	  601.5	 4976.0	...
2045497	  783.2	  601.5	 4976.0	...
2045498	  783.4	  601.5	 4976.0	...
2045499	  783.4	  601.6	 4976.0	...
2045500	  783.3	  601.7	 4976.0	...
2045501	  783.3	  601.8	 4974.0	...
2045502	  783.4	  601.8	 4973.0	...
2045503	  783.5	  601.8	 4972.0	...
2045504	  783.4	  602.1	 4970.0	...
2045505	  783.1	  602.3	 4968.0	...
2045506	  782.9	  602.2	 4967.0	...
2045507	  782.9	  602.0	 4968.0	...
2045508	  782.8	  601.7	 4971.0	...
2045509	  782.7	  601.7	 4973.0	...
2045510	  782.8	  601.7	 4974.0	...
2045511	  782.8	  601.8	 4974.0	...
2045512	  782.4	  602.1	 4974.0	...
2045513	  782.1	  602.3	 4975.0	...
2045514	  781.7	  602.6	 4976.0	...
2045515	  781.2	  603.0	 4979.0	...
2045516	  780.3	  603.6	 4981.0	...
2045517	  778.7	  604.3	 4984.0	...
2045518	  777.1	  604.8	 4985.0	...
2045519	  774.9	  605.9	 4982.0	...
2045520	  773.0	  607.0	 4979.0	...
2045521	  771.4	  608.1	 4976.0	...
2045522	  770.4	  608.7	 4975.0	...
2045523	  769.7	  609.1	 4973.0	...
2045524	  769.3	  609.3	 4971.0	...
2045525	  769.1	  609.4	 4973.0	...
2045526	  769.0	  609.5	 4976.0	...
2045527	  768.9	  609.6	 4979.0	...
2045528	  769.4	  609.8	 4981.0	...
2045529	  769.9	  610.0	 4983.0	...
2045530	  770.5	  610.1	 4986.0	...
2045531	  770.7	  610.1	 4983.0	...
2045532	  771.8	  609.9	 4980.0	...
2045533	  772.7	  609.3	 4979.0	...
2045534	  773.5	  608.7	 4980.0	...
2045535	  773.4	  608.2	 4982.0	...
2045536	  773.4	  608.1	 4982.0	...
2045537	  773.5	  608.1	 4982.0	...
2045538	  773.5	  608.2	 4982.0	...
2045539	  773.4	  607.7	 4982.0	...
2045540	  773.2	  607.1	 4982.0	...
2045541	  773.1	  606.5	 4983.0	...
2045542	  773.0	  606.6	 4986.0	...
2045543	  772.9	  606.7	 4988.0	...
2045544	  772.9	  607.1	 4986.0	...
2045545	  773.0	  607.5	 4984.0	...
2045546	  773.0	  607.7	 4983.0	...
2045547	  773.0	  607.8	 4983.0	...
2045548	  772.9	  607.6	 4983.0	...
2045549	  772.9	  607.3	 4984.0	...
2045550	  772.6	  607.4	 4985.0	...
2045551	  772.4	  607.7	 4987.0	...
2045552	  772.4	  607.6	 4986.0	...
2045553	  772.6	  607.2	 4986.0	...
2045554	  772.8	  606.7	 4990.0	...
2045555	  772.8	  606.7	 4994.0	...
2045556	  772.8	  606.7	 4996.0	...
2045557	  772.8	  606.8	 4993.0	...
2045558	  772.8	  606.9	 4991.0	...
2045559	  772.8	  606.9	 4992.0	...
2045560	  772.8	  606.9	 4993.0	...
2045561	  772.9	  606.9	 4995.0	...
2045562	  773.0	  606.8	 4996.0	...
2045563	  773.1	  606.6	 4997.0	...
2045564	  773.1	  606.1	 4998.0	...
2045565	  773.1	  605.8	 4998.0	...
2045566	  773.2	  605.6	 5000.0	...
2045567	  773.2	  605.5	 5002.0	...
2045568	  773.3	  605.5	 5003.0	...
MSG	2045569 0000 _ Number Off
2045569	  773.3	  605.7	 5002.0	...
2045570	  773.4	  605.9	 5001.0	...
2045571	  773.2	  605.7	 5004.0	...
2045572	  772.6	  605.6	 5007.0	...
2045573	  772.1	  605.5	 5008.0	...
2045574	  772.0	  605.6	 5007.0	...
2045575	  772.5	  605.5	 5005.0	...
2045576	  772.9	  605.6	 5005.0	...
2045577	  772.9	  605.8	 5004.0	...
2045578	  772.7	  606.0	 5004.0	...
2045579	  772.7	  606.3	 5003.0	...
2045580	  772.7	  606.4	 5004.0	...
2045581	  772.8	  606.5	 5005.0	...
2045582	  772.9	  606.2	 5006.0	...
2045583	  773.0	  605.9	 5007.0	...
2045584	  773.0	  605.7	 5007.0	...
2045585	  773.4	  605.7	 5008.0	...
2045586	  773.8	  605.6	 5007.0	...
2045587	  774.0	  605.7	 5006.0	...
2045588	  773.8	  606.0	 5006.0	...
2045589	  773.6	  606.2	 5006.0	...
2045590	  773.7	  606.1	 5006.0	...
2045591	  773.7	  606.0	 5006.0	...
2045592	  773.8	  606.2	 5006.0	...
2045593	  773.8	  606.5	 5006.0	...
2045594	  773.9	  606.9	 5007.0	...
2045595	  773.8	  607.0	 5008.0	...
2045596	  774.0	  607.1	 5010.0	...
2045597	  774.2	  607.1	 5010.0	...
2045598	  774.4	  607.0	 5010.0	...
2045599	  774.5	  607.0	 5011.0	...
2045600	  774.6	  607.1	 5007.0	...
2045601	  774.7	  607.1	 5003.0	...
2045602	  774.7	  607.1	 5001.0	...
2045603	  774.7	  606.8	 5003.0	...
2045604	  774.7	  606.5	 5004.0	...
2045605	  774.6	  606.1	 5003.0	...
2045606	  774.2	  606.6	 5001.0	...
2045607	  773.9	  607.1	 5000.0	...
2045608	  773.8	  607.4	 5000.0	...
2045609	  773.9	  607.3	 5001.0	...
2045610	  774.0	  607.2	 5004.0	...
2045611	  774.0	  607.3	 5006.0	...
2045612	  773.9	  607.4	 5007.0	...
2045613	  773.8	  607.4	 5007.0	...
2045614	  773.7	  607.4	 5005.0	...
2045615	  773.9	  607.3	 5003.0	...
2045616	  774.3	  607.1	 5003.0	...
2045617	  774.6	  607.3	 5005.0	...
2045618	  774.9	  607.5	 5008.0	...
2045619	  774.8	  607.6	 5010.0	...
2045620	  774.8	  607.5	 5008.0	...
2045621	  774.6	  607.4	 5005.0	...
2045622	  774.4	  607.5	 5004.0	...
2045623	  774.6	  607.5	 5004.0	...
2045624	  774.9	  607.4	 5005.0	...
2045625	  774.9	  607.4	 5006.0	...
2045626	  774.6	  607.5	 5005.0	...
2045627	  774.5	  607.1	 5004.0	...
2045628	  774.7	  606.7	 5005.0	...
2045629	  774.8	  606.4	 5007.0	...
2045630	  774.8	  606.8	 5006.0	...
2045631	  774.8	  607.2	 5003.0	...
2045632	  774.9	  607.1	 5003.0	...
2045633	  774.8	  606.8	 5006.0	...
2045634	  774.6	  606.3	 5009.0	...
2045635	  774.4	  606.2	 5009.0	...
2045636	  774.4	  606.6	 5009.0	...
2045637	  774.4	  607.0	 5010.0	...
2045638	  774.5	  607.4	 5010.0	...
2045639	  774.5	  607.3	 5006.0	...
2045640	  774.5	  607.2	 5001.0	...
2045641	  774.8	  607.5	 4996.0	...
2045642	  775.0	  607.8	 4995.0	...
2045643	  775.1	  608.1	 4997.0	...
2045644	  775.0	  608.1	 4999.0	...
2045645	  774.9	  607.8	 5001.0	...
2045646	  775.0	  607.6	 5002.0	...
2045647	  775.1	  607.5	 5003.0	...
2045648	  775.3	  607.7	 5002.0	...
2045649	  775.3	  607.9	 5001.0	...
2045650	  775.4	  607.9	 5000.0	...
2045651	  775.4	  608.0	 4998.0	...
2045652	  775.5	  608.0	 4997.0	...
2045653	  775.5	  608.0	 4996.0	...
2045654	  775.5	  608.0	 4997.0	...
2045655	  775.4	  607.9	 4997.0	...
2045656	  775.4	  608.0	 4996.0	...
2045657	  775.5	  608.3	 4995.0	...
2045658	  775.6	  608.8	 4994.0	...
2045659	  775.6	  609.1	 4994.0	...
2045660	  775.4	  609.1	 4994.0	...
2045661	  775.2	  609.1	 4992.0	...
2045662	  774.9	  609.2	 4988.0	...
2045663	  775.1	  609.0	 4984.0	...
2045664	  775.5	  608.6	 4984.0	...
2045665	  775.8	  608.3	 4983.0	...
2045666	  775.7	  608.4	 4982.0	...
2045667	  775.6	  608.6	 4981.0	...
2045668	  775.5	  608.8	 4983.0	...
2045669	  775.8	  608.8	 4985.0	...
2045670	  776.0	  608.8	 4986.0	...
2045671	  776.2	  608.9	 4986.0	...
2045672	  776.1	  609.1	 4987.0	...
2045673	  776.0	  609.0	 4988.0	...
2045674	  776.1	  608.8	 4989.0	...
2045675	  776.1	  608.6	 4990.0	...
2045676	  776.2	  608.9	 4991.0	...
2045677	  776.2	  609.1	 4992.0	...
2045678	  776.2	  609.3	 4990.0	...
2045679	  776.1	  609.4	 4988.0	...
2045680	  776.1	  609.4	 4986.0	...
2045681	  776.2	  609.4	 4986.0	...
2045682	  776.2	  609.4	 4986.0	...
2045683	  776.0	  609.4	 4987.0	...
2045684	  775.7	  609.5	 4987.0	...
2045685	  775.5	  609.5	 4988.0	...
2045686	  775.3	  609.5	 4990.0	...
2045687	  775.2	  609.6	 4991.0	...
2045688	  775.5	  609.5	 4993.0	...
2045689	  775.8	  609.2	 4993.0	...
2045690	  776.1	  608.9	 4992.0	...
2045691	  775.8	  609.3	 4993.0	...
2045692	  775.5	  609.9	 4993.0	...
2045693	  775.3	  610.0	 4995.0	...
2045694	  775.5	  609.4	 4997.0	...
2045695	  775.7	  608.7	 4999.0	...
2045696	  775.8	  608.5	 5000.0	...
2045697	  776.0	  608.5	 4998.0	...
2045698	  776.0	  608.5	 4996.0	...
2045699	  776.0	  608.4	 4994.0	...
2045700	  776.0	  608.3	 4995.0	...
2045701	  775.9	  608.2	 4996.0	...
2045702	  775.7	  608.2	 4997.0	...
2045703	  775.4	  608.3	 4997.0	...
2045704	  775.3	  608.0	 4999.0	...
2045705	  775.4	  607.7	 5001.0	...
2045706	  775.5	  607.4	 5003.0	...
2045707	  775.6	  607.5	 5003.0	...
2045708	  775.5	  607.5	 5001.0	...
2045709	  775.4	  607.4	 4999.0	...
2045710	  775.3	  607.3	 4997.0	...
2045711	  775.2	  607.3	 4997.0	...
2045712	  775.4	  607.3	 4999.0	...
2045713	  775.7	  607.5	 5000.0	...
2045714	  776.1	  607.6	 5002.0	...
2045715	  776.2	  607.6	 5004.0	...
2045716	  776.2	  607.7	 5005.0	...
2045717	  776.1	  607.7	 5006.0	...
2045718	  776.0	  607.4	 5006.0	...
2045719	  775.9	  607.1	 5006.0	...
2045720	  775.6	  606.9	 5006.0	...
2045721	  775.3	  607.0	 5006.0	...
2045722	  775.1	  607.2	 5006.0	...
2045723	  775.2	  607.1	 5003.0	...
2045724	  775.3	  607.0	 5000.0	...
2045725	  775.6	  606.9	 4998.0	...
2045726	  775.8	  606.5	 4999.0	...
2045727	  775.9	  606.2	 5000.0	...
2045728	  775.8	  605.9	 4999.0	...
2045729	  775.7	  606.5	 4999.0	...
2045730	  775.7	  607.1	 4998.0	...
2045731	  775.6	  607.1	 5000.0	...
2045732	  775.7	  606.5	 5002.0	...
2045733	  775.7	  606.0	 5005.0	...
2045734	  775.8	  606.0	 5006.0	...
2045735	  775.8	  605.9	 5007.0	...
2045736	  775.8	  605.9	 5009.0	...
2045737	  775.9	  605.8	 5009.0	...
2045738	  776.1	  605.7	 5008.0	...
2045739	  776.3	  605.6	 5008.0	...
2045740	  776.4	  605.5	 5008.0	...
2045741	  776.5	  605.3	 5008.0	...
2045742	  776.5	  604.9	 5009.0	...
2045743	  776.4	  604.7	 5009.0	...
2045744	  776.2	  604.6	 5010.0	...
2045745	  775.9	  604.4	 5009.0	...
2045746	  776.0	  604.2	 5005.0	...
2045747	  776.2	  603.9	 5004.0	...
2045748	  776.5	  603.8	 5003.0	...
2045749	  776.6	  603.8	 5004.0	...
2045750	  776.6	  603.5	 5005.0	...
2045751	  776.6	  603.3	 5006.0	...
2045752	  776.6	  603.0	 5004.0	...
2045753	  776.6	  603.1	 5002.0	...
2045754	  776.6	  603.2	 4999.0	...
2045755	  776.6	  603.4	 5001.0	...
2045756	  776.6	  603.6	 5003.0	...
2045757	  776.4	  603.1	 5005.0	...
2045758	  776.3	  602.5	 5006.0	...
2045759	  776.2	  602.0	 5005.0	...
2045760	  776.2	  602.0	 5002.0	...
2045761	  776.3	  602.1	 4999.0	...
2045762	  776.2	  602.1	 5000.0	...
2045763	  776.2	  602.1	 5001.0	...
2045764	  776.2	  602.1	 5003.0	...
2045765	  776.2	  602.1	 5003.0	...
2045766	  776.3	  602.1	 5004.0	...
2045767	  776.4	  602.1	 5003.0	...
2045768	  776.6	  602.3	 5003.0	...
2045769	  776.6	  602.3	 5003.0	...
2045770	  776.8	  602.3	 5002.0	...
2045771	  776.9	  602.2	 5002.0	...
2045772	  776.8	  602.1	 5003.0	...
2045773	  776.6	  601.7	 5004.0	...
2045774	  776.3	  601.4	 5005.0	...
2045775	  776.1	  601.0	 5005.0	...
2045776	  776.0	  600.9	 5004.0	...
2045777	  775.9	  600.8	 5003.0	...
2045778	  776.0	  600.6	 5001.0	...
2045779	  776.1	  600.5	 5001.0	...
2045780	  776.3	  600.5	 4999.0	...
2045781	  776.0	  600.5	 4998.0	...
2045782	  775.7	  600.6	 4996.0	...
MSG	2045783 0000 _ Number On
2045783	  775.7	  600.6	 4997.0	...
2045784	  776.2	  600.5	 4998.0	...
2045785	  776.7	  600.4	 4999.0	...
2045786	  776.8	  600.0	 5000.0	...
2045787	  776.8	  599.7	 5000.0	...
2045788	  776.9	  599.9	 4999.0	...
2045789	  776.7	  600.3	 4999.0	...
2045790	  776.4	  600.7	 5000.0	...
2045791	  776.2	  600.3	 5001.0	...
2045792	  776.3	  599.9	 5002.0	...
2045793	  776.6	  599.3	 5003.0	...
2045794	  776.7	  599.2	 5001.0	...
2045795	  776.8	  599.5	 4998.0	...
2045796	  776.9	  599.9	 4995.0	...
2045797	  777.0	  600.2	 4994.0	...
2045798	  777.1	  600.1	 4996.0	...
2045799	  777.2	  599.9	 4999.0	...
2045800	  777.1	  599.8	 5003.0	...
2045801	  776.9	  599.7	 5005.0	...
2045802	  776.7	  599.5	 5005.0	...
2045803	  776.5	  599.4	 5006.0	...
2045804	  776.4	  599.3	 5006.0	...
2045805	  776.4	  599.5	 5005.0	...
2045806	  776.2	  599.6	 5006.0	...
2045807	  776.1	  599.8	 5008.0	...
2045808	  776.1	  599.9	 5010.0	...
2045809	  776.2	  600.1	 5011.0	...
2045810	  776.4	  600.2	 5007.0	...
2045811	  776.8	  599.9	 5004.0	...
2045812	  777.1	  599.5	 5000.0	...
2045813	  777.3	  599.3	 5002.0	...
2045814	  777.2	  599.3	 5004.0	...
2045815	  777.2	  599.5	 5005.0	...
2045816	  777.2	  599.6	 5003.0	...
2045817	  777.0	  599.4	 5001.0	...
2045818	  776.7	  599.2	 5000.0	...
2045819	  776.4	  599.0	 4999.0	...
2045820	  776.3	  599.0	 4998.0	...
2045821	  776.2	  599.0	 4997.0	...
2045822	  776.2	  599.0	 4999.0	...
2045823	  776.2	  599.1	 5001.0	...
2045824	  776.2	  599.2	 5003.0	...
2045825	  776.4	  599.3	 5004.0	...
2045826	  776.5	  599.3	 5003.0	...
2045827	  776.6	  599.1	 5002.0	...
2045828	  776.5	  599.0	 5002.0	...
2045829	  776.4	  598.9	 5001.0	...
2045830	  776.2	  598.9	 4999.0	...
2045831	  776.0	  599.0	 4998.0	...
2045832	  775.8	  599.0	 4996.0	...
2045833	  776.1	  598.9	 4995.0	...
2045834	  776.5	  598.9	 4992.0	...
2045835	  776.8	  598.9	 4992.0	...
2045836	  776.8	  598.8	 4991.0	...
2045837	  776.9	  598.8	 4991.0	...
2045838	  777.1	  598.9	 4991.0	...
2045839	  777.2	  598.9	 4993.0	...
2045840	  777.4	  599.2	 4995.0	...
2045841	  777.1	  599.5	 4996.0	...
2045842	  776.8	  599.8	 4995.0	...
2045843	  776.4	  599.9	 4994.0	...
2045844	  776.4	  600.1	 4993.0	...
2045845	  776.3	  600.3	 4993.0	...
2045846	  776.2	  600.3	 4994.0	...
2045847	  776.1	  600.4	 4992.0	...
2045848	  776.0	  600.3	 4991.0	...
2045849	  776.0	  599.9	 4989.0	...
2045850	  775.7	  599.6	 4990.0	...
2045851	  775.5	  599.4	 4990.0	...
2045852	  775.9	  599.5	 4989.0	...
2045853	  776.4	  599.5	 4987.0	...
2045854	  776.9	  599.6	 4985.0	...
2045855	  776.6	  599.8	 4985.0	...
2045856	  776.4	  599.8	 4986.0	...
2045857	  776.2	  599.6	 4987.0	...
2045858	  776.2	  599.4	 4987.0	...
2045859	  776.2	  599.5	 4986.0	...
2045860	  776.1	  599.6	 4985.0	...
2045861	  776.0	  599.6	 4985.0	...
2045862	  776.0	  599.7	 4985.0	...
2045863	  776.0	  599.8	 4985.0	...
2045864	  776.1	  599.9	 4986.0	...
2045865	  776.2	  600.2	 4987.0	...
2045866	  776.4	  600.5	 4985.0	...
2045867	  776.6	  600.7	 4983.0	...
2045868	  776.9	  600.7	 4981.0	...
2045869	  776.7	  600.9	 4982.0	...
2045870	  776.5	  601.1	 4982.0	...
2045871	  776.3	  601.4	 4983.0	...
2045872	  776.4	  601.4	 4983.0	...
2045873	  776.4	  601.4	 4986.0	...
2045874	  776.2	  601.4	 4988.0	...
2045875	  775.9	  601.3	 4987.0	...
2045876	  775.6	  601.3	 4984.0	...
2045877	  775.3	  601.4	 4981.0	...
2045878	  775.2	  601.4	 4982.0	...
2045879	  775.2	  601.3	 4985.0	...
2045880	  775.4	  601.1	 4988.0	...
2045881	  775.7	  600.9	 4990.0	...
2045882	  775.7	  600.8	 4990.0	...
2045883	  775.7	  600.3	 4991.0	...
2045884	  775.6	  599.7	 4991.0	...
2045885	  775.6	  599.6	 4991.0	...
2045886	  775.5	  600.0	 4990.0	...
2045887	  775.3	  600.3	 4991.0	...
2045888	  775.2	  600.3	 4991.0	...
2045889	  775.2	  600.3	 4992.0	...
2045890	  775.2	  599.9	 4989.0	...
2045891	  775.1	  599.5	 4986.0	...
2045892	  775.4	  599.0	 4983.0	...
2045893	  775.8	  599.0	 4983.0	...
2045894	  776.1	  598.9	 4984.0	...
2045895	  776.0	  599.1	 4985.0	...
2045896	  775.6	  599.4	 4985.0	...
2045897	  775.2	  599.5	 4987.0	...
2045898	  775.0	  599.4	 4988.0	...
2045899	  775.0	  599.2	 4990.0	...
2045900	  775.2	  599.1	 4990.0	...
2045901	  775.2	  599.1	 4990.0	...
2045902	  775.2	  599.1	 4990.0	...
2045903	  775.2	  599.2	 4991.0	...
2045904	  775.3	  599.1	 4992.0	...
2045905	  775.3	  599.1	 4992.0	...
2045906	  775.4	  598.9	 4991.0	...
2045907	  775.5	  598.8	 4990.0	...
2045908	  775.6	  598.9	 4994.0	...
2045909	  775.7	  599.0	 4997.0	...
2045910	  775.9	  599.1	 5001.0	...
2045911	  775.7	  599.2	 5002.0	...
2045912	  775.5	  599.2	 5003.0	...
2045913	  775.3	  599.3	 5002.0	...
2045914	  775.3	  598.9	 5000.0	...
2045915	  775.3	  598.6	 4998.0	...
2045916	  775.1	  598.3	 4999.0	...
2045917	  774.8	  598.5	 4999.0	...
2045918	  774.5	  598.4	 4999.0	...
2045919	  774.4	  598.4	 4999.0	...
2045920	  774.4	  598.6	 5000.0	...
2045921	  774.3	  598.8	 5001.0	...
2045922	  774.3	  599.1	 5002.0	...
2045923	  774.3	  599.0	 5002.0	...
2045924	  774.3	  598.9	 5002.0	...
2045925	  774.6	  598.8	 5002.0	...
2045926	  774.8	  599.1	 5000.0	...
2045927	  774.6	  599.4	 4997.0	...
2045928	  774.0	  599.3	 4997.0	...
2045929	  773.5	  598.7	 5000.0	...
2045930	  773.5	  598.0	 5003.0	...
2045931	  773.7	  597.7	 5002.0	...
2045932	  773.8	  597.6	 5001.0	...
2045933	  773.8	  597.5	 5000.0	...
2045934	  773.9	  597.4	 5000.0	...
2045935	  774.2	  597.5	 5001.0	...
2045936	  774.6	  597.7	 5001.0	...
2045937	  774.7	  598.0	 5002.0	...
2045938	  774.6	  598.1	 5002.0	...
2045939	  774.3	  598.0	 5005.0	...
2045940	  773.9	  597.6	 5007.0	...
2045941	  773.5	  597.4	 5009.0	...
2045942	  773.5	  597.5	 5008.0	...
2045943	  773.6	  597.7	 5008.0	...
2045944	  773.7	  597.8	 5008.0	...
2045945	  773.9	  597.8	 5009.0	...
2045946	  773.9	  597.8	 5008.0	...
2045947	  773.9	  597.7	 5005.0	...
2045948	  774.0	  597.6	 5003.0	...
2045949	  774.1	  597.6	 5003.0	...
2045950	  773.9	  597.8	 5004.0	...
2045951	  773.7	  598.1	 5005.0	...
2045952	  773.2	  598.5	 5005.0	...
2045953	  773.0	  598.9	 5005.0	...
2045954	  772.9	  599.3	 5005.0	...
2045955	  772.9	  599.2	 5005.0	...
2045956	  772.9	  599.1	 5004.0	...
2045957	  773.0	  599.0	 5003.0	...
2045958	  773.4	  598.9	 5005.0	...
2045959	  773.9	  598.7	 5008.0	...
2045960	  773.9	  598.6	 5011.0	...
2045961	  773.6	  598.5	 5011.0	...
2045962	  773.2	  598.5	 5010.0	...
2045963	  773.2	  598.4	 5006.0	...
2045964	  773.3	  598.4	 5003.0	...
2045965	  773.3	  598.3	 5001.0	...
2045966	  773.4	  598.3	 5002.0	...
2045967	  773.2	  598.4	 5003.0	...
2045968	  773.0	  598.4	 5003.0	...
2045969	  772.7	  598.5	 5002.0	...
2045970	  772.7	  598.1	 5002.0	...
2045971	  772.5	  597.6	 5001.0	...
2045972	  772.4	  596.9	 5003.0	...
2045973	  772.4	  596.5	 5004.0	...
2045974	  772.5	  596.7	 5005.0	...
2045975	  772.6	  597.0	 5004.0	...
2045976	  772.6	  597.1	 5004.0	...
2045977	  772.4	  597.0	 5002.0	...
2045978	  772.2	  596.7	 4999.0	...
2045979	  772.4	  596.6	 4998.0	...
2045980	  772.5	  596.6	 5000.0	...
2045981	  772.9	  596.5	 5002.0	...
2045982	  773.0	  596.4	 5003.0	...
2045983	  772.7	  596.7	 5002.0	...
2045984	  772.4	  597.1	 5002.0	...
2045985	  772.3	  597.4	 5002.0	...
2045986	  772.4	  597.3	 5003.0	...
2045987	  772.5	  596.7	 5003.0	...
2045988	  772.6	  596.2	 5004.0	...
2045989	  772.6	  596.0	 5005.0	...
2045990	  772.5	  596.4	 5006.0	...
2045991	  772.3	  596.8	 5005.0	...
2045992	  772.1	  597.0	 5005.0	...
2045993	  772.0	  596.9	 5004.0	...
2045994	  772.0	  596.6	 5004.0	...
2045995	  772.0	  596.2	 5005.0	...
2045996	  772.1	  596.2	 5005.0	...
2045997	  772.1	  596.1	 5005.0	...
2045998	  771.8	  596.1	 5006.0	...
2045999	  771.6	  596.1	 5008.0	...
2046000	  771.7	  596.1	 5010.0	...
2046001	  772.0	  596.1	 5011.0	...
2046002	  772.2	  596.1	 5011.0	...
2046003	  772.1	  596.2	 5012.0	...
2046004	  771.9	  595.9	 5012.0	...
2046005	  771.7	  595.6	 5012.0	...
2046006	  771.6	  595.5	 5012.0	...
2046007	  771.4	  595.7	 5012.0	...
2046008	  771.2	  595.9	 5013.0	...
2046009	  771.0	  595.8	 5015.0	...
2046010	  770.9	  595.7	 5017.0	...
2046011	  770.9	  595.7	 5019.0	...
2046012	  770.9	  595.7	 5020.0	...
2046013	  770.8	  595.7	 5020.0	...
2046014	  770.6	  595.7	 5020.0	...
2046015	  770.5	  595.9	 5018.0	...
2046016	  770.6	  596.1	 5016.0	...
2046017	  770.6	  596.1	 5015.0	...
2046018	  770.6	  596.1	 5015.0	...
2046019	  770.6	  596.2	 5016.0	...
2046020	  770.5	  596.4	 5015.0	...
2046021	  770.5	  596.6	 5015.0	...
2046022	  770.4	  596.6	 5012.0	...
2046023	  770.5	  596.6	 5011.0	...
2046024	  770.5	  596.4	 5010.0	...
2046025	  770.6	  596.3	 5013.0	...
2046026	  770.6	  596.3	 5017.0	...
2046027	  770.4	  596.4	 5021.0	...
2046028	  770.2	  596.4	 5023.0	...
2046029	  770.0	  596.5	 5024.0	...
2046030	  769.9	  596.5	 5025.0	...
2046031	  769.9	  596.4	 5026.0	...
2046032	  770.0	  596.2	 5026.0	...
2046033	  770.1	  596.0	 5026.0	...
2046034	  770.3	  595.7	 5027.0	...
2046035	  770.3	  595.5	 5028.0	...
2046036	  770.0	  595.8	 5029.0	...
2046037	  769.6	  596.2	 5028.0	...
2046038	  769.2	  596.4	 5027.0	...
2046039	  769.4	  596.1	 5027.0	...
2046040	  769.7	  595.7	 5028.0	...
2046041	  770.1	  595.6	 5032.0	...
2046042	  770.2	  595.6	 5035.0	...
2046043	  770.3	  595.5	 5035.0	...
2046044	  770.2	  595.4	 5031.0	...
2046045	  770.1	  595.2	 5030.0	...
2046046	  770.0	  594.9	 5032.0	...
2046047	  770.0	  594.9	 5035.0	...
2046048	  769.8	  595.0	 5035.0	...
2046049	  769.7	  595.2	 5035.0	...
2046050	  769.7	  595.3	 5034.0	...
2046051	  769.7	  595.4	 5033.0	...
2046052	  769.5	  595.8	 5032.0	...
2046053	  769.3	  596.2	 5032.0	...
2046054	  769.1	  596.8	 5032.0	...
2046055	  769.3	  596.9	 5032.0	...
2046056	  769.4	  597.0	 5033.0	...
2046057	  769.6	  596.8	 5033.0	...
2046058	  769.6	  596.5	 5034.0	...
2046059	  769.7	  596.2	 5038.0	...
2046060	  769.6	  596.2	 5042.0	...
2046061	  769.5	  596.3	 5045.0	...
2046062	  769.3	  596.5	 5045.0	...
2046063	  769.2	  596.6	 5043.0	...
2046064	  769.0	  596.6	 5040.0	...
2046065	  769.0	  596.6	 5038.0	...
2046066	  769.1	  596.6	 5038.0	...
2046067	  769.2	  596.6	 5040.0	...
2046068	  769.3	  596.4	 5041.0	...
2046069	  769.3	  596.2	 5041.0	...
2046070	  769.3	  596.2	 5041.0	...
2046071	  769.4	  596.4	 5041.0	...
2046072	  769.4	  596.6	 5042.0	...
2046073	  769.4	  596.6	 5044.0	...
2046074	  769.5	  596.8	 5045.0	...
2046075	  769.4	  597.0	 5044.0	...
2046076	  769.4	  597.1	 5046.0	...
2046077	  769.6	  596.9	 5049.0	...
2046078	  769.8	  596.8	 5051.0	...
2046079	  770.0	  596.9	 5049.0	...
2046080	  769.9	  597.0	 5048.0	...
2046081	  769.9	  597.3	 5049.0	...
2046082	  769.9	  597.5	 5052.0	...
2046083	  769.9	  597.9	 5055.0	...
2046084	  769.9	  598.1	 5054.0	...
2046085	  769.9	  598.4	 5053.0	...
2046086	  769.9	  598.5	 5052.0	...
2046087	  769.5	  598.7	 5052.0	...
2046088	  769.1	  598.9	 5051.0	...
2046089	  768.8	  599.1	 5053.0	...
2046090	  768.9	  599.1	 5056.0	...
2046091	  769.0	  599.1	 5059.0	...
2046092	  769.1	  599.0	 5058.0	...
2046093	  769.1	  598.5	 5058.0	...
2046094	  769.2	  598.0	 5059.0	...
2046095	  769.2	  597.7	 5059.0	...
2046096	  769.1	  597.8	 5058.0	...
2046097	  769.1	  597.9	 5056.0	...
2046098	  769.2	  598.0	 5057.0	...
MSG	2046099 0000 _ Number Off
2046099	  769.2	  598.1	 5058.0	...
2046100	  769.1	  598.1	 5059.0	...
2046101	  769.0	  598.1	 5058.0	...
2046102	  769.0	  598.2	 5057.0	...
2046103	  769.0	  598.4	 5055.0	...
2046104	  769.1	  598.7	 5055.0	...
2046105	  769.2	  598.9	 5055.0	...
2046106	  769.2	  599.0	 5056.0	...
2046107	  769.2	  598.7	 5059.0	...
2046108	  769.1	  598.3	 5061.0	...
2046109	  769.0	  598.1	 5064.0	...
2046110	  768.9	  598.2	 5061.0	...
2046111	  769.0	  598.2	 5059.0	...
2046112	  769.0	  598.1	 5057.0	...
2046113	  768.9	  598.2	 5061.0	...
2046114	  768.9	  598.6	 5065.0	...
2046115	  768.8	  599.0	 5068.0	...
2046116	  768.7	  599.2	 5066.0	...
2046117	  768.6	  599.2	 5064.0	...
2046118	  768.5	  599.1	 5064.0	...
2046119	  768.3	  598.9	 5063.0	...
2046120	  768.2	  598.6	 5064.0	...
2046121	  768.3	  598.5	 5066.0	...
2046122	  768.7	  598.1	 5068.0	...
2046123	  769.1	  597.9	 5068.0	...
2046124	  769.2	  598.0	 5069.0	...
2046125	  769.1	  598.3	 5069.0	...
2046126	  768.9	  598.6	 5069.0	...
2046127	  768.6	  598.6	 5067.0	...
2046128	  768.2	  598.7	 5065.0	...
2046129	  767.9	  598.7	 5064.0	...
2046130	  767.8	  598.7	 5066.0	...
2046131	  767.8	  598.6	 5068.0	...
2046132	  767.8	  598.8	 5069.0	...
2046133	  767.8	  599.1	 5069.0	...
2046134	  767.8	  599.5	 5069.0	...
2046135	  767.9	  599.5	 5070.0	...
2046136	  767.9	  599.6	 5071.0	...
2046137	  767.9	  599.6	 5072.0	...
2046138	  768.0	  599.5	 5075.0	...
2046139	  768.2	  599.5	 5078.0	...
2046140	  768.2	  599.7	 5079.0	...
2046141	  768.1	  599.9	 5077.0	...
2046142	  768.0	  600.1	 5078.0	...
2046143	  768.0	  600.1	 5079.0	...
2046144	  768.1	  600.0	 5081.0	...
2046145	  768.1	  599.8	 5081.0	...
2046146	  768.0	  599.7	 5081.0	...
2046147	  767.9	  599.7	 5081.0	...
2046148	  767.9	  599.6	 5082.0	...
2046149	  767.9	  599.6	 5083.0	...
2046150	  767.8	  599.6	 5082.0	...
2046151	  767.7	  599.8	 5079.0	...
2046152	  767.7	  599.6	 5081.0	...
2046153	  767.7	  599.3	 5085.0	...
2046154	  767.7	  599.1	 5090.0	...
2046155	  767.6	  599.6	 5089.0	...
2046156	  767.5	  600.1	 5087.0	...
2046157	  767.3	  600.6	 5085.0	...
2046158	  767.3	  600.8	 5084.0	...
2046159	  767.3	  601.1	 5086.0	...
2046160	  767.4	  601.5	 5088.0	...
2046161	  767.3	  601.8	 5090.0	...
2046162	  767.2	  601.8	 5090.0	...
2046163	  767.2	  601.9	 5090.0	...
2046164	  767.3	  602.0	 5090.0	...
2046165	  767.3	  602.1	 5089.0	...
2046166	  767.1	  602.0	 5089.0	...
2046167	  767.0	  601.8	 5089.0	...
2046168	  767.0	  601.5	 5088.0	...
2046169	  767.0	  601.3	 5088.0	...
2046170	  767.0	  601.2	 5092.0	...
2046171	  767.0	  601.1	 5096.0	...
2046172	  767.0	  601.0	 5099.0	...
2046173	  766.9	  601.3	 5100.0	...
2046174	  766.7	  601.7	 5101.0	...
2046175	  766.4	  601.9	 5100.0	...
2046176	  766.2	  602.0	 5098.0	...
2046177	  766.2	  601.9	 5096.0	...
2046178	  766.4	  602.0	 5096.0	...
2046179	  766.5	  601.7	 5099.0	...
2046180	  766.1	  601.6	 5103.0	...
2046181	  765.8	  601.4	 5105.0	...
2046182	  765.6	  601.6	 5105.0	...
2046183	  765.8	  602.0	 5104.0	...
2046184	  766.0	  602.5	 5104.0	...
2046185	  766.1	  602.8	 5105.0	...
2046186	  766.1	  602.8	 5105.0	...
2046187	  766.4	  602.7	 5105.0	...
2046188	  766.6	  602.7	 5104.0	...
2046189	  766.8	  602.7	 5103.0	...
2046190	  766.9	  603.0	 5102.0	...
2046191	  766.9	  603.6	 5102.0	...
2046192	  766.9	  604.0	 5102.0	...
2046193	  766.9	  604.1	 5104.0	...
2046194	  766.9	  603.8	 5107.0	...
2046195	  767.0	  603.5	 5109.0	...
2046196	  767.1	  603.4	 5108.0	...
2046197	  767.2	  603.3	 5108.0	...
2046198	  767.3	  603.2	 5108.0	...
2046199	  767.2	  603.3	 5108.0	...
2046200	  767.2	  603.4	 5108.0	...
2046201	  767.2	  603.5	 5108.0	...
2046202	  767.3	  603.6	 5108.0	...
2046203	  767.3	  603.8	 5108.0	...
2046204	  767.3	  603.8	 5108.0	...
2046205	  767.3	  603.8	 5109.0	...
2046206	  767.0	  603.7	 5110.0	...
2046207	  766.9	  603.8	 5111.0	...
2046208	  766.8	  604.0	 5112.0	...
2046209	  766.9	  604.1	 5111.0	...
2046210	  767.0	  604.4	 5109.0	...
2046211	  767.3	  604.6	 5108.0	...
2046212	  767.4	  604.8	 5112.0	...
2046213	  767.5	  604.8	 5115.0	...
2046214	  767.4	  604.8	 5119.0	...
2046215	  767.4	  604.8	 5118.0	...
2046216	  767.3	  604.9	 5118.0	...
2046217	  767.2	  605.0	 5118.0	...
2046218	  767.0	  604.8	 5119.0	...
2046219	  766.9	  604.4	 5120.0	...
2046220	  766.8	  604.0	 5120.0	...
2046221	  766.9	  603.9	 5120.0	...
2046222	  767.0	  603.7	 5120.0	...
2046223	  766.9	  603.7	 5120.0	...
2046224	  766.9	  604.1	 5120.0	...
2046225	  766.8	  604.5	 5120.0	...
2046226	  766.9	  604.8	 5121.0	...
2046227	  766.9	  604.6	 5121.0	...
2046228	  766.8	  604.5	 5120.0	...
2046229	  767.0	  604.5	 5120.0	...
2046230	  767.1	  604.5	 5122.0	...
2046231	  767.3	  604.5	 5123.0	...
2046232	  767.3	  604.7	 5123.0	...
2046233	  767.4	  604.7	 5123.0	...
2046234	  767.1	  604.8	 5124.0	...
2046235	  766.8	  604.8	 5124.0	...
2046236	  766.6	  604.8	 5124.0	...
2046237	  766.7	  604.8	 5124.0	...
2046238	  766.7	  604.8	 5125.0	...
2046239	  766.6	  604.8	 5126.0	...
2046240	  766.4	  604.7	 5127.0	...
2046241	  766.3	  604.6	 5127.0	...
2046242	  766.4	  604.6	 5128.0	...
2046243	  766.4	  604.6	 5130.0	...
2046244	  766.4	  604.9	 5130.0	...
2046245	  766.4	  605.1	 5129.0	...
2046246	  766.4	  605.2	 5129.0	...
2046247	  766.4	  605.2	 5130.0	...
2046248	  766.5	  605.6	 5132.0	...
2046249	  766.5	  606.0	 5133.0	...
2046250	  766.6	  605.9	 5133.0	...
2046251	  766.5	  605.3	 5132.0	...
2046252	  766.5	  605.1	 5132.0	...
2046253	  766.8	  605.4	 5131.0	...
2046254	  767.1	  605.8	 5132.0	...
2046255	  766.9	  605.9	 5134.0	...
2046256	  766.4	  606.1	 5136.0	...
2046257	  766.4	  606.0	 5138.0	...
2046258	  766.8	  605.9	 5139.0	...
2046259	  767.2	  605.8	 5140.0	...
2046260	  767.2	  606.1	 5140.0	...
2046261	  767.0	  606.4	 5139.0	...
2046262	  766.7	  606.2	 5138.0	...
2046263	  766.6	  605.7	 5136.0	...
2046264	  766.7	  605.1	 5136.0	...
2046265	  766.9	  605.1	 5137.0	...
2046266	  766.7	  605.7	 5139.0	...
2046267	  766.5	  606.2	 5141.0	...
2046268	  766.2	  606.6	 5141.0	...
2046269	  766.1	  606.6	 5142.0	...
2046270	  766.0	  606.6	 5141.0	...
2046271	  765.9	  606.8	 5140.0	...
2046272	  765.8	  607.0	 5137.0	...
2046273	  766.0	  607.1	 5135.0	...
2046274	  766.3	  607.1	 5137.0	...
2046275	  766.6	  606.7	 5141.0	...
2046276	  766.8	  606.3	 5145.0	...
2046277	  766.9	  605.9	 5146.0	...
2046278	  767.0	  606.0	 5143.0	...
2046279	  767.0	  606.1	 5140.0	...
2046280	  766.9	  606.2	 5139.0	...
2046281	  766.8	  606.3	 5142.0	...
2046282	  766.8	  606.3	 5144.0	...
2046283	  766.7	  606.4	 5144.0	...
2046284	  766.5	  606.7	 5143.0	...
2046285	  766.4	  607.0	 5143.0	...
2046286	  766.4	  607.1	 5146.0	...
2046287	  766.4	  606.9	 5150.0	...
2046288	  766.4	  606.7	 5152.0	...
2046289	  766.4	  606.5	 5150.0	...
2046290	  766.3	  606.5	 5148.0	...
2046291	  766.2	  606.6	 5149.0	...
2046292	  765.9	  606.8	 5150.0	...
2046293	  765.8	  606.8	 5151.0	...
2046294	  765.9	  606.8	 5153.0	...
2046295	  766.0	  606.1	 5154.0	...
2046296	  766.1	  605.3	 5156.0	...
2046297	  766.0	  604.8	 5157.0	...
2046298	  766.3	  604.9	 5157.0	...
2046299	  766.5	  605.1	 5157.0	...
2046300	  766.7	  605.1	 5156.0	...
2046301	  766.7	  605.1	 5154.0	...
2046302	  766.6	  604.9	 5155.0	...
2046303	  766.5	  604.9	 5157.0	...
2046304	  766.4	  605.0	 5159.0	...
2046305	  766.3	  605.2	 5159.0	...
2046306	  766.4	  605.6	 5157.0	...
2046307	  766.5	  605.7	 5156.0	...
2046308	  766.5	  605.9	 5156.0	...
2046309	  766.5	  605.9	 5157.0	...
2046310	  766.5	  606.0	 5158.0	...
2046311	  766.7	  606.0	 5161.0	...
2046312	  766.8	  606.0	 5165.0	...
MSG	2046313 0000 _ Number On
2046313	  767.0	  606.1	 5167.0	...
2046314	  767.2	  606.9	 5167.0	...
2046315	  767.4	  607.6	 5167.0	...
2046316	  767.5	  608.3	 5167.0	...
2046317	  767.4	  608.3	 5168.0	...
2046318	  767.4	  608.2	 5169.0	...
2046319	  767.3	  608.1	 5170.0	...
2046320	  767.2	  607.9	 5171.0	...
2046321	  767.2	  607.5	 5174.0	...
2046322	  767.1	  607.1	 5176.0	...
2046323	  767.1	  606.8	 5177.0	...
2046324	  767.2	  607.0	 5180.0	...
2046325	  767.1	  607.3	 5183.0	...
2046326	  767.3	  607.5	 5185.0	...
2046327	  767.4	  607.6	 5183.0	...
2046328	  767.6	  607.6	 5181.0	...
2046329	  767.6	  607.6	 5183.0	...
2046330	  767.5	  607.4	 5186.0	...
2046331	  767.4	  607.0	 5189.0	...
2046332	  767.3	  606.7	 5186.0	...
2046333	  767.5	  606.8	 5184.0	...
2046334	  767.6	  606.6	 5182.0	...
2046335	  767.8	  606.5	 5185.0	...
2046336	  767.7	  606.5	 5188.0	...
2046337	  767.7	  606.8	 5190.0	...
2046338	  767.7	  607.1	 5190.0	...
2046339	  767.7	  607.4	 5190.0	...
2046340	  767.7	  607.6	 5190.0	...
2046341	  767.6	  607.8	 5191.0	...
2046342	  767.7	  607.9	 5194.0	...
2046343	  767.8	  607.8	 5198.0	...
2046344	  768.0	  607.7	 5203.0	...
2046345	  768.1	  607.4	 5200.0	...
2046346	  768.1	  607.0	 5195.0	...
2046347	  768.2	  606.6	 5190.0	...
2046348	  768.4	  606.6	 5188.0	...
2046349	  768.3	  606.6	 5191.0	...
2046350	  768.0	  606.8	 5194.0	...
2046351	  767.8	  607.1	 5197.0	...
2046352	  767.7	  607.2	 5197.0	...
2046353	  767.6	  607.3	 5197.0	...
2046354	  767.5	  607.2	 5197.0	...
2046355	  767.4	  607.1	 5198.0	...
2046356	  767.2	  607.1	 5198.0	...
2046357	  767.1	  607.4	 5198.0	...
2046358	  767.1	  607.6	 5199.0	...
2046359	  767.5	  607.8	 5201.0	...
2046360	  767.8	  607.7	 5203.0	...
2046361	  767.6	  607.7	 5206.0	...
2046362	  767.2	  607.6	 5209.0	...
2046363	  767.1	  607.6	 5210.0	...
2046364	  767.4	  607.6	 5208.0	...
2046365	  767.7	  607.7	 5207.0	...
2046366	  767.7	  607.8	 5207.0	...
2046367	  767.6	  607.8	 5208.0	...
2046368	  767.6	  607.8	 5210.0	...
2046369	  767.6	  607.8	 5211.0	...
2046370	  767.7	  608.0	 5212.0	...
2046371	  767.9	  608.1	 5211.0	...
2046372	  768.0	  608.2	 5210.0	...
2046373	  768.0	  608.2	 5209.0	...
2046374	  767.9	  608.2	 5209.0	...
2046375	  768.0	  608.5	 5210.0	...
2046376	  768.1	  608.7	 5211.0	...
2046377	  768.2	  609.1	 5211.0	...
2046378	  768.2	  609.2	 5211.0	...
2046379	  768.2	  609.3	 5212.0	...
2046380	  768.2	  609.4	 5213.0	...
2046381	  768.2	  609.0	 5214.0	...
2046382	  768.2	  608.4	 5214.0	...
2046383	  768.2	  608.0	 5214.0	...
2046384	  768.3	  608.1	 5213.0	...
2046385	  768.4	  608.4	 5213.0	...
2046386	  768.2	  609.0	 5211.0	...
2046387	  768.0	  609.4	 5210.0	...
2046388	  767.6	  609.3	 5212.0	...
2046389	  767.5	  608.8	 5215.0	...
2046390	  767.6	  608.5	 5219.0	...
2046391	  767.9	  608.7	 5219.0	...
2046392	  768.2	  609.1	 5220.0	...
2046393	  768.4	  609.5	 5220.0	...
2046394	  768.4	  609.5	 5220.0	...
2046395	  768.3	  609.3	 5221.0	...
2046396	  768.1	  609.3	 5222.0	...
2046397	  767.9	  609.5	 5222.0	...
2046398	  768.0	  609.5	 5221.0	...
2046399	  768.2	  608.9	 5223.0	...
2046400	  768.4	  608.5	 5225.0	...
2046401	  768.6	  608.5	 5226.0	...
2046402	  768.7	  608.7	 5224.0	...
2046403	  768.7	  608.7	 5222.0	...
2046404	  768.7	  608.6	 5221.0	...
2046405	  768.5	  608.6	 5223.0	...
2046406	  768.3	  608.9	 5226.0	...
2046407	  768.1	  608.9	 5227.0	...
2046408	  768.0	  608.7	 5227.0	...
2046409	  768.0	  608.8	 5225.0	...
2046410	  768.1	  609.1	 5223.0	...
2046411	  768.1	  609.3	 5223.0	...
2046412	  768.0	  609.1	 5223.0	...
2046413	  767.9	  609.0	 5223.0	...
2046414	  767.8	  609.1	 5224.0	...
2046415	  767.8	  609.3	 5225.0	...
2046416	  767.7	  609.4	 5226.0	...
2046417	  767.6	  609.5	 5225.0	...
2046418	  767.6	  609.6	 5226.0	...
2046419	  767.7	  609.9	 5227.0	...
2046420	  767.8	  610.2	 5227.0	...
2046421	  767.9	  610.4	 5227.0	...
2046422	  767.9	  610.2	 5228.0	...
2046423	  767.9	  610.0	 5229.0	...
2046424	  767.9	  610.0	 5230.0	...
2046425	  767.9	  610.0	 5230.0	...
2046426	  767.9	  610.0	 5233.0	...
2046427	  767.8	  610.0	 5237.0	...
2046428	  767.6	  609.9	 5237.0	...
2046429	  767.4	  609.9	 5234.0	...
2046430	  767.3	  610.0	 5230.0	...
2046431	  767.4	  610.1	 5229.0	...
2046432	  767.4	  610.1	 5232.0	...
2046433	  767.3	  609.9	 5236.0	...
2046434	  767.1	  609.9	 5241.0	...
2046435	  767.1	  610.0	 5242.0	...
2046436	  767.1	  610.0	 5242.0	...
2046437	  767.2	  610.0	 5241.0	...
2046438	  767.4	  609.9	 5240.0	...
2046439	  767.5	  609.6	 5240.0	...
2046440	  767.6	  609.3	 5241.0	...
2046441	  767.7	  609.0	 5242.0	...
2046442	  767.9	  609.1	 5243.0	...
2046443	  767.8	  609.3	 5244.0	...
2046444	  767.7	  609.5	 5245.0	...
2046445	  767.5	  610.1	 5248.0	...
2046446	  767.5	  610.6	 5250.0	...
2046447	  767.2	  611.0	 5250.0	...
2046448	  766.9	  611.0	 5248.0	...
2046449	  766.8	  611.1	 5247.0	...
2046450	  767.0	  611.1	 5246.0	...
2046451	  767.1	  611.0	 5246.0	...
2046452	  766.8	  611.3	 5244.0	...
2046453	  766.5	  611.9	 5243.0	...
2046454	  766.4	  612.4	 5246.0	...
2046455	  766.4	  612.6	 5249.0	...
2046456	  766.3	  612.6	 5251.0	...
2046457	  766.3	  612.6	 5251.0	...
2046458	  766.4	  612.7	 5250.0	...
2046459	  766.4	  612.7	 5249.0	...
2046460	  766.3	  612.7	 5245.0	...
2046461	  766.2	  612.5	 5242.0	...
2046462	  766.0	  612.4	 5240.0	...
2046463	  765.7	  612.3	 5239.0	...
2046464	  765.8	  612.3	 5239.0	...
2046465	  766.0	  612.6	 5240.0	...
2046466	  766.2	  612.9	 5241.0	...
2046467	  766.2	  613.2	 5242.0	...
2046468	  765.9	  613.4	 5243.0	...
2046469	  765.6	  613.5	 5243.0	...
2046470	  765.2	  613.7	 5244.0	...
2046471	  765.1	  613.8	 5244.0	...
2046472	  765.2	  613.8	 5244.0	...
2046473	  765.5	  613.8	 5244.0	...
2046474	  765.7	  613.6	 5245.0	...
2046475	  765.4	  613.5	 5246.0	...
2046476	  765.1	  613.4	 5246.0	...
2046477	  764.8	  613.3	 5245.0	...
2046478	  765.0	  613.4	 5245.0	...
2046479	  765.1	  613.4	 5244.0	...
2046480	  765.2	  613.2	 5244.0	...
2046481	  765.0	  613.0	 5243.0	...
2046482	  764.9	  612.9	 5242.0	...
2046483	  764.8	  612.4	 5240.0	...
2046484	  764.8	  611.9	 5238.0	...
2046485	  764.9	  611.4	 5235.0	...
2046486	  764.8	  611.4	 5235.0	...
2046487	  764.6	  611.3	 5238.0	...
2046488	  764.5	  611.3	 5241.0	...
2046489	  764.5	  611.3	 5241.0	...
2046490	  764.5	  611.3	 5242.0	...
2046491	  764.5	  611.3	 5240.0	...
2046492	  764.6	  611.4	 5239.0	...
2046493	  764.8	  611.5	 5237.0	...
2046494	  764.8	  611.5	 5237.0	...
2046495	  764.7	  611.2	 5237.0	...
2046496	  764.5	  610.7	 5236.0	...
2046497	  764.5	  610.2	 5236.0	...
2046498	  764.5	  610.4	 5235.0	...
2046499	  764.1	  610.9	 5234.0	...
2046500	  763.8	  611.4	 5233.0	...
2046501	  763.6	  611.4	 5233.0	...
2046502	  763.8	  611.4	 5233.0	...
2046503	  764.2	  611.3	 5232.0	...
2046504	  764.3	  611.4	 5232.0	...
2046505	  764.5	  611.5	 5233.0	...
2046506	  764.6	  611.5	 5235.0	...
2046507	  764.6	  611.4	 5238.0	...
2046508	  764.6	  611.5	 5240.0	...
2046509	  764.1	  611.9	 5239.0	...
2046510	  763.7	  612.3	 5238.0	...
2046511	  763.3	  612.6	 5236.0	...
2046512	  763.4	  612.7	 5236.0	...
2046513	  763.6	  612.9	 5237.0	...
2046514	  763.7	  613.0	 5237.0	...
2046515	  763.8	  612.9	 5238.0	...
2046516	  763.9	  612.6	 5238.0	...
2046517	  764.0	  612.5	 5237.0	...
2046518	  764.0	  612.5	 5237.0	...
2046519	  763.9	  612.7	 5236.0	...
2046520	  763.8	  612.9	 5236.0	...
2046521	  763.8	  613.2	 5236.0	...
2046522	  763.8	  613.5	 5235.0	...
2046523	  763.8	  613.7	 5234.0	...
2046524	  763.9	  613.7	 5234.0	...
2046525	  763.8	  613.8	 5232.0	...
2046526	  763.7	  613.7	 5230.0	...
2046527	  763.6	  613.7	 5231.0	...
2046528	  763.5	  613.9	 5233.0	...
2046529	  763.6	  614.3	 5234.0	...
2046530	  763.6	  614.6	 5232.0	...
2046531	  763.6	  614.8	 5232.0	...
2046532	  763.7	  615.0	 5232.0	...
2046533	  763.7	  614.9	 5232.0	...
2046534	  763.7	  614.7	 5232.0	...
2046535	  763.7	  614.6	 5232.0	...
2046536	  763.6	  614.6	 5235.0	...
2046537	  763.5	  614.5	 5237.0	...
2046538	  763.6	  614.9	 5239.0	...
2046539	  763.8	  615.5	 5238.0	...
2046540	  764.0	  616.1	 5237.0	...
2046541	  764.2	  615.8	 5235.0	...
2046542	  764.4	  615.3	 5235.0	...
2046543	  764.0	  615.1	 5235.0	...
2046544	  763.5	  615.4	 5235.0	...
2046545	  763.3	  615.7	 5237.0	...
2046546	  763.6	  615.7	 5238.0	...
2046547	  763.9	  615.7	 5237.0	...
2046548	  763.9	  615.6	 5235.0	...
2046549	  763.9	  615.5	 5236.0	...
2046550	  763.9	  615.4	 5240.0	...
2046551	  763.9	  615.3	 5244.0	...
2046552	  763.9	  615.2	 5243.0	...
2046553	  763.8	  615.5	 5242.0	...
2046554	  763.7	  615.9	 5242.0	...
2046555	  763.5	  616.3	 5242.0	...
2046556	  763.5	  616.1	 5240.0	...
2046557	  763.5	  615.8	 5237.0	...
2046558	  763.5	  615.6	 5235.0	...
2046559	  763.6	  615.8	 5236.0	...
2046560	  764.0	  615.6	 5239.0	...
2046561	  764.4	  615.2	 5242.0	...
2046562	  764.5	  614.8	 5243.0	...
2046563	  764.3	  614.7	 5240.0	...
2046564	  764.0	  614.9	 5238.0	...
2046565	  763.8	  615.1	 5238.0	...
2046566	  763.7	  615.1	 5238.0	...
2046567	  763.7	  614.9	 5237.0	...
2046568	  763.7	  614.8	 5236.0	...
2046569	  763.6	  614.9	 5236.0	...
2046570	  763.5	  615.2	 5237.0	...
2046571	  763.2	  615.5	 5239.0	...
2046572	  762.7	  615.8	 5239.0	...
2046573	  762.3	  616.1	 5239.0	...
2046574	  762.8	  616.2	 5239.0	...
2046575	  763.5	  616.2	 5238.0	...
2046576	  763.8	  616.2	 5238.0	...
2046577	  763.3	  616.4	 5238.0	...
2046578	  762.9	  616.5	 5236.0	...
2046579	  763.2	  616.6	 5234.0	...
2046580	  763.4	  616.5	 5233.0	...
2046581	  763.7	  616.5	 5233.0	...
2046582	  763.9	  616.7	 5231.0	...
2046583	  764.0	  616.8	 5229.0	...
2046584	  764.2	  616.9	 5228.0	...
2046585	  764.3	  617.3	 5229.0	...
2046586	  764.2	  617.6	 5230.0	...
2046587	  764.0	  617.8	 5229.0	...
2046588	  763.2	  617.7	 5229.0	...
2046589	  762.3	  617.8	 5230.0	...
2046590	  761.2	  618.0	 5230.0	...
2046591	  760.0	  618.1	 5231.0	...
2046592	  758.9	  617.9	 5233.0	...
2046593	  757.6	  617.8	 5235.0	...
2046594	  757.0	  617.8	 5237.0	...
2046595	  756.5	  617.6	 5238.0	...
2046596	  756.4	  617.2	 5239.0	...
2046597	  756.4	  616.9	 5238.0	...
2046598	  756.5	  616.9	 5237.0	...
2046599	  756.6	  615.9	 5235.0	...
2046600	  756.8	  614.9	 5235.0	...
2046601	  756.8	  614.1	 5233.0	...
2046602	  756.9	  614.1	 5232.0	...
2046603	  757.3	  614.2	 5232.0	...
2046604	  757.9	  614.0	 5233.0	...
2046605	  758.4	  613.6	 5232.0	...
2046606	  758.6	  613.2	 5230.0	...
2046607	  758.7	  612.9	 5230.0	...
2046608	  758.9	  612.7	 5232.0	...
2046609	  759.3	  612.5	 5235.0	...
2046610	  759.6	  612.6	 5234.0	...
2046611	  759.9	  613.5	 5232.0	...
2046612	  759.9	  614.3	 5231.0	...
2046613	  759.8	  614.6	 5233.0	...
2046614	  759.7	  614.2	 5235.0	...
2046615	  759.4	  614.2	 5234.0	...
2046616	  759.2	  614.7	 5231.0	...
2046617	  759.1	  615.1	 5228.0	...
2046618	  759.3	  615.2	 5228.0	...
2046619	  759.5	  615.2	 5228.0	...
2046620	  759.8	  615.3	 5228.0	...
2046621	  760.0	  615.2	 5227.0	...
2046622	  760.1	  615.2	 5225.0	...
2046623	  760.2	  615.2	 5222.0	...
2046624	  760.2	  615.3	 5220.0	...
2046625	  760.1	  615.6	 5222.0	...
2046626	  759.9	  616.2	 5224.0	...
2046627	  759.8	  616.7	 5226.0	...
2046628	  759.8	  617.2	 5226.0	...
MSG	2046629 0000 _ Number Off
2046629	  759.6	  617.2	 5226.0	...
2046630	  759.4	  617.2	 5224.0	...
2046631	  759.2	  617.2	 5221.0	...
2046632	  759.5	  616.8	 5217.0	...
2046633	  759.9	  616.5	 5219.0	...
2046634	  759.9	  616.2	 5222.0	...
2046635	  759.7	  616.2	 5223.0	...
2046636	  759.6	  616.3	 5220.0	...
2046637	  760.0	  616.5	 5217.0	...
2046638	  760.2	  617.0	 5217.0	...
2046639	  760.2	  617.4	 5216.0	...
2046640	  760.2	  617.3	 5215.0	...
2046641	  760.2	  616.9	 5213.0	...
2046642	  760.2	  616.5	 5211.0	...
2046643	  760.1	  616.7	 5212.0	...
2046644	  760.0	  616.9	 5212.0	...
2046645	  760.0	  617.2	 5212.0	...
2046646	  760.1	  617.2	 5211.0	...
2046647	  760.2	  617.2	 5210.0	...
2046648	  760.2	  617.2	 5206.0	...
2046649	  760.6	  617.2	 5202.0	...
2046650	  761.0	  617.2	 5200.0	...
2046651	  761.4	  617.2	 5201.0	...
2046652	  761.6	  617.1	 5200.0	...
2046653	  761.7	  617.0	 5199.0	...
2046654	  761.8	  617.5	 5199.0	...
2046655	  761.8	  618.0	 5200.0	...
2046656	  761.9	  619.0	 5200.0	...
2046657	  761.8	  619.6	 5201.0	...
2046658	  761.7	  620.1	 5201.0	...
2046659	  761.7	  620.3	 5201.0	...
2046660	  761.7	  620.9	 5202.0	...
2046661	  761.8	  621.4	 5199.0	...
2046662	  761.9	  622.0	 5197.0	...
2046663	  762.1	  622.6	 5194.0	...
2046664	  762.4	  623.2	 5192.0	...
2046665	  762.4	  623.7	 5190.0	...
2046666	  762.4	  623.5	 5187.0	...
2046667	  762.4	  623.3	 5187.0	...
2046668	  762.4	  623.3	 5186.0	...
2046669	  762.3	  623.4	 5185.0	...
2046670	  762.2	  623.6	 5185.0	...
2046671	  762.2	  624.1	 5185.0	...
2046672	  762.4	  624.6	 5186.0	...
2046673	  762.9	  624.8	 5187.0	...
2046674	  763.4	  624.9	 5188.0	...
2046675	  763.5	  625.0	 5187.0	...
2046676	  763.5	  625.2	 5184.0	...
2046677	  763.5	  625.7	 5182.0	...
2046678	  763.2	  626.2	 5181.0	...
2046679	  763.0	  626.7	 5180.0	...
2046680	  762.7	  626.7	 5179.0	...
2046681	  762.9	  626.8	 5178.0	...
2046682	  763.0	  627.0	 5177.0	...
2046683	  763.1	  627.2	 5176.0	...
2046684	  763.2	  627.3	 5175.0	...
2046685	  763.2	  627.3	 5173.0	...
2046686	  763.2	  627.3	 5171.0	...
2046687	  763.2	  627.3	 5170.0	...
2046688	  763.4	  627.4	 5168.0	...
2046689	  763.6	  627.4	 5166.0	...
2046690	  763.9	  627.4	 5164.0	...
2046691	  763.9	  627.4	 5162.0	...
2046692	  763.9	  627.6	 5160.0	...
2046693	  763.9	  627.8	 5158.0	...
2046694	  763.7	  628.3	 5158.0	...
2046695	  763.5	  628.6	 5158.0	...
2046696	  763.4	  628.9	 5157.0	...
2046697	  763.4	  628.9	 5157.0	...
2046698	  763.4	  628.9	 5157.0	...
2046699	  763.6	  628.8	 5158.0	...
2046700	  763.9	  628.9	 5158.0	...
2046701	  764.2	  628.9	 5159.0	...
2046702	  764.1	  629.1	 5159.0	...
2046703	  764.0	  628.9	 5157.0	...
2046704	  763.8	  628.7	 5155.0	...
2046705	  763.8	  628.7	 5154.0	...
2046706	  763.7	  629.1	 5152.0	...
2046707	  763.7	  629.4	 5150.0	...
2046708	  763.7	  629.5	 5149.0	...
2046709	  763.9	  629.7	 5150.0	...
2046710	  764.1	  629.9	 5148.0	...
2046711	  764.2	  630.0	 5145.0	...
2046712	  764.4	  629.9	 5142.0	...
2046713	  764.5	  630.2	 5141.0	...
2046714	  764.5	  630.7	 5140.0	...
2046715	  764.4	  631.1	 5138.0	...
2046716	  764.4	  631.2	 5138.0	...
2046717	  764.8	  631.2	 5137.0	...
2046718	  765.3	  631.1	 5136.0	...
2046719	  765.7	  631.2	 5134.0	...
2046720	  765.5	  631.4	 5135.0	...
2046721	  765.5	  631.7	 5135.0	...
2046722	  765.7	  631.7	 5134.0	...
2046723	  765.8	  631.9	 5134.0	...
2046724	  765.6	  632.1	 5134.0	...
2046725	  765.2	  632.4	 5134.0	...
2046726	  764.8	  632.6	 5134.0	...
2046727	  764.5	  632.8	 5133.0	...
2046728	  764.4	  632.9	 5133.0	...
2046729	  764.6	  632.9	 5132.0	...
2046730	  764.8	  632.9	 5132.0	...
2046731	  765.0	  632.9	 5131.0	...
2046732	  764.9	  633.0	 5130.0	...
2046733	  765.1	  633.2	 5126.0	...
2046734	  765.4	  633.3	 5123.0	...
2046735	  765.7	  633.2	 5120.0	...
2046736	  765.6	  633.0	 5123.0	...
2046737	  765.6	  633.1	 5126.0	...
2046738	  765.6	  633.6	 5127.0	...
2046739	  765.6	  634.0	 5126.0	...
2046740	  765.6	  634.3	 5125.0	...
2046741	  765.7	  634.3	 5124.0	...
2046742	  765.7	  634.2	 5122.0	...
2046743	  765.7	  634.9	 5121.0	...
2046744	  765.7	  635.5	 5122.0	...
2046745	  765.7	  636.2	 5124.0	...
2046746	  765.7	  636.3	 5125.0	...
2046747	  765.8	  636.0	 5124.0	...
2046748	  765.9	  635.6	 5123.0	...
2046749	  766.1	  635.3	 5123.0	...
2046750	  766.2	  635.2	 5123.0	...
2046751	  766.3	  635.3	 5123.0	...
2046752	  766.3	  635.5	 5122.0	...
2046753	  766.3	  635.9	 5122.0	...
2046754	  766.3	  636.5	 5123.0	...
2046755	  766.3	  637.0	 5123.0	...
2046756	  766.3	  637.3	 5124.0	...
2046757	  766.5	  637.9	 5123.0	...
2046758	  766.7	  638.6	 5121.0	...
2046759	  766.7	  639.1	 5119.0	...
2046760	  766.5	  639.1	 5119.0	...
2046761	  766.3	  639.0	 5119.0	...
2046762	  766.1	  639.0	 5119.0	...
2046763	  766.1	  638.8	 5119.0	...
2046764	  766.1	  638.5	 5123.0	...
2046765	  766.1	  638.7	 5125.0	...
2046766	  766.0	  639.0	 5124.0	...
2046767	  765.9	  639.2	 5119.0	...
2046768	  765.7	  639.2	 5115.0	...
2046769	  765.5	  639.3	 5115.0	...
2046770	  765.4	  639.4	 5115.0	...
2046771	  765.3	  639.5	 5115.0	...
2046772	  765.6	  639.6	 5113.0	...
2046773	  765.9	  639.7	 5110.0	...
2046774	  766.2	  639.7	 5107.0	...
2046775	  766.2	  639.7	 5107.0	...
2046776	  766.2	  639.8	 5108.0	...
2046777	  766.2	  639.9	 5108.0	...
2046778	  766.3	  640.0	 5108.0	...
2046779	  766.4	  640.0	 5108.0	...
2046780	  766.5	  640.3	 5108.0	...
2046781	  766.6	  640.6	 5108.0	...
2046782	  766.9	  641.0	 5108.0	...
2046783	  767.2	  640.9	 5108.0	...
2046784	  767.4	  641.1	 5108.0	...
2046785	  767.3	  641.2	 5107.0	...
2046786	  767.2	  641.3	 5107.0	...
2046787	  767.2	  641.3	 5106.0	...
2046788	  767.2	  641.4	 5106.0	...
2046789	  767.2	  641.4	 5104.0	...
2046790	  767.4	  641.4	 5102.0	...
2046791	  767.6	  641.5	 5100.0	...
2046792	  767.9	  641.5	 5099.0	...
2046793	  767.9	  641.5	 5099.0	...
2046794	  767.9	  641.5	 5099.0	...
2046795	  767.8	  641.4	 5099.0	...
2046796	  767.8	  641.2	 5099.0	...
2046797	  767.6	  641.0	 5099.0	...
2046798	  767.5	  640.9	 5099.0	...
2046799	  767.4	  640.9	 5099.0	...
2046800	  767.4	  641.2	 5098.0	...
2046801	  767.5	  641.5	 5099.0	...
2046802	  767.5	  641.7	 5100.0	...
2046803	  767.5	  641.5	 5099.0	...
2046804	  767.4	  641.4	 5098.0	...
2046805	  767.3	  641.4	 5098.0	...
2046806	  767.4	  641.4	 5099.0	...
2046807	  767.6	  641.4	 5100.0	...
2046808	  767.8	  641.3	 5103.0	...
2046809	  768.0	  641.3	 5105.0	...
2046810	  768.1	  641.3	 5108.0	...
2046811	  768.1	  641.4	 5106.0	...
2046812	  768.1	  641.3	 5105.0	...
2046813	  768.0	  641.3	 5104.0	...
2046814	  768.0	  641.3	 5104.0	...
2046815	  767.9	  641.2	 5104.0	...
2046816	  767.8	  641.1	 5103.0	...
2046817	  767.7	  641.1	 5102.0	...
2046818	  767.7	  641.0	 5102.0	...
2046819	  767.7	  640.8	 5102.0	...
2046820	  767.6	  640.7	 5101.0	...
2046821	  767.8	  640.8	 5100.0	...
2046822	  768.1	  640.9	 5102.0	...
2046823	  768.1	  641.1	 5106.0	...
2046824	  768.1	  641.2	 5110.0	...
2046825	  767.9	  641.3	 5110.0	...
2046826	  767.9	  641.4	 5110.0	...
2046827	  767.9	  641.9	 5109.0	...
2046828	  768.0	  642.4	 5108.0	...
2046829	  768.3	  643.0	 5107.0	...
2046830	  768.6	  643.1	 5107.0	...
2046831	  768.8	  643.1	 5107.0	...
2046832	  768.9	  642.9	 5107.0	...
2046833	  768.8	  642.7	 5107.0	...
2046834	  768.8	  642.4	 5107.0	...
2046835	  768.7	  642.2	 5108.0	...
2046836	  768.6	  642.2	 5108.0	...
2046837	  768.4	  642.2	 5108.0	...
2046838	  768.3	  642.2	 5104.0	...
2046839	  768.3	  642.2	 5101.0	...
2046840	  768.3	  642.1	 5100.0	...
2046841	  768.3	  641.9	 5101.0	...
2046842	  768.3	  642.4	 5101.0	...
MSG	2046843 0000 _ Number On
2046843	  768.2	  643.0	 5098.0	...
2046844	  768.3	  643.4	 5096.0	...
2046845	  768.6	  643.1	 5097.0	...
2046846	  769.0	  642.8	 5099.0	...
2046847	  769.2	  642.6	 5102.0	...
2046848	  769.2	  642.6	 5102.0	...
2046849	  769.1	  642.5	 5101.0	...
2046850	  769.2	  642.6	 5099.0	...
2046851	  769.2	  642.9	 5098.0	...
2046852	  769.3	  643.1	 5098.0	...
2046853	  769.3	  643.4	 5098.0	...
2046854	  769.1	  643.4	 5098.0	...
2046855	  769.0	  643.4	 5097.0	...
2046856	  768.9	  643.2	 5097.0	...
2046857	  769.0	  643.2	 5097.0	...
2046858	  769.0	  643.1	 5097.0	...
2046859	  769.0	  642.8	 5096.0	...
2046860	  769.0	  642.4	 5096.0	...
2046861	  768.9	  642.1	 5095.0	...
2046862	  768.9	  642.1	 5095.0	...
2046863	  769.0	  642.1	 5094.0	...
2046864	  769.1	  642.1	 5094.0	...
2046865	  769.1	  642.1	 5094.0	...
2046866	  769.2	  641.8	 5095.0	...
2046867	  769.5	  641.5	 5096.0	...
2046868	  769.7	  641.3	 5096.0	...
2046869	  769.9	  641.3	 5096.0	...
2046870	  769.5	  641.8	 5096.0	...
2046871	  769.1	  642.4	 5096.0	...
2046872	  768.7	  642.9	 5096.0	...
2046873	  768.9	  643.0	 5096.0	...
2046874	  769.1	  642.9	 5096.0	...
2046875	  769.3	  642.8	 5094.0	...
2046876	  769.4	  642.6	 5092.0	...
2046877	  769.5	  642.4	 5092.0	...
2046878	  769.5	  642.0	 5094.0	...
2046879	  769.6	  641.8	 5097.0	...
2046880	  769.6	  641.7	 5094.0	...
2046881	  769.5	  641.8	 5091.0	...
2046882	  769.4	  641.5	 5093.0	...
2046883	  769.3	  641.3	 5097.0	...
2046884	  769.2	  641.0	 5102.0	...
2046885	  769.1	  641.1	 5103.0	...
2046886	  769.1	  641.2	 5103.0	...
2046887	  769.1	  641.4	 5101.0	...
2046888	  769.1	  641.6	 5099.0	...
2046889	  769.0	  641.8	 5097.0	...
2046890	  768.8	  641.4	 5098.0	...
2046891	  768.9	  640.9	 5098.0	...
2046892	  769.0	  640.4	 5099.0	...
2046893	  769.1	  640.3	 5098.0	...
2046894	  769.2	  640.5	 5098.0	...
2046895	  769.2	  640.7	 5097.0	...
2046896	  769.2	  641.1	 5097.0	...
2046897	  769.2	  641.1	 5097.0	...
2046898	  769.2	  640.9	 5096.0	...
2046899	  769.1	  640.7	 5097.0	...
2046900	  769.2	  640.4	 5098.0	...
2046901	  769.3	  640.2	 5102.0	...
2046902	  769.4	  640.0	 5106.0	...
2046903	  769.5	  639.9	 5106.0	...
2046904	  769.4	  640.0	 5105.0	...
2046905	  769.4	  640.0	 5103.0	...
2046906	  769.4	  639.9	 5103.0	...
2046907	  769.6	  639.7	 5106.0	...
2046908	  769.7	  639.5	 5109.0	...
2046909	  769.9	  639.4	 5111.0	...
2046910	  769.9	  639.3	 5110.0	...
2046911	  769.9	  639.4	 5108.0	...
2046912	  769.9	  639.5	 5106.0	...
2046913	  770.0	  639.5	 5103.0	...
2046914	  770.1	  639.3	 5102.0	...
2046915	  770.2	  639.3	 5102.0	...
2046916	  770.4	  639.3	 5102.0	...
2046917	  770.4	  639.4	 5103.0	...
2046918	  770.3	  639.5	 5103.0	...
2046919	  770.2	  639.7	 5103.0	...
2046920	  770.1	  639.6	 5105.0	...
2046921	  770.1	  639.5	 5107.0	...
2046922	  770.1	  639.4	 5106.0	...
2046923	  770.1	  639.4	 5105.0	...
2046924	  770.2	  639.4	 5105.0	...
2046925	  770.3	  639.4	 5107.0	...
2046926	  770.4	  639.4	 5109.0	...
2046927	  770.3	  639.2	 5109.0	...
2046928	  770.1	  639.1	 5108.0	...
2046929	  769.9	  639.0	 5106.0	...
2046930	  770.0	  639.1	 5105.0	...
2046931	  770.1	  639.0	 5105.0	...
2046932	  770.3	  638.9	 5106.0	...
2046933	  770.3	  638.7	 5107.0	...
2046934	  770.2	  638.6	 5108.0	...
2046935	  770.2	  638.4	 5108.0	...
2046936	  770.2	  638.4	 5108.0	...
2046937	  770.2	  638.4	 5107.0	...
2046938	  769.9	  638.9	 5107.0	...
2046939	  769.7	  639.4	 5107.0	...
2046940	  769.5	  639.9	 5106.0	...
2046941	  769.5	  640.0	 5106.0	...
2046942	  769.7	  640.2	 5106.0	...
2046943	  769.8	  640.2	 5106.0	...
2046944	  770.0	  640.2	 5107.0	...
2046945	  770.0	  640.0	 5107.0	...
2046946	  770.0	  639.8	 5108.0	...
2046947	  770.2	  639.6	 5108.0	...
2046948	  770.4	  639.5	 5108.0	...
2046949	  770.4	  639.4	 5108.0	...
2046950	  770.1	  639.0	 5109.0	...
2046951	  769.9	  638.5	 5110.0	...
2046952	  769.6	  638.0	 5111.0	...
2046953	  769.5	  637.9	 5112.0	...
2046954	  769.5	  637.5	 5113.0	...
2046955	  769.5	  637.4	 5114.0	...
2046956	  769.4	  637.2	 5114.0	...
2046957	  769.4	  637.1	 5114.0	...
2046958	  769.4	  637.1	 5114.0	...
2046959	  769.5	  637.1	 5114.0	...
2046960	  769.8	  637.2	 5114.0	...
2046961	  770.1	  637.2	 5114.0	...
2046962	  770.3	  637.2	 5115.0	...
2046963	  770.5	  637.1	 5116.0	...
2046964	  770.5	  637.2	 5118.0	...
2046965	  770.4	  636.8	 5118.0	...
2046966	  770.4	  636.5	 5118.0	...
2046967	  770.4	  636.5	 5117.0	...
2046968	  770.3	  636.8	 5114.0	...
2046969	  770.3	  637.1	 5111.0	...
2046970	  770.2	  637.0	 5109.0	...
2046971	  769.9	  637.1	 5110.0	...
2046972	  769.6	  637.3	 5109.0	...
2046973	  769.3	  637.8	 5106.0	...
2046974	  769.5	  638.3	 5105.0	...
2046975	  769.7	  638.6	 5106.0	...
2046976	  769.8	  638.5	 5107.0	...
2046977	  769.8	  638.2	 5107.0	...
2046978	  769.8	  638.1	 5107.0	...
2046979	  769.8	  638.1	 5109.0	...
2046980	  770.0	  638.0	 5113.0	...
2046981	  770.3	  638.0	 5117.0	...
2046982	  770.4	  638.0	 5118.0	...
2046983	  770.2	  638.0	 5116.0	...
2046984	  769.8	  638.1	 5115.0	...
2046985	  769.6	  638.3	 5111.0	...
2046986	  769.5	  638.4	 5107.0	...
2046987	  769.5	  638.3	 5104.0	...
2046988	  769.3	  638.2	 5104.0	...
2046989	  769.1	  638.3	 5104.0	...
2046990	  769.5	  638.4	 5104.0	...
2046991	  770.0	  638.3	 5104.0	...
2046992	  770.4	  638.4	 5104.0	...
2046993	  770.3	  638.7	 5103.0	...
2046994	  770.1	  639.1	 5102.0	...
2046995	  769.7	  639.5	 5102.0	...
2046996	  769.3	  639.7	 5101.0	...
2046997	  768.9	  639.5	 5107.0	...
2046998	  768.7	  639.2	 5112.0	...
2046999	  768.5	  639.0	 5114.0	...
2047000	  768.4	  639.1	 5111.0	...
2047001	  768.4	  639.1	 5108.0	...
2047002	  769.0	  638.9	 5107.0	...
2047003	  769.6	  638.3	 5106.0	...
2047004	  770.2	  637.7	 5106.0	...
2047005	  769.9	  637.4	 5106.0	...
2047006	  769.6	  637.6	 5108.0	...
2047007	  769.2	  638.2	 5108.0	...
2047008	  768.9	  638.6	 5109.0	...
2047009	  768.9	  638.9	 5109.0	...
2047010	  769.1	  638.7	 5110.0	...
2047011	  769.3	  638.5	 5113.0	...
2047012	  769.4	  638.4	 5116.0	...
2047013	  769.4	  638.3	 5118.0	...
2047014	  769.3	  638.3	 5116.0	...
2047015	  769.3	  638.2	 5114.0	...
2047016	  769.2	  638.1	 5115.0	...
2047017	  769.0	  638.1	 5118.0	...
2047018	  768.8	  638.2	 5121.0	...
2047019	  768.7	  638.9	 5118.0	...
2047020	  769.0	  639.5	 5112.0	...
2047021	  769.3	  640.1	 5105.0	...
2047022	  769.6	  640.0	 5104.0	...
2047023	  769.6	  639.9	 5106.0	...
2047024	  769.5	  639.7	 5107.0	...
2047025	  769.2	  639.5	 5108.0	...
2047026	  768.8	  639.5	 5112.0	...
2047027	  768.7	  639.5	 5115.0	...
2047028	  768.8	  639.6	 5118.0	...
2047029	  768.8	  639.8	 5116.0	...
2047030	  768.7	  639.8	 5115.0	...
2047031	  768.5	  639.7	 5114.0	...
2047032	  768.6	  639.6	 5113.0	...
2047033	  768.8	  639.6	 5113.0	...
2047034	  769.0	  639.7	 5114.0	...
2047035	  769.2	  639.8	 5113.0	...
2047036	  769.0	  639.7	 5112.0	...
2047037	  768.9	  639.6	 5112.0	...
2047038	  768.8	  639.4	 5114.0	...
2047039	  768.8	  639.4	 5115.0	...
2047040	  768.7	  639.3	 5113.0	...
2047041	  768.3	  639.3	 5112.0	...
2047042	  768.0	  639.3	 5111.0	...
2047043	  767.9	  639.3	 5110.0	...
2047044	  768.0	  639.4	 5109.0	...
2047045	  768.1	  639.7	 5112.0	...
2047046	  768.0	  639.9	 5115.0	...
2047047	  768.3	  640.0	 5117.0	...
2047048	  768.7	  639.6	 5116.0	...
2047049	  768.6	  639.3	 5115.0	...
2047050	  768.2	  639.2	 5114.0	...
2047051	  767.9	  639.4	 5115.0	...
2047052	  768.1	  639.5	 5116.0	...
2047053	  768.2	  639.4	 5116.0	...
2047054	  768.2	  640.0	 5112.0	...
2047055	  768.3	  640.5	 5108.0	...
2047056	  768.3	  640.6	 5105.0	...
2047057	  767.9	  640.4	 5105.0	...
2047058	  767.5	  640.4	 5104.0	...
2047059	  767.3	  640.7	 5104.0	...
2047060	  767.4	  641.1	 5103.0	...
2047061	  767.5	  641.3	 5102.0	...
2047062	  767.5	  641.6	 5102.0	...
2047063	  767.5	  641.8	 5104.0	...
2047064	  767.8	  641.5	 5108.0	...
2047065	  768.0	  641.0	 5110.0	...
2047066	  768.0	  640.5	 5112.0	...
2047067	  767.8	  640.3	 5111.0	...
2047068	  767.6	  640.0	 5112.0	...
2047069	  767.6	  639.7	 5113.0	...
2047070	  767.6	  639.7	 5114.0	...
2047071	  767.7	  639.7	 5113.0	...
2047072	  767.8	  639.8	 5111.0	...
2047073	  767.8	  639.8	 5110.0	...
2047074	  767.8	  639.8	 5111.0	...
2047075	  767.8	  639.7	 5114.0	...
2047076	  767.7	  639.7	 5115.0	...
2047077	  767.6	  639.8	 5114.0	...
2047078	  767.7	  639.9	 5113.0	...
2047079	  768.0	  640.0	 5111.0	...
2047080	  768.0	  639.5	 5109.0	...
2047081	  767.8	  639.0	 5107.0	...
2047082	  767.6	  638.6	 5106.0	...
2047083	  767.5	  638.6	 5108.0	...
2047084	  767.5	  638.6	 5111.0	...
2047085	  767.5	  638.6	 5115.0	...
2047086	  767.5	  638.5	 5116.0	...
2047087	  767.4	  638.4	 5116.0	...
2047088	  767.3	  638.9	 5114.0	...
2047089	  767.6	  639.3	 5113.0	...
2047090	  767.8	  639.6	 5112.0	...
2047091	  768.0	  639.4	 5113.0	...
2047092	  768.1	  639.2	 5113.0	...
2047093	  768.2	  639.3	 5112.0	...
2047094	  768.3	  639.2	 5114.0	...
2047095	  768.3	  639.1	 5116.0	...
2047096	  768.1	  639.0	 5116.0	...
2047097	  767.4	  638.9	 5115.0	...
2047098	  766.7	  638.8	 5116.0	...
2047099	  766.2	  638.7	 5119.0	...
2047100	  766.2	  638.6	 5118.0	...
2047101	  766.2	  638.6	 5114.0	...
2047102	  766.3	  638.5	 5114.0	...
2047103	  766.5	  638.5	 5117.0	...
2047104	  766.8	  638.6	 5120.0	...
2047105	  767.0	  638.6	 5120.0	...
2047106	  767.2	  638.5	 5123.0	...
2047107	  767.3	  638.5	 5125.0	...
2047108	  767.3	  638.6	 5124.0	...
2047109	  766.9	  638.3	 5121.0	...
2047110	  766.6	  637.9	 5120.0	...
2047111	  766.5	  637.5	 5123.0	...
2047112	  766.3	  637.5	 5126.0	...
2047113	  766.2	  637.5	 5126.0	...
2047114	  765.9	  637.8	 5127.0	...
2047115	  765.8	  638.0	 5128.0	...
2047116	  765.9	  638.4	 5129.0	...
2047117	  766.2	  638.6	 5129.0	...
2047118	  766.5	  638.7	 5129.0	...
2047119	  766.5	  638.3	 5130.0	...
2047120	  766.4	  637.9	 5131.0	...
2047121	  766.3	  637.5	 5132.0	...
2047122	  766.2	  637.4	 5133.0	...
2047123	  766.2	  637.4	 5133.0	...
2047124	  766.5	  637.5	 5133.0	...
2047125	  766.8	  637.5	 5132.0	...
2047126	  766.9	  637.5	 5131.0	...
2047127	  766.8	  637.4	 5132.0	...
2047128	  766.7	  637.4	 5132.0	...
2047129	  766.6	  637.5	 5131.0	...
2047130	  766.5	  637.6	 5130.0	...
2047131	  766.4	  637.8	 5130.0	...
2047132	  766.4	  637.9	 5130.0	...
2047133	  766.4	  637.9	 5132.0	...
2047134	  766.2	  638.0	 5133.0	...
2047135	  766.1	  637.9	 5133.0	...
2047136	  766.1	  637.8	 5133.0	...
2047137	  766.3	  637.8	 5134.0	...
2047138	  766.5	  637.8	 5135.0	...
2047139	  766.5	  637.9	 5138.0	...
2047140	  766.6	  638.3	 5141.0	...
2047141	  766.6	  638.7	 5143.0	...
2047142	  766.1	  639.0	 5143.0	...
2047143	  765.5	  639.0	 5146.0	...
2047144	  765.1	  639.0	 5148.0	...
MSG	2047145 0000 _ Number Off
2047145	  765.1	  639.1	 5151.0	...
2047146	  765.1	  639.1	 5152.0	...
2047147	  765.2	  639.3	 5154.0	...
2047148	  765.5	  639.5	 5156.0	...
2047149	  765.6	  639.8	 5156.0	...
2047150	  765.7	  640.2	 5156.0	...
2047151	  765.8	  640.5	 5157.0	...
2047152	  765.9	  640.6	 5157.0	...
2047153	  766.2	  640.4	 5156.0	...
2047154	  766.3	  640.3	 5155.0	...
2047155	  766.5	  640.3	 5153.0	...
2047156	  766.6	  640.2	 5153.0	...
2047157	  766.4	  640.7	 5156.0	...
2047158	  766.0	  641.2	 5159.0	...
2047159	  765.7	  641.6	 5160.0	...
2047160	  765.7	  641.6	 5158.0	...
2047161	  765.7	  641.6	 5156.0	...
2047162	  765.7	  641.6	 5156.0	...
2047163	  766.2	  641.6	 5157.0	...
2047164	  766.7	  641.6	 5159.0	...
2047165	  766.9	  641.6	 5161.0	...
2047166	  766.6	  641.7	 5162.0	...
2047167	  766.3	  641.7	 5161.0	...
2047168	  766.3	  641.7	 5160.0	...
2047169	  766.1	  641.6	 5162.0	...
2047170	  766.0	  641.6	 5164.0	...
2047171	  765.9	  641.0	 5167.0	...
2047172	  766.0	  640.4	 5167.0	...
2047173	  766.1	  640.0	 5167.0	...
2047174	  766.1	  640.1	 5168.0	...
2047175	  766.0	  640.0	 5169.0	...
2047176	  766.0	  639.7	 5171.0	...
2047177	  766.1	  639.5	 5171.0	...
2047178	  766.0	  639.7	 5171.0	...
2047179	  765.8	  639.9	 5170.0	...
2047180	  765.5	  639.8	 5171.0	...
2047181	  765.4	  639.5	 5171.0	...
2047182	  765.4	  639.1	 5172.0	...
2047183	  765.3	  639.0	 5173.0	...
2047184	  765.4	  639.0	 5174.0	...
2047185	  765.5	  639.1	 5174.0	...
2047186	  765.8	  639.2	 5174.0	...
2047187	  766.0	  639.0	 5174.0	...
2047188	  766.1	  638.8	 5175.0	...
2047189	  766.2	  638.5	 5176.0	...
2047190	  766.0	  638.4	 5177.0	...
2047191	  765.7	  638.3	 5177.0	...
2047192	  765.3	  638.3	 5176.0	...
2047193	  765.0	  638.2	 5176.0	...
2047194	  764.8	  638.2	 5175.0	...
2047195	  764.7	  638.4	 5175.0	...
2047196	  764.7	  638.6	 5176.0	...
2047197	  764.8	  638.9	 5177.0	...
2047198	  764.7	  639.0	 5178.0	...
2047199	  764.7	  639.2	 5180.0	...
2047200	  764.9	  638.4	 5184.0	...
2047201	  765.1	  637.7	 5187.0	...
2047202	  765.3	  637.0	 5187.0	...
2047203	  765.2	  637.0	 5186.0	...
2047204	  765.1	  637.1	 5186.0	...
2047205	  765.1	  637.1	 5185.0	...
2047206	  764.9	  637.1	 5185.0	...
2047207	  764.8	  637.2	 5185.0	...
2047208	  764.8	  637.3	 5187.0	...
2047209	  764.8	  637.4	 5190.0	...
2047210	  764.9	  637.2	 5192.0	...
2047211	  765.0	  636.9	 5193.0	...
2047212	  765.0	  636.6	 5193.0	...
2047213	  765.1	  636.6	 5194.0	...
2047214	  764.8	  636.8	 5193.0	...
2047215	  764.5	  637.0	 5193.0	...
2047216	  764.2	  637.3	 5193.0	...
2047217	  764.2	  637.4	 5194.0	...
2047218	  764.2	  637.3	 5194.0	...
2047219	  764.3	  637.2	 5197.0	...
2047220	  764.5	  637.0	 5200.0	...
2047221	  764.6	  636.9	 5200.0	...
2047222	  764.6	  636.8	 5198.0	...
2047223	  764.6	  636.8	 5199.0	...
2047224	  764.8	  636.9	 5202.0	...
2047225	  765.1	  637.0	 5205.0	...
2047226	  765.3	  637.1	 5205.0	...
2047227	  765.5	  636.9	 5207.0	...
2047228	  765.5	  636.6	 5210.0	...
2047229	  765.3	  636.3	 5213.0	...
2047230	  765.1	  635.8	 5216.0	...
2047231	  764.6	  635.6	 5217.0	...
2047232	  764.4	  635.2	 5217.0	...
2047233	  764.1	  635.1	 5218.0	...
2047234	  764.1	  635.0	 5218.0	...
2047235	  764.4	  635.0	 5218.0	...
2047236	  764.7	  635.1	 5216.0	...
2047237	  765.0	  635.0	 5215.0	...
2047238	  765.0	  635.0	 5216.0	...
2047239	  765.1	  635.0	 5215.0	...
2047240	  765.3	  634.9	 5213.0	...
2047241	  765.2	  634.9	 5211.0	...
2047242	  765.0	  635.0	 5210.0	...
2047243	  764.5	  635.2	 5210.0	...
2047244	  764.3	  635.2	 5212.0	...
2047245	  764.2	  635.2	 5214.0	...
2047246	  764.2	  635.3	 5216.0	...
2047247	  764.4	  635.3	 5216.0	...
2047248	  764.5	  635.2	 5218.0	...
2047249	  764.6	  635.1	 5220.0	...
2047250	  764.6	  635.5	 5223.0	...
2047251	  764.6	  635.9	 5225.0	...
2047252	  764.6	  636.2	 5227.0	...
2047253	  764.7	  636.0	 5228.0	...
2047254	  764.6	  635.8	 5230.0	...
2047255	  764.4	  635.6	 5230.0	...
2047256	  764.3	  635.3	 5228.0	...
2047257	  764.4	  634.9	 5227.0	...
2047258	  764.4	  634.7	 5227.0	...
2047259	  764.5	  634.8	 5227.0	...
2047260	  764.6	  635.1	 5227.0	...
2047261	  764.8	  635.4	 5228.0	...
2047262	  764.9	  635.4	 5230.0	...
2047263	  764.9	  635.4	 5232.0	...
2047264	  764.8	  635.4	 5234.0	...
2047265	  764.7	  635.2	 5234.0	...
2047266	  764.6	  635.0	 5234.0	...
2047267	  764.5	  634.6	 5234.0	...
2047268	  764.4	  634.2	 5234.0	...
2047269	  764.3	  634.0	 5235.0	...
2047270	  764.2	  633.9	 5238.0	...
2047271	  764.2	  634.0	 5241.0	...
2047272	  764.1	  634.0	 5244.0	...
2047273	  764.2	  634.1	 5244.0	...
2047274	  764.5	  633.7	 5244.0	...
2047275	  764.9	  633.4	 5245.0	...
2047276	  764.9	  633.4	 5245.0	...
2047277	  764.6	  633.8	 5246.0	...
2047278	  764.4	  634.1	 5245.0	...
2047279	  764.4	  634.0	 5245.0	...
2047280	  764.5	  634.0	 5247.0	...
2047281	  764.6	  633.9	 5249.0	...
2047282	  764.6	  633.8	 5251.0	...
2047283	  764.6	  633.7	 5251.0	...
2047284	  764.4	  633.7	 5252.0	...
2047285	  764.3	  633.7	 5253.0	...
2047286	  764.2	  634.2	 5253.0	...
2047287	  764.1	  634.8	 5251.0	...
2047288	  764.2	  635.0	 5249.0	...
2047289	  764.3	  634.8	 5249.0	...
2047290	  764.4	  634.5	 5248.0	...
2047291	  764.4	  634.5	 5249.0	...
2047292	  764.4	  634.2	 5251.0	...
2047293	  764.4	  633.9	 5254.0	...
2047294	  764.3	  633.4	 5257.0	...
2047295	  764.2	  633.2	 5258.0	...
2047296	  764.1	  633.0	 5257.0	...
2047297	  764.1	  633.1	 5256.0	...
2047298	  764.1	  633.1	 5257.0	...
2047299	  764.0	  632.4	 5259.0	...
2047300	  763.9	  631.7	 5262.0	...
2047301	  763.9	  631.0	 5265.0	...
2047302	  764.0	  631.0	 5266.0	...
2047303	  764.2	  631.2	 5267.0	...
2047304	  764.3	  631.4	 5267.0	...
2047305	  764.2	  631.1	 5268.0	...
2047306	  764.1	  630.8	 5269.0	...
2047307	  764.0	  630.4	 5269.0	...
2047308	  764.0	  630.4	 5269.0	...
2047309	  764.1	  630.5	 5269.0	...
2047310	  764.4	  630.6	 5269.0	...
2047311	  764.6	  630.6	 5269.0	...
2047312	  764.7	  630.5	 5270.0	...
2047313	  764.5	  630.3	 5272.0	...
2047314	  764.4	  630.6	 5272.0	...
2047315	  764.4	  631.0	 5271.0	...
2047316	  764.4	  631.3	 5270.0	...
2047317	  764.3	  631.1	 5270.0	...
2047318	  764.2	  630.9	 5270.0	...
2047319	  764.2	  631.0	 5271.0	...
2047320	  764.3	  631.2	 5272.0	...
2047321	  764.5	  631.6	 5274.0	...
2047322	  764.5	  631.5	 5275.0	...
2047323	  764.4	  631.4	 5277.0	...
2047324	  764.4	  631.0	 5278.0	...
2047325	  764.3	  630.8	 5278.0	...
2047326	  764.2	  630.3	 5279.0	...
2047327	  764.0	  630.0	 5279.0	...
2047328	  763.8	  630.0	 5278.0	...
2047329	  763.9	  630.3	 5277.0	...
2047330	  764.1	  630.7	 5277.0	...
2047331	  764.3	  630.9	 5280.0	...
2047332	  764.4	  630.9	 5281.0	...
2047333	  764.6	  630.8	 5280.0	...
2047334	  764.6	  630.6	 5279.0	...
2047335	  764.5	  630.5	 5280.0	...
2047336	  764.3	  630.6	 5281.0	...
2047337	  764.1	  630.7	 5282.0	...
2047338	  764.1	  630.5	 5285.0	...
2047339	  764.2	  630.2	 5288.0	...
2047340	  764.3	  629.8	 5291.0	...
2047341	  764.1	  629.8	 5291.0	...
2047342	  763.7	  629.8	 5292.0	...
2047343	  763.4	  629.7	 5292.0	...
2047344	  763.2	  629.7	 5292.0	...
2047345	  763.2	  629.7	 5292.0	...
MSG	2047346 0000 _ Number On
2047346	  763.4	  629.5	 5293.0	...
2047347	  763.5	  629.0	 5294.0	...
2047348	  763.5	  628.2	 5295.0	...
2047349	  763.4	  627.7	 5296.0	...
2047350	  763.4	  627.3	 5297.0	...
2047351	  763.4	  627.2	 5299.0	...
2047352	  763.5	  627.3	 5301.0	...
2047353	  763.7	  627.3	 5303.0	...
2047354	  763.9	  627.2	 5303.0	...
2047355	  764.1	  627.1	 5303.0	...
2047356	  763.6	  627.1	 5303.0	...
2047357	  763.2	  627.2	 5303.0	...
2047358	  762.7	  627.1	 5303.0	...
2047359	  762.7	  627.0	 5304.0	...
2047360	  763.1	  626.7	 5305.0	...
2047361	  763.5	  626.6	 5306.0	...
2047362	  764.0	  626.7	 5307.0	...
2047363	  764.0	  626.9	 5307.0	...
2047364	  764.0	  627.2	 5307.0	...
2047365	  763.8	  627.0	 5306.0	...
2047366	  763.6	  626.7	 5306.0	...
2047367	  763.5	  626.3	 5306.0	...
2047368	  763.6	  626.1	 5306.0	...
2047369	  763.6	  626.0	 5307.0	...
2047370	  763.7	  625.9	 5308.0	...
2047371	  763.8	  625.7	 5309.0	...
2047372	  763.9	  625.6	 5310.0	...
2047373	  764.1	  625.5	 5310.0	...
2047374	  764.2	  625.5	 5310.0	...
2047375	  764.2	  625.5	 5312.0	...
2047376	  763.9	  625.4	 5313.0	...
2047377	  763.5	  625.3	 5313.0	...
2047378	  763.1	  625.1	 5316.0	...
2047379	  763.1	  625.0	 5319.0	...
2047380	  763.4	  624.8	 5320.0	...
2047381	  763.7	  624.8	 5319.0	...
2047382	  764.0	  624.8	 5318.0	...
2047383	  764.0	  624.8	 5317.0	...
2047384	  764.2	  624.9	 5316.0	...
2047385	  764.4	  624.9	 5314.0	...
2047386	  764.4	  625.0	 5313.0	...
2047387	  764.3	  625.1	 5312.0	...
2047388	  764.1	  625.2	 5313.0	...
2047389	  764.1	  625.3	 5313.0	...
2047390	  764.0	  625.1	 5314.0	...
2047391	  764.1	  624.8	 5315.0	...
2047392	  764.1	  624.5	 5318.0	...
2047393	  764.1	  624.4	 5320.0	...
2047394	  764.2	  624.4	 5321.0	...
2047395	  763.9	  624.4	 5322.0	...
2047396	  763.6	  624.4	 5322.0	...
2047397	  763.3	  624.1	 5322.0	...
2047398	  763.3	  623.8	 5325.0	...
2047399	  763.3	  623.2	 5327.0	...
2047400	  763.4	  622.8	 5330.0	...
2047401	  763.5	  622.5	 5330.0	...
2047402	  763.7	  622.2	 5330.0	...
2047403	  763.7	  622.0	 5330.0	...
2047404	  763.7	  621.6	 5330.0	...
2047405	  763.7	  621.2	 5330.0	...
2047406	  763.7	  620.9	 5329.0	...
2047407	  763.6	  620.9	 5329.0	...
2047408	  763.6	  621.0	 5329.0	...
2047409	  763.7	  621.0	 5329.0	...
2047410	  763.9	  620.9	 5329.0	...
2047411	  764.0	  620.6	 5329.0	...
2047412	  763.9	  620.2	 5329.0	...
2047413	  763.8	  620.0	 5331.0	...
2047414	  763.6	  619.7	 5333.0	...
2047415	  763.6	  619.5	 5335.0	...
2047416	  763.6	  619.3	 5335.0	...
2047417	  763.7	  619.1	 5335.0	...
2047418	  763.6	  619.0	 5334.0	...
2047419	  763.6	  618.9	 5334.0	...
2047420	  763.6	  618.9	 5333.0	...
2047421	  763.7	  618.9	 5332.0	...
2047422	  763.5	  619.0	 5333.0	...
2047423	  763.2	  619.1	 5334.0	...
2047424	  763.2	  619.1	 5337.0	...
2047425	  763.4	  618.8	 5338.0	...
2047426	  763.6	  618.4	 5339.0	...
2047427	  763.7	  618.1	 5339.0	...
2047428	  763.8	  618.2	 5339.0	...
2047429	  763.8	  618.4	 5340.0	...
2047430	  763.6	  618.5	 5340.0	...
2047431	  763.8	  618.4	 5339.0	...
2047432	  764.2	  618.3	 5338.0	...
2047433	  764.2	  618.0	 5336.0	...
2047434	  763.8	  617.8	 5335.0	...
2047435	  763.6	  617.5	 5334.0	...
2047436	  763.8	  617.5	 5334.0	...
2047437	  764.1	  617.5	 5334.0	...
2047438	  764.1	  617.4	 5334.0	...
2047439	  764.1	  617.4	 5335.0	...
2047440	  764.1	  617.0	 5336.0	...
2047441	  764.1	  616.6	 5337.0	...
2047442	  764.1	  616.1	 5340.0	...
2047443	  764.1	  616.0	 5344.0	...
2047444	  764.0	  616.0	 5348.0	...
2047445	  764.0	  616.0	 5349.0	...
2047446	  764.0	  616.1	 5346.0	...
2047447	  763.9	  616.1	 5343.0	...
2047448	  763.8	  616.5	 5341.0	...
2047449	  763.8	  616.9	 5342.0	...
2047450	  763.9	  617.4	 5343.0	...
2047451	  764.1	  617.6	 5343.0	...
2047452	  764.2	  617.8	 5343.0	...
2047453	  764.0	  617.9	 5344.0	...
2047454	  764.2	  617.9	 5345.0	...
2047455	  764.7	  617.8	 5346.0	...
2047456	  765.3	  617.9	 5348.0	...
2047457	  765.6	  618.0	 5347.0	...
2047458	  765.5	  618.1	 5346.0	...
2047459	  765.3	  618.1	 5346.0	...
2047460	  765.1	  618.2	 5347.0	...
2047461	  765.0	  618.3	 5348.0	...
2047462	  765.0	  618.0	 5348.0	...
2047463	  765.2	  617.7	 5348.0	...
2047464	  765.4	  617.7	 5347.0	...
2047465	  765.5	  618.0	 5345.0	...
2047466	  765.6	  618.3	 5342.0	...
2047467	  765.6	  618.3	 5341.0	...
2047468	  765.8	  618.2	 5341.0	...
2047469	  765.7	  618.0	 5340.0	...
2047470	  765.4	  617.9	 5339.0	...
2047471	  765.2	  617.8	 5338.0	...
2047472	  765.3	  617.7	 5339.0	...
2047473	  765.5	  617.4	 5339.0	...
2047474	  765.5	  617.1	 5339.0	...
2047475	  765.5	  616.9	 5339.0	...
2047476	  765.5	  616.8	 5338.0	...
2047477	  765.4	  616.8	 5337.0	...
2047478	  765.4	  616.7	 5336.0	...
2047479	  765.4	  616.5	 5337.0	...
2047480	  765.6	  616.4	 5338.0	...
2047481	  765.7	  615.9	 5338.0	...
2047482	  765.9	  615.6	 5340.0	...
2047483	  766.2	  615.2	 5341.0	...
2047484	  766.4	  614.9	 5344.0	...
2047485	  766.5	  614.3	 5345.0	...
2047486	  766.4	  613.7	 5347.0	...
2047487	  766.4	  613.5	 5348.0	...
2047488	  766.4	  613.3	 5343.0	...
2047489	  766.2	  612.9	 5337.0	...
2047490	  766.1	  612.5	 5332.0	...
2047491	  766.0	  612.1	 5334.0	...
2047492	  766.0	  612.0	 5331.0	...
2047493	  766.0	  611.8	 5327.0	...
2047494	  765.9	  611.7	 5323.0	...
2047495	  765.9	  611.9	 5325.0	...
2047496	  765.9	  612.1	 5327.0	...
2047497	  766.2	  612.1	 5330.0	...
2047498	  766.5	  612.0	 5331.0	...
2047499	  767.1	  612.1	 5331.0	...
2047500	  767.3	  612.2	 5331.0	...
2047501	  767.4	  612.4	 5331.0	...
2047502	  767.2	  612.3	 5327.0	...
2047503	  767.1	  612.3	 5323.0	...
2047504	  767.3	  612.6	 5318.0	...
2047505	  767.4	  612.8	 5315.0	...
2047506	  767.4	  613.0	 5313.0	...
2047507	  767.8	  612.9	 5316.0	...
2047508	  768.2	  612.8	 5317.0	...
2047509	  768.7	  612.6	 5319.0	...
2047510	  768.5	  612.4	 5318.0	...
2047511	  768.4	  612.3	 5319.0	...
2047512	  768.3	  612.2	 5319.0	...
2047513	  768.5	  612.2	 5318.0	...
2047514	  768.6	  612.1	 5316.0	...
2047515	  768.7	  612.2	 5315.0	...
2047516	  768.8	  612.2	 5314.0	...
2047517	  768.8	  612.0	 5314.0	...
2047518	  768.9	  611.7	 5313.0	...
2047519	  769.1	  611.6	 5313.0	...
2047520	  769.3	  611.9	 5314.0	...
2047521	  769.2	  612.2	 5315.0	...
2047522	  769.1	  612.3	 5314.0	...
2047523	  769.1	  612.2	 5312.0	...
2047524	  769.1	  612.1	 5308.0	...
2047525	  769.2	  611.9	 5307.0	...
2047526	  769.5	  611.7	 5305.0	...
2047527	  769.8	  611.5	 5305.0	...
2047528	  769.8	  611.4	 5306.0	...
2047529	  769.9	  611.4	 5307.0	...
2047530	  769.9	  611.4	 5306.0	...
2047531	  769.9	  611.6	 5306.0	...
2047532	  769.7	  611.8	 5302.0	...
2047533	  769.6	  612.0	 5299.0	...
2047534	  769.5	  612.1	 5296.0	...
2047535	  769.8	  612.0	 5296.0	...
2047536	  770.0	  611.9	 5293.0	...
2047537	  770.0	  612.4	 5291.0	...
2047538	  769.6	  612.9	 5289.0	...
2047539	  769.5	  614.0	 5285.0	...
2047540	  770.0	  614.4	 5281.0	...
2047541	  770.6	  615.0	 5276.0	...
2047542	  770.9	  615.5	 5272.0	...
2047543	  771.0	  616.4	 5269.0	...
2047544	  771.2	  617.0	 5266.0	...
2047545	  771.4	  617.5	 5262.0	...
2047546	  771.4	  618.7	 5259.0	...
EFIX R   2044536	2047546	3011	  774.6	  613.0	   5037
SSACC R  2047547
2047547	  771.4	  620.3	 5253.0	...
2047548	  771.2	  621.9	 5249.0	...
2047549	  771.3	  624.1	 5241.0	...
2047550	  771.8	  625.9	 5233.0	...
2047551	  772.6	  628.9	 5223.0	...
2047552	  773.2	  631.3	 5212.0	...
2047553	  773.6	  635.4	 5199.0	...
2047554	  773.9	  638.9	 5184.0	...
2047555	  774.3	  643.1	 5170.0	...
2047556	  774.4	  646.4	 5158.0	...
2047557	  774.7	  650.8	 5145.0	...
2047558	  774.9	  654.8	 5129.0	...
2047559	  774.7	  660.5	 5111.0	...
2047560	  774.4	  667.2	 5083.0	...
2047561	  774.1	  675.6	 5055.0	...
2047562	  774.3	  683.6	 5024.0	...
2047563	  774.5	  689.7	 5002.0	...
2047564	  775.5	  693.9	 4985.0	...
2047565	  776.7	  699.2	 4963.0	...
2047566	  778.1	  707.1	 4934.0	...
2047567	  779.3	  719.6	 4888.0	...
2047568	  780.4	  734.8	 4830.0	...
2047569	  781.9	  753.0	 4758.0	...
2047570	  783.3	  773.3	 4684.0	...
2047571	  784.8	  796.9	 4599.0	...
2047572	  786.0	  822.2	 4504.0	...
2047573	  787.6	  850.5	 4394.0	...
2047574	  789.3	  881.2	 4280.0	...
2047575	  790.9	  916.0	 4157.0	...
2047576	  793.1	  952.5	 4021.0	...
2047577	  795.8	  991.8	 3876.0	...
2047578	  799.5	 1034.0	 3715.0	...
2047579	  803.2	 1078.2	 3554.0	...
2047580	  805.3	 1124.9	 3382.0	...
2047581	  804.1	 1173.3	 3217.0	...
2047582	  803.5	 1226.8	 3028.0	...
2047583	  803.7	 1263.6	 2900.0	...
2047584	  805.7	 1283.4	 2823.0	...
2047585	  805.7	 1283.4	 2823.0	...
SBLINK R 2047586
2047586	   .	   .	    0.0	...
2047587	   .	   .	    0.0	...
2047588	   .	   .	    0.0	...
2047589	   .	   .	    0.0	...
2047590	   .	   .	    0.0	...
2047591	   .	   .	    0.0	...
2047592	   .	   .	    0.0	...
2047593	   .	   .	    0.0	...
2047594	   .	   .	    0.0	...
2047595	   .	   .	    0.0	...
2047596	   .	   .	    0.0	...
2047597	   .	   .	    0.0	...
2047598	   .	   .	    0.0	...
2047599	   .	   .	    0.0	...
2047600	   .	   .	    0.0	...
2047601	   .	   .	    0.0	...
2047602	   .	   .	    0.0	...
2047603	   .	   .	    0.0	...
2047604	   .	   .	    0.0	...
2047605	   .	   .	    0.0	...
2047606	   .	   .	    0.0	...
2047607	   .	   .	    0.0	...
2047608	   .	   .	    0.0	...
2047609	   .	   .	    0.0	...
2047610	   .	   .	    0.0	...
2047611	   .	   .	    0.0	...
2047612	   .	   .	    0.0	...
2047613	   .	   .	    0.0	...
2047614	   .	   .	    0.0	...
2047615	   .	   .	    0.0	...
2047616	   .	   .	    0.0	...
2047617	   .	   .	    0.0	...
2047618	   .	   .	    0.0	...
2047619	   .	   .	    0.0	...
2047620	   .	   .	    0.0	...
2047621	   .	   .	    0.0	...
2047622	   .	   .	    0.0	...
2047623	   .	   .	    0.0	...
2047624	   .	   .	    0.0	...
2047625	   .	   .	    0.0	...
2047626	   .	   .	    0.0	...
2047627	   .	   .	    0.0	...
2047628	   .	   .	    0.0	...
2047629	   .	   .	    0.0	...
2047630	   .	   .	    0.0	...
2047631	   .	   .	    0.0	...
2047632	   .	   .	    0.0	...
2047633	   .	   .	    0.0	...
2047634	   .	   .	    0.0	...
2047635	   .	   .	    0.0	...
2047636	   .	   .	    0.0	...
2047637	   .	   .	    0.0	...
2047638	   .	   .	    0.0	...
2047639	   .	   .	    0.0	...
2047640	   .	   .	    0.0	...
2047641	   .	   .	    0.0	...
2047642	   .	   .	    0.0	...
2047643	   .	   .	    0.0	...
2047644	   .	   .	    0.0	...
2047645	   .	   .	    0.0	...
2047646	   .	   .	    0.0	...
2047647	   .	   .	    0.0	...
2047648	   .	   .	    0.0	...
2047649	   .	   .	    0.0	...
2047650	   .	   .	    0.0	...
2047651	   .	   .	    0.0	...
2047652	   .	   .	    0.0	...
2047653	   .	   .	    0.0	...
2047654	   .	   .	    0.0	...
2047655	   .	   .	    0.0	...
2047656	   .	   .	    0.0	...
2047657	   .	   .	    0.0	...
2047658	   .	   .	    0.0	...
2047659	   .	   .	    0.0	...
MSG	2047660 0000 _ Number Off
2047660	   .	   .	    0.0	...
2047661	   .	   .	    0.0	...
2047662	   .	   .	    0.0	...
2047663	   .	   .	    0.0	...
2047664	   .	   .	    0.0	...
2047665	   .	   .	    0.0	...
2047666	   .	   .	    0.0	...
2047667	   .	   .	    0.0	...
2047668	   .	   .	    0.0	...
2047669	   .	   .	    0.0	...
2047670	   .	   .	    0.0	...
2047671	   .	   .	    0.0	...
2047672	   .	   .	    0.0	...
2047673	   .	   .	    0.0	...
2047674	   .	   .	    0.0	...
2047675	   .	   .	    0.0	...
2047676	   .	   .	    0.0	...
2047677	   .	   .	    0.0	...
2047678	   .	   .	    0.0	...
2047679	   .	   .	    0.0	...
2047680	   .	   .	    0.0	...
2047681	   .	   .	    0.0	...
2047682	   .	   .	    0.0	...
2047683	   .	   .	    0.0	...
2047684	   .	   .	    0.0	...
2047685	   .	   .	    0.0	...
2047686	   .	   .	    0.0	...
2047687	   .	   .	    0.0	...
2047688	   .	   .	    0.0	...
2047689	   .	   .	    0.0	...
2047690	   .	   .	    0.0	...
2047691	   .	   .	    0.0	...
2047692	   .	   .	    0.0	...
2047693	   .	   .	    0.0	...
2047694	   .	   .	    0.0	...
2047695	   .	   .	    0.0	...
2047696	   .	   .	    0.0	...
2047697	   .	   .	    0.0	...
2047698	   .	   .	    0.0	...
2047699	   .	   .	    0.0	...
2047700	   .	   .	    0.0	...
2047701	   .	   .	    0.0	...
2047702	   .	   .	    0.0	...
2047703	   .	   .	    0.0	...
2047704	   .	   .	    0.0	...
2047705	   .	   .	    0.0	...
2047706	   .	   .	    0.0	...
2047707	   .	   .	    0.0	...
2047708	   .	   .	    0.0	...
2047709	   .	   .	    0.0	...
2047710	   .	   .	    0.0	...
2047711	   .	   .	    0.0	...
2047712	   .	   .	    0.0	...
2047713	   .	   .	    0.0	...
2047714	   .	   .	    0.0	...
2047715	   .	   .	    0.0	...
2047716	   .	   .	    0.0	...
2047717	   .	   .	    0.0	...
2047718	   .	   .	    0.0	...
2047719	   .	   .	    0.0	...
2047720	   .	   .	    0.0	...
2047721	   .	   .	    0.0	...
2047722	   .	   .	    0.0	...
2047723	   .	   .	    0.0	...
2047724	   .	   .	    0.0	...
2047725	   .	   .	    0.0	...
2047726	   .	   .	    0.0	...
2047727	   .	   .	    0.0	...
2047728	   .	   .	    0.0	...
2047729	   .	   .	    0.0	...
2047730	   .	   .	    0.0	...
2047731	   .	   .	    0.0	...
2047732	   .	   .	    0.0	...
2047733	   .	   .	    0.0	...
2047734	   .	   .	    0.0	...
2047735	   .	   .	    0.0	...
2047736	   .	   .	    0.0	...
2047737	   .	   .	    0.0	...
2047738	   .	   .	    0.0	...
2047739	   .	   .	    0.0	...
2047740	   .	   .	    0.0	...
2047741	   .	   .	    0.0	...
2047742	   .	   .	    0.0	...
2047743	   .	   .	    0.0	...
2047744	   .	   .	    0.0	...
2047745	   .	   .	    0.0	...
2047746	   .	   .	    0.0	...
2047747	   .	   .	    0.0	...
2047748	   .	   .	    0.0	...
2047749	   .	   .	    0.0	...
2047750	   .	   .	    0.0	...
2047751	   .	   .	    0.0	...
2047752	   .	   .	    0.0	...
2047753	   .	   .	    0.0	...
EBLINK R 2047586	2047753	168
2047754	  798.8	 1224.6	 2777.0	...
2047755	  798.8	 1224.6	 2777.0	...
2047756	  798.2	 1221.8	 2787.0	...
2047757	  797.2	 1215.2	 2813.0	...
2047758	  796.0	 1205.8	 2848.0	...
2047759	  795.0	 1196.0	 2883.0	...
2047760	  793.9	 1186.4	 2919.0	...
2047761	  793.1	 1177.0	 2953.0	...
2047762	  792.3	 1167.3	 2988.0	...
2047763	  791.6	 1157.9	 3021.0	...
2047764	  790.8	 1148.3	 3056.0	...
2047765	  790.1	 1139.6	 3091.0	...
2047766	  789.3	 1131.5	 3123.0	...
2047767	  789.4	 1123.5	 3152.0	...
2047768	  789.3	 1114.9	 3181.0	...
2047769	  789.9	 1106.6	 3209.0	...
2047770	  789.8	 1098.8	 3236.0	...
2047771	  789.7	 1091.5	 3262.0	...
2047772	  789.4	 1084.7	 3286.0	...
2047773	  789.1	 1078.0	 3313.0	...
2047774	  788.8	 1071.4	 3337.0	...
2047775	  788.2	 1064.7	 3361.0	...
2047776	  787.7	 1059.0	 3383.0	...
2047777	  787.3	 1053.2	 3406.0	...
2047778	  787.2	 1047.3	 3425.0	...
2047779	  787.3	 1041.3	 3443.0	...
2047780	  787.8	 1036.2	 3461.0	...
2047781	  788.0	 1031.8	 3476.0	...
2047782	  787.7	 1026.3	 3497.0	...
2047783	  787.0	 1021.2	 3514.0	...
2047784	  786.5	 1015.5	 3535.0	...
2047785	  786.2	 1010.6	 3554.0	...
2047786	  785.8	 1004.7	 3572.0	...
2047787	  785.5	  999.6	 3595.0	...
2047788	  785.3	  994.3	 3611.0	...
2047789	  785.2	  989.6	 3629.0	...
2047790	  785.1	  984.3	 3640.0	...
2047791	  784.8	  979.2	 3660.0	...
2047792	  784.5	  974.0	 3679.0	...
2047793	  784.2	  969.5	 3697.0	...
2047794	  783.9	  965.0	 3711.0	...
2047795	  783.6	  960.3	 3726.0	...
2047796	  783.7	  955.1	 3745.0	...
2047797	  783.7	  950.0	 3765.0	...
2047798	  783.7	  945.4	 3780.0	...
2047799	  783.2	  940.9	 3795.0	...
2047800	  782.8	  936.5	 3809.0	...
2047801	  782.9	  932.3	 3822.0	...
2047802	  783.2	  927.7	 3839.0	...
2047803	  783.7	  923.8	 3853.0	...
2047804	  783.6	  919.4	 3867.0	...
2047805	  783.5	  915.6	 3876.0	...
2047806	  783.3	  911.1	 3885.0	...
2047807	  783.4	  906.6	 3897.0	...
2047808	  783.5	  902.2	 3913.0	...
ESACC R  2047547	2047808	262	  771.4	  620.3	  783.5	  902.2	   6.02	   3270
SFIX R   2047809
2047809	  783.4	  898.4	 3930.0	...
2047810	  783.2	  894.6	 3941.0	...
2047811	  782.9	  890.9	 3952.0	...
2047812	  782.5	  887.2	 3962.0	...
2047813	  782.1	  883.5	 3973.0	...
2047814	  782.5	  879.8	 3989.0	...
2047815	  782.9	  876.0	 4002.0	...
2047816	  783.4	  872.5	 4013.0	...
2047817	  783.1	  869.3	 4015.0	...
2047818	  782.7	  865.6	 4024.0	...
2047819	  782.3	  862.4	 4032.0	...
2047820	  781.8	  859.1	 4045.0	...
2047821	  781.6	  856.0	 4053.0	...
2047822	  781.5	  853.3	 4064.0	...
2047823	  781.6	  850.1	 4071.0	...
2047824	  781.6	  848.0	 4076.0	...
2047825	  781.5	  844.3	 4081.0	...
2047826	  781.5	  842.0	 4083.0	...
2047827	  781.4	  838.8	 4091.0	...
2047828	  781.5	  837.2	 4098.0	...
2047829	  781.3	  834.7	 4107.0	...
2047830	  781.5	  832.4	 4116.0	...
2047831	  781.7	  829.9	 4124.0	...
2047832	  781.9	  827.9	 4131.0	...
2047833	  781.7	  826.1	 4132.0	...
2047834	  781.5	  824.2	 4135.0	...
2047835	  781.4	  822.2	 4138.0	...
2047836	  781.2	  819.9	 4143.0	...
2047837	  780.8	  817.6	 4148.0	...
2047838	  780.4	  815.2	 4152.0	...
2047839	  780.7	  812.7	 4158.0	...
2047840	  781.1	  810.5	 4164.0	...
2047841	  781.6	  808.5	 4172.0	...
2047842	  781.3	  806.6	 4181.0	...
2047843	  780.9	  804.6	 4190.0	...
2047844	  780.7	  802.2	 4197.0	...
2047845	  780.5	  800.2	 4202.0	...
2047846	  780.5	  798.1	 4203.0	...
2047847	  780.3	  797.1	 4205.0	...
2047848	  780.0	  795.1	 4209.0	...
2047849	  779.8	  793.2	 4214.0	...
2047850	  779.7	  791.0	 4219.0	...
2047851	  779.7	  789.3	 4224.0	...
2047852	  779.8	  787.3	 4232.0	...
2047853	  779.8	  785.7	 4242.0	...
2047854	  779.8	  783.8	 4249.0	...
2047855	  779.7	  782.6	 4254.0	...
2047856	  779.5	  781.1	 4254.0	...
2047857	  779.3	  779.8	 4255.0	...
2047858	  778.8	  777.9	 4256.0	...
2047859	  778.4	  776.2	 4257.0	...
2047860	  778.0	  774.3	 4261.0	...
MSG	2047861 0000 _ Number On
2047861	  777.8	  773.3	 4267.0	...
2047862	  777.7	  771.7	 4275.0	...
2047863	  777.8	  770.8	 4281.0	...
2047864	  777.8	  768.9	 4285.0	...
2047865	  777.8	  767.7	 4289.0	...
2047866	  777.5	  765.4	 4293.0	...
2047867	  777.6	  763.9	 4303.0	...
2047868	  777.7	  762.1	 4309.0	...
2047869	  778.0	  761.5	 4314.0	...
2047870	  777.9	  760.6	 4313.0	...
2047871	  778.0	  759.0	 4314.0	...
2047872	  777.9	  756.7	 4318.0	...
2047873	  777.5	  754.9	 4322.0	...
2047874	  777.2	  753.5	 4324.0	...
2047875	  776.8	  752.3	 4324.0	...
2047876	  776.7	  750.6	 4324.0	...
2047877	  776.4	  748.6	 4325.0	...
2047878	  775.8	  747.2	 4326.0	...
2047879	  775.1	  745.2	 4332.0	...
2047880	  774.7	  743.6	 4342.0	...
2047881	  774.9	  741.9	 4353.0	...
2047882	  775.1	  740.5	 4360.0	...
2047883	  775.6	  739.3	 4364.0	...
2047884	  775.8	  737.4	 4369.0	...
2047885	  776.0	  736.0	 4375.0	...
2047886	  775.8	  734.0	 4378.0	...
2047887	  775.6	  732.5	 4379.0	...
2047888	  775.3	  730.5	 4380.0	...
2047889	  775.0	  728.4	 4381.0	...
2047890	  774.8	  726.6	 4384.0	...
2047891	  774.7	  725.5	 4384.0	...
2047892	  774.5	  724.4	 4388.0	...
2047893	  774.4	  722.8	 4391.0	...
2047894	  774.4	  720.9	 4394.0	...
2047895	  774.5	  719.8	 4396.0	...
2047896	  774.6	  718.6	 4402.0	...
2047897	  774.5	  717.2	 4406.0	...
2047898	  774.4	  715.6	 4412.0	...
2047899	  774.4	  714.5	 4415.0	...
2047900	  774.4	  713.8	 4417.0	...
2047901	  774.3	  713.2	 4417.0	...
2047902	  774.0	  711.8	 4418.0	...
2047903	  773.7	  709.9	 4419.0	...
2047904	  773.3	  708.2	 4422.0	...
2047905	  773.1	  706.9	 4425.0	...
2047906	  773.0	  706.1	 4427.0	...
2047907	  773.0	  704.8	 4431.0	...
2047908	  773.0	  704.0	 4434.0	...
2047909	  772.8	  702.1	 4438.0	...
2047910	  772.6	  700.7	 4440.0	...
2047911	  772.5	  698.9	 4443.0	...
2047912	  772.5	  697.4	 4449.0	...
2047913	  772.3	  695.8	 4453.0	...
2047914	  772.1	  694.3	 4458.0	...
2047915	  771.7	  693.0	 4461.0	...
2047916	  771.4	  692.0	 4462.0	...
2047917	  771.1	  691.3	 4463.0	...
2047918	  771.1	  690.8	 4462.0	...
2047919	  771.0	  690.2	 4462.0	...
2047920	  771.0	  689.3	 4466.0	...
2047921	  771.0	  688.4	 4470.0	...
2047922	  771.1	  687.3	 4473.0	...
2047923	  771.0	  686.0	 4475.0	...
2047924	  770.9	  685.2	 4478.0	...
2047925	  770.9	  684.3	 4481.0	...
2047926	  771.0	  683.7	 4479.0	...
2047927	  771.1	  682.8	 4478.0	...
2047928	  771.2	  682.0	 4476.0	...
2047929	  771.2	  681.4	 4477.0	...
2047930	  771.0	  680.4	 4481.0	...
2047931	  770.8	  679.0	 4486.0	...
2047932	  770.6	  677.7	 4491.0	...
2047933	  770.4	  676.9	 4494.0	...
2047934	  770.2	  675.8	 4497.0	...
2047935	  770.3	  674.3	 4500.0	...
2047936	  770.5	  672.9	 4503.0	...
2047937	  770.8	  672.2	 4506.0	...
2047938	  770.8	  671.7	 4510.0	...
2047939	  770.5	  670.9	 4513.0	...
2047940	  770.2	  669.5	 4515.0	...
2047941	  769.9	  668.2	 4519.0	...
2047942	  769.8	  666.9	 4523.0	...
2047943	  769.6	  665.5	 4525.0	...
2047944	  769.5	  664.1	 4526.0	...
2047945	  769.4	  663.1	 4526.0	...
2047946	  769.5	  662.9	 4530.0	...
2047947	  769.5	  662.0	 4534.0	...
2047948	  769.4	  660.9	 4536.0	...
2047949	  769.2	  659.8	 4535.0	...
2047950	  769.0	  659.4	 4534.0	...
2047951	  768.9	  659.3	 4533.0	...
2047952	  768.8	  658.9	 4532.0	...
2047953	  768.9	  658.4	 4533.0	...
2047954	  769.0	  657.6	 4536.0	...
2047955	  769.1	  657.1	 4538.0	...
2047956	  769.1	  656.9	 4539.0	...
2047957	  769.1	  656.9	 4539.0	...
2047958	  769.2	  656.5	 4540.0	...
2047959	  769.2	  656.2	 4541.0	...
2047960	  769.0	  655.2	 4544.0	...
2047961	  768.7	  654.3	 4548.0	...
2047962	  768.3	  652.8	 4554.0	...
2047963	  768.1	  651.7	 4558.0	...
2047964	  767.9	  650.8	 4560.0	...
2047965	  767.9	  650.5	 4560.0	...
2047966	  768.1	  650.5	 4559.0	...
2047967	  768.2	  649.9	 4559.0	...
2047968	  768.3	  649.4	 4560.0	...
2047969	  768.4	  648.2	 4562.0	...
2047970	  768.5	  647.4	 4564.0	...
2047971	  768.7	  646.5	 4564.0	...
2047972	  768.8	  645.2	 4564.0	...
2047973	  768.9	  644.1	 4570.0	...
2047974	  768.6	  643.4	 4576.0	...
2047975	  768.2	  643.6	 4582.0	...
2047976	  767.5	  643.1	 4582.0	...
2047977	  767.2	  642.4	 4582.0	...
2047978	  766.9	  641.6	 4582.0	...
2047979	  766.9	  641.0	 4582.0	...
2047980	  767.0	  640.4	 4582.0	...
2047981	  767.0	  639.9	 4583.0	...
2047982	  767.0	  639.6	 4584.0	...
2047983	  767.1	  639.3	 4585.0	...
2047984	  767.3	  638.8	 4583.0	...
2047985	  767.5	  638.3	 4580.0	...
2047986	  767.6	  637.6	 4580.0	...
2047987	  767.5	  636.9	 4584.0	...
2047988	  767.4	  635.9	 4589.0	...
2047989	  767.5	  635.3	 4592.0	...
2047990	  767.6	  634.9	 4594.0	...
2047991	  767.8	  634.9	 4594.0	...
2047992	  767.9	  635.0	 4594.0	...
2047993	  767.8	  635.0	 4593.0	...
2047994	  767.5	  634.6	 4595.0	...
2047995	  767.2	  634.2	 4596.0	...
2047996	  766.9	  633.5	 4598.0	...
2047997	  766.9	  633.1	 4598.0	...
2047998	  766.9	  632.1	 4598.0	...
2047999	  767.2	  631.4	 4599.0	...
2048000	  767.5	  630.7	 4600.0	...
2048001	  767.3	  630.4	 4605.0	...
2048002	  767.0	  629.9	 4608.0	...
2048003	  766.6	  629.5	 4613.0	...
2048004	  766.5	  628.9	 4614.0	...
2048005	  766.5	  628.5	 4616.0	...
2048006	  766.8	  628.1	 4615.0	...
2048007	  767.1	  628.0	 4614.0	...
2048008	  767.3	  627.9	 4614.0	...
2048009	  767.4	  627.8	 4615.0	...
2048010	  767.4	  627.5	 4616.0	...
2048011	  767.5	  627.2	 4619.0	...
2048012	  767.6	  626.8	 4622.0	...
2048013	  767.6	  626.3	 4625.0	...
2048014	  767.4	  626.0	 4625.0	...
2048015	  767.1	  625.7	 4626.0	...
2048016	  767.1	  625.1	 4627.0	...
2048017	  767.3	  624.6	 4628.0	...
2048018	  767.2	  624.1	 4630.0	...
2048019	  766.8	  623.7	 4629.0	...
2048020	  766.4	  623.2	 4630.0	...
2048021	  766.4	  622.6	 4631.0	...
2048022	  766.5	  622.3	 4631.0	...
2048023	  766.5	  622.0	 4631.0	...
2048024	  766.2	  621.5	 4631.0	...
2048025	  766.0	  621.2	 4633.0	...
2048026	  766.0	  620.7	 4635.0	...
2048027	  766.1	  620.3	 4637.0	...
2048028	  766.3	  619.6	 4641.0	...
2048029	  766.3	  619.2	 4644.0	...
2048030	  766.3	  618.7	 4647.0	...
2048031	  766.2	  618.7	 4646.0	...
2048032	  766.2	  618.6	 4644.0	...
2048033	  766.1	  618.2	 4642.0	...
2048034	  766.1	  618.0	 4642.0	...
2048035	  765.9	  617.8	 4643.0	...
2048036	  765.9	  617.9	 4644.0	...
2048037	  766.0	  617.7	 4644.0	...
2048038	  766.1	  617.2	 4644.0	...
2048039	  766.1	  616.7	 4645.0	...
2048040	  765.8	  616.6	 4647.0	...
2048041	  765.7	  616.8	 4650.0	...
2048042	  765.5	  616.9	 4654.0	...
2048043	  765.5	  616.7	 4658.0	...
2048044	  765.4	  616.5	 4660.0	...
2048045	  765.5	  616.1	 4661.0	...
2048046	  765.7	  615.7	 4660.0	...
2048047	  765.8	  615.2	 4657.0	...
2048048	  765.7	  615.1	 4654.0	...
2048049	  765.6	  614.9	 4652.0	...
2048050	  765.4	  614.6	 4652.0	...
2048051	  765.2	  614.4	 4653.0	...
2048052	  765.0	  614.2	 4653.0	...
2048053	  765.3	  614.0	 4653.0	...
2048054	  765.7	  613.7	 4652.0	...
2048055	  765.9	  613.3	 4652.0	...
2048056	  765.8	  613.0	 4652.0	...
2048057	  765.5	  612.7	 4652.0	...
2048058	  765.2	  612.3	 4654.0	...
2048059	  764.9	  612.1	 4657.0	...
2048060	  764.6	  611.9	 4659.0	...
2048061	  764.6	  611.7	 4659.0	...
2048062	  764.7	  611.4	 4658.0	...
2048063	  764.8	  610.9	 4658.0	...
2048064	  764.7	  610.7	 4656.0	...
2048065	  764.6	  610.6	 4655.0	...
2048066	  764.5	  610.7	 4655.0	...
2048067	  764.8	  610.7	 4657.0	...
2048068	  765.0	  610.7	 4659.0	...
2048069	  765.3	  610.7	 4660.0	...
2048070	  765.3	  610.7	 4664.0	...
2048071	  765.4	  610.6	 4669.0	...
2048072	  765.2	  610.6	 4674.0	...
2048073	  764.9	  610.6	 4673.0	...
2048074	  764.6	  610.2	 4673.0	...
2048075	  764.6	  609.8	 4672.0	...
2048076	  764.6	  609.5	 4671.0	...
2048077	  764.6	  609.5	 4670.0	...
2048078	  764.5	  609.5	 4670.0	...
2048079	  764.3	  609.6	 4671.0	...
2048080	  764.2	  609.7	 4671.0	...
2048081	  764.3	  609.7	 4673.0	...
2048082	  764.3	  609.7	 4675.0	...
2048083	  764.3	  609.4	 4679.0	...
2048084	  764.2	  609.0	 4682.0	...
2048085	  764.1	  608.6	 4681.0	...
2048086	  764.1	  608.3	 4679.0	...
2048087	  764.0	  608.0	 4676.0	...
2048088	  763.8	  607.8	 4676.0	...
2048089	  763.9	  607.7	 4675.0	...
2048090	  764.2	  607.6	 4674.0	...
2048091	  763.8	  607.4	 4672.0	...
2048092	  763.1	  607.4	 4672.0	...
2048093	  762.6	  607.4	 4675.0	...
2048094	  762.7	  607.5	 4678.0	...
2048095	  762.9	  607.5	 4682.0	...
2048096	  763.0	  607.5	 4683.0	...
2048097	  763.2	  607.5	 4685.0	...
2048098	  763.4	  607.4	 4685.0	...
2048099	  763.3	  607.4	 4684.0	...
2048100	  763.1	  607.4	 4683.0	...
2048101	  762.9	  607.3	 4685.0	...
2048102	  762.8	  607.3	 4686.0	...
2048103	  762.7	  607.2	 4686.0	...
2048104	  762.8	  607.0	 4687.0	...
2048105	  762.9	  606.8	 4688.0	...
2048106	  762.9	  606.5	 4690.0	...
2048107	  762.9	  606.5	 4690.0	...
2048108	  763.0	  606.1	 4691.0	...
2048109	  763.1	  605.8	 4690.0	...
2048110	  763.2	  605.4	 4690.0	...
2048111	  763.1	  605.5	 4692.0	...
2048112	  763.0	  605.7	 4693.0	...
2048113	  763.0	  606.5	 4696.0	...
2048114	  763.1	  607.2	 4697.0	...
2048115	  763.9	  607.8	 4699.0	...
2048116	  764.6	  608.1	 4699.0	...
2048117	  765.9	  609.0	 4698.0	...
2048118	  767.0	  609.7	 4701.0	...
2048119	  768.6	  610.3	 4704.0	...
2048120	  769.9	  610.4	 4707.0	...
2048121	  770.8	  611.0	 4705.0	...
2048122	  771.6	  611.6	 4702.0	...
2048123	  772.0	  612.2	 4702.0	...
2048124	  772.5	  612.5	 4705.0	...
2048125	  772.0	  612.9	 4709.0	...
2048126	  771.5	  612.9	 4710.0	...
2048127	  771.1	  612.8	 4712.0	...
2048128	  770.8	  612.4	 4712.0	...
2048129	  770.5	  612.4	 4712.0	...
2048130	  770.2	  612.3	 4712.0	...
2048131	  770.2	  612.3	 4714.0	...
2048132	  770.2	  612.3	 4717.0	...
2048133	  770.2	  612.2	 4719.0	...
2048134	  770.1	  612.2	 4719.0	...
2048135	  770.0	  612.2	 4718.0	...
2048136	  769.9	  611.8	 4718.0	...
2048137	  769.5	  611.4	 4719.0	...
2048138	  769.2	  610.8	 4719.0	...
2048139	  769.0	  610.5	 4719.0	...
2048140	  768.6	  610.1	 4720.0	...
2048141	  768.2	  609.9	 4723.0	...
2048142	  767.9	  609.8	 4726.0	...
2048143	  767.9	  609.8	 4728.0	...
2048144	  767.7	  610.1	 4727.0	...
2048145	  767.6	  610.2	 4727.0	...
2048146	  767.4	  609.6	 4727.0	...
2048147	  767.4	  608.9	 4728.0	...
2048148	  767.3	  608.1	 4733.0	...
2048149	  767.0	  608.0	 4736.0	...
2048150	  766.7	  607.9	 4739.0	...
2048151	  766.5	  607.9	 4739.0	...
2048152	  766.5	  607.9	 4740.0	...
2048153	  766.6	  608.0	 4740.0	...
2048154	  766.8	  607.9	 4740.0	...
2048155	  766.9	  607.6	 4740.0	...
2048156	  767.0	  607.3	 4740.0	...
2048157	  767.0	  606.9	 4740.0	...
2048158	  766.9	  606.6	 4740.0	...
2048159	  766.9	  606.3	 4743.0	...
2048160	  767.0	  606.1	 4746.0	...
2048161	  767.1	  605.9	 4749.0	...
2048162	  767.1	  605.7	 4749.0	...
2048163	  767.0	  605.6	 4748.0	...
2048164	  766.8	  605.3	 4747.0	...
2048165	  766.6	  605.0	 4746.0	...
2048166	  766.6	  604.6	 4745.0	...
2048167	  766.7	  604.5	 4746.0	...
2048168	  766.7	  604.4	 4748.0	...
2048169	  766.7	  604.5	 4749.0	...
2048170	  766.7	  604.5	 4748.0	...
2048171	  766.8	  604.6	 4747.0	...
2048172	  766.6	  604.5	 4746.0	...
2048173	  766.4	  604.5	 4746.0	...
2048174	  766.2	  604.5	 4746.0	...
MSG	2048175 0000 _ Number Off
2048175	  766.1	  604.7	 4746.0	...
2048176	  766.0	  604.6	 4747.0	...
2048177	  765.9	  604.5	 4748.0	...
2048178	  765.9	  604.3	 4748.0	...
2048179	  765.9	  604.6	 4747.0	...
2048180	  765.8	  605.1	 4747.0	...
2048181	  765.7	  605.6	 4747.0	...
2048182	  765.5	  605.6	 4747.0	...
2048183	  765.4	  605.4	 4748.0	...
2048184	  765.3	  605.3	 4749.0	...
2048185	  765.3	  605.3	 4751.0	...
2048186	  765.3	  605.2	 4752.0	...
2048187	  765.4	  605.3	 4753.0	...
2048188	  765.4	  605.4	 4751.0	...
2048189	  765.3	  605.9	 4751.0	...
2048190	  765.2	  606.5	 4750.0	...
2048191	  765.0	  607.0	 4750.0	...
2048192	  765.1	  607.3	 4750.0	...
2048193	  765.2	  607.3	 4750.0	...
2048194	  765.4	  607.4	 4750.0	...
2048195	  765.5	  607.6	 4751.0	...
2048196	  765.3	  607.8	 4752.0	...
2048197	  764.9	  607.8	 4752.0	...
2048198	  764.6	  607.9	 4752.0	...
2048199	  764.4	  607.8	 4752.0	...
2048200	  764.2	  607.7	 4752.0	...
2048201	  764.0	  607.5	 4753.0	...
2048202	  764.0	  607.6	 4753.0	...
2048203	  764.0	  607.7	 4753.0	...
2048204	  764.0	  607.8	 4753.0	...
2048205	  763.7	  607.7	 4753.0	...
2048206	  763.4	  607.6	 4754.0	...
2048207	  763.2	  607.6	 4754.0	...
2048208	  763.2	  607.8	 4754.0	...
2048209	  763.2	  608.1	 4754.0	...
2048210	  763.3	  608.6	 4754.0	...
2048211	  763.4	  608.9	 4753.0	...
2048212	  763.5	  609.0	 4752.0	...
2048213	  763.5	  609.0	 4751.0	...
2048214	  763.5	  609.5	 4750.0	...
2048215	  763.5	  610.1	 4749.0	...
2048216	  763.5	  610.1	 4750.0	...
2048217	  763.3	  609.7	 4753.0	...
2048218	  763.3	  609.2	 4756.0	...
2048219	  763.3	  609.1	 4756.0	...
2048220	  763.4	  608.9	 4756.0	...
2048221	  763.4	  608.8	 4756.0	...
2048222	  763.3	  608.8	 4753.0	...
2048223	  763.2	  609.0	 4749.0	...
2048224	  763.0	  609.2	 4748.0	...
2048225	  763.0	  609.2	 4750.0	...
2048226	  762.9	  609.0	 4751.0	...
2048227	  762.9	  608.8	 4752.0	...
2048228	  762.8	  608.7	 4753.0	...
2048229	  762.7	  609.0	 4754.0	...
2048230	  762.5	  609.3	 4753.0	...
2048231	  762.5	  609.3	 4752.0	...
2048232	  762.5	  609.1	 4753.0	...
2048233	  762.6	  609.2	 4754.0	...
2048234	  762.7	  609.5	 4751.0	...
2048235	  762.6	  609.8	 4748.0	...
2048236	  762.1	  609.5	 4745.0	...
2048237	  761.7	  609.3	 4746.0	...
2048238	  761.3	  609.1	 4747.0	...
2048239	  761.3	  609.2	 4748.0	...
2048240	  761.3	  609.5	 4750.0	...
2048241	  761.3	  609.8	 4751.0	...
2048242	  761.5	  610.0	 4751.0	...
2048243	  761.8	  610.1	 4750.0	...
2048244	  762.0	  610.1	 4749.0	...
2048245	  762.0	  610.1	 4750.0	...
2048246	  761.9	  610.2	 4751.0	...
2048247	  761.8	  610.4	 4752.0	...
2048248	  761.6	  610.0	 4753.0	...
2048249	  761.4	  609.5	 4754.0	...
2048250	  761.5	  608.9	 4755.0	...
2048251	  761.6	  609.0	 4754.0	...
2048252	  761.7	  609.0	 4752.0	...
2048253	  761.8	  608.4	 4752.0	...
2048254	  761.7	  607.8	 4753.0	...
2048255	  761.7	  607.3	 4755.0	...
2048256	  761.7	  607.3	 4756.0	...
2048257	  761.8	  607.3	 4756.0	...
2048258	  761.9	  607.4	 4756.0	...
2048259	  761.8	  607.4	 4757.0	...
2048260	  761.8	  607.3	 4759.0	...
2048261	  761.9	  607.9	 4760.0	...
2048262	  761.6	  608.6	 4761.0	...
2048263	  761.2	  609.3	 4761.0	...
2048264	  760.8	  609.2	 4762.0	...
2048265	  761.1	  609.0	 4762.0	...
2048266	  761.5	  608.8	 4762.0	...
2048267	  761.8	  608.7	 4762.0	...
2048268	  762.0	  608.7	 4762.0	...
2048269	  762.0	  608.6	 4766.0	...
2048270	  762.0	  608.6	 4771.0	...
2048271	  762.0	  608.6	 4774.0	...
2048272	  762.0	  608.5	 4772.0	...
2048273	  761.9	  608.5	 4771.0	...
2048274	  761.9	  608.8	 4770.0	...
2048275	  762.0	  609.1	 4766.0	...
2048276	  762.1	  609.2	 4762.0	...
2048277	  762.0	  609.0	 4759.0	...
2048278	  761.8	  608.8	 4761.0	...
2048279	  761.7	  608.8	 4763.0	...
2048280	  761.5	  608.6	 4766.0	...
2048281	  761.3	  608.4	 4769.0	...
2048282	  761.3	  608.3	 4771.0	...
2048283	  761.3	  608.6	 4772.0	...
2048284	  761.4	  608.8	 4771.0	...
2048285	  761.4	  608.8	 4771.0	...
2048286	  761.4	  608.8	 4771.0	...
2048287	  761.3	  608.7	 4771.0	...
2048288	  761.3	  608.7	 4771.0	...
2048289	  761.5	  608.5	 4774.0	...
2048290	  761.7	  608.4	 4777.0	...
2048291	  761.9	  608.2	 4780.0	...
2048292	  761.9	  607.9	 4780.0	...
2048293	  761.8	  607.6	 4781.0	...
2048294	  761.7	  607.4	 4780.0	...
2048295	  761.7	  607.3	 4779.0	...
2048296	  761.8	  607.0	 4779.0	...
2048297	  761.9	  606.7	 4779.0	...
2048298	  762.0	  606.5	 4779.0	...
2048299	  762.2	  606.6	 4779.0	...
2048300	  762.4	  606.6	 4779.0	...
2048301	  762.1	  606.8	 4782.0	...
2048302	  761.6	  606.3	 4785.0	...
2048303	  761.1	  605.7	 4786.0	...
2048304	  761.1	  605.3	 4784.0	...
2048305	  761.4	  605.2	 4781.0	...
2048306	  761.6	  605.2	 4780.0	...
2048307	  761.8	  605.4	 4780.0	...
2048308	  761.7	  605.9	 4779.0	...
2048309	  761.6	  606.3	 4779.0	...
2048310	  761.7	  606.1	 4782.0	...
2048311	  761.9	  605.9	 4784.0	...
2048312	  762.4	  605.8	 4785.0	...
2048313	  762.6	  605.8	 4784.0	...
2048314	  762.7	  605.9	 4783.0	...
2048315	  762.5	  606.1	 4785.0	...
2048316	  762.2	  606.0	 4785.0	...
2048317	  761.9	  605.9	 4787.0	...
2048318	  761.7	  605.8	 4789.0	...
2048319	  761.6	  605.7	 4792.0	...
2048320	  761.5	  605.7	 4792.0	...
2048321	  761.5	  605.7	 4791.0	...
2048322	  761.6	  605.7	 4791.0	...
2048323	  761.7	  605.8	 4789.0	...
2048324	  761.7	  605.8	 4789.0	...
2048325	  761.8	  605.8	 4788.0	...
2048326	  761.8	  605.8	 4788.0	...
2048327	  762.0	  605.7	 4788.0	...
2048328	  762.2	  605.7	 4788.0	...
2048329	  762.2	  605.7	 4789.0	...
2048330	  762.2	  605.7	 4789.0	...
2048331	  762.0	  605.5	 4789.0	...
2048332	  761.9	  605.3	 4789.0	...
2048333	  761.8	  604.9	 4789.0	...
2048334	  761.6	  604.7	 4789.0	...
2048335	  761.4	  604.4	 4789.0	...
2048336	  761.1	  604.3	 4790.0	...
2048337	  761.0	  603.9	 4791.0	...
2048338	  760.8	  603.5	 4792.0	...
2048339	  760.6	  603.3	 4792.0	...
2048340	  760.3	  603.2	 4792.0	...
2048341	  760.1	  603.0	 4791.0	...
2048342	  759.9	  602.8	 4790.0	...
2048343	  760.1	  602.6	 4789.0	...
2048344	  760.6	  602.4	 4788.0	...
2048345	  761.0	  602.2	 4790.0	...
2048346	  761.3	  602.1	 4791.0	...
2048347	  761.5	  601.9	 4792.0	...
2048348	  761.6	  601.5	 4793.0	...
2048349	  761.8	  601.0	 4792.0	...
2048350	  761.8	  600.6	 4792.0	...
2048351	  761.8	  600.7	 4793.0	...
2048352	  761.8	  601.0	 4797.0	...
2048353	  761.8	  601.1	 4800.0	...
2048354	  761.6	  600.9	 4801.0	...
2048355	  761.3	  600.7	 4801.0	...
2048356	  761.1	  600.7	 4801.0	...
2048357	  760.8	  601.1	 4804.0	...
2048358	  760.6	  601.3	 4806.0	...
2048359	  760.3	  601.2	 4805.0	...
2048360	  760.3	  601.1	 4803.0	...
2048361	  760.7	  601.0	 4804.0	...
2048362	  761.1	  600.9	 4806.0	...
2048363	  761.2	  600.7	 4809.0	...
2048364	  761.0	  600.7	 4808.0	...
2048365	  761.0	  600.8	 4806.0	...
2048366	  761.2	  600.9	 4802.0	...
2048367	  761.3	  601.0	 4801.0	...
2048368	  761.2	  601.0	 4800.0	...
2048369	  761.2	  600.9	 4801.0	...
2048370	  760.9	  600.8	 4802.0	...
2048371	  760.6	  600.5	 4801.0	...
2048372	  760.4	  600.3	 4801.0	...
2048373	  760.5	  600.4	 4800.0	...
2048374	  760.6	  600.8	 4800.0	...
2048375	  760.6	  600.8	 4801.0	...
2048376	  760.5	  600.3	 4803.0	...
2048377	  760.5	  599.7	 4804.0	...
2048378	  760.6	  599.7	 4804.0	...
2048379	  760.6	  599.8	 4805.0	...
2048380	  760.6	  600.0	 4805.0	...
2048381	  760.9	  600.1	 4806.0	...
2048382	  761.1	  599.8	 4808.0	...
2048383	  761.3	  599.4	 4810.0	...
2048384	  761.3	  599.0	 4812.0	...
2048385	  761.2	  599.0	 4811.0	...
2048386	  760.8	  599.0	 4812.0	...
2048387	  760.4	  599.1	 4814.0	...
2048388	  760.2	  599.2	 4816.0	...
2048389	  760.3	  599.2	 4817.0	...
2048390	  760.7	  599.1	 4817.0	...
2048391	  760.9	  598.9	 4817.0	...
2048392	  761.0	  598.6	 4817.0	...
2048393	  760.9	  598.5	 4817.0	...
2048394	  760.9	  598.5	 4817.0	...
2048395	  761.0	  598.6	 4817.0	...
2048396	  760.8	  598.1	 4817.0	...
2048397	  760.5	  597.3	 4817.0	...
2048398	  760.3	  596.5	 4815.0	...
2048399	  760.4	  596.4	 4815.0	...
2048400	  760.7	  596.8	 4816.0	...
2048401	  760.8	  597.2	 4815.0	...
2048402	  760.9	  597.4	 4813.0	...
2048403	  761.0	  597.4	 4811.0	...
2048404	  760.8	  598.0	 4812.0	...
2048405	  760.5	  598.5	 4811.0	...
2048406	  760.2	  599.1	 4808.0	...
2048407	  760.4	  599.1	 4808.0	...
2048408	  760.6	  599.0	 4810.0	...
2048409	  760.7	  598.9	 4811.0	...
2048410	  760.7	  598.8	 4811.0	...
2048411	  760.9	  598.6	 4812.0	...
2048412	  761.0	  598.4	 4811.0	...
2048413	  761.1	  598.5	 4811.0	...
2048414	  761.1	  599.1	 4810.0	...
2048415	  761.2	  599.8	 4811.0	...
2048416	  761.2	  600.0	 4812.0	...
2048417	  761.3	  599.5	 4811.0	...
2048418	  761.4	  599.1	 4810.0	...
2048419	  761.5	  599.0	 4810.0	...
2048420	  761.3	  599.0	 4810.0	...
2048421	  761.2	  599.0	 4810.0	...
2048422	  761.0	  599.0	 4809.0	...
2048423	  760.9	  599.0	 4811.0	...
2048424	  760.7	  599.0	 4815.0	...
2048425	  760.5	  599.2	 4818.0	...
2048426	  760.8	  599.3	 4818.0	...
2048427	  761.2	  599.5	 4818.0	...
2048428	  761.5	  599.7	 4818.0	...
2048429	  761.1	  599.9	 4817.0	...
2048430	  760.7	  599.9	 4817.0	...
2048431	  760.6	  599.8	 4817.0	...
2048432	  760.7	  599.5	 4818.0	...
2048433	  760.8	  599.1	 4818.0	...
2048434	  760.8	  598.7	 4818.0	...
2048435	  760.7	  598.5	 4818.0	...
2048436	  760.7	  598.4	 4817.0	...
2048437	  760.6	  598.5	 4818.0	...
2048438	  760.8	  598.9	 4820.0	...
2048439	  761.0	  599.1	 4823.0	...
2048440	  761.0	  599.0	 4822.0	...
2048441	  760.8	  598.7	 4822.0	...
2048442	  760.5	  598.4	 4826.0	...
2048443	  760.6	  598.6	 4830.0	...
2048444	  760.9	  598.7	 4833.0	...
2048445	  761.3	  598.7	 4833.0	...
2048446	  761.3	  598.5	 4833.0	...
2048447	  761.3	  598.2	 4832.0	...
2048448	  761.2	  598.0	 4832.0	...
2048449	  761.2	  598.0	 4832.0	...
2048450	  761.2	  598.0	 4831.0	...
2048451	  761.2	  597.9	 4834.0	...
2048452	  761.3	  597.9	 4836.0	...
2048453	  761.3	  597.8	 4838.0	...
2048454	  761.3	  597.9	 4837.0	...
2048455	  761.2	  598.0	 4836.0	...
2048456	  761.1	  598.1	 4833.0	...
2048457	  760.9	  598.3	 4829.0	...
2048458	  760.9	  598.6	 4827.0	...
2048459	  761.0	  599.1	 4829.0	...
2048460	  761.1	  599.2	 4831.0	...
2048461	  761.1	  598.8	 4834.0	...
2048462	  761.1	  598.3	 4833.0	...
2048463	  761.4	  597.6	 4831.0	...
2048464	  761.8	  597.5	 4831.0	...
2048465	  762.1	  597.2	 4832.0	...
2048466	  762.0	  597.0	 4833.0	...
2048467	  762.0	  596.7	 4832.0	...
2048468	  761.8	  596.5	 4832.0	...
2048469	  761.5	  596.3	 4831.0	...
2048470	  761.1	  596.2	 4832.0	...
2048471	  761.0	  596.0	 4833.0	...
2048472	  760.8	  595.9	 4834.0	...
2048473	  760.8	  595.8	 4835.0	...
2048474	  760.9	  595.9	 4835.0	...
2048475	  760.9	  595.5	 4836.0	...
2048476	  761.3	  595.0	 4835.0	...
2048477	  761.7	  594.5	 4835.0	...
2048478	  762.3	  594.4	 4837.0	...
2048479	  762.5	  594.3	 4839.0	...
2048480	  762.6	  594.1	 4841.0	...
2048481	  762.6	  593.9	 4838.0	...
2048482	  762.5	  594.0	 4836.0	...
2048483	  762.5	  594.1	 4836.0	...
2048484	  762.5	  594.4	 4839.0	...
2048485	  762.6	  594.6	 4841.0	...
2048486	  762.6	  594.1	 4839.0	...
2048487	  762.5	  593.6	 4840.0	...
2048488	  762.1	  593.3	 4844.0	...
2048489	  761.9	  593.5	 4848.0	...
2048490	  761.7	  593.6	 4848.0	...
2048491	  761.7	  593.6	 4849.0	...
2048492	  761.7	  593.3	 4848.0	...
2048493	  761.6	  593.1	 4848.0	...
2048494	  761.6	  592.9	 4849.0	...
2048495	  761.7	  593.1	 4850.0	...
2048496	  761.9	  593.6	 4852.0	...
2048497	  762.2	  593.9	 4852.0	...
2048498	  762.6	  594.0	 4852.0	...
2048499	  762.7	  593.9	 4852.0	...
2048500	  762.6	  593.8	 4856.0	...
2048501	  762.4	  594.0	 4860.0	...
2048502	  762.3	  594.1	 4861.0	...
2048503	  762.3	  594.0	 4859.0	...
2048504	  762.3	  593.8	 4856.0	...
2048505	  762.3	  593.5	 4856.0	...
2048506	  762.5	  593.4	 4857.0	...
2048507	  762.5	  593.5	 4857.0	...
2048508	  762.6	  593.7	 4857.0	...
2048509	  762.5	  593.9	 4858.0	...
2048510	  762.5	  594.1	 4860.0	...
2048511	  762.5	  594.2	 4863.0	...
2048512	  762.4	  594.0	 4863.0	...
2048513	  762.3	  593.5	 4864.0	...
2048514	  762.2	  592.9	 4865.0	...
2048515	  762.2	  592.7	 4866.0	...
2048516	  762.2	  592.7	 4866.0	...
2048517	  762.2	  592.7	 4867.0	...
2048518	  762.2	  592.8	 4868.0	...
2048519	  762.1	  592.7	 4869.0	...
2048520	  762.1	  592.6	 4872.0	...
2048521	  762.0	  592.3	 4874.0	...
2048522	  762.2	  592.1	 4876.0	...
2048523	  762.4	  591.9	 4876.0	...
2048524	  762.4	  591.9	 4876.0	...
2048525	  762.1	  591.8	 4876.0	...
2048526	  762.1	  591.7	 4876.0	...
2048527	  762.3	  591.5	 4875.0	...
2048528	  762.5	  591.8	 4875.0	...
2048529	  762.5	  592.1	 4874.0	...
2048530	  762.5	  592.5	 4875.0	...
2048531	  762.5	  592.5	 4876.0	...
2048532	  762.2	  592.6	 4878.0	...
2048533	  761.8	  592.6	 4879.0	...
2048534	  761.5	  592.6	 4879.0	...
2048535	  761.6	  592.7	 4879.0	...
2048536	  761.6	  592.9	 4879.0	...
2048537	  761.7	  593.2	 4879.0	...
2048538	  762.0	  593.5	 4879.0	...
2048539	  762.3	  593.6	 4879.0	...
2048540	  762.5	  593.8	 4879.0	...
2048541	  762.4	  593.9	 4880.0	...
2048542	  762.3	  593.5	 4882.0	...
2048543	  762.1	  593.1	 4883.0	...
2048544	  762.0	  592.3	 4884.0	...
2048545	  762.1	  592.0	 4884.0	...
2048546	  762.2	  591.7	 4883.0	...
2048547	  762.2	  591.8	 4883.0	...
2048548	  762.0	  591.9	 4884.0	...
2048549	  762.3	  591.8	 4884.0	...
2048550	  762.6	  591.5	 4884.0	...
2048551	  762.7	  590.8	 4882.0	...
2048552	  762.5	  590.3	 4881.0	...
2048553	  762.2	  589.9	 4879.0	...
2048554	  762.6	  589.9	 4879.0	...
2048555	  763.1	  589.9	 4879.0	...
2048556	  763.3	  590.0	 4880.0	...
2048557	  763.2	  590.1	 4882.0	...
2048558	  763.0	  590.1	 4885.0	...
2048559	  763.1	  590.3	 4888.0	...
2048560	  763.2	  590.7	 4889.0	...
2048561	  763.4	  591.1	 4890.0	...
2048562	  763.5	  591.4	 4891.0	...
2048563	  763.7	  591.2	 4892.0	...
2048564	  763.6	  591.0	 4892.0	...
2048565	  763.4	  590.9	 4892.0	...
2048566	  763.0	  590.5	 4894.0	...
2048567	  762.5	  590.2	 4897.0	...
2048568	  762.5	  589.9	 4901.0	...
2048569	  762.7	  589.9	 4901.0	...
2048570	  762.7	  589.9	 4900.0	...
2048571	  762.5	  589.7	 4898.0	...
2048572	  762.4	  589.6	 4901.0	...
2048573	  762.4	  589.4	 4904.0	...
2048574	  762.5	  589.5	 4907.0	...
2048575	  762.5	  589.5	 4908.0	...
2048576	  762.5	  589.6	 4908.0	...
2048577	  762.4	  589.0	 4909.0	...
2048578	  762.6	  588.4	 4909.0	...
2048579	  762.8	  588.0	 4910.0	...
2048580	  763.1	  588.3	 4909.0	...
2048581	  763.2	  588.6	 4908.0	...
2048582	  762.9	  588.7	 4907.0	...
2048583	  762.6	  588.8	 4908.0	...
2048584	  762.2	  589.0	 4908.0	...
2048585	  762.2	  589.0	 4908.0	...
2048586	  762.2	  589.1	 4910.0	...
2048587	  762.2	  589.4	 4912.0	...
2048588	  762.4	  589.7	 4913.0	...
2048589	  762.5	  589.8	 4913.0	...
2048590	  762.6	  589.8	 4913.0	...
2048591	  762.6	  590.0	 4913.0	...
2048592	  762.7	  590.1	 4912.0	...
2048593	  762.7	  589.9	 4911.0	...
2048594	  762.6	  589.5	 4914.0	...
2048595	  762.5	  589.2	 4917.0	...
2048596	  762.6	  589.3	 4921.0	...
2048597	  762.6	  589.4	 4921.0	...
2048598	  762.6	  589.3	 4920.0	...
2048599	  762.6	  589.5	 4919.0	...
2048600	  762.8	  590.1	 4919.0	...
2048601	  763.1	  590.7	 4919.0	...
2048602	  763.2	  591.0	 4919.0	...
2048603	  763.2	  591.0	 4921.0	...
2048604	  763.3	  590.9	 4923.0	...
2048605	  763.5	  590.8	 4926.0	...
2048606	  763.7	  590.4	 4928.0	...
2048607	  763.7	  590.0	 4930.0	...
2048608	  763.7	  589.7	 4931.0	...
2048609	  763.7	  589.7	 4931.0	...
2048610	  763.7	  589.8	 4932.0	...
2048611	  763.7	  589.8	 4934.0	...
2048612	  763.7	  589.7	 4935.0	...
2048613	  763.6	  589.6	 4937.0	...
2048614	  763.5	  589.5	 4936.0	...
2048615	  763.4	  589.5	 4935.0	...
2048616	  763.2	  589.5	 4935.0	...
2048617	  763.2	  589.5	 4936.0	...
2048618	  763.2	  589.5	 4936.0	...
2048619	  763.3	  589.1	 4939.0	...
2048620	  763.0	  588.7	 4942.0	...
2048621	  762.7	  588.4	 4945.0	...
2048622	  762.7	  588.8	 4945.0	...
2048623	  762.9	  589.1	 4944.0	...
2048624	  762.8	  589.4	 4944.0	...
2048625	  762.5	  589.5	 4946.0	...
2048626	  762.6	  589.5	 4947.0	...
2048627	  763.1	  589.5	 4948.0	...
2048628	  763.5	  589.5	 4950.0	...
2048629	  763.6	  589.5	 4952.0	...
2048630	  763.5	  589.6	 4955.0	...
2048631	  763.3	  589.6	 4955.0	...
2048632	  763.2	  589.6	 4955.0	...
2048633	  763.1	  589.6	 4955.0	...
2048634	  763.1	  589.8	 4954.0	...
2048635	  763.2	  590.0	 4954.0	...
2048636	  763.0	  590.2	 4954.0	...
2048637	  762.8	  590.2	 4956.0	...
2048638	  762.6	  590.2	 4957.0	...
2048639	  762.6	  590.2	 4959.0	...
2048640	  762.8	  590.3	 4959.0	...
2048641	  762.9	  590.3	 4959.0	...
2048642	  763.0	  590.3	 4960.0	...
2048643	  763.0	  590.5	 4959.0	...
2048644	  763.0	  590.7	 4959.0	...
2048645	  763.0	  590.9	 4964.0	...
2048646	  763.0	  590.9	 4969.0	...
2048647	  763.1	  590.9	 4975.0	...
2048648	  763.2	  590.9	 4976.0	...
2048649	  763.3	  591.0	 4976.0	...
2048650	  763.3	  591.2	 4975.0	...
2048651	  763.4	  591.0	 4976.0	...
2048652	  763.4	  590.8	 4977.0	...
2048653	  763.6	  590.7	 4979.0	...
2048654	  763.7	  590.9	 4979.0	...
2048655	  763.8	  591.4	 4979.0	...
2048656	  763.5	  591.9	 4979.0	...
2048657	  763.1	  591.8	 4979.0	...
2048658	  762.9	  591.4	 4983.0	...
2048659	  763.1	  591.0	 4987.0	...
2048660	  763.3	  591.0	 4988.0	...
2048661	  763.5	  591.0	 4985.0	...
2048662	  763.5	  590.9	 4982.0	...
2048663	  763.4	  590.5	 4982.0	...
2048664	  763.3	  589.8	 4983.0	...
2048665	  763.2	  589.3	 4985.0	...
2048666	  762.9	  589.1	 4986.0	...
2048667	  762.6	  589.5	 4987.0	...
2048668	  762.7	  589.9	 4986.0	...
2048669	  763.1	  590.2	 4985.0	...
2048670	  763.3	  590.1	 4984.0	...
2048671	  763.1	  589.8	 4984.0	...
2048672	  762.9	  589.5	 4986.0	...
2048673	  762.8	  589.2	 4989.0	...
2048674	  762.9	  589.3	 4992.0	...
2048675	  763.0	  589.4	 4993.0	...
2048676	  763.1	  589.7	 4994.0	...
2048677	  763.3	  590.0	 4994.0	...
2048678	  763.4	  590.2	 4995.0	...
2048679	  763.4	  589.9	 4997.0	...
2048680	  763.5	  589.4	 5000.0	...
2048681	  763.5	  588.9	 5003.0	...
2048682	  763.7	  588.9	 5006.0	...
2048683	  764.0	  588.8	 5007.0	...
2048684	  763.7	  588.8	 5007.0	...
2048685	  763.4	  589.0	 5007.0	...
2048686	  763.3	  589.1	 5007.0	...
2048687	  763.6	  589.3	 5008.0	...
2048688	  763.9	  589.2	 5010.0	...
2048689	  763.9	  589.6	 5012.0	...
2048690	  763.9	  590.1	 5012.0	...
2048691	  764.0	  590.6	 5009.0	...
2048692	  764.0	  590.8	 5005.0	...
2048693	  764.1	  590.6	 5003.0	...
2048694	  764.1	  590.3	 5004.0	...
2048695	  764.0	  590.1	 5004.0	...
2048696	  763.9	  590.2	 5003.0	...
2048697	  763.9	  590.4	 5003.0	...
2048698	  764.0	  590.9	 5003.0	...
2048699	  764.0	  591.4	 5006.0	...
2048700	  764.0	  591.8	 5007.0	...
2048701	  764.1	  591.9	 5010.0	...
2048702	  764.3	  592.0	 5013.0	...
2048703	  764.3	  591.7	 5016.0	...
2048704	  764.3	  591.3	 5018.0	...
2048705	  764.3	  591.0	 5019.0	...
2048706	  764.3	  591.1	 5018.0	...
2048707	  764.3	  591.2	 5016.0	...
2048708	  764.3	  591.2	 5016.0	...
2048709	  764.3	  591.0	 5019.0	...
2048710	  764.2	  590.9	 5022.0	...
2048711	  764.1	  590.8	 5022.0	...
2048712	  764.0	  590.9	 5021.0	...
2048713	  764.0	  590.8	 5023.0	...
2048714	  764.0	  590.7	 5024.0	...
2048715	  763.9	  590.6	 5026.0	...
2048716	  763.8	  590.2	 5026.0	...
2048717	  763.6	  590.1	 5026.0	...
2048718	  763.5	  590.0	 5026.0	...
2048719	  763.4	  590.1	 5028.0	...
2048720	  763.4	  590.5	 5030.0	...
2048721	  763.7	  590.9	 5030.0	...
2048722	  763.9	  591.4	 5028.0	...
2048723	  764.1	  591.6	 5030.0	...
2048724	  764.1	  591.8	 5034.0	...
2048725	  764.0	  592.0	 5037.0	...
2048726	  763.8	  592.3	 5038.0	...
2048727	  763.6	  592.7	 5040.0	...
2048728	  763.6	  592.9	 5042.0	...
2048729	  763.7	  592.9	 5043.0	...
2048730	  763.7	  592.7	 5043.0	...
2048731	  763.7	  592.6	 5044.0	...
2048732	  763.7	  592.7	 5044.0	...
2048733	  763.6	  593.0	 5044.0	...
2048734	  763.7	  593.2	 5045.0	...
2048735	  763.9	  593.4	 5046.0	...
2048736	  764.1	  593.9	 5047.0	...
2048737	  764.2	  594.4	 5047.0	...
2048738	  764.3	  594.9	 5046.0	...
2048739	  764.2	  594.7	 5046.0	...
2048740	  764.2	  594.6	 5045.0	...
2048741	  764.2	  594.6	 5044.0	...
2048742	  764.3	  594.4	 5049.0	...
2048743	  764.3	  594.0	 5055.0	...
2048744	  764.2	  593.6	 5059.0	...
2048745	  764.2	  593.4	 5058.0	...
2048746	  764.4	  593.3	 5057.0	...
2048747	  764.6	  593.6	 5057.0	...
2048748	  764.8	  594.1	 5059.0	...
2048749	  764.8	  594.5	 5062.0	...
2048750	  764.7	  594.5	 5064.0	...
2048751	  764.6	  594.5	 5065.0	...
2048752	  764.5	  594.5	 5065.0	...
2048753	  764.5	  594.4	 5064.0	...
2048754	  764.4	  594.3	 5065.0	...
2048755	  764.3	  594.1	 5066.0	...
2048756	  764.2	  593.9	 5067.0	...
2048757	  764.1	  593.8	 5069.0	...
2048758	  764.0	  593.7	 5070.0	...
2048759	  764.1	  593.7	 5071.0	...
2048760	  764.2	  593.8	 5072.0	...
2048761	  764.2	  593.9	 5075.0	...
2048762	  764.2	  593.9	 5079.0	...
2048763	  764.4	  593.8	 5083.0	...
2048764	  764.8	  593.8	 5084.0	...
2048765	  764.9	  594.0	 5085.0	...
2048766	  764.7	  593.8	 5084.0	...
2048767	  764.4	  593.4	 5084.0	...
2048768	  764.3	  592.9	 5084.0	...
2048769	  764.1	  592.8	 5084.0	...
2048770	  764.0	  592.8	 5084.0	...
2048771	  763.9	  592.9	 5083.0	...
2048772	  764.2	  593.1	 5082.0	...
2048773	  764.5	  593.3	 5082.0	...
2048774	  764.8	  593.3	 5082.0	...
2048775	  764.9	  593.3	 5084.0	...
2048776	  764.9	  593.5	 5086.0	...
2048777	  764.7	  593.8	 5089.0	...
2048778	  764.4	  594.1	 5089.0	...
2048779	  764.4	  594.1	 5089.0	...
2048780	  764.4	  594.0	 5093.0	...
2048781	  764.3	  593.9	 5097.0	...
2048782	  764.2	  593.8	 5099.0	...
2048783	  764.2	  593.8	 5098.0	...
2048784	  764.1	  593.6	 5097.0	...
2048785	  764.1	  593.4	 5096.0	...
2048786	  764.0	  593.5	 5095.0	...
2048787	  764.1	  593.6	 5099.0	...
2048788	  764.2	  593.8	 5102.0	...
2048789	  764.4	  593.8	 5106.0	...
2048790	  764.6	  593.7	 5106.0	...
2048791	  764.8	  593.9	 5107.0	...
2048792	  764.8	  594.2	 5107.0	...
2048793	  764.8	  594.5	 5106.0	...
2048794	  764.5	  594.6	 5105.0	...
2048795	  764.3	  594.8	 5105.0	...
2048796	  764.2	  594.9	 5107.0	...
2048797	  764.2	  594.9	 5108.0	...
2048798	  764.3	  594.9	 5109.0	...
2048799	  764.3	  594.6	 5110.0	...
2048800	  764.0	  594.4	 5111.0	...
2048801	  763.7	  594.1	 5111.0	...
2048802	  763.4	  594.0	 5111.0	...
2048803	  763.7	  593.7	 5110.0	...
2048804	  764.1	  593.4	 5110.0	...
2048805	  764.4	  593.2	 5111.0	...
2048806	  764.5	  593.2	 5111.0	...
2048807	  764.6	  593.1	 5112.0	...
2048808	  764.6	  593.1	 5114.0	...
2048809	  764.5	  593.2	 5115.0	...
2048810	  764.3	  593.3	 5115.0	...
2048811	  764.2	  593.1	 5116.0	...
2048812	  764.2	  592.9	 5118.0	...
2048813	  764.1	  592.7	 5122.0	...
2048814	  764.2	  592.8	 5124.0	...
2048815	  764.2	  592.8	 5126.0	...
2048816	  764.2	  592.5	 5126.0	...
2048817	  764.2	  592.0	 5128.0	...
2048818	  764.3	  591.5	 5130.0	...
2048819	  764.4	  591.7	 5133.0	...
2048820	  764.5	  592.1	 5133.0	...
2048821	  764.4	  592.1	 5133.0	...
2048822	  764.3	  591.7	 5133.0	...
2048823	  764.4	  591.3	 5134.0	...
2048824	  764.6	  591.3	 5135.0	...
2048825	  764.8	  591.3	 5135.0	...
2048826	  764.8	  591.3	 5134.0	...
2048827	  764.7	  591.4	 5134.0	...
2048828	  764.6	  591.5	 5134.0	...
2048829	  764.6	  591.1	 5134.0	...
2048830	  764.6	  590.7	 5133.0	...
2048831	  764.4	  590.7	 5133.0	...
2048832	  764.3	  591.1	 5133.0	...
2048833	  764.2	  591.2	 5138.0	...
2048834	  764.3	  591.0	 5144.0	...
2048835	  764.3	  590.9	 5145.0	...
2048836	  764.4	  591.1	 5140.0	...
2048837	  764.4	  591.4	 5139.0	...
2048838	  764.4	  591.6	 5142.0	...
2048839	  764.6	  591.7	 5145.0	...
2048840	  764.8	  591.8	 5145.0	...
2048841	  765.0	  591.8	 5144.0	...
2048842	  764.9	  591.9	 5144.0	...
2048843	  764.9	  591.5	 5146.0	...
2048844	  765.1	  590.9	 5147.0	...
2048845	  765.2	  590.3	 5150.0	...
2048846	  765.1	  590.1	 5151.0	...
2048847	  765.1	  590.0	 5153.0	...
2048848	  765.1	  589.8	 5155.0	...
2048849	  765.0	  589.6	 5157.0	...
2048850	  765.0	  589.5	 5158.0	...
2048851	  765.0	  589.4	 5158.0	...
2048852	  764.9	  589.4	 5158.0	...
2048853	  764.9	  589.3	 5160.0	...
2048854	  764.8	  589.2	 5161.0	...
2048855	  764.7	  589.3	 5162.0	...
2048856	  764.7	  589.3	 5162.0	...
2048857	  764.7	  589.3	 5161.0	...
2048858	  764.9	  589.2	 5161.0	...
2048859	  765.0	  589.0	 5162.0	...
2048860	  765.1	  588.7	 5163.0	...
2048861	  765.1	  588.4	 5164.0	...
2048862	  765.0	  588.4	 5167.0	...
2048863	  765.1	  588.7	 5170.0	...
2048864	  765.1	  589.0	 5172.0	...
2048865	  765.3	  588.9	 5171.0	...
2048866	  765.4	  588.7	 5171.0	...
2048867	  765.0	  588.8	 5171.0	...
2048868	  764.6	  589.1	 5171.0	...
2048869	  764.4	  589.5	 5170.0	...
2048870	  764.7	  589.6	 5170.0	...
2048871	  765.0	  589.7	 5169.0	...
2048872	  765.1	  589.9	 5170.0	...
2048873	  765.3	  590.1	 5171.0	...
2048874	  765.4	  590.1	 5172.0	...
2048875	  765.5	  590.1	 5172.0	...
2048876	  765.5	  589.9	 5172.0	...
2048877	  765.5	  589.7	 5171.0	...
2048878	  765.5	  589.6	 5169.0	...
2048879	  765.5	  589.7	 5167.0	...
2048880	  765.6	  589.7	 5166.0	...
2048881	  765.3	  590.1	 5166.0	...
2048882	  765.0	  590.4	 5166.0	...
2048883	  764.8	  590.7	 5168.0	...
2048884	  764.8	  590.5	 5170.0	...
2048885	  764.9	  590.8	 5171.0	...
2048886	  764.8	  591.3	 5173.0	...
2048887	  764.8	  591.8	 5176.0	...
2048888	  764.9	  591.7	 5178.0	...
2048889	  765.1	  591.4	 5179.0	...
2048890	  765.3	  591.1	 5179.0	...
2048891	  765.4	  590.6	 5179.0	...
2048892	  765.4	  590.3	 5179.0	...
2048893	  765.4	  590.0	 5179.0	...
2048894	  765.4	  590.0	 5179.0	...
2048895	  765.4	  590.3	 5179.0	...
2048896	  765.4	  590.5	 5180.0	...
2048897	  765.4	  590.8	 5180.0	...
2048898	  765.3	  590.8	 5182.0	...
2048899	  765.2	  590.9	 5184.0	...
2048900	  765.1	  591.0	 5187.0	...
2048901	  765.1	  591.3	 5187.0	...
2048902	  765.0	  591.7	 5186.0	...
2048903	  765.1	  592.1	 5184.0	...
2048904	  765.2	  591.9	 5183.0	...
2048905	  765.4	  591.4	 5184.0	...
2048906	  765.7	  590.9	 5185.0	...
2048907	  765.8	  591.0	 5185.0	...
2048908	  765.8	  591.6	 5185.0	...
2048909	  766.1	  592.0	 5185.0	...
2048910	  766.4	  591.7	 5186.0	...
2048911	  766.0	  591.5	 5187.0	...
2048912	  765.4	  591.5	 5187.0	...
2048913	  764.7	  591.7	 5187.0	...
2048914	  764.7	  591.7	 5188.0	...
2048915	  764.8	  591.5	 5188.0	...
2048916	  765.3	  591.3	 5189.0	...
2048917	  765.7	  591.2	 5190.0	...
2048918	  766.0	  591.2	 5190.0	...
2048919	  766.2	  591.1	 5193.0	...
2048920	  766.3	  591.0	 5195.0	...
2048921	  766.3	  591.0	 5199.0	...
2048922	  766.3	  591.0	 5199.0	...
2048923	  766.0	  591.4	 5200.0	...
2048924	  765.6	  591.8	 5199.0	...
2048925	  765.2	  592.1	 5201.0	...
2048926	  765.0	  592.0	 5203.0	...
2048927	  764.9	  591.8	 5205.0	...
2048928	  764.9	  591.8	 5206.0	...
2048929	  765.3	  591.7	 5205.0	...
2048930	  765.7	  591.4	 5205.0	...
2048931	  765.9	  591.2	 5205.0	...
2048932	  765.8	  591.1	 5205.0	...
2048933	  765.7	  591.1	 5205.0	...
2048934	  765.8	  591.2	 5206.0	...
2048935	  766.0	  591.3	 5207.0	...
2048936	  766.3	  591.4	 5208.0	...
2048937	  766.4	  591.3	 5210.0	...
2048938	  766.4	  591.3	 5212.0	...
2048939	  766.3	  591.1	 5213.0	...
2048940	  766.2	  590.9	 5212.0	...
2048941	  766.1	  590.8	 5213.0	...
2048942	  766.0	  591.0	 5215.0	...
2048943	  766.0	  591.5	 5218.0	...
2048944	  766.1	  592.0	 5216.0	...
2048945	  766.2	  592.1	 5213.0	...
2048946	  766.1	  592.0	 5210.0	...
2048947	  766.0	  591.8	 5210.0	...
2048948	  765.9	  591.9	 5210.0	...
2048949	  765.7	  592.0	 5211.0	...
2048950	  765.6	  592.1	 5212.0	...
2048951	  765.7	  592.2	 5211.0	...
2048952	  765.7	  592.2	 5209.0	...
2048953	  765.7	  592.3	 5209.0	...
2048954	  765.7	  592.3	 5211.0	...
2048955	  765.6	  592.4	 5214.0	...
2048956	  765.7	  592.3	 5214.0	...
2048957	  765.7	  592.3	 5216.0	...
2048958	  765.7	  592.5	 5218.0	...
2048959	  765.8	  592.8	 5218.0	...
2048960	  765.8	  593.0	 5217.0	...
2048961	  765.9	  592.8	 5214.0	...
2048962	  766.0	  592.7	 5213.0	...
2048963	  766.1	  592.9	 5212.0	...
2048964	  766.4	  593.1	 5211.0	...
2048965	  766.5	  592.8	 5212.0	...
2048966	  766.6	  592.2	 5212.0	...
2048967	  766.4	  591.8	 5213.0	...
2048968	  766.2	  591.5	 5214.0	...
2048969	  765.9	  591.2	 5214.0	...
2048970	  765.7	  590.9	 5215.0	...
2048971	  765.7	  591.1	 5218.0	...
2048972	  765.7	  591.2	 5221.0	...
2048973	  765.8	  591.3	 5225.0	...
2048974	  765.9	  591.4	 5224.0	...
2048975	  765.8	  591.5	 5223.0	...
2048976	  765.7	  591.5	 5221.0	...
2048977	  765.6	  591.4	 5221.0	...
2048978	  765.7	  591.1	 5223.0	...
2048979	  766.1	  590.8	 5225.0	...
2048980	  766.4	  590.6	 5227.0	...
2048981	  766.8	  590.6	 5225.0	...
2048982	  766.9	  590.5	 5223.0	...
2048983	  767.0	  590.4	 5225.0	...
2048984	  767.1	  590.4	 5228.0	...
2048985	  766.9	  590.7	 5232.0	...
2048986	  766.5	  590.6	 5234.0	...
2048987	  766.1	  590.4	 5235.0	...
2048988	  766.1	  590.3	 5235.0	...
2048989	  766.1	  590.5	 5236.0	...
2048990	  766.2	  590.7	 5236.0	...
2048991	  766.1	  590.9	 5236.0	...
2048992	  766.2	  591.0	 5236.0	...
2048993	  766.2	  590.9	 5236.0	...
2048994	  766.4	  590.7	 5235.0	...
2048995	  766.5	  590.4	 5236.0	...
2048996	  766.6	  590.4	 5237.0	...
2048997	  766.9	  590.5	 5238.0	...
2048998	  767.0	  590.7	 5240.0	...
2048999	  767.1	  590.7	 5241.0	...
2049000	  767.1	  590.7	 5243.0	...
2049001	  767.1	  590.5	 5243.0	...
2049002	  767.1	  590.3	 5242.0	...
2049003	  767.0	  589.9	 5243.0	...
2049004	  767.0	  589.6	 5243.0	...
2049005	  766.7	  589.3	 5244.0	...
2049006	  766.5	  590.0	 5244.0	...
2049007	  766.3	  590.7	 5244.0	...
2049008	  766.7	  591.1	 5243.0	...
2049009	  767.2	  590.8	 5242.0	...
2049010	  767.4	  590.5	 5242.0	...
2049011	  767.1	  590.2	 5244.0	...
2049012	  766.7	  590.0	 5246.0	...
2049013	  766.7	  589.8	 5248.0	...
2049014	  766.7	  589.9	 5246.0	...
2049015	  766.9	  589.8	 5244.0	...
2049016	  767.4	  589.7	 5242.0	...
2049017	  767.8	  589.5	 5243.0	...
2049018	  767.7	  589.3	 5244.0	...
2049019	  767.4	  589.6	 5244.0	...
2049020	  767.3	  590.0	 5245.0	...
2049021	  767.5	  590.4	 5247.0	...
2049022	  767.8	  590.5	 5249.0	...
2049023	  767.9	  590.5	 5251.0	...
2049024	  767.9	  590.5	 5250.0	...
2049025	  767.1	  590.5	 5249.0	...
2049026	  766.0	  590.6	 5249.0	...
EFIX R   2047809	2049026	1218	  765.5	  618.5	   4829
SSACC R  2049027
2049027	  763.8	  590.8	 5250.0	...
2049028	  761.9	  590.9	 5249.0	...
2049029	  759.7	  591.2	 5248.0	...
2049030	  757.9	  591.5	 5251.0	...
2049031	  755.5	  592.0	 5255.0	...
2049032	  753.1	  592.1	 5259.0	...
2049033	  750.4	  591.7	 5259.0	...
2049034	  748.3	  591.2	 5259.0	...
2049035	  746.0	  591.0	 5260.0	...
2049036	  744.6	  590.8	 5261.0	...
ESACC R  2049027	2049036	10	  763.8	  590.8	  744.6	  590.8	   0.41	     46
SFIX R   2049037
2049037	  743.3	  590.5	 5261.0	...
2049038	  742.7	  590.2	 5260.0	...
2049039	  742.3	  589.7	 5258.0	...
2049040	  742.1	  589.1	 5259.0	...
2049041	  741.9	  587.9	 5259.0	...
2049042	  741.9	  587.3	 5259.0	...
2049043	  741.9	  586.7	 5258.0	...
2049044	  741.9	  586.2	 5256.0	...
2049045	  742.0	  585.7	 5252.0	...
2049046	  742.1	  585.0	 5248.0	...
2049047	  742.3	  584.7	 5246.0	...
2049048	  743.2	  584.3	 5246.0	...
2049049	  744.0	  584.2	 5246.0	...
2049050	  744.7	  584.0	 5246.0	...
2049051	  744.9	  583.9	 5249.0	...
2049052	  745.2	  583.7	 5252.0	...
2049053	  745.6	  583.5	 5252.0	...
2049054	  746.2	  583.3	 5250.0	...
2049055	  746.8	  583.2	 5249.0	...
2049056	  747.2	  583.3	 5249.0	...
2049057	  747.0	  583.5	 5249.0	...
2049058	  746.9	  583.7	 5250.0	...
2049059	  746.8	  583.9	 5250.0	...
2049060	  746.7	  583.9	 5251.0	...
2049061	  746.7	  583.8	 5254.0	...
2049062	  746.9	  583.6	 5257.0	...
2049063	  747.2	  583.4	 5260.0	...
2049064	  747.5	  583.3	 5260.0	...
2049065	  747.6	  583.3	 5259.0	...
2049066	  747.6	  583.4	 5256.0	...
2049067	  747.5	  583.8	 5253.0	...
2049068	  747.6	  584.1	 5255.0	...
2049069	  747.6	  584.2	 5259.0	...
2049070	  747.4	  583.9	 5262.0	...
2049071	  747.1	  583.7	 5261.0	...
2049072	  746.9	  583.6	 5260.0	...
2049073	  747.0	  583.6	 5261.0	...
2049074	  747.0	  583.3	 5263.0	...
2049075	  746.9	  583.1	 5264.0	...
2049076	  746.9	  582.8	 5264.0	...
2049077	  746.8	  582.7	 5266.0	...
2049078	  746.6	  582.6	 5268.0	...
2049079	  746.4	  583.1	 5268.0	...
2049080	  746.3	  583.4	 5266.0	...
2049081	  746.5	  583.7	 5264.0	...
2049082	  746.7	  584.0	 5264.0	...
2049083	  746.8	  584.3	 5263.0	...
2049084	  746.9	  584.2	 5264.0	...
2049085	  746.9	  583.7	 5267.0	...
2049086	  746.6	  583.1	 5270.0	...
2049087	  746.5	  583.4	 5270.0	...
2049088	  746.3	  583.9	 5268.0	...
2049089	  746.2	  583.9	 5267.0	...
2049090	  746.4	  583.5	 5267.0	...
2049091	  746.7	  583.2	 5266.0	...
2049092	  746.7	  583.5	 5265.0	...
2049093	  746.4	  583.9	 5265.0	...
2049094	  745.9	  584.1	 5266.0	...
2049095	  745.8	  584.2	 5267.0	...
2049096	  745.8	  584.1	 5267.0	...
2049097	  746.0	  584.3	 5265.0	...
2049098	  746.3	  584.6	 5265.0	...
2049099	  746.6	  584.8	 5264.0	...
2049100	  746.9	  584.7	 5263.0	...
2049101	  747.2	  584.8	 5261.0	...
2049102	  747.4	  585.0	 5263.0	...
2049103	  747.4	  585.1	 5266.0	...
2049104	  747.3	  585.2	 5270.0	...
2049105	  747.3	  585.3	 5268.0	...
2049106	  747.4	  585.5	 5265.0	...
2049107	  747.5	  585.6	 5262.0	...
2049108	  747.6	  585.7	 5262.0	...
2049109	  747.6	  586.1	 5262.0	...
2049110	  747.7	  586.5	 5262.0	...
2049111	  747.6	  586.9	 5262.0	...
2049112	  747.6	  586.9	 5261.0	...
2049113	  747.5	  586.7	 5263.0	...
2049114	  747.6	  586.6	 5265.0	...
2049115	  747.7	  586.5	 5263.0	...
2049116	  747.8	  586.8	 5260.0	...
2049117	  747.9	  586.9	 5257.0	...
2049118	  747.9	  586.9	 5257.0	...
2049119	  747.9	  587.2	 5256.0	...
2049120	  747.9	  587.4	 5255.0	...
2049121	  747.9	  587.5	 5254.0	...
2049122	  748.0	  587.2	 5255.0	...
2049123	  748.1	  587.2	 5257.0	...
2049124	  748.3	  587.3	 5259.0	...
2049125	  748.2	  587.3	 5260.0	...
2049126	  748.2	  587.3	 5261.0	...
2049127	  748.2	  587.3	 5261.0	...
2049128	  748.2	  587.3	 5261.0	...
2049129	  748.1	  587.3	 5261.0	...
2049130	  748.0	  587.3	 5261.0	...
2049131	  748.0	  587.2	 5261.0	...
2049132	  748.1	  587.9	 5261.0	...
2049133	  748.1	  588.7	 5262.0	...
2049134	  748.1	  589.3	 5262.0	...
2049135	  748.1	  589.3	 5263.0	...
2049136	  748.0	  589.1	 5263.0	...
2049137	  748.0	  589.0	 5263.0	...
2049138	  748.0	  588.8	 5263.0	...
2049139	  748.1	  588.8	 5263.0	...
2049140	  748.4	  588.8	 5263.0	...
2049141	  748.7	  588.8	 5262.0	...
2049142	  749.1	  588.7	 5259.0	...
2049143	  749.2	  588.5	 5257.0	...
2049144	  749.3	  588.2	 5255.0	...
2049145	  749.3	  588.3	 5254.0	...
2049146	  749.2	  588.5	 5253.0	...
2049147	  749.1	  588.7	 5254.0	...
2049148	  748.9	  588.3	 5254.0	...
2049149	  749.1	  587.8	 5255.0	...
2049150	  749.1	  587.7	 5256.0	...
2049151	  749.2	  588.0	 5254.0	...
2049152	  749.4	  588.2	 5252.0	...
2049153	  749.7	  588.1	 5249.0	...
2049154	  749.4	  588.2	 5249.0	...
2049155	  748.7	  588.1	 5250.0	...
2049156	  748.0	  587.7	 5252.0	...
2049157	  748.2	  586.7	 5253.0	...
2049158	  748.6	  586.1	 5253.0	...
2049159	  748.8	  586.0	 5253.0	...
2049160	  748.6	  586.3	 5252.0	...
2049161	  748.4	  586.8	 5250.0	...
2049162	  748.4	  587.2	 5249.0	...
2049163	  748.5	  587.5	 5245.0	...
2049164	  748.5	  587.6	 5245.0	...
2049165	  748.5	  587.5	 5244.0	...
2049166	  748.4	  587.6	 5244.0	...
2049167	  748.5	  588.0	 5242.0	...
2049168	  748.5	  588.3	 5239.0	...
2049169	  748.4	  588.7	 5240.0	...
2049170	  748.3	  588.7	 5242.0	...
2049171	  748.2	  588.5	 5244.0	...
2049172	  748.4	  588.1	 5243.0	...
2049173	  748.6	  587.5	 5244.0	...
2049174	  748.9	  587.1	 5244.0	...
2049175	  749.0	  586.9	 5245.0	...
2049176	  749.1	  586.8	 5247.0	...
2049177	  749.1	  586.8	 5248.0	...
2049178	  749.0	  586.9	 5245.0	...
2049179	  749.0	  587.2	 5241.0	...
2049180	  749.1	  587.3	 5237.0	...
2049181	  748.8	  587.3	 5238.0	...
2049182	  748.6	  587.2	 5239.0	...
2049183	  748.3	  587.0	 5237.0	...
2049184	  748.4	  586.8	 5236.0	...
2049185	  748.4	  586.7	 5236.0	...
2049186	  748.5	  586.7	 5238.0	...
2049187	  748.5	  586.6	 5241.0	...
2049188	  748.6	  586.4	 5240.0	...
2049189	  748.7	  586.1	 5237.0	...
2049190	  748.7	  585.9	 5234.0	...
2049191	  748.7	  585.8	 5232.0	...
2049192	  748.7	  585.6	 5233.0	...
2049193	  748.6	  585.6	 5233.0	...
2049194	  748.6	  585.5	 5234.0	...
2049195	  749.0	  585.3	 5233.0	...
2049196	  749.4	  585.1	 5233.0	...
2049197	  749.5	  584.8	 5233.0	...
2049198	  749.1	  584.7	 5233.0	...
2049199	  748.8	  585.1	 5230.0	...
2049200	  748.9	  585.7	 5226.0	...
2049201	  748.9	  586.3	 5222.0	...
2049202	  748.9	  586.1	 5221.0	...
2049203	  749.0	  585.8	 5220.0	...
2049204	  749.1	  585.3	 5219.0	...
2049205	  749.1	  585.2	 5218.0	...
2049206	  749.3	  585.5	 5218.0	...
2049207	  749.6	  586.1	 5218.0	...
2049208	  749.9	  586.7	 5218.0	...
2049209	  750.1	  586.8	 5218.0	...
2049210	  750.0	  586.7	 5218.0	...
2049211	  750.0	  586.7	 5217.0	...
2049212	  750.0	  586.8	 5217.0	...
2049213	  750.0	  587.0	 5216.0	...
2049214	  750.1	  587.1	 5216.0	...
2049215	  750.0	  587.2	 5217.0	...
2049216	  749.9	  587.1	 5217.0	...
2049217	  749.8	  587.1	 5212.0	...
2049218	  749.8	  587.3	 5208.0	...
2049219	  749.7	  587.4	 5203.0	...
2049220	  749.7	  587.3	 5205.0	...
2049221	  749.8	  587.0	 5205.0	...
2049222	  749.9	  586.6	 5205.0	...
2049223	  749.8	  586.2	 5205.0	...
2049224	  749.7	  586.1	 5202.0	...
2049225	  749.7	  586.1	 5199.0	...
2049226	  749.7	  586.2	 5196.0	...
2049227	  749.7	  586.4	 5196.0	...
2049228	  749.8	  586.9	 5195.0	...
2049229	  749.8	  587.2	 5194.0	...
2049230	  749.8	  587.5	 5195.0	...
2049231	  749.5	  587.6	 5198.0	...
2049232	  749.2	  587.8	 5198.0	...
2049233	  749.0	  587.6	 5194.0	...
2049234	  749.2	  587.3	 5190.0	...
2049235	  749.4	  587.0	 5188.0	...
2049236	  749.4	  586.8	 5189.0	...
2049237	  749.3	  586.6	 5189.0	...
2049238	  749.2	  586.5	 5190.0	...
2049239	  749.2	  586.5	 5190.0	...
2049240	  749.3	  586.5	 5191.0	...
2049241	  749.4	  586.4	 5191.0	...
2049242	  749.5	  586.5	 5190.0	...
2049243	  749.6	  586.7	 5187.0	...
2049244	  749.3	  587.0	 5183.0	...
2049245	  749.0	  587.1	 5180.0	...
2049246	  749.0	  587.0	 5179.0	...
2049247	  749.2	  586.7	 5179.0	...
2049248	  749.4	  586.6	 5178.0	...
2049249	  749.4	  586.6	 5177.0	...
2049250	  749.4	  586.4	 5174.0	...
2049251	  749.4	  586.2	 5172.0	...
2049252	  749.4	  586.0	 5171.0	...
2049253	  749.4	  586.1	 5169.0	...
2049254	  749.4	  586.1	 5166.0	...
2049255	  749.4	  586.2	 5163.0	...
2049256	  749.3	  586.4	 5162.0	...
2049257	  749.2	  586.6	 5162.0	...
2049258	  748.8	  586.8	 5162.0	...
2049259	  748.5	  587.2	 5160.0	...
2049260	  748.5	  587.6	 5159.0	...
2049261	  748.7	  587.9	 5159.0	...
2049262	  748.7	  587.9	 5159.0	...
2049263	  748.7	  587.8	 5158.0	...
2049264	  748.9	  587.8	 5157.0	...
2049265	  749.2	  587.9	 5160.0	...
2049266	  749.4	  588.0	 5163.0	...
2049267	  749.3	  588.2	 5162.0	...
2049268	  749.2	  588.1	 5158.0	...
2049269	  749.0	  588.1	 5154.0	...
2049270	  748.6	  588.1	 5153.0	...
2049271	  748.3	  588.1	 5153.0	...
2049272	  748.0	  588.5	 5154.0	...
2049273	  748.0	  588.8	 5155.0	...
2049274	  748.0	  588.8	 5155.0	...
2049275	  748.0	  588.5	 5155.0	...
2049276	  748.1	  588.4	 5153.0	...
2049277	  748.1	  588.7	 5151.0	...
2049278	  748.1	  589.0	 5148.0	...
2049279	  748.1	  589.0	 5145.0	...
2049280	  748.0	  588.9	 5142.0	...
2049281	  748.1	  588.8	 5139.0	...
2049282	  748.2	  588.6	 5137.0	...
2049283	  748.3	  588.6	 5136.0	...
2049284	  748.1	  588.6	 5138.0	...
2049285	  747.9	  588.5	 5140.0	...
2049286	  747.7	  588.3	 5142.0	...
2049287	  747.7	  588.1	 5142.0	...
2049288	  747.9	  588.0	 5143.0	...
2049289	  748.0	  587.8	 5143.0	...
2049290	  748.1	  587.8	 5143.0	...
2049291	  748.1	  587.8	 5143.0	...
2049292	  748.1	  587.8	 5142.0	...
2049293	  748.0	  587.9	 5141.0	...
2049294	  747.9	  588.3	 5139.0	...
2049295	  747.8	  588.9	 5139.0	...
2049296	  747.8	  589.4	 5138.0	...
2049297	  747.9	  589.6	 5135.0	...
2049298	  747.9	  589.5	 5133.0	...
2049299	  747.9	  589.5	 5132.0	...
2049300	  747.8	  589.1	 5132.0	...
2049301	  747.8	  588.6	 5132.0	...
2049302	  747.5	  588.2	 5131.0	...
2049303	  747.3	  588.2	 5130.0	...
2049304	  747.5	  588.2	 5129.0	...
2049305	  748.2	  588.1	 5127.0	...
2049306	  748.9	  588.4	 5125.0	...
2049307	  749.1	  588.7	 5121.0	...
2049308	  748.9	  589.2	 5119.0	...
2049309	  748.6	  589.3	 5117.0	...
2049310	  748.7	  589.1	 5117.0	...
2049311	  748.8	  588.9	 5115.0	...
2049312	  748.7	  588.9	 5114.0	...
2049313	  748.6	  589.1	 5114.0	...
2049314	  748.5	  589.2	 5115.0	...
2049315	  748.6	  588.9	 5115.0	...
2049316	  748.6	  588.6	 5112.0	...
2049317	  748.8	  588.7	 5106.0	...
2049318	  749.0	  589.1	 5100.0	...
2049319	  749.0	  589.6	 5096.0	...
2049320	  748.7	  589.3	 5098.0	...
2049321	  748.4	  589.1	 5100.0	...
2049322	  748.3	  589.0	 5103.0	...
2049323	  748.2	  589.3	 5102.0	...
2049324	  748.2	  589.6	 5100.0	...
2049325	  748.2	  589.8	 5099.0	...
2049326	  748.3	  589.8	 5097.0	...
2049327	  748.3	  589.9	 5097.0	...
2049328	  748.4	  590.0	 5097.0	...
2049329	  748.4	  590.0	 5097.0	...
2049330	  748.3	  589.7	 5099.0	...
2049331	  748.5	  589.4	 5101.0	...
2049332	  748.8	  589.2	 5104.0	...
2049333	  749.1	  589.2	 5105.0	...
2049334	  749.0	  589.3	 5104.0	...
2049335	  748.9	  589.3	 5102.0	...
2049336	  748.9	  589.2	 5100.0	...
2049337	  749.0	  589.1	 5099.0	...
2049338	  749.1	  589.0	 5098.0	...
2049339	  749.2	  589.1	 5096.0	...
2049340	  749.2	  589.2	 5094.0	...
2049341	  748.9	  589.3	 5094.0	...
2049342	  748.6	  589.4	 5096.0	...
2049343	  748.2	  589.5	 5098.0	...
2049344	  748.2	  589.6	 5099.0	...
2049345	  748.2	  589.8	 5099.0	...
2049346	  748.5	  589.9	 5097.0	...
2049347	  748.8	  589.9	 5095.0	...
2049348	  749.0	  589.8	 5091.0	...
2049349	  748.9	  589.6	 5087.0	...
2049350	  748.8	  589.5	 5087.0	...
2049351	  748.7	  589.5	 5090.0	...
2049352	  748.9	  589.5	 5092.0	...
2049353	  749.0	  589.5	 5093.0	...
2049354	  749.0	  589.4	 5094.0	...
2049355	  749.0	  589.7	 5090.0	...
2049356	  748.9	  589.9	 5087.0	...
2049357	  748.7	  590.4	 5082.0	...
2049358	  748.5	  590.5	 5081.0	...
2049359	  748.3	  590.8	 5082.0	...
2049360	  748.3	  590.9	 5085.0	...
2049361	  748.6	  590.9	 5087.0	...
2049362	  748.9	  590.9	 5087.0	...
2049363	  749.2	  590.9	 5088.0	...
2049364	  749.2	  590.9	 5088.0	...
2049365	  749.3	  591.0	 5085.0	...
2049366	  749.4	  590.7	 5082.0	...
2049367	  749.4	  590.4	 5081.0	...
2049368	  749.3	  590.4	 5084.0	...
2049369	  749.3	  590.8	 5086.0	...
2049370	  749.1	  591.3	 5086.0	...
2049371	  748.9	  591.2	 5085.0	...
2049372	  748.8	  591.0	 5084.0	...
2049373	  748.8	  590.9	 5084.0	...
2049374	  748.9	  591.0	 5085.0	...
2049375	  749.0	  591.1	 5085.0	...
2049376	  749.1	  591.2	 5083.0	...
2049377	  749.3	  591.1	 5081.0	...
2049378	  749.6	  591.1	 5079.0	...
2049379	  749.9	  591.0	 5079.0	...
2049380	  750.2	  591.0	 5079.0	...
2049381	  750.1	  591.2	 5078.0	...
2049382	  750.1	  591.3	 5078.0	...
2049383	  750.0	  591.2	 5078.0	...
2049384	  750.0	  591.2	 5079.0	...
2049385	  750.0	  591.3	 5079.0	...
2049386	  750.0	  591.4	 5078.0	...
2049387	  750.0	  591.5	 5078.0	...
2049388	  750.0	  591.5	 5077.0	...
2049389	  750.1	  591.5	 5077.0	...
2049390	  750.0	  591.5	 5077.0	...
2049391	  749.9	  591.7	 5076.0	...
2049392	  749.7	  592.0	 5075.0	...
2049393	  749.4	  592.3	 5074.0	...
2049394	  749.1	  592.5	 5074.0	...
2049395	  749.1	  592.8	 5074.0	...
2049396	  749.2	  593.1	 5074.0	...
2049397	  749.4	  593.5	 5073.0	...
2049398	  749.5	  593.7	 5072.0	...
MSG	2049399 0000 _ Number On
2049399	  749.6	  593.6	 5072.0	...
2049400	  749.7	  593.3	 5073.0	...
2049401	  749.7	  592.9	 5074.0	...
2049402	  749.6	  592.5	 5074.0	...
2049403	  749.4	  592.3	 5075.0	...
2049404	  749.4	  592.6	 5075.0	...
2049405	  749.5	  593.1	 5075.0	...
2049406	  749.8	  593.5	 5074.0	...
2049407	  750.0	  593.3	 5073.0	...
2049408	  750.2	  593.1	 5070.0	...
2049409	  750.1	  593.3	 5069.0	...
2049410	  750.1	  593.7	 5067.0	...
2049411	  749.9	  594.1	 5067.0	...
2049412	  749.8	  594.2	 5068.0	...
2049413	  749.8	  594.1	 5070.0	...
2049414	  750.0	  594.0	 5072.0	...
2049415	  750.1	  594.0	 5073.0	...
2049416	  750.0	  594.3	 5073.0	...
2049417	  749.8	  594.5	 5074.0	...
2049418	  749.7	  594.7	 5074.0	...
2049419	  749.8	  594.7	 5073.0	...
2049420	  749.9	  594.8	 5073.0	...
2049421	  750.2	  595.0	 5072.0	...
2049422	  750.3	  595.2	 5072.0	...
2049423	  750.4	  595.2	 5071.0	...
2049424	  750.4	  595.0	 5072.0	...
2049425	  750.4	  594.9	 5074.0	...
2049426	  750.5	  594.9	 5075.0	...
2049427	  750.6	  594.9	 5074.0	...
2049428	  750.7	  595.6	 5071.0	...
2049429	  750.8	  596.4	 5071.0	...
2049430	  750.9	  597.1	 5072.0	...
2049431	  750.8	  597.3	 5075.0	...
2049432	  750.7	  597.7	 5077.0	...
2049433	  750.6	  598.0	 5076.0	...
2049434	  750.7	  597.7	 5076.0	...
2049435	  751.1	  597.2	 5077.0	...
2049436	  751.3	  596.6	 5077.0	...
2049437	  751.4	  596.4	 5077.0	...
2049438	  751.3	  597.1	 5075.0	...
2049439	  751.2	  597.9	 5074.0	...
2049440	  751.1	  598.8	 5073.0	...
2049441	  751.1	  598.4	 5072.0	...
2049442	  751.1	  597.8	 5072.0	...
2049443	  751.0	  597.3	 5072.0	...
2049444	  750.9	  597.3	 5073.0	...
2049445	  751.0	  597.3	 5074.0	...
2049446	  751.0	  597.3	 5075.0	...
2049447	  751.1	  597.7	 5075.0	...
2049448	  751.1	  598.0	 5073.0	...
2049449	  750.9	  598.3	 5072.0	...
2049450	  750.8	  598.3	 5072.0	...
2049451	  750.7	  598.3	 5072.0	...
2049452	  750.8	  598.4	 5072.0	...
2049453	  750.8	  598.5	 5072.0	...
2049454	  750.8	  598.6	 5072.0	...
2049455	  751.0	  598.7	 5072.0	...
2049456	  751.1	  598.7	 5072.0	...
2049457	  751.3	  598.8	 5072.0	...
2049458	  751.3	  598.9	 5071.0	...
2049459	  751.4	  598.9	 5070.0	...
2049460	  751.6	  598.8	 5069.0	...
2049461	  751.7	  598.7	 5067.0	...
2049462	  751.8	  598.7	 5066.0	...
2049463	  751.8	  598.6	 5065.0	...
2049464	  751.9	  598.9	 5066.0	...
2049465	  751.6	  599.3	 5068.0	...
2049466	  751.3	  599.8	 5071.0	...
2049467	  750.8	  599.9	 5072.0	...
2049468	  750.7	  600.0	 5070.0	...
2049469	  750.9	  599.9	 5068.0	...
2049470	  751.1	  599.9	 5068.0	...
2049471	  751.2	  599.9	 5068.0	...
2049472	  751.3	  599.9	 5068.0	...
2049473	  751.6	  599.9	 5068.0	...
2049474	  751.8	  599.8	 5069.0	...
2049475	  751.7	  600.0	 5071.0	...
2049476	  751.5	  600.1	 5071.0	...
2049477	  751.4	  600.3	 5071.0	...
2049478	  751.4	  600.3	 5070.0	...
2049479	  751.5	  600.3	 5070.0	...
2049480	  751.5	  600.2	 5070.0	...
2049481	  751.3	  600.1	 5070.0	...
2049482	  751.3	  600.3	 5070.0	...
2049483	  751.3	  600.6	 5068.0	...
2049484	  751.6	  600.8	 5067.0	...
2049485	  751.9	  600.7	 5067.0	...
2049486	  752.2	  600.6	 5068.0	...
2049487	  752.3	  600.6	 5070.0	...
2049488	  752.3	  600.5	 5071.0	...
2049489	  752.4	  600.3	 5072.0	...
2049490	  752.4	  600.2	 5072.0	...
2049491	  752.4	  600.0	 5072.0	...
2049492	  752.1	  600.1	 5071.0	...
2049493	  751.8	  600.0	 5071.0	...
2049494	  751.7	  599.9	 5072.0	...
2049495	  751.8	  599.8	 5072.0	...
2049496	  752.1	  599.8	 5072.0	...
2049497	  752.2	  599.7	 5070.0	...
2049498	  752.2	  600.0	 5070.0	...
2049499	  752.1	  600.3	 5070.0	...
2049500	  752.1	  601.0	 5071.0	...
2049501	  752.1	  601.3	 5071.0	...
2049502	  752.0	  601.7	 5070.0	...
2049503	  751.9	  601.6	 5071.0	...
2049504	  751.6	  601.5	 5071.0	...
2049505	  751.3	  601.3	 5071.0	...
2049506	  751.5	  601.3	 5070.0	...
2049507	  751.9	  600.9	 5069.0	...
2049508	  752.2	  600.6	 5069.0	...
2049509	  752.1	  600.3	 5069.0	...
2049510	  752.2	  600.2	 5069.0	...
2049511	  752.4	  600.1	 5068.0	...
2049512	  752.6	  600.2	 5067.0	...
2049513	  752.9	  600.3	 5067.0	...
2049514	  753.2	  600.0	 5069.0	...
2049515	  753.5	  599.7	 5070.0	...
2049516	  753.5	  599.7	 5069.0	...
2049517	  753.1	  600.0	 5067.0	...
2049518	  752.8	  600.4	 5066.0	...
2049519	  752.4	  600.6	 5065.0	...
2049520	  752.4	  600.5	 5066.0	...
2049521	  752.4	  600.5	 5067.0	...
2049522	  752.5	  600.5	 5068.0	...
2049523	  752.5	  600.7	 5068.0	...
2049524	  752.6	  600.8	 5068.0	...
2049525	  752.7	  601.0	 5066.0	...
2049526	  752.7	  601.2	 5065.0	...
2049527	  752.6	  601.5	 5065.0	...
2049528	  752.7	  601.8	 5067.0	...
2049529	  752.9	  602.0	 5064.0	...
2049530	  752.8	  602.1	 5061.0	...
2049531	  752.6	  602.1	 5058.0	...
2049532	  752.3	  602.0	 5058.0	...
2049533	  752.5	  601.8	 5058.0	...
2049534	  752.6	  601.7	 5059.0	...
2049535	  752.7	  601.6	 5059.0	...
2049536	  752.5	  601.7	 5060.0	...
2049537	  752.5	  601.7	 5060.0	...
2049538	  752.6	  601.7	 5061.0	...
2049539	  752.8	  601.6	 5061.0	...
2049540	  752.8	  601.8	 5060.0	...
2049541	  752.9	  602.2	 5058.0	...
2049542	  752.9	  602.6	 5057.0	...
2049543	  753.0	  602.8	 5055.0	...
2049544	  752.9	  602.9	 5052.0	...
2049545	  752.6	  603.0	 5049.0	...
2049546	  752.4	  603.5	 5048.0	...
2049547	  752.5	  603.9	 5047.0	...
2049548	  752.9	  604.0	 5046.0	...
2049549	  753.1	  603.7	 5045.0	...
2049550	  753.1	  603.4	 5045.0	...
2049551	  753.1	  603.4	 5044.0	...
2049552	  753.2	  603.5	 5044.0	...
2049553	  753.4	  603.4	 5044.0	...
2049554	  753.6	  603.3	 5045.0	...
2049555	  753.6	  603.3	 5045.0	...
2049556	  753.4	  603.6	 5044.0	...
2049557	  753.2	  603.8	 5043.0	...
2049558	  753.3	  603.9	 5043.0	...
2049559	  753.5	  603.8	 5045.0	...
2049560	  753.7	  603.8	 5047.0	...
2049561	  753.4	  604.0	 5049.0	...
2049562	  753.2	  604.2	 5049.0	...
2049563	  753.1	  604.3	 5047.0	...
2049564	  753.1	  604.3	 5046.0	...
2049565	  753.2	  604.6	 5046.0	...
2049566	  753.3	  604.7	 5047.0	...
2049567	  753.4	  604.9	 5047.0	...
2049568	  753.4	  604.8	 5047.0	...
2049569	  753.3	  604.7	 5048.0	...
2049570	  753.6	  604.7	 5049.0	...
2049571	  753.9	  605.0	 5049.0	...
2049572	  754.0	  605.3	 5049.0	...
2049573	  753.8	  605.7	 5049.0	...
2049574	  753.8	  605.7	 5048.0	...
2049575	  754.0	  605.4	 5048.0	...
2049576	  754.2	  605.2	 5049.0	...
2049577	  754.1	  604.9	 5049.0	...
2049578	  753.9	  605.0	 5049.0	...
2049579	  753.8	  605.0	 5050.0	...
2049580	  753.7	  605.1	 5050.0	...
2049581	  753.7	  605.1	 5048.0	...
2049582	  753.7	  605.1	 5047.0	...
2049583	  753.9	  605.1	 5044.0	...
2049584	  754.0	  605.3	 5044.0	...
2049585	  754.2	  605.6	 5044.0	...
2049586	  754.4	  605.9	 5044.0	...
2049587	  754.6	  606.1	 5044.0	...
2049588	  754.6	  605.8	 5044.0	...
2049589	  754.6	  605.5	 5044.0	...
2049590	  754.7	  605.1	 5045.0	...
2049591	  754.8	  605.0	 5047.0	...
2049592	  754.9	  605.1	 5049.0	...
2049593	  754.9	  605.2	 5049.0	...
2049594	  754.9	  605.3	 5049.0	...
2049595	  754.9	  605.3	 5048.0	...
2049596	  754.9	  605.2	 5047.0	...
2049597	  755.0	  605.5	 5046.0	...
2049598	  755.2	  605.9	 5046.0	...
2049599	  755.3	  606.3	 5047.0	...
2049600	  755.3	  606.4	 5047.0	...
2049601	  755.3	  606.6	 5046.0	...
2049602	  755.3	  606.7	 5046.0	...
2049603	  755.3	  606.6	 5045.0	...
2049604	  755.2	  606.4	 5043.0	...
2049605	  755.2	  606.2	 5042.0	...
2049606	  755.1	  606.2	 5041.0	...
2049607	  755.0	  606.3	 5042.0	...
2049608	  754.9	  606.3	 5043.0	...
2049609	  754.8	  606.4	 5045.0	...
2049610	  754.7	  606.4	 5045.0	...
2049611	  754.7	  606.3	 5046.0	...
2049612	  754.6	  606.3	 5046.0	...
2049613	  754.5	  606.2	 5043.0	...
2049614	  754.4	  606.3	 5040.0	...
2049615	  754.8	  606.2	 5037.0	...
2049616	  755.2	  606.2	 5037.0	...
2049617	  755.6	  606.1	 5042.0	...
2049618	  755.5	  606.2	 5048.0	...
2049619	  755.3	  606.4	 5051.0	...
2049620	  755.1	  606.3	 5049.0	...
2049621	  755.0	  605.9	 5047.0	...
2049622	  754.9	  605.7	 5046.0	...
2049623	  754.7	  605.9	 5045.0	...
2049624	  754.4	  606.2	 5044.0	...
2049625	  754.3	  606.3	 5044.0	...
2049626	  754.6	  606.1	 5044.0	...
2049627	  755.1	  605.8	 5044.0	...
2049628	  755.5	  605.6	 5043.0	...
2049629	  755.8	  605.6	 5042.0	...
2049630	  756.0	  605.6	 5043.0	...
2049631	  756.2	  605.4	 5043.0	...
2049632	  756.2	  605.2	 5044.0	...
2049633	  756.2	  605.4	 5044.0	...
2049634	  755.8	  605.8	 5043.0	...
2049635	  754.9	  606.2	 5043.0	...
2049636	  754.3	  606.1	 5043.0	...
2049637	  753.9	  606.1	 5044.0	...
2049638	  754.0	  606.1	 5043.0	...
2049639	  754.1	  606.1	 5042.0	...
2049640	  754.3	  606.5	 5042.0	...
2049641	  754.5	  606.8	 5042.0	...
2049642	  754.6	  607.2	 5041.0	...
2049643	  754.8	  607.1	 5045.0	...
2049644	  755.0	  607.2	 5048.0	...
2049645	  755.1	  607.3	 5049.0	...
2049646	  755.1	  607.5	 5047.0	...
2049647	  755.1	  607.3	 5045.0	...
2049648	  755.1	  606.9	 5045.0	...
2049649	  755.1	  606.6	 5044.0	...
2049650	  755.0	  606.7	 5044.0	...
2049651	  754.9	  606.8	 5044.0	...
2049652	  754.8	  607.0	 5043.0	...
2049653	  754.8	  606.9	 5043.0	...
2049654	  754.9	  606.8	 5043.0	...
2049655	  755.0	  606.7	 5043.0	...
2049656	  755.3	  606.6	 5044.0	...
2049657	  755.4	  606.5	 5045.0	...
2049658	  755.5	  606.3	 5046.0	...
2049659	  755.5	  606.2	 5046.0	...
2049660	  755.4	  606.3	 5046.0	...
2049661	  755.4	  606.5	 5043.0	...
2049662	  755.4	  606.6	 5041.0	...
2049663	  755.4	  606.7	 5039.0	...
2049664	  755.4	  606.7	 5038.0	...
2049665	  755.3	  606.9	 5038.0	...
2049666	  755.2	  607.1	 5038.0	...
2049667	  755.0	  607.1	 5039.0	...
2049668	  754.9	  606.8	 5039.0	...
2049669	  754.9	  606.5	 5038.0	...
2049670	  754.9	  606.4	 5035.0	...
2049671	  754.9	  606.4	 5032.0	...
2049672	  754.8	  606.4	 5033.0	...
2049673	  754.8	  606.4	 5038.0	...
2049674	  754.9	  606.6	 5044.0	...
2049675	  755.0	  606.7	 5047.0	...
2049676	  755.0	  606.7	 5047.0	...
2049677	  755.0	  606.7	 5047.0	...
2049678	  755.0	  606.6	 5047.0	...
2049679	  755.1	  606.5	 5045.0	...
2049680	  755.2	  606.5	 5042.0	...
2049681	  755.2	  606.6	 5039.0	...
2049682	  755.3	  606.5	 5039.0	...
2049683	  755.4	  606.4	 5039.0	...
2049684	  755.5	  606.2	 5038.0	...
2049685	  755.6	  606.1	 5038.0	...
2049686	  755.7	  606.1	 5036.0	...
2049687	  755.7	  606.0	 5036.0	...
2049688	  755.7	  605.9	 5035.0	...
2049689	  755.7	  605.8	 5035.0	...
2049690	  756.1	  605.7	 5035.0	...
2049691	  756.7	  605.6	 5037.0	...
2049692	  757.7	  605.5	 5040.0	...
EFIX R   2049037	2049692	656	  750.4	  594.1	   5130
SSACC R  2049693
2049693	  758.7	  605.4	 5043.0	...
2049694	  760.2	  604.5	 5046.0	...
2049695	  762.3	  603.4	 5044.0	...
2049696	  764.3	  602.2	 5042.0	...
2049697	  766.4	  600.9	 5040.0	...
2049698	  767.6	  599.7	 5036.0	...
ESACC R  2049693	2049698	6	  758.7	  605.4	  767.6	  599.7	   0.23	     36
SFIX R   2049699
2049699	  768.8	  598.5	 5032.0	...
2049700	  769.3	  598.1	 5029.0	...
2049701	  769.6	  597.7	 5029.0	...
2049702	  769.7	  597.4	 5030.0	...
MSG	2049703 0000 _ Number Off
2049703	  769.5	  597.1	 5029.0	...
2049704	  769.3	  596.7	 5027.0	...
2049705	  768.9	  596.4	 5025.0	...
2049706	  768.6	  596.2	 5025.0	...
2049707	  768.4	  596.2	 5025.0	...
2049708	  768.2	  596.2	 5026.0	...
2049709	  768.1	  596.1	 5028.0	...
2049710	  768.0	  596.0	 5029.0	...
2049711	  767.7	  595.9	 5029.0	...
2049712	  767.6	  595.9	 5029.0	...
2049713	  767.5	  595.8	 5029.0	...
2049714	  767.5	  595.8	 5029.0	...
2049715	  767.5	  595.6	 5029.0	...
2049716	  767.5	  595.3	 5028.0	...
2049717	  767.7	  595.0	 5027.0	...
2049718	  767.8	  594.9	 5027.0	...
2049719	  767.9	  594.8	 5027.0	...
2049720	  767.8	  594.5	 5027.0	...
2049721	  767.6	  594.3	 5029.0	...
2049722	  767.6	  594.7	 5031.0	...
2049723	  767.6	  595.2	 5033.0	...
2049724	  767.8	  595.7	 5033.0	...
2049725	  767.8	  595.6	 5031.0	...
2049726	  767.9	  595.6	 5029.0	...
2049727	  768.0	  595.3	 5026.0	...
2049728	  768.2	  595.1	 5026.0	...
2049729	  768.3	  595.1	 5029.0	...
2049730	  768.3	  595.4	 5033.0	...
2049731	  768.2	  595.7	 5031.0	...
2049732	  768.3	  595.6	 5026.0	...
2049733	  768.3	  595.5	 5024.0	...
2049734	  768.3	  595.4	 5026.0	...
2049735	  768.3	  595.4	 5028.0	...
2049736	  768.3	  595.5	 5029.0	...
2049737	  768.2	  595.5	 5029.0	...
2049738	  768.1	  595.6	 5030.0	...
2049739	  768.0	  595.6	 5030.0	...
2049740	  768.1	  595.6	 5029.0	...
2049741	  768.2	  595.6	 5029.0	...
2049742	  768.2	  595.6	 5029.0	...
2049743	  768.4	  595.1	 5028.0	...
2049744	  768.7	  594.6	 5027.0	...
2049745	  768.8	  594.2	 5026.0	...
2049746	  768.8	  594.3	 5026.0	...
2049747	  769.0	  594.3	 5025.0	...
2049748	  769.1	  594.0	 5026.0	...
2049749	  769.2	  593.6	 5027.0	...
2049750	  769.0	  593.5	 5028.0	...
2049751	  768.8	  593.5	 5029.0	...
2049752	  768.8	  593.6	 5027.0	...
2049753	  768.8	  593.7	 5023.0	...
2049754	  768.7	  593.8	 5020.0	...
2049755	  769.4	  593.8	 5019.0	...
2049756	  770.2	  593.8	 5019.0	...
2049757	  770.9	  593.8	 5020.0	...
2049758	  770.7	  594.0	 5021.0	...
2049759	  770.4	  594.1	 5020.0	...
2049760	  770.2	  593.9	 5019.0	...
2049761	  770.2	  593.7	 5017.0	...
2049762	  770.4	  593.3	 5016.0	...
2049763	  770.4	  592.9	 5016.0	...
2049764	  770.5	  592.7	 5017.0	...
2049765	  770.5	  592.8	 5018.0	...
2049766	  770.7	  592.9	 5019.0	...
2049767	  770.8	  593.0	 5020.0	...
2049768	  770.9	  593.0	 5020.0	...
2049769	  771.0	  593.7	 5021.0	...
2049770	  771.1	  594.3	 5021.0	...
2049771	  771.3	  594.9	 5021.0	...
2049772	  771.1	  594.7	 5021.0	...
2049773	  770.9	  594.4	 5022.0	...
2049774	  770.7	  594.5	 5021.0	...
2049775	  770.7	  594.8	 5020.0	...
2049776	  770.9	  595.0	 5020.0	...
2049777	  770.8	  594.8	 5020.0	...
2049778	  770.8	  594.5	 5019.0	...
2049779	  770.8	  594.3	 5015.0	...
2049780	  771.0	  594.8	 5012.0	...
2049781	  771.2	  595.4	 5010.0	...
2049782	  771.2	  595.7	 5009.0	...
2049783	  771.1	  595.7	 5008.0	...
2049784	  771.3	  595.6	 5007.0	...
2049785	  771.5	  595.6	 5007.0	...
2049786	  771.7	  595.6	 5009.0	...
2049787	  771.8	  595.6	 5010.0	...
2049788	  771.8	  595.8	 5011.0	...
2049789	  771.8	  596.2	 5009.0	...
2049790	  771.7	  596.5	 5007.0	...
2049791	  771.8	  596.4	 5005.0	...
2049792	  772.1	  596.3	 5004.0	...
2049793	  772.3	  596.2	 5004.0	...
2049794	  772.2	  596.1	 5003.0	...
2049795	  772.0	  596.0	 5003.0	...
2049796	  771.9	  596.5	 5002.0	...
2049797	  771.9	  596.9	 5005.0	...
2049798	  772.0	  597.3	 5007.0	...
2049799	  772.2	  597.1	 5008.0	...
2049800	  772.3	  596.8	 5006.0	...
2049801	  772.3	  596.6	 5004.0	...
2049802	  772.3	  596.5	 5004.0	...
2049803	  772.2	  596.3	 5006.0	...
2049804	  772.1	  596.1	 5008.0	...
2049805	  772.2	  596.1	 5008.0	...
2049806	  772.3	  596.3	 5007.0	...
2049807	  772.3	  596.8	 5008.0	...
2049808	  772.4	  597.1	 5009.0	...
2049809	  772.4	  597.3	 5010.0	...
2049810	  772.3	  597.4	 5008.0	...
2049811	  772.7	  597.1	 5007.0	...
2049812	  773.1	  596.5	 5006.0	...
2049813	  773.6	  595.8	 5006.0	...
2049814	  773.5	  595.8	 5007.0	...
2049815	  773.6	  596.1	 5008.0	...
2049816	  773.7	  596.6	 5005.0	...
2049817	  773.9	  597.1	 5003.0	...
2049818	  773.6	  597.6	 5000.0	...
2049819	  773.4	  597.8	 5000.0	...
2049820	  773.0	  597.8	 5001.0	...
2049821	  772.8	  597.7	 5001.0	...
2049822	  772.6	  597.7	 5002.0	...
2049823	  772.7	  597.6	 5003.0	...
2049824	  773.3	  597.4	 5005.0	...
2049825	  773.9	  597.6	 5006.0	...
2049826	  774.3	  597.8	 5005.0	...
2049827	  774.5	  598.1	 5003.0	...
2049828	  774.6	  598.1	 5002.0	...
2049829	  774.5	  597.8	 5000.0	...
2049830	  774.4	  597.4	 5000.0	...
2049831	  774.3	  597.1	 5003.0	...
2049832	  773.9	  597.1	 5006.0	...
2049833	  773.6	  597.2	 5011.0	...
2049834	  773.3	  597.2	 5012.0	...
2049835	  773.3	  597.2	 5012.0	...
2049836	  773.6	  597.2	 5012.0	...
2049837	  773.9	  597.1	 5012.0	...
2049838	  774.2	  597.1	 5012.0	...
2049839	  774.2	  597.1	 5013.0	...
2049840	  774.2	  597.0	 5013.0	...
2049841	  774.7	  596.8	 5014.0	...
2049842	  775.1	  596.7	 5013.0	...
2049843	  775.5	  596.8	 5013.0	...
2049844	  775.4	  597.1	 5011.0	...
2049845	  775.4	  597.4	 5010.0	...
2049846	  775.3	  597.4	 5009.0	...
2049847	  775.1	  597.5	 5009.0	...
2049848	  774.9	  597.6	 5009.0	...
2049849	  774.7	  597.2	 5008.0	...
2049850	  774.5	  596.5	 5008.0	...
2049851	  774.4	  595.8	 5010.0	...
2049852	  774.3	  595.6	 5013.0	...
2049853	  774.3	  595.5	 5014.0	...
2049854	  774.3	  595.9	 5014.0	...
2049855	  774.9	  596.3	 5014.0	...
2049856	  775.5	  596.6	 5012.0	...
2049857	  776.0	  596.5	 5010.0	...
2049858	  776.0	  596.5	 5009.0	...
2049859	  775.5	  596.5	 5010.0	...
2049860	  774.9	  596.4	 5011.0	...
2049861	  774.6	  596.2	 5011.0	...
2049862	  774.8	  596.1	 5013.0	...
2049863	  775.0	  596.1	 5014.0	...
2049864	  775.0	  596.3	 5014.0	...
2049865	  775.0	  596.4	 5017.0	...
2049866	  775.2	  596.5	 5019.0	...
2049867	  775.4	  596.8	 5021.0	...
2049868	  775.5	  597.1	 5021.0	...
2049869	  775.6	  597.2	 5022.0	...
2049870	  775.5	  597.1	 5024.0	...
2049871	  775.5	  597.1	 5026.0	...
2049872	  775.5	  597.3	 5026.0	...
2049873	  775.6	  597.3	 5024.0	...
2049874	  775.6	  597.3	 5022.0	...
2049875	  775.3	  597.2	 5021.0	...
2049876	  774.9	  597.1	 5022.0	...
2049877	  774.5	  597.1	 5022.0	...
2049878	  774.4	  597.0	 5022.0	...
2049879	  774.4	  596.9	 5022.0	...
2049880	  774.3	  596.6	 5022.0	...
2049881	  774.4	  596.4	 5024.0	...
2049882	  774.6	  596.3	 5027.0	...
2049883	  774.6	  596.4	 5030.0	...
2049884	  774.5	  596.4	 5030.0	...
2049885	  774.4	  596.5	 5031.0	...
2049886	  774.6	  596.5	 5032.0	...
2049887	  774.7	  596.6	 5032.0	...
2049888	  774.7	  596.6	 5032.0	...
2049889	  774.7	  596.5	 5031.0	...
2049890	  774.7	  596.5	 5030.0	...
2049891	  774.8	  596.5	 5034.0	...
2049892	  774.7	  596.4	 5037.0	...
2049893	  774.8	  596.3	 5040.0	...
2049894	  774.8	  596.3	 5039.0	...
2049895	  774.6	  596.5	 5038.0	...
2049896	  774.5	  596.6	 5037.0	...
2049897	  774.4	  596.5	 5039.0	...
2049898	  774.6	  596.3	 5043.0	...
2049899	  774.8	  596.2	 5047.0	...
2049900	  774.9	  596.2	 5049.0	...
2049901	  775.0	  596.2	 5049.0	...
2049902	  775.0	  596.3	 5049.0	...
2049903	  774.9	  596.1	 5049.0	...
MSG	2049904 0000 _ Number On
2049904	  774.9	  596.0	 5047.0	...
2049905	  774.9	  596.0	 5045.0	...
2049906	  774.7	  596.0	 5047.0	...
2049907	  774.6	  596.0	 5049.0	...
2049908	  774.4	  595.8	 5052.0	...
2049909	  774.6	  595.7	 5050.0	...
2049910	  774.8	  595.6	 5049.0	...
2049911	  774.9	  595.6	 5049.0	...
2049912	  774.8	  595.5	 5049.0	...
2049913	  774.7	  595.5	 5047.0	...
2049914	  774.6	  595.8	 5046.0	...
2049915	  774.6	  596.2	 5045.0	...
2049916	  774.6	  596.5	 5047.0	...
2049917	  774.7	  596.3	 5047.0	...
2049918	  774.8	  596.1	 5047.0	...
2049919	  774.9	  596.0	 5047.0	...
2049920	  774.8	  596.0	 5047.0	...
2049921	  774.9	  596.1	 5049.0	...
2049922	  774.9	  596.1	 5051.0	...
2049923	  775.0	  596.1	 5053.0	...
2049924	  775.0	  596.1	 5053.0	...
2049925	  774.9	  596.1	 5054.0	...
2049926	  774.9	  596.0	 5055.0	...
2049927	  775.0	  596.0	 5056.0	...
2049928	  775.0	  596.2	 5056.0	...
2049929	  775.0	  596.5	 5055.0	...
2049930	  774.9	  596.3	 5054.0	...
2049931	  774.8	  595.9	 5056.0	...
2049932	  774.7	  595.5	 5057.0	...
2049933	  774.7	  595.4	 5060.0	...
2049934	  774.7	  595.4	 5062.0	...
2049935	  774.8	  595.4	 5064.0	...
2049936	  774.9	  595.4	 5065.0	...
2049937	  774.9	  595.3	 5065.0	...
2049938	  774.8	  595.2	 5066.0	...
2049939	  774.7	  594.9	 5068.0	...
2049940	  774.7	  594.5	 5069.0	...
2049941	  774.8	  594.1	 5069.0	...
2049942	  774.9	  593.9	 5069.0	...
2049943	  775.0	  593.9	 5069.0	...
2049944	  775.1	  593.9	 5069.0	...
2049945	  775.1	  593.9	 5069.0	...
2049946	  775.2	  594.2	 5069.0	...
2049947	  775.2	  594.6	 5071.0	...
2049948	  775.4	  595.0	 5072.0	...
2049949	  775.6	  595.0	 5073.0	...
2049950	  775.8	  595.0	 5074.0	...
2049951	  775.7	  594.9	 5075.0	...
2049952	  775.5	  594.8	 5076.0	...
2049953	  775.4	  594.8	 5076.0	...
2049954	  775.4	  594.8	 5076.0	...
2049955	  775.4	  594.9	 5076.0	...
2049956	  775.4	  595.0	 5076.0	...
2049957	  775.4	  594.7	 5076.0	...
2049958	  775.4	  594.0	 5079.0	...
2049959	  775.4	  593.3	 5083.0	...
2049960	  775.5	  593.1	 5087.0	...
2049961	  775.5	  593.3	 5089.0	...
2049962	  775.5	  593.6	 5089.0	...
2049963	  775.6	  593.7	 5087.0	...
2049964	  775.6	  593.7	 5086.0	...
2049965	  775.6	  593.7	 5086.0	...
2049966	  775.5	  593.6	 5084.0	...
2049967	  775.4	  593.5	 5081.0	...
2049968	  775.3	  593.4	 5080.0	...
2049969	  775.1	  593.3	 5083.0	...
2049970	  775.3	  593.2	 5087.0	...
2049971	  775.4	  593.2	 5090.0	...
2049972	  775.6	  593.5	 5090.0	...
2049973	  775.6	  593.7	 5091.0	...
2049974	  775.6	  593.9	 5094.0	...
2049975	  775.4	  593.9	 5097.0	...
2049976	  775.2	  594.0	 5099.0	...
2049977	  775.0	  594.1	 5096.0	...
2049978	  774.8	  594.2	 5093.0	...
2049979	  774.7	  594.2	 5093.0	...
2049980	  775.1	  594.3	 5096.0	...
2049981	  775.4	  594.3	 5102.0	...
2049982	  775.8	  594.3	 5105.0	...
2049983	  775.9	  594.2	 5107.0	...
2049984	  776.1	  594.2	 5108.0	...
2049985	  776.2	  594.1	 5110.0	...
2049986	  776.3	  594.1	 5111.0	...
2049987	  776.4	  594.2	 5111.0	...
2049988	  776.2	  594.4	 5109.0	...
2049989	  775.9	  594.6	 5106.0	...
2049990	  776.0	  594.6	 5103.0	...
2049991	  776.3	  594.5	 5103.0	...
2049992	  776.6	  594.5	 5103.0	...
2049993	  776.6	  594.4	 5102.0	...
2049994	  776.4	  594.4	 5102.0	...
2049995	  776.3	  594.1	 5104.0	...
2049996	  775.9	  593.9	 5106.0	...
2049997	  775.7	  594.3	 5109.0	...
2049998	  775.6	  594.9	 5110.0	...
2049999	  775.7	  595.2	 5111.0	...
2050000	  775.7	  594.8	 5111.0	...
2050001	  775.6	  594.6	 5112.0	...
2050002	  775.8	  594.5	 5113.0	...
2050003	  776.0	  594.2	 5114.0	...
2050004	  776.2	  593.8	 5115.0	...
2050005	  776.3	  593.7	 5115.0	...
2050006	  776.4	  594.1	 5114.0	...
2050007	  776.5	  594.4	 5114.0	...
2050008	  776.5	  594.5	 5113.0	...
2050009	  776.5	  594.5	 5112.0	...
2050010	  776.7	  594.5	 5110.0	...
2050011	  777.0	  594.4	 5111.0	...
2050012	  777.2	  594.3	 5114.0	...
2050013	  777.3	  594.3	 5116.0	...
2050014	  777.4	  594.3	 5115.0	...
2050015	  777.2	  594.3	 5115.0	...
2050016	  777.0	  594.2	 5116.0	...
2050017	  776.7	  594.1	 5118.0	...
2050018	  776.6	  594.0	 5120.0	...
2050019	  776.6	  594.3	 5118.0	...
2050020	  776.5	  594.6	 5116.0	...
2050021	  776.4	  595.0	 5115.0	...
2050022	  776.2	  595.1	 5117.0	...
2050023	  776.2	  595.4	 5118.0	...
2050024	  776.1	  595.7	 5120.0	...
2050025	  776.2	  595.6	 5123.0	...
2050026	  776.2	  595.3	 5127.0	...
2050027	  776.3	  595.0	 5130.0	...
2050028	  776.3	  595.1	 5131.0	...
2050029	  776.4	  595.2	 5131.0	...
2050030	  776.5	  595.4	 5130.0	...
2050031	  776.6	  595.4	 5132.0	...
2050032	  776.8	  595.0	 5135.0	...
2050033	  777.0	  594.6	 5137.0	...
2050034	  777.2	  594.3	 5137.0	...
2050035	  777.2	  594.4	 5136.0	...
2050036	  777.2	  594.4	 5138.0	...
2050037	  777.2	  594.6	 5139.0	...
2050038	  776.9	  594.8	 5141.0	...
2050039	  776.6	  595.0	 5142.0	...
2050040	  776.3	  595.0	 5143.0	...
2050041	  776.4	  595.1	 5145.0	...
2050042	  776.5	  595.3	 5145.0	...
2050043	  776.5	  595.5	 5146.0	...
2050044	  776.5	  595.7	 5146.0	...
2050045	  776.7	  595.8	 5148.0	...
2050046	  776.9	  596.1	 5150.0	...
2050047	  776.9	  596.4	 5152.0	...
2050048	  776.7	  596.6	 5151.0	...
2050049	  776.6	  596.7	 5150.0	...
2050050	  776.7	  596.4	 5149.0	...
2050051	  776.7	  596.2	 5148.0	...
2050052	  776.9	  596.0	 5146.0	...
2050053	  777.1	  596.1	 5146.0	...
2050054	  777.4	  596.1	 5146.0	...
2050055	  777.6	  596.1	 5147.0	...
2050056	  777.7	  596.2	 5147.0	...
2050057	  777.8	  596.5	 5148.0	...
2050058	  777.7	  596.8	 5149.0	...
2050059	  777.6	  597.2	 5150.0	...
2050060	  777.4	  597.2	 5152.0	...
2050061	  777.3	  597.2	 5153.0	...
2050062	  777.3	  597.1	 5153.0	...
2050063	  777.2	  597.2	 5154.0	...
2050064	  777.3	  597.2	 5157.0	...
2050065	  777.3	  597.3	 5159.0	...
2050066	  777.3	  597.2	 5161.0	...
2050067	  777.3	  597.4	 5162.0	...
2050068	  777.5	  597.4	 5162.0	...
2050069	  777.7	  597.5	 5162.0	...
2050070	  777.8	  597.2	 5164.0	...
2050071	  777.7	  596.8	 5164.0	...
2050072	  777.6	  596.4	 5165.0	...
2050073	  777.6	  596.3	 5164.0	...
2050074	  777.3	  596.6	 5164.0	...
2050075	  777.0	  597.0	 5164.0	...
2050076	  776.9	  597.5	 5163.0	...
2050077	  777.3	  597.5	 5163.0	...
2050078	  777.7	  597.4	 5165.0	...
2050079	  777.5	  596.9	 5168.0	...
2050080	  777.1	  596.4	 5171.0	...
2050081	  776.6	  596.4	 5171.0	...
2050082	  776.4	  596.8	 5170.0	...
2050083	  776.3	  597.2	 5171.0	...
2050084	  776.3	  597.1	 5172.0	...
2050085	  776.4	  596.8	 5173.0	...
2050086	  776.4	  596.7	 5174.0	...
2050087	  776.4	  596.6	 5175.0	...
2050088	  776.6	  596.9	 5176.0	...
2050089	  776.7	  597.0	 5177.0	...
2050090	  776.6	  597.1	 5178.0	...
2050091	  776.4	  597.2	 5178.0	...
2050092	  776.2	  597.2	 5178.0	...
2050093	  776.3	  597.3	 5178.0	...
2050094	  776.3	  597.4	 5178.0	...
2050095	  776.1	  597.5	 5178.0	...
2050096	  775.8	  597.4	 5178.0	...
2050097	  775.7	  597.4	 5178.0	...
2050098	  775.8	  597.6	 5179.0	...
2050099	  775.9	  597.9	 5180.0	...
2050100	  776.0	  598.3	 5181.0	...
2050101	  776.0	  598.3	 5182.0	...
2050102	  776.1	  598.3	 5182.0	...
2050103	  776.5	  598.2	 5182.0	...
2050104	  776.8	  598.3	 5182.0	...
2050105	  777.1	  598.4	 5182.0	...
2050106	  777.1	  598.5	 5184.0	...
2050107	  777.0	  598.5	 5187.0	...
2050108	  776.8	  598.5	 5188.0	...
2050109	  776.6	  598.4	 5187.0	...
2050110	  776.5	  598.5	 5187.0	...
2050111	  776.5	  598.7	 5187.0	...
2050112	  776.5	  598.8	 5188.0	...
2050113	  776.5	  599.0	 5188.0	...
2050114	  776.8	  599.2	 5187.0	...
2050115	  777.0	  599.5	 5186.0	...
2050116	  776.8	  599.7	 5187.0	...
2050117	  776.5	  600.1	 5189.0	...
2050118	  776.1	  600.5	 5191.0	...
2050119	  776.2	  600.9	 5193.0	...
2050120	  776.6	  601.0	 5193.0	...
2050121	  777.1	  600.8	 5192.0	...
2050122	  777.5	  600.6	 5190.0	...
2050123	  777.7	  600.5	 5188.0	...
2050124	  777.8	  600.4	 5189.0	...
2050125	  778.0	  600.4	 5190.0	...
2050126	  778.0	  600.3	 5192.0	...
2050127	  778.0	  600.2	 5194.0	...
2050128	  777.9	  600.1	 5196.0	...
2050129	  777.6	  600.0	 5197.0	...
2050130	  777.4	  600.0	 5196.0	...
2050131	  777.3	  600.0	 5196.0	...
2050132	  777.3	  599.9	 5197.0	...
2050133	  777.1	  600.0	 5198.0	...
2050134	  776.8	  600.0	 5199.0	...
2050135	  776.9	  600.0	 5200.0	...
2050136	  777.2	  600.0	 5200.0	...
2050137	  777.6	  600.0	 5199.0	...
2050138	  777.7	  600.1	 5199.0	...
2050139	  777.8	  600.1	 5199.0	...
2050140	  777.8	  600.3	 5199.0	...
2050141	  777.8	  600.5	 5198.0	...
2050142	  777.9	  600.7	 5197.0	...
2050143	  777.9	  600.7	 5196.0	...
2050144	  778.0	  600.5	 5195.0	...
2050145	  778.1	  600.2	 5194.0	...
2050146	  778.3	  600.2	 5196.0	...
2050147	  778.4	  600.3	 5197.0	...
2050148	  778.5	  600.9	 5199.0	...
2050149	  778.5	  601.3	 5199.0	...
2050150	  778.7	  601.7	 5200.0	...
2050151	  778.8	  601.8	 5200.0	...
2050152	  778.8	  601.9	 5202.0	...
2050153	  778.7	  601.9	 5205.0	...
2050154	  778.5	  602.2	 5206.0	...
2050155	  778.5	  602.4	 5205.0	...
2050156	  778.3	  602.6	 5205.0	...
2050157	  778.2	  602.6	 5206.0	...
2050158	  778.0	  602.7	 5206.0	...
2050159	  778.0	  602.7	 5207.0	...
2050160	  778.1	  602.3	 5208.0	...
2050161	  778.2	  602.0	 5209.0	...
2050162	  778.3	  602.0	 5209.0	...
2050163	  778.3	  602.2	 5208.0	...
2050164	  778.3	  602.5	 5208.0	...
2050165	  778.3	  602.5	 5208.0	...
2050166	  778.3	  602.3	 5207.0	...
2050167	  778.5	  602.1	 5206.0	...
2050168	  778.7	  601.9	 5205.0	...
2050169	  778.9	  601.8	 5207.0	...
2050170	  778.9	  601.7	 5209.0	...
2050171	  778.8	  601.9	 5211.0	...
2050172	  778.8	  602.1	 5211.0	...
2050173	  778.9	  602.2	 5210.0	...
2050174	  779.0	  602.2	 5208.0	...
2050175	  779.1	  602.3	 5207.0	...
2050176	  779.1	  602.3	 5206.0	...
2050177	  779.2	  602.3	 5206.0	...
2050178	  779.1	  602.3	 5206.0	...
2050179	  779.0	  602.3	 5210.0	...
2050180	  779.1	  602.2	 5212.0	...
2050181	  779.3	  602.2	 5215.0	...
2050182	  779.4	  602.1	 5215.0	...
2050183	  779.5	  602.2	 5215.0	...
2050184	  778.9	  602.3	 5213.0	...
2050185	  778.0	  602.4	 5212.0	...
2050186	  777.0	  602.7	 5212.0	...
2050187	  775.4	  603.1	 5215.0	...
2050188	  773.9	  603.4	 5217.0	...
2050189	  771.5	  603.6	 5217.0	...
2050190	  770.4	  603.7	 5218.0	...
2050191	  769.1	  603.8	 5218.0	...
2050192	  767.9	  604.1	 5218.0	...
2050193	  766.7	  604.4	 5219.0	...
2050194	  765.0	  604.9	 5219.0	...
2050195	  764.3	  605.1	 5219.0	...
2050196	  763.8	  605.2	 5221.0	...
2050197	  764.0	  605.3	 5223.0	...
2050198	  764.2	  605.3	 5225.0	...
2050199	  764.3	  605.1	 5225.0	...
2050200	  764.4	  604.5	 5226.0	...
2050201	  764.7	  603.8	 5226.0	...
2050202	  765.1	  603.2	 5226.0	...
2050203	  765.6	  603.0	 5225.0	...
2050204	  765.7	  602.4	 5227.0	...
2050205	  765.5	  601.7	 5230.0	...
2050206	  765.4	  600.9	 5233.0	...
2050207	  765.4	  600.5	 5233.0	...
2050208	  765.7	  600.4	 5234.0	...
2050209	  766.0	  600.2	 5235.0	...
2050210	  766.5	  600.0	 5236.0	...
2050211	  766.6	  600.0	 5237.0	...
2050212	  766.6	  600.1	 5236.0	...
2050213	  766.4	  600.2	 5236.0	...
2050214	  766.1	  600.3	 5236.0	...
2050215	  766.2	  600.3	 5237.0	...
2050216	  766.4	  600.3	 5239.0	...
2050217	  766.5	  600.3	 5241.0	...
MSG	2050218 0000 _ Number Off
2050218	  766.4	  600.4	 5241.0	...
2050219	  766.3	  600.4	 5240.0	...
2050220	  766.1	  600.4	 5238.0	...
2050221	  766.0	  600.3	 5240.0	...
2050222	  765.9	  600.2	 5243.0	...
2050223	  765.9	  600.3	 5241.0	...
2050224	  765.9	  600.5	 5237.0	...
2050225	  766.0	  600.8	 5234.0	...
2050226	  766.1	  600.9	 5235.0	...
2050227	  766.2	  600.9	 5240.0	...
2050228	  766.3	  600.9	 5244.0	...
2050229	  766.4	  600.9	 5249.0	...
2050230	  766.5	  600.7	 5249.0	...
2050231	  766.5	  600.3	 5249.0	...
2050232	  766.5	  600.0	 5248.0	...
2050233	  766.4	  599.9	 5247.0	...
2050234	  766.5	  600.2	 5245.0	...
2050235	  766.6	  600.5	 5245.0	...
2050236	  766.7	  600.5	 5244.0	...
2050237	  766.9	  600.3	 5244.0	...
2050238	  766.8	  599.9	 5244.0	...
2050239	  766.7	  599.5	 5244.0	...
2050240	  766.7	  599.2	 5244.0	...
2050241	  766.9	  599.0	 5244.0	...
2050242	  767.1	  598.9	 5243.0	...
2050243	  766.8	  598.8	 5242.0	...
2050244	  766.4	  598.7	 5242.0	...
2050245	  766.1	  598.9	 5245.0	...
2050246	  765.9	  599.0	 5247.0	...
2050247	  766.1	  598.8	 5246.0	...
2050248	  766.2	  598.4	 5246.0	...
2050249	  766.4	  598.3	 5245.0	...
2050250	  766.5	  598.5	 5245.0	...
2050251	  766.8	  598.4	 5244.0	...
2050252	  767.0	  598.0	 5244.0	...
2050253	  767.4	  598.1	 5244.0	...
2050254	  767.4	  598.4	 5245.0	...
2050255	  767.5	  598.6	 5246.0	...
2050256	  767.4	  598.4	 5247.0	...
2050257	  767.5	  598.7	 5247.0	...
2050258	  767.7	  599.0	 5247.0	...
2050259	  767.5	  599.4	 5247.0	...
2050260	  767.3	  599.5	 5248.0	...
2050261	  767.2	  599.6	 5249.0	...
2050262	  767.3	  599.6	 5251.0	...
2050263	  767.5	  599.8	 5248.0	...
2050264	  767.6	  599.9	 5246.0	...
2050265	  767.6	  600.3	 5242.0	...
2050266	  767.6	  600.6	 5241.0	...
2050267	  767.6	  601.0	 5240.0	...
2050268	  767.6	  601.2	 5241.0	...
2050269	  767.5	  601.2	 5241.0	...
2050270	  767.4	  601.2	 5242.0	...
2050271	  767.3	  601.1	 5244.0	...
2050272	  767.4	  601.5	 5245.0	...
2050273	  767.5	  602.0	 5244.0	...
2050274	  767.6	  602.5	 5242.0	...
2050275	  767.5	  602.6	 5240.0	...
2050276	  767.5	  602.4	 5239.0	...
2050277	  767.5	  602.3	 5239.0	...
2050278	  767.5	  602.3	 5239.0	...
2050279	  767.4	  602.3	 5240.0	...
2050280	  767.4	  602.2	 5240.0	...
2050281	  767.4	  602.3	 5241.0	...
2050282	  767.5	  602.4	 5240.0	...
2050283	  767.5	  602.8	 5240.0	...
2050284	  767.6	  603.1	 5239.0	...
2050285	  767.6	  603.3	 5240.0	...
2050286	  767.5	  603.4	 5240.0	...
2050287	  767.5	  603.4	 5241.0	...
2050288	  767.5	  603.5	 5241.0	...
2050289	  767.5	  603.7	 5241.0	...
2050290	  767.5	  603.8	 5242.0	...
2050291	  767.5	  604.0	 5244.0	...
2050292	  767.5	  604.1	 5244.0	...
2050293	  767.4	  604.2	 5242.0	...
2050294	  767.4	  603.9	 5242.0	...
2050295	  767.6	  603.6	 5242.0	...
2050296	  767.7	  603.3	 5242.0	...
2050297	  767.9	  603.3	 5242.0	...
2050298	  767.9	  603.3	 5243.0	...
2050299	  767.9	  603.4	 5245.0	...
2050300	  767.8	  603.6	 5246.0	...
2050301	  767.7	  603.8	 5246.0	...
2050302	  767.5	  603.9	 5247.0	...
2050303	  767.3	  603.9	 5247.0	...
2050304	  767.3	  603.9	 5247.0	...
2050305	  767.4	  603.8	 5246.0	...
2050306	  767.7	  603.6	 5245.0	...
2050307	  767.8	  603.5	 5244.0	...
2050308	  768.0	  603.5	 5243.0	...
2050309	  768.1	  603.3	 5243.0	...
2050310	  768.1	  603.2	 5244.0	...
2050311	  768.0	  603.4	 5246.0	...
2050312	  768.0	  603.9	 5247.0	...
2050313	  768.0	  604.4	 5246.0	...
2050314	  768.2	  604.5	 5245.0	...
2050315	  768.4	  604.4	 5245.0	...
2050316	  768.4	  603.9	 5248.0	...
2050317	  768.3	  603.4	 5252.0	...
2050318	  768.1	  603.3	 5253.0	...
2050319	  768.1	  603.6	 5253.0	...
2050320	  768.1	  603.9	 5253.0	...
2050321	  768.0	  603.9	 5251.0	...
2050322	  768.0	  603.9	 5249.0	...
2050323	  768.0	  603.9	 5250.0	...
2050324	  768.3	  603.9	 5253.0	...
2050325	  768.7	  603.8	 5253.0	...
2050326	  769.0	  603.8	 5251.0	...
2050327	  769.0	  603.8	 5249.0	...
2050328	  768.6	  603.9	 5248.0	...
2050329	  768.3	  603.9	 5248.0	...
2050330	  768.1	  603.8	 5250.0	...
2050331	  768.3	  603.8	 5251.0	...
2050332	  768.3	  604.0	 5253.0	...
2050333	  768.2	  604.2	 5251.0	...
2050334	  768.0	  604.0	 5250.0	...
2050335	  768.0	  603.8	 5249.0	...
2050336	  768.0	  603.7	 5248.0	...
2050337	  768.0	  603.9	 5249.0	...
2050338	  767.9	  604.1	 5249.0	...
2050339	  767.9	  604.2	 5249.0	...
2050340	  768.1	  604.2	 5247.0	...
2050341	  768.3	  604.5	 5246.0	...
2050342	  768.6	  604.9	 5246.0	...
2050343	  768.6	  605.3	 5247.0	...
2050344	  768.5	  605.4	 5245.0	...
2050345	  768.3	  605.3	 5243.0	...
2050346	  768.4	  605.1	 5241.0	...
2050347	  768.6	  605.2	 5243.0	...
2050348	  769.0	  605.5	 5245.0	...
2050349	  769.1	  605.9	 5246.0	...
2050350	  768.8	  606.0	 5247.0	...
2050351	  768.5	  606.1	 5247.0	...
2050352	  768.1	  606.2	 5248.0	...
2050353	  768.0	  606.4	 5248.0	...
2050354	  767.9	  606.1	 5249.0	...
2050355	  767.8	  605.8	 5251.0	...
2050356	  767.9	  605.5	 5253.0	...
2050357	  768.1	  605.5	 5255.0	...
2050358	  768.2	  605.2	 5257.0	...
2050359	  768.3	  604.8	 5257.0	...
2050360	  768.3	  604.6	 5256.0	...
2050361	  768.3	  604.8	 5254.0	...
2050362	  768.3	  605.1	 5253.0	...
2050363	  768.3	  605.4	 5253.0	...
2050364	  768.5	  605.8	 5250.0	...
2050365	  768.6	  606.1	 5247.0	...
2050366	  768.6	  606.4	 5247.0	...
2050367	  768.5	  606.4	 5250.0	...
2050368	  768.4	  606.4	 5251.0	...
2050369	  768.3	  606.4	 5249.0	...
2050370	  768.4	  606.3	 5250.0	...
2050371	  768.5	  606.2	 5254.0	...
2050372	  768.4	  606.0	 5255.0	...
2050373	  768.2	  605.8	 5253.0	...
2050374	  768.4	  605.6	 5254.0	...
2050375	  768.9	  605.3	 5257.0	...
2050376	  769.4	  604.9	 5258.0	...
2050377	  769.2	  604.7	 5257.0	...
2050378	  769.0	  604.5	 5255.0	...
2050379	  768.8	  604.5	 5257.0	...
2050380	  768.6	  604.5	 5261.0	...
2050381	  768.9	  604.5	 5264.0	...
2050382	  769.3	  604.3	 5264.0	...
2050383	  769.5	  604.0	 5268.0	...
2050384	  769.3	  603.8	 5272.0	...
2050385	  769.1	  603.4	 5275.0	...
2050386	  768.9	  603.3	 5274.0	...
2050387	  768.7	  603.1	 5272.0	...
2050388	  768.5	  603.0	 5270.0	...
2050389	  768.7	  603.0	 5268.0	...
2050390	  768.8	  603.2	 5266.0	...
2050391	  768.9	  603.4	 5265.0	...
2050392	  768.9	  603.6	 5265.0	...
2050393	  769.0	  603.8	 5266.0	...
2050394	  769.0	  603.8	 5267.0	...
2050395	  769.2	  604.0	 5266.0	...
2050396	  769.3	  604.1	 5265.0	...
2050397	  769.3	  603.9	 5264.0	...
2050398	  769.1	  603.6	 5263.0	...
2050399	  769.0	  603.6	 5262.0	...
2050400	  768.9	  603.9	 5262.0	...
2050401	  768.8	  604.3	 5263.0	...
2050402	  768.8	  604.4	 5265.0	...
2050403	  768.8	  604.5	 5267.0	...
2050404	  768.7	  604.5	 5266.0	...
2050405	  768.6	  604.4	 5266.0	...
2050406	  768.5	  604.3	 5263.0	...
2050407	  768.7	  604.2	 5260.0	...
2050408	  768.9	  604.1	 5260.0	...
2050409	  769.0	  604.0	 5262.0	...
2050410	  768.9	  603.9	 5263.0	...
2050411	  768.9	  603.8	 5262.0	...
2050412	  769.2	  603.7	 5260.0	...
2050413	  769.5	  603.5	 5260.0	...
2050414	  769.8	  603.4	 5260.0	...
2050415	  769.6	  603.6	 5259.0	...
2050416	  769.2	  603.8	 5258.0	...
2050417	  768.9	  603.9	 5257.0	...
2050418	  768.9	  604.4	 5258.0	...
MSG	2050419 0000 _ Number On
2050419	  768.9	  604.9	 5258.0	...
2050420	  768.8	  605.1	 5261.0	...
2050421	  768.9	  604.8	 5263.0	...
2050422	  769.1	  604.4	 5265.0	...
2050423	  769.5	  604.2	 5264.0	...
2050424	  769.6	  604.1	 5265.0	...
2050425	  769.6	  604.1	 5265.0	...
2050426	  769.5	  604.2	 5266.0	...
2050427	  769.5	  604.3	 5267.0	...
2050428	  769.6	  604.1	 5268.0	...
2050429	  769.7	  603.8	 5268.0	...
2050430	  769.7	  603.7	 5267.0	...
2050431	  769.6	  603.8	 5266.0	...
2050432	  769.4	  603.8	 5266.0	...
2050433	  769.1	  603.7	 5267.0	...
2050434	  769.0	  603.4	 5264.0	...
2050435	  769.0	  603.3	 5261.0	...
2050436	  768.9	  603.6	 5258.0	...
2050437	  768.8	  604.0	 5261.0	...
2050438	  768.9	  604.4	 5263.0	...
2050439	  769.2	  604.1	 5264.0	...
2050440	  769.6	  603.8	 5262.0	...
2050441	  769.9	  603.6	 5260.0	...
2050442	  770.1	  603.6	 5261.0	...
2050443	  770.4	  603.5	 5262.0	...
2050444	  770.7	  603.2	 5263.0	...
2050445	  770.5	  603.0	 5263.0	...
2050446	  770.0	  603.2	 5264.0	...
2050447	  769.6	  603.6	 5265.0	...
2050448	  769.7	  603.9	 5263.0	...
2050449	  769.8	  603.8	 5260.0	...
2050450	  769.8	  603.7	 5259.0	...
2050451	  769.9	  603.5	 5260.0	...
2050452	  770.0	  603.4	 5261.0	...
2050453	  770.1	  603.4	 5261.0	...
2050454	  770.2	  603.4	 5261.0	...
2050455	  770.2	  603.2	 5261.0	...
2050456	  769.9	  602.9	 5261.0	...
2050457	  769.7	  602.9	 5261.0	...
2050458	  769.5	  603.0	 5263.0	...
2050459	  769.5	  603.1	 5264.0	...
2050460	  769.8	  603.1	 5264.0	...
2050461	  770.1	  603.2	 5262.0	...
2050462	  770.4	  603.4	 5259.0	...
2050463	  770.5	  603.6	 5257.0	...
2050464	  770.5	  603.6	 5255.0	...
2050465	  770.5	  603.8	 5256.0	...
2050466	  770.4	  604.1	 5256.0	...
2050467	  770.3	  604.4	 5255.0	...
2050468	  770.3	  604.4	 5254.0	...
2050469	  770.2	  604.4	 5256.0	...
2050470	  770.1	  604.3	 5256.0	...
2050471	  770.0	  604.5	 5257.0	...
2050472	  769.9	  604.6	 5255.0	...
2050473	  770.1	  604.7	 5254.0	...
2050474	  770.4	  604.7	 5254.0	...
2050475	  770.7	  604.6	 5254.0	...
2050476	  770.7	  604.6	 5255.0	...
2050477	  770.7	  604.7	 5257.0	...
2050478	  770.6	  604.7	 5258.0	...
2050479	  770.8	  604.4	 5259.0	...
2050480	  771.1	  604.0	 5260.0	...
2050481	  771.4	  603.7	 5260.0	...
2050482	  771.4	  603.8	 5259.0	...
2050483	  771.3	  603.9	 5258.0	...
2050484	  771.3	  603.9	 5258.0	...
2050485	  771.2	  603.9	 5259.0	...
2050486	  771.3	  604.1	 5259.0	...
2050487	  771.3	  604.3	 5260.0	...
2050488	  771.3	  604.6	 5260.0	...
2050489	  771.3	  604.6	 5261.0	...
2050490	  771.2	  604.6	 5263.0	...
2050491	  771.1	  604.5	 5265.0	...
2050492	  771.0	  604.4	 5266.0	...
2050493	  771.0	  604.4	 5266.0	...
2050494	  771.0	  604.4	 5264.0	...
2050495	  771.0	  604.6	 5262.0	...
2050496	  771.0	  604.8	 5260.0	...
2050497	  771.2	  604.5	 5261.0	...
2050498	  771.3	  604.0	 5261.0	...
2050499	  771.6	  603.8	 5262.0	...
2050500	  772.0	  604.1	 5263.0	...
2050501	  772.3	  604.2	 5263.0	...
2050502	  772.3	  604.1	 5263.0	...
2050503	  771.7	  604.3	 5263.0	...
2050504	  771.1	  604.8	 5263.0	...
2050505	  771.1	  605.3	 5261.0	...
2050506	  771.4	  605.9	 5258.0	...
2050507	  771.5	  606.3	 5258.0	...
2050508	  771.5	  606.2	 5260.0	...
2050509	  771.4	  605.7	 5261.0	...
2050510	  771.3	  605.2	 5260.0	...
2050511	  771.4	  605.2	 5260.0	...
2050512	  771.8	  605.1	 5260.0	...
2050513	  772.3	  605.5	 5260.0	...
2050514	  772.6	  606.0	 5259.0	...
2050515	  772.6	  606.6	 5259.0	...
2050516	  772.5	  606.3	 5258.0	...
2050517	  772.3	  606.0	 5259.0	...
2050518	  772.0	  605.8	 5258.0	...
2050519	  771.7	  605.9	 5258.0	...
2050520	  772.0	  606.1	 5257.0	...
2050521	  772.5	  606.7	 5256.0	...
2050522	  772.9	  607.3	 5255.0	...
2050523	  772.9	  607.9	 5256.0	...
2050524	  772.9	  607.9	 5259.0	...
2050525	  772.9	  608.0	 5262.0	...
2050526	  773.0	  608.1	 5263.0	...
2050527	  773.0	  608.7	 5262.0	...
2050528	  773.1	  609.2	 5261.0	...
2050529	  773.2	  609.6	 5260.0	...
2050530	  773.3	  609.8	 5259.0	...
2050531	  773.2	  610.2	 5258.0	...
2050532	  773.0	  610.4	 5257.0	...
2050533	  772.7	  610.4	 5257.0	...
2050534	  772.6	  610.6	 5257.0	...
2050535	  772.8	  611.1	 5258.0	...
2050536	  773.1	  611.6	 5259.0	...
2050537	  773.4	  612.3	 5258.0	...
2050538	  773.5	  612.9	 5257.0	...
2050539	  773.5	  613.4	 5254.0	...
2050540	  773.5	  613.3	 5252.0	...
2050541	  773.3	  614.1	 5250.0	...
2050542	  773.1	  614.9	 5249.0	...
2050543	  773.0	  615.9	 5246.0	...
2050544	  773.0	  616.1	 5242.0	...
2050545	  773.0	  616.4	 5241.0	...
2050546	  772.9	  617.0	 5243.0	...
2050547	  773.0	  617.5	 5244.0	...
2050548	  773.2	  617.8	 5241.0	...
2050549	  773.7	  618.0	 5237.0	...
2050550	  774.0	  618.3	 5235.0	...
2050551	  774.0	  618.6	 5234.0	...
2050552	  773.6	  618.5	 5234.0	...
2050553	  773.3	  618.4	 5234.0	...
2050554	  773.3	  618.3	 5234.0	...
2050555	  773.4	  618.4	 5233.0	...
2050556	  773.4	  618.8	 5233.0	...
2050557	  773.3	  619.2	 5234.0	...
2050558	  773.2	  619.4	 5237.0	...
2050559	  773.3	  619.2	 5238.0	...
2050560	  773.4	  619.0	 5238.0	...
2050561	  773.7	  618.9	 5239.0	...
2050562	  773.8	  618.6	 5240.0	...
2050563	  773.7	  618.2	 5241.0	...
2050564	  773.5	  617.9	 5243.0	...
2050565	  773.5	  617.9	 5243.0	...
2050566	  773.6	  617.7	 5243.0	...
2050567	  773.7	  617.6	 5244.0	...
2050568	  773.5	  617.2	 5243.0	...
2050569	  773.4	  617.0	 5243.0	...
2050570	  773.4	  616.7	 5243.0	...
2050571	  773.5	  616.5	 5243.0	...
2050572	  773.6	  616.4	 5243.0	...
2050573	  773.7	  616.4	 5243.0	...
2050574	  773.4	  616.6	 5244.0	...
2050575	  773.1	  616.7	 5246.0	...
2050576	  772.8	  616.7	 5248.0	...
2050577	  772.8	  616.7	 5249.0	...
2050578	  773.3	  616.5	 5250.0	...
2050579	  773.7	  616.3	 5250.0	...
2050580	  773.7	  616.0	 5250.0	...
2050581	  773.3	  615.6	 5253.0	...
2050582	  772.9	  615.3	 5254.0	...
2050583	  772.8	  615.1	 5256.0	...
2050584	  772.8	  615.1	 5257.0	...
2050585	  772.8	  614.8	 5258.0	...
2050586	  772.8	  614.5	 5259.0	...
2050587	  772.9	  614.2	 5260.0	...
2050588	  773.2	  614.1	 5260.0	...
2050589	  773.3	  614.2	 5261.0	...
2050590	  773.2	  614.3	 5261.0	...
2050591	  773.0	  614.3	 5262.0	...
2050592	  772.9	  614.2	 5263.0	...
2050593	  773.0	  614.0	 5264.0	...
2050594	  773.0	  613.9	 5267.0	...
2050595	  773.0	  613.8	 5269.0	...
2050596	  773.0	  613.9	 5272.0	...
2050597	  772.9	  613.7	 5272.0	...
2050598	  772.8	  613.6	 5270.0	...
2050599	  772.7	  613.4	 5268.0	...
2050600	  772.7	  613.3	 5266.0	...
2050601	  772.8	  613.3	 5265.0	...
2050602	  773.2	  613.4	 5265.0	...
2050603	  773.4	  613.3	 5266.0	...
2050604	  773.6	  613.2	 5266.0	...
2050605	  773.7	  613.2	 5266.0	...
2050606	  773.8	  613.2	 5266.0	...
2050607	  773.8	  613.3	 5266.0	...
2050608	  773.8	  613.4	 5267.0	...
2050609	  773.7	  613.5	 5268.0	...
2050610	  773.8	  613.0	 5271.0	...
2050611	  773.8	  612.6	 5272.0	...
2050612	  773.7	  612.4	 5271.0	...
2050613	  773.4	  612.6	 5270.0	...
2050614	  773.1	  612.5	 5271.0	...
2050615	  773.1	  612.1	 5273.0	...
2050616	  773.3	  611.8	 5275.0	...
2050617	  773.5	  611.8	 5275.0	...
2050618	  773.4	  611.5	 5274.0	...
2050619	  773.4	  611.2	 5274.0	...
2050620	  773.6	  611.0	 5275.0	...
2050621	  773.7	  611.1	 5278.0	...
2050622	  773.8	  611.2	 5280.0	...
2050623	  773.7	  611.2	 5281.0	...
2050624	  773.5	  611.1	 5280.0	...
2050625	  773.4	  611.0	 5279.0	...
2050626	  773.3	  610.6	 5278.0	...
2050627	  773.2	  610.2	 5277.0	...
2050628	  773.2	  609.9	 5278.0	...
2050629	  773.4	  609.7	 5280.0	...
2050630	  773.4	  609.4	 5281.0	...
2050631	  773.5	  609.4	 5281.0	...
2050632	  773.5	  609.8	 5280.0	...
2050633	  773.6	  610.2	 5281.0	...
2050634	  773.7	  610.1	 5282.0	...
2050635	  773.8	  610.0	 5282.0	...
2050636	  773.6	  609.8	 5283.0	...
2050637	  773.3	  609.9	 5283.0	...
2050638	  773.0	  609.9	 5284.0	...
2050639	  773.0	  610.0	 5284.0	...
2050640	  772.9	  610.0	 5284.0	...
2050641	  772.8	  610.1	 5284.0	...
2050642	  772.9	  610.3	 5286.0	...
2050643	  773.0	  610.4	 5288.0	...
2050644	  773.1	  610.5	 5288.0	...
2050645	  773.2	  610.4	 5288.0	...
2050646	  773.3	  610.3	 5287.0	...
2050647	  773.3	  609.8	 5286.0	...
2050648	  773.3	  609.4	 5286.0	...
2050649	  773.2	  609.1	 5286.0	...
2050650	  773.1	  609.1	 5286.0	...
2050651	  773.0	  609.2	 5286.0	...
2050652	  773.1	  609.2	 5285.0	...
2050653	  773.2	  609.2	 5284.0	...
2050654	  773.2	  609.2	 5285.0	...
2050655	  773.2	  609.2	 5285.0	...
2050656	  773.0	  608.5	 5288.0	...
2050657	  772.9	  607.9	 5290.0	...
2050658	  772.9	  607.1	 5294.0	...
2050659	  773.1	  606.8	 5296.0	...
2050660	  773.1	  606.4	 5298.0	...
2050661	  772.9	  606.1	 5299.0	...
2050662	  772.8	  606.0	 5296.0	...
2050663	  772.8	  606.0	 5293.0	...
2050664	  773.0	  606.2	 5292.0	...
2050665	  773.2	  606.2	 5294.0	...
2050666	  773.2	  606.3	 5296.0	...
2050667	  772.9	  606.5	 5297.0	...
2050668	  772.7	  606.7	 5297.0	...
2050669	  772.7	  606.8	 5298.0	...
2050670	  772.6	  606.8	 5298.0	...
2050671	  772.6	  606.7	 5298.0	...
2050672	  772.6	  606.4	 5298.0	...
2050673	  772.6	  606.1	 5297.0	...
2050674	  772.5	  605.9	 5297.0	...
2050675	  772.4	  605.6	 5297.0	...
2050676	  772.3	  605.4	 5298.0	...
2050677	  772.2	  605.5	 5299.0	...
2050678	  772.1	  605.8	 5299.0	...
2050679	  772.2	  605.9	 5299.0	...
2050680	  772.2	  605.6	 5300.0	...
2050681	  772.2	  605.4	 5299.0	...
2050682	  772.1	  605.4	 5297.0	...
2050683	  772.1	  605.5	 5296.0	...
2050684	  772.0	  605.7	 5296.0	...
2050685	  771.9	  605.8	 5296.0	...
2050686	  771.9	  605.9	 5296.0	...
2050687	  772.1	  605.9	 5299.0	...
2050688	  772.2	  605.8	 5303.0	...
2050689	  772.4	  605.8	 5306.0	...
2050690	  772.5	  605.8	 5306.0	...
2050691	  772.5	  605.3	 5306.0	...
2050692	  772.5	  604.9	 5306.0	...
2050693	  772.6	  604.4	 5306.0	...
2050694	  772.6	  604.5	 5308.0	...
2050695	  772.6	  604.7	 5311.0	...
2050696	  772.5	  604.5	 5314.0	...
2050697	  772.4	  604.1	 5315.0	...
2050698	  772.3	  603.6	 5314.0	...
2050699	  772.3	  603.4	 5311.0	...
2050700	  772.4	  603.3	 5306.0	...
2050701	  772.4	  603.5	 5302.0	...
2050702	  772.4	  603.9	 5299.0	...
2050703	  772.4	  604.3	 5299.0	...
2050704	  772.4	  604.7	 5300.0	...
2050705	  772.7	  604.9	 5301.0	...
2050706	  772.9	  605.2	 5301.0	...
2050707	  773.1	  605.4	 5301.0	...
2050708	  773.1	  605.3	 5301.0	...
2050709	  773.1	  605.3	 5301.0	...
2050710	  773.1	  605.2	 5303.0	...
2050711	  773.1	  605.2	 5304.0	...
2050712	  773.1	  605.3	 5306.0	...
2050713	  773.1	  605.3	 5307.0	...
2050714	  773.1	  605.3	 5306.0	...
2050715	  773.2	  605.4	 5305.0	...
2050716	  773.2	  605.5	 5303.0	...
2050717	  773.2	  605.6	 5303.0	...
2050718	  773.1	  605.7	 5303.0	...
2050719	  773.0	  605.7	 5304.0	...
2050720	  773.1	  605.7	 5305.0	...
2050721	  773.2	  605.7	 5309.0	...
2050722	  773.3	  605.6	 5314.0	...
2050723	  773.2	  605.2	 5318.0	...
2050724	  773.1	  604.8	 5318.0	...
2050725	  773.0	  604.4	 5318.0	...
2050726	  773.2	  604.4	 5318.0	...
2050727	  773.5	  604.3	 5319.0	...
2050728	  773.5	  604.3	 5318.0	...
2050729	  773.3	  604.3	 5315.0	...
2050730	  773.1	  604.2	 5312.0	...
2050731	  773.1	  604.0	 5311.0	...
2050732	  773.0	  603.9	 5311.0	...
MSG	2050733 0000 _ Number Off
2050733	  773.0	  603.9	 5310.0	...
2050734	  773.0	  603.9	 5310.0	...
2050735	  773.4	  603.9	 5312.0	...
2050736	  773.7	  603.7	 5316.0	...
2050737	  774.0	  603.5	 5317.0	...
2050738	  774.0	  603.5	 5315.0	...
2050739	  774.0	  603.4	 5312.0	...
2050740	  774.0	  603.3	 5312.0	...
2050741	  774.1	  603.3	 5312.0	...
2050742	  774.2	  603.3	 5311.0	...
2050743	  774.2	  603.2	 5311.0	...
2050744	  774.2	  603.0	 5313.0	...
2050745	  774.3	  602.7	 5315.0	...
2050746	  774.3	  602.6	 5317.0	...
2050747	  774.2	  602.6	 5318.0	...
2050748	  774.0	  602.5	 5319.0	...
2050749	  773.8	  602.8	 5320.0	...
2050750	  773.7	  603.0	 5319.0	...
2050751	  773.7	  603.3	 5318.0	...
2050752	  773.7	  603.2	 5317.0	...
2050753	  773.7	  603.1	 5317.0	...
2050754	  774.0	  603.2	 5318.0	...
2050755	  774.2	  603.4	 5318.0	...
2050756	  774.4	  603.5	 5318.0	...
2050757	  774.4	  603.5	 5318.0	...
2050758	  774.4	  603.5	 5318.0	...
2050759	  774.4	  603.3	 5316.0	...
2050760	  774.3	  603.0	 5315.0	...
2050761	  774.2	  602.8	 5314.0	...
2050762	  773.3	  602.9	 5315.0	...
2050763	  771.7	  603.3	 5315.0	...
2050764	  769.7	  603.8	 5315.0	...
2050765	  767.7	  604.2	 5318.0	...
2050766	  766.3	  604.3	 5321.0	...
2050767	  764.6	  604.6	 5324.0	...
2050768	  763.1	  604.8	 5323.0	...
2050769	  761.1	  605.1	 5323.0	...
2050770	  759.7	  605.0	 5323.0	...
2050771	  758.6	  604.9	 5322.0	...
2050772	  758.0	  604.7	 5322.0	...
2050773	  757.5	  604.7	 5322.0	...
2050774	  757.2	  604.8	 5323.0	...
2050775	  757.5	  604.8	 5324.0	...
2050776	  758.3	  604.8	 5325.0	...
2050777	  759.5	  604.6	 5323.0	...
2050778	  761.1	  604.4	 5322.0	...
2050779	  762.2	  603.6	 5322.0	...
2050780	  762.8	  603.1	 5323.0	...
2050781	  763.0	  602.7	 5320.0	...
2050782	  763.3	  602.3	 5317.0	...
2050783	  763.5	  601.8	 5316.0	...
2050784	  763.6	  601.3	 5316.0	...
2050785	  763.7	  601.2	 5315.0	...
2050786	  763.7	  601.1	 5313.0	...
2050787	  763.9	  601.0	 5313.0	...
2050788	  764.0	  600.9	 5313.0	...
2050789	  764.1	  600.8	 5312.0	...
2050790	  764.1	  600.7	 5316.0	...
2050791	  764.1	  600.7	 5320.0	...
2050792	  764.6	  600.7	 5324.0	...
2050793	  765.0	  600.7	 5324.0	...
2050794	  765.4	  600.6	 5323.0	...
2050795	  765.3	  600.2	 5324.0	...
2050796	  765.2	  599.6	 5326.0	...
2050797	  765.1	  599.1	 5326.0	...
2050798	  764.8	  599.1	 5326.0	...
2050799	  764.5	  599.3	 5325.0	...
2050800	  764.2	  599.3	 5326.0	...
2050801	  764.1	  599.1	 5327.0	...
2050802	  764.1	  599.0	 5327.0	...
2050803	  764.1	  598.9	 5327.0	...
2050804	  764.3	  599.0	 5327.0	...
2050805	  764.8	  599.3	 5327.0	...
2050806	  765.3	  599.6	 5327.0	...
2050807	  765.3	  600.2	 5327.0	...
2050808	  765.2	  600.4	 5327.0	...
2050809	  765.0	  600.6	 5326.0	...
2050810	  765.0	  600.6	 5325.0	...
2050811	  765.0	  600.5	 5323.0	...
2050812	  765.0	  600.5	 5323.0	...
2050813	  764.9	  600.5	 5322.0	...
2050814	  764.7	  600.5	 5321.0	...
2050815	  764.8	  600.5	 5320.0	...
2050816	  765.3	  600.5	 5321.0	...
2050817	  765.8	  600.3	 5323.0	...
2050818	  766.1	  600.0	 5323.0	...
2050819	  766.0	  599.7	 5323.0	...
2050820	  765.8	  599.5	 5323.0	...
2050821	  765.6	  599.4	 5322.0	...
2050822	  765.3	  598.9	 5321.0	...
2050823	  765.2	  598.5	 5319.0	...
2050824	  765.3	  598.2	 5316.0	...
2050825	  765.3	  598.4	 5314.0	...
2050826	  765.4	  598.5	 5312.0	...
2050827	  765.5	  599.0	 5312.0	...
2050828	  765.7	  599.2	 5313.0	...
2050829	  765.9	  599.4	 5314.0	...
2050830	  766.0	  599.4	 5315.0	...
2050831	  766.0	  599.5	 5316.0	...
2050832	  766.1	  599.6	 5316.0	...
2050833	  766.2	  599.7	 5317.0	...
2050834	  766.2	  599.7	 5318.0	...
2050835	  766.3	  599.8	 5318.0	...
2050836	  766.3	  599.9	 5318.0	...
2050837	  766.4	  600.0	 5315.0	...
2050838	  766.4	  599.9	 5312.0	...
2050839	  766.5	  599.8	 5313.0	...
2050840	  766.7	  599.8	 5317.0	...
2050841	  766.8	  600.1	 5319.0	...
2050842	  767.0	  600.4	 5318.0	...
2050843	  767.2	  600.6	 5317.0	...
2050844	  767.4	  600.9	 5316.0	...
2050845	  767.4	  601.1	 5316.0	...
2050846	  767.3	  601.4	 5316.0	...
2050847	  767.5	  601.3	 5317.0	...
2050848	  767.7	  600.8	 5317.0	...
2050849	  767.8	  600.3	 5316.0	...
2050850	  767.7	  599.9	 5314.0	...
2050851	  767.4	  600.0	 5314.0	...
2050852	  767.1	  600.1	 5315.0	...
2050853	  766.9	  600.0	 5316.0	...
2050854	  766.9	  599.8	 5317.0	...
2050855	  766.9	  599.9	 5317.0	...
2050856	  767.1	  600.1	 5315.0	...
2050857	  767.2	  599.9	 5313.0	...
2050858	  767.3	  599.3	 5313.0	...
2050859	  767.2	  599.3	 5314.0	...
2050860	  767.2	  599.8	 5314.0	...
2050861	  767.5	  599.9	 5312.0	...
2050862	  767.8	  599.3	 5310.0	...
2050863	  768.0	  598.6	 5311.0	...
2050864	  767.8	  598.4	 5312.0	...
2050865	  767.6	  598.4	 5311.0	...
2050866	  767.3	  598.7	 5309.0	...
2050867	  767.2	  599.4	 5308.0	...
2050868	  767.0	  600.2	 5307.0	...
2050869	  766.8	  600.8	 5307.0	...
2050870	  766.8	  600.4	 5306.0	...
2050871	  767.0	  600.0	 5306.0	...
2050872	  767.4	  599.5	 5306.0	...
2050873	  767.7	  599.3	 5306.0	...
2050874	  767.9	  599.1	 5305.0	...
2050875	  767.9	  598.9	 5306.0	...
2050876	  767.9	  599.0	 5306.0	...
2050877	  767.8	  599.0	 5306.0	...
2050878	  767.6	  599.1	 5306.0	...
2050879	  767.5	  599.0	 5307.0	...
2050880	  767.3	  599.0	 5306.0	...
2050881	  767.3	  599.2	 5306.0	...
2050882	  767.2	  599.5	 5306.0	...
2050883	  767.2	  599.8	 5307.0	...
2050884	  767.2	  599.3	 5309.0	...
2050885	  767.2	  598.6	 5311.0	...
2050886	  767.2	  598.0	 5312.0	...
2050887	  767.2	  598.1	 5312.0	...
2050888	  767.2	  598.0	 5312.0	...
2050889	  767.2	  598.0	 5311.0	...
2050890	  767.4	  597.8	 5309.0	...
2050891	  767.4	  597.7	 5307.0	...
2050892	  767.4	  597.6	 5306.0	...
2050893	  767.4	  597.5	 5306.0	...
2050894	  767.5	  597.8	 5304.0	...
2050895	  767.2	  598.1	 5301.0	...
2050896	  766.8	  598.0	 5299.0	...
2050897	  766.7	  597.5	 5301.0	...
2050898	  767.0	  597.0	 5303.0	...
2050899	  767.4	  597.0	 5305.0	...
2050900	  767.4	  597.0	 5305.0	...
2050901	  767.4	  597.1	 5305.0	...
2050902	  767.4	  597.2	 5305.0	...
2050903	  767.4	  597.2	 5305.0	...
2050904	  767.4	  597.0	 5305.0	...
2050905	  767.4	  596.7	 5304.0	...
2050906	  767.3	  596.3	 5303.0	...
2050907	  767.6	  596.0	 5302.0	...
2050908	  767.9	  595.8	 5303.0	...
2050909	  768.3	  596.0	 5303.0	...
2050910	  768.4	  596.3	 5301.0	...
2050911	  768.2	  596.7	 5298.0	...
2050912	  768.0	  596.7	 5296.0	...
2050913	  767.7	  596.5	 5296.0	...
2050914	  767.7	  596.2	 5296.0	...
2050915	  767.7	  596.1	 5296.0	...
2050916	  767.9	  596.0	 5296.0	...
2050917	  768.1	  595.9	 5295.0	...
2050918	  768.3	  595.8	 5293.0	...
2050919	  768.3	  595.7	 5292.0	...
2050920	  768.1	  595.8	 5292.0	...
2050921	  767.9	  595.9	 5293.0	...
2050922	  767.7	  595.8	 5295.0	...
2050923	  767.7	  595.6	 5294.0	...
2050924	  767.9	  595.1	 5294.0	...
2050925	  768.1	  594.8	 5294.0	...
2050926	  768.3	  594.7	 5292.0	...
2050927	  768.1	  594.7	 5289.0	...
2050928	  768.0	  594.7	 5285.0	...
2050929	  767.9	  594.8	 5284.0	...
2050930	  767.7	  594.8	 5283.0	...
2050931	  767.5	  594.8	 5283.0	...
2050932	  767.4	  594.8	 5284.0	...
2050933	  767.4	  594.8	 5285.0	...
MSG	2050934 0000 _ Number On
2050934	  767.3	  594.8	 5286.0	...
2050935	  767.3	  595.0	 5286.0	...
2050936	  767.2	  595.2	 5285.0	...
2050937	  767.6	  595.4	 5284.0	...
2050938	  768.1	  595.3	 5285.0	...
2050939	  768.5	  595.2	 5285.0	...
2050940	  768.5	  595.2	 5283.0	...
2050941	  768.4	  595.2	 5281.0	...
2050942	  768.5	  595.5	 5279.0	...
2050943	  768.5	  595.8	 5279.0	...
2050944	  768.4	  596.2	 5278.0	...
2050945	  768.2	  595.8	 5277.0	...
2050946	  768.3	  595.3	 5277.0	...
2050947	  768.5	  594.7	 5278.0	...
2050948	  768.9	  594.5	 5279.0	...
2050949	  769.0	  594.5	 5281.0	...
2050950	  769.1	  594.4	 5283.0	...
2050951	  769.2	  594.3	 5280.0	...
2050952	  769.2	  594.4	 5277.0	...
2050953	  769.2	  594.6	 5274.0	...
2050954	  769.1	  594.8	 5275.0	...
2050955	  769.0	  594.7	 5276.0	...
2050956	  768.9	  594.6	 5277.0	...
2050957	  768.9	  594.4	 5277.0	...
2050958	  768.8	  594.2	 5276.0	...
2050959	  768.4	  594.1	 5276.0	...
2050960	  768.1	  594.2	 5275.0	...
2050961	  767.9	  594.1	 5274.0	...
2050962	  768.1	  594.0	 5272.0	...
2050963	  768.2	  593.9	 5270.0	...
2050964	  768.3	  594.1	 5268.0	...
2050965	  768.4	  594.1	 5267.0	...
2050966	  768.6	  594.0	 5267.0	...
2050967	  769.0	  593.8	 5269.0	...
2050968	  769.2	  593.7	 5269.0	...
2050969	  769.1	  593.6	 5268.0	...
2050970	  768.7	  593.6	 5267.0	...
2050971	  768.3	  593.6	 5265.0	...
2050972	  768.5	  593.7	 5261.0	...
2050973	  768.6	  593.8	 5257.0	...
2050974	  768.8	  594.0	 5255.0	...
2050975	  768.8	  594.0	 5254.0	...
2050976	  769.0	  593.8	 5254.0	...
2050977	  769.2	  593.6	 5255.0	...
2050978	  769.4	  593.6	 5257.0	...
2050979	  769.5	  593.8	 5258.0	...
2050980	  769.6	  593.8	 5257.0	...
2050981	  769.6	  593.8	 5257.0	...
2050982	  769.5	  593.6	 5256.0	...
2050983	  769.5	  593.7	 5256.0	...
2050984	  769.6	  593.9	 5257.0	...
2050985	  769.8	  594.5	 5257.0	...
2050986	  769.9	  594.9	 5256.0	...
2050987	  769.9	  595.4	 5255.0	...
2050988	  769.9	  595.6	 5253.0	...
2050989	  769.9	  595.8	 5253.0	...
2050990	  769.7	  595.8	 5250.0	...
2050991	  769.5	  595.8	 5247.0	...
2050992	  769.9	  595.5	 5245.0	...
2050993	  770.4	  595.1	 5246.0	...
2050994	  771.0	  595.1	 5247.0	...
2050995	  771.0	  595.3	 5247.0	...
2050996	  771.0	  595.5	 5247.0	...
2050997	  771.0	  595.4	 5247.0	...
2050998	  771.1	  595.4	 5247.0	...
2050999	  771.0	  595.5	 5246.0	...
2051000	  770.9	  595.8	 5244.0	...
2051001	  770.6	  596.0	 5242.0	...
2051002	  770.5	  596.1	 5241.0	...
2051003	  770.4	  596.0	 5239.0	...
2051004	  770.5	  596.0	 5238.0	...
2051005	  770.5	  596.1	 5238.0	...
2051006	  770.6	  596.1	 5238.0	...
2051007	  770.5	  596.1	 5238.0	...
2051008	  770.4	  595.9	 5238.0	...
2051009	  770.5	  595.3	 5238.0	...
2051010	  770.7	  594.8	 5239.0	...
2051011	  770.9	  594.4	 5239.0	...
2051012	  770.9	  594.4	 5236.0	...
2051013	  770.9	  594.5	 5232.0	...
2051014	  770.9	  594.5	 5229.0	...
2051015	  771.0	  595.1	 5228.0	...
2051016	  771.0	  595.7	 5226.0	...
2051017	  771.1	  596.3	 5225.0	...
2051018	  771.1	  596.4	 5221.0	...
2051019	  771.0	  596.4	 5217.0	...
2051020	  771.0	  596.5	 5215.0	...
2051021	  771.2	  596.4	 5217.0	...
2051022	  771.6	  596.3	 5216.0	...
2051023	  771.9	  596.4	 5214.0	...
2051024	  771.9	  596.7	 5210.0	...
2051025	  772.0	  597.1	 5205.0	...
2051026	  772.1	  597.4	 5200.0	...
2051027	  772.2	  597.7	 5196.0	...
2051028	  772.2	  598.3	 5194.0	...
2051029	  772.3	  599.2	 5190.0	...
2051030	  772.4	  600.0	 5186.0	...
2051031	  772.5	  600.2	 5185.0	...
2051032	  772.3	  600.2	 5186.0	...
2051033	  772.2	  600.3	 5186.0	...
2051034	  772.4	  600.6	 5186.0	...
2051035	  772.6	  601.2	 5185.0	...
2051036	  772.9	  602.0	 5184.0	...
2051037	  772.9	  602.8	 5182.0	...
2051038	  772.9	  603.1	 5181.0	...
2051039	  772.9	  603.1	 5177.0	...
2051040	  772.9	  603.1	 5174.0	...
2051041	  773.0	  603.2	 5171.0	...
2051042	  773.3	  603.3	 5167.0	...
2051043	  773.5	  603.2	 5163.0	...
2051044	  773.7	  603.1	 5163.0	...
2051045	  773.7	  603.0	 5165.0	...
2051046	  773.5	  603.2	 5165.0	...
2051047	  773.3	  602.9	 5161.0	...
2051048	  772.9	  602.5	 5158.0	...
2051049	  772.7	  601.7	 5158.0	...
2051050	  772.7	  601.2	 5158.0	...
2051051	  772.8	  600.7	 5158.0	...
2051052	  773.0	  600.6	 5158.0	...
2051053	  773.0	  600.4	 5159.0	...
2051054	  773.0	  600.3	 5159.0	...
2051055	  773.1	  601.0	 5160.0	...
2051056	  773.5	  601.8	 5161.0	...
2051057	  774.1	  602.5	 5161.0	...
2051058	  774.5	  602.4	 5160.0	...
2051059	  774.2	  602.3	 5158.0	...
2051060	  773.9	  602.4	 5157.0	...
2051061	  773.6	  603.2	 5150.0	...
2051062	  773.7	  603.9	 5143.0	...
2051063	  773.8	  605.2	 5137.0	...
2051064	  773.6	  606.1	 5135.0	...
2051065	  773.6	  607.6	 5132.0	...
2051066	  773.7	  608.6	 5130.0	...
2051067	  774.0	  609.3	 5129.0	...
2051068	  774.4	  610.5	 5128.0	...
EFIX R   2049699	2051068	1370	  771.5	  600.9	   5204
SSACC R  2051069
2051069	  774.7	  611.7	 5126.0	...
2051070	  775.1	  614.3	 5117.0	...
2051071	  775.4	  615.8	 5107.0	...
2051072	  775.7	  618.0	 5094.0	...
2051073	  775.8	  619.8	 5088.0	...
2051074	  776.0	  621.9	 5079.0	...
2051075	  776.0	  624.5	 5070.0	...
2051076	  775.6	  627.0	 5055.0	...
2051077	  775.2	  630.2	 5042.0	...
2051078	  775.2	  633.0	 5031.0	...
2051079	  775.5	  636.3	 5022.0	...
2051080	  775.8	  639.7	 5015.0	...
2051081	  775.8	  643.4	 5005.0	...
2051082	  775.5	  647.3	 4994.0	...
2051083	  775.1	  651.2	 4973.0	...
2051084	  775.1	  655.6	 4958.0	...
2051085	  775.2	  659.6	 4943.0	...
2051086	  775.4	  664.2	 4931.0	...
2051087	  775.2	  669.8	 4911.0	...
2051088	  775.1	  676.3	 4893.0	...
2051089	  775.0	  683.6	 4874.0	...
2051090	  775.4	  690.8	 4852.0	...
2051091	  775.7	  699.0	 4824.0	...
2051092	  776.3	  707.4	 4789.0	...
2051093	  776.1	  716.6	 4756.0	...
2051094	  776.3	  726.4	 4719.0	...
2051095	  776.3	  737.3	 4682.0	...
2051096	  777.3	  749.3	 4642.0	...
2051097	  778.4	  762.2	 4598.0	...
2051098	  780.1	  776.5	 4548.0	...
2051099	  781.2	  792.3	 4489.0	...
2051100	  781.9	  809.4	 4426.0	...
2051101	  782.6	  827.3	 4362.0	...
2051102	  783.8	  845.9	 4297.0	...
2051103	  784.8	  865.9	 4224.0	...
2051104	  786.0	  886.4	 4147.0	...
2051105	  786.7	  908.0	 4063.0	...
2051106	  788.4	  931.3	 3978.0	...
2051107	  789.4	  955.1	 3887.0	...
2051108	  790.6	  980.9	 3792.0	...
2051109	  791.4	 1006.9	 3694.0	...
2051110	  793.1	 1034.8	 3595.0	...
2051111	  795.0	 1063.8	 3490.0	...
2051112	  797.3	 1095.3	 3378.0	...
2051113	  799.0	 1129.0	 3255.0	...
2051114	  800.9	 1163.1	 3135.0	...
2051115	  803.0	 1197.9	 3010.0	...
2051116	  804.0	 1234.3	 2881.0	...
2051117	  804.5	 1259.6	 2791.0	...
2051118	  803.7	 1272.5	 2744.0	...
2051119	  803.7	 1272.5	 2744.0	...
SBLINK R 2051120
2051120	   .	   .	    0.0	...
2051121	   .	   .	    0.0	...
2051122	   .	   .	    0.0	...
2051123	   .	   .	    0.0	...
2051124	   .	   .	    0.0	...
2051125	   .	   .	    0.0	...
2051126	   .	   .	    0.0	...
2051127	   .	   .	    0.0	...
2051128	   .	   .	    0.0	...
2051129	   .	   .	    0.0	...
2051130	   .	   .	    0.0	...
2051131	   .	   .	    0.0	...
2051132	   .	   .	    0.0	...
2051133	   .	   .	    0.0	...
2051134	   .	   .	    0.0	...
2051135	   .	   .	    0.0	...
2051136	   .	   .	    0.0	...
2051137	   .	   .	    0.0	...
2051138	   .	   .	    0.0	...
2051139	   .	   .	    0.0	...
2051140	   .	   .	    0.0	...
2051141	   .	   .	    0.0	...
2051142	   .	   .	    0.0	...
2051143	   .	   .	    0.0	...
2051144	   .	   .	    0.0	...
2051145	   .	   .	    0.0	...
2051146	   .	   .	    0.0	...
2051147	   .	   .	    0.0	...
2051148	   .	   .	    0.0	...
2051149	   .	   .	    0.0	...
2051150	   .	   .	    0.0	...
2051151	   .	   .	    0.0	...
2051152	   .	   .	    0.0	...
2051153	   .	   .	    0.0	...
2051154	   .	   .	    0.0	...
2051155	   .	   .	    0.0	...
2051156	   .	   .	    0.0	...
2051157	   .	   .	    0.0	...
2051158	   .	   .	    0.0	...
2051159	   .	   .	    0.0	...
2051160	   .	   .	    0.0	...
2051161	   .	   .	    0.0	...
2051162	   .	   .	    0.0	...
2051163	   .	   .	    0.0	...
2051164	   .	   .	    0.0	...
2051165	   .	   .	    0.0	...
2051166	   .	   .	    0.0	...
2051167	   .	   .	    0.0	...
2051168	   .	   .	    0.0	...
2051169	   .	   .	    0.0	...
2051170	   .	   .	    0.0	...
2051171	   .	   .	    0.0	...
2051172	   .	   .	    0.0	...
2051173	   .	   .	    0.0	...
2051174	   .	   .	    0.0	...
2051175	   .	   .	    0.0	...
2051176	   .	   .	    0.0	...
2051177	   .	   .	    0.0	...
2051178	   .	   .	    0.0	...
2051179	   .	   .	    0.0	...
2051180	   .	   .	    0.0	...
2051181	   .	   .	    0.0	...
2051182	   .	   .	    0.0	...
2051183	   .	   .	    0.0	...
2051184	   .	   .	    0.0	...
2051185	   .	   .	    0.0	...
2051186	   .	   .	    0.0	...
2051187	   .	   .	    0.0	...
2051188	   .	   .	    0.0	...
2051189	   .	   .	    0.0	...
2051190	   .	   .	    0.0	...
2051191	   .	   .	    0.0	...
2051192	   .	   .	    0.0	...
2051193	   .	   .	    0.0	...
2051194	   .	   .	    0.0	...
2051195	   .	   .	    0.0	...
2051196	   .	   .	    0.0	...
2051197	   .	   .	    0.0	...
2051198	   .	   .	    0.0	...
2051199	   .	   .	    0.0	...
2051200	   .	   .	    0.0	...
2051201	   .	   .	    0.0	...
2051202	   .	   .	    0.0	...
2051203	   .	   .	    0.0	...
2051204	   .	   .	    0.0	...
2051205	   .	   .	    0.0	...
2051206	   .	   .	    0.0	...
2051207	   .	   .	    0.0	...
2051208	   .	   .	    0.0	...
2051209	   .	   .	    0.0	...
2051210	   .	   .	    0.0	...
2051211	   .	   .	    0.0	...
2051212	   .	   .	    0.0	...
2051213	   .	   .	    0.0	...
2051214	   .	   .	    0.0	...
2051215	   .	   .	    0.0	...
2051216	   .	   .	    0.0	...
2051217	   .	   .	    0.0	...
2051218	   .	   .	    0.0	...
2051219	   .	   .	    0.0	...
2051220	   .	   .	    0.0	...
2051221	   .	   .	    0.0	...
2051222	   .	   .	    0.0	...
2051223	   .	   .	    0.0	...
2051224	   .	   .	    0.0	...
2051225	   .	   .	    0.0	...
2051226	   .	   .	    0.0	...
2051227	   .	   .	    0.0	...
2051228	   .	   .	    0.0	...
2051229	   .	   .	    0.0	...
2051230	   .	   .	    0.0	...
2051231	   .	   .	    0.0	...
2051232	   .	   .	    0.0	...
2051233	   .	   .	    0.0	...
2051234	   .	   .	    0.0	...
2051235	   .	   .	    0.0	...
2051236	   .	   .	    0.0	...
2051237	   .	   .	    0.0	...
2051238	   .	   .	    0.0	...
2051239	   .	   .	    0.0	...
2051240	   .	   .	    0.0	...
2051241	   .	   .	    0.0	...
2051242	   .	   .	    0.0	...
2051243	   .	   .	    0.0	...
2051244	   .	   .	    0.0	...
2051245	   .	   .	    0.0	...
2051246	   .	   .	    0.0	...
2051247	   .	   .	    0.0	...
2051248	   .	   .	    0.0	...
MSG	2051249 0000 _ Number Off
2051249	   .	   .	    0.0	...
2051250	   .	   .	    0.0	...
2051251	   .	   .	    0.0	...
2051252	   .	   .	    0.0	...
2051253	   .	   .	    0.0	...
2051254	   .	   .	    0.0	...
2051255	   .	   .	    0.0	...
2051256	   .	   .	    0.0	...
2051257	   .	   .	    0.0	...
2051258	   .	   .	    0.0	...
2051259	   .	   .	    0.0	...
2051260	   .	   .	    0.0	...
2051261	   .	   .	    0.0	...
2051262	   .	   .	    0.0	...
2051263	   .	   .	    0.0	...
2051264	   .	   .	    0.0	...
2051265	   .	   .	    0.0	...
2051266	   .	   .	    0.0	...
EBLINK R 2051120	2051266	147
2051267	  800.2	 1256.1	 2755.0	...
2051268	  800.2	 1256.1	 2755.0	...
2051269	  799.7	 1252.4	 2765.0	...
2051270	  798.6	 1244.2	 2794.0	...
2051271	  797.2	 1233.0	 2833.0	...
2051272	  796.1	 1221.8	 2875.0	...
2051273	  795.2	 1211.9	 2912.0	...
2051274	  794.1	 1201.1	 2950.0	...
2051275	  793.4	 1190.0	 2988.0	...
2051276	  793.5	 1180.2	 3017.0	...
2051277	  793.5	 1170.5	 3052.0	...
2051278	  793.3	 1161.8	 3084.0	...
2051279	  792.6	 1151.8	 3121.0	...
2051280	  792.3	 1141.9	 3151.0	...
2051281	  792.1	 1132.9	 3182.0	...
2051282	  791.7	 1124.5	 3206.0	...
2051283	  791.1	 1117.5	 3230.0	...
2051284	  790.6	 1109.4	 3257.0	...
2051285	  790.4	 1101.1	 3292.0	...
2051286	  790.0	 1092.7	 3320.0	...
2051287	  789.9	 1084.8	 3350.0	...
2051288	  789.6	 1077.2	 3374.0	...
2051289	  789.3	 1069.4	 3405.0	...
2051290	  789.0	 1062.0	 3430.0	...
2051291	  788.9	 1054.7	 3456.0	...
2051292	  789.0	 1048.2	 3475.0	...
2051293	  788.7	 1041.6	 3504.0	...
2051294	  788.1	 1035.1	 3530.0	...
2051295	  787.5	 1028.2	 3557.0	...
2051296	  787.2	 1021.3	 3576.0	...
2051297	  787.0	 1014.6	 3601.0	...
2051298	  786.9	 1008.0	 3624.0	...
2051299	  786.6	 1001.2	 3646.0	...
2051300	  786.8	  994.7	 3667.0	...
2051301	  786.8	  987.7	 3686.0	...
2051302	  787.0	  980.8	 3709.0	...
2051303	  786.9	  974.0	 3732.0	...
2051304	  786.8	  968.2	 3756.0	...
2051305	  786.0	  962.2	 3777.0	...
2051306	  785.5	  956.2	 3800.0	...
2051307	  785.4	  951.1	 3816.0	...
2051308	  785.4	  945.7	 3838.0	...
2051309	  785.3	  940.8	 3857.0	...
2051310	  785.7	  935.8	 3879.0	...
2051311	  785.9	  930.9	 3897.0	...
2051312	  786.2	  926.5	 3910.0	...
2051313	  785.6	  920.2	 3928.0	...
2051314	  785.2	  915.2	 3942.0	...
2051315	  784.8	  909.7	 3961.0	...
2051316	  784.5	  905.6	 3975.0	...
2051317	  784.2	  901.1	 3990.0	...
2051318	  783.9	  896.0	 4004.0	...
2051319	  783.9	  891.4	 4020.0	...
2051320	  783.8	  886.3	 4037.0	...
2051321	  784.1	  882.1	 4052.0	...
2051322	  784.2	  876.7	 4071.0	...
2051323	  784.0	  871.3	 4086.0	...
2051324	  784.0	  866.0	 4105.0	...
2051325	  784.0	  860.7	 4116.0	...
2051326	  784.2	  856.0	 4130.0	...
2051327	  783.8	  850.7	 4146.0	...
2051328	  784.1	  847.0	 4163.0	...
2051329	  784.3	  842.6	 4180.0	...
2051330	  784.5	  838.5	 4187.0	...
2051331	  784.5	  833.1	 4203.0	...
2051332	  784.6	  828.4	 4215.0	...
ESACC R  2051069	2051332	264	  774.7	  611.7	  784.6	  828.4	   4.63	   3270
SFIX R   2051333
2051333	  784.6	  824.4	 4231.0	...
2051334	  784.2	  821.1	 4238.0	...
2051335	  783.8	  817.6	 4249.0	...
2051336	  783.9	  813.7	 4261.0	...
2051337	  784.1	  810.2	 4274.0	...
2051338	  784.3	  807.2	 4284.0	...
2051339	  784.1	  804.5	 4295.0	...
2051340	  784.0	  801.4	 4305.0	...
2051341	  783.9	  798.5	 4313.0	...
2051342	  783.7	  795.5	 4320.0	...
2051343	  783.3	  792.4	 4328.0	...
2051344	  782.9	  789.2	 4335.0	...
2051345	  782.5	  786.0	 4342.0	...
2051346	  782.2	  783.6	 4351.0	...
2051347	  782.3	  781.6	 4363.0	...
2051348	  782.4	  779.6	 4374.0	...
2051349	  782.5	  777.2	 4383.0	...
2051350	  782.2	  774.5	 4391.0	...
2051351	  781.9	  771.6	 4397.0	...
2051352	  781.6	  768.4	 4403.0	...
2051353	  781.4	  765.2	 4409.0	...
2051354	  781.2	  762.3	 4414.0	...
2051355	  781.1	  760.2	 4418.0	...
2051356	  781.0	  757.6	 4427.0	...
2051357	  780.9	  755.1	 4436.0	...
2051358	  780.9	  752.6	 4448.0	...
2051359	  781.0	  750.9	 4454.0	...
2051360	  780.9	  748.6	 4460.0	...
2051361	  780.7	  746.5	 4462.0	...
2051362	  780.8	  744.2	 4463.0	...
2051363	  781.0	  742.0	 4469.0	...
2051364	  781.1	  738.6	 4473.0	...
2051365	  781.1	  736.3	 4477.0	...
2051366	  780.8	  734.1	 4482.0	...
2051367	  780.7	  732.7	 4487.0	...
2051368	  780.4	  730.7	 4492.0	...
2051369	  780.2	  728.9	 4494.0	...
2051370	  780.0	  727.0	 4498.0	...
2051371	  780.4	  724.8	 4502.0	...
2051372	  780.8	  723.3	 4506.0	...
2051373	  781.2	  721.7	 4509.0	...
2051374	  780.9	  720.2	 4512.0	...
2051375	  780.6	  718.4	 4512.0	...
2051376	  780.5	  716.3	 4514.0	...
2051377	  780.5	  715.1	 4518.0	...
2051378	  780.4	  712.9	 4525.0	...
2051379	  780.7	  710.9	 4531.0	...
2051380	  781.0	  708.4	 4535.0	...
2051381	  781.2	  707.3	 4537.0	...
2051382	  781.0	  706.2	 4539.0	...
2051383	  780.8	  705.5	 4541.0	...
2051384	  780.7	  703.3	 4543.0	...
2051385	  780.6	  701.3	 4544.0	...
2051386	  780.8	  699.0	 4546.0	...
2051387	  781.0	  697.5	 4548.0	...
2051388	  781.3	  695.7	 4551.0	...
2051389	  781.2	  694.0	 4554.0	...
2051390	  781.1	  692.3	 4565.0	...
2051391	  781.0	  690.8	 4573.0	...
2051392	  780.8	  689.5	 4581.0	...
2051393	  780.8	  688.7	 4582.0	...
2051394	  780.7	  686.9	 4583.0	...
2051395	  780.7	  685.0	 4584.0	...
2051396	  780.7	  683.2	 4587.0	...
2051397	  780.7	  682.1	 4590.0	...
2051398	  780.8	  681.3	 4592.0	...
2051399	  780.7	  679.1	 4591.0	...
2051400	  780.7	  677.6	 4591.0	...
2051401	  780.8	  675.5	 4590.0	...
2051402	  781.0	  674.7	 4592.0	...
2051403	  781.1	  673.5	 4594.0	...
2051404	  781.1	  672.4	 4597.0	...
2051405	  781.1	  671.3	 4602.0	...
2051406	  781.0	  670.1	 4606.0	...
2051407	  781.1	  669.1	 4607.0	...
2051408	  781.3	  667.9	 4607.0	...
2051409	  781.5	  667.1	 4608.0	...
2051410	  781.4	  666.2	 4610.0	...
2051411	  781.3	  665.6	 4612.0	...
2051412	  781.2	  665.1	 4613.0	...
2051413	  781.6	  663.8	 4616.0	...
2051414	  782.1	  662.6	 4619.0	...
2051415	  782.7	  660.8	 4621.0	...
2051416	  782.7	  660.0	 4621.0	...
2051417	  782.7	  658.4	 4621.0	...
2051418	  782.6	  657.6	 4621.0	...
2051419	  782.5	  656.3	 4621.0	...
2051420	  782.5	  655.6	 4621.0	...
2051421	  782.5	  654.4	 4621.0	...
2051422	  782.6	  653.5	 4622.0	...
2051423	  782.7	  651.9	 4623.0	...
2051424	  782.8	  651.0	 4624.0	...
2051425	  782.7	  649.8	 4624.0	...
2051426	  782.7	  649.3	 4624.0	...
2051427	  782.7	  648.3	 4626.0	...
2051428	  782.8	  647.5	 4629.0	...
2051429	  782.7	  646.8	 4633.0	...
2051430	  782.6	  646.2	 4637.0	...
2051431	  782.4	  645.6	 4634.0	...
2051432	  782.4	  645.0	 4630.0	...
2051433	  782.6	  644.4	 4626.0	...
2051434	  782.8	  644.0	 4624.0	...
2051435	  783.0	  643.0	 4622.0	...
2051436	  783.0	  642.0	 4620.0	...
2051437	  782.9	  640.9	 4620.0	...
2051438	  783.0	  640.2	 4621.0	...
2051439	  783.0	  639.6	 4621.0	...
2051440	  783.0	  639.1	 4621.0	...
2051441	  783.1	  638.7	 4624.0	...
2051442	  783.2	  637.9	 4627.0	...
2051443	  783.3	  636.9	 4630.0	...
2051444	  783.1	  636.0	 4627.0	...
2051445	  783.0	  635.6	 4624.0	...
2051446	  783.0	  635.7	 4621.0	...
2051447	  783.0	  635.9	 4621.0	...
2051448	  783.0	  636.1	 4622.0	...
2051449	  783.3	  636.1	 4622.0	...
MSG	2051450 0000 _ Number On
2051450	  783.5	  636.3	 4623.0	...
2051451	  783.9	  636.4	 4622.0	...
2051452	  783.9	  635.4	 4622.0	...
2051453	  783.8	  634.2	 4621.0	...
2051454	  783.5	  633.1	 4618.0	...
2051455	  783.2	  633.3	 4615.0	...
2051456	  783.0	  633.7	 4612.0	...
2051457	  783.2	  633.9	 4612.0	...
2051458	  783.5	  634.4	 4611.0	...
2051459	  783.8	  634.7	 4607.0	...
2051460	  783.7	  634.7	 4603.0	...
2051461	  783.4	  634.5	 4602.0	...
2051462	  783.0	  634.2	 4603.0	...
2051463	  782.9	  634.3	 4604.0	...
2051464	  783.2	  634.4	 4602.0	...
2051465	  783.6	  634.4	 4599.0	...
2051466	  783.7	  634.4	 4596.0	...
2051467	  783.7	  634.5	 4594.0	...
2051468	  783.9	  634.5	 4594.0	...
2051469	  784.2	  634.4	 4594.0	...
2051470	  784.5	  634.3	 4588.0	...
2051471	  784.6	  633.8	 4582.0	...
2051472	  784.7	  633.2	 4577.0	...
2051473	  784.8	  632.3	 4577.0	...
2051474	  784.8	  631.8	 4577.0	...
2051475	  784.8	  631.3	 4577.0	...
2051476	  784.8	  631.2	 4578.0	...
2051477	  784.8	  631.1	 4578.0	...
2051478	  784.8	  631.0	 4578.0	...
2051479	  784.8	  630.8	 4578.0	...
2051480	  784.8	  630.3	 4579.0	...
2051481	  784.8	  629.8	 4580.0	...
2051482	  784.6	  629.3	 4582.0	...
2051483	  784.5	  629.4	 4582.0	...
2051484	  784.7	  629.4	 4583.0	...
2051485	  785.2	  629.2	 4583.0	...
2051486	  785.8	  628.8	 4581.0	...
2051487	  786.0	  628.5	 4576.0	...
2051488	  786.3	  628.7	 4571.0	...
2051489	  786.4	  629.0	 4568.0	...
2051490	  786.7	  628.9	 4568.0	...
2051491	  787.0	  628.6	 4567.0	...
2051492	  787.2	  628.0	 4567.0	...
2051493	  787.2	  627.7	 4566.0	...
2051494	  787.0	  627.3	 4565.0	...
2051495	  786.9	  627.0	 4565.0	...
2051496	  786.6	  626.8	 4564.0	...
2051497	  786.3	  626.7	 4564.0	...
2051498	  786.1	  626.5	 4564.0	...
2051499	  786.1	  625.7	 4562.0	...
2051500	  786.1	  624.9	 4561.0	...
2051501	  786.1	  624.4	 4561.0	...
2051502	  786.2	  623.6	 4561.0	...
2051503	  786.6	  622.8	 4561.0	...
2051504	  787.0	  622.0	 4563.0	...
2051505	  787.3	  621.9	 4565.0	...
2051506	  787.0	  621.9	 4567.0	...
2051507	  786.6	  621.5	 4570.0	...
2051508	  786.4	  621.1	 4573.0	...
2051509	  786.5	  620.7	 4576.0	...
2051510	  786.8	  620.5	 4573.0	...
2051511	  787.0	  620.2	 4569.0	...
2051512	  787.3	  619.8	 4566.0	...
2051513	  787.5	  619.5	 4566.0	...
2051514	  787.7	  619.5	 4566.0	...
2051515	  787.7	  619.4	 4566.0	...
2051516	  787.6	  618.9	 4566.0	...
2051517	  787.7	  618.3	 4566.0	...
2051518	  787.7	  617.8	 4566.0	...
2051519	  787.8	  617.7	 4565.0	...
2051520	  787.8	  617.7	 4564.0	...
2051521	  787.8	  617.7	 4563.0	...
2051522	  787.7	  617.6	 4563.0	...
2051523	  787.7	  617.4	 4563.0	...
2051524	  787.7	  617.3	 4563.0	...
2051525	  787.6	  616.6	 4563.0	...
2051526	  787.5	  616.0	 4563.0	...
2051527	  787.5	  615.6	 4564.0	...
2051528	  787.5	  615.7	 4564.0	...
2051529	  787.5	  615.4	 4565.0	...
2051530	  787.4	  615.1	 4566.0	...
2051531	  787.3	  614.8	 4566.0	...
2051532	  787.3	  615.0	 4565.0	...
2051533	  787.4	  615.2	 4564.0	...
2051534	  787.3	  615.2	 4563.0	...
2051535	  787.2	  615.2	 4559.0	...
2051536	  787.3	  614.8	 4557.0	...
2051537	  787.5	  614.3	 4554.0	...
2051538	  787.7	  613.8	 4555.0	...
2051539	  787.7	  613.5	 4556.0	...
2051540	  788.0	  613.0	 4557.0	...
2051541	  788.4	  612.6	 4557.0	...
2051542	  788.4	  612.6	 4559.0	...
2051543	  788.2	  612.4	 4561.0	...
2051544	  787.9	  611.9	 4563.0	...
2051545	  787.8	  611.3	 4562.0	...
2051546	  787.6	  610.8	 4560.0	...
2051547	  787.4	  610.8	 4558.0	...
2051548	  787.5	  610.7	 4557.0	...
2051549	  787.6	  610.4	 4558.0	...
2051550	  787.6	  610.0	 4559.0	...
2051551	  787.5	  609.8	 4561.0	...
2051552	  787.7	  609.9	 4564.0	...
2051553	  787.9	  610.1	 4566.0	...
2051554	  788.2	  610.2	 4567.0	...
2051555	  788.2	  610.2	 4566.0	...
2051556	  788.3	  610.2	 4565.0	...
2051557	  788.3	  610.1	 4564.0	...
2051558	  788.4	  610.0	 4560.0	...
2051559	  788.4	  610.0	 4558.0	...
2051560	  788.1	  610.0	 4556.0	...
2051561	  787.7	  610.1	 4557.0	...
2051562	  787.6	  610.0	 4558.0	...
2051563	  787.5	  610.0	 4558.0	...
2051564	  787.5	  609.9	 4556.0	...
2051565	  787.5	  610.3	 4554.0	...
2051566	  787.5	  610.7	 4553.0	...
2051567	  787.4	  610.7	 4554.0	...
2051568	  787.2	  610.3	 4554.0	...
2051569	  787.1	  610.2	 4555.0	...
2051570	  787.1	  610.6	 4554.0	...
2051571	  787.2	  610.7	 4554.0	...
2051572	  787.3	  610.5	 4555.0	...
2051573	  787.3	  610.3	 4553.0	...
2051574	  787.2	  610.4	 4550.0	...
2051575	  787.2	  610.5	 4547.0	...
2051576	  787.1	  610.6	 4547.0	...
2051577	  787.1	  610.3	 4546.0	...
2051578	  787.2	  610.1	 4546.0	...
2051579	  787.3	  609.8	 4547.0	...
2051580	  787.5	  609.9	 4548.0	...
2051581	  787.5	  610.0	 4548.0	...
2051582	  787.4	  610.1	 4548.0	...
2051583	  787.3	  610.1	 4547.0	...
2051584	  787.1	  610.1	 4547.0	...
2051585	  786.8	  609.6	 4547.0	...
2051586	  786.6	  609.2	 4547.0	...
2051587	  786.6	  608.8	 4546.0	...
2051588	  786.6	  609.0	 4545.0	...
2051589	  786.7	  609.2	 4544.0	...
2051590	  786.8	  609.3	 4544.0	...
2051591	  786.8	  609.2	 4544.0	...
2051592	  786.7	  609.1	 4544.0	...
2051593	  786.8	  609.1	 4544.0	...
2051594	  787.0	  609.0	 4545.0	...
2051595	  787.1	  608.8	 4546.0	...
2051596	  787.1	  608.7	 4544.0	...
2051597	  787.0	  608.7	 4541.0	...
2051598	  787.0	  608.7	 4538.0	...
2051599	  787.1	  608.8	 4537.0	...
2051600	  787.2	  608.6	 4537.0	...
2051601	  787.3	  608.2	 4536.0	...
2051602	  787.3	  607.9	 4534.0	...
2051603	  787.3	  607.9	 4534.0	...
2051604	  787.3	  607.9	 4534.0	...
2051605	  787.3	  607.9	 4536.0	...
2051606	  787.3	  607.8	 4537.0	...
2051607	  787.2	  607.8	 4538.0	...
2051608	  787.0	  607.8	 4537.0	...
2051609	  786.6	  607.6	 4536.0	...
2051610	  786.3	  607.4	 4536.0	...
2051611	  786.1	  607.2	 4537.0	...
2051612	  786.0	  607.0	 4539.0	...
2051613	  785.8	  606.8	 4539.0	...
2051614	  785.7	  606.9	 4538.0	...
2051615	  786.0	  607.1	 4536.0	...
2051616	  786.5	  607.4	 4535.0	...
2051617	  786.8	  607.3	 4538.0	...
2051618	  786.7	  607.4	 4541.0	...
2051619	  786.5	  607.4	 4543.0	...
2051620	  786.4	  607.4	 4542.0	...
2051621	  786.4	  607.4	 4542.0	...
2051622	  786.2	  606.9	 4541.0	...
2051623	  786.0	  606.3	 4541.0	...
2051624	  785.8	  605.8	 4539.0	...
2051625	  785.7	  605.9	 4538.0	...
2051626	  785.9	  605.9	 4536.0	...
2051627	  786.2	  605.9	 4537.0	...
2051628	  786.2	  606.0	 4538.0	...
2051629	  786.1	  606.1	 4538.0	...
2051630	  786.0	  605.9	 4538.0	...
2051631	  786.0	  605.6	 4538.0	...
2051632	  786.0	  605.2	 4538.0	...
2051633	  786.1	  605.1	 4540.0	...
2051634	  786.0	  605.0	 4542.0	...
2051635	  786.0	  605.0	 4544.0	...
2051636	  786.0	  605.1	 4544.0	...
2051637	  786.0	  605.3	 4545.0	...
2051638	  786.0	  605.4	 4545.0	...
2051639	  786.1	  605.9	 4544.0	...
2051640	  786.1	  606.4	 4542.0	...
2051641	  786.0	  606.8	 4540.0	...
2051642	  785.7	  606.5	 4540.0	...
2051643	  785.5	  606.2	 4539.0	...
2051644	  785.5	  605.6	 4539.0	...
2051645	  785.5	  605.2	 4537.0	...
2051646	  785.6	  604.9	 4536.0	...
2051647	  786.0	  604.7	 4536.0	...
2051648	  786.4	  604.4	 4537.0	...
2051649	  786.5	  604.1	 4538.0	...
2051650	  786.2	  604.0	 4536.0	...
2051651	  785.9	  604.1	 4534.0	...
2051652	  785.8	  604.2	 4535.0	...
2051653	  785.8	  604.3	 4536.0	...
2051654	  785.7	  604.4	 4537.0	...
2051655	  785.7	  604.5	 4537.0	...
2051656	  785.8	  604.5	 4536.0	...
2051657	  785.8	  604.3	 4536.0	...
2051658	  785.9	  604.2	 4536.0	...
2051659	  785.9	  604.3	 4535.0	...
2051660	  785.9	  604.5	 4535.0	...
2051661	  785.7	  604.5	 4534.0	...
2051662	  785.6	  604.2	 4534.0	...
2051663	  785.3	  604.1	 4533.0	...
2051664	  785.0	  604.3	 4531.0	...
2051665	  784.8	  604.5	 4530.0	...
2051666	  784.7	  604.6	 4530.0	...
2051667	  784.6	  604.6	 4530.0	...
2051668	  784.6	  604.5	 4532.0	...
2051669	  784.7	  604.5	 4533.0	...
2051670	  784.8	  604.4	 4534.0	...
2051671	  784.8	  604.4	 4533.0	...
2051672	  784.7	  604.3	 4532.0	...
2051673	  784.7	  604.2	 4531.0	...
2051674	  784.7	  604.2	 4531.0	...
2051675	  784.8	  604.0	 4530.0	...
2051676	  784.9	  603.8	 4529.0	...
2051677	  784.8	  602.9	 4528.0	...
2051678	  784.6	  602.3	 4528.0	...
2051679	  784.4	  602.1	 4529.0	...
2051680	  784.1	  602.5	 4531.0	...
2051681	  784.0	  602.8	 4531.0	...
2051682	  784.0	  602.5	 4531.0	...
2051683	  784.3	  602.6	 4530.0	...
2051684	  784.7	  602.9	 4529.0	...
2051685	  785.0	  603.3	 4528.0	...
2051686	  785.2	  603.4	 4526.0	...
2051687	  785.0	  603.7	 4525.0	...
2051688	  784.7	  604.0	 4524.0	...
2051689	  784.5	  604.3	 4524.0	...
2051690	  784.5	  604.5	 4522.0	...
2051691	  784.6	  604.2	 4519.0	...
2051692	  784.7	  603.9	 4517.0	...
2051693	  784.8	  603.8	 4517.0	...
2051694	  784.8	  604.1	 4519.0	...
2051695	  784.8	  604.3	 4522.0	...
2051696	  784.7	  604.3	 4526.0	...
2051697	  784.4	  604.2	 4528.0	...
2051698	  784.1	  604.0	 4528.0	...
2051699	  784.3	  603.9	 4529.0	...
2051700	  784.6	  604.1	 4529.0	...
2051701	  784.9	  604.2	 4529.0	...
2051702	  784.8	  604.1	 4528.0	...
2051703	  784.6	  603.9	 4528.0	...
2051704	  784.4	  603.6	 4526.0	...
2051705	  784.3	  603.6	 4524.0	...
2051706	  784.2	  603.5	 4521.0	...
2051707	  784.1	  603.4	 4520.0	...
2051708	  784.1	  603.4	 4519.0	...
2051709	  784.1	  603.8	 4518.0	...
2051710	  784.2	  604.2	 4520.0	...
2051711	  784.3	  604.2	 4521.0	...
2051712	  784.4	  603.7	 4522.0	...
2051713	  784.2	  603.2	 4523.0	...
2051714	  784.1	  603.1	 4524.0	...
2051715	  784.1	  603.1	 4525.0	...
2051716	  784.3	  603.1	 4525.0	...
2051717	  784.5	  603.2	 4525.0	...
2051718	  784.3	  603.2	 4525.0	...
2051719	  783.9	  603.3	 4524.0	...
2051720	  783.6	  603.4	 4524.0	...
2051721	  783.8	  603.4	 4524.0	...
2051722	  784.0	  603.4	 4523.0	...
2051723	  784.3	  603.4	 4521.0	...
2051724	  784.3	  603.3	 4519.0	...
2051725	  784.3	  603.1	 4517.0	...
2051726	  784.4	  603.5	 4516.0	...
2051727	  784.5	  603.9	 4514.0	...
2051728	  784.6	  604.3	 4514.0	...
2051729	  784.3	  604.3	 4515.0	...
2051730	  783.8	  604.2	 4515.0	...
2051731	  783.4	  604.2	 4514.0	...
2051732	  783.4	  604.3	 4513.0	...
2051733	  783.7	  604.4	 4512.0	...
2051734	  784.0	  604.5	 4511.0	...
2051735	  784.1	  604.6	 4510.0	...
2051736	  784.2	  605.1	 4509.0	...
2051737	  784.3	  605.5	 4509.0	...
2051738	  784.6	  606.0	 4509.0	...
2051739	  784.8	  606.1	 4509.0	...
2051740	  785.1	  606.2	 4509.0	...
2051741	  785.2	  606.2	 4510.0	...
2051742	  785.3	  606.4	 4510.0	...
2051743	  784.8	  606.6	 4508.0	...
2051744	  783.8	  606.9	 4507.0	...
2051745	  782.6	  607.2	 4505.0	...
EFIX R   2051333	2051745	413	  784.7	  638.1	   4542
SSACC R  2051746
2051746	  780.8	  607.6	 4504.0	...
2051747	  779.4	  607.9	 4502.0	...
2051748	  777.0	  608.4	 4502.0	...
2051749	  774.8	  608.9	 4503.0	...
2051750	  772.3	  609.2	 4504.0	...
2051751	  770.4	  609.2	 4505.0	...
ESACC R  2051746	2051751	6	  780.8	  607.6	  770.4	  609.2	   0.22	     38
SFIX R   2051752
2051752	  769.2	  609.0	 4505.0	...
2051753	  768.0	  609.2	 4507.0	...
2051754	  767.6	  609.3	 4508.0	...
2051755	  767.3	  609.1	 4510.0	...
2051756	  767.3	  608.8	 4511.0	...
2051757	  767.3	  608.2	 4513.0	...
2051758	  767.6	  607.7	 4509.0	...
2051759	  768.1	  607.3	 4505.0	...
2051760	  768.5	  607.0	 4504.0	...
2051761	  768.7	  606.9	 4506.0	...
2051762	  768.7	  606.9	 4508.0	...
2051763	  769.1	  606.8	 4507.0	...
MSG	2051764 0000 _ Number Off
2051764	  769.8	  606.1	 4507.0	...
2051765	  770.5	  605.4	 4508.0	...
2051766	  770.7	  604.9	 4509.0	...
2051767	  770.8	  604.7	 4509.0	...
2051768	  770.9	  604.2	 4509.0	...
2051769	  771.0	  603.9	 4509.0	...
2051770	  770.8	  603.7	 4508.0	...
2051771	  770.6	  604.2	 4504.0	...
2051772	  770.1	  604.7	 4503.0	...
2051773	  769.9	  605.2	 4501.0	...
2051774	  770.0	  605.1	 4501.0	...
2051775	  770.3	  605.0	 4501.0	...
2051776	  770.3	  605.4	 4502.0	...
2051777	  770.1	  605.9	 4502.0	...
2051778	  769.8	  606.4	 4503.0	...
2051779	  769.9	  606.1	 4506.0	...
2051780	  770.0	  605.8	 4508.0	...
2051781	  770.4	  605.4	 4512.0	...
2051782	  770.8	  605.1	 4513.0	...
2051783	  771.1	  605.1	 4511.0	...
2051784	  771.0	  605.3	 4507.0	...
2051785	  770.9	  605.6	 4504.0	...
2051786	  770.8	  605.8	 4504.0	...
2051787	  770.8	  605.9	 4504.0	...
2051788	  770.6	  605.9	 4503.0	...
2051789	  770.2	  606.0	 4501.0	...
2051790	  769.9	  606.2	 4500.0	...
2051791	  769.6	  606.4	 4500.0	...
2051792	  769.8	  606.4	 4501.0	...
2051793	  769.9	  606.3	 4502.0	...
2051794	  770.2	  606.1	 4502.0	...
2051795	  770.2	  605.9	 4502.0	...
2051796	  770.1	  605.7	 4502.0	...
2051797	  769.9	  605.3	 4503.0	...
2051798	  769.7	  605.0	 4502.0	...
2051799	  769.6	  604.8	 4500.0	...
2051800	  769.8	  604.7	 4497.0	...
2051801	  770.0	  604.7	 4495.0	...
2051802	  770.1	  604.7	 4495.0	...
2051803	  770.2	  604.7	 4495.0	...
2051804	  770.2	  604.7	 4496.0	...
2051805	  770.1	  604.8	 4498.0	...
2051806	  770.1	  604.9	 4501.0	...
2051807	  770.0	  605.1	 4503.0	...
2051808	  770.1	  604.6	 4503.0	...
2051809	  770.3	  604.1	 4502.0	...
2051810	  770.4	  603.9	 4502.0	...
2051811	  770.4	  604.5	 4501.0	...
2051812	  770.3	  605.2	 4501.0	...
2051813	  770.2	  605.5	 4501.0	...
2051814	  770.2	  605.6	 4498.0	...
2051815	  770.3	  605.6	 4496.0	...
2051816	  770.3	  605.3	 4495.0	...
2051817	  770.4	  605.0	 4495.0	...
2051818	  770.4	  604.8	 4493.0	...
2051819	  770.4	  604.9	 4490.0	...
2051820	  770.3	  605.2	 4489.0	...
2051821	  770.2	  605.4	 4490.0	...
2051822	  770.2	  605.5	 4492.0	...
2051823	  770.1	  606.0	 4491.0	...
2051824	  770.1	  606.4	 4491.0	...
2051825	  770.1	  606.3	 4489.0	...
2051826	  770.1	  605.8	 4488.0	...
2051827	  770.1	  605.3	 4487.0	...
2051828	  770.2	  605.9	 4487.0	...
2051829	  770.2	  606.4	 4489.0	...
2051830	  770.5	  607.1	 4490.0	...
2051831	  770.6	  607.2	 4492.0	...
2051832	  770.7	  607.2	 4493.0	...
2051833	  770.5	  606.7	 4493.0	...
2051834	  770.5	  606.3	 4492.0	...
2051835	  770.5	  606.3	 4491.0	...
2051836	  770.6	  606.6	 4489.0	...
2051837	  770.6	  606.9	 4489.0	...
2051838	  770.6	  607.0	 4490.0	...
2051839	  770.6	  606.9	 4490.0	...
2051840	  770.5	  606.8	 4490.0	...
2051841	  770.5	  607.1	 4489.0	...
2051842	  770.7	  607.6	 4488.0	...
2051843	  771.0	  608.2	 4487.0	...
2051844	  771.2	  608.4	 4487.0	...
2051845	  771.0	  608.4	 4488.0	...
2051846	  770.9	  608.3	 4490.0	...
2051847	  770.9	  608.3	 4493.0	...
2051848	  771.1	  608.4	 4494.0	...
2051849	  771.3	  608.6	 4493.0	...
2051850	  771.3	  608.6	 4492.0	...
2051851	  771.3	  608.9	 4492.0	...
2051852	  771.2	  609.1	 4492.0	...
2051853	  771.0	  609.1	 4493.0	...
2051854	  770.7	  608.9	 4493.0	...
2051855	  770.6	  608.7	 4493.0	...
2051856	  770.6	  608.6	 4491.0	...
2051857	  770.6	  608.5	 4489.0	...
2051858	  770.6	  608.6	 4488.0	...
2051859	  770.6	  608.6	 4488.0	...
2051860	  770.7	  608.1	 4489.0	...
2051861	  770.7	  607.6	 4490.0	...
2051862	  771.1	  607.2	 4491.0	...
2051863	  771.5	  607.3	 4492.0	...
2051864	  771.7	  607.5	 4492.0	...
2051865	  771.6	  607.7	 4493.0	...
2051866	  771.5	  607.8	 4492.0	...
2051867	  771.5	  607.8	 4492.0	...
2051868	  771.5	  607.7	 4493.0	...
2051869	  771.4	  607.7	 4495.0	...
2051870	  771.4	  608.0	 4495.0	...
2051871	  771.5	  608.1	 4494.0	...
2051872	  771.5	  608.1	 4497.0	...
2051873	  771.5	  607.9	 4501.0	...
2051874	  771.7	  608.2	 4504.0	...
2051875	  771.9	  608.5	 4502.0	...
2051876	  772.1	  609.0	 4501.0	...
2051877	  772.1	  609.1	 4502.0	...
2051878	  772.2	  609.5	 4502.0	...
2051879	  772.3	  609.9	 4498.0	...
2051880	  772.4	  610.2	 4495.0	...
2051881	  772.4	  610.3	 4492.0	...
2051882	  772.5	  610.6	 4492.0	...
2051883	  772.5	  610.8	 4494.0	...
2051884	  772.5	  611.0	 4496.0	...
2051885	  772.2	  611.3	 4499.0	...
2051886	  772.0	  611.5	 4500.0	...
2051887	  771.7	  611.7	 4501.0	...
2051888	  771.7	  611.6	 4499.0	...
2051889	  771.8	  611.9	 4497.0	...
2051890	  771.9	  612.3	 4493.0	...
2051891	  772.1	  612.8	 4491.0	...
2051892	  772.2	  613.5	 4491.0	...
2051893	  772.3	  614.3	 4493.0	...
2051894	  772.6	  614.4	 4496.0	...
2051895	  772.8	  613.8	 4496.0	...
2051896	  772.9	  613.5	 4497.0	...
2051897	  772.8	  613.8	 4500.0	...
2051898	  772.7	  614.2	 4502.0	...
2051899	  772.8	  614.2	 4502.0	...
2051900	  773.0	  614.5	 4501.0	...
2051901	  773.2	  614.7	 4498.0	...
2051902	  773.4	  615.0	 4495.0	...
2051903	  773.5	  614.5	 4493.0	...
2051904	  773.6	  614.0	 4493.0	...
2051905	  773.7	  613.6	 4491.0	...
2051906	  773.6	  613.9	 4488.0	...
2051907	  773.2	  614.2	 4488.0	...
2051908	  772.8	  614.4	 4491.0	...
2051909	  772.7	  614.2	 4494.0	...
2051910	  773.0	  613.9	 4497.0	...
2051911	  773.3	  613.7	 4499.0	...
2051912	  773.4	  614.0	 4500.0	...
2051913	  773.3	  614.3	 4498.0	...
2051914	  773.3	  614.4	 4497.0	...
2051915	  773.4	  614.5	 4496.0	...
2051916	  773.5	  614.7	 4495.0	...
2051917	  773.4	  615.2	 4494.0	...
2051918	  773.2	  615.7	 4492.0	...
2051919	  772.9	  616.1	 4491.0	...
2051920	  772.8	  616.0	 4490.0	...
2051921	  772.9	  616.0	 4489.0	...
2051922	  772.9	  615.8	 4489.0	...
2051923	  772.8	  615.7	 4492.0	...
2051924	  772.8	  615.8	 4495.0	...
2051925	  772.9	  616.0	 4499.0	...
2051926	  773.1	  616.1	 4499.0	...
2051927	  773.3	  616.1	 4499.0	...
2051928	  773.5	  615.9	 4499.0	...
2051929	  773.6	  615.7	 4502.0	...
2051930	  773.7	  615.7	 4505.0	...
2051931	  773.5	  616.0	 4508.0	...
2051932	  773.3	  616.3	 4506.0	...
2051933	  773.1	  616.3	 4505.0	...
2051934	  773.0	  616.3	 4504.0	...
2051935	  773.2	  616.2	 4505.0	...
2051936	  773.4	  616.1	 4506.0	...
2051937	  773.6	  616.0	 4506.0	...
2051938	  773.6	  616.0	 4503.0	...
2051939	  773.6	  615.9	 4501.0	...
2051940	  773.6	  615.9	 4500.0	...
2051941	  773.6	  615.9	 4502.0	...
2051942	  773.6	  615.9	 4505.0	...
2051943	  773.7	  615.9	 4508.0	...
2051944	  773.7	  615.9	 4509.0	...
2051945	  774.0	  616.0	 4510.0	...
2051946	  774.2	  616.3	 4510.0	...
2051947	  774.1	  616.5	 4510.0	...
2051948	  773.9	  616.6	 4509.0	...
2051949	  773.8	  616.7	 4508.0	...
2051950	  773.8	  616.8	 4507.0	...
2051951	  773.9	  616.9	 4508.0	...
2051952	  774.2	  617.0	 4509.0	...
2051953	  774.5	  617.1	 4510.0	...
2051954	  774.6	  617.2	 4509.0	...
2051955	  774.5	  617.5	 4509.0	...
2051956	  774.2	  617.8	 4509.0	...
2051957	  773.9	  618.1	 4510.0	...
2051958	  773.7	  618.5	 4510.0	...
2051959	  773.8	  618.4	 4511.0	...
2051960	  773.9	  618.2	 4512.0	...
2051961	  773.9	  618.0	 4512.0	...
2051962	  774.2	  618.0	 4512.0	...
2051963	  774.5	  618.2	 4512.0	...
2051964	  774.8	  618.2	 4512.0	...
MSG	2051965 0000 _ Number On
2051965	  774.8	  618.1	 4512.0	...
2051966	  774.7	  617.9	 4513.0	...
2051967	  774.8	  617.7	 4513.0	...
2051968	  774.9	  618.0	 4513.0	...
2051969	  774.9	  618.4	 4511.0	...
2051970	  774.9	  618.8	 4511.0	...
2051971	  774.8	  618.8	 4510.0	...
2051972	  774.8	  618.7	 4510.0	...
2051973	  775.0	  618.7	 4509.0	...
2051974	  775.2	  618.8	 4509.0	...
2051975	  775.4	  618.8	 4511.0	...
2051976	  775.4	  618.7	 4513.0	...
2051977	  775.3	  618.7	 4517.0	...
2051978	  775.3	  618.5	 4520.0	...
2051979	  775.3	  618.6	 4521.0	...
2051980	  775.4	  619.2	 4521.0	...
2051981	  775.4	  619.7	 4519.0	...
2051982	  775.5	  620.3	 4518.0	...
2051983	  775.4	  620.5	 4517.0	...
2051984	  775.5	  620.6	 4517.0	...
2051985	  775.6	  620.7	 4517.0	...
2051986	  775.5	  620.7	 4517.0	...
2051987	  775.4	  620.3	 4519.0	...
2051988	  775.3	  619.9	 4521.0	...
2051989	  775.2	  619.5	 4523.0	...
2051990	  775.1	  619.6	 4523.0	...
2051991	  775.1	  619.7	 4522.0	...
2051992	  775.1	  619.8	 4522.0	...
2051993	  775.2	  620.1	 4526.0	...
2051994	  775.5	  620.2	 4530.0	...
2051995	  775.8	  620.2	 4533.0	...
2051996	  776.0	  620.1	 4533.0	...
2051997	  776.0	  620.0	 4534.0	...
2051998	  775.8	  620.0	 4535.0	...
2051999	  775.7	  620.4	 4536.0	...
2052000	  775.5	  620.8	 4538.0	...
2052001	  775.5	  621.1	 4540.0	...
2052002	  775.4	  621.1	 4542.0	...
2052003	  775.4	  621.1	 4541.0	...
2052004	  775.3	  621.0	 4538.0	...
2052005	  775.3	  621.0	 4536.0	...
2052006	  775.2	  621.0	 4538.0	...
2052007	  775.4	  621.1	 4542.0	...
2052008	  775.6	  621.3	 4545.0	...
2052009	  775.7	  621.6	 4546.0	...
2052010	  775.7	  621.8	 4549.0	...
2052011	  775.7	  621.9	 4551.0	...
2052012	  775.7	  622.0	 4554.0	...
2052013	  775.9	  621.8	 4556.0	...
2052014	  776.1	  621.5	 4558.0	...
2052015	  776.3	  621.3	 4559.0	...
2052016	  776.2	  621.5	 4560.0	...
2052017	  776.0	  621.8	 4561.0	...
2052018	  775.7	  622.5	 4561.0	...
2052019	  775.5	  622.9	 4556.0	...
2052020	  775.4	  623.2	 4551.0	...
2052021	  775.5	  623.0	 4546.0	...
2052022	  775.5	  622.9	 4547.0	...
2052023	  775.9	  622.9	 4551.0	...
2052024	  776.1	  622.8	 4554.0	...
2052025	  776.3	  622.7	 4558.0	...
2052026	  776.2	  622.7	 4557.0	...
2052027	  776.3	  623.2	 4557.0	...
2052028	  776.4	  623.8	 4560.0	...
2052029	  776.5	  624.4	 4564.0	...
2052030	  776.4	  624.6	 4570.0	...
2052031	  776.1	  624.4	 4571.0	...
2052032	  775.9	  624.1	 4572.0	...
2052033	  775.8	  624.0	 4571.0	...
2052034	  775.9	  624.1	 4568.0	...
2052035	  776.1	  624.3	 4565.0	...
2052036	  776.2	  624.3	 4562.0	...
2052037	  776.3	  624.3	 4562.0	...
2052038	  776.4	  624.3	 4562.0	...
2052039	  776.5	  624.3	 4563.0	...
2052040	  776.6	  624.3	 4563.0	...
2052041	  776.5	  624.1	 4565.0	...
2052042	  776.7	  623.9	 4566.0	...
2052043	  777.0	  623.7	 4568.0	...
2052044	  777.3	  623.9	 4570.0	...
2052045	  777.5	  624.2	 4570.0	...
2052046	  777.5	  624.3	 4571.0	...
2052047	  777.6	  624.5	 4570.0	...
2052048	  777.6	  624.6	 4573.0	...
2052049	  777.7	  624.6	 4576.0	...
2052050	  777.7	  624.8	 4579.0	...
2052051	  777.6	  625.1	 4578.0	...
2052052	  777.6	  625.7	 4573.0	...
2052053	  777.7	  626.1	 4569.0	...
2052054	  777.7	  626.4	 4568.0	...
2052055	  777.8	  626.5	 4572.0	...
2052056	  777.8	  626.6	 4575.0	...
2052057	  778.0	  627.0	 4575.0	...
2052058	  778.1	  627.4	 4576.0	...
2052059	  778.2	  627.7	 4579.0	...
2052060	  778.2	  627.7	 4581.0	...
2052061	  778.1	  627.7	 4580.0	...
2052062	  778.0	  627.8	 4578.0	...
2052063	  778.3	  627.8	 4575.0	...
2052064	  778.7	  627.7	 4574.0	...
2052065	  779.1	  627.6	 4575.0	...
2052066	  779.1	  627.6	 4577.0	...
2052067	  779.1	  627.4	 4579.0	...
2052068	  779.1	  627.2	 4580.0	...
2052069	  779.0	  627.5	 4582.0	...
2052070	  778.9	  627.9	 4584.0	...
2052071	  778.8	  628.4	 4585.0	...
2052072	  778.8	  628.4	 4585.0	...
2052073	  778.6	  628.4	 4585.0	...
2052074	  778.3	  628.4	 4585.0	...
2052075	  778.2	  628.6	 4585.0	...
2052076	  778.5	  628.7	 4586.0	...
2052077	  778.9	  628.8	 4586.0	...
2052078	  779.2	  628.7	 4587.0	...
2052079	  779.3	  628.3	 4586.0	...
2052080	  779.0	  628.0	 4585.0	...
2052081	  778.7	  627.8	 4584.0	...
2052082	  778.6	  627.8	 4587.0	...
2052083	  778.9	  627.7	 4591.0	...
2052084	  779.2	  627.7	 4593.0	...
2052085	  779.3	  627.7	 4593.0	...
2052086	  779.3	  627.6	 4593.0	...
2052087	  779.5	  627.9	 4594.0	...
2052088	  779.7	  628.1	 4594.0	...
2052089	  779.9	  628.4	 4593.0	...
2052090	  780.0	  628.5	 4595.0	...
2052091	  780.1	  628.8	 4598.0	...
2052092	  780.1	  629.5	 4601.0	...
2052093	  780.2	  630.2	 4601.0	...
2052094	  780.3	  630.7	 4603.0	...
2052095	  780.1	  630.7	 4606.0	...
2052096	  779.9	  630.6	 4609.0	...
2052097	  779.8	  630.6	 4610.0	...
2052098	  780.0	  630.9	 4609.0	...
2052099	  780.1	  631.2	 4607.0	...
2052100	  780.1	  631.4	 4606.0	...
2052101	  780.2	  631.3	 4606.0	...
2052102	  780.4	  631.2	 4607.0	...
2052103	  780.8	  631.2	 4608.0	...
2052104	  781.0	  631.2	 4610.0	...
2052105	  781.2	  631.3	 4612.0	...
2052106	  781.1	  631.5	 4612.0	...
2052107	  781.2	  631.6	 4613.0	...
2052108	  781.2	  631.6	 4612.0	...
2052109	  781.3	  632.0	 4611.0	...
2052110	  781.3	  632.4	 4610.0	...
2052111	  781.3	  632.7	 4610.0	...
2052112	  781.3	  632.6	 4610.0	...
2052113	  781.0	  632.7	 4611.0	...
2052114	  780.7	  633.0	 4612.0	...
2052115	  780.9	  633.4	 4613.0	...
2052116	  781.3	  633.7	 4614.0	...
2052117	  781.6	  634.0	 4614.0	...
2052118	  781.6	  634.0	 4614.0	...
2052119	  781.6	  634.3	 4614.0	...
2052120	  781.7	  634.6	 4614.0	...
2052121	  781.7	  634.9	 4615.0	...
2052122	  781.7	  635.0	 4615.0	...
2052123	  781.7	  634.7	 4616.0	...
2052124	  781.5	  634.2	 4615.0	...
2052125	  781.5	  633.9	 4615.0	...
2052126	  781.5	  634.1	 4616.0	...
2052127	  781.6	  634.3	 4619.0	...
2052128	  781.7	  634.4	 4621.0	...
2052129	  781.5	  634.4	 4621.0	...
2052130	  781.2	  634.4	 4620.0	...
2052131	  781.0	  634.3	 4619.0	...
2052132	  781.2	  634.5	 4619.0	...
2052133	  781.4	  634.8	 4621.0	...
2052134	  781.5	  635.2	 4624.0	...
2052135	  781.6	  635.3	 4628.0	...
2052136	  781.9	  635.4	 4630.0	...
2052137	  782.2	  635.5	 4628.0	...
2052138	  782.6	  635.4	 4625.0	...
2052139	  782.7	  635.4	 4624.0	...
2052140	  782.9	  635.3	 4624.0	...
2052141	  782.8	  635.2	 4625.0	...
2052142	  782.8	  635.4	 4626.0	...
2052143	  782.8	  635.7	 4627.0	...
2052144	  782.8	  636.0	 4627.0	...
2052145	  782.8	  635.9	 4627.0	...
2052146	  782.8	  635.9	 4627.0	...
2052147	  782.7	  636.5	 4628.0	...
2052148	  782.6	  637.1	 4628.0	...
2052149	  782.5	  637.7	 4627.0	...
2052150	  782.4	  637.8	 4626.0	...
2052151	  782.6	  637.9	 4626.0	...
2052152	  782.9	  637.9	 4626.0	...
2052153	  783.1	  638.0	 4625.0	...
2052154	  783.1	  638.1	 4624.0	...
2052155	  783.1	  638.2	 4624.0	...
2052156	  783.0	  638.3	 4627.0	...
2052157	  782.6	  638.2	 4630.0	...
2052158	  782.3	  638.1	 4633.0	...
2052159	  782.0	  638.2	 4634.0	...
2052160	  782.0	  638.6	 4636.0	...
2052161	  782.0	  639.4	 4639.0	...
2052162	  782.1	  640.6	 4640.0	...
2052163	  782.1	  641.6	 4638.0	...
2052164	  782.2	  642.1	 4638.0	...
2052165	  782.2	  641.8	 4639.0	...
2052166	  782.2	  641.6	 4640.0	...
2052167	  782.2	  641.7	 4640.0	...
2052168	  782.4	  641.7	 4639.0	...
2052169	  782.6	  641.7	 4639.0	...
2052170	  782.9	  641.8	 4645.0	...
2052171	  783.0	  641.9	 4651.0	...
2052172	  783.0	  642.0	 4655.0	...
2052173	  782.9	  642.1	 4654.0	...
2052174	  782.7	  642.1	 4652.0	...
2052175	  782.5	  642.1	 4651.0	...
2052176	  782.4	  642.2	 4651.0	...
2052177	  782.5	  642.3	 4651.0	...
2052178	  782.9	  642.4	 4651.0	...
2052179	  783.3	  642.4	 4652.0	...
2052180	  783.5	  642.4	 4654.0	...
2052181	  783.5	  642.5	 4655.0	...
2052182	  783.5	  642.6	 4656.0	...
2052183	  783.5	  642.6	 4655.0	...
2052184	  783.4	  642.5	 4655.0	...
2052185	  783.4	  642.5	 4654.0	...
2052186	  783.5	  642.4	 4655.0	...
2052187	  783.6	  642.3	 4657.0	...
2052188	  783.6	  642.1	 4658.0	...
2052189	  783.5	  642.0	 4658.0	...
2052190	  783.4	  641.8	 4657.0	...
2052191	  783.4	  642.0	 4657.0	...
2052192	  783.4	  642.3	 4659.0	...
2052193	  783.6	  642.5	 4661.0	...
2052194	  783.8	  642.5	 4663.0	...
2052195	  783.9	  642.3	 4664.0	...
2052196	  784.0	  642.1	 4664.0	...
2052197	  784.0	  642.3	 4666.0	...
2052198	  784.0	  642.8	 4667.0	...
2052199	  783.9	  643.4	 4667.0	...
2052200	  784.1	  643.6	 4667.0	...
2052201	  784.3	  643.8	 4666.0	...
2052202	  784.5	  643.9	 4666.0	...
2052203	  784.5	  644.0	 4666.0	...
2052204	  784.4	  644.0	 4667.0	...
2052205	  784.2	  643.9	 4668.0	...
2052206	  784.1	  643.9	 4668.0	...
2052207	  783.9	  643.8	 4671.0	...
2052208	  783.7	  643.9	 4674.0	...
2052209	  783.6	  643.9	 4675.0	...
2052210	  783.5	  643.9	 4674.0	...
2052211	  783.6	  643.9	 4673.0	...
2052212	  783.6	  643.9	 4674.0	...
2052213	  783.7	  643.8	 4675.0	...
2052214	  783.7	  643.7	 4676.0	...
2052215	  783.6	  643.6	 4678.0	...
2052216	  783.4	  643.7	 4680.0	...
2052217	  783.2	  643.6	 4681.0	...
2052218	  783.2	  643.5	 4681.0	...
2052219	  783.4	  643.4	 4681.0	...
2052220	  783.7	  643.5	 4682.0	...
2052221	  783.9	  643.6	 4683.0	...
2052222	  784.0	  643.6	 4686.0	...
2052223	  784.0	  643.5	 4690.0	...
2052224	  783.9	  643.4	 4693.0	...
2052225	  783.7	  643.4	 4692.0	...
2052226	  783.6	  643.6	 4690.0	...
2052227	  783.7	  644.0	 4689.0	...
2052228	  783.9	  644.2	 4689.0	...
2052229	  784.0	  644.4	 4689.0	...
2052230	  784.1	  644.5	 4689.0	...
2052231	  784.1	  644.5	 4691.0	...
2052232	  784.2	  644.5	 4693.0	...
2052233	  784.1	  644.6	 4695.0	...
2052234	  784.1	  644.7	 4695.0	...
2052235	  784.0	  644.8	 4697.0	...
2052236	  784.0	  644.7	 4698.0	...
2052237	  783.9	  644.8	 4700.0	...
2052238	  783.6	  645.0	 4700.0	...
2052239	  783.4	  645.0	 4700.0	...
2052240	  783.5	  645.1	 4701.0	...
2052241	  783.8	  645.1	 4703.0	...
2052242	  784.1	  645.1	 4705.0	...
2052243	  784.2	  645.1	 4706.0	...
2052244	  784.3	  644.9	 4707.0	...
2052245	  784.4	  644.7	 4707.0	...
2052246	  784.3	  644.5	 4707.0	...
2052247	  784.4	  644.5	 4707.0	...
2052248	  784.4	  644.3	 4706.0	...
2052249	  784.4	  644.2	 4706.0	...
2052250	  784.2	  644.2	 4706.0	...
2052251	  784.2	  644.3	 4705.0	...
2052252	  784.4	  644.3	 4705.0	...
2052253	  784.6	  645.1	 4706.0	...
2052254	  784.7	  645.8	 4707.0	...
2052255	  784.7	  646.6	 4709.0	...
2052256	  784.6	  646.3	 4710.0	...
2052257	  784.5	  646.1	 4711.0	...
2052258	  784.5	  645.8	 4712.0	...
2052259	  784.4	  645.7	 4714.0	...
2052260	  784.4	  645.6	 4715.0	...
2052261	  784.5	  645.8	 4716.0	...
2052262	  784.5	  646.1	 4715.0	...
2052263	  784.7	  646.3	 4714.0	...
2052264	  784.7	  645.9	 4713.0	...
2052265	  784.7	  645.5	 4713.0	...
2052266	  785.0	  645.1	 4715.0	...
2052267	  785.3	  645.0	 4717.0	...
2052268	  785.7	  645.0	 4719.0	...
2052269	  785.8	  644.9	 4718.0	...
2052270	  786.0	  644.8	 4717.0	...
2052271	  786.1	  645.1	 4716.0	...
2052272	  785.9	  645.5	 4718.0	...
2052273	  785.5	  646.0	 4719.0	...
2052274	  785.2	  646.1	 4721.0	...
2052275	  785.2	  646.0	 4720.0	...
2052276	  785.2	  645.8	 4723.0	...
MSG	2052277 0000 _ Number Off
2052277	  785.2	  645.6	 4727.0	...
2052278	  785.2	  645.4	 4731.0	...
2052279	  785.2	  645.8	 4732.0	...
2052280	  785.3	  646.2	 4733.0	...
2052281	  785.3	  646.7	 4733.0	...
2052282	  785.3	  646.7	 4734.0	...
2052283	  785.3	  646.6	 4738.0	...
2052284	  785.4	  646.5	 4740.0	...
2052285	  785.4	  646.5	 4742.0	...
2052286	  785.5	  646.6	 4741.0	...
2052287	  785.5	  646.7	 4741.0	...
2052288	  785.4	  646.7	 4741.0	...
2052289	  785.4	  646.7	 4745.0	...
2052290	  785.4	  646.7	 4747.0	...
2052291	  785.4	  646.8	 4747.0	...
2052292	  785.4	  647.2	 4746.0	...
2052293	  785.3	  647.6	 4744.0	...
2052294	  785.3	  648.3	 4743.0	...
2052295	  785.4	  648.7	 4746.0	...
2052296	  785.6	  649.0	 4749.0	...
2052297	  785.7	  648.9	 4751.0	...
2052298	  785.6	  648.8	 4748.0	...
2052299	  785.8	  648.8	 4746.0	...
2052300	  785.8	  648.7	 4743.0	...
2052301	  785.9	  649.2	 4741.0	...
2052302	  786.1	  649.7	 4739.0	...
2052303	  786.2	  650.1	 4741.0	...
2052304	  786.2	  650.1	 4744.0	...
2052305	  786.0	  650.2	 4747.0	...
2052306	  785.8	  650.3	 4749.0	...
2052307	  785.9	  650.4	 4751.0	...
2052308	  785.9	  650.5	 4753.0	...
2052309	  785.8	  650.6	 4754.0	...
2052310	  785.6	  651.1	 4756.0	...
2052311	  785.5	  651.5	 4758.0	...
2052312	  785.6	  652.1	 4756.0	...
2052313	  785.8	  652.4	 4754.0	...
2052314	  786.1	  652.7	 4754.0	...
2052315	  786.2	  652.9	 4756.0	...
2052316	  786.1	  652.8	 4758.0	...
2052317	  786.0	  652.7	 4757.0	...
2052318	  786.0	  653.2	 4756.0	...
2052319	  786.0	  653.7	 4756.0	...
2052320	  786.1	  654.1	 4757.0	...
2052321	  786.0	  654.1	 4760.0	...
2052322	  785.9	  654.0	 4761.0	...
2052323	  785.7	  654.0	 4763.0	...
2052324	  785.6	  654.1	 4763.0	...
2052325	  785.5	  654.3	 4763.0	...
2052326	  785.3	  654.6	 4763.0	...
2052327	  785.2	  654.7	 4763.0	...
2052328	  785.2	  654.7	 4763.0	...
2052329	  785.2	  654.6	 4763.0	...
2052330	  785.3	  654.3	 4767.0	...
2052331	  785.3	  654.0	 4770.0	...
2052332	  785.5	  653.8	 4773.0	...
2052333	  785.6	  653.7	 4772.0	...
2052334	  785.7	  653.8	 4772.0	...
2052335	  785.7	  654.0	 4771.0	...
2052336	  785.5	  654.2	 4771.0	...
2052337	  785.3	  654.4	 4771.0	...
2052338	  785.1	  654.5	 4773.0	...
2052339	  784.9	  654.8	 4774.0	...
2052340	  784.8	  655.2	 4775.0	...
2052341	  784.7	  655.4	 4774.0	...
2052342	  784.6	  655.4	 4774.0	...
2052343	  784.5	  655.6	 4774.0	...
2052344	  784.4	  656.2	 4771.0	...
2052345	  784.6	  656.8	 4768.0	...
2052346	  785.0	  657.1	 4765.0	...
2052347	  785.3	  656.9	 4766.0	...
2052348	  785.2	  656.8	 4766.0	...
2052349	  785.0	  656.7	 4767.0	...
2052350	  784.8	  656.7	 4771.0	...
2052351	  784.6	  656.9	 4775.0	...
2052352	  784.7	  657.1	 4778.0	...
2052353	  784.8	  657.6	 4778.0	...
2052354	  784.9	  658.0	 4779.0	...
2052355	  785.0	  658.4	 4779.0	...
2052356	  785.0	  658.5	 4779.0	...
2052357	  784.9	  658.5	 4779.0	...
2052358	  784.8	  658.5	 4779.0	...
2052359	  784.7	  658.6	 4779.0	...
2052360	  784.8	  658.6	 4782.0	...
2052361	  784.8	  658.5	 4784.0	...
2052362	  784.8	  658.4	 4786.0	...
2052363	  784.6	  658.4	 4786.0	...
2052364	  784.3	  658.5	 4786.0	...
2052365	  784.0	  658.7	 4786.0	...
2052366	  784.0	  658.8	 4787.0	...
2052367	  784.0	  658.9	 4789.0	...
2052368	  784.0	  659.0	 4790.0	...
2052369	  784.0	  659.1	 4790.0	...
2052370	  784.0	  659.0	 4790.0	...
2052371	  783.9	  659.2	 4790.0	...
2052372	  783.9	  659.3	 4790.0	...
2052373	  783.9	  659.3	 4790.0	...
2052374	  783.8	  659.2	 4789.0	...
2052375	  783.7	  658.9	 4788.0	...
2052376	  783.6	  658.8	 4792.0	...
2052377	  783.6	  658.8	 4797.0	...
2052378	  783.8	  659.3	 4802.0	...
2052379	  783.8	  659.8	 4803.0	...
2052380	  783.8	  660.2	 4803.0	...
2052381	  783.7	  660.2	 4805.0	...
2052382	  783.6	  660.3	 4806.0	...
2052383	  783.5	  660.7	 4806.0	...
2052384	  783.2	  661.1	 4804.0	...
2052385	  782.9	  661.4	 4806.0	...
2052386	  782.8	  661.3	 4809.0	...
2052387	  782.7	  661.2	 4812.0	...
2052388	  782.7	  661.2	 4812.0	...
2052389	  782.7	  661.2	 4812.0	...
2052390	  782.8	  661.2	 4812.0	...
2052391	  782.9	  661.2	 4812.0	...
2052392	  783.1	  661.3	 4811.0	...
2052393	  783.2	  661.4	 4811.0	...
2052394	  783.2	  661.5	 4810.0	...
2052395	  782.9	  661.7	 4809.0	...
2052396	  782.7	  662.0	 4809.0	...
2052397	  782.4	  662.2	 4812.0	...
2052398	  782.3	  662.3	 4817.0	...
2052399	  782.2	  662.3	 4821.0	...
2052400	  782.2	  662.3	 4823.0	...
2052401	  782.2	  662.4	 4823.0	...
2052402	  782.2	  662.6	 4823.0	...
2052403	  782.2	  662.7	 4824.0	...
2052404	  782.2	  662.7	 4825.0	...
2052405	  782.1	  662.7	 4825.0	...
2052406	  782.2	  662.7	 4825.0	...
2052407	  782.3	  662.7	 4824.0	...
2052408	  782.1	  662.7	 4822.0	...
2052409	  781.8	  662.7	 4822.0	...
2052410	  781.6	  663.0	 4824.0	...
2052411	  781.5	  663.4	 4826.0	...
2052412	  781.6	  663.7	 4828.0	...
2052413	  781.7	  663.7	 4828.0	...
2052414	  781.7	  663.3	 4827.0	...
2052415	  781.7	  663.0	 4827.0	...
2052416	  781.8	  662.7	 4827.0	...
2052417	  781.8	  662.9	 4831.0	...
2052418	  781.6	  662.8	 4835.0	...
2052419	  781.4	  662.6	 4839.0	...
2052420	  781.2	  662.5	 4839.0	...
2052421	  781.2	  662.5	 4839.0	...
2052422	  781.2	  662.7	 4838.0	...
2052423	  781.2	  662.9	 4838.0	...
2052424	  781.0	  662.9	 4839.0	...
2052425	  780.9	  662.9	 4840.0	...
2052426	  780.8	  663.0	 4841.0	...
2052427	  780.7	  662.6	 4842.0	...
2052428	  780.8	  662.2	 4842.0	...
2052429	  781.0	  662.2	 4843.0	...
2052430	  781.3	  662.6	 4845.0	...
2052431	  781.1	  663.0	 4848.0	...
2052432	  780.8	  663.1	 4852.0	...
2052433	  780.5	  662.9	 4854.0	...
2052434	  780.4	  662.6	 4853.0	...
2052435	  780.4	  662.2	 4852.0	...
2052436	  780.4	  662.1	 4852.0	...
2052437	  780.2	  662.0	 4853.0	...
2052438	  779.9	  662.1	 4855.0	...
2052439	  779.8	  662.3	 4855.0	...
2052440	  780.1	  662.5	 4856.0	...
2052441	  780.3	  662.8	 4855.0	...
2052442	  780.2	  662.8	 4855.0	...
2052443	  780.1	  662.9	 4856.0	...
2052444	  779.9	  663.2	 4857.0	...
2052445	  780.0	  663.3	 4863.0	...
2052446	  780.2	  663.5	 4866.0	...
2052447	  780.4	  663.5	 4870.0	...
2052448	  780.4	  663.3	 4870.0	...
2052449	  780.2	  663.0	 4869.0	...
2052450	  780.1	  662.7	 4868.0	...
2052451	  780.0	  662.6	 4869.0	...
2052452	  779.8	  662.7	 4869.0	...
2052453	  779.6	  662.8	 4870.0	...
2052454	  779.6	  662.2	 4871.0	...
2052455	  779.9	  661.6	 4871.0	...
2052456	  780.2	  661.2	 4871.0	...
2052457	  780.3	  661.5	 4871.0	...
2052458	  780.0	  661.8	 4871.0	...
2052459	  779.7	  661.9	 4873.0	...
2052460	  779.3	  662.0	 4876.0	...
2052461	  779.8	  662.0	 4878.0	...
2052462	  780.3	  661.9	 4880.0	...
2052463	  780.5	  661.8	 4881.0	...
2052464	  780.3	  661.9	 4884.0	...
2052465	  780.1	  661.9	 4885.0	...
2052466	  780.1	  661.9	 4885.0	...
2052467	  780.1	  661.9	 4884.0	...
2052468	  780.0	  662.0	 4883.0	...
2052469	  780.0	  662.0	 4884.0	...
2052470	  780.0	  661.9	 4885.0	...
2052471	  779.9	  662.0	 4885.0	...
2052472	  779.8	  662.1	 4888.0	...
2052473	  779.7	  662.2	 4891.0	...
2052474	  779.6	  662.2	 4894.0	...
2052475	  779.6	  662.2	 4894.0	...
2052476	  779.4	  661.6	 4897.0	...
2052477	  779.2	  661.0	 4899.0	...
MSG	2052478 0000 _ Number On
2052478	  779.1	  660.6	 4900.0	...
2052479	  779.2	  660.6	 4898.0	...
2052480	  779.1	  660.7	 4897.0	...
2052481	  779.2	  661.1	 4898.0	...
2052482	  779.2	  661.5	 4899.0	...
2052483	  779.2	  661.9	 4899.0	...
2052484	  778.8	  661.9	 4900.0	...
2052485	  778.4	  661.9	 4902.0	...
2052486	  778.0	  661.9	 4903.0	...
2052487	  778.0	  662.3	 4903.0	...
2052488	  777.9	  662.7	 4901.0	...
2052489	  777.9	  663.0	 4900.0	...
2052490	  778.1	  662.9	 4900.0	...
2052491	  778.5	  662.8	 4901.0	...
2052492	  778.9	  662.8	 4903.0	...
2052493	  779.0	  662.7	 4906.0	...
2052494	  778.8	  662.7	 4909.0	...
2052495	  778.6	  662.7	 4912.0	...
2052496	  778.5	  662.8	 4913.0	...
2052497	  778.7	  662.9	 4914.0	...
2052498	  778.8	  663.0	 4914.0	...
2052499	  778.9	  663.1	 4913.0	...
2052500	  778.9	  663.4	 4916.0	...
2052501	  778.8	  663.5	 4920.0	...
2052502	  778.7	  663.3	 4925.0	...
2052503	  778.5	  662.8	 4928.0	...
2052504	  778.4	  662.4	 4928.0	...
2052505	  778.4	  662.2	 4929.0	...
2052506	  778.4	  662.2	 4929.0	...
2052507	  778.4	  662.2	 4928.0	...
2052508	  778.4	  662.2	 4928.0	...
2052509	  778.5	  662.5	 4926.0	...
2052510	  778.5	  662.6	 4924.0	...
2052511	  778.3	  662.7	 4925.0	...
2052512	  778.0	  662.5	 4930.0	...
2052513	  777.7	  662.3	 4935.0	...
2052514	  777.7	  662.3	 4937.0	...
2052515	  777.7	  662.3	 4936.0	...
2052516	  777.8	  662.3	 4935.0	...
2052517	  777.9	  662.2	 4935.0	...
2052518	  777.9	  662.1	 4936.0	...
2052519	  777.7	  661.7	 4939.0	...
2052520	  777.5	  661.3	 4942.0	...
2052521	  777.1	  661.0	 4946.0	...
2052522	  777.1	  661.1	 4948.0	...
2052523	  777.1	  661.3	 4950.0	...
2052524	  777.3	  661.6	 4949.0	...
2052525	  777.1	  661.6	 4951.0	...
2052526	  777.0	  661.6	 4952.0	...
2052527	  777.0	  661.6	 4953.0	...
2052528	  777.0	  661.5	 4953.0	...
2052529	  776.8	  661.5	 4956.0	...
2052530	  776.6	  661.5	 4959.0	...
2052531	  776.3	  661.5	 4963.0	...
2052532	  776.2	  661.3	 4964.0	...
2052533	  776.3	  661.1	 4965.0	...
2052534	  776.3	  661.0	 4965.0	...
2052535	  776.4	  660.9	 4966.0	...
2052536	  776.4	  661.2	 4967.0	...
2052537	  776.4	  661.4	 4968.0	...
2052538	  776.2	  661.7	 4969.0	...
2052539	  776.0	  661.7	 4969.0	...
2052540	  775.8	  661.9	 4970.0	...
2052541	  775.7	  662.5	 4970.0	...
2052542	  775.7	  663.0	 4970.0	...
2052543	  775.6	  663.1	 4972.0	...
2052544	  775.5	  662.7	 4973.0	...
2052545	  775.4	  662.3	 4975.0	...
2052546	  775.3	  662.5	 4976.0	...
2052547	  775.5	  662.6	 4977.0	...
2052548	  775.7	  662.7	 4977.0	...
2052549	  775.9	  662.7	 4978.0	...
2052550	  775.9	  662.2	 4977.0	...
2052551	  775.9	  661.7	 4976.0	...
2052552	  775.8	  661.1	 4975.0	...
2052553	  775.7	  661.1	 4975.0	...
2052554	  775.7	  661.1	 4977.0	...
2052555	  775.7	  661.2	 4979.0	...
2052556	  775.6	  661.3	 4981.0	...
2052557	  775.5	  661.4	 4982.0	...
2052558	  775.4	  661.6	 4985.0	...
2052559	  775.2	  661.5	 4987.0	...
2052560	  775.0	  661.5	 4988.0	...
2052561	  774.6	  661.6	 4988.0	...
2052562	  774.4	  661.7	 4987.0	...
2052563	  774.3	  661.8	 4987.0	...
2052564	  774.2	  661.8	 4987.0	...
2052565	  774.2	  661.8	 4988.0	...
2052566	  774.4	  661.7	 4990.0	...
2052567	  774.6	  662.0	 4993.0	...
2052568	  774.7	  662.3	 4993.0	...
2052569	  774.3	  662.8	 4990.0	...
2052570	  773.9	  663.0	 4988.0	...
2052571	  773.7	  663.3	 4992.0	...
2052572	  774.0	  663.4	 4996.0	...
2052573	  774.0	  663.6	 4999.0	...
2052574	  773.8	  663.7	 4998.0	...
2052575	  773.7	  663.9	 4996.0	...
2052576	  773.9	  663.9	 4997.0	...
2052577	  774.3	  663.6	 5002.0	...
2052578	  774.5	  663.1	 5008.0	...
2052579	  774.7	  662.6	 5009.0	...
2052580	  774.6	  662.5	 5007.0	...
2052581	  774.5	  662.7	 5004.0	...
2052582	  774.4	  662.9	 5003.0	...
2052583	  774.0	  662.9	 5002.0	...
2052584	  773.6	  663.6	 5002.0	...
2052585	  773.5	  664.3	 5003.0	...
2052586	  773.9	  664.4	 5003.0	...
2052587	  774.2	  663.9	 5004.0	...
2052588	  774.1	  663.7	 5005.0	...
2052589	  774.0	  664.0	 5005.0	...
2052590	  774.0	  664.1	 5005.0	...
2052591	  774.2	  664.0	 5005.0	...
2052592	  774.3	  664.2	 5004.0	...
2052593	  774.3	  664.9	 5003.0	...
2052594	  774.1	  665.7	 5005.0	...
2052595	  774.0	  666.0	 5007.0	...
2052596	  774.1	  665.9	 5009.0	...
2052597	  774.2	  666.0	 5012.0	...
2052598	  774.3	  666.1	 5014.0	...
2052599	  774.3	  666.3	 5015.0	...
2052600	  774.2	  666.4	 5015.0	...
2052601	  774.2	  666.2	 5015.0	...
2052602	  774.2	  666.0	 5016.0	...
2052603	  774.0	  666.1	 5016.0	...
2052604	  773.7	  666.8	 5016.0	...
2052605	  773.4	  667.5	 5016.0	...
2052606	  773.4	  667.7	 5018.0	...
2052607	  773.5	  667.3	 5020.0	...
2052608	  773.5	  667.0	 5022.0	...
2052609	  773.5	  666.9	 5023.0	...
2052610	  773.5	  667.0	 5023.0	...
2052611	  773.5	  667.1	 5025.0	...
2052612	  773.8	  667.2	 5027.0	...
2052613	  774.1	  667.4	 5025.0	...
2052614	  774.4	  667.4	 5022.0	...
2052615	  774.4	  667.3	 5019.0	...
2052616	  774.3	  667.7	 5020.0	...
2052617	  774.1	  668.2	 5023.0	...
2052618	  773.8	  668.6	 5024.0	...
2052619	  773.8	  668.5	 5026.0	...
2052620	  773.9	  668.3	 5027.0	...
2052621	  774.0	  668.3	 5028.0	...
2052622	  774.1	  668.3	 5029.0	...
2052623	  774.3	  668.2	 5027.0	...
2052624	  774.4	  668.1	 5027.0	...
2052625	  774.3	  668.0	 5027.0	...
2052626	  774.1	  667.9	 5030.0	...
2052627	  773.9	  667.9	 5033.0	...
2052628	  774.0	  667.8	 5032.0	...
2052629	  774.1	  667.8	 5028.0	...
2052630	  774.2	  668.1	 5025.0	...
2052631	  774.1	  668.5	 5026.0	...
2052632	  774.0	  668.9	 5029.0	...
2052633	  773.9	  669.0	 5032.0	...
2052634	  774.1	  668.9	 5032.0	...
2052635	  774.4	  668.6	 5032.0	...
2052636	  774.4	  668.3	 5033.0	...
2052637	  774.2	  668.4	 5033.0	...
2052638	  774.0	  668.8	 5034.0	...
2052639	  774.0	  669.1	 5035.0	...
2052640	  773.9	  669.1	 5036.0	...
2052641	  773.8	  668.9	 5036.0	...
2052642	  773.9	  668.9	 5035.0	...
2052643	  774.1	  669.0	 5034.0	...
2052644	  774.2	  669.2	 5032.0	...
2052645	  774.2	  669.3	 5033.0	...
2052646	  774.2	  669.3	 5034.0	...
2052647	  774.2	  669.2	 5035.0	...
2052648	  774.1	  669.0	 5035.0	...
2052649	  774.1	  668.8	 5037.0	...
2052650	  774.0	  668.5	 5038.0	...
2052651	  773.9	  668.5	 5041.0	...
2052652	  773.8	  668.6	 5042.0	...
2052653	  773.6	  668.7	 5043.0	...
2052654	  773.4	  668.8	 5044.0	...
2052655	  773.1	  669.0	 5044.0	...
2052656	  773.1	  669.1	 5045.0	...
2052657	  773.1	  669.3	 5045.0	...
2052658	  773.2	  669.3	 5046.0	...
2052659	  773.2	  669.4	 5047.0	...
2052660	  773.1	  669.4	 5049.0	...
2052661	  773.2	  669.0	 5052.0	...
2052662	  773.2	  668.5	 5054.0	...
2052663	  773.4	  668.4	 5055.0	...
2052664	  773.5	  668.9	 5055.0	...
2052665	  773.7	  669.3	 5054.0	...
2052666	  773.7	  669.3	 5050.0	...
2052667	  773.8	  669.3	 5047.0	...
2052668	  773.9	  669.3	 5044.0	...
2052669	  773.7	  669.4	 5043.0	...
2052670	  773.4	  669.5	 5044.0	...
2052671	  773.1	  669.6	 5044.0	...
2052672	  772.9	  669.7	 5044.0	...
2052673	  772.6	  669.7	 5044.0	...
2052674	  772.4	  670.0	 5044.0	...
2052675	  772.5	  670.3	 5044.0	...
2052676	  772.7	  670.6	 5043.0	...
2052677	  772.6	  670.6	 5046.0	...
2052678	  772.4	  670.7	 5050.0	...
2052679	  772.2	  670.6	 5053.0	...
2052680	  772.2	  670.5	 5052.0	...
2052681	  772.2	  670.5	 5049.0	...
2052682	  772.0	  670.7	 5047.0	...
2052683	  771.9	  671.2	 5045.0	...
2052684	  772.2	  671.5	 5044.0	...
2052685	  772.5	  671.8	 5044.0	...
2052686	  772.6	  671.8	 5045.0	...
2052687	  772.4	  671.7	 5048.0	...
2052688	  772.1	  671.5	 5050.0	...
2052689	  772.0	  671.2	 5051.0	...
2052690	  772.0	  671.2	 5051.0	...
2052691	  772.1	  671.3	 5050.0	...
2052692	  772.1	  671.2	 5050.0	...
2052693	  772.0	  671.1	 5048.0	...
2052694	  771.9	  671.5	 5047.0	...
2052695	  771.9	  672.0	 5045.0	...
2052696	  772.1	  672.3	 5046.0	...
2052697	  772.0	  672.1	 5046.0	...
2052698	  772.0	  672.1	 5047.0	...
2052699	  771.9	  672.3	 5048.0	...
2052700	  771.8	  672.6	 5049.0	...
2052701	  771.8	  672.8	 5047.0	...
2052702	  771.9	  673.1	 5045.0	...
2052703	  771.9	  673.2	 5044.0	...
2052704	  771.9	  673.1	 5045.0	...
2052705	  771.9	  673.0	 5046.0	...
2052706	  771.7	  673.0	 5047.0	...
2052707	  771.4	  673.0	 5051.0	...
2052708	  771.3	  672.9	 5054.0	...
2052709	  771.4	  673.0	 5052.0	...
2052710	  771.6	  673.2	 5048.0	...
2052711	  771.7	  674.0	 5041.0	...
2052712	  771.7	  674.8	 5039.0	...
2052713	  772.0	  675.4	 5038.0	...
2052714	  772.3	  675.3	 5040.0	...
2052715	  772.4	  675.1	 5041.0	...
2052716	  772.2	  675.0	 5042.0	...
2052717	  772.0	  674.9	 5041.0	...
2052718	  772.0	  675.5	 5038.0	...
2052719	  772.0	  676.3	 5035.0	...
2052720	  772.2	  677.0	 5035.0	...
2052721	  772.4	  676.8	 5038.0	...
2052722	  772.6	  676.9	 5038.0	...
2052723	  772.7	  676.8	 5036.0	...
2052724	  772.7	  676.8	 5032.0	...
2052725	  772.8	  677.2	 5032.0	...
2052726	  773.0	  677.9	 5035.0	...
2052727	  773.0	  678.5	 5038.0	...
2052728	  772.7	  678.4	 5042.0	...
2052729	  772.3	  678.1	 5043.0	...
2052730	  772.3	  677.9	 5043.0	...
2052731	  772.4	  677.9	 5044.0	...
2052732	  772.6	  678.2	 5045.0	...
2052733	  772.4	  677.9	 5045.0	...
2052734	  772.3	  677.5	 5044.0	...
2052735	  772.4	  677.1	 5041.0	...
2052736	  772.7	  677.1	 5038.0	...
2052737	  772.9	  677.3	 5037.0	...
2052738	  773.0	  677.5	 5037.0	...
2052739	  773.0	  677.8	 5037.0	...
2052740	  772.8	  677.9	 5038.0	...
2052741	  772.7	  678.0	 5040.0	...
2052742	  772.5	  678.1	 5041.0	...
2052743	  772.6	  678.0	 5040.0	...
2052744	  772.6	  677.9	 5040.0	...
2052745	  772.6	  678.2	 5041.0	...
2052746	  772.6	  678.9	 5041.0	...
2052747	  772.8	  679.6	 5041.0	...
2052748	  773.0	  679.9	 5039.0	...
2052749	  773.1	  679.9	 5037.0	...
2052750	  773.1	  679.5	 5036.0	...
2052751	  773.0	  679.1	 5036.0	...
2052752	  772.7	  678.6	 5037.0	...
2052753	  772.5	  678.6	 5038.0	...
2052754	  772.4	  678.7	 5041.0	...
2052755	  772.4	  678.8	 5043.0	...
2052756	  772.4	  678.8	 5045.0	...
2052757	  772.4	  678.8	 5045.0	...
2052758	  772.5	  678.7	 5045.0	...
2052759	  772.6	  678.8	 5045.0	...
2052760	  772.8	  678.8	 5044.0	...
2052761	  772.9	  678.8	 5044.0	...
2052762	  773.1	  678.9	 5044.0	...
2052763	  773.2	  678.8	 5043.0	...
2052764	  773.4	  678.5	 5041.0	...
2052765	  773.4	  678.3	 5040.0	...
2052766	  773.4	  678.3	 5041.0	...
2052767	  773.3	  678.3	 5042.0	...
2052768	  773.2	  678.3	 5042.0	...
2052769	  773.0	  678.3	 5041.0	...
2052770	  773.0	  678.5	 5041.0	...
2052771	  773.0	  678.7	 5041.0	...
2052772	  773.0	  678.9	 5041.0	...
2052773	  772.8	  679.2	 5041.0	...
2052774	  772.6	  679.5	 5041.0	...
2052775	  772.4	  679.7	 5041.0	...
2052776	  772.3	  679.5	 5040.0	...
2052777	  772.2	  679.3	 5040.0	...
2052778	  772.2	  679.3	 5040.0	...
2052779	  772.2	  679.5	 5040.0	...
2052780	  772.3	  680.0	 5039.0	...
2052781	  772.4	  680.4	 5036.0	...
2052782	  772.5	  680.7	 5034.0	...
2052783	  772.7	  680.5	 5034.0	...
2052784	  772.9	  680.4	 5034.0	...
2052785	  772.9	  680.7	 5035.0	...
2052786	  773.0	  681.0	 5035.0	...
2052787	  773.0	  681.1	 5035.0	...
2052788	  773.0	  680.8	 5038.0	...
2052789	  772.8	  680.6	 5041.0	...
2052790	  772.6	  680.5	 5043.0	...
MSG	2052791 0000 _ Number Off
2052791	  772.5	  680.6	 5041.0	...
2052792	  772.6	  680.6	 5037.0	...
2052793	  772.7	  680.6	 5036.0	...
2052794	  772.9	  680.5	 5034.0	...
2052795	  772.6	  680.4	 5034.0	...
2052796	  772.5	  680.7	 5034.0	...
2052797	  772.3	  681.0	 5034.0	...
2052798	  772.4	  681.4	 5033.0	...
2052799	  772.7	  681.6	 5033.0	...
2052800	  772.9	  681.8	 5032.0	...
2052801	  773.2	  681.5	 5031.0	...
2052802	  773.2	  681.2	 5030.0	...
2052803	  773.1	  681.0	 5030.0	...
2052804	  772.9	  681.3	 5029.0	...
2052805	  772.5	  681.6	 5029.0	...
2052806	  772.2	  681.8	 5029.0	...
2052807	  772.1	  681.7	 5030.0	...
2052808	  772.3	  681.6	 5030.0	...
2052809	  772.3	  681.5	 5029.0	...
2052810	  772.2	  681.5	 5030.0	...
2052811	  772.6	  681.4	 5031.0	...
2052812	  773.1	  681.2	 5031.0	...
2052813	  773.6	  681.5	 5031.0	...
2052814	  773.4	  681.9	 5032.0	...
2052815	  773.4	  682.5	 5034.0	...
2052816	  773.4	  682.6	 5035.0	...
2052817	  773.4	  682.6	 5034.0	...
2052818	  773.1	  682.6	 5034.0	...
2052819	  772.9	  682.6	 5034.0	...
2052820	  772.5	  682.7	 5035.0	...
2052821	  772.2	  682.5	 5036.0	...
2052822	  772.2	  682.3	 5036.0	...
2052823	  772.4	  682.1	 5036.0	...
2052824	  772.8	  681.9	 5036.0	...
2052825	  772.9	  681.8	 5036.0	...
2052826	  772.8	  681.6	 5036.0	...
2052827	  772.5	  681.6	 5035.0	...
2052828	  772.3	  681.6	 5036.0	...
2052829	  772.5	  681.6	 5037.0	...
2052830	  772.7	  681.6	 5038.0	...
2052831	  772.8	  681.6	 5036.0	...
2052832	  772.8	  681.6	 5035.0	...
2052833	  772.8	  681.6	 5033.0	...
2052834	  772.7	  681.5	 5032.0	...
2052835	  772.7	  681.5	 5031.0	...
2052836	  772.7	  681.5	 5030.0	...
2052837	  772.7	  681.6	 5030.0	...
2052838	  772.7	  681.7	 5032.0	...
2052839	  772.7	  681.7	 5034.0	...
2052840	  772.8	  681.7	 5036.0	...
2052841	  773.0	  681.6	 5034.0	...
2052842	  773.0	  681.5	 5033.0	...
2052843	  773.1	  681.6	 5033.0	...
2052844	  773.1	  681.7	 5033.0	...
2052845	  773.1	  681.9	 5034.0	...
2052846	  773.1	  682.0	 5034.0	...
2052847	  773.1	  682.2	 5033.0	...
2052848	  773.0	  682.3	 5032.0	...
2052849	  772.8	  682.0	 5029.0	...
2052850	  772.6	  681.6	 5028.0	...
2052851	  772.5	  681.2	 5029.0	...
2052852	  772.4	  681.1	 5031.0	...
2052853	  772.2	  681.0	 5032.0	...
2052854	  772.2	  681.6	 5030.0	...
2052855	  772.4	  682.3	 5029.0	...
2052856	  772.6	  682.9	 5030.0	...
2052857	  772.6	  682.3	 5032.0	...
2052858	  772.6	  681.6	 5034.0	...
2052859	  772.5	  681.4	 5034.0	...
2052860	  772.6	  681.7	 5033.0	...
2052861	  772.8	  682.2	 5035.0	...
2052862	  773.0	  682.2	 5036.0	...
2052863	  773.0	  682.2	 5037.0	...
2052864	  773.0	  682.1	 5037.0	...
2052865	  773.0	  682.0	 5036.0	...
2052866	  773.0	  681.8	 5034.0	...
2052867	  773.0	  681.6	 5032.0	...
2052868	  773.0	  681.5	 5031.0	...
2052869	  772.8	  681.5	 5030.0	...
2052870	  772.6	  681.3	 5032.0	...
2052871	  772.1	  681.3	 5034.0	...
2052872	  771.9	  681.2	 5036.0	...
2052873	  772.0	  681.3	 5036.0	...
2052874	  772.3	  681.4	 5033.0	...
2052875	  772.6	  681.6	 5030.0	...
2052876	  772.7	  681.7	 5028.0	...
2052877	  772.7	  681.7	 5029.0	...
2052878	  772.7	  681.6	 5029.0	...
2052879	  772.7	  681.4	 5029.0	...
2052880	  772.7	  681.3	 5030.0	...
2052881	  772.7	  681.2	 5031.0	...
2052882	  772.7	  681.1	 5032.0	...
2052883	  772.6	  681.1	 5032.0	...
2052884	  772.5	  681.1	 5032.0	...
2052885	  772.4	  681.2	 5033.0	...
2052886	  772.2	  681.1	 5034.0	...
2052887	  772.0	  681.1	 5034.0	...
2052888	  771.7	  681.1	 5032.0	...
2052889	  772.1	  681.0	 5031.0	...
2052890	  772.5	  680.9	 5029.0	...
2052891	  772.7	  681.0	 5029.0	...
2052892	  772.4	  681.1	 5030.0	...
2052893	  772.2	  681.2	 5033.0	...
2052894	  772.6	  681.1	 5035.0	...
2052895	  773.0	  680.9	 5035.0	...
2052896	  773.0	  680.8	 5035.0	...
2052897	  772.7	  680.7	 5034.0	...
2052898	  772.3	  680.7	 5033.0	...
2052899	  772.1	  680.6	 5033.0	...
2052900	  772.1	  680.6	 5032.0	...
2052901	  772.4	  680.3	 5032.0	...
2052902	  772.6	  679.9	 5032.0	...
2052903	  772.7	  679.6	 5032.0	...
2052904	  772.7	  679.5	 5033.0	...
2052905	  772.4	  679.5	 5033.0	...
2052906	  772.1	  679.6	 5033.0	...
2052907	  771.9	  679.7	 5033.0	...
2052908	  772.2	  680.1	 5033.0	...
2052909	  772.5	  680.4	 5033.0	...
2052910	  772.8	  680.6	 5030.0	...
2052911	  773.0	  680.5	 5028.0	...
2052912	  773.1	  680.5	 5024.0	...
2052913	  773.0	  680.5	 5023.0	...
2052914	  772.9	  680.8	 5023.0	...
2052915	  772.9	  681.1	 5022.0	...
2052916	  772.9	  681.2	 5022.0	...
2052917	  772.9	  681.1	 5021.0	...
2052918	  772.9	  681.2	 5019.0	...
2052919	  772.9	  681.5	 5018.0	...
2052920	  772.9	  681.6	 5019.0	...
2052921	  772.9	  681.5	 5019.0	...
2052922	  773.0	  681.4	 5019.0	...
2052923	  773.1	  680.9	 5021.0	...
2052924	  773.1	  680.4	 5022.0	...
2052925	  773.1	  679.9	 5023.0	...
2052926	  773.2	  680.0	 5022.0	...
2052927	  773.2	  680.1	 5021.0	...
2052928	  773.0	  680.1	 5022.0	...
2052929	  772.7	  680.1	 5023.0	...
2052930	  772.8	  680.0	 5023.0	...
2052931	  772.9	  679.9	 5023.0	...
2052932	  773.0	  679.8	 5024.0	...
2052933	  773.2	  679.8	 5025.0	...
2052934	  773.3	  679.6	 5023.0	...
2052935	  773.4	  679.5	 5022.0	...
2052936	  773.6	  679.4	 5020.0	...
2052937	  773.8	  679.4	 5020.0	...
2052938	  774.0	  679.4	 5019.0	...
2052939	  773.8	  679.6	 5020.0	...
2052940	  773.9	  679.6	 5021.0	...
2052941	  774.0	  679.6	 5023.0	...
2052942	  774.1	  679.8	 5022.0	...
2052943	  774.0	  680.0	 5020.0	...
2052944	  773.9	  680.2	 5019.0	...
2052945	  773.7	  680.1	 5018.0	...
2052946	  773.5	  680.1	 5017.0	...
2052947	  773.1	  680.2	 5016.0	...
2052948	  772.8	  680.2	 5019.0	...
2052949	  772.8	  680.2	 5023.0	...
2052950	  773.1	  680.2	 5025.0	...
2052951	  773.3	  680.2	 5023.0	...
2052952	  773.3	  680.4	 5022.0	...
2052953	  773.3	  680.4	 5021.0	...
2052954	  773.4	  680.6	 5019.0	...
2052955	  773.4	  680.7	 5016.0	...
2052956	  773.3	  680.9	 5014.0	...
2052957	  773.1	  680.8	 5013.0	...
2052958	  773.1	  680.7	 5016.0	...
2052959	  773.4	  680.5	 5019.0	...
2052960	  773.7	  680.4	 5021.0	...
2052961	  773.7	  680.3	 5019.0	...
2052962	  773.6	  680.1	 5017.0	...
2052963	  773.5	  680.0	 5016.0	...
2052964	  773.6	  679.9	 5016.0	...
2052965	  773.7	  680.0	 5016.0	...
2052966	  773.8	  680.1	 5015.0	...
2052967	  773.7	  680.1	 5014.0	...
2052968	  773.6	  679.9	 5013.0	...
2052969	  773.6	  680.1	 5013.0	...
2052970	  773.5	  680.5	 5014.0	...
2052971	  773.4	  680.7	 5014.0	...
2052972	  773.5	  680.5	 5015.0	...
2052973	  773.7	  680.3	 5015.0	...
2052974	  774.0	  680.2	 5017.0	...
2052975	  774.2	  680.2	 5018.0	...
2052976	  774.4	  680.0	 5018.0	...
2052977	  774.3	  679.6	 5019.0	...
2052978	  774.3	  679.3	 5019.0	...
2052979	  774.3	  679.5	 5019.0	...
2052980	  774.3	  679.9	 5019.0	...
2052981	  774.3	  680.5	 5019.0	...
2052982	  774.3	  680.8	 5021.0	...
2052983	  774.4	  681.0	 5023.0	...
2052984	  774.6	  680.9	 5025.0	...
2052985	  774.6	  680.8	 5027.0	...
2052986	  774.3	  680.7	 5028.0	...
2052987	  774.2	  680.6	 5028.0	...
2052988	  774.2	  680.6	 5028.0	...
2052989	  774.2	  680.6	 5028.0	...
2052990	  774.3	  680.6	 5027.0	...
2052991	  774.3	  680.6	 5027.0	...
2052992	  774.3	  680.6	 5027.0	...
2052993	  774.1	  680.6	 5026.0	...
2052994	  773.9	  681.0	 5025.0	...
2052995	  773.9	  681.3	 5025.0	...
2052996	  773.9	  681.0	 5025.0	...
2052997	  774.1	  680.3	 5026.0	...
2052998	  774.2	  679.8	 5026.0	...
2052999	  774.3	  680.4	 5026.0	...
2053000	  774.4	  680.9	 5026.0	...
2053001	  774.6	  681.2	 5026.0	...
2053002	  774.7	  680.8	 5027.0	...
2053003	  774.7	  680.4	 5027.0	...
2053004	  774.6	  680.3	 5026.0	...
MSG	2053005 0000 _ Number On
2053005	  774.5	  680.5	 5024.0	...
2053006	  774.3	  680.7	 5023.0	...
2053007	  774.2	  680.7	 5023.0	...
2053008	  774.2	  680.7	 5025.0	...
2053009	  774.2	  681.0	 5027.0	...
2053010	  774.0	  681.3	 5028.0	...
2053011	  773.9	  681.5	 5029.0	...
2053012	  774.0	  681.3	 5030.0	...
2053013	  774.2	  681.1	 5030.0	...
2053014	  774.3	  681.2	 5029.0	...
2053015	  774.0	  681.5	 5028.0	...
2053016	  773.6	  681.8	 5027.0	...
2053017	  773.6	  681.9	 5026.0	...
2053018	  773.7	  681.9	 5025.0	...
2053019	  773.9	  681.8	 5025.0	...
2053020	  774.0	  681.5	 5027.0	...
2053021	  774.0	  681.6	 5028.0	...
2053022	  774.0	  681.8	 5027.0	...
2053023	  774.0	  682.0	 5025.0	...
2053024	  774.0	  682.0	 5025.0	...
2053025	  774.1	  682.0	 5027.0	...
2053026	  774.1	  682.2	 5028.0	...
2053027	  774.1	  682.1	 5029.0	...
2053028	  774.1	  682.1	 5028.0	...
2053029	  774.2	  682.0	 5027.0	...
2053030	  774.2	  682.0	 5028.0	...
2053031	  774.1	  682.1	 5031.0	...
2053032	  774.1	  682.3	 5035.0	...
2053033	  774.1	  682.5	 5036.0	...
2053034	  774.1	  682.5	 5036.0	...
2053035	  774.0	  682.4	 5035.0	...
2053036	  774.0	  682.2	 5034.0	...
2053037	  773.9	  682.2	 5032.0	...
2053038	  773.7	  682.1	 5032.0	...
2053039	  773.6	  682.1	 5032.0	...
2053040	  773.6	  682.1	 5031.0	...
2053041	  773.9	  682.0	 5030.0	...
2053042	  774.2	  681.9	 5029.0	...
2053043	  774.4	  681.5	 5028.0	...
2053044	  774.4	  681.1	 5030.0	...
2053045	  774.5	  681.2	 5032.0	...
2053046	  774.5	  681.5	 5034.0	...
2053047	  774.6	  681.8	 5035.0	...
2053048	  774.7	  682.2	 5034.0	...
2053049	  774.7	  682.6	 5033.0	...
2053050	  774.6	  682.9	 5032.0	...
2053051	  774.5	  682.6	 5032.0	...
2053052	  774.2	  682.4	 5033.0	...
2053053	  773.9	  682.2	 5035.0	...
2053054	  773.7	  682.0	 5037.0	...
2053055	  773.6	  681.7	 5037.0	...
2053056	  773.5	  681.6	 5038.0	...
2053057	  773.6	  681.4	 5037.0	...
2053058	  773.8	  681.3	 5038.0	...
2053059	  774.0	  681.0	 5039.0	...
2053060	  774.3	  680.9	 5042.0	...
2053061	  774.5	  681.2	 5044.0	...
2053062	  774.5	  681.6	 5045.0	...
2053063	  774.4	  682.2	 5046.0	...
2053064	  774.1	  682.4	 5046.0	...
2053065	  773.9	  682.5	 5045.0	...
2053066	  773.9	  682.5	 5043.0	...
2053067	  773.8	  682.6	 5044.0	...
2053068	  773.8	  682.7	 5044.0	...
2053069	  773.9	  682.6	 5045.0	...
2053070	  774.2	  682.5	 5047.0	...
2053071	  774.6	  682.4	 5049.0	...
2053072	  774.9	  682.3	 5051.0	...
2053073	  775.0	  682.2	 5052.0	...
2053074	  775.3	  682.2	 5053.0	...
2053075	  775.5	  682.2	 5053.0	...
2053076	  775.8	  682.2	 5052.0	...
2053077	  775.4	  682.2	 5052.0	...
2053078	  775.0	  682.2	 5053.0	...
2053079	  774.5	  682.3	 5056.0	...
2053080	  774.4	  682.1	 5059.0	...
2053081	  774.3	  682.1	 5060.0	...
2053082	  774.2	  682.0	 5059.0	...
2053083	  774.1	  682.1	 5059.0	...
2053084	  774.0	  682.1	 5059.0	...
2053085	  774.0	  682.0	 5059.0	...
2053086	  774.3	  681.8	 5060.0	...
2053087	  774.6	  681.8	 5062.0	...
2053088	  775.0	  681.5	 5062.0	...
2053089	  775.1	  681.2	 5063.0	...
2053090	  775.2	  680.9	 5062.0	...
2053091	  775.2	  680.9	 5062.0	...
2053092	  775.3	  680.7	 5066.0	...
2053093	  775.3	  680.5	 5070.0	...
2053094	  775.4	  680.3	 5074.0	...
2053095	  775.3	  679.9	 5075.0	...
2053096	  775.2	  679.6	 5075.0	...
2053097	  775.1	  679.3	 5076.0	...
2053098	  775.1	  679.3	 5076.0	...
2053099	  774.7	  679.5	 5075.0	...
2053100	  774.2	  679.8	 5074.0	...
2053101	  773.7	  680.0	 5073.0	...
2053102	  773.7	  679.8	 5076.0	...
2053103	  773.7	  679.6	 5078.0	...
2053104	  773.8	  679.3	 5080.0	...
2053105	  773.8	  679.3	 5081.0	...
2053106	  774.0	  679.5	 5081.0	...
2053107	  774.3	  679.4	 5080.0	...
2053108	  774.7	  679.2	 5079.0	...
2053109	  775.0	  678.9	 5081.0	...
2053110	  775.1	  679.0	 5083.0	...
2053111	  774.7	  679.2	 5082.0	...
2053112	  774.2	  679.4	 5079.0	...
2053113	  773.7	  679.7	 5076.0	...
2053114	  773.7	  679.9	 5076.0	...
2053115	  773.7	  680.2	 5078.0	...
2053116	  773.7	  680.2	 5079.0	...
2053117	  773.8	  680.0	 5083.0	...
2053118	  773.8	  679.7	 5086.0	...
2053119	  773.7	  679.6	 5088.0	...
2053120	  773.6	  679.6	 5090.0	...
2053121	  773.6	  679.7	 5090.0	...
2053122	  773.5	  679.6	 5091.0	...
2053123	  773.5	  679.6	 5093.0	...
2053124	  773.5	  679.5	 5094.0	...
2053125	  773.6	  679.5	 5096.0	...
2053126	  773.6	  679.8	 5095.0	...
2053127	  773.7	  680.0	 5095.0	...
2053128	  773.6	  680.2	 5098.0	...
2053129	  773.7	  680.2	 5101.0	...
2053130	  773.7	  680.2	 5104.0	...
2053131	  773.6	  680.1	 5105.0	...
2053132	  773.3	  680.1	 5105.0	...
2053133	  773.3	  680.0	 5105.0	...
2053134	  773.3	  679.8	 5106.0	...
2053135	  773.3	  679.7	 5106.0	...
2053136	  773.2	  679.5	 5108.0	...
2053137	  773.0	  679.2	 5110.0	...
2053138	  773.0	  678.9	 5112.0	...
2053139	  773.0	  678.9	 5113.0	...
2053140	  773.2	  679.4	 5113.0	...
2053141	  773.4	  679.8	 5112.0	...
2053142	  773.4	  680.1	 5111.0	...
2053143	  773.4	  680.2	 5109.0	...
2053144	  773.6	  680.5	 5110.0	...
2053145	  773.7	  680.8	 5110.0	...
2053146	  774.1	  680.9	 5108.0	...
2053147	  774.4	  680.8	 5106.0	...
2053148	  774.6	  680.8	 5105.0	...
2053149	  774.6	  680.8	 5106.0	...
2053150	  774.5	  680.8	 5106.0	...
2053151	  774.5	  680.9	 5109.0	...
2053152	  774.5	  680.8	 5111.0	...
2053153	  774.4	  680.9	 5114.0	...
2053154	  774.2	  681.2	 5114.0	...
2053155	  774.0	  681.5	 5114.0	...
2053156	  773.9	  681.6	 5114.0	...
2053157	  773.9	  681.6	 5114.0	...
2053158	  773.8	  681.5	 5114.0	...
2053159	  773.7	  681.6	 5116.0	...
2053160	  773.9	  681.3	 5118.0	...
2053161	  774.2	  681.2	 5119.0	...
2053162	  774.4	  681.1	 5119.0	...
2053163	  774.5	  681.3	 5119.0	...
2053164	  774.2	  681.5	 5120.0	...
2053165	  773.9	  681.7	 5121.0	...
2053166	  774.0	  681.6	 5122.0	...
2053167	  774.3	  681.5	 5122.0	...
2053168	  774.6	  681.4	 5122.0	...
2053169	  774.7	  681.3	 5121.0	...
2053170	  774.8	  681.4	 5120.0	...
2053171	  774.9	  681.4	 5118.0	...
2053172	  774.7	  681.3	 5117.0	...
2053173	  774.5	  681.0	 5116.0	...
2053174	  774.3	  680.7	 5115.0	...
2053175	  774.3	  680.6	 5115.0	...
2053176	  774.4	  680.5	 5115.0	...
2053177	  774.5	  680.5	 5116.0	...
2053178	  774.5	  680.5	 5118.0	...
2053179	  774.5	  680.4	 5119.0	...
2053180	  774.6	  680.4	 5120.0	...
2053181	  774.8	  680.4	 5121.0	...
2053182	  774.9	  680.2	 5121.0	...
2053183	  774.9	  680.0	 5122.0	...
2053184	  775.0	  679.4	 5123.0	...
2053185	  775.2	  679.1	 5124.0	...
2053186	  775.4	  679.5	 5125.0	...
2053187	  775.5	  680.2	 5125.0	...
2053188	  775.5	  681.0	 5123.0	...
2053189	  775.4	  681.0	 5121.0	...
2053190	  775.3	  680.7	 5120.0	...
2053191	  775.3	  680.3	 5122.0	...
2053192	  775.2	  679.9	 5125.0	...
2053193	  775.1	  679.8	 5127.0	...
2053194	  775.2	  680.0	 5128.0	...
2053195	  775.2	  680.5	 5128.0	...
2053196	  775.5	  681.1	 5127.0	...
2053197	  775.6	  681.4	 5127.0	...
2053198	  775.7	  681.6	 5127.0	...
2053199	  775.7	  681.6	 5126.0	...
2053200	  775.9	  681.7	 5125.0	...
2053201	  775.6	  681.7	 5125.0	...
2053202	  775.2	  681.9	 5125.0	...
2053203	  775.2	  681.9	 5125.0	...
2053204	  775.7	  681.8	 5125.0	...
2053205	  776.3	  681.7	 5130.0	...
2053206	  776.4	  681.6	 5136.0	...
2053207	  776.5	  682.2	 5138.0	...
2053208	  776.4	  682.7	 5134.0	...
2053209	  776.2	  683.1	 5132.0	...
2053210	  775.9	  682.9	 5134.0	...
2053211	  775.8	  682.6	 5136.0	...
2053212	  775.8	  682.3	 5138.0	...
2053213	  775.9	  682.1	 5139.0	...
2053214	  776.0	  681.9	 5139.0	...
2053215	  775.8	  682.1	 5137.0	...
2053216	  775.5	  682.4	 5136.0	...
2053217	  775.4	  682.6	 5136.0	...
2053218	  775.3	  682.5	 5137.0	...
2053219	  775.3	  682.4	 5138.0	...
2053220	  775.4	  682.4	 5138.0	...
2053221	  775.5	  682.5	 5137.0	...
2053222	  775.7	  682.5	 5137.0	...
2053223	  775.8	  682.4	 5137.0	...
2053224	  775.8	  682.1	 5137.0	...
2053225	  775.6	  682.0	 5138.0	...
2053226	  775.4	  681.9	 5139.0	...
2053227	  775.3	  682.0	 5139.0	...
2053228	  775.3	  682.1	 5139.0	...
2053229	  775.2	  682.1	 5139.0	...
2053230	  775.2	  682.2	 5138.0	...
2053231	  774.9	  682.6	 5137.0	...
2053232	  774.7	  682.8	 5136.0	...
2053233	  774.5	  682.9	 5135.0	...
2053234	  774.4	  682.9	 5138.0	...
2053235	  774.3	  682.9	 5141.0	...
2053236	  774.2	  683.0	 5143.0	...
2053237	  774.2	  683.2	 5143.0	...
2053238	  774.2	  683.5	 5144.0	...
2053239	  774.2	  683.7	 5144.0	...
2053240	  774.1	  683.8	 5145.0	...
2053241	  774.0	  683.5	 5148.0	...
2053242	  773.8	  682.9	 5151.0	...
2053243	  773.6	  682.4	 5155.0	...
2053244	  773.6	  682.4	 5154.0	...
2053245	  773.5	  682.5	 5152.0	...
2053246	  773.5	  682.4	 5150.0	...
2053247	  773.4	  682.2	 5150.0	...
2053248	  773.4	  681.8	 5153.0	...
2053249	  773.5	  681.3	 5156.0	...
2053250	  773.7	  680.8	 5160.0	...
2053251	  773.9	  680.4	 5161.0	...
2053252	  774.0	  680.6	 5163.0	...
2053253	  774.0	  680.7	 5165.0	...
2053254	  774.0	  680.7	 5169.0	...
2053255	  773.9	  680.5	 5173.0	...
2053256	  774.1	  680.4	 5174.0	...
2053257	  774.4	  680.5	 5176.0	...
2053258	  774.6	  680.5	 5178.0	...
2053259	  774.5	  680.4	 5179.0	...
2053260	  774.2	  680.5	 5177.0	...
2053261	  774.0	  680.5	 5175.0	...
2053262	  773.9	  680.6	 5175.0	...
2053263	  774.1	  680.6	 5180.0	...
2053264	  774.2	  680.4	 5184.0	...
2053265	  774.3	  680.6	 5187.0	...
2053266	  774.1	  680.8	 5187.0	...
2053267	  773.9	  681.0	 5186.0	...
2053268	  773.6	  681.0	 5186.0	...
2053269	  773.6	  680.8	 5188.0	...
2053270	  773.6	  680.6	 5189.0	...
2053271	  773.6	  680.8	 5190.0	...
2053272	  773.6	  681.1	 5189.0	...
2053273	  773.6	  681.4	 5187.0	...
2053274	  773.7	  681.1	 5186.0	...
2053275	  773.8	  680.8	 5185.0	...
2053276	  774.1	  680.7	 5185.0	...
2053277	  774.2	  680.7	 5185.0	...
2053278	  774.4	  680.7	 5186.0	...
2053279	  774.6	  680.8	 5186.0	...
2053280	  774.7	  680.7	 5185.0	...
2053281	  774.8	  680.5	 5184.0	...
2053282	  774.8	  680.3	 5184.0	...
2053283	  774.4	  680.4	 5185.0	...
2053284	  773.9	  680.4	 5187.0	...
2053285	  773.5	  680.6	 5188.0	...
2053286	  773.5	  680.7	 5189.0	...
2053287	  773.5	  681.0	 5188.0	...
2053288	  773.5	  681.1	 5187.0	...
2053289	  773.5	  681.3	 5185.0	...
2053290	  773.4	  681.3	 5184.0	...
2053291	  773.2	  681.0	 5187.0	...
2053292	  773.3	  680.8	 5189.0	...
2053293	  773.5	  680.7	 5192.0	...
2053294	  773.8	  680.5	 5193.0	...
2053295	  773.7	  680.3	 5196.0	...
2053296	  773.5	  680.2	 5199.0	...
2053297	  773.4	  680.5	 5199.0	...
2053298	  773.4	  680.7	 5197.0	...
2053299	  773.3	  680.7	 5195.0	...
2053300	  773.3	  680.5	 5198.0	...
2053301	  773.3	  680.4	 5201.0	...
2053302	  773.5	  680.6	 5202.0	...
2053303	  774.0	  681.0	 5203.0	...
2053304	  774.4	  680.7	 5207.0	...
2053305	  774.3	  680.3	 5210.0	...
2053306	  774.0	  680.1	 5213.0	...
MSG	2053307 0000 _ Number Off
2053307	  773.8	  680.4	 5213.0	...
2053308	  773.7	  680.5	 5213.0	...
2053309	  773.6	  680.2	 5213.0	...
2053310	  773.5	  680.1	 5213.0	...
2053311	  773.6	  680.0	 5212.0	...
2053312	  773.8	  680.1	 5212.0	...
2053313	  774.0	  680.1	 5212.0	...
2053314	  774.0	  680.2	 5211.0	...
2053315	  774.0	  680.3	 5211.0	...
2053316	  774.0	  680.4	 5212.0	...
2053317	  774.2	  680.6	 5213.0	...
2053318	  774.2	  680.6	 5214.0	...
2053319	  774.3	  680.7	 5214.0	...
2053320	  774.2	  680.5	 5215.0	...
2053321	  774.4	  680.2	 5216.0	...
2053322	  774.6	  680.2	 5217.0	...
2053323	  774.8	  680.3	 5218.0	...
2053324	  774.5	  680.3	 5219.0	...
2053325	  774.1	  680.2	 5218.0	...
2053326	  773.8	  680.1	 5219.0	...
2053327	  774.2	  680.0	 5219.0	...
2053328	  774.8	  679.8	 5219.0	...
2053329	  775.1	  680.0	 5218.0	...
2053330	  774.7	  680.2	 5219.0	...
2053331	  774.4	  680.6	 5221.0	...
2053332	  774.4	  680.8	 5222.0	...
2053333	  774.3	  680.8	 5223.0	...
2053334	  774.4	  680.6	 5225.0	...
2053335	  774.4	  680.5	 5227.0	...
2053336	  774.5	  680.6	 5227.0	...
2053337	  774.5	  680.6	 5228.0	...
2053338	  774.4	  680.5	 5228.0	...
2053339	  774.3	  680.3	 5227.0	...
2053340	  774.4	  680.1	 5226.0	...
2053341	  774.5	  680.1	 5226.0	...
2053342	  774.7	  680.1	 5226.0	...
2053343	  775.0	  679.9	 5228.0	...
2053344	  775.4	  679.7	 5230.0	...
2053345	  775.6	  679.9	 5231.0	...
2053346	  775.2	  680.3	 5230.0	...
2053347	  774.8	  680.6	 5233.0	...
2053348	  774.7	  680.4	 5237.0	...
2053349	  774.7	  680.3	 5241.0	...
2053350	  774.9	  680.3	 5242.0	...
2053351	  775.2	  680.3	 5241.0	...
2053352	  775.5	  680.2	 5241.0	...
2053353	  775.6	  680.3	 5240.0	...
2053354	  775.6	  680.2	 5238.0	...
2053355	  775.5	  679.9	 5237.0	...
2053356	  775.8	  679.6	 5240.0	...
2053357	  776.1	  679.4	 5243.0	...
2053358	  776.4	  679.4	 5247.0	...
2053359	  776.4	  679.4	 5247.0	...
2053360	  776.0	  680.0	 5248.0	...
2053361	  775.6	  680.5	 5249.0	...
2053362	  775.4	  681.0	 5250.0	...
2053363	  775.5	  680.9	 5248.0	...
2053364	  775.7	  680.9	 5245.0	...
2053365	  775.7	  680.8	 5242.0	...
2053366	  775.6	  680.9	 5243.0	...
2053367	  775.6	  681.0	 5243.0	...
2053368	  775.5	  680.6	 5245.0	...
2053369	  775.3	  680.2	 5249.0	...
2053370	  775.2	  680.1	 5253.0	...
2053371	  775.3	  680.4	 5255.0	...
2053372	  775.3	  680.7	 5255.0	...
2053373	  775.3	  680.7	 5253.0	...
2053374	  775.2	  680.8	 5251.0	...
2053375	  775.1	  680.8	 5250.0	...
2053376	  775.3	  680.7	 5249.0	...
2053377	  775.5	  680.7	 5250.0	...
2053378	  775.6	  680.6	 5251.0	...
2053379	  775.7	  680.5	 5252.0	...
2053380	  775.8	  680.4	 5253.0	...
2053381	  775.9	  680.5	 5253.0	...
2053382	  775.8	  680.4	 5254.0	...
2053383	  775.8	  680.2	 5256.0	...
2053384	  775.8	  679.8	 5258.0	...
2053385	  775.8	  679.6	 5259.0	...
2053386	  775.8	  679.5	 5259.0	...
2053387	  775.6	  679.8	 5258.0	...
2053388	  775.4	  680.1	 5256.0	...
2053389	  775.4	  680.5	 5254.0	...
2053390	  775.6	  680.6	 5252.0	...
2053391	  776.1	  680.9	 5250.0	...
2053392	  776.5	  681.1	 5249.0	...
2053393	  776.8	  681.3	 5249.0	...
2053394	  776.5	  681.6	 5251.0	...
2053395	  776.2	  681.6	 5253.0	...
2053396	  775.6	  681.5	 5256.0	...
2053397	  775.2	  681.4	 5254.0	...
2053398	  774.1	  681.6	 5251.0	...
EFIX R   2051752	2053398	1647	  776.1	  657.7	   4876
SSACC R  2053399
2053399	  772.7	  681.8	 5249.0	...
2053400	  770.8	  682.1	 5249.0	...
2053401	  768.8	  682.3	 5248.0	...
2053402	  766.7	  682.6	 5246.0	...
2053403	  764.7	  682.8	 5244.0	...
2053404	  762.6	  683.0	 5244.0	...
2053405	  761.0	  683.2	 5245.0	...
2053406	  759.3	  683.9	 5243.0	...
ESACC R  2053399	2053406	8	  772.7	  681.8	  759.3	  683.9	   0.29	     39
SFIX R   2053407
2053407	  758.2	  684.5	 5239.0	...
2053408	  756.8	  685.0	 5235.0	...
2053409	  756.0	  685.3	 5229.0	...
2053410	  755.2	  685.4	 5223.0	...
2053411	  754.3	  685.2	 5216.0	...
2053412	  753.3	  685.0	 5215.0	...
2053413	  752.4	  685.3	 5211.0	...
2053414	  752.2	  685.6	 5207.0	...
2053415	  752.3	  686.1	 5197.0	...
2053416	  752.5	  686.6	 5192.0	...
2053417	  752.8	  687.3	 5188.0	...
2053418	  753.1	  688.4	 5185.0	...
2053419	  753.6	  690.0	 5181.0	...
2053420	  754.2	  691.3	 5177.0	...
2053421	  754.9	  693.0	 5175.0	...
2053422	  755.6	  694.0	 5170.0	...
2053423	  756.4	  695.5	 5165.0	...
2053424	  757.1	  697.0	 5159.0	...
2053425	  757.4	  698.9	 5156.0	...
2053426	  757.5	  700.2	 5148.0	...
2053427	  757.6	  701.8	 5142.0	...
2053428	  757.8	  703.0	 5135.0	...
2053429	  757.8	  704.3	 5135.0	...
2053430	  757.8	  705.3	 5133.0	...
2053431	  757.8	  706.2	 5131.0	...
2053432	  758.0	  707.1	 5129.0	...
2053433	  758.2	  707.5	 5129.0	...
2053434	  758.3	  707.9	 5128.0	...
2053435	  758.5	  708.2	 5127.0	...
2053436	  758.5	  708.3	 5125.0	...
2053437	  758.5	  708.4	 5123.0	...
2053438	  758.6	  708.7	 5123.0	...
2053439	  758.9	  708.9	 5126.0	...
2053440	  759.2	  708.9	 5129.0	...
2053441	  759.1	  708.8	 5132.0	...
2053442	  758.4	  708.8	 5131.0	...
2053443	  757.7	  708.8	 5131.0	...
2053444	  757.3	  708.8	 5131.0	...
2053445	  757.2	  708.7	 5131.0	...
2053446	  757.6	  708.2	 5131.0	...
2053447	  757.9	  707.8	 5131.0	...
2053448	  758.3	  707.4	 5134.0	...
2053449	  758.4	  707.4	 5136.0	...
2053450	  758.3	  707.5	 5136.0	...
2053451	  758.3	  707.1	 5135.0	...
2053452	  757.9	  706.8	 5136.0	...
2053453	  757.6	  706.3	 5140.0	...
2053454	  757.3	  706.3	 5143.0	...
2053455	  757.6	  706.3	 5143.0	...
2053456	  757.9	  706.3	 5144.0	...
2053457	  757.9	  706.4	 5146.0	...
2053458	  757.5	  706.1	 5147.0	...
2053459	  757.0	  705.9	 5151.0	...
2053460	  756.8	  705.5	 5154.0	...
2053461	  757.3	  705.2	 5155.0	...
2053462	  757.9	  704.8	 5153.0	...
2053463	  758.4	  704.5	 5151.0	...
2053464	  758.2	  704.2	 5151.0	...
2053465	  758.2	  703.8	 5153.0	...
2053466	  758.3	  703.3	 5158.0	...
2053467	  758.4	  703.1	 5163.0	...
2053468	  758.3	  702.1	 5168.0	...
2053469	  758.2	  701.2	 5171.0	...
2053470	  758.3	  700.2	 5175.0	...
2053471	  758.4	  700.0	 5177.0	...
2053472	  758.4	  699.6	 5177.0	...
2053473	  758.2	  699.1	 5179.0	...
2053474	  758.1	  698.6	 5181.0	...
2053475	  758.2	  698.1	 5185.0	...
2053476	  758.5	  697.8	 5186.0	...
2053477	  758.8	  697.4	 5188.0	...
2053478	  758.9	  697.3	 5189.0	...
2053479	  758.9	  696.8	 5192.0	...
2053480	  758.7	  696.3	 5195.0	...
2053481	  758.4	  695.9	 5194.0	...
2053482	  758.3	  696.0	 5191.0	...
2053483	  758.3	  696.0	 5189.0	...
2053484	  758.3	  696.1	 5191.0	...
2053485	  758.2	  696.0	 5195.0	...
2053486	  758.3	  695.8	 5198.0	...
2053487	  758.5	  695.6	 5200.0	...
2053488	  758.4	  695.4	 5200.0	...
2053489	  758.2	  695.3	 5200.0	...
2053490	  758.5	  694.6	 5201.0	...
2053491	  759.0	  693.9	 5202.0	...
2053492	  759.3	  693.4	 5204.0	...
2053493	  759.1	  693.4	 5206.0	...
2053494	  758.9	  693.1	 5205.0	...
2053495	  758.8	  692.8	 5205.0	...
2053496	  758.8	  692.3	 5207.0	...
2053497	  758.9	  692.1	 5208.0	...
2053498	  759.0	  691.8	 5210.0	...
2053499	  759.1	  691.5	 5212.0	...
2053500	  759.1	  691.4	 5215.0	...
2053501	  758.9	  691.3	 5217.0	...
2053502	  758.6	  691.0	 5217.0	...
2053503	  758.2	  690.3	 5222.0	...
2053504	  758.1	  689.6	 5227.0	...
2053505	  758.1	  689.1	 5232.0	...
2053506	  758.1	  688.2	 5235.0	...
2053507	  758.2	  687.4	 5238.0	...
2053508	  758.3	  686.6	 5241.0	...
2053509	  758.3	  686.1	 5241.0	...
2053510	  758.3	  685.5	 5245.0	...
2053511	  758.3	  684.4	 5248.0	...
2053512	  758.3	  683.8	 5254.0	...
2053513	  758.3	  683.3	 5256.0	...
2053514	  758.3	  682.7	 5259.0	...
2053515	  758.3	  682.1	 5260.0	...
2053516	  758.3	  681.1	 5262.0	...
2053517	  758.4	  680.6	 5266.0	...
2053518	  758.4	  680.1	 5268.0	...
2053519	  758.3	  679.6	 5270.0	...
2053520	  758.3	  678.9	 5270.0	...
2053521	  758.3	  678.5	 5271.0	...
2053522	  758.3	  678.2	 5271.0	...
2053523	  758.2	  678.3	 5271.0	...
2053524	  758.1	  677.8	 5273.0	...
2053525	  757.9	  677.3	 5274.0	...
2053526	  757.8	  676.9	 5276.0	...
2053527	  757.6	  676.8	 5276.0	...
2053528	  757.4	  676.7	 5276.0	...
2053529	  757.4	  676.4	 5277.0	...
2053530	  757.5	  676.2	 5278.0	...
2053531	  757.6	  676.1	 5279.0	...
2053532	  757.8	  676.0	 5279.0	...
2053533	  757.9	  675.8	 5280.0	...
2053534	  758.1	  675.6	 5280.0	...
2053535	  758.1	  675.4	 5280.0	...
2053536	  758.1	  675.2	 5282.0	...
2053537	  758.0	  675.1	 5285.0	...
2053538	  758.0	  675.0	 5288.0	...
2053539	  758.0	  675.0	 5289.0	...
2053540	  758.0	  675.1	 5288.0	...
2053541	  758.0	  675.1	 5287.0	...
2053542	  757.9	  674.6	 5290.0	...
2053543	  757.8	  674.1	 5293.0	...
2053544	  757.8	  673.4	 5295.0	...
2053545	  757.8	  673.2	 5294.0	...
2053546	  757.9	  673.1	 5295.0	...
2053547	  758.0	  673.2	 5295.0	...
2053548	  758.1	  673.3	 5296.0	...
2053549	  758.2	  673.1	 5301.0	...
2053550	  758.2	  673.0	 5306.0	...
2053551	  758.3	  672.9	 5311.0	...
2053552	  758.3	  672.5	 5311.0	...
2053553	  758.3	  671.7	 5312.0	...
2053554	  758.3	  670.8	 5313.0	...
2053555	  758.3	  670.3	 5315.0	...
2053556	  758.3	  670.0	 5317.0	...
2053557	  758.5	  669.7	 5319.0	...
2053558	  758.8	  669.4	 5319.0	...
2053559	  758.8	  669.2	 5320.0	...
2053560	  758.2	  668.9	 5322.0	...
2053561	  757.6	  668.8	 5323.0	...
2053562	  757.5	  668.7	 5326.0	...
2053563	  757.7	  668.1	 5328.0	...
2053564	  757.7	  667.5	 5329.0	...
2053565	  757.6	  666.9	 5329.0	...
2053566	  757.4	  667.0	 5331.0	...
2053567	  757.4	  666.9	 5333.0	...
2053568	  757.5	  666.8	 5340.0	...
2053569	  757.5	  666.5	 5345.0	...
2053570	  757.9	  665.9	 5349.0	...
2053571	  758.1	  665.4	 5349.0	...
2053572	  758.4	  665.3	 5348.0	...
2053573	  758.4	  665.5	 5349.0	...
2053574	  758.4	  665.4	 5350.0	...
2053575	  758.1	  664.9	 5351.0	...
2053576	  757.9	  664.3	 5354.0	...
2053577	  757.6	  663.9	 5357.0	...
2053578	  757.6	  663.8	 5359.0	...
2053579	  757.6	  663.6	 5360.0	...
2053580	  757.6	  663.4	 5361.0	...
2053581	  757.5	  663.2	 5363.0	...
2053582	  757.8	  662.8	 5365.0	...
2053583	  757.9	  662.3	 5367.0	...
2053584	  758.0	  661.8	 5367.0	...
2053585	  758.0	  661.6	 5369.0	...
2053586	  758.0	  661.5	 5370.0	...
2053587	  758.2	  661.5	 5371.0	...
2053588	  758.0	  661.5	 5370.0	...
2053589	  757.8	  661.4	 5369.0	...
2053590	  757.4	  661.2	 5372.0	...
2053591	  757.3	  660.6	 5374.0	...
2053592	  757.7	  660.1	 5377.0	...
2053593	  758.0	  659.6	 5377.0	...
2053594	  758.3	  659.5	 5378.0	...
2053595	  758.0	  659.4	 5380.0	...
2053596	  757.6	  659.2	 5382.0	...
2053597	  757.7	  659.2	 5381.0	...
2053598	  758.0	  659.3	 5380.0	...
2053599	  758.2	  659.5	 5379.0	...
2053600	  758.3	  659.6	 5380.0	...
2053601	  758.3	  659.4	 5380.0	...
2053602	  758.3	  659.1	 5380.0	...
2053603	  758.4	  658.9	 5380.0	...
2053604	  758.4	  658.8	 5380.0	...
2053605	  758.4	  658.8	 5380.0	...
2053606	  758.2	  658.8	 5381.0	...
2053607	  758.1	  658.8	 5381.0	...
2053608	  758.0	  659.0	 5381.0	...
2053609	  758.0	  659.1	 5380.0	...
2053610	  758.1	  659.3	 5380.0	...
2053611	  758.0	  659.4	 5381.0	...
2053612	  758.0	  659.6	 5384.0	...
2053613	  758.1	  659.7	 5385.0	...
2053614	  758.3	  659.7	 5387.0	...
2053615	  758.5	  659.6	 5388.0	...
2053616	  758.6	  659.3	 5388.0	...
2053617	  758.5	  659.2	 5388.0	...
2053618	  758.2	  659.1	 5387.0	...
2053619	  758.1	  658.9	 5388.0	...
2053620	  758.1	  658.7	 5390.0	...
2053621	  758.2	  658.2	 5395.0	...
2053622	  758.3	  658.0	 5398.0	...
2053623	  758.4	  657.8	 5401.0	...
2053624	  758.4	  657.8	 5400.0	...
2053625	  758.6	  657.8	 5398.0	...
2053626	  759.1	  657.8	 5396.0	...
2053627	  759.6	  657.7	 5395.0	...
2053628	  759.8	  657.5	 5395.0	...
2053629	  759.8	  657.1	 5398.0	...
2053630	  759.8	  656.7	 5401.0	...
2053631	  759.6	  656.4	 5403.0	...
2053632	  759.4	  656.4	 5401.0	...
2053633	  759.3	  656.5	 5399.0	...
2053634	  759.5	  656.5	 5399.0	...
2053635	  759.5	  656.4	 5400.0	...
2053636	  759.6	  656.3	 5401.0	...
2053637	  759.5	  656.2	 5403.0	...
2053638	  759.4	  656.3	 5406.0	...
2053639	  759.4	  656.7	 5410.0	...
2053640	  759.6	  657.2	 5412.0	...
2053641	  759.8	  657.6	 5413.0	...
2053642	  759.9	  657.5	 5413.0	...
2053643	  759.9	  657.5	 5412.0	...
2053644	  759.8	  657.5	 5411.0	...
2053645	  759.7	  657.4	 5410.0	...
2053646	  759.6	  656.9	 5410.0	...
2053647	  759.4	  656.5	 5410.0	...
2053648	  759.4	  656.2	 5410.0	...
2053649	  759.3	  655.7	 5411.0	...
2053650	  759.4	  655.2	 5414.0	...
2053651	  759.6	  654.7	 5417.0	...
2053652	  759.8	  654.7	 5420.0	...
2053653	  760.0	  654.6	 5420.0	...
2053654	  759.9	  654.6	 5419.0	...
2053655	  759.7	  654.5	 5419.0	...
2053656	  759.6	  654.4	 5418.0	...
2053657	  759.7	  654.3	 5418.0	...
2053658	  759.7	  654.5	 5418.0	...
2053659	  759.4	  654.6	 5417.0	...
2053660	  759.1	  654.5	 5416.0	...
2053661	  758.9	  654.4	 5417.0	...
2053662	  759.2	  654.0	 5420.0	...
2053663	  759.6	  653.5	 5424.0	...
2053664	  759.7	  653.0	 5426.0	...
2053665	  759.4	  653.0	 5428.0	...
2053666	  759.2	  652.7	 5428.0	...
2053667	  759.2	  652.2	 5429.0	...
2053668	  759.1	  652.0	 5431.0	...
2053669	  759.1	  652.2	 5432.0	...
2053670	  759.2	  652.6	 5431.0	...
2053671	  759.5	  652.6	 5431.0	...
2053672	  759.7	  652.3	 5430.0	...
2053673	  759.9	  651.8	 5429.0	...
2053674	  760.0	  651.6	 5432.0	...
2053675	  760.1	  651.6	 5436.0	...
2053676	  760.0	  651.6	 5440.0	...
2053677	  759.7	  651.8	 5440.0	...
2053678	  759.3	  652.0	 5441.0	...
2053679	  759.0	  652.2	 5442.0	...
2053680	  759.1	  652.2	 5442.0	...
2053681	  759.2	  652.2	 5441.0	...
2053682	  759.2	  652.1	 5441.0	...
2053683	  759.2	  652.1	 5439.0	...
2053684	  759.3	  652.1	 5439.0	...
2053685	  759.2	  652.2	 5439.0	...
2053686	  759.2	  652.1	 5441.0	...
2053687	  759.1	  651.9	 5443.0	...
2053688	  759.2	  651.7	 5444.0	...
2053689	  759.3	  651.6	 5444.0	...
2053690	  759.7	  651.5	 5443.0	...
2053691	  760.2	  651.4	 5442.0	...
2053692	  760.2	  651.4	 5444.0	...
2053693	  759.7	  651.4	 5445.0	...
2053694	  759.3	  651.5	 5447.0	...
2053695	  759.4	  651.4	 5448.0	...
2053696	  759.4	  651.4	 5449.0	...
2053697	  759.5	  651.4	 5449.0	...
2053698	  759.5	  651.6	 5449.0	...
2053699	  759.6	  651.9	 5448.0	...
2053700	  759.6	  652.2	 5448.0	...
2053701	  759.7	  651.9	 5450.0	...
2053702	  759.8	  651.4	 5451.0	...
2053703	  759.8	  650.9	 5452.0	...
2053704	  759.7	  651.0	 5452.0	...
2053705	  759.8	  651.1	 5452.0	...
2053706	  760.0	  651.2	 5452.0	...
2053707	  760.3	  651.5	 5452.0	...
2053708	  760.3	  651.8	 5451.0	...
2053709	  760.2	  652.0	 5453.0	...
2053710	  760.0	  651.9	 5456.0	...
2053711	  760.1	  651.5	 5458.0	...
2053712	  760.3	  651.1	 5457.0	...
2053713	  760.3	  650.7	 5458.0	...
2053714	  760.1	  650.6	 5460.0	...
2053715	  760.4	  650.2	 5461.0	...
2053716	  761.0	  649.7	 5460.0	...
2053717	  761.5	  649.4	 5460.0	...
2053718	  761.4	  649.6	 5460.0	...
2053719	  761.4	  649.8	 5461.0	...
2053720	  761.4	  649.9	 5463.0	...
2053721	  761.4	  650.0	 5463.0	...
2053722	  761.3	  650.1	 5463.0	...
2053723	  761.3	  650.2	 5463.0	...
2053724	  761.3	  650.4	 5462.0	...
2053725	  761.3	  650.5	 5463.0	...
2053726	  761.2	  650.8	 5465.0	...
2053727	  761.1	  650.9	 5468.0	...
2053728	  761.1	  651.1	 5470.0	...
2053729	  761.2	  651.2	 5470.0	...
2053730	  761.3	  651.2	 5471.0	...
2053731	  761.5	  651.3	 5471.0	...
2053732	  761.5	  651.3	 5471.0	...
2053733	  761.4	  651.8	 5469.0	...
2053734	  761.6	  652.2	 5467.0	...
2053735	  762.0	  652.6	 5465.0	...
2053736	  762.3	  652.6	 5464.0	...
2053737	  762.5	  653.4	 5464.0	...
2053738	  762.8	  654.1	 5463.0	...
2053739	  763.0	  655.0	 5461.0	...
2053740	  762.8	  655.3	 5458.0	...
2053741	  762.6	  655.9	 5452.0	...
2053742	  762.5	  656.7	 5447.0	...
2053743	  762.5	  657.7	 5441.0	...
2053744	  762.6	  658.6	 5438.0	...
2053745	  762.6	  659.5	 5437.0	...
2053746	  762.5	  659.9	 5436.0	...
2053747	  762.5	  660.6	 5437.0	...
2053748	  762.6	  660.9	 5436.0	...
2053749	  762.7	  661.7	 5434.0	...
2053750	  762.7	  662.2	 5432.0	...
2053751	  762.9	  662.7	 5430.0	...
2053752	  763.0	  663.2	 5429.0	...
2053753	  763.0	  663.7	 5427.0	...
2053754	  763.0	  664.1	 5425.0	...
2053755	  763.0	  664.1	 5423.0	...
2053756	  763.0	  664.2	 5423.0	...
2053757	  763.3	  664.2	 5422.0	...
2053758	  763.6	  664.5	 5422.0	...
2053759	  763.9	  664.8	 5421.0	...
2053760	  764.0	  666.2	 5418.0	...
2053761	  764.2	  667.3	 5414.0	...
2053762	  764.3	  668.4	 5412.0	...
2053763	  764.4	  668.4	 5412.0	...
2053764	  764.2	  668.5	 5412.0	...
2053765	  763.9	  669.2	 5410.0	...
2053766	  763.7	  669.8	 5408.0	...
2053767	  763.9	  670.9	 5405.0	...
2053768	  764.2	  671.6	 5400.0	...
2053769	  764.6	  673.0	 5395.0	...
2053770	  764.9	  674.1	 5389.0	...
2053771	  765.1	  675.4	 5384.0	...
2053772	  765.2	  676.6	 5375.0	...
2053773	  765.4	  678.1	 5366.0	...
EFIX R   2053407	2053773	367	  759.0	  671.6	   5329
SSACC R  2053774
2053774	  765.5	  679.1	 5361.0	...
2053775	  765.7	  681.0	 5354.0	...
2053776	  765.9	  683.6	 5349.0	...
2053777	  766.1	  687.0	 5341.0	...
2053778	  766.1	  689.3	 5338.0	...
2053779	  766.1	  691.8	 5328.0	...
2053780	  766.3	  694.4	 5314.0	...
2053781	  766.6	  698.1	 5297.0	...
2053782	  766.8	  701.5	 5284.0	...
2053783	  767.3	  706.3	 5270.0	...
2053784	  767.1	  710.1	 5255.0	...
2053785	  767.1	  716.1	 5235.0	...
2053786	  766.9	  721.6	 5216.0	...
2053787	  767.6	  729.2	 5190.0	...
2053788	  768.1	  736.4	 5156.0	...
2053789	  769.0	  745.3	 5117.0	...
2053790	  769.4	  755.9	 5076.0	...
2053791	  770.0	  768.3	 5027.0	...
2053792	  770.1	  782.3	 4972.0	...
2053793	  771.0	  798.4	 4906.0	...
2053794	  771.7	  815.7	 4841.0	...
2053795	  773.0	  835.4	 4770.0	...
2053796	  774.3	  855.2	 4698.0	...
2053797	  774.9	  877.5	 4612.0	...
2053798	  775.9	  901.2	 4520.0	...
2053799	  777.2	  926.9	 4419.0	...
2053800	  779.7	  953.3	 4321.0	...
2053801	  781.8	  980.6	 4215.0	...
2053802	  784.1	 1009.3	 4105.0	...
2053803	  786.2	 1039.4	 3984.0	...
2053804	  789.0	 1070.9	 3868.0	...
2053805	  791.0	 1104.0	 3746.0	...
2053806	  792.5	 1138.8	 3623.0	...
2053807	  793.0	 1175.4	 3486.0	...
2053808	  793.3	 1213.1	 3350.0	...
2053809	  793.0	 1252.6	 3205.0	...
2053810	  793.7	 1293.9	 3060.0	...
2053811	  794.4	 1322.6	 2958.0	...
2053812	  795.5	 1337.3	 2907.0	...
2053813	  795.5	 1337.3	 2907.0	...
SBLINK R 2053814
2053814	   .	   .	    0.0	...
2053815	   .	   .	    0.0	...
2053816	   .	   .	    0.0	...
2053817	   .	   .	    0.0	...
2053818	   .	   .	    0.0	...
2053819	   .	   .	    0.0	...
2053820	   .	   .	    0.0	...
2053821	   .	   .	    0.0	...
2053822	   .	   .	    0.0	...
2053823	   .	   .	    0.0	...
2053824	   .	   .	    0.0	...
2053825	   .	   .	    0.0	...
2053826	   .	   .	    0.0	...
2053827	   .	   .	    0.0	...
2053828	   .	   .	    0.0	...
2053829	   .	   .	    0.0	...
2053830	   .	   .	    0.0	...
2053831	   .	   .	    0.0	...
2053832	   .	   .	    0.0	...
2053833	   .	   .	    0.0	...
2053834	   .	   .	    0.0	...
2053835	   .	   .	    0.0	...
2053836	   .	   .	    0.0	...
2053837	   .	   .	    0.0	...
2053838	   .	   .	    0.0	...
2053839	   .	   .	    0.0	...
2053840	   .	   .	    0.0	...
2053841	   .	   .	    0.0	...
2053842	   .	   .	    0.0	...
2053843	   .	   .	    0.0	...
2053844	   .	   .	    0.0	...
2053845	   .	   .	    0.0	...
2053846	   .	   .	    0.0	...
2053847	   .	   .	    0.0	...
2053848	   .	   .	    0.0	...
2053849	   .	   .	    0.0	...
2053850	   .	   .	    0.0	...
2053851	   .	   .	    0.0	...
2053852	   .	   .	    0.0	...
2053853	   .	   .	    0.0	...
2053854	   .	   .	    0.0	...
2053855	   .	   .	    0.0	...
2053856	   .	   .	    0.0	...
2053857	   .	   .	    0.0	...
2053858	   .	   .	    0.0	...
2053859	   .	   .	    0.0	...
2053860	   .	   .	    0.0	...
2053861	   .	   .	    0.0	...
2053862	   .	   .	    0.0	...
2053863	   .	   .	    0.0	...
2053864	   .	   .	    0.0	...
2053865	   .	   .	    0.0	...
2053866	   .	   .	    0.0	...
2053867	   .	   .	    0.0	...
2053868	   .	   .	    0.0	...
2053869	   .	   .	    0.0	...
2053870	   .	   .	    0.0	...
2053871	   .	   .	    0.0	...
2053872	   .	   .	    0.0	...
2053873	   .	   .	    0.0	...
2053874	   .	   .	    0.0	...
2053875	   .	   .	    0.0	...
2053876	   .	   .	    0.0	...
2053877	   .	   .	    0.0	...
2053878	   .	   .	    0.0	...
2053879	   .	   .	    0.0	...
2053880	   .	   .	    0.0	...
2053881	   .	   .	    0.0	...
2053882	   .	   .	    0.0	...
2053883	   .	   .	    0.0	...
2053884	   .	   .	    0.0	...
2053885	   .	   .	    0.0	...
2053886	   .	   .	    0.0	...
2053887	   .	   .	    0.0	...
2053888	   .	   .	    0.0	...
2053889	   .	   .	    0.0	...
2053890	   .	   .	    0.0	...
2053891	   .	   .	    0.0	...
2053892	   .	   .	    0.0	...
2053893	   .	   .	    0.0	...
2053894	   .	   .	    0.0	...
2053895	   .	   .	    0.0	...
2053896	   .	   .	    0.0	...
2053897	   .	   .	    0.0	...
2053898	   .	   .	    0.0	...
2053899	   .	   .	    0.0	...
2053900	   .	   .	    0.0	...
2053901	   .	   .	    0.0	...
2053902	   .	   .	    0.0	...
2053903	   .	   .	    0.0	...
2053904	   .	   .	    0.0	...
2053905	   .	   .	    0.0	...
2053906	   .	   .	    0.0	...
2053907	   .	   .	    0.0	...
2053908	   .	   .	    0.0	...
2053909	   .	   .	    0.0	...
2053910	   .	   .	    0.0	...
2053911	   .	   .	    0.0	...
2053912	   .	   .	    0.0	...
2053913	   .	   .	    0.0	...
2053914	   .	   .	    0.0	...
2053915	   .	   .	    0.0	...
2053916	   .	   .	    0.0	...
2053917	   .	   .	    0.0	...
2053918	   .	   .	    0.0	...
2053919	   .	   .	    0.0	...
2053920	   .	   .	    0.0	...
2053921	   .	   .	    0.0	...
2053922	   .	   .	    0.0	...
2053923	   .	   .	    0.0	...
2053924	   .	   .	    0.0	...
2053925	   .	   .	    0.0	...
2053926	   .	   .	    0.0	...
2053927	   .	   .	    0.0	...
2053928	   .	   .	    0.0	...
2053929	   .	   .	    0.0	...
2053930	   .	   .	    0.0	...
2053931	   .	   .	    0.0	...
2053932	   .	   .	    0.0	...
2053933	   .	   .	    0.0	...
2053934	   .	   .	    0.0	...
2053935	   .	   .	    0.0	...
2053936	   .	   .	    0.0	...
2053937	   .	   .	    0.0	...
2053938	   .	   .	    0.0	...
2053939	   .	   .	    0.0	...
2053940	   .	   .	    0.0	...
2053941	   .	   .	    0.0	...
2053942	   .	   .	    0.0	...
2053943	   .	   .	    0.0	...
2053944	   .	   .	    0.0	...
2053945	   .	   .	    0.0	...
2053946	   .	   .	    0.0	...
2053947	   .	   .	    0.0	...
2053948	   .	   .	    0.0	...
2053949	   .	   .	    0.0	...
2053950	   .	   .	    0.0	...
2053951	   .	   .	    0.0	...
2053952	   .	   .	    0.0	...
2053953	   .	   .	    0.0	...
2053954	   .	   .	    0.0	...
2053955	   .	   .	    0.0	...
2053956	   .	   .	    0.0	...
2053957	   .	   .	    0.0	...
2053958	   .	   .	    0.0	...
2053959	   .	   .	    0.0	...
2053960	   .	   .	    0.0	...
2053961	   .	   .	    0.0	...
2053962	   .	   .	    0.0	...
2053963	   .	   .	    0.0	...
2053964	   .	   .	    0.0	...
2053965	   .	   .	    0.0	...
2053966	   .	   .	    0.0	...
2053967	   .	   .	    0.0	...
2053968	   .	   .	    0.0	...
2053969	   .	   .	    0.0	...
2053970	   .	   .	    0.0	...
2053971	   .	   .	    0.0	...
2053972	   .	   .	    0.0	...
2053973	   .	   .	    0.0	...
2053974	   .	   .	    0.0	...
2053975	   .	   .	    0.0	...
2053976	   .	   .	    0.0	...
2053977	   .	   .	    0.0	...
2053978	   .	   .	    0.0	...
2053979	   .	   .	    0.0	...
2053980	   .	   .	    0.0	...
2053981	   .	   .	    0.0	...
2053982	   .	   .	    0.0	...
2053983	   .	   .	    0.0	...
2053984	   .	   .	    0.0	...
2053985	   .	   .	    0.0	...
2053986	   .	   .	    0.0	...
2053987	   .	   .	    0.0	...
2053988	   .	   .	    0.0	...
2053989	   .	   .	    0.0	...
2053990	   .	   .	    0.0	...
2053991	   .	   .	    0.0	...
2053992	   .	   .	    0.0	...
2053993	   .	   .	    0.0	...
2053994	   .	   .	    0.0	...
2053995	   .	   .	    0.0	...
2053996	   .	   .	    0.0	...
2053997	   .	   .	    0.0	...
2053998	   .	   .	    0.0	...
2053999	   .	   .	    0.0	...
2054000	   .	   .	    0.0	...
2054001	   .	   .	    0.0	...
2054002	   .	   .	    0.0	...
2054003	   .	   .	    0.0	...
2054004	   .	   .	    0.0	...
2054005	   .	   .	    0.0	...
2054006	   .	   .	    0.0	...
2054007	   .	   .	    0.0	...
2054008	   .	   .	    0.0	...
2054009	   .	   .	    0.0	...
2054010	   .	   .	    0.0	...
2054011	   .	   .	    0.0	...
2054012	   .	   .	    0.0	...
2054013	   .	   .	    0.0	...
2054014	   .	   .	    0.0	...
2054015	   .	   .	    0.0	...
2054016	   .	   .	    0.0	...
2054017	   .	   .	    0.0	...
2054018	   .	   .	    0.0	...
2054019	   .	   .	    0.0	...
2054020	   .	   .	    0.0	...
2054021	   .	   .	    0.0	...
2054022	   .	   .	    0.0	...
2054023	   .	   .	    0.0	...
2054024	   .	   .	    0.0	...
2054025	   .	   .	    0.0	...
2054026	   .	   .	    0.0	...
EBLINK R 2053814	2054026	213
2054027	  804.7	 1280.1	 2888.0	...
2054028	  804.7	 1280.1	 2888.0	...
2054029	  804.3	 1276.6	 2900.0	...
2054030	  803.7	 1271.1	 2915.0	...
2054031	  803.1	 1262.1	 2950.0	...
2054032	  802.6	 1253.2	 2984.0	...
2054033	  802.1	 1244.6	 3019.0	...
2054034	  801.2	 1236.2	 3044.0	...
2054035	  800.7	 1227.9	 3070.0	...
2054036	  800.2	 1218.7	 3105.0	...
2054037	  799.3	 1210.2	 3137.0	...
2054038	  797.8	 1202.5	 3167.0	...
2054039	  796.4	 1194.4	 3194.0	...
2054040	  795.5	 1186.3	 3222.0	...
2054041	  794.7	 1178.2	 3246.0	...
2054042	  795.2	 1170.3	 3275.0	...
2054043	  795.7	 1162.8	 3303.0	...
2054044	  796.4	 1154.8	 3333.0	...
2054045	  795.8	 1147.2	 3360.0	...
2054046	  795.0	 1139.2	 3393.0	...
2054047	  794.9	 1132.9	 3417.0	...
2054048	  794.9	 1126.0	 3438.0	...
2054049	  795.0	 1119.1	 3458.0	...
2054050	  794.0	 1111.0	 3488.0	...
2054051	  793.2	 1103.9	 3514.0	...
2054052	  793.0	 1096.5	 3541.0	...
2054053	  793.1	 1089.9	 3567.0	...
2054054	  792.9	 1082.4	 3597.0	...
2054055	  792.3	 1076.0	 3622.0	...
2054056	  791.8	 1069.7	 3644.0	...
2054057	  791.5	 1063.8	 3667.0	...
2054058	  791.3	 1057.7	 3690.0	...
2054059	  790.8	 1051.3	 3707.0	...
2054060	  790.5	 1045.6	 3725.0	...
2054061	  791.1	 1040.2	 3742.0	...
2054062	  791.7	 1034.9	 3764.0	...
2054063	  791.9	 1029.2	 3780.0	...
2054064	  791.3	 1023.9	 3798.0	...
2054065	  790.8	 1018.9	 3814.0	...
2054066	  790.3	 1014.6	 3832.0	...
2054067	  789.6	 1009.4	 3848.0	...
2054068	  789.4	 1005.1	 3863.0	...
2054069	  789.3	 1001.1	 3879.0	...
2054070	  789.4	  997.5	 3894.0	...
ESACC R  2053774	2054070	297	  765.5	  679.1	  789.4	  997.5	   6.82	   3270
SFIX R   2054071
2054071	  789.0	  994.0	 3908.0	...
2054072	  788.6	  989.6	 3925.0	...
2054073	  788.8	  986.0	 3937.0	...
2054074	  789.0	  981.4	 3955.0	...
2054075	  789.4	  977.9	 3965.0	...
2054076	  789.0	  973.9	 3980.0	...
2054077	  788.8	  970.0	 3992.0	...
2054078	  788.6	  966.2	 4003.0	...
2054079	  788.6	  962.5	 4016.0	...
2054080	  788.4	  958.8	 4030.0	...
2054081	  788.1	  954.4	 4046.0	...
2054082	  787.4	  950.6	 4059.0	...
2054083	  786.7	  947.1	 4069.0	...
2054084	  787.0	  943.7	 4082.0	...
2054085	  787.7	  939.8	 4098.0	...
2054086	  788.4	  936.4	 4112.0	...
2054087	  788.2	  933.1	 4122.0	...
2054088	  788.1	  929.9	 4129.0	...
2054089	  787.9	  926.6	 4141.0	...
2054090	  787.6	  923.2	 4153.0	...
2054091	  787.2	  920.2	 4164.0	...
2054092	  787.3	  916.7	 4172.0	...
2054093	  787.6	  913.9	 4181.0	...
2054094	  788.2	  910.8	 4190.0	...
2054095	  788.3	  907.6	 4204.0	...
2054096	  788.2	  904.0	 4216.0	...
2054097	  787.8	  901.0	 4228.0	...
2054098	  787.5	  898.3	 4237.0	...
2054099	  787.2	  895.2	 4248.0	...
2054100	  787.2	  892.1	 4259.0	...
2054101	  787.2	  888.6	 4274.0	...
2054102	  787.0	  885.7	 4285.0	...
2054103	  786.2	  882.0	 4295.0	...
2054104	  785.5	  879.3	 4298.0	...
2054105	  784.9	  876.2	 4305.0	...
2054106	  784.5	  873.6	 4311.0	...
2054107	  784.7	  870.7	 4320.0	...
2054108	  785.0	  867.8	 4334.0	...
2054109	  785.5	  865.4	 4345.0	...
2054110	  785.8	  862.9	 4354.0	...
[truncated: 4,253,394 more chars]
