# Supplementary material for: With an eye on uncertainty: Modelling pupillary responses to environmental volatility
Source: PLoS Comput Biol. 2019 Jul 5;15(7):e1007126. doi: 10.1371/journal.pcbi.1007126 (PMC6636765; doi:10.1371/journal.pcbi.1007126)
Supplement: S5 Data — Zip file containing the pupillometry data for participant 5. (ZIP) [file pcbi.1007126.s005.zip › P5/trial16.asc]

** CONVERTED FROM C:\Users\tparr\Documents\PVR\P5_1212\trial16.edf using edfapi 3.1 Win32 Nov 24 2009 on Tue Dec 12 10:57:35 2017
** DATE: Tue Dec 12 10:49:03 2017
** TYPE: EDF_FILE BINARY EVENT SAMPLE TAGGED
** VERSION: EYELINK II 1
** SOURCE: EYELINK CL
** EYELINK II CL v4.48 Nov 25 2009
** CAMERA: EyeLink CL Version 1.4 Sensor=BHA
** SERIAL NUMBER: CL1-AAD42
** CAMERA_CONFIG: AAD42140.SCD
**

MSG	2469571 RECCFG CR 1000 2 0 R
MSG	2469571 ELCLCFG MTABLER
MSG	2469571 GAZE_COORDS 0.00 0.00 1599.00 1199.00
MSG	2469571 THRESHOLDS R 106 237
MSG	2469571 ELCL_PROC CENTROID (3)
MSG	2469571 ELCL_PCR_PARAM 5 3.0
START	2469572 	RIGHT	SAMPLES	EVENTS
PRESCALER	1
VPRESCALER	1
PUPIL	AREA
EVENTS	GAZE	RIGHT	RATE	1000.00	TRACKING	CR	FILTER	2
SAMPLES	GAZE	RIGHT	RATE	1000.00	TRACKING	CR	FILTER	2
MSG	2469572 !MODE RECORD CR 1000 2 0 R
2469572	  781.7	  622.5	 5024.0	...
INPUT	2469572	127
2469573	  781.8	  622.5	 5023.0	...
2469574	  781.6	  622.5	 5022.0	...
2469575	  781.3	  622.9	 5020.0	...
2469576	  781.2	  623.2	 5019.0	...
2469577	  781.0	  623.5	 5018.0	...
2469578	  780.8	  623.5	 5019.0	...
SFIX R   2469579
2469579	  780.7	  623.5	 5020.0	...
2469580	  780.8	  623.6	 5021.0	...
2469581	  780.9	  623.6	 5021.0	...
2469582	  780.9	  623.7	 5019.0	...
2469583	  781.1	  624.1	 5019.0	...
2469584	  781.3	  624.5	 5021.0	...
2469585	  781.5	  624.8	 5024.0	...
2469586	  781.6	  624.8	 5024.0	...
2469587	  781.7	  624.7	 5023.0	...
2469588	  781.7	  624.6	 5022.0	...
2469589	  781.7	  624.6	 5022.0	...
2469590	  781.7	  624.5	 5022.0	...
2469591	  781.9	  624.4	 5022.0	...
2469592	  782.1	  624.4	 5023.0	...
2469593	  782.3	  624.6	 5023.0	...
2469594	  782.3	  624.9	 5022.0	...
2469595	  782.3	  625.3	 5021.0	...
2469596	  782.2	  625.4	 5023.0	...
2469597	  782.0	  625.5	 5024.0	...
2469598	  782.4	  625.3	 5025.0	...
2469599	  782.8	  625.2	 5026.0	...
2469600	  782.9	  625.0	 5026.0	...
2469601	  782.6	  625.1	 5027.0	...
2469602	  782.4	  624.6	 5028.0	...
2469603	  782.6	  624.0	 5029.0	...
2469604	  782.7	  623.5	 5031.0	...
2469605	  782.8	  623.7	 5032.0	...
2469606	  782.7	  624.1	 5032.0	...
2469607	  782.5	  624.3	 5031.0	...
2469608	  782.2	  624.3	 5030.0	...
2469609	  782.1	  624.2	 5029.0	...
2469610	  782.2	  624.1	 5028.0	...
2469611	  782.2	  623.9	 5026.0	...
2469612	  782.2	  623.8	 5028.0	...
2469613	  782.2	  623.8	 5031.0	...
2469614	  782.2	  624.0	 5033.0	...
2469615	  782.3	  624.2	 5032.0	...
2469616	  782.3	  624.3	 5031.0	...
2469617	  782.2	  624.1	 5032.0	...
2469618	  782.2	  623.7	 5033.0	...
2469619	  782.4	  623.6	 5034.0	...
2469620	  782.8	  623.8	 5035.0	...
2469621	  783.3	  623.9	 5035.0	...
2469622	  783.6	  623.9	 5036.0	...
2469623	  783.8	  624.2	 5036.0	...
2469624	  783.5	  624.6	 5036.0	...
2469625	  783.1	  625.0	 5036.0	...
2469626	  782.8	  624.9	 5035.0	...
2469627	  782.9	  624.8	 5035.0	...
2469628	  783.1	  624.6	 5036.0	...
2469629	  783.1	  624.5	 5037.0	...
2469630	  783.0	  624.4	 5039.0	...
2469631	  783.0	  624.4	 5038.0	...
2469632	  783.2	  624.5	 5038.0	...
2469633	  783.3	  624.5	 5037.0	...
2469634	  783.4	  624.3	 5037.0	...
2469635	  783.3	  624.1	 5037.0	...
2469636	  783.3	  623.9	 5037.0	...
2469637	  783.3	  624.1	 5037.0	...
2469638	  783.3	  624.2	 5038.0	...
2469639	  783.2	  624.2	 5039.0	...
2469640	  783.0	  624.2	 5040.0	...
2469641	  782.7	  624.2	 5041.0	...
2469642	  782.6	  624.2	 5042.0	...
2469643	  782.8	  624.2	 5039.0	...
2469644	  783.0	  624.2	 5036.0	...
2469645	  783.0	  623.8	 5035.0	...
2469646	  783.1	  623.5	 5038.0	...
2469647	  783.2	  623.2	 5041.0	...
2469648	  783.3	  623.7	 5042.0	...
2469649	  783.3	  624.3	 5042.0	...
2469650	  783.2	  624.4	 5042.0	...
2469651	  783.4	  624.0	 5041.0	...
2469652	  783.6	  623.6	 5042.0	...
2469653	  783.6	  623.5	 5044.0	...
2469654	  783.3	  623.3	 5046.0	...
2469655	  783.0	  623.0	 5046.0	...
2469656	  783.1	  622.7	 5046.0	...
2469657	  783.4	  622.7	 5045.0	...
2469658	  783.7	  622.6	 5047.0	...
2469659	  783.9	  622.7	 5050.0	...
2469660	  784.0	  622.7	 5052.0	...
2469661	  784.1	  622.5	 5052.0	...
2469662	  783.9	  622.3	 5052.0	...
2469663	  783.6	  622.0	 5052.0	...
2469664	  783.4	  621.9	 5052.0	...
2469665	  783.6	  621.8	 5050.0	...
2469666	  783.9	  621.7	 5049.0	...
2469667	  784.2	  621.6	 5050.0	...
2469668	  784.3	  621.6	 5052.0	...
2469669	  784.3	  621.6	 5052.0	...
2469670	  784.2	  621.6	 5050.0	...
2469671	  784.2	  621.7	 5049.0	...
2469672	  784.2	  621.8	 5049.0	...
2469673	  784.2	  621.9	 5048.0	...
2469674	  784.3	  621.7	 5048.0	...
2469675	  784.3	  621.5	 5050.0	...
2469676	  784.3	  621.3	 5053.0	...
2469677	  784.3	  621.5	 5054.0	...
2469678	  784.4	  621.6	 5052.0	...
2469679	  784.3	  621.7	 5049.0	...
2469680	  784.2	  621.8	 5049.0	...
2469681	  784.0	  621.9	 5050.0	...
2469682	  784.0	  622.1	 5051.0	...
2469683	  784.1	  622.5	 5051.0	...
2469684	  784.3	  622.9	 5050.0	...
2469685	  784.5	  623.0	 5049.0	...
2469686	  784.7	  622.9	 5049.0	...
2469687	  784.7	  622.7	 5049.0	...
2469688	  784.6	  622.5	 5050.0	...
2469689	  784.6	  622.1	 5052.0	...
2469690	  784.6	  621.8	 5053.0	...
2469691	  784.3	  621.7	 5053.0	...
2469692	  784.0	  621.8	 5053.0	...
2469693	  783.8	  621.9	 5052.0	...
2469694	  783.9	  621.9	 5052.0	...
2469695	  784.0	  621.7	 5052.0	...
2469696	  783.8	  621.3	 5054.0	...
2469697	  783.9	  620.9	 5057.0	...
2469698	  784.0	  620.8	 5059.0	...
2469699	  784.3	  621.1	 5058.0	...
2469700	  784.4	  621.2	 5058.0	...
2469701	  784.6	  621.3	 5058.0	...
2469702	  784.6	  621.3	 5057.0	...
2469703	  784.7	  621.3	 5057.0	...
2469704	  784.7	  621.3	 5057.0	...
2469705	  784.5	  621.6	 5057.0	...
2469706	  784.3	  621.9	 5055.0	...
2469707	  784.0	  622.2	 5054.0	...
2469708	  784.0	  622.1	 5053.0	...
2469709	  783.9	  622.2	 5052.0	...
2469710	  783.9	  622.3	 5053.0	...
2469711	  783.9	  622.4	 5055.0	...
2469712	  783.9	  623.1	 5057.0	...
2469713	  783.9	  623.7	 5057.0	...
2469714	  783.9	  624.1	 5058.0	...
2469715	  783.9	  623.7	 5059.0	...
2469716	  783.9	  623.3	 5059.0	...
2469717	  783.8	  623.1	 5060.0	...
2469718	  783.8	  623.1	 5060.0	...
2469719	  783.7	  623.1	 5059.0	...
2469720	  783.7	  623.2	 5057.0	...
2469721	  783.7	  623.6	 5055.0	...
2469722	  783.8	  624.0	 5053.0	...
2469723	  783.9	  624.5	 5054.0	...
2469724	  783.7	  624.8	 5054.0	...
2469725	  783.5	  625.0	 5054.0	...
2469726	  783.4	  625.1	 5054.0	...
2469727	  783.3	  625.1	 5054.0	...
2469728	  783.2	  625.2	 5056.0	...
2469729	  783.1	  625.3	 5058.0	...
2469730	  783.1	  625.3	 5060.0	...
2469731	  783.0	  625.4	 5059.0	...
2469732	  783.0	  625.3	 5060.0	...
2469733	  783.0	  625.3	 5060.0	...
2469734	  783.4	  625.3	 5061.0	...
2469735	  783.7	  625.2	 5063.0	...
2469736	  784.0	  625.6	 5064.0	...
2469737	  784.1	  626.1	 5063.0	...
2469738	  784.1	  626.0	 5062.0	...
2469739	  784.1	  625.6	 5059.0	...
2469740	  784.2	  625.2	 5059.0	...
2469741	  784.4	  625.3	 5064.0	...
2469742	  784.5	  625.3	 5070.0	...
2469743	  784.3	  625.2	 5075.0	...
2469744	  784.3	  625.2	 5074.0	...
2469745	  784.3	  625.3	 5070.0	...
2469746	  784.4	  625.2	 5068.0	...
2469747	  784.4	  625.1	 5067.0	...
2469748	  784.4	  625.0	 5066.0	...
2469749	  784.4	  624.9	 5064.0	...
2469750	  784.4	  624.9	 5062.0	...
2469751	  784.5	  625.3	 5061.0	...
2469752	  784.6	  625.7	 5062.0	...
2469753	  784.8	  626.1	 5064.0	...
2469754	  784.7	  626.0	 5066.0	...
2469755	  784.6	  625.9	 5066.0	...
2469756	  784.5	  625.7	 5065.0	...
2469757	  784.5	  625.6	 5064.0	...
2469758	  784.4	  625.4	 5063.0	...
2469759	  784.4	  625.3	 5062.0	...
2469760	  784.4	  625.3	 5062.0	...
2469761	  784.6	  625.5	 5062.0	...
2469762	  784.7	  625.8	 5062.0	...
2469763	  784.7	  626.0	 5062.0	...
2469764	  784.6	  626.1	 5062.0	...
2469765	  784.7	  626.1	 5063.0	...
2469766	  784.8	  626.0	 5065.0	...
2469767	  784.7	  625.9	 5065.0	...
2469768	  784.6	  625.8	 5064.0	...
2469769	  784.5	  625.7	 5062.0	...
2469770	  784.4	  625.7	 5061.0	...
2469771	  784.4	  625.8	 5060.0	...
2469772	  784.4	  625.9	 5060.0	...
2469773	  784.4	  626.0	 5060.0	...
2469774	  784.5	  626.1	 5061.0	...
2469775	  784.5	  625.9	 5061.0	...
2469776	  784.3	  625.8	 5061.0	...
2469777	  784.1	  625.6	 5060.0	...
2469778	  783.9	  625.5	 5060.0	...
2469779	  783.9	  625.6	 5060.0	...
2469780	  783.9	  625.7	 5062.0	...
2469781	  783.9	  625.8	 5065.0	...
2469782	  783.9	  625.9	 5062.0	...
2469783	  783.9	  626.0	 5058.0	...
2469784	  783.9	  626.2	 5054.0	...
2469785	  784.0	  626.2	 5054.0	...
2469786	  784.0	  626.1	 5056.0	...
2469787	  784.0	  626.7	 5058.0	...
2469788	  784.0	  627.3	 5060.0	...
2469789	  784.1	  627.9	 5060.0	...
2469790	  784.2	  627.7	 5062.0	...
2469791	  783.9	  627.7	 5063.0	...
2469792	  783.4	  627.8	 5063.0	...
2469793	  783.2	  627.9	 5062.0	...
2469794	  783.3	  628.1	 5061.0	...
2469795	  783.2	  628.2	 5063.0	...
2469796	  783.0	  628.4	 5066.0	...
2469797	  783.0	  628.2	 5066.0	...
2469798	  783.1	  627.9	 5063.0	...
2469799	  783.2	  627.6	 5062.0	...
2469800	  783.2	  627.6	 5061.0	...
2469801	  783.2	  627.5	 5061.0	...
2469802	  783.2	  627.4	 5058.0	...
2469803	  783.3	  627.7	 5056.0	...
2469804	  783.6	  628.1	 5056.0	...
2469805	  783.8	  628.7	 5059.0	...
2469806	  783.7	  628.9	 5061.0	...
2469807	  783.7	  629.0	 5061.0	...
2469808	  783.8	  629.0	 5060.0	...
2469809	  783.9	  628.9	 5057.0	...
2469810	  784.0	  628.9	 5055.0	...
2469811	  784.1	  628.8	 5052.0	...
2469812	  784.1	  628.7	 5049.0	...
2469813	  783.9	  628.7	 5046.0	...
2469814	  783.7	  629.1	 5044.0	...
2469815	  783.5	  629.6	 5044.0	...
2469816	  783.5	  629.9	 5047.0	...
2469817	  783.5	  629.7	 5051.0	...
2469818	  783.4	  629.4	 5053.0	...
2469819	  783.2	  629.2	 5051.0	...
2469820	  783.0	  629.0	 5048.0	...
2469821	  782.9	  629.5	 5044.0	...
2469822	  783.0	  630.1	 5042.0	...
2469823	  783.0	  630.6	 5042.0	...
2469824	  783.1	  630.5	 5042.0	...
2469825	  783.1	  630.3	 5040.0	...
2469826	  783.1	  630.3	 5039.0	...
2469827	  783.1	  630.3	 5038.0	...
2469828	  783.2	  630.3	 5040.0	...
2469829	  783.2	  630.3	 5042.0	...
2469830	  783.2	  630.6	 5044.0	...
2469831	  783.1	  630.8	 5043.0	...
2469832	  783.0	  630.9	 5043.0	...
2469833	  782.9	  630.8	 5043.0	...
2469834	  782.9	  630.8	 5044.0	...
2469835	  782.9	  630.8	 5045.0	...
2469836	  782.9	  630.5	 5046.0	...
2469837	  783.0	  630.2	 5046.0	...
2469838	  783.1	  629.9	 5046.0	...
2469839	  783.2	  629.7	 5045.0	...
2469840	  783.1	  629.6	 5043.0	...
2469841	  783.1	  629.6	 5042.0	...
2469842	  783.0	  629.9	 5042.0	...
2469843	  783.0	  630.0	 5040.0	...
2469844	  783.2	  629.9	 5038.0	...
2469845	  783.5	  629.9	 5036.0	...
2469846	  783.6	  629.9	 5036.0	...
2469847	  783.5	  630.0	 5041.0	...
2469848	  783.5	  630.2	 5045.0	...
2469849	  783.6	  630.3	 5046.0	...
2469850	  783.7	  630.6	 5043.0	...
2469851	  783.8	  630.7	 5039.0	...
2469852	  783.8	  631.1	 5038.0	...
2469853	  783.5	  631.4	 5038.0	...
2469854	  783.3	  631.7	 5038.0	...
2469855	  782.9	  631.8	 5040.0	...
2469856	  782.9	  631.7	 5042.0	...
2469857	  782.9	  631.7	 5044.0	...
2469858	  782.9	  631.8	 5043.0	...
2469859	  782.8	  631.9	 5042.0	...
2469860	  782.6	  631.8	 5040.0	...
2469861	  782.5	  631.7	 5040.0	...
2469862	  782.2	  631.6	 5040.0	...
2469863	  782.2	  632.0	 5038.0	...
2469864	  782.4	  632.5	 5035.0	...
2469865	  782.6	  632.9	 5033.0	...
2469866	  782.8	  632.7	 5031.0	...
2469867	  782.7	  632.5	 5029.0	...
2469868	  782.7	  632.3	 5030.0	...
2469869	  782.6	  632.2	 5033.0	...
2469870	  782.5	  632.2	 5036.0	...
2469871	  782.4	  632.4	 5037.0	...
2469872	  782.3	  632.6	 5037.0	...
2469873	  782.0	  632.8	 5037.0	...
2469874	  781.8	  632.9	 5037.0	...
2469875	  781.7	  633.1	 5037.0	...
2469876	  781.9	  633.4	 5035.0	...
2469877	  782.1	  633.4	 5034.0	...
2469878	  782.1	  633.4	 5032.0	...
2469879	  781.8	  633.3	 5033.0	...
2469880	  781.7	  633.4	 5036.0	...
2469881	  781.6	  633.8	 5039.0	...
2469882	  781.7	  634.2	 5040.0	...
2469883	  781.9	  634.4	 5038.0	...
2469884	  782.1	  634.3	 5037.0	...
2469885	  781.9	  634.4	 5037.0	...
2469886	  781.5	  634.4	 5038.0	...
2469887	  781.2	  634.4	 5038.0	...
2469888	  781.2	  634.3	 5036.0	...
2469889	  781.3	  634.1	 5035.0	...
2469890	  781.2	  633.9	 5035.0	...
2469891	  781.2	  633.5	 5035.0	...
2469892	  781.1	  633.3	 5036.0	...
2469893	  781.2	  633.1	 5038.0	...
2469894	  781.2	  633.1	 5041.0	...
2469895	  781.2	  633.1	 5042.0	...
2469896	  781.1	  632.9	 5041.0	...
2469897	  781.2	  632.5	 5039.0	...
2469898	  781.3	  631.8	 5037.0	...
2469899	  781.5	  631.3	 5035.0	...
2469900	  781.5	  631.2	 5036.0	...
2469901	  781.4	  631.4	 5038.0	...
2469902	  781.4	  631.6	 5040.0	...
2469903	  781.5	  631.5	 5046.0	...
2469904	  781.4	  631.4	 5050.0	...
2469905	  781.2	  631.4	 5051.0	...
2469906	  781.1	  631.4	 5049.0	...
2469907	  781.1	  631.5	 5045.0	...
2469908	  781.1	  631.5	 5043.0	...
2469909	  781.1	  631.7	 5045.0	...
2469910	  781.1	  631.9	 5048.0	...
2469911	  781.2	  631.9	 5048.0	...
2469912	  781.2	  631.5	 5045.0	...
2469913	  781.0	  631.1	 5045.0	...
2469914	  780.8	  630.9	 5049.0	...
2469915	  780.7	  630.8	 5052.0	...
2469916	  780.7	  630.8	 5052.0	...
2469917	  780.8	  631.0	 5049.0	...
2469918	  780.8	  631.1	 5045.0	...
2469919	  780.7	  631.1	 5042.0	...
2469920	  780.6	  631.3	 5040.0	...
2469921	  780.6	  631.6	 5039.0	...
2469922	  780.7	  631.9	 5038.0	...
2469923	  781.0	  631.7	 5038.0	...
2469924	  781.2	  631.4	 5038.0	...
2469925	  781.4	  631.3	 5038.0	...
2469926	  781.4	  631.5	 5041.0	...
2469927	  781.5	  631.9	 5043.0	...
2469928	  781.5	  632.1	 5045.0	...
2469929	  781.5	  632.2	 5044.0	...
2469930	  781.4	  632.4	 5043.0	...
2469931	  781.3	  632.5	 5042.0	...
2469932	  781.2	  632.6	 5043.0	...
2469933	  781.0	  632.7	 5043.0	...
2469934	  780.9	  632.9	 5042.0	...
2469935	  780.9	  633.1	 5040.0	...
2469936	  781.1	  633.4	 5039.0	...
2469937	  781.4	  633.8	 5038.0	...
2469938	  781.5	  634.1	 5039.0	...
2469939	  781.8	  634.1	 5037.0	...
2469940	  782.0	  634.0	 5036.0	...
2469941	  781.9	  633.9	 5037.0	...
2469942	  781.7	  633.8	 5038.0	...
2469943	  781.5	  633.7	 5036.0	...
2469944	  781.5	  633.8	 5032.0	...
2469945	  781.4	  634.1	 5028.0	...
2469946	  781.4	  634.2	 5029.0	...
2469947	  781.5	  634.3	 5030.0	...
2469948	  781.7	  634.2	 5028.0	...
2469949	  781.9	  634.2	 5025.0	...
2469950	  781.9	  633.9	 5023.0	...
2469951	  781.9	  633.6	 5024.0	...
2469952	  782.0	  633.6	 5022.0	...
2469953	  782.1	  633.9	 5020.0	...
2469954	  782.2	  634.1	 5016.0	...
2469955	  782.3	  634.1	 5015.0	...
2469956	  782.1	  634.0	 5015.0	...
2469957	  781.8	  634.0	 5016.0	...
2469958	  781.8	  634.4	 5018.0	...
2469959	  782.0	  634.9	 5018.0	...
2469960	  782.3	  635.2	 5015.0	...
2469961	  782.3	  635.1	 5013.0	...
2469962	  782.4	  635.3	 5011.0	...
2469963	  782.5	  635.5	 5010.0	...
2469964	  782.6	  635.8	 5008.0	...
2469965	  782.5	  635.6	 5008.0	...
2469966	  782.5	  635.4	 5008.0	...
2469967	  782.5	  635.1	 5004.0	...
2469968	  782.6	  635.1	 5000.0	...
2469969	  782.4	  635.0	 4995.0	...
2469970	  782.1	  635.1	 4993.0	...
2469971	  781.9	  635.3	 4993.0	...
2469972	  782.0	  635.3	 4991.0	...
2469973	  782.2	  635.3	 4990.0	...
2469974	  782.4	  635.2	 4990.0	...
2469975	  782.5	  635.3	 4990.0	...
2469976	  782.6	  635.4	 4990.0	...
2469977	  782.5	  635.5	 4990.0	...
2469978	  782.4	  635.6	 4990.0	...
2469979	  782.4	  635.5	 4990.0	...
2469980	  782.4	  635.4	 4991.0	...
2469981	  782.4	  635.2	 4991.0	...
2469982	  782.3	  635.1	 4988.0	...
2469983	  782.2	  635.2	 4984.0	...
2469984	  782.0	  635.4	 4979.0	...
2469985	  782.0	  635.6	 4976.0	...
2469986	  782.1	  635.9	 4976.0	...
2469987	  782.3	  635.9	 4975.0	...
2469988	  782.4	  635.8	 4975.0	...
2469989	  782.5	  635.8	 4975.0	...
2469990	  782.4	  635.7	 4975.0	...
2469991	  782.4	  635.6	 4975.0	...
2469992	  782.3	  635.3	 4974.0	...
2469993	  782.2	  635.0	 4974.0	...
2469994	  782.5	  634.6	 4974.0	...
2469995	  782.7	  634.5	 4973.0	...
2469996	  783.0	  634.9	 4969.0	...
2469997	  783.0	  635.4	 4965.0	...
2469998	  782.9	  635.9	 4962.0	...
2469999	  782.9	  636.1	 4961.0	...
2470000	  783.0	  636.2	 4961.0	...
2470001	  783.2	  636.4	 4959.0	...
2470002	  783.2	  636.2	 4957.0	...
2470003	  783.4	  635.7	 4955.0	...
2470004	  783.7	  635.2	 4953.0	...
2470005	  783.8	  634.7	 4952.0	...
2470006	  783.7	  634.7	 4948.0	...
2470007	  783.6	  634.6	 4946.0	...
2470008	  783.6	  634.6	 4943.0	...
2470009	  783.5	  634.7	 4942.0	...
2470010	  783.4	  634.8	 4942.0	...
2470011	  783.7	  634.8	 4938.0	...
2470012	  784.0	  634.8	 4935.0	...
2470013	  784.3	  634.5	 4932.0	...
2470014	  784.3	  634.5	 4933.0	...
2470015	  784.2	  634.7	 4932.0	...
2470016	  784.2	  634.9	 4931.0	...
2470017	  784.1	  634.5	 4931.0	...
2470018	  784.0	  634.0	 4932.0	...
2470019	  784.0	  633.4	 4928.0	...
2470020	  784.0	  633.4	 4923.0	...
2470021	  784.0	  633.3	 4917.0	...
2470022	  784.2	  633.2	 4916.0	...
2470023	  784.3	  633.1	 4915.0	...
2470024	  784.5	  633.4	 4910.0	...
2470025	  784.7	  633.7	 4905.0	...
2470026	  784.9	  633.7	 4902.0	...
2470027	  784.9	  633.3	 4903.0	...
2470028	  784.9	  632.9	 4901.0	...
2470029	  785.0	  632.8	 4899.0	...
2470030	  785.3	  632.9	 4896.0	...
2470031	  785.6	  633.1	 4895.0	...
2470032	  785.9	  633.3	 4894.0	...
2470033	  786.2	  633.2	 4892.0	...
2470034	  786.5	  633.0	 4892.0	...
2470035	  786.3	  633.0	 4889.0	...
2470036	  786.1	  633.1	 4885.0	...
2470037	  786.0	  633.2	 4882.0	...
2470038	  786.0	  633.3	 4881.0	...
2470039	  786.1	  633.4	 4881.0	...
2470040	  786.2	  633.0	 4879.0	...
2470041	  786.2	  632.5	 4878.0	...
2470042	  786.1	  632.0	 4874.0	...
2470043	  786.3	  632.0	 4872.0	...
2470044	  786.5	  632.0	 4869.0	...
2470045	  786.8	  631.9	 4867.0	...
2470046	  786.9	  631.9	 4865.0	...
2470047	  787.0	  631.8	 4863.0	...
2470048	  787.2	  631.6	 4860.0	...
2470049	  787.4	  631.4	 4857.0	...
2470050	  787.6	  631.0	 4855.0	...
2470051	  787.6	  630.8	 4854.0	...
2470052	  787.3	  630.6	 4854.0	...
2470053	  787.2	  630.3	 4855.0	...
2470054	  787.1	  629.8	 4852.0	...
2470055	  787.1	  629.0	 4849.0	...
2470056	  787.0	  628.5	 4846.0	...
2470057	  787.0	  628.3	 4845.0	...
2470058	  786.9	  628.4	 4844.0	...
2470059	  787.0	  628.3	 4842.0	...
2470060	  787.0	  628.0	 4839.0	...
2470061	  787.0	  627.8	 4838.0	...
2470062	  787.1	  627.6	 4836.0	...
2470063	  787.2	  627.4	 4834.0	...
2470064	  786.9	  627.3	 4832.0	...
2470065	  786.5	  627.6	 4828.0	...
2470066	  786.1	  627.9	 4824.0	...
2470067	  786.1	  628.2	 4821.0	...
2470068	  786.0	  628.2	 4821.0	...
2470069	  786.1	  627.7	 4819.0	...
2470070	  786.2	  627.1	 4818.0	...
2470071	  786.4	  626.5	 4818.0	...
2470072	  786.4	  626.5	 4818.0	...
2470073	  786.5	  626.5	 4817.0	...
2470074	  786.1	  626.6	 4816.0	...
2470075	  785.7	  626.8	 4815.0	...
2470076	  785.8	  626.8	 4813.0	...
2470077	  786.1	  626.7	 4812.0	...
2470078	  786.5	  626.6	 4808.0	...
2470079	  786.5	  626.6	 4804.0	...
2470080	  786.3	  626.8	 4801.0	...
2470081	  786.1	  627.0	 4800.0	...
2470082	  785.8	  627.2	 4799.0	...
2470083	  785.7	  626.9	 4798.0	...
2470084	  785.7	  626.5	 4796.0	...
2470085	  785.7	  626.4	 4792.0	...
2470086	  785.9	  626.7	 4788.0	...
2470087	  785.9	  627.0	 4785.0	...
2470088	  785.9	  627.0	 4785.0	...
2470089	  786.0	  627.1	 4785.0	...
2470090	  786.1	  627.1	 4785.0	...
2470091	  786.0	  627.1	 4786.0	...
2470092	  786.1	  627.0	 4781.0	...
2470093	  786.1	  626.6	 4775.0	...
2470094	  786.0	  626.2	 4769.0	...
2470095	  785.9	  625.8	 4768.0	...
2470096	  785.9	  625.8	 4765.0	...
2470097	  786.1	  625.8	 4761.0	...
2470098	  786.2	  625.8	 4763.0	...
2470099	  786.3	  625.6	 4767.0	...
2470100	  786.4	  625.3	 4767.0	...
2470101	  786.5	  624.6	 4764.0	...
2470102	  786.3	  624.0	 4761.0	...
2470103	  786.1	  623.1	 4761.0	...
2470104	  786.0	  622.6	 4760.0	...
2470105	  785.9	  622.3	 4759.0	...
2470106	  785.9	  622.3	 4758.0	...
2470107	  785.9	  622.4	 4754.0	...
2470108	  785.8	  622.5	 4751.0	...
2470109	  785.8	  622.3	 4751.0	...
2470110	  785.6	  622.0	 4754.0	...
2470111	  785.5	  621.4	 4756.0	...
2470112	  785.3	  621.1	 4751.0	...
2470113	  785.3	  620.8	 4745.0	...
2470114	  785.3	  620.8	 4744.0	...
2470115	  785.3	  620.7	 4747.0	...
2470116	  785.2	  620.5	 4750.0	...
2470117	  785.2	  620.1	 4747.0	...
2470118	  785.1	  619.9	 4745.0	...
2470119	  785.0	  619.8	 4743.0	...
2470120	  785.0	  619.7	 4745.0	...
2470121	  785.1	  619.5	 4743.0	...
2470122	  785.1	  619.5	 4740.0	...
2470123	  784.9	  619.5	 4737.0	...
2470124	  784.7	  619.5	 4735.0	...
2470125	  784.5	  619.5	 4734.0	...
2470126	  784.5	  619.6	 4733.0	...
2470127	  784.5	  619.8	 4732.0	...
2470128	  784.4	  619.9	 4734.0	...
2470129	  784.2	  620.0	 4735.0	...
2470130	  784.0	  620.0	 4734.0	...
2470131	  784.0	  620.0	 4733.0	...
2470132	  784.0	  619.4	 4731.0	...
2470133	  784.0	  618.9	 4728.0	...
2470134	  783.7	  618.5	 4725.0	...
2470135	  783.5	  618.6	 4722.0	...
2470136	  783.4	  618.6	 4721.0	...
2470137	  783.8	  618.3	 4720.0	...
2470138	  784.1	  618.0	 4720.0	...
2470139	  783.9	  617.9	 4721.0	...
2470140	  783.6	  617.8	 4720.0	...
2470141	  783.3	  617.7	 4719.0	...
2470142	  783.2	  617.5	 4714.0	...
2470143	  783.1	  617.4	 4711.0	...
2470144	  783.1	  617.4	 4707.0	...
2470145	  783.2	  617.3	 4708.0	...
2470146	  783.3	  617.2	 4708.0	...
2470147	  783.3	  617.3	 4709.0	...
2470148	  783.3	  617.2	 4709.0	...
2470149	  783.2	  617.2	 4708.0	...
2470150	  783.2	  617.5	 4707.0	...
2470151	  783.2	  617.9	 4706.0	...
2470152	  783.2	  618.3	 4706.0	...
2470153	  783.1	  618.4	 4706.0	...
2470154	  783.0	  618.4	 4706.0	...
2470155	  782.9	  618.3	 4707.0	...
2470156	  782.9	  618.1	 4707.0	...
2470157	  782.9	  618.2	 4706.0	...
2470158	  782.9	  618.3	 4705.0	...
2470159	  782.8	  618.1	 4703.0	...
2470160	  782.6	  617.9	 4702.0	...
2470161	  782.3	  617.6	 4701.0	...
2470162	  782.0	  617.5	 4700.0	...
2470163	  782.0	  617.4	 4697.0	...
2470164	  781.9	  617.4	 4695.0	...
2470165	  781.9	  617.3	 4694.0	...
2470166	  782.0	  617.3	 4694.0	...
2470167	  782.2	  617.2	 4694.0	...
2470168	  782.5	  616.8	 4694.0	...
2470169	  782.5	  616.5	 4692.0	...
2470170	  782.4	  615.9	 4690.0	...
2470171	  782.1	  615.6	 4686.0	...
2470172	  781.8	  615.3	 4686.0	...
2470173	  781.8	  615.2	 4686.0	...
2470174	  782.0	  615.3	 4687.0	...
2470175	  782.5	  615.5	 4688.0	...
2470176	  782.7	  615.8	 4688.0	...
2470177	  782.9	  616.0	 4687.0	...
2470178	  782.8	  615.9	 4686.0	...
2470179	  782.7	  615.8	 4684.0	...
2470180	  782.7	  615.7	 4683.0	...
2470181	  782.6	  615.7	 4681.0	...
2470182	  782.5	  615.9	 4680.0	...
2470183	  782.4	  616.0	 4681.0	...
2470184	  782.4	  616.0	 4681.0	...
2470185	  782.5	  615.9	 4682.0	...
2470186	  782.5	  616.3	 4681.0	...
2470187	  782.4	  617.0	 4680.0	...
2470188	  782.3	  617.6	 4679.0	...
2470189	  782.3	  617.8	 4678.0	...
2470190	  782.4	  617.7	 4678.0	...
2470191	  782.6	  617.7	 4676.0	...
2470192	  782.7	  617.9	 4675.0	...
2470193	  782.8	  618.0	 4673.0	...
2470194	  782.4	  617.7	 4672.0	...
2470195	  782.1	  617.1	 4673.0	...
2470196	  781.7	  616.4	 4675.0	...
2470197	  781.7	  616.6	 4676.0	...
2470198	  781.8	  616.9	 4675.0	...
2470199	  782.1	  617.1	 4675.0	...
2470200	  782.0	  617.0	 4676.0	...
2470201	  781.9	  616.9	 4676.0	...
2470202	  781.7	  616.9	 4674.0	...
2470203	  782.1	  616.8	 4672.0	...
2470204	  782.5	  616.8	 4670.0	...
2470205	  782.9	  616.7	 4669.0	...
2470206	  782.8	  616.8	 4665.0	...
2470207	  782.7	  616.6	 4661.0	...
2470208	  782.7	  616.4	 4660.0	...
2470209	  782.7	  616.1	 4664.0	...
2470210	  782.7	  616.1	 4668.0	...
2470211	  782.7	  616.1	 4670.0	...
2470212	  782.7	  615.9	 4671.0	...
2470213	  782.6	  615.7	 4671.0	...
2470214	  782.4	  615.6	 4670.0	...
2470215	  782.3	  615.7	 4668.0	...
2470216	  782.4	  615.6	 4666.0	...
2470217	  782.5	  615.6	 4666.0	...
2470218	  782.6	  615.6	 4666.0	...
2470219	  782.6	  615.6	 4667.0	...
2470220	  782.6	  615.4	 4667.0	...
2470221	  782.7	  615.2	 4667.0	...
2470222	  782.8	  615.0	 4667.0	...
2470223	  782.5	  614.8	 4664.0	...
2470224	  782.2	  614.4	 4661.0	...
2470225	  781.9	  613.6	 4658.0	...
2470226	  781.9	  612.8	 4658.0	...
2470227	  781.7	  612.4	 4658.0	...
2470228	  781.5	  612.4	 4657.0	...
2470229	  781.4	  612.4	 4657.0	...
2470230	  781.3	  612.4	 4658.0	...
2470231	  781.3	  612.4	 4660.0	...
2470232	  781.1	  612.5	 4662.0	...
2470233	  781.0	  612.6	 4664.0	...
2470234	  780.9	  612.6	 4663.0	...
2470235	  781.2	  612.5	 4663.0	...
2470236	  781.6	  612.5	 4662.0	...
2470237	  781.6	  612.9	 4661.0	...
2470238	  781.3	  613.4	 4659.0	...
2470239	  780.8	  613.7	 4658.0	...
2470240	  780.7	  613.6	 4659.0	...
2470241	  780.7	  613.4	 4660.0	...
2470242	  780.9	  613.5	 4658.0	...
2470243	  781.0	  613.8	 4656.0	...
2470244	  781.1	  614.1	 4653.0	...
2470245	  781.2	  614.2	 4652.0	...
2470246	  781.3	  614.2	 4651.0	...
2470247	  781.4	  614.1	 4651.0	...
2470248	  781.5	  614.0	 4653.0	...
2470249	  781.6	  614.5	 4654.0	...
2470250	  781.7	  615.3	 4655.0	...
2470251	  781.8	  616.1	 4656.0	...
2470252	  781.8	  616.3	 4656.0	...
2470253	  781.7	  616.4	 4656.0	...
2470254	  781.8	  616.6	 4655.0	...
2470255	  781.8	  616.8	 4654.0	...
2470256	  782.2	  616.8	 4653.0	...
2470257	  782.5	  616.6	 4653.0	...
2470258	  782.3	  616.5	 4653.0	...
2470259	  781.9	  616.7	 4652.0	...
2470260	  781.4	  616.9	 4651.0	...
2470261	  781.2	  616.9	 4649.0	...
2470262	  781.1	  616.9	 4649.0	...
2470263	  781.3	  617.4	 4647.0	...
2470264	  781.4	  617.9	 4644.0	...
2470265	  781.5	  618.4	 4643.0	...
2470266	  781.4	  618.4	 4644.0	...
2470267	  781.4	  618.5	 4646.0	...
2470268	  781.3	  618.6	 4647.0	...
2470269	  781.3	  618.5	 4647.0	...
2470270	  781.3	  618.5	 4647.0	...
2470271	  781.4	  618.7	 4646.0	...
2470272	  781.6	  619.0	 4647.0	...
2470273	  781.6	  619.4	 4648.0	...
2470274	  781.6	  619.4	 4649.0	...
2470275	  781.6	  619.4	 4648.0	...
2470276	  781.7	  619.4	 4648.0	...
2470277	  781.6	  620.1	 4644.0	...
2470278	  781.6	  620.7	 4641.0	...
2470279	  781.6	  621.3	 4639.0	...
2470280	  781.9	  621.2	 4640.0	...
2470281	  782.2	  621.1	 4641.0	...
2470282	  782.5	  620.9	 4640.0	...
2470283	  782.4	  621.0	 4639.0	...
2470284	  782.3	  621.1	 4637.0	...
2470285	  782.1	  621.3	 4637.0	...
2470286	  781.9	  621.4	 4635.0	...
2470287	  781.9	  621.4	 4635.0	...
2470288	  782.1	  621.5	 4634.0	...
2470289	  782.3	  621.5	 4635.0	...
2470290	  782.6	  621.5	 4636.0	...
2470291	  782.8	  621.9	 4637.0	...
2470292	  782.5	  622.3	 4638.0	...
2470293	  782.0	  622.9	 4639.0	...
2470294	  781.8	  622.8	 4639.0	...
2470295	  782.2	  622.7	 4638.0	...
2470296	  782.5	  622.5	 4636.0	...
2470297	  782.3	  622.5	 4635.0	...
2470298	  782.2	  622.4	 4634.0	...
2470299	  782.2	  622.4	 4634.0	...
2470300	  782.2	  622.5	 4634.0	...
2470301	  782.3	  622.5	 4634.0	...
2470302	  782.2	  622.6	 4633.0	...
2470303	  782.2	  622.8	 4633.0	...
2470304	  782.1	  623.0	 4634.0	...
2470305	  782.1	  623.1	 4634.0	...
2470306	  782.1	  623.0	 4634.0	...
2470307	  782.1	  623.0	 4635.0	...
2470308	  782.2	  623.4	 4635.0	...
2470309	  782.4	  623.7	 4635.0	...
2470310	  782.7	  624.0	 4635.0	...
2470311	  782.9	  624.2	 4636.0	...
2470312	  782.9	  624.3	 4636.0	...
2470313	  782.9	  623.9	 4637.0	...
2470314	  782.7	  623.5	 4638.0	...
2470315	  782.6	  623.0	 4634.0	...
2470316	  782.5	  623.0	 4630.0	...
2470317	  782.6	  623.3	 4625.0	...
2470318	  782.7	  623.6	 4626.0	...
2470319	  782.9	  623.9	 4627.0	...
2470320	  782.9	  623.7	 4628.0	...
2470321	  783.0	  623.5	 4629.0	...
2470322	  783.1	  623.3	 4630.0	...
2470323	  783.2	  623.6	 4631.0	...
2470324	  783.0	  623.9	 4631.0	...
2470325	  782.9	  624.1	 4631.0	...
2470326	  782.7	  624.2	 4632.0	...
2470327	  782.5	  624.2	 4633.0	...
2470328	  782.4	  624.2	 4633.0	...
2470329	  782.5	  624.2	 4630.0	...
2470330	  782.5	  624.3	 4627.0	...
2470331	  782.4	  624.3	 4624.0	...
2470332	  782.2	  624.9	 4623.0	...
2470333	  782.2	  625.6	 4623.0	...
2470334	  782.3	  626.2	 4623.0	...
2470335	  782.4	  626.2	 4623.0	...
2470336	  782.5	  625.8	 4624.0	...
2470337	  782.5	  625.3	 4624.0	...
2470338	  782.6	  625.1	 4625.0	...
2470339	  782.6	  625.3	 4625.0	...
2470340	  782.6	  625.6	 4625.0	...
2470341	  782.6	  625.8	 4624.0	...
2470342	  782.6	  625.9	 4624.0	...
2470343	  782.9	  625.9	 4623.0	...
2470344	  783.2	  625.9	 4624.0	...
2470345	  783.3	  625.7	 4625.0	...
2470346	  783.1	  625.6	 4623.0	...
2470347	  782.6	  625.4	 4620.0	...
2470348	  782.2	  625.3	 4618.0	...
2470349	  782.0	  625.2	 4622.0	...
2470350	  782.2	  625.2	 4625.0	...
2470351	  782.4	  625.3	 4628.0	...
2470352	  782.5	  625.3	 4628.0	...
2470353	  782.5	  625.3	 4628.0	...
2470354	  782.3	  625.5	 4629.0	...
2470355	  782.0	  625.6	 4629.0	...
2470356	  781.7	  625.8	 4629.0	...
2470357	  781.8	  626.0	 4627.0	...
2470358	  781.9	  626.2	 4624.0	...
2470359	  782.0	  626.4	 4621.0	...
2470360	  782.0	  626.5	 4620.0	...
2470361	  782.1	  626.5	 4621.0	...
2470362	  782.2	  626.6	 4623.0	...
2470363	  782.3	  626.7	 4623.0	...
2470364	  782.1	  626.8	 4623.0	...
2470365	  781.8	  626.9	 4622.0	...
2470366	  781.6	  626.9	 4620.0	...
2470367	  781.6	  626.8	 4619.0	...
2470368	  781.6	  626.8	 4619.0	...
2470369	  781.5	  626.7	 4622.0	...
2470370	  781.3	  626.5	 4624.0	...
2470371	  781.2	  626.2	 4625.0	...
2470372	  781.0	  625.9	 4624.0	...
2470373	  780.9	  625.8	 4624.0	...
2470374	  781.0	  625.6	 4623.0	...
2470375	  781.1	  625.4	 4623.0	...
2470376	  781.2	  625.3	 4624.0	...
2470377	  781.2	  625.5	 4625.0	...
2470378	  781.2	  625.7	 4627.0	...
2470379	  781.2	  625.7	 4626.0	...
2470380	  781.2	  625.7	 4625.0	...
2470381	  781.2	  625.6	 4625.0	...
2470382	  781.2	  625.7	 4626.0	...
2470383	  781.2	  625.8	 4629.0	...
2470384	  781.2	  625.8	 4632.0	...
2470385	  781.1	  625.7	 4633.0	...
2470386	  781.1	  625.6	 4635.0	...
2470387	  781.1	  625.6	 4637.0	...
2470388	  781.1	  625.5	 4639.0	...
2470389	  781.2	  625.4	 4641.0	...
2470390	  781.2	  625.5	 4639.0	...
2470391	  781.2	  625.8	 4636.0	...
2470392	  781.2	  626.2	 4632.0	...
2470393	  781.3	  626.2	 4631.0	...
2470394	  781.4	  626.1	 4630.0	...
2470395	  781.6	  626.1	 4628.0	...
2470396	  781.7	  626.2	 4628.0	...
2470397	  781.7	  626.3	 4628.0	...
2470398	  781.6	  626.5	 4631.0	...
2470399	  781.4	  627.0	 4634.0	...
2470400	  781.3	  627.5	 4632.0	...
2470401	  781.3	  627.9	 4628.0	...
2470402	  781.3	  628.1	 4623.0	...
2470403	  781.3	  628.2	 4623.0	...
2470404	  781.3	  628.2	 4625.0	...
2470405	  781.3	  628.3	 4627.0	...
2470406	  781.2	  628.4	 4629.0	...
2470407	  781.2	  628.1	 4627.0	...
2470408	  781.1	  627.7	 4625.0	...
2470409	  781.1	  627.2	 4624.0	...
2470410	  781.2	  627.5	 4625.0	...
2470411	  781.5	  627.7	 4626.0	...
2470412	  781.9	  627.6	 4626.0	...
2470413	  782.3	  627.4	 4628.0	...
2470414	  782.0	  627.2	 4629.0	...
2470415	  781.7	  627.2	 4632.0	...
2470416	  781.4	  627.3	 4633.0	...
2470417	  781.5	  627.3	 4636.0	...
2470418	  781.5	  627.3	 4638.0	...
2470419	  781.6	  627.4	 4640.0	...
2470420	  781.6	  627.6	 4640.0	...
2470421	  781.7	  627.7	 4636.0	...
2470422	  781.8	  627.8	 4633.0	...
2470423	  781.9	  627.7	 4631.0	...
2470424	  781.9	  627.6	 4634.0	...
2470425	  781.9	  627.6	 4636.0	...
2470426	  781.9	  627.9	 4637.0	...
2470427	  781.9	  628.1	 4635.0	...
2470428	  781.9	  628.2	 4633.0	...
2470429	  782.1	  628.1	 4632.0	...
2470430	  782.2	  627.9	 4632.0	...
2470431	  782.0	  627.7	 4633.0	...
2470432	  781.8	  627.5	 4634.0	...
2470433	  781.8	  627.4	 4635.0	...
2470434	  782.0	  627.3	 4636.0	...
2470435	  782.0	  627.3	 4636.0	...
2470436	  781.8	  627.2	 4637.0	...
2470437	  781.5	  627.2	 4638.0	...
2470438	  781.3	  626.9	 4639.0	...
2470439	  781.5	  626.8	 4639.0	...
2470440	  781.7	  626.8	 4638.0	...
2470441	  782.2	  626.9	 4640.0	...
2470442	  782.3	  627.0	 4641.0	...
2470443	  782.5	  626.6	 4643.0	...
2470444	  782.4	  626.2	 4646.0	...
2470445	  782.1	  625.9	 4649.0	...
2470446	  781.9	  625.8	 4649.0	...
2470447	  781.7	  625.8	 4648.0	...
2470448	  781.6	  625.7	 4647.0	...
2470449	  781.6	  625.6	 4647.0	...
2470450	  781.8	  625.5	 4646.0	...
2470451	  782.1	  625.4	 4646.0	...
2470452	  782.2	  625.4	 4646.0	...
2470453	  782.3	  625.5	 4647.0	...
2470454	  782.2	  625.6	 4647.0	...
2470455	  782.1	  625.6	 4648.0	...
2470456	  782.2	  625.5	 4648.0	...
2470457	  782.5	  625.3	 4648.0	...
2470458	  782.7	  625.2	 4650.0	...
2470459	  782.8	  625.3	 4653.0	...
2470460	  783.0	  625.3	 4655.0	...
2470461	  783.2	  625.1	 4655.0	...
2470462	  783.1	  624.2	 4655.0	...
2470463	  782.8	  623.2	 4655.0	...
2470464	  782.4	  622.7	 4654.0	...
2470465	  782.2	  622.8	 4655.0	...
2470466	  782.1	  623.1	 4656.0	...
2470467	  782.1	  623.4	 4658.0	...
2470468	  782.1	  623.5	 4658.0	...
2470469	  782.1	  623.5	 4658.0	...
2470470	  782.0	  623.3	 4658.0	...
2470471	  782.0	  623.1	 4657.0	...
2470472	  782.0	  623.0	 4656.0	...
2470473	  782.0	  623.3	 4656.0	...
2470474	  782.0	  623.5	 4657.0	...
2470475	  782.1	  623.8	 4657.0	...
2470476	  782.1	  623.8	 4657.0	...
2470477	  782.2	  623.8	 4657.0	...
2470478	  782.2	  623.8	 4658.0	...
2470479	  782.1	  623.7	 4659.0	...
2470480	  782.1	  623.8	 4660.0	...
2470481	  782.0	  623.9	 4663.0	...
2470482	  782.1	  624.0	 4666.0	...
2470483	  782.3	  624.2	 4666.0	...
2470484	  782.6	  624.5	 4663.0	...
2470485	  782.8	  624.8	 4661.0	...
2470486	  782.8	  624.8	 4661.0	...
2470487	  782.5	  624.5	 4661.0	...
2470488	  782.1	  624.2	 4662.0	...
2470489	  781.9	  623.8	 4665.0	...
2470490	  781.9	  623.8	 4668.0	...
2470491	  782.0	  623.7	 4669.0	...
2470492	  782.2	  623.6	 4668.0	...
2470493	  782.2	  623.6	 4668.0	...
2470494	  782.3	  623.5	 4668.0	...
2470495	  782.5	  623.4	 4668.0	...
2470496	  782.6	  623.0	 4669.0	...
2470497	  782.7	  622.6	 4671.0	...
2470498	  782.6	  622.3	 4673.0	...
2470499	  782.6	  622.3	 4672.0	...
2470500	  782.5	  622.4	 4671.0	...
2470501	  782.5	  622.5	 4671.0	...
2470502	  782.3	  622.6	 4671.0	...
2470503	  782.1	  622.6	 4673.0	...
2470504	  781.8	  622.5	 4674.0	...
2470505	  781.8	  622.2	 4675.0	...
2470506	  781.7	  621.9	 4674.0	...
2470507	  781.7	  621.6	 4673.0	...
2470508	  781.9	  621.4	 4672.0	...
2470509	  782.2	  621.4	 4671.0	...
2470510	  782.5	  621.4	 4669.0	...
2470511	  782.7	  620.9	 4669.0	...
2470512	  783.0	  620.4	 4670.0	...
2470513	  783.1	  619.9	 4675.0	...
2470514	  783.0	  619.9	 4679.0	...
2470515	  782.6	  619.9	 4683.0	...
2470516	  782.2	  619.9	 4683.0	...
2470517	  781.8	  619.8	 4686.0	...
2470518	  781.9	  619.6	 4689.0	...
2470519	  782.0	  619.7	 4690.0	...
2470520	  782.2	  619.9	 4687.0	...
2470521	  782.1	  620.1	 4685.0	...
2470522	  782.0	  619.8	 4684.0	...
2470523	  782.0	  619.6	 4684.0	...
2470524	  782.1	  619.6	 4686.0	...
2470525	  782.5	  619.7	 4690.0	...
2470526	  782.8	  619.7	 4692.0	...
2470527	  783.0	  619.7	 4691.0	...
2470528	  782.5	  620.1	 4689.0	...
2470529	  781.9	  620.6	 4687.0	...
2470530	  781.4	  621.1	 4686.0	...
2470531	  781.6	  620.8	 4685.0	...
2470532	  781.9	  620.5	 4687.0	...
2470533	  782.1	  620.4	 4688.0	...
2470534	  782.0	  620.6	 4690.0	...
2470535	  781.9	  620.8	 4689.0	...
2470536	  782.0	  620.9	 4688.0	...
2470537	  782.2	  621.0	 4687.0	...
2470538	  782.6	  621.2	 4687.0	...
2470539	  783.0	  621.4	 4688.0	...
2470540	  783.2	  621.8	 4688.0	...
2470541	  783.3	  622.2	 4688.0	...
2470542	  783.4	  622.5	 4689.0	...
2470543	  783.5	  622.2	 4689.0	...
2470544	  783.2	  622.1	 4688.0	...
2470545	  782.9	  622.0	 4687.0	...
2470546	  782.7	  622.0	 4686.0	...
2470547	  782.7	  622.0	 4685.0	...
2470548	  782.7	  621.9	 4685.0	...
2470549	  782.6	  622.0	 4687.0	...
2470550	  782.6	  622.0	 4689.0	...
2470551	  782.6	  621.7	 4692.0	...
2470552	  782.5	  621.4	 4692.0	...
2470553	  782.5	  621.1	 4693.0	...
2470554	  782.5	  621.2	 4693.0	...
2470555	  782.6	  621.3	 4693.0	...
2470556	  782.6	  621.4	 4693.0	...
2470557	  782.7	  621.2	 4695.0	...
2470558	  782.8	  620.9	 4697.0	...
2470559	  782.8	  620.8	 4699.0	...
2470560	  782.6	  620.8	 4699.0	...
2470561	  782.4	  620.9	 4697.0	...
2470562	  782.4	  620.9	 4695.0	...
2470563	  782.4	  620.9	 4696.0	...
2470564	  782.6	  620.7	 4699.0	...
2470565	  782.9	  620.2	 4700.0	...
2470566	  783.1	  620.0	 4698.0	...
2470567	  783.2	  620.1	 4699.0	...
2470568	  783.1	  620.3	 4703.0	...
2470569	  783.1	  620.1	 4707.0	...
2470570	  783.1	  619.7	 4707.0	...
2470571	  783.1	  619.6	 4708.0	...
2470572	  783.1	  619.8	 4705.0	...
2470573	  783.1	  620.1	 4703.0	...
2470574	  783.2	  620.2	 4701.0	...
2470575	  783.3	  620.2	 4702.0	...
2470576	  783.4	  620.1	 4703.0	...
2470577	  783.4	  619.9	 4704.0	...
2470578	  783.5	  619.9	 4704.0	...
2470579	  783.6	  620.3	 4705.0	...
2470580	  783.6	  621.0	 4706.0	...
2470581	  783.6	  621.8	 4706.0	...
2470582	  783.6	  621.8	 4707.0	...
2470583	  783.5	  621.4	 4708.0	...
2470584	  783.6	  621.0	 4709.0	...
2470585	  783.8	  620.8	 4708.0	...
2470586	  784.0	  621.0	 4710.0	...
2470587	  784.0	  621.5	 4713.0	...
2470588	  783.8	  622.0	 4713.0	...
2470589	  783.8	  622.3	 4711.0	...
MSG	2470590 0000 _ Experiment Start
2470590	  784.0	  622.3	 4709.0	...
2470591	  784.3	  622.3	 4709.0	...
2470592	  784.5	  622.2	 4709.0	...
2470593	  784.5	  622.2	 4709.0	...
2470594	  784.4	  622.2	 4709.0	...
2470595	  784.6	  622.3	 4709.0	...
2470596	  784.7	  622.4	 4709.0	...
2470597	  784.8	  622.4	 4709.0	...
2470598	  784.6	  622.5	 4711.0	...
2470599	  784.5	  622.4	 4715.0	...
2470600	  784.3	  622.2	 4718.0	...
2470601	  784.3	  622.0	 4718.0	...
2470602	  784.4	  621.9	 4718.0	...
2470603	  784.4	  621.8	 4718.0	...
2470604	  784.5	  622.0	 4717.0	...
2470605	  784.5	  622.2	 4716.0	...
2470606	  784.4	  622.4	 4715.0	...
2470607	  784.2	  622.4	 4715.0	...
2470608	  784.1	  622.4	 4715.0	...
2470609	  783.9	  622.4	 4716.0	...
2470610	  783.7	  622.5	 4716.0	...
2470611	  783.5	  622.5	 4716.0	...
2470612	  783.4	  622.5	 4716.0	...
2470613	  783.5	  622.5	 4716.0	...
2470614	  783.7	  622.6	 4716.0	...
2470615	  784.0	  622.7	 4717.0	...
2470616	  784.1	  622.9	 4717.0	...
2470617	  784.0	  622.8	 4718.0	...
2470618	  783.9	  622.6	 4719.0	...
2470619	  783.7	  622.4	 4719.0	...
2470620	  783.6	  622.2	 4718.0	...
2470621	  783.4	  622.2	 4723.0	...
2470622	  783.2	  622.1	 4728.0	...
2470623	  783.0	  621.8	 4733.0	...
2470624	  783.3	  621.6	 4733.0	...
2470625	  783.7	  621.4	 4733.0	...
2470626	  784.0	  621.4	 4732.0	...
2470627	  783.8	  621.4	 4726.0	...
2470628	  783.5	  621.3	 4720.0	...
2470629	  783.3	  621.5	 4715.0	...
2470630	  783.3	  621.8	 4716.0	...
2470631	  783.5	  621.9	 4720.0	...
2470632	  783.8	  621.7	 4724.0	...
2470633	  784.0	  621.5	 4726.0	...
2470634	  784.1	  621.4	 4726.0	...
2470635	  784.2	  621.4	 4725.0	...
2470636	  784.2	  621.4	 4725.0	...
2470637	  783.7	  621.5	 4724.0	...
2470638	  783.2	  621.6	 4725.0	...
2470639	  783.1	  621.5	 4730.0	...
2470640	  783.5	  621.3	 4734.0	...
2470641	  783.6	  621.2	 4738.0	...
2470642	  783.3	  621.2	 4737.0	...
2470643	  783.1	  621.2	 4737.0	...
2470644	  783.3	  621.1	 4738.0	...
2470645	  783.4	  620.9	 4741.0	...
2470646	  783.2	  620.8	 4743.0	...
2470647	  783.0	  620.6	 4745.0	...
2470648	  782.8	  620.6	 4746.0	...
2470649	  782.6	  620.6	 4748.0	...
2470650	  782.4	  620.2	 4750.0	...
2470651	  782.4	  619.9	 4751.0	...
2470652	  782.4	  619.5	 4751.0	...
2470653	  782.5	  619.3	 4749.0	...
2470654	  782.5	  619.2	 4747.0	...
2470655	  782.5	  618.8	 4745.0	...
2470656	  782.5	  618.5	 4746.0	...
2470657	  782.4	  618.1	 4750.0	...
2470658	  782.1	  618.0	 4754.0	...
2470659	  781.9	  618.0	 4757.0	...
2470660	  781.8	  618.1	 4758.0	...
2470661	  781.9	  618.4	 4759.0	...
2470662	  782.1	  618.7	 4758.0	...
2470663	  782.3	  619.0	 4755.0	...
2470664	  782.3	  619.0	 4753.0	...
2470665	  782.2	  618.8	 4755.0	...
2470666	  782.0	  618.3	 4757.0	...
2470667	  782.0	  617.8	 4759.0	...
2470668	  781.9	  617.7	 4759.0	...
2470669	  781.8	  617.7	 4759.0	...
2470670	  781.6	  617.7	 4761.0	...
2470671	  781.5	  617.8	 4763.0	...
2470672	  781.4	  617.4	 4765.0	...
2470673	  781.3	  616.9	 4767.0	...
2470674	  781.2	  616.5	 4767.0	...
2470675	  781.2	  616.6	 4768.0	...
2470676	  781.2	  616.7	 4768.0	...
2470677	  781.2	  616.7	 4770.0	...
2470678	  781.2	  616.8	 4771.0	...
2470679	  781.0	  616.7	 4773.0	...
2470680	  780.9	  616.8	 4772.0	...
2470681	  781.0	  616.8	 4771.0	...
2470682	  781.1	  616.7	 4774.0	...
2470683	  781.2	  616.6	 4777.0	...
2470684	  781.1	  616.5	 4780.0	...
2470685	  781.1	  616.3	 4780.0	...
2470686	  781.1	  616.1	 4782.0	...
2470687	  781.2	  615.9	 4783.0	...
2470688	  781.3	  615.9	 4785.0	...
2470689	  781.3	  615.9	 4785.0	...
2470690	  781.4	  615.9	 4784.0	...
2470691	  781.4	  615.8	 4785.0	...
2470692	  781.5	  615.7	 4784.0	...
2470693	  781.6	  615.6	 4783.0	...
2470694	  781.6	  615.6	 4785.0	...
2470695	  781.6	  615.7	 4789.0	...
2470696	  781.3	  615.8	 4792.0	...
2470697	  781.0	  615.9	 4793.0	...
2470698	  780.8	  616.0	 4794.0	...
2470699	  780.9	  616.0	 4794.0	...
2470700	  781.0	  615.9	 4794.0	...
2470701	  780.9	  615.8	 4792.0	...
2470702	  780.9	  615.8	 4790.0	...
2470703	  781.0	  616.0	 4789.0	...
2470704	  781.0	  616.2	 4790.0	...
2470705	  780.9	  616.3	 4792.0	...
2470706	  780.9	  616.3	 4793.0	...
2470707	  780.8	  616.3	 4793.0	...
2470708	  780.8	  616.1	 4794.0	...
2470709	  780.8	  616.0	 4795.0	...
2470710	  780.9	  615.9	 4793.0	...
2470711	  781.0	  615.9	 4789.0	...
2470712	  780.9	  616.1	 4786.0	...
2470713	  780.8	  616.4	 4786.0	...
2470714	  780.6	  616.2	 4790.0	...
2470715	  780.6	  615.8	 4794.0	...
2470716	  780.7	  615.3	 4798.0	...
2470717	  780.9	  615.6	 4798.0	...
2470718	  781.1	  615.8	 4798.0	...
2470719	  781.0	  615.9	 4798.0	...
2470720	  781.0	  615.7	 4797.0	...
2470721	  780.9	  615.1	 4799.0	...
2470722	  780.7	  614.6	 4802.0	...
2470723	  780.6	  614.5	 4806.0	...
2470724	  780.5	  614.6	 4806.0	...
2470725	  780.5	  614.8	 4807.0	...
2470726	  780.4	  614.8	 4807.0	...
2470727	  780.5	  614.8	 4807.0	...
2470728	  780.5	  614.9	 4807.0	...
2470729	  780.6	  614.6	 4807.0	...
2470730	  780.6	  614.2	 4806.0	...
2470731	  780.8	  613.7	 4806.0	...
2470732	  781.0	  613.5	 4809.0	...
2470733	  781.1	  613.1	 4812.0	...
2470734	  781.1	  612.9	 4813.0	...
2470735	  781.0	  612.6	 4816.0	...
2470736	  780.7	  612.3	 4820.0	...
2470737	  780.4	  612.1	 4820.0	...
2470738	  780.4	  612.0	 4818.0	...
2470739	  780.5	  612.0	 4815.0	...
2470740	  780.6	  612.0	 4815.0	...
2470741	  780.7	  612.2	 4815.0	...
2470742	  780.8	  612.3	 4817.0	...
2470743	  780.9	  612.6	 4819.0	...
2470744	  780.9	  612.6	 4820.0	...
2470745	  780.8	  612.7	 4821.0	...
2470746	  780.6	  612.5	 4822.0	...
2470747	  780.3	  611.8	 4823.0	...
2470748	  780.5	  611.0	 4823.0	...
2470749	  780.8	  610.7	 4823.0	...
2470750	  781.0	  611.3	 4822.0	...
2470751	  781.0	  611.9	 4822.0	...
2470752	  780.9	  611.9	 4824.0	...
2470753	  780.8	  611.4	 4825.0	...
2470754	  780.7	  611.0	 4825.0	...
2470755	  780.3	  611.0	 4824.0	...
2470756	  779.8	  611.0	 4824.0	...
2470757	  779.8	  611.2	 4824.0	...
2470758	  780.2	  611.5	 4827.0	...
2470759	  780.4	  612.0	 4829.0	...
2470760	  780.2	  612.2	 4829.0	...
2470761	  779.9	  612.2	 4826.0	...
2470762	  779.9	  612.1	 4823.0	...
2470763	  779.9	  611.9	 4822.0	...
2470764	  779.9	  611.9	 4821.0	...
2470765	  780.2	  611.9	 4820.0	...
2470766	  780.4	  611.8	 4819.0	...
2470767	  780.6	  611.7	 4819.0	...
2470768	  780.8	  612.0	 4820.0	...
2470769	  780.9	  612.2	 4821.0	...
2470770	  780.9	  612.5	 4823.0	...
2470771	  780.7	  612.5	 4825.0	...
2470772	  780.5	  612.6	 4826.0	...
2470773	  780.4	  612.5	 4826.0	...
2470774	  780.4	  612.5	 4827.0	...
2470775	  780.3	  612.4	 4827.0	...
2470776	  780.1	  612.4	 4829.0	...
2470777	  780.1	  612.6	 4829.0	...
2470778	  780.4	  612.7	 4830.0	...
2470779	  780.6	  612.5	 4829.0	...
2470780	  780.6	  612.2	 4830.0	...
2470781	  780.6	  611.8	 4832.0	...
2470782	  780.6	  612.0	 4834.0	...
2470783	  780.6	  612.2	 4832.0	...
2470784	  780.5	  612.0	 4830.0	...
2470785	  780.4	  611.7	 4827.0	...
2470786	  780.4	  611.3	 4828.0	...
2470787	  780.5	  611.4	 4829.0	...
2470788	  780.5	  611.5	 4830.0	...
2470789	  780.5	  611.6	 4830.0	...
2470790	  780.5	  611.5	 4831.0	...
2470791	  780.6	  611.5	 4832.0	...
2470792	  780.6	  611.5	 4833.0	...
2470793	  780.6	  611.6	 4832.0	...
2470794	  780.2	  611.7	 4831.0	...
2470795	  779.8	  611.8	 4831.0	...
2470796	  779.7	  611.7	 4830.0	...
2470797	  779.8	  611.6	 4829.0	...
2470798	  780.0	  611.6	 4828.0	...
2470799	  779.9	  611.7	 4827.0	...
2470800	  779.8	  611.8	 4825.0	...
2470801	  779.8	  611.9	 4823.0	...
2470802	  780.0	  611.9	 4821.0	...
MSG	2470803 0000 _ Number On
2470803	  780.1	  612.1	 4821.0	...
2470804	  780.2	  612.4	 4822.0	...
2470805	  780.6	  612.5	 4822.0	...
2470806	  781.0	  612.4	 4822.0	...
2470807	  781.5	  612.2	 4821.0	...
2470808	  781.6	  612.2	 4821.0	...
2470809	  781.6	  612.1	 4819.0	...
2470810	  781.4	  612.0	 4818.0	...
2470811	  781.1	  611.9	 4817.0	...
2470812	  781.0	  612.1	 4817.0	...
2470813	  780.9	  612.4	 4814.0	...
2470814	  781.0	  612.7	 4812.0	...
2470815	  781.0	  612.9	 4809.0	...
2470816	  781.1	  612.9	 4809.0	...
2470817	  781.2	  612.7	 4809.0	...
2470818	  781.2	  612.5	 4809.0	...
2470819	  781.1	  612.3	 4807.0	...
2470820	  781.1	  612.2	 4805.0	...
2470821	  780.9	  612.3	 4804.0	...
2470822	  780.6	  612.5	 4804.0	...
2470823	  780.2	  612.7	 4804.0	...
2470824	  780.5	  612.7	 4803.0	...
2470825	  780.8	  612.7	 4802.0	...
2470826	  781.1	  612.6	 4800.0	...
2470827	  781.0	  612.6	 4797.0	...
2470828	  780.8	  612.5	 4793.0	...
2470829	  780.9	  612.4	 4790.0	...
2470830	  781.2	  612.7	 4787.0	...
2470831	  781.5	  613.0	 4785.0	...
2470832	  781.4	  613.2	 4784.0	...
2470833	  781.2	  613.1	 4784.0	...
2470834	  781.0	  613.0	 4783.0	...
2470835	  781.0	  613.1	 4782.0	...
2470836	  780.7	  613.3	 4782.0	...
2470837	  780.4	  613.4	 4782.0	...
2470838	  780.4	  613.5	 4783.0	...
2470839	  780.8	  613.6	 4783.0	...
2470840	  781.2	  613.7	 4782.0	...
2470841	  781.2	  613.8	 4780.0	...
2470842	  781.2	  613.6	 4778.0	...
2470843	  781.3	  613.3	 4778.0	...
2470844	  781.5	  613.2	 4778.0	...
2470845	  781.6	  613.2	 4777.0	...
2470846	  781.7	  613.2	 4776.0	...
2470847	  781.8	  613.3	 4775.0	...
2470848	  781.8	  613.4	 4775.0	...
2470849	  781.9	  613.3	 4774.0	...
2470850	  781.9	  613.2	 4774.0	...
2470851	  781.9	  613.1	 4774.0	...
2470852	  781.9	  613.2	 4773.0	...
2470853	  781.9	  613.3	 4772.0	...
2470854	  782.0	  613.4	 4771.0	...
2470855	  782.0	  613.5	 4769.0	...
2470856	  782.0	  613.6	 4768.0	...
2470857	  781.9	  613.9	 4768.0	...
2470858	  781.8	  614.2	 4770.0	...
2470859	  781.9	  614.5	 4771.0	...
2470860	  782.0	  614.5	 4771.0	...
2470861	  782.2	  614.5	 4770.0	...
2470862	  782.0	  614.7	 4766.0	...
2470863	  781.9	  614.9	 4763.0	...
2470864	  781.7	  615.1	 4759.0	...
2470865	  781.7	  614.8	 4760.0	...
2470866	  781.7	  614.4	 4762.0	...
2470867	  781.7	  614.2	 4764.0	...
2470868	  781.8	  614.3	 4765.0	...
2470869	  781.9	  614.4	 4765.0	...
2470870	  781.9	  614.7	 4764.0	...
2470871	  781.8	  615.1	 4764.0	...
2470872	  781.8	  615.6	 4764.0	...
2470873	  781.9	  615.7	 4764.0	...
2470874	  782.0	  615.8	 4762.0	...
2470875	  782.3	  615.7	 4759.0	...
2470876	  782.5	  615.5	 4756.0	...
2470877	  782.8	  615.2	 4755.0	...
2470878	  782.6	  615.3	 4755.0	...
2470879	  782.4	  615.6	 4754.0	...
2470880	  782.2	  616.0	 4753.0	...
2470881	  782.3	  616.2	 4751.0	...
2470882	  782.2	  616.6	 4750.0	...
2470883	  782.0	  617.0	 4748.0	...
2470884	  781.8	  617.4	 4745.0	...
2470885	  781.7	  617.6	 4742.0	...
2470886	  781.7	  617.5	 4739.0	...
2470887	  781.6	  617.4	 4738.0	...
2470888	  781.6	  617.4	 4737.0	...
2470889	  781.7	  617.0	 4735.0	...
2470890	  782.0	  616.5	 4735.0	...
2470891	  782.2	  616.3	 4734.0	...
2470892	  782.5	  616.5	 4735.0	...
2470893	  782.6	  616.5	 4735.0	...
2470894	  782.6	  616.2	 4736.0	...
2470895	  782.5	  616.1	 4737.0	...
2470896	  782.0	  616.3	 4737.0	...
2470897	  781.6	  616.2	 4738.0	...
2470898	  781.4	  616.1	 4738.0	...
2470899	  781.5	  615.9	 4735.0	...
2470900	  781.7	  615.9	 4732.0	...
2470901	  781.6	  616.0	 4730.0	...
2470902	  781.5	  616.0	 4728.0	...
2470903	  781.4	  615.7	 4727.0	...
2470904	  781.3	  615.4	 4723.0	...
2470905	  781.1	  615.1	 4720.0	...
2470906	  780.9	  615.0	 4717.0	...
2470907	  780.8	  615.0	 4717.0	...
2470908	  781.3	  615.0	 4717.0	...
2470909	  781.9	  614.9	 4719.0	...
2470910	  782.1	  615.0	 4721.0	...
2470911	  781.7	  615.1	 4723.0	...
2470912	  781.2	  615.2	 4722.0	...
2470913	  781.1	  615.2	 4720.0	...
2470914	  781.1	  615.1	 4718.0	...
2470915	  781.2	  615.1	 4718.0	...
2470916	  781.2	  615.1	 4720.0	...
2470917	  781.2	  615.0	 4721.0	...
2470918	  781.1	  614.8	 4722.0	...
2470919	  781.1	  614.1	 4722.0	...
2470920	  781.2	  613.5	 4722.0	...
2470921	  781.3	  612.9	 4723.0	...
2470922	  781.0	  612.7	 4723.0	...
2470923	  780.8	  612.8	 4722.0	...
2470924	  780.7	  612.9	 4719.0	...
2470925	  780.9	  612.9	 4718.0	...
2470926	  781.0	  612.9	 4717.0	...
2470927	  781.0	  612.9	 4716.0	...
2470928	  781.1	  612.9	 4714.0	...
2470929	  781.2	  613.2	 4713.0	...
2470930	  781.4	  613.5	 4711.0	...
2470931	  781.6	  613.9	 4711.0	...
2470932	  781.7	  614.1	 4712.0	...
2470933	  781.7	  614.3	 4713.0	...
2470934	  781.9	  614.3	 4713.0	...
2470935	  782.1	  614.3	 4710.0	...
2470936	  782.2	  614.2	 4708.0	...
2470937	  782.3	  614.2	 4704.0	...
2470938	  782.1	  614.3	 4703.0	...
2470939	  781.9	  614.3	 4702.0	...
2470940	  781.6	  614.3	 4701.0	...
2470941	  781.6	  614.2	 4700.0	...
2470942	  781.6	  614.1	 4701.0	...
2470943	  781.4	  613.9	 4702.0	...
2470944	  781.2	  613.6	 4703.0	...
2470945	  781.0	  613.4	 4703.0	...
2470946	  780.8	  613.3	 4702.0	...
2470947	  780.7	  613.3	 4702.0	...
2470948	  780.8	  613.3	 4702.0	...
2470949	  780.8	  613.6	 4701.0	...
2470950	  780.9	  613.9	 4701.0	...
2470951	  780.9	  614.0	 4701.0	...
2470952	  781.1	  614.0	 4702.0	...
2470953	  781.2	  614.0	 4704.0	...
2470954	  781.4	  613.9	 4701.0	...
2470955	  781.6	  614.1	 4697.0	...
2470956	  781.7	  614.3	 4692.0	...
2470957	  781.8	  614.4	 4690.0	...
2470958	  781.7	  614.3	 4689.0	...
2470959	  781.5	  614.2	 4689.0	...
2470960	  781.4	  614.2	 4689.0	...
2470961	  781.1	  614.3	 4689.0	...
2470962	  781.0	  614.3	 4688.0	...
2470963	  781.0	  614.2	 4687.0	...
2470964	  781.3	  614.2	 4685.0	...
2470965	  781.5	  614.2	 4683.0	...
2470966	  781.8	  614.6	 4682.0	...
2470967	  781.8	  615.0	 4683.0	...
2470968	  781.8	  615.1	 4684.0	...
2470969	  781.8	  614.9	 4684.0	...
2470970	  781.9	  614.7	 4684.0	...
2470971	  781.9	  614.3	 4684.0	...
2470972	  781.8	  613.6	 4684.0	...
2470973	  781.5	  613.0	 4683.0	...
2470974	  781.3	  612.8	 4682.0	...
2470975	  781.3	  612.7	 4681.0	...
2470976	  781.4	  612.9	 4681.0	...
2470977	  781.4	  613.1	 4681.0	...
2470978	  781.3	  613.4	 4681.0	...
2470979	  781.3	  613.4	 4680.0	...
2470980	  781.2	  613.2	 4679.0	...
2470981	  781.2	  612.8	 4679.0	...
2470982	  780.9	  612.4	 4678.0	...
2470983	  780.6	  612.4	 4678.0	...
2470984	  780.5	  612.6	 4678.0	...
2470985	  780.6	  612.6	 4678.0	...
2470986	  780.4	  612.4	 4676.0	...
2470987	  780.2	  612.2	 4676.0	...
2470988	  780.0	  612.2	 4675.0	...
2470989	  779.7	  612.1	 4676.0	...
2470990	  779.4	  612.0	 4677.0	...
2470991	  779.5	  611.9	 4678.0	...
2470992	  779.8	  612.0	 4677.0	...
2470993	  780.2	  612.1	 4674.0	...
2470994	  780.3	  612.0	 4672.0	...
2470995	  780.6	  611.8	 4673.0	...
2470996	  780.9	  611.6	 4673.0	...
2470997	  780.8	  611.5	 4674.0	...
2470998	  780.5	  611.3	 4674.0	...
2470999	  780.3	  611.2	 4674.0	...
2471000	  780.2	  611.1	 4673.0	...
2471001	  780.2	  611.1	 4672.0	...
2471002	  780.2	  611.0	 4670.0	...
2471003	  780.1	  610.9	 4670.0	...
2471004	  779.9	  610.8	 4670.0	...
2471005	  779.8	  610.7	 4670.0	...
2471006	  779.8	  610.6	 4670.0	...
2471007	  779.8	  610.6	 4668.0	...
2471008	  779.7	  610.6	 4665.0	...
2471009	  779.7	  610.6	 4663.0	...
2471010	  779.7	  610.6	 4663.0	...
2471011	  779.7	  610.6	 4663.0	...
2471012	  779.6	  610.5	 4663.0	...
2471013	  779.4	  610.3	 4663.0	...
2471014	  779.3	  610.2	 4661.0	...
2471015	  779.4	  610.3	 4658.0	...
2471016	  779.5	  610.4	 4656.0	...
2471017	  779.6	  610.5	 4655.0	...
2471018	  779.7	  610.7	 4653.0	...
2471019	  779.8	  610.8	 4651.0	...
2471020	  779.8	  610.7	 4652.0	...
2471021	  779.9	  610.2	 4653.0	...
2471022	  779.9	  609.7	 4655.0	...
2471023	  779.9	  608.8	 4656.0	...
2471024	  779.9	  608.4	 4656.0	...
2471025	  779.9	  607.9	 4655.0	...
2471026	  780.0	  607.9	 4654.0	...
2471027	  779.9	  607.9	 4655.0	...
2471028	  779.7	  608.1	 4656.0	...
2471029	  779.4	  608.3	 4654.0	...
2471030	  779.7	  608.4	 4651.0	...
2471031	  780.0	  608.2	 4649.0	...
2471032	  780.0	  607.9	 4649.0	...
2471033	  779.6	  607.7	 4650.0	...
2471034	  779.4	  607.7	 4650.0	...
2471035	  779.7	  607.5	 4650.0	...
2471036	  780.0	  607.3	 4651.0	...
2471037	  780.0	  607.0	 4651.0	...
2471038	  779.9	  606.9	 4649.0	...
2471039	  779.8	  606.9	 4646.0	...
2471040	  779.8	  606.9	 4643.0	...
2471041	  779.7	  606.9	 4644.0	...
2471042	  779.7	  606.9	 4644.0	...
2471043	  779.8	  607.0	 4643.0	...
2471044	  779.8	  606.9	 4640.0	...
2471045	  779.8	  606.9	 4637.0	...
2471046	  779.7	  606.8	 4635.0	...
2471047	  779.6	  606.8	 4634.0	...
2471048	  779.5	  606.8	 4635.0	...
2471049	  779.5	  606.9	 4636.0	...
2471050	  779.8	  607.0	 4636.0	...
2471051	  780.1	  607.1	 4635.0	...
2471052	  780.5	  607.0	 4634.0	...
2471053	  780.7	  606.8	 4634.0	...
2471054	  780.7	  606.6	 4634.0	...
2471055	  780.5	  606.8	 4633.0	...
2471056	  780.4	  607.0	 4631.0	...
2471057	  780.3	  607.3	 4630.0	...
2471058	  780.1	  607.4	 4630.0	...
2471059	  779.8	  607.4	 4632.0	...
2471060	  779.7	  607.7	 4634.0	...
2471061	  779.9	  607.8	 4633.0	...
2471062	  780.2	  607.9	 4631.0	...
2471063	  780.4	  607.7	 4630.0	...
2471064	  780.8	  607.4	 4629.0	...
2471065	  781.2	  607.1	 4629.0	...
2471066	  781.5	  607.2	 4628.0	...
2471067	  781.6	  607.6	 4626.0	...
2471068	  781.7	  608.1	 4624.0	...
2471069	  781.7	  608.2	 4623.0	...
2471070	  781.7	  608.1	 4624.0	...
2471071	  781.7	  608.0	 4624.0	...
2471072	  781.6	  607.8	 4624.0	...
2471073	  781.5	  607.7	 4623.0	...
2471074	  781.5	  607.8	 4621.0	...
2471075	  781.4	  607.9	 4620.0	...
2471076	  781.4	  608.0	 4620.0	...
2471077	  781.4	  608.4	 4621.0	...
2471078	  781.4	  608.8	 4621.0	...
2471079	  781.5	  609.0	 4621.0	...
2471080	  781.6	  608.9	 4622.0	...
2471081	  781.5	  608.8	 4622.0	...
2471082	  781.4	  608.6	 4619.0	...
2471083	  781.2	  608.2	 4617.0	...
2471084	  780.8	  607.9	 4614.0	...
2471085	  780.0	  607.9	 4614.0	...
2471086	  779.1	  608.0	 4613.0	...
2471087	  778.2	  607.7	 4609.0	...
2471088	  777.2	  607.3	 4605.0	...
2471089	  776.1	  606.4	 4602.0	...
2471090	  775.5	  605.1	 4601.0	...
2471091	  775.4	  603.9	 4601.0	...
2471092	  775.4	  603.2	 4600.0	...
2471093	  775.4	  603.3	 4601.0	...
2471094	  775.6	  603.2	 4601.0	...
2471095	  775.8	  603.5	 4601.0	...
2471096	  776.7	  603.7	 4600.0	...
2471097	  777.3	  603.9	 4598.0	...
2471098	  778.3	  603.5	 4597.0	...
2471099	  778.7	  603.3	 4597.0	...
2471100	  779.1	  603.2	 4597.0	...
2471101	  779.2	  602.9	 4596.0	...
2471102	  779.3	  602.5	 4596.0	...
2471103	  779.4	  602.4	 4597.0	...
2471104	  779.3	  602.7	 4597.0	...
2471105	  779.2	  603.1	 4597.0	...
MSG	2471106 0000 _ Number Off
2471106	  779.4	  603.0	 4596.0	...
2471107	  779.7	  602.9	 4595.0	...
2471108	  780.1	  602.7	 4595.0	...
2471109	  780.0	  602.5	 4596.0	...
2471110	  780.0	  602.5	 4596.0	...
2471111	  780.1	  602.5	 4595.0	...
2471112	  780.1	  602.5	 4593.0	...
2471113	  780.1	  602.4	 4590.0	...
2471114	  780.1	  602.3	 4589.0	...
2471115	  780.1	  602.4	 4588.0	...
2471116	  780.1	  602.5	 4588.0	...
2471117	  780.3	  602.8	 4590.0	...
2471118	  780.5	  603.0	 4591.0	...
2471119	  780.6	  603.2	 4591.0	...
2471120	  780.8	  603.3	 4589.0	...
2471121	  780.8	  602.9	 4588.0	...
2471122	  780.8	  602.5	 4588.0	...
2471123	  780.9	  602.6	 4585.0	...
2471124	  781.1	  603.1	 4581.0	...
2471125	  781.3	  603.5	 4578.0	...
2471126	  781.3	  603.5	 4577.0	...
2471127	  781.2	  603.3	 4578.0	...
2471128	  781.1	  603.2	 4578.0	...
2471129	  781.0	  603.1	 4577.0	...
2471130	  781.0	  603.2	 4575.0	...
2471131	  781.0	  603.4	 4573.0	...
2471132	  781.1	  603.6	 4573.0	...
2471133	  781.1	  603.6	 4572.0	...
2471134	  781.1	  603.7	 4570.0	...
2471135	  781.0	  603.7	 4569.0	...
2471136	  781.0	  603.8	 4569.0	...
2471137	  781.1	  603.7	 4569.0	...
2471138	  781.3	  603.6	 4570.0	...
2471139	  781.4	  603.4	 4571.0	...
2471140	  781.3	  603.3	 4572.0	...
2471141	  781.5	  603.1	 4573.0	...
2471142	  781.8	  603.0	 4574.0	...
2471143	  781.9	  603.1	 4568.0	...
2471144	  781.6	  603.2	 4561.0	...
2471145	  781.4	  603.4	 4557.0	...
2471146	  781.4	  603.4	 4560.0	...
2471147	  781.4	  603.1	 4564.0	...
2471148	  781.4	  602.9	 4564.0	...
2471149	  781.5	  602.8	 4561.0	...
2471150	  781.7	  603.0	 4559.0	...
2471151	  782.0	  603.2	 4558.0	...
2471152	  782.1	  603.4	 4558.0	...
2471153	  782.2	  603.5	 4558.0	...
2471154	  782.2	  603.6	 4558.0	...
2471155	  782.3	  603.7	 4558.0	...
2471156	  782.8	  603.7	 4558.0	...
2471157	  783.3	  603.7	 4558.0	...
2471158	  783.5	  603.6	 4558.0	...
2471159	  783.2	  603.6	 4555.0	...
2471160	  782.9	  603.2	 4553.0	...
2471161	  782.8	  602.9	 4550.0	...
2471162	  782.6	  602.3	 4551.0	...
2471163	  782.4	  602.1	 4547.0	...
2471164	  782.4	  602.3	 4543.0	...
2471165	  782.4	  602.7	 4539.0	...
2471166	  782.4	  603.3	 4539.0	...
2471167	  782.3	  603.6	 4538.0	...
2471168	  782.5	  603.9	 4537.0	...
2471169	  782.6	  603.9	 4534.0	...
2471170	  782.7	  604.0	 4532.0	...
2471171	  783.0	  604.0	 4531.0	...
2471172	  783.2	  603.8	 4531.0	...
2471173	  783.5	  603.6	 4531.0	...
2471174	  783.5	  603.4	 4531.0	...
2471175	  783.2	  603.3	 4531.0	...
2471176	  783.0	  602.9	 4530.0	...
2471177	  782.9	  602.7	 4529.0	...
2471178	  783.1	  602.4	 4529.0	...
2471179	  783.3	  602.7	 4528.0	...
2471180	  783.4	  603.2	 4527.0	...
2471181	  783.3	  603.8	 4525.0	...
2471182	  783.1	  604.1	 4525.0	...
2471183	  783.1	  604.0	 4524.0	...
2471184	  783.0	  603.9	 4523.0	...
2471185	  782.9	  603.8	 4522.0	...
2471186	  782.9	  603.8	 4521.0	...
2471187	  783.0	  604.1	 4520.0	...
2471188	  783.1	  604.4	 4518.0	...
2471189	  783.1	  604.7	 4514.0	...
2471190	  783.2	  604.7	 4511.0	...
2471191	  783.4	  604.9	 4510.0	...
2471192	  783.6	  605.1	 4508.0	...
2471193	  783.6	  605.5	 4506.0	...
2471194	  783.6	  605.6	 4504.0	...
2471195	  783.7	  605.7	 4505.0	...
2471196	  783.9	  605.7	 4505.0	...
2471197	  784.1	  605.6	 4505.0	...
2471198	  784.1	  605.5	 4504.0	...
2471199	  784.1	  605.5	 4503.0	...
2471200	  784.2	  605.4	 4503.0	...
2471201	  784.3	  605.4	 4501.0	...
2471202	  784.4	  605.4	 4499.0	...
2471203	  784.4	  605.4	 4500.0	...
2471204	  784.3	  605.4	 4502.0	...
2471205	  784.2	  605.4	 4501.0	...
2471206	  784.2	  605.4	 4498.0	...
2471207	  784.2	  605.3	 4495.0	...
2471208	  784.4	  605.2	 4495.0	...
2471209	  784.6	  605.4	 4495.0	...
2471210	  784.8	  605.8	 4494.0	...
2471211	  784.8	  606.3	 4492.0	...
2471212	  784.8	  606.4	 4490.0	...
2471213	  784.7	  606.4	 4489.0	...
2471214	  784.8	  606.6	 4488.0	...
2471215	  785.0	  606.8	 4487.0	...
2471216	  784.9	  607.3	 4486.0	...
2471217	  784.6	  607.5	 4486.0	...
2471218	  784.4	  607.8	 4487.0	...
2471219	  784.8	  607.7	 4484.0	...
2471220	  785.1	  607.3	 4479.0	...
2471221	  785.2	  606.7	 4475.0	...
2471222	  785.2	  606.1	 4475.0	...
2471223	  785.3	  605.9	 4475.0	...
2471224	  785.4	  606.0	 4476.0	...
2471225	  785.3	  606.1	 4476.0	...
2471226	  785.2	  606.3	 4476.0	...
2471227	  785.2	  606.4	 4475.0	...
2471228	  785.2	  606.6	 4474.0	...
2471229	  785.1	  606.8	 4474.0	...
2471230	  785.1	  607.1	 4474.0	...
2471231	  784.9	  607.5	 4471.0	...
2471232	  784.9	  607.7	 4467.0	...
2471233	  784.8	  607.5	 4464.0	...
2471234	  784.7	  607.4	 4464.0	...
2471235	  784.8	  607.2	 4465.0	...
2471236	  784.7	  607.3	 4466.0	...
2471237	  784.7	  607.3	 4464.0	...
2471238	  784.7	  607.3	 4462.0	...
2471239	  785.0	  607.2	 4460.0	...
2471240	  785.4	  607.1	 4460.0	...
2471241	  785.7	  607.0	 4461.0	...
2471242	  785.8	  606.9	 4461.0	...
2471243	  785.7	  606.7	 4460.0	...
2471244	  785.5	  606.5	 4460.0	...
2471245	  785.4	  606.3	 4459.0	...
2471246	  785.3	  606.1	 4459.0	...
2471247	  785.3	  606.0	 4459.0	...
2471248	  785.3	  606.3	 4458.0	...
2471249	  785.3	  606.8	 4456.0	...
2471250	  785.4	  607.1	 4454.0	...
2471251	  785.9	  606.7	 4454.0	...
2471252	  786.3	  606.3	 4456.0	...
2471253	  786.7	  606.3	 4455.0	...
2471254	  786.5	  606.3	 4451.0	...
2471255	  786.3	  606.4	 4447.0	...
2471256	  786.1	  606.4	 4446.0	...
2471257	  786.1	  606.5	 4445.0	...
2471258	  786.1	  606.5	 4445.0	...
2471259	  786.0	  606.6	 4446.0	...
2471260	  786.0	  606.7	 4447.0	...
2471261	  786.0	  606.7	 4448.0	...
2471262	  786.0	  606.7	 4447.0	...
2471263	  786.1	  606.7	 4447.0	...
2471264	  786.2	  606.7	 4447.0	...
2471265	  786.2	  606.7	 4444.0	...
2471266	  786.1	  606.5	 4441.0	...
2471267	  786.1	  606.3	 4439.0	...
2471268	  786.3	  606.4	 4439.0	...
2471269	  786.4	  606.7	 4439.0	...
2471270	  786.5	  607.1	 4438.0	...
2471271	  786.2	  607.2	 4438.0	...
2471272	  786.0	  607.2	 4434.0	...
2471273	  785.9	  607.3	 4429.0	...
2471274	  786.0	  607.0	 4425.0	...
2471275	  786.0	  606.8	 4427.0	...
2471276	  785.9	  606.6	 4430.0	...
2471277	  785.8	  606.6	 4432.0	...
2471278	  785.7	  606.6	 4433.0	...
2471279	  785.6	  606.7	 4434.0	...
2471280	  785.5	  606.7	 4432.0	...
2471281	  785.5	  606.7	 4429.0	...
2471282	  785.5	  606.7	 4427.0	...
2471283	  785.6	  606.9	 4426.0	...
2471284	  785.8	  607.1	 4425.0	...
2471285	  786.0	  607.3	 4425.0	...
2471286	  786.2	  607.4	 4426.0	...
2471287	  786.4	  607.7	 4426.0	...
2471288	  786.5	  608.0	 4426.0	...
2471289	  786.4	  608.2	 4427.0	...
2471290	  786.3	  608.1	 4427.0	...
2471291	  786.3	  607.9	 4428.0	...
2471292	  786.2	  607.7	 4428.0	...
2471293	  786.0	  607.6	 4428.0	...
2471294	  785.9	  607.6	 4428.0	...
2471295	  785.7	  607.8	 4426.0	...
2471296	  785.8	  608.0	 4423.0	...
2471297	  785.8	  607.9	 4422.0	...
2471298	  785.7	  607.7	 4422.0	...
2471299	  785.7	  607.6	 4424.0	...
2471300	  785.7	  608.1	 4422.0	...
2471301	  785.7	  608.6	 4420.0	...
2471302	  785.7	  608.8	 4419.0	...
2471303	  785.6	  608.4	 4419.0	...
2471304	  785.6	  608.0	 4419.0	...
2471305	  785.6	  607.8	 4419.0	...
2471306	  785.6	  607.9	 4417.0	...
MSG	2471307 0000 _ Number On
2471307	  785.6	  608.1	 4416.0	...
2471308	  785.7	  608.1	 4417.0	...
2471309	  785.5	  608.1	 4418.0	...
2471310	  785.3	  608.1	 4419.0	...
2471311	  785.0	  607.9	 4419.0	...
2471312	  784.9	  607.6	 4416.0	...
2471313	  784.9	  607.2	 4412.0	...
2471314	  784.9	  607.1	 4411.0	...
2471315	  784.8	  606.9	 4412.0	...
2471316	  784.8	  606.9	 4413.0	...
2471317	  785.1	  607.0	 4411.0	...
2471318	  785.3	  607.0	 4410.0	...
2471319	  785.6	  606.9	 4410.0	...
2471320	  785.6	  606.8	 4410.0	...
2471321	  785.7	  606.8	 4409.0	...
2471322	  785.7	  606.7	 4407.0	...
2471323	  785.8	  606.6	 4405.0	...
2471324	  785.8	  606.5	 4402.0	...
2471325	  785.8	  606.7	 4401.0	...
2471326	  785.8	  606.9	 4400.0	...
2471327	  785.6	  607.1	 4400.0	...
2471328	  785.5	  607.2	 4400.0	...
2471329	  785.5	  607.3	 4403.0	...
2471330	  785.6	  607.0	 4405.0	...
2471331	  785.7	  606.7	 4407.0	...
2471332	  785.5	  606.3	 4407.0	...
2471333	  785.3	  606.3	 4407.0	...
2471334	  785.1	  606.3	 4406.0	...
2471335	  785.1	  606.3	 4406.0	...
2471336	  785.1	  606.3	 4406.0	...
2471337	  785.0	  606.3	 4403.0	...
2471338	  784.9	  606.3	 4400.0	...
2471339	  784.9	  606.3	 4398.0	...
2471340	  785.2	  606.3	 4398.0	...
2471341	  785.4	  606.2	 4400.0	...
2471342	  785.4	  605.9	 4402.0	...
2471343	  785.1	  605.6	 4403.0	...
2471344	  785.2	  605.8	 4401.0	...
2471345	  785.6	  606.2	 4399.0	...
2471346	  785.9	  606.5	 4396.0	...
2471347	  785.8	  606.4	 4395.0	...
2471348	  785.8	  606.3	 4393.0	...
2471349	  785.5	  606.5	 4393.0	...
2471350	  785.2	  606.9	 4392.0	...
2471351	  784.9	  607.3	 4392.0	...
2471352	  784.9	  607.2	 4391.0	...
2471353	  784.9	  607.1	 4391.0	...
2471354	  784.9	  607.1	 4392.0	...
2471355	  784.9	  606.9	 4395.0	...
2471356	  785.1	  606.6	 4399.0	...
2471357	  785.4	  606.4	 4401.0	...
2471358	  785.6	  606.2	 4401.0	...
2471359	  785.6	  606.1	 4403.0	...
2471360	  785.5	  606.1	 4404.0	...
2471361	  785.4	  606.0	 4405.0	...
2471362	  785.4	  606.0	 4404.0	...
2471363	  785.3	  606.0	 4403.0	...
2471364	  785.2	  606.0	 4402.0	...
2471365	  785.1	  605.9	 4402.0	...
2471366	  785.1	  605.7	 4402.0	...
2471367	  785.1	  605.7	 4402.0	...
2471368	  785.2	  605.5	 4401.0	...
2471369	  785.3	  605.4	 4400.0	...
2471370	  785.3	  605.5	 4399.0	...
2471371	  785.2	  605.6	 4398.0	...
2471372	  785.0	  605.6	 4397.0	...
2471373	  785.2	  606.0	 4396.0	...
2471374	  785.3	  606.5	 4397.0	...
2471375	  785.3	  607.1	 4397.0	...
2471376	  785.1	  607.2	 4396.0	...
2471377	  785.1	  607.3	 4395.0	...
2471378	  785.1	  607.3	 4395.0	...
2471379	  785.2	  607.2	 4395.0	...
2471380	  785.2	  607.1	 4396.0	...
2471381	  785.2	  607.1	 4397.0	...
2471382	  785.1	  607.0	 4399.0	...
2471383	  785.1	  606.7	 4401.0	...
2471384	  785.1	  606.5	 4402.0	...
2471385	  784.8	  606.3	 4401.0	...
2471386	  784.6	  606.2	 4401.0	...
2471387	  784.4	  606.2	 4401.0	...
2471388	  784.3	  606.2	 4401.0	...
2471389	  784.5	  606.3	 4401.0	...
2471390	  784.8	  606.4	 4402.0	...
2471391	  784.8	  606.3	 4401.0	...
2471392	  784.7	  606.6	 4399.0	...
2471393	  784.6	  607.0	 4397.0	...
2471394	  784.6	  607.2	 4397.0	...
2471395	  784.7	  607.0	 4399.0	...
2471396	  784.7	  606.9	 4400.0	...
2471397	  784.8	  606.8	 4402.0	...
2471398	  784.8	  606.6	 4402.0	...
2471399	  784.8	  606.3	 4403.0	...
2471400	  784.8	  606.1	 4401.0	...
2471401	  784.8	  606.0	 4398.0	...
2471402	  784.7	  605.6	 4396.0	...
2471403	  784.7	  605.2	 4397.0	...
2471404	  784.6	  604.7	 4397.0	...
2471405	  784.6	  604.6	 4397.0	...
2471406	  784.7	  604.9	 4396.0	...
2471407	  784.8	  605.3	 4395.0	...
2471408	  784.9	  605.6	 4393.0	...
2471409	  784.9	  605.5	 4391.0	...
2471410	  784.5	  605.4	 4392.0	...
2471411	  784.1	  605.4	 4394.0	...
2471412	  783.8	  605.4	 4395.0	...
2471413	  783.8	  604.9	 4394.0	...
2471414	  783.9	  604.3	 4395.0	...
2471415	  784.1	  603.8	 4397.0	...
2471416	  784.4	  603.7	 4399.0	...
2471417	  784.5	  603.9	 4399.0	...
2471418	  784.4	  604.0	 4399.0	...
2471419	  784.2	  604.2	 4398.0	...
2471420	  784.1	  604.2	 4398.0	...
2471421	  784.0	  604.2	 4398.0	...
2471422	  783.8	  604.1	 4398.0	...
2471423	  783.8	  604.1	 4398.0	...
2471424	  783.8	  604.2	 4397.0	...
2471425	  783.7	  604.5	 4397.0	...
2471426	  783.5	  604.6	 4398.0	...
2471427	  783.5	  604.6	 4399.0	...
2471428	  783.6	  604.4	 4400.0	...
2471429	  783.7	  604.1	 4400.0	...
2471430	  783.7	  604.0	 4401.0	...
2471431	  783.7	  604.0	 4401.0	...
2471432	  783.8	  604.0	 4402.0	...
2471433	  783.8	  604.0	 4404.0	...
2471434	  784.0	  604.0	 4405.0	...
2471435	  783.9	  603.7	 4405.0	...
2471436	  783.7	  603.3	 4405.0	...
2471437	  783.6	  603.0	 4405.0	...
2471438	  783.5	  602.8	 4405.0	...
2471439	  783.5	  602.6	 4405.0	...
2471440	  783.5	  602.3	 4406.0	...
2471441	  783.3	  602.4	 4404.0	...
2471442	  783.2	  602.4	 4401.0	...
2471443	  783.1	  602.4	 4401.0	...
2471444	  783.0	  602.5	 4403.0	...
2471445	  782.9	  602.6	 4406.0	...
2471446	  782.8	  602.8	 4405.0	...
2471447	  782.8	  602.6	 4405.0	...
2471448	  782.9	  602.4	 4404.0	...
2471449	  783.1	  602.2	 4404.0	...
2471450	  783.2	  602.0	 4405.0	...
2471451	  783.2	  601.8	 4407.0	...
2471452	  783.2	  601.7	 4408.0	...
2471453	  783.1	  601.9	 4408.0	...
2471454	  782.9	  602.0	 4408.0	...
2471455	  782.8	  602.0	 4407.0	...
2471456	  782.9	  601.9	 4407.0	...
2471457	  783.1	  601.7	 4411.0	...
2471458	  783.2	  601.5	 4415.0	...
2471459	  783.1	  601.3	 4420.0	...
2471460	  782.9	  601.1	 4421.0	...
2471461	  782.7	  600.8	 4419.0	...
2471462	  782.7	  600.5	 4415.0	...
2471463	  782.6	  600.3	 4412.0	...
2471464	  782.5	  600.0	 4412.0	...
2471465	  782.4	  599.6	 4410.0	...
2471466	  782.5	  598.9	 4409.0	...
2471467	  782.7	  598.3	 4410.0	...
2471468	  782.9	  597.8	 4414.0	...
2471469	  782.9	  598.2	 4418.0	...
2471470	  782.7	  598.6	 4420.0	...
2471471	  782.5	  599.0	 4420.0	...
2471472	  782.4	  599.0	 4420.0	...
2471473	  782.4	  599.0	 4420.0	...
2471474	  782.4	  598.8	 4421.0	...
2471475	  782.5	  598.7	 4421.0	...
2471476	  782.6	  598.7	 4421.0	...
2471477	  782.7	  598.3	 4422.0	...
2471478	  782.7	  598.0	 4425.0	...
2471479	  782.6	  597.7	 4429.0	...
2471480	  782.3	  597.8	 4429.0	...
2471481	  782.1	  597.8	 4429.0	...
2471482	  781.8	  597.9	 4428.0	...
2471483	  781.7	  597.8	 4429.0	...
2471484	  781.7	  597.8	 4429.0	...
2471485	  781.8	  597.8	 4429.0	...
2471486	  781.9	  597.8	 4429.0	...
2471487	  781.7	  597.7	 4429.0	...
2471488	  781.6	  597.4	 4431.0	...
2471489	  781.6	  597.1	 4433.0	...
2471490	  781.7	  596.9	 4434.0	...
2471491	  781.7	  596.7	 4434.0	...
2471492	  781.8	  596.5	 4435.0	...
2471493	  781.8	  596.3	 4438.0	...
2471494	  781.8	  596.3	 4440.0	...
2471495	  781.7	  596.3	 4441.0	...
2471496	  781.6	  596.3	 4440.0	...
2471497	  781.6	  596.3	 4438.0	...
2471498	  781.5	  596.3	 4438.0	...
2471499	  781.6	  596.2	 4441.0	...
2471500	  781.6	  596.0	 4443.0	...
2471501	  781.6	  595.7	 4446.0	...
2471502	  781.6	  595.6	 4449.0	...
2471503	  781.7	  595.5	 4452.0	...
2471504	  782.0	  595.4	 4452.0	...
2471505	  782.3	  595.3	 4449.0	...
2471506	  782.3	  595.2	 4445.0	...
2471507	  782.1	  595.1	 4444.0	...
2471508	  781.8	  595.1	 4445.0	...
2471509	  781.6	  595.0	 4448.0	...
2471510	  781.5	  595.0	 4450.0	...
2471511	  781.6	  595.3	 4451.0	...
2471512	  781.7	  595.7	 4450.0	...
2471513	  781.7	  595.3	 4450.0	...
2471514	  781.9	  594.5	 4449.0	...
2471515	  782.1	  593.7	 4449.0	...
2471516	  782.5	  593.7	 4448.0	...
2471517	  782.7	  593.8	 4448.0	...
2471518	  782.7	  593.8	 4446.0	...
2471519	  782.4	  593.9	 4443.0	...
2471520	  782.4	  593.8	 4442.0	...
2471521	  782.8	  594.0	 4443.0	...
2471522	  783.2	  593.9	 4445.0	...
2471523	  783.3	  593.9	 4446.0	...
2471524	  783.3	  594.3	 4446.0	...
2471525	  783.3	  595.1	 4446.0	...
2471526	  783.3	  595.6	 4447.0	...
2471527	  783.3	  595.2	 4449.0	...
2471528	  783.3	  594.8	 4450.0	...
2471529	  783.1	  594.7	 4450.0	...
2471530	  782.8	  594.7	 4450.0	...
2471531	  782.6	  595.4	 4449.0	...
2471532	  782.6	  596.0	 4449.0	...
2471533	  782.7	  596.7	 4449.0	...
2471534	  782.7	  596.7	 4449.0	...
2471535	  782.7	  596.8	 4450.0	...
2471536	  782.8	  596.8	 4452.0	...
2471537	  782.8	  596.7	 4454.0	...
2471538	  782.7	  596.6	 4455.0	...
2471539	  782.8	  596.5	 4455.0	...
2471540	  783.0	  596.4	 4454.0	...
2471541	  783.2	  596.3	 4455.0	...
2471542	  783.2	  596.1	 4458.0	...
2471543	  783.2	  596.0	 4462.0	...
2471544	  783.2	  595.9	 4465.0	...
2471545	  783.3	  595.9	 4467.0	...
2471546	  783.3	  595.8	 4467.0	...
2471547	  783.4	  595.8	 4467.0	...
2471548	  783.5	  595.7	 4467.0	...
2471549	  783.6	  595.5	 4468.0	...
2471550	  783.6	  595.4	 4469.0	...
2471551	  783.7	  595.4	 4469.0	...
2471552	  783.6	  595.3	 4469.0	...
2471553	  783.4	  595.4	 4469.0	...
2471554	  783.2	  595.6	 4468.0	...
2471555	  783.0	  595.7	 4467.0	...
2471556	  783.5	  595.6	 4468.0	...
2471557	  784.0	  595.6	 4468.0	...
2471558	  784.1	  595.5	 4469.0	...
2471559	  783.8	  595.4	 4471.0	...
2471560	  783.6	  595.2	 4474.0	...
2471561	  783.7	  595.1	 4477.0	...
2471562	  783.7	  595.1	 4478.0	...
2471563	  783.7	  595.1	 4479.0	...
2471564	  783.7	  594.8	 4481.0	...
2471565	  783.6	  594.5	 4481.0	...
2471566	  783.5	  594.3	 4479.0	...
2471567	  783.3	  594.7	 4478.0	...
2471568	  783.2	  595.1	 4479.0	...
2471569	  783.3	  595.5	 4480.0	...
2471570	  783.5	  595.6	 4482.0	...
2471571	  783.8	  595.8	 4483.0	...
2471572	  783.9	  596.0	 4485.0	...
2471573	  783.8	  596.2	 4488.0	...
2471574	  783.7	  596.2	 4488.0	...
2471575	  783.5	  596.2	 4489.0	...
2471576	  783.5	  596.3	 4490.0	...
2471577	  783.3	  595.8	 4491.0	...
2471578	  783.2	  595.3	 4492.0	...
2471579	  783.3	  594.8	 4491.0	...
2471580	  783.7	  594.8	 4490.0	...
2471581	  784.0	  594.8	 4488.0	...
2471582	  784.2	  595.1	 4487.0	...
2471583	  784.2	  595.5	 4488.0	...
2471584	  784.2	  595.9	 4490.0	...
2471585	  784.2	  596.0	 4490.0	...
2471586	  784.1	  595.9	 4490.0	...
2471587	  784.3	  595.6	 4492.0	...
2471588	  784.4	  595.4	 4494.0	...
2471589	  784.6	  595.3	 4496.0	...
2471590	  784.6	  595.4	 4496.0	...
2471591	  784.6	  595.6	 4496.0	...
2471592	  784.7	  596.0	 4497.0	...
2471593	  784.8	  596.4	 4499.0	...
2471594	  784.8	  596.4	 4505.0	...
2471595	  784.7	  596.1	 4510.0	...
2471596	  784.7	  596.0	 4509.0	...
2471597	  784.8	  596.5	 4505.0	...
2471598	  784.9	  596.8	 4502.0	...
2471599	  785.0	  596.9	 4502.0	...
2471600	  785.1	  596.7	 4502.0	...
2471601	  785.2	  596.5	 4505.0	...
2471602	  785.2	  596.4	 4508.0	...
2471603	  785.3	  596.6	 4511.0	...
2471604	  785.5	  596.8	 4510.0	...
2471605	  785.7	  597.0	 4509.0	...
2471606	  785.9	  596.9	 4508.0	...
2471607	  785.9	  596.7	 4507.0	...
2471608	  785.9	  596.6	 4510.0	...
2471609	  785.9	  596.5	 4513.0	...
2471610	  785.8	  596.6	 4515.0	...
2471611	  785.7	  596.8	 4514.0	...
2471612	  785.8	  597.0	 4514.0	...
2471613	  786.0	  596.8	 4514.0	...
2471614	  786.1	  596.6	 4514.0	...
2471615	  786.1	  596.4	 4513.0	...
2471616	  786.1	  596.2	 4518.0	...
2471617	  786.1	  595.9	 4523.0	...
2471618	  786.1	  596.0	 4526.0	...
2471619	  786.2	  596.3	 4524.0	...
2471620	  786.4	  596.7	 4523.0	...
2471621	  786.5	  596.7	 4523.0	...
MSG	2471622 0000 _ Number Off
2471622	  786.3	  596.9	 4523.0	...
2471623	  785.6	  597.3	 4524.0	...
2471624	  784.9	  597.6	 4526.0	...
2471625	  783.4	  598.0	 4529.0	...
2471626	  782.5	  598.2	 4531.0	...
2471627	  780.6	  598.6	 4533.0	...
2471628	  779.3	  598.6	 4535.0	...
2471629	  777.9	  598.4	 4537.0	...
2471630	  776.9	  598.2	 4539.0	...
2471631	  776.2	  598.2	 4540.0	...
2471632	  775.4	  598.2	 4540.0	...
2471633	  774.9	  597.7	 4540.0	...
2471634	  774.4	  597.0	 4537.0	...
2471635	  774.0	  596.4	 4534.0	...
2471636	  773.6	  595.8	 4535.0	...
2471637	  773.2	  595.5	 4538.0	...
2471638	  772.8	  595.0	 4540.0	...
2471639	  772.7	  594.8	 4538.0	...
2471640	  772.9	  594.7	 4537.0	...
2471641	  773.4	  594.3	 4537.0	...
2471642	  773.9	  593.9	 4535.0	...
2471643	  774.1	  593.6	 4534.0	...
2471644	  774.4	  593.3	 4535.0	...
2471645	  774.9	  592.8	 4538.0	...
2471646	  775.4	  592.3	 4541.0	...
2471647	  776.0	  592.1	 4541.0	...
2471648	  776.3	  592.0	 4541.0	...
2471649	  776.5	  591.9	 4541.0	...
2471650	  776.3	  591.9	 4542.0	...
2471651	  776.1	  591.9	 4543.0	...
2471652	  776.1	  592.1	 4544.0	...
2471653	  776.2	  592.6	 4545.0	...
2471654	  776.1	  593.2	 4546.0	...
2471655	  775.9	  593.6	 4546.0	...
2471656	  775.9	  593.6	 4546.0	...
2471657	  776.3	  593.6	 4546.0	...
2471658	  776.6	  593.7	 4546.0	...
2471659	  776.3	  593.8	 4547.0	...
2471660	  776.1	  594.0	 4549.0	...
2471661	  775.9	  594.0	 4549.0	...
2471662	  776.0	  594.0	 4549.0	...
2471663	  776.1	  594.1	 4550.0	...
2471664	  776.4	  594.4	 4553.0	...
2471665	  776.5	  594.7	 4555.0	...
2471666	  776.7	  594.8	 4556.0	...
2471667	  776.8	  595.0	 4556.0	...
2471668	  777.0	  595.2	 4554.0	...
2471669	  777.1	  595.3	 4553.0	...
2471670	  777.3	  595.2	 4555.0	...
2471671	  777.3	  595.4	 4559.0	...
2471672	  777.4	  596.0	 4562.0	...
2471673	  777.5	  596.5	 4562.0	...
2471674	  777.5	  596.3	 4562.0	...
2471675	  777.5	  596.0	 4563.0	...
2471676	  777.5	  595.7	 4565.0	...
2471677	  777.6	  596.0	 4568.0	...
2471678	  777.8	  596.4	 4569.0	...
2471679	  778.0	  596.7	 4573.0	...
2471680	  778.1	  596.4	 4575.0	...
2471681	  778.0	  596.2	 4577.0	...
2471682	  777.9	  596.0	 4577.0	...
2471683	  777.7	  595.9	 4578.0	...
2471684	  777.6	  596.0	 4578.0	...
2471685	  777.5	  596.2	 4577.0	...
2471686	  777.7	  596.4	 4577.0	...
2471687	  777.9	  596.4	 4576.0	...
2471688	  778.3	  596.9	 4577.0	...
2471689	  778.5	  597.4	 4577.0	...
2471690	  778.9	  597.9	 4577.0	...
2471691	  779.2	  597.9	 4580.0	...
2471692	  779.3	  598.0	 4582.0	...
2471693	  779.4	  598.6	 4584.0	...
2471694	  779.4	  599.2	 4584.0	...
2471695	  779.6	  599.6	 4584.0	...
2471696	  779.8	  599.5	 4585.0	...
2471697	  780.1	  599.5	 4586.0	...
2471698	  780.4	  599.5	 4586.0	...
2471699	  780.5	  599.5	 4586.0	...
2471700	  780.6	  599.4	 4586.0	...
2471701	  780.6	  599.4	 4587.0	...
2471702	  780.5	  599.7	 4588.0	...
2471703	  780.4	  600.8	 4589.0	...
2471704	  780.4	  602.0	 4591.0	...
2471705	  780.2	  602.9	 4593.0	...
2471706	  780.5	  603.1	 4594.0	...
2471707	  780.9	  603.1	 4594.0	...
2471708	  781.3	  603.1	 4593.0	...
2471709	  781.3	  603.1	 4593.0	...
2471710	  781.2	  603.2	 4593.0	...
2471711	  781.0	  603.2	 4593.0	...
2471712	  781.0	  603.3	 4593.0	...
2471713	  781.0	  603.2	 4594.0	...
2471714	  781.0	  603.2	 4592.0	...
2471715	  781.2	  603.6	 4589.0	...
2471716	  781.4	  604.2	 4587.0	...
2471717	  781.6	  604.7	 4585.0	...
2471718	  781.7	  604.6	 4585.0	...
2471719	  781.8	  604.9	 4584.0	...
2471720	  781.8	  605.3	 4584.0	...
2471721	  782.0	  606.2	 4583.0	...
2471722	  782.2	  607.1	 4581.0	...
2471723	  782.4	  608.6	 4579.0	...
2471724	  782.5	  609.9	 4577.0	...
2471725	  782.5	  610.8	 4576.0	...
2471726	  782.6	  611.2	 4575.0	...
2471727	  782.8	  612.2	 4575.0	...
2471728	  783.1	  613.1	 4575.0	...
2471729	  783.4	  614.1	 4575.0	...
2471730	  783.5	  614.3	 4574.0	...
2471731	  783.6	  614.8	 4573.0	...
2471732	  783.4	  615.2	 4572.0	...
2471733	  783.3	  616.1	 4568.0	...
2471734	  783.0	  616.8	 4564.0	...
2471735	  783.1	  618.4	 4561.0	...
2471736	  783.3	  619.7	 4561.0	...
2471737	  783.7	  621.6	 4559.0	...
2471738	  783.9	  622.6	 4555.0	...
2471739	  784.1	  624.6	 4551.0	...
2471740	  784.2	  625.9	 4546.0	...
2471741	  784.4	  627.5	 4540.0	...
2471742	  784.6	  628.4	 4535.0	...
2471743	  784.7	  629.9	 4535.0	...
2471744	  785.0	  631.3	 4533.0	...
2471745	  785.3	  632.9	 4529.0	...
2471746	  785.6	  634.4	 4525.0	...
2471747	  785.7	  635.8	 4519.0	...
2471748	  786.0	  636.9	 4515.0	...
2471749	  786.3	  638.5	 4508.0	...
2471750	  786.5	  640.0	 4503.0	...
2471751	  786.5	  641.9	 4498.0	...
2471752	  786.4	  643.4	 4494.0	...
2471753	  786.7	  645.9	 4492.0	...
2471754	  786.8	  648.2	 4489.0	...
2471755	  786.8	  650.1	 4485.0	...
2471756	  786.8	  650.9	 4481.0	...
2471757	  786.8	  651.2	 4476.0	...
2471758	  786.9	  651.9	 4472.0	...
2471759	  787.0	  652.7	 4468.0	...
2471760	  787.1	  653.8	 4466.0	...
2471761	  787.2	  654.1	 4466.0	...
2471762	  787.0	  654.4	 4466.0	...
2471763	  786.8	  654.5	 4466.0	...
2471764	  786.6	  655.0	 4463.0	...
2471765	  786.8	  655.4	 4459.0	...
2471766	  787.0	  655.7	 4456.0	...
2471767	  787.1	  655.7	 4456.0	...
2471768	  787.1	  655.7	 4456.0	...
2471769	  787.2	  656.3	 4456.0	...
2471770	  787.3	  656.9	 4456.0	...
2471771	  787.5	  657.4	 4454.0	...
2471772	  787.7	  657.3	 4451.0	...
2471773	  788.1	  657.7	 4449.0	...
2471774	  788.3	  658.1	 4449.0	...
2471775	  788.5	  658.5	 4449.0	...
2471776	  788.5	  658.4	 4450.0	...
2471777	  788.3	  658.3	 4450.0	...
2471778	  788.0	  658.3	 4450.0	...
2471779	  788.3	  658.2	 4450.0	...
2471780	  788.9	  658.1	 4448.0	...
2471781	  789.4	  658.1	 4446.0	...
2471782	  789.6	  658.8	 4444.0	...
2471783	  789.8	  659.6	 4444.0	...
2471784	  789.9	  659.8	 4444.0	...
2471785	  789.7	  659.5	 4441.0	...
2471786	  789.4	  659.0	 4438.0	...
2471787	  789.2	  658.9	 4437.0	...
2471788	  789.3	  658.8	 4440.0	...
2471789	  789.3	  658.4	 4443.0	...
2471790	  789.3	  658.0	 4441.0	...
2471791	  789.3	  657.6	 4439.0	...
2471792	  789.5	  657.6	 4437.0	...
2471793	  789.7	  656.9	 4438.0	...
2471794	  790.0	  656.2	 4437.0	...
2471795	  790.1	  655.5	 4436.0	...
2471796	  790.2	  655.4	 4437.0	...
2471797	  790.1	  655.0	 4440.0	...
2471798	  790.1	  654.4	 4443.0	...
2471799	  790.0	  653.8	 4445.0	...
2471800	  790.0	  653.7	 4444.0	...
2471801	  789.9	  653.4	 4444.0	...
2471802	  789.9	  653.0	 4445.0	...
2471803	  789.6	  652.3	 4446.0	...
2471804	  789.4	  652.0	 4446.0	...
2471805	  789.1	  651.3	 4447.0	...
2471806	  789.2	  651.0	 4447.0	...
2471807	  789.1	  650.6	 4448.0	...
2471808	  789.1	  650.7	 4448.0	...
2471809	  789.3	  649.9	 4448.0	...
2471810	  789.5	  649.2	 4448.0	...
2471811	  789.6	  648.4	 4447.0	...
2471812	  789.5	  648.4	 4447.0	...
2471813	  789.5	  648.4	 4447.0	...
2471814	  789.6	  648.4	 4448.0	...
2471815	  789.5	  648.0	 4447.0	...
2471816	  789.5	  647.7	 4447.0	...
2471817	  789.4	  647.3	 4447.0	...
2471818	  789.7	  647.2	 4447.0	...
2471819	  789.9	  646.6	 4447.0	...
2471820	  789.9	  645.9	 4446.0	...
2471821	  789.7	  645.2	 4445.0	...
2471822	  789.5	  645.2	 4445.0	...
MSG	2471823 0000 _ Number On
2471823	  789.4	  645.1	 4445.0	...
2471824	  789.4	  644.8	 4446.0	...
2471825	  789.4	  644.3	 4446.0	...
2471826	  789.3	  643.8	 4446.0	...
2471827	  789.3	  643.4	 4448.0	...
2471828	  789.3	  643.3	 4449.0	...
2471829	  789.2	  643.2	 4450.0	...
2471830	  789.3	  642.8	 4450.0	...
2471831	  789.4	  642.2	 4450.0	...
2471832	  789.5	  641.2	 4450.0	...
2471833	  789.4	  640.6	 4450.0	...
2471834	  789.3	  640.0	 4450.0	...
2471835	  789.2	  639.9	 4451.0	...
2471836	  789.2	  639.6	 4452.0	...
2471837	  789.1	  638.7	 4455.0	...
2471838	  789.0	  637.8	 4456.0	...
2471839	  788.9	  637.0	 4457.0	...
2471840	  788.8	  637.1	 4457.0	...
2471841	  788.9	  637.3	 4457.0	...
2471842	  789.1	  637.1	 4457.0	...
2471843	  789.2	  636.7	 4456.0	...
2471844	  789.3	  636.3	 4456.0	...
2471845	  789.3	  636.3	 4457.0	...
2471846	  789.2	  636.3	 4458.0	...
2471847	  788.7	  636.2	 4458.0	...
2471848	  788.1	  636.1	 4459.0	...
2471849	  787.2	  636.0	 4460.0	...
2471850	  786.7	  636.0	 4461.0	...
2471851	  786.4	  636.0	 4464.0	...
2471852	  786.3	  636.0	 4466.0	...
2471853	  786.1	  636.0	 4467.0	...
2471854	  785.5	  636.1	 4467.0	...
2471855	  785.0	  636.3	 4467.0	...
2471856	  784.7	  636.1	 4467.0	...
2471857	  784.7	  635.8	 4469.0	...
2471858	  784.4	  635.6	 4471.0	...
2471859	  784.1	  635.3	 4472.0	...
2471860	  783.9	  635.1	 4472.0	...
2471861	  784.0	  634.7	 4471.0	...
2471862	  784.1	  634.6	 4471.0	...
2471863	  784.0	  634.3	 4474.0	...
2471864	  784.0	  634.0	 4477.0	...
2471865	  784.4	  633.1	 4479.0	...
2471866	  784.9	  632.3	 4478.0	...
2471867	  785.6	  631.5	 4477.0	...
2471868	  785.8	  630.9	 4476.0	...
2471869	  785.7	  630.2	 4476.0	...
2471870	  785.5	  629.3	 4475.0	...
2471871	  785.2	  629.1	 4476.0	...
2471872	  785.1	  628.3	 4476.0	...
2471873	  784.9	  627.8	 4476.0	...
2471874	  784.8	  627.0	 4476.0	...
2471875	  784.8	  626.4	 4477.0	...
2471876	  784.5	  626.0	 4478.0	...
2471877	  784.2	  625.4	 4482.0	...
2471878	  783.9	  625.0	 4486.0	...
2471879	  783.8	  624.5	 4489.0	...
2471880	  784.2	  624.0	 4489.0	...
2471881	  784.5	  623.4	 4489.0	...
2471882	  784.9	  622.8	 4488.0	...
2471883	  784.8	  622.4	 4488.0	...
2471884	  784.9	  622.3	 4487.0	...
2471885	  784.9	  622.3	 4486.0	...
2471886	  784.8	  622.2	 4485.0	...
2471887	  784.8	  622.0	 4484.0	...
2471888	  784.8	  621.7	 4485.0	...
2471889	  784.7	  621.2	 4486.0	...
2471890	  784.5	  620.6	 4486.0	...
2471891	  784.2	  620.0	 4484.0	...
2471892	  783.9	  619.9	 4483.0	...
2471893	  783.7	  619.8	 4483.0	...
2471894	  783.4	  619.3	 4483.0	...
2471895	  783.4	  618.6	 4482.0	...
2471896	  783.4	  617.8	 4481.0	...
2471897	  783.4	  617.7	 4481.0	...
2471898	  783.2	  617.8	 4477.0	...
2471899	  783.1	  617.8	 4473.0	...
2471900	  783.1	  617.8	 4469.0	...
2471901	  783.1	  617.7	 4469.0	...
2471902	  782.9	  617.7	 4467.0	...
2471903	  782.7	  617.7	 4464.0	...
2471904	  782.4	  617.4	 4462.0	...
2471905	  782.1	  617.2	 4463.0	...
2471906	  782.2	  616.9	 4463.0	...
2471907	  782.5	  616.9	 4463.0	...
2471908	  782.7	  616.7	 4463.0	...
2471909	  782.7	  616.7	 4463.0	...
2471910	  782.7	  616.8	 4463.0	...
2471911	  782.6	  616.5	 4463.0	...
2471912	  782.5	  616.2	 4463.0	...
2471913	  782.5	  615.9	 4462.0	...
2471914	  782.5	  615.9	 4460.0	...
2471915	  782.4	  615.7	 4459.0	...
2471916	  782.4	  615.5	 4460.0	...
2471917	  782.3	  615.3	 4461.0	...
2471918	  782.0	  615.3	 4461.0	...
2471919	  781.8	  615.3	 4462.0	...
2471920	  781.6	  614.9	 4461.0	...
2471921	  781.6	  614.5	 4461.0	...
2471922	  781.5	  614.1	 4460.0	...
2471923	  781.4	  614.2	 4459.0	...
2471924	  781.3	  614.0	 4462.0	...
2471925	  781.4	  613.8	 4465.0	...
2471926	  781.4	  613.3	 4468.0	...
2471927	  781.4	  613.0	 4468.0	...
2471928	  781.7	  612.3	 4467.0	...
2471929	  781.9	  611.8	 4466.0	...
2471930	  781.8	  611.4	 4466.0	...
2471931	  781.5	  611.5	 4466.0	...
2471932	  781.2	  611.6	 4466.0	...
2471933	  781.2	  611.7	 4466.0	...
2471934	  781.1	  611.7	 4466.0	...
2471935	  781.0	  611.7	 4466.0	...
2471936	  780.9	  611.4	 4465.0	...
2471937	  781.0	  610.8	 4465.0	...
2471938	  781.1	  610.3	 4465.0	...
2471939	  781.2	  610.3	 4465.0	...
2471940	  781.2	  610.7	 4466.0	...
2471941	  781.2	  610.7	 4469.0	...
2471942	  781.0	  610.5	 4471.0	...
2471943	  780.8	  610.2	 4471.0	...
2471944	  780.8	  610.3	 4469.0	...
2471945	  780.8	  610.4	 4467.0	...
2471946	  780.8	  610.4	 4467.0	...
2471947	  780.7	  610.3	 4467.0	...
2471948	  780.7	  610.1	 4467.0	...
2471949	  780.6	  610.1	 4466.0	...
2471950	  780.5	  610.1	 4464.0	...
2471951	  780.6	  610.0	 4465.0	...
2471952	  780.7	  609.9	 4468.0	...
2471953	  780.9	  609.7	 4470.0	...
2471954	  780.9	  609.5	 4469.0	...
2471955	  780.7	  609.3	 4468.0	...
2471956	  780.4	  609.5	 4465.0	...
2471957	  780.1	  609.9	 4463.0	...
2471958	  780.0	  610.2	 4459.0	...
2471959	  779.9	  610.2	 4458.0	...
2471960	  779.8	  609.7	 4457.0	...
2471961	  779.7	  608.9	 4457.0	...
2471962	  779.7	  608.2	 4459.0	...
2471963	  779.8	  607.9	 4461.0	...
2471964	  780.0	  607.7	 4464.0	...
2471965	  779.9	  607.5	 4464.0	...
2471966	  779.6	  607.4	 4463.0	...
2471967	  779.3	  607.6	 4462.0	...
2471968	  779.2	  607.4	 4461.0	...
2471969	  779.3	  607.1	 4461.0	...
2471970	  779.3	  606.9	 4461.0	...
2471971	  779.2	  606.9	 4460.0	...
2471972	  779.2	  606.9	 4458.0	...
2471973	  779.2	  606.9	 4458.0	...
2471974	  779.2	  607.0	 4457.0	...
2471975	  779.1	  606.8	 4456.0	...
2471976	  779.0	  606.6	 4456.0	...
2471977	  778.9	  606.4	 4458.0	...
2471978	  779.1	  606.2	 4459.0	...
2471979	  779.4	  605.8	 4460.0	...
2471980	  779.5	  605.4	 4460.0	...
2471981	  779.2	  605.3	 4460.0	...
2471982	  778.8	  605.4	 4460.0	...
2471983	  778.6	  605.4	 4460.0	...
2471984	  778.5	  605.4	 4462.0	...
2471985	  778.4	  605.5	 4463.0	...
2471986	  778.6	  605.6	 4464.0	...
2471987	  778.9	  605.7	 4465.0	...
2471988	  779.1	  605.6	 4465.0	...
2471989	  778.9	  605.7	 4465.0	...
2471990	  778.7	  605.7	 4461.0	...
2471991	  778.6	  605.9	 4458.0	...
2471992	  778.6	  606.1	 4458.0	...
2471993	  778.6	  606.2	 4461.0	...
2471994	  778.4	  606.2	 4464.0	...
2471995	  778.1	  606.1	 4465.0	...
2471996	  777.9	  606.0	 4463.0	...
2471997	  777.9	  605.8	 4465.0	...
2471998	  777.8	  605.6	 4468.0	...
2471999	  777.8	  605.3	 4471.0	...
2472000	  777.7	  605.1	 4470.0	...
2472001	  778.0	  604.9	 4468.0	...
2472002	  778.3	  604.8	 4467.0	...
2472003	  778.6	  604.7	 4465.0	...
2472004	  778.2	  605.1	 4464.0	...
2472005	  777.8	  605.5	 4463.0	...
2472006	  777.4	  605.9	 4463.0	...
2472007	  777.4	  605.9	 4463.0	...
2472008	  777.4	  605.8	 4461.0	...
2472009	  777.6	  605.5	 4460.0	...
2472010	  777.8	  605.1	 4464.0	...
2472011	  777.7	  605.0	 4469.0	...
2472012	  777.5	  605.2	 4474.0	...
2472013	  777.3	  605.5	 4474.0	...
2472014	  777.3	  605.7	 4471.0	...
2472015	  777.3	  605.7	 4470.0	...
2472016	  777.3	  605.7	 4470.0	...
2472017	  777.2	  605.5	 4472.0	...
2472018	  777.2	  605.5	 4470.0	...
2472019	  777.0	  605.6	 4466.0	...
2472020	  776.8	  605.8	 4466.0	...
2472021	  776.9	  606.0	 4470.0	...
2472022	  777.2	  605.6	 4471.0	...
2472023	  777.5	  605.2	 4468.0	...
2472024	  777.5	  604.9	 4466.0	...
2472025	  777.5	  605.1	 4466.0	...
2472026	  777.5	  605.2	 4467.0	...
2472027	  777.5	  605.1	 4466.0	...
2472028	  777.5	  605.3	 4465.0	...
2472029	  777.4	  605.7	 4464.0	...
2472030	  777.2	  605.9	 4466.0	...
2472031	  777.1	  605.8	 4466.0	...
2472032	  777.1	  605.6	 4467.0	...
2472033	  777.3	  605.5	 4466.0	...
2472034	  777.4	  605.8	 4465.0	...
2472035	  777.6	  606.0	 4464.0	...
2472036	  777.8	  606.2	 4464.0	...
2472037	  777.6	  606.1	 4464.0	...
2472038	  777.3	  606.5	 4464.0	...
2472039	  777.5	  607.0	 4463.0	...
2472040	  777.9	  607.6	 4463.0	...
2472041	  778.5	  607.7	 4462.0	...
2472042	  778.6	  607.8	 4462.0	...
2472043	  778.3	  608.0	 4461.0	...
2472044	  777.9	  608.2	 4462.0	...
2472045	  777.4	  608.4	 4462.0	...
2472046	  777.3	  608.7	 4462.0	...
2472047	  777.2	  609.1	 4463.0	...
2472048	  777.0	  609.0	 4464.0	...
2472049	  776.9	  608.5	 4464.0	...
2472050	  776.8	  607.9	 4464.0	...
2472051	  776.9	  607.9	 4464.0	...
2472052	  776.9	  607.9	 4463.0	...
2472053	  777.0	  608.0	 4464.0	...
2472054	  777.0	  608.2	 4466.0	...
2472055	  777.1	  608.4	 4466.0	...
2472056	  777.0	  608.6	 4465.0	...
2472057	  776.8	  608.7	 4463.0	...
2472058	  776.9	  608.8	 4463.0	...
2472059	  777.1	  608.6	 4463.0	...
2472060	  777.1	  608.4	 4464.0	...
2472061	  776.9	  608.1	 4464.0	...
2472062	  776.8	  608.0	 4464.0	...
2472063	  776.8	  607.9	 4464.0	...
2472064	  776.7	  607.9	 4464.0	...
2472065	  776.7	  608.1	 4464.0	...
2472066	  776.7	  608.3	 4467.0	...
2472067	  776.7	  608.6	 4469.0	...
2472068	  776.4	  608.6	 4471.0	...
2472069	  776.2	  608.6	 4471.0	...
2472070	  776.2	  608.7	 4471.0	...
2472071	  776.4	  608.7	 4470.0	...
2472072	  776.7	  608.6	 4470.0	...
2472073	  776.6	  608.6	 4468.0	...
2472074	  776.6	  608.4	 4467.0	...
2472075	  776.5	  608.4	 4467.0	...
2472076	  776.5	  608.5	 4465.0	...
2472077	  776.5	  608.8	 4463.0	...
2472078	  776.5	  608.9	 4460.0	...
2472079	  776.4	  608.9	 4460.0	...
2472080	  776.4	  609.2	 4460.0	...
2472081	  776.5	  609.6	 4460.0	...
2472082	  776.7	  610.0	 4462.0	...
2472083	  776.7	  609.9	 4465.0	...
2472084	  776.6	  609.9	 4465.0	...
2472085	  776.6	  609.9	 4463.0	...
2472086	  776.8	  609.9	 4460.0	...
2472087	  776.9	  609.9	 4460.0	...
2472088	  776.8	  609.8	 4459.0	...
2472089	  776.7	  609.7	 4458.0	...
2472090	  777.0	  609.6	 4458.0	...
2472091	  777.4	  610.0	 4457.0	...
2472092	  777.8	  610.5	 4457.0	...
2472093	  777.8	  611.1	 4455.0	...
2472094	  777.6	  611.3	 4454.0	...
2472095	  777.3	  611.6	 4453.0	...
2472096	  776.9	  611.7	 4454.0	...
2472097	  776.8	  611.7	 4454.0	...
2472098	  776.7	  611.6	 4454.0	...
2472099	  776.8	  611.5	 4454.0	...
2472100	  776.6	  611.3	 4454.0	...
2472101	  776.4	  611.2	 4455.0	...
2472102	  776.2	  611.2	 4457.0	...
2472103	  776.7	  611.2	 4458.0	...
2472104	  777.2	  611.1	 4457.0	...
2472105	  777.6	  611.2	 4456.0	...
2472106	  777.3	  611.3	 4455.0	...
2472107	  776.9	  611.7	 4454.0	...
2472108	  776.8	  612.1	 4454.0	...
2472109	  776.9	  612.6	 4456.0	...
2472110	  776.8	  612.7	 4457.0	...
2472111	  776.6	  612.8	 4457.0	...
2472112	  776.6	  612.7	 4458.0	...
2472113	  776.8	  612.7	 4458.0	...
2472114	  777.0	  612.8	 4459.0	...
2472115	  777.1	  612.9	 4460.0	...
2472116	  777.0	  612.8	 4460.0	...
2472117	  776.9	  612.7	 4460.0	...
2472118	  776.8	  612.6	 4462.0	...
2472119	  776.9	  612.6	 4463.0	...
2472120	  777.2	  612.6	 4464.0	...
2472121	  777.4	  612.5	 4463.0	...
2472122	  777.4	  612.9	 4463.0	...
2472123	  777.1	  613.4	 4463.0	...
2472124	  776.9	  613.9	 4460.0	...
2472125	  776.9	  613.9	 4457.0	...
2472126	  776.9	  613.7	 4454.0	...
2472127	  776.9	  613.4	 4454.0	...
2472128	  776.9	  613.2	 4456.0	...
2472129	  776.6	  613.4	 4458.0	...
2472130	  776.3	  613.6	 4458.0	...
2472131	  776.1	  613.6	 4456.0	...
2472132	  776.2	  613.7	 4455.0	...
2472133	  776.3	  613.6	 4457.0	...
2472134	  776.4	  613.6	 4458.0	...
2472135	  776.5	  613.5	 4459.0	...
2472136	  776.5	  613.4	 4461.0	...
MSG	2472137 0000 _ Number Off
2472137	  776.4	  613.3	 4459.0	...
2472138	  776.3	  613.2	 4456.0	...
2472139	  776.2	  613.1	 4453.0	...
2472140	  776.1	  613.0	 4452.0	...
2472141	  776.1	  612.9	 4452.0	...
2472142	  775.8	  612.1	 4451.0	...
2472143	  775.4	  611.4	 4451.0	...
2472144	  775.1	  610.8	 4452.0	...
2472145	  775.1	  611.3	 4452.0	...
2472146	  775.3	  611.9	 4452.0	...
2472147	  775.5	  612.2	 4453.0	...
2472148	  775.4	  612.2	 4453.0	...
2472149	  775.4	  612.6	 4456.0	...
2472150	  775.5	  613.0	 4459.0	...
2472151	  775.4	  613.2	 4461.0	...
2472152	  775.4	  613.1	 4459.0	...
2472153	  775.2	  613.0	 4457.0	...
2472154	  775.1	  613.0	 4455.0	...
2472155	  775.4	  612.9	 4454.0	...
2472156	  775.8	  612.7	 4453.0	...
2472157	  776.1	  612.5	 4452.0	...
2472158	  776.0	  612.2	 4453.0	...
2472159	  775.7	  612.1	 4454.0	...
2472160	  775.2	  612.0	 4454.0	...
2472161	  774.7	  612.0	 4454.0	...
2472162	  774.6	  612.0	 4454.0	...
2472163	  774.7	  612.0	 4454.0	...
2472164	  774.7	  612.0	 4455.0	...
2472165	  774.7	  612.0	 4457.0	...
2472166	  774.7	  612.0	 4458.0	...
2472167	  774.7	  612.1	 4457.0	...
2472168	  774.7	  611.6	 4456.0	...
2472169	  774.7	  611.1	 4456.0	...
2472170	  774.6	  610.6	 4455.0	...
2472171	  774.6	  610.6	 4455.0	...
2472172	  774.6	  610.5	 4454.0	...
2472173	  774.6	  610.3	 4455.0	...
2472174	  774.6	  610.2	 4456.0	...
2472175	  774.6	  610.2	 4456.0	...
2472176	  774.5	  610.1	 4456.0	...
2472177	  774.4	  609.9	 4458.0	...
2472178	  774.3	  609.7	 4461.0	...
2472179	  774.3	  609.7	 4461.0	...
2472180	  774.4	  609.8	 4459.0	...
2472181	  774.4	  609.9	 4456.0	...
2472182	  774.4	  609.9	 4455.0	...
2472183	  774.5	  609.9	 4453.0	...
2472184	  774.5	  609.8	 4452.0	...
2472185	  774.4	  610.0	 4451.0	...
2472186	  774.4	  610.2	 4451.0	...
2472187	  774.4	  610.4	 4451.0	...
2472188	  774.3	  610.3	 4451.0	...
2472189	  774.2	  610.2	 4451.0	...
2472190	  774.1	  610.1	 4452.0	...
2472191	  774.3	  610.0	 4452.0	...
2472192	  774.5	  610.2	 4452.0	...
2472193	  774.8	  610.3	 4451.0	...
2472194	  775.0	  610.4	 4450.0	...
2472195	  774.7	  610.3	 4450.0	...
2472196	  774.0	  610.2	 4450.0	...
2472197	  773.4	  610.4	 4450.0	...
2472198	  773.2	  610.6	 4450.0	...
2472199	  773.2	  610.5	 4450.0	...
2472200	  773.5	  610.1	 4449.0	...
2472201	  773.7	  609.7	 4449.0	...
2472202	  774.0	  609.5	 4446.0	...
2472203	  773.9	  609.3	 4443.0	...
2472204	  773.8	  609.2	 4442.0	...
2472205	  773.9	  609.3	 4444.0	...
2472206	  774.1	  609.5	 4447.0	...
2472207	  774.3	  609.7	 4443.0	...
2472208	  774.4	  609.9	 4440.0	...
2472209	  774.5	  610.0	 4438.0	...
2472210	  774.6	  610.1	 4439.0	...
2472211	  774.6	  610.0	 4440.0	...
2472212	  774.4	  610.0	 4438.0	...
2472213	  774.2	  610.1	 4437.0	...
2472214	  774.2	  610.1	 4437.0	...
2472215	  774.3	  610.1	 4438.0	...
2472216	  774.5	  610.0	 4439.0	...
2472217	  774.7	  610.2	 4439.0	...
2472218	  774.9	  610.4	 4435.0	...
2472219	  775.0	  610.6	 4430.0	...
2472220	  774.9	  610.4	 4427.0	...
2472221	  774.7	  610.2	 4427.0	...
2472222	  774.2	  610.1	 4427.0	...
2472223	  773.7	  610.1	 4428.0	...
2472224	  773.1	  609.7	 4430.0	...
2472225	  772.7	  609.2	 4431.0	...
2472226	  772.0	  608.6	 4427.0	...
2472227	  771.3	  608.0	 4422.0	...
2472228	  770.7	  607.4	 4420.0	...
2472229	  770.7	  606.9	 4422.0	...
2472230	  770.7	  606.7	 4425.0	...
2472231	  770.6	  606.5	 4425.0	...
2472232	  770.9	  606.5	 4422.0	...
2472233	  771.4	  606.5	 4419.0	...
2472234	  772.2	  605.8	 4416.0	...
2472235	  773.2	  605.0	 4415.0	...
2472236	  774.1	  604.1	 4416.0	...
2472237	  775.2	  603.5	 4417.0	...
2472238	  775.8	  602.9	 4416.0	...
2472239	  776.4	  602.5	 4414.0	...
2472240	  776.3	  602.7	 4412.0	...
2472241	  776.3	  601.9	 4411.0	...
2472242	  776.3	  600.9	 4409.0	...
2472243	  776.3	  599.7	 4408.0	...
2472244	  776.3	  599.4	 4407.0	...
2472245	  776.2	  599.1	 4407.0	...
2472246	  776.3	  599.1	 4407.0	...
2472247	  776.3	  599.1	 4406.0	...
2472248	  776.4	  599.0	 4406.0	...
2472249	  776.5	  598.9	 4406.0	...
2472250	  776.7	  598.8	 4406.0	...
2472251	  776.8	  599.0	 4407.0	...
2472252	  776.8	  599.3	 4408.0	...
2472253	  776.8	  599.5	 4409.0	...
2472254	  776.8	  599.8	 4405.0	...
2472255	  776.9	  599.8	 4401.0	...
2472256	  776.9	  600.0	 4397.0	...
2472257	  776.9	  600.4	 4396.0	...
2472258	  776.8	  600.9	 4395.0	...
2472259	  776.4	  601.4	 4395.0	...
2472260	  776.2	  601.6	 4396.0	...
2472261	  776.3	  601.5	 4399.0	...
2472262	  776.5	  601.3	 4401.0	...
2472263	  776.7	  600.8	 4404.0	...
2472264	  776.6	  600.3	 4404.0	...
2472265	  776.4	  600.3	 4405.0	...
2472266	  776.2	  600.7	 4405.0	...
2472267	  776.4	  601.0	 4403.0	...
2472268	  776.7	  601.0	 4400.0	...
2472269	  776.9	  601.0	 4396.0	...
2472270	  776.3	  601.0	 4393.0	...
2472271	  775.7	  601.1	 4389.0	...
2472272	  775.3	  601.2	 4388.0	...
2472273	  775.6	  601.2	 4388.0	...
2472274	  776.0	  601.7	 4388.0	...
2472275	  776.3	  602.2	 4388.0	...
2472276	  776.3	  602.6	 4388.0	...
2472277	  776.2	  602.3	 4387.0	...
2472278	  776.4	  601.8	 4387.0	...
2472279	  776.6	  601.4	 4386.0	...
2472280	  776.8	  601.3	 4385.0	...
2472281	  776.9	  601.8	 4383.0	...
2472282	  777.0	  602.5	 4380.0	...
2472283	  777.1	  603.1	 4379.0	...
2472284	  777.0	  603.4	 4377.0	...
2472285	  777.0	  603.6	 4377.0	...
2472286	  776.9	  603.7	 4378.0	...
2472287	  777.1	  603.6	 4380.0	...
2472288	  777.3	  603.5	 4382.0	...
2472289	  777.4	  603.5	 4382.0	...
2472290	  777.5	  603.6	 4382.0	...
2472291	  777.5	  603.6	 4382.0	...
2472292	  777.5	  603.6	 4382.0	...
2472293	  777.6	  603.6	 4382.0	...
2472294	  777.7	  603.6	 4381.0	...
2472295	  777.6	  603.6	 4381.0	...
2472296	  777.3	  603.6	 4381.0	...
2472297	  777.2	  603.6	 4379.0	...
2472298	  777.4	  603.7	 4376.0	...
2472299	  777.6	  603.7	 4374.0	...
2472300	  777.8	  603.9	 4374.0	...
2472301	  777.8	  603.9	 4373.0	...
2472302	  777.8	  603.9	 4373.0	...
2472303	  777.8	  603.8	 4373.0	...
2472304	  777.9	  603.7	 4377.0	...
2472305	  777.9	  603.6	 4380.0	...
2472306	  777.8	  603.6	 4381.0	...
2472307	  777.6	  603.6	 4378.0	...
2472308	  777.4	  603.6	 4375.0	...
2472309	  777.3	  603.4	 4376.0	...
2472310	  777.3	  603.3	 4378.0	...
2472311	  777.3	  603.1	 4378.0	...
2472312	  777.5	  603.0	 4377.0	...
2472313	  777.7	  603.0	 4376.0	...
2472314	  777.9	  603.1	 4374.0	...
2472315	  777.8	  603.4	 4373.0	...
2472316	  777.8	  603.4	 4371.0	...
2472317	  777.7	  603.2	 4369.0	...
2472318	  777.6	  602.9	 4371.0	...
2472319	  777.6	  602.6	 4374.0	...
2472320	  777.5	  602.6	 4372.0	...
2472321	  777.4	  602.6	 4368.0	...
2472322	  777.4	  602.6	 4366.0	...
2472323	  777.4	  602.3	 4368.0	...
2472324	  777.3	  601.9	 4371.0	...
2472325	  777.2	  601.6	 4371.0	...
2472326	  777.1	  601.6	 4372.0	...
2472327	  777.0	  601.6	 4372.0	...
2472328	  777.1	  601.5	 4373.0	...
2472329	  777.3	  601.6	 4373.0	...
2472330	  777.5	  601.9	 4373.0	...
2472331	  777.6	  602.1	 4373.0	...
2472332	  777.6	  602.3	 4370.0	...
2472333	  777.6	  602.4	 4367.0	...
2472334	  777.6	  602.4	 4366.0	...
2472335	  777.5	  602.4	 4366.0	...
2472336	  777.5	  602.4	 4366.0	...
2472337	  777.5	  602.5	 4366.0	...
MSG	2472338 0000 _ Number On
2472338	  777.5	  602.7	 4366.0	...
2472339	  777.4	  603.0	 4367.0	...
2472340	  777.4	  603.3	 4369.0	...
2472341	  777.4	  603.4	 4370.0	...
2472342	  777.3	  603.4	 4369.0	...
2472343	  777.2	  603.3	 4366.0	...
2472344	  777.0	  603.4	 4363.0	...
2472345	  776.9	  603.5	 4363.0	...
2472346	  776.8	  603.5	 4363.0	...
2472347	  776.8	  603.3	 4363.0	...
2472348	  776.9	  603.0	 4365.0	...
2472349	  776.9	  602.8	 4367.0	...
2472350	  776.9	  602.7	 4369.0	...
2472351	  776.6	  602.7	 4368.0	...
2472352	  776.3	  602.6	 4366.0	...
2472353	  776.1	  602.6	 4364.0	...
2472354	  776.4	  602.5	 4364.0	...
2472355	  776.8	  602.5	 4364.0	...
2472356	  777.2	  602.4	 4366.0	...
2472357	  777.2	  602.3	 4367.0	...
2472358	  777.0	  602.4	 4365.0	...
2472359	  776.9	  602.5	 4363.0	...
2472360	  776.9	  602.7	 4364.0	...
2472361	  776.9	  602.7	 4367.0	...
2472362	  776.9	  602.7	 4370.0	...
2472363	  776.9	  602.9	 4369.0	...
2472364	  776.9	  603.0	 4366.0	...
2472365	  776.9	  602.9	 4365.0	...
2472366	  776.9	  602.7	 4363.0	...
2472367	  776.9	  602.7	 4362.0	...
2472368	  777.1	  603.0	 4361.0	...
2472369	  777.3	  603.4	 4359.0	...
2472370	  777.4	  603.6	 4360.0	...
2472371	  777.4	  603.3	 4361.0	...
2472372	  777.4	  603.0	 4363.0	...
2472373	  777.7	  602.6	 4363.0	...
2472374	  777.9	  602.5	 4363.0	...
2472375	  777.7	  602.5	 4363.0	...
2472376	  777.2	  602.4	 4364.0	...
2472377	  776.9	  602.4	 4365.0	...
2472378	  777.0	  602.2	 4366.0	...
2472379	  777.2	  602.2	 4367.0	...
2472380	  777.3	  602.3	 4367.0	...
2472381	  777.3	  601.9	 4368.0	...
2472382	  777.3	  601.5	 4368.0	...
2472383	  777.3	  601.1	 4367.0	...
2472384	  777.3	  601.0	 4366.0	...
2472385	  777.3	  601.1	 4365.0	...
2472386	  777.1	  601.3	 4366.0	...
2472387	  777.0	  601.3	 4367.0	...
2472388	  776.8	  601.2	 4368.0	...
2472389	  776.7	  601.0	 4369.0	...
2472390	  776.8	  601.0	 4369.0	...
2472391	  776.9	  601.0	 4369.0	...
2472392	  777.2	  601.2	 4368.0	...
2472393	  777.2	  601.4	 4368.0	...
2472394	  777.3	  602.0	 4369.0	...
2472395	  777.4	  602.4	 4371.0	...
2472396	  777.4	  602.7	 4373.0	...
2472397	  777.4	  602.6	 4374.0	...
2472398	  777.4	  602.5	 4375.0	...
2472399	  777.2	  602.6	 4374.0	...
2472400	  777.0	  602.7	 4372.0	...
2472401	  776.6	  602.8	 4371.0	...
2472402	  776.6	  603.0	 4371.0	...
2472403	  776.5	  603.1	 4371.0	...
2472404	  776.6	  603.0	 4371.0	...
2472405	  776.8	  602.8	 4373.0	...
2472406	  777.1	  602.9	 4376.0	...
2472407	  777.2	  603.1	 4377.0	...
2472408	  777.3	  603.1	 4377.0	...
2472409	  776.9	  603.0	 4377.0	...
2472410	  776.5	  602.7	 4379.0	...
2472411	  776.0	  602.6	 4378.0	...
2472412	  776.0	  602.5	 4376.0	...
2472413	  776.1	  602.6	 4374.0	...
2472414	  776.1	  602.6	 4374.0	...
2472415	  776.2	  602.7	 4375.0	...
2472416	  776.7	  602.6	 4375.0	...
2472417	  777.2	  602.6	 4374.0	...
2472418	  777.3	  602.7	 4373.0	...
2472419	  776.8	  602.9	 4374.0	...
2472420	  776.6	  602.9	 4375.0	...
2472421	  776.9	  602.8	 4376.0	...
2472422	  777.2	  602.7	 4379.0	...
2472423	  777.1	  602.8	 4383.0	...
2472424	  776.9	  603.0	 4387.0	...
2472425	  776.6	  603.6	 4388.0	...
2472426	  776.4	  604.1	 4387.0	...
2472427	  776.3	  604.5	 4386.0	...
2472428	  776.2	  604.5	 4386.0	...
2472429	  776.0	  604.3	 4387.0	...
2472430	  776.0	  603.9	 4388.0	...
2472431	  776.0	  603.3	 4390.0	...
2472432	  776.0	  603.0	 4391.0	...
2472433	  775.9	  602.9	 4393.0	...
2472434	  775.8	  603.0	 4394.0	...
2472435	  775.8	  602.9	 4395.0	...
2472436	  775.9	  602.8	 4395.0	...
2472437	  776.0	  602.5	 4395.0	...
2472438	  776.1	  602.3	 4394.0	...
2472439	  776.2	  602.3	 4393.0	...
2472440	  776.2	  602.4	 4394.0	...
2472441	  776.1	  602.4	 4396.0	...
2472442	  775.9	  602.2	 4398.0	...
2472443	  775.7	  602.1	 4400.0	...
2472444	  775.6	  602.3	 4399.0	...
2472445	  775.6	  602.4	 4397.0	...
2472446	  775.6	  602.4	 4395.0	...
2472447	  775.6	  602.3	 4397.0	...
2472448	  775.5	  602.2	 4398.0	...
2472449	  775.4	  602.2	 4400.0	...
2472450	  775.4	  602.3	 4400.0	...
2472451	  775.2	  602.5	 4399.0	...
2472452	  774.9	  602.7	 4398.0	...
2472453	  774.5	  602.8	 4397.0	...
2472454	  774.6	  602.3	 4399.0	...
2472455	  774.8	  601.5	 4401.0	...
2472456	  775.0	  600.7	 4405.0	...
2472457	  775.0	  600.5	 4407.0	...
2472458	  775.1	  600.6	 4409.0	...
2472459	  775.1	  600.7	 4410.0	...
2472460	  775.2	  600.8	 4413.0	...
2472461	  775.5	  600.9	 4416.0	...
2472462	  775.7	  601.0	 4417.0	...
2472463	  775.8	  601.0	 4415.0	...
2472464	  776.0	  600.9	 4414.0	...
2472465	  776.1	  600.8	 4415.0	...
2472466	  776.1	  600.7	 4416.0	...
2472467	  775.8	  600.7	 4420.0	...
2472468	  775.6	  600.5	 4423.0	...
2472469	  775.4	  600.4	 4424.0	...
2472470	  775.4	  600.4	 4422.0	...
2472471	  775.7	  600.4	 4421.0	...
2472472	  776.0	  600.4	 4421.0	...
2472473	  776.2	  600.2	 4422.0	...
2472474	  776.3	  599.8	 4425.0	...
2472475	  776.4	  599.3	 4427.0	...
2472476	  776.0	  599.2	 4430.0	...
2472477	  775.6	  599.4	 4430.0	...
2472478	  775.1	  599.7	 4431.0	...
2472479	  775.0	  600.0	 4431.0	...
2472480	  775.0	  600.2	 4432.0	...
2472481	  775.0	  600.1	 4433.0	...
2472482	  775.2	  600.0	 4433.0	...
2472483	  775.4	  600.2	 4431.0	...
2472484	  775.7	  600.5	 4429.0	...
2472485	  775.7	  600.8	 4431.0	...
2472486	  775.8	  600.8	 4436.0	...
2472487	  775.9	  600.8	 4440.0	...
2472488	  775.9	  600.7	 4438.0	...
2472489	  776.0	  600.7	 4437.0	...
2472490	  775.7	  600.8	 4437.0	...
2472491	  775.3	  600.9	 4436.0	...
2472492	  775.0	  601.0	 4436.0	...
2472493	  775.1	  601.5	 4436.0	...
2472494	  775.0	  601.9	 4438.0	...
2472495	  775.0	  602.2	 4439.0	...
2472496	  774.9	  602.2	 4440.0	...
2472497	  774.9	  602.2	 4439.0	...
2472498	  774.9	  602.3	 4439.0	...
2472499	  775.2	  602.2	 4439.0	...
2472500	  775.4	  602.1	 4437.0	...
2472501	  775.6	  602.0	 4435.0	...
2472502	  775.5	  601.9	 4436.0	...
2472503	  775.6	  601.8	 4439.0	...
2472504	  775.8	  601.8	 4442.0	...
2472505	  775.9	  602.0	 4442.0	...
2472506	  775.8	  602.2	 4442.0	...
2472507	  775.6	  602.1	 4442.0	...
2472508	  775.5	  602.0	 4443.0	...
2472509	  775.3	  602.1	 4445.0	...
2472510	  775.1	  602.4	 4446.0	...
2472511	  775.1	  602.6	 4446.0	...
2472512	  775.1	  602.5	 4447.0	...
2472513	  775.2	  602.3	 4448.0	...
2472514	  775.1	  602.1	 4450.0	...
2472515	  775.0	  601.9	 4452.0	...
2472516	  775.0	  601.7	 4454.0	...
2472517	  774.9	  601.5	 4457.0	...
2472518	  774.9	  601.3	 4457.0	...
2472519	  774.8	  601.1	 4457.0	...
2472520	  774.7	  600.9	 4457.0	...
2472521	  774.7	  600.8	 4458.0	...
2472522	  774.8	  600.7	 4462.0	...
2472523	  775.0	  600.4	 4465.0	...
2472524	  775.2	  600.3	 4469.0	...
2472525	  774.9	  600.2	 4469.0	...
2472526	  774.7	  600.6	 4468.0	...
2472527	  774.3	  600.9	 4468.0	...
2472528	  774.3	  601.1	 4469.0	...
2472529	  774.2	  601.0	 4470.0	...
2472530	  774.6	  600.8	 4471.0	...
2472531	  775.0	  600.7	 4471.0	...
2472532	  775.5	  600.6	 4472.0	...
2472533	  775.4	  600.5	 4472.0	...
2472534	  775.4	  600.4	 4473.0	...
2472535	  775.2	  600.4	 4474.0	...
2472536	  775.0	  600.5	 4476.0	...
2472537	  774.9	  600.6	 4477.0	...
2472538	  774.9	  600.5	 4476.0	...
2472539	  774.8	  600.5	 4476.0	...
2472540	  774.8	  600.5	 4475.0	...
2472541	  774.8	  600.5	 4475.0	...
2472542	  774.8	  600.6	 4476.0	...
2472543	  775.0	  600.9	 4478.0	...
2472544	  775.1	  601.1	 4479.0	...
2472545	  775.2	  601.4	 4479.0	...
2472546	  775.2	  601.6	 4479.0	...
2472547	  775.3	  601.8	 4479.0	...
2472548	  775.3	  602.1	 4478.0	...
2472549	  775.5	  602.1	 4476.0	...
2472550	  775.7	  602.3	 4475.0	...
2472551	  775.9	  602.3	 4476.0	...
2472552	  776.0	  602.5	 4479.0	...
2472553	  776.0	  602.5	 4481.0	...
2472554	  776.1	  602.5	 4483.0	...
2472555	  776.1	  602.4	 4483.0	...
2472556	  776.1	  602.3	 4483.0	...
2472557	  776.2	  602.2	 4484.0	...
2472558	  776.3	  602.2	 4486.0	...
2472559	  776.3	  602.2	 4488.0	...
2472560	  776.1	  602.3	 4488.0	...
2472561	  775.8	  602.4	 4488.0	...
2472562	  775.5	  602.4	 4488.0	...
2472563	  775.5	  602.2	 4488.0	...
2472564	  775.4	  602.0	 4489.0	...
2472565	  775.4	  601.9	 4490.0	...
2472566	  775.4	  601.8	 4490.0	...
2472567	  775.6	  602.0	 4490.0	...
2472568	  775.9	  602.2	 4490.0	...
2472569	  776.1	  602.1	 4493.0	...
2472570	  776.1	  601.7	 4496.0	...
2472571	  776.2	  601.3	 4499.0	...
2472572	  776.3	  601.3	 4500.0	...
2472573	  776.2	  601.3	 4500.0	...
2472574	  776.1	  601.5	 4501.0	...
2472575	  776.0	  601.6	 4501.0	...
2472576	  776.1	  601.5	 4502.0	...
2472577	  776.3	  601.2	 4502.0	...
2472578	  776.7	  601.2	 4503.0	...
2472579	  776.9	  601.4	 4503.0	...
2472580	  777.3	  601.7	 4504.0	...
2472581	  777.5	  601.7	 4504.0	...
2472582	  777.0	  601.9	 4504.0	...
2472583	  776.4	  602.1	 4504.0	...
2472584	  776.0	  602.4	 4505.0	...
2472585	  776.3	  602.7	 4505.0	...
2472586	  776.6	  602.9	 4505.0	...
2472587	  776.6	  602.9	 4506.0	...
2472588	  776.6	  602.7	 4506.0	...
2472589	  776.4	  602.5	 4506.0	...
2472590	  776.2	  602.7	 4506.0	...
2472591	  776.1	  603.2	 4506.0	...
2472592	  776.5	  602.9	 4506.0	...
2472593	  776.9	  602.2	 4507.0	...
2472594	  777.3	  601.4	 4508.0	...
2472595	  777.3	  601.4	 4510.0	...
2472596	  777.1	  601.7	 4512.0	...
2472597	  777.0	  602.2	 4514.0	...
2472598	  776.9	  603.0	 4513.0	...
2472599	  777.1	  603.5	 4510.0	...
2472600	  777.4	  604.0	 4509.0	...
2472601	  777.2	  604.1	 4510.0	...
2472602	  776.8	  604.2	 4511.0	...
2472603	  776.4	  604.1	 4511.0	...
2472604	  776.3	  604.1	 4511.0	...
2472605	  776.2	  604.1	 4512.0	...
2472606	  776.4	  604.1	 4513.0	...
2472607	  776.6	  604.1	 4514.0	...
2472608	  776.9	  604.2	 4515.0	...
2472609	  776.9	  604.4	 4516.0	...
2472610	  777.0	  604.5	 4516.0	...
2472611	  777.0	  604.5	 4515.0	...
2472612	  777.0	  604.5	 4514.0	...
2472613	  777.0	  604.5	 4515.0	...
2472614	  777.1	  604.5	 4516.0	...
2472615	  777.3	  604.6	 4518.0	...
2472616	  777.4	  604.7	 4518.0	...
2472617	  777.4	  604.7	 4519.0	...
2472618	  777.3	  604.8	 4521.0	...
2472619	  777.2	  604.8	 4523.0	...
2472620	  777.1	  605.0	 4525.0	...
2472621	  777.0	  605.1	 4526.0	...
2472622	  777.0	  605.3	 4527.0	...
2472623	  777.1	  605.6	 4527.0	...
2472624	  777.1	  605.9	 4528.0	...
2472625	  777.1	  606.3	 4528.0	...
2472626	  777.2	  606.5	 4528.0	...
2472627	  777.1	  606.8	 4528.0	...
2472628	  777.1	  607.2	 4528.0	...
2472629	  777.2	  607.6	 4528.0	...
2472630	  777.4	  607.7	 4529.0	...
2472631	  777.6	  607.3	 4531.0	...
2472632	  777.6	  606.9	 4533.0	...
2472633	  777.5	  607.0	 4534.0	...
2472634	  777.4	  607.1	 4535.0	...
2472635	  777.3	  607.1	 4537.0	...
2472636	  777.3	  607.1	 4537.0	...
2472637	  777.4	  607.1	 4537.0	...
2472638	  777.6	  607.3	 4539.0	...
2472639	  777.8	  607.6	 4541.0	...
2472640	  778.1	  608.1	 4543.0	...
2472641	  778.3	  608.3	 4542.0	...
2472642	  778.3	  608.8	 4539.0	...
2472643	  778.1	  609.2	 4536.0	...
2472644	  777.3	  609.6	 4536.0	...
2472645	  776.3	  609.9	 4539.0	...
EFIX R   2469579	2472645	3067	  781.4	  614.6	   4631
SSACC R  2472646
2472646	  774.7	  610.3	 4542.0	...
2472647	  773.3	  610.7	 4543.0	...
2472648	  771.4	  611.3	 4545.0	...
2472649	  769.2	  611.8	 4549.0	...
2472650	  766.5	  612.7	 4552.0	...
2472651	  764.4	  613.6	 4554.0	...
ESACC R  2472646	2472651	6	  774.7	  610.3	  764.4	  613.6	   0.23	     41
SFIX R   2472652
MSG	2472652 0000 _ Number Off
2472652	  762.4	  614.4	 4554.0	...
2472653	  761.1	  614.6	 4554.0	...
2472654	  760.2	  615.0	 4554.0	...
2472655	  760.0	  615.2	 4554.0	...
2472656	  760.8	  615.2	 4554.0	...
2472657	  761.6	  615.0	 4554.0	...
2472658	  762.5	  614.8	 4555.0	...
2472659	  763.7	  614.7	 4557.0	...
2472660	  765.1	  614.5	 4558.0	...
2472661	  766.7	  614.2	 4559.0	...
2472662	  767.6	  614.0	 4559.0	...
2472663	  768.2	  613.7	 4559.0	...
2472664	  768.6	  613.4	 4557.0	...
2472665	  768.6	  613.3	 4555.0	...
2472666	  768.6	  612.9	 4553.0	...
2472667	  768.6	  612.5	 4553.0	...
2472668	  768.5	  612.0	 4552.0	...
2472669	  768.5	  611.6	 4552.0	...
2472670	  768.3	  611.3	 4554.0	...
2472671	  768.0	  610.9	 4558.0	...
2472672	  768.2	  610.7	 4563.0	...
2472673	  768.6	  610.5	 4567.0	...
2472674	  769.0	  610.5	 4568.0	...
2472675	  768.9	  610.8	 4570.0	...
2472676	  768.8	  611.1	 4570.0	...
2472677	  768.7	  611.3	 4570.0	...
2472678	  768.7	  611.4	 4571.0	...
2472679	  768.7	  611.5	 4571.0	...
2472680	  768.6	  611.7	 4572.0	...
2472681	  768.5	  612.2	 4573.0	...
2472682	  768.4	  612.4	 4575.0	...
2472683	  768.4	  612.5	 4577.0	...
2472684	  768.7	  612.4	 4578.0	...
2472685	  769.0	  612.4	 4580.0	...
2472686	  769.2	  612.5	 4584.0	...
2472687	  769.2	  612.5	 4588.0	...
2472688	  769.0	  612.3	 4589.0	...
2472689	  768.8	  612.0	 4588.0	...
2472690	  768.7	  612.1	 4587.0	...
2472691	  768.6	  612.4	 4589.0	...
2472692	  768.4	  612.7	 4592.0	...
2472693	  768.2	  612.7	 4595.0	...
2472694	  768.0	  612.8	 4594.0	...
2472695	  768.0	  612.9	 4593.0	...
2472696	  768.0	  613.0	 4593.0	...
2472697	  768.0	  613.0	 4592.0	...
2472698	  768.1	  613.2	 4592.0	...
2472699	  768.2	  613.3	 4592.0	...
2472700	  768.4	  613.5	 4591.0	...
2472701	  768.4	  613.5	 4591.0	...
2472702	  768.5	  613.2	 4590.0	...
2472703	  768.4	  613.0	 4588.0	...
2472704	  768.3	  612.8	 4590.0	...
2472705	  768.2	  612.9	 4593.0	...
2472706	  768.1	  613.0	 4594.0	...
2472707	  767.8	  613.0	 4593.0	...
2472708	  767.6	  612.8	 4594.0	...
2472709	  767.7	  612.5	 4595.0	...
2472710	  767.9	  612.3	 4598.0	...
2472711	  768.0	  612.3	 4600.0	...
2472712	  768.0	  612.4	 4599.0	...
2472713	  767.9	  612.5	 4598.0	...
2472714	  768.0	  612.5	 4596.0	...
2472715	  768.1	  612.6	 4596.0	...
2472716	  768.0	  612.7	 4595.0	...
2472717	  767.7	  612.8	 4595.0	...
2472718	  767.8	  612.8	 4597.0	...
2472719	  768.1	  612.8	 4599.0	...
2472720	  768.3	  612.9	 4601.0	...
2472721	  768.3	  613.2	 4599.0	...
2472722	  768.3	  613.6	 4599.0	...
2472723	  768.6	  613.8	 4603.0	...
2472724	  768.9	  613.9	 4606.0	...
2472725	  769.0	  613.8	 4610.0	...
2472726	  768.9	  613.5	 4610.0	...
2472727	  768.8	  613.2	 4610.0	...
2472728	  768.8	  613.3	 4610.0	...
2472729	  768.9	  613.6	 4613.0	...
2472730	  769.1	  613.8	 4615.0	...
2472731	  768.8	  613.8	 4616.0	...
2472732	  768.5	  613.8	 4616.0	...
2472733	  768.2	  614.0	 4616.0	...
2472734	  768.2	  614.2	 4618.0	...
2472735	  768.2	  614.5	 4620.0	...
2472736	  768.2	  614.5	 4621.0	...
2472737	  768.1	  614.6	 4620.0	...
2472738	  768.1	  614.6	 4619.0	...
2472739	  768.4	  614.4	 4619.0	...
2472740	  768.7	  614.2	 4619.0	...
2472741	  768.8	  614.1	 4619.0	...
2472742	  768.6	  614.5	 4618.0	...
2472743	  768.4	  614.7	 4617.0	...
2472744	  768.4	  614.7	 4621.0	...
2472745	  768.4	  614.6	 4625.0	...
2472746	  768.4	  614.6	 4629.0	...
2472747	  768.7	  614.6	 4628.0	...
2472748	  769.1	  614.7	 4628.0	...
2472749	  769.2	  614.9	 4628.0	...
2472750	  769.0	  615.5	 4628.0	...
2472751	  768.7	  616.0	 4628.0	...
2472752	  768.7	  616.3	 4629.0	...
2472753	  768.7	  616.3	 4629.0	...
2472754	  768.6	  616.2	 4629.0	...
2472755	  768.3	  616.2	 4632.0	...
2472756	  768.0	  615.9	 4635.0	...
2472757	  768.0	  615.6	 4638.0	...
2472758	  768.0	  615.4	 4639.0	...
2472759	  768.2	  615.3	 4640.0	...
2472760	  768.4	  615.3	 4640.0	...
2472761	  768.6	  615.5	 4640.0	...
2472762	  768.6	  615.8	 4640.0	...
2472763	  768.6	  616.1	 4641.0	...
2472764	  768.7	  615.9	 4642.0	...
2472765	  768.8	  615.8	 4643.0	...
2472766	  768.8	  615.7	 4644.0	...
2472767	  768.8	  615.9	 4644.0	...
2472768	  768.9	  615.9	 4644.0	...
2472769	  768.7	  615.9	 4646.0	...
2472770	  768.4	  615.8	 4648.0	...
2472771	  768.2	  615.6	 4651.0	...
2472772	  768.2	  615.3	 4652.0	...
2472773	  768.3	  615.1	 4651.0	...
2472774	  768.3	  615.4	 4651.0	...
2472775	  768.3	  615.7	 4651.0	...
2472776	  768.0	  616.1	 4653.0	...
2472777	  767.7	  616.2	 4655.0	...
2472778	  767.4	  616.2	 4655.0	...
2472779	  767.6	  616.1	 4653.0	...
2472780	  767.7	  615.9	 4651.0	...
2472781	  767.8	  615.7	 4652.0	...
2472782	  767.8	  615.6	 4656.0	...
2472783	  767.6	  615.7	 4659.0	...
2472784	  767.5	  615.8	 4662.0	...
2472785	  767.6	  615.4	 4662.0	...
2472786	  767.7	  614.8	 4663.0	...
2472787	  767.8	  614.2	 4666.0	...
2472788	  767.5	  614.9	 4669.0	...
2472789	  767.5	  615.7	 4670.0	...
2472790	  767.6	  616.2	 4671.0	...
2472791	  767.4	  616.0	 4673.0	...
2472792	  767.1	  615.8	 4675.0	...
2472793	  766.8	  615.7	 4675.0	...
2472794	  766.5	  615.5	 4676.0	...
2472795	  766.3	  615.3	 4676.0	...
2472796	  766.4	  615.2	 4677.0	...
2472797	  766.5	  615.2	 4674.0	...
2472798	  766.8	  615.6	 4671.0	...
2472799	  766.8	  616.0	 4668.0	...
2472800	  767.0	  616.5	 4668.0	...
2472801	  767.4	  616.6	 4668.0	...
2472802	  767.7	  616.5	 4671.0	...
2472803	  767.9	  616.6	 4674.0	...
2472804	  767.9	  616.6	 4676.0	...
2472805	  768.0	  616.6	 4679.0	...
2472806	  768.0	  616.9	 4681.0	...
2472807	  767.9	  617.3	 4683.0	...
2472808	  767.8	  617.7	 4683.0	...
2472809	  767.8	  617.8	 4683.0	...
2472810	  767.8	  617.9	 4684.0	...
2472811	  767.8	  617.9	 4685.0	...
2472812	  767.8	  617.8	 4684.0	...
2472813	  767.8	  617.8	 4682.0	...
2472814	  767.4	  617.8	 4683.0	...
2472815	  767.2	  617.8	 4686.0	...
2472816	  766.9	  617.8	 4689.0	...
2472817	  766.9	  617.8	 4689.0	...
2472818	  766.9	  617.7	 4689.0	...
2472819	  766.8	  617.7	 4690.0	...
2472820	  767.1	  617.6	 4690.0	...
2472821	  767.3	  617.6	 4691.0	...
2472822	  767.6	  617.6	 4692.0	...
2472823	  767.8	  617.7	 4692.0	...
2472824	  768.0	  617.6	 4693.0	...
2472825	  768.1	  617.5	 4695.0	...
2472826	  768.3	  617.5	 4697.0	...
2472827	  768.4	  617.7	 4700.0	...
2472828	  768.3	  618.1	 4702.0	...
2472829	  767.9	  618.4	 4704.0	...
2472830	  767.4	  618.4	 4701.0	...
2472831	  767.3	  618.4	 4698.0	...
2472832	  767.4	  619.1	 4694.0	...
2472833	  767.5	  619.7	 4693.0	...
2472834	  767.5	  620.2	 4693.0	...
2472835	  767.9	  619.9	 4693.0	...
2472836	  768.3	  619.6	 4694.0	...
2472837	  768.6	  619.8	 4695.0	...
2472838	  768.8	  620.1	 4695.0	...
2472839	  768.8	  620.1	 4696.0	...
2472840	  768.6	  619.7	 4698.0	...
2472841	  768.3	  619.3	 4699.0	...
2472842	  767.7	  619.3	 4700.0	...
2472843	  767.4	  619.5	 4698.0	...
2472844	  767.2	  619.8	 4696.0	...
2472845	  767.3	  620.1	 4695.0	...
2472846	  767.3	  620.2	 4699.0	...
2472847	  767.2	  620.3	 4704.0	...
2472848	  767.3	  620.0	 4706.0	...
2472849	  767.6	  619.7	 4705.0	...
2472850	  767.7	  619.3	 4703.0	...
2472851	  767.6	  619.4	 4704.0	...
2472852	  767.4	  619.5	 4705.0	...
MSG	2472853 0000 _ Number On
2472853	  768.0	  619.6	 4707.0	...
2472854	  768.5	  619.2	 4708.0	...
2472855	  769.0	  618.7	 4709.0	...
2472856	  768.9	  618.1	 4709.0	...
2472857	  768.8	  618.0	 4709.0	...
2472858	  768.8	  618.0	 4710.0	...
2472859	  768.7	  618.0	 4710.0	...
2472860	  768.4	  618.1	 4711.0	...
2472861	  768.0	  618.1	 4712.0	...
2472862	  767.7	  617.9	 4713.0	...
2472863	  767.8	  617.7	 4712.0	...
2472864	  767.8	  617.5	 4711.0	...
2472865	  767.7	  617.8	 4710.0	...
2472866	  767.7	  618.3	 4711.0	...
2472867	  767.7	  618.6	 4713.0	...
2472868	  767.8	  618.8	 4714.0	...
2472869	  767.9	  618.8	 4716.0	...
2472870	  767.8	  618.8	 4718.0	...
2472871	  767.7	  618.7	 4720.0	...
2472872	  767.8	  618.5	 4721.0	...
2472873	  767.9	  618.3	 4721.0	...
2472874	  768.1	  618.3	 4725.0	...
2472875	  768.3	  618.2	 4729.0	...
2472876	  768.6	  618.1	 4731.0	...
2472877	  768.8	  617.8	 4729.0	...
2472878	  768.8	  617.6	 4728.0	...
2472879	  768.8	  617.5	 4732.0	...
2472880	  768.6	  617.2	 4736.0	...
2472881	  768.5	  617.0	 4738.0	...
2472882	  768.5	  616.7	 4739.0	...
2472883	  768.4	  616.8	 4741.0	...
2472884	  768.3	  616.8	 4742.0	...
2472885	  768.2	  616.9	 4742.0	...
2472886	  768.3	  616.9	 4742.0	...
2472887	  768.4	  617.0	 4744.0	...
2472888	  768.4	  617.2	 4746.0	...
2472889	  768.6	  617.5	 4747.0	...
2472890	  768.7	  617.8	 4747.0	...
2472891	  768.8	  618.0	 4747.0	...
2472892	  768.6	  618.3	 4747.0	...
2472893	  768.1	  618.5	 4747.0	...
2472894	  767.7	  618.2	 4746.0	...
2472895	  767.9	  617.6	 4746.0	...
2472896	  768.4	  617.4	 4747.0	...
2472897	  768.8	  617.7	 4748.0	...
2472898	  768.7	  618.0	 4748.0	...
2472899	  768.6	  617.7	 4748.0	...
2472900	  768.6	  617.3	 4749.0	...
2472901	  768.6	  617.0	 4751.0	...
2472902	  768.5	  616.9	 4752.0	...
2472903	  768.5	  616.8	 4755.0	...
2472904	  768.5	  616.7	 4758.0	...
2472905	  768.6	  617.1	 4761.0	...
2472906	  768.7	  617.7	 4762.0	...
2472907	  768.7	  618.3	 4763.0	...
2472908	  768.7	  618.4	 4763.0	...
2472909	  768.6	  618.5	 4764.0	...
2472910	  768.5	  618.6	 4764.0	...
2472911	  768.3	  618.7	 4762.0	...
2472912	  768.1	  618.4	 4761.0	...
2472913	  768.1	  618.1	 4762.0	...
2472914	  768.0	  617.7	 4765.0	...
2472915	  768.0	  617.7	 4768.0	...
2472916	  768.1	  617.8	 4767.0	...
2472917	  768.2	  618.0	 4767.0	...
2472918	  768.3	  618.2	 4767.0	...
2472919	  768.4	  618.3	 4768.0	...
2472920	  768.6	  618.4	 4768.0	...
2472921	  768.7	  618.5	 4767.0	...
2472922	  768.7	  618.4	 4768.0	...
2472923	  768.5	  618.7	 4770.0	...
2472924	  768.4	  618.9	 4772.0	...
2472925	  768.6	  618.6	 4772.0	...
2472926	  769.0	  618.0	 4772.0	...
2472927	  769.3	  617.3	 4771.0	...
2472928	  769.2	  617.1	 4771.0	...
2472929	  769.0	  617.1	 4771.0	...
2472930	  769.0	  617.2	 4771.0	...
2472931	  769.0	  617.4	 4771.0	...
2472932	  768.8	  617.6	 4773.0	...
2472933	  768.6	  617.6	 4775.0	...
2472934	  768.4	  617.5	 4778.0	...
2472935	  768.6	  617.5	 4777.0	...
2472936	  768.7	  617.7	 4778.0	...
2472937	  768.8	  617.9	 4779.0	...
2472938	  768.8	  618.0	 4780.0	...
2472939	  768.8	  617.8	 4782.0	...
2472940	  769.0	  617.5	 4784.0	...
2472941	  769.1	  617.4	 4786.0	...
2472942	  769.1	  617.4	 4786.0	...
2472943	  769.1	  617.4	 4787.0	...
2472944	  769.2	  617.5	 4788.0	...
2472945	  769.3	  617.5	 4789.0	...
2472946	  769.4	  617.6	 4788.0	...
2472947	  769.5	  617.6	 4786.0	...
2472948	  769.5	  617.7	 4785.0	...
2472949	  769.5	  617.7	 4784.0	...
2472950	  769.7	  617.7	 4786.0	...
2472951	  769.9	  617.5	 4789.0	...
2472952	  770.1	  617.4	 4792.0	...
2472953	  770.0	  617.3	 4792.0	...
2472954	  770.0	  617.6	 4792.0	...
2472955	  769.9	  617.9	 4793.0	...
2472956	  769.9	  618.2	 4793.0	...
2472957	  769.9	  618.3	 4794.0	...
2472958	  769.9	  618.1	 4794.0	...
2472959	  769.8	  617.9	 4797.0	...
2472960	  769.7	  617.6	 4800.0	...
2472961	  769.6	  617.5	 4802.0	...
2472962	  769.6	  617.4	 4801.0	...
2472963	  769.8	  617.2	 4801.0	...
2472964	  769.9	  617.1	 4800.0	...
2472965	  770.1	  617.1	 4800.0	...
2472966	  770.0	  617.3	 4800.0	...
2472967	  770.0	  617.4	 4801.0	...
2472968	  770.1	  617.2	 4801.0	...
2472969	  770.2	  616.9	 4803.0	...
2472970	  770.1	  616.7	 4805.0	...
2472971	  770.1	  616.8	 4806.0	...
2472972	  770.0	  616.9	 4807.0	...
2472973	  770.0	  617.0	 4811.0	...
2472974	  769.9	  616.9	 4815.0	...
2472975	  769.9	  616.8	 4817.0	...
2472976	  769.9	  616.8	 4816.0	...
2472977	  769.9	  616.9	 4815.0	...
2472978	  769.9	  616.9	 4814.0	...
2472979	  769.9	  617.0	 4813.0	...
2472980	  769.8	  617.0	 4811.0	...
2472981	  769.7	  616.7	 4810.0	...
2472982	  769.7	  616.5	 4812.0	...
2472983	  769.7	  616.4	 4815.0	...
2472984	  769.8	  616.7	 4817.0	...
2472985	  770.0	  616.9	 4815.0	...
2472986	  770.2	  617.0	 4814.0	...
2472987	  770.0	  617.1	 4817.0	...
2472988	  769.7	  617.0	 4820.0	...
2472989	  769.3	  617.0	 4824.0	...
2472990	  769.3	  617.0	 4824.0	...
2472991	  769.2	  617.0	 4823.0	...
2472992	  769.1	  617.3	 4823.0	...
2472993	  769.1	  617.7	 4822.0	...
2472994	  769.1	  618.0	 4822.0	...
2472995	  769.1	  618.0	 4823.0	...
2472996	  769.1	  618.1	 4823.0	...
2472997	  769.2	  618.0	 4823.0	...
2472998	  769.4	  617.8	 4824.0	...
2472999	  769.7	  617.5	 4825.0	...
2473000	  769.8	  617.4	 4825.0	...
2473001	  769.9	  617.7	 4826.0	...
2473002	  769.9	  617.9	 4829.0	...
2473003	  769.7	  618.3	 4833.0	...
2473004	  769.4	  618.4	 4834.0	...
2473005	  769.2	  618.6	 4832.0	...
2473006	  769.3	  618.6	 4831.0	...
2473007	  769.4	  618.6	 4831.0	...
2473008	  769.4	  618.7	 4831.0	...
2473009	  769.4	  618.6	 4831.0	...
2473010	  769.4	  618.5	 4833.0	...
2473011	  769.3	  618.4	 4835.0	...
2473012	  769.1	  618.4	 4837.0	...
2473013	  768.9	  618.3	 4839.0	...
2473014	  768.8	  618.3	 4839.0	...
2473015	  768.9	  618.2	 4843.0	...
2473016	  769.2	  618.2	 4845.0	...
2473017	  769.5	  618.2	 4848.0	...
2473018	  769.3	  618.6	 4848.0	...
2473019	  768.9	  618.9	 4844.0	...
2473020	  768.6	  619.1	 4840.0	...
2473021	  768.7	  619.0	 4836.0	...
2473022	  768.8	  619.1	 4836.0	...
2473023	  768.9	  619.2	 4836.0	...
2473024	  769.0	  619.3	 4836.0	...
2473025	  769.0	  619.2	 4837.0	...
2473026	  768.9	  619.2	 4840.0	...
2473027	  768.9	  619.1	 4842.0	...
2473028	  768.9	  619.1	 4842.0	...
2473029	  769.0	  619.0	 4842.0	...
2473030	  769.2	  619.3	 4843.0	...
2473031	  769.3	  619.5	 4844.0	...
2473032	  769.4	  619.8	 4846.0	...
2473033	  769.3	  619.9	 4846.0	...
2473034	  769.0	  619.9	 4846.0	...
2473035	  768.8	  619.9	 4846.0	...
2473036	  768.9	  619.9	 4847.0	...
2473037	  769.0	  619.8	 4848.0	...
2473038	  769.0	  619.8	 4848.0	...
2473039	  768.9	  619.9	 4849.0	...
2473040	  768.7	  620.0	 4850.0	...
2473041	  768.4	  620.1	 4850.0	...
2473042	  768.4	  620.0	 4852.0	...
2473043	  768.4	  619.9	 4853.0	...
2473044	  768.5	  620.0	 4854.0	...
2473045	  768.5	  620.1	 4853.0	...
2473046	  768.5	  620.2	 4852.0	...
2473047	  768.5	  620.0	 4851.0	...
2473048	  768.6	  619.7	 4851.0	...
2473049	  768.5	  619.7	 4851.0	...
2473050	  768.4	  620.0	 4851.0	...
2473051	  768.3	  620.2	 4851.0	...
2473052	  768.3	  620.0	 4851.0	...
2473053	  768.2	  619.8	 4851.0	...
2473054	  768.3	  619.7	 4850.0	...
2473055	  768.3	  619.8	 4850.0	...
2473056	  768.3	  620.0	 4849.0	...
2473057	  768.3	  620.0	 4849.0	...
2473058	  768.3	  620.1	 4849.0	...
2473059	  768.5	  620.4	 4849.0	...
2473060	  768.6	  620.7	 4849.0	...
2473061	  768.4	  620.7	 4849.0	...
2473062	  768.1	  620.6	 4850.0	...
2473063	  767.9	  620.5	 4852.0	...
2473064	  767.9	  620.5	 4854.0	...
2473065	  768.0	  620.4	 4853.0	...
2473066	  768.0	  620.3	 4852.0	...
2473067	  768.0	  620.4	 4850.0	...
2473068	  767.9	  620.3	 4853.0	...
2473069	  767.9	  620.1	 4858.0	...
2473070	  767.8	  619.9	 4863.0	...
2473071	  767.8	  619.9	 4864.0	...
2473072	  767.7	  620.0	 4864.0	...
2473073	  767.7	  620.2	 4864.0	...
2473074	  767.7	  620.4	 4864.0	...
2473075	  767.8	  620.5	 4864.0	...
2473076	  767.9	  620.4	 4864.0	...
2473077	  768.1	  620.4	 4865.0	...
2473078	  768.3	  620.3	 4866.0	...
2473079	  768.0	  620.5	 4866.0	...
2473080	  767.7	  620.6	 4865.0	...
2473081	  767.3	  620.8	 4866.0	...
2473082	  767.3	  621.1	 4866.0	...
2473083	  767.4	  621.4	 4867.0	...
2473084	  767.7	  621.4	 4868.0	...
2473085	  768.0	  621.2	 4865.0	...
2473086	  768.2	  621.1	 4862.0	...
2473087	  768.2	  621.1	 4860.0	...
2473088	  768.2	  621.4	 4862.0	...
2473089	  768.4	  621.6	 4866.0	...
2473090	  768.6	  621.7	 4868.0	...
2473091	  768.8	  621.4	 4871.0	...
2473092	  768.8	  620.9	 4871.0	...
2473093	  768.8	  620.7	 4871.0	...
2473094	  768.9	  620.5	 4871.0	...
2473095	  769.0	  620.6	 4871.0	...
2473096	  768.9	  620.8	 4870.0	...
2473097	  768.9	  620.8	 4871.0	...
2473098	  768.9	  620.8	 4871.0	...
2473099	  768.8	  620.8	 4873.0	...
2473100	  768.8	  620.8	 4874.0	...
2473101	  768.8	  621.1	 4876.0	...
2473102	  768.8	  621.5	 4877.0	...
2473103	  768.7	  621.7	 4879.0	...
2473104	  768.5	  621.5	 4881.0	...
2473105	  768.6	  621.3	 4882.0	...
2473106	  768.4	  621.0	 4880.0	...
2473107	  768.2	  620.9	 4878.0	...
2473108	  768.0	  620.7	 4876.0	...
2473109	  768.0	  620.5	 4875.0	...
2473110	  767.9	  620.4	 4876.0	...
2473111	  768.0	  620.8	 4878.0	...
2473112	  768.1	  621.3	 4882.0	...
2473113	  768.3	  621.9	 4884.0	...
2473114	  768.3	  622.2	 4886.0	...
2473115	  768.3	  622.5	 4885.0	...
2473116	  768.2	  622.1	 4883.0	...
2473117	  768.2	  621.6	 4882.0	...
2473118	  768.0	  621.2	 4883.0	...
2473119	  768.0	  621.1	 4884.0	...
2473120	  767.9	  621.0	 4885.0	...
2473121	  767.9	  621.0	 4886.0	...
2473122	  767.9	  621.1	 4886.0	...
2473123	  767.9	  621.2	 4886.0	...
2473124	  767.9	  621.2	 4886.0	...
2473125	  767.8	  621.1	 4886.0	...
2473126	  767.9	  621.3	 4884.0	...
2473127	  768.1	  621.5	 4883.0	...
2473128	  768.3	  621.5	 4883.0	...
2473129	  768.4	  621.3	 4884.0	...
2473130	  768.5	  621.5	 4884.0	...
2473131	  768.7	  622.0	 4885.0	...
2473132	  768.5	  622.5	 4885.0	...
2473133	  768.2	  622.6	 4886.0	...
2473134	  768.0	  623.1	 4885.0	...
2473135	  768.0	  623.4	 4884.0	...
2473136	  767.9	  623.8	 4884.0	...
2473137	  767.7	  623.7	 4888.0	...
2473138	  767.6	  623.6	 4893.0	...
2473139	  767.5	  623.6	 4895.0	...
2473140	  767.5	  623.5	 4895.0	...
2473141	  767.6	  623.2	 4894.0	...
2473142	  767.8	  623.1	 4893.0	...
2473143	  768.0	  623.4	 4892.0	...
2473144	  767.9	  623.8	 4892.0	...
2473145	  767.7	  623.7	 4893.0	...
2473146	  767.7	  623.3	 4894.0	...
2473147	  767.9	  623.1	 4895.0	...
2473148	  768.0	  623.2	 4895.0	...
2473149	  768.1	  623.2	 4894.0	...
2473150	  768.1	  623.2	 4895.0	...
2473151	  768.0	  623.1	 4896.0	...
2473152	  767.9	  622.9	 4899.0	...
2473153	  768.0	  622.6	 4901.0	...
2473154	  768.0	  622.8	 4904.0	...
2473155	  767.8	  623.2	 4904.0	...
2473156	  767.4	  623.5	 4903.0	...
2473157	  767.1	  623.5	 4902.0	...
2473158	  767.0	  623.8	 4902.0	...
2473159	  767.0	  624.2	 4902.0	...
2473160	  766.9	  624.2	 4902.0	...
2473161	  766.9	  623.9	 4902.0	...
2473162	  766.8	  623.6	 4901.0	...
2473163	  766.8	  623.7	 4901.0	...
2473164	  766.9	  623.8	 4902.0	...
MSG	2473165 0000 _ Number Off
2473165	  767.1	  623.9	 4904.0	...
2473166	  767.2	  623.8	 4907.0	...
2473167	  767.0	  623.7	 4908.0	...
2473168	  767.0	  623.7	 4909.0	...
2473169	  767.1	  623.8	 4908.0	...
2473170	  767.0	  623.9	 4907.0	...
2473171	  766.8	  624.0	 4907.0	...
2473172	  766.6	  624.4	 4906.0	...
2473173	  766.7	  625.1	 4905.0	...
2473174	  766.6	  626.0	 4903.0	...
2473175	  766.4	  626.5	 4902.0	...
2473176	  766.2	  626.2	 4902.0	...
2473177	  766.4	  625.8	 4903.0	...
2473178	  766.6	  625.4	 4905.0	...
2473179	  766.8	  625.4	 4907.0	...
2473180	  766.9	  625.3	 4907.0	...
2473181	  767.0	  625.4	 4907.0	...
2473182	  767.0	  625.8	 4907.0	...
2473183	  766.9	  626.2	 4908.0	...
2473184	  766.8	  626.6	 4909.0	...
2473185	  766.7	  626.6	 4910.0	...
2473186	  766.6	  626.7	 4911.0	...
2473187	  766.6	  626.7	 4911.0	...
2473188	  766.6	  626.6	 4910.0	...
2473189	  766.7	  626.5	 4910.0	...
2473190	  766.8	  626.2	 4911.0	...
2473191	  766.5	  626.2	 4911.0	...
2473192	  766.3	  626.9	 4912.0	...
2473193	  766.2	  627.8	 4913.0	...
2473194	  766.4	  628.2	 4914.0	...
2473195	  766.5	  627.9	 4915.0	...
2473196	  766.5	  627.6	 4915.0	...
2473197	  766.4	  627.3	 4916.0	...
2473198	  766.1	  627.0	 4917.0	...
2473199	  765.9	  626.9	 4918.0	...
2473200	  765.9	  627.1	 4919.0	...
2473201	  766.2	  627.4	 4919.0	...
2473202	  766.5	  627.4	 4919.0	...
2473203	  766.5	  627.5	 4920.0	...
2473204	  766.4	  627.5	 4921.0	...
2473205	  766.3	  627.5	 4920.0	...
2473206	  766.2	  627.6	 4919.0	...
2473207	  766.1	  627.7	 4918.0	...
2473208	  765.9	  627.6	 4918.0	...
2473209	  765.9	  627.5	 4918.0	...
2473210	  766.1	  627.5	 4918.0	...
2473211	  766.2	  627.5	 4918.0	...
2473212	  766.2	  627.7	 4917.0	...
2473213	  766.2	  627.8	 4916.0	...
2473214	  766.2	  627.6	 4919.0	...
2473215	  766.3	  627.3	 4921.0	...
2473216	  766.2	  627.1	 4922.0	...
2473217	  766.1	  627.2	 4924.0	...
2473218	  766.0	  627.2	 4926.0	...
2473219	  766.0	  627.1	 4927.0	...
2473220	  766.1	  627.1	 4927.0	...
2473221	  766.2	  627.0	 4926.0	...
2473222	  766.2	  626.8	 4925.0	...
2473223	  766.0	  626.5	 4924.0	...
2473224	  765.7	  626.3	 4924.0	...
2473225	  765.4	  626.5	 4925.0	...
2473226	  765.3	  626.7	 4925.0	...
2473227	  765.5	  626.3	 4930.0	...
2473228	  765.6	  625.8	 4935.0	...
2473229	  765.7	  625.3	 4936.0	...
2473230	  765.8	  625.5	 4933.0	...
2473231	  765.9	  625.8	 4930.0	...
2473232	  765.9	  626.0	 4931.0	...
2473233	  765.7	  626.2	 4932.0	...
2473234	  765.4	  626.2	 4934.0	...
2473235	  765.5	  626.1	 4935.0	...
2473236	  765.6	  626.1	 4936.0	...
2473237	  765.5	  626.2	 4936.0	...
2473238	  765.4	  626.4	 4936.0	...
2473239	  765.2	  626.5	 4935.0	...
2473240	  765.2	  626.5	 4935.0	...
2473241	  765.1	  626.6	 4936.0	...
2473242	  765.1	  626.6	 4938.0	...
2473243	  765.2	  626.4	 4940.0	...
2473244	  765.3	  626.3	 4941.0	...
2473245	  765.4	  626.3	 4939.0	...
2473246	  765.3	  626.3	 4940.0	...
2473247	  765.0	  626.1	 4943.0	...
2473248	  764.7	  625.9	 4946.0	...
2473249	  764.2	  625.8	 4947.0	...
2473250	  764.0	  625.8	 4946.0	...
2473251	  763.9	  625.8	 4945.0	...
2473252	  764.0	  625.8	 4945.0	...
2473253	  764.0	  625.8	 4943.0	...
2473254	  764.1	  625.8	 4944.0	...
2473255	  764.1	  626.1	 4947.0	...
2473256	  764.1	  626.3	 4949.0	...
2473257	  764.1	  626.5	 4949.0	...
2473258	  764.0	  626.4	 4949.0	...
2473259	  763.9	  626.3	 4950.0	...
2473260	  763.7	  626.2	 4950.0	...
2473261	  763.6	  626.3	 4951.0	...
2473262	  763.5	  626.6	 4951.0	...
2473263	  763.5	  626.9	 4951.0	...
2473264	  763.5	  627.2	 4951.0	...
2473265	  763.5	  626.8	 4951.0	...
2473266	  763.4	  626.4	 4951.0	...
2473267	  763.4	  626.1	 4949.0	...
2473268	  763.4	  626.6	 4948.0	...
2473269	  763.3	  627.1	 4947.0	...
2473270	  763.2	  627.5	 4947.0	...
2473271	  763.4	  627.4	 4948.0	...
2473272	  763.7	  627.3	 4949.0	...
2473273	  764.0	  626.9	 4952.0	...
2473274	  763.7	  626.7	 4955.0	...
2473275	  763.4	  626.5	 4957.0	...
2473276	  763.1	  626.1	 4956.0	...
2473277	  763.0	  625.8	 4955.0	...
2473278	  763.2	  625.5	 4956.0	...
2473279	  763.4	  625.6	 4956.0	...
2473280	  763.7	  625.6	 4956.0	...
2473281	  763.8	  625.6	 4956.0	...
2473282	  764.0	  625.6	 4955.0	...
2473283	  764.0	  625.7	 4954.0	...
2473284	  763.9	  625.8	 4953.0	...
2473285	  763.7	  625.9	 4951.0	...
2473286	  763.7	  625.7	 4949.0	...
2473287	  763.6	  625.6	 4949.0	...
2473288	  763.6	  625.5	 4950.0	...
2473289	  763.7	  625.4	 4951.0	...
2473290	  763.8	  625.3	 4951.0	...
2473291	  763.8	  625.0	 4951.0	...
2473292	  763.8	  624.7	 4952.0	...
2473293	  763.7	  624.4	 4955.0	...
2473294	  763.7	  624.3	 4957.0	...
2473295	  763.7	  624.2	 4960.0	...
2473296	  763.7	  624.1	 4960.0	...
2473297	  763.6	  624.1	 4959.0	...
2473298	  763.6	  624.1	 4961.0	...
2473299	  763.5	  624.5	 4963.0	...
2473300	  763.5	  624.8	 4965.0	...
2473301	  763.5	  625.0	 4965.0	...
2473302	  763.6	  625.0	 4966.0	...
2473303	  763.6	  624.9	 4965.0	...
2473304	  763.6	  624.9	 4965.0	...
2473305	  763.7	  624.8	 4965.0	...
2473306	  763.6	  624.8	 4965.0	...
2473307	  763.5	  624.8	 4965.0	...
2473308	  763.4	  624.9	 4965.0	...
2473309	  763.4	  624.8	 4965.0	...
2473310	  763.1	  624.6	 4965.0	...
2473311	  762.8	  624.4	 4965.0	...
2473312	  762.5	  624.4	 4964.0	...
2473313	  762.6	  624.5	 4963.0	...
2473314	  762.6	  624.6	 4963.0	...
2473315	  762.6	  624.8	 4962.0	...
2473316	  762.7	  624.9	 4960.0	...
2473317	  762.6	  624.9	 4958.0	...
2473318	  762.6	  624.9	 4960.0	...
2473319	  762.4	  624.5	 4963.0	...
2473320	  762.3	  624.2	 4966.0	...
2473321	  762.3	  623.8	 4966.0	...
2473322	  762.4	  623.7	 4966.0	...
2473323	  762.5	  623.6	 4967.0	...
2473324	  762.5	  623.6	 4969.0	...
2473325	  762.5	  623.5	 4970.0	...
2473326	  762.5	  623.5	 4968.0	...
2473327	  762.4	  623.6	 4965.0	...
2473328	  762.5	  623.8	 4965.0	...
2473329	  762.5	  624.0	 4969.0	...
2473330	  762.7	  624.1	 4972.0	...
2473331	  762.5	  624.4	 4972.0	...
2473332	  762.2	  624.7	 4971.0	...
2473333	  762.1	  625.1	 4971.0	...
2473334	  762.1	  625.1	 4972.0	...
2473335	  762.1	  625.1	 4973.0	...
2473336	  761.9	  624.8	 4973.0	...
2473337	  761.7	  624.5	 4973.0	...
2473338	  761.7	  624.1	 4970.0	...
2473339	  761.7	  624.0	 4967.0	...
2473340	  761.7	  623.8	 4967.0	...
2473341	  761.8	  623.6	 4973.0	...
2473342	  761.6	  623.5	 4979.0	...
2473343	  761.5	  623.6	 4983.0	...
2473344	  761.4	  623.7	 4981.0	...
2473345	  761.5	  623.7	 4981.0	...
2473346	  761.5	  623.5	 4979.0	...
2473347	  761.6	  623.6	 4977.0	...
2473348	  761.6	  623.9	 4975.0	...
2473349	  761.7	  624.2	 4974.0	...
2473350	  761.7	  624.1	 4975.0	...
2473351	  761.7	  623.9	 4977.0	...
2473352	  761.7	  623.8	 4979.0	...
2473353	  761.6	  623.6	 4980.0	...
2473354	  761.6	  623.3	 4980.0	...
2473355	  761.4	  623.2	 4979.0	...
2473356	  761.3	  623.1	 4979.0	...
2473357	  761.3	  623.1	 4979.0	...
2473358	  761.3	  622.8	 4982.0	...
2473359	  761.4	  622.6	 4986.0	...
2473360	  761.5	  622.5	 4991.0	...
2473361	  761.4	  622.7	 4993.0	...
2473362	  761.3	  622.8	 4993.0	...
2473363	  761.1	  622.8	 4991.0	...
2473364	  761.1	  622.8	 4989.0	...
2473365	  761.1	  623.0	 4988.0	...
MSG	2473366 0000 _ Number On
2473366	  761.2	  623.1	 4988.0	...
2473367	  761.1	  623.1	 4990.0	...
2473368	  761.1	  623.2	 4991.0	...
2473369	  761.0	  623.1	 4992.0	...
2473370	  761.1	  623.0	 4993.0	...
2473371	  761.1	  622.8	 4994.0	...
2473372	  761.1	  622.5	 4995.0	...
2473373	  761.3	  622.2	 4997.0	...
2473374	  761.6	  622.0	 5000.0	...
2473375	  761.8	  622.2	 5002.0	...
2473376	  761.7	  622.4	 5001.0	...
2473377	  761.5	  622.7	 5001.0	...
2473378	  761.5	  622.7	 5003.0	...
2473379	  761.2	  622.7	 5005.0	...
2473380	  761.0	  622.9	 5003.0	...
2473381	  760.8	  623.2	 5000.0	...
2473382	  761.0	  623.5	 4997.0	...
2473383	  761.2	  623.5	 4998.0	...
2473384	  761.3	  623.5	 4999.0	...
2473385	  761.4	  623.4	 5000.0	...
2473386	  761.5	  623.3	 5000.0	...
2473387	  761.6	  623.3	 5000.0	...
2473388	  761.5	  623.3	 5000.0	...
2473389	  761.4	  623.2	 5000.0	...
2473390	  761.4	  623.1	 5000.0	...
2473391	  761.4	  623.0	 5001.0	...
2473392	  761.4	  623.1	 5002.0	...
2473393	  761.6	  623.1	 5002.0	...
2473394	  761.6	  623.1	 5001.0	...
2473395	  761.7	  623.0	 4999.0	...
2473396	  761.6	  622.9	 4997.0	...
2473397	  761.6	  622.9	 4997.0	...
2473398	  761.6	  622.9	 4998.0	...
2473399	  761.5	  623.0	 5000.0	...
2473400	  761.5	  622.8	 5003.0	...
2473401	  761.4	  622.4	 5004.0	...
2473402	  761.4	  622.1	 5004.0	...
2473403	  761.4	  622.1	 5003.0	...
2473404	  761.3	  622.2	 5003.0	...
2473405	  761.3	  622.3	 5003.0	...
2473406	  761.3	  622.4	 5004.0	...
2473407	  761.3	  622.5	 5003.0	...
2473408	  761.4	  622.9	 5003.0	...
2473409	  761.5	  623.3	 5002.0	...
2473410	  761.5	  623.5	 5002.0	...
2473411	  761.5	  623.4	 5002.0	...
2473412	  761.5	  623.3	 5004.0	...
2473413	  761.4	  623.3	 5007.0	...
2473414	  761.2	  623.3	 5008.0	...
2473415	  761.1	  623.3	 5009.0	...
2473416	  760.9	  623.3	 5010.0	...
2473417	  760.6	  623.4	 5011.0	...
2473418	  760.4	  623.2	 5011.0	...
2473419	  760.2	  623.0	 5008.0	...
2473420	  760.1	  622.9	 5006.0	...
2473421	  760.2	  623.0	 5006.0	...
2473422	  760.4	  622.9	 5008.0	...
2473423	  760.5	  622.7	 5010.0	...
2473424	  760.6	  622.6	 5011.0	...
2473425	  760.7	  622.5	 5011.0	...
2473426	  760.7	  622.4	 5012.0	...
2473427	  760.6	  622.3	 5011.0	...
2473428	  760.5	  621.8	 5011.0	...
2473429	  760.4	  621.4	 5011.0	...
2473430	  760.1	  621.1	 5011.0	...
2473431	  759.8	  621.3	 5011.0	...
2473432	  759.4	  621.6	 5011.0	...
2473433	  759.4	  621.5	 5011.0	...
2473434	  759.4	  621.4	 5012.0	...
2473435	  759.5	  621.2	 5013.0	...
2473436	  759.5	  621.3	 5014.0	...
2473437	  759.5	  621.3	 5015.0	...
2473438	  759.4	  621.3	 5016.0	...
2473439	  759.2	  621.3	 5016.0	...
2473440	  759.2	  621.2	 5015.0	...
2473441	  759.1	  621.0	 5015.0	...
2473442	  759.1	  621.0	 5016.0	...
2473443	  759.3	  621.0	 5018.0	...
2473444	  759.4	  621.0	 5017.0	...
2473445	  759.6	  621.0	 5017.0	...
2473446	  759.5	  621.2	 5016.0	...
2473447	  759.3	  621.3	 5015.0	...
2473448	  759.0	  621.0	 5016.0	...
2473449	  759.0	  620.5	 5016.0	...
2473450	  759.0	  619.9	 5016.0	...
2473451	  758.9	  619.7	 5016.0	...
2473452	  758.7	  620.0	 5016.0	...
2473453	  758.3	  620.4	 5016.0	...
2473454	  758.2	  620.8	 5015.0	...
2473455	  757.9	  620.7	 5015.0	...
2473456	  757.8	  620.6	 5014.0	...
2473457	  757.6	  620.4	 5014.0	...
2473458	  757.5	  620.5	 5014.0	...
2473459	  757.8	  620.5	 5015.0	...
2473460	  758.2	  620.4	 5016.0	...
2473461	  758.7	  620.3	 5017.0	...
2473462	  758.7	  620.2	 5016.0	...
2473463	  758.9	  620.1	 5014.0	...
2473464	  758.9	  620.0	 5016.0	...
2473465	  758.8	  619.9	 5019.0	...
2473466	  758.6	  619.8	 5021.0	...
2473467	  758.2	  619.9	 5019.0	...
2473468	  757.9	  620.1	 5017.0	...
2473469	  757.9	  620.2	 5016.0	...
2473470	  758.0	  620.4	 5018.0	...
2473471	  758.2	  620.4	 5021.0	...
2473472	  758.2	  620.6	 5024.0	...
2473473	  758.2	  620.7	 5023.0	...
2473474	  758.1	  620.7	 5024.0	...
2473475	  758.1	  620.7	 5025.0	...
2473476	  758.1	  620.7	 5026.0	...
2473477	  758.0	  620.6	 5026.0	...
2473478	  758.1	  620.5	 5027.0	...
2473479	  758.1	  620.4	 5029.0	...
2473480	  757.9	  620.5	 5031.0	...
2473481	  757.6	  620.6	 5031.0	...
2473482	  757.3	  620.7	 5031.0	...
2473483	  757.3	  620.8	 5030.0	...
2473484	  757.3	  620.8	 5029.0	...
2473485	  757.4	  620.7	 5029.0	...
2473486	  757.5	  620.5	 5029.0	...
2473487	  757.6	  620.3	 5030.0	...
2473488	  757.5	  620.2	 5031.0	...
2473489	  757.4	  620.3	 5031.0	...
2473490	  757.3	  620.4	 5030.0	...
2473491	  757.2	  620.5	 5029.0	...
2473492	  757.1	  620.6	 5029.0	...
2473493	  757.0	  620.6	 5030.0	...
2473494	  756.8	  620.4	 5030.0	...
2473495	  756.8	  620.2	 5030.0	...
2473496	  756.7	  620.1	 5032.0	...
2473497	  756.7	  620.1	 5033.0	...
2473498	  756.9	  620.5	 5034.0	...
2473499	  757.0	  621.0	 5034.0	...
2473500	  757.1	  621.4	 5033.0	...
2473501	  757.1	  621.3	 5031.0	...
2473502	  757.1	  621.0	 5031.0	...
2473503	  757.1	  620.7	 5032.0	...
2473504	  757.1	  620.6	 5034.0	...
2473505	  757.0	  620.8	 5033.0	...
2473506	  756.9	  620.9	 5033.0	...
2473507	  757.0	  621.0	 5032.0	...
2473508	  757.4	  620.5	 5032.0	...
2473509	  757.9	  619.9	 5031.0	...
2473510	  758.5	  619.5	 5034.0	...
2473511	  758.6	  619.7	 5037.0	...
2473512	  758.5	  619.9	 5039.0	...
2473513	  758.4	  620.3	 5039.0	...
2473514	  757.8	  620.7	 5039.0	...
2473515	  757.5	  621.2	 5039.0	...
2473516	  757.0	  621.6	 5039.0	...
2473517	  756.8	  621.9	 5040.0	...
2473518	  756.7	  622.0	 5040.0	...
2473519	  756.9	  621.9	 5040.0	...
2473520	  757.0	  621.1	 5040.0	...
2473521	  756.9	  620.3	 5041.0	...
2473522	  756.7	  619.4	 5043.0	...
2473523	  756.7	  619.6	 5047.0	...
2473524	  756.6	  620.0	 5050.0	...
2473525	  756.6	  620.4	 5053.0	...
2473526	  756.6	  620.4	 5053.0	...
2473527	  756.7	  620.4	 5053.0	...
2473528	  757.0	  620.3	 5054.0	...
2473529	  757.1	  620.3	 5055.0	...
2473530	  757.1	  620.2	 5056.0	...
2473531	  757.0	  620.1	 5054.0	...
2473532	  757.0	  620.0	 5052.0	...
2473533	  757.0	  619.9	 5050.0	...
2473534	  756.8	  619.8	 5050.0	...
2473535	  756.7	  619.7	 5050.0	...
2473536	  756.4	  619.7	 5050.0	...
2473537	  756.3	  620.1	 5050.0	...
2473538	  756.2	  620.4	 5050.0	...
2473539	  756.4	  620.8	 5051.0	...
2473540	  756.5	  620.7	 5055.0	...
2473541	  756.6	  620.7	 5058.0	...
2473542	  756.8	  620.8	 5061.0	...
2473543	  757.2	  620.9	 5062.0	...
2473544	  757.6	  621.1	 5060.0	...
2473545	  757.7	  621.2	 5058.0	...
2473546	  757.7	  621.3	 5058.0	...
2473547	  757.7	  621.1	 5060.0	...
2473548	  757.7	  621.0	 5062.0	...
2473549	  757.6	  620.9	 5065.0	...
2473550	  757.6	  621.0	 5066.0	...
2473551	  757.5	  620.9	 5066.0	...
2473552	  757.3	  620.9	 5063.0	...
2473553	  757.1	  621.1	 5060.0	...
2473554	  757.0	  621.2	 5059.0	...
2473555	  757.0	  621.3	 5060.0	...
2473556	  757.2	  621.3	 5062.0	...
2473557	  757.4	  621.5	 5062.0	...
2473558	  757.7	  621.7	 5062.0	...
2473559	  757.7	  621.8	 5060.0	...
2473560	  757.8	  621.7	 5059.0	...
2473561	  757.9	  621.5	 5057.0	...
2473562	  757.8	  621.2	 5057.0	...
2473563	  757.6	  621.0	 5056.0	...
2473564	  757.4	  621.0	 5056.0	...
2473565	  757.3	  621.1	 5057.0	...
2473566	  757.2	  621.2	 5059.0	...
2473567	  756.9	  621.3	 5060.0	...
2473568	  756.7	  621.3	 5060.0	...
2473569	  756.4	  621.3	 5061.0	...
2473570	  756.4	  621.3	 5062.0	...
2473571	  756.4	  621.3	 5064.0	...
2473572	  756.4	  621.3	 5064.0	...
2473573	  756.4	  621.3	 5065.0	...
2473574	  756.4	  621.4	 5066.0	...
2473575	  756.4	  621.7	 5067.0	...
2473576	  756.5	  622.1	 5068.0	...
2473577	  756.5	  622.3	 5069.0	...
2473578	  756.4	  622.3	 5068.0	...
2473579	  756.4	  622.4	 5068.0	...
2473580	  756.4	  622.4	 5068.0	...
2473581	  756.3	  622.4	 5068.0	...
2473582	  756.1	  622.1	 5070.0	...
2473583	  755.9	  621.7	 5072.0	...
2473584	  756.0	  621.4	 5073.0	...
2473585	  756.2	  621.2	 5072.0	...
2473586	  756.4	  621.1	 5073.0	...
2473587	  756.5	  621.1	 5076.0	...
2473588	  756.6	  621.1	 5079.0	...
2473589	  756.7	  621.0	 5080.0	...
2473590	  756.8	  621.0	 5077.0	...
2473591	  756.4	  621.1	 5075.0	...
2473592	  755.9	  621.4	 5073.0	...
2473593	  755.3	  621.8	 5074.0	...
2473594	  755.4	  621.9	 5074.0	...
2473595	  755.6	  621.8	 5075.0	...
2473596	  755.8	  621.6	 5075.0	...
2473597	  755.9	  621.6	 5074.0	...
2473598	  755.9	  621.3	 5074.0	...
2473599	  755.9	  621.1	 5074.0	...
2473600	  755.8	  620.9	 5073.0	...
2473601	  755.7	  621.1	 5072.0	...
2473602	  755.5	  621.4	 5070.0	...
2473603	  755.5	  621.5	 5070.0	...
2473604	  755.7	  621.4	 5072.0	...
2473605	  755.8	  621.2	 5075.0	...
2473606	  755.9	  621.4	 5078.0	...
2473607	  755.9	  621.6	 5078.0	...
2473608	  755.7	  621.8	 5077.0	...
2473609	  755.6	  621.7	 5077.0	...
2473610	  755.6	  621.7	 5078.0	...
2473611	  755.5	  621.7	 5080.0	...
2473612	  755.5	  621.7	 5081.0	...
2473613	  755.5	  621.9	 5081.0	...
2473614	  755.6	  622.2	 5081.0	...
2473615	  755.6	  622.3	 5081.0	...
2473616	  755.6	  622.1	 5080.0	...
2473617	  755.5	  622.0	 5080.0	...
2473618	  755.3	  621.9	 5080.0	...
2473619	  755.1	  621.9	 5080.0	...
2473620	  755.2	  621.7	 5080.0	...
2473621	  755.4	  621.5	 5080.0	...
2473622	  755.6	  621.6	 5080.0	...
2473623	  755.7	  621.8	 5080.0	...
2473624	  755.6	  622.1	 5081.0	...
2473625	  755.6	  622.2	 5082.0	...
2473626	  755.5	  622.5	 5081.0	...
2473627	  755.4	  622.8	 5081.0	...
2473628	  755.2	  622.9	 5080.0	...
2473629	  755.1	  622.8	 5080.0	...
2473630	  755.3	  622.7	 5080.0	...
2473631	  755.4	  622.7	 5080.0	...
2473632	  755.3	  623.0	 5080.0	...
2473633	  755.1	  623.2	 5080.0	...
2473634	  755.0	  623.3	 5082.0	...
2473635	  754.9	  623.2	 5084.0	...
2473636	  754.9	  623.1	 5086.0	...
2473637	  755.0	  623.1	 5086.0	...
2473638	  755.2	  622.9	 5085.0	...
2473639	  755.3	  622.7	 5085.0	...
2473640	  755.1	  622.5	 5085.0	...
2473641	  754.8	  622.6	 5086.0	...
2473642	  754.6	  622.7	 5087.0	...
2473643	  754.6	  623.0	 5088.0	...
2473644	  754.7	  623.3	 5086.0	...
2473645	  754.7	  623.6	 5085.0	...
2473646	  754.4	  623.8	 5083.0	...
2473647	  754.1	  624.2	 5083.0	...
2473648	  753.9	  624.4	 5083.0	...
2473649	  754.0	  624.5	 5084.0	...
2473650	  753.8	  624.6	 5085.0	...
2473651	  753.5	  624.7	 5085.0	...
2473652	  753.2	  624.8	 5084.0	...
2473653	  753.0	  624.8	 5084.0	...
2473654	  753.0	  624.8	 5083.0	...
2473655	  753.0	  624.7	 5081.0	...
2473656	  753.0	  624.3	 5080.0	...
2473657	  753.2	  624.1	 5078.0	...
2473658	  753.4	  623.9	 5079.0	...
2473659	  753.5	  624.0	 5079.0	...
2473660	  753.5	  624.0	 5080.0	...
2473661	  753.5	  624.0	 5082.0	...
2473662	  753.5	  623.8	 5083.0	...
2473663	  753.4	  623.6	 5084.0	...
2473664	  753.6	  623.5	 5083.0	...
2473665	  753.7	  623.4	 5085.0	...
2473666	  753.9	  623.4	 5088.0	...
2473667	  754.0	  623.4	 5091.0	...
2473668	  754.0	  623.4	 5092.0	...
2473669	  754.1	  623.4	 5092.0	...
2473670	  754.1	  623.3	 5091.0	...
2473671	  754.1	  623.3	 5091.0	...
2473672	  754.2	  623.3	 5089.0	...
2473673	  754.3	  623.4	 5087.0	...
2473674	  754.4	  623.5	 5086.0	...
2473675	  754.3	  623.6	 5086.0	...
2473676	  754.3	  624.1	 5086.0	...
2473677	  754.3	  624.6	 5085.0	...
2473678	  754.1	  625.0	 5084.0	...
2473679	  753.9	  624.8	 5083.0	...
MSG	2473680 0000 _ Number Off
2473680	  753.8	  625.1	 5083.0	...
2473681	  754.0	  625.5	 5082.0	...
2473682	  754.4	  625.9	 5082.0	...
2473683	  754.5	  626.1	 5083.0	...
2473684	  754.3	  626.3	 5083.0	...
2473685	  753.6	  626.6	 5083.0	...
2473686	  753.1	  626.7	 5084.0	...
2473687	  752.0	  626.9	 5084.0	...
2473688	  750.9	  627.2	 5085.0	...
2473689	  749.3	  627.5	 5086.0	...
2473690	  748.2	  627.8	 5088.0	...
2473691	  747.1	  627.6	 5089.0	...
2473692	  746.7	  627.3	 5089.0	...
2473693	  746.7	  626.9	 5089.0	...
2473694	  747.2	  626.6	 5091.0	...
2473695	  747.4	  625.8	 5094.0	...
2473696	  747.4	  625.1	 5096.0	...
2473697	  748.2	  624.4	 5092.0	...
2473698	  749.1	  624.1	 5089.0	...
2473699	  750.1	  623.8	 5085.0	...
2473700	  750.6	  623.4	 5088.0	...
2473701	  751.7	  623.1	 5090.0	...
2473702	  752.6	  622.7	 5087.0	...
2473703	  753.5	  622.5	 5084.0	...
2473704	  753.8	  622.7	 5082.0	...
2473705	  754.1	  622.9	 5084.0	...
2473706	  754.6	  623.1	 5087.0	...
2473707	  755.0	  623.0	 5089.0	...
2473708	  755.1	  622.9	 5091.0	...
2473709	  754.8	  622.9	 5092.0	...
2473710	  754.2	  622.9	 5094.0	...
2473711	  753.9	  622.9	 5097.0	...
2473712	  753.7	  622.9	 5101.0	...
2473713	  753.7	  622.9	 5101.0	...
2473714	  753.8	  622.9	 5102.0	...
2473715	  753.8	  623.0	 5102.0	...
2473716	  753.9	  623.1	 5099.0	...
2473717	  753.9	  623.1	 5097.0	...
2473718	  754.1	  623.3	 5096.0	...
2473719	  754.3	  623.5	 5097.0	...
2473720	  754.5	  623.7	 5097.0	...
2473721	  754.3	  624.0	 5095.0	...
2473722	  754.2	  624.1	 5093.0	...
2473723	  754.2	  624.2	 5092.0	...
2473724	  754.1	  624.1	 5093.0	...
2473725	  753.9	  624.3	 5093.0	...
2473726	  753.6	  624.8	 5096.0	...
2473727	  753.3	  625.2	 5098.0	...
2473728	  753.2	  625.5	 5100.0	...
2473729	  753.3	  625.5	 5098.0	...
2473730	  753.5	  625.5	 5096.0	...
2473731	  753.6	  625.7	 5093.0	...
2473732	  753.8	  625.8	 5092.0	...
2473733	  754.1	  625.8	 5091.0	...
2473734	  754.3	  625.8	 5091.0	...
2473735	  754.1	  625.5	 5092.0	...
2473736	  754.0	  625.3	 5092.0	...
2473737	  753.8	  625.3	 5093.0	...
2473738	  753.9	  625.7	 5093.0	...
2473739	  754.0	  626.2	 5093.0	...
2473740	  753.9	  626.4	 5094.0	...
2473741	  753.5	  627.0	 5095.0	...
2473742	  753.2	  627.5	 5095.0	...
2473743	  753.4	  627.5	 5095.0	...
2473744	  753.9	  627.3	 5096.0	...
2473745	  754.4	  627.3	 5098.0	...
2473746	  754.3	  628.0	 5099.0	...
2473747	  754.1	  628.8	 5099.0	...
2473748	  754.0	  629.4	 5098.0	...
2473749	  754.2	  629.5	 5098.0	...
2473750	  754.3	  629.5	 5098.0	...
2473751	  754.4	  629.4	 5097.0	...
2473752	  754.3	  629.4	 5097.0	...
2473753	  754.1	  629.4	 5098.0	...
2473754	  753.8	  629.5	 5099.0	...
2473755	  753.6	  629.5	 5100.0	...
2473756	  753.6	  629.6	 5100.0	...
2473757	  753.8	  629.6	 5101.0	...
2473758	  754.0	  629.9	 5102.0	...
2473759	  754.0	  630.0	 5103.0	...
2473760	  754.0	  630.1	 5104.0	...
2473761	  754.1	  630.1	 5104.0	...
2473762	  754.2	  630.3	 5104.0	...
2473763	  754.4	  630.5	 5100.0	...
2473764	  754.5	  630.5	 5096.0	...
2473765	  754.4	  630.6	 5094.0	...
2473766	  754.4	  630.6	 5095.0	...
2473767	  754.5	  630.7	 5096.0	...
2473768	  754.6	  630.9	 5096.0	...
2473769	  754.5	  631.2	 5096.0	...
2473770	  754.4	  631.4	 5096.0	...
2473771	  754.2	  631.5	 5096.0	...
2473772	  754.0	  631.6	 5095.0	...
2473773	  753.9	  631.8	 5093.0	...
2473774	  753.9	  632.0	 5091.0	...
2473775	  753.8	  632.1	 5091.0	...
2473776	  753.7	  632.2	 5092.0	...
2473777	  753.7	  632.5	 5092.0	...
2473778	  753.9	  632.8	 5090.0	...
2473779	  754.1	  633.3	 5089.0	...
2473780	  754.1	  633.5	 5088.0	...
2473781	  754.1	  633.7	 5087.0	...
2473782	  754.2	  633.6	 5086.0	...
2473783	  754.3	  633.6	 5088.0	...
2473784	  754.3	  633.6	 5089.0	...
2473785	  754.3	  633.7	 5087.0	...
2473786	  754.2	  633.7	 5084.0	...
2473787	  754.1	  633.7	 5082.0	...
2473788	  753.9	  633.8	 5083.0	...
2473789	  753.9	  633.6	 5085.0	...
2473790	  753.9	  633.5	 5086.0	...
2473791	  754.0	  633.3	 5088.0	...
2473792	  754.2	  633.3	 5089.0	...
2473793	  754.4	  633.4	 5090.0	...
2473794	  754.5	  633.5	 5090.0	...
2473795	  754.4	  633.4	 5089.0	...
2473796	  754.3	  633.2	 5088.0	...
2473797	  754.2	  633.2	 5086.0	...
2473798	  754.2	  633.3	 5085.0	...
2473799	  754.1	  633.4	 5086.0	...
2473800	  753.9	  633.3	 5086.0	...
2473801	  754.0	  633.3	 5087.0	...
2473802	  754.1	  633.4	 5087.0	...
2473803	  754.3	  633.6	 5086.0	...
2473804	  754.3	  633.8	 5086.0	...
2473805	  754.2	  633.8	 5085.0	...
2473806	  754.1	  633.8	 5083.0	...
2473807	  754.3	  633.9	 5082.0	...
2473808	  754.5	  634.0	 5080.0	...
2473809	  754.7	  634.0	 5081.0	...
2473810	  754.6	  633.9	 5081.0	...
2473811	  754.4	  633.7	 5082.0	...
2473812	  754.1	  633.6	 5083.0	...
2473813	  754.0	  633.8	 5084.0	...
2473814	  753.9	  634.0	 5086.0	...
2473815	  753.9	  634.1	 5085.0	...
2473816	  753.9	  634.0	 5083.0	...
2473817	  753.9	  633.9	 5082.0	...
2473818	  753.9	  633.6	 5084.0	...
2473819	  753.9	  633.3	 5086.0	...
2473820	  753.8	  633.0	 5086.0	...
2473821	  753.9	  633.1	 5086.0	...
2473822	  754.0	  633.3	 5087.0	...
2473823	  754.0	  633.5	 5088.0	...
2473824	  753.8	  633.7	 5087.0	...
2473825	  753.7	  634.0	 5083.0	...
2473826	  753.7	  634.1	 5079.0	...
2473827	  753.6	  634.3	 5075.0	...
2473828	  753.6	  634.3	 5075.0	...
2473829	  753.5	  634.2	 5075.0	...
2473830	  753.5	  633.8	 5076.0	...
2473831	  753.5	  633.4	 5078.0	...
2473832	  753.4	  633.2	 5078.0	...
2473833	  753.4	  633.3	 5078.0	...
2473834	  753.4	  633.5	 5076.0	...
2473835	  753.4	  633.6	 5074.0	...
2473836	  753.4	  633.7	 5073.0	...
2473837	  753.4	  633.8	 5075.0	...
2473838	  753.3	  633.6	 5076.0	...
2473839	  753.3	  633.3	 5077.0	...
2473840	  753.3	  633.0	 5077.0	...
2473841	  753.1	  633.4	 5075.0	...
2473842	  752.9	  633.7	 5074.0	...
2473843	  752.7	  633.9	 5072.0	...
2473844	  752.9	  633.8	 5072.0	...
2473845	  753.0	  633.6	 5071.0	...
2473846	  752.9	  633.2	 5072.0	...
2473847	  752.6	  633.0	 5072.0	...
2473848	  752.2	  632.8	 5073.0	...
2473849	  752.0	  632.7	 5073.0	...
2473850	  752.1	  632.6	 5074.0	...
2473851	  752.5	  632.8	 5074.0	...
2473852	  752.7	  633.0	 5074.0	...
2473853	  752.9	  633.1	 5074.0	...
2473854	  752.9	  633.0	 5074.0	...
2473855	  752.8	  632.8	 5074.0	...
2473856	  752.7	  632.8	 5074.0	...
2473857	  752.7	  632.8	 5073.0	...
2473858	  752.6	  632.8	 5075.0	...
2473859	  752.8	  632.8	 5078.0	...
2473860	  752.9	  633.2	 5077.0	...
2473861	  752.8	  633.5	 5074.0	...
2473862	  752.6	  633.9	 5071.0	...
2473863	  752.5	  633.9	 5072.0	...
2473864	  752.6	  633.9	 5071.0	...
2473865	  752.6	  633.9	 5069.0	...
2473866	  752.4	  634.0	 5068.0	...
2473867	  752.1	  634.1	 5070.0	...
2473868	  752.1	  633.9	 5071.0	...
2473869	  752.2	  633.5	 5072.0	...
2473870	  752.2	  633.1	 5072.0	...
2473871	  752.2	  633.5	 5071.0	...
2473872	  752.0	  634.0	 5071.0	...
2473873	  751.9	  634.3	 5071.0	...
2473874	  751.8	  634.2	 5070.0	...
2473875	  751.7	  634.1	 5074.0	...
2473876	  752.1	  633.8	 5077.0	...
2473877	  752.4	  633.4	 5079.0	...
2473878	  752.6	  633.2	 5078.0	...
2473879	  752.2	  633.4	 5078.0	...
2473880	  751.7	  633.5	 5080.0	...
2473881	  751.5	  633.5	 5079.0	...
2473882	  751.7	  633.4	 5077.0	...
2473883	  751.7	  633.5	 5076.0	...
2473884	  751.6	  633.5	 5077.0	...
2473885	  751.5	  633.6	 5077.0	...
2473886	  751.5	  633.7	 5077.0	...
2473887	  751.5	  633.5	 5078.0	...
2473888	  751.5	  633.2	 5078.0	...
2473889	  751.5	  632.8	 5079.0	...
2473890	  751.6	  632.7	 5080.0	...
2473891	  751.7	  632.8	 5081.0	...
2473892	  751.9	  632.8	 5081.0	...
MSG	2473893 0000 _ Number On
2473893	  751.9	  632.5	 5081.0	...
2473894	  751.8	  631.8	 5081.0	...
2473895	  751.7	  631.2	 5082.0	...
2473896	  751.7	  631.0	 5082.0	...
2473897	  751.7	  631.0	 5081.0	...
2473898	  751.7	  631.2	 5081.0	...
2473899	  751.7	  631.2	 5081.0	...
2473900	  751.8	  631.3	 5081.0	...
2473901	  751.9	  631.5	 5079.0	...
2473902	  752.1	  631.6	 5077.0	...
2473903	  752.1	  631.2	 5076.0	...
2473904	  751.9	  630.8	 5077.0	...
2473905	  751.6	  630.5	 5078.0	...
2473906	  751.6	  630.5	 5078.0	...
2473907	  751.8	  630.5	 5078.0	...
2473908	  751.9	  630.7	 5078.0	...
2473909	  751.9	  630.9	 5079.0	...
2473910	  751.9	  631.1	 5078.0	...
2473911	  751.9	  631.2	 5078.0	...
2473912	  752.0	  631.2	 5078.0	...
2473913	  751.8	  631.0	 5079.0	...
2473914	  751.5	  630.8	 5080.0	...
2473915	  751.2	  630.6	 5081.0	...
2473916	  751.2	  630.6	 5081.0	...
2473917	  751.2	  630.8	 5082.0	...
2473918	  751.3	  630.9	 5082.0	...
2473919	  751.5	  631.2	 5081.0	...
2473920	  751.6	  631.4	 5081.0	...
2473921	  751.7	  631.5	 5081.0	...
2473922	  751.9	  631.4	 5081.0	...
2473923	  752.0	  631.2	 5081.0	...
2473924	  752.0	  631.0	 5080.0	...
2473925	  751.8	  630.9	 5078.0	...
2473926	  751.6	  631.0	 5078.0	...
2473927	  751.4	  631.2	 5081.0	...
2473928	  751.3	  631.4	 5084.0	...
2473929	  751.2	  631.4	 5084.0	...
2473930	  751.1	  631.4	 5083.0	...
2473931	  751.0	  631.4	 5081.0	...
2473932	  750.9	  631.6	 5080.0	...
2473933	  751.0	  631.7	 5081.0	...
2473934	  751.1	  631.6	 5082.0	...
2473935	  751.2	  631.2	 5083.0	...
2473936	  751.1	  630.8	 5083.0	...
2473937	  751.0	  630.8	 5083.0	...
2473938	  750.8	  630.9	 5083.0	...
2473939	  750.6	  631.1	 5084.0	...
2473940	  750.4	  631.1	 5084.0	...
2473941	  750.3	  630.9	 5083.0	...
2473942	  750.6	  630.6	 5082.0	...
2473943	  750.9	  630.5	 5082.0	...
2473944	  751.3	  630.4	 5084.0	...
2473945	  751.4	  630.4	 5086.0	...
2473946	  751.2	  630.3	 5088.0	...
2473947	  751.0	  630.3	 5087.0	...
2473948	  750.8	  630.2	 5087.0	...
2473949	  750.8	  630.2	 5087.0	...
2473950	  750.7	  630.1	 5086.0	...
2473951	  750.6	  630.1	 5086.0	...
2473952	  750.6	  630.0	 5085.0	...
2473953	  750.7	  629.9	 5085.0	...
2473954	  750.8	  629.8	 5085.0	...
2473955	  750.8	  629.6	 5085.0	...
2473956	  750.7	  629.4	 5086.0	...
2473957	  750.7	  629.3	 5086.0	...
2473958	  750.8	  629.4	 5087.0	...
2473959	  750.7	  629.4	 5087.0	...
2473960	  750.7	  629.3	 5088.0	...
2473961	  750.6	  629.0	 5088.0	...
2473962	  750.7	  628.9	 5088.0	...
2473963	  750.7	  629.0	 5088.0	...
2473964	  750.8	  629.1	 5088.0	...
2473965	  750.8	  629.1	 5089.0	...
2473966	  750.8	  628.8	 5091.0	...
2473967	  750.8	  628.6	 5092.0	...
2473968	  750.8	  628.5	 5092.0	...
2473969	  751.0	  628.8	 5091.0	...
2473970	  751.2	  629.2	 5090.0	...
2473971	  751.2	  629.2	 5090.0	...
2473972	  751.0	  628.9	 5089.0	...
2473973	  750.8	  628.7	 5089.0	...
2473974	  750.6	  628.6	 5088.0	...
2473975	  750.6	  628.6	 5088.0	...
2473976	  750.5	  628.6	 5088.0	...
2473977	  750.6	  628.6	 5088.0	...
2473978	  750.4	  628.5	 5088.0	...
2473979	  750.3	  628.4	 5089.0	...
2473980	  750.0	  628.6	 5090.0	...
2473981	  749.9	  628.8	 5091.0	...
2473982	  749.7	  628.8	 5092.0	...
2473983	  749.6	  628.5	 5093.0	...
2473984	  749.5	  628.7	 5092.0	...
2473985	  749.6	  629.1	 5093.0	...
2473986	  750.0	  629.2	 5093.0	...
2473987	  750.3	  628.8	 5093.0	...
2473988	  750.6	  628.4	 5091.0	...
2473989	  750.5	  628.4	 5090.0	...
2473990	  750.4	  628.3	 5090.0	...
2473991	  750.4	  628.1	 5092.0	...
2473992	  750.3	  627.8	 5094.0	...
2473993	  750.3	  627.6	 5096.0	...
2473994	  750.2	  627.6	 5097.0	...
2473995	  750.2	  627.6	 5098.0	...
2473996	  750.1	  627.4	 5098.0	...
2473997	  750.2	  627.1	 5098.0	...
2473998	  750.5	  626.9	 5099.0	...
2473999	  750.8	  626.9	 5099.0	...
2474000	  750.6	  626.8	 5099.0	...
2474001	  750.4	  626.7	 5099.0	...
2474002	  749.9	  626.6	 5099.0	...
2474003	  749.5	  626.7	 5099.0	...
2474004	  749.2	  626.9	 5099.0	...
2474005	  749.1	  626.9	 5099.0	...
2474006	  749.3	  626.9	 5100.0	...
2474007	  749.5	  626.9	 5100.0	...
2474008	  749.7	  626.9	 5097.0	...
2474009	  749.8	  627.0	 5094.0	...
2474010	  749.8	  627.0	 5090.0	...
2474011	  749.7	  627.1	 5090.0	...
2474012	  749.6	  627.1	 5090.0	...
2474013	  749.6	  627.1	 5091.0	...
2474014	  749.7	  627.1	 5092.0	...
2474015	  749.7	  627.1	 5093.0	...
2474016	  749.8	  626.9	 5094.0	...
2474017	  750.1	  626.7	 5095.0	...
2474018	  750.4	  626.4	 5096.0	...
2474019	  750.2	  626.3	 5096.0	...
2474020	  749.9	  626.3	 5095.0	...
2474021	  749.6	  626.3	 5095.0	...
2474022	  749.7	  626.5	 5094.0	...
2474023	  749.8	  626.5	 5094.0	...
2474024	  750.0	  626.5	 5094.0	...
2474025	  750.1	  626.1	 5095.0	...
2474026	  750.2	  625.8	 5095.0	...
2474027	  750.3	  626.0	 5093.0	...
2474028	  750.1	  626.3	 5091.0	...
2474029	  750.0	  626.6	 5092.0	...
2474030	  749.8	  626.6	 5096.0	...
2474031	  749.7	  626.5	 5099.0	...
2474032	  749.6	  626.5	 5099.0	...
2474033	  749.5	  626.6	 5098.0	...
2474034	  749.4	  626.7	 5098.0	...
2474035	  749.4	  626.7	 5097.0	...
2474036	  749.6	  626.5	 5096.0	...
2474037	  749.9	  626.7	 5096.0	...
2474038	  750.2	  626.9	 5094.0	...
2474039	  750.2	  627.2	 5093.0	...
2474040	  750.3	  627.2	 5092.0	...
2474041	  750.4	  627.4	 5093.0	...
2474042	  750.5	  627.6	 5093.0	...
2474043	  750.3	  627.9	 5094.0	...
2474044	  750.2	  628.0	 5094.0	...
2474045	  750.1	  628.1	 5094.0	...
2474046	  750.2	  628.0	 5094.0	...
2474047	  750.3	  628.2	 5093.0	...
2474048	  750.4	  628.5	 5092.0	...
2474049	  750.4	  628.7	 5091.0	...
2474050	  750.4	  628.6	 5093.0	...
2474051	  750.0	  628.4	 5096.0	...
2474052	  749.5	  628.0	 5099.0	...
2474053	  749.1	  627.6	 5100.0	...
2474054	  749.1	  627.4	 5100.0	...
2474055	  749.7	  627.4	 5101.0	...
2474056	  750.2	  627.5	 5102.0	...
2474057	  750.6	  627.6	 5103.0	...
2474058	  750.6	  627.7	 5103.0	...
2474059	  750.5	  627.6	 5103.0	...
2474060	  750.0	  627.6	 5102.0	...
2474061	  749.5	  627.4	 5101.0	...
2474062	  749.3	  627.2	 5100.0	...
2474063	  749.6	  627.0	 5099.0	...
2474064	  749.9	  627.2	 5100.0	...
2474065	  749.9	  627.4	 5099.0	...
2474066	  750.0	  627.4	 5098.0	...
2474067	  749.9	  627.4	 5098.0	...
2474068	  749.8	  627.1	 5098.0	...
2474069	  749.7	  627.0	 5098.0	...
2474070	  749.8	  627.0	 5099.0	...
2474071	  750.1	  627.0	 5099.0	...
2474072	  750.3	  627.2	 5099.0	...
2474073	  750.4	  627.5	 5099.0	...
2474074	  750.4	  627.8	 5098.0	...
2474075	  750.5	  627.9	 5098.0	...
2474076	  750.6	  627.9	 5098.0	...
2474077	  750.6	  627.9	 5098.0	...
2474078	  750.5	  627.8	 5098.0	...
2474079	  750.0	  627.7	 5098.0	...
2474080	  749.7	  627.6	 5098.0	...
2474081	  749.6	  627.5	 5097.0	...
2474082	  749.8	  627.7	 5095.0	...
2474083	  750.0	  628.0	 5094.0	...
2474084	  749.9	  628.4	 5093.0	...
2474085	  750.0	  628.3	 5092.0	...
2474086	  750.2	  628.2	 5092.0	...
2474087	  750.4	  627.9	 5095.0	...
2474088	  750.4	  627.6	 5098.0	...
2474089	  750.3	  627.4	 5102.0	...
2474090	  750.2	  627.5	 5104.0	...
2474091	  750.2	  627.7	 5104.0	...
2474092	  750.2	  627.9	 5103.0	...
2474093	  750.4	  627.9	 5101.0	...
2474094	  750.6	  627.7	 5099.0	...
2474095	  750.8	  627.5	 5098.0	...
2474096	  750.8	  627.4	 5095.0	...
2474097	  750.8	  627.7	 5094.0	...
2474098	  750.9	  628.2	 5094.0	...
2474099	  750.5	  628.6	 5095.0	...
2474100	  750.0	  628.7	 5097.0	...
2474101	  749.7	  628.7	 5099.0	...
2474102	  749.8	  628.7	 5101.0	...
2474103	  750.0	  628.9	 5102.0	...
2474104	  750.2	  629.2	 5102.0	...
2474105	  750.4	  629.4	 5101.0	...
2474106	  750.3	  629.3	 5101.0	...
2474107	  750.1	  629.3	 5101.0	...
2474108	  749.8	  629.2	 5102.0	...
2474109	  749.5	  629.2	 5102.0	...
2474110	  749.4	  629.4	 5101.0	...
2474111	  749.6	  629.6	 5101.0	...
2474112	  749.8	  629.8	 5100.0	...
2474113	  749.9	  629.8	 5100.0	...
2474114	  750.0	  630.0	 5100.0	...
2474115	  750.1	  630.6	 5100.0	...
2474116	  750.2	  631.2	 5100.0	...
2474117	  750.1	  631.5	 5101.0	...
2474118	  750.0	  631.7	 5101.0	...
2474119	  749.8	  631.7	 5101.0	...
2474120	  749.8	  631.5	 5102.0	...
2474121	  749.8	  631.4	 5102.0	...
2474122	  750.1	  631.4	 5102.0	...
2474123	  750.5	  631.3	 5101.0	...
2474124	  750.9	  631.2	 5097.0	...
2474125	  750.9	  631.2	 5094.0	...
2474126	  750.8	  631.4	 5094.0	...
2474127	  750.7	  631.7	 5095.0	...
2474128	  750.7	  632.0	 5096.0	...
2474129	  750.6	  632.5	 5095.0	...
2474130	  750.6	  633.0	 5094.0	...
2474131	  750.5	  633.3	 5092.0	...
2474132	  750.2	  633.4	 5092.0	...
2474133	  749.9	  633.4	 5092.0	...
2474134	  750.1	  633.3	 5093.0	...
2474135	  750.4	  633.2	 5093.0	...
2474136	  750.7	  632.8	 5092.0	...
2474137	  750.6	  632.4	 5092.0	...
2474138	  750.7	  632.1	 5091.0	...
2474139	  750.9	  632.1	 5090.0	...
2474140	  750.9	  632.3	 5088.0	...
2474141	  750.8	  632.7	 5086.0	...
2474142	  750.7	  633.1	 5086.0	...
2474143	  750.8	  633.3	 5086.0	...
2474144	  750.8	  633.4	 5085.0	...
2474145	  750.6	  633.4	 5085.0	...
2474146	  750.6	  633.4	 5085.0	...
2474147	  750.7	  633.6	 5085.0	...
2474148	  751.0	  633.8	 5084.0	...
2474149	  751.1	  634.0	 5083.0	...
2474150	  751.3	  634.2	 5083.0	...
2474151	  751.3	  634.4	 5083.0	...
2474152	  751.4	  634.6	 5084.0	...
2474153	  751.5	  634.6	 5084.0	...
2474154	  751.5	  634.6	 5086.0	...
2474155	  751.5	  634.6	 5087.0	...
2474156	  751.5	  634.5	 5089.0	...
2474157	  751.6	  634.5	 5090.0	...
2474158	  751.4	  634.6	 5091.0	...
2474159	  751.2	  634.9	 5091.0	...
2474160	  751.0	  635.2	 5091.0	...
2474161	  751.0	  635.4	 5090.0	...
2474162	  751.1	  635.6	 5087.0	...
2474163	  751.1	  635.7	 5085.0	...
2474164	  751.2	  635.8	 5084.0	...
2474165	  751.2	  635.9	 5085.0	...
2474166	  751.2	  636.1	 5085.0	...
2474167	  751.5	  636.3	 5085.0	...
2474168	  751.7	  636.4	 5086.0	...
2474169	  751.9	  636.3	 5088.0	...
2474170	  751.9	  636.6	 5090.0	...
2474171	  752.1	  636.9	 5091.0	...
2474172	  752.3	  637.1	 5091.0	...
2474173	  752.5	  637.1	 5088.0	...
2474174	  752.5	  637.0	 5086.0	...
2474175	  752.6	  637.0	 5084.0	...
2474176	  752.5	  637.1	 5084.0	...
2474177	  752.4	  637.7	 5085.0	...
2474178	  752.3	  638.2	 5086.0	...
2474179	  752.3	  638.9	 5087.0	...
2474180	  752.6	  639.2	 5088.0	...
2474181	  752.9	  639.6	 5089.0	...
2474182	  753.1	  639.8	 5089.0	...
2474183	  753.1	  640.0	 5089.0	...
2474184	  753.2	  639.9	 5089.0	...
2474185	  753.3	  639.9	 5089.0	...
2474186	  753.5	  639.9	 5088.0	...
2474187	  753.7	  640.1	 5088.0	...
2474188	  753.8	  640.5	 5087.0	...
2474189	  753.7	  641.0	 5087.0	...
2474190	  753.5	  641.3	 5087.0	...
2474191	  753.4	  641.3	 5087.0	...
2474192	  753.7	  641.2	 5087.0	...
2474193	  753.9	  641.2	 5089.0	...
MSG	2474194 0000 _ Number Off
2474194	  754.2	  641.4	 5091.0	...
2474195	  754.2	  641.5	 5093.0	...
2474196	  754.2	  641.5	 5093.0	...
2474197	  754.2	  641.4	 5092.0	...
2474198	  754.0	  641.3	 5091.0	...
2474199	  753.6	  641.3	 5090.0	...
2474200	  753.2	  641.3	 5090.0	...
2474201	  753.1	  641.7	 5090.0	...
2474202	  753.0	  642.1	 5091.0	...
2474203	  753.1	  642.5	 5089.0	...
2474204	  753.1	  642.4	 5088.0	...
2474205	  753.2	  642.4	 5087.0	...
2474206	  753.3	  642.4	 5088.0	...
2474207	  753.5	  642.5	 5088.0	...
2474208	  753.6	  642.6	 5088.0	...
2474209	  753.7	  642.6	 5087.0	...
2474210	  754.0	  642.7	 5087.0	...
2474211	  754.0	  642.8	 5088.0	...
2474212	  754.0	  643.0	 5089.0	...
2474213	  754.0	  643.0	 5089.0	...
2474214	  754.3	  643.5	 5088.0	...
2474215	  754.6	  643.8	 5087.0	...
2474216	  754.9	  644.1	 5086.0	...
2474217	  754.7	  644.3	 5086.0	...
2474218	  754.4	  644.7	 5085.0	...
2474219	  754.3	  645.1	 5085.0	...
2474220	  754.4	  645.4	 5084.0	...
2474221	  753.6	  646.1	 5084.0	...
EFIX R   2472652	2474221	1570	  760.0	  624.1	   4950
SSACC R  2474222
2474222	  752.6	  646.8	 5083.0	...
2474223	  750.3	  647.2	 5084.0	...
2474224	  747.8	  647.4	 5084.0	...
2474225	  744.3	  647.2	 5084.0	...
2474226	  741.7	  646.6	 5085.0	...
2474227	  739.1	  646.2	 5087.0	...
2474228	  736.6	  646.5	 5086.0	...
2474229	  733.7	  647.0	 5082.0	...
2474230	  731.2	  647.3	 5079.0	...
ESACC R  2474222	2474230	9	  752.6	  646.8	  731.2	  647.3	   0.46	     54
SFIX R   2474231
2474231	  729.5	  647.3	 5079.0	...
2474232	  728.5	  647.2	 5080.0	...
2474233	  728.1	  647.0	 5081.0	...
2474234	  728.2	  646.9	 5083.0	...
2474235	  729.2	  646.6	 5082.0	...
2474236	  730.2	  645.9	 5081.0	...
2474237	  732.0	  644.9	 5080.0	...
2474238	  733.5	  644.1	 5080.0	...
2474239	  735.1	  643.5	 5080.0	...
2474240	  736.0	  643.2	 5080.0	...
2474241	  736.4	  642.8	 5080.0	...
2474242	  736.8	  642.6	 5081.0	...
2474243	  736.9	  642.3	 5083.0	...
2474244	  737.0	  642.1	 5085.0	...
2474245	  737.0	  641.9	 5083.0	...
2474246	  737.1	  641.7	 5081.0	...
2474247	  737.3	  641.5	 5078.0	...
2474248	  737.3	  641.3	 5078.0	...
2474249	  737.3	  641.4	 5080.0	...
2474250	  737.3	  641.8	 5084.0	...
2474251	  737.5	  642.2	 5088.0	...
2474252	  737.7	  642.3	 5091.0	...
2474253	  737.7	  642.7	 5091.0	...
2474254	  737.8	  643.1	 5091.0	...
2474255	  737.9	  643.4	 5090.0	...
2474256	  737.9	  643.4	 5090.0	...
2474257	  737.9	  643.5	 5091.0	...
2474258	  737.8	  643.6	 5092.0	...
2474259	  737.9	  643.6	 5091.0	...
2474260	  737.9	  644.3	 5090.0	...
2474261	  737.9	  644.9	 5089.0	...
2474262	  737.7	  645.7	 5088.0	...
2474263	  737.4	  646.0	 5088.0	...
2474264	  737.3	  645.7	 5087.0	...
2474265	  737.5	  645.2	 5087.0	...
2474266	  737.8	  644.9	 5087.0	...
2474267	  738.0	  645.2	 5087.0	...
2474268	  738.2	  645.8	 5086.0	...
2474269	  738.3	  646.3	 5086.0	...
2474270	  738.5	  646.4	 5087.0	...
2474271	  738.6	  646.2	 5088.0	...
2474272	  738.6	  645.9	 5087.0	...
2474273	  738.6	  645.7	 5087.0	...
2474274	  738.5	  645.7	 5086.0	...
2474275	  738.4	  645.8	 5086.0	...
2474276	  738.3	  645.9	 5085.0	...
2474277	  738.4	  646.2	 5084.0	...
2474278	  738.5	  646.5	 5083.0	...
2474279	  738.7	  646.8	 5087.0	...
2474280	  738.8	  646.7	 5090.0	...
2474281	  738.9	  647.0	 5089.0	...
2474282	  739.0	  647.4	 5086.0	...
2474283	  739.0	  647.9	 5083.0	...
2474284	  739.0	  648.0	 5084.0	...
2474285	  739.1	  648.1	 5086.0	...
2474286	  739.2	  648.1	 5087.0	...
2474287	  739.4	  648.1	 5088.0	...
2474288	  739.5	  648.3	 5088.0	...
2474289	  739.7	  648.4	 5089.0	...
2474290	  739.9	  648.2	 5090.0	...
2474291	  739.9	  647.8	 5091.0	...
2474292	  740.0	  647.3	 5090.0	...
2474293	  740.2	  647.1	 5090.0	...
2474294	  740.3	  647.0	 5090.0	...
2474295	  740.5	  647.6	 5087.0	...
2474296	  740.6	  648.3	 5085.0	...
2474297	  740.7	  648.6	 5087.0	...
2474298	  740.8	  648.2	 5091.0	...
2474299	  740.8	  648.4	 5094.0	...
2474300	  740.8	  649.1	 5092.0	...
2474301	  740.8	  649.8	 5091.0	...
2474302	  740.9	  649.8	 5091.0	...
2474303	  741.0	  649.7	 5091.0	...
2474304	  741.1	  649.7	 5090.0	...
2474305	  741.1	  649.5	 5091.0	...
2474306	  741.0	  649.4	 5091.0	...
2474307	  741.0	  649.2	 5091.0	...
2474308	  741.0	  648.8	 5092.0	...
2474309	  741.1	  648.6	 5093.0	...
2474310	  741.3	  648.9	 5094.0	...
2474311	  741.3	  649.6	 5094.0	...
2474312	  741.3	  650.5	 5093.0	...
2474313	  741.2	  650.7	 5091.0	...
2474314	  741.3	  651.0	 5093.0	...
2474315	  741.3	  651.1	 5097.0	...
2474316	  741.2	  651.1	 5101.0	...
2474317	  741.2	  650.9	 5102.0	...
2474318	  741.4	  651.2	 5103.0	...
2474319	  741.5	  651.7	 5102.0	...
2474320	  741.6	  652.1	 5099.0	...
2474321	  741.6	  651.5	 5097.0	...
2474322	  741.6	  650.9	 5097.0	...
2474323	  741.6	  650.5	 5098.0	...
2474324	  741.6	  650.8	 5099.0	...
2474325	  741.7	  651.2	 5099.0	...
2474326	  741.8	  651.4	 5103.0	...
2474327	  741.9	  651.3	 5106.0	...
2474328	  741.9	  651.2	 5110.0	...
2474329	  741.9	  651.1	 5110.0	...
2474330	  741.9	  651.1	 5111.0	...
2474331	  742.1	  651.2	 5112.0	...
2474332	  742.2	  651.3	 5112.0	...
2474333	  742.3	  651.6	 5114.0	...
2474334	  742.3	  651.9	 5116.0	...
2474335	  742.2	  652.0	 5118.0	...
2474336	  742.3	  652.1	 5117.0	...
2474337	  742.3	  652.1	 5116.0	...
2474338	  742.5	  652.2	 5116.0	...
2474339	  742.6	  652.7	 5117.0	...
2474340	  742.7	  653.1	 5117.0	...
2474341	  742.9	  653.1	 5120.0	...
2474342	  743.1	  652.9	 5122.0	...
2474343	  743.7	  652.6	 5124.0	...
2474344	  744.0	  652.6	 5123.0	...
2474345	  744.3	  652.7	 5123.0	...
2474346	  744.1	  653.0	 5123.0	...
2474347	  744.0	  653.2	 5124.0	...
2474348	  743.9	  653.3	 5125.0	...
2474349	  743.9	  653.2	 5126.0	...
2474350	  743.9	  653.2	 5126.0	...
2474351	  743.8	  653.3	 5125.0	...
2474352	  743.7	  653.2	 5124.0	...
2474353	  743.5	  653.2	 5127.0	...
2474354	  743.3	  653.1	 5129.0	...
2474355	  743.1	  653.3	 5129.0	...
2474356	  743.1	  653.3	 5126.0	...
2474357	  743.1	  653.2	 5121.0	...
2474358	  743.2	  653.1	 5120.0	...
2474359	  743.5	  653.0	 5120.0	...
2474360	  743.7	  653.0	 5123.0	...
2474361	  743.8	  653.1	 5125.0	...
2474362	  743.7	  652.9	 5126.0	...
2474363	  743.6	  652.6	 5127.0	...
2474364	  743.6	  652.5	 5127.0	...
2474365	  743.6	  652.5	 5128.0	...
2474366	  743.7	  652.6	 5129.0	...
2474367	  743.8	  652.5	 5129.0	...
2474368	  743.8	  652.4	 5129.0	...
2474369	  743.6	  652.0	 5129.0	...
2474370	  743.4	  651.5	 5129.0	...
2474371	  743.2	  651.2	 5131.0	...
2474372	  743.0	  651.2	 5134.0	...
2474373	  742.9	  651.3	 5137.0	...
2474374	  742.9	  651.4	 5138.0	...
2474375	  743.0	  651.7	 5138.0	...
2474376	  743.1	  652.1	 5137.0	...
2474377	  743.1	  652.4	 5136.0	...
2474378	  743.4	  652.5	 5137.0	...
2474379	  743.8	  652.5	 5138.0	...
2474380	  743.7	  652.6	 5140.0	...
2474381	  743.2	  652.5	 5139.0	...
2474382	  742.8	  652.3	 5139.0	...
2474383	  742.8	  652.0	 5138.0	...
2474384	  742.7	  651.8	 5138.0	...
2474385	  742.6	  651.8	 5138.0	...
2474386	  743.0	  651.9	 5139.0	...
2474387	  743.4	  652.3	 5139.0	...
2474388	  743.9	  652.7	 5140.0	...
2474389	  743.9	  653.0	 5141.0	...
2474390	  743.8	  652.8	 5143.0	...
2474391	  743.8	  652.7	 5144.0	...
2474392	  743.5	  652.6	 5144.0	...
2474393	  743.1	  652.5	 5144.0	...
2474394	  743.2	  652.3	 5143.0	...
2474395	  743.6	  652.0	 5142.0	...
2474396	  743.8	  652.1	 5141.0	...
2474397	  743.5	  652.3	 5140.0	...
2474398	  743.1	  652.1	 5143.0	...
2474399	  743.2	  651.8	 5146.0	...
2474400	  743.4	  651.5	 5150.0	...
2474401	  743.7	  651.7	 5148.0	...
2474402	  743.9	  652.0	 5145.0	...
2474403	  744.0	  652.0	 5142.0	...
2474404	  744.0	  651.5	 5143.0	...
2474405	  743.7	  651.0	 5143.0	...
2474406	  743.4	  651.1	 5144.0	...
2474407	  743.2	  651.4	 5143.0	...
2474408	  743.6	  651.7	 5145.0	...
MSG	2474409 0000 _ Number On
2474409	  743.8	  651.6	 5146.0	...
2474410	  743.9	  651.6	 5146.0	...
2474411	  744.0	  651.7	 5147.0	...
2474412	  744.1	  651.9	 5153.0	...
2474413	  744.1	  652.0	 5158.0	...
2474414	  743.9	  651.9	 5162.0	...
2474415	  743.8	  651.7	 5162.0	...
2474416	  743.6	  651.3	 5161.0	...
2474417	  743.4	  651.1	 5161.0	...
2474418	  743.1	  650.9	 5161.0	...
2474419	  743.0	  650.8	 5162.0	...
2474420	  742.8	  650.6	 5162.0	...
2474421	  742.6	  650.4	 5161.0	...
2474422	  742.5	  650.5	 5161.0	...
2474423	  742.9	  650.4	 5162.0	...
2474424	  743.4	  650.3	 5162.0	...
2474425	  743.7	  650.2	 5162.0	...
2474426	  743.5	  650.3	 5162.0	...
2474427	  743.4	  650.3	 5163.0	...
2474428	  743.1	  650.4	 5164.0	...
2474429	  742.9	  650.4	 5165.0	...
2474430	  742.7	  650.4	 5165.0	...
2474431	  742.6	  649.8	 5166.0	...
2474432	  742.6	  649.1	 5167.0	...
2474433	  742.7	  648.2	 5167.0	...
2474434	  742.7	  647.9	 5169.0	...
2474435	  742.7	  647.7	 5171.0	...
2474436	  742.5	  647.6	 5174.0	...
2474437	  742.5	  647.5	 5175.0	...
2474438	  742.9	  647.7	 5178.0	...
2474439	  743.3	  648.0	 5180.0	...
2474440	  743.8	  648.1	 5183.0	...
2474441	  743.8	  647.9	 5185.0	...
2474442	  743.8	  647.7	 5186.0	...
2474443	  743.4	  647.6	 5186.0	...
2474444	  743.0	  647.5	 5186.0	...
2474445	  742.7	  647.4	 5184.0	...
2474446	  742.8	  647.4	 5184.0	...
2474447	  742.9	  647.4	 5186.0	...
2474448	  743.0	  647.5	 5188.0	...
2474449	  743.1	  647.5	 5187.0	...
2474450	  743.2	  647.4	 5187.0	...
2474451	  743.6	  647.3	 5189.0	...
2474452	  743.9	  646.9	 5192.0	...
2474453	  744.1	  646.7	 5194.0	...
2474454	  744.0	  646.5	 5195.0	...
2474455	  744.0	  646.5	 5196.0	...
2474456	  743.9	  646.6	 5196.0	...
2474457	  743.9	  646.6	 5197.0	...
2474458	  743.8	  646.6	 5198.0	...
2474459	  743.7	  646.4	 5202.0	...
2474460	  743.5	  646.2	 5204.0	...
2474461	  743.4	  646.0	 5207.0	...
2474462	  743.3	  645.9	 5208.0	...
2474463	  743.3	  645.8	 5209.0	...
2474464	  743.2	  645.8	 5211.0	...
2474465	  743.1	  645.5	 5213.0	...
2474466	  743.0	  645.1	 5215.0	...
2474467	  742.9	  644.8	 5216.0	...
2474468	  743.1	  644.9	 5216.0	...
2474469	  743.4	  645.0	 5216.0	...
2474470	  743.6	  645.2	 5216.0	...
2474471	  743.6	  645.3	 5216.0	...
2474472	  743.7	  645.2	 5216.0	...
2474473	  743.8	  644.8	 5216.0	...
2474474	  743.8	  644.5	 5216.0	...
2474475	  743.7	  644.1	 5219.0	...
2474476	  743.6	  644.1	 5220.0	...
2474477	  743.5	  644.2	 5222.0	...
2474478	  743.5	  644.3	 5222.0	...
2474479	  743.5	  644.5	 5221.0	...
2474480	  743.6	  644.6	 5220.0	...
2474481	  743.6	  644.5	 5221.0	...
2474482	  743.6	  644.5	 5222.0	...
2474483	  743.6	  644.4	 5225.0	...
2474484	  743.6	  644.2	 5227.0	...
2474485	  743.6	  643.8	 5229.0	...
2474486	  743.6	  643.3	 5228.0	...
2474487	  743.7	  643.3	 5226.0	...
2474488	  743.6	  643.5	 5225.0	...
2474489	  743.4	  643.7	 5225.0	...
2474490	  743.3	  644.0	 5227.0	...
2474491	  743.3	  644.0	 5229.0	...
2474492	  743.2	  644.0	 5231.0	...
2474493	  743.3	  644.0	 5232.0	...
2474494	  743.5	  643.9	 5232.0	...
2474495	  743.7	  643.8	 5231.0	...
2474496	  743.8	  643.8	 5230.0	...
2474497	  743.9	  643.7	 5230.0	...
2474498	  744.0	  643.7	 5229.0	...
2474499	  743.9	  643.7	 5230.0	...
2474500	  743.8	  643.6	 5233.0	...
2474501	  743.8	  643.6	 5235.0	...
2474502	  743.9	  643.9	 5231.0	...
2474503	  743.8	  644.3	 5226.0	...
2474504	  743.7	  644.6	 5222.0	...
2474505	  743.6	  644.6	 5225.0	...
2474506	  743.6	  644.6	 5229.0	...
2474507	  743.7	  644.5	 5230.0	...
2474508	  744.0	  644.5	 5230.0	...
2474509	  744.2	  644.4	 5230.0	...
2474510	  744.0	  644.7	 5230.0	...
2474511	  743.8	  645.1	 5231.0	...
2474512	  743.6	  645.4	 5230.0	...
2474513	  743.6	  645.3	 5230.0	...
2474514	  743.6	  645.3	 5230.0	...
2474515	  743.7	  645.2	 5231.0	...
2474516	  743.7	  645.1	 5232.0	...
2474517	  743.8	  644.9	 5234.0	...
2474518	  743.9	  644.7	 5236.0	...
2474519	  743.8	  644.6	 5237.0	...
2474520	  743.7	  644.6	 5237.0	...
2474521	  743.8	  644.5	 5237.0	...
2474522	  744.0	  644.5	 5238.0	...
2474523	  744.2	  644.7	 5240.0	...
2474524	  744.2	  645.0	 5239.0	...
2474525	  744.1	  645.0	 5236.0	...
2474526	  743.8	  645.0	 5232.0	...
2474527	  743.5	  645.1	 5231.0	...
2474528	  743.2	  645.2	 5230.0	...
2474529	  743.2	  645.2	 5230.0	...
2474530	  743.1	  645.2	 5230.0	...
2474531	  743.2	  645.1	 5229.0	...
2474532	  743.3	  645.0	 5228.0	...
2474533	  743.4	  645.0	 5230.0	...
2474534	  743.4	  644.8	 5232.0	...
2474535	  743.2	  644.5	 5234.0	...
2474536	  742.9	  644.0	 5235.0	...
2474537	  742.7	  643.7	 5234.0	...
2474538	  742.6	  643.6	 5234.0	...
2474539	  742.6	  643.6	 5234.0	...
2474540	  742.7	  643.4	 5235.0	...
2474541	  742.8	  643.3	 5235.0	...
2474542	  742.8	  643.1	 5236.0	...
2474543	  742.8	  643.1	 5236.0	...
2474544	  742.9	  643.2	 5236.0	...
2474545	  742.9	  643.3	 5236.0	...
2474546	  742.9	  643.4	 5236.0	...
2474547	  743.1	  643.3	 5237.0	...
2474548	  743.3	  642.9	 5237.0	...
2474549	  743.3	  642.5	 5237.0	...
2474550	  743.1	  642.1	 5239.0	...
2474551	  743.0	  642.1	 5240.0	...
2474552	  742.9	  642.1	 5240.0	...
2474553	  742.8	  642.1	 5241.0	...
2474554	  742.5	  642.3	 5243.0	...
2474555	  742.2	  642.4	 5246.0	...
2474556	  742.1	  642.5	 5245.0	...
2474557	  742.2	  642.4	 5244.0	...
2474558	  742.2	  642.3	 5242.0	...
2474559	  742.3	  642.1	 5241.0	...
2474560	  742.8	  642.1	 5240.0	...
2474561	  743.4	  642.2	 5240.0	...
2474562	  743.6	  642.3	 5241.0	...
2474563	  743.2	  642.1	 5241.0	...
2474564	  742.8	  641.7	 5242.0	...
2474565	  742.8	  641.7	 5241.0	...
2474566	  742.8	  642.0	 5241.0	...
2474567	  742.8	  642.2	 5241.0	...
2474568	  742.7	  642.1	 5241.0	...
2474569	  742.6	  642.0	 5243.0	...
2474570	  742.7	  641.9	 5243.0	...
2474571	  742.8	  641.8	 5242.0	...
2474572	  743.0	  641.8	 5240.0	...
2474573	  743.2	  641.8	 5237.0	...
2474574	  743.2	  641.7	 5237.0	...
2474575	  743.2	  641.4	 5238.0	...
2474576	  743.1	  641.0	 5241.0	...
2474577	  743.0	  640.4	 5243.0	...
2474578	  743.3	  640.1	 5244.0	...
2474579	  743.6	  640.0	 5244.0	...
2474580	  743.8	  640.4	 5244.0	...
2474581	  743.6	  640.9	 5243.0	...
2474582	  743.4	  641.3	 5242.0	...
2474583	  743.3	  641.3	 5242.0	...
2474584	  743.1	  641.6	 5243.0	...
2474585	  742.9	  641.8	 5243.0	...
2474586	  742.8	  642.0	 5244.0	...
2474587	  742.9	  642.0	 5244.0	...
2474588	  743.0	  641.9	 5245.0	...
2474589	  743.0	  641.8	 5244.0	...
2474590	  742.9	  641.8	 5242.0	...
2474591	  742.8	  641.7	 5241.0	...
2474592	  743.0	  641.4	 5241.0	...
2474593	  743.4	  641.5	 5242.0	...
2474594	  743.8	  641.8	 5242.0	...
2474595	  743.8	  641.6	 5242.0	...
2474596	  743.6	  641.2	 5242.0	...
2474597	  743.4	  640.8	 5242.0	...
2474598	  743.2	  640.8	 5242.0	...
2474599	  743.2	  640.8	 5240.0	...
2474600	  743.2	  640.8	 5239.0	...
2474601	  743.1	  640.8	 5238.0	...
2474602	  743.0	  640.7	 5240.0	...
2474603	  743.1	  640.7	 5242.0	...
2474604	  743.3	  640.7	 5243.0	...
2474605	  743.2	  640.8	 5244.0	...
2474606	  743.1	  640.7	 5245.0	...
2474607	  743.1	  640.6	 5244.0	...
2474608	  743.3	  640.5	 5243.0	...
2474609	  743.5	  640.1	 5243.0	...
2474610	  743.5	  639.7	 5243.0	...
2474611	  743.7	  639.4	 5242.0	...
2474612	  743.8	  639.3	 5243.0	...
2474613	  743.7	  639.1	 5243.0	...
2474614	  743.5	  638.7	 5244.0	...
2474615	  743.3	  638.3	 5244.0	...
2474616	  743.1	  638.2	 5244.0	...
2474617	  743.0	  638.4	 5243.0	...
2474618	  742.9	  638.6	 5243.0	...
2474619	  742.9	  638.6	 5246.0	...
2474620	  743.1	  638.3	 5249.0	...
2474621	  743.2	  638.0	 5250.0	...
2474622	  743.5	  637.8	 5249.0	...
2474623	  743.6	  637.9	 5248.0	...
2474624	  743.8	  638.0	 5250.0	...
2474625	  743.8	  638.1	 5249.0	...
2474626	  743.9	  638.1	 5249.0	...
2474627	  744.0	  638.0	 5249.0	...
2474628	  743.7	  638.0	 5248.0	...
2474629	  743.4	  638.4	 5249.0	...
2474630	  743.1	  638.9	 5249.0	...
2474631	  743.0	  639.3	 5247.0	...
2474632	  742.9	  639.4	 5244.0	...
2474633	  742.7	  639.4	 5242.0	...
2474634	  743.1	  639.3	 5243.0	...
2474635	  743.4	  639.1	 5243.0	...
2474636	  743.7	  639.3	 5242.0	...
2474637	  743.9	  639.7	 5240.0	...
2474638	  744.0	  639.8	 5240.0	...
2474639	  744.0	  639.6	 5242.0	...
2474640	  743.5	  639.4	 5243.0	...
2474641	  743.1	  639.4	 5242.0	...
2474642	  742.9	  639.5	 5240.0	...
2474643	  743.1	  639.7	 5236.0	...
2474644	  743.3	  639.9	 5234.0	...
2474645	  743.7	  640.0	 5232.0	...
2474646	  743.8	  640.0	 5232.0	...
2474647	  744.0	  640.0	 5232.0	...
2474648	  744.0	  640.0	 5231.0	...
2474649	  744.0	  640.0	 5230.0	...
2474650	  743.9	  639.6	 5232.0	...
2474651	  743.9	  639.3	 5237.0	...
2474652	  743.8	  639.0	 5242.0	...
2474653	  743.8	  639.1	 5241.0	...
2474654	  743.8	  639.4	 5236.0	...
2474655	  743.8	  639.6	 5235.0	...
2474656	  743.8	  639.2	 5239.0	...
2474657	  743.8	  638.6	 5243.0	...
2474658	  743.7	  638.1	 5244.0	...
2474659	  743.7	  638.1	 5243.0	...
2474660	  743.7	  638.1	 5241.0	...
2474661	  743.7	  638.0	 5238.0	...
2474662	  743.6	  638.0	 5237.0	...
2474663	  743.5	  637.6	 5236.0	...
2474664	  743.4	  637.3	 5235.0	...
2474665	  743.4	  636.9	 5234.0	...
2474666	  743.4	  637.0	 5233.0	...
2474667	  743.4	  637.1	 5233.0	...
2474668	  743.5	  637.2	 5233.0	...
2474669	  743.5	  637.3	 5233.0	...
2474670	  743.5	  637.2	 5233.0	...
2474671	  743.4	  637.0	 5231.0	...
2474672	  743.3	  637.0	 5230.0	...
2474673	  743.3	  636.9	 5230.0	...
2474674	  743.3	  636.7	 5231.0	...
2474675	  743.4	  636.6	 5233.0	...
2474676	  743.5	  636.5	 5234.0	...
2474677	  743.7	  636.8	 5233.0	...
2474678	  743.8	  637.0	 5233.0	...
2474679	  743.6	  637.2	 5233.0	...
2474680	  743.4	  637.2	 5233.0	...
2474681	  743.2	  637.2	 5234.0	...
2474682	  743.3	  637.0	 5234.0	...
2474683	  743.4	  636.9	 5233.0	...
2474684	  743.3	  636.8	 5233.0	...
2474685	  743.5	  636.7	 5231.0	...
2474686	  743.7	  636.6	 5231.0	...
2474687	  744.1	  636.5	 5232.0	...
2474688	  744.2	  636.3	 5235.0	...
2474689	  744.2	  636.1	 5237.0	...
2474690	  744.0	  636.0	 5237.0	...
2474691	  743.8	  636.0	 5238.0	...
2474692	  743.7	  636.0	 5235.0	...
2474693	  743.7	  636.0	 5232.0	...
2474694	  743.7	  636.0	 5229.0	...
2474695	  743.7	  636.0	 5230.0	...
2474696	  743.9	  635.9	 5229.0	...
2474697	  744.0	  636.2	 5229.0	...
2474698	  744.2	  636.4	 5226.0	...
2474699	  744.3	  636.8	 5225.0	...
2474700	  744.3	  636.8	 5224.0	...
2474701	  744.3	  636.9	 5223.0	...
2474702	  744.3	  636.8	 5223.0	...
2474703	  744.2	  636.6	 5223.0	...
2474704	  744.1	  636.4	 5223.0	...
2474705	  744.0	  636.3	 5223.0	...
2474706	  744.4	  636.1	 5223.0	...
2474707	  744.8	  635.9	 5221.0	...
2474708	  745.2	  635.8	 5219.0	...
2474709	  745.2	  635.8	 5218.0	...
2474710	  745.1	  635.8	 5218.0	...
2474711	  745.1	  635.8	 5219.0	...
2474712	  745.1	  635.8	 5221.0	...
2474713	  745.0	  635.8	 5225.0	...
2474714	  744.9	  636.0	 5228.0	...
2474715	  744.7	  636.2	 5225.0	...
2474716	  744.7	  636.5	 5221.0	...
2474717	  744.6	  636.6	 5220.0	...
2474718	  744.4	  636.5	 5225.0	...
2474719	  744.5	  636.2	 5229.0	...
2474720	  744.8	  636.0	 5231.0	...
2474721	  745.0	  636.0	 5230.0	...
2474722	  745.1	  636.0	 5228.0	...
2474723	  745.2	  636.0	 5225.0	...
2474724	  745.3	  636.0	 5223.0	...
MSG	2474725 0000 _ Number Off
2474725	  745.4	  636.0	 5223.0	...
2474726	  745.3	  636.1	 5223.0	...
2474727	  745.2	  636.2	 5223.0	...
2474728	  745.1	  636.4	 5222.0	...
2474729	  745.1	  636.5	 5220.0	...
2474730	  745.0	  636.4	 5219.0	...
2474731	  744.9	  636.2	 5219.0	...
2474732	  744.7	  636.2	 5219.0	...
2474733	  744.5	  636.4	 5219.0	...
2474734	  744.4	  636.7	 5220.0	...
2474735	  744.5	  636.9	 5219.0	...
2474736	  744.6	  637.1	 5217.0	...
2474737	  744.7	  637.1	 5216.0	...
2474738	  744.8	  637.2	 5215.0	...
2474739	  744.9	  637.1	 5214.0	...
2474740	  744.9	  637.1	 5216.0	...
2474741	  745.0	  637.1	 5217.0	...
2474742	  745.0	  637.0	 5219.0	...
2474743	  745.1	  636.9	 5218.0	...
2474744	  745.2	  637.2	 5218.0	...
2474745	  745.3	  637.4	 5215.0	...
2474746	  745.4	  637.7	 5213.0	...
2474747	  745.4	  637.8	 5209.0	...
2474748	  745.5	  638.0	 5209.0	...
2474749	  745.7	  638.2	 5211.0	...
2474750	  745.8	  638.1	 5213.0	...
2474751	  745.9	  637.9	 5214.0	...
2474752	  745.8	  637.7	 5214.0	...
2474753	  745.8	  637.6	 5211.0	...
2474754	  745.8	  637.5	 5209.0	...
2474755	  745.7	  637.3	 5207.0	...
2474756	  745.6	  637.0	 5207.0	...
2474757	  745.5	  636.9	 5209.0	...
2474758	  745.8	  637.0	 5209.0	...
2474759	  746.2	  636.9	 5209.0	...
2474760	  746.2	  636.7	 5209.0	...
2474761	  745.9	  636.5	 5207.0	...
2474762	  745.6	  636.5	 5205.0	...
2474763	  745.6	  636.5	 5205.0	...
2474764	  745.4	  636.6	 5207.0	...
2474765	  745.3	  636.6	 5208.0	...
2474766	  745.3	  636.5	 5208.0	...
2474767	  745.6	  636.6	 5208.0	...
2474768	  745.8	  636.9	 5208.0	...
2474769	  745.9	  637.6	 5205.0	...
2474770	  746.0	  638.2	 5203.0	...
2474771	  746.4	  638.6	 5201.0	...
2474772	  746.7	  638.6	 5201.0	...
2474773	  746.9	  638.6	 5201.0	...
2474774	  746.9	  638.8	 5200.0	...
2474775	  747.0	  638.4	 5199.0	...
2474776	  747.0	  637.9	 5197.0	...
2474777	  747.0	  637.5	 5195.0	...
2474778	  747.4	  637.4	 5194.0	...
2474779	  747.9	  637.3	 5195.0	...
2474780	  749.0	  637.1	 5195.0	...
2474781	  749.6	  636.8	 5194.0	...
2474782	  750.4	  636.6	 5193.0	...
2474783	  750.7	  636.4	 5191.0	...
2474784	  751.7	  636.2	 5192.0	...
2474785	  752.4	  635.9	 5195.0	...
2474786	  753.6	  635.4	 5198.0	...
2474787	  754.0	  635.0	 5198.0	...
2474788	  754.6	  634.7	 5198.0	...
2474789	  754.8	  634.6	 5199.0	...
2474790	  755.1	  634.6	 5199.0	...
2474791	  755.4	  634.4	 5197.0	...
2474792	  755.5	  634.2	 5195.0	...
2474793	  755.4	  633.9	 5194.0	...
2474794	  755.4	  633.6	 5195.0	...
2474795	  755.4	  633.5	 5195.0	...
2474796	  755.1	  633.6	 5194.0	...
2474797	  754.8	  633.6	 5192.0	...
2474798	  754.5	  633.6	 5191.0	...
2474799	  754.5	  633.6	 5191.0	...
2474800	  754.3	  633.7	 5191.0	...
2474801	  754.2	  634.1	 5191.0	...
2474802	  754.0	  634.4	 5190.0	...
2474803	  754.1	  634.6	 5188.0	...
2474804	  754.1	  634.6	 5186.0	...
2474805	  754.2	  634.4	 5184.0	...
2474806	  754.3	  634.3	 5185.0	...
2474807	  754.2	  634.3	 5187.0	...
2474808	  754.0	  634.7	 5188.0	...
2474809	  753.8	  635.0	 5189.0	...
2474810	  753.8	  634.9	 5189.0	...
2474811	  753.9	  634.6	 5188.0	...
2474812	  753.9	  634.3	 5187.0	...
2474813	  753.8	  634.1	 5187.0	...
2474814	  753.7	  634.0	 5188.0	...
2474815	  753.6	  634.0	 5187.0	...
2474816	  753.6	  634.0	 5185.0	...
2474817	  753.6	  634.1	 5186.0	...
2474818	  753.7	  634.2	 5190.0	...
2474819	  753.7	  634.3	 5194.0	...
2474820	  753.7	  634.1	 5195.0	...
2474821	  753.7	  634.0	 5195.0	...
2474822	  753.7	  633.7	 5192.0	...
2474823	  753.8	  633.5	 5189.0	...
2474824	  753.9	  633.3	 5186.0	...
2474825	  754.1	  633.4	 5186.0	...
2474826	  754.1	  633.5	 5186.0	...
2474827	  754.1	  633.6	 5186.0	...
2474828	  754.1	  633.7	 5185.0	...
2474829	  754.0	  633.7	 5184.0	...
2474830	  754.0	  633.9	 5182.0	...
2474831	  754.0	  634.1	 5180.0	...
2474832	  754.2	  634.3	 5179.0	...
2474833	  754.3	  634.3	 5178.0	...
2474834	  754.5	  634.2	 5176.0	...
2474835	  754.4	  634.2	 5173.0	...
2474836	  754.3	  634.3	 5170.0	...
2474837	  754.2	  634.3	 5170.0	...
2474838	  754.3	  634.6	 5170.0	...
2474839	  754.3	  634.8	 5170.0	...
2474840	  754.3	  635.2	 5169.0	...
2474841	  754.4	  635.2	 5169.0	...
2474842	  754.5	  635.2	 5170.0	...
2474843	  754.5	  635.1	 5169.0	...
2474844	  754.4	  635.1	 5168.0	...
2474845	  754.3	  635.3	 5166.0	...
2474846	  754.3	  635.5	 5164.0	...
2474847	  754.4	  635.7	 5162.0	...
2474848	  754.5	  635.5	 5161.0	...
2474849	  754.6	  635.4	 5161.0	...
2474850	  754.6	  635.3	 5160.0	...
2474851	  754.6	  635.4	 5160.0	...
2474852	  754.3	  635.5	 5159.0	...
2474853	  754.0	  635.7	 5159.0	...
2474854	  753.7	  635.7	 5157.0	...
2474855	  753.8	  635.6	 5153.0	...
2474856	  753.8	  635.4	 5149.0	...
2474857	  753.8	  635.1	 5148.0	...
2474858	  753.9	  635.2	 5149.0	...
2474859	  754.1	  635.6	 5148.0	...
2474860	  754.2	  636.2	 5146.0	...
2474861	  754.4	  636.3	 5144.0	...
2474862	  754.7	  636.5	 5143.0	...
2474863	  754.9	  636.5	 5143.0	...
2474864	  754.9	  636.7	 5143.0	...
2474865	  754.9	  636.7	 5143.0	...
2474866	  754.8	  636.8	 5143.0	...
2474867	  754.4	  636.9	 5144.0	...
2474868	  754.0	  636.9	 5144.0	...
2474869	  754.1	  636.8	 5145.0	...
2474870	  754.4	  636.6	 5146.0	...
2474871	  754.7	  636.6	 5147.0	...
2474872	  754.8	  636.5	 5147.0	...
2474873	  754.7	  636.2	 5145.0	...
2474874	  754.5	  636.0	 5143.0	...
2474875	  754.2	  635.8	 5142.0	...
2474876	  754.1	  635.9	 5143.0	...
2474877	  753.7	  636.1	 5141.0	...
2474878	  753.4	  636.1	 5139.0	...
2474879	  753.2	  636.1	 5136.0	...
2474880	  753.3	  636.1	 5136.0	...
2474881	  753.5	  636.2	 5136.0	...
2474882	  753.6	  636.5	 5136.0	...
2474883	  753.6	  636.9	 5136.0	...
2474884	  753.6	  637.1	 5135.0	...
2474885	  753.7	  637.0	 5133.0	...
2474886	  753.8	  636.7	 5132.0	...
2474887	  753.7	  636.6	 5133.0	...
2474888	  753.5	  636.6	 5134.0	...
2474889	  753.4	  636.6	 5132.0	...
2474890	  753.5	  636.6	 5130.0	...
2474891	  753.4	  636.6	 5128.0	...
2474892	  753.3	  636.5	 5131.0	...
2474893	  753.2	  636.4	 5133.0	...
2474894	  753.3	  636.3	 5136.0	...
2474895	  753.4	  636.3	 5137.0	...
2474896	  753.5	  636.4	 5137.0	...
2474897	  753.5	  636.4	 5137.0	...
2474898	  753.6	  636.4	 5137.0	...
2474899	  753.6	  636.3	 5136.0	...
2474900	  753.5	  636.1	 5137.0	...
2474901	  753.5	  635.9	 5137.0	...
2474902	  753.5	  635.7	 5134.0	...
2474903	  753.7	  635.5	 5132.0	...
2474904	  753.9	  635.5	 5129.0	...
2474905	  754.0	  635.5	 5131.0	...
2474906	  753.9	  635.5	 5131.0	...
2474907	  753.7	  635.4	 5129.0	...
2474908	  753.6	  635.3	 5126.0	...
2474909	  753.6	  635.2	 5125.0	...
2474910	  753.6	  635.2	 5126.0	...
2474911	  753.6	  635.2	 5127.0	...
2474912	  753.7	  635.1	 5123.0	...
2474913	  753.8	  635.1	 5120.0	...
2474914	  753.9	  635.1	 5116.0	...
2474915	  753.7	  635.1	 5116.0	...
2474916	  753.4	  635.0	 5117.0	...
2474917	  753.2	  635.1	 5119.0	...
2474918	  753.3	  635.3	 5120.0	...
2474919	  753.4	  635.5	 5120.0	...
2474920	  753.4	  635.5	 5121.0	...
2474921	  753.4	  635.5	 5121.0	...
2474922	  753.3	  635.6	 5121.0	...
2474923	  753.0	  635.8	 5122.0	...
2474924	  752.7	  635.6	 5124.0	...
2474925	  752.6	  635.4	 5127.0	...
2474926	  752.6	  635.2	 5128.0	...
2474927	  752.8	  635.2	 5127.0	...
2474928	  752.9	  635.3	 5126.0	...
2474929	  753.1	  635.4	 5125.0	...
2474930	  753.0	  635.3	 5124.0	...
2474931	  752.8	  635.1	 5123.0	...
2474932	  752.6	  635.0	 5121.0	...
2474933	  752.3	  635.1	 5117.0	...
2474934	  752.2	  635.0	 5114.0	...
2474935	  752.1	  634.8	 5112.0	...
2474936	  752.1	  634.5	 5112.0	...
2474937	  752.1	  634.3	 5113.0	...
2474938	  752.2	  634.1	 5113.0	...
2474939	  752.2	  633.9	 5111.0	...
2474940	  752.0	  633.9	 5109.0	...
2474941	  751.8	  634.0	 5108.0	...
2474942	  751.6	  634.0	 5110.0	...
2474943	  751.6	  634.1	 5112.0	...
2474944	  751.6	  634.2	 5112.0	...
2474945	  751.9	  634.3	 5112.0	...
2474946	  752.1	  634.3	 5112.0	...
2474947	  752.3	  634.3	 5111.0	...
2474948	  752.3	  634.4	 5106.0	...
2474949	  752.2	  634.6	 5102.0	...
2474950	  751.8	  635.0	 5098.0	...
2474951	  751.4	  635.2	 5098.0	...
2474952	  751.4	  635.2	 5099.0	...
2474953	  751.5	  635.1	 5100.0	...
2474954	  751.7	  635.1	 5102.0	...
2474955	  751.7	  635.4	 5101.0	...
2474956	  751.5	  635.9	 5098.0	...
2474957	  751.3	  636.2	 5096.0	...
2474958	  751.0	  636.2	 5097.0	...
2474959	  751.0	  636.2	 5099.0	...
2474960	  751.3	  636.2	 5101.0	...
2474961	  751.6	  636.4	 5101.0	...
2474962	  751.8	  636.6	 5102.0	...
2474963	  751.4	  636.9	 5102.0	...
2474964	  751.0	  637.0	 5102.0	...
2474965	  750.8	  636.9	 5102.0	...
2474966	  750.9	  636.4	 5102.0	...
2474967	  751.0	  636.1	 5100.0	...
2474968	  751.1	  635.9	 5098.0	...
2474969	  751.3	  635.9	 5099.0	...
2474970	  751.4	  636.0	 5101.0	...
2474971	  751.5	  635.8	 5103.0	...
2474972	  751.4	  635.5	 5103.0	...
2474973	  751.3	  635.3	 5105.0	...
2474974	  751.2	  635.3	 5106.0	...
2474975	  751.4	  635.2	 5107.0	...
2474976	  751.6	  634.7	 5107.0	...
2474977	  752.0	  634.1	 5107.0	...
2474978	  752.0	  633.8	 5106.0	...
2474979	  752.2	  634.1	 5106.0	...
2474980	  752.2	  633.8	 5104.0	...
2474981	  751.8	  633.2	 5103.0	...
2474982	  751.3	  632.6	 5105.0	...
2474983	  750.9	  632.6	 5108.0	...
2474984	  750.9	  632.6	 5111.0	...
2474985	  750.9	  632.7	 5113.0	...
2474986	  750.9	  632.4	 5115.0	...
2474987	  750.8	  632.1	 5114.0	...
2474988	  750.8	  631.7	 5109.0	...
2474989	  750.8	  631.6	 5105.0	...
2474990	  750.9	  631.6	 5107.0	...
2474991	  751.1	  631.7	 5110.0	...
2474992	  751.1	  631.9	 5113.0	...
2474993	  750.9	  632.0	 5114.0	...
2474994	  750.7	  632.0	 5114.0	...
2474995	  750.6	  632.1	 5113.0	...
2474996	  750.5	  632.3	 5113.0	...
2474997	  750.4	  632.4	 5112.0	...
2474998	  750.3	  632.5	 5111.0	...
2474999	  750.3	  632.5	 5110.0	...
2475000	  750.3	  632.3	 5111.0	...
2475001	  750.3	  632.0	 5112.0	...
2475002	  750.4	  631.7	 5113.0	...
2475003	  750.4	  631.7	 5113.0	...
2475004	  750.4	  631.8	 5113.0	...
2475005	  750.5	  631.8	 5115.0	...
2475006	  750.7	  631.8	 5118.0	...
2475007	  750.8	  631.7	 5120.0	...
2475008	  750.9	  631.2	 5122.0	...
2475009	  750.9	  630.7	 5123.0	...
2475010	  750.9	  630.3	 5125.0	...
2475011	  751.0	  630.4	 5127.0	...
2475012	  750.5	  630.5	 5128.0	...
2475013	  750.0	  630.5	 5127.0	...
2475014	  749.7	  630.2	 5127.0	...
2475015	  750.0	  629.8	 5126.0	...
2475016	  750.5	  630.0	 5126.0	...
2475017	  750.7	  630.5	 5125.0	...
2475018	  750.7	  631.0	 5122.0	...
2475019	  750.7	  631.0	 5119.0	...
2475020	  750.7	  630.9	 5116.0	...
2475021	  750.7	  631.0	 5115.0	...
2475022	  750.7	  631.1	 5116.0	...
2475023	  750.6	  631.1	 5117.0	...
2475024	  750.5	  631.2	 5116.0	...
2475025	  750.5	  631.4	 5115.0	...
2475026	  750.7	  631.5	 5115.0	...
2475027	  750.9	  631.5	 5116.0	...
2475028	  750.9	  631.8	 5115.0	...
2475029	  750.8	  632.2	 5112.0	...
2475030	  750.9	  633.1	 5111.0	...
2475031	  751.2	  633.6	 5112.0	...
2475032	  751.5	  634.0	 5113.0	...
2475033	  751.5	  633.9	 5116.0	...
2475034	  751.5	  633.8	 5119.0	...
2475035	  751.4	  634.1	 5116.0	...
2475036	  751.4	  634.8	 5106.0	...
2475037	  751.4	  635.5	 5097.0	...
2475038	  751.6	  635.8	 5092.0	...
2475039	  751.8	  635.9	 5090.0	...
2475040	  752.1	  637.1	 5088.0	...
2475041	  752.4	  638.4	 5086.0	...
2475042	  752.6	  640.3	 5083.0	...
2475043	  752.9	  641.4	 5081.0	...
EFIX R   2474231	2475043	813	  746.0	  640.9	   5170
SSACC R  2475044
2475044	  753.2	  642.6	 5078.0	...
2475045	  753.5	  643.6	 5073.0	...
2475046	  753.7	  645.0	 5063.0	...
2475047	  753.9	  647.2	 5053.0	...
2475048	  754.2	  649.5	 5045.0	...
2475049	  754.4	  651.1	 5038.0	...
2475050	  754.6	  652.8	 5031.0	...
2475051	  754.7	  654.6	 5022.0	...
2475052	  754.6	  657.6	 5012.0	...
2475053	  754.6	  661.0	 5003.0	...
2475054	  754.8	  663.8	 4996.0	...
2475055	  755.0	  666.5	 4988.0	...
2475056	  755.1	  669.3	 4977.0	...
2475057	  755.4	  673.7	 4962.0	...
2475058	  755.7	  677.7	 4946.0	...
2475059	  755.4	  683.0	 4923.0	...
2475060	  755.1	  688.8	 4901.0	...
2475061	  754.6	  695.4	 4879.0	...
2475062	  754.5	  703.4	 4854.0	...
2475063	  754.3	  710.7	 4831.0	...
2475064	  754.7	  720.1	 4795.0	...
2475065	  755.5	  729.9	 4760.0	...
2475066	  756.4	  742.3	 4712.0	...
2475067	  757.7	  757.7	 4663.0	...
2475068	  759.1	  773.8	 4604.0	...
2475069	  760.7	  791.5	 4540.0	...
2475070	  762.3	  809.4	 4470.0	...
2475071	  764.4	  829.4	 4394.0	...
2475072	  766.3	  850.1	 4317.0	...
2475073	  768.3	  871.9	 4234.0	...
2475074	  769.3	  895.2	 4153.0	...
2475075	  770.7	  919.9	 4062.0	...
2475076	  771.9	  946.4	 3964.0	...
2475077	  773.6	  973.7	 3860.0	...
2475078	  774.8	 1003.0	 3753.0	...
2475079	  776.3	 1034.0	 3644.0	...
2475080	  778.5	 1066.3	 3523.0	...
2475081	  780.5	 1101.5	 3392.0	...
2475082	  781.7	 1137.6	 3259.0	...
2475083	  782.2	 1176.3	 3119.0	...
2475084	  780.8	 1216.8	 2977.0	...
2475085	  779.3	 1245.1	 2877.0	...
2475086	  777.6	 1259.8	 2827.0	...
2475087	  777.6	 1259.8	 2827.0	...
SBLINK R 2475088
2475088	   .	   .	    0.0	...
2475089	   .	   .	    0.0	...
2475090	   .	   .	    0.0	...
2475091	   .	   .	    0.0	...
2475092	   .	   .	    0.0	...
2475093	   .	   .	    0.0	...
2475094	   .	   .	    0.0	...
2475095	   .	   .	    0.0	...
2475096	   .	   .	    0.0	...
2475097	   .	   .	    0.0	...
2475098	   .	   .	    0.0	...
2475099	   .	   .	    0.0	...
2475100	   .	   .	    0.0	...
2475101	   .	   .	    0.0	...
2475102	   .	   .	    0.0	...
2475103	   .	   .	    0.0	...
2475104	   .	   .	    0.0	...
2475105	   .	   .	    0.0	...
2475106	   .	   .	    0.0	...
2475107	   .	   .	    0.0	...
2475108	   .	   .	    0.0	...
2475109	   .	   .	    0.0	...
2475110	   .	   .	    0.0	...
2475111	   .	   .	    0.0	...
2475112	   .	   .	    0.0	...
2475113	   .	   .	    0.0	...
2475114	   .	   .	    0.0	...
2475115	   .	   .	    0.0	...
2475116	   .	   .	    0.0	...
2475117	   .	   .	    0.0	...
2475118	   .	   .	    0.0	...
2475119	   .	   .	    0.0	...
2475120	   .	   .	    0.0	...
2475121	   .	   .	    0.0	...
2475122	   .	   .	    0.0	...
2475123	   .	   .	    0.0	...
2475124	   .	   .	    0.0	...
2475125	   .	   .	    0.0	...
2475126	   .	   .	    0.0	...
2475127	   .	   .	    0.0	...
2475128	   .	   .	    0.0	...
2475129	   .	   .	    0.0	...
2475130	   .	   .	    0.0	...
2475131	   .	   .	    0.0	...
2475132	   .	   .	    0.0	...
2475133	   .	   .	    0.0	...
2475134	   .	   .	    0.0	...
2475135	   .	   .	    0.0	...
2475136	   .	   .	    0.0	...
2475137	   .	   .	    0.0	...
2475138	   .	   .	    0.0	...
2475139	   .	   .	    0.0	...
2475140	   .	   .	    0.0	...
2475141	   .	   .	    0.0	...
2475142	   .	   .	    0.0	...
2475143	   .	   .	    0.0	...
2475144	   .	   .	    0.0	...
2475145	   .	   .	    0.0	...
2475146	   .	   .	    0.0	...
2475147	   .	   .	    0.0	...
2475148	   .	   .	    0.0	...
2475149	   .	   .	    0.0	...
2475150	   .	   .	    0.0	...
2475151	   .	   .	    0.0	...
2475152	   .	   .	    0.0	...
2475153	   .	   .	    0.0	...
2475154	   .	   .	    0.0	...
2475155	   .	   .	    0.0	...
2475156	   .	   .	    0.0	...
2475157	   .	   .	    0.0	...
2475158	   .	   .	    0.0	...
2475159	   .	   .	    0.0	...
2475160	   .	   .	    0.0	...
2475161	   .	   .	    0.0	...
2475162	   .	   .	    0.0	...
2475163	   .	   .	    0.0	...
2475164	   .	   .	    0.0	...
2475165	   .	   .	    0.0	...
2475166	   .	   .	    0.0	...
2475167	   .	   .	    0.0	...
2475168	   .	   .	    0.0	...
2475169	   .	   .	    0.0	...
2475170	   .	   .	    0.0	...
2475171	   .	   .	    0.0	...
2475172	   .	   .	    0.0	...
2475173	   .	   .	    0.0	...
2475174	   .	   .	    0.0	...
2475175	   .	   .	    0.0	...
2475176	   .	   .	    0.0	...
2475177	   .	   .	    0.0	...
2475178	   .	   .	    0.0	...
2475179	   .	   .	    0.0	...
2475180	   .	   .	    0.0	...
2475181	   .	   .	    0.0	...
2475182	   .	   .	    0.0	...
2475183	   .	   .	    0.0	...
2475184	   .	   .	    0.0	...
2475185	   .	   .	    0.0	...
2475186	   .	   .	    0.0	...
2475187	   .	   .	    0.0	...
2475188	   .	   .	    0.0	...
2475189	   .	   .	    0.0	...
2475190	   .	   .	    0.0	...
2475191	   .	   .	    0.0	...
2475192	   .	   .	    0.0	...
2475193	   .	   .	    0.0	...
2475194	   .	   .	    0.0	...
2475195	   .	   .	    0.0	...
2475196	   .	   .	    0.0	...
2475197	   .	   .	    0.0	...
2475198	   .	   .	    0.0	...
2475199	   .	   .	    0.0	...
2475200	   .	   .	    0.0	...
2475201	   .	   .	    0.0	...
2475202	   .	   .	    0.0	...
2475203	   .	   .	    0.0	...
2475204	   .	   .	    0.0	...
2475205	   .	   .	    0.0	...
2475206	   .	   .	    0.0	...
2475207	   .	   .	    0.0	...
2475208	   .	   .	    0.0	...
2475209	   .	   .	    0.0	...
2475210	   .	   .	    0.0	...
2475211	   .	   .	    0.0	...
2475212	   .	   .	    0.0	...
2475213	   .	   .	    0.0	...
2475214	   .	   .	    0.0	...
2475215	   .	   .	    0.0	...
2475216	   .	   .	    0.0	...
2475217	   .	   .	    0.0	...
2475218	   .	   .	    0.0	...
2475219	   .	   .	    0.0	...
2475220	   .	   .	    0.0	...
2475221	   .	   .	    0.0	...
2475222	   .	   .	    0.0	...
2475223	   .	   .	    0.0	...
2475224	   .	   .	    0.0	...
2475225	   .	   .	    0.0	...
2475226	   .	   .	    0.0	...
2475227	   .	   .	    0.0	...
2475228	   .	   .	    0.0	...
2475229	   .	   .	    0.0	...
2475230	   .	   .	    0.0	...
2475231	   .	   .	    0.0	...
2475232	   .	   .	    0.0	...
2475233	   .	   .	    0.0	...
2475234	   .	   .	    0.0	...
2475235	   .	   .	    0.0	...
2475236	   .	   .	    0.0	...
2475237	   .	   .	    0.0	...
2475238	   .	   .	    0.0	...
2475239	   .	   .	    0.0	...
2475240	   .	   .	    0.0	...
2475241	   .	   .	    0.0	...
2475242	   .	   .	    0.0	...
2475243	   .	   .	    0.0	...
2475244	   .	   .	    0.0	...
2475245	   .	   .	    0.0	...
2475246	   .	   .	    0.0	...
2475247	   .	   .	    0.0	...
2475248	   .	   .	    0.0	...
2475249	   .	   .	    0.0	...
2475250	   .	   .	    0.0	...
2475251	   .	   .	    0.0	...
2475252	   .	   .	    0.0	...
2475253	   .	   .	    0.0	...
2475254	   .	   .	    0.0	...
2475255	   .	   .	    0.0	...
2475256	   .	   .	    0.0	...
2475257	   .	   .	    0.0	...
2475258	   .	   .	    0.0	...
2475259	   .	   .	    0.0	...
2475260	   .	   .	    0.0	...
2475261	   .	   .	    0.0	...
2475262	   .	   .	    0.0	...
2475263	   .	   .	    0.0	...
2475264	   .	   .	    0.0	...
2475265	   .	   .	    0.0	...
2475266	   .	   .	    0.0	...
2475267	   .	   .	    0.0	...
2475268	   .	   .	    0.0	...
2475269	   .	   .	    0.0	...
2475270	   .	   .	    0.0	...
2475271	   .	   .	    0.0	...
2475272	   .	   .	    0.0	...
2475273	   .	   .	    0.0	...
2475274	   .	   .	    0.0	...
2475275	   .	   .	    0.0	...
2475276	   .	   .	    0.0	...
2475277	   .	   .	    0.0	...
2475278	   .	   .	    0.0	...
2475279	   .	   .	    0.0	...
2475280	   .	   .	    0.0	...
2475281	   .	   .	    0.0	...
2475282	   .	   .	    0.0	...
2475283	   .	   .	    0.0	...
2475284	   .	   .	    0.0	...
2475285	   .	   .	    0.0	...
2475286	   .	   .	    0.0	...
2475287	   .	   .	    0.0	...
2475288	   .	   .	    0.0	...
2475289	   .	   .	    0.0	...
2475290	   .	   .	    0.0	...
2475291	   .	   .	    0.0	...
2475292	   .	   .	    0.0	...
2475293	   .	   .	    0.0	...
2475294	   .	   .	    0.0	...
2475295	   .	   .	    0.0	...
2475296	   .	   .	    0.0	...
2475297	   .	   .	    0.0	...
2475298	   .	   .	    0.0	...
2475299	   .	   .	    0.0	...
2475300	   .	   .	    0.0	...
2475301	   .	   .	    0.0	...
2475302	   .	   .	    0.0	...
2475303	   .	   .	    0.0	...
2475304	   .	   .	    0.0	...
2475305	   .	   .	    0.0	...
2475306	   .	   .	    0.0	...
2475307	   .	   .	    0.0	...
2475308	   .	   .	    0.0	...
2475309	   .	   .	    0.0	...
2475310	   .	   .	    0.0	...
2475311	   .	   .	    0.0	...
2475312	   .	   .	    0.0	...
2475313	   .	   .	    0.0	...
2475314	   .	   .	    0.0	...
2475315	   .	   .	    0.0	...
EBLINK R 2475088	2475315	228
2475316	  817.6	 1248.3	 2721.0	...
2475317	  817.6	 1248.3	 2721.0	...
2475318	  817.1	 1247.7	 2725.0	...
2475319	  816.4	 1244.7	 2735.0	...
2475320	  815.6	 1239.9	 2750.0	...
2475321	  814.9	 1234.0	 2766.0	...
2475322	  814.1	 1227.9	 2787.0	...
2475323	  814.1	 1222.6	 2808.0	...
2475324	  814.1	 1217.1	 2828.0	...
2475325	  814.2	 1212.4	 2846.0	...
2475326	  813.5	 1207.1	 2861.0	...
2475327	  812.8	 1201.2	 2882.0	...
2475328	  812.6	 1196.3	 2898.0	...
2475329	  812.3	 1190.0	 2920.0	...
2475330	  812.1	 1184.6	 2937.0	...
2475331	  811.9	 1178.5	 2956.0	...
2475332	  812.0	 1172.9	 2973.0	...
2475333	  812.2	 1168.2	 2991.0	...
2475334	  812.0	 1162.8	 3010.0	...
2475335	  811.3	 1157.8	 3027.0	...
2475336	  810.6	 1152.1	 3046.0	...
2475337	  809.9	 1146.8	 3062.0	...
2475338	  809.6	 1141.3	 3080.0	...
2475339	  809.6	 1135.0	 3102.0	...
2475340	  809.7	 1129.2	 3123.0	...
2475341	  809.5	 1123.1	 3145.0	...
2475342	  809.4	 1117.8	 3163.0	...
2475343	  809.6	 1112.0	 3180.0	...
2475344	  809.7	 1107.1	 3196.0	...
2475345	  809.6	 1102.3	 3212.0	...
2475346	  809.6	 1096.8	 3232.0	...
2475347	  809.6	 1090.9	 3254.0	...
2475348	  809.4	 1084.2	 3273.0	...
2475349	  809.0	 1078.7	 3291.0	...
2475350	  808.7	 1072.8	 3308.0	...
2475351	  808.7	 1067.7	 3328.0	...
2475352	  808.7	 1061.9	 3348.0	...
2475353	  808.6	 1056.7	 3365.0	...
2475354	  808.4	 1051.3	 3383.0	...
2475355	  808.4	 1046.1	 3398.0	...
2475356	  808.7	 1041.5	 3415.0	...
2475357	  808.9	 1036.4	 3430.0	...
2475358	  809.0	 1031.5	 3448.0	...
2475359	  808.8	 1026.1	 3462.0	...
2475360	  808.6	 1021.6	 3480.0	...
2475361	  808.1	 1017.0	 3498.0	...
2475362	  807.5	 1012.2	 3515.0	...
2475363	  807.1	 1007.4	 3530.0	...
2475364	  806.9	 1002.6	 3546.0	...
2475365	  806.9	  997.6	 3564.0	...
2475366	  806.7	  992.8	 3578.0	...
2475367	  807.2	  987.9	 3596.0	...
2475368	  807.7	  983.3	 3613.0	...
2475369	  808.2	  978.5	 3629.0	...
2475370	  807.9	  973.7	 3641.0	...
2475371	  807.8	  969.6	 3655.0	...
2475372	  807.5	  965.1	 3667.0	...
2475373	  807.1	  960.1	 3686.0	...
2475374	  806.9	  955.2	 3702.0	...
2475375	  806.9	  950.4	 3721.0	...
2475376	  806.9	  946.4	 3736.0	...
2475377	  806.5	  941.2	 3751.0	...
2475378	  806.9	  936.5	 3763.0	...
2475379	  807.5	  931.8	 3778.0	...
2475380	  808.2	  928.0	 3789.0	...
2475381	  808.0	  923.9	 3803.0	...
ESACC R  2475044	2475381	338	  753.2	  642.6	  808.0	  923.9	   6.12	   3270
SFIX R   2475382
2475382	  807.7	  920.3	 3811.0	...
2475383	  807.4	  916.2	 3824.0	...
2475384	  807.0	  912.8	 3834.0	...
2475385	  806.6	  908.2	 3852.0	...
2475386	  806.3	  904.8	 3867.0	...
2475387	  806.1	  900.5	 3879.0	...
2475388	  805.8	  897.3	 3888.0	...
2475389	  805.5	  893.8	 3893.0	...
2475390	  805.6	  889.9	 3904.0	...
2475391	  805.7	  886.4	 3913.0	...
2475392	  805.7	  881.9	 3927.0	...
2475393	  805.3	  878.5	 3936.0	...
2475394	  804.8	  874.6	 3948.0	...
2475395	  804.4	  871.6	 3959.0	...
2475396	  804.7	  867.3	 3972.0	...
2475397	  805.2	  863.6	 3984.0	...
2475398	  805.5	  859.7	 3992.0	...
2475399	  805.1	  856.9	 4000.0	...
2475400	  804.9	  853.2	 4009.0	...
2475401	  804.8	  849.1	 4018.0	...
2475402	  804.9	  845.4	 4029.0	...
2475403	  805.0	  842.0	 4035.0	...
2475404	  805.4	  839.0	 4047.0	...
2475405	  805.9	  836.0	 4052.0	...
2475406	  806.0	  833.1	 4062.0	...
2475407	  805.8	  830.3	 4067.0	...
2475408	  805.3	  826.4	 4079.0	...
2475409	  804.9	  823.4	 4087.0	...
2475410	  804.6	  820.5	 4098.0	...
2475411	  804.5	  818.7	 4106.0	...
2475412	  804.3	  815.9	 4112.0	...
2475413	  804.5	  813.6	 4115.0	...
2475414	  804.5	  810.5	 4121.0	...
2475415	  804.6	  808.0	 4127.0	...
2475416	  804.5	  805.1	 4139.0	...
2475417	  804.5	  803.0	 4147.0	...
2475418	  804.4	  800.9	 4154.0	...
2475419	  804.2	  798.6	 4159.0	...
2475420	  804.0	  796.6	 4162.0	...
2475421	  803.9	  794.3	 4167.0	...
2475422	  803.8	  792.5	 4170.0	...
2475423	  803.8	  790.3	 4173.0	...
2475424	  803.9	  788.4	 4178.0	...
2475425	  804.0	  785.9	 4186.0	...
2475426	  804.0	  783.5	 4194.0	...
2475427	  803.9	  781.2	 4198.0	...
2475428	  803.9	  779.8	 4201.0	...
2475429	  803.8	  778.7	 4205.0	...
2475430	  803.6	  777.2	 4213.0	...
2475431	  803.0	  775.2	 4219.0	...
2475432	  802.6	  772.9	 4226.0	...
2475433	  802.3	  771.4	 4230.0	...
2475434	  802.2	  769.2	 4235.0	...
2475435	  802.2	  767.1	 4242.0	...
2475436	  802.0	  764.1	 4246.0	...
2475437	  801.8	  762.3	 4254.0	...
2475438	  801.4	  759.7	 4259.0	...
2475439	  801.1	  757.8	 4268.0	...
2475440	  800.8	  755.5	 4274.0	...
2475441	  800.7	  754.0	 4281.0	...
2475442	  800.4	  751.1	 4285.0	...
2475443	  800.3	  748.5	 4288.0	...
2475444	  800.3	  745.9	 4291.0	...
2475445	  800.4	  744.2	 4298.0	...
2475446	  800.3	  742.0	 4304.0	...
2475447	  800.2	  740.1	 4313.0	...
2475448	  800.0	  738.6	 4320.0	...
2475449	  799.6	  737.0	 4326.0	...
2475450	  799.4	  735.5	 4327.0	...
2475451	  799.1	  733.5	 4326.0	...
2475452	  799.1	  732.5	 4327.0	...
2475453	  798.9	  730.6	 4331.0	...
2475454	  798.8	  729.4	 4336.0	...
2475455	  798.6	  726.8	 4341.0	...
2475456	  798.6	  725.3	 4346.0	...
2475457	  798.5	  723.4	 4350.0	...
2475458	  798.5	  722.7	 4351.0	...
2475459	  798.4	  721.7	 4353.0	...
2475460	  798.3	  720.3	 4361.0	...
2475461	  798.1	  718.2	 4369.0	...
2475462	  797.9	  716.6	 4376.0	...
2475463	  797.7	  715.2	 4377.0	...
2475464	  797.9	  713.8	 4377.0	...
2475465	  798.1	  712.4	 4378.0	...
2475466	  798.5	  711.2	 4382.0	...
2475467	  798.5	  709.9	 4385.0	...
2475468	  798.5	  708.6	 4389.0	...
2475469	  798.3	  707.1	 4389.0	...
2475470	  798.2	  706.5	 4389.0	...
2475471	  798.0	  705.8	 4389.0	...
2475472	  797.8	  705.0	 4393.0	...
2475473	  797.8	  704.0	 4399.0	...
2475474	  797.8	  703.1	 4405.0	...
2475475	  798.0	  702.5	 4406.0	...
2475476	  798.1	  701.6	 4406.0	...
2475477	  798.1	  700.9	 4406.0	...
2475478	  798.0	  700.3	 4409.0	...
2475479	  798.4	  699.6	 4412.0	...
2475480	  798.7	  698.7	 4415.0	...
2475481	  799.1	  697.9	 4414.0	...
2475482	  799.0	  697.4	 4413.0	...
2475483	  798.8	  696.8	 4414.0	...
2475484	  798.6	  695.8	 4414.0	...
2475485	  798.5	  695.1	 4415.0	...
2475486	  798.4	  694.8	 4415.0	...
2475487	  798.5	  694.0	 4416.0	...
2475488	  798.6	  693.2	 4416.0	...
2475489	  798.5	  692.0	 4417.0	...
2475490	  798.4	  691.7	 4418.0	...
2475491	  798.4	  691.2	 4418.0	...
2475492	  798.4	  690.3	 4419.0	...
2475493	  798.4	  689.4	 4420.0	...
2475494	  798.3	  688.4	 4421.0	...
2475495	  798.4	  688.1	 4421.0	...
2475496	  798.4	  687.2	 4422.0	...
2475497	  798.4	  686.4	 4425.0	...
2475498	  798.1	  685.9	 4429.0	...
2475499	  797.9	  686.0	 4433.0	...
2475500	  797.9	  685.9	 4434.0	...
2475501	  798.0	  684.9	 4436.0	...
2475502	  798.1	  683.6	 4438.0	...
2475503	  797.9	  682.3	 4440.0	...
2475504	  797.9	  682.1	 4441.0	...
2475505	  798.1	  682.0	 4444.0	...
2475506	  798.4	  681.3	 4447.0	...
2475507	  798.8	  680.5	 4450.0	...
2475508	  798.5	  679.7	 4452.0	...
2475509	  798.1	  679.2	 4454.0	...
2475510	  797.8	  678.6	 4455.0	...
2475511	  798.1	  677.7	 4457.0	...
2475512	  798.6	  676.5	 4459.0	...
2475513	  799.0	  675.5	 4463.0	...
2475514	  799.3	  674.5	 4465.0	...
2475515	  799.3	  673.7	 4467.0	...
2475516	  799.2	  672.8	 4468.0	...
2475517	  799.0	  671.7	 4468.0	...
2475518	  798.6	  671.1	 4468.0	...
2475519	  798.2	  670.0	 4470.0	...
2475520	  797.9	  668.8	 4473.0	...
2475521	  797.9	  667.5	 4476.0	...
2475522	  797.8	  666.8	 4476.0	...
2475523	  797.7	  666.7	 4476.0	...
2475524	  797.5	  666.5	 4479.0	...
2475525	  797.7	  665.5	 4483.0	...
2475526	  797.9	  664.4	 4489.0	...
2475527	  798.1	  663.2	 4493.0	...
2475528	  798.1	  662.5	 4496.0	...
2475529	  797.8	  661.2	 4496.0	...
2475530	  797.5	  660.2	 4496.0	...
2475531	  797.2	  659.4	 4500.0	...
2475532	  797.3	  658.7	 4503.0	...
2475533	  797.5	  658.2	 4506.0	...
2475534	  797.5	  657.6	 4506.0	...
2475535	  797.3	  657.8	 4506.0	...
2475536	  797.3	  657.8	 4507.0	...
2475537	  797.4	  656.9	 4512.0	...
2475538	  797.6	  655.9	 4515.0	...
2475539	  797.5	  654.7	 4518.0	...
2475540	  797.4	  654.4	 4518.0	...
2475541	  797.4	  653.7	 4518.0	...
2475542	  797.4	  653.4	 4518.0	...
2475543	  797.4	  653.0	 4519.0	...
2475544	  797.3	  652.6	 4522.0	...
2475545	  797.1	  652.0	 4525.0	...
2475546	  796.8	  651.3	 4526.0	...
2475547	  796.6	  651.0	 4527.0	...
2475548	  796.4	  650.9	 4528.0	...
2475549	  796.4	  650.9	 4529.0	...
2475550	  796.7	  650.5	 4531.0	...
2475551	  797.0	  650.0	 4532.0	...
2475552	  797.4	  649.4	 4534.0	...
2475553	  797.5	  649.3	 4533.0	...
2475554	  797.5	  649.4	 4531.0	...
2475555	  797.4	  649.5	 4530.0	...
2475556	  797.3	  649.6	 4529.0	...
2475557	  797.1	  649.6	 4530.0	...
2475558	  797.0	  649.6	 4532.0	...
2475559	  797.3	  648.9	 4534.0	...
2475560	  797.6	  648.1	 4535.0	...
2475561	  798.0	  647.2	 4539.0	...
2475562	  797.9	  646.7	 4544.0	...
2475563	  797.8	  646.1	 4548.0	...
2475564	  797.8	  645.7	 4548.0	...
2475565	  797.8	  645.4	 4547.0	...
2475566	  797.7	  644.6	 4546.0	...
2475567	  797.6	  643.9	 4546.0	...
2475568	  797.5	  642.1	 4550.0	...
2475569	  797.5	  641.0	 4553.0	...
2475570	  797.6	  639.8	 4559.0	...
2475571	  797.7	  639.7	 4561.0	...
2475572	  797.6	  639.4	 4563.0	...
2475573	  797.6	  639.0	 4563.0	...
2475574	  797.6	  638.4	 4563.0	...
2475575	  797.6	  638.2	 4563.0	...
2475576	  797.6	  637.9	 4564.0	...
2475577	  797.7	  637.7	 4566.0	...
2475578	  797.9	  637.4	 4568.0	...
2475579	  797.9	  636.9	 4570.0	...
2475580	  797.7	  636.6	 4569.0	...
2475581	  797.6	  636.3	 4568.0	...
2475582	  797.6	  636.1	 4567.0	...
2475583	  797.8	  635.9	 4565.0	...
2475584	  797.9	  636.0	 4564.0	...
2475585	  798.0	  636.0	 4564.0	...
2475586	  797.9	  636.0	 4565.0	...
2475587	  797.6	  635.9	 4565.0	...
2475588	  797.3	  636.0	 4566.0	...
2475589	  797.1	  636.4	 4567.0	...
2475590	  796.9	  636.9	 4567.0	...
2475591	  796.9	  637.1	 4567.0	...
2475592	  797.0	  636.8	 4567.0	...
2475593	  797.0	  636.3	 4568.0	...
2475594	  797.0	  635.9	 4569.0	...
2475595	  797.0	  635.6	 4570.0	...
2475596	  797.0	  635.4	 4571.0	...
2475597	  797.1	  635.3	 4573.0	...
2475598	  797.3	  635.2	 4575.0	...
2475599	  797.4	  634.9	 4577.0	...
2475600	  797.4	  634.7	 4578.0	...
2475601	  797.4	  634.5	 4578.0	...
2475602	  797.4	  634.3	 4578.0	...
2475603	  797.3	  634.0	 4579.0	...
2475604	  797.2	  633.6	 4580.0	...
2475605	  797.2	  633.4	 4582.0	...
2475606	  797.2	  633.1	 4583.0	...
2475607	  797.0	  632.5	 4586.0	...
2475608	  796.9	  632.0	 4589.0	...
2475609	  796.8	  631.7	 4587.0	...
2475610	  797.0	  631.9	 4584.0	...
2475611	  797.0	  632.0	 4581.0	...
2475612	  797.0	  632.1	 4582.0	...
2475613	  796.8	  632.1	 4583.0	...
2475614	  796.6	  631.7	 4584.0	...
2475615	  796.6	  631.4	 4587.0	...
2475616	  796.5	  631.1	 4591.0	...
2475617	  796.6	  631.2	 4591.0	...
2475618	  796.7	  630.9	 4588.0	...
2475619	  796.8	  630.5	 4589.0	...
2475620	  796.8	  630.1	 4593.0	...
2475621	  796.8	  630.1	 4597.0	...
2475622	  796.5	  630.1	 4596.0	...
2475623	  796.3	  630.1	 4595.0	...
2475624	  796.1	  630.3	 4594.0	...
2475625	  796.2	  630.5	 4596.0	...
2475626	  796.1	  630.4	 4598.0	...
2475627	  795.9	  630.1	 4601.0	...
2475628	  795.7	  629.9	 4602.0	...
2475629	  795.6	  629.9	 4600.0	...
2475630	  795.9	  629.8	 4598.0	...
2475631	  796.2	  629.5	 4596.0	...
2475632	  796.5	  629.3	 4596.0	...
2475633	  796.5	  629.0	 4597.0	...
2475634	  796.3	  628.7	 4598.0	...
2475635	  796.2	  628.5	 4600.0	...
2475636	  796.1	  628.3	 4601.0	...
2475637	  796.1	  628.3	 4604.0	...
2475638	  795.9	  628.0	 4608.0	...
2475639	  795.7	  627.7	 4611.0	...
2475640	  795.5	  627.4	 4612.0	...
2475641	  795.6	  627.3	 4612.0	...
2475642	  795.6	  627.1	 4612.0	...
2475643	  795.6	  626.8	 4612.0	...
2475644	  795.6	  626.5	 4614.0	...
2475645	  795.7	  626.4	 4615.0	...
2475646	  795.7	  626.0	 4617.0	...
2475647	  795.6	  625.8	 4617.0	...
2475648	  795.4	  625.5	 4617.0	...
2475649	  795.2	  625.6	 4617.0	...
2475650	  795.5	  625.5	 4617.0	...
2475651	  795.9	  625.1	 4618.0	...
2475652	  796.3	  624.6	 4620.0	...
2475653	  796.3	  623.8	 4622.0	...
2475654	  796.1	  623.3	 4625.0	...
2475655	  795.7	  623.0	 4628.0	...
2475656	  795.4	  623.0	 4629.0	...
2475657	  795.1	  623.1	 4630.0	...
2475658	  795.0	  622.8	 4631.0	...
2475659	  795.0	  622.1	 4631.0	...
2475660	  795.3	  621.4	 4632.0	...
2475661	  795.6	  621.0	 4634.0	...
2475662	  795.9	  620.9	 4635.0	...
2475663	  795.8	  620.6	 4635.0	...
2475664	  795.6	  620.3	 4637.0	...
2475665	  795.4	  620.0	 4640.0	...
2475666	  795.1	  620.5	 4642.0	...
2475667	  795.0	  621.1	 4643.0	...
2475668	  794.9	  621.6	 4643.0	...
2475669	  794.9	  621.6	 4644.0	...
2475670	  795.0	  621.6	 4644.0	...
2475671	  794.9	  621.6	 4645.0	...
2475672	  794.9	  621.5	 4646.0	...
2475673	  794.9	  621.4	 4648.0	...
2475674	  795.1	  621.2	 4649.0	...
2475675	  795.2	  621.1	 4650.0	...
2475676	  795.0	  621.1	 4650.0	...
2475677	  794.5	  620.8	 4649.0	...
2475678	  794.5	  620.4	 4649.0	...
2475679	  794.8	  620.0	 4648.0	...
2475680	  795.2	  620.0	 4646.0	...
2475681	  795.1	  620.1	 4645.0	...
2475682	  795.1	  620.1	 4645.0	...
2475683	  795.0	  620.2	 4645.0	...
2475684	  794.9	  620.1	 4644.0	...
2475685	  794.7	  620.0	 4644.0	...
2475686	  794.3	  619.9	 4644.0	...
2475687	  794.0	  619.8	 4644.0	...
2475688	  794.0	  619.7	 4644.0	...
2475689	  794.2	  619.7	 4646.0	...
2475690	  794.4	  619.6	 4647.0	...
2475691	  794.4	  619.3	 4651.0	...
2475692	  794.4	  619.1	 4653.0	...
2475693	  794.4	  618.9	 4655.0	...
2475694	  794.2	  618.7	 4656.0	...
2475695	  794.0	  618.1	 4656.0	...
2475696	  793.8	  617.5	 4655.0	...
2475697	  793.8	  617.1	 4655.0	...
2475698	  793.7	  617.1	 4654.0	...
2475699	  793.6	  617.0	 4653.0	...
2475700	  793.4	  617.1	 4653.0	...
2475701	  793.3	  617.1	 4651.0	...
2475702	  793.4	  617.2	 4650.0	...
2475703	  793.5	  617.0	 4648.0	...
2475704	  793.6	  616.8	 4647.0	...
2475705	  793.5	  616.9	 4649.0	...
2475706	  793.5	  616.9	 4652.0	...
2475707	  793.4	  616.9	 4656.0	...
2475708	  793.1	  617.0	 4657.0	...
2475709	  792.7	  617.2	 4659.0	...
2475710	  792.4	  617.2	 4655.0	...
2475711	  792.4	  617.1	 4650.0	...
2475712	  792.4	  616.9	 4647.0	...
2475713	  792.4	  616.6	 4648.0	...
2475714	  792.3	  616.0	 4653.0	...
2475715	  792.3	  615.5	 4656.0	...
2475716	  792.2	  615.1	 4659.0	...
2475717	  792.1	  615.1	 4660.0	...
2475718	  792.0	  615.0	 4660.0	...
2475719	  792.0	  614.9	 4660.0	...
2475720	  792.1	  614.7	 4659.0	...
2475721	  792.1	  614.3	 4659.0	...
2475722	  792.0	  613.8	 4659.0	...
2475723	  791.8	  613.4	 4660.0	...
2475724	  791.7	  613.0	 4660.0	...
2475725	  791.7	  612.6	 4660.0	...
2475726	  791.8	  612.3	 4660.0	...
2475727	  792.0	  612.6	 4660.0	...
2475728	  791.9	  613.0	 4659.0	...
2475729	  791.6	  613.1	 4658.0	...
2475730	  791.6	  612.7	 4658.0	...
2475731	  791.9	  612.2	 4659.0	...
2475732	  792.1	  611.7	 4660.0	...
2475733	  791.9	  611.8	 4660.0	...
2475734	  791.7	  612.0	 4660.0	...
2475735	  791.5	  612.2	 4659.0	...
2475736	  791.3	  612.4	 4659.0	...
2475737	  791.1	  612.5	 4657.0	...
2475738	  790.9	  612.5	 4657.0	...
2475739	  790.9	  612.4	 4656.0	...
2475740	  790.9	  612.1	 4656.0	...
2475741	  790.7	  611.9	 4655.0	...
2475742	  790.5	  611.6	 4656.0	...
2475743	  790.4	  611.5	 4653.0	...
2475744	  790.4	  611.2	 4650.0	...
2475745	  790.4	  610.9	 4651.0	...
2475746	  790.4	  610.6	 4654.0	...
2475747	  790.4	  610.6	 4656.0	...
2475748	  790.3	  610.6	 4654.0	...
2475749	  790.3	  610.8	 4654.0	...
2475750	  790.4	  610.8	 4656.0	...
2475751	  790.2	  610.9	 4658.0	...
2475752	  790.0	  610.8	 4659.0	...
2475753	  789.7	  610.8	 4659.0	...
2475754	  789.6	  610.8	 4656.0	...
2475755	  789.7	  610.7	 4654.0	...
2475756	  789.8	  610.4	 4652.0	...
2475757	  789.9	  610.1	 4652.0	...
2475758	  789.9	  609.9	 4653.0	...
2475759	  789.8	  609.9	 4654.0	...
2475760	  789.6	  610.1	 4653.0	...
2475761	  789.3	  609.9	 4651.0	...
2475762	  789.1	  609.7	 4650.0	...
2475763	  789.0	  609.4	 4651.0	...
2475764	  788.9	  609.4	 4652.0	...
2475765	  788.8	  609.4	 4653.0	...
2475766	  788.6	  609.0	 4654.0	...
2475767	  788.5	  608.6	 4655.0	...
2475768	  788.7	  608.3	 4655.0	...
2475769	  788.9	  608.3	 4653.0	...
2475770	  789.1	  608.2	 4652.0	...
2475771	  789.2	  608.3	 4649.0	...
2475772	  789.2	  608.4	 4649.0	...
2475773	  789.2	  608.0	 4650.0	...
2475774	  788.8	  607.6	 4651.0	...
2475775	  788.4	  607.2	 4652.0	...
2475776	  787.9	  607.2	 4651.0	...
2475777	  787.9	  607.0	 4649.0	...
2475778	  787.8	  606.6	 4647.0	...
2475779	  787.5	  606.2	 4650.0	...
2475780	  787.1	  605.7	 4655.0	...
2475781	  786.6	  605.3	 4654.0	...
2475782	  786.5	  604.9	 4648.0	...
2475783	  786.7	  604.8	 4644.0	...
2475784	  787.0	  604.7	 4646.0	...
2475785	  787.3	  604.4	 4646.0	...
2475786	  787.3	  604.1	 4645.0	...
2475787	  787.0	  603.5	 4645.0	...
2475788	  786.9	  603.1	 4644.0	...
2475789	  786.8	  602.8	 4643.0	...
2475790	  786.8	  602.7	 4642.0	...
2475791	  786.8	  602.8	 4642.0	...
2475792	  786.8	  602.9	 4643.0	...
2475793	  786.7	  603.1	 4641.0	...
2475794	  786.6	  603.2	 4640.0	...
2475795	  786.7	  603.1	 4638.0	...
2475796	  786.8	  602.5	 4638.0	...
2475797	  786.9	  602.0	 4641.0	...
2475798	  786.8	  601.5	 4645.0	...
2475799	  786.8	  601.3	 4646.0	...
2475800	  786.8	  601.1	 4644.0	...
2475801	  786.8	  600.6	 4642.0	...
2475802	  786.5	  600.3	 4641.0	...
2475803	  786.1	  600.0	 4641.0	...
2475804	  785.8	  600.0	 4641.0	...
2475805	  785.8	  600.0	 4639.0	...
2475806	  785.9	  599.9	 4636.0	...
2475807	  786.1	  599.7	 4633.0	...
2475808	  786.3	  599.6	 4633.0	...
2475809	  786.5	  599.5	 4634.0	...
2475810	  786.2	  599.6	 4636.0	...
2475811	  785.9	  599.7	 4638.0	...
2475812	  785.6	  599.6	 4639.0	...
2475813	  785.6	  599.2	 4640.0	...
2475814	  785.6	  598.8	 4639.0	...
2475815	  785.9	  598.6	 4639.0	...
2475816	  786.1	  598.6	 4639.0	...
2475817	  786.3	  598.6	 4638.0	...
2475818	  786.5	  598.5	 4637.0	...
2475819	  786.8	  598.2	 4636.0	...
2475820	  787.2	  597.7	 4635.0	...
2475821	  787.2	  597.3	 4633.0	...
2475822	  787.1	  596.9	 4630.0	...
2475823	  786.9	  596.8	 4629.0	...
2475824	  786.6	  596.6	 4628.0	...
2475825	  786.3	  596.7	 4627.0	...
2475826	  786.2	  596.7	 4628.0	...
2475827	  786.3	  596.7	 4628.0	...
2475828	  786.4	  596.8	 4627.0	...
2475829	  786.4	  596.8	 4626.0	...
2475830	  786.4	  596.8	 4625.0	...
2475831	  786.5	  596.8	 4622.0	...
2475832	  786.6	  597.0	 4620.0	...
2475833	  786.7	  597.3	 4618.0	...
2475834	  786.7	  597.6	 4619.0	...
2475835	  786.7	  597.7	 4619.0	...
2475836	  786.7	  597.7	 4616.0	...
2475837	  786.7	  597.4	 4615.0	...
2475838	  786.6	  597.2	 4614.0	...
2475839	  786.5	  596.9	 4612.0	...
2475840	  786.3	  597.1	 4610.0	...
2475841	  786.0	  597.2	 4608.0	...
2475842	  785.8	  597.3	 4608.0	...
2475843	  785.5	  597.4	 4609.0	...
2475844	  785.2	  597.3	 4610.0	...
2475845	  784.9	  597.1	 4610.0	...
2475846	  784.8	  596.9	 4609.0	...
2475847	  784.8	  596.9	 4608.0	...
2475848	  785.1	  597.0	 4608.0	...
2475849	  785.5	  597.1	 4606.0	...
2475850	  785.8	  597.2	 4604.0	...
2475851	  785.8	  597.2	 4602.0	...
2475852	  785.8	  597.2	 4600.0	...
2475853	  785.9	  597.1	 4596.0	...
2475854	  785.9	  596.8	 4594.0	...
2475855	  785.9	  596.4	 4592.0	...
2475856	  785.4	  596.2	 4590.0	...
2475857	  784.9	  595.9	 4588.0	...
2475858	  784.4	  595.8	 4586.0	...
2475859	  784.5	  595.8	 4585.0	...
2475860	  784.5	  596.0	 4585.0	...
2475861	  784.5	  596.2	 4585.0	...
2475862	  784.3	  596.2	 4586.0	...
2475863	  784.2	  596.2	 4587.0	...
2475864	  784.1	  596.1	 4588.0	...
2475865	  784.1	  595.8	 4588.0	...
2475866	  784.3	  595.4	 4588.0	...
2475867	  784.5	  595.0	 4584.0	...
2475868	  784.5	  594.7	 4580.0	...
2475869	  784.5	  594.6	 4579.0	...
2475870	  784.5	  594.7	 4582.0	...
2475871	  784.5	  594.7	 4581.0	...
2475872	  784.6	  594.8	 4578.0	...
2475873	  784.5	  595.0	 4574.0	...
2475874	  784.4	  595.2	 4573.0	...
2475875	  784.3	  595.3	 4574.0	...
2475876	  784.2	  595.2	 4574.0	...
2475877	  784.0	  595.1	 4574.0	...
2475878	  783.9	  594.7	 4573.0	...
2475879	  783.9	  594.5	 4573.0	...
2475880	  783.8	  594.2	 4575.0	...
2475881	  783.8	  594.1	 4577.0	...
2475882	  783.7	  593.8	 4575.0	...
2475883	  783.6	  593.5	 4574.0	...
2475884	  783.5	  593.4	 4573.0	...
2475885	  783.4	  593.2	 4576.0	...
2475886	  783.3	  593.2	 4574.0	...
2475887	  783.2	  593.3	 4571.0	...
2475888	  783.1	  593.8	 4567.0	...
2475889	  783.1	  594.2	 4566.0	...
2475890	  783.2	  594.2	 4564.0	...
2475891	  783.3	  593.8	 4563.0	...
2475892	  783.4	  593.5	 4563.0	...
2475893	  783.3	  593.5	 4563.0	...
2475894	  783.2	  593.6	 4564.0	...
2475895	  783.0	  593.6	 4564.0	...
2475896	  782.8	  593.6	 4564.0	...
2475897	  782.9	  594.0	 4562.0	...
2475898	  782.9	  594.5	 4560.0	...
2475899	  782.9	  595.3	 4558.0	...
2475900	  782.8	  595.5	 4559.0	...
2475901	  782.8	  595.4	 4557.0	...
2475902	  782.7	  595.0	 4556.0	...
2475903	  782.7	  594.7	 4554.0	...
2475904	  783.0	  594.6	 4554.0	...
2475905	  783.3	  594.5	 4554.0	...
2475906	  783.6	  594.2	 4554.0	...
2475907	  783.6	  594.1	 4552.0	...
2475908	  783.5	  594.0	 4549.0	...
2475909	  783.6	  594.0	 4547.0	...
2475910	  783.7	  594.1	 4547.0	...
2475911	  783.7	  594.1	 4546.0	...
2475912	  783.7	  594.2	 4544.0	...
2475913	  783.7	  594.1	 4543.0	...
2475914	  783.7	  594.0	 4544.0	...
2475915	  783.9	  593.9	 4543.0	...
2475916	  783.9	  593.5	 4541.0	...
2475917	  784.0	  593.2	 4539.0	...
2475918	  784.0	  593.1	 4539.0	...
2475919	  784.1	  593.6	 4539.0	...
2475920	  784.2	  594.0	 4535.0	...
2475921	  784.2	  594.3	 4532.0	...
2475922	  784.2	  594.5	 4528.0	...
2475923	  784.4	  594.6	 4529.0	...
2475924	  784.7	  594.6	 4528.0	...
2475925	  784.9	  594.5	 4527.0	...
2475926	  784.8	  594.6	 4526.0	...
2475927	  784.8	  594.8	 4526.0	...
2475928	  784.9	  595.0	 4524.0	...
2475929	  784.9	  595.1	 4522.0	...
2475930	  784.9	  595.1	 4521.0	...
2475931	  784.9	  595.1	 4521.0	...
2475932	  784.8	  595.0	 4519.0	...
2475933	  784.8	  595.0	 4517.0	...
2475934	  784.7	  595.1	 4515.0	...
2475935	  784.5	  595.5	 4515.0	...
2475936	  784.2	  595.9	 4516.0	...
2475937	  784.2	  595.8	 4516.0	...
2475938	  784.4	  595.3	 4515.0	...
2475939	  784.4	  594.9	 4513.0	...
2475940	  784.3	  595.0	 4511.0	...
2475941	  784.2	  595.2	 4511.0	...
2475942	  784.3	  595.4	 4512.0	...
2475943	  784.3	  595.7	 4513.0	...
2475944	  784.3	  596.1	 4513.0	...
2475945	  784.3	  596.4	 4512.0	...
2475946	  784.5	  596.3	 4512.0	...
2475947	  785.1	  596.3	 4513.0	...
2475948	  785.6	  596.5	 4511.0	...
2475949	  785.8	  596.7	 4509.0	...
MSG	2475950 0000 _ Number On
2475950	  785.5	  596.8	 4507.0	...
2475951	  785.2	  596.8	 4507.0	...
2475952	  785.1	  596.8	 4508.0	...
2475953	  784.7	  596.9	 4507.0	...
2475954	  784.3	  597.1	 4507.0	...
2475955	  784.0	  597.2	 4508.0	...
2475956	  784.0	  597.3	 4508.0	...
2475957	  784.5	  597.2	 4509.0	...
2475958	  784.9	  597.1	 4510.0	...
2475959	  785.3	  596.9	 4510.0	...
2475960	  785.3	  596.8	 4511.0	...
2475961	  785.0	  596.8	 4511.0	...
2475962	  784.8	  596.8	 4511.0	...
2475963	  784.7	  596.8	 4511.0	...
2475964	  784.8	  596.7	 4510.0	...
2475965	  785.0	  596.6	 4510.0	...
2475966	  785.0	  596.5	 4510.0	...
2475967	  784.9	  596.8	 4510.0	...
2475968	  784.8	  597.3	 4510.0	...
2475969	  785.0	  597.8	 4511.0	...
2475970	  785.2	  597.8	 4510.0	...
2475971	  785.5	  597.8	 4510.0	...
2475972	  785.0	  597.9	 4510.0	...
2475973	  784.5	  598.1	 4511.0	...
EFIX R   2475382	2475973	592	  793.0	  647.7	   4515
SSACC R  2475974
2475974	  782.7	  598.6	 4510.0	...
2475975	  780.9	  599.0	 4508.0	...
2475976	  778.2	  599.2	 4510.0	...
2475977	  775.9	  599.2	 4514.0	...
2475978	  773.4	  599.6	 4514.0	...
2475979	  770.1	  600.4	 4510.0	...
2475980	  766.4	  600.8	 4505.0	...
2475981	  762.1	  601.0	 4504.0	...
2475982	  758.9	  601.5	 4504.0	...
2475983	  756.8	  602.4	 4504.0	...
2475984	  754.7	  603.4	 4506.0	...
2475985	  752.5	  603.9	 4509.0	...
ESACC R  2475974	2475985	12	  782.7	  598.6	  752.5	  603.9	   0.65	     64
SFIX R   2475986
2475986	  750.8	  603.8	 4508.0	...
2475987	  749.6	  603.6	 4504.0	...
2475988	  749.0	  603.3	 4499.0	...
2475989	  748.6	  603.4	 4498.0	...
2475990	  748.8	  603.4	 4502.0	...
2475991	  749.4	  603.1	 4506.0	...
2475992	  750.1	  602.4	 4507.0	...
2475993	  751.3	  601.8	 4507.0	...
2475994	  752.1	  601.2	 4506.0	...
2475995	  752.7	  601.1	 4506.0	...
2475996	  753.1	  601.0	 4506.0	...
2475997	  753.9	  600.1	 4508.0	...
2475998	  754.7	  599.3	 4510.0	...
2475999	  755.2	  598.6	 4513.0	...
2476000	  755.0	  598.2	 4512.0	...
2476001	  754.8	  597.6	 4512.0	...
2476002	  754.7	  597.0	 4512.0	...
2476003	  755.0	  597.0	 4513.0	...
2476004	  755.2	  596.6	 4514.0	...
2476005	  755.5	  596.1	 4515.0	...
2476006	  755.6	  595.7	 4517.0	...
2476007	  755.7	  595.8	 4517.0	...
2476008	  755.8	  596.0	 4518.0	...
2476009	  755.9	  596.3	 4516.0	...
2476010	  756.0	  596.4	 4515.0	...
2476011	  756.0	  596.5	 4513.0	...
2476012	  756.1	  596.8	 4512.0	...
2476013	  756.2	  597.2	 4514.0	...
2476014	  756.3	  597.4	 4516.0	...
2476015	  756.4	  597.3	 4519.0	...
2476016	  756.1	  597.2	 4519.0	...
2476017	  755.7	  597.3	 4520.0	...
2476018	  755.5	  597.4	 4520.0	...
2476019	  755.7	  597.5	 4520.0	...
2476020	  755.7	  597.7	 4518.0	...
2476021	  755.6	  597.8	 4515.0	...
2476022	  755.4	  598.0	 4514.0	...
2476023	  755.2	  598.0	 4515.0	...
2476024	  755.0	  598.0	 4516.0	...
2476025	  755.2	  597.7	 4516.0	...
2476026	  755.3	  597.4	 4516.0	...
2476027	  755.3	  597.1	 4516.0	...
2476028	  755.3	  597.6	 4516.0	...
2476029	  755.3	  598.0	 4516.0	...
2476030	  755.3	  598.1	 4519.0	...
2476031	  755.3	  597.7	 4522.0	...
2476032	  755.5	  597.5	 4521.0	...
2476033	  755.8	  597.6	 4518.0	...
2476034	  756.0	  597.8	 4515.0	...
2476035	  756.2	  597.8	 4515.0	...
2476036	  756.2	  597.8	 4516.0	...
2476037	  756.1	  597.6	 4517.0	...
2476038	  756.0	  597.4	 4516.0	...
2476039	  755.9	  597.4	 4515.0	...
2476040	  755.8	  597.4	 4514.0	...
2476041	  755.9	  597.5	 4514.0	...
2476042	  756.0	  597.6	 4515.0	...
2476043	  756.1	  597.6	 4515.0	...
2476044	  756.1	  597.5	 4514.0	...
2476045	  756.1	  597.2	 4511.0	...
2476046	  756.1	  597.0	 4509.0	...
2476047	  756.0	  596.8	 4507.0	...
2476048	  756.0	  596.7	 4507.0	...
2476049	  756.1	  597.1	 4508.0	...
2476050	  756.2	  597.5	 4508.0	...
2476051	  756.6	  597.5	 4508.0	...
2476052	  756.9	  597.0	 4507.0	...
2476053	  757.0	  596.3	 4507.0	...
2476054	  756.9	  596.2	 4507.0	...
2476055	  756.8	  596.5	 4507.0	...
2476056	  756.7	  597.0	 4508.0	...
2476057	  756.7	  597.6	 4508.0	...
2476058	  756.6	  597.7	 4506.0	...
2476059	  756.7	  597.7	 4505.0	...
2476060	  756.8	  597.7	 4503.0	...
2476061	  756.9	  598.0	 4503.0	...
2476062	  756.9	  598.3	 4505.0	...
2476063	  757.1	  598.3	 4506.0	...
2476064	  757.2	  598.1	 4509.0	...
2476065	  757.3	  598.0	 4510.0	...
2476066	  757.2	  598.1	 4512.0	...
2476067	  757.1	  598.4	 4513.0	...
2476068	  757.1	  598.9	 4513.0	...
2476069	  757.5	  599.5	 4514.0	...
2476070	  757.8	  599.8	 4515.0	...
2476071	  758.0	  599.8	 4516.0	...
2476072	  757.9	  599.9	 4516.0	...
2476073	  758.1	  600.1	 4516.0	...
2476074	  758.3	  600.4	 4517.0	...
2476075	  758.6	  600.5	 4519.0	...
2476076	  758.6	  600.6	 4521.0	...
2476077	  758.6	  600.5	 4523.0	...
2476078	  758.6	  600.5	 4523.0	...
2476079	  758.4	  600.5	 4524.0	...
2476080	  758.3	  600.4	 4525.0	...
2476081	  758.1	  600.3	 4526.0	...
2476082	  758.0	  600.1	 4527.0	...
2476083	  758.4	  599.9	 4528.0	...
2476084	  758.9	  599.8	 4528.0	...
2476085	  759.3	  600.0	 4528.0	...
2476086	  759.1	  600.2	 4528.0	...
2476087	  758.9	  600.5	 4528.0	...
2476088	  759.1	  600.6	 4529.0	...
2476089	  759.2	  601.0	 4529.0	...
2476090	  759.3	  601.2	 4529.0	...
2476091	  759.4	  601.4	 4528.0	...
2476092	  759.6	  601.6	 4528.0	...
2476093	  759.9	  601.8	 4528.0	...
2476094	  760.0	  602.0	 4528.0	...
2476095	  760.1	  601.8	 4528.0	...
2476096	  760.1	  601.7	 4528.0	...
2476097	  760.1	  601.7	 4528.0	...
2476098	  760.0	  601.9	 4529.0	...
2476099	  760.0	  602.2	 4529.0	...
2476100	  760.0	  602.7	 4530.0	...
2476101	  760.0	  603.1	 4529.0	...
2476102	  759.9	  603.1	 4529.0	...
2476103	  759.9	  602.8	 4529.0	...
2476104	  760.0	  602.6	 4528.0	...
2476105	  760.0	  602.5	 4528.0	...
2476106	  759.9	  602.6	 4528.0	...
2476107	  759.9	  602.8	 4529.0	...
2476108	  760.1	  602.9	 4529.0	...
2476109	  760.3	  602.8	 4531.0	...
2476110	  760.4	  602.6	 4532.0	...
2476111	  760.1	  602.5	 4533.0	...
2476112	  760.0	  602.4	 4531.0	...
2476113	  759.9	  602.4	 4531.0	...
2476114	  759.8	  602.4	 4531.0	...
2476115	  759.8	  602.4	 4532.0	...
2476116	  759.9	  602.3	 4532.0	...
2476117	  760.1	  602.6	 4533.0	...
2476118	  760.2	  602.9	 4533.0	...
2476119	  760.4	  603.3	 4533.0	...
2476120	  760.7	  603.3	 4533.0	...
2476121	  760.9	  603.4	 4533.0	...
2476122	  761.2	  603.3	 4532.0	...
2476123	  761.1	  603.2	 4532.0	...
2476124	  761.1	  603.2	 4533.0	...
2476125	  761.1	  603.2	 4537.0	...
2476126	  760.9	  603.2	 4541.0	...
2476127	  760.6	  603.2	 4545.0	...
2476128	  760.3	  603.2	 4547.0	...
2476129	  760.2	  603.1	 4548.0	...
2476130	  760.3	  603.0	 4549.0	...
2476131	  760.5	  602.9	 4548.0	...
2476132	  760.8	  602.8	 4547.0	...
2476133	  761.1	  602.7	 4546.0	...
2476134	  761.1	  602.6	 4545.0	...
2476135	  761.1	  602.6	 4547.0	...
2476136	  761.1	  602.4	 4550.0	...
2476137	  761.1	  602.3	 4552.0	...
2476138	  761.0	  602.3	 4552.0	...
2476139	  761.4	  602.5	 4552.0	...
2476140	  761.8	  602.7	 4553.0	...
2476141	  762.2	  602.7	 4553.0	...
2476142	  762.0	  602.8	 4554.0	...
2476143	  761.8	  602.8	 4555.0	...
2476144	  761.6	  602.8	 4556.0	...
2476145	  761.5	  602.8	 4557.0	...
2476146	  761.4	  602.5	 4558.0	...
2476147	  761.3	  602.2	 4559.0	...
2476148	  761.5	  602.1	 4557.0	...
2476149	  761.8	  602.2	 4553.0	...
2476150	  762.1	  602.4	 4550.0	...
2476151	  762.1	  602.6	 4552.0	...
2476152	  761.9	  602.8	 4555.0	...
2476153	  761.8	  603.0	 4556.0	...
2476154	  761.5	  603.0	 4556.0	...
2476155	  761.5	  602.9	 4556.0	...
2476156	  761.5	  602.7	 4558.0	...
2476157	  761.5	  602.3	 4561.0	...
2476158	  761.6	  602.0	 4564.0	...
2476159	  761.8	  602.2	 4564.0	...
2476160	  761.8	  602.4	 4563.0	...
2476161	  761.7	  602.6	 4562.0	...
2476162	  761.6	  602.4	 4565.0	...
2476163	  761.6	  602.4	 4567.0	...
2476164	  761.6	  602.4	 4569.0	...
2476165	  761.7	  602.5	 4570.0	...
2476166	  761.8	  602.5	 4571.0	...
2476167	  761.8	  602.3	 4571.0	...
2476168	  761.8	  602.1	 4571.0	...
2476169	  761.9	  601.9	 4570.0	...
2476170	  761.9	  601.9	 4569.0	...
2476171	  761.8	  601.6	 4569.0	...
2476172	  761.6	  601.2	 4572.0	...
2476173	  761.4	  600.8	 4575.0	...
2476174	  761.3	  600.7	 4579.0	...
2476175	  761.5	  600.7	 4580.0	...
2476176	  761.7	  600.6	 4578.0	...
2476177	  761.9	  600.6	 4576.0	...
2476178	  761.9	  600.7	 4574.0	...
2476179	  761.9	  600.9	 4576.0	...
2476180	  761.9	  600.6	 4579.0	...
2476181	  761.9	  600.3	 4580.0	...
2476182	  761.9	  600.1	 4580.0	...
2476183	  761.8	  600.1	 4579.0	...
2476184	  761.6	  600.1	 4579.0	...
2476185	  761.7	  599.9	 4578.0	...
2476186	  761.8	  599.9	 4582.0	...
2476187	  762.0	  599.9	 4586.0	...
2476188	  762.0	  599.8	 4590.0	...
2476189	  762.1	  599.7	 4590.0	...
2476190	  762.0	  599.5	 4591.0	...
2476191	  761.9	  599.3	 4592.0	...
2476192	  761.8	  599.1	 4592.0	...
2476193	  761.8	  599.1	 4592.0	...
2476194	  761.9	  599.1	 4592.0	...
2476195	  762.0	  598.6	 4592.0	...
2476196	  762.0	  598.1	 4593.0	...
2476197	  762.0	  597.7	 4594.0	...
2476198	  762.0	  597.7	 4595.0	...
2476199	  762.0	  597.7	 4594.0	...
2476200	  762.0	  597.7	 4594.0	...
2476201	  762.0	  597.6	 4594.0	...
2476202	  762.0	  597.7	 4595.0	...
2476203	  762.0	  597.6	 4596.0	...
2476204	  762.0	  597.5	 4597.0	...
2476205	  762.1	  597.3	 4597.0	...
2476206	  762.3	  597.3	 4597.0	...
2476207	  762.3	  597.5	 4598.0	...
2476208	  762.2	  597.6	 4598.0	...
2476209	  762.0	  597.8	 4599.0	...
2476210	  761.7	  597.8	 4601.0	...
2476211	  761.6	  597.7	 4603.0	...
2476212	  761.5	  597.6	 4604.0	...
2476213	  761.8	  596.9	 4604.0	...
2476214	  762.1	  596.3	 4605.0	...
2476215	  762.5	  595.9	 4605.0	...
2476216	  762.6	  596.1	 4606.0	...
2476217	  762.6	  596.3	 4606.0	...
2476218	  762.6	  596.3	 4606.0	...
2476219	  762.6	  596.4	 4607.0	...
2476220	  762.7	  596.5	 4607.0	...
2476221	  762.9	  596.6	 4607.0	...
2476222	  762.6	  596.9	 4608.0	...
2476223	  762.1	  597.3	 4608.0	...
2476224	  761.9	  597.6	 4608.0	...
2476225	  762.2	  597.8	 4607.0	...
2476226	  762.4	  597.7	 4608.0	...
2476227	  762.3	  597.7	 4609.0	...
2476228	  762.1	  597.6	 4610.0	...
2476229	  762.0	  597.5	 4610.0	...
2476230	  762.0	  597.6	 4614.0	...
2476231	  762.0	  597.8	 4617.0	...
2476232	  761.9	  598.0	 4620.0	...
2476233	  761.8	  598.0	 4620.0	...
2476234	  762.0	  598.0	 4620.0	...
2476235	  762.4	  598.0	 4621.0	...
2476236	  762.7	  598.0	 4621.0	...
2476237	  762.8	  598.0	 4621.0	...
2476238	  762.8	  598.3	 4619.0	...
2476239	  762.8	  598.6	 4616.0	...
2476240	  762.7	  598.8	 4614.0	...
2476241	  762.7	  598.8	 4615.0	...
2476242	  762.7	  598.8	 4618.0	...
2476243	  762.8	  598.7	 4620.0	...
2476244	  762.8	  598.7	 4621.0	...
2476245	  762.8	  598.7	 4622.0	...
2476246	  762.7	  598.7	 4624.0	...
2476247	  762.6	  598.7	 4625.0	...
2476248	  762.6	  598.7	 4625.0	...
2476249	  762.7	  598.7	 4627.0	...
2476250	  762.8	  598.9	 4628.0	...
2476251	  762.9	  599.2	 4631.0	...
2476252	  762.9	  599.6	 4631.0	...
2476253	  762.8	  599.7	 4632.0	...
2476254	  762.8	  599.8	 4632.0	...
MSG	2476255 0000 _ Number Off
2476255	  763.0	  599.7	 4632.0	...
2476256	  763.1	  599.6	 4632.0	...
2476257	  763.2	  599.5	 4632.0	...
2476258	  763.4	  599.4	 4630.0	...
2476259	  763.7	  599.5	 4629.0	...
2476260	  763.6	  599.6	 4630.0	...
2476261	  763.3	  599.7	 4633.0	...
2476262	  763.0	  599.7	 4634.0	...
2476263	  763.2	  599.6	 4632.0	...
2476264	  763.4	  599.1	 4632.0	...
2476265	  763.6	  598.4	 4634.0	...
2476266	  763.8	  597.6	 4633.0	...
2476267	  764.0	  596.5	 4630.0	...
2476268	  764.3	  595.7	 4628.0	...
2476269	  764.4	  594.3	 4627.0	...
2476270	  764.4	  593.0	 4627.0	...
2476271	  764.4	  591.2	 4627.0	...
2476272	  765.0	  589.4	 4627.0	...
2476273	  765.5	  587.7	 4627.0	...
2476274	  766.0	  586.0	 4628.0	...
2476275	  765.9	  584.5	 4630.0	...
2476276	  766.0	  583.3	 4632.0	...
2476277	  766.1	  582.6	 4633.0	...
2476278	  766.2	  582.6	 4633.0	...
2476279	  766.1	  582.6	 4633.0	...
2476280	  766.0	  582.8	 4633.0	...
2476281	  765.6	  582.9	 4633.0	...
2476282	  765.0	  583.1	 4634.0	...
2476283	  764.7	  583.5	 4635.0	...
2476284	  764.5	  583.9	 4639.0	...
2476285	  764.4	  584.1	 4643.0	...
2476286	  764.2	  584.2	 4647.0	...
2476287	  764.5	  584.3	 4647.0	...
2476288	  764.9	  584.5	 4648.0	...
2476289	  765.7	  584.3	 4649.0	...
2476290	  766.1	  583.8	 4650.0	...
2476291	  766.4	  583.4	 4651.0	...
2476292	  766.2	  583.1	 4651.0	...
2476293	  766.1	  582.9	 4653.0	...
2476294	  766.0	  582.8	 4654.0	...
2476295	  766.0	  583.0	 4655.0	...
2476296	  766.0	  583.4	 4654.0	...
2476297	  766.0	  583.9	 4654.0	...
2476298	  765.6	  584.3	 4653.0	...
2476299	  765.4	  584.4	 4653.0	...
2476300	  765.1	  584.5	 4656.0	...
2476301	  765.2	  584.5	 4658.0	...
2476302	  765.1	  584.6	 4661.0	...
2476303	  765.2	  584.6	 4661.0	...
2476304	  765.2	  584.6	 4661.0	...
2476305	  765.6	  584.0	 4660.0	...
2476306	  765.8	  583.4	 4659.0	...
2476307	  765.9	  583.0	 4659.0	...
2476308	  765.7	  583.1	 4659.0	...
2476309	  765.4	  583.1	 4660.0	...
2476310	  765.3	  583.0	 4660.0	...
2476311	  765.2	  582.8	 4662.0	...
2476312	  765.2	  582.7	 4664.0	...
2476313	  765.2	  582.8	 4666.0	...
2476314	  765.2	  582.8	 4666.0	...
2476315	  765.2	  582.8	 4665.0	...
2476316	  765.2	  582.9	 4665.0	...
2476317	  765.2	  582.7	 4666.0	...
2476318	  765.1	  582.8	 4668.0	...
2476319	  765.2	  582.8	 4670.0	...
2476320	  765.4	  582.7	 4669.0	...
2476321	  765.7	  582.4	 4669.0	...
2476322	  765.9	  582.2	 4669.0	...
2476323	  766.0	  582.2	 4669.0	...
2476324	  766.1	  582.1	 4669.0	...
2476325	  766.2	  582.1	 4670.0	...
2476326	  766.3	  581.7	 4671.0	...
2476327	  766.2	  581.2	 4673.0	...
2476328	  766.2	  581.1	 4673.0	...
2476329	  766.2	  581.3	 4673.0	...
2476330	  766.3	  581.7	 4673.0	...
2476331	  766.3	  581.8	 4673.0	...
2476332	  766.2	  582.0	 4674.0	...
2476333	  766.3	  582.0	 4676.0	...
2476334	  766.4	  582.1	 4674.0	...
2476335	  766.6	  582.1	 4673.0	...
2476336	  766.7	  582.2	 4672.0	...
2476337	  766.6	  582.1	 4672.0	...
2476338	  766.4	  582.1	 4676.0	...
2476339	  766.3	  582.1	 4680.0	...
2476340	  766.6	  582.0	 4683.0	...
2476341	  766.9	  582.1	 4683.0	...
2476342	  767.3	  582.2	 4681.0	...
2476343	  767.5	  582.5	 4676.0	...
2476344	  767.4	  582.7	 4671.0	...
2476345	  767.1	  582.8	 4668.0	...
2476346	  766.9	  582.8	 4669.0	...
2476347	  766.8	  582.9	 4671.0	...
2476348	  766.6	  582.8	 4671.0	...
2476349	  766.5	  582.8	 4671.0	...
2476350	  766.5	  582.9	 4673.0	...
2476351	  766.4	  583.1	 4675.0	...
2476352	  766.5	  583.1	 4676.0	...
2476353	  766.5	  583.1	 4676.0	...
2476354	  766.9	  583.4	 4677.0	...
2476355	  767.2	  583.9	 4678.0	...
2476356	  767.5	  584.2	 4679.0	...
2476357	  767.4	  584.2	 4681.0	...
2476358	  767.4	  584.0	 4681.0	...
2476359	  767.2	  584.0	 4680.0	...
2476360	  767.0	  583.9	 4679.0	...
2476361	  766.9	  584.0	 4679.0	...
2476362	  766.9	  584.1	 4680.0	...
2476363	  766.9	  584.1	 4677.0	...
2476364	  767.0	  584.1	 4674.0	...
2476365	  767.2	  584.2	 4670.0	...
2476366	  767.3	  584.3	 4671.0	...
2476367	  767.4	  584.4	 4672.0	...
2476368	  767.5	  584.4	 4674.0	...
2476369	  767.6	  584.3	 4676.0	...
2476370	  767.7	  584.3	 4674.0	...
2476371	  767.7	  584.2	 4672.0	...
2476372	  767.8	  584.2	 4669.0	...
2476373	  767.8	  584.2	 4670.0	...
2476374	  767.7	  584.3	 4672.0	...
2476375	  767.5	  584.4	 4674.0	...
2476376	  767.2	  584.8	 4676.0	...
2476377	  767.2	  585.1	 4676.0	...
2476378	  767.4	  585.4	 4675.0	...
2476379	  767.6	  585.4	 4676.0	...
2476380	  767.5	  585.3	 4677.0	...
2476381	  767.5	  585.2	 4680.0	...
2476382	  767.3	  585.1	 4680.0	...
2476383	  767.2	  585.0	 4679.0	...
2476384	  767.3	  585.2	 4678.0	...
2476385	  767.4	  585.6	 4678.0	...
2476386	  767.4	  586.2	 4677.0	...
2476387	  767.1	  586.9	 4676.0	...
2476388	  767.0	  587.4	 4678.0	...
2476389	  767.1	  587.4	 4681.0	...
2476390	  767.1	  587.4	 4685.0	...
2476391	  767.1	  587.4	 4685.0	...
2476392	  767.1	  587.6	 4685.0	...
2476393	  767.2	  587.8	 4685.0	...
2476394	  767.2	  587.9	 4686.0	...
2476395	  767.3	  587.8	 4683.0	...
2476396	  767.5	  587.8	 4679.0	...
2476397	  767.7	  587.8	 4676.0	...
2476398	  767.6	  587.8	 4679.0	...
2476399	  767.5	  587.4	 4684.0	...
2476400	  767.5	  587.2	 4689.0	...
2476401	  767.6	  586.9	 4693.0	...
2476402	  767.8	  587.0	 4693.0	...
2476403	  767.9	  586.6	 4692.0	...
2476404	  768.1	  586.3	 4690.0	...
2476405	  767.9	  585.9	 4689.0	...
2476406	  767.6	  585.9	 4689.0	...
2476407	  767.4	  586.0	 4690.0	...
2476408	  767.4	  586.1	 4690.0	...
2476409	  767.2	  585.8	 4688.0	...
2476410	  767.1	  585.5	 4685.0	...
2476411	  767.1	  585.4	 4682.0	...
2476412	  767.2	  585.6	 4681.0	...
2476413	  767.3	  585.9	 4681.0	...
2476414	  767.3	  585.8	 4683.0	...
2476415	  767.4	  585.6	 4685.0	...
2476416	  767.3	  585.3	 4687.0	...
2476417	  767.3	  584.9	 4686.0	...
2476418	  767.3	  584.7	 4684.0	...
2476419	  767.5	  584.7	 4681.0	...
2476420	  767.6	  584.7	 4682.0	...
2476421	  767.7	  584.6	 4683.0	...
2476422	  767.6	  584.6	 4684.0	...
2476423	  767.3	  584.6	 4685.0	...
2476424	  767.1	  584.5	 4686.0	...
2476425	  767.1	  584.3	 4687.0	...
2476426	  767.3	  584.6	 4688.0	...
2476427	  767.5	  585.0	 4688.0	...
2476428	  767.4	  585.7	 4688.0	...
2476429	  767.2	  585.9	 4688.0	...
2476430	  767.2	  586.0	 4688.0	...
2476431	  767.5	  586.0	 4688.0	...
2476432	  767.7	  585.7	 4687.0	...
2476433	  767.8	  585.2	 4687.0	...
2476434	  768.0	  584.8	 4687.0	...
2476435	  768.0	  584.7	 4686.0	...
2476436	  767.9	  584.8	 4685.0	...
2476437	  767.7	  584.9	 4684.0	...
2476438	  767.7	  585.0	 4685.0	...
2476439	  767.8	  585.0	 4685.0	...
2476440	  767.8	  585.2	 4684.0	...
2476441	  767.9	  585.4	 4684.0	...
2476442	  767.9	  585.6	 4684.0	...
2476443	  767.5	  585.6	 4684.0	...
2476444	  767.3	  585.5	 4685.0	...
2476445	  767.0	  585.8	 4686.0	...
2476446	  767.1	  586.1	 4685.0	...
2476447	  767.2	  586.3	 4683.0	...
2476448	  767.4	  586.1	 4682.0	...
2476449	  767.5	  585.8	 4683.0	...
2476450	  767.6	  585.6	 4684.0	...
2476451	  767.7	  585.6	 4684.0	...
2476452	  767.7	  585.6	 4683.0	...
2476453	  767.8	  585.6	 4681.0	...
2476454	  767.9	  585.6	 4678.0	...
2476455	  767.4	  585.8	 4676.0	...
MSG	2476456 0000 _ Number On
2476456	  766.8	  586.0	 4675.0	...
2476457	  766.7	  586.1	 4675.0	...
2476458	  767.0	  585.8	 4677.0	...
2476459	  767.1	  585.6	 4679.0	...
2476460	  766.8	  585.4	 4681.0	...
2476461	  766.5	  585.5	 4681.0	...
2476462	  766.5	  585.5	 4681.0	...
2476463	  766.5	  585.6	 4681.0	...
2476464	  766.6	  585.7	 4681.0	...
2476465	  766.6	  585.8	 4681.0	...
2476466	  766.6	  585.8	 4680.0	...
2476467	  766.7	  585.7	 4679.0	...
2476468	  766.9	  585.5	 4680.0	...
2476469	  767.1	  585.3	 4680.0	...
2476470	  766.8	  585.3	 4681.0	...
2476471	  766.5	  585.3	 4682.0	...
2476472	  766.1	  585.3	 4682.0	...
2476473	  766.1	  585.3	 4682.0	...
2476474	  766.1	  585.4	 4681.0	...
2476475	  766.1	  585.5	 4680.0	...
2476476	  766.0	  585.7	 4679.0	...
2476477	  766.0	  586.0	 4679.0	...
2476478	  766.2	  586.3	 4678.0	...
2476479	  766.3	  586.5	 4675.0	...
2476480	  766.5	  586.5	 4673.0	...
2476481	  766.5	  586.4	 4673.0	...
2476482	  766.6	  586.4	 4672.0	...
2476483	  766.6	  586.7	 4671.0	...
2476484	  766.5	  587.0	 4671.0	...
2476485	  766.3	  587.1	 4671.0	...
2476486	  766.2	  586.8	 4670.0	...
2476487	  766.1	  586.5	 4669.0	...
2476488	  766.0	  586.4	 4668.0	...
2476489	  766.0	  586.4	 4669.0	...
2476490	  766.0	  586.4	 4668.0	...
2476491	  765.8	  586.4	 4667.0	...
2476492	  765.6	  586.5	 4665.0	...
2476493	  765.4	  586.6	 4664.0	...
2476494	  765.5	  586.8	 4665.0	...
2476495	  765.7	  586.9	 4665.0	...
2476496	  765.9	  586.4	 4666.0	...
2476497	  765.9	  585.8	 4666.0	...
2476498	  765.7	  585.4	 4666.0	...
2476499	  765.4	  585.7	 4666.0	...
2476500	  765.0	  586.0	 4668.0	...
2476501	  764.9	  586.2	 4668.0	...
2476502	  765.0	  586.3	 4668.0	...
2476503	  764.9	  586.1	 4669.0	...
2476504	  764.9	  585.9	 4670.0	...
2476505	  764.9	  585.7	 4672.0	...
2476506	  764.8	  585.8	 4672.0	...
2476507	  764.8	  585.8	 4668.0	...
2476508	  764.7	  585.8	 4665.0	...
2476509	  764.7	  585.8	 4663.0	...
2476510	  764.7	  585.7	 4664.0	...
2476511	  764.6	  585.7	 4666.0	...
2476512	  764.6	  585.7	 4667.0	...
2476513	  764.5	  585.6	 4668.0	...
2476514	  764.4	  585.6	 4669.0	...
2476515	  764.3	  585.6	 4668.0	...
2476516	  764.3	  585.8	 4668.0	...
2476517	  764.2	  586.0	 4667.0	...
2476518	  764.1	  586.0	 4668.0	...
2476519	  764.0	  585.8	 4668.0	...
2476520	  764.0	  585.8	 4668.0	...
2476521	  763.9	  586.1	 4668.0	...
2476522	  764.0	  586.5	 4669.0	...
2476523	  764.0	  586.9	 4670.0	...
2476524	  763.9	  587.2	 4671.0	...
2476525	  763.8	  587.2	 4671.0	...
2476526	  763.7	  587.2	 4670.0	...
2476527	  763.3	  587.3	 4667.0	...
2476528	  763.0	  587.2	 4664.0	...
2476529	  762.8	  587.0	 4662.0	...
2476530	  762.9	  586.6	 4663.0	...
2476531	  763.0	  586.5	 4663.0	...
2476532	  763.0	  586.5	 4663.0	...
2476533	  763.0	  586.5	 4664.0	...
2476534	  762.9	  586.6	 4663.0	...
2476535	  762.8	  586.8	 4663.0	...
2476536	  762.8	  587.0	 4663.0	...
2476537	  762.8	  587.1	 4663.0	...
2476538	  762.8	  587.1	 4665.0	...
2476539	  762.7	  586.7	 4668.0	...
2476540	  762.5	  586.4	 4669.0	...
2476541	  762.4	  586.1	 4668.0	...
2476542	  762.2	  586.1	 4667.0	...
2476543	  762.2	  586.5	 4666.0	...
2476544	  762.1	  586.8	 4665.0	...
2476545	  762.0	  587.3	 4663.0	...
2476546	  761.9	  587.3	 4663.0	...
2476547	  761.7	  587.4	 4663.0	...
2476548	  761.8	  587.4	 4662.0	...
2476549	  761.8	  587.4	 4662.0	...
2476550	  762.1	  587.3	 4661.0	...
2476551	  762.2	  587.2	 4662.0	...
2476552	  762.3	  587.2	 4662.0	...
2476553	  762.2	  587.2	 4662.0	...
2476554	  762.1	  587.3	 4661.0	...
2476555	  762.0	  587.4	 4660.0	...
2476556	  762.0	  587.1	 4659.0	...
2476557	  761.8	  586.8	 4660.0	...
2476558	  761.7	  586.4	 4660.0	...
2476559	  761.5	  586.4	 4658.0	...
2476560	  761.5	  586.4	 4655.0	...
2476561	  761.5	  586.4	 4653.0	...
2476562	  761.5	  586.5	 4654.0	...
2476563	  761.4	  586.6	 4655.0	...
2476564	  761.3	  586.7	 4655.0	...
2476565	  761.2	  586.6	 4655.0	...
2476566	  761.3	  586.3	 4657.0	...
2476567	  761.3	  586.1	 4658.0	...
2476568	  761.5	  585.9	 4658.0	...
2476569	  761.7	  585.9	 4657.0	...
2476570	  761.5	  585.7	 4657.0	...
2476571	  761.1	  585.5	 4656.0	...
2476572	  760.8	  585.3	 4657.0	...
2476573	  760.8	  585.3	 4657.0	...
2476574	  760.7	  585.3	 4656.0	...
2476575	  760.8	  585.2	 4655.0	...
2476576	  760.8	  585.0	 4659.0	...
2476577	  760.8	  584.7	 4664.0	...
2476578	  760.8	  584.7	 4669.0	...
2476579	  760.7	  584.7	 4669.0	...
2476580	  760.7	  584.9	 4668.0	...
2476581	  760.8	  584.8	 4665.0	...
2476582	  761.0	  584.8	 4662.0	...
2476583	  761.0	  584.7	 4660.0	...
2476584	  761.1	  584.8	 4661.0	...
2476585	  761.0	  584.9	 4662.0	...
2476586	  761.0	  585.0	 4663.0	...
2476587	  760.8	  585.0	 4664.0	...
2476588	  760.8	  585.1	 4664.0	...
2476589	  760.7	  585.2	 4665.0	...
2476590	  760.7	  585.4	 4665.0	...
2476591	  760.8	  585.4	 4665.0	...
2476592	  761.0	  585.4	 4665.0	...
2476593	  761.1	  585.3	 4665.0	...
2476594	  761.1	  585.2	 4664.0	...
2476595	  761.1	  585.2	 4664.0	...
2476596	  761.0	  585.3	 4663.0	...
2476597	  760.9	  585.4	 4663.0	...
2476598	  760.7	  585.5	 4664.0	...
2476599	  760.8	  585.7	 4664.0	...
2476600	  760.9	  585.8	 4666.0	...
2476601	  761.0	  586.1	 4667.0	...
2476602	  761.3	  586.3	 4668.0	...
2476603	  761.5	  586.5	 4668.0	...
2476604	  761.8	  586.5	 4669.0	...
2476605	  761.9	  586.4	 4670.0	...
2476606	  762.0	  586.2	 4672.0	...
2476607	  761.7	  586.1	 4673.0	...
2476608	  761.4	  586.1	 4673.0	...
2476609	  761.0	  586.0	 4673.0	...
2476610	  761.0	  586.3	 4672.0	...
2476611	  761.0	  586.7	 4671.0	...
2476612	  761.0	  587.0	 4669.0	...
2476613	  761.0	  586.7	 4670.0	...
2476614	  760.9	  586.4	 4672.0	...
2476615	  760.8	  586.3	 4674.0	...
2476616	  760.8	  586.3	 4674.0	...
2476617	  761.0	  586.3	 4674.0	...
2476618	  761.2	  586.2	 4674.0	...
2476619	  761.4	  586.2	 4674.0	...
2476620	  761.6	  586.3	 4673.0	...
2476621	  761.5	  585.7	 4674.0	...
2476622	  761.4	  585.1	 4676.0	...
2476623	  761.4	  584.9	 4678.0	...
2476624	  761.6	  585.3	 4678.0	...
2476625	  761.8	  585.5	 4677.0	...
2476626	  761.9	  585.5	 4677.0	...
2476627	  762.0	  585.4	 4676.0	...
2476628	  761.9	  585.2	 4676.0	...
2476629	  761.8	  585.0	 4678.0	...
2476630	  761.7	  584.9	 4680.0	...
2476631	  761.6	  585.1	 4681.0	...
2476632	  761.6	  585.2	 4679.0	...
2476633	  761.5	  585.3	 4676.0	...
2476634	  761.5	  585.2	 4676.0	...
2476635	  761.7	  585.1	 4678.0	...
2476636	  761.9	  584.9	 4679.0	...
2476637	  762.2	  584.8	 4679.0	...
2476638	  762.3	  584.7	 4679.0	...
2476639	  762.4	  584.8	 4680.0	...
2476640	  762.3	  584.9	 4681.0	...
2476641	  762.2	  584.9	 4681.0	...
2476642	  761.9	  584.8	 4680.0	...
2476643	  761.7	  584.4	 4678.0	...
2476644	  761.7	  584.1	 4678.0	...
2476645	  761.7	  583.8	 4679.0	...
2476646	  761.7	  583.7	 4680.0	...
2476647	  761.8	  583.6	 4682.0	...
2476648	  762.0	  583.5	 4686.0	...
2476649	  762.3	  583.5	 4689.0	...
2476650	  762.3	  583.5	 4694.0	...
2476651	  762.4	  583.6	 4695.0	...
2476652	  762.5	  583.5	 4696.0	...
2476653	  762.5	  583.1	 4697.0	...
2476654	  762.6	  582.7	 4698.0	...
2476655	  762.7	  582.4	 4699.0	...
2476656	  762.7	  582.4	 4699.0	...
2476657	  762.8	  582.3	 4698.0	...
2476658	  762.8	  582.2	 4698.0	...
2476659	  762.9	  582.0	 4701.0	...
2476660	  762.8	  581.8	 4706.0	...
2476661	  762.8	  581.8	 4710.0	...
2476662	  762.8	  582.1	 4711.0	...
2476663	  762.9	  582.5	 4709.0	...
2476664	  762.9	  582.6	 4706.0	...
2476665	  762.8	  582.7	 4703.0	...
2476666	  763.0	  582.7	 4703.0	...
2476667	  763.3	  582.7	 4703.0	...
2476668	  763.5	  582.7	 4704.0	...
2476669	  763.3	  582.9	 4705.0	...
2476670	  763.4	  583.2	 4706.0	...
2476671	  763.6	  583.6	 4706.0	...
2476672	  763.9	  583.8	 4707.0	...
2476673	  763.9	  584.0	 4708.0	...
2476674	  764.1	  584.1	 4707.0	...
2476675	  764.2	  583.8	 4709.0	...
2476676	  764.3	  583.4	 4711.0	...
2476677	  764.4	  583.1	 4711.0	...
2476678	  764.4	  583.0	 4708.0	...
2476679	  764.2	  583.1	 4704.0	...
2476680	  763.9	  583.1	 4704.0	...
2476681	  763.6	  582.8	 4705.0	...
2476682	  763.4	  582.5	 4706.0	...
2476683	  763.4	  582.3	 4707.0	...
2476684	  763.5	  582.3	 4707.0	...
2476685	  763.8	  582.4	 4707.0	...
2476686	  764.1	  582.5	 4707.0	...
2476687	  764.3	  582.3	 4708.0	...
2476688	  764.4	  582.1	 4711.0	...
2476689	  764.5	  582.0	 4714.0	...
2476690	  764.6	  582.1	 4717.0	...
2476691	  764.4	  582.3	 4718.0	...
2476692	  764.2	  582.4	 4718.0	...
2476693	  764.0	  582.5	 4717.0	...
2476694	  764.0	  582.6	 4716.0	...
2476695	  764.2	  582.3	 4715.0	...
2476696	  764.3	  582.2	 4715.0	...
2476697	  764.5	  582.0	 4716.0	...
2476698	  764.4	  581.8	 4719.0	...
2476699	  764.4	  581.5	 4722.0	...
2476700	  764.4	  581.3	 4721.0	...
2476701	  764.4	  581.6	 4720.0	...
2476702	  764.4	  581.9	 4722.0	...
2476703	  764.7	  582.0	 4726.0	...
2476704	  764.9	  582.0	 4731.0	...
2476705	  765.2	  582.0	 4732.0	...
2476706	  765.3	  582.2	 4734.0	...
2476707	  765.4	  582.4	 4733.0	...
2476708	  765.3	  582.6	 4732.0	...
2476709	  765.2	  582.6	 4730.0	...
2476710	  765.2	  582.7	 4730.0	...
2476711	  765.3	  582.7	 4730.0	...
2476712	  765.2	  582.3	 4730.0	...
2476713	  765.2	  581.9	 4729.0	...
2476714	  765.1	  581.9	 4729.0	...
2476715	  765.2	  582.3	 4730.0	...
2476716	  765.3	  582.7	 4731.0	...
2476717	  765.4	  582.7	 4732.0	...
2476718	  765.4	  582.7	 4732.0	...
2476719	  765.3	  582.7	 4731.0	...
2476720	  765.2	  582.8	 4731.0	...
2476721	  765.2	  582.8	 4731.0	...
2476722	  765.2	  582.8	 4731.0	...
2476723	  765.3	  582.9	 4733.0	...
2476724	  765.2	  582.9	 4735.0	...
2476725	  765.2	  582.9	 4739.0	...
2476726	  765.2	  583.2	 4741.0	...
2476727	  765.2	  583.7	 4742.0	...
2476728	  765.3	  584.0	 4741.0	...
2476729	  765.3	  584.0	 4741.0	...
2476730	  765.4	  584.0	 4739.0	...
2476731	  765.5	  584.0	 4738.0	...
2476732	  765.2	  584.1	 4737.0	...
2476733	  764.9	  584.2	 4736.0	...
2476734	  765.0	  584.2	 4736.0	...
2476735	  765.5	  584.1	 4737.0	...
2476736	  765.5	  584.3	 4738.0	...
2476737	  765.1	  584.5	 4739.0	...
2476738	  764.8	  584.8	 4739.0	...
2476739	  764.9	  584.9	 4739.0	...
2476740	  765.0	  584.9	 4739.0	...
2476741	  765.0	  584.9	 4740.0	...
2476742	  765.2	  584.7	 4740.0	...
2476743	  765.4	  584.5	 4741.0	...
2476744	  765.6	  584.4	 4742.0	...
2476745	  765.8	  584.4	 4743.0	...
2476746	  765.8	  584.5	 4744.0	...
2476747	  765.8	  584.5	 4745.0	...
2476748	  765.8	  584.5	 4745.0	...
2476749	  765.9	  584.6	 4743.0	...
2476750	  766.0	  584.8	 4742.0	...
2476751	  766.0	  584.8	 4741.0	...
2476752	  766.0	  584.8	 4740.0	...
2476753	  766.0	  584.7	 4741.0	...
2476754	  766.0	  584.7	 4744.0	...
2476755	  765.9	  584.7	 4747.0	...
2476756	  765.7	  584.8	 4751.0	...
2476757	  765.9	  584.8	 4751.0	...
2476758	  766.1	  584.6	 4752.0	...
2476759	  766.4	  584.5	 4753.0	...
2476760	  766.7	  584.7	 4754.0	...
2476761	  767.0	  584.8	 4754.0	...
2476762	  767.3	  585.0	 4754.0	...
2476763	  767.2	  585.1	 4754.0	...
2476764	  767.0	  584.9	 4755.0	...
2476765	  766.8	  584.7	 4756.0	...
2476766	  766.8	  584.6	 4758.0	...
2476767	  766.9	  585.3	 4758.0	...
2476768	  767.2	  585.9	 4758.0	...
2476769	  767.5	  586.3	 4759.0	...
MSG	2476770 0000 _ Number Off
2476770	  767.4	  586.3	 4760.0	...
2476771	  767.1	  586.4	 4758.0	...
2476772	  766.9	  586.5	 4755.0	...
2476773	  767.0	  586.3	 4755.0	...
2476774	  767.1	  586.1	 4757.0	...
2476775	  767.2	  585.9	 4760.0	...
2476776	  767.4	  585.8	 4761.0	...
2476777	  767.6	  586.0	 4761.0	...
2476778	  767.8	  586.3	 4760.0	...
2476779	  767.8	  586.5	 4758.0	...
2476780	  767.7	  586.5	 4756.0	...
2476781	  767.6	  586.5	 4755.0	...
2476782	  767.6	  586.6	 4757.0	...
2476783	  767.7	  586.6	 4758.0	...
2476784	  767.9	  586.7	 4758.0	...
2476785	  768.0	  586.7	 4759.0	...
2476786	  768.2	  586.8	 4759.0	...
2476787	  768.2	  586.9	 4759.0	...
2476788	  768.1	  587.1	 4759.0	...
2476789	  768.1	  587.1	 4759.0	...
2476790	  768.1	  587.2	 4761.0	...
2476791	  768.1	  587.4	 4764.0	...
2476792	  768.1	  587.4	 4767.0	...
2476793	  768.1	  587.2	 4768.0	...
2476794	  768.4	  586.9	 4769.0	...
2476795	  768.8	  586.6	 4769.0	...
2476796	  768.9	  586.3	 4769.0	...
2476797	  768.7	  586.4	 4770.0	...
2476798	  768.6	  586.6	 4771.0	...
2476799	  768.6	  586.8	 4771.0	...
2476800	  768.6	  586.8	 4771.0	...
2476801	  768.3	  586.8	 4771.0	...
2476802	  768.1	  587.2	 4771.0	...
2476803	  767.8	  587.6	 4772.0	...
2476804	  768.1	  588.0	 4772.0	...
2476805	  768.3	  588.0	 4772.0	...
2476806	  768.6	  588.0	 4773.0	...
2476807	  768.7	  587.9	 4774.0	...
2476808	  768.9	  588.1	 4776.0	...
2476809	  769.0	  588.3	 4777.0	...
2476810	  769.2	  588.4	 4777.0	...
2476811	  769.1	  588.2	 4780.0	...
2476812	  769.1	  588.6	 4783.0	...
2476813	  769.1	  589.2	 4787.0	...
2476814	  769.2	  589.9	 4785.0	...
2476815	  769.1	  590.0	 4781.0	...
2476816	  769.0	  590.0	 4777.0	...
2476817	  769.2	  590.0	 4778.0	...
2476818	  769.4	  589.8	 4781.0	...
2476819	  769.6	  589.4	 4783.0	...
2476820	  769.5	  589.2	 4785.0	...
2476821	  769.5	  589.3	 4786.0	...
2476822	  769.5	  589.6	 4788.0	...
2476823	  769.6	  590.0	 4791.0	...
2476824	  769.6	  590.2	 4793.0	...
2476825	  769.7	  590.5	 4792.0	...
2476826	  769.7	  590.7	 4791.0	...
2476827	  769.5	  590.6	 4792.0	...
2476828	  769.5	  590.2	 4793.0	...
2476829	  769.6	  590.0	 4795.0	...
2476830	  769.8	  590.2	 4796.0	...
2476831	  769.8	  590.5	 4797.0	...
2476832	  769.8	  590.7	 4798.0	...
2476833	  769.7	  591.0	 4801.0	...
2476834	  769.6	  591.3	 4804.0	...
2476835	  769.6	  591.5	 4804.0	...
2476836	  769.6	  591.7	 4802.0	...
2476837	  769.7	  591.8	 4800.0	...
2476838	  769.8	  591.8	 4801.0	...
2476839	  770.0	  591.7	 4802.0	...
2476840	  770.0	  591.3	 4806.0	...
2476841	  770.1	  590.9	 4809.0	...
2476842	  770.0	  590.7	 4812.0	...
2476843	  770.0	  590.8	 4813.0	...
2476844	  769.9	  590.9	 4813.0	...
2476845	  769.9	  591.3	 4813.0	...
2476846	  769.9	  591.7	 4811.0	...
2476847	  770.2	  592.1	 4809.0	...
2476848	  770.5	  592.2	 4808.0	...
2476849	  770.8	  592.3	 4809.0	...
2476850	  770.8	  592.2	 4809.0	...
2476851	  770.9	  592.2	 4808.0	...
2476852	  771.1	  592.3	 4807.0	...
2476853	  771.3	  592.3	 4806.0	...
2476854	  771.3	  592.4	 4806.0	...
2476855	  771.4	  592.4	 4807.0	...
2476856	  771.4	  592.5	 4808.0	...
2476857	  771.5	  592.5	 4809.0	...
2476858	  771.6	  592.4	 4810.0	...
2476859	  771.4	  592.4	 4812.0	...
2476860	  771.2	  592.6	 4814.0	...
2476861	  770.9	  592.9	 4816.0	...
2476862	  770.8	  592.9	 4816.0	...
2476863	  770.8	  592.6	 4816.0	...
2476864	  770.9	  592.6	 4816.0	...
2476865	  771.0	  592.8	 4816.0	...
2476866	  771.2	  593.1	 4816.0	...
2476867	  771.3	  593.2	 4821.0	...
2476868	  771.4	  593.3	 4825.0	...
2476869	  771.4	  593.4	 4829.0	...
2476870	  771.5	  593.8	 4829.0	...
2476871	  771.7	  594.2	 4829.0	...
2476872	  772.0	  594.6	 4829.0	...
2476873	  772.0	  594.5	 4828.0	...
2476874	  771.7	  594.5	 4828.0	...
2476875	  771.0	  594.2	 4827.0	...
2476876	  770.2	  594.0	 4827.0	...
2476877	  768.6	  593.8	 4828.0	...
2476878	  767.2	  594.0	 4831.0	...
2476879	  765.6	  593.4	 4835.0	...
2476880	  764.5	  592.9	 4836.0	...
2476881	  763.4	  592.1	 4839.0	...
2476882	  762.4	  591.1	 4842.0	...
2476883	  761.7	  590.0	 4845.0	...
2476884	  761.3	  589.2	 4845.0	...
2476885	  761.2	  589.2	 4845.0	...
2476886	  761.5	  588.5	 4845.0	...
2476887	  761.9	  587.9	 4844.0	...
2476888	  762.2	  587.3	 4844.0	...
2476889	  762.6	  587.3	 4844.0	...
2476890	  763.4	  587.4	 4844.0	...
2476891	  764.2	  587.5	 4845.0	...
2476892	  765.2	  587.2	 4846.0	...
2476893	  765.7	  586.9	 4849.0	...
2476894	  766.4	  586.5	 4851.0	...
2476895	  766.9	  586.4	 4853.0	...
2476896	  767.2	  586.2	 4852.0	...
2476897	  767.2	  586.0	 4852.0	...
2476898	  767.0	  585.9	 4852.0	...
2476899	  766.7	  585.8	 4852.0	...
2476900	  766.5	  585.8	 4852.0	...
2476901	  766.5	  585.6	 4853.0	...
2476902	  766.7	  585.5	 4854.0	...
2476903	  766.9	  585.7	 4855.0	...
2476904	  767.2	  586.1	 4856.0	...
2476905	  767.0	  586.6	 4858.0	...
2476906	  766.9	  586.8	 4860.0	...
2476907	  766.8	  587.2	 4861.0	...
2476908	  766.9	  587.4	 4861.0	...
2476909	  767.0	  587.5	 4861.0	...
2476910	  767.1	  587.3	 4862.0	...
2476911	  767.1	  587.1	 4862.0	...
2476912	  767.0	  587.1	 4863.0	...
2476913	  766.8	  586.9	 4863.0	...
2476914	  766.7	  586.8	 4862.0	...
2476915	  766.6	  586.7	 4866.0	...
2476916	  766.7	  586.7	 4870.0	...
2476917	  766.7	  586.7	 4874.0	...
2476918	  766.8	  586.6	 4873.0	...
2476919	  766.8	  586.5	 4872.0	...
2476920	  766.7	  586.4	 4870.0	...
2476921	  766.7	  586.6	 4869.0	...
2476922	  766.6	  586.7	 4868.0	...
2476923	  766.6	  586.9	 4869.0	...
2476924	  766.5	  586.8	 4870.0	...
2476925	  766.5	  586.8	 4870.0	...
2476926	  766.6	  587.1	 4871.0	...
2476927	  766.7	  587.4	 4871.0	...
2476928	  766.8	  587.7	 4872.0	...
2476929	  766.8	  587.5	 4873.0	...
2476930	  766.7	  587.4	 4874.0	...
2476931	  766.7	  587.5	 4876.0	...
2476932	  766.9	  587.7	 4880.0	...
2476933	  767.1	  587.9	 4882.0	...
2476934	  767.2	  588.1	 4884.0	...
2476935	  767.1	  588.2	 4886.0	...
2476936	  766.9	  588.4	 4887.0	...
2476937	  766.7	  588.4	 4888.0	...
2476938	  766.6	  588.4	 4887.0	...
2476939	  766.8	  588.6	 4887.0	...
2476940	  766.9	  588.8	 4889.0	...
2476941	  767.1	  589.0	 4891.0	...
2476942	  767.1	  588.9	 4892.0	...
2476943	  767.1	  588.7	 4895.0	...
2476944	  767.1	  588.5	 4898.0	...
2476945	  767.1	  588.4	 4898.0	...
2476946	  766.9	  588.5	 4896.0	...
2476947	  766.6	  588.6	 4895.0	...
2476948	  766.4	  588.8	 4896.0	...
2476949	  766.6	  588.9	 4897.0	...
2476950	  766.8	  589.0	 4899.0	...
2476951	  766.9	  589.0	 4900.0	...
2476952	  767.0	  588.9	 4902.0	...
2476953	  767.0	  588.8	 4903.0	...
2476954	  767.1	  588.6	 4905.0	...
2476955	  767.1	  588.4	 4905.0	...
2476956	  767.1	  588.3	 4906.0	...
2476957	  767.2	  588.5	 4906.0	...
2476958	  767.3	  588.7	 4906.0	...
2476959	  767.3	  588.9	 4907.0	...
2476960	  767.3	  589.0	 4909.0	...
2476961	  767.4	  589.1	 4911.0	...
2476962	  767.7	  589.1	 4912.0	...
2476963	  767.9	  589.1	 4912.0	...
2476964	  767.8	  589.3	 4912.0	...
2476965	  767.5	  589.4	 4912.0	...
2476966	  767.4	  589.4	 4912.0	...
2476967	  767.6	  589.4	 4912.0	...
2476968	  767.6	  589.3	 4911.0	...
2476969	  767.5	  589.3	 4910.0	...
2476970	  767.3	  589.4	 4910.0	...
MSG	2476971 0000 _ Number On
2476971	  767.1	  589.8	 4911.0	...
2476972	  766.9	  590.1	 4912.0	...
2476973	  766.9	  590.3	 4913.0	...
2476974	  766.9	  590.4	 4915.0	...
2476975	  766.9	  590.7	 4917.0	...
2476976	  767.0	  591.0	 4918.0	...
2476977	  767.0	  591.4	 4917.0	...
2476978	  767.1	  591.2	 4918.0	...
2476979	  767.2	  590.8	 4920.0	...
2476980	  767.3	  590.4	 4920.0	...
2476981	  767.5	  590.4	 4918.0	...
2476982	  767.7	  590.4	 4916.0	...
2476983	  767.8	  590.6	 4916.0	...
2476984	  767.9	  590.9	 4917.0	...
2476985	  767.6	  591.2	 4918.0	...
2476986	  767.3	  591.5	 4919.0	...
2476987	  766.9	  591.7	 4921.0	...
2476988	  766.9	  591.8	 4924.0	...
2476989	  766.8	  591.9	 4925.0	...
2476990	  766.7	  591.9	 4925.0	...
2476991	  766.8	  592.0	 4925.0	...
2476992	  766.8	  592.1	 4926.0	...
2476993	  766.8	  592.1	 4929.0	...
2476994	  766.9	  592.2	 4931.0	...
2476995	  766.9	  592.2	 4930.0	...
2476996	  766.9	  592.2	 4927.0	...
2476997	  766.9	  592.0	 4925.0	...
2476998	  766.9	  592.3	 4925.0	...
2476999	  767.0	  592.9	 4924.0	...
2477000	  767.0	  593.5	 4922.0	...
2477001	  767.0	  593.4	 4921.0	...
2477002	  767.0	  593.0	 4921.0	...
2477003	  767.0	  592.6	 4921.0	...
2477004	  766.9	  592.5	 4922.0	...
2477005	  767.0	  592.8	 4920.0	...
2477006	  767.1	  593.0	 4919.0	...
2477007	  766.8	  593.3	 4920.0	...
2477008	  766.5	  593.2	 4922.0	...
2477009	  766.1	  593.2	 4923.0	...
2477010	  766.0	  593.2	 4921.0	...
2477011	  765.8	  593.1	 4919.0	...
2477012	  766.0	  592.9	 4920.0	...
2477013	  766.3	  592.5	 4921.0	...
2477014	  766.5	  592.2	 4922.0	...
2477015	  766.5	  592.1	 4923.0	...
2477016	  766.4	  592.1	 4923.0	...
2477017	  766.3	  592.2	 4924.0	...
2477018	  766.3	  592.3	 4925.0	...
2477019	  766.4	  592.3	 4926.0	...
2477020	  766.7	  592.3	 4925.0	...
2477021	  766.9	  592.3	 4924.0	...
2477022	  766.9	  592.5	 4923.0	...
2477023	  766.8	  592.8	 4921.0	...
2477024	  766.6	  593.1	 4922.0	...
2477025	  766.3	  593.3	 4926.0	...
2477026	  766.0	  593.4	 4929.0	...
2477027	  766.5	  593.4	 4931.0	...
2477028	  767.2	  593.2	 4932.0	...
2477029	  767.5	  593.0	 4933.0	...
2477030	  767.2	  592.8	 4936.0	...
2477031	  766.9	  592.9	 4938.0	...
2477032	  766.9	  592.9	 4939.0	...
2477033	  767.0	  592.9	 4938.0	...
2477034	  767.1	  593.2	 4937.0	...
2477035	  767.2	  593.4	 4935.0	...
2477036	  767.1	  593.6	 4933.0	...
2477037	  766.8	  593.7	 4933.0	...
2477038	  766.4	  593.8	 4932.0	...
2477039	  766.3	  593.7	 4931.0	...
2477040	  766.3	  593.6	 4932.0	...
2477041	  766.5	  593.7	 4933.0	...
2477042	  766.5	  594.0	 4935.0	...
2477043	  766.5	  594.3	 4935.0	...
2477044	  767.0	  594.3	 4935.0	...
2477045	  767.5	  594.4	 4935.0	...
2477046	  767.6	  594.3	 4935.0	...
2477047	  767.3	  594.1	 4935.0	...
2477048	  766.8	  593.8	 4934.0	...
2477049	  766.8	  593.7	 4934.0	...
2477050	  766.9	  593.9	 4934.0	...
2477051	  766.9	  594.1	 4935.0	...
2477052	  766.9	  594.2	 4934.0	...
2477053	  766.8	  594.2	 4933.0	...
2477054	  766.6	  594.3	 4931.0	...
2477055	  766.7	  594.4	 4929.0	...
2477056	  767.0	  594.5	 4929.0	...
2477057	  767.2	  594.4	 4930.0	...
2477058	  767.3	  594.6	 4930.0	...
2477059	  767.4	  594.8	 4929.0	...
2477060	  767.5	  595.1	 4927.0	...
2477061	  767.6	  595.3	 4927.0	...
2477062	  767.6	  595.4	 4926.0	...
2477063	  767.3	  595.5	 4926.0	...
2477064	  767.0	  595.6	 4926.0	...
2477065	  766.7	  595.7	 4928.0	...
2477066	  766.7	  595.7	 4932.0	...
2477067	  767.0	  595.6	 4936.0	...
2477068	  767.3	  595.5	 4938.0	...
2477069	  767.6	  595.4	 4936.0	...
2477070	  767.5	  595.2	 4934.0	...
2477071	  767.4	  595.1	 4932.0	...
2477072	  767.3	  595.0	 4932.0	...
2477073	  767.3	  595.0	 4931.0	...
2477074	  767.3	  595.0	 4931.0	...
2477075	  767.4	  595.1	 4931.0	...
2477076	  767.4	  595.5	 4932.0	...
2477077	  767.6	  595.9	 4931.0	...
2477078	  767.8	  596.3	 4931.0	...
2477079	  767.9	  596.2	 4930.0	...
2477080	  767.9	  596.3	 4930.0	...
2477081	  767.9	  596.5	 4932.0	...
2477082	  767.9	  596.6	 4935.0	...
2477083	  767.9	  596.6	 4938.0	...
2477084	  768.0	  596.7	 4937.0	...
2477085	  768.1	  596.8	 4934.0	...
2477086	  768.2	  596.9	 4932.0	...
2477087	  768.6	  597.0	 4931.0	...
2477088	  768.8	  597.2	 4931.0	...
2477089	  769.1	  597.4	 4932.0	...
2477090	  769.1	  597.5	 4933.0	...
2477091	  769.1	  597.5	 4935.0	...
2477092	  768.9	  597.5	 4935.0	...
2477093	  768.6	  597.6	 4935.0	...
2477094	  768.5	  597.6	 4935.0	...
2477095	  768.8	  597.5	 4935.0	...
2477096	  768.9	  597.3	 4937.0	...
2477097	  768.8	  597.1	 4939.0	...
2477098	  768.5	  597.3	 4941.0	...
2477099	  768.3	  597.6	 4940.0	...
2477100	  767.9	  597.9	 4939.0	...
2477101	  767.8	  598.1	 4938.0	...
2477102	  767.9	  598.4	 4938.0	...
2477103	  768.1	  598.6	 4938.0	...
2477104	  768.4	  598.5	 4937.0	...
2477105	  768.6	  598.5	 4938.0	...
2477106	  768.7	  598.4	 4938.0	...
2477107	  768.8	  598.2	 4937.0	...
2477108	  768.9	  598.1	 4937.0	...
2477109	  769.1	  598.0	 4937.0	...
2477110	  769.2	  597.9	 4938.0	...
2477111	  769.2	  597.7	 4938.0	...
2477112	  769.1	  597.6	 4938.0	...
2477113	  769.0	  597.5	 4939.0	...
2477114	  768.8	  597.5	 4938.0	...
2477115	  768.6	  597.5	 4938.0	...
2477116	  768.6	  597.6	 4937.0	...
2477117	  768.9	  597.6	 4938.0	...
2477118	  769.2	  598.2	 4939.0	...
2477119	  769.3	  598.8	 4939.0	...
2477120	  769.2	  598.9	 4939.0	...
2477121	  769.1	  598.6	 4939.0	...
2477122	  769.0	  598.5	 4939.0	...
2477123	  769.0	  598.8	 4941.0	...
2477124	  769.0	  599.0	 4943.0	...
2477125	  769.0	  598.9	 4943.0	...
2477126	  769.0	  598.9	 4941.0	...
2477127	  769.0	  599.0	 4939.0	...
2477128	  769.1	  599.1	 4937.0	...
2477129	  769.1	  599.2	 4937.0	...
2477130	  769.2	  599.4	 4936.0	...
2477131	  769.1	  599.5	 4936.0	...
2477132	  769.1	  599.7	 4935.0	...
2477133	  769.1	  599.7	 4937.0	...
2477134	  769.2	  599.7	 4942.0	...
2477135	  769.3	  599.7	 4947.0	...
2477136	  769.3	  599.8	 4948.0	...
2477137	  769.1	  600.1	 4948.0	...
2477138	  769.0	  600.3	 4948.0	...
2477139	  769.0	  600.2	 4948.0	...
2477140	  769.2	  599.9	 4948.0	...
2477141	  768.8	  599.7	 4945.0	...
2477142	  768.3	  599.7	 4941.0	...
2477143	  768.0	  599.7	 4937.0	...
2477144	  768.3	  599.7	 4937.0	...
2477145	  768.5	  599.7	 4938.0	...
2477146	  768.7	  599.8	 4938.0	...
2477147	  768.8	  600.1	 4939.0	...
2477148	  769.0	  600.4	 4939.0	...
2477149	  769.1	  600.6	 4938.0	...
2477150	  769.0	  600.4	 4938.0	...
2477151	  769.0	  600.2	 4937.0	...
2477152	  768.9	  600.1	 4937.0	...
2477153	  768.5	  600.3	 4937.0	...
2477154	  768.2	  600.3	 4938.0	...
2477155	  768.2	  600.3	 4938.0	...
2477156	  768.4	  600.1	 4939.0	...
2477157	  768.4	  600.0	 4938.0	...
2477158	  768.1	  600.2	 4938.0	...
2477159	  767.9	  600.5	 4938.0	...
2477160	  767.8	  600.9	 4940.0	...
2477161	  768.1	  600.8	 4942.0	...
2477162	  768.4	  600.6	 4944.0	...
2477163	  768.5	  600.5	 4944.0	...
2477164	  768.3	  600.6	 4943.0	...
2477165	  768.1	  601.2	 4941.0	...
2477166	  767.9	  601.7	 4940.0	...
2477167	  767.7	  602.2	 4939.0	...
2477168	  767.5	  602.0	 4940.0	...
2477169	  767.5	  602.0	 4941.0	...
2477170	  767.4	  602.1	 4943.0	...
2477171	  767.3	  602.3	 4944.0	...
2477172	  767.4	  602.4	 4944.0	...
2477173	  767.5	  602.0	 4944.0	...
2477174	  768.0	  601.5	 4942.0	...
2477175	  768.4	  601.1	 4940.0	...
2477176	  768.7	  601.0	 4940.0	...
2477177	  768.4	  601.1	 4942.0	...
2477178	  768.2	  601.2	 4944.0	...
2477179	  768.0	  601.5	 4940.0	...
2477180	  768.0	  601.9	 4935.0	...
2477181	  767.9	  602.0	 4936.0	...
2477182	  767.8	  601.8	 4941.0	...
2477183	  767.8	  601.9	 4946.0	...
2477184	  767.9	  602.1	 4945.0	...
2477185	  767.9	  602.1	 4944.0	...
2477186	  767.9	  601.9	 4944.0	...
2477187	  768.0	  601.9	 4943.0	...
2477188	  768.1	  602.1	 4942.0	...
2477189	  768.4	  602.2	 4942.0	...
2477190	  768.5	  602.1	 4942.0	...
2477191	  768.6	  601.9	 4942.0	...
2477192	  768.6	  601.9	 4942.0	...
2477193	  768.5	  601.9	 4943.0	...
2477194	  768.2	  602.0	 4945.0	...
2477195	  767.9	  601.9	 4947.0	...
2477196	  767.9	  601.8	 4948.0	...
2477197	  768.2	  601.6	 4948.0	...
2477198	  768.4	  601.6	 4947.0	...
2477199	  768.5	  601.7	 4947.0	...
2477200	  768.4	  601.8	 4947.0	...
2477201	  768.5	  602.0	 4945.0	...
2477202	  768.6	  602.4	 4944.0	...
2477203	  768.5	  602.8	 4942.0	...
2477204	  768.4	  603.0	 4940.0	...
2477205	  768.1	  602.8	 4939.0	...
2477206	  767.9	  602.5	 4938.0	...
2477207	  767.8	  602.2	 4937.0	...
2477208	  767.8	  602.1	 4936.0	...
2477209	  767.7	  602.2	 4936.0	...
2477210	  767.6	  602.7	 4937.0	...
2477211	  767.6	  603.0	 4940.0	...
2477212	  767.7	  603.3	 4943.0	...
2477213	  767.9	  603.3	 4945.0	...
2477214	  767.7	  602.9	 4946.0	...
2477215	  767.6	  602.4	 4948.0	...
2477216	  767.5	  602.1	 4949.0	...
2477217	  767.5	  602.1	 4947.0	...
2477218	  767.2	  602.0	 4944.0	...
2477219	  767.0	  601.9	 4943.0	...
2477220	  767.1	  601.8	 4942.0	...
2477221	  767.4	  602.0	 4942.0	...
2477222	  767.7	  602.1	 4942.0	...
2477223	  767.7	  602.3	 4943.0	...
2477224	  767.6	  602.4	 4944.0	...
2477225	  767.5	  602.4	 4945.0	...
2477226	  767.5	  602.5	 4946.0	...
2477227	  767.7	  602.4	 4948.0	...
2477228	  767.9	  602.3	 4948.0	...
2477229	  768.1	  602.6	 4949.0	...
2477230	  768.2	  603.1	 4949.0	...
2477231	  768.3	  603.6	 4949.0	...
2477232	  768.3	  603.6	 4948.0	...
2477233	  768.2	  603.5	 4948.0	...
2477234	  768.1	  603.3	 4948.0	...
2477235	  768.1	  603.4	 4948.0	...
2477236	  768.1	  603.4	 4948.0	...
2477237	  767.9	  603.6	 4946.0	...
2477238	  767.6	  603.7	 4944.0	...
2477239	  767.3	  603.8	 4942.0	...
2477240	  767.3	  603.8	 4942.0	...
2477241	  767.4	  603.4	 4942.0	...
2477242	  767.2	  603.0	 4944.0	...
2477243	  767.1	  602.5	 4946.0	...
2477244	  767.5	  602.4	 4948.0	...
2477245	  768.2	  602.8	 4951.0	...
2477246	  768.8	  603.4	 4953.0	...
2477247	  768.8	  604.1	 4951.0	...
2477248	  768.6	  604.1	 4949.0	...
2477249	  768.5	  604.1	 4950.0	...
2477250	  768.3	  604.0	 4952.0	...
2477251	  768.1	  603.7	 4955.0	...
2477252	  767.8	  603.1	 4954.0	...
2477253	  767.7	  602.5	 4954.0	...
2477254	  767.6	  602.3	 4954.0	...
2477255	  767.7	  602.3	 4955.0	...
2477256	  767.8	  602.2	 4956.0	...
2477257	  767.9	  602.2	 4956.0	...
2477258	  768.0	  602.2	 4957.0	...
2477259	  768.1	  602.0	 4956.0	...
2477260	  768.2	  602.0	 4956.0	...
2477261	  768.4	  601.9	 4956.0	...
2477262	  768.5	  602.0	 4956.0	...
2477263	  768.7	  602.3	 4954.0	...
2477264	  768.4	  602.5	 4953.0	...
2477265	  768.0	  602.7	 4953.0	...
2477266	  767.6	  602.6	 4953.0	...
2477267	  767.7	  602.5	 4953.0	...
2477268	  768.0	  602.6	 4954.0	...
2477269	  768.3	  602.6	 4955.0	...
2477270	  768.3	  602.6	 4956.0	...
2477271	  768.1	  602.9	 4958.0	...
2477272	  767.9	  603.2	 4958.0	...
2477273	  767.9	  603.6	 4958.0	...
2477274	  767.6	  603.4	 4957.0	...
2477275	  767.1	  603.3	 4957.0	...
2477276	  766.4	  603.2	 4956.0	...
2477277	  765.3	  603.4	 4955.0	...
2477278	  764.2	  603.6	 4953.0	...
2477279	  762.4	  603.8	 4956.0	...
2477280	  760.9	  603.7	 4958.0	...
2477281	  759.3	  603.7	 4961.0	...
2477282	  758.5	  603.6	 4961.0	...
2477283	  757.6	  603.8	 4961.0	...
2477284	  757.0	  603.8	 4961.0	...
MSG	2477285 0000 _ Number Off
2477285	  756.2	  603.6	 4961.0	...
2477286	  755.5	  603.4	 4962.0	...
2477287	  755.1	  603.0	 4961.0	...
2477288	  755.1	  602.7	 4961.0	...
2477289	  755.5	  602.3	 4960.0	...
2477290	  756.1	  602.2	 4959.0	...
2477291	  756.8	  602.2	 4959.0	...
2477292	  757.1	  602.0	 4958.0	...
2477293	  757.6	  601.4	 4959.0	...
2477294	  758.2	  600.9	 4960.0	...
2477295	  759.0	  600.4	 4961.0	...
2477296	  759.4	  600.5	 4961.0	...
2477297	  759.7	  600.5	 4961.0	...
2477298	  759.6	  600.3	 4961.0	...
2477299	  759.5	  600.1	 4961.0	...
2477300	  759.4	  599.7	 4962.0	...
2477301	  759.6	  599.6	 4962.0	...
2477302	  759.8	  599.0	 4963.0	...
2477303	  759.7	  598.5	 4966.0	...
2477304	  759.5	  598.1	 4968.0	...
2477305	  759.3	  598.0	 4969.0	...
2477306	  759.2	  598.1	 4970.0	...
2477307	  758.9	  597.8	 4968.0	...
2477308	  758.6	  597.6	 4966.0	...
2477309	  758.5	  597.1	 4964.0	...
2477310	  758.6	  596.7	 4964.0	...
2477311	  758.7	  596.4	 4963.0	...
2477312	  758.8	  596.2	 4962.0	...
2477313	  758.6	  596.1	 4963.0	...
2477314	  758.4	  596.0	 4963.0	...
2477315	  758.2	  596.0	 4964.0	...
2477316	  758.3	  596.2	 4963.0	...
2477317	  758.3	  596.4	 4962.0	...
2477318	  758.6	  596.9	 4962.0	...
2477319	  758.8	  597.3	 4962.0	...
2477320	  759.1	  597.5	 4963.0	...
2477321	  759.1	  597.5	 4963.0	...
2477322	  758.6	  597.5	 4964.0	...
2477323	  758.2	  597.3	 4966.0	...
2477324	  757.7	  597.0	 4967.0	...
2477325	  758.0	  596.9	 4969.0	...
2477326	  758.3	  597.2	 4969.0	...
2477327	  758.7	  597.5	 4970.0	...
2477328	  758.7	  597.6	 4970.0	...
2477329	  758.6	  598.1	 4967.0	...
2477330	  758.5	  598.4	 4965.0	...
2477331	  758.4	  598.6	 4962.0	...
2477332	  758.4	  598.5	 4962.0	...
2477333	  758.5	  598.7	 4963.0	...
2477334	  758.6	  598.8	 4962.0	...
2477335	  758.7	  599.0	 4961.0	...
2477336	  758.8	  599.0	 4962.0	...
2477337	  758.9	  598.7	 4962.0	...
2477338	  759.0	  598.3	 4963.0	...
2477339	  758.9	  598.1	 4962.0	...
2477340	  758.7	  598.5	 4962.0	...
2477341	  758.6	  598.9	 4961.0	...
2477342	  758.5	  599.4	 4960.0	...
2477343	  758.5	  599.8	 4960.0	...
2477344	  758.5	  600.0	 4959.0	...
2477345	  758.5	  600.2	 4959.0	...
2477346	  758.6	  600.4	 4959.0	...
2477347	  759.1	  600.5	 4961.0	...
2477348	  759.5	  600.4	 4963.0	...
2477349	  759.6	  600.4	 4964.0	...
2477350	  759.4	  600.4	 4963.0	...
2477351	  759.2	  600.4	 4962.0	...
2477352	  759.4	  600.3	 4962.0	...
2477353	  759.5	  600.2	 4961.0	...
2477354	  759.5	  600.0	 4961.0	...
2477355	  759.4	  599.9	 4961.0	...
2477356	  759.6	  599.7	 4961.0	...
2477357	  759.8	  599.6	 4960.0	...
2477358	  760.1	  599.5	 4960.0	...
2477359	  759.8	  599.5	 4959.0	...
2477360	  759.6	  599.6	 4958.0	...
2477361	  759.4	  599.8	 4957.0	...
2477362	  759.4	  599.9	 4953.0	...
2477363	  759.4	  599.9	 4951.0	...
2477364	  759.4	  600.0	 4949.0	...
2477365	  759.5	  600.1	 4949.0	...
2477366	  759.4	  600.0	 4948.0	...
2477367	  759.3	  599.7	 4948.0	...
2477368	  759.3	  599.4	 4949.0	...
2477369	  759.3	  599.5	 4951.0	...
2477370	  759.5	  599.8	 4951.0	...
2477371	  759.9	  600.0	 4950.0	...
2477372	  760.2	  600.0	 4948.0	...
2477373	  760.2	  600.1	 4947.0	...
2477374	  760.2	  600.3	 4947.0	...
2477375	  760.2	  600.4	 4948.0	...
2477376	  760.2	  600.5	 4948.0	...
2477377	  760.1	  600.6	 4948.0	...
2477378	  760.2	  600.7	 4948.0	...
2477379	  760.3	  600.7	 4947.0	...
2477380	  760.4	  600.7	 4946.0	...
2477381	  760.4	  601.1	 4945.0	...
2477382	  760.5	  601.6	 4946.0	...
2477383	  760.6	  601.6	 4945.0	...
2477384	  760.7	  601.2	 4945.0	...
2477385	  760.9	  601.2	 4945.0	...
2477386	  761.1	  601.6	 4946.0	...
2477387	  761.3	  602.0	 4947.0	...
2477388	  761.1	  601.9	 4948.0	...
2477389	  760.8	  601.7	 4948.0	...
2477390	  760.5	  601.6	 4948.0	...
2477391	  760.7	  601.7	 4948.0	...
2477392	  760.8	  601.9	 4948.0	...
2477393	  760.9	  602.1	 4947.0	...
2477394	  760.7	  602.1	 4947.0	...
2477395	  760.6	  602.1	 4946.0	...
2477396	  760.4	  602.1	 4948.0	...
2477397	  760.3	  601.9	 4949.0	...
2477398	  760.2	  601.8	 4949.0	...
2477399	  760.3	  601.8	 4948.0	...
2477400	  760.5	  601.9	 4946.0	...
2477401	  760.7	  602.0	 4944.0	...
2477402	  760.8	  602.1	 4944.0	...
2477403	  760.8	  602.0	 4945.0	...
2477404	  760.9	  601.8	 4944.0	...
2477405	  760.8	  601.6	 4942.0	...
2477406	  760.8	  601.9	 4940.0	...
2477407	  760.8	  602.2	 4939.0	...
2477408	  760.9	  602.5	 4938.0	...
2477409	  760.9	  602.4	 4937.0	...
2477410	  761.0	  602.3	 4936.0	...
2477411	  761.1	  602.3	 4935.0	...
2477412	  761.2	  602.5	 4935.0	...
2477413	  761.2	  602.4	 4935.0	...
2477414	  761.2	  602.2	 4937.0	...
2477415	  761.2	  602.1	 4938.0	...
2477416	  761.1	  602.2	 4940.0	...
2477417	  761.0	  602.4	 4938.0	...
2477418	  760.9	  602.6	 4937.0	...
2477419	  760.9	  602.8	 4936.0	...
2477420	  760.9	  602.9	 4934.0	...
2477421	  760.9	  602.5	 4933.0	...
2477422	  760.9	  602.1	 4936.0	...
2477423	  761.0	  601.6	 4941.0	...
2477424	  760.9	  601.5	 4946.0	...
2477425	  760.8	  601.6	 4946.0	...
2477426	  760.6	  601.7	 4945.0	...
2477427	  760.8	  601.8	 4943.0	...
2477428	  761.0	  601.7	 4940.0	...
2477429	  761.1	  601.6	 4939.0	...
2477430	  761.1	  601.6	 4938.0	...
2477431	  761.1	  601.7	 4938.0	...
2477432	  761.1	  601.8	 4939.0	...
2477433	  761.1	  601.9	 4938.0	...
2477434	  761.1	  602.0	 4935.0	...
2477435	  761.2	  601.9	 4933.0	...
2477436	  761.2	  601.9	 4933.0	...
2477437	  761.4	  601.9	 4934.0	...
2477438	  761.7	  601.9	 4933.0	...
2477439	  762.0	  601.8	 4932.0	...
2477440	  762.1	  601.9	 4931.0	...
2477441	  762.0	  602.4	 4930.0	...
2477442	  761.7	  602.9	 4930.0	...
2477443	  761.4	  603.2	 4932.0	...
2477444	  761.4	  603.0	 4935.0	...
2477445	  761.4	  602.9	 4939.0	...
2477446	  761.4	  603.0	 4940.0	...
2477447	  761.1	  603.1	 4939.0	...
2477448	  760.9	  603.0	 4936.0	...
2477449	  760.7	  602.9	 4933.0	...
2477450	  760.9	  602.8	 4933.0	...
2477451	  761.1	  602.8	 4933.0	...
2477452	  761.4	  602.8	 4932.0	...
2477453	  761.7	  602.9	 4931.0	...
2477454	  761.9	  602.5	 4931.0	...
2477455	  761.9	  602.0	 4930.0	...
2477456	  761.9	  601.5	 4930.0	...
2477457	  762.0	  601.3	 4930.0	...
2477458	  762.1	  601.3	 4930.0	...
2477459	  762.2	  601.3	 4930.0	...
2477460	  762.1	  601.5	 4931.0	...
2477461	  761.9	  601.8	 4932.0	...
2477462	  761.9	  602.1	 4933.0	...
2477463	  761.8	  602.2	 4933.0	...
2477464	  761.6	  602.2	 4932.0	...
2477465	  761.5	  602.3	 4931.0	...
2477466	  761.5	  602.3	 4930.0	...
2477467	  761.7	  602.6	 4929.0	...
2477468	  761.8	  602.8	 4930.0	...
2477469	  762.0	  602.6	 4931.0	...
2477470	  762.1	  602.1	 4933.0	...
2477471	  762.4	  601.6	 4932.0	...
2477472	  762.4	  601.6	 4929.0	...
2477473	  762.5	  601.4	 4926.0	...
2477474	  762.3	  601.2	 4925.0	...
2477475	  762.2	  601.1	 4927.0	...
2477476	  762.0	  601.3	 4928.0	...
2477477	  761.9	  601.6	 4929.0	...
2477478	  761.8	  601.9	 4928.0	...
2477479	  761.8	  601.9	 4926.0	...
2477480	  762.1	  601.9	 4924.0	...
2477481	  762.3	  601.7	 4924.0	...
2477482	  762.6	  601.7	 4924.0	...
2477483	  762.5	  601.7	 4925.0	...
2477484	  762.6	  601.7	 4925.0	...
2477485	  762.8	  601.6	 4926.0	...
MSG	2477486 0000 _ Number On
2477486	  762.9	  601.3	 4926.0	...
2477487	  763.0	  601.1	 4926.0	...
2477488	  762.9	  600.9	 4926.0	...
2477489	  762.8	  600.9	 4926.0	...
2477490	  762.6	  600.9	 4925.0	...
2477491	  762.6	  600.6	 4924.0	...
2477492	  762.8	  600.3	 4924.0	...
2477493	  763.2	  600.0	 4924.0	...
2477494	  763.4	  600.0	 4924.0	...
2477495	  763.4	  600.1	 4923.0	...
2477496	  763.3	  600.1	 4923.0	...
2477497	  763.2	  600.2	 4923.0	...
2477498	  763.2	  600.3	 4924.0	...
2477499	  763.1	  600.4	 4925.0	...
2477500	  763.1	  600.4	 4926.0	...
2477501	  763.1	  599.9	 4926.0	...
2477502	  763.1	  599.2	 4926.0	...
2477503	  763.1	  598.6	 4925.0	...
2477504	  763.1	  598.6	 4925.0	...
2477505	  762.8	  598.6	 4925.0	...
2477506	  762.4	  598.6	 4925.0	...
2477507	  762.5	  598.5	 4926.0	...
2477508	  763.0	  598.3	 4926.0	...
2477509	  763.4	  598.2	 4920.0	...
2477510	  763.3	  598.5	 4915.0	...
2477511	  763.1	  598.7	 4910.0	...
2477512	  763.0	  598.9	 4912.0	...
2477513	  763.0	  599.0	 4914.0	...
2477514	  763.1	  599.1	 4914.0	...
2477515	  763.5	  599.1	 4915.0	...
2477516	  763.9	  599.1	 4915.0	...
2477517	  764.2	  599.1	 4913.0	...
2477518	  764.1	  599.2	 4911.0	...
2477519	  763.9	  598.9	 4909.0	...
2477520	  763.9	  598.6	 4909.0	...
2477521	  764.1	  598.3	 4910.0	...
2477522	  764.3	  598.5	 4908.0	...
2477523	  764.2	  598.7	 4903.0	...
2477524	  764.0	  598.7	 4899.0	...
2477525	  763.8	  598.7	 4896.0	...
2477526	  763.9	  598.9	 4896.0	...
2477527	  764.0	  599.2	 4896.0	...
2477528	  764.2	  599.4	 4898.0	...
2477529	  764.3	  599.2	 4899.0	...
2477530	  764.3	  599.1	 4900.0	...
2477531	  764.4	  599.3	 4898.0	...
2477532	  764.4	  599.4	 4894.0	...
2477533	  764.5	  599.4	 4891.0	...
2477534	  764.5	  599.4	 4891.0	...
2477535	  764.5	  599.3	 4894.0	...
2477536	  764.5	  599.3	 4896.0	...
2477537	  764.5	  599.2	 4894.0	...
2477538	  764.5	  599.2	 4891.0	...
2477539	  764.6	  599.1	 4888.0	...
2477540	  764.8	  598.8	 4889.0	...
2477541	  764.7	  598.4	 4891.0	...
2477542	  764.5	  598.3	 4892.0	...
2477543	  764.3	  598.2	 4891.0	...
2477544	  764.4	  598.2	 4890.0	...
2477545	  764.4	  598.1	 4888.0	...
2477546	  764.4	  598.1	 4886.0	...
2477547	  764.3	  597.9	 4886.0	...
2477548	  764.5	  597.6	 4887.0	...
2477549	  764.7	  597.4	 4885.0	...
2477550	  765.0	  597.3	 4883.0	...
2477551	  765.1	  597.1	 4881.0	...
2477552	  765.1	  596.8	 4881.0	...
2477553	  765.2	  596.6	 4881.0	...
2477554	  765.2	  596.8	 4880.0	...
2477555	  765.3	  597.0	 4880.0	...
2477556	  765.3	  597.1	 4879.0	...
2477557	  765.3	  597.2	 4880.0	...
2477558	  765.2	  597.2	 4880.0	...
2477559	  765.2	  597.3	 4879.0	...
2477560	  765.3	  597.4	 4876.0	...
2477561	  765.3	  597.3	 4874.0	...
2477562	  765.4	  597.3	 4874.0	...
2477563	  765.4	  597.3	 4875.0	...
2477564	  765.4	  597.4	 4876.0	...
2477565	  765.4	  597.4	 4876.0	...
2477566	  765.7	  596.9	 4873.0	...
2477567	  766.0	  596.5	 4871.0	...
2477568	  766.6	  596.1	 4869.0	...
2477569	  766.9	  596.1	 4869.0	...
2477570	  767.1	  596.1	 4868.0	...
2477571	  767.0	  596.1	 4866.0	...
2477572	  767.0	  596.6	 4864.0	...
2477573	  766.9	  597.1	 4863.0	...
2477574	  766.7	  597.6	 4863.0	...
2477575	  766.5	  597.4	 4862.0	...
2477576	  766.6	  597.1	 4860.0	...
2477577	  766.6	  596.6	 4859.0	...
2477578	  766.5	  596.3	 4860.0	...
2477579	  766.3	  595.9	 4858.0	...
2477580	  766.2	  595.3	 4856.0	...
2477581	  766.2	  594.7	 4852.0	...
2477582	  766.2	  594.0	 4851.0	...
2477583	  766.3	  594.0	 4849.0	...
2477584	  766.2	  594.1	 4847.0	...
2477585	  766.4	  594.2	 4846.0	...
2477586	  766.8	  594.3	 4844.0	...
2477587	  767.1	  594.2	 4844.0	...
2477588	  767.4	  594.1	 4845.0	...
2477589	  767.6	  594.0	 4846.0	...
2477590	  767.7	  593.8	 4847.0	...
2477591	  767.7	  593.7	 4846.0	...
2477592	  767.7	  594.0	 4844.0	...
2477593	  767.7	  594.3	 4843.0	...
2477594	  767.8	  594.6	 4842.0	...
2477595	  767.7	  594.6	 4841.0	...
2477596	  767.7	  594.8	 4839.0	...
2477597	  767.6	  595.0	 4837.0	...
2477598	  767.8	  594.7	 4835.0	...
2477599	  767.8	  594.2	 4835.0	...
2477600	  767.9	  593.7	 4835.0	...
2477601	  767.9	  593.7	 4835.0	...
2477602	  768.0	  593.8	 4835.0	...
2477603	  768.1	  593.8	 4835.0	...
2477604	  768.1	  593.9	 4833.0	...
2477605	  768.2	  593.8	 4831.0	...
2477606	  768.3	  593.8	 4829.0	...
2477607	  768.5	  593.8	 4828.0	...
2477608	  768.6	  593.7	 4828.0	...
2477609	  768.8	  593.6	 4827.0	...
2477610	  769.0	  593.5	 4825.0	...
2477611	  769.3	  593.5	 4824.0	...
2477612	  769.1	  593.4	 4825.0	...
2477613	  769.0	  593.4	 4827.0	...
2477614	  769.1	  593.4	 4829.0	...
2477615	  769.3	  593.5	 4829.0	...
2477616	  769.6	  593.6	 4826.0	...
2477617	  769.8	  593.8	 4823.0	...
2477618	  769.9	  593.8	 4820.0	...
2477619	  769.8	  593.9	 4819.0	...
2477620	  769.8	  593.8	 4818.0	...
2477621	  769.6	  593.3	 4818.0	...
2477622	  769.5	  592.9	 4817.0	...
2477623	  769.5	  592.4	 4816.0	...
2477624	  769.8	  592.5	 4816.0	...
2477625	  770.1	  592.6	 4815.0	...
2477626	  770.3	  592.3	 4818.0	...
2477627	  770.3	  591.8	 4821.0	...
2477628	  770.3	  591.7	 4820.0	...
2477629	  770.5	  592.0	 4817.0	...
2477630	  770.9	  592.3	 4814.0	...
2477631	  771.0	  592.7	 4815.0	...
2477632	  770.9	  593.2	 4814.0	...
2477633	  770.8	  593.4	 4814.0	...
2477634	  770.7	  593.3	 4813.0	...
2477635	  770.6	  593.2	 4814.0	...
2477636	  770.7	  593.2	 4814.0	...
2477637	  770.9	  593.2	 4814.0	...
2477638	  771.1	  593.2	 4813.0	...
2477639	  771.6	  593.2	 4812.0	...
2477640	  771.7	  593.3	 4811.0	...
2477641	  771.7	  593.5	 4806.0	...
2477642	  771.5	  593.9	 4802.0	...
2477643	  771.8	  594.0	 4797.0	...
2477644	  772.2	  593.8	 4797.0	...
2477645	  772.4	  593.5	 4797.0	...
2477646	  772.2	  593.3	 4797.0	...
2477647	  772.1	  593.3	 4796.0	...
2477648	  771.7	  593.2	 4796.0	...
2477649	  771.3	  593.2	 4795.0	...
2477650	  771.2	  592.9	 4795.0	...
2477651	  771.3	  592.7	 4795.0	...
2477652	  771.5	  592.5	 4792.0	...
2477653	  771.5	  592.6	 4788.0	...
2477654	  771.6	  592.6	 4783.0	...
2477655	  771.7	  592.6	 4782.0	...
2477656	  771.8	  592.7	 4781.0	...
2477657	  771.8	  592.7	 4781.0	...
2477658	  771.8	  592.6	 4782.0	...
2477659	  771.8	  592.5	 4783.0	...
2477660	  771.9	  592.8	 4784.0	...
2477661	  772.0	  593.2	 4784.0	...
2477662	  771.9	  593.6	 4783.0	...
2477663	  771.7	  594.0	 4780.0	...
2477664	  771.6	  594.3	 4778.0	...
2477665	  771.9	  594.6	 4777.0	...
2477666	  772.3	  594.6	 4778.0	...
2477667	  772.6	  594.6	 4778.0	...
2477668	  772.7	  594.6	 4776.0	...
2477669	  772.7	  594.5	 4774.0	...
2477670	  772.7	  594.5	 4772.0	...
2477671	  772.8	  594.9	 4772.0	...
2477672	  772.8	  595.3	 4772.0	...
2477673	  772.8	  595.6	 4771.0	...
2477674	  772.7	  595.9	 4771.0	...
2477675	  772.6	  596.1	 4770.0	...
2477676	  772.5	  596.4	 4768.0	...
2477677	  772.4	  596.5	 4767.0	...
2477678	  772.5	  596.5	 4767.0	...
2477679	  772.6	  596.5	 4767.0	...
2477680	  772.7	  596.6	 4767.0	...
2477681	  772.6	  596.7	 4767.0	...
2477682	  772.4	  596.7	 4765.0	...
2477683	  772.7	  596.6	 4763.0	...
2477684	  773.1	  596.4	 4761.0	...
2477685	  773.5	  596.3	 4761.0	...
2477686	  773.5	  596.3	 4760.0	...
2477687	  773.6	  596.2	 4761.0	...
2477688	  773.7	  596.2	 4762.0	...
2477689	  773.7	  596.1	 4762.0	...
2477690	  773.8	  596.2	 4762.0	...
2477691	  774.0	  596.2	 4761.0	...
2477692	  774.1	  596.2	 4761.0	...
2477693	  774.1	  596.0	 4760.0	...
2477694	  774.0	  596.5	 4761.0	...
2477695	  774.0	  597.1	 4758.0	...
2477696	  774.1	  597.5	 4755.0	...
2477697	  774.0	  597.4	 4753.0	...
2477698	  774.0	  597.3	 4753.0	...
2477699	  774.3	  597.3	 4754.0	...
2477700	  774.6	  597.3	 4755.0	...
2477701	  774.8	  597.3	 4756.0	...
2477702	  774.6	  597.3	 4757.0	...
2477703	  774.4	  597.3	 4757.0	...
2477704	  774.2	  597.3	 4757.0	...
2477705	  774.2	  597.4	 4758.0	...
2477706	  774.1	  597.4	 4759.0	...
2477707	  774.1	  597.3	 4760.0	...
2477708	  774.0	  597.6	 4759.0	...
2477709	  773.9	  598.0	 4759.0	...
2477710	  773.8	  598.3	 4759.0	...
2477711	  773.8	  598.6	 4759.0	...
2477712	  773.9	  598.7	 4758.0	...
2477713	  774.2	  598.9	 4757.0	...
2477714	  774.4	  598.9	 4756.0	...
2477715	  774.5	  598.9	 4755.0	...
2477716	  774.6	  599.0	 4755.0	...
2477717	  774.6	  599.0	 4755.0	...
2477718	  774.6	  598.9	 4755.0	...
2477719	  774.7	  598.3	 4754.0	...
2477720	  774.8	  597.6	 4753.0	...
2477721	  775.0	  596.9	 4753.0	...
2477722	  774.9	  596.8	 4755.0	...
2477723	  774.9	  597.1	 4756.0	...
2477724	  775.0	  598.0	 4756.0	...
2477725	  775.0	  598.8	 4754.0	...
2477726	  774.8	  599.2	 4753.0	...
2477727	  774.7	  599.2	 4755.0	...
2477728	  774.7	  598.9	 4758.0	...
2477729	  774.7	  598.5	 4759.0	...
2477730	  774.6	  598.0	 4758.0	...
2477731	  775.1	  597.8	 4758.0	...
2477732	  775.5	  597.6	 4755.0	...
2477733	  775.9	  597.6	 4750.0	...
2477734	  775.8	  597.6	 4745.0	...
2477735	  775.7	  597.2	 4745.0	...
2477736	  775.7	  596.9	 4746.0	...
2477737	  775.5	  596.9	 4748.0	...
2477738	  775.5	  597.3	 4747.0	...
2477739	  775.4	  597.8	 4747.0	...
2477740	  775.8	  597.7	 4746.0	...
2477741	  776.1	  597.6	 4746.0	...
2477742	  776.3	  597.4	 4746.0	...
2477743	  776.3	  597.6	 4745.0	...
2477744	  776.4	  597.7	 4744.0	...
2477745	  776.6	  597.9	 4744.0	...
2477746	  776.6	  597.8	 4743.0	...
2477747	  776.5	  597.7	 4742.0	...
2477748	  776.5	  597.6	 4741.0	...
2477749	  776.4	  597.4	 4741.0	...
2477750	  776.4	  597.4	 4741.0	...
2477751	  776.3	  597.4	 4743.0	...
2477752	  776.2	  597.5	 4745.0	...
2477753	  776.5	  597.7	 4747.0	...
2477754	  776.7	  597.8	 4743.0	...
2477755	  777.1	  597.6	 4740.0	...
2477756	  777.2	  597.2	 4737.0	...
2477757	  777.3	  596.8	 4736.0	...
2477758	  777.3	  596.9	 4740.0	...
2477759	  777.4	  597.2	 4745.0	...
2477760	  777.6	  597.6	 4750.0	...
2477761	  777.6	  597.6	 4751.0	...
2477762	  777.6	  597.8	 4751.0	...
2477763	  777.6	  598.0	 4747.0	...
2477764	  777.6	  598.1	 4743.0	...
2477765	  777.7	  598.2	 4739.0	...
2477766	  777.8	  598.2	 4739.0	...
2477767	  778.0	  598.0	 4739.0	...
2477768	  778.2	  597.8	 4741.0	...
2477769	  778.4	  597.6	 4743.0	...
2477770	  778.6	  597.6	 4744.0	...
2477771	  778.5	  597.6	 4746.0	...
2477772	  778.6	  597.5	 4749.0	...
2477773	  778.7	  597.8	 4745.0	...
2477774	  778.7	  598.1	 4739.0	...
2477775	  778.6	  598.4	 4738.0	...
2477776	  778.5	  598.4	 4741.0	...
2477777	  778.6	  598.3	 4744.0	...
2477778	  778.6	  598.2	 4743.0	...
2477779	  778.5	  598.2	 4741.0	...
2477780	  778.5	  598.2	 4741.0	...
2477781	  778.5	  598.2	 4742.0	...
2477782	  778.4	  598.2	 4742.0	...
2477783	  778.4	  597.9	 4743.0	...
2477784	  778.3	  597.7	 4742.0	...
2477785	  778.0	  597.6	 4742.0	...
2477786	  777.9	  597.8	 4742.0	...
2477787	  777.9	  598.0	 4742.0	...
2477788	  778.1	  598.3	 4742.0	...
2477789	  778.3	  598.5	 4743.0	...
2477790	  778.2	  598.1	 4744.0	...
2477791	  778.2	  597.5	 4745.0	...
2477792	  778.3	  597.5	 4745.0	...
2477793	  778.4	  598.0	 4745.0	...
2477794	  778.4	  598.1	 4745.0	...
2477795	  778.3	  597.7	 4745.0	...
2477796	  778.3	  597.6	 4745.0	...
2477797	  778.3	  598.0	 4747.0	...
2477798	  778.3	  597.8	 4750.0	...
MSG	2477799 0000 _ Number Off
2477799	  777.9	  597.4	 4752.0	...
2477800	  777.4	  596.9	 4752.0	...
2477801	  777.0	  597.0	 4752.0	...
2477802	  776.9	  597.1	 4752.0	...
2477803	  776.9	  597.3	 4752.0	...
2477804	  777.1	  597.6	 4753.0	...
2477805	  777.3	  597.7	 4751.0	...
2477806	  777.3	  597.7	 4749.0	...
2477807	  777.2	  597.7	 4748.0	...
2477808	  777.1	  597.9	 4749.0	...
2477809	  777.0	  597.9	 4751.0	...
2477810	  777.1	  598.0	 4753.0	...
2477811	  777.1	  598.0	 4754.0	...
2477812	  777.1	  598.0	 4753.0	...
2477813	  777.1	  598.0	 4752.0	...
2477814	  777.2	  597.8	 4751.0	...
2477815	  777.2	  597.6	 4752.0	...
2477816	  777.2	  597.4	 4753.0	...
2477817	  777.2	  597.5	 4753.0	...
2477818	  777.1	  597.7	 4753.0	...
2477819	  777.1	  598.0	 4752.0	...
2477820	  777.1	  598.2	 4750.0	...
2477821	  776.9	  598.3	 4750.0	...
2477822	  776.8	  598.5	 4749.0	...
2477823	  776.5	  598.6	 4751.0	...
2477824	  776.4	  598.6	 4753.0	...
2477825	  776.3	  598.8	 4754.0	...
2477826	  776.1	  599.0	 4754.0	...
2477827	  775.8	  599.2	 4752.0	...
2477828	  775.9	  599.2	 4751.0	...
2477829	  776.2	  599.2	 4752.0	...
2477830	  776.4	  599.2	 4752.0	...
2477831	  776.3	  599.4	 4756.0	...
2477832	  776.3	  599.6	 4759.0	...
2477833	  776.3	  599.8	 4759.0	...
2477834	  776.4	  599.6	 4757.0	...
2477835	  776.5	  599.3	 4754.0	...
2477836	  776.7	  599.0	 4753.0	...
2477837	  776.8	  599.0	 4753.0	...
2477838	  776.8	  598.9	 4753.0	...
2477839	  776.8	  598.9	 4752.0	...
2477840	  776.8	  598.8	 4751.0	...
2477841	  776.7	  598.9	 4751.0	...
2477842	  776.6	  598.8	 4755.0	...
2477843	  776.6	  598.6	 4757.0	...
2477844	  776.5	  598.4	 4758.0	...
2477845	  776.3	  598.4	 4758.0	...
2477846	  776.1	  598.5	 4756.0	...
2477847	  776.0	  598.7	 4754.0	...
2477848	  776.1	  599.0	 4749.0	...
2477849	  776.3	  599.5	 4745.0	...
2477850	  776.4	  599.9	 4742.0	...
2477851	  776.9	  600.0	 4742.0	...
2477852	  777.3	  599.6	 4743.0	...
2477853	  777.3	  599.5	 4744.0	...
2477854	  777.0	  599.7	 4746.0	...
2477855	  776.7	  599.9	 4747.0	...
2477856	  776.7	  600.0	 4746.0	...
2477857	  776.7	  600.0	 4745.0	...
2477858	  776.7	  600.0	 4746.0	...
2477859	  776.7	  600.0	 4747.0	...
2477860	  776.6	  599.9	 4749.0	...
2477861	  776.6	  599.9	 4749.0	...
2477862	  776.7	  599.9	 4749.0	...
2477863	  776.7	  599.9	 4748.0	...
2477864	  777.0	  600.0	 4749.0	...
2477865	  777.3	  599.9	 4749.0	...
2477866	  777.6	  599.9	 4750.0	...
2477867	  777.8	  599.8	 4749.0	...
2477868	  777.9	  599.8	 4748.0	...
2477869	  778.0	  599.9	 4746.0	...
2477870	  777.9	  600.1	 4747.0	...
2477871	  777.8	  600.5	 4748.0	...
2477872	  777.7	  600.9	 4749.0	...
2477873	  777.7	  601.2	 4749.0	...
2477874	  777.8	  601.1	 4749.0	...
2477875	  777.9	  601.2	 4749.0	...
2477876	  778.0	  601.6	 4747.0	...
2477877	  778.3	  602.0	 4745.0	...
2477878	  778.6	  602.4	 4743.0	...
2477879	  778.8	  602.6	 4744.0	...
2477880	  778.8	  602.6	 4747.0	...
2477881	  778.5	  602.5	 4750.0	...
2477882	  778.3	  602.4	 4751.0	...
2477883	  778.1	  602.4	 4752.0	...
2477884	  778.0	  602.4	 4752.0	...
2477885	  778.0	  603.1	 4748.0	...
2477886	  778.0	  603.8	 4743.0	...
2477887	  778.0	  604.4	 4738.0	...
2477888	  778.0	  604.2	 4738.0	...
2477889	  777.9	  604.1	 4738.0	...
2477890	  777.9	  604.1	 4739.0	...
2477891	  778.1	  603.9	 4741.0	...
2477892	  778.6	  603.6	 4744.0	...
2477893	  779.0	  603.3	 4745.0	...
2477894	  779.1	  603.3	 4746.0	...
2477895	  779.1	  603.6	 4746.0	...
2477896	  779.3	  603.9	 4746.0	...
2477897	  779.4	  604.1	 4746.0	...
2477898	  779.6	  604.2	 4745.0	...
2477899	  779.8	  604.6	 4745.0	...
2477900	  779.9	  604.9	 4745.0	...
2477901	  779.9	  605.2	 4746.0	...
2477902	  779.8	  605.3	 4747.0	...
2477903	  779.7	  605.3	 4745.0	...
2477904	  779.7	  605.3	 4744.0	...
2477905	  779.9	  605.6	 4743.0	...
2477906	  780.2	  606.0	 4743.0	...
2477907	  780.5	  606.4	 4745.0	...
2477908	  780.7	  606.4	 4747.0	...
2477909	  780.8	  606.5	 4749.0	...
2477910	  780.9	  606.7	 4749.0	...
2477911	  781.0	  607.0	 4750.0	...
2477912	  781.1	  607.2	 4750.0	...
2477913	  781.1	  607.3	 4749.0	...
2477914	  781.1	  607.3	 4747.0	...
2477915	  781.0	  607.4	 4746.0	...
2477916	  780.9	  608.1	 4745.0	...
2477917	  780.7	  608.9	 4743.0	...
2477918	  780.6	  609.7	 4741.0	...
2477919	  780.6	  609.4	 4741.0	...
2477920	  780.5	  609.0	 4744.0	...
2477921	  780.4	  608.7	 4745.0	...
2477922	  780.2	  609.0	 4743.0	...
2477923	  780.5	  609.1	 4741.0	...
2477924	  780.8	  609.0	 4742.0	...
2477925	  781.1	  608.9	 4745.0	...
2477926	  781.1	  609.2	 4745.0	...
2477927	  781.3	  609.4	 4743.0	...
2477928	  781.4	  609.6	 4741.0	...
2477929	  781.5	  609.6	 4741.0	...
2477930	  781.4	  609.6	 4741.0	...
2477931	  781.4	  609.6	 4742.0	...
2477932	  781.4	  609.7	 4742.0	...
2477933	  781.4	  609.8	 4741.0	...
2477934	  781.4	  609.6	 4741.0	...
2477935	  781.4	  609.4	 4742.0	...
2477936	  781.4	  609.3	 4743.0	...
2477937	  781.5	  609.8	 4744.0	...
2477938	  781.4	  610.4	 4744.0	...
2477939	  781.0	  610.3	 4743.0	...
2477940	  780.6	  609.9	 4742.0	...
2477941	  780.3	  609.4	 4743.0	...
2477942	  780.2	  609.4	 4745.0	...
2477943	  780.1	  609.3	 4748.0	...
2477944	  780.0	  609.3	 4748.0	...
2477945	  780.0	  609.3	 4746.0	...
2477946	  780.0	  609.4	 4746.0	...
2477947	  780.0	  609.4	 4748.0	...
2477948	  780.1	  609.3	 4749.0	...
2477949	  780.1	  609.1	 4749.0	...
2477950	  780.3	  609.2	 4749.0	...
2477951	  780.5	  609.4	 4750.0	...
2477952	  780.2	  609.8	 4751.0	...
2477953	  779.7	  610.1	 4752.0	...
2477954	  779.3	  610.2	 4753.0	...
2477955	  779.3	  610.0	 4753.0	...
2477956	  779.5	  609.8	 4753.0	...
2477957	  779.5	  609.9	 4753.0	...
2477958	  779.6	  610.4	 4752.0	...
2477959	  779.6	  610.7	 4752.0	...
2477960	  779.7	  611.0	 4752.0	...
2477961	  779.8	  611.0	 4752.0	...
2477962	  779.6	  611.0	 4752.0	...
2477963	  779.5	  611.0	 4753.0	...
2477964	  779.2	  611.0	 4754.0	...
2477965	  778.8	  610.9	 4755.0	...
2477966	  778.4	  610.8	 4755.0	...
2477967	  778.4	  610.5	 4751.0	...
2477968	  778.9	  610.5	 4747.0	...
2477969	  779.2	  610.5	 4744.0	...
2477970	  779.1	  610.5	 4743.0	...
2477971	  779.0	  610.6	 4743.0	...
2477972	  779.1	  610.8	 4742.0	...
2477973	  779.3	  611.0	 4742.0	...
2477974	  779.5	  611.0	 4743.0	...
2477975	  779.7	  610.9	 4744.0	...
2477976	  779.7	  610.6	 4745.0	...
2477977	  779.6	  610.4	 4745.0	...
2477978	  779.5	  610.2	 4744.0	...
2477979	  779.5	  610.1	 4743.0	...
2477980	  779.8	  610.3	 4742.0	...
2477981	  780.1	  610.6	 4743.0	...
2477982	  780.1	  611.0	 4746.0	...
2477983	  780.1	  611.2	 4747.0	...
2477984	  780.1	  611.4	 4748.0	...
2477985	  780.1	  611.5	 4747.0	...
2477986	  780.1	  611.5	 4748.0	...
2477987	  779.9	  611.9	 4748.0	...
2477988	  779.7	  612.2	 4748.0	...
2477989	  779.9	  612.5	 4748.0	...
2477990	  780.2	  612.4	 4747.0	...
2477991	  780.6	  612.1	 4745.0	...
2477992	  780.7	  611.7	 4744.0	...
2477993	  780.7	  611.3	 4745.0	...
2477994	  780.7	  611.1	 4746.0	...
2477995	  780.5	  611.1	 4747.0	...
2477996	  780.3	  611.1	 4747.0	...
2477997	  780.0	  611.4	 4746.0	...
2477998	  779.8	  611.7	 4747.0	...
2477999	  779.9	  612.0	 4747.0	...
MSG	2478000 0000 _ Number On
2478000	  780.1	  612.0	 4748.0	...
2478001	  780.6	  611.8	 4748.0	...
2478002	  780.7	  611.5	 4749.0	...
2478003	  780.9	  611.1	 4749.0	...
2478004	  780.8	  610.9	 4749.0	...
2478005	  780.7	  610.9	 4751.0	...
2478006	  780.7	  611.0	 4754.0	...
2478007	  780.6	  611.1	 4757.0	...
2478008	  780.5	  611.2	 4757.0	...
2478009	  780.4	  611.2	 4754.0	...
2478010	  780.5	  611.2	 4750.0	...
2478011	  780.7	  611.6	 4746.0	...
2478012	  780.7	  612.0	 4750.0	...
2478013	  780.6	  612.3	 4753.0	...
2478014	  780.6	  612.6	 4755.0	...
2478015	  780.5	  612.9	 4754.0	...
2478016	  780.5	  613.1	 4751.0	...
2478017	  780.3	  613.3	 4751.0	...
2478018	  780.2	  613.2	 4750.0	...
2478019	  780.0	  612.7	 4752.0	...
2478020	  780.1	  612.3	 4754.0	...
2478021	  780.3	  612.1	 4755.0	...
2478022	  780.4	  612.0	 4755.0	...
2478023	  780.4	  612.0	 4755.0	...
2478024	  780.3	  612.0	 4755.0	...
2478025	  780.3	  612.0	 4757.0	...
2478026	  780.3	  612.0	 4759.0	...
2478027	  780.4	  612.0	 4758.0	...
2478028	  780.4	  612.0	 4756.0	...
2478029	  780.3	  612.2	 4753.0	...
2478030	  780.2	  612.5	 4752.0	...
2478031	  780.0	  612.8	 4754.0	...
2478032	  779.9	  612.8	 4756.0	...
2478033	  779.9	  612.8	 4759.0	...
2478034	  780.0	  612.7	 4759.0	...
2478035	  780.2	  612.6	 4760.0	...
2478036	  780.5	  612.5	 4762.0	...
2478037	  780.7	  612.5	 4764.0	...
2478038	  780.7	  612.3	 4765.0	...
2478039	  780.6	  612.1	 4765.0	...
2478040	  780.6	  612.0	 4765.0	...
2478041	  780.6	  611.9	 4768.0	...
2478042	  780.7	  611.9	 4771.0	...
2478043	  780.8	  612.4	 4770.0	...
2478044	  780.8	  613.0	 4765.0	...
2478045	  780.9	  613.4	 4763.0	...
2478046	  780.9	  613.3	 4764.0	...
2478047	  781.0	  613.0	 4765.0	...
2478048	  781.0	  613.0	 4765.0	...
2478049	  781.2	  612.9	 4764.0	...
2478050	  781.3	  613.0	 4764.0	...
2478051	  781.2	  613.0	 4765.0	...
2478052	  780.7	  613.4	 4766.0	...
2478053	  780.3	  613.7	 4767.0	...
2478054	  780.2	  613.7	 4768.0	...
2478055	  780.4	  613.3	 4768.0	...
2478056	  780.6	  613.0	 4769.0	...
2478057	  780.7	  613.0	 4768.0	...
2478058	  780.8	  612.9	 4767.0	...
2478059	  780.7	  613.0	 4764.0	...
2478060	  780.7	  613.0	 4762.0	...
2478061	  780.7	  612.8	 4761.0	...
2478062	  780.8	  612.7	 4763.0	...
2478063	  780.8	  613.2	 4765.0	...
2478064	  780.9	  613.7	 4766.0	...
2478065	  780.8	  613.7	 4766.0	...
2478066	  780.6	  613.2	 4769.0	...
2478067	  780.5	  612.6	 4774.0	...
2478068	  780.4	  612.8	 4779.0	...
2478069	  780.4	  612.9	 4781.0	...
2478070	  780.3	  612.9	 4781.0	...
2478071	  780.2	  612.8	 4783.0	...
2478072	  780.1	  612.6	 4786.0	...
2478073	  780.4	  612.6	 4790.0	...
2478074	  781.0	  612.3	 4791.0	...
2478075	  781.6	  612.1	 4792.0	...
2478076	  781.9	  611.9	 4793.0	...
2478077	  781.9	  611.9	 4793.0	...
2478078	  781.7	  611.9	 4792.0	...
2478079	  781.7	  612.2	 4790.0	...
2478080	  781.7	  612.5	 4786.0	...
2478081	  781.6	  612.7	 4784.0	...
2478082	  781.2	  612.7	 4783.0	...
2478083	  780.9	  612.9	 4784.0	...
2478084	  780.9	  613.1	 4786.0	...
2478085	  780.9	  613.1	 4788.0	...
2478086	  780.9	  613.0	 4789.0	...
2478087	  780.9	  612.8	 4790.0	...
2478088	  781.1	  612.7	 4790.0	...
2478089	  781.2	  612.6	 4790.0	...
2478090	  781.3	  612.4	 4790.0	...
2478091	  781.2	  612.4	 4790.0	...
2478092	  781.2	  612.3	 4790.0	...
2478093	  781.1	  612.2	 4790.0	...
2478094	  781.2	  612.3	 4790.0	...
2478095	  781.2	  612.5	 4790.0	...
2478096	  781.1	  612.6	 4790.0	...
2478097	  781.0	  612.7	 4791.0	...
2478098	  780.9	  612.8	 4791.0	...
2478099	  780.9	  613.2	 4791.0	...
2478100	  781.2	  613.5	 4791.0	...
2478101	  781.4	  613.5	 4792.0	...
2478102	  781.5	  613.3	 4794.0	...
2478103	  781.4	  613.2	 4795.0	...
2478104	  781.1	  613.2	 4797.0	...
2478105	  781.0	  613.2	 4798.0	...
2478106	  781.0	  613.1	 4797.0	...
2478107	  781.1	  613.2	 4795.0	...
2478108	  781.2	  613.3	 4797.0	...
2478109	  781.3	  613.4	 4801.0	...
2478110	  781.5	  613.4	 4804.0	...
2478111	  781.8	  613.4	 4801.0	...
2478112	  781.7	  613.2	 4799.0	...
2478113	  781.7	  613.0	 4799.0	...
2478114	  781.6	  612.7	 4799.0	...
2478115	  781.6	  612.7	 4799.0	...
2478116	  781.6	  612.5	 4799.0	...
2478117	  781.8	  612.4	 4798.0	...
2478118	  781.9	  612.5	 4798.0	...
2478119	  781.9	  612.7	 4797.0	...
2478120	  781.9	  613.0	 4797.0	...
2478121	  781.7	  613.0	 4801.0	...
2478122	  781.6	  612.6	 4805.0	...
2478123	  781.5	  612.1	 4809.0	...
2478124	  781.5	  611.8	 4808.0	...
2478125	  781.6	  612.0	 4807.0	...
2478126	  781.7	  612.2	 4807.0	...
2478127	  781.7	  612.3	 4806.0	...
2478128	  781.7	  612.2	 4804.0	...
2478129	  781.7	  612.2	 4803.0	...
2478130	  781.7	  612.3	 4801.0	...
2478131	  781.6	  612.6	 4801.0	...
2478132	  781.6	  612.9	 4801.0	...
2478133	  781.6	  613.2	 4802.0	...
2478134	  781.4	  613.3	 4804.0	...
2478135	  781.2	  613.4	 4806.0	...
2478136	  781.1	  613.6	 4808.0	...
2478137	  781.2	  613.7	 4808.0	...
2478138	  781.3	  613.8	 4808.0	...
2478139	  781.7	  613.7	 4808.0	...
2478140	  782.2	  613.8	 4807.0	...
2478141	  782.7	  613.9	 4806.0	...
2478142	  782.8	  614.0	 4805.0	...
2478143	  782.9	  614.0	 4805.0	...
2478144	  782.9	  613.9	 4806.0	...
2478145	  782.8	  613.9	 4806.0	...
2478146	  782.8	  614.0	 4806.0	...
2478147	  782.7	  614.3	 4806.0	...
2478148	  782.5	  614.6	 4806.0	...
2478149	  782.2	  614.5	 4809.0	...
2478150	  782.0	  614.3	 4812.0	...
2478151	  781.9	  614.1	 4815.0	...
2478152	  781.9	  614.1	 4816.0	...
2478153	  781.9	  614.2	 4817.0	...
2478154	  781.8	  614.4	 4817.0	...
2478155	  781.8	  614.6	 4818.0	...
2478156	  782.2	  614.6	 4818.0	...
2478157	  782.6	  614.7	 4816.0	...
2478158	  782.9	  614.7	 4813.0	...
2478159	  782.6	  614.6	 4810.0	...
2478160	  782.4	  614.4	 4811.0	...
2478161	  782.4	  614.2	 4813.0	...
2478162	  782.4	  613.8	 4814.0	...
2478163	  782.0	  613.4	 4814.0	...
2478164	  781.6	  613.2	 4816.0	...
2478165	  781.4	  613.4	 4818.0	...
2478166	  781.5	  613.4	 4821.0	...
2478167	  781.6	  613.6	 4821.0	...
2478168	  781.9	  613.9	 4821.0	...
2478169	  782.2	  614.0	 4820.0	...
2478170	  782.6	  614.2	 4819.0	...
2478171	  782.6	  614.2	 4820.0	...
2478172	  782.6	  614.4	 4822.0	...
2478173	  782.6	  614.5	 4820.0	...
2478174	  782.6	  614.6	 4817.0	...
2478175	  782.5	  614.3	 4814.0	...
2478176	  782.5	  614.1	 4815.0	...
2478177	  782.5	  613.9	 4815.0	...
2478178	  782.6	  613.7	 4816.0	...
2478179	  782.7	  613.4	 4817.0	...
2478180	  782.7	  613.1	 4818.0	...
2478181	  782.8	  613.3	 4818.0	...
2478182	  782.7	  613.7	 4818.0	...
2478183	  782.6	  614.2	 4817.0	...
2478184	  782.6	  614.2	 4816.0	...
2478185	  782.6	  614.5	 4816.0	...
2478186	  782.6	  614.7	 4817.0	...
2478187	  782.5	  614.3	 4818.0	...
2478188	  782.4	  613.8	 4819.0	...
2478189	  782.1	  613.3	 4819.0	...
2478190	  781.9	  613.5	 4819.0	...
2478191	  781.9	  613.6	 4820.0	...
2478192	  782.1	  613.7	 4822.0	...
2478193	  782.3	  613.6	 4823.0	...
2478194	  782.3	  613.5	 4824.0	...
2478195	  782.3	  613.4	 4825.0	...
2478196	  782.6	  613.5	 4825.0	...
2478197	  782.9	  613.7	 4824.0	...
2478198	  783.1	  613.8	 4823.0	...
2478199	  783.3	  613.7	 4822.0	...
2478200	  783.5	  613.4	 4823.0	...
2478201	  783.6	  613.1	 4824.0	...
2478202	  783.5	  613.0	 4824.0	...
2478203	  783.5	  613.1	 4824.0	...
2478204	  783.8	  613.1	 4826.0	...
2478205	  784.1	  613.3	 4828.0	...
2478206	  783.9	  613.6	 4831.0	...
2478207	  783.4	  613.6	 4832.0	...
2478208	  783.0	  613.4	 4831.0	...
2478209	  783.4	  613.0	 4829.0	...
2478210	  783.7	  612.9	 4829.0	...
2478211	  784.0	  612.8	 4830.0	...
2478212	  784.0	  612.7	 4831.0	...
2478213	  784.1	  612.8	 4830.0	...
2478214	  784.5	  613.0	 4831.0	...
2478215	  784.8	  613.1	 4831.0	...
2478216	  785.0	  613.2	 4832.0	...
2478217	  785.1	  613.4	 4833.0	...
2478218	  785.1	  613.5	 4832.0	...
2478219	  785.1	  613.5	 4830.0	...
2478220	  785.0	  613.4	 4828.0	...
2478221	  784.8	  613.7	 4827.0	...
2478222	  784.7	  614.1	 4827.0	...
2478223	  784.8	  614.4	 4828.0	...
2478224	  784.9	  614.2	 4828.0	...
2478225	  785.1	  614.1	 4829.0	...
2478226	  785.2	  614.0	 4829.0	...
2478227	  785.2	  613.8	 4830.0	...
2478228	  785.2	  613.3	 4831.0	...
2478229	  785.2	  613.0	 4833.0	...
2478230	  785.4	  612.8	 4833.0	...
2478231	  785.5	  612.7	 4831.0	...
2478232	  785.6	  612.6	 4830.0	...
2478233	  785.6	  612.5	 4830.0	...
2478234	  785.6	  612.6	 4830.0	...
2478235	  785.6	  612.6	 4829.0	...
2478236	  785.5	  612.5	 4829.0	...
2478237	  785.3	  612.5	 4829.0	...
2478238	  785.0	  612.3	 4830.0	...
2478239	  784.8	  612.3	 4831.0	...
2478240	  785.1	  612.2	 4836.0	...
2478241	  785.3	  612.1	 4842.0	...
2478242	  785.6	  612.0	 4846.0	...
2478243	  785.7	  611.9	 4845.0	...
2478244	  785.8	  611.9	 4843.0	...
2478245	  785.9	  611.9	 4842.0	...
2478246	  785.7	  612.0	 4841.0	...
2478247	  785.6	  612.1	 4839.0	...
2478248	  785.9	  612.4	 4836.0	...
2478249	  786.2	  612.5	 4834.0	...
2478250	  786.5	  612.6	 4833.0	...
2478251	  786.5	  612.6	 4834.0	...
2478252	  786.5	  612.7	 4835.0	...
2478253	  786.5	  612.8	 4835.0	...
2478254	  786.3	  613.2	 4835.0	...
2478255	  786.0	  613.8	 4836.0	...
2478256	  785.3	  614.3	 4838.0	...
2478257	  784.1	  613.9	 4837.0	...
2478258	  782.8	  613.3	 4835.0	...
2478259	  781.2	  612.7	 4833.0	...
2478260	  779.9	  612.4	 4833.0	...
2478261	  778.3	  612.3	 4833.0	...
2478262	  777.1	  612.1	 4833.0	...
2478263	  776.5	  611.6	 4834.0	...
2478264	  776.1	  611.0	 4834.0	...
2478265	  775.8	  610.4	 4833.0	...
2478266	  775.5	  610.3	 4832.0	...
2478267	  775.2	  610.1	 4831.0	...
2478268	  775.6	  609.7	 4831.0	...
2478269	  776.1	  609.5	 4830.0	...
2478270	  776.6	  609.4	 4829.0	...
2478271	  776.5	  609.5	 4827.0	...
2478272	  776.4	  609.5	 4827.0	...
2478273	  776.5	  609.5	 4827.0	...
2478274	  776.5	  609.4	 4829.0	...
2478275	  776.6	  609.5	 4831.0	...
2478276	  776.6	  609.5	 4832.0	...
2478277	  776.6	  609.5	 4832.0	...
2478278	  776.6	  609.5	 4829.0	...
2478279	  777.0	  609.3	 4826.0	...
2478280	  777.3	  608.8	 4826.0	...
2478281	  777.5	  608.4	 4829.0	...
2478282	  777.4	  608.0	 4831.0	...
2478283	  777.5	  607.9	 4829.0	...
2478284	  777.4	  607.9	 4828.0	...
2478285	  777.2	  607.9	 4827.0	...
2478286	  777.1	  608.3	 4826.0	...
2478287	  777.0	  608.6	 4824.0	...
2478288	  777.0	  608.8	 4825.0	...
2478289	  776.8	  608.6	 4827.0	...
2478290	  776.6	  608.5	 4829.0	...
2478291	  776.8	  608.5	 4829.0	...
2478292	  777.1	  608.8	 4829.0	...
2478293	  777.3	  609.1	 4830.0	...
2478294	  777.6	  609.1	 4831.0	...
2478295	  777.9	  608.9	 4833.0	...
2478296	  778.2	  608.8	 4834.0	...
2478297	  778.0	  608.6	 4834.0	...
2478298	  777.7	  608.0	 4835.0	...
2478299	  777.4	  607.5	 4836.0	...
2478300	  777.4	  607.2	 4836.0	...
2478301	  777.7	  607.6	 4835.0	...
2478302	  778.1	  607.8	 4835.0	...
2478303	  778.5	  608.0	 4834.0	...
2478304	  778.7	  608.1	 4833.0	...
2478305	  778.4	  608.5	 4832.0	...
2478306	  778.1	  608.8	 4831.0	...
2478307	  777.9	  608.9	 4834.0	...
2478308	  778.0	  608.7	 4837.0	...
2478309	  778.2	  608.5	 4838.0	...
2478310	  778.2	  608.5	 4835.0	...
2478311	  778.2	  608.5	 4835.0	...
2478312	  778.0	  608.4	 4837.0	...
MSG	2478313 0000 _ Number Off
2478313	  777.9	  608.3	 4840.0	...
2478314	  778.2	  608.2	 4840.0	...
2478315	  778.6	  608.3	 4840.0	...
2478316	  779.0	  608.3	 4838.0	...
2478317	  778.9	  608.5	 4835.0	...
2478318	  778.9	  608.6	 4832.0	...
2478319	  779.0	  608.7	 4831.0	...
2478320	  779.0	  608.5	 4832.0	...
2478321	  779.3	  608.0	 4833.0	...
2478322	  779.5	  607.6	 4834.0	...
2478323	  779.6	  607.2	 4835.0	...
2478324	  779.6	  607.7	 4836.0	...
2478325	  779.6	  608.2	 4836.0	...
2478326	  779.5	  608.7	 4837.0	...
2478327	  779.4	  608.8	 4837.0	...
2478328	  779.4	  609.0	 4837.0	...
2478329	  779.5	  609.1	 4837.0	...
2478330	  779.6	  609.3	 4836.0	...
2478331	  779.6	  609.9	 4835.0	...
2478332	  779.6	  610.6	 4834.0	...
2478333	  779.7	  611.2	 4833.0	...
2478334	  779.7	  611.2	 4834.0	...
2478335	  779.7	  610.7	 4835.0	...
2478336	  779.7	  610.3	 4837.0	...
2478337	  779.7	  610.0	 4836.0	...
2478338	  779.8	  610.5	 4835.0	...
2478339	  779.9	  611.0	 4834.0	...
2478340	  780.3	  611.3	 4833.0	...
2478341	  780.6	  611.3	 4833.0	...
2478342	  781.0	  611.3	 4832.0	...
2478343	  781.1	  611.5	 4833.0	...
2478344	  781.1	  611.6	 4834.0	...
2478345	  781.2	  611.8	 4835.0	...
2478346	  781.3	  611.9	 4835.0	...
2478347	  781.4	  611.9	 4835.0	...
2478348	  781.5	  611.9	 4835.0	...
2478349	  781.6	  612.0	 4836.0	...
2478350	  781.9	  611.9	 4837.0	...
2478351	  782.2	  611.9	 4837.0	...
2478352	  782.3	  611.7	 4836.0	...
2478353	  782.2	  611.6	 4835.0	...
2478354	  782.2	  611.5	 4836.0	...
2478355	  782.0	  611.6	 4836.0	...
2478356	  781.8	  611.8	 4835.0	...
2478357	  781.9	  611.9	 4832.0	...
2478358	  782.4	  612.0	 4830.0	...
2478359	  782.2	  612.0	 4830.0	...
2478360	  781.8	  612.3	 4830.0	...
2478361	  781.3	  612.7	 4830.0	...
2478362	  781.4	  613.0	 4830.0	...
2478363	  781.6	  613.2	 4830.0	...
2478364	  781.9	  613.3	 4830.0	...
2478365	  782.1	  613.3	 4831.0	...
2478366	  782.0	  613.3	 4833.0	...
2478367	  782.0	  613.3	 4834.0	...
2478368	  782.1	  613.3	 4833.0	...
2478369	  782.3	  613.3	 4833.0	...
2478370	  782.3	  613.5	 4832.0	...
2478371	  782.3	  613.8	 4832.0	...
2478372	  782.5	  614.0	 4832.0	...
2478373	  782.8	  614.0	 4834.0	...
2478374	  782.9	  614.2	 4835.0	...
2478375	  782.8	  614.6	 4833.0	...
2478376	  782.7	  614.9	 4831.0	...
2478377	  782.6	  614.9	 4829.0	...
2478378	  782.7	  614.9	 4828.0	...
2478379	  782.7	  615.0	 4828.0	...
2478380	  782.9	  615.4	 4826.0	...
2478381	  782.9	  615.8	 4825.0	...
2478382	  782.8	  616.1	 4826.0	...
2478383	  782.7	  616.2	 4828.0	...
2478384	  782.6	  616.6	 4830.0	...
2478385	  782.5	  616.9	 4832.0	...
2478386	  782.6	  617.2	 4833.0	...
2478387	  782.8	  617.2	 4832.0	...
2478388	  783.0	  617.2	 4829.0	...
2478389	  783.3	  617.4	 4827.0	...
2478390	  783.3	  617.6	 4827.0	...
2478391	  783.1	  617.8	 4828.0	...
2478392	  782.9	  617.8	 4829.0	...
2478393	  782.9	  617.9	 4829.0	...
2478394	  783.1	  618.1	 4830.0	...
2478395	  783.4	  618.1	 4830.0	...
2478396	  783.1	  618.1	 4830.0	...
2478397	  782.7	  618.0	 4829.0	...
2478398	  782.7	  618.0	 4830.0	...
2478399	  783.0	  617.9	 4830.0	...
2478400	  783.3	  617.9	 4829.0	...
2478401	  783.3	  617.9	 4829.0	...
2478402	  783.3	  618.0	 4828.0	...
2478403	  783.3	  618.1	 4827.0	...
2478404	  783.2	  618.4	 4827.0	...
2478405	  783.1	  618.8	 4827.0	...
2478406	  782.9	  618.9	 4828.0	...
2478407	  783.0	  618.7	 4829.0	...
2478408	  783.1	  618.6	 4831.0	...
2478409	  783.2	  618.5	 4831.0	...
2478410	  783.3	  618.5	 4831.0	...
2478411	  783.2	  618.7	 4829.0	...
2478412	  783.1	  618.9	 4827.0	...
2478413	  783.0	  619.1	 4824.0	...
2478414	  783.1	  619.3	 4823.0	...
2478415	  783.1	  619.4	 4822.0	...
2478416	  783.1	  619.5	 4823.0	...
2478417	  782.8	  619.5	 4823.0	...
2478418	  782.6	  619.5	 4823.0	...
2478419	  782.3	  619.5	 4824.0	...
2478420	  782.3	  619.5	 4825.0	...
2478421	  782.4	  619.3	 4826.0	...
2478422	  782.6	  619.2	 4827.0	...
2478423	  782.9	  619.0	 4827.0	...
2478424	  782.9	  619.0	 4827.0	...
2478425	  782.9	  619.1	 4828.0	...
2478426	  782.9	  619.2	 4828.0	...
2478427	  782.7	  619.3	 4829.0	...
2478428	  782.5	  619.4	 4829.0	...
2478429	  782.4	  619.5	 4828.0	...
2478430	  782.4	  619.8	 4827.0	...
2478431	  782.4	  620.0	 4825.0	...
2478432	  782.4	  620.1	 4823.0	...
2478433	  782.4	  620.2	 4823.0	...
2478434	  782.4	  620.2	 4824.0	...
2478435	  782.4	  620.3	 4824.0	...
2478436	  782.4	  620.0	 4821.0	...
2478437	  782.5	  619.7	 4820.0	...
2478438	  782.5	  619.4	 4820.0	...
2478439	  782.6	  619.3	 4821.0	...
2478440	  782.6	  619.3	 4822.0	...
2478441	  782.7	  619.5	 4823.0	...
2478442	  782.7	  619.8	 4823.0	...
2478443	  782.7	  620.1	 4822.0	...
2478444	  782.6	  620.2	 4820.0	...
2478445	  782.6	  620.2	 4820.0	...
2478446	  782.4	  620.0	 4823.0	...
2478447	  782.2	  619.7	 4825.0	...
2478448	  782.1	  619.3	 4824.0	...
2478449	  782.1	  619.0	 4823.0	...
2478450	  781.9	  618.8	 4822.0	...
2478451	  781.7	  618.5	 4823.0	...
2478452	  781.5	  618.4	 4823.0	...
2478453	  781.5	  618.5	 4822.0	...
2478454	  781.8	  618.5	 4824.0	...
2478455	  782.2	  618.7	 4826.0	...
2478456	  782.8	  618.9	 4825.0	...
2478457	  783.0	  619.0	 4821.0	...
2478458	  782.7	  619.1	 4817.0	...
2478459	  782.2	  619.1	 4816.0	...
2478460	  781.9	  619.0	 4815.0	...
2478461	  782.4	  618.8	 4814.0	...
2478462	  783.0	  618.6	 4814.0	...
2478463	  783.0	  618.7	 4814.0	...
2478464	  782.9	  618.8	 4814.0	...
2478465	  782.8	  619.0	 4816.0	...
2478466	  782.8	  618.7	 4820.0	...
2478467	  782.8	  618.4	 4821.0	...
2478468	  782.8	  618.1	 4819.0	...
2478469	  782.7	  618.1	 4818.0	...
2478470	  782.4	  618.2	 4819.0	...
2478471	  781.8	  618.2	 4820.0	...
2478472	  781.2	  618.2	 4820.0	...
2478473	  781.2	  618.3	 4821.0	...
2478474	  781.4	  618.3	 4822.0	...
2478475	  781.6	  618.3	 4824.0	...
2478476	  781.8	  618.2	 4824.0	...
2478477	  782.0	  618.1	 4825.0	...
2478478	  782.2	  617.9	 4825.0	...
2478479	  782.4	  617.9	 4825.0	...
2478480	  782.5	  617.9	 4825.0	...
2478481	  782.5	  618.2	 4825.0	...
2478482	  782.4	  618.5	 4826.0	...
2478483	  782.2	  618.6	 4827.0	...
2478484	  782.0	  618.6	 4828.0	...
2478485	  781.9	  618.6	 4828.0	...
2478486	  781.8	  618.4	 4828.0	...
2478487	  781.9	  618.2	 4828.0	...
2478488	  782.0	  618.0	 4826.0	...
2478489	  781.8	  617.9	 4824.0	...
2478490	  781.5	  617.9	 4822.0	...
2478491	  781.2	  617.9	 4822.0	...
2478492	  781.3	  617.9	 4822.0	...
2478493	  781.4	  617.9	 4822.0	...
2478494	  781.6	  618.1	 4820.0	...
2478495	  781.6	  618.3	 4818.0	...
2478496	  781.6	  618.4	 4818.0	...
2478497	  781.7	  618.4	 4819.0	...
2478498	  781.7	  618.4	 4818.0	...
2478499	  781.7	  618.4	 4815.0	...
2478500	  781.6	  618.5	 4813.0	...
2478501	  781.4	  618.5	 4813.0	...
2478502	  781.3	  618.6	 4813.0	...
2478503	  781.2	  618.6	 4814.0	...
2478504	  781.2	  618.7	 4815.0	...
2478505	  781.2	  618.7	 4815.0	...
2478506	  781.0	  618.7	 4812.0	...
2478507	  781.0	  618.7	 4810.0	...
2478508	  781.1	  618.7	 4808.0	...
2478509	  781.3	  619.1	 4811.0	...
2478510	  781.5	  619.4	 4813.0	...
2478511	  781.6	  619.6	 4815.0	...
2478512	  781.5	  619.4	 4815.0	...
2478513	  781.3	  619.2	 4812.0	...
2478514	  781.1	  619.1	 4810.0	...
2478515	  781.2	  619.1	 4810.0	...
2478516	  781.3	  619.0	 4813.0	...
2478517	  781.2	  618.9	 4813.0	...
2478518	  781.0	  618.5	 4810.0	...
2478519	  780.8	  618.2	 4812.0	...
2478520	  780.7	  617.7	 4816.0	...
2478521	  780.6	  617.6	 4819.0	...
2478522	  780.6	  617.3	 4818.0	...
2478523	  780.6	  617.3	 4818.0	...
MSG	2478524 0000 _ Number On
2478524	  780.7	  617.7	 4818.0	...
2478525	  780.8	  618.1	 4818.0	...
2478526	  780.7	  618.2	 4818.0	...
2478527	  780.4	  617.6	 4816.0	...
2478528	  780.2	  617.1	 4813.0	...
2478529	  780.0	  617.2	 4810.0	...
2478530	  780.0	  617.4	 4810.0	...
2478531	  779.9	  617.6	 4811.0	...
2478532	  779.8	  617.4	 4810.0	...
2478533	  779.6	  617.3	 4808.0	...
2478534	  779.5	  617.3	 4807.0	...
2478535	  779.5	  617.2	 4805.0	...
2478536	  779.5	  617.0	 4805.0	...
2478537	  779.6	  616.9	 4804.0	...
2478538	  779.7	  616.9	 4803.0	...
2478539	  779.8	  617.0	 4803.0	...
2478540	  779.8	  617.1	 4803.0	...
2478541	  779.9	  617.1	 4804.0	...
2478542	  779.9	  617.1	 4805.0	...
2478543	  779.9	  617.2	 4805.0	...
2478544	  779.9	  617.1	 4804.0	...
2478545	  779.7	  617.0	 4803.0	...
2478546	  779.4	  617.0	 4803.0	...
2478547	  779.2	  617.0	 4803.0	...
2478548	  779.4	  617.0	 4804.0	...
2478549	  779.4	  617.0	 4804.0	...
2478550	  779.4	  617.0	 4805.0	...
2478551	  779.4	  617.2	 4803.0	...
2478552	  779.4	  617.3	 4801.0	...
2478553	  779.4	  617.3	 4798.0	...
2478554	  779.4	  617.1	 4797.0	...
2478555	  779.5	  616.8	 4796.0	...
2478556	  779.5	  616.7	 4796.0	...
2478557	  779.4	  616.7	 4796.0	...
2478558	  779.4	  616.6	 4796.0	...
2478559	  779.5	  616.4	 4795.0	...
2478560	  779.5	  616.3	 4794.0	...
2478561	  779.4	  616.2	 4794.0	...
2478562	  779.2	  616.2	 4793.0	...
2478563	  779.0	  616.1	 4794.0	...
2478564	  778.9	  616.4	 4795.0	...
2478565	  779.0	  616.6	 4794.0	...
2478566	  779.0	  616.7	 4792.0	...
2478567	  778.9	  616.7	 4792.0	...
2478568	  778.8	  616.9	 4792.0	...
2478569	  778.6	  617.2	 4793.0	...
2478570	  778.7	  617.2	 4793.0	...
2478571	  778.8	  617.0	 4792.0	...
2478572	  778.8	  616.7	 4793.0	...
2478573	  778.8	  616.5	 4794.0	...
2478574	  778.7	  616.3	 4795.0	...
2478575	  778.5	  616.1	 4795.0	...
2478576	  778.1	  616.0	 4794.0	...
2478577	  777.8	  615.7	 4794.0	...
2478578	  777.7	  615.6	 4793.0	...
2478579	  777.7	  615.6	 4793.0	...
2478580	  777.7	  615.8	 4793.0	...
2478581	  777.8	  616.2	 4793.0	...
2478582	  777.9	  616.4	 4792.0	...
2478583	  777.9	  616.6	 4792.0	...
2478584	  777.9	  616.7	 4791.0	...
2478585	  777.9	  616.7	 4790.0	...
2478586	  777.9	  616.7	 4789.0	...
2478587	  777.8	  616.7	 4789.0	...
2478588	  777.8	  616.7	 4789.0	...
2478589	  777.9	  616.7	 4789.0	...
2478590	  778.0	  616.7	 4789.0	...
2478591	  778.0	  616.6	 4790.0	...
2478592	  778.0	  616.3	 4790.0	...
2478593	  777.9	  616.0	 4790.0	...
2478594	  777.9	  615.8	 4790.0	...
2478595	  777.9	  616.0	 4790.0	...
2478596	  777.8	  616.0	 4790.0	...
2478597	  777.7	  615.8	 4790.0	...
2478598	  777.7	  615.7	 4790.0	...
2478599	  777.7	  615.7	 4789.0	...
2478600	  777.7	  615.6	 4789.0	...
2478601	  777.7	  615.5	 4788.0	...
2478602	  777.6	  615.3	 4788.0	...
2478603	  777.5	  615.6	 4788.0	...
2478604	  777.5	  615.8	 4786.0	...
2478605	  777.5	  616.0	 4784.0	...
2478606	  777.6	  616.1	 4782.0	...
2478607	  777.5	  616.2	 4782.0	...
2478608	  777.5	  616.1	 4782.0	...
2478609	  777.4	  616.0	 4783.0	...
2478610	  777.2	  616.0	 4783.0	...
2478611	  777.1	  615.9	 4783.0	...
2478612	  777.1	  615.9	 4783.0	...
2478613	  776.9	  615.8	 4783.0	...
2478614	  776.8	  615.8	 4782.0	...
2478615	  776.8	  615.8	 4781.0	...
2478616	  776.8	  615.7	 4781.0	...
2478617	  776.8	  615.7	 4786.0	...
2478618	  777.0	  615.6	 4790.0	...
2478619	  777.2	  615.5	 4792.0	...
2478620	  777.6	  615.4	 4789.0	...
2478621	  777.8	  615.4	 4786.0	...
2478622	  777.8	  615.4	 4787.0	...
2478623	  777.4	  615.4	 4787.0	...
2478624	  777.0	  615.4	 4787.0	...
2478625	  776.9	  615.4	 4786.0	...
2478626	  776.9	  615.4	 4786.0	...
2478627	  777.0	  615.4	 4786.0	...
2478628	  777.1	  615.5	 4786.0	...
2478629	  777.2	  615.2	 4786.0	...
2478630	  777.1	  614.8	 4786.0	...
2478631	  776.8	  614.7	 4785.0	...
2478632	  776.7	  615.0	 4784.0	...
2478633	  776.3	  615.1	 4782.0	...
2478634	  776.1	  614.8	 4782.0	...
2478635	  775.9	  614.2	 4782.0	...
2478636	  775.8	  613.9	 4780.0	...
2478637	  775.9	  613.8	 4779.0	...
2478638	  775.8	  613.6	 4777.0	...
2478639	  775.8	  613.1	 4776.0	...
2478640	  775.8	  612.7	 4775.0	...
2478641	  775.9	  612.5	 4778.0	...
2478642	  775.8	  612.5	 4782.0	...
2478643	  775.7	  612.5	 4786.0	...
2478644	  775.6	  612.4	 4786.0	...
2478645	  775.5	  612.6	 4784.0	...
2478646	  775.4	  612.9	 4783.0	...
2478647	  775.4	  613.3	 4783.0	...
2478648	  775.6	  613.2	 4784.0	...
2478649	  775.8	  612.7	 4784.0	...
2478650	  776.0	  612.2	 4784.0	...
2478651	  776.0	  611.9	 4785.0	...
2478652	  775.9	  611.9	 4783.0	...
2478653	  775.8	  611.9	 4781.0	...
2478654	  775.7	  612.1	 4778.0	...
2478655	  775.7	  612.5	 4778.0	...
2478656	  775.5	  612.9	 4778.0	...
2478657	  775.3	  613.2	 4778.0	...
2478658	  775.1	  612.9	 4778.0	...
2478659	  775.1	  612.5	 4778.0	...
2478660	  775.1	  612.2	 4777.0	...
2478661	  775.2	  612.3	 4776.0	...
2478662	  775.3	  612.8	 4773.0	...
2478663	  775.4	  613.4	 4772.0	...
2478664	  775.6	  614.1	 4770.0	...
2478665	  775.7	  614.2	 4769.0	...
2478666	  775.4	  614.0	 4769.0	...
2478667	  775.1	  613.6	 4769.0	...
2478668	  774.8	  613.2	 4769.0	...
2478669	  774.8	  612.8	 4769.0	...
2478670	  774.8	  612.5	 4771.0	...
2478671	  774.8	  612.3	 4773.0	...
2478672	  775.0	  612.2	 4775.0	...
2478673	  775.3	  612.3	 4775.0	...
2478674	  775.5	  612.3	 4774.0	...
2478675	  775.5	  612.3	 4773.0	...
2478676	  775.4	  612.2	 4772.0	...
2478677	  775.3	  612.3	 4770.0	...
2478678	  775.3	  612.5	 4768.0	...
2478679	  775.4	  612.7	 4768.0	...
2478680	  775.5	  612.7	 4767.0	...
2478681	  775.6	  612.7	 4768.0	...
2478682	  775.6	  612.6	 4769.0	...
2478683	  775.8	  612.6	 4770.0	...
2478684	  775.9	  612.5	 4771.0	...
2478685	  776.0	  612.4	 4772.0	...
2478686	  775.9	  612.3	 4772.0	...
2478687	  775.9	  612.1	 4772.0	...
2478688	  775.6	  612.3	 4772.0	...
2478689	  775.4	  612.5	 4771.0	...
2478690	  775.2	  612.7	 4771.0	...
2478691	  775.4	  612.7	 4772.0	...
2478692	  775.6	  612.7	 4773.0	...
2478693	  775.6	  612.2	 4773.0	...
2478694	  775.6	  611.8	 4772.0	...
2478695	  775.7	  611.5	 4770.0	...
2478696	  775.9	  611.6	 4770.0	...
2478697	  776.0	  611.4	 4770.0	...
2478698	  775.9	  611.1	 4769.0	...
2478699	  775.8	  610.9	 4769.0	...
2478700	  775.8	  610.9	 4768.0	...
2478701	  775.8	  610.9	 4769.0	...
2478702	  775.9	  610.9	 4769.0	...
2478703	  776.1	  611.0	 4769.0	...
2478704	  776.2	  611.1	 4769.0	...
2478705	  776.2	  611.2	 4769.0	...
2478706	  776.1	  611.6	 4769.0	...
2478707	  775.8	  611.9	 4770.0	...
2478708	  775.7	  612.2	 4772.0	...
2478709	  775.6	  612.1	 4774.0	...
2478710	  775.7	  611.9	 4773.0	...
2478711	  775.6	  611.8	 4771.0	...
2478712	  775.4	  611.8	 4768.0	...
2478713	  775.2	  612.1	 4768.0	...
2478714	  775.2	  612.4	 4768.0	...
2478715	  775.3	  612.7	 4768.0	...
2478716	  775.2	  612.4	 4770.0	...
2478717	  775.2	  612.1	 4771.0	...
2478718	  775.2	  611.7	 4772.0	...
2478719	  775.2	  611.5	 4773.0	...
2478720	  775.2	  611.4	 4771.0	...
2478721	  775.2	  611.3	 4769.0	...
2478722	  775.1	  611.3	 4766.0	...
2478723	  775.0	  611.2	 4766.0	...
2478724	  775.0	  611.1	 4767.0	...
2478725	  774.9	  611.0	 4770.0	...
2478726	  774.9	  611.0	 4772.0	...
2478727	  774.8	  611.1	 4772.0	...
2478728	  774.9	  611.1	 4772.0	...
2478729	  774.9	  611.0	 4772.0	...
2478730	  775.0	  611.4	 4770.0	...
2478731	  774.9	  611.8	 4766.0	...
2478732	  774.8	  612.2	 4762.0	...
2478733	  774.8	  612.2	 4760.0	...
2478734	  774.9	  612.2	 4760.0	...
2478735	  774.9	  612.1	 4761.0	...
2478736	  774.9	  612.2	 4761.0	...
2478737	  774.8	  612.4	 4762.0	...
2478738	  774.7	  612.2	 4761.0	...
2478739	  774.6	  611.9	 4758.0	...
2478740	  774.6	  611.7	 4756.0	...
2478741	  774.6	  611.4	 4754.0	...
2478742	  774.7	  611.2	 4753.0	...
2478743	  774.7	  610.8	 4753.0	...
2478744	  774.7	  610.7	 4756.0	...
2478745	  774.5	  610.7	 4759.0	...
2478746	  774.3	  610.8	 4757.0	...
2478747	  774.2	  611.1	 4752.0	...
2478748	  774.2	  611.2	 4748.0	...
2478749	  774.2	  611.2	 4748.0	...
2478750	  774.3	  611.1	 4749.0	...
2478751	  774.2	  610.9	 4750.0	...
2478752	  774.2	  610.8	 4750.0	...
2478753	  774.2	  610.6	 4750.0	...
2478754	  774.3	  610.5	 4749.0	...
2478755	  774.4	  610.5	 4748.0	...
2478756	  774.4	  610.7	 4746.0	...
2478757	  774.4	  610.8	 4743.0	...
2478758	  774.4	  610.8	 4741.0	...
2478759	  774.3	  610.7	 4742.0	...
2478760	  774.2	  610.6	 4742.0	...
2478761	  774.3	  610.5	 4742.0	...
2478762	  774.3	  610.5	 4742.0	...
2478763	  774.4	  610.5	 4742.0	...
2478764	  774.4	  610.6	 4742.0	...
2478765	  774.4	  610.5	 4742.0	...
2478766	  774.4	  610.4	 4745.0	...
2478767	  774.4	  610.3	 4747.0	...
2478768	  774.4	  610.4	 4749.0	...
2478769	  774.3	  610.5	 4748.0	...
2478770	  774.2	  610.4	 4748.0	...
2478771	  774.1	  610.5	 4749.0	...
2478772	  774.1	  610.6	 4750.0	...
2478773	  774.2	  610.4	 4750.0	...
2478774	  774.3	  610.1	 4750.0	...
2478775	  774.6	  609.8	 4747.0	...
2478776	  774.8	  609.9	 4744.0	...
2478777	  774.8	  609.8	 4744.0	...
2478778	  774.6	  609.8	 4747.0	...
2478779	  774.7	  609.7	 4749.0	...
2478780	  774.9	  609.8	 4747.0	...
2478781	  775.1	  609.9	 4746.0	...
2478782	  775.1	  610.0	 4745.0	...
2478783	  775.1	  609.9	 4744.0	...
2478784	  775.0	  610.0	 4742.0	...
2478785	  775.0	  610.2	 4741.0	...
2478786	  774.9	  610.4	 4743.0	...
2478787	  774.9	  610.6	 4744.0	...
2478788	  774.9	  610.7	 4743.0	...
2478789	  775.0	  610.8	 4743.0	...
2478790	  774.9	  610.6	 4743.0	...
2478791	  774.7	  610.5	 4743.0	...
2478792	  774.5	  610.5	 4743.0	...
2478793	  774.5	  610.7	 4743.0	...
2478794	  774.7	  610.9	 4743.0	...
2478795	  774.9	  611.0	 4744.0	...
2478796	  775.1	  611.0	 4743.0	...
2478797	  775.1	  610.9	 4742.0	...
2478798	  775.2	  610.5	 4742.0	...
2478799	  775.3	  610.2	 4742.0	...
2478800	  775.5	  610.3	 4743.0	...
2478801	  775.8	  610.7	 4744.0	...
2478802	  775.9	  611.1	 4743.0	...
2478803	  776.0	  611.0	 4743.0	...
2478804	  776.2	  611.0	 4742.0	...
2478805	  776.4	  611.0	 4742.0	...
2478806	  776.6	  610.9	 4743.0	...
2478807	  776.5	  610.9	 4744.0	...
2478808	  776.4	  611.1	 4743.0	...
2478809	  776.4	  611.4	 4744.0	...
2478810	  776.5	  611.7	 4745.0	...
2478811	  776.4	  611.7	 4747.0	...
2478812	  776.3	  611.6	 4746.0	...
2478813	  776.3	  611.5	 4743.0	...
2478814	  776.3	  611.5	 4742.0	...
2478815	  776.2	  611.9	 4742.0	...
2478816	  775.8	  612.2	 4742.0	...
2478817	  775.4	  612.6	 4741.0	...
2478818	  774.4	  612.7	 4739.0	...
2478819	  773.6	  612.3	 4739.0	...
2478820	  772.0	  611.6	 4739.0	...
2478821	  770.9	  610.6	 4740.0	...
2478822	  770.1	  609.5	 4741.0	...
2478823	  770.2	  608.5	 4741.0	...
2478824	  770.3	  607.9	 4741.0	...
2478825	  770.5	  607.4	 4739.0	...
2478826	  770.8	  606.8	 4737.0	...
2478827	  771.1	  606.3	 4734.0	...
2478828	  771.5	  606.1	 4732.0	...
MSG	2478829 0000 _ Number Off
2478829	  772.1	  605.9	 4731.0	...
2478830	  772.8	  605.7	 4731.0	...
2478831	  772.9	  605.7	 4736.0	...
2478832	  772.8	  605.7	 4741.0	...
2478833	  772.8	  605.6	 4744.0	...
2478834	  772.8	  605.7	 4741.0	...
2478835	  772.8	  605.8	 4737.0	...
2478836	  773.0	  605.8	 4734.0	...
2478837	  773.2	  605.8	 4732.0	...
2478838	  773.5	  605.8	 4732.0	...
2478839	  773.5	  605.9	 4735.0	...
2478840	  773.5	  605.9	 4739.0	...
2478841	  773.4	  605.9	 4743.0	...
2478842	  773.3	  605.9	 4743.0	...
2478843	  773.2	  606.0	 4743.0	...
2478844	  773.2	  606.1	 4743.0	...
2478845	  773.1	  606.3	 4742.0	...
2478846	  772.9	  606.5	 4741.0	...
2478847	  772.7	  606.8	 4741.0	...
2478848	  772.7	  607.1	 4741.0	...
2478849	  772.6	  607.5	 4742.0	...
2478850	  772.6	  607.3	 4743.0	...
2478851	  772.6	  606.9	 4744.0	...
2478852	  772.7	  606.5	 4745.0	...
2478853	  772.9	  606.4	 4746.0	...
2478854	  773.0	  606.3	 4744.0	...
2478855	  773.0	  606.0	 4741.0	...
2478856	  772.9	  605.7	 4741.0	...
2478857	  772.8	  605.4	 4744.0	...
2478858	  772.8	  605.3	 4747.0	...
2478859	  772.7	  605.2	 4748.0	...
2478860	  772.7	  605.2	 4748.0	...
2478861	  772.8	  605.3	 4747.0	...
2478862	  773.1	  605.3	 4745.0	...
2478863	  773.4	  605.4	 4746.0	...
2478864	  773.5	  605.5	 4747.0	...
2478865	  773.4	  605.6	 4748.0	...
2478866	  773.2	  605.5	 4747.0	...
2478867	  773.0	  605.4	 4746.0	...
2478868	  772.8	  605.5	 4746.0	...
2478869	  772.8	  605.5	 4745.0	...
2478870	  772.7	  605.6	 4748.0	...
2478871	  772.7	  605.7	 4751.0	...
2478872	  772.8	  605.7	 4752.0	...
2478873	  773.0	  605.6	 4750.0	...
2478874	  773.2	  605.5	 4751.0	...
2478875	  773.3	  605.5	 4754.0	...
2478876	  773.2	  605.5	 4756.0	...
2478877	  773.0	  605.6	 4755.0	...
2478878	  773.0	  605.5	 4754.0	...
2478879	  773.0	  605.2	 4755.0	...
2478880	  773.1	  604.8	 4754.0	...
2478881	  773.1	  604.4	 4753.0	...
2478882	  773.2	  604.2	 4754.0	...
2478883	  773.3	  604.2	 4757.0	...
2478884	  773.3	  604.6	 4760.0	...
2478885	  773.3	  605.0	 4761.0	...
2478886	  773.3	  605.7	 4762.0	...
2478887	  773.2	  605.9	 4759.0	...
2478888	  773.3	  605.9	 4755.0	...
2478889	  773.4	  605.7	 4752.0	...
2478890	  773.6	  605.6	 4753.0	...
2478891	  773.7	  605.6	 4754.0	...
2478892	  774.0	  605.5	 4756.0	...
2478893	  774.3	  605.3	 4758.0	...
2478894	  774.3	  605.2	 4760.0	...
2478895	  774.1	  605.3	 4759.0	...
2478896	  773.9	  605.5	 4757.0	...
2478897	  773.9	  605.6	 4755.0	...
2478898	  773.9	  605.7	 4755.0	...
2478899	  773.9	  605.7	 4754.0	...
2478900	  773.7	  605.8	 4753.0	...
2478901	  773.5	  605.9	 4751.0	...
2478902	  773.3	  606.1	 4750.0	...
2478903	  773.3	  606.3	 4750.0	...
2478904	  773.4	  606.6	 4753.0	...
2478905	  773.4	  606.9	 4756.0	...
2478906	  773.8	  607.1	 4759.0	...
2478907	  774.2	  607.4	 4760.0	...
2478908	  774.6	  607.4	 4761.0	...
2478909	  774.6	  607.3	 4759.0	...
2478910	  774.7	  607.1	 4757.0	...
2478911	  774.8	  607.0	 4753.0	...
2478912	  774.5	  607.0	 4752.0	...
2478913	  774.2	  607.1	 4752.0	...
2478914	  773.9	  607.1	 4751.0	...
2478915	  774.0	  607.1	 4751.0	...
2478916	  774.0	  607.1	 4751.0	...
2478917	  774.1	  607.1	 4756.0	...
2478918	  774.1	  607.1	 4760.0	...
2478919	  774.1	  607.2	 4761.0	...
2478920	  774.2	  607.5	 4758.0	...
2478921	  774.2	  607.8	 4756.0	...
2478922	  774.3	  608.0	 4757.0	...
2478923	  774.3	  608.1	 4759.0	...
2478924	  774.3	  608.1	 4758.0	...
2478925	  774.4	  608.1	 4757.0	...
2478926	  774.6	  608.0	 4756.0	...
2478927	  775.0	  608.0	 4754.0	...
2478928	  775.1	  608.1	 4752.0	...
2478929	  775.3	  608.6	 4753.0	...
2478930	  775.2	  609.2	 4757.0	...
2478931	  775.2	  609.8	 4757.0	...
2478932	  775.1	  610.0	 4754.0	...
2478933	  775.0	  610.3	 4755.0	...
2478934	  775.0	  610.5	 4758.0	...
2478935	  775.0	  610.7	 4762.0	...
2478936	  775.1	  610.8	 4760.0	...
2478937	  775.3	  610.9	 4759.0	...
2478938	  775.5	  611.3	 4758.0	...
2478939	  775.7	  611.6	 4759.0	...
2478940	  775.8	  611.8	 4760.0	...
2478941	  775.8	  611.8	 4760.0	...
2478942	  775.8	  611.9	 4759.0	...
2478943	  775.8	  612.4	 4759.0	...
2478944	  775.8	  612.8	 4760.0	...
2478945	  775.9	  612.9	 4763.0	...
2478946	  775.9	  612.6	 4764.0	...
2478947	  775.8	  612.3	 4766.0	...
2478948	  775.7	  612.2	 4765.0	...
2478949	  775.6	  612.3	 4765.0	...
2478950	  775.7	  612.5	 4765.0	...
2478951	  775.6	  612.8	 4764.0	...
2478952	  775.5	  613.1	 4764.0	...
2478953	  775.5	  613.1	 4765.0	...
2478954	  775.8	  613.0	 4769.0	...
2478955	  776.1	  612.8	 4774.0	...
2478956	  776.3	  612.8	 4776.0	...
2478957	  776.3	  612.7	 4773.0	...
2478958	  776.4	  612.6	 4770.0	...
2478959	  776.4	  612.5	 4765.0	...
2478960	  776.2	  612.5	 4764.0	...
2478961	  776.1	  612.6	 4764.0	...
2478962	  775.9	  612.7	 4765.0	...
2478963	  775.9	  612.7	 4766.0	...
2478964	  775.8	  612.8	 4767.0	...
2478965	  775.8	  612.8	 4767.0	...
2478966	  775.9	  612.7	 4768.0	...
2478967	  775.8	  612.6	 4769.0	...
2478968	  775.6	  612.7	 4770.0	...
2478969	  775.8	  612.9	 4772.0	...
2478970	  776.1	  613.1	 4772.0	...
2478971	  776.4	  613.0	 4772.0	...
2478972	  776.4	  612.9	 4771.0	...
2478973	  776.4	  612.9	 4769.0	...
2478974	  776.3	  612.9	 4769.0	...
2478975	  776.2	  612.9	 4770.0	...
2478976	  776.0	  613.0	 4771.0	...
2478977	  775.9	  613.0	 4771.0	...
2478978	  775.9	  613.1	 4770.0	...
2478979	  775.9	  613.1	 4769.0	...
2478980	  775.9	  613.1	 4771.0	...
2478981	  776.2	  613.1	 4773.0	...
2478982	  776.5	  613.0	 4774.0	...
2478983	  776.7	  612.9	 4774.0	...
2478984	  776.7	  612.9	 4776.0	...
2478985	  776.7	  613.1	 4777.0	...
2478986	  776.8	  613.3	 4777.0	...
2478987	  776.9	  613.5	 4774.0	...
2478988	  776.8	  613.7	 4772.0	...
2478989	  776.6	  613.7	 4771.0	...
2478990	  776.4	  613.5	 4771.0	...
2478991	  776.3	  613.3	 4771.0	...
2478992	  776.2	  613.1	 4770.0	...
2478993	  776.2	  613.1	 4770.0	...
2478994	  776.5	  613.1	 4770.0	...
2478995	  776.8	  612.9	 4770.0	...
2478996	  777.1	  612.6	 4770.0	...
2478997	  777.1	  612.5	 4770.0	...
2478998	  777.0	  612.6	 4771.0	...
2478999	  777.0	  612.9	 4772.0	...
2479000	  777.1	  613.1	 4773.0	...
2479001	  777.3	  613.4	 4773.0	...
2479002	  777.2	  613.5	 4773.0	...
2479003	  777.2	  613.6	 4773.0	...
2479004	  777.2	  613.8	 4775.0	...
2479005	  777.2	  613.8	 4778.0	...
2479006	  777.3	  614.2	 4781.0	...
2479007	  777.5	  614.5	 4779.0	...
2479008	  777.1	  614.9	 4777.0	...
2479009	  776.7	  614.8	 4774.0	...
2479010	  776.2	  614.7	 4776.0	...
2479011	  776.4	  614.9	 4777.0	...
2479012	  776.6	  615.3	 4777.0	...
2479013	  776.9	  615.7	 4776.0	...
2479014	  776.9	  615.8	 4775.0	...
2479015	  777.0	  615.9	 4775.0	...
2479016	  777.1	  616.0	 4777.0	...
2479017	  777.2	  615.8	 4779.0	...
2479018	  777.2	  615.6	 4781.0	...
2479019	  777.2	  615.4	 4781.0	...
2479020	  777.2	  615.3	 4781.0	...
2479021	  777.3	  615.5	 4781.0	...
2479022	  777.3	  615.8	 4782.0	...
2479023	  777.3	  616.1	 4782.0	...
2479024	  777.2	  616.3	 4781.0	...
2479025	  777.2	  616.3	 4779.0	...
2479026	  777.2	  616.5	 4777.0	...
2479027	  777.2	  616.6	 4777.0	...
2479028	  777.1	  616.5	 4778.0	...
2479029	  777.0	  616.3	 4780.0	...
MSG	2479030 0000 _ Number On
2479030	  776.8	  616.0	 4782.0	...
2479031	  776.8	  616.0	 4784.0	...
2479032	  776.7	  616.0	 4783.0	...
2479033	  776.8	  616.0	 4784.0	...
2479034	  776.9	  615.9	 4785.0	...
2479035	  777.0	  615.8	 4786.0	...
2479036	  777.2	  615.8	 4785.0	...
2479037	  777.4	  615.8	 4784.0	...
2479038	  777.6	  615.7	 4783.0	...
2479039	  777.5	  615.7	 4783.0	...
2479040	  777.3	  615.7	 4784.0	...
2479041	  777.2	  615.7	 4784.0	...
2479042	  777.2	  615.8	 4784.0	...
2479043	  777.4	  615.9	 4784.0	...
2479044	  777.6	  615.9	 4784.0	...
2479045	  777.4	  615.9	 4784.0	...
2479046	  777.0	  616.0	 4783.0	...
2479047	  776.8	  616.0	 4783.0	...
2479048	  776.8	  615.9	 4783.0	...
2479049	  776.9	  616.2	 4784.0	...
2479050	  777.1	  616.4	 4784.0	...
2479051	  777.2	  616.6	 4784.0	...
2479052	  777.3	  616.4	 4783.0	...
2479053	  777.1	  616.0	 4782.0	...
2479054	  777.0	  615.8	 4782.0	...
2479055	  776.9	  615.5	 4784.0	...
2479056	  777.2	  615.3	 4785.0	...
2479057	  777.6	  615.0	 4784.0	...
2479058	  777.8	  614.9	 4781.0	...
2479059	  777.9	  614.7	 4781.0	...
2479060	  778.1	  614.7	 4784.0	...
2479061	  778.2	  614.6	 4783.0	...
2479062	  778.3	  614.6	 4779.0	...
2479063	  778.1	  614.9	 4776.0	...
2479064	  778.0	  615.3	 4778.0	...
2479065	  778.0	  615.7	 4781.0	...
2479066	  777.9	  615.8	 4783.0	...
2479067	  777.8	  615.7	 4782.0	...
2479068	  777.9	  615.4	 4782.0	...
2479069	  778.1	  615.1	 4781.0	...
2479070	  778.3	  615.2	 4781.0	...
2479071	  778.3	  615.3	 4780.0	...
2479072	  778.4	  615.4	 4781.0	...
2479073	  778.5	  615.3	 4781.0	...
2479074	  778.4	  615.1	 4782.0	...
2479075	  778.0	  615.1	 4780.0	...
2479076	  777.7	  615.3	 4777.0	...
2479077	  777.8	  615.4	 4774.0	...
2479078	  777.9	  615.6	 4773.0	...
2479079	  777.9	  615.4	 4772.0	...
2479080	  777.9	  615.4	 4773.0	...
2479081	  778.2	  615.3	 4775.0	...
2479082	  778.4	  615.3	 4778.0	...
2479083	  778.2	  615.3	 4779.0	...
2479084	  777.8	  615.3	 4777.0	...
2479085	  777.5	  615.5	 4775.0	...
2479086	  777.5	  615.7	 4774.0	...
2479087	  777.8	  615.8	 4775.0	...
2479088	  778.1	  615.4	 4777.0	...
2479089	  778.6	  615.0	 4778.0	...
2479090	  778.9	  614.8	 4777.0	...
2479091	  779.3	  615.1	 4775.0	...
2479092	  779.4	  615.4	 4773.0	...
2479093	  779.4	  615.5	 4772.0	...
2479094	  779.4	  615.5	 4772.0	...
2479095	  779.4	  615.5	 4772.0	...
2479096	  779.4	  615.4	 4772.0	...
2479097	  779.1	  614.9	 4772.0	...
2479098	  778.6	  614.5	 4772.0	...
2479099	  778.1	  614.4	 4773.0	...
2479100	  778.2	  614.5	 4774.0	...
2479101	  778.4	  614.6	 4774.0	...
2479102	  778.6	  614.8	 4775.0	...
2479103	  778.6	  615.0	 4776.0	...
2479104	  778.5	  615.2	 4776.0	...
2479105	  778.6	  615.3	 4775.0	...
2479106	  778.5	  615.1	 4772.0	...
2479107	  778.4	  614.6	 4769.0	...
2479108	  778.2	  614.1	 4768.0	...
2479109	  778.5	  613.6	 4767.0	...
2479110	  778.9	  613.4	 4767.0	...
2479111	  779.2	  613.3	 4766.0	...
2479112	  778.9	  613.4	 4766.0	...
2479113	  778.5	  613.5	 4767.0	...
2479114	  778.3	  613.7	 4769.0	...
2479115	  778.4	  613.5	 4770.0	...
2479116	  778.6	  613.2	 4770.0	...
2479117	  778.5	  612.5	 4770.0	...
2479118	  778.5	  612.1	 4770.0	...
2479119	  778.4	  611.8	 4771.0	...
2479120	  778.5	  612.1	 4771.0	...
2479121	  778.6	  612.3	 4771.0	...
2479122	  778.7	  612.3	 4770.0	...
2479123	  778.7	  612.2	 4769.0	...
2479124	  778.7	  612.2	 4768.0	...
2479125	  778.6	  612.3	 4767.0	...
2479126	  778.7	  612.3	 4766.0	...
2479127	  778.9	  612.3	 4765.0	...
2479128	  779.0	  612.3	 4767.0	...
2479129	  779.1	  612.4	 4769.0	...
2479130	  779.2	  612.4	 4768.0	...
2479131	  779.3	  612.3	 4766.0	...
2479132	  779.3	  612.3	 4764.0	...
2479133	  779.8	  612.0	 4765.0	...
2479134	  780.3	  611.8	 4765.0	...
2479135	  780.8	  611.5	 4765.0	...
2479136	  780.7	  611.1	 4766.0	...
2479137	  780.7	  610.7	 4764.0	...
2479138	  780.6	  610.4	 4763.0	...
2479139	  780.6	  610.3	 4761.0	...
2479140	  780.4	  610.3	 4761.0	...
2479141	  780.1	  610.2	 4761.0	...
2479142	  779.7	  610.2	 4762.0	...
2479143	  779.5	  610.4	 4762.0	...
2479144	  779.6	  610.6	 4761.0	...
2479145	  779.8	  610.8	 4759.0	...
2479146	  780.0	  610.8	 4757.0	...
2479147	  780.1	  610.8	 4755.0	...
2479148	  780.2	  610.9	 4754.0	...
2479149	  780.3	  611.1	 4754.0	...
2479150	  780.4	  611.3	 4754.0	...
2479151	  780.5	  611.4	 4753.0	...
2479152	  780.6	  611.3	 4751.0	...
2479153	  780.9	  611.2	 4750.0	...
2479154	  781.2	  610.9	 4750.0	...
2479155	  781.2	  610.6	 4751.0	...
2479156	  780.9	  610.4	 4750.0	...
2479157	  780.8	  610.3	 4750.0	...
2479158	  780.9	  610.3	 4751.0	...
2479159	  780.9	  610.2	 4752.0	...
2479160	  780.9	  610.1	 4752.0	...
2479161	  780.7	  610.1	 4751.0	...
2479162	  780.5	  610.1	 4751.0	...
2479163	  780.5	  610.2	 4752.0	...
2479164	  780.7	  610.2	 4753.0	...
2479165	  780.8	  610.2	 4753.0	...
2479166	  780.6	  610.3	 4752.0	...
2479167	  780.2	  610.4	 4752.0	...
2479168	  780.1	  610.4	 4752.0	...
2479169	  780.2	  610.5	 4752.0	...
2479170	  780.4	  610.6	 4753.0	...
2479171	  780.5	  610.8	 4753.0	...
2479172	  780.6	  610.9	 4753.0	...
2479173	  780.8	  611.0	 4755.0	...
2479174	  780.8	  611.0	 4756.0	...
2479175	  780.7	  611.0	 4756.0	...
2479176	  780.7	  611.1	 4756.0	...
2479177	  780.8	  611.7	 4755.0	...
2479178	  781.0	  612.3	 4752.0	...
2479179	  781.1	  612.9	 4750.0	...
2479180	  781.2	  613.1	 4748.0	...
2479181	  781.1	  613.1	 4749.0	...
2479182	  781.1	  613.0	 4749.0	...
2479183	  781.5	  612.8	 4748.0	...
2479184	  781.9	  612.5	 4747.0	...
2479185	  782.2	  612.0	 4747.0	...
2479186	  782.0	  611.5	 4749.0	...
2479187	  781.9	  611.5	 4751.0	...
2479188	  781.7	  612.0	 4751.0	...
2479189	  781.5	  612.2	 4749.0	...
2479190	  781.4	  611.7	 4748.0	...
2479191	  781.7	  611.2	 4749.0	...
2479192	  781.8	  611.0	 4750.0	...
2479193	  781.6	  610.8	 4750.0	...
2479194	  781.5	  610.4	 4749.0	...
2479195	  781.7	  610.0	 4747.0	...
2479196	  782.1	  609.8	 4747.0	...
2479197	  782.4	  609.9	 4748.0	...
2479198	  782.2	  610.3	 4747.0	...
2479199	  782.0	  610.6	 4745.0	...
2479200	  781.8	  611.0	 4744.0	...
2479201	  781.8	  611.0	 4745.0	...
2479202	  781.6	  611.0	 4747.0	...
2479203	  781.6	  611.4	 4748.0	...
2479204	  781.8	  611.8	 4748.0	...
2479205	  782.2	  611.8	 4748.0	...
2479206	  782.5	  611.3	 4748.0	...
2479207	  782.5	  611.3	 4747.0	...
2479208	  782.6	  611.7	 4747.0	...
2479209	  782.7	  611.9	 4748.0	...
2479210	  782.5	  611.8	 4749.0	...
2479211	  782.3	  611.8	 4751.0	...
2479212	  782.0	  611.6	 4749.0	...
2479213	  782.0	  611.4	 4746.0	...
2479214	  782.1	  611.3	 4744.0	...
2479215	  782.3	  611.4	 4744.0	...
2479216	  782.3	  611.6	 4744.0	...
2479217	  782.4	  611.7	 4744.0	...
2479218	  782.4	  611.7	 4743.0	...
2479219	  782.4	  611.3	 4743.0	...
2479220	  782.2	  610.9	 4743.0	...
2479221	  782.0	  610.8	 4742.0	...
2479222	  782.2	  611.0	 4742.0	...
2479223	  782.5	  611.2	 4742.0	...
2479224	  782.8	  611.5	 4743.0	...
2479225	  782.8	  611.8	 4744.0	...
2479226	  782.7	  611.8	 4744.0	...
2479227	  782.5	  611.5	 4745.0	...
2479228	  782.2	  611.1	 4745.0	...
2479229	  782.1	  611.0	 4746.0	...
2479230	  782.2	  610.9	 4746.0	...
2479231	  782.2	  610.8	 4746.0	...
2479232	  782.2	  610.8	 4745.0	...
2479233	  782.3	  611.0	 4745.0	...
2479234	  782.4	  611.1	 4745.0	...
2479235	  782.4	  611.2	 4745.0	...
2479236	  782.5	  611.1	 4745.0	...
2479237	  782.5	  610.8	 4744.0	...
2479238	  782.7	  610.6	 4743.0	...
2479239	  782.8	  610.8	 4742.0	...
2479240	  782.9	  611.2	 4742.0	...
2479241	  782.9	  611.6	 4743.0	...
2479242	  782.9	  611.6	 4744.0	...
2479243	  782.9	  611.6	 4743.0	...
2479244	  782.9	  611.8	 4743.0	...
2479245	  783.1	  612.1	 4744.0	...
2479246	  783.2	  612.4	 4745.0	...
2479247	  782.9	  612.3	 4745.0	...
2479248	  782.6	  612.3	 4744.0	...
2479249	  782.5	  612.8	 4744.0	...
2479250	  782.7	  613.3	 4744.0	...
2479251	  783.0	  613.7	 4743.0	...
2479252	  783.0	  613.6	 4742.0	...
2479253	  783.1	  613.5	 4740.0	...
2479254	  783.1	  613.5	 4739.0	...
2479255	  782.9	  613.6	 4740.0	...
2479256	  782.6	  613.8	 4741.0	...
2479257	  782.7	  613.9	 4745.0	...
2479258	  783.1	  613.9	 4747.0	...
2479259	  783.3	  614.2	 4746.0	...
2479260	  783.2	  614.4	 4742.0	...
2479261	  783.1	  614.6	 4739.0	...
2479262	  783.3	  614.5	 4739.0	...
2479263	  783.4	  614.5	 4739.0	...
2479264	  783.6	  614.5	 4739.0	...
2479265	  783.6	  614.6	 4737.0	...
2479266	  783.6	  614.6	 4735.0	...
2479267	  783.6	  614.5	 4734.0	...
2479268	  783.6	  614.3	 4735.0	...
2479269	  783.5	  614.2	 4742.0	...
2479270	  783.5	  614.3	 4748.0	...
2479271	  783.4	  614.3	 4753.0	...
2479272	  783.2	  614.4	 4752.0	...
2479273	  783.0	  614.7	 4748.0	...
2479274	  783.0	  615.0	 4744.0	...
2479275	  783.2	  615.3	 4740.0	...
2479276	  783.3	  615.3	 4737.0	...
2479277	  783.5	  615.1	 4739.0	...
2479278	  783.7	  614.8	 4742.0	...
2479279	  783.9	  614.4	 4745.0	...
2479280	  783.9	  614.3	 4745.0	...
2479281	  783.7	  614.6	 4744.0	...
2479282	  783.5	  614.9	 4743.0	...
2479283	  783.3	  615.6	 4742.0	...
2479284	  782.9	  615.9	 4745.0	...
2479285	  782.5	  616.3	 4750.0	...
2479286	  782.3	  616.2	 4755.0	...
2479287	  782.7	  616.3	 4753.0	...
2479288	  783.1	  616.4	 4747.0	...
2479289	  783.1	  616.1	 4742.0	...
2479290	  783.0	  615.6	 4740.0	...
2479291	  782.8	  615.2	 4740.0	...
2479292	  782.9	  615.3	 4740.0	...
2479293	  782.7	  615.5	 4744.0	...
2479294	  782.6	  615.8	 4748.0	...
2479295	  782.4	  616.0	 4750.0	...
2479296	  782.4	  616.1	 4748.0	...
2479297	  782.4	  616.1	 4748.0	...
2479298	  782.4	  616.0	 4751.0	...
2479299	  782.4	  616.0	 4753.0	...
2479300	  782.3	  615.9	 4753.0	...
2479301	  782.5	  615.8	 4752.0	...
2479302	  782.8	  615.8	 4754.0	...
2479303	  782.8	  615.7	 4756.0	...
2479304	  782.6	  615.6	 4755.0	...
2479305	  782.5	  615.6	 4752.0	...
2479306	  782.6	  615.5	 4750.0	...
2479307	  782.5	  615.5	 4754.0	...
2479308	  782.3	  615.5	 4757.0	...
2479309	  782.1	  615.5	 4760.0	...
2479310	  782.1	  615.6	 4761.0	...
2479311	  782.0	  615.6	 4761.0	...
2479312	  781.8	  615.4	 4762.0	...
2479313	  781.7	  615.1	 4762.0	...
2479314	  781.8	  615.5	 4760.0	...
2479315	  781.9	  616.1	 4759.0	...
2479316	  781.9	  616.6	 4759.0	...
2479317	  781.8	  616.5	 4761.0	...
2479318	  781.7	  616.4	 4762.0	...
2479319	  781.7	  616.4	 4762.0	...
2479320	  781.8	  616.5	 4762.0	...
2479321	  781.9	  616.6	 4763.0	...
2479322	  782.1	  616.8	 4762.0	...
2479323	  782.1	  617.1	 4760.0	...
2479324	  782.1	  617.3	 4758.0	...
2479325	  781.8	  617.4	 4761.0	...
2479326	  781.5	  617.4	 4763.0	...
2479327	  781.2	  617.1	 4767.0	...
2479328	  781.0	  616.9	 4770.0	...
2479329	  780.8	  616.7	 4772.0	...
2479330	  780.7	  616.7	 4771.0	...
2479331	  780.8	  616.8	 4770.0	...
2479332	  780.9	  617.0	 4770.0	...
2479333	  781.0	  617.3	 4771.0	...
2479334	  781.0	  617.5	 4773.0	...
2479335	  781.0	  617.8	 4775.0	...
2479336	  780.9	  617.9	 4776.0	...
2479337	  780.6	  618.0	 4777.0	...
2479338	  780.4	  618.0	 4776.0	...
2479339	  780.5	  617.6	 4776.0	...
2479340	  780.6	  617.2	 4778.0	...
2479341	  780.8	  616.8	 4780.0	...
2479342	  780.7	  616.9	 4784.0	...
MSG	2479343 0000 _ Number Off
2479343	  780.8	  616.9	 4785.0	...
2479344	  780.8	  617.1	 4786.0	...
2479345	  780.6	  617.4	 4785.0	...
2479346	  780.3	  617.6	 4785.0	...
2479347	  780.0	  617.8	 4788.0	...
2479348	  779.9	  617.9	 4791.0	...
2479349	  780.2	  618.0	 4793.0	...
2479350	  780.6	  618.0	 4792.0	...
2479351	  780.9	  617.9	 4791.0	...
2479352	  780.8	  617.9	 4791.0	...
2479353	  780.6	  617.8	 4792.0	...
2479354	  780.6	  617.9	 4793.0	...
2479355	  780.6	  617.9	 4795.0	...
2479356	  780.5	  617.9	 4798.0	...
2479357	  780.5	  617.9	 4800.0	...
2479358	  780.4	  617.9	 4799.0	...
2479359	  780.4	  617.9	 4797.0	...
2479360	  780.4	  618.0	 4795.0	...
2479361	  780.4	  618.0	 4794.0	...
2479362	  780.3	  617.9	 4796.0	...
2479363	  780.5	  617.9	 4799.0	...
2479364	  780.7	  617.9	 4801.0	...
2479365	  780.6	  618.0	 4800.0	...
2479366	  780.3	  618.3	 4800.0	...
2479367	  780.0	  618.5	 4800.0	...
2479368	  779.9	  619.0	 4800.0	...
2479369	  779.8	  619.4	 4801.0	...
2479370	  779.6	  619.8	 4801.0	...
2479371	  779.6	  619.8	 4802.0	...
2479372	  779.7	  619.7	 4805.0	...
2479373	  779.6	  619.6	 4807.0	...
2479374	  779.5	  619.7	 4809.0	...
2479375	  779.7	  619.9	 4809.0	...
2479376	  780.0	  619.8	 4809.0	...
2479377	  780.3	  619.5	 4810.0	...
2479378	  780.2	  619.5	 4812.0	...
2479379	  780.2	  619.9	 4813.0	...
2479380	  780.2	  620.2	 4814.0	...
2479381	  780.3	  620.2	 4811.0	...
2479382	  780.3	  620.4	 4808.0	...
2479383	  780.4	  620.6	 4808.0	...
2479384	  780.5	  620.9	 4810.0	...
2479385	  780.6	  621.0	 4814.0	...
2479386	  780.7	  621.1	 4816.0	...
2479387	  780.8	  621.2	 4818.0	...
2479388	  780.9	  621.3	 4819.0	...
2479389	  780.4	  621.4	 4819.0	...
2479390	  780.0	  621.6	 4819.0	...
2479391	  779.5	  621.8	 4818.0	...
2479392	  779.6	  621.8	 4815.0	...
2479393	  779.9	  621.8	 4813.0	...
2479394	  780.2	  622.0	 4812.0	...
2479395	  780.4	  622.2	 4811.0	...
2479396	  780.3	  622.3	 4815.0	...
2479397	  780.4	  622.2	 4819.0	...
2479398	  780.5	  622.3	 4823.0	...
2479399	  780.2	  622.5	 4823.0	...
2479400	  779.7	  622.6	 4822.0	...
2479401	  779.6	  622.5	 4823.0	...
2479402	  779.9	  622.4	 4824.0	...
2479403	  780.0	  622.5	 4827.0	...
2479404	  779.6	  622.7	 4828.0	...
2479405	  779.9	  622.8	 4828.0	...
2479406	  780.4	  622.6	 4828.0	...
2479407	  780.9	  622.4	 4828.0	...
2479408	  780.8	  622.5	 4829.0	...
2479409	  781.0	  622.9	 4832.0	...
2479410	  781.2	  623.2	 4834.0	...
2479411	  781.3	  623.4	 4834.0	...
2479412	  781.2	  623.5	 4832.0	...
2479413	  780.8	  623.6	 4830.0	...
2479414	  780.2	  623.7	 4831.0	...
2479415	  779.7	  623.8	 4832.0	...
2479416	  779.4	  623.9	 4833.0	...
2479417	  779.2	  623.9	 4834.0	...
2479418	  778.5	  623.9	 4834.0	...
2479419	  777.8	  623.9	 4835.0	...
2479420	  777.2	  623.8	 4835.0	...
2479421	  776.6	  623.0	 4834.0	...
2479422	  776.0	  622.4	 4834.0	...
2479423	  775.3	  621.8	 4835.0	...
2479424	  774.9	  621.8	 4836.0	...
2479425	  774.3	  621.0	 4837.0	...
2479426	  773.9	  620.1	 4837.0	...
2479427	  773.9	  619.0	 4839.0	...
2479428	  774.0	  618.6	 4841.0	...
2479429	  774.0	  618.0	 4844.0	...
2479430	  773.8	  617.8	 4844.0	...
2479431	  773.8	  617.5	 4845.0	...
2479432	  773.9	  617.2	 4846.0	...
2479433	  774.1	  617.6	 4846.0	...
2479434	  774.2	  618.1	 4847.0	...
2479435	  774.2	  618.3	 4848.0	...
2479436	  774.1	  618.0	 4850.0	...
2479437	  774.1	  618.5	 4851.0	...
2479438	  774.2	  619.2	 4852.0	...
2479439	  774.4	  620.0	 4853.0	...
2479440	  774.6	  620.0	 4856.0	...
2479441	  774.7	  619.5	 4858.0	...
2479442	  775.0	  619.1	 4860.0	...
2479443	  775.1	  618.8	 4861.0	...
2479444	  775.3	  618.8	 4861.0	...
2479445	  775.3	  618.8	 4861.0	...
2479446	  775.2	  618.8	 4860.0	...
2479447	  775.1	  618.7	 4863.0	...
2479448	  774.9	  618.7	 4867.0	...
2479449	  774.8	  618.7	 4871.0	...
2479450	  774.9	  619.1	 4871.0	...
2479451	  774.8	  619.6	 4874.0	...
2479452	  774.6	  620.1	 4875.0	...
2479453	  774.4	  620.2	 4877.0	...
2479454	  774.4	  620.2	 4879.0	...
2479455	  774.4	  620.0	 4882.0	...
2479456	  774.4	  619.8	 4884.0	...
2479457	  774.2	  619.6	 4887.0	...
2479458	  774.0	  619.6	 4889.0	...
2479459	  773.7	  619.6	 4891.0	...
2479460	  773.8	  619.7	 4891.0	...
2479461	  773.9	  619.7	 4892.0	...
2479462	  774.0	  619.8	 4892.0	...
2479463	  774.1	  619.7	 4892.0	...
2479464	  774.1	  619.6	 4896.0	...
2479465	  774.1	  619.6	 4900.0	...
2479466	  774.1	  619.9	 4902.0	...
2479467	  774.0	  620.1	 4901.0	...
2479468	  773.7	  620.3	 4901.0	...
2479469	  773.4	  620.4	 4904.0	...
2479470	  773.1	  620.3	 4906.0	...
2479471	  773.1	  620.2	 4905.0	...
2479472	  773.0	  620.0	 4904.0	...
2479473	  772.9	  620.2	 4903.0	...
2479474	  772.9	  620.4	 4901.0	...
2479475	  773.0	  620.5	 4900.0	...
2479476	  773.0	  620.5	 4898.0	...
2479477	  773.0	  620.5	 4898.0	...
2479478	  773.2	  620.6	 4899.0	...
2479479	  773.4	  620.7	 4901.0	...
2479480	  773.6	  620.6	 4904.0	...
2479481	  773.5	  620.7	 4905.0	...
2479482	  773.5	  620.9	 4905.0	...
2479483	  773.4	  621.0	 4904.0	...
2479484	  773.4	  621.0	 4906.0	...
2479485	  773.2	  620.7	 4908.0	...
2479486	  773.2	  620.4	 4910.0	...
2479487	  773.2	  620.2	 4910.0	...
2479488	  773.4	  620.4	 4910.0	...
2479489	  773.6	  620.7	 4910.0	...
2479490	  773.8	  620.9	 4910.0	...
2479491	  773.9	  621.1	 4910.0	...
2479492	  773.9	  621.2	 4916.0	...
2479493	  773.9	  621.0	 4922.0	...
2479494	  773.9	  620.7	 4925.0	...
2479495	  773.6	  620.3	 4921.0	...
2479496	  773.5	  620.3	 4918.0	...
2479497	  773.3	  620.3	 4918.0	...
2479498	  773.4	  620.3	 4920.0	...
2479499	  773.5	  620.7	 4921.0	...
2479500	  773.6	  621.3	 4921.0	...
2479501	  773.7	  621.9	 4921.0	...
2479502	  773.6	  622.0	 4920.0	...
2479503	  773.5	  622.0	 4924.0	...
2479504	  773.3	  622.2	 4927.0	...
2479505	  773.4	  622.5	 4930.0	...
2479506	  773.3	  622.8	 4930.0	...
2479507	  773.3	  623.0	 4930.0	...
2479508	  773.4	  623.4	 4931.0	...
2479509	  773.5	  623.7	 4933.0	...
2479510	  773.5	  623.7	 4933.0	...
2479511	  773.5	  623.4	 4931.0	...
2479512	  773.6	  623.3	 4929.0	...
2479513	  773.6	  623.5	 4927.0	...
2479514	  773.6	  624.0	 4927.0	...
2479515	  773.6	  624.4	 4928.0	...
2479516	  773.6	  624.6	 4929.0	...
2479517	  773.8	  624.5	 4931.0	...
2479518	  773.9	  624.3	 4932.0	...
2479519	  774.0	  624.4	 4934.0	...
2479520	  773.9	  624.4	 4936.0	...
2479521	  773.8	  624.3	 4939.0	...
2479522	  773.9	  624.3	 4939.0	...
2479523	  774.1	  624.5	 4938.0	...
2479524	  774.2	  624.7	 4939.0	...
2479525	  774.3	  624.9	 4940.0	...
2479526	  774.3	  625.1	 4942.0	...
2479527	  774.3	  625.2	 4944.0	...
2479528	  774.2	  625.2	 4946.0	...
2479529	  774.1	  625.4	 4947.0	...
2479530	  774.0	  625.7	 4947.0	...
2479531	  774.0	  625.9	 4947.0	...
2479532	  774.0	  626.5	 4948.0	...
2479533	  774.0	  627.0	 4948.0	...
2479534	  774.1	  627.6	 4949.0	...
2479535	  774.2	  627.5	 4950.0	...
2479536	  774.4	  627.5	 4951.0	...
2479537	  774.6	  627.4	 4950.0	...
2479538	  774.7	  627.4	 4949.0	...
2479539	  774.7	  627.4	 4953.0	...
2479540	  774.8	  627.4	 4958.0	...
2479541	  774.7	  627.3	 4962.0	...
2479542	  774.8	  627.4	 4960.0	...
2479543	  774.8	  627.7	 4957.0	...
2479544	  774.7	  628.6	 4954.0	...
2479545	  774.6	  629.3	 4952.0	...
2479546	  774.6	  630.1	 4952.0	...
2479547	  774.9	  630.2	 4955.0	...
2479548	  775.2	  630.3	 4958.0	...
2479549	  775.4	  630.3	 4960.0	...
2479550	  775.2	  630.2	 4961.0	...
2479551	  774.9	  630.1	 4965.0	...
2479552	  774.7	  630.1	 4968.0	...
2479553	  774.8	  630.2	 4972.0	...
2479554	  775.0	  630.5	 4970.0	...
MSG	2479555 0000 _ Number On
2479555	  774.9	  630.9	 4968.0	...
2479556	  774.8	  631.2	 4965.0	...
2479557	  774.7	  631.4	 4964.0	...
2479558	  774.5	  631.6	 4963.0	...
2479559	  774.2	  631.7	 4963.0	...
2479560	  774.0	  631.7	 4964.0	...
2479561	  774.1	  631.4	 4966.0	...
2479562	  774.2	  631.2	 4969.0	...
2479563	  774.2	  631.1	 4970.0	...
2479564	  774.3	  631.3	 4970.0	...
2479565	  774.2	  631.5	 4969.0	...
2479566	  774.1	  631.6	 4968.0	...
2479567	  774.1	  631.6	 4968.0	...
2479568	  774.1	  631.6	 4969.0	...
2479569	  774.5	  631.5	 4969.0	...
2479570	  775.0	  631.7	 4971.0	...
2479571	  775.4	  631.9	 4972.0	...
2479572	  775.3	  632.2	 4972.0	...
2479573	  774.9	  632.2	 4971.0	...
2479574	  774.5	  632.1	 4971.0	...
2479575	  774.2	  632.1	 4971.0	...
2479576	  774.0	  632.0	 4969.0	...
2479577	  774.0	  632.4	 4968.0	...
2479578	  774.2	  632.8	 4965.0	...
2479579	  774.4	  633.1	 4965.0	...
2479580	  774.4	  633.0	 4964.0	...
2479581	  774.3	  633.3	 4965.0	...
2479582	  774.3	  633.5	 4965.0	...
2479583	  774.6	  633.8	 4966.0	...
2479584	  774.8	  633.8	 4966.0	...
2479585	  774.7	  633.9	 4966.0	...
2479586	  774.6	  633.9	 4966.0	...
2479587	  774.5	  633.9	 4971.0	...
2479588	  774.5	  633.5	 4976.0	...
2479589	  774.4	  633.1	 4977.0	...
2479590	  774.3	  632.6	 4975.0	...
2479591	  774.5	  632.5	 4973.0	...
2479592	  774.6	  632.5	 4974.0	...
2479593	  774.8	  632.5	 4974.0	...
2479594	  775.0	  632.5	 4974.0	...
2479595	  775.2	  632.6	 4973.0	...
2479596	  775.3	  632.7	 4973.0	...
2479597	  775.4	  632.8	 4974.0	...
2479598	  775.2	  632.5	 4976.0	...
2479599	  774.9	  632.1	 4976.0	...
2479600	  774.7	  631.9	 4976.0	...
2479601	  774.7	  631.4	 4975.0	...
2479602	  774.6	  631.1	 4975.0	...
2479603	  774.6	  630.9	 4974.0	...
2479604	  774.7	  631.1	 4974.0	...
2479605	  774.8	  631.6	 4973.0	...
2479606	  775.0	  631.9	 4973.0	...
2479607	  775.1	  632.1	 4973.0	...
2479608	  775.1	  632.0	 4973.0	...
2479609	  775.2	  632.1	 4971.0	...
2479610	  775.2	  632.1	 4970.0	...
2479611	  775.3	  632.2	 4969.0	...
2479612	  775.2	  632.3	 4969.0	...
2479613	  774.8	  632.5	 4969.0	...
2479614	  774.5	  632.7	 4969.0	...
2479615	  774.3	  632.8	 4968.0	...
2479616	  774.4	  632.8	 4968.0	...
2479617	  774.4	  633.2	 4970.0	...
2479618	  774.5	  633.7	 4969.0	...
2479619	  774.8	  634.1	 4967.0	...
2479620	  775.1	  634.2	 4966.0	...
2479621	  775.1	  634.2	 4966.0	...
2479622	  775.0	  634.2	 4967.0	...
2479623	  774.8	  634.2	 4968.0	...
2479624	  774.8	  634.2	 4970.0	...
2479625	  774.8	  634.0	 4971.0	...
2479626	  774.8	  633.6	 4972.0	...
2479627	  774.8	  633.3	 4972.0	...
2479628	  774.7	  633.2	 4973.0	...
2479629	  774.6	  633.4	 4973.0	...
2479630	  774.6	  633.7	 4973.0	...
2479631	  774.6	  633.9	 4972.0	...
2479632	  774.5	  633.9	 4972.0	...
2479633	  774.5	  634.0	 4971.0	...
2479634	  774.5	  634.2	 4970.0	...
2479635	  774.5	  634.3	 4968.0	...
2479636	  774.4	  634.5	 4968.0	...
2479637	  774.4	  634.7	 4967.0	...
2479638	  774.4	  634.8	 4967.0	...
2479639	  774.3	  634.8	 4968.0	...
2479640	  774.6	  634.5	 4969.0	...
2479641	  775.0	  634.2	 4971.0	...
2479642	  775.3	  634.1	 4972.0	...
2479643	  775.3	  633.6	 4972.0	...
2479644	  775.3	  633.2	 4971.0	...
2479645	  775.1	  632.9	 4969.0	...
2479646	  775.0	  632.8	 4971.0	...
2479647	  774.8	  632.8	 4974.0	...
2479648	  774.8	  632.6	 4977.0	...
2479649	  774.7	  632.2	 4976.0	...
2479650	  774.7	  631.9	 4974.0	...
2479651	  774.8	  632.0	 4973.0	...
2479652	  775.4	  632.2	 4973.0	...
2479653	  775.9	  632.7	 4974.0	...
2479654	  776.3	  632.9	 4972.0	...
2479655	  776.0	  632.9	 4969.0	...
2479656	  775.7	  632.6	 4966.0	...
2479657	  775.6	  632.2	 4966.0	...
2479658	  775.4	  632.3	 4966.0	...
2479659	  775.3	  632.4	 4963.0	...
2479660	  775.4	  632.5	 4960.0	...
2479661	  775.3	  632.6	 4957.0	...
2479662	  775.2	  632.6	 4956.0	...
2479663	  775.1	  632.6	 4955.0	...
2479664	  775.1	  632.3	 4956.0	...
2479665	  775.1	  632.1	 4957.0	...
2479666	  775.2	  631.8	 4956.0	...
2479667	  775.5	  631.8	 4953.0	...
2479668	  775.8	  631.7	 4951.0	...
2479669	  776.1	  631.6	 4951.0	...
2479670	  775.8	  632.2	 4950.0	...
2479671	  775.6	  632.8	 4949.0	...
2479672	  775.3	  633.5	 4948.0	...
2479673	  775.3	  633.6	 4948.0	...
2479674	  775.4	  633.7	 4949.0	...
2479675	  775.5	  633.2	 4948.0	...
2479676	  775.7	  632.7	 4945.0	...
2479677	  775.8	  632.5	 4941.0	...
2479678	  775.8	  632.8	 4938.0	...
2479679	  775.8	  632.9	 4935.0	...
2479680	  776.0	  632.7	 4934.0	...
2479681	  776.2	  632.5	 4935.0	...
2479682	  776.3	  632.4	 4936.0	...
2479683	  776.3	  632.4	 4936.0	...
2479684	  776.3	  632.3	 4935.0	...
2479685	  776.3	  632.1	 4933.0	...
2479686	  776.2	  631.9	 4932.0	...
2479687	  775.9	  631.9	 4931.0	...
2479688	  775.5	  632.0	 4931.0	...
2479689	  775.3	  632.4	 4931.0	...
2479690	  775.4	  632.7	 4931.0	...
2479691	  775.5	  632.8	 4930.0	...
2479692	  775.5	  632.6	 4929.0	...
2479693	  775.8	  632.3	 4928.0	...
2479694	  776.1	  631.9	 4925.0	...
2479695	  776.2	  631.9	 4922.0	...
2479696	  776.0	  632.0	 4919.0	...
2479697	  775.8	  632.1	 4918.0	...
2479698	  775.9	  632.1	 4917.0	...
2479699	  776.0	  632.4	 4917.0	...
2479700	  776.2	  632.7	 4916.0	...
2479701	  776.3	  632.9	 4912.0	...
2479702	  776.4	  633.0	 4908.0	...
2479703	  776.4	  633.1	 4906.0	...
2479704	  776.5	  633.3	 4906.0	...
2479705	  776.5	  633.5	 4906.0	...
2479706	  776.6	  633.7	 4904.0	...
2479707	  776.6	  633.9	 4903.0	...
2479708	  776.6	  634.0	 4901.0	...
2479709	  776.5	  633.9	 4901.0	...
2479710	  776.4	  633.9	 4900.0	...
2479711	  776.4	  634.0	 4898.0	...
2479712	  776.5	  634.1	 4897.0	...
2479713	  776.7	  634.3	 4896.0	...
2479714	  776.8	  634.5	 4891.0	...
2479715	  776.9	  634.5	 4886.0	...
2479716	  776.9	  634.7	 4885.0	...
2479717	  776.7	  634.8	 4889.0	...
2479718	  776.6	  635.2	 4890.0	...
2479719	  776.7	  635.5	 4887.0	...
2479720	  776.9	  635.8	 4880.0	...
2479721	  777.0	  635.9	 4876.0	...
2479722	  776.9	  636.0	 4871.0	...
2479723	  777.0	  635.9	 4869.0	...
2479724	  777.2	  635.4	 4869.0	...
2479725	  777.3	  634.8	 4867.0	...
2479726	  777.4	  634.2	 4864.0	...
2479727	  777.6	  634.4	 4861.0	...
2479728	  777.7	  634.6	 4859.0	...
2479729	  777.8	  635.2	 4855.0	...
2479730	  777.7	  635.6	 4850.0	...
2479731	  777.5	  635.8	 4846.0	...
2479732	  777.2	  635.8	 4846.0	...
2479733	  777.1	  636.2	 4847.0	...
2479734	  777.4	  636.6	 4844.0	...
2479735	  777.8	  637.1	 4841.0	...
2479736	  778.1	  637.3	 4836.0	...
2479737	  778.0	  637.6	 4835.0	...
2479738	  777.8	  637.9	 4834.0	...
2479739	  777.8	  638.2	 4831.0	...
2479740	  778.0	  638.4	 4828.0	...
2479741	  778.3	  638.6	 4824.0	...
2479742	  778.3	  638.9	 4824.0	...
2479743	  778.4	  639.5	 4825.0	...
2479744	  778.7	  640.0	 4826.0	...
2479745	  779.0	  640.3	 4823.0	...
2479746	  779.3	  641.0	 4819.0	...
2479747	  779.3	  641.7	 4815.0	...
2479748	  779.5	  642.3	 4814.0	...
2479749	  779.5	  642.3	 4814.0	...
2479750	  779.5	  642.2	 4815.0	...
2479751	  779.7	  642.0	 4815.0	...
2479752	  779.8	  641.9	 4816.0	...
2479753	  780.1	  641.8	 4814.0	...
2479754	  780.1	  642.0	 4810.0	...
2479755	  780.4	  642.4	 4807.0	...
2479756	  780.6	  642.7	 4807.0	...
2479757	  780.8	  643.0	 4805.0	...
2479758	  781.1	  643.0	 4804.0	...
2479759	  781.3	  643.0	 4802.0	...
2479760	  781.6	  642.8	 4801.0	...
2479761	  781.7	  642.6	 4798.0	...
2479762	  781.7	  642.6	 4794.0	...
2479763	  781.7	  642.5	 4792.0	...
2479764	  781.6	  642.5	 4791.0	...
2479765	  781.5	  642.4	 4791.0	...
2479766	  781.5	  642.7	 4790.0	...
2479767	  781.4	  643.0	 4789.0	...
2479768	  781.2	  643.2	 4788.0	...
2479769	  781.0	  643.2	 4788.0	...
2479770	  780.8	  643.2	 4788.0	...
2479771	  781.0	  643.2	 4789.0	...
2479772	  781.4	  643.6	 4790.0	...
2479773	  781.8	  644.1	 4789.0	...
2479774	  782.4	  644.4	 4787.0	...
2479775	  782.6	  644.3	 4786.0	...
2479776	  782.7	  644.1	 4782.0	...
2479777	  782.7	  644.1	 4780.0	...
2479778	  782.6	  644.1	 4777.0	...
2479779	  782.5	  644.0	 4777.0	...
2479780	  782.7	  643.6	 4778.0	...
2479781	  782.9	  643.4	 4780.0	...
2479782	  783.0	  643.1	 4782.0	...
2479783	  783.0	  643.4	 4782.0	...
2479784	  782.9	  643.5	 4782.0	...
2479785	  782.7	  643.5	 4780.0	...
2479786	  782.6	  643.1	 4779.0	...
2479787	  782.4	  642.8	 4778.0	...
2479788	  782.4	  642.6	 4776.0	...
2479789	  782.6	  642.7	 4775.0	...
2479790	  782.7	  642.6	 4773.0	...
2479791	  783.0	  642.5	 4772.0	...
2479792	  783.1	  642.3	 4771.0	...
2479793	  783.3	  642.2	 4770.0	...
2479794	  783.3	  642.5	 4770.0	...
2479795	  783.2	  642.8	 4770.0	...
2479796	  783.1	  643.1	 4770.0	...
2479797	  782.9	  642.9	 4770.0	...
2479798	  783.0	  642.7	 4769.0	...
2479799	  783.1	  642.5	 4769.0	...
2479800	  783.2	  642.3	 4768.0	...
2479801	  783.4	  641.8	 4767.0	...
2479802	  783.5	  641.3	 4767.0	...
2479803	  783.7	  640.8	 4768.0	...
2479804	  783.7	  640.7	 4769.0	...
2479805	  783.8	  640.5	 4766.0	...
2479806	  783.9	  641.1	 4762.0	...
2479807	  783.7	  641.6	 4758.0	...
2479808	  783.6	  641.7	 4757.0	...
2479809	  783.4	  641.3	 4757.0	...
2479810	  783.6	  640.9	 4755.0	...
2479811	  783.9	  640.9	 4755.0	...
2479812	  784.1	  640.9	 4754.0	...
2479813	  784.1	  640.9	 4753.0	...
2479814	  784.2	  640.8	 4753.0	...
2479815	  784.2	  640.6	 4753.0	...
2479816	  784.2	  640.3	 4754.0	...
2479817	  784.3	  640.0	 4753.0	...
2479818	  784.1	  640.0	 4753.0	...
2479819	  784.0	  640.0	 4753.0	...
2479820	  784.0	  639.9	 4753.0	...
2479821	  784.2	  639.7	 4753.0	...
2479822	  784.5	  639.6	 4752.0	...
2479823	  784.4	  639.5	 4751.0	...
2479824	  784.2	  639.4	 4748.0	...
2479825	  784.0	  639.3	 4746.0	...
2479826	  783.8	  639.4	 4745.0	...
2479827	  783.8	  639.6	 4745.0	...
2479828	  784.1	  639.7	 4746.0	...
2479829	  784.3	  639.6	 4747.0	...
2479830	  784.5	  639.3	 4748.0	...
2479831	  784.4	  639.1	 4749.0	...
2479832	  784.4	  639.1	 4750.0	...
2479833	  784.5	  639.1	 4752.0	...
2479834	  784.5	  638.7	 4752.0	...
2479835	  784.6	  638.2	 4752.0	...
2479836	  784.6	  637.1	 4751.0	...
2479837	  784.6	  636.2	 4748.0	...
2479838	  784.7	  635.7	 4746.0	...
2479839	  784.7	  636.0	 4744.0	...
2479840	  784.7	  636.7	 4745.0	...
2479841	  784.8	  637.3	 4745.0	...
2479842	  784.9	  637.7	 4746.0	...
2479843	  785.0	  637.7	 4745.0	...
2479844	  784.9	  637.8	 4744.0	...
2479845	  784.9	  637.8	 4744.0	...
2479846	  784.6	  637.8	 4743.0	...
2479847	  784.4	  637.7	 4746.0	...
2479848	  784.2	  637.8	 4747.0	...
2479849	  784.1	  638.0	 4748.0	...
2479850	  784.5	  638.1	 4749.0	...
2479851	  785.0	  637.7	 4750.0	...
2479852	  785.5	  637.2	 4749.0	...
2479853	  785.5	  636.8	 4747.0	...
2479854	  785.3	  636.3	 4745.0	...
2479855	  785.2	  635.8	 4745.0	...
2479856	  785.1	  635.3	 4746.0	...
MSG	2479857 0000 _ Number Off
2479857	  785.2	  635.2	 4746.0	...
2479858	  785.2	  635.3	 4746.0	...
2479859	  785.2	  635.2	 4746.0	...
2479860	  785.2	  635.2	 4745.0	...
2479861	  785.3	  635.5	 4744.0	...
2479862	  785.3	  635.8	 4743.0	...
2479863	  785.4	  636.0	 4743.0	...
2479864	  785.4	  635.8	 4743.0	...
2479865	  785.4	  635.8	 4742.0	...
2479866	  785.4	  635.9	 4740.0	...
2479867	  785.4	  636.1	 4738.0	...
2479868	  785.5	  636.2	 4739.0	...
2479869	  785.6	  636.3	 4741.0	...
2479870	  785.9	  636.2	 4742.0	...
2479871	  786.0	  635.7	 4742.0	...
2479872	  786.1	  635.1	 4742.0	...
2479873	  786.0	  634.7	 4742.0	...
2479874	  786.0	  634.6	 4742.0	...
2479875	  786.0	  634.6	 4742.0	...
2479876	  785.8	  634.9	 4741.0	...
2479877	  785.6	  635.2	 4741.0	...
2479878	  785.5	  635.5	 4742.0	...
2479879	  785.5	  635.6	 4744.0	...
2479880	  785.9	  635.6	 4745.0	...
2479881	  786.2	  635.6	 4745.0	...
2479882	  786.5	  635.7	 4745.0	...
2479883	  786.4	  635.6	 4746.0	...
2479884	  786.4	  635.3	 4747.0	...
2479885	  786.1	  634.8	 4749.0	...
2479886	  785.7	  634.5	 4750.0	...
2479887	  785.3	  634.2	 4751.0	...
2479888	  784.8	  633.8	 4751.0	...
2479889	  783.7	  633.2	 4752.0	...
2479890	  782.3	  632.7	 4752.0	...
2479891	  780.7	  632.3	 4752.0	...
2479892	  779.5	  632.1	 4752.0	...
2479893	  778.1	  631.5	 4752.0	...
2479894	  777.2	  631.1	 4752.0	...
2479895	  776.5	  630.7	 4753.0	...
2479896	  776.2	  630.0	 4755.0	...
2479897	  776.1	  629.3	 4757.0	...
2479898	  776.3	  628.5	 4757.0	...
2479899	  776.7	  628.4	 4757.0	...
2479900	  777.2	  628.2	 4756.0	...
2479901	  777.5	  628.2	 4756.0	...
2479902	  778.0	  627.7	 4759.0	...
2479903	  778.5	  627.2	 4763.0	...
2479904	  779.0	  626.9	 4766.0	...
2479905	  779.0	  627.0	 4766.0	...
2479906	  779.1	  627.2	 4766.0	...
2479907	  779.4	  627.0	 4767.0	...
2479908	  779.6	  626.6	 4768.0	...
2479909	  779.9	  626.3	 4769.0	...
2479910	  779.9	  626.2	 4770.0	...
2479911	  779.9	  626.3	 4770.0	...
2479912	  779.5	  626.3	 4770.0	...
2479913	  779.1	  626.3	 4770.0	...
2479914	  779.2	  625.8	 4770.0	...
2479915	  779.5	  625.3	 4770.0	...
2479916	  779.6	  624.8	 4771.0	...
2479917	  779.3	  624.7	 4771.0	...
2479918	  779.1	  624.8	 4771.0	...
2479919	  779.1	  625.1	 4769.0	...
2479920	  779.0	  625.4	 4767.0	...
2479921	  778.9	  625.3	 4768.0	...
2479922	  779.2	  625.6	 4771.0	...
2479923	  779.6	  625.9	 4772.0	...
2479924	  780.1	  626.1	 4772.0	...
2479925	  780.1	  626.1	 4771.0	...
2479926	  780.1	  625.9	 4771.0	...
2479927	  780.0	  625.8	 4772.0	...
2479928	  779.9	  625.7	 4772.0	...
2479929	  779.7	  625.7	 4773.0	...
2479930	  779.7	  625.6	 4775.0	...
2479931	  779.6	  625.3	 4778.0	...
2479932	  779.3	  624.6	 4780.0	...
2479933	  779.1	  624.0	 4781.0	...
2479934	  779.0	  623.6	 4780.0	...
2479935	  779.1	  623.5	 4782.0	...
2479936	  779.3	  623.3	 4784.0	...
2479937	  779.3	  623.3	 4786.0	...
2479938	  779.5	  623.3	 4784.0	...
2479939	  779.5	  623.1	 4784.0	...
2479940	  779.5	  622.8	 4785.0	...
2479941	  779.5	  622.6	 4787.0	...
2479942	  779.5	  622.6	 4788.0	...
2479943	  779.5	  622.7	 4790.0	...
2479944	  779.2	  622.7	 4793.0	...
2479945	  778.9	  622.8	 4796.0	...
2479946	  778.6	  623.0	 4799.0	...
2479947	  778.8	  623.1	 4799.0	...
2479948	  779.0	  623.3	 4798.0	...
2479949	  779.3	  623.4	 4800.0	...
2479950	  779.3	  623.1	 4802.0	...
2479951	  779.3	  622.6	 4804.0	...
2479952	  779.2	  622.2	 4805.0	...
2479953	  779.1	  622.2	 4805.0	...
2479954	  779.2	  622.3	 4807.0	...
2479955	  779.2	  622.2	 4809.0	...
2479956	  779.1	  622.2	 4812.0	...
2479957	  779.0	  622.2	 4813.0	...
2479958	  778.9	  622.3	 4813.0	...
2479959	  779.2	  622.4	 4812.0	...
2479960	  779.6	  622.6	 4814.0	...
2479961	  779.9	  622.8	 4816.0	...
2479962	  779.7	  623.1	 4818.0	...
2479963	  779.5	  623.2	 4817.0	...
2479964	  779.5	  623.3	 4816.0	...
2479965	  779.5	  623.3	 4816.0	...
2479966	  779.5	  623.2	 4818.0	...
2479967	  779.4	  623.1	 4820.0	...
2479968	  779.3	  623.2	 4822.0	...
2479969	  779.2	  623.2	 4822.0	...
2479970	  779.4	  623.2	 4821.0	...
2479971	  779.4	  623.2	 4821.0	...
2479972	  779.4	  623.1	 4822.0	...
2479973	  779.6	  623.1	 4823.0	...
2479974	  779.7	  623.2	 4824.0	...
2479975	  779.9	  623.4	 4824.0	...
2479976	  780.0	  623.6	 4824.0	...
2479977	  780.0	  623.7	 4824.0	...
2479978	  780.0	  623.9	 4824.0	...
2479979	  780.0	  624.1	 4823.0	...
2479980	  780.1	  624.3	 4822.0	...
2479981	  780.1	  624.3	 4822.0	...
2479982	  780.1	  624.4	 4826.0	...
2479983	  779.9	  624.3	 4830.0	...
2479984	  779.8	  624.2	 4833.0	...
2479985	  779.9	  624.1	 4832.0	...
2479986	  779.9	  624.5	 4831.0	...
2479987	  779.9	  624.8	 4829.0	...
2479988	  780.1	  625.1	 4829.0	...
2479989	  780.4	  625.1	 4831.0	...
2479990	  780.6	  625.0	 4832.0	...
2479991	  780.6	  625.0	 4833.0	...
2479992	  780.5	  625.4	 4833.0	...
2479993	  780.4	  625.6	 4833.0	...
2479994	  780.2	  625.9	 4833.0	...
2479995	  780.2	  625.8	 4833.0	...
2479996	  780.5	  625.7	 4832.0	...
2479997	  780.8	  625.6	 4832.0	...
2479998	  781.1	  625.5	 4834.0	...
2479999	  781.0	  625.4	 4836.0	...
2480000	  780.9	  625.5	 4838.0	...
2480001	  780.9	  625.5	 4838.0	...
2480002	  781.0	  625.8	 4838.0	...
2480003	  781.1	  626.2	 4839.0	...
2480004	  781.2	  626.5	 4838.0	...
2480005	  781.4	  626.3	 4839.0	...
2480006	  781.4	  626.2	 4839.0	...
2480007	  781.4	  626.6	 4839.0	...
2480008	  781.4	  627.1	 4840.0	...
2480009	  781.4	  627.7	 4841.0	...
2480010	  781.5	  627.8	 4841.0	...
2480011	  781.3	  627.9	 4842.0	...
2480012	  781.3	  628.1	 4846.0	...
2480013	  781.3	  628.2	 4849.0	...
2480014	  781.5	  628.1	 4852.0	...
2480015	  781.8	  627.8	 4852.0	...
2480016	  781.9	  627.6	 4852.0	...
2480017	  781.7	  627.7	 4853.0	...
2480018	  781.3	  627.7	 4853.0	...
2480019	  781.0	  627.6	 4853.0	...
2480020	  781.1	  627.5	 4852.0	...
2480021	  781.3	  627.5	 4852.0	...
2480022	  781.4	  627.5	 4851.0	...
2480023	  781.5	  627.5	 4850.0	...
2480024	  781.5	  627.4	 4852.0	...
2480025	  781.6	  627.4	 4855.0	...
2480026	  781.7	  627.7	 4859.0	...
2480027	  781.9	  628.1	 4859.0	...
2480028	  781.9	  628.5	 4860.0	...
2480029	  781.7	  628.5	 4860.0	...
2480030	  781.6	  628.6	 4860.0	...
2480031	  781.4	  628.7	 4860.0	...
2480032	  781.4	  628.9	 4860.0	...
2480033	  781.3	  629.1	 4861.0	...
2480034	  781.5	  629.1	 4862.0	...
2480035	  781.7	  629.2	 4863.0	...
2480036	  781.9	  629.4	 4864.0	...
2480037	  782.0	  629.3	 4862.0	...
2480038	  782.0	  629.2	 4860.0	...
2480039	  782.2	  629.3	 4858.0	...
2480040	  782.2	  629.6	 4857.0	...
2480041	  782.3	  629.9	 4857.0	...
2480042	  781.9	  630.1	 4858.0	...
2480043	  781.5	  630.2	 4860.0	...
2480044	  781.1	  630.4	 4863.0	...
2480045	  781.1	  630.6	 4865.0	...
2480046	  781.1	  630.7	 4866.0	...
2480047	  781.0	  630.7	 4867.0	...
2480048	  781.2	  630.6	 4866.0	...
2480049	  781.4	  630.7	 4865.0	...
2480050	  781.6	  630.9	 4864.0	...
2480051	  781.5	  631.1	 4864.0	...
2480052	  781.4	  631.3	 4864.0	...
2480053	  781.6	  631.4	 4864.0	...
2480054	  781.9	  631.7	 4864.0	...
2480055	  781.9	  632.0	 4864.0	...
2480056	  781.7	  632.3	 4864.0	...
2480057	  781.5	  632.3	 4865.0	...
2480058	  781.5	  632.3	 4866.0	...
2480059	  781.5	  632.4	 4867.0	...
2480060	  781.5	  632.4	 4867.0	...
2480061	  781.5	  632.3	 4867.0	...
2480062	  781.6	  632.4	 4866.0	...
2480063	  781.7	  632.6	 4868.0	...
2480064	  781.6	  632.8	 4872.0	...
2480065	  781.5	  632.7	 4876.0	...
2480066	  781.4	  632.8	 4877.0	...
2480067	  781.4	  632.9	 4875.0	...
2480068	  781.4	  633.0	 4872.0	...
2480069	  781.6	  632.8	 4871.0	...
2480070	  781.8	  632.7	 4871.0	...
2480071	  782.0	  632.7	 4872.0	...
2480072	  782.0	  632.9	 4873.0	...
2480073	  782.0	  633.1	 4873.0	...
2480074	  781.9	  633.2	 4874.0	...
2480075	  781.8	  633.3	 4875.0	...
2480076	  781.7	  633.4	 4875.0	...
2480077	  781.6	  633.7	 4875.0	...
2480078	  781.5	  634.0	 4875.0	...
2480079	  781.5	  634.2	 4876.0	...
2480080	  781.5	  634.0	 4876.0	...
2480081	  781.6	  633.6	 4878.0	...
2480082	  781.6	  633.7	 4879.0	...
2480083	  781.7	  634.1	 4879.0	...
2480084	  781.7	  634.1	 4879.0	...
2480085	  781.9	  633.6	 4879.0	...
2480086	  782.1	  633.3	 4878.0	...
2480087	  782.3	  633.5	 4878.0	...
2480088	  782.4	  633.8	 4880.0	...
2480089	  782.5	  633.8	 4881.0	...
2480090	  782.5	  633.7	 4882.0	...
2480091	  782.3	  633.5	 4884.0	...
2480092	  782.1	  633.3	 4886.0	...
2480093	  781.8	  633.3	 4889.0	...
2480094	  781.8	  633.2	 4888.0	...
2480095	  782.0	  633.2	 4887.0	...
2480096	  782.4	  633.1	 4885.0	...
2480097	  783.0	  633.1	 4883.0	...
2480098	  783.4	  633.1	 4883.0	...
2480099	  783.3	  633.3	 4884.0	...
2480100	  782.9	  633.6	 4885.0	...
2480101	  782.4	  633.8	 4886.0	...
2480102	  782.5	  633.7	 4885.0	...
2480103	  782.7	  634.0	 4885.0	...
2480104	  782.6	  634.5	 4884.0	...
2480105	  782.3	  634.9	 4884.0	...
2480106	  781.9	  634.9	 4884.0	...
2480107	  782.3	  634.5	 4885.0	...
2480108	  782.8	  634.1	 4887.0	...
2480109	  783.1	  633.6	 4888.0	...
2480110	  783.1	  633.5	 4888.0	...
2480111	  783.1	  633.5	 4888.0	...
2480112	  783.1	  633.7	 4887.0	...
2480113	  782.9	  634.4	 4888.0	...
2480114	  782.7	  635.0	 4888.0	...
2480115	  782.8	  635.4	 4888.0	...
2480116	  783.1	  635.4	 4888.0	...
2480117	  783.4	  635.2	 4886.0	...
2480118	  783.4	  635.2	 4883.0	...
2480119	  783.3	  635.3	 4881.0	...
2480120	  783.3	  635.3	 4882.0	...
2480121	  783.3	  635.0	 4884.0	...
2480122	  783.4	  634.7	 4885.0	...
2480123	  783.5	  635.0	 4884.0	...
2480124	  783.7	  635.6	 4884.0	...
2480125	  783.7	  636.2	 4885.0	...
2480126	  783.7	  636.2	 4885.0	...
2480127	  783.7	  636.2	 4883.0	...
2480128	  783.6	  636.2	 4881.0	...
2480129	  783.5	  636.1	 4882.0	...
2480130	  783.4	  636.0	 4882.0	...
2480131	  783.3	  636.2	 4882.0	...
2480132	  783.3	  636.6	 4882.0	...
2480133	  783.5	  637.0	 4882.0	...
2480134	  784.3	  637.0	 4883.0	...
2480135	  784.9	  636.9	 4883.0	...
2480136	  785.3	  636.5	 4883.0	...
2480137	  785.2	  636.3	 4883.0	...
2480138	  785.0	  636.2	 4882.0	...
2480139	  785.0	  636.1	 4882.0	...
2480140	  784.9	  636.0	 4881.0	...
2480141	  784.9	  635.9	 4880.0	...
2480142	  785.0	  635.7	 4879.0	...
2480143	  785.2	  635.4	 4878.0	...
2480144	  785.2	  635.6	 4878.0	...
2480145	  785.1	  636.1	 4879.0	...
2480146	  785.3	  636.2	 4879.0	...
2480147	  785.5	  635.9	 4878.0	...
2480148	  785.7	  635.7	 4875.0	...
2480149	  785.6	  635.9	 4873.0	...
2480150	  785.5	  636.4	 4871.0	...
2480151	  785.7	  636.8	 4871.0	...
2480152	  786.0	  637.1	 4871.0	...
2480153	  786.2	  637.0	 4874.0	...
2480154	  786.2	  637.0	 4876.0	...
2480155	  786.1	  636.9	 4876.0	...
2480156	  785.7	  637.1	 4873.0	...
2480157	  785.3	  637.1	 4872.0	...
2480158	  785.0	  637.2	 4874.0	...
2480159	  785.1	  637.0	 4872.0	...
2480160	  785.2	  637.4	 4867.0	...
2480161	  785.4	  637.8	 4863.0	...
2480162	  785.4	  638.3	 4862.0	...
2480163	  785.5	  638.5	 4862.0	...
2480164	  785.2	  638.7	 4860.0	...
2480165	  784.4	  638.8	 4858.0	...
EFIX R   2475986	2480165	4180	  773.1	  607.7	   4793
SSACC R  2480166
2480166	  782.4	  639.2	 4857.0	...
2480167	  780.0	  639.6	 4858.0	...
2480168	  777.1	  639.5	 4856.0	...
2480169	  774.7	  639.2	 4855.0	...
2480170	  772.0	  638.6	 4853.0	...
2480171	  769.7	  638.5	 4850.0	...
2480172	  767.2	  638.1	 4848.0	...
2480173	  765.7	  637.7	 4845.0	...
ESACC R  2480166	2480173	8	  782.4	  639.2	  765.7	  637.7	   0.36	     48
SFIX R   2480174
2480174	  764.1	  637.3	 4845.0	...
2480175	  763.2	  637.3	 4843.0	...
2480176	  762.4	  637.3	 4842.0	...
2480177	  762.2	  637.2	 4841.0	...
2480178	  762.1	  637.2	 4840.0	...
2480179	  762.1	  637.2	 4838.0	...
2480180	  762.2	  637.3	 4836.0	...
2480181	  762.4	  637.4	 4834.0	...
2480182	  762.6	  637.4	 4832.0	...
2480183	  762.9	  637.2	 4831.0	...
2480184	  763.4	  636.7	 4827.0	...
2480185	  763.9	  636.3	 4824.0	...
2480186	  764.4	  636.0	 4820.0	...
2480187	  764.8	  635.4	 4817.0	...
2480188	  765.1	  634.9	 4814.0	...
2480189	  765.5	  634.6	 4812.0	...
2480190	  765.8	  634.8	 4810.0	...
2480191	  765.7	  634.8	 4806.0	...
2480192	  765.6	  634.1	 4803.0	...
2480193	  766.2	  633.2	 4803.0	...
2480194	  766.7	  632.7	 4805.0	...
2480195	  767.3	  632.7	 4807.0	...
2480196	  767.1	  632.8	 4806.0	...
2480197	  766.8	  632.9	 4805.0	...
2480198	  766.8	  632.8	 4804.0	...
2480199	  767.0	  632.7	 4804.0	...
2480200	  767.3	  632.7	 4802.0	...
2480201	  767.2	  632.2	 4800.0	...
2480202	  767.1	  631.7	 4799.0	...
2480203	  767.0	  631.3	 4797.0	...
2480204	  767.0	  631.3	 4795.0	...
2480205	  766.9	  631.4	 4792.0	...
2480206	  766.9	  631.5	 4790.0	...
2480207	  766.9	  631.6	 4789.0	...
2480208	  767.2	  631.4	 4789.0	...
2480209	  767.3	  631.0	 4787.0	...
2480210	  767.4	  630.6	 4785.0	...
2480211	  767.2	  630.8	 4781.0	...
2480212	  767.1	  631.2	 4779.0	...
2480213	  767.1	  631.4	 4775.0	...
2480214	  767.3	  631.2	 4771.0	...
2480215	  767.6	  631.0	 4767.0	...
2480216	  768.0	  630.9	 4766.0	...
2480217	  768.0	  630.4	 4766.0	...
2480218	  768.0	  629.8	 4766.0	...
2480219	  768.0	  629.2	 4766.0	...
2480220	  767.9	  629.0	 4766.0	...
2480221	  768.0	  628.7	 4763.0	...
2480222	  768.0	  628.5	 4759.0	...
2480223	  768.1	  628.5	 4756.0	...
2480224	  768.0	  628.5	 4755.0	...
2480225	  767.8	  628.0	 4754.0	...
2480226	  767.7	  627.7	 4754.0	...
2480227	  767.3	  627.4	 4754.0	...
2480228	  766.9	  627.2	 4754.0	...
2480229	  766.6	  626.8	 4754.0	...
2480230	  766.8	  626.5	 4752.0	...
2480231	  767.1	  626.6	 4751.0	...
2480232	  767.4	  626.3	 4750.0	...
2480233	  767.6	  625.9	 4750.0	...
2480234	  767.9	  625.4	 4751.0	...
2480235	  767.9	  625.2	 4745.0	...
2480236	  767.9	  625.2	 4738.0	...
2480237	  767.9	  625.4	 4731.0	...
2480238	  767.8	  625.3	 4731.0	...
2480239	  767.9	  624.7	 4732.0	...
2480240	  767.9	  624.2	 4732.0	...
2480241	  768.2	  624.4	 4728.0	...
2480242	  768.3	  624.8	 4722.0	...
2480243	  768.3	  625.5	 4716.0	...
2480244	  768.3	  625.7	 4715.0	...
2480245	  768.2	  626.0	 4713.0	...
2480246	  768.2	  626.6	 4709.0	...
2480247	  768.5	  627.3	 4705.0	...
2480248	  768.7	  627.9	 4702.0	...
2480249	  768.9	  628.2	 4696.0	...
2480250	  768.8	  628.6	 4692.0	...
2480251	  768.8	  629.4	 4689.0	...
2480252	  768.8	  629.9	 4688.0	...
2480253	  768.8	  630.6	 4688.0	...
2480254	  768.8	  631.3	 4685.0	...
2480255	  768.6	  632.1	 4683.0	...
2480256	  768.5	  632.7	 4676.0	...
2480257	  768.3	  633.1	 4671.0	...
2480258	  768.3	  634.0	 4662.0	...
2480259	  768.4	  635.0	 4656.0	...
2480260	  768.6	  636.2	 4651.0	...
2480261	  769.1	  637.4	 4645.0	...
EFIX R   2480174	2480261	88	  766.9	  631.0	   4764
SSACC R  2480262
2480262	  769.6	  638.9	 4636.0	...
2480263	  769.8	  641.0	 4623.0	...
2480264	  769.8	  642.6	 4616.0	...
2480265	  769.8	  644.7	 4609.0	...
2480266	  770.0	  646.7	 4605.0	...
2480267	  770.0	  648.9	 4598.0	...
2480268	  770.0	  651.0	 4591.0	...
2480269	  770.0	  653.2	 4581.0	...
2480270	  770.2	  656.0	 4567.0	...
2480271	  770.8	  658.0	 4554.0	...
2480272	  771.4	  660.4	 4544.0	...
2480273	  772.0	  662.7	 4536.0	...
2480274	  771.9	  666.1	 4528.0	...
2480275	  771.7	  668.9	 4515.0	...
2480276	  771.7	  672.1	 4506.0	...
2480277	  771.8	  676.4	 4488.0	...
2480278	  771.8	  681.0	 4475.0	...
2480279	  771.9	  685.9	 4459.0	...
2480280	  772.4	  691.3	 4443.0	...
2480281	  772.5	  697.5	 4420.0	...
2480282	  772.0	  704.5	 4392.0	...
2480283	  771.6	  711.4	 4366.0	...
2480284	  771.7	  718.8	 4337.0	...
2480285	  771.6	  726.8	 4311.0	...
2480286	  771.6	  735.9	 4278.0	...
2480287	  771.5	  745.4	 4246.0	...
2480288	  772.5	  756.7	 4209.0	...
2480289	  773.3	  768.3	 4170.0	...
2480290	  774.0	  781.3	 4122.0	...
2480291	  774.6	  794.5	 4074.0	...
2480292	  775.5	  808.2	 4031.0	...
2480293	  776.6	  823.1	 3989.0	...
2480294	  777.5	  837.7	 3941.0	...
2480295	  778.3	  853.9	 3886.0	...
2480296	  779.1	  869.1	 3830.0	...
2480297	  780.0	  886.4	 3777.0	...
2480298	  780.0	  903.2	 3723.0	...
2480299	  779.9	  920.9	 3666.0	...
2480300	  780.0	  939.6	 3604.0	...
2480301	  781.1	  959.1	 3542.0	...
2480302	  782.3	  979.9	 3475.0	...
2480303	  782.6	 1000.4	 3407.0	...
2480304	  782.5	 1022.1	 3332.0	...
2480305	  782.2	 1043.8	 3254.0	...
2480306	  783.2	 1066.5	 3173.0	...
2480307	  784.5	 1089.7	 3090.0	...
2480308	  785.6	 1114.9	 3005.0	...
2480309	  786.6	 1141.3	 2911.0	...
2480310	  786.6	 1169.2	 2811.0	...
2480311	  787.0	 1198.4	 2708.0	...
2480312	  786.9	 1218.4	 2640.0	...
2480313	  787.2	 1228.6	 2607.0	...
2480314	  787.2	 1228.6	 2607.0	...
SBLINK R 2480315
2480315	   .	   .	    0.0	...
2480316	   .	   .	    0.0	...
2480317	   .	   .	    0.0	...
2480318	   .	   .	    0.0	...
2480319	   .	   .	    0.0	...
2480320	   .	   .	    0.0	...
2480321	   .	   .	    0.0	...
2480322	   .	   .	    0.0	...
2480323	   .	   .	    0.0	...
2480324	   .	   .	    0.0	...
2480325	   .	   .	    0.0	...
2480326	   .	   .	    0.0	...
2480327	   .	   .	    0.0	...
2480328	   .	   .	    0.0	...
2480329	   .	   .	    0.0	...
2480330	   .	   .	    0.0	...
2480331	   .	   .	    0.0	...
2480332	   .	   .	    0.0	...
2480333	   .	   .	    0.0	...
2480334	   .	   .	    0.0	...
2480335	   .	   .	    0.0	...
2480336	   .	   .	    0.0	...
2480337	   .	   .	    0.0	...
2480338	   .	   .	    0.0	...
2480339	   .	   .	    0.0	...
2480340	   .	   .	    0.0	...
2480341	   .	   .	    0.0	...
2480342	   .	   .	    0.0	...
2480343	   .	   .	    0.0	...
2480344	   .	   .	    0.0	...
2480345	   .	   .	    0.0	...
2480346	   .	   .	    0.0	...
2480347	   .	   .	    0.0	...
2480348	   .	   .	    0.0	...
2480349	   .	   .	    0.0	...
2480350	   .	   .	    0.0	...
2480351	   .	   .	    0.0	...
2480352	   .	   .	    0.0	...
2480353	   .	   .	    0.0	...
2480354	   .	   .	    0.0	...
2480355	   .	   .	    0.0	...
2480356	   .	   .	    0.0	...
2480357	   .	   .	    0.0	...
2480358	   .	   .	    0.0	...
2480359	   .	   .	    0.0	...
2480360	   .	   .	    0.0	...
2480361	   .	   .	    0.0	...
2480362	   .	   .	    0.0	...
2480363	   .	   .	    0.0	...
2480364	   .	   .	    0.0	...
2480365	   .	   .	    0.0	...
2480366	   .	   .	    0.0	...
2480367	   .	   .	    0.0	...
2480368	   .	   .	    0.0	...
2480369	   .	   .	    0.0	...
2480370	   .	   .	    0.0	...
2480371	   .	   .	    0.0	...
2480372	   .	   .	    0.0	...
2480373	   .	   .	    0.0	...
2480374	   .	   .	    0.0	...
2480375	   .	   .	    0.0	...
2480376	   .	   .	    0.0	...
2480377	   .	   .	    0.0	...
2480378	   .	   .	    0.0	...
2480379	   .	   .	    0.0	...
2480380	   .	   .	    0.0	...
2480381	   .	   .	    0.0	...
2480382	   .	   .	    0.0	...
2480383	   .	   .	    0.0	...
2480384	   .	   .	    0.0	...
2480385	   .	   .	    0.0	...
2480386	   .	   .	    0.0	...
2480387	   .	   .	    0.0	...
2480388	   .	   .	    0.0	...
2480389	   .	   .	    0.0	...
2480390	   .	   .	    0.0	...
2480391	   .	   .	    0.0	...
2480392	   .	   .	    0.0	...
2480393	   .	   .	    0.0	...
2480394	   .	   .	    0.0	...
2480395	   .	   .	    0.0	...
2480396	   .	   .	    0.0	...
2480397	   .	   .	    0.0	...
2480398	   .	   .	    0.0	...
2480399	   .	   .	    0.0	...
2480400	   .	   .	    0.0	...
2480401	   .	   .	    0.0	...
2480402	   .	   .	    0.0	...
2480403	   .	   .	    0.0	...
2480404	   .	   .	    0.0	...
2480405	   .	   .	    0.0	...
2480406	   .	   .	    0.0	...
2480407	   .	   .	    0.0	...
2480408	   .	   .	    0.0	...
2480409	   .	   .	    0.0	...
2480410	   .	   .	    0.0	...
2480411	   .	   .	    0.0	...
2480412	   .	   .	    0.0	...
2480413	   .	   .	    0.0	...
2480414	   .	   .	    0.0	...
2480415	   .	   .	    0.0	...
2480416	   .	   .	    0.0	...
2480417	   .	   .	    0.0	...
2480418	   .	   .	    0.0	...
2480419	   .	   .	    0.0	...
2480420	   .	   .	    0.0	...
2480421	   .	   .	    0.0	...
2480422	   .	   .	    0.0	...
2480423	   .	   .	    0.0	...
2480424	   .	   .	    0.0	...
2480425	   .	   .	    0.0	...
2480426	   .	   .	    0.0	...
2480427	   .	   .	    0.0	...
2480428	   .	   .	    0.0	...
2480429	   .	   .	    0.0	...
2480430	   .	   .	    0.0	...
2480431	   .	   .	    0.0	...
2480432	   .	   .	    0.0	...
2480433	   .	   .	    0.0	...
2480434	   .	   .	    0.0	...
2480435	   .	   .	    0.0	...
2480436	   .	   .	    0.0	...
2480437	   .	   .	    0.0	...
2480438	   .	   .	    0.0	...
2480439	   .	   .	    0.0	...
2480440	   .	   .	    0.0	...
2480441	   .	   .	    0.0	...
2480442	   .	   .	    0.0	...
2480443	   .	   .	    0.0	...
2480444	   .	   .	    0.0	...
2480445	   .	   .	    0.0	...
2480446	   .	   .	    0.0	...
2480447	   .	   .	    0.0	...
2480448	   .	   .	    0.0	...
2480449	   .	   .	    0.0	...
2480450	   .	   .	    0.0	...
2480451	   .	   .	    0.0	...
2480452	   .	   .	    0.0	...
2480453	   .	   .	    0.0	...
2480454	   .	   .	    0.0	...
2480455	   .	   .	    0.0	...
2480456	   .	   .	    0.0	...
2480457	   .	   .	    0.0	...
2480458	   .	   .	    0.0	...
2480459	   .	   .	    0.0	...
2480460	   .	   .	    0.0	...
2480461	   .	   .	    0.0	...
2480462	   .	   .	    0.0	...
2480463	   .	   .	    0.0	...
2480464	   .	   .	    0.0	...
2480465	   .	   .	    0.0	...
2480466	   .	   .	    0.0	...
2480467	   .	   .	    0.0	...
2480468	   .	   .	    0.0	...
2480469	   .	   .	    0.0	...
2480470	   .	   .	    0.0	...
2480471	   .	   .	    0.0	...
2480472	   .	   .	    0.0	...
2480473	   .	   .	    0.0	...
2480474	   .	   .	    0.0	...
2480475	   .	   .	    0.0	...
2480476	   .	   .	    0.0	...
2480477	   .	   .	    0.0	...
2480478	   .	   .	    0.0	...
2480479	   .	   .	    0.0	...
2480480	   .	   .	    0.0	...
2480481	   .	   .	    0.0	...
2480482	   .	   .	    0.0	...
2480483	   .	   .	    0.0	...
2480484	   .	   .	    0.0	...
2480485	   .	   .	    0.0	...
2480486	   .	   .	    0.0	...
2480487	   .	   .	    0.0	...
2480488	   .	   .	    0.0	...
2480489	   .	   .	    0.0	...
2480490	   .	   .	    0.0	...
2480491	   .	   .	    0.0	...
2480492	   .	   .	    0.0	...
2480493	   .	   .	    0.0	...
2480494	   .	   .	    0.0	...
2480495	   .	   .	    0.0	...
2480496	   .	   .	    0.0	...
2480497	   .	   .	    0.0	...
2480498	   .	   .	    0.0	...
2480499	   .	   .	    0.0	...
2480500	   .	   .	    0.0	...
EBLINK R 2480315	2480500	186
2480501	  796.6	 1203.2	 2591.0	...
2480502	  796.6	 1203.2	 2591.0	...
2480503	  796.2	 1199.6	 2604.0	...
2480504	  795.4	 1192.6	 2625.0	...
2480505	  795.0	 1182.6	 2657.0	...
2480506	  794.7	 1173.8	 2679.0	...
2480507	  794.4	 1165.3	 2700.0	...
2480508	  793.9	 1155.7	 2725.0	...
2480509	  793.5	 1146.6	 2751.0	...
2480510	  793.1	 1137.2	 2781.0	...
2480511	  792.4	 1129.7	 2806.0	...
2480512	  791.7	 1121.5	 2831.0	...
2480513	  791.8	 1114.1	 2851.0	...
2480514	  791.6	 1106.1	 2871.0	...
2480515	  791.8	 1098.2	 2895.0	...
2480516	  791.6	 1090.4	 2921.0	...
2480517	  791.8	 1083.0	 2945.0	...
2480518	  791.8	 1075.0	 2973.0	...
2480519	  791.7	 1068.1	 2997.0	...
2480520	  791.7	 1060.8	 3017.0	...
2480521	  791.6	 1054.3	 3033.0	...
2480522	  791.3	 1046.7	 3048.0	...
2480523	  791.1	 1039.7	 3069.0	...
2480524	  790.9	 1032.2	 3091.0	...
2480525	  790.8	 1025.5	 3116.0	...
2480526	  790.3	 1018.2	 3138.0	...
2480527	  789.8	 1011.4	 3159.0	...
2480528	  789.0	 1003.6	 3186.0	...
2480529	  788.8	  996.5	 3209.0	...
2480530	  788.7	  989.1	 3234.0	...
2480531	  788.8	  982.5	 3252.0	...
2480532	  788.6	  974.9	 3277.0	...
2480533	  788.6	  968.0	 3297.0	...
2480534	  788.6	  960.5	 3320.0	...
2480535	  788.3	  954.1	 3336.0	...
2480536	  788.1	  946.9	 3359.0	...
2480537	  787.7	  940.2	 3379.0	...
2480538	  787.2	  933.7	 3397.0	...
2480539	  786.6	  926.9	 3415.0	...
2480540	  786.4	  920.1	 3433.0	...
2480541	  786.2	  912.8	 3457.0	...
2480542	  786.0	  906.7	 3476.0	...
2480543	  785.5	  901.1	 3493.0	...
2480544	  785.5	  895.4	 3509.0	...
2480545	  785.8	  889.9	 3523.0	...
2480546	  786.0	  884.5	 3544.0	...
2480547	  785.7	  879.8	 3559.0	...
2480548	  785.2	  874.5	 3574.0	...
2480549	  785.2	  869.4	 3584.0	...
2480550	  785.3	  864.5	 3596.0	...
2480551	  785.4	  860.5	 3606.0	...
2480552	  785.1	  857.6	 3614.0	...
2480553	  785.0	  853.9	 3622.0	...
2480554	  784.9	  850.1	 3633.0	...
2480555	  784.8	  845.6	 3647.0	...
2480556	  784.5	  842.7	 3656.0	...
2480557	  784.4	  840.0	 3668.0	...
2480558	  784.6	  837.1	 3676.0	...
2480559	  785.0	  833.3	 3688.0	...
2480560	  785.1	  829.6	 3695.0	...
2480561	  785.2	  826.1	 3704.0	...
2480562	  785.0	  822.5	 3714.0	...
2480563	  784.9	  819.2	 3726.0	...
2480564	  784.6	  814.8	 3739.0	...
2480565	  784.3	  811.2	 3752.0	...
2480566	  783.9	  806.8	 3762.0	...
2480567	  783.5	  802.9	 3773.0	...
2480568	  783.4	  798.1	 3781.0	...
2480569	  783.3	  793.6	 3795.0	...
2480570	  783.2	  789.1	 3808.0	...
2480571	  782.8	  785.1	 3820.0	...
2480572	  782.5	  781.0	 3830.0	...
ESACC R  2480262	2480572	311	  769.6	  638.9	  782.5	  781.0	   3.05	   2917
SFIX R   2480573
2480573	  782.3	  777.2	 3838.0	...
2480574	  782.0	  772.8	 3855.0	...
2480575	  781.6	  769.0	 3869.0	...
2480576	  781.1	  765.4	 3879.0	...
2480577	  780.7	  761.8	 3887.0	...
2480578	  780.3	  758.1	 3894.0	...
2480579	  780.0	  754.4	 3905.0	...
2480580	  779.8	  750.8	 3912.0	...
2480581	  779.5	  747.3	 3922.0	...
2480582	  779.4	  744.1	 3930.0	...
2480583	  779.4	  741.5	 3936.0	...
2480584	  779.3	  738.8	 3944.0	...
2480585	  778.9	  735.1	 3954.0	...
2480586	  778.7	  731.5	 3963.0	...
2480587	  778.8	  728.2	 3972.0	...
2480588	  778.9	  725.4	 3980.0	...
2480589	  779.0	  722.6	 3988.0	...
2480590	  778.7	  720.1	 3995.0	...
2480591	  778.4	  716.8	 4005.0	...
2480592	  778.7	  713.6	 4011.0	...
2480593	  778.9	  710.2	 4015.0	...
2480594	  779.4	  707.4	 4020.0	...
2480595	  779.3	  705.3	 4024.0	...
2480596	  779.2	  703.0	 4032.0	...
2480597	  778.8	  701.1	 4036.0	...
2480598	  778.5	  698.7	 4040.0	...
2480599	  778.3	  696.4	 4043.0	...
2480600	  778.5	  694.2	 4046.0	...
2480601	  778.6	  691.8	 4050.0	...
2480602	  778.6	  689.7	 4054.0	...
2480603	  778.5	  688.0	 4061.0	...
2480604	  778.2	  686.7	 4067.0	...
2480605	  778.0	  685.5	 4073.0	...
2480606	  778.0	  683.8	 4076.0	...
2480607	  778.1	  681.9	 4080.0	...
2480608	  778.8	  679.7	 4082.0	...
2480609	  779.2	  677.4	 4084.0	...
2480610	  779.6	  675.7	 4085.0	...
2480611	  779.3	  673.7	 4089.0	...
2480612	  779.1	  671.9	 4095.0	...
2480613	  779.0	  669.4	 4100.0	...
2480614	  778.9	  667.5	 4104.0	...
2480615	  778.9	  665.8	 4107.0	...
2480616	  778.9	  663.7	 4111.0	...
2480617	  778.8	  661.6	 4113.0	...
2480618	  778.8	  659.8	 4119.0	...
2480619	  778.5	  658.5	 4124.0	...
2480620	  778.3	  657.3	 4128.0	...
2480621	  778.1	  656.1	 4129.0	...
2480622	  778.3	  654.7	 4129.0	...
2480623	  778.7	  653.3	 4132.0	...
2480624	  779.1	  652.2	 4136.0	...
2480625	  779.3	  651.7	 4139.0	...
2480626	  779.2	  651.0	 4138.0	...
2480627	  779.1	  650.3	 4138.0	...
2480628	  779.1	  649.2	 4138.0	...
2480629	  779.1	  648.6	 4137.0	...
2480630	  779.0	  647.8	 4139.0	...
2480631	  779.0	  646.6	 4142.0	...
2480632	  779.1	  645.3	 4144.0	...
2480633	  779.3	  644.4	 4142.0	...
2480634	  779.5	  644.2	 4141.0	...
2480635	  779.4	  643.9	 4143.0	...
2480636	  779.4	  643.7	 4148.0	...
2480637	  779.3	  643.2	 4151.0	...
2480638	  779.3	  642.6	 4151.0	...
2480639	  779.3	  641.8	 4150.0	...
2480640	  779.5	  640.9	 4150.0	...
2480641	  779.6	  640.3	 4150.0	...
2480642	  779.6	  639.6	 4150.0	...
2480643	  779.6	  639.3	 4150.0	...
2480644	  779.7	  639.0	 4151.0	...
2480645	  779.9	  638.7	 4152.0	...
2480646	  779.8	  638.6	 4152.0	...
2480647	  779.7	  638.6	 4153.0	...
2480648	  779.6	  637.8	 4156.0	...
2480649	  779.5	  637.0	 4160.0	...
2480650	  779.4	  636.2	 4162.0	...
2480651	  779.4	  636.1	 4163.0	...
2480652	  779.4	  635.9	 4162.0	...
2480653	  779.6	  635.4	 4162.0	...
2480654	  779.8	  635.0	 4163.0	...
2480655	  780.0	  634.3	 4166.0	...
2480656	  780.0	  633.8	 4168.0	...
2480657	  779.9	  633.1	 4169.0	...
2480658	  780.2	  632.3	 4169.0	...
2480659	  780.5	  631.8	 4170.0	...
2480660	  780.8	  631.2	 4167.0	...
2480661	  780.7	  630.9	 4164.0	...
2480662	  780.5	  630.2	 4162.0	...
2480663	  780.2	  629.2	 4163.0	...
2480664	  780.1	  628.2	 4164.0	...
2480665	  779.9	  627.7	 4164.0	...
2480666	  779.7	  627.6	 4165.0	...
2480667	  779.6	  627.5	 4165.0	...
2480668	  779.5	  626.9	 4166.0	...
2480669	  779.5	  626.3	 4167.0	...
2480670	  779.4	  625.6	 4167.0	...
[truncated: 4,254,558 more chars]
