# Supplementary material for: With an eye on uncertainty: Modelling pupillary responses to environmental volatility
Source: PLoS Comput Biol. 2019 Jul 5;15(7):e1007126. doi: 10.1371/journal.pcbi.1007126 (PMC6636765; doi:10.1371/journal.pcbi.1007126)
Supplement: S5 Data — Zip file containing the pupillometry data for participant 5. (ZIP) [file pcbi.1007126.s005.zip › P5/trial14.asc]

** CONVERTED FROM C:\Users\tparr\Documents\PVR\P5_1212\trial14.edf using edfapi 3.1 Win32 Nov 24 2009 on Tue Dec 12 10:57:31 2017
** DATE: Tue Dec 12 10:44:20 2017
** TYPE: EDF_FILE BINARY EVENT SAMPLE TAGGED
** VERSION: EYELINK II 1
** SOURCE: EYELINK CL
** EYELINK II CL v4.48 Nov 25 2009
** CAMERA: EyeLink CL Version 1.4 Sensor=BHA
** SERIAL NUMBER: CL1-AAD42
** CAMERA_CONFIG: AAD42140.SCD
**

MSG	2186979 RECCFG CR 1000 2 0 R
MSG	2186979 ELCLCFG MTABLER
MSG	2186979 GAZE_COORDS 0.00 0.00 1599.00 1199.00
MSG	2186979 THRESHOLDS R 106 237
MSG	2186979 ELCL_PROC CENTROID (3)
MSG	2186979 ELCL_PCR_PARAM 5 3.0
START	2186980 	RIGHT	SAMPLES	EVENTS
PRESCALER	1
VPRESCALER	1
PUPIL	AREA
EVENTS	GAZE	RIGHT	RATE	1000.00	TRACKING	CR	FILTER	2
SAMPLES	GAZE	RIGHT	RATE	1000.00	TRACKING	CR	FILTER	2
MSG	2186980 !MODE RECORD CR 1000 2 0 R
2186980	  798.4	  571.5	 4568.0	...
INPUT	2186980	127
2186981	  798.4	  571.1	 4568.0	...
2186982	  798.1	  571.2	 4568.0	...
2186983	  797.7	  571.5	 4567.0	...
2186984	  797.6	  571.6	 4566.0	...
2186985	  797.8	  571.6	 4565.0	...
2186986	  798.0	  571.7	 4566.0	...
SFIX R   2186987
2186987	  798.1	  571.7	 4567.0	...
2186988	  798.2	  571.8	 4570.0	...
2186989	  798.3	  571.8	 4572.0	...
2186990	  798.3	  571.8	 4571.0	...
2186991	  798.5	  571.8	 4570.0	...
2186992	  798.7	  571.8	 4567.0	...
2186993	  799.0	  571.8	 4566.0	...
2186994	  798.9	  571.9	 4566.0	...
2186995	  798.8	  571.9	 4566.0	...
2186996	  798.7	  572.0	 4565.0	...
2186997	  798.5	  572.0	 4565.0	...
2186998	  798.4	  572.3	 4562.0	...
2186999	  798.4	  572.6	 4560.0	...
2187000	  798.3	  572.6	 4557.0	...
2187001	  798.3	  572.4	 4558.0	...
2187002	  798.4	  571.8	 4558.0	...
2187003	  798.4	  571.5	 4558.0	...
2187004	  798.3	  571.3	 4558.0	...
2187005	  798.6	  571.4	 4558.0	...
2187006	  798.8	  571.5	 4558.0	...
2187007	  799.1	  571.5	 4557.0	...
2187008	  799.1	  571.5	 4556.0	...
2187009	  798.9	  571.6	 4555.0	...
2187010	  798.7	  571.8	 4556.0	...
2187011	  798.5	  571.9	 4557.0	...
2187012	  798.6	  572.0	 4558.0	...
2187013	  798.7	  572.5	 4557.0	...
2187014	  798.8	  573.0	 4552.0	...
2187015	  798.9	  573.0	 4547.0	...
2187016	  798.8	  572.5	 4545.0	...
2187017	  798.7	  572.2	 4547.0	...
2187018	  798.4	  572.4	 4549.0	...
2187019	  798.1	  572.2	 4549.0	...
2187020	  798.0	  571.9	 4550.0	...
2187021	  797.9	  571.7	 4551.0	...
2187022	  798.3	  571.8	 4552.0	...
2187023	  798.8	  572.0	 4553.0	...
2187024	  799.2	  572.1	 4551.0	...
2187025	  799.1	  572.3	 4548.0	...
2187026	  798.9	  572.2	 4546.0	...
2187027	  798.6	  572.1	 4548.0	...
2187028	  798.5	  572.0	 4549.0	...
2187029	  798.4	  572.1	 4550.0	...
2187030	  798.4	  572.2	 4550.0	...
2187031	  798.4	  572.7	 4551.0	...
2187032	  798.3	  573.0	 4553.0	...
2187033	  798.4	  573.2	 4554.0	...
2187034	  798.5	  572.8	 4553.0	...
2187035	  798.6	  572.3	 4552.0	...
2187036	  798.7	  571.9	 4553.0	...
2187037	  798.8	  571.7	 4553.0	...
2187038	  799.0	  572.2	 4550.0	...
2187039	  798.9	  572.7	 4547.0	...
2187040	  798.8	  572.8	 4544.0	...
2187041	  798.7	  572.4	 4544.0	...
2187042	  798.7	  572.1	 4544.0	...
2187043	  798.8	  572.3	 4545.0	...
2187044	  798.8	  572.6	 4545.0	...
2187045	  798.8	  572.8	 4545.0	...
2187046	  798.9	  572.9	 4545.0	...
2187047	  798.9	  572.8	 4544.0	...
2187048	  798.9	  572.8	 4544.0	...
2187049	  798.9	  572.8	 4544.0	...
2187050	  798.9	  573.2	 4544.0	...
2187051	  798.9	  573.4	 4544.0	...
2187052	  799.0	  573.7	 4546.0	...
2187053	  799.0	  573.7	 4548.0	...
2187054	  799.0	  573.7	 4551.0	...
2187055	  799.0	  573.5	 4551.0	...
2187056	  799.1	  573.3	 4548.0	...
2187057	  799.2	  573.2	 4546.0	...
2187058	  799.4	  573.3	 4545.0	...
2187059	  799.7	  573.4	 4546.0	...
2187060	  799.9	  573.4	 4547.0	...
2187061	  799.8	  573.5	 4546.0	...
2187062	  799.8	  574.0	 4543.0	...
2187063	  799.7	  574.4	 4539.0	...
2187064	  799.4	  574.9	 4536.0	...
2187065	  799.0	  574.9	 4534.0	...
2187066	  798.8	  574.8	 4534.0	...
2187067	  799.0	  574.6	 4533.0	...
2187068	  799.2	  574.4	 4535.0	...
2187069	  799.2	  574.2	 4536.0	...
2187070	  799.2	  574.1	 4536.0	...
2187071	  799.2	  574.0	 4534.0	...
2187072	  799.1	  574.1	 4531.0	...
2187073	  799.1	  574.2	 4532.0	...
2187074	  799.3	  574.4	 4532.0	...
2187075	  799.5	  574.6	 4531.0	...
2187076	  799.8	  574.8	 4530.0	...
2187077	  799.8	  574.9	 4529.0	...
2187078	  799.9	  574.8	 4529.0	...
2187079	  799.9	  574.7	 4529.0	...
2187080	  799.9	  574.7	 4530.0	...
2187081	  800.0	  574.9	 4529.0	...
2187082	  800.0	  575.0	 4528.0	...
2187083	  800.0	  575.2	 4528.0	...
2187084	  800.1	  575.3	 4529.0	...
2187085	  800.2	  575.7	 4531.0	...
2187086	  800.5	  575.8	 4533.0	...
2187087	  800.7	  576.0	 4534.0	...
2187088	  800.9	  575.8	 4535.0	...
2187089	  800.9	  575.7	 4536.0	...
2187090	  800.7	  575.5	 4536.0	...
2187091	  800.5	  575.4	 4537.0	...
2187092	  800.4	  575.3	 4538.0	...
2187093	  800.5	  575.3	 4535.0	...
2187094	  800.5	  575.2	 4532.0	...
2187095	  800.7	  575.2	 4529.0	...
2187096	  800.9	  575.3	 4530.0	...
2187097	  800.9	  575.6	 4530.0	...
2187098	  800.8	  575.7	 4530.0	...
2187099	  800.7	  575.9	 4529.0	...
2187100	  800.7	  575.8	 4528.0	...
2187101	  800.5	  575.8	 4527.0	...
2187102	  800.2	  575.7	 4528.0	...
2187103	  800.0	  575.7	 4529.0	...
2187104	  800.0	  575.5	 4529.0	...
2187105	  800.0	  575.3	 4528.0	...
2187106	  800.3	  575.2	 4526.0	...
2187107	  800.6	  575.1	 4524.0	...
2187108	  800.9	  575.1	 4523.0	...
2187109	  800.9	  575.3	 4523.0	...
2187110	  801.0	  575.6	 4523.0	...
2187111	  801.1	  575.8	 4524.0	...
2187112	  801.2	  575.8	 4525.0	...
2187113	  801.4	  575.8	 4526.0	...
2187114	  801.5	  575.8	 4527.0	...
2187115	  801.6	  575.9	 4526.0	...
2187116	  801.5	  576.0	 4526.0	...
2187117	  801.5	  576.2	 4525.0	...
2187118	  801.5	  576.4	 4525.0	...
2187119	  801.4	  575.8	 4525.0	...
2187120	  801.4	  575.1	 4526.0	...
2187121	  801.6	  574.6	 4527.0	...
2187122	  801.9	  574.8	 4526.0	...
2187123	  802.2	  575.1	 4527.0	...
2187124	  802.2	  575.1	 4529.0	...
2187125	  802.1	  574.9	 4531.0	...
2187126	  802.0	  574.9	 4530.0	...
2187127	  802.0	  575.0	 4529.0	...
2187128	  802.1	  575.0	 4530.0	...
2187129	  802.1	  575.4	 4532.0	...
2187130	  802.1	  575.7	 4532.0	...
2187131	  802.0	  576.2	 4531.0	...
2187132	  801.8	  576.4	 4530.0	...
2187133	  801.8	  576.6	 4533.0	...
2187134	  801.8	  576.6	 4536.0	...
2187135	  802.2	  576.5	 4539.0	...
2187136	  802.4	  575.9	 4541.0	...
2187137	  802.5	  575.4	 4539.0	...
2187138	  802.4	  575.3	 4536.0	...
2187139	  802.6	  575.6	 4532.0	...
2187140	  802.9	  576.0	 4534.0	...
2187141	  803.2	  576.1	 4535.0	...
2187142	  803.3	  576.2	 4537.0	...
2187143	  803.3	  575.9	 4537.0	...
2187144	  803.4	  575.6	 4537.0	...
2187145	  803.5	  575.2	 4534.0	...
2187146	  803.6	  575.3	 4531.0	...
2187147	  803.4	  575.8	 4529.0	...
2187148	  803.3	  576.4	 4530.0	...
2187149	  803.2	  576.7	 4530.0	...
2187150	  803.1	  576.6	 4531.0	...
2187151	  803.1	  576.8	 4531.0	...
2187152	  803.1	  577.2	 4533.0	...
2187153	  803.2	  577.0	 4534.0	...
2187154	  803.6	  576.4	 4535.0	...
2187155	  804.0	  575.7	 4535.0	...
2187156	  804.3	  575.5	 4535.0	...
2187157	  804.2	  575.3	 4534.0	...
2187158	  804.0	  575.3	 4533.0	...
2187159	  803.7	  575.2	 4532.0	...
2187160	  803.4	  575.2	 4532.0	...
2187161	  803.4	  575.2	 4531.0	...
2187162	  803.6	  575.4	 4530.0	...
2187163	  803.8	  575.6	 4531.0	...
2187164	  804.1	  575.8	 4533.0	...
2187165	  804.1	  576.0	 4535.0	...
2187166	  804.4	  575.9	 4535.0	...
2187167	  804.6	  575.9	 4532.0	...
2187168	  804.8	  575.9	 4527.0	...
2187169	  804.9	  576.1	 4523.0	...
2187170	  804.9	  576.5	 4524.0	...
2187171	  805.0	  576.9	 4527.0	...
2187172	  805.0	  577.2	 4531.0	...
2187173	  805.0	  577.3	 4532.0	...
2187174	  804.9	  577.0	 4532.0	...
2187175	  804.9	  576.8	 4531.0	...
2187176	  804.9	  576.6	 4530.0	...
2187177	  804.9	  576.6	 4530.0	...
2187178	  804.9	  576.7	 4529.0	...
2187179	  804.9	  576.8	 4529.0	...
2187180	  805.0	  577.0	 4529.0	...
2187181	  805.2	  577.1	 4528.0	...
2187182	  805.3	  577.2	 4528.0	...
2187183	  805.3	  577.2	 4528.0	...
2187184	  805.2	  577.3	 4528.0	...
2187185	  805.3	  577.3	 4528.0	...
2187186	  805.4	  577.4	 4528.0	...
2187187	  805.5	  577.5	 4531.0	...
2187188	  805.4	  577.7	 4533.0	...
2187189	  805.2	  577.9	 4534.0	...
2187190	  805.0	  577.9	 4532.0	...
2187191	  804.9	  577.8	 4529.0	...
2187192	  805.0	  577.7	 4526.0	...
2187193	  805.3	  577.6	 4523.0	...
2187194	  805.7	  577.9	 4525.0	...
2187195	  805.9	  578.2	 4526.0	...
2187196	  805.8	  578.5	 4527.0	...
2187197	  805.6	  578.4	 4526.0	...
2187198	  805.4	  578.2	 4525.0	...
2187199	  805.2	  578.0	 4525.0	...
2187200	  805.3	  578.0	 4524.0	...
2187201	  805.5	  577.8	 4523.0	...
2187202	  805.9	  577.6	 4523.0	...
2187203	  806.2	  577.5	 4523.0	...
2187204	  806.3	  577.5	 4524.0	...
2187205	  806.2	  577.6	 4525.0	...
2187206	  806.1	  577.6	 4527.0	...
2187207	  806.1	  577.6	 4528.0	...
2187208	  806.2	  577.8	 4529.0	...
2187209	  806.2	  578.0	 4529.0	...
2187210	  806.1	  578.3	 4528.0	...
2187211	  806.0	  578.8	 4529.0	...
2187212	  805.8	  579.3	 4529.0	...
2187213	  805.9	  579.7	 4530.0	...
2187214	  806.1	  579.7	 4530.0	...
2187215	  806.1	  579.8	 4529.0	...
2187216	  805.9	  579.9	 4529.0	...
2187217	  805.8	  579.6	 4529.0	...
2187218	  806.0	  579.3	 4529.0	...
2187219	  806.2	  579.1	 4530.0	...
2187220	  806.4	  579.2	 4531.0	...
2187221	  806.4	  579.4	 4531.0	...
2187222	  806.2	  579.7	 4529.0	...
2187223	  806.0	  579.9	 4527.0	...
2187224	  806.1	  579.9	 4524.0	...
2187225	  806.4	  580.0	 4526.0	...
2187226	  806.6	  580.3	 4527.0	...
2187227	  806.9	  581.0	 4529.0	...
2187228	  807.4	  581.5	 4529.0	...
EFIX R   2186987	2187228	242	  801.7	  575.2	   4537
SSACC R  2187229
2187229	  808.7	  581.8	 4529.0	...
2187230	  810.4	  582.1	 4529.0	...
2187231	  812.6	  582.4	 4527.0	...
2187232	  815.1	  583.3	 4522.0	...
2187233	  818.4	  584.3	 4517.0	...
2187234	  822.2	  585.2	 4520.0	...
2187235	  825.4	  585.8	 4524.0	...
2187236	  828.0	  585.6	 4529.0	...
2187237	  829.7	  586.8	 4529.0	...
ESACC R  2187229	2187237	9	  808.7	  581.8	  829.7	  586.8	   0.46	     56
SFIX R   2187238
2187238	  831.1	  587.9	 4529.0	...
2187239	  831.8	  589.1	 4530.0	...
2187240	  832.1	  589.1	 4531.0	...
2187241	  831.7	  589.0	 4529.0	...
2187242	  831.2	  588.8	 4527.0	...
2187243	  830.6	  588.6	 4525.0	...
2187244	  830.0	  588.5	 4525.0	...
2187245	  829.5	  588.4	 4524.0	...
2187246	  828.9	  588.3	 4524.0	...
2187247	  828.7	  588.4	 4524.0	...
2187248	  828.7	  588.2	 4523.0	...
2187249	  829.1	  588.1	 4524.0	...
2187250	  829.7	  588.4	 4524.0	...
2187251	  830.0	  588.7	 4525.0	...
2187252	  830.0	  589.0	 4525.0	...
2187253	  830.0	  589.2	 4526.0	...
2187254	  830.0	  589.6	 4526.0	...
2187255	  829.6	  590.0	 4527.0	...
2187256	  829.2	  590.1	 4526.0	...
2187257	  828.7	  590.1	 4524.0	...
2187258	  828.6	  590.0	 4523.0	...
2187259	  828.6	  589.9	 4523.0	...
2187260	  828.6	  589.8	 4521.0	...
2187261	  828.6	  589.8	 4519.0	...
2187262	  828.6	  589.8	 4518.0	...
2187263	  828.6	  590.0	 4517.0	...
2187264	  828.7	  590.1	 4517.0	...
2187265	  828.8	  590.2	 4517.0	...
2187266	  828.9	  590.3	 4517.0	...
2187267	  828.9	  590.4	 4521.0	...
2187268	  828.7	  591.0	 4526.0	...
2187269	  828.6	  591.6	 4530.0	...
2187270	  828.1	  592.2	 4529.0	...
2187271	  827.8	  592.3	 4529.0	...
2187272	  827.5	  592.3	 4530.0	...
2187273	  827.7	  592.4	 4531.0	...
2187274	  827.9	  592.4	 4531.0	...
2187275	  828.3	  592.3	 4531.0	...
2187276	  828.7	  592.3	 4530.0	...
2187277	  829.0	  592.2	 4530.0	...
2187278	  829.0	  592.3	 4530.0	...
2187279	  829.0	  592.4	 4530.0	...
2187280	  828.8	  592.6	 4530.0	...
2187281	  828.5	  592.7	 4529.0	...
2187282	  828.4	  592.7	 4529.0	...
2187283	  828.6	  592.5	 4529.0	...
2187284	  828.8	  592.4	 4529.0	...
2187285	  828.7	  592.4	 4529.0	...
2187286	  828.5	  592.4	 4530.0	...
2187287	  828.4	  592.4	 4530.0	...
2187288	  828.5	  592.3	 4529.0	...
2187289	  828.9	  592.3	 4527.0	...
2187290	  829.3	  592.3	 4524.0	...
2187291	  829.7	  592.2	 4523.0	...
2187292	  829.7	  592.0	 4524.0	...
2187293	  829.7	  591.8	 4525.0	...
2187294	  829.7	  591.7	 4526.0	...
2187295	  829.8	  591.7	 4524.0	...
2187296	  829.7	  591.8	 4524.0	...
2187297	  829.2	  592.0	 4523.0	...
2187298	  829.0	  592.0	 4522.0	...
2187299	  828.8	  591.7	 4524.0	...
2187300	  829.0	  591.4	 4526.0	...
2187301	  829.0	  591.1	 4526.0	...
2187302	  829.1	  591.1	 4523.0	...
2187303	  829.1	  591.1	 4521.0	...
2187304	  829.1	  591.3	 4523.0	...
2187305	  829.2	  591.4	 4524.0	...
2187306	  829.2	  591.5	 4525.0	...
2187307	  829.3	  591.7	 4526.0	...
2187308	  829.1	  592.0	 4527.0	...
2187309	  828.9	  592.1	 4527.0	...
2187310	  828.7	  591.9	 4527.0	...
2187311	  828.8	  591.8	 4527.0	...
2187312	  828.8	  591.4	 4527.0	...
2187313	  828.8	  591.1	 4526.0	...
2187314	  828.9	  590.8	 4526.0	...
2187315	  828.9	  590.8	 4526.0	...
2187316	  829.2	  590.8	 4528.0	...
2187317	  829.4	  590.9	 4528.0	...
2187318	  829.7	  591.0	 4531.0	...
2187319	  829.8	  591.3	 4532.0	...
2187320	  829.8	  591.4	 4533.0	...
2187321	  829.7	  591.5	 4533.0	...
2187322	  829.3	  591.6	 4533.0	...
2187323	  828.8	  591.5	 4534.0	...
2187324	  828.3	  591.5	 4533.0	...
2187325	  828.2	  591.5	 4533.0	...
2187326	  828.3	  591.2	 4532.0	...
2187327	  828.6	  591.0	 4532.0	...
2187328	  828.9	  590.8	 4531.0	...
2187329	  828.9	  590.8	 4531.0	...
2187330	  828.8	  590.8	 4531.0	...
2187331	  828.7	  590.8	 4532.0	...
2187332	  828.7	  590.4	 4532.0	...
2187333	  828.6	  589.9	 4533.0	...
2187334	  828.5	  589.5	 4534.0	...
2187335	  828.4	  589.5	 4534.0	...
2187336	  828.5	  590.0	 4534.0	...
2187337	  828.4	  590.4	 4533.0	...
2187338	  828.4	  590.9	 4533.0	...
2187339	  828.3	  590.9	 4534.0	...
2187340	  828.3	  590.7	 4533.0	...
2187341	  828.5	  590.5	 4532.0	...
2187342	  828.7	  590.2	 4531.0	...
2187343	  828.9	  590.1	 4531.0	...
2187344	  829.1	  590.0	 4532.0	...
2187345	  829.2	  590.0	 4534.0	...
2187346	  829.4	  590.2	 4535.0	...
2187347	  829.8	  590.4	 4536.0	...
2187348	  830.2	  590.3	 4536.0	...
2187349	  830.5	  590.0	 4536.0	...
2187350	  830.2	  589.9	 4537.0	...
2187351	  830.1	  590.0	 4537.0	...
2187352	  830.0	  589.8	 4537.0	...
2187353	  830.0	  589.4	 4535.0	...
2187354	  829.8	  589.0	 4534.0	...
2187355	  829.8	  588.9	 4533.0	...
2187356	  829.8	  589.0	 4535.0	...
2187357	  829.8	  589.0	 4537.0	...
2187358	  829.8	  589.2	 4542.0	...
2187359	  829.8	  589.5	 4544.0	...
2187360	  829.8	  589.8	 4546.0	...
2187361	  830.0	  590.2	 4542.0	...
2187362	  830.2	  590.5	 4539.0	...
2187363	  830.2	  590.3	 4537.0	...
2187364	  830.2	  589.9	 4538.0	...
2187365	  829.8	  589.5	 4539.0	...
2187366	  829.6	  589.6	 4540.0	...
2187367	  829.5	  589.6	 4542.0	...
2187368	  829.6	  589.9	 4542.0	...
2187369	  829.7	  590.2	 4541.0	...
2187370	  829.7	  590.5	 4540.0	...
2187371	  829.7	  590.5	 4540.0	...
2187372	  829.8	  590.0	 4539.0	...
2187373	  829.9	  589.4	 4538.0	...
2187374	  829.9	  589.0	 4537.0	...
2187375	  830.0	  588.9	 4537.0	...
2187376	  829.9	  588.8	 4537.0	...
2187377	  829.9	  589.3	 4538.0	...
2187378	  829.8	  589.9	 4538.0	...
2187379	  829.8	  590.4	 4538.0	...
2187380	  829.8	  590.3	 4538.0	...
2187381	  829.8	  590.3	 4538.0	...
2187382	  829.9	  590.3	 4537.0	...
2187383	  830.1	  590.3	 4538.0	...
2187384	  830.3	  590.3	 4538.0	...
2187385	  830.5	  590.5	 4540.0	...
2187386	  830.5	  590.7	 4541.0	...
2187387	  830.6	  590.8	 4542.0	...
2187388	  830.6	  590.8	 4542.0	...
2187389	  830.6	  590.4	 4543.0	...
2187390	  830.5	  590.0	 4544.0	...
2187391	  830.4	  589.6	 4545.0	...
2187392	  830.4	  589.7	 4545.0	...
2187393	  830.3	  589.7	 4544.0	...
2187394	  830.3	  589.4	 4543.0	...
2187395	  830.4	  589.1	 4542.0	...
2187396	  830.6	  588.8	 4542.0	...
2187397	  830.6	  588.9	 4541.0	...
2187398	  830.6	  589.1	 4540.0	...
2187399	  830.7	  589.2	 4540.0	...
2187400	  830.8	  589.3	 4544.0	...
2187401	  830.7	  589.3	 4548.0	...
2187402	  830.5	  589.2	 4550.0	...
2187403	  830.3	  589.2	 4549.0	...
2187404	  830.3	  589.2	 4546.0	...
2187405	  830.1	  589.1	 4544.0	...
2187406	  829.8	  589.0	 4542.0	...
2187407	  829.8	  588.9	 4542.0	...
2187408	  830.1	  589.3	 4542.0	...
2187409	  830.3	  589.7	 4543.0	...
2187410	  830.4	  589.7	 4543.0	...
2187411	  830.6	  589.3	 4543.0	...
2187412	  830.8	  588.9	 4543.0	...
2187413	  830.5	  589.0	 4543.0	...
2187414	  830.0	  589.1	 4542.0	...
2187415	  829.4	  589.0	 4541.0	...
2187416	  829.4	  588.9	 4541.0	...
2187417	  829.3	  588.6	 4544.0	...
2187418	  829.3	  588.3	 4546.0	...
2187419	  829.3	  588.1	 4546.0	...
2187420	  829.3	  588.0	 4545.0	...
2187421	  829.5	  587.9	 4545.0	...
2187422	  829.7	  587.9	 4545.0	...
2187423	  829.8	  587.9	 4544.0	...
2187424	  829.7	  588.0	 4544.0	...
2187425	  829.6	  588.3	 4544.0	...
2187426	  829.6	  588.8	 4544.0	...
2187427	  829.6	  589.3	 4545.0	...
2187428	  829.6	  589.5	 4545.0	...
2187429	  829.5	  589.4	 4545.0	...
2187430	  829.5	  589.3	 4546.0	...
2187431	  829.6	  589.2	 4545.0	...
2187432	  829.6	  589.0	 4545.0	...
2187433	  829.6	  588.5	 4546.0	...
2187434	  829.5	  588.1	 4546.0	...
2187435	  829.4	  587.9	 4546.0	...
2187436	  829.7	  587.9	 4544.0	...
2187437	  829.9	  587.8	 4544.0	...
2187438	  830.1	  587.9	 4544.0	...
2187439	  830.0	  587.9	 4545.0	...
2187440	  829.9	  587.8	 4545.0	...
2187441	  829.8	  587.7	 4546.0	...
2187442	  829.7	  587.8	 4548.0	...
2187443	  829.5	  588.0	 4550.0	...
2187444	  829.5	  588.2	 4549.0	...
2187445	  829.5	  588.2	 4548.0	...
2187446	  829.6	  588.2	 4548.0	...
2187447	  829.8	  588.0	 4549.0	...
2187448	  830.0	  587.9	 4551.0	...
2187449	  830.0	  587.9	 4551.0	...
2187450	  829.9	  588.2	 4550.0	...
2187451	  829.8	  588.5	 4548.0	...
2187452	  829.8	  588.7	 4547.0	...
2187453	  829.8	  588.6	 4548.0	...
2187454	  829.7	  588.8	 4549.0	...
2187455	  829.8	  589.1	 4552.0	...
2187456	  829.8	  589.3	 4552.0	...
2187457	  829.7	  589.2	 4553.0	...
2187458	  829.8	  589.0	 4554.0	...
2187459	  829.8	  588.9	 4555.0	...
2187460	  829.7	  589.0	 4554.0	...
2187461	  829.6	  589.1	 4554.0	...
2187462	  829.6	  589.1	 4553.0	...
2187463	  829.7	  589.1	 4553.0	...
2187464	  829.9	  589.1	 4553.0	...
2187465	  830.0	  588.9	 4555.0	...
2187466	  830.1	  588.8	 4557.0	...
2187467	  830.0	  588.7	 4560.0	...
2187468	  830.0	  588.6	 4560.0	...
2187469	  830.0	  588.6	 4559.0	...
2187470	  830.0	  588.6	 4557.0	...
2187471	  829.9	  588.7	 4555.0	...
2187472	  829.3	  588.8	 4555.0	...
2187473	  828.8	  588.9	 4556.0	...
2187474	  828.6	  589.0	 4555.0	...
2187475	  828.9	  589.2	 4553.0	...
2187476	  829.0	  589.4	 4551.0	...
2187477	  828.9	  589.6	 4551.0	...
2187478	  829.2	  589.7	 4551.0	...
2187479	  829.5	  589.8	 4551.0	...
2187480	  829.9	  589.6	 4552.0	...
2187481	  829.9	  589.4	 4553.0	...
2187482	  830.0	  589.1	 4555.0	...
2187483	  830.0	  589.1	 4555.0	...
2187484	  830.0	  589.0	 4556.0	...
2187485	  829.9	  588.6	 4555.0	...
2187486	  829.8	  588.3	 4555.0	...
2187487	  829.7	  588.5	 4555.0	...
2187488	  829.8	  589.1	 4554.0	...
2187489	  830.0	  589.7	 4555.0	...
2187490	  830.0	  589.7	 4556.0	...
2187491	  830.0	  589.6	 4556.0	...
2187492	  830.1	  589.6	 4555.0	...
2187493	  830.3	  589.6	 4556.0	...
2187494	  830.4	  589.5	 4557.0	...
2187495	  830.1	  589.4	 4556.0	...
2187496	  829.9	  589.4	 4554.0	...
2187497	  829.6	  589.5	 4552.0	...
2187498	  829.5	  589.5	 4552.0	...
2187499	  829.5	  589.6	 4551.0	...
2187500	  829.4	  589.7	 4550.0	...
2187501	  829.5	  589.7	 4550.0	...
2187502	  829.6	  589.8	 4554.0	...
2187503	  829.5	  589.9	 4557.0	...
2187504	  829.4	  590.0	 4558.0	...
2187505	  829.3	  589.6	 4556.0	...
2187506	  829.3	  589.2	 4554.0	...
2187507	  829.3	  588.9	 4555.0	...
2187508	  829.3	  589.2	 4555.0	...
2187509	  829.3	  589.3	 4555.0	...
2187510	  829.2	  589.2	 4555.0	...
2187511	  829.0	  588.9	 4555.0	...
2187512	  828.9	  588.6	 4555.0	...
2187513	  828.8	  588.6	 4557.0	...
2187514	  828.7	  588.5	 4558.0	...
2187515	  828.5	  588.5	 4559.0	...
2187516	  828.4	  588.3	 4559.0	...
2187517	  828.3	  588.2	 4559.0	...
2187518	  828.4	  588.7	 4558.0	...
2187519	  828.6	  589.3	 4559.0	...
2187520	  828.7	  589.9	 4560.0	...
2187521	  828.7	  589.8	 4561.0	...
2187522	  828.8	  589.3	 4561.0	...
2187523	  828.9	  588.9	 4560.0	...
2187524	  828.9	  588.4	 4560.0	...
2187525	  828.9	  588.5	 4560.0	...
2187526	  828.9	  588.5	 4560.0	...
2187527	  829.0	  588.7	 4560.0	...
2187528	  829.1	  588.9	 4561.0	...
2187529	  829.2	  589.2	 4562.0	...
2187530	  829.3	  589.3	 4562.0	...
2187531	  829.6	  588.9	 4563.0	...
2187532	  829.8	  588.5	 4563.0	...
2187533	  829.5	  588.4	 4564.0	...
2187534	  829.1	  588.6	 4565.0	...
2187535	  828.6	  588.9	 4566.0	...
2187536	  828.4	  588.8	 4566.0	...
2187537	  828.2	  588.9	 4564.0	...
2187538	  828.2	  589.0	 4562.0	...
2187539	  828.2	  588.9	 4560.0	...
2187540	  828.3	  588.6	 4561.0	...
2187541	  828.5	  588.2	 4561.0	...
2187542	  828.6	  587.9	 4560.0	...
2187543	  828.6	  587.9	 4559.0	...
2187544	  828.6	  588.3	 4558.0	...
2187545	  828.7	  588.6	 4559.0	...
2187546	  828.7	  589.0	 4560.0	...
2187547	  828.6	  588.9	 4563.0	...
2187548	  828.5	  589.0	 4567.0	...
2187549	  828.4	  589.0	 4570.0	...
2187550	  828.4	  589.1	 4572.0	...
2187551	  828.3	  589.2	 4573.0	...
2187552	  828.1	  589.4	 4574.0	...
2187553	  828.0	  589.8	 4572.0	...
2187554	  828.0	  590.1	 4571.0	...
2187555	  827.9	  590.2	 4570.0	...
2187556	  828.0	  590.1	 4569.0	...
2187557	  828.1	  589.7	 4569.0	...
2187558	  828.3	  589.5	 4568.0	...
2187559	  828.3	  589.5	 4568.0	...
2187560	  828.5	  589.9	 4569.0	...
2187561	  828.7	  590.3	 4571.0	...
2187562	  828.9	  590.3	 4571.0	...
2187563	  828.9	  590.2	 4571.0	...
2187564	  828.9	  590.1	 4571.0	...
2187565	  828.8	  589.8	 4571.0	...
2187566	  828.7	  589.3	 4571.0	...
2187567	  828.7	  588.9	 4572.0	...
2187568	  828.6	  588.7	 4573.0	...
2187569	  828.5	  588.4	 4572.0	...
2187570	  828.4	  588.1	 4571.0	...
2187571	  828.3	  587.7	 4571.0	...
2187572	  828.2	  587.7	 4572.0	...
2187573	  827.8	  588.0	 4572.0	...
2187574	  827.5	  588.4	 4572.0	...
2187575	  827.2	  589.0	 4572.0	...
2187576	  827.3	  589.2	 4572.0	...
2187577	  827.4	  589.4	 4571.0	...
2187578	  827.6	  589.5	 4574.0	...
2187579	  827.5	  589.6	 4577.0	...
2187580	  827.4	  589.6	 4579.0	...
2187581	  827.3	  589.5	 4578.0	...
2187582	  827.2	  589.5	 4577.0	...
2187583	  827.4	  589.4	 4578.0	...
2187584	  827.6	  589.2	 4580.0	...
2187585	  827.8	  589.4	 4582.0	...
2187586	  827.9	  589.7	 4582.0	...
2187587	  828.0	  590.0	 4582.0	...
2187588	  828.0	  589.9	 4580.0	...
2187589	  828.0	  589.4	 4577.0	...
2187590	  827.8	  589.0	 4578.0	...
2187591	  827.6	  588.6	 4582.0	...
2187592	  827.5	  588.6	 4586.0	...
2187593	  827.4	  588.8	 4587.0	...
2187594	  827.4	  588.9	 4588.0	...
2187595	  827.4	  589.3	 4585.0	...
2187596	  827.5	  589.5	 4583.0	...
2187597	  827.6	  589.6	 4583.0	...
2187598	  827.3	  589.6	 4586.0	...
2187599	  826.9	  589.6	 4590.0	...
2187600	  826.5	  589.7	 4590.0	...
2187601	  826.5	  590.2	 4590.0	...
2187602	  826.6	  590.7	 4588.0	...
2187603	  826.6	  590.5	 4583.0	...
2187604	  826.4	  589.9	 4579.0	...
2187605	  826.3	  589.2	 4577.0	...
2187606	  826.1	  589.2	 4578.0	...
2187607	  826.1	  589.1	 4580.0	...
2187608	  825.9	  589.0	 4580.0	...
2187609	  825.9	  589.2	 4580.0	...
2187610	  825.8	  589.4	 4580.0	...
2187611	  825.9	  589.6	 4580.0	...
2187612	  825.9	  589.6	 4580.0	...
2187613	  825.8	  590.0	 4580.0	...
2187614	  825.8	  590.5	 4580.0	...
2187615	  826.0	  590.9	 4580.0	...
2187616	  826.1	  590.5	 4581.0	...
2187617	  826.2	  590.0	 4582.0	...
2187618	  826.1	  589.5	 4585.0	...
2187619	  826.1	  589.5	 4587.0	...
2187620	  826.3	  589.4	 4588.0	...
2187621	  826.6	  589.3	 4587.0	...
2187622	  826.7	  589.2	 4585.0	...
2187623	  826.4	  589.3	 4583.0	...
2187624	  826.0	  589.4	 4582.0	...
2187625	  825.8	  589.5	 4581.0	...
2187626	  825.7	  589.4	 4580.0	...
2187627	  825.7	  589.3	 4579.0	...
2187628	  825.7	  589.2	 4579.0	...
2187629	  825.6	  589.2	 4579.0	...
2187630	  825.5	  589.2	 4579.0	...
2187631	  825.5	  589.4	 4581.0	...
2187632	  825.5	  589.5	 4582.0	...
2187633	  825.5	  589.6	 4583.0	...
2187634	  825.5	  589.4	 4583.0	...
2187635	  825.5	  589.3	 4582.0	...
2187636	  825.4	  589.3	 4583.0	...
2187637	  825.4	  589.3	 4584.0	...
2187638	  825.4	  589.1	 4585.0	...
2187639	  825.4	  588.9	 4585.0	...
2187640	  825.4	  589.1	 4585.0	...
2187641	  825.3	  589.6	 4585.0	...
2187642	  825.3	  590.0	 4583.0	...
2187643	  825.4	  589.9	 4581.0	...
2187644	  825.4	  589.8	 4580.0	...
2187645	  825.4	  589.7	 4580.0	...
2187646	  825.5	  589.9	 4580.0	...
2187647	  825.4	  590.1	 4580.0	...
2187648	  825.3	  590.2	 4581.0	...
2187649	  825.1	  590.0	 4582.0	...
2187650	  824.8	  589.9	 4583.0	...
2187651	  824.8	  589.9	 4585.0	...
2187652	  824.9	  589.9	 4587.0	...
2187653	  824.6	  589.8	 4586.0	...
2187654	  824.2	  589.8	 4583.0	...
2187655	  824.0	  589.8	 4582.0	...
2187656	  824.2	  589.8	 4585.0	...
2187657	  824.4	  589.7	 4588.0	...
2187658	  824.3	  589.6	 4585.0	...
2187659	  824.2	  589.5	 4582.0	...
2187660	  824.2	  589.5	 4581.0	...
2187661	  824.3	  589.7	 4582.0	...
2187662	  824.3	  589.8	 4583.0	...
2187663	  824.4	  590.1	 4583.0	...
2187664	  824.4	  590.1	 4582.0	...
2187665	  824.4	  590.1	 4582.0	...
2187666	  824.2	  590.1	 4581.0	...
2187667	  824.1	  590.2	 4581.0	...
2187668	  824.2	  590.2	 4585.0	...
2187669	  824.3	  590.2	 4589.0	...
2187670	  824.5	  589.9	 4591.0	...
2187671	  824.5	  589.7	 4588.0	...
2187672	  824.3	  589.5	 4586.0	...
2187673	  823.9	  589.6	 4586.0	...
2187674	  823.5	  589.7	 4584.0	...
2187675	  823.5	  589.7	 4582.0	...
2187676	  823.6	  589.6	 4581.0	...
2187677	  823.6	  589.5	 4586.0	...
2187678	  823.6	  589.5	 4591.0	...
2187679	  823.3	  590.1	 4595.0	...
2187680	  823.0	  590.8	 4596.0	...
2187681	  822.8	  591.4	 4597.0	...
2187682	  822.9	  591.2	 4598.0	...
2187683	  823.0	  591.1	 4599.0	...
2187684	  823.1	  591.2	 4600.0	...
2187685	  823.1	  591.6	 4598.0	...
2187686	  823.0	  591.9	 4596.0	...
2187687	  822.8	  591.9	 4595.0	...
2187688	  822.6	  591.9	 4594.0	...
2187689	  822.6	  591.8	 4595.0	...
2187690	  822.5	  591.5	 4595.0	...
2187691	  822.5	  591.2	 4595.0	...
2187692	  822.3	  591.3	 4594.0	...
2187693	  822.2	  591.7	 4594.0	...
2187694	  822.1	  592.1	 4594.0	...
2187695	  822.1	  592.0	 4597.0	...
2187696	  822.0	  591.7	 4601.0	...
2187697	  821.9	  591.4	 4605.0	...
2187698	  821.9	  591.3	 4607.0	...
2187699	  822.1	  591.2	 4608.0	...
2187700	  822.2	  591.1	 4610.0	...
2187701	  822.3	  591.5	 4612.0	...
2187702	  822.3	  592.0	 4613.0	...
2187703	  822.2	  592.6	 4612.0	...
2187704	  822.2	  592.8	 4612.0	...
2187705	  822.2	  592.7	 4613.0	...
2187706	  822.1	  592.4	 4613.0	...
2187707	  821.8	  592.4	 4612.0	...
2187708	  821.4	  592.6	 4612.0	...
2187709	  821.1	  592.8	 4612.0	...
2187710	  821.2	  592.6	 4612.0	...
2187711	  821.4	  592.3	 4612.0	...
2187712	  821.6	  592.0	 4611.0	...
2187713	  821.7	  592.1	 4609.0	...
2187714	  821.5	  592.3	 4608.0	...
2187715	  821.2	  592.5	 4607.0	...
2187716	  820.9	  592.6	 4606.0	...
2187717	  820.8	  592.3	 4606.0	...
2187718	  820.6	  591.9	 4606.0	...
2187719	  820.6	  591.9	 4606.0	...
2187720	  820.5	  592.1	 4606.0	...
2187721	  820.6	  592.4	 4606.0	...
2187722	  820.8	  592.4	 4606.0	...
2187723	  820.9	  592.4	 4606.0	...
2187724	  820.9	  592.5	 4606.0	...
2187725	  820.8	  592.7	 4605.0	...
2187726	  820.7	  592.6	 4605.0	...
2187727	  820.7	  592.3	 4605.0	...
2187728	  820.6	  592.1	 4605.0	...
2187729	  820.3	  592.2	 4606.0	...
2187730	  820.0	  592.3	 4606.0	...
2187731	  820.1	  592.3	 4605.0	...
2187732	  820.3	  592.7	 4607.0	...
2187733	  820.6	  593.2	 4609.0	...
2187734	  820.7	  593.6	 4612.0	...
2187735	  820.7	  593.4	 4615.0	...
2187736	  820.6	  593.3	 4616.0	...
2187737	  820.6	  593.3	 4618.0	...
2187738	  820.5	  593.3	 4618.0	...
2187739	  820.4	  593.3	 4617.0	...
2187740	  820.3	  593.4	 4616.0	...
2187741	  820.3	  593.6	 4618.0	...
2187742	  820.3	  593.9	 4621.0	...
2187743	  820.5	  593.8	 4623.0	...
2187744	  820.6	  593.7	 4621.0	...
2187745	  820.6	  593.7	 4620.0	...
2187746	  820.5	  593.9	 4621.0	...
2187747	  820.2	  594.0	 4621.0	...
2187748	  820.0	  594.0	 4622.0	...
2187749	  820.2	  593.9	 4622.0	...
2187750	  820.4	  593.7	 4623.0	...
2187751	  820.6	  593.5	 4625.0	...
2187752	  820.6	  593.5	 4626.0	...
2187753	  820.3	  593.5	 4626.0	...
2187754	  820.0	  593.5	 4627.0	...
2187755	  819.7	  593.5	 4627.0	...
2187756	  819.8	  593.5	 4627.0	...
2187757	  819.8	  593.6	 4627.0	...
2187758	  819.9	  593.7	 4627.0	...
2187759	  819.9	  593.7	 4626.0	...
2187760	  819.6	  593.8	 4627.0	...
2187761	  819.4	  594.1	 4628.0	...
2187762	  819.1	  594.3	 4630.0	...
2187763	  819.0	  594.5	 4631.0	...
2187764	  818.8	  594.5	 4634.0	...
2187765	  818.7	  594.9	 4635.0	...
2187766	  818.7	  595.2	 4636.0	...
2187767	  818.6	  595.5	 4638.0	...
2187768	  818.5	  595.4	 4640.0	...
2187769	  818.4	  595.3	 4642.0	...
2187770	  818.3	  595.2	 4642.0	...
2187771	  818.3	  595.2	 4641.0	...
2187772	  818.3	  595.2	 4641.0	...
2187773	  818.3	  595.2	 4641.0	...
2187774	  818.3	  595.0	 4641.0	...
2187775	  818.6	  595.0	 4642.0	...
2187776	  818.8	  595.0	 4642.0	...
2187777	  818.6	  595.3	 4643.0	...
2187778	  818.1	  595.4	 4640.0	...
2187779	  817.7	  595.2	 4638.0	...
2187780	  817.8	  595.0	 4638.0	...
2187781	  817.6	  594.8	 4639.0	...
2187782	  817.4	  594.9	 4640.0	...
2187783	  817.1	  595.0	 4640.0	...
2187784	  817.2	  595.1	 4641.0	...
2187785	  817.7	  595.1	 4642.0	...
2187786	  818.2	  594.9	 4643.0	...
2187787	  818.5	  594.8	 4643.0	...
2187788	  818.3	  594.8	 4643.0	...
2187789	  818.1	  594.8	 4644.0	...
2187790	  818.0	  594.8	 4644.0	...
2187791	  817.8	  594.7	 4644.0	...
2187792	  817.5	  594.3	 4645.0	...
2187793	  817.3	  594.0	 4645.0	...
2187794	  817.4	  593.3	 4646.0	...
2187795	  817.8	  592.8	 4646.0	...
2187796	  818.0	  592.9	 4647.0	...
2187797	  817.8	  593.4	 4648.0	...
2187798	  817.6	  593.8	 4647.0	...
2187799	  817.7	  593.7	 4648.0	...
2187800	  817.8	  593.5	 4649.0	...
2187801	  818.2	  593.5	 4649.0	...
2187802	  818.4	  593.5	 4649.0	...
2187803	  818.6	  593.6	 4648.0	...
2187804	  818.6	  593.6	 4648.0	...
2187805	  818.4	  593.4	 4648.0	...
2187806	  818.2	  593.2	 4648.0	...
2187807	  817.9	  593.1	 4649.0	...
2187808	  817.9	  593.1	 4650.0	...
2187809	  817.7	  593.2	 4651.0	...
2187810	  817.6	  593.3	 4650.0	...
2187811	  817.6	  593.6	 4650.0	...
2187812	  817.4	  593.9	 4652.0	...
2187813	  817.3	  594.1	 4653.0	...
2187814	  817.1	  593.9	 4654.0	...
2187815	  817.2	  593.8	 4653.0	...
2187816	  817.2	  593.7	 4652.0	...
2187817	  817.4	  593.5	 4653.0	...
2187818	  817.5	  593.2	 4655.0	...
2187819	  817.6	  592.9	 4657.0	...
2187820	  817.5	  593.0	 4657.0	...
2187821	  817.5	  593.0	 4656.0	...
2187822	  817.5	  593.0	 4656.0	...
2187823	  817.4	  592.9	 4656.0	...
2187824	  817.4	  592.9	 4656.0	...
2187825	  817.4	  593.2	 4656.0	...
2187826	  817.3	  593.3	 4656.0	...
2187827	  817.1	  593.5	 4656.0	...
2187828	  816.8	  593.5	 4656.0	...
2187829	  817.1	  593.4	 4657.0	...
2187830	  817.4	  593.4	 4658.0	...
2187831	  817.6	  593.3	 4661.0	...
2187832	  817.7	  593.3	 4664.0	...
2187833	  817.7	  593.3	 4664.0	...
2187834	  817.7	  593.3	 4662.0	...
2187835	  817.6	  593.3	 4660.0	...
2187836	  817.5	  594.0	 4661.0	...
2187837	  817.6	  594.7	 4662.0	...
2187838	  817.6	  595.2	 4662.0	...
2187839	  817.4	  595.0	 4663.0	...
2187840	  817.3	  594.7	 4663.0	...
2187841	  817.3	  594.5	 4664.0	...
2187842	  817.3	  594.6	 4667.0	...
2187843	  817.3	  594.7	 4669.0	...
2187844	  817.0	  594.9	 4670.0	...
2187845	  816.7	  595.1	 4670.0	...
2187846	  816.5	  595.1	 4670.0	...
2187847	  816.5	  595.0	 4671.0	...
2187848	  816.5	  594.8	 4673.0	...
2187849	  816.5	  594.9	 4676.0	...
2187850	  816.3	  595.0	 4673.0	...
2187851	  816.1	  595.1	 4670.0	...
2187852	  816.0	  595.1	 4667.0	...
2187853	  816.1	  595.0	 4667.0	...
2187854	  816.3	  594.8	 4670.0	...
2187855	  816.4	  594.8	 4672.0	...
2187856	  816.1	  595.1	 4675.0	...
2187857	  815.7	  595.5	 4675.0	...
2187858	  815.4	  595.9	 4674.0	...
2187859	  815.4	  595.9	 4675.0	...
2187860	  815.4	  596.0	 4676.0	...
2187861	  815.4	  596.0	 4677.0	...
2187862	  815.4	  596.1	 4677.0	...
2187863	  815.4	  596.1	 4677.0	...
2187864	  815.4	  596.0	 4677.0	...
2187865	  815.5	  595.9	 4677.0	...
2187866	  815.5	  595.8	 4677.0	...
2187867	  815.6	  595.7	 4677.0	...
2187868	  815.7	  595.7	 4676.0	...
2187869	  815.9	  595.7	 4676.0	...
2187870	  816.1	  595.6	 4679.0	...
2187871	  816.2	  595.8	 4682.0	...
2187872	  816.2	  596.0	 4685.0	...
2187873	  816.1	  596.1	 4687.0	...
2187874	  815.8	  596.1	 4689.0	...
2187875	  815.4	  596.1	 4691.0	...
2187876	  815.1	  596.1	 4690.0	...
2187877	  815.1	  596.3	 4688.0	...
2187878	  815.1	  596.4	 4687.0	...
2187879	  815.4	  596.1	 4685.0	...
2187880	  815.8	  595.6	 4685.0	...
2187881	  816.1	  595.0	 4685.0	...
2187882	  816.2	  595.2	 4686.0	...
2187883	  816.3	  595.8	 4687.0	...
2187884	  816.3	  596.3	 4688.0	...
2187885	  816.2	  596.6	 4686.0	...
2187886	  816.2	  596.5	 4683.0	...
2187887	  816.1	  596.3	 4682.0	...
2187888	  816.1	  596.2	 4682.0	...
2187889	  816.0	  595.9	 4683.0	...
2187890	  815.9	  595.6	 4684.0	...
2187891	  815.7	  595.1	 4684.0	...
2187892	  815.5	  594.9	 4689.0	...
2187893	  815.4	  594.9	 4693.0	...
2187894	  815.4	  595.2	 4694.0	...
2187895	  815.8	  595.4	 4691.0	...
2187896	  816.2	  595.6	 4689.0	...
2187897	  816.5	  595.9	 4689.0	...
2187898	  816.4	  596.2	 4689.0	...
2187899	  816.3	  596.2	 4687.0	...
2187900	  816.2	  596.2	 4685.0	...
2187901	  816.2	  596.6	 4683.0	...
2187902	  816.2	  597.0	 4684.0	...
2187903	  816.2	  597.2	 4684.0	...
2187904	  816.0	  596.7	 4686.0	...
2187905	  816.0	  596.1	 4687.0	...
2187906	  815.9	  595.8	 4687.0	...
2187907	  816.1	  595.8	 4687.0	...
2187908	  816.3	  595.9	 4686.0	...
2187909	  816.4	  596.0	 4686.0	...
2187910	  816.3	  596.1	 4688.0	...
2187911	  816.2	  596.2	 4690.0	...
2187912	  816.2	  596.5	 4692.0	...
2187913	  816.3	  596.9	 4692.0	...
2187914	  816.4	  597.1	 4692.0	...
2187915	  816.3	  597.0	 4692.0	...
2187916	  816.2	  596.8	 4691.0	...
2187917	  816.1	  596.7	 4692.0	...
2187918	  816.2	  596.8	 4693.0	...
2187919	  816.3	  596.9	 4694.0	...
2187920	  816.3	  597.0	 4694.0	...
2187921	  816.4	  597.2	 4693.0	...
2187922	  816.0	  597.3	 4693.0	...
2187923	  815.7	  597.5	 4692.0	...
2187924	  815.3	  597.7	 4692.0	...
2187925	  815.2	  597.7	 4692.0	...
2187926	  815.0	  597.7	 4695.0	...
2187927	  814.9	  597.9	 4697.0	...
2187928	  814.7	  598.0	 4698.0	...
2187929	  814.8	  598.1	 4698.0	...
2187930	  814.9	  598.0	 4697.0	...
2187931	  815.1	  598.0	 4697.0	...
2187932	  815.2	  597.9	 4697.0	...
2187933	  815.2	  597.9	 4696.0	...
2187934	  815.3	  597.8	 4696.0	...
2187935	  815.4	  597.7	 4699.0	...
2187936	  815.0	  597.7	 4700.0	...
2187937	  814.7	  597.7	 4702.0	...
2187938	  814.5	  597.3	 4700.0	...
2187939	  814.7	  597.0	 4699.0	...
2187940	  814.9	  596.8	 4699.0	...
2187941	  815.0	  596.9	 4701.0	...
2187942	  815.0	  597.1	 4702.0	...
2187943	  815.1	  597.6	 4702.0	...
2187944	  815.1	  598.1	 4704.0	...
2187945	  815.2	  598.6	 4706.0	...
2187946	  815.2	  598.6	 4709.0	...
2187947	  815.3	  598.6	 4711.0	...
2187948	  815.4	  598.6	 4712.0	...
2187949	  815.5	  598.5	 4712.0	...
2187950	  815.5	  598.4	 4711.0	...
2187951	  815.4	  598.3	 4708.0	...
2187952	  815.5	  598.1	 4705.0	...
2187953	  815.5	  598.2	 4703.0	...
2187954	  815.5	  598.2	 4703.0	...
2187955	  815.5	  598.3	 4703.0	...
2187956	  815.5	  598.2	 4703.0	...
2187957	  815.3	  598.2	 4704.0	...
2187958	  815.2	  598.2	 4706.0	...
2187959	  815.2	  598.6	 4707.0	...
2187960	  815.3	  598.8	 4708.0	...
2187961	  815.4	  599.2	 4708.0	...
2187962	  815.3	  599.3	 4708.0	...
2187963	  815.4	  599.5	 4708.0	...
2187964	  815.6	  599.5	 4707.0	...
2187965	  815.8	  599.5	 4709.0	...
2187966	  815.9	  598.9	 4711.0	...
2187967	  815.8	  598.4	 4714.0	...
2187968	  815.4	  598.3	 4714.0	...
2187969	  815.0	  598.6	 4715.0	...
2187970	  814.7	  599.2	 4714.0	...
2187971	  814.6	  599.5	 4713.0	...
2187972	  814.6	  599.8	 4711.0	...
2187973	  814.5	  599.8	 4713.0	...
2187974	  814.4	  599.8	 4715.0	...
2187975	  814.3	  599.8	 4718.0	...
2187976	  814.4	  599.8	 4720.0	...
2187977	  814.8	  599.8	 4720.0	...
2187978	  815.2	  599.7	 4717.0	...
2187979	  815.5	  599.6	 4714.0	...
2187980	  815.3	  599.6	 4713.0	...
2187981	  815.1	  599.6	 4713.0	...
2187982	  815.0	  599.8	 4713.0	...
2187983	  815.0	  600.1	 4716.0	...
2187984	  815.0	  600.5	 4719.0	...
2187985	  815.0	  600.6	 4721.0	...
2187986	  814.9	  600.5	 4720.0	...
2187987	  814.9	  600.4	 4719.0	...
2187988	  814.9	  600.3	 4718.0	...
2187989	  814.8	  600.2	 4717.0	...
2187990	  814.8	  600.2	 4717.0	...
2187991	  814.9	  600.1	 4718.0	...
2187992	  815.1	  600.1	 4717.0	...
2187993	  815.4	  600.1	 4715.0	...
2187994	  815.5	  600.1	 4713.0	...
2187995	  815.5	  600.0	 4713.0	...
2187996	  815.5	  599.9	 4715.0	...
2187997	  815.6	  599.7	 4720.0	...
2187998	  815.7	  599.7	 4725.0	...
2187999	  815.7	  600.0	 4724.0	...
MSG	2188000 0000 _ Experiment Start
2188000	  815.8	  600.5	 4722.0	...
2188001	  815.7	  600.8	 4719.0	...
2188002	  815.6	  600.7	 4719.0	...
2188003	  815.6	  600.6	 4719.0	...
2188004	  815.5	  600.7	 4719.0	...
2188005	  815.2	  600.8	 4720.0	...
2188006	  814.9	  601.0	 4721.0	...
2188007	  814.6	  601.0	 4721.0	...
2188008	  814.8	  600.8	 4719.0	...
2188009	  815.0	  600.6	 4716.0	...
2188010	  815.2	  600.5	 4714.0	...
2188011	  815.2	  600.4	 4714.0	...
2188012	  815.1	  600.5	 4714.0	...
2188013	  815.1	  600.6	 4715.0	...
2188014	  815.0	  600.8	 4717.0	...
2188015	  814.8	  600.9	 4720.0	...
2188016	  814.6	  601.0	 4720.0	...
2188017	  814.5	  601.0	 4720.0	...
2188018	  814.5	  600.9	 4721.0	...
2188019	  814.6	  601.1	 4721.0	...
2188020	  814.8	  601.6	 4721.0	...
2188021	  814.8	  602.1	 4721.0	...
2188022	  814.8	  602.1	 4721.0	...
2188023	  814.8	  602.2	 4721.0	...
2188024	  814.9	  602.2	 4721.0	...
2188025	  814.9	  602.1	 4720.0	...
2188026	  815.0	  602.0	 4722.0	...
2188027	  815.1	  602.0	 4725.0	...
2188028	  815.2	  602.1	 4728.0	...
2188029	  815.2	  602.2	 4729.0	...
2188030	  815.2	  602.2	 4730.0	...
2188031	  815.3	  602.2	 4732.0	...
2188032	  815.4	  602.3	 4732.0	...
2188033	  815.5	  602.4	 4731.0	...
2188034	  815.3	  602.5	 4729.0	...
2188035	  815.2	  602.5	 4728.0	...
2188036	  815.1	  602.4	 4728.0	...
2188037	  814.9	  602.4	 4728.0	...
2188038	  814.6	  602.5	 4728.0	...
2188039	  814.3	  602.7	 4728.0	...
2188040	  814.3	  602.7	 4728.0	...
2188041	  814.3	  602.5	 4729.0	...
2188042	  814.1	  602.5	 4730.0	...
2188043	  814.0	  602.6	 4731.0	...
2188044	  814.0	  602.8	 4731.0	...
2188045	  814.1	  603.0	 4730.0	...
2188046	  814.0	  603.1	 4730.0	...
2188047	  813.9	  603.3	 4730.0	...
2188048	  813.9	  603.6	 4729.0	...
2188049	  814.1	  603.7	 4728.0	...
2188050	  814.1	  603.7	 4731.0	...
2188051	  814.2	  603.4	 4734.0	...
2188052	  814.1	  603.0	 4738.0	...
2188053	  814.1	  602.7	 4738.0	...
2188054	  814.1	  602.5	 4737.0	...
2188055	  814.2	  602.6	 4737.0	...
2188056	  814.2	  602.0	 4737.0	...
2188057	  814.1	  601.3	 4738.0	...
2188058	  814.1	  601.1	 4738.0	...
2188059	  813.8	  601.7	 4737.0	...
2188060	  813.5	  602.4	 4737.0	...
2188061	  813.1	  602.5	 4736.0	...
2188062	  813.4	  602.6	 4736.0	...
2188063	  813.6	  602.7	 4736.0	...
2188064	  813.7	  602.8	 4736.0	...
2188065	  813.5	  603.0	 4736.0	...
2188066	  813.4	  603.1	 4736.0	...
2188067	  813.4	  603.1	 4737.0	...
2188068	  813.3	  603.1	 4739.0	...
2188069	  813.3	  603.0	 4740.0	...
2188070	  813.3	  602.9	 4739.0	...
2188071	  813.2	  602.8	 4739.0	...
2188072	  813.1	  602.8	 4739.0	...
2188073	  813.0	  602.7	 4739.0	...
2188074	  813.0	  602.7	 4739.0	...
2188075	  813.0	  602.3	 4740.0	...
2188076	  813.0	  602.1	 4740.0	...
2188077	  812.8	  602.2	 4741.0	...
2188078	  812.7	  602.6	 4740.0	...
2188079	  812.6	  603.0	 4740.0	...
2188080	  812.6	  603.0	 4740.0	...
2188081	  812.8	  603.0	 4741.0	...
2188082	  812.9	  603.1	 4742.0	...
2188083	  812.7	  603.2	 4742.0	...
2188084	  812.3	  603.3	 4742.0	...
2188085	  812.1	  603.3	 4742.0	...
2188086	  812.3	  603.0	 4742.0	...
2188087	  812.5	  602.7	 4743.0	...
2188088	  812.5	  602.4	 4744.0	...
2188089	  812.6	  602.6	 4745.0	...
2188090	  812.3	  602.9	 4747.0	...
2188091	  811.9	  603.1	 4748.0	...
2188092	  811.6	  603.3	 4750.0	...
2188093	  811.7	  603.5	 4750.0	...
2188094	  811.8	  603.7	 4750.0	...
2188095	  811.9	  603.9	 4750.0	...
2188096	  811.9	  603.9	 4750.0	...
2188097	  811.9	  603.4	 4751.0	...
2188098	  811.9	  602.9	 4752.0	...
2188099	  811.9	  602.4	 4751.0	...
2188100	  811.8	  602.7	 4751.0	...
2188101	  811.8	  603.0	 4751.0	...
2188102	  811.8	  603.2	 4751.0	...
2188103	  811.8	  603.2	 4753.0	...
2188104	  811.8	  603.2	 4753.0	...
2188105	  812.0	  603.2	 4754.0	...
2188106	  812.1	  603.2	 4754.0	...
2188107	  812.1	  603.2	 4752.0	...
2188108	  811.9	  603.2	 4751.0	...
2188109	  811.7	  603.2	 4749.0	...
2188110	  811.6	  603.3	 4749.0	...
2188111	  811.8	  603.4	 4750.0	...
2188112	  811.9	  603.1	 4751.0	...
2188113	  811.9	  602.6	 4752.0	...
2188114	  811.8	  602.3	 4751.0	...
2188115	  811.8	  602.6	 4749.0	...
2188116	  811.7	  602.8	 4748.0	...
2188117	  811.6	  602.8	 4749.0	...
2188118	  811.6	  602.7	 4750.0	...
2188119	  811.6	  602.5	 4750.0	...
2188120	  811.6	  602.7	 4751.0	...
2188121	  811.7	  603.0	 4752.0	...
2188122	  811.7	  603.2	 4754.0	...
2188123	  811.5	  602.9	 4756.0	...
2188124	  811.3	  602.7	 4757.0	...
2188125	  811.1	  602.4	 4757.0	...
2188126	  811.3	  602.3	 4756.0	...
2188127	  811.6	  602.3	 4755.0	...
2188128	  811.9	  602.3	 4755.0	...
2188129	  812.1	  602.5	 4755.0	...
2188130	  812.1	  602.8	 4756.0	...
2188131	  812.0	  603.1	 4757.0	...
2188132	  811.9	  603.3	 4757.0	...
2188133	  811.7	  603.6	 4758.0	...
2188134	  811.6	  603.9	 4759.0	...
2188135	  811.6	  604.1	 4759.0	...
2188136	  811.6	  604.3	 4757.0	...
2188137	  811.5	  604.4	 4756.0	...
2188138	  811.0	  604.6	 4756.0	...
2188139	  810.7	  605.3	 4755.0	...
2188140	  810.3	  606.1	 4755.0	...
2188141	  810.4	  606.3	 4755.0	...
2188142	  810.4	  605.7	 4755.0	...
2188143	  810.3	  605.0	 4760.0	...
2188144	  810.3	  604.9	 4764.0	...
2188145	  810.2	  605.5	 4765.0	...
2188146	  810.4	  606.2	 4763.0	...
2188147	  811.0	  606.8	 4760.0	...
2188148	  811.4	  606.7	 4759.0	...
2188149	  811.7	  606.6	 4760.0	...
2188150	  811.9	  606.4	 4762.0	...
2188151	  812.1	  606.3	 4763.0	...
2188152	  811.9	  606.5	 4764.0	...
2188153	  811.4	  607.0	 4764.0	...
2188154	  811.3	  606.7	 4764.0	...
2188155	  811.5	  606.2	 4764.0	...
2188156	  811.4	  605.8	 4763.0	...
2188157	  811.0	  605.9	 4764.0	...
2188158	  810.6	  606.0	 4766.0	...
2188159	  810.7	  606.4	 4763.0	...
2188160	  810.4	  606.8	 4758.0	...
2188161	  810.2	  607.1	 4753.0	...
2188162	  809.9	  607.0	 4754.0	...
2188163	  809.9	  606.8	 4758.0	...
2188164	  810.0	  606.6	 4763.0	...
2188165	  810.2	  605.9	 4766.0	...
2188166	  810.3	  605.3	 4763.0	...
2188167	  810.4	  604.6	 4760.0	...
2188168	  810.3	  604.5	 4758.0	...
2188169	  810.4	  604.5	 4759.0	...
2188170	  810.5	  604.7	 4759.0	...
2188171	  810.5	  604.6	 4758.0	...
2188172	  810.4	  604.4	 4758.0	...
2188173	  810.1	  604.2	 4760.0	...
2188174	  809.8	  604.5	 4762.0	...
2188175	  809.6	  604.8	 4763.0	...
2188176	  809.6	  605.2	 4763.0	...
2188177	  809.6	  605.3	 4763.0	...
2188178	  809.5	  605.3	 4764.0	...
2188179	  809.5	  605.2	 4763.0	...
2188180	  809.4	  604.9	 4762.0	...
2188181	  809.4	  604.7	 4761.0	...
2188182	  809.5	  604.6	 4760.0	...
2188183	  809.7	  604.5	 4760.0	...
2188184	  809.9	  604.5	 4761.0	...
2188185	  810.0	  604.4	 4761.0	...
2188186	  810.0	  604.3	 4760.0	...
2188187	  809.7	  604.2	 4758.0	...
2188188	  809.4	  604.2	 4756.0	...
2188189	  809.4	  604.2	 4754.0	...
2188190	  809.6	  604.2	 4752.0	...
2188191	  809.9	  604.2	 4750.0	...
2188192	  810.0	  604.3	 4752.0	...
2188193	  810.2	  604.3	 4754.0	...
2188194	  810.1	  604.3	 4758.0	...
2188195	  809.8	  604.3	 4762.0	...
2188196	  809.6	  604.3	 4764.0	...
2188197	  809.3	  604.5	 4763.0	...
2188198	  809.1	  604.7	 4763.0	...
2188199	  809.2	  604.8	 4763.0	...
2188200	  809.5	  604.7	 4763.0	...
2188201	  809.8	  604.8	 4765.0	...
2188202	  809.5	  605.0	 4766.0	...
2188203	  809.1	  604.9	 4765.0	...
2188204	  808.7	  604.8	 4763.0	...
2188205	  808.8	  604.8	 4762.0	...
2188206	  808.9	  605.3	 4764.0	...
2188207	  809.0	  605.7	 4765.0	...
2188208	  809.0	  606.0	 4767.0	...
2188209	  809.0	  606.1	 4766.0	...
2188210	  809.0	  606.1	 4765.0	...
2188211	  809.0	  606.0	 4766.0	...
2188212	  809.1	  605.8	 4768.0	...
2188213	  809.3	  605.6	 4769.0	...
MSG	2188214 0000 _ Number On
2188214	  809.4	  605.4	 4769.0	...
2188215	  809.2	  605.4	 4769.0	...
2188216	  809.3	  605.3	 4769.0	...
2188217	  809.5	  605.2	 4769.0	...
2188218	  809.3	  605.3	 4770.0	...
2188219	  808.9	  605.3	 4771.0	...
2188220	  808.9	  605.1	 4771.0	...
2188221	  809.3	  604.9	 4774.0	...
2188222	  809.3	  604.8	 4776.0	...
2188223	  808.9	  604.9	 4778.0	...
2188224	  808.4	  604.9	 4777.0	...
2188225	  808.4	  604.8	 4775.0	...
2188226	  808.4	  604.7	 4774.0	...
2188227	  808.5	  604.6	 4772.0	...
2188228	  808.5	  604.6	 4772.0	...
2188229	  808.6	  604.6	 4772.0	...
2188230	  808.6	  605.1	 4773.0	...
2188231	  808.7	  605.5	 4772.0	...
2188232	  808.9	  605.6	 4774.0	...
2188233	  809.0	  605.4	 4775.0	...
2188234	  808.8	  605.1	 4776.0	...
2188235	  808.6	  604.9	 4775.0	...
2188236	  808.4	  604.6	 4774.0	...
2188237	  808.4	  604.5	 4774.0	...
2188238	  808.2	  604.5	 4774.0	...
2188239	  808.1	  604.6	 4774.0	...
2188240	  807.9	  604.5	 4776.0	...
2188241	  807.9	  604.4	 4779.0	...
2188242	  807.8	  604.1	 4781.0	...
2188243	  808.0	  603.9	 4781.0	...
2188244	  808.2	  603.9	 4781.0	...
2188245	  808.6	  604.2	 4780.0	...
2188246	  808.8	  604.6	 4779.0	...
2188247	  809.0	  604.8	 4777.0	...
2188248	  808.7	  604.5	 4776.0	...
2188249	  808.3	  604.0	 4776.0	...
2188250	  807.9	  603.7	 4776.0	...
2188251	  807.8	  603.9	 4776.0	...
2188252	  807.6	  604.0	 4777.0	...
2188253	  807.6	  604.1	 4779.0	...
2188254	  807.6	  604.1	 4782.0	...
2188255	  807.5	  604.1	 4782.0	...
2188256	  807.4	  604.1	 4782.0	...
2188257	  807.3	  604.1	 4782.0	...
2188258	  807.3	  604.0	 4782.0	...
2188259	  807.4	  604.0	 4785.0	...
2188260	  807.5	  604.0	 4788.0	...
2188261	  807.5	  604.2	 4789.0	...
2188262	  807.5	  604.6	 4787.0	...
2188263	  807.6	  605.2	 4784.0	...
2188264	  807.5	  605.7	 4783.0	...
2188265	  807.5	  606.1	 4784.0	...
2188266	  807.7	  605.8	 4784.0	...
2188267	  807.9	  605.4	 4784.0	...
2188268	  808.0	  605.2	 4785.0	...
2188269	  807.9	  605.2	 4786.0	...
2188270	  807.7	  605.3	 4785.0	...
2188271	  807.4	  605.3	 4783.0	...
2188272	  807.3	  605.5	 4781.0	...
2188273	  807.2	  605.6	 4781.0	...
2188274	  807.1	  605.7	 4781.0	...
2188275	  807.2	  605.4	 4781.0	...
2188276	  807.4	  605.0	 4781.0	...
2188277	  807.4	  604.8	 4781.0	...
2188278	  807.1	  604.8	 4781.0	...
2188279	  807.1	  604.9	 4781.0	...
2188280	  807.3	  605.0	 4781.0	...
2188281	  807.5	  605.0	 4784.0	...
2188282	  807.2	  605.1	 4788.0	...
2188283	  806.8	  605.1	 4791.0	...
2188284	  806.5	  605.1	 4793.0	...
2188285	  806.4	  605.0	 4793.0	...
2188286	  806.3	  605.2	 4793.0	...
2188287	  806.3	  605.5	 4794.0	...
2188288	  806.3	  605.8	 4795.0	...
2188289	  806.3	  605.8	 4794.0	...
2188290	  806.4	  605.8	 4792.0	...
2188291	  806.5	  605.8	 4790.0	...
2188292	  806.5	  605.7	 4789.0	...
2188293	  806.5	  605.7	 4789.0	...
2188294	  806.5	  605.7	 4789.0	...
2188295	  806.6	  605.8	 4791.0	...
2188296	  806.6	  605.8	 4792.0	...
2188297	  806.7	  605.7	 4792.0	...
2188298	  806.8	  605.6	 4792.0	...
2188299	  806.8	  605.2	 4791.0	...
2188300	  806.7	  604.6	 4791.0	...
2188301	  806.5	  604.1	 4791.0	...
2188302	  806.4	  604.1	 4791.0	...
2188303	  806.5	  604.2	 4792.0	...
2188304	  806.7	  604.6	 4792.0	...
2188305	  806.9	  604.9	 4789.0	...
2188306	  806.9	  605.2	 4787.0	...
2188307	  806.4	  605.1	 4784.0	...
2188308	  805.8	  604.9	 4786.0	...
2188309	  805.1	  604.9	 4787.0	...
2188310	  805.0	  604.9	 4789.0	...
2188311	  804.8	  605.0	 4789.0	...
2188312	  804.9	  605.0	 4789.0	...
2188313	  805.2	  604.9	 4788.0	...
2188314	  805.7	  604.8	 4786.0	...
2188315	  806.0	  604.4	 4785.0	...
2188316	  806.1	  604.1	 4785.0	...
2188317	  806.0	  604.0	 4785.0	...
2188318	  806.2	  604.2	 4786.0	...
2188319	  806.3	  604.3	 4788.0	...
2188320	  806.4	  604.2	 4791.0	...
2188321	  806.4	  604.0	 4792.0	...
2188322	  806.6	  604.4	 4793.0	...
2188323	  806.7	  604.8	 4793.0	...
2188324	  806.5	  604.8	 4794.0	...
2188325	  806.1	  604.5	 4795.0	...
2188326	  805.5	  604.0	 4793.0	...
2188327	  805.3	  603.9	 4791.0	...
2188328	  805.0	  603.9	 4789.0	...
2188329	  805.3	  604.1	 4792.0	...
2188330	  805.6	  604.3	 4796.0	...
2188331	  805.7	  604.5	 4797.0	...
2188332	  805.4	  604.7	 4795.0	...
2188333	  805.2	  604.8	 4792.0	...
2188334	  805.2	  604.8	 4791.0	...
2188335	  805.2	  604.8	 4791.0	...
2188336	  805.2	  604.9	 4790.0	...
2188337	  804.9	  605.0	 4791.0	...
2188338	  804.5	  605.1	 4793.0	...
2188339	  804.2	  605.2	 4796.0	...
2188340	  804.4	  605.3	 4798.0	...
2188341	  804.5	  605.3	 4797.0	...
2188342	  804.4	  605.3	 4797.0	...
2188343	  804.2	  605.0	 4796.0	...
2188344	  804.2	  604.6	 4796.0	...
2188345	  804.3	  604.2	 4795.0	...
2188346	  804.3	  603.9	 4794.0	...
2188347	  804.3	  603.8	 4792.0	...
2188348	  804.4	  604.2	 4792.0	...
2188349	  804.5	  604.6	 4792.0	...
2188350	  804.6	  604.8	 4792.0	...
2188351	  804.8	  604.7	 4792.0	...
2188352	  804.5	  604.8	 4793.0	...
2188353	  804.2	  605.2	 4793.0	...
2188354	  803.8	  605.7	 4793.0	...
2188355	  804.0	  605.6	 4794.0	...
2188356	  804.0	  605.4	 4794.0	...
2188357	  804.1	  605.1	 4794.0	...
2188358	  804.0	  604.9	 4794.0	...
2188359	  803.9	  604.7	 4794.0	...
2188360	  803.9	  604.5	 4793.0	...
2188361	  803.9	  604.5	 4791.0	...
2188362	  803.9	  604.5	 4790.0	...
2188363	  803.7	  604.6	 4790.0	...
2188364	  803.7	  604.9	 4790.0	...
2188365	  803.6	  605.1	 4791.0	...
2188366	  803.8	  605.2	 4792.0	...
2188367	  803.9	  605.3	 4792.0	...
2188368	  804.1	  605.7	 4793.0	...
2188369	  804.2	  606.2	 4791.0	...
2188370	  804.2	  606.3	 4790.0	...
2188371	  804.2	  606.0	 4788.0	...
2188372	  804.1	  605.6	 4787.0	...
2188373	  803.9	  605.5	 4787.0	...
2188374	  803.8	  605.5	 4787.0	...
2188375	  803.7	  605.2	 4787.0	...
2188376	  803.8	  605.0	 4787.0	...
2188377	  803.9	  604.8	 4788.0	...
2188378	  803.9	  604.9	 4789.0	...
2188379	  803.6	  605.0	 4790.0	...
2188380	  803.3	  605.1	 4789.0	...
2188381	  802.9	  605.1	 4788.0	...
2188382	  803.0	  605.0	 4787.0	...
2188383	  802.9	  604.9	 4787.0	...
2188384	  802.7	  604.8	 4787.0	...
2188385	  802.5	  604.8	 4787.0	...
2188386	  802.9	  605.0	 4787.0	...
2188387	  803.4	  605.3	 4787.0	...
2188388	  803.6	  605.6	 4786.0	...
2188389	  803.4	  605.5	 4787.0	...
2188390	  803.1	  605.4	 4788.0	...
2188391	  803.1	  605.2	 4789.0	...
2188392	  803.2	  605.1	 4789.0	...
2188393	  803.3	  604.8	 4788.0	...
2188394	  803.4	  604.2	 4789.0	...
2188395	  803.5	  603.6	 4789.0	...
2188396	  803.5	  603.6	 4790.0	...
2188397	  803.3	  604.0	 4791.0	...
2188398	  803.1	  604.4	 4793.0	...
2188399	  803.2	  604.3	 4794.0	...
2188400	  803.5	  604.1	 4792.0	...
2188401	  803.9	  604.1	 4790.0	...
2188402	  804.2	  604.3	 4789.0	...
2188403	  804.4	  604.6	 4789.0	...
2188404	  804.4	  604.6	 4790.0	...
2188405	  804.2	  604.2	 4793.0	...
2188406	  803.1	  603.6	 4797.0	...
EFIX R   2187238	2188406	1169	  818.8	  596.2	   4657
SSACC R  2188407
2188407	  802.0	  602.9	 4800.0	...
2188408	  800.1	  602.5	 4800.0	...
2188409	  798.5	  602.4	 4797.0	...
2188410	  795.7	  602.3	 4794.0	...
2188411	  793.2	  602.5	 4790.0	...
2188412	  790.2	  602.4	 4789.0	...
2188413	  787.3	  602.4	 4789.0	...
2188414	  784.3	  602.0	 4790.0	...
2188415	  781.4	  601.9	 4790.0	...
2188416	  779.5	  601.6	 4790.0	...
2188417	  777.8	  601.7	 4790.0	...
ESACC R  2188407	2188417	11	  802.0	  602.9	  777.8	  601.7	   0.52	     54
SFIX R   2188418
2188418	  776.5	  601.8	 4791.0	...
2188419	  775.2	  602.1	 4791.0	...
2188420	  774.2	  601.8	 4792.0	...
2188421	  774.0	  601.3	 4793.0	...
2188422	  774.1	  600.8	 4793.0	...
2188423	  774.4	  600.6	 4793.0	...
2188424	  774.7	  600.0	 4793.0	...
2188425	  774.9	  599.6	 4792.0	...
2188426	  775.1	  599.6	 4789.0	...
2188427	  775.3	  599.8	 4786.0	...
2188428	  775.1	  600.0	 4784.0	...
2188429	  775.0	  600.0	 4785.0	...
2188430	  775.1	  599.9	 4785.0	...
2188431	  775.4	  600.0	 4786.0	...
2188432	  775.7	  600.1	 4786.0	...
2188433	  775.8	  600.2	 4786.0	...
2188434	  775.8	  600.5	 4786.0	...
2188435	  775.9	  600.7	 4787.0	...
2188436	  775.9	  601.1	 4788.0	...
2188437	  775.9	  601.2	 4788.0	...
2188438	  775.8	  601.4	 4787.0	...
2188439	  775.8	  601.2	 4788.0	...
2188440	  775.8	  601.1	 4788.0	...
2188441	  775.8	  600.9	 4788.0	...
2188442	  775.8	  601.0	 4787.0	...
2188443	  776.1	  600.8	 4787.0	...
2188444	  776.3	  600.6	 4786.0	...
2188445	  776.5	  600.3	 4784.0	...
2188446	  776.3	  600.2	 4783.0	...
2188447	  776.1	  599.9	 4783.0	...
2188448	  776.0	  599.7	 4784.0	...
2188449	  775.8	  599.4	 4784.0	...
2188450	  775.7	  599.0	 4783.0	...
2188451	  775.6	  598.7	 4781.0	...
2188452	  775.6	  598.8	 4780.0	...
2188453	  775.8	  599.2	 4781.0	...
2188454	  776.1	  599.7	 4783.0	...
2188455	  776.2	  599.9	 4785.0	...
2188456	  776.3	  600.1	 4785.0	...
2188457	  776.3	  600.1	 4784.0	...
2188458	  776.2	  600.2	 4784.0	...
2188459	  776.2	  600.0	 4785.0	...
2188460	  776.0	  599.4	 4787.0	...
2188461	  775.8	  598.7	 4788.0	...
2188462	  775.7	  598.3	 4786.0	...
2188463	  775.6	  597.8	 4784.0	...
2188464	  775.6	  597.4	 4783.0	...
2188465	  775.5	  596.9	 4783.0	...
2188466	  775.5	  596.8	 4784.0	...
2188467	  775.8	  596.8	 4786.0	...
2188468	  776.3	  597.0	 4787.0	...
2188469	  776.6	  597.2	 4787.0	...
2188470	  776.6	  597.4	 4787.0	...
2188471	  776.6	  597.4	 4787.0	...
2188472	  776.7	  597.5	 4787.0	...
2188473	  776.7	  597.8	 4787.0	...
2188474	  776.7	  598.0	 4788.0	...
2188475	  776.6	  597.8	 4789.0	...
2188476	  776.5	  597.4	 4788.0	...
2188477	  776.4	  596.9	 4786.0	...
2188478	  776.3	  596.5	 4786.0	...
2188479	  776.3	  596.2	 4786.0	...
2188480	  776.7	  595.7	 4790.0	...
2188481	  777.1	  595.4	 4794.0	...
2188482	  777.2	  595.1	 4798.0	...
2188483	  777.0	  595.4	 4799.0	...
2188484	  776.9	  595.7	 4798.0	...
2188485	  777.0	  596.0	 4798.0	...
2188486	  777.1	  596.2	 4797.0	...
2188487	  777.1	  596.3	 4797.0	...
2188488	  777.0	  596.3	 4796.0	...
2188489	  776.9	  595.9	 4797.0	...
2188490	  776.7	  595.4	 4798.0	...
2188491	  776.7	  595.2	 4797.0	...
2188492	  776.7	  595.3	 4795.0	...
2188493	  776.5	  595.4	 4793.0	...
2188494	  776.3	  595.4	 4792.0	...
2188495	  776.4	  595.4	 4791.0	...
2188496	  776.7	  595.6	 4791.0	...
2188497	  776.9	  595.7	 4792.0	...
2188498	  776.7	  595.8	 4792.0	...
2188499	  776.5	  595.8	 4791.0	...
2188500	  776.5	  596.0	 4791.0	...
2188501	  776.5	  596.1	 4792.0	...
2188502	  776.5	  596.3	 4794.0	...
2188503	  776.6	  596.4	 4795.0	...
2188504	  776.9	  596.3	 4795.0	...
2188505	  777.1	  596.3	 4794.0	...
2188506	  777.2	  596.2	 4793.0	...
2188507	  777.1	  596.1	 4793.0	...
2188508	  777.0	  596.0	 4791.0	...
2188509	  777.1	  596.3	 4789.0	...
2188510	  777.2	  596.7	 4787.0	...
2188511	  777.3	  597.1	 4787.0	...
2188512	  777.2	  597.1	 4786.0	...
2188513	  777.2	  597.1	 4786.0	...
2188514	  777.1	  597.2	 4786.0	...
2188515	  777.0	  597.3	 4785.0	...
2188516	  776.8	  597.3	 4785.0	...
MSG	2188517 0000 _ Number Off
2188517	  776.6	  597.3	 4787.0	...
2188518	  776.5	  597.2	 4789.0	...
2188519	  776.7	  597.0	 4791.0	...
2188520	  776.8	  596.9	 4791.0	...
2188521	  776.9	  596.8	 4790.0	...
2188522	  776.9	  596.8	 4790.0	...
2188523	  777.0	  596.8	 4790.0	...
2188524	  777.1	  596.9	 4791.0	...
2188525	  777.1	  597.2	 4792.0	...
2188526	  776.9	  597.5	 4789.0	...
2188527	  776.7	  597.8	 4784.0	...
2188528	  776.5	  598.0	 4780.0	...
2188529	  776.4	  598.0	 4782.0	...
2188530	  776.4	  598.0	 4784.0	...
2188531	  776.5	  598.0	 4784.0	...
2188532	  776.5	  598.0	 4784.0	...
2188533	  776.5	  597.8	 4783.0	...
2188534	  776.5	  597.6	 4786.0	...
2188535	  776.7	  597.4	 4788.0	...
2188536	  776.9	  597.1	 4789.0	...
2188537	  777.1	  596.8	 4788.0	...
2188538	  777.0	  596.6	 4785.0	...
2188539	  776.9	  596.7	 4783.0	...
2188540	  776.7	  596.9	 4780.0	...
2188541	  776.6	  597.1	 4780.0	...
2188542	  776.6	  597.1	 4779.0	...
2188543	  776.3	  597.0	 4778.0	...
2188544	  776.0	  596.9	 4776.0	...
2188545	  775.8	  597.1	 4774.0	...
2188546	  775.8	  597.2	 4775.0	...
2188547	  775.9	  597.1	 4778.0	...
2188548	  776.2	  596.9	 4780.0	...
2188549	  776.5	  596.6	 4780.0	...
2188550	  776.8	  596.6	 4780.0	...
2188551	  776.8	  596.7	 4779.0	...
2188552	  776.8	  596.9	 4779.0	...
2188553	  776.7	  597.1	 4779.0	...
2188554	  776.5	  597.3	 4780.0	...
2188555	  776.4	  597.7	 4780.0	...
2188556	  776.7	  597.9	 4780.0	...
2188557	  776.9	  597.8	 4780.0	...
2188558	  777.1	  597.4	 4780.0	...
2188559	  777.0	  597.1	 4778.0	...
2188560	  776.9	  597.1	 4776.0	...
2188561	  776.9	  597.2	 4774.0	...
2188562	  777.0	  597.4	 4774.0	...
2188563	  777.1	  597.6	 4774.0	...
2188564	  777.1	  597.7	 4773.0	...
2188565	  776.8	  597.7	 4773.0	...
2188566	  776.4	  597.7	 4774.0	...
2188567	  776.3	  597.7	 4774.0	...
2188568	  776.5	  597.7	 4774.0	...
2188569	  776.7	  597.7	 4774.0	...
2188570	  776.7	  597.6	 4775.0	...
2188571	  776.7	  597.4	 4776.0	...
2188572	  776.7	  597.3	 4776.0	...
2188573	  776.7	  597.2	 4776.0	...
2188574	  776.7	  597.1	 4776.0	...
2188575	  776.8	  597.8	 4777.0	...
2188576	  776.8	  598.4	 4777.0	...
2188577	  776.9	  598.9	 4778.0	...
2188578	  776.9	  598.7	 4779.0	...
2188579	  776.9	  598.6	 4778.0	...
2188580	  777.0	  598.7	 4776.0	...
2188581	  776.9	  598.9	 4775.0	...
2188582	  776.7	  598.9	 4776.0	...
2188583	  776.5	  599.0	 4776.0	...
2188584	  776.6	  598.9	 4777.0	...
2188585	  776.7	  598.9	 4777.0	...
2188586	  776.8	  598.7	 4777.0	...
2188587	  776.7	  598.5	 4776.0	...
2188588	  776.7	  598.3	 4775.0	...
2188589	  776.6	  598.2	 4774.0	...
2188590	  776.5	  598.4	 4773.0	...
2188591	  776.4	  598.7	 4773.0	...
2188592	  776.5	  598.9	 4773.0	...
2188593	  776.7	  599.0	 4772.0	...
2188594	  776.7	  599.1	 4771.0	...
2188595	  776.5	  599.1	 4770.0	...
2188596	  776.3	  599.2	 4770.0	...
2188597	  776.3	  599.1	 4770.0	...
2188598	  776.5	  599.0	 4769.0	...
2188599	  776.8	  599.0	 4769.0	...
2188600	  776.9	  598.9	 4769.0	...
2188601	  776.9	  599.3	 4771.0	...
2188602	  776.7	  599.6	 4773.0	...
2188603	  776.3	  599.6	 4774.0	...
2188604	  775.9	  599.3	 4775.0	...
2188605	  775.6	  599.0	 4775.0	...
2188606	  775.5	  598.9	 4775.0	...
2188607	  775.4	  598.8	 4773.0	...
2188608	  775.5	  598.7	 4772.0	...
2188609	  775.6	  598.7	 4771.0	...
2188610	  775.7	  598.8	 4771.0	...
2188611	  775.7	  599.1	 4770.0	...
2188612	  775.6	  599.5	 4769.0	...
2188613	  775.6	  599.8	 4768.0	...
2188614	  775.5	  599.7	 4769.0	...
2188615	  775.6	  599.5	 4770.0	...
2188616	  775.9	  599.3	 4772.0	...
2188617	  776.2	  599.2	 4774.0	...
2188618	  776.4	  599.2	 4777.0	...
2188619	  776.4	  599.1	 4778.0	...
2188620	  776.4	  599.0	 4779.0	...
2188621	  776.4	  599.2	 4779.0	...
2188622	  776.5	  599.5	 4779.0	...
2188623	  776.5	  599.9	 4778.0	...
2188624	  776.5	  599.9	 4775.0	...
2188625	  776.4	  600.1	 4772.0	...
2188626	  776.3	  600.2	 4770.0	...
2188627	  776.2	  600.2	 4772.0	...
2188628	  776.1	  600.2	 4773.0	...
2188629	  776.1	  600.1	 4773.0	...
2188630	  776.0	  599.9	 4771.0	...
2188631	  776.1	  599.7	 4770.0	...
2188632	  776.3	  599.5	 4770.0	...
2188633	  776.5	  599.5	 4772.0	...
2188634	  776.3	  599.7	 4774.0	...
2188635	  776.0	  600.0	 4773.0	...
2188636	  775.9	  599.9	 4771.0	...
2188637	  776.2	  599.6	 4768.0	...
2188638	  776.4	  599.8	 4767.0	...
2188639	  776.3	  600.3	 4766.0	...
2188640	  776.3	  601.0	 4766.0	...
2188641	  776.2	  601.2	 4765.0	...
2188642	  776.0	  601.2	 4765.0	...
2188643	  775.7	  600.9	 4765.0	...
2188644	  775.7	  601.1	 4765.0	...
2188645	  775.7	  601.7	 4765.0	...
2188646	  775.7	  602.3	 4765.0	...
2188647	  775.7	  602.2	 4765.0	...
2188648	  775.8	  602.2	 4764.0	...
2188649	  776.0	  602.3	 4763.0	...
2188650	  776.2	  602.3	 4763.0	...
2188651	  776.5	  602.2	 4762.0	...
2188652	  776.7	  602.2	 4761.0	...
2188653	  776.8	  602.8	 4761.0	...
2188654	  776.8	  603.5	 4761.0	...
2188655	  776.8	  603.7	 4762.0	...
2188656	  776.7	  603.3	 4762.0	...
2188657	  776.5	  603.0	 4762.0	...
2188658	  776.3	  603.2	 4762.0	...
2188659	  776.3	  603.4	 4761.0	...
2188660	  776.5	  603.6	 4760.0	...
2188661	  776.4	  603.8	 4760.0	...
2188662	  776.1	  603.9	 4760.0	...
2188663	  775.7	  604.0	 4760.0	...
2188664	  775.5	  603.7	 4763.0	...
2188665	  775.3	  603.4	 4767.0	...
2188666	  775.6	  603.2	 4767.0	...
2188667	  775.9	  603.3	 4764.0	...
2188668	  776.2	  603.6	 4762.0	...
2188669	  776.2	  603.8	 4763.0	...
2188670	  776.2	  603.9	 4764.0	...
2188671	  776.3	  603.7	 4763.0	...
2188672	  776.5	  603.5	 4762.0	...
2188673	  776.7	  603.5	 4761.0	...
2188674	  776.5	  603.6	 4761.0	...
2188675	  776.3	  603.7	 4761.0	...
2188676	  776.1	  604.0	 4760.0	...
2188677	  776.2	  604.4	 4759.0	...
2188678	  776.1	  604.3	 4759.0	...
2188679	  775.8	  603.9	 4758.0	...
2188680	  776.0	  603.4	 4759.0	...
2188681	  776.3	  603.3	 4760.0	...
2188682	  776.8	  603.2	 4760.0	...
2188683	  776.9	  603.2	 4760.0	...
2188684	  776.7	  603.2	 4759.0	...
2188685	  776.4	  603.2	 4759.0	...
2188686	  776.2	  603.2	 4759.0	...
2188687	  776.3	  603.2	 4759.0	...
2188688	  776.1	  603.3	 4759.0	...
2188689	  775.9	  603.5	 4760.0	...
2188690	  775.7	  603.6	 4760.0	...
2188691	  775.9	  603.5	 4761.0	...
2188692	  776.1	  603.4	 4760.0	...
2188693	  776.3	  603.4	 4760.0	...
2188694	  776.2	  603.5	 4759.0	...
2188695	  776.3	  604.0	 4759.0	...
2188696	  776.3	  604.5	 4759.0	...
2188697	  776.4	  604.9	 4760.0	...
2188698	  776.2	  604.8	 4761.0	...
2188699	  776.0	  604.9	 4761.0	...
2188700	  775.9	  605.1	 4762.0	...
2188701	  775.7	  605.4	 4762.0	...
2188702	  775.3	  605.5	 4762.0	...
2188703	  775.0	  605.6	 4761.0	...
2188704	  775.3	  605.6	 4760.0	...
2188705	  775.7	  605.6	 4759.0	...
2188706	  776.1	  605.5	 4757.0	...
2188707	  776.1	  605.2	 4756.0	...
2188708	  776.0	  605.0	 4755.0	...
2188709	  776.0	  604.8	 4755.0	...
2188710	  776.1	  604.9	 4756.0	...
2188711	  776.0	  605.1	 4757.0	...
2188712	  775.9	  605.1	 4754.0	...
2188713	  776.0	  605.1	 4749.0	...
2188714	  776.1	  605.0	 4750.0	...
2188715	  776.2	  605.0	 4755.0	...
2188716	  776.1	  604.7	 4760.0	...
2188717	  776.0	  604.4	 4759.0	...
2188718	  775.9	  604.3	 4757.0	...
2188719	  775.6	  604.5	 4757.0	...
2188720	  775.3	  604.6	 4756.0	...
2188721	  775.4	  604.6	 4755.0	...
2188722	  775.8	  604.8	 4754.0	...
2188723	  776.2	  604.9	 4757.0	...
2188724	  776.2	  605.3	 4760.0	...
2188725	  776.1	  605.4	 4763.0	...
2188726	  775.9	  605.1	 4764.0	...
2188727	  775.6	  604.8	 4764.0	...
2188728	  775.5	  604.6	 4764.0	...
MSG	2188729 0000 _ Number On
2188729	  775.4	  604.8	 4764.0	...
2188730	  775.3	  605.0	 4765.0	...
2188731	  775.3	  604.8	 4766.0	...
2188732	  775.9	  604.6	 4767.0	...
2188733	  776.5	  604.4	 4768.0	...
2188734	  776.8	  604.6	 4767.0	...
2188735	  776.6	  604.8	 4765.0	...
2188736	  776.1	  605.0	 4767.0	...
2188737	  775.9	  605.1	 4770.0	...
2188738	  775.6	  605.2	 4775.0	...
2188739	  775.6	  605.3	 4777.0	...
2188740	  775.7	  605.4	 4778.0	...
2188741	  775.9	  605.4	 4776.0	...
2188742	  776.1	  605.2	 4775.0	...
2188743	  776.2	  605.1	 4774.0	...
2188744	  776.2	  604.7	 4774.0	...
2188745	  776.3	  604.2	 4773.0	...
2188746	  776.1	  603.9	 4771.0	...
2188747	  776.0	  604.0	 4771.0	...
2188748	  775.9	  604.3	 4773.0	...
2188749	  775.9	  604.5	 4776.0	...
2188750	  775.8	  604.4	 4777.0	...
2188751	  775.6	  604.2	 4777.0	...
2188752	  775.4	  604.1	 4776.0	...
2188753	  775.4	  603.9	 4775.0	...
2188754	  775.4	  603.9	 4775.0	...
2188755	  775.3	  604.0	 4776.0	...
2188756	  775.5	  604.0	 4774.0	...
2188757	  775.8	  604.0	 4773.0	...
2188758	  776.0	  603.7	 4771.0	...
2188759	  776.1	  603.4	 4771.0	...
2188760	  776.1	  603.3	 4771.0	...
2188761	  775.9	  603.6	 4771.0	...
2188762	  775.8	  604.1	 4772.0	...
2188763	  775.6	  604.2	 4773.0	...
2188764	  775.5	  604.1	 4773.0	...
2188765	  775.4	  603.8	 4775.0	...
2188766	  775.5	  603.7	 4777.0	...
2188767	  775.5	  603.4	 4779.0	...
2188768	  775.3	  603.1	 4779.0	...
2188769	  775.2	  602.9	 4779.0	...
2188770	  775.2	  603.1	 4778.0	...
2188771	  775.2	  603.2	 4777.0	...
2188772	  775.5	  603.1	 4777.0	...
2188773	  775.7	  603.0	 4776.0	...
2188774	  776.0	  602.9	 4779.0	...
2188775	  775.9	  603.1	 4781.0	...
2188776	  775.9	  603.3	 4780.0	...
2188777	  775.9	  603.9	 4777.0	...
2188778	  775.9	  604.2	 4773.0	...
2188779	  775.9	  604.2	 4773.0	...
2188780	  775.9	  603.8	 4773.0	...
2188781	  775.9	  603.5	 4773.0	...
2188782	  775.9	  603.5	 4774.0	...
2188783	  775.8	  603.1	 4773.0	...
2188784	  775.7	  602.8	 4773.0	...
2188785	  775.7	  602.3	 4775.0	...
2188786	  775.7	  602.1	 4776.0	...
2188787	  775.8	  602.0	 4778.0	...
2188788	  775.8	  602.0	 4778.0	...
2188789	  775.9	  602.0	 4775.0	...
2188790	  775.9	  602.1	 4773.0	...
2188791	  775.9	  602.2	 4771.0	...
2188792	  775.7	  602.4	 4772.0	...
2188793	  775.4	  602.4	 4772.0	...
2188794	  775.1	  602.3	 4772.0	...
2188795	  775.2	  602.2	 4773.0	...
2188796	  775.4	  602.1	 4773.0	...
2188797	  775.5	  601.8	 4774.0	...
2188798	  775.6	  601.5	 4775.0	...
2188799	  775.4	  601.2	 4775.0	...
2188800	  775.2	  601.2	 4775.0	...
2188801	  774.9	  601.1	 4774.0	...
2188802	  774.7	  601.1	 4773.0	...
2188803	  774.6	  601.0	 4771.0	...
2188804	  774.7	  601.0	 4769.0	...
2188805	  774.8	  601.1	 4768.0	...
2188806	  774.7	  601.3	 4771.0	...
2188807	  774.3	  601.6	 4773.0	...
2188808	  773.9	  601.6	 4774.0	...
2188809	  774.3	  601.6	 4772.0	...
2188810	  774.8	  601.5	 4771.0	...
2188811	  775.3	  601.5	 4773.0	...
2188812	  775.3	  601.4	 4773.0	...
2188813	  775.3	  601.4	 4774.0	...
2188814	  775.3	  601.3	 4774.0	...
2188815	  775.2	  601.1	 4775.0	...
2188816	  775.1	  600.8	 4776.0	...
2188817	  775.1	  600.6	 4776.0	...
2188818	  775.1	  600.5	 4776.0	...
2188819	  775.1	  600.4	 4776.0	...
2188820	  775.0	  600.4	 4776.0	...
2188821	  774.9	  600.6	 4776.0	...
2188822	  774.8	  600.7	 4776.0	...
2188823	  774.8	  600.7	 4776.0	...
2188824	  774.8	  600.7	 4775.0	...
2188825	  774.8	  600.6	 4774.0	...
2188826	  774.8	  600.6	 4771.0	...
2188827	  774.7	  600.6	 4770.0	...
2188828	  774.6	  600.6	 4769.0	...
2188829	  774.9	  600.4	 4769.0	...
2188830	  775.2	  599.8	 4769.0	...
2188831	  775.4	  599.3	 4769.0	...
2188832	  775.2	  598.9	 4769.0	...
2188833	  775.1	  598.9	 4769.0	...
2188834	  775.2	  598.9	 4769.0	...
2188835	  775.2	  598.8	 4770.0	...
2188836	  775.1	  598.7	 4772.0	...
2188837	  774.9	  598.7	 4774.0	...
2188838	  774.6	  598.6	 4774.0	...
2188839	  774.6	  598.5	 4774.0	...
2188840	  774.7	  598.3	 4773.0	...
2188841	  774.8	  598.2	 4773.0	...
2188842	  774.6	  598.3	 4773.0	...
2188843	  774.3	  598.5	 4772.0	...
2188844	  774.3	  598.6	 4770.0	...
2188845	  774.6	  598.7	 4769.0	...
2188846	  774.8	  598.7	 4769.0	...
2188847	  774.7	  598.4	 4770.0	...
2188848	  774.7	  598.0	 4771.0	...
2188849	  774.7	  597.6	 4771.0	...
2188850	  774.9	  597.6	 4770.0	...
2188851	  774.8	  597.7	 4770.0	...
2188852	  774.5	  597.8	 4771.0	...
2188853	  774.2	  597.8	 4773.0	...
2188854	  774.0	  597.7	 4774.0	...
2188855	  773.9	  597.5	 4775.0	...
2188856	  773.9	  597.3	 4775.0	...
2188857	  774.0	  597.0	 4772.0	...
2188858	  774.2	  597.3	 4767.0	...
2188859	  774.3	  597.8	 4763.0	...
2188860	  774.4	  598.4	 4761.0	...
2188861	  774.4	  598.5	 4761.0	...
2188862	  774.4	  598.1	 4764.0	...
2188863	  774.3	  597.6	 4768.0	...
2188864	  774.1	  597.0	 4772.0	...
2188865	  774.1	  596.9	 4770.0	...
2188866	  774.0	  596.6	 4767.0	...
2188867	  774.0	  596.3	 4765.0	...
2188868	  774.0	  596.0	 4765.0	...
2188869	  774.1	  596.4	 4765.0	...
2188870	  774.1	  596.8	 4765.0	...
2188871	  773.8	  596.9	 4765.0	...
2188872	  773.3	  596.4	 4764.0	...
2188873	  773.1	  595.8	 4763.0	...
2188874	  773.4	  595.5	 4763.0	...
2188875	  773.6	  595.2	 4763.0	...
2188876	  773.5	  595.0	 4762.0	...
2188877	  773.3	  594.8	 4761.0	...
2188878	  773.1	  594.9	 4761.0	...
2188879	  773.2	  595.0	 4761.0	...
2188880	  773.3	  595.1	 4761.0	...
2188881	  773.5	  595.3	 4760.0	...
2188882	  773.4	  595.3	 4759.0	...
2188883	  773.3	  595.3	 4758.0	...
2188884	  773.2	  595.2	 4758.0	...
2188885	  773.1	  595.3	 4757.0	...
2188886	  773.2	  595.3	 4759.0	...
2188887	  773.3	  595.5	 4760.0	...
2188888	  773.3	  595.6	 4762.0	...
2188889	  773.3	  595.8	 4763.0	...
2188890	  773.2	  595.6	 4763.0	...
2188891	  773.0	  595.3	 4764.0	...
2188892	  772.9	  594.7	 4763.0	...
2188893	  772.8	  594.4	 4761.0	...
2188894	  772.7	  594.1	 4759.0	...
2188895	  772.7	  594.3	 4758.0	...
2188896	  772.7	  594.4	 4757.0	...
2188897	  772.6	  594.5	 4756.0	...
2188898	  772.6	  594.5	 4756.0	...
2188899	  772.5	  594.5	 4756.0	...
2188900	  772.5	  594.5	 4755.0	...
2188901	  772.5	  594.4	 4755.0	...
2188902	  772.6	  594.4	 4755.0	...
2188903	  772.7	  594.6	 4756.0	...
2188904	  772.8	  594.8	 4757.0	...
2188905	  772.7	  594.8	 4757.0	...
2188906	  772.6	  594.9	 4757.0	...
2188907	  772.6	  594.8	 4757.0	...
2188908	  772.6	  594.6	 4755.0	...
2188909	  772.6	  594.7	 4753.0	...
2188910	  772.6	  595.0	 4751.0	...
2188911	  772.6	  595.0	 4749.0	...
2188912	  772.6	  594.7	 4752.0	...
2188913	  772.6	  594.5	 4754.0	...
2188914	  772.7	  594.5	 4754.0	...
2188915	  772.7	  594.5	 4751.0	...
2188916	  772.9	  594.5	 4748.0	...
2188917	  773.1	  594.5	 4749.0	...
2188918	  773.4	  594.6	 4750.0	...
2188919	  773.4	  594.4	 4751.0	...
2188920	  773.3	  594.1	 4748.0	...
2188921	  773.3	  593.9	 4745.0	...
2188922	  773.3	  594.3	 4741.0	...
2188923	  773.6	  594.8	 4740.0	...
2188924	  773.7	  595.2	 4740.0	...
2188925	  773.9	  595.1	 4737.0	...
2188926	  773.8	  594.8	 4734.0	...
2188927	  773.5	  594.5	 4732.0	...
2188928	  773.3	  594.5	 4734.0	...
2188929	  773.0	  594.6	 4736.0	...
2188930	  773.1	  594.6	 4736.0	...
2188931	  773.2	  594.5	 4736.0	...
2188932	  773.3	  594.6	 4736.0	...
2188933	  773.5	  594.8	 4736.0	...
2188934	  773.6	  595.0	 4735.0	...
2188935	  773.7	  595.1	 4731.0	...
2188936	  773.8	  595.1	 4728.0	...
2188937	  773.6	  594.7	 4727.0	...
2188938	  773.5	  594.3	 4728.0	...
2188939	  773.4	  594.0	 4729.0	...
2188940	  773.2	  594.2	 4729.0	...
2188941	  773.1	  594.4	 4730.0	...
2188942	  773.1	  594.5	 4731.0	...
2188943	  773.1	  594.5	 4733.0	...
2188944	  773.2	  594.6	 4732.0	...
2188945	  773.2	  594.8	 4730.0	...
2188946	  773.2	  595.0	 4727.0	...
2188947	  773.4	  595.0	 4727.0	...
2188948	  773.6	  595.3	 4727.0	...
2188949	  773.9	  595.3	 4727.0	...
2188950	  773.9	  595.4	 4724.0	...
2188951	  773.9	  595.1	 4723.0	...
2188952	  774.0	  595.3	 4723.0	...
2188953	  774.2	  595.6	 4725.0	...
2188954	  774.1	  595.8	 4726.0	...
2188955	  774.0	  595.8	 4725.0	...
2188956	  773.9	  595.6	 4721.0	...
2188957	  773.8	  595.4	 4719.0	...
2188958	  773.8	  595.1	 4719.0	...
2188959	  773.7	  595.1	 4721.0	...
2188960	  773.6	  595.1	 4723.0	...
2188961	  773.6	  595.2	 4723.0	...
2188962	  773.6	  595.2	 4723.0	...
2188963	  773.9	  595.7	 4723.0	...
2188964	  774.2	  596.2	 4720.0	...
2188965	  774.4	  596.6	 4718.0	...
2188966	  774.5	  596.5	 4715.0	...
2188967	  774.6	  596.4	 4717.0	...
2188968	  774.6	  596.3	 4718.0	...
2188969	  774.6	  596.3	 4719.0	...
2188970	  774.6	  596.3	 4718.0	...
2188971	  774.6	  596.1	 4716.0	...
2188972	  774.5	  595.9	 4714.0	...
2188973	  774.6	  595.6	 4714.0	...
2188974	  774.7	  595.3	 4715.0	...
2188975	  774.8	  595.1	 4717.0	...
2188976	  774.6	  595.6	 4718.0	...
2188977	  774.5	  596.1	 4717.0	...
2188978	  774.4	  596.4	 4714.0	...
2188979	  774.5	  596.3	 4713.0	...
2188980	  774.2	  596.4	 4713.0	...
2188981	  774.0	  596.7	 4714.0	...
2188982	  773.7	  597.0	 4714.0	...
2188983	  773.8	  597.0	 4715.0	...
2188984	  774.0	  597.1	 4715.0	...
2188985	  774.1	  597.1	 4715.0	...
2188986	  773.9	  596.9	 4715.0	...
2188987	  773.5	  596.7	 4717.0	...
2188988	  772.7	  596.4	 4719.0	...
2188989	  772.1	  596.1	 4718.0	...
2188990	  770.3	  595.9	 4714.0	...
2188991	  768.2	  595.9	 4710.0	...
2188992	  765.8	  596.0	 4710.0	...
2188993	  763.9	  596.0	 4709.0	...
2188994	  762.6	  595.9	 4710.0	...
2188995	  761.7	  595.0	 4712.0	...
2188996	  761.4	  594.2	 4713.0	...
2188997	  761.4	  593.4	 4713.0	...
2188998	  761.5	  593.5	 4711.0	...
2188999	  761.9	  592.9	 4710.0	...
2189000	  762.4	  592.2	 4709.0	...
2189001	  763.3	  591.4	 4708.0	...
2189002	  764.4	  591.0	 4709.0	...
2189003	  765.9	  590.6	 4710.0	...
2189004	  767.4	  590.2	 4709.0	...
2189005	  768.1	  589.8	 4708.0	...
2189006	  768.5	  590.0	 4704.0	...
2189007	  768.6	  590.5	 4701.0	...
2189008	  768.9	  590.9	 4699.0	...
2189009	  769.0	  590.9	 4699.0	...
2189010	  769.0	  591.0	 4699.0	...
2189011	  768.9	  591.4	 4699.0	...
2189012	  768.8	  591.8	 4699.0	...
2189013	  768.8	  591.8	 4699.0	...
2189014	  769.1	  591.5	 4700.0	...
2189015	  769.4	  591.4	 4701.0	...
2189016	  769.8	  591.4	 4703.0	...
2189017	  769.7	  591.5	 4704.0	...
2189018	  769.7	  591.5	 4704.0	...
2189019	  769.6	  591.6	 4704.0	...
2189020	  769.4	  591.8	 4703.0	...
2189021	  769.3	  591.9	 4701.0	...
2189022	  769.2	  591.9	 4699.0	...
2189023	  769.0	  592.0	 4698.0	...
2189024	  768.8	  592.1	 4698.0	...
2189025	  768.6	  592.3	 4698.0	...
2189026	  768.7	  592.3	 4698.0	...
2189027	  768.9	  592.3	 4698.0	...
2189028	  769.0	  592.3	 4698.0	...
2189029	  769.0	  592.3	 4693.0	...
2189030	  768.9	  592.3	 4689.0	...
MSG	2189031 0000 _ Number Off
2189031	  768.9	  592.3	 4686.0	...
2189032	  768.9	  592.2	 4687.0	...
2189033	  768.8	  592.1	 4689.0	...
2189034	  768.8	  592.0	 4692.0	...
2189035	  768.3	  592.2	 4692.0	...
2189036	  767.9	  592.6	 4693.0	...
2189037	  767.6	  593.0	 4692.0	...
2189038	  767.7	  593.0	 4691.0	...
2189039	  767.7	  593.0	 4690.0	...
2189040	  767.8	  593.1	 4689.0	...
2189041	  767.9	  593.2	 4690.0	...
2189042	  767.9	  593.5	 4691.0	...
2189043	  768.2	  593.7	 4691.0	...
2189044	  768.4	  593.9	 4691.0	...
2189045	  768.6	  593.9	 4689.0	...
2189046	  768.4	  594.0	 4689.0	...
2189047	  768.3	  593.6	 4689.0	...
2189048	  768.1	  593.1	 4690.0	...
2189049	  767.9	  592.7	 4691.0	...
2189050	  767.9	  592.7	 4691.0	...
2189051	  768.0	  592.7	 4692.0	...
2189052	  768.5	  592.8	 4692.0	...
2189053	  768.9	  592.8	 4692.0	...
2189054	  769.4	  592.8	 4691.0	...
2189055	  769.6	  592.7	 4690.0	...
2189056	  769.6	  592.6	 4690.0	...
2189057	  769.5	  592.8	 4689.0	...
2189058	  769.4	  592.9	 4691.0	...
2189059	  769.4	  593.0	 4693.0	...
2189060	  769.4	  593.1	 4694.0	...
2189061	  769.3	  593.2	 4691.0	...
2189062	  769.5	  593.2	 4689.0	...
2189063	  769.8	  593.3	 4689.0	...
2189064	  770.0	  593.5	 4687.0	...
2189065	  770.0	  593.7	 4685.0	...
2189066	  770.0	  594.5	 4682.0	...
2189067	  770.0	  595.3	 4681.0	...
2189068	  769.9	  595.6	 4681.0	...
2189069	  770.0	  595.1	 4683.0	...
2189070	  770.0	  594.5	 4686.0	...
2189071	  770.0	  594.5	 4689.0	...
2189072	  769.9	  594.7	 4690.0	...
2189073	  769.9	  595.4	 4689.0	...
2189074	  770.1	  596.2	 4687.0	...
2189075	  770.3	  596.8	 4684.0	...
2189076	  770.3	  597.0	 4684.0	...
2189077	  770.3	  597.0	 4682.0	...
2189078	  770.2	  597.1	 4679.0	...
2189079	  770.2	  597.2	 4679.0	...
2189080	  770.2	  596.9	 4681.0	...
2189081	  770.1	  596.6	 4683.0	...
2189082	  770.2	  596.9	 4682.0	...
2189083	  770.3	  597.6	 4681.0	...
2189084	  770.3	  597.9	 4680.0	...
2189085	  770.4	  597.6	 4680.0	...
2189086	  770.6	  597.7	 4679.0	...
2189087	  770.9	  598.2	 4679.0	...
2189088	  771.1	  598.6	 4679.0	...
2189089	  771.1	  598.6	 4679.0	...
2189090	  771.1	  598.6	 4678.0	...
2189091	  771.3	  598.6	 4677.0	...
2189092	  771.6	  598.6	 4676.0	...
2189093	  771.7	  599.0	 4675.0	...
2189094	  771.4	  599.4	 4679.0	...
2189095	  771.3	  599.8	 4682.0	...
2189096	  771.4	  600.1	 4684.0	...
2189097	  771.5	  600.4	 4680.0	...
2189098	  771.4	  600.7	 4676.0	...
2189099	  771.3	  601.0	 4674.0	...
2189100	  771.3	  601.3	 4674.0	...
2189101	  771.2	  601.6	 4672.0	...
2189102	  771.2	  601.7	 4671.0	...
2189103	  771.3	  601.7	 4673.0	...
2189104	  771.2	  602.1	 4676.0	...
2189105	  771.1	  602.4	 4679.0	...
2189106	  771.1	  602.7	 4680.0	...
2189107	  771.2	  602.6	 4680.0	...
2189108	  771.3	  603.0	 4677.0	...
2189109	  771.4	  603.7	 4673.0	...
2189110	  771.4	  604.5	 4668.0	...
2189111	  771.4	  604.9	 4668.0	...
2189112	  771.8	  605.0	 4668.0	...
2189113	  772.1	  605.0	 4668.0	...
2189114	  772.4	  605.2	 4667.0	...
2189115	  772.3	  605.5	 4669.0	...
2189116	  772.3	  606.0	 4669.0	...
2189117	  772.3	  606.3	 4670.0	...
2189118	  772.2	  606.5	 4669.0	...
2189119	  772.0	  606.6	 4670.0	...
2189120	  771.9	  607.5	 4668.0	...
2189121	  772.2	  608.4	 4667.0	...
2189122	  772.6	  609.4	 4665.0	...
2189123	  772.7	  610.0	 4664.0	...
2189124	  772.4	  610.6	 4664.0	...
2189125	  772.4	  611.3	 4662.0	...
2189126	  772.6	  611.8	 4660.0	...
2189127	  772.8	  612.2	 4659.0	...
2189128	  772.9	  612.9	 4659.0	...
2189129	  773.0	  613.3	 4659.0	...
2189130	  773.1	  613.6	 4658.0	...
2189131	  773.2	  613.7	 4658.0	...
2189132	  773.0	  613.8	 4659.0	...
2189133	  772.7	  613.9	 4660.0	...
2189134	  772.5	  613.9	 4660.0	...
2189135	  772.4	  613.9	 4658.0	...
2189136	  772.5	  614.0	 4655.0	...
2189137	  772.6	  614.3	 4655.0	...
2189138	  772.6	  614.8	 4656.0	...
2189139	  772.7	  615.1	 4654.0	...
2189140	  772.7	  615.4	 4650.0	...
2189141	  772.6	  615.4	 4647.0	...
2189142	  772.6	  615.9	 4648.0	...
2189143	  772.6	  616.4	 4649.0	...
2189144	  772.7	  617.1	 4649.0	...
2189145	  772.7	  617.4	 4648.0	...
2189146	  772.6	  617.7	 4644.0	...
2189147	  772.4	  618.0	 4641.0	...
2189148	  772.2	  618.4	 4639.0	...
2189149	  772.1	  618.8	 4640.0	...
2189150	  772.0	  618.9	 4640.0	...
2189151	  771.9	  619.0	 4640.0	...
2189152	  771.9	  619.2	 4640.0	...
2189153	  771.8	  619.5	 4639.0	...
2189154	  771.8	  619.8	 4637.0	...
2189155	  771.8	  619.9	 4635.0	...
2189156	  772.0	  620.0	 4633.0	...
2189157	  772.4	  620.0	 4632.0	...
2189158	  772.8	  620.5	 4630.0	...
2189159	  773.0	  621.2	 4630.0	...
2189160	  773.0	  621.9	 4630.0	...
2189161	  773.0	  621.9	 4630.0	...
2189162	  773.1	  622.0	 4631.0	...
2189163	  773.1	  622.0	 4631.0	...
2189164	  773.2	  622.0	 4629.0	...
2189165	  772.9	  622.1	 4627.0	...
2189166	  772.6	  622.1	 4626.0	...
2189167	  772.3	  622.1	 4627.0	...
2189168	  772.4	  622.0	 4627.0	...
2189169	  772.5	  622.0	 4627.0	...
2189170	  772.6	  622.6	 4627.0	...
2189171	  772.9	  623.1	 4626.0	...
2189172	  773.3	  623.7	 4626.0	...
2189173	  773.6	  623.5	 4626.0	...
2189174	  773.7	  623.6	 4626.0	...
2189175	  773.5	  623.7	 4627.0	...
2189176	  773.2	  623.9	 4627.0	...
2189177	  772.7	  623.9	 4628.0	...
2189178	  772.6	  624.0	 4629.0	...
2189179	  772.6	  624.2	 4630.0	...
2189180	  772.7	  624.1	 4631.0	...
2189181	  772.7	  623.8	 4632.0	...
2189182	  772.8	  624.0	 4631.0	...
2189183	  772.8	  624.3	 4631.0	...
2189184	  772.9	  624.6	 4631.0	...
2189185	  772.9	  624.5	 4630.0	...
2189186	  772.9	  624.4	 4630.0	...
2189187	  772.9	  624.3	 4630.0	...
2189188	  772.9	  624.3	 4629.0	...
2189189	  772.9	  624.2	 4629.0	...
2189190	  772.9	  624.5	 4629.0	...
2189191	  772.9	  624.7	 4629.0	...
2189192	  772.9	  624.9	 4629.0	...
2189193	  772.9	  624.9	 4629.0	...
2189194	  772.9	  624.8	 4629.0	...
2189195	  772.8	  624.8	 4627.0	...
2189196	  772.8	  624.8	 4624.0	...
2189197	  772.9	  624.5	 4625.0	...
2189198	  773.0	  624.0	 4628.0	...
2189199	  772.9	  623.5	 4630.0	...
2189200	  772.8	  623.6	 4627.0	...
2189201	  772.6	  624.0	 4625.0	...
2189202	  772.5	  624.6	 4624.0	...
2189203	  772.4	  624.7	 4625.0	...
2189204	  772.5	  624.9	 4624.0	...
2189205	  772.5	  624.9	 4620.0	...
2189206	  772.5	  624.7	 4616.0	...
2189207	  772.5	  624.3	 4613.0	...
2189208	  772.5	  623.8	 4616.0	...
2189209	  772.8	  623.6	 4620.0	...
2189210	  773.1	  623.9	 4623.0	...
2189211	  773.3	  624.9	 4623.0	...
2189212	  773.0	  625.9	 4623.0	...
2189213	  772.7	  626.1	 4623.0	...
2189214	  772.6	  626.0	 4623.0	...
2189215	  772.8	  625.8	 4623.0	...
2189216	  773.0	  625.8	 4622.0	...
2189217	  773.0	  625.8	 4623.0	...
2189218	  773.1	  625.8	 4623.0	...
2189219	  773.3	  625.7	 4621.0	...
2189220	  773.4	  625.6	 4619.0	...
2189221	  773.4	  625.5	 4616.0	...
2189222	  773.3	  625.5	 4615.0	...
2189223	  773.2	  625.1	 4615.0	...
2189224	  773.2	  624.8	 4617.0	...
2189225	  773.2	  624.4	 4618.0	...
2189226	  773.3	  624.5	 4618.0	...
2189227	  773.3	  624.7	 4617.0	...
2189228	  773.3	  625.2	 4616.0	...
2189229	  773.2	  625.6	 4616.0	...
2189230	  773.2	  626.0	 4616.0	...
2189231	  773.2	  626.2	 4616.0	...
2189232	  773.2	  626.3	 4616.0	...
2189233	  773.0	  626.3	 4618.0	...
2189234	  772.8	  626.4	 4619.0	...
2189235	  772.9	  626.3	 4621.0	...
2189236	  773.2	  626.2	 4621.0	...
2189237	  773.3	  626.1	 4623.0	...
2189238	  773.1	  626.2	 4623.0	...
2189239	  773.0	  626.3	 4623.0	...
2189240	  773.1	  626.3	 4622.0	...
2189241	  773.0	  626.4	 4621.0	...
2189242	  772.8	  626.4	 4620.0	...
2189243	  772.7	  626.5	 4619.0	...
2189244	  772.9	  626.6	 4618.0	...
MSG	2189245 0000 _ Number On
2189245	  773.1	  627.0	 4619.0	...
2189246	  773.2	  627.5	 4620.0	...
2189247	  772.8	  627.7	 4622.0	...
2189248	  772.4	  627.4	 4624.0	...
2189249	  772.5	  627.1	 4625.0	...
2189250	  772.9	  627.0	 4626.0	...
2189251	  772.8	  627.1	 4621.0	...
2189252	  772.4	  627.2	 4615.0	...
2189253	  772.2	  627.2	 4609.0	...
2189254	  772.3	  627.0	 4609.0	...
2189255	  772.5	  626.8	 4611.0	...
2189256	  772.3	  626.8	 4615.0	...
2189257	  772.3	  626.9	 4618.0	...
2189258	  772.6	  626.7	 4620.0	...
2189259	  772.9	  626.4	 4623.0	...
2189260	  773.2	  625.8	 4625.0	...
2189261	  773.1	  625.6	 4624.0	...
2189262	  773.0	  625.4	 4624.0	...
2189263	  773.0	  625.6	 4624.0	...
2189264	  772.9	  625.9	 4625.0	...
2189265	  772.9	  625.7	 4625.0	...
2189266	  772.6	  625.5	 4625.0	...
2189267	  772.3	  625.4	 4624.0	...
2189268	  772.1	  625.5	 4624.0	...
2189269	  772.3	  625.6	 4623.0	...
2189270	  772.6	  625.9	 4623.0	...
2189271	  772.7	  626.2	 4623.0	...
2189272	  772.9	  626.4	 4623.0	...
2189273	  772.9	  626.2	 4623.0	...
2189274	  773.1	  626.0	 4623.0	...
2189275	  773.2	  626.1	 4623.0	...
2189276	  773.3	  626.1	 4623.0	...
2189277	  773.2	  626.3	 4624.0	...
2189278	  773.2	  626.4	 4625.0	...
2189279	  773.1	  626.5	 4626.0	...
2189280	  773.1	  626.6	 4624.0	...
2189281	  773.2	  626.6	 4622.0	...
2189282	  773.2	  626.6	 4622.0	...
2189283	  773.4	  626.4	 4625.0	...
2189284	  773.6	  626.2	 4627.0	...
2189285	  773.4	  626.1	 4627.0	...
2189286	  773.1	  626.1	 4627.0	...
2189287	  772.9	  626.2	 4626.0	...
2189288	  772.9	  626.2	 4625.0	...
2189289	  773.0	  626.2	 4627.0	...
2189290	  772.9	  626.2	 4630.0	...
2189291	  772.9	  626.4	 4634.0	...
2189292	  773.0	  626.0	 4634.0	...
2189293	  773.0	  625.4	 4634.0	...
2189294	  773.1	  624.7	 4635.0	...
2189295	  773.1	  624.4	 4635.0	...
2189296	  773.1	  624.2	 4635.0	...
2189297	  773.1	  624.1	 4634.0	...
2189298	  773.1	  624.0	 4634.0	...
2189299	  773.2	  624.0	 4635.0	...
2189300	  773.1	  624.1	 4636.0	...
2189301	  773.0	  624.2	 4636.0	...
2189302	  773.2	  624.2	 4636.0	...
2189303	  773.5	  623.7	 4636.0	...
2189304	  773.8	  623.3	 4636.0	...
2189305	  773.9	  622.9	 4636.0	...
2189306	  773.9	  622.9	 4639.0	...
2189307	  774.0	  622.8	 4642.0	...
2189308	  773.9	  622.6	 4645.0	...
2189309	  773.6	  622.4	 4642.0	...
2189310	  773.3	  622.3	 4641.0	...
2189311	  773.1	  622.2	 4641.0	...
2189312	  773.1	  622.1	 4643.0	...
2189313	  773.1	  622.2	 4644.0	...
2189314	  773.3	  622.2	 4644.0	...
2189315	  773.5	  622.1	 4643.0	...
2189316	  773.6	  622.0	 4643.0	...
2189317	  773.7	  622.0	 4644.0	...
2189318	  773.8	  622.1	 4645.0	...
2189319	  773.8	  622.1	 4644.0	...
2189320	  773.9	  621.9	 4643.0	...
2189321	  773.8	  622.1	 4641.0	...
2189322	  773.9	  622.3	 4643.0	...
2189323	  774.0	  622.5	 4645.0	...
2189324	  774.0	  622.4	 4647.0	...
2189325	  774.0	  622.5	 4646.0	...
2189326	  774.1	  622.8	 4646.0	...
2189327	  774.1	  623.1	 4647.0	...
2189328	  774.0	  623.3	 4647.0	...
2189329	  774.0	  623.2	 4647.0	...
2189330	  774.2	  623.0	 4644.0	...
2189331	  774.4	  622.9	 4642.0	...
2189332	  774.4	  623.0	 4641.0	...
2189333	  774.4	  623.2	 4641.0	...
2189334	  774.6	  623.4	 4640.0	...
2189335	  775.0	  623.3	 4639.0	...
2189336	  775.3	  622.9	 4639.0	...
2189337	  775.0	  622.7	 4638.0	...
2189338	  774.7	  622.7	 4639.0	...
2189339	  774.9	  622.6	 4641.0	...
2189340	  775.4	  622.5	 4640.0	...
2189341	  775.6	  622.4	 4638.0	...
2189342	  775.4	  622.4	 4636.0	...
2189343	  775.2	  622.6	 4633.0	...
2189344	  775.2	  622.8	 4631.0	...
2189345	  775.2	  622.9	 4628.0	...
2189346	  775.1	  622.4	 4627.0	...
2189347	  775.1	  621.9	 4631.0	...
2189348	  775.1	  621.5	 4636.0	...
2189349	  775.2	  621.6	 4640.0	...
2189350	  775.1	  621.5	 4640.0	...
2189351	  775.0	  621.3	 4638.0	...
2189352	  774.9	  620.9	 4638.0	...
2189353	  774.7	  620.4	 4638.0	...
2189354	  774.8	  620.0	 4638.0	...
2189355	  775.1	  619.7	 4637.0	...
2189356	  775.3	  619.1	 4637.0	...
2189357	  775.3	  618.6	 4637.0	...
2189358	  775.3	  618.3	 4635.0	...
2189359	  775.2	  618.3	 4634.0	...
2189360	  775.4	  618.0	 4632.0	...
2189361	  775.7	  617.6	 4633.0	...
2189362	  775.9	  617.5	 4635.0	...
2189363	  775.9	  617.8	 4636.0	...
2189364	  776.0	  618.3	 4637.0	...
2189365	  776.0	  618.8	 4636.0	...
2189366	  776.1	  619.0	 4635.0	...
2189367	  776.0	  618.8	 4633.0	...
2189368	  776.0	  618.7	 4634.0	...
2189369	  776.0	  618.6	 4634.0	...
2189370	  776.0	  618.7	 4634.0	...
2189371	  776.2	  618.4	 4634.0	...
2189372	  776.3	  618.2	 4636.0	...
2189373	  776.4	  618.0	 4637.0	...
2189374	  776.3	  618.0	 4638.0	...
2189375	  776.3	  618.1	 4639.0	...
2189376	  776.2	  618.3	 4640.0	...
2189377	  776.4	  618.4	 4642.0	...
2189378	  776.5	  618.6	 4642.0	...
2189379	  776.6	  618.6	 4642.0	...
2189380	  776.6	  618.7	 4642.0	...
2189381	  776.6	  618.6	 4642.0	...
2189382	  776.6	  618.7	 4641.0	...
2189383	  776.5	  618.8	 4640.0	...
2189384	  776.6	  619.0	 4639.0	...
2189385	  776.7	  619.2	 4638.0	...
2189386	  776.8	  619.2	 4638.0	...
2189387	  776.8	  618.9	 4640.0	...
2189388	  776.7	  618.4	 4641.0	...
2189389	  776.8	  618.0	 4641.0	...
2189390	  777.0	  617.7	 4643.0	...
2189391	  777.2	  617.7	 4645.0	...
2189392	  777.2	  617.8	 4644.0	...
2189393	  777.2	  617.9	 4640.0	...
2189394	  777.4	  618.0	 4637.0	...
2189395	  777.5	  618.0	 4638.0	...
2189396	  777.2	  618.2	 4639.0	...
2189397	  776.8	  617.9	 4641.0	...
2189398	  776.8	  617.7	 4641.0	...
2189399	  777.1	  617.4	 4642.0	...
2189400	  777.4	  617.5	 4642.0	...
2189401	  777.2	  617.6	 4641.0	...
2189402	  777.0	  617.6	 4641.0	...
2189403	  776.9	  617.5	 4641.0	...
2189404	  776.9	  617.3	 4642.0	...
2189405	  776.9	  617.1	 4642.0	...
2189406	  776.8	  617.0	 4641.0	...
2189407	  776.8	  617.1	 4639.0	...
2189408	  776.8	  617.1	 4637.0	...
2189409	  777.3	  616.7	 4637.0	...
2189410	  777.8	  616.2	 4640.0	...
2189411	  778.4	  615.8	 4644.0	...
2189412	  778.5	  615.9	 4648.0	...
2189413	  778.6	  615.9	 4648.0	...
2189414	  778.7	  615.9	 4648.0	...
2189415	  778.8	  615.8	 4647.0	...
2189416	  778.9	  615.7	 4647.0	...
2189417	  778.7	  615.7	 4646.0	...
2189418	  778.6	  615.8	 4645.0	...
2189419	  778.4	  615.8	 4644.0	...
2189420	  778.1	  615.4	 4645.0	...
2189421	  777.5	  615.0	 4645.0	...
2189422	  777.1	  614.5	 4645.0	...
2189423	  777.2	  614.3	 4645.0	...
2189424	  777.6	  614.1	 4646.0	...
2189425	  778.1	  613.9	 4646.0	...
2189426	  778.3	  613.9	 4646.0	...
2189427	  778.5	  613.9	 4646.0	...
2189428	  778.5	  614.0	 4647.0	...
2189429	  778.5	  614.0	 4646.0	...
2189430	  778.5	  614.0	 4645.0	...
2189431	  778.5	  613.9	 4646.0	...
2189432	  778.3	  613.7	 4649.0	...
2189433	  778.2	  613.6	 4652.0	...
2189434	  778.2	  613.5	 4652.0	...
2189435	  778.3	  613.5	 4652.0	...
2189436	  778.3	  613.6	 4653.0	...
2189437	  778.3	  613.5	 4653.0	...
2189438	  778.4	  613.4	 4653.0	...
2189439	  778.5	  613.3	 4654.0	...
2189440	  778.5	  613.3	 4655.0	...
2189441	  778.5	  613.2	 4655.0	...
2189442	  778.4	  613.1	 4655.0	...
2189443	  778.4	  613.3	 4655.0	...
2189444	  778.3	  613.5	 4657.0	...
2189445	  778.5	  613.7	 4657.0	...
2189446	  778.7	  613.6	 4657.0	...
2189447	  778.5	  613.3	 4657.0	...
2189448	  778.2	  613.2	 4658.0	...
2189449	  778.1	  613.3	 4658.0	...
2189450	  778.4	  613.4	 4659.0	...
2189451	  778.8	  613.6	 4659.0	...
2189452	  778.8	  613.7	 4657.0	...
2189453	  778.8	  613.7	 4656.0	...
2189454	  778.8	  613.6	 4654.0	...
2189455	  778.7	  613.6	 4653.0	...
2189456	  778.9	  613.5	 4654.0	...
2189457	  779.0	  613.6	 4656.0	...
2189458	  779.3	  613.8	 4658.0	...
2189459	  779.5	  614.0	 4659.0	...
2189460	  779.6	  614.2	 4659.0	...
2189461	  779.5	  614.2	 4658.0	...
2189462	  779.1	  614.4	 4657.0	...
2189463	  778.7	  614.7	 4655.0	...
2189464	  778.4	  615.0	 4651.0	...
2189465	  778.5	  614.9	 4646.0	...
2189466	  778.6	  614.8	 4643.0	...
2189467	  778.6	  614.6	 4644.0	...
2189468	  778.8	  614.4	 4644.0	...
2189469	  779.0	  614.1	 4644.0	...
2189470	  779.2	  613.9	 4643.0	...
2189471	  779.3	  613.9	 4645.0	...
2189472	  779.3	  613.9	 4647.0	...
2189473	  779.4	  613.9	 4650.0	...
2189474	  779.5	  614.0	 4650.0	...
2189475	  779.8	  614.0	 4650.0	...
2189476	  780.0	  613.9	 4651.0	...
2189477	  780.2	  613.6	 4653.0	...
2189478	  780.2	  613.5	 4654.0	...
2189479	  779.8	  613.6	 4651.0	...
2189480	  779.4	  613.9	 4647.0	...
2189481	  779.0	  614.1	 4645.0	...
2189482	  779.1	  614.2	 4647.0	...
2189483	  779.1	  614.5	 4647.0	...
2189484	  779.2	  615.0	 4645.0	...
2189485	  779.3	  615.4	 4642.0	...
2189486	  779.4	  615.5	 4642.0	...
2189487	  779.2	  615.6	 4642.0	...
2189488	  778.9	  615.8	 4644.0	...
2189489	  778.7	  616.0	 4647.0	...
2189490	  778.7	  616.0	 4650.0	...
2189491	  778.8	  616.0	 4650.0	...
2189492	  778.7	  616.1	 4651.0	...
2189493	  778.7	  616.6	 4653.0	...
2189494	  778.7	  617.2	 4654.0	...
2189495	  778.8	  617.6	 4654.0	...
2189496	  778.8	  617.7	 4654.0	...
2189497	  778.7	  617.6	 4653.0	...
2189498	  778.9	  617.3	 4651.0	...
2189499	  779.3	  617.0	 4650.0	...
2189500	  779.7	  616.8	 4649.0	...
2189501	  780.0	  617.1	 4650.0	...
2189502	  780.1	  617.4	 4652.0	...
2189503	  780.0	  617.8	 4654.0	...
2189504	  779.7	  617.8	 4654.0	...
2189505	  779.4	  617.6	 4654.0	...
2189506	  779.8	  616.9	 4654.0	...
2189507	  780.3	  616.2	 4654.0	...
2189508	  780.6	  615.8	 4655.0	...
2189509	  780.3	  615.8	 4655.0	...
2189510	  780.0	  615.9	 4656.0	...
2189511	  779.8	  616.0	 4657.0	...
2189512	  779.8	  616.3	 4658.0	...
2189513	  779.9	  616.6	 4659.0	...
2189514	  779.9	  616.9	 4658.0	...
2189515	  780.0	  617.0	 4658.0	...
2189516	  780.1	  617.1	 4657.0	...
2189517	  780.3	  617.0	 4656.0	...
2189518	  780.3	  616.8	 4656.0	...
2189519	  780.3	  617.1	 4656.0	...
2189520	  780.3	  617.5	 4656.0	...
2189521	  780.2	  617.5	 4656.0	...
2189522	  780.1	  617.1	 4654.0	...
2189523	  780.1	  616.7	 4653.0	...
2189524	  780.2	  616.8	 4651.0	...
2189525	  780.4	  616.9	 4652.0	...
2189526	  780.6	  617.5	 4653.0	...
2189527	  780.6	  617.9	 4652.0	...
2189528	  780.5	  618.3	 4651.0	...
2189529	  780.4	  618.2	 4650.0	...
2189530	  780.3	  618.0	 4651.0	...
2189531	  780.2	  618.2	 4651.0	...
2189532	  780.0	  618.6	 4651.0	...
2189533	  779.9	  618.9	 4650.0	...
2189534	  779.9	  619.0	 4648.0	...
2189535	  780.0	  619.1	 4647.0	...
2189536	  780.2	  619.1	 4646.0	...
2189537	  780.4	  619.1	 4647.0	...
2189538	  780.4	  619.1	 4650.0	...
2189539	  780.3	  619.1	 4652.0	...
2189540	  780.3	  619.1	 4654.0	...
2189541	  780.2	  619.0	 4654.0	...
2189542	  780.2	  618.8	 4654.0	...
2189543	  780.1	  618.7	 4654.0	...
2189544	  780.1	  618.7	 4654.0	...
2189545	  780.2	  618.6	 4653.0	...
2189546	  780.3	  619.2	 4651.0	...
2189547	  780.5	  619.7	 4650.0	...
2189548	  780.9	  620.2	 4651.0	...
2189549	  781.3	  620.2	 4653.0	...
2189550	  781.6	  619.7	 4653.0	...
2189551	  781.1	  619.3	 4653.0	...
2189552	  780.6	  618.9	 4652.0	...
2189553	  780.1	  619.1	 4653.0	...
2189554	  779.9	  619.2	 4653.0	...
2189555	  779.9	  619.3	 4654.0	...
2189556	  779.9	  619.2	 4656.0	...
2189557	  779.8	  619.1	 4658.0	...
2189558	  779.8	  618.9	 4658.0	...
2189559	  780.0	  618.9	 4658.0	...
2189560	  780.5	  618.9	 4658.0	...
MSG	2189561 0000 _ Number Off
2189561	  781.0	  618.9	 4658.0	...
2189562	  781.3	  619.0	 4658.0	...
2189563	  781.3	  618.8	 4658.0	...
2189564	  781.3	  618.7	 4658.0	...
2189565	  781.3	  618.5	 4656.0	...
2189566	  781.3	  618.6	 4654.0	...
2189567	  780.9	  618.6	 4652.0	...
2189568	  780.5	  618.6	 4653.0	...
2189569	  780.2	  618.5	 4653.0	...
2189570	  780.3	  618.3	 4657.0	...
2189571	  780.4	  618.2	 4660.0	...
2189572	  780.6	  618.2	 4660.0	...
2189573	  780.7	  618.3	 4657.0	...
2189574	  780.9	  618.1	 4654.0	...
2189575	  780.9	  618.0	 4655.0	...
2189576	  781.0	  617.8	 4655.0	...
2189577	  780.9	  617.7	 4655.0	...
2189578	  781.0	  617.6	 4657.0	...
2189579	  781.0	  617.3	 4660.0	...
2189580	  781.0	  617.1	 4662.0	...
2189581	  781.0	  617.2	 4663.0	...
2189582	  781.1	  617.3	 4663.0	...
2189583	  781.3	  617.5	 4663.0	...
2189584	  781.3	  617.4	 4665.0	...
2189585	  781.2	  617.5	 4665.0	...
2189586	  780.9	  617.7	 4665.0	...
2189587	  780.6	  617.8	 4664.0	...
2189588	  780.4	  618.0	 4664.0	...
2189589	  780.6	  618.0	 4664.0	...
2189590	  780.7	  617.9	 4666.0	...
2189591	  780.9	  617.7	 4668.0	...
2189592	  780.8	  617.3	 4670.0	...
2189593	  780.8	  617.2	 4670.0	...
2189594	  780.8	  617.0	 4670.0	...
2189595	  780.8	  617.6	 4669.0	...
2189596	  780.8	  618.0	 4669.0	...
2189597	  780.8	  618.7	 4667.0	...
2189598	  780.8	  618.8	 4665.0	...
2189599	  780.8	  619.0	 4663.0	...
2189600	  780.9	  619.1	 4663.0	...
2189601	  780.9	  619.3	 4667.0	...
2189602	  780.9	  619.6	 4671.0	...
2189603	  780.8	  619.7	 4674.0	...
2189604	  780.7	  619.8	 4673.0	...
2189605	  780.7	  619.9	 4671.0	...
2189606	  780.8	  619.9	 4671.0	...
2189607	  781.0	  619.9	 4671.0	...
2189608	  781.1	  620.0	 4674.0	...
2189609	  781.0	  620.3	 4676.0	...
2189610	  781.0	  620.7	 4677.0	...
2189611	  781.0	  621.0	 4675.0	...
2189612	  780.6	  621.0	 4675.0	...
2189613	  780.1	  620.9	 4676.0	...
2189614	  779.6	  620.8	 4678.0	...
2189615	  779.6	  620.8	 4679.0	...
2189616	  779.8	  620.8	 4681.0	...
2189617	  780.1	  620.7	 4682.0	...
2189618	  780.1	  620.6	 4683.0	...
2189619	  780.1	  620.4	 4685.0	...
2189620	  780.0	  620.2	 4688.0	...
2189621	  779.9	  620.5	 4690.0	...
2189622	  779.8	  620.8	 4690.0	...
2189623	  779.9	  621.2	 4687.0	...
2189624	  779.9	  621.4	 4684.0	...
2189625	  779.9	  621.6	 4682.0	...
2189626	  779.8	  621.7	 4682.0	...
2189627	  779.9	  621.8	 4683.0	...
2189628	  780.1	  621.8	 4684.0	...
2189629	  780.3	  621.8	 4682.0	...
2189630	  780.3	  621.9	 4679.0	...
2189631	  780.2	  621.9	 4676.0	...
2189632	  780.1	  621.5	 4676.0	...
2189633	  779.9	  621.0	 4678.0	...
2189634	  779.8	  620.4	 4680.0	...
2189635	  779.7	  620.3	 4683.0	...
2189636	  779.6	  621.1	 4679.0	...
2189637	  779.5	  621.9	 4676.0	...
2189638	  779.4	  622.6	 4673.0	...
2189639	  779.2	  622.5	 4675.0	...
2189640	  779.3	  623.1	 4677.0	...
2189641	  779.5	  623.6	 4678.0	...
2189642	  779.6	  624.2	 4678.0	...
2189643	  779.8	  624.2	 4678.0	...
2189644	  780.0	  624.1	 4678.0	...
2189645	  780.2	  624.1	 4678.0	...
2189646	  780.2	  624.2	 4677.0	...
2189647	  780.0	  624.3	 4675.0	...
2189648	  779.7	  624.4	 4673.0	...
2189649	  779.9	  624.2	 4673.0	...
2189650	  780.1	  624.0	 4673.0	...
2189651	  780.0	  623.8	 4673.0	...
2189652	  779.7	  623.7	 4674.0	...
2189653	  779.5	  623.7	 4675.0	...
2189654	  779.7	  623.5	 4675.0	...
2189655	  779.8	  623.5	 4674.0	...
2189656	  779.6	  623.4	 4674.0	...
2189657	  779.3	  623.6	 4676.0	...
2189658	  779.1	  623.9	 4677.0	...
2189659	  779.2	  624.1	 4676.0	...
2189660	  779.4	  624.0	 4674.0	...
2189661	  779.6	  623.7	 4673.0	...
2189662	  779.8	  623.5	 4673.0	...
2189663	  779.7	  623.5	 4672.0	...
2189664	  779.4	  623.8	 4672.0	...
2189665	  779.1	  624.0	 4672.0	...
2189666	  778.8	  624.1	 4672.0	...
2189667	  778.7	  624.0	 4673.0	...
2189668	  778.7	  624.0	 4673.0	...
2189669	  778.8	  624.0	 4672.0	...
2189670	  778.8	  624.3	 4670.0	...
2189671	  778.7	  624.5	 4667.0	...
2189672	  778.5	  624.7	 4666.0	...
2189673	  778.4	  625.1	 4666.0	...
2189674	  778.3	  625.5	 4667.0	...
2189675	  778.3	  625.8	 4666.0	...
2189676	  778.4	  625.9	 4666.0	...
2189677	  778.6	  626.1	 4665.0	...
2189678	  778.7	  626.2	 4665.0	...
2189679	  778.6	  626.2	 4664.0	...
2189680	  778.5	  626.1	 4664.0	...
2189681	  778.5	  626.1	 4666.0	...
2189682	  778.5	  626.1	 4669.0	...
2189683	  778.5	  626.3	 4672.0	...
2189684	  778.3	  626.3	 4672.0	...
2189685	  778.2	  626.3	 4672.0	...
2189686	  778.2	  626.3	 4671.0	...
2189687	  778.2	  626.5	 4670.0	...
2189688	  778.1	  626.6	 4671.0	...
2189689	  778.0	  626.4	 4672.0	...
2189690	  778.0	  625.9	 4673.0	...
2189691	  777.9	  625.4	 4673.0	...
2189692	  777.9	  625.3	 4673.0	...
2189693	  777.9	  625.2	 4673.0	...
2189694	  778.0	  625.2	 4673.0	...
2189695	  778.1	  625.2	 4673.0	...
2189696	  777.9	  625.4	 4676.0	...
2189697	  777.7	  625.7	 4678.0	...
2189698	  777.4	  626.0	 4681.0	...
2189699	  777.5	  625.9	 4681.0	...
2189700	  777.6	  625.8	 4680.0	...
2189701	  777.6	  625.7	 4679.0	...
2189702	  777.6	  625.6	 4679.0	...
2189703	  777.6	  625.6	 4680.0	...
2189704	  777.7	  625.9	 4681.0	...
2189705	  777.7	  626.2	 4682.0	...
2189706	  777.7	  626.4	 4683.0	...
2189707	  777.7	  626.4	 4684.0	...
2189708	  777.6	  626.3	 4685.0	...
2189709	  777.6	  626.3	 4687.0	...
2189710	  777.2	  626.1	 4689.0	...
2189711	  776.9	  625.9	 4689.0	...
2189712	  776.6	  625.8	 4689.0	...
2189713	  776.6	  625.7	 4689.0	...
2189714	  776.7	  625.7	 4689.0	...
2189715	  776.7	  625.6	 4688.0	...
2189716	  776.8	  625.5	 4688.0	...
2189717	  776.7	  625.3	 4690.0	...
2189718	  776.8	  625.2	 4693.0	...
2189719	  776.8	  625.4	 4696.0	...
2189720	  777.0	  625.7	 4697.0	...
2189721	  777.0	  625.9	 4697.0	...
2189722	  777.1	  625.9	 4696.0	...
2189723	  777.0	  625.5	 4698.0	...
2189724	  776.9	  624.6	 4700.0	...
2189725	  776.8	  623.9	 4703.0	...
2189726	  776.6	  623.5	 4703.0	...
2189727	  776.2	  623.8	 4705.0	...
2189728	  775.8	  624.1	 4707.0	...
2189729	  775.6	  624.1	 4708.0	...
2189730	  775.6	  624.0	 4707.0	...
2189731	  775.6	  623.9	 4706.0	...
2189732	  775.7	  623.8	 4706.0	...
2189733	  776.0	  623.7	 4708.0	...
2189734	  776.2	  623.7	 4710.0	...
2189735	  776.1	  624.1	 4712.0	...
2189736	  775.9	  624.4	 4712.0	...
2189737	  775.8	  624.5	 4712.0	...
2189738	  775.7	  624.2	 4711.0	...
2189739	  775.7	  623.4	 4709.0	...
2189740	  775.6	  623.0	 4707.0	...
2189741	  775.5	  622.4	 4706.0	...
2189742	  775.6	  622.2	 4708.0	...
2189743	  775.8	  622.0	 4709.0	...
2189744	  776.0	  622.1	 4710.0	...
2189745	  776.1	  622.2	 4711.0	...
2189746	  776.2	  622.3	 4713.0	...
2189747	  776.4	  622.5	 4714.0	...
2189748	  776.6	  622.6	 4713.0	...
2189749	  776.6	  622.6	 4713.0	...
2189750	  776.3	  622.6	 4715.0	...
2189751	  776.1	  622.5	 4716.0	...
2189752	  775.8	  622.5	 4715.0	...
2189753	  775.8	  622.5	 4713.0	...
2189754	  775.6	  622.5	 4711.0	...
2189755	  775.5	  622.4	 4712.0	...
2189756	  775.5	  622.1	 4712.0	...
2189757	  775.6	  621.5	 4713.0	...
2189758	  775.7	  620.9	 4713.0	...
2189759	  775.8	  620.5	 4713.0	...
2189760	  776.0	  620.5	 4714.0	...
2189761	  776.2	  620.5	 4714.0	...
2189762	  776.4	  620.4	 4715.0	...
2189763	  776.6	  620.2	 4714.0	...
2189764	  776.8	  620.0	 4715.0	...
2189765	  776.9	  619.9	 4716.0	...
2189766	  776.9	  619.9	 4718.0	...
2189767	  776.5	  619.9	 4718.0	...
2189768	  776.0	  619.9	 4718.0	...
2189769	  775.6	  619.9	 4718.0	...
2189770	  775.7	  619.9	 4718.0	...
2189771	  775.9	  620.0	 4718.0	...
2189772	  775.9	  619.6	 4718.0	...
MSG	2189773 0000 _ Number On
2189773	  775.9	  619.1	 4718.0	...
2189774	  776.1	  618.6	 4718.0	...
2189775	  776.3	  618.5	 4719.0	...
2189776	  776.1	  618.5	 4724.0	...
2189777	  775.7	  618.4	 4728.0	...
2189778	  775.6	  618.3	 4732.0	...
2189779	  775.7	  617.9	 4733.0	...
2189780	  775.8	  617.5	 4733.0	...
2189781	  775.9	  617.5	 4732.0	...
2189782	  776.0	  617.9	 4730.0	...
2189783	  776.1	  618.4	 4728.0	...
2189784	  776.1	  617.9	 4727.0	...
2189785	  776.0	  617.4	 4727.0	...
2189786	  775.8	  617.0	 4726.0	...
2189787	  775.7	  617.0	 4725.0	...
2189788	  775.8	  617.0	 4725.0	...
2189789	  775.9	  617.0	 4724.0	...
2189790	  775.8	  616.7	 4726.0	...
2189791	  775.9	  616.4	 4728.0	...
2189792	  776.0	  616.4	 4729.0	...
2189793	  776.2	  616.7	 4728.0	...
2189794	  776.2	  617.0	 4728.0	...
2189795	  776.3	  616.8	 4728.0	...
2189796	  776.2	  616.6	 4730.0	...
2189797	  776.2	  616.5	 4732.0	...
2189798	  776.3	  616.6	 4732.0	...
2189799	  776.3	  616.5	 4729.0	...
2189800	  776.4	  616.6	 4724.0	...
2189801	  776.3	  616.6	 4721.0	...
2189802	  775.9	  616.5	 4722.0	...
2189803	  775.5	  616.4	 4724.0	...
2189804	  775.4	  616.1	 4725.0	...
2189805	  775.5	  616.1	 4725.0	...
2189806	  775.7	  616.7	 4724.0	...
2189807	  775.9	  617.3	 4723.0	...
2189808	  776.1	  617.8	 4723.0	...
2189809	  776.0	  617.6	 4723.0	...
2189810	  775.7	  617.4	 4723.0	...
2189811	  775.5	  617.4	 4725.0	...
2189812	  775.7	  616.7	 4727.0	...
2189813	  776.1	  616.0	 4730.0	...
2189814	  776.3	  615.6	 4731.0	...
2189815	  776.1	  615.9	 4732.0	...
2189816	  776.0	  616.1	 4733.0	...
2189817	  776.0	  615.9	 4734.0	...
2189818	  776.0	  615.8	 4735.0	...
2189819	  776.0	  616.0	 4735.0	...
2189820	  776.0	  616.2	 4732.0	...
2189821	  775.7	  616.4	 4730.0	...
2189822	  775.5	  616.5	 4729.0	...
2189823	  775.3	  616.3	 4729.0	...
2189824	  775.4	  616.0	 4730.0	...
2189825	  775.6	  615.8	 4732.0	...
2189826	  775.7	  615.4	 4734.0	...
2189827	  775.7	  615.0	 4736.0	...
2189828	  775.5	  614.7	 4737.0	...
2189829	  775.3	  614.8	 4738.0	...
2189830	  775.3	  614.6	 4740.0	...
2189831	  775.4	  614.3	 4741.0	...
2189832	  775.5	  613.8	 4741.0	...
2189833	  775.5	  613.7	 4740.0	...
2189834	  775.5	  613.6	 4744.0	...
2189835	  775.4	  613.8	 4749.0	...
2189836	  775.5	  613.9	 4750.0	...
2189837	  775.7	  613.8	 4745.0	...
2189838	  775.8	  613.5	 4740.0	...
2189839	  775.9	  613.4	 4740.0	...
2189840	  776.0	  613.5	 4739.0	...
2189841	  776.0	  613.8	 4740.0	...
2189842	  776.1	  613.9	 4741.0	...
2189843	  776.2	  614.0	 4742.0	...
2189844	  776.2	  614.0	 4742.0	...
2189845	  776.0	  614.0	 4742.0	...
2189846	  775.8	  614.1	 4742.0	...
2189847	  775.6	  614.1	 4745.0	...
2189848	  775.3	  613.8	 4747.0	...
2189849	  775.2	  613.6	 4751.0	...
2189850	  775.2	  612.9	 4752.0	...
2189851	  775.3	  612.5	 4753.0	...
2189852	  775.4	  612.0	 4753.0	...
2189853	  775.4	  611.7	 4753.0	...
2189854	  775.3	  611.5	 4752.0	...
2189855	  775.2	  611.5	 4751.0	...
2189856	  775.0	  611.7	 4749.0	...
2189857	  774.9	  611.8	 4749.0	...
2189858	  774.7	  611.6	 4749.0	...
2189859	  774.7	  611.3	 4749.0	...
2189860	  775.0	  611.0	 4749.0	...
2189861	  775.5	  610.9	 4749.0	...
2189862	  775.5	  610.8	 4749.0	...
2189863	  775.2	  610.9	 4749.0	...
2189864	  774.9	  610.9	 4749.0	...
2189865	  775.1	  610.7	 4750.0	...
2189866	  775.2	  610.5	 4750.0	...
2189867	  775.4	  610.4	 4751.0	...
2189868	  775.5	  610.4	 4750.0	...
2189869	  775.4	  610.1	 4749.0	...
2189870	  775.3	  609.7	 4750.0	...
2189871	  775.0	  609.3	 4753.0	...
2189872	  774.7	  609.1	 4756.0	...
2189873	  774.4	  609.0	 4757.0	...
2189874	  774.4	  608.8	 4757.0	...
2189875	  774.3	  608.6	 4758.0	...
2189876	  774.4	  608.5	 4759.0	...
2189877	  774.5	  608.7	 4761.0	...
2189878	  774.6	  608.8	 4762.0	...
2189879	  774.7	  608.9	 4762.0	...
2189880	  774.9	  609.0	 4761.0	...
2189881	  775.2	  608.8	 4761.0	...
2189882	  775.4	  608.6	 4761.0	...
2189883	  775.3	  608.5	 4764.0	...
2189884	  775.1	  608.5	 4766.0	...
2189885	  774.9	  608.2	 4768.0	...
2189886	  775.0	  607.5	 4768.0	...
2189887	  775.2	  606.9	 4769.0	...
2189888	  775.4	  606.7	 4770.0	...
2189889	  775.2	  607.0	 4771.0	...
2189890	  775.1	  607.3	 4772.0	...
2189891	  775.0	  607.3	 4773.0	...
2189892	  774.7	  607.3	 4774.0	...
2189893	  774.4	  607.4	 4777.0	...
2189894	  774.2	  607.3	 4778.0	...
2189895	  774.3	  607.2	 4780.0	...
2189896	  774.5	  607.1	 4779.0	...
2189897	  774.5	  607.0	 4776.0	...
2189898	  774.5	  606.7	 4774.0	...
2189899	  774.8	  606.6	 4775.0	...
2189900	  775.1	  606.8	 4778.0	...
2189901	  775.4	  607.1	 4780.0	...
2189902	  775.4	  607.4	 4780.0	...
2189903	  775.3	  607.5	 4780.0	...
2189904	  775.2	  607.0	 4779.0	...
2189905	  775.0	  606.5	 4780.0	...
2189906	  774.9	  606.0	 4780.0	...
2189907	  774.9	  606.1	 4781.0	...
2189908	  775.0	  606.1	 4780.0	...
2189909	  775.0	  606.2	 4780.0	...
2189910	  775.1	  606.3	 4780.0	...
2189911	  775.1	  606.3	 4779.0	...
2189912	  775.1	  606.4	 4779.0	...
2189913	  775.1	  606.4	 4782.0	...
2189914	  775.3	  606.5	 4785.0	...
2189915	  775.5	  606.5	 4788.0	...
2189916	  775.8	  606.4	 4789.0	...
2189917	  775.8	  606.4	 4788.0	...
2189918	  775.9	  606.3	 4787.0	...
2189919	  775.9	  606.3	 4787.0	...
2189920	  775.8	  606.3	 4788.0	...
2189921	  775.5	  606.4	 4788.0	...
2189922	  775.1	  606.6	 4788.0	...
2189923	  775.0	  606.7	 4787.0	...
2189924	  775.0	  606.7	 4786.0	...
2189925	  775.1	  606.7	 4785.0	...
2189926	  775.1	  606.7	 4785.0	...
2189927	  775.3	  606.7	 4785.0	...
2189928	  775.3	  606.4	 4785.0	...
2189929	  775.2	  606.2	 4787.0	...
2189930	  775.1	  605.8	 4789.0	...
2189931	  775.3	  605.5	 4792.0	...
2189932	  775.4	  605.2	 4792.0	...
2189933	  775.5	  605.1	 4789.0	...
2189934	  775.5	  605.5	 4786.0	...
2189935	  775.6	  605.9	 4788.0	...
2189936	  775.6	  606.3	 4793.0	...
2189937	  775.5	  606.2	 4795.0	...
2189938	  775.5	  605.9	 4792.0	...
2189939	  775.5	  605.5	 4795.0	...
2189940	  775.4	  605.1	 4802.0	...
2189941	  775.2	  604.8	 4807.0	...
2189942	  775.1	  604.7	 4805.0	...
2189943	  775.4	  604.4	 4804.0	...
2189944	  775.6	  604.2	 4803.0	...
2189945	  775.8	  603.9	 4805.0	...
2189946	  775.6	  603.9	 4808.0	...
2189947	  775.4	  603.6	 4810.0	...
2189948	  775.3	  603.4	 4809.0	...
2189949	  775.3	  603.2	 4809.0	...
2189950	  775.4	  603.3	 4809.0	...
2189951	  775.4	  603.6	 4810.0	...
2189952	  775.5	  603.9	 4811.0	...
2189953	  775.7	  604.1	 4815.0	...
2189954	  775.8	  604.0	 4818.0	...
2189955	  775.9	  603.8	 4821.0	...
2189956	  776.0	  603.7	 4820.0	...
2189957	  776.1	  603.7	 4820.0	...
2189958	  775.9	  603.8	 4820.0	...
2189959	  775.7	  603.6	 4817.0	...
2189960	  775.6	  603.4	 4813.0	...
2189961	  775.3	  602.9	 4812.0	...
2189962	  775.1	  602.6	 4815.0	...
2189963	  774.9	  602.6	 4817.0	...
2189964	  775.0	  603.0	 4817.0	...
2189965	  775.2	  603.3	 4818.0	...
2189966	  775.5	  603.3	 4820.0	...
2189967	  775.3	  603.1	 4821.0	...
2189968	  775.0	  602.9	 4821.0	...
2189969	  774.7	  602.8	 4822.0	...
2189970	  774.9	  602.8	 4825.0	...
2189971	  775.3	  602.8	 4828.0	...
2189972	  775.6	  602.8	 4830.0	...
2189973	  775.7	  602.8	 4830.0	...
2189974	  775.8	  602.8	 4830.0	...
2189975	  775.9	  602.4	 4830.0	...
2189976	  776.1	  602.0	 4832.0	...
2189977	  776.1	  601.6	 4834.0	...
2189978	  775.7	  601.5	 4835.0	...
2189979	  775.2	  601.5	 4835.0	...
2189980	  774.7	  601.4	 4835.0	...
2189981	  774.7	  601.4	 4837.0	...
2189982	  774.8	  601.3	 4839.0	...
2189983	  774.9	  601.4	 4843.0	...
2189984	  775.2	  601.4	 4844.0	...
2189985	  775.4	  601.4	 4845.0	...
2189986	  775.6	  601.3	 4843.0	...
2189987	  775.7	  601.2	 4842.0	...
2189988	  775.6	  601.2	 4841.0	...
2189989	  775.5	  601.2	 4842.0	...
2189990	  775.1	  601.1	 4843.0	...
2189991	  774.8	  601.0	 4844.0	...
2189992	  774.6	  600.9	 4844.0	...
2189993	  774.5	  600.8	 4844.0	...
2189994	  774.4	  600.8	 4845.0	...
2189995	  774.5	  600.7	 4848.0	...
2189996	  774.7	  600.7	 4851.0	...
2189997	  774.8	  600.7	 4850.0	...
2189998	  774.7	  600.6	 4849.0	...
2189999	  774.6	  600.4	 4848.0	...
2190000	  774.8	  600.3	 4849.0	...
2190001	  775.0	  600.3	 4849.0	...
2190002	  775.1	  600.4	 4850.0	...
2190003	  774.9	  600.4	 4851.0	...
2190004	  774.7	  600.2	 4852.0	...
2190005	  774.6	  600.0	 4854.0	...
2190006	  774.6	  599.7	 4856.0	...
2190007	  774.7	  599.8	 4858.0	...
2190008	  774.7	  599.9	 4859.0	...
2190009	  774.5	  599.6	 4859.0	...
2190010	  774.4	  599.1	 4858.0	...
2190011	  774.3	  598.8	 4856.0	...
2190012	  774.3	  598.9	 4855.0	...
2190013	  774.5	  598.9	 4854.0	...
2190014	  774.8	  598.8	 4854.0	...
2190015	  775.1	  598.7	 4855.0	...
2190016	  775.1	  598.6	 4854.0	...
2190017	  774.8	  598.6	 4852.0	...
2190018	  774.5	  598.6	 4851.0	...
2190019	  774.2	  598.6	 4850.0	...
2190020	  774.1	  598.5	 4851.0	...
2190021	  774.0	  598.4	 4853.0	...
2190022	  774.1	  598.3	 4854.0	...
2190023	  774.1	  598.3	 4856.0	...
2190024	  774.1	  598.0	 4858.0	...
2190025	  774.3	  597.8	 4862.0	...
2190026	  774.5	  597.6	 4863.0	...
2190027	  774.8	  597.7	 4862.0	...
2190028	  774.9	  597.7	 4860.0	...
2190029	  774.9	  597.3	 4857.0	...
2190030	  775.0	  597.0	 4856.0	...
2190031	  775.0	  597.0	 4855.0	...
2190032	  775.0	  597.2	 4855.0	...
2190033	  774.9	  597.5	 4855.0	...
2190034	  774.8	  597.6	 4855.0	...
2190035	  774.4	  597.6	 4856.0	...
2190036	  774.0	  597.6	 4858.0	...
2190037	  773.6	  597.6	 4860.0	...
2190038	  773.6	  597.6	 4861.0	...
2190039	  773.7	  597.2	 4862.0	...
2190040	  773.8	  596.8	 4863.0	...
2190041	  774.1	  596.5	 4864.0	...
2190042	  774.3	  596.3	 4864.0	...
2190043	  774.4	  596.1	 4864.0	...
2190044	  774.4	  596.0	 4865.0	...
2190045	  774.3	  596.0	 4865.0	...
2190046	  774.0	  596.3	 4866.0	...
2190047	  773.7	  596.6	 4866.0	...
2190048	  773.3	  596.9	 4864.0	...
2190049	  773.3	  596.9	 4863.0	...
2190050	  773.6	  596.8	 4862.0	...
2190051	  774.1	  596.7	 4862.0	...
2190052	  774.6	  596.6	 4861.0	...
2190053	  774.8	  596.4	 4863.0	...
2190054	  774.7	  596.2	 4866.0	...
2190055	  774.8	  596.1	 4871.0	...
2190056	  774.9	  595.8	 4873.0	...
2190057	  774.9	  595.5	 4872.0	...
2190058	  774.6	  595.3	 4870.0	...
2190059	  774.4	  595.3	 4868.0	...
2190060	  774.5	  595.3	 4869.0	...
2190061	  774.9	  595.3	 4871.0	...
2190062	  775.1	  595.3	 4873.0	...
2190063	  775.0	  595.4	 4872.0	...
2190064	  775.0	  595.5	 4872.0	...
2190065	  775.0	  595.9	 4871.0	...
2190066	  775.0	  596.3	 4871.0	...
2190067	  774.9	  596.5	 4872.0	...
2190068	  774.8	  596.4	 4872.0	...
2190069	  774.5	  596.1	 4871.0	...
2190070	  774.1	  595.4	 4870.0	...
2190071	  774.1	  594.8	 4870.0	...
2190072	  774.4	  594.5	 4869.0	...
2190073	  774.8	  594.7	 4869.0	...
2190074	  774.6	  594.9	 4868.0	...
2190075	  774.4	  595.1	 4872.0	...
2190076	  774.3	  595.1	 4876.0	...
2190077	  774.4	  595.4	 4879.0	...
MSG	2190078 0000 _ Number Off
2190078	  774.5	  595.7	 4879.0	...
2190079	  774.5	  596.2	 4878.0	...
2190080	  774.6	  596.4	 4879.0	...
2190081	  774.7	  596.6	 4878.0	...
2190082	  774.8	  596.6	 4877.0	...
2190083	  774.9	  596.6	 4876.0	...
2190084	  775.0	  596.1	 4877.0	...
2190085	  775.1	  595.6	 4876.0	...
2190086	  775.3	  595.0	 4875.0	...
2190087	  775.5	  594.6	 4874.0	...
2190088	  775.5	  594.2	 4874.0	...
2190089	  775.4	  594.1	 4875.0	...
2190090	  775.3	  594.1	 4876.0	...
2190091	  775.3	  594.2	 4876.0	...
2190092	  775.3	  594.7	 4875.0	...
2190093	  775.4	  595.1	 4875.0	...
2190094	  775.4	  595.6	 4876.0	...
2190095	  775.3	  595.3	 4878.0	...
2190096	  775.2	  595.0	 4879.0	...
2190097	  775.1	  594.7	 4880.0	...
2190098	  775.0	  594.8	 4880.0	...
2190099	  774.9	  594.7	 4880.0	...
2190100	  774.9	  594.5	 4881.0	...
2190101	  774.9	  594.5	 4882.0	...
2190102	  775.0	  594.6	 4884.0	...
2190103	  775.0	  595.0	 4884.0	...
2190104	  775.0	  595.4	 4883.0	...
2190105	  775.1	  595.7	 4880.0	...
2190106	  775.2	  595.8	 4878.0	...
2190107	  775.3	  595.8	 4877.0	...
2190108	  775.4	  596.1	 4878.0	...
2190109	  775.5	  596.4	 4879.0	...
2190110	  775.6	  596.5	 4881.0	...
2190111	  775.6	  596.5	 4882.0	...
2190112	  775.7	  596.6	 4884.0	...
2190113	  775.9	  596.8	 4885.0	...
2190114	  776.1	  596.8	 4885.0	...
2190115	  776.1	  596.7	 4882.0	...
2190116	  776.1	  596.5	 4879.0	...
2190117	  776.1	  596.6	 4878.0	...
2190118	  776.3	  596.7	 4878.0	...
2190119	  776.5	  596.6	 4878.0	...
2190120	  776.6	  596.6	 4878.0	...
2190121	  776.7	  596.7	 4877.0	...
2190122	  776.6	  596.7	 4876.0	...
2190123	  776.5	  596.6	 4876.0	...
2190124	  776.4	  596.6	 4874.0	...
2190125	  776.4	  596.9	 4872.0	...
2190126	  776.5	  597.1	 4871.0	...
2190127	  776.5	  597.3	 4871.0	...
2190128	  776.5	  597.5	 4870.0	...
2190129	  776.6	  597.8	 4867.0	...
2190130	  776.8	  598.3	 4864.0	...
2190131	  777.1	  598.4	 4866.0	...
2190132	  777.2	  598.5	 4869.0	...
2190133	  777.2	  598.5	 4870.0	...
2190134	  777.2	  598.5	 4868.0	...
2190135	  777.2	  598.7	 4866.0	...
2190136	  777.3	  599.0	 4866.0	...
2190137	  777.4	  599.2	 4864.0	...
2190138	  777.4	  599.1	 4863.0	...
2190139	  777.5	  599.2	 4861.0	...
2190140	  777.5	  599.3	 4860.0	...
2190141	  777.4	  599.4	 4859.0	...
2190142	  777.4	  599.4	 4859.0	...
2190143	  777.4	  599.2	 4859.0	...
2190144	  777.5	  599.1	 4859.0	...
2190145	  777.6	  598.9	 4859.0	...
2190146	  777.6	  598.6	 4859.0	...
2190147	  777.7	  598.4	 4859.0	...
2190148	  777.8	  598.3	 4860.0	...
2190149	  778.0	  598.4	 4858.0	...
2190150	  778.2	  598.5	 4856.0	...
2190151	  778.4	  598.5	 4854.0	...
2190152	  778.4	  598.3	 4853.0	...
2190153	  778.4	  598.1	 4853.0	...
2190154	  778.5	  598.4	 4855.0	...
2190155	  778.6	  598.8	 4856.0	...
2190156	  778.7	  599.3	 4856.0	...
2190157	  778.7	  599.5	 4856.0	...
2190158	  778.6	  599.8	 4855.0	...
2190159	  778.5	  599.8	 4855.0	...
2190160	  778.4	  599.6	 4854.0	...
2190161	  778.3	  599.4	 4854.0	...
2190162	  778.2	  599.4	 4854.0	...
2190163	  778.1	  599.5	 4854.0	...
2190164	  778.0	  599.8	 4852.0	...
2190165	  778.5	  599.9	 4849.0	...
2190166	  779.1	  600.0	 4848.0	...
2190167	  779.5	  599.9	 4850.0	...
2190168	  779.3	  600.0	 4852.0	...
2190169	  779.1	  599.9	 4850.0	...
2190170	  779.0	  600.0	 4849.0	...
2190171	  779.2	  600.4	 4848.0	...
2190172	  779.3	  600.8	 4845.0	...
2190173	  779.4	  601.2	 4844.0	...
2190174	  779.5	  601.3	 4842.0	...
2190175	  779.6	  601.5	 4843.0	...
2190176	  779.6	  601.5	 4842.0	...
2190177	  779.8	  601.5	 4841.0	...
2190178	  779.9	  601.4	 4841.0	...
2190179	  780.1	  601.4	 4842.0	...
2190180	  780.0	  601.5	 4844.0	...
2190181	  779.8	  601.7	 4844.0	...
2190182	  779.5	  601.8	 4844.0	...
2190183	  779.5	  602.0	 4843.0	...
2190184	  779.5	  602.0	 4841.0	...
2190185	  779.8	  602.2	 4840.0	...
2190186	  780.0	  602.5	 4840.0	...
2190187	  780.4	  602.8	 4840.0	...
2190188	  780.5	  602.9	 4838.0	...
2190189	  780.6	  603.0	 4836.0	...
2190190	  780.2	  603.1	 4834.0	...
2190191	  780.0	  603.2	 4833.0	...
2190192	  779.8	  603.2	 4832.0	...
2190193	  779.7	  603.1	 4831.0	...
2190194	  779.6	  603.1	 4832.0	...
2190195	  779.7	  603.2	 4834.0	...
2190196	  779.8	  603.4	 4833.0	...
2190197	  779.6	  603.6	 4829.0	...
2190198	  779.3	  603.7	 4825.0	...
2190199	  779.3	  603.8	 4823.0	...
2190200	  779.6	  603.8	 4822.0	...
2190201	  780.0	  603.8	 4821.0	...
2190202	  780.1	  603.8	 4824.0	...
2190203	  780.4	  603.8	 4828.0	...
2190204	  780.5	  603.8	 4828.0	...
2190205	  780.7	  603.7	 4826.0	...
2190206	  780.7	  603.7	 4823.0	...
2190207	  780.5	  603.6	 4822.0	...
2190208	  780.2	  603.5	 4821.0	...
2190209	  780.0	  603.7	 4820.0	...
2190210	  779.8	  604.2	 4818.0	...
2190211	  779.9	  604.8	 4818.0	...
2190212	  779.9	  605.0	 4819.0	...
2190213	  780.0	  604.8	 4820.0	...
2190214	  780.0	  604.6	 4819.0	...
2190215	  780.1	  604.5	 4818.0	...
2190216	  780.2	  604.5	 4816.0	...
2190217	  780.5	  604.9	 4815.0	...
2190218	  780.7	  605.4	 4815.0	...
2190219	  780.9	  605.8	 4815.0	...
2190220	  780.9	  606.0	 4815.0	...
2190221	  780.9	  606.2	 4816.0	...
2190222	  781.0	  606.0	 4816.0	...
2190223	  781.1	  605.6	 4816.0	...
2190224	  781.1	  605.1	 4817.0	...
2190225	  781.0	  605.0	 4817.0	...
2190226	  780.8	  604.9	 4816.0	...
2190227	  780.7	  604.9	 4815.0	...
2190228	  780.6	  605.0	 4814.0	...
2190229	  780.6	  605.2	 4814.0	...
2190230	  780.7	  605.4	 4814.0	...
2190231	  780.8	  605.7	 4813.0	...
2190232	  781.0	  605.7	 4811.0	...
2190233	  781.2	  605.8	 4809.0	...
2190234	  781.3	  605.6	 4808.0	...
2190235	  781.4	  605.6	 4808.0	...
2190236	  781.3	  606.2	 4808.0	...
2190237	  781.1	  606.8	 4809.0	...
2190238	  780.9	  607.4	 4808.0	...
2190239	  780.9	  607.3	 4806.0	...
2190240	  780.9	  607.3	 4807.0	...
2190241	  781.0	  607.5	 4810.0	...
2190242	  781.1	  607.7	 4812.0	...
2190243	  781.1	  608.0	 4811.0	...
2190244	  781.2	  608.2	 4810.0	...
2190245	  781.3	  608.4	 4809.0	...
2190246	  781.3	  608.5	 4809.0	...
2190247	  781.2	  608.8	 4809.0	...
2190248	  781.2	  609.1	 4809.0	...
2190249	  781.3	  609.5	 4809.0	...
2190250	  781.5	  609.6	 4809.0	...
2190251	  781.9	  609.5	 4808.0	...
2190252	  782.1	  609.3	 4807.0	...
2190253	  782.3	  609.1	 4805.0	...
2190254	  782.4	  609.0	 4804.0	...
2190255	  782.5	  609.2	 4803.0	...
2190256	  782.5	  609.4	 4805.0	...
2190257	  782.8	  609.5	 4807.0	...
2190258	  783.1	  609.5	 4808.0	...
2190259	  783.2	  609.7	 4806.0	...
2190260	  783.1	  609.8	 4804.0	...
2190261	  783.0	  610.0	 4804.0	...
2190262	  783.1	  609.9	 4803.0	...
2190263	  783.1	  610.0	 4804.0	...
2190264	  783.0	  610.2	 4805.0	...
2190265	  782.8	  610.6	 4804.0	...
2190266	  782.6	  610.9	 4803.0	...
2190267	  782.6	  611.1	 4802.0	...
2190268	  782.6	  611.1	 4799.0	...
2190269	  782.6	  610.9	 4795.0	...
2190270	  783.0	  610.7	 4792.0	...
2190271	  783.3	  610.5	 4794.0	...
2190272	  783.6	  610.5	 4796.0	...
2190273	  783.3	  610.7	 4797.0	...
2190274	  783.1	  610.9	 4796.0	...
2190275	  783.0	  611.1	 4795.0	...
2190276	  783.1	  611.1	 4794.0	...
2190277	  783.5	  611.2	 4795.0	...
2190278	  783.7	  611.2	 4795.0	...
2190279	  783.9	  611.3	 4795.0	...
MSG	2190280 0000 _ Number On
2190280	  783.8	  611.4	 4795.0	...
2190281	  783.8	  611.6	 4796.0	...
2190282	  783.8	  611.5	 4795.0	...
2190283	  783.9	  611.4	 4796.0	...
2190284	  784.1	  611.3	 4797.0	...
2190285	  784.3	  611.3	 4797.0	...
2190286	  784.4	  611.5	 4795.0	...
2190287	  784.5	  611.7	 4794.0	...
2190288	  784.6	  611.9	 4794.0	...
2190289	  784.6	  611.9	 4794.0	...
2190290	  784.6	  611.9	 4794.0	...
2190291	  784.8	  611.9	 4794.0	...
2190292	  784.9	  611.8	 4795.0	...
2190293	  785.1	  611.6	 4796.0	...
2190294	  785.2	  611.5	 4797.0	...
2190295	  785.2	  611.4	 4794.0	...
2190296	  785.2	  611.4	 4791.0	...
2190297	  785.1	  611.4	 4787.0	...
2190298	  785.1	  611.4	 4786.0	...
2190299	  785.0	  612.0	 4787.0	...
2190300	  784.9	  612.6	 4788.0	...
2190301	  784.8	  613.2	 4790.0	...
2190302	  784.9	  613.1	 4790.0	...
2190303	  785.0	  613.1	 4790.0	...
2190304	  785.1	  613.0	 4790.0	...
2190305	  785.2	  613.1	 4789.0	...
2190306	  785.2	  613.3	 4789.0	...
2190307	  785.5	  613.7	 4789.0	...
2190308	  785.8	  613.9	 4788.0	...
2190309	  786.1	  613.9	 4788.0	...
2190310	  786.2	  613.5	 4787.0	...
2190311	  786.2	  613.0	 4787.0	...
2190312	  786.2	  612.8	 4787.0	...
2190313	  786.1	  612.4	 4787.0	...
2190314	  786.1	  612.1	 4786.0	...
2190315	  786.4	  611.9	 4785.0	...
2190316	  786.7	  611.9	 4784.0	...
2190317	  786.9	  612.0	 4784.0	...
2190318	  786.9	  611.9	 4784.0	...
2190319	  787.0	  611.8	 4783.0	...
2190320	  786.7	  611.9	 4781.0	...
2190321	  786.4	  612.3	 4779.0	...
2190322	  786.2	  612.6	 4779.0	...
2190323	  786.4	  612.6	 4778.0	...
2190324	  786.6	  612.6	 4779.0	...
2190325	  786.6	  612.7	 4781.0	...
2190326	  786.5	  612.6	 4783.0	...
2190327	  786.4	  612.5	 4781.0	...
2190328	  786.2	  612.6	 4778.0	...
2190329	  786.1	  612.7	 4776.0	...
2190330	  786.3	  612.7	 4774.0	...
2190331	  786.4	  612.3	 4773.0	...
2190332	  786.5	  612.1	 4771.0	...
2190333	  786.5	  612.2	 4771.0	...
2190334	  786.8	  612.4	 4772.0	...
2190335	  787.3	  612.4	 4771.0	...
2190336	  787.4	  612.4	 4771.0	...
2190337	  787.2	  612.4	 4770.0	...
2190338	  786.9	  612.4	 4770.0	...
2190339	  786.8	  612.3	 4770.0	...
2190340	  786.7	  612.3	 4770.0	...
2190341	  787.1	  612.3	 4770.0	...
2190342	  787.8	  612.2	 4770.0	...
2190343	  788.4	  612.1	 4769.0	...
2190344	  788.5	  611.9	 4770.0	...
2190345	  788.4	  611.8	 4771.0	...
2190346	  788.2	  611.8	 4773.0	...
2190347	  788.3	  611.8	 4771.0	...
2190348	  788.4	  612.0	 4768.0	...
2190349	  788.8	  612.1	 4766.0	...
2190350	  789.2	  612.3	 4769.0	...
2190351	  789.3	  612.4	 4772.0	...
2190352	  789.1	  612.5	 4771.0	...
2190353	  788.9	  612.6	 4769.0	...
2190354	  788.8	  612.7	 4767.0	...
2190355	  789.1	  612.5	 4767.0	...
2190356	  789.5	  612.4	 4766.0	...
2190357	  789.8	  612.2	 4765.0	...
2190358	  789.7	  612.3	 4762.0	...
2190359	  789.5	  612.4	 4760.0	...
2190360	  789.5	  612.3	 4758.0	...
2190361	  789.4	  612.0	 4758.0	...
2190362	  789.4	  611.7	 4756.0	...
2190363	  789.3	  611.3	 4755.0	...
2190364	  789.3	  611.0	 4757.0	...
2190365	  789.3	  610.7	 4760.0	...
2190366	  789.5	  610.8	 4762.0	...
2190367	  789.8	  611.0	 4761.0	...
2190368	  790.2	  611.3	 4758.0	...
2190369	  790.3	  611.3	 4757.0	...
2190370	  790.2	  610.8	 4756.0	...
2190371	  790.1	  610.3	 4755.0	...
2190372	  790.2	  609.7	 4754.0	...
2190373	  790.4	  610.0	 4754.0	...
2190374	  790.7	  610.3	 4754.0	...
2190375	  790.7	  610.3	 4755.0	...
2190376	  790.6	  610.1	 4755.0	...
2190377	  790.5	  609.8	 4754.0	...
2190378	  790.8	  609.8	 4754.0	...
2190379	  791.2	  609.8	 4753.0	...
2190380	  791.5	  609.8	 4753.0	...
2190381	  791.3	  609.8	 4753.0	...
2190382	  791.2	  610.0	 4752.0	...
2190383	  791.2	  610.3	 4751.0	...
2190384	  791.2	  610.6	 4749.0	...
2190385	  791.2	  610.7	 4748.0	...
2190386	  791.2	  610.8	 4748.0	...
2190387	  791.1	  610.8	 4748.0	...
2190388	  791.2	  611.0	 4749.0	...
2190389	  791.4	  611.2	 4749.0	...
2190390	  791.6	  611.1	 4748.0	...
2190391	  791.7	  610.8	 4747.0	...
2190392	  791.8	  610.4	 4747.0	...
2190393	  792.0	  610.3	 4748.0	...
2190394	  792.1	  610.2	 4746.0	...
2190395	  792.1	  610.1	 4742.0	...
2190396	  792.2	  610.6	 4739.0	...
2190397	  792.3	  611.1	 4740.0	...
2190398	  792.3	  611.4	 4741.0	...
2190399	  792.2	  611.2	 4742.0	...
2190400	  792.2	  610.9	 4743.0	...
2190401	  792.2	  611.3	 4744.0	...
2190402	  792.3	  611.6	 4744.0	...
2190403	  792.6	  611.8	 4744.0	...
2190404	  792.7	  611.3	 4743.0	...
2190405	  793.0	  610.8	 4744.0	...
2190406	  793.1	  610.3	 4745.0	...
2190407	  793.5	  610.1	 4745.0	...
2190408	  793.8	  610.1	 4742.0	...
2190409	  794.0	  610.0	 4740.0	...
2190410	  794.1	  610.0	 4740.0	...
2190411	  794.1	  610.0	 4738.0	...
2190412	  793.9	  610.1	 4737.0	...
2190413	  793.6	  610.0	 4735.0	...
2190414	  793.4	  609.9	 4735.0	...
2190415	  793.3	  609.7	 4736.0	...
2190416	  793.4	  609.6	 4736.0	...
2190417	  793.6	  609.5	 4735.0	...
2190418	  793.6	  609.5	 4734.0	...
2190419	  793.9	  609.5	 4733.0	...
2190420	  794.2	  609.4	 4732.0	...
2190421	  794.6	  609.3	 4730.0	...
2190422	  794.9	  609.1	 4727.0	...
2190423	  795.1	  608.9	 4723.0	...
2190424	  795.1	  608.9	 4723.0	...
2190425	  794.9	  609.0	 4723.0	...
2190426	  794.6	  609.1	 4724.0	...
2190427	  794.5	  609.4	 4725.0	...
2190428	  794.4	  609.7	 4726.0	...
2190429	  794.6	  610.0	 4726.0	...
2190430	  794.6	  610.1	 4727.0	...
2190431	  794.6	  610.0	 4728.0	...
2190432	  794.7	  609.8	 4726.0	...
2190433	  794.8	  609.8	 4723.0	...
2190434	  794.9	  609.8	 4720.0	...
2190435	  795.2	  609.7	 4721.0	...
2190436	  795.5	  609.6	 4722.0	...
2190437	  795.6	  609.6	 4723.0	...
2190438	  795.4	  609.8	 4723.0	...
2190439	  795.3	  610.0	 4723.0	...
2190440	  795.5	  610.1	 4721.0	...
2190441	  795.6	  610.0	 4718.0	...
2190442	  795.6	  610.0	 4716.0	...
2190443	  795.6	  609.6	 4717.0	...
2190444	  795.5	  609.2	 4717.0	...
2190445	  795.7	  608.9	 4718.0	...
2190446	  796.2	  609.0	 4718.0	...
2190447	  796.6	  608.8	 4721.0	...
2190448	  796.8	  608.6	 4723.0	...
2190449	  796.7	  608.4	 4725.0	...
2190450	  796.7	  609.1	 4722.0	...
2190451	  796.8	  609.8	 4716.0	...
2190452	  796.8	  610.5	 4710.0	...
2190453	  796.7	  610.4	 4710.0	...
2190454	  796.7	  610.3	 4714.0	...
2190455	  796.9	  610.2	 4718.0	...
2190456	  797.2	  610.4	 4719.0	...
2190457	  797.4	  610.5	 4717.0	...
2190458	  797.4	  610.5	 4715.0	...
2190459	  797.7	  610.3	 4713.0	...
2190460	  797.9	  610.0	 4714.0	...
2190461	  798.1	  609.7	 4714.0	...
2190462	  798.1	  609.8	 4714.0	...
2190463	  798.2	  610.1	 4714.0	...
2190464	  798.2	  610.2	 4713.0	...
2190465	  798.2	  609.9	 4712.0	...
2190466	  798.3	  609.7	 4712.0	...
2190467	  798.3	  609.8	 4711.0	...
2190468	  798.7	  610.0	 4711.0	...
2190469	  798.9	  610.1	 4710.0	...
2190470	  799.2	  610.4	 4710.0	...
2190471	  799.3	  610.7	 4711.0	...
2190472	  799.3	  611.1	 4713.0	...
2190473	  799.2	  611.1	 4715.0	...
2190474	  799.2	  611.5	 4715.0	...
2190475	  799.1	  611.9	 4714.0	...
2190476	  799.1	  612.3	 4714.0	...
2190477	  799.1	  612.3	 4714.0	...
2190478	  799.3	  612.3	 4716.0	...
2190479	  799.5	  611.7	 4717.0	...
2190480	  799.6	  611.2	 4718.0	...
2190481	  799.5	  610.7	 4718.0	...
2190482	  799.6	  610.9	 4719.0	...
2190483	  799.5	  611.5	 4716.0	...
2190484	  799.4	  611.9	 4712.0	...
2190485	  799.2	  612.2	 4708.0	...
2190486	  799.2	  612.0	 4707.0	...
2190487	  799.1	  611.9	 4708.0	...
2190488	  799.1	  611.7	 4710.0	...
2190489	  799.1	  611.6	 4712.0	...
2190490	  799.0	  611.6	 4713.0	...
2190491	  798.9	  611.5	 4713.0	...
2190492	  799.0	  611.2	 4714.0	...
2190493	  799.3	  610.8	 4717.0	...
2190494	  799.6	  610.6	 4718.0	...
2190495	  799.7	  610.6	 4718.0	...
2190496	  800.0	  610.9	 4716.0	...
2190497	  800.3	  611.2	 4715.0	...
2190498	  800.3	  611.5	 4715.0	...
2190499	  800.0	  611.9	 4716.0	...
2190500	  799.7	  612.4	 4716.0	...
2190501	  799.4	  612.8	 4717.0	...
2190502	  799.4	  612.8	 4718.0	...
2190503	  799.3	  612.8	 4718.0	...
2190504	  799.3	  612.9	 4717.0	...
2190505	  799.6	  612.8	 4715.0	...
2190506	  800.0	  612.6	 4714.0	...
2190507	  800.5	  612.4	 4714.0	...
2190508	  800.8	  612.3	 4715.0	...
2190509	  800.8	  612.4	 4715.0	...
2190510	  800.7	  612.6	 4715.0	...
2190511	  800.7	  613.0	 4716.0	...
2190512	  800.4	  613.3	 4716.0	...
2190513	  800.2	  613.6	 4716.0	...
2190514	  799.9	  613.7	 4716.0	...
2190515	  799.9	  613.8	 4715.0	...
2190516	  799.9	  614.0	 4715.0	...
2190517	  799.8	  614.2	 4713.0	...
2190518	  799.8	  614.3	 4711.0	...
2190519	  800.0	  614.1	 4709.0	...
2190520	  800.2	  614.2	 4709.0	...
2190521	  800.3	  614.5	 4708.0	...
2190522	  800.3	  614.8	 4708.0	...
2190523	  800.6	  614.8	 4708.0	...
2190524	  800.8	  614.8	 4707.0	...
2190525	  801.1	  614.8	 4706.0	...
2190526	  801.1	  614.9	 4705.0	...
2190527	  801.2	  615.0	 4705.0	...
2190528	  801.3	  614.9	 4705.0	...
2190529	  801.3	  614.6	 4703.0	...
2190530	  801.3	  614.3	 4702.0	...
2190531	  801.3	  614.1	 4700.0	...
2190532	  801.4	  614.1	 4700.0	...
2190533	  801.6	  614.1	 4700.0	...
2190534	  801.7	  614.2	 4701.0	...
2190535	  801.7	  614.3	 4701.0	...
2190536	  801.6	  614.4	 4701.0	...
2190537	  801.6	  614.4	 4704.0	...
2190538	  801.8	  614.6	 4706.0	...
2190539	  802.0	  615.1	 4707.0	...
2190540	  802.2	  615.5	 4706.0	...
2190541	  802.3	  616.1	 4706.0	...
2190542	  802.3	  616.6	 4707.0	...
2190543	  802.3	  617.1	 4707.0	...
2190544	  802.3	  617.1	 4707.0	...
2190545	  802.3	  616.9	 4705.0	...
2190546	  802.2	  616.6	 4703.0	...
2190547	  802.2	  616.3	 4701.0	...
2190548	  802.2	  616.2	 4701.0	...
2190549	  802.2	  616.3	 4702.0	...
2190550	  802.2	  616.5	 4703.0	...
2190551	  802.3	  616.6	 4704.0	...
2190552	  802.4	  616.4	 4704.0	...
2190553	  802.5	  616.0	 4708.0	...
2190554	  802.5	  615.6	 4713.0	...
2190555	  802.3	  615.6	 4714.0	...
2190556	  802.1	  615.7	 4712.0	...
2190557	  801.8	  615.9	 4710.0	...
2190558	  801.9	  615.9	 4712.0	...
2190559	  801.9	  616.1	 4714.0	...
2190560	  801.9	  616.5	 4714.0	...
2190561	  802.0	  617.0	 4714.0	...
2190562	  802.1	  617.2	 4715.0	...
2190563	  802.3	  617.3	 4715.0	...
2190564	  802.3	  617.1	 4715.0	...
2190565	  802.2	  617.0	 4714.0	...
2190566	  802.1	  617.0	 4713.0	...
2190567	  802.1	  617.2	 4713.0	...
2190568	  802.2	  617.4	 4713.0	...
2190569	  802.4	  617.7	 4713.0	...
2190570	  802.3	  617.9	 4713.0	...
2190571	  802.1	  618.1	 4714.0	...
2190572	  801.8	  618.2	 4716.0	...
2190573	  801.8	  618.2	 4718.0	...
2190574	  801.8	  618.5	 4718.0	...
2190575	  801.7	  618.8	 4718.0	...
2190576	  801.9	  619.0	 4718.0	...
2190577	  802.0	  619.0	 4718.0	...
2190578	  802.2	  619.1	 4718.0	...
2190579	  801.9	  619.4	 4716.0	...
2190580	  801.7	  619.7	 4713.0	...
2190581	  801.3	  619.9	 4709.0	...
2190582	  801.1	  620.0	 4707.0	...
2190583	  801.2	  620.0	 4707.0	...
2190584	  801.5	  620.1	 4706.0	...
2190585	  801.6	  620.3	 4705.0	...
2190586	  801.5	  620.5	 4705.0	...
2190587	  801.3	  620.6	 4706.0	...
2190588	  801.2	  620.6	 4707.0	...
2190589	  801.1	  620.7	 4710.0	...
2190590	  801.2	  620.9	 4711.0	...
2190591	  801.3	  621.1	 4713.0	...
MSG	2190592 0000 _ Number Off
2190592	  801.5	  621.2	 4715.0	...
2190593	  801.6	  621.1	 4717.0	...
2190594	  801.5	  621.0	 4717.0	...
2190595	  801.3	  621.2	 4716.0	...
2190596	  801.1	  621.4	 4715.0	...
2190597	  801.1	  621.7	 4715.0	...
2190598	  801.5	  621.8	 4716.0	...
2190599	  802.0	  622.1	 4716.0	...
2190600	  802.3	  622.4	 4717.0	...
2190601	  802.1	  622.7	 4717.0	...
2190602	  801.9	  622.9	 4717.0	...
2190603	  801.8	  622.9	 4717.0	...
2190604	  801.7	  622.9	 4718.0	...
2190605	  801.8	  622.9	 4719.0	...
2190606	  801.8	  622.9	 4719.0	...
2190607	  801.8	  622.9	 4719.0	...
2190608	  801.7	  622.9	 4720.0	...
2190609	  801.6	  622.8	 4722.0	...
2190610	  801.6	  622.6	 4724.0	...
2190611	  801.7	  622.5	 4724.0	...
2190612	  801.8	  622.5	 4724.0	...
2190613	  801.8	  622.4	 4723.0	...
2190614	  801.8	  622.4	 4722.0	...
2190615	  801.7	  622.5	 4724.0	...
2190616	  801.6	  622.5	 4726.0	...
2190617	  801.8	  622.5	 4728.0	...
2190618	  802.0	  622.8	 4728.0	...
2190619	  802.2	  623.2	 4727.0	...
2190620	  802.2	  623.6	 4726.0	...
2190621	  802.2	  623.5	 4724.0	...
2190622	  802.3	  623.5	 4722.0	...
2190623	  802.3	  623.4	 4722.0	...
2190624	  802.3	  623.1	 4724.0	...
2190625	  802.2	  622.8	 4724.0	...
2190626	  802.1	  622.7	 4724.0	...
2190627	  802.0	  622.8	 4723.0	...
2190628	  801.8	  622.8	 4723.0	...
2190629	  801.8	  622.7	 4722.0	...
2190630	  802.1	  622.4	 4721.0	...
2190631	  802.4	  622.3	 4721.0	...
2190632	  802.2	  622.6	 4724.0	...
2190633	  801.7	  623.1	 4726.0	...
2190634	  801.2	  623.3	 4729.0	...
2190635	  801.1	  623.3	 4728.0	...
2190636	  801.1	  623.3	 4727.0	...
2190637	  801.4	  623.5	 4726.0	...
2190638	  801.9	  623.6	 4725.0	...
2190639	  802.4	  623.1	 4726.0	...
2190640	  802.4	  622.6	 4730.0	...
2190641	  802.1	  622.3	 4735.0	...
2190642	  801.7	  622.8	 4735.0	...
2190643	  801.5	  623.6	 4735.0	...
2190644	  801.4	  624.3	 4734.0	...
2190645	  801.4	  624.0	 4735.0	...
2190646	  801.4	  623.5	 4736.0	...
2190647	  801.7	  622.9	 4738.0	...
2190648	  802.0	  622.9	 4738.0	...
2190649	  802.2	  623.0	 4739.0	...
2190650	  802.2	  623.0	 4739.0	...
2190651	  802.2	  623.1	 4740.0	...
2190652	  802.2	  623.3	 4741.0	...
2190653	  802.2	  623.5	 4739.0	...
2190654	  802.1	  623.8	 4737.0	...
2190655	  802.1	  623.9	 4734.0	...
2190656	  802.1	  624.0	 4733.0	...
2190657	  802.0	  624.1	 4736.0	...
2190658	  801.8	  624.1	 4740.0	...
2190659	  801.7	  624.2	 4745.0	...
2190660	  801.9	  624.4	 4747.0	...
2190661	  802.1	  624.6	 4747.0	...
2190662	  802.3	  624.9	 4745.0	...
2190663	  802.3	  625.1	 4744.0	...
2190664	  802.3	  625.2	 4747.0	...
2190665	  802.3	  625.3	 4750.0	...
2190666	  802.4	  625.5	 4753.0	...
2190667	  802.5	  625.6	 4753.0	...
2190668	  802.5	  625.3	 4753.0	...
2190669	  802.1	  625.1	 4755.0	...
2190670	  801.7	  624.9	 4758.0	...
2190671	  801.4	  624.8	 4759.0	...
2190672	  801.3	  624.6	 4759.0	...
2190673	  801.2	  624.5	 4758.0	...
2190674	  801.3	  624.9	 4759.0	...
2190675	  801.4	  625.3	 4760.0	...
2190676	  801.5	  625.6	 4761.0	...
2190677	  801.5	  625.7	 4763.0	...
2190678	  801.6	  625.6	 4764.0	...
2190679	  801.5	  625.5	 4765.0	...
2190680	  801.5	  625.5	 4765.0	...
2190681	  801.2	  625.5	 4766.0	...
2190682	  800.9	  625.6	 4766.0	...
2190683	  800.6	  625.6	 4767.0	...
2190684	  800.7	  625.6	 4768.0	...
2190685	  800.6	  624.8	 4771.0	...
2190686	  800.4	  624.0	 4774.0	...
2190687	  800.5	  623.6	 4774.0	...
2190688	  800.7	  623.9	 4774.0	...
2190689	  800.9	  624.4	 4773.0	...
2190690	  801.0	  624.5	 4772.0	...
2190691	  801.1	  624.6	 4770.0	...
2190692	  801.0	  624.7	 4768.0	...
2190693	  800.8	  624.8	 4769.0	...
2190694	  800.6	  624.9	 4770.0	...
2190695	  800.7	  624.7	 4772.0	...
2190696	  800.7	  624.3	 4772.0	...
2190697	  800.7	  623.9	 4773.0	...
2190698	  800.5	  623.6	 4774.0	...
2190699	  800.4	  623.7	 4774.0	...
2190700	  800.4	  623.9	 4775.0	...
2190701	  800.5	  624.1	 4777.0	...
2190702	  800.5	  624.3	 4778.0	...
2190703	  800.4	  624.4	 4777.0	...
2190704	  800.4	  624.8	 4775.0	...
2190705	  800.2	  625.4	 4773.0	...
2190706	  800.1	  626.0	 4772.0	...
2190707	  800.1	  626.0	 4774.0	...
2190708	  800.2	  625.7	 4776.0	...
2190709	  800.4	  625.7	 4775.0	...
2190710	  800.6	  626.0	 4773.0	...
2190711	  800.7	  626.4	 4772.0	...
2190712	  800.2	  626.5	 4774.0	...
2190713	  799.7	  626.9	 4779.0	...
2190714	  799.4	  627.1	 4783.0	...
2190715	  799.6	  627.1	 4787.0	...
2190716	  799.9	  627.0	 4788.0	...
2190717	  799.9	  627.0	 4788.0	...
2190718	  799.7	  626.4	 4789.0	...
2190719	  799.5	  625.8	 4788.0	...
2190720	  799.3	  625.4	 4788.0	...
2190721	  799.3	  625.6	 4791.0	...
2190722	  799.4	  625.7	 4795.0	...
2190723	  799.5	  625.8	 4796.0	...
2190724	  799.6	  625.8	 4793.0	...
2190725	  799.7	  625.8	 4792.0	...
2190726	  799.8	  625.9	 4795.0	...
2190727	  799.8	  625.9	 4797.0	...
2190728	  799.6	  626.0	 4798.0	...
2190729	  799.4	  626.3	 4797.0	...
2190730	  799.2	  626.5	 4795.0	...
2190731	  799.3	  626.7	 4796.0	...
2190732	  799.4	  626.9	 4800.0	...
2190733	  799.4	  626.5	 4805.0	...
2190734	  799.4	  626.0	 4806.0	...
2190735	  799.3	  625.5	 4807.0	...
2190736	  799.4	  625.6	 4806.0	...
2190737	  799.5	  625.7	 4805.0	...
2190738	  799.7	  625.7	 4803.0	...
2190739	  799.7	  625.8	 4802.0	...
2190740	  799.7	  625.9	 4802.0	...
2190741	  799.8	  625.9	 4801.0	...
2190742	  799.8	  625.9	 4801.0	...
2190743	  799.8	  625.6	 4800.0	...
2190744	  799.8	  625.4	 4803.0	...
2190745	  799.9	  625.3	 4807.0	...
2190746	  799.8	  625.2	 4810.0	...
2190747	  799.5	  625.2	 4813.0	...
2190748	  799.2	  625.1	 4815.0	...
2190749	  799.0	  625.0	 4818.0	...
2190750	  799.0	  624.9	 4818.0	...
2190751	  798.9	  624.7	 4818.0	...
2190752	  798.9	  624.5	 4819.0	...
2190753	  799.0	  624.8	 4820.0	...
2190754	  799.1	  625.3	 4821.0	...
2190755	  798.9	  625.5	 4821.0	...
2190756	  798.6	  625.3	 4821.0	...
2190757	  798.5	  625.0	 4821.0	...
2190758	  798.7	  625.0	 4821.0	...
2190759	  798.9	  625.0	 4820.0	...
2190760	  798.8	  625.1	 4819.0	...
2190761	  798.6	  625.2	 4819.0	...
2190762	  798.5	  625.2	 4819.0	...
2190763	  798.3	  625.2	 4818.0	...
2190764	  797.9	  625.2	 4817.0	...
2190765	  797.7	  625.1	 4819.0	...
2190766	  797.6	  625.1	 4822.0	...
2190767	  797.6	  625.2	 4824.0	...
2190768	  797.7	  625.4	 4824.0	...
2190769	  797.7	  625.5	 4826.0	...
2190770	  797.8	  625.5	 4828.0	...
2190771	  797.8	  625.2	 4830.0	...
2190772	  797.8	  625.0	 4834.0	...
2190773	  797.8	  624.7	 4836.0	...
2190774	  797.8	  624.9	 4837.0	...
2190775	  797.8	  625.1	 4836.0	...
2190776	  797.8	  625.4	 4835.0	...
2190777	  797.8	  625.4	 4836.0	...
2190778	  797.7	  625.4	 4836.0	...
2190779	  797.5	  625.5	 4839.0	...
2190780	  797.3	  625.4	 4841.0	...
2190781	  797.3	  625.2	 4843.0	...
2190782	  797.2	  624.8	 4842.0	...
2190783	  797.0	  624.6	 4841.0	...
2190784	  796.9	  624.5	 4840.0	...
2190785	  796.7	  624.5	 4840.0	...
2190786	  796.7	  624.6	 4842.0	...
2190787	  796.9	  624.6	 4843.0	...
2190788	  797.2	  624.8	 4844.0	...
2190789	  797.1	  625.0	 4844.0	...
2190790	  796.7	  625.3	 4846.0	...
2190791	  796.3	  625.4	 4849.0	...
2190792	  796.3	  625.4	 4853.0	...
2190793	  796.3	  625.5	 4855.0	...
2190794	  796.3	  625.7	 4857.0	...
2190795	  796.3	  625.8	 4857.0	...
2190796	  796.3	  625.9	 4858.0	...
2190797	  796.3	  626.1	 4856.0	...
2190798	  796.3	  626.2	 4855.0	...
2190799	  796.2	  626.2	 4855.0	...
2190800	  796.1	  626.1	 4857.0	...
2190801	  796.1	  625.9	 4858.0	...
2190802	  796.1	  625.6	 4858.0	...
2190803	  796.0	  625.2	 4857.0	...
2190804	  795.9	  625.0	 4859.0	...
MSG	2190805 0000 _ Number On
2190805	  795.8	  624.8	 4860.0	...
2190806	  795.8	  625.2	 4862.0	...
2190807	  795.8	  625.5	 4861.0	...
2190808	  796.0	  625.8	 4861.0	...
2190809	  796.1	  625.8	 4861.0	...
2190810	  796.0	  625.9	 4863.0	...
2190811	  795.8	  626.0	 4864.0	...
2190812	  795.6	  626.0	 4865.0	...
2190813	  795.6	  626.1	 4866.0	...
2190814	  795.6	  626.2	 4867.0	...
2190815	  795.2	  626.2	 4869.0	...
2190816	  794.9	  626.1	 4870.0	...
2190817	  794.7	  626.1	 4872.0	...
2190818	  794.9	  626.1	 4872.0	...
2190819	  794.9	  625.9	 4873.0	...
2190820	  794.8	  625.5	 4875.0	...
2190821	  794.7	  625.2	 4876.0	...
2190822	  794.7	  625.1	 4878.0	...
2190823	  794.7	  625.1	 4878.0	...
2190824	  794.7	  625.1	 4878.0	...
2190825	  794.7	  625.0	 4879.0	...
2190826	  794.9	  625.0	 4881.0	...
2190827	  795.0	  625.0	 4881.0	...
2190828	  795.0	  625.1	 4881.0	...
2190829	  794.7	  625.0	 4880.0	...
2190830	  794.4	  625.0	 4879.0	...
2190831	  794.3	  624.9	 4878.0	...
2190832	  794.4	  624.6	 4878.0	...
2190833	  794.3	  624.4	 4879.0	...
2190834	  794.2	  624.1	 4880.0	...
2190835	  794.2	  624.0	 4882.0	...
2190836	  794.2	  623.9	 4884.0	...
2190837	  794.3	  624.0	 4887.0	...
2190838	  794.1	  624.0	 4887.0	...
2190839	  794.0	  624.1	 4889.0	...
2190840	  794.0	  624.1	 4890.0	...
2190841	  794.1	  624.5	 4891.0	...
2190842	  794.3	  624.8	 4890.0	...
2190843	  794.4	  625.0	 4890.0	...
2190844	  793.9	  625.1	 4890.0	...
2190845	  793.4	  625.1	 4889.0	...
2190846	  793.1	  625.0	 4891.0	...
2190847	  793.2	  624.7	 4893.0	...
2190848	  793.4	  624.3	 4896.0	...
2190849	  793.4	  623.9	 4898.0	...
2190850	  793.4	  623.6	 4899.0	...
2190851	  793.4	  623.3	 4898.0	...
2190852	  793.4	  623.0	 4896.0	...
2190853	  793.4	  622.8	 4895.0	...
2190854	  793.4	  622.6	 4897.0	...
2190855	  793.3	  622.6	 4898.0	...
2190856	  793.1	  623.0	 4899.0	...
2190857	  793.1	  623.3	 4901.0	...
2190858	  793.2	  624.0	 4901.0	...
2190859	  793.2	  624.3	 4900.0	...
2190860	  792.9	  624.3	 4901.0	...
2190861	  792.7	  623.9	 4904.0	...
2190862	  793.0	  623.4	 4906.0	...
2190863	  793.3	  623.3	 4907.0	...
2190864	  793.3	  623.3	 4907.0	...
2190865	  793.2	  622.7	 4906.0	...
2190866	  792.9	  622.3	 4906.0	...
2190867	  792.6	  622.1	 4907.0	...
2190868	  792.4	  622.6	 4908.0	...
2190869	  792.3	  622.5	 4910.0	...
2190870	  792.2	  622.4	 4909.0	...
2190871	  792.1	  622.2	 4908.0	...
2190872	  792.0	  622.1	 4908.0	...
2190873	  792.1	  622.1	 4909.0	...
2190874	  792.2	  622.1	 4912.0	...
2190875	  792.2	  622.1	 4915.0	...
2190876	  792.4	  621.9	 4917.0	...
2190877	  792.6	  621.7	 4917.0	...
2190878	  792.6	  621.5	 4917.0	...
2190879	  792.4	  621.6	 4917.0	...
2190880	  792.2	  621.7	 4917.0	...
2190881	  792.2	  621.9	 4917.0	...
2190882	  792.2	  622.0	 4917.0	...
2190883	  792.3	  621.9	 4917.0	...
2190884	  792.5	  621.9	 4919.0	...
2190885	  792.7	  621.9	 4922.0	...
2190886	  792.3	  621.9	 4925.0	...
2190887	  791.9	  621.9	 4927.0	...
2190888	  791.5	  622.0	 4929.0	...
2190889	  791.7	  622.0	 4928.0	...
2190890	  791.9	  622.0	 4928.0	...
2190891	  792.2	  621.9	 4931.0	...
2190892	  792.4	  621.6	 4934.0	...
2190893	  792.5	  620.9	 4935.0	...
2190894	  792.5	  620.4	 4934.0	...
2190895	  792.5	  620.1	 4933.0	...
2190896	  792.5	  620.2	 4933.0	...
2190897	  792.5	  620.5	 4935.0	...
2190898	  792.6	  620.6	 4936.0	...
2190899	  792.6	  620.7	 4937.0	...
2190900	  792.6	  620.7	 4938.0	...
2190901	  792.6	  620.6	 4938.0	...
2190902	  792.4	  620.5	 4938.0	...
2190903	  792.3	  620.5	 4938.0	...
2190904	  792.2	  620.3	 4938.0	...
2190905	  792.2	  620.1	 4938.0	...
2190906	  792.4	  619.6	 4939.0	...
2190907	  792.5	  619.2	 4940.0	...
2190908	  792.7	  619.1	 4940.0	...
2190909	  792.6	  619.6	 4940.0	...
2190910	  792.5	  620.1	 4940.0	...
2190911	  792.3	  619.9	 4943.0	...
2190912	  792.3	  619.4	 4945.0	...
2190913	  792.4	  618.8	 4947.0	...
2190914	  792.5	  618.6	 4947.0	...
2190915	  792.5	  618.5	 4948.0	...
2190916	  792.3	  618.5	 4952.0	...
2190917	  792.0	  618.2	 4955.0	...
2190918	  791.8	  618.0	 4956.0	...
2190919	  791.9	  617.8	 4956.0	...
2190920	  792.0	  617.5	 4953.0	...
2190921	  792.1	  617.2	 4951.0	...
2190922	  792.1	  617.5	 4948.0	...
2190923	  792.1	  618.0	 4947.0	...
2190924	  792.2	  618.5	 4951.0	...
2190925	  792.2	  618.6	 4955.0	...
2190926	  792.2	  618.5	 4957.0	...
2190927	  792.2	  618.4	 4957.0	...
2190928	  792.1	  618.3	 4957.0	...
2190929	  791.9	  617.7	 4961.0	...
2190930	  791.6	  617.0	 4964.0	...
2190931	  791.4	  616.2	 4966.0	...
2190932	  791.4	  615.9	 4966.0	...
2190933	  791.5	  615.8	 4966.0	...
2190934	  791.5	  615.7	 4965.0	...
2190935	  791.6	  615.5	 4964.0	...
2190936	  791.6	  615.4	 4964.0	...
2190937	  791.5	  615.4	 4963.0	...
2190938	  791.3	  615.4	 4963.0	...
2190939	  791.0	  615.5	 4966.0	...
2190940	  790.9	  614.9	 4970.0	...
2190941	  791.0	  614.2	 4974.0	...
2190942	  791.1	  613.8	 4976.0	...
2190943	  790.9	  614.2	 4976.0	...
2190944	  790.7	  614.6	 4978.0	...
2190945	  790.6	  614.6	 4979.0	...
2190946	  790.5	  614.7	 4981.0	...
2190947	  790.4	  614.8	 4980.0	...
2190948	  790.5	  614.9	 4979.0	...
2190949	  790.6	  614.7	 4977.0	...
2190950	  790.6	  614.6	 4976.0	...
2190951	  790.6	  614.5	 4975.0	...
2190952	  790.5	  614.7	 4975.0	...
2190953	  790.5	  614.9	 4975.0	...
2190954	  790.5	  615.0	 4976.0	...
2190955	  790.6	  615.3	 4977.0	...
2190956	  790.7	  615.5	 4976.0	...
2190957	  790.9	  615.7	 4974.0	...
2190958	  790.9	  615.6	 4972.0	...
2190959	  790.9	  615.5	 4973.0	...
2190960	  790.8	  615.4	 4974.0	...
2190961	  790.8	  615.3	 4975.0	...
2190962	  790.9	  615.3	 4975.0	...
2190963	  790.8	  615.2	 4977.0	...
2190964	  790.7	  615.2	 4978.0	...
2190965	  790.4	  615.1	 4979.0	...
2190966	  790.2	  614.7	 4981.0	...
2190967	  790.0	  614.4	 4983.0	...
2190968	  789.9	  614.1	 4984.0	...
2190969	  789.9	  614.1	 4982.0	...
2190970	  789.9	  614.1	 4980.0	...
2190971	  790.2	  613.9	 4980.0	...
2190972	  790.4	  613.9	 4980.0	...
2190973	  790.6	  613.8	 4979.0	...
2190974	  790.6	  613.8	 4977.0	...
2190975	  790.4	  613.8	 4978.0	...
2190976	  790.2	  613.9	 4980.0	...
2190977	  790.0	  614.0	 4982.0	...
2190978	  789.9	  613.9	 4981.0	...
2190979	  789.8	  613.8	 4980.0	...
2190980	  789.7	  613.6	 4980.0	...
2190981	  789.8	  613.5	 4980.0	...
2190982	  790.0	  613.7	 4980.0	...
2190983	  790.1	  614.2	 4980.0	...
2190984	  789.8	  614.8	 4980.0	...
2190985	  789.5	  615.1	 4979.0	...
2190986	  789.3	  615.1	 4980.0	...
2190987	  789.5	  615.3	 4980.0	...
2190988	  789.7	  615.7	 4981.0	...
2190989	  790.1	  616.4	 4980.0	...
2190990	  790.4	  616.9	 4979.0	...
2190991	  790.6	  617.0	 4977.0	...
2190992	  790.5	  617.0	 4976.0	...
2190993	  790.5	  617.0	 4974.0	...
2190994	  790.6	  618.0	 4974.0	...
2190995	  790.7	  619.3	 4972.0	...
2190996	  790.9	  620.7	 4967.0	...
2190997	  791.1	  621.6	 4962.0	...
2190998	  791.3	  622.4	 4958.0	...
2190999	  791.1	  623.7	 4958.0	...
2191000	  790.8	  624.8	 4956.0	...
2191001	  790.7	  625.6	 4953.0	...
2191002	  791.1	  625.9	 4951.0	...
2191003	  791.4	  626.1	 4950.0	...
2191004	  791.5	  626.4	 4950.0	...
2191005	  791.5	  627.1	 4950.0	...
2191006	  791.6	  627.8	 4950.0	...
2191007	  791.6	  628.4	 4949.0	...
2191008	  791.7	  628.6	 4949.0	...
2191009	  791.8	  628.9	 4949.0	...
2191010	  791.8	  629.1	 4950.0	...
2191011	  791.9	  629.0	 4948.0	...
2191012	  791.8	  628.9	 4946.0	...
2191013	  791.6	  628.9	 4943.0	...
2191014	  791.6	  629.1	 4942.0	...
2191015	  791.7	  629.3	 4940.0	...
2191016	  791.6	  629.5	 4939.0	...
2191017	  791.3	  629.4	 4940.0	...
2191018	  791.0	  629.3	 4940.0	...
2191019	  791.1	  629.4	 4940.0	...
2191020	  791.2	  630.4	 4940.0	...
2191021	  791.3	  631.4	 4940.0	...
2191022	  791.4	  632.0	 4942.0	...
2191023	  791.4	  632.0	 4944.0	...
2191024	  791.4	  632.0	 4943.0	...
2191025	  791.3	  632.1	 4940.0	...
2191026	  791.3	  632.4	 4937.0	...
2191027	  791.3	  633.0	 4934.0	...
2191028	  791.5	  633.7	 4930.0	...
2191029	  791.5	  634.6	 4927.0	...
2191030	  791.6	  636.0	 4927.0	...
2191031	  791.8	  637.2	 4926.0	...
2191032	  792.0	  637.9	 4925.0	...
2191033	  792.1	  638.1	 4922.0	...
2191034	  792.2	  638.4	 4919.0	...
2191035	  792.4	  639.2	 4916.0	...
2191036	  792.2	  640.2	 4915.0	...
2191037	  791.9	  641.7	 4910.0	...
EFIX R   2188418	2191037	2620	  781.5	  611.1	   4756
SSACC R  2191038
2191038	  791.6	  643.2	 4905.0	...
2191039	  791.7	  644.8	 4900.0	...
2191040	  791.9	  646.7	 4892.0	...
2191041	  792.2	  649.1	 4882.0	...
2191042	  792.2	  651.1	 4870.0	...
2191043	  792.3	  653.3	 4867.0	...
2191044	  792.2	  654.6	 4865.0	...
2191045	  792.5	  657.0	 4859.0	...
2191046	  792.5	  659.4	 4849.0	...
2191047	  792.6	  662.2	 4835.0	...
2191048	  792.9	  665.1	 4825.0	...
2191049	  793.4	  667.6	 4815.0	...
2191050	  793.1	  671.3	 4805.0	...
2191051	  792.6	  675.0	 4794.0	...
2191052	  792.3	  679.2	 4785.0	...
2191053	  792.8	  683.0	 4770.0	...
2191054	  792.8	  686.8	 4760.0	...
2191055	  792.8	  691.2	 4740.0	...
2191056	  793.0	  697.0	 4721.0	...
2191057	  793.2	  702.6	 4701.0	...
2191058	  793.5	  708.7	 4688.0	...
2191059	  793.7	  715.0	 4666.0	...
2191060	  793.9	  722.0	 4641.0	...
2191061	  794.2	  729.5	 4608.0	...
2191062	  794.6	  736.9	 4583.0	...
2191063	  794.9	  745.4	 4551.0	...
2191064	  795.2	  755.5	 4519.0	...
2191065	  795.0	  766.6	 4479.0	...
2191066	  794.6	  778.5	 4439.0	...
2191067	  794.2	  791.3	 4396.0	...
2191068	  793.9	  805.6	 4348.0	...
2191069	  794.3	  821.8	 4294.0	...
2191070	  794.4	  839.3	 4236.0	...
2191071	  795.4	  858.4	 4174.0	...
2191072	  795.9	  878.9	 4100.0	...
2191073	  796.2	  900.0	 4022.0	...
2191074	  796.0	  922.6	 3938.0	...
2191075	  796.9	  945.7	 3856.0	...
2191076	  798.2	  971.0	 3769.0	...
2191077	  800.1	  998.2	 3677.0	...
2191078	  800.8	 1026.0	 3585.0	...
2191079	  802.1	 1053.3	 3486.0	...
2191080	  803.5	 1079.9	 3388.0	...
2191081	  806.4	 1108.0	 3283.0	...
2191082	  808.8	 1136.7	 3180.0	...
2191083	  811.3	 1167.9	 3067.0	...
2191084	  812.4	 1200.5	 2955.0	...
2191085	  813.9	 1235.5	 2840.0	...
2191086	  814.5	 1258.9	 2765.0	...
2191087	  815.3	 1270.8	 2728.0	...
2191088	  815.3	 1270.8	 2728.0	...
SBLINK R 2191089
2191089	   .	   .	    0.0	...
2191090	   .	   .	    0.0	...
2191091	   .	   .	    0.0	...
2191092	   .	   .	    0.0	...
2191093	   .	   .	    0.0	...
2191094	   .	   .	    0.0	...
2191095	   .	   .	    0.0	...
2191096	   .	   .	    0.0	...
2191097	   .	   .	    0.0	...
2191098	   .	   .	    0.0	...
2191099	   .	   .	    0.0	...
2191100	   .	   .	    0.0	...
2191101	   .	   .	    0.0	...
2191102	   .	   .	    0.0	...
2191103	   .	   .	    0.0	...
2191104	   .	   .	    0.0	...
2191105	   .	   .	    0.0	...
2191106	   .	   .	    0.0	...
2191107	   .	   .	    0.0	...
2191108	   .	   .	    0.0	...
2191109	   .	   .	    0.0	...
2191110	   .	   .	    0.0	...
2191111	   .	   .	    0.0	...
2191112	   .	   .	    0.0	...
2191113	   .	   .	    0.0	...
2191114	   .	   .	    0.0	...
2191115	   .	   .	    0.0	...
2191116	   .	   .	    0.0	...
2191117	   .	   .	    0.0	...
2191118	   .	   .	    0.0	...
2191119	   .	   .	    0.0	...
2191120	   .	   .	    0.0	...
2191121	   .	   .	    0.0	...
2191122	   .	   .	    0.0	...
MSG	2191123 0000 _ Number Off
2191123	   .	   .	    0.0	...
2191124	   .	   .	    0.0	...
2191125	   .	   .	    0.0	...
2191126	   .	   .	    0.0	...
2191127	   .	   .	    0.0	...
2191128	   .	   .	    0.0	...
2191129	   .	   .	    0.0	...
2191130	   .	   .	    0.0	...
2191131	   .	   .	    0.0	...
2191132	   .	   .	    0.0	...
2191133	   .	   .	    0.0	...
2191134	   .	   .	    0.0	...
2191135	   .	   .	    0.0	...
2191136	   .	   .	    0.0	...
2191137	   .	   .	    0.0	...
2191138	   .	   .	    0.0	...
2191139	   .	   .	    0.0	...
2191140	   .	   .	    0.0	...
2191141	   .	   .	    0.0	...
2191142	   .	   .	    0.0	...
2191143	   .	   .	    0.0	...
2191144	   .	   .	    0.0	...
2191145	   .	   .	    0.0	...
2191146	   .	   .	    0.0	...
2191147	   .	   .	    0.0	...
2191148	   .	   .	    0.0	...
2191149	   .	   .	    0.0	...
2191150	   .	   .	    0.0	...
2191151	   .	   .	    0.0	...
2191152	   .	   .	    0.0	...
2191153	   .	   .	    0.0	...
2191154	   .	   .	    0.0	...
2191155	   .	   .	    0.0	...
2191156	   .	   .	    0.0	...
2191157	   .	   .	    0.0	...
2191158	   .	   .	    0.0	...
2191159	   .	   .	    0.0	...
2191160	   .	   .	    0.0	...
2191161	   .	   .	    0.0	...
2191162	   .	   .	    0.0	...
2191163	   .	   .	    0.0	...
2191164	   .	   .	    0.0	...
2191165	   .	   .	    0.0	...
2191166	   .	   .	    0.0	...
2191167	   .	   .	    0.0	...
2191168	   .	   .	    0.0	...
2191169	   .	   .	    0.0	...
2191170	   .	   .	    0.0	...
2191171	   .	   .	    0.0	...
2191172	   .	   .	    0.0	...
2191173	   .	   .	    0.0	...
2191174	   .	   .	    0.0	...
2191175	   .	   .	    0.0	...
2191176	   .	   .	    0.0	...
2191177	   .	   .	    0.0	...
2191178	   .	   .	    0.0	...
2191179	   .	   .	    0.0	...
2191180	   .	   .	    0.0	...
2191181	   .	   .	    0.0	...
2191182	   .	   .	    0.0	...
2191183	   .	   .	    0.0	...
2191184	   .	   .	    0.0	...
2191185	   .	   .	    0.0	...
2191186	   .	   .	    0.0	...
2191187	   .	   .	    0.0	...
2191188	   .	   .	    0.0	...
2191189	   .	   .	    0.0	...
2191190	   .	   .	    0.0	...
2191191	   .	   .	    0.0	...
2191192	   .	   .	    0.0	...
2191193	   .	   .	    0.0	...
2191194	   .	   .	    0.0	...
2191195	   .	   .	    0.0	...
2191196	   .	   .	    0.0	...
2191197	   .	   .	    0.0	...
2191198	   .	   .	    0.0	...
2191199	   .	   .	    0.0	...
2191200	   .	   .	    0.0	...
2191201	   .	   .	    0.0	...
2191202	   .	   .	    0.0	...
2191203	   .	   .	    0.0	...
2191204	   .	   .	    0.0	...
2191205	   .	   .	    0.0	...
2191206	   .	   .	    0.0	...
2191207	   .	   .	    0.0	...
2191208	   .	   .	    0.0	...
2191209	   .	   .	    0.0	...
2191210	   .	   .	    0.0	...
EBLINK R 2191089	2191210	122
2191211	  804.0	 1256.4	 2675.0	...
2191212	  804.0	 1256.4	 2675.0	...
2191213	  804.1	 1251.5	 2690.0	...
2191214	  803.8	 1243.9	 2716.0	...
2191215	  803.2	 1233.4	 2752.0	...
2191216	  802.3	 1223.9	 2790.0	...
2191217	  802.6	 1214.5	 2823.0	...
2191218	  803.2	 1204.2	 2858.0	...
2191219	  804.1	 1194.9	 2888.0	...
2191220	  803.8	 1185.4	 2924.0	...
2191221	  803.8	 1176.4	 2954.0	...
2191222	  804.0	 1168.4	 2984.0	...
2191223	  804.0	 1159.1	 3012.0	...
2191224	  804.6	 1150.9	 3043.0	...
2191225	  805.0	 1141.9	 3071.0	...
2191226	  805.7	 1134.2	 3095.0	...
2191227	  805.8	 1126.6	 3121.0	...
2191228	  805.6	 1119.0	 3151.0	...
2191229	  805.3	 1112.6	 3176.0	...
2191230	  805.2	 1105.0	 3199.0	...
2191231	  805.2	 1098.5	 3223.0	...
2191232	  805.6	 1091.3	 3247.0	...
2191233	  805.4	 1085.0	 3271.0	...
2191234	  805.2	 1078.1	 3293.0	...
2191235	  804.9	 1071.2	 3318.0	...
2191236	  804.4	 1064.1	 3342.0	...
2191237	  803.9	 1057.9	 3360.0	...
2191238	  803.7	 1051.2	 3379.0	...
2191239	  803.8	 1044.4	 3401.0	...
2191240	  803.9	 1037.9	 3424.0	...
2191241	  803.1	 1031.1	 3446.0	...
2191242	  802.7	 1024.3	 3470.0	...
2191243	  802.3	 1017.1	 3495.0	...
2191244	  802.1	 1010.9	 3516.0	...
2191245	  802.2	 1004.3	 3538.0	...
2191246	  802.5	  997.3	 3558.0	...
2191247	  803.0	  990.2	 3587.0	...
2191248	  803.6	  984.7	 3605.0	...
2191249	  803.9	  978.4	 3622.0	...
2191250	  803.9	  972.5	 3637.0	...
2191251	  803.2	  966.1	 3658.0	...
2191252	  803.2	  960.5	 3680.0	...
2191253	  803.1	  955.3	 3697.0	...
2191254	  803.0	  949.5	 3713.0	...
2191255	  802.6	  944.2	 3728.0	...
2191256	  803.0	  939.1	 3748.0	...
2191257	  803.4	  934.8	 3761.0	...
2191258	  803.5	  930.1	 3777.0	...
2191259	  802.9	  925.5	 3790.0	...
2191260	  803.1	  921.1	 3804.0	...
2191261	  803.3	  916.4	 3818.0	...
2191262	  803.7	  912.5	 3827.0	...
2191263	  803.3	  907.8	 3840.0	...
2191264	  803.1	  904.3	 3852.0	...
2191265	  802.8	  899.1	 3865.0	...
2191266	  802.8	  895.6	 3880.0	...
2191267	  802.7	  891.1	 3892.0	...
2191268	  802.6	  888.2	 3907.0	...
2191269	  802.4	  884.1	 3919.0	...
2191270	  802.2	  880.8	 3930.0	...
2191271	  802.3	  876.5	 3941.0	...
2191272	  802.4	  872.4	 3957.0	...
2191273	  802.6	  868.5	 3971.0	...
2191274	  802.7	  864.3	 3989.0	...
ESACC R  2191038	2191274	237	  791.6	  643.2	  802.7	  864.3	   4.73	   3270
SFIX R   2191275
2191275	  802.7	  860.4	 4002.0	...
2191276	  802.6	  855.6	 4018.0	...
2191277	  802.2	  851.8	 4028.0	...
2191278	  801.8	  848.3	 4038.0	...
2191279	  801.6	  844.9	 4048.0	...
2191280	  801.5	  841.6	 4061.0	...
2191281	  801.3	  837.2	 4073.0	...
2191282	  801.0	  833.7	 4084.0	...
2191283	  800.6	  829.7	 4095.0	...
2191284	  800.7	  826.0	 4105.0	...
2191285	  800.8	  822.1	 4114.0	...
2191286	  801.0	  818.9	 4124.0	...
2191287	  800.8	  816.0	 4136.0	...
2191288	  800.6	  812.8	 4148.0	...
2191289	  800.4	  809.3	 4155.0	...
2191290	  800.1	  806.3	 4160.0	...
2191291	  800.3	  803.9	 4168.0	...
2191292	  800.4	  801.0	 4177.0	...
2191293	  800.6	  798.6	 4188.0	...
2191294	  800.3	  796.1	 4195.0	...
2191295	  800.7	  793.7	 4201.0	...
2191296	  801.1	  790.7	 4206.0	...
2191297	  801.5	  788.4	 4214.0	...
2191298	  801.2	  786.3	 4222.0	...
2191299	  801.1	  785.0	 4226.0	...
2191300	  800.8	  783.0	 4228.0	...
2191301	  800.7	  781.2	 4230.0	...
2191302	  800.4	  778.9	 4235.0	...
2191303	  800.2	  777.0	 4238.0	...
2191304	  800.0	  775.4	 4244.0	...
2191305	  799.9	  774.0	 4248.0	...
2191306	  799.8	  772.2	 4255.0	...
2191307	  799.6	  770.7	 4262.0	...
2191308	  799.5	  768.9	 4268.0	...
2191309	  799.5	  767.6	 4272.0	...
2191310	  799.6	  766.0	 4274.0	...
2191311	  800.0	  764.7	 4276.0	...
2191312	  800.3	  763.4	 4281.0	...
2191313	  800.3	  761.4	 4284.0	...
2191314	  800.2	  759.5	 4289.0	...
2191315	  800.1	  757.9	 4292.0	...
2191316	  800.2	  757.3	 4294.0	...
2191317	  800.1	  756.3	 4295.0	...
2191318	  799.9	  754.5	 4300.0	...
2191319	  799.9	  752.4	 4305.0	...
2191320	  800.6	  750.7	 4315.0	...
2191321	  801.3	  749.9	 4320.0	...
2191322	  801.5	  748.7	 4325.0	...
2191323	  801.1	  747.3	 4327.0	...
MSG	2191324 0000 _ Number On
2191324	  800.5	  745.8	 4329.0	...
2191325	  800.3	  744.5	 4331.0	...
2191326	  800.0	  742.5	 4337.0	...
2191327	  800.0	  740.3	 4343.0	...
2191328	  799.9	  738.1	 4349.0	...
2191329	  799.9	  736.9	 4350.0	...
2191330	  799.7	  735.7	 4353.0	...
2191331	  799.8	  734.9	 4356.0	...
2191332	  799.9	  732.4	 4366.0	...
2191333	  800.1	  730.7	 4373.0	...
2191334	  799.9	  728.4	 4379.0	...
2191335	  799.8	  727.7	 4379.0	...
2191336	  799.7	  727.0	 4383.0	...
2191337	  799.6	  726.3	 4388.0	...
2191338	  799.5	  725.7	 4394.0	...
2191339	  799.4	  724.0	 4394.0	...
2191340	  799.5	  722.9	 4394.0	...
2191341	  799.6	  720.7	 4397.0	...
2191342	  799.6	  719.1	 4401.0	...
2191343	  799.4	  717.0	 4403.0	...
2191344	  799.3	  716.2	 4402.0	...
2191345	  799.3	  714.8	 4404.0	...
2191346	  799.4	  713.9	 4407.0	...
2191347	  799.2	  712.9	 4410.0	...
2191348	  798.8	  712.2	 4412.0	...
2191349	  798.3	  711.2	 4415.0	...
2191350	  798.2	  710.0	 4419.0	...
2191351	  798.2	  709.2	 4425.0	...
2191352	  798.1	  708.3	 4429.0	...
2191353	  798.1	  707.4	 4436.0	...
2191354	  797.9	  706.1	 4440.0	...
2191355	  798.2	  705.3	 4442.0	...
2191356	  798.6	  704.1	 4442.0	...
2191357	  798.4	  702.6	 4444.0	...
2191358	  797.8	  701.2	 4447.0	...
2191359	  797.3	  700.1	 4452.0	...
2191360	  797.0	  699.1	 4455.0	...
2191361	  796.6	  697.9	 4459.0	...
2191362	  796.9	  696.6	 4463.0	...
2191363	  797.2	  695.3	 4465.0	...
2191364	  797.8	  694.0	 4466.0	...
2191365	  797.8	  691.9	 4467.0	...
2191366	  797.6	  690.8	 4469.0	...
2191367	  797.3	  689.7	 4474.0	...
2191368	  797.0	  689.2	 4478.0	...
2191369	  797.0	  688.7	 4480.0	...
2191370	  797.5	  687.2	 4481.0	...
2191371	  797.8	  685.3	 4482.0	...
2191372	  798.0	  683.3	 4483.0	...
2191373	  797.8	  682.2	 4487.0	...
2191374	  797.6	  681.5	 4491.0	...
2191375	  797.6	  680.8	 4495.0	...
2191376	  797.5	  679.6	 4498.0	...
2191377	  797.8	  678.7	 4500.0	...
2191378	  798.0	  677.9	 4504.0	...
2191379	  798.3	  677.0	 4506.0	...
2191380	  798.2	  676.4	 4509.0	...
2191381	  798.2	  676.0	 4509.0	...
2191382	  798.2	  676.2	 4509.0	...
2191383	  798.4	  676.1	 4509.0	...
2191384	  798.7	  676.0	 4508.0	...
2191385	  799.0	  675.8	 4506.0	...
2191386	  798.8	  675.7	 4503.0	...
2191387	  798.7	  675.4	 4500.0	...
2191388	  798.7	  675.2	 4497.0	...
2191389	  798.7	  674.9	 4494.0	...
2191390	  798.8	  674.4	 4492.0	...
2191391	  798.6	  673.9	 4491.0	...
2191392	  798.6	  673.8	 4490.0	...
2191393	  798.6	  673.4	 4489.0	...
2191394	  798.6	  673.1	 4487.0	...
2191395	  798.8	  673.1	 4486.0	...
2191396	  798.9	  673.5	 4486.0	...
2191397	  798.8	  673.8	 4485.0	...
2191398	  798.6	  673.7	 4483.0	...
2191399	  798.5	  673.6	 4482.0	...
2191400	  798.5	  673.5	 4480.0	...
2191401	  798.4	  673.0	 4480.0	...
2191402	  798.4	  672.4	 4480.0	...
2191403	  798.3	  672.0	 4480.0	...
2191404	  798.3	  672.1	 4478.0	...
2191405	  798.2	  672.1	 4477.0	...
2191406	  798.5	  671.5	 4476.0	...
2191407	  798.8	  671.0	 4477.0	...
2191408	  799.0	  670.3	 4477.0	...
2191409	  798.7	  669.8	 4477.0	...
2191410	  798.3	  669.1	 4477.0	...
2191411	  798.1	  668.6	 4479.0	...
2191412	  798.1	  668.5	 4481.0	...
2191413	  798.1	  667.9	 4484.0	...
2191414	  798.1	  666.9	 4487.0	...
2191415	  798.1	  665.8	 4489.0	...
2191416	  797.9	  664.7	 4491.0	...
2191417	  798.0	  663.8	 4491.0	...
2191418	  797.9	  662.7	 4490.0	...
2191419	  797.9	  662.0	 4490.0	...
2191420	  797.8	  661.2	 4491.0	...
2191421	  798.2	  660.5	 4493.0	...
2191422	  798.6	  659.9	 4494.0	...
2191423	  798.9	  659.4	 4493.0	...
2191424	  798.6	  658.5	 4492.0	...
2191425	  798.4	  657.8	 4496.0	...
2191426	  798.4	  657.3	 4501.0	...
2191427	  798.1	  657.2	 4507.0	...
2191428	  797.6	  656.5	 4504.0	...
2191429	  797.2	  655.3	 4501.0	...
2191430	  797.1	  653.9	 4502.0	...
2191431	  797.0	  653.1	 4507.0	...
2191432	  797.0	  652.6	 4515.0	...
2191433	  797.1	  652.2	 4518.0	...
2191434	  797.0	  651.9	 4522.0	...
2191435	  796.9	  651.4	 4523.0	...
2191436	  797.3	  649.9	 4525.0	...
2191437	  797.8	  648.1	 4527.0	...
2191438	  798.4	  646.6	 4529.0	...
2191439	  798.3	  645.1	 4531.0	...
2191440	  798.0	  644.1	 4533.0	...
2191441	  797.4	  642.9	 4533.0	...
2191442	  796.8	  641.7	 4534.0	...
2191443	  796.6	  640.2	 4540.0	...
2191444	  796.4	  638.5	 4546.0	...
2191445	  796.4	  637.8	 4552.0	...
2191446	  796.3	  637.2	 4552.0	...
2191447	  796.1	  636.4	 4553.0	...
2191448	  796.0	  635.1	 4556.0	...
2191449	  796.1	  633.7	 4560.0	...
2191450	  796.1	  632.6	 4565.0	...
2191451	  796.0	  631.5	 4569.0	...
2191452	  795.8	  630.7	 4572.0	...
2191453	  795.7	  629.9	 4576.0	...
2191454	  795.5	  628.9	 4579.0	...
2191455	  795.2	  628.1	 4583.0	...
2191456	  794.9	  626.2	 4588.0	...
2191457	  794.8	  625.2	 4592.0	...
2191458	  794.9	  624.2	 4592.0	...
2191459	  795.3	  623.6	 4591.0	...
2191460	  795.6	  622.5	 4589.0	...
2191461	  795.8	  621.2	 4590.0	...
2191462	  795.8	  620.4	 4590.0	...
2191463	  795.8	  619.5	 4592.0	...
2191464	  795.9	  618.4	 4597.0	...
2191465	  795.9	  616.9	 4603.0	...
2191466	  796.0	  615.8	 4606.0	...
2191467	  796.1	  614.6	 4607.0	...
2191468	  796.3	  613.8	 4610.0	...
2191469	  796.5	  613.1	 4613.0	...
2191470	  796.5	  612.9	 4618.0	...
2191471	  796.3	  612.4	 4622.0	...
2191472	  796.0	  611.1	 4626.0	...
2191473	  795.7	  609.9	 4628.0	...
2191474	  795.6	  608.6	 4628.0	...
2191475	  795.8	  607.7	 4628.0	...
2191476	  796.0	  606.9	 4628.0	...
2191477	  796.1	  606.0	 4626.0	...
2191478	  796.0	  605.3	 4625.0	...
2191479	  796.1	  604.4	 4626.0	...
2191480	  796.1	  603.8	 4628.0	...
2191481	  796.0	  603.5	 4632.0	...
2191482	  795.7	  602.6	 4633.0	...
2191483	  795.4	  601.9	 4635.0	...
2191484	  795.4	  601.1	 4637.0	...
2191485	  795.5	  600.9	 4639.0	...
2191486	  795.2	  600.0	 4640.0	...
2191487	  794.8	  599.2	 4640.0	...
2191488	  794.6	  598.3	 4641.0	...
2191489	  794.7	  598.1	 4645.0	...
2191490	  794.8	  597.4	 4648.0	...
2191491	  794.9	  596.9	 4651.0	...
2191492	  795.0	  596.4	 4652.0	...
2191493	  795.0	  596.3	 4653.0	...
2191494	  795.0	  596.0	 4653.0	...
2191495	  794.9	  595.2	 4655.0	...
2191496	  794.8	  594.5	 4657.0	...
2191497	  794.7	  593.7	 4658.0	...
2191498	  794.5	  593.3	 4661.0	...
2191499	  794.3	  592.8	 4665.0	...
2191500	  794.2	  592.4	 4668.0	...
2191501	  794.2	  591.7	 4669.0	...
2191502	  793.9	  591.0	 4669.0	...
2191503	  793.5	  590.5	 4668.0	...
2191504	  793.7	  590.2	 4667.0	...
2191505	  794.2	  590.0	 4666.0	...
2191506	  794.4	  590.0	 4665.0	...
2191507	  794.0	  590.1	 4665.0	...
2191508	  793.8	  590.1	 4664.0	...
2191509	  793.9	  589.7	 4664.0	...
2191510	  794.1	  589.3	 4665.0	...
2191511	  793.9	  588.6	 4666.0	...
2191512	  793.7	  588.0	 4667.0	...
2191513	  793.5	  587.2	 4667.0	...
2191514	  793.3	  586.7	 4668.0	...
2191515	  793.1	  586.2	 4669.0	...
2191516	  792.9	  586.0	 4671.0	...
2191517	  792.7	  585.8	 4672.0	...
2191518	  792.4	  585.4	 4672.0	...
2191519	  792.4	  584.5	 4672.0	...
2191520	  792.5	  583.4	 4672.0	...
2191521	  792.6	  582.7	 4672.0	...
2191522	  792.6	  582.3	 4673.0	...
2191523	  792.6	  581.8	 4675.0	...
2191524	  792.6	  581.1	 4678.0	...
2191525	  792.4	  580.6	 4679.0	...
2191526	  792.1	  579.9	 4679.0	...
2191527	  791.8	  579.4	 4680.0	...
2191528	  791.4	  578.9	 4683.0	...
2191529	  791.1	  578.7	 4686.0	...
2191530	  790.9	  578.3	 4685.0	...
2191531	  790.7	  577.8	 4682.0	...
2191532	  790.7	  577.1	 4683.0	...
2191533	  790.7	  576.6	 4686.0	...
2191534	  790.6	  576.3	 4687.0	...
2191535	  790.6	  576.5	 4684.0	...
2191536	  790.5	  576.4	 4682.0	...
2191537	  790.5	  576.0	 4685.0	...
2191538	  790.4	  575.5	 4688.0	...
2191539	  790.4	  575.4	 4690.0	...
2191540	  790.1	  575.4	 4689.0	...
2191541	  789.8	  575.1	 4688.0	...
2191542	  789.4	  574.7	 4689.0	...
2191543	  789.4	  574.4	 4690.0	...
2191544	  789.3	  574.3	 4692.0	...
2191545	  789.1	  574.3	 4691.0	...
2191546	  788.8	  574.3	 4690.0	...
2191547	  788.5	  574.2	 4690.0	...
2191548	  788.3	  574.0	 4690.0	...
2191549	  788.3	  573.7	 4692.0	...
2191550	  788.2	  573.1	 4693.0	...
2191551	  788.2	  572.5	 4693.0	...
2191552	  788.1	  572.0	 4691.0	...
2191553	  788.0	  572.1	 4691.0	...
2191554	  788.0	  572.1	 4694.0	...
2191555	  788.0	  572.0	 4694.0	...
2191556	  787.5	  571.9	 4692.0	...
2191557	  787.0	  572.0	 4690.0	...
2191558	  786.9	  572.1	 4689.0	...
2191559	  787.2	  572.1	 4690.0	...
2191560	  787.5	  571.9	 4693.0	...
2191561	  787.5	  571.6	 4696.0	...
2191562	  787.4	  571.4	 4696.0	...
2191563	  787.2	  571.3	 4693.0	...
2191564	  787.2	  570.9	 4691.0	...
2191565	  787.4	  570.4	 4694.0	...
2191566	  787.5	  570.0	 4697.0	...
2191567	  787.5	  570.0	 4699.0	...
2191568	  787.7	  570.0	 4695.0	...
2191569	  787.8	  569.7	 4692.0	...
2191570	  787.5	  569.3	 4693.0	...
2191571	  787.1	  568.8	 4696.0	...
2191572	  786.8	  568.6	 4699.0	...
2191573	  786.5	  568.4	 4698.0	...
2191574	  786.3	  568.4	 4698.0	...
2191575	  786.2	  568.4	 4697.0	...
2191576	  786.4	  568.3	 4697.0	...
2191577	  786.6	  568.2	 4699.0	...
2191578	  786.5	  567.9	 4700.0	...
2191579	  786.9	  567.6	 4702.0	...
2191580	  787.3	  567.3	 4702.0	...
2191581	  787.5	  567.3	 4702.0	...
2191582	  787.2	  567.2	 4699.0	...
2191583	  786.9	  567.2	 4696.0	...
2191584	  786.3	  567.2	 4693.0	...
2191585	  785.6	  567.3	 4693.0	...
2191586	  784.4	  567.7	 4693.0	...
EFIX R   2191275	2191586	312	  795.8	  658.7	   4511
SSACC R  2191587
2191587	  783.0	  568.5	 4693.0	...
2191588	  781.0	  569.3	 4693.0	...
2191589	  778.9	  570.0	 4693.0	...
2191590	  776.9	  570.6	 4693.0	...
2191591	  774.9	  571.2	 4694.0	...
2191592	  772.9	  572.2	 4696.0	...
ESACC R  2191587	2191592	6	  783.0	  568.5	  772.9	  572.2	   0.23	     40
SFIX R   2191593
2191593	  771.2	  573.0	 4700.0	...
2191594	  769.9	  574.2	 4703.0	...
2191595	  769.3	  574.8	 4704.0	...
2191596	  768.8	  575.3	 4704.0	...
2191597	  768.9	  574.9	 4704.0	...
2191598	  768.9	  574.4	 4703.0	...
2191599	  768.9	  574.0	 4702.0	...
2191600	  769.6	  573.7	 4701.0	...
2191601	  770.4	  573.4	 4701.0	...
2191602	  771.5	  572.6	 4701.0	...
2191603	  772.0	  572.0	 4701.0	...
2191604	  772.5	  571.5	 4698.0	...
2191605	  772.6	  571.2	 4695.0	...
2191606	  772.6	  570.9	 4691.0	...
2191607	  772.6	  570.8	 4691.0	...
2191608	  772.6	  570.7	 4690.0	...
2191609	  772.6	  570.7	 4689.0	...
2191610	  772.4	  570.3	 4688.0	...
2191611	  772.2	  570.0	 4687.0	...
2191612	  772.1	  569.6	 4688.0	...
2191613	  771.7	  570.1	 4690.0	...
2191614	  771.4	  570.6	 4693.0	...
2191615	  770.9	  571.1	 4693.0	...
2191616	  770.7	  571.1	 4693.0	...
2191617	  770.5	  571.2	 4693.0	...
2191618	  770.5	  571.2	 4690.0	...
2191619	  770.7	  571.1	 4687.0	...
2191620	  770.9	  571.0	 4684.0	...
2191621	  770.9	  570.9	 4683.0	...
2191622	  770.7	  570.8	 4683.0	...
2191623	  770.5	  570.7	 4683.0	...
2191624	  770.4	  570.5	 4684.0	...
2191625	  770.0	  570.5	 4685.0	...
2191626	  769.8	  570.4	 4685.0	...
2191627	  769.6	  570.4	 4685.0	...
2191628	  769.7	  570.2	 4684.0	...
2191629	  769.7	  570.0	 4684.0	...
2191630	  769.7	  569.8	 4684.0	...
2191631	  769.7	  569.8	 4684.0	...
2191632	  769.8	  569.7	 4684.0	...
2191633	  770.0	  569.6	 4684.0	...
2191634	  770.1	  569.4	 4682.0	...
2191635	  770.2	  569.4	 4680.0	...
2191636	  770.2	  569.6	 4679.0	...
MSG	2191637 0000 _ Number Off
2191637	  769.8	  569.9	 4680.0	...
2191638	  769.4	  570.1	 4680.0	...
2191639	  768.9	  570.3	 4676.0	...
2191640	  769.0	  570.3	 4671.0	...
2191641	  769.0	  570.2	 4669.0	...
2191642	  769.0	  570.1	 4668.0	...
2191643	  769.0	  569.9	 4667.0	...
2191644	  768.9	  569.7	 4667.0	...
2191645	  768.8	  569.5	 4667.0	...
2191646	  768.2	  569.6	 4668.0	...
2191647	  767.7	  570.0	 4668.0	...
2191648	  767.5	  570.4	 4668.0	...
2191649	  767.7	  570.5	 4666.0	...
2191650	  767.8	  570.5	 4664.0	...
2191651	  767.7	  570.5	 4662.0	...
2191652	  767.6	  570.6	 4661.0	...
2191653	  767.5	  571.1	 4660.0	...
2191654	  767.6	  571.6	 4660.0	...
2191655	  767.6	  571.8	 4661.0	...
2191656	  767.7	  571.7	 4661.0	...
2191657	  767.7	  571.6	 4662.0	...
2191658	  767.8	  571.8	 4662.0	...
2191659	  767.8	  571.9	 4659.0	...
2191660	  767.6	  571.7	 4656.0	...
2191661	  767.0	  571.5	 4653.0	...
2191662	  766.5	  571.2	 4653.0	...
2191663	  766.0	  571.1	 4653.0	...
2191664	  766.0	  570.9	 4653.0	...
2191665	  766.0	  571.0	 4653.0	...
2191666	  765.9	  571.3	 4653.0	...
2191667	  765.8	  571.6	 4653.0	...
2191668	  765.9	  571.7	 4654.0	...
2191669	  765.9	  571.6	 4655.0	...
2191670	  765.9	  571.7	 4655.0	...
2191671	  765.8	  571.8	 4655.0	...
2191672	  765.9	  572.0	 4655.0	...
2191673	  766.1	  572.1	 4655.0	...
2191674	  766.3	  572.1	 4653.0	...
2191675	  766.4	  572.3	 4652.0	...
2191676	  766.4	  572.5	 4651.0	...
2191677	  766.4	  572.6	 4650.0	...
2191678	  766.4	  572.7	 4650.0	...
2191679	  766.4	  572.7	 4649.0	...
2191680	  766.5	  572.7	 4648.0	...
2191681	  766.5	  572.8	 4647.0	...
2191682	  766.4	  572.8	 4646.0	...
2191683	  766.3	  572.7	 4646.0	...
2191684	  766.3	  572.4	 4648.0	...
2191685	  766.2	  572.1	 4649.0	...
2191686	  766.3	  572.7	 4650.0	...
2191687	  766.4	  573.5	 4649.0	...
2191688	  766.4	  574.0	 4648.0	...
2191689	  766.3	  573.9	 4647.0	...
2191690	  766.3	  573.8	 4647.0	...
2191691	  766.3	  573.9	 4644.0	...
2191692	  766.3	  574.0	 4642.0	...
2191693	  766.0	  574.0	 4641.0	...
2191694	  765.6	  574.1	 4638.0	...
2191695	  765.1	  574.4	 4635.0	...
2191696	  765.0	  574.7	 4632.0	...
2191697	  764.8	  574.7	 4632.0	...
2191698	  764.9	  574.4	 4631.0	...
2191699	  765.0	  574.1	 4631.0	...
2191700	  765.2	  574.5	 4631.0	...
2191701	  765.2	  574.8	 4629.0	...
2191702	  765.2	  575.2	 4627.0	...
2191703	  765.2	  574.9	 4625.0	...
2191704	  765.2	  574.5	 4624.0	...
2191705	  765.2	  574.2	 4623.0	...
2191706	  765.0	  574.3	 4622.0	...
2191707	  764.9	  574.4	 4622.0	...
2191708	  765.0	  574.6	 4621.0	...
2191709	  765.2	  574.8	 4621.0	...
2191710	  765.4	  574.9	 4621.0	...
2191711	  765.2	  574.9	 4621.0	...
2191712	  765.0	  575.2	 4620.0	...
2191713	  764.8	  575.4	 4619.0	...
2191714	  764.9	  575.6	 4617.0	...
2191715	  764.9	  575.6	 4617.0	...
2191716	  765.0	  575.6	 4616.0	...
2191717	  765.1	  575.7	 4615.0	...
2191718	  765.1	  575.7	 4613.0	...
2191719	  764.9	  575.8	 4611.0	...
2191720	  764.8	  575.8	 4608.0	...
2191721	  764.7	  575.9	 4607.0	...
2191722	  764.7	  576.2	 4607.0	...
2191723	  765.0	  576.5	 4606.0	...
2191724	  765.3	  576.6	 4606.0	...
2191725	  765.6	  576.4	 4605.0	...
2191726	  765.6	  576.3	 4606.0	...
2191727	  765.6	  576.3	 4606.0	...
2191728	  765.6	  576.3	 4604.0	...
2191729	  765.6	  576.1	 4603.0	...
2191730	  765.6	  575.4	 4602.0	...
2191731	  765.6	  574.8	 4602.0	...
2191732	  765.6	  574.3	 4602.0	...
2191733	  765.6	  574.3	 4603.0	...
2191734	  765.7	  574.7	 4604.0	...
2191735	  765.7	  575.1	 4604.0	...
2191736	  765.5	  575.6	 4602.0	...
2191737	  765.6	  575.6	 4599.0	...
2191738	  765.7	  575.6	 4596.0	...
2191739	  766.0	  575.4	 4594.0	...
2191740	  766.0	  575.3	 4592.0	...
2191741	  766.1	  575.3	 4590.0	...
2191742	  766.1	  575.4	 4588.0	...
2191743	  766.1	  575.4	 4586.0	...
2191744	  766.0	  575.2	 4585.0	...
2191745	  765.9	  575.0	 4584.0	...
2191746	  765.9	  575.0	 4584.0	...
2191747	  765.8	  575.0	 4581.0	...
2191748	  766.0	  575.1	 4579.0	...
2191749	  766.2	  575.3	 4575.0	...
2191750	  766.4	  575.4	 4573.0	...
2191751	  766.4	  575.5	 4572.0	...
2191752	  766.3	  575.6	 4571.0	...
2191753	  766.1	  575.7	 4570.0	...
2191754	  766.0	  575.8	 4570.0	...
2191755	  765.6	  575.9	 4570.0	...
2191756	  765.2	  575.9	 4569.0	...
2191757	  764.9	  575.9	 4565.0	...
2191758	  764.9	  575.9	 4561.0	...
2191759	  765.0	  576.1	 4557.0	...
2191760	  765.1	  576.6	 4558.0	...
2191761	  765.2	  577.1	 4558.0	...
2191762	  765.3	  577.3	 4558.0	...
2191763	  765.4	  577.3	 4555.0	...
2191764	  765.5	  577.4	 4552.0	...
2191765	  765.5	  577.6	 4549.0	...
2191766	  765.2	  577.9	 4549.0	...
2191767	  764.7	  578.0	 4551.0	...
2191768	  764.2	  578.0	 4551.0	...
2191769	  764.2	  577.9	 4551.0	...
2191770	  764.3	  577.8	 4548.0	...
2191771	  764.8	  577.6	 4545.0	...
2191772	  765.2	  577.6	 4543.0	...
2191773	  765.5	  577.6	 4542.0	...
2191774	  765.5	  578.0	 4540.0	...
2191775	  765.6	  578.4	 4539.0	...
2191776	  765.6	  578.8	 4539.0	...
2191777	  765.7	  579.0	 4538.0	...
2191778	  765.7	  579.3	 4538.0	...
2191779	  765.9	  579.6	 4535.0	...
2191780	  766.0	  580.0	 4532.0	...
2191781	  766.2	  580.0	 4530.0	...
2191782	  766.3	  580.1	 4531.0	...
2191783	  766.0	  580.2	 4528.0	...
2191784	  765.7	  580.3	 4524.0	...
2191785	  765.5	  580.3	 4520.0	...
2191786	  765.5	  580.4	 4519.0	...
2191787	  765.6	  580.7	 4518.0	...
2191788	  765.6	  581.1	 4515.0	...
2191789	  765.6	  581.4	 4512.0	...
2191790	  765.5	  581.1	 4510.0	...
2191791	  765.4	  580.8	 4509.0	...
2191792	  765.3	  580.6	 4509.0	...
2191793	  765.3	  580.8	 4510.0	...
2191794	  765.3	  580.9	 4510.0	...
2191795	  765.3	  581.1	 4508.0	...
2191796	  765.4	  581.4	 4503.0	...
2191797	  765.4	  581.7	 4498.0	...
2191798	  765.5	  581.9	 4495.0	...
2191799	  765.6	  582.0	 4494.0	...
2191800	  765.7	  582.1	 4493.0	...
2191801	  766.0	  582.4	 4491.0	...
2191802	  766.3	  582.5	 4490.0	...
2191803	  766.7	  582.7	 4490.0	...
2191804	  766.8	  582.7	 4490.0	...
2191805	  766.8	  582.4	 4488.0	...
2191806	  766.7	  582.2	 4485.0	...
2191807	  766.7	  582.0	 4482.0	...
2191808	  766.8	  582.4	 4481.0	...
2191809	  767.0	  582.8	 4481.0	...
2191810	  767.1	  583.1	 4481.0	...
2191811	  767.2	  583.0	 4481.0	...
2191812	  767.1	  583.0	 4479.0	...
2191813	  766.8	  583.0	 4477.0	...
2191814	  766.6	  583.1	 4474.0	...
2191815	  766.6	  583.3	 4472.0	...
2191816	  766.6	  583.3	 4470.0	...
2191817	  766.6	  583.1	 4469.0	...
2191818	  766.2	  583.1	 4468.0	...
2191819	  766.0	  583.3	 4465.0	...
2191820	  766.2	  583.6	 4462.0	...
2191821	  766.6	  583.9	 4459.0	...
2191822	  767.2	  584.0	 4457.0	...
2191823	  767.3	  583.9	 4454.0	...
2191824	  767.5	  583.8	 4452.0	...
2191825	  767.5	  583.6	 4452.0	...
2191826	  767.5	  583.6	 4452.0	...
2191827	  767.5	  583.5	 4452.0	...
2191828	  767.5	  583.4	 4452.0	...
2191829	  767.5	  583.3	 4445.0	...
2191830	  767.6	  583.2	 4439.0	...
2191831	  767.5	  583.2	 4433.0	...
2191832	  767.5	  583.7	 4434.0	...
2191833	  767.3	  584.1	 4432.0	...
2191834	  767.2	  584.4	 4431.0	...
2191835	  767.2	  584.2	 4430.0	...
2191836	  767.4	  584.0	 4432.0	...
2191837	  767.6	  583.8	 4433.0	...
2191838	  767.8	  584.1	 4431.0	...
2191839	  768.1	  584.4	 4425.0	...
2191840	  768.2	  584.7	 4419.0	...
2191841	  768.0	  584.8	 4417.0	...
2191842	  767.8	  585.0	 4417.0	...
2191843	  767.5	  585.3	 4417.0	...
2191844	  767.3	  585.6	 4416.0	...
2191845	  767.2	  586.0	 4416.0	...
2191846	  767.3	  586.4	 4416.0	...
2191847	  767.4	  586.7	 4415.0	...
2191848	  767.3	  586.4	 4414.0	...
2191849	  767.2	  586.1	 4412.0	...
2191850	  767.2	  586.0	 4411.0	...
MSG	2191851 0000 _ Number On
2191851	  767.7	  586.0	 4408.0	...
2191852	  768.1	  586.0	 4405.0	...
2191853	  768.3	  585.9	 4404.0	...
2191854	  768.2	  585.9	 4402.0	...
2191855	  768.2	  585.9	 4401.0	...
2191856	  768.4	  585.9	 4400.0	...
2191857	  768.4	  586.1	 4399.0	...
2191858	  768.3	  586.2	 4396.0	...
2191859	  768.3	  586.8	 4393.0	...
2191860	  768.3	  587.4	 4390.0	...
2191861	  768.4	  587.9	 4390.0	...
2191862	  768.4	  588.0	 4389.0	...
2191863	  768.5	  588.1	 4387.0	...
2191864	  768.6	  588.3	 4385.0	...
2191865	  768.8	  588.5	 4384.0	...
2191866	  769.1	  588.5	 4383.0	...
2191867	  769.3	  588.6	 4383.0	...
2191868	  769.5	  588.5	 4380.0	...
2191869	  769.5	  588.5	 4377.0	...
2191870	  769.5	  588.6	 4374.0	...
2191871	  769.5	  588.6	 4373.0	...
2191872	  769.4	  588.6	 4372.0	...
2191873	  769.3	  588.7	 4369.0	...
2191874	  769.2	  588.8	 4366.0	...
2191875	  769.1	  588.9	 4364.0	...
2191876	  769.0	  589.0	 4361.0	...
2191877	  769.0	  589.4	 4359.0	...
2191878	  769.1	  589.9	 4356.0	...
2191879	  769.4	  590.3	 4356.0	...
2191880	  769.6	  590.2	 4355.0	...
2191881	  769.8	  590.1	 4352.0	...
2191882	  769.8	  590.2	 4347.0	...
2191883	  769.9	  590.4	 4343.0	...
2191884	  770.0	  590.5	 4342.0	...
2191885	  770.0	  590.5	 4342.0	...
2191886	  769.9	  590.5	 4339.0	...
2191887	  769.7	  590.3	 4337.0	...
2191888	  769.7	  590.2	 4335.0	...
2191889	  769.9	  590.1	 4333.0	...
2191890	  770.1	  590.4	 4330.0	...
2191891	  770.2	  590.6	 4328.0	...
2191892	  770.1	  591.1	 4328.0	...
2191893	  770.0	  591.2	 4325.0	...
2191894	  769.7	  591.5	 4322.0	...
2191895	  769.4	  591.5	 4319.0	...
2191896	  769.3	  591.6	 4318.0	...
2191897	  769.5	  591.7	 4319.0	...
2191898	  769.7	  592.1	 4319.0	...
2191899	  769.9	  592.5	 4317.0	...
2191900	  769.9	  592.8	 4315.0	...
2191901	  769.9	  592.7	 4313.0	...
2191902	  770.0	  592.5	 4313.0	...
2191903	  770.1	  592.3	 4311.0	...
2191904	  770.3	  591.9	 4308.0	...
2191905	  770.5	  591.7	 4306.0	...
2191906	  770.7	  591.8	 4305.0	...
2191907	  770.7	  592.0	 4305.0	...
2191908	  770.8	  592.2	 4305.0	...
2191909	  770.9	  592.2	 4303.0	...
2191910	  771.0	  592.1	 4301.0	...
2191911	  770.9	  592.2	 4299.0	...
2191912	  770.7	  592.4	 4297.0	...
2191913	  770.7	  592.2	 4295.0	...
2191914	  770.6	  591.9	 4291.0	...
2191915	  770.6	  591.6	 4288.0	...
2191916	  770.6	  591.9	 4285.0	...
2191917	  770.7	  592.6	 4285.0	...
2191918	  770.8	  593.3	 4285.0	...
2191919	  770.9	  593.7	 4283.0	...
2191920	  771.0	  593.7	 4281.0	...
2191921	  771.0	  593.8	 4278.0	...
2191922	  771.0	  593.8	 4276.0	...
2191923	  770.9	  593.8	 4273.0	...
2191924	  770.9	  593.7	 4272.0	...
2191925	  770.9	  593.7	 4271.0	...
2191926	  770.8	  593.6	 4271.0	...
2191927	  770.7	  593.6	 4271.0	...
2191928	  770.5	  593.7	 4270.0	...
2191929	  770.6	  593.8	 4270.0	...
2191930	  770.7	  593.8	 4269.0	...
2191931	  770.6	  593.9	 4266.0	...
2191932	  770.3	  594.4	 4263.0	...
2191933	  770.0	  594.8	 4257.0	...
2191934	  769.9	  595.2	 4254.0	...
2191935	  769.8	  595.3	 4250.0	...
2191936	  769.8	  595.3	 4250.0	...
2191937	  770.0	  595.2	 4249.0	...
2191938	  770.2	  595.0	 4249.0	...
2191939	  770.5	  594.4	 4249.0	...
2191940	  770.8	  594.0	 4249.0	...
2191941	  771.0	  593.6	 4249.0	...
2191942	  770.9	  593.6	 4250.0	...
2191943	  770.6	  593.6	 4251.0	...
2191944	  770.3	  593.6	 4246.0	...
2191945	  769.9	  593.7	 4241.0	...
2191946	  769.9	  593.8	 4236.0	...
2191947	  769.9	  594.0	 4237.0	...
2191948	  770.2	  594.2	 4237.0	...
2191949	  770.6	  594.5	 4236.0	...
2191950	  770.9	  594.8	 4234.0	...
2191951	  770.9	  595.1	 4232.0	...
2191952	  771.0	  595.6	 4232.0	...
2191953	  771.1	  596.1	 4229.0	...
2191954	  771.3	  596.3	 4226.0	...
2191955	  771.4	  596.1	 4224.0	...
2191956	  771.1	  596.1	 4223.0	...
2191957	  770.7	  596.3	 4223.0	...
2191958	  770.3	  596.3	 4223.0	...
2191959	  770.4	  596.1	 4224.0	...
2191960	  770.5	  595.9	 4225.0	...
2191961	  770.5	  595.8	 4225.0	...
2191962	  770.5	  595.5	 4224.0	...
2191963	  770.6	  595.2	 4223.0	...
2191964	  770.6	  594.9	 4223.0	...
2191965	  770.8	  595.5	 4222.0	...
2191966	  771.0	  596.1	 4220.0	...
2191967	  771.0	  596.4	 4218.0	...
2191968	  771.3	  596.0	 4217.0	...
2191969	  771.5	  595.6	 4217.0	...
2191970	  771.7	  595.8	 4216.0	...
2191971	  771.6	  595.9	 4215.0	...
2191972	  771.5	  596.1	 4213.0	...
2191973	  771.6	  596.1	 4211.0	...
2191974	  771.8	  596.0	 4210.0	...
2191975	  771.9	  596.1	 4210.0	...
2191976	  771.9	  596.2	 4206.0	...
2191977	  771.9	  596.2	 4203.0	...
2191978	  771.8	  596.1	 4200.0	...
2191979	  771.8	  595.9	 4201.0	...
2191980	  771.9	  595.8	 4201.0	...
2191981	  771.8	  595.7	 4202.0	...
2191982	  771.8	  595.7	 4200.0	...
2191983	  771.7	  596.0	 4198.0	...
2191984	  771.7	  596.2	 4196.0	...
2191985	  771.7	  596.3	 4195.0	...
2191986	  771.6	  596.2	 4193.0	...
2191987	  771.6	  596.4	 4191.0	...
2191988	  771.5	  596.6	 4190.0	...
2191989	  771.4	  596.7	 4191.0	...
2191990	  771.4	  596.8	 4191.0	...
2191991	  771.1	  596.7	 4191.0	...
2191992	  770.8	  596.7	 4191.0	...
2191993	  770.7	  596.9	 4192.0	...
2191994	  771.0	  597.3	 4191.0	...
2191995	  771.3	  597.7	 4190.0	...
2191996	  771.3	  597.9	 4189.0	...
2191997	  771.4	  597.9	 4190.0	...
2191998	  771.4	  597.7	 4190.0	...
2191999	  771.7	  597.4	 4189.0	...
2192000	  772.3	  597.1	 4188.0	...
2192001	  772.9	  596.9	 4187.0	...
2192002	  773.0	  597.1	 4187.0	...
2192003	  772.7	  597.3	 4187.0	...
2192004	  772.4	  597.6	 4186.0	...
2192005	  772.3	  597.6	 4183.0	...
2192006	  772.3	  597.7	 4180.0	...
2192007	  772.3	  597.8	 4178.0	...
2192008	  772.2	  597.9	 4178.0	...
2192009	  772.2	  597.9	 4178.0	...
2192010	  772.2	  597.9	 4177.0	...
2192011	  772.4	  598.3	 4176.0	...
2192012	  772.5	  598.7	 4177.0	...
2192013	  772.5	  598.7	 4176.0	...
2192014	  772.4	  598.4	 4175.0	...
2192015	  772.4	  597.8	 4174.0	...
2192016	  772.5	  597.5	 4173.0	...
2192017	  772.5	  597.3	 4172.0	...
2192018	  772.6	  597.7	 4171.0	...
2192019	  772.6	  598.2	 4171.0	...
2192020	  772.5	  598.8	 4172.0	...
2192021	  772.3	  599.0	 4174.0	...
2192022	  772.3	  599.2	 4176.0	...
2192023	  772.7	  599.2	 4177.0	...
2192024	  773.0	  599.0	 4176.0	...
2192025	  772.8	  598.9	 4176.0	...
2192026	  772.7	  598.8	 4175.0	...
2192027	  772.5	  598.9	 4174.0	...
2192028	  772.6	  598.9	 4171.0	...
2192029	  772.9	  598.9	 4169.0	...
2192030	  773.1	  598.9	 4168.0	...
2192031	  773.3	  598.9	 4169.0	...
2192032	  773.3	  599.2	 4167.0	...
2192033	  773.2	  599.4	 4165.0	...
2192034	  773.3	  599.6	 4163.0	...
2192035	  773.3	  599.6	 4164.0	...
2192036	  773.4	  599.6	 4165.0	...
2192037	  773.4	  599.2	 4167.0	...
2192038	  773.3	  599.0	 4168.0	...
2192039	  773.3	  598.8	 4167.0	...
2192040	  773.5	  599.0	 4164.0	...
2192041	  773.7	  599.2	 4160.0	...
2192042	  773.9	  599.3	 4160.0	...
2192043	  773.7	  599.5	 4159.0	...
2192044	  773.5	  599.8	 4158.0	...
2192045	  773.4	  600.1	 4160.0	...
2192046	  773.6	  600.3	 4163.0	...
2192047	  773.9	  600.2	 4165.0	...
2192048	  773.8	  600.1	 4165.0	...
2192049	  773.6	  600.0	 4163.0	...
2192050	  773.4	  599.9	 4161.0	...
2192051	  773.6	  600.1	 4162.0	...
2192052	  773.7	  600.3	 4164.0	...
2192053	  773.8	  600.5	 4163.0	...
2192054	  773.9	  600.4	 4160.0	...
2192055	  774.1	  600.4	 4158.0	...
2192056	  774.1	  600.5	 4159.0	...
2192057	  774.5	  600.6	 4161.0	...
2192058	  774.8	  600.5	 4163.0	...
2192059	  775.0	  600.3	 4162.0	...
2192060	  774.7	  600.1	 4160.0	...
2192061	  774.4	  600.2	 4158.0	...
2192062	  774.4	  600.4	 4158.0	...
2192063	  774.4	  600.5	 4159.0	...
2192064	  774.4	  600.3	 4159.0	...
2192065	  774.4	  600.1	 4159.0	...
2192066	  774.4	  600.2	 4159.0	...
2192067	  774.4	  600.3	 4160.0	...
2192068	  774.4	  600.3	 4160.0	...
2192069	  774.4	  600.3	 4160.0	...
2192070	  774.5	  600.2	 4160.0	...
2192071	  774.6	  600.1	 4159.0	...
2192072	  774.7	  600.0	 4158.0	...
2192073	  774.7	  600.0	 4158.0	...
2192074	  774.5	  599.9	 4158.0	...
2192075	  774.5	  599.9	 4159.0	...
2192076	  774.3	  599.9	 4159.0	...
2192077	  774.3	  599.9	 4159.0	...
2192078	  774.6	  600.2	 4159.0	...
2192079	  774.9	  600.4	 4157.0	...
2192080	  775.2	  600.5	 4155.0	...
2192081	  775.2	  600.4	 4154.0	...
2192082	  775.2	  600.8	 4154.0	...
2192083	  775.3	  601.1	 4155.0	...
2192084	  775.4	  601.0	 4156.0	...
2192085	  775.5	  600.6	 4156.0	...
2192086	  775.6	  600.3	 4156.0	...
2192087	  775.7	  600.4	 4156.0	...
2192088	  775.5	  600.7	 4155.0	...
2192089	  775.4	  601.1	 4154.0	...
2192090	  775.2	  601.7	 4153.0	...
2192091	  775.4	  602.1	 4153.0	...
2192092	  775.8	  602.2	 4154.0	...
2192093	  776.1	  602.2	 4155.0	...
2192094	  776.2	  601.8	 4157.0	...
2192095	  776.0	  601.4	 4159.0	...
2192096	  775.8	  601.0	 4159.0	...
2192097	  775.7	  601.1	 4158.0	...
2192098	  775.7	  601.1	 4159.0	...
2192099	  775.7	  601.3	 4161.0	...
2192100	  775.6	  601.5	 4162.0	...
2192101	  775.8	  601.4	 4161.0	...
2192102	  776.0	  601.1	 4160.0	...
2192103	  776.3	  601.3	 4159.0	...
2192104	  776.4	  601.9	 4160.0	...
2192105	  776.3	  602.0	 4161.0	...
2192106	  776.0	  601.4	 4162.0	...
2192107	  775.8	  600.8	 4163.0	...
2192108	  775.7	  600.6	 4161.0	...
2192109	  775.8	  600.9	 4158.0	...
2192110	  775.8	  601.1	 4155.0	...
2192111	  775.8	  601.3	 4156.0	...
2192112	  775.7	  601.3	 4156.0	...
2192113	  775.8	  601.4	 4158.0	...
2192114	  775.8	  601.5	 4160.0	...
2192115	  775.9	  601.3	 4161.0	...
2192116	  776.0	  601.1	 4161.0	...
2192117	  776.2	  601.0	 4161.0	...
2192118	  776.4	  601.2	 4161.0	...
2192119	  776.6	  601.5	 4162.0	...
2192120	  776.7	  601.7	 4163.0	...
2192121	  776.6	  602.1	 4162.0	...
2192122	  776.4	  602.3	 4161.0	...
2192123	  776.2	  601.8	 4161.0	...
2192124	  776.3	  601.4	 4162.0	...
2192125	  776.2	  600.9	 4162.0	...
2192126	  776.2	  600.9	 4162.0	...
2192127	  776.1	  601.1	 4162.0	...
2192128	  776.1	  601.4	 4164.0	...
2192129	  776.2	  601.6	 4166.0	...
2192130	  776.2	  601.7	 4169.0	...
2192131	  776.2	  601.7	 4170.0	...
2192132	  776.1	  601.8	 4170.0	...
2192133	  776.0	  601.8	 4171.0	...
2192134	  776.0	  601.9	 4172.0	...
2192135	  776.1	  601.8	 4174.0	...
2192136	  776.1	  602.0	 4175.0	...
2192137	  776.1	  602.2	 4177.0	...
2192138	  776.1	  601.8	 4178.0	...
2192139	  776.2	  601.1	 4179.0	...
2192140	  776.4	  600.4	 4179.0	...
2192141	  776.6	  600.5	 4179.0	...
2192142	  776.9	  601.0	 4178.0	...
2192143	  776.8	  601.6	 4177.0	...
2192144	  776.7	  602.1	 4176.0	...
2192145	  776.5	  602.0	 4173.0	...
2192146	  776.5	  602.0	 4169.0	...
2192147	  776.7	  601.8	 4167.0	...
2192148	  776.9	  601.6	 4169.0	...
2192149	  777.2	  601.6	 4171.0	...
2192150	  777.2	  601.8	 4172.0	...
2192151	  777.3	  602.0	 4171.0	...
2192152	  777.2	  602.1	 4170.0	...
2192153	  777.2	  602.2	 4169.0	...
2192154	  777.2	  602.4	 4169.0	...
2192155	  777.2	  602.4	 4170.0	...
2192156	  777.2	  602.2	 4171.0	...
2192157	  777.3	  602.0	 4172.0	...
2192158	  777.5	  601.8	 4173.0	...
2192159	  777.6	  601.7	 4174.0	...
2192160	  777.7	  601.7	 4174.0	...
2192161	  777.8	  601.5	 4173.0	...
2192162	  777.8	  601.4	 4172.0	...
2192163	  777.8	  601.6	 4172.0	...
2192164	  777.8	  601.9	 4174.0	...
2192165	  777.7	  602.2	 4177.0	...
2192166	  777.8	  602.0	 4181.0	...
2192167	  777.8	  601.5	 4181.0	...
MSG	2192168 0000 _ Number Off
2192168	  777.9	  601.0	 4182.0	...
2192169	  777.7	  600.9	 4179.0	...
2192170	  777.2	  601.4	 4177.0	...
2192171	  776.5	  601.9	 4177.0	...
2192172	  775.5	  602.4	 4179.0	...
2192173	  774.6	  603.1	 4181.0	...
2192174	  773.6	  603.7	 4181.0	...
2192175	  773.1	  604.4	 4182.0	...
2192176	  772.7	  604.9	 4183.0	...
2192177	  772.8	  605.5	 4183.0	...
2192178	  773.0	  606.1	 4184.0	...
2192179	  773.1	  606.5	 4185.0	...
2192180	  773.7	  606.6	 4186.0	...
2192181	  774.1	  606.4	 4185.0	...
2192182	  774.5	  606.3	 4185.0	...
2192183	  775.4	  606.1	 4186.0	...
2192184	  776.2	  605.8	 4187.0	...
2192185	  777.1	  605.4	 4189.0	...
2192186	  777.2	  605.1	 4190.0	...
2192187	  777.3	  605.0	 4191.0	...
2192188	  777.4	  605.0	 4193.0	...
2192189	  777.5	  604.9	 4195.0	...
2192190	  777.6	  604.8	 4194.0	...
2192191	  777.7	  604.6	 4196.0	...
2192192	  777.7	  604.5	 4197.0	...
2192193	  777.7	  604.4	 4197.0	...
2192194	  777.7	  604.3	 4196.0	...
2192195	  777.6	  604.2	 4196.0	...
2192196	  777.6	  604.3	 4196.0	...
2192197	  777.6	  604.4	 4197.0	...
2192198	  777.6	  604.5	 4198.0	...
2192199	  777.6	  604.6	 4200.0	...
2192200	  777.6	  604.6	 4201.0	...
2192201	  777.6	  604.6	 4201.0	...
2192202	  777.6	  604.7	 4200.0	...
2192203	  777.5	  604.8	 4200.0	...
2192204	  777.4	  605.1	 4200.0	...
2192205	  777.2	  605.4	 4201.0	...
2192206	  776.9	  605.6	 4202.0	...
2192207	  776.7	  605.5	 4204.0	...
2192208	  776.8	  605.3	 4206.0	...
2192209	  777.0	  605.2	 4207.0	...
2192210	  777.3	  605.4	 4209.0	...
2192211	  777.2	  605.6	 4210.0	...
2192212	  777.5	  605.6	 4212.0	...
2192213	  777.7	  605.6	 4212.0	...
2192214	  777.8	  605.0	 4212.0	...
2192215	  777.7	  604.5	 4213.0	...
2192216	  777.6	  604.1	 4213.0	...
2192217	  777.7	  604.2	 4212.0	...
2192218	  777.5	  604.5	 4210.0	...
2192219	  777.2	  604.6	 4208.0	...
2192220	  777.2	  604.6	 4211.0	...
2192221	  777.5	  604.4	 4214.0	...
2192222	  777.8	  604.2	 4216.0	...
2192223	  778.0	  604.1	 4215.0	...
2192224	  778.1	  604.2	 4215.0	...
2192225	  777.9	  604.2	 4215.0	...
2192226	  777.7	  604.2	 4215.0	...
2192227	  777.5	  604.1	 4218.0	...
2192228	  777.6	  603.9	 4219.0	...
2192229	  777.7	  604.3	 4219.0	...
2192230	  777.7	  604.7	 4216.0	...
2192231	  777.7	  605.0	 4219.0	...
2192232	  777.7	  605.1	 4222.0	...
2192233	  777.7	  605.1	 4224.0	...
2192234	  777.8	  605.0	 4222.0	...
2192235	  778.0	  605.0	 4221.0	...
2192236	  778.1	  605.1	 4222.0	...
2192237	  778.1	  605.3	 4225.0	...
2192238	  778.1	  605.2	 4228.0	...
2192239	  778.0	  605.1	 4228.0	...
2192240	  777.9	  605.1	 4228.0	...
2192241	  777.8	  604.7	 4229.0	...
2192242	  777.6	  604.3	 4228.0	...
2192243	  777.6	  603.9	 4228.0	...
2192244	  778.1	  603.9	 4229.0	...
2192245	  778.6	  604.0	 4229.0	...
2192246	  778.4	  604.2	 4229.0	...
2192247	  777.8	  604.4	 4230.0	...
2192248	  777.6	  604.5	 4231.0	...
2192249	  777.9	  604.5	 4232.0	...
2192250	  778.1	  604.5	 4235.0	...
2192251	  778.1	  604.5	 4238.0	...
2192252	  778.2	  604.4	 4242.0	...
2192253	  778.3	  604.2	 4242.0	...
2192254	  778.3	  604.1	 4242.0	...
2192255	  778.4	  604.4	 4242.0	...
2192256	  778.6	  604.8	 4242.0	...
2192257	  778.8	  604.6	 4244.0	...
2192258	  779.0	  603.9	 4244.0	...
2192259	  778.9	  603.6	 4244.0	...
2192260	  778.7	  603.8	 4246.0	...
2192261	  778.6	  604.0	 4248.0	...
2192262	  778.6	  604.0	 4250.0	...
2192263	  778.6	  604.1	 4251.0	...
2192264	  778.6	  604.1	 4252.0	...
2192265	  778.6	  604.0	 4253.0	...
2192266	  778.6	  604.0	 4252.0	...
2192267	  778.7	  604.1	 4252.0	...
2192268	  778.5	  604.1	 4251.0	...
2192269	  778.4	  604.1	 4252.0	...
2192270	  778.3	  604.2	 4253.0	...
2192271	  778.2	  604.4	 4254.0	...
2192272	  778.1	  604.4	 4254.0	...
2192273	  778.0	  604.3	 4257.0	...
2192274	  777.9	  604.0	 4260.0	...
2192275	  777.9	  603.9	 4263.0	...
2192276	  777.8	  603.7	 4262.0	...
2192277	  778.0	  603.4	 4263.0	...
2192278	  778.3	  603.5	 4263.0	...
2192279	  778.9	  603.7	 4264.0	...
2192280	  779.3	  603.9	 4263.0	...
2192281	  779.6	  603.8	 4261.0	...
2192282	  779.5	  603.8	 4262.0	...
2192283	  779.5	  603.7	 4263.0	...
2192284	  779.4	  603.7	 4264.0	...
2192285	  779.3	  603.5	 4263.0	...
2192286	  779.3	  603.3	 4262.0	...
2192287	  779.3	  603.5	 4262.0	...
2192288	  779.3	  603.8	 4266.0	...
2192289	  779.3	  604.0	 4271.0	...
2192290	  779.1	  603.8	 4274.0	...
2192291	  779.0	  603.8	 4274.0	...
2192292	  779.2	  604.1	 4273.0	...
2192293	  779.5	  604.2	 4273.0	...
2192294	  779.7	  604.1	 4273.0	...
2192295	  779.6	  604.1	 4273.0	...
2192296	  779.5	  604.1	 4272.0	...
2192297	  779.6	  604.1	 4277.0	...
2192298	  779.6	  604.0	 4281.0	...
2192299	  779.7	  603.8	 4286.0	...
2192300	  779.9	  603.6	 4285.0	...
2192301	  780.0	  603.4	 4284.0	...
2192302	  779.9	  603.5	 4282.0	...
2192303	  779.5	  603.7	 4281.0	...
2192304	  779.3	  603.7	 4282.0	...
2192305	  779.5	  603.6	 4283.0	...
2192306	  779.5	  603.6	 4284.0	...
2192307	  779.5	  603.9	 4284.0	...
2192308	  779.4	  604.1	 4285.0	...
2192309	  779.4	  604.0	 4285.0	...
2192310	  779.2	  603.9	 4285.0	...
2192311	  779.1	  603.6	 4285.0	...
2192312	  779.2	  603.5	 4286.0	...
2192313	  779.4	  603.6	 4288.0	...
2192314	  779.5	  603.6	 4291.0	...
2192315	  779.5	  603.6	 4293.0	...
2192316	  779.5	  603.6	 4295.0	...
2192317	  779.5	  603.6	 4297.0	...
2192318	  779.5	  603.6	 4297.0	...
2192319	  779.4	  603.5	 4297.0	...
2192320	  779.3	  603.4	 4297.0	...
2192321	  779.2	  603.4	 4297.0	...
2192322	  779.2	  603.4	 4299.0	...
2192323	  779.3	  603.5	 4301.0	...
2192324	  779.3	  603.9	 4303.0	...
2192325	  779.3	  604.2	 4303.0	...
2192326	  779.3	  604.5	 4303.0	...
2192327	  779.4	  604.4	 4303.0	...
2192328	  779.4	  604.2	 4304.0	...
2192329	  779.4	  604.3	 4304.0	...
2192330	  779.3	  604.4	 4305.0	...
2192331	  779.4	  604.7	 4306.0	...
2192332	  779.5	  604.8	 4307.0	...
2192333	  779.5	  604.5	 4307.0	...
2192334	  779.6	  604.1	 4308.0	...
2192335	  779.6	  603.8	 4310.0	...
2192336	  779.6	  604.0	 4312.0	...
2192337	  779.5	  604.3	 4313.0	...
2192338	  779.3	  604.2	 4314.0	...
2192339	  779.1	  603.8	 4314.0	...
2192340	  779.0	  603.2	 4314.0	...
2192341	  779.2	  602.9	 4314.0	...
2192342	  779.6	  602.9	 4314.0	...
2192343	  779.8	  603.1	 4314.0	...
2192344	  779.6	  603.4	 4314.0	...
2192345	  779.4	  603.7	 4314.0	...
2192346	  779.5	  604.0	 4314.0	...
2192347	  779.6	  604.1	 4315.0	...
2192348	  779.8	  604.0	 4317.0	...
2192349	  779.9	  604.0	 4319.0	...
2192350	  779.9	  603.7	 4322.0	...
2192351	  779.9	  603.3	 4326.0	...
2192352	  779.8	  602.9	 4328.0	...
2192353	  779.9	  603.0	 4326.0	...
2192354	  779.7	  603.0	 4323.0	...
2192355	  779.6	  603.1	 4322.0	...
2192356	  779.5	  603.0	 4324.0	...
2192357	  780.0	  602.8	 4328.0	...
2192358	  780.4	  603.1	 4332.0	...
2192359	  781.0	  603.6	 4336.0	...
2192360	  781.2	  603.9	 4338.0	...
2192361	  781.3	  603.7	 4339.0	...
2192362	  781.2	  603.6	 4341.0	...
2192363	  781.2	  603.4	 4344.0	...
2192364	  781.1	  603.1	 4346.0	...
2192365	  780.9	  603.0	 4347.0	...
2192366	  780.9	  603.0	 4347.0	...
2192367	  780.9	  603.0	 4347.0	...
2192368	  781.4	  602.9	 4347.0	...
2192369	  781.7	  602.8	 4347.0	...
2192370	  781.9	  602.6	 4347.0	...
2192371	  781.9	  602.6	 4347.0	...
2192372	  781.9	  602.6	 4348.0	...
2192373	  781.9	  602.4	 4349.0	...
2192374	  781.9	  602.3	 4350.0	...
2192375	  781.8	  602.3	 4351.0	...
2192376	  781.7	  602.4	 4352.0	...
2192377	  781.8	  602.2	 4352.0	...
2192378	  782.1	  602.1	 4354.0	...
2192379	  782.1	  602.2	 4356.0	...
2192380	  781.9	  602.3	 4358.0	...
2192381	  781.7	  602.7	 4357.0	...
2192382	  781.5	  603.2	 4355.0	...
2192383	  781.4	  603.8	 4352.0	...
2192384	  781.3	  603.8	 4350.0	...
2192385	  781.5	  603.4	 4352.0	...
2192386	  781.9	  603.0	 4356.0	...
2192387	  782.3	  602.7	 4360.0	...
2192388	  782.4	  602.6	 4361.0	...
2192389	  782.1	  602.4	 4361.0	...
2192390	  782.1	  602.4	 4360.0	...
2192391	  782.4	  602.3	 4359.0	...
2192392	  782.4	  602.3	 4359.0	...
2192393	  782.2	  602.3	 4359.0	...
2192394	  781.9	  602.4	 4359.0	...
2192395	  781.9	  602.5	 4359.0	...
2192396	  782.1	  602.5	 4360.0	...
2192397	  782.2	  602.6	 4361.0	...
2192398	  782.2	  602.6	 4363.0	...
2192399	  782.2	  602.6	 4364.0	...
2192400	  782.4	  602.5	 4365.0	...
2192401	  782.5	  602.3	 4367.0	...
2192402	  782.8	  602.2	 4369.0	...
2192403	  782.9	  602.0	 4371.0	...
2192404	  782.7	  601.9	 4373.0	...
2192405	  782.5	  602.2	 4375.0	...
2192406	  782.2	  602.7	 4377.0	...
2192407	  782.4	  603.1	 4378.0	...
2192408	  782.5	  603.0	 4378.0	...
2192409	  782.7	  602.9	 4379.0	...
2192410	  782.8	  602.8	 4379.0	...
2192411	  782.8	  602.8	 4380.0	...
2192412	  782.6	  603.0	 4378.0	...
2192413	  782.4	  603.1	 4376.0	...
2192414	  782.4	  603.1	 4374.0	...
2192415	  782.9	  602.9	 4375.0	...
2192416	  783.5	  602.9	 4378.0	...
2192417	  783.8	  602.9	 4380.0	...
2192418	  783.9	  603.0	 4381.0	...
2192419	  783.9	  602.6	 4380.0	...
2192420	  783.9	  602.3	 4382.0	...
2192421	  783.9	  601.9	 4386.0	...
2192422	  783.6	  602.1	 4389.0	...
2192423	  783.3	  602.1	 4389.0	...
2192424	  783.0	  602.1	 4390.0	...
2192425	  782.9	  602.0	 4391.0	...
2192426	  783.1	  601.9	 4393.0	...
2192427	  783.2	  601.9	 4394.0	...
2192428	  783.2	  602.1	 4395.0	...
2192429	  783.0	  602.4	 4395.0	...
2192430	  782.8	  602.8	 4394.0	...
2192431	  783.0	  602.8	 4394.0	...
2192432	  783.2	  602.8	 4393.0	...
2192433	  783.4	  602.8	 4394.0	...
2192434	  783.7	  602.9	 4395.0	...
2192435	  784.0	  603.0	 4398.0	...
2192436	  784.3	  603.2	 4401.0	...
2192437	  784.2	  602.9	 4404.0	...
2192438	  784.2	  602.5	 4403.0	...
2192439	  784.2	  602.2	 4402.0	...
2192440	  784.2	  602.3	 4402.0	...
2192441	  784.1	  602.3	 4402.0	...
2192442	  783.9	  602.3	 4403.0	...
2192443	  783.7	  602.4	 4405.0	...
2192444	  783.6	  602.7	 4406.0	...
2192445	  783.7	  603.1	 4407.0	...
2192446	  783.7	  603.5	 4405.0	...
2192447	  783.8	  603.8	 4404.0	...
2192448	  783.9	  603.9	 4401.0	...
2192449	  784.0	  603.8	 4400.0	...
2192450	  784.0	  603.5	 4399.0	...
2192451	  783.8	  603.2	 4400.0	...
2192452	  783.5	  603.1	 4402.0	...
2192453	  783.7	  603.1	 4404.0	...
2192454	  784.0	  602.7	 4407.0	...
2192455	  784.2	  602.4	 4407.0	...
2192456	  784.2	  602.0	 4406.0	...
2192457	  784.1	  602.0	 4408.0	...
2192458	  784.0	  602.0	 4412.0	...
2192459	  784.1	  602.1	 4415.0	...
2192460	  784.2	  602.2	 4416.0	...
2192461	  784.3	  602.3	 4415.0	...
2192462	  784.3	  602.3	 4413.0	...
2192463	  784.2	  602.2	 4411.0	...
2192464	  784.1	  602.0	 4412.0	...
2192465	  784.1	  601.9	 4412.0	...
2192466	  784.2	  601.9	 4413.0	...
2192467	  784.3	  601.9	 4412.0	...
2192468	  784.3	  602.3	 4412.0	...
2192469	  784.4	  602.7	 4414.0	...
2192470	  784.6	  603.1	 4415.0	...
2192471	  784.5	  603.2	 4416.0	...
2192472	  784.3	  602.9	 4416.0	...
2192473	  784.2	  602.5	 4416.0	...
2192474	  784.2	  602.0	 4417.0	...
2192475	  784.3	  601.8	 4418.0	...
2192476	  784.4	  601.9	 4419.0	...
2192477	  784.6	  602.0	 4419.0	...
2192478	  784.6	  602.2	 4420.0	...
2192479	  784.6	  602.2	 4421.0	...
2192480	  784.5	  602.3	 4422.0	...
2192481	  784.4	  602.3	 4422.0	...
2192482	  784.3	  602.5	 4420.0	...
2192483	  784.3	  602.6	 4417.0	...
2192484	  784.2	  602.9	 4415.0	...
2192485	  784.4	  603.0	 4414.0	...
2192486	  784.7	  603.2	 4414.0	...
2192487	  785.0	  603.3	 4415.0	...
2192488	  785.0	  603.4	 4417.0	...
2192489	  785.0	  603.4	 4418.0	...
2192490	  784.7	  603.4	 4417.0	...
2192491	  784.5	  603.4	 4416.0	...
2192492	  784.5	  603.3	 4415.0	...
2192493	  784.6	  603.2	 4417.0	...
2192494	  784.7	  603.1	 4419.0	...
2192495	  784.7	  603.1	 4421.0	...
2192496	  784.7	  602.8	 4422.0	...
2192497	  784.8	  602.5	 4424.0	...
2192498	  784.8	  602.3	 4426.0	...
2192499	  784.8	  602.5	 4426.0	...
2192500	  784.7	  602.6	 4426.0	...
2192501	  784.4	  602.6	 4426.0	...
2192502	  784.1	  602.5	 4427.0	...
2192503	  783.9	  602.4	 4427.0	...
2192504	  784.0	  602.3	 4427.0	...
2192505	  784.2	  602.4	 4427.0	...
2192506	  784.3	  602.8	 4428.0	...
2192507	  784.3	  602.9	 4430.0	...
2192508	  784.2	  602.7	 4432.0	...
2192509	  784.2	  602.5	 4434.0	...
2192510	  784.0	  602.6	 4434.0	...
2192511	  784.0	  602.5	 4434.0	...
2192512	  783.9	  602.4	 4433.0	...
2192513	  784.1	  602.4	 4433.0	...
2192514	  784.5	  602.4	 4433.0	...
2192515	  784.9	  602.4	 4434.0	...
2192516	  785.2	  602.5	 4435.0	...
2192517	  785.0	  602.6	 4436.0	...
2192518	  784.7	  602.5	 4436.0	...
2192519	  784.6	  602.2	 4435.0	...
2192520	  784.8	  601.8	 4435.0	...
2192521	  785.3	  601.7	 4434.0	...
2192522	  785.5	  601.6	 4434.0	...
2192523	  785.7	  601.6	 4434.0	...
2192524	  785.3	  601.9	 4433.0	...
2192525	  785.0	  602.1	 4432.0	...
2192526	  784.7	  602.4	 4432.0	...
2192527	  785.0	  602.4	 4431.0	...
2192528	  785.4	  602.5	 4431.0	...
2192529	  785.7	  602.6	 4433.0	...
2192530	  785.7	  602.9	 4434.0	...
2192531	  785.8	  603.3	 4436.0	...
2192532	  786.1	  603.6	 4437.0	...
2192533	  786.3	  603.3	 4440.0	...
2192534	  786.5	  602.9	 4444.0	...
2192535	  786.5	  602.9	 4444.0	...
2192536	  786.6	  603.2	 4444.0	...
2192537	  786.6	  603.5	 4444.0	...
2192538	  786.6	  603.3	 4444.0	...
2192539	  786.4	  602.9	 4444.0	...
2192540	  786.3	  602.6	 4444.0	...
2192541	  786.4	  602.5	 4445.0	...
2192542	  786.6	  602.4	 4444.0	...
2192543	  786.9	  602.2	 4444.0	...
2192544	  786.9	  602.0	 4442.0	...
2192545	  786.8	  601.9	 4440.0	...
2192546	  787.2	  601.8	 4439.0	...
2192547	  787.5	  601.9	 4438.0	...
2192548	  787.9	  602.1	 4439.0	...
2192549	  787.9	  602.2	 4440.0	...
2192550	  787.8	  602.3	 4441.0	...
2192551	  788.1	  602.3	 4441.0	...
2192552	  788.4	  602.3	 4441.0	...
2192553	  788.6	  602.1	 4440.0	...
2192554	  788.6	  602.0	 4440.0	...
2192555	  788.5	  601.7	 4440.0	...
2192556	  788.4	  601.6	 4442.0	...
2192557	  788.4	  601.9	 4444.0	...
2192558	  788.3	  602.7	 4447.0	...
2192559	  788.2	  603.4	 4447.0	...
2192560	  788.0	  603.7	 4447.0	...
2192561	  788.2	  603.6	 4448.0	...
2192562	  788.4	  603.5	 4448.0	...
2192563	  788.7	  603.4	 4448.0	...
2192564	  789.2	  603.4	 4447.0	...
2192565	  789.5	  603.1	 4447.0	...
2192566	  789.8	  602.7	 4446.0	...
2192567	  789.7	  602.4	 4446.0	...
2192568	  789.6	  602.7	 4446.0	...
2192569	  789.8	  602.8	 4445.0	...
2192570	  790.0	  602.8	 4445.0	...
2192571	  790.3	  603.0	 4443.0	...
2192572	  790.4	  603.6	 4443.0	...
2192573	  790.3	  604.6	 4442.0	...
2192574	  790.3	  605.4	 4439.0	...
2192575	  790.4	  606.0	 4434.0	...
2192576	  790.6	  606.6	 4428.0	...
2192577	  790.9	  607.7	 4427.0	...
2192578	  791.0	  608.6	 4424.0	...
2192579	  791.3	  610.4	 4421.0	...
EFIX R   2191593	2192579	987	  775.0	  594.2	   4364
SSACC R  2192580
2192580	  791.6	  611.6	 4418.0	...
2192581	  792.0	  613.1	 4418.0	...
2192582	  792.3	  614.2	 4416.0	...
2192583	  792.6	  616.8	 4412.0	...
2192584	  793.3	  619.6	 4404.0	...
2192585	  794.0	  621.8	 4395.0	...
2192586	  794.6	  623.5	 4384.0	...
2192587	  794.9	  626.3	 4374.0	...
2192588	  795.3	  629.8	 4366.0	...
2192589	  795.7	  633.7	 4360.0	...
2192590	  796.1	  637.3	 4352.0	...
2192591	  796.5	  642.2	 4341.0	...
2192592	  796.7	  648.3	 4329.0	...
2192593	  796.9	  654.9	 4314.0	...
2192594	  796.7	  661.9	 4296.0	...
2192595	  796.7	  669.4	 4274.0	...
2192596	  796.7	  678.3	 4249.0	...
2192597	  797.0	  687.7	 4220.0	...
2192598	  797.7	  698.8	 4184.0	...
2192599	  798.4	  711.5	 4147.0	...
2192600	  799.3	  726.1	 4103.0	...
2192601	  799.6	  741.8	 4054.0	...
2192602	  800.0	  758.5	 4005.0	...
2192603	  800.6	  776.6	 3950.0	...
2192604	  801.4	  795.9	 3890.0	...
2192605	  802.5	  816.4	 3825.0	...
2192606	  803.1	  837.8	 3762.0	...
2192607	  804.1	  861.7	 3693.0	...
2192608	  805.5	  886.5	 3617.0	...
2192609	  806.3	  913.7	 3535.0	...
2192610	  807.7	  940.6	 3450.0	...
2192611	  808.4	  969.8	 3358.0	...
2192612	  809.8	 1000.4	 3261.0	...
2192613	  810.8	 1032.3	 3165.0	...
2192614	  812.4	 1064.8	 3064.0	...
2192615	  815.0	 1098.4	 2961.0	...
2192616	  817.9	 1133.7	 2851.0	...
2192617	  820.3	 1170.9	 2737.0	...
2192618	  821.8	 1209.8	 2613.0	...
2192619	  822.5	 1236.4	 2527.0	...
2192620	  822.9	 1250.5	 2482.0	...
2192621	  822.9	 1250.5	 2482.0	...
SBLINK R 2192622
2192622	   .	   .	    0.0	...
2192623	   .	   .	    0.0	...
2192624	   .	   .	    0.0	...
2192625	   .	   .	    0.0	...
2192626	   .	   .	    0.0	...
2192627	   .	   .	    0.0	...
2192628	   .	   .	    0.0	...
2192629	   .	   .	    0.0	...
2192630	   .	   .	    0.0	...
2192631	   .	   .	    0.0	...
2192632	   .	   .	    0.0	...
2192633	   .	   .	    0.0	...
2192634	   .	   .	    0.0	...
2192635	   .	   .	    0.0	...
2192636	   .	   .	    0.0	...
2192637	   .	   .	    0.0	...
2192638	   .	   .	    0.0	...
2192639	   .	   .	    0.0	...
2192640	   .	   .	    0.0	...
2192641	   .	   .	    0.0	...
2192642	   .	   .	    0.0	...
2192643	   .	   .	    0.0	...
2192644	   .	   .	    0.0	...
2192645	   .	   .	    0.0	...
2192646	   .	   .	    0.0	...
2192647	   .	   .	    0.0	...
2192648	   .	   .	    0.0	...
2192649	   .	   .	    0.0	...
2192650	   .	   .	    0.0	...
2192651	   .	   .	    0.0	...
2192652	   .	   .	    0.0	...
2192653	   .	   .	    0.0	...
2192654	   .	   .	    0.0	...
2192655	   .	   .	    0.0	...
2192656	   .	   .	    0.0	...
2192657	   .	   .	    0.0	...
2192658	   .	   .	    0.0	...
2192659	   .	   .	    0.0	...
2192660	   .	   .	    0.0	...
2192661	   .	   .	    0.0	...
2192662	   .	   .	    0.0	...
2192663	   .	   .	    0.0	...
2192664	   .	   .	    0.0	...
2192665	   .	   .	    0.0	...
2192666	   .	   .	    0.0	...
2192667	   .	   .	    0.0	...
2192668	   .	   .	    0.0	...
2192669	   .	   .	    0.0	...
2192670	   .	   .	    0.0	...
2192671	   .	   .	    0.0	...
2192672	   .	   .	    0.0	...
2192673	   .	   .	    0.0	...
2192674	   .	   .	    0.0	...
2192675	   .	   .	    0.0	...
2192676	   .	   .	    0.0	...
2192677	   .	   .	    0.0	...
2192678	   .	   .	    0.0	...
2192679	   .	   .	    0.0	...
2192680	   .	   .	    0.0	...
2192681	   .	   .	    0.0	...
2192682	   .	   .	    0.0	...
2192683	   .	   .	    0.0	...
2192684	   .	   .	    0.0	...
2192685	   .	   .	    0.0	...
2192686	   .	   .	    0.0	...
2192687	   .	   .	    0.0	...
2192688	   .	   .	    0.0	...
2192689	   .	   .	    0.0	...
2192690	   .	   .	    0.0	...
2192691	   .	   .	    0.0	...
2192692	   .	   .	    0.0	...
2192693	   .	   .	    0.0	...
2192694	   .	   .	    0.0	...
2192695	   .	   .	    0.0	...
2192696	   .	   .	    0.0	...
2192697	   .	   .	    0.0	...
2192698	   .	   .	    0.0	...
2192699	   .	   .	    0.0	...
2192700	   .	   .	    0.0	...
2192701	   .	   .	    0.0	...
2192702	   .	   .	    0.0	...
2192703	   .	   .	    0.0	...
2192704	   .	   .	    0.0	...
2192705	   .	   .	    0.0	...
2192706	   .	   .	    0.0	...
2192707	   .	   .	    0.0	...
2192708	   .	   .	    0.0	...
2192709	   .	   .	    0.0	...
2192710	   .	   .	    0.0	...
2192711	   .	   .	    0.0	...
2192712	   .	   .	    0.0	...
2192713	   .	   .	    0.0	...
2192714	   .	   .	    0.0	...
2192715	   .	   .	    0.0	...
2192716	   .	   .	    0.0	...
2192717	   .	   .	    0.0	...
2192718	   .	   .	    0.0	...
2192719	   .	   .	    0.0	...
2192720	   .	   .	    0.0	...
2192721	   .	   .	    0.0	...
2192722	   .	   .	    0.0	...
2192723	   .	   .	    0.0	...
2192724	   .	   .	    0.0	...
2192725	   .	   .	    0.0	...
2192726	   .	   .	    0.0	...
2192727	   .	   .	    0.0	...
2192728	   .	   .	    0.0	...
2192729	   .	   .	    0.0	...
2192730	   .	   .	    0.0	...
2192731	   .	   .	    0.0	...
2192732	   .	   .	    0.0	...
2192733	   .	   .	    0.0	...
2192734	   .	   .	    0.0	...
2192735	   .	   .	    0.0	...
2192736	   .	   .	    0.0	...
2192737	   .	   .	    0.0	...
2192738	   .	   .	    0.0	...
2192739	   .	   .	    0.0	...
2192740	   .	   .	    0.0	...
2192741	   .	   .	    0.0	...
2192742	   .	   .	    0.0	...
2192743	   .	   .	    0.0	...
2192744	   .	   .	    0.0	...
2192745	   .	   .	    0.0	...
2192746	   .	   .	    0.0	...
2192747	   .	   .	    0.0	...
2192748	   .	   .	    0.0	...
2192749	   .	   .	    0.0	...
2192750	   .	   .	    0.0	...
2192751	   .	   .	    0.0	...
2192752	   .	   .	    0.0	...
2192753	   .	   .	    0.0	...
2192754	   .	   .	    0.0	...
2192755	   .	   .	    0.0	...
2192756	   .	   .	    0.0	...
2192757	   .	   .	    0.0	...
2192758	   .	   .	    0.0	...
2192759	   .	   .	    0.0	...
2192760	   .	   .	    0.0	...
2192761	   .	   .	    0.0	...
2192762	   .	   .	    0.0	...
2192763	   .	   .	    0.0	...
2192764	   .	   .	    0.0	...
2192765	   .	   .	    0.0	...
2192766	   .	   .	    0.0	...
2192767	   .	   .	    0.0	...
2192768	   .	   .	    0.0	...
2192769	   .	   .	    0.0	...
2192770	   .	   .	    0.0	...
2192771	   .	   .	    0.0	...
2192772	   .	   .	    0.0	...
2192773	   .	   .	    0.0	...
2192774	   .	   .	    0.0	...
2192775	   .	   .	    0.0	...
2192776	   .	   .	    0.0	...
2192777	   .	   .	    0.0	...
2192778	   .	   .	    0.0	...
2192779	   .	   .	    0.0	...
2192780	   .	   .	    0.0	...
2192781	   .	   .	    0.0	...
2192782	   .	   .	    0.0	...
2192783	   .	   .	    0.0	...
2192784	   .	   .	    0.0	...
2192785	   .	   .	    0.0	...
2192786	   .	   .	    0.0	...
2192787	   .	   .	    0.0	...
2192788	   .	   .	    0.0	...
2192789	   .	   .	    0.0	...
2192790	   .	   .	    0.0	...
2192791	   .	   .	    0.0	...
2192792	   .	   .	    0.0	...
2192793	   .	   .	    0.0	...
2192794	   .	   .	    0.0	...
2192795	   .	   .	    0.0	...
2192796	   .	   .	    0.0	...
2192797	   .	   .	    0.0	...
2192798	   .	   .	    0.0	...
2192799	   .	   .	    0.0	...
2192800	   .	   .	    0.0	...
2192801	   .	   .	    0.0	...
2192802	   .	   .	    0.0	...
2192803	   .	   .	    0.0	...
2192804	   .	   .	    0.0	...
2192805	   .	   .	    0.0	...
2192806	   .	   .	    0.0	...
2192807	   .	   .	    0.0	...
2192808	   .	   .	    0.0	...
2192809	   .	   .	    0.0	...
2192810	   .	   .	    0.0	...
2192811	   .	   .	    0.0	...
2192812	   .	   .	    0.0	...
2192813	   .	   .	    0.0	...
2192814	   .	   .	    0.0	...
2192815	   .	   .	    0.0	...
2192816	   .	   .	    0.0	...
2192817	   .	   .	    0.0	...
2192818	   .	   .	    0.0	...
2192819	   .	   .	    0.0	...
2192820	   .	   .	    0.0	...
2192821	   .	   .	    0.0	...
2192822	   .	   .	    0.0	...
2192823	   .	   .	    0.0	...
2192824	   .	   .	    0.0	...
2192825	   .	   .	    0.0	...
2192826	   .	   .	    0.0	...
EBLINK R 2192622	2192826	205
2192827	  798.7	 1199.9	 2476.0	...
2192828	  798.7	 1199.9	 2476.0	...
2192829	  798.2	 1197.2	 2489.0	...
2192830	  797.4	 1191.7	 2511.0	...
2192831	  797.4	 1182.9	 2540.0	...
2192832	  798.1	 1173.5	 2569.0	...
2192833	  799.4	 1164.7	 2597.0	...
2192834	  799.6	 1156.0	 2627.0	...
2192835	  799.3	 1147.4	 2654.0	...
2192836	  799.2	 1138.2	 2676.0	...
2192837	  799.3	 1128.3	 2700.0	...
2192838	  800.1	 1119.2	 2725.0	...
2192839	  800.0	 1110.0	 2757.0	...
2192840	  800.6	 1101.5	 2785.0	...
2192841	  800.8	 1092.0	 2814.0	...
2192842	  801.2	 1083.3	 2833.0	...
2192843	  801.2	 1074.7	 2859.0	...
2192844	  800.7	 1067.1	 2882.0	...
2192845	  800.1	 1058.3	 2911.0	...
2192846	  799.5	 1049.5	 2938.0	...
2192847	  800.0	 1041.6	 2961.0	...
2192848	  800.6	 1034.0	 2986.0	...
2192849	  801.2	 1026.2	 3005.0	...
2192850	  801.1	 1018.2	 3029.0	...
2192851	  801.1	 1010.9	 3053.0	...
2192852	  800.5	 1004.3	 3072.0	...
2192853	  799.7	  996.8	 3099.0	...
2192854	  800.0	  989.9	 3117.0	...
2192855	  800.3	  983.3	 3138.0	...
2192856	  800.7	  977.6	 3150.0	...
2192857	  799.9	  970.4	 3168.0	...
2192858	  799.2	  964.3	 3188.0	...
2192859	  798.7	  957.7	 3211.0	...
2192860	  798.5	  951.9	 3232.0	...
2192861	  798.5	  945.5	 3251.0	...
2192862	  798.8	  939.4	 3270.0	...
2192863	  799.3	  934.1	 3287.0	...
2192864	  799.6	  928.3	 3303.0	...
2192865	  799.2	  922.3	 3313.0	...
2192866	  798.5	  916.3	 3323.0	...
2192867	  798.4	  911.4	 3339.0	...
2192868	  798.3	  906.8	 3354.0	...
2192869	  798.2	  901.6	 3371.0	...
2192870	  798.1	  896.4	 3383.0	...
2192871	  798.0	  891.3	 3403.0	...
2192872	  798.3	  886.9	 3421.0	...
2192873	  798.2	  882.3	 3438.0	...
2192874	  798.2	  878.2	 3446.0	...
2192875	  798.0	  873.2	 3461.0	...
2192876	  797.6	  868.4	 3475.0	...
2192877	  797.1	  864.2	 3493.0	...
2192878	  796.6	  860.5	 3502.0	...
2192879	  796.3	  856.5	 3513.0	...
2192880	  796.0	  852.5	 3522.0	...
2192881	  795.7	  848.9	 3537.0	...
2192882	  795.4	  846.4	 3549.0	...
2192883	  795.1	  842.4	 3561.0	...
2192884	  795.4	  838.6	 3569.0	...
2192885	  795.6	  833.7	 3580.0	...
2192886	  795.7	  830.0	 3590.0	...
2192887	  795.3	  825.9	 3600.0	...
2192888	  794.9	  821.6	 3617.0	...
2192889	  794.5	  817.8	 3630.0	...
2192890	  794.1	  814.1	 3639.0	...
2192891	  793.7	  810.5	 3641.0	...
2192892	  793.6	  805.9	 3655.0	...
2192893	  793.9	  801.7	 3674.0	...
ESACC R  2192580	2192893	314	  791.6	  611.6	  793.9	  801.7	   4.06	   3270
SFIX R   2192894
2192894	  794.1	  797.8	 3692.0	...
2192895	  794.4	  793.6	 3700.0	...
2192896	  794.3	  789.4	 3707.0	...
2192897	  794.4	  784.9	 3719.0	...
2192898	  794.3	  782.0	 3729.0	...
2192899	  793.6	  778.5	 3743.0	...
2192900	  792.8	  776.1	 3751.0	...
2192901	  792.3	  772.4	 3760.0	...
2192902	  792.5	  769.4	 3763.0	...
2192903	  792.6	  765.4	 3772.0	...
2192904	  792.3	  762.1	 3781.0	...
2192905	  792.0	  759.2	 3793.0	...
2192906	  791.7	  756.4	 3801.0	...
2192907	  791.3	  754.0	 3809.0	...
2192908	  790.8	  750.4	 3814.0	...
2192909	  790.4	  747.7	 3822.0	...
2192910	  790.0	  744.5	 3832.0	...
2192911	  790.0	  742.4	 3845.0	...
2192912	  789.9	  739.4	 3852.0	...
2192913	  789.9	  736.7	 3859.0	...
2192914	  789.6	  734.1	 3866.0	...
2192915	  789.4	  732.0	 3873.0	...
2192916	  789.2	  729.5	 3881.0	...
2192917	  789.5	  726.7	 3885.0	...
2192918	  789.7	  723.9	 3891.0	...
2192919	  789.8	  721.4	 3898.0	...
2192920	  789.4	  718.8	 3906.0	...
2192921	  788.9	  716.4	 3916.0	...
2192922	  788.4	  714.0	 3922.0	...
2192923	  788.1	  712.3	 3928.0	...
2192924	  787.8	  709.8	 3934.0	...
2192925	  787.5	  707.1	 3939.0	...
2192926	  787.3	  704.3	 3944.0	...
2192927	  787.1	  702.1	 3950.0	...
2192928	  786.7	  700.1	 3955.0	...
2192929	  786.2	  698.5	 3964.0	...
2192930	  785.6	  696.5	 3970.0	...
2192931	  785.4	  694.5	 3980.0	...
2192932	  785.2	  692.4	 3986.0	...
2192933	  785.3	  691.1	 3992.0	...
2192934	  785.5	  689.2	 3995.0	...
2192935	  785.6	  687.5	 3999.0	...
2192936	  785.5	  685.4	 4005.0	...
2192937	  785.4	  684.1	 4011.0	...
2192938	  785.3	  682.3	 4014.0	...
2192939	  785.3	  681.2	 4015.0	...
2192940	  785.4	  679.8	 4015.0	...
2192941	  785.3	  678.7	 4017.0	...
2192942	  785.0	  676.8	 4023.0	...
2192943	  785.0	  675.3	 4030.0	...
2192944	  785.0	  673.5	 4037.0	...
2192945	  785.0	  671.9	 4042.0	...
2192946	  784.8	  669.9	 4045.0	...
2192947	  784.6	  668.2	 4048.0	...
2192948	  784.4	  667.1	 4051.0	...
2192949	  784.0	  666.5	 4053.0	...
2192950	  783.5	  664.8	 4056.0	...
2192951	  782.9	  662.9	 4059.0	...
2192952	  782.7	  660.7	 4067.0	...
2192953	  782.6	  659.0	 4072.0	...
2192954	  782.5	  657.8	 4079.0	...
2192955	  782.8	  656.0	 4082.0	...
2192956	  783.1	  655.1	 4086.0	...
2192957	  783.4	  653.1	 4092.0	...
2192958	  783.4	  651.5	 4100.0	...
2192959	  783.5	  649.4	 4107.0	...
2192960	  783.4	  648.0	 4111.0	...
2192961	  782.8	  646.7	 4114.0	...
2192962	  782.1	  645.7	 4119.0	...
2192963	  781.4	  644.5	 4125.0	...
2192964	  781.2	  643.0	 4127.0	...
2192965	  781.4	  641.5	 4126.0	...
2192966	  781.6	  639.8	 4128.0	...
2192967	  781.8	  638.5	 4131.0	...
2192968	  781.6	  637.2	 4135.0	...
2192969	  781.6	  635.9	 4137.0	...
2192970	  781.7	  635.0	 4141.0	...
2192971	  781.6	  633.7	 4143.0	...
2192972	  781.4	  632.8	 4148.0	...
2192973	  781.2	  631.5	 4151.0	...
2192974	  781.3	  630.4	 4155.0	...
2192975	  781.3	  629.2	 4157.0	...
2192976	  781.3	  628.0	 4159.0	...
2192977	  781.2	  626.5	 4160.0	...
2192978	  781.1	  625.5	 4161.0	...
2192979	  781.1	  624.1	 4164.0	...
2192980	  781.2	  623.4	 4166.0	...
2192981	  781.2	  622.0	 4173.0	...
2192982	  781.2	  621.2	 4176.0	...
2192983	  781.1	  620.4	 4180.0	...
2192984	  781.1	  620.2	 4179.0	...
2192985	  781.0	  620.0	 4178.0	...
2192986	  780.7	  619.3	 4178.0	...
2192987	  780.3	  618.6	 4177.0	...
2192988	  780.0	  617.8	 4177.0	...
2192989	  780.3	  617.4	 4176.0	...
2192990	  780.5	  617.0	 4178.0	...
2192991	  780.5	  616.9	 4181.0	...
2192992	  780.2	  616.7	 4185.0	...
2192993	  780.0	  616.5	 4185.0	...
2192994	  780.0	  615.9	 4185.0	...
2192995	  780.0	  615.4	 4186.0	...
2192996	  779.9	  614.6	 4188.0	...
2192997	  779.8	  613.9	 4189.0	...
2192998	  779.8	  613.1	 4189.0	...
2192999	  779.8	  612.6	 4190.0	...
2193000	  779.9	  612.6	 4191.0	...
2193001	  780.1	  612.1	 4191.0	...
2193002	  780.1	  611.5	 4190.0	...
2193003	  780.2	  610.9	 4192.0	...
2193004	  780.2	  610.2	 4195.0	...
2193005	  780.1	  609.6	 4198.0	...
2193006	  780.0	  609.1	 4199.0	...
2193007	  779.9	  609.1	 4200.0	...
2193008	  779.9	  608.7	 4200.0	...
2193009	  779.9	  608.3	 4200.0	...
2193010	  779.9	  608.0	 4201.0	...
2193011	  780.1	  607.5	 4202.0	...
2193012	  780.3	  607.1	 4204.0	...
2193013	  780.4	  606.6	 4207.0	...
2193014	  780.4	  606.5	 4211.0	...
2193015	  780.0	  606.1	 4215.0	...
2193016	  779.6	  605.3	 4216.0	...
2193017	  779.0	  604.6	 4213.0	...
2193018	  778.7	  604.2	 4210.0	...
2193019	  778.3	  603.7	 4208.0	...
2193020	  778.2	  603.2	 4211.0	...
2193021	  778.0	  602.5	 4214.0	...
2193022	  777.8	  602.4	 4218.0	...
2193023	  777.7	  602.0	 4221.0	...
2193024	  777.6	  601.7	 4222.0	...
2193025	  777.6	  601.2	 4223.0	...
2193026	  778.2	  600.6	 4223.0	...
2193027	  778.8	  600.0	 4223.0	...
2193028	  778.8	  599.7	 4226.0	...
2193029	  778.3	  599.7	 4229.0	...
2193030	  778.1	  599.6	 4232.0	...
2193031	  778.4	  599.3	 4231.0	...
2193032	  778.7	  598.9	 4230.0	...
2193033	  778.7	  598.8	 4230.0	...
2193034	  778.7	  598.7	 4231.0	...
2193035	  778.7	  598.2	 4233.0	...
2193036	  778.8	  597.6	 4233.0	...
2193037	  778.9	  597.2	 4233.0	...
2193038	  778.6	  597.3	 4232.0	...
2193039	  778.2	  597.3	 4232.0	...
2193040	  777.8	  596.8	 4234.0	...
2193041	  777.8	  596.2	 4236.0	...
2193042	  777.9	  595.8	 4238.0	...
2193043	  777.8	  595.8	 4237.0	...
2193044	  777.8	  595.8	 4236.0	...
2193045	  777.7	  595.5	 4236.0	...
2193046	  777.7	  595.2	 4237.0	...
2193047	  777.6	  594.7	 4238.0	...
2193048	  777.5	  594.1	 4237.0	...
2193049	  777.4	  593.6	 4237.0	...
2193050	  777.4	  593.2	 4238.0	...
2193051	  777.4	  593.1	 4239.0	...
2193052	  777.4	  592.9	 4241.0	...
2193053	  777.2	  592.4	 4243.0	...
2193054	  777.1	  591.9	 4245.0	...
2193055	  777.0	  591.5	 4246.0	...
2193056	  777.0	  591.5	 4247.0	...
2193057	  777.0	  590.9	 4248.0	...
2193058	  777.0	  590.4	 4250.0	...
2193059	  777.0	  589.9	 4253.0	...
2193060	  777.1	  590.0	 4257.0	...
2193061	  777.1	  590.1	 4258.0	...
2193062	  777.1	  589.4	 4260.0	...
2193063	  777.0	  588.6	 4261.0	...
2193064	  776.9	  587.8	 4263.0	...
2193065	  776.7	  587.8	 4264.0	...
2193066	  776.9	  587.5	 4266.0	...
2193067	  777.2	  587.1	 4266.0	...
2193068	  777.1	  588.1	 4265.0	...
2193069	  776.7	  589.6	 4266.0	...
2193070	  776.4	  591.3	 4267.0	...
2193071	  776.1	  591.8	 4267.0	...
2193072	  775.9	  592.4	 4267.0	...
EFIX R   2192894	2193072	179	  782.4	  646.3	   4104
SSACC R  2193073
2193073	  775.7	  593.6	 4266.0	...
2193074	  775.9	  595.8	 4267.0	...
2193075	  776.2	  598.4	 4268.0	...
2193076	  776.6	  601.0	 4270.0	...
2193077	  777.1	  603.4	 4273.0	...
2193078	  777.7	  606.5	 4275.0	...
2193079	  778.5	  609.8	 4275.0	...
2193080	  778.9	  612.3	 4275.0	...
2193081	  779.7	  614.8	 4275.0	...
2193082	  780.1	  616.2	 4275.0	...
ESACC R  2193073	2193082	10	  775.7	  593.6	  780.1	  616.2	   0.49	     55
SFIX R   2193083
2193083	  780.6	  617.6	 4278.0	...
2193084	  780.8	  618.3	 4280.0	...
2193085	  780.9	  619.0	 4280.0	...
2193086	  781.0	  619.7	 4279.0	...
2193087	  781.1	  620.0	 4278.0	...
2193088	  781.4	  620.1	 4279.0	...
2193089	  781.8	  619.6	 4281.0	...
2193090	  782.2	  619.2	 4283.0	...
2193091	  782.3	  618.6	 4284.0	...
2193092	  782.3	  618.3	 4285.0	...
2193093	  782.0	  617.6	 4288.0	...
2193094	  781.3	  617.1	 4291.0	...
2193095	  780.6	  616.4	 4293.0	...
2193096	  780.1	  616.1	 4293.0	...
2193097	  780.1	  615.6	 4294.0	...
2193098	  780.0	  614.7	 4295.0	...
2193099	  779.8	  613.8	 4296.0	...
2193100	  779.7	  613.1	 4296.0	...
2193101	  779.7	  613.0	 4297.0	...
2193102	  779.8	  613.0	 4298.0	...
2193103	  779.8	  613.0	 4298.0	...
2193104	  779.4	  612.6	 4301.0	...
2193105	  779.1	  612.2	 4303.0	...
2193106	  778.6	  611.4	 4305.0	...
2193107	  778.5	  611.0	 4304.0	...
2193108	  778.4	  610.7	 4303.0	...
2193109	  778.4	  610.6	 4305.0	...
2193110	  778.4	  610.1	 4306.0	...
2193111	  778.3	  609.6	 4307.0	...
2193112	  778.3	  608.9	 4310.0	...
2193113	  778.2	  608.4	 4313.0	...
2193114	  777.9	  607.9	 4316.0	...
2193115	  777.5	  607.5	 4317.0	...
2193116	  777.1	  607.5	 4318.0	...
2193117	  777.0	  608.1	 4319.0	...
2193118	  777.0	  608.8	 4319.0	...
2193119	  777.2	  609.3	 4319.0	...
2193120	  777.6	  608.8	 4320.0	...
2193121	  778.1	  608.3	 4320.0	...
2193122	  778.5	  607.9	 4321.0	...
2193123	  778.6	  608.0	 4321.0	...
2193124	  778.4	  608.1	 4322.0	...
2193125	  778.1	  608.2	 4327.0	...
2193126	  777.8	  608.2	 4332.0	...
2193127	  777.7	  608.1	 4335.0	...
2193128	  777.8	  607.9	 4334.0	...
2193129	  777.9	  607.8	 4334.0	...
2193130	  778.0	  607.8	 4334.0	...
2193131	  778.2	  607.6	 4335.0	...
2193132	  778.5	  607.3	 4338.0	...
2193133	  778.8	  607.1	 4341.0	...
2193134	  778.8	  607.0	 4345.0	...
2193135	  778.7	  607.1	 4346.0	...
2193136	  778.6	  607.1	 4346.0	...
2193137	  778.6	  607.0	 4346.0	...
2193138	  778.5	  606.8	 4346.0	...
2193139	  778.4	  606.7	 4347.0	...
2193140	  778.2	  606.9	 4347.0	...
2193141	  778.1	  607.1	 4347.0	...
2193142	  777.8	  607.0	 4346.0	...
2193143	  777.5	  606.7	 4346.0	...
2193144	  777.3	  606.2	 4348.0	...
2193145	  777.4	  605.9	 4349.0	...
2193146	  777.5	  605.6	 4350.0	...
2193147	  777.7	  605.7	 4352.0	...
2193148	  777.7	  605.5	 4353.0	...
2193149	  777.6	  605.2	 4356.0	...
2193150	  777.4	  604.9	 4359.0	...
2193151	  777.4	  604.8	 4361.0	...
2193152	  777.3	  604.8	 4363.0	...
2193153	  777.2	  604.7	 4363.0	...
2193154	  776.9	  604.6	 4363.0	...
2193155	  776.6	  604.7	 4362.0	...
2193156	  776.4	  605.0	 4362.0	...
2193157	  776.4	  605.1	 4363.0	...
2193158	  776.4	  605.1	 4364.0	...
2193159	  776.4	  605.1	 4367.0	...
2193160	  776.5	  605.0	 4370.0	...
2193161	  776.7	  604.9	 4372.0	...
2193162	  776.6	  605.3	 4371.0	...
2193163	  776.4	  605.8	 4374.0	...
2193164	  776.1	  606.3	 4377.0	...
2193165	  776.1	  605.9	 4380.0	...
2193166	  775.8	  605.5	 4381.0	...
2193167	  775.6	  605.0	 4383.0	...
2193168	  775.6	  604.8	 4386.0	...
2193169	  775.7	  604.6	 4388.0	...
2193170	  775.8	  604.6	 4389.0	...
2193171	  775.8	  604.7	 4390.0	...
2193172	  775.8	  604.7	 4392.0	...
2193173	  775.9	  604.7	 4394.0	...
2193174	  776.1	  604.8	 4397.0	...
2193175	  776.2	  605.0	 4398.0	...
2193176	  776.1	  604.9	 4399.0	...
2193177	  776.0	  604.8	 4400.0	...
2193178	  776.0	  604.7	 4401.0	...
2193179	  776.0	  604.8	 4402.0	...
2193180	  776.0	  604.9	 4404.0	...
2193181	  776.0	  604.9	 4405.0	...
2193182	  775.8	  604.3	 4407.0	...
2193183	  775.4	  603.7	 4409.0	...
2193184	  775.0	  603.8	 4412.0	...
2193185	  774.5	  604.4	 4414.0	...
2193186	  774.4	  604.4	 4414.0	...
2193187	  774.4	  603.9	 4414.0	...
2193188	  774.5	  603.4	 4414.0	...
2193189	  774.7	  603.4	 4417.0	...
2193190	  774.9	  603.5	 4418.0	...
2193191	  775.0	  603.6	 4420.0	...
2193192	  775.1	  603.7	 4422.0	...
2193193	  775.1	  604.0	 4425.0	...
2193194	  775.1	  604.3	 4428.0	...
2193195	  775.1	  604.7	 4428.0	...
2193196	  775.0	  604.4	 4429.0	...
2193197	  774.9	  604.1	 4431.0	...
2193198	  774.9	  603.7	 4435.0	...
2193199	  775.0	  603.6	 4437.0	...
2193200	  775.1	  603.5	 4439.0	...
2193201	  775.1	  603.7	 4439.0	...
2193202	  775.2	  604.0	 4440.0	...
2193203	  775.3	  604.6	 4440.0	...
2193204	  775.3	  604.9	 4439.0	...
2193205	  775.3	  605.2	 4437.0	...
2193206	  775.3	  605.2	 4436.0	...
2193207	  775.4	  605.0	 4437.0	...
2193208	  775.2	  605.0	 4438.0	...
2193209	  774.9	  605.0	 4438.0	...
2193210	  774.6	  604.9	 4438.0	...
2193211	  774.4	  604.6	 4437.0	...
2193212	  774.3	  604.3	 4436.0	...
2193213	  774.3	  604.1	 4440.0	...
2193214	  774.2	  603.9	 4445.0	...
2193215	  774.1	  603.8	 4451.0	...
2193216	  774.0	  603.6	 4451.0	...
2193217	  774.2	  603.6	 4450.0	...
2193218	  774.4	  603.5	 4451.0	...
2193219	  774.7	  603.5	 4453.0	...
2193220	  774.7	  603.5	 4454.0	...
2193221	  774.6	  603.8	 4456.0	...
2193222	  774.5	  604.3	 4457.0	...
2193223	  774.4	  604.8	 4458.0	...
2193224	  774.4	  604.9	 4458.0	...
2193225	  774.4	  604.7	 4460.0	...
2193226	  774.5	  604.4	 4462.0	...
2193227	  774.5	  604.3	 4464.0	...
2193228	  774.5	  604.4	 4464.0	...
2193229	  774.2	  604.5	 4464.0	...
2193230	  773.9	  604.6	 4466.0	...
2193231	  773.6	  604.4	 4469.0	...
2193232	  774.0	  604.3	 4472.0	...
2193233	  774.4	  604.3	 4473.0	...
2193234	  774.7	  604.4	 4475.0	...
2193235	  774.5	  604.5	 4477.0	...
2193236	  774.3	  604.5	 4479.0	...
2193237	  774.3	  604.5	 4481.0	...
2193238	  774.2	  604.4	 4483.0	...
2193239	  774.2	  604.2	 4483.0	...
2193240	  774.1	  604.1	 4482.0	...
2193241	  774.1	  604.0	 4482.0	...
2193242	  773.8	  603.7	 4482.0	...
2193243	  773.4	  603.5	 4482.0	...
2193244	  773.1	  603.3	 4483.0	...
2193245	  773.0	  603.1	 4486.0	...
2193246	  772.9	  602.9	 4487.0	...
2193247	  772.8	  602.6	 4488.0	...
2193248	  772.7	  602.5	 4487.0	...
2193249	  772.5	  602.2	 4486.0	...
2193250	  772.5	  602.0	 4489.0	...
2193251	  772.7	  602.3	 4492.0	...
2193252	  772.9	  602.7	 4494.0	...
2193253	  773.2	  603.1	 4493.0	...
2193254	  773.4	  603.1	 4492.0	...
2193255	  773.6	  603.2	 4493.0	...
2193256	  773.6	  603.2	 4498.0	...
2193257	  773.7	  603.2	 4504.0	...
2193258	  773.6	  603.1	 4507.0	...
2193259	  773.6	  603.2	 4507.0	...
2193260	  773.2	  603.3	 4506.0	...
2193261	  773.0	  603.4	 4506.0	...
2193262	  772.8	  603.3	 4505.0	...
2193263	  772.9	  603.3	 4507.0	...
2193264	  773.1	  603.3	 4510.0	...
2193265	  773.1	  603.2	 4513.0	...
2193266	  773.2	  603.1	 4515.0	...
2193267	  773.4	  603.0	 4516.0	...
2193268	  773.5	  602.9	 4517.0	...
2193269	  773.7	  602.9	 4517.0	...
2193270	  773.7	  603.0	 4518.0	...
2193271	  773.6	  603.0	 4520.0	...
2193272	  773.5	  603.4	 4522.0	...
2193273	  773.3	  603.7	 4525.0	...
2193274	  773.3	  604.0	 4528.0	...
2193275	  773.3	  604.1	 4532.0	...
2193276	  773.3	  604.2	 4534.0	...
2193277	  773.3	  604.3	 4535.0	...
2193278	  773.5	  604.2	 4535.0	...
2193279	  773.7	  603.9	 4534.0	...
2193280	  773.9	  603.5	 4534.0	...
2193281	  774.0	  602.9	 4535.0	...
2193282	  774.0	  602.5	 4537.0	...
2193283	  773.9	  602.1	 4538.0	...
2193284	  773.8	  602.2	 4539.0	...
2193285	  773.8	  602.0	 4539.0	...
2193286	  773.7	  601.8	 4540.0	...
2193287	  773.6	  601.7	 4542.0	...
2193288	  773.5	  601.7	 4543.0	...
2193289	  773.4	  601.9	 4544.0	...
2193290	  773.2	  602.0	 4544.0	...
2193291	  773.2	  602.2	 4543.0	...
2193292	  773.3	  602.1	 4541.0	...
2193293	  773.5	  602.2	 4540.0	...
2193294	  773.5	  602.4	 4541.0	...
2193295	  773.6	  602.5	 4545.0	...
2193296	  773.5	  602.5	 4550.0	...
2193297	  773.4	  602.5	 4553.0	...
2193298	  773.3	  602.4	 4554.0	...
2193299	  773.3	  602.3	 4555.0	...
2193300	  773.2	  602.2	 4555.0	...
2193301	  773.1	  602.2	 4556.0	...
2193302	  773.0	  602.2	 4555.0	...
2193303	  772.9	  602.1	 4556.0	...
2193304	  772.8	  602.3	 4557.0	...
2193305	  773.2	  602.5	 4558.0	...
2193306	  773.6	  602.7	 4557.0	...
2193307	  773.6	  602.8	 4556.0	...
2193308	  773.3	  602.9	 4556.0	...
2193309	  773.0	  602.9	 4555.0	...
2193310	  772.9	  602.8	 4555.0	...
2193311	  772.8	  602.8	 4558.0	...
2193312	  772.7	  602.8	 4561.0	...
2193313	  772.7	  603.0	 4563.0	...
2193314	  772.6	  603.0	 4561.0	...
2193315	  772.5	  602.9	 4560.0	...
2193316	  772.4	  602.7	 4561.0	...
2193317	  772.4	  602.6	 4563.0	...
2193318	  772.7	  602.7	 4564.0	...
2193319	  773.0	  602.9	 4564.0	...
2193320	  773.2	  602.9	 4565.0	...
2193321	  773.1	  603.0	 4566.0	...
2193322	  773.0	  603.1	 4568.0	...
2193323	  772.9	  603.3	 4568.0	...
2193324	  772.8	  603.4	 4568.0	...
2193325	  772.8	  603.5	 4567.0	...
2193326	  772.8	  603.6	 4566.0	...
2193327	  772.8	  603.8	 4567.0	...
2193328	  772.8	  603.8	 4567.0	...
2193329	  772.8	  603.8	 4567.0	...
2193330	  772.7	  603.6	 4569.0	...
2193331	  772.5	  603.4	 4571.0	...
2193332	  772.4	  603.2	 4573.0	...
2193333	  772.6	  602.6	 4574.0	...
2193334	  772.9	  602.2	 4573.0	...
2193335	  773.2	  602.0	 4573.0	...
2193336	  773.0	  602.1	 4575.0	...
2193337	  772.8	  602.1	 4577.0	...
2193338	  772.6	  602.1	 4579.0	...
2193339	  772.5	  602.1	 4583.0	...
2193340	  772.4	  601.8	 4587.0	...
2193341	  772.4	  601.4	 4591.0	...
2193342	  772.5	  600.9	 4591.0	...
2193343	  772.6	  600.9	 4590.0	...
2193344	  772.7	  601.1	 4590.0	...
2193345	  772.7	  601.2	 4591.0	...
2193346	  772.8	  601.3	 4591.0	...
2193347	  772.8	  601.1	 4591.0	...
2193348	  772.7	  600.8	 4591.0	...
2193349	  772.6	  600.4	 4591.0	...
2193350	  772.5	  600.2	 4591.0	...
2193351	  772.5	  600.3	 4591.0	...
2193352	  772.4	  600.5	 4590.0	...
2193353	  772.3	  600.6	 4590.0	...
2193354	  772.1	  601.1	 4592.0	...
2193355	  771.9	  601.4	 4594.0	...
2193356	  772.1	  601.6	 4596.0	...
2193357	  772.6	  601.5	 4595.0	...
2193358	  773.2	  601.6	 4593.0	...
2193359	  773.4	  601.6	 4595.0	...
2193360	  773.2	  601.4	 4597.0	...
2193361	  772.9	  601.3	 4599.0	...
2193362	  772.6	  601.1	 4599.0	...
2193363	  772.6	  601.1	 4599.0	...
2193364	  772.8	  600.9	 4599.0	...
2193365	  773.0	  600.6	 4599.0	...
2193366	  773.0	  600.9	 4598.0	...
2193367	  772.8	  601.4	 4598.0	...
2193368	  772.6	  601.8	 4597.0	...
2193369	  772.6	  601.8	 4597.0	...
2193370	  772.7	  601.9	 4598.0	...
2193371	  772.7	  602.1	 4599.0	...
2193372	  772.7	  602.3	 4599.0	...
2193373	  772.6	  601.8	 4603.0	...
2193374	  772.5	  601.3	 4607.0	...
2193375	  772.4	  600.9	 4611.0	...
2193376	  772.9	  601.1	 4611.0	...
2193377	  773.4	  601.2	 4608.0	...
2193378	  773.8	  601.2	 4605.0	...
2193379	  773.6	  601.1	 4602.0	...
2193380	  773.0	  601.0	 4602.0	...
2193381	  772.5	  601.0	 4603.0	...
2193382	  772.1	  601.2	 4604.0	...
2193383	  772.1	  601.4	 4606.0	...
2193384	  772.3	  601.5	 4607.0	...
2193385	  772.4	  601.2	 4608.0	...
2193386	  772.5	  600.9	 4609.0	...
2193387	  772.5	  600.8	 4609.0	...
2193388	  772.5	  600.8	 4609.0	...
2193389	  772.7	  600.7	 4609.0	...
2193390	  772.8	  600.6	 4609.0	...
2193391	  772.9	  600.5	 4610.0	...
MSG	2193392 0000 _ Number On
2193392	  773.0	  600.5	 4611.0	...
2193393	  773.1	  600.6	 4612.0	...
2193394	  773.1	  600.5	 4613.0	...
2193395	  773.1	  600.4	 4613.0	...
2193396	  773.0	  600.2	 4613.0	...
2193397	  773.1	  600.2	 4613.0	...
2193398	  773.1	  600.4	 4614.0	...
2193399	  773.1	  600.7	 4615.0	...
2193400	  773.1	  600.4	 4615.0	...
2193401	  772.9	  600.0	 4615.0	...
2193402	  772.8	  599.5	 4613.0	...
2193403	  772.6	  599.4	 4611.0	...
2193404	  772.5	  599.4	 4611.0	...
2193405	  772.3	  599.2	 4612.0	...
2193406	  772.2	  599.1	 4613.0	...
2193407	  772.1	  599.0	 4614.0	...
2193408	  772.1	  599.1	 4614.0	...
2193409	  772.1	  599.2	 4614.0	...
2193410	  772.2	  599.1	 4612.0	...
2193411	  772.4	  599.4	 4611.0	...
2193412	  772.5	  599.8	 4610.0	...
2193413	  772.4	  599.5	 4608.0	...
2193414	  772.4	  598.8	 4606.0	...
2193415	  772.3	  598.2	 4608.0	...
2193416	  772.5	  598.2	 4613.0	...
2193417	  772.6	  598.0	 4614.0	...
2193418	  772.9	  597.8	 4610.0	...
2193419	  773.1	  597.5	 4608.0	...
2193420	  773.4	  597.5	 4609.0	...
2193421	  773.4	  597.6	 4610.0	...
2193422	  773.5	  597.7	 4609.0	...
2193423	  773.4	  597.8	 4608.0	...
2193424	  773.4	  597.8	 4607.0	...
2193425	  773.4	  597.7	 4606.0	...
2193426	  773.4	  597.7	 4606.0	...
2193427	  773.3	  597.7	 4605.0	...
2193428	  773.3	  597.7	 4605.0	...
2193429	  773.3	  597.8	 4606.0	...
2193430	  773.3	  598.3	 4609.0	...
2193431	  773.4	  598.7	 4609.0	...
2193432	  773.6	  599.1	 4607.0	...
2193433	  773.7	  599.1	 4604.0	...
2193434	  773.7	  599.1	 4604.0	...
2193435	  773.8	  598.7	 4604.0	...
2193436	  773.9	  598.4	 4605.0	...
2193437	  773.9	  597.7	 4605.0	...
2193438	  773.8	  597.5	 4606.0	...
2193439	  773.8	  597.3	 4606.0	...
2193440	  773.8	  597.4	 4607.0	...
2193441	  773.8	  597.9	 4607.0	...
2193442	  774.2	  598.3	 4606.0	...
2193443	  774.6	  598.8	 4605.0	...
2193444	  774.8	  598.8	 4604.0	...
2193445	  774.8	  598.9	 4603.0	...
2193446	  774.7	  599.0	 4603.0	...
2193447	  774.6	  599.0	 4602.0	...
2193448	  774.6	  599.1	 4601.0	...
2193449	  774.6	  599.3	 4601.0	...
2193450	  774.7	  599.7	 4601.0	...
2193451	  774.7	  599.9	 4601.0	...
2193452	  774.8	  600.1	 4601.0	...
2193453	  774.9	  599.7	 4602.0	...
2193454	  775.0	  599.4	 4603.0	...
2193455	  775.2	  599.6	 4600.0	...
2193456	  775.3	  600.0	 4598.0	...
2193457	  775.3	  600.3	 4595.0	...
2193458	  775.3	  600.1	 4596.0	...
2193459	  775.3	  599.9	 4597.0	...
2193460	  775.3	  599.9	 4597.0	...
2193461	  775.4	  599.9	 4597.0	...
2193462	  775.5	  599.9	 4598.0	...
2193463	  775.6	  599.5	 4598.0	...
2193464	  775.5	  599.2	 4598.0	...
2193465	  775.4	  598.9	 4598.0	...
2193466	  775.4	  599.0	 4597.0	...
2193467	  775.4	  599.2	 4594.0	...
2193468	  775.4	  599.6	 4592.0	...
2193469	  775.4	  600.1	 4592.0	...
2193470	  775.6	  600.3	 4592.0	...
2193471	  775.8	  600.5	 4592.0	...
2193472	  776.0	  600.7	 4591.0	...
2193473	  776.1	  601.0	 4591.0	...
2193474	  776.3	  600.9	 4590.0	...
2193475	  776.5	  601.0	 4591.0	...
2193476	  776.7	  601.1	 4591.0	...
2193477	  776.7	  601.3	 4591.0	...
2193478	  776.7	  601.4	 4591.0	...
2193479	  776.7	  601.4	 4590.0	...
2193480	  776.8	  601.3	 4588.0	...
2193481	  776.9	  600.9	 4586.0	...
2193482	  776.9	  600.5	 4585.0	...
2193483	  776.8	  600.1	 4584.0	...
2193484	  777.0	  600.9	 4583.0	...
2193485	  777.1	  601.6	 4583.0	...
2193486	  777.2	  602.4	 4583.0	...
2193487	  777.2	  602.5	 4582.0	...
2193488	  777.6	  602.2	 4580.0	...
2193489	  778.0	  601.9	 4578.0	...
2193490	  778.2	  601.4	 4577.0	...
2193491	  778.0	  601.1	 4578.0	...
2193492	  777.8	  600.8	 4576.0	...
2193493	  777.6	  600.9	 4572.0	...
2193494	  777.3	  601.1	 4569.0	...
2193495	  777.1	  601.4	 4569.0	...
2193496	  777.5	  601.5	 4569.0	...
2193497	  777.8	  601.6	 4570.0	...
2193498	  778.1	  601.5	 4571.0	...
2193499	  778.0	  601.6	 4572.0	...
2193500	  778.1	  601.6	 4572.0	...
2193501	  778.1	  601.7	 4572.0	...
2193502	  778.2	  601.7	 4570.0	...
2193503	  778.2	  602.3	 4569.0	...
2193504	  778.3	  602.9	 4567.0	...
2193505	  778.6	  603.1	 4566.0	...
2193506	  778.6	  602.3	 4566.0	...
2193507	  778.6	  601.5	 4566.0	...
2193508	  778.4	  601.2	 4564.0	...
2193509	  778.4	  601.6	 4562.0	...
2193510	  778.4	  602.0	 4560.0	...
2193511	  778.6	  601.8	 4560.0	...
2193512	  778.8	  601.3	 4561.0	...
2193513	  779.0	  600.7	 4562.0	...
2193514	  779.0	  600.7	 4562.0	...
2193515	  778.9	  600.7	 4561.0	...
2193516	  778.8	  600.7	 4559.0	...
2193517	  778.6	  600.8	 4557.0	...
2193518	  778.7	  600.9	 4559.0	...
2193519	  778.6	  601.1	 4562.0	...
2193520	  778.6	  601.1	 4564.0	...
2193521	  778.5	  601.1	 4564.0	...
2193522	  778.5	  601.1	 4563.0	...
2193523	  778.7	  601.1	 4561.0	...
2193524	  778.9	  601.1	 4559.0	...
2193525	  779.1	  601.1	 4558.0	...
2193526	  779.3	  601.2	 4558.0	...
2193527	  779.4	  601.4	 4558.0	...
2193528	  779.5	  601.7	 4554.0	...
2193529	  779.5	  601.7	 4550.0	...
2193530	  779.4	  601.7	 4548.0	...
2193531	  779.4	  601.6	 4550.0	...
2193532	  779.7	  601.1	 4553.0	...
2193533	  780.0	  600.6	 4556.0	...
2193534	  780.5	  600.6	 4554.0	...
2193535	  780.6	  601.0	 4552.0	...
2193536	  780.8	  601.4	 4550.0	...
2193537	  780.8	  601.5	 4550.0	...
2193538	  780.8	  601.6	 4549.0	...
2193539	  780.7	  601.5	 4548.0	...
2193540	  780.6	  601.2	 4545.0	...
2193541	  780.4	  600.9	 4543.0	...
2193542	  780.5	  600.9	 4541.0	...
2193543	  780.5	  600.9	 4541.0	...
2193544	  780.6	  600.6	 4543.0	...
2193545	  780.7	  600.4	 4545.0	...
2193546	  780.8	  600.2	 4547.0	...
2193547	  780.7	  600.2	 4548.0	...
2193548	  780.7	  600.3	 4548.0	...
2193549	  780.7	  600.5	 4546.0	...
2193550	  780.7	  600.5	 4545.0	...
2193551	  780.6	  600.5	 4543.0	...
2193552	  780.5	  600.5	 4543.0	...
2193553	  780.3	  600.6	 4543.0	...
2193554	  780.6	  600.7	 4544.0	...
2193555	  781.0	  600.7	 4546.0	...
2193556	  781.4	  600.7	 4547.0	...
2193557	  781.4	  600.8	 4548.0	...
2193558	  781.3	  600.6	 4547.0	...
2193559	  781.3	  600.4	 4546.0	...
2193560	  781.3	  600.5	 4546.0	...
2193561	  781.4	  600.6	 4546.0	...
2193562	  781.5	  600.7	 4547.0	...
2193563	  781.6	  600.9	 4547.0	...
2193564	  781.6	  601.3	 4548.0	...
2193565	  781.6	  601.6	 4548.0	...
2193566	  781.6	  601.6	 4546.0	...
2193567	  781.6	  601.6	 4545.0	...
2193568	  781.6	  601.4	 4543.0	...
2193569	  781.5	  601.3	 4544.0	...
2193570	  781.5	  601.6	 4544.0	...
2193571	  781.5	  602.0	 4543.0	...
2193572	  781.5	  602.0	 4540.0	...
2193573	  781.4	  601.6	 4538.0	...
2193574	  781.4	  601.2	 4539.0	...
2193575	  781.4	  601.2	 4540.0	...
2193576	  781.5	  601.1	 4541.0	...
2193577	  781.4	  601.1	 4542.0	...
2193578	  781.3	  601.0	 4539.0	...
2193579	  781.1	  600.8	 4536.0	...
2193580	  781.1	  600.7	 4534.0	...
2193581	  781.1	  600.6	 4536.0	...
2193582	  781.2	  600.6	 4536.0	...
2193583	  781.4	  600.9	 4536.0	...
2193584	  781.5	  601.3	 4536.0	...
2193585	  781.8	  601.6	 4537.0	...
2193586	  782.0	  601.6	 4538.0	...
2193587	  782.1	  601.5	 4538.0	...
2193588	  782.0	  601.4	 4539.0	...
2193589	  781.9	  601.0	 4540.0	...
2193590	  781.8	  600.6	 4540.0	...
2193591	  781.9	  600.2	 4540.0	...
2193592	  781.9	  600.2	 4539.0	...
2193593	  782.0	  600.1	 4538.0	...
2193594	  782.3	  599.7	 4539.0	...
2193595	  782.6	  599.3	 4539.0	...
2193596	  782.7	  599.7	 4538.0	...
2193597	  782.4	  600.6	 4538.0	...
2193598	  782.1	  601.4	 4538.0	...
2193599	  781.9	  601.3	 4538.0	...
2193600	  782.0	  601.2	 4541.0	...
2193601	  782.0	  601.0	 4545.0	...
2193602	  782.0	  601.0	 4549.0	...
2193603	  782.3	  600.9	 4549.0	...
2193604	  782.6	  601.1	 4546.0	...
2193605	  782.9	  601.4	 4544.0	...
2193606	  783.1	  601.2	 4542.0	...
2193607	  783.0	  600.7	 4543.0	...
2193608	  782.7	  600.3	 4542.0	...
2193609	  782.6	  600.2	 4543.0	...
2193610	  782.4	  600.2	 4544.0	...
2193611	  782.3	  600.1	 4546.0	...
2193612	  782.0	  600.1	 4549.0	...
2193613	  782.2	  600.1	 4551.0	...
2193614	  782.7	  600.2	 4549.0	...
2193615	  783.3	  600.3	 4546.0	...
2193616	  783.2	  600.5	 4543.0	...
2193617	  783.1	  600.4	 4544.0	...
2193618	  783.0	  600.3	 4545.0	...
2193619	  782.9	  600.4	 4546.0	...
2193620	  782.8	  600.4	 4547.0	...
2193621	  782.9	  600.3	 4547.0	...
2193622	  783.0	  600.2	 4547.0	...
2193623	  783.2	  600.3	 4546.0	...
2193624	  783.0	  600.3	 4544.0	...
2193625	  782.9	  600.4	 4542.0	...
2193626	  782.8	  600.5	 4540.0	...
2193627	  782.9	  600.6	 4540.0	...
2193628	  782.9	  600.7	 4540.0	...
2193629	  783.0	  600.7	 4540.0	...
2193630	  783.1	  600.6	 4542.0	...
2193631	  783.1	  600.5	 4544.0	...
2193632	  783.2	  600.6	 4546.0	...
2193633	  783.3	  600.7	 4545.0	...
2193634	  783.2	  600.8	 4542.0	...
2193635	  783.2	  600.8	 4540.0	...
2193636	  783.3	  600.9	 4538.0	...
2193637	  783.5	  601.3	 4538.0	...
2193638	  783.6	  601.7	 4540.0	...
2193639	  783.7	  601.8	 4542.0	...
2193640	  783.7	  601.7	 4543.0	...
2193641	  783.8	  601.5	 4543.0	...
2193642	  783.9	  601.0	 4544.0	...
2193643	  783.9	  600.5	 4546.0	...
2193644	  783.8	  600.2	 4548.0	...
2193645	  783.9	  600.5	 4549.0	...
2193646	  783.9	  600.7	 4550.0	...
2193647	  784.0	  600.7	 4550.0	...
2193648	  784.0	  600.6	 4550.0	...
2193649	  783.7	  600.6	 4549.0	...
2193650	  783.4	  600.7	 4549.0	...
2193651	  783.2	  600.9	 4547.0	...
2193652	  783.7	  600.9	 4545.0	...
2193653	  784.1	  601.0	 4544.0	...
2193654	  784.2	  601.0	 4544.0	...
2193655	  784.2	  601.0	 4543.0	...
2193656	  784.1	  601.1	 4543.0	...
2193657	  784.0	  601.0	 4545.0	...
2193658	  783.9	  600.8	 4547.0	...
2193659	  783.9	  600.6	 4548.0	...
2193660	  783.8	  600.5	 4547.0	...
2193661	  783.7	  600.5	 4546.0	...
2193662	  783.7	  600.9	 4544.0	...
2193663	  783.7	  601.2	 4542.0	...
2193664	  783.7	  601.7	 4541.0	...
2193665	  783.8	  601.9	 4543.0	...
2193666	  783.8	  602.1	 4545.0	...
2193667	  783.8	  602.0	 4546.0	...
2193668	  784.0	  601.8	 4547.0	...
2193669	  784.2	  601.6	 4548.0	...
2193670	  784.5	  601.4	 4546.0	...
2193671	  784.6	  601.0	 4544.0	...
2193672	  784.8	  600.5	 4540.0	...
2193673	  784.9	  600.3	 4539.0	...
2193674	  784.5	  600.3	 4539.0	...
2193675	  784.1	  600.5	 4541.0	...
2193676	  783.6	  600.7	 4542.0	...
2193677	  783.6	  600.9	 4541.0	...
2193678	  783.8	  601.1	 4541.0	...
2193679	  784.0	  601.3	 4542.0	...
2193680	  784.1	  601.4	 4544.0	...
2193681	  784.5	  601.3	 4546.0	...
2193682	  784.9	  601.3	 4547.0	...
2193683	  785.3	  601.3	 4546.0	...
2193684	  785.2	  601.2	 4545.0	...
2193685	  785.1	  601.1	 4544.0	...
2193686	  785.1	  601.8	 4544.0	...
2193687	  785.0	  602.6	 4543.0	...
2193688	  785.1	  602.8	 4543.0	...
2193689	  785.0	  601.9	 4543.0	...
2193690	  784.7	  601.1	 4544.0	...
2193691	  784.4	  600.6	 4545.0	...
2193692	  783.9	  599.7	 4549.0	...
2193693	  783.0	  598.6	 4552.0	...
2193694	  782.2	  596.6	 4554.0	...
2193695	  781.4	  595.2	 4552.0	...
2193696	  781.2	  593.0	 4554.0	...
MSG	2193697 0000 _ Number Off
2193697	  781.1	  591.6	 4556.0	...
2193698	  781.0	  590.2	 4559.0	...
2193699	  781.2	  589.6	 4555.0	...
2193700	  781.3	  588.3	 4551.0	...
2193701	  781.3	  587.2	 4548.0	...
2193702	  781.2	  585.7	 4549.0	...
2193703	  781.1	  585.2	 4550.0	...
2193704	  781.5	  584.6	 4551.0	...
2193705	  782.0	  584.5	 4551.0	...
2193706	  782.5	  584.2	 4552.0	...
2193707	  782.5	  584.1	 4553.0	...
2193708	  782.9	  583.8	 4554.0	...
2193709	  783.2	  583.7	 4557.0	...
2193710	  783.6	  583.6	 4559.0	...
2193711	  783.5	  583.6	 4557.0	...
2193712	  783.4	  583.7	 4554.0	...
2193713	  783.4	  584.1	 4554.0	...
2193714	  783.4	  584.4	 4558.0	...
2193715	  783.4	  584.7	 4561.0	...
2193716	  783.3	  584.8	 4560.0	...
2193717	  783.1	  584.6	 4559.0	...
2193718	  783.0	  584.3	 4558.0	...
2193719	  783.0	  584.4	 4557.0	...
2193720	  783.0	  584.7	 4556.0	...
2193721	  782.9	  585.3	 4555.0	...
2193722	  782.9	  585.5	 4555.0	...
2193723	  782.9	  585.8	 4557.0	...
2193724	  782.9	  585.9	 4560.0	...
2193725	  782.9	  585.8	 4563.0	...
2193726	  782.9	  585.7	 4567.0	...
2193727	  782.9	  585.9	 4569.0	...
2193728	  783.0	  586.4	 4571.0	...
2193729	  782.9	  586.9	 4572.0	...
2193730	  782.8	  587.0	 4572.0	...
2193731	  782.7	  586.9	 4573.0	...
2193732	  782.5	  586.8	 4574.0	...
2193733	  782.3	  586.7	 4575.0	...
2193734	  782.1	  586.3	 4576.0	...
2193735	  782.0	  585.8	 4577.0	...
2193736	  782.0	  585.9	 4579.0	...
2193737	  782.2	  586.1	 4580.0	...
2193738	  782.4	  586.2	 4581.0	...
2193739	  782.5	  586.1	 4581.0	...
2193740	  782.6	  585.8	 4581.0	...
2193741	  782.5	  585.8	 4582.0	...
2193742	  782.4	  585.7	 4581.0	...
2193743	  782.3	  585.8	 4578.0	...
2193744	  782.3	  585.8	 4576.0	...
2193745	  782.1	  585.8	 4576.0	...
2193746	  782.1	  585.6	 4576.0	...
2193747	  782.3	  585.5	 4576.0	...
2193748	  782.6	  585.4	 4575.0	...
2193749	  782.6	  585.4	 4578.0	...
2193750	  782.3	  585.3	 4581.0	...
2193751	  782.1	  585.2	 4584.0	...
2193752	  782.2	  585.2	 4582.0	...
2193753	  782.3	  585.1	 4581.0	...
2193754	  782.4	  585.0	 4584.0	...
2193755	  782.6	  585.0	 4588.0	...
2193756	  782.9	  585.1	 4591.0	...
2193757	  782.9	  585.4	 4588.0	...
2193758	  782.8	  585.7	 4585.0	...
2193759	  782.7	  585.9	 4585.0	...
2193760	  782.8	  585.9	 4586.0	...
2193761	  782.8	  585.9	 4588.0	...
2193762	  782.8	  585.9	 4591.0	...
2193763	  782.8	  585.5	 4593.0	...
2193764	  782.7	  585.2	 4595.0	...
2193765	  782.6	  584.7	 4595.0	...
2193766	  782.6	  584.7	 4595.0	...
2193767	  782.6	  584.7	 4595.0	...
2193768	  782.7	  584.7	 4596.0	...
2193769	  782.8	  584.8	 4597.0	...
2193770	  782.9	  584.8	 4599.0	...
2193771	  782.9	  584.8	 4600.0	...
2193772	  783.0	  584.7	 4601.0	...
2193773	  783.0	  584.6	 4601.0	...
2193774	  783.0	  584.4	 4601.0	...
2193775	  782.9	  584.4	 4602.0	...
2193776	  782.8	  584.4	 4602.0	...
2193777	  782.7	  584.3	 4602.0	...
2193778	  782.7	  584.2	 4603.0	...
2193779	  782.7	  584.1	 4604.0	...
2193780	  782.7	  584.1	 4605.0	...
2193781	  782.7	  584.0	 4606.0	...
2193782	  782.8	  584.1	 4607.0	...
2193783	  782.7	  584.1	 4607.0	...
2193784	  782.8	  584.2	 4607.0	...
2193785	  782.9	  584.3	 4606.0	...
2193786	  783.1	  584.4	 4605.0	...
2193787	  783.1	  584.4	 4605.0	...
2193788	  783.3	  584.3	 4606.0	...
2193789	  783.3	  584.1	 4607.0	...
2193790	  783.4	  584.0	 4607.0	...
2193791	  783.3	  584.0	 4608.0	...
2193792	  783.4	  584.0	 4609.0	...
2193793	  783.6	  584.0	 4611.0	...
2193794	  783.7	  583.9	 4612.0	...
2193795	  783.8	  583.8	 4614.0	...
2193796	  784.0	  583.7	 4619.0	...
2193797	  784.1	  583.7	 4624.0	...
2193798	  784.3	  583.8	 4623.0	...
2193799	  784.5	  583.9	 4620.0	...
2193800	  784.7	  583.8	 4617.0	...
2193801	  784.6	  583.7	 4618.0	...
2193802	  784.0	  583.8	 4621.0	...
2193803	  783.5	  583.8	 4623.0	...
2193804	  783.3	  583.9	 4624.0	...
2193805	  783.3	  583.8	 4622.0	...
2193806	  783.3	  583.8	 4625.0	...
2193807	  783.5	  583.7	 4629.0	...
2193808	  783.8	  583.5	 4634.0	...
2193809	  784.1	  583.5	 4634.0	...
2193810	  784.2	  583.4	 4635.0	...
2193811	  784.4	  583.3	 4635.0	...
2193812	  784.4	  583.2	 4636.0	...
2193813	  784.2	  583.4	 4637.0	...
2193814	  784.0	  583.5	 4636.0	...
2193815	  783.7	  583.6	 4634.0	...
2193816	  783.7	  583.8	 4632.0	...
2193817	  783.8	  584.1	 4630.0	...
2193818	  783.8	  584.3	 4630.0	...
2193819	  783.9	  584.2	 4631.0	...
2193820	  784.2	  584.2	 4632.0	...
2193821	  784.4	  583.4	 4635.0	...
2193822	  784.6	  582.7	 4638.0	...
2193823	  784.5	  582.3	 4639.0	...
2193824	  784.6	  582.7	 4639.0	...
2193825	  784.8	  582.9	 4638.0	...
2193826	  784.9	  582.8	 4640.0	...
2193827	  785.0	  582.8	 4642.0	...
2193828	  785.0	  582.8	 4645.0	...
2193829	  785.1	  582.9	 4645.0	...
2193830	  785.3	  582.8	 4645.0	...
2193831	  785.5	  582.6	 4648.0	...
2193832	  785.5	  582.5	 4650.0	...
2193833	  785.2	  582.9	 4653.0	...
2193834	  785.2	  583.3	 4652.0	...
2193835	  785.4	  583.4	 4652.0	...
2193836	  785.8	  583.0	 4652.0	...
2193837	  786.0	  582.7	 4652.0	...
2193838	  786.0	  582.7	 4652.0	...
2193839	  785.9	  582.8	 4652.0	...
2193840	  785.8	  582.8	 4653.0	...
2193841	  785.8	  582.9	 4654.0	...
2193842	  785.8	  583.0	 4656.0	...
2193843	  785.8	  583.2	 4657.0	...
2193844	  785.8	  583.4	 4658.0	...
2193845	  785.6	  583.4	 4659.0	...
2193846	  785.3	  583.1	 4659.0	...
2193847	  785.0	  582.9	 4660.0	...
2193848	  785.5	  582.7	 4660.0	...
2193849	  785.9	  582.6	 4661.0	...
2193850	  786.4	  582.3	 4662.0	...
2193851	  786.4	  582.1	 4663.0	...
2193852	  786.3	  582.0	 4666.0	...
2193853	  786.3	  582.2	 4668.0	...
2193854	  786.4	  582.4	 4670.0	...
2193855	  786.4	  582.4	 4670.0	...
2193856	  786.4	  582.5	 4670.0	...
2193857	  786.5	  582.9	 4670.0	...
2193858	  786.6	  583.4	 4672.0	...
2193859	  786.7	  583.4	 4674.0	...
2193860	  786.7	  582.8	 4676.0	...
2193861	  786.5	  582.4	 4677.0	...
2193862	  786.3	  582.2	 4678.0	...
2193863	  786.2	  582.0	 4678.0	...
2193864	  786.2	  582.0	 4679.0	...
2193865	  786.2	  582.2	 4680.0	...
2193866	  786.3	  582.4	 4681.0	...
2193867	  786.3	  582.5	 4683.0	...
2193868	  786.4	  582.6	 4686.0	...
2193869	  786.7	  582.6	 4689.0	...
2193870	  786.9	  582.6	 4691.0	...
2193871	  786.9	  582.5	 4690.0	...
2193872	  786.6	  582.5	 4691.0	...
2193873	  786.5	  582.5	 4693.0	...
2193874	  786.8	  582.5	 4695.0	...
2193875	  787.1	  582.4	 4695.0	...
2193876	  787.1	  582.3	 4694.0	...
2193877	  787.1	  582.2	 4693.0	...
2193878	  787.1	  582.3	 4692.0	...
2193879	  787.1	  582.3	 4696.0	...
2193880	  787.2	  582.3	 4700.0	...
2193881	  787.3	  582.2	 4704.0	...
2193882	  787.0	  582.0	 4704.0	...
2193883	  786.7	  582.1	 4704.0	...
2193884	  786.3	  582.2	 4704.0	...
2193885	  786.3	  582.3	 4704.0	...
2193886	  786.3	  582.4	 4706.0	...
2193887	  786.3	  582.5	 4708.0	...
2193888	  786.4	  582.5	 4709.0	...
2193889	  786.4	  582.5	 4711.0	...
2193890	  786.5	  582.5	 4712.0	...
2193891	  786.6	  582.9	 4714.0	...
2193892	  786.7	  583.2	 4714.0	...
2193893	  786.7	  583.6	 4714.0	...
2193894	  786.9	  583.4	 4714.0	...
2193895	  787.0	  582.9	 4716.0	...
2193896	  786.8	  582.5	 4718.0	...
2193897	  786.5	  582.2	 4721.0	...
MSG	2193898 0000 _ Number On
2193898	  786.2	  582.6	 4721.0	...
2193899	  786.2	  583.0	 4722.0	...
2193900	  786.1	  582.9	 4723.0	...
2193901	  785.9	  582.5	 4725.0	...
2193902	  785.9	  582.0	 4726.0	...
2193903	  786.0	  581.8	 4728.0	...
2193904	  786.0	  581.4	 4727.0	...
2193905	  785.9	  580.9	 4726.0	...
2193906	  785.7	  581.2	 4727.0	...
2193907	  785.6	  581.7	 4729.0	...
2193908	  785.6	  582.2	 4731.0	...
2193909	  785.7	  582.2	 4733.0	...
2193910	  785.8	  582.0	 4735.0	...
2193911	  785.9	  581.8	 4738.0	...
2193912	  785.9	  581.6	 4738.0	...
2193913	  785.6	  581.6	 4740.0	...
2193914	  785.3	  581.7	 4741.0	...
2193915	  785.0	  581.8	 4743.0	...
2193916	  784.9	  581.6	 4744.0	...
2193917	  785.1	  581.3	 4744.0	...
2193918	  785.2	  581.0	 4742.0	...
2193919	  785.5	  581.0	 4741.0	...
2193920	  785.5	  580.8	 4743.0	...
2193921	  785.5	  580.6	 4745.0	...
2193922	  785.4	  580.5	 4743.0	...
2193923	  785.3	  580.7	 4741.0	...
2193924	  785.5	  580.8	 4742.0	...
2193925	  785.8	  580.8	 4744.0	...
2193926	  786.1	  580.7	 4747.0	...
2193927	  786.2	  580.6	 4748.0	...
2193928	  786.2	  580.4	 4748.0	...
2193929	  786.1	  580.3	 4748.0	...
2193930	  786.0	  580.2	 4747.0	...
2193931	  785.8	  580.3	 4749.0	...
2193932	  785.9	  580.4	 4751.0	...
2193933	  785.9	  580.7	 4753.0	...
2193934	  785.7	  580.8	 4754.0	...
2193935	  785.4	  580.8	 4756.0	...
2193936	  785.1	  580.7	 4758.0	...
2193937	  785.2	  580.5	 4759.0	...
2193938	  785.3	  580.4	 4759.0	...
2193939	  785.3	  580.4	 4758.0	...
2193940	  785.3	  580.4	 4758.0	...
2193941	  785.2	  580.5	 4762.0	...
2193942	  785.2	  580.5	 4765.0	...
2193943	  785.3	  580.5	 4769.0	...
2193944	  785.2	  580.4	 4770.0	...
2193945	  785.1	  580.4	 4770.0	...
2193946	  785.0	  580.4	 4773.0	...
2193947	  785.1	  580.6	 4775.0	...
2193948	  785.3	  580.7	 4777.0	...
2193949	  785.4	  580.8	 4777.0	...
2193950	  785.6	  580.6	 4780.0	...
2193951	  785.7	  580.6	 4784.0	...
2193952	  785.6	  580.3	 4788.0	...
2193953	  785.5	  580.0	 4785.0	...
2193954	  785.3	  579.7	 4782.0	...
2193955	  785.3	  579.5	 4782.0	...
2193956	  785.4	  579.3	 4784.0	...
2193957	  785.4	  579.3	 4788.0	...
2193958	  785.4	  579.5	 4789.0	...
2193959	  785.4	  579.8	 4790.0	...
2193960	  785.4	  579.9	 4790.0	...
2193961	  785.4	  579.4	 4790.0	...
2193962	  785.5	  578.9	 4789.0	...
2193963	  785.5	  578.2	 4788.0	...
2193964	  785.3	  578.1	 4790.0	...
2193965	  785.1	  578.3	 4793.0	...
2193966	  785.0	  578.7	 4796.0	...
2193967	  785.3	  579.0	 4797.0	...
2193968	  785.6	  578.9	 4797.0	...
2193969	  786.0	  578.8	 4797.0	...
2193970	  786.3	  578.4	 4798.0	...
2193971	  786.3	  577.6	 4799.0	...
2193972	  786.0	  576.9	 4799.0	...
2193973	  785.4	  576.9	 4798.0	...
2193974	  785.0	  577.3	 4798.0	...
2193975	  784.8	  577.8	 4798.0	...
2193976	  784.9	  578.1	 4799.0	...
2193977	  784.9	  577.9	 4799.0	...
2193978	  784.9	  577.6	 4799.0	...
2193979	  785.0	  577.4	 4799.0	...
2193980	  785.0	  577.5	 4802.0	...
2193981	  785.2	  577.7	 4805.0	...
2193982	  785.4	  577.9	 4808.0	...
2193983	  785.6	  578.0	 4808.0	...
2193984	  785.6	  577.9	 4808.0	...
2193985	  785.6	  577.8	 4809.0	...
2193986	  785.6	  577.6	 4812.0	...
2193987	  785.6	  577.4	 4816.0	...
2193988	  785.5	  577.2	 4818.0	...
2193989	  785.3	  577.0	 4819.0	...
2193990	  785.2	  576.9	 4820.0	...
2193991	  785.1	  577.0	 4820.0	...
2193992	  785.1	  577.2	 4820.0	...
2193993	  785.0	  577.3	 4817.0	...
2193994	  784.9	  577.3	 4815.0	...
2193995	  784.9	  577.3	 4812.0	...
2193996	  785.0	  577.1	 4812.0	...
2193997	  785.1	  577.0	 4811.0	...
2193998	  785.0	  577.1	 4813.0	...
2193999	  784.8	  577.6	 4818.0	...
2194000	  784.7	  578.2	 4822.0	...
2194001	  784.8	  578.4	 4826.0	...
2194002	  784.8	  577.7	 4827.0	...
2194003	  784.8	  577.1	 4828.0	...
2194004	  784.8	  576.7	 4828.0	...
2194005	  784.9	  576.9	 4830.0	...
2194006	  785.0	  577.0	 4833.0	...
2194007	  784.9	  577.0	 4835.0	...
2194008	  784.8	  576.9	 4835.0	...
2194009	  784.8	  577.1	 4836.0	...
2194010	  784.8	  577.4	 4835.0	...
2194011	  784.8	  577.7	 4834.0	...
2194012	  784.8	  577.6	 4834.0	...
2194013	  784.8	  577.5	 4835.0	...
2194014	  784.8	  577.5	 4837.0	...
2194015	  784.5	  577.6	 4839.0	...
2194016	  784.2	  577.7	 4840.0	...
2194017	  784.0	  577.7	 4840.0	...
2194018	  784.0	  577.7	 4840.0	...
2194019	  783.9	  577.6	 4839.0	...
2194020	  783.9	  577.5	 4840.0	...
2194021	  783.9	  577.5	 4841.0	...
2194022	  784.1	  577.4	 4842.0	...
2194023	  784.4	  577.3	 4842.0	...
2194024	  784.6	  577.2	 4841.0	...
2194025	  784.6	  577.1	 4842.0	...
2194026	  784.7	  577.0	 4845.0	...
2194027	  784.8	  577.0	 4850.0	...
2194028	  784.5	  577.1	 4853.0	...
2194029	  784.1	  577.0	 4855.0	...
2194030	  783.8	  576.9	 4853.0	...
2194031	  783.9	  577.1	 4852.0	...
2194032	  784.0	  577.6	 4852.0	...
2194033	  784.0	  578.1	 4852.0	...
2194034	  784.1	  578.0	 4853.0	...
2194035	  784.3	  577.7	 4853.0	...
2194036	  784.7	  577.4	 4852.0	...
2194037	  784.8	  577.3	 4851.0	...
2194038	  784.6	  577.3	 4851.0	...
2194039	  784.1	  577.4	 4850.0	...
2194040	  783.7	  577.5	 4851.0	...
2194041	  783.5	  577.5	 4854.0	...
2194042	  783.4	  577.5	 4857.0	...
2194043	  783.4	  577.4	 4859.0	...
2194044	  783.4	  577.4	 4860.0	...
2194045	  783.4	  577.3	 4861.0	...
2194046	  783.4	  577.2	 4860.0	...
2194047	  783.7	  576.8	 4859.0	...
2194048	  784.1	  576.5	 4859.0	...
2194049	  784.4	  576.7	 4860.0	...
2194050	  784.4	  577.0	 4862.0	...
2194051	  784.4	  577.3	 4865.0	...
2194052	  784.5	  577.2	 4866.0	...
2194053	  784.5	  577.1	 4868.0	...
2194054	  784.5	  577.1	 4869.0	...
2194055	  784.5	  577.2	 4871.0	...
2194056	  784.4	  577.2	 4871.0	...
2194057	  784.4	  577.2	 4871.0	...
2194058	  784.3	  577.3	 4871.0	...
2194059	  784.3	  577.3	 4871.0	...
2194060	  784.2	  577.4	 4872.0	...
2194061	  784.1	  577.4	 4872.0	...
2194062	  784.0	  577.2	 4874.0	...
2194063	  783.9	  576.9	 4875.0	...
2194064	  783.7	  576.5	 4877.0	...
2194065	  783.7	  576.4	 4880.0	...
2194066	  783.8	  576.4	 4883.0	...
2194067	  783.8	  576.4	 4885.0	...
2194068	  783.6	  576.6	 4885.0	...
2194069	  783.3	  576.7	 4886.0	...
2194070	  783.0	  576.6	 4886.0	...
2194071	  783.1	  576.5	 4887.0	...
2194072	  783.2	  576.4	 4887.0	...
2194073	  783.3	  576.5	 4886.0	...
2194074	  783.6	  576.7	 4884.0	...
2194075	  783.8	  576.5	 4881.0	...
2194076	  784.1	  576.1	 4882.0	...
2194077	  784.1	  575.7	 4883.0	...
2194078	  784.1	  575.6	 4886.0	...
2194079	  784.0	  575.6	 4886.0	...
2194080	  783.8	  575.6	 4889.0	...
2194081	  783.7	  575.9	 4891.0	...
2194082	  783.7	  576.3	 4894.0	...
2194083	  783.8	  576.7	 4894.0	...
2194084	  783.7	  576.4	 4892.0	...
2194085	  783.6	  575.8	 4890.0	...
2194086	  783.5	  575.4	 4890.0	...
2194087	  783.4	  575.6	 4893.0	...
2194088	  783.2	  575.8	 4896.0	...
2194089	  783.1	  575.7	 4898.0	...
2194090	  783.3	  575.6	 4897.0	...
2194091	  783.5	  575.1	 4895.0	...
2194092	  783.6	  574.6	 4895.0	...
2194093	  783.7	  574.6	 4897.0	...
2194094	  783.7	  575.1	 4899.0	...
2194095	  783.9	  575.5	 4902.0	...
2194096	  784.1	  575.3	 4903.0	...
2194097	  784.0	  575.1	 4903.0	...
2194098	  783.8	  575.1	 4902.0	...
2194099	  783.6	  575.3	 4901.0	...
2194100	  783.7	  575.5	 4900.0	...
2194101	  783.7	  575.6	 4899.0	...
2194102	  783.7	  575.3	 4901.0	...
2194103	  783.7	  574.9	 4904.0	...
2194104	  783.9	  574.9	 4909.0	...
2194105	  784.2	  575.1	 4912.0	...
2194106	  784.4	  575.4	 4913.0	...
2194107	  784.4	  576.0	 4911.0	...
2194108	  784.3	  576.5	 4908.0	...
2194109	  784.5	  576.4	 4905.0	...
2194110	  784.7	  575.8	 4905.0	...
2194111	  784.5	  575.1	 4907.0	...
2194112	  784.1	  575.0	 4909.0	...
2194113	  783.7	  575.0	 4911.0	...
2194114	  783.7	  575.0	 4910.0	...
2194115	  783.7	  574.9	 4909.0	...
2194116	  784.0	  574.8	 4907.0	...
2194117	  784.4	  574.8	 4908.0	...
2194118	  784.7	  575.0	 4909.0	...
2194119	  784.3	  575.5	 4910.0	...
2194120	  784.0	  575.8	 4909.0	...
2194121	  783.8	  575.9	 4908.0	...
2194122	  784.0	  575.7	 4907.0	...
2194123	  784.3	  575.6	 4909.0	...
2194124	  784.5	  575.5	 4910.0	...
2194125	  784.3	  575.7	 4912.0	...
2194126	  784.0	  575.9	 4912.0	...
2194127	  783.8	  575.8	 4912.0	...
2194128	  784.0	  575.7	 4913.0	...
2194129	  784.1	  575.6	 4912.0	...
2194130	  784.0	  575.6	 4910.0	...
2194131	  784.0	  575.6	 4910.0	...
2194132	  783.9	  575.3	 4911.0	...
2194133	  783.7	  575.0	 4912.0	...
2194134	  783.6	  574.7	 4912.0	...
2194135	  783.6	  574.7	 4915.0	...
2194136	  783.6	  574.7	 4919.0	...
2194137	  783.7	  574.8	 4923.0	...
2194138	  783.7	  574.7	 4924.0	...
2194139	  783.6	  574.6	 4923.0	...
2194140	  783.8	  574.5	 4923.0	...
2194141	  783.9	  574.5	 4922.0	...
2194142	  783.9	  574.6	 4923.0	...
2194143	  783.7	  574.7	 4926.0	...
2194144	  783.5	  574.9	 4928.0	...
2194145	  783.5	  575.0	 4932.0	...
2194146	  783.4	  575.3	 4934.0	...
2194147	  783.4	  575.5	 4936.0	...
2194148	  783.5	  576.0	 4936.0	...
2194149	  783.6	  576.6	 4937.0	...
2194150	  783.6	  577.1	 4938.0	...
2194151	  783.6	  577.2	 4939.0	...
2194152	  783.6	  577.2	 4938.0	...
2194153	  783.7	  576.8	 4938.0	...
2194154	  783.8	  576.3	 4939.0	...
2194155	  783.5	  576.0	 4939.0	...
2194156	  783.2	  576.1	 4940.0	...
2194157	  783.0	  576.2	 4941.0	...
2194158	  783.3	  576.3	 4943.0	...
2194159	  783.6	  576.4	 4943.0	...
2194160	  783.7	  576.8	 4944.0	...
2194161	  783.6	  577.2	 4945.0	...
2194162	  783.4	  577.3	 4945.0	...
2194163	  783.2	  577.0	 4945.0	...
2194164	  783.1	  576.8	 4946.0	...
2194165	  783.2	  576.7	 4946.0	...
2194166	  783.5	  576.6	 4947.0	...
2194167	  783.8	  576.6	 4947.0	...
2194168	  783.8	  576.5	 4945.0	...
2194169	  783.6	  576.6	 4942.0	...
2194170	  783.4	  576.8	 4941.0	...
2194171	  783.1	  577.0	 4942.0	...
2194172	  783.2	  577.1	 4945.0	...
2194173	  783.6	  577.1	 4948.0	...
2194174	  783.9	  576.9	 4951.0	...
2194175	  784.1	  576.7	 4953.0	...
2194176	  784.1	  576.7	 4955.0	...
2194177	  784.0	  576.9	 4958.0	...
2194178	  783.9	  576.9	 4960.0	...
2194179	  784.1	  576.6	 4960.0	...
2194180	  784.4	  576.3	 4958.0	...
2194181	  784.5	  576.3	 4957.0	...
2194182	  784.1	  576.3	 4957.0	...
2194183	  784.0	  576.4	 4958.0	...
2194184	  784.0	  576.5	 4957.0	...
2194185	  784.2	  576.6	 4955.0	...
2194186	  784.4	  576.6	 4954.0	...
2194187	  784.6	  576.4	 4955.0	...
2194188	  784.4	  576.1	 4956.0	...
2194189	  783.8	  575.9	 4957.0	...
2194190	  783.4	  575.8	 4957.0	...
2194191	  783.4	  575.8	 4957.0	...
2194192	  783.7	  575.8	 4957.0	...
2194193	  783.9	  575.9	 4955.0	...
2194194	  783.8	  576.3	 4954.0	...
2194195	  783.7	  576.5	 4954.0	...
2194196	  783.7	  576.6	 4956.0	...
2194197	  783.7	  576.5	 4958.0	...
2194198	  783.8	  576.4	 4957.0	...
2194199	  783.7	  576.5	 4956.0	...
2194200	  783.5	  576.9	 4955.0	...
2194201	  783.3	  577.3	 4954.0	...
2194202	  783.0	  577.7	 4954.0	...
2194203	  783.0	  577.7	 4957.0	...
2194204	  783.0	  577.6	 4960.0	...
2194205	  782.9	  577.5	 4962.0	...
2194206	  782.9	  577.4	 4962.0	...
2194207	  782.9	  577.4	 4962.0	...
2194208	  782.9	  577.7	 4962.0	...
2194209	  782.9	  578.0	 4965.0	...
2194210	  783.0	  578.3	 4968.0	...
2194211	  783.1	  578.2	 4970.0	...
2194212	  783.2	  578.1	 4971.0	...
MSG	2194213 0000 _ Number Off
2194213	  783.2	  578.3	 4972.0	...
2194214	  783.3	  578.5	 4974.0	...
2194215	  783.3	  578.7	 4975.0	...
2194216	  783.4	  578.7	 4976.0	...
2194217	  783.1	  578.8	 4977.0	...
2194218	  782.9	  578.8	 4975.0	...
2194219	  782.6	  578.9	 4973.0	...
2194220	  783.0	  578.6	 4972.0	...
2194221	  783.3	  578.2	 4978.0	...
2194222	  783.4	  578.1	 4983.0	...
2194223	  783.3	  578.4	 4983.0	...
2194224	  783.5	  578.6	 4977.0	...
2194225	  783.9	  578.5	 4973.0	...
2194226	  784.1	  578.4	 4974.0	...
2194227	  783.8	  578.5	 4978.0	...
2194228	  783.5	  578.6	 4981.0	...
2194229	  783.3	  578.8	 4983.0	...
2194230	  783.3	  578.8	 4982.0	...
2194231	  783.5	  578.8	 4980.0	...
2194232	  783.8	  578.7	 4981.0	...
2194233	  784.1	  578.6	 4982.0	...
2194234	  784.2	  578.6	 4984.0	...
2194235	  784.0	  578.5	 4985.0	...
2194236	  783.6	  578.5	 4986.0	...
2194237	  783.3	  578.5	 4987.0	...
2194238	  783.2	  578.5	 4988.0	...
2194239	  783.2	  578.5	 4988.0	...
2194240	  783.3	  578.6	 4988.0	...
2194241	  783.2	  578.8	 4988.0	...
2194242	  783.2	  579.0	 4988.0	...
2194243	  783.5	  578.9	 4989.0	...
2194244	  783.8	  578.7	 4990.0	...
2194245	  784.2	  578.4	 4988.0	...
2194246	  784.2	  578.4	 4986.0	...
2194247	  784.3	  578.8	 4984.0	...
2194248	  784.4	  579.3	 4985.0	...
2194249	  784.5	  579.7	 4985.0	...
2194250	  784.5	  579.8	 4985.0	...
2194251	  784.6	  579.9	 4985.0	...
2194252	  784.1	  580.2	 4986.0	...
2194253	  783.7	  580.5	 4988.0	...
2194254	  783.3	  580.8	 4992.0	...
2194255	  783.4	  581.0	 4996.0	...
2194256	  783.3	  581.3	 4997.0	...
2194257	  783.2	  581.4	 4998.0	...
2194258	  783.0	  581.5	 4998.0	...
2194259	  782.9	  581.4	 4999.0	...
2194260	  782.9	  581.4	 4999.0	...
2194261	  782.9	  581.5	 5002.0	...
2194262	  782.9	  581.7	 5004.0	...
2194263	  782.8	  581.7	 5005.0	...
2194264	  782.8	  581.7	 5002.0	...
2194265	  782.8	  582.0	 4998.0	...
2194266	  782.9	  582.3	 4997.0	...
2194267	  783.1	  582.5	 4996.0	...
2194268	  783.3	  582.6	 4995.0	...
2194269	  783.5	  582.7	 4995.0	...
2194270	  783.3	  582.6	 4999.0	...
2194271	  782.8	  582.4	 5002.0	...
2194272	  782.2	  582.3	 5005.0	...
2194273	  782.4	  582.2	 5001.0	...
2194274	  783.1	  582.4	 4997.0	...
2194275	  783.7	  582.7	 4995.0	...
2194276	  783.8	  582.9	 4997.0	...
2194277	  783.7	  583.0	 4998.0	...
2194278	  783.5	  582.5	 4999.0	...
2194279	  783.4	  582.1	 4998.0	...
2194280	  783.3	  581.7	 4999.0	...
2194281	  783.1	  581.8	 5000.0	...
2194282	  783.1	  582.4	 4998.0	...
2194283	  783.0	  583.0	 4995.0	...
2194284	  782.6	  583.4	 4992.0	...
2194285	  782.2	  583.3	 4991.0	...
2194286	  781.7	  583.4	 4992.0	...
2194287	  781.6	  583.6	 4993.0	...
2194288	  781.9	  583.7	 4994.0	...
2194289	  782.5	  583.5	 4995.0	...
2194290	  783.1	  583.7	 4996.0	...
2194291	  783.4	  584.0	 4999.0	...
2194292	  783.2	  584.4	 5001.0	...
2194293	  783.1	  584.3	 5004.0	...
2194294	  782.9	  584.0	 5005.0	...
2194295	  782.9	  583.3	 5005.0	...
2194296	  782.9	  582.9	 5005.0	...
2194297	  782.8	  582.5	 5005.0	...
2194298	  782.7	  582.5	 5005.0	...
2194299	  782.8	  582.8	 5007.0	...
2194300	  782.9	  583.2	 5009.0	...
2194301	  782.9	  583.7	 5011.0	...
2194302	  782.8	  583.9	 5010.0	...
2194303	  782.7	  584.3	 5010.0	...
2194304	  782.9	  584.5	 5012.0	...
2194305	  783.2	  584.7	 5013.0	...
2194306	  783.5	  584.6	 5013.0	...
2194307	  783.5	  584.6	 5011.0	...
2194308	  783.5	  584.4	 5010.0	...
2194309	  783.5	  584.1	 5009.0	...
2194310	  783.6	  584.6	 5010.0	...
2194311	  783.6	  585.3	 5011.0	...
2194312	  783.6	  585.9	 5011.0	...
2194313	  783.6	  585.8	 5012.0	...
2194314	  783.6	  585.6	 5011.0	...
2194315	  783.5	  585.3	 5010.0	...
2194316	  783.5	  585.0	 5012.0	...
2194317	  783.3	  584.9	 5015.0	...
2194318	  783.2	  585.0	 5018.0	...
2194319	  783.1	  585.1	 5018.0	...
2194320	  783.2	  585.0	 5019.0	...
2194321	  783.3	  585.0	 5019.0	...
2194322	  783.3	  585.0	 5020.0	...
2194323	  783.4	  585.0	 5023.0	...
2194324	  783.5	  585.0	 5026.0	...
2194325	  783.5	  584.9	 5029.0	...
2194326	  783.4	  584.8	 5028.0	...
2194327	  783.2	  584.8	 5026.0	...
2194328	  783.1	  584.8	 5025.0	...
2194329	  783.2	  584.8	 5026.0	...
2194330	  783.2	  584.8	 5026.0	...
2194331	  783.1	  584.8	 5024.0	...
2194332	  783.1	  584.9	 5023.0	...
2194333	  783.1	  584.9	 5025.0	...
2194334	  783.2	  584.9	 5026.0	...
2194335	  783.1	  584.9	 5028.0	...
2194336	  783.1	  584.8	 5030.0	...
2194337	  783.1	  584.6	 5031.0	...
2194338	  783.1	  584.3	 5031.0	...
2194339	  783.1	  584.1	 5032.0	...
2194340	  783.2	  584.4	 5033.0	...
2194341	  783.2	  584.6	 5035.0	...
2194342	  783.2	  584.8	 5036.0	...
2194343	  783.2	  584.7	 5039.0	...
2194344	  783.3	  584.7	 5042.0	...
2194345	  783.3	  584.8	 5044.0	...
2194346	  783.2	  584.9	 5045.0	...
2194347	  783.1	  585.0	 5044.0	...
2194348	  783.1	  584.9	 5043.0	...
2194349	  782.9	  584.7	 5044.0	...
2194350	  782.8	  584.3	 5046.0	...
2194351	  782.9	  584.1	 5048.0	...
2194352	  783.1	  583.9	 5048.0	...
2194353	  783.4	  584.0	 5047.0	...
2194354	  783.6	  584.8	 5047.0	...
2194355	  783.8	  585.5	 5049.0	...
2194356	  784.0	  585.9	 5050.0	...
2194357	  784.1	  585.6	 5052.0	...
2194358	  783.8	  585.5	 5053.0	...
2194359	  782.7	  585.8	 5055.0	...
EFIX R   2193083	2194359	1277	  780.7	  591.2	   4674
SSACC R  2194360
2194360	  781.2	  586.2	 5056.0	...
2194361	  779.6	  586.7	 5056.0	...
2194362	  777.9	  587.2	 5055.0	...
2194363	  775.5	  587.5	 5054.0	...
2194364	  772.5	  587.5	 5055.0	...
2194365	  769.2	  587.5	 5057.0	...
2194366	  766.9	  587.1	 5059.0	...
2194367	  764.9	  586.8	 5059.0	...
ESACC R  2194360	2194367	8	  781.2	  586.2	  764.9	  586.8	   0.35	     46
SFIX R   2194368
2194368	  763.9	  586.5	 5058.0	...
2194369	  763.0	  586.6	 5058.0	...
2194370	  763.0	  586.4	 5058.0	...
2194371	  763.1	  585.6	 5061.0	...
2194372	  763.5	  585.0	 5063.0	...
2194373	  764.3	  584.2	 5063.0	...
2194374	  765.2	  583.5	 5061.0	...
2194375	  765.9	  582.8	 5059.0	...
2194376	  766.5	  582.4	 5060.0	...
2194377	  766.9	  582.3	 5061.0	...
2194378	  767.5	  582.2	 5061.0	...
2194379	  767.7	  582.1	 5062.0	...
2194380	  768.0	  582.0	 5062.0	...
2194381	  768.2	  581.8	 5064.0	...
2194382	  768.7	  581.6	 5065.0	...
2194383	  769.0	  581.5	 5066.0	...
2194384	  769.3	  581.5	 5067.0	...
2194385	  769.3	  581.9	 5069.0	...
2194386	  769.5	  582.4	 5071.0	...
2194387	  769.7	  582.4	 5071.0	...
2194388	  769.8	  582.3	 5071.0	...
2194389	  769.3	  582.3	 5070.0	...
2194390	  768.8	  582.4	 5067.0	...
2194391	  768.3	  582.5	 5066.0	...
2194392	  768.4	  582.5	 5067.0	...
2194393	  768.7	  582.3	 5070.0	...
2194394	  769.0	  582.2	 5073.0	...
2194395	  769.6	  582.4	 5074.0	...
2194396	  770.1	  582.6	 5073.0	...
2194397	  770.6	  582.8	 5073.0	...
2194398	  770.6	  583.0	 5073.0	...
2194399	  770.5	  583.2	 5073.0	...
2194400	  770.4	  583.4	 5074.0	...
2194401	  770.3	  583.3	 5076.0	...
2194402	  770.3	  583.3	 5077.0	...
2194403	  770.3	  583.4	 5079.0	...
2194404	  770.0	  583.4	 5080.0	...
2194405	  769.8	  583.8	 5078.0	...
2194406	  769.6	  584.1	 5075.0	...
2194407	  769.7	  584.4	 5074.0	...
2194408	  769.7	  584.4	 5074.0	...
2194409	  769.7	  584.3	 5078.0	...
2194410	  769.8	  584.3	 5079.0	...
2194411	  769.8	  584.1	 5081.0	...
2194412	  769.8	  583.8	 5080.0	...
2194413	  769.9	  583.5	 5079.0	...
MSG	2194414 0000 _ Number On
2194414	  770.1	  583.5	 5079.0	...
2194415	  770.3	  583.6	 5079.0	...
2194416	  770.4	  583.8	 5079.0	...
2194417	  770.4	  583.8	 5080.0	...
2194418	  770.6	  583.9	 5081.0	...
2194419	  770.9	  584.2	 5082.0	...
2194420	  770.9	  584.7	 5084.0	...
2194421	  770.8	  585.3	 5085.0	...
2194422	  770.5	  585.6	 5084.0	...
2194423	  770.6	  585.7	 5082.0	...
2194424	  770.6	  585.8	 5079.0	...
2194425	  770.6	  586.1	 5078.0	...
2194426	  770.5	  586.3	 5079.0	...
2194427	  770.3	  586.5	 5081.0	...
2194428	  770.1	  586.7	 5082.0	...
2194429	  770.2	  586.8	 5084.0	...
2194430	  770.7	  586.7	 5087.0	...
2194431	  771.1	  586.5	 5089.0	...
2194432	  771.3	  586.4	 5089.0	...
2194433	  771.4	  587.0	 5088.0	...
2194434	  771.4	  587.8	 5086.0	...
2194435	  771.5	  588.6	 5088.0	...
2194436	  771.5	  589.0	 5090.0	...
2194437	  771.5	  589.3	 5092.0	...
2194438	  771.4	  589.1	 5092.0	...
2194439	  771.3	  588.6	 5091.0	...
2194440	  771.1	  588.5	 5090.0	...
2194441	  771.1	  589.0	 5091.0	...
2194442	  771.1	  589.5	 5092.0	...
2194443	  771.2	  589.7	 5094.0	...
2194444	  771.0	  589.9	 5093.0	...
2194445	  770.8	  590.0	 5093.0	...
2194446	  770.7	  590.0	 5092.0	...
2194447	  770.7	  590.2	 5092.0	...
2194448	  770.8	  590.3	 5092.0	...
2194449	  771.0	  590.6	 5092.0	...
2194450	  771.2	  591.1	 5092.0	...
2194451	  771.3	  591.4	 5092.0	...
2194452	  771.3	  591.4	 5095.0	...
2194453	  771.4	  591.6	 5097.0	...
2194454	  771.5	  592.3	 5099.0	...
2194455	  771.6	  593.0	 5098.0	...
2194456	  771.7	  593.2	 5096.0	...
2194457	  771.8	  593.1	 5095.0	...
2194458	  771.9	  593.1	 5095.0	...
2194459	  771.9	  593.3	 5094.0	...
2194460	  771.7	  593.7	 5094.0	...
2194461	  771.5	  594.1	 5093.0	...
2194462	  771.2	  594.2	 5093.0	...
2194463	  771.2	  593.9	 5094.0	...
2194464	  771.2	  593.5	 5096.0	...
2194465	  771.3	  593.2	 5097.0	...
2194466	  771.5	  593.1	 5097.0	...
2194467	  771.7	  593.0	 5097.0	...
2194468	  771.6	  593.0	 5098.0	...
2194469	  771.5	  593.0	 5100.0	...
2194470	  771.4	  593.0	 5103.0	...
2194471	  771.3	  593.3	 5105.0	...
2194472	  771.2	  593.8	 5107.0	...
2194473	  771.1	  594.2	 5105.0	...
2194474	  771.1	  594.5	 5103.0	...
2194475	  771.1	  594.4	 5101.0	...
2194476	  771.1	  594.3	 5101.0	...
2194477	  771.1	  594.1	 5101.0	...
2194478	  771.4	  594.0	 5101.0	...
2194479	  771.7	  594.2	 5100.0	...
2194480	  772.0	  594.5	 5098.0	...
2194481	  772.0	  594.8	 5096.0	...
2194482	  771.9	  594.9	 5100.0	...
2194483	  771.9	  594.9	 5106.0	...
2194484	  771.9	  595.0	 5110.0	...
2194485	  772.0	  595.2	 5109.0	...
2194486	  772.0	  595.3	 5107.0	...
2194487	  772.0	  595.7	 5107.0	...
2194488	  772.1	  596.0	 5107.0	...
2194489	  772.1	  596.4	 5105.0	...
2194490	  772.1	  596.5	 5102.0	...
2194491	  772.1	  596.6	 5100.0	...
2194492	  772.1	  596.7	 5102.0	...
2194493	  772.1	  597.2	 5103.0	...
2194494	  772.1	  597.7	 5101.0	...
2194495	  772.2	  598.2	 5098.0	...
2194496	  772.3	  598.2	 5097.0	...
2194497	  772.4	  598.2	 5098.0	...
2194498	  772.3	  598.5	 5100.0	...
2194499	  772.2	  598.8	 5102.0	...
2194500	  772.2	  599.2	 5101.0	...
2194501	  772.3	  599.3	 5101.0	...
2194502	  772.5	  599.4	 5102.0	...
2194503	  772.7	  599.5	 5103.0	...
2194504	  772.7	  599.6	 5104.0	...
2194505	  772.7	  599.6	 5104.0	...
2194506	  772.7	  599.8	 5104.0	...
2194507	  772.7	  600.2	 5104.0	...
2194508	  772.8	  600.4	 5105.0	...
2194509	  772.8	  600.3	 5106.0	...
2194510	  772.7	  600.3	 5106.0	...
2194511	  772.5	  600.3	 5107.0	...
2194512	  772.3	  600.4	 5108.0	...
2194513	  772.2	  600.5	 5109.0	...
2194514	  772.4	  600.5	 5109.0	...
2194515	  772.6	  600.5	 5108.0	...
2194516	  772.9	  600.9	 5106.0	...
2194517	  773.0	  601.4	 5106.0	...
2194518	  773.1	  601.9	 5108.0	...
2194519	  773.3	  601.9	 5110.0	...
2194520	  773.6	  602.1	 5112.0	...
2194521	  773.7	  602.3	 5113.0	...
2194522	  773.6	  602.6	 5111.0	...
2194523	  773.5	  602.2	 5109.0	...
2194524	  773.3	  601.9	 5108.0	...
2194525	  773.2	  601.6	 5108.0	...
2194526	  773.2	  601.8	 5109.0	...
2194527	  773.1	  602.0	 5112.0	...
2194528	  773.1	  602.1	 5114.0	...
2194529	  773.3	  602.1	 5117.0	...
2194530	  773.7	  602.1	 5117.0	...
2194531	  774.0	  602.1	 5117.0	...
2194532	  773.8	  602.0	 5116.0	...
2194533	  773.4	  602.0	 5115.0	...
2194534	  773.1	  602.0	 5116.0	...
2194535	  773.1	  601.6	 5116.0	...
2194536	  773.1	  601.1	 5116.0	...
2194537	  773.1	  600.7	 5116.0	...
2194538	  773.1	  600.7	 5115.0	...
2194539	  773.1	  600.8	 5114.0	...
2194540	  773.3	  601.0	 5113.0	...
2194541	  773.3	  601.1	 5112.0	...
2194542	  773.3	  601.1	 5112.0	...
2194543	  773.2	  601.0	 5113.0	...
2194544	  773.5	  600.9	 5116.0	...
2194545	  773.8	  600.7	 5118.0	...
2194546	  774.1	  600.7	 5118.0	...
2194547	  774.1	  600.7	 5117.0	...
2194548	  774.0	  600.7	 5116.0	...
2194549	  773.7	  601.1	 5116.0	...
2194550	  773.6	  601.5	 5116.0	...
2194551	  773.4	  601.9	 5117.0	...
2194552	  773.2	  602.0	 5117.0	...
2194553	  773.2	  601.9	 5117.0	...
2194554	  773.4	  601.9	 5118.0	...
2194555	  773.6	  601.9	 5118.0	...
2194556	  773.7	  602.0	 5118.0	...
2194557	  773.6	  602.0	 5118.0	...
2194558	  773.6	  602.2	 5117.0	...
2194559	  773.9	  602.3	 5117.0	...
2194560	  774.3	  602.5	 5117.0	...
2194561	  774.6	  602.4	 5118.0	...
2194562	  774.7	  602.1	 5120.0	...
2194563	  774.6	  601.8	 5121.0	...
2194564	  774.5	  601.8	 5121.0	...
2194565	  774.2	  601.9	 5122.0	...
2194566	  774.0	  602.1	 5124.0	...
2194567	  774.2	  602.2	 5126.0	...
2194568	  774.4	  602.2	 5124.0	...
2194569	  774.7	  602.1	 5120.0	...
2194570	  774.6	  601.9	 5118.0	...
2194571	  774.6	  601.8	 5119.0	...
2194572	  774.6	  601.8	 5122.0	...
2194573	  774.6	  601.9	 5123.0	...
2194574	  774.7	  601.9	 5125.0	...
2194575	  774.8	  601.8	 5125.0	...
2194576	  774.9	  601.7	 5126.0	...
2194577	  775.0	  601.7	 5126.0	...
2194578	  775.2	  601.5	 5125.0	...
2194579	  775.2	  601.2	 5125.0	...
2194580	  775.0	  600.9	 5124.0	...
2194581	  774.8	  600.7	 5126.0	...
2194582	  774.4	  600.7	 5127.0	...
2194583	  774.3	  600.7	 5128.0	...
2194584	  774.1	  600.6	 5128.0	...
2194585	  774.3	  600.4	 5128.0	...
2194586	  774.7	  600.1	 5127.0	...
2194587	  775.2	  600.0	 5127.0	...
2194588	  775.2	  599.9	 5127.0	...
2194589	  775.0	  599.8	 5128.0	...
2194590	  774.8	  599.7	 5130.0	...
2194591	  774.7	  599.7	 5130.0	...
2194592	  775.0	  599.6	 5131.0	...
2194593	  775.5	  599.6	 5131.0	...
2194594	  775.7	  599.7	 5130.0	...
2194595	  775.3	  599.5	 5129.0	...
2194596	  774.9	  599.2	 5130.0	...
2194597	  774.8	  598.9	 5133.0	...
2194598	  774.7	  599.1	 5132.0	...
2194599	  774.8	  599.3	 5129.0	...
2194600	  774.9	  599.5	 5126.0	...
2194601	  775.0	  599.4	 5126.0	...
2194602	  775.0	  599.4	 5127.0	...
2194603	  775.1	  599.5	 5130.0	...
2194604	  775.1	  599.7	 5132.0	...
2194605	  775.2	  599.8	 5133.0	...
2194606	  775.2	  599.9	 5133.0	...
2194607	  775.3	  600.0	 5133.0	...
2194608	  775.4	  599.9	 5133.0	...
2194609	  775.3	  599.5	 5131.0	...
2194610	  775.3	  599.1	 5130.0	...
2194611	  775.3	  598.7	 5130.0	...
2194612	  775.4	  598.6	 5130.0	...
2194613	  775.2	  598.4	 5130.0	...
2194614	  775.0	  598.1	 5131.0	...
2194615	  775.1	  598.2	 5131.0	...
2194616	  775.1	  598.5	 5132.0	...
2194617	  775.2	  598.7	 5133.0	...
2194618	  775.2	  598.4	 5135.0	...
2194619	  775.1	  598.1	 5138.0	...
2194620	  775.0	  598.1	 5139.0	...
2194621	  774.9	  598.2	 5137.0	...
2194622	  774.9	  598.3	 5133.0	...
2194623	  775.1	  598.3	 5131.0	...
2194624	  775.3	  598.2	 5129.0	...
2194625	  775.4	  598.2	 5129.0	...
2194626	  775.5	  598.5	 5129.0	...
2194627	  775.5	  598.7	 5129.0	...
2194628	  775.5	  599.1	 5129.0	...
2194629	  775.6	  599.2	 5128.0	...
2194630	  775.6	  599.3	 5128.0	...
2194631	  775.6	  599.4	 5128.0	...
2194632	  775.7	  599.4	 5129.0	...
2194633	  775.7	  599.3	 5131.0	...
2194634	  775.7	  599.1	 5131.0	...
2194635	  775.5	  598.9	 5130.0	...
2194636	  775.4	  598.8	 5127.0	...
2194637	  775.2	  598.6	 5125.0	...
2194638	  775.2	  598.4	 5125.0	...
2194639	  775.1	  598.2	 5125.0	...
2194640	  775.0	  597.9	 5125.0	...
2194641	  774.9	  597.6	 5125.0	...
2194642	  775.0	  597.4	 5124.0	...
2194643	  775.3	  597.3	 5124.0	...
2194644	  775.6	  597.3	 5123.0	...
2194645	  775.9	  597.2	 5123.0	...
2194646	  775.8	  597.2	 5127.0	...
2194647	  775.8	  597.1	 5130.0	...
2194648	  775.8	  597.0	 5134.0	...
2194649	  776.0	  596.7	 5134.0	...
2194650	  776.1	  596.4	 5133.0	...
2194651	  776.2	  596.3	 5133.0	...
2194652	  776.2	  596.3	 5133.0	...
2194653	  776.2	  596.2	 5134.0	...
2194654	  776.2	  596.1	 5134.0	...
2194655	  776.1	  596.3	 5131.0	...
2194656	  776.1	  596.7	 5128.0	...
2194657	  776.1	  597.1	 5125.0	...
2194658	  775.9	  596.8	 5125.0	...
2194659	  775.7	  596.4	 5125.0	...
2194660	  775.6	  596.4	 5126.0	...
2194661	  775.6	  596.7	 5125.0	...
2194662	  775.6	  597.1	 5122.0	...
2194663	  775.5	  597.0	 5120.0	...
2194664	  775.6	  596.9	 5119.0	...
2194665	  775.7	  596.7	 5118.0	...
2194666	  775.9	  596.7	 5118.0	...
2194667	  776.0	  596.8	 5118.0	...
2194668	  775.9	  596.9	 5118.0	...
2194669	  775.9	  596.8	 5119.0	...
2194670	  775.8	  596.6	 5116.0	...
2194671	  775.7	  596.5	 5111.0	...
2194672	  775.7	  597.0	 5105.0	...
2194673	  775.7	  597.6	 5103.0	...
2194674	  775.7	  598.1	 5102.0	...
2194675	  775.7	  598.0	 5103.0	...
2194676	  775.8	  597.9	 5104.0	...
2194677	  775.7	  597.8	 5104.0	...
2194678	  775.6	  597.7	 5104.0	...
2194679	  775.6	  598.2	 5104.0	...
2194680	  775.7	  598.7	 5105.0	...
2194681	  775.8	  599.2	 5103.0	...
2194682	  775.8	  599.1	 5100.0	...
2194683	  776.0	  598.8	 5097.0	...
2194684	  776.1	  598.5	 5096.0	...
2194685	  776.2	  598.2	 5097.0	...
2194686	  776.4	  597.9	 5099.0	...
2194687	  776.6	  597.7	 5100.0	...
2194688	  776.4	  597.7	 5099.0	...
2194689	  776.0	  597.8	 5098.0	...
2194690	  775.7	  598.0	 5096.0	...
2194691	  775.6	  598.1	 5094.0	...
2194692	  775.4	  598.3	 5091.0	...
2194693	  775.3	  598.5	 5090.0	...
2194694	  775.4	  598.6	 5089.0	...
2194695	  775.5	  598.6	 5089.0	...
2194696	  775.6	  598.5	 5089.0	...
2194697	  775.8	  598.4	 5088.0	...
2194698	  776.1	  598.5	 5088.0	...
2194699	  776.1	  598.6	 5089.0	...
2194700	  776.1	  598.7	 5088.0	...
2194701	  776.1	  598.8	 5085.0	...
2194702	  776.1	  599.1	 5083.0	...
2194703	  776.2	  599.4	 5082.0	...
2194704	  776.3	  599.4	 5081.0	...
2194705	  776.4	  599.3	 5080.0	...
2194706	  776.4	  599.2	 5077.0	...
2194707	  776.5	  599.5	 5075.0	...
2194708	  776.6	  599.9	 5073.0	...
2194709	  776.7	  600.1	 5072.0	...
2194710	  776.7	  600.1	 5071.0	...
2194711	  776.7	  600.4	 5069.0	...
2194712	  776.6	  601.0	 5069.0	...
2194713	  776.4	  601.6	 5069.0	...
2194714	  776.2	  601.8	 5070.0	...
2194715	  776.2	  601.8	 5069.0	...
2194716	  776.2	  601.8	 5066.0	...
2194717	  776.1	  601.4	 5065.0	...
2194718	  776.1	  600.9	 5065.0	...
2194719	  776.3	  600.4	 5066.0	...
2194720	  776.4	  600.6	 5066.0	...
2194721	  776.6	  600.8	 5062.0	...
2194722	  776.6	  600.9	 5059.0	...
2194723	  776.6	  601.0	 5054.0	...
2194724	  776.7	  601.4	 5052.0	...
2194725	  776.8	  601.9	 5051.0	...
2194726	  776.9	  602.5	 5051.0	...
2194727	  776.8	  602.7	 5052.0	...
MSG	2194728 0000 _ Number Off
2194728	  776.7	  602.9	 5050.0	...
2194729	  776.6	  603.1	 5048.0	...
2194730	  776.6	  603.0	 5045.0	...
2194731	  776.7	  602.8	 5045.0	...
2194732	  776.6	  602.7	 5045.0	...
2194733	  776.3	  602.6	 5045.0	...
2194734	  776.1	  602.6	 5045.0	...
2194735	  776.2	  602.5	 5045.0	...
2194736	  776.3	  602.5	 5044.0	...
2194737	  776.5	  602.5	 5044.0	...
2194738	  776.4	  602.2	 5045.0	...
2194739	  776.4	  601.9	 5045.0	...
2194740	  776.3	  601.5	 5043.0	...
2194741	  776.2	  601.6	 5038.0	...
2194742	  776.1	  601.8	 5033.0	...
2194743	  776.1	  602.1	 5031.0	...
2194744	  776.1	  602.6	 5032.0	...
2194745	  776.0	  603.0	 5033.0	...
2194746	  776.2	  603.2	 5033.0	...
2194747	  776.3	  603.1	 5033.0	...
2194748	  776.4	  603.4	 5032.0	...
2194749	  776.4	  603.7	 5031.0	...
2194750	  776.2	  603.8	 5031.0	...
2194751	  776.1	  603.6	 5032.0	...
2194752	  775.9	  603.4	 5033.0	...
2194753	  775.8	  603.7	 5033.0	...
2194754	  775.8	  604.2	 5032.0	...
2194755	  775.8	  604.6	 5028.0	...
2194756	  775.9	  604.7	 5025.0	...
2194757	  775.7	  604.7	 5022.0	...
2194758	  775.5	  604.7	 5021.0	...
2194759	  775.5	  604.8	 5022.0	...
2194760	  775.6	  604.7	 5022.0	...
2194761	  775.7	  604.9	 5022.0	...
2194762	  775.6	  605.0	 5022.0	...
2194763	  775.4	  605.1	 5021.0	...
2194764	  775.4	  605.0	 5019.0	...
2194765	  775.4	  605.0	 5017.0	...
2194766	  775.4	  604.9	 5018.0	...
2194767	  775.4	  604.8	 5019.0	...
2194768	  775.5	  605.0	 5019.0	...
2194769	  775.5	  605.4	 5018.0	...
2194770	  775.6	  605.7	 5014.0	...
2194771	  775.6	  605.7	 5010.0	...
2194772	  775.6	  605.6	 5008.0	...
2194773	  775.7	  605.5	 5008.0	...
2194774	  776.0	  605.5	 5009.0	...
2194775	  775.9	  605.7	 5010.0	...
2194776	  775.6	  605.9	 5009.0	...
2194777	  775.5	  606.0	 5009.0	...
2194778	  775.6	  606.1	 5010.0	...
2194779	  775.7	  606.2	 5012.0	...
2194780	  775.7	  606.3	 5012.0	...
2194781	  775.7	  606.4	 5012.0	...
2194782	  775.7	  606.4	 5010.0	...
2194783	  775.7	  606.4	 5008.0	...
2194784	  775.8	  606.5	 5005.0	...
2194785	  775.9	  606.7	 5002.0	...
2194786	  775.9	  606.9	 5000.0	...
2194787	  775.7	  607.1	 4999.0	...
2194788	  775.5	  607.1	 4998.0	...
2194789	  775.3	  607.3	 4996.0	...
2194790	  775.4	  607.5	 4994.0	...
2194791	  775.5	  607.6	 4994.0	...
2194792	  775.5	  607.6	 4994.0	...
2194793	  775.6	  607.7	 4994.0	...
2194794	  775.5	  608.0	 4994.0	...
2194795	  775.5	  608.2	 4993.0	...
2194796	  775.3	  608.3	 4993.0	...
2194797	  775.2	  608.3	 4993.0	...
2194798	  775.2	  608.2	 4993.0	...
2194799	  775.2	  608.2	 4992.0	...
2194800	  775.3	  608.2	 4992.0	...
2194801	  775.3	  608.2	 4990.0	...
2194802	  775.3	  608.1	 4989.0	...
2194803	  775.3	  608.1	 4988.0	...
2194804	  775.3	  608.1	 4986.0	...
2194805	  775.3	  608.1	 4984.0	...
2194806	  775.3	  608.2	 4983.0	...
2194807	  775.3	  608.3	 4982.0	...
2194808	  775.3	  608.5	 4982.0	...
2194809	  775.2	  608.7	 4981.0	...
2194810	  775.1	  608.8	 4982.0	...
2194811	  775.1	  608.9	 4982.0	...
2194812	  775.0	  608.8	 4981.0	...
2194813	  775.0	  608.7	 4980.0	...
2194814	  774.9	  608.9	 4978.0	...
2194815	  774.9	  608.9	 4975.0	...
2194816	  775.0	  609.0	 4975.0	...
2194817	  774.9	  609.2	 4978.0	...
2194818	  774.9	  609.7	 4980.0	...
2194819	  775.1	  609.9	 4980.0	...
2194820	  775.3	  609.7	 4980.0	...
2194821	  775.5	  609.4	 4979.0	...
2194822	  775.5	  609.4	 4978.0	...
2194823	  775.5	  609.3	 4977.0	...
2194824	  775.4	  609.3	 4977.0	...
2194825	  775.3	  609.5	 4978.0	...
2194826	  774.8	  609.7	 4978.0	...
2194827	  774.6	  610.0	 4977.0	...
2194828	  774.4	  610.2	 4972.0	...
2194829	  774.5	  610.2	 4968.0	...
2194830	  774.5	  610.0	 4965.0	...
2194831	  774.4	  610.0	 4965.0	...
2194832	  774.4	  610.2	 4965.0	...
2194833	  774.3	  610.2	 4965.0	...
2194834	  774.3	  610.0	 4966.0	...
2194835	  774.5	  609.8	 4967.0	...
2194836	  774.7	  609.7	 4967.0	...
2194837	  774.8	  609.9	 4967.0	...
2194838	  774.5	  610.1	 4966.0	...
2194839	  774.1	  610.4	 4965.0	...
2194840	  773.8	  610.3	 4965.0	...
2194841	  773.9	  610.3	 4965.0	...
2194842	  774.0	  610.4	 4965.0	...
2194843	  774.1	  610.2	 4965.0	...
2194844	  774.2	  610.0	 4965.0	...
2194845	  774.3	  609.8	 4965.0	...
2194846	  774.5	  609.8	 4965.0	...
2194847	  774.7	  609.9	 4968.0	...
2194848	  774.6	  609.9	 4972.0	...
2194849	  774.4	  609.9	 4976.0	...
2194850	  774.2	  610.0	 4975.0	...
2194851	  774.1	  609.9	 4974.0	...
2194852	  774.0	  609.9	 4971.0	...
2194853	  773.8	  609.8	 4969.0	...
2194854	  773.7	  609.7	 4968.0	...
2194855	  773.6	  610.0	 4968.0	...
2194856	  773.7	  610.3	 4968.0	...
2194857	  773.8	  610.6	 4968.0	...
2194858	  773.9	  610.4	 4967.0	...
2194859	  774.1	  610.2	 4966.0	...
2194860	  774.4	  610.1	 4965.0	...
2194861	  774.2	  610.0	 4966.0	...
2194862	  773.9	  610.0	 4967.0	...
2194863	  773.5	  610.0	 4968.0	...
2194864	  773.5	  610.0	 4968.0	...
2194865	  773.5	  610.0	 4968.0	...
2194866	  773.6	  609.9	 4968.0	...
2194867	  773.8	  609.7	 4969.0	...
2194868	  774.0	  609.6	 4970.0	...
2194869	  774.1	  609.8	 4971.0	...
2194870	  773.9	  610.4	 4971.0	...
2194871	  773.8	  610.9	 4974.0	...
2194872	  773.8	  611.1	 4977.0	...
2194873	  773.7	  611.1	 4976.0	...
2194874	  773.7	  610.9	 4970.0	...
2194875	  773.6	  610.7	 4964.0	...
2194876	  773.5	  610.5	 4962.0	...
2194877	  773.4	  610.6	 4962.0	...
2194878	  773.2	  610.8	 4962.0	...
2194879	  773.2	  610.6	 4962.0	...
2194880	  773.1	  610.4	 4961.0	...
2194881	  773.1	  610.2	 4963.0	...
2194882	  773.1	  610.3	 4965.0	...
2194883	  773.2	  610.4	 4966.0	...
2194884	  773.2	  610.2	 4967.0	...
2194885	  773.4	  609.9	 4968.0	...
2194886	  773.6	  610.1	 4970.0	...
2194887	  773.9	  610.6	 4970.0	...
2194888	  773.9	  611.2	 4969.0	...
2194889	  773.8	  611.2	 4967.0	...
2194890	  773.6	  611.1	 4968.0	...
2194891	  773.4	  610.9	 4969.0	...
2194892	  773.3	  610.7	 4969.0	...
2194893	  773.3	  610.7	 4967.0	...
2194894	  773.3	  610.8	 4966.0	...
2194895	  773.5	  610.7	 4964.0	...
2194896	  773.6	  610.6	 4964.0	...
2194897	  773.4	  610.6	 4965.0	...
2194898	  773.0	  610.8	 4966.0	...
2194899	  772.6	  611.2	 4967.0	...
2194900	  772.5	  611.8	 4968.0	...
2194901	  772.5	  612.1	 4968.0	...
2194902	  772.6	  612.0	 4969.0	...
2194903	  772.6	  611.7	 4970.0	...
2194904	  772.9	  611.3	 4971.0	...
2194905	  773.0	  611.4	 4972.0	...
2194906	  773.1	  611.3	 4971.0	...
2194907	  773.0	  611.2	 4969.0	...
2194908	  772.9	  611.0	 4968.0	...
2194909	  772.9	  610.9	 4971.0	...
2194910	  772.9	  610.9	 4973.0	...
2194911	  772.8	  610.6	 4975.0	...
2194912	  772.7	  610.1	 4975.0	...
2194913	  772.6	  609.5	 4978.0	...
2194914	  772.7	  609.4	 4980.0	...
2194915	  773.0	  609.7	 4981.0	...
2194916	  773.3	  610.1	 4980.0	...
2194917	  773.2	  610.7	 4979.0	...
2194918	  773.2	  610.8	 4978.0	...
2194919	  773.1	  610.6	 4977.0	...
2194920	  773.1	  610.3	 4976.0	...
2194921	  773.1	  610.0	 4974.0	...
2194922	  773.1	  610.0	 4974.0	...
2194923	  773.0	  610.1	 4973.0	...
2194924	  772.9	  610.3	 4974.0	...
2194925	  772.7	  610.2	 4975.0	...
2194926	  772.9	  610.1	 4975.0	...
2194927	  773.2	  609.8	 4975.0	...
2194928	  773.5	  609.7	 4975.0	...
MSG	2194929 0000 _ Number On
2194929	  773.4	  609.7	 4975.0	...
2194930	  773.3	  609.8	 4974.0	...
2194931	  773.1	  610.2	 4974.0	...
2194932	  773.0	  610.5	 4974.0	...
2194933	  773.1	  610.9	 4974.0	...
2194934	  773.1	  610.9	 4974.0	...
2194935	  773.2	  611.0	 4974.0	...
2194936	  773.3	  611.0	 4975.0	...
2194937	  773.4	  611.0	 4975.0	...
2194938	  773.4	  610.9	 4975.0	...
2194939	  773.4	  610.8	 4975.0	...
2194940	  773.5	  610.8	 4976.0	...
2194941	  773.5	  610.7	 4978.0	...
2194942	  773.4	  610.5	 4980.0	...
2194943	  773.4	  610.3	 4981.0	...
2194944	  773.5	  610.3	 4979.0	...
2194945	  773.5	  610.5	 4975.0	...
2194946	  773.5	  610.7	 4971.0	...
2194947	  773.4	  610.8	 4969.0	...
2194948	  773.4	  610.9	 4970.0	...
2194949	  773.4	  610.8	 4971.0	...
2194950	  773.5	  610.7	 4972.0	...
2194951	  773.5	  610.7	 4973.0	...
2194952	  773.8	  610.6	 4974.0	...
2194953	  774.1	  610.5	 4974.0	...
2194954	  774.2	  610.4	 4974.0	...
2194955	  774.0	  610.6	 4973.0	...
2194956	  773.8	  610.5	 4974.0	...
2194957	  773.8	  610.4	 4974.0	...
2194958	  773.8	  610.3	 4977.0	...
2194959	  773.8	  610.0	 4980.0	...
2194960	  773.7	  609.6	 4982.0	...
2194961	  773.8	  609.6	 4980.0	...
2194962	  773.9	  610.0	 4977.0	...
2194963	  774.2	  610.2	 4977.0	...
2194964	  774.4	  610.0	 4980.0	...
2194965	  774.5	  609.7	 4982.0	...
2194966	  774.5	  609.7	 4981.0	...
2194967	  774.5	  609.7	 4980.0	...
2194968	  774.3	  609.9	 4979.0	...
2194969	  774.1	  610.1	 4979.0	...
2194970	  774.0	  610.2	 4979.0	...
2194971	  774.3	  610.2	 4979.0	...
2194972	  774.5	  610.2	 4979.0	...
2194973	  774.6	  610.3	 4979.0	...
2194974	  774.6	  610.3	 4978.0	...
2194975	  774.7	  610.5	 4977.0	...
2194976	  774.6	  610.5	 4977.0	...
2194977	  774.5	  610.5	 4977.0	...
2194978	  774.4	  610.4	 4979.0	...
2194979	  774.3	  610.7	 4981.0	...
2194980	  774.3	  610.7	 4982.0	...
2194981	  774.2	  610.7	 4982.0	...
2194982	  774.3	  610.7	 4982.0	...
2194983	  774.4	  610.8	 4982.0	...
2194984	  774.6	  610.9	 4983.0	...
2194985	  774.6	  610.9	 4982.0	...
2194986	  774.6	  611.0	 4982.0	...
2194987	  774.5	  611.0	 4980.0	...
2194988	  774.5	  611.0	 4979.0	...
2194989	  774.5	  611.0	 4976.0	...
2194990	  774.5	  611.0	 4974.0	...
2194991	  774.4	  611.0	 4972.0	...
2194992	  774.4	  611.0	 4973.0	...
2194993	  774.4	  611.0	 4976.0	...
2194994	  774.5	  611.0	 4977.0	...
2194995	  774.6	  611.3	 4977.0	...
2194996	  774.6	  611.6	 4975.0	...
2194997	  774.6	  612.1	 4976.0	...
2194998	  774.6	  612.3	 4976.0	...
2194999	  774.6	  612.4	 4977.0	...
2195000	  774.5	  612.4	 4978.0	...
2195001	  774.5	  612.1	 4980.0	...
2195002	  774.8	  611.8	 4982.0	...
2195003	  775.1	  611.3	 4984.0	...
2195004	  775.4	  611.1	 4985.0	...
2195005	  775.4	  611.1	 4984.0	...
2195006	  775.3	  611.1	 4981.0	...
2195007	  775.2	  611.1	 4979.0	...
2195008	  775.0	  611.2	 4979.0	...
2195009	  774.6	  611.4	 4979.0	...
2195010	  774.3	  611.6	 4980.0	...
2195011	  774.4	  611.6	 4981.0	...
2195012	  774.5	  611.6	 4981.0	...
2195013	  774.5	  611.8	 4981.0	...
2195014	  774.3	  612.2	 4981.0	...
2195015	  774.1	  612.6	 4982.0	...
2195016	  774.0	  612.6	 4983.0	...
2195017	  774.4	  612.1	 4983.0	...
2195018	  774.8	  611.6	 4982.0	...
2195019	  774.9	  611.2	 4980.0	...
2195020	  774.4	  611.3	 4978.0	...
2195021	  774.1	  611.3	 4979.0	...
2195022	  774.2	  611.2	 4979.0	...
2195023	  774.4	  611.4	 4980.0	...
2195024	  774.4	  611.8	 4981.0	...
2195025	  774.4	  611.8	 4984.0	...
2195026	  774.2	  611.5	 4988.0	...
2195027	  774.0	  611.2	 4992.0	...
2195028	  773.9	  611.4	 4993.0	...
2195029	  773.9	  611.4	 4994.0	...
2195030	  774.1	  611.2	 4994.0	...
2195031	  774.3	  611.2	 4994.0	...
2195032	  774.5	  611.2	 4994.0	...
2195033	  774.7	  610.7	 4995.0	...
2195034	  775.0	  610.1	 4996.0	...
2195035	  775.4	  609.5	 4999.0	...
2195036	  775.5	  609.5	 5002.0	...
2195037	  775.5	  609.5	 5000.0	...
2195038	  775.4	  609.4	 4996.0	...
2195039	  775.4	  609.6	 4992.0	...
2195040	  775.4	  609.9	 4992.0	...
2195041	  775.3	  610.2	 4993.0	...
2195042	  775.3	  610.2	 4995.0	...
2195043	  775.4	  610.1	 4993.0	...
2195044	  775.4	  610.0	 4991.0	...
2195045	  775.4	  609.8	 4993.0	...
2195046	  775.3	  609.9	 4997.0	...
2195047	  775.2	  609.9	 5001.0	...
2195048	  775.1	  609.9	 5000.0	...
2195049	  775.1	  609.9	 4999.0	...
2195050	  774.9	  610.0	 4999.0	...
2195051	  774.8	  610.1	 4999.0	...
2195052	  774.4	  610.4	 4999.0	...
2195053	  774.2	  610.7	 4999.0	...
2195054	  774.6	  611.0	 5001.0	...
2195055	  775.1	  611.1	 5004.0	...
2195056	  775.7	  611.1	 5004.0	...
2195057	  775.8	  611.0	 5002.0	...
2195058	  776.0	  610.9	 4999.0	...
2195059	  776.1	  610.7	 4998.0	...
2195060	  776.2	  610.6	 4997.0	...
2195061	  776.2	  610.6	 4999.0	...
2195062	  775.8	  610.7	 5000.0	...
2195063	  775.3	  610.8	 5001.0	...
2195064	  774.8	  610.7	 5002.0	...
2195065	  774.7	  610.6	 5002.0	...
2195066	  774.8	  610.4	 5002.0	...
2195067	  775.1	  610.5	 5002.0	...
2195068	  775.3	  610.6	 5002.0	...
2195069	  775.3	  610.5	 5002.0	...
2195070	  775.3	  610.3	 5000.0	...
2195071	  775.2	  610.3	 5000.0	...
2195072	  775.2	  610.5	 5000.0	...
2195073	  775.2	  610.6	 5002.0	...
2195074	  775.2	  610.4	 5004.0	...
2195075	  775.3	  610.4	 5005.0	...
2195076	  775.3	  610.4	 5004.0	...
2195077	  775.5	  610.4	 5003.0	...
2195078	  776.0	  610.4	 5004.0	...
2195079	  776.4	  610.4	 5005.0	...
2195080	  776.8	  610.4	 5007.0	...
2195081	  776.9	  610.7	 5008.0	...
2195082	  776.6	  610.9	 5009.0	...
2195083	  776.2	  611.2	 5010.0	...
2195084	  775.9	  611.5	 5012.0	...
2195085	  775.9	  611.7	 5011.0	...
2195086	  775.9	  611.9	 5011.0	...
2195087	  775.9	  611.6	 5010.0	...
2195088	  776.0	  611.1	 5009.0	...
2195089	  776.1	  610.8	 5008.0	...
2195090	  776.3	  610.9	 5006.0	...
2195091	  776.3	  611.0	 5005.0	...
2195092	  776.2	  611.0	 5005.0	...
2195093	  776.3	  611.1	 5004.0	...
2195094	  776.4	  611.3	 5005.0	...
2195095	  776.5	  611.4	 5006.0	...
2195096	  776.6	  611.8	 5006.0	...
2195097	  776.9	  611.9	 5006.0	...
2195098	  777.2	  612.1	 5008.0	...
2195099	  777.5	  611.9	 5012.0	...
2195100	  777.5	  611.9	 5015.0	...
2195101	  777.6	  611.8	 5018.0	...
2195102	  777.9	  611.7	 5018.0	...
2195103	  778.2	  611.6	 5019.0	...
2195104	  778.5	  611.6	 5018.0	...
2195105	  778.6	  611.7	 5014.0	...
2195106	  778.6	  612.0	 5010.0	...
2195107	  778.8	  612.3	 5007.0	...
2195108	  778.8	  612.2	 5011.0	...
2195109	  778.7	  612.1	 5016.0	...
2195110	  778.6	  611.9	 5020.0	...
2195111	  778.6	  611.9	 5020.0	...
2195112	  778.8	  611.8	 5018.0	...
2195113	  778.9	  611.8	 5016.0	...
2195114	  778.9	  611.9	 5015.0	...
2195115	  778.8	  612.3	 5016.0	...
2195116	  778.8	  612.5	 5016.0	...
2195117	  779.0	  612.8	 5019.0	...
2195118	  779.2	  612.7	 5021.0	...
2195119	  779.4	  612.2	 5022.0	...
2195120	  779.4	  611.7	 5021.0	...
2195121	  779.4	  611.6	 5019.0	...
2195122	  779.4	  611.9	 5019.0	...
2195123	  779.4	  612.2	 5019.0	...
2195124	  779.4	  612.1	 5020.0	...
2195125	  779.3	  611.8	 5021.0	...
2195126	  779.3	  611.6	 5021.0	...
2195127	  779.1	  611.6	 5020.0	...
2195128	  779.1	  611.5	 5022.0	...
2195129	  779.1	  611.4	 5027.0	...
2195130	  779.2	  611.3	 5033.0	...
2195131	  779.3	  611.6	 5032.0	...
2195132	  779.4	  612.3	 5029.0	...
2195133	  779.4	  613.1	 5027.0	...
2195134	  779.2	  613.0	 5029.0	...
2195135	  778.9	  612.7	 5031.0	...
2195136	  778.8	  612.8	 5030.0	...
2195137	  778.6	  613.2	 5030.0	...
2195138	  778.6	  613.6	 5031.0	...
2195139	  778.8	  613.6	 5032.0	...
2195140	  779.0	  613.5	 5034.0	...
2195141	  779.1	  613.3	 5034.0	...
2195142	  779.0	  613.3	 5033.0	...
2195143	  779.1	  613.2	 5035.0	...
2195144	  779.2	  613.0	 5039.0	...
2195145	  779.4	  612.7	 5043.0	...
2195146	  779.4	  612.5	 5041.0	...
2195147	  779.5	  612.5	 5037.0	...
2195148	  779.6	  612.2	 5033.0	...
2195149	  779.7	  612.0	 5033.0	...
2195150	  779.6	  611.9	 5034.0	...
2195151	  779.6	  611.8	 5035.0	...
2195152	  779.7	  611.8	 5037.0	...
2195153	  779.5	  611.9	 5038.0	...
2195154	  779.5	  612.0	 5038.0	...
2195155	  779.4	  612.2	 5039.0	...
2195156	  779.5	  612.0	 5040.0	...
2195157	  779.5	  611.7	 5042.0	...
2195158	  779.3	  611.8	 5044.0	...
2195159	  779.3	  612.2	 5046.0	...
2195160	  779.2	  612.6	 5047.0	...
2195161	  779.3	  612.6	 5048.0	...
2195162	  779.3	  612.6	 5047.0	...
2195163	  779.4	  612.6	 5044.0	...
2195164	  779.5	  612.5	 5041.0	...
2195165	  779.6	  612.4	 5040.0	...
2195166	  779.7	  612.2	 5043.0	...
2195167	  779.8	  612.1	 5047.0	...
2195168	  779.8	  611.4	 5051.0	...
2195169	  779.9	  610.6	 5051.0	...
2195170	  779.9	  609.9	 5049.0	...
2195171	  780.0	  609.9	 5047.0	...
2195172	  780.0	  609.8	 5047.0	...
2195173	  779.8	  609.7	 5048.0	...
2195174	  779.6	  609.9	 5049.0	...
2195175	  779.5	  610.2	 5048.0	...
2195176	  779.5	  610.4	 5045.0	...
2195177	  779.6	  610.3	 5043.0	...
2195178	  779.7	  610.1	 5041.0	...
2195179	  779.7	  610.1	 5040.0	...
2195180	  779.7	  609.8	 5042.0	...
2195181	  779.6	  609.5	 5045.0	...
2195182	  779.5	  609.3	 5048.0	...
2195183	  779.6	  609.7	 5050.0	...
2195184	  779.7	  610.2	 5052.0	...
2195185	  779.9	  610.5	 5053.0	...
2195186	  780.1	  610.4	 5052.0	...
2195187	  780.3	  610.3	 5052.0	...
2195188	  780.5	  610.1	 5055.0	...
2195189	  780.7	  609.7	 5058.0	...
2195190	  781.0	  609.4	 5061.0	...
2195191	  781.1	  609.2	 5062.0	...
2195192	  781.3	  609.2	 5063.0	...
2195193	  781.5	  609.2	 5065.0	...
2195194	  781.6	  609.2	 5067.0	...
2195195	  781.5	  609.2	 5067.0	...
2195196	  781.3	  609.0	 5065.0	...
2195197	  781.1	  608.8	 5063.0	...
2195198	  781.1	  608.7	 5062.0	...
2195199	  781.1	  608.8	 5062.0	...
2195200	  781.2	  608.9	 5064.0	...
2195201	  781.5	  609.0	 5065.0	...
2195202	  781.6	  609.1	 5065.0	...
2195203	  781.5	  609.3	 5068.0	...
2195204	  781.8	  609.3	 5071.0	...
2195205	  782.2	  609.2	 5074.0	...
2195206	  782.6	  609.1	 5074.0	...
2195207	  782.4	  609.2	 5074.0	...
2195208	  782.1	  609.3	 5073.0	...
2195209	  782.0	  609.3	 5073.0	...
2195210	  782.0	  609.3	 5075.0	...
2195211	  782.1	  609.5	 5078.0	...
2195212	  782.1	  609.8	 5080.0	...
2195213	  782.1	  610.1	 5082.0	...
2195214	  782.0	  610.3	 5083.0	...
2195215	  782.0	  610.4	 5083.0	...
2195216	  781.9	  610.5	 5083.0	...
2195217	  781.9	  610.5	 5083.0	...
2195218	  781.8	  610.3	 5083.0	...
2195219	  781.8	  610.1	 5082.0	...
2195220	  781.7	  609.9	 5082.0	...
2195221	  781.6	  609.9	 5081.0	...
2195222	  781.4	  610.0	 5081.0	...
2195223	  781.2	  609.9	 5080.0	...
2195224	  781.6	  609.7	 5081.0	...
2195225	  782.1	  609.4	 5082.0	...
2195226	  782.4	  609.5	 5083.0	...
2195227	  782.2	  609.6	 5083.0	...
2195228	  782.0	  609.7	 5083.0	...
2195229	  782.2	  609.7	 5083.0	...
2195230	  782.4	  609.7	 5084.0	...
2195231	  782.3	  609.7	 5085.0	...
2195232	  782.1	  609.7	 5085.0	...
2195233	  781.9	  609.7	 5085.0	...
2195234	  782.1	  609.7	 5085.0	...
2195235	  782.3	  609.8	 5085.0	...
2195236	  782.4	  609.8	 5085.0	...
2195237	  782.4	  609.8	 5086.0	...
2195238	  782.4	  609.7	 5086.0	...
2195239	  782.4	  609.6	 5086.0	...
2195240	  782.3	  609.5	 5086.0	...
2195241	  782.4	  609.6	 5087.0	...
2195242	  782.6	  609.6	 5087.0	...
MSG	2195243 0000 _ Number Off
2195243	  782.3	  609.7	 5087.0	...
2195244	  781.9	  609.8	 5087.0	...
2195245	  781.5	  609.8	 5086.0	...
2195246	  781.9	  609.7	 5086.0	...
2195247	  782.3	  609.6	 5085.0	...
2195248	  782.7	  609.4	 5084.0	...
2195249	  782.5	  609.2	 5084.0	...
2195250	  782.4	  609.1	 5086.0	...
2195251	  782.5	  609.3	 5088.0	...
2195252	  782.1	  609.5	 5089.0	...
2195253	  781.7	  609.4	 5089.0	...
2195254	  781.0	  609.4	 5089.0	...
2195255	  780.1	  609.3	 5089.0	...
2195256	  778.7	  609.6	 5089.0	...
2195257	  776.8	  609.9	 5091.0	...
2195258	  774.4	  609.7	 5094.0	...
2195259	  772.1	  609.6	 5097.0	...
2195260	  770.4	  609.2	 5096.0	...
2195261	  769.2	  608.9	 5096.0	...
2195262	  768.4	  608.5	 5095.0	...
2195263	  767.9	  607.7	 5097.0	...
2195264	  768.0	  607.1	 5099.0	...
2195265	  768.5	  606.5	 5100.0	...
2195266	  769.1	  606.3	 5100.0	...
2195267	  769.5	  605.9	 5100.0	...
2195268	  770.4	  605.4	 5101.0	...
2195269	  771.4	  605.0	 5101.0	...
2195270	  772.4	  604.7	 5102.0	...
2195271	  772.7	  604.5	 5103.0	...
2195272	  772.6	  604.5	 5103.0	...
2195273	  772.4	  604.6	 5103.0	...
2195274	  772.5	  604.7	 5103.0	...
2195275	  772.7	  604.6	 5103.0	...
2195276	  772.9	  604.3	 5104.0	...
2195277	  773.0	  604.1	 5105.0	...
2195278	  773.1	  604.0	 5106.0	...
2195279	  773.3	  604.0	 5106.0	...
2195280	  773.6	  604.1	 5105.0	...
2195281	  773.8	  603.9	 5104.0	...
2195282	  774.1	  603.8	 5106.0	...
2195283	  774.1	  603.6	 5110.0	...
2195284	  774.2	  603.4	 5113.0	...
2195285	  774.2	  603.2	 5113.0	...
2195286	  773.9	  603.2	 5113.0	...
2195287	  773.5	  603.2	 5114.0	...
2195288	  773.2	  603.3	 5115.0	...
2195289	  773.4	  603.3	 5117.0	...
2195290	  773.8	  603.4	 5118.0	...
2195291	  774.3	  603.4	 5119.0	...
2195292	  774.5	  603.5	 5121.0	...
2195293	  774.5	  603.5	 5124.0	...
2195294	  774.1	  603.7	 5128.0	...
2195295	  773.7	  603.8	 5129.0	...
2195296	  773.5	  603.8	 5130.0	...
2195297	  773.5	  603.8	 5130.0	...
2195298	  773.6	  603.8	 5129.0	...
2195299	  773.7	  603.8	 5128.0	...
2195300	  773.9	  604.0	 5128.0	...
2195301	  774.2	  604.1	 5129.0	...
2195302	  774.3	  604.1	 5129.0	...
2195303	  774.5	  603.9	 5130.0	...
2195304	  774.6	  603.7	 5132.0	...
2195305	  774.6	  603.6	 5134.0	...
2195306	  774.7	  603.7	 5135.0	...
2195307	  774.7	  603.8	 5135.0	...
2195308	  774.7	  603.9	 5135.0	...
2195309	  774.8	  604.0	 5135.0	...
2195310	  774.7	  604.1	 5134.0	...
2195311	  774.6	  604.1	 5133.0	...
2195312	  774.5	  604.0	 5134.0	...
2195313	  774.7	  603.8	 5138.0	...
2195314	  775.0	  603.8	 5142.0	...
2195315	  775.3	  604.1	 5144.0	...
2195316	  775.4	  604.4	 5143.0	...
2195317	  775.4	  604.6	 5144.0	...
2195318	  775.6	  604.5	 5144.0	...
2195319	  775.8	  604.5	 5145.0	...
2195320	  776.0	  604.5	 5146.0	...
2195321	  776.2	  605.0	 5147.0	...
2195322	  776.5	  605.4	 5148.0	...
2195323	  776.8	  605.6	 5149.0	...
2195324	  777.0	  605.0	 5149.0	...
2195325	  777.0	  604.5	 5149.0	...
2195326	  776.8	  604.4	 5147.0	...
2195327	  776.6	  605.0	 5144.0	...
2195328	  776.3	  605.6	 5141.0	...
2195329	  776.4	  606.0	 5141.0	...
2195330	  776.3	  606.1	 5142.0	...
2195331	  776.3	  606.1	 5144.0	...
2195332	  776.7	  605.8	 5146.0	...
2195333	  777.1	  605.5	 5149.0	...
2195334	  777.5	  605.1	 5151.0	...
2195335	  777.5	  605.1	 5153.0	...
2195336	  777.4	  605.1	 5153.0	...
2195337	  777.4	  605.2	 5152.0	...
2195338	  777.4	  605.2	 5152.0	...
2195339	  777.5	  605.1	 5152.0	...
2195340	  777.5	  605.1	 5154.0	...
2195341	  777.5	  605.2	 5155.0	...
2195342	  777.4	  605.6	 5155.0	...
2195343	  777.3	  606.0	 5155.0	...
2195344	  777.4	  606.6	 5154.0	...
2195345	  777.5	  607.0	 5155.0	...
2195346	  777.7	  607.2	 5156.0	...
2195347	  777.8	  607.4	 5156.0	...
2195348	  777.6	  607.5	 5157.0	...
2195349	  777.3	  607.5	 5160.0	...
2195350	  777.3	  607.2	 5162.0	...
2195351	  777.6	  607.0	 5163.0	...
2195352	  778.0	  606.9	 5161.0	...
2195353	  778.1	  606.9	 5159.0	...
2195354	  778.0	  606.9	 5157.0	...
2195355	  777.9	  607.3	 5156.0	...
2195356	  778.0	  607.8	 5157.0	...
2195357	  778.2	  608.3	 5160.0	...
2195358	  778.4	  608.4	 5163.0	...
2195359	  778.5	  608.4	 5160.0	...
2195360	  778.5	  608.5	 5157.0	...
2195361	  778.6	  608.3	 5154.0	...
2195362	  778.7	  608.1	 5153.0	...
2195363	  778.7	  607.9	 5154.0	...
2195364	  778.7	  607.9	 5158.0	...
2195365	  778.6	  608.5	 5160.0	...
2195366	  778.5	  609.0	 5162.0	...
2195367	  778.4	  609.6	 5162.0	...
2195368	  778.3	  609.6	 5163.0	...
2195369	  778.2	  609.7	 5163.0	...
2195370	  778.5	  609.6	 5161.0	...
2195371	  778.8	  609.6	 5161.0	...
2195372	  779.1	  609.7	 5161.0	...
2195373	  779.2	  609.8	 5162.0	...
2195374	  779.2	  609.6	 5167.0	...
2195375	  779.4	  609.1	 5170.0	...
2195376	  779.6	  608.5	 5173.0	...
2195377	  779.9	  608.3	 5172.0	...
2195378	  780.1	  608.3	 5171.0	...
2195379	  780.3	  608.4	 5171.0	...
2195380	  780.0	  608.8	 5172.0	...
2195381	  779.6	  609.2	 5169.0	...
2195382	  779.4	  609.5	 5166.0	...
2195383	  779.6	  609.6	 5164.0	...
2195384	  780.2	  609.6	 5165.0	...
2195385	  780.4	  609.7	 5165.0	...
2195386	  780.7	  609.8	 5163.0	...
2195387	  780.7	  610.0	 5160.0	...
2195388	  780.6	  610.1	 5159.0	...
2195389	  780.4	  610.2	 5159.0	...
2195390	  780.2	  610.6	 5159.0	...
2195391	  780.3	  611.1	 5160.0	...
2195392	  780.6	  611.9	 5160.0	...
2195393	  780.5	  612.4	 5160.0	...
2195394	  780.2	  612.6	 5162.0	...
2195395	  780.1	  612.0	 5165.0	...
2195396	  780.5	  611.3	 5168.0	...
2195397	  780.9	  610.8	 5170.0	...
2195398	  781.0	  610.7	 5174.0	...
2195399	  781.1	  610.6	 5177.0	...
2195400	  780.9	  610.7	 5175.0	...
2195401	  780.8	  610.9	 5170.0	...
2195402	  780.7	  611.1	 5164.0	...
2195403	  780.9	  611.2	 5164.0	...
2195404	  781.0	  611.2	 5166.0	...
2195405	  781.1	  611.2	 5167.0	...
2195406	  781.1	  611.2	 5167.0	...
2195407	  781.1	  611.2	 5167.0	...
2195408	  781.1	  611.3	 5167.0	...
2195409	  781.1	  611.6	 5167.0	...
2195410	  781.1	  611.9	 5166.0	...
2195411	  781.0	  612.0	 5167.0	...
2195412	  781.0	  611.9	 5168.0	...
2195413	  781.0	  611.8	 5168.0	...
2195414	  781.0	  611.9	 5169.0	...
2195415	  781.0	  612.1	 5168.0	...
2195416	  781.1	  612.4	 5168.0	...
2195417	  781.1	  612.6	 5166.0	...
2195418	  781.2	  612.7	 5165.0	...
2195419	  781.3	  612.5	 5165.0	...
2195420	  781.2	  612.2	 5165.0	...
2195421	  781.4	  611.8	 5168.0	...
2195422	  781.7	  611.8	 5170.0	...
2195423	  782.1	  611.8	 5172.0	...
2195424	  782.0	  611.9	 5171.0	...
2195425	  781.7	  612.0	 5170.0	...
2195426	  781.4	  612.0	 5169.0	...
2195427	  781.4	  612.1	 5169.0	...
2195428	  781.4	  612.2	 5169.0	...
2195429	  781.5	  612.5	 5168.0	...
2195430	  781.6	  612.8	 5169.0	...
2195431	  781.7	  612.8	 5171.0	...
2195432	  781.9	  612.5	 5173.0	...
2195433	  782.0	  612.2	 5175.0	...
2195434	  782.2	  612.3	 5177.0	...
2195435	  782.3	  612.3	 5177.0	...
2195436	  782.3	  612.4	 5174.0	...
2195437	  782.3	  612.4	 5171.0	...
2195438	  782.3	  612.4	 5171.0	...
2195439	  782.2	  612.4	 5171.0	...
2195440	  782.0	  612.5	 5172.0	...
2195441	  781.8	  612.6	 5171.0	...
2195442	  781.7	  612.9	 5169.0	...
2195443	  781.9	  613.4	 5170.0	...
MSG	2195444 0000 _ Number On
2195444	  782.1	  613.8	 5172.0	...
2195445	  782.1	  613.6	 5173.0	...
2195446	  781.9	  612.8	 5173.0	...
2195447	  782.3	  612.0	 5176.0	...
2195448	  782.7	  611.7	 5178.0	...
2195449	  782.7	  612.3	 5180.0	...
2195450	  782.2	  613.0	 5180.0	...
2195451	  781.8	  613.7	 5179.0	...
2195452	  782.0	  613.7	 5177.0	...
2195453	  782.2	  613.7	 5174.0	...
2195454	  782.2	  613.6	 5171.0	...
2195455	  782.5	  613.6	 5172.0	...
2195456	  782.8	  613.4	 5175.0	...
2195457	  783.0	  613.3	 5178.0	...
2195458	  782.9	  613.2	 5181.0	...
2195459	  782.9	  613.3	 5178.0	...
2195460	  782.9	  613.3	 5175.0	...
2195461	  782.9	  613.0	 5172.0	...
2195462	  782.9	  612.7	 5173.0	...
2195463	  783.0	  612.4	 5173.0	...
2195464	  783.2	  612.6	 5173.0	...
2195465	  783.3	  613.1	 5173.0	...
2195466	  783.3	  613.6	 5173.0	...
2195467	  783.3	  613.9	 5173.0	...
2195468	  783.1	  613.8	 5175.0	...
2195469	  782.9	  613.7	 5176.0	...
2195470	  782.8	  613.7	 5179.0	...
2195471	  782.9	  613.7	 5182.0	...
2195472	  782.9	  613.6	 5182.0	...
2195473	  782.9	  613.6	 5180.0	...
2195474	  782.7	  613.7	 5180.0	...
2195475	  782.3	  613.8	 5182.0	...
2195476	  781.9	  613.9	 5185.0	...
2195477	  782.0	  614.0	 5185.0	...
2195478	  782.4	  613.9	 5183.0	...
2195479	  782.7	  613.9	 5179.0	...
2195480	  782.9	  614.2	 5175.0	...
2195481	  782.9	  614.5	 5174.0	...
2195482	  783.1	  614.5	 5174.0	...
2195483	  783.3	  614.0	 5176.0	...
2195484	  783.5	  613.5	 5179.0	...
2195485	  783.5	  613.5	 5180.0	...
2195486	  783.3	  613.6	 5181.0	...
2195487	  783.2	  613.7	 5181.0	...
2195488	  783.0	  613.8	 5180.0	...
2195489	  783.1	  613.9	 5177.0	...
2195490	  783.1	  614.1	 5174.0	...
2195491	  783.1	  614.2	 5172.0	...
2195492	  783.1	  614.3	 5172.0	...
2195493	  783.2	  614.3	 5173.0	...
2195494	  783.3	  614.4	 5173.0	...
2195495	  783.3	  614.4	 5174.0	...
2195496	  783.3	  614.4	 5175.0	...
2195497	  783.4	  614.4	 5177.0	...
2195498	  783.6	  614.2	 5177.0	...
2195499	  783.9	  614.0	 5174.0	...
2195500	  784.1	  613.9	 5172.0	...
2195501	  784.3	  614.1	 5173.0	...
2195502	  784.3	  614.2	 5173.0	...
2195503	  784.3	  614.1	 5173.0	...
2195504	  784.3	  614.1	 5172.0	...
2195505	  784.3	  614.2	 5171.0	...
2195506	  784.3	  614.4	 5171.0	...
2195507	  784.0	  614.6	 5172.0	...
2195508	  783.6	  614.7	 5172.0	...
2195509	  783.3	  614.5	 5172.0	...
2195510	  783.4	  614.3	 5174.0	...
2195511	  783.6	  614.0	 5175.0	...
2195512	  783.9	  614.1	 5173.0	...
2195513	  784.2	  614.3	 5169.0	...
2195514	  784.7	  614.3	 5167.0	...
2195515	  784.9	  614.3	 5169.0	...
2195516	  785.2	  614.1	 5171.0	...
2195517	  785.1	  613.9	 5170.0	...
2195518	  785.1	  613.6	 5169.0	...
2195519	  785.0	  614.0	 5165.0	...
2195520	  785.0	  614.5	 5162.0	...
2195521	  785.0	  614.7	 5163.0	...
2195522	  784.6	  614.4	 5164.0	...
2195523	  784.3	  614.4	 5164.0	...
2195524	  784.1	  614.7	 5164.0	...
2195525	  784.1	  614.8	 5164.0	...
2195526	  784.2	  614.6	 5164.0	...
2195527	  784.4	  614.4	 5164.0	...
2195528	  784.7	  614.2	 5161.0	...
2195529	  784.7	  614.1	 5158.0	...
2195530	  784.6	  614.5	 5156.0	...
2195531	  784.4	  615.0	 5157.0	...
2195532	  784.6	  615.3	 5159.0	...
2195533	  784.9	  615.2	 5161.0	...
2195534	  785.2	  614.9	 5164.0	...
2195535	  785.0	  614.9	 5165.0	...
2195536	  784.9	  614.9	 5162.0	...
2195537	  785.0	  615.1	 5157.0	...
2195538	  785.1	  615.4	 5151.0	...
2195539	  785.0	  615.7	 5150.0	...
2195540	  785.0	  615.8	 5149.0	...
2195541	  785.0	  615.8	 5149.0	...
2195542	  785.0	  615.7	 5149.0	...
2195543	  785.0	  615.7	 5148.0	...
2195544	  784.9	  615.7	 5147.0	...
2195545	  784.9	  615.5	 5146.0	...
2195546	  784.8	  615.3	 5146.0	...
2195547	  784.8	  615.8	 5146.0	...
2195548	  784.8	  616.4	 5146.0	...
2195549	  784.9	  617.1	 5146.0	...
2195550	  784.9	  617.1	 5145.0	...
2195551	  784.8	  617.1	 5144.0	...
2195552	  784.8	  617.1	 5143.0	...
2195553	  784.8	  617.0	 5144.0	...
2195554	  785.0	  616.8	 5144.0	...
2195555	  785.2	  616.6	 5145.0	...
2195556	  785.5	  616.5	 5146.0	...
2195557	  785.5	  616.2	 5146.0	...
2195558	  785.6	  616.0	 5146.0	...
2195559	  785.6	  615.6	 5146.0	...
2195560	  785.6	  615.5	 5145.0	...
2195561	  785.7	  615.5	 5145.0	...
2195562	  785.8	  615.7	 5145.0	...
2195563	  785.8	  615.9	 5144.0	...
2195564	  785.7	  615.7	 5144.0	...
2195565	  785.6	  615.4	 5144.0	...
2195566	  785.7	  615.1	 5143.0	...
2195567	  785.8	  615.6	 5141.0	...
2195568	  785.9	  615.9	 5138.0	...
2195569	  786.0	  616.2	 5135.0	...
2195570	  785.9	  616.0	 5134.0	...
2195571	  785.9	  616.0	 5134.0	...
2195572	  785.9	  615.9	 5132.0	...
2195573	  785.9	  615.9	 5131.0	...
2195574	  785.8	  615.9	 5130.0	...
2195575	  785.7	  616.0	 5130.0	...
2195576	  785.7	  616.1	 5129.0	...
2195577	  785.8	  616.2	 5126.0	...
2195578	  785.9	  615.9	 5123.0	...
2195579	  785.9	  615.7	 5123.0	...
2195580	  785.8	  616.0	 5122.0	...
2195581	  785.6	  616.5	 5119.0	...
2195582	  785.5	  616.9	 5118.0	...
2195583	  785.5	  616.9	 5116.0	...
2195584	  785.7	  616.8	 5116.0	...
2195585	  786.0	  616.7	 5117.0	...
2195586	  786.3	  617.0	 5117.0	...
2195587	  786.5	  617.2	 5118.0	...
2195588	  786.2	  617.5	 5116.0	...
2195589	  785.7	  617.6	 5115.0	...
2195590	  785.2	  617.6	 5114.0	...
2195591	  785.2	  617.5	 5115.0	...
2195592	  785.5	  617.2	 5112.0	...
2195593	  785.8	  616.9	 5109.0	...
2195594	  786.2	  616.5	 5107.0	...
2195595	  786.2	  616.4	 5108.0	...
2195596	  786.3	  616.4	 5109.0	...
2195597	  786.3	  616.5	 5109.0	...
2195598	  786.4	  616.6	 5108.0	...
2195599	  786.4	  616.7	 5106.0	...
2195600	  786.5	  617.1	 5105.0	...
2195601	  786.0	  617.4	 5105.0	...
2195602	  785.6	  617.7	 5105.0	...
2195603	  785.2	  617.7	 5106.0	...
2195604	  785.3	  617.7	 5106.0	...
2195605	  785.5	  617.7	 5105.0	...
2195606	  785.6	  617.7	 5104.0	...
2195607	  785.5	  617.4	 5104.0	...
2195608	  785.8	  617.1	 5105.0	...
2195609	  786.0	  616.9	 5106.0	...
2195610	  786.2	  616.9	 5107.0	...
2195611	  786.0	  617.2	 5104.0	...
2195612	  785.7	  617.6	 5102.0	...
2195613	  785.5	  617.9	 5098.0	...
2195614	  785.1	  618.0	 5097.0	...
2195615	  785.0	  618.0	 5096.0	...
2195616	  785.3	  618.0	 5095.0	...
2195617	  785.6	  617.9	 5092.0	...
2195618	  786.0	  617.8	 5090.0	...
2195619	  786.1	  617.9	 5088.0	...
2195620	  786.2	  617.9	 5089.0	...
2195621	  786.2	  617.9	 5091.0	...
2195622	  786.1	  618.0	 5093.0	...
2195623	  786.1	  618.0	 5094.0	...
2195624	  786.2	  618.0	 5094.0	...
2195625	  786.2	  618.0	 5092.0	...
2195626	  786.2	  618.0	 5091.0	...
2195627	  786.1	  617.8	 5092.0	...
2195628	  785.9	  617.5	 5093.0	...
2195629	  785.8	  617.2	 5092.0	...
2195630	  785.8	  617.1	 5090.0	...
2195631	  785.9	  617.2	 5088.0	...
2195632	  785.9	  617.7	 5088.0	...
2195633	  785.7	  618.1	 5086.0	...
2195634	  785.5	  618.4	 5083.0	...
2195635	  785.1	  618.4	 5080.0	...
2195636	  784.9	  618.5	 5078.0	...
2195637	  784.6	  618.5	 5076.0	...
2195638	  785.1	  618.5	 5075.0	...
2195639	  785.6	  618.4	 5073.0	...
2195640	  786.1	  618.4	 5074.0	...
2195641	  786.3	  618.5	 5076.0	...
2195642	  786.4	  618.7	 5077.0	...
2195643	  786.2	  618.9	 5079.0	...
2195644	  785.9	  619.1	 5078.0	...
2195645	  785.6	  619.2	 5077.0	...
2195646	  785.3	  619.2	 5075.0	...
2195647	  785.2	  619.4	 5073.0	...
2195648	  785.3	  619.7	 5070.0	...
2195649	  785.4	  619.9	 5068.0	...
2195650	  785.5	  619.8	 5065.0	...
2195651	  785.4	  619.8	 5062.0	...
2195652	  785.4	  619.8	 5058.0	...
2195653	  785.4	  619.8	 5057.0	...
2195654	  785.4	  619.5	 5059.0	...
2195655	  785.4	  619.1	 5063.0	...
2195656	  785.4	  618.8	 5067.0	...
2195657	  785.5	  618.6	 5068.0	...
2195658	  785.6	  618.3	 5068.0	...
2195659	  785.7	  618.1	 5068.0	...
2195660	  785.6	  618.3	 5066.0	...
2195661	  785.6	  618.7	 5065.0	...
2195662	  785.6	  618.9	 5065.0	...
2195663	  785.4	  618.9	 5067.0	...
2195664	  785.2	  618.9	 5065.0	...
2195665	  785.3	  619.2	 5064.0	...
2195666	  785.5	  619.3	 5062.0	...
2195667	  785.5	  619.3	 5061.0	...
2195668	  785.5	  619.4	 5058.0	...
2195669	  785.4	  619.5	 5056.0	...
2195670	  785.5	  619.5	 5056.0	...
2195671	  785.4	  619.5	 5056.0	...
2195672	  785.3	  619.5	 5055.0	...
2195673	  785.5	  619.5	 5055.0	...
2195674	  785.7	  619.4	 5054.0	...
2195675	  786.0	  619.4	 5052.0	...
2195676	  785.9	  619.2	 5049.0	...
2195677	  785.9	  619.1	 5047.0	...
2195678	  786.0	  618.8	 5045.0	...
2195679	  786.0	  618.7	 5045.0	...
2195680	  786.0	  618.7	 5045.0	...
2195681	  785.9	  618.7	 5045.0	...
2195682	  785.9	  618.6	 5044.0	...
2195683	  785.9	  618.6	 5042.0	...
2195684	  785.8	  618.5	 5040.0	...
2195685	  785.7	  618.4	 5040.0	...
2195686	  785.5	  618.5	 5040.0	...
2195687	  785.4	  618.8	 5038.0	...
2195688	  785.3	  619.2	 5035.0	...
2195689	  785.2	  619.6	 5035.0	...
2195690	  785.1	  619.8	 5038.0	...
2195691	  785.0	  619.7	 5041.0	...
2195692	  784.9	  619.5	 5042.0	...
2195693	  785.0	  619.4	 5039.0	...
2195694	  785.1	  619.5	 5036.0	...
2195695	  785.2	  619.8	 5032.0	...
2195696	  785.3	  620.1	 5031.0	...
2195697	  785.3	  620.3	 5030.0	...
2195698	  785.2	  620.3	 5030.0	...
2195699	  785.2	  620.3	 5030.0	...
2195700	  785.1	  620.4	 5031.0	...
2195701	  785.1	  620.5	 5031.0	...
2195702	  785.2	  620.6	 5031.0	...
2195703	  785.3	  620.8	 5031.0	...
2195704	  785.3	  620.7	 5030.0	...
2195705	  785.3	  620.7	 5029.0	...
2195706	  785.2	  620.8	 5027.0	...
2195707	  785.0	  621.2	 5027.0	...
2195708	  785.0	  621.6	 5027.0	...
2195709	  784.9	  621.9	 5027.0	...
2195710	  784.9	  621.8	 5024.0	...
2195711	  784.9	  621.5	 5022.0	...
2195712	  784.9	  621.2	 5021.0	...
2195713	  784.8	  620.9	 5023.0	...
2195714	  784.9	  620.8	 5025.0	...
2195715	  785.0	  621.1	 5025.0	...
2195716	  785.1	  621.2	 5026.0	...
2195717	  785.2	  621.4	 5026.0	...
2195718	  785.2	  621.4	 5027.0	...
2195719	  785.2	  621.4	 5028.0	...
2195720	  785.2	  621.5	 5028.0	...
2195721	  785.2	  621.5	 5029.0	...
2195722	  785.1	  621.4	 5029.0	...
2195723	  785.2	  621.4	 5028.0	...
2195724	  785.4	  621.4	 5027.0	...
2195725	  785.6	  621.4	 5028.0	...
2195726	  786.0	  621.4	 5029.0	...
2195727	  786.4	  621.5	 5025.0	...
2195728	  786.4	  621.7	 5020.0	...
2195729	  786.1	  621.9	 5015.0	...
2195730	  785.7	  622.1	 5017.0	...
2195731	  785.7	  622.3	 5019.0	...
2195732	  785.7	  622.4	 5021.0	...
2195733	  785.7	  622.5	 5018.0	...
2195734	  785.6	  622.7	 5015.0	...
2195735	  785.7	  622.8	 5013.0	...
2195736	  786.0	  623.2	 5013.0	...
2195737	  786.3	  623.4	 5014.0	...
2195738	  786.2	  623.7	 5013.0	...
2195739	  786.0	  623.7	 5012.0	...
2195740	  785.8	  623.8	 5012.0	...
2195741	  785.7	  624.0	 5013.0	...
2195742	  785.8	  624.4	 5013.0	...
2195743	  785.7	  624.7	 5012.0	...
2195744	  785.7	  625.1	 5011.0	...
2195745	  785.6	  625.2	 5011.0	...
2195746	  785.7	  625.2	 5011.0	...
2195747	  786.0	  625.3	 5010.0	...
2195748	  786.2	  625.3	 5009.0	...
2195749	  786.3	  625.3	 5008.0	...
2195750	  786.3	  625.5	 5005.0	...
2195751	  786.1	  625.7	 5003.0	...
2195752	  785.8	  625.5	 5002.0	...
2195753	  785.5	  625.1	 5002.0	...
2195754	  785.5	  624.8	 5001.0	...
MSG	2195755 0000 _ Number Off
2195755	  785.5	  625.2	 5000.0	...
2195756	  785.6	  625.7	 5000.0	...
2195757	  785.6	  626.2	 5000.0	...
2195758	  785.6	  626.2	 5001.0	...
2195759	  785.6	  626.3	 5002.0	...
2195760	  785.5	  626.4	 5000.0	...
2195761	  785.5	  626.4	 4997.0	...
2195762	  785.7	  626.4	 4995.0	...
2195763	  785.9	  626.3	 4996.0	...
2195764	  785.8	  626.3	 4998.0	...
2195765	  785.6	  626.2	 4998.0	...
2195766	  785.3	  626.1	 4996.0	...
2195767	  785.3	  626.0	 4994.0	...
2195768	  785.4	  626.0	 4991.0	...
2195769	  785.5	  626.1	 4990.0	...
2195770	  785.5	  626.6	 4988.0	...
2195771	  785.5	  627.1	 4986.0	...
2195772	  785.3	  627.2	 4985.0	...
2195773	  785.0	  626.8	 4985.0	...
2195774	  785.3	  626.2	 4985.0	...
2195775	  785.8	  626.0	 4985.0	...
2195776	  786.3	  625.9	 4985.0	...
2195777	  786.4	  625.9	 4984.0	...
2195778	  786.5	  626.0	 4984.0	...
2195779	  786.5	  626.0	 4984.0	...
2195780	  786.3	  625.9	 4985.0	...
2195781	  786.1	  625.8	 4988.0	...
2195782	  785.9	  625.6	 4992.0	...
2195783	  786.2	  625.9	 4995.0	...
2195784	  786.5	  626.1	 4995.0	...
2195785	  786.6	  626.4	 4992.0	...
2195786	  786.5	  626.3	 4990.0	...
2195787	  786.4	  626.4	 4987.0	...
2195788	  786.4	  626.6	 4987.0	...
2195789	  786.4	  626.7	 4989.0	...
2195790	  786.3	  626.6	 4991.0	...
2195791	  786.0	  626.4	 4992.0	...
2195792	  785.7	  626.2	 4988.0	...
2195793	  785.9	  625.8	 4984.0	...
2195794	  786.1	  625.5	 4983.0	...
2195795	  786.0	  625.1	 4985.0	...
2195796	  785.8	  625.0	 4988.0	...
2195797	  785.6	  624.9	 4988.0	...
2195798	  785.6	  624.8	 4989.0	...
2195799	  785.5	  624.9	 4989.0	...
2195800	  785.6	  625.0	 4988.0	...
2195801	  785.7	  625.2	 4988.0	...
2195802	  785.9	  625.7	 4988.0	...
2195803	  786.1	  626.1	 4987.0	...
2195804	  786.2	  626.5	 4987.0	...
2195805	  786.1	  626.6	 4986.0	...
2195806	  785.9	  626.8	 4984.0	...
2195807	  785.8	  626.9	 4982.0	...
2195808	  785.8	  627.1	 4984.0	...
2195809	  785.9	  627.2	 4987.0	...
2195810	  786.0	  627.2	 4990.0	...
2195811	  786.1	  627.2	 4989.0	...
2195812	  786.1	  627.6	 4988.0	...
2195813	  786.0	  628.1	 4987.0	...
2195814	  785.8	  628.4	 4987.0	...
2195815	  785.6	  628.3	 4987.0	...
2195816	  785.4	  628.2	 4986.0	...
2195817	  785.5	  628.4	 4986.0	...
2195818	  785.5	  628.5	 4986.0	...
2195819	  785.4	  628.8	 4986.0	...
2195820	  785.3	  628.7	 4984.0	...
2195821	  785.3	  628.7	 4982.0	...
2195822	  785.4	  628.6	 4983.0	...
2195823	  785.4	  628.7	 4986.0	...
2195824	  785.8	  628.9	 4988.0	...
2195825	  786.2	  629.3	 4987.0	...
2195826	  786.6	  629.7	 4986.0	...
2195827	  786.4	  630.2	 4984.0	...
2195828	  785.9	  630.3	 4984.0	...
2195829	  785.4	  630.4	 4984.0	...
2195830	  785.1	  630.4	 4984.0	...
2195831	  785.1	  630.3	 4984.0	...
2195832	  785.0	  630.3	 4986.0	...
2195833	  785.1	  630.1	 4989.0	...
2195834	  785.4	  630.0	 4992.0	...
2195835	  785.7	  629.9	 4993.0	...
2195836	  785.6	  630.1	 4993.0	...
2195837	  785.4	  630.3	 4993.0	...
2195838	  785.3	  630.3	 4993.0	...
2195839	  785.5	  630.2	 4994.0	...
2195840	  785.6	  630.0	 4995.0	...
2195841	  785.7	  630.4	 4996.0	...
2195842	  785.8	  630.7	 4996.0	...
2195843	  785.7	  631.1	 4996.0	...
2195844	  785.5	  631.5	 4996.0	...
2195845	  785.5	  632.0	 4996.0	...
2195846	  785.6	  632.5	 4996.0	...
2195847	  785.7	  632.6	 4995.0	...
2195848	  785.7	  632.3	 4994.0	...
2195849	  785.7	  631.8	 4994.0	...
2195850	  785.9	  631.1	 4995.0	...
2195851	  786.0	  631.0	 4995.0	...
2195852	  786.1	  630.8	 4995.0	...
2195853	  786.0	  630.7	 4996.0	...
2195854	  785.9	  630.6	 4996.0	...
2195855	  785.9	  630.6	 4996.0	...
2195856	  786.0	  631.0	 4996.0	...
2195857	  785.9	  631.3	 4997.0	...
2195858	  785.9	  631.7	 4995.0	...
2195859	  785.9	  631.9	 4993.0	...
2195860	  786.0	  632.1	 4992.0	...
2195861	  785.9	  632.3	 4993.0	...
2195862	  785.7	  632.2	 4996.0	...
2195863	  785.5	  632.1	 4999.0	...
2195864	  785.4	  631.9	 5000.0	...
2195865	  785.6	  631.9	 4999.0	...
2195866	  785.7	  632.1	 4997.0	...
2195867	  785.5	  632.3	 4996.0	...
2195868	  785.3	  632.4	 4995.0	...
2195869	  785.1	  632.0	 4995.0	...
2195870	  785.4	  631.4	 4994.0	...
2195871	  785.7	  630.9	 4996.0	...
2195872	  785.9	  631.0	 4999.0	...
2195873	  785.8	  631.0	 4999.0	...
2195874	  785.7	  631.0	 4997.0	...
2195875	  785.6	  630.9	 4995.0	...
2195876	  785.6	  630.7	 4995.0	...
2195877	  785.5	  631.0	 4996.0	...
2195878	  785.5	  631.5	 4996.0	...
2195879	  785.4	  632.1	 4997.0	...
2195880	  785.5	  632.3	 4998.0	...
2195881	  785.5	  632.0	 5000.0	...
2195882	  785.4	  631.6	 5001.0	...
2195883	  785.4	  631.2	 5003.0	...
2195884	  785.3	  631.1	 5004.0	...
2195885	  785.3	  631.0	 5004.0	...
2195886	  785.2	  631.0	 5003.0	...
2195887	  785.1	  631.0	 5003.0	...
2195888	  785.0	  631.1	 5003.0	...
2195889	  784.9	  631.1	 5002.0	...
2195890	  784.8	  631.1	 5001.0	...
2195891	  784.9	  631.5	 4999.0	...
2195892	  784.9	  632.0	 4999.0	...
2195893	  785.0	  632.6	 4999.0	...
2195894	  784.9	  632.7	 4999.0	...
2195895	  784.8	  632.7	 4999.0	...
2195896	  784.8	  632.6	 5001.0	...
2195897	  784.8	  632.4	 5002.0	...
2195898	  784.8	  632.2	 5002.0	...
2195899	  784.8	  632.0	 5002.0	...
2195900	  784.7	  632.1	 5001.0	...
2195901	  784.7	  632.2	 5001.0	...
2195902	  784.6	  632.4	 5001.0	...
2195903	  784.4	  632.5	 5001.0	...
2195904	  784.2	  632.3	 5001.0	...
2195905	  784.2	  632.2	 5000.0	...
2195906	  784.5	  632.0	 5003.0	...
2195907	  784.9	  632.1	 5006.0	...
2195908	  785.2	  631.9	 5008.0	...
2195909	  785.3	  631.7	 5006.0	...
2195910	  785.1	  631.6	 5005.0	...
2195911	  784.8	  631.6	 5008.0	...
2195912	  784.6	  631.6	 5012.0	...
2195913	  784.5	  631.5	 5014.0	...
2195914	  784.5	  631.5	 5013.0	...
2195915	  784.6	  631.4	 5012.0	...
2195916	  784.7	  631.2	 5011.0	...
2195917	  784.8	  631.1	 5010.0	...
2195918	  784.8	  630.8	 5009.0	...
2195919	  784.3	  630.5	 5008.0	...
2195920	  783.9	  630.3	 5008.0	...
2195921	  783.8	  630.3	 5007.0	...
2195922	  784.2	  630.5	 5008.0	...
2195923	  784.3	  630.8	 5010.0	...
2195924	  784.0	  631.1	 5012.0	...
2195925	  783.8	  631.3	 5013.0	...
2195926	  783.8	  631.4	 5014.0	...
2195927	  783.8	  631.5	 5016.0	...
2195928	  783.8	  631.0	 5017.0	...
2195929	  784.0	  630.4	 5016.0	...
2195930	  784.2	  629.7	 5013.0	...
2195931	  784.2	  629.6	 5011.0	...
2195932	  783.8	  629.6	 5012.0	...
2195933	  783.4	  629.6	 5015.0	...
2195934	  783.2	  629.6	 5018.0	...
2195935	  783.2	  629.5	 5020.0	...
2195936	  783.3	  629.4	 5019.0	...
2195937	  783.6	  629.3	 5019.0	...
2195938	  783.6	  629.3	 5017.0	...
2195939	  783.4	  629.2	 5016.0	...
2195940	  783.3	  629.1	 5017.0	...
2195941	  783.1	  629.2	 5022.0	...
2195942	  782.9	  629.2	 5026.0	...
2195943	  782.7	  629.3	 5027.0	...
2195944	  782.8	  629.3	 5026.0	...
2195945	  782.9	  629.3	 5026.0	...
2195946	  782.9	  628.9	 5025.0	...
2195947	  782.7	  628.7	 5025.0	...
2195948	  782.4	  628.1	 5025.0	...
2195949	  782.2	  627.9	 5023.0	...
2195950	  782.2	  628.1	 5022.0	...
2195951	  782.0	  628.6	 5024.0	...
2195952	  781.9	  629.0	 5029.0	...
2195953	  781.7	  629.1	 5033.0	...
2195954	  781.7	  629.1	 5032.0	...
2195955	  781.7	  629.2	 5031.0	...
2195956	  781.7	  629.1	 5030.0	...
2195957	  781.9	  629.0	 5029.0	...
2195958	  782.2	  629.0	 5029.0	...
2195959	  782.3	  629.1	 5029.0	...
2195960	  782.2	  629.4	 5029.0	...
2195961	  782.2	  629.6	 5030.0	...
2195962	  782.0	  629.4	 5031.0	...
2195963	  781.7	  629.1	 5030.0	...
2195964	  781.5	  628.7	 5029.0	...
2195965	  781.3	  628.8	 5029.0	...
2195966	  781.2	  628.8	 5030.0	...
2195967	  781.0	  628.9	 5030.0	...
MSG	2195968 0000 _ Number On
2195968	  781.1	  628.9	 5031.0	...
2195969	  781.3	  629.2	 5032.0	...
2195970	  781.1	  629.8	 5028.0	...
2195971	  780.9	  630.4	 5024.0	...
2195972	  780.6	  630.2	 5023.0	...
2195973	  780.7	  629.6	 5026.0	...
2195974	  780.8	  629.0	 5029.0	...
2195975	  780.6	  629.2	 5028.0	...
2195976	  780.4	  629.4	 5028.0	...
2195977	  780.3	  629.5	 5027.0	...
2195978	  780.6	  630.1	 5027.0	...
2195979	  780.7	  630.6	 5026.0	...
2195980	  780.5	  631.2	 5026.0	...
2195981	  780.3	  631.3	 5028.0	...
2195982	  780.3	  631.3	 5031.0	...
2195983	  780.2	  631.4	 5034.0	...
2195984	  780.2	  631.5	 5034.0	...
2195985	  780.1	  631.6	 5035.0	...
2195986	  779.9	  631.8	 5038.0	...
2195987	  779.7	  632.0	 5040.0	...
2195988	  779.5	  632.1	 5041.0	...
2195989	  779.5	  631.9	 5041.0	...
2195990	  779.4	  631.5	 5041.0	...
2195991	  779.4	  631.4	 5039.0	...
2195992	  779.4	  631.5	 5038.0	...
2195993	  779.4	  631.6	 5037.0	...
2195994	  779.2	  631.5	 5037.0	...
2195995	  778.9	  631.4	 5039.0	...
2195996	  778.7	  631.5	 5041.0	...
2195997	  778.9	  631.6	 5044.0	...
2195998	  779.0	  631.6	 5042.0	...
2195999	  779.1	  631.5	 5037.0	...
2196000	  779.0	  631.5	 5032.0	...
2196001	  778.9	  631.4	 5031.0	...
2196002	  778.8	  631.5	 5031.0	...
2196003	  778.8	  631.8	 5031.0	...
2196004	  778.8	  632.2	 5032.0	...
2196005	  779.0	  632.4	 5032.0	...
2196006	  779.1	  632.3	 5033.0	...
2196007	  779.3	  631.8	 5033.0	...
2196008	  779.2	  631.3	 5035.0	...
2196009	  779.3	  631.2	 5036.0	...
2196010	  779.3	  631.7	 5037.0	...
2196011	  779.0	  632.5	 5037.0	...
2196012	  778.5	  633.1	 5037.0	...
2196013	  778.0	  633.5	 5039.0	...
2196014	  778.2	  633.2	 5040.0	...
2196015	  778.4	  632.9	 5040.0	...
2196016	  778.5	  632.5	 5039.0	...
2196017	  778.6	  632.5	 5039.0	...
2196018	  778.7	  632.5	 5041.0	...
2196019	  778.8	  632.6	 5043.0	...
2196020	  778.5	  632.8	 5046.0	...
2196021	  778.3	  633.3	 5049.0	...
2196022	  778.3	  633.7	 5050.0	...
2196023	  778.4	  633.5	 5048.0	...
2196024	  778.3	  633.1	 5047.0	...
2196025	  778.2	  632.7	 5047.0	...
2196026	  778.2	  632.7	 5047.0	...
2196027	  778.2	  632.7	 5047.0	...
2196028	  778.1	  632.6	 5046.0	...
2196029	  778.1	  632.4	 5046.0	...
2196030	  778.0	  632.1	 5045.0	...
2196031	  777.9	  632.0	 5045.0	...
2196032	  778.1	  631.9	 5045.0	...
2196033	  778.4	  632.0	 5043.0	...
2196034	  778.6	  631.9	 5042.0	...
2196035	  778.7	  631.8	 5044.0	...
2196036	  778.4	  631.7	 5046.0	...
2196037	  778.2	  631.6	 5049.0	...
2196038	  777.9	  631.3	 5049.0	...
2196039	  777.8	  631.2	 5050.0	...
2196040	  777.8	  631.2	 5051.0	...
2196041	  778.0	  631.4	 5051.0	...
2196042	  778.2	  631.4	 5051.0	...
2196043	  778.4	  631.2	 5052.0	...
2196044	  778.4	  631.0	 5053.0	...
2196045	  778.4	  630.7	 5054.0	...
2196046	  777.7	  630.7	 5053.0	...
2196047	  777.1	  630.9	 5053.0	...
2196048	  776.5	  631.0	 5052.0	...
2196049	  776.7	  630.9	 5051.0	...
2196050	  776.9	  630.9	 5051.0	...
2196051	  777.0	  630.9	 5053.0	...
2196052	  776.9	  631.1	 5055.0	...
2196053	  776.8	  631.2	 5057.0	...
2196054	  776.7	  631.3	 5057.0	...
2196055	  776.7	  631.3	 5058.0	...
2196056	  776.7	  631.4	 5060.0	...
2196057	  776.7	  631.4	 5062.0	...
2196058	  776.7	  631.3	 5064.0	...
2196059	  776.8	  631.3	 5065.0	...
2196060	  776.9	  631.2	 5065.0	...
2196061	  776.5	  631.2	 5063.0	...
2196062	  776.1	  631.3	 5062.0	...
2196063	  775.8	  631.3	 5062.0	...
2196064	  775.8	  631.2	 5065.0	...
2196065	  775.9	  631.0	 5067.0	...
2196066	  775.9	  630.8	 5067.0	...
2196067	  775.9	  630.9	 5067.0	...
2196068	  775.8	  631.2	 5067.0	...
2196069	  775.9	  631.5	 5067.0	...
2196070	  775.9	  631.4	 5068.0	...
2196071	  776.0	  631.4	 5069.0	...
2196072	  776.1	  631.5	 5070.0	...
2196073	  776.2	  631.6	 5071.0	...
2196074	  776.2	  631.3	 5070.0	...
2196075	  776.2	  630.9	 5070.0	...
2196076	  776.2	  630.4	 5070.0	...
2196077	  776.2	  630.4	 5071.0	...
2196078	  776.1	  630.5	 5070.0	...
2196079	  776.1	  630.7	 5070.0	...
2196080	  776.1	  630.8	 5068.0	...
2196081	  776.1	  630.7	 5069.0	...
2196082	  776.2	  630.8	 5069.0	...
2196083	  776.3	  630.9	 5069.0	...
2196084	  776.5	  631.2	 5069.0	...
2196085	  776.3	  631.4	 5069.0	...
2196086	  776.0	  631.6	 5069.0	...
2196087	  775.5	  631.8	 5069.0	...
2196088	  775.2	  631.8	 5070.0	...
2196089	  774.9	  631.5	 5071.0	...
2196090	  775.0	  631.1	 5073.0	...
2196091	  775.1	  630.8	 5075.0	...
2196092	  775.2	  630.8	 5076.0	...
2196093	  775.2	  631.0	 5077.0	...
2196094	  775.1	  631.0	 5077.0	...
2196095	  775.1	  631.3	 5077.0	...
2196096	  775.1	  631.4	 5078.0	...
2196097	  775.1	  631.6	 5081.0	...
2196098	  775.0	  631.8	 5084.0	...
2196099	  774.9	  631.9	 5083.0	...
2196100	  774.8	  632.1	 5079.0	...
2196101	  774.9	  632.1	 5082.0	...
2196102	  774.9	  631.8	 5088.0	...
2196103	  774.8	  631.5	 5093.0	...
2196104	  774.8	  631.3	 5093.0	...
2196105	  774.9	  631.4	 5093.0	...
2196106	  774.9	  631.3	 5091.0	...
2196107	  774.9	  631.3	 5090.0	...
2196108	  774.8	  631.1	 5089.0	...
2196109	  774.7	  630.9	 5091.0	...
2196110	  774.3	  630.7	 5093.0	...
2196111	  773.9	  630.6	 5093.0	...
2196112	  774.0	  630.4	 5092.0	...
2196113	  774.3	  630.4	 5091.0	...
2196114	  774.7	  630.3	 5089.0	...
2196115	  774.8	  630.3	 5091.0	...
2196116	  774.8	  630.2	 5094.0	...
2196117	  774.5	  630.2	 5099.0	...
2196118	  774.3	  630.3	 5101.0	...
2196119	  774.3	  630.3	 5103.0	...
2196120	  774.3	  629.9	 5103.0	...
2196121	  774.2	  629.4	 5102.0	...
2196122	  773.7	  629.0	 5100.0	...
2196123	  773.3	  629.0	 5099.0	...
2196124	  773.1	  629.0	 5100.0	...
2196125	  773.3	  629.0	 5100.0	...
2196126	  773.6	  628.9	 5100.0	...
2196127	  773.9	  628.8	 5100.0	...
2196128	  774.1	  628.6	 5100.0	...
2196129	  773.8	  628.3	 5100.0	...
2196130	  773.5	  628.1	 5100.0	...
2196131	  773.3	  627.8	 5100.0	...
2196132	  773.4	  627.7	 5100.0	...
2196133	  773.4	  627.8	 5101.0	...
2196134	  773.1	  628.0	 5102.0	...
2196135	  772.8	  628.2	 5103.0	...
2196136	  772.4	  628.1	 5103.0	...
2196137	  772.4	  628.0	 5104.0	...
2196138	  772.4	  627.6	 5107.0	...
2196139	  772.4	  627.3	 5110.0	...
2196140	  772.4	  627.0	 5112.0	...
2196141	  772.4	  627.0	 5110.0	...
2196142	  772.4	  627.0	 5108.0	...
2196143	  772.4	  627.1	 5108.0	...
2196144	  772.5	  627.2	 5111.0	...
2196145	  772.6	  627.3	 5111.0	...
2196146	  772.5	  627.3	 5107.0	...
2196147	  772.4	  627.2	 5106.0	...
2196148	  772.4	  626.9	 5108.0	...
2196149	  772.4	  626.7	 5111.0	...
2196150	  772.5	  626.3	 5112.0	...
2196151	  772.9	  626.1	 5114.0	...
2196152	  773.2	  625.9	 5116.0	...
2196153	  773.5	  626.0	 5118.0	...
2196154	  773.5	  626.2	 5119.0	...
2196155	  773.4	  626.4	 5120.0	...
2196156	  773.3	  626.5	 5120.0	...
2196157	  773.1	  626.5	 5120.0	...
2196158	  772.9	  626.5	 5119.0	...
2196159	  773.1	  626.4	 5118.0	...
2196160	  773.4	  626.1	 5117.0	...
2196161	  773.5	  625.8	 5117.0	...
2196162	  773.3	  625.7	 5114.0	...
2196163	  773.1	  625.9	 5112.0	...
2196164	  773.1	  625.8	 5109.0	...
2196165	  773.0	  625.6	 5109.0	...
2196166	  773.0	  625.4	 5110.0	...
2196167	  772.9	  625.5	 5110.0	...
2196168	  773.0	  625.6	 5110.0	...
2196169	  773.0	  625.7	 5111.0	...
2196170	  773.2	  625.6	 5111.0	...
2196171	  773.3	  625.5	 5111.0	...
2196172	  773.4	  625.5	 5111.0	...
2196173	  773.4	  625.5	 5112.0	...
2196174	  773.2	  625.6	 5113.0	...
2196175	  773.0	  625.2	 5113.0	...
2196176	  772.8	  624.8	 5113.0	...
2196177	  772.8	  624.7	 5112.0	...
2196178	  772.8	  625.1	 5111.0	...
2196179	  772.8	  625.4	 5108.0	...
2196180	  772.8	  625.2	 5107.0	...
2196181	  773.1	  624.9	 5105.0	...
2196182	  773.3	  624.4	 5106.0	...
2196183	  773.4	  624.2	 5107.0	...
2196184	  773.2	  624.0	 5106.0	...
2196185	  773.1	  623.9	 5106.0	...
2196186	  773.2	  623.8	 5105.0	...
2196187	  773.1	  623.7	 5102.0	...
2196188	  773.0	  623.8	 5099.0	...
2196189	  773.1	  623.9	 5096.0	...
2196190	  773.2	  624.2	 5097.0	...
2196191	  773.4	  624.3	 5099.0	...
2196192	  773.5	  624.5	 5099.0	...
2196193	  773.6	  624.6	 5099.0	...
2196194	  773.6	  624.8	 5099.0	...
2196195	  773.7	  624.5	 5100.0	...
2196196	  773.6	  624.1	 5101.0	...
2196197	  773.7	  623.6	 5101.0	...
2196198	  773.7	  623.4	 5102.0	...
2196199	  773.8	  623.4	 5102.0	...
2196200	  773.8	  623.5	 5100.0	...
2196201	  773.8	  623.7	 5098.0	...
2196202	  773.7	  623.9	 5095.0	...
2196203	  773.6	  624.1	 5094.0	...
2196204	  773.6	  624.2	 5093.0	...
2196205	  773.8	  624.4	 5093.0	...
2196206	  774.1	  624.5	 5093.0	...
2196207	  774.3	  624.3	 5094.0	...
2196208	  774.4	  624.0	 5094.0	...
2196209	  774.4	  623.7	 5093.0	...
2196210	  774.4	  623.5	 5094.0	...
2196211	  774.5	  623.5	 5095.0	...
2196212	  774.6	  623.6	 5096.0	...
2196213	  774.7	  623.8	 5096.0	...
2196214	  774.6	  623.9	 5096.0	...
2196215	  774.6	  623.8	 5095.0	...
2196216	  774.6	  623.6	 5094.0	...
2196217	  774.6	  623.6	 5094.0	...
2196218	  774.5	  623.5	 5094.0	...
2196219	  774.4	  623.3	 5096.0	...
2196220	  774.2	  623.2	 5097.0	...
2196221	  774.2	  623.4	 5097.0	...
2196222	  774.3	  623.8	 5097.0	...
2196223	  774.4	  623.6	 5098.0	...
2196224	  774.5	  623.1	 5101.0	...
2196225	  774.4	  622.5	 5103.0	...
2196226	  774.4	  622.7	 5103.0	...
2196227	  774.3	  622.8	 5104.0	...
2196228	  774.3	  623.1	 5105.0	...
2196229	  774.3	  623.3	 5103.0	...
2196230	  774.3	  623.5	 5101.0	...
2196231	  774.3	  623.4	 5099.0	...
2196232	  774.7	  622.8	 5101.0	...
2196233	  775.2	  622.3	 5103.0	...
2196234	  775.5	  622.3	 5105.0	...
2196235	  775.2	  622.7	 5106.0	...
2196236	  775.0	  623.2	 5106.0	...
2196237	  774.9	  622.9	 5106.0	...
2196238	  774.9	  622.6	 5105.0	...
2196239	  774.8	  622.5	 5104.0	...
2196240	  774.8	  622.6	 5104.0	...
2196241	  774.8	  622.8	 5105.0	...
2196242	  774.8	  622.9	 5106.0	...
2196243	  774.8	  622.8	 5106.0	...
2196244	  774.8	  622.8	 5107.0	...
2196245	  774.8	  622.8	 5107.0	...
2196246	  774.7	  622.9	 5108.0	...
2196247	  774.7	  622.9	 5108.0	...
2196248	  775.0	  622.8	 5108.0	...
2196249	  775.3	  622.6	 5108.0	...
2196250	  775.5	  622.4	 5109.0	...
2196251	  775.4	  622.4	 5109.0	...
2196252	  775.3	  622.5	 5110.0	...
2196253	  775.2	  622.6	 5110.0	...
2196254	  775.2	  622.8	 5109.0	...
2196255	  775.1	  622.7	 5108.0	...
2196256	  775.0	  622.6	 5107.0	...
2196257	  774.9	  622.5	 5109.0	...
2196258	  775.1	  622.6	 5109.0	...
2196259	  775.4	  622.4	 5106.0	...
2196260	  775.7	  622.1	 5101.0	...
2196261	  775.9	  621.8	 5097.0	...
2196262	  775.9	  621.8	 5097.0	...
2196263	  776.0	  621.9	 5097.0	...
2196264	  776.1	  621.9	 5097.0	...
2196265	  776.1	  621.7	 5097.0	...
2196266	  776.3	  621.4	 5098.0	...
2196267	  776.5	  621.1	 5097.0	...
2196268	  776.6	  621.1	 5097.0	...
2196269	  776.2	  620.9	 5096.0	...
MSG	2196270 0000 _ Number Off
2196270	  776.0	  620.7	 5096.0	...
2196271	  776.1	  620.5	 5096.0	...
2196272	  776.5	  620.4	 5095.0	...
2196273	  776.9	  620.6	 5094.0	...
2196274	  776.9	  621.2	 5094.0	...
2196275	  776.9	  621.7	 5092.0	...
2196276	  776.7	  621.8	 5091.0	...
2196277	  776.5	  621.8	 5091.0	...
2196278	  776.6	  621.7	 5093.0	...
2196279	  776.8	  621.8	 5096.0	...
2196280	  777.0	  621.7	 5098.0	...
2196281	  776.9	  621.5	 5098.0	...
2196282	  776.9	  621.3	 5098.0	...
2196283	  776.8	  621.2	 5099.0	...
2196284	  776.9	  621.1	 5100.0	...
2196285	  777.0	  620.9	 5097.0	...
2196286	  777.2	  620.7	 5094.0	...
2196287	  777.5	  620.6	 5090.0	...
2196288	  777.7	  620.6	 5090.0	...
2196289	  777.7	  620.7	 5090.0	...
2196290	  777.7	  620.8	 5090.0	...
2196291	  777.7	  620.7	 5090.0	...
2196292	  777.7	  620.6	 5089.0	...
2196293	  777.9	  620.4	 5089.0	...
2196294	  778.1	  620.3	 5089.0	...
2196295	  778.2	  620.3	 5089.0	...
2196296	  778.2	  620.2	 5090.0	...
2196297	  778.1	  620.0	 5091.0	...
2196298	  778.1	  619.8	 5092.0	...
2196299	  778.0	  619.7	 5092.0	...
2196300	  778.1	  619.8	 5091.0	...
2196301	  778.1	  620.0	 5090.0	...
2196302	  778.1	  620.1	 5087.0	...
2196303	  778.0	  620.0	 5086.0	...
2196304	  777.8	  619.9	 5085.0	...
2196305	  777.7	  619.9	 5086.0	...
2196306	  777.7	  619.5	 5087.0	...
2196307	  777.8	  619.2	 5087.0	...
2196308	  777.9	  618.8	 5087.0	...
2196309	  778.0	  618.9	 5087.0	...
2196310	  777.9	  618.9	 5087.0	...
2196311	  777.8	  618.8	 5086.0	...
2196312	  777.9	  618.5	 5086.0	...
2196313	  778.1	  618.2	 5087.0	...
2196314	  778.4	  618.4	 5088.0	...
2196315	  778.4	  618.8	 5088.0	...
2196316	  778.4	  619.1	 5089.0	...
2196317	  778.4	  619.1	 5089.0	...
2196318	  778.4	  619.2	 5087.0	...
2196319	  778.4	  619.3	 5084.0	...
2196320	  778.6	  618.7	 5082.0	...
2196321	  778.8	  618.0	 5081.0	...
2196322	  779.0	  617.4	 5082.0	...
2196323	  779.2	  617.6	 5082.0	...
2196324	  779.4	  617.9	 5082.0	...
2196325	  779.6	  618.1	 5082.0	...
2196326	  779.6	  618.3	 5082.0	...
2196327	  779.6	  618.2	 5082.0	...
2196328	  779.6	  617.6	 5081.0	...
2196329	  779.4	  617.1	 5083.0	...
2196330	  779.3	  616.6	 5085.0	...
2196331	  779.2	  616.6	 5086.0	...
2196332	  779.3	  616.9	 5084.0	...
2196333	  779.3	  617.2	 5082.0	...
2196334	  779.4	  617.4	 5081.0	...
2196335	  779.5	  617.5	 5080.0	...
2196336	  779.5	  617.5	 5080.0	...
2196337	  779.6	  617.5	 5080.0	...
2196338	  779.6	  617.3	 5080.0	...
2196339	  779.6	  617.1	 5081.0	...
2196340	  779.3	  616.7	 5083.0	...
2196341	  779.1	  616.4	 5082.0	...
2196342	  779.3	  615.9	 5079.0	...
2196343	  779.8	  615.5	 5081.0	...
2196344	  780.1	  615.2	 5085.0	...
2196345	  780.0	  615.1	 5089.0	...
2196346	  779.8	  614.9	 5090.0	...
2196347	  779.7	  614.7	 5090.0	...
2196348	  779.6	  614.8	 5088.0	...
2196349	  779.7	  615.1	 5085.0	...
2196350	  779.9	  615.2	 5081.0	...
2196351	  780.2	  615.0	 5079.0	...
2196352	  780.2	  614.8	 5079.0	...
2196353	  780.2	  614.9	 5080.0	...
2196354	  780.2	  614.5	 5082.0	...
2196355	  780.2	  614.0	 5084.0	...
2196356	  780.6	  613.4	 5084.0	...
2196357	  780.9	  613.2	 5084.0	...
2196358	  781.1	  613.1	 5083.0	...
2196359	  781.1	  613.1	 5083.0	...
2196360	  781.1	  613.1	 5084.0	...
2196361	  781.0	  613.1	 5086.0	...
2196362	  780.8	  613.2	 5087.0	...
2196363	  780.7	  613.1	 5088.0	...
2196364	  780.6	  613.1	 5088.0	...
2196365	  780.6	  612.8	 5088.0	...
2196366	  780.6	  612.5	 5088.0	...
2196367	  780.5	  612.3	 5088.0	...
2196368	  780.4	  612.2	 5084.0	...
2196369	  780.5	  612.1	 5081.0	...
2196370	  780.7	  612.5	 5078.0	...
2196371	  781.0	  612.9	 5082.0	...
2196372	  781.0	  613.4	 5085.0	...
2196373	  780.9	  613.4	 5088.0	...
2196374	  780.8	  613.3	 5088.0	...
2196375	  780.9	  613.1	 5086.0	...
2196376	  781.1	  612.8	 5084.0	...
2196377	  781.3	  612.7	 5083.0	...
2196378	  781.2	  612.4	 5085.0	...
2196379	  781.1	  612.1	 5088.0	...
2196380	  781.1	  611.8	 5089.0	...
2196381	  781.1	  612.0	 5089.0	...
2196382	  781.1	  612.2	 5090.0	...
2196383	  781.2	  612.0	 5090.0	...
2196384	  781.3	  611.7	 5090.0	...
2196385	  781.3	  611.2	 5090.0	...
2196386	  781.4	  611.1	 5092.0	...
2196387	  781.3	  611.3	 5097.0	...
2196388	  781.3	  611.5	 5101.0	...
2196389	  781.2	  611.8	 5107.0	...
2196390	  781.4	  611.7	 5108.0	...
2196391	  781.5	  611.7	 5107.0	...
2196392	  781.5	  611.5	 5102.0	...
2196393	  781.5	  611.4	 5096.0	...
2196394	  781.7	  611.4	 5094.0	...
2196395	  782.0	  611.4	 5096.0	...
2196396	  782.1	  611.5	 5098.0	...
2196397	  782.2	  611.5	 5101.0	...
2196398	  782.2	  611.5	 5104.0	...
2196399	  782.1	  611.7	 5105.0	...
2196400	  782.1	  611.8	 5103.0	...
2196401	  782.1	  612.0	 5101.0	...
2196402	  782.1	  611.9	 5101.0	...
2196403	  782.2	  611.9	 5101.0	...
2196404	  782.5	  611.7	 5101.0	...
2196405	  782.8	  611.5	 5101.0	...
2196406	  782.8	  611.3	 5099.0	...
2196407	  782.5	  611.2	 5097.0	...
2196408	  782.2	  611.4	 5099.0	...
2196409	  782.1	  611.8	 5103.0	...
2196410	  782.1	  612.1	 5106.0	...
2196411	  782.2	  612.3	 5104.0	...
2196412	  782.2	  612.4	 5103.0	...
2196413	  782.3	  612.5	 5101.0	...
2196414	  782.5	  612.4	 5101.0	...
2196415	  782.8	  612.1	 5102.0	...
2196416	  782.9	  611.9	 5104.0	...
2196417	  782.9	  611.8	 5105.0	...
2196418	  782.9	  611.9	 5105.0	...
2196419	  783.1	  611.9	 5105.0	...
2196420	  783.2	  611.9	 5104.0	...
2196421	  783.3	  611.8	 5102.0	...
2196422	  783.3	  611.9	 5100.0	...
2196423	  783.3	  612.3	 5100.0	...
2196424	  783.0	  612.8	 5100.0	...
2196425	  782.6	  613.0	 5099.0	...
2196426	  782.3	  612.9	 5098.0	...
2196427	  782.4	  612.9	 5097.0	...
2196428	  782.5	  613.0	 5100.0	...
2196429	  782.8	  613.2	 5103.0	...
2196430	  783.0	  613.4	 5106.0	...
2196431	  783.1	  613.4	 5106.0	...
2196432	  783.3	  613.4	 5107.0	...
2196433	  783.5	  613.5	 5107.0	...
2196434	  783.8	  613.5	 5107.0	...
2196435	  783.9	  613.6	 5107.0	...
2196436	  784.0	  613.5	 5106.0	...
2196437	  783.9	  613.0	 5105.0	...
2196438	  783.8	  612.5	 5103.0	...
2196439	  783.8	  612.2	 5104.0	...
2196440	  783.8	  612.3	 5106.0	...
2196441	  783.8	  612.4	 5108.0	...
2196442	  783.9	  612.4	 5110.0	...
2196443	  784.1	  612.3	 5112.0	...
2196444	  784.4	  612.4	 5115.0	...
2196445	  784.4	  612.4	 5116.0	...
2196446	  784.1	  612.7	 5117.0	...
2196447	  783.9	  612.8	 5118.0	...
2196448	  783.8	  612.8	 5117.0	...
2196449	  783.8	  612.7	 5117.0	...
2196450	  783.8	  612.5	 5117.0	...
2196451	  783.8	  612.6	 5117.0	...
2196452	  783.9	  612.8	 5117.0	...
2196453	  783.9	  613.0	 5117.0	...
2196454	  784.0	  612.9	 5118.0	...
2196455	  784.1	  612.5	 5120.0	...
2196456	  784.2	  612.0	 5120.0	...
2196457	  784.4	  611.6	 5117.0	...
2196458	  784.5	  611.6	 5115.0	...
2196459	  784.3	  611.7	 5115.0	...
2196460	  784.2	  611.9	 5114.0	...
2196461	  784.0	  612.1	 5113.0	...
2196462	  784.1	  612.4	 5111.0	...
2196463	  784.2	  612.4	 5111.0	...
2196464	  784.7	  612.4	 5111.0	...
2196465	  785.3	  612.4	 5110.0	...
2196466	  785.4	  612.4	 5110.0	...
2196467	  785.0	  612.5	 5111.0	...
2196468	  784.5	  612.5	 5112.0	...
2196469	  784.5	  612.4	 5113.0	...
2196470	  784.6	  612.4	 5114.0	...
2196471	  784.6	  612.3	 5114.0	...
2196472	  784.5	  612.3	 5114.0	...
2196473	  784.3	  612.4	 5114.0	...
2196474	  784.1	  612.4	 5114.0	...
2196475	  784.1	  612.5	 5113.0	...
2196476	  784.0	  612.6	 5112.0	...
2196477	  784.0	  612.6	 5111.0	...
2196478	  784.0	  612.5	 5110.0	...
2196479	  784.0	  612.4	 5110.0	...
2196480	  784.0	  612.4	 5114.0	...
2196481	  784.3	  612.6	 5117.0	...
2196482	  784.5	  612.8	 5119.0	...
2196483	  785.0	  612.9	 5118.0	...
MSG	2196484 0000 _ Number On
2196484	  785.2	  612.9	 5116.0	...
2196485	  785.4	  612.9	 5117.0	...
2196486	  785.4	  613.0	 5119.0	...
2196487	  785.5	  612.7	 5120.0	...
2196488	  785.5	  612.4	 5119.0	...
2196489	  785.3	  612.2	 5119.0	...
2196490	  785.0	  612.3	 5119.0	...
2196491	  784.7	  612.4	 5116.0	...
2196492	  784.7	  612.3	 5114.0	...
2196493	  784.8	  612.2	 5114.0	...
2196494	  785.3	  612.3	 5118.0	...
2196495	  785.8	  612.5	 5122.0	...
2196496	  786.0	  612.6	 5124.0	...
2196497	  785.8	  612.5	 5124.0	...
2196498	  785.9	  612.3	 5124.0	...
2196499	  786.1	  612.0	 5124.0	...
2196500	  786.3	  612.1	 5125.0	...
2196501	  786.4	  612.4	 5125.0	...
2196502	  786.2	  612.8	 5124.0	...
2196503	  786.0	  612.9	 5124.0	...
2196504	  785.8	  612.8	 5125.0	...
2196505	  785.7	  612.8	 5126.0	...
2196506	  786.0	  612.8	 5127.0	...
2196507	  786.3	  612.8	 5128.0	...
2196508	  786.6	  612.9	 5128.0	...
2196509	  786.3	  613.0	 5128.0	...
2196510	  786.1	  613.1	 5129.0	...
2196511	  785.8	  612.7	 5130.0	...
2196512	  785.7	  612.1	 5130.0	...
2196513	  785.8	  611.3	 5128.0	...
2196514	  786.1	  611.2	 5127.0	...
2196515	  786.3	  611.4	 5125.0	...
2196516	  786.4	  611.7	 5124.0	...
2196517	  786.9	  611.9	 5123.0	...
2196518	  787.3	  611.6	 5123.0	...
2196519	  787.7	  611.3	 5124.0	...
2196520	  787.6	  611.2	 5124.0	...
2196521	  787.5	  611.2	 5125.0	...
2196522	  787.4	  611.3	 5125.0	...
2196523	  787.5	  611.5	 5127.0	...
2196524	  787.1	  611.8	 5128.0	...
2196525	  786.8	  612.0	 5128.0	...
2196526	  786.6	  612.1	 5127.0	...
2196527	  787.0	  611.9	 5128.0	...
2196528	  787.3	  611.7	 5130.0	...
2196529	  787.5	  611.6	 5129.0	...
2196530	  787.6	  611.5	 5127.0	...
2196531	  787.7	  611.5	 5126.0	...
2196532	  787.9	  611.4	 5126.0	...
2196533	  787.9	  611.7	 5126.0	...
2196534	  787.8	  612.0	 5126.0	...
2196535	  787.9	  612.3	 5125.0	...
2196536	  788.1	  612.4	 5125.0	...
2196537	  788.4	  612.1	 5125.0	...
2196538	  788.5	  611.8	 5127.0	...
2196539	  788.3	  611.6	 5129.0	...
2196540	  788.1	  611.7	 5130.0	...
2196541	  787.9	  611.8	 5130.0	...
2196542	  787.9	  611.9	 5130.0	...
2196543	  787.9	  612.2	 5130.0	...
2196544	  788.2	  612.5	 5131.0	...
2196545	  788.5	  612.6	 5131.0	...
2196546	  788.8	  612.4	 5131.0	...
2196547	  788.8	  611.8	 5132.0	...
2196548	  789.0	  611.3	 5131.0	...
2196549	  789.2	  611.0	 5129.0	...
2196550	  789.2	  611.5	 5125.0	...
2196551	  789.1	  612.1	 5122.0	...
2196552	  789.0	  612.5	 5119.0	...
2196553	  789.0	  612.4	 5119.0	...
2196554	  789.0	  611.9	 5120.0	...
2196555	  789.0	  611.5	 5123.0	...
2196556	  788.9	  611.1	 5125.0	...
2196557	  788.8	  611.1	 5125.0	...
2196558	  788.8	  611.4	 5124.0	...
2196559	  788.7	  611.7	 5122.0	...
2196560	  788.7	  612.0	 5123.0	...
2196561	  788.7	  612.1	 5123.0	...
2196562	  788.8	  612.1	 5123.0	...
2196563	  789.0	  612.0	 5122.0	...
2196564	  789.3	  611.8	 5124.0	...
2196565	  789.7	  611.5	 5125.0	...
2196566	  790.0	  611.2	 5125.0	...
2196567	  790.3	  611.1	 5124.0	...
2196568	  790.4	  611.0	 5125.0	...
2196569	  790.3	  611.4	 5127.0	...
2196570	  790.1	  611.9	 5130.0	...
2196571	  790.0	  612.3	 5129.0	...
2196572	  789.9	  612.1	 5128.0	...
2196573	  789.9	  612.0	 5125.0	...
2196574	  789.9	  612.1	 5122.0	...
2196575	  789.9	  612.1	 5119.0	...
2196576	  789.8	  612.2	 5117.0	...
2196577	  789.6	  612.2	 5117.0	...
2196578	  789.5	  612.4	 5120.0	...
2196579	  789.5	  612.6	 5123.0	...
2196580	  789.5	  612.8	 5125.0	...
2196581	  789.7	  612.9	 5123.0	...
2196582	  789.7	  612.8	 5122.0	...
2196583	  789.5	  612.8	 5121.0	...
2196584	  789.6	  612.8	 5118.0	...
2196585	  789.8	  612.8	 5116.0	...
2196586	  790.0	  612.8	 5114.0	...
2196587	  789.9	  612.5	 5114.0	...
2196588	  789.8	  612.3	 5114.0	...
2196589	  789.8	  612.2	 5115.0	...
2196590	  789.8	  612.3	 5117.0	...
2196591	  790.0	  612.5	 5118.0	...
2196592	  790.2	  612.5	 5118.0	...
2196593	  790.4	  612.5	 5117.0	...
2196594	  790.5	  612.5	 5115.0	...
2196595	  790.6	  612.6	 5113.0	...
2196596	  790.5	  612.6	 5112.0	...
2196597	  790.4	  612.5	 5112.0	...
2196598	  790.3	  612.3	 5111.0	...
2196599	  790.3	  612.0	 5112.0	...
2196600	  790.3	  611.8	 5112.0	...
2196601	  790.3	  611.8	 5113.0	...
2196602	  790.3	  611.9	 5112.0	...
2196603	  790.4	  611.9	 5112.0	...
2196604	  790.4	  611.8	 5111.0	...
2196605	  790.4	  611.7	 5110.0	...
2196606	  790.5	  611.7	 5109.0	...
2196607	  790.6	  611.9	 5109.0	...
2196608	  790.6	  612.2	 5110.0	...
2196609	  790.6	  612.6	 5110.0	...
2196610	  790.5	  612.8	 5106.0	...
2196611	  790.6	  613.0	 5101.0	...
2196612	  790.7	  613.0	 5101.0	...
2196613	  790.8	  612.6	 5105.0	...
2196614	  790.8	  612.2	 5109.0	...
2196615	  790.7	  611.6	 5110.0	...
2196616	  790.6	  611.4	 5110.0	...
2196617	  790.4	  611.4	 5109.0	...
2196618	  790.2	  611.6	 5106.0	...
2196619	  789.9	  611.8	 5103.0	...
2196620	  790.0	  611.7	 5102.0	...
2196621	  790.3	  611.7	 5105.0	...
2196622	  790.5	  611.9	 5109.0	...
2196623	  790.7	  612.0	 5109.0	...
2196624	  790.7	  612.0	 5106.0	...
2196625	  790.8	  611.9	 5102.0	...
2196626	  790.7	  611.8	 5104.0	...
2196627	  790.7	  611.8	 5106.0	...
2196628	  790.9	  611.7	 5107.0	...
2196629	  791.0	  611.6	 5107.0	...
2196630	  791.1	  611.7	 5107.0	...
2196631	  791.0	  611.7	 5108.0	...
2196632	  790.8	  611.6	 5107.0	...
2196633	  790.8	  611.5	 5106.0	...
2196634	  790.9	  611.4	 5105.0	...
2196635	  791.1	  611.3	 5104.0	...
2196636	  791.3	  611.3	 5103.0	...
2196637	  791.3	  611.2	 5100.0	...
2196638	  791.3	  611.3	 5098.0	...
2196639	  791.4	  611.6	 5095.0	...
2196640	  791.5	  611.9	 5096.0	...
2196641	  791.5	  611.8	 5097.0	...
2196642	  791.3	  611.5	 5098.0	...
2196643	  791.2	  611.2	 5099.0	...
2196644	  791.2	  611.1	 5099.0	...
2196645	  791.3	  610.9	 5098.0	...
2196646	  791.2	  610.9	 5097.0	...
2196647	  791.2	  611.1	 5096.0	...
2196648	  791.3	  611.4	 5095.0	...
2196649	  791.4	  611.2	 5094.0	...
2196650	  791.5	  610.9	 5097.0	...
2196651	  791.6	  611.0	 5099.0	...
2196652	  791.6	  611.4	 5100.0	...
2196653	  791.7	  611.8	 5098.0	...
2196654	  792.1	  611.7	 5098.0	...
2196655	  792.4	  611.7	 5099.0	...
2196656	  792.7	  611.6	 5098.0	...
2196657	  792.7	  611.7	 5095.0	...
2196658	  792.7	  611.8	 5091.0	...
2196659	  792.7	  611.9	 5091.0	...
2196660	  792.7	  612.0	 5090.0	...
2196661	  792.7	  612.1	 5089.0	...
2196662	  792.7	  612.1	 5088.0	...
2196663	  792.7	  611.9	 5089.0	...
2196664	  792.6	  611.7	 5090.0	...
2196665	  792.7	  611.6	 5091.0	...
2196666	  792.7	  611.6	 5091.0	...
2196667	  792.7	  611.6	 5090.0	...
2196668	  792.5	  611.4	 5090.0	...
2196669	  792.4	  611.2	 5090.0	...
2196670	  792.4	  610.8	 5089.0	...
2196671	  792.6	  610.7	 5089.0	...
2196672	  792.8	  610.5	 5089.0	...
2196673	  793.0	  610.8	 5092.0	...
2196674	  792.9	  611.1	 5094.0	...
2196675	  792.7	  611.3	 5096.0	...
2196676	  792.6	  611.2	 5097.0	...
2196677	  792.6	  611.1	 5098.0	...
2196678	  792.7	  610.9	 5097.0	...
2196679	  792.8	  610.6	 5096.0	...
2196680	  792.9	  610.4	 5097.0	...
2196681	  792.9	  610.6	 5099.0	...
2196682	  792.8	  610.8	 5098.0	...
2196683	  792.9	  610.9	 5097.0	...
2196684	  793.1	  610.7	 5095.0	...
2196685	  793.2	  610.7	 5095.0	...
2196686	  793.2	  610.8	 5095.0	...
2196687	  793.3	  610.8	 5094.0	...
2196688	  793.3	  610.8	 5093.0	...
2196689	  793.4	  610.6	 5094.0	...
2196690	  793.6	  610.5	 5096.0	...
2196691	  793.6	  610.5	 5097.0	...
2196692	  793.5	  610.6	 5097.0	...
2196693	  793.5	  610.6	 5096.0	...
2196694	  793.6	  610.6	 5096.0	...
2196695	  793.8	  610.6	 5096.0	...
2196696	  793.9	  610.7	 5096.0	...
2196697	  793.9	  610.9	 5095.0	...
2196698	  794.0	  611.2	 5092.0	...
2196699	  793.9	  611.5	 5089.0	...
2196700	  793.7	  611.3	 5086.0	...
2196701	  793.5	  610.9	 5085.0	...
2196702	  793.4	  610.5	 5085.0	...
2196703	  793.5	  610.7	 5087.0	...
2196704	  793.5	  610.8	 5089.0	...
2196705	  793.4	  610.9	 5091.0	...
2196706	  793.1	  610.9	 5090.0	...
2196707	  792.9	  610.9	 5090.0	...
2196708	  793.0	  610.7	 5090.0	...
2196709	  793.3	  610.6	 5090.0	...
2196710	  793.6	  610.7	 5090.0	...
2196711	  793.8	  610.8	 5090.0	...
2196712	  793.9	  611.1	 5091.0	...
2196713	  793.9	  611.3	 5093.0	...
2196714	  793.9	  611.4	 5093.0	...
2196715	  793.8	  611.4	 5092.0	...
2196716	  793.8	  611.1	 5090.0	...
2196717	  793.8	  610.8	 5091.0	...
2196718	  793.8	  610.7	 5093.0	...
2196719	  793.8	  610.9	 5094.0	...
2196720	  793.8	  611.0	 5094.0	...
2196721	  793.7	  611.0	 5091.0	...
2196722	  793.6	  610.8	 5087.0	...
2196723	  793.6	  610.7	 5084.0	...
2196724	  793.6	  610.2	 5083.0	...
2196725	  793.6	  610.2	 5083.0	...
2196726	  793.3	  610.0	 5082.0	...
2196727	  793.1	  610.1	 5081.0	...
2196728	  793.1	  609.8	 5079.0	...
2196729	  793.4	  609.5	 5079.0	...
2196730	  793.7	  609.1	 5079.0	...
2196731	  793.7	  608.9	 5080.0	...
2196732	  793.7	  608.5	 5080.0	...
2196733	  793.7	  608.4	 5080.0	...
2196734	  793.7	  608.3	 5081.0	...
2196735	  793.8	  608.3	 5083.0	...
2196736	  793.8	  608.4	 5082.0	...
2196737	  793.9	  608.5	 5079.0	...
2196738	  793.8	  608.5	 5078.0	...
2196739	  793.8	  608.6	 5079.0	...
2196740	  793.8	  608.8	 5080.0	...
2196741	  793.8	  609.0	 5079.0	...
2196742	  793.8	  609.1	 5078.0	...
2196743	  793.8	  609.0	 5078.0	...
2196744	  793.6	  608.8	 5080.0	...
2196745	  793.5	  608.6	 5082.0	...
2196746	  793.5	  608.4	 5084.0	...
2196747	  793.6	  608.4	 5084.0	...
2196748	  793.7	  608.3	 5084.0	...
2196749	  793.7	  608.3	 5085.0	...
2196750	  793.7	  608.4	 5085.0	...
2196751	  793.7	  608.4	 5084.0	...
2196752	  793.7	  608.3	 5083.0	...
2196753	  793.7	  608.3	 5083.0	...
2196754	  793.8	  608.2	 5083.0	...
2196755	  793.8	  608.1	 5083.0	...
2196756	  793.8	  607.9	 5085.0	...
2196757	  793.7	  608.0	 5087.0	...
2196758	  793.8	  608.3	 5083.0	...
2196759	  793.8	  608.5	 5077.0	...
2196760	  793.8	  608.5	 5076.0	...
2196761	  794.0	  608.5	 5079.0	...
2196762	  794.1	  608.5	 5083.0	...
2196763	  794.1	  608.4	 5083.0	...
2196764	  794.1	  608.1	 5083.0	...
2196765	  794.0	  607.9	 5083.0	...
2196766	  794.0	  607.8	 5083.0	...
2196767	  794.0	  607.8	 5083.0	...
2196768	  794.1	  607.8	 5082.0	...
2196769	  794.1	  607.9	 5082.0	...
2196770	  794.0	  608.1	 5082.0	...
2196771	  794.0	  608.3	 5082.0	...
2196772	  794.0	  608.3	 5084.0	...
2196773	  794.0	  608.1	 5087.0	...
2196774	  794.4	  607.8	 5088.0	...
2196775	  794.8	  607.6	 5088.0	...
2196776	  795.2	  607.7	 5087.0	...
2196777	  795.2	  607.9	 5086.0	...
2196778	  795.1	  608.0	 5086.0	...
2196779	  795.1	  608.0	 5085.0	...
2196780	  795.1	  607.9	 5086.0	...
2196781	  795.1	  607.8	 5087.0	...
2196782	  794.9	  607.7	 5086.0	...
2196783	  794.4	  607.8	 5085.0	...
2196784	  794.0	  607.9	 5083.0	...
2196785	  793.9	  607.9	 5083.0	...
2196786	  794.1	  607.8	 5083.0	...
2196787	  794.4	  608.0	 5083.0	...
2196788	  794.5	  608.3	 5084.0	...
2196789	  794.5	  608.5	 5084.0	...
2196790	  794.5	  608.3	 5084.0	...
2196791	  794.4	  608.0	 5084.0	...
2196792	  794.4	  607.8	 5083.0	...
2196793	  794.5	  607.7	 5082.0	...
2196794	  794.6	  607.5	 5081.0	...
2196795	  794.6	  607.2	 5083.0	...
2196796	  794.6	  607.1	 5084.0	...
2196797	  794.7	  607.3	 5083.0	...
2196798	  794.7	  607.6	 5080.0	...
2196799	  794.7	  607.7	 5078.0	...
2196800	  794.7	  607.6	 5078.0	...
MSG	2196801 0000 _ Number Off
2196801	  794.6	  607.9	 5079.0	...
2196802	  794.5	  608.2	 5079.0	...
2196803	  794.5	  608.2	 5080.0	...
2196804	  794.6	  608.0	 5081.0	...
2196805	  794.8	  607.7	 5081.0	...
2196806	  794.8	  607.8	 5080.0	...
2196807	  794.5	  607.9	 5078.0	...
2196808	  794.0	  608.0	 5076.0	...
2196809	  793.8	  607.9	 5075.0	...
2196810	  793.9	  607.6	 5075.0	...
2196811	  794.1	  607.2	 5075.0	...
2196812	  794.0	  606.9	 5075.0	...
2196813	  794.2	  607.1	 5076.0	...
2196814	  794.3	  607.4	 5076.0	...
2196815	  794.4	  607.3	 5077.0	...
2196816	  794.5	  606.7	 5078.0	...
2196817	  794.5	  606.2	 5078.0	...
2196818	  794.7	  606.3	 5078.0	...
2196819	  794.6	  606.7	 5078.0	...
2196820	  794.4	  607.1	 5078.0	...
2196821	  794.2	  607.2	 5076.0	...
2196822	  794.3	  606.9	 5074.0	...
2196823	  794.6	  606.7	 5073.0	...
2196824	  794.7	  606.7	 5073.0	...
2196825	  794.6	  606.7	 5077.0	...
2196826	  794.4	  606.8	 5080.0	...
2196827	  794.2	  606.8	 5082.0	...
2196828	  794.0	  606.8	 5081.0	...
2196829	  793.6	  606.8	 5081.0	...
2196830	  793.5	  606.7	 5079.0	...
2196831	  793.3	  606.8	 5076.0	...
2196832	  793.6	  606.9	 5075.0	...
2196833	  794.0	  606.9	 5075.0	...
2196834	  794.4	  606.8	 5077.0	...
2196835	  794.5	  606.8	 5080.0	...
2196836	  794.7	  607.2	 5082.0	...
2196837	  794.7	  607.6	 5084.0	...
2196838	  794.9	  608.0	 5085.0	...
2196839	  795.0	  608.1	 5087.0	...
2196840	  794.5	  608.2	 5088.0	...
2196841	  793.9	  608.3	 5088.0	...
2196842	  793.7	  608.3	 5088.0	...
2196843	  794.1	  608.1	 5087.0	...
2196844	  794.4	  607.9	 5087.0	...
2196845	  794.4	  607.9	 5087.0	...
2196846	  794.3	  608.1	 5087.0	...
2196847	  794.3	  608.0	 5086.0	...
2196848	  794.1	  607.7	 5086.0	...
2196849	  793.9	  607.3	 5087.0	...
2196850	  794.0	  607.2	 5089.0	...
2196851	  794.0	  607.4	 5091.0	...
2196852	  794.1	  607.4	 5089.0	...
2196853	  793.9	  607.4	 5087.0	...
2196854	  793.8	  607.8	 5085.0	...
2196855	  793.8	  608.3	 5089.0	...
2196856	  793.9	  608.8	 5093.0	...
2196857	  794.0	  608.9	 5094.0	...
2196858	  794.0	  609.1	 5090.0	...
2196859	  794.1	  609.1	 5087.0	...
2196860	  794.2	  608.9	 5088.0	...
2196861	  794.3	  608.6	 5088.0	...
2196862	  794.3	  608.3	 5088.0	...
2196863	  794.0	  608.3	 5089.0	...
2196864	  793.7	  608.5	 5090.0	...
2196865	  793.5	  608.7	 5091.0	...
2196866	  793.6	  608.7	 5091.0	...
2196867	  793.4	  608.6	 5093.0	...
2196868	  793.2	  608.5	 5094.0	...
2196869	  793.0	  608.4	 5092.0	...
2196870	  793.5	  608.4	 5089.0	...
2196871	  794.0	  608.3	 5090.0	...
2196872	  794.2	  608.4	 5093.0	...
2196873	  793.9	  608.7	 5096.0	...
2196874	  793.6	  608.9	 5096.0	...
2196875	  793.7	  608.9	 5095.0	...
2196876	  793.8	  608.9	 5094.0	...
2196877	  793.9	  608.9	 5094.0	...
2196878	  793.9	  609.0	 5095.0	...
2196879	  793.7	  609.0	 5097.0	...
2196880	  793.5	  609.1	 5097.0	...
2196881	  793.8	  609.1	 5096.0	...
2196882	  794.2	  609.1	 5096.0	...
2196883	  794.2	  609.2	 5096.0	...
2196884	  794.0	  609.4	 5096.0	...
2196885	  793.5	  609.5	 5096.0	...
2196886	  793.2	  609.4	 5095.0	...
2196887	  792.9	  609.3	 5095.0	...
2196888	  792.9	  609.2	 5094.0	...
2196889	  793.0	  609.1	 5094.0	...
2196890	  793.1	  609.0	 5093.0	...
2196891	  793.1	  608.9	 5092.0	...
2196892	  793.0	  608.8	 5092.0	...
2196893	  793.0	  608.8	 5092.0	...
2196894	  792.9	  608.8	 5091.0	...
2196895	  792.9	  608.8	 5091.0	...
2196896	  793.1	  608.8	 5091.0	...
2196897	  793.4	  608.9	 5090.0	...
2196898	  793.6	  609.0	 5089.0	...
2196899	  793.7	  609.1	 5090.0	...
2196900	  793.6	  609.4	 5093.0	...
2196901	  793.5	  609.8	 5096.0	...
2196902	  793.2	  610.2	 5096.0	...
2196903	  793.0	  609.9	 5096.0	...
2196904	  793.3	  609.6	 5095.0	...
2196905	  793.7	  609.3	 5093.0	...
2196906	  794.0	  609.4	 5092.0	...
2196907	  793.6	  609.8	 5090.0	...
2196908	  793.1	  610.3	 5088.0	...
2196909	  792.7	  610.7	 5086.0	...
2196910	  792.8	  610.6	 5087.0	...
2196911	  792.9	  610.5	 5087.0	...
2196912	  793.0	  610.5	 5086.0	...
2196913	  793.1	  610.6	 5086.0	...
2196914	  793.2	  610.7	 5086.0	...
2196915	  793.2	  610.7	 5087.0	...
2196916	  793.1	  610.3	 5088.0	...
2196917	  793.1	  610.0	 5093.0	...
2196918	  793.2	  609.6	 5096.0	...
2196919	  793.4	  609.6	 5099.0	...
2196920	  793.6	  610.0	 5097.0	...
2196921	  793.6	  610.4	 5095.0	...
2196922	  793.5	  610.4	 5096.0	...
2196923	  793.5	  609.8	 5096.0	...
2196924	  793.5	  609.3	 5097.0	...
2196925	  793.4	  609.2	 5096.0	...
2196926	  793.2	  609.1	 5096.0	...
2196927	  793.0	  609.2	 5096.0	...
2196928	  792.9	  609.4	 5096.0	...
2196929	  792.9	  609.8	 5096.0	...
2196930	  793.0	  610.1	 5097.0	...
2196931	  793.2	  610.4	 5098.0	...
2196932	  793.3	  610.5	 5100.0	...
2196933	  793.5	  610.8	 5106.0	...
2196934	  793.5	  610.9	 5111.0	...
2196935	  793.5	  610.9	 5116.0	...
2196936	  793.4	  610.9	 5114.0	...
2196937	  793.3	  610.8	 5111.0	...
2196938	  793.2	  610.9	 5109.0	...
2196939	  793.2	  611.2	 5108.0	...
2196940	  793.2	  611.4	 5108.0	...
2196941	  793.2	  611.3	 5106.0	...
2196942	  793.1	  611.1	 5104.0	...
2196943	  793.1	  610.7	 5102.0	...
2196944	  793.1	  610.7	 5103.0	...
2196945	  792.9	  610.6	 5104.0	...
2196946	  792.8	  610.5	 5107.0	...
2196947	  792.6	  610.5	 5110.0	...
2196948	  792.7	  610.7	 5112.0	...
2196949	  792.8	  610.8	 5109.0	...
2196950	  792.9	  610.9	 5106.0	...
2196951	  792.7	  610.9	 5103.0	...
2196952	  792.5	  610.9	 5106.0	...
2196953	  792.5	  610.9	 5109.0	...
2196954	  792.8	  611.1	 5111.0	...
2196955	  793.1	  611.2	 5111.0	...
2196956	  793.3	  611.5	 5112.0	...
2196957	  793.4	  611.6	 5114.0	...
2196958	  793.0	  611.8	 5117.0	...
2196959	  792.6	  611.9	 5117.0	...
2196960	  792.2	  612.0	 5117.0	...
2196961	  792.1	  612.1	 5118.0	...
2196962	  792.2	  612.1	 5119.0	...
2196963	  792.2	  612.2	 5119.0	...
2196964	  792.2	  612.0	 5119.0	...
2196965	  792.1	  611.9	 5118.0	...
2196966	  792.2	  611.7	 5121.0	...
2196967	  792.3	  611.7	 5124.0	...
2196968	  792.4	  611.7	 5124.0	...
2196969	  792.4	  611.7	 5121.0	...
2196970	  792.4	  611.7	 5121.0	...
2196971	  792.5	  611.6	 5122.0	...
2196972	  792.3	  611.5	 5123.0	...
2196973	  791.9	  611.4	 5121.0	...
2196974	  791.6	  611.6	 5121.0	...
2196975	  791.6	  611.9	 5120.0	...
2196976	  791.6	  612.1	 5119.0	...
2196977	  791.5	  612.1	 5118.0	...
2196978	  791.5	  612.1	 5119.0	...
2196979	  791.4	  612.0	 5122.0	...
2196980	  791.4	  611.8	 5128.0	...
2196981	  791.5	  611.6	 5133.0	...
2196982	  791.6	  611.5	 5137.0	...
2196983	  791.6	  611.4	 5137.0	...
2196984	  791.6	  611.3	 5137.0	...
2196985	  791.6	  611.1	 5136.0	...
2196986	  791.7	  610.9	 5136.0	...
2196987	  791.7	  610.8	 5137.0	...
2196988	  791.7	  610.8	 5139.0	...
2196989	  791.7	  610.8	 5141.0	...
2196990	  791.6	  611.0	 5143.0	...
2196991	  791.2	  611.3	 5144.0	...
2196992	  790.8	  611.7	 5144.0	...
2196993	  790.7	  611.9	 5144.0	...
2196994	  791.0	  612.2	 5144.0	...
2196995	  791.3	  612.3	 5144.0	...
2196996	  791.3	  612.3	 5143.0	...
2196997	  791.2	  612.2	 5142.0	...
2196998	  790.9	  612.1	 5141.0	...
2196999	  790.6	  612.1	 5140.0	...
2197000	  790.2	  612.0	 5139.0	...
2197001	  790.1	  611.8	 5140.0	...
MSG	2197002 0000 _ Number On
2197002	  790.0	  611.5	 5143.0	...
2197003	  790.1	  611.3	 5145.0	...
2197004	  790.1	  611.2	 5145.0	...
2197005	  790.0	  611.2	 5145.0	...
2197006	  790.0	  611.2	 5148.0	...
2197007	  790.0	  611.3	 5151.0	...
2197008	  790.1	  611.3	 5155.0	...
2197009	  790.3	  611.4	 5155.0	...
2197010	  790.4	  611.3	 5155.0	...
2197011	  790.6	  611.3	 5155.0	...
2197012	  790.7	  611.4	 5155.0	...
2197013	  790.3	  611.5	 5156.0	...
2197014	  789.8	  611.5	 5157.0	...
2197015	  789.3	  611.6	 5157.0	...
2197016	  789.3	  611.6	 5157.0	...
2197017	  789.4	  611.6	 5157.0	...
2197018	  789.5	  611.5	 5158.0	...
2197019	  789.6	  611.3	 5160.0	...
2197020	  789.5	  611.2	 5161.0	...
2197021	  789.5	  611.5	 5160.0	...
2197022	  789.5	  611.8	 5160.0	...
2197023	  789.6	  612.3	 5158.0	...
2197024	  789.6	  612.5	 5157.0	...
2197025	  789.5	  612.8	 5156.0	...
2197026	  789.5	  612.9	 5156.0	...
2197027	  789.6	  613.0	 5155.0	...
2197028	  789.4	  613.3	 5155.0	...
2197029	  789.2	  613.5	 5155.0	...
2197030	  789.1	  613.7	 5154.0	...
2197031	  789.2	  613.6	 5154.0	...
2197032	  789.0	  613.6	 5156.0	...
2197033	  788.8	  613.7	 5158.0	...
2197034	  789.0	  613.8	 5161.0	...
2197035	  789.5	  613.8	 5162.0	...
2197036	  790.0	  613.5	 5162.0	...
2197037	  790.2	  613.3	 5160.0	...
2197038	  790.1	  613.1	 5158.0	...
2197039	  789.9	  613.5	 5158.0	...
2197040	  789.7	  614.0	 5160.0	...
2197041	  789.7	  614.2	 5162.0	...
2197042	  789.5	  614.0	 5162.0	...
2197043	  789.2	  613.7	 5163.0	...
2197044	  788.9	  613.6	 5162.0	...
2197045	  789.0	  613.6	 5161.0	...
2197046	  789.0	  613.7	 5159.0	...
2197047	  789.0	  613.6	 5160.0	...
2197048	  789.1	  613.5	 5162.0	...
2197049	  789.3	  613.6	 5164.0	...
2197050	  789.5	  613.9	 5163.0	...
2197051	  789.5	  614.2	 5162.0	...
2197052	  789.3	  613.9	 5161.0	...
2197053	  789.0	  613.6	 5160.0	...
2197054	  788.9	  613.4	 5161.0	...
2197055	  789.0	  613.7	 5161.0	...
2197056	  789.1	  614.0	 5161.0	...
2197057	  789.1	  614.2	 5162.0	...
2197058	  789.1	  615.1	 5160.0	...
2197059	  789.0	  615.9	 5158.0	...
2197060	  789.0	  616.4	 5159.0	...
2197061	  789.0	  616.3	 5164.0	...
2197062	  788.9	  616.2	 5171.0	...
2197063	  788.9	  616.4	 5176.0	...
2197064	  788.8	  616.4	 5175.0	...
2197065	  789.0	  616.5	 5172.0	...
2197066	  789.1	  616.1	 5169.0	...
2197067	  789.3	  615.7	 5169.0	...
2197068	  789.3	  615.5	 5170.0	...
2197069	  789.3	  615.8	 5172.0	...
2197070	  789.3	  616.0	 5173.0	...
2197071	  789.6	  616.0	 5173.0	...
2197072	  789.8	  616.0	 5173.0	...
2197073	  789.7	  616.1	 5173.0	...
2197074	  789.3	  616.2	 5173.0	...
2197075	  789.3	  616.4	 5172.0	...
2197076	  789.6	  616.4	 5172.0	...
2197077	  789.8	  616.4	 5173.0	...
2197078	  789.6	  616.5	 5175.0	...
2197079	  789.4	  616.7	 5176.0	...
2197080	  789.5	  616.8	 5177.0	...
2197081	  789.5	  616.8	 5175.0	...
2197082	  789.4	  616.7	 5174.0	...
2197083	  789.2	  616.8	 5173.0	...
2197084	  789.0	  616.8	 5173.0	...
2197085	  789.1	  616.8	 5173.0	...
2197086	  789.2	  616.9	 5172.0	...
2197087	  789.5	  617.3	 5171.0	...
2197088	  789.6	  617.7	 5170.0	...
2197089	  789.8	  617.8	 5169.0	...
2197090	  789.8	  617.9	 5170.0	...
2197091	  789.8	  617.9	 5174.0	...
2197092	  789.7	  617.9	 5179.0	...
2197093	  789.6	  618.0	 5182.0	...
2197094	  789.6	  618.1	 5181.0	...
2197095	  789.6	  618.0	 5179.0	...
2197096	  789.6	  618.0	 5179.0	...
2197097	  789.6	  617.8	 5183.0	...
2197098	  789.6	  617.6	 5186.0	...
2197099	  789.6	  617.7	 5186.0	...
2197100	  789.6	  618.0	 5185.0	...
2197101	  789.6	  618.3	 5184.0	...
2197102	  789.6	  618.3	 5183.0	...
2197103	  789.6	  618.2	 5181.0	...
2197104	  789.5	  618.2	 5180.0	...
2197105	  789.5	  618.1	 5180.0	...
2197106	  789.5	  618.1	 5181.0	...
2197107	  789.4	  618.5	 5181.0	...
2197108	  788.9	  618.9	 5181.0	...
2197109	  788.4	  619.4	 5180.0	...
2197110	  788.3	  619.6	 5179.0	...
2197111	  788.5	  619.7	 5178.0	...
2197112	  788.7	  619.8	 5178.0	...
2197113	  788.6	  619.5	 5179.0	...
2197114	  788.5	  619.0	 5180.0	...
2197115	  788.5	  618.5	 5181.0	...
2197116	  788.5	  618.5	 5182.0	...
2197117	  788.6	  618.8	 5182.0	...
2197118	  788.6	  619.1	 5180.0	...
2197119	  788.7	  619.4	 5179.0	...
2197120	  788.7	  619.5	 5181.0	...
2197121	  788.5	  619.6	 5183.0	...
2197122	  788.4	  619.6	 5185.0	...
2197123	  788.5	  619.2	 5188.0	...
2197124	  788.7	  618.9	 5190.0	...
2197125	  788.9	  618.5	 5192.0	...
2197126	  789.1	  618.9	 5190.0	...
2197127	  788.8	  619.3	 5188.0	...
2197128	  788.5	  619.9	 5186.0	...
2197129	  788.1	  620.2	 5185.0	...
2197130	  788.1	  620.3	 5183.0	...
2197131	  788.1	  620.1	 5182.0	...
2197132	  788.2	  620.0	 5182.0	...
2197133	  788.3	  620.0	 5183.0	...
2197134	  788.1	  620.2	 5184.0	...
2197135	  787.9	  620.4	 5185.0	...
2197136	  787.8	  620.4	 5184.0	...
2197137	  787.9	  620.2	 5184.0	...
2197138	  787.9	  620.1	 5183.0	...
2197139	  788.0	  620.1	 5182.0	...
2197140	  787.9	  620.0	 5181.0	...
2197141	  787.9	  619.9	 5182.0	...
2197142	  787.8	  620.1	 5183.0	...
2197143	  788.0	  620.9	 5183.0	...
2197144	  788.1	  621.6	 5182.0	...
2197145	  788.1	  622.0	 5180.0	...
2197146	  787.9	  621.8	 5179.0	...
2197147	  787.7	  621.7	 5179.0	...
2197148	  787.3	  621.7	 5179.0	...
2197149	  787.0	  621.7	 5178.0	...
2197150	  786.8	  621.6	 5179.0	...
2197151	  786.9	  621.5	 5181.0	...
2197152	  787.0	  621.5	 5183.0	...
2197153	  787.1	  621.6	 5183.0	...
2197154	  787.2	  621.7	 5185.0	...
2197155	  787.3	  621.7	 5185.0	...
2197156	  787.4	  621.6	 5184.0	...
2197157	  787.5	  621.6	 5182.0	...
2197158	  787.6	  621.6	 5180.0	...
2197159	  787.7	  621.6	 5180.0	...
2197160	  787.8	  621.7	 5181.0	...
2197161	  787.7	  621.7	 5182.0	...
2197162	  787.7	  621.7	 5183.0	...
2197163	  787.7	  621.5	 5183.0	...
2197164	  787.7	  621.5	 5183.0	...
2197165	  787.5	  621.5	 5183.0	...
2197166	  787.3	  621.2	 5185.0	...
2197167	  787.1	  620.9	 5188.0	...
2197168	  787.2	  620.9	 5189.0	...
2197169	  787.2	  621.3	 5186.0	...
2197170	  787.3	  621.8	 5184.0	...
2197171	  787.1	  621.8	 5185.0	...
2197172	  787.0	  621.8	 5184.0	...
2197173	  786.9	  621.8	 5184.0	...
2197174	  787.0	  621.6	 5184.0	...
2197175	  787.0	  621.3	 5185.0	...
2197176	  787.0	  621.2	 5185.0	...
2197177	  787.4	  621.4	 5185.0	...
2197178	  787.7	  621.5	 5186.0	...
2197179	  788.2	  621.9	 5185.0	...
2197180	  788.1	  622.3	 5184.0	...
2197181	  787.6	  622.9	 5183.0	...
2197182	  787.1	  623.2	 5183.0	...
2197183	  786.7	  623.3	 5184.0	...
2197184	  786.6	  623.3	 5184.0	...
2197185	  786.5	  623.3	 5184.0	...
2197186	  786.6	  623.3	 5184.0	...
2197187	  786.8	  623.2	 5184.0	...
2197188	  787.0	  623.1	 5184.0	...
2197189	  787.0	  623.0	 5185.0	...
2197190	  787.0	  622.9	 5185.0	...
2197191	  787.0	  622.9	 5184.0	...
2197192	  787.1	  622.9	 5183.0	...
2197193	  787.1	  622.9	 5182.0	...
2197194	  787.2	  623.0	 5182.0	...
2197195	  787.5	  623.2	 5182.0	...
2197196	  787.7	  623.1	 5181.0	...
2197197	  787.5	  622.8	 5181.0	...
2197198	  787.3	  622.4	 5180.0	...
2197199	  787.2	  622.3	 5180.0	...
2197200	  787.2	  622.6	 5180.0	...
2197201	  787.3	  622.9	 5180.0	...
2197202	  787.4	  623.3	 5181.0	...
2197203	  787.3	  623.5	 5181.0	...
2197204	  787.2	  623.8	 5182.0	...
2197205	  787.2	  624.0	 5183.0	...
2197206	  787.0	  623.5	 5183.0	...
2197207	  786.9	  623.0	 5182.0	...
2197208	  786.9	  623.0	 5182.0	...
2197209	  787.0	  623.5	 5180.0	...
2197210	  787.1	  624.1	 5178.0	...
2197211	  787.3	  624.1	 5176.0	...
2197212	  787.6	  624.1	 5176.0	...
2197213	  787.9	  624.3	 5176.0	...
2197214	  787.9	  624.5	 5175.0	...
2197215	  787.8	  624.3	 5176.0	...
2197216	  787.8	  624.0	 5179.0	...
2197217	  787.8	  623.9	 5182.0	...
2197218	  787.8	  624.0	 5181.0	...
2197219	  787.9	  623.7	 5178.0	...
2197220	  787.9	  623.2	 5177.0	...
2197221	  787.8	  623.2	 5179.0	...
2197222	  787.8	  623.7	 5181.0	...
2197223	  787.8	  624.3	 5182.0	...
2197224	  787.8	  623.8	 5182.0	...
2197225	  787.9	  623.4	 5184.0	...
2197226	  787.9	  623.2	 5185.0	...
2197227	  787.9	  623.4	 5186.0	...
2197228	  787.9	  623.6	 5184.0	...
2197229	  787.9	  623.7	 5182.0	...
2197230	  787.9	  623.8	 5179.0	...
2197231	  787.9	  623.8	 5178.0	...
2197232	  787.7	  624.2	 5178.0	...
2197233	  787.5	  624.5	 5179.0	...
2197234	  787.4	  624.8	 5180.0	...
2197235	  787.6	  624.8	 5181.0	...
2197236	  787.9	  624.8	 5180.0	...
2197237	  788.2	  624.8	 5179.0	...
2197238	  788.3	  624.8	 5178.0	...
2197239	  788.5	  624.8	 5179.0	...
2197240	  788.4	  624.6	 5179.0	...
2197241	  788.3	  624.5	 5180.0	...
2197242	  788.1	  624.4	 5182.0	...
2197243	  787.9	  624.5	 5184.0	...
2197244	  787.6	  624.7	 5184.0	...
2197245	  787.7	  624.8	 5185.0	...
2197246	  788.1	  624.5	 5184.0	...
2197247	  788.6	  624.2	 5184.0	...
2197248	  788.8	  623.9	 5184.0	...
2197249	  788.9	  623.8	 5185.0	...
2197250	  788.8	  623.6	 5185.0	...
2197251	  788.6	  623.6	 5185.0	...
2197252	  788.3	  623.6	 5185.0	...
2197253	  787.9	  623.8	 5185.0	...
2197254	  787.7	  624.0	 5185.0	...
2197255	  787.7	  624.1	 5184.0	...
2197256	  788.0	  624.2	 5181.0	...
2197257	  788.3	  624.2	 5179.0	...
2197258	  788.3	  624.2	 5179.0	...
2197259	  788.3	  624.1	 5182.0	...
2197260	  788.5	  624.0	 5184.0	...
2197261	  788.6	  623.9	 5185.0	...
2197262	  788.6	  623.8	 5186.0	...
2197263	  788.6	  623.8	 5187.0	...
2197264	  788.7	  624.0	 5188.0	...
2197265	  788.7	  624.1	 5188.0	...
2197266	  788.7	  624.0	 5188.0	...
2197267	  788.7	  623.7	 5189.0	...
2197268	  788.7	  623.3	 5189.0	...
2197269	  788.6	  622.8	 5190.0	...
2197270	  788.4	  622.4	 5191.0	...
2197271	  788.3	  622.3	 5190.0	...
2197272	  788.2	  622.2	 5189.0	...
2197273	  788.1	  622.2	 5188.0	...
2197274	  788.1	  622.4	 5190.0	...
2197275	  788.0	  622.7	 5192.0	...
2197276	  787.7	  623.1	 5193.0	...
2197277	  787.3	  623.3	 5192.0	...
2197278	  787.0	  623.3	 5190.0	...
2197279	  787.1	  623.1	 5189.0	...
2197280	  787.3	  622.8	 5189.0	...
2197281	  787.5	  622.6	 5190.0	...
2197282	  787.7	  622.6	 5190.0	...
2197283	  787.8	  622.5	 5190.0	...
2197284	  788.4	  622.4	 5190.0	...
2197285	  788.9	  622.2	 5189.0	...
2197286	  789.1	  622.3	 5189.0	...
2197287	  788.8	  622.6	 5189.0	...
2197288	  788.7	  622.9	 5189.0	...
2197289	  788.9	  623.1	 5189.0	...
2197290	  789.1	  623.4	 5189.0	...
2197291	  789.0	  623.7	 5189.0	...
2197292	  788.8	  624.0	 5189.0	...
2197293	  788.6	  624.0	 5193.0	...
2197294	  788.6	  624.0	 5197.0	...
2197295	  788.8	  623.8	 5198.0	...
2197296	  788.8	  623.8	 5196.0	...
2197297	  788.6	  623.4	 5193.0	...
2197298	  788.6	  623.1	 5193.0	...
2197299	  788.7	  623.2	 5193.0	...
2197300	  788.8	  623.5	 5193.0	...
2197301	  788.7	  623.9	 5192.0	...
2197302	  788.6	  623.8	 5192.0	...
2197303	  788.6	  623.8	 5193.0	...
2197304	  788.6	  623.8	 5195.0	...
2197305	  788.6	  624.2	 5197.0	...
2197306	  788.7	  624.5	 5198.0	...
2197307	  788.7	  624.5	 5198.0	...
2197308	  788.7	  624.1	 5200.0	...
2197309	  788.6	  623.6	 5201.0	...
2197310	  788.6	  623.6	 5203.0	...
2197311	  788.4	  623.6	 5203.0	...
2197312	  788.3	  623.6	 5203.0	...
2197313	  788.5	  623.6	 5203.0	...
2197314	  788.9	  623.6	 5202.0	...
2197315	  789.3	  623.6	 5204.0	...
MSG	2197316 0000 _ Number Off
2197316	  789.2	  623.6	 5206.0	...
2197317	  789.2	  623.7	 5207.0	...
2197318	  789.1	  623.9	 5207.0	...
2197319	  789.2	  623.9	 5205.0	...
2197320	  789.2	  624.0	 5203.0	...
2197321	  789.0	  624.0	 5202.0	...
2197322	  788.8	  624.0	 5203.0	...
2197323	  788.6	  624.0	 5203.0	...
2197324	  788.6	  623.8	 5203.0	...
2197325	  788.6	  623.7	 5204.0	...
2197326	  788.7	  623.6	 5206.0	...
2197327	  788.7	  623.6	 5209.0	...
2197328	  788.8	  623.7	 5211.0	...
2197329	  788.8	  623.9	 5212.0	...
2197330	  788.8	  624.1	 5213.0	...
2197331	  788.9	  624.2	 5210.0	...
2197332	  788.9	  624.3	 5205.0	...
2197333	  789.0	  624.3	 5201.0	...
2197334	  789.0	  624.4	 5204.0	...
2197335	  789.1	  624.2	 5207.0	...
2197336	  789.2	  624.0	 5208.0	...
2197337	  789.3	  623.8	 5208.0	...
2197338	  789.2	  623.9	 5207.0	...
2197339	  789.0	  624.0	 5208.0	...
2197340	  789.1	  624.2	 5209.0	...
2197341	  789.3	  624.1	 5209.0	...
2197342	  789.4	  624.0	 5210.0	...
2197343	  789.2	  623.8	 5210.0	...
2197344	  789.2	  623.5	 5210.0	...
2197345	  789.1	  623.4	 5209.0	...
2197346	  789.2	  623.7	 5208.0	...
2197347	  789.5	  623.6	 5209.0	...
2197348	  789.7	  623.4	 5209.0	...
2197349	  790.0	  623.1	 5209.0	...
2197350	  790.1	  623.0	 5209.0	...
2197351	  790.1	  623.0	 5210.0	...
2197352	  790.0	  623.0	 5210.0	...
2197353	  789.7	  623.0	 5210.0	...
2197354	  789.3	  622.9	 5212.0	...
2197355	  789.2	  622.8	 5213.0	...
2197356	  789.4	  622.9	 5213.0	...
2197357	  789.5	  623.1	 5211.0	...
2197358	  789.5	  623.2	 5212.0	...
2197359	  789.5	  623.2	 5215.0	...
2197360	  789.4	  622.8	 5217.0	...
2197361	  789.4	  622.4	 5218.0	...
2197362	  789.3	  621.8	 5218.0	...
2197363	  789.6	  621.7	 5218.0	...
2197364	  789.8	  621.6	 5218.0	...
2197365	  790.0	  621.3	 5218.0	...
2197366	  789.9	  620.9	 5217.0	...
2197367	  789.8	  620.9	 5220.0	...
2197368	  789.8	  621.1	 5223.0	...
2197369	  789.7	  621.1	 5227.0	...
2197370	  789.6	  620.8	 5229.0	...
2197371	  789.5	  620.5	 5230.0	...
2197372	  789.6	  620.5	 5231.0	...
2197373	  789.8	  620.4	 5230.0	...
2197374	  790.0	  620.2	 5229.0	...
2197375	  790.1	  620.0	 5230.0	...
2197376	  790.1	  619.9	 5235.0	...
2197377	  790.1	  619.7	 5240.0	...
2197378	  790.0	  619.3	 5240.0	...
2197379	  789.9	  618.9	 5236.0	...
2197380	  789.8	  618.8	 5232.0	...
2197381	  789.6	  618.8	 5232.0	...
2197382	  789.9	  618.8	 5233.0	...
2197383	  790.2	  618.6	 5233.0	...
2197384	  790.6	  618.2	 5235.0	...
2197385	  790.6	  617.7	 5237.0	...
2197386	  790.5	  617.4	 5240.0	...
2197387	  790.0	  617.4	 5241.0	...
2197388	  789.6	  617.4	 5242.0	...
2197389	  789.5	  617.1	 5242.0	...
2197390	  789.6	  616.5	 5241.0	...
2197391	  789.6	  616.1	 5244.0	...
2197392	  789.5	  615.7	 5248.0	...
2197393	  789.3	  615.8	 5250.0	...
2197394	  789.0	  615.5	 5249.0	...
2197395	  789.4	  614.6	 5249.0	...
2197396	  790.1	  613.6	 5252.0	...
2197397	  790.8	  612.9	 5255.0	...
2197398	  790.8	  612.9	 5253.0	...
2197399	  790.6	  612.7	 5248.0	...
2197400	  790.3	  612.6	 5248.0	...
2197401	  790.0	  612.3	 5253.0	...
2197402	  790.0	  611.8	 5259.0	...
2197403	  789.7	  611.4	 5258.0	...
2197404	  789.4	  611.2	 5258.0	...
2197405	  789.2	  611.3	 5260.0	...
2197406	  789.3	  611.3	 5264.0	...
2197407	  789.5	  611.2	 5270.0	...
2197408	  789.8	  610.8	 5273.0	...
2197409	  790.0	  610.4	 5275.0	...
2197410	  790.2	  610.0	 5272.0	...
2197411	  790.3	  609.9	 5269.0	...
2197412	  790.3	  609.7	 5267.0	...
2197413	  790.2	  609.1	 5268.0	...
2197414	  790.2	  608.5	 5269.0	...
2197415	  790.1	  608.1	 5274.0	...
2197416	  789.9	  608.1	 5278.0	...
2197417	  789.7	  608.1	 5283.0	...
2197418	  789.6	  608.1	 5284.0	...
2197419	  789.8	  608.1	 5284.0	...
2197420	  789.9	  608.0	 5282.0	...
2197421	  790.0	  607.8	 5280.0	...
2197422	  790.0	  607.6	 5281.0	...
2197423	  790.4	  607.2	 5285.0	...
2197424	  790.7	  607.0	 5289.0	...
2197425	  791.1	  607.2	 5290.0	...
2197426	  791.1	  607.5	 5289.0	...
2197427	  791.1	  607.7	 5288.0	...
2197428	  791.2	  607.2	 5288.0	...
2197429	  791.3	  606.7	 5290.0	...
2197430	  791.3	  606.6	 5291.0	...
2197431	  791.1	  606.7	 5290.0	...
2197432	  790.8	  607.0	 5291.0	...
2197433	  790.7	  607.2	 5291.0	...
2197434	  790.6	  606.8	 5291.0	...
2197435	  790.8	  606.4	 5291.0	...
2197436	  790.9	  606.2	 5292.0	...
2197437	  791.0	  606.7	 5293.0	...
2197438	  791.1	  607.5	 5295.0	...
2197439	  791.2	  607.8	 5298.0	...
2197440	  791.3	  607.8	 5301.0	...
2197441	  791.5	  607.6	 5304.0	...
2197442	  791.7	  607.4	 5301.0	...
2197443	  791.4	  607.1	 5299.0	...
2197444	  791.2	  606.8	 5296.0	...
2197445	  790.9	  606.6	 5296.0	...
2197446	  790.9	  606.5	 5296.0	...
2197447	  790.8	  606.4	 5296.0	...
2197448	  790.8	  606.3	 5297.0	...
2197449	  790.9	  606.3	 5299.0	...
2197450	  791.1	  606.4	 5303.0	...
2197451	  791.3	  606.5	 5307.0	...
2197452	  791.3	  606.5	 5306.0	...
2197453	  791.3	  606.5	 5304.0	...
2197454	  791.5	  606.5	 5300.0	...
2197455	  791.7	  606.5	 5300.0	...
2197456	  791.8	  606.3	 5299.0	...
2197457	  791.6	  606.3	 5300.0	...
2197458	  791.7	  606.4	 5301.0	...
2197459	  792.1	  606.5	 5307.0	...
2197460	  792.2	  606.6	 5312.0	...
2197461	  792.0	  606.3	 5314.0	...
2197462	  792.0	  605.8	 5311.0	...
2197463	  792.2	  605.3	 5309.0	...
2197464	  792.1	  605.1	 5310.0	...
2197465	  791.7	  605.4	 5311.0	...
2197466	  791.5	  605.7	 5310.0	...
2197467	  791.7	  605.9	 5310.0	...
2197468	  791.9	  605.9	 5308.0	...
2197469	  791.9	  606.0	 5307.0	...
2197470	  792.0	  605.6	 5309.0	...
2197471	  792.0	  605.2	 5313.0	...
2197472	  792.0	  605.3	 5313.0	...
2197473	  792.0	  605.8	 5311.0	...
2197474	  792.0	  605.8	 5309.0	...
2197475	  792.1	  605.3	 5312.0	...
2197476	  792.2	  605.2	 5314.0	...
2197477	  792.2	  605.5	 5315.0	...
2197478	  792.7	  605.8	 5315.0	...
2197479	  793.1	  605.6	 5315.0	...
2197480	  793.0	  605.6	 5315.0	...
2197481	  792.6	  605.6	 5315.0	...
2197482	  792.1	  605.5	 5318.0	...
2197483	  792.2	  605.2	 5321.0	...
2197484	  792.2	  604.9	 5324.0	...
2197485	  792.3	  605.0	 5326.0	...
2197486	  792.3	  605.0	 5327.0	...
2197487	  792.2	  605.7	 5326.0	...
2197488	  792.3	  606.3	 5324.0	...
2197489	  792.4	  606.2	 5322.0	...
2197490	  792.2	  605.4	 5321.0	...
2197491	  792.1	  605.1	 5320.0	...
2197492	  792.1	  605.4	 5321.0	...
2197493	  792.6	  605.4	 5324.0	...
2197494	  793.0	  604.9	 5327.0	...
2197495	  793.3	  604.5	 5329.0	...
2197496	  793.3	  604.5	 5330.0	...
2197497	  793.3	  604.5	 5332.0	...
2197498	  793.3	  604.5	 5331.0	...
2197499	  793.2	  604.5	 5328.0	...
2197500	  793.0	  604.5	 5328.0	...
2197501	  792.8	  604.7	 5330.0	...
2197502	  792.7	  604.9	 5333.0	...
2197503	  792.8	  605.1	 5333.0	...
2197504	  792.9	  605.1	 5333.0	...
2197505	  792.9	  605.1	 5333.0	...
2197506	  793.3	  605.0	 5333.0	...
2197507	  793.7	  605.0	 5333.0	...
2197508	  794.0	  605.1	 5333.0	...
2197509	  793.9	  605.2	 5335.0	...
2197510	  793.9	  605.3	 5335.0	...
2197511	  793.9	  605.3	 5335.0	...
2197512	  793.9	  605.3	 5334.0	...
2197513	  793.9	  605.4	 5334.0	...
2197514	  793.8	  605.4	 5335.0	...
2197515	  793.8	  605.4	 5337.0	...
2197516	  793.7	  605.1	 5338.0	...
2197517	  793.7	  605.0	 5338.0	...
2197518	  793.8	  605.0	 5336.0	...
2197519	  793.9	  605.0	 5335.0	...
2197520	  793.9	  604.7	 5335.0	...
2197521	  793.9	  604.6	 5336.0	...
2197522	  794.0	  604.8	 5338.0	...
2197523	  794.1	  604.9	 5338.0	...
2197524	  794.0	  604.9	 5339.0	...
2197525	  793.9	  604.9	 5339.0	...
2197526	  794.0	  604.9	 5338.0	...
2197527	  794.2	  604.7	 5337.0	...
2197528	  794.4	  604.6	 5336.0	...
2197529	  794.6	  604.7	 5335.0	...
2197530	  794.4	  605.3	 5334.0	...
2197531	  794.2	  605.9	 5333.0	...
2197532	  794.0	  606.1	 5333.0	...
2197533	  794.1	  605.6	 5333.0	...
2197534	  794.2	  605.2	 5333.0	...
2197535	  794.2	  605.0	 5334.0	...
2197536	  794.2	  605.1	 5336.0	...
2197537	  794.4	  605.2	 5337.0	...
2197538	  794.6	  605.8	 5339.0	...
2197539	  794.7	  606.3	 5338.0	...
2197540	  794.8	  606.8	 5336.0	...
2197541	  794.7	  606.8	 5337.0	...
2197542	  794.7	  606.7	 5339.0	...
2197543	  794.7	  606.7	 5341.0	...
2197544	  794.8	  606.9	 5341.0	...
2197545	  795.1	  607.1	 5341.0	...
2197546	  795.7	  607.3	 5340.0	...
2197547	  796.2	  607.4	 5340.0	...
2197548	  796.2	  607.6	 5340.0	...
2197549	  795.9	  607.9	 5340.0	...
2197550	  795.6	  607.9	 5340.0	...
2197551	  795.6	  607.8	 5341.0	...
2197552	  795.5	  607.6	 5343.0	...
2197553	  795.5	  607.6	 5345.0	...
2197554	  795.5	  607.4	 5346.0	...
2197555	  795.7	  607.3	 5345.0	...
2197556	  795.9	  607.4	 5346.0	...
2197557	  796.0	  607.4	 5347.0	...
2197558	  796.1	  607.5	 5351.0	...
2197559	  795.9	  607.4	 5353.0	...
2197560	  795.7	  607.1	 5355.0	...
2197561	  795.4	  606.9	 5355.0	...
2197562	  795.4	  606.7	 5356.0	...
2197563	  795.5	  606.8	 5356.0	...
2197564	  795.6	  607.0	 5355.0	...
2197565	  795.7	  607.1	 5354.0	...
2197566	  795.8	  607.2	 5353.0	...
2197567	  796.1	  607.4	 5353.0	...
2197568	  796.3	  607.6	 5352.0	...
2197569	  796.5	  607.9	 5351.0	...
2197570	  796.5	  608.1	 5350.0	...
2197571	  796.5	  608.3	 5349.0	...
2197572	  796.7	  608.5	 5351.0	...
2197573	  796.9	  608.7	 5354.0	...
2197574	  797.1	  608.8	 5356.0	...
2197575	  797.0	  609.0	 5354.0	...
2197576	  797.1	  609.5	 5352.0	...
2197577	  797.3	  610.1	 5350.0	...
2197578	  797.0	  610.8	 5350.0	...
2197579	  796.6	  611.0	 5351.0	...
2197580	  796.5	  611.2	 5351.0	...
2197581	  796.9	  611.6	 5351.0	...
2197582	  797.3	  611.8	 5349.0	...
2197583	  797.4	  612.1	 5348.0	...
2197584	  797.5	  612.5	 5347.0	...
2197585	  797.6	  613.0	 5345.0	...
2197586	  797.7	  614.0	 5343.0	...
2197587	  797.8	  614.6	 5342.0	...
2197588	  797.9	  615.6	 5342.0	...
2197589	  798.1	  616.1	 5342.0	...
2197590	  798.2	  616.7	 5342.0	...
2197591	  798.3	  617.6	 5337.0	...
2197592	  798.5	  619.0	 5332.0	...
2197593	  798.7	  620.2	 5327.0	...
2197594	  798.7	  620.7	 5326.0	...
2197595	  798.8	  621.1	 5325.0	...
2197596	  798.9	  622.4	 5322.0	...
2197597	  798.9	  624.1	 5318.0	...
2197598	  798.9	  625.3	 5311.0	...
EFIX R   2194368	2197598	3231	  782.8	  613.4	   5104
SSACC R  2197599
2197599	  799.0	  626.0	 5306.0	...
2197600	  799.2	  627.2	 5301.0	...
2197601	  799.4	  628.5	 5299.0	...
2197602	  799.5	  631.4	 5293.0	...
2197603	  799.4	  633.9	 5288.0	...
2197604	  799.5	  638.5	 5274.0	...
2197605	  799.7	  642.9	 5260.0	...
2197606	  799.9	  648.6	 5237.0	...
2197607	  800.0	  653.0	 5223.0	...
2197608	  800.1	  658.2	 5204.0	...
2197609	  800.3	  661.9	 5194.0	...
2197610	  800.7	  665.1	 5178.0	...
2197611	  801.0	  666.5	 5171.0	...
2197612	  801.6	  670.2	 5156.0	...
2197613	  801.9	  675.8	 5136.0	...
2197614	  802.3	  683.5	 5110.0	...
2197615	  802.9	  692.6	 5078.0	...
2197616	  803.3	  703.5	 5043.0	...
2197617	  803.8	  716.4	 4994.0	...
2197618	  804.1	  731.3	 4942.0	...
2197619	  804.6	  748.1	 4878.0	...
2197620	  804.5	  767.1	 4808.0	...
2197621	  805.0	  788.5	 4727.0	...
2197622	  805.6	  812.2	 4641.0	...
2197623	  807.5	  837.6	 4552.0	...
2197624	  809.4	  864.7	 4454.0	...
2197625	  811.7	  895.0	 4342.0	...
2197626	  813.6	  928.0	 4220.0	...
2197627	  815.8	  962.8	 4093.0	...
2197628	  818.0	  999.9	 3960.0	...
2197629	  820.3	 1038.9	 3818.0	...
2197630	  821.9	 1080.5	 3666.0	...
2197631	  824.3	 1123.6	 3514.0	...
2197632	  826.4	 1168.8	 3354.0	...
2197633	  828.8	 1216.6	 3188.0	...
2197634	  829.4	 1267.7	 3014.0	...
2197635	  829.7	 1303.1	 2896.0	...
2197636	  829.4	 1321.6	 2838.0	...
2197637	  829.4	 1321.6	 2838.0	...
SBLINK R 2197638
2197638	   .	   .	    0.0	...
2197639	   .	   .	    0.0	...
2197640	   .	   .	    0.0	...
2197641	   .	   .	    0.0	...
2197642	   .	   .	    0.0	...
2197643	   .	   .	    0.0	...
2197644	   .	   .	    0.0	...
2197645	   .	   .	    0.0	...
2197646	   .	   .	    0.0	...
2197647	   .	   .	    0.0	...
2197648	   .	   .	    0.0	...
2197649	   .	   .	    0.0	...
2197650	   .	   .	    0.0	...
2197651	   .	   .	    0.0	...
2197652	   .	   .	    0.0	...
2197653	   .	   .	    0.0	...
2197654	   .	   .	    0.0	...
2197655	   .	   .	    0.0	...
2197656	   .	   .	    0.0	...
2197657	   .	   .	    0.0	...
2197658	   .	   .	    0.0	...
2197659	   .	   .	    0.0	...
2197660	   .	   .	    0.0	...
2197661	   .	   .	    0.0	...
2197662	   .	   .	    0.0	...
2197663	   .	   .	    0.0	...
2197664	   .	   .	    0.0	...
2197665	   .	   .	    0.0	...
2197666	   .	   .	    0.0	...
2197667	   .	   .	    0.0	...
2197668	   .	   .	    0.0	...
2197669	   .	   .	    0.0	...
2197670	   .	   .	    0.0	...
2197671	   .	   .	    0.0	...
2197672	   .	   .	    0.0	...
2197673	   .	   .	    0.0	...
2197674	   .	   .	    0.0	...
2197675	   .	   .	    0.0	...
2197676	   .	   .	    0.0	...
2197677	   .	   .	    0.0	...
2197678	   .	   .	    0.0	...
2197679	   .	   .	    0.0	...
2197680	   .	   .	    0.0	...
2197681	   .	   .	    0.0	...
2197682	   .	   .	    0.0	...
2197683	   .	   .	    0.0	...
2197684	   .	   .	    0.0	...
2197685	   .	   .	    0.0	...
2197686	   .	   .	    0.0	...
2197687	   .	   .	    0.0	...
2197688	   .	   .	    0.0	...
2197689	   .	   .	    0.0	...
2197690	   .	   .	    0.0	...
2197691	   .	   .	    0.0	...
2197692	   .	   .	    0.0	...
2197693	   .	   .	    0.0	...
2197694	   .	   .	    0.0	...
2197695	   .	   .	    0.0	...
2197696	   .	   .	    0.0	...
2197697	   .	   .	    0.0	...
2197698	   .	   .	    0.0	...
2197699	   .	   .	    0.0	...
2197700	   .	   .	    0.0	...
2197701	   .	   .	    0.0	...
2197702	   .	   .	    0.0	...
2197703	   .	   .	    0.0	...
2197704	   .	   .	    0.0	...
2197705	   .	   .	    0.0	...
2197706	   .	   .	    0.0	...
2197707	   .	   .	    0.0	...
2197708	   .	   .	    0.0	...
2197709	   .	   .	    0.0	...
2197710	   .	   .	    0.0	...
2197711	   .	   .	    0.0	...
2197712	   .	   .	    0.0	...
2197713	   .	   .	    0.0	...
2197714	   .	   .	    0.0	...
2197715	   .	   .	    0.0	...
2197716	   .	   .	    0.0	...
2197717	   .	   .	    0.0	...
2197718	   .	   .	    0.0	...
2197719	   .	   .	    0.0	...
2197720	   .	   .	    0.0	...
2197721	   .	   .	    0.0	...
2197722	   .	   .	    0.0	...
2197723	   .	   .	    0.0	...
2197724	   .	   .	    0.0	...
2197725	   .	   .	    0.0	...
2197726	   .	   .	    0.0	...
2197727	   .	   .	    0.0	...
2197728	   .	   .	    0.0	...
2197729	   .	   .	    0.0	...
2197730	   .	   .	    0.0	...
2197731	   .	   .	    0.0	...
2197732	   .	   .	    0.0	...
2197733	   .	   .	    0.0	...
2197734	   .	   .	    0.0	...
2197735	   .	   .	    0.0	...
2197736	   .	   .	    0.0	...
2197737	   .	   .	    0.0	...
2197738	   .	   .	    0.0	...
2197739	   .	   .	    0.0	...
2197740	   .	   .	    0.0	...
2197741	   .	   .	    0.0	...
2197742	   .	   .	    0.0	...
2197743	   .	   .	    0.0	...
2197744	   .	   .	    0.0	...
2197745	   .	   .	    0.0	...
2197746	   .	   .	    0.0	...
2197747	   .	   .	    0.0	...
2197748	   .	   .	    0.0	...
2197749	   .	   .	    0.0	...
2197750	   .	   .	    0.0	...
2197751	   .	   .	    0.0	...
2197752	   .	   .	    0.0	...
2197753	   .	   .	    0.0	...
2197754	   .	   .	    0.0	...
2197755	   .	   .	    0.0	...
2197756	   .	   .	    0.0	...
2197757	   .	   .	    0.0	...
2197758	   .	   .	    0.0	...
2197759	   .	   .	    0.0	...
2197760	   .	   .	    0.0	...
2197761	   .	   .	    0.0	...
2197762	   .	   .	    0.0	...
2197763	   .	   .	    0.0	...
2197764	   .	   .	    0.0	...
2197765	   .	   .	    0.0	...
2197766	   .	   .	    0.0	...
2197767	   .	   .	    0.0	...
2197768	   .	   .	    0.0	...
2197769	   .	   .	    0.0	...
2197770	   .	   .	    0.0	...
2197771	   .	   .	    0.0	...
2197772	   .	   .	    0.0	...
2197773	   .	   .	    0.0	...
2197774	   .	   .	    0.0	...
2197775	   .	   .	    0.0	...
2197776	   .	   .	    0.0	...
2197777	   .	   .	    0.0	...
2197778	   .	   .	    0.0	...
2197779	   .	   .	    0.0	...
2197780	   .	   .	    0.0	...
2197781	   .	   .	    0.0	...
2197782	   .	   .	    0.0	...
2197783	   .	   .	    0.0	...
2197784	   .	   .	    0.0	...
2197785	   .	   .	    0.0	...
2197786	   .	   .	    0.0	...
2197787	   .	   .	    0.0	...
2197788	   .	   .	    0.0	...
2197789	   .	   .	    0.0	...
2197790	   .	   .	    0.0	...
2197791	   .	   .	    0.0	...
2197792	   .	   .	    0.0	...
2197793	   .	   .	    0.0	...
2197794	   .	   .	    0.0	...
2197795	   .	   .	    0.0	...
2197796	   .	   .	    0.0	...
2197797	   .	   .	    0.0	...
2197798	   .	   .	    0.0	...
2197799	   .	   .	    0.0	...
2197800	   .	   .	    0.0	...
2197801	   .	   .	    0.0	...
2197802	   .	   .	    0.0	...
2197803	   .	   .	    0.0	...
EBLINK R 2197638	2197803	166
2197804	  791.7	 1209.2	 2548.0	...
2197805	  791.7	 1209.2	 2548.0	...
2197806	  791.3	 1205.2	 2556.0	...
2197807	  791.2	 1197.6	 2583.0	...
2197808	  791.3	 1185.9	 2623.0	...
2197809	  791.7	 1174.5	 2667.0	...
2197810	  792.7	 1162.6	 2697.0	...
2197811	  793.4	 1150.3	 2731.0	...
2197812	  794.1	 1138.2	 2760.0	...
2197813	  794.0	 1127.0	 2797.0	...
2197814	  793.9	 1115.9	 2828.0	...
2197815	  794.4	 1105.1	 2867.0	...
2197816	  794.5	 1093.4	 2898.0	...
2197817	  794.5	 1083.2	 2931.0	...
2197818	  793.7	 1072.6	 2959.0	...
2197819	  793.6	 1063.0	 2992.0	...
2197820	  793.9	 1053.6	 3025.0	...
2197821	  794.1	 1044.8	 3055.0	...
2197822	  793.5	 1036.5	 3079.0	...
2197823	  793.5	 1028.6	 3102.0	...
2197824	  794.0	 1021.0	 3126.0	...
2197825	  794.6	 1014.3	 3149.0	...
2197826	  794.7	 1006.9	 3172.0	...
2197827	  794.6	 1000.4	 3193.0	...
2197828	  794.4	  992.8	 3216.0	...
2197829	  793.7	  986.5	 3240.0	...
2197830	  793.4	  979.8	 3261.0	...
2197831	  793.3	  973.9	 3281.0	...
2197832	  793.2	  968.1	 3300.0	...
2197833	  793.4	  962.6	 3319.0	...
2197834	  793.5	  957.7	 3338.0	...
2197835	  793.6	  951.6	 3355.0	...
2197836	  793.1	  945.6	 3373.0	...
2197837	  792.7	  939.7	 3395.0	...
2197838	  792.5	  935.4	 3411.0	...
2197839	  792.2	  930.6	 3426.0	...
2197840	  792.2	  924.5	 3438.0	...
2197841	  792.1	  918.2	 3454.0	...
2197842	  792.1	  913.3	 3463.0	...
2197843	  791.6	  907.9	 3475.0	...
2197844	  791.2	  901.7	 3489.0	...
2197845	  791.5	  894.8	 3507.0	...
2197846	  792.0	  889.9	 3520.0	...
2197847	  792.5	  886.3	 3533.0	...
2197848	  792.3	  882.2	 3541.0	...
2197849	  791.8	  877.5	 3553.0	...
2197850	  791.2	  872.3	 3565.0	...
2197851	  790.7	  867.9	 3582.0	...
2197852	  791.2	  863.3	 3595.0	...
2197853	  791.8	  859.3	 3608.0	...
2197854	  792.2	  854.3	 3614.0	...
2197855	  791.7	  850.5	 3626.0	...
2197856	  792.3	  845.1	 3640.0	...
2197857	  792.9	  840.8	 3657.0	...
2197858	  793.6	  836.3	 3669.0	...
2197859	  793.2	  832.0	 3676.0	...
2197860	  792.8	  827.2	 3683.0	...
2197861	  792.9	  822.1	 3695.0	...
2197862	  793.0	  817.0	 3706.0	...
2197863	  793.1	  812.6	 3719.0	...
2197864	  792.7	  808.1	 3730.0	...
2197865	  792.3	  804.9	 3741.0	...
2197866	  791.9	  800.3	 3750.0	...
2197867	  791.8	  796.6	 3761.0	...
2197868	  792.4	  792.4	 3771.0	...
2197869	  793.1	  789.3	 3782.0	...
ESACC R  2197599	2197869	271	  799.0	  626.0	  793.1	  789.3	   3.49	    764
SFIX R   2197870
2197870	  793.5	  785.1	 3791.0	...
2197871	  793.0	  780.9	 3799.0	...
2197872	  792.5	  776.0	 3809.0	...
2197873	  792.4	  772.0	 3822.0	...
2197874	  792.4	  768.4	 3833.0	...
2197875	  792.6	  765.6	 3843.0	...
2197876	  792.1	  762.0	 3846.0	...
2197877	  791.7	  759.0	 3849.0	...
2197878	  791.3	  755.5	 3850.0	...
2197879	  791.3	  752.6	 3857.0	...
2197880	  791.2	  749.2	 3868.0	...
2197881	  791.6	  746.2	 3884.0	...
2197882	  791.9	  743.9	 3894.0	...
2197883	  792.2	  741.6	 3899.0	...
2197884	  791.9	  739.0	 3899.0	...
2197885	  791.5	  736.2	 3902.0	...
2197886	  791.1	  733.4	 3907.0	...
2197887	  791.3	  731.1	 3913.0	...
2197888	  791.7	  728.9	 3920.0	...
2197889	  792.0	  727.0	 3927.0	...
2197890	  791.7	  725.7	 3933.0	...
2197891	  791.4	  724.4	 3937.0	...
2197892	  791.2	  722.3	 3939.0	...
2197893	  791.1	  720.3	 3941.0	...
2197894	  791.1	  718.4	 3943.0	...
2197895	  791.0	  716.6	 3947.0	...
2197896	  790.8	  714.4	 3952.0	...
2197897	  790.6	  712.2	 3959.0	...
2197898	  790.7	  710.0	 3964.0	...
2197899	  791.1	  708.0	 3971.0	...
2197900	  791.5	  706.0	 3975.0	...
2197901	  791.7	  705.0	 3978.0	...
2197902	  791.5	  704.0	 3981.0	...
2197903	  791.0	  702.5	 3985.0	...
2197904	  790.6	  700.4	 3987.0	...
2197905	  790.3	  698.3	 3989.0	...
2197906	  790.2	  696.5	 3991.0	...
2197907	  790.1	  695.0	 3993.0	...
2197908	  789.9	  693.6	 3993.0	...
2197909	  789.7	  692.4	 3999.0	...
2197910	  789.5	  691.5	 4005.0	...
2197911	  789.3	  690.1	 4011.0	...
2197912	  789.1	  688.3	 4016.0	...
2197913	  789.0	  686.4	 4021.0	...
2197914	  789.0	  685.3	 4025.0	...
2197915	  789.3	  684.3	 4025.0	...
2197916	  789.5	  682.7	 4027.0	...
2197917	  789.5	  680.8	 4029.0	...
2197918	  789.5	  679.4	 4034.0	...
2197919	  789.6	  678.7	 4038.0	...
2197920	  789.7	  677.4	 4043.0	...
2197921	  789.7	  676.1	 4045.0	...
2197922	  789.7	  674.9	 4046.0	...
2197923	  789.7	  674.1	 4046.0	...
2197924	  790.2	  672.8	 4047.0	...
2197925	  790.6	  670.6	 4051.0	...
2197926	  790.9	  668.7	 4056.0	...
2197927	  790.7	  667.4	 4059.0	...
2197928	  790.6	  666.6	 4061.0	...
2197929	  790.5	  665.6	 4063.0	...
2197930	  790.2	  664.5	 4065.0	...
2197931	  790.2	  663.5	 4068.0	...
2197932	  790.2	  662.3	 4070.0	...
2197933	  790.3	  661.0	 4070.0	...
2197934	  790.2	  659.5	 4070.0	...
2197935	  790.2	  658.1	 4072.0	...
2197936	  790.4	  656.3	 4075.0	...
2197937	  790.7	  655.1	 4078.0	...
2197938	  790.9	  654.3	 4078.0	...
2197939	  791.0	  653.5	 4080.0	...
2197940	  790.9	  652.3	 4082.0	...
2197941	  790.4	  651.3	 4085.0	...
2197942	  790.0	  650.8	 4086.0	...
2197943	  789.7	  649.3	 4086.0	...
2197944	  789.8	  647.6	 4085.0	...
2197945	  789.8	  645.7	 4085.0	...
2197946	  789.7	  645.1	 4087.0	...
2197947	  789.8	  644.3	 4089.0	...
2197948	  790.0	  643.2	 4091.0	...
2197949	  790.1	  642.2	 4093.0	...
2197950	  790.0	  640.9	 4098.0	...
2197951	  790.0	  640.0	 4103.0	...
2197952	  790.0	  638.9	 4108.0	...
2197953	  790.1	  638.3	 4107.0	...
2197954	  790.3	  637.7	 4108.0	...
2197955	  790.4	  637.4	 4109.0	...
2197956	  790.4	  637.2	 4110.0	...
2197957	  790.2	  636.2	 4111.0	...
2197958	  790.0	  634.9	 4111.0	...
2197959	  789.7	  633.7	 4110.0	...
2197960	  789.7	  633.1	 4110.0	...
2197961	  789.7	  632.4	 4110.0	...
2197962	  789.7	  631.6	 4110.0	...
2197963	  789.7	  630.9	 4110.0	...
2197964	  789.7	  630.4	 4110.0	...
2197965	  789.7	  629.7	 4110.0	...
2197966	  789.8	  628.9	 4111.0	...
2197967	  790.0	  628.2	 4112.0	...
2197968	  790.3	  627.8	 4113.0	...
2197969	  790.2	  626.9	 4113.0	...
2197970	  790.3	  626.3	 4115.0	...
2197971	  790.4	  625.4	 4120.0	...
2197972	  790.6	  625.0	 4125.0	...
2197973	  790.5	  624.7	 4122.0	...
2197974	  790.3	  624.7	 4117.0	...
2197975	  790.0	  624.6	 4114.0	...
2197976	  790.0	  624.3	 4115.0	...
2197977	  790.2	  623.7	 4117.0	...
2197978	  789.9	  623.0	 4116.0	...
2197979	  789.5	  622.5	 4117.0	...
2197980	  789.5	  622.2	 4118.0	...
2197981	  790.0	  621.8	 4119.0	...
2197982	  790.4	  621.4	 4119.0	...
2197983	  790.7	  621.1	 4119.0	...
2197984	  791.1	  620.8	 4121.0	...
2197985	  791.3	  620.2	 4122.0	...
2197986	  791.3	  619.4	 4122.0	...
2197987	  791.2	  618.3	 4121.0	...
2197988	  791.3	  617.6	 4120.0	...
2197989	  791.5	  617.2	 4120.0	...
2197990	  791.6	  616.4	 4120.0	...
2197991	  791.7	  615.6	 4121.0	...
2197992	  791.6	  614.8	 4121.0	...
2197993	  791.4	  614.9	 4122.0	...
2197994	  791.2	  614.9	 4122.0	...
2197995	  791.2	  614.9	 4123.0	...
2197996	  791.2	  615.0	 4123.0	...
2197997	  791.4	  615.2	 4123.0	...
2197998	  791.7	  614.8	 4123.0	...
2197999	  791.9	  614.2	 4124.0	...
2198000	  792.0	  613.7	 4124.0	...
2198001	  792.1	  613.6	 4124.0	...
2198002	  792.3	  613.8	 4123.0	...
2198003	  792.4	  613.9	 4122.0	...
2198004	  792.5	  613.8	 4121.0	...
2198005	  792.5	  613.5	 4125.0	...
2198006	  792.5	  613.2	 4129.0	...
2198007	  792.5	  612.9	 4132.0	...
2198008	  792.5	  612.7	 4130.0	...
2198009	  792.4	  612.4	 4128.0	...
2198010	  792.2	  612.2	 4127.0	...
2198011	  791.9	  612.0	 4127.0	...
2198012	  791.8	  611.9	 4126.0	...
2198013	  791.6	  611.6	 4125.0	...
2198014	  791.6	  611.4	 4128.0	...
2198015	  791.5	  611.2	 4133.0	...
2198016	  791.4	  611.0	 4133.0	...
2198017	  791.5	  610.7	 4128.0	...
2198018	  791.9	  610.4	 4125.0	...
2198019	  792.2	  610.4	 4126.0	...
2198020	  792.3	  610.5	 4126.0	...
2198021	  792.2	  610.5	 4126.0	...
2198022	  791.9	  610.3	 4125.0	...
2198023	  791.8	  610.2	 4125.0	...
2198024	  791.6	  610.1	 4123.0	...
2198025	  791.6	  609.9	 4121.0	...
2198026	  791.6	  609.6	 4119.0	...
2198027	  791.8	  609.2	 4119.0	...
2198028	  792.1	  609.1	 4120.0	...
2198029	  792.3	  609.1	 4121.0	...
2198030	  792.4	  609.0	 4121.0	...
2198031	  792.5	  608.8	 4122.0	...
2198032	  792.7	  608.4	 4122.0	...
2198033	  792.9	  607.8	 4123.0	...
2198034	  793.1	  607.3	 4123.0	...
2198035	  793.3	  607.0	 4124.0	...
2198036	  793.4	  606.9	 4126.0	...
2198037	  793.4	  606.8	 4127.0	...
2198038	  793.1	  606.7	 4127.0	...
2198039	  793.0	  606.5	 4128.0	...
2198040	  793.0	  606.1	 4131.0	...
2198041	  793.1	  605.4	 4133.0	...
2198042	  793.2	  604.9	 4133.0	...
2198043	  793.1	  604.7	 4135.0	...
2198044	  793.3	  604.5	 4137.0	...
2198045	  793.6	  604.2	 4139.0	...
2198046	  794.0	  603.8	 4139.0	...
2198047	  794.0	  603.3	 4140.0	...
2198048	  793.7	  602.4	 4140.0	...
2198049	  793.4	  601.5	 4140.0	...
2198050	  793.1	  600.9	 4139.0	...
2198051	  793.0	  600.8	 4141.0	...
2198052	  792.9	  600.6	 4144.0	...
2198053	  793.1	  600.2	 4143.0	...
2198054	  793.4	  599.9	 4141.0	...
2198055	  793.8	  599.6	 4140.0	...
2198056	  793.9	  598.9	 4141.0	...
2198057	  793.9	  598.3	 4142.0	...
2198058	  793.8	  597.6	 4142.0	...
2198059	  793.6	  597.3	 4146.0	...
2198060	  793.5	  596.9	 4149.0	...
2198061	  793.6	  596.6	 4151.0	...
2198062	  793.8	  596.5	 4151.0	...
2198063	  793.8	  596.3	 4151.0	...
2198064	  793.8	  596.2	 4151.0	...
2198065	  793.8	  595.7	 4151.0	...
2198066	  793.9	  595.1	 4151.0	...
2198067	  793.9	  594.6	 4151.0	...
2198068	  793.9	  594.6	 4150.0	...
2198069	  793.8	  594.7	 4153.0	...
2198070	  793.7	  594.6	 4157.0	...
2198071	  793.6	  594.4	 4161.0	...
2198072	  793.6	  594.1	 4162.0	...
2198073	  793.9	  593.4	 4163.0	...
2198074	  794.1	  593.0	 4162.0	...
2198075	  793.8	  592.6	 4162.0	...
2198076	  793.4	  592.5	 4162.0	...
2198077	  793.0	  592.4	 4163.0	...
2198078	  793.0	  592.2	 4164.0	...
2198079	  793.0	  592.1	 4165.0	...
2198080	  793.0	  591.8	 4164.0	...
[truncated: 4,257,447 more chars]
