# Supplementary material for: With an eye on uncertainty: Modelling pupillary responses to environmental volatility
Source: PLoS Comput Biol. 2019 Jul 5;15(7):e1007126. doi: 10.1371/journal.pcbi.1007126 (PMC6636765; doi:10.1371/journal.pcbi.1007126)
Supplement: S5 Data — Zip file containing the pupillometry data for participant 5. (ZIP) [file pcbi.1007126.s005.zip › P5/trial15.asc]

** CONVERTED FROM C:\Users\tparr\Documents\PVR\P5_1212\trial15.edf using edfapi 3.1 Win32 Nov 24 2009 on Tue Dec 12 10:57:33 2017
** DATE: Tue Dec 12 10:46:42 2017
** TYPE: EDF_FILE BINARY EVENT SAMPLE TAGGED
** VERSION: EYELINK II 1
** SOURCE: EYELINK CL
** EYELINK II CL v4.48 Nov 25 2009
** CAMERA: EyeLink CL Version 1.4 Sensor=BHA
** SERIAL NUMBER: CL1-AAD42
** CAMERA_CONFIG: AAD42140.SCD
**

MSG	2328650 RECCFG CR 1000 2 0 R
MSG	2328650 ELCLCFG MTABLER
MSG	2328650 GAZE_COORDS 0.00 0.00 1599.00 1199.00
MSG	2328650 THRESHOLDS R 106 237
MSG	2328650 ELCL_PROC CENTROID (3)
MSG	2328650 ELCL_PCR_PARAM 5 3.0
START	2328651 	RIGHT	SAMPLES	EVENTS
PRESCALER	1
VPRESCALER	1
PUPIL	AREA
EVENTS	GAZE	RIGHT	RATE	1000.00	TRACKING	CR	FILTER	2
SAMPLES	GAZE	RIGHT	RATE	1000.00	TRACKING	CR	FILTER	2
MSG	2328651 !MODE RECORD CR 1000 2 0 R
2328651	  777.8	  594.4	 4108.0	...
INPUT	2328651	127
2328652	  777.9	  593.8	 4110.0	...
2328653	  777.9	  593.1	 4111.0	...
2328654	  778.0	  592.5	 4109.0	...
2328655	  777.9	  592.7	 4107.0	...
2328656	  777.9	  592.6	 4104.0	...
2328657	  777.8	  592.3	 4104.0	...
SFIX R   2328658
2328658	  777.8	  591.9	 4104.0	...
2328659	  777.8	  591.9	 4103.0	...
2328660	  777.8	  591.9	 4102.0	...
2328661	  777.7	  592.1	 4099.0	...
2328662	  777.6	  592.3	 4097.0	...
2328663	  777.7	  592.4	 4096.0	...
2328664	  777.9	  592.1	 4096.0	...
2328665	  778.4	  591.7	 4097.0	...
2328666	  778.6	  591.6	 4097.0	...
2328667	  778.8	  591.7	 4095.0	...
2328668	  778.6	  592.0	 4093.0	...
2328669	  778.5	  592.0	 4091.0	...
2328670	  778.2	  591.9	 4091.0	...
2328671	  778.1	  591.6	 4091.0	...
2328672	  777.9	  590.9	 4093.0	...
2328673	  777.9	  590.3	 4094.0	...
2328674	  778.2	  589.8	 4095.0	...
2328675	  778.5	  589.7	 4095.0	...
2328676	  778.8	  589.5	 4095.0	...
2328677	  778.7	  589.3	 4097.0	...
2328678	  778.6	  589.2	 4098.0	...
2328679	  778.6	  589.1	 4100.0	...
2328680	  778.2	  588.6	 4101.0	...
2328681	  777.8	  588.1	 4101.0	...
2328682	  777.6	  587.6	 4100.0	...
2328683	  777.8	  587.9	 4100.0	...
2328684	  778.0	  588.3	 4098.0	...
2328685	  778.1	  588.3	 4097.0	...
2328686	  778.2	  587.8	 4098.0	...
2328687	  778.2	  587.1	 4100.0	...
2328688	  778.2	  586.8	 4102.0	...
2328689	  778.0	  586.4	 4101.0	...
2328690	  777.9	  586.1	 4099.0	...
2328691	  777.8	  585.9	 4099.0	...
2328692	  777.7	  585.8	 4101.0	...
2328693	  777.8	  585.8	 4102.0	...
2328694	  777.9	  585.8	 4102.0	...
2328695	  778.0	  585.7	 4101.0	...
2328696	  778.2	  585.9	 4100.0	...
2328697	  778.4	  586.1	 4099.0	...
2328698	  778.5	  586.2	 4100.0	...
2328699	  778.5	  586.0	 4099.0	...
2328700	  778.5	  586.3	 4098.0	...
2328701	  778.6	  586.6	 4097.0	...
2328702	  778.6	  586.8	 4098.0	...
2328703	  778.5	  586.7	 4098.0	...
2328704	  778.4	  586.6	 4097.0	...
2328705	  778.5	  586.6	 4094.0	...
2328706	  778.6	  586.6	 4091.0	...
2328707	  778.7	  586.5	 4088.0	...
2328708	  778.8	  586.6	 4088.0	...
2328709	  779.1	  586.6	 4088.0	...
2328710	  779.2	  586.3	 4089.0	...
2328711	  779.3	  586.0	 4091.0	...
2328712	  779.3	  585.6	 4092.0	...
2328713	  779.6	  585.4	 4093.0	...
2328714	  779.7	  585.2	 4094.0	...
2328715	  779.5	  585.0	 4091.0	...
2328716	  779.2	  584.9	 4087.0	...
2328717	  778.9	  584.8	 4086.0	...
2328718	  779.0	  584.7	 4090.0	...
2328719	  779.5	  584.4	 4093.0	...
2328720	  780.0	  584.2	 4094.0	...
2328721	  780.3	  584.0	 4094.0	...
2328722	  780.3	  584.0	 4094.0	...
2328723	  780.4	  584.0	 4091.0	...
2328724	  780.5	  584.0	 4088.0	...
2328725	  780.6	  583.9	 4086.0	...
2328726	  780.6	  583.8	 4087.0	...
2328727	  780.6	  583.6	 4087.0	...
2328728	  780.6	  583.5	 4087.0	...
2328729	  780.7	  583.5	 4087.0	...
2328730	  780.8	  583.5	 4087.0	...
2328731	  780.9	  583.4	 4087.0	...
2328732	  781.0	  583.3	 4087.0	...
2328733	  781.1	  583.3	 4087.0	...
2328734	  781.0	  583.2	 4087.0	...
2328735	  781.0	  583.1	 4086.0	...
2328736	  781.2	  583.0	 4087.0	...
2328737	  781.4	  583.2	 4087.0	...
2328738	  781.3	  583.6	 4087.0	...
2328739	  781.1	  583.9	 4086.0	...
2328740	  780.9	  583.8	 4086.0	...
2328741	  781.2	  583.4	 4086.0	...
2328742	  781.5	  583.1	 4086.0	...
2328743	  781.8	  582.9	 4086.0	...
2328744	  781.7	  583.2	 4085.0	...
2328745	  781.6	  583.6	 4084.0	...
2328746	  781.4	  583.5	 4083.0	...
2328747	  781.3	  583.0	 4083.0	...
2328748	  781.2	  582.5	 4084.0	...
2328749	  780.7	  582.7	 4085.0	...
EFIX R   2328658	2328749	92	  779.2	  586.6	   4093
SSACC R  2328750
2328750	  779.8	  582.9	 4086.0	...
2328751	  778.2	  583.5	 4086.0	...
2328752	  775.9	  584.3	 4088.0	...
2328753	  773.2	  586.1	 4089.0	...
2328754	  770.6	  587.5	 4090.0	...
2328755	  768.5	  588.8	 4089.0	...
2328756	  766.9	  589.1	 4089.0	...
ESACC R  2328750	2328756	7	  779.8	  582.9	  766.9	  589.1	   0.30	     42
SFIX R   2328757
2328757	  765.8	  589.5	 4089.0	...
2328758	  765.1	  589.9	 4090.0	...
2328759	  764.8	  590.2	 4090.0	...
2328760	  764.5	  590.6	 4090.0	...
2328761	  764.5	  590.7	 4091.0	...
2328762	  765.0	  590.7	 4093.0	...
2328763	  765.9	  590.8	 4094.0	...
2328764	  766.9	  590.9	 4094.0	...
2328765	  767.9	  591.0	 4094.0	...
2328766	  768.4	  591.0	 4094.0	...
2328767	  769.2	  591.0	 4094.0	...
2328768	  769.6	  590.7	 4096.0	...
2328769	  770.0	  590.3	 4098.0	...
2328770	  770.0	  589.4	 4099.0	...
2328771	  769.7	  588.7	 4098.0	...
2328772	  769.5	  588.2	 4095.0	...
2328773	  769.5	  587.8	 4092.0	...
2328774	  769.8	  587.3	 4089.0	...
2328775	  770.1	  587.1	 4089.0	...
2328776	  770.1	  587.2	 4091.0	...
2328777	  770.1	  587.3	 4092.0	...
2328778	  770.2	  587.2	 4093.0	...
2328779	  770.3	  587.2	 4093.0	...
2328780	  770.4	  587.2	 4092.0	...
2328781	  770.6	  587.2	 4092.0	...
2328782	  770.8	  587.3	 4091.0	...
2328783	  770.9	  587.5	 4088.0	...
2328784	  770.9	  587.8	 4085.0	...
2328785	  770.8	  588.6	 4084.0	...
2328786	  770.6	  589.3	 4085.0	...
2328787	  770.4	  590.0	 4088.0	...
2328788	  770.2	  590.0	 4089.0	...
2328789	  770.2	  590.0	 4090.0	...
2328790	  770.2	  589.6	 4090.0	...
2328791	  770.1	  589.1	 4090.0	...
2328792	  770.0	  588.5	 4090.0	...
2328793	  770.0	  588.8	 4090.0	...
2328794	  770.1	  589.3	 4091.0	...
2328795	  770.1	  589.7	 4092.0	...
2328796	  770.1	  589.7	 4093.0	...
2328797	  770.0	  589.8	 4093.0	...
2328798	  769.9	  589.9	 4093.0	...
2328799	  770.0	  590.0	 4093.0	...
2328800	  770.1	  589.5	 4092.0	...
2328801	  770.2	  588.9	 4091.0	...
2328802	  770.2	  588.3	 4089.0	...
2328803	  770.5	  588.0	 4089.0	...
2328804	  770.9	  587.7	 4089.0	...
2328805	  771.3	  588.1	 4089.0	...
2328806	  771.3	  588.8	 4088.0	...
2328807	  771.2	  589.5	 4084.0	...
2328808	  771.1	  589.6	 4080.0	...
2328809	  771.1	  589.5	 4078.0	...
2328810	  771.2	  589.4	 4079.0	...
2328811	  771.2	  589.3	 4082.0	...
2328812	  771.2	  589.2	 4085.0	...
2328813	  771.3	  589.1	 4089.0	...
2328814	  771.4	  589.3	 4090.0	...
2328815	  771.7	  589.5	 4090.0	...
2328816	  771.8	  589.7	 4090.0	...
2328817	  771.8	  589.6	 4090.0	...
2328818	  771.8	  589.6	 4090.0	...
2328819	  772.0	  589.5	 4090.0	...
2328820	  772.4	  589.4	 4093.0	...
2328821	  772.8	  589.4	 4096.0	...
2328822	  773.1	  589.4	 4099.0	...
2328823	  772.9	  589.4	 4098.0	...
2328824	  772.6	  589.4	 4098.0	...
2328825	  772.7	  589.7	 4098.0	...
2328826	  772.8	  590.0	 4098.0	...
2328827	  773.0	  590.3	 4096.0	...
2328828	  773.1	  590.3	 4093.0	...
2328829	  773.3	  590.1	 4092.0	...
2328830	  773.4	  589.8	 4094.0	...
2328831	  773.5	  589.5	 4096.0	...
2328832	  773.6	  589.3	 4096.0	...
2328833	  773.7	  589.3	 4096.0	...
2328834	  773.8	  589.3	 4096.0	...
2328835	  773.7	  589.1	 4097.0	...
2328836	  773.7	  589.0	 4095.0	...
2328837	  773.7	  589.0	 4092.0	...
2328838	  773.8	  588.9	 4091.0	...
2328839	  773.9	  588.7	 4093.0	...
2328840	  774.1	  588.6	 4095.0	...
2328841	  773.9	  588.6	 4095.0	...
2328842	  773.7	  588.5	 4096.0	...
2328843	  773.8	  588.5	 4096.0	...
2328844	  774.2	  588.5	 4095.0	...
2328845	  774.7	  588.6	 4093.0	...
2328846	  774.8	  588.7	 4092.0	...
2328847	  774.9	  588.7	 4092.0	...
2328848	  775.1	  588.7	 4091.0	...
2328849	  775.4	  588.6	 4090.0	...
2328850	  775.6	  588.9	 4089.0	...
2328851	  775.5	  589.2	 4089.0	...
2328852	  775.5	  589.2	 4091.0	...
2328853	  775.4	  589.0	 4092.0	...
2328854	  775.3	  588.9	 4091.0	...
2328855	  775.2	  589.1	 4091.0	...
2328856	  775.2	  589.4	 4090.0	...
2328857	  775.3	  589.5	 4090.0	...
2328858	  775.5	  589.7	 4090.0	...
2328859	  775.6	  589.6	 4091.0	...
2328860	  775.7	  589.5	 4091.0	...
2328861	  775.6	  589.5	 4091.0	...
2328862	  775.7	  589.5	 4091.0	...
2328863	  775.9	  589.7	 4091.0	...
2328864	  776.0	  589.8	 4091.0	...
2328865	  775.9	  589.9	 4091.0	...
2328866	  775.7	  590.1	 4092.0	...
2328867	  775.6	  590.2	 4092.0	...
2328868	  775.6	  590.3	 4093.0	...
2328869	  775.6	  590.5	 4093.0	...
2328870	  775.7	  590.6	 4094.0	...
2328871	  775.7	  590.4	 4094.0	...
2328872	  775.7	  590.2	 4094.0	...
2328873	  775.8	  590.5	 4094.0	...
2328874	  776.0	  591.1	 4094.0	...
2328875	  776.2	  591.2	 4093.0	...
2328876	  776.2	  590.7	 4092.0	...
2328877	  776.2	  590.0	 4092.0	...
2328878	  776.1	  589.6	 4091.0	...
2328879	  776.1	  589.2	 4091.0	...
2328880	  776.1	  589.1	 4093.0	...
2328881	  776.2	  589.1	 4094.0	...
2328882	  776.2	  589.3	 4093.0	...
2328883	  776.1	  589.5	 4090.0	...
2328884	  776.0	  589.8	 4087.0	...
2328885	  775.9	  590.3	 4086.0	...
2328886	  776.1	  590.6	 4087.0	...
2328887	  776.3	  590.9	 4088.0	...
2328888	  776.6	  590.8	 4089.0	...
2328889	  776.7	  590.6	 4090.0	...
2328890	  776.7	  590.5	 4089.0	...
2328891	  776.7	  590.2	 4087.0	...
2328892	  776.7	  590.1	 4085.0	...
2328893	  776.6	  589.8	 4086.0	...
2328894	  776.6	  589.7	 4088.0	...
2328895	  776.7	  589.6	 4089.0	...
2328896	  776.7	  589.6	 4088.0	...
2328897	  776.7	  590.0	 4088.0	...
2328898	  776.7	  590.5	 4087.0	...
2328899	  777.0	  590.9	 4085.0	...
2328900	  777.4	  591.0	 4083.0	...
2328901	  777.8	  591.0	 4080.0	...
2328902	  777.8	  590.9	 4080.0	...
2328903	  777.8	  590.8	 4082.0	...
2328904	  777.8	  590.7	 4086.0	...
2328905	  777.9	  590.8	 4089.0	...
2328906	  778.0	  591.0	 4091.0	...
2328907	  777.8	  590.8	 4091.0	...
2328908	  777.6	  590.5	 4088.0	...
2328909	  777.5	  590.2	 4086.0	...
2328910	  777.5	  590.0	 4082.0	...
2328911	  777.4	  589.8	 4080.0	...
2328912	  777.4	  589.7	 4081.0	...
2328913	  777.5	  589.9	 4084.0	...
2328914	  777.6	  590.1	 4087.0	...
2328915	  777.6	  590.4	 4087.0	...
2328916	  777.5	  590.6	 4087.0	...
2328917	  777.7	  590.7	 4086.0	...
2328918	  778.1	  590.6	 4084.0	...
2328919	  778.4	  590.3	 4083.0	...
2328920	  778.3	  589.9	 4082.0	...
2328921	  778.3	  589.6	 4082.0	...
2328922	  778.3	  589.7	 4080.0	...
2328923	  778.3	  590.0	 4079.0	...
2328924	  778.3	  590.3	 4077.0	...
2328925	  778.0	  590.4	 4075.0	...
2328926	  777.7	  590.4	 4074.0	...
2328927	  777.8	  590.5	 4074.0	...
2328928	  778.2	  590.6	 4075.0	...
2328929	  778.9	  590.6	 4076.0	...
2328930	  779.3	  590.5	 4076.0	...
2328931	  779.8	  590.6	 4076.0	...
2328932	  779.9	  590.6	 4077.0	...
2328933	  779.8	  590.3	 4078.0	...
2328934	  779.6	  590.1	 4079.0	...
2328935	  779.3	  590.0	 4080.0	...
2328936	  779.3	  590.1	 4080.0	...
2328937	  779.3	  590.1	 4080.0	...
2328938	  779.3	  590.2	 4079.0	...
2328939	  779.3	  590.3	 4078.0	...
2328940	  779.4	  590.5	 4077.0	...
2328941	  779.5	  590.5	 4073.0	...
2328942	  779.8	  590.4	 4070.0	...
2328943	  780.0	  590.2	 4069.0	...
2328944	  780.2	  590.0	 4070.0	...
2328945	  780.3	  589.9	 4071.0	...
2328946	  780.5	  589.8	 4072.0	...
2328947	  780.5	  589.6	 4072.0	...
2328948	  780.5	  589.3	 4072.0	...
2328949	  780.5	  589.3	 4073.0	...
2328950	  780.3	  589.5	 4073.0	...
2328951	  780.1	  589.7	 4074.0	...
2328952	  779.9	  589.8	 4074.0	...
2328953	  780.1	  589.8	 4072.0	...
2328954	  780.4	  589.8	 4070.0	...
2328955	  780.7	  589.7	 4069.0	...
2328956	  780.7	  589.7	 4069.0	...
2328957	  780.6	  589.6	 4069.0	...
2328958	  780.4	  589.5	 4068.0	...
2328959	  780.4	  589.8	 4068.0	...
2328960	  780.5	  590.1	 4068.0	...
2328961	  780.6	  590.4	 4067.0	...
2328962	  780.5	  590.5	 4068.0	...
2328963	  780.5	  590.7	 4069.0	...
2328964	  780.5	  590.9	 4070.0	...
2328965	  780.7	  591.0	 4070.0	...
2328966	  780.9	  590.8	 4070.0	...
2328967	  781.2	  590.7	 4069.0	...
2328968	  781.4	  590.6	 4070.0	...
2328969	  781.4	  590.6	 4070.0	...
2328970	  781.4	  590.5	 4071.0	...
2328971	  781.4	  590.5	 4071.0	...
2328972	  781.4	  590.6	 4072.0	...
2328973	  781.4	  590.7	 4073.0	...
2328974	  781.3	  590.7	 4071.0	...
2328975	  781.3	  590.8	 4067.0	...
2328976	  781.5	  590.8	 4063.0	...
2328977	  781.8	  590.7	 4061.0	...
2328978	  782.0	  590.5	 4061.0	...
2328979	  782.2	  590.3	 4061.0	...
2328980	  782.2	  590.2	 4061.0	...
2328981	  782.3	  590.2	 4061.0	...
2328982	  782.4	  590.1	 4064.0	...
2328983	  782.5	  590.0	 4066.0	...
2328984	  782.5	  589.9	 4067.0	...
2328985	  782.5	  590.0	 4067.0	...
2328986	  782.4	  590.0	 4067.0	...
2328987	  782.5	  590.0	 4067.0	...
2328988	  782.5	  590.0	 4065.0	...
2328989	  782.6	  590.2	 4063.0	...
2328990	  782.7	  590.3	 4062.0	...
2328991	  783.0	  590.9	 4062.0	...
2328992	  783.2	  591.4	 4063.0	...
2328993	  783.3	  591.5	 4064.0	...
2328994	  783.3	  591.1	 4064.0	...
2328995	  783.3	  590.4	 4064.0	...
2328996	  783.3	  589.9	 4065.0	...
2328997	  783.3	  589.4	 4066.0	...
2328998	  783.1	  589.2	 4068.0	...
2328999	  782.9	  589.3	 4068.0	...
2329000	  782.7	  589.6	 4068.0	...
2329001	  782.8	  589.9	 4066.0	...
2329002	  782.8	  589.9	 4065.0	...
2329003	  782.9	  589.8	 4065.0	...
2329004	  783.0	  589.6	 4067.0	...
2329005	  783.1	  589.5	 4067.0	...
2329006	  783.3	  589.7	 4066.0	...
2329007	  783.4	  590.0	 4065.0	...
2329008	  783.6	  590.3	 4065.0	...
2329009	  783.8	  590.5	 4065.0	...
2329010	  783.9	  590.7	 4066.0	...
2329011	  783.9	  590.7	 4066.0	...
2329012	  783.9	  590.4	 4065.0	...
2329013	  783.9	  590.1	 4064.0	...
2329014	  783.9	  590.0	 4066.0	...
2329015	  784.0	  590.0	 4068.0	...
2329016	  784.0	  590.0	 4070.0	...
2329017	  783.9	  590.0	 4067.0	...
2329018	  783.9	  589.9	 4064.0	...
2329019	  784.0	  589.9	 4063.0	...
2329020	  784.0	  590.0	 4065.0	...
2329021	  784.0	  590.1	 4065.0	...
2329022	  784.0	  590.1	 4064.0	...
2329023	  784.0	  590.1	 4064.0	...
2329024	  784.0	  590.5	 4067.0	...
2329025	  784.2	  590.8	 4070.0	...
2329026	  784.5	  591.1	 4071.0	...
2329027	  784.8	  590.8	 4072.0	...
2329028	  784.8	  590.5	 4072.0	...
2329029	  784.7	  590.2	 4071.0	...
2329030	  784.5	  590.2	 4071.0	...
2329031	  784.3	  590.1	 4071.0	...
2329032	  784.1	  589.9	 4071.0	...
2329033	  784.2	  590.0	 4071.0	...
2329034	  784.4	  590.4	 4070.0	...
2329035	  784.6	  590.7	 4070.0	...
2329036	  784.3	  591.1	 4069.0	...
2329037	  783.8	  591.2	 4069.0	...
2329038	  783.6	  591.3	 4068.0	...
2329039	  783.8	  591.2	 4068.0	...
2329040	  783.9	  591.3	 4067.0	...
2329041	  784.0	  591.4	 4067.0	...
2329042	  784.2	  591.6	 4067.0	...
2329043	  784.5	  591.5	 4068.0	...
2329044	  784.6	  591.4	 4069.0	...
2329045	  784.6	  591.3	 4068.0	...
2329046	  784.4	  591.0	 4068.0	...
2329047	  784.3	  590.6	 4068.0	...
2329048	  784.2	  590.3	 4068.0	...
2329049	  784.1	  590.3	 4065.0	...
2329050	  784.1	  590.5	 4061.0	...
2329051	  783.8	  590.8	 4057.0	...
2329052	  783.5	  591.0	 4057.0	...
2329053	  783.3	  591.1	 4057.0	...
2329054	  783.4	  591.0	 4057.0	...
2329055	  783.4	  591.1	 4058.0	...
2329056	  783.6	  591.1	 4057.0	...
2329057	  784.1	  591.2	 4057.0	...
2329058	  784.6	  591.1	 4056.0	...
2329059	  784.6	  591.1	 4056.0	...
2329060	  784.4	  591.1	 4058.0	...
2329061	  784.1	  591.2	 4059.0	...
2329062	  784.0	  591.3	 4061.0	...
2329063	  784.1	  591.3	 4061.0	...
2329064	  784.4	  591.3	 4061.0	...
2329065	  784.6	  591.3	 4061.0	...
2329066	  784.3	  591.4	 4061.0	...
2329067	  783.9	  591.2	 4062.0	...
2329068	  783.5	  590.9	 4061.0	...
2329069	  783.5	  590.6	 4060.0	...
2329070	  783.8	  590.5	 4060.0	...
2329071	  784.0	  590.5	 4059.0	...
2329072	  784.2	  590.5	 4059.0	...
2329073	  784.2	  590.5	 4058.0	...
2329074	  784.4	  590.4	 4057.0	...
2329075	  784.4	  590.9	 4057.0	...
2329076	  784.3	  591.4	 4058.0	...
2329077	  784.0	  591.6	 4058.0	...
2329078	  784.0	  591.3	 4059.0	...
2329079	  784.1	  590.9	 4059.0	...
2329080	  784.3	  590.9	 4059.0	...
2329081	  784.3	  590.8	 4059.0	...
2329082	  784.3	  590.7	 4059.0	...
2329083	  784.3	  590.2	 4058.0	...
2329084	  784.4	  589.8	 4057.0	...
2329085	  784.2	  589.5	 4057.0	...
2329086	  784.2	  590.0	 4057.0	...
2329087	  784.2	  590.5	 4056.0	...
2329088	  784.3	  590.6	 4055.0	...
2329089	  784.2	  590.2	 4054.0	...
2329090	  784.0	  589.8	 4057.0	...
2329091	  783.7	  589.8	 4060.0	...
2329092	  783.7	  590.0	 4064.0	...
2329093	  783.7	  590.3	 4064.0	...
2329094	  783.7	  590.4	 4064.0	...
2329095	  783.7	  590.3	 4063.0	...
2329096	  783.8	  590.3	 4064.0	...
2329097	  784.2	  590.4	 4065.0	...
2329098	  784.5	  590.5	 4065.0	...
2329099	  784.7	  590.5	 4064.0	...
2329100	  784.8	  590.6	 4063.0	...
2329101	  784.7	  590.9	 4062.0	...
2329102	  784.6	  591.3	 4062.0	...
2329103	  784.4	  591.3	 4063.0	...
2329104	  784.3	  591.0	 4064.0	...
2329105	  784.1	  590.6	 4064.0	...
2329106	  784.0	  590.2	 4064.0	...
2329107	  784.2	  589.8	 4063.0	...
2329108	  784.4	  589.8	 4062.0	...
2329109	  784.7	  589.9	 4063.0	...
2329110	  784.9	  590.1	 4063.0	...
2329111	  784.9	  589.9	 4063.0	...
2329112	  784.9	  589.6	 4062.0	...
2329113	  784.8	  589.3	 4063.0	...
2329114	  784.5	  589.3	 4063.0	...
2329115	  784.2	  589.6	 4063.0	...
2329116	  784.0	  590.0	 4063.0	...
2329117	  784.1	  590.4	 4060.0	...
2329118	  784.2	  590.5	 4057.0	...
2329119	  784.2	  590.4	 4056.0	...
2329120	  784.4	  590.2	 4059.0	...
2329121	  784.6	  590.0	 4062.0	...
2329122	  784.8	  589.9	 4062.0	...
2329123	  784.7	  589.9	 4061.0	...
2329124	  784.7	  589.9	 4060.0	...
2329125	  784.6	  590.0	 4059.0	...
2329126	  784.6	  590.1	 4059.0	...
2329127	  784.6	  590.1	 4059.0	...
2329128	  784.6	  590.1	 4059.0	...
2329129	  784.6	  590.2	 4058.0	...
2329130	  784.6	  590.1	 4057.0	...
2329131	  784.6	  590.0	 4056.0	...
2329132	  784.7	  589.9	 4056.0	...
2329133	  784.6	  590.0	 4056.0	...
2329134	  784.5	  590.1	 4056.0	...
2329135	  784.6	  590.2	 4057.0	...
2329136	  784.8	  590.4	 4058.0	...
2329137	  784.7	  590.7	 4059.0	...
2329138	  784.4	  590.5	 4060.0	...
2329139	  784.1	  590.1	 4060.0	...
2329140	  784.0	  589.6	 4061.0	...
2329141	  784.1	  589.6	 4061.0	...
2329142	  784.2	  589.4	 4059.0	...
2329143	  784.4	  589.3	 4057.0	...
2329144	  784.5	  589.1	 4056.0	...
2329145	  784.4	  589.0	 4058.0	...
2329146	  784.3	  589.3	 4059.0	...
2329147	  784.4	  589.6	 4058.0	...
2329148	  784.6	  589.9	 4058.0	...
2329149	  784.8	  590.0	 4056.0	...
2329150	  785.0	  590.0	 4055.0	...
2329151	  785.0	  590.1	 4054.0	...
2329152	  785.0	  590.3	 4054.0	...
2329153	  785.0	  590.5	 4058.0	...
2329154	  784.7	  590.7	 4061.0	...
2329155	  784.4	  590.8	 4063.0	...
2329156	  784.2	  590.8	 4062.0	...
2329157	  784.2	  590.6	 4060.0	...
2329158	  784.2	  590.2	 4058.0	...
2329159	  784.1	  590.0	 4058.0	...
2329160	  784.2	  589.8	 4058.0	...
2329161	  784.3	  589.7	 4059.0	...
2329162	  784.3	  589.7	 4060.0	...
2329163	  784.2	  589.5	 4064.0	...
2329164	  784.3	  589.3	 4068.0	...
2329165	  784.4	  589.1	 4070.0	...
2329166	  784.4	  589.1	 4069.0	...
2329167	  784.3	  589.1	 4069.0	...
2329168	  784.3	  589.7	 4070.0	...
2329169	  784.4	  590.3	 4070.0	...
2329170	  784.3	  590.7	 4070.0	...
2329171	  784.3	  590.5	 4070.0	...
2329172	  784.5	  589.9	 4070.0	...
2329173	  784.8	  589.5	 4070.0	...
2329174	  785.1	  589.0	 4070.0	...
2329175	  785.0	  588.8	 4070.0	...
2329176	  784.9	  588.6	 4069.0	...
2329177	  785.0	  588.4	 4070.0	...
2329178	  785.3	  588.4	 4071.0	...
2329179	  785.2	  588.8	 4071.0	...
2329180	  785.1	  589.3	 4071.0	...
2329181	  784.8	  589.9	 4070.0	...
2329182	  784.7	  590.0	 4072.0	...
2329183	  784.5	  589.8	 4073.0	...
2329184	  784.6	  589.5	 4075.0	...
2329185	  784.8	  589.2	 4074.0	...
2329186	  784.9	  589.0	 4073.0	...
2329187	  784.9	  588.8	 4072.0	...
2329188	  784.8	  588.6	 4073.0	...
2329189	  784.8	  588.6	 4074.0	...
2329190	  784.8	  588.5	 4075.0	...
2329191	  784.8	  588.5	 4075.0	...
2329192	  784.8	  588.5	 4075.0	...
2329193	  784.7	  588.5	 4075.0	...
2329194	  784.7	  588.7	 4075.0	...
2329195	  784.7	  589.0	 4075.0	...
2329196	  784.7	  588.9	 4076.0	...
2329197	  784.6	  588.7	 4077.0	...
2329198	  784.6	  588.5	 4077.0	...
2329199	  784.5	  588.5	 4078.0	...
2329200	  784.4	  588.4	 4079.0	...
2329201	  784.4	  588.3	 4079.0	...
2329202	  784.4	  588.2	 4080.0	...
2329203	  784.4	  588.4	 4080.0	...
2329204	  784.5	  588.7	 4080.0	...
2329205	  784.5	  588.8	 4079.0	...
2329206	  784.6	  588.9	 4078.0	...
2329207	  784.7	  588.8	 4079.0	...
2329208	  784.7	  588.7	 4080.0	...
2329209	  784.6	  588.7	 4082.0	...
2329210	  784.5	  588.9	 4083.0	...
2329211	  784.6	  589.0	 4083.0	...
2329212	  784.5	  588.9	 4083.0	...
2329213	  784.4	  588.6	 4083.0	...
2329214	  784.3	  588.6	 4086.0	...
2329215	  784.5	  588.9	 4089.0	...
2329216	  784.7	  589.2	 4092.0	...
2329217	  785.0	  589.2	 4093.0	...
2329218	  784.9	  588.6	 4094.0	...
2329219	  784.7	  588.1	 4094.0	...
2329220	  784.4	  587.6	 4094.0	...
2329221	  784.2	  587.6	 4094.0	...
2329222	  784.1	  587.6	 4093.0	...
2329223	  784.4	  587.6	 4093.0	...
2329224	  785.0	  587.5	 4093.0	...
2329225	  785.6	  587.4	 4092.0	...
2329226	  785.9	  587.3	 4091.0	...
2329227	  785.9	  587.4	 4091.0	...
2329228	  786.1	  587.4	 4092.0	...
2329229	  786.1	  587.5	 4095.0	...
2329230	  786.0	  587.5	 4098.0	...
2329231	  785.8	  587.5	 4100.0	...
2329232	  785.5	  587.5	 4100.0	...
2329233	  785.3	  587.4	 4100.0	...
2329234	  785.1	  587.4	 4101.0	...
2329235	  785.1	  587.7	 4101.0	...
2329236	  785.3	  587.9	 4100.0	...
2329237	  785.5	  588.0	 4100.0	...
2329238	  785.7	  587.9	 4101.0	...
2329239	  785.7	  587.8	 4102.0	...
2329240	  785.8	  587.7	 4103.0	...
2329241	  786.0	  587.4	 4104.0	...
2329242	  786.4	  587.0	 4105.0	...
2329243	  786.7	  586.7	 4106.0	...
2329244	  786.8	  586.4	 4107.0	...
2329245	  786.7	  586.0	 4107.0	...
2329246	  786.5	  585.9	 4107.0	...
2329247	  786.4	  586.5	 4107.0	...
2329248	  786.3	  587.0	 4106.0	...
2329249	  786.2	  587.4	 4107.0	...
2329250	  786.0	  587.5	 4109.0	...
2329251	  785.7	  587.2	 4113.0	...
2329252	  785.5	  586.7	 4114.0	...
2329253	  785.5	  586.3	 4114.0	...
2329254	  785.5	  586.2	 4114.0	...
2329255	  785.6	  586.1	 4114.0	...
2329256	  785.7	  585.9	 4115.0	...
2329257	  785.8	  585.8	 4119.0	...
2329258	  785.9	  585.8	 4123.0	...
2329259	  786.0	  585.8	 4126.0	...
2329260	  786.1	  585.8	 4126.0	...
2329261	  786.1	  585.9	 4125.0	...
2329262	  786.0	  585.7	 4127.0	...
2329263	  786.0	  585.5	 4130.0	...
2329264	  785.8	  585.5	 4133.0	...
2329265	  785.6	  585.6	 4135.0	...
2329266	  785.5	  585.9	 4135.0	...
2329267	  785.5	  586.1	 4136.0	...
2329268	  785.5	  585.9	 4136.0	...
2329269	  785.9	  585.5	 4135.0	...
2329270	  786.3	  585.2	 4134.0	...
2329271	  786.5	  585.1	 4135.0	...
2329272	  786.6	  585.1	 4137.0	...
2329273	  786.7	  585.1	 4138.0	...
2329274	  786.9	  585.1	 4138.0	...
2329275	  787.1	  584.9	 4137.0	...
2329276	  787.1	  584.7	 4137.0	...
2329277	  787.0	  584.2	 4138.0	...
2329278	  787.0	  583.8	 4139.0	...
2329279	  786.8	  583.6	 4141.0	...
2329280	  786.6	  583.7	 4142.0	...
2329281	  786.5	  583.7	 4143.0	...
2329282	  786.6	  584.2	 4144.0	...
2329283	  786.8	  584.7	 4145.0	...
2329284	  786.8	  584.6	 4146.0	...
2329285	  786.8	  584.0	 4147.0	...
2329286	  786.8	  583.9	 4146.0	...
2329287	  786.9	  584.4	 4147.0	...
2329288	  787.1	  585.0	 4148.0	...
2329289	  787.1	  585.2	 4149.0	...
2329290	  787.2	  585.2	 4150.0	...
2329291	  787.2	  585.0	 4150.0	...
2329292	  787.0	  584.9	 4150.0	...
2329293	  786.9	  585.0	 4149.0	...
2329294	  786.7	  585.1	 4148.0	...
2329295	  786.7	  584.8	 4151.0	...
2329296	  786.8	  584.4	 4156.0	...
2329297	  786.9	  584.1	 4159.0	...
2329298	  787.0	  584.1	 4159.0	...
2329299	  787.1	  584.2	 4158.0	...
2329300	  787.1	  584.0	 4160.0	...
2329301	  787.1	  583.8	 4162.0	...
2329302	  787.1	  583.5	 4164.0	...
2329303	  787.0	  583.6	 4164.0	...
2329304	  787.0	  583.6	 4167.0	...
2329305	  786.9	  583.7	 4170.0	...
2329306	  786.9	  583.7	 4172.0	...
2329307	  786.9	  583.8	 4172.0	...
2329308	  787.2	  583.9	 4171.0	...
2329309	  787.5	  583.6	 4171.0	...
2329310	  788.0	  583.0	 4171.0	...
2329311	  788.0	  582.4	 4170.0	...
2329312	  787.7	  582.6	 4169.0	...
2329313	  787.3	  583.1	 4168.0	...
2329314	  786.9	  583.4	 4167.0	...
2329315	  787.0	  583.3	 4168.0	...
2329316	  787.0	  583.1	 4173.0	...
2329317	  787.0	  583.1	 4178.0	...
2329318	  787.0	  583.1	 4183.0	...
2329319	  787.1	  583.1	 4182.0	...
2329320	  787.5	  582.9	 4183.0	...
2329321	  787.8	  582.6	 4184.0	...
2329322	  787.9	  582.3	 4186.0	...
2329323	  787.8	  582.1	 4187.0	...
2329324	  787.9	  582.0	 4188.0	...
2329325	  788.0	  581.8	 4188.0	...
2329326	  788.1	  582.2	 4188.0	...
2329327	  788.2	  582.8	 4188.0	...
2329328	  788.2	  583.3	 4187.0	...
2329329	  788.1	  583.3	 4187.0	...
2329330	  787.7	  583.2	 4188.0	...
2329331	  787.2	  583.1	 4188.0	...
2329332	  786.9	  582.9	 4190.0	...
2329333	  787.2	  582.6	 4193.0	...
2329334	  787.7	  582.4	 4197.0	...
2329335	  788.2	  582.0	 4198.0	...
2329336	  788.2	  581.9	 4199.0	...
2329337	  788.0	  581.8	 4201.0	...
2329338	  787.8	  581.7	 4202.0	...
2329339	  787.9	  581.6	 4203.0	...
2329340	  788.0	  581.4	 4204.0	...
2329341	  788.3	  581.4	 4205.0	...
2329342	  788.5	  581.3	 4207.0	...
2329343	  788.7	  581.1	 4207.0	...
2329344	  788.6	  580.9	 4207.0	...
2329345	  788.5	  580.7	 4208.0	...
2329346	  788.0	  580.6	 4208.0	...
2329347	  787.5	  580.7	 4210.0	...
2329348	  787.4	  580.9	 4211.0	...
2329349	  788.0	  581.0	 4215.0	...
2329350	  788.6	  581.1	 4215.0	...
2329351	  788.8	  581.2	 4215.0	...
2329352	  788.9	  581.1	 4213.0	...
2329353	  788.9	  581.0	 4214.0	...
2329354	  789.0	  581.0	 4216.0	...
2329355	  789.1	  581.1	 4218.0	...
2329356	  789.1	  581.3	 4218.0	...
2329357	  789.1	  581.3	 4218.0	...
2329358	  789.1	  581.6	 4220.0	...
2329359	  789.0	  581.9	 4223.0	...
2329360	  789.0	  582.1	 4225.0	...
2329361	  789.0	  582.2	 4225.0	...
2329362	  789.0	  582.2	 4225.0	...
2329363	  788.9	  582.2	 4225.0	...
2329364	  788.8	  582.4	 4226.0	...
2329365	  788.8	  582.5	 4227.0	...
2329366	  789.0	  582.6	 4228.0	...
2329367	  789.2	  582.5	 4228.0	...
2329368	  789.2	  582.4	 4228.0	...
2329369	  789.1	  582.1	 4231.0	...
2329370	  788.9	  582.0	 4233.0	...
2329371	  788.9	  581.8	 4236.0	...
2329372	  789.1	  581.8	 4236.0	...
2329373	  789.3	  581.7	 4236.0	...
2329374	  789.6	  581.5	 4235.0	...
2329375	  789.8	  581.5	 4234.0	...
2329376	  789.7	  581.7	 4232.0	...
2329377	  789.3	  582.0	 4230.0	...
2329378	  788.8	  581.8	 4230.0	...
2329379	  788.6	  581.4	 4231.0	...
2329380	  788.7	  581.1	 4232.0	...
2329381	  788.8	  581.2	 4234.0	...
2329382	  788.8	  581.2	 4238.0	...
2329383	  788.8	  581.2	 4242.0	...
2329384	  788.8	  581.2	 4243.0	...
2329385	  788.8	  581.1	 4245.0	...
2329386	  789.1	  581.0	 4246.0	...
2329387	  789.3	  580.9	 4246.0	...
2329388	  789.5	  580.9	 4247.0	...
2329389	  789.5	  580.9	 4247.0	...
2329390	  789.5	  581.1	 4248.0	...
2329391	  789.6	  581.3	 4248.0	...
2329392	  789.6	  581.4	 4247.0	...
2329393	  789.6	  581.5	 4247.0	...
2329394	  789.6	  581.5	 4247.0	...
2329395	  789.6	  581.5	 4249.0	...
2329396	  789.6	  581.8	 4251.0	...
2329397	  789.2	  582.0	 4252.0	...
2329398	  788.9	  582.1	 4252.0	...
2329399	  788.7	  581.7	 4252.0	...
2329400	  789.0	  581.2	 4254.0	...
2329401	  789.2	  580.5	 4257.0	...
2329402	  789.2	  580.0	 4259.0	...
2329403	  789.1	  579.7	 4260.0	...
2329404	  789.4	  579.6	 4260.0	...
2329405	  789.8	  579.6	 4259.0	...
2329406	  790.2	  579.7	 4259.0	...
2329407	  790.3	  579.9	 4260.0	...
2329408	  790.0	  580.0	 4261.0	...
2329409	  789.6	  579.9	 4262.0	...
2329410	  789.2	  579.8	 4262.0	...
2329411	  789.1	  579.8	 4263.0	...
2329412	  789.2	  579.9	 4264.0	...
2329413	  789.1	  579.8	 4266.0	...
2329414	  789.0	  579.6	 4266.0	...
2329415	  789.0	  579.2	 4268.0	...
2329416	  789.2	  579.0	 4271.0	...
2329417	  789.4	  579.0	 4273.0	...
2329418	  789.4	  579.0	 4273.0	...
2329419	  789.4	  579.1	 4272.0	...
2329420	  789.4	  579.1	 4272.0	...
2329421	  789.5	  579.0	 4272.0	...
2329422	  789.2	  578.9	 4274.0	...
2329423	  789.1	  578.9	 4275.0	...
2329424	  788.9	  578.9	 4275.0	...
2329425	  788.9	  578.6	 4276.0	...
2329426	  788.9	  578.3	 4278.0	...
2329427	  789.0	  578.1	 4279.0	...
2329428	  789.0	  578.2	 4280.0	...
2329429	  789.0	  578.4	 4281.0	...
2329430	  789.0	  578.4	 4283.0	...
2329431	  789.1	  578.5	 4283.0	...
2329432	  789.1	  578.5	 4284.0	...
2329433	  789.1	  578.7	 4283.0	...
2329434	  789.1	  578.9	 4282.0	...
2329435	  788.9	  578.8	 4280.0	...
2329436	  788.8	  578.4	 4280.0	...
2329437	  788.7	  578.0	 4281.0	...
2329438	  788.7	  577.4	 4282.0	...
2329439	  788.8	  577.0	 4282.0	...
2329440	  789.0	  576.9	 4282.0	...
2329441	  789.2	  577.1	 4283.0	...
2329442	  789.4	  577.4	 4284.0	...
2329443	  789.6	  577.7	 4285.0	...
2329444	  789.6	  577.9	 4284.0	...
2329445	  789.6	  578.2	 4284.0	...
2329446	  789.6	  578.2	 4286.0	...
2329447	  789.6	  578.3	 4288.0	...
2329448	  789.6	  578.4	 4288.0	...
2329449	  789.7	  578.7	 4288.0	...
2329450	  789.7	  579.0	 4288.0	...
2329451	  789.8	  579.1	 4289.0	...
2329452	  789.8	  578.9	 4288.0	...
2329453	  789.7	  578.6	 4287.0	...
2329454	  789.7	  578.5	 4286.0	...
2329455	  789.7	  578.1	 4286.0	...
2329456	  789.7	  577.7	 4287.0	...
2329457	  789.5	  577.6	 4290.0	...
2329458	  789.3	  577.8	 4292.0	...
2329459	  789.2	  577.8	 4294.0	...
2329460	  789.2	  577.5	 4293.0	...
2329461	  789.2	  577.3	 4293.0	...
2329462	  789.2	  577.5	 4292.0	...
2329463	  789.2	  577.6	 4291.0	...
2329464	  789.1	  577.4	 4291.0	...
2329465	  789.0	  577.1	 4291.0	...
2329466	  788.9	  577.2	 4293.0	...
2329467	  789.1	  577.6	 4295.0	...
2329468	  789.8	  577.8	 4296.0	...
2329469	  790.4	  577.7	 4295.0	...
2329470	  790.6	  577.7	 4294.0	...
2329471	  790.5	  577.3	 4294.0	...
2329472	  790.4	  576.9	 4295.0	...
2329473	  790.6	  576.3	 4295.0	...
2329474	  790.9	  575.9	 4295.0	...
2329475	  790.9	  575.6	 4295.0	...
2329476	  790.7	  575.5	 4298.0	...
2329477	  790.4	  575.8	 4300.0	...
2329478	  790.4	  576.1	 4302.0	...
2329479	  790.3	  576.4	 4300.0	...
2329480	  790.2	  576.4	 4299.0	...
2329481	  790.2	  576.5	 4298.0	...
2329482	  790.1	  576.5	 4299.0	...
2329483	  790.0	  576.3	 4299.0	...
2329484	  790.0	  576.2	 4299.0	...
2329485	  790.0	  576.0	 4300.0	...
2329486	  789.9	  575.8	 4302.0	...
2329487	  789.8	  575.5	 4304.0	...
2329488	  790.1	  575.5	 4304.0	...
2329489	  790.6	  575.7	 4304.0	...
2329490	  791.1	  575.7	 4304.0	...
2329491	  791.0	  575.4	 4305.0	...
2329492	  790.7	  575.2	 4305.0	...
2329493	  790.4	  574.9	 4306.0	...
2329494	  790.4	  574.7	 4308.0	...
2329495	  790.6	  574.5	 4310.0	...
2329496	  790.9	  574.6	 4311.0	...
2329497	  790.9	  574.8	 4311.0	...
2329498	  790.8	  574.7	 4311.0	...
2329499	  790.6	  574.5	 4313.0	...
2329500	  790.4	  574.5	 4313.0	...
2329501	  790.4	  574.8	 4313.0	...
2329502	  790.8	  575.0	 4314.0	...
2329503	  791.1	  575.0	 4314.0	...
2329504	  791.4	  574.9	 4313.0	...
2329505	  791.4	  574.8	 4311.0	...
2329506	  791.4	  574.7	 4310.0	...
2329507	  791.4	  574.7	 4309.0	...
2329508	  791.4	  574.7	 4311.0	...
2329509	  791.6	  574.6	 4313.0	...
2329510	  791.8	  574.6	 4319.0	...
2329511	  792.0	  574.7	 4322.0	...
2329512	  791.9	  574.9	 4323.0	...
2329513	  791.7	  574.7	 4320.0	...
2329514	  791.5	  574.2	 4318.0	...
2329515	  791.7	  573.5	 4318.0	...
2329516	  791.9	  573.3	 4317.0	...
2329517	  792.2	  573.3	 4316.0	...
2329518	  792.2	  573.2	 4316.0	...
2329519	  792.3	  573.2	 4317.0	...
2329520	  792.4	  573.1	 4317.0	...
2329521	  792.4	  573.0	 4318.0	...
2329522	  792.4	  573.1	 4318.0	...
2329523	  792.5	  573.2	 4319.0	...
2329524	  792.5	  573.3	 4319.0	...
2329525	  792.6	  573.2	 4319.0	...
2329526	  792.7	  573.0	 4320.0	...
2329527	  792.7	  572.9	 4321.0	...
2329528	  792.7	  572.8	 4321.0	...
2329529	  792.5	  572.7	 4322.0	...
2329530	  792.4	  572.6	 4323.0	...
2329531	  792.4	  572.6	 4323.0	...
2329532	  792.4	  573.0	 4322.0	...
2329533	  792.4	  573.3	 4323.0	...
2329534	  792.8	  573.6	 4324.0	...
2329535	  793.2	  573.6	 4325.0	...
2329536	  793.3	  573.5	 4325.0	...
2329537	  792.9	  573.4	 4324.0	...
2329538	  792.5	  573.3	 4324.0	...
2329539	  792.5	  573.1	 4323.0	...
2329540	  792.7	  573.0	 4322.0	...
2329541	  792.9	  572.9	 4322.0	...
2329542	  792.7	  572.7	 4324.0	...
2329543	  792.5	  572.2	 4327.0	...
2329544	  792.7	  571.6	 4329.0	...
2329545	  792.9	  571.2	 4328.0	...
2329546	  793.3	  571.3	 4327.0	...
2329547	  793.3	  571.5	 4325.0	...
2329548	  793.3	  571.8	 4324.0	...
2329549	  793.3	  572.0	 4324.0	...
2329550	  793.1	  572.1	 4325.0	...
2329551	  792.9	  572.0	 4325.0	...
2329552	  792.9	  572.0	 4325.0	...
2329553	  792.8	  571.8	 4323.0	...
2329554	  793.0	  571.6	 4319.0	...
2329555	  793.2	  571.7	 4316.0	...
2329556	  793.4	  571.9	 4314.0	...
2329557	  793.3	  571.9	 4317.0	...
2329558	  793.2	  571.6	 4319.0	...
2329559	  793.2	  571.3	 4322.0	...
2329560	  793.2	  571.3	 4322.0	...
2329561	  793.3	  571.2	 4322.0	...
2329562	  793.4	  571.0	 4321.0	...
2329563	  793.5	  570.9	 4319.0	...
2329564	  793.4	  571.0	 4319.0	...
2329565	  793.2	  571.1	 4318.0	...
2329566	  793.1	  571.1	 4318.0	...
2329567	  793.0	  570.9	 4318.0	...
2329568	  792.9	  570.8	 4318.0	...
2329569	  792.9	  570.9	 4319.0	...
2329570	  792.9	  571.0	 4318.0	...
2329571	  793.0	  571.2	 4318.0	...
2329572	  793.0	  571.1	 4318.0	...
2329573	  793.2	  570.9	 4317.0	...
2329574	  793.4	  570.6	 4319.0	...
2329575	  793.5	  570.4	 4321.0	...
2329576	  793.6	  570.2	 4324.0	...
2329577	  793.8	  570.1	 4322.0	...
2329578	  794.0	  570.1	 4322.0	...
2329579	  794.1	  570.3	 4322.0	...
2329580	  794.1	  570.4	 4323.0	...
2329581	  794.1	  570.5	 4323.0	...
2329582	  794.3	  570.5	 4322.0	...
2329583	  794.4	  570.6	 4322.0	...
2329584	  794.4	  570.7	 4323.0	...
2329585	  794.2	  570.9	 4324.0	...
2329586	  794.1	  571.1	 4324.0	...
2329587	  794.3	  570.9	 4323.0	...
2329588	  794.5	  570.7	 4323.0	...
2329589	  794.7	  570.6	 4324.0	...
2329590	  794.6	  570.6	 4325.0	...
2329591	  794.5	  570.6	 4327.0	...
2329592	  794.3	  570.5	 4328.0	...
2329593	  794.0	  570.5	 4330.0	...
2329594	  793.9	  570.5	 4329.0	...
2329595	  793.9	  570.5	 4329.0	...
2329596	  793.7	  570.5	 4327.0	...
2329597	  793.8	  570.6	 4327.0	...
2329598	  793.8	  570.6	 4326.0	...
2329599	  794.0	  570.3	 4326.0	...
2329600	  793.9	  569.9	 4327.0	...
2329601	  794.1	  569.5	 4327.0	...
2329602	  794.4	  569.4	 4327.0	...
2329603	  794.6	  569.3	 4327.0	...
2329604	  794.5	  569.3	 4327.0	...
2329605	  794.3	  569.4	 4326.0	...
2329606	  794.1	  569.4	 4327.0	...
2329607	  794.0	  569.4	 4328.0	...
2329608	  794.0	  569.4	 4328.0	...
2329609	  793.8	  569.5	 4328.0	...
2329610	  793.5	  569.6	 4329.0	...
2329611	  793.3	  569.8	 4329.0	...
2329612	  793.6	  569.6	 4330.0	...
2329613	  793.9	  569.5	 4331.0	...
2329614	  794.2	  569.8	 4332.0	...
2329615	  794.0	  570.2	 4332.0	...
2329616	  793.9	  570.2	 4333.0	...
2329617	  793.8	  569.8	 4333.0	...
2329618	  793.8	  569.4	 4332.0	...
2329619	  793.8	  569.5	 4331.0	...
2329620	  793.9	  569.5	 4328.0	...
2329621	  793.9	  569.5	 4327.0	...
2329622	  793.9	  569.5	 4328.0	...
2329623	  793.9	  568.9	 4330.0	...
2329624	  793.9	  568.2	 4334.0	...
2329625	  794.0	  567.9	 4335.0	...
2329626	  794.3	  568.1	 4336.0	...
2329627	  794.5	  568.4	 4336.0	...
2329628	  794.6	  568.4	 4337.0	...
2329629	  794.7	  568.4	 4338.0	...
2329630	  794.7	  568.5	 4338.0	...
2329631	  794.6	  568.6	 4339.0	...
2329632	  794.3	  568.9	 4339.0	...
2329633	  794.0	  569.2	 4338.0	...
2329634	  793.6	  569.6	 4336.0	...
2329635	  793.5	  569.9	 4335.0	...
2329636	  793.4	  569.8	 4335.0	...
2329637	  793.3	  569.4	 4335.0	...
2329638	  793.3	  569.0	 4335.0	...
2329639	  793.2	  568.7	 4335.0	...
2329640	  793.1	  568.3	 4336.0	...
2329641	  793.0	  567.8	 4338.0	...
2329642	  792.9	  567.7	 4341.0	...
2329643	  792.9	  567.5	 4343.0	...
2329644	  793.0	  567.5	 4343.0	...
2329645	  793.1	  567.4	 4344.0	...
2329646	  793.3	  567.3	 4344.0	...
2329647	  793.4	  567.4	 4341.0	...
2329648	  793.4	  568.0	 4338.0	...
2329649	  793.6	  568.6	 4335.0	...
2329650	  793.8	  568.4	 4334.0	...
2329651	  793.9	  567.8	 4334.0	...
2329652	  793.9	  567.7	 4331.0	...
2329653	  793.9	  568.2	 4330.0	...
2329654	  794.0	  568.8	 4329.0	...
2329655	  794.1	  568.7	 4330.0	...
2329656	  794.1	  568.6	 4332.0	...
2329657	  794.0	  568.5	 4334.0	...
2329658	  794.0	  568.4	 4335.0	...
2329659	  793.9	  568.2	 4336.0	...
2329660	  793.8	  568.1	 4336.0	...
2329661	  793.6	  568.0	 4336.0	...
2329662	  793.5	  567.8	 4336.0	...
2329663	  793.6	  567.7	 4337.0	...
2329664	  793.7	  567.5	 4338.0	...
2329665	  793.7	  567.4	 4339.0	...
2329666	  793.7	  567.3	 4339.0	...
2329667	  793.7	  567.2	 4339.0	...
2329668	  793.8	  567.1	 4339.0	...
2329669	  793.9	  567.0	 4338.0	...
2329670	  794.0	  566.9	 4338.0	...
MSG	2329671 0000 _ Experiment Start
2329671	  794.1	  567.0	 4337.0	...
2329672	  794.1	  567.2	 4336.0	...
2329673	  794.1	  567.2	 4335.0	...
2329674	  794.1	  567.1	 4335.0	...
2329675	  794.0	  567.0	 4335.0	...
2329676	  793.9	  567.2	 4335.0	...
2329677	  793.7	  567.5	 4335.0	...
2329678	  793.5	  567.7	 4334.0	...
2329679	  793.4	  568.0	 4336.0	...
2329680	  793.2	  568.1	 4338.0	...
2329681	  793.2	  568.3	 4340.0	...
2329682	  793.2	  568.4	 4339.0	...
2329683	  793.3	  568.5	 4339.0	...
2329684	  793.4	  568.3	 4339.0	...
2329685	  793.4	  568.0	 4339.0	...
2329686	  793.4	  567.7	 4339.0	...
2329687	  793.4	  567.6	 4339.0	...
2329688	  793.4	  567.4	 4339.0	...
2329689	  793.4	  567.4	 4339.0	...
2329690	  793.3	  567.3	 4338.0	...
2329691	  793.3	  567.2	 4338.0	...
2329692	  793.3	  567.1	 4338.0	...
2329693	  793.4	  567.0	 4338.0	...
2329694	  793.4	  567.0	 4338.0	...
2329695	  793.5	  567.0	 4337.0	...
2329696	  793.6	  567.0	 4338.0	...
2329697	  793.7	  567.3	 4339.0	...
2329698	  793.5	  567.6	 4339.0	...
2329699	  793.5	  567.8	 4339.0	...
2329700	  793.7	  567.6	 4338.0	...
2329701	  794.0	  567.4	 4335.0	...
2329702	  794.0	  567.2	 4334.0	...
2329703	  793.8	  567.1	 4335.0	...
2329704	  793.6	  567.0	 4339.0	...
2329705	  793.8	  566.9	 4344.0	...
2329706	  793.9	  566.8	 4345.0	...
2329707	  793.9	  566.6	 4343.0	...
2329708	  793.8	  566.5	 4341.0	...
2329709	  793.7	  566.4	 4338.0	...
2329710	  794.0	  566.2	 4337.0	...
2329711	  794.3	  566.0	 4336.0	...
2329712	  794.6	  565.9	 4336.0	...
2329713	  794.4	  565.9	 4336.0	...
2329714	  794.2	  566.0	 4336.0	...
2329715	  794.1	  566.4	 4336.0	...
2329716	  794.2	  566.7	 4336.0	...
2329717	  794.3	  567.0	 4336.0	...
2329718	  794.2	  566.9	 4336.0	...
2329719	  794.1	  566.9	 4336.0	...
2329720	  794.0	  566.8	 4336.0	...
2329721	  794.1	  566.5	 4339.0	...
2329722	  794.2	  566.0	 4342.0	...
2329723	  794.3	  565.6	 4344.0	...
2329724	  794.3	  565.6	 4344.0	...
2329725	  794.6	  565.7	 4345.0	...
2329726	  794.9	  565.7	 4345.0	...
2329727	  795.2	  565.8	 4346.0	...
2329728	  795.2	  565.8	 4347.0	...
2329729	  795.2	  565.8	 4345.0	...
2329730	  795.3	  565.5	 4343.0	...
2329731	  795.3	  565.1	 4342.0	...
2329732	  795.4	  565.0	 4344.0	...
2329733	  795.4	  564.8	 4346.0	...
2329734	  795.5	  564.5	 4346.0	...
2329735	  795.7	  564.4	 4345.0	...
2329736	  795.9	  564.4	 4345.0	...
2329737	  796.1	  564.3	 4344.0	...
2329738	  796.2	  563.9	 4344.0	...
2329739	  796.3	  563.5	 4343.0	...
2329740	  796.4	  563.5	 4343.0	...
2329741	  796.6	  563.5	 4344.0	...
2329742	  796.9	  563.4	 4346.0	...
2329743	  797.2	  563.3	 4347.0	...
2329744	  797.3	  563.2	 4348.0	...
2329745	  797.5	  563.1	 4348.0	...
2329746	  797.8	  563.0	 4349.0	...
2329747	  798.2	  562.9	 4348.0	...
2329748	  798.5	  563.2	 4345.0	...
2329749	  798.6	  564.2	 4342.0	...
EFIX R   2328757	2329749	993	  785.7	  582.4	   4178
SSACC R  2329750
2329750	  799.1	  565.8	 4338.0	...
2329751	  799.6	  567.8	 4335.0	...
2329752	  800.0	  569.3	 4331.0	...
2329753	  800.2	  571.7	 4328.0	...
2329754	  800.5	  574.2	 4320.0	...
2329755	  801.1	  577.7	 4308.0	...
2329756	  801.8	  581.0	 4296.0	...
2329757	  802.8	  584.4	 4285.0	...
2329758	  804.0	  587.8	 4271.0	...
2329759	  805.0	  591.3	 4260.0	...
2329760	  806.2	  595.4	 4249.0	...
2329761	  807.2	  600.1	 4240.0	...
2329762	  808.4	  606.2	 4223.0	...
2329763	  808.8	  614.3	 4199.0	...
2329764	  809.3	  623.4	 4171.0	...
2329765	  809.3	  634.6	 4135.0	...
2329766	  809.3	  647.7	 4094.0	...
2329767	  809.5	  663.9	 4048.0	...
2329768	  809.8	  682.5	 3994.0	...
2329769	  810.4	  703.6	 3933.0	...
2329770	  810.7	  728.1	 3860.0	...
2329771	  812.2	  755.3	 3780.0	...
2329772	  814.2	  786.5	 3684.0	...
2329773	  816.9	  819.8	 3576.0	...
2329774	  818.6	  857.1	 3457.0	...
2329775	  820.1	  895.9	 3331.0	...
2329776	  820.7	  937.1	 3202.0	...
2329777	  822.1	  979.6	 3070.0	...
2329778	  824.8	 1024.5	 2936.0	...
2329779	  827.6	 1071.8	 2790.0	...
2329780	  830.5	 1120.6	 2640.0	...
2329781	  832.0	 1154.0	 2536.0	...
2329782	  832.9	 1170.8	 2487.0	...
2329783	  832.9	 1170.8	 2487.0	...
SBLINK R 2329784
2329784	   .	   .	    0.0	...
2329785	   .	   .	    0.0	...
2329786	   .	   .	    0.0	...
2329787	   .	   .	    0.0	...
2329788	   .	   .	    0.0	...
2329789	   .	   .	    0.0	...
2329790	   .	   .	    0.0	...
2329791	   .	   .	    0.0	...
2329792	   .	   .	    0.0	...
2329793	   .	   .	    0.0	...
2329794	   .	   .	    0.0	...
2329795	   .	   .	    0.0	...
2329796	   .	   .	    0.0	...
2329797	   .	   .	    0.0	...
2329798	   .	   .	    0.0	...
2329799	   .	   .	    0.0	...
2329800	   .	   .	    0.0	...
2329801	   .	   .	    0.0	...
2329802	   .	   .	    0.0	...
2329803	   .	   .	    0.0	...
2329804	   .	   .	    0.0	...
2329805	   .	   .	    0.0	...
2329806	   .	   .	    0.0	...
2329807	   .	   .	    0.0	...
2329808	   .	   .	    0.0	...
2329809	   .	   .	    0.0	...
2329810	   .	   .	    0.0	...
2329811	   .	   .	    0.0	...
2329812	   .	   .	    0.0	...
2329813	   .	   .	    0.0	...
2329814	   .	   .	    0.0	...
2329815	   .	   .	    0.0	...
2329816	   .	   .	    0.0	...
2329817	   .	   .	    0.0	...
2329818	   .	   .	    0.0	...
2329819	   .	   .	    0.0	...
2329820	   .	   .	    0.0	...
2329821	   .	   .	    0.0	...
2329822	   .	   .	    0.0	...
2329823	   .	   .	    0.0	...
2329824	   .	   .	    0.0	...
2329825	   .	   .	    0.0	...
2329826	   .	   .	    0.0	...
2329827	   .	   .	    0.0	...
2329828	   .	   .	    0.0	...
2329829	   .	   .	    0.0	...
2329830	   .	   .	    0.0	...
2329831	   .	   .	    0.0	...
2329832	   .	   .	    0.0	...
2329833	   .	   .	    0.0	...
2329834	   .	   .	    0.0	...
2329835	   .	   .	    0.0	...
2329836	   .	   .	    0.0	...
2329837	   .	   .	    0.0	...
2329838	   .	   .	    0.0	...
2329839	   .	   .	    0.0	...
2329840	   .	   .	    0.0	...
2329841	   .	   .	    0.0	...
2329842	   .	   .	    0.0	...
2329843	   .	   .	    0.0	...
2329844	   .	   .	    0.0	...
2329845	   .	   .	    0.0	...
2329846	   .	   .	    0.0	...
2329847	   .	   .	    0.0	...
2329848	   .	   .	    0.0	...
2329849	   .	   .	    0.0	...
2329850	   .	   .	    0.0	...
2329851	   .	   .	    0.0	...
2329852	   .	   .	    0.0	...
2329853	   .	   .	    0.0	...
2329854	   .	   .	    0.0	...
2329855	   .	   .	    0.0	...
2329856	   .	   .	    0.0	...
2329857	   .	   .	    0.0	...
2329858	   .	   .	    0.0	...
2329859	   .	   .	    0.0	...
2329860	   .	   .	    0.0	...
2329861	   .	   .	    0.0	...
2329862	   .	   .	    0.0	...
2329863	   .	   .	    0.0	...
2329864	   .	   .	    0.0	...
2329865	   .	   .	    0.0	...
2329866	   .	   .	    0.0	...
2329867	   .	   .	    0.0	...
2329868	   .	   .	    0.0	...
2329869	   .	   .	    0.0	...
2329870	   .	   .	    0.0	...
2329871	   .	   .	    0.0	...
2329872	   .	   .	    0.0	...
2329873	   .	   .	    0.0	...
2329874	   .	   .	    0.0	...
2329875	   .	   .	    0.0	...
2329876	   .	   .	    0.0	...
2329877	   .	   .	    0.0	...
2329878	   .	   .	    0.0	...
2329879	   .	   .	    0.0	...
2329880	   .	   .	    0.0	...
2329881	   .	   .	    0.0	...
2329882	   .	   .	    0.0	...
2329883	   .	   .	    0.0	...
MSG	2329884 0000 _ Number On
2329884	   .	   .	    0.0	...
2329885	   .	   .	    0.0	...
2329886	   .	   .	    0.0	...
2329887	   .	   .	    0.0	...
2329888	   .	   .	    0.0	...
2329889	   .	   .	    0.0	...
2329890	   .	   .	    0.0	...
2329891	   .	   .	    0.0	...
2329892	   .	   .	    0.0	...
2329893	   .	   .	    0.0	...
2329894	   .	   .	    0.0	...
2329895	   .	   .	    0.0	...
2329896	   .	   .	    0.0	...
2329897	   .	   .	    0.0	...
2329898	   .	   .	    0.0	...
2329899	   .	   .	    0.0	...
2329900	   .	   .	    0.0	...
2329901	   .	   .	    0.0	...
2329902	   .	   .	    0.0	...
2329903	   .	   .	    0.0	...
2329904	   .	   .	    0.0	...
2329905	   .	   .	    0.0	...
2329906	   .	   .	    0.0	...
2329907	   .	   .	    0.0	...
2329908	   .	   .	    0.0	...
2329909	   .	   .	    0.0	...
2329910	   .	   .	    0.0	...
2329911	   .	   .	    0.0	...
2329912	   .	   .	    0.0	...
2329913	   .	   .	    0.0	...
2329914	   .	   .	    0.0	...
2329915	   .	   .	    0.0	...
2329916	   .	   .	    0.0	...
2329917	   .	   .	    0.0	...
2329918	   .	   .	    0.0	...
2329919	   .	   .	    0.0	...
2329920	   .	   .	    0.0	...
2329921	   .	   .	    0.0	...
2329922	   .	   .	    0.0	...
2329923	   .	   .	    0.0	...
2329924	   .	   .	    0.0	...
2329925	   .	   .	    0.0	...
2329926	   .	   .	    0.0	...
2329927	   .	   .	    0.0	...
2329928	   .	   .	    0.0	...
2329929	   .	   .	    0.0	...
2329930	   .	   .	    0.0	...
2329931	   .	   .	    0.0	...
2329932	   .	   .	    0.0	...
2329933	   .	   .	    0.0	...
2329934	   .	   .	    0.0	...
2329935	   .	   .	    0.0	...
2329936	   .	   .	    0.0	...
2329937	   .	   .	    0.0	...
2329938	   .	   .	    0.0	...
2329939	   .	   .	    0.0	...
2329940	   .	   .	    0.0	...
2329941	   .	   .	    0.0	...
2329942	   .	   .	    0.0	...
2329943	   .	   .	    0.0	...
2329944	   .	   .	    0.0	...
2329945	   .	   .	    0.0	...
2329946	   .	   .	    0.0	...
EBLINK R 2329784	2329946	163
2329947	  835.3	 1147.0	 2337.0	...
2329948	  835.3	 1147.0	 2337.0	...
2329949	  835.1	 1143.5	 2345.0	...
2329950	  834.7	 1136.7	 2365.0	...
2329951	  834.1	 1127.4	 2393.0	...
2329952	  833.4	 1119.1	 2423.0	...
2329953	  833.1	 1110.6	 2445.0	...
2329954	  832.8	 1102.0	 2470.0	...
2329955	  833.1	 1093.2	 2491.0	...
2329956	  832.8	 1085.1	 2515.0	...
2329957	  833.0	 1077.8	 2534.0	...
2329958	  833.0	 1069.7	 2556.0	...
2329959	  833.1	 1062.6	 2575.0	...
2329960	  832.8	 1053.6	 2601.0	...
2329961	  832.5	 1045.4	 2623.0	...
2329962	  832.4	 1036.7	 2652.0	...
2329963	  832.5	 1029.1	 2677.0	...
2329964	  832.7	 1021.6	 2705.0	...
2329965	  833.4	 1013.6	 2723.0	...
2329966	  833.7	 1005.6	 2743.0	...
2329967	  833.7	  998.0	 2762.0	...
2329968	  833.0	  991.3	 2784.0	...
2329969	  832.7	  983.8	 2801.0	...
2329970	  832.6	  976.7	 2823.0	...
2329971	  832.2	  968.4	 2847.0	...
2329972	  831.9	  961.1	 2870.0	...
2329973	  832.1	  953.0	 2891.0	...
2329974	  832.8	  945.8	 2913.0	...
2329975	  833.1	  938.6	 2934.0	...
2329976	  832.9	  930.8	 2953.0	...
2329977	  832.2	  923.1	 2971.0	...
2329978	  831.5	  916.2	 2991.0	...
2329979	  830.8	  910.0	 3007.0	...
2329980	  830.3	  902.7	 3031.0	...
2329981	  830.8	  896.1	 3051.0	...
2329982	  831.2	  889.4	 3073.0	...
2329983	  832.1	  883.5	 3083.0	...
2329984	  832.1	  876.9	 3101.0	...
2329985	  832.4	  870.9	 3116.0	...
2329986	  832.4	  866.6	 3135.0	...
2329987	  832.3	  861.7	 3146.0	...
2329988	  831.9	  856.9	 3158.0	...
2329989	  831.9	  851.5	 3171.0	...
2329990	  831.9	  847.3	 3189.0	...
2329991	  832.0	  843.1	 3201.0	...
2329992	  831.6	  839.3	 3208.0	...
ESACC R  2329750	2329992	243	  799.1	  565.8	  831.6	  839.3	   5.87	    753
SFIX R   2329993
2329993	  831.1	  834.8	 3212.0	...
2329994	  830.6	  831.1	 3221.0	...
2329995	  830.1	  826.7	 3232.0	...
2329996	  830.4	  823.4	 3243.0	...
2329997	  830.7	  819.8	 3255.0	...
2329998	  831.0	  816.4	 3264.0	...
2329999	  830.9	  812.9	 3272.0	...
2330000	  830.7	  809.0	 3278.0	...
2330001	  830.7	  805.7	 3286.0	...
2330002	  830.3	  801.5	 3297.0	...
2330003	  829.9	  798.8	 3306.0	...
2330004	  829.7	  795.6	 3316.0	...
2330005	  829.8	  792.1	 3327.0	...
2330006	  829.7	  788.5	 3335.0	...
2330007	  829.4	  784.8	 3342.0	...
2330008	  829.1	  782.3	 3345.0	...
2330009	  828.8	  779.7	 3354.0	...
2330010	  828.5	  777.1	 3362.0	...
2330011	  828.3	  774.4	 3374.0	...
2330012	  828.0	  771.7	 3380.0	...
2330013	  827.8	  769.3	 3388.0	...
2330014	  827.7	  766.9	 3398.0	...
2330015	  827.6	  764.2	 3405.0	...
2330016	  827.7	  762.2	 3410.0	...
2330017	  827.8	  759.9	 3413.0	...
2330018	  827.8	  757.4	 3416.0	...
2330019	  827.9	  755.1	 3422.0	...
2330020	  827.7	  753.0	 3427.0	...
2330021	  827.5	  751.7	 3435.0	...
2330022	  827.0	  749.0	 3440.0	...
2330023	  826.5	  747.4	 3445.0	...
2330024	  826.3	  746.0	 3447.0	...
2330025	  826.0	  744.4	 3448.0	...
2330026	  825.8	  742.5	 3451.0	...
2330027	  826.0	  740.5	 3454.0	...
2330028	  826.2	  739.1	 3457.0	...
2330029	  826.5	  737.6	 3460.0	...
2330030	  826.6	  735.7	 3465.0	...
2330031	  826.8	  734.2	 3472.0	...
2330032	  826.9	  733.1	 3478.0	...
2330033	  826.6	  731.8	 3481.0	...
2330034	  826.2	  730.6	 3484.0	...
2330035	  825.9	  728.6	 3487.0	...
2330036	  826.2	  727.2	 3491.0	...
2330037	  826.4	  725.5	 3491.0	...
2330038	  826.7	  723.8	 3492.0	...
2330039	  826.1	  721.6	 3496.0	...
2330040	  825.5	  719.7	 3500.0	...
2330041	  825.2	  718.1	 3505.0	...
2330042	  825.3	  717.2	 3509.0	...
2330043	  825.6	  716.6	 3512.0	...
2330044	  825.5	  715.0	 3518.0	...
2330045	  825.4	  713.3	 3521.0	...
2330046	  825.0	  711.5	 3525.0	...
2330047	  824.8	  711.0	 3524.0	...
2330048	  824.9	  709.7	 3527.0	...
2330049	  825.2	  708.5	 3530.0	...
2330050	  825.8	  707.3	 3535.0	...
2330051	  825.9	  706.5	 3539.0	...
2330052	  825.9	  705.6	 3542.0	...
2330053	  825.5	  703.9	 3543.0	...
2330054	  825.2	  702.9	 3543.0	...
2330055	  824.8	  701.7	 3543.0	...
2330056	  824.6	  700.7	 3543.0	...
2330057	  824.4	  699.7	 3544.0	...
2330058	  824.3	  698.8	 3546.0	...
2330059	  824.0	  698.0	 3547.0	...
2330060	  823.8	  697.1	 3548.0	...
2330061	  823.6	  695.3	 3552.0	...
2330062	  823.7	  694.3	 3557.0	...
2330063	  823.8	  693.5	 3563.0	...
2330064	  823.8	  693.0	 3565.0	...
2330065	  823.7	  692.0	 3568.0	...
2330066	  823.8	  691.0	 3571.0	...
2330067	  824.2	  690.5	 3574.0	...
2330068	  824.4	  689.7	 3574.0	...
2330069	  824.1	  688.7	 3575.0	...
2330070	  823.7	  687.3	 3575.0	...
2330071	  823.3	  686.4	 3575.0	...
2330072	  823.1	  685.8	 3576.0	...
2330073	  822.9	  685.3	 3578.0	...
2330074	  823.1	  683.8	 3583.0	...
2330075	  823.4	  682.4	 3586.0	...
2330076	  823.6	  681.2	 3588.0	...
2330077	  823.4	  680.1	 3587.0	...
2330078	  823.2	  679.0	 3587.0	...
2330079	  823.3	  677.9	 3587.0	...
2330080	  823.4	  677.3	 3587.0	...
2330081	  823.1	  676.8	 3587.0	...
2330082	  822.7	  676.3	 3587.0	...
2330083	  822.4	  675.5	 3587.0	...
2330084	  822.6	  674.8	 3591.0	...
2330085	  822.7	  673.9	 3595.0	...
2330086	  822.6	  673.4	 3600.0	...
2330087	  822.5	  672.3	 3602.0	...
2330088	  822.4	  671.4	 3604.0	...
2330089	  822.3	  670.4	 3604.0	...
2330090	  822.2	  670.0	 3604.0	...
2330091	  822.1	  669.6	 3605.0	...
2330092	  822.0	  669.6	 3605.0	...
2330093	  822.0	  669.6	 3604.0	...
2330094	  821.9	  669.1	 3605.0	...
2330095	  821.9	  668.7	 3608.0	...
2330096	  821.8	  668.1	 3609.0	...
2330097	  821.8	  668.0	 3610.0	...
2330098	  822.4	  667.8	 3609.0	...
2330099	  823.0	  667.0	 3612.0	...
2330100	  823.3	  665.9	 3614.0	...
2330101	  822.8	  664.9	 3612.0	...
2330102	  822.4	  664.8	 3608.0	...
2330103	  822.3	  664.5	 3604.0	...
2330104	  822.1	  664.4	 3604.0	...
2330105	  821.9	  664.2	 3605.0	...
2330106	  821.7	  664.0	 3607.0	...
2330107	  821.7	  663.7	 3609.0	...
2330108	  821.7	  663.2	 3611.0	...
2330109	  821.8	  663.1	 3611.0	...
2330110	  821.9	  662.9	 3610.0	...
2330111	  821.5	  662.9	 3609.0	...
2330112	  821.2	  662.9	 3609.0	...
2330113	  821.1	  662.6	 3610.0	...
2330114	  821.3	  662.4	 3609.0	...
2330115	  821.5	  662.0	 3609.0	...
2330116	  821.6	  661.9	 3608.0	...
2330117	  821.6	  661.7	 3607.0	...
2330118	  821.5	  661.5	 3606.0	...
2330119	  821.2	  661.3	 3604.0	...
2330120	  820.8	  661.3	 3603.0	...
2330121	  820.5	  661.3	 3602.0	...
2330122	  820.2	  661.4	 3602.0	...
2330123	  819.9	  661.3	 3603.0	...
2330124	  819.8	  661.2	 3603.0	...
2330125	  819.7	  661.0	 3605.0	...
2330126	  819.6	  660.8	 3606.0	...
2330127	  819.6	  660.7	 3606.0	...
2330128	  819.5	  660.2	 3604.0	...
2330129	  819.4	  659.6	 3604.0	...
2330130	  819.3	  659.1	 3606.0	...
2330131	  819.4	  658.8	 3609.0	...
2330132	  819.3	  658.3	 3610.0	...
2330133	  819.1	  657.7	 3611.0	...
2330134	  818.9	  656.9	 3612.0	...
2330135	  818.9	  656.4	 3613.0	...
2330136	  819.0	  655.8	 3613.0	...
2330137	  819.5	  654.9	 3612.0	...
2330138	  819.8	  654.2	 3612.0	...
2330139	  820.1	  653.9	 3611.0	...
2330140	  820.1	  654.0	 3613.0	...
2330141	  820.0	  653.9	 3614.0	...
2330142	  819.9	  653.9	 3615.0	...
2330143	  819.8	  653.7	 3615.0	...
2330144	  819.9	  653.6	 3615.0	...
2330145	  820.0	  653.1	 3614.0	...
2330146	  819.8	  652.7	 3613.0	...
2330147	  819.4	  652.2	 3613.0	...
2330148	  819.1	  652.1	 3616.0	...
2330149	  819.1	  651.8	 3618.0	...
2330150	  819.2	  651.6	 3619.0	...
2330151	  819.4	  651.3	 3618.0	...
2330152	  819.4	  650.6	 3621.0	...
2330153	  819.4	  650.2	 3624.0	...
2330154	  819.4	  649.7	 3627.0	...
2330155	  818.9	  649.8	 3627.0	...
2330156	  818.4	  649.4	 3627.0	...
2330157	  818.2	  649.0	 3627.0	...
2330158	  818.4	  648.6	 3627.0	...
2330159	  818.7	  648.5	 3628.0	...
2330160	  818.5	  648.4	 3628.0	...
2330161	  818.4	  648.2	 3629.0	...
2330162	  818.3	  648.0	 3630.0	...
2330163	  818.4	  647.2	 3630.0	...
2330164	  818.5	  646.5	 3629.0	...
2330165	  818.4	  645.8	 3629.0	...
2330166	  818.3	  645.1	 3630.0	...
2330167	  818.2	  644.4	 3633.0	...
2330168	  818.2	  643.7	 3635.0	...
2330169	  818.2	  643.7	 3636.0	...
2330170	  818.2	  643.7	 3635.0	...
2330171	  818.1	  643.0	 3635.0	...
2330172	  818.0	  642.2	 3634.0	...
2330173	  818.2	  641.4	 3634.0	...
2330174	  818.4	  641.4	 3633.0	...
2330175	  818.6	  641.3	 3632.0	...
2330176	  818.5	  641.7	 3633.0	...
2330177	  818.1	  642.0	 3635.0	...
2330178	  817.8	  642.2	 3637.0	...
2330179	  817.5	  642.2	 3638.0	...
2330180	  817.5	  642.2	 3638.0	...
2330181	  817.5	  642.2	 3639.0	...
2330182	  817.7	  642.2	 3639.0	...
2330183	  817.8	  642.3	 3640.0	...
2330184	  817.9	  642.4	 3640.0	...
2330185	  817.9	  641.9	 3640.0	...
2330186	  817.7	  641.1	 3639.0	...
2330187	  817.6	  640.4	 3641.0	...
MSG	2330188 0000 _ Number Off
2330188	  817.4	  640.4	 3643.0	...
2330189	  817.3	  640.1	 3644.0	...
2330190	  817.1	  639.8	 3643.0	...
2330191	  816.9	  639.5	 3644.0	...
2330192	  816.7	  639.6	 3646.0	...
2330193	  816.5	  639.6	 3649.0	...
2330194	  816.5	  639.4	 3650.0	...
2330195	  816.4	  639.2	 3652.0	...
2330196	  816.3	  639.1	 3653.0	...
2330197	  816.2	  638.8	 3654.0	...
2330198	  816.3	  638.5	 3655.0	...
2330199	  816.6	  638.2	 3655.0	...
2330200	  816.9	  637.7	 3654.0	...
2330201	  817.0	  637.0	 3652.0	...
2330202	  816.7	  636.4	 3651.0	...
2330203	  816.6	  636.2	 3650.0	...
2330204	  816.5	  636.1	 3650.0	...
2330205	  816.4	  636.1	 3652.0	...
2330206	  816.1	  636.2	 3653.0	...
2330207	  815.8	  636.2	 3656.0	...
2330208	  815.7	  636.2	 3658.0	...
2330209	  815.6	  636.2	 3659.0	...
2330210	  815.6	  636.2	 3659.0	...
2330211	  815.6	  636.3	 3659.0	...
2330212	  815.7	  636.4	 3658.0	...
2330213	  815.8	  636.4	 3658.0	...
2330214	  815.9	  636.4	 3659.0	...
2330215	  815.7	  636.4	 3660.0	...
2330216	  815.4	  636.5	 3662.0	...
2330217	  815.1	  636.4	 3662.0	...
2330218	  815.5	  636.1	 3662.0	...
2330219	  815.8	  635.6	 3662.0	...
2330220	  816.2	  635.3	 3664.0	...
2330221	  815.7	  635.0	 3666.0	...
2330222	  815.4	  634.9	 3669.0	...
2330223	  815.2	  634.6	 3668.0	...
2330224	  815.1	  634.4	 3666.0	...
2330225	  815.2	  634.2	 3665.0	...
2330226	  815.2	  634.3	 3665.0	...
2330227	  815.2	  634.4	 3667.0	...
2330228	  815.1	  634.0	 3668.0	...
2330229	  814.9	  633.5	 3670.0	...
2330230	  814.8	  633.0	 3671.0	...
2330231	  814.6	  632.8	 3675.0	...
2330232	  814.4	  632.7	 3678.0	...
2330233	  813.7	  632.5	 3681.0	...
2330234	  812.8	  632.6	 3682.0	...
2330235	  811.8	  632.5	 3681.0	...
EFIX R   2329993	2330235	243	  821.5	  681.0	   3569
SSACC R  2330236
2330236	  810.5	  632.4	 3679.0	...
2330237	  809.1	  632.5	 3678.0	...
2330238	  807.1	  632.7	 3680.0	...
2330239	  804.3	  633.1	 3682.0	...
2330240	  802.1	  633.3	 3682.0	...
2330241	  800.2	  633.5	 3683.0	...
ESACC R  2330236	2330241	6	  810.5	  632.4	  800.2	  633.5	   0.22	     37
SFIX R   2330242
2330242	  799.3	  633.6	 3684.0	...
2330243	  797.6	  634.2	 3686.0	...
2330244	  796.5	  634.8	 3688.0	...
2330245	  795.6	  635.0	 3691.0	...
2330246	  795.6	  634.6	 3691.0	...
2330247	  795.8	  634.2	 3690.0	...
2330248	  796.2	  634.1	 3690.0	...
2330249	  797.0	  633.9	 3691.0	...
2330250	  797.8	  633.5	 3693.0	...
2330251	  798.5	  633.1	 3693.0	...
2330252	  798.9	  632.7	 3692.0	...
2330253	  799.4	  632.1	 3695.0	...
2330254	  799.9	  631.5	 3698.0	...
2330255	  800.1	  631.4	 3702.0	...
2330256	  799.7	  631.7	 3703.0	...
2330257	  799.2	  631.1	 3704.0	...
2330258	  799.1	  629.9	 3704.0	...
2330259	  798.9	  628.8	 3703.0	...
2330260	  798.7	  628.4	 3703.0	...
2330261	  798.5	  628.2	 3703.0	...
2330262	  798.5	  628.1	 3706.0	...
2330263	  798.6	  628.0	 3710.0	...
2330264	  798.8	  627.8	 3714.0	...
2330265	  798.9	  627.7	 3715.0	...
2330266	  798.5	  627.7	 3715.0	...
2330267	  798.2	  627.8	 3715.0	...
2330268	  798.0	  627.5	 3715.0	...
2330269	  797.8	  627.3	 3717.0	...
2330270	  797.6	  627.2	 3720.0	...
2330271	  797.4	  626.8	 3723.0	...
2330272	  797.3	  626.0	 3723.0	...
2330273	  797.2	  625.3	 3725.0	...
2330274	  797.2	  625.1	 3728.0	...
2330275	  797.4	  625.2	 3730.0	...
2330276	  797.5	  625.3	 3729.0	...
2330277	  797.6	  625.4	 3729.0	...
2330278	  797.5	  625.2	 3729.0	...
2330279	  797.4	  625.0	 3732.0	...
2330280	  797.3	  624.8	 3735.0	...
2330281	  797.2	  624.4	 3735.0	...
2330282	  797.1	  623.9	 3734.0	...
2330283	  797.1	  623.6	 3734.0	...
2330284	  796.9	  623.8	 3733.0	...
2330285	  796.7	  623.9	 3735.0	...
2330286	  796.4	  623.7	 3738.0	...
2330287	  796.2	  623.5	 3742.0	...
2330288	  796.3	  623.4	 3744.0	...
2330289	  796.4	  622.9	 3746.0	...
2330290	  796.8	  622.4	 3747.0	...
2330291	  797.0	  621.8	 3747.0	...
2330292	  797.1	  621.7	 3747.0	...
2330293	  796.9	  621.6	 3747.0	...
2330294	  796.7	  621.5	 3746.0	...
2330295	  796.6	  621.3	 3745.0	...
2330296	  796.6	  621.2	 3745.0	...
2330297	  796.4	  621.0	 3745.0	...
2330298	  796.3	  621.0	 3749.0	...
2330299	  796.0	  621.0	 3753.0	...
2330300	  795.8	  621.5	 3755.0	...
2330301	  795.7	  622.2	 3753.0	...
2330302	  795.7	  622.8	 3751.0	...
2330303	  795.6	  622.9	 3751.0	...
2330304	  795.5	  623.0	 3753.0	...
2330305	  795.7	  622.9	 3754.0	...
2330306	  795.9	  622.9	 3755.0	...
2330307	  796.0	  622.8	 3755.0	...
2330308	  796.1	  622.8	 3755.0	...
2330309	  796.1	  622.7	 3755.0	...
2330310	  795.8	  622.7	 3755.0	...
2330311	  795.5	  623.1	 3756.0	...
2330312	  795.1	  623.5	 3757.0	...
2330313	  795.1	  623.8	 3758.0	...
2330314	  795.1	  623.7	 3758.0	...
2330315	  795.1	  623.5	 3757.0	...
2330316	  795.1	  623.3	 3756.0	...
2330317	  795.1	  623.1	 3757.0	...
2330318	  795.1	  623.1	 3761.0	...
2330319	  795.3	  623.4	 3764.0	...
2330320	  795.6	  623.9	 3766.0	...
2330321	  795.9	  624.3	 3767.0	...
2330322	  796.0	  624.4	 3767.0	...
2330323	  796.1	  624.4	 3766.0	...
2330324	  795.8	  624.4	 3765.0	...
2330325	  795.5	  624.3	 3765.0	...
2330326	  795.2	  624.2	 3765.0	...
2330327	  795.0	  624.1	 3766.0	...
2330328	  794.8	  624.1	 3767.0	...
2330329	  794.7	  624.2	 3768.0	...
2330330	  794.7	  624.3	 3769.0	...
2330331	  794.7	  624.4	 3769.0	...
2330332	  794.4	  624.4	 3769.0	...
2330333	  794.2	  624.2	 3770.0	...
2330334	  793.8	  623.6	 3770.0	...
2330335	  793.7	  623.0	 3770.0	...
2330336	  793.5	  622.6	 3771.0	...
2330337	  793.4	  622.6	 3770.0	...
2330338	  793.3	  622.8	 3770.0	...
2330339	  793.4	  622.9	 3772.0	...
2330340	  793.4	  622.9	 3775.0	...
2330341	  793.4	  623.0	 3778.0	...
2330342	  793.3	  622.9	 3779.0	...
2330343	  793.6	  622.3	 3780.0	...
2330344	  794.0	  621.8	 3781.0	...
2330345	  794.1	  621.8	 3782.0	...
2330346	  793.8	  622.2	 3780.0	...
2330347	  793.8	  622.5	 3777.0	...
2330348	  793.9	  622.2	 3776.0	...
2330349	  793.8	  622.0	 3778.0	...
2330350	  793.4	  621.8	 3780.0	...
2330351	  793.0	  621.9	 3780.0	...
2330352	  792.9	  621.9	 3781.0	...
2330353	  792.7	  622.1	 3781.0	...
2330354	  792.7	  622.2	 3781.0	...
2330355	  793.0	  622.2	 3780.0	...
2330356	  793.3	  622.1	 3779.0	...
2330357	  793.6	  621.8	 3780.0	...
2330358	  793.6	  621.3	 3783.0	...
2330359	  793.5	  620.9	 3788.0	...
2330360	  793.4	  621.1	 3790.0	...
2330361	  793.5	  621.7	 3791.0	...
2330362	  793.5	  622.5	 3790.0	...
2330363	  793.6	  622.9	 3788.0	...
2330364	  793.6	  622.8	 3787.0	...
2330365	  793.5	  622.6	 3791.0	...
2330366	  793.4	  622.6	 3795.0	...
2330367	  793.4	  623.0	 3797.0	...
2330368	  793.4	  623.5	 3795.0	...
2330369	  793.4	  623.7	 3791.0	...
2330370	  793.3	  623.8	 3789.0	...
2330371	  793.4	  623.9	 3787.0	...
2330372	  793.4	  623.9	 3789.0	...
2330373	  793.5	  623.9	 3791.0	...
2330374	  793.5	  624.0	 3794.0	...
2330375	  793.3	  624.1	 3795.0	...
2330376	  793.1	  624.2	 3796.0	...
2330377	  792.6	  624.4	 3795.0	...
2330378	  792.3	  624.6	 3795.0	...
2330379	  792.2	  624.7	 3799.0	...
2330380	  792.3	  624.4	 3802.0	...
2330381	  792.5	  624.0	 3803.0	...
2330382	  792.5	  623.6	 3798.0	...
2330383	  792.5	  623.6	 3792.0	...
2330384	  792.2	  623.7	 3792.0	...
2330385	  792.0	  623.7	 3793.0	...
2330386	  791.8	  623.8	 3795.0	...
2330387	  792.3	  623.3	 3795.0	...
2330388	  792.8	  622.8	 3797.0	...
MSG	2330389 0000 _ Number On
2330389	  792.9	  622.4	 3798.0	...
2330390	  792.5	  622.5	 3802.0	...
2330391	  792.1	  622.4	 3804.0	...
2330392	  792.0	  622.1	 3806.0	...
2330393	  791.9	  621.8	 3806.0	...
2330394	  791.8	  621.8	 3806.0	...
2330395	  791.8	  622.1	 3809.0	...
2330396	  791.9	  622.3	 3812.0	...
2330397	  791.8	  622.4	 3816.0	...
2330398	  791.7	  622.4	 3817.0	...
2330399	  791.5	  622.5	 3815.0	...
2330400	  791.5	  622.5	 3812.0	...
2330401	  791.5	  622.4	 3811.0	...
2330402	  791.6	  622.7	 3813.0	...
2330403	  791.6	  622.9	 3814.0	...
2330404	  791.7	  623.1	 3816.0	...
2330405	  791.8	  623.0	 3816.0	...
2330406	  791.8	  622.9	 3816.0	...
2330407	  791.8	  622.8	 3814.0	...
2330408	  791.8	  622.6	 3813.0	...
2330409	  791.9	  622.4	 3812.0	...
2330410	  791.8	  622.3	 3811.0	...
2330411	  791.5	  622.9	 3811.0	...
2330412	  791.3	  623.5	 3811.0	...
2330413	  791.0	  624.2	 3813.0	...
2330414	  791.0	  624.1	 3814.0	...
2330415	  791.0	  624.1	 3814.0	...
2330416	  791.2	  623.9	 3815.0	...
2330417	  791.5	  623.4	 3817.0	...
2330418	  791.7	  623.0	 3819.0	...
2330419	  791.9	  623.1	 3819.0	...
2330420	  792.1	  623.7	 3819.0	...
2330421	  791.9	  624.1	 3820.0	...
2330422	  791.6	  624.0	 3821.0	...
2330423	  791.2	  623.9	 3823.0	...
2330424	  791.2	  623.9	 3824.0	...
2330425	  791.2	  623.6	 3825.0	...
2330426	  791.1	  623.3	 3824.0	...
2330427	  791.1	  623.2	 3824.0	...
2330428	  791.0	  623.5	 3826.0	...
2330429	  791.0	  623.7	 3828.0	...
2330430	  790.9	  623.6	 3830.0	...
2330431	  790.8	  623.4	 3829.0	...
2330432	  790.7	  623.2	 3828.0	...
2330433	  790.7	  623.1	 3827.0	...
2330434	  790.7	  623.1	 3826.0	...
2330435	  790.6	  623.1	 3826.0	...
2330436	  790.5	  623.1	 3829.0	...
2330437	  790.3	  623.1	 3832.0	...
2330438	  790.3	  623.2	 3835.0	...
2330439	  790.3	  623.4	 3835.0	...
2330440	  790.4	  623.5	 3835.0	...
2330441	  790.3	  623.6	 3837.0	...
2330442	  790.3	  623.3	 3839.0	...
2330443	  790.3	  623.1	 3841.0	...
2330444	  790.3	  622.7	 3841.0	...
2330445	  790.3	  622.6	 3841.0	...
2330446	  790.4	  622.4	 3838.0	...
2330447	  790.5	  622.4	 3836.0	...
2330448	  790.4	  622.3	 3835.0	...
2330449	  790.2	  622.3	 3835.0	...
2330450	  790.0	  622.3	 3835.0	...
2330451	  789.9	  622.3	 3838.0	...
2330452	  789.9	  622.2	 3839.0	...
2330453	  789.9	  622.2	 3841.0	...
2330454	  790.5	  622.4	 3840.0	...
2330455	  791.0	  622.6	 3840.0	...
2330456	  791.6	  622.8	 3841.0	...
2330457	  791.6	  622.8	 3841.0	...
2330458	  791.5	  622.9	 3841.0	...
2330459	  791.5	  623.0	 3840.0	...
2330460	  791.5	  622.9	 3840.0	...
2330461	  790.9	  622.7	 3840.0	...
2330462	  790.2	  622.6	 3841.0	...
2330463	  789.6	  622.6	 3840.0	...
2330464	  789.5	  622.5	 3840.0	...
2330465	  789.6	  622.5	 3842.0	...
2330466	  789.6	  622.4	 3844.0	...
2330467	  789.5	  622.5	 3847.0	...
2330468	  789.5	  622.5	 3848.0	...
2330469	  789.5	  622.6	 3850.0	...
2330470	  789.4	  622.8	 3850.0	...
2330471	  789.3	  623.0	 3849.0	...
2330472	  789.3	  622.8	 3848.0	...
2330473	  789.4	  622.4	 3850.0	...
2330474	  789.3	  622.2	 3853.0	...
2330475	  789.0	  622.3	 3855.0	...
2330476	  788.9	  622.3	 3854.0	...
2330477	  789.1	  622.2	 3853.0	...
2330478	  789.2	  621.8	 3852.0	...
2330479	  789.1	  621.6	 3852.0	...
2330480	  789.0	  621.5	 3852.0	...
2330481	  788.9	  621.5	 3853.0	...
2330482	  788.9	  621.5	 3855.0	...
2330483	  788.7	  621.1	 3857.0	...
2330484	  788.5	  620.7	 3858.0	...
2330485	  788.7	  620.6	 3860.0	...
2330486	  789.1	  620.9	 3863.0	...
2330487	  789.5	  621.2	 3866.0	...
2330488	  789.6	  621.0	 3868.0	...
2330489	  789.7	  620.6	 3871.0	...
2330490	  789.8	  620.3	 3874.0	...
2330491	  789.7	  620.3	 3874.0	...
2330492	  789.5	  619.9	 3874.0	...
2330493	  789.2	  619.6	 3873.0	...
2330494	  789.1	  619.1	 3872.0	...
2330495	  789.1	  619.0	 3872.0	...
2330496	  789.1	  618.6	 3871.0	...
2330497	  789.1	  618.2	 3872.0	...
2330498	  789.0	  617.6	 3874.0	...
2330499	  789.0	  617.3	 3876.0	...
2330500	  789.0	  617.1	 3877.0	...
2330501	  788.9	  617.1	 3878.0	...
2330502	  788.8	  617.2	 3878.0	...
2330503	  788.7	  617.2	 3877.0	...
2330504	  788.4	  617.0	 3877.0	...
2330505	  788.2	  616.9	 3879.0	...
2330506	  787.9	  616.0	 3881.0	...
2330507	  788.2	  615.2	 3883.0	...
2330508	  788.5	  614.7	 3886.0	...
2330509	  788.5	  615.1	 3888.0	...
2330510	  788.3	  615.6	 3889.0	...
2330511	  788.0	  615.7	 3887.0	...
2330512	  788.1	  615.8	 3885.0	...
2330513	  788.3	  615.7	 3887.0	...
2330514	  788.4	  615.6	 3890.0	...
2330515	  788.4	  615.6	 3891.0	...
2330516	  788.4	  615.6	 3891.0	...
2330517	  788.5	  615.6	 3891.0	...
2330518	  788.6	  615.7	 3891.0	...
2330519	  788.6	  615.9	 3891.0	...
2330520	  788.5	  616.2	 3892.0	...
2330521	  788.4	  616.3	 3892.0	...
2330522	  788.4	  616.4	 3892.0	...
2330523	  788.6	  616.5	 3892.0	...
2330524	  788.8	  616.7	 3892.0	...
2330525	  788.9	  616.9	 3892.0	...
2330526	  788.8	  617.0	 3892.0	...
2330527	  788.7	  617.2	 3892.0	...
2330528	  788.6	  617.9	 3892.0	...
2330529	  788.7	  618.5	 3892.0	...
2330530	  788.8	  619.3	 3893.0	...
2330531	  788.6	  619.6	 3894.0	...
2330532	  788.4	  619.7	 3895.0	...
2330533	  788.2	  619.4	 3892.0	...
2330534	  788.1	  619.1	 3890.0	...
2330535	  788.0	  618.8	 3888.0	...
2330536	  787.9	  618.8	 3891.0	...
2330537	  788.1	  618.8	 3895.0	...
2330538	  788.2	  618.8	 3897.0	...
2330539	  788.3	  618.8	 3897.0	...
2330540	  788.3	  618.8	 3897.0	...
2330541	  788.3	  618.7	 3898.0	...
2330542	  788.3	  618.5	 3898.0	...
2330543	  788.3	  618.1	 3898.0	...
2330544	  788.2	  617.7	 3898.0	...
2330545	  788.2	  617.1	 3898.0	...
2330546	  788.2	  616.9	 3899.0	...
2330547	  788.3	  616.6	 3899.0	...
2330548	  788.3	  616.7	 3900.0	...
2330549	  788.3	  616.9	 3900.0	...
2330550	  788.1	  617.1	 3900.0	...
2330551	  787.9	  617.1	 3902.0	...
2330552	  787.8	  616.9	 3904.0	...
2330553	  787.7	  616.6	 3906.0	...
2330554	  787.7	  616.4	 3906.0	...
2330555	  788.1	  616.1	 3906.0	...
2330556	  788.4	  615.9	 3906.0	...
2330557	  788.6	  615.8	 3906.0	...
2330558	  788.5	  615.8	 3905.0	...
2330559	  788.3	  615.8	 3905.0	...
2330560	  788.3	  615.4	 3904.0	...
2330561	  788.2	  615.2	 3905.0	...
2330562	  788.4	  614.7	 3906.0	...
2330563	  788.8	  614.4	 3906.0	...
2330564	  788.9	  614.3	 3906.0	...
2330565	  788.7	  614.0	 3906.0	...
2330566	  788.5	  613.8	 3906.0	...
2330567	  788.6	  613.7	 3906.0	...
2330568	  788.7	  614.1	 3905.0	...
2330569	  789.0	  614.8	 3905.0	...
2330570	  789.0	  615.5	 3906.0	...
2330571	  788.9	  615.9	 3906.0	...
2330572	  788.8	  615.9	 3905.0	...
2330573	  788.8	  615.8	 3902.0	...
2330574	  788.8	  615.5	 3901.0	...
2330575	  788.8	  615.3	 3902.0	...
2330576	  788.8	  615.2	 3905.0	...
2330577	  788.6	  614.8	 3906.0	...
2330578	  788.7	  614.4	 3907.0	...
2330579	  788.8	  614.0	 3907.0	...
2330580	  788.8	  614.0	 3907.0	...
2330581	  788.7	  614.0	 3908.0	...
2330582	  788.6	  614.0	 3908.0	...
2330583	  788.5	  614.0	 3908.0	...
2330584	  788.4	  613.9	 3908.0	...
2330585	  788.3	  613.5	 3910.0	...
2330586	  788.3	  613.2	 3911.0	...
2330587	  788.2	  613.0	 3912.0	...
2330588	  788.1	  612.9	 3913.0	...
2330589	  788.3	  613.1	 3912.0	...
2330590	  788.5	  613.4	 3910.0	...
2330591	  788.7	  613.7	 3910.0	...
2330592	  788.7	  613.8	 3911.0	...
2330593	  788.7	  613.7	 3912.0	...
2330594	  789.2	  613.5	 3912.0	...
2330595	  789.8	  613.5	 3912.0	...
2330596	  789.8	  613.7	 3911.0	...
2330597	  789.3	  614.0	 3910.0	...
2330598	  788.8	  614.1	 3910.0	...
2330599	  788.8	  614.1	 3909.0	...
2330600	  788.8	  614.0	 3910.0	...
2330601	  789.1	  613.9	 3910.0	...
2330602	  789.4	  613.7	 3911.0	...
2330603	  789.6	  613.6	 3911.0	...
2330604	  789.6	  613.6	 3911.0	...
2330605	  789.6	  613.8	 3912.0	...
2330606	  789.6	  614.1	 3914.0	...
2330607	  789.4	  614.2	 3915.0	...
2330608	  789.2	  614.3	 3917.0	...
2330609	  789.0	  614.1	 3918.0	...
2330610	  789.0	  613.8	 3919.0	...
2330611	  788.7	  613.4	 3918.0	...
2330612	  788.5	  613.2	 3917.0	...
2330613	  788.5	  613.1	 3915.0	...
2330614	  788.4	  613.3	 3914.0	...
2330615	  788.5	  613.4	 3914.0	...
2330616	  788.6	  613.2	 3913.0	...
2330617	  788.6	  613.1	 3913.0	...
2330618	  788.6	  613.1	 3913.0	...
2330619	  789.0	  613.0	 3913.0	...
2330620	  789.5	  612.9	 3914.0	...
2330621	  790.1	  613.2	 3913.0	...
2330622	  789.9	  613.6	 3913.0	...
2330623	  789.6	  614.1	 3913.0	...
2330624	  789.3	  614.2	 3913.0	...
2330625	  789.2	  614.3	 3913.0	...
2330626	  789.3	  614.2	 3914.0	...
2330627	  789.5	  614.1	 3915.0	...
2330628	  789.7	  614.3	 3916.0	...
2330629	  789.8	  614.6	 3917.0	...
2330630	  789.7	  614.9	 3917.0	...
2330631	  789.5	  615.4	 3916.0	...
2330632	  789.3	  616.0	 3915.0	...
2330633	  789.4	  616.2	 3915.0	...
2330634	  789.5	  616.0	 3914.0	...
2330635	  789.4	  616.0	 3913.0	...
2330636	  789.3	  616.2	 3914.0	...
2330637	  789.2	  616.4	 3915.0	...
2330638	  789.5	  616.7	 3917.0	...
2330639	  790.1	  616.9	 3916.0	...
2330640	  790.7	  617.1	 3917.0	...
2330641	  791.2	  617.1	 3917.0	...
2330642	  791.4	  617.2	 3917.0	...
2330643	  791.4	  617.4	 3917.0	...
2330644	  791.3	  617.6	 3917.0	...
2330645	  790.7	  618.1	 3917.0	...
2330646	  790.3	  618.5	 3916.0	...
2330647	  789.3	  618.8	 3916.0	...
2330648	  788.6	  619.5	 3917.0	...
2330649	  786.9	  620.3	 3919.0	...
2330650	  785.7	  620.9	 3920.0	...
2330651	  783.8	  622.3	 3920.0	...
2330652	  782.7	  623.6	 3920.0	...
2330653	  781.3	  625.9	 3922.0	...
2330654	  780.1	  627.0	 3923.0	...
2330655	  779.1	  628.1	 3925.0	...
2330656	  778.5	  628.9	 3927.0	...
2330657	  778.1	  629.8	 3929.0	...
2330658	  777.8	  630.6	 3928.0	...
2330659	  777.5	  630.9	 3927.0	...
2330660	  777.5	  630.8	 3928.0	...
2330661	  777.9	  630.7	 3928.0	...
2330662	  778.3	  630.6	 3929.0	...
2330663	  778.6	  630.2	 3930.0	...
2330664	  778.7	  629.8	 3930.0	...
2330665	  778.8	  629.7	 3931.0	...
2330666	  779.1	  630.1	 3932.0	...
2330667	  779.3	  630.4	 3932.0	...
2330668	  779.5	  630.6	 3933.0	...
2330669	  779.5	  630.6	 3933.0	...
2330670	  779.7	  630.6	 3935.0	...
2330671	  780.0	  630.5	 3935.0	...
2330672	  780.2	  630.5	 3935.0	...
2330673	  780.2	  630.6	 3935.0	...
2330674	  780.4	  630.1	 3938.0	...
2330675	  780.8	  629.6	 3941.0	...
2330676	  781.1	  628.9	 3944.0	...
2330677	  781.0	  628.3	 3944.0	...
2330678	  780.9	  627.9	 3944.0	...
2330679	  780.4	  627.7	 3944.0	...
2330680	  780.0	  627.7	 3944.0	...
2330681	  779.6	  627.6	 3944.0	...
2330682	  779.5	  627.3	 3945.0	...
2330683	  779.5	  627.3	 3946.0	...
2330684	  779.6	  627.1	 3947.0	...
2330685	  779.7	  627.1	 3947.0	...
2330686	  779.7	  627.1	 3947.0	...
2330687	  779.7	  627.0	 3950.0	...
2330688	  779.8	  626.9	 3953.0	...
2330689	  780.0	  626.9	 3954.0	...
2330690	  780.3	  626.9	 3953.0	...
2330691	  780.0	  626.8	 3952.0	...
2330692	  779.6	  626.4	 3954.0	...
2330693	  779.4	  626.0	 3957.0	...
2330694	  779.4	  625.6	 3960.0	...
2330695	  779.5	  625.5	 3961.0	...
2330696	  779.4	  625.4	 3964.0	...
2330697	  779.4	  625.4	 3967.0	...
2330698	  779.3	  625.3	 3968.0	...
2330699	  779.4	  625.3	 3968.0	...
MSG	2330700 0000 _ Number Off
2330700	  779.6	  625.5	 3967.0	...
2330701	  779.9	  625.8	 3967.0	...
2330702	  780.0	  625.6	 3966.0	...
2330703	  780.0	  625.3	 3966.0	...
2330704	  780.0	  624.8	 3967.0	...
2330705	  780.0	  624.9	 3968.0	...
2330706	  779.6	  625.0	 3969.0	...
2330707	  779.2	  625.0	 3970.0	...
2330708	  778.8	  624.8	 3974.0	...
2330709	  778.7	  624.5	 3978.0	...
2330710	  778.8	  624.2	 3981.0	...
2330711	  778.9	  624.0	 3980.0	...
2330712	  779.1	  623.8	 3980.0	...
2330713	  779.1	  623.6	 3981.0	...
2330714	  779.2	  623.4	 3982.0	...
2330715	  779.2	  623.3	 3984.0	...
2330716	  779.1	  623.2	 3984.0	...
2330717	  779.0	  623.1	 3986.0	...
2330718	  778.9	  623.0	 3988.0	...
2330719	  779.0	  622.9	 3991.0	...
2330720	  779.0	  622.9	 3992.0	...
2330721	  779.1	  622.8	 3994.0	...
2330722	  779.1	  622.5	 3994.0	...
2330723	  779.3	  622.3	 3994.0	...
2330724	  779.5	  622.9	 3994.0	...
2330725	  779.6	  623.6	 3993.0	...
2330726	  779.7	  623.9	 3994.0	...
2330727	  779.7	  623.6	 3998.0	...
2330728	  779.8	  623.3	 4001.0	...
2330729	  779.9	  623.3	 3999.0	...
2330730	  779.9	  623.4	 3996.0	...
2330731	  779.9	  623.5	 3992.0	...
2330732	  779.8	  623.6	 3992.0	...
2330733	  780.0	  623.5	 3992.0	...
2330734	  780.2	  623.8	 3992.0	...
2330735	  780.5	  624.1	 3993.0	...
2330736	  780.5	  624.5	 3995.0	...
2330737	  780.4	  624.5	 3995.0	...
2330738	  780.3	  624.5	 3996.0	...
2330739	  780.2	  624.6	 3995.0	...
2330740	  780.3	  625.0	 3996.0	...
2330741	  780.3	  625.6	 3998.0	...
2330742	  780.3	  626.2	 4000.0	...
2330743	  780.4	  626.4	 4002.0	...
2330744	  780.5	  626.4	 4003.0	...
2330745	  780.5	  626.5	 4002.0	...
2330746	  780.4	  626.5	 4001.0	...
2330747	  780.1	  626.6	 4000.0	...
2330748	  779.9	  626.2	 3999.0	...
2330749	  779.6	  625.9	 3999.0	...
2330750	  779.6	  625.6	 4003.0	...
2330751	  779.8	  625.6	 4006.0	...
2330752	  780.0	  625.9	 4010.0	...
2330753	  780.2	  626.2	 4010.0	...
2330754	  780.3	  626.5	 4009.0	...
2330755	  780.4	  626.4	 4007.0	...
2330756	  780.5	  626.2	 4007.0	...
2330757	  780.5	  626.1	 4009.0	...
2330758	  780.6	  626.3	 4011.0	...
2330759	  780.7	  626.4	 4013.0	...
2330760	  780.9	  626.3	 4014.0	...
2330761	  781.0	  626.0	 4012.0	...
2330762	  780.8	  625.8	 4010.0	...
2330763	  780.4	  625.9	 4008.0	...
2330764	  780.0	  626.3	 4008.0	...
2330765	  779.9	  626.5	 4013.0	...
2330766	  780.0	  626.6	 4017.0	...
2330767	  780.1	  626.5	 4020.0	...
2330768	  780.2	  626.4	 4020.0	...
2330769	  780.3	  626.4	 4022.0	...
2330770	  780.4	  626.3	 4025.0	...
2330771	  780.4	  626.2	 4027.0	...
2330772	  780.5	  626.4	 4028.0	...
2330773	  780.6	  626.6	 4029.0	...
2330774	  780.5	  626.8	 4028.0	...
2330775	  780.4	  626.8	 4028.0	...
2330776	  780.3	  626.8	 4031.0	...
2330777	  780.3	  626.9	 4033.0	...
2330778	  780.3	  626.9	 4033.0	...
2330779	  780.3	  626.9	 4031.0	...
2330780	  780.3	  627.3	 4029.0	...
2330781	  780.1	  627.9	 4030.0	...
2330782	  780.0	  628.4	 4030.0	...
2330783	  779.9	  628.2	 4032.0	...
2330784	  779.9	  628.0	 4034.0	...
2330785	  779.9	  627.9	 4034.0	...
2330786	  780.1	  627.8	 4033.0	...
2330787	  780.5	  627.6	 4037.0	...
2330788	  780.8	  627.5	 4041.0	...
2330789	  780.8	  627.5	 4046.0	...
2330790	  780.7	  627.6	 4046.0	...
2330791	  780.6	  627.7	 4046.0	...
2330792	  780.4	  627.9	 4048.0	...
2330793	  780.3	  628.0	 4050.0	...
2330794	  780.1	  627.8	 4050.0	...
2330795	  780.0	  627.8	 4049.0	...
2330796	  779.9	  627.7	 4048.0	...
2330797	  779.7	  627.8	 4048.0	...
2330798	  779.6	  627.6	 4052.0	...
2330799	  779.9	  627.1	 4057.0	...
2330800	  780.2	  626.7	 4063.0	...
2330801	  780.5	  626.5	 4062.0	...
2330802	  780.7	  626.5	 4060.0	...
2330803	  780.8	  626.5	 4061.0	...
2330804	  780.8	  626.5	 4063.0	...
2330805	  780.6	  626.5	 4066.0	...
2330806	  780.4	  626.5	 4066.0	...
2330807	  780.4	  627.0	 4065.0	...
2330808	  780.5	  627.3	 4064.0	...
2330809	  780.5	  627.7	 4065.0	...
2330810	  780.5	  627.5	 4067.0	...
2330811	  780.4	  627.5	 4069.0	...
2330812	  780.5	  628.0	 4069.0	...
2330813	  780.5	  628.5	 4069.0	...
2330814	  780.6	  629.0	 4070.0	...
2330815	  780.9	  629.0	 4073.0	...
2330816	  781.2	  628.8	 4075.0	...
2330817	  781.5	  628.7	 4077.0	...
2330818	  781.4	  628.6	 4075.0	...
2330819	  781.2	  628.7	 4075.0	...
2330820	  780.5	  628.9	 4075.0	...
2330821	  779.8	  629.1	 4076.0	...
2330822	  779.8	  629.1	 4077.0	...
2330823	  780.2	  628.9	 4077.0	...
2330824	  780.5	  628.6	 4077.0	...
2330825	  780.4	  628.4	 4078.0	...
2330826	  780.3	  628.8	 4079.0	...
2330827	  780.2	  629.2	 4081.0	...
2330828	  780.2	  629.6	 4080.0	...
2330829	  780.3	  630.0	 4080.0	...
2330830	  780.4	  630.5	 4081.0	...
2330831	  780.5	  630.8	 4082.0	...
2330832	  780.5	  630.3	 4084.0	...
2330833	  780.6	  629.9	 4083.0	...
2330834	  780.8	  630.1	 4082.0	...
2330835	  781.0	  630.6	 4081.0	...
2330836	  781.0	  631.0	 4081.0	...
2330837	  780.8	  630.7	 4082.0	...
2330838	  780.5	  630.0	 4084.0	...
2330839	  780.2	  629.3	 4087.0	...
2330840	  780.1	  629.1	 4088.0	...
2330841	  780.0	  629.2	 4092.0	...
2330842	  779.8	  628.8	 4095.0	...
2330843	  779.7	  628.1	 4095.0	...
2330844	  779.6	  627.2	 4094.0	...
2330845	  779.7	  627.0	 4092.0	...
2330846	  779.6	  626.7	 4093.0	...
2330847	  779.5	  626.5	 4093.0	...
2330848	  779.3	  626.5	 4093.0	...
2330849	  779.2	  626.6	 4094.0	...
2330850	  779.4	  626.7	 4095.0	...
2330851	  779.6	  626.7	 4096.0	...
2330852	  780.1	  626.6	 4096.0	...
2330853	  780.3	  626.5	 4098.0	...
2330854	  780.3	  626.5	 4101.0	...
2330855	  780.2	  626.4	 4104.0	...
2330856	  780.1	  625.9	 4104.0	...
2330857	  780.1	  625.4	 4105.0	...
2330858	  780.1	  625.2	 4105.0	...
2330859	  780.0	  625.2	 4105.0	...
2330860	  779.8	  625.1	 4104.0	...
2330861	  779.6	  624.9	 4104.0	...
2330862	  779.6	  624.9	 4103.0	...
2330863	  779.5	  625.1	 4104.0	...
2330864	  779.3	  625.4	 4106.0	...
2330865	  779.1	  625.4	 4109.0	...
2330866	  779.2	  625.4	 4111.0	...
2330867	  779.2	  625.2	 4112.0	...
2330868	  779.2	  625.0	 4113.0	...
2330869	  779.3	  624.8	 4114.0	...
2330870	  779.5	  624.9	 4113.0	...
2330871	  779.6	  625.1	 4113.0	...
2330872	  779.8	  625.2	 4113.0	...
2330873	  779.9	  624.8	 4115.0	...
2330874	  780.0	  624.3	 4117.0	...
2330875	  780.1	  623.8	 4119.0	...
2330876	  780.2	  623.6	 4118.0	...
2330877	  780.3	  623.4	 4122.0	...
2330878	  780.4	  623.3	 4125.0	...
2330879	  780.4	  623.1	 4126.0	...
2330880	  780.4	  622.9	 4124.0	...
2330881	  780.4	  622.6	 4123.0	...
2330882	  780.5	  622.4	 4126.0	...
2330883	  780.6	  622.2	 4128.0	...
2330884	  780.6	  622.3	 4130.0	...
2330885	  780.3	  622.5	 4131.0	...
2330886	  779.6	  622.8	 4133.0	...
2330887	  778.9	  622.9	 4134.0	...
2330888	  778.6	  622.8	 4136.0	...
2330889	  778.7	  622.5	 4136.0	...
2330890	  778.8	  622.4	 4136.0	...
2330891	  778.9	  622.3	 4136.0	...
2330892	  779.1	  622.1	 4136.0	...
2330893	  779.6	  621.8	 4136.0	...
2330894	  780.0	  621.6	 4136.0	...
2330895	  780.4	  621.3	 4137.0	...
2330896	  780.4	  621.2	 4138.0	...
2330897	  780.2	  621.1	 4139.0	...
2330898	  779.8	  620.7	 4140.0	...
2330899	  779.5	  620.1	 4142.0	...
2330900	  779.8	  619.5	 4144.0	...
2330901	  780.0	  619.5	 4145.0	...
2330902	  780.2	  619.5	 4144.0	...
2330903	  780.3	  619.6	 4145.0	...
2330904	  780.1	  619.6	 4145.0	...
2330905	  779.9	  619.7	 4146.0	...
2330906	  779.7	  619.8	 4146.0	...
2330907	  779.7	  620.0	 4145.0	...
2330908	  779.7	  620.2	 4146.0	...
2330909	  779.7	  620.3	 4146.0	...
2330910	  779.9	  620.3	 4147.0	...
2330911	  780.2	  620.2	 4146.0	...
2330912	  780.4	  620.2	 4145.0	...
MSG	2330913 0000 _ Number On
2330913	  780.4	  619.8	 4143.0	...
2330914	  780.4	  619.5	 4143.0	...
2330915	  780.4	  619.2	 4143.0	...
2330916	  780.5	  619.3	 4143.0	...
2330917	  780.7	  619.3	 4143.0	...
2330918	  781.0	  619.3	 4143.0	...
2330919	  781.2	  619.3	 4144.0	...
2330920	  781.2	  619.3	 4144.0	...
2330921	  781.2	  619.3	 4143.0	...
2330922	  781.2	  619.5	 4143.0	...
2330923	  781.1	  619.7	 4144.0	...
2330924	  781.1	  619.6	 4147.0	...
2330925	  781.1	  619.2	 4149.0	...
2330926	  781.2	  618.9	 4150.0	...
2330927	  781.2	  618.9	 4151.0	...
2330928	  781.1	  618.3	 4152.0	...
2330929	  781.0	  617.8	 4153.0	...
2330930	  781.1	  617.2	 4154.0	...
2330931	  781.1	  617.2	 4155.0	...
2330932	  781.2	  617.2	 4156.0	...
2330933	  781.2	  617.6	 4154.0	...
2330934	  781.4	  618.0	 4151.0	...
2330935	  781.5	  618.1	 4148.0	...
2330936	  781.6	  617.8	 4147.0	...
2330937	  781.6	  617.6	 4147.0	...
2330938	  781.7	  617.7	 4147.0	...
2330939	  781.7	  617.6	 4147.0	...
2330940	  781.8	  617.5	 4148.0	...
2330941	  781.6	  617.3	 4148.0	...
2330942	  781.3	  617.2	 4149.0	...
2330943	  781.0	  617.0	 4148.0	...
2330944	  781.3	  616.8	 4148.0	...
2330945	  781.7	  616.6	 4148.0	...
2330946	  782.1	  616.8	 4148.0	...
2330947	  782.0	  617.1	 4149.0	...
2330948	  782.0	  617.4	 4151.0	...
2330949	  782.0	  617.3	 4154.0	...
2330950	  782.1	  617.1	 4157.0	...
2330951	  782.1	  617.0	 4157.0	...
2330952	  782.3	  616.9	 4154.0	...
2330953	  782.4	  616.7	 4152.0	...
2330954	  782.3	  616.5	 4150.0	...
2330955	  782.1	  616.2	 4148.0	...
2330956	  781.7	  616.3	 4147.0	...
2330957	  781.4	  616.4	 4147.0	...
2330958	  781.4	  616.5	 4145.0	...
2330959	  781.7	  616.5	 4143.0	...
2330960	  781.9	  616.3	 4142.0	...
2330961	  781.9	  616.2	 4143.0	...
2330962	  781.9	  616.3	 4145.0	...
2330963	  782.0	  616.6	 4147.0	...
2330964	  782.1	  617.0	 4148.0	...
2330965	  782.1	  617.1	 4150.0	...
2330966	  782.0	  617.2	 4148.0	...
2330967	  781.7	  617.0	 4145.0	...
2330968	  781.5	  616.8	 4144.0	...
2330969	  782.0	  616.6	 4146.0	...
2330970	  782.6	  616.5	 4147.0	...
2330971	  783.0	  616.7	 4146.0	...
2330972	  782.7	  616.5	 4145.0	...
2330973	  782.3	  615.8	 4145.0	...
2330974	  782.3	  615.1	 4143.0	...
2330975	  782.2	  615.1	 4142.0	...
2330976	  782.1	  615.6	 4142.0	...
2330977	  782.0	  615.8	 4144.0	...
2330978	  782.0	  615.5	 4144.0	...
2330979	  782.0	  615.2	 4141.0	...
2330980	  782.2	  615.0	 4138.0	...
2330981	  782.6	  614.7	 4138.0	...
2330982	  783.1	  614.4	 4142.0	...
2330983	  783.0	  614.4	 4146.0	...
2330984	  782.7	  614.5	 4149.0	...
2330985	  782.6	  614.5	 4150.0	...
2330986	  782.8	  614.4	 4151.0	...
2330987	  782.9	  613.9	 4149.0	...
2330988	  782.8	  613.6	 4146.0	...
2330989	  782.9	  613.4	 4143.0	...
2330990	  783.0	  613.4	 4143.0	...
2330991	  783.0	  613.4	 4141.0	...
2330992	  782.9	  613.4	 4139.0	...
2330993	  782.7	  613.5	 4136.0	...
2330994	  782.5	  613.1	 4137.0	...
2330995	  782.3	  612.7	 4138.0	...
2330996	  782.2	  612.1	 4139.0	...
2330997	  782.5	  611.9	 4139.0	...
2330998	  782.7	  611.8	 4139.0	...
2330999	  782.9	  611.7	 4139.0	...
2331000	  783.0	  611.7	 4139.0	...
2331001	  783.1	  611.3	 4138.0	...
2331002	  783.2	  610.8	 4138.0	...
2331003	  783.1	  610.6	 4140.0	...
2331004	  782.9	  610.7	 4143.0	...
2331005	  782.7	  610.8	 4142.0	...
2331006	  782.7	  610.8	 4140.0	...
2331007	  782.9	  610.6	 4136.0	...
2331008	  782.9	  610.3	 4134.0	...
2331009	  782.9	  610.0	 4133.0	...
2331010	  782.8	  609.8	 4133.0	...
2331011	  783.0	  609.6	 4132.0	...
2331012	  783.4	  609.6	 4129.0	...
2331013	  783.7	  609.7	 4128.0	...
2331014	  783.9	  609.4	 4127.0	...
2331015	  783.8	  609.1	 4128.0	...
2331016	  783.6	  608.8	 4128.0	...
2331017	  783.4	  609.1	 4125.0	...
2331018	  783.2	  609.4	 4123.0	...
2331019	  783.0	  609.7	 4121.0	...
2331020	  783.1	  609.7	 4121.0	...
2331021	  783.5	  609.7	 4121.0	...
2331022	  783.9	  609.5	 4121.0	...
2331023	  783.9	  609.3	 4121.0	...
2331024	  783.9	  609.2	 4121.0	...
2331025	  784.0	  609.2	 4121.0	...
2331026	  784.1	  609.1	 4120.0	...
2331027	  784.1	  608.9	 4117.0	...
2331028	  784.1	  608.7	 4115.0	...
2331029	  784.0	  608.7	 4114.0	...
2331030	  784.0	  608.8	 4114.0	...
2331031	  784.0	  608.9	 4114.0	...
2331032	  783.9	  608.9	 4115.0	...
2331033	  783.8	  608.9	 4115.0	...
2331034	  783.6	  608.8	 4115.0	...
2331035	  783.8	  608.7	 4115.0	...
2331036	  784.0	  608.5	 4114.0	...
2331037	  784.4	  608.3	 4113.0	...
2331038	  784.4	  608.2	 4112.0	...
2331039	  784.5	  607.7	 4111.0	...
2331040	  784.3	  607.3	 4110.0	...
2331041	  784.0	  606.9	 4110.0	...
2331042	  783.8	  606.8	 4109.0	...
2331043	  783.7	  606.7	 4109.0	...
2331044	  783.7	  606.6	 4108.0	...
2331045	  783.6	  607.2	 4107.0	...
2331046	  783.5	  607.9	 4107.0	...
2331047	  783.6	  608.6	 4106.0	...
2331048	  783.9	  608.7	 4107.0	...
2331049	  784.8	  608.6	 4105.0	...
2331050	  785.6	  608.2	 4104.0	...
2331051	  786.4	  607.4	 4103.0	...
2331052	  787.6	  606.7	 4100.0	...
2331053	  789.0	  606.0	 4097.0	...
2331054	  791.3	  605.6	 4094.0	...
2331055	  792.7	  605.1	 4095.0	...
2331056	  794.5	  604.5	 4095.0	...
2331057	  795.1	  604.2	 4089.0	...
2331058	  796.3	  603.7	 4084.0	...
2331059	  797.0	  603.1	 4078.0	...
2331060	  797.5	  602.4	 4078.0	...
2331061	  797.4	  601.9	 4079.0	...
2331062	  797.3	  601.5	 4079.0	...
2331063	  797.3	  601.4	 4078.0	...
2331064	  797.3	  601.5	 4076.0	...
2331065	  797.4	  601.6	 4073.0	...
2331066	  797.2	  601.2	 4071.0	...
2331067	  797.0	  600.6	 4070.0	...
2331068	  796.8	  599.9	 4069.0	...
2331069	  796.7	  599.6	 4068.0	...
2331070	  796.7	  599.3	 4067.0	...
2331071	  796.6	  599.0	 4065.0	...
2331072	  796.5	  599.1	 4063.0	...
2331073	  796.4	  599.2	 4062.0	...
2331074	  796.4	  599.3	 4061.0	...
2331075	  796.5	  599.4	 4060.0	...
2331076	  796.6	  599.4	 4059.0	...
2331077	  796.7	  599.2	 4060.0	...
2331078	  796.5	  599.0	 4060.0	...
2331079	  796.5	  599.3	 4060.0	...
2331080	  796.3	  599.7	 4057.0	...
2331081	  796.2	  599.9	 4054.0	...
2331082	  796.5	  599.8	 4050.0	...
2331083	  796.8	  599.6	 4049.0	...
2331084	  796.8	  598.9	 4048.0	...
2331085	  796.5	  598.2	 4047.0	...
2331086	  796.3	  597.8	 4047.0	...
2331087	  796.3	  598.0	 4048.0	...
2331088	  796.5	  598.1	 4049.0	...
2331089	  796.5	  597.9	 4049.0	...
2331090	  796.1	  597.9	 4047.0	...
2331091	  795.6	  597.9	 4048.0	...
2331092	  795.1	  597.8	 4051.0	...
2331093	  795.3	  597.3	 4051.0	...
2331094	  795.5	  596.7	 4049.0	...
2331095	  795.7	  596.1	 4047.0	...
2331096	  795.9	  595.8	 4047.0	...
2331097	  796.0	  595.7	 4047.0	...
2331098	  796.0	  595.6	 4044.0	...
2331099	  796.1	  595.5	 4041.0	...
2331100	  796.2	  595.3	 4041.0	...
2331101	  796.2	  595.2	 4041.0	...
2331102	  796.1	  595.2	 4043.0	...
2331103	  795.9	  595.3	 4044.0	...
2331104	  795.8	  595.4	 4042.0	...
2331105	  796.0	  595.4	 4039.0	...
2331106	  796.1	  594.8	 4036.0	...
2331107	  796.3	  594.2	 4037.0	...
2331108	  796.2	  593.7	 4037.0	...
2331109	  796.1	  593.7	 4036.0	...
2331110	  795.9	  593.7	 4035.0	...
2331111	  796.1	  593.9	 4035.0	...
2331112	  796.2	  594.2	 4034.0	...
2331113	  796.3	  594.5	 4028.0	...
2331114	  796.2	  594.7	 4023.0	...
2331115	  796.1	  594.6	 4023.0	...
2331116	  796.0	  594.4	 4027.0	...
2331117	  796.0	  594.1	 4028.0	...
2331118	  796.0	  594.1	 4025.0	...
2331119	  796.0	  594.0	 4022.0	...
2331120	  795.9	  594.0	 4020.0	...
2331121	  795.9	  594.1	 4019.0	...
2331122	  795.9	  594.2	 4018.0	...
2331123	  796.0	  594.5	 4017.0	...
2331124	  796.3	  594.5	 4017.0	...
2331125	  796.6	  594.3	 4016.0	...
2331126	  796.8	  593.9	 4014.0	...
2331127	  796.7	  593.6	 4012.0	...
2331128	  797.0	  593.6	 4011.0	...
2331129	  797.3	  593.6	 4011.0	...
2331130	  797.6	  593.5	 4009.0	...
2331131	  797.5	  593.6	 4008.0	...
2331132	  797.5	  593.7	 4004.0	...
2331133	  797.4	  593.6	 4002.0	...
2331134	  797.2	  593.2	 4000.0	...
2331135	  797.2	  593.0	 4000.0	...
2331136	  797.3	  593.0	 4000.0	...
2331137	  797.3	  593.1	 4000.0	...
2331138	  797.1	  593.2	 4000.0	...
2331139	  797.0	  593.5	 3997.0	...
2331140	  797.0	  593.7	 3995.0	...
2331141	  797.1	  593.9	 3993.0	...
2331142	  797.1	  593.9	 3992.0	...
2331143	  797.2	  593.6	 3993.0	...
2331144	  797.3	  593.2	 3993.0	...
2331145	  797.4	  592.8	 3993.0	...
2331146	  797.5	  592.6	 3994.0	...
2331147	  796.9	  592.6	 3995.0	...
2331148	  796.3	  592.6	 3994.0	...
2331149	  796.0	  592.6	 3993.0	...
2331150	  796.4	  592.8	 3992.0	...
2331151	  796.8	  593.0	 3991.0	...
2331152	  796.9	  593.0	 3990.0	...
2331153	  796.9	  592.7	 3989.0	...
2331154	  797.0	  592.4	 3988.0	...
2331155	  797.1	  592.4	 3989.0	...
2331156	  797.2	  592.3	 3989.0	...
2331157	  797.3	  592.3	 3989.0	...
2331158	  797.4	  592.3	 3988.0	...
2331159	  797.5	  592.4	 3987.0	...
2331160	  797.4	  592.4	 3985.0	...
2331161	  797.2	  592.5	 3984.0	...
2331162	  797.1	  592.5	 3985.0	...
2331163	  797.1	  592.5	 3985.0	...
2331164	  796.9	  593.0	 3984.0	...
2331165	  796.8	  593.5	 3982.0	...
2331166	  796.9	  593.9	 3981.0	...
2331167	  797.0	  593.9	 3980.0	...
2331168	  797.0	  594.0	 3980.0	...
2331169	  796.8	  594.2	 3979.0	...
2331170	  796.6	  594.0	 3980.0	...
2331171	  796.6	  593.6	 3981.0	...
2331172	  796.6	  593.3	 3978.0	...
2331173	  796.7	  593.3	 3973.0	...
2331174	  796.8	  593.4	 3968.0	...
2331175	  797.0	  593.3	 3967.0	...
2331176	  797.2	  593.3	 3967.0	...
2331177	  797.2	  593.3	 3968.0	...
2331178	  797.2	  593.3	 3968.0	...
2331179	  797.2	  593.4	 3969.0	...
2331180	  797.2	  593.4	 3969.0	...
2331181	  797.5	  593.6	 3969.0	...
2331182	  797.7	  593.7	 3968.0	...
2331183	  798.0	  593.8	 3967.0	...
2331184	  797.9	  593.7	 3967.0	...
2331185	  797.8	  593.8	 3966.0	...
2331186	  797.7	  593.8	 3966.0	...
2331187	  797.6	  593.9	 3965.0	...
2331188	  797.6	  593.9	 3964.0	...
2331189	  797.6	  594.0	 3963.0	...
2331190	  797.6	  594.0	 3962.0	...
2331191	  797.7	  594.1	 3963.0	...
2331192	  798.0	  594.2	 3963.0	...
2331193	  798.2	  594.2	 3960.0	...
2331194	  798.3	  594.2	 3955.0	...
2331195	  798.3	  594.2	 3954.0	...
2331196	  798.1	  594.2	 3957.0	...
2331197	  797.9	  594.2	 3956.0	...
2331198	  797.2	  594.3	 3952.0	...
2331199	  796.7	  594.4	 3948.0	...
2331200	  796.6	  594.4	 3949.0	...
2331201	  797.2	  594.3	 3951.0	...
2331202	  797.8	  593.9	 3951.0	...
2331203	  797.8	  593.5	 3952.0	...
2331204	  797.6	  593.3	 3953.0	...
2331205	  797.7	  593.6	 3952.0	...
2331206	  797.9	  593.7	 3950.0	...
2331207	  798.0	  593.7	 3949.0	...
2331208	  798.0	  593.6	 3948.0	...
2331209	  798.0	  593.5	 3948.0	...
2331210	  798.0	  593.6	 3948.0	...
2331211	  798.1	  593.7	 3949.0	...
2331212	  798.0	  593.9	 3949.0	...
2331213	  798.0	  594.0	 3947.0	...
2331214	  797.9	  594.3	 3945.0	...
MSG	2331215 0000 _ Number Off
2331215	  798.1	  594.4	 3943.0	...
2331216	  798.2	  594.4	 3943.0	...
2331217	  798.3	  594.4	 3942.0	...
2331218	  798.3	  594.5	 3941.0	...
2331219	  798.2	  594.7	 3941.0	...
2331220	  798.2	  594.7	 3942.0	...
2331221	  798.2	  594.6	 3944.0	...
2331222	  798.0	  594.5	 3946.0	...
2331223	  797.8	  594.5	 3946.0	...
2331224	  797.6	  594.6	 3945.0	...
2331225	  797.9	  594.5	 3947.0	...
2331226	  798.2	  593.8	 3948.0	...
2331227	  798.4	  593.0	 3949.0	...
2331228	  798.3	  592.2	 3949.0	...
2331229	  798.3	  592.1	 3948.0	...
2331230	  798.2	  592.0	 3948.0	...
2331231	  798.1	  592.2	 3948.0	...
2331232	  797.9	  592.4	 3948.0	...
2331233	  797.8	  592.6	 3947.0	...
2331234	  797.7	  592.8	 3946.0	...
2331235	  797.6	  592.9	 3944.0	...
2331236	  797.5	  593.0	 3943.0	...
2331237	  797.7	  592.9	 3943.0	...
2331238	  797.9	  592.7	 3943.0	...
2331239	  798.1	  592.4	 3944.0	...
2331240	  798.0	  592.3	 3942.0	...
2331241	  798.2	  592.2	 3940.0	...
2331242	  798.4	  592.4	 3939.0	...
2331243	  798.6	  592.7	 3940.0	...
2331244	  798.3	  592.9	 3942.0	...
2331245	  798.1	  593.1	 3943.0	...
2331246	  798.2	  593.1	 3941.0	...
2331247	  798.6	  593.2	 3937.0	...
2331248	  798.9	  593.4	 3934.0	...
2331249	  798.8	  593.7	 3938.0	...
2331250	  798.7	  593.7	 3941.0	...
2331251	  798.5	  593.3	 3943.0	...
2331252	  798.5	  592.8	 3942.0	...
2331253	  798.5	  592.4	 3941.0	...
2331254	  798.5	  592.3	 3939.0	...
2331255	  798.6	  592.3	 3939.0	...
2331256	  798.7	  592.3	 3941.0	...
2331257	  798.9	  592.2	 3942.0	...
2331258	  798.9	  592.0	 3941.0	...
2331259	  798.9	  591.8	 3940.0	...
2331260	  798.9	  591.8	 3939.0	...
2331261	  798.9	  592.1	 3939.0	...
2331262	  798.9	  592.4	 3939.0	...
2331263	  798.9	  592.5	 3938.0	...
2331264	  798.9	  592.6	 3937.0	...
2331265	  798.9	  592.7	 3935.0	...
2331266	  799.0	  592.8	 3935.0	...
2331267	  799.2	  592.8	 3935.0	...
2331268	  799.3	  592.8	 3936.0	...
2331269	  799.4	  592.6	 3936.0	...
2331270	  799.6	  592.5	 3935.0	...
2331271	  799.8	  592.4	 3934.0	...
2331272	  799.6	  592.4	 3933.0	...
2331273	  799.2	  592.3	 3934.0	...
2331274	  798.9	  592.3	 3935.0	...
2331275	  798.9	  592.2	 3936.0	...
2331276	  798.9	  591.7	 3938.0	...
2331277	  798.8	  591.3	 3939.0	...
2331278	  798.6	  591.4	 3941.0	...
2331279	  798.5	  592.0	 3940.0	...
2331280	  798.6	  592.5	 3940.0	...
2331281	  798.8	  592.4	 3939.0	...
2331282	  798.9	  592.3	 3937.0	...
2331283	  798.3	  592.1	 3937.0	...
2331284	  797.6	  592.0	 3937.0	...
EFIX R   2330242	2331284	1043	  788.7	  615.3	   3959
SSACC R  2331285
2331285	  795.4	  592.2	 3936.0	...
2331286	  793.4	  592.8	 3939.0	...
2331287	  790.9	  593.2	 3943.0	...
2331288	  789.4	  593.5	 3946.0	...
2331289	  787.0	  593.8	 3947.0	...
2331290	  784.7	  594.3	 3950.0	...
2331291	  782.2	  595.2	 3952.0	...
2331292	  780.5	  595.8	 3952.0	...
ESACC R  2331285	2331292	8	  795.4	  592.2	  780.5	  595.8	   0.33	     44
SFIX R   2331293
2331293	  779.1	  596.4	 3950.0	...
2331294	  778.2	  596.6	 3948.0	...
2331295	  777.8	  596.7	 3947.0	...
2331296	  777.4	  596.7	 3947.0	...
2331297	  777.4	  596.4	 3946.0	...
2331298	  778.0	  596.1	 3946.0	...
2331299	  778.4	  595.9	 3946.0	...
2331300	  779.0	  595.7	 3947.0	...
2331301	  779.3	  595.6	 3949.0	...
2331302	  779.9	  595.1	 3950.0	...
2331303	  780.6	  594.6	 3951.0	...
2331304	  781.2	  594.0	 3950.0	...
2331305	  781.8	  593.9	 3950.0	...
2331306	  781.9	  593.9	 3950.0	...
2331307	  782.0	  593.7	 3951.0	...
2331308	  781.7	  593.6	 3951.0	...
2331309	  781.4	  593.6	 3952.0	...
2331310	  781.2	  593.0	 3952.0	...
2331311	  781.1	  592.1	 3952.0	...
2331312	  781.2	  591.3	 3952.0	...
2331313	  781.5	  591.4	 3952.0	...
2331314	  781.8	  591.4	 3953.0	...
2331315	  781.6	  591.5	 3954.0	...
2331316	  781.2	  591.8	 3954.0	...
2331317	  780.8	  592.2	 3953.0	...
2331318	  780.9	  592.6	 3952.0	...
2331319	  780.9	  592.4	 3953.0	...
2331320	  781.0	  592.2	 3952.0	...
2331321	  781.1	  591.9	 3951.0	...
2331322	  781.2	  591.8	 3953.0	...
2331323	  781.2	  591.7	 3956.0	...
2331324	  781.2	  591.8	 3959.0	...
2331325	  781.3	  591.9	 3957.0	...
2331326	  781.4	  592.1	 3955.0	...
2331327	  781.5	  592.2	 3954.0	...
2331328	  781.5	  592.3	 3955.0	...
2331329	  781.2	  592.2	 3957.0	...
2331330	  781.0	  592.2	 3957.0	...
2331331	  780.6	  592.3	 3958.0	...
2331332	  780.5	  592.4	 3958.0	...
2331333	  780.6	  592.4	 3958.0	...
2331334	  780.9	  592.4	 3954.0	...
2331335	  781.1	  592.3	 3950.0	...
2331336	  781.2	  592.2	 3948.0	...
2331337	  781.2	  592.0	 3948.0	...
2331338	  781.3	  591.8	 3949.0	...
2331339	  781.3	  591.8	 3949.0	...
2331340	  781.3	  592.0	 3951.0	...
2331341	  781.4	  592.2	 3952.0	...
2331342	  781.5	  592.2	 3954.0	...
2331343	  781.6	  592.1	 3954.0	...
2331344	  781.7	  592.1	 3954.0	...
2331345	  781.7	  591.9	 3954.0	...
2331346	  781.5	  591.7	 3954.0	...
2331347	  781.4	  591.6	 3954.0	...
2331348	  781.5	  591.6	 3954.0	...
2331349	  782.0	  591.5	 3954.0	...
2331350	  782.4	  591.4	 3954.0	...
2331351	  782.4	  591.3	 3953.0	...
2331352	  782.2	  591.3	 3953.0	...
2331353	  782.0	  591.0	 3954.0	...
2331354	  782.1	  590.7	 3955.0	...
2331355	  782.3	  590.5	 3956.0	...
2331356	  782.2	  590.6	 3955.0	...
2331357	  782.1	  590.8	 3954.0	...
2331358	  781.9	  590.9	 3953.0	...
2331359	  781.9	  591.0	 3953.0	...
2331360	  782.3	  590.9	 3954.0	...
2331361	  782.7	  590.7	 3954.0	...
2331362	  783.1	  590.8	 3953.0	...
2331363	  783.1	  591.1	 3952.0	...
2331364	  783.1	  591.3	 3953.0	...
2331365	  783.1	  591.2	 3955.0	...
2331366	  783.1	  591.2	 3957.0	...
2331367	  783.0	  591.3	 3958.0	...
2331368	  782.9	  591.4	 3958.0	...
2331369	  782.8	  591.4	 3957.0	...
2331370	  783.0	  591.1	 3956.0	...
2331371	  783.2	  590.9	 3954.0	...
2331372	  783.6	  590.8	 3955.0	...
2331373	  783.8	  591.3	 3955.0	...
2331374	  783.4	  591.7	 3955.0	...
2331375	  783.0	  592.1	 3953.0	...
2331376	  782.4	  591.9	 3955.0	...
2331377	  782.4	  591.5	 3956.0	...
2331378	  782.3	  591.2	 3958.0	...
2331379	  782.3	  591.2	 3960.0	...
2331380	  782.3	  590.9	 3962.0	...
2331381	  782.2	  590.6	 3963.0	...
2331382	  782.6	  590.1	 3961.0	...
2331383	  782.9	  590.0	 3960.0	...
2331384	  783.0	  589.9	 3960.0	...
2331385	  782.8	  590.0	 3960.0	...
2331386	  782.6	  590.0	 3959.0	...
2331387	  782.7	  589.9	 3958.0	...
2331388	  782.8	  589.7	 3959.0	...
2331389	  782.9	  589.6	 3960.0	...
2331390	  782.9	  589.5	 3960.0	...
2331391	  782.8	  589.4	 3959.0	...
2331392	  782.7	  589.4	 3960.0	...
2331393	  782.6	  589.3	 3961.0	...
2331394	  782.6	  589.5	 3963.0	...
2331395	  782.7	  589.8	 3963.0	...
2331396	  782.6	  590.0	 3963.0	...
2331397	  782.6	  590.0	 3962.0	...
2331398	  782.6	  589.9	 3961.0	...
2331399	  782.6	  589.9	 3961.0	...
2331400	  782.6	  589.9	 3962.0	...
2331401	  782.6	  590.0	 3963.0	...
2331402	  782.5	  590.1	 3962.0	...
2331403	  782.5	  590.2	 3961.0	...
2331404	  782.5	  590.2	 3961.0	...
2331405	  782.5	  590.2	 3963.0	...
2331406	  782.5	  590.3	 3965.0	...
2331407	  782.7	  590.5	 3968.0	...
2331408	  783.0	  590.6	 3967.0	...
2331409	  783.2	  590.6	 3967.0	...
2331410	  783.2	  590.6	 3966.0	...
2331411	  783.2	  590.4	 3966.0	...
2331412	  783.0	  590.4	 3966.0	...
2331413	  782.9	  590.5	 3970.0	...
2331414	  782.8	  590.4	 3974.0	...
2331415	  782.9	  590.0	 3978.0	...
2331416	  782.9	  589.6	 3978.0	...
2331417	  782.8	  589.4	 3978.0	...
2331418	  782.6	  589.5	 3978.0	...
2331419	  782.3	  589.5	 3974.0	...
2331420	  782.3	  589.6	 3971.0	...
2331421	  782.3	  589.7	 3968.0	...
2331422	  782.2	  589.8	 3968.0	...
2331423	  782.4	  589.7	 3968.0	...
2331424	  782.7	  589.9	 3968.0	...
2331425	  782.9	  590.1	 3968.0	...
2331426	  782.8	  590.3	 3970.0	...
2331427	  782.6	  590.3	 3972.0	...
2331428	  782.6	  590.2	 3974.0	...
MSG	2331429 0000 _ Number On
2331429	  782.7	  590.2	 3973.0	...
2331430	  782.7	  590.2	 3973.0	...
2331431	  782.8	  590.3	 3974.0	...
2331432	  782.9	  590.4	 3976.0	...
2331433	  782.9	  590.5	 3976.0	...
2331434	  782.9	  590.4	 3977.0	...
2331435	  782.9	  590.4	 3976.0	...
2331436	  782.8	  590.2	 3977.0	...
2331437	  782.7	  590.1	 3976.0	...
2331438	  782.7	  590.0	 3976.0	...
2331439	  782.7	  590.0	 3978.0	...
2331440	  782.4	  590.1	 3982.0	...
2331441	  782.2	  590.2	 3986.0	...
2331442	  781.9	  590.2	 3988.0	...
2331443	  781.9	  590.1	 3988.0	...
2331444	  781.9	  590.1	 3988.0	...
2331445	  781.9	  590.0	 3987.0	...
2331446	  781.9	  589.9	 3986.0	...
2331447	  782.0	  590.0	 3987.0	...
2331448	  782.0	  590.2	 3987.0	...
2331449	  781.9	  590.6	 3987.0	...
2331450	  781.7	  590.8	 3986.0	...
2331451	  781.6	  590.9	 3985.0	...
2331452	  782.1	  590.4	 3986.0	...
2331453	  782.5	  590.0	 3987.0	...
2331454	  782.5	  589.6	 3986.0	...
2331455	  782.2	  589.7	 3985.0	...
2331456	  781.7	  589.7	 3983.0	...
2331457	  781.5	  589.7	 3986.0	...
2331458	  781.4	  589.3	 3989.0	...
2331459	  781.4	  588.9	 3991.0	...
2331460	  781.4	  588.5	 3991.0	...
2331461	  781.4	  588.6	 3994.0	...
2331462	  781.4	  588.7	 3997.0	...
2331463	  781.5	  588.7	 3997.0	...
2331464	  781.5	  588.7	 3997.0	...
2331465	  781.6	  588.8	 3996.0	...
2331466	  781.6	  589.1	 3996.0	...
2331467	  781.7	  589.4	 3995.0	...
2331468	  781.8	  589.5	 3995.0	...
2331469	  781.9	  589.3	 3994.0	...
2331470	  782.1	  589.1	 3995.0	...
2331471	  782.1	  588.8	 3997.0	...
2331472	  782.0	  588.7	 4001.0	...
2331473	  781.8	  588.7	 4004.0	...
2331474	  781.8	  589.0	 4005.0	...
2331475	  781.6	  589.1	 4004.0	...
2331476	  781.4	  589.3	 4006.0	...
2331477	  781.2	  589.5	 4008.0	...
2331478	  781.1	  589.6	 4010.0	...
2331479	  781.0	  589.4	 4010.0	...
2331480	  780.9	  589.3	 4010.0	...
2331481	  780.9	  589.3	 4011.0	...
2331482	  780.9	  589.1	 4010.0	...
2331483	  781.0	  588.9	 4009.0	...
2331484	  781.1	  588.7	 4012.0	...
2331485	  781.2	  588.8	 4015.0	...
2331486	  781.1	  588.4	 4018.0	...
2331487	  781.1	  587.6	 4019.0	...
2331488	  781.0	  586.8	 4021.0	...
2331489	  781.1	  586.8	 4023.0	...
2331490	  781.2	  587.2	 4024.0	...
2331491	  781.2	  587.6	 4023.0	...
2331492	  781.2	  587.5	 4022.0	...
2331493	  781.1	  587.4	 4021.0	...
2331494	  781.1	  587.2	 4021.0	...
2331495	  781.0	  587.1	 4021.0	...
2331496	  780.9	  587.3	 4021.0	...
2331497	  781.1	  587.5	 4022.0	...
2331498	  781.5	  587.7	 4024.0	...
2331499	  782.0	  587.7	 4026.0	...
2331500	  782.1	  587.7	 4029.0	...
2331501	  781.7	  587.6	 4031.0	...
2331502	  781.3	  587.5	 4032.0	...
2331503	  781.0	  587.3	 4030.0	...
2331504	  781.2	  587.1	 4028.0	...
2331505	  781.3	  586.9	 4028.0	...
2331506	  781.3	  586.6	 4032.0	...
2331507	  781.3	  586.4	 4037.0	...
2331508	  781.2	  586.4	 4040.0	...
2331509	  781.0	  586.5	 4040.0	...
2331510	  780.8	  586.7	 4040.0	...
2331511	  780.5	  586.9	 4039.0	...
2331512	  780.4	  586.9	 4035.0	...
2331513	  780.3	  586.8	 4032.0	...
2331514	  780.3	  586.8	 4031.0	...
2331515	  780.5	  586.8	 4033.0	...
2331516	  780.7	  586.9	 4035.0	...
2331517	  780.8	  587.0	 4036.0	...
2331518	  780.8	  587.1	 4038.0	...
2331519	  780.8	  587.2	 4039.0	...
2331520	  780.8	  586.9	 4039.0	...
2331521	  780.9	  586.6	 4039.0	...
2331522	  780.9	  586.3	 4039.0	...
2331523	  781.0	  586.2	 4040.0	...
2331524	  781.0	  586.4	 4040.0	...
2331525	  781.0	  586.5	 4040.0	...
2331526	  781.2	  586.6	 4040.0	...
2331527	  781.3	  586.6	 4040.0	...
2331528	  781.3	  586.7	 4041.0	...
2331529	  781.2	  586.7	 4041.0	...
2331530	  781.2	  586.6	 4043.0	...
2331531	  781.2	  587.0	 4046.0	...
2331532	  781.3	  587.2	 4048.0	...
2331533	  781.5	  587.1	 4050.0	...
2331534	  781.7	  586.8	 4049.0	...
2331535	  782.1	  586.5	 4049.0	...
2331536	  782.2	  586.3	 4052.0	...
2331537	  782.3	  586.0	 4055.0	...
2331538	  782.0	  585.7	 4058.0	...
2331539	  781.8	  585.8	 4058.0	...
2331540	  781.7	  586.0	 4059.0	...
2331541	  781.8	  586.1	 4059.0	...
2331542	  781.8	  586.1	 4060.0	...
2331543	  781.9	  585.8	 4060.0	...
2331544	  782.0	  585.4	 4061.0	...
2331545	  782.0	  584.7	 4062.0	...
2331546	  781.9	  584.4	 4062.0	...
2331547	  781.7	  584.2	 4062.0	...
2331548	  781.5	  584.3	 4063.0	...
2331549	  781.3	  584.5	 4064.0	...
2331550	  781.3	  584.6	 4065.0	...
2331551	  781.4	  584.6	 4065.0	...
2331552	  781.5	  584.5	 4067.0	...
2331553	  781.5	  584.5	 4069.0	...
2331554	  781.5	  584.6	 4070.0	...
2331555	  781.5	  584.7	 4070.0	...
2331556	  781.6	  585.1	 4070.0	...
2331557	  781.8	  585.4	 4070.0	...
2331558	  782.1	  585.6	 4073.0	...
2331559	  782.3	  585.5	 4075.0	...
2331560	  782.2	  585.5	 4078.0	...
2331561	  782.0	  585.5	 4078.0	...
2331562	  781.8	  585.6	 4076.0	...
2331563	  781.8	  585.6	 4075.0	...
2331564	  781.9	  585.3	 4074.0	...
2331565	  782.1	  584.8	 4075.0	...
2331566	  782.5	  584.3	 4075.0	...
2331567	  782.7	  584.2	 4074.0	...
2331568	  782.9	  584.2	 4074.0	...
2331569	  782.5	  584.3	 4078.0	...
2331570	  782.1	  584.3	 4084.0	...
2331571	  781.7	  584.6	 4090.0	...
2331572	  781.8	  584.9	 4090.0	...
2331573	  781.8	  585.2	 4090.0	...
2331574	  781.8	  585.1	 4090.0	...
2331575	  781.8	  584.9	 4090.0	...
2331576	  781.8	  584.5	 4090.0	...
2331577	  782.0	  584.2	 4090.0	...
2331578	  782.1	  584.1	 4091.0	...
2331579	  782.4	  584.1	 4091.0	...
2331580	  782.4	  584.1	 4092.0	...
2331581	  782.2	  584.0	 4093.0	...
2331582	  781.9	  583.9	 4093.0	...
2331583	  781.6	  583.9	 4094.0	...
2331584	  781.5	  583.9	 4095.0	...
2331585	  781.5	  584.0	 4095.0	...
2331586	  781.5	  584.2	 4094.0	...
2331587	  781.5	  584.3	 4094.0	...
2331588	  781.5	  584.4	 4094.0	...
2331589	  781.3	  584.5	 4094.0	...
2331590	  781.1	  584.7	 4095.0	...
2331591	  780.9	  584.9	 4096.0	...
2331592	  781.1	  584.8	 4097.0	...
2331593	  781.4	  584.3	 4101.0	...
2331594	  781.7	  583.9	 4105.0	...
2331595	  782.0	  583.4	 4109.0	...
2331596	  781.9	  583.3	 4109.0	...
2331597	  781.8	  583.1	 4109.0	...
2331598	  781.8	  582.9	 4109.0	...
2331599	  781.8	  583.0	 4109.0	...
2331600	  781.9	  583.2	 4109.0	...
2331601	  782.2	  583.2	 4109.0	...
2331602	  782.4	  583.1	 4108.0	...
2331603	  782.7	  582.8	 4107.0	...
2331604	  782.6	  582.7	 4108.0	...
2331605	  782.2	  582.6	 4112.0	...
2331606	  781.9	  582.5	 4116.0	...
2331607	  781.8	  582.3	 4116.0	...
2331608	  782.0	  582.1	 4113.0	...
2331609	  782.1	  582.0	 4113.0	...
2331610	  781.9	  582.2	 4116.0	...
2331611	  781.7	  582.2	 4117.0	...
2331612	  781.9	  582.1	 4115.0	...
2331613	  782.0	  582.0	 4114.0	...
2331614	  782.4	  582.0	 4120.0	...
2331615	  782.5	  582.2	 4127.0	...
2331616	  782.8	  582.5	 4132.0	...
2331617	  782.8	  582.8	 4130.0	...
2331618	  782.9	  582.7	 4127.0	...
2331619	  782.9	  582.4	 4126.0	...
2331620	  782.8	  582.1	 4126.0	...
2331621	  782.7	  582.0	 4126.0	...
2331622	  782.7	  582.0	 4126.0	...
2331623	  783.0	  582.0	 4125.0	...
2331624	  783.3	  582.2	 4124.0	...
2331625	  783.7	  582.4	 4124.0	...
2331626	  783.9	  582.7	 4124.0	...
2331627	  783.7	  582.9	 4126.0	...
2331628	  783.5	  583.0	 4128.0	...
2331629	  783.4	  583.1	 4130.0	...
2331630	  783.5	  583.2	 4132.0	...
2331631	  783.6	  583.2	 4135.0	...
2331632	  783.8	  583.0	 4138.0	...
2331633	  783.6	  582.9	 4139.0	...
2331634	  783.2	  582.7	 4140.0	...
2331635	  783.2	  582.4	 4139.0	...
2331636	  783.3	  582.1	 4139.0	...
2331637	  783.6	  582.0	 4138.0	...
2331638	  783.5	  582.0	 4137.0	...
2331639	  783.4	  582.1	 4135.0	...
2331640	  783.3	  582.1	 4135.0	...
2331641	  783.2	  581.8	 4138.0	...
2331642	  783.0	  581.4	 4142.0	...
2331643	  783.0	  581.8	 4144.0	...
2331644	  783.2	  582.4	 4146.0	...
2331645	  783.4	  582.9	 4147.0	...
2331646	  783.7	  583.2	 4148.0	...
2331647	  783.8	  583.6	 4150.0	...
2331648	  784.0	  584.1	 4153.0	...
2331649	  784.0	  584.2	 4156.0	...
2331650	  784.3	  583.9	 4157.0	...
2331651	  784.6	  583.4	 4157.0	...
2331652	  784.9	  582.9	 4157.0	...
2331653	  784.9	  582.8	 4156.0	...
2331654	  784.8	  582.8	 4155.0	...
2331655	  784.7	  583.1	 4155.0	...
2331656	  784.8	  583.5	 4154.0	...
2331657	  784.9	  583.7	 4153.0	...
2331658	  784.9	  583.2	 4152.0	...
2331659	  784.9	  582.7	 4154.0	...
2331660	  784.8	  582.4	 4156.0	...
2331661	  784.8	  582.6	 4158.0	...
2331662	  784.7	  582.8	 4157.0	...
2331663	  784.7	  583.0	 4156.0	...
2331664	  784.8	  583.0	 4157.0	...
2331665	  784.9	  583.0	 4158.0	...
2331666	  784.9	  583.1	 4158.0	...
2331667	  784.8	  583.1	 4158.0	...
2331668	  784.7	  583.3	 4158.0	...
2331669	  784.7	  583.5	 4158.0	...
2331670	  784.9	  583.2	 4159.0	...
2331671	  785.1	  582.7	 4160.0	...
2331672	  785.3	  582.4	 4162.0	...
2331673	  785.3	  582.4	 4160.0	...
2331674	  785.3	  582.3	 4159.0	...
2331675	  785.3	  581.9	 4158.0	...
2331676	  785.3	  581.4	 4162.0	...
2331677	  785.3	  581.3	 4166.0	...
2331678	  785.1	  581.5	 4167.0	...
2331679	  785.0	  581.6	 4166.0	...
2331680	  784.9	  581.7	 4165.0	...
2331681	  784.9	  581.8	 4166.0	...
2331682	  784.8	  581.9	 4167.0	...
2331683	  784.8	  581.9	 4169.0	...
2331684	  785.2	  581.8	 4169.0	...
2331685	  785.6	  581.9	 4169.0	...
2331686	  785.9	  582.1	 4171.0	...
2331687	  785.8	  582.5	 4172.0	...
2331688	  785.5	  582.5	 4174.0	...
2331689	  785.3	  582.4	 4175.0	...
2331690	  785.0	  582.3	 4176.0	...
2331691	  784.8	  582.5	 4178.0	...
2331692	  784.8	  582.7	 4180.0	...
2331693	  784.7	  582.6	 4182.0	...
2331694	  784.6	  582.4	 4180.0	...
2331695	  784.5	  582.1	 4177.0	...
2331696	  784.5	  582.1	 4176.0	...
2331697	  784.5	  581.9	 4180.0	...
2331698	  784.5	  581.8	 4184.0	...
2331699	  784.4	  582.0	 4187.0	...
2331700	  784.5	  582.2	 4188.0	...
2331701	  784.6	  582.6	 4184.0	...
2331702	  784.8	  582.9	 4180.0	...
2331703	  784.9	  583.1	 4177.0	...
2331704	  785.3	  583.2	 4180.0	...
2331705	  785.6	  583.1	 4183.0	...
2331706	  785.7	  583.1	 4185.0	...
2331707	  785.4	  583.5	 4186.0	...
2331708	  785.2	  583.8	 4186.0	...
2331709	  785.2	  584.1	 4187.0	...
2331710	  785.1	  584.1	 4187.0	...
2331711	  785.0	  584.2	 4185.0	...
2331712	  784.8	  584.2	 4183.0	...
2331713	  784.7	  584.1	 4182.0	...
2331714	  784.6	  584.6	 4182.0	...
2331715	  784.8	  585.2	 4182.0	...
2331716	  784.9	  585.8	 4181.0	...
2331717	  784.8	  586.0	 4181.0	...
2331718	  784.7	  585.9	 4182.0	...
2331719	  784.6	  586.0	 4185.0	...
2331720	  784.6	  586.2	 4188.0	...
2331721	  784.7	  586.5	 4189.0	...
2331722	  784.6	  586.8	 4189.0	...
2331723	  784.6	  586.9	 4189.0	...
2331724	  784.5	  587.0	 4189.0	...
2331725	  784.5	  587.0	 4188.0	...
2331726	  784.5	  587.3	 4188.0	...
2331727	  784.5	  587.5	 4186.0	...
2331728	  784.6	  587.6	 4184.0	...
2331729	  784.6	  587.6	 4184.0	...
MSG	2331730 0000 _ Number Off
2331730	  784.6	  587.7	 4187.0	...
2331731	  784.6	  587.8	 4188.0	...
2331732	  784.6	  588.0	 4187.0	...
2331733	  784.7	  588.4	 4187.0	...
2331734	  784.8	  588.7	 4190.0	...
2331735	  785.0	  589.2	 4190.0	...
2331736	  785.0	  589.2	 4188.0	...
2331737	  785.1	  589.0	 4186.0	...
2331738	  785.0	  588.8	 4186.0	...
2331739	  784.9	  588.4	 4185.0	...
2331740	  784.8	  588.1	 4184.0	...
2331741	  784.8	  587.9	 4184.0	...
2331742	  784.8	  587.8	 4184.0	...
2331743	  784.8	  588.0	 4184.0	...
2331744	  784.8	  588.3	 4185.0	...
2331745	  784.8	  588.5	 4186.0	...
2331746	  784.8	  588.6	 4188.0	...
2331747	  784.9	  588.8	 4187.0	...
2331748	  784.9	  589.2	 4187.0	...
2331749	  785.0	  589.5	 4187.0	...
2331750	  785.0	  589.3	 4187.0	...
2331751	  785.0	  588.9	 4187.0	...
2331752	  784.8	  588.4	 4189.0	...
2331753	  784.6	  588.3	 4191.0	...
2331754	  784.4	  588.9	 4193.0	...
2331755	  784.3	  589.4	 4193.0	...
2331756	  784.3	  589.8	 4193.0	...
2331757	  784.6	  589.7	 4192.0	...
2331758	  784.9	  589.8	 4191.0	...
2331759	  784.9	  590.3	 4191.0	...
2331760	  784.7	  590.9	 4190.0	...
2331761	  784.5	  591.5	 4189.0	...
2331762	  784.5	  591.6	 4189.0	...
2331763	  784.5	  592.2	 4191.0	...
2331764	  784.7	  592.7	 4193.0	...
2331765	  784.9	  593.2	 4194.0	...
2331766	  784.8	  593.1	 4194.0	...
2331767	  784.5	  593.0	 4195.0	...
2331768	  784.4	  592.8	 4195.0	...
2331769	  784.6	  592.8	 4194.0	...
2331770	  784.8	  592.9	 4193.0	...
2331771	  784.9	  592.9	 4193.0	...
2331772	  785.0	  592.8	 4194.0	...
2331773	  784.9	  593.0	 4197.0	...
2331774	  784.7	  593.1	 4199.0	...
2331775	  784.6	  593.2	 4201.0	...
2331776	  784.7	  593.1	 4199.0	...
2331777	  784.7	  593.1	 4197.0	...
2331778	  784.7	  593.1	 4196.0	...
2331779	  784.8	  593.7	 4197.0	...
2331780	  784.9	  594.3	 4199.0	...
2331781	  784.9	  594.9	 4199.0	...
2331782	  784.8	  594.9	 4200.0	...
2331783	  784.7	  594.8	 4200.0	...
2331784	  784.8	  594.7	 4201.0	...
2331785	  784.8	  594.5	 4203.0	...
2331786	  785.1	  594.6	 4204.0	...
2331787	  785.3	  594.8	 4206.0	...
2331788	  785.4	  594.9	 4206.0	...
2331789	  785.5	  594.9	 4209.0	...
2331790	  785.5	  595.0	 4212.0	...
2331791	  785.5	  595.2	 4214.0	...
2331792	  785.6	  595.4	 4213.0	...
2331793	  785.2	  595.5	 4210.0	...
2331794	  784.7	  595.6	 4207.0	...
2331795	  784.3	  595.7	 4205.0	...
2331796	  784.4	  595.6	 4206.0	...
2331797	  784.7	  595.5	 4206.0	...
2331798	  784.9	  595.4	 4206.0	...
2331799	  784.9	  595.4	 4206.0	...
2331800	  785.0	  595.8	 4206.0	...
2331801	  784.9	  596.3	 4206.0	...
2331802	  784.8	  596.8	 4206.0	...
2331803	  784.6	  596.9	 4207.0	...
2331804	  784.4	  596.9	 4209.0	...
2331805	  784.2	  596.9	 4209.0	...
2331806	  784.1	  596.9	 4210.0	...
2331807	  784.1	  597.1	 4210.0	...
2331808	  784.3	  597.3	 4210.0	...
2331809	  784.5	  597.5	 4210.0	...
2331810	  784.6	  597.4	 4209.0	...
2331811	  784.5	  597.4	 4209.0	...
2331812	  784.5	  597.4	 4208.0	...
2331813	  784.4	  597.8	 4208.0	...
2331814	  784.4	  598.3	 4208.0	...
2331815	  784.2	  598.8	 4208.0	...
2331816	  784.2	  599.0	 4208.0	...
2331817	  784.0	  599.2	 4207.0	...
2331818	  783.7	  599.6	 4207.0	...
2331819	  783.4	  600.0	 4209.0	...
2331820	  783.1	  600.3	 4212.0	...
2331821	  783.0	  600.3	 4216.0	...
2331822	  783.4	  599.9	 4216.0	...
2331823	  783.9	  599.5	 4216.0	...
2331824	  784.1	  599.1	 4217.0	...
2331825	  783.7	  598.8	 4218.0	...
2331826	  783.3	  598.5	 4218.0	...
2331827	  783.4	  598.6	 4218.0	...
2331828	  783.5	  598.8	 4218.0	...
2331829	  784.0	  599.2	 4218.0	...
2331830	  784.3	  599.3	 4219.0	...
2331831	  784.4	  599.4	 4219.0	...
2331832	  784.3	  599.7	 4219.0	...
2331833	  784.2	  600.1	 4219.0	...
2331834	  784.3	  600.5	 4220.0	...
2331835	  783.8	  600.7	 4219.0	...
2331836	  783.3	  600.5	 4217.0	...
2331837	  782.8	  600.2	 4215.0	...
2331838	  782.8	  599.9	 4215.0	...
2331839	  782.8	  600.0	 4215.0	...
2331840	  783.0	  600.1	 4215.0	...
2331841	  783.2	  600.7	 4215.0	...
2331842	  783.4	  601.2	 4216.0	...
2331843	  783.5	  601.6	 4218.0	...
2331844	  783.4	  601.6	 4218.0	...
2331845	  783.2	  601.7	 4219.0	...
2331846	  783.4	  602.0	 4219.0	...
2331847	  783.6	  601.7	 4218.0	...
2331848	  783.8	  601.3	 4218.0	...
2331849	  783.9	  601.2	 4216.0	...
2331850	  783.9	  601.4	 4216.0	...
2331851	  783.9	  601.8	 4220.0	...
2331852	  783.6	  601.8	 4224.0	...
2331853	  783.5	  601.8	 4229.0	...
2331854	  783.4	  601.6	 4229.0	...
2331855	  783.5	  601.5	 4229.0	...
2331856	  783.2	  601.5	 4229.0	...
2331857	  782.8	  601.1	 4230.0	...
2331858	  782.6	  600.7	 4231.0	...
2331859	  782.6	  600.2	 4230.0	...
2331860	  782.3	  600.3	 4227.0	...
2331861	  781.9	  600.3	 4226.0	...
2331862	  781.7	  600.4	 4228.0	...
2331863	  781.9	  600.5	 4229.0	...
2331864	  782.2	  600.7	 4229.0	...
2331865	  782.4	  600.9	 4229.0	...
2331866	  782.5	  600.9	 4229.0	...
2331867	  782.5	  600.6	 4230.0	...
2331868	  782.4	  600.3	 4231.0	...
2331869	  782.3	  600.2	 4232.0	...
2331870	  782.1	  600.2	 4233.0	...
2331871	  781.9	  600.3	 4233.0	...
2331872	  782.0	  600.3	 4232.0	...
2331873	  782.4	  600.8	 4232.0	...
2331874	  782.7	  601.2	 4232.0	...
2331875	  782.5	  601.8	 4233.0	...
2331876	  782.4	  601.9	 4233.0	...
2331877	  782.4	  602.0	 4232.0	...
2331878	  782.5	  602.0	 4231.0	...
2331879	  782.7	  601.9	 4232.0	...
2331880	  782.8	  601.6	 4234.0	...
2331881	  782.6	  601.4	 4236.0	...
2331882	  782.3	  601.0	 4235.0	...
2331883	  781.9	  600.9	 4235.0	...
2331884	  781.6	  601.0	 4236.0	...
2331885	  781.4	  601.2	 4236.0	...
2331886	  781.3	  601.3	 4236.0	...
2331887	  781.5	  601.6	 4235.0	...
2331888	  781.7	  601.8	 4235.0	...
2331889	  781.6	  602.0	 4234.0	...
2331890	  781.3	  601.8	 4235.0	...
2331891	  781.0	  601.7	 4237.0	...
2331892	  780.9	  601.7	 4240.0	...
2331893	  781.0	  601.7	 4241.0	...
2331894	  781.0	  601.5	 4240.0	...
2331895	  781.2	  601.2	 4239.0	...
2331896	  781.2	  601.0	 4238.0	...
2331897	  781.5	  600.9	 4238.0	...
2331898	  781.7	  600.9	 4237.0	...
2331899	  781.7	  600.8	 4237.0	...
2331900	  781.4	  600.8	 4237.0	...
2331901	  781.1	  600.9	 4237.0	...
2331902	  780.9	  600.8	 4237.0	...
2331903	  780.8	  600.8	 4237.0	...
2331904	  780.7	  600.6	 4237.0	...
2331905	  780.6	  600.6	 4238.0	...
2331906	  780.6	  600.6	 4239.0	...
2331907	  780.7	  600.4	 4240.0	...
2331908	  780.9	  600.2	 4241.0	...
2331909	  781.0	  600.1	 4243.0	...
2331910	  781.0	  600.2	 4244.0	...
2331911	  780.9	  600.3	 4245.0	...
2331912	  780.9	  600.4	 4245.0	...
2331913	  781.0	  600.4	 4244.0	...
2331914	  781.0	  600.2	 4243.0	...
2331915	  781.0	  600.2	 4243.0	...
2331916	  781.0	  600.2	 4242.0	...
2331917	  780.9	  600.2	 4239.0	...
2331918	  780.8	  600.1	 4236.0	...
2331919	  780.9	  599.9	 4234.0	...
2331920	  781.1	  599.9	 4235.0	...
2331921	  781.3	  599.9	 4236.0	...
2331922	  781.1	  600.3	 4236.0	...
2331923	  780.7	  600.8	 4237.0	...
2331924	  780.3	  601.3	 4236.0	...
2331925	  780.3	  601.4	 4235.0	...
2331926	  780.3	  601.5	 4234.0	...
2331927	  780.5	  601.2	 4233.0	...
2331928	  780.6	  601.0	 4233.0	...
2331929	  780.7	  600.7	 4233.0	...
2331930	  780.7	  600.8	 4233.0	...
2331931	  780.9	  600.8	 4234.0	...
2331932	  781.1	  600.8	 4233.0	...
2331933	  780.7	  600.8	 4232.0	...
2331934	  780.2	  600.8	 4231.0	...
2331935	  779.6	  600.9	 4230.0	...
2331936	  779.6	  600.9	 4229.0	...
2331937	  779.5	  600.6	 4229.0	...
2331938	  779.4	  600.2	 4228.0	...
2331939	  779.3	  599.8	 4229.0	...
2331940	  779.3	  599.8	 4230.0	...
2331941	  779.7	  599.4	 4231.0	...
2331942	  780.1	  599.1	 4231.0	...
2331943	  780.4	  598.8	 4231.0	...
MSG	2331944 0000 _ Number On
2331944	  780.1	  599.1	 4231.0	...
2331945	  779.9	  599.4	 4231.0	...
2331946	  779.7	  599.6	 4231.0	...
2331947	  779.7	  599.6	 4232.0	...
2331948	  779.7	  599.3	 4233.0	...
2331949	  779.7	  599.2	 4233.0	...
2331950	  779.7	  599.5	 4232.0	...
2331951	  779.7	  600.1	 4232.0	...
2331952	  779.8	  600.3	 4233.0	...
2331953	  779.8	  600.0	 4234.0	...
2331954	  779.8	  599.7	 4235.0	...
2331955	  779.9	  599.9	 4233.0	...
2331956	  779.9	  600.1	 4231.0	...
2331957	  779.9	  599.3	 4231.0	...
2331958	  779.8	  598.3	 4235.0	...
2331959	  779.7	  597.6	 4240.0	...
2331960	  779.9	  598.2	 4238.0	...
2331961	  780.1	  598.9	 4235.0	...
2331962	  780.3	  599.3	 4231.0	...
2331963	  780.0	  599.5	 4230.0	...
2331964	  779.7	  599.6	 4230.0	...
2331965	  779.4	  599.5	 4232.0	...
2331966	  779.3	  599.4	 4235.0	...
2331967	  779.2	  599.2	 4237.0	...
2331968	  779.1	  599.1	 4237.0	...
2331969	  779.0	  598.9	 4236.0	...
2331970	  779.0	  598.8	 4236.0	...
2331971	  779.2	  598.8	 4236.0	...
2331972	  779.3	  598.8	 4236.0	...
2331973	  779.4	  598.8	 4236.0	...
2331974	  779.2	  598.8	 4234.0	...
2331975	  778.9	  598.8	 4232.0	...
2331976	  778.6	  598.8	 4230.0	...
2331977	  778.4	  598.7	 4230.0	...
2331978	  778.4	  598.7	 4231.0	...
2331979	  778.3	  598.1	 4232.0	...
2331980	  778.3	  597.4	 4235.0	...
2331981	  778.4	  596.9	 4237.0	...
2331982	  778.6	  597.1	 4238.0	...
2331983	  778.4	  597.4	 4238.0	...
2331984	  778.0	  597.5	 4238.0	...
2331985	  777.6	  597.2	 4241.0	...
2331986	  777.5	  596.9	 4245.0	...
2331987	  777.4	  596.6	 4248.0	...
2331988	  777.3	  596.5	 4248.0	...
2331989	  777.4	  596.4	 4245.0	...
2331990	  777.4	  596.4	 4243.0	...
2331991	  777.4	  596.5	 4242.0	...
2331992	  777.6	  596.7	 4243.0	...
2331993	  777.9	  596.8	 4244.0	...
2331994	  778.3	  596.8	 4244.0	...
2331995	  778.3	  596.8	 4243.0	...
2331996	  778.2	  596.9	 4244.0	...
2331997	  778.1	  597.0	 4244.0	...
2331998	  778.2	  597.1	 4245.0	...
2331999	  778.4	  597.1	 4244.0	...
2332000	  778.5	  597.1	 4243.0	...
2332001	  778.1	  597.1	 4244.0	...
2332002	  777.7	  597.2	 4246.0	...
2332003	  777.4	  597.0	 4247.0	...
2332004	  777.6	  596.5	 4248.0	...
2332005	  777.7	  596.1	 4249.0	...
2332006	  777.8	  596.3	 4249.0	...
2332007	  777.8	  596.7	 4246.0	...
2332008	  777.8	  596.7	 4245.0	...
2332009	  777.8	  596.3	 4245.0	...
2332010	  777.7	  595.9	 4247.0	...
2332011	  777.6	  595.9	 4249.0	...
2332012	  777.6	  596.0	 4249.0	...
2332013	  777.5	  596.0	 4249.0	...
2332014	  777.4	  596.1	 4248.0	...
2332015	  777.2	  596.2	 4248.0	...
2332016	  777.1	  596.2	 4250.0	...
2332017	  777.0	  596.3	 4253.0	...
2332018	  776.9	  596.5	 4254.0	...
2332019	  776.8	  596.4	 4253.0	...
2332020	  776.7	  596.0	 4254.0	...
2332021	  776.6	  595.7	 4257.0	...
2332022	  776.6	  595.6	 4261.0	...
2332023	  776.6	  595.4	 4261.0	...
2332024	  776.8	  595.2	 4260.0	...
2332025	  776.9	  595.3	 4259.0	...
2332026	  777.0	  595.5	 4258.0	...
2332027	  777.0	  595.8	 4260.0	...
2332028	  777.3	  595.7	 4262.0	...
2332029	  777.7	  595.7	 4265.0	...
2332030	  777.6	  595.7	 4265.0	...
2332031	  777.2	  596.0	 4265.0	...
2332032	  776.7	  596.1	 4265.0	...
2332033	  776.7	  595.7	 4266.0	...
2332034	  776.4	  595.3	 4268.0	...
2332035	  776.2	  595.2	 4270.0	...
2332036	  776.0	  595.5	 4269.0	...
2332037	  776.2	  595.7	 4268.0	...
2332038	  776.4	  595.7	 4267.0	...
2332039	  776.7	  595.6	 4267.0	...
2332040	  776.7	  595.2	 4267.0	...
2332041	  776.7	  594.9	 4266.0	...
2332042	  776.6	  594.2	 4267.0	...
2332043	  776.5	  594.0	 4268.0	...
2332044	  776.5	  594.0	 4269.0	...
2332045	  776.6	  594.3	 4269.0	...
2332046	  776.7	  594.8	 4270.0	...
2332047	  776.7	  594.8	 4269.0	...
2332048	  776.7	  594.8	 4271.0	...
2332049	  776.6	  594.6	 4273.0	...
2332050	  776.4	  594.4	 4275.0	...
2332051	  776.2	  594.3	 4276.0	...
2332052	  775.9	  594.4	 4275.0	...
2332053	  776.4	  594.4	 4275.0	...
2332054	  776.9	  594.6	 4275.0	...
2332055	  777.5	  594.6	 4276.0	...
2332056	  777.7	  594.7	 4279.0	...
2332057	  777.4	  594.8	 4281.0	...
2332058	  777.0	  594.7	 4282.0	...
2332059	  776.5	  594.6	 4280.0	...
2332060	  776.4	  594.5	 4278.0	...
2332061	  776.4	  594.6	 4278.0	...
2332062	  776.5	  594.7	 4279.0	...
2332063	  776.6	  594.7	 4280.0	...
2332064	  776.6	  594.8	 4281.0	...
2332065	  776.5	  594.9	 4282.0	...
2332066	  776.4	  595.0	 4282.0	...
2332067	  776.5	  595.1	 4283.0	...
2332068	  776.7	  595.5	 4283.0	...
2332069	  776.5	  595.8	 4283.0	...
2332070	  776.3	  596.1	 4282.0	...
2332071	  776.2	  595.9	 4284.0	...
2332072	  776.4	  595.7	 4287.0	...
2332073	  776.7	  595.5	 4290.0	...
2332074	  776.6	  595.5	 4292.0	...
2332075	  776.6	  595.5	 4292.0	...
2332076	  776.6	  595.2	 4291.0	...
2332077	  776.6	  594.8	 4288.0	...
2332078	  776.1	  594.7	 4286.0	...
2332079	  775.6	  595.0	 4286.0	...
2332080	  775.4	  595.2	 4286.0	...
2332081	  775.7	  595.2	 4288.0	...
2332082	  776.0	  595.2	 4291.0	...
2332083	  776.0	  595.3	 4291.0	...
2332084	  776.1	  595.2	 4290.0	...
2332085	  776.1	  595.1	 4289.0	...
2332086	  776.1	  595.2	 4289.0	...
2332087	  776.2	  595.3	 4288.0	...
2332088	  776.2	  595.6	 4288.0	...
2332089	  776.3	  595.9	 4288.0	...
2332090	  776.4	  596.1	 4292.0	...
2332091	  776.4	  595.7	 4295.0	...
2332092	  776.4	  595.3	 4296.0	...
2332093	  776.5	  595.0	 4296.0	...
2332094	  776.7	  595.3	 4297.0	...
2332095	  777.0	  595.5	 4298.0	...
2332096	  777.1	  595.7	 4300.0	...
2332097	  776.9	  595.7	 4301.0	...
2332098	  776.7	  595.8	 4302.0	...
2332099	  776.4	  596.0	 4303.0	...
2332100	  776.6	  596.2	 4303.0	...
2332101	  776.6	  596.3	 4303.0	...
2332102	  776.6	  596.4	 4304.0	...
2332103	  776.8	  596.4	 4308.0	...
2332104	  777.1	  596.3	 4312.0	...
2332105	  777.6	  596.2	 4316.0	...
2332106	  777.7	  596.1	 4317.0	...
2332107	  777.7	  596.1	 4317.0	...
2332108	  777.6	  596.0	 4314.0	...
2332109	  777.4	  595.9	 4310.0	...
2332110	  777.4	  595.8	 4309.0	...
2332111	  777.4	  595.8	 4310.0	...
2332112	  777.3	  596.0	 4313.0	...
2332113	  777.1	  596.2	 4316.0	...
2332114	  777.1	  596.4	 4318.0	...
2332115	  777.3	  596.3	 4318.0	...
2332116	  777.5	  596.3	 4318.0	...
2332117	  777.5	  596.3	 4319.0	...
2332118	  777.4	  596.3	 4319.0	...
2332119	  777.4	  596.6	 4319.0	...
2332120	  777.4	  596.9	 4319.0	...
2332121	  777.3	  597.4	 4319.0	...
2332122	  777.4	  597.5	 4319.0	...
2332123	  777.6	  597.6	 4319.0	...
2332124	  777.6	  597.4	 4320.0	...
2332125	  777.4	  597.3	 4321.0	...
2332126	  777.3	  597.1	 4322.0	...
2332127	  777.5	  597.0	 4323.0	...
2332128	  777.7	  597.0	 4324.0	...
2332129	  777.7	  597.3	 4324.0	...
2332130	  777.8	  597.4	 4324.0	...
2332131	  777.8	  597.6	 4326.0	...
2332132	  777.7	  597.5	 4328.0	...
2332133	  777.7	  597.6	 4329.0	...
2332134	  777.7	  597.4	 4329.0	...
2332135	  777.5	  597.0	 4329.0	...
2332136	  777.3	  596.7	 4329.0	...
2332137	  777.2	  596.8	 4329.0	...
2332138	  777.2	  597.0	 4329.0	...
2332139	  777.2	  597.2	 4329.0	...
2332140	  777.1	  597.3	 4329.0	...
2332141	  777.1	  597.4	 4330.0	...
2332142	  777.1	  597.4	 4331.0	...
2332143	  777.0	  597.5	 4335.0	...
2332144	  777.0	  597.7	 4340.0	...
2332145	  776.9	  597.9	 4344.0	...
2332146	  777.0	  597.9	 4345.0	...
2332147	  777.6	  597.6	 4347.0	...
2332148	  778.0	  597.3	 4347.0	...
2332149	  778.5	  597.7	 4346.0	...
2332150	  778.5	  598.3	 4346.0	...
2332151	  778.4	  598.7	 4346.0	...
2332152	  778.2	  598.4	 4348.0	...
2332153	  778.1	  598.2	 4351.0	...
2332154	  778.1	  598.3	 4354.0	...
2332155	  778.0	  598.6	 4356.0	...
2332156	  777.9	  599.0	 4358.0	...
2332157	  778.0	  598.9	 4359.0	...
2332158	  778.1	  598.9	 4360.0	...
2332159	  777.9	  599.3	 4359.0	...
2332160	  777.5	  599.7	 4357.0	...
2332161	  777.6	  600.1	 4356.0	...
2332162	  778.2	  600.0	 4356.0	...
2332163	  778.8	  599.9	 4358.0	...
2332164	  779.2	  599.8	 4359.0	...
2332165	  779.4	  600.1	 4359.0	...
2332166	  779.6	  600.3	 4358.0	...
2332167	  779.5	  600.7	 4358.0	...
2332168	  779.2	  600.7	 4362.0	...
2332169	  778.9	  600.7	 4366.0	...
2332170	  778.9	  600.7	 4371.0	...
2332171	  778.9	  600.6	 4372.0	...
2332172	  778.8	  600.5	 4373.0	...
2332173	  778.7	  600.5	 4373.0	...
2332174	  778.6	  600.6	 4374.0	...
2332175	  778.8	  600.6	 4374.0	...
2332176	  778.9	  600.7	 4375.0	...
2332177	  779.1	  600.6	 4376.0	...
2332178	  779.1	  600.6	 4374.0	...
2332179	  779.0	  600.5	 4372.0	...
2332180	  779.1	  601.0	 4370.0	...
2332181	  779.3	  601.4	 4372.0	...
2332182	  779.5	  601.8	 4374.0	...
2332183	  779.6	  601.7	 4376.0	...
2332184	  779.7	  601.7	 4377.0	...
2332185	  779.7	  601.7	 4378.0	...
2332186	  779.7	  601.8	 4378.0	...
2332187	  779.7	  601.8	 4377.0	...
2332188	  779.9	  601.8	 4377.0	...
2332189	  780.3	  602.0	 4379.0	...
2332190	  780.7	  602.3	 4384.0	...
2332191	  780.9	  602.5	 4390.0	...
2332192	  780.7	  602.5	 4392.0	...
2332193	  780.4	  602.5	 4391.0	...
2332194	  780.1	  602.4	 4392.0	...
2332195	  780.3	  602.2	 4395.0	...
2332196	  780.4	  602.4	 4397.0	...
2332197	  780.5	  602.8	 4397.0	...
2332198	  780.6	  603.0	 4397.0	...
2332199	  780.8	  603.0	 4396.0	...
2332200	  780.9	  603.1	 4397.0	...
2332201	  781.0	  603.2	 4398.0	...
2332202	  781.1	  603.3	 4398.0	...
2332203	  781.1	  603.4	 4400.0	...
2332204	  781.1	  603.5	 4401.0	...
2332205	  781.0	  603.6	 4402.0	...
2332206	  781.0	  603.7	 4401.0	...
2332207	  781.1	  603.6	 4401.0	...
2332208	  781.2	  603.3	 4400.0	...
2332209	  781.2	  602.9	 4400.0	...
2332210	  781.4	  602.7	 4402.0	...
2332211	  781.7	  602.6	 4406.0	...
2332212	  782.0	  602.5	 4409.0	...
2332213	  782.0	  602.4	 4408.0	...
2332214	  782.0	  602.3	 4407.0	...
2332215	  781.9	  602.3	 4407.0	...
2332216	  782.0	  602.3	 4409.0	...
2332217	  782.1	  602.2	 4408.0	...
2332218	  782.2	  602.1	 4405.0	...
2332219	  782.4	  602.5	 4408.0	...
2332220	  782.5	  602.8	 4415.0	...
2332221	  782.6	  603.1	 4421.0	...
2332222	  782.6	  603.1	 4422.0	...
2332223	  782.7	  603.0	 4420.0	...
2332224	  782.7	  603.2	 4419.0	...
2332225	  782.7	  603.7	 4419.0	...
2332226	  782.8	  604.2	 4420.0	...
2332227	  783.0	  604.4	 4420.0	...
2332228	  783.1	  604.5	 4421.0	...
2332229	  783.2	  604.5	 4423.0	...
2332230	  783.1	  604.8	 4424.0	...
2332231	  782.6	  605.0	 4425.0	...
2332232	  782.1	  605.3	 4424.0	...
2332233	  781.9	  605.3	 4423.0	...
2332234	  782.2	  605.4	 4426.0	...
2332235	  782.3	  605.4	 4429.0	...
2332236	  782.3	  605.5	 4433.0	...
2332237	  782.2	  605.5	 4434.0	...
2332238	  782.3	  605.2	 4434.0	...
2332239	  782.3	  604.8	 4436.0	...
2332240	  782.4	  604.5	 4438.0	...
2332241	  782.6	  604.6	 4440.0	...
2332242	  782.9	  604.8	 4441.0	...
2332243	  783.0	  605.0	 4439.0	...
2332244	  783.1	  605.4	 4436.0	...
2332245	  783.1	  605.9	 4434.0	...
2332246	  782.9	  606.0	 4435.0	...
2332247	  782.7	  605.5	 4438.0	...
2332248	  782.6	  605.2	 4440.0	...
2332249	  782.7	  605.4	 4440.0	...
2332250	  782.6	  605.5	 4439.0	...
2332251	  782.7	  605.9	 4439.0	...
2332252	  782.9	  606.2	 4439.0	...
2332253	  783.2	  606.5	 4441.0	...
2332254	  783.4	  606.4	 4444.0	...
2332255	  783.0	  606.3	 4447.0	...
2332256	  782.6	  606.5	 4449.0	...
2332257	  782.3	  606.9	 4450.0	...
2332258	  782.4	  607.3	 4450.0	...
2332259	  782.6	  607.4	 4451.0	...
2332260	  783.0	  607.4	 4451.0	...
MSG	2332261 0000 _ Number Off
2332261	  783.5	  607.5	 4453.0	...
2332262	  783.8	  607.6	 4454.0	...
2332263	  783.8	  607.9	 4456.0	...
2332264	  783.8	  608.0	 4456.0	...
2332265	  783.7	  607.9	 4458.0	...
2332266	  783.6	  607.6	 4459.0	...
2332267	  783.4	  607.3	 4461.0	...
2332268	  783.2	  607.3	 4461.0	...
2332269	  783.0	  607.4	 4463.0	...
2332270	  783.1	  607.7	 4465.0	...
2332271	  783.1	  608.0	 4466.0	...
2332272	  783.1	  607.9	 4466.0	...
2332273	  783.1	  607.7	 4467.0	...
2332274	  783.1	  607.5	 4468.0	...
2332275	  783.2	  607.7	 4469.0	...
2332276	  783.1	  608.1	 4470.0	...
2332277	  782.9	  608.1	 4470.0	...
2332278	  782.7	  607.8	 4469.0	...
2332279	  782.8	  607.4	 4470.0	...
2332280	  783.0	  607.3	 4471.0	...
2332281	  783.1	  607.8	 4472.0	...
2332282	  783.0	  608.3	 4474.0	...
2332283	  782.8	  608.8	 4476.0	...
2332284	  782.6	  608.8	 4478.0	...
2332285	  782.3	  608.9	 4476.0	...
2332286	  782.2	  608.9	 4475.0	...
2332287	  782.1	  609.2	 4473.0	...
2332288	  782.1	  609.5	 4473.0	...
2332289	  782.1	  609.6	 4474.0	...
2332290	  782.2	  609.5	 4476.0	...
2332291	  782.3	  609.4	 4478.0	...
2332292	  782.8	  609.4	 4479.0	...
2332293	  783.1	  608.9	 4481.0	...
2332294	  783.1	  608.5	 4483.0	...
2332295	  782.8	  608.2	 4485.0	...
2332296	  782.6	  608.2	 4487.0	...
2332297	  782.9	  608.1	 4488.0	...
2332298	  783.3	  608.6	 4488.0	...
2332299	  783.1	  609.3	 4487.0	...
2332300	  782.6	  610.1	 4486.0	...
2332301	  782.6	  609.6	 4489.0	...
2332302	  783.2	  609.0	 4493.0	...
2332303	  783.6	  608.8	 4497.0	...
2332304	  783.4	  609.3	 4497.0	...
2332305	  783.2	  609.7	 4496.0	...
2332306	  783.1	  609.6	 4495.0	...
2332307	  783.1	  609.8	 4495.0	...
2332308	  783.0	  610.0	 4495.0	...
2332309	  783.1	  610.2	 4494.0	...
2332310	  783.3	  610.2	 4493.0	...
2332311	  783.4	  610.1	 4493.0	...
2332312	  783.6	  609.9	 4494.0	...
2332313	  783.9	  609.8	 4495.0	...
2332314	  784.1	  609.8	 4494.0	...
2332315	  784.1	  609.9	 4495.0	...
2332316	  784.0	  609.9	 4497.0	...
2332317	  783.8	  610.0	 4499.0	...
2332318	  784.0	  610.2	 4499.0	...
2332319	  784.4	  610.2	 4499.0	...
2332320	  784.8	  610.3	 4499.0	...
2332321	  784.8	  610.3	 4499.0	...
2332322	  784.7	  610.5	 4500.0	...
2332323	  784.8	  610.8	 4502.0	...
2332324	  784.9	  611.0	 4502.0	...
2332325	  784.9	  610.9	 4500.0	...
2332326	  784.8	  610.9	 4498.0	...
2332327	  784.6	  611.1	 4496.0	...
2332328	  784.6	  611.4	 4496.0	...
2332329	  784.8	  611.7	 4497.0	...
2332330	  784.9	  611.8	 4501.0	...
2332331	  785.0	  611.8	 4504.0	...
2332332	  784.9	  611.9	 4506.0	...
2332333	  784.8	  612.1	 4505.0	...
2332334	  784.7	  612.2	 4505.0	...
2332335	  784.7	  612.2	 4507.0	...
2332336	  784.7	  612.2	 4510.0	...
2332337	  784.7	  612.1	 4513.0	...
2332338	  784.7	  612.5	 4513.0	...
2332339	  784.3	  612.9	 4514.0	...
2332340	  783.9	  613.4	 4515.0	...
2332341	  783.9	  613.3	 4519.0	...
2332342	  784.4	  613.2	 4521.0	...
2332343	  784.9	  613.1	 4521.0	...
2332344	  784.7	  613.0	 4519.0	...
2332345	  784.5	  612.9	 4517.0	...
2332346	  784.4	  612.7	 4521.0	...
2332347	  784.4	  612.6	 4523.0	...
2332348	  784.5	  612.6	 4524.0	...
2332349	  784.5	  612.6	 4522.0	...
2332350	  784.4	  612.5	 4521.0	...
2332351	  784.4	  612.5	 4520.0	...
2332352	  784.4	  612.4	 4519.0	...
2332353	  784.4	  612.3	 4519.0	...
2332354	  784.5	  612.5	 4519.0	...
2332355	  784.6	  612.9	 4519.0	...
2332356	  784.7	  613.2	 4518.0	...
2332357	  784.7	  613.0	 4520.0	...
2332358	  784.9	  612.7	 4522.0	...
2332359	  785.0	  612.5	 4523.0	...
2332360	  785.1	  612.4	 4523.0	...
2332361	  785.0	  612.5	 4523.0	...
2332362	  784.9	  612.5	 4524.0	...
2332363	  784.7	  612.4	 4525.0	...
2332364	  784.6	  612.3	 4525.0	...
2332365	  784.4	  612.3	 4526.0	...
2332366	  784.5	  612.4	 4526.0	...
2332367	  784.5	  612.7	 4526.0	...
2332368	  784.7	  612.8	 4526.0	...
2332369	  784.8	  612.9	 4529.0	...
2332370	  784.9	  612.9	 4532.0	...
2332371	  784.8	  613.1	 4533.0	...
2332372	  784.8	  613.1	 4532.0	...
2332373	  784.9	  612.6	 4530.0	...
2332374	  785.0	  612.1	 4530.0	...
2332375	  785.3	  611.6	 4530.0	...
2332376	  785.4	  611.6	 4530.0	...
2332377	  785.1	  611.7	 4530.0	...
2332378	  784.8	  612.1	 4529.0	...
2332379	  784.4	  612.5	 4529.0	...
2332380	  784.3	  612.7	 4530.0	...
2332381	  784.7	  612.5	 4532.0	...
2332382	  785.1	  612.3	 4534.0	...
2332383	  785.6	  612.5	 4537.0	...
2332384	  785.7	  612.8	 4538.0	...
2332385	  785.7	  613.1	 4539.0	...
2332386	  785.7	  613.0	 4538.0	...
2332387	  785.5	  613.0	 4538.0	...
2332388	  785.3	  613.2	 4539.0	...
2332389	  785.1	  613.3	 4540.0	...
2332390	  785.3	  613.7	 4541.0	...
2332391	  785.4	  614.0	 4540.0	...
2332392	  785.5	  614.4	 4539.0	...
2332393	  785.4	  614.2	 4539.0	...
2332394	  785.5	  613.8	 4539.0	...
2332395	  785.7	  613.3	 4539.0	...
2332396	  785.9	  613.3	 4538.0	...
2332397	  785.9	  613.5	 4539.0	...
2332398	  785.9	  613.6	 4541.0	...
2332399	  786.0	  613.3	 4542.0	...
2332400	  786.2	  613.0	 4541.0	...
2332401	  786.2	  612.9	 4539.0	...
2332402	  786.1	  612.9	 4537.0	...
2332403	  785.8	  612.9	 4537.0	...
2332404	  786.0	  612.9	 4539.0	...
2332405	  786.4	  612.8	 4541.0	...
2332406	  786.8	  612.7	 4544.0	...
2332407	  786.8	  612.7	 4541.0	...
2332408	  786.9	  612.7	 4538.0	...
2332409	  786.9	  612.7	 4538.0	...
2332410	  786.9	  612.7	 4541.0	...
2332411	  786.7	  612.6	 4545.0	...
2332412	  786.7	  612.5	 4546.0	...
2332413	  786.7	  612.5	 4546.0	...
2332414	  786.8	  612.6	 4545.0	...
2332415	  787.0	  612.6	 4544.0	...
2332416	  787.2	  612.7	 4544.0	...
2332417	  787.4	  612.7	 4543.0	...
2332418	  787.3	  612.8	 4543.0	...
2332419	  787.1	  612.8	 4543.0	...
2332420	  786.9	  612.8	 4544.0	...
2332421	  787.0	  612.8	 4544.0	...
2332422	  787.2	  612.8	 4544.0	...
2332423	  787.3	  612.7	 4544.0	...
2332424	  787.1	  612.9	 4544.0	...
2332425	  786.9	  613.1	 4545.0	...
2332426	  787.0	  613.2	 4545.0	...
2332427	  787.3	  613.2	 4546.0	...
2332428	  787.9	  613.4	 4546.0	...
2332429	  788.1	  613.6	 4540.0	...
2332430	  788.3	  614.0	 4535.0	...
2332431	  788.4	  614.2	 4530.0	...
2332432	  788.5	  614.3	 4532.0	...
2332433	  788.5	  614.3	 4534.0	...
2332434	  788.6	  614.3	 4536.0	...
2332435	  788.6	  614.3	 4537.0	...
2332436	  788.5	  614.2	 4537.0	...
2332437	  788.5	  614.2	 4536.0	...
2332438	  788.5	  614.3	 4537.0	...
2332439	  788.4	  614.4	 4539.0	...
2332440	  788.7	  614.2	 4541.0	...
2332441	  788.9	  613.9	 4539.0	...
2332442	  788.7	  613.9	 4536.0	...
2332443	  788.3	  614.1	 4533.0	...
2332444	  788.2	  614.3	 4533.0	...
2332445	  788.5	  614.3	 4532.0	...
2332446	  788.9	  614.2	 4531.0	...
2332447	  788.8	  614.1	 4529.0	...
2332448	  788.7	  614.1	 4529.0	...
2332449	  788.8	  614.1	 4530.0	...
2332450	  789.0	  614.0	 4531.0	...
2332451	  789.3	  613.9	 4531.0	...
2332452	  789.4	  613.9	 4532.0	...
2332453	  789.5	  614.0	 4531.0	...
2332454	  789.5	  614.1	 4530.0	...
2332455	  789.5	  614.1	 4529.0	...
2332456	  789.6	  614.1	 4528.0	...
2332457	  790.0	  614.0	 4528.0	...
2332458	  790.3	  613.8	 4529.0	...
2332459	  790.6	  613.7	 4528.0	...
2332460	  790.5	  613.7	 4528.0	...
2332461	  790.2	  613.9	 4529.0	...
2332462	  790.1	  614.0	 4527.0	...
2332463	  790.2	  614.0	 4525.0	...
2332464	  790.3	  613.9	 4522.0	...
2332465	  790.2	  613.9	 4521.0	...
2332466	  790.2	  614.2	 4522.0	...
2332467	  790.1	  614.4	 4523.0	...
2332468	  790.2	  614.5	 4521.0	...
2332469	  790.2	  614.3	 4519.0	...
2332470	  790.0	  614.1	 4520.0	...
2332471	  789.9	  614.3	 4522.0	...
MSG	2332472 0000 _ Number On
2332472	  790.1	  614.5	 4525.0	...
2332473	  790.4	  614.6	 4524.0	...
2332474	  790.7	  614.6	 4524.0	...
2332475	  790.7	  614.8	 4523.0	...
2332476	  790.7	  615.0	 4522.0	...
2332477	  790.6	  614.5	 4522.0	...
2332478	  790.4	  613.8	 4522.0	...
2332479	  790.3	  613.3	 4522.0	...
2332480	  790.3	  613.5	 4522.0	...
2332481	  790.3	  613.6	 4522.0	...
2332482	  790.3	  613.5	 4522.0	...
2332483	  790.3	  613.3	 4522.0	...
2332484	  790.4	  613.3	 4522.0	...
2332485	  790.4	  613.2	 4523.0	...
2332486	  790.9	  613.1	 4523.0	...
2332487	  791.3	  612.9	 4523.0	...
2332488	  791.5	  612.8	 4524.0	...
2332489	  791.4	  613.5	 4524.0	...
2332490	  791.0	  614.3	 4523.0	...
2332491	  790.8	  615.0	 4519.0	...
2332492	  791.1	  615.0	 4514.0	...
2332493	  791.7	  614.8	 4513.0	...
2332494	  792.2	  614.5	 4514.0	...
2332495	  792.2	  614.5	 4516.0	...
2332496	  792.1	  614.6	 4517.0	...
2332497	  792.0	  614.7	 4517.0	...
2332498	  791.8	  614.7	 4516.0	...
2332499	  791.6	  614.8	 4516.0	...
2332500	  791.6	  614.8	 4516.0	...
2332501	  791.6	  614.9	 4516.0	...
2332502	  791.8	  614.5	 4516.0	...
2332503	  791.9	  614.1	 4513.0	...
2332504	  792.1	  614.0	 4509.0	...
2332505	  792.4	  614.5	 4505.0	...
2332506	  792.4	  615.1	 4505.0	...
2332507	  792.1	  615.2	 4506.0	...
2332508	  791.7	  615.3	 4506.0	...
2332509	  791.7	  615.3	 4507.0	...
2332510	  791.6	  615.3	 4507.0	...
2332511	  791.8	  615.3	 4508.0	...
2332512	  791.9	  615.2	 4508.0	...
2332513	  792.0	  615.4	 4508.0	...
2332514	  792.3	  615.6	 4507.0	...
2332515	  792.6	  615.7	 4507.0	...
2332516	  792.9	  615.8	 4506.0	...
2332517	  793.0	  615.6	 4507.0	...
2332518	  793.0	  615.5	 4508.0	...
2332519	  793.0	  615.4	 4509.0	...
2332520	  793.0	  615.6	 4510.0	...
2332521	  792.9	  615.8	 4511.0	...
2332522	  793.1	  615.8	 4512.0	...
2332523	  793.3	  615.7	 4512.0	...
2332524	  793.5	  615.6	 4513.0	...
2332525	  793.8	  615.6	 4513.0	...
2332526	  794.0	  615.4	 4514.0	...
2332527	  794.0	  615.3	 4515.0	...
2332528	  793.6	  615.2	 4513.0	...
2332529	  793.3	  615.1	 4510.0	...
2332530	  793.3	  615.0	 4509.0	...
2332531	  793.3	  615.0	 4512.0	...
2332532	  793.4	  615.0	 4512.0	...
2332533	  793.5	  615.0	 4509.0	...
2332534	  793.7	  614.8	 4507.0	...
2332535	  793.5	  614.6	 4507.0	...
2332536	  793.2	  614.8	 4507.0	...
2332537	  793.2	  615.0	 4506.0	...
2332538	  793.3	  615.2	 4506.0	...
2332539	  793.5	  615.2	 4506.0	...
2332540	  793.3	  615.1	 4506.0	...
2332541	  793.1	  614.9	 4506.0	...
2332542	  793.1	  614.7	 4505.0	...
2332543	  793.2	  614.6	 4505.0	...
2332544	  793.4	  614.5	 4504.0	...
2332545	  793.5	  614.4	 4504.0	...
2332546	  793.6	  614.3	 4505.0	...
2332547	  793.7	  614.2	 4506.0	...
2332548	  793.7	  614.3	 4506.0	...
2332549	  793.7	  614.4	 4505.0	...
2332550	  793.6	  614.1	 4504.0	...
2332551	  793.6	  613.8	 4504.0	...
2332552	  793.7	  613.4	 4505.0	...
2332553	  793.6	  613.4	 4506.0	...
2332554	  793.4	  613.7	 4507.0	...
2332555	  793.2	  614.3	 4503.0	...
2332556	  793.1	  614.9	 4499.0	...
2332557	  793.0	  615.3	 4496.0	...
2332558	  793.2	  614.8	 4498.0	...
2332559	  793.5	  614.1	 4500.0	...
2332560	  794.0	  613.6	 4502.0	...
2332561	  794.2	  613.9	 4502.0	...
2332562	  794.1	  614.4	 4502.0	...
2332563	  793.9	  614.9	 4502.0	...
2332564	  793.7	  615.2	 4502.0	...
2332565	  793.6	  615.3	 4501.0	...
2332566	  793.6	  615.2	 4501.0	...
2332567	  793.5	  615.1	 4502.0	...
2332568	  793.4	  615.4	 4502.0	...
2332569	  793.7	  615.6	 4503.0	...
2332570	  794.0	  615.8	 4504.0	...
2332571	  794.2	  615.2	 4505.0	...
2332572	  794.1	  614.8	 4506.0	...
2332573	  794.1	  614.8	 4506.0	...
2332574	  794.5	  615.2	 4506.0	...
2332575	  794.7	  615.0	 4508.0	...
2332576	  794.6	  614.4	 4511.0	...
2332577	  794.2	  613.8	 4512.0	...
2332578	  793.9	  613.9	 4510.0	...
2332579	  794.0	  613.9	 4508.0	...
2332580	  794.2	  613.9	 4507.0	...
2332581	  794.3	  613.9	 4507.0	...
2332582	  794.4	  613.9	 4507.0	...
2332583	  794.4	  614.0	 4507.0	...
2332584	  794.4	  614.2	 4507.0	...
2332585	  794.5	  614.3	 4506.0	...
2332586	  794.6	  614.4	 4506.0	...
2332587	  794.7	  614.4	 4506.0	...
2332588	  794.9	  615.0	 4507.0	...
2332589	  794.9	  615.5	 4507.0	...
2332590	  795.2	  616.1	 4507.0	...
2332591	  795.4	  616.1	 4507.0	...
2332592	  795.8	  615.9	 4506.0	...
2332593	  795.8	  615.7	 4504.0	...
2332594	  795.5	  615.5	 4503.0	...
2332595	  795.1	  615.5	 4505.0	...
2332596	  794.6	  615.6	 4506.0	...
2332597	  794.4	  615.6	 4507.0	...
2332598	  794.7	  615.5	 4506.0	...
2332599	  794.9	  615.4	 4506.0	...
2332600	  795.2	  615.3	 4505.0	...
2332601	  795.2	  615.2	 4504.0	...
2332602	  794.9	  615.2	 4503.0	...
2332603	  794.7	  615.2	 4503.0	...
2332604	  794.6	  615.1	 4502.0	...
2332605	  795.0	  614.8	 4501.0	...
2332606	  795.2	  614.5	 4500.0	...
2332607	  795.5	  614.3	 4504.0	...
2332608	  795.4	  614.3	 4509.0	...
2332609	  795.6	  614.3	 4512.0	...
2332610	  795.7	  614.3	 4510.0	...
2332611	  795.4	  614.2	 4507.0	...
2332612	  795.0	  614.2	 4504.0	...
2332613	  794.5	  614.2	 4501.0	...
2332614	  794.5	  614.2	 4498.0	...
2332615	  794.4	  614.2	 4498.0	...
2332616	  794.6	  614.1	 4498.0	...
2332617	  794.7	  614.1	 4497.0	...
2332618	  794.8	  614.3	 4496.0	...
2332619	  794.8	  614.8	 4496.0	...
2332620	  794.7	  615.1	 4497.0	...
2332621	  794.6	  615.1	 4497.0	...
2332622	  794.5	  615.0	 4496.0	...
2332623	  794.7	  614.9	 4495.0	...
2332624	  794.9	  615.2	 4492.0	...
2332625	  795.0	  615.4	 4490.0	...
2332626	  794.9	  615.7	 4488.0	...
2332627	  794.8	  615.8	 4489.0	...
2332628	  794.8	  615.9	 4490.0	...
2332629	  794.8	  615.9	 4491.0	...
2332630	  794.8	  615.8	 4494.0	...
2332631	  795.0	  615.7	 4497.0	...
2332632	  795.2	  615.4	 4501.0	...
2332633	  795.5	  615.2	 4503.0	...
2332634	  795.4	  615.1	 4503.0	...
2332635	  795.2	  615.1	 4500.0	...
2332636	  794.9	  615.4	 4496.0	...
2332637	  794.8	  615.5	 4496.0	...
2332638	  795.0	  615.8	 4495.0	...
2332639	  795.2	  615.9	 4495.0	...
2332640	  795.2	  616.2	 4494.0	...
2332641	  795.3	  616.3	 4494.0	...
2332642	  795.4	  616.4	 4493.0	...
2332643	  795.5	  616.2	 4493.0	...
2332644	  795.6	  615.8	 4493.0	...
2332645	  795.6	  615.5	 4495.0	...
2332646	  795.4	  615.2	 4496.0	...
2332647	  795.2	  615.1	 4496.0	...
2332648	  795.1	  615.2	 4496.0	...
2332649	  795.1	  615.4	 4495.0	...
2332650	  795.2	  615.5	 4496.0	...
2332651	  795.4	  615.4	 4496.0	...
2332652	  795.7	  615.3	 4496.0	...
2332653	  796.0	  615.6	 4497.0	...
2332654	  796.0	  616.0	 4499.0	...
2332655	  795.7	  616.4	 4501.0	...
2332656	  795.4	  616.4	 4501.0	...
2332657	  795.1	  616.5	 4502.0	...
2332658	  795.1	  616.7	 4503.0	...
2332659	  795.2	  616.8	 4503.0	...
2332660	  795.2	  616.9	 4503.0	...
2332661	  795.1	  616.8	 4503.0	...
2332662	  795.2	  616.7	 4502.0	...
2332663	  795.4	  616.8	 4503.0	...
2332664	  795.5	  617.1	 4503.0	...
2332665	  795.5	  617.4	 4504.0	...
2332666	  795.6	  617.6	 4503.0	...
2332667	  795.5	  617.6	 4503.0	...
2332668	  795.5	  617.6	 4502.0	...
2332669	  795.4	  617.5	 4504.0	...
2332670	  795.4	  617.8	 4505.0	...
2332671	  795.3	  618.1	 4506.0	...
2332672	  795.4	  617.9	 4507.0	...
2332673	  795.7	  617.2	 4506.0	...
2332674	  796.0	  616.4	 4504.0	...
2332675	  796.2	  616.4	 4502.0	...
2332676	  796.3	  616.5	 4502.0	...
2332677	  796.2	  616.6	 4502.0	...
2332678	  796.1	  616.7	 4502.0	...
2332679	  795.6	  616.8	 4501.0	...
2332680	  795.2	  616.8	 4501.0	...
2332681	  794.9	  616.9	 4501.0	...
2332682	  795.0	  616.8	 4502.0	...
2332683	  795.0	  616.5	 4504.0	...
2332684	  795.0	  615.9	 4505.0	...
2332685	  795.1	  615.5	 4504.0	...
2332686	  795.3	  615.5	 4503.0	...
2332687	  795.6	  616.0	 4503.0	...
2332688	  795.8	  616.4	 4504.0	...
2332689	  795.9	  616.4	 4504.0	...
2332690	  795.9	  616.5	 4505.0	...
2332691	  796.0	  616.7	 4505.0	...
2332692	  796.0	  616.9	 4505.0	...
2332693	  796.0	  617.0	 4505.0	...
2332694	  796.0	  617.0	 4505.0	...
2332695	  796.0	  617.3	 4504.0	...
2332696	  796.0	  617.7	 4503.0	...
2332697	  796.0	  617.7	 4501.0	...
2332698	  796.0	  617.4	 4498.0	...
2332699	  796.0	  617.0	 4497.0	...
2332700	  796.2	  617.4	 4497.0	...
2332701	  796.2	  617.7	 4499.0	...
2332702	  796.1	  618.2	 4501.0	...
2332703	  796.0	  618.4	 4503.0	...
2332704	  795.9	  618.5	 4504.0	...
2332705	  795.9	  618.5	 4505.0	...
2332706	  795.8	  618.6	 4505.0	...
2332707	  796.1	  618.5	 4505.0	...
2332708	  796.5	  618.7	 4505.0	...
2332709	  796.7	  619.0	 4505.0	...
2332710	  796.6	  619.0	 4505.0	...
2332711	  796.5	  618.7	 4506.0	...
2332712	  796.5	  618.5	 4506.0	...
2332713	  796.6	  618.5	 4507.0	...
2332714	  796.7	  618.5	 4508.0	...
2332715	  796.7	  618.4	 4510.0	...
2332716	  796.7	  618.3	 4510.0	...
2332717	  796.7	  618.3	 4510.0	...
2332718	  796.7	  618.3	 4510.0	...
2332719	  796.8	  618.3	 4510.0	...
2332720	  796.9	  618.6	 4510.0	...
2332721	  797.0	  618.9	 4510.0	...
2332722	  797.0	  619.2	 4512.0	...
2332723	  797.1	  619.3	 4515.0	...
2332724	  797.2	  619.2	 4517.0	...
2332725	  797.3	  619.2	 4517.0	...
2332726	  797.0	  619.2	 4517.0	...
2332727	  796.7	  619.3	 4516.0	...
2332728	  796.4	  619.4	 4514.0	...
2332729	  796.4	  619.3	 4512.0	...
2332730	  796.4	  619.3	 4510.0	...
2332731	  796.4	  619.3	 4512.0	...
2332732	  796.6	  619.2	 4515.0	...
2332733	  796.8	  619.4	 4518.0	...
2332734	  796.7	  619.6	 4519.0	...
2332735	  796.6	  619.8	 4519.0	...
2332736	  796.3	  619.8	 4519.0	...
2332737	  796.1	  619.7	 4517.0	...
2332738	  796.1	  619.7	 4516.0	...
2332739	  796.0	  619.7	 4515.0	...
2332740	  796.0	  619.7	 4514.0	...
2332741	  796.2	  619.7	 4516.0	...
2332742	  796.6	  619.6	 4519.0	...
2332743	  797.1	  619.6	 4522.0	...
2332744	  797.3	  619.8	 4520.0	...
2332745	  796.9	  620.4	 4518.0	...
2332746	  796.5	  621.0	 4515.0	...
2332747	  796.1	  621.2	 4515.0	...
2332748	  796.1	  620.6	 4515.0	...
2332749	  796.1	  620.0	 4514.0	...
2332750	  795.9	  619.9	 4512.0	...
2332751	  795.9	  620.0	 4509.0	...
2332752	  795.8	  620.1	 4509.0	...
2332753	  795.9	  620.1	 4512.0	...
2332754	  796.0	  620.3	 4517.0	...
2332755	  796.1	  620.6	 4521.0	...
2332756	  796.3	  620.9	 4521.0	...
2332757	  796.2	  621.1	 4520.0	...
2332758	  796.1	  621.3	 4520.0	...
2332759	  795.9	  621.2	 4519.0	...
2332760	  795.8	  620.9	 4519.0	...
2332761	  795.8	  620.6	 4520.0	...
2332762	  795.8	  620.6	 4520.0	...
2332763	  795.6	  620.7	 4520.0	...
2332764	  795.4	  620.8	 4521.0	...
2332765	  795.2	  620.9	 4520.0	...
2332766	  795.3	  620.9	 4520.0	...
2332767	  795.2	  621.0	 4522.0	...
2332768	  795.2	  621.0	 4523.0	...
2332769	  795.2	  621.1	 4524.0	...
2332770	  795.3	  621.0	 4524.0	...
2332771	  795.6	  620.9	 4524.0	...
2332772	  795.8	  620.7	 4526.0	...
2332773	  795.9	  620.5	 4526.0	...
2332774	  795.6	  620.1	 4527.0	...
MSG	2332775 0000 _ Number Off
2332775	  795.3	  619.8	 4527.0	...
2332776	  794.9	  619.6	 4528.0	...
2332777	  794.7	  619.6	 4528.0	...
2332778	  794.4	  619.9	 4528.0	...
2332779	  794.3	  620.1	 4528.0	...
2332780	  794.2	  620.3	 4528.0	...
2332781	  794.2	  620.2	 4527.0	...
2332782	  794.1	  620.1	 4527.0	...
2332783	  794.5	  620.0	 4527.0	...
2332784	  795.0	  620.1	 4527.0	...
2332785	  794.9	  620.3	 4529.0	...
2332786	  794.3	  620.6	 4529.0	...
2332787	  793.5	  620.7	 4530.0	...
2332788	  793.2	  620.7	 4529.0	...
2332789	  792.4	  620.8	 4529.0	...
2332790	  791.6	  620.7	 4530.0	...
2332791	  790.7	  620.4	 4531.0	...
2332792	  789.3	  620.1	 4531.0	...
2332793	  788.0	  620.1	 4531.0	...
2332794	  786.7	  620.1	 4530.0	...
2332795	  786.7	  619.6	 4530.0	...
2332796	  786.6	  619.0	 4529.0	...
2332797	  786.6	  618.4	 4529.0	...
2332798	  786.6	  618.3	 4528.0	...
2332799	  786.7	  618.2	 4528.0	...
2332800	  786.8	  618.2	 4527.0	...
2332801	  786.9	  618.3	 4528.0	...
2332802	  787.4	  618.4	 4528.0	...
2332803	  787.8	  618.5	 4529.0	...
2332804	  788.3	  618.5	 4530.0	...
2332805	  788.4	  618.3	 4530.0	...
2332806	  788.6	  618.1	 4529.0	...
2332807	  788.8	  618.2	 4528.0	...
2332808	  789.0	  618.5	 4525.0	...
2332809	  789.0	  618.8	 4524.0	...
2332810	  789.0	  618.5	 4522.0	...
2332811	  788.9	  618.1	 4524.0	...
2332812	  788.8	  617.8	 4524.0	...
2332813	  789.1	  618.2	 4524.0	...
2332814	  789.2	  618.6	 4524.0	...
2332815	  789.3	  618.6	 4524.0	...
2332816	  789.1	  618.2	 4525.0	...
2332817	  788.6	  617.8	 4525.0	...
2332818	  788.3	  617.7	 4528.0	...
2332819	  787.9	  617.8	 4531.0	...
2332820	  787.9	  618.0	 4534.0	...
2332821	  787.6	  618.3	 4533.0	...
2332822	  787.2	  618.5	 4533.0	...
2332823	  786.9	  618.7	 4533.0	...
2332824	  787.0	  618.9	 4533.0	...
2332825	  786.8	  619.0	 4533.0	...
2332826	  786.6	  619.1	 4532.0	...
2332827	  786.8	  618.8	 4533.0	...
2332828	  787.2	  618.4	 4534.0	...
2332829	  787.5	  618.2	 4535.0	...
2332830	  787.3	  618.2	 4535.0	...
2332831	  787.3	  618.2	 4536.0	...
2332832	  787.3	  618.1	 4536.0	...
2332833	  787.3	  617.9	 4537.0	...
2332834	  787.3	  617.7	 4537.0	...
2332835	  787.2	  617.4	 4535.0	...
2332836	  787.2	  617.4	 4532.0	...
2332837	  787.3	  617.3	 4531.0	...
2332838	  787.3	  617.5	 4532.0	...
2332839	  787.4	  617.5	 4533.0	...
2332840	  787.4	  617.5	 4535.0	...
2332841	  787.5	  617.5	 4536.0	...
2332842	  787.6	  617.4	 4537.0	...
2332843	  787.5	  617.4	 4537.0	...
2332844	  787.4	  617.4	 4537.0	...
2332845	  787.1	  617.3	 4538.0	...
2332846	  786.9	  617.2	 4538.0	...
2332847	  786.8	  617.3	 4538.0	...
2332848	  786.8	  617.6	 4538.0	...
2332849	  786.8	  617.8	 4538.0	...
2332850	  786.8	  617.7	 4539.0	...
2332851	  786.8	  617.6	 4539.0	...
2332852	  786.9	  617.5	 4538.0	...
2332853	  787.0	  617.5	 4538.0	...
2332854	  787.1	  617.8	 4538.0	...
2332855	  787.2	  618.2	 4539.0	...
2332856	  787.2	  618.6	 4539.0	...
2332857	  787.3	  618.5	 4539.0	...
2332858	  787.4	  618.4	 4539.0	...
2332859	  787.1	  618.4	 4539.0	...
2332860	  786.9	  618.7	 4539.0	...
2332861	  786.6	  618.9	 4540.0	...
2332862	  786.7	  619.1	 4539.0	...
2332863	  786.9	  619.0	 4539.0	...
2332864	  787.1	  618.8	 4540.0	...
2332865	  787.1	  618.4	 4540.0	...
2332866	  787.0	  618.1	 4540.0	...
2332867	  786.9	  618.0	 4538.0	...
2332868	  786.8	  618.2	 4536.0	...
2332869	  786.6	  618.5	 4533.0	...
2332870	  786.5	  618.6	 4533.0	...
2332871	  786.5	  618.7	 4535.0	...
2332872	  786.6	  619.0	 4537.0	...
2332873	  786.5	  619.4	 4540.0	...
2332874	  786.4	  619.6	 4540.0	...
2332875	  786.3	  619.4	 4540.0	...
2332876	  786.4	  618.7	 4539.0	...
2332877	  786.6	  618.2	 4538.0	...
2332878	  786.8	  617.8	 4538.0	...
2332879	  786.9	  618.0	 4537.0	...
2332880	  787.0	  618.2	 4536.0	...
2332881	  786.8	  618.4	 4535.0	...
2332882	  786.6	  618.4	 4534.0	...
2332883	  786.4	  618.5	 4534.0	...
2332884	  786.5	  618.6	 4534.0	...
2332885	  786.6	  618.7	 4535.0	...
2332886	  786.7	  618.7	 4535.0	...
2332887	  786.7	  618.6	 4535.0	...
2332888	  786.7	  618.4	 4532.0	...
2332889	  786.8	  618.3	 4529.0	...
2332890	  786.9	  618.1	 4526.0	...
2332891	  787.0	  618.1	 4525.0	...
2332892	  786.9	  618.1	 4524.0	...
2332893	  786.6	  618.1	 4525.0	...
2332894	  786.1	  617.7	 4529.0	...
2332895	  785.9	  617.2	 4533.0	...
2332896	  786.0	  617.2	 4534.0	...
2332897	  786.1	  617.6	 4535.0	...
2332898	  786.2	  618.3	 4535.0	...
2332899	  786.2	  618.6	 4532.0	...
2332900	  786.3	  618.9	 4529.0	...
2332901	  786.7	  618.8	 4526.0	...
2332902	  787.0	  618.7	 4525.0	...
2332903	  787.3	  618.6	 4526.0	...
2332904	  787.4	  618.4	 4527.0	...
2332905	  787.5	  618.3	 4528.0	...
2332906	  787.6	  618.2	 4528.0	...
2332907	  787.6	  618.2	 4528.0	...
2332908	  787.2	  618.4	 4528.0	...
2332909	  786.7	  618.5	 4528.0	...
2332910	  786.3	  618.5	 4528.0	...
2332911	  786.4	  618.5	 4528.0	...
2332912	  786.5	  618.6	 4528.0	...
2332913	  786.9	  618.7	 4528.0	...
2332914	  787.2	  618.9	 4528.0	...
2332915	  787.4	  618.9	 4528.0	...
2332916	  787.3	  618.7	 4529.0	...
2332917	  787.2	  618.4	 4529.0	...
2332918	  787.2	  618.1	 4529.0	...
2332919	  787.2	  618.2	 4527.0	...
2332920	  787.0	  618.4	 4525.0	...
2332921	  786.8	  618.4	 4525.0	...
2332922	  786.6	  618.3	 4525.0	...
2332923	  786.5	  617.9	 4525.0	...
2332924	  786.5	  617.6	 4525.0	...
2332925	  786.3	  617.3	 4524.0	...
2332926	  786.2	  617.3	 4522.0	...
2332927	  786.0	  617.5	 4520.0	...
2332928	  786.0	  617.9	 4521.0	...
2332929	  786.1	  618.3	 4523.0	...
2332930	  786.1	  618.6	 4523.0	...
2332931	  786.0	  618.3	 4523.0	...
2332932	  786.0	  617.9	 4524.0	...
2332933	  786.0	  617.9	 4524.0	...
2332934	  786.1	  618.3	 4523.0	...
2332935	  786.2	  618.7	 4522.0	...
2332936	  786.3	  618.5	 4521.0	...
2332937	  786.5	  618.4	 4521.0	...
2332938	  786.7	  618.5	 4522.0	...
2332939	  786.8	  618.7	 4521.0	...
2332940	  786.9	  618.9	 4521.0	...
2332941	  786.9	  618.9	 4521.0	...
2332942	  786.7	  618.8	 4520.0	...
2332943	  786.5	  618.7	 4520.0	...
2332944	  786.3	  618.6	 4519.0	...
2332945	  786.1	  618.7	 4520.0	...
2332946	  785.9	  618.6	 4522.0	...
2332947	  786.0	  618.5	 4524.0	...
2332948	  786.3	  618.7	 4524.0	...
2332949	  786.6	  619.1	 4524.0	...
2332950	  786.7	  619.3	 4525.0	...
2332951	  786.8	  619.0	 4524.0	...
2332952	  786.8	  618.5	 4524.0	...
2332953	  786.5	  618.1	 4523.0	...
2332954	  786.2	  617.8	 4524.0	...
2332955	  786.0	  617.6	 4524.0	...
2332956	  786.1	  617.5	 4524.0	...
2332957	  786.0	  617.5	 4524.0	...
2332958	  785.8	  617.5	 4522.0	...
2332959	  785.7	  617.5	 4520.0	...
2332960	  785.7	  617.4	 4519.0	...
2332961	  785.7	  617.5	 4518.0	...
2332962	  785.7	  617.7	 4518.0	...
2332963	  785.8	  618.1	 4519.0	...
2332964	  785.8	  618.5	 4519.0	...
2332965	  786.0	  618.4	 4520.0	...
2332966	  786.2	  618.1	 4519.0	...
2332967	  785.9	  618.0	 4519.0	...
2332968	  785.4	  618.3	 4520.0	...
2332969	  784.9	  618.6	 4521.0	...
2332970	  785.0	  618.4	 4522.0	...
2332971	  785.4	  617.9	 4523.0	...
2332972	  785.7	  617.5	 4523.0	...
2332973	  785.9	  617.4	 4522.0	...
2332974	  785.9	  617.7	 4521.0	...
2332975	  785.8	  618.1	 4520.0	...
2332976	  785.6	  618.6	 4520.0	...
2332977	  785.4	  618.7	 4520.0	...
2332978	  785.6	  618.8	 4520.0	...
2332979	  785.8	  618.9	 4521.0	...
2332980	  786.0	  618.9	 4521.0	...
2332981	  785.9	  618.9	 4519.0	...
2332982	  785.8	  618.9	 4517.0	...
2332983	  785.7	  618.9	 4515.0	...
2332984	  785.4	  618.8	 4515.0	...
2332985	  785.1	  618.7	 4515.0	...
2332986	  785.2	  618.5	 4515.0	...
MSG	2332987 0000 _ Number On
2332987	  785.5	  618.5	 4515.0	...
2332988	  785.8	  618.5	 4515.0	...
2332989	  785.8	  618.5	 4513.0	...
2332990	  785.6	  618.6	 4511.0	...
2332991	  785.5	  618.6	 4509.0	...
2332992	  785.4	  618.8	 4508.0	...
2332993	  785.5	  619.0	 4508.0	...
2332994	  785.9	  619.0	 4510.0	...
2332995	  786.1	  618.8	 4513.0	...
2332996	  786.2	  618.7	 4516.0	...
2332997	  786.0	  618.7	 4514.0	...
2332998	  785.8	  618.8	 4512.0	...
2332999	  785.8	  619.1	 4511.0	...
2333000	  785.8	  619.4	 4509.0	...
2333001	  785.8	  619.7	 4509.0	...
2333002	  785.7	  619.5	 4508.0	...
2333003	  785.7	  619.0	 4507.0	...
2333004	  785.8	  618.5	 4507.0	...
2333005	  785.9	  618.4	 4507.0	...
2333006	  785.9	  618.4	 4507.0	...
2333007	  785.8	  618.4	 4507.0	...
2333008	  785.6	  618.3	 4506.0	...
2333009	  785.5	  618.2	 4509.0	...
2333010	  785.7	  618.1	 4513.0	...
2333011	  786.1	  618.0	 4517.0	...
2333012	  786.2	  618.8	 4515.0	...
2333013	  785.8	  619.7	 4510.0	...
2333014	  785.6	  620.4	 4506.0	...
2333015	  785.7	  620.3	 4505.0	...
2333016	  785.9	  620.2	 4505.0	...
2333017	  786.0	  620.2	 4506.0	...
2333018	  786.1	  620.2	 4508.0	...
2333019	  786.0	  620.1	 4510.0	...
2333020	  786.0	  619.9	 4512.0	...
2333021	  786.2	  619.5	 4512.0	...
2333022	  786.5	  619.2	 4512.0	...
2333023	  786.8	  619.2	 4511.0	...
2333024	  786.8	  619.3	 4511.0	...
2333025	  786.8	  619.4	 4510.0	...
2333026	  786.4	  619.4	 4510.0	...
2333027	  786.1	  619.3	 4507.0	...
2333028	  786.1	  619.6	 4504.0	...
2333029	  786.4	  619.9	 4501.0	...
2333030	  786.7	  620.3	 4501.0	...
2333031	  786.7	  620.5	 4501.0	...
2333032	  786.6	  619.7	 4500.0	...
2333033	  786.6	  618.8	 4500.0	...
2333034	  786.5	  618.1	 4500.0	...
2333035	  786.5	  618.4	 4501.0	...
2333036	  786.6	  618.7	 4503.0	...
2333037	  786.2	  619.1	 4503.0	...
2333038	  785.7	  619.2	 4503.0	...
2333039	  785.5	  619.3	 4503.0	...
2333040	  785.8	  619.2	 4501.0	...
2333041	  786.2	  619.4	 4500.0	...
2333042	  786.4	  619.6	 4499.0	...
2333043	  786.5	  620.0	 4497.0	...
2333044	  786.6	  620.1	 4496.0	...
2333045	  786.6	  619.7	 4496.0	...
2333046	  786.6	  619.1	 4496.0	...
2333047	  786.6	  619.0	 4496.0	...
2333048	  786.8	  619.6	 4495.0	...
2333049	  786.8	  620.1	 4495.0	...
2333050	  786.8	  620.1	 4494.0	...
2333051	  786.8	  620.0	 4494.0	...
2333052	  786.7	  619.5	 4495.0	...
2333053	  786.6	  619.0	 4495.0	...
2333054	  786.4	  618.7	 4493.0	...
2333055	  786.5	  618.6	 4491.0	...
2333056	  786.6	  618.4	 4489.0	...
2333057	  786.7	  618.3	 4489.0	...
2333058	  786.9	  618.4	 4489.0	...
2333059	  787.3	  618.6	 4487.0	...
2333060	  787.7	  619.1	 4485.0	...
2333061	  787.9	  619.4	 4486.0	...
2333062	  788.1	  619.6	 4488.0	...
2333063	  787.8	  619.6	 4491.0	...
2333064	  787.2	  619.5	 4491.0	...
2333065	  787.0	  619.4	 4490.0	...
2333066	  787.4	  619.1	 4489.0	...
2333067	  787.8	  619.0	 4487.0	...
2333068	  787.8	  619.2	 4484.0	...
2333069	  787.8	  619.8	 4482.0	...
2333070	  788.0	  620.4	 4482.0	...
2333071	  788.1	  621.0	 4480.0	...
2333072	  788.1	  621.2	 4478.0	...
2333073	  788.0	  621.5	 4479.0	...
2333074	  788.0	  621.6	 4481.0	...
2333075	  787.8	  621.7	 4482.0	...
2333076	  787.6	  621.7	 4482.0	...
2333077	  787.3	  621.7	 4482.0	...
2333078	  787.5	  621.7	 4480.0	...
2333079	  787.8	  621.7	 4477.0	...
2333080	  788.2	  621.7	 4475.0	...
2333081	  788.6	  621.5	 4475.0	...
2333082	  788.9	  621.4	 4474.0	...
2333083	  788.9	  621.4	 4475.0	...
2333084	  789.0	  621.5	 4475.0	...
2333085	  789.0	  621.6	 4475.0	...
2333086	  789.2	  621.4	 4475.0	...
2333087	  789.4	  621.3	 4476.0	...
2333088	  789.5	  621.3	 4478.0	...
2333089	  789.3	  621.3	 4480.0	...
2333090	  789.2	  621.8	 4479.0	...
2333091	  789.1	  622.2	 4476.0	...
2333092	  789.0	  622.6	 4472.0	...
2333093	  789.0	  622.4	 4470.0	...
2333094	  788.9	  622.4	 4470.0	...
2333095	  788.7	  622.4	 4471.0	...
2333096	  788.7	  622.5	 4472.0	...
2333097	  788.7	  622.6	 4472.0	...
2333098	  789.0	  622.6	 4471.0	...
2333099	  789.2	  622.7	 4472.0	...
2333100	  789.3	  622.9	 4472.0	...
2333101	  789.1	  623.2	 4473.0	...
2333102	  789.0	  623.4	 4473.0	...
2333103	  788.9	  623.4	 4473.0	...
2333104	  789.2	  623.4	 4473.0	...
2333105	  789.5	  623.2	 4470.0	...
2333106	  789.9	  623.0	 4467.0	...
2333107	  789.9	  622.9	 4463.0	...
2333108	  790.1	  622.8	 4462.0	...
2333109	  790.3	  623.2	 4461.0	...
2333110	  790.5	  623.5	 4461.0	...
2333111	  790.6	  623.9	 4460.0	...
2333112	  790.6	  624.0	 4460.0	...
2333113	  790.6	  624.1	 4460.0	...
2333114	  790.8	  624.3	 4460.0	...
2333115	  790.9	  624.3	 4460.0	...
2333116	  790.8	  624.8	 4459.0	...
2333117	  790.6	  625.2	 4458.0	...
2333118	  790.4	  625.6	 4456.0	...
2333119	  790.3	  625.6	 4456.0	...
2333120	  790.1	  625.8	 4457.0	...
2333121	  790.0	  626.0	 4457.0	...
2333122	  790.0	  626.1	 4457.0	...
2333123	  789.9	  626.0	 4456.0	...
2333124	  789.9	  626.0	 4456.0	...
2333125	  790.0	  626.2	 4455.0	...
2333126	  790.0	  626.8	 4453.0	...
2333127	  790.0	  627.4	 4451.0	...
2333128	  790.1	  627.8	 4449.0	...
2333129	  790.2	  627.8	 4447.0	...
2333130	  790.5	  627.7	 4446.0	...
2333131	  790.8	  627.6	 4446.0	...
2333132	  791.2	  627.6	 4447.0	...
2333133	  791.3	  627.8	 4448.0	...
2333134	  791.2	  627.9	 4445.0	...
2333135	  791.1	  627.6	 4442.0	...
2333136	  791.1	  627.3	 4438.0	...
2333137	  791.1	  627.0	 4437.0	...
2333138	  791.1	  627.1	 4436.0	...
2333139	  791.1	  626.8	 4437.0	...
2333140	  791.1	  626.6	 4438.0	...
2333141	  791.1	  626.4	 4438.0	...
2333142	  791.1	  626.6	 4439.0	...
2333143	  791.2	  626.8	 4438.0	...
2333144	  791.2	  626.9	 4436.0	...
2333145	  791.5	  626.8	 4435.0	...
2333146	  791.9	  626.6	 4437.0	...
2333147	  792.0	  626.5	 4440.0	...
2333148	  791.8	  626.5	 4440.0	...
2333149	  791.7	  626.5	 4437.0	...
2333150	  791.7	  626.4	 4434.0	...
2333151	  791.6	  626.5	 4435.0	...
2333152	  791.4	  626.8	 4436.0	...
2333153	  791.2	  626.8	 4436.0	...
2333154	  791.0	  626.7	 4437.0	...
2333155	  790.9	  626.8	 4435.0	...
2333156	  790.8	  627.2	 4433.0	...
2333157	  790.8	  627.6	 4432.0	...
2333158	  791.0	  627.4	 4436.0	...
2333159	  791.2	  627.3	 4441.0	...
2333160	  791.4	  627.1	 4446.0	...
2333161	  791.5	  627.1	 4446.0	...
2333162	  791.7	  627.4	 4442.0	...
2333163	  791.9	  627.8	 4437.0	...
2333164	  791.7	  628.4	 4433.0	...
2333165	  791.3	  628.9	 4433.0	...
2333166	  790.9	  629.2	 4433.0	...
2333167	  791.0	  629.2	 4433.0	...
2333168	  791.2	  628.9	 4433.0	...
2333169	  791.3	  628.7	 4433.0	...
2333170	  791.5	  628.7	 4432.0	...
2333171	  791.7	  628.8	 4432.0	...
2333172	  791.9	  628.9	 4431.0	...
2333173	  792.0	  629.1	 4432.0	...
2333174	  791.8	  629.1	 4432.0	...
2333175	  791.5	  628.9	 4429.0	...
2333176	  791.2	  628.8	 4426.0	...
2333177	  791.1	  628.8	 4425.0	...
2333178	  791.0	  628.9	 4427.0	...
2333179	  790.9	  629.0	 4430.0	...
2333180	  791.1	  629.0	 4430.0	...
2333181	  791.4	  629.3	 4430.0	...
2333182	  791.6	  629.5	 4428.0	...
2333183	  791.7	  629.5	 4427.0	...
2333184	  791.8	  629.2	 4427.0	...
2333185	  791.9	  629.1	 4430.0	...
2333186	  791.7	  629.2	 4433.0	...
2333187	  791.4	  629.4	 4435.0	...
2333188	  791.2	  629.4	 4433.0	...
2333189	  791.0	  629.5	 4432.0	...
2333190	  790.9	  629.6	 4429.0	...
2333191	  790.9	  629.6	 4427.0	...
2333192	  791.2	  629.6	 4425.0	...
2333193	  791.4	  629.5	 4425.0	...
2333194	  791.4	  629.5	 4424.0	...
2333195	  791.5	  629.6	 4423.0	...
2333196	  791.5	  629.7	 4424.0	...
2333197	  791.6	  629.8	 4425.0	...
2333198	  791.6	  630.0	 4426.0	...
2333199	  791.6	  630.2	 4426.0	...
2333200	  791.7	  630.4	 4425.0	...
2333201	  791.9	  630.6	 4424.0	...
2333202	  792.0	  630.9	 4424.0	...
2333203	  791.9	  631.1	 4424.0	...
2333204	  791.9	  631.0	 4424.0	...
2333205	  791.9	  631.0	 4424.0	...
2333206	  791.9	  631.2	 4423.0	...
2333207	  792.0	  631.3	 4425.0	...
2333208	  792.0	  631.4	 4426.0	...
2333209	  792.1	  631.5	 4428.0	...
2333210	  792.2	  631.6	 4428.0	...
2333211	  792.3	  631.6	 4429.0	...
2333212	  792.4	  631.5	 4430.0	...
2333213	  792.4	  631.3	 4431.0	...
2333214	  792.4	  631.1	 4431.0	...
2333215	  792.3	  631.0	 4430.0	...
2333216	  792.3	  630.9	 4428.0	...
2333217	  792.2	  630.8	 4426.0	...
2333218	  792.0	  630.8	 4424.0	...
2333219	  791.9	  630.8	 4422.0	...
2333220	  791.7	  630.8	 4421.0	...
2333221	  791.6	  630.6	 4421.0	...
2333222	  791.6	  630.5	 4421.0	...
2333223	  791.5	  630.2	 4421.0	...
2333224	  791.3	  629.8	 4420.0	...
2333225	  791.1	  629.4	 4420.0	...
2333226	  791.2	  629.5	 4421.0	...
2333227	  791.6	  629.7	 4421.0	...
2333228	  792.0	  629.9	 4421.0	...
2333229	  792.0	  630.0	 4421.0	...
2333230	  792.0	  630.2	 4421.0	...
2333231	  791.8	  630.3	 4421.0	...
2333232	  791.5	  630.3	 4420.0	...
2333233	  791.4	  630.5	 4419.0	...
2333234	  791.3	  630.8	 4418.0	...
2333235	  791.1	  631.1	 4417.0	...
2333236	  791.0	  631.2	 4418.0	...
2333237	  790.9	  631.3	 4418.0	...
2333238	  790.8	  631.3	 4417.0	...
2333239	  790.8	  631.2	 4414.0	...
2333240	  790.9	  631.1	 4418.0	...
2333241	  791.0	  631.1	 4423.0	...
2333242	  791.0	  631.0	 4427.0	...
2333243	  790.8	  631.0	 4424.0	...
2333244	  790.5	  631.1	 4421.0	...
2333245	  790.3	  631.1	 4418.0	...
2333246	  790.3	  631.1	 4421.0	...
2333247	  790.3	  631.1	 4424.0	...
2333248	  790.4	  631.4	 4427.0	...
2333249	  790.6	  631.7	 4426.0	...
2333250	  790.9	  632.0	 4424.0	...
2333251	  791.1	  632.1	 4423.0	...
2333252	  791.2	  632.1	 4420.0	...
2333253	  791.2	  632.1	 4419.0	...
2333254	  791.3	  632.0	 4419.0	...
2333255	  791.5	  631.9	 4419.0	...
2333256	  791.0	  631.9	 4420.0	...
2333257	  790.5	  632.0	 4420.0	...
2333258	  789.9	  632.1	 4421.0	...
2333259	  790.1	  632.1	 4421.0	...
2333260	  790.3	  632.3	 4421.0	...
2333261	  790.4	  632.3	 4423.0	...
2333262	  790.3	  632.4	 4424.0	...
2333263	  790.3	  632.4	 4425.0	...
2333264	  790.2	  632.3	 4427.0	...
2333265	  790.2	  632.3	 4429.0	...
2333266	  790.1	  632.3	 4431.0	...
2333267	  790.1	  632.3	 4430.0	...
2333268	  790.1	  632.3	 4429.0	...
2333269	  790.0	  632.5	 4429.0	...
2333270	  789.7	  632.6	 4426.0	...
2333271	  789.3	  632.6	 4424.0	...
2333272	  788.9	  632.5	 4421.0	...
2333273	  787.5	  632.5	 4420.0	...
2333274	  786.1	  631.7	 4423.0	...
2333275	  784.8	  631.0	 4428.0	...
2333276	  784.4	  630.0	 4431.0	...
2333277	  783.6	  629.6	 4429.0	...
2333278	  782.9	  629.3	 4427.0	...
2333279	  782.1	  629.0	 4430.0	...
2333280	  781.6	  628.7	 4434.0	...
2333281	  781.2	  628.4	 4437.0	...
2333282	  781.2	  628.3	 4436.0	...
2333283	  781.4	  628.1	 4436.0	...
2333284	  781.7	  627.8	 4435.0	...
2333285	  782.0	  627.5	 4435.0	...
2333286	  782.5	  627.4	 4434.0	...
2333287	  782.9	  627.4	 4433.0	...
2333288	  783.3	  627.4	 4433.0	...
2333289	  783.4	  626.8	 4433.0	...
2333290	  783.4	  626.2	 4435.0	...
2333291	  783.4	  625.5	 4436.0	...
MSG	2333292 0000 _ Number Off
2333292	  783.4	  625.4	 4435.0	...
2333293	  783.5	  625.3	 4434.0	...
2333294	  783.5	  625.3	 4434.0	...
2333295	  783.3	  625.8	 4433.0	...
2333296	  783.1	  626.3	 4436.0	...
2333297	  782.9	  626.7	 4437.0	...
2333298	  782.9	  626.5	 4438.0	...
2333299	  782.7	  626.3	 4438.0	...
2333300	  782.6	  626.1	 4437.0	...
2333301	  782.4	  626.3	 4438.0	...
2333302	  782.2	  626.6	 4438.0	...
2333303	  781.8	  626.9	 4438.0	...
2333304	  781.6	  626.9	 4438.0	...
2333305	  781.6	  626.7	 4438.0	...
2333306	  782.0	  626.5	 4437.0	...
2333307	  782.5	  626.4	 4437.0	...
2333308	  782.9	  626.4	 4437.0	...
2333309	  782.8	  626.2	 4438.0	...
2333310	  782.4	  626.1	 4440.0	...
2333311	  782.0	  626.1	 4441.0	...
2333312	  781.7	  625.5	 4444.0	...
2333313	  781.7	  625.0	 4446.0	...
2333314	  781.7	  624.5	 4449.0	...
2333315	  781.8	  624.5	 4448.0	...
2333316	  781.6	  624.6	 4448.0	...
2333317	  781.5	  624.7	 4448.0	...
2333318	  781.7	  624.8	 4447.0	...
2333319	  782.0	  624.7	 4447.0	...
2333320	  781.9	  624.4	 4448.0	...
2333321	  781.5	  624.1	 4450.0	...
2333322	  780.9	  623.9	 4453.0	...
2333323	  780.8	  624.0	 4453.0	...
2333324	  780.6	  624.1	 4458.0	...
2333325	  780.6	  624.1	 4462.0	...
2333326	  780.9	  623.9	 4466.0	...
2333327	  781.1	  623.6	 4462.0	...
2333328	  781.4	  623.0	 4458.0	...
2333329	  781.4	  622.7	 4459.0	...
2333330	  781.2	  622.5	 4463.0	...
2333331	  781.0	  622.5	 4468.0	...
2333332	  780.7	  622.3	 4468.0	...
2333333	  780.7	  621.9	 4469.0	...
2333334	  780.7	  621.6	 4469.0	...
2333335	  780.4	  621.3	 4468.0	...
2333336	  780.2	  621.0	 4468.0	...
2333337	  779.9	  620.7	 4467.0	...
2333338	  779.9	  620.7	 4467.0	...
2333339	  780.0	  620.6	 4467.0	...
2333340	  780.2	  620.4	 4468.0	...
2333341	  780.3	  620.2	 4468.0	...
2333342	  780.2	  620.1	 4468.0	...
2333343	  780.1	  620.2	 4466.0	...
2333344	  780.0	  620.3	 4464.0	...
2333345	  779.9	  619.7	 4462.0	...
2333346	  779.6	  619.3	 4463.0	...
2333347	  779.3	  618.8	 4464.0	...
2333348	  779.0	  618.6	 4464.0	...
2333349	  778.9	  618.7	 4467.0	...
2333350	  778.9	  618.8	 4470.0	...
2333351	  778.8	  618.8	 4473.0	...
2333352	  778.9	  618.5	 4474.0	...
2333353	  778.9	  618.2	 4476.0	...
2333354	  778.9	  617.9	 4477.0	...
2333355	  779.2	  617.5	 4477.0	...
2333356	  779.5	  617.3	 4477.0	...
2333357	  779.7	  617.3	 4477.0	...
2333358	  779.5	  617.1	 4478.0	...
2333359	  779.3	  616.8	 4479.0	...
2333360	  779.0	  616.5	 4481.0	...
2333361	  778.8	  616.7	 4481.0	...
2333362	  778.6	  616.9	 4482.0	...
2333363	  778.4	  617.1	 4482.0	...
2333364	  778.2	  617.3	 4482.0	...
2333365	  778.1	  617.4	 4481.0	...
2333366	  778.4	  617.4	 4480.0	...
2333367	  778.6	  617.4	 4479.0	...
2333368	  778.8	  616.9	 4483.0	...
2333369	  778.7	  616.4	 4487.0	...
2333370	  778.7	  616.0	 4488.0	...
2333371	  778.8	  615.9	 4485.0	...
2333372	  778.8	  616.0	 4482.0	...
2333373	  778.7	  616.1	 4482.0	...
2333374	  778.1	  616.3	 4483.0	...
2333375	  777.7	  616.5	 4485.0	...
2333376	  777.3	  616.7	 4487.0	...
2333377	  777.4	  616.9	 4489.0	...
2333378	  777.7	  617.0	 4490.0	...
2333379	  777.9	  617.1	 4490.0	...
2333380	  778.0	  617.0	 4489.0	...
2333381	  778.0	  616.9	 4490.0	...
2333382	  777.9	  616.7	 4490.0	...
2333383	  777.9	  616.6	 4491.0	...
2333384	  777.9	  616.1	 4493.0	...
2333385	  777.8	  615.5	 4495.0	...
2333386	  777.5	  615.2	 4497.0	...
2333387	  777.3	  615.2	 4496.0	...
2333388	  777.2	  615.3	 4496.0	...
2333389	  777.2	  615.4	 4497.0	...
2333390	  777.2	  615.4	 4498.0	...
2333391	  777.2	  615.4	 4500.0	...
2333392	  777.2	  615.4	 4502.0	...
2333393	  777.4	  615.4	 4503.0	...
2333394	  777.7	  615.3	 4503.0	...
2333395	  777.9	  615.1	 4504.0	...
2333396	  777.8	  615.0	 4505.0	...
2333397	  777.7	  615.1	 4506.0	...
2333398	  777.5	  615.3	 4505.0	...
2333399	  777.4	  615.5	 4504.0	...
2333400	  777.4	  615.7	 4505.0	...
2333401	  777.3	  615.8	 4506.0	...
2333402	  777.3	  615.9	 4507.0	...
2333403	  777.4	  616.0	 4507.0	...
2333404	  777.4	  615.9	 4510.0	...
2333405	  777.5	  615.8	 4512.0	...
2333406	  777.6	  616.0	 4514.0	...
2333407	  777.6	  616.4	 4513.0	...
2333408	  777.6	  616.9	 4512.0	...
2333409	  777.6	  617.1	 4513.0	...
2333410	  777.4	  617.5	 4513.0	...
2333411	  777.2	  617.7	 4513.0	...
2333412	  777.2	  617.8	 4512.0	...
2333413	  777.4	  617.8	 4511.0	...
2333414	  777.6	  617.9	 4510.0	...
2333415	  777.5	  618.0	 4509.0	...
2333416	  777.5	  618.2	 4509.0	...
2333417	  777.4	  618.3	 4508.0	...
2333418	  777.5	  618.4	 4508.0	...
2333419	  777.4	  618.5	 4509.0	...
2333420	  777.4	  618.6	 4511.0	...
2333421	  777.5	  618.7	 4514.0	...
2333422	  777.6	  618.6	 4515.0	...
2333423	  777.5	  618.4	 4516.0	...
2333424	  777.3	  618.3	 4516.0	...
2333425	  777.2	  618.4	 4518.0	...
2333426	  777.3	  618.5	 4520.0	...
2333427	  777.4	  618.7	 4522.0	...
2333428	  777.5	  618.8	 4523.0	...
2333429	  777.6	  618.6	 4524.0	...
2333430	  777.7	  618.3	 4521.0	...
2333431	  777.6	  618.3	 4517.0	...
2333432	  777.4	  618.6	 4517.0	...
2333433	  777.4	  619.0	 4519.0	...
2333434	  777.5	  618.8	 4521.0	...
2333435	  777.6	  618.5	 4521.0	...
2333436	  777.6	  618.2	 4523.0	...
2333437	  777.7	  618.2	 4524.0	...
2333438	  777.7	  618.2	 4525.0	...
2333439	  777.7	  618.4	 4524.0	...
2333440	  777.7	  618.5	 4524.0	...
2333441	  777.9	  618.5	 4524.0	...
2333442	  778.2	  618.4	 4524.0	...
2333443	  778.4	  618.5	 4524.0	...
2333444	  778.6	  618.5	 4524.0	...
2333445	  778.6	  618.5	 4526.0	...
2333446	  778.3	  618.6	 4527.0	...
2333447	  778.2	  618.8	 4530.0	...
2333448	  778.1	  619.0	 4531.0	...
2333449	  778.3	  618.7	 4533.0	...
2333450	  778.4	  618.3	 4533.0	...
2333451	  778.3	  618.0	 4533.0	...
2333452	  778.2	  618.0	 4533.0	...
2333453	  778.1	  618.2	 4536.0	...
2333454	  778.1	  618.4	 4539.0	...
2333455	  778.0	  618.5	 4543.0	...
2333456	  777.7	  618.5	 4542.0	...
2333457	  777.6	  618.5	 4541.0	...
2333458	  777.6	  618.8	 4539.0	...
2333459	  777.7	  618.9	 4536.0	...
2333460	  777.7	  619.1	 4532.0	...
2333461	  777.8	  618.9	 4529.0	...
2333462	  778.0	  619.2	 4530.0	...
2333463	  778.1	  619.4	 4533.0	...
2333464	  778.1	  619.8	 4536.0	...
2333465	  778.1	  619.9	 4538.0	...
2333466	  778.0	  619.9	 4538.0	...
2333467	  778.0	  619.7	 4537.0	...
2333468	  778.0	  619.5	 4537.0	...
2333469	  777.9	  619.4	 4536.0	...
2333470	  777.9	  619.5	 4536.0	...
2333471	  778.0	  619.6	 4536.0	...
2333472	  778.1	  619.8	 4535.0	...
2333473	  778.0	  620.0	 4536.0	...
2333474	  778.0	  620.2	 4537.0	...
2333475	  778.1	  620.4	 4538.0	...
2333476	  778.1	  620.6	 4538.0	...
2333477	  778.2	  620.7	 4538.0	...
2333478	  778.3	  620.3	 4540.0	...
2333479	  778.2	  620.0	 4542.0	...
2333480	  778.0	  619.7	 4544.0	...
2333481	  777.9	  619.7	 4544.0	...
2333482	  778.0	  619.7	 4545.0	...
2333483	  778.1	  620.0	 4544.0	...
2333484	  778.3	  620.2	 4543.0	...
2333485	  778.4	  620.4	 4542.0	...
2333486	  778.5	  620.7	 4541.0	...
2333487	  778.4	  621.2	 4542.0	...
2333488	  778.2	  621.6	 4544.0	...
2333489	  778.1	  621.7	 4547.0	...
2333490	  778.0	  621.9	 4548.0	...
2333491	  778.0	  622.1	 4548.0	...
2333492	  778.1	  622.0	 4548.0	...
2333493	  778.1	  621.9	 4547.0	...
2333494	  778.1	  621.8	 4546.0	...
2333495	  778.1	  621.8	 4548.0	...
2333496	  778.2	  621.4	 4551.0	...
2333497	  778.3	  621.0	 4553.0	...
2333498	  778.4	  620.8	 4552.0	...
2333499	  778.5	  621.0	 4551.0	...
2333500	  778.5	  621.2	 4550.0	...
2333501	  778.5	  621.1	 4550.0	...
2333502	  778.6	  621.2	 4551.0	...
2333503	  778.8	  621.3	 4552.0	...
MSG	2333504 0000 _ Number On
2333504	  778.9	  621.4	 4553.0	...
2333505	  778.9	  621.5	 4553.0	...
2333506	  778.8	  621.8	 4553.0	...
2333507	  778.6	  622.1	 4555.0	...
2333508	  778.5	  622.3	 4556.0	...
2333509	  778.5	  622.2	 4558.0	...
2333510	  778.4	  622.3	 4558.0	...
2333511	  778.4	  622.3	 4558.0	...
2333512	  778.2	  622.1	 4558.0	...
2333513	  778.2	  621.8	 4560.0	...
2333514	  778.3	  622.1	 4563.0	...
2333515	  778.6	  622.6	 4566.0	...
2333516	  778.8	  622.8	 4566.0	...
2333517	  778.8	  622.3	 4565.0	...
2333518	  778.8	  621.7	 4565.0	...
2333519	  778.7	  621.7	 4566.0	...
2333520	  778.7	  621.7	 4567.0	...
2333521	  778.7	  622.2	 4568.0	...
2333522	  778.8	  622.7	 4568.0	...
2333523	  778.8	  623.1	 4567.0	...
2333524	  778.6	  623.2	 4566.0	...
2333525	  778.3	  623.2	 4564.0	...
2333526	  778.1	  623.3	 4564.0	...
2333527	  778.1	  623.5	 4566.0	...
2333528	  778.2	  623.4	 4567.0	...
2333529	  778.4	  623.1	 4566.0	...
2333530	  778.5	  623.0	 4565.0	...
2333531	  778.6	  623.1	 4565.0	...
2333532	  778.6	  623.2	 4565.0	...
2333533	  778.6	  623.2	 4566.0	...
2333534	  778.6	  623.6	 4567.0	...
2333535	  778.7	  624.1	 4568.0	...
2333536	  778.8	  624.7	 4570.0	...
2333537	  778.8	  624.9	 4571.0	...
2333538	  778.7	  625.1	 4574.0	...
2333539	  778.5	  625.1	 4575.0	...
2333540	  778.4	  625.3	 4576.0	...
2333541	  778.4	  625.6	 4575.0	...
2333542	  778.4	  625.6	 4574.0	...
2333543	  778.4	  625.3	 4572.0	...
2333544	  778.4	  625.3	 4570.0	...
2333545	  778.5	  625.5	 4567.0	...
2333546	  778.6	  625.7	 4566.0	...
2333547	  778.7	  625.7	 4565.0	...
2333548	  778.8	  625.7	 4565.0	...
2333549	  778.8	  625.8	 4564.0	...
2333550	  778.9	  625.9	 4564.0	...
2333551	  778.9	  625.9	 4564.0	...
2333552	  778.9	  625.8	 4567.0	...
2333553	  778.9	  625.8	 4571.0	...
2333554	  778.9	  625.8	 4576.0	...
2333555	  778.8	  625.8	 4577.0	...
2333556	  778.7	  626.1	 4577.0	...
2333557	  778.6	  626.4	 4577.0	...
2333558	  778.6	  626.6	 4578.0	...
2333559	  778.6	  626.7	 4579.0	...
2333560	  778.7	  626.9	 4579.0	...
2333561	  778.8	  626.9	 4579.0	...
2333562	  778.8	  626.8	 4578.0	...
2333563	  778.8	  626.6	 4578.0	...
2333564	  778.9	  626.6	 4578.0	...
2333565	  779.0	  626.6	 4579.0	...
2333566	  779.0	  626.4	 4581.0	...
2333567	  779.0	  626.3	 4583.0	...
2333568	  778.8	  626.3	 4584.0	...
2333569	  778.6	  626.6	 4583.0	...
2333570	  778.3	  626.8	 4582.0	...
2333571	  778.2	  626.7	 4582.0	...
2333572	  778.2	  626.6	 4581.0	...
2333573	  778.3	  627.1	 4581.0	...
2333574	  778.3	  627.6	 4582.0	...
2333575	  778.3	  628.0	 4586.0	...
2333576	  778.3	  627.8	 4590.0	...
2333577	  778.2	  627.6	 4593.0	...
2333578	  778.3	  627.9	 4595.0	...
2333579	  778.4	  628.1	 4596.0	...
2333580	  778.8	  628.5	 4595.0	...
2333581	  779.1	  628.6	 4593.0	...
2333582	  779.3	  628.6	 4594.0	...
2333583	  779.3	  628.5	 4598.0	...
2333584	  779.0	  628.3	 4602.0	...
2333585	  778.8	  628.3	 4603.0	...
2333586	  778.5	  628.4	 4603.0	...
2333587	  778.5	  628.5	 4602.0	...
2333588	  778.5	  628.5	 4602.0	...
2333589	  778.6	  628.3	 4599.0	...
2333590	  778.7	  628.2	 4596.0	...
2333591	  778.8	  628.1	 4593.0	...
2333592	  778.8	  628.1	 4593.0	...
2333593	  778.8	  628.2	 4593.0	...
2333594	  778.8	  628.3	 4595.0	...
2333595	  778.8	  628.6	 4597.0	...
2333596	  778.7	  628.8	 4600.0	...
2333597	  778.6	  628.8	 4599.0	...
2333598	  778.4	  628.6	 4599.0	...
2333599	  778.2	  628.5	 4598.0	...
2333600	  777.9	  628.2	 4599.0	...
2333601	  777.7	  628.0	 4602.0	...
2333602	  777.8	  627.7	 4604.0	...
2333603	  778.0	  627.8	 4607.0	...
2333604	  778.3	  628.0	 4607.0	...
2333605	  778.4	  628.2	 4607.0	...
2333606	  778.4	  628.4	 4605.0	...
2333607	  778.4	  628.4	 4603.0	...
2333608	  778.7	  628.3	 4603.0	...
2333609	  778.8	  628.3	 4602.0	...
2333610	  779.0	  628.5	 4602.0	...
2333611	  778.8	  628.8	 4601.0	...
2333612	  778.8	  629.2	 4600.0	...
2333613	  778.6	  629.2	 4600.0	...
2333614	  778.5	  629.2	 4601.0	...
2333615	  778.4	  629.0	 4602.0	...
2333616	  778.3	  628.8	 4603.0	...
2333617	  778.1	  628.6	 4602.0	...
2333618	  778.3	  628.5	 4601.0	...
2333619	  778.5	  628.3	 4600.0	...
2333620	  778.7	  628.6	 4599.0	...
2333621	  778.6	  629.0	 4600.0	...
2333622	  778.6	  629.4	 4601.0	...
2333623	  778.7	  629.2	 4603.0	...
2333624	  778.8	  629.1	 4603.0	...
2333625	  779.0	  629.2	 4603.0	...
2333626	  779.2	  629.4	 4604.0	...
2333627	  779.4	  629.4	 4605.0	...
2333628	  779.3	  629.2	 4605.0	...
2333629	  779.2	  629.0	 4606.0	...
2333630	  779.1	  629.1	 4606.0	...
2333631	  779.1	  629.2	 4607.0	...
2333632	  779.3	  629.2	 4606.0	...
2333633	  779.5	  629.2	 4606.0	...
2333634	  779.6	  629.1	 4605.0	...
2333635	  779.6	  629.2	 4605.0	...
2333636	  779.5	  629.4	 4605.0	...
2333637	  779.5	  629.5	 4605.0	...
2333638	  779.6	  629.2	 4608.0	...
2333639	  779.6	  629.0	 4611.0	...
2333640	  779.6	  628.8	 4614.0	...
2333641	  779.6	  628.8	 4611.0	...
2333642	  779.5	  629.3	 4608.0	...
2333643	  779.6	  629.8	 4607.0	...
2333644	  779.7	  630.4	 4609.0	...
2333645	  779.8	  630.5	 4610.0	...
2333646	  779.8	  630.6	 4609.0	...
2333647	  779.9	  630.6	 4607.0	...
2333648	  779.9	  630.5	 4605.0	...
2333649	  779.9	  630.7	 4604.0	...
2333650	  779.8	  631.0	 4604.0	...
2333651	  779.9	  631.2	 4603.0	...
2333652	  780.1	  631.2	 4604.0	...
2333653	  780.4	  631.5	 4604.0	...
2333654	  780.4	  631.7	 4604.0	...
2333655	  780.5	  632.1	 4604.0	...
2333656	  780.5	  632.2	 4604.0	...
2333657	  780.5	  632.6	 4604.0	...
2333658	  780.4	  632.8	 4603.0	...
2333659	  780.3	  633.1	 4601.0	...
2333660	  780.3	  633.5	 4600.0	...
2333661	  780.1	  634.0	 4599.0	...
2333662	  780.0	  634.3	 4599.0	...
2333663	  780.0	  634.2	 4600.0	...
2333664	  780.0	  634.1	 4601.0	...
2333665	  779.8	  634.1	 4601.0	...
2333666	  779.6	  634.1	 4602.0	...
2333667	  779.4	  634.1	 4601.0	...
2333668	  779.5	  633.9	 4602.0	...
2333669	  779.9	  633.7	 4603.0	...
2333670	  780.3	  633.9	 4603.0	...
2333671	  780.6	  634.3	 4600.0	...
2333672	  780.6	  634.7	 4597.0	...
2333673	  780.7	  635.5	 4594.0	...
2333674	  780.8	  636.3	 4594.0	...
2333675	  780.9	  636.7	 4596.0	...
2333676	  780.8	  636.4	 4599.0	...
2333677	  780.7	  635.9	 4599.0	...
2333678	  780.6	  635.9	 4598.0	...
2333679	  780.5	  636.1	 4597.0	...
2333680	  780.4	  636.6	 4596.0	...
2333681	  780.5	  637.1	 4596.0	...
2333682	  780.7	  637.3	 4596.0	...
2333683	  780.8	  637.3	 4596.0	...
2333684	  781.2	  637.1	 4596.0	...
2333685	  781.5	  636.9	 4595.0	...
2333686	  781.8	  636.8	 4594.0	...
2333687	  781.9	  636.8	 4595.0	...
2333688	  781.9	  636.9	 4596.0	...
2333689	  781.8	  636.8	 4595.0	...
2333690	  781.9	  636.6	 4594.0	...
2333691	  782.0	  636.7	 4593.0	...
2333692	  782.1	  637.0	 4593.0	...
2333693	  782.1	  637.2	 4594.0	...
2333694	  781.9	  637.1	 4594.0	...
2333695	  781.8	  637.3	 4594.0	...
2333696	  781.9	  637.4	 4594.0	...
2333697	  782.1	  637.4	 4594.0	...
2333698	  782.3	  637.3	 4593.0	...
2333699	  782.4	  637.4	 4592.0	...
2333700	  782.4	  637.5	 4591.0	...
2333701	  782.4	  637.7	 4590.0	...
2333702	  782.3	  637.7	 4589.0	...
2333703	  782.2	  637.8	 4589.0	...
2333704	  782.3	  637.9	 4590.0	...
2333705	  782.6	  637.8	 4590.0	...
2333706	  783.0	  637.5	 4589.0	...
2333707	  782.9	  637.3	 4589.0	...
2333708	  782.6	  637.7	 4590.0	...
2333709	  782.5	  638.0	 4591.0	...
2333710	  782.7	  638.4	 4592.0	...
2333711	  782.8	  638.6	 4590.0	...
2333712	  782.9	  638.9	 4589.0	...
2333713	  782.9	  638.8	 4588.0	...
2333714	  782.9	  638.7	 4587.0	...
2333715	  782.9	  638.6	 4587.0	...
2333716	  782.9	  638.7	 4586.0	...
2333717	  782.9	  639.0	 4584.0	...
2333718	  783.0	  639.1	 4582.0	...
2333719	  783.1	  639.2	 4579.0	...
2333720	  783.0	  639.1	 4579.0	...
2333721	  783.1	  639.1	 4579.0	...
2333722	  783.2	  639.1	 4580.0	...
2333723	  783.4	  639.1	 4580.0	...
2333724	  783.4	  639.0	 4581.0	...
2333725	  783.3	  639.0	 4583.0	...
2333726	  783.5	  639.0	 4585.0	...
2333727	  783.6	  639.0	 4586.0	...
2333728	  783.8	  639.0	 4586.0	...
2333729	  783.7	  639.1	 4586.0	...
2333730	  783.6	  639.2	 4587.0	...
2333731	  783.5	  639.2	 4587.0	...
2333732	  783.4	  639.2	 4587.0	...
2333733	  783.4	  639.2	 4587.0	...
2333734	  783.3	  639.2	 4587.0	...
2333735	  783.6	  639.5	 4587.0	...
2333736	  783.9	  639.6	 4586.0	...
2333737	  784.2	  639.7	 4586.0	...
2333738	  784.3	  639.6	 4587.0	...
2333739	  784.4	  639.6	 4587.0	...
2333740	  784.3	  639.6	 4587.0	...
2333741	  784.1	  639.5	 4586.0	...
2333742	  783.9	  639.7	 4583.0	...
2333743	  783.7	  639.9	 4581.0	...
2333744	  783.6	  639.7	 4579.0	...
2333745	  783.4	  639.3	 4579.0	...
2333746	  783.3	  639.0	 4579.0	...
2333747	  783.2	  639.3	 4580.0	...
2333748	  783.3	  639.5	 4580.0	...
2333749	  783.3	  639.8	 4581.0	...
2333750	  783.3	  640.0	 4581.0	...
2333751	  783.2	  640.0	 4581.0	...
2333752	  783.1	  639.8	 4581.0	...
2333753	  783.3	  639.4	 4583.0	...
2333754	  783.7	  639.4	 4585.0	...
2333755	  784.1	  639.4	 4587.0	...
2333756	  783.8	  639.4	 4587.0	...
2333757	  783.6	  639.5	 4585.0	...
2333758	  783.5	  639.5	 4585.0	...
2333759	  783.7	  639.4	 4586.0	...
2333760	  783.9	  639.3	 4588.0	...
2333761	  783.9	  638.9	 4590.0	...
2333762	  783.9	  638.5	 4590.0	...
2333763	  783.8	  638.3	 4587.0	...
2333764	  783.6	  638.3	 4584.0	...
2333765	  783.6	  638.3	 4581.0	...
2333766	  783.5	  638.0	 4581.0	...
2333767	  783.3	  637.7	 4581.0	...
2333768	  783.1	  637.3	 4581.0	...
2333769	  782.9	  637.4	 4581.0	...
2333770	  782.7	  637.4	 4581.0	...
2333771	  782.7	  637.3	 4579.0	...
2333772	  782.7	  637.3	 4578.0	...
2333773	  782.7	  637.2	 4579.0	...
2333774	  782.8	  637.2	 4581.0	...
2333775	  783.0	  637.1	 4584.0	...
2333776	  783.1	  637.0	 4585.0	...
2333777	  783.0	  636.9	 4585.0	...
2333778	  783.1	  636.8	 4586.0	...
2333779	  783.2	  636.7	 4586.0	...
2333780	  783.1	  637.2	 4586.0	...
2333781	  782.8	  637.6	 4584.0	...
2333782	  782.4	  637.8	 4582.0	...
2333783	  782.3	  637.5	 4580.0	...
2333784	  782.2	  637.4	 4580.0	...
2333785	  782.2	  637.5	 4580.0	...
2333786	  782.2	  637.7	 4581.0	...
2333787	  782.2	  637.8	 4579.0	...
2333788	  782.1	  637.8	 4577.0	...
2333789	  782.1	  637.6	 4576.0	...
2333790	  782.4	  637.3	 4576.0	...
2333791	  782.7	  637.3	 4575.0	...
2333792	  783.0	  637.4	 4575.0	...
2333793	  782.9	  637.5	 4574.0	...
2333794	  782.6	  637.6	 4574.0	...
2333795	  782.3	  637.8	 4573.0	...
2333796	  782.1	  638.0	 4572.0	...
2333797	  782.0	  637.9	 4573.0	...
2333798	  782.1	  638.0	 4574.0	...
2333799	  782.2	  638.1	 4573.0	...
2333800	  782.3	  638.2	 4572.0	...
2333801	  782.3	  638.1	 4573.0	...
2333802	  782.4	  637.8	 4575.0	...
2333803	  782.4	  637.5	 4576.0	...
2333804	  782.5	  637.5	 4575.0	...
2333805	  782.5	  637.6	 4575.0	...
2333806	  782.5	  637.7	 4575.0	...
2333807	  782.5	  637.7	 4575.0	...
2333808	  782.5	  637.7	 4576.0	...
2333809	  782.5	  637.3	 4577.0	...
2333810	  782.3	  636.9	 4578.0	...
2333811	  782.3	  637.1	 4577.0	...
2333812	  782.2	  637.8	 4575.0	...
2333813	  782.2	  638.0	 4574.0	...
2333814	  782.2	  637.6	 4575.0	...
2333815	  782.3	  637.2	 4575.0	...
2333816	  782.3	  637.1	 4576.0	...
2333817	  782.3	  637.1	 4576.0	...
2333818	  782.3	  637.1	 4576.0	...
2333819	  782.3	  637.1	 4576.0	...
MSG	2333820 0000 _ Number Off
2333820	  782.3	  637.1	 4575.0	...
2333821	  782.3	  637.2	 4575.0	...
2333822	  782.2	  637.2	 4575.0	...
2333823	  782.1	  637.3	 4576.0	...
2333824	  782.0	  636.8	 4577.0	...
2333825	  782.0	  636.3	 4577.0	...
2333826	  781.9	  635.5	 4578.0	...
2333827	  781.8	  635.2	 4580.0	...
2333828	  781.7	  634.9	 4583.0	...
2333829	  781.8	  635.0	 4584.0	...
2333830	  782.0	  635.0	 4583.0	...
2333831	  782.2	  634.9	 4584.0	...
2333832	  782.2	  634.7	 4585.0	...
2333833	  782.2	  634.5	 4586.0	...
2333834	  782.0	  633.8	 4587.0	...
2333835	  781.9	  633.3	 4587.0	...
2333836	  781.8	  632.8	 4587.0	...
2333837	  781.9	  632.9	 4592.0	...
2333838	  782.0	  633.0	 4596.0	...
2333839	  782.1	  632.9	 4600.0	...
2333840	  782.1	  632.7	 4600.0	...
2333841	  782.0	  632.5	 4600.0	...
2333842	  782.0	  632.6	 4600.0	...
2333843	  782.0	  632.8	 4599.0	...
2333844	  782.2	  632.9	 4600.0	...
2333845	  782.3	  633.1	 4600.0	...
2333846	  782.4	  633.2	 4600.0	...
2333847	  782.5	  633.3	 4600.0	...
2333848	  782.6	  633.5	 4599.0	...
2333849	  782.8	  633.6	 4597.0	...
2333850	  783.0	  633.8	 4595.0	...
2333851	  783.2	  633.9	 4595.0	...
2333852	  783.2	  634.0	 4597.0	...
2333853	  783.2	  634.1	 4599.0	...
2333854	  783.1	  634.0	 4598.0	...
2333855	  783.1	  633.8	 4597.0	...
2333856	  783.1	  633.4	 4596.0	...
2333857	  783.3	  633.2	 4597.0	...
2333858	  783.4	  633.2	 4597.0	...
2333859	  783.3	  633.3	 4600.0	...
2333860	  783.3	  633.1	 4603.0	...
2333861	  783.6	  632.7	 4605.0	...
2333862	  783.9	  632.5	 4605.0	...
2333863	  783.9	  632.7	 4603.0	...
2333864	  783.7	  632.7	 4603.0	...
2333865	  783.3	  632.2	 4602.0	...
2333866	  783.1	  631.8	 4603.0	...
2333867	  782.9	  631.6	 4605.0	...
2333868	  782.7	  631.7	 4607.0	...
2333869	  782.5	  631.8	 4608.0	...
2333870	  782.5	  631.8	 4609.0	...
2333871	  782.7	  631.8	 4609.0	...
2333872	  782.9	  631.7	 4609.0	...
2333873	  783.0	  631.6	 4609.0	...
2333874	  783.1	  631.5	 4609.0	...
2333875	  783.1	  631.4	 4609.0	...
2333876	  783.1	  631.3	 4610.0	...
2333877	  783.0	  631.5	 4610.0	...
2333878	  782.9	  631.6	 4611.0	...
2333879	  782.7	  631.8	 4612.0	...
2333880	  782.4	  631.9	 4609.0	...
2333881	  782.2	  631.9	 4606.0	...
2333882	  782.1	  631.8	 4604.0	...
2333883	  782.2	  631.6	 4605.0	...
2333884	  782.1	  631.7	 4606.0	...
2333885	  782.1	  631.9	 4608.0	...
2333886	  782.1	  632.2	 4609.0	...
2333887	  782.3	  632.1	 4610.0	...
2333888	  782.8	  632.0	 4609.0	...
2333889	  783.1	  631.9	 4609.0	...
2333890	  783.4	  632.0	 4610.0	...
2333891	  783.4	  632.1	 4612.0	...
2333892	  783.4	  632.3	 4613.0	...
2333893	  783.4	  632.4	 4613.0	...
2333894	  783.4	  632.5	 4612.0	...
2333895	  783.2	  632.5	 4616.0	...
2333896	  783.1	  632.6	 4619.0	...
2333897	  783.0	  632.5	 4622.0	...
2333898	  783.1	  632.3	 4622.0	...
2333899	  783.2	  632.2	 4622.0	...
2333900	  783.3	  632.2	 4622.0	...
2333901	  783.0	  632.3	 4622.0	...
2333902	  782.7	  632.4	 4623.0	...
2333903	  782.6	  632.3	 4623.0	...
2333904	  782.7	  631.9	 4623.0	...
2333905	  782.8	  631.4	 4622.0	...
2333906	  782.6	  630.9	 4621.0	...
2333907	  782.6	  630.9	 4620.0	...
2333908	  782.6	  631.0	 4620.0	...
2333909	  782.7	  631.0	 4620.0	...
2333910	  782.8	  630.9	 4620.0	...
2333911	  782.8	  630.8	 4619.0	...
2333912	  782.9	  630.9	 4618.0	...
2333913	  782.9	  631.2	 4617.0	...
2333914	  782.5	  631.5	 4617.0	...
2333915	  782.1	  631.3	 4617.0	...
2333916	  781.7	  631.1	 4618.0	...
2333917	  782.1	  630.9	 4619.0	...
2333918	  782.6	  630.9	 4620.0	...
2333919	  782.9	  630.9	 4620.0	...
2333920	  782.7	  631.0	 4617.0	...
2333921	  782.6	  631.1	 4614.0	...
2333922	  782.7	  631.1	 4612.0	...
2333923	  783.0	  631.0	 4612.0	...
2333924	  783.2	  631.1	 4612.0	...
2333925	  783.2	  631.2	 4611.0	...
2333926	  783.1	  631.2	 4611.0	...
2333927	  783.0	  631.2	 4612.0	...
2333928	  783.0	  631.2	 4613.0	...
2333929	  783.0	  631.2	 4613.0	...
2333930	  783.0	  631.0	 4613.0	...
2333931	  782.9	  630.7	 4614.0	...
2333932	  782.8	  630.4	 4615.0	...
2333933	  782.8	  630.3	 4616.0	...
2333934	  782.8	  630.5	 4616.0	...
2333935	  783.1	  630.7	 4616.0	...
2333936	  783.3	  630.7	 4616.0	...
2333937	  783.5	  630.5	 4616.0	...
2333938	  783.0	  630.4	 4615.0	...
2333939	  782.6	  630.6	 4614.0	...
2333940	  782.4	  630.8	 4614.0	...
2333941	  782.6	  630.8	 4614.0	...
2333942	  782.7	  630.8	 4614.0	...
2333943	  782.8	  630.7	 4614.0	...
2333944	  782.9	  630.7	 4613.0	...
2333945	  782.8	  630.8	 4612.0	...
2333946	  782.7	  631.0	 4611.0	...
2333947	  782.5	  630.9	 4612.0	...
2333948	  782.6	  630.6	 4615.0	...
2333949	  782.8	  630.7	 4619.0	...
2333950	  783.0	  631.1	 4621.0	...
2333951	  782.9	  631.5	 4621.0	...
2333952	  782.8	  631.5	 4619.0	...
2333953	  782.6	  631.1	 4615.0	...
2333954	  782.9	  630.7	 4613.0	...
2333955	  783.2	  630.3	 4612.0	...
2333956	  783.4	  630.2	 4613.0	...
2333957	  783.3	  630.6	 4613.0	...
2333958	  783.5	  630.9	 4612.0	...
2333959	  783.8	  631.3	 4612.0	...
2333960	  783.6	  631.1	 4613.0	...
2333961	  783.3	  630.9	 4614.0	...
2333962	  783.1	  630.8	 4615.0	...
2333963	  783.5	  630.9	 4615.0	...
2333964	  783.9	  631.1	 4615.0	...
2333965	  783.9	  631.3	 4614.0	...
2333966	  783.8	  631.4	 4613.0	...
2333967	  783.7	  631.6	 4613.0	...
2333968	  783.6	  631.8	 4614.0	...
2333969	  783.4	  631.8	 4612.0	...
2333970	  783.3	  631.6	 4610.0	...
2333971	  782.9	  631.1	 4609.0	...
2333972	  782.8	  630.7	 4611.0	...
2333973	  782.9	  630.2	 4612.0	...
2333974	  783.4	  630.0	 4612.0	...
2333975	  783.9	  629.9	 4610.0	...
2333976	  784.2	  630.0	 4608.0	...
2333977	  784.2	  630.1	 4608.0	...
2333978	  784.1	  630.1	 4608.0	...
2333979	  784.1	  630.2	 4608.0	...
2333980	  784.1	  630.2	 4607.0	...
2333981	  783.9	  630.1	 4607.0	...
2333982	  783.6	  630.1	 4607.0	...
2333983	  783.2	  630.2	 4607.0	...
2333984	  783.0	  630.2	 4606.0	...
2333985	  783.1	  630.2	 4606.0	...
2333986	  783.4	  630.1	 4608.0	...
2333987	  783.8	  630.2	 4611.0	...
2333988	  783.9	  630.2	 4613.0	...
2333989	  783.8	  630.3	 4616.0	...
2333990	  783.8	  630.2	 4617.0	...
2333991	  783.9	  630.1	 4614.0	...
2333992	  784.0	  630.1	 4610.0	...
2333993	  784.0	  630.1	 4607.0	...
2333994	  784.0	  630.2	 4607.0	...
2333995	  783.9	  630.4	 4606.0	...
2333996	  784.0	  630.7	 4606.0	...
2333997	  784.1	  631.0	 4605.0	...
2333998	  784.3	  631.2	 4605.0	...
2333999	  784.5	  631.2	 4605.0	...
2334000	  784.5	  631.2	 4605.0	...
2334001	  784.5	  631.2	 4605.0	...
2334002	  784.5	  631.1	 4606.0	...
2334003	  784.6	  630.8	 4606.0	...
2334004	  784.6	  630.5	 4605.0	...
2334005	  784.7	  630.4	 4605.0	...
2334006	  784.8	  630.5	 4605.0	...
2334007	  784.9	  631.0	 4605.0	...
2334008	  784.7	  631.7	 4605.0	...
2334009	  784.4	  632.4	 4605.0	...
2334010	  784.0	  632.4	 4606.0	...
2334011	  783.9	  631.8	 4607.0	...
2334012	  783.9	  631.1	 4607.0	...
2334013	  783.9	  630.7	 4608.0	...
2334014	  783.9	  630.6	 4608.0	...
2334015	  783.9	  630.8	 4609.0	...
2334016	  784.0	  631.0	 4608.0	...
2334017	  784.0	  631.2	 4607.0	...
2334018	  784.0	  631.1	 4606.0	...
2334019	  784.2	  631.2	 4605.0	...
2334020	  784.5	  631.4	 4604.0	...
2334021	  785.0	  631.5	 4606.0	...
2334022	  785.1	  631.5	 4607.0	...
2334023	  785.2	  631.4	 4608.0	...
2334024	  785.0	  631.2	 4608.0	...
2334025	  784.8	  631.2	 4607.0	...
2334026	  784.5	  631.2	 4607.0	...
2334027	  784.2	  631.1	 4604.0	...
2334028	  784.3	  631.0	 4600.0	...
2334029	  784.5	  631.0	 4597.0	...
2334030	  784.8	  631.1	 4597.0	...
2334031	  784.9	  631.3	 4598.0	...
2334032	  785.0	  631.4	 4599.0	...
2334033	  785.2	  631.4	 4601.0	...
2334034	  785.2	  631.5	 4602.0	...
2334035	  785.3	  631.7	 4601.0	...
2334036	  785.4	  632.0	 4600.0	...
2334037	  785.5	  632.4	 4596.0	...
2334038	  785.3	  632.9	 4592.0	...
2334039	  785.0	  633.3	 4589.0	...
2334040	  784.6	  633.6	 4589.0	...
2334041	  784.6	  633.7	 4589.0	...
2334042	  784.4	  633.4	 4589.0	...
2334043	  784.3	  633.1	 4590.0	...
2334044	  784.2	  633.0	 4591.0	...
2334045	  784.3	  632.9	 4592.0	...
2334046	  784.4	  632.8	 4593.0	...
2334047	  784.5	  632.7	 4595.0	...
2334048	  784.9	  632.6	 4594.0	...
2334049	  785.2	  632.6	 4592.0	...
2334050	  785.4	  632.5	 4590.0	...
2334051	  785.4	  632.5	 4591.0	...
2334052	  785.5	  632.4	 4591.0	...
2334053	  785.5	  632.3	 4592.0	...
2334054	  785.6	  632.3	 4593.0	...
2334055	  785.7	  632.2	 4594.0	...
2334056	  785.4	  632.2	 4595.0	...
2334057	  785.1	  632.2	 4596.0	...
2334058	  784.8	  632.3	 4596.0	...
2334059	  784.7	  632.2	 4596.0	...
2334060	  784.7	  632.1	 4597.0	...
2334061	  784.9	  632.1	 4597.0	...
2334062	  784.9	  631.9	 4596.0	...
2334063	  784.8	  631.7	 4594.0	...
2334064	  784.5	  631.6	 4592.0	...
2334065	  784.5	  631.7	 4591.0	...
2334066	  784.6	  632.4	 4590.0	...
2334067	  784.8	  633.0	 4589.0	...
2334068	  785.1	  633.4	 4588.0	...
2334069	  785.4	  633.0	 4588.0	...
2334070	  785.8	  632.6	 4588.0	...
2334071	  786.0	  632.6	 4591.0	...
2334072	  786.2	  632.8	 4592.0	...
2334073	  786.1	  632.9	 4593.0	...
2334074	  786.0	  633.3	 4592.0	...
2334075	  786.1	  633.7	 4592.0	...
2334076	  786.0	  633.9	 4591.0	...
2334077	  786.0	  633.7	 4590.0	...
2334078	  785.9	  633.4	 4589.0	...
2334079	  785.7	  633.5	 4589.0	...
2334080	  785.5	  633.7	 4588.0	...
2334081	  785.3	  634.0	 4588.0	...
2334082	  785.3	  634.2	 4587.0	...
2334083	  785.4	  634.3	 4586.0	...
2334084	  785.3	  634.0	 4586.0	...
2334085	  785.2	  633.8	 4586.0	...
2334086	  785.2	  633.7	 4586.0	...
2334087	  785.2	  634.1	 4582.0	...
2334088	  785.2	  634.0	 4579.0	...
2334089	  785.1	  633.6	 4577.0	...
2334090	  785.2	  633.2	 4581.0	...
2334091	  785.3	  633.0	 4586.0	...
2334092	  785.4	  633.4	 4589.0	...
2334093	  785.5	  633.9	 4588.0	...
2334094	  785.6	  634.4	 4587.0	...
2334095	  785.6	  634.6	 4585.0	...
2334096	  785.6	  634.7	 4585.0	...
2334097	  786.0	  634.4	 4584.0	...
2334098	  786.3	  634.0	 4584.0	...
2334099	  786.6	  633.6	 4584.0	...
2334100	  786.5	  633.7	 4584.0	...
2334101	  786.3	  633.7	 4584.0	...
2334102	  786.3	  633.7	 4584.0	...
2334103	  786.2	  633.6	 4587.0	...
2334104	  785.7	  633.6	 4589.0	...
2334105	  785.2	  633.5	 4591.0	...
2334106	  784.8	  633.5	 4591.0	...
2334107	  784.9	  634.2	 4587.0	...
2334108	  785.3	  635.0	 4583.0	...
2334109	  785.6	  635.4	 4579.0	...
2334110	  785.8	  635.0	 4580.0	...
2334111	  785.7	  634.5	 4581.0	...
2334112	  785.7	  634.3	 4582.0	...
2334113	  785.8	  634.5	 4583.0	...
2334114	  785.8	  635.0	 4583.0	...
2334115	  785.9	  635.6	 4581.0	...
2334116	  785.8	  635.7	 4580.0	...
2334117	  785.7	  635.5	 4581.0	...
2334118	  785.6	  635.1	 4584.0	...
2334119	  785.5	  635.2	 4583.0	...
2334120	  785.5	  635.7	 4579.0	...
2334121	  785.5	  636.0	 4575.0	...
2334122	  785.6	  635.8	 4574.0	...
2334123	  785.7	  635.5	 4576.0	...
2334124	  785.8	  635.3	 4580.0	...
2334125	  785.9	  635.3	 4582.0	...
2334126	  786.0	  635.3	 4583.0	...
2334127	  786.2	  635.3	 4582.0	...
2334128	  786.2	  635.6	 4579.0	...
2334129	  786.1	  636.1	 4577.0	...
2334130	  785.9	  636.1	 4576.0	...
2334131	  785.8	  635.7	 4578.0	...
2334132	  785.7	  635.5	 4581.0	...
2334133	  785.7	  635.5	 4583.0	...
2334134	  785.8	  635.5	 4584.0	...
2334135	  785.9	  635.4	 4585.0	...
2334136	  785.9	  635.4	 4585.0	...
2334137	  785.9	  635.3	 4585.0	...
2334138	  785.9	  635.1	 4584.0	...
2334139	  785.9	  635.0	 4582.0	...
2334140	  786.0	  635.2	 4580.0	...
2334141	  786.2	  635.3	 4580.0	...
2334142	  786.3	  635.5	 4579.0	...
2334143	  786.8	  635.7	 4578.0	...
2334144	  787.3	  636.1	 4576.0	...
2334145	  787.5	  636.3	 4575.0	...
2334146	  787.2	  636.7	 4576.0	...
2334147	  786.9	  637.0	 4577.0	...
2334148	  786.8	  637.3	 4579.0	...
2334149	  786.6	  637.5	 4581.0	...
2334150	  786.5	  637.8	 4580.0	...
2334151	  786.6	  638.1	 4579.0	...
2334152	  786.7	  638.3	 4577.0	...
2334153	  787.1	  637.8	 4576.0	...
2334154	  787.4	  637.2	 4579.0	...
2334155	  787.8	  637.2	 4581.0	...
2334156	  787.7	  637.7	 4584.0	...
2334157	  787.6	  638.2	 4585.0	...
2334158	  787.5	  638.3	 4584.0	...
2334159	  787.6	  638.4	 4582.0	...
2334160	  787.9	  638.4	 4580.0	...
2334161	  788.1	  638.4	 4579.0	...
2334162	  787.9	  638.5	 4578.0	...
2334163	  787.9	  638.5	 4579.0	...
2334164	  787.9	  638.5	 4579.0	...
2334165	  787.9	  638.4	 4581.0	...
2334166	  787.7	  638.3	 4581.0	...
2334167	  787.6	  638.8	 4580.0	...
2334168	  787.9	  639.2	 4580.0	...
2334169	  788.2	  639.6	 4575.0	...
2334170	  788.4	  639.6	 4570.0	...
2334171	  788.3	  639.7	 4568.0	...
2334172	  788.4	  639.8	 4571.0	...
2334173	  788.5	  639.9	 4574.0	...
2334174	  788.6	  639.8	 4575.0	...
2334175	  788.6	  639.7	 4575.0	...
2334176	  788.7	  639.7	 4573.0	...
2334177	  788.8	  639.7	 4572.0	...
2334178	  788.7	  639.7	 4570.0	...
2334179	  788.5	  639.7	 4569.0	...
2334180	  788.4	  639.7	 4569.0	...
2334181	  788.3	  639.7	 4567.0	...
2334182	  788.2	  639.9	 4565.0	...
2334183	  788.1	  640.1	 4563.0	...
2334184	  788.1	  640.1	 4563.0	...
2334185	  788.1	  640.1	 4563.0	...
2334186	  788.1	  640.2	 4564.0	...
2334187	  787.9	  640.4	 4564.0	...
2334188	  787.8	  640.7	 4562.0	...
2334189	  787.4	  640.5	 4561.0	...
2334190	  787.3	  640.3	 4560.0	...
2334191	  787.2	  640.0	 4561.0	...
2334192	  787.2	  640.0	 4562.0	...
2334193	  787.3	  640.0	 4561.0	...
2334194	  787.6	  640.2	 4559.0	...
2334195	  788.0	  640.4	 4556.0	...
2334196	  788.4	  640.3	 4556.0	...
2334197	  788.6	  640.0	 4554.0	...
2334198	  788.8	  639.8	 4551.0	...
2334199	  788.9	  639.9	 4549.0	...
2334200	  789.0	  639.9	 4548.0	...
2334201	  788.9	  639.8	 4550.0	...
2334202	  788.6	  639.8	 4551.0	...
2334203	  788.3	  639.7	 4551.0	...
2334204	  788.3	  639.6	 4549.0	...
2334205	  788.5	  639.5	 4548.0	...
2334206	  788.9	  639.3	 4548.0	...
2334207	  789.4	  639.0	 4547.0	...
2334208	  789.6	  638.7	 4547.0	...
2334209	  789.4	  638.7	 4546.0	...
2334210	  789.3	  638.7	 4546.0	...
2334211	  789.3	  639.0	 4545.0	...
2334212	  789.5	  639.2	 4545.0	...
2334213	  789.6	  639.4	 4546.0	...
2334214	  789.5	  639.4	 4546.0	...
2334215	  789.3	  639.4	 4546.0	...
2334216	  789.0	  639.5	 4546.0	...
2334217	  789.1	  639.5	 4543.0	...
2334218	  789.2	  639.4	 4540.0	...
2334219	  789.4	  639.3	 4537.0	...
2334220	  789.4	  639.2	 4538.0	...
2334221	  789.4	  639.2	 4539.0	...
2334222	  789.5	  639.2	 4539.0	...
2334223	  789.5	  639.4	 4539.0	...
2334224	  789.4	  639.4	 4537.0	...
2334225	  789.2	  639.4	 4534.0	...
2334226	  789.3	  639.2	 4531.0	...
2334227	  789.4	  639.1	 4529.0	...
2334228	  789.5	  639.0	 4530.0	...
2334229	  789.4	  638.8	 4532.0	...
2334230	  789.3	  638.6	 4533.0	...
2334231	  789.4	  638.4	 4534.0	...
2334232	  789.5	  638.3	 4534.0	...
2334233	  789.6	  638.6	 4534.0	...
2334234	  789.5	  638.8	 4534.0	...
2334235	  789.4	  639.0	 4534.0	...
2334236	  789.3	  638.9	 4535.0	...
2334237	  789.3	  638.7	 4535.0	...
2334238	  789.2	  638.6	 4535.0	...
2334239	  789.2	  638.6	 4534.0	...
2334240	  789.2	  638.7	 4533.0	...
2334241	  789.3	  638.7	 4532.0	...
2334242	  789.2	  638.7	 4531.0	...
2334243	  789.1	  638.5	 4528.0	...
2334244	  789.1	  638.4	 4525.0	...
2334245	  789.2	  638.4	 4522.0	...
2334246	  789.2	  638.4	 4521.0	...
2334247	  789.4	  638.4	 4520.0	...
2334248	  789.7	  638.3	 4520.0	...
2334249	  790.0	  638.1	 4520.0	...
2334250	  790.1	  637.9	 4520.0	...
2334251	  790.2	  637.6	 4520.0	...
2334252	  790.0	  637.5	 4520.0	...
2334253	  789.8	  637.4	 4518.0	...
2334254	  789.7	  637.4	 4517.0	...
2334255	  789.8	  637.4	 4515.0	...
2334256	  790.0	  637.5	 4515.0	...
2334257	  790.2	  637.5	 4514.0	...
2334258	  790.4	  637.4	 4513.0	...
2334259	  790.4	  637.2	 4513.0	...
2334260	  790.4	  637.1	 4513.0	...
2334261	  790.4	  637.1	 4514.0	...
2334262	  790.3	  637.1	 4515.0	...
2334263	  790.3	  637.1	 4516.0	...
2334264	  790.3	  637.0	 4516.0	...
2334265	  790.3	  637.0	 4515.0	...
2334266	  790.2	  637.1	 4514.0	...
2334267	  790.1	  637.2	 4513.0	...
2334268	  789.9	  637.4	 4514.0	...
2334269	  790.0	  637.2	 4514.0	...
2334270	  789.9	  636.9	 4512.0	...
2334271	  789.9	  636.6	 4508.0	...
2334272	  789.9	  636.4	 4504.0	...
2334273	  790.1	  636.3	 4504.0	...
2334274	  790.3	  636.2	 4506.0	...
2334275	  790.4	  636.2	 4508.0	...
2334276	  790.3	  636.1	 4507.0	...
2334277	  790.2	  636.0	 4504.0	...
2334278	  790.1	  636.0	 4502.0	...
2334279	  790.2	  636.1	 4502.0	...
2334280	  790.4	  636.0	 4501.0	...
2334281	  790.6	  635.9	 4501.0	...
2334282	  790.8	  635.9	 4501.0	...
2334283	  790.9	  635.8	 4502.0	...
2334284	  790.6	  635.4	 4504.0	...
2334285	  790.2	  635.0	 4506.0	...
2334286	  789.9	  634.9	 4507.0	...
2334287	  790.0	  635.1	 4504.0	...
2334288	  790.1	  635.2	 4500.0	...
2334289	  790.0	  635.4	 4495.0	...
2334290	  790.0	  635.4	 4496.0	...
2334291	  790.0	  634.8	 4497.0	...
2334292	  790.0	  634.2	 4499.0	...
2334293	  790.0	  633.6	 4497.0	...
2334294	  790.0	  633.6	 4494.0	...
2334295	  790.0	  633.6	 4491.0	...
2334296	  790.0	  633.8	 4489.0	...
2334297	  790.0	  633.9	 4488.0	...
2334298	  790.0	  633.9	 4487.0	...
2334299	  790.0	  633.8	 4487.0	...
2334300	  790.2	  633.7	 4487.0	...
2334301	  790.4	  633.6	 4487.0	...
2334302	  790.6	  633.3	 4486.0	...
2334303	  790.5	  632.9	 4485.0	...
2334304	  790.5	  632.4	 4484.0	...
2334305	  790.4	  632.2	 4486.0	...
2334306	  790.2	  632.2	 4488.0	...
2334307	  790.0	  632.1	 4490.0	...
2334308	  789.8	  631.9	 4492.0	...
2334309	  789.9	  631.3	 4495.0	...
2334310	  789.9	  631.0	 4497.0	...
2334311	  789.9	  630.7	 4496.0	...
2334312	  789.7	  630.7	 4496.0	...
2334313	  789.7	  630.2	 4495.0	...
2334314	  789.9	  629.7	 4494.0	...
2334315	  790.2	  629.2	 4493.0	...
2334316	  790.2	  629.0	 4493.0	...
2334317	  790.2	  628.6	 4493.0	...
2334318	  790.2	  628.3	 4493.0	...
2334319	  790.3	  628.1	 4493.0	...
2334320	  790.4	  628.2	 4492.0	...
2334321	  790.5	  628.4	 4491.0	...
2334322	  790.4	  628.4	 4491.0	...
2334323	  790.4	  628.3	 4489.0	...
2334324	  790.4	  628.2	 4486.0	...
2334325	  790.4	  628.3	 4484.0	...
2334326	  790.4	  628.5	 4484.0	...
2334327	  790.5	  628.6	 4484.0	...
2334328	  790.5	  628.4	 4483.0	...
2334329	  790.4	  628.1	 4483.0	...
2334330	  790.4	  628.0	 4484.0	...
2334331	  790.5	  628.1	 4484.0	...
2334332	  790.6	  628.0	 4485.0	...
2334333	  790.8	  627.9	 4486.0	...
2334334	  791.2	  627.6	 4488.0	...
2334335	  791.6	  627.3	 4490.0	...
2334336	  791.8	  627.1	 4490.0	...
2334337	  791.6	  627.0	 4489.0	...
2334338	  791.5	  627.0	 4488.0	...
2334339	  791.4	  627.3	 4487.0	...
2334340	  791.1	  627.7	 4487.0	...
2334341	  790.9	  628.0	 4488.0	...
2334342	  790.6	  628.1	 4490.0	...
2334343	  790.6	  628.2	 4491.0	...
2334344	  790.5	  628.3	 4491.0	...
2334345	  790.5	  628.5	 4491.0	...
2334346	  790.5	  628.0	 4492.0	...
2334347	  790.6	  627.4	 4493.0	...
2334348	  790.7	  626.8	 4494.0	...
2334349	  790.7	  626.6	 4494.0	...
2334350	  790.9	  626.4	 4494.0	...
2334351	  791.1	  626.3	 4492.0	...
2334352	  791.6	  626.1	 4489.0	...
2334353	  791.8	  626.1	 4486.0	...
2334354	  791.8	  626.0	 4484.0	...
2334355	  791.6	  625.9	 4483.0	...
2334356	  790.9	  626.0	 4482.0	...
2334357	  790.4	  626.0	 4482.0	...
2334358	  789.9	  626.1	 4482.0	...
2334359	  790.0	  626.1	 4482.0	...
2334360	  790.1	  626.2	 4482.0	...
2334361	  790.1	  626.3	 4481.0	...
2334362	  790.2	  626.3	 4480.0	...
2334363	  790.4	  626.2	 4479.0	...
2334364	  790.6	  626.2	 4479.0	...
2334365	  790.7	  626.1	 4479.0	...
2334366	  790.7	  626.3	 4479.0	...
2334367	  790.7	  626.4	 4478.0	...
2334368	  790.7	  626.2	 4480.0	...
2334369	  790.6	  625.7	 4483.0	...
2334370	  790.6	  625.2	 4486.0	...
2334371	  790.6	  625.1	 4484.0	...
2334372	  790.6	  625.0	 4485.0	...
2334373	  790.7	  625.1	 4485.0	...
2334374	  790.8	  625.4	 4485.0	...
2334375	  791.0	  625.7	 4482.0	...
2334376	  790.9	  625.8	 4479.0	...
2334377	  790.8	  625.8	 4477.0	...
2334378	  790.6	  625.9	 4477.0	...
2334379	  790.3	  626.0	 4477.0	...
2334380	  789.5	  625.8	 4479.0	...
2334381	  788.6	  625.3	 4481.0	...
2334382	  787.2	  624.8	 4484.0	...
2334383	  786.3	  624.5	 4482.0	...
2334384	  784.6	  624.6	 4479.0	...
2334385	  783.3	  624.2	 4476.0	...
2334386	  781.7	  623.2	 4475.0	...
2334387	  780.9	  622.0	 4475.0	...
2334388	  779.6	  621.3	 4474.0	...
2334389	  778.6	  620.7	 4474.0	...
2334390	  777.6	  620.2	 4473.0	...
2334391	  777.5	  619.7	 4472.0	...
2334392	  777.6	  619.7	 4473.0	...
2334393	  777.8	  619.7	 4475.0	...
2334394	  778.1	  619.7	 4476.0	...
2334395	  778.9	  619.1	 4476.0	...
2334396	  779.5	  618.5	 4477.0	...
2334397	  780.1	  617.8	 4476.0	...
2334398	  780.1	  617.5	 4475.0	...
2334399	  780.0	  617.0	 4474.0	...
2334400	  779.9	  616.5	 4474.0	...
2334401	  779.8	  616.1	 4475.0	...
2334402	  779.7	  615.9	 4475.0	...
2334403	  779.5	  615.4	 4475.0	...
2334404	  779.3	  614.9	 4476.0	...
2334405	  779.1	  614.5	 4477.0	...
2334406	  779.1	  614.5	 4477.0	...
2334407	  779.2	  614.5	 4477.0	...
2334408	  779.2	  614.2	 4477.0	...
2334409	  779.2	  613.9	 4479.0	...
2334410	  779.6	  613.6	 4480.0	...
2334411	  780.0	  613.6	 4480.0	...
2334412	  780.2	  613.5	 4484.0	...
2334413	  779.9	  613.5	 4487.0	...
2334414	  779.6	  613.4	 4491.0	...
2334415	  779.5	  613.3	 4491.0	...
2334416	  779.5	  613.1	 4491.0	...
2334417	  779.3	  613.1	 4490.0	...
2334418	  779.1	  613.0	 4489.0	...
2334419	  779.0	  612.8	 4489.0	...
2334420	  779.0	  612.5	 4493.0	...
2334421	  778.9	  612.1	 4496.0	...
2334422	  779.1	  611.8	 4499.0	...
2334423	  779.4	  611.7	 4499.0	...
2334424	  779.3	  611.8	 4499.0	...
2334425	  778.9	  611.9	 4500.0	...
2334426	  778.5	  611.7	 4501.0	...
2334427	  778.5	  611.3	 4501.0	...
2334428	  778.6	  610.8	 4503.0	...
2334429	  778.0	  610.3	 4505.0	...
2334430	  777.5	  609.6	 4507.0	...
2334431	  777.3	  609.0	 4508.0	...
2334432	  777.6	  608.4	 4510.0	...
2334433	  778.0	  607.3	 4511.0	...
2334434	  778.0	  606.3	 4513.0	...
2334435	  777.8	  605.7	 4513.0	...
2334436	  777.4	  605.3	 4514.0	...
2334437	  777.0	  604.8	 4518.0	...
2334438	  776.9	  604.3	 4522.0	...
2334439	  776.9	  604.2	 4526.0	...
2334440	  776.8	  604.2	 4527.0	...
2334441	  776.9	  604.1	 4528.0	...
2334442	  776.9	  603.5	 4528.0	...
2334443	  777.0	  603.0	 4527.0	...
2334444	  777.1	  602.3	 4526.0	...
2334445	  777.5	  602.3	 4526.0	...
2334446	  777.7	  602.2	 4525.0	...
2334447	  777.8	  602.2	 4525.0	...
2334448	  777.7	  602.3	 4526.0	...
2334449	  777.8	  602.0	 4526.0	...
2334450	  778.0	  601.6	 4525.0	...
2334451	  778.1	  601.3	 4527.0	...
2334452	  778.1	  601.2	 4530.0	...
2334453	  778.0	  601.2	 4533.0	...
2334454	  777.9	  601.2	 4535.0	...
2334455	  777.8	  601.1	 4536.0	...
2334456	  777.8	  601.0	 4536.0	...
2334457	  777.8	  601.0	 4537.0	...
2334458	  777.7	  601.1	 4538.0	...
2334459	  777.8	  601.4	 4538.0	...
2334460	  777.6	  601.8	 4537.0	...
2334461	  777.5	  602.1	 4537.0	...
2334462	  777.1	  602.2	 4539.0	...
2334463	  776.8	  602.1	 4541.0	...
2334464	  776.5	  601.9	 4542.0	...
2334465	  776.6	  601.8	 4542.0	...
2334466	  776.8	  601.7	 4544.0	...
2334467	  777.0	  601.1	 4545.0	...
2334468	  777.1	  600.6	 4545.0	...
2334469	  777.2	  600.3	 4545.0	...
2334470	  777.2	  600.6	 4545.0	...
2334471	  777.2	  600.8	 4545.0	...
2334472	  777.1	  600.8	 4543.0	...
2334473	  777.3	  600.8	 4540.0	...
2334474	  777.4	  601.2	 4539.0	...
2334475	  777.7	  602.1	 4537.0	...
2334476	  777.7	  602.8	 4538.0	...
2334477	  777.8	  603.3	 4538.0	...
2334478	  777.8	  603.7	 4538.0	...
2334479	  777.9	  604.0	 4539.0	...
2334480	  778.1	  605.2	 4538.0	...
2334481	  778.2	  606.1	 4537.0	...
2334482	  778.5	  607.1	 4535.0	...
2334483	  778.8	  607.3	 4534.0	...
2334484	  779.4	  608.0	 4527.0	...
2334485	  779.8	  609.4	 4521.0	...
2334486	  780.2	  610.6	 4515.0	...
2334487	  780.5	  611.4	 4514.0	...
EFIX R   2331293	2334487	3195	  784.6	  614.6	   4421
SSACC R  2334488
2334488	  780.8	  612.4	 4512.0	...
2334489	  781.2	  614.4	 4509.0	...
2334490	  781.4	  616.4	 4507.0	...
2334491	  781.6	  618.5	 4505.0	...
2334492	  781.7	  620.4	 4499.0	...
2334493	  782.0	  622.3	 4492.0	...
2334494	  782.6	  625.3	 4480.0	...
2334495	  783.5	  627.8	 4473.0	...
2334496	  784.4	  631.2	 4460.0	...
2334497	  784.8	  632.9	 4453.0	...
2334498	  785.0	  635.6	 4447.0	...
2334499	  785.3	  637.2	 4446.0	...
2334500	  785.5	  639.2	 4444.0	...
2334501	  785.8	  641.3	 4440.0	...
2334502	  786.1	  644.1	 4431.0	...
2334503	  786.0	  648.3	 4418.0	...
2334504	  785.3	  653.7	 4399.0	...
2334505	  784.1	  662.1	 4382.0	...
2334506	  783.3	  668.8	 4365.0	...
2334507	  783.6	  675.1	 4346.0	...
2334508	  784.5	  680.0	 4323.0	...
2334509	  784.9	  688.5	 4293.0	...
2334510	  785.1	  697.9	 4262.0	...
2334511	  785.3	  708.4	 4230.0	...
2334512	  785.9	  718.4	 4205.0	...
2334513	  786.6	  728.8	 4176.0	...
2334514	  787.2	  740.2	 4142.0	...
2334515	  788.0	  753.0	 4096.0	...
2334516	  789.1	  768.6	 4053.0	...
2334517	  790.6	  786.6	 3998.0	...
2334518	  792.3	  806.2	 3939.0	...
2334519	  793.8	  826.5	 3876.0	...
2334520	  794.6	  847.8	 3811.0	...
2334521	  795.3	  869.6	 3740.0	...
2334522	  796.4	  892.2	 3661.0	...
2334523	  798.4	  916.2	 3583.0	...
2334524	  799.5	  941.5	 3506.0	...
2334525	  800.7	  966.8	 3427.0	...
2334526	  801.4	  992.4	 3349.0	...
2334527	  803.6	 1018.5	 3263.0	...
2334528	  804.8	 1046.7	 3176.0	...
2334529	  806.4	 1074.5	 3085.0	...
2334530	  807.2	 1102.8	 2996.0	...
2334531	  808.7	 1131.3	 2899.0	...
2334532	  809.2	 1160.8	 2799.0	...
2334533	  810.3	 1191.7	 2695.0	...
2334534	  809.9	 1221.6	 2597.0	...
2334535	  809.9	 1241.7	 2530.0	...
2334536	  809.1	 1250.9	 2497.0	...
2334537	  809.1	 1250.9	 2497.0	...
SBLINK R 2334538
2334538	   .	   .	    0.0	...
2334539	   .	   .	    0.0	...
2334540	   .	   .	    0.0	...
2334541	   .	   .	    0.0	...
2334542	   .	   .	    0.0	...
2334543	   .	   .	    0.0	...
2334544	   .	   .	    0.0	...
2334545	   .	   .	    0.0	...
2334546	   .	   .	    0.0	...
2334547	   .	   .	    0.0	...
2334548	   .	   .	    0.0	...
2334549	   .	   .	    0.0	...
2334550	   .	   .	    0.0	...
2334551	   .	   .	    0.0	...
2334552	   .	   .	    0.0	...
2334553	   .	   .	    0.0	...
2334554	   .	   .	    0.0	...
2334555	   .	   .	    0.0	...
2334556	   .	   .	    0.0	...
2334557	   .	   .	    0.0	...
2334558	   .	   .	    0.0	...
2334559	   .	   .	    0.0	...
2334560	   .	   .	    0.0	...
2334561	   .	   .	    0.0	...
2334562	   .	   .	    0.0	...
2334563	   .	   .	    0.0	...
2334564	   .	   .	    0.0	...
2334565	   .	   .	    0.0	...
2334566	   .	   .	    0.0	...
2334567	   .	   .	    0.0	...
2334568	   .	   .	    0.0	...
2334569	   .	   .	    0.0	...
2334570	   .	   .	    0.0	...
2334571	   .	   .	    0.0	...
2334572	   .	   .	    0.0	...
2334573	   .	   .	    0.0	...
2334574	   .	   .	    0.0	...
2334575	   .	   .	    0.0	...
2334576	   .	   .	    0.0	...
2334577	   .	   .	    0.0	...
2334578	   .	   .	    0.0	...
2334579	   .	   .	    0.0	...
2334580	   .	   .	    0.0	...
2334581	   .	   .	    0.0	...
2334582	   .	   .	    0.0	...
2334583	   .	   .	    0.0	...
2334584	   .	   .	    0.0	...
2334585	   .	   .	    0.0	...
2334586	   .	   .	    0.0	...
2334587	   .	   .	    0.0	...
2334588	   .	   .	    0.0	...
2334589	   .	   .	    0.0	...
2334590	   .	   .	    0.0	...
2334591	   .	   .	    0.0	...
2334592	   .	   .	    0.0	...
2334593	   .	   .	    0.0	...
2334594	   .	   .	    0.0	...
2334595	   .	   .	    0.0	...
2334596	   .	   .	    0.0	...
2334597	   .	   .	    0.0	...
2334598	   .	   .	    0.0	...
2334599	   .	   .	    0.0	...
2334600	   .	   .	    0.0	...
2334601	   .	   .	    0.0	...
2334602	   .	   .	    0.0	...
2334603	   .	   .	    0.0	...
2334604	   .	   .	    0.0	...
2334605	   .	   .	    0.0	...
2334606	   .	   .	    0.0	...
2334607	   .	   .	    0.0	...
2334608	   .	   .	    0.0	...
2334609	   .	   .	    0.0	...
2334610	   .	   .	    0.0	...
2334611	   .	   .	    0.0	...
2334612	   .	   .	    0.0	...
2334613	   .	   .	    0.0	...
2334614	   .	   .	    0.0	...
2334615	   .	   .	    0.0	...
2334616	   .	   .	    0.0	...
2334617	   .	   .	    0.0	...
2334618	   .	   .	    0.0	...
2334619	   .	   .	    0.0	...
2334620	   .	   .	    0.0	...
2334621	   .	   .	    0.0	...
2334622	   .	   .	    0.0	...
2334623	   .	   .	    0.0	...
2334624	   .	   .	    0.0	...
2334625	   .	   .	    0.0	...
2334626	   .	   .	    0.0	...
2334627	   .	   .	    0.0	...
2334628	   .	   .	    0.0	...
2334629	   .	   .	    0.0	...
2334630	   .	   .	    0.0	...
2334631	   .	   .	    0.0	...
2334632	   .	   .	    0.0	...
2334633	   .	   .	    0.0	...
2334634	   .	   .	    0.0	...
2334635	   .	   .	    0.0	...
2334636	   .	   .	    0.0	...
2334637	   .	   .	    0.0	...
2334638	   .	   .	    0.0	...
2334639	   .	   .	    0.0	...
2334640	   .	   .	    0.0	...
2334641	   .	   .	    0.0	...
2334642	   .	   .	    0.0	...
2334643	   .	   .	    0.0	...
2334644	   .	   .	    0.0	...
2334645	   .	   .	    0.0	...
2334646	   .	   .	    0.0	...
2334647	   .	   .	    0.0	...
2334648	   .	   .	    0.0	...
2334649	   .	   .	    0.0	...
2334650	   .	   .	    0.0	...
2334651	   .	   .	    0.0	...
2334652	   .	   .	    0.0	...
2334653	   .	   .	    0.0	...
2334654	   .	   .	    0.0	...
2334655	   .	   .	    0.0	...
2334656	   .	   .	    0.0	...
2334657	   .	   .	    0.0	...
2334658	   .	   .	    0.0	...
2334659	   .	   .	    0.0	...
2334660	   .	   .	    0.0	...
2334661	   .	   .	    0.0	...
2334662	   .	   .	    0.0	...
2334663	   .	   .	    0.0	...
2334664	   .	   .	    0.0	...
2334665	   .	   .	    0.0	...
2334666	   .	   .	    0.0	...
2334667	   .	   .	    0.0	...
2334668	   .	   .	    0.0	...
2334669	   .	   .	    0.0	...
2334670	   .	   .	    0.0	...
2334671	   .	   .	    0.0	...
2334672	   .	   .	    0.0	...
2334673	   .	   .	    0.0	...
2334674	   .	   .	    0.0	...
2334675	   .	   .	    0.0	...
2334676	   .	   .	    0.0	...
EBLINK R 2334538	2334676	139
2334677	  809.3	 1222.0	 2546.0	...
2334678	  809.3	 1222.0	 2546.0	...
2334679	  809.0	 1219.5	 2554.0	...
2334680	  808.7	 1214.4	 2576.0	...
2334681	  807.9	 1206.3	 2602.0	...
2334682	  807.0	 1197.0	 2632.0	...
2334683	  806.1	 1188.4	 2657.0	...
2334684	  806.0	 1180.0	 2682.0	...
2334685	  806.3	 1171.9	 2705.0	...
2334686	  806.4	 1163.0	 2731.0	...
2334687	  806.1	 1154.0	 2761.0	...
2334688	  805.8	 1146.2	 2787.0	...
2334689	  805.7	 1138.1	 2814.0	...
2334690	  805.5	 1130.1	 2842.0	...
2334691	  805.4	 1121.0	 2873.0	...
2334692	  805.4	 1112.6	 2898.0	...
2334693	  805.8	 1104.8	 2919.0	...
2334694	  805.9	 1098.1	 2934.0	...
2334695	  805.7	 1090.3	 2957.0	...
2334696	  805.4	 1082.7	 2981.0	...
2334697	  805.3	 1074.5	 3002.0	...
2334698	  805.3	 1067.1	 3022.0	...
2334699	  805.1	 1059.6	 3038.0	...
2334700	  804.6	 1052.2	 3061.0	...
2334701	  804.4	 1045.3	 3078.0	...
2334702	  804.0	 1038.3	 3099.0	...
2334703	  804.7	 1031.8	 3114.0	...
2334704	  805.2	 1024.9	 3138.0	...
2334705	  805.6	 1018.9	 3153.0	...
2334706	  805.5	 1011.4	 3178.0	...
2334707	  805.6	 1005.1	 3194.0	...
2334708	  805.6	  997.8	 3221.0	...
2334709	  805.1	  991.8	 3237.0	...
2334710	  805.1	  985.6	 3254.0	...
2334711	  805.0	  979.4	 3270.0	...
2334712	  805.0	  973.4	 3288.0	...
2334713	  804.4	  966.1	 3310.0	...
2334714	  804.0	  959.4	 3329.0	...
2334715	  804.2	  951.8	 3349.0	...
2334716	  804.6	  946.4	 3367.0	...
2334717	  804.6	  940.3	 3380.0	...
2334718	  804.0	  935.5	 3394.0	...
2334719	  803.5	  929.7	 3405.0	...
2334720	  803.4	  924.4	 3424.0	...
2334721	  803.5	  919.4	 3436.0	...
2334722	  803.7	  913.8	 3448.0	...
2334723	  804.0	  909.9	 3451.0	...
2334724	  804.1	  905.4	 3462.0	...
ESACC R  2334488	2334724	237	  780.8	  612.4	  804.1	  905.4	   6.27	   3270
SFIX R   2334725
2334725	  803.9	  901.4	 3473.0	...
2334726	  803.8	  897.3	 3486.0	...
2334727	  803.9	  893.7	 3495.0	...
2334728	  804.1	  890.9	 3501.0	...
2334729	  803.8	  887.9	 3512.0	...
2334730	  803.9	  885.0	 3522.0	...
2334731	  804.0	  882.1	 3533.0	...
2334732	  804.7	  879.0	 3537.0	...
2334733	  804.9	  875.9	 3540.0	...
2334734	  805.1	  872.1	 3546.0	...
2334735	  805.2	  868.6	 3554.0	...
2334736	  805.4	  865.6	 3564.0	...
2334737	  805.7	  863.4	 3571.0	...
2334738	  805.4	  860.6	 3579.0	...
2334739	  805.2	  858.1	 3586.0	...
2334740	  805.1	  854.8	 3594.0	...
2334741	  805.2	  851.9	 3600.0	...
2334742	  805.2	  848.5	 3605.0	...
2334743	  805.0	  845.0	 3613.0	...
2334744	  804.7	  841.9	 3624.0	...
2334745	  804.4	  838.3	 3633.0	...
2334746	  804.7	  835.4	 3643.0	...
2334747	  804.9	  831.6	 3651.0	...
2334748	  805.2	  829.0	 3659.0	...
2334749	  804.9	  826.1	 3666.0	...
2334750	  804.6	  822.8	 3674.0	...
2334751	  804.2	  819.3	 3680.0	...
2334752	  804.6	  815.8	 3685.0	...
2334753	  805.2	  813.5	 3691.0	...
2334754	  805.7	  810.4	 3699.0	...
2334755	  805.4	  807.3	 3705.0	...
2334756	  805.4	  805.0	 3708.0	...
2334757	  805.3	  802.0	 3714.0	...
2334758	  805.2	  799.1	 3721.0	...
2334759	  804.9	  796.2	 3729.0	...
2334760	  804.7	  794.0	 3731.0	...
2334761	  804.5	  792.0	 3733.0	...
2334762	  804.2	  789.6	 3736.0	...
2334763	  804.0	  787.3	 3740.0	...
2334764	  803.9	  785.2	 3748.0	...
2334765	  803.9	  783.1	 3757.0	...
2334766	  804.0	  781.1	 3766.0	...
2334767	  804.1	  779.7	 3770.0	...
2334768	  804.0	  777.8	 3771.0	...
2334769	  803.8	  776.1	 3771.0	...
2334770	  803.7	  773.9	 3773.0	...
2334771	  803.6	  772.2	 3776.0	...
2334772	  803.5	  769.9	 3779.0	...
2334773	  803.5	  768.3	 3781.0	...
2334774	  803.4	  765.9	 3782.0	...
2334775	  803.2	  764.9	 3783.0	...
2334776	  802.8	  763.0	 3783.0	...
2334777	  802.9	  762.2	 3783.0	...
2334778	  803.0	  760.0	 3783.0	...
2334779	  802.9	  758.4	 3785.0	...
2334780	  802.4	  755.7	 3788.0	...
2334781	  802.1	  754.4	 3791.0	...
2334782	  801.8	  752.6	 3794.0	...
2334783	  801.8	  751.7	 3796.0	...
2334784	  801.8	  750.0	 3799.0	...
2334785	  802.2	  748.9	 3803.0	...
2334786	  802.3	  746.8	 3806.0	...
2334787	  802.2	  745.5	 3807.0	...
2334788	  801.8	  744.1	 3807.0	...
2334789	  801.4	  743.1	 3808.0	...
2334790	  801.2	  741.7	 3812.0	...
2334791	  801.3	  739.8	 3816.0	...
2334792	  801.3	  738.3	 3820.0	...
2334793	  801.4	  737.2	 3822.0	...
2334794	  801.2	  736.2	 3825.0	...
2334795	  801.1	  735.0	 3827.0	...
2334796	  800.8	  733.3	 3829.0	...
2334797	  800.5	  732.2	 3829.0	...
2334798	  800.4	  731.3	 3829.0	...
2334799	  800.4	  730.7	 3829.0	...
2334800	  800.3	  729.2	 3831.0	...
2334801	  800.2	  727.8	 3832.0	...
2334802	  800.2	  726.6	 3833.0	...
2334803	  800.2	  726.3	 3832.0	...
2334804	  800.1	  725.1	 3831.0	...
2334805	  800.0	  723.9	 3832.0	...
2334806	  800.2	  722.1	 3834.0	...
2334807	  800.6	  721.0	 3838.0	...
2334808	  801.0	  719.8	 3842.0	...
2334809	  801.1	  719.4	 3844.0	...
2334810	  801.0	  718.3	 3843.0	...
2334811	  801.1	  717.1	 3845.0	...
2334812	  801.2	  715.4	 3848.0	...
2334813	  801.4	  714.3	 3850.0	...
2334814	  801.4	  713.0	 3850.0	...
2334815	  801.3	  711.7	 3850.0	...
2334816	  801.5	  709.9	 3850.0	...
2334817	  801.7	  708.5	 3851.0	...
2334818	  802.0	  707.7	 3852.0	...
2334819	  801.8	  707.2	 3852.0	...
2334820	  801.5	  706.3	 3852.0	...
2334821	  801.4	  704.9	 3852.0	...
2334822	  801.4	  703.7	 3852.0	...
2334823	  801.4	  702.3	 3852.0	...
2334824	  801.5	  701.3	 3851.0	...
2334825	  801.7	  700.7	 3851.0	...
2334826	  801.9	  700.7	 3851.0	...
2334827	  801.9	  700.7	 3851.0	...
2334828	  801.9	  700.1	 3852.0	...
2334829	  801.9	  699.7	 3853.0	...
2334830	  802.0	  699.3	 3854.0	...
2334831	  802.1	  699.1	 3855.0	...
2334832	  802.6	  698.3	 3854.0	...
2334833	  803.0	  697.5	 3849.0	...
2334834	  803.5	  697.0	 3845.0	...
2334835	  803.5	  696.6	 3842.0	...
2334836	  803.4	  696.1	 3843.0	...
2334837	  803.2	  695.0	 3846.0	...
2334838	  803.1	  694.2	 3848.0	...
2334839	  803.1	  693.6	 3849.0	...
2334840	  803.2	  692.9	 3848.0	...
2334841	  803.0	  692.4	 3848.0	...
2334842	  802.5	  691.2	 3847.0	...
2334843	  802.1	  690.7	 3847.0	...
2334844	  802.1	  689.3	 3848.0	...
2334845	  802.1	  688.4	 3850.0	...
2334846	  802.1	  687.6	 3851.0	...
2334847	  802.3	  687.5	 3852.0	...
2334848	  802.4	  687.2	 3850.0	...
2334849	  802.6	  686.9	 3849.0	...
2334850	  802.4	  686.6	 3849.0	...
2334851	  802.1	  686.0	 3848.0	...
2334852	  801.9	  685.5	 3846.0	...
2334853	  802.0	  685.0	 3845.0	...
2334854	  802.2	  684.7	 3844.0	...
2334855	  802.3	  684.4	 3844.0	...
2334856	  802.4	  684.1	 3844.0	...
2334857	  802.3	  684.1	 3843.0	...
2334858	  802.1	  683.7	 3843.0	...
2334859	  802.1	  683.3	 3842.0	...
2334860	  802.2	  683.0	 3842.0	...
2334861	  802.6	  683.1	 3842.0	...
2334862	  802.7	  682.7	 3839.0	...
2334863	  802.9	  682.2	 3837.0	...
2334864	  802.5	  681.5	 3835.0	...
2334865	  802.1	  681.4	 3836.0	...
2334866	  801.7	  681.2	 3838.0	...
2334867	  801.7	  681.1	 3839.0	...
2334868	  801.6	  680.7	 3840.0	...
2334869	  801.5	  679.6	 3841.0	...
2334870	  801.4	  678.5	 3842.0	...
2334871	  801.2	  677.2	 3840.0	...
2334872	  801.0	  676.7	 3838.0	...
2334873	  800.7	  676.0	 3836.0	...
2334874	  800.8	  674.7	 3837.0	...
2334875	  800.9	  673.3	 3838.0	...
2334876	  801.1	  672.2	 3838.0	...
2334877	  801.1	  672.2	 3840.0	...
2334878	  801.1	  671.7	 3843.0	...
2334879	  801.3	  670.9	 3846.0	...
2334880	  801.5	  670.1	 3846.0	...
2334881	  801.8	  669.6	 3846.0	...
2334882	  801.6	  668.7	 3847.0	...
2334883	  801.4	  667.9	 3847.0	...
2334884	  801.2	  667.0	 3848.0	...
2334885	  800.8	  666.3	 3849.0	...
2334886	  800.4	  665.6	 3851.0	...
2334887	  800.2	  664.9	 3852.0	...
2334888	  800.3	  664.2	 3852.0	...
2334889	  800.4	  663.7	 3852.0	...
2334890	  800.3	  663.3	 3852.0	...
2334891	  800.3	  663.0	 3852.0	...
2334892	  800.2	  662.8	 3853.0	...
2334893	  800.2	  662.5	 3852.0	...
2334894	  800.4	  662.6	 3851.0	...
2334895	  800.7	  662.5	 3849.0	...
2334896	  800.9	  662.5	 3847.0	...
2334897	  800.9	  662.5	 3847.0	...
2334898	  800.8	  661.9	 3849.0	...
2334899	  800.6	  661.3	 3851.0	...
2334900	  800.8	  660.4	 3852.0	...
2334901	  801.1	  660.2	 3852.0	...
2334902	  801.4	  659.9	 3854.0	...
2334903	  801.3	  659.4	 3856.0	...
2334904	  801.0	  658.8	 3858.0	...
2334905	  800.7	  658.2	 3858.0	...
2334906	  800.6	  658.3	 3858.0	...
2334907	  800.5	  657.0	 3858.0	...
2334908	  800.4	  655.8	 3857.0	...
2334909	  800.2	  654.5	 3857.0	...
2334910	  800.1	  654.3	 3858.0	...
2334911	  799.9	  653.5	 3859.0	...
2334912	  799.9	  652.6	 3860.0	...
2334913	  799.8	  651.3	 3861.0	...
2334914	  799.8	  650.4	 3860.0	...
2334915	  799.9	  649.7	 3858.0	...
2334916	  799.9	  649.3	 3857.0	...
2334917	  799.8	  648.8	 3858.0	...
2334918	  799.9	  648.4	 3858.0	...
2334919	  800.0	  648.3	 3858.0	...
2334920	  800.1	  647.7	 3857.0	...
2334921	  800.1	  647.2	 3857.0	...
2334922	  800.0	  646.8	 3860.0	...
2334923	  799.8	  646.3	 3862.0	...
2334924	  799.6	  645.6	 3865.0	...
2334925	  799.7	  644.8	 3866.0	...
2334926	  799.9	  644.5	 3867.0	...
2334927	  800.1	  644.4	 3869.0	...
2334928	  800.1	  643.6	 3872.0	...
2334929	  800.2	  643.0	 3875.0	...
2334930	  800.4	  642.3	 3877.0	...
2334931	  800.2	  642.4	 3877.0	...
2334932	  800.1	  642.4	 3879.0	...
2334933	  799.8	  641.9	 3881.0	...
2334934	  799.6	  641.5	 3882.0	...
2334935	  799.5	  641.1	 3883.0	...
2334936	  799.5	  640.3	 3885.0	...
2334937	  799.6	  639.0	 3887.0	...
2334938	  799.6	  637.2	 3889.0	...
2334939	  799.5	  636.1	 3890.0	...
2334940	  799.4	  635.2	 3891.0	...
2334941	  799.3	  634.5	 3891.0	...
2334942	  799.3	  634.1	 3892.0	...
2334943	  799.2	  633.2	 3894.0	...
2334944	  799.1	  632.6	 3896.0	...
2334945	  799.1	  631.6	 3897.0	...
2334946	  799.1	  631.1	 3897.0	...
2334947	  799.0	  630.5	 3900.0	...
2334948	  799.3	  629.7	 3903.0	...
2334949	  799.6	  628.8	 3906.0	...
2334950	  799.8	  628.0	 3907.0	...
2334951	  799.8	  628.0	 3907.0	...
2334952	  799.7	  627.3	 3910.0	...
2334953	  799.6	  626.6	 3911.0	...
2334954	  799.6	  626.0	 3913.0	...
2334955	  799.5	  626.1	 3912.0	...
2334956	  799.3	  625.9	 3913.0	...
2334957	  799.1	  625.7	 3913.0	...
2334958	  799.1	  625.3	 3916.0	...
2334959	  799.3	  625.1	 3918.0	...
2334960	  799.6	  624.7	 3919.0	...
2334961	  799.5	  623.8	 3918.0	...
2334962	  799.5	  623.0	 3917.0	...
2334963	  799.3	  622.6	 3918.0	...
2334964	  799.3	  622.8	 3918.0	...
2334965	  799.3	  623.0	 3919.0	...
2334966	  799.3	  623.0	 3922.0	...
2334967	  799.2	  622.9	 3925.0	...
2334968	  799.2	  622.5	 3927.0	...
2334969	  799.2	  622.0	 3926.0	...
2334970	  799.3	  621.7	 3924.0	...
2334971	  799.4	  621.5	 3920.0	...
2334972	  799.2	  621.1	 3918.0	...
2334973	  799.0	  620.8	 3916.0	...
2334974	  798.8	  620.3	 3917.0	...
2334975	  798.9	  620.1	 3918.0	...
2334976	  799.0	  619.9	 3920.0	...
2334977	  799.0	  619.7	 3925.0	...
2334978	  798.9	  619.2	 3930.0	...
2334979	  798.8	  618.6	 3932.0	...
2334980	  799.0	  618.2	 3931.0	...
2334981	  799.2	  617.4	 3931.0	...
2334982	  799.4	  616.8	 3932.0	...
2334983	  799.2	  615.8	 3936.0	...
2334984	  799.1	  615.1	 3937.0	...
2334985	  798.9	  614.4	 3938.0	...
2334986	  798.8	  614.2	 3937.0	...
2334987	  798.5	  614.1	 3938.0	...
2334988	  798.3	  613.7	 3942.0	...
2334989	  798.3	  613.1	 3946.0	...
2334990	  798.4	  612.5	 3949.0	...
2334991	  798.5	  612.1	 3949.0	...
2334992	  798.3	  611.8	 3948.0	...
2334993	  798.2	  611.6	 3947.0	...
2334994	  798.1	  611.3	 3948.0	...
2334995	  798.3	  611.2	 3950.0	...
2334996	  798.2	  611.2	 3950.0	...
2334997	  798.0	  611.1	 3949.0	...
2334998	  797.9	  611.0	 3947.0	...
2334999	  798.0	  610.8	 3946.0	...
2335000	  798.1	  610.5	 3947.0	...
2335001	  798.0	  610.2	 3948.0	...
2335002	  798.0	  609.8	 3949.0	...
2335003	  798.0	  609.5	 3952.0	...
2335004	  797.9	  609.2	 3955.0	...
2335005	  797.6	  608.9	 3960.0	...
2335006	  797.5	  608.5	 3960.0	...
2335007	  797.5	  608.1	 3959.0	...
2335008	  797.6	  607.9	 3958.0	...
2335009	  797.5	  607.5	 3958.0	...
2335010	  797.4	  607.3	 3959.0	...
2335011	  797.4	  607.4	 3961.0	...
2335012	  797.5	  607.1	 3965.0	...
2335013	  797.7	  606.7	 3968.0	...
2335014	  797.9	  606.2	 3970.0	...
2335015	  797.8	  606.1	 3969.0	...
2335016	  797.6	  606.1	 3972.0	...
2335017	  797.4	  606.5	 3975.0	...
2335018	  797.3	  606.8	 3979.0	...
2335019	  797.3	  606.6	 3980.0	...
2335020	  797.6	  606.2	 3980.0	...
2335021	  797.9	  605.2	 3980.0	...
2335022	  798.2	  604.8	 3979.0	...
2335023	  798.1	  604.3	 3978.0	...
2335024	  798.2	  604.1	 3977.0	...
2335025	  798.2	  603.9	 3977.0	...
2335026	  798.0	  603.8	 3977.0	...
2335027	  797.7	  603.8	 3977.0	...
2335028	  797.4	  603.8	 3977.0	...
2335029	  797.4	  603.7	 3977.0	...
2335030	  797.3	  603.7	 3977.0	...
2335031	  797.2	  603.6	 3977.0	...
2335032	  797.2	  603.2	 3977.0	...
2335033	  797.2	  602.8	 3979.0	...
2335034	  797.2	  602.6	 3980.0	...
2335035	  797.1	  602.5	 3979.0	...
MSG	2335036 0000 _ Number On
2335036	  797.0	  602.5	 3978.0	...
2335037	  796.9	  602.3	 3978.0	...
2335038	  796.7	  602.1	 3980.0	...
2335039	  796.6	  601.8	 3983.0	...
2335040	  796.6	  601.7	 3985.0	...
2335041	  796.6	  601.8	 3986.0	...
2335042	  796.6	  601.8	 3986.0	...
2335043	  796.6	  601.8	 3987.0	...
2335044	  796.6	  601.7	 3988.0	...
2335045	  796.7	  601.6	 3989.0	...
2335046	  796.7	  601.5	 3988.0	...
2335047	  796.8	  601.4	 3987.0	...
2335048	  797.0	  601.5	 3989.0	...
2335049	  797.1	  601.8	 3992.0	...
2335050	  797.1	  602.0	 3995.0	...
2335051	  797.0	  602.0	 3996.0	...
2335052	  796.6	  601.6	 3999.0	...
2335053	  796.4	  601.2	 4000.0	...
2335054	  796.1	  600.7	 3999.0	...
2335055	  796.1	  600.5	 3998.0	...
2335056	  796.0	  600.0	 3999.0	...
2335057	  795.7	  599.7	 4003.0	...
2335058	  795.4	  599.3	 4006.0	...
2335059	  795.1	  598.9	 4008.0	...
2335060	  795.3	  598.5	 4008.0	...
2335061	  795.6	  598.3	 4008.0	...
2335062	  795.9	  598.0	 4009.0	...
2335063	  795.9	  597.9	 4009.0	...
2335064	  795.8	  598.0	 4009.0	...
2335065	  795.8	  598.3	 4009.0	...
2335066	  795.8	  598.4	 4011.0	...
2335067	  795.7	  598.3	 4012.0	...
2335068	  795.6	  598.2	 4012.0	...
2335069	  795.4	  597.6	 4011.0	...
2335070	  795.1	  597.0	 4012.0	...
2335071	  794.9	  596.4	 4014.0	...
2335072	  794.9	  596.4	 4016.0	...
2335073	  794.9	  596.4	 4016.0	...
2335074	  794.9	  596.5	 4015.0	...
2335075	  795.0	  596.6	 4014.0	...
2335076	  794.8	  596.4	 4014.0	...
2335077	  794.7	  596.2	 4014.0	...
2335078	  794.8	  595.9	 4017.0	...
2335079	  795.1	  595.9	 4019.0	...
2335080	  795.3	  595.9	 4020.0	...
2335081	  795.2	  595.8	 4020.0	...
2335082	  795.2	  595.8	 4019.0	...
2335083	  795.1	  595.9	 4021.0	...
2335084	  795.0	  596.1	 4024.0	...
2335085	  794.8	  596.2	 4026.0	...
2335086	  795.0	  596.2	 4026.0	...
2335087	  795.4	  596.2	 4025.0	...
2335088	  795.6	  596.1	 4024.0	...
2335089	  795.4	  596.0	 4021.0	...
2335090	  795.2	  595.8	 4020.0	...
2335091	  795.0	  595.8	 4020.0	...
2335092	  795.1	  595.9	 4022.0	...
2335093	  795.1	  595.8	 4024.0	...
2335094	  795.0	  595.6	 4024.0	...
2335095	  794.7	  595.4	 4025.0	...
2335096	  794.4	  595.0	 4026.0	...
2335097	  794.5	  594.5	 4029.0	...
2335098	  794.6	  594.0	 4032.0	...
2335099	  794.7	  593.6	 4035.0	...
2335100	  794.8	  593.3	 4037.0	...
2335101	  794.5	  593.1	 4038.0	...
2335102	  794.2	  593.4	 4039.0	...
2335103	  794.1	  593.6	 4039.0	...
2335104	  794.3	  593.6	 4042.0	...
2335105	  794.4	  593.4	 4045.0	...
2335106	  794.4	  593.4	 4048.0	...
2335107	  794.3	  593.6	 4049.0	...
2335108	  794.0	  593.4	 4049.0	...
2335109	  793.8	  593.0	 4048.0	...
2335110	  793.8	  592.8	 4048.0	...
2335111	  793.8	  592.9	 4047.0	...
2335112	  793.8	  593.0	 4047.0	...
2335113	  793.8	  593.0	 4048.0	...
2335114	  793.8	  592.9	 4049.0	...
2335115	  793.8	  592.8	 4049.0	...
2335116	  793.9	  592.7	 4050.0	...
2335117	  793.8	  592.8	 4050.0	...
2335118	  793.7	  592.8	 4053.0	...
2335119	  793.6	  592.7	 4056.0	...
2335120	  793.7	  592.7	 4055.0	...
2335121	  793.8	  592.7	 4052.0	...
2335122	  793.8	  592.7	 4054.0	...
2335123	  793.8	  592.7	 4060.0	...
2335124	  793.7	  592.7	 4064.0	...
2335125	  793.7	  592.8	 4062.0	...
2335126	  793.3	  593.0	 4061.0	...
2335127	  792.9	  592.9	 4060.0	...
2335128	  792.8	  592.8	 4061.0	...
2335129	  793.1	  592.7	 4061.0	...
2335130	  793.5	  592.4	 4061.0	...
2335131	  793.5	  592.1	 4061.0	...
2335132	  793.4	  591.9	 4063.0	...
2335133	  793.3	  592.3	 4064.0	...
2335134	  793.2	  592.6	 4066.0	...
2335135	  793.2	  592.7	 4066.0	...
2335136	  793.2	  592.4	 4068.0	...
2335137	  793.3	  592.1	 4069.0	...
2335138	  793.3	  592.2	 4070.0	...
2335139	  793.1	  592.2	 4070.0	...
2335140	  793.0	  592.2	 4072.0	...
2335141	  793.0	  592.3	 4075.0	...
2335142	  793.0	  592.2	 4076.0	...
2335143	  792.8	  592.1	 4077.0	...
2335144	  792.5	  592.1	 4076.0	...
2335145	  792.3	  592.2	 4076.0	...
2335146	  792.3	  591.7	 4076.0	...
2335147	  792.1	  591.1	 4075.0	...
2335148	  791.8	  590.6	 4073.0	...
2335149	  792.1	  590.9	 4071.0	...
2335150	  792.5	  591.2	 4071.0	...
2335151	  792.9	  591.1	 4071.0	...
2335152	  792.9	  590.7	 4070.0	...
2335153	  792.9	  590.2	 4069.0	...
2335154	  792.9	  590.1	 4070.0	...
2335155	  792.6	  589.9	 4074.0	...
2335156	  792.3	  589.8	 4077.0	...
2335157	  792.2	  589.4	 4079.0	...
2335158	  792.5	  589.0	 4080.0	...
2335159	  792.7	  588.5	 4081.0	...
2335160	  792.6	  588.0	 4081.0	...
2335161	  792.5	  587.5	 4082.0	...
2335162	  792.3	  587.0	 4083.0	...
2335163	  792.2	  587.0	 4084.0	...
2335164	  792.1	  587.0	 4083.0	...
2335165	  792.0	  587.0	 4083.0	...
2335166	  792.0	  586.9	 4083.0	...
2335167	  792.0	  586.8	 4083.0	...
2335168	  792.1	  586.7	 4084.0	...
2335169	  792.2	  586.6	 4084.0	...
2335170	  792.2	  586.6	 4085.0	...
2335171	  792.1	  586.8	 4087.0	...
2335172	  792.1	  586.9	 4088.0	...
2335173	  792.1	  587.0	 4090.0	...
2335174	  792.0	  586.9	 4091.0	...
2335175	  791.9	  586.9	 4092.0	...
2335176	  791.8	  586.9	 4094.0	...
2335177	  791.7	  587.1	 4096.0	...
2335178	  791.7	  587.3	 4098.0	...
2335179	  791.7	  587.3	 4098.0	...
2335180	  791.8	  587.2	 4099.0	...
2335181	  792.0	  587.2	 4099.0	...
2335182	  792.1	  587.5	 4100.0	...
2335183	  792.3	  587.8	 4100.0	...
2335184	  792.2	  588.0	 4100.0	...
2335185	  792.1	  588.0	 4100.0	...
2335186	  792.1	  588.0	 4100.0	...
2335187	  792.0	  588.0	 4101.0	...
2335188	  791.9	  588.1	 4100.0	...
2335189	  791.7	  588.1	 4100.0	...
2335190	  791.6	  588.1	 4100.0	...
2335191	  791.5	  588.0	 4104.0	...
2335192	  791.6	  588.0	 4107.0	...
2335193	  791.6	  588.1	 4110.0	...
2335194	  791.7	  588.3	 4109.0	...
2335195	  791.7	  588.6	 4109.0	...
2335196	  791.7	  588.8	 4110.0	...
2335197	  791.7	  588.3	 4110.0	...
2335198	  791.7	  587.7	 4111.0	...
2335199	  791.8	  587.6	 4110.0	...
2335200	  791.8	  588.0	 4111.0	...
2335201	  791.9	  588.3	 4113.0	...
2335202	  791.9	  588.3	 4116.0	...
2335203	  791.5	  588.4	 4118.0	...
2335204	  791.1	  588.5	 4118.0	...
2335205	  790.7	  588.6	 4119.0	...
2335206	  791.0	  588.5	 4119.0	...
2335207	  791.3	  588.4	 4118.0	...
2335208	  791.6	  588.3	 4116.0	...
2335209	  791.6	  588.5	 4114.0	...
2335210	  791.8	  588.7	 4114.0	...
2335211	  792.0	  588.9	 4114.0	...
2335212	  792.2	  588.9	 4115.0	...
2335213	  792.2	  589.0	 4117.0	...
2335214	  792.1	  589.1	 4118.0	...
2335215	  792.0	  589.3	 4119.0	...
2335216	  791.9	  589.3	 4120.0	...
2335217	  791.9	  589.3	 4121.0	...
2335218	  792.0	  589.5	 4119.0	...
2335219	  792.2	  589.7	 4118.0	...
2335220	  792.3	  589.7	 4116.0	...
2335221	  792.2	  589.5	 4115.0	...
2335222	  792.1	  589.5	 4115.0	...
2335223	  792.1	  589.6	 4115.0	...
2335224	  792.3	  589.7	 4115.0	...
2335225	  792.5	  589.7	 4116.0	...
2335226	  792.5	  589.7	 4116.0	...
2335227	  792.3	  589.9	 4116.0	...
2335228	  792.1	  590.0	 4116.0	...
2335229	  792.1	  590.0	 4115.0	...
2335230	  792.1	  589.9	 4115.0	...
2335231	  791.9	  589.8	 4114.0	...
2335232	  791.9	  589.6	 4113.0	...
2335233	  791.8	  589.2	 4112.0	...
2335234	  791.8	  588.7	 4114.0	...
2335235	  791.9	  588.4	 4117.0	...
2335236	  792.1	  588.6	 4118.0	...
2335237	  792.2	  588.5	 4119.0	...
2335238	  792.4	  588.2	 4119.0	...
2335239	  792.4	  587.8	 4119.0	...
2335240	  792.4	  587.7	 4119.0	...
2335241	  792.4	  587.7	 4119.0	...
2335242	  792.5	  587.7	 4119.0	...
2335243	  792.2	  587.6	 4118.0	...
2335244	  791.9	  587.6	 4117.0	...
2335245	  791.7	  587.7	 4115.0	...
2335246	  791.7	  587.9	 4114.0	...
2335247	  791.7	  588.0	 4115.0	...
2335248	  791.8	  588.1	 4117.0	...
2335249	  791.8	  588.1	 4120.0	...
2335250	  791.8	  588.3	 4119.0	...
2335251	  791.9	  588.4	 4119.0	...
2335252	  791.9	  588.6	 4118.0	...
2335253	  791.8	  588.6	 4119.0	...
2335254	  791.7	  588.7	 4118.0	...
2335255	  791.7	  588.9	 4116.0	...
2335256	  791.7	  589.3	 4114.0	...
2335257	  791.7	  589.6	 4113.0	...
2335258	  791.7	  589.9	 4113.0	...
2335259	  791.6	  589.9	 4113.0	...
2335260	  791.6	  590.1	 4113.0	...
2335261	  791.7	  590.2	 4113.0	...
2335262	  791.8	  590.1	 4112.0	...
2335263	  791.9	  589.9	 4111.0	...
2335264	  791.9	  589.2	 4114.0	...
2335265	  791.8	  588.8	 4116.0	...
2335266	  791.8	  588.3	 4121.0	...
2335267	  791.8	  588.4	 4123.0	...
2335268	  792.1	  588.5	 4125.0	...
2335269	  792.4	  588.6	 4125.0	...
2335270	  792.7	  588.3	 4125.0	...
2335271	  792.7	  588.0	 4123.0	...
2335272	  792.8	  588.1	 4121.0	...
2335273	  792.8	  588.3	 4118.0	...
2335274	  792.8	  588.2	 4120.0	...
2335275	  792.8	  587.8	 4123.0	...
2335276	  792.7	  587.4	 4125.0	...
2335277	  792.7	  587.4	 4125.0	...
2335278	  792.7	  587.4	 4123.0	...
2335279	  792.7	  587.5	 4121.0	...
2335280	  792.7	  587.6	 4120.0	...
2335281	  792.8	  587.8	 4121.0	...
2335282	  792.9	  587.9	 4123.0	...
2335283	  792.9	  588.1	 4123.0	...
2335284	  792.8	  588.2	 4123.0	...
2335285	  792.7	  588.2	 4122.0	...
2335286	  792.6	  588.2	 4122.0	...
2335287	  792.5	  588.4	 4123.0	...
2335288	  792.5	  588.8	 4123.0	...
2335289	  792.4	  589.1	 4122.0	...
2335290	  792.1	  589.1	 4120.0	...
2335291	  792.0	  589.0	 4119.0	...
2335292	  792.1	  588.9	 4119.0	...
2335293	  792.3	  588.8	 4117.0	...
2335294	  792.4	  588.8	 4115.0	...
2335295	  792.5	  588.8	 4114.0	...
2335296	  792.7	  588.8	 4116.0	...
2335297	  792.7	  589.0	 4117.0	...
2335298	  792.7	  589.2	 4115.0	...
2335299	  792.6	  589.4	 4111.0	...
2335300	  793.0	  589.3	 4111.0	...
2335301	  793.5	  589.1	 4114.0	...
2335302	  793.9	  589.0	 4116.0	...
2335303	  793.8	  588.9	 4115.0	...
2335304	  793.9	  588.6	 4113.0	...
2335305	  794.2	  588.4	 4112.0	...
2335306	  794.5	  588.4	 4110.0	...
2335307	  794.3	  588.8	 4110.0	...
2335308	  793.9	  589.2	 4110.0	...
2335309	  793.1	  589.5	 4111.0	...
2335310	  792.4	  589.8	 4112.0	...
2335311	  791.1	  590.1	 4112.0	...
2335312	  790.1	  590.4	 4113.0	...
2335313	  788.6	  591.1	 4114.0	...
2335314	  787.8	  591.7	 4115.0	...
2335315	  786.3	  592.2	 4116.0	...
2335316	  785.6	  592.4	 4116.0	...
2335317	  784.9	  592.6	 4116.0	...
2335318	  784.8	  592.8	 4115.0	...
2335319	  784.7	  593.0	 4114.0	...
2335320	  784.8	  593.1	 4113.0	...
2335321	  784.8	  593.1	 4114.0	...
2335322	  784.9	  592.9	 4115.0	...
2335323	  784.8	  592.8	 4116.0	...
2335324	  784.8	  592.8	 4118.0	...
2335325	  784.9	  592.5	 4120.0	...
2335326	  784.9	  592.0	 4117.0	...
2335327	  785.0	  591.5	 4112.0	...
2335328	  785.5	  591.2	 4107.0	...
2335329	  785.8	  590.6	 4108.0	...
2335330	  786.5	  589.7	 4110.0	...
2335331	  786.8	  588.9	 4112.0	...
2335332	  787.1	  588.6	 4113.0	...
2335333	  787.1	  588.7	 4113.0	...
2335334	  786.9	  588.7	 4113.0	...
2335335	  786.6	  588.3	 4114.0	...
2335336	  786.3	  587.9	 4115.0	...
2335337	  786.0	  587.2	 4116.0	...
2335338	  785.9	  586.8	 4117.0	...
2335339	  785.9	  586.4	 4117.0	...
2335340	  786.0	  586.2	 4117.0	...
2335341	  786.0	  585.9	 4116.0	...
2335342	  785.8	  585.7	 4116.0	...
2335343	  785.8	  585.8	 4116.0	...
2335344	  785.8	  586.1	 4116.0	...
2335345	  785.8	  586.6	 4116.0	...
2335346	  785.8	  586.9	 4118.0	...
2335347	  785.8	  586.8	 4120.0	...
2335348	  785.7	  586.5	 4125.0	...
MSG	2335349 0000 _ Number Off
2335349	  785.5	  586.2	 4127.0	...
2335350	  785.2	  586.0	 4129.0	...
2335351	  785.0	  585.9	 4128.0	...
2335352	  785.1	  585.9	 4127.0	...
2335353	  785.2	  585.8	 4126.0	...
2335354	  785.2	  585.8	 4126.0	...
2335355	  785.2	  585.7	 4126.0	...
2335356	  785.1	  585.9	 4126.0	...
2335357	  785.0	  586.0	 4127.0	...
2335358	  785.0	  586.0	 4125.0	...
2335359	  784.9	  586.0	 4122.0	...
2335360	  784.9	  585.9	 4121.0	...
2335361	  784.9	  585.9	 4121.0	...
2335362	  784.8	  586.0	 4121.0	...
2335363	  784.7	  586.1	 4120.0	...
2335364	  784.5	  585.8	 4120.0	...
2335365	  784.4	  585.4	 4122.0	...
2335366	  784.4	  585.3	 4123.0	...
2335367	  784.7	  585.5	 4123.0	...
2335368	  784.9	  585.7	 4123.0	...
2335369	  785.0	  585.8	 4123.0	...
2335370	  784.8	  585.8	 4123.0	...
2335371	  784.6	  585.9	 4123.0	...
2335372	  784.6	  585.4	 4123.0	...
2335373	  784.7	  584.8	 4125.0	...
2335374	  785.0	  584.2	 4126.0	...
2335375	  785.1	  584.1	 4127.0	...
2335376	  785.2	  583.8	 4127.0	...
2335377	  785.1	  583.5	 4127.0	...
2335378	  785.1	  583.3	 4127.0	...
2335379	  785.1	  583.1	 4126.0	...
2335380	  784.9	  582.9	 4124.0	...
2335381	  784.7	  582.8	 4122.0	...
2335382	  784.5	  582.7	 4123.0	...
2335383	  784.6	  582.7	 4125.0	...
2335384	  784.8	  582.7	 4126.0	...
2335385	  784.9	  582.9	 4124.0	...
2335386	  784.7	  583.2	 4121.0	...
2335387	  784.4	  583.5	 4121.0	...
2335388	  784.1	  583.5	 4121.0	...
2335389	  784.1	  583.5	 4121.0	...
2335390	  784.0	  583.5	 4122.0	...
2335391	  784.0	  583.5	 4123.0	...
2335392	  783.9	  583.3	 4123.0	...
2335393	  783.9	  583.1	 4122.0	...
2335394	  784.1	  583.2	 4121.0	...
2335395	  784.4	  583.6	 4118.0	...
2335396	  784.9	  584.0	 4118.0	...
2335397	  785.3	  584.0	 4117.0	...
2335398	  785.5	  583.9	 4118.0	...
2335399	  785.5	  583.8	 4118.0	...
2335400	  785.4	  583.8	 4119.0	...
2335401	  785.3	  583.7	 4119.0	...
2335402	  785.2	  583.7	 4121.0	...
2335403	  785.1	  583.6	 4122.0	...
2335404	  785.1	  583.5	 4124.0	...
2335405	  785.1	  583.7	 4124.0	...
2335406	  785.1	  583.9	 4122.0	...
2335407	  785.2	  584.2	 4120.0	...
2335408	  784.9	  584.3	 4118.0	...
2335409	  784.7	  584.4	 4120.0	...
2335410	  784.3	  584.4	 4122.0	...
2335411	  784.1	  584.4	 4124.0	...
2335412	  784.0	  584.3	 4122.0	...
2335413	  783.9	  584.0	 4120.0	...
2335414	  783.7	  583.7	 4117.0	...
2335415	  783.6	  583.3	 4117.0	...
2335416	  783.9	  582.9	 4116.0	...
2335417	  784.2	  582.6	 4116.0	...
2335418	  784.3	  582.8	 4116.0	...
2335419	  783.9	  583.3	 4116.0	...
2335420	  783.5	  583.9	 4116.0	...
2335421	  783.4	  584.0	 4116.0	...
2335422	  783.7	  583.9	 4114.0	...
2335423	  784.0	  583.7	 4113.0	...
2335424	  784.4	  583.2	 4112.0	...
2335425	  784.0	  582.7	 4112.0	...
2335426	  783.7	  582.2	 4112.0	...
2335427	  783.5	  582.0	 4116.0	...
2335428	  783.6	  581.8	 4119.0	...
2335429	  783.8	  581.8	 4123.0	...
2335430	  784.0	  581.8	 4124.0	...
2335431	  784.1	  581.8	 4120.0	...
2335432	  784.1	  581.7	 4116.0	...
2335433	  784.2	  581.5	 4112.0	...
2335434	  784.3	  581.3	 4113.0	...
2335435	  784.4	  581.2	 4114.0	...
2335436	  784.3	  581.3	 4114.0	...
2335437	  784.3	  581.5	 4114.0	...
2335438	  784.2	  581.7	 4115.0	...
2335439	  784.3	  582.0	 4115.0	...
2335440	  784.3	  582.0	 4117.0	...
2335441	  784.0	  582.0	 4118.0	...
2335442	  783.6	  581.8	 4120.0	...
2335443	  783.2	  581.6	 4119.0	...
2335444	  783.2	  581.6	 4118.0	...
2335445	  783.3	  581.9	 4117.0	...
2335446	  783.4	  582.2	 4117.0	...
2335447	  783.7	  582.4	 4116.0	...
2335448	  784.0	  582.4	 4115.0	...
2335449	  784.3	  582.6	 4114.0	...
2335450	  784.4	  582.8	 4114.0	...
2335451	  784.5	  583.0	 4113.0	...
2335452	  784.5	  583.0	 4112.0	...
2335453	  784.5	  583.0	 4111.0	...
2335454	  784.5	  582.8	 4111.0	...
2335455	  784.5	  582.6	 4113.0	...
2335456	  784.4	  582.5	 4116.0	...
2335457	  784.3	  582.5	 4117.0	...
2335458	  784.1	  582.5	 4117.0	...
2335459	  783.9	  582.8	 4115.0	...
2335460	  783.7	  583.1	 4113.0	...
2335461	  783.6	  582.9	 4113.0	...
2335462	  783.5	  582.6	 4115.0	...
2335463	  783.3	  582.3	 4116.0	...
2335464	  783.2	  582.5	 4117.0	...
2335465	  783.2	  582.6	 4116.0	...
2335466	  783.3	  582.8	 4116.0	...
2335467	  783.4	  582.9	 4116.0	...
2335468	  783.4	  582.6	 4116.0	...
2335469	  783.3	  582.2	 4114.0	...
2335470	  783.1	  582.0	 4112.0	...
2335471	  782.9	  582.1	 4112.0	...
2335472	  782.8	  582.4	 4114.0	...
2335473	  782.8	  582.4	 4117.0	...
2335474	  783.3	  582.4	 4117.0	...
2335475	  783.8	  582.1	 4117.0	...
2335476	  784.2	  581.9	 4117.0	...
2335477	  784.2	  581.5	 4117.0	...
2335478	  784.3	  581.3	 4117.0	...
2335479	  784.2	  581.2	 4117.0	...
2335480	  784.1	  581.3	 4116.0	...
2335481	  783.9	  581.3	 4115.0	...
2335482	  783.8	  581.6	 4114.0	...
2335483	  783.7	  582.0	 4115.0	...
2335484	  783.7	  582.2	 4115.0	...
2335485	  783.7	  582.1	 4117.0	...
2335486	  783.7	  581.8	 4119.0	...
2335487	  783.7	  581.3	 4121.0	...
2335488	  783.6	  580.9	 4125.0	...
2335489	  783.5	  580.5	 4128.0	...
2335490	  783.5	  580.5	 4130.0	...
2335491	  783.5	  580.4	 4127.0	...
2335492	  783.4	  580.3	 4123.0	...
2335493	  783.2	  580.3	 4119.0	...
2335494	  783.0	  580.1	 4122.0	...
2335495	  783.0	  579.9	 4127.0	...
2335496	  783.0	  579.7	 4131.0	...
2335497	  783.0	  579.8	 4131.0	...
2335498	  783.1	  579.7	 4131.0	...
2335499	  783.0	  579.5	 4130.0	...
2335500	  782.9	  579.4	 4133.0	...
2335501	  782.9	  579.4	 4137.0	...
2335502	  782.9	  579.3	 4137.0	...
2335503	  782.7	  579.3	 4135.0	...
2335504	  782.4	  579.3	 4133.0	...
2335505	  781.9	  579.4	 4132.0	...
2335506	  781.8	  579.3	 4130.0	...
2335507	  782.0	  579.2	 4131.0	...
2335508	  782.3	  579.2	 4134.0	...
2335509	  782.6	  579.0	 4136.0	...
2335510	  782.6	  578.9	 4136.0	...
2335511	  782.6	  578.7	 4138.0	...
2335512	  782.8	  578.4	 4140.0	...
2335513	  783.1	  578.3	 4141.0	...
2335514	  782.8	  578.3	 4139.0	...
2335515	  782.2	  578.5	 4137.0	...
2335516	  781.7	  578.8	 4134.0	...
2335517	  781.7	  579.0	 4134.0	...
2335518	  782.0	  579.2	 4136.0	...
2335519	  782.3	  578.9	 4139.0	...
2335520	  782.6	  578.8	 4143.0	...
2335521	  782.7	  578.8	 4144.0	...
2335522	  782.5	  578.8	 4147.0	...
2335523	  782.3	  579.0	 4150.0	...
2335524	  782.0	  579.1	 4151.0	...
2335525	  781.8	  579.1	 4150.0	...
2335526	  781.9	  579.1	 4149.0	...
2335527	  782.1	  579.0	 4150.0	...
2335528	  782.0	  579.0	 4152.0	...
2335529	  781.6	  579.2	 4153.0	...
2335530	  781.2	  579.3	 4154.0	...
2335531	  781.2	  579.4	 4153.0	...
2335532	  781.3	  579.8	 4152.0	...
2335533	  781.5	  580.1	 4152.0	...
2335534	  781.8	  580.1	 4153.0	...
2335535	  782.0	  579.8	 4151.0	...
2335536	  782.2	  579.7	 4148.0	...
2335537	  782.2	  579.8	 4145.0	...
2335538	  782.2	  580.0	 4148.0	...
2335539	  782.2	  580.3	 4151.0	...
2335540	  782.0	  580.6	 4153.0	...
2335541	  781.8	  580.7	 4153.0	...
2335542	  781.5	  580.6	 4153.0	...
2335543	  781.5	  580.5	 4152.0	...
2335544	  781.5	  580.5	 4153.0	...
2335545	  781.9	  580.4	 4153.0	...
2335546	  782.3	  580.3	 4155.0	...
2335547	  782.6	  580.8	 4156.0	...
2335548	  782.6	  581.5	 4157.0	...
2335549	  782.5	  582.0	 4157.0	...
2335550	  782.6	  581.7	 4159.0	...
2335551	  782.7	  581.5	 4160.0	...
2335552	  782.6	  581.5	 4160.0	...
2335553	  782.6	  581.4	 4159.0	...
2335554	  782.5	  581.4	 4158.0	...
2335555	  782.6	  581.9	 4157.0	...
2335556	  782.8	  582.4	 4157.0	...
2335557	  782.9	  582.9	 4158.0	...
2335558	  783.0	  582.9	 4159.0	...
2335559	  783.3	  582.5	 4160.0	...
2335560	  783.6	  582.2	 4159.0	...
MSG	2335561 0000 _ Number On
2335561	  783.7	  581.9	 4158.0	...
2335562	  783.5	  581.9	 4159.0	...
2335563	  783.3	  581.9	 4161.0	...
2335564	  783.4	  581.8	 4163.0	...
2335565	  783.4	  581.3	 4163.0	...
2335566	  783.5	  580.9	 4164.0	...
2335567	  783.6	  580.6	 4164.0	...
2335568	  783.6	  580.5	 4164.0	...
2335569	  783.6	  580.5	 4165.0	...
2335570	  784.0	  580.4	 4166.0	...
2335571	  784.5	  580.4	 4166.0	...
2335572	  784.9	  580.3	 4164.0	...
2335573	  784.9	  580.4	 4163.0	...
2335574	  784.9	  580.4	 4162.0	...
2335575	  784.9	  580.4	 4162.0	...
2335576	  784.8	  580.4	 4163.0	...
2335577	  784.7	  580.5	 4163.0	...
2335578	  784.5	  580.5	 4162.0	...
2335579	  784.4	  580.8	 4161.0	...
2335580	  784.2	  581.1	 4160.0	...
2335581	  784.4	  581.5	 4164.0	...
2335582	  784.6	  581.7	 4168.0	...
2335583	  784.9	  581.8	 4172.0	...
2335584	  784.6	  582.0	 4173.0	...
2335585	  784.3	  582.1	 4174.0	...
2335586	  784.1	  582.2	 4175.0	...
2335587	  784.1	  582.2	 4174.0	...
2335588	  784.1	  582.2	 4173.0	...
2335589	  784.1	  582.4	 4174.0	...
2335590	  784.2	  582.6	 4174.0	...
2335591	  784.4	  582.7	 4174.0	...
2335592	  784.7	  582.5	 4173.0	...
2335593	  785.0	  582.2	 4173.0	...
2335594	  785.1	  581.9	 4173.0	...
2335595	  784.9	  581.7	 4173.0	...
2335596	  784.7	  582.0	 4174.0	...
2335597	  784.6	  582.2	 4175.0	...
2335598	  784.6	  582.4	 4178.0	...
2335599	  784.2	  582.4	 4182.0	...
2335600	  783.9	  582.5	 4185.0	...
2335601	  783.5	  582.6	 4186.0	...
2335602	  783.6	  582.6	 4187.0	...
2335603	  783.9	  582.7	 4188.0	...
2335604	  784.3	  583.0	 4188.0	...
2335605	  784.6	  583.3	 4186.0	...
2335606	  784.5	  583.2	 4185.0	...
2335607	  784.3	  582.9	 4183.0	...
2335608	  784.2	  582.6	 4182.0	...
2335609	  784.5	  582.5	 4183.0	...
2335610	  784.9	  582.5	 4185.0	...
2335611	  785.3	  582.6	 4188.0	...
2335612	  785.3	  582.8	 4189.0	...
2335613	  785.1	  582.9	 4189.0	...
2335614	  784.7	  583.1	 4190.0	...
2335615	  784.2	  583.3	 4190.0	...
2335616	  784.1	  583.4	 4191.0	...
2335617	  784.2	  583.4	 4189.0	...
2335618	  784.6	  583.3	 4189.0	...
2335619	  784.9	  583.2	 4190.0	...
2335620	  785.2	  583.2	 4193.0	...
2335621	  785.3	  583.4	 4194.0	...
2335622	  785.3	  583.8	 4194.0	...
2335623	  785.4	  584.1	 4193.0	...
2335624	  785.4	  584.5	 4192.0	...
2335625	  785.2	  584.5	 4192.0	...
2335626	  785.0	  584.6	 4193.0	...
2335627	  784.6	  584.5	 4194.0	...
2335628	  784.3	  584.2	 4195.0	...
2335629	  784.0	  584.0	 4196.0	...
2335630	  784.1	  584.0	 4196.0	...
2335631	  784.3	  584.2	 4196.0	...
2335632	  784.4	  584.4	 4198.0	...
2335633	  784.5	  584.3	 4199.0	...
2335634	  784.4	  584.3	 4202.0	...
2335635	  784.4	  584.2	 4203.0	...
2335636	  784.4	  584.2	 4204.0	...
2335637	  784.5	  584.2	 4203.0	...
2335638	  784.5	  584.2	 4203.0	...
2335639	  784.6	  584.2	 4205.0	...
2335640	  784.6	  584.2	 4208.0	...
2335641	  784.6	  584.2	 4211.0	...
2335642	  784.6	  584.2	 4212.0	...
2335643	  784.8	  584.2	 4213.0	...
2335644	  785.0	  584.2	 4213.0	...
2335645	  785.3	  584.2	 4214.0	...
2335646	  785.5	  584.2	 4214.0	...
2335647	  785.7	  584.2	 4214.0	...
2335648	  785.6	  584.1	 4213.0	...
2335649	  785.4	  584.1	 4214.0	...
2335650	  785.3	  584.2	 4218.0	...
2335651	  785.3	  584.3	 4220.0	...
2335652	  785.3	  584.3	 4222.0	...
2335653	  785.3	  584.2	 4223.0	...
2335654	  785.2	  584.0	 4224.0	...
2335655	  785.2	  583.8	 4226.0	...
2335656	  785.2	  584.1	 4226.0	...
2335657	  785.2	  584.5	 4226.0	...
2335658	  785.3	  584.9	 4227.0	...
2335659	  785.1	  584.9	 4227.0	...
2335660	  785.0	  584.8	 4226.0	...
2335661	  785.1	  584.9	 4227.0	...
2335662	  785.2	  585.0	 4229.0	...
2335663	  785.3	  585.1	 4231.0	...
2335664	  785.1	  584.8	 4233.0	...
2335665	  784.9	  584.5	 4233.0	...
2335666	  784.8	  584.0	 4232.0	...
2335667	  785.0	  583.8	 4232.0	...
2335668	  785.3	  583.6	 4233.0	...
2335669	  785.7	  583.8	 4235.0	...
2335670	  785.8	  584.0	 4235.0	...
2335671	  785.9	  584.2	 4235.0	...
2335672	  786.0	  584.3	 4236.0	...
2335673	  785.8	  584.6	 4234.0	...
2335674	  785.5	  584.8	 4232.0	...
2335675	  785.4	  585.1	 4231.0	...
2335676	  785.4	  585.0	 4234.0	...
2335677	  785.4	  584.8	 4237.0	...
2335678	  785.5	  584.8	 4239.0	...
2335679	  785.5	  584.9	 4240.0	...
2335680	  785.4	  585.3	 4241.0	...
2335681	  785.4	  585.5	 4243.0	...
2335682	  785.4	  585.8	 4244.0	...
2335683	  785.4	  585.8	 4245.0	...
2335684	  785.5	  585.8	 4246.0	...
2335685	  785.6	  585.8	 4247.0	...
2335686	  785.7	  585.5	 4248.0	...
2335687	  785.5	  585.3	 4248.0	...
2335688	  785.4	  585.1	 4248.0	...
2335689	  785.4	  585.1	 4250.0	...
2335690	  785.4	  585.0	 4252.0	...
2335691	  785.2	  584.9	 4252.0	...
2335692	  784.9	  584.8	 4250.0	...
2335693	  784.7	  584.9	 4248.0	...
2335694	  784.7	  585.0	 4247.0	...
2335695	  784.7	  585.0	 4249.0	...
2335696	  784.6	  585.0	 4252.0	...
2335697	  784.5	  584.8	 4257.0	...
2335698	  784.6	  584.7	 4259.0	...
2335699	  784.8	  584.6	 4261.0	...
2335700	  785.1	  584.5	 4261.0	...
2335701	  785.1	  584.6	 4262.0	...
2335702	  784.9	  584.7	 4262.0	...
2335703	  784.9	  584.8	 4263.0	...
2335704	  785.2	  584.8	 4264.0	...
2335705	  785.5	  584.6	 4265.0	...
2335706	  785.5	  584.4	 4267.0	...
2335707	  785.5	  584.1	 4270.0	...
2335708	  785.4	  584.0	 4272.0	...
2335709	  785.2	  583.9	 4274.0	...
2335710	  785.0	  583.9	 4274.0	...
2335711	  785.0	  583.8	 4274.0	...
2335712	  785.1	  583.7	 4273.0	...
2335713	  785.1	  584.0	 4273.0	...
2335714	  785.2	  584.3	 4272.0	...
2335715	  785.4	  584.7	 4272.0	...
2335716	  785.4	  584.7	 4272.0	...
2335717	  785.4	  584.8	 4271.0	...
2335718	  785.2	  584.9	 4272.0	...
2335719	  785.0	  585.0	 4272.0	...
2335720	  784.8	  584.5	 4275.0	...
2335721	  784.7	  583.9	 4278.0	...
2335722	  784.6	  583.3	 4280.0	...
2335723	  784.5	  583.4	 4280.0	...
2335724	  784.2	  583.5	 4280.0	...
2335725	  784.1	  583.6	 4280.0	...
2335726	  784.1	  583.8	 4283.0	...
2335727	  784.2	  583.5	 4286.0	...
2335728	  784.5	  583.2	 4289.0	...
2335729	  784.6	  582.9	 4289.0	...
2335730	  784.8	  582.9	 4289.0	...
2335731	  784.8	  583.1	 4290.0	...
2335732	  784.6	  583.1	 4291.0	...
2335733	  784.5	  583.2	 4291.0	...
2335734	  784.3	  583.0	 4291.0	...
2335735	  784.3	  582.7	 4292.0	...
2335736	  784.3	  582.4	 4294.0	...
2335737	  784.0	  582.3	 4295.0	...
2335738	  783.6	  582.4	 4296.0	...
2335739	  783.7	  582.1	 4297.0	...
2335740	  784.2	  581.7	 4297.0	...
2335741	  784.4	  581.2	 4297.0	...
2335742	  784.2	  581.2	 4297.0	...
2335743	  784.2	  581.2	 4299.0	...
2335744	  784.4	  581.3	 4301.0	...
2335745	  784.5	  581.3	 4303.0	...
2335746	  784.3	  581.4	 4303.0	...
2335747	  784.0	  581.2	 4307.0	...
2335748	  783.8	  581.0	 4309.0	...
2335749	  783.7	  580.8	 4311.0	...
2335750	  783.8	  580.8	 4312.0	...
2335751	  783.8	  580.8	 4313.0	...
2335752	  783.9	  580.7	 4314.0	...
2335753	  784.0	  580.7	 4315.0	...
2335754	  784.1	  580.7	 4318.0	...
2335755	  784.0	  580.8	 4320.0	...
2335756	  783.9	  580.8	 4321.0	...
2335757	  783.8	  580.7	 4321.0	...
2335758	  783.8	  580.6	 4321.0	...
2335759	  783.8	  580.4	 4321.0	...
2335760	  783.8	  580.3	 4322.0	...
2335761	  783.8	  580.4	 4323.0	...
2335762	  783.8	  580.3	 4326.0	...
2335763	  783.8	  580.3	 4327.0	...
2335764	  783.8	  580.3	 4328.0	...
2335765	  783.8	  580.2	 4329.0	...
2335766	  783.8	  580.2	 4329.0	...
2335767	  783.9	  580.2	 4330.0	...
2335768	  784.1	  580.1	 4330.0	...
2335769	  784.3	  580.0	 4330.0	...
2335770	  784.5	  580.0	 4330.0	...
2335771	  784.4	  580.1	 4332.0	...
2335772	  783.9	  580.3	 4333.0	...
2335773	  783.4	  580.4	 4335.0	...
2335774	  783.2	  580.5	 4335.0	...
2335775	  783.2	  580.5	 4335.0	...
2335776	  783.2	  580.5	 4338.0	...
2335777	  783.2	  580.5	 4341.0	...
2335778	  783.3	  580.5	 4344.0	...
2335779	  783.3	  580.7	 4344.0	...
2335780	  783.3	  580.8	 4346.0	...
2335781	  783.3	  580.8	 4347.0	...
2335782	  783.3	  580.8	 4347.0	...
2335783	  783.4	  580.8	 4345.0	...
2335784	  783.5	  580.7	 4344.0	...
2335785	  783.6	  580.8	 4346.0	...
2335786	  783.5	  580.9	 4349.0	...
2335787	  783.2	  580.6	 4352.0	...
2335788	  782.9	  580.3	 4350.0	...
2335789	  782.9	  579.8	 4349.0	...
2335790	  782.9	  579.6	 4347.0	...
2335791	  783.0	  579.5	 4347.0	...
2335792	  783.0	  579.4	 4350.0	...
2335793	  783.0	  579.3	 4353.0	...
2335794	  783.0	  579.2	 4357.0	...
2335795	  783.0	  579.1	 4357.0	...
2335796	  783.0	  579.2	 4358.0	...
2335797	  783.0	  579.4	 4359.0	...
2335798	  782.9	  579.2	 4360.0	...
2335799	  782.8	  579.0	 4359.0	...
2335800	  782.7	  578.8	 4359.0	...
2335801	  782.6	  578.9	 4363.0	...
2335802	  782.6	  579.1	 4367.0	...
2335803	  782.6	  579.3	 4371.0	...
2335804	  782.5	  579.2	 4371.0	...
2335805	  782.5	  578.9	 4371.0	...
2335806	  782.7	  578.7	 4370.0	...
2335807	  782.9	  578.9	 4369.0	...
2335808	  783.2	  579.3	 4370.0	...
2335809	  783.3	  579.7	 4371.0	...
2335810	  783.1	  580.0	 4371.0	...
2335811	  782.8	  580.1	 4369.0	...
2335812	  782.5	  580.1	 4368.0	...
2335813	  782.3	  580.0	 4369.0	...
2335814	  782.1	  580.5	 4369.0	...
2335815	  781.9	  580.9	 4369.0	...
2335816	  781.9	  581.5	 4370.0	...
2335817	  781.9	  581.7	 4373.0	...
2335818	  781.9	  581.9	 4375.0	...
2335819	  781.8	  581.9	 4377.0	...
2335820	  781.9	  581.9	 4377.0	...
2335821	  781.7	  582.0	 4377.0	...
2335822	  781.6	  582.0	 4377.0	...
2335823	  782.0	  581.9	 4378.0	...
2335824	  782.4	  581.8	 4378.0	...
2335825	  782.7	  581.6	 4378.0	...
2335826	  782.5	  581.6	 4377.0	...
2335827	  782.2	  581.8	 4377.0	...
2335828	  782.2	  582.0	 4379.0	...
2335829	  782.2	  582.1	 4380.0	...
2335830	  782.2	  582.0	 4380.0	...
2335831	  782.2	  582.0	 4380.0	...
2335832	  782.2	  581.9	 4380.0	...
2335833	  782.2	  581.7	 4379.0	...
2335834	  782.2	  581.6	 4378.0	...
2335835	  782.3	  581.8	 4378.0	...
2335836	  782.3	  582.1	 4378.0	...
2335837	  782.3	  582.3	 4378.0	...
2335838	  782.3	  582.2	 4378.0	...
2335839	  782.4	  582.1	 4378.0	...
2335840	  782.5	  581.7	 4378.0	...
2335841	  782.6	  581.4	 4378.0	...
2335842	  782.6	  581.5	 4379.0	...
2335843	  782.6	  581.8	 4380.0	...
2335844	  782.6	  582.2	 4380.0	...
2335845	  782.7	  582.1	 4380.0	...
2335846	  782.7	  582.0	 4382.0	...
2335847	  782.8	  582.0	 4382.0	...
2335848	  782.8	  582.0	 4382.0	...
2335849	  782.8	  582.0	 4382.0	...
2335850	  782.7	  582.2	 4383.0	...
2335851	  782.7	  582.3	 4383.0	...
2335852	  783.0	  582.8	 4384.0	...
2335853	  783.2	  583.2	 4385.0	...
2335854	  783.2	  583.7	 4386.0	...
2335855	  782.9	  583.8	 4388.0	...
2335856	  782.6	  583.9	 4389.0	...
2335857	  782.6	  583.9	 4391.0	...
2335858	  782.6	  583.9	 4391.0	...
2335859	  782.7	  583.9	 4389.0	...
2335860	  782.8	  584.1	 4389.0	...
2335861	  782.7	  584.2	 4390.0	...
2335862	  782.7	  584.4	 4390.0	...
2335863	  782.7	  584.5	 4388.0	...
2335864	  782.7	  584.5	 4387.0	...
2335865	  782.7	  584.4	 4387.0	...
2335866	  782.9	  584.3	 4390.0	...
MSG	2335867 0000 _ Number Off
2335867	  783.2	  584.5	 4392.0	...
2335868	  783.1	  584.8	 4394.0	...
2335869	  782.9	  585.1	 4392.0	...
2335870	  783.0	  584.9	 4391.0	...
2335871	  783.4	  584.6	 4390.0	...
2335872	  783.5	  584.4	 4390.0	...
2335873	  783.0	  584.5	 4391.0	...
2335874	  782.5	  584.9	 4392.0	...
2335875	  782.6	  585.4	 4392.0	...
2335876	  782.8	  585.6	 4393.0	...
2335877	  783.1	  585.7	 4395.0	...
2335878	  783.2	  585.8	 4397.0	...
2335879	  783.2	  585.9	 4398.0	...
2335880	  783.2	  585.8	 4398.0	...
2335881	  783.2	  585.7	 4399.0	...
2335882	  783.1	  585.8	 4398.0	...
2335883	  783.0	  585.9	 4398.0	...
2335884	  783.0	  586.1	 4398.0	...
2335885	  783.0	  586.1	 4398.0	...
2335886	  782.9	  586.2	 4398.0	...
2335887	  782.7	  586.2	 4398.0	...
2335888	  782.7	  586.1	 4399.0	...
2335889	  782.7	  586.0	 4399.0	...
2335890	  782.9	  586.2	 4399.0	...
2335891	  782.9	  586.5	 4399.0	...
2335892	  782.9	  586.7	 4400.0	...
2335893	  782.9	  586.7	 4401.0	...
2335894	  782.8	  586.8	 4401.0	...
2335895	  782.8	  587.1	 4402.0	...
2335896	  782.7	  587.5	 4402.0	...
2335897	  782.5	  587.5	 4404.0	...
2335898	  782.4	  587.1	 4405.0	...
2335899	  782.3	  586.8	 4405.0	...
2335900	  782.1	  586.9	 4406.0	...
2335901	  782.0	  587.1	 4406.0	...
2335902	  781.9	  587.0	 4406.0	...
2335903	  782.0	  587.0	 4404.0	...
2335904	  782.2	  586.9	 4404.0	...
2335905	  782.5	  587.1	 4406.0	...
2335906	  782.5	  587.3	 4409.0	...
2335907	  782.7	  587.4	 4411.0	...
2335908	  782.9	  587.5	 4411.0	...
2335909	  783.1	  587.5	 4410.0	...
2335910	  783.1	  587.6	 4408.0	...
2335911	  783.1	  588.0	 4408.0	...
2335912	  783.2	  588.3	 4409.0	...
2335913	  783.2	  588.5	 4411.0	...
2335914	  783.2	  588.4	 4413.0	...
2335915	  783.2	  588.3	 4413.0	...
2335916	  783.1	  588.1	 4412.0	...
2335917	  783.0	  587.9	 4413.0	...
2335918	  782.9	  587.7	 4414.0	...
2335919	  782.9	  588.3	 4415.0	...
2335920	  782.9	  588.9	 4415.0	...
2335921	  783.1	  589.2	 4416.0	...
2335922	  783.2	  589.0	 4417.0	...
2335923	  783.3	  589.3	 4418.0	...
2335924	  783.4	  589.7	 4418.0	...
2335925	  783.5	  590.1	 4417.0	...
2335926	  783.5	  590.1	 4416.0	...
2335927	  783.3	  590.1	 4415.0	...
2335928	  783.1	  590.2	 4416.0	...
2335929	  782.8	  590.4	 4417.0	...
2335930	  782.8	  590.5	 4417.0	...
2335931	  782.7	  590.6	 4417.0	...
2335932	  782.7	  590.8	 4417.0	...
2335933	  782.7	  590.9	 4418.0	...
2335934	  783.3	  591.1	 4419.0	...
2335935	  783.8	  591.1	 4421.0	...
2335936	  783.9	  591.2	 4423.0	...
2335937	  783.5	  591.3	 4424.0	...
2335938	  782.9	  591.4	 4425.0	...
2335939	  782.7	  591.4	 4425.0	...
2335940	  782.5	  591.6	 4427.0	...
2335941	  782.4	  591.8	 4427.0	...
2335942	  782.0	  592.4	 4426.0	...
2335943	  781.6	  592.9	 4425.0	...
2335944	  781.4	  592.9	 4424.0	...
2335945	  781.7	  592.6	 4424.0	...
2335946	  782.0	  592.2	 4424.0	...
2335947	  782.6	  592.3	 4425.0	...
2335948	  783.1	  592.3	 4425.0	...
2335949	  783.6	  592.3	 4425.0	...
2335950	  783.4	  592.3	 4425.0	...
2335951	  783.1	  592.4	 4425.0	...
2335952	  782.9	  592.5	 4427.0	...
2335953	  782.7	  592.9	 4429.0	...
2335954	  782.8	  593.2	 4431.0	...
2335955	  783.2	  593.4	 4431.0	...
2335956	  783.7	  593.5	 4430.0	...
2335957	  783.4	  593.9	 4429.0	...
2335958	  782.7	  594.4	 4430.0	...
2335959	  781.9	  594.0	 4432.0	...
2335960	  782.0	  593.4	 4433.0	...
2335961	  782.2	  593.1	 4432.0	...
2335962	  782.4	  593.5	 4431.0	...
2335963	  782.8	  593.8	 4431.0	...
2335964	  783.2	  593.8	 4433.0	...
2335965	  783.6	  593.8	 4436.0	...
2335966	  783.6	  593.6	 4437.0	...
2335967	  783.6	  593.5	 4436.0	...
2335968	  783.5	  593.9	 4434.0	...
2335969	  783.4	  594.4	 4434.0	...
2335970	  783.3	  595.0	 4434.0	...
2335971	  783.4	  595.2	 4434.0	...
2335972	  783.4	  595.4	 4433.0	...
2335973	  783.3	  595.5	 4432.0	...
2335974	  783.3	  595.4	 4432.0	...
2335975	  783.1	  595.3	 4432.0	...
2335976	  782.9	  595.3	 4432.0	...
2335977	  782.8	  595.3	 4434.0	...
2335978	  782.5	  595.4	 4435.0	...
2335979	  782.3	  595.7	 4436.0	...
2335980	  782.1	  596.2	 4437.0	...
2335981	  782.1	  596.6	 4437.0	...
2335982	  782.1	  596.7	 4439.0	...
2335983	  782.0	  596.6	 4441.0	...
2335984	  781.9	  596.6	 4442.0	...
2335985	  781.9	  596.5	 4441.0	...
2335986	  782.3	  596.1	 4441.0	...
2335987	  782.6	  595.8	 4444.0	...
2335988	  782.8	  595.5	 4447.0	...
2335989	  782.7	  595.6	 4446.0	...
2335990	  782.8	  595.6	 4442.0	...
2335991	  782.9	  595.5	 4443.0	...
2335992	  783.0	  595.4	 4448.0	...
2335993	  783.0	  595.2	 4453.0	...
2335994	  782.9	  595.2	 4453.0	...
2335995	  782.7	  595.3	 4454.0	...
2335996	  782.6	  595.3	 4452.0	...
2335997	  782.5	  595.7	 4450.0	...
2335998	  782.5	  596.0	 4451.0	...
2335999	  782.7	  596.1	 4454.0	...
2336000	  782.9	  595.9	 4457.0	...
2336001	  783.2	  595.8	 4458.0	...
2336002	  783.3	  595.8	 4460.0	...
2336003	  783.2	  595.8	 4459.0	...
2336004	  783.1	  595.8	 4458.0	...
2336005	  783.0	  595.8	 4460.0	...
2336006	  783.0	  595.8	 4464.0	...
2336007	  782.9	  595.8	 4467.0	...
2336008	  782.9	  595.4	 4467.0	...
2336009	  782.8	  595.1	 4467.0	...
2336010	  782.5	  594.9	 4465.0	...
2336011	  782.3	  595.2	 4464.0	...
2336012	  782.1	  595.4	 4463.0	...
2336013	  782.0	  595.4	 4463.0	...
2336014	  782.0	  595.2	 4463.0	...
2336015	  782.1	  595.1	 4463.0	...
2336016	  782.4	  595.1	 4464.0	...
2336017	  782.7	  595.0	 4470.0	...
2336018	  782.7	  595.0	 4475.0	...
2336019	  782.6	  595.1	 4479.0	...
2336020	  782.5	  595.3	 4478.0	...
2336021	  782.6	  595.4	 4477.0	...
2336022	  782.6	  595.6	 4475.0	...
2336023	  782.6	  595.5	 4476.0	...
2336024	  782.2	  595.5	 4478.0	...
2336025	  781.9	  595.5	 4480.0	...
2336026	  781.5	  595.2	 4480.0	...
2336027	  781.4	  594.9	 4480.0	...
2336028	  781.3	  594.8	 4479.0	...
2336029	  781.4	  594.8	 4479.0	...
2336030	  781.5	  594.9	 4481.0	...
2336031	  781.7	  594.9	 4484.0	...
2336032	  781.6	  595.0	 4485.0	...
2336033	  781.4	  595.3	 4487.0	...
2336034	  781.1	  595.5	 4488.0	...
2336035	  781.1	  595.6	 4489.0	...
2336036	  781.2	  595.6	 4489.0	...
2336037	  781.2	  595.6	 4490.0	...
2336038	  781.2	  595.7	 4492.0	...
2336039	  781.2	  595.7	 4495.0	...
2336040	  781.3	  595.7	 4492.0	...
2336041	  781.3	  595.9	 4488.0	...
2336042	  781.5	  596.3	 4484.0	...
2336043	  781.7	  596.8	 4485.0	...
2336044	  782.0	  596.9	 4485.0	...
2336045	  782.1	  596.7	 4489.0	...
2336046	  782.2	  596.4	 4494.0	...
2336047	  782.2	  596.2	 4499.0	...
2336048	  782.3	  596.3	 4499.0	...
2336049	  782.2	  596.4	 4500.0	...
2336050	  782.2	  596.6	 4500.0	...
2336051	  782.1	  597.1	 4500.0	...
2336052	  781.9	  597.6	 4499.0	...
2336053	  781.8	  598.0	 4498.0	...
2336054	  781.6	  597.9	 4498.0	...
2336055	  781.5	  598.1	 4500.0	...
2336056	  781.3	  598.3	 4502.0	...
2336057	  781.1	  598.6	 4503.0	...
2336058	  780.9	  598.7	 4504.0	...
2336059	  780.9	  598.6	 4505.0	...
2336060	  780.9	  598.5	 4506.0	...
2336061	  780.9	  598.4	 4506.0	...
2336062	  780.8	  598.2	 4506.0	...
2336063	  780.7	  597.9	 4507.0	...
2336064	  780.6	  597.7	 4508.0	...
2336065	  780.6	  597.8	 4509.0	...
2336066	  780.7	  597.9	 4508.0	...
2336067	  780.9	  597.7	 4508.0	...
2336068	  781.1	  597.3	 4509.0	...
2336069	  781.3	  597.0	 4511.0	...
2336070	  781.3	  596.8	 4513.0	...
2336071	  781.4	  596.8	 4513.0	...
2336072	  781.5	  596.7	 4512.0	...
2336073	  781.3	  596.8	 4512.0	...
2336074	  781.1	  597.0	 4512.0	...
2336075	  780.8	  596.6	 4514.0	...
MSG	2336076 0000 _ Number On
2336076	  780.8	  596.2	 4516.0	...
2336077	  780.7	  595.9	 4519.0	...
2336078	  780.7	  596.2	 4519.0	...
2336079	  780.6	  596.4	 4519.0	...
2336080	  780.5	  596.5	 4518.0	...
2336081	  780.4	  596.4	 4518.0	...
2336082	  780.5	  596.3	 4518.0	...
2336083	  780.8	  596.6	 4515.0	...
2336084	  781.1	  596.9	 4513.0	...
2336085	  781.3	  597.4	 4511.0	...
2336086	  781.2	  597.3	 4512.0	...
2336087	  781.2	  597.3	 4513.0	...
2336088	  781.2	  597.3	 4517.0	...
2336089	  781.3	  597.2	 4519.0	...
2336090	  781.3	  597.1	 4521.0	...
2336091	  781.0	  597.2	 4521.0	...
2336092	  780.8	  597.3	 4521.0	...
2336093	  780.7	  597.6	 4520.0	...
2336094	  780.7	  597.8	 4520.0	...
2336095	  780.7	  597.8	 4520.0	...
2336096	  780.6	  597.8	 4522.0	...
2336097	  780.5	  598.1	 4523.0	...
2336098	  780.8	  598.4	 4523.0	...
2336099	  781.0	  598.7	 4523.0	...
2336100	  781.3	  599.2	 4524.0	...
2336101	  781.3	  599.9	 4526.0	...
2336102	  781.4	  600.5	 4527.0	...
2336103	  781.5	  600.5	 4525.0	...
2336104	  781.5	  600.2	 4523.0	...
2336105	  781.4	  600.0	 4524.0	...
2336106	  781.3	  599.9	 4528.0	...
2336107	  781.2	  599.9	 4531.0	...
2336108	  781.0	  599.8	 4531.0	...
2336109	  780.9	  599.9	 4530.0	...
2336110	  780.8	  599.9	 4531.0	...
2336111	  780.9	  599.8	 4530.0	...
2336112	  781.0	  599.7	 4529.0	...
2336113	  781.1	  600.1	 4529.0	...
2336114	  781.4	  600.4	 4529.0	...
2336115	  781.7	  600.9	 4530.0	...
2336116	  781.9	  601.0	 4530.0	...
2336117	  781.9	  600.9	 4531.0	...
2336118	  781.8	  600.7	 4531.0	...
2336119	  781.7	  600.2	 4531.0	...
2336120	  781.6	  599.9	 4531.0	...
2336121	  781.5	  599.7	 4531.0	...
2336122	  781.6	  599.8	 4531.0	...
2336123	  781.7	  599.7	 4531.0	...
2336124	  781.6	  599.9	 4528.0	...
2336125	  781.4	  600.2	 4526.0	...
2336126	  781.3	  600.3	 4527.0	...
2336127	  781.4	  600.3	 4532.0	...
2336128	  781.3	  600.0	 4537.0	...
2336129	  781.2	  600.4	 4541.0	...
2336130	  781.4	  600.9	 4542.0	...
2336131	  781.6	  600.7	 4542.0	...
2336132	  781.9	  600.1	 4540.0	...
2336133	  781.8	  600.0	 4539.0	...
2336134	  781.6	  600.3	 4539.0	...
2336135	  781.6	  600.7	 4538.0	...
2336136	  781.8	  600.7	 4538.0	...
2336137	  781.9	  600.4	 4538.0	...
2336138	  781.9	  600.2	 4537.0	...
2336139	  781.9	  599.7	 4536.0	...
2336140	  781.9	  599.5	 4534.0	...
2336141	  781.9	  599.3	 4533.0	...
2336142	  781.7	  599.2	 4532.0	...
2336143	  781.4	  599.1	 4531.0	...
2336144	  781.3	  599.6	 4530.0	...
2336145	  781.2	  600.2	 4533.0	...
2336146	  781.2	  600.7	 4537.0	...
2336147	  781.5	  600.6	 4537.0	...
2336148	  781.8	  600.6	 4534.0	...
2336149	  782.2	  600.5	 4532.0	...
2336150	  782.1	  600.5	 4532.0	...
2336151	  782.0	  600.8	 4532.0	...
2336152	  782.0	  601.1	 4532.0	...
2336153	  782.2	  601.4	 4531.0	...
2336154	  782.2	  601.4	 4530.0	...
2336155	  782.1	  601.6	 4528.0	...
2336156	  782.0	  601.7	 4527.0	...
2336157	  782.2	  601.9	 4527.0	...
2336158	  782.3	  602.1	 4529.0	...
2336159	  782.5	  602.2	 4531.0	...
2336160	  782.6	  602.3	 4533.0	...
2336161	  782.6	  602.2	 4533.0	...
2336162	  782.6	  602.1	 4532.0	...
2336163	  782.5	  602.2	 4531.0	...
2336164	  782.4	  602.6	 4531.0	...
2336165	  782.4	  603.0	 4530.0	...
2336166	  782.6	  603.3	 4530.0	...
2336167	  782.6	  602.9	 4530.0	...
2336168	  782.5	  602.5	 4530.0	...
2336169	  782.5	  602.3	 4530.0	...
2336170	  782.5	  602.5	 4531.0	...
2336171	  782.5	  602.6	 4530.0	...
2336172	  782.5	  602.4	 4530.0	...
2336173	  782.5	  602.3	 4530.0	...
2336174	  782.5	  602.4	 4530.0	...
2336175	  782.5	  602.5	 4529.0	...
2336176	  782.3	  602.5	 4528.0	...
2336177	  782.2	  602.6	 4526.0	...
2336178	  782.0	  602.8	 4526.0	...
2336179	  781.9	  602.7	 4525.0	...
2336180	  782.2	  602.5	 4526.0	...
2336181	  782.7	  602.7	 4525.0	...
2336182	  783.1	  603.2	 4524.0	...
2336183	  783.2	  603.9	 4523.0	...
2336184	  783.2	  604.1	 4522.0	...
2336185	  783.2	  604.1	 4521.0	...
2336186	  783.1	  603.9	 4521.0	...
2336187	  783.0	  603.7	 4522.0	...
2336188	  782.8	  603.4	 4522.0	...
2336189	  782.6	  603.2	 4522.0	...
2336190	  782.6	  603.4	 4523.0	...
2336191	  782.8	  603.6	 4523.0	...
2336192	  782.9	  604.0	 4524.0	...
2336193	  782.8	  604.2	 4523.0	...
2336194	  782.6	  604.1	 4522.0	...
2336195	  782.2	  604.0	 4521.0	...
2336196	  782.1	  603.9	 4520.0	...
2336197	  782.2	  604.2	 4520.0	...
2336198	  782.5	  604.5	 4521.0	...
2336199	  782.8	  604.7	 4521.0	...
2336200	  782.8	  604.8	 4518.0	...
2336201	  782.9	  605.3	 4516.0	...
2336202	  783.0	  605.9	 4516.0	...
2336203	  783.0	  606.5	 4516.0	...
2336204	  783.1	  606.0	 4518.0	...
2336205	  783.1	  605.4	 4519.0	...
2336206	  783.1	  605.3	 4518.0	...
2336207	  783.3	  605.8	 4517.0	...
2336208	  783.5	  606.4	 4514.0	...
2336209	  783.7	  606.5	 4512.0	...
2336210	  783.7	  606.7	 4510.0	...
2336211	  783.6	  606.8	 4509.0	...
2336212	  783.2	  607.0	 4509.0	...
2336213	  782.8	  607.2	 4509.0	...
2336214	  782.5	  607.3	 4508.0	...
2336215	  782.5	  607.3	 4507.0	...
2336216	  782.5	  607.3	 4506.0	...
2336217	  782.5	  607.1	 4505.0	...
2336218	  782.8	  606.9	 4504.0	...
2336219	  783.2	  606.7	 4503.0	...
2336220	  783.5	  606.5	 4502.0	...
2336221	  783.6	  606.4	 4502.0	...
2336222	  783.8	  606.3	 4504.0	...
2336223	  783.7	  606.3	 4505.0	...
2336224	  783.5	  606.3	 4504.0	...
2336225	  783.4	  606.6	 4501.0	...
2336226	  783.5	  606.8	 4498.0	...
2336227	  783.5	  606.8	 4498.0	...
2336228	  783.5	  606.6	 4497.0	...
2336229	  783.4	  606.4	 4496.0	...
2336230	  783.5	  606.4	 4497.0	...
2336231	  783.7	  606.4	 4499.0	...
2336232	  783.9	  606.3	 4498.0	...
2336233	  784.0	  606.3	 4495.0	...
2336234	  784.0	  606.3	 4492.0	...
2336235	  784.0	  606.3	 4492.0	...
2336236	  784.0	  606.4	 4492.0	...
2336237	  783.9	  606.6	 4493.0	...
2336238	  783.9	  606.9	 4493.0	...
2336239	  783.9	  606.9	 4494.0	...
2336240	  783.9	  607.0	 4491.0	...
2336241	  783.8	  606.9	 4488.0	...
2336242	  783.7	  606.8	 4487.0	...
2336243	  783.6	  606.9	 4490.0	...
2336244	  783.7	  607.0	 4492.0	...
2336245	  784.0	  607.2	 4493.0	...
2336246	  784.2	  607.2	 4493.0	...
2336247	  784.3	  607.1	 4492.0	...
2336248	  784.4	  607.0	 4492.0	...
2336249	  784.4	  607.0	 4492.0	...
2336250	  784.3	  607.1	 4491.0	...
2336251	  784.2	  607.3	 4489.0	...
2336252	  784.2	  607.5	 4487.0	...
2336253	  784.5	  607.7	 4486.0	...
2336254	  784.8	  607.7	 4486.0	...
2336255	  784.9	  607.7	 4487.0	...
2336256	  784.9	  607.5	 4488.0	...
2336257	  784.8	  607.4	 4489.0	...
2336258	  784.8	  607.3	 4490.0	...
2336259	  784.9	  607.2	 4491.0	...
2336260	  785.0	  607.3	 4489.0	...
2336261	  784.8	  607.5	 4488.0	...
2336262	  784.6	  607.8	 4486.0	...
2336263	  784.3	  608.0	 4486.0	...
2336264	  784.8	  608.2	 4486.0	...
2336265	  785.3	  608.4	 4486.0	...
2336266	  785.5	  608.7	 4486.0	...
2336267	  785.1	  608.8	 4485.0	...
2336268	  784.5	  609.1	 4483.0	...
2336269	  784.2	  609.3	 4482.0	...
2336270	  784.4	  609.2	 4482.0	...
2336271	  784.7	  608.9	 4483.0	...
2336272	  785.1	  608.7	 4483.0	...
2336273	  785.2	  608.9	 4483.0	...
2336274	  785.0	  609.1	 4480.0	...
2336275	  784.8	  609.2	 4476.0	...
2336276	  784.6	  609.3	 4474.0	...
2336277	  784.7	  609.3	 4475.0	...
2336278	  784.7	  609.4	 4476.0	...
2336279	  784.8	  609.7	 4474.0	...
2336280	  785.0	  609.9	 4472.0	...
2336281	  785.1	  610.1	 4470.0	...
2336282	  785.0	  610.2	 4470.0	...
2336283	  785.2	  610.2	 4472.0	...
2336284	  785.4	  610.1	 4473.0	...
2336285	  785.3	  610.0	 4474.0	...
2336286	  785.0	  610.0	 4475.0	...
2336287	  784.6	  610.0	 4472.0	...
2336288	  784.4	  610.1	 4470.0	...
2336289	  784.3	  610.2	 4468.0	...
2336290	  784.4	  610.2	 4467.0	...
2336291	  784.4	  610.2	 4467.0	...
2336292	  784.4	  610.3	 4468.0	...
2336293	  784.4	  610.2	 4469.0	...
2336294	  784.6	  610.4	 4469.0	...
2336295	  784.7	  610.6	 4469.0	...
2336296	  784.7	  610.9	 4466.0	...
2336297	  784.6	  611.1	 4463.0	...
2336298	  784.5	  610.9	 4462.0	...
2336299	  784.7	  610.5	 4464.0	...
2336300	  785.4	  610.3	 4467.0	...
2336301	  786.1	  610.5	 4466.0	...
2336302	  785.9	  610.8	 4465.0	...
2336303	  785.4	  610.8	 4465.0	...
2336304	  784.8	  610.8	 4465.0	...
2336305	  784.8	  610.7	 4464.0	...
2336306	  784.7	  610.5	 4464.0	...
2336307	  784.7	  610.4	 4464.0	...
2336308	  784.8	  610.4	 4464.0	...
2336309	  784.9	  610.4	 4464.0	...
2336310	  785.0	  610.5	 4464.0	...
2336311	  785.0	  610.6	 4464.0	...
2336312	  785.0	  610.6	 4463.0	...
2336313	  785.1	  610.6	 4462.0	...
2336314	  785.2	  610.6	 4463.0	...
2336315	  785.2	  610.6	 4464.0	...
2336316	  785.2	  610.7	 4465.0	...
2336317	  785.1	  610.9	 4465.0	...
2336318	  785.0	  610.8	 4464.0	...
2336319	  785.0	  610.6	 4464.0	...
2336320	  784.8	  610.3	 4466.0	...
2336321	  784.8	  610.3	 4468.0	...
2336322	  785.0	  610.4	 4470.0	...
2336323	  785.3	  610.4	 4470.0	...
2336324	  785.6	  610.4	 4469.0	...
2336325	  785.7	  610.5	 4467.0	...
2336326	  785.7	  610.2	 4466.0	...
2336327	  785.8	  609.8	 4464.0	...
2336328	  785.6	  609.6	 4464.0	...
2336329	  785.5	  609.6	 4464.0	...
2336330	  785.4	  609.5	 4465.0	...
2336331	  785.4	  609.4	 4465.0	...
2336332	  785.6	  609.3	 4467.0	...
2336333	  785.7	  608.9	 4469.0	...
2336334	  785.9	  608.5	 4471.0	...
2336335	  786.0	  607.8	 4471.0	...
2336336	  786.1	  607.5	 4471.0	...
2336337	  786.2	  607.2	 4471.0	...
2336338	  786.0	  607.1	 4470.0	...
2336339	  785.7	  607.1	 4470.0	...
2336340	  785.5	  607.1	 4470.0	...
2336341	  785.5	  607.2	 4472.0	...
2336342	  785.6	  607.3	 4474.0	...
2336343	  785.6	  607.3	 4475.0	...
2336344	  785.6	  607.3	 4475.0	...
2336345	  785.6	  607.4	 4475.0	...
2336346	  785.6	  607.4	 4475.0	...
2336347	  785.5	  607.4	 4474.0	...
2336348	  785.3	  607.4	 4472.0	...
2336349	  785.3	  607.6	 4470.0	...
2336350	  785.4	  607.7	 4469.0	...
2336351	  785.5	  607.8	 4470.0	...
2336352	  785.6	  607.7	 4471.0	...
2336353	  785.7	  607.5	 4472.0	...
2336354	  785.9	  607.3	 4471.0	...
2336355	  786.2	  607.2	 4473.0	...
2336356	  786.4	  606.9	 4475.0	...
2336357	  786.5	  606.7	 4475.0	...
2336358	  786.5	  606.6	 4472.0	...
2336359	  786.4	  606.5	 4469.0	...
2336360	  786.2	  606.6	 4470.0	...
2336361	  785.9	  606.0	 4471.0	...
2336362	  785.6	  605.6	 4471.0	...
2336363	  785.4	  605.0	 4469.0	...
2336364	  785.1	  604.9	 4468.0	...
2336365	  785.0	  605.1	 4467.0	...
2336366	  785.3	  605.3	 4468.0	...
2336367	  785.8	  605.7	 4468.0	...
2336368	  786.3	  605.9	 4469.0	...
2336369	  786.5	  606.1	 4469.0	...
2336370	  786.8	  606.2	 4467.0	...
2336371	  786.9	  606.3	 4465.0	...
2336372	  787.0	  606.3	 4463.0	...
2336373	  786.9	  606.3	 4463.0	...
2336374	  786.8	  606.3	 4463.0	...
2336375	  786.7	  606.1	 4464.0	...
2336376	  786.5	  606.0	 4465.0	...
2336377	  786.3	  605.8	 4465.0	...
2336378	  786.4	  605.9	 4464.0	...
2336379	  786.6	  605.9	 4464.0	...
2336380	  786.6	  606.4	 4466.0	...
2336381	  786.4	  607.0	 4467.0	...
MSG	2336382 0000 _ Number Off
2336382	  786.4	  607.4	 4467.0	...
2336383	  786.8	  607.3	 4468.0	...
2336384	  787.1	  607.1	 4467.0	...
2336385	  787.3	  607.1	 4467.0	...
2336386	  787.4	  607.2	 4467.0	...
2336387	  787.5	  607.0	 4466.0	...
2336388	  787.5	  606.7	 4466.0	...
2336389	  787.5	  606.5	 4466.0	...
2336390	  787.5	  606.5	 4466.0	...
2336391	  787.4	  606.4	 4465.0	...
2336392	  787.1	  606.3	 4463.0	...
2336393	  786.6	  606.0	 4462.0	...
2336394	  786.1	  605.8	 4462.0	...
2336395	  785.8	  605.6	 4463.0	...
2336396	  785.9	  605.6	 4462.0	...
2336397	  786.0	  605.7	 4462.0	...
2336398	  786.1	  605.7	 4463.0	...
2336399	  786.1	  605.7	 4464.0	...
2336400	  786.2	  605.7	 4466.0	...
2336401	  786.6	  605.9	 4466.0	...
2336402	  786.9	  605.9	 4466.0	...
2336403	  787.2	  605.9	 4467.0	...
2336404	  786.9	  605.7	 4468.0	...
2336405	  786.6	  605.5	 4468.0	...
2336406	  786.3	  605.3	 4468.0	...
2336407	  786.3	  605.3	 4468.0	...
2336408	  786.5	  605.4	 4467.0	...
2336409	  786.8	  605.3	 4467.0	...
2336410	  787.0	  605.1	 4467.0	...
2336411	  786.8	  604.8	 4468.0	...
2336412	  786.7	  604.4	 4469.0	...
2336413	  786.7	  604.0	 4470.0	...
2336414	  786.6	  603.6	 4471.0	...
2336415	  786.4	  603.4	 4471.0	...
2336416	  786.2	  603.2	 4471.0	...
2336417	  786.2	  603.0	 4470.0	...
2336418	  786.2	  602.9	 4469.0	...
2336419	  786.2	  603.0	 4469.0	...
2336420	  786.1	  603.0	 4469.0	...
2336421	  786.1	  603.0	 4469.0	...
2336422	  786.3	  603.0	 4468.0	...
2336423	  786.6	  603.0	 4470.0	...
2336424	  786.6	  603.1	 4471.0	...
2336425	  786.4	  603.2	 4471.0	...
2336426	  786.3	  603.2	 4469.0	...
2336427	  786.4	  603.0	 4467.0	...
2336428	  786.5	  602.8	 4467.0	...
2336429	  786.1	  602.9	 4467.0	...
2336430	  785.5	  603.2	 4470.0	...
2336431	  784.7	  603.6	 4472.0	...
2336432	  784.2	  603.8	 4475.0	...
2336433	  783.3	  603.6	 4475.0	...
2336434	  782.0	  603.5	 4475.0	...
EFIX R   2334725	2336434	1710	  788.4	  609.3	   4210
SSACC R  2336435
2336435	  780.7	  602.5	 4475.0	...
2336436	  778.7	  601.6	 4475.0	...
2336437	  776.6	  600.7	 4475.0	...
2336438	  773.7	  600.7	 4475.0	...
2336439	  771.3	  601.0	 4475.0	...
2336440	  769.3	  600.8	 4475.0	...
ESACC R  2336435	2336440	6	  780.7	  602.5	  769.3	  600.8	   0.25	     41
SFIX R   2336441
2336441	  767.8	  600.2	 4477.0	...
2336442	  766.9	  599.4	 4479.0	...
2336443	  766.1	  598.9	 4480.0	...
2336444	  765.8	  598.7	 4478.0	...
2336445	  765.5	  598.4	 4478.0	...
2336446	  765.6	  598.4	 4479.0	...
2336447	  766.0	  597.8	 4480.0	...
2336448	  767.0	  597.0	 4480.0	...
2336449	  768.0	  596.6	 4479.0	...
2336450	  769.0	  596.7	 4477.0	...
2336451	  769.6	  596.9	 4472.0	...
2336452	  770.3	  596.7	 4467.0	...
2336453	  771.0	  596.0	 4464.0	...
2336454	  771.4	  595.4	 4464.0	...
2336455	  771.6	  594.2	 4463.0	...
2336456	  771.6	  593.3	 4464.0	...
2336457	  771.4	  592.5	 4465.0	...
2336458	  771.3	  592.4	 4470.0	...
2336459	  771.2	  592.4	 4474.0	...
2336460	  771.1	  592.3	 4479.0	...
2336461	  770.9	  592.3	 4480.0	...
2336462	  770.7	  592.3	 4480.0	...
2336463	  770.6	  592.3	 4479.0	...
2336464	  770.8	  592.3	 4479.0	...
2336465	  771.1	  592.0	 4481.0	...
2336466	  771.3	  591.7	 4482.0	...
2336467	  771.4	  591.4	 4484.0	...
2336468	  771.4	  591.4	 4484.0	...
2336469	  771.3	  591.2	 4486.0	...
2336470	  771.1	  591.1	 4488.0	...
2336471	  770.9	  591.0	 4487.0	...
2336472	  770.9	  590.8	 4485.0	...
2336473	  771.0	  590.6	 4482.0	...
2336474	  771.0	  590.4	 4483.0	...
2336475	  770.6	  590.4	 4483.0	...
2336476	  770.3	  590.7	 4484.0	...
2336477	  770.0	  590.9	 4484.0	...
2336478	  770.2	  591.1	 4484.0	...
2336479	  770.4	  591.0	 4484.0	...
2336480	  770.6	  590.9	 4485.0	...
2336481	  770.6	  590.7	 4486.0	...
2336482	  770.6	  590.4	 4487.0	...
2336483	  770.7	  590.1	 4486.0	...
2336484	  770.8	  590.0	 4483.0	...
2336485	  770.9	  590.0	 4483.0	...
2336486	  770.7	  590.2	 4485.0	...
2336487	  770.7	  590.4	 4487.0	...
2336488	  770.7	  590.5	 4487.0	...
2336489	  770.8	  590.5	 4487.0	...
2336490	  770.8	  590.5	 4486.0	...
2336491	  770.7	  590.5	 4486.0	...
2336492	  770.7	  589.6	 4486.0	...
2336493	  770.7	  588.8	 4486.0	...
2336494	  770.7	  588.3	 4486.0	...
2336495	  770.5	  588.6	 4486.0	...
2336496	  770.6	  588.8	 4487.0	...
2336497	  770.7	  588.7	 4487.0	...
2336498	  770.8	  588.5	 4487.0	...
2336499	  770.8	  588.4	 4487.0	...
2336500	  770.7	  588.4	 4488.0	...
2336501	  770.5	  588.4	 4489.0	...
2336502	  770.3	  588.4	 4487.0	...
2336503	  770.4	  588.5	 4484.0	...
2336504	  770.6	  588.5	 4483.0	...
2336505	  770.7	  588.6	 4483.0	...
2336506	  770.8	  588.6	 4483.0	...
2336507	  770.7	  588.0	 4482.0	...
2336508	  770.6	  587.5	 4482.0	...
2336509	  770.6	  587.4	 4480.0	...
2336510	  770.6	  587.8	 4478.0	...
2336511	  770.3	  588.0	 4478.0	...
2336512	  769.9	  587.7	 4481.0	...
2336513	  769.6	  587.5	 4484.0	...
2336514	  769.5	  587.6	 4486.0	...
2336515	  769.4	  587.2	 4487.0	...
2336516	  769.6	  586.8	 4487.0	...
2336517	  769.9	  586.8	 4487.0	...
2336518	  770.3	  587.2	 4487.0	...
2336519	  770.4	  587.7	 4487.0	...
2336520	  770.4	  588.1	 4486.0	...
2336521	  770.3	  588.5	 4486.0	...
2336522	  770.1	  588.9	 4485.0	...
2336523	  770.0	  588.7	 4485.0	...
2336524	  770.0	  588.4	 4486.0	...
2336525	  770.0	  588.2	 4486.0	...
2336526	  770.0	  588.2	 4487.0	...
2336527	  769.9	  588.4	 4487.0	...
2336528	  769.9	  588.6	 4490.0	...
2336529	  769.9	  588.9	 4493.0	...
2336530	  769.9	  589.0	 4493.0	...
2336531	  769.9	  589.0	 4489.0	...
2336532	  770.0	  589.1	 4488.0	...
2336533	  770.1	  589.1	 4491.0	...
2336534	  770.1	  589.1	 4495.0	...
2336535	  769.9	  589.3	 4496.0	...
2336536	  769.6	  589.4	 4495.0	...
2336537	  770.0	  589.4	 4494.0	...
2336538	  770.4	  589.4	 4492.0	...
2336539	  770.7	  589.2	 4492.0	...
2336540	  770.5	  589.0	 4492.0	...
2336541	  770.3	  589.3	 4492.0	...
2336542	  770.3	  589.7	 4492.0	...
2336543	  770.3	  590.3	 4492.0	...
2336544	  770.3	  590.6	 4491.0	...
2336545	  770.3	  590.9	 4493.0	...
2336546	  770.3	  591.0	 4495.0	...
2336547	  770.4	  590.8	 4497.0	...
2336548	  770.4	  590.5	 4496.0	...
2336549	  770.8	  590.1	 4496.0	...
2336550	  771.2	  589.9	 4496.0	...
2336551	  771.3	  589.8	 4497.0	...
2336552	  770.9	  589.9	 4498.0	...
2336553	  770.5	  590.0	 4497.0	...
2336554	  770.5	  590.0	 4495.0	...
2336555	  770.5	  589.9	 4493.0	...
2336556	  770.8	  589.9	 4491.0	...
2336557	  771.2	  590.3	 4487.0	...
2336558	  771.1	  590.7	 4483.0	...
2336559	  770.8	  591.1	 4480.0	...
2336560	  770.5	  591.1	 4479.0	...
2336561	  770.7	  591.1	 4480.0	...
2336562	  770.9	  591.0	 4481.0	...
2336563	  771.0	  591.6	 4483.0	...
2336564	  771.0	  592.1	 4484.0	...
2336565	  770.9	  592.0	 4485.0	...
2336566	  770.8	  591.4	 4486.0	...
2336567	  770.4	  591.1	 4484.0	...
2336568	  770.1	  591.4	 4482.0	...
2336569	  770.2	  591.7	 4480.0	...
2336570	  770.8	  591.6	 4480.0	...
2336571	  771.4	  591.7	 4480.0	...
2336572	  771.6	  591.7	 4478.0	...
2336573	  771.5	  591.9	 4476.0	...
2336574	  771.4	  591.9	 4474.0	...
2336575	  771.4	  592.0	 4474.0	...
2336576	  771.3	  591.8	 4475.0	...
2336577	  770.9	  591.6	 4475.0	...
2336578	  770.6	  591.6	 4476.0	...
2336579	  770.4	  591.8	 4476.0	...
2336580	  770.4	  592.0	 4476.0	...
MSG	2336581 0000 _ Number On
2336581	  770.5	  592.0	 4476.0	...
2336582	  770.8	  592.2	 4476.0	...
2336583	  771.1	  592.3	 4476.0	...
2336584	  771.2	  592.4	 4476.0	...
2336585	  771.2	  592.5	 4477.0	...
2336586	  771.1	  592.5	 4480.0	...
2336587	  771.0	  592.4	 4484.0	...
2336588	  770.9	  592.4	 4486.0	...
2336589	  770.8	  592.5	 4486.0	...
2336590	  770.9	  592.7	 4483.0	...
2336591	  771.1	  592.8	 4481.0	...
2336592	  771.0	  592.8	 4480.0	...
2336593	  770.8	  592.7	 4480.0	...
2336594	  770.7	  592.6	 4480.0	...
2336595	  770.7	  592.6	 4480.0	...
2336596	  770.7	  592.6	 4481.0	...
2336597	  770.8	  592.6	 4481.0	...
2336598	  770.9	  592.6	 4478.0	...
2336599	  770.9	  592.6	 4475.0	...
2336600	  770.9	  592.6	 4473.0	...
2336601	  770.9	  592.4	 4474.0	...
2336602	  770.9	  592.1	 4475.0	...
2336603	  770.9	  592.5	 4475.0	...
2336604	  770.9	  593.1	 4476.0	...
2336605	  771.0	  593.8	 4477.0	...
2336606	  771.1	  594.0	 4477.0	...
2336607	  770.9	  594.1	 4476.0	...
2336608	  770.8	  594.0	 4475.0	...
2336609	  770.6	  593.9	 4474.0	...
2336610	  770.5	  593.7	 4473.0	...
2336611	  770.6	  593.3	 4472.0	...
2336612	  770.8	  592.9	 4472.0	...
2336613	  771.0	  592.8	 4472.0	...
2336614	  770.8	  592.8	 4473.0	...
2336615	  770.8	  592.8	 4474.0	...
2336616	  770.7	  593.2	 4472.0	...
2336617	  770.8	  593.5	 4470.0	...
2336618	  770.7	  593.7	 4467.0	...
2336619	  770.7	  593.6	 4466.0	...
2336620	  770.7	  593.5	 4465.0	...
2336621	  770.8	  593.3	 4463.0	...
2336622	  770.8	  593.1	 4462.0	...
2336623	  770.8	  592.9	 4462.0	...
2336624	  770.7	  592.9	 4464.0	...
2336625	  770.2	  592.9	 4467.0	...
2336626	  769.9	  593.4	 4469.0	...
2336627	  769.5	  593.9	 4470.0	...
2336628	  769.5	  594.3	 4470.0	...
2336629	  769.6	  594.2	 4470.0	...
2336630	  769.9	  594.1	 4471.0	...
2336631	  770.2	  593.8	 4472.0	...
2336632	  770.6	  593.6	 4472.0	...
2336633	  770.8	  593.5	 4470.0	...
2336634	  770.7	  593.7	 4469.0	...
2336635	  770.6	  593.7	 4470.0	...
2336636	  770.4	  593.6	 4472.0	...
2336637	  770.4	  593.4	 4474.0	...
2336638	  770.4	  593.2	 4475.0	...
2336639	  770.4	  593.1	 4476.0	...
2336640	  770.4	  593.2	 4477.0	...
2336641	  770.4	  593.2	 4476.0	...
2336642	  770.5	  593.1	 4476.0	...
2336643	  770.6	  592.9	 4477.0	...
2336644	  770.4	  592.6	 4477.0	...
2336645	  770.1	  592.2	 4478.0	...
2336646	  769.8	  591.9	 4478.0	...
2336647	  769.6	  591.7	 4477.0	...
2336648	  769.5	  591.7	 4476.0	...
2336649	  769.9	  591.6	 4472.0	...
2336650	  770.3	  591.8	 4468.0	...
2336651	  770.6	  592.1	 4466.0	...
2336652	  770.6	  592.5	 4466.0	...
2336653	  770.5	  592.7	 4467.0	...
2336654	  770.5	  592.7	 4468.0	...
2336655	  770.6	  592.5	 4467.0	...
2336656	  770.7	  592.2	 4466.0	...
2336657	  770.7	  591.9	 4465.0	...
2336658	  770.7	  592.1	 4465.0	...
2336659	  770.6	  592.4	 4465.0	...
2336660	  770.6	  592.5	 4464.0	...
2336661	  770.6	  592.4	 4465.0	...
2336662	  770.6	  592.1	 4466.0	...
2336663	  770.6	  591.8	 4467.0	...
2336664	  770.6	  591.8	 4468.0	...
2336665	  770.5	  591.7	 4468.0	...
2336666	  770.7	  591.9	 4465.0	...
2336667	  770.8	  592.0	 4463.0	...
2336668	  771.0	  592.2	 4462.0	...
2336669	  771.1	  592.1	 4464.0	...
2336670	  771.2	  592.0	 4466.0	...
2336671	  771.2	  592.1	 4467.0	...
2336672	  771.3	  592.1	 4465.0	...
2336673	  771.3	  592.2	 4464.0	...
2336674	  771.3	  592.3	 4463.0	...
2336675	  771.1	  592.2	 4463.0	...
2336676	  770.9	  592.2	 4462.0	...
2336677	  770.7	  592.1	 4464.0	...
2336678	  771.1	  592.1	 4467.0	...
2336679	  771.5	  592.1	 4470.0	...
2336680	  771.9	  592.4	 4471.0	...
2336681	  772.1	  592.7	 4471.0	...
2336682	  772.4	  593.0	 4470.0	...
2336683	  772.5	  593.1	 4468.0	...
2336684	  772.6	  593.1	 4466.0	...
2336685	  772.5	  593.1	 4465.0	...
2336686	  772.4	  592.8	 4465.0	...
2336687	  772.3	  592.6	 4464.0	...
2336688	  772.3	  592.4	 4465.0	...
2336689	  772.2	  592.5	 4468.0	...
2336690	  772.0	  592.5	 4472.0	...
2336691	  771.9	  592.6	 4473.0	...
2336692	  772.3	  592.3	 4470.0	...
2336693	  772.8	  592.0	 4468.0	...
2336694	  773.4	  591.6	 4466.0	...
2336695	  773.7	  591.7	 4465.0	...
2336696	  773.6	  591.9	 4464.0	...
2336697	  773.3	  592.2	 4464.0	...
2336698	  772.9	  592.4	 4463.0	...
2336699	  772.8	  592.3	 4463.0	...
2336700	  772.8	  592.2	 4462.0	...
2336701	  772.8	  592.1	 4462.0	...
2336702	  772.8	  592.2	 4462.0	...
2336703	  772.8	  592.1	 4461.0	...
2336704	  772.7	  591.9	 4461.0	...
2336705	  772.6	  591.7	 4463.0	...
2336706	  772.7	  591.5	 4465.0	...
2336707	  772.9	  591.4	 4465.0	...
2336708	  773.2	  591.4	 4464.0	...
2336709	  773.0	  591.5	 4463.0	...
2336710	  772.7	  591.5	 4463.0	...
2336711	  772.5	  591.8	 4463.0	...
2336712	  772.7	  592.0	 4462.0	...
2336713	  773.1	  592.1	 4461.0	...
2336714	  773.4	  592.1	 4460.0	...
2336715	  773.8	  592.2	 4459.0	...
2336716	  773.9	  592.2	 4458.0	...
2336717	  774.0	  592.2	 4458.0	...
2336718	  773.7	  592.1	 4459.0	...
2336719	  773.3	  592.0	 4460.0	...
2336720	  773.0	  592.3	 4460.0	...
2336721	  772.9	  592.4	 4459.0	...
2336722	  772.9	  592.6	 4459.0	...
2336723	  772.8	  592.3	 4457.0	...
2336724	  773.0	  592.1	 4455.0	...
2336725	  773.2	  592.0	 4452.0	...
2336726	  773.4	  592.2	 4450.0	...
2336727	  773.4	  592.3	 4449.0	...
2336728	  773.6	  592.4	 4448.0	...
2336729	  774.0	  592.6	 4446.0	...
2336730	  774.3	  592.9	 4443.0	...
2336731	  774.5	  593.5	 4440.0	...
2336732	  774.3	  593.8	 4439.0	...
2336733	  774.1	  594.1	 4437.0	...
2336734	  773.9	  594.2	 4436.0	...
2336735	  774.1	  594.3	 4438.0	...
2336736	  774.1	  594.2	 4441.0	...
2336737	  774.1	  594.0	 4444.0	...
2336738	  774.0	  593.9	 4444.0	...
2336739	  773.7	  593.8	 4442.0	...
2336740	  773.5	  593.6	 4441.0	...
2336741	  773.4	  593.5	 4442.0	...
2336742	  773.5	  593.6	 4442.0	...
2336743	  773.7	  593.7	 4441.0	...
2336744	  773.9	  594.2	 4441.0	...
2336745	  773.9	  594.6	 4440.0	...
2336746	  773.6	  595.2	 4438.0	...
2336747	  773.3	  595.8	 4437.0	...
2336748	  773.1	  596.2	 4437.0	...
2336749	  773.2	  596.5	 4437.0	...
2336750	  773.6	  596.4	 4437.0	...
2336751	  773.8	  596.3	 4438.0	...
2336752	  774.1	  596.2	 4435.0	...
2336753	  774.2	  596.6	 4432.0	...
2336754	  774.3	  597.0	 4429.0	...
2336755	  774.5	  597.1	 4428.0	...
2336756	  774.6	  596.9	 4429.0	...
2336757	  774.6	  596.7	 4428.0	...
2336758	  774.5	  596.9	 4428.0	...
2336759	  774.2	  597.0	 4428.0	...
2336760	  774.0	  597.2	 4427.0	...
2336761	  773.8	  597.4	 4425.0	...
2336762	  774.0	  597.5	 4423.0	...
2336763	  774.2	  597.5	 4421.0	...
2336764	  774.4	  597.7	 4420.0	...
2336765	  774.6	  597.9	 4421.0	...
2336766	  774.6	  597.8	 4423.0	...
2336767	  774.6	  597.6	 4424.0	...
2336768	  774.5	  597.4	 4424.0	...
2336769	  774.5	  597.3	 4421.0	...
2336770	  774.5	  597.5	 4417.0	...
2336771	  774.5	  597.7	 4413.0	...
2336772	  774.5	  597.7	 4414.0	...
2336773	  774.4	  597.4	 4416.0	...
2336774	  774.4	  597.0	 4414.0	...
2336775	  774.4	  597.0	 4410.0	...
2336776	  774.5	  596.9	 4408.0	...
2336777	  774.7	  596.9	 4409.0	...
2336778	  774.8	  597.0	 4408.0	...
2336779	  774.7	  597.0	 4407.0	...
2336780	  774.5	  596.9	 4405.0	...
2336781	  774.4	  596.7	 4406.0	...
2336782	  774.5	  596.6	 4407.0	...
2336783	  774.7	  596.5	 4408.0	...
2336784	  774.7	  596.5	 4409.0	...
2336785	  774.7	  596.3	 4409.0	...
2336786	  774.5	  596.2	 4409.0	...
2336787	  774.4	  595.9	 4409.0	...
2336788	  774.4	  595.8	 4409.0	...
2336789	  774.7	  595.5	 4409.0	...
2336790	  774.9	  595.4	 4409.0	...
2336791	  775.2	  595.3	 4407.0	...
2336792	  775.4	  595.2	 4405.0	...
2336793	  775.6	  595.2	 4404.0	...
2336794	  775.5	  595.2	 4405.0	...
2336795	  775.5	  595.3	 4405.0	...
2336796	  775.3	  595.4	 4403.0	...
2336797	  775.4	  595.5	 4400.0	...
2336798	  775.4	  595.6	 4398.0	...
2336799	  775.4	  595.5	 4398.0	...
2336800	  775.3	  595.4	 4399.0	...
2336801	  775.8	  595.3	 4400.0	...
2336802	  776.2	  595.2	 4401.0	...
2336803	  776.3	  595.3	 4401.0	...
2336804	  776.0	  595.5	 4401.0	...
2336805	  775.7	  595.5	 4400.0	...
2336806	  775.6	  595.5	 4400.0	...
2336807	  775.8	  595.5	 4400.0	...
2336808	  776.0	  595.6	 4397.0	...
2336809	  776.1	  595.7	 4394.0	...
2336810	  776.2	  595.6	 4392.0	...
2336811	  776.4	  595.5	 4392.0	...
2336812	  776.7	  595.4	 4392.0	...
2336813	  776.8	  595.4	 4390.0	...
2336814	  776.8	  596.0	 4388.0	...
2336815	  776.8	  596.5	 4386.0	...
2336816	  776.6	  597.1	 4386.0	...
2336817	  776.5	  597.1	 4386.0	...
2336818	  776.4	  596.9	 4386.0	...
2336819	  776.4	  596.8	 4387.0	...
2336820	  776.4	  596.9	 4388.0	...
2336821	  776.2	  597.3	 4388.0	...
2336822	  776.2	  597.6	 4388.0	...
2336823	  776.5	  597.7	 4388.0	...
2336824	  776.9	  597.7	 4387.0	...
2336825	  777.2	  597.8	 4385.0	...
2336826	  777.2	  598.1	 4383.0	...
2336827	  777.1	  598.4	 4381.0	...
2336828	  777.1	  598.7	 4379.0	...
2336829	  777.1	  598.8	 4377.0	...
2336830	  777.2	  598.9	 4378.0	...
2336831	  777.2	  598.7	 4380.0	...
2336832	  777.1	  598.6	 4382.0	...
2336833	  777.3	  598.5	 4382.0	...
2336834	  777.5	  598.4	 4382.0	...
2336835	  777.8	  598.1	 4382.0	...
2336836	  777.8	  597.9	 4382.0	...
2336837	  777.9	  597.8	 4382.0	...
2336838	  777.9	  597.8	 4381.0	...
2336839	  777.9	  597.7	 4380.0	...
2336840	  777.8	  597.5	 4380.0	...
2336841	  777.7	  597.4	 4378.0	...
2336842	  777.5	  598.0	 4376.0	...
2336843	  777.3	  598.5	 4373.0	...
2336844	  777.2	  599.1	 4373.0	...
2336845	  777.4	  599.0	 4372.0	...
2336846	  777.5	  598.9	 4372.0	...
2336847	  777.5	  598.8	 4372.0	...
2336848	  777.5	  598.8	 4372.0	...
2336849	  777.6	  598.7	 4373.0	...
2336850	  777.7	  598.6	 4375.0	...
2336851	  777.8	  598.6	 4373.0	...
2336852	  777.8	  598.7	 4371.0	...
2336853	  778.0	  598.7	 4366.0	...
2336854	  778.2	  598.8	 4365.0	...
2336855	  778.4	  598.9	 4363.0	...
2336856	  778.7	  599.0	 4364.0	...
2336857	  778.9	  599.1	 4364.0	...
2336858	  779.0	  599.1	 4365.0	...
2336859	  779.0	  599.1	 4365.0	...
2336860	  779.0	  599.4	 4364.0	...
2336861	  779.1	  599.8	 4364.0	...
2336862	  779.3	  600.1	 4364.0	...
2336863	  779.1	  600.1	 4364.0	...
2336864	  778.8	  600.2	 4364.0	...
2336865	  778.5	  600.4	 4362.0	...
2336866	  778.5	  600.5	 4361.0	...
2336867	  778.5	  600.3	 4361.0	...
2336868	  778.5	  600.0	 4361.0	...
2336869	  778.5	  599.7	 4361.0	...
2336870	  778.7	  599.8	 4360.0	...
2336871	  779.0	  599.8	 4355.0	...
2336872	  779.1	  599.9	 4352.0	...
2336873	  778.9	  600.4	 4351.0	...
2336874	  778.8	  600.9	 4353.0	...
2336875	  778.8	  601.3	 4355.0	...
2336876	  779.0	  601.3	 4353.0	...
2336877	  779.3	  601.2	 4351.0	...
2336878	  779.5	  601.1	 4349.0	...
2336879	  779.3	  601.1	 4347.0	...
2336880	  779.2	  601.0	 4346.0	...
2336881	  779.2	  600.8	 4346.0	...
2336882	  779.2	  600.6	 4349.0	...
2336883	  779.3	  600.6	 4350.0	...
2336884	  779.4	  600.8	 4350.0	...
2336885	  779.4	  600.9	 4349.0	...
2336886	  779.4	  601.1	 4347.0	...
2336887	  779.4	  601.4	 4346.0	...
2336888	  779.4	  601.6	 4345.0	...
2336889	  779.4	  601.7	 4345.0	...
2336890	  779.5	  601.7	 4346.0	...
2336891	  779.7	  601.8	 4346.0	...
2336892	  779.9	  601.6	 4346.0	...
2336893	  780.2	  601.5	 4345.0	...
MSG	2336894 0000 _ Number Off
2336894	  780.5	  601.8	 4344.0	...
2336895	  780.4	  602.4	 4343.0	...
2336896	  780.0	  603.1	 4343.0	...
2336897	  779.5	  603.0	 4342.0	...
2336898	  779.3	  602.9	 4342.0	...
2336899	  779.2	  602.6	 4343.0	...
2336900	  779.1	  602.6	 4343.0	...
2336901	  779.1	  602.5	 4344.0	...
2336902	  779.4	  602.2	 4344.0	...
2336903	  779.6	  601.9	 4344.0	...
2336904	  779.9	  601.6	 4345.0	...
2336905	  779.9	  601.6	 4344.0	...
2336906	  779.8	  601.6	 4340.0	...
2336907	  779.7	  601.6	 4338.0	...
2336908	  779.6	  601.5	 4336.0	...
2336909	  779.6	  601.6	 4336.0	...
2336910	  779.5	  601.8	 4335.0	...
2336911	  779.6	  602.0	 4333.0	...
2336912	  779.8	  602.1	 4336.0	...
2336913	  779.9	  602.0	 4340.0	...
2336914	  779.9	  602.0	 4341.0	...
2336915	  780.0	  601.9	 4339.0	...
2336916	  780.2	  601.9	 4336.0	...
2336917	  780.6	  601.7	 4336.0	...
2336918	  780.9	  601.6	 4336.0	...
2336919	  780.8	  602.0	 4337.0	...
2336920	  780.5	  602.4	 4334.0	...
2336921	  780.2	  602.9	 4331.0	...
2336922	  780.2	  602.9	 4328.0	...
2336923	  780.2	  602.8	 4328.0	...
2336924	  780.3	  602.6	 4328.0	...
2336925	  780.3	  602.3	 4328.0	...
2336926	  780.3	  602.3	 4329.0	...
2336927	  780.2	  602.5	 4330.0	...
2336928	  780.0	  602.8	 4331.0	...
2336929	  779.9	  603.0	 4332.0	...
2336930	  779.8	  603.3	 4330.0	...
2336931	  780.0	  603.8	 4328.0	...
2336932	  780.3	  604.2	 4325.0	...
2336933	  780.6	  603.9	 4328.0	...
2336934	  780.6	  603.5	 4330.0	...
2336935	  780.7	  603.3	 4329.0	...
2336936	  780.7	  603.5	 4326.0	...
2336937	  780.7	  603.7	 4323.0	...
2336938	  780.7	  603.8	 4322.0	...
2336939	  781.0	  604.0	 4322.0	...
2336940	  781.2	  604.1	 4321.0	...
2336941	  781.3	  604.0	 4323.0	...
2336942	  781.1	  604.0	 4324.0	...
2336943	  780.8	  604.2	 4323.0	...
2336944	  780.8	  604.4	 4322.0	...
2336945	  781.0	  604.7	 4320.0	...
2336946	  781.2	  605.1	 4319.0	...
2336947	  781.5	  605.4	 4318.0	...
2336948	  781.6	  605.6	 4316.0	...
2336949	  781.8	  605.9	 4316.0	...
2336950	  781.9	  606.0	 4317.0	...
2336951	  782.0	  606.2	 4317.0	...
2336952	  782.1	  606.2	 4317.0	...
2336953	  782.3	  606.5	 4317.0	...
2336954	  782.5	  606.9	 4315.0	...
2336955	  782.6	  607.4	 4314.0	...
2336956	  782.7	  607.5	 4312.0	...
2336957	  782.7	  607.7	 4312.0	...
2336958	  782.6	  607.8	 4311.0	...
2336959	  782.4	  608.0	 4310.0	...
2336960	  782.3	  607.9	 4309.0	...
2336961	  782.1	  607.8	 4308.0	...
2336962	  781.9	  607.6	 4308.0	...
2336963	  782.2	  607.4	 4308.0	...
2336964	  782.7	  607.7	 4308.0	...
2336965	  783.1	  608.2	 4307.0	...
2336966	  783.2	  608.8	 4304.0	...
2336967	  783.5	  608.5	 4302.0	...
2336968	  783.9	  608.2	 4300.0	...
2336969	  783.6	  608.1	 4300.0	...
2336970	  783.2	  608.3	 4301.0	...
2336971	  782.8	  608.4	 4302.0	...
2336972	  782.9	  608.5	 4302.0	...
2336973	  783.1	  608.5	 4302.0	...
2336974	  783.2	  608.5	 4302.0	...
2336975	  783.1	  608.4	 4301.0	...
2336976	  783.0	  608.3	 4301.0	...
2336977	  782.9	  608.8	 4301.0	...
2336978	  782.7	  609.3	 4301.0	...
2336979	  783.0	  609.6	 4301.0	...
2336980	  783.4	  609.4	 4301.0	...
2336981	  783.5	  609.3	 4300.0	...
2336982	  783.4	  609.7	 4299.0	...
2336983	  783.2	  610.2	 4298.0	...
2336984	  783.4	  610.4	 4296.0	...
2336985	  783.7	  610.3	 4296.0	...
2336986	  783.9	  610.2	 4298.0	...
2336987	  783.9	  609.8	 4299.0	...
2336988	  783.7	  609.5	 4300.0	...
2336989	  783.5	  609.1	 4300.0	...
2336990	  783.5	  609.1	 4301.0	...
2336991	  783.7	  609.3	 4300.0	...
2336992	  783.8	  609.5	 4299.0	...
2336993	  783.8	  609.7	 4296.0	...
2336994	  783.6	  609.8	 4293.0	...
2336995	  783.6	  610.0	 4291.0	...
2336996	  783.6	  610.1	 4290.0	...
2336997	  783.8	  609.9	 4292.0	...
2336998	  784.0	  609.7	 4295.0	...
2336999	  784.0	  609.7	 4296.0	...
2337000	  784.0	  609.7	 4293.0	...
2337001	  783.9	  609.8	 4291.0	...
2337002	  783.8	  609.8	 4290.0	...
2337003	  783.8	  609.9	 4290.0	...
2337004	  783.8	  610.0	 4290.0	...
2337005	  783.9	  610.1	 4290.0	...
2337006	  784.0	  610.3	 4290.0	...
2337007	  784.3	  610.4	 4290.0	...
2337008	  784.5	  610.7	 4290.0	...
2337009	  784.7	  610.8	 4290.0	...
2337010	  784.8	  610.9	 4289.0	...
2337011	  785.0	  611.0	 4288.0	...
2337012	  785.0	  610.8	 4286.0	...
2337013	  785.0	  610.4	 4286.0	...
2337014	  785.0	  610.0	 4286.0	...
2337015	  785.0	  609.8	 4285.0	...
2337016	  784.9	  609.8	 4286.0	...
2337017	  784.7	  610.2	 4286.0	...
2337018	  784.4	  610.5	 4286.0	...
2337019	  784.3	  611.1	 4285.0	...
2337020	  784.5	  611.4	 4283.0	...
2337021	  784.9	  611.6	 4283.0	...
2337022	  785.4	  611.9	 4282.0	...
2337023	  785.5	  612.2	 4281.0	...
2337024	  785.7	  612.4	 4281.0	...
2337025	  785.6	  612.2	 4280.0	...
2337026	  785.5	  612.0	 4280.0	...
2337027	  785.4	  611.8	 4280.0	...
2337028	  785.5	  611.6	 4280.0	...
2337029	  785.5	  611.5	 4281.0	...
2337030	  785.2	  611.9	 4281.0	...
2337031	  784.9	  612.4	 4281.0	...
2337032	  784.8	  612.4	 4281.0	...
2337033	  785.1	  611.8	 4281.0	...
2337034	  785.3	  610.9	 4283.0	...
2337035	  785.2	  610.4	 4284.0	...
2337036	  785.2	  610.0	 4283.0	...
2337037	  785.3	  610.3	 4281.0	...
2337038	  785.6	  610.6	 4281.0	...
2337039	  785.7	  610.9	 4284.0	...
2337040	  785.8	  610.9	 4288.0	...
2337041	  785.8	  610.8	 4289.0	...
2337042	  785.6	  610.7	 4288.0	...
2337043	  785.4	  610.6	 4285.0	...
2337044	  785.2	  610.9	 4283.0	...
2337045	  785.2	  611.2	 4282.0	...
2337046	  785.4	  611.5	 4283.0	...
2337047	  785.7	  611.5	 4284.0	...
2337048	  786.0	  611.3	 4286.0	...
2337049	  786.2	  611.2	 4284.0	...
2337050	  786.5	  610.9	 4282.0	...
2337051	  786.8	  610.6	 4281.0	...
2337052	  787.1	  610.8	 4282.0	...
2337053	  787.1	  611.4	 4282.0	...
2337054	  787.0	  612.0	 4282.0	...
2337055	  786.8	  612.4	 4281.0	...
2337056	  786.6	  612.7	 4281.0	...
2337057	  786.5	  612.8	 4280.0	...
2337058	  786.5	  612.6	 4280.0	...
2337059	  786.5	  612.0	 4279.0	...
2337060	  786.4	  611.5	 4278.0	...
2337061	  786.6	  611.2	 4278.0	...
2337062	  786.7	  611.3	 4278.0	...
2337063	  786.9	  611.4	 4279.0	...
2337064	  786.9	  611.5	 4279.0	...
2337065	  786.9	  612.0	 4279.0	...
2337066	  787.0	  612.4	 4279.0	...
2337067	  787.0	  612.9	 4278.0	...
2337068	  787.1	  613.1	 4278.0	...
2337069	  787.1	  613.3	 4278.0	...
2337070	  787.2	  613.2	 4278.0	...
2337071	  787.1	  613.0	 4279.0	...
2337072	  787.0	  612.6	 4280.0	...
2337073	  787.2	  612.2	 4280.0	...
2337074	  787.4	  611.9	 4279.0	...
2337075	  787.5	  611.7	 4278.0	...
2337076	  787.2	  611.6	 4276.0	...
2337077	  787.0	  611.4	 4275.0	...
2337078	  787.0	  611.4	 4275.0	...
2337079	  787.0	  611.5	 4277.0	...
2337080	  787.1	  611.6	 4277.0	...
2337081	  787.1	  611.8	 4277.0	...
2337082	  787.0	  611.8	 4277.0	...
2337083	  787.0	  611.7	 4276.0	...
2337084	  786.8	  611.5	 4275.0	...
2337085	  786.8	  611.4	 4276.0	...
2337086	  786.8	  611.5	 4278.0	...
2337087	  786.9	  611.6	 4281.0	...
2337088	  787.1	  611.6	 4282.0	...
2337089	  787.1	  611.6	 4282.0	...
2337090	  787.1	  611.6	 4282.0	...
2337091	  787.2	  611.5	 4283.0	...
2337092	  787.3	  611.4	 4284.0	...
2337093	  787.3	  611.2	 4285.0	...
2337094	  787.2	  611.1	 4286.0	...
2337095	  787.2	  610.9	 4286.0	...
2337096	  787.3	  610.6	 4287.0	...
2337097	  787.5	  610.4	 4286.0	...
2337098	  787.7	  610.4	 4286.0	...
2337099	  787.9	  610.5	 4283.0	...
2337100	  788.0	  610.6	 4280.0	...
2337101	  788.1	  610.4	 4277.0	...
2337102	  788.2	  610.3	 4278.0	...
2337103	  788.1	  610.2	 4283.0	...
2337104	  788.0	  610.5	 4286.0	...
2337105	  787.7	  610.7	 4287.0	...
MSG	2337106 0000 _ Number On
2337106	  787.4	  610.7	 4284.0	...
2337107	  787.5	  610.6	 4284.0	...
2337108	  787.9	  610.5	 4287.0	...
2337109	  788.2	  610.3	 4290.0	...
2337110	  788.2	  610.1	 4290.0	...
2337111	  788.1	  609.8	 4291.0	...
2337112	  788.1	  609.4	 4290.0	...
2337113	  788.2	  609.2	 4290.0	...
2337114	  788.4	  609.1	 4289.0	...
2337115	  788.4	  609.1	 4290.0	...
2337116	  788.3	  609.4	 4290.0	...
2337117	  788.0	  609.6	 4289.0	...
2337118	  788.1	  609.9	 4289.0	...
2337119	  788.2	  610.1	 4289.0	...
2337120	  788.5	  610.3	 4289.0	...
2337121	  788.5	  610.6	 4289.0	...
2337122	  788.5	  610.8	 4289.0	...
2337123	  788.4	  611.0	 4290.0	...
2337124	  788.4	  611.0	 4291.0	...
2337125	  788.4	  611.0	 4291.0	...
2337126	  788.3	  611.0	 4291.0	...
2337127	  788.5	  611.0	 4291.0	...
2337128	  788.5	  611.1	 4290.0	...
2337129	  788.5	  611.2	 4290.0	...
2337130	  788.2	  611.3	 4290.0	...
2337131	  788.1	  611.5	 4290.0	...
2337132	  788.0	  611.5	 4290.0	...
2337133	  788.3	  611.5	 4290.0	...
2337134	  788.6	  611.4	 4290.0	...
2337135	  788.8	  611.4	 4291.0	...
2337136	  788.7	  611.5	 4290.0	...
2337137	  788.7	  611.7	 4290.0	...
2337138	  788.7	  612.0	 4289.0	...
2337139	  788.7	  612.3	 4287.0	...
2337140	  788.8	  612.5	 4286.0	...
2337141	  788.8	  612.4	 4287.0	...
2337142	  788.7	  612.3	 4288.0	...
2337143	  788.6	  612.2	 4290.0	...
2337144	  788.5	  612.3	 4290.0	...
2337145	  788.5	  612.6	 4290.0	...
2337146	  788.5	  612.9	 4289.0	...
2337147	  788.4	  613.0	 4289.0	...
2337148	  788.2	  613.0	 4290.0	...
2337149	  788.2	  612.9	 4291.0	...
2337150	  788.2	  613.1	 4290.0	...
2337151	  788.4	  613.3	 4289.0	...
2337152	  788.6	  613.5	 4289.0	...
2337153	  788.8	  613.5	 4290.0	...
2337154	  789.0	  613.8	 4290.0	...
2337155	  789.2	  614.0	 4289.0	...
2337156	  789.3	  613.6	 4291.0	...
2337157	  789.2	  612.9	 4294.0	...
2337158	  789.2	  612.6	 4297.0	...
2337159	  789.2	  612.9	 4296.0	...
2337160	  789.3	  613.2	 4294.0	...
2337161	  789.3	  613.2	 4294.0	...
2337162	  789.3	  613.2	 4296.0	...
2337163	  789.2	  613.2	 4297.0	...
2337164	  789.1	  613.4	 4296.0	...
2337165	  789.0	  613.6	 4295.0	...
2337166	  789.0	  613.7	 4295.0	...
2337167	  789.1	  613.8	 4296.0	...
2337168	  789.4	  613.7	 4297.0	...
2337169	  789.9	  614.4	 4298.0	...
2337170	  790.3	  615.1	 4299.0	...
2337171	  790.5	  615.9	 4301.0	...
2337172	  790.3	  615.8	 4303.0	...
2337173	  789.8	  615.3	 4304.0	...
2337174	  789.2	  614.8	 4305.0	...
2337175	  789.0	  614.7	 4305.0	...
2337176	  789.1	  615.1	 4304.0	...
2337177	  789.1	  615.4	 4303.0	...
2337178	  789.2	  615.1	 4303.0	...
2337179	  789.2	  614.9	 4306.0	...
2337180	  789.2	  614.9	 4308.0	...
2337181	  789.2	  614.8	 4308.0	...
2337182	  789.1	  614.8	 4308.0	...
2337183	  789.0	  615.1	 4308.0	...
2337184	  789.0	  615.4	 4309.0	...
2337185	  789.2	  615.8	 4310.0	...
2337186	  789.4	  615.9	 4311.0	...
2337187	  789.5	  616.2	 4312.0	...
2337188	  789.4	  616.3	 4312.0	...
2337189	  789.2	  616.4	 4312.0	...
2337190	  789.0	  616.4	 4312.0	...
2337191	  789.1	  616.4	 4312.0	...
2337192	  789.3	  616.5	 4311.0	...
2337193	  789.5	  616.6	 4310.0	...
2337194	  789.2	  616.3	 4310.0	...
2337195	  789.0	  615.9	 4310.0	...
2337196	  788.7	  615.5	 4312.0	...
2337197	  788.9	  615.8	 4313.0	...
2337198	  789.1	  616.0	 4313.0	...
2337199	  789.2	  616.0	 4314.0	...
2337200	  789.2	  615.7	 4316.0	...
2337201	  789.2	  615.5	 4318.0	...
2337202	  789.0	  615.8	 4319.0	...
2337203	  788.8	  616.1	 4319.0	...
2337204	  788.8	  616.2	 4320.0	...
2337205	  788.9	  616.1	 4321.0	...
2337206	  789.1	  616.1	 4324.0	...
2337207	  789.1	  615.7	 4327.0	...
2337208	  789.2	  615.3	 4329.0	...
2337209	  789.1	  615.0	 4328.0	...
2337210	  789.2	  615.2	 4327.0	...
2337211	  789.3	  615.3	 4327.0	...
2337212	  789.3	  615.4	 4330.0	...
2337213	  789.1	  615.5	 4333.0	...
2337214	  789.0	  615.5	 4333.0	...
2337215	  788.7	  615.7	 4333.0	...
2337216	  788.6	  616.0	 4332.0	...
2337217	  788.5	  616.3	 4332.0	...
2337218	  788.6	  616.1	 4332.0	...
2337219	  788.4	  615.9	 4333.0	...
2337220	  788.2	  615.7	 4334.0	...
2337221	  788.3	  616.0	 4334.0	...
2337222	  788.7	  616.2	 4335.0	...
2337223	  789.0	  616.4	 4334.0	...
2337224	  789.0	  616.3	 4334.0	...
2337225	  789.0	  616.1	 4334.0	...
2337226	  788.9	  616.0	 4336.0	...
2337227	  788.8	  616.0	 4338.0	...
2337228	  788.7	  616.0	 4341.0	...
2337229	  788.6	  616.2	 4341.0	...
2337230	  788.6	  616.6	 4341.0	...
2337231	  788.6	  616.9	 4341.0	...
2337232	  788.5	  616.8	 4345.0	...
2337233	  788.5	  616.4	 4349.0	...
2337234	  788.5	  616.0	 4353.0	...
2337235	  788.6	  615.6	 4354.0	...
2337236	  788.6	  615.5	 4356.0	...
2337237	  788.6	  615.3	 4360.0	...
2337238	  788.5	  615.5	 4362.0	...
2337239	  788.5	  615.7	 4366.0	...
2337240	  788.5	  615.9	 4367.0	...
2337241	  788.5	  615.8	 4369.0	...
2337242	  788.4	  615.8	 4368.0	...
2337243	  788.3	  615.8	 4368.0	...
2337244	  788.2	  615.6	 4366.0	...
2337245	  788.1	  615.4	 4365.0	...
2337246	  787.9	  615.2	 4364.0	...
2337247	  787.9	  615.4	 4364.0	...
2337248	  787.9	  615.6	 4366.0	...
2337249	  787.9	  615.4	 4367.0	...
2337250	  787.9	  614.9	 4369.0	...
2337251	  787.8	  614.3	 4369.0	...
2337252	  788.0	  614.0	 4371.0	...
2337253	  788.2	  613.7	 4374.0	...
2337254	  788.2	  613.6	 4376.0	...
2337255	  787.9	  613.7	 4378.0	...
2337256	  787.8	  613.7	 4378.0	...
2337257	  787.9	  613.9	 4379.0	...
2337258	  788.0	  614.0	 4380.0	...
2337259	  788.1	  614.3	 4380.0	...
2337260	  788.2	  614.4	 4380.0	...
2337261	  788.1	  614.1	 4380.0	...
2337262	  788.0	  613.7	 4382.0	...
2337263	  787.9	  613.2	 4384.0	...
2337264	  787.9	  613.1	 4386.0	...
2337265	  787.9	  613.1	 4386.0	...
2337266	  788.0	  613.5	 4387.0	...
2337267	  788.0	  614.0	 4388.0	...
2337268	  788.0	  614.0	 4387.0	...
2337269	  788.1	  613.5	 4386.0	...
2337270	  788.1	  612.7	 4390.0	...
2337271	  788.4	  612.4	 4394.0	...
2337272	  788.7	  612.1	 4398.0	...
2337273	  788.5	  612.0	 4397.0	...
2337274	  788.1	  612.0	 4397.0	...
2337275	  787.7	  612.0	 4397.0	...
2337276	  787.6	  612.0	 4397.0	...
2337277	  787.5	  611.8	 4401.0	...
2337278	  787.6	  611.7	 4406.0	...
2337279	  787.7	  611.2	 4410.0	...
2337280	  787.7	  610.8	 4411.0	...
2337281	  787.6	  610.4	 4411.0	...
2337282	  787.5	  610.3	 4412.0	...
2337283	  787.5	  610.3	 4412.0	...
2337284	  787.7	  610.9	 4414.0	...
2337285	  787.7	  611.5	 4415.0	...
2337286	  787.7	  612.0	 4415.0	...
2337287	  787.7	  611.8	 4415.0	...
2337288	  787.7	  611.6	 4414.0	...
2337289	  787.9	  611.4	 4414.0	...
2337290	  788.0	  611.3	 4415.0	...
2337291	  788.2	  611.2	 4417.0	...
2337292	  788.1	  611.1	 4418.0	...
2337293	  788.1	  611.1	 4419.0	...
2337294	  788.0	  611.0	 4420.0	...
2337295	  788.0	  610.9	 4420.0	...
2337296	  787.9	  610.9	 4420.0	...
2337297	  787.9	  610.8	 4420.0	...
2337298	  787.8	  610.6	 4422.0	...
2337299	  787.7	  610.3	 4424.0	...
2337300	  787.6	  609.9	 4427.0	...
2337301	  787.6	  609.6	 4428.0	...
2337302	  787.6	  609.3	 4429.0	...
2337303	  787.7	  609.1	 4429.0	...
2337304	  787.7	  609.1	 4431.0	...
2337305	  787.8	  609.4	 4431.0	...
2337306	  787.9	  609.8	 4431.0	...
2337307	  788.0	  610.0	 4431.0	...
2337308	  788.0	  610.3	 4431.0	...
2337309	  787.9	  610.5	 4432.0	...
2337310	  787.8	  610.4	 4434.0	...
2337311	  787.8	  610.1	 4436.0	...
2337312	  787.8	  609.9	 4437.0	...
2337313	  787.9	  610.2	 4437.0	...
2337314	  787.9	  610.7	 4437.0	...
2337315	  787.8	  611.0	 4437.0	...
2337316	  787.6	  611.0	 4440.0	...
2337317	  787.5	  610.8	 4444.0	...
2337318	  787.6	  610.6	 4447.0	...
2337319	  787.7	  610.5	 4447.0	...
2337320	  787.8	  610.3	 4447.0	...
2337321	  787.9	  610.2	 4446.0	...
2337322	  788.0	  610.4	 4446.0	...
2337323	  788.0	  610.7	 4445.0	...
2337324	  788.0	  610.8	 4445.0	...
2337325	  788.0	  610.7	 4447.0	...
2337326	  788.0	  610.4	 4448.0	...
2337327	  787.8	  610.2	 4449.0	...
2337328	  787.6	  610.2	 4450.0	...
2337329	  787.5	  610.3	 4450.0	...
2337330	  787.6	  610.4	 4451.0	...
2337331	  787.6	  610.4	 4452.0	...
2337332	  787.6	  610.5	 4452.0	...
2337333	  787.8	  610.4	 4452.0	...
2337334	  788.0	  610.4	 4453.0	...
2337335	  788.2	  610.5	 4453.0	...
2337336	  788.1	  610.9	 4455.0	...
2337337	  788.0	  611.3	 4457.0	...
2337338	  788.1	  611.5	 4459.0	...
2337339	  788.1	  611.5	 4459.0	...
2337340	  788.1	  611.4	 4461.0	...
2337341	  787.9	  611.3	 4463.0	...
2337342	  787.7	  611.2	 4464.0	...
2337343	  787.5	  611.2	 4464.0	...
2337344	  787.6	  611.3	 4464.0	...
2337345	  787.7	  611.5	 4464.0	...
2337346	  787.6	  611.8	 4464.0	...
2337347	  787.5	  611.8	 4467.0	...
2337348	  787.7	  611.4	 4470.0	...
2337349	  788.0	  611.1	 4472.0	...
2337350	  788.3	  611.5	 4473.0	...
2337351	  788.3	  612.0	 4473.0	...
2337352	  788.4	  612.5	 4473.0	...
2337353	  788.5	  612.4	 4474.0	...
2337354	  788.1	  612.4	 4475.0	...
2337355	  787.7	  612.3	 4474.0	...
2337356	  787.5	  612.2	 4474.0	...
2337357	  787.7	  612.1	 4474.0	...
2337358	  787.9	  612.0	 4474.0	...
2337359	  788.0	  612.1	 4475.0	...
2337360	  788.1	  611.9	 4475.0	...
2337361	  788.2	  611.6	 4475.0	...
2337362	  788.3	  611.3	 4475.0	...
2337363	  788.3	  611.7	 4475.0	...
2337364	  788.4	  612.0	 4477.0	...
2337365	  788.5	  612.4	 4477.0	...
2337366	  788.3	  612.4	 4476.0	...
2337367	  788.2	  612.6	 4475.0	...
2337368	  788.0	  612.8	 4475.0	...
2337369	  787.9	  612.9	 4476.0	...
2337370	  787.8	  612.9	 4478.0	...
2337371	  787.9	  613.0	 4480.0	...
2337372	  788.0	  613.2	 4479.0	...
2337373	  788.1	  613.4	 4478.0	...
2337374	  788.1	  613.5	 4476.0	...
2337375	  788.1	  613.7	 4476.0	...
2337376	  788.1	  613.8	 4476.0	...
2337377	  788.2	  614.0	 4479.0	...
2337378	  788.3	  614.1	 4482.0	...
2337379	  788.4	  614.1	 4485.0	...
2337380	  788.5	  614.1	 4485.0	...
2337381	  788.6	  614.2	 4485.0	...
2337382	  788.6	  614.3	 4485.0	...
2337383	  788.0	  615.2	 4485.0	...
2337384	  787.5	  615.9	 4485.0	...
2337385	  787.4	  616.6	 4486.0	...
2337386	  787.7	  616.7	 4487.0	...
2337387	  788.1	  616.8	 4488.0	...
2337388	  788.1	  617.0	 4487.0	...
2337389	  788.1	  617.0	 4487.0	...
2337390	  788.1	  617.1	 4488.0	...
2337391	  788.3	  617.2	 4490.0	...
2337392	  788.4	  617.2	 4492.0	...
2337393	  788.2	  617.3	 4491.0	...
2337394	  787.9	  617.4	 4490.0	...
2337395	  787.5	  617.5	 4490.0	...
2337396	  787.4	  617.6	 4493.0	...
2337397	  787.1	  617.6	 4497.0	...
2337398	  787.0	  617.7	 4499.0	...
2337399	  786.9	  617.8	 4500.0	...
2337400	  787.0	  617.7	 4500.0	...
2337401	  787.1	  617.6	 4501.0	...
2337402	  787.1	  617.4	 4500.0	...
2337403	  787.1	  617.5	 4498.0	...
2337404	  787.3	  617.6	 4500.0	...
2337405	  787.6	  617.6	 4504.0	...
2337406	  787.9	  617.7	 4508.0	...
2337407	  787.9	  617.7	 4508.0	...
2337408	  787.7	  617.9	 4508.0	...
2337409	  787.7	  618.0	 4509.0	...
MSG	2337410 0000 _ Number Off
2337410	  787.6	  618.1	 4511.0	...
2337411	  787.5	  618.2	 4512.0	...
2337412	  787.4	  618.2	 4512.0	...
2337413	  787.4	  618.0	 4512.0	...
2337414	  787.8	  617.8	 4511.0	...
2337415	  788.3	  617.6	 4512.0	...
2337416	  788.6	  617.5	 4515.0	...
2337417	  788.3	  617.7	 4518.0	...
2337418	  788.0	  617.9	 4519.0	...
2337419	  787.8	  618.1	 4520.0	...
2337420	  787.8	  618.5	 4521.0	...
2337421	  787.7	  618.8	 4522.0	...
2337422	  787.6	  619.0	 4524.0	...
2337423	  787.8	  619.0	 4525.0	...
2337424	  787.9	  619.0	 4525.0	...
2337425	  788.1	  619.0	 4523.0	...
2337426	  788.0	  618.9	 4522.0	...
2337427	  788.0	  618.7	 4522.0	...
2337428	  787.7	  618.8	 4523.0	...
2337429	  787.3	  619.0	 4523.0	...
2337430	  787.0	  619.3	 4526.0	...
2337431	  787.1	  619.6	 4528.0	...
2337432	  787.2	  619.7	 4530.0	...
2337433	  787.4	  619.6	 4533.0	...
2337434	  787.5	  619.5	 4535.0	...
2337435	  787.6	  619.5	 4538.0	...
2337436	  787.6	  618.9	 4539.0	...
2337437	  787.6	  618.3	 4538.0	...
2337438	  787.5	  617.7	 4536.0	...
2337439	  787.5	  617.7	 4535.0	...
2337440	  787.4	  618.1	 4535.0	...
2337441	  787.4	  618.4	 4536.0	...
2337442	  787.7	  618.7	 4536.0	...
2337443	  788.0	  618.5	 4537.0	...
2337444	  788.3	  618.3	 4538.0	...
2337445	  788.2	  618.3	 4540.0	...
2337446	  788.0	  618.3	 4541.0	...
2337447	  787.8	  618.3	 4540.0	...
2337448	  787.7	  618.3	 4539.0	...
2337449	  787.8	  618.6	 4537.0	...
2337450	  788.1	  618.8	 4538.0	...
2337451	  788.4	  619.0	 4537.0	...
2337452	  788.6	  618.9	 4537.0	...
2337453	  788.7	  618.9	 4536.0	...
2337454	  788.6	  618.9	 4537.0	...
2337455	  788.5	  618.8	 4538.0	...
2337456	  788.4	  618.9	 4539.0	...
2337457	  788.2	  618.9	 4540.0	...
2337458	  788.1	  618.9	 4540.0	...
2337459	  788.2	  619.0	 4540.0	...
2337460	  788.3	  619.1	 4540.0	...
2337461	  788.3	  619.2	 4540.0	...
2337462	  788.1	  619.3	 4540.0	...
2337463	  787.9	  619.5	 4539.0	...
2337464	  787.9	  619.5	 4539.0	...
2337465	  787.9	  619.6	 4540.0	...
2337466	  787.8	  619.8	 4542.0	...
2337467	  787.6	  620.0	 4545.0	...
2337468	  787.4	  620.3	 4545.0	...
2337469	  787.4	  620.3	 4546.0	...
2337470	  787.6	  620.5	 4547.0	...
2337471	  787.6	  620.6	 4549.0	...
2337472	  787.3	  620.6	 4550.0	...
2337473	  787.7	  620.4	 4551.0	...
2337474	  788.4	  620.0	 4552.0	...
2337475	  788.8	  619.8	 4553.0	...
2337476	  788.6	  619.7	 4554.0	...
2337477	  788.2	  619.8	 4554.0	...
2337478	  788.1	  619.9	 4555.0	...
2337479	  787.9	  620.0	 4557.0	...
2337480	  787.6	  620.3	 4559.0	...
2337481	  787.3	  620.6	 4560.0	...
2337482	  787.2	  620.9	 4562.0	...
2337483	  787.4	  620.9	 4562.0	...
2337484	  787.6	  620.8	 4562.0	...
2337485	  787.8	  620.8	 4562.0	...
2337486	  787.9	  620.7	 4562.0	...
2337487	  788.1	  620.9	 4562.0	...
2337488	  788.3	  621.1	 4563.0	...
2337489	  788.4	  621.1	 4565.0	...
2337490	  788.3	  620.9	 4567.0	...
2337491	  788.2	  620.8	 4569.0	...
2337492	  788.1	  620.8	 4569.0	...
2337493	  788.0	  620.7	 4570.0	...
2337494	  787.9	  620.5	 4572.0	...
2337495	  787.9	  620.3	 4573.0	...
2337496	  787.7	  620.3	 4573.0	...
2337497	  787.6	  620.5	 4573.0	...
2337498	  787.3	  621.0	 4576.0	...
2337499	  787.1	  621.2	 4579.0	...
2337500	  787.1	  621.5	 4582.0	...
2337501	  787.3	  621.5	 4582.0	...
2337502	  787.4	  621.5	 4584.0	...
2337503	  787.4	  621.4	 4586.0	...
2337504	  787.3	  621.4	 4589.0	...
2337505	  787.3	  621.9	 4590.0	...
2337506	  787.3	  622.6	 4590.0	...
2337507	  787.3	  622.9	 4589.0	...
2337508	  787.2	  622.6	 4589.0	...
2337509	  787.3	  622.2	 4591.0	...
2337510	  787.6	  622.0	 4594.0	...
2337511	  787.9	  621.8	 4597.0	...
2337512	  788.0	  621.6	 4598.0	...
2337513	  788.0	  621.9	 4602.0	...
2337514	  787.8	  622.3	 4606.0	...
2337515	  787.6	  622.9	 4608.0	...
2337516	  787.5	  623.2	 4608.0	...
2337517	  787.6	  623.5	 4608.0	...
2337518	  787.6	  623.7	 4607.0	...
2337519	  787.6	  623.7	 4609.0	...
2337520	  787.5	  623.6	 4611.0	...
2337521	  787.5	  623.6	 4612.0	...
2337522	  787.4	  623.8	 4612.0	...
2337523	  787.3	  623.9	 4611.0	...
2337524	  787.0	  623.9	 4612.0	...
2337525	  786.7	  623.6	 4612.0	...
2337526	  786.9	  623.3	 4612.0	...
2337527	  787.1	  623.0	 4611.0	...
2337528	  787.5	  623.3	 4612.0	...
2337529	  787.5	  623.6	 4616.0	...
2337530	  787.6	  623.8	 4619.0	...
2337531	  787.6	  623.7	 4620.0	...
2337532	  787.4	  623.7	 4620.0	...
2337533	  787.1	  623.7	 4620.0	...
2337534	  786.8	  623.7	 4620.0	...
2337535	  786.7	  623.9	 4620.0	...
2337536	  786.6	  624.0	 4620.0	...
2337537	  786.6	  624.0	 4619.0	...
2337538	  786.5	  624.0	 4621.0	...
2337539	  786.5	  624.1	 4624.0	...
2337540	  786.6	  624.2	 4627.0	...
2337541	  786.7	  624.3	 4628.0	...
2337542	  786.6	  624.2	 4629.0	...
2337543	  786.7	  624.1	 4629.0	...
2337544	  786.9	  624.2	 4628.0	...
2337545	  786.9	  624.4	 4628.0	...
2337546	  786.8	  624.7	 4628.0	...
2337547	  786.6	  624.5	 4629.0	...
2337548	  786.5	  624.2	 4631.0	...
2337549	  786.4	  623.8	 4632.0	...
2337550	  786.4	  623.6	 4634.0	...
2337551	  786.6	  623.4	 4634.0	...
2337552	  786.8	  623.3	 4634.0	...
2337553	  787.0	  623.3	 4635.0	...
2337554	  787.0	  623.2	 4636.0	...
2337555	  786.9	  623.2	 4638.0	...
2337556	  786.9	  623.2	 4640.0	...
2337557	  786.4	  623.3	 4643.0	...
2337558	  785.9	  623.5	 4644.0	...
2337559	  785.8	  623.7	 4647.0	...
2337560	  786.2	  623.7	 4648.0	...
2337561	  786.6	  623.7	 4647.0	...
2337562	  786.8	  623.7	 4645.0	...
2337563	  787.0	  623.8	 4644.0	...
2337564	  787.1	  624.0	 4645.0	...
2337565	  786.9	  624.3	 4645.0	...
2337566	  786.7	  624.5	 4646.0	...
2337567	  786.6	  624.6	 4648.0	...
2337568	  786.6	  624.7	 4650.0	...
2337569	  786.6	  624.9	 4651.0	...
2337570	  786.5	  625.0	 4652.0	...
2337571	  786.4	  625.1	 4652.0	...
2337572	  786.2	  625.0	 4652.0	...
2337573	  786.4	  624.9	 4653.0	...
2337574	  786.7	  624.9	 4654.0	...
2337575	  786.9	  625.0	 4654.0	...
2337576	  786.8	  625.3	 4653.0	...
2337577	  786.7	  625.5	 4653.0	...
2337578	  786.7	  625.5	 4652.0	...
2337579	  787.1	  625.3	 4651.0	...
2337580	  787.5	  625.1	 4652.0	...
2337581	  787.7	  624.9	 4654.0	...
2337582	  787.6	  624.8	 4656.0	...
2337583	  787.5	  624.8	 4658.0	...
2337584	  787.1	  625.1	 4661.0	...
2337585	  786.6	  625.4	 4663.0	...
2337586	  786.0	  625.6	 4664.0	...
2337587	  786.0	  625.5	 4665.0	...
2337588	  786.3	  625.4	 4668.0	...
2337589	  786.7	  625.4	 4670.0	...
2337590	  787.3	  625.4	 4672.0	...
2337591	  787.5	  625.2	 4672.0	...
2337592	  787.6	  624.8	 4672.0	...
2337593	  787.5	  624.3	 4670.0	...
2337594	  787.5	  624.1	 4668.0	...
2337595	  787.4	  624.1	 4666.0	...
2337596	  787.2	  624.2	 4666.0	...
2337597	  787.1	  624.1	 4667.0	...
2337598	  787.0	  623.9	 4667.0	...
2337599	  787.0	  623.7	 4668.0	...
2337600	  786.8	  623.6	 4669.0	...
2337601	  786.7	  623.8	 4669.0	...
2337602	  786.7	  624.2	 4669.0	...
2337603	  786.7	  624.4	 4672.0	...
2337604	  786.9	  624.5	 4675.0	...
2337605	  787.1	  624.3	 4677.0	...
2337606	  787.0	  624.3	 4677.0	...
2337607	  786.8	  624.4	 4676.0	...
2337608	  786.5	  624.5	 4676.0	...
2337609	  786.6	  624.9	 4675.0	...
2337610	  786.8	  625.3	 4673.0	...
2337611	  787.0	  625.7	 4672.0	...
2337612	  787.1	  625.6	 4670.0	...
2337613	  787.3	  625.7	 4670.0	...
2337614	  787.5	  625.8	 4669.0	...
2337615	  787.7	  626.0	 4668.0	...
2337616	  787.7	  625.9	 4668.0	...
2337617	  787.7	  625.7	 4672.0	...
2337618	  787.8	  625.4	 4675.0	...
2337619	  787.6	  625.4	 4678.0	...
2337620	  787.4	  625.5	 4677.0	...
MSG	2337621 0000 _ Number On
2337621	  787.4	  625.5	 4677.0	...
2337622	  787.6	  625.5	 4677.0	...
2337623	  787.8	  625.5	 4676.0	...
2337624	  787.9	  625.5	 4677.0	...
2337625	  788.1	  625.5	 4679.0	...
2337626	  788.1	  625.4	 4682.0	...
2337627	  788.0	  625.5	 4680.0	...
2337628	  787.6	  625.6	 4677.0	...
2337629	  787.3	  625.8	 4673.0	...
2337630	  787.1	  625.5	 4671.0	...
2337631	  787.1	  625.1	 4673.0	...
2337632	  787.1	  624.8	 4677.0	...
2337633	  787.2	  624.9	 4680.0	...
2337634	  787.3	  625.0	 4680.0	...
2337635	  787.5	  625.1	 4679.0	...
2337636	  787.6	  625.0	 4679.0	...
2337637	  787.5	  625.1	 4680.0	...
2337638	  787.4	  625.3	 4678.0	...
2337639	  787.2	  625.3	 4675.0	...
2337640	  787.1	  625.2	 4675.0	...
2337641	  787.0	  625.0	 4678.0	...
2337642	  787.0	  624.8	 4679.0	...
2337643	  787.1	  624.7	 4677.0	...
2337644	  787.2	  624.6	 4676.0	...
2337645	  787.3	  624.5	 4675.0	...
2337646	  787.3	  624.6	 4673.0	...
2337647	  787.3	  624.9	 4671.0	...
2337648	  787.3	  625.1	 4668.0	...
2337649	  787.3	  625.4	 4666.0	...
2337650	  787.2	  625.3	 4666.0	...
2337651	  787.2	  625.1	 4669.0	...
2337652	  787.2	  625.0	 4672.0	...
2337653	  787.2	  625.1	 4673.0	...
2337654	  787.3	  625.1	 4675.0	...
2337655	  787.4	  625.2	 4677.0	...
2337656	  787.4	  624.9	 4676.0	...
2337657	  787.0	  624.8	 4674.0	...
2337658	  786.5	  624.6	 4672.0	...
2337659	  786.2	  624.5	 4672.0	...
2337660	  786.3	  624.3	 4672.0	...
2337661	  786.4	  624.3	 4673.0	...
2337662	  786.5	  624.3	 4674.0	...
2337663	  786.6	  624.2	 4675.0	...
2337664	  786.7	  624.0	 4675.0	...
2337665	  786.6	  624.3	 4675.0	...
2337666	  786.6	  624.7	 4676.0	...
2337667	  786.6	  624.8	 4676.0	...
2337668	  786.7	  624.7	 4676.0	...
2337669	  786.7	  624.5	 4677.0	...
2337670	  786.5	  624.3	 4677.0	...
2337671	  786.1	  623.6	 4675.0	...
2337672	  785.9	  623.0	 4674.0	...
2337673	  785.9	  622.5	 4673.0	...
2337674	  785.9	  622.2	 4673.0	...
2337675	  785.9	  621.9	 4673.0	...
2337676	  786.0	  621.3	 4674.0	...
2337677	  786.1	  621.0	 4674.0	...
2337678	  786.2	  620.6	 4674.0	...
2337679	  786.4	  620.4	 4673.0	...
2337680	  786.5	  620.3	 4674.0	...
2337681	  786.5	  620.3	 4674.0	...
2337682	  786.6	  620.3	 4672.0	...
2337683	  786.7	  620.2	 4668.0	...
2337684	  786.7	  620.0	 4665.0	...
2337685	  786.6	  619.9	 4666.0	...
2337686	  786.6	  620.0	 4667.0	...
2337687	  786.6	  620.2	 4668.0	...
2337688	  786.8	  620.4	 4667.0	...
2337689	  787.0	  620.4	 4665.0	...
2337690	  786.9	  620.2	 4664.0	...
2337691	  786.6	  619.7	 4663.0	...
2337692	  786.5	  619.0	 4663.0	...
2337693	  786.6	  618.6	 4664.0	...
2337694	  786.8	  618.6	 4664.0	...
2337695	  786.8	  618.5	 4665.0	...
2337696	  786.8	  617.9	 4664.0	...
2337697	  786.6	  617.4	 4662.0	...
2337698	  786.6	  616.8	 4660.0	...
2337699	  786.6	  616.7	 4660.0	...
2337700	  786.7	  616.6	 4660.0	...
2337701	  786.7	  616.5	 4661.0	...
2337702	  786.8	  616.4	 4663.0	...
2337703	  786.9	  616.3	 4662.0	...
2337704	  786.9	  616.3	 4660.0	...
2337705	  786.9	  616.4	 4658.0	...
2337706	  786.8	  616.5	 4658.0	...
2337707	  786.8	  616.5	 4658.0	...
2337708	  786.8	  616.5	 4658.0	...
2337709	  786.7	  616.5	 4658.0	...
2337710	  786.6	  616.4	 4658.0	...
2337711	  786.5	  616.3	 4658.0	...
2337712	  786.4	  616.1	 4659.0	...
2337713	  786.6	  616.0	 4660.0	...
2337714	  787.0	  615.8	 4656.0	...
2337715	  787.5	  615.6	 4652.0	...
2337716	  787.7	  615.3	 4650.0	...
2337717	  787.3	  615.2	 4653.0	...
2337718	  786.8	  615.1	 4654.0	...
2337719	  786.5	  615.2	 4651.0	...
2337720	  786.5	  615.1	 4649.0	...
2337721	  786.6	  615.3	 4649.0	...
2337722	  786.8	  615.5	 4649.0	...
2337723	  787.1	  615.4	 4647.0	...
2337724	  787.3	  615.1	 4645.0	...
2337725	  787.5	  614.9	 4643.0	...
2337726	  787.5	  614.8	 4643.0	...
2337727	  787.4	  614.8	 4642.0	...
2337728	  787.4	  614.7	 4641.0	...
2337729	  787.3	  614.5	 4639.0	...
2337730	  787.5	  614.3	 4637.0	...
2337731	  787.6	  614.2	 4635.0	...
2337732	  787.7	  614.0	 4635.0	...
2337733	  787.7	  613.8	 4635.0	...
2337734	  787.8	  613.6	 4634.0	...
2337735	  787.8	  613.5	 4633.0	...
2337736	  787.8	  613.3	 4632.0	...
2337737	  787.7	  613.6	 4631.0	...
2337738	  787.7	  614.2	 4630.0	...
2337739	  787.6	  614.7	 4630.0	...
2337740	  787.6	  614.7	 4627.0	...
2337741	  787.5	  614.4	 4625.0	...
2337742	  787.6	  614.2	 4625.0	...
2337743	  787.7	  614.2	 4626.0	...
2337744	  787.9	  614.2	 4630.0	...
2337745	  787.9	  614.1	 4631.0	...
2337746	  788.2	  613.9	 4631.0	...
2337747	  788.5	  613.7	 4628.0	...
2337748	  788.7	  613.5	 4626.0	...
2337749	  788.6	  613.4	 4627.0	...
2337750	  788.6	  613.3	 4628.0	...
2337751	  788.6	  613.1	 4628.0	...
2337752	  788.5	  612.9	 4626.0	...
2337753	  788.4	  612.7	 4623.0	...
2337754	  788.4	  613.0	 4619.0	...
2337755	  788.1	  613.4	 4617.0	...
2337756	  787.8	  613.8	 4616.0	...
2337757	  787.8	  613.8	 4616.0	...
2337758	  788.1	  613.1	 4615.0	...
2337759	  788.4	  612.4	 4613.0	...
2337760	  788.0	  612.2	 4610.0	...
2337761	  787.7	  612.6	 4610.0	...
2337762	  787.5	  612.9	 4610.0	...
2337763	  787.6	  612.6	 4610.0	...
2337764	  787.7	  612.3	 4609.0	...
2337765	  788.0	  612.2	 4608.0	...
2337766	  787.9	  612.3	 4608.0	...
2337767	  787.7	  611.9	 4608.0	...
2337768	  787.5	  611.5	 4609.0	...
2337769	  787.4	  611.1	 4610.0	...
2337770	  787.2	  611.2	 4612.0	...
2337771	  787.0	  611.4	 4612.0	...
2337772	  787.5	  611.4	 4610.0	...
2337773	  788.2	  611.4	 4607.0	...
2337774	  788.7	  611.3	 4604.0	...
2337775	  788.6	  610.6	 4604.0	...
2337776	  788.2	  609.7	 4605.0	...
2337777	  787.9	  608.8	 4604.0	...
2337778	  787.7	  608.8	 4601.0	...
2337779	  787.6	  608.9	 4598.0	...
2337780	  787.5	  609.0	 4596.0	...
2337781	  787.4	  609.1	 4595.0	...
2337782	  787.5	  609.3	 4595.0	...
2337783	  787.7	  609.3	 4595.0	...
2337784	  787.4	  609.0	 4595.0	...
2337785	  786.9	  608.7	 4594.0	...
2337786	  786.5	  608.4	 4594.0	...
2337787	  786.7	  608.3	 4593.0	...
2337788	  787.0	  608.3	 4591.0	...
2337789	  787.1	  608.4	 4590.0	...
2337790	  787.3	  608.4	 4591.0	...
2337791	  787.5	  607.9	 4594.0	...
2337792	  787.7	  607.3	 4597.0	...
2337793	  787.9	  607.5	 4595.0	...
2337794	  787.9	  608.3	 4594.0	...
2337795	  788.0	  608.7	 4591.0	...
2337796	  787.3	  608.4	 4591.0	...
2337797	  786.7	  608.1	 4590.0	...
2337798	  786.6	  608.1	 4587.0	...
2337799	  787.1	  608.3	 4585.0	...
2337800	  787.7	  608.4	 4582.0	...
2337801	  787.8	  608.5	 4582.0	...
2337802	  787.8	  608.4	 4582.0	...
2337803	  787.7	  608.4	 4581.0	...
2337804	  787.6	  608.9	 4580.0	...
2337805	  787.5	  609.3	 4579.0	...
2337806	  787.5	  609.2	 4578.0	...
2337807	  787.5	  608.8	 4579.0	...
2337808	  787.5	  608.3	 4579.0	...
2337809	  787.5	  608.2	 4577.0	...
2337810	  787.6	  608.0	 4575.0	...
2337811	  787.6	  607.8	 4575.0	...
2337812	  787.7	  607.7	 4577.0	...
2337813	  787.8	  608.0	 4576.0	...
2337814	  787.9	  608.4	 4573.0	...
2337815	  788.1	  608.8	 4570.0	...
2337816	  788.3	  608.7	 4569.0	...
2337817	  788.5	  608.6	 4568.0	...
2337818	  788.5	  608.3	 4569.0	...
2337819	  788.7	  608.0	 4571.0	...
2337820	  788.9	  607.8	 4570.0	...
2337821	  789.1	  608.0	 4568.0	...
2337822	  789.1	  608.2	 4565.0	...
2337823	  789.0	  608.1	 4564.0	...
2337824	  788.9	  607.7	 4563.0	...
2337825	  788.9	  607.2	 4562.0	...
2337826	  788.9	  606.7	 4563.0	...
2337827	  789.1	  606.7	 4565.0	...
2337828	  788.9	  606.9	 4565.0	...
2337829	  788.8	  607.2	 4564.0	...
2337830	  788.8	  607.4	 4563.0	...
2337831	  788.8	  607.6	 4563.0	...
2337832	  789.0	  607.8	 4561.0	...
2337833	  789.1	  608.2	 4559.0	...
2337834	  789.2	  608.4	 4557.0	...
2337835	  789.4	  608.6	 4557.0	...
2337836	  789.7	  608.5	 4557.0	...
2337837	  790.0	  608.6	 4557.0	...
2337838	  790.2	  608.9	 4556.0	...
2337839	  790.2	  609.1	 4556.0	...
2337840	  790.2	  609.4	 4553.0	...
2337841	  790.2	  609.3	 4550.0	...
2337842	  790.2	  609.3	 4548.0	...
2337843	  790.2	  609.3	 4548.0	...
2337844	  789.9	  609.0	 4548.0	...
2337845	  789.8	  608.7	 4548.0	...
2337846	  789.6	  608.5	 4550.0	...
2337847	  789.7	  608.4	 4553.0	...
2337848	  789.7	  608.1	 4555.0	...
2337849	  789.6	  607.8	 4553.0	...
2337850	  789.5	  607.5	 4551.0	...
2337851	  789.7	  607.4	 4550.0	...
2337852	  790.0	  607.3	 4550.0	...
2337853	  790.5	  607.1	 4550.0	...
2337854	  790.6	  607.0	 4550.0	...
2337855	  790.7	  606.9	 4548.0	...
2337856	  790.7	  607.2	 4546.0	...
2337857	  790.7	  607.5	 4544.0	...
2337858	  790.6	  607.8	 4544.0	...
2337859	  790.3	  607.7	 4545.0	...
2337860	  790.1	  607.7	 4546.0	...
2337861	  790.0	  607.8	 4547.0	...
2337862	  790.2	  608.0	 4546.0	...
2337863	  790.7	  607.9	 4546.0	...
2337864	  791.0	  607.8	 4546.0	...
2337865	  791.2	  607.6	 4546.0	...
2337866	  791.2	  607.2	 4546.0	...
2337867	  791.3	  606.8	 4546.0	...
2337868	  791.4	  606.8	 4547.0	...
2337869	  791.7	  607.1	 4547.0	...
2337870	  791.8	  606.9	 4546.0	...
2337871	  791.7	  606.5	 4545.0	...
2337872	  791.6	  606.4	 4544.0	...
2337873	  791.5	  606.8	 4543.0	...
2337874	  791.3	  607.2	 4543.0	...
2337875	  791.0	  607.5	 4543.0	...
2337876	  790.9	  607.7	 4542.0	...
2337877	  791.2	  607.4	 4541.0	...
2337878	  791.3	  607.0	 4541.0	...
2337879	  791.4	  606.7	 4541.0	...
2337880	  791.6	  606.8	 4540.0	...
2337881	  791.8	  607.0	 4539.0	...
2337882	  792.1	  607.1	 4538.0	...
2337883	  792.1	  607.1	 4538.0	...
2337884	  792.1	  607.3	 4538.0	...
2337885	  791.9	  607.6	 4539.0	...
2337886	  791.8	  607.9	 4539.0	...
2337887	  791.9	  607.6	 4540.0	...
2337888	  792.3	  607.2	 4539.0	...
2337889	  792.7	  607.6	 4539.0	...
2337890	  793.0	  608.3	 4538.0	...
2337891	  793.1	  609.0	 4537.0	...
2337892	  793.1	  609.1	 4536.0	...
2337893	  793.1	  609.1	 4533.0	...
2337894	  793.0	  609.1	 4530.0	...
2337895	  793.0	  609.4	 4527.0	...
2337896	  793.0	  609.7	 4526.0	...
2337897	  793.0	  610.0	 4526.0	...
2337898	  793.1	  609.9	 4527.0	...
2337899	  793.2	  609.7	 4527.0	...
2337900	  793.3	  609.5	 4527.0	...
2337901	  793.7	  609.3	 4528.0	...
2337902	  794.1	  609.2	 4527.0	...
2337903	  794.1	  609.3	 4526.0	...
2337904	  794.1	  609.5	 4524.0	...
2337905	  794.2	  609.6	 4525.0	...
2337906	  794.5	  609.7	 4525.0	...
2337907	  794.7	  609.9	 4525.0	...
2337908	  794.8	  610.3	 4524.0	...
2337909	  794.5	  610.6	 4522.0	...
2337910	  794.2	  610.7	 4521.0	...
2337911	  793.8	  610.8	 4521.0	...
2337912	  794.0	  610.9	 4520.0	...
2337913	  794.2	  610.9	 4519.0	...
2337914	  794.4	  610.6	 4518.0	...
2337915	  794.4	  610.1	 4518.0	...
2337916	  794.4	  609.5	 4518.0	...
2337917	  794.7	  609.3	 4519.0	...
2337918	  795.0	  609.5	 4518.0	...
2337919	  794.8	  610.2	 4516.0	...
2337920	  794.4	  611.0	 4515.0	...
2337921	  794.2	  611.4	 4516.0	...
2337922	  794.6	  611.5	 4514.0	...
2337923	  794.9	  611.6	 4512.0	...
2337924	  794.8	  611.9	 4511.0	...
2337925	  794.6	  612.1	 4512.0	...
MSG	2337926 0000 _ Number Off
2337926	  794.5	  612.0	 4510.0	...
2337927	  794.4	  612.3	 4506.0	...
2337928	  794.3	  612.7	 4502.0	...
2337929	  794.2	  613.0	 4503.0	...
2337930	  794.4	  612.9	 4505.0	...
2337931	  794.8	  613.0	 4506.0	...
2337932	  795.3	  613.1	 4507.0	...
2337933	  795.4	  613.3	 4509.0	...
2337934	  795.5	  613.5	 4511.0	...
2337935	  795.5	  613.5	 4510.0	...
2337936	  795.9	  613.4	 4507.0	...
2337937	  796.3	  613.3	 4505.0	...
2337938	  796.5	  613.4	 4505.0	...
2337939	  796.3	  613.4	 4505.0	...
2337940	  796.1	  613.1	 4504.0	...
2337941	  796.1	  612.8	 4504.0	...
2337942	  796.0	  612.4	 4503.0	...
2337943	  796.0	  612.4	 4503.0	...
2337944	  796.0	  612.1	 4505.0	...
2337945	  795.9	  611.9	 4507.0	...
2337946	  795.7	  611.4	 4508.0	...
2337947	  795.6	  611.2	 4506.0	...
2337948	  795.5	  611.0	 4506.0	...
2337949	  795.5	  611.0	 4509.0	...
2337950	  795.6	  611.2	 4512.0	...
2337951	  795.6	  611.4	 4513.0	...
2337952	  795.6	  611.6	 4509.0	...
2337953	  795.6	  611.6	 4506.0	...
2337954	  795.2	  611.6	 4508.0	...
2337955	  794.7	  611.5	 4512.0	...
2337956	  794.6	  611.1	 4517.0	...
2337957	  794.8	  610.8	 4517.0	...
2337958	  795.1	  610.6	 4516.0	...
2337959	  795.1	  610.6	 4515.0	...
2337960	  795.0	  610.2	 4514.0	...
2337961	  795.0	  610.0	 4514.0	...
2337962	  795.1	  609.8	 4514.0	...
2337963	  795.7	  609.7	 4511.0	...
2337964	  796.2	  609.4	 4508.0	...
2337965	  796.5	  609.2	 4505.0	...
2337966	  796.2	  609.5	 4505.0	...
2337967	  795.9	  609.8	 4507.0	...
2337968	  795.8	  609.9	 4509.0	...
2337969	  795.8	  610.0	 4509.0	...
2337970	  796.1	  610.0	 4508.0	...
2337971	  796.1	  610.0	 4505.0	...
2337972	  796.0	  610.0	 4504.0	...
2337973	  795.8	  610.1	 4504.0	...
2337974	  795.8	  610.1	 4506.0	...
2337975	  796.1	  610.1	 4509.0	...
2337976	  795.9	  610.2	 4509.0	...
2337977	  795.5	  609.8	 4509.0	...
2337978	  795.3	  609.2	 4509.0	...
2337979	  795.4	  608.7	 4508.0	...
2337980	  795.6	  608.5	 4510.0	...
2337981	  795.6	  608.5	 4512.0	...
2337982	  795.8	  608.5	 4513.0	...
2337983	  796.1	  608.5	 4511.0	...
2337984	  796.3	  608.7	 4508.0	...
2337985	  795.8	  609.0	 4506.0	...
2337986	  795.3	  609.1	 4505.0	...
2337987	  794.8	  608.8	 4504.0	...
2337988	  794.3	  608.6	 4503.0	...
2337989	  793.3	  608.5	 4502.0	...
2337990	  792.3	  608.6	 4502.0	...
2337991	  791.3	  608.8	 4502.0	...
2337992	  790.8	  609.0	 4504.0	...
2337993	  790.1	  609.2	 4504.0	...
2337994	  790.0	  609.4	 4505.0	...
2337995	  789.8	  609.5	 4505.0	...
2337996	  789.7	  609.5	 4505.0	...
2337997	  790.0	  609.6	 4505.0	...
2337998	  790.8	  609.5	 4508.0	...
2337999	  791.5	  609.4	 4510.0	...
2338000	  792.1	  609.4	 4511.0	...
2338001	  792.9	  609.1	 4509.0	...
2338002	  793.6	  608.3	 4508.0	...
2338003	  794.1	  607.5	 4508.0	...
2338004	  794.1	  607.4	 4508.0	...
2338005	  793.9	  607.7	 4508.0	...
2338006	  793.7	  607.9	 4507.0	...
2338007	  793.7	  607.6	 4506.0	...
2338008	  793.9	  607.2	 4504.0	...
2338009	  794.0	  606.9	 4502.0	...
2338010	  793.8	  606.7	 4501.0	...
2338011	  793.5	  606.1	 4501.0	...
2338012	  793.4	  605.6	 4501.0	...
2338013	  793.5	  605.3	 4503.0	...
2338014	  793.6	  605.4	 4504.0	...
2338015	  794.1	  605.5	 4505.0	...
2338016	  794.6	  605.4	 4506.0	...
2338017	  794.6	  605.4	 4507.0	...
2338018	  794.1	  605.6	 4508.0	...
2338019	  793.6	  605.3	 4507.0	...
2338020	  793.6	  605.0	 4506.0	...
2338021	  793.4	  604.6	 4505.0	...
2338022	  793.2	  604.4	 4503.0	...
2338023	  793.1	  604.1	 4502.0	...
2338024	  792.8	  603.9	 4500.0	...
2338025	  792.6	  604.0	 4498.0	...
2338026	  792.2	  604.1	 4497.0	...
2338027	  792.0	  604.1	 4497.0	...
2338028	  792.2	  604.0	 4497.0	...
2338029	  792.7	  603.6	 4497.0	...
2338030	  793.1	  603.1	 4497.0	...
2338031	  793.2	  602.8	 4498.0	...
2338032	  793.1	  602.8	 4500.0	...
2338033	  792.9	  602.8	 4501.0	...
2338034	  792.8	  602.7	 4500.0	...
2338035	  792.7	  602.5	 4500.0	...
2338036	  792.5	  602.8	 4497.0	...
2338037	  792.4	  603.3	 4495.0	...
2338038	  792.3	  603.7	 4493.0	...
2338039	  792.6	  603.6	 4493.0	...
2338040	  792.7	  603.2	 4493.0	...
2338041	  792.8	  602.9	 4493.0	...
2338042	  793.0	  602.5	 4494.0	...
2338043	  793.2	  602.4	 4493.0	...
2338044	  793.5	  602.3	 4491.0	...
2338045	  793.7	  602.3	 4488.0	...
2338046	  793.9	  602.3	 4486.0	...
2338047	  794.0	  602.2	 4486.0	...
2338048	  793.7	  602.3	 4486.0	...
2338049	  793.5	  602.5	 4486.0	...
2338050	  793.1	  602.5	 4487.0	...
2338051	  793.0	  602.3	 4487.0	...
2338052	  792.9	  602.6	 4487.0	...
2338053	  792.9	  603.0	 4487.0	...
2338054	  792.9	  603.4	 4488.0	...
2338055	  792.8	  603.2	 4487.0	...
2338056	  792.9	  602.9	 4486.0	...
2338057	  792.9	  602.3	 4485.0	...
2338058	  793.0	  601.7	 4484.0	...
2338059	  792.8	  601.6	 4482.0	...
2338060	  792.8	  602.0	 4480.0	...
2338061	  792.7	  602.4	 4479.0	...
2338062	  792.8	  602.4	 4477.0	...
2338063	  792.9	  602.6	 4476.0	...
2338064	  792.9	  602.8	 4474.0	...
2338065	  792.9	  602.6	 4473.0	...
2338066	  792.8	  602.2	 4472.0	...
2338067	  792.7	  601.7	 4472.0	...
2338068	  792.8	  601.5	 4473.0	...
2338069	  793.0	  601.4	 4474.0	...
2338070	  792.9	  601.1	 4474.0	...
2338071	  792.7	  601.0	 4473.0	...
2338072	  792.9	  600.8	 4472.0	...
2338073	  793.2	  600.8	 4473.0	...
2338074	  793.5	  600.8	 4474.0	...
2338075	  793.4	  600.8	 4475.0	...
2338076	  793.3	  600.8	 4474.0	...
2338077	  793.3	  600.7	 4474.0	...
2338078	  793.4	  600.6	 4473.0	...
2338079	  793.1	  600.7	 4470.0	...
2338080	  792.8	  600.9	 4468.0	...
2338081	  792.5	  601.1	 4466.0	...
2338082	  792.4	  601.2	 4466.0	...
2338083	  792.3	  601.1	 4467.0	...
2338084	  792.2	  601.0	 4469.0	...
2338085	  792.6	  600.6	 4469.0	...
2338086	  793.1	  600.2	 4468.0	...
2338087	  793.6	  599.9	 4470.0	...
2338088	  793.8	  599.9	 4474.0	...
2338089	  794.0	  599.8	 4475.0	...
2338090	  794.1	  599.8	 4473.0	...
2338091	  794.1	  600.0	 4471.0	...
2338092	  794.1	  600.3	 4470.0	...
2338093	  793.8	  600.7	 4470.0	...
2338094	  793.4	  601.0	 4470.0	...
2338095	  792.8	  601.0	 4467.0	...
2338096	  792.6	  600.8	 4465.0	...
2338097	  792.6	  600.6	 4462.0	...
2338098	  792.8	  600.5	 4462.0	...
2338099	  793.0	  600.5	 4461.0	...
2338100	  793.1	  600.6	 4461.0	...
2338101	  793.3	  600.6	 4460.0	...
2338102	  793.3	  600.5	 4460.0	...
2338103	  793.3	  600.3	 4460.0	...
2338104	  793.3	  600.1	 4460.0	...
2338105	  793.4	  600.0	 4460.0	...
2338106	  793.4	  600.0	 4459.0	...
2338107	  793.4	  600.0	 4460.0	...
2338108	  793.4	  600.0	 4460.0	...
2338109	  793.4	  599.9	 4459.0	...
2338110	  793.5	  600.1	 4459.0	...
2338111	  793.9	  600.4	 4458.0	...
2338112	  794.2	  600.6	 4455.0	...
2338113	  794.4	  600.3	 4453.0	...
2338114	  794.2	  600.1	 4450.0	...
2338115	  794.1	  599.9	 4450.0	...
2338116	  794.1	  600.0	 4449.0	...
2338117	  794.1	  600.0	 4449.0	...
2338118	  794.0	  599.9	 4449.0	...
2338119	  793.9	  599.9	 4449.0	...
2338120	  793.9	  599.8	 4447.0	...
2338121	  793.9	  599.8	 4446.0	...
2338122	  794.0	  599.8	 4445.0	...
2338123	  794.0	  599.8	 4445.0	...
2338124	  794.0	  599.7	 4442.0	...
2338125	  794.0	  600.1	 4439.0	...
2338126	  794.1	  600.6	 4438.0	...
2338127	  794.2	  601.2	 4440.0	...
2338128	  794.0	  601.4	 4439.0	...
2338129	  794.0	  602.4	 4437.0	...
2338130	  794.1	  603.3	 4435.0	...
2338131	  794.4	  604.0	 4436.0	...
2338132	  794.5	  603.9	 4435.0	...
2338133	  794.4	  603.8	 4433.0	...
2338134	  794.5	  603.7	 4430.0	...
2338135	  794.9	  604.1	 4426.0	...
MSG	2338136 0000 _ Number On
2338136	  795.3	  604.6	 4418.0	...
2338137	  795.6	  605.7	 4411.0	...
2338138	  795.6	  606.9	 4407.0	...
2338139	  795.6	  608.1	 4407.0	...
2338140	  795.6	  609.1	 4406.0	...
2338141	  796.0	  609.9	 4404.0	...
2338142	  796.4	  610.8	 4399.0	...
EFIX R   2336441	2338142	1702	  784.3	  607.7	   4469
SSACC R  2338143
2338143	  796.8	  612.0	 4392.0	...
2338144	  796.7	  612.9	 4383.0	...
2338145	  796.9	  615.5	 4378.0	...
2338146	  797.7	  617.2	 4375.0	...
2338147	  798.7	  619.5	 4370.0	...
2338148	  799.3	  621.0	 4365.0	...
2338149	  799.4	  623.6	 4357.0	...
2338150	  799.5	  625.7	 4352.0	...
2338151	  799.8	  627.9	 4347.0	...
2338152	  800.1	  630.0	 4342.0	...
2338153	  800.5	  632.9	 4332.0	...
2338154	  800.9	  636.2	 4320.0	...
2338155	  801.2	  639.1	 4306.0	...
2338156	  801.3	  642.0	 4297.0	...
2338157	  801.2	  645.0	 4285.0	...
2338158	  801.3	  649.0	 4273.0	...
2338159	  801.5	  653.7	 4256.0	...
2338160	  801.6	  658.9	 4237.0	...
2338161	  801.6	  664.1	 4219.0	...
2338162	  801.2	  670.8	 4203.0	...
2338163	  801.0	  677.0	 4187.0	...
2338164	  801.2	  684.0	 4167.0	...
2338165	  801.4	  691.4	 4144.0	...
2338166	  801.7	  699.6	 4116.0	...
2338167	  801.6	  708.8	 4084.0	...
2338168	  802.0	  718.3	 4053.0	...
2338169	  802.1	  728.9	 4020.0	...
2338170	  802.5	  740.1	 3985.0	...
2338171	  802.5	  751.9	 3947.0	...
2338172	  803.0	  765.2	 3906.0	...
2338173	  803.6	  780.3	 3863.0	...
2338174	  804.6	  795.7	 3815.0	...
2338175	  805.6	  811.9	 3767.0	...
2338176	  806.9	  827.8	 3712.0	...
2338177	  807.8	  845.6	 3657.0	...
2338178	  808.2	  863.9	 3593.0	...
2338179	  808.4	  883.2	 3533.0	...
2338180	  809.4	  902.7	 3466.0	...
2338181	  810.3	  922.8	 3403.0	...
2338182	  811.3	  943.9	 3332.0	...
2338183	  811.6	  966.1	 3263.0	...
2338184	  812.7	  989.8	 3188.0	...
2338185	  814.1	 1015.0	 3106.0	...
2338186	  815.9	 1041.8	 3019.0	...
2338187	  817.5	 1070.2	 2927.0	...
2338188	  818.5	 1098.9	 2839.0	...
2338189	  818.7	 1129.4	 2745.0	...
2338190	  819.1	 1160.1	 2653.0	...
2338191	  819.2	 1181.5	 2586.0	...
2338192	  819.8	 1191.7	 2554.0	...
2338193	  819.8	 1191.7	 2554.0	...
SBLINK R 2338194
2338194	   .	   .	    0.0	...
2338195	   .	   .	    0.0	...
2338196	   .	   .	    0.0	...
2338197	   .	   .	    0.0	...
2338198	   .	   .	    0.0	...
2338199	   .	   .	    0.0	...
2338200	   .	   .	    0.0	...
2338201	   .	   .	    0.0	...
2338202	   .	   .	    0.0	...
2338203	   .	   .	    0.0	...
2338204	   .	   .	    0.0	...
2338205	   .	   .	    0.0	...
2338206	   .	   .	    0.0	...
2338207	   .	   .	    0.0	...
2338208	   .	   .	    0.0	...
2338209	   .	   .	    0.0	...
2338210	   .	   .	    0.0	...
2338211	   .	   .	    0.0	...
2338212	   .	   .	    0.0	...
2338213	   .	   .	    0.0	...
2338214	   .	   .	    0.0	...
2338215	   .	   .	    0.0	...
2338216	   .	   .	    0.0	...
2338217	   .	   .	    0.0	...
2338218	   .	   .	    0.0	...
2338219	   .	   .	    0.0	...
2338220	   .	   .	    0.0	...
2338221	   .	   .	    0.0	...
2338222	   .	   .	    0.0	...
2338223	   .	   .	    0.0	...
2338224	   .	   .	    0.0	...
2338225	   .	   .	    0.0	...
2338226	   .	   .	    0.0	...
2338227	   .	   .	    0.0	...
2338228	   .	   .	    0.0	...
2338229	   .	   .	    0.0	...
2338230	   .	   .	    0.0	...
2338231	   .	   .	    0.0	...
2338232	   .	   .	    0.0	...
2338233	   .	   .	    0.0	...
2338234	   .	   .	    0.0	...
2338235	   .	   .	    0.0	...
2338236	   .	   .	    0.0	...
2338237	   .	   .	    0.0	...
2338238	   .	   .	    0.0	...
2338239	   .	   .	    0.0	...
2338240	   .	   .	    0.0	...
2338241	   .	   .	    0.0	...
2338242	   .	   .	    0.0	...
2338243	   .	   .	    0.0	...
2338244	   .	   .	    0.0	...
2338245	   .	   .	    0.0	...
2338246	   .	   .	    0.0	...
2338247	   .	   .	    0.0	...
2338248	   .	   .	    0.0	...
2338249	   .	   .	    0.0	...
2338250	   .	   .	    0.0	...
2338251	   .	   .	    0.0	...
2338252	   .	   .	    0.0	...
2338253	   .	   .	    0.0	...
2338254	   .	   .	    0.0	...
2338255	   .	   .	    0.0	...
2338256	   .	   .	    0.0	...
2338257	   .	   .	    0.0	...
2338258	   .	   .	    0.0	...
2338259	   .	   .	    0.0	...
2338260	   .	   .	    0.0	...
2338261	   .	   .	    0.0	...
2338262	   .	   .	    0.0	...
2338263	   .	   .	    0.0	...
2338264	   .	   .	    0.0	...
2338265	   .	   .	    0.0	...
2338266	   .	   .	    0.0	...
2338267	   .	   .	    0.0	...
2338268	   .	   .	    0.0	...
2338269	   .	   .	    0.0	...
2338270	   .	   .	    0.0	...
2338271	   .	   .	    0.0	...
2338272	   .	   .	    0.0	...
2338273	   .	   .	    0.0	...
2338274	   .	   .	    0.0	...
2338275	   .	   .	    0.0	...
2338276	   .	   .	    0.0	...
2338277	   .	   .	    0.0	...
2338278	   .	   .	    0.0	...
2338279	   .	   .	    0.0	...
2338280	   .	   .	    0.0	...
2338281	   .	   .	    0.0	...
2338282	   .	   .	    0.0	...
2338283	   .	   .	    0.0	...
2338284	   .	   .	    0.0	...
2338285	   .	   .	    0.0	...
2338286	   .	   .	    0.0	...
2338287	   .	   .	    0.0	...
2338288	   .	   .	    0.0	...
2338289	   .	   .	    0.0	...
2338290	   .	   .	    0.0	...
2338291	   .	   .	    0.0	...
2338292	   .	   .	    0.0	...
2338293	   .	   .	    0.0	...
2338294	   .	   .	    0.0	...
2338295	   .	   .	    0.0	...
2338296	   .	   .	    0.0	...
2338297	   .	   .	    0.0	...
2338298	   .	   .	    0.0	...
2338299	   .	   .	    0.0	...
2338300	   .	   .	    0.0	...
2338301	   .	   .	    0.0	...
2338302	   .	   .	    0.0	...
2338303	   .	   .	    0.0	...
2338304	   .	   .	    0.0	...
2338305	   .	   .	    0.0	...
2338306	   .	   .	    0.0	...
2338307	   .	   .	    0.0	...
2338308	   .	   .	    0.0	...
2338309	   .	   .	    0.0	...
2338310	   .	   .	    0.0	...
2338311	   .	   .	    0.0	...
2338312	   .	   .	    0.0	...
2338313	   .	   .	    0.0	...
2338314	   .	   .	    0.0	...
2338315	   .	   .	    0.0	...
2338316	   .	   .	    0.0	...
2338317	   .	   .	    0.0	...
2338318	   .	   .	    0.0	...
2338319	   .	   .	    0.0	...
2338320	   .	   .	    0.0	...
2338321	   .	   .	    0.0	...
2338322	   .	   .	    0.0	...
2338323	   .	   .	    0.0	...
2338324	   .	   .	    0.0	...
2338325	   .	   .	    0.0	...
2338326	   .	   .	    0.0	...
2338327	   .	   .	    0.0	...
2338328	   .	   .	    0.0	...
2338329	   .	   .	    0.0	...
2338330	   .	   .	    0.0	...
2338331	   .	   .	    0.0	...
2338332	   .	   .	    0.0	...
2338333	   .	   .	    0.0	...
2338334	   .	   .	    0.0	...
2338335	   .	   .	    0.0	...
2338336	   .	   .	    0.0	...
2338337	   .	   .	    0.0	...
2338338	   .	   .	    0.0	...
2338339	   .	   .	    0.0	...
2338340	   .	   .	    0.0	...
2338341	   .	   .	    0.0	...
2338342	   .	   .	    0.0	...
2338343	   .	   .	    0.0	...
2338344	   .	   .	    0.0	...
2338345	   .	   .	    0.0	...
2338346	   .	   .	    0.0	...
2338347	   .	   .	    0.0	...
2338348	   .	   .	    0.0	...
2338349	   .	   .	    0.0	...
2338350	   .	   .	    0.0	...
2338351	   .	   .	    0.0	...
2338352	   .	   .	    0.0	...
2338353	   .	   .	    0.0	...
2338354	   .	   .	    0.0	...
2338355	   .	   .	    0.0	...
2338356	   .	   .	    0.0	...
2338357	   .	   .	    0.0	...
2338358	   .	   .	    0.0	...
2338359	   .	   .	    0.0	...
2338360	   .	   .	    0.0	...
2338361	   .	   .	    0.0	...
2338362	   .	   .	    0.0	...
2338363	   .	   .	    0.0	...
2338364	   .	   .	    0.0	...
2338365	   .	   .	    0.0	...
2338366	   .	   .	    0.0	...
2338367	   .	   .	    0.0	...
2338368	   .	   .	    0.0	...
2338369	   .	   .	    0.0	...
2338370	   .	   .	    0.0	...
2338371	   .	   .	    0.0	...
2338372	   .	   .	    0.0	...
2338373	   .	   .	    0.0	...
2338374	   .	   .	    0.0	...
2338375	   .	   .	    0.0	...
2338376	   .	   .	    0.0	...
2338377	   .	   .	    0.0	...
2338378	   .	   .	    0.0	...
2338379	   .	   .	    0.0	...
2338380	   .	   .	    0.0	...
2338381	   .	   .	    0.0	...
2338382	   .	   .	    0.0	...
2338383	   .	   .	    0.0	...
2338384	   .	   .	    0.0	...
2338385	   .	   .	    0.0	...
2338386	   .	   .	    0.0	...
2338387	   .	   .	    0.0	...
2338388	   .	   .	    0.0	...
2338389	   .	   .	    0.0	...
2338390	   .	   .	    0.0	...
EBLINK R 2338194	2338390	197
2338391	  809.1	 1171.3	 2474.0	...
2338392	  809.1	 1171.3	 2474.0	...
2338393	  808.8	 1168.2	 2486.0	...
2338394	  808.3	 1162.0	 2512.0	...
2338395	  807.4	 1152.3	 2548.0	...
2338396	  806.4	 1142.1	 2582.0	...
2338397	  806.4	 1131.7	 2611.0	...
2338398	  806.5	 1121.7	 2642.0	...
2338399	  806.9	 1112.4	 2667.0	...
2338400	  806.1	 1102.4	 2702.0	...
2338401	  805.5	 1093.1	 2729.0	...
2338402	  805.4	 1083.2	 2764.0	...
2338403	  805.3	 1074.0	 2787.0	...
2338404	  805.2	 1064.2	 2817.0	...
2338405	  804.6	 1054.5	 2845.0	...
2338406	  804.8	 1045.9	 2876.0	...
2338407	  805.0	 1036.7	 2905.0	...
2338408	  805.8	 1028.5	 2931.0	...
2338409	  805.9	 1019.1	 2954.0	...
2338410	  805.9	 1010.7	 2979.0	...
2338411	  805.6	 1001.5	 3005.0	...
2338412	  805.6	  993.1	 3031.0	...
2338413	  805.6	  984.8	 3057.0	...
2338414	  805.1	  976.9	 3082.0	...
2338415	  804.3	  969.5	 3108.0	...
2338416	  804.1	  960.9	 3134.0	...
2338417	  804.1	  952.2	 3163.0	...
2338418	  804.4	  944.2	 3184.0	...
2338419	  804.0	  936.9	 3202.0	...
2338420	  803.6	  929.9	 3224.0	...
2338421	  802.8	  922.1	 3250.0	...
2338422	  802.5	  914.8	 3272.0	...
2338423	  802.4	  907.1	 3295.0	...
2338424	  802.6	  899.8	 3320.0	...
2338425	  802.8	  892.9	 3342.0	...
2338426	  802.7	  885.9	 3362.0	...
2338427	  802.7	  879.2	 3383.0	...
2338428	  802.5	  872.2	 3407.0	...
2338429	  802.5	  866.1	 3428.0	...
2338430	  802.1	  859.5	 3442.0	...
2338431	  802.2	  853.3	 3457.0	...
2338432	  802.3	  847.0	 3470.0	...
2338433	  802.7	  841.7	 3483.0	...
2338434	  802.2	  836.1	 3498.0	...
2338435	  801.8	  831.4	 3512.0	...
2338436	  801.3	  826.6	 3528.0	...
2338437	  801.0	  821.2	 3540.0	...
2338438	  801.1	  816.3	 3554.0	...
2338439	  801.3	  811.1	 3568.0	...
2338440	  801.5	  808.0	 3583.0	...
MSG	2338441 0000 _ Number Off
2338441	  801.3	  804.0	 3597.0	...
ESACC R  2338143	2338441	299	  796.8	  612.0	  801.3	  804.0	   4.10	    504
SFIX R   2338442
2338442	  801.3	  800.2	 3609.0	...
2338443	  801.4	  796.4	 3618.0	...
2338444	  801.4	  792.3	 3630.0	...
2338445	  801.1	  789.1	 3643.0	...
2338446	  800.6	  785.3	 3656.0	...
2338447	  800.1	  781.1	 3666.0	...
2338448	  799.5	  777.4	 3674.0	...
2338449	  799.0	  773.8	 3684.0	...
2338450	  799.1	  770.1	 3696.0	...
2338451	  799.3	  765.8	 3712.0	...
2338452	  799.2	  761.7	 3725.0	...
2338453	  798.5	  758.1	 3736.0	...
2338454	  797.8	  754.6	 3743.0	...
2338455	  797.4	  750.8	 3752.0	...
2338456	  797.1	  747.6	 3761.0	...
2338457	  796.8	  744.1	 3772.0	...
2338458	  797.1	  741.3	 3784.0	...
2338459	  797.4	  738.8	 3793.0	...
2338460	  797.5	  735.5	 3801.0	...
2338461	  797.1	  732.5	 3809.0	...
2338462	  796.7	  728.9	 3818.0	...
2338463	  796.6	  726.8	 3830.0	...
2338464	  796.9	  723.6	 3838.0	...
2338465	  797.3	  721.9	 3845.0	...
2338466	  797.5	  719.0	 3849.0	...
2338467	  797.2	  717.4	 3855.0	...
2338468	  797.0	  715.0	 3861.0	...
2338469	  796.9	  713.4	 3867.0	...
2338470	  796.7	  710.4	 3871.0	...
2338471	  796.5	  708.1	 3874.0	...
2338472	  796.3	  706.2	 3880.0	...
2338473	  796.6	  705.2	 3882.0	...
2338474	  796.8	  704.2	 3883.0	...
2338475	  797.0	  701.9	 3887.0	...
2338476	  797.1	  700.4	 3894.0	...
2338477	  797.2	  697.9	 3902.0	...
2338478	  797.4	  696.8	 3907.0	...
2338479	  797.7	  694.8	 3909.0	...
2338480	  797.9	  693.1	 3913.0	...
2338481	  798.0	  691.6	 3915.0	...
2338482	  797.8	  690.2	 3917.0	...
2338483	  797.4	  688.6	 3918.0	...
2338484	  796.8	  686.7	 3919.0	...
2338485	  796.1	  684.8	 3920.0	...
2338486	  796.1	  683.3	 3922.0	...
2338487	  796.3	  682.3	 3925.0	...
2338488	  796.8	  681.8	 3931.0	...
2338489	  797.3	  681.4	 3935.0	...
2338490	  797.7	  680.2	 3939.0	...
2338491	  797.5	  678.7	 3939.0	...
2338492	  796.9	  677.6	 3940.0	...
2338493	  796.4	  677.1	 3942.0	...
2338494	  796.1	  676.9	 3944.0	...
2338495	  796.4	  676.5	 3948.0	...
2338496	  796.8	  676.3	 3950.0	...
2338497	  797.0	  676.2	 3952.0	...
2338498	  796.9	  675.8	 3953.0	...
2338499	  796.6	  675.2	 3955.0	...
2338500	  796.6	  674.2	 3955.0	...
2338501	  796.6	  673.4	 3954.0	...
2338502	  796.7	  673.0	 3952.0	...
2338503	  796.9	  672.9	 3954.0	...
2338504	  797.3	  672.9	 3957.0	...
2338505	  797.7	  672.8	 3960.0	...
2338506	  797.8	  672.6	 3961.0	...
2338507	  797.9	  672.2	 3960.0	...
2338508	  797.8	  671.8	 3957.0	...
2338509	  797.6	  671.6	 3954.0	...
2338510	  797.5	  671.3	 3953.0	...
2338511	  797.4	  671.0	 3953.0	...
2338512	  797.3	  670.5	 3953.0	...
2338513	  797.3	  670.1	 3953.0	...
2338514	  797.1	  669.4	 3953.0	...
2338515	  797.1	  668.8	 3953.0	...
2338516	  797.0	  668.4	 3954.0	...
2338517	  797.0	  668.1	 3954.0	...
2338518	  797.0	  667.7	 3954.0	...
2338519	  797.1	  667.0	 3954.0	...
2338520	  797.6	  666.4	 3953.0	...
2338521	  797.9	  665.5	 3953.0	...
2338522	  797.9	  665.0	 3953.0	...
2338523	  797.6	  664.7	 3954.0	...
2338524	  797.3	  664.0	 3954.0	...
2338525	  797.3	  662.9	 3954.0	...
2338526	  797.4	  661.7	 3953.0	...
2338527	  797.5	  660.9	 3955.0	...
2338528	  797.4	  660.4	 3958.0	...
2338529	  797.4	  659.5	 3960.0	...
2338530	  797.3	  658.6	 3958.0	...
2338531	  797.3	  658.0	 3956.0	...
2338532	  797.4	  657.9	 3956.0	...
2338533	  797.4	  657.9	 3959.0	...
2338534	  797.4	  657.9	 3960.0	...
2338535	  797.3	  657.4	 3957.0	...
2338536	  797.3	  657.0	 3959.0	...
2338537	  797.5	  656.6	 3962.0	...
2338538	  797.6	  656.6	 3966.0	...
2338539	  797.7	  656.3	 3966.0	...
2338540	  797.8	  656.1	 3965.0	...
2338541	  797.8	  656.0	 3963.0	...
2338542	  797.7	  655.9	 3961.0	...
2338543	  797.6	  656.0	 3961.0	...
2338544	  797.6	  656.1	 3961.0	...
2338545	  797.6	  656.1	 3960.0	...
2338546	  797.8	  656.3	 3958.0	...
2338547	  797.9	  656.6	 3956.0	...
2338548	  798.1	  656.8	 3954.0	...
2338549	  798.6	  656.7	 3954.0	...
2338550	  799.1	  656.6	 3954.0	...
2338551	  799.2	  656.5	 3954.0	...
2338552	  798.8	  656.6	 3954.0	...
2338553	  798.8	  656.7	 3954.0	...
2338554	  799.1	  656.7	 3956.0	...
2338555	  799.3	  656.6	 3958.0	...
2338556	  799.1	  656.6	 3959.0	...
2338557	  798.9	  656.4	 3958.0	...
2338558	  799.0	  655.9	 3958.0	...
2338559	  799.1	  655.4	 3958.0	...
2338560	  799.1	  654.5	 3958.0	...
2338561	  799.1	  653.9	 3958.0	...
2338562	  799.1	  653.3	 3959.0	...
2338563	  799.0	  653.5	 3959.0	...
2338564	  798.8	  653.6	 3960.0	...
2338565	  798.6	  653.5	 3961.0	...
2338566	  798.6	  653.3	 3960.0	...
2338567	  798.6	  653.2	 3959.0	...
2338568	  798.6	  653.0	 3958.0	...
2338569	  798.7	  652.9	 3957.0	...
2338570	  798.8	  652.7	 3957.0	...
2338571	  798.9	  652.7	 3957.0	...
2338572	  799.2	  652.6	 3957.0	...
2338573	  799.5	  652.5	 3958.0	...
2338574	  799.9	  652.5	 3958.0	...
2338575	  800.0	  652.5	 3956.0	...
2338576	  799.9	  652.5	 3953.0	...
2338577	  799.6	  652.6	 3951.0	...
2338578	  799.4	  652.8	 3951.0	...
2338579	  799.5	  653.1	 3947.0	...
2338580	  799.6	  653.2	 3942.0	...
2338581	  799.6	  653.3	 3939.0	...
2338582	  799.5	  653.3	 3940.0	...
2338583	  799.5	  653.3	 3941.0	...
2338584	  799.5	  653.3	 3943.0	...
2338585	  799.5	  653.3	 3946.0	...
2338586	  799.5	  653.6	 3947.0	...
2338587	  799.5	  653.8	 3944.0	...
2338588	  799.5	  654.0	 3945.0	...
2338589	  799.6	  654.0	 3948.0	...
2338590	  799.6	  653.9	 3951.0	...
2338591	  799.5	  653.8	 3951.0	...
2338592	  799.7	  653.5	 3952.0	...
2338593	  800.0	  653.3	 3953.0	...
2338594	  800.3	  653.2	 3953.0	...
2338595	  800.4	  652.9	 3951.0	...
2338596	  800.3	  652.7	 3949.0	...
2338597	  800.2	  652.5	 3949.0	...
2338598	  800.1	  652.7	 3948.0	...
2338599	  800.0	  652.6	 3947.0	...
2338600	  799.9	  652.0	 3950.0	...
2338601	  799.9	  651.4	 3954.0	...
2338602	  799.9	  650.8	 3957.0	...
2338603	  799.9	  650.4	 3955.0	...
2338604	  799.9	  649.7	 3953.0	...
2338605	  800.1	  649.3	 3952.0	...
2338606	  800.1	  649.0	 3952.0	...
2338607	  800.0	  648.7	 3952.0	...
2338608	  800.4	  648.2	 3952.0	...
2338609	  800.8	  647.8	 3953.0	...
2338610	  801.3	  647.4	 3954.0	...
2338611	  801.2	  647.0	 3954.0	...
2338612	  801.3	  646.6	 3953.0	...
2338613	  801.3	  646.5	 3952.0	...
2338614	  801.4	  646.2	 3952.0	...
2338615	  801.5	  646.0	 3952.0	...
2338616	  801.3	  646.1	 3952.0	...
2338617	  801.2	  646.4	 3953.0	...
2338618	  801.0	  646.7	 3954.0	...
2338619	  800.9	  646.7	 3954.0	...
2338620	  800.8	  646.7	 3951.0	...
2338621	  800.8	  646.8	 3949.0	...
2338622	  800.8	  646.9	 3947.0	...
2338623	  800.7	  647.0	 3947.0	...
2338624	  800.7	  647.2	 3947.0	...
2338625	  800.6	  647.4	 3945.0	...
2338626	  800.6	  647.3	 3943.0	...
2338627	  800.3	  647.1	 3941.0	...
2338628	  800.1	  646.8	 3940.0	...
2338629	  800.2	  646.8	 3940.0	...
2338630	  800.5	  646.9	 3940.0	...
2338631	  800.9	  647.1	 3941.0	...
2338632	  801.0	  647.4	 3940.0	...
2338633	  801.1	  647.9	 3936.0	...
2338634	  801.1	  648.3	 3932.0	...
2338635	  801.3	  648.8	 3932.0	...
2338636	  801.4	  648.9	 3935.0	...
2338637	  801.3	  648.9	 3938.0	...
2338638	  800.9	  648.8	 3938.0	...
2338639	  800.4	  648.8	 3938.0	...
2338640	  800.5	  648.9	 3937.0	...
MSG	2338641 0000 _ Number On
2338641	  800.7	  648.9	 3937.0	...
2338642	  800.9	  648.5	 3936.0	...
2338643	  800.9	  648.2	 3936.0	...
2338644	  800.8	  647.9	 3935.0	...
2338645	  800.9	  647.9	 3933.0	...
2338646	  800.7	  648.1	 3931.0	...
2338647	  800.6	  648.2	 3929.0	...
2338648	  800.6	  648.3	 3930.0	...
2338649	  800.8	  648.3	 3931.0	...
2338650	  801.0	  648.1	 3931.0	...
2338651	  801.0	  647.4	 3932.0	...
2338652	  801.0	  646.7	 3932.0	...
2338653	  800.8	  647.1	 3933.0	...
2338654	  800.6	  648.0	 3932.0	...
2338655	  800.8	  648.4	 3931.0	...
2338656	  801.2	  647.8	 3932.0	...
2338657	  801.6	  647.2	 3934.0	...
2338658	  801.8	  647.1	 3936.0	...
2338659	  802.0	  647.2	 3936.0	...
2338660	  802.0	  647.2	 3937.0	...
2338661	  801.9	  647.3	 3936.0	...
2338662	  801.7	  647.3	 3935.0	...
2338663	  801.5	  647.3	 3934.0	...
2338664	  801.4	  647.5	 3935.0	...
2338665	  801.4	  647.6	 3935.0	...
2338666	  801.5	  647.4	 3933.0	...
2338667	  801.6	  647.2	 3930.0	...
2338668	  801.6	  647.1	 3927.0	...
2338669	  801.2	  647.4	 3927.0	...
2338670	  800.8	  647.8	 3928.0	...
2338671	  800.5	  648.0	 3928.0	...
2338672	  800.6	  648.1	 3928.0	...
2338673	  800.7	  648.0	 3928.0	...
2338674	  800.7	  647.9	 3928.0	...
2338675	  800.8	  648.0	 3931.0	...
2338676	  800.8	  648.2	 3933.0	...
2338677	  800.7	  648.5	 3935.0	...
2338678	  800.8	  648.7	 3934.0	...
2338679	  801.1	  648.9	 3934.0	...
2338680	  801.2	  648.6	 3934.0	...
2338681	  800.8	  647.9	 3934.0	...
2338682	  800.3	  647.3	 3934.0	...
2338683	  799.6	  647.4	 3934.0	...
2338684	  798.3	  647.8	 3934.0	...
2338685	  796.9	  648.2	 3935.0	...
2338686	  795.0	  648.4	 3937.0	...
2338687	  793.7	  648.8	 3938.0	...
2338688	  792.2	  649.3	 3939.0	...
2338689	  790.8	  649.6	 3939.0	...
2338690	  789.0	  649.7	 3939.0	...
2338691	  787.3	  649.7	 3938.0	...
2338692	  786.5	  649.8	 3935.0	...
2338693	  785.7	  650.1	 3933.0	...
2338694	  785.0	  650.4	 3928.0	...
2338695	  784.4	  650.7	 3927.0	...
2338696	  784.7	  650.6	 3926.0	...
2338697	  785.2	  650.2	 3927.0	...
2338698	  785.8	  649.8	 3926.0	...
2338699	  786.0	  649.6	 3925.0	...
2338700	  786.4	  649.6	 3923.0	...
2338701	  786.8	  649.6	 3924.0	...
2338702	  787.1	  649.6	 3925.0	...
2338703	  787.4	  649.6	 3925.0	...
2338704	  787.8	  649.5	 3923.0	...
2338705	  788.4	  649.4	 3922.0	...
2338706	  789.1	  649.3	 3924.0	...
2338707	  789.7	  649.1	 3927.0	...
2338708	  790.0	  648.6	 3931.0	...
2338709	  789.9	  648.1	 3933.0	...
2338710	  790.0	  647.6	 3936.0	...
2338711	  790.0	  646.9	 3938.0	...
2338712	  790.0	  645.8	 3939.0	...
2338713	  789.9	  644.7	 3940.0	...
2338714	  789.8	  644.1	 3940.0	...
2338715	  789.8	  643.8	 3941.0	...
2338716	  789.8	  643.5	 3942.0	...
2338717	  789.8	  643.4	 3943.0	...
2338718	  789.8	  642.9	 3944.0	...
2338719	  789.7	  642.4	 3945.0	...
2338720	  789.6	  641.6	 3945.0	...
2338721	  789.5	  641.4	 3946.0	...
2338722	  789.4	  640.8	 3945.0	...
2338723	  789.2	  640.1	 3943.0	...
2338724	  789.0	  639.5	 3944.0	...
2338725	  788.8	  639.2	 3947.0	...
2338726	  788.8	  639.2	 3950.0	...
2338727	  788.7	  639.2	 3947.0	...
2338728	  788.9	  639.3	 3944.0	...
2338729	  789.0	  639.4	 3941.0	...
2338730	  789.2	  639.6	 3941.0	...
2338731	  789.2	  639.7	 3939.0	...
2338732	  789.1	  639.5	 3939.0	...
2338733	  788.8	  639.4	 3938.0	...
2338734	  788.3	  639.3	 3938.0	...
2338735	  788.0	  639.3	 3938.0	...
2338736	  788.0	  639.4	 3937.0	...
2338737	  788.3	  639.5	 3936.0	...
2338738	  788.6	  639.7	 3936.0	...
2338739	  788.4	  639.9	 3936.0	...
2338740	  788.1	  640.1	 3935.0	...
2338741	  787.8	  640.3	 3934.0	...
2338742	  787.7	  640.3	 3934.0	...
2338743	  787.7	  640.3	 3932.0	...
2338744	  787.7	  640.3	 3930.0	...
2338745	  787.9	  640.3	 3928.0	...
2338746	  787.6	  640.2	 3927.0	...
2338747	  787.3	  640.1	 3925.0	...
2338748	  787.3	  640.2	 3923.0	...
2338749	  787.6	  640.3	 3923.0	...
2338750	  787.9	  640.4	 3925.0	...
2338751	  787.9	  640.4	 3928.0	...
2338752	  788.0	  640.0	 3928.0	...
2338753	  788.1	  639.7	 3927.0	...
2338754	  788.2	  639.4	 3925.0	...
2338755	  787.9	  639.2	 3924.0	...
2338756	  787.5	  638.9	 3923.0	...
2338757	  787.1	  638.5	 3922.0	...
2338758	  787.0	  637.9	 3920.0	...
2338759	  786.9	  637.5	 3918.0	...
2338760	  787.1	  637.0	 3918.0	...
2338761	  787.4	  636.8	 3918.0	...
2338762	  787.6	  636.4	 3918.0	...
2338763	  787.4	  636.1	 3917.0	...
2338764	  787.3	  635.9	 3917.0	...
2338765	  787.3	  635.3	 3918.0	...
2338766	  787.4	  634.7	 3918.0	...
2338767	  787.4	  634.1	 3919.0	...
2338768	  787.5	  634.1	 3919.0	...
2338769	  787.5	  634.1	 3918.0	...
2338770	  787.6	  633.6	 3917.0	...
2338771	  787.8	  633.2	 3917.0	...
2338772	  787.8	  632.6	 3918.0	...
2338773	  787.7	  632.5	 3915.0	...
2338774	  787.5	  632.2	 3911.0	...
2338775	  787.5	  631.8	 3907.0	...
2338776	  787.2	  631.5	 3908.0	...
2338777	  786.9	  631.4	 3910.0	...
2338778	  786.5	  631.4	 3908.0	...
2338779	  786.4	  631.5	 3903.0	...
2338780	  786.3	  631.6	 3898.0	...
2338781	  786.3	  631.6	 3898.0	...
2338782	  786.3	  631.7	 3898.0	...
2338783	  786.3	  631.8	 3899.0	...
2338784	  786.5	  632.0	 3899.0	...
2338785	  786.8	  632.2	 3899.0	...
2338786	  786.8	  632.4	 3899.0	...
2338787	  786.6	  632.7	 3900.0	...
2338788	  786.3	  632.7	 3899.0	...
2338789	  786.3	  632.6	 3898.0	...
2338790	  786.3	  632.5	 3895.0	...
2338791	  786.2	  632.3	 3891.0	...
2338792	  786.2	  632.1	 3889.0	...
2338793	  786.1	  631.8	 3888.0	...
2338794	  786.0	  631.5	 3888.0	...
2338795	  786.0	  631.4	 3888.0	...
2338796	  786.1	  631.0	 3887.0	...
2338797	  786.2	  630.5	 3886.0	...
2338798	  786.2	  630.0	 3885.0	...
2338799	  786.3	  629.7	 3885.0	...
2338800	  786.3	  629.4	 3886.0	...
2338801	  785.9	  629.2	 3887.0	...
2338802	  785.3	  629.2	 3887.0	...
2338803	  785.1	  628.8	 3885.0	...
2338804	  785.6	  628.4	 3883.0	...
2338805	  785.9	  628.1	 3881.0	...
2338806	  786.0	  627.4	 3882.0	...
2338807	  786.0	  626.5	 3883.0	...
2338808	  786.1	  625.5	 3883.0	...
2338809	  786.1	  625.2	 3884.0	...
2338810	  786.0	  624.9	 3884.0	...
2338811	  785.9	  624.6	 3881.0	...
2338812	  786.0	  624.5	 3878.0	...
2338813	  786.0	  624.6	 3874.0	...
2338814	  785.9	  624.7	 3874.0	...
2338815	  785.6	  624.1	 3874.0	...
2338816	  785.2	  623.2	 3873.0	...
2338817	  785.1	  622.2	 3875.0	...
2338818	  785.1	  621.9	 3878.0	...
2338819	  785.1	  621.7	 3878.0	...
2338820	  785.0	  621.2	 3876.0	...
2338821	  784.9	  620.4	 3874.0	...
2338822	  785.0	  619.7	 3875.0	...
2338823	  785.3	  619.1	 3875.0	...
2338824	  785.7	  618.9	 3875.0	...
2338825	  785.8	  618.7	 3874.0	...
2338826	  785.6	  618.6	 3873.0	...
2338827	  785.5	  618.6	 3873.0	...
2338828	  785.4	  617.8	 3874.0	...
2338829	  785.1	  617.2	 3873.0	...
2338830	  784.9	  616.5	 3872.0	...
2338831	  784.6	  616.4	 3871.0	...
2338832	  784.4	  615.8	 3871.0	...
2338833	  784.3	  615.1	 3870.0	...
2338834	  784.3	  614.7	 3869.0	...
2338835	  784.4	  614.4	 3868.0	...
2338836	  784.5	  614.1	 3868.0	...
2338837	  784.6	  613.7	 3868.0	...
2338838	  784.8	  613.4	 3868.0	...
2338839	  785.0	  613.1	 3868.0	...
2338840	  784.6	  613.2	 3867.0	...
2338841	  784.1	  613.3	 3864.0	...
2338842	  783.7	  613.6	 3861.0	...
2338843	  783.8	  613.6	 3859.0	...
2338844	  783.9	  613.6	 3857.0	...
2338845	  783.9	  613.5	 3855.0	...
2338846	  784.2	  613.3	 3852.0	...
2338847	  784.4	  613.3	 3852.0	...
2338848	  784.7	  613.1	 3852.0	...
2338849	  784.7	  612.8	 3852.0	...
2338850	  784.7	  612.5	 3852.0	...
2338851	  784.6	  612.2	 3850.0	...
2338852	  784.5	  612.1	 3848.0	...
2338853	  784.4	  612.1	 3847.0	...
2338854	  784.3	  612.0	 3848.0	...
2338855	  784.1	  611.8	 3849.0	...
2338856	  784.1	  611.6	 3848.0	...
2338857	  784.1	  611.6	 3845.0	...
2338858	  784.0	  611.7	 3840.0	...
2338859	  783.9	  611.6	 3838.0	...
2338860	  783.9	  611.3	 3838.0	...
2338861	  784.0	  611.0	 3839.0	...
2338862	  784.2	  610.8	 3837.0	...
2338863	  784.5	  610.4	 3836.0	...
2338864	  784.6	  610.2	 3835.0	...
2338865	  784.7	  609.9	 3835.0	...
2338866	  784.6	  609.4	 3835.0	...
2338867	  784.7	  608.7	 3835.0	...
2338868	  784.7	  608.0	 3834.0	...
2338869	  784.8	  607.5	 3834.0	...
2338870	  784.9	  607.0	 3832.0	...
2338871	  784.9	  606.6	 3829.0	...
2338872	  784.9	  606.6	 3827.0	...
2338873	  784.9	  606.7	 3826.0	...
2338874	  784.8	  606.0	 3825.0	...
2338875	  784.6	  605.2	 3823.0	...
2338876	  784.4	  604.5	 3822.0	...
2338877	  784.2	  604.4	 3819.0	...
2338878	  784.0	  604.5	 3818.0	...
2338879	  783.9	  604.2	 3817.0	...
2338880	  783.9	  604.0	 3816.0	...
2338881	  783.9	  603.8	 3816.0	...
2338882	  784.0	  604.0	 3816.0	...
2338883	  784.1	  604.1	 3814.0	...
2338884	  784.1	  604.1	 3813.0	...
2338885	  784.1	  604.0	 3811.0	...
2338886	  784.1	  603.6	 3810.0	...
2338887	  784.1	  603.3	 3809.0	...
2338888	  783.9	  603.1	 3807.0	...
2338889	  783.6	  602.6	 3807.0	...
2338890	  783.5	  602.0	 3806.0	...
2338891	  783.6	  601.4	 3804.0	...
2338892	  783.8	  601.9	 3801.0	...
2338893	  783.9	  602.4	 3801.0	...
2338894	  783.6	  602.4	 3800.0	...
2338895	  783.1	  601.8	 3799.0	...
2338896	  782.6	  601.2	 3799.0	...
2338897	  782.5	  601.1	 3800.0	...
2338898	  782.5	  600.8	 3801.0	...
2338899	  782.5	  600.6	 3801.0	...
2338900	  782.5	  600.5	 3800.0	...
2338901	  782.6	  600.4	 3801.0	...
2338902	  782.8	  600.3	 3801.0	...
2338903	  782.8	  600.0	 3799.0	...
2338904	  782.6	  599.6	 3798.0	...
2338905	  782.5	  599.5	 3796.0	...
2338906	  782.5	  599.6	 3793.0	...
2338907	  782.6	  599.8	 3790.0	...
2338908	  782.6	  599.7	 3788.0	...
2338909	  782.7	  599.6	 3788.0	...
2338910	  782.4	  599.6	 3789.0	...
2338911	  782.0	  599.6	 3788.0	...
2338912	  781.7	  599.8	 3787.0	...
2338913	  781.6	  599.9	 3786.0	...
2338914	  781.6	  599.4	 3786.0	...
2338915	  781.6	  598.8	 3785.0	...
2338916	  782.1	  598.1	 3783.0	...
2338917	  782.8	  598.1	 3782.0	...
2338918	  783.4	  598.1	 3782.0	...
2338919	  783.5	  598.3	 3782.0	...
2338920	  783.4	  598.4	 3782.0	...
2338921	  783.2	  598.0	 3784.0	...
2338922	  782.8	  597.5	 3785.0	...
2338923	  782.6	  597.0	 3783.0	...
2338924	  782.6	  597.1	 3781.0	...
2338925	  782.3	  597.3	 3779.0	...
2338926	  781.8	  597.4	 3777.0	...
2338927	  781.2	  597.6	 3775.0	...
2338928	  781.1	  597.6	 3774.0	...
2338929	  781.4	  597.2	 3772.0	...
2338930	  781.6	  596.9	 3771.0	...
2338931	  781.8	  596.7	 3770.0	...
2338932	  781.7	  596.9	 3770.0	...
2338933	  781.5	  597.0	 3770.0	...
2338934	  781.5	  597.2	 3770.0	...
2338935	  781.6	  597.3	 3770.0	...
2338936	  781.7	  597.4	 3770.0	...
2338937	  781.7	  597.2	 3770.0	...
2338938	  781.6	  596.4	 3769.0	...
2338939	  781.5	  595.7	 3768.0	...
2338940	  781.5	  595.1	 3766.0	...
2338941	  781.5	  595.1	 3763.0	...
2338942	  781.6	  595.3	 3762.0	...
2338943	  781.7	  595.6	 3762.0	...
2338944	  781.8	  595.9	 3762.0	...
2338945	  781.9	  596.0	 3761.0	...
2338946	  782.0	  596.0	 3761.0	...
2338947	  782.0	  596.0	 3760.0	...
2338948	  782.2	  596.6	 3759.0	...
2338949	  782.3	  597.3	 3757.0	...
2338950	  782.3	  597.4	 3757.0	...
2338951	  782.2	  596.9	 3754.0	...
2338952	  782.1	  596.5	 3749.0	...
MSG	2338953 0000 _ Number Off
2338953	  781.9	  596.7	 3745.0	...
2338954	  781.8	  596.9	 3741.0	...
2338955	  781.8	  597.1	 3740.0	...
2338956	  782.0	  597.1	 3739.0	...
2338957	  782.1	  597.1	 3739.0	...
2338958	  782.2	  597.5	 3740.0	...
2338959	  782.3	  598.0	 3740.0	...
2338960	  782.2	  598.4	 3741.0	...
2338961	  782.1	  598.5	 3740.0	...
2338962	  781.9	  598.2	 3739.0	...
2338963	  782.4	  597.7	 3738.0	...
2338964	  782.7	  597.2	 3736.0	...
2338965	  782.8	  597.1	 3735.0	...
2338966	  782.5	  597.1	 3732.0	...
2338967	  782.1	  597.1	 3728.0	...
2338968	  782.1	  597.2	 3725.0	...
2338969	  782.3	  597.2	 3726.0	...
2338970	  782.5	  597.2	 3726.0	...
2338971	  782.8	  597.2	 3726.0	...
2338972	  782.8	  597.2	 3726.0	...
2338973	  783.0	  597.2	 3724.0	...
2338974	  783.2	  597.2	 3722.0	...
2338975	  783.4	  597.4	 3720.0	...
2338976	  783.3	  597.8	 3719.0	...
2338977	  783.2	  598.2	 3720.0	...
2338978	  783.0	  598.3	 3718.0	...
2338979	  783.2	  598.3	 3717.0	...
2338980	  783.4	  598.1	 3714.0	...
2338981	  783.5	  597.9	 3713.0	...
2338982	  783.2	  597.9	 3712.0	...
2338983	  783.0	  598.1	 3712.0	...
2338984	  782.7	  598.3	 3712.0	...
2338985	  782.7	  598.4	 3712.0	...
2338986	  782.9	  598.4	 3711.0	...
2338987	  783.0	  598.3	 3711.0	...
2338988	  783.1	  598.2	 3710.0	...
2338989	  783.2	  598.5	 3710.0	...
2338990	  783.7	  598.8	 3710.0	...
2338991	  784.2	  599.0	 3709.0	...
2338992	  784.3	  599.0	 3709.0	...
2338993	  784.1	  599.0	 3706.0	...
2338994	  783.8	  599.0	 3704.0	...
2338995	  783.7	  599.0	 3701.0	...
2338996	  783.8	  599.1	 3701.0	...
2338997	  783.8	  599.1	 3701.0	...
2338998	  783.6	  599.4	 3700.0	...
2338999	  783.5	  599.7	 3700.0	...
2339000	  783.3	  600.0	 3695.0	...
2339001	  783.3	  599.7	 3691.0	...
2339002	  783.3	  599.5	 3688.0	...
2339003	  783.4	  599.2	 3690.0	...
2339004	  783.5	  599.1	 3691.0	...
2339005	  783.6	  599.3	 3693.0	...
2339006	  783.7	  599.6	 3695.0	...
2339007	  783.6	  600.0	 3698.0	...
2339008	  783.6	  600.4	 3698.0	...
2339009	  783.7	  600.6	 3696.0	...
2339010	  784.0	  600.8	 3693.0	...
2339011	  784.2	  600.9	 3692.0	...
2339012	  784.3	  601.0	 3691.0	...
2339013	  784.4	  600.9	 3691.0	...
2339014	  784.2	  600.9	 3691.0	...
2339015	  783.8	  600.9	 3690.0	...
2339016	  783.3	  600.9	 3689.0	...
2339017	  783.0	  600.9	 3689.0	...
2339018	  783.1	  600.9	 3688.0	...
2339019	  783.3	  600.8	 3690.0	...
2339020	  783.5	  600.8	 3693.0	...
2339021	  783.4	  600.8	 3693.0	...
2339022	  783.3	  600.7	 3690.0	...
2339023	  783.3	  600.7	 3687.0	...
2339024	  783.2	  600.7	 3687.0	...
2339025	  783.2	  600.8	 3689.0	...
2339026	  783.0	  600.8	 3690.0	...
2339027	  782.9	  600.6	 3689.0	...
2339028	  782.7	  600.3	 3686.0	...
2339029	  782.8	  600.3	 3684.0	...
2339030	  783.0	  600.5	 3684.0	...
2339031	  783.2	  600.7	 3684.0	...
2339032	  783.2	  600.8	 3685.0	...
2339033	  783.3	  600.8	 3686.0	...
2339034	  783.4	  600.9	 3686.0	...
2339035	  783.6	  601.0	 3686.0	...
2339036	  783.7	  601.2	 3685.0	...
2339037	  783.8	  601.2	 3684.0	...
2339038	  783.6	  601.8	 3683.0	...
2339039	  783.4	  602.5	 3683.0	...
2339040	  783.1	  603.0	 3683.0	...
2339041	  783.0	  602.8	 3682.0	...
2339042	  782.9	  602.7	 3682.0	...
2339043	  782.9	  602.8	 3682.0	...
2339044	  782.9	  602.8	 3683.0	...
2339045	  782.9	  602.9	 3683.0	...
2339046	  782.9	  602.8	 3682.0	...
2339047	  783.0	  602.7	 3681.0	...
2339048	  783.0	  602.6	 3680.0	...
2339049	  782.9	  602.6	 3679.0	...
2339050	  782.9	  602.6	 3678.0	...
2339051	  782.9	  602.7	 3678.0	...
2339052	  782.8	  602.9	 3679.0	...
2339053	  782.7	  603.2	 3680.0	...
2339054	  782.6	  603.3	 3681.0	...
2339055	  782.8	  603.4	 3682.0	...
2339056	  782.9	  603.4	 3681.0	...
2339057	  782.9	  603.4	 3681.0	...
2339058	  782.7	  603.4	 3680.0	...
2339059	  782.6	  603.5	 3679.0	...
2339060	  782.5	  603.5	 3678.0	...
2339061	  782.6	  603.6	 3678.0	...
2339062	  782.6	  603.5	 3678.0	...
2339063	  782.8	  603.1	 3678.0	...
2339064	  783.0	  602.8	 3678.0	...
2339065	  783.0	  602.5	 3678.0	...
2339066	  782.9	  602.5	 3678.0	...
2339067	  782.7	  602.5	 3679.0	...
2339068	  782.5	  602.4	 3679.0	...
2339069	  782.3	  602.3	 3678.0	...
2339070	  782.4	  602.2	 3677.0	...
2339071	  782.6	  602.1	 3677.0	...
2339072	  782.7	  602.1	 3677.0	...
2339073	  782.7	  602.1	 3676.0	...
2339074	  782.7	  602.1	 3676.0	...
2339075	  782.7	  602.5	 3676.0	...
2339076	  782.8	  602.9	 3676.0	...
2339077	  783.0	  602.9	 3676.0	...
2339078	  783.0	  602.6	 3676.0	...
2339079	  783.0	  602.4	 3677.0	...
2339080	  782.9	  602.4	 3678.0	...
2339081	  782.9	  602.3	 3678.0	...
2339082	  782.9	  602.3	 3676.0	...
2339083	  783.1	  602.5	 3675.0	...
2339084	  783.2	  602.7	 3675.0	...
2339085	  783.1	  603.1	 3676.0	...
2339086	  782.7	  603.4	 3676.0	...
2339087	  782.6	  603.7	 3676.0	...
2339088	  782.6	  603.8	 3676.0	...
2339089	  782.4	  604.2	 3678.0	...
2339090	  782.1	  604.6	 3679.0	...
2339091	  781.8	  605.1	 3683.0	...
2339092	  782.4	  605.1	 3685.0	...
2339093	  782.9	  605.2	 3687.0	...
2339094	  783.4	  605.2	 3686.0	...
2339095	  783.3	  605.5	 3686.0	...
2339096	  783.3	  605.6	 3685.0	...
2339097	  783.3	  605.7	 3684.0	...
2339098	  783.1	  605.6	 3683.0	...
2339099	  783.0	  605.4	 3683.0	...
2339100	  782.9	  605.5	 3683.0	...
2339101	  782.9	  605.5	 3683.0	...
2339102	  782.9	  605.5	 3684.0	...
2339103	  782.6	  605.6	 3685.0	...
2339104	  782.4	  605.6	 3686.0	...
2339105	  782.3	  605.5	 3686.0	...
2339106	  782.4	  605.4	 3686.0	...
2339107	  782.5	  605.3	 3686.0	...
2339108	  782.6	  605.3	 3687.0	...
2339109	  782.6	  605.3	 3689.0	...
2339110	  782.8	  605.2	 3692.0	...
2339111	  782.8	  605.1	 3694.0	...
2339112	  782.8	  605.1	 3694.0	...
2339113	  782.6	  605.1	 3694.0	...
2339114	  782.3	  605.3	 3693.0	...
2339115	  782.1	  605.5	 3691.0	...
2339116	  782.0	  605.6	 3689.0	...
2339117	  782.2	  605.7	 3688.0	...
2339118	  782.3	  605.3	 3687.0	...
2339119	  782.4	  605.0	 3688.0	...
2339120	  782.5	  604.8	 3691.0	...
2339121	  782.4	  605.1	 3694.0	...
2339122	  781.9	  605.3	 3697.0	...
2339123	  781.5	  605.5	 3698.0	...
2339124	  781.3	  605.5	 3700.0	...
2339125	  781.3	  605.4	 3700.0	...
2339126	  781.5	  605.4	 3701.0	...
2339127	  781.7	  605.2	 3701.0	...
2339128	  782.2	  605.1	 3701.0	...
2339129	  782.4	  605.1	 3701.0	...
2339130	  782.6	  605.0	 3700.0	...
2339131	  782.5	  604.7	 3699.0	...
2339132	  782.4	  604.3	 3699.0	...
2339133	  782.3	  604.0	 3698.0	...
2339134	  782.2	  604.1	 3698.0	...
2339135	  782.4	  604.0	 3697.0	...
2339136	  782.5	  603.6	 3698.0	...
2339137	  782.7	  603.3	 3701.0	...
2339138	  782.6	  603.1	 3704.0	...
2339139	  782.6	  603.0	 3705.0	...
2339140	  782.5	  603.0	 3704.0	...
2339141	  782.5	  603.0	 3703.0	...
2339142	  782.5	  603.2	 3702.0	...
2339143	  782.4	  603.3	 3702.0	...
2339144	  782.4	  603.4	 3702.0	...
2339145	  782.3	  603.4	 3702.0	...
2339146	  782.3	  603.4	 3702.0	...
2339147	  782.1	  602.9	 3702.0	...
2339148	  781.9	  602.4	 3703.0	...
2339149	  782.0	  601.8	 3704.0	...
2339150	  782.3	  601.6	 3703.0	...
2339151	  782.6	  601.6	 3701.0	...
2339152	  782.6	  601.8	 3699.0	...
2339153	  782.6	  601.9	 3700.0	...
2339154	  782.5	  602.4	 3700.0	...
2339155	  782.3	  602.8	 3700.0	...
2339156	  782.5	  603.0	 3699.0	...
2339157	  782.6	  602.7	 3699.0	...
2339158	  782.6	  602.4	 3701.0	...
2339159	  782.6	  602.4	 3702.0	...
2339160	  782.8	  602.3	 3704.0	...
2339161	  783.3	  602.2	 3704.0	...
2339162	  783.6	  602.0	 3705.0	...
2339163	  783.5	  602.0	 3706.0	...
2339164	  783.2	  602.2	 3707.0	...
2339165	  782.8	  602.4	 3706.0	...
2339166	  782.8	  602.6	 3705.0	...
2339167	  782.6	  602.6	 3705.0	...
2339168	  782.5	  602.5	 3708.0	...
2339169	  782.7	  602.3	 3710.0	...
2339170	  783.1	  602.0	 3711.0	...
2339171	  783.2	  601.9	 3712.0	...
2339172	  782.9	  601.5	 3712.0	...
2339173	  782.5	  601.2	 3713.0	...
2339174	  782.4	  600.8	 3716.0	...
2339175	  782.6	  600.8	 3720.0	...
2339176	  783.1	  600.8	 3723.0	...
2339177	  783.5	  600.8	 3721.0	...
2339178	  783.4	  600.9	 3720.0	...
2339179	  783.2	  600.9	 3720.0	...
2339180	  783.2	  601.0	 3722.0	...
2339181	  783.4	  601.0	 3726.0	...
2339182	  783.4	  601.0	 3728.0	...
2339183	  783.2	  601.1	 3729.0	...
2339184	  783.0	  601.1	 3729.0	...
2339185	  782.8	  601.3	 3730.0	...
2339186	  782.8	  601.5	 3731.0	...
2339187	  782.8	  601.9	 3733.0	...
2339188	  783.0	  602.0	 3734.0	...
2339189	  783.2	  601.7	 3735.0	...
2339190	  783.4	  601.3	 3735.0	...
2339191	  783.6	  601.2	 3734.0	...
2339192	  783.8	  601.4	 3734.0	...
2339193	  784.0	  601.7	 3733.0	...
2339194	  784.5	  601.5	 3733.0	...
2339195	  785.2	  601.9	 3733.0	...
2339196	  785.8	  602.2	 3733.0	...
2339197	  786.0	  602.6	 3733.0	...
2339198	  786.0	  602.4	 3733.0	...
2339199	  785.9	  602.4	 3733.0	...
2339200	  785.5	  602.6	 3735.0	...
2339201	  785.2	  603.1	 3737.0	...
2339202	  785.1	  603.6	 3737.0	...
2339203	  785.2	  604.0	 3737.0	...
2339204	  785.3	  604.1	 3737.0	...
2339205	  785.5	  604.1	 3738.0	...
2339206	  785.6	  604.0	 3738.0	...
2339207	  785.6	  604.2	 3737.0	...
2339208	  785.5	  604.4	 3736.0	...
2339209	  785.5	  604.6	 3735.0	...
2339210	  785.8	  604.3	 3738.0	...
2339211	  786.2	  603.9	 3742.0	...
2339212	  786.5	  603.5	 3746.0	...
2339213	  786.5	  603.4	 3746.0	...
2339214	  786.6	  603.2	 3746.0	...
2339215	  786.3	  603.1	 3746.0	...
2339216	  786.1	  603.1	 3746.0	...
2339217	  785.7	  602.4	 3749.0	...
2339218	  785.7	  601.7	 3752.0	...
2339219	  785.7	  601.1	 3754.0	...
2339220	  785.7	  601.3	 3751.0	...
2339221	  785.8	  601.6	 3748.0	...
2339222	  785.8	  601.6	 3750.0	...
2339223	  786.0	  601.5	 3755.0	...
2339224	  786.1	  601.4	 3760.0	...
2339225	  786.3	  601.3	 3762.0	...
2339226	  786.5	  601.3	 3763.0	...
2339227	  786.5	  601.2	 3764.0	...
2339228	  786.4	  601.4	 3765.0	...
2339229	  786.2	  601.5	 3766.0	...
2339230	  786.1	  601.7	 3766.0	...
2339231	  786.0	  601.8	 3767.0	...
2339232	  785.9	  601.9	 3767.0	...
2339233	  785.7	  601.8	 3766.0	...
2339234	  785.7	  601.7	 3765.0	...
2339235	  786.0	  601.5	 3766.0	...
2339236	  786.4	  601.3	 3767.0	...
2339237	  786.5	  601.3	 3772.0	...
2339238	  786.2	  601.7	 3775.0	...
2339239	  786.1	  602.4	 3778.0	...
2339240	  786.4	  602.9	 3778.0	...
2339241	  786.5	  603.1	 3776.0	...
2339242	  786.5	  603.0	 3774.0	...
2339243	  786.4	  602.9	 3772.0	...
2339244	  786.3	  602.9	 3772.0	...
2339245	  786.5	  602.9	 3772.0	...
2339246	  786.7	  603.0	 3772.0	...
2339247	  786.9	  603.0	 3773.0	...
2339248	  786.5	  603.1	 3776.0	...
2339249	  786.2	  603.0	 3780.0	...
2339250	  785.9	  602.8	 3784.0	...
2339251	  786.0	  602.7	 3785.0	...
2339252	  786.0	  602.5	 3786.0	...
2339253	  786.0	  602.7	 3787.0	...
2339254	  786.0	  603.1	 3787.0	...
2339255	  786.0	  603.5	 3786.0	...
2339256	  786.0	  603.4	 3785.0	...
2339257	  786.4	  602.7	 3784.0	...
2339258	  786.7	  601.9	 3784.0	...
2339259	  786.7	  601.4	 3785.0	...
2339260	  786.2	  601.3	 3786.0	...
2339261	  785.7	  601.6	 3787.0	...
2339262	  785.7	  602.0	 3792.0	...
2339263	  785.7	  602.3	 3799.0	...
2339264	  785.7	  602.3	 3805.0	...
2339265	  785.7	  602.4	 3806.0	...
2339266	  785.6	  602.2	 3805.0	...
2339267	  785.7	  602.1	 3805.0	...
2339268	  785.9	  602.0	 3804.0	...
2339269	  786.1	  602.0	 3803.0	...
2339270	  786.2	  601.9	 3802.0	...
2339271	  786.2	  601.8	 3802.0	...
2339272	  786.3	  601.7	 3801.0	...
2339273	  786.5	  601.8	 3801.0	...
2339274	  786.6	  601.8	 3802.0	...
2339275	  786.6	  601.9	 3802.0	...
2339276	  786.5	  601.9	 3803.0	...
2339277	  786.4	  602.0	 3803.0	...
2339278	  786.3	  602.1	 3803.0	...
2339279	  786.5	  602.1	 3804.0	...
2339280	  786.7	  602.1	 3805.0	...
2339281	  787.0	  602.1	 3804.0	...
2339282	  786.9	  602.1	 3802.0	...
2339283	  786.8	  602.2	 3800.0	...
2339284	  786.8	  602.6	 3799.0	...
2339285	  787.0	  603.0	 3800.0	...
2339286	  787.4	  603.4	 3800.0	...
2339287	  787.4	  603.6	 3801.0	...
2339288	  787.0	  603.4	 3801.0	...
2339289	  786.7	  603.1	 3802.0	...
2339290	  786.7	  602.8	 3803.0	...
2339291	  786.8	  602.8	 3805.0	...
2339292	  786.8	  602.7	 3805.0	...
2339293	  786.9	  603.2	 3806.0	...
2339294	  786.9	  603.7	 3804.0	...
2339295	  786.7	  603.9	 3803.0	...
2339296	  786.6	  603.6	 3805.0	...
2339297	  786.5	  603.3	 3808.0	...
2339298	  786.5	  603.3	 3811.0	...
2339299	  786.9	  603.2	 3810.0	...
2339300	  787.3	  603.1	 3810.0	...
2339301	  787.4	  603.0	 3810.0	...
2339302	  787.2	  602.9	 3811.0	...
2339303	  787.1	  602.9	 3812.0	...
2339304	  787.0	  602.9	 3812.0	...
2339305	  786.7	  602.8	 3812.0	...
2339306	  786.4	  602.7	 3813.0	...
2339307	  786.2	  602.5	 3814.0	...
2339308	  786.3	  602.5	 3816.0	...
2339309	  786.5	  602.3	 3815.0	...
2339310	  786.6	  602.2	 3815.0	...
2339311	  786.7	  602.6	 3815.0	...
2339312	  787.0	  602.9	 3814.0	...
2339313	  787.2	  603.3	 3814.0	...
2339314	  787.4	  603.4	 3813.0	...
2339315	  787.4	  603.5	 3813.0	...
2339316	  787.3	  603.6	 3814.0	...
2339317	  787.3	  603.6	 3815.0	...
2339318	  787.3	  603.5	 3815.0	...
2339319	  787.5	  603.4	 3818.0	...
2339320	  787.7	  603.6	 3820.0	...
2339321	  787.6	  603.7	 3821.0	...
2339322	  787.4	  603.8	 3821.0	...
2339323	  787.2	  603.7	 3819.0	...
2339324	  787.6	  603.4	 3817.0	...
2339325	  788.0	  603.3	 3817.0	...
2339326	  788.2	  603.4	 3818.0	...
2339327	  787.8	  603.7	 3819.0	...
2339328	  787.3	  604.1	 3820.0	...
2339329	  787.2	  604.1	 3821.0	...
2339330	  787.3	  604.1	 3821.0	...
2339331	  787.5	  604.1	 3821.0	...
2339332	  787.8	  604.2	 3820.0	...
2339333	  787.9	  604.4	 3821.0	...
2339334	  787.9	  604.6	 3823.0	...
2339335	  787.9	  604.5	 3824.0	...
2339336	  787.9	  604.4	 3826.0	...
2339337	  787.9	  604.2	 3827.0	...
2339338	  788.0	  604.0	 3831.0	...
2339339	  787.8	  603.8	 3833.0	...
2339340	  787.8	  604.0	 3832.0	...
2339341	  787.7	  604.4	 3829.0	...
2339342	  787.8	  604.9	 3826.0	...
2339343	  787.8	  605.2	 3826.0	...
2339344	  787.8	  605.1	 3828.0	...
2339345	  787.8	  605.0	 3829.0	...
2339346	  787.8	  604.8	 3832.0	...
2339347	  787.9	  604.7	 3834.0	...
2339348	  787.8	  604.7	 3835.0	...
2339349	  787.8	  604.8	 3836.0	...
2339350	  787.8	  605.4	 3836.0	...
2339351	  788.0	  606.3	 3836.0	...
2339352	  788.2	  606.9	 3836.0	...
2339353	  788.3	  607.2	 3835.0	...
2339354	  788.5	  607.3	 3832.0	...
2339355	  788.7	  607.3	 3829.0	...
2339356	  788.9	  607.3	 3827.0	...
2339357	  789.1	  608.0	 3826.0	...
2339358	  789.1	  608.8	 3828.0	...
2339359	  789.2	  609.5	 3830.0	...
2339360	  789.3	  609.4	 3832.0	...
2339361	  789.3	  609.3	 3832.0	...
2339362	  789.2	  610.0	 3835.0	...
2339363	  789.1	  610.9	 3838.0	...
2339364	  789.1	  612.0	 3837.0	...
2339365	  789.2	  612.3	 3834.0	...
2339366	  789.3	  612.7	 3830.0	...
2339367	  789.5	  612.9	 3829.0	...
2339368	  789.6	  613.4	 3830.0	...
2339369	  789.8	  613.8	 3832.0	...
2339370	  789.9	  614.3	 3833.0	...
2339371	  790.1	  614.4	 3832.0	...
2339372	  790.3	  614.5	 3830.0	...
2339373	  790.2	  614.5	 3828.0	...
2339374	  790.0	  614.6	 3826.0	...
2339375	  789.7	  614.5	 3824.0	...
2339376	  789.7	  614.2	 3823.0	...
2339377	  789.6	  614.0	 3824.0	...
2339378	  789.4	  614.1	 3827.0	...
2339379	  789.2	  614.3	 3829.0	...
2339380	  789.4	  614.5	 3830.0	...
2339381	  789.7	  614.3	 3831.0	...
2339382	  790.0	  614.2	 3829.0	...
2339383	  790.2	  614.0	 3828.0	...
2339384	  790.2	  613.9	 3826.0	...
2339385	  790.3	  613.5	 3825.0	...
2339386	  790.3	  613.0	 3830.0	...
2339387	  790.3	  612.8	 3835.0	...
2339388	  790.4	  612.8	 3840.0	...
2339389	  790.4	  612.7	 3840.0	...
2339390	  790.2	  612.5	 3841.0	...
2339391	  790.0	  612.3	 3842.0	...
2339392	  789.8	  612.2	 3845.0	...
2339393	  789.7	  612.0	 3846.0	...
2339394	  789.6	  611.9	 3847.0	...
2339395	  789.5	  611.7	 3847.0	...
2339396	  789.6	  611.6	 3846.0	...
2339397	  789.7	  611.5	 3848.0	...
2339398	  789.9	  611.4	 3851.0	...
2339399	  790.1	  611.4	 3855.0	...
2339400	  790.4	  611.3	 3856.0	...
2339401	  790.6	  611.3	 3854.0	...
2339402	  790.8	  611.2	 3851.0	...
2339403	  790.9	  611.1	 3849.0	...
2339404	  791.0	  611.1	 3850.0	...
2339405	  790.7	  611.0	 3852.0	...
2339406	  790.5	  611.0	 3852.0	...
2339407	  790.2	  610.9	 3852.0	...
2339408	  790.1	  610.8	 3850.0	...
2339409	  789.9	  610.8	 3847.0	...
2339410	  790.2	  610.7	 3847.0	...
2339411	  790.5	  610.7	 3852.0	...
2339412	  790.8	  610.6	 3856.0	...
2339413	  790.8	  610.3	 3859.0	...
2339414	  790.7	  610.0	 3860.0	...
2339415	  790.8	  609.4	 3859.0	...
2339416	  790.9	  609.0	 3858.0	...
2339417	  790.9	  608.6	 3858.0	...
2339418	  790.8	  608.4	 3858.0	...
2339419	  790.6	  608.5	 3861.0	...
2339420	  790.6	  608.6	 3863.0	...
2339421	  790.5	  608.6	 3867.0	...
2339422	  790.5	  608.6	 3872.0	...
2339423	  790.2	  607.9	 3876.0	...
2339424	  790.0	  607.2	 3877.0	...
2339425	  790.0	  607.0	 3876.0	...
2339426	  790.1	  607.4	 3874.0	...
2339427	  790.3	  608.1	 3874.0	...
2339428	  790.4	  608.3	 3874.0	...
2339429	  790.5	  608.1	 3874.0	...
2339430	  790.5	  607.6	 3875.0	...
2339431	  790.5	  607.3	 3877.0	...
2339432	  790.5	  607.4	 3878.0	...
2339433	  790.6	  607.5	 3880.0	...
2339434	  790.5	  607.5	 3880.0	...
2339435	  790.4	  607.5	 3881.0	...
2339436	  790.3	  607.5	 3881.0	...
2339437	  790.3	  607.5	 3881.0	...
2339438	  790.4	  607.4	 3882.0	...
2339439	  790.6	  607.2	 3882.0	...
2339440	  790.8	  606.4	 3883.0	...
2339441	  791.1	  605.7	 3883.0	...
2339442	  790.9	  605.2	 3883.0	...
2339443	  790.8	  605.7	 3882.0	...
2339444	  790.8	  606.2	 3882.0	...
2339445	  790.9	  606.8	 3883.0	...
2339446	  790.9	  606.8	 3885.0	...
2339447	  790.9	  606.8	 3887.0	...
2339448	  790.8	  606.7	 3888.0	...
2339449	  790.7	  606.6	 3889.0	...
2339450	  790.7	  606.6	 3890.0	...
2339451	  790.6	  606.6	 3891.0	...
2339452	  790.6	  606.7	 3892.0	...
2339453	  790.5	  606.7	 3892.0	...
2339454	  790.3	  607.0	 3891.0	...
2339455	  790.2	  607.2	 3890.0	...
2339456	  790.0	  607.2	 3890.0	...
2339457	  790.0	  607.0	 3891.0	...
2339458	  790.1	  606.7	 3892.0	...
2339459	  790.6	  606.6	 3892.0	...
2339460	  791.0	  606.6	 3892.0	...
2339461	  791.0	  606.6	 3892.0	...
2339462	  790.7	  606.6	 3896.0	...
2339463	  790.4	  606.8	 3899.0	...
2339464	  790.4	  607.0	 3903.0	...
2339465	  790.4	  607.0	 3904.0	...
2339466	  790.3	  606.3	 3906.0	...
2339467	  790.1	  605.7	 3906.0	...
2339468	  790.0	  605.3	 3906.0	...
2339469	  789.9	  605.4	 3907.0	...
2339470	  790.2	  605.4	 3907.0	...
2339471	  790.5	  605.3	 3907.0	...
2339472	  790.9	  605.1	 3908.0	...
2339473	  791.1	  605.1	 3909.0	...
2339474	  791.1	  605.2	 3909.0	...
2339475	  791.0	  605.3	 3909.0	...
2339476	  791.0	  605.4	 3909.0	...
2339477	  790.9	  605.4	 3908.0	...
2339478	  790.8	  605.5	 3909.0	...
2339479	  790.8	  605.6	 3911.0	...
2339480	  790.6	  605.5	 3912.0	...
2339481	  790.3	  605.4	 3913.0	...
2339482	  789.9	  605.0	 3914.0	...
2339483	  789.9	  604.7	 3914.0	...
2339484	  789.8	  604.5	 3915.0	...
2339485	  790.1	  604.4	 3915.0	...
2339486	  790.4	  604.5	 3916.0	...
2339487	  790.7	  604.6	 3919.0	...
2339488	  790.1	  604.8	 3922.0	...
2339489	  789.5	  604.9	 3924.0	...
2339490	  789.3	  605.0	 3924.0	...
2339491	  789.6	  605.0	 3922.0	...
2339492	  790.0	  605.1	 3922.0	...
2339493	  790.1	  605.2	 3925.0	...
2339494	  790.2	  604.7	 3928.0	...
2339495	  790.2	  604.1	 3929.0	...
2339496	  789.8	  604.0	 3930.0	...
2339497	  789.3	  604.3	 3931.0	...
2339498	  788.9	  604.5	 3930.0	...
2339499	  789.0	  604.2	 3930.0	...
2339500	  789.3	  604.0	 3931.0	...
2339501	  789.5	  603.9	 3930.0	...
2339502	  789.6	  603.5	 3929.0	...
2339503	  789.6	  603.1	 3932.0	...
2339504	  789.6	  602.8	 3935.0	...
2339505	  789.6	  602.7	 3937.0	...
2339506	  789.5	  602.4	 3936.0	...
2339507	  789.3	  602.2	 3937.0	...
2339508	  789.1	  601.9	 3939.0	...
2339509	  789.0	  601.7	 3940.0	...
2339510	  788.9	  601.6	 3939.0	...
2339511	  788.8	  601.7	 3939.0	...
2339512	  788.6	  601.7	 3941.0	...
2339513	  788.6	  601.7	 3943.0	...
2339514	  788.8	  601.9	 3943.0	...
2339515	  788.9	  602.0	 3946.0	...
2339516	  789.2	  602.1	 3949.0	...
2339517	  789.5	  602.4	 3951.0	...
2339518	  789.8	  602.6	 3951.0	...
2339519	  789.8	  602.9	 3951.0	...
2339520	  789.7	  602.9	 3952.0	...
2339521	  789.6	  602.8	 3955.0	...
2339522	  789.5	  602.7	 3958.0	...
2339523	  789.5	  602.4	 3960.0	...
2339524	  789.4	  602.2	 3961.0	...
2339525	  789.2	  602.1	 3961.0	...
2339526	  789.0	  602.2	 3960.0	...
2339527	  789.0	  602.3	 3960.0	...
2339528	  789.0	  602.6	 3959.0	...
2339529	  789.1	  602.8	 3959.0	...
2339530	  789.2	  602.9	 3958.0	...
2339531	  789.3	  602.7	 3957.0	...
2339532	  789.2	  602.6	 3955.0	...
2339533	  789.3	  602.5	 3955.0	...
2339534	  789.4	  602.1	 3957.0	...
2339535	  789.5	  601.7	 3959.0	...
2339536	  789.4	  601.2	 3962.0	...
2339537	  789.3	  601.2	 3960.0	...
2339538	  789.2	  601.1	 3957.0	...
2339539	  789.0	  601.1	 3955.0	...
2339540	  788.8	  601.3	 3957.0	...
2339541	  789.1	  601.5	 3959.0	...
2339542	  789.5	  601.6	 3959.0	...
2339543	  789.8	  601.6	 3958.0	...
2339544	  789.8	  601.5	 3957.0	...
2339545	  789.5	  601.5	 3959.0	...
2339546	  789.2	  601.4	 3962.0	...
2339547	  788.9	  601.4	 3962.0	...
2339548	  788.7	  601.5	 3960.0	...
2339549	  788.6	  601.5	 3958.0	...
2339550	  787.9	  601.6	 3957.0	...
EFIX R   2338442	2339550	1109	  788.9	  622.5	   3836
SSACC R  2339551
2339551	  786.3	  601.8	 3957.0	...
2339552	  784.5	  602.2	 3957.0	...
2339553	  782.0	  602.6	 3957.0	...
2339554	  779.9	  602.9	 3958.0	...
2339555	  777.1	  603.2	 3959.0	...
2339556	  774.9	  603.1	 3960.0	...
2339557	  772.9	  602.4	 3962.0	...
ESACC R  2339551	2339557	7	  786.3	  601.8	  772.9	  602.4	   0.29	     42
SFIX R   2339558
2339558	  771.3	  601.7	 3964.0	...
2339559	  770.3	  601.2	 3966.0	...
2339560	  769.7	  601.0	 3968.0	...
2339561	  769.8	  600.6	 3972.0	...
2339562	  770.0	  600.2	 3976.0	...
2339563	  770.1	  600.4	 3977.0	...
2339564	  770.1	  600.6	 3977.0	...
2339565	  770.1	  600.0	 3977.0	...
2339566	  770.3	  599.3	 3977.0	...
2339567	  770.0	  598.8	 3977.0	...
2339568	  769.5	  599.1	 3975.0	...
2339569	  769.1	  599.2	 3973.0	...
2339570	  769.0	  599.0	 3972.0	...
2339571	  768.8	  598.8	 3973.0	...
2339572	  768.7	  598.7	 3975.0	...
2339573	  768.5	  598.0	 3975.0	...
2339574	  768.3	  597.4	 3975.0	...
2339575	  768.2	  596.7	 3974.0	...
2339576	  768.5	  596.5	 3974.0	...
2339577	  768.9	  596.4	 3975.0	...
2339578	  769.4	  596.8	 3976.0	...
2339579	  769.7	  597.2	 3976.0	...
2339580	  770.0	  597.4	 3975.0	...
2339581	  770.2	  597.4	 3975.0	...
2339582	  770.2	  597.2	 3977.0	...
2339583	  770.3	  596.9	 3979.0	...
2339584	  769.8	  596.6	 3980.0	...
2339585	  769.4	  596.5	 3980.0	...
2339586	  768.9	  596.5	 3981.0	...
2339587	  768.8	  596.4	 3983.0	...
2339588	  768.8	  596.4	 3986.0	...
2339589	  768.9	  596.4	 3986.0	...
2339590	  769.1	  596.5	 3987.0	...
2339591	  769.1	  596.6	 3987.0	...
2339592	  769.1	  596.8	 3987.0	...
2339593	  769.0	  597.1	 3987.0	...
2339594	  769.1	  597.5	 3987.0	...
2339595	  769.2	  597.7	 3987.0	...
2339596	  769.3	  597.9	 3987.0	...
2339597	  769.4	  597.9	 3990.0	...
2339598	  769.3	  597.4	 3992.0	...
2339599	  769.2	  596.9	 3993.0	...
2339600	  769.0	  596.4	 3990.0	...
2339601	  768.9	  596.5	 3988.0	...
2339602	  768.9	  596.6	 3985.0	...
2339603	  768.9	  596.6	 3984.0	...
2339604	  769.0	  596.5	 3985.0	...
2339605	  769.2	  596.4	 3989.0	...
2339606	  769.3	  596.3	 3993.0	...
2339607	  769.4	  596.2	 3995.0	...
2339608	  769.4	  596.0	 3995.0	...
2339609	  769.5	  595.8	 3996.0	...
2339610	  769.5	  595.7	 3997.0	...
2339611	  769.4	  595.8	 3998.0	...
2339612	  769.3	  595.9	 3995.0	...
2339613	  769.1	  595.6	 3991.0	...
2339614	  768.8	  595.2	 3988.0	...
2339615	  768.7	  594.7	 3990.0	...
2339616	  768.8	  594.6	 3991.0	...
2339617	  769.1	  594.5	 3991.0	...
2339618	  769.4	  594.3	 3991.0	...
2339619	  769.7	  594.1	 3990.0	...
2339620	  769.8	  594.1	 3990.0	...
2339621	  770.0	  594.1	 3991.0	...
2339622	  770.0	  594.0	 3991.0	...
2339623	  770.1	  594.0	 3992.0	...
2339624	  770.0	  594.3	 3991.0	...
2339625	  770.0	  594.7	 3990.0	...
2339626	  769.9	  595.0	 3992.0	...
2339627	  769.9	  594.8	 3994.0	...
2339628	  769.8	  594.7	 3997.0	...
2339629	  770.2	  594.7	 3994.0	...
2339630	  770.6	  594.9	 3992.0	...
2339631	  771.1	  595.1	 3993.0	...
2339632	  771.1	  595.7	 3996.0	...
2339633	  771.1	  596.3	 3999.0	...
2339634	  771.2	  596.8	 4001.0	...
2339635	  771.2	  596.8	 4002.0	...
2339636	  771.3	  596.8	 4000.0	...
2339637	  771.2	  596.9	 3996.0	...
2339638	  771.2	  596.8	 3992.0	...
2339639	  771.2	  596.7	 3994.0	...
2339640	  771.3	  596.5	 3999.0	...
2339641	  771.6	  596.5	 4004.0	...
2339642	  771.8	  596.5	 4004.0	...
2339643	  771.9	  596.6	 4002.0	...
2339644	  772.0	  596.7	 3999.0	...
2339645	  772.0	  596.8	 3997.0	...
2339646	  772.0	  596.6	 4000.0	...
2339647	  772.1	  596.4	 4002.0	...
2339648	  772.3	  596.5	 4002.0	...
2339649	  772.2	  597.1	 4000.0	...
2339650	  771.9	  597.7	 3999.0	...
2339651	  771.6	  597.9	 4001.0	...
2339652	  771.8	  597.8	 4002.0	...
2339653	  772.0	  597.8	 4002.0	...
2339654	  772.3	  597.8	 4001.0	...
2339655	  772.4	  597.9	 4000.0	...
2339656	  772.8	  597.7	 4000.0	...
2339657	  773.1	  597.4	 4001.0	...
2339658	  773.1	  597.1	 4001.0	...
2339659	  772.7	  597.1	 4001.0	...
2339660	  772.4	  597.1	 4001.0	...
2339661	  772.2	  597.5	 4001.0	...
2339662	  772.0	  598.0	 4002.0	...
2339663	  772.2	  598.1	 4003.0	...
2339664	  772.4	  597.7	 4005.0	...
2339665	  772.6	  597.4	 4007.0	...
2339666	  772.6	  597.6	 4007.0	...
2339667	  772.6	  597.8	 4009.0	...
2339668	  772.7	  597.8	 4011.0	...
2339669	  772.9	  597.7	 4012.0	...
2339670	  772.9	  598.2	 4012.0	...
2339671	  773.0	  598.8	 4011.0	...
2339672	  773.0	  598.7	 4013.0	...
2339673	  773.0	  597.9	 4015.0	...
2339674	  773.0	  597.1	 4017.0	...
2339675	  772.9	  597.3	 4017.0	...
2339676	  772.8	  597.4	 4016.0	...
2339677	  772.9	  597.5	 4015.0	...
2339678	  773.1	  597.5	 4015.0	...
2339679	  773.3	  597.7	 4016.0	...
2339680	  773.3	  597.8	 4016.0	...
2339681	  773.1	  597.8	 4017.0	...
2339682	  772.9	  597.9	 4021.0	...
2339683	  772.8	  597.9	 4024.0	...
2339684	  772.9	  598.0	 4027.0	...
2339685	  772.9	  598.1	 4023.0	...
2339686	  772.8	  598.0	 4020.0	...
2339687	  772.6	  597.7	 4018.0	...
2339688	  772.4	  597.5	 4019.0	...
2339689	  772.5	  597.4	 4022.0	...
2339690	  772.7	  597.3	 4024.0	...
2339691	  772.9	  597.2	 4026.0	...
2339692	  772.8	  597.1	 4027.0	...
2339693	  772.6	  597.0	 4028.0	...
2339694	  772.4	  596.7	 4029.0	...
2339695	  772.4	  596.5	 4031.0	...
2339696	  772.5	  596.2	 4033.0	...
2339697	  772.8	  596.0	 4035.0	...
2339698	  773.0	  596.1	 4037.0	...
2339699	  773.0	  596.4	 4035.0	...
2339700	  772.8	  596.7	 4032.0	...
2339701	  772.6	  596.7	 4031.0	...
2339702	  772.5	  597.0	 4031.0	...
2339703	  772.5	  597.4	 4032.0	...
2339704	  772.7	  597.8	 4032.0	...
2339705	  772.8	  597.2	 4032.0	...
2339706	  772.7	  596.6	 4032.0	...
2339707	  772.4	  596.0	 4031.0	...
2339708	  772.2	  596.3	 4032.0	...
2339709	  772.2	  596.6	 4034.0	...
2339710	  772.3	  597.0	 4036.0	...
2339711	  772.5	  597.1	 4035.0	...
2339712	  772.8	  597.1	 4035.0	...
2339713	  772.9	  597.0	 4035.0	...
2339714	  772.8	  597.0	 4036.0	...
2339715	  772.7	  596.9	 4037.0	...
2339716	  772.6	  596.8	 4038.0	...
2339717	  772.6	  596.7	 4040.0	...
2339718	  772.6	  596.7	 4041.0	...
2339719	  773.0	  596.6	 4039.0	...
2339720	  773.4	  596.5	 4037.0	...
2339721	  773.6	  596.4	 4036.0	...
2339722	  773.3	  596.7	 4037.0	...
2339723	  773.1	  597.2	 4039.0	...
2339724	  773.1	  597.7	 4040.0	...
2339725	  773.0	  597.8	 4042.0	...
2339726	  772.6	  597.7	 4045.0	...
2339727	  772.1	  597.1	 4047.0	...
2339728	  772.2	  596.4	 4049.0	...
2339729	  772.6	  595.8	 4049.0	...
2339730	  773.1	  595.7	 4049.0	...
2339731	  773.1	  595.7	 4050.0	...
2339732	  773.2	  595.0	 4051.0	...
2339733	  773.2	  594.2	 4053.0	...
2339734	  773.2	  593.3	 4053.0	...
2339735	  773.1	  593.2	 4054.0	...
2339736	  772.9	  593.3	 4058.0	...
2339737	  772.8	  593.3	 4061.0	...
2339738	  772.8	  593.2	 4068.0	...
2339739	  773.0	  593.1	 4072.0	...
2339740	  773.2	  593.0	 4076.0	...
2339741	  772.9	  593.2	 4077.0	...
2339742	  772.6	  593.6	 4077.0	...
2339743	  772.6	  593.8	 4076.0	...
2339744	  773.0	  593.9	 4075.0	...
2339745	  773.4	  593.9	 4073.0	...
2339746	  773.4	  594.0	 4073.0	...
2339747	  773.2	  594.0	 4072.0	...
2339748	  773.0	  593.9	 4073.0	...
2339749	  772.8	  593.9	 4073.0	...
2339750	  772.9	  593.9	 4074.0	...
2339751	  772.9	  593.9	 4075.0	...
2339752	  772.8	  594.0	 4078.0	...
2339753	  772.6	  594.1	 4080.0	...
[truncated: 4,261,162 more chars]
