# Supplementary material for: With an eye on uncertainty: Modelling pupillary responses to environmental volatility
Source: PLoS Comput Biol. 2019 Jul 5;15(7):e1007126. doi: 10.1371/journal.pcbi.1007126 (PMC6636765; doi:10.1371/journal.pcbi.1007126)
Supplement: S5 Data — Zip file containing the pupillometry data for participant 5. (ZIP) [file pcbi.1007126.s005.zip › P5/trial9.asc]

** CONVERTED FROM C:\Users\tparr\Documents\PVR\P5_1212\trial9.edf using edfapi 3.1 Win32 Nov 24 2009 on Tue Dec 12 10:57:52 2017
** DATE: Tue Dec 12 10:32:17 2017
** TYPE: EDF_FILE BINARY EVENT SAMPLE TAGGED
** VERSION: EYELINK II 1
** SOURCE: EYELINK CL
** EYELINK II CL v4.48 Nov 25 2009
** CAMERA: EyeLink CL Version 1.4 Sensor=BHA
** SERIAL NUMBER: CL1-AAD42
** CAMERA_CONFIG: AAD42140.SCD
**

MSG	1463831 RECCFG CR 1000 2 0 R
MSG	1463831 ELCLCFG MTABLER
MSG	1463831 GAZE_COORDS 0.00 0.00 1599.00 1199.00
MSG	1463831 THRESHOLDS R 106 237
MSG	1463831 ELCL_PROC CENTROID (3)
MSG	1463831 ELCL_PCR_PARAM 5 3.0
START	1463832 	RIGHT	SAMPLES	EVENTS
PRESCALER	1
VPRESCALER	1
PUPIL	AREA
EVENTS	GAZE	RIGHT	RATE	1000.00	TRACKING	CR	FILTER	2
SAMPLES	GAZE	RIGHT	RATE	1000.00	TRACKING	CR	FILTER	2
MSG	1463832 !MODE RECORD CR 1000 2 0 R
1463832	  752.7	  640.5	 5360.0	...
INPUT	1463832	127
1463833	  752.8	  640.5	 5357.0	...
1463834	  752.9	  640.5	 5355.0	...
1463835	  753.0	  640.5	 5355.0	...
1463836	  752.9	  640.8	 5353.0	...
1463837	  752.9	  641.0	 5351.0	...
1463838	  752.9	  641.3	 5349.0	...
SFIX R   1463839
1463839	  753.0	  641.3	 5349.0	...
1463840	  753.1	  641.3	 5349.0	...
1463841	  753.1	  641.3	 5350.0	...
1463842	  753.1	  641.3	 5352.0	...
1463843	  753.2	  641.3	 5350.0	...
1463844	  753.4	  641.3	 5347.0	...
1463845	  753.6	  641.5	 5345.0	...
1463846	  753.7	  641.9	 5345.0	...
1463847	  753.6	  642.1	 5345.0	...
1463848	  753.5	  642.0	 5344.0	...
1463849	  753.3	  641.7	 5343.0	...
1463850	  753.1	  641.4	 5342.0	...
1463851	  753.1	  641.2	 5343.0	...
1463852	  753.2	  641.3	 5344.0	...
1463853	  753.2	  641.5	 5345.0	...
1463854	  753.3	  641.7	 5346.0	...
1463855	  753.3	  641.7	 5347.0	...
1463856	  753.3	  641.4	 5347.0	...
1463857	  753.3	  641.1	 5347.0	...
1463858	  753.3	  640.8	 5347.0	...
1463859	  753.2	  640.7	 5347.0	...
1463860	  753.2	  640.7	 5346.0	...
1463861	  753.1	  640.7	 5346.0	...
1463862	  752.9	  640.8	 5345.0	...
1463863	  752.8	  640.8	 5345.0	...
1463864	  752.8	  640.7	 5344.0	...
1463865	  752.9	  640.6	 5343.0	...
1463866	  752.8	  640.3	 5344.0	...
1463867	  752.7	  640.1	 5344.0	...
1463868	  752.6	  640.1	 5344.0	...
1463869	  752.7	  640.3	 5346.0	...
1463870	  752.6	  640.7	 5347.0	...
1463871	  752.5	  640.7	 5347.0	...
1463872	  752.3	  640.7	 5344.0	...
1463873	  752.2	  640.7	 5341.0	...
1463874	  752.3	  640.7	 5338.0	...
1463875	  752.4	  640.8	 5336.0	...
1463876	  752.5	  640.8	 5333.0	...
1463877	  752.3	  640.7	 5332.0	...
1463878	  752.2	  640.7	 5332.0	...
1463879	  751.9	  640.8	 5331.0	...
1463880	  751.8	  641.0	 5333.0	...
1463881	  752.1	  641.1	 5334.0	...
1463882	  752.5	  641.1	 5334.0	...
1463883	  752.8	  641.0	 5333.0	...
1463884	  752.8	  641.1	 5332.0	...
1463885	  752.8	  641.1	 5332.0	...
1463886	  752.8	  641.1	 5332.0	...
1463887	  752.8	  641.1	 5332.0	...
1463888	  752.8	  641.0	 5333.0	...
1463889	  752.7	  641.3	 5332.0	...
1463890	  752.7	  641.7	 5332.0	...
1463891	  752.8	  642.1	 5331.0	...
1463892	  752.8	  642.2	 5331.0	...
1463893	  752.5	  642.3	 5331.0	...
1463894	  752.2	  642.4	 5330.0	...
1463895	  751.9	  642.4	 5328.0	...
1463896	  752.0	  642.4	 5328.0	...
1463897	  752.6	  642.3	 5329.0	...
1463898	  753.1	  642.2	 5330.0	...
1463899	  753.4	  642.1	 5331.0	...
1463900	  753.2	  641.7	 5332.0	...
1463901	  752.8	  641.5	 5333.0	...
1463902	  752.7	  641.2	 5334.0	...
1463903	  752.7	  641.2	 5334.0	...
1463904	  752.8	  641.2	 5333.0	...
1463905	  752.7	  641.2	 5333.0	...
1463906	  752.4	  641.0	 5334.0	...
1463907	  752.1	  640.8	 5336.0	...
1463908	  752.1	  640.9	 5336.0	...
1463909	  752.2	  641.3	 5335.0	...
1463910	  752.3	  641.6	 5333.0	...
1463911	  752.3	  641.5	 5333.0	...
1463912	  752.3	  641.3	 5333.0	...
1463913	  752.3	  641.2	 5333.0	...
1463914	  752.4	  640.6	 5333.0	...
1463915	  752.5	  640.1	 5333.0	...
1463916	  752.5	  639.6	 5334.0	...
1463917	  752.5	  639.5	 5332.0	...
1463918	  752.4	  639.4	 5330.0	...
1463919	  752.4	  639.2	 5331.0	...
1463920	  752.3	  638.9	 5334.0	...
1463921	  752.2	  638.6	 5337.0	...
1463922	  752.2	  638.7	 5337.0	...
1463923	  752.2	  638.8	 5337.0	...
1463924	  752.2	  639.0	 5336.0	...
1463925	  752.2	  638.8	 5336.0	...
1463926	  752.3	  638.5	 5336.0	...
1463927	  752.4	  638.2	 5335.0	...
1463928	  752.3	  638.3	 5334.0	...
1463929	  752.2	  638.4	 5332.0	...
1463930	  752.1	  638.5	 5332.0	...
1463931	  752.4	  638.7	 5332.0	...
1463932	  752.7	  638.9	 5333.0	...
1463933	  752.9	  638.8	 5334.0	...
1463934	  752.8	  638.5	 5334.0	...
1463935	  752.5	  638.1	 5333.0	...
1463936	  752.4	  638.0	 5331.0	...
1463937	  752.3	  638.0	 5329.0	...
1463938	  752.3	  638.1	 5330.0	...
1463939	  752.5	  638.4	 5332.0	...
1463940	  752.7	  638.5	 5334.0	...
1463941	  752.9	  638.4	 5333.0	...
1463942	  752.7	  638.1	 5332.0	...
1463943	  752.6	  637.9	 5332.0	...
1463944	  752.7	  638.0	 5331.0	...
1463945	  752.9	  638.2	 5331.0	...
1463946	  752.9	  638.3	 5331.0	...
1463947	  752.7	  638.1	 5331.0	...
1463948	  752.6	  637.9	 5332.0	...
1463949	  752.3	  637.6	 5332.0	...
1463950	  752.1	  637.6	 5332.0	...
1463951	  751.8	  637.6	 5332.0	...
1463952	  751.8	  637.6	 5332.0	...
1463953	  751.8	  637.6	 5332.0	...
1463954	  751.8	  637.6	 5332.0	...
1463955	  751.8	  637.4	 5332.0	...
1463956	  751.7	  637.3	 5332.0	...
1463957	  751.5	  637.1	 5331.0	...
1463958	  751.4	  637.2	 5329.0	...
1463959	  751.5	  637.1	 5328.0	...
1463960	  751.9	  637.0	 5329.0	...
1463961	  752.0	  636.8	 5330.0	...
1463962	  752.1	  636.8	 5332.0	...
1463963	  751.7	  636.2	 5332.0	...
1463964	  751.5	  635.7	 5332.0	...
1463965	  751.4	  635.2	 5331.0	...
1463966	  751.5	  635.2	 5331.0	...
1463967	  751.5	  635.4	 5329.0	...
1463968	  751.6	  635.8	 5327.0	...
1463969	  751.6	  636.2	 5326.0	...
1463970	  751.6	  636.4	 5326.0	...
1463971	  751.7	  636.5	 5327.0	...
1463972	  751.8	  636.5	 5328.0	...
1463973	  751.9	  636.2	 5328.0	...
1463974	  752.0	  635.9	 5327.0	...
1463975	  752.0	  635.7	 5326.0	...
1463976	  752.0	  635.7	 5326.0	...
1463977	  752.0	  635.8	 5326.0	...
1463978	  752.0	  635.9	 5323.0	...
1463979	  752.1	  635.9	 5322.0	...
1463980	  752.2	  636.0	 5321.0	...
1463981	  752.2	  636.1	 5322.0	...
1463982	  752.4	  636.3	 5321.0	...
1463983	  752.5	  636.4	 5322.0	...
1463984	  752.7	  636.4	 5323.0	...
1463985	  752.8	  636.4	 5321.0	...
1463986	  752.8	  636.3	 5318.0	...
1463987	  752.9	  636.1	 5315.0	...
1463988	  753.2	  636.2	 5315.0	...
1463989	  753.5	  636.3	 5314.0	...
1463990	  753.6	  636.5	 5312.0	...
1463991	  753.7	  636.5	 5310.0	...
1463992	  753.5	  636.5	 5309.0	...
1463993	  753.4	  636.3	 5309.0	...
1463994	  753.3	  636.2	 5309.0	...
1463995	  753.4	  635.9	 5309.0	...
1463996	  753.4	  635.9	 5309.0	...
1463997	  753.3	  635.8	 5311.0	...
1463998	  753.5	  636.1	 5312.0	...
1463999	  753.6	  636.4	 5312.0	...
1464000	  753.9	  636.6	 5312.0	...
1464001	  753.9	  636.5	 5312.0	...
1464002	  753.7	  636.5	 5310.0	...
1464003	  753.5	  636.6	 5308.0	...
1464004	  753.2	  637.0	 5305.0	...
1464005	  753.2	  637.3	 5305.0	...
1464006	  753.2	  637.7	 5307.0	...
1464007	  753.2	  637.7	 5308.0	...
1464008	  753.1	  637.8	 5309.0	...
1464009	  753.0	  637.8	 5308.0	...
1464010	  753.1	  637.8	 5308.0	...
1464011	  753.4	  637.9	 5307.0	...
1464012	  753.6	  638.0	 5306.0	...
1464013	  753.7	  638.3	 5305.0	...
1464014	  753.8	  638.3	 5304.0	...
1464015	  753.9	  638.1	 5302.0	...
1464016	  754.0	  637.8	 5300.0	...
1464017	  754.0	  637.6	 5297.0	...
1464018	  753.8	  637.6	 5296.0	...
1464019	  753.4	  637.5	 5295.0	...
1464020	  753.3	  637.5	 5294.0	...
1464021	  753.5	  637.5	 5293.0	...
1464022	  753.7	  637.5	 5292.0	...
1464023	  753.7	  637.6	 5293.0	...
1464024	  753.7	  637.6	 5293.0	...
1464025	  753.7	  637.6	 5293.0	...
1464026	  753.7	  637.9	 5293.0	...
1464027	  753.9	  638.1	 5291.0	...
1464028	  754.1	  638.3	 5290.0	...
1464029	  754.4	  638.3	 5288.0	...
1464030	  754.0	  638.3	 5288.0	...
1464031	  753.3	  638.1	 5286.0	...
1464032	  752.4	  637.9	 5286.0	...
1464033	  751.7	  637.7	 5285.0	...
1464034	  751.1	  637.1	 5285.0	...
1464035	  750.0	  636.5	 5285.0	...
1464036	  748.8	  635.8	 5284.0	...
1464037	  748.0	  635.3	 5282.0	...
1464038	  747.7	  634.9	 5280.0	...
1464039	  747.3	  634.0	 5278.0	...
1464040	  747.1	  633.4	 5276.0	...
1464041	  746.8	  632.5	 5275.0	...
1464042	  746.8	  632.2	 5275.0	...
1464043	  746.8	  631.6	 5276.0	...
1464044	  747.3	  631.3	 5275.0	...
1464045	  747.9	  631.1	 5274.0	...
1464046	  748.5	  631.2	 5272.0	...
1464047	  748.6	  631.4	 5272.0	...
1464048	  749.5	  631.4	 5274.0	...
1464049	  750.4	  631.2	 5275.0	...
1464050	  751.3	  631.1	 5273.0	...
1464051	  751.0	  631.3	 5270.0	...
1464052	  750.6	  631.5	 5268.0	...
1464053	  750.2	  631.4	 5266.0	...
1464054	  750.2	  631.1	 5264.0	...
1464055	  750.1	  630.9	 5263.0	...
1464056	  750.1	  631.0	 5264.0	...
1464057	  750.3	  631.1	 5265.0	...
1464058	  750.6	  631.2	 5263.0	...
1464059	  750.8	  631.4	 5262.0	...
1464060	  750.8	  631.6	 5261.0	...
1464061	  750.9	  631.7	 5262.0	...
1464062	  751.1	  632.0	 5261.0	...
1464063	  751.4	  632.5	 5260.0	...
1464064	  751.2	  632.9	 5259.0	...
1464065	  751.0	  633.2	 5260.0	...
1464066	  750.7	  633.0	 5261.0	...
1464067	  750.5	  632.8	 5262.0	...
1464068	  750.4	  632.6	 5263.0	...
1464069	  750.6	  632.6	 5260.0	...
1464070	  751.1	  632.6	 5256.0	...
1464071	  751.5	  632.5	 5252.0	...
1464072	  751.8	  632.5	 5252.0	...
1464073	  751.8	  632.4	 5251.0	...
1464074	  751.5	  632.5	 5252.0	...
1464075	  751.2	  632.6	 5253.0	...
1464076	  750.9	  632.7	 5255.0	...
1464077	  750.9	  632.8	 5254.0	...
1464078	  751.3	  632.9	 5255.0	...
1464079	  751.7	  633.1	 5255.0	...
1464080	  751.6	  633.2	 5254.0	...
1464081	  751.1	  633.1	 5253.0	...
1464082	  751.0	  632.7	 5251.0	...
1464083	  751.2	  632.2	 5250.0	...
1464084	  751.5	  632.0	 5250.0	...
1464085	  751.5	  632.0	 5250.0	...
1464086	  751.5	  632.0	 5252.0	...
1464087	  751.4	  632.0	 5254.0	...
1464088	  751.4	  632.1	 5255.0	...
1464089	  751.5	  632.1	 5253.0	...
1464090	  751.7	  632.1	 5252.0	...
1464091	  751.9	  631.8	 5251.0	...
1464092	  751.8	  631.5	 5249.0	...
1464093	  751.7	  631.1	 5246.0	...
1464094	  751.8	  631.0	 5243.0	...
1464095	  751.9	  630.9	 5242.0	...
1464096	  752.1	  630.9	 5242.0	...
1464097	  752.4	  630.9	 5241.0	...
1464098	  752.8	  631.2	 5240.0	...
1464099	  753.0	  631.4	 5238.0	...
1464100	  752.9	  631.8	 5237.0	...
1464101	  752.7	  632.0	 5235.0	...
1464102	  752.6	  632.1	 5230.0	...
1464103	  752.5	  632.2	 5226.0	...
1464104	  752.4	  632.3	 5221.0	...
1464105	  752.5	  632.4	 5221.0	...
1464106	  752.8	  632.4	 5222.0	...
1464107	  753.2	  632.3	 5222.0	...
1464108	  753.5	  632.2	 5223.0	...
1464109	  753.8	  632.1	 5224.0	...
1464110	  753.9	  632.1	 5225.0	...
1464111	  754.0	  632.1	 5223.0	...
1464112	  754.0	  632.0	 5222.0	...
1464113	  754.2	  631.9	 5221.0	...
1464114	  754.4	  632.0	 5222.0	...
1464115	  754.6	  632.0	 5222.0	...
1464116	  754.5	  632.1	 5223.0	...
1464117	  754.3	  632.5	 5222.0	...
1464118	  754.0	  632.8	 5218.0	...
1464119	  753.8	  633.3	 5215.0	...
1464120	  754.1	  633.5	 5212.0	...
1464121	  754.5	  633.6	 5213.0	...
1464122	  754.8	  633.5	 5212.0	...
1464123	  754.7	  633.5	 5212.0	...
1464124	  754.7	  633.6	 5212.0	...
1464125	  754.8	  633.6	 5212.0	...
1464126	  754.8	  633.6	 5212.0	...
1464127	  754.8	  633.3	 5209.0	...
1464128	  754.9	  633.1	 5205.0	...
1464129	  754.8	  632.9	 5205.0	...
1464130	  754.8	  632.8	 5205.0	...
1464131	  754.8	  632.8	 5204.0	...
1464132	  754.7	  632.8	 5202.0	...
1464133	  754.7	  632.9	 5201.0	...
1464134	  754.7	  633.1	 5201.0	...
1464135	  755.1	  633.2	 5201.0	...
1464136	  755.5	  633.3	 5199.0	...
1464137	  755.8	  633.4	 5195.0	...
1464138	  755.9	  633.5	 5192.0	...
1464139	  755.9	  633.4	 5187.0	...
1464140	  755.8	  633.1	 5186.0	...
1464141	  755.8	  633.0	 5185.0	...
1464142	  755.8	  633.0	 5184.0	...
1464143	  755.9	  633.2	 5183.0	...
1464144	  756.0	  634.0	 5183.0	...
1464145	  756.2	  634.7	 5183.0	...
1464146	  756.3	  634.8	 5182.0	...
1464147	  756.2	  634.3	 5181.0	...
1464148	  756.2	  634.0	 5177.0	...
1464149	  756.2	  634.3	 5175.0	...
1464150	  756.2	  634.6	 5174.0	...
1464151	  756.3	  634.7	 5176.0	...
1464152	  756.5	  634.9	 5177.0	...
1464153	  756.6	  635.1	 5176.0	...
1464154	  756.7	  635.3	 5175.0	...
1464155	  756.8	  635.3	 5173.0	...
1464156	  757.0	  635.2	 5170.0	...
1464157	  757.2	  635.0	 5168.0	...
1464158	  757.2	  634.9	 5166.0	...
1464159	  757.4	  635.1	 5166.0	...
1464160	  757.2	  635.5	 5167.0	...
1464161	  757.0	  636.0	 5165.0	...
1464162	  756.8	  636.1	 5163.0	...
1464163	  756.8	  636.3	 5162.0	...
1464164	  756.7	  636.5	 5160.0	...
1464165	  756.6	  636.8	 5158.0	...
1464166	  756.6	  636.9	 5156.0	...
1464167	  756.8	  636.9	 5158.0	...
1464168	  757.1	  636.7	 5161.0	...
1464169	  757.2	  636.6	 5163.0	...
1464170	  757.2	  636.5	 5163.0	...
1464171	  757.3	  636.5	 5163.0	...
1464172	  757.4	  636.4	 5163.0	...
1464173	  757.4	  636.6	 5164.0	...
1464174	  757.3	  636.8	 5162.0	...
1464175	  757.1	  637.2	 5160.0	...
1464176	  756.8	  637.6	 5159.0	...
1464177	  756.6	  637.9	 5160.0	...
1464178	  756.6	  638.0	 5160.0	...
1464179	  756.7	  638.0	 5161.0	...
1464180	  756.8	  638.2	 5161.0	...
1464181	  756.8	  638.2	 5158.0	...
1464182	  756.8	  638.3	 5154.0	...
1464183	  756.9	  638.5	 5150.0	...
1464184	  757.0	  639.0	 5149.0	...
1464185	  757.0	  639.6	 5147.0	...
1464186	  757.2	  639.9	 5146.0	...
1464187	  757.3	  640.0	 5147.0	...
1464188	  757.4	  640.0	 5149.0	...
1464189	  757.4	  640.1	 5151.0	...
1464190	  757.3	  640.3	 5151.0	...
1464191	  757.1	  640.3	 5150.0	...
1464192	  757.0	  640.3	 5149.0	...
1464193	  756.9	  640.3	 5147.0	...
1464194	  756.8	  640.4	 5146.0	...
1464195	  756.8	  640.9	 5144.0	...
1464196	  757.0	  641.3	 5143.0	...
1464197	  757.1	  641.6	 5143.0	...
1464198	  757.3	  641.4	 5142.0	...
1464199	  757.4	  641.6	 5142.0	...
1464200	  757.6	  642.4	 5141.0	...
1464201	  757.9	  643.1	 5137.0	...
1464202	  758.1	  643.4	 5134.0	...
1464203	  758.1	  643.6	 5132.0	...
1464204	  757.8	  643.8	 5132.0	...
1464205	  757.6	  644.3	 5132.0	...
1464206	  757.5	  644.7	 5131.0	...
1464207	  757.6	  644.9	 5131.0	...
1464208	  757.5	  644.8	 5130.0	...
1464209	  757.4	  644.8	 5130.0	...
1464210	  757.5	  645.0	 5131.0	...
1464211	  757.7	  645.2	 5133.0	...
1464212	  757.8	  645.2	 5134.0	...
1464213	  757.7	  645.3	 5135.0	...
1464214	  757.5	  645.0	 5136.0	...
1464215	  757.3	  644.6	 5137.0	...
1464216	  757.2	  644.1	 5136.0	...
1464217	  757.2	  644.1	 5135.0	...
1464218	  757.2	  644.2	 5133.0	...
1464219	  757.2	  644.3	 5133.0	...
1464220	  757.2	  644.5	 5130.0	...
1464221	  757.2	  644.5	 5127.0	...
1464222	  757.1	  644.4	 5124.0	...
1464223	  757.1	  644.3	 5124.0	...
1464224	  757.1	  644.9	 5125.0	...
1464225	  757.2	  645.5	 5127.0	...
1464226	  757.2	  645.8	 5129.0	...
1464227	  757.3	  645.5	 5130.0	...
1464228	  757.3	  645.2	 5128.0	...
1464229	  757.2	  645.3	 5126.0	...
1464230	  757.2	  645.5	 5124.0	...
1464231	  757.3	  645.7	 5123.0	...
1464232	  757.5	  645.7	 5123.0	...
1464233	  757.5	  645.5	 5122.0	...
1464234	  757.4	  645.2	 5122.0	...
1464235	  757.4	  645.0	 5121.0	...
1464236	  757.4	  645.2	 5120.0	...
1464237	  757.2	  645.5	 5119.0	...
1464238	  757.0	  645.8	 5119.0	...
1464239	  757.0	  645.9	 5119.0	...
1464240	  757.2	  645.7	 5117.0	...
1464241	  757.4	  645.5	 5115.0	...
1464242	  757.4	  645.3	 5115.0	...
1464243	  757.3	  645.3	 5114.0	...
1464244	  757.3	  645.4	 5114.0	...
1464245	  757.3	  645.6	 5113.0	...
1464246	  757.3	  645.6	 5112.0	...
1464247	  757.3	  645.6	 5111.0	...
1464248	  757.2	  645.4	 5111.0	...
1464249	  757.0	  645.0	 5112.0	...
1464250	  756.8	  644.7	 5113.0	...
1464251	  756.6	  644.2	 5113.0	...
1464252	  756.6	  644.0	 5113.0	...
1464253	  756.7	  644.0	 5114.0	...
1464254	  756.6	  644.4	 5114.0	...
1464255	  756.6	  645.0	 5114.0	...
1464256	  756.6	  645.1	 5113.0	...
1464257	  756.8	  645.2	 5113.0	...
1464258	  756.9	  645.5	 5113.0	...
1464259	  756.8	  645.6	 5114.0	...
1464260	  756.7	  645.8	 5115.0	...
1464261	  756.7	  645.5	 5114.0	...
1464262	  756.8	  645.2	 5113.0	...
1464263	  756.8	  644.9	 5112.0	...
1464264	  756.9	  644.7	 5113.0	...
1464265	  757.0	  644.5	 5115.0	...
1464266	  757.1	  644.0	 5116.0	...
1464267	  756.9	  643.6	 5116.0	...
1464268	  756.5	  643.2	 5116.0	...
1464269	  756.2	  643.3	 5118.0	...
1464270	  756.1	  643.3	 5119.0	...
1464271	  756.0	  643.2	 5120.0	...
1464272	  756.0	  643.2	 5120.0	...
1464273	  756.1	  643.4	 5118.0	...
1464274	  756.2	  643.4	 5116.0	...
1464275	  756.3	  643.4	 5114.0	...
1464276	  756.3	  643.2	 5115.0	...
1464277	  756.3	  642.9	 5117.0	...
1464278	  756.3	  642.4	 5119.0	...
1464279	  756.2	  642.0	 5121.0	...
1464280	  756.2	  641.7	 5122.0	...
1464281	  756.2	  641.9	 5122.0	...
1464282	  756.3	  642.0	 5121.0	...
1464283	  756.2	  642.0	 5121.0	...
1464284	  756.3	  641.8	 5121.0	...
1464285	  756.3	  641.6	 5122.0	...
1464286	  756.5	  641.3	 5124.0	...
1464287	  756.7	  641.3	 5125.0	...
1464288	  756.8	  641.4	 5125.0	...
1464289	  756.8	  641.6	 5128.0	...
1464290	  756.8	  641.7	 5130.0	...
1464291	  756.6	  641.6	 5131.0	...
1464292	  756.2	  641.4	 5130.0	...
1464293	  755.9	  641.2	 5129.0	...
1464294	  755.8	  641.2	 5126.0	...
1464295	  755.8	  641.1	 5123.0	...
1464296	  756.4	  641.0	 5122.0	...
1464297	  756.8	  640.9	 5125.0	...
1464298	  757.3	  640.8	 5127.0	...
1464299	  757.3	  640.8	 5127.0	...
1464300	  757.3	  640.9	 5127.0	...
1464301	  756.9	  641.0	 5126.0	...
1464302	  756.4	  641.0	 5126.0	...
1464303	  756.2	  640.9	 5126.0	...
1464304	  756.4	  640.6	 5127.0	...
1464305	  756.6	  640.2	 5130.0	...
1464306	  756.5	  639.6	 5132.0	...
1464307	  756.5	  639.0	 5135.0	...
1464308	  756.3	  638.5	 5136.0	...
1464309	  756.2	  638.3	 5135.0	...
1464310	  756.3	  638.4	 5132.0	...
1464311	  756.4	  638.5	 5130.0	...
1464312	  756.6	  638.6	 5130.0	...
1464313	  756.7	  638.6	 5131.0	...
1464314	  756.7	  638.6	 5131.0	...
1464315	  756.7	  638.6	 5130.0	...
1464316	  756.7	  638.7	 5129.0	...
1464317	  756.5	  638.8	 5129.0	...
1464318	  756.4	  639.0	 5129.0	...
1464319	  756.4	  639.3	 5130.0	...
1464320	  756.5	  639.6	 5131.0	...
1464321	  756.5	  639.6	 5132.0	...
1464322	  756.8	  639.4	 5133.0	...
1464323	  757.1	  639.2	 5133.0	...
1464324	  757.3	  639.2	 5133.0	...
1464325	  757.2	  639.1	 5133.0	...
1464326	  757.1	  638.9	 5133.0	...
1464327	  757.0	  638.5	 5134.0	...
1464328	  756.9	  638.3	 5134.0	...
1464329	  756.9	  638.3	 5134.0	...
1464330	  756.9	  638.4	 5134.0	...
1464331	  757.0	  638.4	 5134.0	...
1464332	  757.0	  638.5	 5135.0	...
1464333	  756.9	  638.6	 5136.0	...
1464334	  756.8	  638.7	 5135.0	...
1464335	  756.6	  638.6	 5134.0	...
1464336	  756.4	  638.5	 5133.0	...
1464337	  756.7	  638.6	 5132.0	...
1464338	  757.1	  639.0	 5130.0	...
1464339	  757.5	  639.5	 5128.0	...
1464340	  757.6	  639.7	 5132.0	...
1464341	  757.4	  639.5	 5136.0	...
1464342	  757.1	  639.4	 5141.0	...
1464343	  756.9	  639.3	 5140.0	...
1464344	  756.7	  639.2	 5138.0	...
1464345	  756.7	  639.1	 5136.0	...
1464346	  756.7	  639.1	 5136.0	...
1464347	  756.8	  639.1	 5137.0	...
1464348	  756.9	  639.2	 5137.0	...
1464349	  757.1	  639.3	 5139.0	...
1464350	  757.3	  639.4	 5141.0	...
1464351	  757.5	  639.4	 5139.0	...
1464352	  757.5	  639.4	 5136.0	...
1464353	  757.5	  639.4	 5133.0	...
1464354	  757.8	  639.4	 5133.0	...
1464355	  757.9	  639.4	 5132.0	...
1464356	  758.1	  639.3	 5132.0	...
1464357	  758.2	  639.2	 5132.0	...
1464358	  758.2	  639.2	 5133.0	...
1464359	  758.3	  639.1	 5136.0	...
1464360	  758.3	  639.1	 5138.0	...
1464361	  758.3	  639.0	 5140.0	...
1464362	  758.1	  639.0	 5141.0	...
1464363	  757.9	  639.1	 5141.0	...
1464364	  757.7	  639.0	 5142.0	...
1464365	  757.5	  638.9	 5143.0	...
1464366	  757.4	  638.8	 5142.0	...
1464367	  757.7	  638.7	 5141.0	...
1464368	  758.2	  638.7	 5140.0	...
1464369	  758.3	  638.7	 5141.0	...
1464370	  757.9	  638.5	 5143.0	...
1464371	  757.5	  638.4	 5144.0	...
1464372	  757.5	  638.2	 5144.0	...
1464373	  757.5	  638.2	 5144.0	...
1464374	  757.7	  638.3	 5144.0	...
1464375	  758.0	  638.3	 5144.0	...
1464376	  758.1	  638.3	 5144.0	...
1464377	  758.0	  638.4	 5145.0	...
1464378	  757.8	  638.2	 5146.0	...
1464379	  757.6	  638.0	 5147.0	...
1464380	  757.7	  637.8	 5149.0	...
1464381	  757.9	  637.8	 5151.0	...
1464382	  758.1	  637.7	 5152.0	...
1464383	  758.0	  637.7	 5153.0	...
1464384	  757.9	  637.7	 5154.0	...
1464385	  757.9	  637.7	 5155.0	...
1464386	  758.0	  637.7	 5155.0	...
1464387	  758.0	  637.9	 5156.0	...
1464388	  758.0	  638.1	 5155.0	...
1464389	  758.0	  638.4	 5154.0	...
1464390	  758.1	  638.5	 5157.0	...
1464391	  758.2	  638.6	 5161.0	...
1464392	  758.2	  638.4	 5165.0	...
1464393	  758.2	  638.2	 5164.0	...
1464394	  758.2	  638.1	 5164.0	...
1464395	  758.1	  638.1	 5162.0	...
1464396	  758.0	  638.1	 5160.0	...
1464397	  757.9	  638.0	 5157.0	...
1464398	  757.9	  638.0	 5158.0	...
1464399	  757.8	  638.0	 5158.0	...
1464400	  757.7	  637.9	 5159.0	...
1464401	  757.7	  637.9	 5161.0	...
1464402	  757.8	  638.0	 5164.0	...
1464403	  758.0	  638.2	 5165.0	...
1464404	  757.9	  638.3	 5166.0	...
1464405	  757.8	  638.5	 5167.0	...
1464406	  757.7	  638.8	 5167.0	...
1464407	  758.0	  638.9	 5167.0	...
1464408	  758.0	  638.6	 5168.0	...
1464409	  757.7	  638.4	 5169.0	...
1464410	  757.4	  638.2	 5172.0	...
1464411	  757.1	  638.3	 5174.0	...
1464412	  757.0	  638.4	 5175.0	...
1464413	  756.9	  638.5	 5175.0	...
1464414	  756.9	  638.7	 5175.0	...
1464415	  757.0	  638.8	 5175.0	...
1464416	  757.1	  639.0	 5176.0	...
1464417	  757.3	  639.1	 5179.0	...
1464418	  757.5	  638.7	 5181.0	...
1464419	  757.6	  638.3	 5184.0	...
1464420	  757.4	  637.9	 5184.0	...
1464421	  757.3	  637.9	 5184.0	...
1464422	  757.1	  637.9	 5184.0	...
1464423	  757.0	  637.9	 5186.0	...
1464424	  757.0	  637.9	 5187.0	...
1464425	  757.2	  638.6	 5188.0	...
1464426	  757.4	  639.2	 5190.0	...
1464427	  757.6	  639.4	 5193.0	...
1464428	  757.8	  639.0	 5195.0	...
1464429	  758.1	  638.3	 5195.0	...
1464430	  758.3	  638.0	 5194.0	...
1464431	  758.4	  638.0	 5193.0	...
1464432	  758.4	  638.4	 5193.0	...
1464433	  758.2	  638.7	 5194.0	...
1464434	  758.0	  638.6	 5194.0	...
1464435	  757.8	  638.3	 5195.0	...
1464436	  757.7	  638.1	 5196.0	...
1464437	  757.6	  638.1	 5198.0	...
1464438	  757.6	  638.2	 5200.0	...
1464439	  757.7	  638.5	 5198.0	...
1464440	  757.7	  638.7	 5196.0	...
1464441	  757.9	  638.8	 5193.0	...
1464442	  758.1	  638.9	 5195.0	...
1464443	  758.3	  639.0	 5198.0	...
1464444	  758.3	  639.1	 5202.0	...
1464445	  758.3	  639.1	 5204.0	...
1464446	  758.2	  639.1	 5204.0	...
1464447	  758.1	  639.0	 5204.0	...
1464448	  758.0	  639.1	 5202.0	...
1464449	  758.1	  638.9	 5200.0	...
1464450	  758.4	  638.6	 5202.0	...
1464451	  758.7	  638.4	 5205.0	...
1464452	  758.7	  638.4	 5207.0	...
1464453	  758.2	  638.4	 5207.0	...
1464454	  757.8	  638.3	 5207.0	...
1464455	  757.7	  638.1	 5206.0	...
1464456	  757.8	  638.1	 5208.0	...
1464457	  758.0	  638.1	 5209.0	...
1464458	  758.2	  638.1	 5211.0	...
1464459	  758.4	  638.6	 5211.0	...
1464460	  758.3	  639.0	 5210.0	...
1464461	  758.3	  639.4	 5210.0	...
1464462	  758.2	  639.4	 5210.0	...
1464463	  758.2	  639.5	 5212.0	...
1464464	  758.2	  639.6	 5213.0	...
1464465	  758.2	  639.6	 5214.0	...
1464466	  758.1	  639.4	 5215.0	...
1464467	  758.2	  638.8	 5218.0	...
1464468	  758.3	  638.2	 5221.0	...
1464469	  758.5	  638.0	 5223.0	...
1464470	  758.6	  638.6	 5224.0	...
1464471	  758.7	  639.3	 5223.0	...
1464472	  758.7	  639.6	 5223.0	...
1464473	  758.7	  639.4	 5223.0	...
1464474	  758.7	  639.3	 5225.0	...
1464475	  758.6	  639.3	 5226.0	...
1464476	  758.5	  639.3	 5226.0	...
1464477	  758.5	  639.3	 5225.0	...
1464478	  758.5	  639.2	 5224.0	...
1464479	  758.5	  638.9	 5222.0	...
1464480	  758.4	  638.6	 5222.0	...
1464481	  758.2	  638.3	 5223.0	...
1464482	  758.2	  638.3	 5225.0	...
1464483	  758.3	  638.3	 5225.0	...
1464484	  758.4	  638.4	 5226.0	...
1464485	  758.5	  638.4	 5228.0	...
1464486	  758.8	  638.3	 5230.0	...
1464487	  759.0	  638.2	 5231.0	...
1464488	  759.3	  638.3	 5231.0	...
1464489	  759.1	  638.5	 5228.0	...
1464490	  758.8	  638.7	 5225.0	...
1464491	  758.4	  638.5	 5224.0	...
1464492	  758.2	  638.3	 5226.0	...
1464493	  758.0	  638.5	 5227.0	...
1464494	  757.9	  638.8	 5226.0	...
1464495	  758.0	  639.1	 5226.0	...
1464496	  758.2	  639.0	 5227.0	...
1464497	  758.4	  638.9	 5230.0	...
1464498	  758.5	  638.8	 5232.0	...
1464499	  758.7	  638.6	 5233.0	...
1464500	  759.0	  638.7	 5234.0	...
1464501	  759.4	  639.2	 5236.0	...
1464502	  759.5	  639.8	 5239.0	...
1464503	  759.7	  640.2	 5240.0	...
1464504	  759.8	  640.2	 5241.0	...
1464505	  759.9	  640.0	 5241.0	...
1464506	  759.7	  640.0	 5241.0	...
1464507	  759.5	  640.1	 5241.0	...
1464508	  759.3	  640.4	 5241.0	...
1464509	  759.1	  640.7	 5242.0	...
1464510	  759.1	  641.1	 5243.0	...
1464511	  759.1	  641.2	 5243.0	...
1464512	  759.1	  641.0	 5243.0	...
1464513	  759.0	  640.6	 5245.0	...
1464514	  759.0	  640.2	 5247.0	...
1464515	  759.0	  640.5	 5248.0	...
1464516	  759.0	  640.7	 5247.0	...
1464517	  758.9	  641.0	 5246.0	...
1464518	  758.9	  640.9	 5246.0	...
1464519	  758.9	  640.9	 5246.0	...
1464520	  758.8	  640.8	 5247.0	...
1464521	  758.6	  640.8	 5248.0	...
1464522	  758.5	  640.8	 5248.0	...
1464523	  758.8	  640.5	 5248.0	...
1464524	  759.1	  640.1	 5249.0	...
1464525	  759.5	  640.4	 5250.0	...
1464526	  759.6	  641.1	 5252.0	...
1464527	  759.5	  641.8	 5251.0	...
1464528	  759.4	  641.7	 5251.0	...
1464529	  759.4	  641.6	 5254.0	...
1464530	  759.4	  641.5	 5258.0	...
1464531	  759.4	  641.5	 5261.0	...
1464532	  759.3	  641.6	 5261.0	...
1464533	  759.3	  641.7	 5261.0	...
1464534	  759.3	  641.8	 5260.0	...
1464535	  759.3	  642.0	 5261.0	...
1464536	  759.4	  642.2	 5261.0	...
1464537	  759.4	  642.2	 5263.0	...
1464538	  759.5	  642.1	 5264.0	...
1464539	  759.6	  642.0	 5264.0	...
1464540	  759.7	  641.9	 5264.0	...
1464541	  759.7	  641.9	 5266.0	...
1464542	  759.6	  641.8	 5268.0	...
1464543	  759.6	  641.7	 5269.0	...
1464544	  759.4	  641.7	 5270.0	...
1464545	  759.3	  641.7	 5270.0	...
1464546	  759.3	  641.7	 5271.0	...
1464547	  759.3	  641.7	 5271.0	...
1464548	  759.2	  641.6	 5272.0	...
1464549	  759.0	  641.5	 5273.0	...
1464550	  758.9	  641.6	 5273.0	...
1464551	  758.9	  642.0	 5273.0	...
1464552	  759.0	  642.4	 5273.0	...
1464553	  759.1	  642.6	 5277.0	...
1464554	  759.1	  642.5	 5281.0	...
1464555	  759.2	  642.4	 5285.0	...
1464556	  759.2	  642.4	 5286.0	...
1464557	  759.1	  642.3	 5288.0	...
1464558	  759.1	  642.2	 5289.0	...
1464559	  759.0	  642.0	 5290.0	...
1464560	  759.1	  641.9	 5290.0	...
1464561	  759.3	  642.1	 5291.0	...
1464562	  759.5	  642.5	 5293.0	...
1464563	  759.6	  642.7	 5296.0	...
1464564	  759.6	  642.6	 5298.0	...
1464565	  759.6	  642.5	 5297.0	...
1464566	  759.8	  642.5	 5296.0	...
1464567	  760.0	  642.4	 5295.0	...
1464568	  760.2	  642.5	 5294.0	...
1464569	  760.1	  642.8	 5293.0	...
1464570	  759.9	  643.2	 5294.0	...
1464571	  759.9	  643.5	 5295.0	...
1464572	  759.9	  643.5	 5299.0	...
1464573	  759.9	  643.6	 5301.0	...
1464574	  759.9	  643.6	 5304.0	...
1464575	  759.6	  643.6	 5306.0	...
1464576	  759.4	  643.6	 5308.0	...
1464577	  759.4	  643.7	 5310.0	...
1464578	  759.6	  643.6	 5311.0	...
1464579	  759.9	  643.6	 5311.0	...
1464580	  760.0	  643.6	 5312.0	...
1464581	  760.1	  643.6	 5313.0	...
1464582	  760.1	  643.6	 5316.0	...
1464583	  759.8	  643.7	 5319.0	...
1464584	  759.4	  643.7	 5320.0	...
1464585	  759.2	  643.6	 5320.0	...
1464586	  759.4	  643.5	 5320.0	...
1464587	  759.6	  643.3	 5322.0	...
1464588	  759.4	  643.2	 5324.0	...
1464589	  759.2	  643.3	 5325.0	...
1464590	  759.3	  643.5	 5324.0	...
1464591	  759.7	  643.5	 5323.0	...
1464592	  760.0	  643.3	 5321.0	...
1464593	  760.4	  643.4	 5321.0	...
1464594	  760.6	  643.8	 5321.0	...
1464595	  760.8	  644.2	 5324.0	...
1464596	  760.7	  644.3	 5327.0	...
1464597	  760.6	  644.1	 5329.0	...
1464598	  760.5	  644.0	 5331.0	...
1464599	  760.5	  644.0	 5334.0	...
1464600	  760.5	  643.9	 5338.0	...
1464601	  760.6	  643.7	 5340.0	...
1464602	  760.6	  643.5	 5342.0	...
1464603	  760.6	  643.5	 5343.0	...
1464604	  760.6	  643.5	 5344.0	...
1464605	  760.5	  643.5	 5345.0	...
1464606	  760.5	  643.5	 5346.0	...
1464607	  760.5	  643.7	 5347.0	...
1464608	  760.4	  643.8	 5348.0	...
1464609	  760.4	  644.0	 5349.0	...
1464610	  760.5	  644.3	 5349.0	...
1464611	  760.6	  644.6	 5349.0	...
1464612	  760.7	  645.0	 5349.0	...
1464613	  760.7	  644.9	 5348.0	...
1464614	  760.8	  644.7	 5347.0	...
1464615	  760.7	  644.5	 5350.0	...
1464616	  760.6	  644.3	 5353.0	...
1464617	  760.4	  644.3	 5356.0	...
1464618	  760.2	  644.2	 5358.0	...
1464619	  760.0	  644.1	 5360.0	...
1464620	  759.8	  643.9	 5363.0	...
1464621	  759.8	  643.9	 5363.0	...
1464622	  759.9	  643.8	 5363.0	...
1464623	  760.1	  644.0	 5363.0	...
1464624	  760.2	  644.2	 5364.0	...
1464625	  760.3	  644.0	 5365.0	...
1464626	  760.2	  643.7	 5369.0	...
1464627	  760.0	  643.4	 5374.0	...
1464628	  759.9	  643.2	 5379.0	...
1464629	  760.0	  643.2	 5379.0	...
1464630	  760.1	  643.4	 5377.0	...
1464631	  760.1	  643.7	 5375.0	...
1464632	  760.1	  644.0	 5374.0	...
1464633	  760.1	  644.2	 5373.0	...
1464634	  760.1	  644.4	 5373.0	...
1464635	  760.1	  644.5	 5375.0	...
1464636	  760.1	  644.6	 5378.0	...
1464637	  760.0	  644.7	 5380.0	...
1464638	  760.0	  645.0	 5381.0	...
1464639	  760.0	  645.0	 5381.0	...
1464640	  759.9	  645.1	 5380.0	...
1464641	  759.8	  644.9	 5381.0	...
1464642	  759.5	  644.8	 5384.0	...
1464643	  759.4	  645.1	 5387.0	...
1464644	  759.3	  645.6	 5388.0	...
1464645	  759.3	  646.0	 5388.0	...
1464646	  759.2	  646.1	 5387.0	...
1464647	  759.4	  646.1	 5389.0	...
1464648	  759.6	  646.1	 5391.0	...
1464649	  759.8	  646.1	 5393.0	...
1464650	  759.8	  646.1	 5395.0	...
1464651	  759.8	  646.1	 5396.0	...
1464652	  759.8	  646.1	 5398.0	...
1464653	  759.9	  646.0	 5401.0	...
1464654	  760.0	  645.8	 5405.0	...
1464655	  760.1	  645.7	 5407.0	...
1464656	  759.7	  645.6	 5407.0	...
1464657	  759.3	  645.7	 5406.0	...
1464658	  759.0	  645.7	 5406.0	...
1464659	  758.9	  645.7	 5405.0	...
1464660	  758.9	  645.6	 5405.0	...
1464661	  758.9	  645.6	 5404.0	...
1464662	  758.9	  645.7	 5403.0	...
1464663	  759.0	  645.8	 5403.0	...
1464664	  759.1	  645.9	 5404.0	...
1464665	  759.3	  645.8	 5407.0	...
1464666	  759.0	  645.8	 5410.0	...
1464667	  758.8	  645.9	 5413.0	...
1464668	  758.7	  646.3	 5415.0	...
1464669	  758.9	  646.4	 5415.0	...
1464670	  758.8	  646.5	 5415.0	...
1464671	  758.5	  646.7	 5415.0	...
1464672	  758.1	  647.1	 5416.0	...
1464673	  758.2	  647.4	 5417.0	...
1464674	  758.5	  647.3	 5418.0	...
1464675	  758.9	  647.2	 5418.0	...
1464676	  759.1	  647.3	 5418.0	...
1464677	  759.2	  647.6	 5419.0	...
1464678	  759.2	  647.8	 5420.0	...
1464679	  759.1	  647.9	 5422.0	...
1464680	  758.9	  647.9	 5423.0	...
1464681	  758.9	  647.8	 5424.0	...
1464682	  759.0	  647.7	 5425.0	...
1464683	  758.8	  647.7	 5426.0	...
1464684	  758.6	  647.8	 5427.0	...
1464685	  758.4	  647.8	 5429.0	...
1464686	  758.4	  647.9	 5430.0	...
1464687	  758.3	  648.2	 5429.0	...
1464688	  758.2	  648.4	 5429.0	...
1464689	  758.0	  648.5	 5428.0	...
1464690	  757.9	  648.6	 5432.0	...
1464691	  757.9	  648.6	 5436.0	...
1464692	  757.8	  648.5	 5441.0	...
1464693	  758.0	  648.4	 5443.0	...
1464694	  758.3	  648.3	 5445.0	...
1464695	  758.7	  648.6	 5446.0	...
1464696	  758.9	  648.9	 5446.0	...
1464697	  759.0	  649.2	 5447.0	...
1464698	  758.9	  649.3	 5447.0	...
1464699	  758.5	  649.4	 5448.0	...
1464700	  758.1	  649.4	 5448.0	...
1464701	  757.7	  649.4	 5450.0	...
1464702	  757.7	  649.4	 5452.0	...
1464703	  757.7	  649.3	 5453.0	...
1464704	  757.5	  649.2	 5455.0	...
1464705	  757.4	  649.3	 5456.0	...
1464706	  757.6	  649.5	 5458.0	...
1464707	  757.8	  649.6	 5460.0	...
1464708	  757.7	  649.7	 5461.0	...
1464709	  757.4	  649.7	 5461.0	...
1464710	  757.4	  649.7	 5460.0	...
1464711	  757.6	  649.7	 5460.0	...
1464712	  757.7	  649.9	 5459.0	...
1464713	  757.8	  650.0	 5458.0	...
1464714	  757.8	  650.0	 5459.0	...
1464715	  757.9	  649.7	 5461.0	...
1464716	  758.0	  649.4	 5465.0	...
1464717	  757.9	  649.3	 5467.0	...
1464718	  757.8	  649.4	 5468.0	...
1464719	  757.7	  649.7	 5469.0	...
1464720	  757.8	  649.8	 5471.0	...
1464721	  757.9	  650.0	 5472.0	...
1464722	  757.9	  650.1	 5473.0	...
1464723	  757.7	  650.3	 5473.0	...
1464724	  757.5	  650.2	 5477.0	...
1464725	  757.1	  650.0	 5480.0	...
1464726	  756.9	  649.8	 5483.0	...
1464727	  756.7	  649.6	 5484.0	...
1464728	  756.8	  649.4	 5484.0	...
1464729	  756.9	  649.3	 5487.0	...
1464730	  757.2	  648.9	 5490.0	...
1464731	  757.6	  648.5	 5493.0	...
1464732	  757.9	  648.0	 5496.0	...
1464733	  757.8	  648.0	 5497.0	...
1464734	  757.7	  648.4	 5497.0	...
1464735	  757.6	  648.8	 5495.0	...
1464736	  757.2	  649.2	 5496.0	...
1464737	  756.9	  649.2	 5497.0	...
1464738	  756.7	  649.1	 5499.0	...
1464739	  756.7	  649.1	 5499.0	...
1464740	  756.7	  649.0	 5502.0	...
1464741	  756.6	  648.8	 5504.0	...
1464742	  756.5	  648.6	 5507.0	...
1464743	  756.3	  648.4	 5508.0	...
1464744	  756.3	  648.4	 5508.0	...
1464745	  756.2	  648.5	 5508.0	...
1464746	  756.2	  648.5	 5507.0	...
1464747	  756.3	  648.5	 5508.0	...
1464748	  756.3	  648.5	 5512.0	...
1464749	  756.3	  648.4	 5516.0	...
1464750	  756.4	  648.6	 5521.0	...
1464751	  756.4	  648.6	 5522.0	...
1464752	  756.3	  648.7	 5524.0	...
1464753	  756.3	  648.5	 5528.0	...
1464754	  756.2	  648.3	 5531.0	...
1464755	  756.3	  648.4	 5530.0	...
1464756	  756.4	  648.5	 5529.0	...
1464757	  756.4	  648.5	 5527.0	...
1464758	  756.4	  648.5	 5528.0	...
1464759	  756.4	  648.5	 5527.0	...
1464760	  756.3	  648.5	 5526.0	...
1464761	  756.2	  648.4	 5529.0	...
1464762	  755.9	  648.3	 5533.0	...
1464763	  755.6	  648.2	 5538.0	...
1464764	  755.3	  648.2	 5539.0	...
1464765	  755.2	  648.3	 5540.0	...
1464766	  755.1	  648.5	 5539.0	...
1464767	  754.8	  648.7	 5539.0	...
1464768	  754.7	  648.8	 5538.0	...
1464769	  754.8	  648.8	 5539.0	...
1464770	  755.0	  648.6	 5540.0	...
1464771	  755.0	  648.5	 5540.0	...
1464772	  754.9	  648.3	 5539.0	...
1464773	  754.6	  648.3	 5540.0	...
1464774	  754.6	  648.4	 5542.0	...
1464775	  754.8	  648.5	 5548.0	...
1464776	  755.0	  648.6	 5552.0	...
1464777	  755.2	  648.5	 5556.0	...
1464778	  755.1	  648.5	 5556.0	...
1464779	  755.0	  648.5	 5556.0	...
1464780	  754.8	  648.6	 5557.0	...
1464781	  754.5	  648.8	 5557.0	...
1464782	  754.2	  649.1	 5557.0	...
1464783	  754.4	  649.4	 5557.0	...
1464784	  754.8	  649.5	 5557.0	...
1464785	  755.1	  649.7	 5558.0	...
1464786	  755.0	  649.8	 5557.0	...
1464787	  754.9	  650.0	 5556.0	...
1464788	  754.8	  650.1	 5554.0	...
1464789	  754.7	  650.3	 5554.0	...
1464790	  754.6	  650.4	 5552.0	...
1464791	  754.5	  650.6	 5550.0	...
1464792	  754.2	  650.6	 5547.0	...
1464793	  753.9	  650.6	 5547.0	...
1464794	  753.7	  650.5	 5547.0	...
1464795	  753.6	  650.4	 5548.0	...
1464796	  753.8	  650.2	 5553.0	...
1464797	  754.0	  650.1	 5558.0	...
1464798	  754.3	  650.3	 5563.0	...
1464799	  754.3	  650.6	 5563.0	...
1464800	  754.3	  650.8	 5563.0	...
1464801	  754.4	  650.7	 5563.0	...
1464802	  754.6	  650.8	 5563.0	...
1464803	  754.4	  651.2	 5563.0	...
1464804	  754.1	  651.7	 5564.0	...
1464805	  753.8	  651.5	 5566.0	...
1464806	  753.6	  651.1	 5568.0	...
1464807	  753.4	  650.9	 5570.0	...
1464808	  753.7	  651.1	 5570.0	...
1464809	  754.1	  651.2	 5570.0	...
1464810	  754.4	  651.1	 5573.0	...
1464811	  754.4	  651.0	 5577.0	...
1464812	  754.3	  650.9	 5582.0	...
1464813	  754.2	  651.2	 5583.0	...
1464814	  754.2	  651.5	 5584.0	...
1464815	  754.2	  651.8	 5582.0	...
1464816	  754.1	  651.8	 5581.0	...
1464817	  754.1	  651.5	 5582.0	...
1464818	  754.0	  651.1	 5584.0	...
1464819	  754.0	  651.0	 5586.0	...
1464820	  753.9	  651.2	 5585.0	...
1464821	  753.8	  651.3	 5584.0	...
1464822	  753.6	  651.3	 5584.0	...
1464823	  753.7	  651.3	 5585.0	...
1464824	  753.9	  651.4	 5587.0	...
1464825	  754.1	  651.5	 5588.0	...
1464826	  754.0	  651.6	 5589.0	...
1464827	  753.8	  651.9	 5590.0	...
1464828	  753.6	  652.4	 5591.0	...
1464829	  753.5	  653.0	 5592.0	...
1464830	  753.5	  653.3	 5593.0	...
1464831	  753.6	  653.3	 5594.0	...
1464832	  753.3	  653.1	 5593.0	...
1464833	  753.0	  652.9	 5593.0	...
1464834	  752.7	  652.9	 5594.0	...
1464835	  752.8	  652.8	 5595.0	...
1464836	  752.8	  652.9	 5597.0	...
1464837	  752.9	  653.1	 5597.0	...
1464838	  752.9	  653.3	 5597.0	...
1464839	  753.0	  653.7	 5599.0	...
1464840	  753.2	  654.1	 5600.0	...
1464841	  753.3	  654.4	 5602.0	...
1464842	  753.4	  654.8	 5601.0	...
1464843	  753.4	  655.2	 5599.0	...
1464844	  753.3	  655.2	 5598.0	...
1464845	  753.3	  654.9	 5598.0	...
1464846	  753.3	  654.5	 5598.0	...
1464847	  753.3	  654.7	 5602.0	...
1464848	  753.2	  654.8	 5604.0	...
1464849	  753.2	  655.0	 5607.0	...
1464850	  753.2	  655.0	 5608.0	...
1464851	  753.2	  654.8	 5610.0	...
MSG	1464852 0000 _ Experiment Start
1464852	  753.1	  654.6	 5613.0	...
1464853	  753.1	  654.4	 5613.0	...
1464854	  753.1	  654.6	 5613.0	...
1464855	  753.2	  654.8	 5613.0	...
1464856	  753.3	  655.0	 5613.0	...
1464857	  753.4	  654.8	 5614.0	...
1464858	  753.5	  654.5	 5614.0	...
1464859	  753.7	  654.2	 5617.0	...
1464860	  753.9	  654.4	 5620.0	...
1464861	  753.8	  654.8	 5622.0	...
1464862	  753.6	  654.9	 5621.0	...
1464863	  753.3	  654.7	 5622.0	...
1464864	  753.3	  654.3	 5624.0	...
1464865	  753.4	  654.3	 5626.0	...
1464866	  753.7	  654.2	 5626.0	...
1464867	  754.0	  654.2	 5626.0	...
1464868	  754.4	  654.3	 5627.0	...
1464869	  754.7	  654.6	 5630.0	...
1464870	  754.6	  654.8	 5633.0	...
1464871	  754.3	  655.0	 5635.0	...
1464872	  754.1	  655.0	 5636.0	...
1464873	  754.2	  655.1	 5637.0	...
1464874	  754.2	  655.0	 5636.0	...
1464875	  754.3	  655.0	 5635.0	...
1464876	  754.3	  654.9	 5633.0	...
1464877	  754.4	  654.9	 5634.0	...
1464878	  754.4	  655.0	 5634.0	...
1464879	  754.4	  655.0	 5633.0	...
1464880	  754.2	  655.2	 5632.0	...
1464881	  754.0	  655.4	 5632.0	...
1464882	  753.8	  655.6	 5631.0	...
1464883	  753.8	  655.8	 5631.0	...
1464884	  753.9	  656.0	 5631.0	...
1464885	  754.0	  656.4	 5631.0	...
1464886	  753.9	  656.6	 5630.0	...
1464887	  753.9	  656.8	 5629.0	...
1464888	  753.9	  657.1	 5631.0	...
1464889	  753.9	  657.3	 5632.0	...
1464890	  753.7	  657.6	 5635.0	...
1464891	  753.6	  657.6	 5636.0	...
1464892	  753.5	  657.6	 5638.0	...
1464893	  753.3	  657.5	 5640.0	...
1464894	  753.0	  657.5	 5642.0	...
1464895	  752.8	  657.5	 5645.0	...
1464896	  752.9	  657.5	 5647.0	...
1464897	  753.1	  657.5	 5647.0	...
1464898	  753.3	  657.4	 5647.0	...
1464899	  753.4	  657.2	 5651.0	...
1464900	  753.4	  657.0	 5655.0	...
1464901	  753.3	  656.9	 5660.0	...
1464902	  753.2	  656.9	 5661.0	...
1464903	  753.1	  656.8	 5661.0	...
1464904	  753.0	  656.8	 5660.0	...
1464905	  752.8	  657.0	 5660.0	...
1464906	  752.6	  657.4	 5664.0	...
1464907	  752.4	  657.8	 5667.0	...
1464908	  752.2	  657.8	 5668.0	...
1464909	  752.1	  657.6	 5668.0	...
1464910	  752.0	  657.6	 5667.0	...
1464911	  752.0	  657.5	 5667.0	...
1464912	  752.1	  657.7	 5667.0	...
1464913	  752.2	  657.5	 5667.0	...
1464914	  752.2	  657.3	 5667.0	...
1464915	  752.2	  657.0	 5667.0	...
1464916	  752.1	  657.2	 5666.0	...
1464917	  752.2	  657.5	 5664.0	...
1464918	  752.0	  657.8	 5661.0	...
1464919	  751.8	  657.6	 5664.0	...
1464920	  751.6	  657.3	 5668.0	...
1464921	  751.6	  656.9	 5672.0	...
1464922	  751.6	  656.9	 5672.0	...
1464923	  751.7	  657.0	 5671.0	...
1464924	  751.6	  657.1	 5671.0	...
1464925	  751.6	  657.2	 5673.0	...
1464926	  751.6	  657.6	 5675.0	...
1464927	  751.6	  657.9	 5677.0	...
1464928	  751.7	  658.2	 5678.0	...
1464929	  751.9	  658.1	 5681.0	...
1464930	  752.0	  657.8	 5685.0	...
1464931	  751.9	  657.8	 5688.0	...
1464932	  751.8	  657.9	 5688.0	...
1464933	  751.6	  658.1	 5686.0	...
1464934	  751.5	  658.2	 5686.0	...
1464935	  751.3	  658.3	 5685.0	...
1464936	  751.1	  658.3	 5685.0	...
1464937	  751.2	  658.3	 5686.0	...
1464938	  751.5	  658.1	 5688.0	...
1464939	  751.8	  658.3	 5688.0	...
1464940	  751.7	  658.6	 5688.0	...
1464941	  751.7	  658.9	 5687.0	...
1464942	  751.8	  658.9	 5685.0	...
1464943	  752.0	  659.0	 5685.0	...
1464944	  752.2	  659.0	 5684.0	...
1464945	  752.1	  659.1	 5685.0	...
1464946	  751.9	  659.3	 5686.0	...
1464947	  751.6	  659.3	 5686.0	...
1464948	  751.2	  659.0	 5686.0	...
1464949	  751.0	  658.5	 5685.0	...
1464950	  751.2	  658.2	 5688.0	...
1464951	  751.4	  658.1	 5691.0	...
1464952	  751.6	  658.2	 5694.0	...
1464953	  751.6	  658.4	 5692.0	...
1464954	  751.7	  658.5	 5690.0	...
1464955	  751.8	  658.5	 5688.0	...
1464956	  751.7	  658.7	 5688.0	...
1464957	  751.5	  659.1	 5688.0	...
1464958	  751.4	  659.5	 5688.0	...
1464959	  751.5	  659.7	 5689.0	...
1464960	  751.5	  659.7	 5689.0	...
1464961	  751.5	  659.6	 5689.0	...
1464962	  751.6	  659.5	 5691.0	...
1464963	  751.7	  659.8	 5694.0	...
1464964	  751.7	  660.0	 5696.0	...
1464965	  751.7	  660.3	 5696.0	...
1464966	  751.9	  660.3	 5697.0	...
1464967	  752.0	  660.3	 5697.0	...
1464968	  752.1	  660.3	 5696.0	...
1464969	  752.1	  660.4	 5692.0	...
1464970	  751.9	  660.7	 5688.0	...
1464971	  751.6	  661.0	 5685.0	...
1464972	  751.4	  661.2	 5686.0	...
1464973	  751.4	  661.0	 5688.0	...
1464974	  751.2	  660.9	 5691.0	...
1464975	  751.1	  660.9	 5693.0	...
1464976	  751.0	  661.2	 5693.0	...
1464977	  750.9	  661.5	 5693.0	...
1464978	  751.4	  661.4	 5694.0	...
1464979	  751.8	  661.4	 5694.0	...
1464980	  752.1	  661.3	 5694.0	...
1464981	  752.1	  661.2	 5699.0	...
1464982	  752.1	  661.2	 5703.0	...
1464983	  752.0	  661.2	 5705.0	...
1464984	  751.8	  661.2	 5703.0	...
1464985	  751.6	  661.1	 5700.0	...
1464986	  751.6	  661.3	 5700.0	...
1464987	  751.6	  661.6	 5701.0	...
1464988	  751.6	  662.2	 5701.0	...
1464989	  751.6	  662.5	 5702.0	...
1464990	  751.7	  662.7	 5700.0	...
1464991	  751.9	  662.4	 5699.0	...
1464992	  752.1	  662.2	 5698.0	...
1464993	  752.2	  662.1	 5700.0	...
1464994	  752.3	  662.2	 5699.0	...
1464995	  752.3	  662.2	 5699.0	...
1464996	  752.0	  662.1	 5698.0	...
1464997	  751.6	  662.0	 5699.0	...
1464998	  751.5	  662.0	 5699.0	...
1464999	  751.8	  662.1	 5698.0	...
1465000	  752.0	  662.2	 5698.0	...
1465001	  752.0	  662.3	 5697.0	...
1465002	  752.0	  662.6	 5698.0	...
1465003	  752.0	  662.8	 5699.0	...
1465004	  752.0	  662.7	 5701.0	...
1465005	  752.1	  662.4	 5703.0	...
1465006	  752.1	  662.0	 5706.0	...
1465007	  752.0	  661.9	 5708.0	...
1465008	  751.9	  662.0	 5712.0	...
1465009	  751.8	  662.0	 5714.0	...
1465010	  751.7	  662.1	 5716.0	...
1465011	  751.7	  662.1	 5715.0	...
1465012	  751.9	  661.9	 5714.0	...
1465013	  752.0	  661.8	 5713.0	...
1465014	  752.0	  661.5	 5711.0	...
1465015	  751.9	  661.4	 5713.0	...
1465016	  751.7	  661.5	 5716.0	...
1465017	  751.6	  661.8	 5718.0	...
1465018	  751.5	  662.0	 5717.0	...
1465019	  751.8	  661.6	 5717.0	...
1465020	  752.0	  661.1	 5719.0	...
1465021	  752.0	  661.2	 5721.0	...
1465022	  751.6	  661.7	 5722.0	...
1465023	  751.4	  662.0	 5721.0	...
1465024	  751.6	  661.6	 5720.0	...
1465025	  751.7	  661.3	 5720.0	...
1465026	  751.7	  661.3	 5721.0	...
1465027	  751.7	  661.7	 5721.0	...
1465028	  751.6	  662.1	 5720.0	...
1465029	  751.5	  662.6	 5719.0	...
1465030	  751.5	  662.8	 5719.0	...
1465031	  751.5	  662.9	 5719.0	...
1465032	  751.5	  662.9	 5719.0	...
1465033	  751.4	  662.8	 5719.0	...
1465034	  751.2	  662.9	 5719.0	...
1465035	  751.2	  663.1	 5718.0	...
1465036	  751.3	  663.3	 5719.0	...
1465037	  751.3	  663.5	 5721.0	...
1465038	  751.4	  663.7	 5722.0	...
1465039	  751.5	  663.7	 5721.0	...
1465040	  751.3	  663.5	 5721.0	...
1465041	  751.1	  663.2	 5720.0	...
1465042	  750.8	  663.2	 5719.0	...
1465043	  750.9	  663.2	 5718.0	...
1465044	  750.9	  663.2	 5717.0	...
1465045	  750.9	  663.3	 5717.0	...
1465046	  750.9	  663.8	 5717.0	...
1465047	  751.0	  664.2	 5716.0	...
1465048	  751.1	  664.6	 5714.0	...
1465049	  751.2	  664.8	 5715.0	...
1465050	  751.2	  665.1	 5717.0	...
1465051	  751.2	  665.5	 5720.0	...
1465052	  751.2	  665.6	 5720.0	...
1465053	  751.2	  665.7	 5720.0	...
1465054	  751.0	  665.9	 5720.0	...
1465055	  750.9	  666.0	 5721.0	...
1465056	  751.0	  666.3	 5722.0	...
1465057	  751.2	  666.5	 5723.0	...
1465058	  751.4	  666.6	 5723.0	...
1465059	  751.2	  666.6	 5724.0	...
1465060	  751.0	  666.7	 5724.0	...
1465061	  750.8	  666.7	 5724.0	...
1465062	  750.8	  666.3	 5723.0	...
1465063	  750.7	  665.7	 5725.0	...
1465064	  750.6	  665.2	 5727.0	...
MSG	1465065 0000 _ Number On
1465065	  750.8	  665.1	 5729.0	...
1465066	  751.1	  664.9	 5729.0	...
1465067	  751.3	  664.7	 5726.0	...
1465068	  751.3	  665.0	 5723.0	...
1465069	  751.3	  665.6	 5725.0	...
1465070	  751.1	  666.0	 5729.0	...
1465071	  750.9	  665.8	 5732.0	...
1465072	  750.7	  665.6	 5731.0	...
1465073	  750.6	  665.6	 5727.0	...
1465074	  750.7	  665.7	 5724.0	...
1465075	  750.7	  665.5	 5726.0	...
1465076	  750.8	  665.3	 5730.0	...
1465077	  750.6	  665.1	 5735.0	...
1465078	  750.6	  665.1	 5734.0	...
1465079	  750.7	  664.6	 5736.0	...
1465080	  750.9	  664.2	 5737.0	...
1465081	  751.1	  663.8	 5738.0	...
1465082	  751.0	  664.1	 5736.0	...
1465083	  750.8	  664.3	 5735.0	...
1465084	  750.7	  664.8	 5736.0	...
1465085	  750.8	  664.9	 5735.0	...
1465086	  750.9	  665.0	 5733.0	...
1465087	  751.0	  664.8	 5734.0	...
1465088	  751.2	  664.5	 5736.0	...
1465089	  751.2	  664.0	 5738.0	...
1465090	  751.3	  663.6	 5737.0	...
1465091	  751.2	  663.2	 5737.0	...
1465092	  751.2	  663.2	 5739.0	...
1465093	  751.1	  663.0	 5743.0	...
1465094	  750.9	  662.6	 5746.0	...
1465095	  750.7	  662.2	 5745.0	...
1465096	  750.4	  662.0	 5741.0	...
1465097	  750.1	  662.0	 5738.0	...
1465098	  749.8	  662.1	 5737.0	...
1465099	  749.8	  662.9	 5740.0	...
1465100	  749.9	  663.6	 5742.0	...
1465101	  749.9	  664.3	 5740.0	...
1465102	  749.9	  664.3	 5740.0	...
1465103	  749.8	  663.7	 5741.0	...
1465104	  749.9	  663.1	 5742.0	...
1465105	  750.1	  662.9	 5741.0	...
1465106	  750.3	  663.2	 5741.0	...
1465107	  750.4	  663.5	 5742.0	...
1465108	  750.4	  663.4	 5743.0	...
1465109	  750.4	  663.4	 5743.0	...
1465110	  750.4	  663.5	 5744.0	...
1465111	  750.3	  663.6	 5745.0	...
1465112	  750.2	  663.7	 5745.0	...
1465113	  750.2	  663.6	 5746.0	...
1465114	  749.9	  663.4	 5748.0	...
1465115	  749.6	  663.3	 5750.0	...
1465116	  749.4	  663.3	 5751.0	...
1465117	  749.3	  663.5	 5752.0	...
1465118	  749.3	  663.8	 5753.0	...
1465119	  749.2	  663.9	 5754.0	...
1465120	  749.4	  663.6	 5754.0	...
1465121	  749.8	  663.3	 5752.0	...
1465122	  750.2	  663.2	 5750.0	...
1465123	  749.9	  663.3	 5748.0	...
1465124	  749.4	  663.4	 5748.0	...
1465125	  749.3	  663.5	 5748.0	...
1465126	  749.7	  663.3	 5748.0	...
1465127	  750.1	  663.0	 5749.0	...
1465128	  750.3	  662.9	 5750.0	...
1465129	  750.4	  662.9	 5750.0	...
1465130	  750.2	  662.8	 5751.0	...
1465131	  750.0	  662.6	 5751.0	...
1465132	  749.9	  662.1	 5757.0	...
1465133	  750.2	  662.1	 5762.0	...
1465134	  750.3	  662.0	 5765.0	...
1465135	  750.1	  662.0	 5761.0	...
1465136	  749.9	  661.8	 5757.0	...
1465137	  749.8	  661.7	 5756.0	...
1465138	  749.6	  661.8	 5756.0	...
1465139	  749.4	  662.0	 5756.0	...
1465140	  749.4	  662.1	 5756.0	...
1465141	  749.4	  661.9	 5756.0	...
1465142	  749.3	  661.6	 5757.0	...
1465143	  749.3	  661.3	 5757.0	...
1465144	  749.3	  661.4	 5757.0	...
1465145	  749.3	  661.5	 5758.0	...
1465146	  749.4	  661.5	 5761.0	...
1465147	  749.5	  661.6	 5760.0	...
1465148	  749.6	  661.8	 5757.0	...
1465149	  749.8	  662.2	 5754.0	...
1465150	  749.8	  662.6	 5754.0	...
1465151	  749.9	  662.8	 5755.0	...
1465152	  749.9	  662.7	 5755.0	...
1465153	  749.9	  662.4	 5754.0	...
1465154	  749.8	  662.2	 5752.0	...
1465155	  749.7	  662.3	 5751.0	...
1465156	  749.7	  662.5	 5750.0	...
1465157	  749.6	  662.3	 5751.0	...
1465158	  749.7	  662.0	 5753.0	...
1465159	  749.6	  661.7	 5754.0	...
1465160	  749.6	  661.9	 5752.0	...
1465161	  749.6	  662.2	 5750.0	...
1465162	  749.5	  662.4	 5748.0	...
1465163	  749.5	  662.4	 5748.0	...
1465164	  749.5	  662.4	 5748.0	...
1465165	  749.4	  662.3	 5752.0	...
1465166	  749.2	  662.3	 5757.0	...
1465167	  749.0	  661.9	 5758.0	...
1465168	  748.9	  661.6	 5756.0	...
1465169	  748.9	  661.5	 5754.0	...
1465170	  748.9	  661.7	 5754.0	...
1465171	  748.9	  661.8	 5755.0	...
1465172	  748.9	  661.5	 5756.0	...
1465173	  748.9	  661.0	 5757.0	...
1465174	  748.9	  660.7	 5760.0	...
1465175	  748.7	  660.9	 5762.0	...
1465176	  748.6	  661.3	 5763.0	...
1465177	  748.6	  661.6	 5762.0	...
1465178	  748.5	  661.3	 5762.0	...
1465179	  748.5	  660.9	 5761.0	...
1465180	  748.4	  660.5	 5762.0	...
1465181	  748.3	  660.0	 5761.0	...
1465182	  748.3	  659.6	 5761.0	...
1465183	  748.2	  659.4	 5761.0	...
1465184	  748.3	  659.6	 5761.0	...
1465185	  748.3	  659.8	 5761.0	...
1465186	  748.4	  659.8	 5762.0	...
1465187	  748.5	  659.6	 5763.0	...
1465188	  748.5	  659.4	 5764.0	...
1465189	  748.5	  659.2	 5766.0	...
1465190	  748.7	  659.1	 5768.0	...
1465191	  748.7	  659.1	 5768.0	...
1465192	  748.7	  659.2	 5766.0	...
1465193	  748.7	  659.6	 5763.0	...
1465194	  748.7	  659.9	 5761.0	...
1465195	  748.7	  660.3	 5760.0	...
1465196	  748.5	  660.5	 5760.0	...
1465197	  748.4	  660.6	 5762.0	...
1465198	  748.3	  660.3	 5764.0	...
1465199	  748.3	  659.8	 5767.0	...
1465200	  748.3	  659.7	 5769.0	...
1465201	  748.3	  660.1	 5770.0	...
1465202	  748.4	  660.4	 5770.0	...
1465203	  748.6	  660.4	 5770.0	...
1465204	  748.8	  660.2	 5770.0	...
1465205	  749.0	  660.0	 5769.0	...
1465206	  749.0	  659.6	 5768.0	...
1465207	  749.0	  659.4	 5768.0	...
1465208	  749.0	  659.2	 5767.0	...
1465209	  749.0	  659.5	 5767.0	...
1465210	  749.1	  659.8	 5767.0	...
1465211	  749.2	  660.0	 5769.0	...
1465212	  749.3	  660.0	 5771.0	...
1465213	  749.4	  660.0	 5772.0	...
1465214	  749.5	  660.0	 5771.0	...
1465215	  749.7	  659.9	 5771.0	...
1465216	  749.6	  659.7	 5772.0	...
1465217	  749.8	  659.5	 5773.0	...
1465218	  749.9	  659.6	 5770.0	...
1465219	  749.9	  660.0	 5768.0	...
1465220	  749.7	  660.3	 5767.0	...
1465221	  749.4	  660.3	 5768.0	...
1465222	  749.4	  660.4	 5771.0	...
1465223	  749.5	  660.6	 5772.0	...
1465224	  749.4	  660.4	 5772.0	...
1465225	  749.2	  660.1	 5769.0	...
1465226	  748.9	  659.9	 5768.0	...
1465227	  748.8	  660.0	 5767.0	...
1465228	  748.7	  660.0	 5767.0	...
1465229	  748.9	  660.0	 5769.0	...
1465230	  749.0	  659.9	 5772.0	...
1465231	  749.1	  659.9	 5772.0	...
1465232	  749.1	  659.8	 5770.0	...
1465233	  749.2	  659.6	 5769.0	...
1465234	  749.4	  659.4	 5769.0	...
1465235	  749.4	  659.4	 5770.0	...
1465236	  749.6	  659.4	 5771.0	...
1465237	  749.9	  659.4	 5770.0	...
1465238	  750.1	  659.5	 5770.0	...
1465239	  750.3	  659.6	 5769.0	...
1465240	  750.5	  659.8	 5768.0	...
1465241	  750.4	  660.0	 5767.0	...
1465242	  750.2	  660.1	 5766.0	...
1465243	  749.6	  660.3	 5766.0	...
1465244	  749.2	  660.7	 5766.0	...
1465245	  749.0	  661.1	 5766.0	...
1465246	  749.1	  661.3	 5766.0	...
1465247	  749.1	  661.0	 5766.0	...
1465248	  749.0	  660.8	 5766.0	...
1465249	  748.9	  660.7	 5766.0	...
1465250	  748.9	  660.7	 5766.0	...
1465251	  748.9	  660.8	 5766.0	...
1465252	  748.9	  661.0	 5766.0	...
1465253	  748.8	  661.2	 5765.0	...
1465254	  748.7	  661.3	 5765.0	...
1465255	  748.9	  661.4	 5764.0	...
1465256	  749.1	  661.4	 5764.0	...
1465257	  749.2	  661.5	 5765.0	...
1465258	  749.3	  661.6	 5766.0	...
1465259	  749.3	  661.6	 5766.0	...
1465260	  749.2	  661.5	 5765.0	...
1465261	  749.2	  661.4	 5763.0	...
1465262	  749.3	  661.4	 5763.0	...
1465263	  749.4	  661.4	 5764.0	...
1465264	  749.6	  661.3	 5765.0	...
1465265	  749.6	  661.3	 5766.0	...
1465266	  749.5	  661.1	 5766.0	...
1465267	  749.5	  661.0	 5765.0	...
1465268	  749.3	  660.8	 5765.0	...
1465269	  749.0	  661.0	 5765.0	...
1465270	  748.8	  661.5	 5765.0	...
1465271	  749.1	  662.0	 5766.0	...
1465272	  749.5	  662.4	 5767.0	...
1465273	  749.7	  662.4	 5768.0	...
1465274	  749.6	  662.3	 5766.0	...
1465275	  749.6	  662.3	 5763.0	...
1465276	  749.8	  662.2	 5760.0	...
1465277	  749.9	  662.1	 5761.0	...
1465278	  750.0	  662.1	 5762.0	...
1465279	  750.1	  662.1	 5760.0	...
1465280	  750.1	  661.8	 5758.0	...
1465281	  750.0	  661.5	 5756.0	...
1465282	  749.8	  661.0	 5763.0	...
1465283	  749.8	  660.9	 5769.0	...
1465284	  749.7	  660.8	 5775.0	...
1465285	  749.7	  660.7	 5775.0	...
1465286	  749.7	  660.7	 5773.0	...
1465287	  749.8	  660.7	 5771.0	...
1465288	  749.8	  660.6	 5768.0	...
1465289	  749.8	  660.6	 5766.0	...
1465290	  749.9	  660.7	 5764.0	...
1465291	  749.8	  660.8	 5762.0	...
1465292	  749.7	  660.9	 5760.0	...
1465293	  749.7	  660.8	 5762.0	...
1465294	  749.8	  660.9	 5765.0	...
1465295	  749.8	  660.9	 5768.0	...
1465296	  749.8	  660.9	 5768.0	...
1465297	  749.8	  660.8	 5767.0	...
1465298	  749.7	  660.5	 5768.0	...
1465299	  749.7	  660.3	 5767.0	...
1465300	  749.6	  660.1	 5766.0	...
1465301	  749.5	  659.9	 5764.0	...
1465302	  749.2	  659.8	 5763.0	...
1465303	  749.2	  659.7	 5764.0	...
1465304	  749.2	  659.6	 5766.0	...
1465305	  749.5	  660.2	 5767.0	...
1465306	  749.8	  660.8	 5767.0	...
1465307	  749.9	  661.3	 5767.0	...
1465308	  749.7	  661.3	 5766.0	...
1465309	  749.5	  661.3	 5767.0	...
1465310	  749.7	  661.3	 5769.0	...
1465311	  750.0	  661.4	 5771.0	...
1465312	  750.2	  661.4	 5770.0	...
1465313	  750.2	  661.5	 5768.0	...
1465314	  750.0	  661.4	 5766.0	...
1465315	  749.9	  661.2	 5765.0	...
1465316	  749.8	  661.0	 5765.0	...
1465317	  749.7	  661.0	 5764.0	...
1465318	  749.7	  661.6	 5764.0	...
1465319	  749.8	  662.3	 5764.0	...
1465320	  750.1	  663.0	 5765.0	...
1465321	  750.3	  662.8	 5768.0	...
1465322	  750.1	  662.7	 5770.0	...
1465323	  749.6	  662.6	 5769.0	...
1465324	  749.5	  662.4	 5765.0	...
1465325	  749.7	  661.7	 5764.0	...
1465326	  749.9	  661.1	 5766.0	...
1465327	  749.7	  660.7	 5767.0	...
1465328	  749.7	  660.9	 5768.0	...
1465329	  749.8	  661.1	 5769.0	...
1465330	  749.9	  661.4	 5770.0	...
1465331	  750.0	  661.5	 5771.0	...
1465332	  749.8	  661.5	 5771.0	...
1465333	  749.8	  661.5	 5772.0	...
1465334	  749.7	  661.4	 5774.0	...
1465335	  749.6	  661.3	 5775.0	...
1465336	  749.6	  661.4	 5775.0	...
1465337	  749.8	  661.6	 5772.0	...
1465338	  750.0	  661.8	 5770.0	...
1465339	  750.0	  661.8	 5770.0	...
1465340	  749.8	  661.9	 5771.0	...
1465341	  749.5	  661.7	 5772.0	...
1465342	  749.5	  661.5	 5772.0	...
1465343	  749.5	  661.6	 5772.0	...
1465344	  749.6	  662.0	 5770.0	...
1465345	  750.1	  662.4	 5767.0	...
1465346	  750.6	  662.3	 5765.0	...
1465347	  750.9	  662.2	 5766.0	...
1465348	  750.6	  662.1	 5767.0	...
1465349	  750.2	  661.8	 5767.0	...
1465350	  749.8	  661.6	 5767.0	...
1465351	  749.8	  661.3	 5767.0	...
1465352	  749.8	  661.4	 5770.0	...
1465353	  749.8	  661.5	 5773.0	...
1465354	  750.0	  661.7	 5776.0	...
1465355	  750.2	  661.4	 5777.0	...
1465356	  750.5	  661.2	 5776.0	...
1465357	  750.3	  661.0	 5775.0	...
1465358	  750.1	  661.3	 5774.0	...
1465359	  750.0	  661.7	 5775.0	...
1465360	  750.0	  662.1	 5775.0	...
1465361	  749.9	  662.2	 5775.0	...
1465362	  749.9	  662.3	 5775.0	...
1465363	  750.1	  662.3	 5774.0	...
1465364	  750.5	  662.3	 5772.0	...
1465365	  750.9	  662.3	 5770.0	...
1465366	  750.8	  662.3	 5770.0	...
1465367	  750.4	  662.4	 5769.0	...
1465368	  750.4	  662.5	 5768.0	...
1465369	  750.7	  662.6	 5769.0	...
1465370	  750.8	  662.7	 5770.0	...
MSG	1465371 0000 _ Number Off
1465371	  750.7	  662.9	 5772.0	...
1465372	  750.2	  663.0	 5772.0	...
1465373	  749.9	  662.9	 5773.0	...
1465374	  749.9	  662.7	 5773.0	...
1465375	  750.2	  662.3	 5774.0	...
1465376	  750.6	  662.1	 5773.0	...
1465377	  750.7	  662.2	 5771.0	...
1465378	  750.7	  662.5	 5770.0	...
1465379	  750.7	  662.9	 5770.0	...
1465380	  750.5	  663.2	 5771.0	...
1465381	  750.7	  663.4	 5771.0	...
1465382	  751.0	  663.5	 5772.0	...
1465383	  751.2	  663.5	 5771.0	...
1465384	  751.2	  663.4	 5771.0	...
1465385	  751.3	  663.7	 5771.0	...
1465386	  751.4	  664.2	 5772.0	...
1465387	  751.5	  664.7	 5773.0	...
1465388	  751.4	  664.7	 5774.0	...
1465389	  751.4	  665.1	 5772.0	...
1465390	  751.4	  665.5	 5769.0	...
1465391	  751.5	  666.0	 5768.0	...
1465392	  751.9	  666.1	 5770.0	...
1465393	  752.2	  666.2	 5771.0	...
1465394	  752.4	  666.2	 5771.0	...
1465395	  752.4	  666.2	 5771.0	...
1465396	  752.2	  666.3	 5771.0	...
1465397	  751.7	  666.1	 5771.0	...
1465398	  751.1	  665.9	 5771.0	...
1465399	  750.5	  665.7	 5771.0	...
1465400	  750.2	  665.9	 5770.0	...
1465401	  750.0	  665.4	 5770.0	...
1465402	  749.8	  664.6	 5768.0	...
1465403	  749.6	  663.4	 5767.0	...
1465404	  749.6	  662.7	 5766.0	...
1465405	  750.3	  662.2	 5766.0	...
1465406	  751.1	  661.9	 5764.0	...
1465407	  751.6	  660.9	 5761.0	...
1465408	  751.7	  660.1	 5760.0	...
1465409	  751.9	  659.3	 5760.0	...
1465410	  752.5	  659.1	 5761.0	...
1465411	  753.1	  658.9	 5763.0	...
1465412	  753.7	  658.8	 5764.0	...
1465413	  753.8	  658.9	 5765.0	...
1465414	  753.9	  659.1	 5767.0	...
1465415	  753.9	  659.3	 5769.0	...
1465416	  754.0	  659.7	 5771.0	...
1465417	  754.2	  659.8	 5771.0	...
1465418	  754.6	  659.7	 5775.0	...
1465419	  755.0	  659.6	 5779.0	...
1465420	  755.2	  659.6	 5784.0	...
1465421	  754.9	  659.5	 5785.0	...
1465422	  754.6	  659.2	 5787.0	...
1465423	  754.2	  658.9	 5785.0	...
1465424	  753.9	  658.9	 5782.0	...
1465425	  753.7	  659.3	 5780.0	...
1465426	  753.6	  659.7	 5782.0	...
1465427	  753.9	  660.0	 5784.0	...
1465428	  754.1	  660.0	 5785.0	...
1465429	  754.1	  660.1	 5784.0	...
1465430	  754.0	  660.2	 5783.0	...
1465431	  753.9	  660.4	 5786.0	...
1465432	  753.9	  660.6	 5789.0	...
1465433	  754.0	  660.8	 5793.0	...
1465434	  754.0	  661.0	 5794.0	...
1465435	  754.0	  661.2	 5795.0	...
1465436	  753.9	  661.2	 5796.0	...
1465437	  753.8	  661.2	 5796.0	...
1465438	  753.7	  661.4	 5797.0	...
1465439	  753.4	  661.6	 5796.0	...
1465440	  753.2	  661.7	 5795.0	...
1465441	  753.3	  661.7	 5794.0	...
1465442	  753.6	  661.8	 5798.0	...
1465443	  753.9	  661.9	 5802.0	...
1465444	  753.8	  661.9	 5806.0	...
1465445	  753.7	  661.7	 5805.0	...
1465446	  753.7	  661.4	 5803.0	...
1465447	  753.8	  661.4	 5800.0	...
1465448	  754.0	  661.6	 5797.0	...
1465449	  754.1	  662.1	 5796.0	...
1465450	  754.0	  662.5	 5794.0	...
1465451	  753.9	  662.8	 5794.0	...
1465452	  753.9	  662.8	 5793.0	...
1465453	  753.9	  662.8	 5793.0	...
1465454	  753.8	  662.8	 5793.0	...
1465455	  753.8	  662.9	 5796.0	...
1465456	  753.8	  663.0	 5799.0	...
1465457	  753.9	  663.1	 5799.0	...
1465458	  753.9	  663.3	 5797.0	...
1465459	  753.8	  663.4	 5795.0	...
1465460	  753.7	  663.5	 5795.0	...
1465461	  753.6	  663.7	 5797.0	...
1465462	  753.5	  663.8	 5799.0	...
1465463	  753.6	  663.8	 5800.0	...
1465464	  753.7	  663.8	 5799.0	...
1465465	  753.8	  663.8	 5798.0	...
1465466	  753.9	  664.0	 5798.0	...
1465467	  753.9	  664.2	 5796.0	...
1465468	  754.0	  664.4	 5794.0	...
1465469	  754.0	  664.4	 5792.0	...
1465470	  754.1	  664.4	 5792.0	...
1465471	  754.1	  664.4	 5792.0	...
1465472	  754.2	  664.5	 5793.0	...
1465473	  754.3	  665.1	 5791.0	...
1465474	  754.3	  665.7	 5789.0	...
1465475	  754.3	  666.2	 5788.0	...
1465476	  754.2	  666.0	 5789.0	...
1465477	  754.1	  665.8	 5791.0	...
1465478	  754.1	  665.8	 5792.0	...
1465479	  754.2	  666.3	 5792.0	...
1465480	  754.3	  666.8	 5792.0	...
1465481	  754.3	  667.1	 5792.0	...
1465482	  754.2	  667.3	 5790.0	...
1465483	  754.1	  667.6	 5789.0	...
1465484	  754.1	  668.1	 5789.0	...
1465485	  754.0	  668.2	 5789.0	...
1465486	  754.0	  668.4	 5788.0	...
1465487	  754.0	  668.4	 5786.0	...
1465488	  753.8	  669.0	 5785.0	...
1465489	  753.6	  669.6	 5784.0	...
1465490	  753.4	  670.1	 5783.0	...
1465491	  753.4	  670.4	 5783.0	...
1465492	  753.6	  670.6	 5782.0	...
1465493	  753.8	  670.7	 5782.0	...
1465494	  754.2	  670.7	 5783.0	...
1465495	  754.5	  670.7	 5784.0	...
1465496	  754.7	  670.7	 5785.0	...
1465497	  754.6	  670.5	 5786.0	...
1465498	  754.6	  670.4	 5786.0	...
1465499	  754.6	  670.4	 5786.0	...
1465500	  754.6	  670.4	 5784.0	...
1465501	  754.6	  670.4	 5783.0	...
1465502	  754.8	  670.4	 5785.0	...
1465503	  754.9	  670.5	 5789.0	...
1465504	  755.0	  670.8	 5791.0	...
1465505	  755.0	  671.1	 5789.0	...
1465506	  754.9	  671.0	 5788.0	...
1465507	  754.7	  670.8	 5788.0	...
1465508	  754.5	  670.6	 5787.0	...
1465509	  754.2	  670.7	 5786.0	...
1465510	  754.0	  670.7	 5787.0	...
1465511	  753.9	  670.6	 5791.0	...
1465512	  754.0	  670.7	 5796.0	...
1465513	  754.0	  670.9	 5795.0	...
1465514	  754.0	  671.0	 5792.0	...
1465515	  754.0	  671.1	 5788.0	...
1465516	  754.0	  671.3	 5787.0	...
1465517	  754.0	  671.4	 5787.0	...
1465518	  754.0	  671.5	 5787.0	...
1465519	  753.8	  671.4	 5788.0	...
1465520	  753.7	  671.4	 5789.0	...
1465521	  753.6	  671.4	 5790.0	...
1465522	  753.6	  671.3	 5790.0	...
1465523	  753.6	  671.0	 5791.0	...
1465524	  753.6	  670.8	 5793.0	...
1465525	  753.6	  670.8	 5796.0	...
1465526	  753.6	  670.8	 5798.0	...
1465527	  753.6	  670.8	 5800.0	...
1465528	  753.6	  670.7	 5800.0	...
1465529	  753.6	  670.6	 5800.0	...
1465530	  753.6	  670.6	 5801.0	...
1465531	  753.5	  670.8	 5801.0	...
1465532	  753.5	  670.9	 5801.0	...
1465533	  753.5	  670.9	 5799.0	...
1465534	  753.4	  670.9	 5798.0	...
1465535	  753.4	  670.8	 5797.0	...
1465536	  753.3	  670.7	 5797.0	...
1465537	  753.2	  670.5	 5798.0	...
1465538	  753.0	  670.4	 5798.0	...
1465539	  752.8	  670.4	 5799.0	...
1465540	  752.7	  670.4	 5800.0	...
1465541	  752.5	  670.4	 5801.0	...
1465542	  752.3	  670.5	 5801.0	...
1465543	  752.4	  670.7	 5801.0	...
1465544	  752.5	  670.7	 5802.0	...
1465545	  752.7	  670.7	 5804.0	...
1465546	  752.7	  670.7	 5805.0	...
1465547	  752.7	  670.8	 5806.0	...
1465548	  752.8	  670.9	 5806.0	...
1465549	  752.8	  670.9	 5808.0	...
1465550	  752.9	  670.9	 5810.0	...
1465551	  752.9	  670.9	 5812.0	...
1465552	  752.9	  670.6	 5811.0	...
1465553	  752.7	  670.4	 5810.0	...
1465554	  752.3	  670.2	 5813.0	...
1465555	  752.0	  670.2	 5816.0	...
1465556	  752.0	  670.0	 5820.0	...
1465557	  752.0	  669.8	 5822.0	...
1465558	  752.0	  669.7	 5823.0	...
1465559	  752.0	  669.6	 5822.0	...
1465560	  751.8	  669.5	 5819.0	...
1465561	  751.8	  669.7	 5816.0	...
1465562	  751.7	  670.1	 5815.0	...
1465563	  751.5	  670.2	 5816.0	...
1465564	  751.2	  669.9	 5819.0	...
1465565	  750.9	  669.5	 5822.0	...
1465566	  750.9	  669.5	 5826.0	...
1465567	  751.0	  669.5	 5829.0	...
1465568	  751.1	  669.3	 5831.0	...
1465569	  751.0	  669.2	 5831.0	...
1465570	  750.8	  669.1	 5831.0	...
1465571	  750.7	  669.2	 5831.0	...
MSG	1465572 0000 _ Number On
1465572	  750.9	  669.2	 5831.0	...
1465573	  751.2	  669.3	 5833.0	...
1465574	  751.5	  669.2	 5834.0	...
1465575	  751.6	  669.2	 5835.0	...
1465576	  751.4	  669.3	 5835.0	...
1465577	  751.0	  669.1	 5836.0	...
1465578	  750.6	  668.9	 5837.0	...
1465579	  750.5	  668.7	 5837.0	...
1465580	  750.7	  668.7	 5837.0	...
1465581	  750.9	  668.8	 5839.0	...
1465582	  750.9	  668.8	 5840.0	...
1465583	  750.6	  668.3	 5841.0	...
1465584	  750.4	  667.8	 5843.0	...
1465585	  750.4	  667.2	 5845.0	...
1465586	  750.6	  667.2	 5847.0	...
1465587	  750.7	  667.2	 5847.0	...
1465588	  750.4	  667.2	 5846.0	...
1465589	  750.2	  667.1	 5849.0	...
1465590	  749.9	  666.6	 5853.0	...
1465591	  749.7	  666.1	 5856.0	...
1465592	  749.6	  665.9	 5857.0	...
1465593	  749.6	  666.0	 5857.0	...
1465594	  749.8	  666.1	 5858.0	...
1465595	  749.8	  665.9	 5859.0	...
1465596	  749.8	  665.8	 5860.0	...
1465597	  749.7	  665.7	 5861.0	...
1465598	  749.6	  665.4	 5863.0	...
1465599	  749.2	  665.2	 5863.0	...
1465600	  749.0	  664.9	 5863.0	...
1465601	  748.6	  665.0	 5864.0	...
1465602	  748.4	  665.1	 5865.0	...
1465603	  748.2	  665.2	 5865.0	...
1465604	  748.3	  664.8	 5865.0	...
1465605	  748.5	  664.2	 5864.0	...
1465606	  748.5	  663.7	 5865.0	...
1465607	  748.2	  663.6	 5868.0	...
1465608	  747.8	  663.7	 5870.0	...
1465609	  747.8	  663.6	 5872.0	...
1465610	  748.0	  663.4	 5871.0	...
1465611	  748.2	  663.2	 5870.0	...
1465612	  747.9	  663.1	 5871.0	...
1465613	  747.5	  663.1	 5873.0	...
1465614	  747.5	  663.2	 5876.0	...
1465615	  747.8	  663.1	 5877.0	...
1465616	  748.1	  662.7	 5877.0	...
1465617	  748.1	  662.4	 5880.0	...
1465618	  748.2	  662.6	 5882.0	...
1465619	  748.3	  663.1	 5884.0	...
1465620	  748.4	  663.4	 5883.0	...
1465621	  748.3	  663.4	 5883.0	...
1465622	  748.1	  663.3	 5884.0	...
1465623	  747.6	  662.9	 5884.0	...
1465624	  747.1	  662.5	 5884.0	...
1465625	  746.8	  662.1	 5888.0	...
1465626	  746.8	  662.0	 5892.0	...
1465627	  746.9	  661.9	 5896.0	...
1465628	  746.9	  662.0	 5896.0	...
1465629	  746.9	  661.9	 5899.0	...
1465630	  746.9	  661.9	 5901.0	...
1465631	  746.8	  661.9	 5904.0	...
1465632	  746.5	  662.0	 5904.0	...
1465633	  746.2	  661.7	 5904.0	...
1465634	  746.0	  661.4	 5904.0	...
1465635	  746.0	  661.2	 5905.0	...
1465636	  746.0	  661.0	 5907.0	...
1465637	  746.0	  660.8	 5910.0	...
1465638	  746.0	  660.1	 5916.0	...
1465639	  746.1	  659.6	 5920.0	...
1465640	  746.3	  659.5	 5924.0	...
1465641	  746.5	  659.9	 5924.0	...
1465642	  746.4	  659.8	 5923.0	...
1465643	  746.3	  659.3	 5922.0	...
1465644	  746.2	  658.7	 5921.0	...
1465645	  746.3	  658.6	 5921.0	...
1465646	  746.3	  658.6	 5923.0	...
1465647	  746.3	  658.6	 5925.0	...
1465648	  746.2	  658.6	 5925.0	...
1465649	  746.2	  658.7	 5924.0	...
1465650	  746.2	  658.6	 5924.0	...
1465651	  745.9	  658.5	 5923.0	...
1465652	  745.6	  658.5	 5922.0	...
1465653	  745.4	  658.6	 5925.0	...
1465654	  745.5	  658.6	 5929.0	...
1465655	  745.5	  658.6	 5933.0	...
1465656	  745.6	  658.9	 5932.0	...
1465657	  745.6	  659.2	 5932.0	...
1465658	  745.6	  658.9	 5932.0	...
1465659	  745.3	  658.3	 5932.0	...
1465660	  745.0	  657.8	 5932.0	...
1465661	  744.9	  657.8	 5933.0	...
1465662	  744.9	  657.8	 5934.0	...
1465663	  745.0	  657.6	 5934.0	...
1465664	  744.9	  657.5	 5933.0	...
1465665	  744.7	  657.5	 5932.0	...
1465666	  744.5	  657.4	 5934.0	...
1465667	  744.2	  657.2	 5937.0	...
1465668	  744.1	  656.8	 5940.0	...
1465669	  744.1	  656.8	 5940.0	...
1465670	  744.0	  657.4	 5941.0	...
1465671	  744.0	  657.9	 5942.0	...
1465672	  743.9	  658.1	 5942.0	...
1465673	  743.9	  657.9	 5943.0	...
1465674	  743.9	  657.7	 5942.0	...
1465675	  743.8	  657.4	 5942.0	...
1465676	  743.8	  657.3	 5942.0	...
1465677	  743.8	  657.2	 5942.0	...
1465678	  743.8	  657.2	 5942.0	...
1465679	  743.7	  657.2	 5942.0	...
1465680	  743.5	  657.2	 5943.0	...
1465681	  743.4	  657.2	 5946.0	...
1465682	  743.5	  657.2	 5949.0	...
1465683	  743.7	  657.3	 5952.0	...
1465684	  743.9	  657.4	 5951.0	...
1465685	  743.7	  657.5	 5951.0	...
1465686	  743.5	  656.9	 5952.0	...
1465687	  743.4	  656.3	 5954.0	...
1465688	  743.3	  655.9	 5958.0	...
1465689	  743.2	  655.8	 5960.0	...
1465690	  743.0	  655.7	 5962.0	...
1465691	  743.1	  655.6	 5961.0	...
1465692	  743.0	  655.5	 5960.0	...
1465693	  742.9	  655.4	 5960.0	...
1465694	  742.8	  655.2	 5960.0	...
1465695	  742.8	  655.1	 5961.0	...
1465696	  742.9	  655.1	 5962.0	...
1465697	  743.0	  655.2	 5964.0	...
1465698	  742.9	  655.3	 5964.0	...
1465699	  742.7	  655.3	 5965.0	...
1465700	  742.4	  655.4	 5966.0	...
1465701	  742.2	  655.5	 5966.0	...
1465702	  742.0	  655.4	 5966.0	...
1465703	  742.2	  655.2	 5967.0	...
1465704	  742.3	  654.8	 5967.0	...
1465705	  742.3	  654.6	 5966.0	...
1465706	  742.0	  654.5	 5964.0	...
1465707	  741.7	  654.7	 5965.0	...
1465708	  741.4	  654.5	 5968.0	...
1465709	  741.2	  654.2	 5971.0	...
1465710	  741.2	  653.9	 5972.0	...
1465711	  741.2	  653.9	 5972.0	...
1465712	  741.2	  654.2	 5973.0	...
1465713	  741.1	  654.4	 5974.0	...
1465714	  741.1	  654.4	 5976.0	...
1465715	  741.0	  654.2	 5979.0	...
1465716	  740.9	  654.1	 5981.0	...
1465717	  740.8	  654.3	 5982.0	...
1465718	  740.8	  654.7	 5980.0	...
1465719	  740.7	  655.0	 5979.0	...
1465720	  741.0	  655.2	 5978.0	...
1465721	  741.3	  655.1	 5978.0	...
1465722	  741.5	  655.2	 5979.0	...
1465723	  741.3	  655.3	 5979.0	...
1465724	  741.0	  655.1	 5979.0	...
1465725	  740.8	  655.0	 5981.0	...
1465726	  740.7	  655.0	 5983.0	...
1465727	  740.7	  655.2	 5982.0	...
1465728	  740.8	  655.3	 5980.0	...
1465729	  740.8	  655.3	 5977.0	...
1465730	  740.7	  655.3	 5976.0	...
1465731	  740.7	  655.2	 5977.0	...
1465732	  740.8	  655.2	 5978.0	...
1465733	  740.9	  655.2	 5980.0	...
1465734	  741.1	  655.3	 5981.0	...
1465735	  741.1	  655.2	 5982.0	...
1465736	  741.1	  655.1	 5985.0	...
1465737	  741.0	  654.9	 5987.0	...
1465738	  741.0	  654.8	 5990.0	...
1465739	  741.0	  655.1	 5989.0	...
1465740	  741.1	  655.4	 5988.0	...
1465741	  741.0	  655.1	 5987.0	...
1465742	  740.9	  654.3	 5986.0	...
1465743	  740.8	  653.6	 5987.0	...
1465744	  740.7	  653.8	 5988.0	...
1465745	  740.6	  654.3	 5989.0	...
1465746	  740.5	  654.6	 5989.0	...
1465747	  741.0	  654.4	 5989.0	...
1465748	  741.5	  653.9	 5991.0	...
1465749	  741.8	  653.6	 5993.0	...
1465750	  741.4	  653.6	 5996.0	...
1465751	  740.8	  653.8	 5993.0	...
1465752	  740.3	  654.0	 5990.0	...
1465753	  739.9	  653.9	 5991.0	...
1465754	  739.8	  654.0	 5994.0	...
1465755	  739.8	  654.2	 5993.0	...
1465756	  739.9	  654.4	 5990.0	...
1465757	  739.9	  654.3	 5989.0	...
1465758	  739.9	  654.2	 5992.0	...
1465759	  739.9	  654.1	 5995.0	...
1465760	  739.9	  654.2	 5996.0	...
1465761	  739.9	  654.3	 5995.0	...
1465762	  739.9	  654.3	 5994.0	...
1465763	  740.2	  654.3	 5992.0	...
1465764	  740.6	  654.2	 5992.0	...
1465765	  740.4	  654.3	 5991.0	...
1465766	  740.2	  654.7	 5990.0	...
1465767	  740.0	  655.0	 5990.0	...
1465768	  739.8	  655.4	 5990.0	...
1465769	  739.6	  655.7	 5992.0	...
1465770	  739.3	  656.0	 5994.0	...
1465771	  739.4	  656.3	 5995.0	...
1465772	  739.5	  656.5	 5994.0	...
1465773	  739.7	  656.5	 5993.0	...
1465774	  739.9	  656.4	 5993.0	...
1465775	  740.0	  656.4	 5995.0	...
1465776	  739.8	  656.4	 5997.0	...
1465777	  739.6	  656.5	 6000.0	...
1465778	  739.3	  656.6	 6000.0	...
1465779	  739.0	  656.6	 5999.0	...
1465780	  738.7	  656.7	 5996.0	...
1465781	  738.7	  656.7	 5994.0	...
1465782	  738.9	  656.7	 5994.0	...
1465783	  739.1	  656.7	 5993.0	...
1465784	  739.1	  656.8	 5993.0	...
1465785	  739.0	  657.1	 5993.0	...
1465786	  739.0	  657.3	 5995.0	...
1465787	  739.0	  657.5	 5996.0	...
1465788	  738.9	  657.6	 5996.0	...
1465789	  738.9	  657.7	 5997.0	...
1465790	  738.8	  657.7	 5997.0	...
1465791	  738.9	  657.5	 5998.0	...
1465792	  739.1	  657.3	 5997.0	...
1465793	  739.2	  657.0	 5996.0	...
1465794	  739.3	  656.9	 5999.0	...
1465795	  739.3	  657.0	 6002.0	...
1465796	  739.3	  657.1	 6006.0	...
1465797	  739.3	  657.2	 6007.0	...
1465798	  739.1	  657.1	 6006.0	...
1465799	  738.8	  657.0	 6005.0	...
1465800	  738.4	  657.0	 6004.0	...
1465801	  738.3	  657.1	 6003.0	...
1465802	  738.2	  657.2	 6003.0	...
1465803	  738.3	  657.4	 6003.0	...
1465804	  738.6	  657.5	 6003.0	...
1465805	  738.9	  657.5	 6003.0	...
1465806	  739.0	  657.5	 6002.0	...
1465807	  738.8	  657.9	 6001.0	...
1465808	  738.7	  658.4	 6000.0	...
1465809	  738.6	  658.3	 6000.0	...
1465810	  738.6	  657.8	 6000.0	...
1465811	  738.8	  657.3	 5998.0	...
1465812	  739.1	  657.2	 5994.0	...
1465813	  739.3	  657.0	 5991.0	...
1465814	  739.4	  656.9	 5991.0	...
1465815	  739.3	  656.9	 5994.0	...
1465816	  739.2	  656.9	 5998.0	...
1465817	  739.1	  657.1	 6000.0	...
1465818	  738.9	  657.4	 6001.0	...
1465819	  738.7	  657.6	 6004.0	...
1465820	  738.6	  657.6	 6007.0	...
1465821	  738.7	  657.4	 6010.0	...
1465822	  738.7	  657.6	 6010.0	...
1465823	  738.7	  657.9	 6009.0	...
1465824	  738.8	  658.3	 6007.0	...
1465825	  738.9	  658.3	 6006.0	...
1465826	  738.9	  658.4	 6008.0	...
1465827	  738.9	  658.4	 6010.0	...
1465828	  739.1	  658.6	 6012.0	...
1465829	  739.3	  658.7	 6011.0	...
1465830	  739.5	  658.8	 6009.0	...
1465831	  739.3	  658.8	 6010.0	...
1465832	  738.9	  658.9	 6012.0	...
1465833	  738.7	  659.0	 6013.0	...
1465834	  738.9	  659.1	 6013.0	...
1465835	  739.0	  659.2	 6013.0	...
1465836	  738.8	  659.2	 6013.0	...
1465837	  738.6	  659.2	 6014.0	...
1465838	  738.3	  659.3	 6014.0	...
1465839	  738.5	  659.2	 6015.0	...
1465840	  738.8	  659.2	 6015.0	...
1465841	  739.2	  659.3	 6014.0	...
1465842	  739.3	  659.5	 6013.0	...
1465843	  739.2	  659.7	 6012.0	...
1465844	  739.2	  659.7	 6013.0	...
1465845	  739.1	  659.7	 6014.0	...
1465846	  739.1	  659.9	 6014.0	...
1465847	  739.1	  660.1	 6013.0	...
1465848	  739.2	  660.4	 6011.0	...
1465849	  739.4	  660.4	 6010.0	...
1465850	  739.5	  660.4	 6010.0	...
1465851	  739.6	  660.2	 6011.0	...
1465852	  739.6	  660.0	 6012.0	...
1465853	  739.2	  659.9	 6012.0	...
1465854	  738.8	  660.2	 6012.0	...
1465855	  738.4	  660.5	 6011.0	...
1465856	  738.3	  660.5	 6012.0	...
1465857	  738.4	  660.1	 6014.0	...
1465858	  738.4	  659.7	 6017.0	...
1465859	  738.3	  659.5	 6018.0	...
1465860	  738.1	  659.7	 6016.0	...
1465861	  737.9	  659.9	 6014.0	...
1465862	  738.1	  660.5	 6013.0	...
1465863	  738.4	  660.7	 6014.0	...
1465864	  738.7	  661.0	 6015.0	...
1465865	  738.8	  660.9	 6017.0	...
1465866	  738.5	  661.0	 6018.0	...
1465867	  738.3	  660.8	 6020.0	...
1465868	  738.1	  660.5	 6020.0	...
1465869	  738.1	  660.7	 6022.0	...
1465870	  738.2	  661.2	 6023.0	...
1465871	  738.2	  661.6	 6022.0	...
1465872	  738.2	  661.6	 6019.0	...
1465873	  738.5	  661.8	 6018.0	...
1465874	  738.7	  661.9	 6019.0	...
1465875	  739.0	  662.3	 6019.0	...
1465876	  739.1	  662.5	 6019.0	...
1465877	  739.3	  662.8	 6018.0	...
1465878	  739.4	  662.9	 6018.0	...
1465879	  739.4	  663.0	 6018.0	...
1465880	  739.3	  662.8	 6019.0	...
1465881	  739.1	  662.5	 6019.0	...
MSG	1465882 0000 _ Number Off
1465882	  739.1	  662.3	 6018.0	...
1465883	  739.1	  662.3	 6017.0	...
1465884	  739.3	  662.4	 6015.0	...
1465885	  739.5	  662.5	 6014.0	...
1465886	  739.7	  662.5	 6012.0	...
1465887	  739.7	  662.9	 6014.0	...
1465888	  739.5	  663.4	 6016.0	...
1465889	  739.4	  663.8	 6019.0	...
1465890	  739.2	  663.9	 6020.0	...
1465891	  739.2	  663.9	 6020.0	...
1465892	  739.2	  664.0	 6019.0	...
1465893	  739.1	  664.2	 6019.0	...
1465894	  739.3	  664.4	 6018.0	...
1465895	  739.6	  664.7	 6018.0	...
1465896	  739.9	  664.9	 6018.0	...
1465897	  740.0	  665.1	 6019.0	...
1465898	  740.1	  665.2	 6018.0	...
1465899	  740.1	  665.2	 6020.0	...
1465900	  740.0	  665.2	 6022.0	...
1465901	  740.0	  665.3	 6024.0	...
1465902	  740.0	  665.3	 6026.0	...
1465903	  740.0	  665.4	 6028.0	...
1465904	  739.9	  665.6	 6030.0	...
1465905	  739.8	  665.6	 6027.0	...
1465906	  739.7	  665.6	 6025.0	...
1465907	  739.7	  665.6	 6024.0	...
1465908	  739.8	  665.7	 6024.0	...
1465909	  739.8	  665.9	 6026.0	...
1465910	  739.9	  665.8	 6028.0	...
1465911	  739.9	  665.8	 6029.0	...
1465912	  739.7	  665.8	 6027.0	...
1465913	  739.6	  665.8	 6029.0	...
1465914	  739.6	  666.1	 6032.0	...
1465915	  739.9	  666.2	 6034.0	...
1465916	  740.1	  666.3	 6033.0	...
1465917	  740.0	  666.3	 6029.0	...
1465918	  739.9	  666.4	 6026.0	...
1465919	  739.7	  666.6	 6024.0	...
1465920	  739.5	  666.5	 6024.0	...
1465921	  739.5	  666.4	 6028.0	...
1465922	  739.5	  666.3	 6032.0	...
1465923	  739.5	  666.4	 6035.0	...
1465924	  739.5	  666.5	 6036.0	...
1465925	  739.6	  666.6	 6036.0	...
1465926	  739.7	  666.5	 6035.0	...
1465927	  739.7	  666.5	 6034.0	...
1465928	  739.7	  666.6	 6035.0	...
1465929	  739.7	  667.0	 6038.0	...
1465930	  739.5	  667.2	 6037.0	...
1465931	  739.5	  667.5	 6032.0	...
1465932	  739.4	  668.0	 6027.0	...
1465933	  739.4	  668.5	 6024.0	...
1465934	  739.4	  669.0	 6024.0	...
1465935	  739.3	  668.5	 6024.0	...
1465936	  739.3	  668.0	 6026.0	...
1465937	  739.3	  667.6	 6030.0	...
1465938	  739.8	  667.5	 6032.0	...
1465939	  740.1	  667.3	 6034.0	...
1465940	  740.3	  667.3	 6033.0	...
1465941	  740.2	  667.4	 6032.0	...
1465942	  740.3	  667.4	 6031.0	...
1465943	  740.5	  667.6	 6031.0	...
1465944	  740.6	  667.8	 6030.0	...
1465945	  740.5	  668.0	 6029.0	...
1465946	  740.4	  668.1	 6028.0	...
1465947	  740.2	  668.1	 6031.0	...
1465948	  740.3	  668.1	 6033.0	...
1465949	  740.1	  668.1	 6032.0	...
1465950	  740.0	  668.1	 6028.0	...
1465951	  739.9	  668.1	 6029.0	...
1465952	  739.9	  668.1	 6034.0	...
1465953	  739.8	  668.1	 6039.0	...
1465954	  739.6	  668.2	 6039.0	...
1465955	  739.4	  668.2	 6039.0	...
1465956	  739.4	  668.2	 6039.0	...
1465957	  739.5	  668.0	 6038.0	...
1465958	  739.4	  667.8	 6038.0	...
1465959	  739.3	  667.7	 6037.0	...
1465960	  739.3	  667.6	 6036.0	...
1465961	  739.3	  667.6	 6035.0	...
1465962	  739.3	  667.5	 6036.0	...
1465963	  739.4	  667.4	 6039.0	...
1465964	  739.6	  667.5	 6042.0	...
1465965	  739.7	  667.8	 6042.0	...
1465966	  739.9	  668.0	 6042.0	...
1465967	  740.1	  668.1	 6039.0	...
1465968	  740.2	  668.1	 6037.0	...
1465969	  740.1	  668.2	 6034.0	...
1465970	  739.8	  668.2	 6033.0	...
1465971	  739.8	  668.2	 6032.0	...
1465972	  740.1	  668.2	 6031.0	...
1465973	  740.6	  668.3	 6031.0	...
1465974	  740.8	  668.4	 6032.0	...
1465975	  740.7	  668.4	 6033.0	...
1465976	  740.7	  668.4	 6035.0	...
1465977	  740.6	  668.5	 6038.0	...
1465978	  740.4	  668.6	 6039.0	...
1465979	  740.1	  668.8	 6040.0	...
1465980	  739.8	  668.9	 6041.0	...
1465981	  739.8	  668.9	 6041.0	...
1465982	  739.8	  669.0	 6043.0	...
1465983	  739.9	  668.2	 6045.0	...
1465984	  739.9	  667.3	 6047.0	...
1465985	  739.9	  667.1	 6046.0	...
1465986	  739.9	  667.7	 6043.0	...
1465987	  740.0	  668.0	 6041.0	...
1465988	  740.1	  667.7	 6042.0	...
1465989	  740.1	  667.4	 6043.0	...
1465990	  740.2	  667.7	 6043.0	...
1465991	  740.2	  668.0	 6044.0	...
1465992	  740.2	  668.3	 6048.0	...
1465993	  740.1	  668.4	 6053.0	...
1465994	  739.9	  668.4	 6056.0	...
1465995	  739.5	  668.3	 6057.0	...
1465996	  739.3	  668.0	 6057.0	...
1465997	  739.2	  668.1	 6056.0	...
1465998	  739.2	  668.4	 6055.0	...
1465999	  739.3	  668.3	 6054.0	...
1466000	  739.4	  667.8	 6053.0	...
1466001	  739.7	  667.5	 6053.0	...
1466002	  739.9	  667.7	 6053.0	...
1466003	  740.1	  667.9	 6053.0	...
1466004	  740.0	  667.9	 6052.0	...
1466005	  740.1	  667.7	 6052.0	...
1466006	  740.2	  667.7	 6052.0	...
1466007	  740.3	  667.8	 6052.0	...
1466008	  740.3	  667.9	 6052.0	...
1466009	  740.0	  667.8	 6052.0	...
1466010	  739.5	  667.5	 6052.0	...
1466011	  739.1	  667.0	 6053.0	...
1466012	  739.1	  666.4	 6053.0	...
1466013	  739.2	  666.0	 6053.0	...
1466014	  739.2	  666.2	 6052.0	...
1466015	  739.3	  666.6	 6052.0	...
1466016	  739.4	  667.1	 6053.0	...
1466017	  739.5	  667.0	 6055.0	...
1466018	  739.7	  666.9	 6055.0	...
1466019	  739.7	  666.7	 6055.0	...
1466020	  739.7	  666.4	 6054.0	...
1466021	  739.7	  666.3	 6056.0	...
1466022	  739.7	  666.2	 6057.0	...
1466023	  739.6	  666.1	 6058.0	...
1466024	  739.7	  666.1	 6059.0	...
1466025	  739.8	  666.1	 6059.0	...
1466026	  739.9	  666.1	 6060.0	...
1466027	  739.9	  666.1	 6060.0	...
1466028	  739.8	  666.1	 6061.0	...
1466029	  739.8	  666.2	 6062.0	...
1466030	  739.8	  666.4	 6064.0	...
1466031	  739.8	  666.1	 6065.0	...
1466032	  739.8	  665.6	 6066.0	...
1466033	  739.8	  665.3	 6064.0	...
1466034	  739.8	  665.6	 6062.0	...
1466035	  739.9	  665.6	 6062.0	...
1466036	  739.9	  665.5	 6063.0	...
1466037	  739.9	  665.3	 6064.0	...
1466038	  739.9	  665.4	 6063.0	...
1466039	  739.9	  665.3	 6063.0	...
1466040	  739.8	  665.2	 6063.0	...
1466041	  739.7	  665.5	 6063.0	...
1466042	  739.7	  665.9	 6064.0	...
1466043	  739.8	  665.6	 6066.0	...
1466044	  739.7	  665.0	 6069.0	...
1466045	  739.6	  664.6	 6071.0	...
1466046	  739.5	  665.0	 6072.0	...
1466047	  739.6	  665.3	 6072.0	...
1466048	  739.6	  665.4	 6071.0	...
1466049	  739.5	  665.1	 6070.0	...
1466050	  739.3	  665.0	 6070.0	...
1466051	  739.1	  664.9	 6071.0	...
1466052	  739.1	  664.9	 6071.0	...
1466053	  739.1	  664.6	 6069.0	...
1466054	  739.1	  664.2	 6066.0	...
1466055	  739.1	  664.0	 6067.0	...
1466056	  739.1	  663.8	 6070.0	...
1466057	  739.1	  663.6	 6073.0	...
1466058	  739.2	  663.3	 6073.0	...
1466059	  739.2	  663.2	 6073.0	...
1466060	  739.2	  663.1	 6072.0	...
1466061	  739.2	  663.1	 6072.0	...
1466062	  739.3	  663.0	 6072.0	...
1466063	  739.3	  662.9	 6071.0	...
1466064	  739.2	  662.7	 6070.0	...
1466065	  739.2	  662.6	 6068.0	...
1466066	  739.2	  662.5	 6067.0	...
1466067	  739.2	  662.3	 6063.0	...
1466068	  739.4	  662.2	 6061.0	...
1466069	  739.6	  662.2	 6059.0	...
1466070	  739.6	  662.2	 6059.0	...
1466071	  739.4	  662.2	 6058.0	...
1466072	  739.2	  662.1	 6058.0	...
1466073	  739.1	  662.1	 6059.0	...
1466074	  739.2	  662.3	 6060.0	...
1466075	  739.5	  662.8	 6060.0	...
1466076	  739.7	  663.4	 6059.0	...
1466077	  739.7	  664.0	 6059.0	...
1466078	  739.6	  664.2	 6059.0	...
1466079	  739.2	  664.3	 6062.0	...
1466080	  739.0	  664.2	 6066.0	...
1466081	  738.6	  663.9	 6069.0	...
1466082	  738.4	  663.7	 6070.0	...
1466083	  737.7	  663.8	 6066.0	...
1466084	  736.1	  663.8	 6062.0	...
1466085	  734.1	  663.7	 6057.0	...
1466086	  732.3	  662.8	 6056.0	...
1466087	  730.9	  662.0	 6056.0	...
1466088	  729.2	  661.4	 6056.0	...
1466089	  727.7	  661.3	 6057.0	...
1466090	  726.8	  660.8	 6057.0	...
1466091	  726.8	  660.3	 6054.0	...
1466092	  726.9	  659.9	 6051.0	...
1466093	  727.3	  659.3	 6047.0	...
MSG	1466094 0000 _ Number On
1466094	  728.2	  658.4	 6047.0	...
1466095	  729.0	  657.6	 6047.0	...
1466096	  730.5	  657.0	 6047.0	...
1466097	  731.4	  656.4	 6047.0	...
1466098	  732.6	  656.0	 6045.0	...
1466099	  733.4	  656.1	 6043.0	...
1466100	  734.2	  656.1	 6042.0	...
1466101	  735.0	  656.0	 6044.0	...
1466102	  735.4	  655.6	 6046.0	...
1466103	  736.0	  655.2	 6047.0	...
1466104	  736.3	  654.9	 6048.0	...
1466105	  736.4	  655.0	 6048.0	...
1466106	  735.9	  655.1	 6049.0	...
1466107	  735.3	  655.1	 6049.0	...
1466108	  735.1	  654.9	 6050.0	...
1466109	  735.3	  654.7	 6051.0	...
1466110	  735.4	  654.5	 6050.0	...
1466111	  735.5	  654.4	 6048.0	...
1466112	  735.4	  654.4	 6046.0	...
1466113	  735.4	  654.3	 6047.0	...
1466114	  735.4	  654.3	 6048.0	...
1466115	  735.3	  654.1	 6048.0	...
1466116	  735.4	  654.0	 6047.0	...
1466117	  735.5	  653.8	 6046.0	...
1466118	  735.5	  653.7	 6045.0	...
1466119	  735.5	  653.7	 6047.0	...
1466120	  735.3	  653.7	 6050.0	...
1466121	  735.1	  653.7	 6053.0	...
1466122	  735.1	  653.7	 6054.0	...
1466123	  735.3	  653.8	 6054.0	...
1466124	  735.5	  653.5	 6053.0	...
1466125	  735.5	  653.3	 6052.0	...
1466126	  735.6	  653.1	 6054.0	...
1466127	  735.6	  653.1	 6057.0	...
1466128	  735.7	  653.0	 6060.0	...
1466129	  735.9	  652.7	 6058.0	...
1466130	  735.9	  652.7	 6055.0	...
1466131	  735.7	  653.0	 6052.0	...
1466132	  735.5	  653.3	 6048.0	...
1466133	  735.5	  653.4	 6046.0	...
1466134	  735.7	  653.3	 6043.0	...
1466135	  735.8	  653.3	 6044.0	...
1466136	  735.9	  653.3	 6043.0	...
1466137	  735.9	  653.6	 6043.0	...
1466138	  735.8	  653.9	 6044.0	...
1466139	  735.7	  654.1	 6046.0	...
1466140	  736.0	  654.5	 6049.0	...
1466141	  736.3	  654.9	 6049.0	...
1466142	  736.6	  655.3	 6049.0	...
1466143	  736.6	  655.3	 6048.0	...
1466144	  736.7	  655.4	 6046.0	...
1466145	  736.7	  655.5	 6044.0	...
1466146	  736.8	  655.5	 6042.0	...
1466147	  737.0	  655.7	 6042.0	...
1466148	  737.2	  655.9	 6041.0	...
1466149	  737.3	  656.2	 6040.0	...
1466150	  737.3	  656.3	 6039.0	...
1466151	  737.5	  656.5	 6039.0	...
1466152	  737.8	  657.0	 6039.0	...
1466153	  738.1	  657.4	 6039.0	...
1466154	  738.2	  657.9	 6039.0	...
1466155	  738.1	  657.9	 6040.0	...
1466156	  738.1	  657.9	 6039.0	...
1466157	  738.0	  657.8	 6037.0	...
1466158	  738.1	  657.8	 6036.0	...
1466159	  738.2	  657.7	 6035.0	...
1466160	  738.4	  657.7	 6034.0	...
1466161	  738.5	  657.9	 6033.0	...
1466162	  738.5	  658.0	 6033.0	...
1466163	  738.6	  658.1	 6033.0	...
1466164	  738.6	  658.2	 6034.0	...
1466165	  738.7	  658.4	 6035.0	...
1466166	  738.7	  658.7	 6037.0	...
1466167	  738.7	  658.8	 6035.0	...
1466168	  738.7	  659.4	 6033.0	...
1466169	  738.7	  660.2	 6028.0	...
1466170	  739.0	  660.9	 6026.0	...
1466171	  739.4	  661.1	 6024.0	...
1466172	  739.9	  661.1	 6023.0	...
1466173	  740.1	  661.2	 6023.0	...
1466174	  740.1	  661.3	 6022.0	...
1466175	  740.0	  661.4	 6020.0	...
1466176	  739.9	  661.4	 6020.0	...
1466177	  740.1	  661.4	 6019.0	...
1466178	  740.3	  661.8	 6020.0	...
1466179	  740.4	  662.4	 6019.0	...
1466180	  740.2	  663.2	 6017.0	...
1466181	  739.9	  663.4	 6015.0	...
1466182	  739.7	  663.5	 6014.0	...
1466183	  739.7	  663.4	 6013.0	...
1466184	  739.8	  663.5	 6012.0	...
1466185	  739.8	  663.5	 6012.0	...
1466186	  739.8	  663.5	 6012.0	...
1466187	  739.9	  663.4	 6012.0	...
1466188	  739.9	  663.4	 6012.0	...
1466189	  740.0	  663.7	 6013.0	...
1466190	  740.1	  664.0	 6013.0	...
1466191	  740.2	  664.3	 6013.0	...
1466192	  740.5	  664.4	 6013.0	...
1466193	  740.8	  664.9	 6013.0	...
1466194	  741.0	  665.5	 6013.0	...
1466195	  741.0	  665.6	 6013.0	...
1466196	  741.2	  665.1	 6014.0	...
1466197	  741.3	  664.5	 6015.0	...
1466198	  741.6	  664.3	 6014.0	...
1466199	  741.6	  664.5	 6013.0	...
1466200	  741.5	  664.9	 6012.0	...
1466201	  741.4	  665.3	 6011.0	...
1466202	  741.0	  665.4	 6010.0	...
1466203	  740.9	  665.4	 6009.0	...
1466204	  740.8	  665.3	 6010.0	...
1466205	  740.7	  665.0	 6014.0	...
1466206	  741.1	  664.7	 6018.0	...
1466207	  741.5	  664.5	 6021.0	...
1466208	  742.1	  664.6	 6014.0	...
1466209	  742.1	  664.6	 6008.0	...
1466210	  742.3	  664.5	 6001.0	...
1466211	  742.4	  664.5	 6001.0	...
1466212	  742.5	  664.8	 6002.0	...
1466213	  742.6	  665.1	 6006.0	...
1466214	  742.7	  665.1	 6011.0	...
1466215	  742.5	  665.5	 6013.0	...
1466216	  742.4	  666.1	 6011.0	...
1466217	  742.1	  666.6	 6009.0	...
1466218	  742.2	  667.1	 6008.0	...
1466219	  742.7	  667.4	 6008.0	...
1466220	  743.3	  667.6	 6009.0	...
1466221	  743.7	  667.1	 6008.0	...
1466222	  743.6	  666.7	 6008.0	...
1466223	  743.2	  667.0	 6007.0	...
1466224	  743.0	  667.7	 6005.0	...
1466225	  742.8	  668.3	 6005.0	...
1466226	  742.8	  668.2	 6004.0	...
1466227	  742.7	  668.3	 6005.0	...
1466228	  742.7	  668.6	 6004.0	...
1466229	  742.7	  668.8	 6002.0	...
1466230	  742.6	  668.8	 6002.0	...
1466231	  742.6	  668.8	 6002.0	...
1466232	  742.8	  668.8	 6003.0	...
1466233	  743.2	  668.8	 6004.0	...
1466234	  743.4	  668.8	 6006.0	...
1466235	  743.6	  668.7	 6008.0	...
1466236	  743.8	  668.5	 6008.0	...
1466237	  744.0	  668.5	 6008.0	...
1466238	  744.2	  668.7	 6007.0	...
1466239	  744.2	  668.8	 6005.0	...
1466240	  744.2	  668.9	 6004.0	...
1466241	  743.9	  669.0	 6004.0	...
1466242	  743.6	  669.1	 6003.0	...
1466243	  743.3	  669.2	 6003.0	...
1466244	  743.3	  669.2	 6003.0	...
1466245	  743.3	  669.1	 6000.0	...
1466246	  743.2	  669.1	 5998.0	...
1466247	  743.1	  668.9	 5999.0	...
1466248	  743.0	  668.7	 6001.0	...
1466249	  743.0	  668.9	 6004.0	...
1466250	  743.1	  669.1	 6002.0	...
1466251	  743.4	  669.4	 6000.0	...
1466252	  743.5	  669.1	 6001.0	...
1466253	  743.6	  668.9	 6004.0	...
1466254	  743.6	  668.7	 6008.0	...
1466255	  743.7	  668.6	 6010.0	...
1466256	  743.7	  668.6	 6011.0	...
1466257	  743.7	  668.5	 6011.0	...
1466258	  743.8	  668.4	 6011.0	...
1466259	  743.9	  668.2	 6008.0	...
1466260	  744.0	  668.2	 6006.0	...
1466261	  744.2	  667.9	 6008.0	...
1466262	  744.4	  667.7	 6011.0	...
1466263	  744.6	  667.5	 6016.0	...
1466264	  744.6	  667.5	 6017.0	...
1466265	  744.6	  667.5	 6018.0	...
1466266	  744.6	  668.0	 6018.0	...
1466267	  744.6	  668.4	 6016.0	...
1466268	  744.5	  668.7	 6013.0	...
1466269	  744.2	  668.6	 6012.0	...
1466270	  744.0	  668.2	 6014.0	...
1466271	  744.0	  667.9	 6016.0	...
1466272	  744.0	  667.6	 6016.0	...
1466273	  744.0	  667.5	 6015.0	...
1466274	  744.1	  667.9	 6014.0	...
1466275	  744.3	  668.4	 6013.0	...
1466276	  744.5	  668.4	 6012.0	...
1466277	  744.5	  667.9	 6012.0	...
1466278	  744.4	  667.3	 6012.0	...
1466279	  744.4	  667.2	 6017.0	...
1466280	  744.3	  667.6	 6022.0	...
1466281	  744.3	  668.0	 6024.0	...
1466282	  744.3	  668.8	 6023.0	...
1466283	  744.3	  669.0	 6019.0	...
1466284	  744.4	  669.3	 6017.0	...
1466285	  744.4	  669.6	 6014.0	...
1466286	  744.2	  669.9	 6013.0	...
1466287	  744.0	  670.2	 6012.0	...
1466288	  744.4	  670.1	 6013.0	...
1466289	  744.8	  669.9	 6013.0	...
1466290	  745.2	  669.7	 6014.0	...
1466291	  745.1	  669.7	 6016.0	...
1466292	  745.1	  669.7	 6016.0	...
1466293	  745.1	  669.6	 6017.0	...
1466294	  745.1	  669.8	 6018.0	...
1466295	  745.2	  670.0	 6020.0	...
1466296	  745.2	  670.2	 6022.0	...
1466297	  745.2	  670.5	 6021.0	...
1466298	  744.8	  670.9	 6019.0	...
1466299	  744.4	  671.3	 6018.0	...
1466300	  743.9	  671.4	 6018.0	...
1466301	  743.9	  671.4	 6018.0	...
1466302	  743.9	  671.4	 6018.0	...
1466303	  743.8	  671.4	 6018.0	...
1466304	  743.7	  671.4	 6019.0	...
1466305	  744.4	  671.4	 6020.0	...
1466306	  745.1	  671.3	 6021.0	...
1466307	  745.7	  671.4	 6020.0	...
1466308	  745.6	  671.5	 6019.0	...
1466309	  745.4	  671.6	 6018.0	...
1466310	  745.4	  671.8	 6017.0	...
1466311	  745.4	  671.9	 6016.0	...
1466312	  745.4	  672.0	 6016.0	...
1466313	  745.4	  672.0	 6018.0	...
1466314	  745.5	  672.0	 6020.0	...
1466315	  745.6	  672.0	 6022.0	...
1466316	  745.7	  672.0	 6022.0	...
1466317	  745.6	  671.6	 6023.0	...
1466318	  745.4	  671.3	 6022.0	...
1466319	  745.3	  671.4	 6021.0	...
1466320	  745.1	  671.7	 6020.0	...
1466321	  745.1	  672.0	 6018.0	...
1466322	  745.1	  672.0	 6018.0	...
1466323	  744.9	  672.1	 6017.0	...
1466324	  744.8	  671.9	 6018.0	...
1466325	  744.7	  671.7	 6019.0	...
1466326	  744.7	  671.5	 6020.0	...
1466327	  744.6	  671.6	 6020.0	...
1466328	  744.6	  671.8	 6021.0	...
1466329	  745.1	  671.7	 6022.0	...
1466330	  745.7	  671.8	 6023.0	...
1466331	  745.9	  672.0	 6022.0	...
1466332	  745.7	  672.2	 6020.0	...
1466333	  745.4	  672.6	 6019.0	...
1466334	  745.5	  673.0	 6020.0	...
1466335	  745.5	  673.5	 6021.0	...
1466336	  745.5	  673.6	 6021.0	...
1466337	  745.6	  673.5	 6020.0	...
1466338	  745.6	  673.3	 6019.0	...
1466339	  745.7	  673.4	 6018.0	...
1466340	  745.6	  673.9	 6017.0	...
1466341	  745.7	  674.4	 6017.0	...
1466342	  745.6	  674.7	 6017.0	...
1466343	  745.7	  674.9	 6017.0	...
1466344	  746.0	  675.0	 6018.0	...
1466345	  746.3	  675.1	 6018.0	...
1466346	  746.6	  675.3	 6019.0	...
1466347	  746.6	  675.6	 6020.0	...
1466348	  746.6	  675.3	 6020.0	...
1466349	  746.5	  674.9	 6017.0	...
1466350	  746.4	  674.7	 6015.0	...
1466351	  746.2	  675.1	 6013.0	...
1466352	  745.9	  675.5	 6013.0	...
1466353	  745.6	  675.6	 6014.0	...
1466354	  745.4	  675.7	 6015.0	...
1466355	  745.4	  675.7	 6016.0	...
1466356	  745.7	  675.5	 6016.0	...
1466357	  746.0	  675.3	 6014.0	...
1466358	  746.3	  675.4	 6012.0	...
1466359	  746.3	  675.8	 6010.0	...
1466360	  746.5	  676.1	 6010.0	...
1466361	  746.6	  676.1	 6013.0	...
1466362	  746.4	  676.1	 6016.0	...
1466363	  746.1	  676.1	 6018.0	...
1466364	  745.7	  676.1	 6018.0	...
1466365	  745.6	  676.1	 6018.0	...
1466366	  745.5	  676.0	 6022.0	...
1466367	  745.9	  676.1	 6025.0	...
1466368	  746.4	  676.2	 6025.0	...
1466369	  746.9	  676.3	 6024.0	...
1466370	  746.8	  676.4	 6022.0	...
1466371	  746.5	  676.5	 6022.0	...
1466372	  746.3	  676.5	 6022.0	...
1466373	  746.1	  676.7	 6021.0	...
1466374	  746.2	  676.8	 6021.0	...
1466375	  746.4	  676.9	 6020.0	...
1466376	  746.4	  677.0	 6021.0	...
1466377	  746.2	  677.1	 6023.0	...
1466378	  746.2	  677.3	 6025.0	...
1466379	  746.4	  677.3	 6028.0	...
1466380	  746.6	  677.4	 6030.0	...
1466381	  746.2	  677.4	 6031.0	...
1466382	  745.8	  677.4	 6029.0	...
1466383	  745.5	  677.4	 6028.0	...
1466384	  745.7	  677.4	 6028.0	...
1466385	  745.8	  677.3	 6029.0	...
1466386	  745.6	  677.2	 6029.0	...
1466387	  745.5	  677.2	 6030.0	...
1466388	  745.6	  677.2	 6031.0	...
1466389	  745.8	  677.2	 6030.0	...
1466390	  745.5	  677.4	 6028.0	...
1466391	  745.2	  677.7	 6025.0	...
1466392	  744.8	  678.1	 6025.0	...
1466393	  744.7	  678.2	 6024.0	...
1466394	  744.9	  678.3	 6024.0	...
1466395	  745.2	  678.3	 6023.0	...
1466396	  745.5	  678.4	 6024.0	...
1466397	  745.5	  678.4	 6026.0	...
MSG	1466398 0000 _ Number Off
1466398	  745.5	  678.4	 6026.0	...
1466399	  745.4	  678.5	 6025.0	...
1466400	  745.2	  678.5	 6024.0	...
1466401	  745.0	  678.6	 6026.0	...
1466402	  744.9	  678.6	 6029.0	...
1466403	  744.6	  678.5	 6031.0	...
1466404	  744.5	  678.3	 6033.0	...
1466405	  744.4	  678.1	 6034.0	...
1466406	  744.4	  678.4	 6032.0	...
1466407	  744.5	  678.6	 6028.0	...
1466408	  744.4	  678.8	 6024.0	...
1466409	  744.3	  678.8	 6022.0	...
1466410	  744.3	  678.9	 6023.0	...
1466411	  744.6	  679.5	 6024.0	...
1466412	  744.8	  680.1	 6024.0	...
1466413	  744.9	  680.4	 6026.0	...
1466414	  744.9	  680.3	 6029.0	...
1466415	  745.0	  680.1	 6031.0	...
1466416	  745.0	  680.2	 6030.0	...
1466417	  745.0	  680.6	 6030.0	...
1466418	  744.8	  680.9	 6029.0	...
1466419	  744.5	  681.2	 6030.0	...
1466420	  744.3	  681.4	 6030.0	...
1466421	  744.1	  681.4	 6029.0	...
1466422	  744.0	  681.4	 6028.0	...
1466423	  744.0	  681.2	 6030.0	...
1466424	  744.1	  681.3	 6032.0	...
1466425	  744.2	  681.3	 6033.0	...
1466426	  744.1	  681.4	 6031.0	...
1466427	  744.1	  681.8	 6027.0	...
1466428	  744.0	  682.2	 6024.0	...
1466429	  744.0	  682.9	 6026.0	...
1466430	  744.0	  683.0	 6031.0	...
1466431	  744.0	  683.0	 6035.0	...
1466432	  744.1	  682.8	 6035.0	...
1466433	  744.1	  682.7	 6036.0	...
1466434	  744.1	  682.7	 6037.0	...
1466435	  744.2	  682.7	 6036.0	...
1466436	  744.3	  682.8	 6034.0	...
1466437	  744.4	  682.8	 6033.0	...
1466438	  744.4	  682.6	 6033.0	...
1466439	  744.3	  682.1	 6034.0	...
1466440	  744.2	  681.5	 6034.0	...
1466441	  744.1	  681.3	 6034.0	...
1466442	  744.0	  681.6	 6035.0	...
1466443	  744.1	  681.8	 6036.0	...
1466444	  744.1	  681.9	 6035.0	...
1466445	  744.1	  682.0	 6032.0	...
1466446	  743.7	  682.3	 6030.0	...
1466447	  743.2	  682.5	 6029.0	...
1466448	  742.9	  682.8	 6029.0	...
1466449	  743.0	  682.9	 6029.0	...
1466450	  743.2	  683.2	 6028.0	...
1466451	  743.4	  683.4	 6027.0	...
1466452	  743.6	  683.5	 6027.0	...
1466453	  743.6	  683.6	 6027.0	...
1466454	  743.6	  683.7	 6028.0	...
1466455	  743.6	  683.8	 6028.0	...
1466456	  743.6	  684.0	 6028.0	...
1466457	  743.6	  684.1	 6029.0	...
1466458	  743.3	  684.1	 6029.0	...
1466459	  743.1	  684.2	 6030.0	...
1466460	  743.0	  684.4	 6030.0	...
1466461	  743.1	  684.5	 6030.0	...
1466462	  743.2	  684.6	 6031.0	...
1466463	  743.1	  684.6	 6032.0	...
1466464	  742.9	  684.6	 6033.0	...
1466465	  742.8	  684.5	 6033.0	...
1466466	  742.9	  684.4	 6032.0	...
1466467	  742.9	  684.3	 6031.0	...
1466468	  742.9	  684.3	 6030.0	...
1466469	  742.8	  684.3	 6029.0	...
1466470	  742.8	  684.5	 6027.0	...
1466471	  742.8	  684.7	 6029.0	...
1466472	  742.7	  684.9	 6030.0	...
1466473	  742.6	  685.0	 6031.0	...
1466474	  742.6	  685.0	 6029.0	...
1466475	  742.6	  684.8	 6029.0	...
1466476	  742.6	  684.5	 6029.0	...
1466477	  742.5	  684.3	 6028.0	...
1466478	  742.5	  684.2	 6028.0	...
1466479	  742.4	  684.1	 6029.0	...
1466480	  742.4	  684.0	 6030.0	...
1466481	  742.4	  684.0	 6031.0	...
1466482	  742.3	  684.1	 6032.0	...
1466483	  742.4	  684.1	 6034.0	...
1466484	  742.4	  684.0	 6035.0	...
1466485	  742.5	  683.9	 6035.0	...
1466486	  742.2	  683.8	 6035.0	...
1466487	  741.9	  683.6	 6036.0	...
1466488	  741.6	  683.6	 6037.0	...
1466489	  741.6	  683.5	 6037.0	...
1466490	  741.6	  683.5	 6038.0	...
1466491	  741.9	  683.5	 6039.0	...
1466492	  742.3	  683.5	 6040.0	...
1466493	  742.7	  683.3	 6039.0	...
1466494	  742.6	  683.1	 6037.0	...
1466495	  741.8	  682.9	 6040.0	...
1466496	  741.1	  682.9	 6044.0	...
1466497	  741.0	  682.9	 6048.0	...
1466498	  741.5	  682.8	 6047.0	...
1466499	  741.8	  682.8	 6045.0	...
1466500	  741.6	  682.8	 6046.0	...
1466501	  741.3	  682.8	 6043.0	...
1466502	  741.3	  682.6	 6040.0	...
1466503	  741.2	  682.4	 6040.0	...
1466504	  741.1	  682.3	 6043.0	...
1466505	  741.1	  682.3	 6046.0	...
1466506	  741.1	  682.4	 6046.0	...
1466507	  741.1	  682.6	 6046.0	...
1466508	  741.0	  682.7	 6043.0	...
1466509	  740.9	  682.8	 6040.0	...
1466510	  740.8	  682.8	 6037.0	...
1466511	  740.7	  682.7	 6039.0	...
1466512	  740.6	  682.8	 6040.0	...
1466513	  740.4	  683.0	 6042.0	...
1466514	  740.2	  683.3	 6042.0	...
1466515	  740.1	  683.4	 6041.0	...
1466516	  740.2	  683.4	 6042.0	...
1466517	  740.4	  683.4	 6044.0	...
1466518	  740.7	  683.4	 6046.0	...
1466519	  740.8	  683.3	 6047.0	...
1466520	  740.9	  683.0	 6047.0	...
1466521	  740.8	  682.5	 6048.0	...
1466522	  740.6	  682.2	 6048.0	...
1466523	  740.7	  681.9	 6048.0	...
1466524	  740.8	  681.7	 6047.0	...
1466525	  740.6	  681.6	 6049.0	...
1466526	  740.2	  681.5	 6051.0	...
1466527	  740.0	  681.5	 6055.0	...
1466528	  740.2	  681.5	 6060.0	...
1466529	  740.2	  681.3	 6065.0	...
1466530	  740.2	  681.0	 6069.0	...
1466531	  740.1	  680.7	 6068.0	...
1466532	  740.1	  680.8	 6067.0	...
1466533	  740.1	  681.0	 6064.0	...
1466534	  740.1	  681.1	 6062.0	...
1466535	  740.0	  681.0	 6061.0	...
1466536	  740.0	  680.9	 6062.0	...
1466537	  739.9	  680.7	 6064.0	...
1466538	  739.7	  680.9	 6065.0	...
1466539	  739.4	  681.0	 6065.0	...
1466540	  738.6	  681.2	 6063.0	...
1466541	  737.7	  681.4	 6062.0	...
1466542	  736.2	  681.5	 6062.0	...
1466543	  735.0	  681.5	 6063.0	...
1466544	  734.0	  681.5	 6064.0	...
1466545	  733.2	  681.7	 6064.0	...
1466546	  732.2	  682.3	 6063.0	...
1466547	  731.2	  682.9	 6062.0	...
1466548	  730.4	  683.4	 6061.0	...
1466549	  730.1	  683.6	 6061.0	...
1466550	  730.0	  683.6	 6059.0	...
1466551	  729.9	  683.9	 6058.0	...
1466552	  730.1	  684.2	 6060.0	...
1466553	  730.7	  684.3	 6067.0	...
1466554	  731.5	  683.7	 6074.0	...
1466555	  732.6	  683.0	 6070.0	...
1466556	  733.5	  682.5	 6063.0	...
1466557	  735.0	  682.1	 6057.0	...
1466558	  735.8	  681.7	 6057.0	...
1466559	  736.8	  681.0	 6059.0	...
1466560	  737.1	  680.4	 6062.0	...
1466561	  737.4	  680.0	 6067.0	...
1466562	  737.3	  679.3	 6069.0	...
1466563	  737.1	  678.6	 6071.0	...
1466564	  737.0	  677.8	 6071.0	...
1466565	  736.9	  677.6	 6071.0	...
1466566	  736.8	  677.0	 6072.0	...
1466567	  736.7	  676.5	 6073.0	...
1466568	  736.7	  676.1	 6075.0	...
1466569	  736.8	  676.1	 6077.0	...
1466570	  736.8	  676.1	 6077.0	...
1466571	  736.8	  676.0	 6077.0	...
1466572	  736.7	  676.0	 6077.0	...
1466573	  736.7	  675.8	 6075.0	...
1466574	  736.6	  675.7	 6074.0	...
1466575	  736.4	  675.6	 6073.0	...
1466576	  736.1	  675.5	 6073.0	...
1466577	  735.7	  675.4	 6074.0	...
1466578	  735.6	  675.3	 6075.0	...
1466579	  735.6	  675.4	 6077.0	...
1466580	  735.5	  675.5	 6079.0	...
1466581	  735.3	  675.1	 6082.0	...
1466582	  735.1	  674.7	 6084.0	...
1466583	  734.8	  674.1	 6085.0	...
1466584	  734.7	  674.0	 6083.0	...
1466585	  734.8	  673.8	 6083.0	...
1466586	  734.6	  673.7	 6083.0	...
1466587	  734.2	  673.7	 6084.0	...
1466588	  733.9	  673.8	 6084.0	...
1466589	  734.0	  673.8	 6084.0	...
1466590	  734.0	  673.6	 6086.0	...
1466591	  733.9	  673.3	 6089.0	...
1466592	  733.7	  673.0	 6093.0	...
1466593	  733.5	  673.1	 6095.0	...
1466594	  733.4	  673.2	 6096.0	...
1466595	  733.3	  672.7	 6099.0	...
1466596	  733.2	  672.2	 6101.0	...
1466597	  732.9	  671.6	 6103.0	...
1466598	  732.7	  671.6	 6102.0	...
MSG	1466599 0000 _ Number On
1466599	  732.4	  671.6	 6101.0	...
1466600	  732.3	  671.4	 6101.0	...
1466601	  732.2	  671.3	 6099.0	...
1466602	  732.1	  671.1	 6098.0	...
1466603	  732.4	  670.7	 6097.0	...
1466604	  732.7	  670.3	 6097.0	...
1466605	  732.9	  669.6	 6102.0	...
1466606	  732.9	  669.1	 6106.0	...
1466607	  732.5	  668.7	 6110.0	...
1466608	  732.1	  668.6	 6108.0	...
1466609	  731.7	  668.7	 6107.0	...
1466610	  731.7	  668.8	 6106.0	...
1466611	  731.8	  668.8	 6106.0	...
1466612	  731.7	  668.8	 6105.0	...
1466613	  731.8	  668.8	 6105.0	...
1466614	  731.7	  668.4	 6105.0	...
1466615	  731.8	  667.8	 6107.0	...
1466616	  731.9	  667.2	 6112.0	...
1466617	  731.9	  666.9	 6117.0	...
1466618	  731.9	  666.7	 6118.0	...
1466619	  731.9	  666.6	 6116.0	...
1466620	  731.8	  666.6	 6115.0	...
1466621	  731.7	  666.3	 6115.0	...
1466622	  731.7	  666.1	 6114.0	...
1466623	  731.7	  665.9	 6113.0	...
1466624	  731.8	  666.1	 6111.0	...
1466625	  731.7	  665.7	 6113.0	...
1466626	  731.5	  665.3	 6116.0	...
1466627	  731.4	  664.8	 6118.0	...
1466628	  731.4	  664.5	 6118.0	...
1466629	  731.5	  663.8	 6118.0	...
1466630	  731.7	  663.1	 6118.0	...
1466631	  731.6	  662.6	 6120.0	...
1466632	  731.4	  662.4	 6121.0	...
1466633	  731.1	  662.3	 6121.0	...
1466634	  731.1	  662.2	 6122.0	...
1466635	  731.1	  662.2	 6124.0	...
1466636	  731.0	  662.1	 6127.0	...
1466637	  731.1	  661.9	 6129.0	...
1466638	  731.1	  661.5	 6129.0	...
1466639	  731.1	  660.9	 6128.0	...
1466640	  731.1	  660.3	 6127.0	...
1466641	  731.0	  659.7	 6126.0	...
1466642	  731.0	  659.2	 6126.0	...
1466643	  731.1	  658.3	 6128.0	...
1466644	  731.3	  657.8	 6131.0	...
1466645	  731.3	  657.5	 6138.0	...
1466646	  731.1	  657.7	 6141.0	...
1466647	  730.8	  657.8	 6143.0	...
1466648	  730.6	  658.0	 6142.0	...
1466649	  730.6	  658.1	 6140.0	...
1466650	  730.6	  658.2	 6140.0	...
1466651	  730.6	  658.2	 6140.0	...
1466652	  730.6	  657.5	 6141.0	...
1466653	  730.6	  656.9	 6144.0	...
1466654	  730.6	  656.1	 6147.0	...
1466655	  730.7	  655.9	 6150.0	...
1466656	  730.7	  655.8	 6150.0	...
1466657	  730.8	  655.9	 6151.0	...
1466658	  730.8	  655.9	 6152.0	...
1466659	  730.7	  655.6	 6153.0	...
1466660	  730.7	  655.2	 6155.0	...
1466661	  730.6	  654.7	 6155.0	...
1466662	  730.6	  653.8	 6154.0	...
1466663	  730.5	  653.0	 6155.0	...
1466664	  730.1	  652.5	 6156.0	...
1466665	  729.9	  653.2	 6154.0	...
1466666	  729.7	  653.9	 6151.0	...
1466667	  729.8	  654.6	 6147.0	...
1466668	  729.9	  654.9	 6146.0	...
1466669	  729.9	  654.8	 6147.0	...
1466670	  729.9	  654.3	 6147.0	...
1466671	  729.8	  654.0	 6148.0	...
1466672	  729.9	  654.2	 6148.0	...
1466673	  730.2	  654.3	 6150.0	...
1466674	  730.3	  654.3	 6152.0	...
1466675	  730.2	  654.4	 6152.0	...
1466676	  730.0	  654.4	 6151.0	...
1466677	  729.7	  654.3	 6151.0	...
1466678	  729.6	  654.2	 6152.0	...
1466679	  729.5	  654.3	 6153.0	...
1466680	  729.7	  654.6	 6151.0	...
1466681	  729.9	  655.3	 6149.0	...
1466682	  730.1	  656.0	 6152.0	...
1466683	  730.2	  656.4	 6157.0	...
1466684	  730.2	  656.4	 6162.0	...
1466685	  729.8	  656.0	 6158.0	...
1466686	  729.4	  655.8	 6154.0	...
1466687	  729.3	  655.5	 6151.0	...
1466688	  729.6	  655.5	 6152.0	...
1466689	  729.9	  655.4	 6154.0	...
1466690	  729.9	  655.2	 6155.0	...
1466691	  730.0	  655.3	 6155.0	...
1466692	  730.0	  655.4	 6155.0	...
1466693	  730.0	  655.5	 6153.0	...
1466694	  730.0	  655.5	 6152.0	...
1466695	  729.9	  655.5	 6150.0	...
1466696	  729.6	  655.4	 6152.0	...
1466697	  729.4	  655.4	 6154.0	...
1466698	  729.0	  655.1	 6156.0	...
1466699	  729.0	  654.8	 6155.0	...
1466700	  729.0	  654.7	 6151.0	...
1466701	  729.1	  654.9	 6149.0	...
1466702	  729.1	  655.0	 6147.0	...
1466703	  729.2	  655.0	 6147.0	...
1466704	  729.2	  654.7	 6150.0	...
1466705	  729.2	  654.4	 6153.0	...
1466706	  729.1	  654.2	 6156.0	...
1466707	  729.1	  654.2	 6155.0	...
1466708	  729.0	  654.2	 6153.0	...
1466709	  729.1	  654.2	 6151.0	...
1466710	  729.0	  654.3	 6149.0	...
1466711	  728.9	  654.3	 6148.0	...
1466712	  728.8	  654.4	 6147.0	...
1466713	  728.7	  654.3	 6145.0	...
1466714	  728.7	  654.3	 6144.0	...
1466715	  729.0	  654.4	 6143.0	...
1466716	  729.3	  654.5	 6143.0	...
1466717	  729.7	  654.8	 6144.0	...
1466718	  729.8	  654.9	 6142.0	...
1466719	  729.8	  654.9	 6140.0	...
1466720	  730.0	  654.7	 6138.0	...
1466721	  730.0	  654.4	 6140.0	...
1466722	  730.0	  654.2	 6142.0	...
1466723	  729.9	  654.2	 6144.0	...
1466724	  729.8	  654.4	 6144.0	...
1466725	  729.6	  654.6	 6147.0	...
1466726	  729.4	  654.7	 6150.0	...
1466727	  729.3	  654.6	 6154.0	...
1466728	  729.2	  654.5	 6152.0	...
1466729	  729.2	  654.6	 6149.0	...
1466730	  729.2	  654.6	 6145.0	...
1466731	  729.4	  654.6	 6145.0	...
1466732	  729.7	  654.7	 6146.0	...
1466733	  729.9	  655.0	 6147.0	...
1466734	  730.0	  655.4	 6146.0	...
1466735	  730.0	  655.3	 6146.0	...
1466736	  729.9	  655.0	 6144.0	...
1466737	  729.8	  655.0	 6143.0	...
1466738	  729.6	  655.3	 6140.0	...
1466739	  729.4	  655.4	 6138.0	...
1466740	  729.3	  655.3	 6136.0	...
1466741	  729.3	  655.2	 6137.0	...
1466742	  729.5	  655.1	 6139.0	...
1466743	  729.6	  655.2	 6142.0	...
1466744	  729.8	  655.2	 6141.0	...
1466745	  729.9	  655.4	 6137.0	...
1466746	  730.0	  655.5	 6134.0	...
1466747	  730.0	  655.0	 6135.0	...
1466748	  730.0	  654.2	 6138.0	...
1466749	  729.9	  653.4	 6142.0	...
1466750	  729.9	  653.2	 6144.0	...
1466751	  729.8	  653.2	 6144.0	...
1466752	  729.7	  653.2	 6144.0	...
1466753	  729.6	  653.3	 6144.0	...
1466754	  729.3	  653.2	 6144.0	...
1466755	  729.1	  653.1	 6140.0	...
1466756	  729.4	  652.9	 6135.0	...
1466757	  729.8	  652.7	 6132.0	...
1466758	  730.3	  652.2	 6134.0	...
1466759	  730.3	  651.9	 6135.0	...
1466760	  730.3	  651.6	 6133.0	...
1466761	  730.4	  651.6	 6131.0	...
1466762	  730.4	  651.9	 6129.0	...
1466763	  730.1	  652.3	 6127.0	...
1466764	  729.8	  652.7	 6125.0	...
1466765	  729.4	  652.5	 6124.0	...
1466766	  729.3	  652.2	 6124.0	...
1466767	  729.3	  651.9	 6124.0	...
1466768	  729.4	  651.7	 6124.0	...
1466769	  729.4	  651.4	 6125.0	...
1466770	  729.3	  651.1	 6124.0	...
1466771	  729.4	  651.2	 6124.0	...
1466772	  729.6	  651.4	 6123.0	...
1466773	  729.7	  651.6	 6124.0	...
1466774	  729.6	  651.5	 6124.0	...
1466775	  729.5	  651.3	 6125.0	...
1466776	  729.5	  651.3	 6122.0	...
1466777	  729.5	  651.4	 6119.0	...
1466778	  729.5	  651.5	 6116.0	...
1466779	  729.6	  651.5	 6117.0	...
1466780	  729.6	  651.6	 6119.0	...
1466781	  729.6	  651.8	 6120.0	...
1466782	  729.9	  651.9	 6121.0	...
1466783	  730.3	  652.0	 6122.0	...
1466784	  730.6	  652.1	 6122.0	...
1466785	  730.6	  652.3	 6121.0	...
1466786	  730.6	  652.2	 6119.0	...
1466787	  730.7	  651.8	 6117.0	...
1466788	  730.7	  651.5	 6115.0	...
1466789	  730.8	  651.3	 6114.0	...
1466790	  730.7	  651.5	 6112.0	...
1466791	  730.6	  651.5	 6111.0	...
1466792	  730.6	  651.2	 6110.0	...
1466793	  730.6	  650.8	 6109.0	...
1466794	  730.7	  650.7	 6109.0	...
1466795	  730.7	  650.6	 6112.0	...
1466796	  730.8	  650.4	 6114.0	...
1466797	  730.7	  650.2	 6116.0	...
1466798	  730.6	  650.3	 6114.0	...
1466799	  730.5	  650.4	 6113.0	...
1466800	  730.6	  650.4	 6113.0	...
1466801	  730.7	  650.3	 6112.0	...
1466802	  730.8	  650.2	 6111.0	...
1466803	  730.8	  650.3	 6110.0	...
1466804	  730.9	  650.5	 6110.0	...
1466805	  731.1	  650.7	 6108.0	...
1466806	  731.3	  650.3	 6107.0	...
1466807	  731.5	  649.7	 6106.0	...
1466808	  731.7	  649.2	 6106.0	...
1466809	  732.0	  649.5	 6106.0	...
1466810	  732.2	  649.7	 6106.0	...
1466811	  732.4	  649.7	 6106.0	...
1466812	  732.4	  649.7	 6105.0	...
1466813	  732.5	  649.8	 6104.0	...
1466814	  732.6	  649.9	 6103.0	...
1466815	  732.6	  650.0	 6103.0	...
1466816	  732.7	  650.6	 6102.0	...
1466817	  732.8	  651.2	 6101.0	...
1466818	  732.8	  651.6	 6101.0	...
1466819	  732.9	  651.5	 6100.0	...
1466820	  733.1	  651.3	 6100.0	...
1466821	  733.2	  651.3	 6099.0	...
1466822	  733.3	  651.3	 6098.0	...
1466823	  733.5	  651.3	 6097.0	...
1466824	  733.7	  651.3	 6097.0	...
1466825	  733.9	  651.4	 6096.0	...
1466826	  733.9	  651.2	 6096.0	...
1466827	  733.9	  650.8	 6097.0	...
1466828	  733.9	  650.2	 6097.0	...
1466829	  733.8	  649.8	 6095.0	...
1466830	  733.5	  650.3	 6094.0	...
1466831	  733.4	  651.0	 6094.0	...
1466832	  733.4	  651.2	 6093.0	...
1466833	  733.6	  650.7	 6092.0	...
1466834	  733.7	  650.2	 6090.0	...
1466835	  733.9	  650.2	 6090.0	...
1466836	  733.9	  650.3	 6089.0	...
1466837	  733.9	  650.6	 6089.0	...
1466838	  733.9	  650.8	 6088.0	...
1466839	  734.2	  651.0	 6088.0	...
1466840	  734.5	  651.2	 6088.0	...
1466841	  734.8	  651.3	 6090.0	...
1466842	  734.9	  651.4	 6092.0	...
1466843	  734.9	  651.4	 6095.0	...
1466844	  734.7	  651.3	 6096.0	...
1466845	  734.5	  651.2	 6095.0	...
1466846	  734.4	  651.0	 6091.0	...
1466847	  734.5	  651.0	 6088.0	...
1466848	  734.5	  650.9	 6088.0	...
1466849	  734.5	  650.9	 6086.0	...
1466850	  734.4	  650.8	 6083.0	...
1466851	  734.3	  650.8	 6080.0	...
1466852	  734.4	  650.9	 6080.0	...
1466853	  734.5	  651.0	 6083.0	...
1466854	  734.7	  650.8	 6086.0	...
1466855	  734.7	  650.5	 6088.0	...
1466856	  734.8	  650.1	 6088.0	...
1466857	  735.1	  649.9	 6087.0	...
1466858	  735.3	  649.9	 6086.0	...
1466859	  735.5	  650.0	 6084.0	...
1466860	  735.5	  650.2	 6085.0	...
1466861	  735.4	  650.3	 6086.0	...
1466862	  735.2	  650.2	 6087.0	...
1466863	  734.9	  649.9	 6087.0	...
1466864	  734.7	  649.6	 6087.0	...
1466865	  734.6	  649.4	 6085.0	...
1466866	  734.5	  649.5	 6084.0	...
1466867	  734.4	  649.6	 6082.0	...
1466868	  734.5	  649.5	 6082.0	...
1466869	  734.7	  649.4	 6082.0	...
1466870	  734.9	  649.8	 6082.0	...
1466871	  734.9	  650.3	 6081.0	...
1466872	  734.8	  650.7	 6080.0	...
1466873	  734.7	  650.6	 6079.0	...
1466874	  735.2	  650.5	 6078.0	...
1466875	  735.7	  650.6	 6077.0	...
1466876	  736.3	  650.7	 6076.0	...
1466877	  736.4	  650.7	 6076.0	...
1466878	  736.1	  650.7	 6077.0	...
1466879	  735.8	  650.7	 6078.0	...
1466880	  735.4	  650.7	 6078.0	...
1466881	  735.4	  650.8	 6077.0	...
1466882	  735.5	  651.2	 6076.0	...
1466883	  735.5	  651.6	 6075.0	...
1466884	  735.4	  651.9	 6074.0	...
1466885	  735.4	  651.9	 6073.0	...
1466886	  735.5	  651.9	 6074.0	...
1466887	  735.7	  652.1	 6074.0	...
1466888	  735.8	  652.3	 6073.0	...
1466889	  735.8	  652.4	 6073.0	...
1466890	  735.9	  652.4	 6074.0	...
1466891	  735.9	  652.3	 6072.0	...
1466892	  736.0	  652.4	 6069.0	...
1466893	  735.8	  652.5	 6068.0	...
1466894	  735.7	  652.5	 6069.0	...
1466895	  735.6	  652.9	 6070.0	...
1466896	  735.1	  653.4	 6070.0	...
1466897	  734.5	  653.9	 6071.0	...
1466898	  733.8	  654.5	 6069.0	...
1466899	  733.3	  655.0	 6067.0	...
1466900	  732.6	  655.5	 6065.0	...
1466901	  731.6	  655.6	 6066.0	...
1466902	  731.0	  657.0	 6065.0	...
1466903	  730.7	  658.4	 6064.0	...
1466904	  730.9	  659.9	 6062.0	...
1466905	  731.2	  660.2	 6062.0	...
1466906	  731.5	  660.9	 6061.0	...
1466907	  731.9	  661.5	 6061.0	...
1466908	  732.2	  662.4	 6057.0	...
1466909	  732.6	  662.6	 6053.0	...
1466910	  733.8	  662.7	 6052.0	...
1466911	  734.8	  662.4	 6055.0	...
1466912	  735.6	  662.6	 6058.0	...
MSG	1466913 0000 _ Number Off
1466913	  735.6	  662.9	 6059.0	...
1466914	  735.8	  662.8	 6057.0	...
1466915	  736.1	  662.4	 6054.0	...
1466916	  736.0	  662.0	 6051.0	...
1466917	  735.6	  661.8	 6049.0	...
1466918	  735.2	  661.4	 6049.0	...
1466919	  735.2	  661.0	 6048.0	...
1466920	  735.1	  660.8	 6047.0	...
1466921	  735.0	  660.9	 6046.0	...
1466922	  735.1	  660.3	 6046.0	...
1466923	  735.2	  659.7	 6047.0	...
1466924	  735.7	  659.2	 6048.0	...
1466925	  736.0	  659.5	 6048.0	...
1466926	  736.3	  659.8	 6049.0	...
1466927	  736.4	  660.0	 6050.0	...
1466928	  736.4	  660.0	 6050.0	...
1466929	  736.4	  659.6	 6049.0	...
1466930	  736.3	  659.2	 6049.0	...
1466931	  736.2	  658.8	 6049.0	...
1466932	  736.1	  658.7	 6049.0	...
1466933	  735.9	  658.6	 6049.0	...
1466934	  735.9	  658.6	 6049.0	...
1466935	  735.9	  658.6	 6049.0	...
1466936	  736.0	  658.6	 6049.0	...
1466937	  736.0	  658.7	 6049.0	...
1466938	  736.0	  658.8	 6049.0	...
1466939	  735.9	  658.4	 6049.0	...
1466940	  736.2	  658.1	 6049.0	...
1466941	  736.5	  657.7	 6050.0	...
1466942	  736.9	  658.0	 6051.0	...
1466943	  736.6	  658.2	 6052.0	...
1466944	  736.1	  658.2	 6053.0	...
1466945	  735.5	  657.8	 6053.0	...
1466946	  735.4	  657.4	 6053.0	...
1466947	  735.7	  657.2	 6051.0	...
1466948	  736.0	  657.2	 6048.0	...
1466949	  736.2	  656.6	 6046.0	...
1466950	  736.1	  656.0	 6048.0	...
1466951	  736.1	  655.4	 6050.0	...
1466952	  736.3	  655.4	 6051.0	...
1466953	  736.5	  655.5	 6051.0	...
1466954	  736.6	  655.1	 6050.0	...
1466955	  736.6	  654.6	 6049.0	...
1466956	  736.5	  654.1	 6048.0	...
1466957	  736.5	  654.0	 6047.0	...
1466958	  736.4	  653.9	 6048.0	...
1466959	  736.2	  653.7	 6050.0	...
1466960	  735.9	  653.6	 6052.0	...
1466961	  735.9	  653.5	 6051.0	...
1466962	  736.0	  653.9	 6050.0	...
1466963	  736.1	  654.2	 6048.0	...
1466964	  736.5	  654.6	 6047.0	...
1466965	  736.9	  654.3	 6046.0	...
1466966	  737.1	  654.0	 6048.0	...
1466967	  736.9	  653.7	 6049.0	...
1466968	  736.7	  653.7	 6048.0	...
1466969	  736.6	  653.7	 6046.0	...
1466970	  736.5	  653.1	 6045.0	...
1466971	  736.5	  652.6	 6047.0	...
1466972	  736.5	  652.6	 6049.0	...
1466973	  736.5	  653.1	 6049.0	...
1466974	  736.4	  653.6	 6043.0	...
1466975	  736.4	  653.6	 6038.0	...
1466976	  736.3	  653.6	 6031.0	...
1466977	  736.3	  653.9	 6029.0	...
1466978	  736.5	  654.2	 6027.0	...
1466979	  736.8	  654.7	 6026.0	...
1466980	  737.4	  654.9	 6026.0	...
1466981	  737.9	  655.0	 6028.0	...
1466982	  738.4	  654.8	 6030.0	...
1466983	  738.4	  654.7	 6031.0	...
1466984	  738.2	  654.5	 6032.0	...
1466985	  738.0	  654.5	 6032.0	...
1466986	  737.9	  654.4	 6031.0	...
1466987	  737.9	  654.4	 6030.0	...
1466988	  737.9	  654.3	 6030.0	...
1466989	  737.8	  654.2	 6027.0	...
1466990	  737.7	  654.2	 6025.0	...
1466991	  737.6	  654.2	 6022.0	...
1466992	  737.7	  654.6	 6022.0	...
1466993	  737.7	  655.2	 6021.0	...
1466994	  737.8	  655.8	 6020.0	...
1466995	  737.8	  655.7	 6020.0	...
1466996	  737.9	  655.7	 6020.0	...
1466997	  737.9	  655.6	 6020.0	...
1466998	  737.8	  655.6	 6018.0	...
1466999	  737.8	  655.5	 6017.0	...
1467000	  737.7	  655.4	 6016.0	...
1467001	  738.0	  655.3	 6017.0	...
1467002	  738.2	  655.2	 6018.0	...
1467003	  738.4	  655.2	 6015.0	...
1467004	  738.3	  655.3	 6012.0	...
1467005	  738.4	  655.4	 6009.0	...
1467006	  738.3	  655.5	 6007.0	...
1467007	  738.3	  655.5	 6007.0	...
1467008	  738.3	  655.6	 6006.0	...
1467009	  738.4	  655.7	 6005.0	...
1467010	  738.4	  655.7	 6005.0	...
1467011	  738.3	  655.5	 6004.0	...
1467012	  738.1	  655.4	 6003.0	...
1467013	  738.0	  655.6	 6003.0	...
1467014	  738.0	  655.7	 6002.0	...
1467015	  737.8	  655.9	 6002.0	...
1467016	  737.7	  655.8	 6002.0	...
1467017	  737.9	  655.7	 5999.0	...
1467018	  738.3	  655.6	 5995.0	...
1467019	  738.7	  655.5	 5992.0	...
1467020	  738.8	  655.5	 5993.0	...
1467021	  738.9	  655.5	 5994.0	...
1467022	  738.9	  655.6	 5995.0	...
1467023	  738.9	  655.8	 5995.0	...
1467024	  738.9	  655.8	 5992.0	...
1467025	  738.9	  656.2	 5989.0	...
1467026	  739.2	  656.6	 5985.0	...
1467027	  739.7	  657.0	 5983.0	...
1467028	  740.1	  657.1	 5980.0	...
1467029	  740.2	  657.2	 5977.0	...
1467030	  740.0	  657.4	 5977.0	...
1467031	  739.9	  657.5	 5975.0	...
1467032	  739.9	  657.6	 5973.0	...
1467033	  740.0	  658.1	 5971.0	...
1467034	  740.0	  658.5	 5968.0	...
1467035	  740.1	  658.9	 5964.0	...
1467036	  740.0	  658.8	 5960.0	...
1467037	  740.1	  658.8	 5959.0	...
1467038	  740.1	  658.8	 5961.0	...
1467039	  740.5	  658.8	 5962.0	...
1467040	  740.8	  658.8	 5963.0	...
1467041	  741.1	  658.7	 5960.0	...
1467042	  741.0	  658.5	 5958.0	...
1467043	  741.0	  658.4	 5954.0	...
1467044	  740.6	  658.6	 5950.0	...
1467045	  740.2	  659.0	 5947.0	...
1467046	  739.9	  659.0	 5945.0	...
1467047	  739.9	  658.7	 5946.0	...
1467048	  740.1	  658.3	 5949.0	...
1467049	  740.3	  658.3	 5951.0	...
1467050	  740.5	  658.3	 5948.0	...
1467051	  740.6	  658.3	 5943.0	...
1467052	  740.6	  658.3	 5939.0	...
1467053	  740.7	  658.3	 5941.0	...
1467054	  740.8	  658.2	 5942.0	...
1467055	  741.0	  658.1	 5941.0	...
1467056	  741.1	  658.1	 5940.0	...
1467057	  741.2	  658.3	 5938.0	...
1467058	  741.4	  659.0	 5937.0	...
1467059	  741.5	  659.5	 5937.0	...
1467060	  741.4	  659.4	 5937.0	...
1467061	  741.2	  658.9	 5936.0	...
1467062	  741.0	  658.3	 5935.0	...
1467063	  741.1	  658.2	 5933.0	...
1467064	  741.3	  658.3	 5933.0	...
1467065	  741.5	  658.3	 5932.0	...
1467066	  741.6	  658.2	 5932.0	...
1467067	  741.6	  657.8	 5932.0	...
1467068	  741.5	  657.6	 5932.0	...
1467069	  741.2	  657.4	 5933.0	...
1467070	  741.0	  657.6	 5931.0	...
1467071	  740.7	  657.7	 5930.0	...
1467072	  740.9	  657.8	 5925.0	...
1467073	  741.1	  657.8	 5923.0	...
1467074	  741.3	  657.8	 5921.0	...
1467075	  741.5	  657.7	 5923.0	...
1467076	  741.7	  657.5	 5925.0	...
1467077	  741.8	  657.5	 5925.0	...
1467078	  741.7	  657.6	 5924.0	...
1467079	  741.6	  657.8	 5924.0	...
1467080	  741.4	  657.1	 5923.0	...
1467081	  741.3	  656.3	 5921.0	...
1467082	  741.0	  655.5	 5918.0	...
1467083	  740.8	  655.5	 5916.0	...
1467084	  740.6	  655.5	 5915.0	...
1467085	  740.7	  655.4	 5916.0	...
1467086	  740.9	  655.4	 5916.0	...
1467087	  741.1	  655.4	 5914.0	...
1467088	  741.3	  655.5	 5911.0	...
1467089	  741.5	  655.6	 5908.0	...
1467090	  741.8	  656.4	 5907.0	...
1467091	  742.0	  657.2	 5905.0	...
1467092	  742.0	  657.9	 5903.0	...
1467093	  741.8	  657.9	 5903.0	...
1467094	  741.6	  657.3	 5904.0	...
1467095	  741.5	  656.8	 5905.0	...
1467096	  741.3	  656.3	 5908.0	...
1467097	  741.2	  656.4	 5909.0	...
1467098	  741.2	  656.4	 5910.0	...
1467099	  741.4	  656.4	 5908.0	...
1467100	  741.6	  656.5	 5906.0	...
1467101	  741.7	  656.5	 5906.0	...
1467102	  741.8	  656.4	 5907.0	...
1467103	  741.8	  656.3	 5908.0	...
1467104	  741.9	  656.4	 5908.0	...
1467105	  741.8	  656.4	 5904.0	...
1467106	  741.6	  656.4	 5900.0	...
1467107	  741.3	  655.9	 5897.0	...
1467108	  741.2	  655.3	 5898.0	...
1467109	  741.1	  654.6	 5900.0	...
1467110	  741.0	  654.4	 5899.0	...
1467111	  740.8	  654.2	 5897.0	...
1467112	  740.6	  654.3	 5893.0	...
1467113	  740.7	  654.3	 5892.0	...
1467114	  740.9	  654.2	 5891.0	...
1467115	  741.1	  654.2	 5891.0	...
1467116	  741.0	  654.1	 5892.0	...
1467117	  741.1	  654.1	 5892.0	...
1467118	  741.1	  653.9	 5890.0	...
1467119	  741.2	  653.7	 5888.0	...
1467120	  741.1	  653.5	 5884.0	...
1467121	  741.1	  653.4	 5884.0	...
MSG	1467122 0000 _ Number On
1467122	  741.0	  653.5	 5883.0	...
1467123	  741.2	  653.5	 5884.0	...
1467124	  741.4	  653.5	 5885.0	...
1467125	  741.5	  653.5	 5886.0	...
1467126	  741.2	  653.5	 5887.0	...
1467127	  741.1	  653.6	 5888.0	...
1467128	  741.1	  653.6	 5888.0	...
1467129	  741.2	  653.5	 5887.0	...
1467130	  741.2	  653.5	 5886.0	...
1467131	  741.3	  653.4	 5885.0	...
1467132	  741.3	  653.3	 5884.0	...
1467133	  741.2	  653.2	 5884.0	...
1467134	  741.0	  653.2	 5883.0	...
1467135	  740.6	  653.2	 5884.0	...
1467136	  740.4	  653.1	 5886.0	...
1467137	  740.2	  653.0	 5887.0	...
1467138	  740.6	  652.8	 5886.0	...
1467139	  740.9	  652.6	 5886.0	...
1467140	  741.3	  652.9	 5886.0	...
1467141	  741.3	  653.3	 5884.0	...
1467142	  741.4	  653.6	 5882.0	...
1467143	  741.4	  653.6	 5880.0	...
1467144	  741.3	  653.6	 5881.0	...
1467145	  741.1	  653.7	 5882.0	...
1467146	  740.9	  653.8	 5882.0	...
1467147	  740.9	  653.8	 5883.0	...
1467148	  740.8	  653.8	 5882.0	...
1467149	  740.8	  653.7	 5881.0	...
1467150	  740.8	  653.6	 5881.0	...
1467151	  740.8	  653.5	 5878.0	...
1467152	  740.8	  653.5	 5876.0	...
1467153	  740.6	  653.4	 5873.0	...
1467154	  740.3	  653.3	 5873.0	...
1467155	  739.9	  653.3	 5873.0	...
1467156	  739.9	  653.3	 5874.0	...
1467157	  740.1	  653.4	 5874.0	...
1467158	  740.3	  653.6	 5875.0	...
1467159	  740.5	  653.7	 5875.0	...
1467160	  740.5	  653.6	 5874.0	...
1467161	  740.4	  653.4	 5875.0	...
1467162	  740.3	  653.2	 5876.0	...
1467163	  740.2	  653.1	 5875.0	...
1467164	  740.3	  652.9	 5873.0	...
1467165	  740.5	  652.7	 5871.0	...
1467166	  740.8	  652.6	 5871.0	...
1467167	  740.6	  652.7	 5870.0	...
1467168	  740.2	  652.9	 5870.0	...
1467169	  740.1	  653.1	 5871.0	...
1467170	  740.4	  653.0	 5873.0	...
1467171	  740.6	  652.8	 5874.0	...
1467172	  740.5	  652.7	 5874.0	...
1467173	  740.4	  652.6	 5874.0	...
1467174	  740.4	  652.6	 5875.0	...
1467175	  740.4	  652.6	 5877.0	...
1467176	  740.3	  652.7	 5879.0	...
1467177	  740.3	  652.5	 5879.0	...
1467178	  740.4	  652.4	 5879.0	...
1467179	  740.6	  652.2	 5878.0	...
1467180	  740.7	  652.1	 5876.0	...
1467181	  740.8	  652.5	 5875.0	...
1467182	  740.8	  653.0	 5875.0	...
1467183	  740.6	  653.5	 5876.0	...
1467184	  740.5	  653.5	 5877.0	...
1467185	  740.5	  653.5	 5877.0	...
1467186	  740.5	  653.5	 5878.0	...
1467187	  740.4	  653.4	 5879.0	...
1467188	  740.5	  653.4	 5880.0	...
1467189	  740.5	  652.7	 5883.0	...
1467190	  740.6	  652.0	 5886.0	...
1467191	  740.6	  651.3	 5886.0	...
1467192	  740.7	  651.3	 5884.0	...
1467193	  741.0	  651.6	 5882.0	...
1467194	  741.1	  651.9	 5882.0	...
1467195	  741.0	  652.3	 5882.0	...
1467196	  740.9	  652.3	 5882.0	...
1467197	  740.9	  652.4	 5882.0	...
1467198	  740.9	  652.4	 5881.0	...
1467199	  740.8	  652.3	 5879.0	...
1467200	  740.9	  652.3	 5878.0	...
1467201	  740.9	  652.2	 5883.0	...
1467202	  741.0	  652.3	 5888.0	...
1467203	  741.0	  652.4	 5889.0	...
1467204	  741.0	  652.3	 5885.0	...
1467205	  741.0	  652.2	 5881.0	...
1467206	  740.9	  652.0	 5879.0	...
1467207	  740.8	  651.8	 5883.0	...
1467208	  740.9	  651.7	 5888.0	...
1467209	  740.9	  651.6	 5893.0	...
1467210	  740.9	  651.7	 5893.0	...
1467211	  740.8	  651.7	 5893.0	...
1467212	  740.7	  651.7	 5893.0	...
1467213	  740.7	  651.2	 5895.0	...
1467214	  741.0	  650.7	 5897.0	...
1467215	  741.2	  650.3	 5899.0	...
1467216	  741.2	  650.3	 5899.0	...
1467217	  740.9	  650.3	 5898.0	...
1467218	  740.7	  650.5	 5898.0	...
1467219	  740.5	  650.7	 5898.0	...
1467220	  740.7	  650.8	 5898.0	...
1467221	  740.9	  650.9	 5900.0	...
1467222	  741.0	  651.0	 5902.0	...
1467223	  740.8	  651.6	 5899.0	...
1467224	  740.6	  652.2	 5897.0	...
1467225	  740.4	  652.8	 5895.0	...
1467226	  740.7	  652.7	 5896.0	...
1467227	  741.0	  652.6	 5896.0	...
1467228	  741.1	  652.4	 5896.0	...
1467229	  741.1	  652.3	 5895.0	...
1467230	  741.1	  652.2	 5897.0	...
1467231	  741.1	  652.3	 5898.0	...
1467232	  741.0	  652.4	 5899.0	...
1467233	  741.0	  652.4	 5898.0	...
1467234	  741.1	  652.4	 5898.0	...
1467235	  741.2	  652.5	 5898.0	...
1467236	  741.2	  652.6	 5898.0	...
1467237	  741.2	  652.7	 5897.0	...
1467238	  741.2	  652.9	 5895.0	...
1467239	  741.3	  652.9	 5894.0	...
1467240	  741.4	  652.9	 5895.0	...
1467241	  741.4	  652.9	 5895.0	...
1467242	  741.2	  652.8	 5895.0	...
1467243	  741.0	  652.6	 5895.0	...
1467244	  740.8	  652.3	 5896.0	...
1467245	  740.5	  652.6	 5896.0	...
1467246	  740.3	  652.9	 5897.0	...
1467247	  740.2	  653.2	 5900.0	...
1467248	  740.4	  652.9	 5903.0	...
1467249	  740.5	  652.5	 5906.0	...
1467250	  740.4	  652.3	 5905.0	...
1467251	  740.4	  652.7	 5904.0	...
1467252	  740.4	  653.1	 5903.0	...
1467253	  740.4	  653.4	 5903.0	...
1467254	  740.6	  653.2	 5905.0	...
1467255	  740.8	  653.2	 5906.0	...
1467256	  740.9	  653.0	 5907.0	...
1467257	  741.0	  652.9	 5904.0	...
1467258	  741.2	  653.1	 5902.0	...
1467259	  741.5	  653.4	 5901.0	...
1467260	  741.6	  653.7	 5901.0	...
1467261	  741.6	  653.6	 5901.0	...
1467262	  741.5	  653.6	 5900.0	...
1467263	  741.0	  653.7	 5899.0	...
1467264	  740.6	  654.1	 5896.0	...
1467265	  740.3	  654.5	 5893.0	...
1467266	  740.6	  654.6	 5892.0	...
1467267	  740.8	  654.4	 5892.0	...
1467268	  741.1	  654.1	 5892.0	...
1467269	  741.1	  654.0	 5893.0	...
1467270	  741.1	  654.0	 5893.0	...
1467271	  741.2	  654.4	 5895.0	...
1467272	  741.2	  654.8	 5896.0	...
1467273	  741.3	  654.9	 5897.0	...
1467274	  741.3	  654.7	 5901.0	...
1467275	  741.2	  654.9	 5903.0	...
1467276	  741.2	  655.2	 5906.0	...
1467277	  741.0	  655.5	 5905.0	...
1467278	  740.8	  655.5	 5903.0	...
1467279	  740.6	  655.3	 5900.0	...
1467280	  740.5	  655.2	 5901.0	...
1467281	  740.6	  655.0	 5902.0	...
1467282	  740.8	  655.4	 5903.0	...
1467283	  741.0	  655.6	 5905.0	...
1467284	  741.3	  655.7	 5908.0	...
1467285	  741.4	  655.7	 5911.0	...
1467286	  741.4	  655.7	 5907.0	...
1467287	  741.3	  655.9	 5902.0	...
1467288	  741.2	  655.9	 5897.0	...
1467289	  741.1	  656.0	 5899.0	...
1467290	  741.0	  656.1	 5902.0	...
1467291	  740.7	  656.2	 5904.0	...
1467292	  740.5	  656.3	 5905.0	...
1467293	  740.5	  656.5	 5903.0	...
1467294	  740.6	  656.7	 5901.0	...
1467295	  740.8	  656.7	 5899.0	...
1467296	  740.8	  656.7	 5899.0	...
1467297	  740.8	  656.8	 5901.0	...
1467298	  740.9	  656.9	 5903.0	...
1467299	  740.9	  656.9	 5903.0	...
1467300	  740.9	  656.6	 5904.0	...
1467301	  740.9	  656.3	 5906.0	...
1467302	  740.8	  656.0	 5908.0	...
1467303	  740.8	  656.1	 5909.0	...
1467304	  740.9	  656.2	 5909.0	...
1467305	  741.0	  656.2	 5909.0	...
1467306	  741.1	  656.1	 5912.0	...
1467307	  741.1	  656.1	 5915.0	...
1467308	  741.1	  656.0	 5919.0	...
1467309	  741.0	  656.1	 5916.0	...
1467310	  740.9	  656.2	 5914.0	...
1467311	  740.9	  656.2	 5912.0	...
1467312	  740.9	  656.0	 5912.0	...
1467313	  740.9	  655.8	 5912.0	...
1467314	  740.9	  655.7	 5911.0	...
1467315	  740.9	  655.6	 5911.0	...
1467316	  741.0	  655.5	 5910.0	...
1467317	  741.1	  655.5	 5909.0	...
1467318	  741.1	  655.5	 5910.0	...
1467319	  741.0	  655.6	 5915.0	...
1467320	  741.0	  655.7	 5920.0	...
1467321	  740.9	  655.8	 5923.0	...
1467322	  740.9	  655.9	 5922.0	...
1467323	  740.8	  655.9	 5922.0	...
1467324	  740.7	  655.9	 5922.0	...
1467325	  740.6	  655.8	 5922.0	...
1467326	  740.5	  655.3	 5926.0	...
1467327	  740.9	  654.9	 5933.0	...
1467328	  741.3	  654.5	 5940.0	...
1467329	  741.7	  654.8	 5940.0	...
1467330	  741.7	  655.1	 5938.0	...
1467331	  741.7	  655.3	 5936.0	...
1467332	  741.4	  655.3	 5935.0	...
1467333	  741.2	  655.6	 5933.0	...
1467334	  741.0	  655.9	 5934.0	...
1467335	  741.3	  656.1	 5938.0	...
1467336	  741.5	  655.9	 5942.0	...
1467337	  741.8	  655.7	 5942.0	...
1467338	  741.5	  655.7	 5941.0	...
1467339	  741.2	  655.8	 5940.0	...
1467340	  740.9	  656.0	 5940.0	...
1467341	  741.0	  656.0	 5942.0	...
1467342	  741.1	  655.8	 5943.0	...
1467343	  741.1	  655.5	 5943.0	...
1467344	  741.0	  655.4	 5943.0	...
1467345	  740.9	  655.5	 5943.0	...
1467346	  740.8	  655.5	 5943.0	...
1467347	  740.7	  655.6	 5947.0	...
1467348	  740.6	  655.5	 5951.0	...
1467349	  740.5	  655.5	 5953.0	...
1467350	  740.3	  655.5	 5952.0	...
1467351	  740.1	  655.7	 5952.0	...
1467352	  739.9	  655.8	 5953.0	...
1467353	  739.9	  655.8	 5954.0	...
1467354	  739.8	  655.7	 5954.0	...
1467355	  739.8	  655.6	 5953.0	...
1467356	  740.0	  655.5	 5953.0	...
1467357	  740.2	  655.4	 5952.0	...
1467358	  740.3	  655.3	 5955.0	...
1467359	  740.3	  655.2	 5957.0	...
1467360	  740.2	  655.1	 5961.0	...
1467361	  740.1	  655.1	 5963.0	...
1467362	  740.1	  655.1	 5966.0	...
1467363	  740.1	  655.0	 5969.0	...
1467364	  740.1	  654.9	 5971.0	...
1467365	  740.1	  655.2	 5972.0	...
1467366	  740.1	  655.6	 5971.0	...
1467367	  740.0	  656.0	 5971.0	...
1467368	  739.8	  656.0	 5971.0	...
1467369	  740.0	  655.9	 5970.0	...
1467370	  740.4	  655.9	 5973.0	...
1467371	  740.8	  656.1	 5975.0	...
1467372	  740.8	  656.5	 5978.0	...
1467373	  740.9	  656.8	 5979.0	...
1467374	  741.0	  657.2	 5979.0	...
1467375	  741.0	  657.4	 5979.0	...
1467376	  741.0	  657.7	 5978.0	...
1467377	  740.9	  657.6	 5977.0	...
1467378	  740.7	  657.3	 5976.0	...
1467379	  740.6	  657.1	 5975.0	...
1467380	  740.8	  656.9	 5972.0	...
1467381	  741.2	  657.0	 5970.0	...
1467382	  741.5	  657.1	 5970.0	...
1467383	  741.5	  657.2	 5972.0	...
1467384	  741.4	  657.4	 5978.0	...
1467385	  741.3	  657.6	 5982.0	...
1467386	  741.2	  657.8	 5986.0	...
1467387	  740.7	  657.6	 5986.0	...
1467388	  740.3	  657.0	 5986.0	...
1467389	  739.7	  656.1	 5988.0	...
1467390	  739.4	  655.4	 5990.0	...
1467391	  739.1	  654.3	 5993.0	...
1467392	  739.3	  653.6	 5994.0	...
1467393	  739.5	  652.9	 5995.0	...
1467394	  739.8	  652.8	 5996.0	...
1467395	  739.8	  652.6	 5997.0	...
1467396	  739.9	  652.3	 5997.0	...
1467397	  739.9	  651.7	 5997.0	...
1467398	  740.0	  650.8	 5996.0	...
1467399	  739.9	  650.1	 5996.0	...
1467400	  739.8	  650.1	 5995.0	...
1467401	  740.2	  650.4	 5995.0	...
1467402	  740.7	  650.7	 5995.0	...
1467403	  741.3	  650.7	 5995.0	...
1467404	  741.4	  650.3	 5995.0	...
1467405	  741.6	  649.9	 5997.0	...
1467406	  741.7	  649.8	 5998.0	...
1467407	  741.8	  650.2	 5997.0	...
1467408	  741.8	  650.6	 5995.0	...
1467409	  741.8	  650.7	 5992.0	...
1467410	  741.8	  650.9	 5992.0	...
1467411	  741.9	  651.2	 5993.0	...
1467412	  741.9	  651.6	 5994.0	...
1467413	  742.0	  651.9	 5995.0	...
1467414	  742.1	  652.2	 5997.0	...
1467415	  742.0	  652.4	 5999.0	...
1467416	  741.8	  652.5	 6001.0	...
1467417	  741.6	  652.6	 6001.0	...
1467418	  741.6	  652.5	 6002.0	...
1467419	  741.7	  652.5	 6006.0	...
1467420	  741.8	  652.5	 6009.0	...
1467421	  741.8	  652.5	 6011.0	...
1467422	  741.7	  652.5	 6010.0	...
1467423	  741.6	  652.5	 6010.0	...
1467424	  741.8	  652.6	 6010.0	...
1467425	  741.9	  652.7	 6013.0	...
1467426	  741.9	  652.6	 6017.0	...
MSG	1467427 0000 _ Number Off
1467427	  741.7	  652.3	 6021.0	...
1467428	  741.6	  652.2	 6024.0	...
1467429	  741.6	  652.2	 6027.0	...
1467430	  741.6	  652.5	 6027.0	...
1467431	  741.5	  652.5	 6025.0	...
1467432	  741.5	  652.3	 6026.0	...
1467433	  741.4	  652.1	 6028.0	...
1467434	  741.5	  652.0	 6030.0	...
1467435	  741.5	  652.1	 6027.0	...
1467436	  741.7	  652.2	 6023.0	...
1467437	  741.7	  651.7	 6023.0	...
1467438	  741.7	  651.1	 6026.0	...
1467439	  741.8	  650.9	 6029.0	...
1467440	  742.0	  651.3	 6029.0	...
1467441	  742.1	  651.6	 6030.0	...
1467442	  742.2	  651.5	 6032.0	...
1467443	  742.2	  651.5	 6033.0	...
1467444	  742.1	  651.6	 6035.0	...
1467445	  742.0	  651.6	 6036.0	...
1467446	  742.0	  651.6	 6036.0	...
1467447	  742.1	  651.6	 6036.0	...
1467448	  742.0	  651.5	 6035.0	...
1467449	  741.8	  651.3	 6036.0	...
1467450	  741.8	  651.1	 6038.0	...
1467451	  741.8	  650.9	 6042.0	...
1467452	  741.9	  651.0	 6047.0	...
1467453	  741.8	  651.0	 6049.0	...
1467454	  741.7	  651.0	 6048.0	...
1467455	  741.5	  651.1	 6048.0	...
1467456	  741.4	  651.3	 6047.0	...
1467457	  741.3	  651.6	 6045.0	...
1467458	  741.5	  651.7	 6043.0	...
1467459	  741.6	  651.7	 6041.0	...
1467460	  741.6	  651.7	 6041.0	...
1467461	  741.7	  652.0	 6042.0	...
1467462	  742.4	  652.2	 6042.0	...
1467463	  743.1	  652.5	 6044.0	...
1467464	  743.6	  652.9	 6045.0	...
1467465	  743.4	  653.6	 6047.0	...
1467466	  743.0	  654.3	 6048.0	...
1467467	  742.6	  654.1	 6052.0	...
1467468	  742.5	  653.8	 6055.0	...
1467469	  742.7	  653.4	 6058.0	...
1467470	  742.9	  653.6	 6058.0	...
1467471	  743.0	  653.8	 6058.0	...
1467472	  743.1	  654.1	 6057.0	...
1467473	  743.2	  654.3	 6056.0	...
1467474	  743.2	  654.4	 6056.0	...
1467475	  743.4	  654.6	 6058.0	...
1467476	  743.6	  654.8	 6061.0	...
1467477	  743.7	  655.1	 6061.0	...
1467478	  743.7	  655.2	 6057.0	...
1467479	  743.7	  655.2	 6054.0	...
1467480	  743.6	  655.5	 6055.0	...
1467481	  743.6	  655.9	 6056.0	...
1467482	  743.6	  656.2	 6059.0	...
1467483	  743.7	  656.0	 6061.0	...
1467484	  743.7	  655.9	 6063.0	...
1467485	  743.7	  656.2	 6062.0	...
1467486	  743.7	  656.7	 6062.0	...
1467487	  743.8	  657.2	 6061.0	...
1467488	  743.7	  657.3	 6061.0	...
1467489	  743.6	  657.4	 6060.0	...
1467490	  743.6	  657.4	 6060.0	...
1467491	  743.6	  657.4	 6064.0	...
1467492	  743.7	  657.4	 6067.0	...
1467493	  743.6	  657.6	 6071.0	...
1467494	  743.5	  657.8	 6071.0	...
1467495	  743.2	  658.0	 6072.0	...
1467496	  743.1	  658.0	 6071.0	...
1467497	  743.0	  657.9	 6071.0	...
1467498	  743.1	  657.9	 6072.0	...
1467499	  743.2	  657.9	 6073.0	...
1467500	  743.2	  657.9	 6074.0	...
1467501	  743.2	  657.7	 6074.0	...
1467502	  743.1	  657.5	 6074.0	...
1467503	  743.1	  657.4	 6072.0	...
1467504	  743.1	  657.5	 6071.0	...
1467505	  743.1	  657.6	 6073.0	...
1467506	  743.1	  657.9	 6075.0	...
1467507	  743.5	  658.2	 6076.0	...
1467508	  744.0	  658.5	 6076.0	...
1467509	  744.4	  658.5	 6075.0	...
1467510	  744.3	  658.6	 6075.0	...
1467511	  744.3	  658.7	 6075.0	...
1467512	  744.3	  658.6	 6076.0	...
1467513	  744.4	  658.5	 6077.0	...
1467514	  744.4	  658.4	 6080.0	...
1467515	  744.1	  658.5	 6082.0	...
1467516	  743.8	  659.0	 6083.0	...
1467517	  743.6	  659.4	 6084.0	...
1467518	  743.7	  659.8	 6084.0	...
1467519	  743.8	  659.9	 6085.0	...
1467520	  743.8	  659.6	 6088.0	...
1467521	  743.8	  659.2	 6090.0	...
1467522	  743.8	  658.9	 6089.0	...
1467523	  743.9	  658.9	 6087.0	...
1467524	  743.9	  659.0	 6085.0	...
1467525	  743.9	  659.0	 6089.0	...
1467526	  744.0	  659.0	 6092.0	...
1467527	  744.0	  659.0	 6093.0	...
1467528	  744.0	  659.0	 6094.0	...
1467529	  744.2	  659.1	 6095.0	...
1467530	  744.3	  658.7	 6097.0	...
1467531	  744.1	  658.4	 6098.0	...
1467532	  743.7	  658.1	 6098.0	...
1467533	  743.4	  658.3	 6098.0	...
1467534	  743.4	  658.7	 6097.0	...
1467535	  743.5	  659.0	 6097.0	...
1467536	  743.5	  659.3	 6101.0	...
1467537	  743.6	  659.3	 6106.0	...
1467538	  743.6	  659.2	 6107.0	...
1467539	  743.5	  659.1	 6105.0	...
1467540	  743.4	  659.0	 6101.0	...
1467541	  743.3	  658.7	 6100.0	...
1467542	  743.3	  658.6	 6102.0	...
1467543	  743.2	  658.7	 6107.0	...
1467544	  743.2	  658.9	 6113.0	...
1467545	  743.2	  659.2	 6115.0	...
1467546	  743.1	  659.3	 6116.0	...
1467547	  743.1	  659.4	 6117.0	...
1467548	  743.1	  659.7	 6117.0	...
1467549	  743.1	  659.8	 6116.0	...
1467550	  743.1	  659.5	 6116.0	...
1467551	  742.9	  659.1	 6116.0	...
1467552	  742.8	  658.8	 6117.0	...
1467553	  742.7	  658.9	 6119.0	...
1467554	  742.9	  658.9	 6122.0	...
1467555	  743.1	  658.9	 6124.0	...
1467556	  743.3	  658.8	 6123.0	...
1467557	  743.3	  659.1	 6120.0	...
1467558	  743.1	  659.3	 6117.0	...
1467559	  743.3	  659.6	 6117.0	...
1467560	  743.5	  659.7	 6119.0	...
1467561	  743.7	  659.8	 6122.0	...
1467562	  743.7	  659.9	 6124.0	...
1467563	  743.7	  660.0	 6124.0	...
1467564	  743.8	  660.0	 6123.0	...
1467565	  743.9	  660.0	 6121.0	...
1467566	  744.0	  660.4	 6120.0	...
1467567	  744.0	  660.7	 6120.0	...
1467568	  744.0	  661.1	 6120.0	...
1467569	  744.0	  661.6	 6120.0	...
1467570	  744.0	  662.1	 6118.0	...
1467571	  744.0	  662.6	 6120.0	...
1467572	  743.9	  662.6	 6123.0	...
1467573	  743.7	  662.7	 6125.0	...
1467574	  743.5	  662.7	 6127.0	...
1467575	  743.5	  662.8	 6129.0	...
1467576	  743.6	  662.8	 6131.0	...
1467577	  743.8	  662.8	 6129.0	...
1467578	  744.1	  662.9	 6128.0	...
1467579	  744.2	  663.1	 6125.0	...
1467580	  744.4	  663.4	 6124.0	...
1467581	  744.4	  663.5	 6123.0	...
1467582	  744.5	  663.6	 6122.0	...
1467583	  744.6	  663.6	 6124.0	...
1467584	  744.7	  663.6	 6126.0	...
1467585	  744.8	  663.6	 6127.0	...
1467586	  744.8	  663.6	 6128.0	...
1467587	  744.7	  663.6	 6129.0	...
1467588	  744.7	  663.6	 6130.0	...
1467589	  744.7	  663.6	 6131.0	...
1467590	  744.7	  663.7	 6130.0	...
1467591	  744.9	  663.8	 6129.0	...
1467592	  745.0	  663.8	 6129.0	...
1467593	  745.1	  664.6	 6128.0	...
1467594	  745.2	  665.5	 6127.0	...
1467595	  745.6	  666.5	 6123.0	...
1467596	  745.9	  666.8	 6120.0	...
1467597	  746.2	  667.5	 6117.0	...
1467598	  746.1	  668.5	 6116.0	...
1467599	  745.9	  669.3	 6113.0	...
1467600	  745.7	  670.3	 6108.0	...
1467601	  745.6	  671.3	 6102.0	...
EFIX R   1463839	1467601	3763	  746.3	  656.1	   5770
SSACC R  1467602
1467602	  745.7	  672.8	 6096.0	...
1467603	  745.8	  674.4	 6090.0	...
1467604	  746.0	  676.7	 6083.0	...
1467605	  746.1	  678.8	 6079.0	...
1467606	  746.8	  681.4	 6070.0	...
1467607	  747.6	  684.1	 6057.0	...
1467608	  748.4	  687.8	 6041.0	...
1467609	  748.9	  692.1	 6024.0	...
1467610	  749.5	  697.0	 6010.0	...
1467611	  750.1	  702.3	 5988.0	...
1467612	  751.2	  707.5	 5971.0	...
1467613	  752.1	  711.2	 5959.0	...
1467614	  752.8	  713.0	 5956.0	...
1467615	  752.7	  712.1	 5957.0	...
1467616	  752.3	  711.1	 5958.0	...
1467617	  751.5	  711.1	 5957.0	...
1467618	  750.1	  714.1	 5953.0	...
1467619	  749.0	  719.1	 5939.0	...
1467620	  748.7	  726.2	 5914.0	...
1467621	  749.7	  737.4	 5862.0	...
1467622	  750.8	  749.4	 5813.0	...
1467623	  751.6	  763.6	 5752.0	...
1467624	  751.7	  777.6	 5705.0	...
1467625	  752.5	  794.6	 5637.0	...
1467626	  754.1	  812.4	 5564.0	...
1467627	  756.5	  832.0	 5480.0	...
MSG	1467628 0000 _ Number On
1467628	  759.1	  854.3	 5391.0	...
1467629	  761.2	  878.8	 5293.0	...
1467630	  762.9	  904.6	 5185.0	...
1467631	  764.4	  931.8	 5074.0	...
1467632	  765.7	  961.0	 4957.0	...
1467633	  767.5	  991.4	 4844.0	...
1467634	  769.9	 1024.4	 4715.0	...
1467635	  772.9	 1059.3	 4584.0	...
1467636	  776.2	 1096.9	 4444.0	...
1467637	  778.3	 1136.0	 4299.0	...
1467638	  778.4	 1177.3	 4143.0	...
1467639	  776.0	 1218.9	 3979.0	...
1467640	  775.5	 1262.5	 3812.0	...
1467641	  779.1	 1309.9	 3637.0	...
1467642	  786.9	 1362.9	 3438.0	...
1467643	  796.5	 1420.2	 3219.0	...
1467644	  806.5	 1481.8	 2986.0	...
1467645	  813.5	 1524.9	 2828.0	...
1467646	  552.1	 1610.5	 2104.0	...
1467647	  282.1	 1667.1	 1459.0	...
1467648	    4.0	 1743.5	  815.0	...
1467649	   -1.4	 1796.1	  730.0	...
1467650	   -5.3	 1861.9	  611.0	...
1467651	  -28.2	 1924.8	  491.0	...
1467652	  -70.2	 1984.6	  407.0	...
1467653	 -113.8	 2031.5	  358.0	...
1467654	 -135.7	 2054.9	  309.0	...
1467655	 -135.7	 2054.9	  309.0	...
SBLINK R 1467656
1467656	   .	   .	    0.0	...
1467657	   .	   .	    0.0	...
1467658	   .	   .	    0.0	...
1467659	   .	   .	    0.0	...
1467660	   .	   .	    0.0	...
1467661	   .	   .	    0.0	...
1467662	   .	   .	    0.0	...
1467663	   .	   .	    0.0	...
1467664	   .	   .	    0.0	...
1467665	   .	   .	    0.0	...
1467666	   .	   .	    0.0	...
1467667	   .	   .	    0.0	...
1467668	   .	   .	    0.0	...
1467669	   .	   .	    0.0	...
1467670	   .	   .	    0.0	...
1467671	   .	   .	    0.0	...
1467672	   .	   .	    0.0	...
1467673	   .	   .	    0.0	...
1467674	   .	   .	    0.0	...
1467675	   .	   .	    0.0	...
1467676	   .	   .	    0.0	...
1467677	   .	   .	    0.0	...
1467678	   .	   .	    0.0	...
1467679	   .	   .	    0.0	...
1467680	   .	   .	    0.0	...
1467681	   .	   .	    0.0	...
1467682	   .	   .	    0.0	...
1467683	   .	   .	    0.0	...
1467684	   .	   .	    0.0	...
1467685	   .	   .	    0.0	...
1467686	   .	   .	    0.0	...
1467687	   .	   .	    0.0	...
1467688	   .	   .	    0.0	...
1467689	   .	   .	    0.0	...
1467690	   .	   .	    0.0	...
1467691	   .	   .	    0.0	...
1467692	   .	   .	    0.0	...
1467693	   .	   .	    0.0	...
1467694	   .	   .	    0.0	...
1467695	   .	   .	    0.0	...
1467696	   .	   .	    0.0	...
1467697	   .	   .	    0.0	...
1467698	   .	   .	    0.0	...
1467699	   .	   .	    0.0	...
1467700	   .	   .	    0.0	...
1467701	   .	   .	    0.0	...
1467702	   .	   .	    0.0	...
1467703	   .	   .	    0.0	...
1467704	   .	   .	    0.0	...
1467705	   .	   .	    0.0	...
1467706	   .	   .	    0.0	...
1467707	   .	   .	    0.0	...
1467708	   .	   .	    0.0	...
1467709	   .	   .	    0.0	...
1467710	   .	   .	    0.0	...
1467711	   .	   .	    0.0	...
1467712	   .	   .	    0.0	...
1467713	   .	   .	    0.0	...
1467714	   .	   .	    0.0	...
1467715	   .	   .	    0.0	...
1467716	   .	   .	    0.0	...
1467717	   .	   .	    0.0	...
1467718	   .	   .	    0.0	...
1467719	   .	   .	    0.0	...
1467720	   .	   .	    0.0	...
1467721	   .	   .	    0.0	...
1467722	   .	   .	    0.0	...
1467723	   .	   .	    0.0	...
1467724	   .	   .	    0.0	...
1467725	   .	   .	    0.0	...
1467726	   .	   .	    0.0	...
1467727	   .	   .	    0.0	...
1467728	   .	   .	    0.0	...
1467729	   .	   .	    0.0	...
1467730	   .	   .	    0.0	...
1467731	   .	   .	    0.0	...
1467732	   .	   .	    0.0	...
1467733	   .	   .	    0.0	...
1467734	   .	   .	    0.0	...
1467735	   .	   .	    0.0	...
1467736	   .	   .	    0.0	...
1467737	   .	   .	    0.0	...
1467738	   .	   .	    0.0	...
1467739	   .	   .	    0.0	...
1467740	   .	   .	    0.0	...
1467741	   .	   .	    0.0	...
1467742	   .	   .	    0.0	...
1467743	   .	   .	    0.0	...
1467744	   .	   .	    0.0	...
1467745	   .	   .	    0.0	...
1467746	   .	   .	    0.0	...
1467747	   .	   .	    0.0	...
1467748	   .	   .	    0.0	...
1467749	   .	   .	    0.0	...
1467750	   .	   .	    0.0	...
1467751	   .	   .	    0.0	...
1467752	   .	   .	    0.0	...
1467753	   .	   .	    0.0	...
1467754	   .	   .	    0.0	...
1467755	   .	   .	    0.0	...
1467756	   .	   .	    0.0	...
1467757	   .	   .	    0.0	...
1467758	   .	   .	    0.0	...
1467759	   .	   .	    0.0	...
1467760	   .	   .	    0.0	...
1467761	   .	   .	    0.0	...
1467762	   .	   .	    0.0	...
1467763	   .	   .	    0.0	...
1467764	   .	   .	    0.0	...
1467765	   .	   .	    0.0	...
1467766	   .	   .	    0.0	...
1467767	   .	   .	    0.0	...
1467768	   .	   .	    0.0	...
1467769	   .	   .	    0.0	...
1467770	   .	   .	    0.0	...
1467771	   .	   .	    0.0	...
1467772	   .	   .	    0.0	...
1467773	   .	   .	    0.0	...
1467774	   .	   .	    0.0	...
1467775	   .	   .	    0.0	...
1467776	   .	   .	    0.0	...
1467777	   .	   .	    0.0	...
1467778	   .	   .	    0.0	...
1467779	   .	   .	    0.0	...
1467780	   .	   .	    0.0	...
1467781	   .	   .	    0.0	...
1467782	   .	   .	    0.0	...
1467783	   .	   .	    0.0	...
1467784	   .	   .	    0.0	...
1467785	   .	   .	    0.0	...
1467786	   .	   .	    0.0	...
1467787	   .	   .	    0.0	...
1467788	   .	   .	    0.0	...
1467789	   .	   .	    0.0	...
1467790	   .	   .	    0.0	...
1467791	   .	   .	    0.0	...
1467792	   .	   .	    0.0	...
1467793	   .	   .	    0.0	...
1467794	   .	   .	    0.0	...
1467795	   .	   .	    0.0	...
1467796	   .	   .	    0.0	...
1467797	   .	   .	    0.0	...
1467798	   .	   .	    0.0	...
EBLINK R 1467656	1467798	143
1467799	  799.9	 1423.9	 3007.0	...
1467800	  799.9	 1423.9	 3007.0	...
1467801	  799.5	 1420.9	 3018.0	...
1467802	  798.7	 1414.8	 3042.0	...
1467803	  798.7	 1405.2	 3082.0	...
1467804	  798.8	 1395.5	 3121.0	...
1467805	  799.1	 1385.9	 3161.0	...
1467806	  798.4	 1377.3	 3189.0	...
1467807	  797.6	 1367.7	 3225.0	...
1467808	  796.7	 1358.9	 3254.0	...
1467809	  796.5	 1349.7	 3289.0	...
1467810	  796.2	 1341.8	 3316.0	...
1467811	  795.7	 1333.4	 3349.0	...
1467812	  795.1	 1325.1	 3381.0	...
1467813	  794.7	 1317.0	 3405.0	...
1467814	  794.3	 1309.1	 3431.0	...
1467815	  793.5	 1300.9	 3458.0	...
1467816	  792.7	 1292.8	 3494.0	...
1467817	  792.1	 1286.0	 3519.0	...
1467818	  791.8	 1279.8	 3538.0	...
1467819	  791.8	 1273.0	 3562.0	...
1467820	  791.7	 1265.7	 3584.0	...
1467821	  791.1	 1258.7	 3613.0	...
1467822	  790.5	 1253.1	 3631.0	...
1467823	  789.9	 1247.8	 3653.0	...
1467824	  789.4	 1241.7	 3675.0	...
1467825	  788.8	 1235.7	 3701.0	...
1467826	  788.3	 1229.2	 3725.0	...
1467827	  788.0	 1223.5	 3745.0	...
1467828	  787.8	 1217.5	 3763.0	...
1467829	  788.0	 1212.0	 3784.0	...
1467830	  788.0	 1206.7	 3807.0	...
1467831	  787.9	 1201.7	 3822.0	...
1467832	  787.2	 1194.9	 3847.0	...
1467833	  787.0	 1189.3	 3866.0	...
1467834	  786.7	 1183.0	 3893.0	...
1467835	  786.6	 1178.7	 3910.0	...
1467836	  786.3	 1173.5	 3924.0	...
1467837	  786.2	 1168.8	 3942.0	...
1467838	  786.0	 1163.0	 3965.0	...
1467839	  785.2	 1157.5	 3987.0	...
1467840	  784.3	 1151.8	 4007.0	...
1467841	  783.7	 1146.6	 4021.0	...
1467842	  783.5	 1141.0	 4047.0	...
1467843	  783.8	 1135.6	 4064.0	...
1467844	  783.9	 1130.3	 4083.0	...
1467845	  783.9	 1125.4	 4098.0	...
1467846	  783.6	 1120.7	 4111.0	...
1467847	  783.3	 1116.6	 4126.0	...
1467848	  783.1	 1112.1	 4141.0	...
ESACC R  1467602	1467848	247	  745.7	  672.8	  783.1	 1112.1	   9.38	   2039
SFIX R   1467849
1467849	  783.0	 1108.1	 4158.0	...
1467850	  782.9	 1104.3	 4170.0	...
1467851	  782.8	 1101.2	 4179.0	...
1467852	  782.5	 1097.8	 4184.0	...
1467853	  782.1	 1094.2	 4193.0	...
1467854	  781.8	 1090.6	 4202.0	...
1467855	  781.5	 1087.5	 4220.0	...
1467856	  781.2	 1084.1	 4234.0	...
1467857	  781.4	 1081.4	 4243.0	...
1467858	  781.6	 1078.5	 4250.0	...
1467859	  781.7	 1075.5	 4256.0	...
1467860	  781.3	 1072.8	 4267.0	...
1467861	  780.9	 1070.1	 4276.0	...
1467862	  780.6	 1067.1	 4285.0	...
1467863	  780.4	 1063.9	 4295.0	...
1467864	  780.3	 1061.2	 4303.0	...
1467865	  780.2	 1059.1	 4313.0	...
1467866	  780.1	 1056.5	 4322.0	...
1467867	  779.8	 1053.4	 4331.0	...
1467868	  779.5	 1050.3	 4343.0	...
1467869	  779.2	 1047.1	 4353.0	...
1467870	  779.1	 1044.2	 4364.0	...
1467871	  778.9	 1041.4	 4372.0	...
1467872	  778.7	 1037.9	 4382.0	...
1467873	  778.5	 1035.0	 4390.0	...
1467874	  778.3	 1031.6	 4401.0	...
1467875	  778.1	 1028.4	 4412.0	...
1467876	  777.8	 1024.1	 4429.0	...
1467877	  777.7	 1020.8	 4441.0	...
1467878	  777.8	 1017.7	 4452.0	...
1467879	  777.7	 1014.6	 4461.0	...
1467880	  777.5	 1011.4	 4468.0	...
1467881	  777.2	 1008.2	 4477.0	...
1467882	  777.0	 1005.5	 4485.0	...
1467883	  776.8	 1002.3	 4496.0	...
1467884	  776.6	  999.7	 4503.0	...
1467885	  776.1	  997.0	 4515.0	...
1467886	  775.6	  994.3	 4528.0	...
1467887	  776.0	  992.0	 4540.0	...
1467888	  776.5	  989.4	 4548.0	...
1467889	  777.3	  987.9	 4552.0	...
1467890	  777.1	  985.1	 4560.0	...
1467891	  776.8	  982.2	 4564.0	...
1467892	  776.2	  979.1	 4569.0	...
1467893	  775.8	  977.1	 4572.0	...
1467894	  775.6	  975.2	 4579.0	...
1467895	  775.5	  972.8	 4589.0	...
1467896	  775.4	  970.4	 4600.0	...
1467897	  775.2	  967.9	 4609.0	...
1467898	  775.0	  966.2	 4616.0	...
1467899	  774.9	  963.7	 4619.0	...
1467900	  774.9	  961.7	 4620.0	...
1467901	  774.7	  958.8	 4620.0	...
1467902	  774.4	  956.0	 4627.0	...
1467903	  774.0	  953.2	 4640.0	...
1467904	  773.5	  950.2	 4652.0	...
1467905	  773.5	  947.9	 4663.0	...
1467906	  773.5	  945.5	 4668.0	...
1467907	  773.6	  943.9	 4679.0	...
1467908	  773.7	  940.9	 4687.0	...
1467909	  773.8	  937.8	 4694.0	...
1467910	  773.8	  934.7	 4695.0	...
1467911	  773.5	  932.7	 4697.0	...
1467912	  773.3	  930.9	 4707.0	...
1467913	  773.1	  928.5	 4719.0	...
1467914	  772.7	  926.1	 4729.0	...
1467915	  772.4	  924.4	 4734.0	...
1467916	  772.1	  922.2	 4740.0	...
1467917	  772.1	  920.9	 4746.0	...
1467918	  771.8	  918.9	 4751.0	...
1467919	  771.6	  917.2	 4758.0	...
1467920	  771.2	  914.4	 4768.0	...
1467921	  770.9	  911.6	 4776.0	...
1467922	  770.6	  909.4	 4781.0	...
1467923	  770.2	  908.0	 4783.0	...
1467924	  769.9	  907.3	 4784.0	...
1467925	  770.0	  906.5	 4788.0	...
1467926	  770.5	  904.9	 4796.0	...
1467927	  771.0	  903.3	 4804.0	...
1467928	  771.4	  901.7	 4809.0	...
1467929	  771.6	  900.7	 4814.0	...
1467930	  771.6	  899.1	 4818.0	...
1467931	  771.3	  897.8	 4824.0	...
1467932	  770.7	  895.4	 4825.0	...
1467933	  770.4	  893.8	 4827.0	...
1467934	  769.9	  891.3	 4831.0	...
1467935	  769.8	  889.6	 4838.0	...
1467936	  769.9	  887.4	 4846.0	...
1467937	  770.1	  885.4	 4851.0	...
1467938	  770.2	  884.0	 4856.0	...
1467939	  770.1	  882.4	 4860.0	...
1467940	  770.3	  880.5	 4865.0	...
MSG	1467941 0000 _ Number Off
1467941	  770.5	  878.5	 4865.0	...
1467942	  771.2	  876.7	 4871.0	...
1467943	  771.5	  875.5	 4877.0	...
1467944	  771.6	  873.8	 4884.0	...
1467945	  771.2	  872.0	 4886.0	...
1467946	  770.7	  870.3	 4888.0	...
1467947	  770.4	  868.9	 4891.0	...
1467948	  770.1	  867.2	 4891.0	...
1467949	  769.8	  866.0	 4891.0	...
1467950	  769.6	  864.9	 4892.0	...
1467951	  769.5	  863.4	 4897.0	...
1467952	  769.6	  861.8	 4906.0	...
1467953	  769.6	  860.6	 4914.0	...
1467954	  769.6	  860.4	 4917.0	...
1467955	  769.6	  859.3	 4917.0	...
1467956	  769.7	  858.1	 4919.0	...
1467957	  769.7	  856.9	 4925.0	...
1467958	  769.7	  856.0	 4933.0	...
1467959	  769.7	  854.8	 4939.0	...
1467960	  769.8	  853.5	 4942.0	...
1467961	  769.9	  852.6	 4941.0	...
1467962	  770.0	  851.5	 4941.0	...
1467963	  770.0	  850.4	 4941.0	...
1467964	  769.9	  849.1	 4941.0	...
1467965	  769.8	  848.1	 4942.0	...
1467966	  769.4	  846.5	 4943.0	...
1467967	  769.1	  845.1	 4946.0	...
1467968	  768.6	  843.1	 4949.0	...
1467969	  768.4	  841.9	 4954.0	...
1467970	  768.2	  840.6	 4957.0	...
1467971	  768.0	  839.2	 4965.0	...
1467972	  767.8	  837.4	 4972.0	...
1467973	  767.8	  835.9	 4982.0	...
1467974	  767.8	  834.5	 4987.0	...
1467975	  767.8	  833.7	 4991.0	...
1467976	  767.6	  831.2	 4993.0	...
1467977	  767.1	  829.2	 4995.0	...
1467978	  766.6	  826.9	 4999.0	...
1467979	  766.3	  826.4	 5004.0	...
1467980	  766.2	  825.4	 5008.0	...
1467981	  766.1	  824.3	 5010.0	...
1467982	  765.9	  822.4	 5014.0	...
1467983	  765.8	  821.1	 5017.0	...
1467984	  765.7	  819.4	 5019.0	...
1467985	  765.7	  818.7	 5019.0	...
1467986	  766.1	  817.1	 5022.0	...
1467987	  766.5	  816.1	 5025.0	...
1467988	  766.5	  814.6	 5029.0	...
1467989	  766.2	  814.0	 5031.0	...
1467990	  765.7	  813.1	 5038.0	...
1467991	  765.6	  812.0	 5045.0	...
1467992	  765.5	  810.5	 5053.0	...
1467993	  765.7	  809.5	 5055.0	...
1467994	  765.8	  808.5	 5056.0	...
1467995	  765.8	  807.4	 5057.0	...
1467996	  765.7	  806.0	 5060.0	...
1467997	  765.6	  804.7	 5064.0	...
1467998	  765.5	  803.4	 5070.0	...
1467999	  765.4	  801.7	 5071.0	...
1468000	  765.2	  800.6	 5073.0	...
1468001	  765.1	  798.9	 5075.0	...
1468002	  765.1	  797.6	 5078.0	...
1468003	  765.1	  796.1	 5083.0	...
1468004	  765.0	  795.0	 5086.0	...
1468005	  764.9	  793.6	 5089.0	...
1468006	  764.6	  791.9	 5095.0	...
1468007	  764.3	  790.2	 5100.0	...
1468008	  764.3	  789.3	 5106.0	...
1468009	  764.6	  788.2	 5109.0	...
1468010	  764.9	  787.1	 5111.0	...
1468011	  764.9	  785.6	 5113.0	...
1468012	  764.7	  784.0	 5116.0	...
1468013	  764.5	  782.7	 5119.0	...
1468014	  764.2	  781.4	 5126.0	...
1468015	  764.0	  780.8	 5130.0	...
1468016	  763.9	  780.3	 5134.0	...
1468017	  763.9	  779.5	 5135.0	...
1468018	  763.4	  778.7	 5135.0	...
1468019	  762.9	  777.6	 5136.0	...
1468020	  762.4	  777.0	 5141.0	...
1468021	  762.3	  775.9	 5144.0	...
1468022	  762.4	  774.9	 5146.0	...
1468023	  762.8	  773.0	 5150.0	...
1468024	  763.3	  771.6	 5156.0	...
1468025	  763.5	  770.2	 5161.0	...
1468026	  763.5	  769.2	 5163.0	...
1468027	  763.6	  768.4	 5166.0	...
1468028	  763.8	  767.7	 5170.0	...
1468029	  763.8	  767.0	 5174.0	...
1468030	  764.0	  766.2	 5178.0	...
1468031	  764.1	  765.1	 5180.0	...
1468032	  764.3	  764.0	 5181.0	...
1468033	  764.1	  762.7	 5182.0	...
1468034	  763.9	  761.6	 5183.0	...
1468035	  763.4	  761.3	 5185.0	...
1468036	  763.1	  760.8	 5187.0	...
1468037	  763.0	  760.2	 5188.0	...
1468038	  763.0	  759.5	 5190.0	...
1468039	  763.0	  759.0	 5192.0	...
1468040	  762.9	  758.7	 5194.0	...
1468041	  762.7	  757.8	 5195.0	...
1468042	  762.5	  757.3	 5196.0	...
1468043	  762.4	  756.7	 5197.0	...
1468044	  762.5	  755.7	 5202.0	...
1468045	  762.8	  754.7	 5206.0	...
1468046	  763.2	  753.8	 5208.0	...
1468047	  763.4	  753.9	 5206.0	...
1468048	  763.4	  753.8	 5203.0	...
1468049	  763.3	  753.6	 5203.0	...
1468050	  763.2	  752.9	 5207.0	...
1468051	  763.1	  752.3	 5211.0	...
1468052	  763.5	  751.7	 5216.0	...
1468053	  763.9	  751.2	 5217.0	...
1468054	  764.4	  750.6	 5218.0	...
1468055	  764.3	  750.2	 5219.0	...
1468056	  764.1	  750.2	 5219.0	...
1468057	  763.8	  749.5	 5223.0	...
1468058	  763.1	  748.9	 5228.0	...
1468059	  762.8	  748.2	 5229.0	...
1468060	  762.5	  748.2	 5227.0	...
1468061	  762.6	  748.2	 5225.0	...
1468062	  762.6	  747.8	 5225.0	...
1468063	  762.8	  747.4	 5229.0	...
1468064	  763.1	  746.9	 5233.0	...
1468065	  763.5	  746.6	 5236.0	...
1468066	  763.8	  746.3	 5235.0	...
1468067	  764.1	  746.1	 5232.0	...
1468068	  764.3	  746.1	 5231.0	...
1468069	  764.4	  746.1	 5231.0	...
1468070	  763.9	  746.2	 5232.0	...
1468071	  763.5	  746.2	 5230.0	...
1468072	  763.1	  746.3	 5229.0	...
1468073	  763.0	  746.2	 5227.0	...
1468074	  762.9	  745.9	 5227.0	...
1468075	  762.9	  745.6	 5226.0	...
1468076	  762.9	  745.4	 5226.0	...
1468077	  763.1	  745.3	 5226.0	...
1468078	  763.2	  745.2	 5227.0	...
1468079	  763.1	  744.7	 5229.0	...
1468080	  763.0	  744.3	 5230.0	...
1468081	  762.7	  743.8	 5230.0	...
1468082	  762.7	  743.6	 5229.0	...
1468083	  762.7	  743.5	 5229.0	...
1468084	  762.8	  743.4	 5232.0	...
1468085	  763.0	  743.2	 5235.0	...
1468086	  763.2	  742.9	 5239.0	...
1468087	  763.1	  742.8	 5238.0	...
1468088	  762.9	  742.9	 5237.0	...
1468089	  762.6	  742.8	 5237.0	...
1468090	  762.5	  742.5	 5237.0	...
1468091	  762.5	  742.4	 5238.0	...
1468092	  762.5	  742.4	 5236.0	...
1468093	  762.5	  742.0	 5234.0	...
1468094	  762.4	  741.6	 5235.0	...
1468095	  762.4	  741.2	 5238.0	...
1468096	  762.5	  741.2	 5240.0	...
1468097	  762.4	  741.3	 5241.0	...
1468098	  762.2	  741.0	 5241.0	...
1468099	  762.3	  740.6	 5240.0	...
1468100	  762.7	  740.5	 5240.0	...
1468101	  763.2	  740.8	 5240.0	...
1468102	  763.3	  741.1	 5240.0	...
1468103	  763.3	  741.0	 5241.0	...
1468104	  763.3	  741.0	 5243.0	...
1468105	  763.2	  741.0	 5244.0	...
1468106	  763.3	  741.0	 5245.0	...
1468107	  763.4	  741.2	 5245.0	...
1468108	  763.3	  741.4	 5245.0	...
1468109	  763.1	  741.7	 5245.0	...
1468110	  762.8	  741.6	 5245.0	...
1468111	  762.7	  741.5	 5247.0	...
1468112	  762.9	  741.6	 5248.0	...
1468113	  763.1	  741.7	 5247.0	...
1468114	  763.1	  741.9	 5245.0	...
1468115	  762.9	  742.0	 5243.0	...
1468116	  762.8	  742.1	 5242.0	...
1468117	  762.9	  742.2	 5242.0	...
1468118	  762.5	  742.3	 5243.0	...
1468119	  762.2	  742.4	 5245.0	...
1468120	  761.9	  742.5	 5246.0	...
1468121	  762.0	  742.6	 5245.0	...
1468122	  761.9	  742.7	 5243.0	...
1468123	  761.7	  742.8	 5243.0	...
1468124	  761.6	  742.9	 5244.0	...
1468125	  761.7	  743.0	 5244.0	...
1468126	  761.9	  743.0	 5242.0	...
1468127	  762.3	  742.8	 5242.0	...
1468128	  762.5	  742.6	 5245.0	...
1468129	  762.5	  742.5	 5248.0	...
1468130	  762.6	  743.1	 5251.0	...
1468131	  762.7	  743.6	 5251.0	...
1468132	  762.7	  743.7	 5251.0	...
1468133	  762.7	  743.4	 5251.0	...
1468134	  762.6	  743.1	 5250.0	...
1468135	  762.5	  743.2	 5250.0	...
1468136	  762.5	  743.3	 5250.0	...
1468137	  762.4	  743.2	 5249.0	...
1468138	  762.1	  743.2	 5249.0	...
1468139	  761.9	  743.2	 5249.0	...
1468140	  761.6	  743.5	 5250.0	...
1468141	  761.4	  743.7	 5249.0	...
1468142	  761.3	  743.0	 5249.0	...
1468143	  761.6	  742.0	 5249.0	...
1468144	  761.9	  741.6	 5249.0	...
1468145	  762.1	  742.2	 5249.0	...
1468146	  762.3	  742.6	 5248.0	...
1468147	  762.4	  742.6	 5247.0	...
1468148	  762.5	  742.6	 5242.0	...
1468149	  762.5	  742.7	 5239.0	...
1468150	  762.4	  742.6	 5238.0	...
1468151	  762.3	  742.5	 5240.0	...
1468152	  762.2	  742.4	 5243.0	...
MSG	1468153 0000 _ Number On
1468153	  762.2	  742.3	 5243.0	...
1468154	  762.1	  742.6	 5243.0	...
1468155	  761.9	  742.8	 5242.0	...
1468156	  761.8	  743.1	 5242.0	...
1468157	  761.9	  743.1	 5242.0	...
1468158	  762.2	  743.0	 5242.0	...
1468159	  762.4	  742.6	 5242.0	...
1468160	  762.7	  742.2	 5242.0	...
1468161	  762.7	  741.7	 5243.0	...
1468162	  762.6	  741.4	 5244.0	...
1468163	  762.3	  741.2	 5245.0	...
1468164	  762.0	  741.2	 5246.0	...
1468165	  762.0	  741.2	 5246.0	...
1468166	  762.1	  741.0	 5246.0	...
1468167	  762.2	  740.6	 5246.0	...
1468168	  762.2	  740.1	 5247.0	...
1468169	  762.2	  739.9	 5250.0	...
1468170	  762.1	  739.9	 5252.0	...
1468171	  761.8	  740.0	 5252.0	...
1468172	  761.6	  739.3	 5250.0	...
1468173	  761.3	  738.6	 5250.0	...
1468174	  761.1	  738.0	 5253.0	...
1468175	  760.9	  738.1	 5255.0	...
1468176	  760.8	  738.6	 5255.0	...
1468177	  760.7	  739.1	 5255.0	...
1468178	  760.6	  739.4	 5255.0	...
1468179	  760.8	  738.6	 5256.0	...
1468180	  761.2	  737.8	 5256.0	...
1468181	  761.5	  737.3	 5260.0	...
1468182	  761.3	  737.3	 5265.0	...
1468183	  761.0	  737.4	 5269.0	...
1468184	  760.8	  737.1	 5270.0	...
1468185	  760.5	  736.8	 5271.0	...
1468186	  760.5	  736.4	 5272.0	...
1468187	  760.5	  736.1	 5275.0	...
1468188	  760.6	  735.7	 5277.0	...
1468189	  760.7	  735.4	 5281.0	...
1468190	  760.7	  735.2	 5283.0	...
1468191	  760.6	  734.7	 5286.0	...
1468192	  760.7	  734.2	 5288.0	...
1468193	  760.8	  733.7	 5290.0	...
1468194	  760.9	  733.4	 5292.0	...
1468195	  760.9	  732.8	 5293.0	...
1468196	  760.8	  732.5	 5294.0	...
1468197	  760.6	  732.1	 5295.0	...
1468198	  760.4	  732.1	 5300.0	...
1468199	  760.2	  731.8	 5305.0	...
1468200	  759.9	  731.7	 5310.0	...
1468201	  759.5	  731.5	 5309.0	...
1468202	  759.4	  731.7	 5306.0	...
1468203	  759.7	  731.7	 5306.0	...
1468204	  759.9	  731.6	 5307.0	...
1468205	  760.2	  731.4	 5307.0	...
1468206	  760.2	  731.1	 5305.0	...
1468207	  760.2	  730.9	 5310.0	...
1468208	  759.9	  730.8	 5316.0	...
1468209	  759.3	  730.9	 5321.0	...
1468210	  758.6	  731.1	 5321.0	...
1468211	  758.2	  731.2	 5321.0	...
1468212	  758.2	  731.2	 5321.0	...
1468213	  758.2	  730.8	 5322.0	...
1468214	  758.3	  730.4	 5323.0	...
1468215	  758.4	  730.0	 5323.0	...
1468216	  758.5	  729.8	 5323.0	...
1468217	  758.5	  729.7	 5323.0	...
1468218	  758.6	  729.7	 5323.0	...
1468219	  758.6	  729.4	 5323.0	...
1468220	  758.6	  729.1	 5323.0	...
1468221	  758.6	  728.8	 5324.0	...
1468222	  758.6	  727.8	 5329.0	...
1468223	  758.5	  726.7	 5333.0	...
1468224	  758.3	  725.6	 5341.0	...
1468225	  758.0	  725.5	 5344.0	...
1468226	  757.4	  725.6	 5346.0	...
1468227	  756.7	  725.4	 5347.0	...
1468228	  756.6	  725.2	 5347.0	...
1468229	  756.9	  724.8	 5349.0	...
1468230	  757.3	  724.7	 5351.0	...
1468231	  757.4	  724.6	 5353.0	...
1468232	  757.1	  724.6	 5354.0	...
1468233	  756.8	  724.3	 5354.0	...
1468234	  756.3	  723.6	 5354.0	...
1468235	  756.1	  723.0	 5356.0	...
1468236	  755.9	  722.4	 5361.0	...
1468237	  755.8	  722.3	 5365.0	...
1468238	  756.1	  722.1	 5370.0	...
1468239	  756.6	  722.0	 5371.0	...
1468240	  757.1	  721.9	 5372.0	...
1468241	  757.0	  721.9	 5372.0	...
1468242	  756.9	  722.0	 5372.0	...
1468243	  756.7	  722.2	 5369.0	...
1468244	  756.6	  722.3	 5366.0	...
1468245	  756.5	  722.3	 5364.0	...
1468246	  756.5	  722.0	 5364.0	...
1468247	  756.2	  721.8	 5364.0	...
1468248	  756.1	  721.6	 5366.0	...
1468249	  755.9	  721.4	 5368.0	...
1468250	  756.0	  721.3	 5370.0	...
1468251	  756.0	  721.1	 5370.0	...
1468252	  756.3	  721.0	 5371.0	...
1468253	  756.6	  720.8	 5371.0	...
1468254	  756.8	  720.6	 5372.0	...
1468255	  756.6	  720.2	 5372.0	...
1468256	  756.5	  719.8	 5373.0	...
1468257	  756.1	  719.3	 5376.0	...
1468258	  755.8	  719.0	 5380.0	...
1468259	  755.6	  718.7	 5381.0	...
1468260	  755.5	  718.4	 5381.0	...
1468261	  755.3	  718.3	 5380.0	...
1468262	  755.1	  718.1	 5380.0	...
1468263	  754.9	  717.9	 5382.0	...
1468264	  754.9	  717.6	 5383.0	...
1468265	  755.3	  717.1	 5386.0	...
1468266	  755.8	  716.7	 5388.0	...
1468267	  756.0	  716.5	 5390.0	...
1468268	  756.0	  716.6	 5390.0	...
1468269	  755.9	  715.9	 5388.0	...
1468270	  755.5	  715.2	 5388.0	...
1468271	  755.1	  714.3	 5387.0	...
1468272	  754.7	  714.1	 5387.0	...
1468273	  754.7	  714.1	 5387.0	...
1468274	  754.7	  714.4	 5387.0	...
1468275	  754.5	  714.6	 5390.0	...
1468276	  754.3	  714.4	 5393.0	...
1468277	  754.0	  714.3	 5396.0	...
1468278	  754.0	  714.3	 5396.0	...
1468279	  753.9	  713.7	 5396.0	...
1468280	  753.9	  713.0	 5396.0	...
1468281	  753.9	  712.9	 5399.0	...
1468282	  754.1	  713.3	 5401.0	...
1468283	  754.4	  713.9	 5403.0	...
1468284	  754.5	  714.0	 5401.0	...
1468285	  754.6	  714.0	 5399.0	...
1468286	  754.4	  713.9	 5399.0	...
1468287	  754.2	  713.1	 5402.0	...
1468288	  753.9	  712.4	 5405.0	...
1468289	  753.7	  711.9	 5404.0	...
1468290	  753.6	  712.0	 5401.0	...
1468291	  753.7	  712.2	 5399.0	...
1468292	  753.9	  712.3	 5400.0	...
1468293	  754.1	  712.4	 5400.0	...
1468294	  754.0	  712.5	 5399.0	...
1468295	  753.9	  712.2	 5398.0	...
1468296	  753.8	  711.8	 5397.0	...
1468297	  753.4	  711.5	 5397.0	...
1468298	  753.0	  711.3	 5397.0	...
1468299	  752.5	  710.8	 5398.0	...
1468300	  752.8	  710.0	 5399.0	...
1468301	  753.1	  709.4	 5400.0	...
1468302	  753.3	  709.2	 5400.0	...
1468303	  752.9	  709.0	 5400.0	...
1468304	  752.5	  708.9	 5401.0	...
1468305	  752.3	  708.8	 5403.0	...
1468306	  752.3	  708.8	 5401.0	...
1468307	  752.5	  708.9	 5400.0	...
1468308	  752.8	  708.9	 5397.0	...
1468309	  752.8	  708.9	 5397.0	...
1468310	  752.9	  708.9	 5396.0	...
1468311	  752.6	  708.0	 5400.0	...
1468312	  752.4	  706.9	 5404.0	...
1468313	  752.3	  705.8	 5407.0	...
1468314	  752.2	  705.6	 5407.0	...
1468315	  752.3	  705.6	 5405.0	...
1468316	  752.3	  705.8	 5403.0	...
1468317	  752.0	  705.9	 5401.0	...
1468318	  751.6	  705.9	 5401.0	...
1468319	  751.1	  706.0	 5402.0	...
1468320	  750.8	  706.0	 5402.0	...
1468321	  751.2	  705.9	 5401.0	...
1468322	  751.7	  705.9	 5400.0	...
1468323	  752.3	  705.9	 5399.0	...
1468324	  752.3	  705.2	 5402.0	...
1468325	  752.3	  704.3	 5404.0	...
1468326	  752.2	  703.2	 5408.0	...
1468327	  752.1	  703.0	 5408.0	...
1468328	  751.9	  702.9	 5408.0	...
1468329	  751.8	  702.9	 5408.0	...
1468330	  751.7	  702.7	 5409.0	...
1468331	  751.7	  702.6	 5410.0	...
1468332	  751.7	  702.5	 5408.0	...
1468333	  751.7	  702.6	 5406.0	...
1468334	  751.7	  702.7	 5406.0	...
1468335	  751.7	  702.5	 5407.0	...
1468336	  751.6	  702.2	 5408.0	...
1468337	  751.0	  702.1	 5405.0	...
1468338	  750.6	  702.1	 5403.0	...
1468339	  750.4	  701.8	 5402.0	...
1468340	  750.5	  701.2	 5403.0	...
1468341	  750.7	  700.6	 5403.0	...
1468342	  750.6	  700.2	 5403.0	...
1468343	  750.8	  700.0	 5405.0	...
1468344	  751.1	  699.8	 5406.0	...
1468345	  751.4	  699.7	 5408.0	...
1468346	  751.2	  699.6	 5407.0	...
1468347	  750.9	  699.4	 5406.0	...
1468348	  750.7	  699.1	 5406.0	...
1468349	  750.9	  698.9	 5404.0	...
1468350	  750.9	  698.7	 5400.0	...
1468351	  750.6	  698.6	 5397.0	...
1468352	  750.4	  698.5	 5397.0	...
1468353	  750.3	  698.3	 5398.0	...
1468354	  750.5	  697.9	 5400.0	...
1468355	  750.6	  697.2	 5399.0	...
1468356	  750.9	  696.8	 5397.0	...
1468357	  751.0	  696.5	 5394.0	...
1468358	  751.0	  696.4	 5392.0	...
1468359	  750.8	  696.4	 5389.0	...
1468360	  750.8	  696.3	 5386.0	...
1468361	  750.9	  696.3	 5384.0	...
1468362	  751.1	  696.8	 5381.0	...
1468363	  751.1	  697.3	 5379.0	...
1468364	  751.1	  698.2	 5378.0	...
1468365	  751.1	  698.5	 5378.0	...
1468366	  751.0	  698.7	 5377.0	...
1468367	  750.9	  698.7	 5372.0	...
1468368	  750.5	  698.7	 5367.0	...
1468369	  750.3	  698.6	 5362.0	...
1468370	  750.4	  698.6	 5360.0	...
1468371	  750.6	  698.1	 5358.0	...
1468372	  750.9	  697.6	 5357.0	...
1468373	  751.0	  697.6	 5356.0	...
1468374	  751.3	  698.1	 5353.0	...
1468375	  751.4	  697.9	 5350.0	...
1468376	  751.4	  697.2	 5347.0	...
1468377	  751.2	  696.6	 5345.0	...
1468378	  751.3	  696.5	 5345.0	...
1468379	  751.5	  696.4	 5343.0	...
1468380	  751.6	  696.3	 5341.0	...
1468381	  751.5	  696.2	 5342.0	...
1468382	  751.7	  696.0	 5345.0	...
1468383	  751.8	  695.5	 5347.0	...
1468384	  751.9	  695.5	 5347.0	...
1468385	  751.8	  695.4	 5347.0	...
1468386	  751.7	  695.1	 5345.0	...
1468387	  751.6	  694.6	 5342.0	...
1468388	  751.6	  693.9	 5339.0	...
1468389	  751.6	  693.7	 5336.0	...
1468390	  751.6	  693.2	 5334.0	...
1468391	  751.8	  692.6	 5333.0	...
1468392	  751.9	  691.9	 5331.0	...
1468393	  751.9	  691.4	 5330.0	...
1468394	  751.8	  691.1	 5329.0	...
1468395	  751.8	  690.7	 5328.0	...
1468396	  751.8	  690.6	 5327.0	...
1468397	  751.7	  690.5	 5327.0	...
1468398	  751.5	  690.5	 5327.0	...
1468399	  751.4	  690.4	 5324.0	...
1468400	  751.5	  690.4	 5321.0	...
1468401	  751.6	  690.4	 5318.0	...
1468402	  751.8	  690.3	 5317.0	...
1468403	  752.0	  690.2	 5316.0	...
1468404	  752.2	  690.1	 5316.0	...
1468405	  752.1	  690.1	 5316.0	...
1468406	  752.0	  690.0	 5310.0	...
1468407	  751.9	  689.7	 5304.0	...
1468408	  751.8	  689.5	 5301.0	...
1468409	  751.8	  689.4	 5303.0	...
1468410	  751.9	  689.8	 5306.0	...
1468411	  751.9	  690.0	 5304.0	...
1468412	  751.9	  690.4	 5301.0	...
1468413	  752.0	  690.2	 5299.0	...
1468414	  752.1	  690.2	 5298.0	...
1468415	  752.1	  690.3	 5297.0	...
1468416	  752.0	  690.5	 5296.0	...
1468417	  751.8	  690.8	 5296.0	...
1468418	  752.0	  690.8	 5293.0	...
1468419	  752.4	  690.9	 5289.0	...
1468420	  752.6	  691.2	 5289.0	...
1468421	  752.5	  691.5	 5294.0	...
1468422	  752.6	  691.8	 5300.0	...
1468423	  752.8	  691.9	 5300.0	...
1468424	  753.0	  691.9	 5294.0	...
1468425	  752.9	  691.6	 5288.0	...
1468426	  752.7	  691.3	 5286.0	...
1468427	  752.5	  691.1	 5286.0	...
1468428	  752.4	  690.9	 5285.0	...
1468429	  752.3	  690.7	 5285.0	...
1468430	  752.5	  690.3	 5286.0	...
1468431	  752.6	  690.2	 5285.0	...
1468432	  752.8	  690.1	 5284.0	...
1468433	  752.8	  690.1	 5283.0	...
1468434	  752.8	  690.1	 5280.0	...
1468435	  753.1	  690.0	 5277.0	...
1468436	  753.4	  690.2	 5273.0	...
1468437	  753.4	  690.4	 5272.0	...
1468438	  753.1	  690.5	 5272.0	...
1468439	  752.7	  690.2	 5275.0	...
1468440	  752.7	  690.0	 5278.0	...
1468441	  752.0	  690.1	 5277.0	...
1468442	  750.5	  690.4	 5274.0	...
1468443	  748.8	  690.5	 5270.0	...
1468444	  747.2	  690.4	 5270.0	...
1468445	  745.9	  690.3	 5267.0	...
1468446	  744.1	  690.5	 5263.0	...
1468447	  742.4	  690.6	 5259.0	...
1468448	  740.5	  690.6	 5256.0	...
1468449	  739.3	  690.5	 5254.0	...
1468450	  737.5	  690.2	 5252.0	...
1468451	  736.5	  689.8	 5251.0	...
1468452	  735.6	  689.3	 5250.0	...
1468453	  735.7	  688.6	 5250.0	...
1468454	  736.1	  687.8	 5250.0	...
1468455	  736.5	  687.2	 5251.0	...
MSG	1468456 0000 _ Number Off
1468456	  736.8	  687.3	 5252.0	...
1468457	  737.6	  686.9	 5253.0	...
1468458	  738.4	  686.4	 5250.0	...
1468459	  739.3	  685.8	 5246.0	...
1468460	  739.6	  685.4	 5243.0	...
1468461	  739.9	  685.1	 5244.0	...
1468462	  740.2	  684.9	 5244.0	...
1468463	  740.4	  684.3	 5243.0	...
1468464	  740.8	  683.8	 5243.0	...
1468465	  741.1	  683.3	 5242.0	...
1468466	  741.3	  683.3	 5241.0	...
1468467	  741.5	  683.3	 5241.0	...
1468468	  741.7	  682.4	 5241.0	...
1468469	  741.9	  681.4	 5242.0	...
1468470	  741.9	  680.6	 5243.0	...
1468471	  742.0	  680.7	 5242.0	...
1468472	  742.3	  680.8	 5240.0	...
1468473	  742.5	  680.8	 5237.0	...
1468474	  742.7	  680.9	 5237.0	...
1468475	  742.8	  681.1	 5237.0	...
1468476	  742.9	  681.3	 5240.0	...
1468477	  743.1	  681.5	 5243.0	...
1468478	  743.4	  681.6	 5242.0	...
1468479	  743.6	  681.7	 5239.0	...
1468480	  743.4	  681.6	 5238.0	...
1468481	  743.1	  681.1	 5239.0	...
1468482	  742.8	  680.6	 5240.0	...
1468483	  742.8	  680.2	 5242.0	...
1468484	  742.8	  680.2	 5243.0	...
1468485	  742.7	  680.4	 5243.0	...
1468486	  742.6	  680.5	 5242.0	...
1468487	  742.5	  680.4	 5242.0	...
1468488	  742.4	  680.3	 5242.0	...
1468489	  742.4	  680.1	 5243.0	...
1468490	  742.3	  679.9	 5244.0	...
1468491	  742.2	  679.8	 5243.0	...
1468492	  742.1	  679.5	 5243.0	...
1468493	  742.1	  679.1	 5242.0	...
1468494	  742.0	  678.6	 5240.0	...
1468495	  742.2	  678.3	 5238.0	...
1468496	  742.5	  677.9	 5237.0	...
1468497	  742.7	  677.5	 5239.0	...
1468498	  742.8	  677.1	 5241.0	...
1468499	  742.8	  677.1	 5241.0	...
1468500	  742.8	  677.1	 5241.0	...
1468501	  742.7	  677.1	 5241.0	...
1468502	  742.7	  677.5	 5240.0	...
1468503	  742.8	  677.9	 5240.0	...
1468504	  743.0	  678.3	 5239.0	...
1468505	  743.2	  678.4	 5238.0	...
1468506	  743.3	  678.6	 5236.0	...
1468507	  743.4	  678.7	 5234.0	...
1468508	  743.5	  678.7	 5233.0	...
1468509	  743.7	  678.4	 5234.0	...
1468510	  743.9	  678.1	 5235.0	...
1468511	  744.1	  678.1	 5234.0	...
1468512	  744.2	  678.5	 5232.0	...
1468513	  744.1	  679.0	 5230.0	...
1468514	  744.2	  679.3	 5230.0	...
1468515	  744.3	  679.1	 5229.0	...
1468516	  744.7	  679.0	 5229.0	...
1468517	  744.8	  679.1	 5228.0	...
1468518	  744.9	  679.2	 5226.0	...
1468519	  745.0	  678.9	 5223.0	...
1468520	  745.1	  678.6	 5221.0	...
1468521	  745.2	  678.4	 5221.0	...
1468522	  745.2	  678.6	 5222.0	...
1468523	  745.1	  678.8	 5223.0	...
1468524	  745.1	  678.8	 5225.0	...
1468525	  745.1	  678.7	 5225.0	...
1468526	  745.2	  678.6	 5225.0	...
1468527	  745.4	  678.6	 5223.0	...
1468528	  745.4	  678.6	 5222.0	...
1468529	  745.3	  678.7	 5221.0	...
1468530	  745.1	  678.7	 5219.0	...
1468531	  745.2	  678.8	 5218.0	...
1468532	  745.4	  678.9	 5217.0	...
1468533	  745.6	  679.0	 5217.0	...
1468534	  745.6	  679.1	 5218.0	...
1468535	  745.8	  678.9	 5218.0	...
1468536	  745.9	  678.7	 5217.0	...
1468537	  746.0	  678.5	 5214.0	...
1468538	  746.0	  678.4	 5212.0	...
1468539	  746.1	  678.4	 5211.0	...
1468540	  746.2	  678.2	 5213.0	...
1468541	  746.4	  678.0	 5215.0	...
1468542	  746.6	  678.1	 5217.0	...
1468543	  746.8	  678.4	 5218.0	...
1468544	  746.8	  678.6	 5219.0	...
1468545	  746.8	  678.6	 5221.0	...
1468546	  746.9	  678.5	 5223.0	...
1468547	  746.9	  678.5	 5223.0	...
1468548	  746.9	  678.4	 5222.0	...
1468549	  746.5	  678.5	 5221.0	...
1468550	  746.2	  678.8	 5221.0	...
1468551	  745.9	  679.0	 5222.0	...
1468552	  745.9	  679.1	 5222.0	...
1468553	  746.1	  678.9	 5221.0	...
1468554	  746.1	  678.6	 5219.0	...
1468555	  746.2	  678.3	 5220.0	...
1468556	  746.4	  678.0	 5222.0	...
1468557	  746.7	  677.7	 5223.0	...
1468558	  747.1	  677.6	 5223.0	...
1468559	  747.2	  677.6	 5223.0	...
1468560	  747.4	  677.2	 5222.0	...
1468561	  747.5	  676.9	 5221.0	...
1468562	  747.6	  676.5	 5220.0	...
1468563	  747.6	  676.3	 5219.0	...
1468564	  747.4	  676.2	 5220.0	...
1468565	  747.1	  676.1	 5220.0	...
1468566	  746.9	  676.2	 5220.0	...
1468567	  747.2	  675.8	 5219.0	...
1468568	  747.3	  675.4	 5219.0	...
1468569	  747.4	  674.8	 5219.0	...
1468570	  747.7	  674.5	 5219.0	...
1468571	  748.2	  674.2	 5218.0	...
1468572	  748.6	  673.9	 5218.0	...
1468573	  748.7	  673.8	 5218.0	...
1468574	  748.7	  673.8	 5218.0	...
1468575	  748.7	  674.0	 5219.0	...
1468576	  748.7	  674.1	 5220.0	...
1468577	  748.6	  674.0	 5223.0	...
1468578	  748.6	  673.6	 5225.0	...
1468579	  748.6	  673.4	 5226.0	...
1468580	  748.5	  673.1	 5227.0	...
1468581	  748.4	  673.2	 5228.0	...
1468582	  748.4	  672.7	 5230.0	...
1468583	  748.2	  672.2	 5232.0	...
1468584	  748.1	  672.3	 5230.0	...
1468585	  748.4	  672.7	 5228.0	...
1468586	  748.7	  673.2	 5227.0	...
1468587	  749.1	  673.2	 5228.0	...
1468588	  749.3	  673.3	 5229.0	...
1468589	  749.1	  673.3	 5229.0	...
1468590	  748.9	  673.3	 5230.0	...
1468591	  748.9	  673.5	 5229.0	...
1468592	  749.1	  673.7	 5228.0	...
1468593	  749.4	  674.0	 5226.0	...
1468594	  749.4	  673.7	 5225.0	...
1468595	  749.3	  673.4	 5224.0	...
1468596	  749.3	  673.1	 5225.0	...
1468597	  749.1	  673.2	 5227.0	...
1468598	  749.0	  673.3	 5230.0	...
1468599	  748.9	  673.4	 5230.0	...
1468600	  748.5	  673.5	 5231.0	...
1468601	  748.1	  673.0	 5231.0	...
1468602	  747.7	  672.6	 5231.0	...
1468603	  747.8	  671.9	 5232.0	...
1468604	  748.0	  671.8	 5234.0	...
1468605	  748.0	  671.7	 5235.0	...
1468606	  748.4	  671.7	 5234.0	...
1468607	  748.7	  671.4	 5233.0	...
1468608	  749.1	  670.9	 5233.0	...
1468609	  749.1	  670.5	 5232.0	...
1468610	  749.0	  670.4	 5232.0	...
1468611	  748.7	  670.5	 5232.0	...
1468612	  748.4	  670.6	 5234.0	...
1468613	  748.5	  671.0	 5235.0	...
1468614	  748.6	  671.2	 5234.0	...
1468615	  748.7	  671.5	 5236.0	...
1468616	  748.6	  671.5	 5240.0	...
1468617	  748.5	  671.2	 5244.0	...
1468618	  748.6	  670.8	 5245.0	...
1468619	  748.7	  670.5	 5248.0	...
1468620	  748.9	  670.5	 5250.0	...
1468621	  749.0	  670.4	 5252.0	...
1468622	  748.3	  670.5	 5251.0	...
1468623	  747.6	  670.4	 5249.0	...
1468624	  747.0	  670.4	 5248.0	...
1468625	  747.2	  670.2	 5248.0	...
1468626	  747.7	  670.0	 5249.0	...
1468627	  748.0	  669.9	 5249.0	...
1468628	  747.9	  669.8	 5249.0	...
1468629	  747.7	  669.7	 5252.0	...
1468630	  747.4	  669.7	 5254.0	...
1468631	  747.4	  669.7	 5257.0	...
1468632	  747.4	  669.8	 5259.0	...
1468633	  747.6	  669.7	 5260.0	...
1468634	  748.0	  669.7	 5263.0	...
1468635	  748.3	  669.6	 5267.0	...
1468636	  748.3	  669.7	 5270.0	...
1468637	  748.4	  669.7	 5269.0	...
1468638	  748.4	  669.6	 5267.0	...
1468639	  748.4	  669.1	 5266.0	...
1468640	  748.4	  668.5	 5266.0	...
1468641	  748.3	  668.2	 5267.0	...
1468642	  748.2	  667.8	 5269.0	...
1468643	  748.1	  667.5	 5274.0	...
1468644	  748.0	  667.2	 5278.0	...
1468645	  748.0	  667.4	 5279.0	...
1468646	  748.0	  667.6	 5279.0	...
1468647	  748.0	  667.7	 5279.0	...
1468648	  748.0	  667.7	 5280.0	...
1468649	  748.1	  667.8	 5282.0	...
1468650	  747.7	  667.9	 5282.0	...
1468651	  747.4	  667.6	 5283.0	...
1468652	  747.4	  667.0	 5286.0	...
1468653	  747.9	  666.3	 5288.0	...
1468654	  748.2	  665.8	 5290.0	...
1468655	  748.2	  665.7	 5290.0	...
1468656	  748.1	  665.7	 5289.0	...
1468657	  748.0	  665.6	 5289.0	...
1468658	  747.9	  665.5	 5289.0	...
1468659	  747.7	  665.4	 5289.0	...
1468660	  747.5	  665.3	 5288.0	...
1468661	  747.4	  665.1	 5287.0	...
1468662	  747.5	  664.9	 5287.0	...
1468663	  747.7	  664.7	 5292.0	...
1468664	  747.8	  664.6	 5296.0	...
1468665	  747.9	  664.5	 5300.0	...
1468666	  748.0	  664.2	 5300.0	...
1468667	  748.0	  664.0	 5300.0	...
1468668	  748.0	  664.3	 5300.0	...
1468669	  748.0	  664.7	 5299.0	...
MSG	1468670 0000 _ Number On
1468670	  748.0	  664.9	 5298.0	...
1468671	  747.7	  664.8	 5298.0	...
1468672	  747.5	  664.9	 5300.0	...
1468673	  747.3	  665.1	 5302.0	...
1468674	  747.4	  665.1	 5302.0	...
1468675	  747.5	  664.8	 5302.0	...
1468676	  747.4	  664.5	 5303.0	...
1468677	  747.3	  664.5	 5305.0	...
1468678	  747.3	  664.4	 5308.0	...
1468679	  747.3	  664.3	 5311.0	...
1468680	  747.3	  664.0	 5313.0	...
1468681	  747.3	  663.9	 5315.0	...
1468682	  747.4	  663.8	 5318.0	...
1468683	  747.5	  663.4	 5321.0	...
1468684	  747.4	  663.0	 5324.0	...
1468685	  747.2	  662.6	 5324.0	...
1468686	  747.0	  662.3	 5325.0	...
1468687	  747.1	  661.8	 5327.0	...
1468688	  747.4	  661.5	 5327.0	...
1468689	  747.6	  661.7	 5326.0	...
1468690	  747.6	  662.0	 5326.0	...
1468691	  747.5	  661.8	 5325.0	...
1468692	  747.4	  661.6	 5325.0	...
1468693	  747.4	  661.3	 5324.0	...
1468694	  747.4	  661.3	 5328.0	...
1468695	  747.4	  661.4	 5332.0	...
1468696	  747.6	  661.4	 5335.0	...
1468697	  747.7	  661.5	 5335.0	...
1468698	  747.9	  661.4	 5336.0	...
1468699	  747.9	  661.2	 5337.0	...
1468700	  748.1	  660.8	 5337.0	...
1468701	  748.3	  660.3	 5337.0	...
1468702	  748.7	  660.0	 5340.0	...
1468703	  748.7	  659.9	 5343.0	...
1468704	  748.7	  660.0	 5345.0	...
1468705	  748.5	  660.1	 5344.0	...
1468706	  748.8	  659.7	 5343.0	...
1468707	  749.2	  659.4	 5342.0	...
1468708	  749.6	  659.1	 5342.0	...
1468709	  749.5	  659.0	 5343.0	...
1468710	  749.5	  659.0	 5345.0	...
1468711	  749.4	  658.9	 5347.0	...
1468712	  749.3	  658.8	 5349.0	...
1468713	  749.1	  658.7	 5351.0	...
1468714	  748.9	  658.5	 5355.0	...
1468715	  748.9	  658.4	 5358.0	...
1468716	  749.0	  658.4	 5358.0	...
1468717	  749.2	  658.3	 5359.0	...
1468718	  749.2	  658.3	 5361.0	...
1468719	  749.1	  658.1	 5364.0	...
1468720	  749.0	  657.8	 5368.0	...
1468721	  748.8	  657.5	 5371.0	...
1468722	  748.6	  657.5	 5373.0	...
1468723	  748.4	  657.5	 5373.0	...
1468724	  748.4	  657.5	 5373.0	...
1468725	  748.6	  657.7	 5374.0	...
1468726	  748.7	  657.9	 5375.0	...
1468727	  748.9	  658.2	 5376.0	...
1468728	  748.8	  658.1	 5375.0	...
1468729	  748.6	  658.1	 5375.0	...
1468730	  748.6	  658.1	 5374.0	...
1468731	  748.6	  658.3	 5374.0	...
1468732	  748.7	  658.5	 5373.0	...
1468733	  748.7	  658.5	 5377.0	...
1468734	  748.3	  658.4	 5382.0	...
1468735	  748.0	  658.2	 5386.0	...
1468736	  747.7	  658.1	 5386.0	...
1468737	  747.7	  658.0	 5386.0	...
1468738	  747.6	  657.9	 5387.0	...
1468739	  747.7	  657.9	 5388.0	...
1468740	  747.7	  657.7	 5389.0	...
1468741	  747.8	  657.1	 5390.0	...
1468742	  747.8	  656.5	 5391.0	...
1468743	  747.7	  656.2	 5391.0	...
1468744	  747.5	  656.2	 5390.0	...
1468745	  747.3	  656.1	 5390.0	...
1468746	  747.2	  656.0	 5390.0	...
1468747	  747.1	  655.9	 5390.0	...
1468748	  747.1	  655.9	 5390.0	...
1468749	  747.1	  655.9	 5393.0	...
1468750	  747.3	  655.8	 5397.0	...
1468751	  747.4	  655.7	 5400.0	...
1468752	  747.7	  655.5	 5403.0	...
1468753	  747.9	  655.4	 5404.0	...
1468754	  748.0	  655.3	 5404.0	...
1468755	  747.9	  655.2	 5404.0	...
1468756	  747.7	  655.3	 5404.0	...
1468757	  747.6	  655.5	 5403.0	...
1468758	  747.5	  655.6	 5403.0	...
1468759	  747.3	  655.1	 5406.0	...
1468760	  747.5	  654.5	 5408.0	...
1468761	  747.6	  653.8	 5411.0	...
1468762	  747.8	  653.6	 5412.0	...
1468763	  747.8	  653.5	 5412.0	...
1468764	  747.7	  653.6	 5413.0	...
1468765	  747.8	  654.2	 5412.0	...
1468766	  747.8	  654.8	 5411.0	...
1468767	  747.7	  655.0	 5414.0	...
1468768	  747.6	  654.7	 5417.0	...
1468769	  747.8	  654.3	 5419.0	...
1468770	  747.9	  654.3	 5419.0	...
1468771	  748.2	  654.9	 5419.0	...
1468772	  748.4	  655.5	 5418.0	...
1468773	  748.5	  655.6	 5419.0	...
1468774	  748.5	  655.0	 5420.0	...
1468775	  748.3	  654.5	 5421.0	...
1468776	  748.1	  654.6	 5421.0	...
1468777	  748.1	  654.7	 5421.0	...
1468778	  748.1	  654.8	 5422.0	...
1468779	  748.3	  654.9	 5425.0	...
1468780	  748.4	  655.0	 5428.0	...
1468781	  748.4	  655.1	 5430.0	...
1468782	  748.4	  655.1	 5431.0	...
1468783	  748.2	  655.0	 5431.0	...
1468784	  748.1	  655.3	 5431.0	...
1468785	  748.0	  655.5	 5429.0	...
1468786	  747.9	  656.0	 5428.0	...
1468787	  748.0	  656.2	 5428.0	...
1468788	  748.3	  656.8	 5429.0	...
1468789	  748.5	  657.2	 5431.0	...
1468790	  748.6	  657.4	 5431.0	...
1468791	  748.6	  657.5	 5431.0	...
1468792	  748.7	  657.9	 5432.0	...
1468793	  748.6	  658.2	 5432.0	...
1468794	  748.4	  658.0	 5433.0	...
1468795	  748.2	  657.6	 5434.0	...
1468796	  748.3	  657.3	 5435.0	...
1468797	  748.4	  657.3	 5436.0	...
1468798	  748.3	  657.3	 5436.0	...
1468799	  748.4	  657.3	 5436.0	...
1468800	  748.4	  657.4	 5436.0	...
1468801	  748.4	  657.5	 5437.0	...
1468802	  748.4	  657.4	 5437.0	...
1468803	  748.2	  657.3	 5441.0	...
1468804	  748.2	  657.0	 5445.0	...
1468805	  748.2	  656.7	 5449.0	...
1468806	  748.2	  656.5	 5449.0	...
1468807	  748.2	  656.4	 5450.0	...
1468808	  748.2	  656.3	 5450.0	...
1468809	  748.2	  656.3	 5449.0	...
1468810	  748.2	  656.3	 5447.0	...
1468811	  748.2	  656.4	 5444.0	...
1468812	  748.2	  656.6	 5442.0	...
1468813	  748.2	  656.8	 5443.0	...
1468814	  748.4	  657.0	 5446.0	...
1468815	  748.5	  657.0	 5449.0	...
1468816	  748.6	  657.2	 5450.0	...
1468817	  748.5	  657.3	 5449.0	...
1468818	  748.5	  657.5	 5450.0	...
1468819	  748.7	  657.5	 5451.0	...
1468820	  748.9	  657.8	 5452.0	...
1468821	  748.9	  658.1	 5450.0	...
1468822	  748.7	  658.3	 5449.0	...
1468823	  748.4	  658.0	 5448.0	...
1468824	  748.5	  657.6	 5449.0	...
1468825	  748.5	  657.2	 5450.0	...
1468826	  748.5	  656.9	 5453.0	...
1468827	  748.8	  656.7	 5455.0	...
1468828	  749.0	  656.6	 5456.0	...
1468829	  748.9	  656.6	 5456.0	...
1468830	  748.6	  656.7	 5456.0	...
1468831	  748.2	  656.6	 5456.0	...
1468832	  748.2	  656.4	 5457.0	...
1468833	  748.3	  656.2	 5458.0	...
1468834	  748.6	  656.2	 5459.0	...
1468835	  748.8	  656.2	 5460.0	...
1468836	  748.7	  656.2	 5462.0	...
1468837	  748.6	  656.2	 5464.0	...
1468838	  748.6	  656.2	 5465.0	...
1468839	  748.4	  656.3	 5464.0	...
1468840	  748.3	  656.3	 5464.0	...
1468841	  748.3	  656.4	 5464.0	...
1468842	  748.4	  656.3	 5465.0	...
1468843	  748.4	  656.2	 5465.0	...
1468844	  748.4	  656.3	 5466.0	...
1468845	  748.3	  656.4	 5466.0	...
1468846	  748.4	  656.5	 5469.0	...
1468847	  748.5	  656.5	 5471.0	...
1468848	  748.5	  656.6	 5474.0	...
1468849	  748.5	  657.0	 5475.0	...
1468850	  748.4	  657.2	 5476.0	...
1468851	  748.4	  657.4	 5479.0	...
1468852	  748.7	  657.1	 5481.0	...
1468853	  749.0	  656.8	 5481.0	...
1468854	  749.3	  656.6	 5480.0	...
1468855	  749.4	  656.8	 5478.0	...
1468856	  749.4	  657.0	 5478.0	...
1468857	  749.3	  657.1	 5477.0	...
1468858	  749.2	  657.0	 5477.0	...
1468859	  749.2	  656.8	 5479.0	...
1468860	  749.3	  656.6	 5482.0	...
1468861	  749.5	  656.7	 5484.0	...
1468862	  749.6	  656.8	 5484.0	...
1468863	  749.5	  656.8	 5488.0	...
1468864	  749.4	  656.6	 5491.0	...
1468865	  749.4	  657.1	 5494.0	...
1468866	  749.2	  657.8	 5493.0	...
1468867	  749.0	  658.4	 5491.0	...
1468868	  748.8	  658.4	 5491.0	...
1468869	  749.0	  658.5	 5491.0	...
1468870	  749.2	  658.6	 5491.0	...
1468871	  749.2	  658.5	 5491.0	...
1468872	  749.2	  658.2	 5491.0	...
1468873	  749.1	  658.1	 5491.0	...
1468874	  749.1	  658.1	 5492.0	...
1468875	  749.5	  658.1	 5493.0	...
1468876	  749.8	  658.1	 5496.0	...
1468877	  750.2	  658.2	 5500.0	...
1468878	  750.3	  658.4	 5502.0	...
1468879	  750.2	  658.8	 5502.0	...
1468880	  750.0	  659.2	 5500.0	...
1468881	  749.7	  659.5	 5501.0	...
1468882	  749.6	  659.6	 5501.0	...
1468883	  749.6	  659.6	 5501.0	...
1468884	  749.6	  659.6	 5500.0	...
1468885	  749.6	  659.8	 5498.0	...
1468886	  749.6	  659.7	 5497.0	...
1468887	  749.7	  659.6	 5495.0	...
1468888	  749.7	  659.7	 5493.0	...
1468889	  749.8	  660.2	 5493.0	...
1468890	  749.8	  660.7	 5495.0	...
1468891	  749.8	  660.8	 5497.0	...
1468892	  749.8	  660.5	 5501.0	...
1468893	  749.7	  660.4	 5504.0	...
1468894	  749.7	  660.3	 5508.0	...
1468895	  749.6	  660.1	 5510.0	...
1468896	  749.5	  659.9	 5511.0	...
1468897	  749.4	  659.7	 5511.0	...
1468898	  749.3	  659.5	 5510.0	...
1468899	  749.2	  659.4	 5509.0	...
1468900	  749.3	  659.7	 5508.0	...
1468901	  749.5	  660.0	 5508.0	...
1468902	  749.6	  660.2	 5510.0	...
1468903	  749.5	  660.2	 5512.0	...
1468904	  749.3	  660.2	 5512.0	...
1468905	  749.1	  660.2	 5511.0	...
1468906	  749.1	  660.2	 5512.0	...
1468907	  749.3	  660.2	 5514.0	...
1468908	  749.8	  660.1	 5517.0	...
1468909	  750.0	  660.2	 5519.0	...
1468910	  750.1	  660.3	 5521.0	...
1468911	  749.8	  660.5	 5520.0	...
1468912	  749.5	  660.5	 5518.0	...
1468913	  749.7	  660.5	 5520.0	...
1468914	  750.1	  660.3	 5523.0	...
1468915	  749.9	  660.3	 5526.0	...
1468916	  749.5	  660.7	 5526.0	...
1468917	  749.2	  661.2	 5526.0	...
1468918	  749.3	  661.6	 5527.0	...
1468919	  749.4	  661.5	 5527.0	...
1468920	  749.3	  661.4	 5525.0	...
1468921	  749.2	  661.4	 5523.0	...
1468922	  749.3	  661.5	 5520.0	...
1468923	  749.5	  661.6	 5520.0	...
1468924	  749.7	  661.5	 5521.0	...
1468925	  749.6	  661.5	 5523.0	...
1468926	  749.5	  661.5	 5526.0	...
1468927	  749.4	  661.7	 5527.0	...
1468928	  749.3	  661.8	 5528.0	...
1468929	  749.1	  661.9	 5530.0	...
1468930	  749.0	  661.9	 5532.0	...
1468931	  749.3	  661.9	 5533.0	...
1468932	  749.7	  661.9	 5530.0	...
1468933	  749.6	  662.3	 5528.0	...
1468934	  749.4	  662.6	 5526.0	...
1468935	  749.3	  662.8	 5525.0	...
1468936	  749.4	  662.8	 5524.0	...
1468937	  749.5	  663.6	 5523.0	...
1468938	  749.6	  664.4	 5524.0	...
1468939	  749.7	  665.2	 5525.0	...
1468940	  749.6	  665.2	 5525.0	...
1468941	  749.5	  665.1	 5522.0	...
1468942	  749.7	  665.1	 5523.0	...
1468943	  749.9	  665.1	 5526.0	...
1468944	  750.1	  665.1	 5529.0	...
1468945	  750.1	  665.1	 5528.0	...
1468946	  750.1	  665.1	 5527.0	...
1468947	  750.3	  665.1	 5525.0	...
1468948	  750.4	  665.1	 5524.0	...
1468949	  750.5	  665.1	 5523.0	...
1468950	  750.4	  665.2	 5525.0	...
1468951	  750.3	  664.9	 5527.0	...
1468952	  750.3	  664.5	 5529.0	...
1468953	  750.3	  664.3	 5529.0	...
1468954	  750.0	  664.6	 5529.0	...
1468955	  749.7	  664.9	 5530.0	...
1468956	  749.5	  665.2	 5531.0	...
1468957	  749.6	  665.4	 5533.0	...
1468958	  749.9	  665.5	 5533.0	...
1468959	  749.9	  665.5	 5533.0	...
1468960	  750.0	  665.5	 5534.0	...
1468961	  750.1	  665.5	 5535.0	...
1468962	  750.4	  665.4	 5536.0	...
1468963	  750.6	  665.3	 5536.0	...
1468964	  750.6	  665.2	 5538.0	...
1468965	  750.5	  665.2	 5539.0	...
1468966	  750.4	  665.2	 5539.0	...
1468967	  750.3	  665.2	 5539.0	...
1468968	  750.1	  665.5	 5537.0	...
1468969	  750.0	  665.8	 5536.0	...
1468970	  750.1	  666.1	 5535.0	...
1468971	  750.5	  666.3	 5535.0	...
MSG	1468972 0000 _ Number Off
1468972	  750.9	  666.5	 5535.0	...
1468973	  750.9	  666.5	 5536.0	...
1468974	  750.7	  666.1	 5536.0	...
1468975	  750.5	  665.8	 5537.0	...
1468976	  750.6	  665.8	 5536.0	...
1468977	  750.9	  665.8	 5536.0	...
1468978	  751.3	  665.8	 5537.0	...
1468979	  751.4	  665.8	 5538.0	...
1468980	  751.5	  666.1	 5539.0	...
1468981	  751.4	  666.4	 5540.0	...
1468982	  751.3	  666.8	 5539.0	...
1468983	  751.3	  667.0	 5537.0	...
1468984	  751.3	  667.1	 5535.0	...
1468985	  751.3	  667.3	 5535.0	...
1468986	  751.3	  667.4	 5536.0	...
1468987	  751.5	  667.2	 5539.0	...
1468988	  751.6	  666.9	 5542.0	...
1468989	  751.7	  666.9	 5543.0	...
1468990	  751.6	  667.2	 5543.0	...
1468991	  751.4	  667.6	 5542.0	...
1468992	  751.3	  667.6	 5542.0	...
1468993	  751.2	  667.6	 5542.0	...
1468994	  751.4	  667.5	 5542.0	...
1468995	  751.6	  667.4	 5543.0	...
1468996	  751.7	  667.4	 5544.0	...
1468997	  751.5	  667.7	 5545.0	...
1468998	  751.4	  668.0	 5545.0	...
1468999	  751.5	  668.3	 5543.0	...
1469000	  751.2	  668.3	 5540.0	...
1469001	  750.8	  668.3	 5539.0	...
1469002	  750.4	  668.7	 5541.0	...
1469003	  750.4	  669.2	 5543.0	...
1469004	  750.6	  669.5	 5542.0	...
1469005	  750.8	  669.2	 5542.0	...
1469006	  751.1	  668.9	 5542.0	...
1469007	  751.3	  669.2	 5542.0	...
1469008	  751.5	  669.7	 5542.0	...
1469009	  751.6	  670.2	 5542.0	...
1469010	  751.5	  670.3	 5542.0	...
1469011	  751.5	  670.8	 5541.0	...
1469012	  751.4	  671.2	 5540.0	...
1469013	  751.4	  671.6	 5540.0	...
1469014	  751.3	  671.4	 5539.0	...
1469015	  751.3	  671.2	 5538.0	...
1469016	  751.3	  670.9	 5538.0	...
1469017	  751.3	  670.8	 5536.0	...
1469018	  751.4	  670.5	 5535.0	...
1469019	  751.5	  670.3	 5535.0	...
1469020	  751.5	  670.2	 5536.0	...
1469021	  751.5	  670.4	 5537.0	...
1469022	  751.3	  670.6	 5536.0	...
1469023	  751.1	  671.1	 5535.0	...
1469024	  750.9	  671.6	 5534.0	...
1469025	  751.0	  672.0	 5536.0	...
1469026	  751.0	  672.1	 5539.0	...
1469027	  751.1	  672.2	 5542.0	...
1469028	  751.1	  672.0	 5543.0	...
1469029	  751.0	  671.8	 5544.0	...
1469030	  750.9	  671.6	 5544.0	...
1469031	  750.9	  671.5	 5544.0	...
1469032	  750.9	  671.6	 5542.0	...
1469033	  750.9	  671.6	 5541.0	...
1469034	  750.8	  671.6	 5542.0	...
1469035	  750.8	  671.6	 5544.0	...
1469036	  750.5	  671.6	 5543.0	...
1469037	  750.4	  671.6	 5542.0	...
1469038	  750.1	  671.5	 5543.0	...
1469039	  750.1	  671.4	 5545.0	...
1469040	  750.1	  671.5	 5545.0	...
1469041	  750.1	  671.9	 5543.0	...
1469042	  750.1	  672.2	 5543.0	...
1469043	  750.0	  672.2	 5546.0	...
1469044	  749.9	  672.3	 5548.0	...
1469045	  750.0	  672.4	 5549.0	...
1469046	  749.8	  672.4	 5549.0	...
1469047	  749.7	  672.5	 5550.0	...
1469048	  749.7	  672.6	 5550.0	...
1469049	  749.8	  672.7	 5549.0	...
1469050	  749.9	  673.0	 5548.0	...
1469051	  749.8	  673.4	 5547.0	...
1469052	  749.9	  673.5	 5545.0	...
1469053	  749.8	  673.3	 5542.0	...
1469054	  749.7	  673.0	 5540.0	...
1469055	  749.6	  672.9	 5544.0	...
1469056	  749.6	  672.8	 5549.0	...
1469057	  749.6	  672.7	 5555.0	...
1469058	  749.9	  672.6	 5554.0	...
1469059	  750.2	  673.0	 5554.0	...
1469060	  750.4	  673.5	 5552.0	...
1469061	  750.2	  674.0	 5550.0	...
1469062	  750.0	  674.2	 5548.0	...
1469063	  750.2	  674.4	 5547.0	...
1469064	  750.4	  674.4	 5547.0	...
1469065	  750.4	  674.3	 5548.0	...
1469066	  750.4	  674.2	 5548.0	...
1469067	  750.6	  674.2	 5547.0	...
1469068	  750.8	  674.1	 5546.0	...
1469069	  751.0	  674.1	 5545.0	...
1469070	  750.9	  674.2	 5546.0	...
1469071	  750.8	  674.2	 5549.0	...
1469072	  750.7	  673.9	 5552.0	...
1469073	  750.8	  673.7	 5550.0	...
1469074	  750.8	  673.0	 5548.0	...
1469075	  750.7	  672.5	 5546.0	...
1469076	  750.6	  672.0	 5546.0	...
1469077	  750.7	  671.8	 5546.0	...
1469078	  750.9	  671.7	 5547.0	...
1469079	  751.5	  671.6	 5548.0	...
1469080	  752.1	  671.5	 5549.0	...
1469081	  752.4	  671.5	 5550.0	...
1469082	  752.4	  671.6	 5550.0	...
1469083	  752.4	  671.6	 5550.0	...
1469084	  752.3	  671.7	 5553.0	...
1469085	  752.3	  672.0	 5554.0	...
1469086	  752.3	  672.3	 5555.0	...
1469087	  752.3	  672.4	 5554.0	...
1469088	  752.0	  672.3	 5555.0	...
1469089	  751.8	  672.3	 5557.0	...
1469090	  751.5	  672.4	 5558.0	...
1469091	  751.4	  672.4	 5559.0	...
1469092	  751.3	  672.4	 5559.0	...
1469093	  750.9	  672.4	 5561.0	...
1469094	  750.5	  672.5	 5561.0	...
1469095	  750.5	  672.4	 5562.0	...
1469096	  750.9	  672.4	 5562.0	...
1469097	  750.9	  672.5	 5563.0	...
1469098	  750.6	  672.6	 5563.0	...
1469099	  750.3	  672.8	 5564.0	...
1469100	  750.3	  672.7	 5563.0	...
1469101	  750.3	  672.7	 5561.0	...
1469102	  750.1	  672.6	 5560.0	...
1469103	  749.9	  672.6	 5562.0	...
1469104	  749.8	  672.9	 5565.0	...
1469105	  749.8	  673.1	 5569.0	...
1469106	  749.9	  673.3	 5569.0	...
1469107	  750.0	  673.2	 5569.0	...
1469108	  750.0	  673.1	 5571.0	...
1469109	  749.7	  673.0	 5572.0	...
1469110	  749.3	  673.0	 5571.0	...
1469111	  749.1	  673.5	 5569.0	...
1469112	  749.5	  673.8	 5567.0	...
1469113	  750.0	  674.3	 5568.0	...
1469114	  750.2	  674.4	 5568.0	...
1469115	  750.3	  674.5	 5567.0	...
1469116	  750.4	  674.2	 5567.0	...
1469117	  750.4	  673.7	 5566.0	...
1469118	  750.2	  673.2	 5565.0	...
1469119	  750.4	  673.1	 5567.0	...
1469120	  750.6	  673.0	 5569.0	...
1469121	  750.7	  673.0	 5571.0	...
1469122	  750.7	  673.3	 5568.0	...
1469123	  750.9	  673.6	 5566.0	...
1469124	  751.1	  673.8	 5564.0	...
1469125	  751.0	  673.8	 5564.0	...
1469126	  750.8	  673.9	 5564.0	...
1469127	  750.4	  673.9	 5563.0	...
1469128	  750.2	  673.9	 5563.0	...
1469129	  750.2	  673.9	 5566.0	...
1469130	  750.4	  673.8	 5570.0	...
1469131	  750.6	  673.5	 5573.0	...
1469132	  750.6	  673.0	 5576.0	...
1469133	  750.6	  672.5	 5578.0	...
1469134	  750.6	  672.2	 5580.0	...
1469135	  750.5	  672.3	 5580.0	...
1469136	  750.4	  672.5	 5578.0	...
1469137	  750.3	  672.6	 5577.0	...
1469138	  750.2	  672.6	 5576.0	...
1469139	  750.3	  672.5	 5576.0	...
1469140	  750.3	  672.4	 5576.0	...
1469141	  750.3	  672.5	 5577.0	...
1469142	  750.2	  672.6	 5578.0	...
1469143	  750.2	  672.7	 5579.0	...
1469144	  750.2	  673.1	 5580.0	...
1469145	  750.5	  673.4	 5580.0	...
1469146	  750.7	  673.8	 5580.0	...
1469147	  750.9	  673.9	 5581.0	...
1469148	  750.9	  674.0	 5583.0	...
1469149	  750.9	  674.0	 5585.0	...
1469150	  751.0	  674.1	 5587.0	...
1469151	  751.1	  674.1	 5587.0	...
1469152	  751.1	  674.0	 5585.0	...
1469153	  751.1	  674.0	 5583.0	...
1469154	  750.7	  674.7	 5581.0	...
1469155	  750.2	  675.4	 5581.0	...
1469156	  749.8	  676.0	 5581.0	...
1469157	  749.9	  675.8	 5580.0	...
1469158	  750.0	  675.4	 5581.0	...
1469159	  750.1	  675.1	 5582.0	...
1469160	  750.1	  675.0	 5583.0	...
1469161	  750.1	  675.0	 5583.0	...
1469162	  750.1	  675.1	 5584.0	...
1469163	  750.2	  675.1	 5583.0	...
1469164	  750.2	  675.2	 5581.0	...
1469165	  750.3	  675.3	 5581.0	...
1469166	  750.2	  675.4	 5585.0	...
1469167	  750.2	  675.5	 5588.0	...
1469168	  750.2	  675.7	 5588.0	...
1469169	  750.1	  675.8	 5586.0	...
1469170	  750.1	  675.9	 5584.0	...
1469171	  750.1	  676.0	 5585.0	...
1469172	  750.3	  676.0	 5586.0	...
1469173	  750.5	  675.9	 5587.0	...
1469174	  750.6	  675.8	 5589.0	...
1469175	  750.5	  675.7	 5589.0	...
1469176	  750.5	  675.7	 5589.0	...
1469177	  750.6	  676.3	 5588.0	...
1469178	  750.6	  676.8	 5586.0	...
1469179	  750.5	  677.3	 5584.0	...
1469180	  750.4	  677.4	 5585.0	...
1469181	  750.4	  677.4	 5586.0	...
1469182	  750.5	  677.4	 5587.0	...
1469183	  750.0	  677.3	 5587.0	...
1469184	  749.6	  677.2	 5587.0	...
1469185	  749.2	  677.0	 5587.0	...
1469186	  749.2	  677.1	 5587.0	...
1469187	  749.3	  677.2	 5587.0	...
1469188	  749.3	  677.3	 5586.0	...
1469189	  749.3	  677.4	 5585.0	...
1469190	  749.3	  677.7	 5583.0	...
1469191	  749.3	  678.0	 5585.0	...
1469192	  749.4	  678.3	 5585.0	...
1469193	  749.3	  678.5	 5586.0	...
1469194	  749.3	  678.8	 5586.0	...
1469195	  749.2	  678.9	 5587.0	...
1469196	  749.1	  678.8	 5588.0	...
1469197	  749.2	  679.0	 5587.0	...
1469198	  749.4	  679.2	 5587.0	...
1469199	  749.6	  679.5	 5589.0	...
1469200	  749.6	  679.6	 5591.0	...
1469201	  749.5	  679.8	 5594.0	...
1469202	  749.4	  679.8	 5594.0	...
1469203	  749.4	  679.6	 5594.0	...
1469204	  749.5	  679.2	 5594.0	...
1469205	  749.6	  678.9	 5594.0	...
1469206	  749.5	  678.6	 5595.0	...
1469207	  749.2	  678.7	 5599.0	...
1469208	  748.9	  678.7	 5603.0	...
1469209	  748.8	  678.6	 5606.0	...
1469210	  748.8	  678.4	 5606.0	...
1469211	  748.7	  678.3	 5606.0	...
1469212	  748.7	  678.5	 5606.0	...
1469213	  748.8	  678.7	 5608.0	...
1469214	  748.8	  679.1	 5611.0	...
1469215	  748.7	  679.3	 5612.0	...
1469216	  748.4	  679.4	 5609.0	...
1469217	  748.1	  679.3	 5607.0	...
1469218	  748.0	  679.4	 5607.0	...
1469219	  748.0	  679.6	 5609.0	...
1469220	  748.0	  679.9	 5610.0	...
1469221	  747.9	  680.3	 5609.0	...
1469222	  747.8	  680.7	 5608.0	...
1469223	  747.8	  681.1	 5608.0	...
1469224	  747.9	  681.4	 5611.0	...
1469225	  748.0	  681.5	 5613.0	...
1469226	  748.1	  681.5	 5613.0	...
1469227	  748.5	  681.3	 5610.0	...
1469228	  748.9	  681.2	 5608.0	...
1469229	  749.0	  681.3	 5608.0	...
1469230	  748.8	  681.5	 5609.0	...
1469231	  748.6	  681.6	 5609.0	...
1469232	  748.8	  681.6	 5610.0	...
1469233	  748.9	  681.6	 5614.0	...
1469234	  749.0	  681.6	 5618.0	...
1469235	  748.9	  681.7	 5620.0	...
1469236	  748.8	  681.7	 5617.0	...
1469237	  748.7	  681.7	 5614.0	...
1469238	  748.6	  681.7	 5615.0	...
1469239	  748.6	  681.7	 5615.0	...
1469240	  748.7	  681.6	 5615.0	...
1469241	  748.8	  681.6	 5614.0	...
1469242	  748.8	  681.7	 5614.0	...
1469243	  748.7	  681.7	 5615.0	...
1469244	  748.7	  681.8	 5616.0	...
1469245	  748.6	  681.9	 5616.0	...
1469246	  748.6	  682.3	 5616.0	...
1469247	  748.6	  682.8	 5616.0	...
1469248	  748.4	  683.3	 5617.0	...
1469249	  748.2	  683.4	 5619.0	...
1469250	  748.1	  683.4	 5620.0	...
1469251	  748.1	  683.4	 5621.0	...
1469252	  747.8	  683.3	 5619.0	...
1469253	  747.6	  683.4	 5620.0	...
1469254	  747.5	  683.4	 5622.0	...
1469255	  747.6	  683.4	 5625.0	...
1469256	  747.6	  683.4	 5625.0	...
1469257	  747.5	  683.7	 5623.0	...
1469258	  747.3	  684.0	 5621.0	...
1469259	  747.7	  684.1	 5621.0	...
1469260	  748.0	  684.0	 5623.0	...
1469261	  748.2	  683.8	 5625.0	...
1469262	  748.3	  683.5	 5625.0	...
1469263	  748.4	  683.2	 5625.0	...
1469264	  748.5	  683.0	 5626.0	...
1469265	  748.5	  682.9	 5627.0	...
1469266	  747.7	  683.0	 5625.0	...
1469267	  746.8	  683.2	 5624.0	...
1469268	  746.0	  683.4	 5623.0	...
1469269	  746.4	  683.1	 5626.0	...
1469270	  746.9	  682.8	 5631.0	...
1469271	  747.4	  682.4	 5636.0	...
1469272	  747.4	  682.3	 5638.0	...
1469273	  747.4	  682.3	 5637.0	...
1469274	  747.4	  682.1	 5637.0	...
1469275	  747.4	  681.9	 5637.0	...
1469276	  747.3	  681.7	 5637.0	...
1469277	  747.2	  681.6	 5636.0	...
1469278	  747.2	  681.6	 5637.0	...
1469279	  747.1	  681.0	 5639.0	...
1469280	  746.9	  680.4	 5640.0	...
1469281	  746.6	  680.1	 5640.0	...
1469282	  746.5	  680.4	 5638.0	...
1469283	  746.5	  681.0	 5637.0	...
1469284	  746.8	  681.3	 5636.0	...
1469285	  746.9	  681.6	 5637.0	...
1469286	  746.9	  681.4	 5637.0	...
1469287	  746.9	  681.2	 5636.0	...
1469288	  746.7	  681.1	 5635.0	...
1469289	  746.7	  681.1	 5634.0	...
1469290	  746.6	  681.2	 5634.0	...
1469291	  746.6	  681.2	 5635.0	...
1469292	  746.6	  681.1	 5637.0	...
1469293	  746.5	  681.0	 5638.0	...
1469294	  746.5	  681.0	 5640.0	...
1469295	  746.5	  681.0	 5644.0	...
1469296	  746.6	  681.0	 5648.0	...
1469297	  746.6	  681.3	 5650.0	...
1469298	  746.4	  681.7	 5652.0	...
1469299	  746.1	  682.1	 5654.0	...
1469300	  746.2	  682.1	 5656.0	...
1469301	  746.4	  682.0	 5655.0	...
1469302	  746.6	  682.0	 5652.0	...
1469303	  746.5	  682.0	 5648.0	...
1469304	  746.5	  681.9	 5644.0	...
1469305	  746.6	  681.9	 5645.0	...
1469306	  746.6	  681.4	 5647.0	...
1469307	  746.7	  681.0	 5650.0	...
1469308	  746.7	  680.8	 5652.0	...
1469309	  746.8	  681.0	 5654.0	...
1469310	  746.7	  681.2	 5656.0	...
1469311	  746.6	  681.2	 5658.0	...
1469312	  746.5	  680.8	 5659.0	...
1469313	  746.3	  680.4	 5662.0	...
1469314	  745.9	  680.2	 5664.0	...
1469315	  745.6	  680.5	 5667.0	...
1469316	  745.3	  680.3	 5666.0	...
1469317	  745.1	  679.9	 5666.0	...
1469318	  745.2	  679.5	 5666.0	...
1469319	  745.5	  679.5	 5667.0	...
1469320	  745.7	  679.6	 5666.0	...
1469321	  745.7	  679.9	 5666.0	...
1469322	  745.7	  680.2	 5666.0	...
1469323	  745.7	  680.4	 5667.0	...
1469324	  745.7	  680.5	 5669.0	...
1469325	  745.7	  680.5	 5670.0	...
1469326	  745.6	  680.5	 5668.0	...
1469327	  745.3	  680.7	 5667.0	...
1469328	  745.1	  680.8	 5665.0	...
1469329	  745.1	  681.1	 5665.0	...
1469330	  745.1	  681.2	 5665.0	...
1469331	  745.1	  680.9	 5665.0	...
1469332	  745.1	  680.6	 5665.0	...
1469333	  745.1	  680.3	 5665.0	...
1469334	  745.3	  680.3	 5663.0	...
1469335	  745.4	  680.3	 5662.0	...
1469336	  745.5	  680.3	 5661.0	...
1469337	  745.6	  680.3	 5660.0	...
1469338	  745.7	  680.6	 5660.0	...
1469339	  745.8	  680.8	 5662.0	...
1469340	  745.8	  680.7	 5665.0	...
1469341	  745.9	  680.2	 5669.0	...
1469342	  745.8	  679.8	 5671.0	...
1469343	  745.7	  679.9	 5672.0	...
1469344	  745.5	  679.9	 5673.0	...
1469345	  745.3	  680.5	 5673.0	...
1469346	  745.3	  681.1	 5674.0	...
1469347	  745.2	  681.4	 5674.0	...
1469348	  744.9	  681.3	 5674.0	...
1469349	  744.5	  681.1	 5674.0	...
1469350	  744.3	  680.7	 5675.0	...
1469351	  744.3	  680.3	 5677.0	...
1469352	  744.3	  679.9	 5678.0	...
1469353	  744.3	  680.0	 5678.0	...
1469354	  744.1	  680.2	 5676.0	...
1469355	  744.0	  680.3	 5675.0	...
1469356	  744.0	  680.0	 5675.0	...
1469357	  743.8	  679.7	 5678.0	...
1469358	  743.7	  679.7	 5681.0	...
1469359	  743.4	  680.0	 5680.0	...
1469360	  743.1	  680.6	 5678.0	...
1469361	  743.4	  680.9	 5675.0	...
1469362	  743.9	  681.1	 5675.0	...
1469363	  744.4	  681.0	 5674.0	...
1469364	  744.4	  680.9	 5674.0	...
1469365	  744.5	  680.8	 5674.0	...
1469366	  744.7	  681.0	 5674.0	...
1469367	  744.8	  681.1	 5674.0	...
1469368	  744.7	  681.3	 5674.0	...
1469369	  744.6	  681.3	 5675.0	...
1469370	  744.7	  681.4	 5677.0	...
1469371	  744.8	  681.4	 5678.0	...
1469372	  744.6	  680.9	 5678.0	...
1469373	  744.4	  680.3	 5677.0	...
1469374	  744.3	  679.7	 5676.0	...
1469375	  744.2	  679.6	 5676.0	...
1469376	  744.5	  679.7	 5677.0	...
1469377	  744.7	  680.0	 5681.0	...
1469378	  744.6	  679.9	 5682.0	...
1469379	  744.3	  679.5	 5683.0	...
1469380	  743.8	  679.2	 5682.0	...
1469381	  743.7	  679.1	 5682.0	...
1469382	  743.4	  679.2	 5682.0	...
1469383	  743.3	  679.1	 5685.0	...
1469384	  743.4	  678.9	 5688.0	...
1469385	  743.6	  678.6	 5690.0	...
1469386	  743.9	  678.7	 5691.0	...
1469387	  743.9	  678.9	 5691.0	...
1469388	  744.0	  678.7	 5689.0	...
1469389	  744.1	  678.3	 5686.0	...
1469390	  744.1	  678.1	 5684.0	...
1469391	  744.1	  678.3	 5685.0	...
1469392	  744.1	  678.5	 5688.0	...
1469393	  744.1	  678.5	 5690.0	...
1469394	  744.2	  677.9	 5690.0	...
1469395	  744.4	  677.3	 5693.0	...
1469396	  744.5	  676.9	 5695.0	...
1469397	  744.5	  677.0	 5695.0	...
1469398	  744.4	  677.1	 5692.0	...
1469399	  744.0	  677.1	 5689.0	...
1469400	  743.7	  677.2	 5689.0	...
1469401	  743.5	  677.4	 5688.0	...
1469402	  743.4	  677.6	 5688.0	...
1469403	  743.5	  677.8	 5690.0	...
1469404	  743.7	  677.9	 5691.0	...
1469405	  743.8	  677.9	 5689.0	...
1469406	  743.7	  678.0	 5687.0	...
1469407	  743.7	  678.0	 5688.0	...
1469408	  743.6	  678.0	 5691.0	...
1469409	  743.5	  677.9	 5695.0	...
1469410	  743.4	  677.8	 5696.0	...
1469411	  743.4	  677.7	 5696.0	...
1469412	  743.4	  677.9	 5694.0	...
1469413	  743.4	  678.3	 5692.0	...
1469414	  743.5	  678.3	 5693.0	...
1469415	  743.6	  678.0	 5693.0	...
1469416	  743.7	  677.6	 5694.0	...
1469417	  743.7	  677.5	 5694.0	...
1469418	  743.6	  677.4	 5693.0	...
1469419	  743.4	  677.5	 5692.0	...
1469420	  743.3	  677.5	 5691.0	...
1469421	  743.3	  677.4	 5692.0	...
1469422	  743.3	  677.2	 5692.0	...
1469423	  743.3	  676.9	 5692.0	...
1469424	  743.3	  676.7	 5691.0	...
1469425	  743.3	  676.9	 5690.0	...
1469426	  743.3	  677.3	 5688.0	...
1469427	  743.3	  677.7	 5687.0	...
1469428	  743.3	  677.8	 5689.0	...
1469429	  743.2	  677.7	 5692.0	...
1469430	  743.2	  677.6	 5695.0	...
1469431	  743.2	  677.4	 5696.0	...
1469432	  743.3	  677.4	 5696.0	...
1469433	  743.2	  677.5	 5697.0	...
1469434	  743.0	  677.5	 5698.0	...
1469435	  742.7	  677.5	 5699.0	...
1469436	  742.6	  677.4	 5698.0	...
1469437	  742.6	  677.4	 5697.0	...
1469438	  742.9	  677.3	 5699.0	...
1469439	  743.2	  677.3	 5702.0	...
1469440	  743.2	  677.4	 5701.0	...
1469441	  743.0	  677.5	 5699.0	...
1469442	  742.8	  677.5	 5697.0	...
1469443	  742.9	  677.4	 5698.0	...
1469444	  742.9	  677.3	 5699.0	...
1469445	  742.9	  677.7	 5699.0	...
1469446	  742.8	  678.2	 5700.0	...
1469447	  742.9	  678.7	 5700.0	...
1469448	  742.9	  678.7	 5701.0	...
1469449	  742.9	  678.7	 5701.0	...
1469450	  743.0	  678.6	 5701.0	...
1469451	  743.2	  678.4	 5701.0	...
1469452	  743.3	  678.3	 5702.0	...
1469453	  743.3	  678.5	 5702.0	...
1469454	  743.0	  679.0	 5702.0	...
1469455	  742.6	  679.6	 5702.0	...
1469456	  742.2	  679.8	 5701.0	...
1469457	  742.3	  679.6	 5701.0	...
1469458	  742.6	  679.6	 5701.0	...
1469459	  742.9	  679.7	 5700.0	...
1469460	  742.9	  679.8	 5703.0	...
1469461	  743.0	  679.7	 5707.0	...
1469462	  743.2	  679.6	 5711.0	...
1469463	  743.3	  679.6	 5714.0	...
1469464	  743.5	  679.5	 5714.0	...
1469465	  743.6	  679.3	 5712.0	...
1469466	  743.6	  679.1	 5709.0	...
1469467	  743.3	  679.4	 5707.0	...
1469468	  743.1	  680.1	 5706.0	...
1469469	  742.9	  680.6	 5706.0	...
1469470	  742.9	  681.0	 5707.0	...
1469471	  742.6	  681.0	 5707.0	...
1469472	  742.4	  681.1	 5707.0	...
1469473	  742.3	  680.9	 5707.0	...
1469474	  742.3	  680.6	 5707.0	...
1469475	  742.0	  680.8	 5706.0	...
1469476	  741.8	  681.2	 5705.0	...
1469477	  741.8	  681.4	 5704.0	...
1469478	  742.0	  681.1	 5704.0	...
1469479	  742.5	  680.8	 5705.0	...
1469480	  742.7	  680.6	 5705.0	...
1469481	  742.5	  680.6	 5707.0	...
1469482	  742.1	  680.8	 5708.0	...
1469483	  741.9	  681.0	 5710.0	...
1469484	  742.1	  681.2	 5709.0	...
1469485	  742.2	  681.4	 5709.0	...
1469486	  742.1	  681.7	 5708.0	...
1469487	  741.2	  682.0	 5706.0	...
EFIX R   1467849	1469487	1639	  752.6	  709.8	   5364
SSACC R  1469488
1469488	  740.0	  682.1	 5705.0	...
1469489	  737.9	  682.1	 5705.0	...
1469490	  736.0	  682.1	 5704.0	...
1469491	  733.8	  682.3	 5702.0	...
1469492	  731.1	  682.7	 5702.0	...
1469493	  727.4	  683.6	 5704.0	...
1469494	  722.7	  684.6	 5705.0	...
1469495	  718.7	  685.5	 5710.0	...
1469496	  714.3	  686.4	 5713.0	...
1469497	  710.4	  687.3	 5718.0	...
1469498	  706.0	  688.0	 5719.0	...
1469499	  703.4	  688.5	 5719.0	...
1469500	  701.5	  689.0	 5718.0	...
ESACC R  1469488	1469500	13	  740.0	  682.1	  701.5	  689.0	   0.84	     80
SFIX R   1469501
1469501	  700.8	  689.3	 5719.0	...
1469502	  700.5	  689.4	 5720.0	...
1469503	  700.6	  689.3	 5719.0	...
1469504	  700.5	  689.2	 5716.0	...
1469505	  700.5	  689.1	 5712.0	...
1469506	  700.4	  689.1	 5710.0	...
1469507	  700.4	  689.0	 5706.0	...
1469508	  700.6	  689.1	 5703.0	...
1469509	  701.2	  689.1	 5701.0	...
1469510	  701.8	  689.0	 5703.0	...
1469511	  702.4	  688.9	 5707.0	...
1469512	  702.5	  688.3	 5710.0	...
1469513	  702.6	  687.8	 5712.0	...
1469514	  703.1	  687.1	 5716.0	...
1469515	  704.1	  686.9	 5719.0	...
1469516	  705.1	  686.7	 5722.0	...
1469517	  705.5	  686.6	 5723.0	...
1469518	  706.0	  686.2	 5725.0	...
1469519	  706.4	  685.8	 5728.0	...
1469520	  706.8	  685.4	 5728.0	...
1469521	  706.9	  685.1	 5730.0	...
1469522	  707.1	  684.4	 5733.0	...
1469523	  707.3	  683.8	 5736.0	...
1469524	  707.3	  683.4	 5737.0	...
1469525	  707.3	  683.5	 5737.0	...
1469526	  707.3	  683.5	 5735.0	...
1469527	  707.3	  683.6	 5734.0	...
1469528	  707.3	  683.7	 5733.0	...
1469529	  707.2	  683.8	 5732.0	...
1469530	  707.2	  684.1	 5732.0	...
1469531	  707.2	  684.4	 5734.0	...
1469532	  707.2	  685.0	 5735.0	...
1469533	  707.2	  685.3	 5736.0	...
1469534	  707.2	  685.5	 5737.0	...
1469535	  707.2	  685.3	 5740.0	...
1469536	  707.6	  685.1	 5743.0	...
1469537	  707.9	  685.0	 5743.0	...
1469538	  707.8	  684.6	 5744.0	...
1469539	  707.3	  684.2	 5745.0	...
1469540	  706.9	  683.9	 5747.0	...
1469541	  706.9	  684.3	 5747.0	...
1469542	  706.9	  684.7	 5747.0	...
1469543	  707.0	  685.0	 5747.0	...
1469544	  707.2	  685.0	 5749.0	...
1469545	  707.3	  685.0	 5751.0	...
1469546	  707.3	  684.9	 5752.0	...
1469547	  707.3	  684.9	 5751.0	...
1469548	  707.3	  685.0	 5749.0	...
1469549	  707.3	  685.0	 5747.0	...
1469550	  707.4	  685.1	 5746.0	...
1469551	  707.4	  685.2	 5748.0	...
1469552	  707.2	  685.3	 5749.0	...
1469553	  707.0	  685.7	 5751.0	...
1469554	  706.7	  686.0	 5753.0	...
1469555	  706.7	  686.4	 5753.0	...
1469556	  706.9	  686.4	 5752.0	...
1469557	  707.2	  686.4	 5750.0	...
1469558	  707.1	  686.4	 5753.0	...
1469559	  706.7	  686.6	 5756.0	...
1469560	  706.2	  686.9	 5758.0	...
1469561	  706.2	  687.0	 5758.0	...
1469562	  706.3	  687.0	 5757.0	...
1469563	  706.5	  687.2	 5756.0	...
1469564	  706.9	  687.5	 5755.0	...
1469565	  707.3	  687.7	 5754.0	...
1469566	  707.4	  687.6	 5753.0	...
1469567	  707.2	  687.6	 5754.0	...
1469568	  707.0	  687.6	 5755.0	...
1469569	  707.0	  687.6	 5755.0	...
1469570	  706.9	  687.7	 5755.0	...
1469571	  706.9	  687.8	 5755.0	...
1469572	  707.0	  688.0	 5755.0	...
1469573	  707.3	  688.1	 5756.0	...
1469574	  707.5	  688.2	 5756.0	...
1469575	  707.5	  688.1	 5758.0	...
1469576	  707.2	  688.1	 5759.0	...
1469577	  707.0	  688.6	 5761.0	...
1469578	  706.8	  689.2	 5761.0	...
1469579	  706.9	  689.5	 5762.0	...
1469580	  707.0	  689.3	 5762.0	...
1469581	  707.0	  689.1	 5763.0	...
1469582	  707.2	  689.1	 5763.0	...
1469583	  707.2	  689.0	 5763.0	...
1469584	  707.4	  689.0	 5763.0	...
1469585	  707.4	  688.7	 5762.0	...
1469586	  707.1	  688.4	 5762.0	...
1469587	  706.8	  688.1	 5762.0	...
1469588	  706.5	  688.1	 5764.0	...
1469589	  706.3	  688.4	 5768.0	...
1469590	  706.1	  688.6	 5770.0	...
1469591	  705.9	  688.7	 5771.0	...
1469592	  705.7	  688.7	 5773.0	...
1469593	  705.5	  688.9	 5774.0	...
1469594	  705.3	  689.1	 5774.0	...
1469595	  705.3	  689.3	 5775.0	...
1469596	  705.5	  689.3	 5777.0	...
1469597	  705.7	  689.4	 5779.0	...
1469598	  706.0	  689.5	 5780.0	...
1469599	  706.2	  690.0	 5780.0	...
1469600	  706.4	  690.3	 5781.0	...
1469601	  706.7	  690.6	 5783.0	...
1469602	  706.7	  690.4	 5784.0	...
1469603	  706.6	  690.1	 5785.0	...
1469604	  706.4	  689.8	 5786.0	...
1469605	  706.3	  689.7	 5787.0	...
1469606	  706.4	  689.8	 5788.0	...
1469607	  706.5	  690.1	 5789.0	...
1469608	  706.6	  690.2	 5786.0	...
1469609	  706.7	  690.2	 5782.0	...
1469610	  706.7	  690.0	 5780.0	...
1469611	  706.6	  689.8	 5781.0	...
1469612	  706.5	  689.6	 5784.0	...
1469613	  706.4	  689.5	 5785.0	...
1469614	  706.5	  689.4	 5785.0	...
1469615	  706.4	  689.6	 5786.0	...
1469616	  706.4	  689.6	 5787.0	...
1469617	  706.3	  689.6	 5788.0	...
1469618	  706.3	  689.6	 5788.0	...
1469619	  706.1	  689.2	 5791.0	...
1469620	  706.1	  688.7	 5795.0	...
1469621	  706.1	  688.2	 5799.0	...
1469622	  706.2	  688.2	 5800.0	...
1469623	  706.2	  688.1	 5802.0	...
1469624	  706.1	  688.1	 5801.0	...
1469625	  706.0	  688.2	 5800.0	...
1469626	  706.1	  688.4	 5800.0	...
1469627	  706.3	  688.7	 5801.0	...
1469628	  706.5	  689.0	 5804.0	...
1469629	  706.4	  689.1	 5807.0	...
1469630	  706.4	  689.1	 5808.0	...
1469631	  706.5	  688.7	 5807.0	...
1469632	  706.7	  688.3	 5806.0	...
1469633	  706.6	  688.0	 5806.0	...
1469634	  706.3	  688.2	 5806.0	...
1469635	  706.0	  688.5	 5807.0	...
1469636	  706.0	  688.6	 5811.0	...
1469637	  706.0	  688.7	 5814.0	...
1469638	  706.0	  688.8	 5817.0	...
1469639	  706.0	  688.9	 5816.0	...
1469640	  706.2	  688.7	 5818.0	...
1469641	  706.4	  688.3	 5821.0	...
1469642	  706.6	  687.9	 5823.0	...
1469643	  706.5	  687.7	 5823.0	...
1469644	  706.5	  687.5	 5824.0	...
1469645	  706.5	  687.2	 5824.0	...
1469646	  706.6	  686.9	 5823.0	...
1469647	  706.3	  687.0	 5821.0	...
1469648	  706.1	  687.3	 5820.0	...
1469649	  706.0	  687.5	 5820.0	...
1469650	  706.1	  687.7	 5820.0	...
1469651	  706.1	  687.7	 5821.0	...
1469652	  706.0	  687.8	 5822.0	...
1469653	  706.1	  687.8	 5823.0	...
1469654	  706.2	  688.1	 5824.0	...
1469655	  706.4	  688.5	 5819.0	...
1469656	  706.5	  688.7	 5814.0	...
1469657	  706.6	  688.6	 5810.0	...
1469658	  706.5	  688.5	 5813.0	...
1469659	  706.5	  688.7	 5817.0	...
1469660	  706.5	  689.0	 5820.0	...
1469661	  706.4	  689.3	 5821.0	...
1469662	  706.5	  689.4	 5821.0	...
1469663	  706.5	  689.3	 5822.0	...
1469664	  706.6	  689.2	 5823.0	...
1469665	  706.5	  688.5	 5825.0	...
1469666	  706.5	  688.0	 5828.0	...
1469667	  706.5	  687.6	 5831.0	...
1469668	  706.3	  687.8	 5833.0	...
1469669	  706.0	  688.3	 5833.0	...
1469670	  705.9	  688.7	 5832.0	...
1469671	  706.0	  688.8	 5832.0	...
1469672	  706.0	  688.8	 5833.0	...
1469673	  706.1	  688.7	 5834.0	...
1469674	  706.3	  688.7	 5834.0	...
1469675	  706.5	  688.5	 5833.0	...
1469676	  706.7	  688.3	 5831.0	...
1469677	  706.9	  688.2	 5831.0	...
1469678	  707.1	  688.1	 5831.0	...
1469679	  707.1	  688.0	 5831.0	...
1469680	  707.0	  687.7	 5832.0	...
1469681	  706.8	  687.6	 5832.0	...
1469682	  706.6	  687.5	 5834.0	...
1469683	  706.4	  687.6	 5837.0	...
1469684	  706.5	  687.6	 5839.0	...
1469685	  706.4	  687.4	 5839.0	...
1469686	  706.4	  687.2	 5838.0	...
1469687	  706.4	  687.2	 5837.0	...
1469688	  706.7	  687.3	 5836.0	...
1469689	  706.9	  687.5	 5837.0	...
1469690	  707.1	  687.5	 5837.0	...
1469691	  707.2	  687.4	 5837.0	...
1469692	  707.3	  687.4	 5837.0	...
1469693	  707.4	  687.3	 5838.0	...
1469694	  707.4	  687.3	 5842.0	...
1469695	  707.5	  687.9	 5845.0	...
1469696	  707.6	  688.4	 5849.0	...
1469697	  707.7	  688.7	 5849.0	...
1469698	  707.7	  688.3	 5848.0	...
1469699	  707.6	  687.9	 5846.0	...
1469700	  707.2	  687.7	 5845.0	...
1469701	  706.8	  687.8	 5845.0	...
1469702	  706.8	  687.7	 5847.0	...
1469703	  707.2	  687.4	 5849.0	...
1469704	  707.7	  687.1	 5852.0	...
1469705	  707.7	  686.9	 5853.0	...
1469706	  707.6	  686.9	 5852.0	...
1469707	  707.4	  687.1	 5852.0	...
1469708	  707.3	  686.8	 5853.0	...
1469709	  707.4	  686.4	 5855.0	...
1469710	  707.4	  686.0	 5857.0	...
1469711	  707.5	  686.0	 5858.0	...
1469712	  707.4	  686.3	 5858.0	...
1469713	  707.4	  686.5	 5858.0	...
1469714	  707.4	  686.3	 5858.0	...
1469715	  707.5	  685.9	 5858.0	...
1469716	  707.5	  685.4	 5858.0	...
1469717	  707.7	  685.3	 5859.0	...
1469718	  707.7	  685.3	 5861.0	...
1469719	  707.7	  685.3	 5863.0	...
1469720	  707.6	  685.3	 5864.0	...
1469721	  707.6	  685.3	 5865.0	...
1469722	  707.7	  685.4	 5867.0	...
1469723	  708.0	  685.4	 5867.0	...
1469724	  708.4	  685.3	 5865.0	...
1469725	  708.8	  685.2	 5862.0	...
1469726	  709.0	  685.2	 5859.0	...
1469727	  708.8	  685.2	 5859.0	...
1469728	  708.5	  685.2	 5860.0	...
1469729	  708.3	  685.1	 5861.0	...
1469730	  708.3	  685.1	 5864.0	...
1469731	  708.3	  685.2	 5867.0	...
1469732	  708.7	  685.3	 5872.0	...
1469733	  709.0	  685.1	 5872.0	...
1469734	  709.4	  684.9	 5873.0	...
1469735	  709.1	  684.7	 5873.0	...
1469736	  708.8	  684.6	 5871.0	...
1469737	  708.9	  684.4	 5869.0	...
1469738	  709.3	  684.2	 5866.0	...
1469739	  709.5	  684.2	 5867.0	...
1469740	  709.4	  684.3	 5869.0	...
1469741	  709.2	  684.4	 5871.0	...
1469742	  709.2	  684.4	 5873.0	...
1469743	  709.2	  684.4	 5875.0	...
1469744	  709.3	  684.4	 5879.0	...
1469745	  709.4	  684.7	 5880.0	...
1469746	  709.6	  685.1	 5879.0	...
1469747	  709.6	  685.5	 5876.0	...
1469748	  709.5	  685.5	 5874.0	...
1469749	  709.4	  685.1	 5874.0	...
1469750	  709.1	  684.8	 5876.0	...
1469751	  708.9	  684.7	 5877.0	...
1469752	  708.7	  684.8	 5880.0	...
1469753	  708.7	  685.0	 5882.0	...
1469754	  709.2	  685.0	 5885.0	...
1469755	  709.6	  685.1	 5887.0	...
1469756	  710.1	  684.9	 5887.0	...
1469757	  710.4	  684.9	 5886.0	...
1469758	  710.6	  684.6	 5885.0	...
1469759	  710.2	  684.4	 5884.0	...
1469760	  709.8	  684.5	 5884.0	...
1469761	  709.4	  684.8	 5885.0	...
1469762	  709.5	  685.1	 5886.0	...
1469763	  709.8	  685.1	 5887.0	...
1469764	  710.0	  685.0	 5887.0	...
1469765	  710.1	  685.0	 5886.0	...
1469766	  710.0	  685.0	 5884.0	...
1469767	  709.9	  685.0	 5884.0	...
1469768	  710.0	  684.7	 5884.0	...
1469769	  710.1	  684.4	 5884.0	...
1469770	  710.2	  683.9	 5884.0	...
1469771	  710.2	  683.7	 5884.0	...
1469772	  710.2	  683.5	 5885.0	...
1469773	  710.2	  683.4	 5886.0	...
1469774	  710.1	  683.4	 5887.0	...
1469775	  710.0	  683.6	 5886.0	...
1469776	  710.0	  683.7	 5885.0	...
1469777	  710.1	  683.7	 5884.0	...
1469778	  710.2	  683.6	 5883.0	...
1469779	  710.2	  683.7	 5884.0	...
1469780	  710.3	  683.7	 5885.0	...
1469781	  710.3	  683.5	 5886.0	...
1469782	  710.3	  683.3	 5886.0	...
1469783	  710.3	  683.0	 5886.0	...
1469784	  710.3	  683.1	 5886.0	...
1469785	  710.2	  683.1	 5885.0	...
1469786	  710.1	  682.9	 5886.0	...
1469787	  710.1	  682.8	 5887.0	...
1469788	  710.2	  682.6	 5888.0	...
1469789	  710.2	  683.1	 5885.0	...
1469790	  710.2	  683.5	 5883.0	...
1469791	  710.7	  683.7	 5879.0	...
1469792	  711.9	  683.4	 5877.0	...
EFIX R   1469501	1469792	292	  707.2	  686.8	   5810
SSACC R  1469793
1469793	  713.5	  683.1	 5875.0	...
1469794	  715.9	  682.7	 5876.0	...
1469795	  718.0	  682.4	 5879.0	...
1469796	  721.0	  681.5	 5882.0	...
1469797	  722.9	  680.7	 5881.0	...
1469798	  725.7	  679.3	 5878.0	...
1469799	  727.6	  678.1	 5874.0	...
1469800	  730.1	  676.7	 5871.0	...
1469801	  731.3	  675.5	 5869.0	...
ESACC R  1469793	1469801	9	  713.5	  683.1	  731.3	  675.5	   0.41	     50
SFIX R   1469802
1469802	  732.1	  674.7	 5869.0	...
1469803	  732.1	  674.4	 5868.0	...
1469804	  732.1	  674.6	 5868.0	...
1469805	  731.6	  673.5	 5869.0	...
1469806	  731.1	  672.1	 5872.0	...
1469807	  730.7	  670.7	 5875.0	...
1469808	  729.9	  670.0	 5876.0	...
1469809	  728.9	  669.5	 5876.0	...
1469810	  727.8	  669.0	 5880.0	...
1469811	  727.4	  668.9	 5884.0	...
1469812	  726.6	  669.1	 5887.0	...
1469813	  725.9	  669.5	 5887.0	...
1469814	  725.1	  670.0	 5888.0	...
1469815	  724.9	  669.9	 5891.0	...
1469816	  724.8	  669.6	 5894.0	...
1469817	  724.9	  668.8	 5894.0	...
1469818	  724.8	  668.5	 5893.0	...
1469819	  724.7	  668.5	 5892.0	...
1469820	  724.6	  669.1	 5890.0	...
1469821	  724.7	  669.6	 5890.0	...
1469822	  724.6	  669.7	 5890.0	...
1469823	  724.5	  669.9	 5890.0	...
1469824	  724.6	  670.5	 5888.0	...
1469825	  724.7	  670.9	 5886.0	...
1469826	  725.0	  671.2	 5883.0	...
1469827	  725.3	  671.1	 5885.0	...
1469828	  725.5	  671.0	 5888.0	...
1469829	  725.6	  671.1	 5891.0	...
1469830	  725.6	  671.2	 5891.0	...
1469831	  725.7	  671.3	 5890.0	...
1469832	  725.7	  671.2	 5889.0	...
1469833	  725.9	  671.2	 5888.0	...
1469834	  726.1	  671.1	 5887.0	...
1469835	  726.2	  670.9	 5886.0	...
1469836	  726.1	  670.6	 5885.0	...
1469837	  726.1	  670.3	 5884.0	...
1469838	  726.2	  670.4	 5883.0	...
1469839	  726.3	  670.5	 5883.0	...
1469840	  726.2	  670.6	 5885.0	...
1469841	  726.0	  670.2	 5887.0	...
1469842	  725.9	  669.8	 5890.0	...
1469843	  726.0	  669.5	 5888.0	...
1469844	  726.1	  669.6	 5886.0	...
1469845	  726.1	  669.8	 5884.0	...
1469846	  726.0	  669.5	 5884.0	...
1469847	  725.9	  669.1	 5884.0	...
1469848	  726.1	  669.0	 5883.0	...
1469849	  726.3	  669.3	 5882.0	...
1469850	  726.5	  669.6	 5882.0	...
1469851	  726.3	  669.6	 5884.0	...
1469852	  726.2	  669.5	 5885.0	...
1469853	  726.2	  669.4	 5886.0	...
1469854	  726.3	  669.6	 5886.0	...
1469855	  726.5	  669.9	 5884.0	...
1469856	  726.5	  670.4	 5882.0	...
1469857	  726.3	  670.7	 5878.0	...
1469858	  726.1	  671.1	 5874.0	...
1469859	  726.1	  671.2	 5871.0	...
1469860	  726.2	  671.2	 5871.0	...
1469861	  726.4	  671.3	 5873.0	...
1469862	  726.4	  671.6	 5875.0	...
1469863	  726.3	  671.9	 5876.0	...
1469864	  726.0	  671.8	 5877.0	...
1469865	  725.9	  671.4	 5877.0	...
1469866	  726.1	  671.4	 5878.0	...
1469867	  726.5	  671.7	 5876.0	...
1469868	  727.0	  672.1	 5873.0	...
1469869	  727.1	  672.2	 5870.0	...
1469870	  727.0	  672.2	 5867.0	...
1469871	  726.7	  672.2	 5866.0	...
1469872	  726.7	  672.3	 5866.0	...
1469873	  727.0	  672.4	 5867.0	...
1469874	  727.2	  672.5	 5867.0	...
1469875	  727.3	  672.8	 5864.0	...
1469876	  727.4	  673.1	 5860.0	...
1469877	  727.3	  673.4	 5857.0	...
1469878	  727.2	  673.4	 5854.0	...
1469879	  727.1	  673.5	 5853.0	...
1469880	  727.3	  673.7	 5852.0	...
1469881	  727.3	  673.6	 5851.0	...
1469882	  727.3	  673.5	 5851.0	...
1469883	  727.3	  674.0	 5851.0	...
1469884	  727.5	  674.5	 5851.0	...
1469885	  727.8	  675.0	 5851.0	...
1469886	  727.8	  675.3	 5852.0	...
1469887	  727.7	  675.8	 5848.0	...
1469888	  727.7	  676.2	 5842.0	...
1469889	  727.8	  676.2	 5836.0	...
1469890	  727.9	  676.2	 5833.0	...
1469891	  727.9	  676.2	 5832.0	...
1469892	  727.7	  676.2	 5831.0	...
1469893	  727.4	  676.1	 5831.0	...
1469894	  727.3	  676.0	 5831.0	...
1469895	  727.4	  675.8	 5832.0	...
1469896	  727.5	  675.7	 5835.0	...
1469897	  727.7	  675.6	 5835.0	...
1469898	  728.0	  675.6	 5834.0	...
1469899	  728.2	  675.5	 5832.0	...
1469900	  727.9	  675.5	 5833.0	...
1469901	  727.6	  675.4	 5833.0	...
1469902	  727.2	  675.0	 5832.0	...
1469903	  727.2	  674.7	 5831.0	...
1469904	  727.2	  674.6	 5827.0	...
1469905	  727.3	  674.9	 5825.0	...
1469906	  727.5	  675.2	 5823.0	...
1469907	  727.5	  675.3	 5823.0	...
1469908	  727.5	  675.3	 5822.0	...
1469909	  727.5	  675.3	 5821.0	...
1469910	  727.5	  675.2	 5820.0	...
1469911	  727.5	  675.1	 5820.0	...
1469912	  727.6	  674.9	 5819.0	...
1469913	  727.9	  674.8	 5817.0	...
1469914	  728.2	  674.8	 5816.0	...
1469915	  728.2	  674.7	 5812.0	...
1469916	  728.0	  674.7	 5808.0	...
1469917	  727.9	  674.6	 5807.0	...
1469918	  728.2	  674.4	 5811.0	...
1469919	  728.2	  674.2	 5812.0	...
1469920	  728.1	  674.3	 5810.0	...
1469921	  728.0	  674.6	 5807.0	...
1469922	  728.0	  674.5	 5806.0	...
1469923	  728.0	  674.3	 5805.0	...
1469924	  728.2	  674.0	 5804.0	...
1469925	  728.5	  674.1	 5803.0	...
1469926	  728.8	  674.1	 5804.0	...
1469927	  728.8	  673.9	 5807.0	...
1469928	  728.7	  673.7	 5810.0	...
1469929	  728.7	  673.6	 5805.0	...
1469930	  728.7	  673.6	 5800.0	...
1469931	  728.8	  673.4	 5793.0	...
1469932	  728.9	  673.1	 5791.0	...
1469933	  729.1	  672.9	 5790.0	...
1469934	  728.9	  672.9	 5791.0	...
1469935	  728.6	  673.1	 5792.0	...
1469936	  728.4	  673.3	 5794.0	...
1469937	  728.4	  673.3	 5791.0	...
1469938	  728.4	  673.3	 5788.0	...
1469939	  728.4	  673.2	 5784.0	...
1469940	  728.3	  673.2	 5784.0	...
1469941	  728.2	  673.2	 5784.0	...
1469942	  728.3	  673.2	 5784.0	...
1469943	  728.4	  673.1	 5784.0	...
1469944	  728.5	  673.1	 5782.0	...
1469945	  728.7	  672.9	 5781.0	...
1469946	  729.0	  672.8	 5779.0	...
1469947	  729.2	  672.9	 5778.0	...
1469948	  729.2	  673.2	 5777.0	...
1469949	  729.0	  673.5	 5777.0	...
1469950	  728.8	  673.4	 5776.0	...
1469951	  728.8	  673.3	 5776.0	...
1469952	  728.7	  673.2	 5776.0	...
1469953	  728.8	  673.0	 5775.0	...
1469954	  728.9	  672.8	 5775.0	...
1469955	  729.0	  672.8	 5774.0	...
1469956	  729.0	  672.8	 5773.0	...
1469957	  729.0	  672.9	 5772.0	...
1469958	  729.0	  673.0	 5773.0	...
1469959	  729.0	  672.6	 5773.0	...
1469960	  729.1	  671.9	 5773.0	...
1469961	  728.9	  671.3	 5773.0	...
1469962	  728.6	  671.2	 5772.0	...
1469963	  728.3	  671.1	 5771.0	...
1469964	  728.2	  670.8	 5771.0	...
1469965	  728.1	  670.5	 5771.0	...
1469966	  728.1	  670.2	 5770.0	...
1469967	  728.2	  670.1	 5765.0	...
1469968	  728.3	  670.1	 5759.0	...
1469969	  728.5	  670.1	 5754.0	...
1469970	  728.5	  670.2	 5755.0	...
1469971	  728.4	  670.3	 5758.0	...
1469972	  728.2	  670.2	 5760.0	...
1469973	  728.2	  670.2	 5761.0	...
1469974	  728.1	  670.2	 5758.0	...
1469975	  728.0	  670.2	 5756.0	...
1469976	  728.0	  670.2	 5752.0	...
1469977	  728.0	  670.2	 5750.0	...
1469978	  728.1	  670.2	 5745.0	...
1469979	  728.0	  670.2	 5742.0	...
1469980	  728.0	  670.1	 5744.0	...
1469981	  728.0	  669.9	 5749.0	...
1469982	  727.9	  669.8	 5750.0	...
1469983	  727.8	  669.6	 5748.0	...
1469984	  727.7	  669.7	 5745.0	...
1469985	  727.7	  670.0	 5746.0	...
1469986	  727.7	  670.2	 5746.0	...
1469987	  727.9	  670.1	 5746.0	...
1469988	  728.1	  669.8	 5746.0	...
1469989	  728.4	  669.9	 5743.0	...
1469990	  728.5	  670.3	 5741.0	...
1469991	  728.6	  670.5	 5739.0	...
1469992	  728.5	  670.4	 5740.0	...
1469993	  728.5	  670.1	 5739.0	...
1469994	  728.4	  669.9	 5739.0	...
1469995	  728.4	  670.0	 5738.0	...
1469996	  728.4	  670.2	 5737.0	...
1469997	  728.4	  669.8	 5738.0	...
1469998	  728.3	  669.3	 5739.0	...
1469999	  728.2	  668.8	 5740.0	...
1470000	  728.1	  669.0	 5741.0	...
1470001	  728.0	  669.2	 5740.0	...
1470002	  727.9	  669.5	 5738.0	...
1470003	  727.8	  669.6	 5737.0	...
1470004	  727.8	  669.1	 5738.0	...
1470005	  727.7	  668.5	 5739.0	...
1470006	  727.5	  667.8	 5739.0	...
1470007	  727.4	  667.6	 5736.0	...
1470008	  727.6	  667.5	 5734.0	...
1470009	  727.7	  667.5	 5732.0	...
1470010	  727.8	  667.5	 5733.0	...
1470011	  727.9	  667.3	 5734.0	...
1470012	  728.1	  667.2	 5734.0	...
1470013	  728.3	  667.2	 5733.0	...
1470014	  728.2	  667.3	 5731.0	...
1470015	  728.1	  667.4	 5730.0	...
1470016	  727.9	  667.5	 5729.0	...
1470017	  727.9	  667.6	 5728.0	...
1470018	  728.0	  667.7	 5727.0	...
1470019	  728.1	  667.8	 5726.0	...
1470020	  728.1	  667.8	 5726.0	...
1470021	  728.0	  667.9	 5726.0	...
1470022	  727.9	  667.8	 5726.0	...
1470023	  727.9	  667.8	 5724.0	...
1470024	  728.0	  667.7	 5722.0	...
1470025	  728.1	  667.6	 5722.0	...
1470026	  728.2	  667.5	 5725.0	...
1470027	  728.2	  667.4	 5728.0	...
1470028	  728.4	  667.3	 5729.0	...
1470029	  728.4	  667.0	 5728.0	...
1470030	  728.4	  666.8	 5729.0	...
1470031	  728.3	  666.4	 5730.0	...
1470032	  728.2	  666.3	 5728.0	...
1470033	  728.2	  666.1	 5725.0	...
1470034	  728.0	  666.1	 5723.0	...
1470035	  727.8	  666.1	 5723.0	...
1470036	  727.8	  666.0	 5725.0	...
1470037	  727.9	  665.8	 5728.0	...
1470038	  728.2	  665.6	 5730.0	...
1470039	  728.3	  665.8	 5731.0	...
1470040	  728.2	  666.1	 5733.0	...
1470041	  727.9	  666.0	 5734.0	...
1470042	  727.9	  665.6	 5732.0	...
1470043	  728.1	  665.0	 5728.0	...
1470044	  728.3	  665.0	 5724.0	...
1470045	  728.4	  665.1	 5724.0	...
1470046	  728.0	  665.4	 5724.0	...
1470047	  727.5	  665.7	 5724.0	...
1470048	  727.0	  665.6	 5723.0	...
1470049	  726.9	  665.2	 5723.0	...
1470050	  727.0	  665.2	 5723.0	...
1470051	  727.4	  665.4	 5722.0	...
1470052	  727.8	  665.7	 5721.0	...
1470053	  728.3	  665.6	 5720.0	...
1470054	  728.6	  665.3	 5720.0	...
1470055	  728.8	  664.7	 5722.0	...
1470056	  728.5	  664.1	 5723.0	...
1470057	  728.2	  664.0	 5724.0	...
1470058	  728.0	  664.2	 5723.0	...
1470059	  727.8	  664.4	 5722.0	...
1470060	  727.9	  664.5	 5722.0	...
1470061	  728.0	  664.6	 5720.0	...
1470062	  728.1	  664.6	 5719.0	...
1470063	  728.1	  664.6	 5723.0	...
1470064	  728.0	  664.6	 5727.0	...
1470065	  727.8	  664.7	 5730.0	...
1470066	  727.8	  664.7	 5728.0	...
1470067	  728.0	  664.3	 5727.0	...
1470068	  728.2	  664.0	 5724.0	...
1470069	  728.2	  664.0	 5719.0	...
1470070	  728.0	  664.3	 5714.0	...
1470071	  727.9	  664.6	 5714.0	...
1470072	  727.8	  664.5	 5714.0	...
1470073	  727.8	  664.5	 5715.0	...
1470074	  727.9	  664.5	 5715.0	...
1470075	  727.7	  664.3	 5720.0	...
1470076	  727.5	  664.2	 5724.0	...
1470077	  727.1	  664.1	 5728.0	...
1470078	  727.0	  664.3	 5724.0	...
1470079	  726.9	  664.2	 5720.0	...
1470080	  726.9	  664.0	 5716.0	...
1470081	  727.0	  663.9	 5716.0	...
1470082	  727.1	  664.0	 5717.0	...
1470083	  727.2	  664.1	 5718.0	...
1470084	  727.3	  664.1	 5719.0	...
1470085	  727.5	  664.0	 5719.0	...
1470086	  727.8	  664.1	 5718.0	...
1470087	  728.0	  664.1	 5718.0	...
1470088	  728.1	  664.2	 5718.0	...
1470089	  727.8	  664.1	 5718.0	...
1470090	  727.3	  664.0	 5717.0	...
1470091	  726.9	  664.2	 5716.0	...
1470092	  727.0	  664.4	 5716.0	...
1470093	  727.2	  664.5	 5720.0	...
1470094	  727.2	  664.3	 5724.0	...
1470095	  727.4	  664.1	 5726.0	...
1470096	  727.5	  663.9	 5724.0	...
1470097	  727.6	  663.7	 5724.0	...
1470098	  727.6	  663.5	 5725.0	...
1470099	  727.5	  663.5	 5727.0	...
1470100	  727.5	  663.5	 5728.0	...
1470101	  727.4	  663.6	 5726.0	...
1470102	  727.3	  663.3	 5725.0	...
1470103	  727.3	  663.0	 5723.0	...
1470104	  727.2	  662.4	 5725.0	...
1470105	  727.1	  661.9	 5725.0	...
1470106	  727.3	  662.0	 5723.0	...
1470107	  727.5	  662.4	 5721.0	...
1470108	  727.7	  662.8	 5719.0	...
1470109	  727.8	  662.9	 5719.0	...
1470110	  728.0	  663.0	 5719.0	...
1470111	  728.1	  663.0	 5718.0	...
1470112	  728.0	  663.0	 5720.0	...
1470113	  727.6	  662.7	 5723.0	...
1470114	  727.2	  662.6	 5725.0	...
1470115	  726.9	  662.9	 5721.0	...
1470116	  726.7	  663.3	 5717.0	...
1470117	  726.7	  663.8	 5714.0	...
1470118	  726.7	  663.7	 5714.0	...
1470119	  726.7	  663.1	 5717.0	...
1470120	  726.6	  662.4	 5721.0	...
1470121	  726.5	  661.8	 5724.0	...
1470122	  726.6	  661.9	 5723.0	...
1470123	  726.7	  662.1	 5721.0	...
1470124	  726.8	  662.3	 5721.0	...
1470125	  726.9	  662.4	 5721.0	...
1470126	  726.9	  662.6	 5720.0	...
1470127	  726.5	  662.7	 5720.0	...
1470128	  726.1	  662.6	 5721.0	...
1470129	  725.7	  662.5	 5722.0	...
1470130	  725.5	  662.6	 5722.0	...
1470131	  725.3	  662.7	 5721.0	...
1470132	  725.2	  662.5	 5720.0	...
1470133	  725.3	  662.1	 5720.0	...
1470134	  725.6	  661.8	 5720.0	...
1470135	  725.9	  661.7	 5722.0	...
1470136	  726.2	  661.7	 5723.0	...
1470137	  726.4	  661.7	 5725.0	...
1470138	  726.6	  661.8	 5726.0	...
1470139	  726.7	  661.8	 5726.0	...
1470140	  726.7	  661.8	 5726.0	...
1470141	  726.4	  661.9	 5722.0	...
1470142	  726.1	  662.0	 5719.0	...
1470143	  725.8	  662.1	 5716.0	...
1470144	  725.8	  662.2	 5717.0	...
1470145	  726.0	  662.1	 5718.0	...
1470146	  726.3	  662.1	 5719.0	...
1470147	  726.6	  662.0	 5720.0	...
1470148	  726.4	  662.2	 5722.0	...
1470149	  726.3	  662.4	 5723.0	...
1470150	  726.3	  662.5	 5725.0	...
1470151	  726.3	  662.5	 5727.0	...
1470152	  726.3	  662.5	 5729.0	...
1470153	  726.2	  662.6	 5731.0	...
1470154	  726.0	  662.6	 5727.0	...
1470155	  725.8	  662.8	 5724.0	...
1470156	  725.8	  663.0	 5723.0	...
1470157	  725.8	  663.3	 5727.0	...
1470158	  725.9	  663.3	 5730.0	...
1470159	  726.0	  663.4	 5730.0	...
1470160	  726.0	  663.3	 5730.0	...
1470161	  725.9	  663.1	 5729.0	...
1470162	  725.8	  662.7	 5729.0	...
1470163	  725.7	  662.4	 5729.0	...
1470164	  725.6	  662.3	 5730.0	...
1470165	  725.6	  662.5	 5730.0	...
1470166	  725.5	  662.6	 5731.0	...
1470167	  725.5	  662.7	 5732.0	...
1470168	  725.6	  662.8	 5732.0	...
1470169	  725.8	  662.9	 5732.0	...
1470170	  725.5	  663.1	 5732.0	...
1470171	  725.2	  663.0	 5732.0	...
1470172	  724.9	  662.8	 5731.0	...
1470173	  725.1	  662.5	 5731.0	...
1470174	  725.6	  662.5	 5734.0	...
1470175	  726.1	  662.5	 5737.0	...
1470176	  726.5	  662.6	 5739.0	...
1470177	  726.0	  663.1	 5738.0	...
1470178	  725.6	  663.5	 5737.0	...
1470179	  725.0	  664.0	 5737.0	...
1470180	  724.8	  664.1	 5736.0	...
1470181	  724.6	  663.8	 5739.0	...
1470182	  724.6	  663.2	 5744.0	...
1470183	  724.6	  662.6	 5749.0	...
1470184	  724.7	  662.4	 5750.0	...
1470185	  724.8	  662.4	 5750.0	...
1470186	  724.8	  662.4	 5750.0	...
1470187	  724.9	  662.4	 5750.0	...
1470188	  725.0	  662.4	 5749.0	...
1470189	  725.1	  662.4	 5749.0	...
1470190	  725.3	  662.3	 5749.0	...
1470191	  725.4	  662.3	 5750.0	...
1470192	  725.6	  662.3	 5750.0	...
1470193	  725.6	  662.2	 5751.0	...
1470194	  725.7	  662.0	 5751.0	...
1470195	  725.6	  661.8	 5751.0	...
1470196	  725.7	  662.3	 5751.0	...
1470197	  725.7	  662.8	 5751.0	...
1470198	  725.7	  663.4	 5750.0	...
MSG	1470199 0000 _ Number On
1470199	  725.5	  663.5	 5751.0	...
1470200	  725.5	  663.6	 5753.0	...
1470201	  725.6	  663.7	 5755.0	...
1470202	  725.6	  663.8	 5757.0	...
1470203	  725.5	  663.8	 5756.0	...
1470204	  725.4	  663.8	 5755.0	...
1470205	  725.4	  664.1	 5753.0	...
1470206	  725.3	  664.3	 5752.0	...
1470207	  725.3	  664.5	 5752.0	...
1470208	  725.3	  664.5	 5750.0	...
1470209	  725.2	  664.5	 5749.0	...
1470210	  725.2	  664.5	 5750.0	...
1470211	  725.1	  664.6	 5751.0	...
1470212	  725.0	  664.6	 5753.0	...
1470213	  724.9	  664.4	 5753.0	...
1470214	  724.9	  664.1	 5751.0	...
1470215	  724.9	  664.0	 5750.0	...
1470216	  724.8	  664.1	 5749.0	...
1470217	  724.8	  664.3	 5750.0	...
1470218	  724.8	  664.5	 5750.0	...
1470219	  724.8	  664.5	 5751.0	...
1470220	  724.8	  664.3	 5751.0	...
1470221	  724.6	  664.1	 5753.0	...
1470222	  724.5	  664.1	 5755.0	...
1470223	  724.4	  664.3	 5755.0	...
1470224	  724.5	  664.5	 5753.0	...
1470225	  724.6	  664.8	 5749.0	...
1470226	  724.7	  665.0	 5747.0	...
1470227	  724.8	  665.1	 5750.0	...
1470228	  724.9	  665.1	 5754.0	...
1470229	  724.4	  665.4	 5758.0	...
1470230	  723.9	  665.7	 5759.0	...
1470231	  723.5	  665.7	 5760.0	...
1470232	  723.7	  665.4	 5761.0	...
1470233	  724.0	  665.0	 5760.0	...
1470234	  723.9	  664.8	 5759.0	...
1470235	  723.9	  665.0	 5758.0	...
1470236	  723.9	  665.3	 5757.0	...
1470237	  724.1	  665.5	 5757.0	...
1470238	  723.8	  665.6	 5757.0	...
1470239	  723.3	  665.7	 5757.0	...
1470240	  722.9	  665.9	 5756.0	...
1470241	  723.0	  666.0	 5754.0	...
1470242	  723.0	  666.0	 5753.0	...
1470243	  723.0	  666.0	 5755.0	...
1470244	  723.1	  666.2	 5756.0	...
1470245	  723.1	  666.5	 5756.0	...
1470246	  723.1	  666.8	 5756.0	...
1470247	  723.1	  666.6	 5756.0	...
1470248	  723.3	  666.5	 5758.0	...
1470249	  723.5	  666.5	 5760.0	...
1470250	  723.8	  666.5	 5762.0	...
1470251	  723.7	  666.6	 5762.0	...
1470252	  723.7	  666.5	 5764.0	...
1470253	  723.7	  666.2	 5766.0	...
1470254	  723.8	  666.1	 5768.0	...
1470255	  723.9	  666.2	 5769.0	...
1470256	  723.6	  666.4	 5769.0	...
1470257	  723.2	  666.6	 5769.0	...
1470258	  722.8	  666.8	 5767.0	...
1470259	  722.7	  666.8	 5764.0	...
1470260	  722.8	  666.8	 5762.0	...
1470261	  723.0	  666.9	 5762.0	...
1470262	  723.0	  666.9	 5761.0	...
1470263	  723.0	  666.9	 5764.0	...
1470264	  722.9	  666.8	 5767.0	...
1470265	  723.0	  666.8	 5769.0	...
1470266	  723.2	  666.8	 5769.0	...
1470267	  723.3	  666.7	 5768.0	...
1470268	  723.3	  666.8	 5769.0	...
1470269	  723.1	  666.9	 5769.0	...
1470270	  723.0	  667.5	 5770.0	...
1470271	  723.0	  668.1	 5771.0	...
1470272	  723.1	  668.4	 5773.0	...
1470273	  723.1	  668.2	 5774.0	...
1470274	  723.1	  668.1	 5773.0	...
1470275	  723.3	  667.6	 5778.0	...
1470276	  723.4	  667.1	 5782.0	...
1470277	  723.4	  666.6	 5785.0	...
1470278	  723.2	  666.7	 5784.0	...
1470279	  723.2	  667.0	 5779.0	...
1470280	  723.4	  667.3	 5777.0	...
1470281	  723.5	  667.6	 5778.0	...
1470282	  723.3	  667.4	 5782.0	...
1470283	  723.0	  667.2	 5785.0	...
1470284	  722.7	  667.2	 5784.0	...
1470285	  722.5	  667.4	 5784.0	...
1470286	  722.5	  667.4	 5784.0	...
1470287	  722.4	  667.1	 5784.0	...
1470288	  722.2	  667.1	 5786.0	...
1470289	  722.0	  667.3	 5789.0	...
1470290	  721.9	  667.8	 5791.0	...
1470291	  722.1	  668.2	 5791.0	...
1470292	  722.3	  668.6	 5791.0	...
1470293	  722.5	  668.5	 5790.0	...
1470294	  722.4	  668.7	 5789.0	...
1470295	  722.3	  668.8	 5788.0	...
1470296	  722.3	  668.9	 5792.0	...
1470297	  722.4	  668.9	 5796.0	...
1470298	  722.4	  668.9	 5801.0	...
1470299	  722.4	  668.9	 5801.0	...
1470300	  722.4	  668.8	 5800.0	...
1470301	  722.4	  668.6	 5799.0	...
1470302	  722.2	  668.4	 5799.0	...
1470303	  722.1	  668.3	 5802.0	...
1470304	  722.2	  668.3	 5804.0	...
1470305	  722.3	  668.2	 5806.0	...
1470306	  722.3	  668.1	 5806.0	...
1470307	  722.3	  668.1	 5806.0	...
1470308	  722.2	  668.2	 5806.0	...
1470309	  722.1	  668.2	 5805.0	...
1470310	  722.0	  668.2	 5806.0	...
1470311	  721.9	  668.1	 5807.0	...
1470312	  721.8	  668.0	 5808.0	...
1470313	  721.9	  667.7	 5813.0	...
1470314	  721.9	  667.5	 5819.0	...
1470315	  722.0	  667.8	 5826.0	...
1470316	  722.2	  668.2	 5827.0	...
1470317	  722.5	  668.8	 5829.0	...
1470318	  722.5	  668.9	 5830.0	...
1470319	  722.1	  668.9	 5831.0	...
1470320	  721.7	  668.6	 5831.0	...
1470321	  721.4	  668.3	 5831.0	...
1470322	  721.3	  668.3	 5831.0	...
1470323	  721.2	  668.7	 5830.0	...
1470324	  721.2	  669.1	 5828.0	...
1470325	  721.4	  669.4	 5826.0	...
1470326	  721.7	  669.4	 5825.0	...
1470327	  722.1	  669.2	 5826.0	...
1470328	  722.1	  668.9	 5826.0	...
1470329	  721.9	  668.6	 5827.0	...
1470330	  721.6	  668.5	 5827.0	...
1470331	  721.3	  668.9	 5827.0	...
1470332	  721.3	  669.6	 5827.0	...
1470333	  721.4	  670.2	 5827.0	...
1470334	  721.4	  670.3	 5828.0	...
1470335	  721.4	  670.0	 5828.0	...
1470336	  721.5	  669.7	 5829.0	...
1470337	  721.5	  669.8	 5830.0	...
1470338	  721.6	  670.0	 5829.0	...
1470339	  721.7	  670.4	 5828.0	...
1470340	  721.8	  670.8	 5826.0	...
1470341	  721.9	  671.1	 5826.0	...
1470342	  722.0	  671.1	 5825.0	...
1470343	  721.9	  670.9	 5825.0	...
1470344	  721.9	  670.7	 5830.0	...
1470345	  721.7	  670.3	 5834.0	...
1470346	  721.5	  670.3	 5837.0	...
1470347	  721.3	  670.4	 5836.0	...
1470348	  721.2	  670.6	 5835.0	...
1470349	  721.4	  671.0	 5834.0	...
1470350	  721.5	  671.2	 5834.0	...
1470351	  721.6	  671.7	 5834.0	...
1470352	  721.5	  672.0	 5834.0	...
1470353	  721.5	  672.3	 5833.0	...
1470354	  721.4	  672.4	 5832.0	...
1470355	  721.5	  672.6	 5830.0	...
1470356	  721.6	  672.7	 5830.0	...
1470357	  721.6	  672.6	 5831.0	...
1470358	  721.5	  672.8	 5836.0	...
1470359	  721.3	  673.0	 5840.0	...
1470360	  721.2	  673.1	 5845.0	...
1470361	  721.0	  673.0	 5847.0	...
1470362	  721.1	  673.0	 5849.0	...
1470363	  721.4	  673.0	 5849.0	...
1470364	  721.6	  673.2	 5851.0	...
1470365	  721.6	  673.2	 5853.0	...
1470366	  721.5	  673.2	 5856.0	...
1470367	  721.4	  673.3	 5856.0	...
1470368	  721.3	  673.3	 5855.0	...
1470369	  721.3	  673.4	 5855.0	...
1470370	  721.6	  673.6	 5855.0	...
1470371	  721.8	  673.6	 5856.0	...
1470372	  722.0	  673.4	 5857.0	...
1470373	  721.9	  673.2	 5858.0	...
1470374	  721.7	  673.0	 5859.0	...
1470375	  721.4	  673.0	 5861.0	...
1470376	  721.1	  673.0	 5861.0	...
1470377	  721.2	  673.2	 5859.0	...
1470378	  721.3	  673.5	 5856.0	...
1470379	  721.5	  673.7	 5856.0	...
1470380	  721.6	  674.0	 5859.0	...
1470381	  721.7	  674.2	 5862.0	...
1470382	  721.7	  674.1	 5862.0	...
1470383	  721.7	  673.8	 5862.0	...
1470384	  721.5	  673.9	 5863.0	...
1470385	  721.1	  674.3	 5865.0	...
1470386	  720.7	  674.7	 5866.0	...
1470387	  720.5	  674.8	 5868.0	...
1470388	  720.4	  674.8	 5867.0	...
1470389	  720.2	  674.9	 5866.0	...
1470390	  720.0	  675.1	 5864.0	...
1470391	  720.1	  675.2	 5865.0	...
1470392	  720.6	  675.5	 5865.0	...
1470393	  721.2	  675.8	 5868.0	...
1470394	  721.1	  676.1	 5871.0	...
1470395	  720.8	  676.3	 5875.0	...
1470396	  720.7	  676.6	 5876.0	...
1470397	  721.0	  676.8	 5877.0	...
1470398	  721.1	  677.0	 5877.0	...
1470399	  720.9	  677.0	 5877.0	...
1470400	  720.5	  677.0	 5877.0	...
1470401	  720.3	  677.1	 5877.0	...
1470402	  720.1	  677.2	 5877.0	...
1470403	  720.1	  677.2	 5877.0	...
1470404	  720.0	  677.3	 5877.0	...
1470405	  719.9	  677.4	 5877.0	...
1470406	  719.8	  677.4	 5878.0	...
1470407	  719.8	  677.5	 5880.0	...
1470408	  719.9	  677.6	 5882.0	...
1470409	  720.1	  677.7	 5883.0	...
1470410	  720.2	  677.7	 5884.0	...
1470411	  720.3	  677.6	 5886.0	...
1470412	  720.4	  677.5	 5887.0	...
1470413	  720.4	  677.5	 5887.0	...
1470414	  720.5	  677.6	 5887.0	...
1470415	  720.4	  677.8	 5887.0	...
1470416	  720.2	  678.0	 5886.0	...
1470417	  720.0	  678.0	 5885.0	...
1470418	  719.8	  678.1	 5887.0	...
1470419	  719.6	  678.0	 5890.0	...
1470420	  719.4	  678.0	 5894.0	...
1470421	  719.6	  678.0	 5894.0	...
1470422	  720.1	  678.3	 5895.0	...
1470423	  721.1	  678.4	 5895.0	...
1470424	  722.1	  678.4	 5892.0	...
EFIX R   1469802	1470424	623	  725.5	  668.7	   5789
SSACC R  1470425
1470425	  723.3	  678.2	 5888.0	...
1470426	  725.3	  677.9	 5885.0	...
1470427	  727.4	  677.6	 5885.0	...
1470428	  730.0	  677.7	 5885.0	...
1470429	  732.3	  677.7	 5885.0	...
1470430	  735.0	  677.7	 5885.0	...
1470431	  737.2	  677.2	 5886.0	...
ESACC R  1470425	1470431	7	  723.3	  678.2	  737.2	  677.2	   0.30	     43
SFIX R   1470432
1470432	  738.5	  677.0	 5888.0	...
1470433	  739.5	  676.8	 5889.0	...
1470434	  740.1	  676.7	 5891.0	...
1470435	  740.8	  676.6	 5892.0	...
1470436	  740.6	  676.6	 5895.0	...
1470437	  740.5	  676.7	 5898.0	...
1470438	  740.4	  676.8	 5900.0	...
1470439	  740.5	  676.8	 5901.0	...
1470440	  740.5	  676.5	 5903.0	...
1470441	  740.4	  676.2	 5905.0	...
1470442	  740.1	  676.1	 5906.0	...
1470443	  739.7	  675.7	 5907.0	...
1470444	  739.2	  675.4	 5909.0	...
1470445	  739.0	  675.1	 5910.0	...
1470446	  738.8	  675.2	 5910.0	...
1470447	  738.8	  675.3	 5910.0	...
1470448	  738.7	  675.1	 5911.0	...
1470449	  738.4	  674.9	 5915.0	...
1470450	  738.0	  674.8	 5919.0	...
1470451	  737.6	  674.8	 5924.0	...
1470452	  737.6	  674.5	 5926.0	...
1470453	  737.5	  674.3	 5928.0	...
1470454	  737.5	  674.1	 5931.0	...
1470455	  737.2	  674.3	 5931.0	...
1470456	  737.0	  674.4	 5932.0	...
1470457	  736.8	  674.6	 5932.0	...
1470458	  736.9	  674.7	 5932.0	...
1470459	  737.0	  674.7	 5932.0	...
1470460	  737.0	  674.6	 5932.0	...
1470461	  736.9	  674.6	 5932.0	...
1470462	  736.8	  674.6	 5931.0	...
1470463	  736.8	  674.6	 5931.0	...
1470464	  736.8	  674.7	 5930.0	...
1470465	  736.9	  674.9	 5931.0	...
1470466	  737.0	  674.8	 5932.0	...
1470467	  737.2	  674.6	 5933.0	...
1470468	  737.4	  674.4	 5933.0	...
1470469	  737.4	  674.6	 5933.0	...
1470470	  737.4	  674.9	 5933.0	...
1470471	  737.5	  675.3	 5933.0	...
1470472	  737.6	  675.6	 5934.0	...
1470473	  737.7	  675.8	 5935.0	...
1470474	  737.8	  675.9	 5937.0	...
1470475	  738.1	  676.0	 5939.0	...
1470476	  738.4	  675.8	 5941.0	...
1470477	  738.6	  675.7	 5941.0	...
1470478	  738.7	  675.5	 5941.0	...
1470479	  738.7	  675.5	 5939.0	...
1470480	  738.6	  675.4	 5937.0	...
1470481	  738.6	  675.3	 5935.0	...
1470482	  738.6	  675.3	 5936.0	...
1470483	  738.6	  675.6	 5939.0	...
1470484	  738.6	  676.2	 5942.0	...
1470485	  738.2	  676.7	 5944.0	...
1470486	  737.9	  677.2	 5944.0	...
1470487	  737.5	  677.6	 5945.0	...
1470488	  737.5	  678.0	 5946.0	...
1470489	  737.6	  678.3	 5947.0	...
1470490	  737.7	  678.6	 5948.0	...
1470491	  737.8	  678.7	 5950.0	...
1470492	  737.8	  678.8	 5951.0	...
1470493	  737.8	  678.8	 5952.0	...
1470494	  737.6	  678.9	 5950.0	...
1470495	  737.4	  679.3	 5950.0	...
1470496	  737.2	  679.6	 5953.0	...
1470497	  737.1	  679.8	 5957.0	...
1470498	  737.0	  679.7	 5961.0	...
1470499	  736.7	  679.7	 5963.0	...
1470500	  736.5	  679.5	 5965.0	...
1470501	  736.4	  679.2	 5964.0	...
1470502	  736.6	  679.0	 5964.0	...
1470503	  736.8	  679.1	 5964.0	...
1470504	  736.9	  679.3	 5966.0	...
1470505	  737.0	  679.4	 5966.0	...
1470506	  737.1	  679.6	 5966.0	...
1470507	  737.1	  679.8	 5966.0	...
1470508	  737.1	  680.0	 5967.0	...
1470509	  737.2	  680.0	 5969.0	...
1470510	  737.2	  679.5	 5972.0	...
1470511	  737.3	  679.1	 5971.0	...
1470512	  737.1	  678.9	 5971.0	...
1470513	  736.9	  679.1	 5971.0	...
1470514	  736.8	  679.3	 5970.0	...
1470515	  736.8	  679.2	 5968.0	...
1470516	  736.7	  679.1	 5970.0	...
MSG	1470517 0000 _ Number Off
1470517	  736.6	  679.1	 5974.0	...
1470518	  736.5	  679.3	 5978.0	...
1470519	  736.3	  679.6	 5978.0	...
1470520	  736.6	  680.1	 5977.0	...
1470521	  737.0	  680.3	 5977.0	...
1470522	  737.3	  680.5	 5977.0	...
1470523	  737.2	  680.3	 5979.0	...
1470524	  737.1	  680.0	 5981.0	...
1470525	  737.0	  679.8	 5983.0	...
1470526	  737.0	  679.8	 5981.0	...
1470527	  737.1	  679.8	 5980.0	...
1470528	  737.1	  679.9	 5979.0	...
1470529	  737.1	  680.2	 5979.0	...
1470530	  737.1	  680.5	 5979.0	...
1470531	  737.2	  680.7	 5980.0	...
1470532	  737.2	  680.8	 5983.0	...
1470533	  737.1	  680.8	 5986.0	...
1470534	  737.1	  680.8	 5990.0	...
1470535	  737.3	  680.7	 5990.0	...
1470536	  737.3	  680.5	 5991.0	...
1470537	  737.4	  680.3	 5993.0	...
1470538	  737.3	  680.2	 5994.0	...
1470539	  737.2	  680.3	 5994.0	...
1470540	  737.1	  680.5	 5991.0	...
1470541	  737.0	  680.4	 5988.0	...
1470542	  737.0	  680.4	 5985.0	...
1470543	  737.0	  680.3	 5985.0	...
1470544	  736.6	  680.3	 5989.0	...
1470545	  736.2	  680.2	 5993.0	...
1470546	  736.0	  680.1	 5997.0	...
1470547	  736.1	  679.9	 5997.0	...
1470548	  736.3	  679.8	 5997.0	...
1470549	  736.2	  679.8	 5996.0	...
1470550	  736.2	  679.7	 5996.0	...
1470551	  736.3	  679.8	 5995.0	...
1470552	  736.4	  679.7	 5996.0	...
1470553	  736.5	  679.5	 5997.0	...
1470554	  736.5	  679.2	 5994.0	...
1470555	  736.6	  678.8	 5991.0	...
1470556	  736.7	  678.7	 5992.0	...
1470557	  736.8	  678.7	 5995.0	...
1470558	  736.6	  679.1	 5999.0	...
1470559	  736.4	  679.4	 6001.0	...
1470560	  736.2	  679.8	 6002.0	...
1470561	  736.2	  680.2	 6003.0	...
1470562	  736.1	  680.6	 6002.0	...
1470563	  736.2	  680.8	 6002.0	...
1470564	  736.1	  680.8	 6003.0	...
1470565	  736.1	  680.8	 6003.0	...
1470566	  736.0	  680.9	 6005.0	...
1470567	  736.0	  680.9	 6007.0	...
1470568	  736.0	  680.8	 6009.0	...
1470569	  735.7	  680.7	 6008.0	...
1470570	  735.4	  680.5	 6007.0	...
1470571	  735.2	  680.4	 6007.0	...
1470572	  735.3	  680.3	 6009.0	...
1470573	  735.9	  680.2	 6010.0	...
1470574	  736.5	  680.3	 6010.0	...
1470575	  736.6	  680.4	 6011.0	...
1470576	  736.3	  680.6	 6011.0	...
1470577	  736.0	  680.6	 6012.0	...
1470578	  735.9	  680.6	 6012.0	...
1470579	  735.8	  680.6	 6012.0	...
1470580	  735.3	  680.6	 6011.0	...
1470581	  735.0	  680.8	 6013.0	...
1470582	  734.7	  680.8	 6015.0	...
1470583	  734.8	  680.9	 6018.0	...
1470584	  735.0	  680.9	 6019.0	...
1470585	  735.2	  680.9	 6020.0	...
1470586	  735.4	  681.4	 6020.0	...
1470587	  735.6	  681.9	 6019.0	...
1470588	  735.7	  682.4	 6017.0	...
1470589	  735.7	  682.4	 6016.0	...
1470590	  735.5	  682.5	 6016.0	...
1470591	  735.4	  682.4	 6016.0	...
1470592	  735.3	  682.4	 6016.0	...
1470593	  735.4	  682.3	 6017.0	...
1470594	  735.4	  682.3	 6017.0	...
1470595	  735.5	  682.1	 6018.0	...
1470596	  735.5	  681.8	 6021.0	...
1470597	  735.6	  681.9	 6022.0	...
1470598	  735.6	  682.3	 6024.0	...
1470599	  735.8	  682.6	 6022.0	...
1470600	  735.8	  682.5	 6020.0	...
1470601	  735.8	  682.3	 6021.0	...
1470602	  735.5	  682.5	 6025.0	...
1470603	  735.2	  682.8	 6029.0	...
1470604	  735.0	  683.6	 6030.0	...
1470605	  735.2	  684.1	 6029.0	...
1470606	  735.5	  684.7	 6028.0	...
1470607	  735.7	  684.7	 6028.0	...
1470608	  735.7	  684.4	 6027.0	...
1470609	  735.7	  684.2	 6027.0	...
1470610	  735.6	  684.0	 6027.0	...
1470611	  735.5	  683.9	 6027.0	...
1470612	  735.3	  683.7	 6027.0	...
1470613	  735.1	  683.5	 6027.0	...
1470614	  734.9	  683.5	 6028.0	...
1470615	  734.5	  683.7	 6030.0	...
1470616	  734.3	  683.8	 6033.0	...
1470617	  734.1	  683.8	 6036.0	...
1470618	  734.3	  684.2	 6037.0	...
1470619	  734.4	  684.8	 6036.0	...
1470620	  734.3	  685.3	 6035.0	...
1470621	  734.3	  685.4	 6035.0	...
1470622	  734.4	  685.7	 6036.0	...
1470623	  734.5	  686.2	 6036.0	...
1470624	  734.6	  686.7	 6033.0	...
1470625	  734.5	  686.7	 6030.0	...
1470626	  734.4	  686.7	 6028.0	...
1470627	  734.1	  686.9	 6029.0	...
1470628	  734.0	  687.1	 6030.0	...
1470629	  734.1	  687.3	 6033.0	...
1470630	  734.2	  687.4	 6034.0	...
1470631	  734.3	  687.6	 6035.0	...
1470632	  734.1	  687.8	 6036.0	...
1470633	  733.9	  688.1	 6038.0	...
1470634	  733.7	  688.0	 6037.0	...
1470635	  734.2	  688.0	 6034.0	...
1470636	  734.6	  687.9	 6033.0	...
1470637	  734.7	  687.8	 6033.0	...
1470638	  734.3	  687.7	 6033.0	...
1470639	  734.0	  687.5	 6036.0	...
1470640	  734.0	  687.4	 6038.0	...
1470641	  734.0	  687.1	 6040.0	...
1470642	  733.8	  686.7	 6040.0	...
1470643	  733.6	  686.7	 6041.0	...
1470644	  733.5	  687.3	 6042.0	...
1470645	  733.5	  687.7	 6043.0	...
1470646	  733.5	  687.8	 6042.0	...
1470647	  733.5	  687.8	 6041.0	...
1470648	  733.7	  687.8	 6041.0	...
1470649	  734.0	  687.9	 6042.0	...
1470650	  734.1	  687.9	 6043.0	...
1470651	  733.9	  688.1	 6044.0	...
1470652	  733.7	  688.2	 6042.0	...
1470653	  733.6	  688.6	 6041.0	...
1470654	  733.5	  689.0	 6039.0	...
1470655	  733.5	  689.3	 6040.0	...
1470656	  733.6	  688.8	 6038.0	...
1470657	  733.7	  688.3	 6037.0	...
1470658	  733.5	  687.6	 6036.0	...
1470659	  733.4	  687.4	 6037.0	...
1470660	  733.4	  687.2	 6038.0	...
1470661	  733.4	  687.2	 6039.0	...
1470662	  733.3	  687.2	 6041.0	...
1470663	  733.1	  687.3	 6044.0	...
1470664	  733.0	  687.3	 6049.0	...
1470665	  732.9	  687.4	 6052.0	...
1470666	  732.8	  687.5	 6054.0	...
1470667	  732.8	  687.6	 6053.0	...
1470668	  732.7	  687.7	 6053.0	...
1470669	  732.8	  687.7	 6053.0	...
1470670	  733.0	  687.8	 6053.0	...
1470671	  733.2	  688.1	 6051.0	...
1470672	  733.2	  688.3	 6048.0	...
1470673	  733.3	  688.9	 6045.0	...
1470674	  733.0	  689.3	 6047.0	...
1470675	  732.6	  689.8	 6049.0	...
1470676	  732.5	  689.7	 6050.0	...
1470677	  732.8	  689.7	 6050.0	...
1470678	  732.9	  689.9	 6049.0	...
1470679	  732.8	  690.3	 6049.0	...
1470680	  733.0	  690.8	 6050.0	...
1470681	  733.3	  691.1	 6052.0	...
1470682	  733.4	  691.3	 6053.0	...
1470683	  733.1	  691.3	 6052.0	...
1470684	  732.7	  691.3	 6051.0	...
1470685	  732.7	  691.7	 6050.0	...
1470686	  732.7	  692.0	 6051.0	...
1470687	  732.6	  692.4	 6052.0	...
1470688	  732.5	  692.3	 6052.0	...
1470689	  732.5	  692.3	 6052.0	...
1470690	  732.4	  692.3	 6052.0	...
1470691	  732.3	  692.0	 6052.0	...
1470692	  732.2	  691.7	 6053.0	...
1470693	  732.2	  691.4	 6054.0	...
1470694	  732.4	  691.2	 6058.0	...
1470695	  732.7	  691.2	 6060.0	...
1470696	  733.0	  691.3	 6061.0	...
1470697	  733.0	  691.7	 6059.0	...
1470698	  732.8	  692.2	 6057.0	...
1470699	  732.6	  692.6	 6057.0	...
1470700	  732.5	  692.4	 6059.0	...
1470701	  732.5	  692.0	 6061.0	...
1470702	  732.6	  691.8	 6063.0	...
1470703	  732.8	  691.9	 6064.0	...
1470704	  733.0	  692.1	 6062.0	...
1470705	  733.0	  692.7	 6060.0	...
1470706	  733.0	  693.2	 6061.0	...
1470707	  733.1	  693.9	 6063.0	...
1470708	  733.2	  694.5	 6064.0	...
1470709	  733.2	  695.2	 6064.0	...
1470710	  733.2	  695.1	 6065.0	...
1470711	  733.2	  694.6	 6066.0	...
1470712	  733.2	  694.2	 6064.0	...
1470713	  733.2	  694.4	 6061.0	...
1470714	  733.3	  694.6	 6060.0	...
1470715	  733.4	  694.7	 6059.0	...
1470716	  733.4	  694.7	 6059.0	...
1470717	  733.4	  694.8	 6059.0	...
MSG	1470718 0000 _ Number On
1470718	  733.4	  694.9	 6059.0	...
1470719	  733.4	  694.8	 6061.0	...
1470720	  733.4	  694.8	 6064.0	...
1470721	  733.5	  694.7	 6067.0	...
1470722	  733.3	  694.7	 6067.0	...
1470723	  733.1	  694.6	 6067.0	...
1470724	  732.9	  694.7	 6067.0	...
1470725	  732.9	  694.8	 6068.0	...
1470726	  732.8	  694.4	 6068.0	...
1470727	  732.8	  693.8	 6069.0	...
1470728	  732.8	  693.2	 6069.0	...
1470729	  732.9	  693.5	 6070.0	...
1470730	  732.9	  693.7	 6069.0	...
1470731	  732.8	  693.9	 6069.0	...
1470732	  733.0	  694.0	 6069.0	...
1470733	  733.2	  693.7	 6070.0	...
1470734	  733.4	  693.3	 6072.0	...
1470735	  733.3	  692.9	 6074.0	...
1470736	  733.2	  692.8	 6076.0	...
1470737	  733.1	  692.8	 6073.0	...
1470738	  733.1	  692.9	 6069.0	...
1470739	  733.1	  693.0	 6069.0	...
1470740	  733.2	  693.0	 6071.0	...
1470741	  733.3	  693.0	 6073.0	...
1470742	  733.2	  692.9	 6073.0	...
1470743	  733.2	  693.1	 6073.0	...
1470744	  733.2	  693.4	 6073.0	...
1470745	  733.2	  693.8	 6074.0	...
1470746	  733.2	  694.1	 6075.0	...
1470747	  733.1	  694.5	 6076.0	...
1470748	  733.4	  694.8	 6074.0	...
1470749	  733.6	  694.8	 6073.0	...
1470750	  733.9	  694.9	 6075.0	...
1470751	  733.8	  695.1	 6078.0	...
1470752	  734.0	  695.3	 6084.0	...
1470753	  734.2	  695.2	 6085.0	...
1470754	  734.0	  695.3	 6087.0	...
1470755	  733.3	  695.2	 6087.0	...
1470756	  732.6	  695.1	 6087.0	...
1470757	  732.3	  694.9	 6088.0	...
1470758	  732.3	  695.0	 6089.0	...
1470759	  732.6	  695.2	 6090.0	...
1470760	  732.8	  695.4	 6089.0	...
1470761	  733.1	  695.4	 6089.0	...
1470762	  733.3	  695.3	 6088.0	...
1470763	  733.3	  695.1	 6087.0	...
1470764	  733.2	  694.7	 6086.0	...
1470765	  733.5	  694.7	 6089.0	...
1470766	  733.9	  694.9	 6091.0	...
1470767	  734.3	  695.2	 6094.0	...
1470768	  734.2	  695.5	 6093.0	...
1470769	  733.3	  695.7	 6092.0	...
1470770	  732.5	  695.9	 6090.0	...
1470771	  731.8	  695.9	 6089.0	...
1470772	  732.0	  695.8	 6089.0	...
1470773	  732.2	  695.8	 6091.0	...
1470774	  732.3	  695.9	 6091.0	...
1470775	  732.4	  696.1	 6091.0	...
1470776	  732.5	  696.4	 6091.0	...
1470777	  732.5	  696.5	 6092.0	...
1470778	  732.5	  696.6	 6093.0	...
1470779	  732.4	  696.6	 6095.0	...
1470780	  732.3	  696.5	 6095.0	...
1470781	  732.4	  696.5	 6096.0	...
1470782	  732.5	  696.9	 6095.0	...
1470783	  732.5	  697.0	 6095.0	...
1470784	  732.5	  697.2	 6099.0	...
1470785	  732.5	  697.3	 6103.0	...
1470786	  732.6	  697.8	 6107.0	...
1470787	  732.6	  698.2	 6107.0	...
1470788	  732.5	  698.2	 6107.0	...
1470789	  732.2	  698.2	 6106.0	...
1470790	  731.8	  698.0	 6105.0	...
1470791	  731.5	  697.7	 6106.0	...
1470792	  731.4	  697.4	 6108.0	...
1470793	  731.3	  697.3	 6110.0	...
1470794	  731.2	  697.3	 6109.0	...
1470795	  731.1	  697.3	 6107.0	...
1470796	  731.1	  697.1	 6105.0	...
1470797	  731.0	  697.0	 6104.0	...
1470798	  731.0	  696.9	 6105.0	...
1470799	  731.1	  697.4	 6105.0	...
1470800	  731.3	  697.9	 6105.0	...
1470801	  731.4	  698.7	 6105.0	...
1470802	  731.3	  699.1	 6106.0	...
1470803	  731.3	  699.2	 6107.0	...
1470804	  731.5	  699.0	 6111.0	...
1470805	  731.6	  698.9	 6114.0	...
1470806	  731.7	  699.0	 6118.0	...
1470807	  731.6	  699.2	 6117.0	...
1470808	  731.6	  699.4	 6115.0	...
1470809	  731.6	  699.4	 6114.0	...
1470810	  731.7	  699.4	 6113.0	...
1470811	  731.7	  699.5	 6113.0	...
1470812	  731.6	  699.6	 6113.0	...
1470813	  731.5	  699.6	 6116.0	...
1470814	  731.4	  699.7	 6119.0	...
1470815	  731.4	  699.8	 6121.0	...
1470816	  731.3	  699.2	 6121.0	...
1470817	  731.2	  698.4	 6119.0	...
1470818	  731.0	  697.5	 6116.0	...
1470819	  730.6	  697.5	 6114.0	...
1470820	  730.3	  697.9	 6113.0	...
1470821	  729.9	  698.4	 6113.0	...
1470822	  730.0	  698.8	 6114.0	...
1470823	  730.0	  699.2	 6115.0	...
1470824	  730.2	  699.5	 6117.0	...
1470825	  730.3	  699.5	 6118.0	...
1470826	  730.5	  699.4	 6118.0	...
1470827	  730.5	  699.0	 6117.0	...
1470828	  730.6	  698.6	 6117.0	...
1470829	  730.6	  698.3	 6116.0	...
1470830	  730.6	  698.2	 6116.0	...
1470831	  730.2	  698.3	 6119.0	...
1470832	  729.6	  697.6	 6125.0	...
1470833	  729.4	  696.7	 6130.0	...
1470834	  729.6	  696.6	 6128.0	...
1470835	  729.8	  697.4	 6123.0	...
1470836	  729.9	  697.4	 6122.0	...
1470837	  730.1	  696.6	 6127.0	...
1470838	  729.9	  696.0	 6131.0	...
1470839	  729.7	  696.2	 6133.0	...
1470840	  729.4	  696.5	 6136.0	...
1470841	  729.1	  696.6	 6138.0	...
1470842	  728.7	  696.6	 6137.0	...
1470843	  728.5	  696.6	 6134.0	...
1470844	  728.8	  696.6	 6131.0	...
1470845	  728.9	  696.5	 6129.0	...
1470846	  729.1	  696.3	 6130.0	...
1470847	  729.2	  696.3	 6131.0	...
1470848	  729.3	  696.6	 6132.0	...
1470849	  729.3	  696.8	 6133.0	...
1470850	  729.1	  696.8	 6134.0	...
1470851	  729.0	  696.8	 6137.0	...
1470852	  729.1	  696.4	 6139.0	...
1470853	  729.5	  696.0	 6140.0	...
1470854	  729.7	  696.0	 6138.0	...
1470855	  729.5	  696.5	 6136.0	...
1470856	  729.3	  696.6	 6134.0	...
1470857	  729.1	  696.2	 6135.0	...
1470858	  729.0	  696.0	 6137.0	...
1470859	  729.1	  696.5	 6138.0	...
1470860	  729.3	  697.0	 6137.0	...
1470861	  729.5	  697.3	 6138.0	...
1470862	  729.4	  697.4	 6141.0	...
1470863	  729.4	  697.5	 6143.0	...
1470864	  729.2	  697.6	 6145.0	...
1470865	  729.1	  697.7	 6146.0	...
1470866	  729.0	  697.8	 6149.0	...
1470867	  729.0	  698.1	 6151.0	...
1470868	  728.9	  698.6	 6153.0	...
1470869	  728.7	  699.0	 6152.0	...
1470870	  728.7	  699.1	 6152.0	...
1470871	  728.9	  698.9	 6152.0	...
1470872	  729.0	  698.5	 6154.0	...
1470873	  729.1	  698.1	 6155.0	...
1470874	  729.0	  697.9	 6156.0	...
1470875	  728.9	  697.8	 6156.0	...
1470876	  728.9	  697.6	 6153.0	...
1470877	  728.6	  697.5	 6150.0	...
1470878	  728.5	  697.7	 6149.0	...
1470879	  728.4	  698.0	 6151.0	...
1470880	  728.5	  698.2	 6154.0	...
1470881	  728.5	  698.3	 6155.0	...
1470882	  728.7	  698.4	 6158.0	...
1470883	  728.8	  697.9	 6161.0	...
1470884	  728.9	  697.4	 6164.0	...
1470885	  728.8	  696.8	 6167.0	...
1470886	  728.8	  697.0	 6170.0	...
1470887	  728.8	  697.3	 6169.0	...
1470888	  728.7	  697.3	 6165.0	...
1470889	  728.6	  697.1	 6161.0	...
1470890	  728.5	  696.7	 6161.0	...
1470891	  728.1	  696.6	 6160.0	...
1470892	  727.8	  696.4	 6160.0	...
1470893	  727.8	  696.4	 6160.0	...
1470894	  728.2	  696.3	 6160.0	...
1470895	  728.6	  696.2	 6160.0	...
1470896	  728.5	  696.0	 6160.0	...
1470897	  728.4	  695.9	 6161.0	...
1470898	  728.2	  695.8	 6163.0	...
1470899	  728.2	  695.9	 6166.0	...
1470900	  728.1	  696.0	 6168.0	...
1470901	  728.1	  695.9	 6170.0	...
1470902	  728.0	  695.9	 6170.0	...
1470903	  727.8	  695.9	 6169.0	...
1470904	  727.5	  695.8	 6167.0	...
1470905	  727.3	  695.8	 6166.0	...
1470906	  727.8	  695.7	 6167.0	...
1470907	  728.2	  695.3	 6169.0	...
1470908	  728.6	  694.9	 6172.0	...
1470909	  728.5	  694.5	 6171.0	...
1470910	  728.5	  694.6	 6172.0	...
1470911	  728.4	  694.6	 6175.0	...
1470912	  728.0	  694.6	 6179.0	...
1470913	  727.6	  694.7	 6182.0	...
1470914	  727.5	  694.7	 6184.0	...
1470915	  727.5	  694.4	 6185.0	...
1470916	  727.5	  694.1	 6186.0	...
1470917	  727.2	  693.8	 6184.0	...
1470918	  727.1	  693.7	 6182.0	...
1470919	  727.1	  693.7	 6180.0	...
1470920	  727.2	  693.7	 6179.0	...
1470921	  727.5	  693.7	 6181.0	...
1470922	  727.9	  693.7	 6186.0	...
1470923	  728.2	  693.9	 6191.0	...
1470924	  728.3	  694.1	 6190.0	...
1470925	  728.4	  694.3	 6185.0	...
1470926	  728.4	  694.2	 6181.0	...
1470927	  728.4	  694.1	 6180.0	...
1470928	  728.4	  693.7	 6180.0	...
1470929	  728.1	  693.5	 6179.0	...
1470930	  727.8	  693.4	 6179.0	...
1470931	  727.5	  693.5	 6179.0	...
1470932	  727.6	  693.6	 6178.0	...
1470933	  727.5	  693.6	 6178.0	...
1470934	  727.4	  693.7	 6179.0	...
1470935	  727.2	  693.7	 6180.0	...
1470936	  727.2	  693.7	 6182.0	...
1470937	  727.0	  693.1	 6184.0	...
1470938	  726.9	  692.5	 6186.0	...
1470939	  726.8	  691.8	 6190.0	...
1470940	  726.8	  691.7	 6194.0	...
1470941	  726.9	  692.0	 6195.0	...
1470942	  727.0	  692.3	 6192.0	...
1470943	  727.1	  692.6	 6189.0	...
1470944	  727.1	  692.6	 6189.0	...
1470945	  727.1	  692.6	 6191.0	...
1470946	  727.2	  692.2	 6194.0	...
1470947	  727.4	  691.8	 6197.0	...
1470948	  727.6	  691.5	 6197.0	...
1470949	  727.5	  691.4	 6199.0	...
1470950	  727.4	  691.4	 6200.0	...
1470951	  727.5	  691.3	 6200.0	...
1470952	  727.3	  691.4	 6198.0	...
1470953	  727.1	  691.5	 6199.0	...
1470954	  726.9	  691.7	 6201.0	...
1470955	  726.9	  691.7	 6204.0	...
1470956	  726.9	  691.6	 6204.0	...
1470957	  726.9	  691.5	 6203.0	...
1470958	  727.0	  691.4	 6202.0	...
1470959	  727.0	  691.1	 6202.0	...
1470960	  727.0	  690.7	 6204.0	...
1470961	  726.9	  690.0	 6208.0	...
1470962	  726.9	  689.7	 6211.0	...
1470963	  726.8	  689.5	 6210.0	...
1470964	  726.8	  689.8	 6207.0	...
1470965	  726.6	  690.2	 6204.0	...
1470966	  726.4	  690.5	 6203.0	...
1470967	  726.2	  690.7	 6204.0	...
1470968	  726.2	  690.7	 6206.0	...
1470969	  726.3	  690.5	 6207.0	...
1470970	  726.4	  690.4	 6208.0	...
1470971	  726.6	  690.4	 6206.0	...
1470972	  726.8	  690.3	 6204.0	...
1470973	  726.8	  690.1	 6203.0	...
1470974	  726.7	  690.0	 6204.0	...
1470975	  726.4	  690.0	 6207.0	...
1470976	  726.5	  689.9	 6209.0	...
1470977	  726.9	  689.6	 6210.0	...
1470978	  727.0	  689.3	 6210.0	...
1470979	  726.7	  689.2	 6210.0	...
1470980	  726.2	  689.3	 6210.0	...
1470981	  726.1	  689.5	 6210.0	...
1470982	  726.0	  689.7	 6213.0	...
1470983	  726.1	  689.7	 6214.0	...
1470984	  726.2	  689.6	 6214.0	...
1470985	  726.4	  689.5	 6212.0	...
1470986	  726.6	  689.4	 6211.0	...
1470987	  726.8	  689.3	 6211.0	...
1470988	  727.0	  689.2	 6212.0	...
1470989	  727.1	  689.0	 6214.0	...
1470990	  727.1	  688.9	 6214.0	...
1470991	  727.1	  688.7	 6213.0	...
1470992	  727.2	  689.2	 6212.0	...
1470993	  727.2	  689.7	 6211.0	...
1470994	  726.9	  689.7	 6214.0	...
1470995	  726.3	  689.4	 6217.0	...
1470996	  725.7	  689.0	 6217.0	...
1470997	  725.5	  689.1	 6215.0	...
1470998	  725.4	  689.1	 6213.0	...
1470999	  725.3	  689.1	 6213.0	...
1471000	  725.3	  689.3	 6213.0	...
1471001	  725.5	  689.4	 6214.0	...
1471002	  725.9	  689.4	 6216.0	...
1471003	  726.3	  689.1	 6218.0	...
1471004	  726.7	  689.0	 6218.0	...
1471005	  727.0	  688.9	 6216.0	...
1471006	  726.6	  689.0	 6213.0	...
1471007	  726.1	  689.1	 6211.0	...
1471008	  726.1	  689.1	 6210.0	...
1471009	  726.5	  689.0	 6209.0	...
1471010	  726.9	  688.8	 6208.0	...
1471011	  726.8	  688.7	 6208.0	...
1471012	  726.7	  688.7	 6208.0	...
1471013	  726.6	  688.5	 6208.0	...
1471014	  726.4	  687.9	 6209.0	...
1471015	  726.3	  687.3	 6212.0	...
1471016	  726.2	  687.0	 6214.0	...
1471017	  726.2	  687.2	 6215.0	...
1471018	  726.4	  687.3	 6214.0	...
1471019	  726.7	  687.4	 6213.0	...
1471020	  726.5	  687.4	 6211.0	...
1471021	  726.2	  687.3	 6209.0	...
1471022	  725.9	  687.3	 6207.0	...
1471023	  726.0	  687.1	 6208.0	...
1471024	  726.1	  687.1	 6211.0	...
1471025	  726.2	  687.1	 6214.0	...
1471026	  726.2	  687.1	 6215.0	...
1471027	  726.1	  686.9	 6217.0	...
1471028	  726.0	  686.5	 6218.0	...
1471029	  725.9	  686.2	 6220.0	...
MSG	1471030 0000 _ Number Off
1471030	  725.9	  686.0	 6219.0	...
1471031	  725.8	  686.0	 6220.0	...
1471032	  725.7	  685.8	 6221.0	...
1471033	  725.6	  685.7	 6222.0	...
1471034	  725.7	  685.9	 6221.0	...
1471035	  725.7	  686.1	 6220.0	...
1471036	  725.7	  686.2	 6219.0	...
1471037	  725.6	  686.1	 6220.0	...
1471038	  725.7	  685.8	 6221.0	...
1471039	  725.9	  685.5	 6221.0	...
1471040	  726.0	  685.2	 6221.0	...
1471041	  726.1	  685.1	 6221.0	...
1471042	  726.1	  685.0	 6221.0	...
1471043	  726.3	  685.2	 6223.0	...
1471044	  726.5	  685.3	 6225.0	...
1471045	  726.7	  685.4	 6227.0	...
1471046	  726.7	  685.0	 6227.0	...
1471047	  726.6	  684.6	 6228.0	...
1471048	  726.5	  684.0	 6228.0	...
1471049	  726.5	  683.9	 6229.0	...
1471050	  726.6	  683.8	 6228.0	...
1471051	  726.6	  683.8	 6228.0	...
1471052	  726.6	  683.9	 6229.0	...
1471053	  726.6	  683.8	 6229.0	...
1471054	  726.6	  683.8	 6230.0	...
1471055	  726.6	  683.7	 6230.0	...
1471056	  726.4	  683.7	 6230.0	...
1471057	  726.1	  683.7	 6232.0	...
1471058	  725.7	  683.8	 6235.0	...
1471059	  725.6	  684.2	 6238.0	...
1471060	  725.5	  684.6	 6238.0	...
1471061	  725.5	  684.9	 6238.0	...
1471062	  725.6	  684.8	 6238.0	...
1471063	  725.7	  684.6	 6239.0	...
1471064	  725.9	  684.4	 6240.0	...
1471065	  726.1	  684.4	 6241.0	...
1471066	  726.3	  684.5	 6239.0	...
1471067	  726.5	  684.7	 6236.0	...
1471068	  726.7	  684.6	 6237.0	...
1471069	  726.9	  684.7	 6240.0	...
1471070	  726.5	  684.9	 6237.0	...
1471071	  726.0	  685.2	 6232.0	...
1471072	  725.7	  685.1	 6233.0	...
1471073	  725.9	  684.8	 6240.0	...
1471074	  726.1	  684.5	 6245.0	...
1471075	  726.2	  684.2	 6241.0	...
1471076	  726.2	  684.0	 6237.0	...
1471077	  726.3	  683.8	 6238.0	...
1471078	  726.3	  683.6	 6241.0	...
1471079	  726.0	  683.4	 6243.0	...
1471080	  725.8	  683.6	 6243.0	...
1471081	  725.6	  684.0	 6244.0	...
1471082	  725.6	  684.5	 6244.0	...
1471083	  725.6	  684.8	 6245.0	...
1471084	  725.5	  684.8	 6245.0	...
1471085	  725.4	  684.8	 6244.0	...
1471086	  725.5	  684.8	 6243.0	...
1471087	  725.2	  684.9	 6243.0	...
1471088	  725.0	  685.0	 6243.0	...
1471089	  725.0	  685.0	 6244.0	...
1471090	  725.3	  685.1	 6245.0	...
1471091	  725.6	  685.1	 6247.0	...
1471092	  725.5	  685.1	 6249.0	...
1471093	  725.5	  685.2	 6250.0	...
1471094	  725.5	  685.4	 6250.0	...
1471095	  725.7	  685.4	 6248.0	...
1471096	  725.7	  685.5	 6247.0	...
1471097	  725.7	  685.9	 6246.0	...
1471098	  725.5	  686.1	 6247.0	...
1471099	  725.4	  686.0	 6247.0	...
1471100	  725.6	  685.6	 6248.0	...
1471101	  725.7	  685.4	 6249.0	...
1471102	  725.7	  685.6	 6246.0	...
1471103	  725.6	  685.9	 6242.0	...
1471104	  725.4	  686.1	 6239.0	...
1471105	  725.3	  686.1	 6241.0	...
1471106	  725.4	  686.1	 6243.0	...
1471107	  725.6	  686.2	 6243.0	...
1471108	  725.7	  686.3	 6242.0	...
1471109	  725.6	  686.5	 6241.0	...
1471110	  725.3	  686.6	 6239.0	...
1471111	  725.1	  686.7	 6238.0	...
1471112	  725.0	  686.8	 6238.0	...
1471113	  724.9	  687.0	 6241.0	...
1471114	  725.4	  687.0	 6244.0	...
1471115	  725.9	  686.9	 6247.0	...
1471116	  726.4	  686.7	 6248.0	...
1471117	  726.1	  686.7	 6248.0	...
1471118	  725.8	  686.9	 6247.0	...
1471119	  725.5	  687.2	 6244.0	...
1471120	  725.6	  687.5	 6241.0	...
1471121	  725.6	  687.7	 6239.0	...
1471122	  725.4	  687.9	 6241.0	...
1471123	  725.3	  688.2	 6242.0	...
1471124	  725.3	  688.5	 6241.0	...
1471125	  725.4	  688.1	 6240.0	...
1471126	  725.3	  687.6	 6238.0	...
1471127	  725.3	  687.4	 6238.0	...
1471128	  725.3	  688.0	 6237.0	...
1471129	  725.7	  688.5	 6236.0	...
1471130	  726.0	  688.8	 6235.0	...
1471131	  726.1	  688.7	 6240.0	...
1471132	  725.9	  688.5	 6246.0	...
1471133	  726.1	  688.2	 6251.0	...
1471134	  726.4	  687.9	 6251.0	...
1471135	  726.8	  687.5	 6251.0	...
1471136	  726.8	  687.2	 6250.0	...
1471137	  726.5	  687.0	 6251.0	...
1471138	  726.3	  686.9	 6252.0	...
1471139	  726.0	  686.9	 6252.0	...
1471140	  725.9	  686.8	 6252.0	...
1471141	  725.7	  686.7	 6254.0	...
1471142	  725.3	  686.7	 6256.0	...
1471143	  725.1	  686.5	 6259.0	...
1471144	  725.1	  686.3	 6257.0	...
1471145	  725.2	  686.0	 6255.0	...
1471146	  725.3	  686.4	 6253.0	...
1471147	  725.3	  686.9	 6252.0	...
1471148	  725.3	  687.4	 6249.0	...
1471149	  725.1	  687.5	 6247.0	...
1471150	  725.0	  687.3	 6248.0	...
1471151	  724.9	  687.0	 6251.0	...
1471152	  725.1	  686.7	 6253.0	...
1471153	  725.3	  686.4	 6253.0	...
1471154	  725.5	  686.1	 6254.0	...
1471155	  725.6	  685.8	 6255.0	...
1471156	  725.3	  685.9	 6253.0	...
1471157	  725.0	  686.2	 6251.0	...
1471158	  724.8	  686.5	 6252.0	...
1471159	  724.9	  686.8	 6255.0	...
1471160	  725.1	  686.8	 6257.0	...
1471161	  725.2	  686.9	 6255.0	...
1471162	  725.3	  686.8	 6254.0	...
1471163	  725.3	  686.6	 6255.0	...
1471164	  725.3	  686.6	 6257.0	...
1471165	  725.5	  686.6	 6255.0	...
1471166	  725.7	  686.6	 6252.0	...
1471167	  725.5	  686.6	 6251.0	...
1471168	  725.2	  686.7	 6254.0	...
1471169	  724.9	  686.7	 6256.0	...
1471170	  725.0	  686.8	 6256.0	...
1471171	  725.1	  686.8	 6255.0	...
1471172	  725.0	  686.4	 6255.0	...
1471173	  724.9	  686.0	 6256.0	...
1471174	  724.8	  685.6	 6256.0	...
1471175	  724.7	  685.9	 6257.0	...
1471176	  724.7	  686.1	 6258.0	...
1471177	  724.7	  685.8	 6262.0	...
1471178	  724.7	  685.3	 6265.0	...
1471179	  724.5	  684.9	 6267.0	...
1471180	  724.3	  684.9	 6266.0	...
1471181	  724.1	  684.9	 6266.0	...
1471182	  724.0	  684.9	 6264.0	...
1471183	  723.9	  684.9	 6263.0	...
1471184	  723.7	  684.8	 6262.0	...
1471185	  723.6	  684.5	 6264.0	...
1471186	  723.6	  684.2	 6265.0	...
1471187	  723.5	  684.3	 6266.0	...
1471188	  723.5	  684.5	 6268.0	...
1471189	  723.6	  684.6	 6270.0	...
1471190	  723.6	  684.7	 6270.0	...
1471191	  723.7	  684.8	 6271.0	...
1471192	  723.6	  685.0	 6271.0	...
1471193	  723.5	  684.5	 6271.0	...
1471194	  723.4	  684.1	 6271.0	...
1471195	  723.2	  683.8	 6271.0	...
1471196	  723.1	  683.9	 6272.0	...
1471197	  723.1	  684.0	 6274.0	...
1471198	  723.1	  683.9	 6276.0	...
1471199	  723.5	  683.9	 6277.0	...
1471200	  724.0	  683.8	 6278.0	...
1471201	  724.2	  683.7	 6279.0	...
1471202	  723.9	  683.7	 6280.0	...
1471203	  723.4	  683.7	 6282.0	...
1471204	  723.2	  683.6	 6284.0	...
1471205	  723.2	  683.4	 6284.0	...
1471206	  723.2	  683.0	 6282.0	...
1471207	  723.2	  682.7	 6282.0	...
1471208	  723.2	  682.4	 6285.0	...
1471209	  723.1	  682.4	 6287.0	...
1471210	  722.9	  682.3	 6288.0	...
1471211	  722.7	  682.2	 6287.0	...
1471212	  722.7	  682.1	 6287.0	...
1471213	  722.7	  682.2	 6287.0	...
1471214	  722.8	  682.3	 6287.0	...
1471215	  722.9	  682.3	 6288.0	...
1471216	  722.8	  682.6	 6290.0	...
1471217	  722.5	  682.9	 6287.0	...
1471218	  722.2	  683.0	 6284.0	...
1471219	  722.3	  682.7	 6284.0	...
1471220	  722.5	  682.6	 6288.0	...
1471221	  722.7	  682.6	 6291.0	...
1471222	  722.5	  682.8	 6290.0	...
1471223	  722.3	  682.9	 6287.0	...
1471224	  722.4	  682.9	 6285.0	...
1471225	  722.7	  683.0	 6282.0	...
1471226	  722.9	  683.0	 6281.0	...
1471227	  722.9	  682.6	 6282.0	...
1471228	  722.8	  682.1	 6283.0	...
1471229	  722.7	  681.6	 6283.0	...
1471230	  722.8	  681.6	 6283.0	...
1471231	  722.5	  681.7	 6284.0	...
1471232	  722.2	  681.7	 6287.0	...
1471233	  722.0	  681.7	 6289.0	...
1471234	  722.1	  681.6	 6288.0	...
1471235	  722.3	  681.6	 6286.0	...
1471236	  722.4	  681.6	 6284.0	...
1471237	  722.4	  681.5	 6284.0	...
1471238	  722.4	  681.4	 6283.0	...
1471239	  722.4	  681.3	 6283.0	...
1471240	  722.3	  681.4	 6284.0	...
1471241	  722.4	  681.4	 6285.0	...
MSG	1471242 0000 _ Number On
1471242	  722.4	  681.3	 6286.0	...
1471243	  722.4	  681.1	 6286.0	...
1471244	  722.5	  680.9	 6287.0	...
1471245	  722.6	  680.8	 6287.0	...
1471246	  722.6	  680.7	 6286.0	...
1471247	  722.6	  680.6	 6285.0	...
1471248	  722.5	  680.4	 6285.0	...
1471249	  722.3	  680.2	 6285.0	...
1471250	  722.1	  680.0	 6285.0	...
1471251	  722.1	  679.8	 6288.0	...
1471252	  722.2	  679.7	 6291.0	...
1471253	  722.4	  679.7	 6294.0	...
1471254	  722.4	  679.7	 6294.0	...
1471255	  722.4	  679.8	 6294.0	...
1471256	  722.3	  679.5	 6294.0	...
1471257	  722.3	  679.2	 6294.0	...
1471258	  722.3	  678.9	 6293.0	...
1471259	  722.4	  679.0	 6291.0	...
1471260	  722.4	  678.9	 6289.0	...
1471261	  722.4	  678.9	 6288.0	...
1471262	  722.4	  678.8	 6288.0	...
1471263	  722.4	  678.8	 6290.0	...
1471264	  722.5	  678.9	 6295.0	...
1471265	  722.5	  679.0	 6298.0	...
1471266	  722.2	  679.0	 6301.0	...
1471267	  721.8	  678.5	 6301.0	...
1471268	  721.5	  677.8	 6301.0	...
1471269	  721.5	  677.6	 6300.0	...
1471270	  721.6	  677.8	 6298.0	...
1471271	  721.6	  678.0	 6297.0	...
1471272	  721.6	  677.7	 6296.0	...
1471273	  721.6	  677.4	 6296.0	...
1471274	  721.7	  677.5	 6296.0	...
1471275	  721.9	  677.5	 6298.0	...
1471276	  721.6	  677.6	 6300.0	...
1471277	  721.2	  677.7	 6302.0	...
1471278	  721.2	  677.8	 6303.0	...
1471279	  721.6	  677.3	 6306.0	...
1471280	  722.0	  676.9	 6309.0	...
1471281	  721.9	  676.5	 6311.0	...
1471282	  722.1	  676.5	 6311.0	...
1471283	  722.3	  676.4	 6312.0	...
1471284	  722.5	  676.4	 6315.0	...
1471285	  722.4	  675.7	 6318.0	...
1471286	  722.2	  675.1	 6320.0	...
1471287	  722.0	  674.5	 6317.0	...
1471288	  721.8	  674.6	 6313.0	...
1471289	  721.8	  674.7	 6311.0	...
1471290	  721.9	  674.7	 6312.0	...
1471291	  721.6	  674.8	 6312.0	...
1471292	  721.4	  674.9	 6311.0	...
1471293	  721.2	  675.0	 6309.0	...
1471294	  721.3	  675.0	 6310.0	...
1471295	  721.3	  675.0	 6313.0	...
1471296	  721.6	  674.6	 6317.0	...
1471297	  722.0	  674.3	 6319.0	...
1471298	  722.4	  673.9	 6319.0	...
1471299	  722.4	  673.9	 6318.0	...
1471300	  722.1	  673.9	 6316.0	...
1471301	  721.7	  674.0	 6316.0	...
1471302	  721.3	  674.4	 6316.0	...
1471303	  721.3	  674.7	 6317.0	...
1471304	  721.5	  675.0	 6318.0	...
1471305	  721.5	  674.9	 6320.0	...
1471306	  721.4	  674.8	 6321.0	...
1471307	  721.2	  674.9	 6318.0	...
1471308	  721.6	  674.5	 6314.0	...
1471309	  722.0	  674.0	 6313.0	...
1471310	  722.5	  673.9	 6315.0	...
1471311	  722.6	  674.1	 6317.0	...
1471312	  722.6	  674.4	 6320.0	...
1471313	  722.3	  674.4	 6323.0	...
1471314	  722.1	  674.4	 6326.0	...
1471315	  722.1	  674.3	 6324.0	...
1471316	  722.1	  674.3	 6322.0	...
1471317	  722.0	  674.3	 6320.0	...
1471318	  721.8	  674.4	 6319.0	...
1471319	  721.8	  674.4	 6319.0	...
1471320	  721.7	  674.2	 6319.0	...
1471321	  721.7	  674.0	 6319.0	...
1471322	  721.7	  673.8	 6318.0	...
1471323	  721.9	  673.8	 6317.0	...
1471324	  722.0	  673.8	 6316.0	...
1471325	  722.0	  674.2	 6316.0	...
1471326	  721.9	  674.6	 6316.0	...
1471327	  721.7	  674.6	 6318.0	...
1471328	  721.7	  673.9	 6320.0	...
1471329	  721.6	  673.3	 6322.0	...
1471330	  721.7	  673.1	 6321.0	...
1471331	  721.7	  673.1	 6321.0	...
1471332	  721.7	  673.1	 6321.0	...
1471333	  721.8	  673.0	 6324.0	...
1471334	  721.9	  673.0	 6327.0	...
1471335	  722.1	  672.9	 6331.0	...
1471336	  722.0	  672.6	 6332.0	...
1471337	  721.9	  672.2	 6332.0	...
1471338	  721.7	  672.1	 6325.0	...
1471339	  721.7	  672.4	 6319.0	...
1471340	  721.8	  672.8	 6313.0	...
1471341	  721.9	  672.8	 6315.0	...
1471342	  721.9	  672.9	 6317.0	...
1471343	  722.0	  672.9	 6319.0	...
1471344	  722.0	  672.8	 6319.0	...
1471345	  721.9	  672.8	 6319.0	...
1471346	  721.7	  672.8	 6319.0	...
1471347	  721.7	  672.8	 6319.0	...
1471348	  721.8	  672.8	 6319.0	...
1471349	  721.9	  672.7	 6318.0	...
1471350	  722.0	  672.9	 6318.0	...
1471351	  722.1	  673.2	 6320.0	...
1471352	  722.3	  673.1	 6320.0	...
1471353	  722.5	  672.6	 6320.0	...
1471354	  722.5	  672.1	 6323.0	...
1471355	  722.5	  671.5	 6326.0	...
1471356	  722.4	  671.0	 6328.0	...
1471357	  722.4	  670.7	 6330.0	...
1471358	  722.4	  670.7	 6334.0	...
1471359	  722.4	  670.7	 6338.0	...
1471360	  722.3	  670.7	 6338.0	...
1471361	  722.2	  670.8	 6338.0	...
1471362	  722.4	  670.8	 6337.0	...
1471363	  722.8	  670.6	 6337.0	...
1471364	  723.0	  670.6	 6336.0	...
1471365	  722.9	  670.5	 6334.0	...
1471366	  722.8	  670.6	 6333.0	...
1471367	  722.6	  670.5	 6333.0	...
1471368	  722.4	  670.2	 6334.0	...
1471369	  722.2	  670.0	 6337.0	...
1471370	  722.4	  669.8	 6338.0	...
1471371	  722.4	  669.8	 6339.0	...
1471372	  722.3	  669.8	 6339.0	...
1471373	  722.1	  669.9	 6339.0	...
1471374	  722.0	  669.7	 6338.0	...
1471375	  721.9	  669.5	 6338.0	...
1471376	  721.8	  669.1	 6337.0	...
1471377	  721.8	  669.0	 6336.0	...
1471378	  721.8	  669.3	 6334.0	...
1471379	  721.9	  669.6	 6333.0	...
1471380	  721.9	  670.1	 6331.0	...
1471381	  721.8	  670.3	 6330.0	...
1471382	  721.7	  670.3	 6329.0	...
1471383	  721.7	  670.1	 6329.0	...
1471384	  721.7	  669.9	 6330.0	...
1471385	  721.5	  669.8	 6330.0	...
1471386	  721.3	  669.7	 6330.0	...
1471387	  721.2	  669.8	 6332.0	...
1471388	  721.5	  669.6	 6336.0	...
1471389	  721.7	  669.1	 6339.0	...
1471390	  721.8	  668.6	 6341.0	...
1471391	  721.9	  668.4	 6341.0	...
1471392	  721.9	  668.5	 6340.0	...
1471393	  722.0	  668.7	 6341.0	...
1471394	  722.0	  668.8	 6346.0	...
1471395	  722.1	  669.0	 6352.0	...
1471396	  722.0	  669.2	 6350.0	...
1471397	  722.0	  669.3	 6344.0	...
1471398	  721.9	  669.3	 6340.0	...
1471399	  721.8	  669.3	 6342.0	...
1471400	  721.7	  669.3	 6343.0	...
1471401	  721.5	  669.2	 6342.0	...
1471402	  721.7	  669.1	 6342.0	...
1471403	  721.9	  669.1	 6342.0	...
1471404	  722.1	  668.9	 6343.0	...
1471405	  722.0	  668.8	 6345.0	...
1471406	  721.9	  668.6	 6346.0	...
1471407	  721.8	  668.8	 6345.0	...
1471408	  721.8	  669.1	 6343.0	...
1471409	  721.9	  669.3	 6342.0	...
1471410	  721.9	  669.2	 6343.0	...
1471411	  721.9	  669.0	 6344.0	...
1471412	  721.9	  668.4	 6344.0	...
1471413	  722.0	  667.8	 6344.0	...
1471414	  722.1	  667.1	 6345.0	...
1471415	  722.2	  667.0	 6346.0	...
1471416	  722.2	  667.0	 6348.0	...
1471417	  722.3	  667.0	 6350.0	...
1471418	  722.3	  667.0	 6351.0	...
1471419	  722.3	  667.0	 6350.0	...
1471420	  722.3	  666.9	 6350.0	...
1471421	  722.4	  666.7	 6348.0	...
1471422	  722.5	  666.5	 6347.0	...
1471423	  722.6	  666.4	 6347.0	...
1471424	  722.7	  666.5	 6350.0	...
1471425	  722.4	  666.6	 6352.0	...
1471426	  722.1	  666.7	 6353.0	...
1471427	  721.8	  666.7	 6351.0	...
1471428	  721.8	  666.6	 6349.0	...
1471429	  721.7	  666.5	 6349.0	...
1471430	  721.7	  666.4	 6350.0	...
1471431	  721.6	  666.1	 6352.0	...
1471432	  721.5	  666.1	 6351.0	...
1471433	  721.4	  666.0	 6351.0	...
1471434	  721.3	  666.2	 6353.0	...
1471435	  721.2	  666.3	 6355.0	...
1471436	  721.4	  666.3	 6358.0	...
1471437	  721.5	  666.4	 6357.0	...
1471438	  721.7	  666.6	 6354.0	...
1471439	  721.7	  666.8	 6351.0	...
1471440	  721.6	  666.7	 6351.0	...
1471441	  721.7	  666.7	 6353.0	...
1471442	  721.8	  667.1	 6357.0	...
1471443	  721.9	  667.4	 6358.0	...
1471444	  722.0	  668.1	 6358.0	...
1471445	  721.8	  668.4	 6357.0	...
1471446	  721.7	  668.4	 6356.0	...
1471447	  721.5	  668.1	 6356.0	...
1471448	  721.5	  667.8	 6357.0	...
1471449	  721.5	  667.8	 6356.0	...
1471450	  721.6	  667.8	 6355.0	...
1471451	  721.6	  667.8	 6353.0	...
1471452	  721.7	  667.8	 6353.0	...
1471453	  721.8	  667.8	 6354.0	...
1471454	  721.9	  668.0	 6355.0	...
1471455	  722.2	  668.3	 6354.0	...
1471456	  722.4	  668.5	 6354.0	...
1471457	  722.2	  668.5	 6355.0	...
1471458	  722.0	  668.6	 6358.0	...
1471459	  721.7	  668.8	 6361.0	...
1471460	  721.7	  669.1	 6360.0	...
1471461	  721.8	  669.6	 6357.0	...
1471462	  721.9	  670.1	 6355.0	...
1471463	  721.8	  669.8	 6355.0	...
1471464	  721.7	  669.3	 6356.0	...
1471465	  721.6	  668.7	 6356.0	...
1471466	  721.5	  668.7	 6356.0	...
1471467	  721.6	  668.8	 6356.0	...
1471468	  721.8	  668.9	 6354.0	...
1471469	  722.0	  669.4	 6352.0	...
1471470	  722.2	  669.8	 6350.0	...
1471471	  722.3	  670.0	 6350.0	...
1471472	  722.3	  670.1	 6351.0	...
1471473	  722.2	  670.2	 6351.0	...
1471474	  722.1	  670.3	 6352.0	...
1471475	  721.9	  670.1	 6352.0	...
1471476	  721.8	  669.9	 6353.0	...
1471477	  721.6	  669.7	 6353.0	...
1471478	  721.6	  670.0	 6353.0	...
1471479	  721.7	  670.2	 6354.0	...
1471480	  721.8	  670.5	 6354.0	...
1471481	  721.9	  670.5	 6353.0	...
1471482	  721.9	  670.5	 6353.0	...
1471483	  721.9	  670.6	 6351.0	...
1471484	  721.9	  670.8	 6349.0	...
1471485	  722.0	  671.1	 6351.0	...
1471486	  722.1	  671.2	 6354.0	...
1471487	  722.1	  670.9	 6358.0	...
1471488	  722.1	  670.5	 6358.0	...
1471489	  722.1	  670.0	 6358.0	...
1471490	  721.9	  670.0	 6358.0	...
1471491	  721.6	  670.0	 6358.0	...
1471492	  722.0	  670.0	 6359.0	...
1471493	  722.6	  670.0	 6359.0	...
1471494	  723.4	  670.2	 6360.0	...
1471495	  723.5	  670.5	 6359.0	...
1471496	  723.6	  670.7	 6359.0	...
1471497	  723.7	  670.6	 6359.0	...
1471498	  723.0	  670.7	 6359.0	...
1471499	  722.2	  670.8	 6357.0	...
1471500	  721.5	  670.9	 6355.0	...
1471501	  721.5	  670.6	 6353.0	...
1471502	  721.5	  670.3	 6354.0	...
1471503	  721.5	  670.4	 6355.0	...
1471504	  721.5	  670.9	 6354.0	...
1471505	  721.5	  671.3	 6352.0	...
1471506	  721.4	  671.3	 6352.0	...
1471507	  721.3	  671.2	 6354.0	...
1471508	  721.7	  671.2	 6356.0	...
1471509	  722.1	  671.2	 6356.0	...
1471510	  722.7	  671.2	 6354.0	...
1471511	  722.8	  671.2	 6353.0	...
1471512	  723.1	  671.0	 6350.0	...
1471513	  723.2	  671.3	 6349.0	...
1471514	  723.4	  671.8	 6348.0	...
1471515	  723.4	  672.4	 6349.0	...
1471516	  723.5	  672.4	 6347.0	...
1471517	  723.7	  672.3	 6344.0	...
1471518	  724.2	  672.2	 6341.0	...
1471519	  724.6	  671.7	 6339.0	...
1471520	  725.2	  671.3	 6338.0	...
1471521	  725.5	  671.2	 6337.0	...
1471522	  725.7	  671.6	 6337.0	...
1471523	  725.8	  671.9	 6338.0	...
1471524	  725.7	  672.1	 6340.0	...
1471525	  725.6	  671.9	 6343.0	...
1471526	  725.5	  671.7	 6346.0	...
1471527	  725.6	  671.5	 6348.0	...
1471528	  725.6	  671.5	 6349.0	...
1471529	  725.6	  671.7	 6351.0	...
1471530	  725.6	  671.7	 6350.0	...
1471531	  725.6	  671.5	 6349.0	...
1471532	  725.6	  671.2	 6346.0	...
1471533	  725.6	  671.1	 6346.0	...
1471534	  725.6	  671.2	 6348.0	...
1471535	  725.6	  671.4	 6351.0	...
1471536	  725.7	  671.4	 6351.0	...
1471537	  725.7	  671.4	 6348.0	...
1471538	  725.9	  671.3	 6344.0	...
1471539	  725.9	  671.3	 6343.0	...
1471540	  726.0	  671.3	 6341.0	...
1471541	  725.9	  671.4	 6341.0	...
1471542	  725.9	  671.5	 6342.0	...
1471543	  725.9	  671.5	 6343.0	...
1471544	  725.9	  671.6	 6343.0	...
1471545	  725.8	  671.7	 6343.0	...
1471546	  725.9	  671.6	 6344.0	...
MSG	1471547 0000 _ Number Off
1471547	  726.1	  671.6	 6345.0	...
1471548	  726.2	  671.7	 6347.0	...
1471549	  726.2	  671.9	 6348.0	...
1471550	  726.1	  672.2	 6348.0	...
1471551	  725.7	  672.4	 6345.0	...
1471552	  725.4	  672.8	 6343.0	...
1471553	  725.5	  673.0	 6341.0	...
1471554	  725.9	  673.3	 6341.0	...
1471555	  726.1	  673.4	 6342.0	...
1471556	  725.8	  673.2	 6342.0	...
1471557	  725.4	  672.9	 6342.0	...
1471558	  725.3	  672.5	 6342.0	...
1471559	  725.3	  672.5	 6343.0	...
1471560	  725.2	  672.8	 6343.0	...
1471561	  725.2	  673.0	 6343.0	...
1471562	  725.2	  673.2	 6342.0	...
1471563	  725.2	  673.1	 6343.0	...
1471564	  725.2	  672.9	 6343.0	...
1471565	  725.4	  672.8	 6344.0	...
1471566	  725.5	  672.1	 6344.0	...
1471567	  725.6	  671.6	 6344.0	...
1471568	  725.4	  671.1	 6344.0	...
1471569	  725.5	  671.1	 6345.0	...
1471570	  725.7	  671.1	 6345.0	...
1471571	  725.8	  671.1	 6345.0	...
1471572	  725.7	  671.1	 6345.0	...
1471573	  725.6	  671.1	 6347.0	...
1471574	  725.7	  671.2	 6349.0	...
1471575	  725.8	  671.3	 6351.0	...
1471576	  725.7	  671.5	 6351.0	...
1471577	  725.9	  671.4	 6346.0	...
1471578	  726.1	  671.2	 6341.0	...
1471579	  725.9	  671.1	 6340.0	...
1471580	  725.6	  671.5	 6343.0	...
1471581	  725.2	  671.8	 6342.0	...
1471582	  725.2	  672.2	 6338.0	...
1471583	  725.3	  672.3	 6334.0	...
1471584	  725.6	  672.3	 6336.0	...
1471585	  726.1	  672.2	 6339.0	...
1471586	  726.4	  672.0	 6340.0	...
1471587	  726.3	  671.8	 6339.0	...
1471588	  726.1	  671.8	 6338.0	...
1471589	  726.0	  672.6	 6338.0	...
1471590	  725.9	  673.4	 6337.0	...
1471591	  725.9	  674.0	 6337.0	...
1471592	  725.8	  674.1	 6337.0	...
1471593	  725.9	  674.2	 6334.0	...
1471594	  725.9	  674.2	 6331.0	...
1471595	  725.8	  674.1	 6327.0	...
1471596	  725.7	  674.0	 6327.0	...
1471597	  725.7	  673.7	 6326.0	...
1471598	  725.9	  673.5	 6326.0	...
1471599	  726.0	  673.3	 6328.0	...
1471600	  726.1	  673.3	 6328.0	...
1471601	  726.2	  673.9	 6327.0	...
1471602	  726.1	  674.9	 6324.0	...
1471603	  726.0	  675.9	 6322.0	...
1471604	  725.9	  676.1	 6321.0	...
1471605	  725.9	  675.8	 6319.0	...
1471606	  725.9	  675.4	 6319.0	...
1471607	  725.8	  675.1	 6321.0	...
1471608	  725.6	  674.9	 6323.0	...
1471609	  725.9	  675.1	 6324.0	...
1471610	  726.2	  675.5	 6322.0	...
1471611	  726.5	  676.0	 6319.0	...
1471612	  726.6	  676.2	 6317.0	...
1471613	  726.8	  676.5	 6316.0	...
1471614	  726.9	  677.4	 6315.0	...
1471615	  727.1	  678.1	 6314.0	...
1471616	  727.3	  678.5	 6314.0	...
1471617	  727.2	  678.2	 6314.0	...
1471618	  727.1	  677.8	 6315.0	...
1471619	  726.9	  677.7	 6316.0	...
1471620	  726.8	  677.9	 6316.0	...
1471621	  726.8	  678.3	 6315.0	...
1471622	  726.8	  678.9	 6314.0	...
1471623	  726.8	  679.1	 6313.0	...
1471624	  726.8	  679.1	 6314.0	...
1471625	  726.8	  678.9	 6315.0	...
1471626	  726.8	  678.8	 6315.0	...
1471627	  727.0	  678.7	 6315.0	...
1471628	  727.2	  678.5	 6315.0	...
1471629	  727.4	  678.3	 6315.0	...
1471630	  727.4	  678.2	 6315.0	...
1471631	  727.1	  678.7	 6315.0	...
1471632	  726.7	  679.5	 6314.0	...
1471633	  726.8	  680.2	 6313.0	...
1471634	  727.3	  680.3	 6314.0	...
1471635	  727.7	  680.2	 6315.0	...
1471636	  727.8	  680.2	 6317.0	...
1471637	  728.0	  680.8	 6315.0	...
1471638	  728.1	  681.3	 6314.0	...
1471639	  728.2	  681.9	 6312.0	...
1471640	  728.2	  681.9	 6309.0	...
1471641	  728.3	  681.9	 6307.0	...
1471642	  728.4	  682.1	 6305.0	...
1471643	  728.5	  682.1	 6306.0	...
1471644	  728.0	  682.2	 6306.0	...
1471645	  727.7	  682.8	 6306.0	...
1471646	  727.4	  683.6	 6305.0	...
1471647	  727.5	  684.4	 6304.0	...
1471648	  727.5	  684.5	 6302.0	...
1471649	  727.5	  684.4	 6301.0	...
1471650	  727.8	  684.1	 6301.0	...
1471651	  728.2	  683.7	 6301.0	...
1471652	  728.3	  683.6	 6301.0	...
1471653	  727.9	  683.6	 6298.0	...
1471654	  727.6	  683.8	 6296.0	...
1471655	  727.4	  683.8	 6294.0	...
1471656	  727.2	  683.8	 6294.0	...
1471657	  727.0	  683.6	 6295.0	...
1471658	  727.0	  683.3	 6296.0	...
1471659	  727.0	  683.0	 6297.0	...
1471660	  727.1	  682.7	 6298.0	...
1471661	  727.4	  682.7	 6299.0	...
1471662	  727.7	  682.7	 6298.0	...
1471663	  727.9	  682.7	 6296.0	...
1471664	  728.0	  682.7	 6294.0	...
1471665	  728.1	  682.8	 6291.0	...
1471666	  728.1	  683.0	 6288.0	...
1471667	  728.1	  683.5	 6284.0	...
1471668	  727.8	  683.9	 6282.0	...
1471669	  727.6	  684.2	 6283.0	...
1471670	  727.5	  684.4	 6284.0	...
1471671	  727.6	  684.6	 6286.0	...
1471672	  727.7	  684.7	 6288.0	...
1471673	  727.8	  684.6	 6288.0	...
1471674	  727.7	  684.4	 6286.0	...
1471675	  728.1	  684.2	 6285.0	...
1471676	  728.5	  683.9	 6289.0	...
1471677	  728.8	  683.8	 6294.0	...
1471678	  728.7	  683.9	 6296.0	...
1471679	  728.8	  683.9	 6293.0	...
1471680	  729.0	  684.0	 6290.0	...
1471681	  729.3	  684.1	 6290.0	...
1471682	  729.4	  684.1	 6289.0	...
1471683	  729.0	  683.9	 6288.0	...
1471684	  728.6	  683.8	 6288.0	...
1471685	  728.2	  683.8	 6289.0	...
1471686	  728.2	  684.0	 6286.0	...
1471687	  728.1	  684.3	 6283.0	...
1471688	  728.1	  684.7	 6280.0	...
1471689	  728.0	  684.9	 6280.0	...
1471690	  728.0	  685.0	 6286.0	...
1471691	  728.0	  685.0	 6292.0	...
1471692	  728.0	  685.1	 6297.0	...
1471693	  727.9	  685.1	 6292.0	...
1471694	  727.7	  684.3	 6286.0	...
1471695	  727.5	  683.6	 6286.0	...
1471696	  727.6	  682.9	 6290.0	...
1471697	  727.9	  683.2	 6296.0	...
1471698	  728.1	  683.5	 6297.0	...
1471699	  728.1	  683.9	 6298.0	...
1471700	  728.2	  683.9	 6294.0	...
1471701	  728.3	  683.8	 6289.0	...
1471702	  728.3	  683.5	 6285.0	...
1471703	  728.2	  683.6	 6284.0	...
1471704	  728.1	  683.9	 6284.0	...
1471705	  728.0	  684.2	 6288.0	...
1471706	  728.1	  684.2	 6292.0	...
1471707	  728.2	  683.4	 6296.0	...
1471708	  728.3	  682.7	 6297.0	...
1471709	  728.3	  682.0	 6297.0	...
1471710	  728.4	  682.2	 6296.0	...
1471711	  728.3	  682.5	 6295.0	...
1471712	  728.2	  682.8	 6295.0	...
1471713	  728.1	  683.0	 6294.0	...
1471714	  728.0	  683.0	 6296.0	...
1471715	  728.1	  683.0	 6299.0	...
1471716	  728.3	  682.9	 6300.0	...
1471717	  728.5	  682.7	 6298.0	...
1471718	  728.6	  682.6	 6297.0	...
1471719	  728.5	  682.5	 6297.0	...
1471720	  728.3	  682.5	 6296.0	...
1471721	  728.2	  682.4	 6297.0	...
1471722	  728.2	  682.3	 6298.0	...
1471723	  728.2	  682.2	 6299.0	...
1471724	  728.2	  682.2	 6300.0	...
1471725	  728.2	  682.1	 6299.0	...
1471726	  728.2	  682.1	 6298.0	...
1471727	  728.3	  682.1	 6297.0	...
1471728	  728.3	  682.2	 6296.0	...
1471729	  728.2	  682.1	 6296.0	...
1471730	  728.2	  682.1	 6296.0	...
1471731	  728.2	  682.1	 6299.0	...
1471732	  728.2	  682.1	 6302.0	...
1471733	  728.1	  681.9	 6304.0	...
1471734	  728.2	  681.7	 6304.0	...
1471735	  728.2	  681.5	 6301.0	...
1471736	  728.4	  681.5	 6299.0	...
1471737	  728.5	  681.5	 6297.0	...
1471738	  728.5	  681.0	 6298.0	...
1471739	  728.7	  680.5	 6299.0	...
1471740	  729.0	  680.0	 6300.0	...
1471741	  729.4	  679.8	 6300.0	...
1471742	  729.3	  679.7	 6302.0	...
1471743	  729.1	  679.1	 6303.0	...
1471744	  728.8	  678.8	 6305.0	...
1471745	  728.9	  678.6	 6305.0	...
1471746	  729.2	  679.1	 6305.0	...
1471747	  729.4	  679.5	 6307.0	...
MSG	1471748 0000 _ Number On
1471748	  729.3	  679.2	 6310.0	...
1471749	  729.1	  678.7	 6313.0	...
1471750	  728.9	  678.2	 6316.0	...
1471751	  728.8	  678.2	 6318.0	...
1471752	  728.8	  678.1	 6317.0	...
1471753	  729.0	  677.9	 6314.0	...
1471754	  729.2	  677.8	 6311.0	...
1471755	  729.3	  677.8	 6311.0	...
1471756	  729.3	  678.0	 6310.0	...
1471757	  729.3	  678.6	 6307.0	...
1471758	  729.3	  679.2	 6304.0	...
1471759	  729.1	  678.8	 6302.0	...
1471760	  729.3	  677.7	 6308.0	...
1471761	  729.6	  676.5	 6314.0	...
1471762	  729.9	  676.4	 6319.0	...
1471763	  729.9	  676.6	 6316.0	...
1471764	  729.9	  676.8	 6312.0	...
1471765	  730.0	  677.2	 6309.0	...
1471766	  730.0	  677.7	 6308.0	...
1471767	  729.9	  678.1	 6303.0	...
1471768	  729.8	  677.9	 6298.0	...
1471769	  729.7	  677.6	 6293.0	...
1471770	  729.7	  677.5	 6293.0	...
1471771	  729.7	  677.6	 6293.0	...
1471772	  729.7	  677.6	 6293.0	...
1471773	  729.7	  677.7	 6291.0	...
1471774	  729.7	  677.6	 6289.0	...
1471775	  729.7	  677.8	 6288.0	...
1471776	  729.8	  678.0	 6289.0	...
1471777	  729.8	  678.3	 6289.0	...
1471778	  729.8	  678.4	 6290.0	...
1471779	  730.0	  678.1	 6290.0	...
1471780	  730.2	  677.6	 6290.0	...
1471781	  730.7	  677.2	 6289.0	...
1471782	  730.8	  677.3	 6289.0	...
1471783	  730.7	  677.4	 6287.0	...
1471784	  730.3	  677.3	 6284.0	...
1471785	  730.2	  677.2	 6283.0	...
1471786	  730.5	  677.2	 6284.0	...
1471787	  730.7	  677.3	 6284.0	...
1471788	  730.7	  677.7	 6284.0	...
1471789	  730.8	  678.1	 6284.0	...
1471790	  731.0	  678.3	 6284.0	...
1471791	  731.1	  678.8	 6283.0	...
1471792	  731.3	  679.2	 6283.0	...
1471793	  731.4	  679.4	 6282.0	...
1471794	  731.5	  679.3	 6281.0	...
1471795	  731.4	  679.1	 6282.0	...
1471796	  731.5	  678.9	 6283.0	...
1471797	  731.4	  679.2	 6280.0	...
1471798	  731.3	  679.7	 6276.0	...
1471799	  731.2	  680.2	 6271.0	...
1471800	  731.2	  680.2	 6272.0	...
1471801	  731.3	  680.2	 6273.0	...
1471802	  731.4	  680.4	 6275.0	...
1471803	  731.5	  680.5	 6276.0	...
1471804	  731.6	  679.9	 6277.0	...
1471805	  731.7	  679.0	 6277.0	...
1471806	  731.7	  678.2	 6278.0	...
1471807	  731.7	  678.0	 6280.0	...
1471808	  731.4	  678.1	 6282.0	...
1471809	  731.2	  678.5	 6281.0	...
1471810	  731.1	  678.9	 6280.0	...
1471811	  731.3	  679.0	 6279.0	...
1471812	  731.5	  679.1	 6278.0	...
1471813	  731.6	  679.0	 6278.0	...
1471814	  731.6	  679.0	 6279.0	...
1471815	  731.5	  678.9	 6280.0	...
1471816	  731.4	  678.9	 6280.0	...
1471817	  731.4	  678.8	 6279.0	...
1471818	  731.4	  678.7	 6279.0	...
1471819	  731.5	  678.6	 6278.0	...
1471820	  731.4	  678.6	 6278.0	...
1471821	  731.4	  678.5	 6278.0	...
1471822	  731.6	  678.4	 6279.0	...
1471823	  731.9	  678.6	 6280.0	...
1471824	  732.2	  678.8	 6281.0	...
1471825	  732.3	  679.6	 6282.0	...
1471826	  732.3	  680.1	 6282.0	...
1471827	  732.2	  680.4	 6282.0	...
1471828	  731.8	  680.3	 6279.0	...
1471829	  731.5	  680.1	 6277.0	...
1471830	  731.6	  679.6	 6274.0	...
1471831	  731.8	  678.5	 6275.0	...
1471832	  732.0	  677.5	 6275.0	...
1471833	  731.9	  677.0	 6275.0	...
1471834	  731.8	  677.1	 6275.0	...
1471835	  731.8	  677.7	 6274.0	...
1471836	  731.7	  678.2	 6273.0	...
1471837	  731.6	  677.8	 6272.0	...
1471838	  731.5	  677.1	 6271.0	...
1471839	  731.5	  676.9	 6269.0	...
1471840	  731.8	  677.5	 6266.0	...
1471841	  732.1	  677.7	 6265.0	...
1471842	  732.3	  677.2	 6266.0	...
1471843	  732.3	  676.7	 6267.0	...
1471844	  732.2	  676.6	 6266.0	...
1471845	  732.1	  676.6	 6266.0	...
1471846	  731.9	  676.7	 6265.0	...
1471847	  731.9	  677.0	 6264.0	...
1471848	  731.9	  677.2	 6263.0	...
1471849	  731.9	  677.2	 6263.0	...
1471850	  731.9	  677.1	 6263.0	...
1471851	  731.9	  676.9	 6265.0	...
1471852	  732.0	  676.9	 6266.0	...
1471853	  732.2	  677.2	 6267.0	...
1471854	  732.4	  677.6	 6266.0	...
1471855	  732.4	  677.7	 6267.0	...
1471856	  732.4	  677.3	 6267.0	...
1471857	  732.3	  677.0	 6267.0	...
1471858	  732.3	  676.9	 6266.0	...
1471859	  732.2	  676.3	 6265.0	...
1471860	  732.1	  675.7	 6264.0	...
1471861	  732.0	  675.3	 6263.0	...
1471862	  732.0	  675.4	 6264.0	...
1471863	  732.2	  675.4	 6266.0	...
1471864	  732.3	  675.3	 6268.0	...
1471865	  732.4	  675.1	 6268.0	...
1471866	  732.5	  675.0	 6265.0	...
1471867	  732.6	  674.9	 6264.0	...
1471868	  732.6	  674.9	 6264.0	...
1471869	  732.5	  675.1	 6265.0	...
1471870	  732.3	  675.3	 6265.0	...
1471871	  732.1	  675.0	 6265.0	...
1471872	  732.3	  674.6	 6267.0	...
1471873	  732.5	  674.5	 6268.0	...
1471874	  732.7	  674.8	 6265.0	...
1471875	  732.7	  674.7	 6262.0	...
1471876	  732.6	  674.2	 6259.0	...
1471877	  732.4	  673.8	 6256.0	...
1471878	  732.1	  673.9	 6252.0	...
1471879	  731.9	  674.0	 6251.0	...
1471880	  732.1	  673.9	 6252.0	...
1471881	  732.4	  673.7	 6253.0	...
1471882	  732.7	  673.6	 6253.0	...
1471883	  732.6	  673.5	 6252.0	...
1471884	  732.5	  673.7	 6251.0	...
1471885	  732.6	  673.9	 6251.0	...
1471886	  732.7	  673.4	 6252.0	...
1471887	  732.4	  672.8	 6251.0	...
1471888	  732.1	  672.4	 6250.0	...
1471889	  731.8	  672.6	 6250.0	...
1471890	  732.0	  672.5	 6252.0	...
1471891	  732.1	  672.0	 6253.0	...
1471892	  732.0	  671.4	 6255.0	...
1471893	  731.7	  671.2	 6256.0	...
1471894	  731.4	  671.1	 6257.0	...
1471895	  731.4	  671.2	 6257.0	...
1471896	  731.5	  671.3	 6256.0	...
1471897	  731.5	  671.4	 6256.0	...
1471898	  731.5	  671.4	 6256.0	...
1471899	  731.4	  671.1	 6255.0	...
1471900	  731.2	  670.8	 6254.0	...
1471901	  731.0	  670.3	 6253.0	...
1471902	  731.0	  670.2	 6254.0	...
1471903	  731.2	  670.1	 6255.0	...
1471904	  731.5	  670.2	 6255.0	...
1471905	  731.7	  670.2	 6255.0	...
1471906	  731.8	  670.2	 6254.0	...
1471907	  732.0	  670.2	 6253.0	...
1471908	  732.0	  669.7	 6253.0	...
1471909	  732.0	  669.2	 6252.0	...
1471910	  731.9	  668.7	 6250.0	...
1471911	  731.9	  668.8	 6249.0	...
1471912	  731.9	  668.9	 6247.0	...
1471913	  731.8	  669.0	 6249.0	...
1471914	  731.6	  669.1	 6252.0	...
1471915	  731.6	  669.3	 6254.0	...
1471916	  731.6	  669.5	 6256.0	...
1471917	  731.7	  669.8	 6255.0	...
1471918	  731.9	  669.9	 6255.0	...
1471919	  732.0	  670.0	 6254.0	...
1471920	  732.0	  670.0	 6253.0	...
1471921	  731.9	  670.1	 6253.0	...
1471922	  731.8	  670.2	 6252.0	...
1471923	  731.7	  670.3	 6253.0	...
1471924	  731.7	  670.4	 6252.0	...
1471925	  731.7	  670.3	 6251.0	...
1471926	  731.8	  670.2	 6249.0	...
1471927	  731.8	  670.1	 6248.0	...
1471928	  731.7	  669.8	 6249.0	...
1471929	  731.8	  669.5	 6252.0	...
1471930	  732.0	  669.5	 6253.0	...
1471931	  732.3	  670.1	 6251.0	...
1471932	  732.4	  670.7	 6248.0	...
1471933	  732.4	  671.0	 6247.0	...
1471934	  732.2	  670.5	 6247.0	...
1471935	  732.1	  670.1	 6247.0	...
1471936	  732.0	  669.5	 6247.0	...
1471937	  732.1	  669.3	 6246.0	...
1471938	  732.3	  669.2	 6244.0	...
1471939	  732.6	  669.1	 6243.0	...
1471940	  732.8	  669.4	 6242.0	...
1471941	  732.8	  669.8	 6241.0	...
1471942	  732.8	  670.3	 6240.0	...
1471943	  732.8	  670.4	 6239.0	...
1471944	  732.8	  670.4	 6240.0	...
1471945	  732.7	  670.3	 6241.0	...
1471946	  732.5	  670.3	 6240.0	...
1471947	  732.5	  670.4	 6239.0	...
1471948	  732.7	  670.6	 6239.0	...
1471949	  732.8	  670.7	 6239.0	...
1471950	  732.7	  670.6	 6236.0	...
1471951	  732.7	  670.5	 6234.0	...
1471952	  732.7	  670.6	 6231.0	...
1471953	  732.7	  670.7	 6232.0	...
1471954	  732.6	  670.7	 6234.0	...
1471955	  732.7	  670.6	 6236.0	...
1471956	  732.8	  670.5	 6237.0	...
1471957	  732.8	  670.6	 6236.0	...
1471958	  732.8	  670.8	 6235.0	...
1471959	  732.7	  671.1	 6235.0	...
1471960	  732.6	  671.3	 6235.0	...
1471961	  732.5	  671.1	 6235.0	...
1471962	  732.3	  670.9	 6235.0	...
1471963	  732.1	  670.8	 6230.0	...
1471964	  732.2	  670.9	 6226.0	...
1471965	  732.2	  671.0	 6221.0	...
1471966	  732.4	  671.0	 6221.0	...
1471967	  732.7	  671.1	 6221.0	...
1471968	  732.9	  671.2	 6227.0	...
1471969	  732.8	  671.6	 6233.0	...
1471970	  732.4	  671.8	 6233.0	...
1471971	  732.1	  672.0	 6228.0	...
1471972	  732.3	  672.0	 6223.0	...
1471973	  732.5	  672.1	 6226.0	...
1471974	  732.5	  671.9	 6229.0	...
1471975	  732.4	  671.6	 6231.0	...
1471976	  732.4	  671.1	 6232.0	...
1471977	  732.4	  670.8	 6231.0	...
1471978	  732.4	  670.7	 6231.0	...
1471979	  732.6	  670.9	 6230.0	...
1471980	  732.7	  671.1	 6230.0	...
1471981	  732.7	  671.0	 6230.0	...
1471982	  732.7	  670.9	 6228.0	...
1471983	  732.5	  670.6	 6226.0	...
1471984	  732.0	  670.5	 6223.0	...
1471985	  731.5	  670.5	 6221.0	...
1471986	  731.2	  670.7	 6220.0	...
1471987	  731.4	  670.9	 6219.0	...
1471988	  731.5	  670.9	 6219.0	...
1471989	  731.5	  670.8	 6219.0	...
1471990	  731.4	  670.8	 6219.0	...
1471991	  731.4	  670.8	 6219.0	...
1471992	  731.3	  670.9	 6219.0	...
1471993	  731.3	  671.1	 6219.0	...
1471994	  731.2	  671.1	 6220.0	...
1471995	  731.2	  671.1	 6221.0	...
1471996	  731.2	  670.7	 6222.0	...
1471997	  731.1	  670.3	 6224.0	...
1471998	  731.1	  669.9	 6226.0	...
1471999	  731.2	  669.9	 6228.0	...
1472000	  731.2	  670.0	 6228.0	...
1472001	  731.2	  670.1	 6227.0	...
1472002	  731.1	  670.1	 6226.0	...
1472003	  730.9	  670.1	 6224.0	...
1472004	  730.7	  670.1	 6224.0	...
1472005	  730.6	  670.0	 6223.0	...
1472006	  730.6	  669.8	 6222.0	...
1472007	  730.5	  669.7	 6222.0	...
1472008	  730.4	  669.7	 6223.0	...
1472009	  730.4	  669.7	 6224.0	...
1472010	  730.4	  669.7	 6226.0	...
1472011	  730.5	  669.5	 6228.0	...
1472012	  730.3	  669.2	 6230.0	...
1472013	  730.0	  668.8	 6234.0	...
1472014	  729.7	  668.7	 6235.0	...
1472015	  729.6	  668.8	 6235.0	...
1472016	  729.5	  669.0	 6232.0	...
1472017	  729.6	  669.0	 6230.0	...
1472018	  729.7	  668.7	 6230.0	...
1472019	  730.0	  668.1	 6233.0	...
1472020	  730.1	  667.6	 6236.0	...
1472021	  730.3	  667.3	 6239.0	...
1472022	  730.3	  667.4	 6236.0	...
1472023	  730.4	  667.4	 6233.0	...
1472024	  730.6	  667.3	 6230.0	...
1472025	  730.8	  667.3	 6230.0	...
1472026	  730.7	  667.3	 6233.0	...
1472027	  730.5	  667.1	 6236.0	...
1472028	  730.3	  667.0	 6238.0	...
1472029	  730.1	  667.4	 6238.0	...
1472030	  730.0	  667.9	 6238.0	...
1472031	  729.9	  668.1	 6237.0	...
1472032	  730.0	  667.9	 6234.0	...
1472033	  730.1	  667.7	 6231.0	...
1472034	  730.1	  667.9	 6228.0	...
1472035	  730.1	  667.6	 6228.0	...
1472036	  730.1	  667.2	 6229.0	...
1472037	  730.1	  666.7	 6231.0	...
1472038	  730.1	  666.7	 6233.0	...
1472039	  729.7	  667.0	 6234.0	...
1472040	  729.2	  667.3	 6235.0	...
1472041	  728.7	  667.6	 6236.0	...
1472042	  729.2	  667.6	 6235.0	...
1472043	  729.7	  667.6	 6232.0	...
1472044	  730.1	  667.6	 6228.0	...
1472045	  730.1	  667.8	 6225.0	...
1472046	  730.6	  667.9	 6226.0	...
1472047	  731.2	  667.9	 6225.0	...
1472048	  731.3	  668.5	 6222.0	...
1472049	  730.8	  669.3	 6218.0	...
1472050	  730.3	  670.1	 6216.0	...
1472051	  730.2	  670.3	 6215.0	...
1472052	  729.8	  670.5	 6215.0	...
1472053	  729.0	  670.7	 6215.0	...
1472054	  727.6	  671.0	 6216.0	...
1472055	  725.9	  671.5	 6217.0	...
1472056	  724.1	  672.9	 6216.0	...
1472057	  722.5	  674.2	 6215.0	...
1472058	  720.2	  675.3	 6212.0	...
1472059	  718.6	  675.4	 6209.0	...
1472060	  717.5	  675.4	 6207.0	...
MSG	1472061 0000 _ Number Off
1472061	  717.2	  675.4	 6206.0	...
1472062	  716.8	  675.4	 6205.0	...
1472063	  716.6	  675.2	 6204.0	...
1472064	  716.7	  674.9	 6205.0	...
1472065	  716.9	  674.6	 6205.0	...
1472066	  717.0	  674.0	 6205.0	...
1472067	  717.8	  673.5	 6203.0	...
1472068	  718.6	  673.2	 6202.0	...
1472069	  719.9	  672.6	 6201.0	...
1472070	  720.6	  672.0	 6202.0	...
1472071	  721.3	  671.4	 6202.0	...
1472072	  721.4	  670.8	 6202.0	...
1472073	  721.5	  670.2	 6201.0	...
1472074	  721.7	  669.7	 6198.0	...
1472075	  721.7	  669.7	 6194.0	...
1472076	  721.7	  669.6	 6192.0	...
1472077	  721.5	  669.3	 6195.0	...
1472078	  721.4	  669.0	 6199.0	...
1472079	  721.3	  668.9	 6202.0	...
1472080	  721.5	  669.0	 6204.0	...
1472081	  721.7	  669.1	 6206.0	...
1472082	  721.9	  669.0	 6206.0	...
1472083	  721.9	  669.4	 6205.0	...
1472084	  721.9	  670.0	 6204.0	...
1472085	  721.8	  670.1	 6204.0	...
1472086	  721.8	  669.9	 6209.0	...
1472087	  721.6	  669.6	 6214.0	...
1472088	  721.2	  669.9	 6219.0	...
1472089	  720.9	  670.1	 6219.0	...
1472090	  720.8	  670.3	 6220.0	...
1472091	  720.9	  670.3	 6221.0	...
1472092	  720.6	  670.3	 6223.0	...
1472093	  720.2	  670.3	 6224.0	...
1472094	  719.8	  670.4	 6225.0	...
1472095	  719.8	  670.4	 6226.0	...
1472096	  719.8	  670.3	 6228.0	...
1472097	  719.9	  670.2	 6228.0	...
1472098	  720.0	  670.2	 6227.0	...
1472099	  719.9	  670.2	 6223.0	...
1472100	  719.9	  670.1	 6217.0	...
1472101	  719.9	  670.0	 6213.0	...
1472102	  720.0	  669.9	 6212.0	...
1472103	  720.1	  669.6	 6213.0	...
1472104	  720.2	  669.3	 6214.0	...
1472105	  720.1	  669.0	 6215.0	...
1472106	  720.1	  669.0	 6217.0	...
1472107	  720.2	  668.8	 6219.0	...
1472108	  720.4	  668.6	 6223.0	...
1472109	  720.6	  668.5	 6224.0	...
1472110	  720.5	  668.5	 6224.0	...
1472111	  720.4	  668.6	 6224.0	...
1472112	  720.2	  668.8	 6224.0	...
1472113	  720.1	  669.1	 6225.0	...
1472114	  719.8	  669.3	 6226.0	...
1472115	  719.4	  669.2	 6227.0	...
1472116	  719.1	  668.9	 6228.0	...
1472117	  719.0	  668.6	 6228.0	...
1472118	  719.0	  668.9	 6228.0	...
1472119	  719.1	  669.2	 6228.0	...
1472120	  719.3	  669.2	 6228.0	...
1472121	  719.4	  668.9	 6228.0	...
1472122	  719.5	  668.9	 6226.0	...
1472123	  719.6	  669.8	 6223.0	...
1472124	  719.7	  670.7	 6221.0	...
1472125	  719.9	  671.2	 6218.0	...
1472126	  720.0	  671.2	 6215.0	...
1472127	  720.0	  671.2	 6215.0	...
1472128	  720.1	  671.0	 6219.0	...
1472129	  720.1	  670.8	 6224.0	...
1472130	  719.8	  670.9	 6222.0	...
1472131	  719.4	  671.1	 6218.0	...
1472132	  719.0	  671.3	 6215.0	...
1472133	  718.9	  671.7	 6216.0	...
1472134	  718.9	  672.1	 6217.0	...
1472135	  718.9	  672.5	 6217.0	...
1472136	  718.9	  672.5	 6219.0	...
1472137	  718.9	  672.5	 6221.0	...
1472138	  719.0	  672.6	 6224.0	...
1472139	  718.9	  672.4	 6224.0	...
1472140	  718.8	  672.3	 6223.0	...
1472141	  718.7	  672.4	 6222.0	...
1472142	  718.6	  673.0	 6220.0	...
1472143	  718.6	  673.3	 6218.0	...
1472144	  718.4	  673.4	 6216.0	...
1472145	  718.2	  673.3	 6216.0	...
1472146	  718.3	  673.3	 6214.0	...
1472147	  718.6	  673.4	 6213.0	...
1472148	  718.8	  673.5	 6211.0	...
1472149	  718.8	  673.4	 6213.0	...
1472150	  718.8	  673.5	 6216.0	...
1472151	  718.7	  673.8	 6215.0	...
1472152	  718.8	  674.3	 6212.0	...
1472153	  719.0	  674.5	 6210.0	...
1472154	  719.2	  674.4	 6210.0	...
1472155	  719.2	  674.4	 6211.0	...
1472156	  719.2	  674.4	 6211.0	...
1472157	  719.1	  674.4	 6211.0	...
1472158	  719.1	  674.4	 6212.0	...
1472159	  719.0	  674.4	 6213.0	...
1472160	  718.9	  674.4	 6215.0	...
1472161	  718.9	  674.4	 6217.0	...
1472162	  718.9	  674.4	 6218.0	...
1472163	  718.9	  674.5	 6218.0	...
1472164	  718.9	  674.5	 6218.0	...
1472165	  718.9	  674.6	 6217.0	...
1472166	  718.8	  674.8	 6216.0	...
1472167	  718.8	  674.9	 6215.0	...
1472168	  718.8	  674.9	 6213.0	...
1472169	  718.9	  674.8	 6212.0	...
1472170	  718.9	  674.8	 6212.0	...
1472171	  719.1	  674.7	 6212.0	...
1472172	  719.2	  674.6	 6212.0	...
1472173	  719.3	  675.0	 6212.0	...
1472174	  719.4	  675.4	 6212.0	...
1472175	  719.6	  675.8	 6213.0	...
1472176	  719.6	  675.4	 6212.0	...
1472177	  719.6	  674.7	 6215.0	...
1472178	  719.5	  673.9	 6218.0	...
1472179	  719.4	  673.5	 6221.0	...
1472180	  719.3	  673.4	 6221.0	...
1472181	  719.0	  673.4	 6222.0	...
1472182	  718.9	  673.7	 6221.0	...
1472183	  718.6	  674.0	 6222.0	...
1472184	  718.5	  674.1	 6222.0	...
1472185	  718.4	  674.0	 6223.0	...
1472186	  718.5	  674.0	 6225.0	...
1472187	  718.6	  673.9	 6227.0	...
1472188	  718.7	  673.9	 6227.0	...
1472189	  718.8	  673.9	 6227.0	...
1472190	  719.0	  673.9	 6226.0	...
1472191	  719.0	  674.1	 6226.0	...
1472192	  719.1	  674.6	 6227.0	...
1472193	  719.0	  675.2	 6225.0	...
1472194	  718.9	  675.7	 6222.0	...
1472195	  718.8	  676.2	 6219.0	...
1472196	  719.1	  677.0	 6219.0	...
1472197	  719.3	  677.7	 6218.0	...
1472198	  719.4	  678.5	 6217.0	...
1472199	  719.4	  678.9	 6217.0	...
1472200	  719.4	  679.2	 6217.0	...
1472201	  719.4	  679.3	 6218.0	...
1472202	  719.5	  679.4	 6218.0	...
1472203	  719.6	  679.4	 6217.0	...
1472204	  719.8	  679.7	 6216.0	...
1472205	  719.8	  680.0	 6216.0	...
1472206	  719.6	  680.2	 6217.0	...
1472207	  719.3	  680.7	 6218.0	...
1472208	  719.0	  681.2	 6218.0	...
1472209	  718.8	  681.7	 6218.0	...
1472210	  718.8	  681.6	 6219.0	...
1472211	  718.9	  681.5	 6220.0	...
1472212	  718.9	  681.4	 6222.0	...
1472213	  719.0	  681.3	 6221.0	...
1472214	  719.1	  681.2	 6221.0	...
1472215	  719.2	  681.4	 6220.0	...
1472216	  719.4	  681.6	 6220.0	...
1472217	  719.5	  681.8	 6219.0	...
1472218	  719.5	  681.8	 6220.0	...
1472219	  719.3	  682.0	 6220.0	...
1472220	  719.4	  682.8	 6220.0	...
1472221	  719.5	  683.8	 6219.0	...
1472222	  719.8	  684.6	 6218.0	...
1472223	  719.7	  684.9	 6218.0	...
1472224	  719.6	  685.5	 6218.0	...
1472225	  719.4	  686.1	 6218.0	...
1472226	  719.3	  686.6	 6220.0	...
1472227	  719.3	  686.6	 6221.0	...
1472228	  719.2	  686.7	 6217.0	...
1472229	  719.1	  686.8	 6212.0	...
1472230	  718.9	  686.6	 6208.0	...
1472231	  719.3	  686.3	 6210.0	...
1472232	  719.8	  686.0	 6212.0	...
1472233	  720.1	  686.0	 6214.0	...
1472234	  719.8	  686.1	 6213.0	...
1472235	  719.4	  686.1	 6213.0	...
1472236	  719.2	  686.1	 6213.0	...
1472237	  719.1	  686.2	 6214.0	...
1472238	  719.2	  686.3	 6214.0	...
1472239	  719.3	  686.3	 6218.0	...
1472240	  719.3	  686.3	 6222.0	...
1472241	  719.2	  686.4	 6225.0	...
1472242	  718.8	  686.5	 6224.0	...
1472243	  718.5	  686.6	 6224.0	...
1472244	  718.8	  686.5	 6225.0	...
1472245	  719.2	  686.4	 6226.0	...
1472246	  719.7	  686.2	 6226.0	...
1472247	  719.4	  686.1	 6226.0	...
1472248	  719.2	  686.2	 6226.0	...
1472249	  718.8	  686.2	 6223.0	...
1472250	  718.7	  686.3	 6221.0	...
1472251	  718.9	  686.4	 6221.0	...
1472252	  719.4	  686.4	 6225.0	...
1472253	  719.8	  686.4	 6229.0	...
1472254	  719.9	  686.1	 6230.0	...
1472255	  719.9	  686.0	 6229.0	...
1472256	  719.8	  685.8	 6229.0	...
1472257	  719.6	  686.2	 6228.0	...
1472258	  719.5	  686.7	 6228.0	...
1472259	  719.5	  687.1	 6227.0	...
1472260	  719.6	  687.2	 6227.0	...
1472261	  719.8	  687.5	 6228.0	...
1472262	  720.0	  688.2	 6229.0	...
1472263	  719.7	  689.2	 6228.0	...
1472264	  719.4	  689.9	 6227.0	...
1472265	  719.3	  690.2	 6225.0	...
1472266	  719.5	  690.0	 6222.0	...
1472267	  719.7	  690.3	 6219.0	...
1472268	  719.7	  690.6	 6217.0	...
1472269	  719.7	  691.0	 6218.0	...
MSG	1472270 0000 _ Number On
1472270	  719.7	  690.9	 6219.0	...
1472271	  719.8	  690.8	 6220.0	...
1472272	  719.8	  691.0	 6221.0	...
1472273	  719.9	  691.3	 6221.0	...
1472274	  719.7	  691.8	 6222.0	...
1472275	  719.7	  691.8	 6221.0	...
1472276	  719.7	  691.8	 6219.0	...
1472277	  719.9	  691.7	 6220.0	...
1472278	  720.0	  691.7	 6222.0	...
1472279	  720.1	  691.6	 6219.0	...
1472280	  720.1	  691.6	 6214.0	...
1472281	  720.0	  692.1	 6209.0	...
1472282	  719.9	  692.6	 6208.0	...
1472283	  719.8	  693.1	 6211.0	...
1472284	  719.9	  693.1	 6214.0	...
1472285	  719.9	  693.1	 6216.0	...
1472286	  719.9	  693.1	 6214.0	...
1472287	  719.8	  693.3	 6212.0	...
1472288	  719.7	  693.5	 6210.0	...
1472289	  719.6	  693.8	 6210.0	...
1472290	  719.8	  694.8	 6211.0	...
1472291	  719.9	  695.9	 6212.0	...
1472292	  720.1	  697.0	 6211.0	...
1472293	  720.1	  697.3	 6209.0	...
EFIX R   1470432	1472293	1862	  727.5	  680.6	   6212
SSACC R  1472294
1472294	  720.4	  697.6	 6204.0	...
1472295	  720.7	  698.6	 6200.0	...
1472296	  721.4	  701.0	 6195.0	...
1472297	  721.7	  703.5	 6187.0	...
1472298	  721.8	  706.9	 6171.0	...
1472299	  721.8	  709.6	 6157.0	...
1472300	  722.1	  713.8	 6148.0	...
1472301	  722.6	  717.4	 6136.0	...
1472302	  723.1	  720.8	 6124.0	...
1472303	  723.4	  722.4	 6113.0	...
1472304	  723.7	  723.5	 6114.0	...
1472305	  723.5	  724.7	 6113.0	...
1472306	  722.7	  726.4	 6109.0	...
1472307	  721.9	  728.1	 6106.0	...
1472308	  721.3	  730.2	 6095.0	...
1472309	  721.0	  733.2	 6072.0	...
1472310	  720.0	  739.7	 6040.0	...
1472311	  719.4	  747.5	 6007.0	...
1472312	  719.0	  755.3	 5977.0	...
1472313	  719.4	  763.3	 5944.0	...
1472314	  719.9	  773.1	 5901.0	...
1472315	  720.6	  784.8	 5856.0	...
1472316	  722.3	  797.9	 5802.0	...
1472317	  724.2	  812.1	 5750.0	...
1472318	  726.2	  827.0	 5693.0	...
1472319	  728.5	  842.9	 5637.0	...
1472320	  731.0	  860.4	 5566.0	...
1472321	  733.4	  880.9	 5486.0	...
1472322	  735.3	  902.3	 5394.0	...
1472323	  737.2	  925.0	 5304.0	...
1472324	  739.5	  948.8	 5207.0	...
1472325	  742.0	  974.2	 5110.0	...
1472326	  744.0	 1001.4	 5000.0	...
1472327	  745.8	 1029.9	 4887.0	...
1472328	  747.2	 1058.8	 4769.0	...
1472329	  748.8	 1088.8	 4648.0	...
1472330	  750.6	 1119.8	 4521.0	...
1472331	  752.2	 1153.6	 4387.0	...
1472332	  753.6	 1188.0	 4252.0	...
1472333	  754.6	 1225.1	 4110.0	...
1472334	  754.9	 1262.4	 3970.0	...
1472335	  755.2	 1302.0	 3818.0	...
1472336	  753.9	 1343.4	 3661.0	...
1472337	  754.9	 1387.5	 3495.0	...
1472338	  757.3	 1434.7	 3316.0	...
1472339	  762.9	 1484.1	 3136.0	...
1472340	  766.9	 1518.3	 3010.0	...
1472341	  769.1	 1535.7	 2953.0	...
1472342	  769.1	 1535.7	 2953.0	...
SBLINK R 1472343
1472343	   .	   .	    0.0	...
1472344	   .	   .	    0.0	...
1472345	   .	   .	    0.0	...
1472346	   .	   .	    0.0	...
1472347	   .	   .	    0.0	...
1472348	   .	   .	    0.0	...
1472349	   .	   .	    0.0	...
1472350	   .	   .	    0.0	...
1472351	   .	   .	    0.0	...
1472352	   .	   .	    0.0	...
1472353	   .	   .	    0.0	...
1472354	   .	   .	    0.0	...
1472355	   .	   .	    0.0	...
1472356	   .	   .	    0.0	...
1472357	   .	   .	    0.0	...
1472358	   .	   .	    0.0	...
1472359	   .	   .	    0.0	...
1472360	   .	   .	    0.0	...
1472361	   .	   .	    0.0	...
1472362	   .	   .	    0.0	...
1472363	   .	   .	    0.0	...
1472364	   .	   .	    0.0	...
1472365	   .	   .	    0.0	...
1472366	   .	   .	    0.0	...
1472367	   .	   .	    0.0	...
1472368	   .	   .	    0.0	...
1472369	   .	   .	    0.0	...
1472370	   .	   .	    0.0	...
1472371	   .	   .	    0.0	...
1472372	   .	   .	    0.0	...
1472373	   .	   .	    0.0	...
1472374	   .	   .	    0.0	...
1472375	   .	   .	    0.0	...
1472376	   .	   .	    0.0	...
1472377	   .	   .	    0.0	...
1472378	   .	   .	    0.0	...
1472379	   .	   .	    0.0	...
1472380	   .	   .	    0.0	...
1472381	   .	   .	    0.0	...
1472382	   .	   .	    0.0	...
1472383	   .	   .	    0.0	...
1472384	   .	   .	    0.0	...
1472385	   .	   .	    0.0	...
1472386	   .	   .	    0.0	...
1472387	   .	   .	    0.0	...
1472388	   .	   .	    0.0	...
1472389	   .	   .	    0.0	...
1472390	   .	   .	    0.0	...
1472391	   .	   .	    0.0	...
1472392	   .	   .	    0.0	...
1472393	   .	   .	    0.0	...
1472394	   .	   .	    0.0	...
1472395	   .	   .	    0.0	...
1472396	   .	   .	    0.0	...
1472397	   .	   .	    0.0	...
1472398	   .	   .	    0.0	...
1472399	   .	   .	    0.0	...
1472400	   .	   .	    0.0	...
1472401	   .	   .	    0.0	...
1472402	   .	   .	    0.0	...
1472403	   .	   .	    0.0	...
1472404	   .	   .	    0.0	...
1472405	   .	   .	    0.0	...
1472406	   .	   .	    0.0	...
1472407	   .	   .	    0.0	...
1472408	   .	   .	    0.0	...
1472409	   .	   .	    0.0	...
1472410	   .	   .	    0.0	...
1472411	   .	   .	    0.0	...
1472412	   .	   .	    0.0	...
1472413	   .	   .	    0.0	...
1472414	   .	   .	    0.0	...
1472415	   .	   .	    0.0	...
1472416	   .	   .	    0.0	...
1472417	   .	   .	    0.0	...
1472418	   .	   .	    0.0	...
1472419	   .	   .	    0.0	...
1472420	   .	   .	    0.0	...
1472421	   .	   .	    0.0	...
1472422	   .	   .	    0.0	...
1472423	   .	   .	    0.0	...
1472424	   .	   .	    0.0	...
1472425	   .	   .	    0.0	...
1472426	   .	   .	    0.0	...
1472427	   .	   .	    0.0	...
1472428	   .	   .	    0.0	...
1472429	   .	   .	    0.0	...
1472430	   .	   .	    0.0	...
1472431	   .	   .	    0.0	...
1472432	   .	   .	    0.0	...
1472433	   .	   .	    0.0	...
1472434	   .	   .	    0.0	...
1472435	   .	   .	    0.0	...
1472436	   .	   .	    0.0	...
1472437	   .	   .	    0.0	...
1472438	   .	   .	    0.0	...
1472439	   .	   .	    0.0	...
1472440	   .	   .	    0.0	...
1472441	   .	   .	    0.0	...
1472442	   .	   .	    0.0	...
1472443	   .	   .	    0.0	...
1472444	   .	   .	    0.0	...
1472445	   .	   .	    0.0	...
1472446	   .	   .	    0.0	...
1472447	   .	   .	    0.0	...
1472448	   .	   .	    0.0	...
1472449	   .	   .	    0.0	...
1472450	   .	   .	    0.0	...
1472451	   .	   .	    0.0	...
1472452	   .	   .	    0.0	...
1472453	   .	   .	    0.0	...
1472454	   .	   .	    0.0	...
1472455	   .	   .	    0.0	...
1472456	   .	   .	    0.0	...
1472457	   .	   .	    0.0	...
1472458	   .	   .	    0.0	...
1472459	   .	   .	    0.0	...
1472460	   .	   .	    0.0	...
1472461	   .	   .	    0.0	...
1472462	   .	   .	    0.0	...
1472463	   .	   .	    0.0	...
1472464	   .	   .	    0.0	...
1472465	   .	   .	    0.0	...
1472466	   .	   .	    0.0	...
1472467	   .	   .	    0.0	...
1472468	   .	   .	    0.0	...
1472469	   .	   .	    0.0	...
1472470	   .	   .	    0.0	...
1472471	   .	   .	    0.0	...
1472472	   .	   .	    0.0	...
1472473	   .	   .	    0.0	...
1472474	   .	   .	    0.0	...
1472475	   .	   .	    0.0	...
1472476	   .	   .	    0.0	...
1472477	   .	   .	    0.0	...
1472478	   .	   .	    0.0	...
1472479	   .	   .	    0.0	...
1472480	   .	   .	    0.0	...
1472481	   .	   .	    0.0	...
1472482	   .	   .	    0.0	...
1472483	   .	   .	    0.0	...
1472484	   .	   .	    0.0	...
1472485	   .	   .	    0.0	...
1472486	   .	   .	    0.0	...
1472487	   .	   .	    0.0	...
1472488	   .	   .	    0.0	...
1472489	   .	   .	    0.0	...
1472490	   .	   .	    0.0	...
1472491	   .	   .	    0.0	...
1472492	   .	   .	    0.0	...
1472493	   .	   .	    0.0	...
1472494	   .	   .	    0.0	...
1472495	   .	   .	    0.0	...
1472496	   .	   .	    0.0	...
1472497	   .	   .	    0.0	...
1472498	   .	   .	    0.0	...
1472499	   .	   .	    0.0	...
1472500	   .	   .	    0.0	...
1472501	   .	   .	    0.0	...
1472502	   .	   .	    0.0	...
1472503	   .	   .	    0.0	...
1472504	   .	   .	    0.0	...
1472505	   .	   .	    0.0	...
1472506	   .	   .	    0.0	...
1472507	   .	   .	    0.0	...
1472508	   .	   .	    0.0	...
1472509	   .	   .	    0.0	...
1472510	   .	   .	    0.0	...
1472511	   .	   .	    0.0	...
1472512	   .	   .	    0.0	...
1472513	   .	   .	    0.0	...
1472514	   .	   .	    0.0	...
1472515	   .	   .	    0.0	...
1472516	   .	   .	    0.0	...
1472517	   .	   .	    0.0	...
1472518	   .	   .	    0.0	...
1472519	   .	   .	    0.0	...
1472520	   .	   .	    0.0	...
1472521	   .	   .	    0.0	...
1472522	   .	   .	    0.0	...
1472523	   .	   .	    0.0	...
1472524	   .	   .	    0.0	...
1472525	   .	   .	    0.0	...
1472526	   .	   .	    0.0	...
1472527	   .	   .	    0.0	...
1472528	   .	   .	    0.0	...
1472529	   .	   .	    0.0	...
1472530	   .	   .	    0.0	...
1472531	   .	   .	    0.0	...
1472532	   .	   .	    0.0	...
1472533	   .	   .	    0.0	...
1472534	   .	   .	    0.0	...
1472535	   .	   .	    0.0	...
1472536	   .	   .	    0.0	...
1472537	   .	   .	    0.0	...
1472538	   .	   .	    0.0	...
1472539	   .	   .	    0.0	...
1472540	   .	   .	    0.0	...
1472541	   .	   .	    0.0	...
EBLINK R 1472343	1472541	199
1472542	  783.1	 1458.6	 3018.0	...
1472543	  783.1	 1458.6	 3018.0	...
1472544	  782.3	 1454.7	 3029.0	...
1472545	  781.4	 1448.6	 3053.0	...
1472546	  780.3	 1439.8	 3090.0	...
1472547	  778.6	 1431.3	 3126.0	...
1472548	  776.7	 1422.3	 3163.0	...
1472549	  774.9	 1413.7	 3194.0	...
1472550	  775.1	 1404.9	 3230.0	...
1472551	  775.4	 1395.8	 3262.0	...
1472552	  775.1	 1385.2	 3304.0	...
1472553	  773.8	 1375.8	 3336.0	...
1472554	  772.6	 1367.2	 3371.0	...
1472555	  771.6	 1358.8	 3404.0	...
1472556	  770.5	 1350.2	 3436.0	...
1472557	  769.2	 1341.5	 3468.0	...
1472558	  768.3	 1333.7	 3497.0	...
1472559	  768.0	 1325.9	 3531.0	...
1472560	  767.7	 1318.3	 3560.0	...
1472561	  767.3	 1310.1	 3587.0	...
1472562	  766.7	 1302.3	 3613.0	...
1472563	  766.1	 1294.8	 3640.0	...
1472564	  765.5	 1287.5	 3665.0	...
1472565	  764.7	 1279.6	 3697.0	...
1472566	  763.5	 1272.2	 3726.0	...
1472567	  762.0	 1263.8	 3762.0	...
1472568	  760.7	 1256.5	 3792.0	...
1472569	  759.8	 1248.8	 3822.0	...
1472570	  759.2	 1242.0	 3851.0	...
1472571	  758.6	 1234.4	 3883.0	...
1472572	  757.9	 1226.6	 3918.0	...
1472573	  757.3	 1219.6	 3942.0	...
1472574	  756.6	 1212.8	 3963.0	...
MSG	1472575 0000 _ Number Off
1472575	  755.9	 1205.7	 3988.0	...
1472576	  755.5	 1198.3	 4018.0	...
1472577	  755.1	 1190.6	 4049.0	...
1472578	  754.8	 1183.9	 4076.0	...
1472579	  754.1	 1176.8	 4106.0	...
1472580	  753.5	 1170.2	 4136.0	...
1472581	  752.9	 1163.5	 4164.0	...
1472582	  752.2	 1156.7	 4186.0	...
1472583	  751.7	 1151.2	 4209.0	...
1472584	  751.2	 1145.6	 4230.0	...
1472585	  750.4	 1139.3	 4257.0	...
1472586	  749.6	 1133.6	 4280.0	...
1472587	  749.4	 1127.4	 4306.0	...
1472588	  750.0	 1123.4	 4326.0	...
1472589	  750.5	 1118.3	 4344.0	...
1472590	  750.3	 1114.5	 4358.0	...
1472591	  749.7	 1109.7	 4376.0	...
1472592	  749.1	 1105.5	 4393.0	...
1472593	  748.9	 1099.7	 4416.0	...
1472594	  748.5	 1095.0	 4435.0	...
1472595	  748.1	 1089.9	 4451.0	...
1472596	  747.5	 1086.1	 4461.0	...
1472597	  747.1	 1082.3	 4474.0	...
ESACC R  1472294	1472597	304	  720.4	  697.6	  747.1	 1082.3	   8.21	   3270
SFIX R   1472598
1472598	  746.6	 1078.1	 4490.0	...
1472599	  746.2	 1074.5	 4510.0	...
1472600	  746.2	 1070.7	 4529.0	...
1472601	  746.3	 1067.3	 4549.0	...
1472602	  746.4	 1063.1	 4562.0	...
1472603	  745.9	 1058.9	 4579.0	...
1472604	  745.5	 1055.4	 4594.0	...
1472605	  745.2	 1051.3	 4610.0	...
1472606	  744.9	 1047.2	 4620.0	...
1472607	  744.6	 1043.5	 4631.0	...
1472608	  744.4	 1040.6	 4643.0	...
1472609	  743.8	 1036.9	 4657.0	...
1472610	  743.3	 1033.1	 4671.0	...
1472611	  742.9	 1029.7	 4686.0	...
1472612	  742.8	 1026.8	 4701.0	...
1472613	  742.6	 1023.2	 4716.0	...
1472614	  742.3	 1019.9	 4728.0	...
1472615	  742.0	 1015.8	 4747.0	...
1472616	  741.8	 1012.2	 4761.0	...
1472617	  741.5	 1008.2	 4778.0	...
1472618	  741.1	 1005.6	 4785.0	...
1472619	  741.0	 1003.0	 4792.0	...
1472620	  740.9	 1000.3	 4796.0	...
1472621	  740.5	  997.4	 4808.0	...
1472622	  740.0	  994.3	 4820.0	...
1472623	  739.5	  992.0	 4834.0	...
1472624	  739.2	  989.2	 4837.0	...
1472625	  739.1	  987.0	 4842.0	...
1472626	  739.1	  984.1	 4848.0	...
1472627	  739.0	  981.5	 4858.0	...
1472628	  738.8	  979.0	 4867.0	...
1472629	  738.4	  976.6	 4879.0	...
1472630	  738.0	  973.8	 4894.0	...
1472631	  737.8	  971.2	 4907.0	...
1472632	  737.7	  968.6	 4922.0	...
1472633	  737.5	  966.3	 4934.0	...
1472634	  737.2	  963.7	 4944.0	...
1472635	  737.0	  960.9	 4950.0	...
1472636	  736.8	  958.2	 4956.0	...
1472637	  736.6	  955.0	 4970.0	...
1472638	  736.6	  952.7	 4984.0	...
1472639	  736.8	  950.3	 4996.0	...
1472640	  737.2	  948.1	 5005.0	...
1472641	  737.4	  945.4	 5013.0	...
1472642	  737.5	  943.7	 5020.0	...
1472643	  737.4	  942.2	 5024.0	...
1472644	  736.9	  940.2	 5026.0	...
1472645	  736.3	  937.9	 5032.0	...
1472646	  735.6	  935.2	 5040.0	...
1472647	  735.4	  933.0	 5047.0	...
1472648	  735.3	  931.3	 5058.0	...
1472649	  735.3	  929.3	 5066.0	...
1472650	  735.4	  927.8	 5077.0	...
1472651	  735.3	  926.0	 5081.0	...
1472652	  735.5	  925.0	 5084.0	...
1472653	  735.6	  923.9	 5086.0	...
1472654	  735.6	  922.9	 5089.0	...
1472655	  735.5	  922.0	 5091.0	...
1472656	  735.5	  920.3	 5094.0	...
1472657	  735.4	  918.2	 5101.0	...
1472658	  735.3	  916.2	 5110.0	...
1472659	  735.3	  914.6	 5116.0	...
1472660	  735.5	  913.7	 5121.0	...
1472661	  735.4	  911.9	 5125.0	...
1472662	  735.2	  910.3	 5135.0	...
1472663	  735.1	  908.0	 5147.0	...
1472664	  735.1	  906.3	 5157.0	...
1472665	  735.3	  904.7	 5162.0	...
1472666	  735.2	  903.2	 5162.0	...
1472667	  735.0	  901.8	 5163.0	...
1472668	  734.8	  900.1	 5170.0	...
1472669	  734.5	  898.5	 5178.0	...
1472670	  734.1	  896.9	 5183.0	...
1472671	  733.8	  895.5	 5182.0	...
1472672	  733.2	  894.5	 5182.0	...
1472673	  732.9	  893.3	 5183.0	...
1472674	  732.8	  892.7	 5184.0	...
1472675	  732.8	  890.7	 5188.0	...
1472676	  732.6	  889.2	 5194.0	...
1472677	  732.2	  887.6	 5201.0	...
1472678	  731.8	  887.2	 5205.0	...
1472679	  731.7	  886.0	 5206.0	...
1472680	  731.6	  884.9	 5210.0	...
1472681	  731.6	  883.5	 5213.0	...
1472682	  731.8	  882.5	 5215.0	...
1472683	  732.3	  880.9	 5215.0	...
1472684	  732.7	  879.6	 5215.0	...
1472685	  732.8	  878.4	 5221.0	...
1472686	  732.6	  877.6	 5228.0	...
1472687	  732.4	  876.4	 5233.0	...
1472688	  732.5	  875.6	 5237.0	...
1472689	  732.7	  875.1	 5240.0	...
1472690	  732.9	  874.9	 5243.0	...
1472691	  732.8	  874.0	 5243.0	...
1472692	  732.7	  873.1	 5244.0	...
1472693	  732.6	  872.1	 5245.0	...
1472694	  732.6	  871.9	 5247.0	...
1472695	  732.8	  871.5	 5248.0	...
1472696	  732.9	  870.4	 5257.0	...
1472697	  733.0	  869.3	 5264.0	...
1472698	  732.6	  868.0	 5272.0	...
1472699	  732.4	  867.8	 5272.0	...
1472700	  732.6	  867.5	 5273.0	...
1472701	  732.9	  866.7	 5276.0	...
1472702	  733.1	  865.8	 5278.0	...
1472703	  732.9	  865.0	 5280.0	...
1472704	  732.7	  864.9	 5279.0	...
1472705	  732.7	  864.5	 5278.0	...
1472706	  732.6	  864.0	 5282.0	...
1472707	  732.5	  863.5	 5286.0	...
1472708	  732.4	  863.0	 5290.0	...
1472709	  732.4	  862.7	 5290.0	...
1472710	  732.4	  861.8	 5290.0	...
1472711	  732.4	  861.1	 5291.0	...
1472712	  732.3	  859.9	 5293.0	...
1472713	  732.3	  859.4	 5294.0	...
1472714	  732.2	  858.8	 5294.0	...
1472715	  731.7	  858.4	 5294.0	...
1472716	  731.0	  857.1	 5297.0	...
1472717	  730.3	  855.9	 5300.0	...
1472718	  730.2	  855.0	 5302.0	...
1472719	  730.2	  854.5	 5302.0	...
1472720	  730.4	  853.9	 5303.0	...
1472721	  730.6	  852.9	 5304.0	...
1472722	  730.7	  851.7	 5305.0	...
1472723	  730.5	  850.3	 5306.0	...
1472724	  730.2	  849.2	 5308.0	...
1472725	  729.9	  848.2	 5310.0	...
1472726	  729.7	  847.5	 5313.0	...
1472727	  729.6	  846.5	 5315.0	...
1472728	  729.5	  845.5	 5317.0	...
1472729	  729.7	  844.4	 5317.0	...
1472730	  729.7	  843.5	 5318.0	...
1472731	  729.7	  843.0	 5320.0	...
1472732	  729.5	  842.0	 5325.0	...
1472733	  729.5	  840.8	 5329.0	...
1472734	  729.6	  839.5	 5333.0	...
1472735	  729.6	  838.7	 5334.0	...
1472736	  729.5	  838.1	 5338.0	...
1472737	  729.6	  837.4	 5343.0	...
1472738	  729.5	  836.1	 5347.0	...
1472739	  729.5	  835.4	 5347.0	...
1472740	  729.4	  834.4	 5348.0	...
1472741	  729.4	  834.0	 5349.0	...
1472742	  729.4	  833.4	 5350.0	...
1472743	  729.4	  832.9	 5355.0	...
1472744	  729.3	  831.8	 5361.0	...
1472745	  729.2	  830.6	 5364.0	...
1472746	  729.0	  829.5	 5363.0	...
1472747	  728.8	  828.8	 5364.0	...
1472748	  728.5	  828.0	 5366.0	...
1472749	  728.2	  827.3	 5367.0	...
1472750	  728.1	  826.8	 5367.0	...
1472751	  728.1	  826.8	 5367.0	...
1472752	  728.0	  826.4	 5369.0	...
1472753	  727.9	  825.8	 5370.0	...
1472754	  728.1	  825.0	 5369.0	...
1472755	  728.3	  824.2	 5366.0	...
1472756	  728.2	  823.7	 5365.0	...
1472757	  727.8	  822.7	 5368.0	...
1472758	  727.4	  822.1	 5371.0	...
1472759	  727.3	  821.5	 5372.0	...
1472760	  727.6	  820.9	 5378.0	...
1472761	  727.9	  820.4	 5384.0	...
1472762	  728.0	  819.6	 5384.0	...
1472763	  727.7	  819.4	 5378.0	...
1472764	  727.2	  818.7	 5373.0	...
1472765	  726.9	  818.2	 5377.0	...
1472766	  726.7	  817.4	 5380.0	...
1472767	  726.8	  816.8	 5385.0	...
1472768	  726.8	  815.6	 5389.0	...
1472769	  726.6	  814.8	 5394.0	...
1472770	  726.3	  813.5	 5397.0	...
1472771	  726.0	  812.6	 5401.0	...
1472772	  725.9	  811.5	 5404.0	...
1472773	  725.9	  810.9	 5405.0	...
1472774	  725.8	  810.2	 5409.0	...
1472775	  725.9	  809.6	 5414.0	...
MSG	1472776 0000 _ Number On
1472776	  726.1	  809.1	 5418.0	...
1472777	  726.2	  808.7	 5421.0	...
1472778	  726.3	  808.0	 5424.0	...
1472779	  726.2	  807.4	 5427.0	...
1472780	  726.4	  806.6	 5430.0	...
1472781	  726.5	  806.0	 5433.0	...
1472782	  726.7	  805.3	 5436.0	...
1472783	  726.2	  804.8	 5436.0	...
1472784	  725.7	  804.2	 5436.0	...
1472785	  725.4	  803.7	 5437.0	...
1472786	  725.4	  802.9	 5440.0	...
1472787	  725.4	  802.1	 5442.0	...
1472788	  725.2	  801.2	 5443.0	...
1472789	  725.2	  800.7	 5443.0	...
1472790	  725.1	  800.2	 5444.0	...
1472791	  725.0	  798.9	 5449.0	...
1472792	  725.0	  797.7	 5455.0	...
1472793	  724.9	  796.2	 5461.0	...
1472794	  724.6	  795.8	 5465.0	...
1472795	  724.3	  795.6	 5466.0	...
1472796	  724.2	  795.2	 5468.0	...
1472797	  724.5	  794.8	 5470.0	...
1472798	  724.7	  794.5	 5473.0	...
1472799	  724.9	  794.1	 5475.0	...
1472800	  725.1	  793.6	 5478.0	...
1472801	  725.4	  793.0	 5477.0	...
1472802	  725.8	  792.9	 5476.0	...
1472803	  726.5	  792.7	 5477.0	...
1472804	  727.2	  792.5	 5479.0	...
1472805	  727.8	  792.3	 5483.0	...
1472806	  728.3	  792.1	 5486.0	...
1472807	  728.8	  792.1	 5488.0	...
1472808	  729.1	  792.1	 5489.0	...
1472809	  729.1	  792.1	 5489.0	...
1472810	  729.2	  792.3	 5488.0	...
1472811	  729.3	  792.5	 5488.0	...
1472812	  729.8	  792.7	 5485.0	...
1472813	  730.3	  792.7	 5484.0	...
1472814	  730.6	  792.6	 5485.0	...
1472815	  730.5	  792.7	 5489.0	...
1472816	  730.4	  792.7	 5492.0	...
1472817	  730.4	  792.7	 5491.0	...
1472818	  730.1	  792.3	 5488.0	...
1472819	  729.7	  791.4	 5486.0	...
1472820	  729.4	  790.6	 5486.0	...
1472821	  729.4	  790.2	 5486.0	...
1472822	  729.7	  790.3	 5487.0	...
1472823	  729.8	  790.0	 5490.0	...
1472824	  729.9	  789.2	 5495.0	...
1472825	  729.7	  788.5	 5499.0	...
1472826	  729.5	  788.0	 5502.0	...
1472827	  729.3	  787.9	 5503.0	...
1472828	  729.2	  787.9	 5505.0	...
1472829	  729.1	  787.3	 5508.0	...
1472830	  728.9	  786.1	 5510.0	...
1472831	  728.8	  784.9	 5514.0	...
1472832	  728.6	  783.6	 5518.0	...
1472833	  728.4	  782.9	 5520.0	...
1472834	  728.6	  782.2	 5522.0	...
1472835	  728.8	  781.8	 5523.0	...
1472836	  729.1	  781.0	 5525.0	...
1472837	  729.2	  779.9	 5526.0	...
1472838	  728.8	  778.8	 5531.0	...
1472839	  728.4	  778.0	 5536.0	...
1472840	  727.9	  777.4	 5541.0	...
1472841	  728.5	  776.9	 5544.0	...
1472842	  729.1	  776.5	 5546.0	...
1472843	  729.7	  776.2	 5548.0	...
1472844	  729.6	  775.8	 5547.0	...
1472845	  729.6	  775.3	 5548.0	...
1472846	  729.4	  774.5	 5551.0	...
1472847	  729.3	  773.8	 5557.0	...
1472848	  729.1	  772.9	 5564.0	...
1472849	  729.1	  772.6	 5568.0	...
1472850	  729.0	  772.6	 5568.0	...
1472851	  728.8	  772.2	 5568.0	...
1472852	  728.3	  771.8	 5572.0	...
1472853	  728.0	  771.3	 5577.0	...
1472854	  728.1	  771.3	 5582.0	...
1472855	  728.1	  771.3	 5581.0	...
1472856	  727.9	  771.3	 5579.0	...
1472857	  727.8	  771.1	 5575.0	...
1472858	  727.7	  770.8	 5572.0	...
1472859	  727.9	  770.1	 5573.0	...
1472860	  728.0	  769.6	 5575.0	...
1472861	  728.2	  769.1	 5577.0	...
1472862	  728.1	  769.0	 5578.0	...
1472863	  728.1	  769.0	 5578.0	...
1472864	  728.2	  769.2	 5578.0	...
1472865	  728.0	  769.5	 5578.0	...
1472866	  727.7	  769.5	 5578.0	...
1472867	  727.4	  769.2	 5578.0	...
1472868	  727.4	  769.0	 5578.0	...
1472869	  727.4	  769.1	 5578.0	...
1472870	  727.4	  768.8	 5577.0	...
1472871	  727.2	  768.5	 5577.0	...
1472872	  727.1	  768.2	 5576.0	...
1472873	  726.8	  768.4	 5575.0	...
1472874	  726.9	  768.7	 5577.0	...
1472875	  726.9	  769.0	 5578.0	...
1472876	  727.0	  769.1	 5580.0	...
1472877	  727.0	  769.3	 5579.0	...
1472878	  727.0	  769.5	 5580.0	...
1472879	  727.1	  769.8	 5577.0	...
1472880	  727.2	  769.9	 5575.0	...
1472881	  727.3	  769.9	 5573.0	...
1472882	  727.3	  769.7	 5577.0	...
1472883	  727.2	  769.4	 5581.0	...
1472884	  727.1	  769.1	 5585.0	...
1472885	  727.0	  769.5	 5581.0	...
1472886	  727.1	  769.8	 5577.0	...
1472887	  727.2	  770.1	 5573.0	...
1472888	  727.1	  769.6	 5576.0	...
1472889	  727.1	  769.4	 5578.0	...
1472890	  727.0	  769.1	 5581.0	...
1472891	  726.9	  769.1	 5581.0	...
1472892	  726.8	  769.1	 5585.0	...
1472893	  726.7	  768.8	 5588.0	...
1472894	  726.7	  768.2	 5591.0	...
1472895	  726.7	  767.6	 5590.0	...
1472896	  726.6	  767.5	 5588.0	...
1472897	  726.4	  767.7	 5586.0	...
1472898	  726.2	  767.6	 5586.0	...
1472899	  726.2	  767.3	 5589.0	...
1472900	  726.1	  767.0	 5589.0	...
1472901	  726.2	  766.8	 5587.0	...
1472902	  726.5	  766.3	 5587.0	...
1472903	  726.7	  765.9	 5589.0	...
1472904	  726.8	  765.4	 5592.0	...
1472905	  726.5	  764.7	 5593.0	...
1472906	  726.1	  764.0	 5594.0	...
1472907	  725.6	  763.5	 5594.0	...
1472908	  725.3	  763.7	 5592.0	...
1472909	  725.1	  763.9	 5591.0	...
1472910	  724.9	  763.9	 5589.0	...
1472911	  724.8	  763.9	 5588.0	...
1472912	  724.8	  764.1	 5588.0	...
1472913	  724.9	  764.3	 5587.0	...
1472914	  724.9	  764.5	 5586.0	...
1472915	  725.1	  764.6	 5587.0	...
1472916	  725.2	  764.5	 5590.0	...
1472917	  725.3	  764.5	 5593.0	...
1472918	  725.3	  764.5	 5592.0	...
1472919	  725.2	  764.5	 5592.0	...
1472920	  724.9	  764.7	 5593.0	...
1472921	  724.7	  764.9	 5593.0	...
1472922	  724.6	  765.1	 5594.0	...
1472923	  724.7	  765.0	 5596.0	...
1472924	  724.9	  764.7	 5598.0	...
1472925	  724.9	  764.5	 5598.0	...
1472926	  724.8	  764.5	 5595.0	...
1472927	  724.6	  764.5	 5592.0	...
1472928	  724.4	  764.6	 5591.0	...
1472929	  724.3	  764.3	 5591.0	...
1472930	  724.2	  764.0	 5593.0	...
1472931	  724.2	  763.6	 5594.0	...
1472932	  724.2	  763.6	 5594.0	...
1472933	  724.3	  763.3	 5595.0	...
1472934	  724.3	  763.1	 5596.0	...
1472935	  724.2	  762.6	 5597.0	...
1472936	  724.5	  762.3	 5598.0	...
1472937	  724.8	  762.1	 5599.0	...
1472938	  724.7	  761.9	 5601.0	...
1472939	  724.3	  761.9	 5603.0	...
1472940	  723.9	  761.8	 5605.0	...
1472941	  723.9	  761.8	 5604.0	...
1472942	  723.8	  761.8	 5604.0	...
1472943	  723.7	  761.4	 5605.0	...
1472944	  723.6	  761.0	 5604.0	...
1472945	  723.4	  760.7	 5602.0	...
1472946	  723.3	  760.7	 5601.0	...
1472947	  723.1	  760.7	 5602.0	...
1472948	  723.1	  760.4	 5606.0	...
1472949	  723.0	  759.6	 5610.0	...
1472950	  723.0	  758.7	 5612.0	...
1472951	  723.1	  758.1	 5612.0	...
1472952	  723.4	  758.0	 5612.0	...
1472953	  723.4	  758.1	 5613.0	...
1472954	  723.3	  758.2	 5614.0	...
1472955	  723.1	  758.3	 5613.0	...
1472956	  723.4	  758.2	 5612.0	...
1472957	  723.7	  758.1	 5612.0	...
1472958	  723.9	  758.0	 5610.0	...
1472959	  723.5	  758.1	 5609.0	...
1472960	  722.9	  757.9	 5608.0	...
1472961	  722.3	  757.7	 5613.0	...
1472962	  722.2	  757.5	 5617.0	...
1472963	  722.6	  757.5	 5618.0	...
1472964	  723.0	  757.6	 5616.0	...
1472965	  723.3	  757.5	 5614.0	...
1472966	  723.3	  757.4	 5614.0	...
1472967	  723.3	  757.2	 5613.0	...
1472968	  723.2	  756.9	 5612.0	...
1472969	  723.1	  756.6	 5611.0	...
1472970	  723.0	  756.6	 5611.0	...
1472971	  723.0	  756.7	 5610.0	...
1472972	  722.8	  756.0	 5610.0	...
1472973	  722.4	  755.1	 5613.0	...
1472974	  722.0	  754.5	 5617.0	...
1472975	  722.3	  754.7	 5620.0	...
1472976	  722.7	  754.9	 5618.0	...
1472977	  722.9	  755.1	 5616.0	...
1472978	  722.5	  755.4	 5615.0	...
1472979	  722.0	  755.6	 5615.0	...
1472980	  721.8	  755.7	 5615.0	...
1472981	  721.8	  755.7	 5615.0	...
1472982	  721.7	  755.8	 5614.0	...
1472983	  721.5	  755.8	 5614.0	...
1472984	  721.4	  756.0	 5610.0	...
1472985	  721.4	  756.2	 5607.0	...
1472986	  721.5	  756.2	 5605.0	...
1472987	  721.6	  756.2	 5604.0	...
1472988	  721.5	  756.2	 5603.0	...
1472989	  721.3	  756.2	 5603.0	...
1472990	  721.1	  756.2	 5602.0	...
1472991	  721.2	  756.2	 5601.0	...
1472992	  721.2	  755.9	 5601.0	...
1472993	  721.2	  755.7	 5602.0	...
1472994	  721.2	  755.4	 5601.0	...
1472995	  721.2	  755.4	 5600.0	...
1472996	  721.0	  755.0	 5602.0	...
1472997	  720.8	  754.8	 5605.0	...
1472998	  720.6	  754.5	 5608.0	...
1472999	  720.5	  753.6	 5608.0	...
1473000	  720.4	  752.7	 5608.0	...
1473001	  720.2	  751.8	 5608.0	...
1473002	  720.1	  751.9	 5608.0	...
1473003	  720.0	  751.2	 5608.0	...
1473004	  719.7	  750.5	 5609.0	...
1473005	  719.4	  749.7	 5610.0	...
1473006	  719.2	  749.6	 5612.0	...
1473007	  719.2	  749.3	 5614.0	...
1473008	  719.4	  749.0	 5616.0	...
1473009	  719.6	  748.7	 5618.0	...
1473010	  719.8	  748.7	 5617.0	...
1473011	  719.8	  748.7	 5617.0	...
1473012	  719.8	  748.7	 5617.0	...
1473013	  719.8	  748.8	 5619.0	...
1473014	  719.9	  748.8	 5621.0	...
1473015	  719.9	  748.3	 5624.0	...
1473016	  719.5	  747.9	 5624.0	...
1473017	  719.0	  748.0	 5624.0	...
1473018	  718.5	  748.6	 5623.0	...
1473019	  718.7	  748.6	 5624.0	...
1473020	  718.8	  748.1	 5624.0	...
1473021	  718.8	  747.6	 5624.0	...
1473022	  718.9	  747.3	 5629.0	...
1473023	  719.0	  747.0	 5633.0	...
1473024	  719.0	  746.5	 5637.0	...
1473025	  718.9	  745.7	 5637.0	...
1473026	  718.8	  745.0	 5637.0	...
1473027	  718.7	  744.5	 5637.0	...
1473028	  718.7	  744.5	 5637.0	...
1473029	  718.9	  744.4	 5635.0	...
1473030	  719.0	  744.1	 5634.0	...
1473031	  719.1	  743.8	 5633.0	...
1473032	  719.0	  743.8	 5633.0	...
1473033	  718.9	  743.7	 5634.0	...
1473034	  718.9	  743.4	 5634.0	...
1473035	  718.4	  742.8	 5635.0	...
1473036	  718.0	  742.4	 5635.0	...
1473037	  717.7	  742.2	 5635.0	...
1473038	  718.0	  742.4	 5634.0	...
1473039	  718.3	  742.5	 5633.0	...
1473040	  718.5	  742.5	 5632.0	...
1473041	  718.4	  741.8	 5632.0	...
1473042	  718.1	  741.1	 5632.0	...
1473043	  717.9	  740.4	 5633.0	...
1473044	  717.7	  740.4	 5632.0	...
1473045	  717.5	  740.5	 5631.0	...
1473046	  717.4	  740.5	 5631.0	...
1473047	  717.2	  740.4	 5632.0	...
1473048	  717.1	  739.8	 5632.0	...
1473049	  716.9	  739.3	 5632.0	...
1473050	  716.6	  738.3	 5635.0	...
1473051	  716.7	  737.6	 5637.0	...
1473052	  716.9	  736.6	 5640.0	...
1473053	  717.2	  736.0	 5639.0	...
1473054	  717.3	  735.6	 5639.0	...
1473055	  717.1	  734.9	 5642.0	...
1473056	  716.9	  734.5	 5645.0	...
1473057	  716.6	  734.1	 5644.0	...
1473058	  716.6	  734.0	 5640.0	...
1473059	  716.6	  733.8	 5636.0	...
1473060	  716.9	  733.6	 5636.0	...
1473061	  717.3	  733.4	 5637.0	...
1473062	  717.2	  733.4	 5636.0	...
1473063	  716.8	  733.3	 5636.0	...
1473064	  716.3	  733.0	 5634.0	...
1473065	  716.3	  732.7	 5632.0	...
1473066	  716.4	  732.4	 5630.0	...
1473067	  716.5	  732.4	 5630.0	...
1473068	  716.5	  732.3	 5631.0	...
1473069	  716.5	  732.3	 5630.0	...
1473070	  716.6	  732.5	 5630.0	...
1473071	  716.6	  732.7	 5630.0	...
1473072	  716.6	  732.9	 5630.0	...
1473073	  716.6	  732.8	 5632.0	...
1473074	  716.5	  732.7	 5632.0	...
1473075	  716.5	  732.6	 5632.0	...
1473076	  716.5	  732.5	 5631.0	...
1473077	  716.4	  732.5	 5630.0	...
1473078	  716.4	  732.6	 5630.0	...
1473079	  716.5	  732.8	 5628.0	...
1473080	  716.6	  732.9	 5626.0	...
1473081	  716.6	  733.1	 5625.0	...
1473082	  716.6	  733.3	 5621.0	...
1473083	  716.5	  733.5	 5617.0	...
1473084	  716.4	  733.6	 5612.0	...
1473085	  716.2	  733.6	 5612.0	...
1473086	  716.0	  733.3	 5612.0	...
1473087	  715.8	  732.9	 5612.0	...
1473088	  715.7	  732.5	 5613.0	...
1473089	  715.7	  732.5	 5609.0	...
MSG	1473090 0000 _ Number Off
1473090	  715.9	  732.4	 5605.0	...
1473091	  716.0	  732.3	 5600.0	...
1473092	  716.0	  732.3	 5600.0	...
1473093	  715.9	  732.6	 5600.0	...
1473094	  715.8	  732.8	 5600.0	...
1473095	  715.8	  732.9	 5600.0	...
1473096	  716.0	  732.7	 5600.0	...
1473097	  716.1	  732.3	 5598.0	...
1473098	  716.1	  732.2	 5597.0	...
1473099	  716.0	  732.1	 5596.0	...
1473100	  716.0	  731.6	 5596.0	...
1473101	  716.2	  731.1	 5596.0	...
1473102	  716.1	  730.7	 5595.0	...
1473103	  715.8	  730.8	 5592.0	...
1473104	  715.5	  731.3	 5589.0	...
1473105	  715.5	  731.8	 5584.0	...
1473106	  715.5	  731.6	 5582.0	...
1473107	  715.6	  731.0	 5581.0	...
1473108	  715.6	  730.4	 5581.0	...
1473109	  715.6	  730.4	 5579.0	...
1473110	  715.6	  730.7	 5575.0	...
1473111	  715.7	  730.9	 5571.0	...
1473112	  715.6	  731.0	 5569.0	...
1473113	  715.5	  730.9	 5571.0	...
1473114	  715.6	  730.6	 5573.0	...
1473115	  716.1	  730.5	 5574.0	...
1473116	  716.5	  730.3	 5573.0	...
1473117	  716.4	  730.6	 5571.0	...
1473118	  716.5	  730.8	 5570.0	...
1473119	  716.7	  730.9	 5568.0	...
1473120	  716.7	  730.7	 5566.0	...
1473121	  716.6	  730.4	 5564.0	...
1473122	  716.3	  729.6	 5561.0	...
1473123	  715.7	  728.9	 5561.0	...
1473124	  715.2	  728.6	 5560.0	...
1473125	  714.9	  728.8	 5560.0	...
1473126	  715.3	  728.6	 5559.0	...
1473127	  715.6	  728.3	 5556.0	...
1473128	  715.9	  728.0	 5553.0	...
1473129	  715.7	  727.9	 5550.0	...
1473130	  715.6	  727.3	 5551.0	...
1473131	  715.5	  726.8	 5550.0	...
1473132	  715.3	  726.5	 5549.0	...
1473133	  715.2	  726.6	 5549.0	...
1473134	  715.0	  726.7	 5549.0	...
1473135	  715.1	  726.8	 5549.0	...
1473136	  715.2	  726.4	 5547.0	...
1473137	  715.2	  725.8	 5545.0	...
1473138	  715.1	  725.2	 5544.0	...
1473139	  715.1	  725.1	 5544.0	...
1473140	  715.2	  725.2	 5544.0	...
1473141	  715.3	  725.2	 5545.0	...
1473142	  715.3	  725.3	 5542.0	...
1473143	  715.4	  725.2	 5539.0	...
1473144	  715.4	  725.0	 5535.0	...
1473145	  715.5	  724.8	 5535.0	...
1473146	  715.6	  724.8	 5534.0	...
1473147	  715.6	  724.8	 5531.0	...
1473148	  715.7	  724.8	 5527.0	...
1473149	  715.6	  724.8	 5524.0	...
1473150	  715.6	  724.8	 5524.0	...
1473151	  715.6	  724.8	 5524.0	...
1473152	  715.6	  724.8	 5524.0	...
1473153	  715.5	  725.0	 5521.0	...
1473154	  715.4	  725.2	 5518.0	...
1473155	  715.7	  725.3	 5515.0	...
1473156	  716.1	  725.1	 5515.0	...
1473157	  716.6	  724.9	 5512.0	...
1473158	  716.8	  725.1	 5508.0	...
1473159	  716.7	  725.7	 5504.0	...
1473160	  716.5	  726.4	 5501.0	...
1473161	  716.2	  726.8	 5499.0	...
1473162	  716.2	  727.1	 5498.0	...
1473163	  716.0	  727.7	 5494.0	...
1473164	  715.4	  728.4	 5490.0	...
1473165	  715.0	  729.6	 5486.0	...
1473166	  715.4	  730.2	 5485.0	...
1473167	  716.0	  730.8	 5484.0	...
1473168	  716.7	  731.1	 5479.0	...
1473169	  716.8	  731.4	 5474.0	...
1473170	  716.9	  731.9	 5468.0	...
1473171	  716.8	  732.1	 5466.0	...
1473172	  716.6	  732.2	 5463.0	...
1473173	  716.5	  732.4	 5463.0	...
1473174	  716.5	  732.5	 5462.0	...
1473175	  716.5	  732.6	 5459.0	...
1473176	  716.5	  732.3	 5457.0	...
1473177	  716.6	  732.0	 5456.0	...
1473178	  716.8	  732.0	 5456.0	...
1473179	  717.0	  732.4	 5452.0	...
1473180	  717.2	  732.7	 5448.0	...
1473181	  717.1	  732.5	 5444.0	...
1473182	  717.1	  732.1	 5443.0	...
1473183	  717.0	  732.0	 5440.0	...
1473184	  716.9	  732.2	 5437.0	...
1473185	  716.9	  732.5	 5434.0	...
1473186	  716.9	  732.7	 5434.0	...
1473187	  716.8	  732.4	 5435.0	...
1473188	  716.6	  731.6	 5436.0	...
1473189	  716.3	  730.8	 5436.0	...
1473190	  715.9	  730.7	 5433.0	...
1473191	  715.6	  730.8	 5431.0	...
1473192	  715.6	  730.4	 5430.0	...
1473193	  715.7	  729.8	 5433.0	...
1473194	  715.9	  729.2	 5436.0	...
1473195	  715.9	  729.1	 5438.0	...
1473196	  715.9	  728.5	 5438.0	...
1473197	  715.8	  727.9	 5437.0	...
1473198	  715.7	  727.3	 5435.0	...
1473199	  715.6	  726.9	 5434.0	...
1473200	  715.5	  726.3	 5433.0	...
1473201	  715.4	  725.5	 5433.0	...
1473202	  715.3	  725.1	 5433.0	...
1473203	  715.3	  724.8	 5433.0	...
1473204	  715.1	  724.6	 5434.0	...
1473205	  714.8	  724.4	 5434.0	...
1473206	  714.6	  724.2	 5432.0	...
1473207	  714.7	  724.0	 5430.0	...
1473208	  714.9	  723.6	 5429.0	...
1473209	  714.9	  723.2	 5427.0	...
1473210	  714.9	  723.1	 5424.0	...
1473211	  715.1	  723.7	 5422.0	...
1473212	  715.2	  724.3	 5421.0	...
1473213	  715.4	  724.4	 5421.0	...
1473214	  715.4	  724.1	 5421.0	...
1473215	  715.2	  724.2	 5418.0	...
1473216	  715.0	  724.6	 5415.0	...
1473217	  714.7	  724.9	 5411.0	...
1473218	  714.8	  724.9	 5410.0	...
1473219	  715.3	  724.6	 5410.0	...
1473220	  715.9	  724.4	 5410.0	...
1473221	  716.3	  724.2	 5410.0	...
1473222	  716.2	  724.4	 5404.0	...
1473223	  716.1	  724.8	 5398.0	...
1473224	  715.6	  725.4	 5391.0	...
1473225	  715.1	  725.5	 5390.0	...
1473226	  714.6	  725.7	 5390.0	...
1473227	  714.7	  725.6	 5393.0	...
1473228	  715.4	  725.1	 5396.0	...
1473229	  716.0	  724.6	 5397.0	...
1473230	  716.0	  724.5	 5396.0	...
1473231	  715.4	  724.7	 5395.0	...
1473232	  714.9	  724.9	 5393.0	...
1473233	  715.0	  724.9	 5391.0	...
1473234	  715.1	  725.1	 5391.0	...
1473235	  715.0	  725.2	 5391.0	...
1473236	  714.8	  724.7	 5392.0	...
1473237	  714.9	  724.1	 5392.0	...
1473238	  715.1	  723.5	 5393.0	...
1473239	  715.4	  723.5	 5393.0	...
1473240	  715.3	  723.6	 5393.0	...
1473241	  715.3	  723.3	 5393.0	...
1473242	  715.2	  722.8	 5393.0	...
1473243	  715.2	  722.3	 5393.0	...
1473244	  715.3	  721.9	 5394.0	...
1473245	  715.2	  721.4	 5394.0	...
1473246	  715.1	  720.8	 5394.0	...
1473247	  715.0	  720.2	 5395.0	...
1473248	  715.2	  720.0	 5395.0	...
1473249	  715.3	  719.9	 5394.0	...
1473250	  715.4	  719.8	 5392.0	...
1473251	  715.1	  719.4	 5393.0	...
1473252	  714.7	  719.0	 5394.0	...
1473253	  714.4	  718.5	 5395.0	...
1473254	  714.4	  718.2	 5395.0	...
1473255	  714.6	  717.8	 5395.0	...
1473256	  714.8	  717.4	 5394.0	...
1473257	  714.9	  717.3	 5393.0	...
1473258	  714.9	  717.1	 5392.0	...
1473259	  715.0	  716.9	 5393.0	...
1473260	  715.0	  716.6	 5394.0	...
1473261	  714.8	  716.5	 5395.0	...
1473262	  714.7	  716.6	 5395.0	...
1473263	  715.0	  716.7	 5395.0	...
1473264	  715.4	  716.1	 5395.0	...
1473265	  715.9	  715.6	 5394.0	...
1473266	  716.0	  715.1	 5394.0	...
1473267	  716.0	  715.3	 5393.0	...
1473268	  715.7	  715.6	 5393.0	...
1473269	  715.4	  715.9	 5393.0	...
1473270	  715.5	  716.0	 5393.0	...
1473271	  715.7	  716.0	 5392.0	...
1473272	  715.9	  716.0	 5392.0	...
1473273	  715.9	  716.0	 5392.0	...
1473274	  715.9	  716.0	 5392.0	...
1473275	  715.8	  716.1	 5391.0	...
1473276	  715.8	  715.7	 5389.0	...
1473277	  715.9	  715.3	 5388.0	...
1473278	  716.0	  714.8	 5387.0	...
1473279	  716.0	  714.6	 5385.0	...
1473280	  716.0	  714.4	 5383.0	...
1473281	  716.1	  714.4	 5382.0	...
1473282	  716.1	  714.4	 5382.0	...
1473283	  716.1	  714.2	 5382.0	...
1473284	  716.2	  714.0	 5383.0	...
1473285	  716.4	  713.5	 5384.0	...
1473286	  716.6	  713.1	 5385.0	...
1473287	  716.7	  712.7	 5384.0	...
1473288	  716.9	  712.7	 5383.0	...
1473289	  716.8	  712.8	 5382.0	...
1473290	  716.6	  712.8	 5380.0	...
1473291	  716.3	  712.5	 5380.0	...
1473292	  716.2	  712.2	 5379.0	...
1473293	  716.3	  711.9	 5378.0	...
1473294	  716.5	  712.2	 5378.0	...
1473295	  716.5	  712.5	 5378.0	...
1473296	  716.3	  712.4	 5378.0	...
1473297	  716.1	  712.0	 5377.0	...
1473298	  716.1	  711.9	 5374.0	...
1473299	  716.2	  712.1	 5374.0	...
1473300	  716.3	  712.2	 5374.0	...
1473301	  716.3	  711.9	 5376.0	...
MSG	1473302 0000 _ Number On
1473302	  716.3	  711.7	 5375.0	...
1473303	  716.6	  711.6	 5374.0	...
1473304	  716.8	  711.3	 5373.0	...
1473305	  716.8	  711.0	 5374.0	...
1473306	  716.5	  711.2	 5373.0	...
1473307	  716.2	  711.6	 5370.0	...
1473308	  716.3	  711.9	 5367.0	...
1473309	  716.3	  711.8	 5369.0	...
1473310	  716.2	  711.7	 5372.0	...
1473311	  716.3	  711.9	 5375.0	...
1473312	  716.3	  712.2	 5374.0	...
1473313	  716.5	  712.5	 5373.0	...
1473314	  716.7	  712.5	 5371.0	...
1473315	  716.9	  712.5	 5369.0	...
1473316	  716.8	  712.5	 5368.0	...
1473317	  717.0	  712.5	 5366.0	...
1473318	  717.3	  712.6	 5364.0	...
1473319	  717.5	  712.6	 5364.0	...
1473320	  717.5	  712.8	 5366.0	...
1473321	  717.3	  713.0	 5370.0	...
1473322	  716.9	  712.5	 5372.0	...
1473323	  716.5	  712.0	 5373.0	...
1473324	  716.4	  711.4	 5374.0	...
1473325	  716.4	  711.0	 5374.0	...
1473326	  716.3	  710.7	 5374.0	...
1473327	  716.2	  710.3	 5374.0	...
1473328	  716.0	  710.3	 5374.0	...
1473329	  715.9	  710.3	 5374.0	...
1473330	  715.8	  710.3	 5374.0	...
1473331	  715.9	  710.3	 5373.0	...
1473332	  716.1	  709.6	 5373.0	...
1473333	  716.3	  708.9	 5373.0	...
1473334	  716.5	  708.2	 5373.0	...
1473335	  716.6	  708.3	 5374.0	...
1473336	  716.5	  708.4	 5374.0	...
1473337	  716.1	  708.5	 5375.0	...
1473338	  715.7	  708.5	 5376.0	...
1473339	  715.8	  708.6	 5376.0	...
1473340	  715.9	  708.5	 5375.0	...
1473341	  715.9	  708.8	 5374.0	...
1473342	  715.7	  709.0	 5374.0	...
1473343	  715.7	  709.2	 5377.0	...
1473344	  716.0	  709.2	 5380.0	...
1473345	  716.3	  709.3	 5383.0	...
1473346	  716.0	  709.5	 5382.0	...
1473347	  715.8	  709.7	 5381.0	...
1473348	  715.5	  709.8	 5381.0	...
1473349	  715.4	  709.8	 5381.0	...
1473350	  715.5	  709.7	 5381.0	...
1473351	  715.4	  709.5	 5382.0	...
1473352	  715.3	  709.1	 5382.0	...
1473353	  715.4	  708.6	 5383.0	...
1473354	  715.4	  708.2	 5383.0	...
1473355	  715.5	  708.0	 5383.0	...
1473356	  715.3	  707.9	 5383.0	...
1473357	  715.3	  707.7	 5384.0	...
1473358	  715.3	  707.6	 5386.0	...
1473359	  715.3	  707.6	 5388.0	...
1473360	  715.3	  707.7	 5388.0	...
1473361	  715.4	  707.9	 5385.0	...
1473362	  715.5	  708.0	 5383.0	...
1473363	  715.6	  708.2	 5382.0	...
1473364	  715.7	  708.3	 5381.0	...
1473365	  715.7	  708.5	 5381.0	...
1473366	  715.6	  708.7	 5384.0	...
1473367	  715.6	  708.8	 5388.0	...
1473368	  715.6	  708.7	 5391.0	...
1473369	  715.7	  708.5	 5389.0	...
1473370	  715.8	  708.5	 5387.0	...
1473371	  715.9	  708.9	 5385.0	...
1473372	  715.8	  709.4	 5384.0	...
1473373	  715.4	  709.8	 5383.0	...
1473374	  715.1	  709.8	 5382.0	...
1473375	  714.8	  709.8	 5381.0	...
1473376	  714.8	  709.8	 5381.0	...
1473377	  715.4	  709.6	 5382.0	...
1473378	  716.0	  709.4	 5384.0	...
1473379	  716.3	  709.3	 5386.0	...
1473380	  716.0	  709.3	 5387.0	...
1473381	  715.8	  709.2	 5387.0	...
1473382	  716.0	  709.1	 5387.0	...
1473383	  716.2	  708.9	 5387.0	...
1473384	  715.8	  709.2	 5386.0	...
1473385	  715.3	  709.6	 5385.0	...
1473386	  715.1	  710.0	 5384.0	...
1473387	  715.4	  710.0	 5383.0	...
1473388	  715.6	  710.1	 5382.0	...
1473389	  715.4	  710.0	 5382.0	...
1473390	  715.6	  709.7	 5382.0	...
1473391	  715.8	  709.4	 5383.0	...
1473392	  716.2	  709.5	 5383.0	...
1473393	  716.6	  709.6	 5382.0	...
1473394	  716.9	  709.3	 5383.0	...
1473395	  717.1	  708.9	 5384.0	...
1473396	  717.0	  708.4	 5386.0	...
1473397	  716.9	  708.2	 5387.0	...
1473398	  716.6	  708.1	 5386.0	...
1473399	  716.2	  708.1	 5385.0	...
1473400	  716.0	  708.0	 5385.0	...
1473401	  715.8	  707.7	 5386.0	...
1473402	  716.1	  707.4	 5387.0	...
1473403	  716.4	  707.0	 5388.0	...
1473404	  716.7	  706.9	 5388.0	...
1473405	  716.6	  706.8	 5388.0	...
1473406	  716.7	  706.9	 5388.0	...
1473407	  716.7	  707.0	 5387.0	...
1473408	  716.7	  707.1	 5386.0	...
1473409	  716.7	  707.0	 5385.0	...
1473410	  716.7	  706.9	 5384.0	...
1473411	  716.6	  706.7	 5384.0	...
1473412	  716.6	  706.6	 5385.0	...
1473413	  716.5	  706.4	 5388.0	...
1473414	  716.4	  706.3	 5390.0	...
1473415	  716.3	  705.9	 5392.0	...
1473416	  716.3	  705.5	 5391.0	...
1473417	  716.2	  705.2	 5389.0	...
1473418	  716.2	  704.9	 5389.0	...
1473419	  715.9	  704.6	 5391.0	...
1473420	  715.7	  704.4	 5392.0	...
1473421	  715.7	  704.4	 5391.0	...
1473422	  716.0	  704.4	 5390.0	...
1473423	  716.3	  704.7	 5389.0	...
1473424	  716.3	  705.0	 5389.0	...
1473425	  716.2	  704.8	 5389.0	...
1473426	  716.0	  704.1	 5390.0	...
1473427	  715.9	  703.5	 5391.0	...
1473428	  716.1	  703.5	 5392.0	...
1473429	  716.3	  703.4	 5395.0	...
1473430	  716.4	  703.6	 5398.0	...
1473431	  716.2	  703.8	 5400.0	...
1473432	  716.1	  704.0	 5400.0	...
1473433	  716.2	  704.5	 5399.0	...
1473434	  716.3	  705.0	 5397.0	...
1473435	  716.3	  705.5	 5396.0	...
1473436	  716.2	  705.5	 5397.0	...
1473437	  716.2	  705.6	 5396.0	...
1473438	  716.4	  705.8	 5394.0	...
1473439	  716.6	  705.9	 5392.0	...
1473440	  716.6	  706.0	 5392.0	...
1473441	  716.6	  705.9	 5392.0	...
1473442	  716.6	  705.8	 5392.0	...
1473443	  716.6	  705.8	 5391.0	...
1473444	  716.4	  705.9	 5390.0	...
1473445	  716.2	  706.1	 5388.0	...
1473446	  716.1	  706.4	 5386.0	...
1473447	  716.0	  706.7	 5384.0	...
1473448	  715.9	  706.9	 5384.0	...
1473449	  716.1	  706.9	 5385.0	...
1473450	  716.3	  706.8	 5385.0	...
1473451	  716.5	  706.9	 5384.0	...
1473452	  716.4	  707.0	 5386.0	...
1473453	  716.6	  707.1	 5387.0	...
1473454	  716.8	  707.1	 5388.0	...
1473455	  717.1	  707.5	 5387.0	...
1473456	  717.1	  708.0	 5387.0	...
1473457	  717.0	  708.3	 5387.0	...
1473458	  716.9	  708.1	 5387.0	...
1473459	  716.7	  707.8	 5386.0	...
1473460	  716.7	  707.6	 5384.0	...
1473461	  716.7	  707.4	 5383.0	...
1473462	  716.7	  706.7	 5384.0	...
1473463	  716.7	  706.0	 5387.0	...
1473464	  716.5	  705.4	 5389.0	...
1473465	  716.5	  705.5	 5391.0	...
1473466	  716.5	  705.8	 5393.0	...
1473467	  716.4	  706.1	 5395.0	...
1473468	  716.3	  706.2	 5396.0	...
1473469	  716.3	  705.8	 5395.0	...
1473470	  716.0	  705.5	 5394.0	...
1473471	  715.6	  705.1	 5393.0	...
1473472	  715.3	  705.2	 5394.0	...
1473473	  715.6	  705.1	 5394.0	...
1473474	  716.0	  704.9	 5396.0	...
1473475	  716.2	  704.7	 5396.0	...
1473476	  716.1	  704.6	 5398.0	...
1473477	  716.0	  704.6	 5400.0	...
1473478	  715.9	  704.3	 5403.0	...
1473479	  715.8	  703.9	 5400.0	...
1473480	  715.8	  703.5	 5397.0	...
1473481	  715.7	  703.6	 5395.0	...
1473482	  715.7	  703.7	 5397.0	...
1473483	  715.7	  703.7	 5400.0	...
1473484	  715.8	  703.9	 5401.0	...
1473485	  715.7	  704.0	 5402.0	...
1473486	  715.5	  703.7	 5403.0	...
1473487	  715.5	  703.4	 5400.0	...
1473488	  715.6	  703.0	 5396.0	...
1473489	  715.7	  703.0	 5395.0	...
1473490	  715.6	  703.0	 5397.0	...
1473491	  715.5	  703.0	 5399.0	...
1473492	  715.4	  703.1	 5399.0	...
1473493	  715.3	  703.2	 5401.0	...
1473494	  715.2	  703.2	 5402.0	...
1473495	  715.3	  703.1	 5403.0	...
1473496	  715.4	  703.0	 5404.0	...
1473497	  715.5	  703.0	 5403.0	...
1473498	  716.0	  702.9	 5402.0	...
1473499	  716.3	  702.8	 5400.0	...
1473500	  716.6	  702.6	 5400.0	...
1473501	  716.2	  702.7	 5401.0	...
1473502	  716.0	  702.7	 5402.0	...
1473503	  715.9	  702.9	 5403.0	...
1473504	  716.0	  703.1	 5403.0	...
1473505	  716.1	  703.3	 5403.0	...
1473506	  716.2	  703.2	 5404.0	...
1473507	  716.2	  703.2	 5404.0	...
1473508	  716.1	  703.2	 5404.0	...
1473509	  716.4	  703.0	 5404.0	...
1473510	  716.8	  703.4	 5403.0	...
1473511	  717.0	  703.8	 5402.0	...
1473512	  716.8	  704.3	 5403.0	...
1473513	  716.5	  704.4	 5406.0	...
1473514	  716.2	  704.1	 5408.0	...
1473515	  716.2	  703.9	 5409.0	...
1473516	  716.0	  703.5	 5407.0	...
1473517	  715.8	  703.4	 5407.0	...
1473518	  715.7	  703.3	 5407.0	...
1473519	  715.6	  703.3	 5406.0	...
1473520	  715.6	  703.3	 5406.0	...
1473521	  715.6	  703.4	 5406.0	...
1473522	  715.6	  703.5	 5403.0	...
1473523	  715.8	  703.5	 5401.0	...
1473524	  715.9	  703.5	 5401.0	...
1473525	  716.1	  703.5	 5402.0	...
1473526	  716.2	  703.5	 5403.0	...
1473527	  716.2	  703.5	 5407.0	...
1473528	  716.1	  703.4	 5411.0	...
1473529	  716.1	  703.1	 5416.0	...
1473530	  716.3	  702.9	 5415.0	...
1473531	  716.4	  702.7	 5414.0	...
1473532	  716.4	  702.7	 5413.0	...
1473533	  716.2	  702.9	 5413.0	...
1473534	  716.2	  703.4	 5414.0	...
1473535	  716.2	  703.7	 5414.0	...
1473536	  716.7	  703.9	 5415.0	...
1473537	  717.2	  703.6	 5415.0	...
1473538	  717.5	  703.4	 5415.0	...
1473539	  717.4	  703.4	 5415.0	...
1473540	  717.0	  703.7	 5415.0	...
1473541	  716.8	  704.0	 5416.0	...
1473542	  716.6	  704.4	 5418.0	...
1473543	  716.6	  704.5	 5419.0	...
1473544	  716.5	  704.6	 5419.0	...
1473545	  716.5	  704.4	 5419.0	...
1473546	  716.6	  704.2	 5419.0	...
1473547	  716.7	  704.0	 5420.0	...
1473548	  716.8	  704.0	 5420.0	...
1473549	  717.1	  703.9	 5419.0	...
1473550	  717.4	  703.8	 5418.0	...
1473551	  717.5	  703.7	 5421.0	...
1473552	  717.3	  703.6	 5425.0	...
1473553	  716.6	  703.7	 5428.0	...
1473554	  716.2	  703.8	 5428.0	...
1473555	  716.0	  703.8	 5428.0	...
1473556	  716.2	  703.8	 5428.0	...
1473557	  716.4	  703.8	 5427.0	...
1473558	  716.4	  704.0	 5428.0	...
1473559	  716.6	  704.1	 5429.0	...
1473560	  716.8	  704.2	 5429.0	...
1473561	  716.9	  704.3	 5429.0	...
1473562	  717.1	  704.3	 5428.0	...
1473563	  717.1	  703.7	 5428.0	...
1473564	  717.0	  703.1	 5429.0	...
1473565	  716.9	  702.6	 5429.0	...
1473566	  716.5	  702.6	 5429.0	...
1473567	  716.2	  702.7	 5429.0	...
1473568	  716.0	  702.6	 5430.0	...
1473569	  716.3	  702.5	 5430.0	...
1473570	  716.6	  702.3	 5430.0	...
1473571	  717.0	  702.3	 5430.0	...
1473572	  717.0	  702.2	 5431.0	...
1473573	  716.8	  702.2	 5434.0	...
1473574	  716.5	  702.3	 5437.0	...
1473575	  716.2	  702.6	 5438.0	...
1473576	  716.2	  702.5	 5437.0	...
1473577	  716.3	  702.2	 5436.0	...
1473578	  716.4	  702.0	 5436.0	...
1473579	  716.2	  702.5	 5435.0	...
1473580	  715.9	  703.0	 5435.0	...
1473581	  715.8	  703.5	 5435.0	...
1473582	  715.9	  703.7	 5436.0	...
1473583	  716.1	  703.8	 5438.0	...
1473584	  716.0	  703.9	 5438.0	...
1473585	  716.0	  703.9	 5438.0	...
1473586	  716.1	  703.9	 5438.0	...
1473587	  716.3	  703.8	 5439.0	...
1473588	  716.4	  703.6	 5440.0	...
1473589	  716.2	  703.5	 5440.0	...
1473590	  716.0	  703.4	 5440.0	...
1473591	  715.8	  703.3	 5444.0	...
1473592	  715.6	  702.7	 5448.0	...
1473593	  715.5	  702.2	 5451.0	...
1473594	  715.2	  701.7	 5449.0	...
1473595	  715.2	  701.7	 5447.0	...
1473596	  715.2	  701.6	 5448.0	...
1473597	  715.2	  701.9	 5449.0	...
1473598	  715.3	  702.1	 5449.0	...
1473599	  715.3	  702.4	 5451.0	...
1473600	  715.3	  702.5	 5453.0	...
1473601	  715.5	  702.6	 5456.0	...
1473602	  715.5	  702.3	 5458.0	...
1473603	  715.5	  702.1	 5458.0	...
1473604	  715.4	  701.8	 5456.0	...
1473605	  715.5	  701.6	 5457.0	...
1473606	  715.7	  701.4	 5459.0	...
MSG	1473607 0000 _ Number Off
1473607	  715.8	  701.5	 5462.0	...
1473608	  715.8	  701.6	 5462.0	...
1473609	  715.7	  701.6	 5462.0	...
1473610	  715.7	  701.7	 5463.0	...
1473611	  715.8	  701.6	 5465.0	...
1473612	  715.8	  701.7	 5467.0	...
1473613	  715.7	  701.8	 5470.0	...
1473614	  715.7	  701.9	 5472.0	...
1473615	  715.5	  702.0	 5472.0	...
1473616	  715.2	  702.1	 5471.0	...
1473617	  715.0	  702.3	 5469.0	...
1473618	  715.0	  702.5	 5468.0	...
1473619	  715.1	  702.9	 5467.0	...
1473620	  715.2	  703.1	 5467.0	...
1473621	  715.3	  703.3	 5470.0	...
1473622	  715.3	  703.1	 5472.0	...
1473623	  715.3	  702.8	 5477.0	...
1473624	  715.4	  702.4	 5479.0	...
1473625	  715.6	  702.1	 5481.0	...
1473626	  715.7	  701.9	 5481.0	...
1473627	  715.7	  701.8	 5481.0	...
1473628	  715.7	  701.8	 5481.0	...
1473629	  715.6	  701.8	 5481.0	...
1473630	  715.5	  701.9	 5482.0	...
1473631	  715.6	  701.9	 5482.0	...
1473632	  715.7	  702.0	 5481.0	...
1473633	  715.6	  702.1	 5482.0	...
1473634	  715.4	  702.1	 5482.0	...
1473635	  715.2	  702.2	 5483.0	...
1473636	  715.3	  702.3	 5483.0	...
1473637	  715.4	  702.3	 5485.0	...
1473638	  715.5	  702.2	 5486.0	...
1473639	  715.5	  702.0	 5488.0	...
1473640	  715.4	  701.7	 5490.0	...
1473641	  715.4	  701.8	 5491.0	...
1473642	  715.5	  702.1	 5491.0	...
1473643	  715.6	  702.4	 5491.0	...
1473644	  715.8	  702.4	 5491.0	...
1473645	  715.9	  702.5	 5491.0	...
1473646	  715.9	  702.7	 5491.0	...
1473647	  715.7	  702.8	 5492.0	...
1473648	  715.8	  702.9	 5493.0	...
1473649	  715.9	  702.7	 5495.0	...
1473650	  716.0	  702.6	 5497.0	...
1473651	  715.9	  702.5	 5499.0	...
1473652	  715.9	  702.7	 5501.0	...
1473653	  715.8	  702.9	 5502.0	...
1473654	  715.9	  703.0	 5503.0	...
1473655	  716.1	  703.0	 5501.0	...
1473656	  716.2	  703.1	 5501.0	...
1473657	  716.1	  703.2	 5503.0	...
1473658	  716.0	  702.7	 5506.0	...
1473659	  715.9	  702.2	 5508.0	...
1473660	  715.7	  701.7	 5510.0	...
1473661	  715.4	  701.8	 5510.0	...
1473662	  715.2	  701.8	 5509.0	...
1473663	  715.1	  701.4	 5508.0	...
1473664	  714.9	  700.7	 5507.0	...
1473665	  714.6	  700.1	 5509.0	...
1473666	  714.1	  699.7	 5511.0	...
1473667	  713.8	  700.0	 5511.0	...
1473668	  713.7	  700.3	 5514.0	...
1473669	  713.6	  700.7	 5516.0	...
1473670	  713.5	  700.8	 5518.0	...
1473671	  713.6	  701.1	 5519.0	...
1473672	  713.7	  701.3	 5520.0	...
1473673	  713.8	  701.4	 5523.0	...
1473674	  713.8	  701.5	 5524.0	...
1473675	  713.8	  701.2	 5523.0	...
1473676	  714.0	  700.9	 5522.0	...
1473677	  714.2	  700.8	 5522.0	...
1473678	  714.4	  700.9	 5522.0	...
1473679	  714.3	  700.8	 5523.0	...
1473680	  714.3	  700.2	 5525.0	...
1473681	  714.3	  699.7	 5527.0	...
1473682	  714.4	  699.9	 5527.0	...
1473683	  714.3	  700.3	 5526.0	...
1473684	  714.2	  700.8	 5525.0	...
1473685	  714.0	  700.7	 5525.0	...
1473686	  713.9	  700.7	 5525.0	...
1473687	  713.7	  700.7	 5524.0	...
1473688	  713.7	  701.0	 5524.0	...
1473689	  713.6	  701.3	 5523.0	...
1473690	  713.7	  701.6	 5523.0	...
1473691	  713.7	  701.6	 5523.0	...
1473692	  713.9	  701.9	 5524.0	...
1473693	  714.0	  702.0	 5524.0	...
1473694	  714.2	  702.1	 5525.0	...
1473695	  714.2	  702.1	 5525.0	...
1473696	  714.2	  702.1	 5525.0	...
1473697	  714.6	  702.1	 5526.0	...
1473698	  714.9	  702.1	 5527.0	...
1473699	  715.2	  702.1	 5528.0	...
1473700	  715.2	  702.1	 5528.0	...
1473701	  715.0	  702.2	 5527.0	...
1473702	  714.5	  702.0	 5526.0	...
1473703	  714.1	  701.8	 5526.0	...
1473704	  714.1	  701.5	 5527.0	...
1473705	  714.5	  701.2	 5529.0	...
1473706	  714.6	  700.9	 5533.0	...
1473707	  714.4	  700.9	 5534.0	...
1473708	  714.1	  701.2	 5536.0	...
1473709	  714.0	  701.5	 5537.0	...
1473710	  714.0	  701.8	 5534.0	...
1473711	  714.0	  702.0	 5530.0	...
1473712	  714.3	  701.9	 5526.0	...
1473713	  714.6	  701.9	 5526.0	...
1473714	  715.1	  702.1	 5527.0	...
1473715	  715.2	  702.5	 5525.0	...
1473716	  715.3	  703.0	 5524.0	...
1473717	  715.3	  703.2	 5526.0	...
1473718	  715.3	  703.3	 5530.0	...
1473719	  715.4	  703.4	 5534.0	...
1473720	  715.4	  703.4	 5536.0	...
1473721	  715.5	  703.4	 5538.0	...
1473722	  715.5	  703.4	 5540.0	...
1473723	  715.6	  703.1	 5540.0	...
1473724	  715.7	  702.7	 5540.0	...
1473725	  715.6	  702.3	 5540.0	...
1473726	  715.5	  702.5	 5539.0	...
1473727	  715.1	  702.6	 5539.0	...
1473728	  714.7	  702.8	 5542.0	...
1473729	  714.4	  702.8	 5544.0	...
1473730	  714.5	  702.8	 5546.0	...
1473731	  714.5	  702.8	 5548.0	...
1473732	  714.7	  702.8	 5549.0	...
1473733	  714.9	  702.8	 5551.0	...
1473734	  715.3	  702.8	 5551.0	...
1473735	  715.3	  702.1	 5551.0	...
1473736	  715.4	  701.4	 5552.0	...
1473737	  715.4	  700.8	 5554.0	...
1473738	  715.5	  700.7	 5555.0	...
1473739	  715.6	  700.7	 5555.0	...
1473740	  715.6	  700.7	 5556.0	...
1473741	  715.4	  700.6	 5558.0	...
1473742	  715.3	  700.5	 5560.0	...
1473743	  715.3	  700.5	 5560.0	...
1473744	  715.3	  700.5	 5560.0	...
1473745	  715.2	  700.4	 5562.0	...
1473746	  715.1	  700.3	 5564.0	...
1473747	  715.0	  700.1	 5565.0	...
1473748	  714.9	  700.0	 5565.0	...
1473749	  714.9	  700.0	 5567.0	...
1473750	  714.8	  699.9	 5570.0	...
1473751	  714.8	  699.9	 5573.0	...
1473752	  715.0	  699.7	 5573.0	...
1473753	  715.3	  699.5	 5574.0	...
1473754	  715.5	  699.5	 5577.0	...
1473755	  715.5	  699.7	 5579.0	...
1473756	  715.4	  699.9	 5581.0	...
1473757	  715.3	  699.9	 5581.0	...
1473758	  715.2	  700.0	 5582.0	...
1473759	  715.2	  700.1	 5582.0	...
1473760	  715.2	  700.3	 5581.0	...
1473761	  715.1	  700.5	 5580.0	...
1473762	  714.9	  700.7	 5581.0	...
1473763	  714.6	  701.0	 5583.0	...
1473764	  714.5	  701.2	 5585.0	...
1473765	  714.3	  701.5	 5585.0	...
1473766	  714.0	  701.6	 5584.0	...
1473767	  713.8	  701.7	 5582.0	...
1473768	  713.8	  701.8	 5578.0	...
1473769	  713.8	  701.9	 5576.0	...
1473770	  713.5	  702.1	 5576.0	...
1473771	  712.9	  702.2	 5578.0	...
1473772	  712.0	  702.1	 5580.0	...
1473773	  710.9	  701.7	 5584.0	...
1473774	  709.7	  701.2	 5588.0	...
1473775	  708.4	  700.8	 5592.0	...
1473776	  707.0	  700.6	 5591.0	...
1473777	  705.6	  699.9	 5590.0	...
1473778	  704.5	  699.2	 5589.0	...
1473779	  704.1	  698.2	 5590.0	...
1473780	  703.7	  697.9	 5592.0	...
1473781	  703.3	  697.5	 5594.0	...
1473782	  703.6	  696.8	 5597.0	...
1473783	  704.1	  695.9	 5598.0	...
1473784	  704.5	  695.1	 5600.0	...
1473785	  704.5	  695.2	 5600.0	...
1473786	  704.9	  694.6	 5600.0	...
1473787	  705.8	  693.8	 5601.0	...
1473788	  706.6	  693.1	 5603.0	...
1473789	  707.0	  692.7	 5607.0	...
1473790	  707.0	  692.6	 5610.0	...
1473791	  707.1	  692.4	 5610.0	...
1473792	  707.2	  692.6	 5611.0	...
1473793	  707.3	  692.5	 5611.0	...
1473794	  707.2	  692.5	 5612.0	...
1473795	  707.0	  691.7	 5616.0	...
1473796	  707.0	  691.1	 5620.0	...
1473797	  707.0	  690.4	 5622.0	...
1473798	  707.3	  690.3	 5623.0	...
1473799	  707.6	  690.4	 5624.0	...
1473800	  707.8	  690.6	 5626.0	...
1473801	  707.9	  690.8	 5627.0	...
1473802	  707.9	  690.8	 5628.0	...
1473803	  707.9	  690.8	 5629.0	...
1473804	  707.6	  690.7	 5631.0	...
1473805	  707.2	  690.7	 5631.0	...
1473806	  707.0	  691.1	 5631.0	...
1473807	  707.0	  691.5	 5631.0	...
MSG	1473808 0000 _ Number On
1473808	  707.0	  691.9	 5634.0	...
1473809	  707.2	  691.8	 5636.0	...
1473810	  707.4	  691.7	 5637.0	...
1473811	  707.3	  691.7	 5638.0	...
1473812	  707.0	  691.9	 5638.0	...
1473813	  706.3	  692.1	 5638.0	...
1473814	  706.0	  692.2	 5636.0	...
1473815	  705.7	  692.0	 5635.0	...
1473816	  705.7	  691.7	 5635.0	...
1473817	  705.9	  691.3	 5636.0	...
1473818	  706.0	  691.2	 5638.0	...
1473819	  705.8	  691.2	 5640.0	...
1473820	  705.4	  691.3	 5642.0	...
1473821	  705.0	  691.4	 5643.0	...
1473822	  705.1	  691.4	 5645.0	...
1473823	  705.1	  691.3	 5650.0	...
1473824	  705.2	  691.2	 5656.0	...
1473825	  705.2	  691.1	 5661.0	...
1473826	  705.3	  691.1	 5662.0	...
1473827	  705.4	  691.0	 5661.0	...
1473828	  705.3	  690.9	 5661.0	...
1473829	  705.3	  690.7	 5660.0	...
1473830	  705.3	  690.4	 5660.0	...
1473831	  705.4	  690.1	 5659.0	...
1473832	  705.4	  690.1	 5658.0	...
1473833	  705.7	  690.0	 5654.0	...
1473834	  706.1	  689.9	 5652.0	...
1473835	  706.3	  690.1	 5651.0	...
1473836	  706.1	  690.4	 5654.0	...
1473837	  706.1	  690.7	 5657.0	...
1473838	  706.3	  690.6	 5660.0	...
1473839	  706.6	  690.5	 5661.0	...
1473840	  706.8	  690.6	 5661.0	...
1473841	  707.0	  690.6	 5661.0	...
1473842	  707.0	  690.6	 5662.0	...
1473843	  707.0	  690.5	 5663.0	...
1473844	  706.8	  690.6	 5663.0	...
1473845	  706.6	  690.8	 5661.0	...
1473846	  706.5	  691.0	 5659.0	...
1473847	  706.4	  691.1	 5658.0	...
1473848	  706.3	  691.2	 5660.0	...
1473849	  706.3	  691.3	 5662.0	...
1473850	  706.2	  691.4	 5665.0	...
1473851	  706.0	  691.5	 5666.0	...
1473852	  705.7	  691.6	 5667.0	...
1473853	  705.5	  691.7	 5667.0	...
1473854	  705.5	  691.4	 5668.0	...
1473855	  705.8	  690.9	 5670.0	...
1473856	  706.0	  690.0	 5673.0	...
1473857	  706.2	  689.6	 5675.0	...
1473858	  706.2	  689.2	 5677.0	...
1473859	  706.1	  689.1	 5677.0	...
1473860	  706.0	  689.0	 5678.0	...
1473861	  706.2	  688.8	 5678.0	...
1473862	  706.3	  688.6	 5679.0	...
1473863	  706.5	  688.6	 5679.0	...
1473864	  706.3	  688.3	 5679.0	...
1473865	  706.1	  688.1	 5679.0	...
1473866	  705.8	  687.7	 5679.0	...
1473867	  705.6	  687.7	 5682.0	...
1473868	  705.5	  687.8	 5685.0	...
1473869	  705.5	  687.9	 5688.0	...
1473870	  705.6	  688.0	 5690.0	...
1473871	  705.7	  688.1	 5692.0	...
1473872	  705.9	  688.8	 5692.0	...
1473873	  706.0	  689.4	 5692.0	...
1473874	  706.1	  690.0	 5692.0	...
1473875	  706.1	  690.1	 5688.0	...
1473876	  706.0	  690.5	 5685.0	...
1473877	  705.8	  690.7	 5683.0	...
1473878	  705.7	  691.0	 5684.0	...
1473879	  705.7	  691.0	 5684.0	...
1473880	  705.6	  691.2	 5683.0	...
1473881	  705.5	  691.2	 5682.0	...
1473882	  705.3	  691.3	 5682.0	...
1473883	  705.2	  691.2	 5684.0	...
1473884	  705.3	  691.2	 5689.0	...
1473885	  705.5	  691.1	 5692.0	...
1473886	  705.6	  691.0	 5695.0	...
1473887	  705.5	  691.3	 5695.0	...
1473888	  705.4	  691.6	 5696.0	...
1473889	  705.6	  691.7	 5697.0	...
1473890	  705.9	  691.5	 5698.0	...
1473891	  706.2	  691.5	 5699.0	...
1473892	  706.3	  691.6	 5698.0	...
1473893	  706.3	  691.6	 5700.0	...
1473894	  706.2	  691.4	 5705.0	...
1473895	  706.1	  691.1	 5710.0	...
1473896	  706.0	  691.1	 5711.0	...
1473897	  706.0	  691.0	 5709.0	...
1473898	  706.0	  691.0	 5707.0	...
1473899	  706.0	  690.9	 5708.0	...
1473900	  706.0	  690.8	 5709.0	...
1473901	  706.2	  691.1	 5708.0	...
1473902	  706.3	  691.4	 5706.0	...
1473903	  706.4	  691.7	 5707.0	...
1473904	  706.4	  691.7	 5711.0	...
1473905	  706.4	  691.9	 5714.0	...
1473906	  706.3	  692.6	 5716.0	...
1473907	  706.3	  693.2	 5716.0	...
1473908	  706.6	  693.9	 5716.0	...
1473909	  707.0	  694.0	 5716.0	...
1473910	  707.2	  694.4	 5716.0	...
1473911	  707.0	  694.7	 5716.0	...
1473912	  706.8	  695.1	 5712.0	...
1473913	  706.8	  695.6	 5709.0	...
1473914	  706.7	  696.4	 5706.0	...
1473915	  706.5	  697.0	 5705.0	...
1473916	  706.5	  697.0	 5707.0	...
1473917	  706.6	  696.7	 5710.0	...
1473918	  706.9	  696.6	 5712.0	...
1473919	  707.1	  696.8	 5712.0	...
1473920	  707.2	  697.1	 5714.0	...
1473921	  707.2	  697.4	 5715.0	...
1473922	  707.2	  697.7	 5715.0	...
1473923	  707.2	  697.7	 5714.0	...
1473924	  707.3	  698.5	 5711.0	...
1473925	  707.3	  699.4	 5707.0	...
1473926	  707.4	  700.3	 5704.0	...
1473927	  707.5	  700.3	 5702.0	...
1473928	  707.6	  700.3	 5703.0	...
1473929	  707.7	  700.4	 5703.0	...
1473930	  707.8	  700.9	 5704.0	...
1473931	  707.8	  701.5	 5705.0	...
1473932	  707.8	  701.8	 5706.0	...
1473933	  707.7	  701.9	 5707.0	...
1473934	  707.7	  702.4	 5704.0	...
1473935	  708.0	  702.8	 5700.0	...
1473936	  708.3	  703.2	 5698.0	...
1473937	  708.4	  703.3	 5700.0	...
1473938	  708.2	  703.7	 5699.0	...
1473939	  708.2	  704.0	 5697.0	...
1473940	  708.4	  704.1	 5695.0	...
1473941	  708.5	  703.9	 5695.0	...
1473942	  708.5	  703.7	 5695.0	...
1473943	  708.5	  703.9	 5696.0	...
1473944	  708.5	  704.1	 5698.0	...
1473945	  708.5	  704.3	 5697.0	...
1473946	  708.4	  704.3	 5695.0	...
1473947	  708.1	  704.7	 5692.0	...
1473948	  707.9	  705.1	 5692.0	...
1473949	  707.9	  705.6	 5691.0	...
1473950	  708.1	  705.6	 5691.0	...
1473951	  708.3	  705.7	 5691.0	...
1473952	  708.4	  705.6	 5693.0	...
1473953	  708.5	  706.1	 5696.0	...
1473954	  708.6	  706.7	 5695.0	...
1473955	  708.7	  707.3	 5691.0	...
1473956	  708.9	  707.3	 5688.0	...
1473957	  709.1	  707.3	 5689.0	...
1473958	  709.1	  707.3	 5692.0	...
1473959	  708.9	  708.0	 5689.0	...
1473960	  708.7	  708.8	 5683.0	...
1473961	  708.8	  709.8	 5677.0	...
1473962	  709.0	  710.1	 5678.0	...
1473963	  709.1	  710.4	 5678.0	...
1473964	  709.2	  710.4	 5679.0	...
1473965	  709.2	  710.4	 5680.0	...
1473966	  709.2	  710.8	 5681.0	...
1473967	  709.0	  711.2	 5681.0	...
1473968	  708.7	  711.6	 5680.0	...
1473969	  708.5	  711.5	 5677.0	...
1473970	  708.7	  711.7	 5675.0	...
1473971	  709.1	  711.8	 5673.0	...
1473972	  709.4	  711.8	 5673.0	...
1473973	  709.6	  712.1	 5673.0	...
1473974	  709.8	  712.4	 5673.0	...
1473975	  709.9	  712.7	 5673.0	...
1473976	  710.0	  712.7	 5672.0	...
1473977	  710.0	  712.6	 5672.0	...
1473978	  710.1	  712.6	 5672.0	...
1473979	  710.1	  712.6	 5672.0	...
1473980	  710.1	  712.9	 5673.0	...
1473981	  710.1	  713.2	 5672.0	...
1473982	  710.2	  713.8	 5670.0	...
1473983	  710.2	  714.1	 5668.0	...
1473984	  710.2	  714.5	 5669.0	...
1473985	  710.2	  714.5	 5669.0	...
1473986	  710.1	  714.5	 5668.0	...
1473987	  710.0	  714.5	 5668.0	...
1473988	  709.9	  714.5	 5670.0	...
1473989	  709.8	  714.6	 5672.0	...
1473990	  709.6	  714.5	 5672.0	...
1473991	  709.4	  714.3	 5672.0	...
1473992	  709.3	  714.1	 5671.0	...
1473993	  709.3	  714.0	 5670.0	...
1473994	  709.2	  714.0	 5670.0	...
1473995	  709.3	  714.0	 5670.0	...
1473996	  709.2	  714.1	 5670.0	...
1473997	  709.3	  714.1	 5673.0	...
1473998	  709.3	  714.0	 5677.0	...
1473999	  709.4	  714.0	 5680.0	...
1474000	  709.4	  714.0	 5680.0	...
1474001	  709.3	  714.0	 5679.0	...
1474002	  709.5	  714.4	 5679.0	...
1474003	  709.7	  714.7	 5678.0	...
1474004	  710.0	  715.1	 5677.0	...
1474005	  709.9	  715.1	 5676.0	...
1474006	  709.7	  715.0	 5677.0	...
1474007	  709.7	  714.9	 5678.0	...
1474008	  709.8	  714.7	 5678.0	...
1474009	  710.0	  714.5	 5678.0	...
1474010	  710.3	  714.4	 5677.0	...
1474011	  710.4	  714.4	 5676.0	...
1474012	  710.0	  714.2	 5674.0	...
1474013	  709.5	  714.0	 5674.0	...
1474014	  709.0	  713.8	 5673.0	...
1474015	  709.1	  714.0	 5673.0	...
1474016	  709.3	  714.7	 5674.0	...
1474017	  709.5	  715.3	 5674.0	...
1474018	  709.6	  715.8	 5675.0	...
1474019	  709.7	  715.7	 5677.0	...
1474020	  709.8	  715.8	 5675.0	...
1474021	  709.8	  715.9	 5673.0	...
1474022	  709.8	  716.0	 5670.0	...
1474023	  709.7	  716.0	 5670.0	...
1474024	  709.6	  715.9	 5669.0	...
1474025	  709.5	  715.9	 5665.0	...
1474026	  709.4	  716.0	 5662.0	...
1474027	  709.4	  716.1	 5659.0	...
1474028	  709.4	  716.2	 5659.0	...
1474029	  709.5	  716.2	 5659.0	...
1474030	  709.9	  716.2	 5658.0	...
1474031	  710.3	  716.2	 5659.0	...
1474032	  710.8	  716.1	 5660.0	...
1474033	  710.9	  716.1	 5662.0	...
1474034	  710.9	  716.0	 5663.0	...
1474035	  710.7	  715.9	 5663.0	...
1474036	  710.4	  715.8	 5662.0	...
1474037	  710.4	  715.7	 5662.0	...
1474038	  710.3	  715.4	 5662.0	...
1474039	  710.2	  715.1	 5662.0	...
1474040	  710.1	  714.7	 5661.0	...
1474041	  710.3	  714.6	 5660.0	...
1474042	  710.5	  714.5	 5658.0	...
1474043	  710.7	  714.7	 5658.0	...
1474044	  710.7	  714.9	 5658.0	...
1474045	  710.6	  715.1	 5657.0	...
1474046	  710.6	  715.2	 5656.0	...
1474047	  710.6	  715.0	 5655.0	...
1474048	  710.6	  714.6	 5655.0	...
1474049	  710.6	  714.2	 5656.0	...
1474050	  710.6	  713.8	 5658.0	...
1474051	  710.5	  713.9	 5659.0	...
1474052	  710.4	  714.3	 5656.0	...
1474053	  710.3	  714.6	 5654.0	...
1474054	  710.1	  714.6	 5650.0	...
1474055	  710.0	  714.7	 5648.0	...
1474056	  710.2	  714.8	 5649.0	...
1474057	  710.6	  715.0	 5651.0	...
1474058	  711.0	  715.0	 5654.0	...
1474059	  711.1	  715.1	 5651.0	...
1474060	  711.4	  715.0	 5648.0	...
1474061	  711.7	  715.2	 5645.0	...
1474062	  711.6	  715.5	 5646.0	...
1474063	  711.3	  715.6	 5651.0	...
1474064	  710.9	  715.4	 5656.0	...
1474065	  711.2	  715.1	 5659.0	...
1474066	  711.6	  714.9	 5660.0	...
1474067	  711.9	  714.4	 5660.0	...
1474068	  711.7	  714.0	 5660.0	...
1474069	  711.7	  713.6	 5659.0	...
1474070	  711.7	  713.5	 5655.0	...
1474071	  711.8	  713.3	 5652.0	...
1474072	  711.9	  713.1	 5650.0	...
1474073	  711.8	  713.3	 5650.0	...
1474074	  711.8	  713.6	 5650.0	...
1474075	  711.8	  713.9	 5651.0	...
1474076	  711.7	  713.9	 5651.0	...
1474077	  711.7	  714.0	 5651.0	...
1474078	  711.7	  714.0	 5652.0	...
1474079	  711.7	  714.0	 5651.0	...
1474080	  711.7	  713.8	 5649.0	...
1474081	  711.6	  713.6	 5648.0	...
1474082	  711.5	  713.6	 5647.0	...
1474083	  711.3	  713.7	 5647.0	...
1474084	  711.1	  713.7	 5647.0	...
1474085	  711.3	  713.5	 5646.0	...
1474086	  711.7	  713.2	 5644.0	...
1474087	  711.8	  713.0	 5642.0	...
1474088	  711.5	  712.9	 5641.0	...
1474089	  711.2	  712.7	 5642.0	...
1474090	  711.2	  712.5	 5644.0	...
1474091	  711.3	  712.3	 5644.0	...
1474092	  711.3	  711.6	 5643.0	...
1474093	  711.4	  710.9	 5644.0	...
1474094	  711.5	  709.6	 5645.0	...
1474095	  711.4	  708.9	 5647.0	...
1474096	  711.1	  708.8	 5644.0	...
1474097	  710.8	  709.2	 5641.0	...
1474098	  710.7	  709.6	 5638.0	...
1474099	  710.9	  709.4	 5640.0	...
1474100	  711.2	  708.6	 5641.0	...
1474101	  711.2	  707.9	 5643.0	...
1474102	  711.0	  707.3	 5642.0	...
1474103	  710.9	  707.3	 5642.0	...
1474104	  710.9	  707.3	 5641.0	...
1474105	  711.1	  707.0	 5642.0	...
1474106	  711.2	  706.8	 5642.0	...
1474107	  711.1	  706.5	 5645.0	...
1474108	  711.0	  706.6	 5646.0	...
1474109	  710.8	  706.6	 5644.0	...
1474110	  710.7	  706.5	 5639.0	...
1474111	  710.6	  706.4	 5635.0	...
1474112	  710.5	  706.1	 5635.0	...
1474113	  710.5	  705.9	 5636.0	...
1474114	  710.8	  705.7	 5635.0	...
1474115	  711.1	  705.6	 5634.0	...
1474116	  711.4	  705.5	 5634.0	...
1474117	  711.4	  705.4	 5636.0	...
1474118	  711.5	  705.0	 5638.0	...
1474119	  711.6	  704.7	 5638.0	...
MSG	1474120 0000 _ Number Off
1474120	  711.6	  704.4	 5639.0	...
1474121	  711.7	  704.5	 5639.0	...
1474122	  711.7	  704.6	 5640.0	...
1474123	  711.8	  704.4	 5642.0	...
1474124	  711.7	  703.9	 5644.0	...
1474125	  711.6	  703.5	 5643.0	...
1474126	  711.3	  703.5	 5640.0	...
1474127	  711.2	  703.4	 5638.0	...
1474128	  711.5	  703.0	 5637.0	...
1474129	  711.9	  702.4	 5640.0	...
1474130	  712.3	  702.0	 5641.0	...
1474131	  712.5	  701.9	 5642.0	...
1474132	  712.7	  701.9	 5641.0	...
1474133	  712.9	  701.5	 5640.0	...
1474134	  713.1	  701.1	 5642.0	...
1474135	  713.3	  700.7	 5643.0	...
1474136	  712.8	  700.7	 5645.0	...
1474137	  712.2	  700.3	 5645.0	...
1474138	  712.0	  699.9	 5644.0	...
1474139	  712.3	  698.9	 5643.0	...
1474140	  712.6	  698.4	 5640.0	...
1474141	  712.7	  697.8	 5638.0	...
1474142	  712.8	  697.5	 5639.0	...
1474143	  712.9	  697.2	 5641.0	...
1474144	  713.0	  697.1	 5640.0	...
1474145	  713.0	  697.3	 5639.0	...
1474146	  713.0	  697.0	 5637.0	...
1474147	  712.9	  696.6	 5637.0	...
1474148	  712.8	  696.2	 5637.0	...
1474149	  713.1	  696.2	 5641.0	...
1474150	  713.2	  695.9	 5645.0	...
1474151	  713.2	  695.5	 5651.0	...
1474152	  713.0	  695.2	 5653.0	...
1474153	  713.0	  695.2	 5652.0	...
1474154	  713.0	  695.2	 5649.0	...
1474155	  713.0	  695.7	 5644.0	...
1474156	  713.3	  696.1	 5643.0	...
1474157	  713.7	  696.5	 5641.0	...
1474158	  713.9	  696.3	 5641.0	...
1474159	  713.6	  696.1	 5641.0	...
1474160	  713.0	  696.1	 5642.0	...
1474161	  712.6	  696.2	 5642.0	...
1474162	  711.9	  696.4	 5639.0	...
1474163	  711.2	  696.5	 5635.0	...
1474164	  710.4	  696.6	 5632.0	...
1474165	  709.9	  696.7	 5634.0	...
1474166	  709.1	  696.9	 5637.0	...
1474167	  708.4	  697.0	 5638.0	...
1474168	  707.6	  696.8	 5636.0	...
1474169	  707.3	  696.3	 5634.0	...
1474170	  707.1	  695.8	 5634.0	...
1474171	  707.0	  695.5	 5635.0	...
1474172	  707.7	  695.2	 5635.0	...
1474173	  708.5	  695.1	 5632.0	...
1474174	  709.6	  695.1	 5629.0	...
1474175	  710.3	  695.1	 5628.0	...
1474176	  711.4	  694.7	 5628.0	...
1474177	  712.2	  694.3	 5628.0	...
1474178	  712.7	  693.7	 5629.0	...
1474179	  712.6	  693.5	 5628.0	...
1474180	  712.6	  693.3	 5628.0	...
1474181	  712.6	  693.4	 5627.0	...
1474182	  712.3	  693.4	 5626.0	...
1474183	  711.9	  693.0	 5626.0	...
1474184	  711.4	  692.5	 5626.0	...
1474185	  711.4	  692.0	 5627.0	...
1474186	  711.4	  691.9	 5627.0	...
1474187	  711.6	  691.9	 5627.0	...
1474188	  711.9	  691.9	 5627.0	...
1474189	  712.0	  691.9	 5627.0	...
1474190	  712.1	  691.9	 5627.0	...
1474191	  712.1	  691.7	 5627.0	...
1474192	  712.1	  691.6	 5627.0	...
1474193	  712.3	  691.5	 5627.0	...
1474194	  712.5	  691.6	 5627.0	...
1474195	  712.7	  691.6	 5626.0	...
1474196	  712.7	  691.5	 5632.0	...
1474197	  712.5	  691.4	 5637.0	...
1474198	  712.4	  691.3	 5643.0	...
1474199	  712.3	  691.2	 5643.0	...
1474200	  712.3	  691.1	 5644.0	...
1474201	  712.3	  690.7	 5645.0	...
1474202	  712.2	  690.3	 5645.0	...
1474203	  712.4	  689.8	 5646.0	...
1474204	  712.7	  689.5	 5646.0	...
1474205	  713.2	  689.4	 5647.0	...
1474206	  713.4	  689.4	 5647.0	...
1474207	  713.6	  689.4	 5647.0	...
1474208	  713.3	  689.2	 5647.0	...
1474209	  712.9	  689.0	 5648.0	...
1474210	  712.5	  688.7	 5648.0	...
1474211	  712.4	  688.8	 5648.0	...
1474212	  712.4	  688.8	 5647.0	...
1474213	  712.4	  688.8	 5645.0	...
1474214	  712.2	  688.7	 5642.0	...
1474215	  711.9	  688.6	 5639.0	...
1474216	  712.2	  688.4	 5638.0	...
1474217	  712.7	  688.4	 5640.0	...
1474218	  713.2	  688.5	 5642.0	...
1474219	  713.2	  688.7	 5643.0	...
1474220	  713.3	  689.1	 5641.0	...
1474221	  713.4	  689.3	 5641.0	...
1474222	  713.5	  689.6	 5642.0	...
1474223	  713.4	  689.7	 5639.0	...
1474224	  713.3	  689.9	 5635.0	...
1474225	  713.2	  689.8	 5631.0	...
1474226	  713.2	  689.7	 5632.0	...
1474227	  713.2	  689.4	 5634.0	...
1474228	  713.1	  689.0	 5636.0	...
1474229	  713.5	  688.7	 5638.0	...
1474230	  713.8	  688.5	 5638.0	...
1474231	  714.1	  688.3	 5636.0	...
1474232	  714.0	  688.4	 5635.0	...
1474233	  713.8	  688.5	 5633.0	...
1474234	  713.7	  688.7	 5633.0	...
1474235	  713.6	  688.8	 5631.0	...
1474236	  713.4	  688.9	 5630.0	...
1474237	  713.4	  689.0	 5629.0	...
1474238	  713.3	  689.0	 5629.0	...
1474239	  713.4	  689.1	 5628.0	...
1474240	  713.5	  689.3	 5628.0	...
1474241	  713.5	  689.6	 5628.0	...
1474242	  713.3	  689.9	 5628.0	...
1474243	  713.1	  690.4	 5629.0	...
1474244	  713.0	  690.7	 5630.0	...
1474245	  713.1	  690.7	 5630.0	...
1474246	  713.2	  690.5	 5630.0	...
1474247	  713.3	  690.4	 5629.0	...
1474248	  713.3	  690.5	 5629.0	...
1474249	  713.3	  690.7	 5629.0	...
1474250	  713.5	  690.9	 5629.0	...
1474251	  713.6	  691.0	 5630.0	...
1474252	  713.7	  691.0	 5630.0	...
1474253	  713.7	  691.0	 5630.0	...
1474254	  713.6	  691.4	 5628.0	...
1474255	  713.5	  691.7	 5628.0	...
1474256	  714.0	  691.8	 5628.0	...
1474257	  714.5	  691.5	 5628.0	...
1474258	  714.7	  691.7	 5627.0	...
1474259	  714.5	  692.0	 5627.0	...
1474260	  714.3	  692.5	 5628.0	...
1474261	  714.2	  692.7	 5629.0	...
1474262	  714.1	  692.9	 5629.0	...
1474263	  713.8	  692.9	 5629.0	...
1474264	  713.6	  693.0	 5628.0	...
1474265	  713.5	  693.2	 5625.0	...
1474266	  713.5	  693.4	 5622.0	...
1474267	  713.6	  693.6	 5621.0	...
1474268	  713.7	  693.6	 5622.0	...
1474269	  714.2	  693.5	 5622.0	...
1474270	  714.6	  693.4	 5620.0	...
1474271	  715.1	  693.4	 5618.0	...
1474272	  715.1	  693.4	 5617.0	...
1474273	  715.1	  693.5	 5617.0	...
1474274	  715.2	  693.5	 5617.0	...
1474275	  715.4	  693.6	 5616.0	...
1474276	  715.6	  693.6	 5614.0	...
1474277	  715.7	  693.8	 5613.0	...
1474278	  715.6	  694.1	 5613.0	...
1474279	  715.5	  694.7	 5614.0	...
1474280	  715.5	  695.3	 5615.0	...
1474281	  715.7	  695.6	 5613.0	...
1474282	  715.9	  695.5	 5612.0	...
1474283	  716.0	  695.6	 5612.0	...
1474284	  716.0	  695.8	 5612.0	...
1474285	  715.9	  695.9	 5612.0	...
1474286	  715.9	  696.0	 5612.0	...
1474287	  715.9	  696.1	 5613.0	...
1474288	  715.9	  696.2	 5614.0	...
1474289	  715.9	  696.3	 5613.0	...
1474290	  715.9	  696.3	 5612.0	...
1474291	  715.9	  696.2	 5611.0	...
1474292	  715.9	  696.1	 5611.0	...
1474293	  716.0	  696.0	 5611.0	...
1474294	  716.2	  696.3	 5611.0	...
1474295	  716.5	  696.6	 5612.0	...
1474296	  716.8	  696.9	 5612.0	...
1474297	  717.0	  697.2	 5613.0	...
1474298	  717.0	  697.4	 5612.0	...
1474299	  717.1	  697.7	 5610.0	...
1474300	  717.0	  697.7	 5607.0	...
1474301	  716.9	  697.6	 5606.0	...
1474302	  716.8	  697.5	 5607.0	...
1474303	  716.7	  697.3	 5610.0	...
1474304	  716.7	  697.2	 5613.0	...
1474305	  716.8	  697.1	 5615.0	...
1474306	  716.9	  697.1	 5615.0	...
1474307	  717.1	  697.1	 5613.0	...
1474308	  717.3	  697.2	 5611.0	...
1474309	  717.5	  697.5	 5609.0	...
1474310	  717.6	  697.8	 5609.0	...
1474311	  717.7	  698.0	 5609.0	...
1474312	  717.7	  698.1	 5608.0	...
1474313	  717.5	  698.3	 5607.0	...
1474314	  717.3	  698.2	 5606.0	...
1474315	  717.2	  698.0	 5607.0	...
1474316	  717.2	  697.8	 5608.0	...
1474317	  717.2	  697.7	 5608.0	...
1474318	  717.2	  697.6	 5609.0	...
1474319	  717.1	  697.6	 5609.0	...
1474320	  717.1	  698.0	 5609.0	...
1474321	  717.1	  698.4	 5608.0	...
1474322	  717.2	  698.8	 5607.0	...
1474323	  717.5	  698.7	 5607.0	...
1474324	  717.9	  698.9	 5606.0	...
1474325	  717.9	  699.2	 5604.0	...
1474326	  717.4	  699.3	 5606.0	...
1474327	  717.1	  699.2	 5609.0	...
1474328	  717.4	  699.1	 5611.0	...
1474329	  717.7	  699.0	 5609.0	...
1474330	  717.7	  698.9	 5607.0	...
1474331	  717.4	  698.8	 5606.0	...
1474332	  717.2	  698.9	 5605.0	...
1474333	  717.2	  699.2	 5603.0	...
1474334	  717.4	  699.4	 5602.0	...
1474335	  717.5	  699.7	 5602.0	...
1474336	  717.5	  699.7	 5602.0	...
1474337	  717.4	  699.7	 5602.0	...
1474338	  717.4	  699.8	 5602.0	...
1474339	  717.8	  699.7	 5602.0	...
1474340	  718.1	  699.6	 5601.0	...
1474341	  718.5	  699.4	 5599.0	...
1474342	  718.4	  699.3	 5600.0	...
1474343	  718.2	  699.3	 5601.0	...
1474344	  718.1	  699.4	 5602.0	...
1474345	  718.0	  699.6	 5603.0	...
1474346	  717.9	  699.6	 5604.0	...
1474347	  717.7	  699.6	 5608.0	...
1474348	  717.6	  699.7	 5611.0	...
1474349	  717.4	  700.3	 5613.0	...
1474350	  717.2	  700.7	 5612.0	...
1474351	  717.0	  701.2	 5611.0	...
1474352	  716.9	  700.9	 5610.0	...
1474353	  716.9	  700.7	 5609.0	...
1474354	  716.9	  700.6	 5609.0	...
1474355	  717.4	  700.5	 5609.0	...
1474356	  717.9	  701.0	 5609.0	...
1474357	  718.6	  701.5	 5608.0	...
1474358	  718.9	  702.3	 5607.0	...
1474359	  718.9	  702.5	 5608.0	...
1474360	  718.7	  702.7	 5608.0	...
1474361	  718.6	  702.8	 5609.0	...
1474362	  718.8	  702.9	 5609.0	...
1474363	  719.0	  703.0	 5610.0	...
1474364	  719.0	  703.0	 5608.0	...
1474365	  718.6	  703.0	 5606.0	...
1474366	  718.4	  703.2	 5604.0	...
1474367	  718.2	  703.4	 5602.0	...
1474368	  718.3	  703.4	 5601.0	...
1474369	  718.3	  703.3	 5599.0	...
1474370	  717.9	  703.2	 5600.0	...
1474371	  717.7	  703.1	 5600.0	...
1474372	  717.8	  703.0	 5605.0	...
1474373	  718.0	  702.9	 5611.0	...
1474374	  718.2	  702.9	 5616.0	...
1474375	  718.2	  702.9	 5615.0	...
1474376	  718.3	  702.9	 5609.0	...
1474377	  718.4	  702.9	 5603.0	...
1474378	  718.6	  702.5	 5603.0	...
1474379	  718.8	  702.1	 5606.0	...
1474380	  719.2	  701.7	 5610.0	...
1474381	  719.5	  701.6	 5608.0	...
1474382	  719.4	  701.5	 5609.0	...
1474383	  719.2	  701.4	 5611.0	...
1474384	  719.2	  701.3	 5612.0	...
1474385	  719.4	  701.2	 5611.0	...
1474386	  719.5	  701.0	 5610.0	...
1474387	  719.6	  701.4	 5610.0	...
1474388	  719.6	  701.9	 5611.0	...
1474389	  719.6	  702.4	 5612.0	...
1474390	  719.9	  702.3	 5612.0	...
1474391	  720.3	  702.1	 5611.0	...
1474392	  720.6	  701.8	 5610.0	...
1474393	  720.6	  701.7	 5610.0	...
1474394	  720.6	  701.4	 5611.0	...
1474395	  720.5	  701.3	 5612.0	...
1474396	  720.4	  701.4	 5613.0	...
1474397	  720.3	  701.7	 5614.0	...
1474398	  720.2	  701.7	 5615.0	...
1474399	  720.3	  701.5	 5617.0	...
1474400	  720.3	  701.3	 5619.0	...
1474401	  720.6	  701.2	 5620.0	...
1474402	  721.0	  701.0	 5620.0	...
1474403	  721.4	  701.0	 5617.0	...
1474404	  721.3	  701.2	 5615.0	...
1474405	  721.2	  701.3	 5614.0	...
1474406	  721.0	  701.4	 5616.0	...
1474407	  721.1	  701.6	 5617.0	...
1474408	  721.1	  701.8	 5617.0	...
1474409	  721.3	  702.0	 5621.0	...
1474410	  721.7	  702.0	 5626.0	...
1474411	  722.1	  701.8	 5629.0	...
1474412	  721.9	  701.8	 5628.0	...
1474413	  721.2	  701.8	 5627.0	...
1474414	  720.6	  701.8	 5624.0	...
1474415	  720.8	  701.7	 5621.0	...
1474416	  721.2	  701.6	 5618.0	...
1474417	  721.6	  701.9	 5620.0	...
1474418	  721.8	  702.2	 5623.0	...
1474419	  721.7	  702.7	 5625.0	...
1474420	  721.6	  702.9	 5626.0	...
1474421	  721.6	  702.9	 5625.0	...
1474422	  721.7	  702.7	 5624.0	...
1474423	  721.9	  702.5	 5623.0	...
1474424	  722.4	  702.4	 5623.0	...
1474425	  722.6	  702.5	 5623.0	...
1474426	  722.9	  702.4	 5624.0	...
1474427	  722.9	  702.3	 5625.0	...
1474428	  722.7	  702.0	 5627.0	...
1474429	  722.5	  701.4	 5630.0	...
1474430	  722.4	  700.6	 5636.0	...
1474431	  722.4	  700.1	 5641.0	...
1474432	  722.5	  699.9	 5642.0	...
1474433	  722.4	  699.9	 5639.0	...
1474434	  722.1	  699.9	 5635.0	...
1474435	  721.8	  699.9	 5635.0	...
1474436	  721.6	  699.9	 5636.0	...
1474437	  721.8	  699.9	 5638.0	...
1474438	  722.1	  699.7	 5640.0	...
1474439	  722.3	  699.6	 5640.0	...
1474440	  722.6	  699.7	 5640.0	...
1474441	  722.8	  700.2	 5640.0	...
1474442	  722.9	  700.6	 5640.0	...
1474443	  722.9	  700.9	 5641.0	...
1474444	  723.0	  700.8	 5642.0	...
1474445	  723.0	  700.7	 5642.0	...
1474446	  723.0	  700.7	 5640.0	...
1474447	  723.0	  700.7	 5639.0	...
1474448	  723.0	  700.7	 5639.0	...
1474449	  722.8	  700.8	 5641.0	...
1474450	  722.5	  701.0	 5644.0	...
1474451	  722.3	  701.3	 5646.0	...
1474452	  722.3	  701.7	 5646.0	...
1474453	  722.3	  701.9	 5646.0	...
1474454	  722.5	  702.0	 5645.0	...
1474455	  722.7	  702.2	 5644.0	...
1474456	  722.7	  702.3	 5641.0	...
1474457	  722.7	  702.4	 5638.0	...
1474458	  722.7	  702.1	 5635.0	...
1474459	  722.3	  701.8	 5634.0	...
1474460	  721.8	  701.6	 5634.0	...
1474461	  721.9	  701.4	 5634.0	...
1474462	  722.4	  701.2	 5634.0	...
1474463	  722.7	  701.2	 5635.0	...
1474464	  722.7	  701.4	 5636.0	...
1474465	  722.8	  701.4	 5636.0	...
1474466	  723.0	  701.1	 5635.0	...
1474467	  723.1	  700.8	 5635.0	...
1474468	  723.1	  701.0	 5635.0	...
1474469	  723.3	  701.3	 5634.0	...
1474470	  723.5	  701.7	 5633.0	...
1474471	  723.4	  701.8	 5631.0	...
1474472	  723.3	  702.0	 5629.0	...
1474473	  723.1	  702.1	 5629.0	...
1474474	  723.1	  702.2	 5632.0	...
1474475	  723.0	  701.9	 5634.0	...
1474476	  722.8	  701.5	 5637.0	...
1474477	  722.8	  701.4	 5638.0	...
1474478	  723.0	  701.7	 5637.0	...
1474479	  723.1	  701.9	 5635.0	...
1474480	  722.9	  701.8	 5632.0	...
1474481	  722.6	  701.7	 5631.0	...
1474482	  722.5	  701.6	 5630.0	...
1474483	  722.8	  701.3	 5630.0	...
1474484	  723.2	  700.9	 5629.0	...
1474485	  723.4	  700.8	 5629.0	...
1474486	  723.4	  700.8	 5628.0	...
1474487	  723.4	  701.2	 5626.0	...
1474488	  723.3	  701.6	 5625.0	...
1474489	  723.2	  702.0	 5625.0	...
1474490	  723.3	  702.1	 5624.0	...
1474491	  723.6	  702.2	 5624.0	...
1474492	  724.0	  702.4	 5625.0	...
1474493	  724.0	  702.4	 5626.0	...
1474494	  723.9	  702.5	 5627.0	...
1474495	  723.8	  702.6	 5627.0	...
1474496	  723.9	  702.7	 5626.0	...
1474497	  723.9	  702.8	 5625.0	...
1474498	  723.8	  702.8	 5623.0	...
1474499	  723.9	  702.7	 5623.0	...
1474500	  723.9	  702.6	 5623.0	...
1474501	  723.9	  702.6	 5624.0	...
1474502	  723.9	  702.7	 5625.0	...
1474503	  723.8	  703.5	 5624.0	...
1474504	  723.9	  704.3	 5623.0	...
1474505	  724.1	  704.8	 5622.0	...
1474506	  724.2	  704.5	 5622.0	...
1474507	  724.4	  704.3	 5622.0	...
1474508	  724.4	  704.3	 5620.0	...
1474509	  724.4	  704.3	 5619.0	...
1474510	  724.4	  704.3	 5617.0	...
1474511	  724.5	  704.4	 5616.0	...
1474512	  724.7	  704.5	 5616.0	...
1474513	  724.9	  704.6	 5616.0	...
1474514	  724.6	  705.0	 5616.0	...
1474515	  724.3	  705.2	 5616.0	...
1474516	  724.1	  705.5	 5616.0	...
1474517	  724.2	  705.5	 5616.0	...
1474518	  724.2	  705.6	 5617.0	...
1474519	  724.1	  705.6	 5617.0	...
1474520	  724.1	  705.8	 5618.0	...
1474521	  724.1	  705.9	 5617.0	...
1474522	  724.1	  705.7	 5614.0	...
1474523	  724.1	  705.4	 5612.0	...
1474524	  724.2	  705.5	 5610.0	...
1474525	  724.4	  705.9	 5608.0	...
1474526	  724.4	  705.9	 5606.0	...
1474527	  724.2	  705.6	 5610.0	...
1474528	  724.0	  705.2	 5614.0	...
1474529	  723.9	  705.2	 5616.0	...
1474530	  723.9	  705.3	 5614.0	...
1474531	  724.0	  705.5	 5611.0	...
1474532	  723.9	  705.7	 5612.0	...
1474533	  723.7	  705.8	 5612.0	...
1474534	  723.5	  706.0	 5612.0	...
1474535	  723.9	  705.9	 5612.0	...
1474536	  724.3	  706.0	 5613.0	...
1474537	  724.6	  706.1	 5612.0	...
1474538	  724.5	  706.2	 5612.0	...
1474539	  724.2	  706.2	 5611.0	...
1474540	  724.1	  706.3	 5610.0	...
1474541	  723.9	  706.4	 5605.0	...
1474542	  724.2	  706.5	 5602.0	...
1474543	  724.4	  706.6	 5599.0	...
1474544	  725.0	  706.5	 5600.0	...
1474545	  725.4	  706.7	 5601.0	...
1474546	  725.4	  706.9	 5601.0	...
1474547	  725.2	  707.1	 5601.0	...
1474548	  724.9	  707.1	 5601.0	...
1474549	  724.9	  707.0	 5602.0	...
1474550	  725.1	  706.8	 5604.0	...
1474551	  725.2	  706.6	 5606.0	...
1474552	  725.4	  706.6	 5607.0	...
1474553	  725.5	  706.7	 5607.0	...
1474554	  725.7	  706.7	 5605.0	...
1474555	  725.8	  706.7	 5604.0	...
1474556	  725.8	  706.7	 5604.0	...
1474557	  725.9	  706.7	 5603.0	...
1474558	  726.0	  706.6	 5602.0	...
1474559	  726.1	  706.6	 5601.0	...
1474560	  726.1	  706.6	 5600.0	...
1474561	  726.1	  706.8	 5599.0	...
1474562	  726.1	  706.9	 5600.0	...
1474563	  726.1	  706.9	 5601.0	...
1474564	  726.0	  707.1	 5602.0	...
1474565	  725.9	  707.4	 5600.0	...
1474566	  725.8	  707.7	 5597.0	...
1474567	  725.8	  707.8	 5595.0	...
1474568	  726.1	  707.9	 5593.0	...
1474569	  726.2	  707.9	 5591.0	...
1474570	  726.4	  707.6	 5591.0	...
1474571	  726.3	  707.1	 5592.0	...
1474572	  726.4	  706.8	 5594.0	...
1474573	  726.6	  706.7	 5595.0	...
1474574	  726.9	  707.1	 5595.0	...
1474575	  727.0	  707.5	 5596.0	...
1474576	  727.0	  707.7	 5596.0	...
1474577	  726.9	  707.5	 5598.0	...
1474578	  726.8	  707.4	 5599.0	...
1474579	  726.8	  707.4	 5598.0	...
1474580	  726.8	  707.5	 5596.0	...
1474581	  726.8	  707.5	 5592.0	...
1474582	  726.8	  707.6	 5590.0	...
1474583	  726.7	  707.7	 5589.0	...
1474584	  726.6	  707.9	 5589.0	...
1474585	  726.5	  707.7	 5590.0	...
1474586	  726.6	  707.5	 5591.0	...
1474587	  726.6	  707.4	 5592.0	...
1474588	  726.7	  707.3	 5592.0	...
1474589	  726.8	  707.3	 5592.0	...
1474590	  726.9	  707.3	 5592.0	...
1474591	  727.0	  707.3	 5593.0	...
1474592	  727.2	  707.5	 5592.0	...
1474593	  727.2	  707.7	 5591.0	...
1474594	  727.3	  707.8	 5591.0	...
1474595	  727.4	  707.8	 5592.0	...
1474596	  727.6	  707.8	 5591.0	...
1474597	  727.5	  707.8	 5588.0	...
1474598	  727.4	  707.8	 5584.0	...
1474599	  727.3	  707.7	 5582.0	...
1474600	  727.7	  707.7	 5580.0	...
1474601	  728.1	  707.6	 5579.0	...
1474602	  728.4	  707.5	 5578.0	...
1474603	  728.3	  707.5	 5578.0	...
1474604	  728.1	  707.5	 5578.0	...
1474605	  727.9	  707.8	 5577.0	...
1474606	  728.1	  708.0	 5577.0	...
1474607	  728.5	  708.2	 5577.0	...
1474608	  728.8	  708.2	 5577.0	...
1474609	  728.7	  708.2	 5578.0	...
1474610	  728.8	  708.2	 5577.0	...
1474611	  728.8	  708.2	 5577.0	...
1474612	  728.8	  708.1	 5576.0	...
1474613	  728.8	  708.1	 5578.0	...
1474614	  728.8	  708.2	 5580.0	...
1474615	  728.8	  708.3	 5583.0	...
1474616	  728.6	  708.4	 5584.0	...
1474617	  728.3	  708.4	 5586.0	...
1474618	  728.7	  708.4	 5584.0	...
1474619	  729.3	  708.4	 5580.0	...
1474620	  729.5	  708.4	 5576.0	...
1474621	  729.1	  708.5	 5576.0	...
1474622	  728.8	  708.3	 5576.0	...
1474623	  728.7	  708.1	 5576.0	...
1474624	  728.7	  707.8	 5577.0	...
1474625	  728.7	  707.7	 5577.0	...
1474626	  728.7	  707.6	 5577.0	...
1474627	  728.8	  707.4	 5578.0	...
1474628	  728.9	  707.5	 5577.0	...
1474629	  728.8	  707.7	 5575.0	...
1474630	  728.8	  707.9	 5573.0	...
1474631	  728.9	  707.9	 5573.0	...
1474632	  729.1	  707.5	 5576.0	...
1474633	  729.5	  707.2	 5580.0	...
1474634	  729.7	  706.9	 5582.0	...
1474635	  729.7	  707.0	 5578.0	...
1474636	  729.7	  707.3	 5573.0	...
1474637	  729.7	  707.5	 5570.0	...
1474638	  729.8	  707.7	 5570.0	...
1474639	  729.8	  707.8	 5572.0	...
1474640	  729.9	  708.0	 5574.0	...
1474641	  730.0	  708.2	 5576.0	...
1474642	  730.1	  708.3	 5576.0	...
1474643	  730.2	  708.3	 5576.0	...
1474644	  730.1	  708.3	 5574.0	...
1474645	  730.1	  708.4	 5571.0	...
1474646	  730.1	  708.4	 5569.0	...
1474647	  730.3	  708.4	 5570.0	...
1474648	  730.5	  708.2	 5571.0	...
1474649	  730.8	  708.2	 5572.0	...
1474650	  730.9	  708.2	 5571.0	...
1474651	  731.1	  708.3	 5568.0	...
1474652	  730.6	  708.6	 5566.0	...
1474653	  730.1	  708.7	 5563.0	...
1474654	  729.9	  708.8	 5561.0	...
1474655	  730.3	  708.5	 5559.0	...
1474656	  730.7	  708.3	 5559.0	...
1474657	  730.8	  708.5	 5558.0	...
1474658	  731.2	  709.1	 5558.0	...
1474659	  731.6	  709.7	 5559.0	...
1474660	  731.9	  710.1	 5560.0	...
1474661	  731.8	  710.1	 5561.0	...
1474662	  731.7	  709.8	 5561.0	...
1474663	  731.5	  709.4	 5563.0	...
1474664	  731.5	  709.4	 5565.0	...
1474665	  731.8	  709.7	 5566.0	...
1474666	  732.4	  710.0	 5565.0	...
1474667	  733.0	  709.9	 5563.0	...
1474668	  732.7	  710.2	 5560.0	...
1474669	  732.1	  710.6	 5555.0	...
1474670	  731.5	  710.9	 5553.0	...
EFIX R   1472598	1474670	2073	  718.4	  730.9	   5523
SSACC R  1474671
1474671	  731.6	  710.9	 5552.0	...
1474672	  730.6	  710.7	 5555.0	...
1474673	  728.9	  710.6	 5557.0	...
1474674	  726.4	  710.6	 5558.0	...
1474675	  723.2	  711.0	 5559.0	...
1474676	  719.1	  711.5	 5560.0	...
1474677	  714.1	  712.1	 5562.0	...
1474678	  709.5	  712.6	 5562.0	...
1474679	  704.6	  712.4	 5559.0	...
1474680	  700.2	  711.8	 5557.0	...
1474681	  695.5	  711.3	 5558.0	...
1474682	  691.1	  710.6	 5559.0	...
1474683	  686.9	  710.3	 5560.0	...
1474684	  684.1	  709.9	 5560.0	...
1474685	  681.6	  709.0	 5559.0	...
1474686	  680.2	  707.5	 5554.0	...
1474687	  678.3	  706.0	 5551.0	...
1474688	  677.3	  704.4	 5548.0	...
ESACC R  1474671	1474688	18	  731.6	  710.9	  677.3	  704.4	   1.17	     93
SFIX R   1474689
1474689	  676.4	  702.7	 5547.0	...
1474690	  676.4	  700.9	 5546.0	...
1474691	  676.4	  700.0	 5544.0	...
1474692	  676.3	  699.5	 5544.0	...
1474693	  676.2	  699.0	 5544.0	...
1474694	  676.3	  699.0	 5544.0	...
1474695	  676.4	  698.9	 5544.0	...
1474696	  676.4	  698.7	 5544.0	...
1474697	  676.2	  698.4	 5548.0	...
1474698	  676.5	  698.0	 5552.0	...
1474699	  676.8	  697.7	 5556.0	...
1474700	  677.2	  697.8	 5556.0	...
1474701	  677.5	  697.9	 5557.0	...
1474702	  677.9	  698.0	 5558.0	...
1474703	  678.3	  698.0	 5559.0	...
1474704	  678.6	  698.1	 5559.0	...
1474705	  678.8	  698.2	 5558.0	...
1474706	  679.1	  698.3	 5558.0	...
1474707	  679.5	  698.3	 5559.0	...
1474708	  679.8	  698.2	 5560.0	...
1474709	  679.8	  698.2	 5560.0	...
1474710	  679.9	  698.2	 5560.0	...
1474711	  680.1	  698.1	 5560.0	...
1474712	  680.3	  698.1	 5561.0	...
1474713	  680.6	  698.1	 5563.0	...
1474714	  680.8	  698.0	 5565.0	...
1474715	  680.9	  697.7	 5567.0	...
1474716	  681.0	  697.2	 5568.0	...
1474717	  681.0	  696.8	 5571.0	...
1474718	  680.8	  696.5	 5572.0	...
1474719	  680.6	  696.5	 5574.0	...
1474720	  680.3	  696.5	 5575.0	...
1474721	  680.3	  696.4	 5576.0	...
1474722	  680.3	  696.3	 5577.0	...
1474723	  680.3	  696.3	 5577.0	...
1474724	  680.2	  696.0	 5577.0	...
1474725	  680.2	  695.5	 5577.0	...
1474726	  680.2	  695.0	 5578.0	...
1474727	  680.2	  694.6	 5580.0	...
1474728	  680.2	  694.5	 5582.0	...
1474729	  680.1	  694.7	 5582.0	...
1474730	  680.0	  695.0	 5579.0	...
1474731	  680.0	  695.4	 5575.0	...
1474732	  680.1	  695.5	 5577.0	...
1474733	  680.4	  695.6	 5580.0	...
1474734	  680.7	  695.5	 5583.0	...
1474735	  680.9	  695.6	 5583.0	...
1474736	  681.0	  695.7	 5582.0	...
1474737	  681.2	  695.9	 5581.0	...
1474738	  681.3	  695.9	 5580.0	...
1474739	  681.2	  695.8	 5580.0	...
1474740	  681.1	  695.6	 5584.0	...
1474741	  681.0	  695.0	 5588.0	...
1474742	  680.9	  694.5	 5589.0	...
1474743	  680.8	  694.2	 5586.0	...
1474744	  680.9	  694.2	 5584.0	...
1474745	  680.9	  694.0	 5583.0	...
1474746	  680.8	  693.8	 5583.0	...
1474747	  680.7	  693.7	 5584.0	...
1474748	  680.7	  693.6	 5585.0	...
1474749	  680.8	  693.3	 5587.0	...
1474750	  681.1	  692.9	 5589.0	...
1474751	  681.5	  692.5	 5591.0	...
1474752	  681.7	  692.1	 5591.0	...
1474753	  681.9	  691.9	 5590.0	...
1474754	  682.1	  691.8	 5589.0	...
1474755	  682.2	  692.0	 5588.0	...
1474756	  682.2	  692.3	 5587.0	...
1474757	  682.2	  692.5	 5586.0	...
1474758	  681.9	  692.6	 5586.0	...
1474759	  681.6	  692.6	 5588.0	...
1474760	  681.3	  692.4	 5590.0	...
1474761	  681.3	  692.1	 5591.0	...
1474762	  681.4	  691.8	 5591.0	...
1474763	  681.5	  691.8	 5591.0	...
1474764	  681.6	  691.8	 5591.0	...
1474765	  681.8	  691.8	 5591.0	...
1474766	  682.0	  691.8	 5592.0	...
1474767	  682.1	  691.8	 5593.0	...
1474768	  682.2	  691.9	 5594.0	...
1474769	  682.1	  691.7	 5593.0	...
1474770	  682.1	  691.4	 5593.0	...
1474771	  682.1	  691.4	 5594.0	...
1474772	  682.2	  691.7	 5596.0	...
1474773	  682.2	  692.0	 5597.0	...
1474774	  682.1	  692.0	 5596.0	...
1474775	  682.1	  691.8	 5594.0	...
1474776	  682.0	  691.7	 5592.0	...
1474777	  681.8	  691.6	 5592.0	...
1474778	  681.7	  691.7	 5594.0	...
1474779	  681.8	  691.8	 5597.0	...
1474780	  681.9	  691.8	 5598.0	...
1474781	  681.9	  691.7	 5599.0	...
1474782	  682.0	  692.0	 5598.0	...
1474783	  682.1	  692.4	 5597.0	...
1474784	  682.0	  692.9	 5595.0	...
1474785	  681.9	  692.9	 5595.0	...
1474786	  681.9	  692.9	 5595.0	...
1474787	  682.1	  692.9	 5594.0	...
1474788	  682.3	  693.0	 5592.0	...
1474789	  682.5	  693.2	 5594.0	...
1474790	  682.6	  693.2	 5597.0	...
1474791	  682.7	  693.2	 5601.0	...
1474792	  682.7	  693.2	 5601.0	...
1474793	  682.6	  693.2	 5601.0	...
1474794	  682.6	  693.2	 5601.0	...
1474795	  682.7	  693.2	 5601.0	...
1474796	  683.0	  693.3	 5602.0	...
1474797	  683.2	  693.5	 5602.0	...
1474798	  683.4	  693.6	 5602.0	...
1474799	  683.3	  693.6	 5602.0	...
1474800	  683.1	  693.7	 5601.0	...
1474801	  682.9	  693.7	 5599.0	...
1474802	  682.8	  693.7	 5596.0	...
1474803	  682.9	  693.9	 5595.0	...
1474804	  683.0	  694.0	 5596.0	...
1474805	  682.8	  694.3	 5599.0	...
1474806	  682.4	  694.5	 5602.0	...
1474807	  681.9	  694.6	 5603.0	...
1474808	  682.2	  694.4	 5603.0	...
1474809	  682.7	  694.1	 5603.0	...
1474810	  683.2	  693.9	 5603.0	...
1474811	  683.6	  694.0	 5605.0	...
1474812	  684.1	  694.1	 5607.0	...
1474813	  684.5	  693.9	 5611.0	...
1474814	  684.3	  693.8	 5613.0	...
1474815	  683.8	  693.9	 5611.0	...
1474816	  683.3	  694.2	 5607.0	...
1474817	  683.4	  694.3	 5606.0	...
1474818	  683.7	  694.3	 5608.0	...
1474819	  684.0	  694.3	 5610.0	...
1474820	  684.0	  694.4	 5609.0	...
1474821	  684.0	  694.2	 5609.0	...
1474822	  684.0	  694.1	 5610.0	...
1474823	  683.9	  694.2	 5611.0	...
1474824	  683.8	  694.3	 5612.0	...
1474825	  683.7	  694.4	 5614.0	...
1474826	  683.8	  694.2	 5616.0	...
1474827	  683.8	  694.1	 5617.0	...
1474828	  683.8	  693.9	 5617.0	...
1474829	  683.8	  693.9	 5618.0	...
1474830	  683.7	  693.9	 5619.0	...
1474831	  683.9	  693.8	 5619.0	...
1474832	  684.1	  693.8	 5619.0	...
1474833	  684.0	  693.8	 5618.0	...
1474834	  683.5	  693.7	 5618.0	...
1474835	  683.0	  693.6	 5617.0	...
1474836	  682.9	  693.3	 5617.0	...
1474837	  682.8	  693.2	 5617.0	...
1474838	  682.8	  693.3	 5617.0	...
1474839	  683.2	  693.5	 5616.0	...
1474840	  683.5	  693.4	 5614.0	...
1474841	  683.8	  693.0	 5619.0	...
1474842	  683.8	  692.7	 5624.0	...
1474843	  683.8	  692.7	 5629.0	...
1474844	  683.8	  692.6	 5627.0	...
1474845	  683.8	  692.5	 5626.0	...
1474846	  683.7	  692.4	 5626.0	...
1474847	  683.6	  692.9	 5625.0	...
1474848	  683.4	  693.4	 5626.0	...
1474849	  683.3	  693.5	 5626.0	...
1474850	  683.4	  693.2	 5625.0	...
1474851	  683.6	  693.0	 5624.0	...
1474852	  683.8	  693.0	 5622.0	...
1474853	  683.9	  692.9	 5623.0	...
1474854	  683.9	  692.8	 5623.0	...
1474855	  684.0	  692.6	 5624.0	...
1474856	  684.1	  692.5	 5624.0	...
1474857	  684.2	  692.3	 5624.0	...
1474858	  684.2	  692.1	 5624.0	...
1474859	  684.3	  691.9	 5624.0	...
1474860	  684.3	  691.7	 5625.0	...
1474861	  684.4	  691.9	 5627.0	...
1474862	  684.4	  692.2	 5628.0	...
1474863	  684.5	  692.5	 5629.0	...
1474864	  684.6	  692.6	 5628.0	...
1474865	  684.7	  692.6	 5628.0	...
1474866	  684.9	  692.6	 5628.0	...
1474867	  685.1	  692.5	 5628.0	...
1474868	  685.2	  692.3	 5629.0	...
1474869	  685.1	  692.3	 5630.0	...
1474870	  685.0	  692.5	 5630.0	...
1474871	  685.2	  692.7	 5629.0	...
1474872	  685.3	  692.9	 5629.0	...
1474873	  685.2	  692.9	 5630.0	...
1474874	  684.9	  692.8	 5633.0	...
1474875	  684.7	  692.8	 5635.0	...
1474876	  684.8	  692.7	 5636.0	...
1474877	  685.0	  692.7	 5636.0	...
1474878	  685.1	  692.7	 5636.0	...
1474879	  685.1	  692.2	 5638.0	...
1474880	  685.1	  691.8	 5642.0	...
1474881	  685.1	  691.3	 5645.0	...
1474882	  685.0	  691.2	 5644.0	...
1474883	  684.8	  691.0	 5641.0	...
1474884	  684.7	  690.7	 5640.0	...
1474885	  684.6	  690.6	 5641.0	...
1474886	  684.5	  690.5	 5643.0	...
1474887	  684.3	  690.5	 5644.0	...
1474888	  684.2	  690.6	 5644.0	...
1474889	  684.6	  690.6	 5644.0	...
1474890	  685.1	  690.9	 5644.0	...
1474891	  685.7	  691.3	 5644.0	...
1474892	  685.7	  691.8	 5644.0	...
1474893	  685.7	  692.0	 5643.0	...
1474894	  685.7	  692.1	 5642.0	...
1474895	  685.7	  692.2	 5641.0	...
1474896	  685.8	  692.3	 5641.0	...
1474897	  685.8	  692.9	 5641.0	...
1474898	  685.6	  693.4	 5642.0	...
1474899	  685.4	  694.0	 5642.0	...
1474900	  685.3	  694.0	 5643.0	...
1474901	  685.4	  693.9	 5643.0	...
1474902	  685.6	  693.8	 5643.0	...
1474903	  685.5	  693.7	 5643.0	...
1474904	  685.5	  693.7	 5642.0	...
1474905	  685.7	  693.7	 5641.0	...
1474906	  686.1	  693.8	 5642.0	...
1474907	  686.5	  694.0	 5644.0	...
1474908	  686.5	  693.7	 5647.0	...
1474909	  686.4	  693.2	 5648.0	...
1474910	  686.4	  692.6	 5648.0	...
1474911	  686.2	  692.7	 5648.0	...
1474912	  686.1	  692.7	 5648.0	...
1474913	  686.0	  692.7	 5648.0	...
1474914	  686.3	  692.6	 5649.0	...
1474915	  686.6	  692.6	 5649.0	...
1474916	  686.9	  692.3	 5649.0	...
1474917	  686.9	  692.0	 5649.0	...
1474918	  686.8	  691.9	 5650.0	...
[truncated: 4,244,577 more chars]
